# Supplementary material for: Nonlatching positive feedback enables robust bimodality by decoupling expression noise from the mean
Source: PLoS Biol. 2017 Oct 18;15(10):e2000841. doi: 10.1371/journal.pbio.2000841 (PMC5646755; doi:10.1371/journal.pbio.2000841)
Supplement: S1 Data — The excel spreadsheet has multiple pages. The first page provides the experimental setup for Fig 2B and S2, S3, S12 and S13 Figs. The setup also explains which of the flow cytometry (.fcs) files in S3–S11 Data correspond to each condition. The second through the fourth pages provide the raw numbers used to generate Fig 2C from simulations as explained in the Materials and methods section. (XLSX) [file pbio.2000841.s001.xlsx]

## Sheet: Experimental Setup
Tet-TDF + LCh + Dox + Shield to all isoclones 1-12
	[Dox] ng/mL
[Shield-1] (uM)		0	10	50	100	500	1000	0	10	50	100	500	1000
	500	A1	2	3	4	5	6	7	8	9	10	11	12
	250	B
	50	C
	25	D
	12.5	E
	5	F
	2.5	G
	0	H

## Sheet: Alpha Modulation
High Feedback	Medium Feedback	Low Feedback		CHERRY COUNT AT THE END OF EACH SIMULATION (10,000 TOTAL)
409	1375	1075
10473	1132	0
32194	1491	0
1411	2654	3841
8625	0	0
47754	0	2098
30677	1337	2410
40739	0	0
432	0	3535
15627	58	649
9847	6041	43
0	2391	0
16894	2727	0
25	0	172
0	0	1533
23161	2	17
1204	0	17
49307	0	0
0	7519	0
0	0	64
37	714	5
0	5163	0
0	26	38
0	12	7385
1154	0	2986
41426	4	6035
10432	1907	2252
0	17807	11
0	2165	2603
14775	35	0
26808	0	0
8840	20	5082
30572	0	33
463	338	918
63912	28	1320
545	90	219
7783	11245	898
833	44	465
981	3	903
53791	188	356
72564	0	0
36	0	830
1335	1	3210
277	5225	4
40582	3232	896
0	1	953
19	34	0
313	0	0
41590	3	0
0	2433	0
15897	41	845
8642	18	0
184	15	2
35923	10	1223
9	0	3
1437	2	2730
57976	4776	10532
0	1	1128
3947	10025	6933
3818	1812	0
1191	1469	31
27018	0	2120
959	0	4917
0	0	222
31943	4198	11
27490	0	0
19837	4445	1407
86235	369	219
24731	0	789
2	119	12
2	3871	0
1	2222	9073
1	5	2605
970	13	38
0	4	4536
3377	255	0
3	578	0
27756	0	0
3495	0	50
28140	0	266
74790	3017	743
50484	10856	0
106325	37	162
21053	1524	3108
24154	1	743
465	50	199
28	0	2
0	156	377
0	252	48
25604	0	396
20256	0	1614
1242	20	90
3606	7	2
2666	62	362
15624	154	66
6375	2511	0
0	10	2543
0	80	807
51858	5708	59
867	0	3511
10295	2721	214
3895	39	3
3255	14577	1
6949	6	145
25484	6110	0
0	3876	19
0	54	1872
30	2184	0
740	2889	0
37515	0	0
322	1	26
3825	199	1
35740	132	0
420	1	0
78514	3323	0
4078	3	651
6839	0	2663
0	0	2628
703	0	0
29686	1983	2616
7316	18	0
436	0	4998
0	0	293
20	715	2
101	2	1700
878	4718	13
13839	0	5828
158	0	795
50337	36	0
279	0	51
364	3184	9169
11791	302	21
0	3343	0
0	5840	0
37211	160	0
21161	1995	6004
0	0	6834
277	3	203
121	3204	344
40921	11	0
4468	91	0
477	2061	16141
46074	38	225
69	0	20
11	679	49
27534	5337	0
0	3571	1463
21841	0	101
82616	2	4
3648	46	0
6	3737	9742
21350	14311	7942
10834	1	240
1002	0	7254
0	0	0
2652	0	4199
67029	181	0
20	87	0
0	1116	4516
238	2106	4057
3612	5	0
30275	2299	0
0	33	2638
0	27	5030
25870	142	0
44	0	2516
0	176	28
961	181	0
11708	0	864
57	94	0
33709	28	0
12814	2353	1
1986	1729	1297
2202	107	23
3858	1	0
29213	0	1
26628	1026	0
72357	67	1412
18615	0	0
320	60	3427
0	0	3250
15	246	0
658	0	8557
59786	5299	3
28	27	3
7397	1037	1762
61242	1	88
15740	15438	12
71	0	70
24723	0	1435
21539	271	1
21	3	8336
0	4528	9280
2	646	2696
1296	1266	0
346	0	4539
1471	342	8
8329	2606	20
220	137	699
26683	470	0
8736	6	9
16552	0	52
5146	10022	513
83	51	0
0	63	0
0	52	6
8	321	47
2787	0	0
1340	3779	0
17010	1	0
0	1	1764
10	0	9
74014	15751	2080
475	6548	9262
5499	0	3407
351	0	2195
16962	7	0
10713	769	0
6086	8264	281
3	6001	46
277	688	559
0	304	329
12473	0	57
3782	5674	6
6	1534	0
9984	723	0
65	0	1
3157	0	0
0	0	6689
3	0	0
663	77	0
0	155	0
599	313	1505
35920	108	697
729	168	408
2	1	1475
68	0	1
40726	0	43
21145	5024	305
553	0	0
17746	0	0
0	0	0
88492	3980	0
6	0	4
0	4139	0
71	344	0
4	4448	5508
0	0	0
0	336	165
30770	1276	1
62688	11	1485
0	18	0
756	0	0
0	12243	5048
65949	19	5651
1	4107	0
40231	212	10
0	0	1
55	0	1614
205	0	0
441	12	64
4320	8424	9479
0	1	7195
42791	0	4754
2146	0	0
38	1	0
0	8532	2
17	1	65
0	0	639
6043	17	0
36870	0	4
2992	217	6
25	85	1403
57819	7866	0
46	193	2970
25560	0	5550
38300	7809	0
9	0	0
1029	716	0
0	76	472
12384	2640	225
6016	101	3458
154	0	3
4601	0	7
0	4077	0
0	1071	1
1	1688	0
20314	0	0
7662	4197	4154
78458	3108	0
1403	46	0
1406	1	0
1509	8946	0
2417	411	0
2	2565	35
28688	0	1067
82	6933	0
50	22	6
2881	224	3
10039	0	10068
1	32	0
0	2	0
103257	2493	2837
15925	2551	11846
0	0	170
53770	528	448
4311	3	0
42	2749	0
0	36	163
12324	21	0
647	6510	6
251	2605	137
15298	1072	100
40	0	0
1244	0	0
0	12460	7
0	0	0
3819	7700	6
9075	687	0
15	5003	0
98276	0	0
64911	14706	8296
1209	6270	981
2887	0	1904
1211	985	0
15	0	1
72659	990	948
29133	613	0
4392	1	1
41	13	322
28780	2591	35
29987	0	4
36782	3176	1462
9701	0	9
35007	13	195
0	5648	0
18401	0	7
0	2300	184
41	13216	6
73263	3	58
0	4659	2
218	1107	12
33298	673	8247
230	92	426
16088	1725	28
373	130	0
10	389	1993
0	11	0
2	6777	391
48383	8962	0
109834	0	0
182	2310	2827
29838	1	337
13529	529	0
0	22	65
4	34	24
35304	1658	3
0	0	0
1229	4	1245
10103	1565	3515
94179	0	1
901	28	0
1394	0	3599
60343	5046	6382
0	167	0
1736	6093	653
0	0	7
12206	632	4157
53769	63	0
681	0	424
33	2307	2228
51	0	1
0	0	1818
765	3538	69
322	12039	203
3967	0	651
1	2509	18
8513	14712	0
4459	15392	0
9742	881	22
4	77	4908
0	0	0
0	0	2764
2	306	9510
16057	555	139
1	0	0
9039	0	6
39	3466	2259
4105	1	0
16859	80	31
0	4545	3380
49194	958	989
115379	0	9261
11848	170	512
28	891	0
83109	589	16
0	0	0
773	31	681
628	0	3
0	8991	0
10	14	380
15896	154	0
3342	21	0
34531	0	0
1347	469	872
0	1179	5772
14	966	1
0	2064	4543
12916	1654	209
26	157	0
1	29	46
39308	1	88
21997	0	0
97977	617	0
13366	1271	1126
0	12	161
4742	239	10
0	0	187
13032	0	15574
16611	2	504
6063	3703	0
16	56	26
22338	6439	7
32598	884	0
232	22	3537
11050	182	11
7470	0	901
0	0	1
73996	10562	0
3	9	159
4419	0	5845
267	1219	426
940	2	2115
9075	0	2231
3985	251	2058
3472	442	2
0	0	2
0	1	1119
5601	0	0
0	0	0
0	58	4
0	382	1
0	0	0
36658	3200	0
2563	0	4618
8	9261	0
0	1	0
275	8955	346
17855	827	0
81349	1247	2629
6	0	0
349	28	0
281	10818	1
10042	0	10
41080	2514	888
1	0	330
0	0	2210
3050	0	104
21	1	2
298	185	72
0	227	1239
12180	78	0
13700	2873	0
6202	257	2739
12193	245	0
8344	0	0
0	12	5630
3	0	0
0	69	3919
6757	1258	12153
1154	129	12
159	2272	53
0	20	6
0	0	6
39177	7656	7133
1158	9267	825
0	0	2126
723	158	0
57218	1113	64
10531	1194	233
967	2	1223
8388	808	0
0	482	393
205	548	564
5	1018	0
879	4406	50
28607	6	4517
89191	0	10
31299	0	2736
9918	1872	3
10875	2277	141
0	3584	8
17688	0	1
686	2360	2531
0	6875	4
95	119	803
90414	0	296
14708	3931	1404
18409	1580	551
58696	5123	3499
0	7396	2838
0	76	419
15101	669	7101
23831	0	0
94064	1540	0
4596	8544	0
12121	372	0
52	6	3747
2	821	25
3580	0	0
223	1	0
17224	4	0
35	0	16
0	6927	81
78	0	13623
74332	3	1338
1951	5268	15
42	6347	1957
49854	0	0
24408	3270	1
0	0	212
44871	4082	0
617	0	0
2838	2434	0
46836	5460	0
39985	200	2
0	0	5568
179	6	37
45896	78	207
24465	14657	2
26033	1363	37
103084	3	10854
0	3297	575
0	5851	16
4591	2017	373
8	4043	4672
10327	4057	1971
86	240	123
4591	24	0
7267	5301	663
71152	3	2590
18892	25	0
1607	0	69
0	2661	17
0	39	0
38	3235	2702
0	124	0
12660	0	20
80276	3035	63
52	1418	9
97	0	1846
45234	4843	1
4	1	7310
898	2199	0
50066	4701	0
22088	1825	0
30	11053	8058
184	0	0
0	2143	22
23612	10785	0
12803	15871	1033
0	0	5598
2	15058	0
4625	249	672
2402	278	1025
0	3090	0
2132	160	0
0	1764	4
0	0	2304
7857	0	261
318	0	6416
0	0	7209
48500	4040	617
0	145	484
3161	2577	0
23	0	192
2138	1	9108
20348	1496	1429
577	13895	20
13328	1275	3
926	2935	0
12	150	1062
31	2706	0
43531	0	1
1	0	0
4487	1	0
8743	4194	90
32	207	407
0	2	329
116	98	3624
604	186	49
3462	241	10333
934	66	1434
7	6330	20
106307	0	2189
0	110	19
149	0	7541
705	7330	1
16503	9	0
0	0	5
74333	0	3
43904	860	0
19651	2263	0
34	1791	2
3	10032	3601
19	256	3023
0	409	3503
0	0	0
0	0	6
59914	4771	558
393	1	1
23246	9	0
0	0	2557
2234	3	1
5080	338	969
0	0	0
34739	4204	10
10188	360	369
42126	19323	1917
0	8585	320
0	5	354
19784	186	2672
21678	250	4525
1280	7277	0
2368	0	0
0	2598	3551
0	0	0
7041	3881	7958
0	25	873
33607	1	812
20412	0	0
3096	6063	408
3934	6320	13
48654	198	69
0	4399	3465
160	7800	2280
0	1432	6
2	126	1
9053	21	5766
0	2	0
4	12147	1
192	25	223
59042	191	5
0	965	38
0	0	0
1	4273	0
1816	1	0
0	419	18
2	127	0
0	851	0
6437	0	3444
181	2091	0
13254	727	71
0	2	5
51481	2250	49
2350	39	1186
7065	5956	209
11293	2027	0
43468	10598	1441
23874	1453	0
0	504	2718
0	7878	302
15648	0	1037
0	960	5644
53215	5	1086
2027	2	2101
37950	1	0
39392	800	0
58905	392	6687
4	10421	9337
1	0	0
804	4	14
0	3827	71
8630	156	0
12	0	18
62526	1311	610
85840	6069	2009
110539	1138	3
1280	16	41
4894	5242	2712
0	3	0
66934	2137	48
5242	2	178
1002	582	0
27015	27	3728
1680	2314	5362
0	0	732
19	1995	0
29256	1462	288
1	12992	16
0	1	0
0	84	48
620	666	64
2931	1458	208
0	10894	447
0	2	0
0	1463	4971
77103	375	3875
17742	0	0
0	225	4434
17099	1279	5749
100818	0	1429
2504	3298	0
0	935	0
23953	361	0
6032	2	637
40513	6510	1983
755	259	0
7287	7305	0
43	1032	20
1	6706	0
169	9	0
0	5116	0
0	0	1483
10913	0	0
0	2096	0
110	6999	1124
12602	0	4308
0	0	1685
437	8637	530
67066	600	0
2084	34	7
37033	857	2484
17049	0	335
49523	0	10162
0	1541	47
2888	523	3481
1977	632	0
640	1709	1873
100	19	1
0	33	0
0	0	280
19565	0	3823
352	64	22
2	11	0
69646	11173	9
0	693	1657
5580	0	2
46263	1355	0
224	1	56
0	489	8992
5569	189	71
2909	1427	886
0	5	245
77	46	0
2114	420	1
6	8286	0
77658	62	0
0	16	245
124497	5172	0
27672	7	9297
0	1340	70
2326	2368	2
1	9	0
17	9278	2280
9049	175	58
0	0	44
46	4	1122
0	297	1253
1429	8807	37
6889	9052	2918
4502	13	3
49226	0	342
2327	6	0
0	4547	229
10	141	0
76568	2358	0
16791	623	2457
16829	425	81
15	8	0
661	1	8151
4623	7259	2474
19736	20	0
0	510	0
0	1107	4449
0	0	1
14528	13433	48
3385	737	160
0	0	2338
9486	335	1
197	549	2364
0	43	0
1822	9811	2942
21003	4	0
5313	118	723
9505	9219	0
0	3321	0
1111	180	0
101	17	48
899	10730	1867
5808	0	0
46	552	1
15176	0	0
18186	7024	2753
24297	1750	61
35554	7358	0
0	46	2311
1248	1250	39
7	1	0
125037	0	1
0	383	1176
0	15	1213
10863	10463	0
1887	2	0
0	1167	0
14769	270	32
469	0	6153
10449	8145	1
45507	11126	86
18539	3756	0
0	21	163
14208	5748	6
43	357	2105
0	49	120
2598	0	193
5064	0	6619
0	3372	9
10	0	3455
2987	3115	0
106335	1766	2
905	6	0
71	5000	7
6988	3	808
1	76	5
742	1793	10290
18	0	3305
4	0	1563
9	0	0
45411	21	996
3273	2631	1
3155	0	4936
14408	2885	995
208	2	311
16177	1638	0
28536	0	57
18837	0	47
61002	9032	0
35218	2936	0
0	0	211
328	1	15
1373	0	72
57423	0	0
22	1777	453
10294	211	18
34	3508	0
24588	3266	1527
8	6	0
19115	129	1393
224	0	7202
0	6	0
6	60	220
159	11162	9
0	577	364
943	9	4296
497	2710	318
464	0	0
1509	1029	8206
0	3187	1182
93173	0	3920
1600	5592	11
110	4	111
10	188	2185
656	5538	399
9964	0	2592
903	0	0
1600	8	0
9095	0	0
0	4085	0
3	49	88
0	141	493
1579	0	0
1672	454	38
640	39	26
3432	24	2330
31204	16	0
11454	0	252
2700	30	0
75	8418	219
2614	2542	4702
23267	95	0
3	18497	502
9890	418	0
15066	2279	0
91704	1	4989
1803	0	0
83930	1224	0
71	0	189
3	11981	732
14	0	0
868	953	4
4669	18	164
1	0	4
198	4	479
2527	18	9
175	2160	3488
13	0	12202
5788	6982	0
463	0	10
45067	8	0
266	3782	0
7516	0	133
126	25	5
2151	0	41
49461	8801	0
51812	376	0
7056	5145	0
1	0	0
2305	1779	0
1162	0	2021
5371	0	513
63115	0	19
10062	6853	1627
0	26	2992
483	2146	0
14775	9	0
32650	2832	0
37	2325	3
0	147	0
27420	1879	1502
29366	0	1547
23638	0	0
0	6807	2533
0	67	1112
8	1779	1196
0	0	5
227	1005	257
57354	8307	46
1	44	195
0	685	1471
107714	2307	372
36648	4125	5649
1304	17008	15441
0	2529	1967
36026	3273	0
3887	563	14
4773	2873	0
0	106	2306
8042	0	0
10066	0	0
2	25	110
27702	9309	5997
228	0	22
45014	729	0
3	1148	0
21	51	0
82309	397	3330
18807	24	349
7986	210	6
40543	62	62
42893	1	0
8785	9641	6
5679	9	0
15787	841	0
167	4803	78
2051	8	76
2051	148	0
0	0	0
0	4898	399
101944	9	1
1835	6382	23
31697	4	11317
21	0	0
2282	7011	3131
0	921	12
4188	0	135
66	7828	8421
55	0	6835
259	1881	392
8055	750	3839
115657	0	0
20	0	1617
0	0	2114
8572	11	996
0	5938	4
0	0	2161
42882	44	3637
4587	0	6
30686	1760	259
6619	13	20
0	9	2
92694	0	7120
0	1	4
9	0	1537
0	3115	9973
44	152	267
0	7984	20
2258	11414	3674
1495	0	2706
4182	844	25
65891	5098	0
31	353	143
0	1	2779
0	1068	0
727	1816	0
96	4	614
15928	6089	14
0	0	0
1	4511	915
34135	47	282
36640	0	2892

## Sheet: kON Modulation
High Feedback	Medium Feedback	Low Feedback		CHERRY COUNT AT THE END OF EACH SIMULATION (10,000 TOTAL)
11959	10078	6284
17599	16900	5819
15895	10859	1136
8607	6767	4393
14713	7017	5593
12090	7322	4128
15891	11419	9429
11739	14515	8595
12065	13888	1388
11893	10749	5045
7928	13629	4445
10830	8953	12775
13305	7379	3580
8985	13979	5575
9222	15492	11673
9043	11772	7929
13694	8462	6319
8402	12392	3305
13366	12091	9621
13328	7994	7815
15844	11493	4711
10644	10158	7238
16764	12004	1046
14074	9370	6297
12905	6643	7282
15442	9524	3582
8810	11337	8325
12870	8299	6882
10273	11786	2039
13207	6117	6829
14711	7019	11639
11897	11253	5025
13593	7739	7672
12991	13745	2421
14063	10210	8190
12313	17128	17326
9915	8126	8623
14562	11457	8765
8531	11391	8262
14887	12755	2891
10164	15938	1541
12265	13616	6076
14529	11143	5176
9496	11155	4967
17842	5942	3114
11787	6483	8439
9739	17991	5369
8710	11631	6514
16310	9196	13014
8376	13268	6412
13581	13170	5806
10934	12183	5953
7929	13366	4098
12420	8058	6647
12688	7532	1415
13525	16058	8505
10564	16878	8462
9867	8163	5883
11395	10588	7670
10847	11456	9147
11599	13780	10083
9356	13617	6150
16763	6912	14490
12617	13883	6245
13768	11393	3213
12632	13812	3372
8496	8401	6636
13525	16801	8954
9626	11584	6101
10792	12740	7404
20059	7353	2356
11497	7956	8034
9296	8271	6679
11345	10134	628
10237	9610	7024
13929	13735	1627
15241	9179	9315
10301	11780	5603
9376	7429	2686
12665	8459	4278
13485	11731	7467
10965	14080	5833
17335	13512	1388
15111	13038	3127
18276	8803	5466
10475	8238	7385
9469	13036	3153
8989	10043	4420
16468	14746	3294
14186	10465	6060
8838	12185	9201
9325	9477	13474
11494	11799	6566
14233	9215	2812
12087	11874	5966
10976	8780	5804
14678	5138	5114
10233	6562	3835
11879	13034	12214
10406	12310	6977
14837	9450	6312
10279	10051	10348
9161	5559	3890
13769	11383	780
13899	8943	9623
15762	12144	2409
14497	10022	6610
14738	9441	14650
9064	4717	5751
15559	7094	6152
13073	10133	13768
12952	16201	6630
13058	12604	5568
8874	15415	7946
10636	14327	9270
12068	8232	4511
12418	8424	6828
5916	8764	5511
12746	8146	8494
11613	11542	3339
11609	12664	4271
9694	14524	3121
8090	9608	3291
10366	14611	2425
7466	9581	3359
11663	9288	3635
13962	10580	5215
8206	8678	12602
12983	8365	984
9050	8279	9406
9683	12116	5081
10112	10723	6260
13609	11265	4678
10072	13904	4392
8279	13522	2576
8703	11680	3207
12197	18810	121
9268	10826	4911
9052	4955	8013
11084	9975	6268
13020	11312	1626
11160	13329	6893
8636	12988	8638
10542	7050	10163
15032	6229	4796
9557	12558	3180
10441	11354	2488
16849	7550	7195
12769	7169	7054
12540	7289	9745
13282	11173	13057
10078	8006	5845
11317	8862	10879
12337	8030	6180
12846	10083	2299
9724	7278	11113
12527	9331	2756
10898	7857	4719
14164	12243	7647
9735	10530	6993
11176	10729	14437
13188	9491	9389
13642	6665	3503
11122	10091	6420
11397	7021	9430
8749	13953	12254
12436	12653	7020
6752	10399	13112
13700	10577	2088
12754	8519	2782
16169	5891	17448
9176	6410	10158
12050	10005	456
16802	9901	5617
12035	5185	6477
8055	11147	623
11322	8686	10216
8124	11858	8123
8397	9295	5340
8439	9044	6775
12232	10622	4679
8109	11207	1422
12370	11280	6623
10533	11556	676
12708	5357	12414
10613	10132	5292
10175	9564	7479
11668	5863	40
14069	5341	15503
13499	10181	3376
12914	16447	7474
17663	10328	10695
15400	13515	3678
11494	7721	5435
11220	13837	3967
7478	13158	4638
10414	12793	7758
8276	12269	4556
15421	9150	4923
15725	7115	6047
16094	8998	8200
12782	10587	7756
14974	12392	8787
9231	12527	4228
14650	10170	1736
12054	10036	8414
12711	12317	8873
12081	12547	10119
11093	8872	2015
10649	10286	4133
11374	11260	645
14811	9034	2572
11612	6534	3053
12262	9141	6630
12371	15981	14971
16778	15643	18460
12046	9179	10745
9670	7259	10974
10648	11876	4977
9958	9726	5344
9280	14006	9318
15314	10930	5907
12708	10695	4278
10023	10774	5940
11149	7225	2037
9965	9844	4469
8953	10431	15014
8725	10571	4899
14587	10462	5678
9608	7276	6201
12425	14836	1455
11331	7203	8481
16979	11329	6169
14227	7824	8998
11870	10313	10662
8862	7503	8163
10758	11746	14167
12544	10939	347
10457	6787	4633
11294	9977	5263
12278	12264	4820
10329	15385	6415
12875	8290	2607
11314	13801	10168
13216	12504	1190
9030	11029	4694
14754	8805	5044
10004	14031	9332
8441	14603	3253
8481	9104	4394
9691	9512	6102
13047	6106	10781
20601	9209	8512
10922	11573	6581
14591	10248	5796
13981	8858	279
9334	12197	2342
10702	9399	9729
14549	8863	5671
13225	11770	2549
11571	10898	1604
13637	7450	6998
14942	11716	16293
9185	7995	15382
15304	14356	8600
12376	10767	1350
14160	14856	8048
17332	16692	2607
10646	11527	3518
11825	10772	2252
10469	11744	4773
10686	9634	16546
17478	12751	3472
10648	10985	6498
9278	9232	276
12600	12675	9534
14336	11197	7021
13865	14728	7479
11241	13931	8068
11535	7124	2738
14092	10021	4527
8656	12922	40
9218	6549	5912
13719	12434	6446
15247	16416	5118
8913	10732	9600
14937	10552	6951
13867	9339	5307
12490	8955	4321
11770	14743	3207
13573	12272	3929
8489	5418	11354
13825	15164	675
11857	9037	11845
10709	6661	7614
9686	12139	4482
12478	8657	4848
11511	12159	8937
14322	9694	11478
15885	11376	12815
11064	15218	4236
11992	8412	6787
14280	9643	3987
12105	10797	10672
9441	11484	8121
12035	14139	6613
11850	8853	8315
11497	8278	3980
13746	12772	5364
9298	11269	11502
10863	12081	10345
13789	12460	10635
13058	10043	9259
8856	10168	5522
9164	12055	3569
8553	9056	6021
14278	6188	7965
12160	8744	10941
16612	9494	4532
8848	11294	9854
17975	11416	5928
9887	9892	6486
10933	11724	10483
9361	10624	8991
14189	12276	5858
12800	10232	2679
11446	9594	7850
9739	7667	1201
13264	12315	12673
8031	15979	5359
13249	12101	5130
11245	9663	2572
12824	11048	2973
12075	6287	6463
13693	8931	7091
11033	12247	3702
20966	15262	5412
14706	6528	8294
9983	16924	3981
14873	11457	11849
12821	11819	3457
10195	7376	5602
11636	5275	4665
12160	16826	7811
9049	3571	5460
15676	8854	11253
11529	10073	4257
10496	8051	7964
6421	12763	599
17050	10200	7728
12359	10925	2329
8585	14526	2253
12962	11923	1597
9529	11312	7615
14297	5973	7564
10535	16148	12079
17176	7780	6542
17204	10906	5324
13036	9615	9440
11436	10046	8069
9091	10565	9933
14923	8900	6687
12934	11976	6548
9070	5552	6276
9280	8934	8251
10806	13699	14099
14893	9773	5239
7473	10577	5985
16035	9729	4654
9805	6946	8739
12510	11208	3345
13132	8560	4800
7983	7756	5075
11854	9782	7686
10946	13669	12415
14764	9371	12721
8286	6808	4812
14202	8474	7819
11699	5757	3231
13499	12955	4915
8761	6398	3415
11071	11306	11082
12372	8881	3921
13825	10990	5362
11761	7193	12030
13045	7166	11526
11670	11306	8093
12838	13541	3093
7376	4702	3285
7651	12378	14372
9269	9748	2185
16168	9215	271
11680	13593	6339
15495	11832	6567
11048	10464	13229
14545	10198	8045
7360	6948	5185
11742	11565	2266
13551	9233	1920
15290	10190	11267
11556	10699	6778
12615	10335	9064
9199	15954	8047
13111	11692	5322
13834	7728	9318
14385	12650	4095
11299	11635	2036
14686	15049	5404
14108	14682	7677
11642	8779	1866
12439	8881	6306
9324	8336	7246
12809	8630	7782
11051	8630	11996
8479	9269	10758
12785	15916	1989
16026	6199	2554
13006	11176	9188
14770	12749	3260
6495	9946	3169
16772	7282	12646
15240	10024	9876
10297	9614	3269
7038	6740	5482
8266	6753	4434
12884	12846	2405
12419	9216	10860
14097	12888	8394
11182	14377	5059
9953	15637	8581
12156	8989	4069
11457	18753	8025
13037	13521	17463
5700	11714	5966
15679	6857	7473
12978	14108	9253
10650	6478	2766
11185	9382	5551
12010	10168	12733
15335	15472	6608
10435	7264	6590
9102	6929	5311
9287	10778	7112
15230	8432	7629
13384	10054	15878
11368	13563	2744
11483	14443	11423
9009	12245	2946
10449	10706	8849
12315	14305	5612
12419	6920	6226
13129	10886	8729
9888	12204	3393
13500	11119	6535
7631	12622	6795
14593	10133	2500
13887	10135	6733
10570	5054	2557
8596	10992	7542
13932	10822	8818
8884	7743	7789
14731	16428	8143
11399	12416	8842
7637	10270	3884
9236	12669	7039
16988	5263	9898
11981	13126	10063
10565	6910	8554
16944	10801	10630
12789	15020	6043
6926	11280	2047
11925	16210	5008
10170	10278	7845
10754	6157	6488
14653	5831	9536
10857	10966	6053
20017	11803	9981
9336	18048	2934
15289	9915	9219
18200	3959	9200
9024	11951	8131
15327	13331	5324
11663	9994	6814
15960	5289	4462
10547	10468	6484
6711	11349	4849
12893	11342	5514
7701	8199	4848
7305	9747	7458
12020	10549	126
11665	12680	11914
10344	12392	8294
16656	10880	1917
14798	11151	11194
13892	10828	1558
13035	9977	5885
11509	17874	8488
11318	14415	7163
15526	10233	12705
10824	13430	10230
15107	12643	7866
10018	6570	9923
9287	11257	4907
8546	16715	9006
10582	14071	12163
10335	11907	2901
10054	10010	5241
9596	9419	2366
12109	10232	1652
17001	9978	4917
14782	9601	9790
9151	7826	4503
10919	14520	1266
13833	13003	8509
12307	7211	4143
9143	9950	5005
9705	6729	5128
9199	8786	12996
8998	9918	4678
12277	8671	4914
15960	7117	3716
13322	11792	8668
14082	10673	7280
12116	13363	8788
14635	9484	7113
8660	7551	2466
11227	9093	5761
10503	8781	6897
15789	4439	5541
14023	11472	1330
19203	8582	1417
13625	15077	2139
10642	8068	7562
9433	12675	11163
13927	9908	11025
10498	10025	8330
10640	10936	3476
9460	8436	5796
14799	11932	4243
10914	10202	6239
11266	10550	4642
9879	10916	5989
12264	8890	4510
12991	17134	5440
10545	10229	5513
9400	7739	6646
11282	8310	5644
12386	8287	12551
11416	5304	5038
11595	9677	12352
10752	13571	5332
9376	11942	4607
10058	11605	13417
9241	11235	5791
9923	8743	7409
12952	7478	10930
9948	11345	1206
10117	13539	4733
10384	12029	2004
13362	10896	5592
7296	13560	6743
15967	10550	5172
13210	14076	8819
10491	7755	7050
14554	12022	8052
11721	13105	6448
8962	8137	1046
10930	10006	16315
10182	9307	11153
12371	10246	6347
15524	10967	6547
15622	13141	3800
13606	11862	8916
7826	8928	7986
11943	7068	4792
10380	9570	2125
13335	8906	12238
14865	13913	1609
9987	9813	1734
11793	10141	3884
11294	10313	7608
12558	15110	2560
13141	8577	11532
12803	11525	6100
10540	6470	3596
9736	13604	3292
13691	11964	5693
14490	13270	7564
12777	11444	9988
9246	13034	12137
8910	17568	4720
12556	7335	10719
12783	9182	6127
10966	12327	2564
10604	9318	5888
12636	8570	2696
20140	18225	8276
8533	8764	5646
10329	15189	4389
11986	9229	6003
8863	7473	4034
9028	10468	419
10438	8147	5618
13739	11046	3479
9356	8837	7287
13551	12165	6771
9928	11117	3580
6270	15877	7447
12678	9594	2657
12795	8238	3569
16495	7321	5328
11609	11718	4989
18492	10168	4129
13869	10204	4870
10524	13332	6270
9639	10396	4930
10426	9573	7390
8285	14533	4102
13460	8018	5483
9638	8265	7542
14510	11863	3731
9832	10731	465
11700	10825	8131
13789	10287	8372
13917	9889	12539
10574	7446	5833
9167	11466	15862
10174	15010	6272
12132	8013	6500
11104	13862	9768
15525	13530	9240
8907	9452	6736
12558	12399	7723
11628	9290	15546
15451	8719	3558
9081	9723	2563
11520	13294	5498
11155	10300	3368
12510	9848	2596
13209	9252	8153
14375	6100	8645
11038	11658	8573
15594	13811	3937
10444	11518	5067
10402	10694	11475
12661	11387	6117
16025	11270	8676
11414	12386	3229
7826	9176	5653
9489	8699	6941
7775	15390	7327
15973	7790	4661
10132	8778	168
11049	6618	9224
10441	8256	3566
8589	8728	6884
11770	9867	9458
11842	13241	6801
12242	17094	9737
15781	8330	8268
13417	6657	8703
13814	9867	6464
11240	11934	10430
7782	9070	7895
11239	8876	1571
11365	6545	10693
11544	8018	2932
14208	12583	3342
16212	14254	12819
10541	11584	7567
10766	9102	13620
12756	11058	5329
8608	9280	8355
15171	17114	7511
10359	14187	4952
13316	11262	1373
9500	8323	8229
12062	10642	6465
11419	14044	9289
13559	10218	3615
10256	10344	5986
16406	7464	2623
12379	13642	7228
14927	13255	5808
10254	9468	1061
7829	11250	12837
9376	7204	8857
6841	7369	5256
15206	8791	2286
12205	11106	6587
10817	5406	3820
10913	10488	189
13729	7554	15333
11960	7969	8729
12357	8387	9030
13318	11181	8958
17219	6201	4334
15858	10002	8433
15986	7568	4963
13236	8923	4239
7459	9987	4343
16382	12686	5356
14183	15738	1156
13326	11530	5068
14739	10670	6889
8778	9230	8641
10864	9537	4792
13201	8642	9088
17527	11272	8825
9827	9179	2567
8719	10861	6406
8676	13564	10371
13858	11709	2511
14049	11517	4320
11961	8636	4444
10629	12663	6062
9143	7636	4961
11643	14595	14206
10624	11251	7732
16273	8127	7056
11249	19669	5127
11140	8544	6255
11903	11679	10051
13061	8839	4685
13785	9360	10983
12158	15181	9635
9683	3616	6476
9961	9364	5123
12317	14248	929
8774	15381	6949
14945	12772	10987
10752	14217	6739
13035	12719	10474
14836	13025	7655
13706	7035	4418
8935	12337	11759
13676	4975	7207
14416	12065	8153
11779	11101	11318
17444	8372	5689
16776	8087	1544
11383	10455	13046
10375	9853	9722
15748	11699	2419
13858	5195	7196
19941	10987	13346
8283	7181	2971
13996	12065	5343
11598	11448	963
13214	7732	11520
16921	6263	18137
11057	5297	8263
15301	8513	3173
11682	5364	7513
19177	9214	350
13195	10384	2666
9212	6741	1027
8517	9025	5991
13343	8388	12210
13791	5672	12014
8381	10027	4700
10326	7890	6310
9573	5305	8455
13434	7732	9177
10217	10703	8779
9437	12605	3639
10780	11664	6461
7634	7408	3191
13015	8753	2910
15257	8680	5814
13589	8519	7494
9185	8749	11309
11731	14969	3473
9482	11416	9021
13124	8434	8463
13473	12791	4435
10346	4717	4017
13426	2832	7006
12911	9064	3417
14542	11578	8316
9836	5358	6437
11020	9664	5524
16225	14003	5646
7820	12747	1930
11197	9684	6835
12545	8636	6566
12975	10854	5739
10064	5186	2887
11842	10054	9330
15044	9580	5172
16571	9774	17236
7887	7414	4028
9757	13684	1554
11056	6420	2083
12719	9802	4590
13628	8995	9909
15842	11264	9677
10418	9860	3754
15377	12604	6913
14808	9364	3636
12584	13810	6371
13071	12719	3217
10200	9489	2089
14314	9525	726
10848	9202	9383
14787	7250	7949
13257	11102	3775
15311	7861	6332
11324	8770	1846
10742	11530	3178
10038	11560	9186
12665	14642	7136
16078	12528	8545
13306	9416	7784
11893	10350	1955
14951	16087	6740
9976	6142	7182
12663	10467	12125
14038	9904	7767
12005	5892	2639
11280	12399	1176
12550	9494	1451
11483	11327	8681
13944	15368	10697
12471	13668	6216
14161	10278	8623
10613	15650	11640
10393	7985	3965
11433	8284	6551
11569	12728	9998
11710	5593	4030
11766	14887	9588
10032	19003	9664
10332	9726	7794
12116	11919	2617
11080	10621	3124
10730	9225	5546
9002	9359	10554
12394	8840	4179
7391	13781	2542
11315	11154	5926
13837	10197	10386
12212	7784	6997
15587	11086	7703
13384	10583	2891
13070	14678	17551
10177	10676	10810
11591	8976	4349
12710	14522	7048
13595	9886	7294
9609	11011	7446
9524	9480	3607
10701	10911	13200
9379	11641	15000
13781	10650	11652
11561	11510	9367
7990	10505	4733
15643	11474	9390
12167	11645	4763
11844	8109	9817
10823	5452	7197
11140	8897	1632
13351	8009	3546
11025	12005	5788
10589	13974	3625
17173	16896	2746
15479	11114	7208
11777	11511	9896
10849	10776	12465
16080	9148	1277
8582	9158	5034
14779	7841	7835
15513	8726	11448
13721	7588	2293
8217	14568	4082
17697	7324	4778
13829	10864	136
14270	7000	8660
14335	6938	8184
13798	10451	2469
10622	13595	14658
10706	8743	9958
9571	11150	9705
9865	11969	5388
10624	13492	8773
12868	8824	4756
14400	8867	1819
10412	10290	5218
10557	8124	2463
15777	10438	5388
8523	10666	5480
10308	9396	6229
12898	11148	10177
9964	12276	12404
13799	10728	6429
13400	8832	11607
18627	8275	3753
8916	12312	6717
8416	9220	9165
13613	12458	6260
12563	11735	6127
10139	8060	9274
13366	6525	2870
13818	11306	5724
14683	13743	15588
16576	9024	6140
11043	9397	832
14818	5926	3936
10546	10308	9487
8214	8772	6011
8456	5275	8436
12123	8234	13843
11151	8597	6897
16491	5140	6547
14432	6211	4320
9082	8697	9861
9435	11802	11760
10197	11977	1812
12625	15761	10777
10880	7174	8177
11089	13819	8639
11235	6393	1128
14623	10540	4607
11819	12388	3743
14406	11686	8209
9605	10980	8312
13711	9408	16156
14189	9054	6727
11565	9690	8834
12638	11956	8677
10355	7208	4021
13123	11651	5898
7878	11945	6522
13447	12952	10274
14961	12490	3424
12465	11909	12389
8522	8094	3716
14276	13730	7101
12722	13886	6137
12371	11591	3306
9306	8161	2918
15292	9441	638
8441	8660	2486
9495	5292	3786
17456	10358	3611
10911	9726	2019
14131	7413	5849
10708	13990	5564
9053	9268	4649
12199	9601	9188
13555	8732	9938
13602	4336	9451
12708	4854	4151
11032	16934	4811
9798	6789	3410
8936	13861	2154
11576	13160	1954
11615	8427	9130
15442	13501	3512
11554	12295	10960
6735	13024	3944
11646	11661	2888
10478	9773	4462
8570	11231	7759
15838	13153	2942
13482	9734	1870
13875	7214	5250
10913	9697	6222
15704	12808	2912
12501	11383	2586
10306	9968	6200
15302	11634	3250
11072	8356	6039
12187	11497	5844
13253	14514	4144
13375	12359	8647
16749	11005	7673
15197	10145	4432
13027	8299	7241
10494	9069	6772
12587	8376	2906
9684	10782	9244
11928	9052	5802
14737	6316	430
10930	10876	4378
9818	11774	5585
12571	7705	5200
9758	11666	9868
9196	7006	6674
8092	4701	3211
12564	12535	7952
14468	7351	5791
12429	12844	2439
16528	8265	3601
12100	7842	5336
10408	6994	4717
15545	7403	4004
7988	10956	7548
10465	16759	8656
12631	8606	5189

## Sheet: kOFF Modulation
High Feedback	Medium Feedback	Low Feedback		CHERRY COUNT AT THE END OF EACH SIMULATION (10,000 TOTAL)
14006	1144	79
9717	81	354
10308	8535	69
7075	9665	0
9366	11313	581
16113	18	1
12913	13422	2113
9065	7	0
9502	448	13
9904	308	8871
12599	7896	3
12108	391	2327
13257	65	0
13876	199	3213
11407	10646	0
10477	5106	292
12467	1617	11
16729	7075	7
17124	14759	22
15	10117	1
15999	18762	450
14934	12043	1434
10279	14929	8223
12699	15962	21
11709	160	502
10830	12441	1
12712	15118	1660
11996	2	2
8283	5318	0
18876	135	0
16602	15193	0
12122	15435	0
13218	13258	19
14228	19	40
19472	3745	115
10081	13927	1474
11616	7984	622
15118	0	458
18765	15781	593
6108	9954	8601
9834	9717	205
15863	11162	66
11368	15177	0
15198	8041	0
12901	8532	1862
14156	2592	2869
13896	3	0
11525	8376	8184
14445	13634	148
12654	16975	5
12271	13987	959
14330	198	530
7054	2020	930
7058	502	4541
9411	45	861
15902	11280	85
13947	1143	1705
14593	5456	20
13424	0	2
15008	1388	253
18031	12131	603
12021	8566	0
11985	14667	0
14134	8	3298
9208	0	0
15171	14066	0
13161	8026	0
14773	16202	0
8001	0	582
9147	10369	1
13151	10045	0
13980	13088	345
14153	2	194
11915	746	2366
10939	18	11
14172	0	1
11157	30	31
15379	944	4119
9693	12430	289
10115	13228	0
13085	512	1520
16784	0	1
14938	13152	1075
11266	382	695
15947	5461	2616
16688	272	1
17521	6826	1589
9177	12720	665
8158	13539	2237
12245	0	1
13033	7903	0
14484	12326	6364
13827	13789	0
15346	74	2488
14435	11110	0
13735	4299	194
16335	46	21
14151	17606	1
9969	8578	0
12954	10920	527
18083	8346	0
13871	14221	1868
10570	14336	12
12397	15606	1511
12368	1032	53
11232	3485	0
13742	12	458
11128	9361	0
10228	13932	122
6528	0	41
15813	9674	0
11350	9488	10
13746	21	1497
10480	16023	230
11930	13696	24
7254	26	0
11584	0	0
11172	0	5
14644	11727	0
8208	0	13
16343	11372	7477
14549	14495	1
12292	1276	0
13440	14566	1442
10948	8623	0
17292	4954	23
9936	5910	6
10752	5391	18
17992	7449	0
11050	8488	3624
11416	14461	0
11809	3	1
11792	8873	1848
15333	3707	38
10092	15423	3030
17211	669	1
7728	402	470
13011	4122	23
12537	5750	95
14032	3	0
10953	11946	1879
9785	8643	0
11247	13493	248
11029	14042	9026
8831	10548	0
10622	9445	0
15428	8853	19
15744	4574	1
12265	10063	0
18430	6955	0
15427	716	2471
11682	11970	0
17213	1	3609
16273	0	0
9499	6060	55
10667	0	0
8610	0	0
6475	177	0
10225	11852	72
15148	14519	4071
9141	3965	0
16648	15713	271
17563	14	10375
11555	34	132
2172	8272	2
8706	10963	164
11541	1143	1064
9194	9962	521
12619	8410	0
14265	0	0
12964	0	0
12679	272	791
8109	11575	0
9921	11610	0
16801	8819	0
8287	8546	8
10007	11920	565
9963	12988	2
10531	1102	0
11989	0	7
10798	14455	62
10285	16137	1451
12783	11482	905
12384	10475	1
9556	13303	290
20277	12264	12
11821	20	5352
14564	16309	27
13453	751	8
11890	8814	169
7682	5146	2786
9390	340	3357
16044	1022	0
16737	2809	2243
13999	10503	1815
13463	13043	323
9021	0	0
6293	2	0
14355	10057	0
14207	79	0
13398	9595	592
8576	1	0
15357	11248	0
10041	13362	3
14938	14407	0
10765	0	2725
14879	12502	0
8402	10962	343
16941	349	15
8620	0	0
13574	0	308
8004	14520	0
13102	157	1895
13698	6132	0
10475	1	9
10459	7597	0
11486	14108	0
11960	185	170
9465	1425	0
11173	0	11528
10801	12374	6599
14095	9113	3189
11533	0	3
13881	0	1927
13693	4655	11332
14705	9902	4082
14138	8445	0
13232	14637	53
12925	12694	327
13895	51	112
15246	10117	0
0	12777	32
13523	9827	8
11192	13527	0
18304	10920	26
13787	9949	10704
12346	0	2
12293	7345	0
12882	9842	0
9827	2058	326
9186	0	1108
12069	7947	4
14256	0	0
12592	11848	43
15024	0	2469
9895	14186	0
15187	5161	0
13823	0	379
12935	0	0
11792	14171	7128
14975	11254	179
9122	10229	1025
13671	8	0
11446	420	0
6980	12666	0
13621	1482	1
15941	8825	2617
13712	13786	2828
16362	8581	31
9711	0	0
12025	9262	4633
13630	13339	0
10913	12503	3519
8039	11	1750
10906	0	94
14735	17901	530
7717	0	9
8712	7350	0
10146	2292	2628
9544	8664	0
15216	27	1
8689	0	325
12980	6028	446
12943	96	1221
12668	10239	0
9200	5373	60
20399	6951	4030
16697	10979	2724
11282	9790	998
10422	12032	1225
11907	1442	238
12126	10847	2366
16006	0	5
9506	13879	5872
12390	0	1
14272	17	1
12679	9580	3075
13308	14463	8481
15409	11298	0
16661	12044	0
14217	1091	3
9649	293	17941
13171	0	6
7695	8666	0
5844	11843	834
14419	4857	1833
12919	6289	193
13364	10863	1821
5669	4190	220
14587	9198	1
11984	6474	0
9382	6644	128
16367	370	120
14563	11428	0
15059	9780	2807
15064	1722	199
12755	13373	43
11071	11211	0
15254	12028	81
12673	10072	2064
13745	0	0
12556	1	0
13355	16120	4
13761	15476	220
16749	4935	0
13810	13904	2116
13875	16431	2762
11780	6510	0
10942	310	29
17941	25	0
11819	1355	421
12010	11365	5
17086	10899	583
10656	0	0
14785	17627	64
12728	13202	5160
13990	14927	0
11817	0	0
14788	17284	2
14672	0	9264
14198	8531	362
19472	11607	2166
11166	0	115
10384	15039	0
19027	7904	10
9734	362	2
12308	567	1226
11504	1831	1036
14125	12496	164
18920	3218	2
14368	0	489
12292	0	0
11245	8974	0
11110	4404	4584
12034	10353	35
6278	11666	1553
14422	16088	0
13981	2847	37
7929	2462	3
13298	8982	0
13432	11526	596
12955	1074	586
16341	0	5
10652	12342	0
8351	1455	3
14803	23	0
14496	234	191
16418	1	8
10986	48	198
10351	1	0
12575	4253	0
14484	0	0
13276	2578	2826
9359	16346	492
9252	0	0
10570	14830	27
12120	1	1613
13323	8193	878
9412	9041	0
15988	9194	0
11027	7060	9103
9223	12998	2
12821	14835	1
11484	12671	90
13158	10486	4314
8696	9930	0
12122	10575	4
12152	0	475
13832	2	14
12552	16520	0
8991	13737	180
12474	4821	0
9602	0	15
11089	7552	13
12031	0	0
11893	0	2670
13720	4981	0
16195	22995	0
14337	0	371
9093	9778	0
12763	11616	71
8026	0	78
13768	10439	1643
11609	10768	1351
8259	5392	0
11915	13848	14
13525	696	0
13151	1506	677
12852	13817	9104
8730	11938	8499
10699	12067	1205
12903	1	1
9151	3	3751
11392	14555	4813
12444	4551	223
11946	22	0
12287	13735	92
10806	0	64
12580	10929	0
15724	13960	11
15580	49	2
10583	7987	201
15398	11940	5034
14194	1	0
12679	13782	6
13538	189	0
11923	11	0
9920	0	0
13646	5223	2128
1	10011	0
15587	3323	5020
10671	6550	0
11040	0	3425
14586	12679	0
9114	4580	0
10894	620	1474
8652	206	1640
9368	10358	283
12638	15777	0
12295	10693	39
10978	16807	1767
8432	2	0
9290	305	0
10941	13534	11402
16480	425	17
7656	20	1475
11749	13189	0
13044	12323	6
10311	0	0
9014	14180	1287
10714	10538	0
16309	13113	0
16769	48	0
11134	59	2000
9869	0	157
13614	11143	6215
11963	3460	503
13858	1150	4
16983	11467	0
12364	0	1737
10932	7	0
11622	199	0
10874	0	1
14914	14685	0
15049	0	120
12363	792	3181
13340	5	9534
11747	666	1087
14237	104	9
10848	0	4844
11465	11323	0
15883	9067	0
16231	8780	926
10742	198	0
17789	30	0
12080	15747	1904
12223	12108	634
12466	11031	629
12647	3722	622
16015	0	0
564	8727	8
14596	9501	0
11187	622	0
11120	18335	1092
15359	9148	2085
14966	7753	1
13800	3003	92
13381	22	177
12268	821	3321
18412	15318	1
13225	0	0
8374	5765	0
15724	0	9
12276	13046	25
13430	100	479
14108	5458	0
16571	14016	13
9029	0	3
13109	9857	963
13273	470	0
12061	10413	57
15859	13910	1
10382	19843	290
13094	4612	3988
11752	12034	3995
11975	3239	1162
18101	2504	3356
12910	0	0
8724	11628	0
9812	5759	0
10893	22	1
7907	7873	0
12390	15477	983
8073	990	1191
16799	190	8
14043	12015	2121
7389	665	593
14610	12826	1502
11842	2585	0
9394	13348	0
17613	11231	0
15187	4025	1499
12897	3506	21
8923	43	0
15707	2947	3403
12856	10276	0
10165	9485	953
17220	0	826
12875	21	0
11670	2204	0
15268	12517	244
11235	10603	453
11924	11068	0
15560	91	0
14540	12984	11
12404	6022	5931
10931	2502	3080
11415	0	43
15219	0	12
12843	6439	2549
13027	11722	3314
13320	9529	137
12365	13718	94
9545	0	3019
11317	0	250
14477	1937	151
14461	10607	1311
11375	9434	0
12779	12458	0
12555	309	28
12808	16365	5467
10388	13962	26
10074	13477	38
17913	8501	0
10614	2825	415
9357	1753	34
13904	0	0
15329	12186	111
15616	1544	11850
9651	12	0
12034	15062	564
14655	1308	9714
11625	0	0
13157	13146	1142
8243	8826	4163
12932	352	0
14087	0	994
12839	0	0
14856	7755	158
14039	9275	1
12187	65	3376
14015	1	2250
9614	6309	9566
10116	11750	783
13519	3147	4
12914	664	265
9883	9438	0
9853	78	11
14448	1	4417
9935	11194	2190
13534	12512	158
12237	5	0
13077	260	8
12736	254	4579
14117	13790	93
13899	984	1070
12663	3	3102
15516	13899	44
8274	2	0
11402	9117	10
10885	0	3274
13657	10329	96
15767	12753	23
12610	10903	1
12986	6424	1039
16027	11925	0
14199	0	0
12813	3564	117
8976	14070	15
11344	11946	1573
12413	369	3960
18985	9955	1418
11867	1450	8
7844	7896	1761
9818	11372	239
14669	11526	6626
11919	10633	0
10315	12017	1651
10873	13246	0
14631	12064	0
8200	17964	4917
12448	3	4044
19516	6542	7718
16571	938	0
8497	729	371
12747	4106	10523
10101	12320	0
9174	11154	1482
13529	12352	1
13616	16	876
8767	13332	4
13649	0	4234
10197	13274	30
14844	0	0
14863	0	13
13431	14934	107
11994	7635	1377
14697	2934	1081
11652	15539	1241
11215	7227	0
16843	17769	230
13632	15	0
11150	3431	32
11435	11244	52
10847	10032	0
9363	752	58
14655	190	239
12070	8483	6725
13385	11592	0
13405	266	398
15837	103	4986
11170	15933	0
9496	0	12661
11255	2	7622
12500	16687	0
14461	10571	0
11287	695	1374
17110	306	1
9992	13640	181
15245	0	0
13447	0	0
10205	18928	0
11761	0	682
9256	14452	0
9144	973	1259
17939	12955	1
9732	3719	0
10147	15064	0
14518	1	0
15863	14816	1
45	14057	53
16654	2185	5933
15236	13370	5741
13297	7618	2680
9058	11980	1887
10341	5793	2057
13355	0	1413
13435	14036	0
11891	17087	0
13227	81	591
9127	10	0
21562	7642	1502
12942	169	101
8884	0	1
13856	3041	37
12623	10	391
11076	0	1327
11716	977	1
12337	14960	0
12381	3349	614
13478	0	19
9220	4563	1993
12274	11572	30
12678	120	0
11937	11890	2261
13569	1955	3127
12219	0	48
17454	9653	3526
6358	24	0
10373	10002	1671
14561	1766	866
13746	13451	518
8654	9149	0
13279	6988	0
11363	4272	4916
12795	0	1216
10237	12130	0
11042	8991	7
14360	7061	2570
9436	12381	56
8151	474	2202
22024	8859	1926
14777	35	0
10468	6839	12
10509	11246	2677
24203	11120	30
12285	11586	122
9264	84	96
13209	11347	2038
7310	16824	7229
10853	12693	0
11613	27	2
15379	13830	1738
14278	13539	442
15152	0	12456
10012	12097	1190
11032	3240	27
16694	11678	73
13168	14828	5
10231	5789	2210
14141	296	10
13273	0	106
14899	3513	1649
11876	11555	288
14582	7577	988
12826	567	15209
15775	12715	0
11929	10200	1
10221	11636	0
11987	14	481
11365	0	511
12850	10608	3415
14016	0	31
13780	2260	0
15898	17980	0
11898	13456	10466
9986	0	2229
13320	15129	0
9612	13202	0
12503	0	282
16737	3	0
13127	8130	12
10176	3467	899
18768	14347	0
13802	0	911
10326	338	143
11435	0	386
13712	0	5
10503	3345	1
12390	0	0
16038	0	1880
14253	12105	401
14473	8	2
15178	12736	216
9790	11	436
14432	9747	12
13010	1576	10
15603	2806	0
13123	13914	28
7403	11963	3459
11287	8064	3019
15276	367	2
8777	0	0
15087	1120	385
12300	9682	385
10098	11575	4636
13025	4358	72
17546	14019	4202
16994	9530	6227
12846	11894	859
11422	10960	300
19567	11332	3838
12960	17042	0
10780	14008	0
11259	11993	734
11135	15347	1
9931	0	211
17162	10759	2458
13659	218	5426
16733	3302	1980
9923	14284	0
12865	764	0
14667	17866	93
12941	13592	0
18457	17835	1383
9876	13203	525
19028	10257	31
15869	10112	0
9986	2	0
15651	11241	8
11966	11437	6342
8458	12120	2561
13450	5	640
11235	9863	99
14860	6	290
10675	8513	649
14518	2134	0
15825	2	41
8082	5762	629
9176	0	11
14825	1357	0
11869	9290	2156
16669	22	5811
13037	150	37
8512	447	46
8457	1271	108
11007	0	0
18111	11207	6945
14327	15289	170
12911	0	0
9170	0	0
13186	13561	0
13827	0	1536
13960	0	0
13297	8833	0
12134	12729	0
12711	15691	1664
12911	12	0
18439	15859	181
14864	10663	6349
13130	7642	0
17707	10327	0
12584	35	9
3338	16184	4937
8654	0	405
14298	0	5
16699	18418	1
11561	11150	0
9553	3264	0
10256	0	13
15947	12988	0
13924	27	0
13137	6317	6106
11836	4572	46
10505	13081	159
10527	13188	7083
16561	0	248
9722	14313	0
11717	0	1967
16914	27	7644
8263	0	413
16097	9823	2
15157	5922	0
8626	13673	2597
15462	7312	56
12002	36	5514
12590	7542	0
15470	7364	1022
16224	176	4697
12994	10108	576
12012	10797	217
6027	4860	0
17674	0	14
7789	14554	403
16489	4011	5650
12384	4	59
12588	10056	6953
12080	9538	27
12545	2550	184
18198	14106	648
9710	18129	1
8515	9541	11
9621	7818	3
8331	10842	0
11235	13821	269
5348	11399	1495
14419	9140	0
11318	15891	5204
10011	8601	0
10949	647	0
13036	10084	1264
13275	7111	0
10473	0	0
13061	2371	5958
11252	0	932
11792	3	11
14267	14301	177
12117	8752	310
17253	15131	0
9561	6164	2048
9784	11367	0
9587	34	0
12424	1420	190
13528	9159	6
11066	6984	467
15188	1121	2727
11361	14512	472
12527	9148	701
13100	10312	862
11516	4636	10
17613	14084	2076
9950	9141	0
12269	0	0
10500	4949	32
12497	14515	1
12992	19400	4815
14105	13742	695
12761	11616	2179
8314	10125	52
8646	9948	0
11829	5446	2
12084	9228	0
11630	10356	1234
11072	10871	2
13823	0	52
16363	7663	188
19037	33	8
8101	8394	188
13308	11023	0
12227	3	0
16242	1614	0
15115	361	0
10308	0	97
15813	2608	1
11154	929	0
14018	8979	590
5409	0	5888
14465	331	550
16522	5459	15
10648	11338	0
13333	116	0
12491	288	515
11122	12627	0
10214	6	110
14019	18	0
11529	69	3709
14250	8269	0
13733	13081	0
10612	17201	100
14636	13669	0
14043	12603	0
9653	14158	1
11485	3752	2
7252	169	0
13392	4435	1625
15087	593	0
9349	306	660
15601	11863	0
17039	1	1
11104	5886	10
10183	1030	2
13642	527	2725
17305	8813	3196
15163	10945	0
9576	5838	5210
9959	303	1
13785	2	157
17280	19223	32
14627	15863	280
12742	11034	1816
15109	8	2
13220	13685	0
9808	0	7715
10093	11720	3
16822	1123	1789
13538	2006	0
12626	0	0
18429	9882	4103
5843	15731	30
14447	0	0
13043	77	2384
11699	6280	310
13334	0	0
12826	4154	1723
13229	11441	0
12164	10578	0
18315	205	0
8639	10148	0
15116	2466	0
16005	0	1
12981	3496	5
12421	5430	9781
12711	0	4177
12885	11924	2333
14474	1333	7005
19762	11873	1259
17748	9773	12
12513	13481	996
8977	9151	3850
7191	13589	122
9540	15487	9
15228	1553	4511
12419	10045	0
16533	11312	351
9050	10	767
16589	15732	0
13880	9494	65
12104	5782	1
15723	14258	280
13076	707	0
8471	3287	625
11546	14454	0
12924	12510	20
11569	23	0
12798	6282	59
11006	851	8608
10952	13526	0
13319	1895	580
10692	9402	0
13484	2254	51
13326	11312	3361
11798	892	13
12886	16930	0
14590	17324	0
12148	23	506
13174	654	2256
16401	0	354
8979	308	1984
18510	13553	0
12033	4393	1
