# Supplementary material for: Nonlatching positive feedback enables robust bimodality by decoupling expression noise from the mean
Source: PLoS Biol. 2017 Oct 18;15(10):e2000841. doi: 10.1371/journal.pbio.2000841 (PMC5646755; doi:10.1371/journal.pbio.2000841)
Supplement: S11 Data — The files are labeled according to the experimental setup on the first sheet of S1 Data. The corresponding mCherry and Dendra fluorescence values (see S20 Data) were taken according to the gating strategy in S21 Data and were used to generate the numbers in Fig 2B and S2, S3, S12 and S13 Figs. (ZIP) [file pbio.2000841.s011.zip]

Archive with 53 entries (50 files):
- S11_Data/
- S11_Data/Iso9.docx
- __MACOSX/
- __MACOSX/S11_Data/
- __MACOSX/S11_Data/._Iso9.docx
- S11_Data/Well_A01.fcs
- S11_Data/Well_A02.fcs
- S11_Data/Well_A03.fcs
- S11_Data/Well_A04.fcs
- S11_Data/Well_A05.fcs
- S11_Data/Well_A06.fcs
- S11_Data/Well_B01.fcs
- S11_Data/Well_B02.fcs
- S11_Data/Well_B03.fcs
- S11_Data/Well_B04.fcs
- S11_Data/Well_B05.fcs
- S11_Data/Well_B06.fcs
- S11_Data/Well_C01.fcs
- S11_Data/Well_C02.fcs
- S11_Data/Well_C03.fcs
- S11_Data/Well_C04.fcs
- S11_Data/Well_C05.fcs
- S11_Data/Well_C06.fcs
- S11_Data/Well_D01.fcs
- S11_Data/Well_D02.fcs
- S11_Data/Well_D03.fcs
- S11_Data/Well_D04.fcs
- S11_Data/Well_D05.fcs
- S11_Data/Well_D06.fcs
- S11_Data/Well_E01.fcs
- S11_Data/Well_E02.fcs
- S11_Data/Well_E03.fcs
- S11_Data/Well_E04.fcs
- S11_Data/Well_E05.fcs
- S11_Data/Well_E06.fcs
- S11_Data/Well_F01.fcs
- S11_Data/Well_F02.fcs
- S11_Data/Well_F03.fcs
- S11_Data/Well_F04.fcs
- S11_Data/Well_F05.fcs
- S11_Data/Well_F06.fcs
- S11_Data/Well_G01.fcs
- S11_Data/Well_G02.fcs
- S11_Data/Well_G03.fcs
- S11_Data/Well_G04.fcs
- S11_Data/Well_G05.fcs
- S11_Data/Well_G06.fcs
- S11_Data/Well_H01.fcs
- S11_Data/Well_H02.fcs
- S11_Data/Well_H03.fcs
- S11_Data/Well_H04.fcs
- S11_Data/Well_H05.fcs
- S11_Data/Well_H06.fcs
