# Supplementary material for: Nonlatching positive feedback enables robust bimodality by decoupling expression noise from the mean
Source: PLoS Biol. 2017 Oct 18;15(10):e2000841. doi: 10.1371/journal.pbio.2000841 (PMC5646755; doi:10.1371/journal.pbio.2000841)
Supplement: S25 Data — The excel file explains which flow cytometry file in S27 Data corresponds to each isoclone and condition in the closed-loop system used in Fig 3. The second sheet of the file gives the raw p-values of the Hartigan Dip Test for each condition of each isoclone and the TRUE/FALSE for whether the value is <0.3. (XLSX) [file pbio.2000841.s025.xlsx]

## Sheet: Experimental Setup
Experimental Setup
			1	2	3	4	5	6	7	8	9
	1000nM	A	Iso 1	Iso 2	Iso 3	Iso 4	Iso 5	Iso 6	Iso 7	Iso 8	Iso 9
	500nM	B
	100nM	C
	50nM	D
	10nM	E
	0nM	F
	Shield-1
THE WELL CORRESPONDS TO THE RELEVANT .FCS FILE. FOR EXAMPLE, ISO 1 0X SHIELD DATA CAN BE FOUND IN FIGURE2B_F1.FCS

## Sheet: Hartigan Dip Test Values
RAW P-VALUE FOR HARTIGAN DIP TEST
		1	2	3	4	5	6	7	8	9	Isoclonal Populations
	0nM	0	1	1	1	0	1	1	1	1
	10nM	0.058	0	1	0.994	0	1	1	0	0.892
	50nM	0.854	0.618	0.782	0.016	0	1	0.87	0.994	1
	100nM	0.78	0.89	0.248	0	0	1	0.972	0.98	0.96
	500nM	0.066	0.248	0.364	0.144	0	1	0.934	0.942	0.57
	1000nM	0.216	0.426	0.58	0.616	0	1	0.996	0.996	0.958
	Shield-1
LOGICAL COMPARISON FOR P-VALUES < 0.3
		1	2	3	4	5	6	7	8	9	Isoclonal Populations
	0nM	FALSE	FALSE	FALSE	FALSE	TRUE	FALSE	FALSE	FALSE	FALSE
	10nM	TRUE	FALSE	FALSE	FALSE	TRUE	FALSE	FALSE	FALSE	FALSE
	50nM	FALSE	FALSE	FALSE	FALSE	FALSE	FALSE	FALSE	FALSE	FALSE
	100nM	FALSE	FALSE	TRUE	FALSE	FALSE	FALSE	FALSE	FALSE	FALSE
	500nM	TRUE	TRUE	TRUE	FALSE	FALSE	FALSE	FALSE	FALSE	FALSE
	1000nM	TRUE	TRUE	TRUE	FALSE	FALSE	FALSE	FALSE	FALSE	FALSE
	Shield-1
