# Supplementary material for: Nonlatching positive feedback enables robust bimodality by decoupling expression noise from the mean
Source: PLoS Biol. 2017 Oct 18;15(10):e2000841. doi: 10.1371/journal.pbio.2000841 (PMC5646755; doi:10.1371/journal.pbio.2000841)
Supplement: S26 Data — The excel sheet gives the raw numbers used to generate the graphs in Fig 3D for different modes of action and different feedback strengths of Tat used in the simulations. (XLSX) [file pbio.2000841.s026.xlsx]

## Sheet: Alpha Modulation
High Feedback	Medium Feedback	Low Feedback		CHERRY COUNT AT THE END OF EACH SIMULATION (10,000 TOTAL)
0	0	23
194	144	0
213	0	0
2	0	69
0	6761	1
0	1246	650
104	0	2182
149	850	10
12	19	7658
1275	1	814
0	1797	1035
408	4897	0
639	3765	0
1660	7153	0
6	4	77
0	2906	1616
45	6586	0
0	12492	7
18	0	388
1252	37	0
4199	0	0
0	66	2925
0	0	23
0	43	0
36	0	181
2100	188	189
0	2088	0
0	0	556
10	1623	0
0	1	9686
1494	0	131
9	30	4441
132	0	216
1	5	0
63	0	69
3285	450	0
13	1505	0
5304	281	2
0	0	2819
599	0	0
5550	23	4
0	0	2624
279	4	0
0	161	1
7	2209	10
376	10119	179
868	81	2
0	0	0
0	11564	0
0	1	46
12	10	0
1351	0	0
2498	8	0
3	0	0
21	0	0
21	1	121
282	1	0
50	633	30
3746	0	1275
4	82	0
2	5	11199
0	1208	188
1235	3	68
2	3	25
222	9145	67
0	1050	1177
856	0	276
9	1113	5478
0	30	6849
3	0	1253
36	1960	476
0	6368	0
2	2984	5
473	19	233
72	2	2
0	3201	56
0	2863	0
0	126	0
20	130	24
6034	0	0
34	1	15
5736	4194	2315
0	55	6417
2	0	0
2	2353	0
0	0	342
222	3092	1
1732	7	18
2	107	313
0	0	141
6083	5702	8728
97	911	0
189	0	5
125	343	123
5	4299	683
1	107	0
2337	0	28
0	0	334
0	3	458
0	77	366
1317	0	14
3063	22	4
0	0	0
7467	0	0
0	0	89
422	1281	0
19	0	22
3	1569	0
6065	9	0
0	0	22
3311	29	279
0	2009	1310
0	1528	31
30	13	2
235	0	0
65	34	118
144	0	2686
75	0	9636
0	17	0
2208	891	585
28	265	0
2435	0	0
0	3997	10
0	1	127
0	2303	2
249	100	0
4200	5624	9
3	0	55
2782	3710	1542
1	0	3490
3417	5	16
168	2	1456
23	581	9
6	3033	4892
0	0	0
112	1524	942
0	0	0
189	0	580
0	4	11
0	0	649
272	151	569
375	1	0
0	0	886
3228	323	2
56	0	10
0	0	0
495	1018	0
845	9	1177
45	6	1
10584	10	0
741	130	100
7	361	74
0	2	149
72	4468	0
0	7427	0
3246	1053	2631
85	852	1400
3	0	188
342	3170	0
168	226	0
33	0	19
0	1571	363
25	0	4333
0	0	9
1548	1190	1
0	0	32
168	9	86
21	0	0
0	0	2814
486	74	0
4964	147	620
0	5158	2
19	0	740
2980	3392	0
2037	2	6241
0	0	1
4702	0	0
0	0	30
1748	15	96
2	10	15
6	3	9
1	117	0
0	624	13861
173	0	0
5	238	2493
0	4603	5499
0	4783	5
0	0	259
1786	0	0
0	2407	41
2	9359	28
4186	11069	0
0	0	976
0	4137	0
0	0	6568
131	3	6181
1	0	0
2293	0	4339
0	229	1986
0	1878	1647
1	44	121
0	468	365
1	4255	0
0	288	0
1493	0	0
0	2742	2006
0	1516	0
476	0	5999
359	0	5
1191	0	2784
9	416	19
7191	0	0
0	0	19
6396	0	696
0	1407	1743
149	1936	1
30	0	5270
1233	329	78
5528	82	0
2204	903	0
1	2075	2607
1816	299	1472
859	15	0
659	0	4616
1	3	350
0	4388	0
563	49	5714
10921	58	3595
5861	1	209
8	3095	426
3992	0	0
4	941	6
1769	941	1
62	136	82
610	3030	7063
0	5619	679
447	5440	358
0	2675	1959
24	156	24
1812	0	225
0	1146	1
14	2	284
0	1	16
2803	75	9
0	276	13105
0	921	0
3133	7619	2878
0	7	4040
1950	2277	1787
1876	65	6698
4	4	1491
41	169	786
0	167	757
0	212	5
1263	46	0
2376	69	8
0	289	0
79	1836	1512
3851	4331	4
3967	271	6072
128	1163	0
353	17	15
2611	1533	277
7271	0	3
7237	2	1340
9	230	1693
34	0	186
3634	8372	1762
4661	2086	580
212	711	696
1114	1	55
1480	1	1687
2	1300	0
0	0	2
480	95	236
1089	7	2598
0	0	0
5	0	5960
404	2446	819
2386	0	16
0	2	1860
7555	11	297
0	10	6423
0	0	21
33	351	811
0	2475	3772
0	3	0
549	0	3557
0	1	0
1569	30	0
77	0	0
6996	8561	3
679	0	1229
18	0	79
1237	16	1814
7	620	3814
401	1841	788
2	0	6
946	0	418
155	29	4150
0	4	358
0	0	839
423	1697	74
2856	0	0
6	1457	0
615	4	13673
17	14	234
72	0	0
35	222	641
0	0	18
0	10	421
0	5	1028
2963	0	0
9523	164	0
1648	16	0
2601	0	208
192	395	2328
5021	0	0
5281	2446	0
279	0	62
542	0	176
324	2775	142
27	0	676
3609	4230	135
0	0	1577
48	1771	0
886	1642	1202
2677	0	4160
10	1	3063
692	1	3210
8458	23	0
3	0	0
0	1747	508
29	129	0
5	1605	3
1	0	1271
0	18	0
1176	19	10170
2	632	0
372	13	1401
3157	10	912
8536	0	0
0	1	0
3	5	0
35	1	196
135	0	7650
6954	2596	18
5037	5	869
444	1497	1
821	1170	0
1	1110	193
0	1683	4
3311	8619	1404
212	15	38
0	2087	0
729	425	0
1671	0	1
0	0	246
334	0	9281
7767	21	0
167	0	57
304	867	13
0	143	40
3	559	0
0	1	4
420	0	3
8729	6824	6102
7	0	0
1044	3760	7598
3	56	1275
3698	1311	0
0	542	0
8	0	232
311	103	44
0	3533	0
4659	1031	3361
1333	4157	9482
52	977	0
6939	216	1
143	5894	0
620	7	2194
1	5582	1977
0	118	778
4598	1849	218
2	1992	0
0	0	160
5152	2	2555
3623	579	0
881	2123	0
0	0	799
5	44	714
3826	148	0
2761	240	2953
12232	0	2
3	1	7
0	0	8527
0	1	0
293	7	106
0	144	2874
111	0	393
0	3	0
39	176	87
1738	742	0
17	1939	1788
1421	2511	1040
34	1	112
3336	5227	1051
1274	5776	17
1639	8472	0
0	21	3891
364	0	0
204	35	9
0	7	0
9602	1757	1376
0	4717	10954
978	2723	3220
1	0	0
0	177	0
126	0	0
10508	35	219
5098	0	1025
2240	3738	0
0	0	2799
14456	5954	0
0	2	373
0	12	38
1716	0	0
0	2881	1851
32	0	0
38	0	23
0	1193	0
630	0	119
14	4891	13
0	3413	227
218	0	4
0	0	1131
0	0	914
0	1	214
0	22	27
513	0	6517
0	1856	169
404	1230	0
515	0	6564
760	0	2077
133	2929	1190
1	4637	625
134	1788	372
0	2	5943
7165	1	6939
1	4856	0
0	3	18
1	2627	200
2	1680	0
0	153	1299
0	3003	3204
0	4909	0
0	4	757
13	2652	0
4	0	1050
25	4983	2799
0	2	0
121	78	1
0	2818	0
13	649	9524
271	0	15
458	24	25
5371	2764	7370
18	1621	176
2431	3760	160
0	11	1
10371	6	0
0	0	0
63	3839	3536
2721	14	31
108	3019	224
0	688	8643
144	0	2
0	177	705
0	2	10799
0	123	0
56	118	37
1265	89	19
8136	0	23
0	17	1976
5218	0	0
71	1626	1
2	0	70
9656	7686	1436
0	0	987
0	0	18
0	17	0
46	1829	1689
0	17	74
1	2814	5538
74	3	3405
13988	285	0
0	944	25
2	634	86
8	2223	0
2050	2267	494
1227	2	0
2399	2345	0
0	0	209
283	48	0
0	2754	0
18	1388	4
9	1	5865
0	0	1924
4	405	36
3442	0	409
100	5102	1106
7	2	8065
0	0	0
2127	123	296
13438	14	0
78	1889	3499
0	0	0
6667	1	1456
0	26	0
177	59	3087
0	3477	0
0	138	7393
2	2148	2671
0	0	0
0	0	1071
5249	0	9319
214	244	4488
0	0	0
4914	2795	0
32	56	0
0	5633	209
0	0	11222
0	49	6251
173	58	0
3	0	0
3	0	15
0	10269	751
1	1922	864
2299	3110	19
2206	940	0
0	0	1812
2602	0	7
4131	38	126
882	4975	1943
5	383	992
125	592	1573
1935	621	1554
5	837	0
2096	0	968
141	0	55
59	0	7
0	305	164
0	11	2049
183	0	1
3	846	2057
3841	163	2354
0	54	15
1	8	1392
380	1938	0
183	6643	926
190	25	1
0	4430	3521
4	2190	97
71	2594	4857
0	4572	139
0	36	2403
0	71	0
8784	0	8031
2	0	457
0	0	3
6	0	73
0	0	468
0	16	3459
9	1099	12
1011	13191	16
3	0	0
2209	0	769
21	0	0
1710	141	53
3	21	2263
13	1694	9921
467	0	1465
35	0	0
0	2576	2
0	0	41
9417	1851	360
0	359	1
3750	1557	9578
0	0	277
4	249	0
159	56	620
266	550	1
8668	3639	0
4806	75	1790
1484	4094	1161
0	113	1593
3	52	4493
1805	2	1152
0	2920	0
0	0	3765
0	6797	68
1034	3608	3558
173	2588	2170
0	1	1023
0	1744	0
10018	0	22
0	4219	6003
0	0	22
5368	436	0
229	0	694
14812	38	0
0	5184	66
101	430	8385
0	2	0
41	3588	461
527	0	4062
4541	0	41
11	0	2
1401	6295	186
8291	0	4
12	0	0
15	0	7
17	747	0
7448	334	3222
0	0	0
1202	0	6256
0	0	214
601	427	259
0	0	0
2239	11	821
1	0	9
1618	0	2
40	5806	0
225	0	0
0	3	0
0	1190	0
608	1	6
585	16	42
1	0	0
265	0	11
440	189	1
0	0	0
3318	0	1131
0	59	0
24	0	0
0	0	0
3399	573	0
1666	9	405
0	2245	32
16	773	0
0	1176	0
28	1652	2006
5	36	38
3395	2331	0
3841	3854	478
3802	5967	2611
11	0	0
0	1	3676
2	1	160
2173	5848	0
0	0	0
1559	1266	226
0	2558	167
0	0	0
8	1149	0
0	0	0
262	87	878
132	3455	282
433	1810	0
515	5	4189
487	3	1473
16	0	0
1	207	0
1729	9	25
0	0	0
1095	968	1489
0	578	18
0	5	2422
0	1286	15
388	14	3871
1	0	7
280	489	104
14	0	315
514	2422	6109
0	8423	14
0	9	1
2	4	2960
10237	16	0
2363	0	690
255	3704	490
98	577	0
4063	0	0
4191	0	61
0	3088	4332
2194	4	9
159	0	5
5516	0	4
4582	0	211
2134	512	1666
8	5	0
0	0	0
0	0	23
458	707	0
2610	0	3
304	2085	0
0	3	423
7870	197	5339
1029	0	125
526	21	1082
49	49	255
372	0	535
7	0	0
0	26	8333
13	82	9
1873	3957	4225
5277	8	3910
16	167	10783
0	15	9677
12	533	2055
61	0	3800
0	2	1
0	466	154
0	1430	2215
163	238	13
9825	3031	659
2707	8205	0
17	885	0
1	0	15
88	73	527
5	0	0
0	0	96
2195	0	3363
1675	1251	1081
1639	1141	921
1704	5	4667
6	0	0
0	1288	1675
12393	50	2191
1674	70	3038
0	145	326
1316	1826	49
743	426	1
0	2434	2
0	2687	7865
0	203	0
0	1117	2317
0	9	0
229	0	1639
0	4468	9
4948	7880	1455
4	0	6
364	7	651
4216	506	3947
0	143	500
1309	369	0
1728	0	0
2	170	0
0	69	1342
39	0	1
110	239	241
1134	0	2
1551	15	1
1596	0	1
0	551	859
0	102	0
0	26	151
0	17	7
8901	3013	0
1	0	0
764	411	819
0	1825	1
1780	6750	5
0	1311	0
0	7310	1444
452	1310	1040
2	0	73
3	0	1241
2	0	1
45	15406	70
740	0	0
293	6597	607
0	849	0
0	790	918
367	7438	21
2049	158	0
895	68	0
15	0	295
21	5135	987
16	133	3524
0	0	2575
3293	686	0
7906	2	489
7282	0	4496
8256	6	5208
0	12	0
0	0	176
18	0	5745
385	896	5813
26	1	1
0	1112	753
3383	0	0
3	0	0
0	178	0
0	16	0
45	0	0
1699	969	1458
0	427	223
0	1	3
10636	3285	8051
3	1339	6718
5655	9980	3209
0	0	268
136	3158	4166
0	256	0
0	95	0
2732	0	883
0	1338	2937
0	896	532
30	181	4437
9479	7198	4621
3564	0	11
16	4252	35
0	208	230
0	2803	0
2903	215	0
0	8459	0
0	0	125
1795	0	0
3820	1912	0
28	8945	27
2548	1990	1236
1479	8	2590
0	43	0
4052	4270	0
89	1	15710
2371	0	379
219	289	6906
2414	1029	16333
1203	11440	5388
2	136	1245
0	1650	3922
2222	4	2024
189	0	14
0	0	1108
359	57	4824
8554	0	6051
529	0	1525
2133	0	386
0	8	1
0	0	1025
22	4925	7
0	1952	0
0	0	1342
9568	3	0
203	3	0
1045	107	1
0	21	727
0	6491	2948
0	140	0
0	1009	4766
0	1523	4
180	0	15
1182	0	186
0	38	4
10	1872	0
8	3518	14
4744	98	1782
4001	9079	5269
5745	0	1949
16	93	0
0	217	0
191	0	430
0	1	3
1	5	3
1859	6	1
0	3392	0
175	12542	1656
0	214	292
22	189	1718
0	4825	0
0	0	46
0	4991	6
186	1769	1228
0	1570	52
2	4	1
3328	1	0
2035	316	1160
350	383	0
1222	14	0
313	0	6
772	2915	1093
17	1442	199
1741	0	119
0	430	246
11020	4	18
8500	3750	3064
1433	1999	1
0	5088	125
13	541	3724
1327	831	4
117	0	441
5440	0	0
0	2	0
219	0	1846
0	78	2134
666	9274	0
778	10477	428
3605	97	1034
1866	136	1448
13	433	3803
5	0	0
43	0	0
9496	1426	2
11	2	0
0	1108	324
232	3978	6317
2	7303	37
1742	3506	1
4362	636	3563
0	10457	0
225	1284	1552
1	870	0
6	0	11410
0	163	0
871	251	43
2152	0	121
0	22	3
1	706	1171
174	5462	0
1389	8	0
2218	835	0
0	0	0
1439	347	0
2021	29	0
5020	530	9088
0	67	6180
1848	1	4723
1301	1853	144
1011	3274	807
273	44	1235
297	2357	875
0	1429	1420
1798	0	59
730	115	0
3	0	309
1249	268	0
5487	51	0
2522	0	901
0	4097	5588
6277	3319	452
0	0	872
1934	5236	329
2561	0	5
557	29	2124
6	0	22
1332	17	1905
6	0	319
1154	350	0
9089	0	1
7	2884	2753
9	412	1685
2086	82	815
3738	757	5378
297	0	0
0	64	2953
833	47	473
97	2	0
0	1688	72
0	307	17
2927	367	0
204	1664	0
0	18	6
2294	417	0
381	196	1197
7097	2167	465
1	327	833
0	693	0
0	66	186
2	881	4436
0	0	0
0	252	0
9445	37	0
0	567	19
1284	1483	833
0	0	6709
22	2658	74
2194	256	36
0	0	7100
10123	0	190
0	1014	1048
46	247	2
0	0	4600
2721	0	0
110	12	1439
0	0	1124
0	417	11933
0	0	2109
6	380	1958
252	81	0
428	6594	0

## Sheet: kON Modulation
High Feedback	Medium Feedback	Low Feedback		CHERRY COUNT AT THE END OF EACH SIMULATION (10,000 TOTAL)
13429	8789	1334
13489	6446	4
8352	226	3195
16630	0	0
9499	3857	0
9566	6555	1204
10742	890	0
15931	8067	1362
14367	7926	0
7291	0	105
11602	6373	0
14643	8829	333
12925	11717	8333
16834	7551	176
12993	79	6760
6462	5773	2157
13608	0	279
10807	8068	0
10924	3691	9189
12426	5917	412
15508	10126	2048
9640	6649	1
14544	5142	22
12483	15581	3181
9761	6473	999
11367	3226	6688
12300	1222	3
12269	10741	707
19120	5918	0
11028	2426	12
14409	136	0
12143	13860	10737
12044	8846	79
12147	1003	0
12197	9974	12
10885	8373	1029
12225	1698	989
13463	10404	0
11260	11531	37
12296	9219	0
14863	6865	68
14175	9553	2
12907	7774	0
11024	0	476
11161	12186	0
10074	4844	1290
11701	14063	2586
9868	3785	2817
9308	9267	1
12766	3222	0
8503	1021	0
10438	4541	5618
13697	6025	2134
13064	7261	1445
11021	7675	4710
14646	9834	34
7054	586	5
4136	8775	1
10913	540	6
8384	7313	7606
11321	9061	239
8479	13923	1365
9998	2132	0
11166	8687	0
8921	29	1211
13042	4590	4
15818	5003	6539
16325	975	3568
10834	12856	1000
10985	2472	1430
22359	7722	1106
11999	8663	4179
11431	519	1035
11588	8813	11588
11758	9379	5964
14570	3	396
14238	5669	5114
11768	10116	2282
14045	6232	0
17051	7053	0
13089	7832	120
10841	8492	0
9954	11402	0
11395	3657	6
9874	12466	366
15700	6845	780
13535	5278	8
11319	5995	2371
9865	5456	4935
18065	9813	286
9931	15193	0
15548	11952	41
14641	8485	2174
14481	6859	3574
11204	6181	83
11315	13851	1700
17392	53	3001
10309	1113	2
12447	13055	1565
11603	1912	5154
10286	8831	9
8577	11633	563
11756	390	0
8753	6057	1016
11629	2615	4223
12031	5894	1529
14651	1085	4751
9479	6455	2971
11151	13308	2162
9030	5331	4572
11390	8948	4
10004	15	8088
13425	911	0
16460	3271	8334
10889	7372	7551
12223	9655	55
8969	0	5322
10782	5798	168
13191	8849	511
16141	13228	87
7109	4097	0
9364	6799	380
8281	5569	1437
18646	7516	577
15248	2911	1219
8852	4943	7
16956	9388	355
17060	145	7
13064	4459	0
11561	1795	10328
16726	2574	794
9205	9	511
12592	13299	250
10073	5958	1867
15790	7903	3380
8415	3731	8
15012	5866	102
15575	3273	64
7488	4582	0
9721	5767	474
16508	4742	1099
15614	4991	35
16765	4243	6045
16586	12110	2730
12290	8589	57
16231	5686	0
8626	3	3675
12186	7589	3004
8803	6832	2144
8513	10642	5397
11445	10772	85
11856	4177	0
12817	3941	7235
13571	458	26
9490	7959	2
8123	7529	2
10942	4457	95
13581	396	2720
11068	1143	5085
19899	9863	8922
14972	4073	0
18715	3560	0
11709	11048	9869
9247	7067	8
12493	10200	3831
10891	3330	4734
11739	0	7917
10546	47	1388
11844	7738	7906
12612	6276	1465
8032	8652	0
12451	10126	0
11422	0	194
13700	6695	4151
11460	9504	1900
18934	8690	3491
11844	9738	3262
6729	124	1
11759	8687	0
10429	1636	8203
11326	3699	1114
12358	9371	8749
9393	5721	46
10848	4159	0
14400	5723	6884
11579	7435	26
11974	1537	0
11311	1453	7
14244	11533	264
13587	9799	727
7117	4872	0
5594	7135	3
13827	5258	42
9336	790	8504
12477	3650	17
14830	17	0
12491	7466	2655
10078	7324	1
9753	883	3512
11510	5404	34
11972	12	1139
10195	4686	1804
10349	3408	709
8008	2232	5821
15399	12251	0
8112	2725	1002
14409	6996	93
10477	2544	1728
12428	5470	0
13246	4797	103
12032	2648	34
17345	0	5520
10599	7254	1036
13151	9991	224
13697	7788	2483
14731	4890	2878
11488	6038	6039
10899	2974	220
15778	5380	256
9360	0	413
13630	11202	250
18794	5016	21
10583	10255	79
10077	15209	0
15910	1238	0
10053	10030	3260
17429	8643	421
14221	8250	4183
16393	3317	0
13121	0	31
14194	3280	1652
18682	4414	4357
13912	13751	67
11776	54	4459
11599	2361	71
11898	3258	0
11738	378	8972
15684	12853	1141
15973	7640	262
12908	214	0
11458	39	159
13808	5561	427
7182	8501	0
13478	3638	3399
12464	446	10362
13467	9382	4
13276	15688	0
13570	2029	0
9374	9858	2705
14211	4912	274
13950	12298	1
10536	5335	2134
9808	2029	3381
10693	3713	3399
17717	7402	3
13849	11952	444
10021	6751	35
12625	2726	580
11985	2128	6804
8157	0	431
8701	6394	0
14985	3898	41
17432	5492	5
10456	0	1309
12465	6100	0
11153	29	0
12954	10221	177
14112	1399	0
15776	4421	0
12081	9974	6621
8478	12828	0
16615	2966	0
11325	4909	1
19334	3	10172
13881	4867	100
12919	4292	1486
10137	0	0
7841	1365	5576
12365	3479	39
11567	7194	84
11422	7893	0
14015	5505	4811
11011	3143	4863
18164	235	2413
8651	5386	630
17348	11829	0
13851	8479	7615
9316	50	0
12913	12942	0
14439	10977	4113
8968	4802	0
10685	8884	8204
12270	9128	6520
16100	12323	2824
11163	11772	2472
10826	4762	9147
8928	5124	2
15011	10261	7703
8279	7621	0
12574	5409	1711
12205	10399	0
5889	1907	0
10047	9953	0
8528	9806	0
14280	1989	7175
7664	6163	1
10235	5985	0
11339	2	0
7937	5593	1008
14053	3152	51
11221	5077	0
11335	4798	464
12793	150	0
13850	8167	1874
16843	9319	0
10817	0	0
10125	4555	19
10336	2139	1925
9422	3252	3850
9492	6649	7212
11735	2061	0
15428	11100	0
10929	5238	1079
9547	2570	0
13143	619	0
9946	8529	2
11490	9932	0
11254	10648	2
16490	0	0
10953	8836	3296
10616	5010	2718
15624	10054	0
17422	9142	5307
10059	6936	0
15548	3647	150
12241	0	9061
11742	8713	4
10389	9693	2162
11583	2901	2251
13742	9041	49
15004	8272	5788
15669	3457	4596
8960	0	0
12712	9645	6598
3744	339	8029
14408	2328	75
14998	3489	2549
14855	4057	16
11374	10396	426
9611	9415	113
15267	4379	3994
14028	5069	72
10614	5874	56
11557	6307	0
12038	4362	331
14079	6747	5
13897	280	0
10996	3073	3
7513	8742	0
9496	8289	75
14556	11013	10
12654	5750	0
14975	28	30
8813	5248	6804
12832	7399	45
15566	1691	6528
11218	2372	392
10855	9094	20
14962	550	0
8658	3614	0
12009	7968	0
9436	2089	9036
18003	9557	10
13157	9160	1852
10807	7756	0
13593	2874	6717
9324	5241	1145
12749	5912	50
14389	10539	9
17053	15070	19
8459	5102	286
11200	3986	4
12666	7190	0
19300	458	0
13277	7980	356
10362	7613	1642
9008	899	0
15990	6493	4982
14774	4313	0
12701	6384	0
14016	5155	0
12644	8592	11195
11770	7942	159
10436	7456	366
15015	9683	2144
8995	9659	2193
8506	5440	2478
17943	8230	3065
13104	13930	47
13040	2683	655
14206	9942	3
11635	2963	2531
16531	8809	7960
11308	0	0
10858	6905	3772
13705	10279	5146
11484	3623	2299
14864	2312	4077
9985	9496	1568
11212	9134	1
10601	13772	307
13295	3203	72
9259	9147	0
9237	4000	0
11558	3052	1664
9406	5428	0
15738	8476	5361
10024	5678	2
11519	5382	7316
17963	13416	8495
11451	2638	21
13976	0	3285
11451	6661	107
17592	5640	1606
12749	4651	1107
7466	5713	1370
10287	5694	2824
15854	9646	0
14501	4396	0
12450	15600	1090
13408	7929	3657
12094	1544	501
17994	435	3197
13119	1	10710
7807	9257	5
18328	9344	1559
9078	12696	131
13903	1420	1
10655	961	1912
13039	1936	4536
9506	3176	339
11369	4959	2683
9208	15908	0
9514	8904	1882
9592	1267	6632
11163	2108	443
14591	4465	3
10732	13	2388
9395	100	2076
15856	3445	9721
5756	10128	0
12163	12191	0
16248	7986	6
13786	2591	2445
12156	3871	1
14676	4677	7
13999	5563	22
8717	338	6085
11120	8476	3998
11672	4181	13556
14962	638	0
11051	474	0
17057	0	0
17831	5949	106
8313	0	4944
13247	8823	7497
15989	8465	0
15082	67	2792
12035	8122	23
9745	7615	0
17465	9431	0
14789	6965	0
7705	54	354
10845	342	6573
9201	45	1643
13042	8033	0
11215	12361	0
14177	6135	283
8166	13660	0
12064	80	0
11671	2193	2797
13197	9087	0
16405	5746	598
9072	4558	2232
13100	1921	1062
9039	6573	0
11975	9737	0
9466	7488	216
11104	14381	10
12537	5149	2118
12918	12699	6881
12364	558	1880
11966	6751	1708
12223	10163	0
11855	939	43
7652	13305	176
10890	10232	2589
10675	0	0
11156	158	1634
10463	10094	0
9142	5657	37
10061	1992	5588
11880	4696	0
9300	1827	0
9948	5883	8048
15437	722	2806
11227	8491	815
13494	0	6578
14528	2736	6741
12603	2460	0
10061	6640	1
17395	9914	9221
19122	2918	1284
11259	7749	228
11626	13558	0
13542	9884	6697
10956	9455	270
18545	9295	0
14104	4606	0
8750	4915	113
13625	8643	2056
13018	8736	1145
9953	13883	0
11996	11421	1731
13832	9273	10136
8646	4957	13230
12090	3336	0
12838	8433	5251
15110	10398	4
9669	8735	2
11153	2415	2338
11389	6499	0
12747	7611	0
10672	2636	1243
8610	9641	65
11338	10534	2395
11980	8140	2
19812	11846	188
12470	3804	3463
8316	2325	164
10889	3214	2093
12320	5285	11185
17074	4885	19
10713	6293	1
11113	12141	2996
13301	74	0
12041	7315	0
11135	12894	0
10832	3766	0
9010	5543	0
11197	16767	0
17287	6640	0
15607	10803	328
13476	6200	3180
16305	4243	2017
11637	7	10523
19728	5806	379
14695	7581	5579
8755	2463	0
12501	11263	1896
11920	5368	1915
13948	2710	0
16095	12718	3376
10546	5334	164
6680	5019	3
9008	12895	5682
12283	5127	0
15344	5914	2773
17895	3500	0
11214	11114	4477
15451	6537	10444
13056	14639	8108
10900	1620	26
8722	8514	0
16397	5072	0
13283	17591	2248
17497	8731	122
11862	9678	0
7803	878	2167
10328	3	0
9006	5186	1
9225	5375	5008
18976	0	5737
14075	9274	321
12000	10729	1329
11801	6463	1217
8887	6082	0
10347	8493	0
10592	7797	0
13584	7054	16
13719	18932	7222
12597	8096	1921
14415	3646	0
14081	3931	91
12640	4793	0
16518	0	2
11009	11522	1084
8168	3482	4038
10046	6195	5043
11396	0	13
13799	12	4672
13567	9950	749
12661	0	842
12081	4779	12
9793	8504	1276
13578	2400	0
10780	3624	0
22629	2065	11418
15692	10720	4452
12056	7557	0
9367	5996	2699
13706	13203	1
9590	0	2705
12383	808	5665
12566	3619	2856
9658	247	5077
13782	0	86
14405	1148	4640
10607	7574	1
10859	8114	0
15461	9863	873
9568	6622	1
14301	3223	1540
8456	12018	7426
11617	5856	3
14465	12	0
10482	9161	1809
10881	5407	5
12091	214	0
13737	0	27
12547	2282	10
11388	8561	78
8494	5640	195
15372	1868	350
6706	12123	0
11565	222	0
18372	4287	25
9125	1718	1067
9412	832	5517
17235	11485	0
6768	2290	3677
10743	7452	15
9679	42	2114
13830	13032	10043
7825	11067	2603
13376	13435	2800
9473	14573	261
10729	8550	63
8503	5168	2248
9466	8161	5
9288	4711	225
8245	10222	1828
13095	4950	1471
13265	1959	0
18557	7942	2467
8719	9867	21
19121	5689	789
10420	8177	1036
10403	4420	129
11690	13211	156
11459	1478	47
13187	0	71
13992	14063	0
11074	5536	3804
11421	8011	157
9625	11249	11394
8981	3152	0
11388	428	583
11120	12319	0
10664	8128	29
13222	1151	5590
11687	464	3584
9849	2897	86
10269	3331	0
7422	3804	23
10423	1222	1159
14009	9716	2107
7964	7835	9467
12581	6079	1584
14355	3034	125
11600	1894	3114
12117	38	1260
9760	4692	1
13866	1344	4090
13922	15255	0
11126	3411	5909
9190	10112	3508
14170	3559	2809
12958	10722	5
15199	4742	2284
11673	5385	0
9001	2302	401
11107	5218	0
9150	5757	78
11152	3878	0
11697	12021	2371
10398	4209	0
9620	9527	0
12935	7075	401
13358	8990	450
10736	459	0
11256	10256	47
16072	7710	609
8753	0	3726
11131	6601	4507
17349	4804	0
11817	5678	345
13556	10099	10538
10491	7137	143
11001	6611	70
9430	350	1915
10514	3725	1
10879	6566	1
9536	4871	3117
16877	3881	0
11460	8721	4925
11621	0	0
11550	5985	20
15455	6687	38
11306	9516	0
12435	10281	2
10744	10278	8393
11311	5831	15
11683	5375	1413
10970	3911	20
10539	0	514
8952	5019	4495
15974	9331	0
9102	8051	7436
13042	6347	4443
12826	1	1465
14112	451	1
15468	3966	1254
9096	12621	0
13067	10375	31
17566	1899	1733
17977	11099	0
13361	9506	33
6433	3434	64
8960	9570	3640
8669	3619	2187
15270	12533	302
14212	10595	0
13308	5290	0
9268	2180	0
10428	1	5672
13381	9659	6745
17141	6484	1
12016	1024	1661
10675	9288	1286
12673	9251	208
10876	1896	0
14288	10444	8700
12833	9692	68
14848	5630	2
11876	1697	6953
15233	5992	0
15899	6600	34
10980	10573	6043
10518	11111	2
11205	4890	1
10010	21	16
13766	10210	1129
15657	7702	0
13368	9655	2189
10511	999	3620
7676	9475	3870
7941	5789	498
15683	6906	0
16077	278	23
13896	10210	0
11580	12319	0
12288	9854	6398
9708	0	1
11933	1699	10589
10778	12831	4063
14324	5301	0
10146	2664	345
16401	2383	1634
10995	12200	126
9712	2345	1720
9412	0	0
9644	11010	3
10480	11335	95
11089	846	21
11343	3540	35
17976	7556	0
12555	2605	2427
15081	10474	5378
11498	10314	0
14343	6440	7525
9632	4803	0
14680	3874	0
9797	5360	2
11469	12955	1810
13986	13024	1255
8272	8481	0
17452	8553	2010
10018	2090	2421
11380	8002	5237
16938	3391	0
14938	0	713
12415	6598	109
12080	4610	1767
9829	0	0
10360	3168	207
12589	7813	2284
11602	4670	2510
12542	3009	0
14165	13589	26
13730	5897	0
8193	0	1520
14929	13922	2524
10945	4041	1915
12510	11384	525
12698	13321	201
14834	365	0
11903	3538	0
10654	7438	132
9200	7280	0
11744	8404	1798
10374	813	3862
12004	1137	5269
13468	7880	33
15982	10709	1306
13740	10504	0
9421	6274	5183
10375	5975	0
12893	11908	0
11128	17	19
9551	2314	0
10728	5869	0
15487	6895	8704
10406	7183	3850
11069	3519	0
10515	3225	2756
13281	530	0
10116	275	1970
10409	2	4521
10742	7557	0
11621	5297	3261
12892	5266	1899
8906	10676	1
10813	9535	8
12953	10252	6
13836	13225	0
10684	14630	140
15562	5174	819
19212	11723	374
12329	12141	0
11447	5090	150
12047	15114	4713
12766	6772	0
11184	7764	425
10637	483	4557
9706	9790	8644
9405	0	4
20779	2151	3632
12787	3241	6162
9974	9334	0
6823	8594	6064
11185	2707	1209
15424	8994	0
8750	3158	7319
10227	3798	2440
16754	7732	244
7145	4688	1107
13619	15101	30
8149	3649	111
13301	7571	0
15252	9347	335
14317	11009	7329
12537	13625	0
11218	616	3258
15776	4766	4822
14867	1183	170
12930	3062	0
17486	4	64
11486	5270	4614
20435	14268	324
10382	6025	1046
14250	13833	1312
11128	12111	1
9160	7230	617
9547	10077	233
11322	2065	5302
9708	1353	4081
13473	6742	0
10750	5781	332
9437	5108	0
14210	9864	0
12120	3542	19
9209	4158	0
12074	13908	846
5841	6095	1505
11475	4	4983
7633	7771	238
12423	6470	502
10328	7112	0
12041	4959	242
13538	4338	1549
13950	4707	270
15958	5210	5012
8233	0	5590
9679	3515	6632
15733	4315	2833
9841	5469	3558
8811	47	1308
14173	6505	240
12917	8448	0
11890	0	4012
6809	11750	0
16838	9720	3249
16712	4709	856
11662	8756	2161
14069	5202	0
12510	600	2
12098	11864	2421
14302	0	10
11533	8637	2
11907	3915	49
11986	4438	12474
8008	9130	0
9663	3327	4359
14912	0	4
9275	16	604
11524	5347	0
21766	5034	1615
11582	12224	7615
16241	2746	226
12551	5134	123
8826	6243	429
13654	2195	0
14196	8893	0
13454	10056	0
10379	10846	1805
14699	11884	0
12573	1504	1474
12275	5426	0
8178	4537	0
5897	1428	0
10771	1465	3302
10779	1843	5263
12596	10654	0
10847	7135	958
9312	5061	17
11396	6008	0
15050	8647	2677
12424	208	920
13770	6636	983
6944	0	1758
12179	7168	8009
16498	15345	0
15924	11241	1183
12148	9897	968
14135	5002	120
13297	9190	3445
12319	12057	2342
13513	10253	0
11504	10629	3630
13689	4470	2396
11571	3184	1161
10247	0	13107
12765	10161	7
12568	15652	1657
13740	8659	36
11425	4607	0
10828	9537	0
10588	8539	1715
12715	11076	57
10903	10165	8
10674	10362	2594
10266	7215	0
11910	3015	0
8710	2733	2
12200	10807	0
8015	0	3432
12404	9922	5642
12725	12741	0
17642	11010	0
16138	0	0
12218	8514	102
10056	2740	555
13291	11188	0
13095	10095	1431
11195	8055	5458
11885	12802	6
8858	5377	4
13804	0	7675
10030	3	1085
7113	2471	95
17998	8600	49
13058	2625	2
10834	2802	973
10952	9057	0
12108	4497	2668
15870	286	0
12903	11643	161
10860	205	2109
6993	5389	10281

## Sheet: kOFF Modulation
High Feedback	Medium Feedback	Low Feedback		CHERRY COUNT AT THE END OF EACH SIMULATION (10,000 TOTAL)
9995	12995	14273
15161	11749	2269
14508	381	410
13635	811	84
19280	14261	413
9998	10426	2
14744	7841	0
10520	248	5
11043	4491	363
11623	419	940
9973	8557	0
0	15042	0
9628	13072	10
11737	8	9
10628	12177	30
11231	3962	97
9527	6178	417
10965	1	0
10046	10314	0
14584	10533	0
13953	716	0
12687	1192	1396
17614	14483	0
15415	12632	0
9055	0	30
12802	11223	3230
15261	14275	0
10267	14147	994
11416	0	3857
13034	11064	2
13962	12	5022
14052	8167	0
12039	14197	11
13296	0	727
10857	9898	283
9825	12065	1173
8501	12733	883
11976	3	1712
12169	13980	13458
11521	16397	12
12330	44	2642
16075	13169	10
13820	1	0
14360	10394	7787
13616	0	267
12132	13914	0
13138	1918	58
12187	14346	9451
12365	11263	10
12036	12826	0
11392	482	33
12149	14889	0
15900	10774	1
11188	15307	1221
9583	5818	5
11388	0	0
16958	14026	3262
13255	3	0
16303	2079	0
10023	10970	6178
10506	11800	0
7246	1628	0
11387	10318	2064
12174	14	13370
9616	15868	0
14762	9946	204
14421	9910	166
9975	13304	0
10862	13248	457
10670	7025	7137
10855	13953	561
11626	17775	1762
13826	10194	5884
6930	12272	0
9732	4	511
11231	10062	0
9923	0	917
14926	8600	0
14870	12859	2369
9130	9885	2532
10809	12593	0
10489	298	3394
13536	147	0
14346	11385	5976
14812	0	108
15527	0	284
14150	0	16298
16190	13442	1914
11603	15617	0
11813	8923	219
16092	12696	2272
15718	1288	4341
10006	200	15346
10452	12936	0
9298	9341	3074
17853	0	7354
12986	9946	0
11687	11663	98
15267	10213	0
12136	13801	14
14854	16998	0
10523	10074	0
11877	15017	1173
12383	10	0
13538	10923	149
9594	1607	0
15669	21325	2
10591	15184	1338
11950	14211	4744
10549	117	668
14637	13308	28
15260	11551	12346
11711	16262	0
7776	8314	0
12506	12782	545
17343	13283	0
12431	3263	0
13594	12150	0
17324	13584	5
12282	7935	0
10977	9026	0
14264	12537	8236
14189	0	751
11743	11049	102
15385	12434	0
11937	15921	0
10719	11582	1934
16190	14506	14417
12320	7	0
13680	100	0
11549	197	0
10878	12655	2
18175	10159	2
12684	13181	67
11948	1682	3
10170	11203	0
12236	0	0
12466	421	114
4710	9385	15985
14695	11022	3992
10792	5001	10333
16156	10608	0
8627	9135	0
8681	15996	0
11619	0	0
10223	8104	4
14052	1291	758
17301	13192	1
15079	6345	3
12262	12692	65
4652	13105	0
14208	5922	0
15158	16567	1954
12746	12352	0
10036	11489	25
11873	0	0
11333	10707	0
14757	8433	655
13640	11766	1
11448	13654	0
7303	1622	7001
16370	12	3137
11533	14005	6974
10636	17858	613
13516	4598	0
15733	13332	0
12389	10151	68
10753	12185	741
15804	9849	135
18465	9638	9228
11710	10914	0
13029	13841	451
14090	11603	2802
13995	12649	163
12102	12256	23
5989	8598	385
12590	9964	12
8463	31	4456
12180	12526	0
8458	15134	12
6339	11625	15
17492	6952	7590
15128	9	14714
10866	12548	0
13433	13597	1
15326	14560	1
11316	11628	0
8296	208	0
12649	12039	118
16842	12771	2
11974	0	5859
17173	333	10078
7897	17077	0
11636	13822	4386
12189	11634	1709
13559	10432	0
9851	15352	76
13221	198	8037
12671	10122	246
12563	52	10
13123	8524	1668
13294	2633	10502
11677	1	8
11013	10509	4
14203	12821	6565
16885	19867	716
14696	15457	440
14338	10963	105
13697	106	2922
8779	102	136
11269	13970	0
13943	1526	29
11170	0	9732
12759	475	875
14402	6816	0
8412	15282	0
11323	0	1
11629	8036	0
12051	12440	0
16455	16407	0
146	16626	1139
14658	9928	3407
11966	9228	10209
9539	18724	39
13143	9740	0
12505	11178	0
11163	2982	24
16028	9646	0
17256	4896	13133
12454	2199	2965
9035	11966	61
8805	14021	8366
11351	9701	136
13270	46	361
12757	9782	1
14374	18	941
10329	9756	1432
10052	1672	1593
9143	3269	1
10425	3878	0
14037	0	110
13409	13345	4346
9967	17561	0
9249	9178	31
9269	11341	0
10070	11688	0
14078	12534	1384
11278	12626	7411
8889	12461	11644
10662	8632	0
9510	13271	1
11872	12991	4792
13465	0	0
12670	13675	130
10817	2968	39
596	2071	3803
8103	4	18
9634	15412	1771
11580	14113	10480
6955	12056	0
11648	7748	114
14971	9679	153
10963	11922	0
13370	7795	8
13169	10999	0
15900	6780	2836
11633	13483	12947
11613	18306	9044
13612	10724	6
14524	15109	2842
6743	13747	91
10753	18111	14158
280	0	7236
14748	15494	5195
13646	3226	2720
14569	15147	173
8622	8052	11
11046	14935	537
14809	12544	0
12397	25	938
11158	388	0
14054	13326	1
9299	10193	12442
13579	250	12230
7038	12665	15
10957	0	0
13365	13275	282
12343	0	0
14040	11411	7937
12184	11227	5
13924	0	9803
13494	989	4403
10708	10964	0
12042	112	0
6313	10582	7825
10497	12810	12475
12899	10067	8576
8598	9	14680
18991	234	99
12252	11767	11692
12579	16261	2740
11574	10842	0
0	13027	9135
17360	9994	2208
15528	11813	15
14474	15228	2413
10592	17	12
13725	12620	0
16169	14438	10280
1511	10034	0
8207	0	0
12753	6082	26
8987	10069	125
15506	10645	303
13189	12709	3075
12846	0	9951
13430	10808	70
10860	12191	3106
8475	13048	791
9357	12483	1292
18656	14683	6988
13982	12544	14379
9777	7544	53
15021	0	8413
12927	91	0
12800	20894	1655
14577	17219	5947
13906	11046	2
6063	6669	1
14754	92	1257
12039	9924	2089
11438	0	1
12420	66	5235
10970	0	352
17481	10075	0
10444	4134	44
11153	1606	3046
17986	8471	189
11816	16740	0
15042	12371	5
8186	10393	1
11497	14195	3607
13672	14792	7
12250	10036	0
11492	12150	7940
8978	9099	39
11796	10295	4
12785	13552	0
15205	13706	4321
13132	0	233
9815	4462	396
8756	14203	0
9888	10304	136
12165	10103	0
11443	2898	10024
15103	1111	3855
10319	8017	0
11447	13	18
9083	14894	836
9908	0	4436
13670	25	2170
15492	16030	0
12461	2836	556
17193	13289	1
12148	13974	5834
11835	13978	12101
12448	15959	4234
8206	1	0
11142	0	20
15752	8767	0
14252	17216	11047
10861	31	7487
11422	13575	11364
8458	9962	0
14064	13246	12232
12469	18624	0
13305	12817	0
13282	10478	0
10522	14356	7
13524	0	11199
11010	11499	883
10770	8920	0
12319	16284	0
6389	10696	0
11759	16449	846
16517	2687	12581
8159	7269	239
12808	14	0
13818	7514	0
18135	9	2699
12718	8328	0
13955	11618	10535
12349	13663	0
12144	9288	0
11762	14799	3725
11016	11620	51
10640	10964	1948
13728	0	45
14976	13899	1864
14960	13997	1027
10420	56	12966
10045	9611	135
9758	85	104
18629	13777	12082
11769	11092	246
12862	8134	32
11893	9907	1
13862	14088	13080
14210	13192	37
15110	13998	1010
11136	6966	11999
10813	1	0
12617	9849	0
15831	1384	0
11959	13650	995
7148	16183	0
8156	7650	0
12525	17246	409
10106	10576	970
15278	10726	1412
9170	3	192
8900	12998	579
10254	18886	12419
14936	0	0
16662	9700	10730
12345	8048	0
12559	11060	2
16491	13389	3
13903	480	5725
17002	0	0
15887	9199	51
11943	0	21
10003	0	40
11819	10187	375
6140	0	0
12308	11907	0
17233	4889	0
13509	14556	430
7611	16877	192
14157	11961	473
15972	12442	2
10500	12659	2269
7682	589	89
15459	8767	22
12786	65	0
13884	13083	4329
13011	0	171
13415	2630	0
15583	14454	5420
13630	1225	2491
9403	13922	72
11894	1874	0
10165	9704	41
9075	8031	83
12999	15065	16708
9863	12929	4386
14049	11330	419
11589	21	1611
11348	6612	0
23940	1755	2197
9192	0	117
16388	17928	2
9761	10761	0
13349	8752	0
8555	12923	0
15437	10725	3632
12509	281	9132
16949	15360	1700
10550	564	2860
10768	12528	13578
12230	12545	2
10350	13226	0
8920	11958	0
14031	10451	0
13652	8897	11
15015	15	7433
14203	5814	451
12964	4316	329
7796	15712	219
12242	2964	1586
13562	3	2
9219	9194	5084
11606	44	0
12783	386	1826
14422	13685	0
12248	8124	0
13774	12894	1087
13671	12928	0
13043	11739	11327
11255	957	312
9433	277	5503
8248	14472	3880
12366	64	2778
9666	11752	0
13150	1793	216
10947	13679	0
8180	210	6726
13661	1	0
14680	10460	0
11845	10115	1036
11912	11551	149
12548	1241	12904
19778	11410	132
17808	11554	3
10025	9248	0
17761	7285	893
15942	13292	11927
7449	9986	1648
17882	8	0
13544	9121	896
8888	18011	981
8732	214	0
15226	0	5486
15623	16403	5448
8639	11710	2
13440	4347	0
9761	13265	4501
14577	4	7
18048	0	6621
15382	3108	2277
9589	8919	0
7769	6794	10375
12320	12376	5973
17831	11125	2127
8631	11179	0
16379	0	1420
8759	10296	351
9728	14478	0
13295	14205	3
12323	15217	2510
13144	482	4794
8111	0	2547
14486	11948	0
11989	14565	0
10481	7753	99
14136	16293	161
15400	10943	4287
11672	9417	6987
14154	10979	4717
7685	9978	0
16550	0	0
10760	13809	593
8612	13177	0
13243	15110	5
10334	78	123
14766	0	7224
10063	10745	0
18584	11663	128
9934	70	0
10078	12375	11250
16719	0	0
13287	0	1501
14140	4929	2
11826	15000	1831
12664	2	44
11045	15805	5
13272	12252	4282
11298	4615	1709
10064	11860	7
9676	7135	2
16358	10159	13
11890	12676	3124
14828	11262	0
14495	4378	0
12232	9914	1646
14953	7340	2
12960	2611	1129
8409	0	3752
11126	2	0
9923	12553	2997
705	12204	1
8216	11641	2016
13830	12603	241
13396	11687	0
9409	10333	0
10526	18	84
17149	12203	610
11217	6563	9999
11687	12744	3
8	8667	5782
10824	1890	0
14408	15499	0
12170	11288	0
10885	5508	0
17042	680	2
11346	12235	0
11543	10730	0
16077	13358	975
11721	11414	423
13632	7948	971
13095	1460	1962
6720	17077	0
12427	13054	1894
10092	6421	1808
15226	1838	843
10058	14911	77
16651	14949	4932
13013	15197	3
11276	12273	13062
11557	11160	0
9715	13839	0
11845	9032	0
6596	11604	78
15417	14862	0
14795	10281	4674
14042	13093	33
9820	17733	0
17365	14458	0
13198	12943	97
11368	13469	123
15884	10535	7
7714	11469	10765
12239	9517	76
9724	11993	4
12131	10843	3511
8897	10585	0
15236	16535	0
12846	8122	0
12860	15332	46
8425	193	8612
10718	0	1
11623	10821	2709
15844	12914	71
13091	1	0
16196	562	0
10656	7807	1
11404	10873	0
14362	6515	0
11090	47	209
10893	9381	9860
13770	6	136
13110	9090	9
13890	10882	1315
12293	12798	13962
14158	11046	1094
15273	12543	4105
12113	17321	0
13937	17818	1502
11302	13304	2811
10317	12210	0
13221	1320	3511
12221	9640	39
14006	14127	0
12788	14201	2969
8636	3383	28
9507	423	0
10738	18454	7942
10200	14280	309
13177	12556	0
13156	0	5
12930	767	13062
9476	196	27
7295	7043	13
12164	14149	6270
10734	13112	0
14706	13789	9547
12561	3490	0
8544	15429	0
10479	2341	238
16384	11605	6434
13528	0	33
7912	11784	0
11785	11066	1374
17536	6677	2661
9273	16402	1
11495	8605	6
9198	12071	0
9221	10239	3139
9954	8970	0
9504	13766	1544
10819	11546	7542
7871	9895	3329
12317	13850	6
14792	10159	10210
7686	12574	0
12201	13055	0
10789	12967	1326
8040	1516	32
13818	11992	3
15253	18681	3
12753	11775	3
11911	14270	898
15285	15313	569
10269	96	6865
12604	0	688
8701	11314	599
11780	11943	27
12494	9611	0
14586	774	2
17325	16062	827
11859	14686	10523
12123	11599	11560
13438	10839	165
10360	9724	900
15285	14687	0
13735	12	3379
10944	15348	0
16612	10616	4613
9698	15067	4367
8564	13332	0
9468	0	9962
11305	16437	38
15200	17737	3
13581	11096	122
12072	18591	7
12714	11699	36
8727	21	0
9176	11603	5471
11909	0	0
9598	12394	175
10195	12345	6255
14724	0	4615
13150	13299	2
12534	0	2958
12	10692	0
14400	11153	14338
13378	8587	0
8445	13778	546
18680	11454	0
11223	14019	0
16995	13111	2962
11	17672	1022
8525	16727	0
12901	14267	153
10012	8163	10309
11757	10024	568
15431	0	7442
15630	11974	2933
14323	14509	0
15529	0	6939
9040	0	9961
14403	15450	5734
13484	13524	1009
10836	17057	1278
10132	0	1820
15444	9035	22
12366	8309	112
12995	15571	14246
11748	12918	9834
13372	16160	322
12533	11035	14043
11437	11041	954
11559	9472	18
10250	12086	0
15752	15094	45
10880	11997	0
9079	7653	0
11776	14804	2108
12670	7806	102
8119	9187	1
10923	11137	0
12666	3	172
11046	12858	8
11881	1755	1366
18377	15329	0
12707	10386	1
10970	9267	11383
7757	16976	102
10957	1773	2004
10899	10220	2956
6709	9415	14
12210	10477	0
11187	17042	183
11876	447	7
11572	9067	5
13273	16873	0
10603	0	3152
11772	14450	0
16325	6379	20
11580	0	656
10065	9709	3808
12786	12656	0
13913	45	14
10949	12613	0
14750	9295	70
12622	12216	10621
11509	17485	79
8051	9960	6
12294	2	4
8328	8427	0
12931	8744	13576
17240	676	1606
10421	3817	1248
6823	14219	18
11203	10284	4169
14823	1945	3808
13730	13555	0
16298	9931	0
7481	9988	326
15669	6158	4
98	11882	279
11507	13601	620
13999	0	28
9451	8778	32
16578	0	11031
11570	1	0
17507	3272	401
14057	8549	54
16216	10417	3159
12623	653	0
10921	10171	344
9171	10736	706
20383	15725	2893
9879	10935	7168
15750	16916	51
3573	9784	7942
11654	13291	0
13452	13196	2414
10604	14578	8220
14051	16874	957
12475	14414	42
11887	68	0
9949	12040	19
13074	12642	852
13201	7435	0
10831	12678	6
7315	11677	14413
13271	14650	1
13701	7467	0
11389	0	11773
12587	10507	2
12789	12672	7719
7608	11959	0
13883	0	49
11102	15969	0
9395	11179	529
12616	6	0
12110	8135	7296
8547	14075	118
12194	16900	1872
9946	11606	0
12766	9357	181
11907	13992	0
12108	12984	65
11060	457	175
9735	1240	5
12465	8449	2
3511	11260	12293
16112	7737	9732
3228	571	0
9474	18381	15814
10987	8595	8335
12409	5	12128
13892	14567	110
13096	303	2367
15060	14144	31
6141	5120	5075
12038	8450	12443
15453	13940	3264
0	9238	0
15477	6848	2
11961	18220	0
15200	11744	15
8886	11461	1942
15222	16064	31
12749	0	0
11562	12400	13805
13395	11748	17164
15106	0	1516
14195	9266	422
11565	11018	597
12535	8890	0
9632	14583	13085
9566	15422	466
10334	10899	479
10840	0	0
7335	15949	1085
8923	8803	1994
10675	13890	429
12443	15956	0
14068	14537	0
14254	12750	0
13453	9771	0
12617	347	898
15287	4092	155
15829	15586	0
14512	11136	0
15166	12263	16367
13340	12906	9487
10108	9399	27
16068	7277	152
11690	9829	438
13175	16591	0
12623	13054	7
8534	15911	8949
9131	14893	0
10074	11530	6849
10825	11312	5216
11524	13093	17
12819	13823	846
11975	12260	0
90	12022	0
8749	13347	180
10483	11069	114
8607	0	1579
13855	11217	6
12856	0	134
16329	11432	0
13006	1709	4882
12271	16325	316
14850	16093	2408
17773	11217	5
9488	17563	5
11342	2250	1771
15588	13363	4
17334	9653	1
12881	10728	0
12847	10159	551
9962	12353	1
18334	15031	9
8104	9724	1625
15151	5	5936
14400	1171	0
7999	2	21
502	0	10
10193	10362	0
10922	0	876
15926	13791	0
14191	11204	1
11801	0	7
9637	174	0
10380	13540	0
12485	12023	0
12432	13681	186
10419	14767	6
14038	15439	4550
17600	12154	4379
10660	12249	1095
14869	15030	5
16717	12599	0
10715	4247	0
13792	15565	1346
16647	14026	1
10085	44	0
17677	10058	2745
6983	10423	8812
13410	13090	2
10221	8978	127
11608	12054	0
15722	8241	0
13576	19691	0
11149	3238	2589
15281	13645	15
13367	1	0
13037	2	0
15708	13470	2
13017	567	0
7169	14038	6371
7427	15585	914
15101	16431	11280
11225	12012	175
10063	0	2865
16440	12915	76
19552	13680	1
20464	12655	39
6975	11836	692
12952	11909	5992
16079	8832	0
9418	12001	0
16066	8816	0
11618	12516	7653
8392	58	3242
13243	13757	5600
11383	0	4972
13927	8976	5894
11322	0	0
13635	7548	0
14824	9668	142
13247	12246	11
9569	0	615
7937	12691	198
10385	13767	0
15570	6754	446
13375	1057	5
15581	13107	21
14237	11724	0
10714	8016	7999
12583	11588	3259
7279	12185	6958
10545	8098	1
12830	6835	864
13592	12770	0
10087	0	0
9965	403	6235
11011	10575	0
18697	13769	8968
12257	9711	0
12244	13770	156
11229	13544	1741
8513	12129	3052
14400	4075	2026
11238	11644	4523
12697	13165	4098
17648	8233	941
13526	12862	2642
9977	0	0
13450	0	147
12101	9025	3262
12800	14037	14332
7611	16135	1966
