# Supplementary material for: Nonlatching positive feedback enables robust bimodality by decoupling expression noise from the mean
Source: PLoS Biol. 2017 Oct 18;15(10):e2000841. doi: 10.1371/journal.pbio.2000841 (PMC5646755; doi:10.1371/journal.pbio.2000841)
Supplement: S27 Data — The file labels in conjunction with S25 Data can be used to track which file corresponds to which condition and isoclonal population. The gating strategy is found in S28 Data, and the raw numbers extracted from the files used to generate Fig 3B and 3C and S7 and S11 Figs can be found in S29 Data. (ZIP) [file pbio.2000841.s027.zip]

Archive with 63 entries (60 files):
- S27_Data/
- S27_Data/.DS_Store
- __MACOSX/
- __MACOSX/S27_Data/
- __MACOSX/S27_Data/._.DS_Store
- S27_Data/Plate1A1_BR_2012-10-13.001.fcs
- S27_Data/Plate1A2_BR_2012-10-13.001.fcs
- S27_Data/Plate1A3_BR_2012-10-13.001.fcs
- S27_Data/Plate1A4_BR_2012-10-13.001.fcs
- S27_Data/Plate1A5_BR_2012-10-13.001.fcs
- S27_Data/Plate1A6_BR_2012-10-13.001.fcs
- S27_Data/Plate1A7_BR_2012-10-13.001.fcs
- S27_Data/Plate1A8_BR_2012-10-13.001.fcs
- S27_Data/Plate1A8_BR_2012-10-13.002.fcs
- S27_Data/Plate1A9_BR_2012-10-13.001.fcs
- S27_Data/Plate1B1_BR_2012-10-13.001.fcs
- S27_Data/Plate1B2_BR_2012-10-13.001.fcs
- S27_Data/Plate1B3_BR_2012-10-13.001.fcs
- S27_Data/Plate1B4_BR_2012-10-13.001.fcs
- S27_Data/Plate1B5_BR_2012-10-13.001.fcs
- S27_Data/Plate1B6_BR_2012-10-13.001.fcs
- S27_Data/Plate1B7_BR_2012-10-13.001.fcs
- S27_Data/Plate1B8_BR_2012-10-13.001.fcs
- S27_Data/Plate1B8_BR_2012-10-13.002.fcs
- S27_Data/Plate1B9_BR_2012-10-13.001.fcs
- S27_Data/Plate1C1_BR_2012-10-13.001.fcs
- S27_Data/Plate1C2_BR_2012-10-13.001.fcs
- S27_Data/Plate1C3_BR_2012-10-13.001.fcs
- S27_Data/Plate1C4_BR_2012-10-13.001.fcs
- S27_Data/Plate1C5_BR_2012-10-13.001.fcs
- S27_Data/Plate1C6_BR_2012-10-13.001.fcs
- S27_Data/Plate1C7_BR_2012-10-13.001.fcs
- S27_Data/Plate1C8_BR_2012-10-13.001.fcs
- S27_Data/Plate1C8_BR_2012-10-13.002.fcs
- S27_Data/Plate1C9_BR_2012-10-13.001.fcs
- S27_Data/Plate1D1_BR_2012-10-13.001.fcs
- S27_Data/Plate1D2_BR_2012-10-13.001.fcs
- S27_Data/Plate1D3_BR_2012-10-13.001.fcs
- S27_Data/Plate1D4_BR_2012-10-13.001.fcs
- S27_Data/Plate1D5_BR_2012-10-13.001.fcs
- S27_Data/Plate1D6_BR_2012-10-13.001.fcs
- S27_Data/Plate1D7_BR_2012-10-13.001.fcs
- S27_Data/Plate1D8_BR_2012-10-13.001.fcs
- S27_Data/Plate1D8_BR_2012-10-13.002.fcs
- S27_Data/Plate1D9_BR_2012-10-13.001.fcs
- S27_Data/Plate1E1_BR_2012-10-13.001.fcs
- S27_Data/Plate1E2_BR_2012-10-13.001.fcs
- S27_Data/Plate1E3_BR_2012-10-13.001.fcs
- S27_Data/Plate1E4_BR_2012-10-13.001.fcs
- S27_Data/Plate1E5_BR_2012-10-13.001.fcs
- S27_Data/Plate1E6_BR_2012-10-13.001.fcs
- S27_Data/Plate1E7_BR_2012-10-13.001.fcs
- S27_Data/Plate1E8_BR_2012-10-13.001.fcs
- S27_Data/Plate1E9_BR_2012-10-13.001.fcs
- S27_Data/Plate1F1_BR_2012-10-13.001.fcs
- S27_Data/Plate1F2_BR_2012-10-13.001.fcs
- S27_Data/Plate1F3_BR_2012-10-13.001.fcs
- S27_Data/Plate1F4_BR_2012-10-13.001.fcs
- S27_Data/Plate1F5_BR_2012-10-13.001.fcs
- S27_Data/Plate1F6_BR_2012-10-13.001.fcs
- S27_Data/Plate1F7_BR_2012-10-13.001.fcs
- S27_Data/Plate1F8_BR_2012-10-13.001.fcs
- S27_Data/Plate1F9_BR_2012-10-13.001.fcs
