# Supplementary material for: Nonlatching positive feedback enables robust bimodality by decoupling expression noise from the mean
Source: PLoS Biol. 2017 Oct 18;15(10):e2000841. doi: 10.1371/journal.pbio.2000841 (PMC5646755; doi:10.1371/journal.pbio.2000841)
Supplement: S29 Data — The corresponding mCherry fluorescence values were taken according to the gating strategy in S28 Data applied to the flow cytometry files (S27 Data) and were used to generate the numbers in Fig 3B and 3C and S7 and S11 Figs. (ZIP) [file pbio.2000841.s029.zip]

Archive with 88 entries (75 files):
- S29_Data/
- S29_Data/.DS_Store
- __MACOSX/
- __MACOSX/S29_Data/
- __MACOSX/S29_Data/._.DS_Store
- S29_Data/LChITF Iso 1/
- S29_Data/LChITF Iso 1/1.txt
- S29_Data/LChITF Iso 1/2.txt
- S29_Data/LChITF Iso 1/3.txt
- S29_Data/LChITF Iso 1/4.txt
- S29_Data/LChITF Iso 1/5.txt
- S29_Data/LChITF Iso 1/6.txt
- S29_Data/LChITF Iso 1/alldata.mat
- S29_Data/LChITF Iso 1/overpdfplotR1toR6.pdf
- __MACOSX/S29_Data/LChITF Iso 1/
- __MACOSX/S29_Data/LChITF Iso 1/._overpdfplotR1toR6.pdf
- S29_Data/LChITF Iso 2/
- S29_Data/LChITF Iso 2/1.txt
- S29_Data/LChITF Iso 2/2.txt
- S29_Data/LChITF Iso 2/3.txt
- S29_Data/LChITF Iso 2/4.txt
- S29_Data/LChITF Iso 2/5.txt
- S29_Data/LChITF Iso 2/6.txt
- S29_Data/LChITF Iso 2/alldata.mat
- S29_Data/LChITF Iso 2/overpdfplotR1toR6.pdf
- S29_Data/LChITF Iso 3/
- S29_Data/LChITF Iso 3/1.txt
- S29_Data/LChITF Iso 3/2.txt
- S29_Data/LChITF Iso 3/3.txt
- S29_Data/LChITF Iso 3/4.txt
- S29_Data/LChITF Iso 3/5.txt
- S29_Data/LChITF Iso 3/6.txt
- S29_Data/LChITF Iso 3/alldata.mat
- S29_Data/LChITF Iso 3/overpdfplotR1toR6.pdf
- S29_Data/LChITF Iso 4/
- S29_Data/LChITF Iso 4/1.txt
- S29_Data/LChITF Iso 4/2.txt
- S29_Data/LChITF Iso 4/3.txt
- S29_Data/LChITF Iso 4/4.txt
- S29_Data/LChITF Iso 4/5.txt
- S29_Data/LChITF Iso 4/6.txt
- S29_Data/LChITF Iso 4/alldata.mat
- S29_Data/LChITF Iso 4/overpdfplotR1toR6.pdf
- S29_Data/LChITF Iso 5/
- S29_Data/LChITF Iso 5/1.txt
- S29_Data/LChITF Iso 5/2.txt
- S29_Data/LChITF Iso 5/3.txt
- S29_Data/LChITF Iso 5/4.txt
- S29_Data/LChITF Iso 5/5.txt
- S29_Data/LChITF Iso 5/6.txt
- S29_Data/LChITF Iso 5/alldata.mat
- S29_Data/LChITF Iso 5/overpdfplotR1toR6.pdf
- S29_Data/LChITF Iso 6/
- S29_Data/LChITF Iso 6/1.txt
- S29_Data/LChITF Iso 6/2.txt
- S29_Data/LChITF Iso 6/3.txt
- S29_Data/LChITF Iso 6/4.txt
- S29_Data/LChITF Iso 6/5.txt
- S29_Data/LChITF Iso 6/6.txt
- S29_Data/LChITF Iso 6/alldata.mat
- S29_Data/LChITF Iso 6/overpdfplotR1toR6.pdf
- S29_Data/LChITF Iso 7/
- S29_Data/LChITF Iso 7/1.txt
- S29_Data/LChITF Iso 7/2.txt
- S29_Data/LChITF Iso 7/3.txt
- S29_Data/LChITF Iso 7/4.txt
- S29_Data/LChITF Iso 7/5.txt
- S29_Data/LChITF Iso 7/6.txt
- S29_Data/LChITF Iso 7/alldata.mat
- S29_Data/LChITF Iso 7/overpdfplotR1toR6.pdf
- S29_Data/LChITF Iso 8/
- S29_Data/LChITF Iso 8/1.txt
- S29_Data/LChITF Iso 8/2.txt
- S29_Data/LChITF Iso 8/3.txt
- S29_Data/LChITF Iso 8/4.txt
- S29_Data/LChITF Iso 8/5.txt
- S29_Data/LChITF Iso 8/6.txt
- S29_Data/LChITF Iso 8/alldata.mat
- S29_Data/LChITF Iso 8/overpdfplotR1toR6.pdf
- S29_Data/LChITF Iso 9/
- S29_Data/LChITF Iso 9/1.txt
- S29_Data/LChITF Iso 9/2.txt
- S29_Data/LChITF Iso 9/3.txt
- S29_Data/LChITF Iso 9/4.txt
- S29_Data/LChITF Iso 9/5.txt
- S29_Data/LChITF Iso 9/6.txt
- S29_Data/LChITF Iso 9/alldata.mat
- S29_Data/LChITF Iso 9/overpdfplotR1toR6.pdf
