# Supplementary material for: Nonlatching positive feedback enables robust bimodality by decoupling expression noise from the mean
Source: PLoS Biol. 2017 Oct 18;15(10):e2000841. doi: 10.1371/journal.pbio.2000841 (PMC5646755; doi:10.1371/journal.pbio.2000841)
Supplement: S29 Data — The corresponding mCherry fluorescence values were taken according to the gating strategy in S28 Data applied to the flow cytometry files (S27 Data) and were used to generate the numbers in Fig 3B and 3C and S7 and S11 Figs. (ZIP) [file pbio.2000841.s029.zip › S29_Data/LChITF Iso 1/1.txt]

"Y2-A"
143.616
16.4719
-13.8056
142.034
-12.0309
-4.67062
128.643
-10.0574
501.855
1235.96
-19.4082
764.898
891.884
19.493
59.5062
-3.89773
33.1957
176.022
5.03654
172.281
28.3461
1368.71
23.7384
61.2365
317.648
353.477
753.225
15.7181
10.2624
0.366087
18.6595
-1.87237
11.1271
30.7409
28.8766
-7.79308
-14.8288
47.6614
720.824
2.23218
2065.14
30.3966
2.13812
44.6351
25.8798
-4.76911
-6.745
301.719
451.105
45.6279
-36.3513
98.2974
25.0791
467.777
63.6618
30.1831
75.6782
366.787
35.7141
41.8238
29.6068
57.6603
28.228
35.7928
1.92858
152.806
118.793
17.839
1659.05
32.3139
47.6087
417.054
179.494
983.241
26.4814
475.373
763.956
10.9274
36.0419
416.873
29.5234
12.8337
1116.35
53.522
924.885
163.015
-16.5456
857.616
29.4167
396.618
27.8334
4.79389
50.2129
396.878
972.517
104.226
3.95976
449.403
38.6841
590.789
-6.51539
198.732
22.0263
24.5542
27.2579
23.9679
480.586
130.269
-10.7039
125.929
45.486
754.579
743.885
34.2929
67.8759
62.8386
447.007
849.769
279.443
533.013
34.6067
430.984
337.536
0.0819449
845.194
589.644
392.631
1144.39
424.773
-37.2018
174.116
328.714
359.357
-22.6384
-11.1349
1.33654
41.0891
7328.89
275.354
2553.12
415.418
16.259
53.4052
2004.53
457.998
14.0105
140.921
824.508
39.3571
164.8
-47.9698
188.172
16.5698
61.4126
89.2681
1228.99
1535.95
8.73041
11.5239
42.9319
49.478
1783.65
183.768
-2.41159
959.381
-8.08192
856.315
539.107
1058.24
21.546
12.3974
50.4501
25.0884
8.38833
37.8474
342.873
9.37203
18.6233
6.37808
794.307
10.8128
571.754
188.216
-28.1661
99.6836
239.8
9.78188
-7.23221
2051.75
-14.1394
5090.71
85.6625
45.6243
581.11
34.3835
649.273
46.5055
26.9532
1243.64
449.719
-7.2982
32.5747
-13.6481
867.005
29.1986
12.196
503.484
7.77577
74.791
-2.99582
31.3953
170.39
819.076
91.2917
70.6289
4.39369
1005.75
1071.36
29.264
176.012
0.892066
19.1067
1710.94
798.354
67.3491
770.997
30.7507
400.753
35.1757
47.0154
613.629
1071.91
430.344
-7.13815
402.844
28.375
1264.65
12.7613
8.34935
231.261
-11.2503
-33.5839
90.6055
1562.23
715.547
662.262
27.3711
56.1655
219.464
100.041
42.5739
50.7066
499.096
878.559
1259.14
33.2975
39.5409
-9.31581
-19.4278
22.0941
1219.23
760.231
405.564
1169.23
43.5767
855.362
-25.1904
-52.8686
55.4355
-10.2928
-34.4008
823.949
54.6274
-17.0383
-8.61802
565.504
73.1981
18.2031
5.48183
1487.42
9.23702
30.2202
-23.7173
452.9
732.152
-8.43902
106.101
57.0093
485.172
622.145
16.2956
-10.3057
893.812
184.414
1.18698
338.811
220.353
6.82868
34.9673
76.665
160.706
5.4726
-5.51271
-4.28566
979.996
220.554
-2.00737
178.271
807.098
57.4884
30.9164
27.39
200.375
64.4438
390.698
2031.85
556.599
20.4974
334.34
267.695
729.175
1275.55
1.47933
27.1885
1451.76
1257.78
22.3171
81.3372
861.607
3.59853
316.827
25.6994
27.9706
16.2809
852.567
972.875
480.406
36.8568
79.9772
64.6496
19.4662
25.2549
19.1067
16.7854
31.7418
19.5063
-5.91901
155.116
-22.3251
8.30604
3.69298
61.1525
191.513
5.54162
665.705
890.445
39.0129
9.01316
806.702
51.7868
44.5828
-10.1568
19.6922
-26.9045
22.7683
-14.2402
61.3803
1073.69
1519.33
35.4669
176.029
43.3386
1037
34.9828
74.2416
146.027
23.2144
-10.3523
52.8399
24.2817
1.87577
22.3715
66.3482
22.192
1157.78
6.70976
5319.55
6.85634
794.884
205.998
93.8128
12.5809
16.7262
6.91061
29.8517
997.238
740.902
376.063
364.835
51.5311
1170.6
14.206
81.5364
10.6045
54.6274
31.6875
11.9967
784.77
155.398
22.5983
1562.43
31.7188
29.3994
5.48889
24.598
1200.05
23.7384
106.214
1835.64
31.1381
191.88
21.5068
9.73642
363.488
-1.87237
524.621
36.3631
64.4839
366.885
16.1795
-13.5132
392.886
213.004
-9.09083
48.5541
-26.3865
-9.90786
42.9632
136.221
1624.68
3.98324
21.8643
734.026
36.5386
1.15305
11.0947
1663.02
-19.7227
2982.01
26.1557
37.483
7.37893
1059.6
28.8766
-7.79308
1.44248
-31.6954
-8.18335
42.4359
211.13
-10.9649
1304.18
92.5816
985.295
93.8128
146.037
21.9031
-0.133308
1402.04
-21.8432
968.268
394.82
45.9089
6.77525
96.7644
1.47933
842.543
-10.2928
647.759
992.568
81.6724
778.689
10.5768
29.3451
-10.9649
74.791
118.818
1538.14
102.924
-7.38678
3.21061
31.7188
662.834
245.369
2.10917
15.6381
27.4865
44.3699
896.735
-23.2098
196.627
6.34777
497.52
245.869
39.2742
161.171
381.201
402.627
31.4275
162.989
1067.53
19.0988
9.28975
238.418
939.171
228.279
21.8017
982.962
22.7683
1293.86
100.736
-13.2681
-29.8756
760.333
526.027
682.027
275.723
56.8675
162.101
-0.721017
11.0947
2.59964
43.9956
35.9733
18.6595
29.9868
221.022
799.108
761.636
35.3104
48.2941
-5.45848
742.94
22.4336
-8.18335
25.4504
10.3219
61.1766
-0.639925
35.4356
26.9892
20.1509
61.6946
-20.5052
3.21061
57.9557
274.902
420.026
6.26775
1075.09
1959.67
8.64931
374.664
17.5922
24.7289
28.0298
18.7424
7.19945
44.546
11.4081
9.31518
181.093
1.18698
458.751
-10.1568
493.831
3.08055
4.98227
1040.39
1470.97
1123.32
7.0324
357.797
25.6994
20.4744
18.155
-3.88144
43.3386
1239.4
31.2346
18.133
34.6645
1767.09
1544.96
671.808
41.5955
1131.85
208.023
1555.36
5.32538
245.666
79.5206
1.81892
38.6637
9.72844
549.021
929.948
-4.43522
-19.1354
-13.905
49.6773
694.611
123.968
1244.21
89.4913
506.107
455.265
13.3536
-19.9692
177.412
895.196
40.2867
460.299
183.509
778.463
6.51427
30.3511
16.7854
672.791
87.9638
1001.51
791.622
13.2822
1012.81
72.3969
-20.2566
2885.98
6.03375
0.264054
228.294
-19.0978
3949.51
-27.3597
-22.4947
2079.67
54.9946
34.3835
844.46
15.8385
70.8684
6.80917
910.401
6.57377
21.8212
415.403
-1.59456
121.643
399.928
27.6471
290.331
-20.5052
702.237
65.452
-21.2004
35.4739
32.0942
458.522
34.9996
2386.62
1423.57
42.1215
474.505
-3.82933
-3.74643
33.6159
40.1113
-17.975
1021.07
-1.71035
1130.87
1546.05
1723.45
-24.0047
18.6601
412.706
12.7759
1916.81
1644.41
24.3569
1541.81
53.1206
163.193
465.898
310.067
24.0167
336.645
-2.26881
49.8133
29.0626
469.723
10.6045
46.68
763.497
14.8429
20.7242
1058.31
56.0816
100.614
1277.98
307.582
-1.22851
16.2421
5.01456
-13.8395
1552.45
1331.77
-22.8835
44.1911
554.056
636.543
386.337
5.45053
2.62638
438.068
-26.3865
1049.59
-9.90786
9.22997
-13.7041
87.9478
30.2202
2150.2
6.88863
60.9014
36.7603
1.72435
49.4513
1020.38
24.2817
1015.75
16.7493
-6.74039
471.156
-2.17088
576.781
708.561
467.452
1131.88
25.5452
-35.2491
867.612
588.868
202.663
764.276
9.01316
-21.6357
225.639
-24.3688
20.0702
1717.29
637.332
13.7688
40.4854
2281.58
207.334
224.493
119.154
659.004
-10.0103
537.685
40.7656
638.907
301.834
151.262
41.0891
42.9702
35.8424
-31.2136
-4.37261
25.2942
26.4529
19.528
1124.23
20.5698
51.9029
96.4332
465.707
32.6788
258.44
80.4134
379.202
60.4756
16.0933
206.02
118.948
689.902
43.96
606.672
683.361
99.92
324.793
387.245
-17.2613
-6.40871
19.6922
-25.0304
780.846
-10.9649
29.8134
1080.87
-3.89773
14.455
35.4669
2482.55
29.8517
22.7239
148.697
51.8494
630.839
519.842
-25.3449
56.1408
16.8683
144.186
799.108
118.832
331.413
-1.71035
44.9224
61.1525
26.501
260.153
4.60122
76.8308
113.774
101.846
6.80917
7.10152
44.1911
23.4404
42.4359
-10.0103
-16.5871
57.9244
8.24858
106.358
-28.2606
894.039
1468.73
50.4594
139.969
14.8592
294.463
585.354
46.244
896.957
104.798
1561.82
-8.47826
971.132
466.561
41.2312
71.0972
268.747
572.356
738.085
717.336
622.354
623
995.074
176.082
21.0263
75.2267
59.6276
3.39096
34.5863
356.067
29.4406
7.64558
58.7464
57.0679
9.0242
32.9933
22.4323
48.9238
823.431
2379.53
50.7066
15.5869
604.636
20.22
25.4504
30.9366
494.086
117.426
596.233
586.411
169.418
44.5137
41.0799
1278.22
1.33654
69.2001
149.792
50.8349
304.244
231.76
8.76269
36.5386
12.3974
1366.92
-10.3523
388.298
18.6595
1210.65
37.364
1022.13
183.362
40.7979
13.2822
207.966
74.271
12.4314
-11.6391
1727.1
8.44784
278.596
9.64983
59.7985
19.493
72.6247
271.59
324.323
23.8253
1879.1
-0.133308
412.53
81.2304
908.298
40.5084
14.8428
51.3254
313.861
26.1557
18.7424
524.621
1567.48
1046.49
-2.17088
306.915
944.693
781.43
505.306
708.755
275.407
45.3891
13.3825
31.5166
-5.04234
-0.0839456
355.887
268.923
223.406
906.758
-28.8987
530.074
-61.6512
297.885
319.182
37.2606
24.56
1018.16
121.965
-7.48172
142.698
511.917
454.741
362.46
26.0522
-44.1902
1080.51
9.76984
-17.944
-9.01896
123.555
371.3
1193.16
893.322
47.783
443.433
717.618
26.9625
2052.47
1426.08
7.37893
34.4891
-1.10844
1.57725
45.7874
-0.0551474
38.6637
648.785
788.901
435.195
84.597
248.908
40.8723
75.8157
13.8697
665.288
10.6999
58.7464
-8.52437
-22.8349
2.59034
-10.1102
996.947
14.3054
-7.891
203.487
8.44784
-23.1564
21.8489
30.2646
698.855
-1.12175
-2.02366
-3.63865
31.2735
29.8517
240.116
6.26775
29.3774
1069.37
2046.33
639.782
-21.5967
58.4621
41.1483
86.2087
17.6225
21.3804
474.302
40.1652
38.6637
279.594
1724.06
6.03375
901.69
839.239
25.8798
-32.8801
-2.99686
216.705
-4.14287
55.2995
3.08055
27.9393
30.7374
29.5212
1111.17
1306.33
115.655
1328.57
-15.5782
1381.05
35.8424
2.51962
33.1087
377.954
8.42757
1202.43
5185.39
58.8216
658.163
37.4001
8.25214
1368.83
10.9476
303.167
15.1562
12.0542
7.44112
122.997
39.7135
54.2673
950.563
182.048
27.4239
35.2125
233.472
15.9441
464.101
599.061
5.9017
95.4057
33.2693
935.009
13.2279
992.718
48.5854
700.767
48.9608
49.9753
48.1181
44.0348
14.2715
41.955
35.9733
58.0149
67.4681
1120.57
12.0003
345.594
-19.0375
29.5535
1535.02
1252.69
159.24
846.386
487.615
213.563
527.024
-31.5951
22.1463
3.39096
19.5937
158.173
179.904
161.816
-26.0876
6.75217
1376.41
7.15013
922.757
29.2452
7.69433
23.2044
74.433
297.745
1174.6
69.4574
354.384
129.365
-2.71885
8.68324
59.5754
979.35
1011.07
426.619
60.7224
2137.85
-3.89773
86.3165
1204.49
86.0667
631.427
39.5905
4.39369
846.453
32.7904
870.72
14.8428
38.2069
15.3586
11.1632
-39.3537
147.934
1082.09
-2.17088
38.9238
168.83
191.965
-3.80328
31.1674
622.548
14.912
1203.56
7.76032
29.6425
-2.23124
-16.0135
418.668
18.7347
25.6924
22.0941
647.64
865.151
138.041
251.404
23.899
-3.63865
20.0772
1053.08
1483.67
-3.10258
2147.06
471.322
-0.149718
334.309
235.15
22.8549
1860.87
31.8608
653.932
-8.61445
34.4988
68.9089
401.214
72.0243
1.81892
683.954
465.032
37.1388
40.8723
19.4919
307.341
6.95176
68.1131
22.6381
47.502
702.031
1232.11
46.5055
23.2051
49.8599
294.172
120.138
152.515
60.077
778.332
-5.8541
40.7937
92.0148
11.2989
-10.2151
235.66
-10.5174
-6.52383
1498.57
-11.6391
647.64
-0.667583
16.6949
30.7374
20.1509
-35.7569
-42.994
12.5809
3.60777
121.229
72.9553
28.3461
36.8568
57.4884
104.005
-11.9654
11.0947
1867.3
566.86
11.6105
54.2667
-5.6205
1291.11
0.755878
36.3729
-20.9115
1318.91
20.7784
253.809
668.986
57.4044
17.2247
-9.45091
197.188
441.922
242.608
997.754
-3.75407
111.899
25.0096
-33.5839
16.1225
666.48
40.307
-15.6601
6.85634
526.892
33.5615
20.1509
-26.3865
1113.3
8.8328
3.60777
-19.3263
43.3386
-70.569
-2.49854
34.9996
-23.2098
-5.77192
465.494
22.8549
-9.45153
-26.2352
590.214
-1.11819
-25.4713
-17.1634
-2.30566
705.459
12.4268
230.922
-9.10628
9.02781
-5.97937
1805.58
73.8398
171.187
105.097
49.376
698.936
-20.0238
36.1495
-3.59761
948.292
896.073
69.6376
194.245
658.563
24.1781
51.073
-16.0792
1074.89
1381.59
611.742
656.158
28.7565
913.602
-2.59508
42.9538
1033.34
493.771
43.4696
87.9999
464.77
64.4741
100.903
1590.65
22.6525
68.2762
1073.78
70.5228
924.273
5.54162
0.411548
872.972
333.227
-6.64318
61.8382
23.8184
66.239
73.2379
742.781
553.979
1387.9
383.261
293.561
334.818
146.457
1034.31
152.552
1462.24
1016.53
730.058
712.545
-12.3218
22.8402
18.6074
24.598
10.0159
14.3681
124.955
17.7979
-4.46915
429.011
10.2624
365.809
9.28913
1962.15
502.132
240.636
173.18
574.907
253.163
12.0542
1111.68
-1.95464
109.107
67.7304
-2.21659
35.2501
-12.2654
4.4994
929.531
-0.544507
19.3874
28.2603
-11.9885
664.947
16.1795
690.744
-17.7891
1.23414
-20.3352
33.5615
1106.45
2234.36
17.654
6.66872
19.1402
43.9002
656.275
311.899
57.3941
12.827
698.419
17.7979
458.425
136.657
-25.3449
2001.87
87.9999
-11.2427
738.265
1723.02
1248.89
868.333
823.22
553.95
1545.98
977.27
56.4673
18.1617
72.071
303.073
40.5565
620.91
-1.95801
2049.11
828.331
1125.77
1162.57
45.1269
1001.4
-19.4848
336.304
29.6389
1215.11
750.761
1137.5
3.94619
23.2044
21.9592
2076.57
-25.0499
-7.891
-12.0309
1217.22
-13.7584
-5.3427
430.864
19.493
-32.0087
1594.94
-2.41159
46.7113
16.2809
29.8517
3.98324
739.028
863.32
951.418
51.5311
-23.2098
1.72435
-10.5188
-8.47826
-53.9818
28.0298
22.4905
16.7493
990.263
-19.8491
134.636
23.9313
539.895
121.759
96.7598
-10.8328
-27.8469
16.5241
31.502
799.205
11.9957
-0.00594068
44.4331
560.992
3.89744
2.52438
-8.24035
2.72002
-0.346131
10.0866
-0.73987
6.96663
723.984
10.8661
-26.4688
37.0456
0.116978
20.8003
783.414
1.02928
25.5498
132.664
810.684
60.9217
758.329
831.445
15.272
50.4281
20.1509
16.9761
293.691
35.4669
12.9852
0.645556
1468.64
6.88863
297.034
14.2715
1012.72
385.976
31.8608
181.667
30.7409
1323.86
927.366
31.4275
569.88
608.007
-16.9217
46.16
76.7561
787.519
333.848
443.811
1388.33
489.883
-3.75407
73.2379
152.986
18.3459
23.5764
-8.41876
51.8063
119.769
120.693
35.1434
-35.7569
52.5833
110.032
20.0291
1137.42
110.805
99.9711
1127.56
550.368
34.6645
1467.24
474.864
-32.8411
9.73642
947.259
32.7979
382.128
14.8211
15.6327
60.4756
602.676
1742.75
51.4817
1403.92
50.0209
85.1894
-21.2877
73.6831
54.9278
16.7826
115.249
1501.52
55.9317
981.223
218.979
123.938
75.5049
26.3875
941.733
1283.07
-10.0103
1150.96
1257.33
896.556
89.4913
584.559
236.242
359.283
9.22997
366.731
14.8592
9.60544
21.2603
1333.71
10.6368
47.783
718.92
30.7106
-15.9745
60.3362
646.472
1109.45
174.171
-10.4788
758.7
7.06468
42.0392
14.9374
16.1749
866.177
590.742
978.527
68.9979
166.435
23.3419
6.37347
-6.01694
19.9748
35.4356
592.957
98.8616
52.3243
13.2279
53.8104
26.0966
1.28841
5.48889
75.1977
-33.0876
229.886
1386.2
17.7979
-25.0839
1073.69
-30.9671
5.98829
-7.57746
655.925
1563.73
21.3804
-7.79308
85.7755
1516.28
949.087
1011.94
600.884
1375.92
279.5
7.15374
295.745
32.7122
-8.61906
-33.7391
384.83
663.569
534.759
89.2111
898.524
-11.5905
381.57
1233.08
159.494
45.6931
39.4622
1513.87
50.1641
20.8003
745.034
1166.68
216.919
316.03
-36.002
29.1986
34.6848
-32.5267
6.85634
363.848
342.782
13.8708
606.734
-9.51993
1036.47
14.8522
24.2296
716.128
356.718
14.3849
1114.13
-25.0839
22.3391
671.808
37.8474
24.3646
30.7507
-4.04495
340.648
-14.8288
690.466
1688.48
51.7822
-14.6344
131.104
-5.35814
18.3981
202.042
-19.7616
988.384
-24.3688
18.1962
36.254
747.902
4.87811
4.59409
14.3054
218.871
14.206
171.747
1223.13
680.565
929.365
25.1152
-41.3791
-29.8756
3.21061
-5.76256
93.1176
1504.74
-7.26116
1333.71
190.547
1132.87
319.744
122.54
-17.8486
-3.38204
489.05
-5.6205
23.2544
310.798
374.382
-39.1917
-1.06429
946.348
-14.6344
-13.199
9.78188
628.076
85.8645
27.7538
-10.3913
1297.6
-35.6132
197.169
471.974
-21.4024
278.949
3.94108
20.5236
358.197
566.118
41.244
-22.2193
15.2896
31.2016
81.3502
54.1632
47.3248
381.223
49.1252
58.8927
32.2105
57.0257
1432.96
31.5676
54.6605
45.307
959.516
273.83
261.283
563.882
1081.29
63.1473
102.055
47.7904
23.3085
22.3076
32.4993
39.8608
19.8414
40.1652
110.515
-4.43982
944.449
36.0188
-27.8469
22.1463
-0.357172
182.637
13.8697
901.42
25.6924
1381.83
-1.72475
1046.38
-8.24035
21.4607
52.1277
8.21254
-10.1102
-11.3009
459.344
306.188
807.193
120.047
-38.7611
52.0956
8.93462
380.621
200.58
-8.34105
141.742
19.6922
2325.08
34.0127
54.1763
238.759
1099.61
220.99
1248.24
16.3291
27.9706
-21.2004
26.1036
60.2052
-21.8432
23.7384
-6.22984
1826.27
857.601
9.22061
651.026
-19.7227
45.3437
-11.2427
695.161
1820.47
28.8766
-5.91901
27.6794
1319.51
-12.3087
51.7822
-18.3826
-20.6953
573.876
0.264054
24.0203
363.212
-27.2579
-25.4857
590.325
479.216
38.128
-26.0876
296.753
49.5717
12.4314
52.0791
553.937
1226.59
-6.28978
3.10821
4.02764
427.115
73.8409
31.3953
845.054
-16.7571
27.5735
573.324
85.6214
44.8443
32.0942
4.39369
23.7384
850.218
911.727
934.438
500.226
7.41507
179.912
0.755878
12.01
50.303
370.634
897.841
1305.16
-9.42548
471.573
1379.67
447.821
849.364
1514.51
25.8798
-38.5023
-26.2429
40.0021
410.57
54.9982
979.393
544.325
940.041
39.5535
68.1819
8.84069
1173.27
0.594327
1573.53
627.417
44.1911
121.147
1045.09
7.77577
192.857
47.604
423.075
-17.0162
9.47982
1.33654
12.9781
18.6074
35.8424
15.6381
589.706
128.703
877.994
2645.46
831.936
34.4588
32.7512
35.9733
31.8608
650.184
17.6225
68.232
-15.2893
48.2941
5.78592
878.882
1413.4
680.205
197.188
1255.89
505.655
157.064
551.727
-31.8651
6.95176
978.909
278.012
701.747
168.32
43.8198
8.63046
93.9014
471.106
1532.46
23.0831
14.6142
-13.3504
53.9122
-3.63115
45.1631
-18.6861
917.448
1022.37
16.3943
1044.58
0.972438
32.3573
828.792
32.6778
56.9791
415.18
434.367
786.464
49.2772
-12.874
188.641
1112.53
29.6508
966.78
130.868
105.029
251.955
453.013
22.0271
52.1891
786.514
-27.1675
34.7814
1455.25
29.9562
1070.26
521.452
967.339
16.1606
1253.06
25.8422
-6.40871
-21.2823
7.77577
35.4356
30.7374
2274.65
-2.02366
-18.6312
25.6994
1429.77
42.9702
7.73137
34.3787
278.611
1768.51
-7.64598
390.531
-25.3449
1531.11
1024
215.086
-29.8213
21.4245
-15.0477
14.3008
-27.7529
9.28975
42.761
83.9758
1747.48
1625.57
-33.7391
424.868
53.1206
95.7267
23.6188
-2.90218
732.073
434.389
604.401
138.041
73.3681
42.6397
9.22073
-7.38678
576.675
3.60777
10.6587
-0.133308
123.923
366.088
27.4865
23.4201
16.1456
41.955
34.0993
2666.8
1823.35
17.6225
0.765624
20.3179
85.7755
564.258
19.5504
-13.1736
4.93051
-27.7529
-12.8544
-11.5869
1776.26
420.644
711.022
310.152
328.354
-8.28399
378.275
485.576
29.894
23.0797
1009.9
28.3082
885.44
443.415
98.4953
20.272
2455.59
64.7723
-0.751493
42.221
120.032
47.3164
5.87214
322.882
2337.11
29.3451
-7.21676
24.1912
6.37451
72.6247
863.795
-11.1349
910.656
374.228
16.7333
22.7239
49.657
12.3974
871.291
53.1994
1224.66
182.15
134.852
22.4905
57.9787
6.37808
1.57725
323.782
-3.58441
-24.418
158.604
-16.5085
3.66756
480.172
19.0047
252.656
1.18698
-26.6317
4.83569
139.632
1097.54
41.509
39.1837
194.439
5.4726
1576.2
765.956
179.77
40.6438
-2.00737
-0.624476
8.76269
32.7904
8.64931
644.529
218.117
1029.75
34.0993
48.6445
157.423
29.8677
71.9704
25.1285
112.147
40.7979
245.666
42.0392
142.374
237.315
-24.0047
9.28975
43.3676
1167.2
14.6354
130.164
11.9957
16.8607
31.3146
163.193
23.1391
-0.74409
861.042
39.0093
109.412
14.2527
635.252
20.8128
643.52
21.9592
69.4473
483.131
520.758
63.8352
1574.4
1066.4
-34.578
608.204
14.5203
2.60106
246.475
156.046
34.1879
653.989
1280.81
53.2309
39.0711
14.5978
1099.15
27.4711
34.0127
582.663
354.951
33.2693
260.346
895.913
111.906
33.5928
690.945
861.937
35.8424
10.6199
23.7552
1162.85
33.0122
1036.21
30.7106
647.445
425.779
43.0223
56.1047
664.175
61.4126
32.0228
107.632
5.56705
1142.49
28.4691
39.2748
382.721
1096.59
85.8645
27.7538
141.408
34.4845
-5.62814
160.625
1078.23
116.341
1185.06
98.5814
33.3871
107.538
32.9933
28.0545
202.597
62.5597
8.84069
384.29
412.889
25.8586
-11.4763
38.9197
13.2354
2599.52
1217.28
63.246
17.839
5.56201
4.93511
-32.2539
-0.786507
45.9292
-21.2823
31.2192
2682.07
72.9169
40.1077
1343.24
-23.5754
-17.6941
1001.15
8.29293
0.351375
42.0332
42.4016
102.782
-1.56151
899.881
28.1053
554.94
-6.70895
288.395
26.192
47.7075
566.907
678.295
973.396
497.393
856.151
38.9238
17.0303
988.443
84.2778
0.856457
-28.6365
39.0129
13.9715
2.62533
-16.8725
702.23
26.8836
-26.0876
19.391
-19.4848
915.39
9.0242
1275.08
445.341
-13.5132
104.161
-23.4113
35.8868
741.958
80.121
989.357
500.485
-9.90786
1.7337
123.923
-6.85071
49.9753
1538
42.1608
2308.13
16.7169
34.4588
-8.47826
15.3586
-0.081198
26.2386
84.2156
19.4965
780.377
-26.5337
61.4126
28.2747
43.9133
43.0484
44.2859
13.4766
20.5342
39.7669
13.3825
100.842
947.155
29.9791
140.01
165.565
1538.76
60.6204
836.963
48.3796
617.284
893.19
43.047
24.5609
60.6857
11.6518
-0.830191
271.397
896.305
74.1426
164.166
-27.1194
453.616
22.5582
15.4573
-24.5729
584.744
1081.59
-8.82804
43.254
2365.09
217.661
-39.0583
-8.15379
49.4911
453.339
45.4508
-14.2051
-21.4423
2174.32
43.4549
27.0407
51.7719
14.7011
816.485
29.0423
42.3825
65.4426
88.8067
1363.34
39.7215
1261.17
20.4974
649.193
42.6719
11.4081
497.437
31.1674
9.28975
39.7669
911.06
61.5017
119.583
739.235
639.808
1399.92
10.6999
604.096
-20.4654
23.1391
214.774
38.3273
45.6939
19.8749
69.284
187.605
55.0635
117.537
101.306
21.8017
29.1986
623.142
34.9397
501.61
19.0202
893.758
1102.7
168.202
1051.46
129.17
569.13
26.1036
2191.02
49.3713
108.071
53.7403
62.7755
25.5159
3.59841
353.05
45.8697
463.26
58.0149
89.9569
57.9787
36.3631
358.712
40.9326
771.684
20.7784
53.2836
33.678
49.9081
63.6377
1083.62
326.352
65.2498
57.7389
-12.2654
73.8398
51.9293
68.1131
305.622
34.3835
23.6188
29.6389
100.042
653.309
18.6842
929.735
64.4338
1092.69
542.199
286.354
293.996
42.6678
650.418
464.954
-16.8121
37.0091
94.4303
960.494
45.4758
167.247
20.5545
857.267
836.591
50.3155
242.766
-9.76507
25.3144
4.98227
393.833
740.084
51.3521
799.762
-9.51993
-26.1274
1440.62
181.644
381.724
3.61482
78.9459
-48.0802
222.406
1344.64
1136.84
11.0947
551.867
1132.3
697.071
73.0903
5.50487
38.2372
55.9252
138.249
92.639
16.8114
4.93051
-14.6344
9.28975
6.03375
1447.04
67.1239
193.882
20.0702
378.711
41.8798
330.966
340.052
563.748
602.292
823.849
5.56572
82.657
56.9375
-11.774
650.408
-8.776
539.353
-11.4763
518.681
894.115
5.67671
12.2737
2.88049
-15.4648
60.4683
954.354
26.1767
1263.88
1718.23
4.75941
437.888
41.781
35.8517
100.56
580.297
-2.20831
350.212
-2.19106
67.901
125.644
587.413
1575.58
910.334
230.225
649.707
0.943506
-2.56116
8.97559
692.618
66.5439
299.183
479.121
4.02764
2541.06
34.4855
807.573
20.0772
86.0667
31.2735
35.4739
836.069
1211.29
19.9903
49.9921
561.277
272.893
-18.8904
2.76613
28.4771
363.488
987.635
693.287
527.368
632.326
779.315
7.06468
245.666
1194.59
9.31518
48.034
135.291
7.41569
22.9003
564.358
880.469
-8.51724
1012.75
1191.36
26.8836
1141.46
1156.95
1344.89
1670.88
242.706
480.967
8.73041
-12.839
309.049
1239.51
38.8915
12.0318
89.1276
-8.97082
57.0187
129.662
8.29999
124.861
3.45666
9.68289
1992.46
58.0903
311.311
50.3883
14.9476
10.6735
25.3016
476.832
26.0558
37.9868
14.2192
595.826
103.956
22.7341
85.6281
53.3303
156.896
19.9417
321.06
49.3056
12.9327
39.7479
362.341
843.479
21.265
649.273
1054.75
150.642
743.264
391.623
684.232
34.4487
30.0919
950.746
479.529
67.0307
-24.2459
1042.04
-17.7114
19.7471
70.5274
36.5588
1264.33
15.272
652.003
92.5816
25.7731
-0.149598
441.742
48.5854
1204.44
-0.133308
7.73137
-4.97664
14.3681
12.1757
891.334
1041.83
25.2549
24.7289
63.6371
28.1127
402.807
12.0003
64.4839
734.337
1302.04
13.2822
25.1726
13.0633
74.271
22.8469
13.0379
56.6335
2.13812
-4.09065
25.8798
109.549
286.726
1466.85
478.534
5.77151
15.6428
-17.6107
49.5717
10.8983
802.817
315.977
58.0396
-14.7945
-6.15184
2189.02
-5.02787
897.299
1469.04
1844.2
702.96
860.251
810.603
70.7423
338.059
415.141
28.6092
-7.04153
-7.55645
55.1666
636.065
61.5599
-12.1072
31.443
645.909
439.083
1767.49
4.98276
1168.75
9.03609
222.775
-62.1612
-22.0541
273.103
100.915
925.195
-30.9156
865.131
1071.57
32.9467
12.196
18.0731
-13.7584
-16.5871
485.211
8.24858
657.333
-7.64586
56.3315
41.0961
62.4897
33.1087
36.8737
38.4126
1914.57
1.72435
1027.71
0.892066
30.3511
59.8889
-39.3537
13.0011
4.50401
30.7507
-4.04495
756.691
393.499
253.357
16.786
4.01219
24.0057
1455.13
55.0992
564.088
104.403
609.718
386.207
-0.74409
6.46815
486.911
100.042
36.7415
0.198062
15.7081
72.5589
41.3363
60.5644
822.483
357.511
2194.65
27.4239
2621.42
25.4504
38.4329
138.013
-8.13619
11.9967
1335.75
-24.5125
753.484
102.536
1446.64
-30.5707
41.0961
32.0942
2.51962
387.307
55.6143
334.515
1.15305
2254.35
51.3254
21.5068
11.6105
18.6595
1148.69
278.118
583.6
9.07351
627.381
309.385
25.1726
785.179
122.172
65.5117
155.959
1060.99
640.573
1977.99
122.566
338.661
26.8836
287.862
45.8235
16.5205
338.048
374.073
41.173
26.435
700.371
48.8326
69.9348
46.4734
1311.61
76.401
41.3464
856.634
61.8987
731.915
31.3869
591.058
-10.272
15.4907
34.1879
51.4185
964.027
25.9526
19.7519
-8.13989
828.889
166.152
138.018
-15.3268
979.898
132.372
1011.6
4.83569
-12.1669
353.531
530.64
59.7985
53.2262
40.7656
865.669
93.8128
704.111
370.925
1905.34
1.74076
1540.72
4.39369
10.6368
70.2718
362.848
18.5909
-14.1005
50.9659
28.0298
50.4825
12.0003
1618.08
18.4438
201.968
373.103
1278.06
42.4118
-20.2566
7.41569
7.90781
991.645
355.73
179.553
-31.006
4.4994
2007.12
765.949
2590.61
-9.22102
11.8947
462.15
24.0167
28.8273
25.4971
31.8027
1107.77
103.789
56.8163
12.7402
1216.04
1290.8
30.102
1199.59
-13.0639
25.7647
32.5861
21.1129
2.3288
24.3027
43.9222
42.8192
668.625
33.0896
716.445
47.0961
863.305
19.9515
10.9102
24.1244
601.258
25.5498
4.83569
1209.72
4.95462
3.10821
202.679
2203.73
774.742
-18.8903
-29.8756
2040.32
37.341
620.183
662.191
49.9753
63.1106
930.468
895.083
18.5909
887.159
97.8175
35.5261
13.1202
1047.49
405.554
8.26189
-39.6522
22.0572
11.4081
12.0542
93.6482
12.4268
-3.39002
50.5192
172.826
-14.7285
22.1463
556.24
-16.0135
369.942
46.8457
63.1737
925.045
30.831
-9.71646
77.553
12.3786
-11.3009
1529.44
1398.77
720.986
-1.76722
-14.3982
792.352
402.692
275.052
717.884
253.184
747.358
874.266
-6.28978
55.5821
1021.65
-19.8624
40.7656
-17.0162
-8.03379
18.6074
75.1977
17.5122
490.381
53.7403
10.5234
31.7094
2073.44
-19.7227
82.3777
414.17
1803.61
8.26189
7.65998
49.5355
71.1594
1164.98
884.479
28.5225
637.447
661.203
563.737
-1.02098
495.505
1.86813
601.031
2217.67
-18.5913
270.516
12.3744
561.192
44.6315
26.9532
72.3487
1313.66
-7.2982
36.3228
35.0776
60.077
6.21653
1386.43
-13.3504
15.1095
935.345
1195.71
-4.59292
544.486
17.5936
733.732
101.698
111.025
841.396
1374.51
468.232
273.198
655.28
21.1662
556.842
278.596
188.617
9.03609
18.5022
114.001
26.3183
38.3112
1206.39
12.6568
-24.6476
231.79
14.1667
1011.31
51.6873
59.0476
-0.639925
-29.7056
1047.43
-4.86989
537.393
1411.02
95.6869
1967.23
18.155
24.2296
9.60544
739.028
16.259
-30.7061
-3.89785
2.59964
-17.8486
-7.57746
-22.4871
41.1121
64.4741
666.059
-5.91901
1086.53
-20.451
2.68385
1045.67
18.049
288.964
337.251
-1.61001
1588.87
-9.7275
218.245
6.37347
-3.75407
53.8034
1614.76
-28.5057
885.647
838.914
123.048
52.7534
81.995
1223.62
611.055
89.4176
734.494
-0.133308
1164.03
-10.5988
6.87179
139.947
32.7904
730.165
9.22061
495.12
770.16
217.393
27.9937
21.3706
377.453
-4.04495
59.5385
1139.6
298.786
629.631
1.18238
29.9045
24.7744
19.0047
54.0054
22.1316
10.2234
2.62533
-14.9985
26.8836
712.294
100.455
10.2163
312.229
1261.19
1244.58
383.025
5.09256
61.951
-8.776
25.8586
770.009
949.716
95.7629
684.089
-6.46698
51.6062
-10.5174
469.489
731.384
513.949
1508.56
30.8037
40.1125
946.119
25.3741
7.08014
16.223
268.543
319.778
752.588
566.92
121.147
31.6875
43.8558
496.164
-26.3865
779.721
1485.6
627.672
389.672
17.1017
414.814
913.92
507.264
1.15305
16.7169
1202
396.32
18.6595
-9.36863
-7.6136
13.8743
-1.10844
194.471
-9.20661
58.9058
211.714
2062.66
914.902
-5.70277
305.884
425.677
27.7685
1307.74
1657.53
1170.17
-54.3539
556.053
68.1131
-14.8432
1507.88
724.917
482.351
1088.78
971.482
23.8332
228.743
7.11797
-2.10597
441.844
0.116978
-1.68853
95.6319
16.0218
19.7471
-4.22038
621.288
116.647
-0.0601852
13.8755
644.394
325.225
760.455
1311.2
9.92185
1730.01
-21.2542
-11.9076
16.5324
99.087
84.016
15.4272
1724.22
8.32616
98.815
580.499
-30.2698
10.6504
653.119
1078.64
-44.007
44.9487
588.627
-22.0271
-33.4122
745.191
573.07
728.225
392.631
-10.0379
525.973
-9.09083
202.227
458.682
434.634
206.257
192.491
1675.27
-9.95599
67.3331
18.9758
6.26775
546.62
25.2942
-19.4617
42.9538
502.975
45.8697
28.4771
1472.93
155.549
9.253
1842.96
371.831
9.07351
891.624
72.0243
320.41
170.898
-1.95464
1096.74
39.0129
807.365
877.916
-9.37627
10.6999
18.0536
771.721
915.751
1005.73
24.6424
22.3171
1305.1
35.1434
-13.2681
1085.19
7.3559
385.472
1596.94
-14.347
-4.37261
2021.51
36.5386
703.928
14.8428
517.968
-2.85607
13.4846
981.929
106.823
29.8677
49.4816
90.7208
233.827
36.417
1423.6
-10.8863
879.349
55.8795
991.024
962.249
8.24753
18.7347
1115.72
-42.9542
21.265
529.617
3.402
3.00826
185.476
25.0784
625.408
35.7141
-18.1463
1884.93
-0.231904
451.214
573.581
856.634
3.80265
1507.78
563.622
827.19
-0.901628
3392.56
1499.71
52.4137
362.513
45.7347
910.512
-12.1072
14.5764
850.182
51.1513
48.9702
10.5573
164.523
21.7023
29.0626
36.8137
108.056
212.049
54.1763
32.6114
50.1359
161.279
1240.09
54.2076
286.146
26.1036
11.4795
549.747
8.74585
552.242
1190.96
149.204
5.47248
992.273
1171.66
163.045
76.7194
540.487
289.372
20.7784
38.2911
-3.80328
833.268
32.2172
322.751
143.946
-1.02098
10.1216
1827.21
-2.41857
26.8836
-24.2135
388.582
1357.95
47.6976
691.184
128.153
31.1193
18.6842
-24.1648
551.691
60.077
83.0532
83.6459
1131.54
25.3144
1856.53
-13.7584
-3.46863
-14.2402
252.535
-17.0162
458.609
438.391
865.233
796.345
397.537
-11.8689
299.243
42.1608
-30.7061
-32.0088
1170.31
22.8549
11.2461
31.7418
10.1262
411.186
413.872
-26.0732
15.8023
267.936
-17.5583
-29.6269
1030.66
30.3966
-18.4766
368.849
-13.4756
2.72715
1298.72
23.8184
772.762
320.615
19.391
-0.74409
742.976
739.91
100.042
10.5045
74.9062
1149
60.6857
692.875
28.2178
54.9422
711.767
-11.4763
18.305
202.516
1199.59
-43.049
795.633
1041.11
651.703
28.838
12.2168
1235.51
114.258
13.9371
10.1274
286.448
574.476
23.9467
-38.1249
1111.57
259.856
-2.53727
689.322
27.8725
16.5496
46.1646
-0.39474
195.99
600.653
226.094
29.3451
1448.93
866.571
1.72447
226.871
27.5735
29.3994
-3.88144
504.359
164.293
878.329
38.4126
23.6418
43.8291
707.415
31.7779
33.6159
4.50401
1927.31
968.595
-6.05379
13.2822
687.727
1061.9
371.423
123.608
17.2781
596.217
284.516
35.2501
-1.02098
85.0842
-0.00594068
1177.56
15.1418
88.7314
801.356
922.886
16.5205
15.7088
11.1879
1008.96
381.03
1352.7
-5.8541
1109.56
37.6669
1045.78
306.66
2441.51
8.58382
426.365
63.0507
1285.89
159.124
1155.18
18.2768
76.6871
28.2205
490.865
615.982
241.621
-23.7173
34.9828
49.9921
951.305
519.842
287.624
-3.82933
16.8683
9.253
780.377
663.123
764.187
42.0392
985.704
167.203
-9.10628
35.2647
944.172
-2.89504
-19.8635
3365.82
-12.9692
-4.77624
494.014
-5.67867
787.306
795.948
-6.00049
-28.3429
559.91
515.485
166.846
10.3768
-42.3765
293.327
69.8386
881.266
39.2952
148.87
23.2459
25.9526
-15.8553
-2.29019
850.182
13.67
290.725
-17.506
-7.83051
-30.2236
3483.57
2095.64
-2.91824
887.797
1836.12
7.21151
46.2576
-34.6637
126.611
756.219
1945.25
734.804
274.075
430.348
573.07
-32.6456
-25.2854
895.136
662.779
654.329
28.8633
40.7656
-28.2606
-16.7571
-13.656
-15.5782
-16.6315
709.043
8.74585
653.106
524.018
327.812
17.5922
113.336
547.593
-0.081198
33.7349
466.525
358.703
1130.83
438.235
89.5236
556.761
126.372
-16.9217
57.4044
5.98031
980.548
980.401
35.2501
-23.5098
32.5058
749.776
109.346
44.2335
28.9569
443.808
597.087
-14.7945
23.2044
7.90366
3.40543
120.499
15.6977
34.2345
1.05401
394.676
-2.75658
898.707
68.4728
565.496
17.5936
997.976
699.481
28.0508
280.055
483.225
2244.27
44.5615
947.634
43.348
168.027
96.7882
55.8877
239.642
540.166
249.332
417.23
1054.7
-9.35579
986.028
69.6376
1241.85
1623.71
58.5692
37.5908
1123.9
1062.46
-11.8301
-9.50364
-42.458
14.3681
85.5994
30.9164
9.22061
-36.5893
39.7215
354.117
37.364
-27.3551
943.421
1009.69
294.392
984.695
67.4112
1178.1
5.98031
624.476
-14.7285
27.7685
9.01316
889.16
233.135
38.8109
13.7652
1109.6
8.14658
1078.72
32.7051
1384.59
30.7013
1001.89
44.9211
17.0647
49.4413
58.2029
167.386
128.932
121.379
196.894
17.0521
103.128
4.75456
-0.472252
85.06
51.098
34.1879
1235.77
14.7082
-9.78646
402.281
585.26
7.74076
972.001
89.292
1013.54
182.971
38.9606
1065.42
-10.0379
681.52
39.6349
1246.08
8.24858
704.185
123.798
44.4401
1009.98
21.9031
44.8443
150.16
554.099
40.6218
531.292
24.2131
718.493
20.9808
344.747
485.385
925.671
928.419
30.7507
-11.5412
925.357
2226.55
73.8984
-44.6195
14.912
116.604
723.654
153.316
-1.1228
-11.2503
46.3071
-16.7173
51.2501
305.127
-3.03186
640.191
360.019
30.7006
580.431
693.511
515.963
1.49577
-26.4688
-13.0015
1302.53
-8.3639
499.229
30.4832
558.926
149.865
85.1516
51.3569
427.003
469.528
1034.07
537.213
401.602
12.479
-23.152
395.094
427.049
-38.9207
-18.6593
-36.6514
833.449
25.7753
805.564
29.391
1741.95
6.67039
-3.77701
1654.97
-10.7827
2148
777.031
2349.39
541.21
1249.22
-0.922492
304.805
436.017
150.205
72.9169
8.24858
40.7656
277.212
-42.994
-19.2782
1107.43
18.155
513.361
60.2052
1526.14
-0.624476
-6.22984
883.616
464.047
1158.9
-29.093
622.109
833.961
-31.9765
-10.4885
1247.02
99.0287
40.7979
541.769
23.2986
622.135
-8.18795
-25.8788
22.4082
317.129
2296
814.876
211.412
205.126
-10.4931
-11.2503
467.972
635.955
67.6157
25.0132
1204.28
137.653
22.1427
559.188
10.5045
13.062
9.56839
637.898
425.52
-16.2723
-28.4893
2130.38
9.55587
1336.26
29.1403
265.25
18.2684
1121.42
202.897
-1.41933
-30.0452
325.032
754.964
12.2557
752.958
154.904
4.29965
27.4715
256.084
597.493
790.617
-13.4355
557.032
515.45
-23.533
-52.7586
1028.27
638.126
17.9148
1.16808
260.735
992.112
-45.6614
-7.77381
872.487
-3.23234
938.52
1725.59
-26.3601
1434.81
369.403
113.945
456.585
-45.3723
-36.3938
1281.88
19.0101
37.7784
34.9497
56.9874
16.6819
49.1989
113.231
503.296
-25.8374
23.2855
-22.1374
79.5145
3809.68
7.80882
135.262
446.022
339.422
-1.08675
1.66261
1051.31
184.962
952.881
-10.3057
32.6788
159.114
860.025
-8.73011
13.6239
814.445
290.353
602.457
160.591
715.368
668.369
98.046
64.2981
1264.91
-17.0524
788.039
11.6369
413.878
-6.40992
966.731
52.6668
39.9463
-17.2613
420.878
-19.4082
745.238
223.293
-33.9049
491.758
453.06
89.8056
1103.93
2085.3
567.702
-21.2004
-16.9999
712.38
-16.221
1223.14
2785.79
345.981
12.9687
313.695
-27.2189
11.1632
181.667
13.8743
-8.60471
610.649
535.551
68.2762
-11.2995
1128.55
-9.45091
19.1522
549.365
245.16
-2.23124
501.229
-4.29264
412.941
21.265
-32.6032
-29.1391
1049.13
1.1342
-26.2934
19.4562
21.9592
11.3512
-12.5241
614.315
1551.49
40.7937
849.138
13.173
-45.8224
15.999
34.7056
0.498191
431.49
22.4286
92.6479
45.7347
12.8341
1059.86
-34.3768
761.422
326.332
-23.1282
-17.5298
286.398
-5.8607
125.245
215.952
127.518
5.11165
812.883
633.15
29.391
-25.2934
568.89
1721.36
836.003
789.444
-35.3673
36.3385
936.465
1247.85
1267.91
8.98348
588.033
614.571
-41.9165
-15.3873
-17.6531
32.8107
1090.04
18.1007
1388.96
71.0428
23.2411
16.717
909.032
63.1807
31.7188
1.74076
18.9758
1063.24
51.8494
104.34
36.5386
913.823
324.064
11.97
154.565
33.7349
161.052
17.6225
4.51376
771.818
25.8053
15.1562
1292.04
-22.5439
129.669
11.1638
5.88625
54.0054
865.461
70.1935
850.82
1204.48
444.8
-22.3395
133.709
40.2013
773.643
188.123
-11.9843
972.584
667.366
40.0709
10.7148
901.533
379.156
23.9846
228.404
1553.17
1145.17
37.6669
-29.9305
799.381
1359.7
12.6462
-16.1396
-15.8942
410.919
26.1767
13.9371
592.962
24.0785
-17.7294
-28.5271
-26.8805
1001.3
26.4814
-32.4986
321.676
936.699
869.328
-45.2946
367.398
-38.5255
-8.00681
-50.8845
35.0132
-25.2664
-18.7695
41.6912
0.321031
1061.89
2198.52
4.47938
44.2937
-30.2626
422.711
17.3824
125.138
-24.486
21.7675
0.211625
2686.49
1048.81
8.73041
112.723
309.049
1316.35
1674.95
12.9689
590.44
31.3216
31.7188
5.03654
11.1111
26.472
1048.85
672.182
295.16
-2.59508
1016.47
510.638
1180.58
800.228
31.7418
6.37808
285.624
10.9476
63.2867
947.213
7.44112
-5.26409
146.097
283.396
195.167
599.359
1.51689
0.853087
4.4994
-13.1244
10.6999
49.3724
3.89744
935.809
8.62624
53.3198
10.8983
128.153
62.9784
35.5508
916.616
66.3079
439.126
8.99204
29.7532
23.9272
-7.37929
17.0521
-24.3083
17.873
14.5203
-25.5099
19.7131
4.24632
126.017
41.1693
55.1666
101.957
-66.4551
-19.1568
475.369
6.17371
965.389
-21.2542
10.5812
790.522
-17.1051
-33.2985
28.1923
-31.0292
762.234
50.1381
53.7539
59.1442
538.828
112.415
841.625
9.83203
828.658
46.1457
-2.56116
453.129
188.494
45.9292
111.804
236.885
608.922
57.5585
2419.28
16.7333
1263.36
679.057
1241.88
18.133
53.4052
653.328
342.804
1531.48
58.0978
29.8677
1119.57
4.51376
123.392
147.62
-7.33255
19.5504
247.641
801.758
59.6129
257.6
-6.745
243.623
569.172
587.229
487.908
-17.6107
30.831
254.527
62.5605
1577.22
736.452
38.1969
18.8475
273.382
16.4309
32.0447
9.42485
14.1477
-10.238
-0.472252
527.34
-10.272
47.3498
206.602
33.673
27.0556
32.6162
16.5823
347.933
559.023
65.8368
-36.2705
1894.35
-17.1051
991.064
24.7975
15.0739
77.6666
220.629
42.6419
27.2851
7.10152
25.4504
89.0327
143.636
1251.24
0.279503
473.967
131.937
1004.04
891.906
110.679
-2.41159
509.613
223.249
834.605
55.5975
580.353
231.441
44.2566
33.5835
30.7106
1800
896.17
1705.32
22.4905
20.4974
122.57
118.832
35.1757
-14.8288
58.9058
33.678
48.034
197.135
31.7785
549.513
-50.3357
378.219
-11.6016
203.252
-23.6116
1289.35
6.26891
768.516
17.5169
47.9816
111.416
25.8908
210.612
653.309
-11.3009
7.69433
1187
80.0552
28.2178
150.52
59.5918
676.306
20.179
704.766
553.035
5.67671
32.8884
36.6137
7.02401
-10.5174
319.564
28.6092
442.734
691.47
42.0481
621.073
385.773
1149.81
108.28
8.72671
268.543
13.363
1346.81
40.5662
93.3691
683.796
-9.68733
665.728
-26.1556
-6.66637
35.0967
25.6429
27.1804
694.453
1153.52
541.576
26.4067
340.393
59.1836
793.682
49.9322
-23.1287
1448.93
2393.01
317.469
-2.33793
-33.8828
-3.63865
5.08467
766.353
-4.97664
302.974
1320.61
252.056
1329.87
15.7181
1353.97
26.603
61.763
892.057
144.186
1325.72
15.7582
44.546
281.274
29.9299
55.5303
15.3506
-3.82871
20.8788
80.2423
-21.6357
-10.4931
163.038
1054.55
96.2241
1167.69
43.7538
14.2484
40.2013
153.327
679.128
-4.488
1004.44
30.1831
36.3228
16.9734
3.51623
-27.994
245.688
-18.6861
181.312
180.637
23.4612
52.972
9.82507
22.4286
221.958
75.7197
35.3229
-25.2257
33.3171
379.792
2.42558
7.25776
869.25
305.554
-53.518
16.356
456.987
33.1392
2.81757
15.9631
24.5326
-22.0271
286.026
373.67
48.1574
-21.2986
57.8185
896.849
20.2279
852.276
-7.61942
25.5157
-27.8994
53.6767
19.199
647.534
1.18698
-19.1354
-17.6531
-0.922492
-21.2823
29.3451
15.272
17.6189
5.4726
-22.3793
-21.1523
22.3484
741.544
18.6074
300.086
-27.4654
34.9828
36.8737
1189.09
6.77525
608.922
26.9625
1190.92
1419.03
1399.85
14.9942
61.7269
4.50401
827.229
-20.9115
65.1607
24.5266
347.512
802.045
862.429
33.6526
9.78188
-10.9803
14.65
22.1316
707.376
-29.2338
193.023
3.20363
23.1355
318.741
34.3835
29.241
83.3049
9.0242
-3.03186
450.91
168.609
-24.1648
19.4562
222.484
121.921
15.5869
685.53
-37.7132
125.127
123.805
-53.3186
55.3543
649.829
19.4677
275.986
77.2914
1459.84
1198.54
243.212
514.725
11.7959
447.262
1301.81
42.7693
417.678
453.207
-22.0541
9.45168
8.32616
-2.38461
220.678
16.5818
-21.5453
1161.1
1200.37
659.642
695.448
219.727
-24.0418
21.7828
456.129
35.0389
599.017
27.3245
-8.41876
14.3249
584.069
541.885
56.0503
58.8484
83.8691
672.64
82.5684
40.6919
50.4594
128.725
27.9777
105.183
724.035
21.8812
1967.05
1246.1
19.4662
424.431
500.742
1051.27
24.2455
36.3631
1275.13
417.62
316.286
24.5266
42.0392
14.9374
141.737
4.10624
895.723
603.861
0.264054
-18.7466
76.2922
86.8538
419.94
47.9816
28.9569
574.992
26.9532
91.0894
20.5583
-44.7795
64.4338
972.111
303.706
25.8586
-43.3354
498.066
24.4798
428.474
33.3385
55.4355
10.3219
42.4359
8.73041
95.8569
481.463
4.50045
222.864
787.217
65.0548
1.28841
-0.133308
455.633
602.221
64.9847
30.9164
40.5084
56.0723
101.925
-2.85607
11.6105
569.635
633.436
7.37893
-14.2367
38.2469
48.4289
35.1757
865.982
697.097
36.7896
-20.2566
11.1638
37.8929
-3.48408
108.353
29.6279
28.9641
27.5665
32.5058
51.2501
6.75217
443.126
457.988
1537.87
69.284
28.3091
-2.4037
30.0919
41.8238
140.177
794.372
261.934
1051.47
7.6818
-17.7114
51.6062
1206.43
1303.2
6.59464
39.8101
29.9249
6.37927
2454.74
-12.1072
-21.2584
355.385
7.10152
64.8058
44.0551
306.679
53.708
57.9244
36.3596
1313.26
31.9686
1798.57
1.28841
1249.87
888.542
928.308
44.3531
1470.53
21.546
14.2715
5.47248
116.918
-32.8411
54.714
56.1408
1562.85
789.747
12.8216
728.58
28.2747
1724.95
-7.55141
21.7971
5.98031
0.411548
560.003
102.716
-12.2654
-16.1153
-33.7391
345.475
519.266
34.3835
6.75217
714.865
2375.97
510.462
595.213
256.945
514.21
837.178
30.0919
-3.15381
993.023
89.5195
26.3539
43.2891
157.476
1785.14
405.805
-17.3388
-18.0137
-29.0126
3.68795
19.5593
330.593
10.9601
673.801
-26.653
388.483
0.244491
113.679
419.128
-0.2385
-57.6614
1.36352
-0.68709
25.8422
46.0651
437.864
-15.6325
851.106
28.8633
1201.13
955.236
12.9781
1135.1
764.486
24.598
813.99
188.656
507.264
312.248
-20.7644
369.917
909.288
1143.1
326.089
168.549
8.25214
1071.67
9.53405
1382
13.0633
112.802
159.215
34.1447
24.6269
44.6351
29.6279
0.853087
628.563
372.933
85.6625
446.177
422.315
10.5003
328.808
784.888
19.4569
-6.36207
11.1879
433.107
34.4487
48.8326
-44.3833
-15.3708
-17.0985
1911.11
3.86511
310.25
551.982
597.355
684.761
132.157
440.904
30.4398
-3.80832
8.25333
653.405
131.429
14.3531
932.622
24.1244
-7.81326
378.996
-1.79272
480.591
-13.629
700.439
-6.01694
330.923
2.82564
106.154
6.85634
15.272
18.569
10.1226
893.466
1009.58
44.8372
496.042
17.1017
-31.2136
8.76269
21.546
437.81
24.2131
937.759
10.2624
60.3362
228.555
-1.87237
20.4974
62.6001
10.136
29.5535
974.678
323.149
-41.2846
36.7896
1196.01
24.2823
107.233
12.7613
-31.006
2.62533
647.882
2.02338
174.938
1091.84
807.376
268.708
66.7265
22.4323
-1.676
56.9375
39.4622
-16.2723
93.325
1298.5
38.9197
17.0521
-18.6861
1031.77
291.882
-33.0062
656.896
650.799
24.8176
59.9099
25.1815
847.835
396.439
1243.96
-10.014
1625.37
0.244491
-26.8764
-2.53727
29.6508
886.195
880.494
776.298
9.45168
-17.9108
5.11165
52.0122
1450.24
2147.09
566.911
-44.007
37.4524
118.236
532.696
661.866
447.196
0.239944
32.5904
1052.66
-0.68385
46.5741
-0.828305
143.908
1.08756
154.625
709.603
36.8414
49.0052
39.1837
46.3878
-5.7718
29.4475
14.8522
173.702
57.9627
43.7491
301.1
391.072
111.501
154.826
87.9314
53.1994
467.535
1089.2
69.2592
35.609
492.762
8.25214
281.876
299.554
818.535
444.317
370.001
713.328
17.2781
442.544
724.921
127.079
-34.7542
-6.745
13.1125
31.3146
135.579
1125.09
30.831
8.21254
776.998
35.5508
478.085
302.44
535.453
50.7066
634.029
406.237
537.974
303.784
382.364
-19.5854
2.88049
-25.5099
-29.0126
24.3027
1524.43
1063.35
711.729
309.772
-32.4986
-2.53727
-32.1934
-5.8607
33.4162
-3.66678
501.206
-15.5031
306.885
-24.9569
-21.5453
96.5479
9.34145
650.471
-10.7827
622.511
483.749
4.47938
160.601
91.5517
32.3749
381.885
-5.74535
-11.9656
237.319
5.22746
10.4579
12.196
1989.62
678.691
98.2038
55.7581
1.72447
1448.76
42.566
89.8148
765.907
37.348
1070.33
32.5047
1166.92
537.249
75.894
10.5234
2724.74
17.5922
1219.04
612.738
875.191
9.253
602.331
-2.17088
231.953
440.569
353.134
44.2859
302.083
43.0229
43.5151
757.387
254.53
42.7463
-8.51724
69.9872
13.2678
352.975
1.12998
405.644
-9.71646
308.063
-2.61394
695.222
30.1831
1216.98
1157.64
28.2178
39.9497
-30.3633
-39.5873
1603.76
-5.50522
1090.76
10.3768
638.369
-43.4983
-21.5372
-23.1287
-1.59456
22.3171
1381.94
286.583
-54.2384
957.11
704.508
3.16247
5.48889
-18.5056
6.26775
-6.24667
655.315
19.672
274.767
1701.5
36.3328
-29.093
5.541
1830.85
1964.78
698.73
-14.8288
59.2784
815.577
695.198
51.0113
-14.7285
46.5091
25.8798
-57.243
411.172
826.457
897.133
1128.83
-26.0876
34.3835
-45.7217
484.355
-11.5905
175.004
1111.26
0.198062
47.5672
222.484
11.3512
35.1716
1163.91
11.4299
77.8431
16.3943
-14.2655
9.86852
450.231
20.5545
752.258
42.8192
265.255
-32.2752
-34.3768
429.713
24.6073
1453.64
293.894
-24.6014
1172.85
2224.95
1372.65
-11.7549
1004.04
629.092
16.0407
2.8446
39.5252
1006.84
65.9133
940.075
8.22751
1.30572
-2.26881
-4.53464
75.9142
-0.667583
-4.38806
5.9017
-29.2327
164.454
425.263
841.565
-6.15972
11.104
1.28841
506.233
-10.5988
1.24959
-19.3483
885.491
244.782
-11.3941
667.893
22.8549
-16.9478
-1.87237
24.2455
43.8594
-30.2819
925.357
-31.6954
-27.3012
-1.92921
29.2934
1034.4
57.7535
-9.7275
2.72715
185.527
1003.95
679.062
4.87811
12.0904
2623.35
-14.2763
18.0008
1446.72
0.198062
26.3438
427.881
871.062
-17.0985
891.62
-3.63115
15.1781
1723.3
15.999
1712.42
-27.384
321.438
13.6167
19.1954
479.701
8.31493
7.21195
469.528
1987.97
-2.51769
111.121
39.5999
-34.3726
-21.2779
1060.39
91.5907
1.55707
-0.68709
372.544
-17.6531
-14.041
11.5239
32.6114
745.414
-9.51993
-2.41159
39.215
-11.8301
1.74076
26.472
1561.74
6.87179
46.244
42.1608
6.77525
22.3391
40.081
-4.73013
751.867
13.0373
-3.74643
7.37893
8.25214
1849.41
-15.4241
38.5821
384.056
38.3632
29.4061
167.648
17.2781
-12.8544
974.172
16.5094
624.815
467.972
819.116
-4.97188
-25.1069
484.355
496.281
10.5045
-9.4268
52.6719
208.737
37.5882
9.96466
13.6772
131.89
43.6048
19.7947
47.9742
73.1808
20.6841
7.96105
687.572
-7.46086
52.035
66.9841
40.2322
65.474
44.7976
33.4489
1185.42
12.7023
3.10451
39.9069
309.465
780.846
241.42
52.1569
-48.2911
-29.9037
503.08
155.037
977.801
933
805.254
-27.1675
387.106
1380.28
129.282
17.0364
735.096
392.001
23.6569
-10.0574
25.8422
716.981
683.112
1187.49
10.6045
1660.7
1562.8
932.163
16.4027
-32.0087
-14.883
-30.5226
-0.140365
-32.4448
4.55186
-7.78774
77.1493
73.418
-14.2052
544.782
891.974
80.5865
796.361
47.6075
105.713
63.4214
865.387
1045.89
45.7874
236.077
237.315
-14.6344
131.104
1194.19
19.0047
65.2498
36.4603
437.409
11.2385
46.3071
45.6243
1133.96
514.144
66.7223
88.9271
42.7574
42.3637
71.9301
84.4398
50.2215
1118.59
83.8973
56.339
34.8558
1166.66
566.06
20.6841
21.0795
1150.71
689.174
10.2472
76.7183
63.5383
683.75
-28.9738
-17.5102
19.2922
346.947
-41.8689
5.28796
314.605
1030.42
19.1753
37.5627
55.7114
14.5309
468.232
893.336
1140.38
317.765
22.4599
524.908
-9.13039
-8.63908
763.791
1653.44
-24.7497
-2.29822
766.37
19.8935
-16.655
-2.80041
960.725
-10.2635
392.444
727.798
-3.67243
816.897
491.086
781.023
-37.2899
-0.91873
-15.6796
1047.21
31.0726
1537.69
-0.667583
31.6875
354.951
44.5137
12.9689
-7.38678
852.163
117.926
11.1111
39.5905
945.175
1.24959
599.094
304.53
818.246
1753.98
13.844
791.748
11.2461
-7.6136
-23.607
15.7582
-26.5337
7.06468
45.1413
34.543
-9.42548
93.0116
0.358109
905.093
116.604
-9.10628
29.6425
145.82
-29.132
-23.6116
1094.45
777.193
-16.7173
71.8648
634.564
2549.58
1.52794
13.8347
-4.488
296.046
1075.91
-12.4029
-9.89997
31.966
2854.32
226.948
-7.44175
16.0218
1494.64
308.749
47.5787
754.347
39.2952
834.778
26.994
130.9
-21.4775
63.3021
39.9069
18.9852
10.605
-4.41134
700.566
50.3613
1140.99
9.80499
31.9405
516.198
16.356
29.5234
202.114
383.59
-6.55276
310.269
-12.1479
43.0746
80.7546
28.5727
61.1382
1797.47
32.5904
102.505
18.0568
1131.66
553.895
130.798
3.06104
866.906
726.215
4.95462
823.949
1939.94
57.9244
2060.35
2216.56
815.069
886.543
8.78467
93.9384
1055.74
3.12366
133.99
1158.02
17.5922
201.417
731.252
29.9039
-1.9914
55.1038
25.1285
254.441
-7.33255
36.417
850.771
23.6712
24.2823
39.7669
43.9566
-2.99686
60.1194
1057.62
-2.2202
94.8375
1454.22
892.254
30.7006
548.572
56.3288
11.3614
13.173
25.3921
8.68324
-28.5057
1093.67
1174.12
1031.97
811.299
124.441
1609.36
-35.7569
1394.41
12.5809
37.341
1.28841
12.9852
564.329
465.414
-0.721017
91.6795
15.7181
-10.3523
506
275.37
296.858
2.63969
260.198
144.467
-7.55141
128.619
4.10624
1.79349
17.2781
356.337
63.3611
-2.89504
-9.37627
44.4331
56.8687
1625.66
22.1427
49.442
70.4746
16.8101
-11.0463
476.728
63.1886
24.4697
11.8387
-0.231904
33.2975
1341.95
18.9262
487.312
-0.844784
25.3693
38.8831
-36.7543
863.043
41.7276
79.1655
1632.25
68.285
23.2459
25.9526
1.01127
-15.6362
326.639
2953.77
27.7768
44.7391
41.6641
133.14
414.999
265.607
59.5085
9.08558
18.1466
-4.67869
27.2851
21.5853
112.906
28.432
42.3975
-37.2414
845.935
925.22
983.201
1238.48
1121.74
77.3525
1099.95
94.8561
78.3375
353.527
7.95463
17.8475
452.414
894.59
352.4
57.409
929.142
34.8207
574.416
27.4434
462.254
93.9828
14.8209
14.5287
151.65
-2.41159
46.7113
2999.79
753.241
7.73137
0.645556
1418.04
1543.62
1461.05
335.308
454.25
1123.46
7.86235
144.222
16.8683
672.672
1196.41
667.933
-30.2819
270.029
36.417
-9.42548
55.5303
5.54162
19.1522
28.375
61.5017
25.8798
-42.2504
6.37347
11.2385
145.633
32.5058
45.1269
86.8574
34.5791
51.3161
184.374
-2.4037
1317.58
2.46839
55.8437
696.921
18.7952
14.1477
-1.14707
1828.19
82.9571
64.173
-4.86513
829.927
-54.764
118.618
1450.77
123.049
61.181
22.1546
-3.98663
-30.3021
2442.34
58.9259
752.864
228.174
7.21151
559.752
139.624
36.5778
573.435
7.8173
636.477
-1.63412
51.9055
21.8049
20.3372
8.54202
818.58
33.309
1084.96
31.1379
-27.8994
55.8487
349.524
30.4434
848.059
769.028
60.0458
964.457
-19.1354
16.0801
20.8942
449.604
690.409
87.6172
526.472
217.258
412.94
2544.36
94.9697
68.3977
247.227
56.5881
87.9999
44.9793
927.545
38.2469
411.998
48.2941
11.4081
172.359
79.8932
-1.51596
20.5342
738.646
48.3832
1967.41
-16.0135
576.668
184.305
1126.46
28.7613
293.2
488.785
77.553
1021.31
-16.6685
152.515
14.4629
54.4548
82.0806
633.202
488.696
860.313
56.4075
4078.02
1080.49
35.135
429.888
-21.5164
37.9795
1182.99
937.852
21.3718
-13.9813
647.783
81.1364
9.61482
-19.3801
10.9102
27.8725
368.874
583.269
115.682
1034.2
222.083
583.883
6.59274
24.334
43.2733
33.0272
974.754
30.7163
42.5352
25.9594
-13.9468
592.721
25.8128
670.793
61.1229
998.504
355.385
20.22
240.832
977.595
-13.7584
67.2947
208.774
3.85762
3.16247
28.3461
13.764
1316.86
17.7979
3.59841
1020.22
97.8175
35.5261
16.8683
374.696
1241.4
24.066
25.8053
1319.51
1436.34
1.81892
1194.96
925.708
-40.3764
-23.6116
47.4984
290.63
0.650317
28.8273
-6.36207
67.4099
241.953
807.193
751.607
9.96466
31.4808
1529.01
1176.48
28.228
15.1781
-4.59292
28.6092
28.5657
27.0556
32.6162
44.6933
-4.61092
102.658
535.339
294.473
-4.38757
5591.55
33.3989
7.25776
921.724
-1.43941
-3.66678
669.872
57.5855
20.1531
5.33745
51.8798
-19.6712
913.718
14.089
1609.79
20.7845
73.5503
-22.1678
462.188
258.861
-4.89095
25.6686
42.4197
685.631
-6.4505
1183.05
-0.68709
361.3
46.0651
300.802
-43.7711
18.1007
9.64983
277.19
6.37451
170.076
-28.0015
1393.77
24.2225
-6.20786
335.325
258.856
-8.72477
6.87179
8.76269
66.5236
36.7603
2318.07
1990.98
1042.87
60.3362
65.5111
29.9868
781.368
909.678
669.807
940.35
22.6525
44.2859
496.986
15.4041
-29.721
428.804
8.24753
410.415
1608.6
3.89744
1162.57
12.3744
390.522
16.1267
22.4323
784.075
20.0851
45.0844
14.6142
228.404
-47.5387
158.901
76.0502
550.053
34.9397
901.254
111.322
20.1509
72.939
146.287
653.909
-11.8301
320.7
1949.67
539.107
1663.56
6.5535
14.2715
104.798
67.8325
897.56
4.51376
179.479
5.78592
688.592
1525.43
83.6413
84.2524
5.88625
258.279
267.634
-4.87093
9.36439
-26.0876
32.5094
-32.6032
28.9569
-6.77999
710.215
88.2792
1578.68
25.7073
187.513
-27.5167
1212.14
503.892
46.4159
-3.63115
91.8838
-12.0892
368.323
40.7572
1151.4
8.4687
24.861
41.6842
41.1693
64.5369
-12.1072
1116.53
269.222
17.1111
25.5975
-2.53727
798.114
-11.5614
21.8017
511.225
104.025
-11.912
377.921
1255.9
82.2872
284.708
73.1981
1043.32
226.629
33.9683
-18.0951
1217.52
18.133
1590.14
707.676
11.97
-4.73013
1825.71
1111.24
344.83
10.1262
30.7507
1603.9
40.7979
133.222
831.021
9.31518
750.809
29.9045
263.901
33.376
345.681
-10.4931
170.534
25.6924
1213.17
335.607
690.307
14.6464
10.5045
1452.34
-20.4167
8.84069
61.951
22.1105
9.13843
685.472
0.116978
766.548
-10.2151
929.065
712.872
15.965
1282.32
581.718
513.21
1.45794
30.5366
1214.64
4.98276
344.165
50.2655
725.025
-0.316998
545.788
7.57761
-8.54043
638.546
1058.39
-11.5291
713.425
19.6842
32.9073
43.0746
36.7753
225.128
34.4644
-2.55792
52.1963
126.608
2120.08
48.0386
1.47933
57.3095
10.3219
-6.28978
3.10821
701.18
39.1837
83.2112
383.72
1.72447
489.241
312.829
74.8293
650.536
32.5047
561.612
139.834
1.72435
517.968
-6.6042
1662.66
87.9999
200.527
1372.57
141.321
1230.96
514.937
-20.6699
426.595
-35.2491
-14.7285
269.523
1490.74
2941.16
9.36439
1676.06
1491.91
1569.24
769.213
616.222
70.4746
28.0545
411.136
923.385
560.453
318.213
35.1716
26.3539
24.5484
-44.9231
574.494
30.9915
1.40181
10.0973
22.987
474.593
35.5471
36.4259
21.3718
833.097
-19.1568
376.044
39.9069
445.365
601.18
29.1986
555.675
1517.33
68.7005
1362.73
42.9319
778.49
2407.71
796.328
-24.2534
21.9513
-23.0745
2801.96
-14.347
209.271
66.8587
621.247
14.2715
1681.82
67.2549
603.404
25.666
19.6794
40.1751
1358.52
257.387
102.3
61.7169
709.692
523.721
29.4596
443.481
81.1794
39.9352
226.576
1584.52
75.3552
40.0021
5.22746
64.8058
866.77
820.173
3.10821
551.255
535.811
707.275
303.135
503.974
194.365
24.2225
20.4814
330.071
21.2603
33.1256
1708.43
46.7019
12.1365
27.9937
25.1285
-13.4153
40.7979
1568.76
138.626
369.549
24.7744
90.2192
1225.3
741.773
698.006
446.779
43.0976
497.274
382.459
49.376
229.766
298.822
569.37
55.0642
25.4971
17.0647
56.9375
66.9367
58.2029
9.96466
44.5993
1427.81
18.305
1596.82
24.5484
-24.3083
25.3693
2.8465
43.6017
823.17
663.359
48.4414
104.085
3.33201
-2.51769
264.488
-11.8838
1172.83
172.849
68.2963
14.5309
-2.15882
19.7889
973.611
256.718
220.453
-28.5057
597.041
1976.22
8.70275
98.6856
711.973
223.766
439.942
458.997
659.781
572.927
89.8148
-11.8301
1815.84
-13.7261
1421.47
27.9613
36.3328
83.351
105.314
-7.57746
144.186
508.628
112.147
48.2941
23.2986
329.78
51.7822
-3.39002
1441.08
21.0263
-10.9803
55.8795
33.376
-1.1228
-24.3688
-8.72362
939.056
938.163
47.6976
406.326
-3.03186
28.0545
1454.47
47.5672
1529.83
1234.63
9.13843
95.1417
1861.13
-5.56768
4.77741
566.974
533.637
859.049
1670.77
67.1821
388.943
34.2847
64.9529
-13.7817
1287.15
-5.8607
-28.428
13.5531
-0.68709
-30.3798
-0.786507
383.261
70.5469
10.6045
140.383
328.714
-20.7643
-24.2534
-4.28566
350.31
8.78467
1069.96
35.8424
549.747
3.12366
74.355
1472.07
-0.721017
18.5909
774.715
274.506
-5.7034
33.7349
141.311
429.927
363.272
78.2792
24.5266
242.564
111.752
-27.7529
3.66756
21.0263
187.049
4.60122
-14.2413
228.63
228.092
40.0021
1572.99
1110.58
19.4569
850.086
41.945
786.578
339.8
8.99204
18.305
26.3539
60.1557
125.617
14.1477
8.50269
319.993
2.60106
14.0909
36.1054
50.5396
2345.28
-47.7144
-28.5271
51.1513
37.7258
647.764
370.731
395.509
149.357
74.6851
16.0383
1108.09
5.23535
188.857
16.7434
620.528
42.7302
40.3031
76.1496
675.751
190.232
808.929
496.907
22.3171
-32.9809
63.2544
-15.1421
23.8253
-5.76256
2021.53
1885.18
41.4646
8.14182
64.6496
1.15305
600.427
469.409
50.9659
31.7779
1347.46
1995.76
-1.11819
654.815
1688.24
37.0497
486.193
-13.1736
492.188
5.98031
44.897
0.411548
-2.21659
185.175
257.498
46.8457
6.95176
137.454
4.39845
8.62624
40.0717
557.732
-1.93054
2155.89
1892.28
-6.30929
38.9606
745.092
1059.8
14.3249
29.3451
1782.52
64.4706
48.2619
16.717
-3.63865
50.4594
916.285
11.89
6.87179
51.8662
105.879
1783.96
58.8216
366.335
52.3927
953.901
393.437
905.93
25.1285
-4.04495
87.6495
20.7784
1.81892
27.4193
11.6025
52.3933
1046.14
2.13812
68.9979
3.39096
0.853087
1486.89
10.017
0.149312
71.8648
16.1225
29.6389
47.5679
104.208
618.385
509.007
41.008
4031.52
31.0289
-5.06346
1089.54
66.0936
-12.0645
35.7928
69.8386
34.1879
51.4185
373.696
-5.90652
3998.39
1853.04
874.545
928.214
161.414
25.5975
-10.0335
52.1396
54.4293
34.5631
186.896
1170.36
61.0183
1232.35
44.0551
1676.62
61.6725
817.845
31.3953
117.917
395.537
910.259
69.2001
527.901
18.9758
21.2603
18.1162
21.8812
42.1608
-4.46915
29.8353
617.46
35.9733
31.7779
1012
41.1121
203.165
38.9238
191.318
478.697
115.5
2286.72
899.471
30.2491
277.019
516.221
4.4994
-13.1244
859.652
180.557
-5.47289
407.323
499.632
1191.56
16.1267
18.6842
30.1831
66.3079
563.564
20.7216
26.8313
700.522
-3.98004
7.61324
11.4299
-5.56768
25.3921
17.873
-1.14707
649.399
-12.6637
18.6805
770.998
29.7007
-23.3516
1414.28
28.6625
523.109
668.378
20.2805
72.8501
657.48
9.80499
5.70355
15.8224
-2.38461
-28.5726
-20.8995
31.2651
56.3918
4.20983
951.32
20.8547
229.367
23.7945
790.172
195.99
6.57377
-6.28978
19.0202
44.8059
0.752313
929.073
747.603
-13.009
1.33654
27.9706
-3.88144
423.774
336.103
870.816
531.627
40.2867
21.7678
1369.79
518.134
1522.11
267.91
1197.53
116.075
559.228
759.762
897.381
25.8053
408.71
36.417
39.3002
235.441
22.4082
-16.6025
24.0203
203.916
1172.14
-18.7466
96.9069
30.6318
5.77151
1125.63
1.47933
859.41
257.699
143.636
12.4785
37.7608
399.928
-2.33793
111.906
325.947
837.122
1064.34
7.73137
103.719
409.813
60.9014
1744.03
1027.35
14.9113
-1.87237
710.154
250.007
53.9163
47.0154
802.91
26.1818
106.13
723.748
35.5267
20.8788
14.6354
19.5937
947.155
1813.55
17.5133
-14.8432
60.6204
581.806
204.989
18.6842
41.945
-25.6426
7.11797
168.434
10.8087
-1.68853
-11.1899
8.52555
141.957
-31.1321
180.883
-5.12401
2918.38
940.721
899.267
570.727
1457.61
-49.3693
28.6625
1077.83
482.87
22.1546
1817.61
183.341
-40.7948
0.0813477
626.768
-0.510548
1080.87
74.6779
243.035
-12.175
-2.69994
10.3409
234.229
-21.3018
-45.3723
6.70976
1528.32
495.988
58.3756
26.9892
243.165
12.9689
-1.76458
1375.42
35.4739
251.77
18.0196
-20.7644
463.62
311.461
292.273
15.7484
38.2469
5.32538
128.879
11.4081
-1.06429
-5.67735
1211
7.41569
9.63439
46.5091
225.639
479.755
921.496
146.824
768.516
34.3835
-0.74409
16.5205
467.359
-2.61394
-33.5351
800.942
1659.89
35.7141
444.748
650.069
74.5269
16.9836
320.651
56.949
-14.0201
500.874
982.465
540.55
302.912
-32.2539
1.08756
32.8107
788.314
763.024
751.351
-7.38678
-21.1523
-8.08192
518.983
331.945
-3.10258
394.803
1294.37
102.131
1421.7
12.9687
4.4737
9.73642
112.446
142.312
1166.43
312.672
1506.32
28.9208
475.321
682.518
-1.61001
142.087
-17.9894
16.8607
329.291
1196.3
627.961
32.5094
165.764
314.497
23.2051
104.208
952.224
73.8041
40.6998
2129.05
328.556
5.24391
475.781
16.4309
-3.63115
26.4225
3.80265
-0.844784
66.5987
25.7647
-6.76927
77.8092
159.794
236.951
6.37927
24.0785
-6.48499
554.307
259.852
566.519
13.363
10.5812
-0.334242
-7.73477
-13.4355
19.1753
916.5
1591.91
31.3975
299.163
-4.14287
572.678
-15.915
-49.3933
-6.26212
-1.59456
666.996
416.795
567.378
215.368
-28.0015
664.756
14.8522
-28.6966
7.73137
420.436
1283.11
-19.3483
32.7904
302.878
13.844
774.881
35.9733
20.5335
26.2386
153.556
4.50401
1398.82
603.152
406.241
-35.4435
230.455
808.905
196.696
-23.9513
774.253
698.684
837.35
386.911
-27.3597
-14.9985
409.876
448.549
459.296
81.2352
49.5717
14.2527
24.5609
69.4473
407.267
63.0312
12.7237
194.116
12.196
677.772
301.553
83.2112
-22.6384
601.685
250.984
98.7398
1169.28
-9.13523
-19.9692
724.656
81.5162
740.982
1245.27
1199.77
13.1202
790.739
12.01
1071.53
-7.13815
221.551
0.264054
63.3757
355.715
724.243
-17.9894
736.657
289.257
628.942
6.46815
1194.5
1383
-3.55007
1127.03
10.7148
10.8661
136.575
113.882
406.858
11.2989
75.9691
-23.6359
-15.8942
43.5583
-0.284319
-28.9738
-26.653
-36.2509
15.544
-7.25177
57.7618
40.991
3.43113
-31.4245
32.689
52.0122
831.491
27.2851
3.06104
510.834
964.476
733.994
35.8868
168.494
47.604
27.6471
18.8501
5.08467
603.309
265.532
207.888
-12.4729
55.5975
1365.47
14.8428
1064.84
657.799
442.162
345.584
17.6322
7.19945
25.8053
892.219
28.9208
11.1892
19.923
1334.69
3043.4
315.255
57.7535
788.625
478.74
1871.07
1.86813
136.262
154.324
-4.49222
25.2088
38.1976
16.1267
-27.9129
105.663
533.579
-7.87456
7.26436
852.264
1.99104
466.828
61.8987
984.891
4.20287
326.027
105.766
70.0975
85.3442
23.9467
312.325
47.4032
937.278
-0.639442
7.25776
631.243
-2.91824
1198.89
929.252
38.7614
193.972
864.993
332.68
70.8198
87.2946
261.447
21.8212
346.062
11.5239
23.2411
899.088
1015.59
11.3539
-6.20786
20.4814
1055.33
-19.9692
1022.62
235.525
46.1306
-3.89785
683.052
65.9584
93.6221
7.49796
935.042
17.6225
10.136
57.7992
-37.3176
2176.6
44.897
-16.6025
343.807
637.934
271.195
54.9946
266.267
17.5169
190.411
-14.1466
777.391
306.189
74.9062
7.69433
1026.46
37.5882
15.5869
-19.119
247.562
217.446
46.0069
1312.85
3.27588
666.02
-23.3904
227.26
22.4286
46.5673
27.2482
2527.7
559.023
408.791
-20.8532
48.4087
79.1454
22.5701
5.11165
18.4559
1.28005
180.854
76.0108
43.0746
1107.81
212.501
1489.31
709.584
80.1901
420.742
34.9397
1003.86
11.5239
-17.0162
408.656
53.7623
-18.874
48.9608
687.158
349.508
-8.21728
32.2252
63.6371
241.756
29.8677
15.7484
711.037
846.781
841.024
871.604
399.986
1681.45
408.81
40.8869
10.8872
43.8548
16.8607
16.3221
215.667
404.054
478.733
462.548
35.5508
538.573
235.603
-2.25236
-15.2244
166.397
21.8212
186.767
-10.9649
37.3097
1784.86
50.1359
575.448
76.2992
12.9852
45.6231
12.494
74.355
1.15305
12.9687
-10.3523
2.24015
37.4001
5.6239
13.8743
23.2544
22.0572
15.1562
42.0392
1.81892
149.234
2.23218
1276.16
1145.47
485.647
2021.77
14.6354
8.34935
19.4919
44.9716
1285.06
15.6392
112.593
489.782
732.02
800.17
313.167
442.995
644.149
48.8326
232.006
927.848
1602.38
1159.2
656.93
1253.28
525.466
10.3428
24.8176
134.873
25.9526
-17.7294
17.4181
99.57
61.5099
1193.39
-6.54469
1.23414
1263.4
578.623
18.5911
69.2001
-9.50364
273.849
-4.97664
40.605
36.5386
-11.9654
27.9613
691.896
41.1483
206.149
1900.19
-21.7329
-14.2269
934.862
153.242
-41.0657
1249.31
-5.26409
5.54162
731.297
309.485
3.39096
954.753
-6.745
998.871
168.121
17.5133
476.663
-25.1069
396.615
370.67
1772.08
4.69971
244.835
1792.84
-20.3352
327.79
6.37451
218.802
-33.8828
-26.7745
33.5928
708.748
1275.17
164.626
88.3937
167.121
219.26
99.2805
28.9668
24.1817
41.058
21.2549
172.92
44.2043
1899.31
240.126
1120.11
25.2193
6.97078
148.631
138.597
106.636
-33.5839
538.573
72.5589
7.60311
641.525
3.36984
-17.0985
-11.6801
20.7317
1032.8
25.3693
25.7647
53.2008
36.5797
967.516
53.2925
-16.1095
142.145
-2.73686
-26.653
-4.39176
47.4032
1292.47
8.70713
391.441
-52.7908
840.016
575.42
14.5978
396.38
1161.25
1448.01
11.5239
33.5615
57.6322
835.684
16.3291
22.3484
652.042
-12.8834
10.6368
12.1757
-21.3357
163.936
35.9733
657.716
9.37203
23.2544
295.806
441.848
-11.0807
0.80978
-3.80328
1277.42
-20.2566
35.2647
40.8723
26.231
258.077
75.6094
-26.0876
340.336
148.897
391.334
712.861
188.541
69.284
77.5523
93.1737
358.053
68.0607
25.8586
1262.43
-2.66057
469.468
-10.0379
18.1007
1461.6
43.8558
593.615
-28.2606
440.515
629.149
80.4445
1.74076
31.2346
312.361
327.019
525.892
131.91
2.76613
386.059
16.7493
503.006
-1.10844
91.5324
52.0423
-24.1991
13.9282
300.209
13.0379
1152.96
63.9823
207.679
16.5094
177.015
13.8697
39.3494
36.9368
25.0096
17.0159
73.7389
-38.2254
98.2974
273.268
92.9634
24.3064
86.4051
270.581
31.3295
114.425
890.776
55.9901
50.1641
2275.23
-9.18479
953.213
80.1901
14.206
23.4404
16.199
644.039
-7.21676
26.0653
855.326
70.7506
24.2133
52.5833
6.95874
75.1977
154.94
1442.09
8.64931
5.47248
173.14
716.785
39.7215
850.745
29.8677
-19.8588
476.778
1169.12
8.93874
114.482
-24.418
-25.0545
45.3891
1172.82
495.607
254.867
138.136
360.471
8.62624
23.3347
125.216
40.0717
-0.73987
1313.66
1339.43
1263.23
566.562
1041.6
55.7863
3.86511
15.047
51.6062
48.2535
833.058
414.667
414.623
58.9147
1124.16
10.3816
16.4505
244.859
86.7586
24.6073
1.23462
12.4314
7.10152
119.154
92.7808
120.22
4.50045
3.28427
222.864
7.60575
39.215
561.634
12.9852
34.9828
1024.96
14.0105
20.9808
67.3852
961.398
99.2082
12.0003
21.3804
3.45132
46.4201
470.554
31.1674
5.98031
127.356
75.3742
-14.7285
5.26503
227.513
26.231
14.448
73.7353
139.331
107.952
36.4532
7.15013
7.69433
169.382
25.7073
32.4535
813.113
22.6743
93.0162
6.70976
1086.29
5.9017
54.1763
36.3596
65.1284
1512.22
1332.57
228.099
136.666
78.9459
28.7565
27.5034
791.787
55.24
140.921
54.2667
11.1271
15.7484
-22.7856
74.5311
320.629
92.639
78.0191
15.3506
988.044
1559.49
-2.89504
141.306
-14.9985
-1.72475
493.53
293.882
26.9532
-4.488
51.3153
31.966
90.5495
8.99204
745.646
580.525
-3.63115
721.57
325.186
1145.55
204.213
51.4185
176.919
2.88534
855.805
37.1471
813.028
60.4048
72.0444
1.36352
698.34
16.4719
51.6873
29.0626
85.5395
1333.7
0.279503
46.68
43.8558
1056.51
57.9465
552.959
149.388
12.9781
-13.7041
310.962
4.39369
23.7384
45.9089
906.327
390.531
490.023
35.9733
22.4076
14.8752
849.718
65.2955
546.163
168.611
42.4118
17.2247
682.572
579.35
52.1313
543.122
17.7197
832.837
1066.34
481.09
86.8538
-17.6107
-6.65031
12.7723
68.1827
11.1879
26.435
32.5747
908.392
16.9734
25.8586
53.9122
16.9836
191.34
807.25
-8.64333
51.0545
1649.12
1.01127
44.5615
14.3489
1236.49
829.544
993.083
10.1226
1262.66
1971.37
620.176
181.199
595.82
133.294
93.0957
606.476
9.22061
171.266
1087.85
82.825
103.075
38.2372
900.317
1.57725
-31.6954
909.732
88.026
147.36
1060.64
11.6559
-10.9803
-2.23124
673.643
356.222
51.2501
25.4928
572.436
5.27607
536.699
34.8674
13.062
32.0572
1201.38
-8.776
50.2215
-11.4763
23.9272
1589.39
17.8959
227.768
551.702
-19.6423
9.86852
17.3213
1523.56
42.8192
33.0461
1.47933
42.317
994.207
14.3249
44.3377
56.0503
114.133
144.776
21.0142
0.796668
804.209
1174.41
-4.46915
36.3328
770.607
1274.28
14.9942
33.6159
1365.08
851.592
33.3016
-18.5769
36.417
7.44112
42.4118
-5.26409
54.2673
36.0188
24.6269
38.9982
952.02
349.906
60.6168
318.741
6.75217
2004.56
-36.002
776.951
508.823
1000.08
186.767
42.9319
49.478
955.624
12.9781
921.907
191.8
16.2421
572.857
70.2718
72.3676
97.3017
49.6178
1473.38
7.49796
757.879
15.7582
370.001
972.585
-1.51596
7.41569
19.1522
-22.2247
55.8795
175.805
1543.21
1769.87
5.61626
1590.54
34.3799
106.971
23.1391
398.148
136.461
10.0866
44.2377
-9.17227
116.908
100.67
448.009
15.5869
10.8661
1047.37
5.73918
5.67671
25.3921
78.2385
-1.14707
750.599
187.905
96.0321
1115.01
222.327
-12.0309
804.926
364.803
1040.39
33.5615
229.388
374.349
697.003
-24.2534
16.3291
9.22997
734.501
1756.24
21.8643
20.0071
589.388
-0.721017
96.3029
2.76613
2044.52
1212.52
15.7484
96.343
74.6658
-14.8288
55.1577
-3.80328
38.6637
-5.26409
-24.72
1663.05
18.7347
14.448
396.078
1560.35
90.8011
-9.4268
-12.9204
1151.39
24.4697
-23.7685
12.7402
1352.84
37.0456
123.805
26.4225
-31.8046
-23.3564
101.927
197.275
-27.6563
210.714
2571.98
576.928
503.261
-23.1324
17.4181
1233.38
-25.0023
53.6847
488.797
2956.96
-33.6518
381.265
37.1966
1299.67
46.0258
448.872
-5.65108
30.1548
442.741
44.2716
-3.50819
2287.09
638.369
1718.12
14.206
610.023
-28.7786
557.832
-25.9574
48.2619
7.34667
202.509
-8.03379
6.91061
6.87179
25.2942
-2.02378
8.22184
-45.9596
114.684
335.46
-1.9914
711.027
25.1285
1879.26
-1.71035
40.5378
-27.7529
-3.82871
423.951
88.3452
1670.54
161.816
939.056
43.9495
-30.3312
862.787
16.1267
521.188
516.084
927.77
45.5719
835.455
1079.23
1599.77
34.8207
32.8107
85.5395
767.727
84.6125
38.2336
800.077
416.152
653.512
63.5849
33.9683
25.0084
134.325
23.4201
79.6028
340.999
792.732
46.7343
2.62994
10.136
-4.04495
370.634
6.43198
-0.0551474
703.133
-3.33658
281.374
-7.85344
816.072
-2.99686
-31.8651
1777.94
302.371
38.3273
41.9457
-2.61394
37.4249
-1.676
41.945
987.103
453.631
1136.28
5.18649
9.48731
141.312
731.13
1013.54
-2.11257
50.2828
11.6791
46.933
8.85978
23.9012
347.982
-0.93056
-6.52573
5.59332
63.888
9.83203
886.754
33.0272
45.7088
113.75
1369.26
42.7088
1528.45
1464.88
1282.14
72.9169
13.8708
53.8841
22.3392
35.0697
299.71
139.969
968.759
178.682
36.8568
171.471
179.189
369.041
11.97
218.284
20.9808
13.0011
21.3706
39.0586
164.486
642.968
30.7948
3.69298
11.6025
9.28975
41.641
19.0047
717.425
454.377
-1.1228
9.36439
793.38
27.3669
-17.2127
43.8198
32.9933
811.414
802.298
8.97559
44.31
1311.21
174.116
36.3596
78.2469
-0.149598
-11.1349
1105.16
42.9632
10.6587
535.358
70.6069
566.899
62.9972
45.7032
184.551
1010.49
33.652
114.32
25.1187
71.9801
858.025
1180.23
146.341
769.177
7.44112
445.336
-24.0047
-1.95464
114.73
757.387
55.8795
7.13909
0.853087
673.541
802.094
466.792
118.716
8.34222
-19.0868
66.3086
910.056
41.173
-31.6611
26.3438
6.21653
15.1095
380.49
34.7396
842.183
295.201
58.0359
469.274
31.5748
90.9664
5.20607
130.541
69.892
35.8517
391.04
780.822
29.6508
-9.60883
3.43113
350.532
314.333
1793.02
-10.0574
32.9467
-0.922492
1091.94
32.6114
70.7506
134.783
1310.08
25.6994
61.7038
10.6587
108.563
73.3237
319.237
190.53
1153.82
1957.46
1792.76
1199.25
-15.9745
616.487
605.325
592.088
85.0986
-3.58441
21.4245
749.571
106.13
14.912
101.611
0.264054
247.034
27.09
741.007
20.6088
1065.8
-29.8357
13.7688
6.75217
846.05
867.346
973.357
137.005
51.3153
21.9592
337.439
9.96466
37.103
421.433
27.6753
432.964
10.3996
514.501
37.0091
69.8386
67.9211
1025.05
92.5863
55.9377
25.3741
38.7118
77.3882
20.8592
6.85682
501.587
524.404
353.96
787.728
-6.47788
-7.6034
26.6634
3445.19
566.311
18.8518
537.891
763.653
745.403
-21.2307
0.542293
862.221
350.465
-1.60462
-9.07322
-15.6501
38.2467
24.836
34.7797
49.1252
4568.84
45.2127
1228.16
23.7384
246.769
38.4126
1086.24
36.3328
4.6402
33.652
44.8603
-10.4885
422.431
1120.39
38.9238
0.163717
79.5206
1534.81
15.3506
19.1522
-7.23221
37.1388
788.625
-10.4931
1526.82
64.365
9.0242
11.9607
945.664
13.3165
806.564
23.8332
43.2104
21.2091
1.49577
9.13843
170.726
1259.43
595.085
528.014
-6.76927
0.972438
22.987
345.283
569.656
494.066
-2.26881
210.983
27.1885
5835.17
21.8489
19.0202
36.3596
61.3803
108.546
350.56
23.7772
46.7183
57.4716
464.161
37.3316
25.0884
73.4547
661.464
22.4905
40.1113
643.57
179.614
188.849
-3.58441
1891.74
3.69298
-0.691688
20.9728
9.28975
24.6269
31.5166
-17.2238
-2.89504
184.41
670.91
54.9946
253.649
2622.95
34.5791
1.52794
8.21254
975.649
127.38
485.581
282.454
903.407
611.54
149.547
756.687
151.916
924.1
-9.31581
32.8656
235.66
67.9646
1882.02
65.308
119.077
544.937
-0.643623
244.18
50.8443
865.179
132.724
244.816
66.5439
18.1007
60.2496
737.26
25.6994
27.9706
5.03654
1188.8
692.78
1388.08
30.9164
12.3974
573.315
765.345
-21.5967
1109.81
138.683
1072.78
-13.1736
89.2635
515.726
33.6526
599.965
749.284
18.3835
6.37347
21.9443
41.8762
746.028
954.55
19.8706
47.6976
6.33847
196.72
58.8116
21.9592
39.4622
1067.84
303.653
10.7721
0.726997
570.689
1282.32
22.4286
164.502
63.0746
71.459
-13.7579
12.4553
20.2805
69.1019
25.9199
1660.86
-13.0371
1275.73
98.3949
27.2851
-32.7626
316.688
427.457
782.673
19.8282
17.8182
18.1007
28.8633
80.121
-56.3716
-26.1274
303.061
235.992
-19.3263
22.7239
47.4972
638.432
1328.11
1042.91
214.797
1313.57
920.892
24.2455
932.167
-17.1634
42.6719
2.03778
1090.01
348.988
676.802
24.0203
150.778
632.312
26.231
567.298
43.7538
630.816
147.023
1517.65
19.4569
178.752
1173.76
18.3624
99.0936
40.7937
247.562
-16.8121
889.337
429.888
17.839
186.031
76.7765
1083.97
36.7942
462.5
692.618
25.3144
608.404
12.4785
43.8558
102.61
398.59
929.404
767.743
31.2515
1026.05
61.1232
159.146
0.892066
15.3586
93.6221
684.036
53.2297
11.4081
28.9208
31.804
70.5228
609.43
444.073
39.7669
5.88625
29.6279
218.245
1496.26
-33.7391
875.836
532.885
-8.24035
629.34
104.208
609.27
131.291
31.4808
61.4085
48.8427
30.1706
1083.26
-25.2076
12.6462
124.661
369.689
43.5583
456.585
61.4494
836.785
-0.667583
14.3526
1415.2
61.6725
1265.75
1242.04
1620.53
20.4744
27.9777
50.8349
21.2603
171.79
833.017
33.0122
58.8216
1126.68
54.3496
410.303
17.6225
1754.89
42.6719
68.2762
54.2928
1622.25
24.721
858.242
56.486
44.6351
1092.57
2566.93
1156.95
-1.72475
160.426
43.9495
40.4896
236.076
18.9387
44.4479
64.3126
33.3549
528.051
1098.32
30.1706
451.704
75.9919
44.1099
393.082
1209.5
35.2125
1796.31
-13.786
295.463
41.509
46.68
283.736
-5.7718
7.60575
18.2031
22.3484
1017.03
1051.22
84.5681
428.537
1228.67
116.042
954.625
36.4993
34.0993
742.049
1.87577
14.8752
10.1262
21.3804
5.32538
65.1607
25.1726
1306.17
257.929
30.3432
84.7445
15.2566
46.5091
193.882
24.3569
357.402
1195.8
1680.29
36.4532
-20.9609
1033.33
129.254
67.0716
1067.43
3241.21
162.376
1607.31
35.8868
54.1763
98.2038
117.602
1006.48
-0.537526
282.844
994.543
294.095
229.282
462.27
36.5386
50.9659
221.141
5.32538
811.039
15.1562
55.1577
35.5521
66.7747
274.909
1374.89
877.657
-13.2024
-3.9339
14.7022
1149.89
1257.21
-10.6535
2.07123
4.62869
32.9942
1099.86
167.199
151.906
17.4609
-15.3708
-32.091
53.5031
300.857
2.60106
235.231
56.1618
55.1666
696.466
426.501
29.0626
212.049
473.017
1054.95
58.2055
962.732
-21.2004
401.696
406.048
351.717
711.424
605.174
43.8291
430.954
749.509
2131.57
-13.4153
22.0572
446.191
256.055
20.5342
54.7595
504.388
29.6425
46.4945
182.637
17.6179
40.6849
81.7148
77.6827
403.515
408.326
-21.3537
9.14886
32.903
-22.8315
-36.7762
-4.22038
30.7121
32.8316
806.303
54.2877
53.2925
21.626
1283.32
1085.64
361.939
773.35
675.851
-7.891
-0.922492
36.8137
331.07
667.447
26.0653
-2.99582
50.1359
3131.41
3109.19
81.9214
-11.8301
28.3461
394.199
597.203
19.672
81.7379
1.72435
51.3254
-29.093
43.4696
39.2742
37.483
697.035
23.2544
728.58
18.6855
48.034
13.4766
418.181
471.922
5.26503
1095.21
13.1125
38.8109
34.3799
28.7613
2051.36
1466.24
18.0008
1071.91
948.476
53.1894
33.84
871.062
490.611
1065.56
66.5439
604.656
972
682.44
67.2947
23.2411
693.255
448.011
642.664
40.6438
24.2296
141.201
6.88863
171.432
378.927
39.2742
1073.84
41.1121
-1.10844
488.834
682.324
424.349
11.1892
2396.24
15.3506
340.999
32.2707
26.501
14.9866
516.698
58.7428
-11.0951
1183.38
248.564
-17.2613
14.206
952.977
-8.16385
235.492
446.307
668.87
1410.05
105.057
63.5849
33.9683
-1.22851
153.049
98.3827
670.195
-18.8904
-2.85607
20.9808
732.762
31.7418
1826.1
34.4988
651.743
-3.58441
49.5355
777.682
57.4044
577.57
56.1414
17.2781
59.6276
0.853087
11.2385
1.12998
999.723
52.1277
47.0488
587.463
1120.16
18.8475
872.937
932.849
1227.63
425.599
12.2737
48.2535
4.47513
387.03
409.045
281.565
59.9099
512.377
10.5573
282.197
698.104
859.556
57.6322
31.7095
-1.76458
22.3555
511.855
613.465
638.449
4.90118
12.9687
904.192
520.909
28.1127
102.956
111.326
789.747
916.122
764.187
18.9044
1346.39
29.9299
35.9654
465.955
715.499
677.744
8.73041
217.671
793.482
37.0175
44.828
191.264
1204.49
37.341
-4.33379
33.5999
15.2276
-4.97664
16.2421
51.8662
1359.63
653.328
35.4575
111.295
8.38833
43.4696
515.287
228.638
33.6159
23.2544
-4.04495
55.7904
13.9282
33.678
-12.7604
20.5342
36.0188
1297.12
741.788
112.087
-7.5022
344.284
335.607
16.1225
51.3161
-4.488
234.202
9.56839
30.7006
280.58
46.9585
-21.8945
25.8586
1883.04
4.83569
282.316
140.834
108.524
364.979
-9.51993
406.782
3.60777
6.91061
-18.874
9.60544
745.271
6.5535
746.604
-8.47826
47.2177
99.2443
766.495
26.1196
25.1187
794.307
83.9014
-15.0477
72.3969
748.11
1212.44
1072.38
270.13
-44.1245
5.07769
-11.9843
35.5508
556.796
68.1819
383.654
22.5956
740.85
14.6142
-15.2244
48.29
236.318
-29.9305
195.932
8.89808
-19.8877
10.3428
18.6805
45.7963
37.197
10.5573
-11.6391
572.678
15.9441
482.841
-26.8769
1358.53
40.1077
50.1359
940.632
-1.76458
1127.65
214.932
1068.08
28.3461
41.875
29.3606
30.9164
535.262
1183.26
0.892066
24.7289
787.027
24.2455
847.844
10.9476
23.9313
20.7784
1382
22.4336
36.7896
-1.51596
682.572
403.188
1420.2
2939.39
6.37347
-3.75407
38.8109
1338.73
316.866
27.7649
830.928
27.5814
590.438
1183.13
380.057
1.64216
55.7863
18.8576
7.6818
-18.6861
-0.844784
21.6212
33.2609
-34.6348
133.557
21.0695
-0.0601852
1748.22
-13.9813
23.6953
439.766
1503.28
792.266
1024.96
-20.5052
11.4795
540.377
8.74585
1.15305
505.016
489.497
37.4001
31.7418
311.851
62.6098
1834.41
35.1757
57.0318
179.855
81.7672
121.235
913.527
18.2152
1134.39
-0.942974
-14.6
52.1835
1.08635
14.7058
-18.5477
22.3977
1854.98
86.9233
47.9858
164.861
20.8128
81.3004
-2.4037
33.84
627.434
766.61
22.6743
276.517
287.739
15.7195
-6.52383
36.1054
436.597
1207.72
30.7421
-17.7294
-7.91239
324.765
138.925
467.877
44.3144
35.273
31.5421
289.436
391.169
230.225
2769.48
8.58382
12.4509
8.73041
5.9017
558.008
189.131
30.0945
1545.57
244.917
16.7333
26.472
40.0009
25.6293
1378.37
514.647
625.788
276.213
752.393
1205.39
46.7705
296.104
482.391
43.8691
25.8053
-5.45848
73.8984
51.7822
393.912
54.2673
60.3817
143.946
-29.132
2.62533
-33.7391
463.044
-28.8551
-0.39474
836.921
1464.88
451.929
27.9393
631.096
794.454
11.3539
45.2127
421.04
38.7477
47.783
29.264
3.59841
218.284
77.2028
11.1632
33.7349
46.7343
25.1285
785.397
226.07
5.98031
5.26503
6.47529
36.3585
1.86813
19.3874
7.64558
43.7538
6.75217
15.8385
379.278
743.264
129.254
-7.2982
139.396
1109.55
-6.90194
513.116
166.56
1.99104
472.45
758.31
983.49
630.774
1084.16
-13.786
755.528
80.4132
0.752313
295.639
-11.394
54.4574
2179
462.754
68.7548
-9.50364
75.1977
-11.8689
1014.8
1067.5
-13.2682
133.951
-31.493
502.169
1081.34
754.13
775.432
18.9044
38.2911
54.2928
-11.9361
-9.01222
36.0188
4.01219
57.7535
24.0057
-6.64318
587.334
275.482
81.9144
23.1355
5.77151
-19.9644
64.8482
16.5205
1127.03
585.843
11.1879
32.5747
439.876
7.11797
-20.8466
108.26
5.80774
-26.1824
-23.3336
1314.73
158.609
558.077
278.449
276.439
-11.8843
1529.07
23.2411
31.3953
1337.93
116.302
126.899
-17.4523
552.716
598.473
1442.41
610.338
14.0498
1041.26
33.5835
2545.71
323.231
22.8549
303.518
26.2386
3.6308
243.332
38.2911
39.3002
33.0415
9.78188
450.04
1785.64
5.26503
253.852
10.1216
1658.54
348.032
40.0021
174.437
145.433
1070.94
333.238
390.522
21.7489
33.6767
22.6869
387.402
1118.92
652.769
37.103
252.312
1075.32
53.5614
29.3175
85.5671
613.099
25.1152
38.8179
535.397
500.242
52.709
42.4959
327.019
602.728
629.536
283.71
1383.95
45.3437
18.6595
-7.49456
71.0972
30.7409
180.676
9.07351
60.1338
184.468
97.3963
1166.85
-10.8863
410.34
-16.6025
361.352
1105.69
1905.38
189.927
1235.16
737.158
559.602
844.176
44.6315
11.9607
94.8375
472.208
20.8128
30.7006
664.764
-6.00049
-37.7132
67.0307
170.657
50.7853
48.7802
486.412
17.873
18.2684
-12.146
-20.1165
0.454735
942.595
794.32
27.4239
107.909
25.3144
1.20648
1626.05
693.233
10.1226
1041.52
262.22
1321.33
20.0772
1866.43
4905.72
101.435
725.909
1560.47
1768.51
36.5386
-11.9654
-10.3523
800.145
14.8752
-12.3626
10.136
626.102
-8.56055
1660.78
142.348
369.603
-9.10628
42.761
-29.132
42.559
596.6
-3.59882
695.929
49.8557
392.526
-4.43522
12.7237
17.9542
896.755
293.561
3762.48
986.038
268.744
-11.394
-19.3263
59.8368
686.554
27.4865
29.3774
12.3974
582.685
23.2144
-2.85607
149.844
434.785
11.1271
30.7409
774.755
-7.55141
10.5527
521.349
-18.3291
37.7454
12.7759
31.502
-23.5098
-17.9894
459.14
458.602
474.785
-16.2163
998.133
0.845956
478.603
64.8524
783.303
-22.8671
-5.8541
520.555
-18.6237
0.18554
1244.43
379.568
16.3943
471.118
42.2019
11.1842
2635.76
1949.79
61.5599
2512.71
674.908
-38.1208
1646.97
778.924
1296.46
1361.66
626.89
-34.4008
65.8718
39.1837
1494.38
20.1509
-37.6309
-22.3793
25.6994
845.063
18.155
1041.85
10.0159
23.2144
17.2327
18.6595
62.6001
17.6322
736.211
743.573
-11.0807
55.1577
9.31518
120.298
9.28975
0.264054
35.2647
10.2234
111.321
89.9492
128.766
-16.7173
206.798
865.074
37.1352
34.4495
99.269
21.3303
1350.67
24.4697
405.393
89.7233
743.569
67.5834
28.1655
81.5913
42.6313
2043.46
532.733
866.273
1472.96
191.973
1321.97
303.314
-6.48499
106.135
30.9366
4.95462
26.5164
8.24858
38.8915
1039.96
1441.27
18.2031
1088.25
1523.01
2943.22
34.8862
829.063
293.246
32.2252
863.863
43.1052
18.6233
32.615
-2.98251
-13.4153
1776.18
335.403
100.508
7.41569
120.352
-29.721
-24.3688
1140.28
646.207
25.4971
31.8027
747.95
21.3303
8.84069
172.521
-27.5167
23.9846
563.862
70.7788
13.2354
49.755
19.7471
364.971
-18.0137
-14.0201
712.643
-14.5378
619.26
52.1895
-11.6605
2513.67
184.869
12.7842
-13.357
425.096
630.516
1005.91
44.6928
-32.7897
47.8998
-15.8961
290.65
778.199
38.787
1866.29
42.2752
1149.32
1.48722
284.434
21.7675
1165
332.168
634.415
308.111
-21.0095
1955.74
2.82564
-53.1414
306.707
101.479
46.68
6.37451
430.571
-9.51993
1053.33
35.4669
1.28841
-0.133308
8.76269
14.2715
2547.58
358.313
723.391
37.364
660.427
34.4988
-2.17088
260.064
-9.20661
64.528
38.6637
-16.5085
29.9045
-10.9803
82.1164
478.74
1082.09
3.20363
1205.67
33.8825
13.7688
1114.33
1277.08
55.8759
19.8749
41.173
18.211
54.4548
531.857
-13.3504
21.1129
36.3643
1054.81
-4.61092
1148.39
12.4748
62.3957
-2.51351
3.08493
1506.41
-2.11257
16.5496
34.1679
217.473
-10.4145
91.3187
123.227
59.3761
923.089
8.4668
1153.01
401.371
-7.891
287.939
11.5239
788.81
-12.3661
20.1509
12.9689
-24.2534
-23.0263
541.465
3.16247
854.809
180.556
10.6199
1.15305
487.107
86.9326
-2.85607
213.562
-18.739
15.7582
-5.91901
48.2941
1173.33
3.69298
1358.01
172.772
495.165
29.6425
5.26503
-13.1244
1005.83
1899.27
280.764
594.795
79.845
2.07213
15.5869
10.8661
24.131
571.154
661.662
731.071
202.454
537.012
195.909
23.8906
830.938
457.77
596.408
24.3027
-4.80353
1278.87
6.63347
-24.779
20.8592
8.70713
-9.70457
-7.73477
-12.6838
15.0739
831.041
955.312
27.8262
48.1317
10.3138
32.9073
47.8222
-15.6796
5.22746
-10.0379
2.15357
-11.394
605.433
979.996
6.91061
39.2221
279.471
1366.84
23.7384
33.1256
27.1682
79.0769
91.748
7.49796
902.182
-17.1634
46.4201
28.2747
4.55791
11.1892
31.1674
43.4616
292.618
16.5094
733.613
-34.856
954.546
243.778
41.8798
19.8706
43.9495
-4.90592
6.75639
2016.44
9.56839
58.8116
978.369
8.99204
40.7937
-5.50522
567.897
808.729
42.6313
19.4677
304.097
47.3064
58.6476
35.8517
51.8344
85.5438
115.858
610.707
-11.5614
-20.1801
242.584
25.7264
9.08558
25.6429
-2.80463
27.4239
18.3459
415.256
797.43
299.211
23.2411
809.133
35.4577
24.4723
751.36
1785.36
634.366
1341.11
34.4588
14.0105
43.4696
101.201
2.62994
21.3804
434.487
261.938
-12.9547
958.458
104.893
-35.2491
-5.70277
609.483
1194.04
756.78
1193.42
-10.3913
835.828
306.802
26.8836
10.0866
2592.97
2454.97
689.854
31.6272
20.8003
70.7423
34.1879
80.5247
834.778
-1.117
57.8117
-10.0335
541.367
-25.8023
10.7338
14.5309
-32.1439
8.77632
47.7952
59.1442
-10.2739
1115.04
-8.90863
-10.9234
-13.5132
1264.21
14.07
-2.54165
-0.639925
41.0578
13.8708
14.5287
-30.1347
45.0871
33.5999
20.8498
3930.56
153.049
18.133
894.861
-19.4617
1950.75
58.8216
105.84
11.2461
12.0003
997.769
-2.17088
874.757
-16.7029
414.978
-11.2995
552.158
20.9728
69.752
50.8638
7.15374
-19.8635
-9.37627
25.6924
56.8687
1546.75
52.1277
387.192
1184.35
-26.0389
176.878
1095.8
1107.68
1230.88
100.968
917.857
56.339
-11.1899
711.3
-25.0499
-22.8835
908.136
1084.16
-25.0304
-16.1143
18.2768
597.677
-42.994
20.0291
895.67
1973.63
2.51962
27.4865
106.214
49.657
-6.34321
265.968
30.7106
-14.1005
174.654
753.293
-3.74643
1682.79
1423.17
576.104
-20.9115
-2.30566
-20.451
186.342
-9.42548
17.2247
4.01219
221.993
-17.9894
104.942
-4.29264
19.3874
-3.59882
17.5169
-2.90218
234.202
186.248
554.194
-0.378292
280.423
37.0866
8.58382
2.82564
752.707
55.5821
622.469
22.3171
826.314
320.325
5.03654
26.1036
1388.92
538.503
282.359
-13.7261
257.9
102.924
78.6658
100.629
44.7964
96.6781
48.5985
715.314
15.849
1322.42
58.6906
1681.62
783.276
-2.05983
17.7977
30.6318
112.593
162.698
30.7013
668.302
333.527
549.299
5731.61
1171.89
1437.03
1339.73
153.238
940.967
695.333
154.703
1811.75
-8.9156
252.939
265.255
170.124
-23.1324
1632.86
221.384
1041.34
947.614
10.9102
1021.13
3.43113
891.368
2143.54
121.028
428.494
19.9748
791.135
57.6322
33.8427
141.891
704.516
435.018
-18.0951
36.8568
42.4959
212.701
-15.7135
29.8353
73.8141
769.259
19.1067
13.1202
312.852
984.641
756.014
1993.71
672.953
47.6614
74.9075
42.4118
928.021
3.66756
18.3981
25.8798
1.32956
870.213
500.525
718.418
462.15
521.836
473.793
77.9709
17.0647
58.8116
784.704
316.824
-3.15381
-19.119
408.315
312.533
-13.0015
906.361
-19.1354
621.267
23.6953
11.0727
77.589
1397.59
-43.2531
40.6919
-24.9485
3.61482
793.376
-13.7261
0.931307
18.0196
339.932
691.896
320.384
-13.1168
14.8752
897.497
50.4284
11.8846
71.72
972.513
1170.3
1242.75
1404.97
78.1853
1262.45
1835.31
1073.76
-24.5486
-21.5577
30.3776
1056.68
31.5724
513.687
35.5162
9.96123
44.7568
13.3156
-2.56116
-6.01694
40.4429
23.4404
19.9748
257.027
725.092
660.424
201.935
123.798
36.9438
33.5928
191.021
594.314
64.3638
33.1087
649.358
46.7019
958.373
2.76613
54.714
13.0373
444.036
231.276
40.7979
114.482
145.113
794.549
619.624
-1.51596
28.0304
1154.84
-10.9803
37.1388
38.9982
-34.7542
1561.85
754.704
66.239
-41.0801
51.2501
17.9966
28.9569
38.1976
27.3711
273.557
13.3165
22.5956
148.646
513.116
-28.3429
-35.4903
882.871
873.369
-42.0742
471.397
1.18698
-9.76507
190.368
59.0476
795.81
2386.92
39.1837
2105.33
-5.51271
646.015
307.206
32.0942
463.54
964.52
507.264
60.9014
-23.2098
-15.9745
-5.25611
67.3852
13.1202
52.3565
60.7357
10.9476
25.8053
-1.71035
741.066
290.425
1458.38
1713.31
856.712
48.3832
22.1316
392.533
252.454
171.187
511.769
450.426
3.00404
25.2088
1043.51
1145.77
21.7489
33.6767
231.855
67.0307
1885.36
10.3996
1281.17
16.4719
102.287
109.647
-36.2748
12.4785
1360.4
83.7954
63.5779
-26.8226
87.9478
461.255
13.764
38.7309
151.192
45.9089
-10.0913
35.4575
11.97
1254.12
87.9999
37.364
25.1187
652.941
-9.20661
47.6614
5.56705
584.017
4.15968
418.181
738.025
542.458
-10.4931
163.038
664.07
-11.9885
19.5866
1498.1
16.1267
32.0572
38.1969
132.529
13.2253
700.669
910.36
871.558
549.287
258.676
52.0016
531.84
46.0651
814.551
-4.38806
28.3905
139.433
20.1509
-4.83476
8.54278
65.452
908.336
39.2221
131.497
1212.85
54.3422
39.1439
29.4141
450.632
27.1757
22.3076
20.1831
43.9133
38.6637
856.368
851.238
543.137
9.01316
1719.37
1081.33
581.11
2349.39
-11.6391
4.69971
1678.5
567.67
351.861
9.22073
799.689
24.2225
102.488
569.951
23.7384
539.123
62.7755
114.168
126.288
-34.7152
856.814
-11.2427
876.946
-4.85657
799.929
-31.6954
21.4245
14.3008
354.557
7.41569
-1.46252
-25.9729
436.315
14.6354
1035.34
-9.37627
25.6924
710.918
-9.22102
420.441
454.654
739.91
870.283
1020.63
549.045
9.56839
47.5672
12.5888
882.792
-10.6501
902.864
11.4299
82.5134
747.28
8.22326
8.68324
1150.28
23.5764
15.9441
714.771
8.90646
-3.89773
-67.3569
72.5511
481.495
589.745
758.863
21.8812
-8.21728
264.094
176.888
1013.82
80.0139
818.032
2190.67
849.718
12.0542
1439.23
90.8083
285.609
-1.88001
-23.0333
47.001
1091.55
1.52794
13.8347
-2.61394
40.2359
-8.23524
108.474
37.8887
441.449
419.448
939.466
911.501
1316.1
979.385
8.48781
7.58851
434.853
34.198
4.93511
595.167
-10.2928
2325.08
193.308
1502.83
160.048
498.038
3.59853
9.47982
47.4972
132.451
758.054
5.541
52.4756
50.4825
4.50401
23.2544
-7.79308
27.6794
14.3008
680.644
-13.199
-18.3291
152.063
661.188
40.1067
976.383
27.5665
873.962
882.834
40.0057
-21.3588
28.9569
576.055
3631.88
28.3091
170.01
191.262
-7.87456
20.7317
24.5484
923.442
23.2158
-8.39789
56.6767
1181.85
-4.14287
2.96162
1371.15
56.0503
660.424
25.7731
-22.6384
66.9289
24.2225
-17.4523
-5.38709
574.11
1039.48
863.337
44.0348
626.664
84.6991
2811.86
41.1489
371.329
25.8944
955.417
371.918
-6.745
129.957
851.542
111.164
14.6142
728.78
59.5344
884.676
43.2891
1.92858
-27.0817
10.3768
643.777
1496
1186.74
297.916
28.9297
474.896
35.3229
5.20607
147.364
1830.57
6.70976
223.965
733.966
-16.5871
1088.66
130.721
-22.6384
-7.38678
42.9632
252.413
473.068
514.666
1756.31
49.0551
65.5866
23.2761
2415.46
14.9476
750.93
1678.15
280.056
494.572
1.70266
1425.39
27.0934
2878.04
874.516
523.459
21.1946
738.298
102.888
45.9087
35.9998
138.394
99.5184
41.0087
177.297
14.4629
157.528
244.223
53.9696
29.165
27.3595
18.8329
26.3063
34.198
-14.9571
865.38
22.0065
33.5532
17.5193
350.7
454.066
1088.19
905.453
54.1763
896.556
-13.009
-26.7745
457.132
308.635
28.3461
18.133
14.0498
14.8428
193.754
2161.69
487.623
309.223
-13.2358
-14.2367
2.63969
3.31654
-35.4435
1771.8
-54.4031
4.93051
830.569
161.581
538.121
746.63
3.20363
1756.65
-49.4698
1044.7
26.9532
690.791
33.6767
29.2461
14.6498
338.037
843.831
184.712
27.901
18.3018
51.4766
35.4889
3.99808
276.967
10.6045
959.801
1229.22
19.493
33.2693
38.8179
-19.3263
16.259
248.308
27.9613
38.2069
1102.84
1040.47
326.089
588.339
83.2245
55.7904
-11.0807
12.0542
35.5521
66.7747
-9.01222
247.296
15.4041
1062.24
16.3221
1275.01
1928.56
21.265
-17.6107
728.666
742.846
3.00826
43.3016
66.9367
48.8326
19.335
12.7402
196.545
659.236
429.278
30.1706
-13.9632
2.88049
1415.65
999.85
330.334
26.6917
1204.74
-36.0234
8.73089
-13.7817
7.16202
286.415
783.794
-16.7852
16.1795
169.618
945.736
1939.02
-22.2093
50.4281
512.372
27.6471
303.449
1.7337
6.91061
798.587
525.384
882.061
33.1256
1.72435
257.473
1391.45
22.8549
29.8677
167.548
508.638
1229.09
990.949
2.03778
677.348
3.69298
394.736
-18.8212
110.981
440.67
481.278
-29.132
8.24753
-28.1169
724.719
54.9946
43.2528
34.3835
4.87811
42.0754
23.8332
408.653
113.038
181.406
807.491
63.2825
-22.3033
1226.67
495.76
516.77
1399.24
34.8207
92.7808
465.048
506.75
957.184
667.018
-28.0015
-2.41159
54.2076
23.7772
629.921
26.8825
1984.01
33.1256
696.432
23.2144
4.11422
22.4076
-16.8649
1585.34
10.1262
1050.24
730.589
454.966
-48.7809
-0.691688
-12.7604
15.2566
67.1092
1142.16
1.86813
404.254
55.0635
175.633
5.72904
330.43
1268.36
-15.2244
23.9272
1.99104
603.635
893.984
-0.844784
1846.68
971.264
-16.4119
103.831
316.433
-36.47
6.17371
740.501
-13.7579
-10.0335
-5.95644
-24.6014
354.633
50.6811
-11.9315
-2.79656
-21.2823
231.744
32.1386
916.247
28.8633
80.121
-17.4041
711.559
479.628
45.2127
322.985
-15.617
17.7979
881.964
752.226
20.6164
1457.91
1306.98
-11.5412
7.44112
713.328
717.687
675.075
31.502
463.747
812.222
627.806
184.988
812.117
11.8947
28.9569
23.2051
16.9734
1548.57
3923.92
-3.98004
40.7937
5.67671
1387.84
-10.238
691.058
1007.1
15.965
1151.17
956.228
519.056
257.566
279.993
39.0711
34.9636
273.375
-45.2946
-23.9282
112.525
184.488
301.214
16.4049
93.4186
21.5582
4.79633
-6.52573
768.338
1030.91
-1.55303
46.1457
941.021
626.669
-11.9282
9.09278
17.9124
53.9611
7.07211
-16.9897
14.2713
7.70789
42.7302
521.938
53.6767
24.8212
885.746
-22.8835
-6.40871
75.9142
8.73041
375.093
333.412
-19.8624
29.5212
-13.2681
108.805
261.832
8.78467
12.9852
300.086
239.256
1590.14
7.34655
25.0884
907.94
31.7779
1019.2
333.152
23.2986
698.971
59.2784
-20.2566
376.607
800.49
42.761
164.561
1908.65
394.305
-5.62814
542.935
143.079
42.0754
-28.4571
9.31386
-14.7945
939.623
780.956
18.8475
43.6978
80.2066
1189.8
418.034
17.0521
1388.74
89.0875
1207.63
797.451
39.8536
18.6805
27.0556
1483.98
147.635
-30.6721
-28.5057
259.709
128.388
-8.13619
34.0127
31.6875
269.402
267.842
1377.55
1144.52
29.3994
1551.59
302.974
32.7904
74.2416
119.791
409.272
317.609
1096.69
30.7409
-0.296816
18.3091
1066.51
21.4245
710.216
1305.53
50.9579
51.0113
950.416
70.872
33.376
115.069
-18.7466
19.9276
-22.8835
55.4355
19.9471
1472.38
15.272
71.0428
0.752313
48.2619
-26.3865
-8.03379
1163.65
413.583
261.141
14.3681
-0.607638
458.203
570.442
1430.8
28.0298
1.87577
1.75674
2.63969
531.938
27.6794
18.9044
27.0467
516.551
-55.8639
-31.5951
1229.04
-24.72
38.3344
480.512
21.9443
620.963
670.229
-13.5132
53.5614
-15.6325
0.279503
709.149
457.123
1606.18
224.35
157.281
10.6587
91.6959
129.546
-1.22851
1076.96
48.1181
639.988
115.471
25.0884
4.6402
15.3586
44.8964
723.272
105.713
18.4438
25.8053
-1.71035
108.641
821.199
1364.58
477.544
62.6973
741.007
751.495
29.4406
770.888
-9.22102
45.6279
34.8632
38.3273
34.4495
175.422
667.111
30.1831
58.8116
71.3214
2.96162
632.512
8.73041
28.3905
54.1763
216.27
67.0025
35.4577
1266.73
329.25
1787.73
1140.08
10.6199
59.3625
25.2942
139.834
495.646
4.11422
39.2742
29.9868
26.1196
17.6322
668.745
949.72
-14.8288
25.1726
913.028
-9.45091
47.2632
-27.8469
252.656
-27.3597
3.74219
-0.544507
47.4984
168.815
457.922
265.373
90.8011
10.8983
452.784
3.69166
403.122
10.7148
967.125
395.05
408.315
233.823
39.4724
50.6543
89.1104
21.6212
319.679
0.951574
642.137
-8.13619
395.707
410.249
2.62638
224.997
571.053
11.104
-24.9485
1348.1
12.494
308.613
98.3827
1505.6
13.1202
20.4974
982.767
32.6247
-9.66715
-1.71035
-7.55141
1206.21
24.721
52.3933
11.5085
74.6201
55.8648
-34.856
-0.00594068
110.025
11.8911
-9.22102
4.39845
-19.1354
992.469
1337.16
-28.7786
8.73041
11.5239
74.791
35.1434
1876.05
655.386
702.634
565.382
923.781
1591.32
-29.3395
840.831
29.3774
10.3016
20.465
3780.72
107.188
20.5335
0.00170052
22.3715
25.1285
661.114
650.465
75.7724
100.508
1891.2
80.2423
-16.0135
894.681
8.82582
1192.06
3465.8
4.87811
49.5717
194.557
538.573
4.88233
2267.56
3.94619
17.5822
430.506
1901.8
963.038
904.738
28.228
294.414
993.31
4.77741
-18.0137
25.3353
549.6
1452.86
1070.03
129.026
490.143
-32.5462
1148.41
2345.41
276.694
531.595
277.641
121.643
11.9967
981.547
241.605
541.465
-0.585658
-0.133308
13.3536
-6.85071
38.7309
1577.36
531.292
685.758
1734.24
-14.1005
11.1632
-7.49456
809.479
2.62994
715.596
25.8053
623.372
4563.71
710.19
-10.8328
550.633
-19.8635
1065.8
-37.332
145.433
13.9644
1105.35
99.269
-42.9055
30.7006
10.7148
-8.18335
1294.19
72.1661
-9.10088
1553.9
55.1133
34.4855
33.8427
42.566
1806.01
1671.53
1150.05
147.444
398.233
854.424
707.248
373.831
34.0993
39.2742
878.939
897.56
21.1202
1543.46
37.3541
14.0003
14.4136
699.883
1339.28
645.259
856.364
104.762
706.915
-4.53585
25.9502
-14.7996
1231.17
19.3316
42.8828
28.3082
1196.79
-7.08887
263.413
-1.31533
20.179
45.0946
202.585
-6.46698
520.123
1856.73
1364.77
58.0359
6.57377
18.1007
35.8868
322.168
47.604
96.9876
3.59853
46.9611
59.4326
82.3185
226.176
14.8592
62.0793
26.8825
70.6069
1213.45
31.1381
916.269
57.5251
49.6645
255.693
44.8062
-11.0807
641.74
-26.2921
106.13
-16.455
24.0203
20.2576
-8.61906
936.489
913.317
1478.79
6.27252
36.4532
-4.90592
-42.9055
840.926
262.476
139.275
3.51623
264.36
174.343
177.191
220.272
-34.8803
-29.0126
28.5657
590.271
482.454
21.3718
2.88534
14.3054
-30.3798
1265.95
-36.2748
24.1912
468.367
-20.5052
560.205
314.257
1.74076
122.46
134.308
291.747
59.0274
19.8937
155.398
46.7705
9.37203
82.3416
2490.34
471.833
-7.33255
11.1892
-10.8863
-3.33658
561.097
771.571
86.8538
1492.41
4.87811
24.0167
36.3235
121.758
2.07213
1902.89
27.5814
-4.43522
25.4504
-8.41876
306.679
394.788
498.33
2.62638
35.1434
1317.32
-29.8756
10.7069
6.91061
573.331
1465.75
-14.347
481.011
6.5535
1.15305
294.079
28.8366
506.364
44.8964
1.87577
157.304
98.2073
43.8691
-27.9473
716.703
474.084
48.034
-14.6344
7.90781
42.761
1526.34
590.325
40.6849
817.74
20.2686
102.387
4.83569
1121.64
-41.897
23.7229
5.9017
37.3097
2084.71
31.3953
826.314
805.958
1028.32
44.8372
-8.08192
-9.50364
17.1017
12.5108
21.546
-4.46915
108.546
55.0735
619.334
39.2742
22.4905
165.674
176.107
343.312
440.325
723.801
-1.61001
-7.83878
29.6279
-10.3913
1230.14
1034.48
12.574
103.72
-7.34695
-4.97188
265.089
1238.41
21.7489
404.742
588.655
1758.59
12.5888
50.7066
73.6829
1759.37
535.751
1.99104
2588.27
146.232
-4.59292
36.6137
1399.46
19.4677
872.198
39.0711
-17.2827
494.114
3267.68
520.596
19.6922
-36.2748
1.7024
17.6189
342.49
245.353
24.4723
5.08467
20.4744
507.286
5.48889
-1.22851
18.1162
18.133
60.9014
651.454
1111.17
300.576
370.083
20.9808
-11.2427
687.665
-6.73064
57.7992
173.857
993.419
229.446
9.28975
5979.8
48.3685
1009
58.0901
2673.75
40.0021
-27.9617
2.52438
-4.49222
39.2989
-37.2833
596.008
-42.0742
728.144
745.406
-12.3915
-14.0201
24.861
88.5358
-28.1712
284.574
915.556
782.943
482.186
926.033
136.167
38.3112
861.609
-32.1439
3.15412
-23.4194
1001.8
1781.33
37.6511
778.199
13.4395
42.3975
-31.6192
226.484
8.54202
932.861
14.8694
-36.002
21.7023
-0.922492
450.982
6.85634
794.884
700.729
19.493
52.01
18.5911
-2.41159
129.17
12.5328
783.595
68.1119
121.19
201.792
59.0274
1534.71
1821.51
650.303
3.6308
10.1262
27.0026
1341.4
1136.49
2198.22
398.484
1100.43
167.203
11.5085
46.4945
-27.2579
675.415
28.1051
274.943
45.6243
142.578
-7.8424
81.3011
198.849
834.675
852.17
31.966
119.505
566.085
108.881
-14.938
12.2737
681.292
17.3648
-2.56116
-11.6391
641.882
57.4561
35.4356
597.363
95.0398
-19.3263
35.8424
15.6381
1095.7
23.7552
390.737
983.164
745.729
1125.17
-4.73013
41.5955
1715.53
345.594
-5.91901
1009.69
39.5191
394.364
3.69298
121.123
1242.86
174.208
619.973
7.13909
1916.15
1519.86
63.1737
-5.47289
304.249
910.052
42.0754
531.889
131.901
-11.0463
941.497
1135.15
1187.76
19.9471
20.8942
35.4356
-6.74395
37.0175
507.722
29.8447
3.98324
4.39369
124.938
25.6293
1417.73
-6.34321
67.3167
538.583
748.118
39.2742
9.253
570.482
1532.69
640.499
3.91185
326.897
312.277
112.802
22.4082
289.018
0.264054
2212.93
-15.3497
947.256
-27.3597
16.8607
54.9946
1707.92
237.66
450.91
418.115
502.965
16.337
1274.47
32.4535
3.36984
-4.43522
172.019
19.8282
47.8032
-15.6601
18.1007
935.438
1041.81
48.2619
-15.1421
1437.27
687.197
-20.748
147.444
776.795
1717.37
1650.07
538.223
845.123
1669.68
-29.2292
583.6
1416.5
518.685
180.074
49.5355
29.2934
643.163
13.0379
39.7669
0.264054
-6.64318
0.751268
858.316
660.318
-3.59882
204.924
40.4854
9.0242
420.507
18.0008
530.304
661.151
1.08756
786.185
576.572
5.9017
292.183
67.0025
541.465
7.36296
26.472
49.9753
2.80537
29.264
327.812
43.4696
16.8683
59.8528
19.4965
24.066
53.9163
1917.33
2223.45
1812.17
29.2934
1289.72
536.394
30.2491
10.9019
-11.6016
-25.3838
506.749
1392.43
12.574
75.6094
12.0904
25.4971
588.655
611.661
10.7148
106.929
1107.19
44.7457
27.6753
7.61324
963.456
-6.48984
581.688
4.72057
24.861
1011.71
30.9963
97.0353
70.5709
39.9069
11.4889
316.078
-8.15947
44.6433
170.223
1211.08
484.696
-11.6391
44.31
187.686
239.709
1929.17
12.6546
505.848
30.0945
10.7069
72.9482
532.47
-21.8432
12.494
865.211
42.1608
720.794
14.8428
73.8141
28.4771
24.3646
54.2306
8.25214
3.45132
1230.83
-16.7029
49.5355
301.669
868.875
641.195
91.4721
304.452
15.7438
3.06104
1779.97
-17.7891
842.662
1213.75
219.545
458.024
81.995
138.531
1122.43
427.154
28.7565
79.6421
658.95
2280.59
1276.16
895.805
22.3715
-4.86632
43.8691
-9.42548
57.4044
437.016
18.6601
1598.99
183.923
-32.2163
-25.4857
582.829
674.119
746.525
103.724
252.255
10.2163
197.493
1281.12
28.0545
133.257
70.056
23.8332
880.433
95.3455
12.6828
481.752
9.55587
50.6543
81.6141
-0.867638
2287.33
32.3573
1575.03
473.022
3.46381
1815.11
-24.779
20.22
12.332
4.69971
-0.667583
-15.6325
474.418
282.812
175.698
547.337
12.9781
36.8957
48.9608
147.427
657.19
27.1682
68.6194
795.496
693.771
567.761
322.222
346.271
1036.52
589.267
-3.80328
588.815
380.355
905.586
1012.26
872.294
-22.4947
33.1887
30.6318
-41.9735
9.0242
-3.03186
38.1969
171.884
1020.09
-22.8671
-48.9576
-13.8056
693.01
25.4504
5315.8
3.08055
1476.12
-18.4612
1239.51
14.8429
19.7872
3130.09
201.322
148.855
693.113
28.4404
29.9793
37.6973
1799.89
1262.91
215.884
221.141
-11.5412
248.819
1113.36
40.1652
93.6482
1394.66
1144.97
15.4041
-5.35814
44.6351
113.961
-29.2338
41.8762
3.89744
40.2013
31.513
150.642
127.635
900.267
16.337
1600.07
48.4938
307.464
2.05961
1.92858
47.8809
1163.32
-44.2506
0.972438
7.99446
13.5732
36.4259
38.2384
59.6858
14.3054
842.935
16.0801
893.007
-17.5342
-11.8843
-16.5871
74.791
323.75
-3.89773
635.418
42.9632
1347.69
400.426
660.603
385.337
54.1982
506.723
212.662
20.9808
311.014
20.6164
962.152
2.63969
243.332
218.834
20.7784
91.1376
139.039
-15.0731
435.195
-29.721
569.374
1325.82
780.363
-3.09781
1046.92
-17.2613
51.5514
1226.85
-11.8843
11.5239
14.8209
385.594
822.129
1259.24
-5.38709
14.3681
374.206
357.004
976.239
283.35
590.333
23.2544
12.8216
35.1757
-12.9547
32.6689
48.034
633.792
-13.199
2314.88
1298.99
-5.96472
1225.28
-6.64318
22.4829
548.557
15.6392
15.1418
8.14658
44.2335
0.716275
-15.7324
972.838
1080.18
95.0477
20.7216
56.8163
46.4734
23.9272
196.894
9.55587
33.7877
468.044
302.452
0.972438
-7.55645
1327.66
568.599
548.817
-40.2182
603.033
-1.32255
266.362
-4.38757
-23.152
123.45
-20.9317
1001.19
-1.79272
329.325
397.777
131.837
-18.7342
42.1376
377.794
1416.32
1206.28
54.579
723.184
152.049
49.268
1059
35.6218
656.193
965.896
1206.43
290.347
84.5681
8.76269
1001.68
4.90118
477.737
165.643
1267.76
20.9808
281.029
271.741
168.549
12.0003
21.3804
18.4438
-16.7029
1348.99
-24.3688
949.607
253.646
660.322
51.7298
1260.22
488.785
1263.84
-19.4805
9.31386
63.9163
53.1894
-6.15184
621.812
856.216
-1.75709
0.0545161
317.746
720.648
3189.19
469.703
38.5689
304.55
391.012
912.499
68.2187
132.977
57.9787
60.726
55.1135
11.4081
446.838
89.8746
6.03375
1358.96
175.82
1566.71
168.815
512.75
735.48
295.756
940.041
50.5433
2544.45
416.637
16.4883
-47.0836
434.348
1032.73
37.6669
251.179
36.6365
94.4303
581.779
50.3155
1142.32
-21.2584
75.5142
69.5849
379.796
1510.18
-18.306
-8.54043
-2.33571
124.875
-36.002
3106.42
1273.44
516.575
8.73041
127.716
22.3171
18.5911
-31.7496
861.533
-8.08192
62.0793
99.9711
1521.12
-27.1797
1149.96
978.988
-8.47826
2286.73
13.0373
462.896
20.4974
56.9876
636.886
52.0423
28.0558
18.049
881.169
161.089
-5.21065
-17.2091
306.224
32.5058
337.481
4.39845
-25.1069
49.5717
168.32
18.0008
28.0545
-1.27974
764.387
652.292
11.4299
-3.69362
-30.8298
-31.1321
111.542
21.4334
115.075
367.033
923.052
1007.6
2.11856
1528.6
871.202
-11.5614
24.7975
15.0739
374.303
52.0122
8.77632
180.854
510.794
7.46738
631.73
-38.8937
-22.1678
-17.5726
1354.26
3.35339
207.354
-10.0103
-10.9649
37.3097
1163.65
-39.2459
-2.41159
5.48183
1697.77
1463.04
344.107
1133.66
1069.11
331.629
-7.49456
625.821
1011.7
3.31654
-18.5769
28.9208
-13.1736
377.87
-25.8788
163.455
92.6823
-43.1095
-2.41857
8.14298
832.736
-30.7291
-10.0574
515.383
959.791
991.678
6.83873
75.728
12.2909
-12.719
-22.6292
-4.33379
846.945
505.373
8.64931
629.536
16.8683
1917.05
15.7484
3.31654
-16.7029
-3.80328
813.264
1282.27
29.6425
316.36
388.785
6.37347
574.794
553.695
197.493
1.1342
1998.47
428.632
390.4
-4.12642
-24.5948
676.655
232.57
10.5573
-11.6391
748.704
773.322
6.85634
27.9393
396.18
16.4027
-16.7571
-6.15972
24.2225
-5.75551
11.4795
2.51962
59.3456
49.657
430.314
1090.56
19.4662
604.341
45.3437
-5.6205
18.6233
15.7484
-8.60471
-9.66715
67.0348
634.244
103.018
85.5154
1154.78
32.2707
603.713
85.8645
72.7314
-14.1394
34.4845
517.236
555.37
274.264
829.183
-6.36207
-7.2982
10.0859
1680.51
1653.52
27.7327
37.0456
-3.63115
521.176
-2.71885
300.857
52.0016
-17.5537
62.9317
-4.38806
-12.839
661.374
70.0928
316.827
-36.1448
-43.6892
935.026
631.795
654.695
-0.607638
662.437
1038.6
99.2443
972.642
814.11
423.242
53.9163
34.9156
644.598
1164.21
1139.7
37.1388
501.893
12.0975
1597.46
194.897
509.895
-10.1144
290.134
-4.488
112.387
-26.0389
323.684
30.0919
681.782
3.51623
37.0456
-7.37929
294.414
6.62863
906.361
115.797
44.1911
919.244
29.3175
-8.13619
33.5615
531.113
522.401
680.136
391.789
1523.08
8.78467
-41.3628
-23.7173
289.856
1.26643
439.463
-28.832
33.5835
68.3584
79.0769
-9.45153
3.74983
419.673
137.563
1578.73
-13.4153
69.5042
38.2911
33.0415
90.3133
802.02
-14.581
2113.6
46.4945
-20.6207
1238.21
1387.46
558.621
80.2387
6.33847
10.5045
37.4249
-0.529638
108.803
-20.0204
14.6142
1097.97
59.5344
-27.9255
260.55
-15.8373
12.2508
574.866
-23.6359
197.749
791.354
-18.8008
962.215
30.7421
-26.924
331.315
-15.779
2.82564
90.2246
1516.42
3.0906
19.506
11.0597
969.68
1147.97
2.27357
49.5224
1386.11
27.8195
37.7939
47.181
-3.53212
225.675
698.815
11.1994
512.923
0.938734
4.56783
39.184
1443.67
64.819
22.3615
36.4891
24.6082
576.633
293.703
175.82
704.292
8.68324
395.033
121.028
15.9441
42.4359
10.6045
1285.89
993.083
199.403
29.5212
2430.51
33.1957
42.9632
5.03654
725.13
979.512
38.6344
103.966
1077.51
50.4825
15.7484
135.698
70.1502
108.004
50.9579
25.2193
79.9119
431.63
-8.79047
-41.3134
1807.53
380.828
-29.7921
20.394
2.07123
638.318
100.67
-3.15381
633.056
43.2205
-5.56768
737.537
60.9765
103.801
2.8465
1413.54
110.51
855.393
797.235
-24.779
724.576
1778.09
76.0502
645.63
42.4359
14.3526
72.6247
384.034
45.3771
1262.04
1662.65
359.529
17.1792
2.20346
33.7275
229.528
24.7289
273.532
24.2455
32.4993
456.499
129.183
103.956
146.423
18.1617
73.945
6.03375
22.1463
12.7613
726.015
937.027
734.089
37.191
1232.35
67.1797
37.6743
3.65705
0.590902
-16.6694
705.529
2418.68
1072.68
75.0695
587.177
58.213
47.0372
127.491
988.662
501.767
1074.72
1649
51.2525
31.9334
45.4985
1077.88
59.5846
-6.01694
203.351
559.678
19.493
25.7731
-3.63865
-15.5301
33.5928
8.78467
30.2202
41.875
18.1162
1196.92
40.2867
657.076
9.22061
30.7106
2245.5
614.612
61.7269
-23.607
-6.73064
-24.6597
489.295
51.4096
-18.7958
-20.2566
-3.82871
1121.1
989.771
39.0129
1050.33
1597.46
-9.91484
476.66
-18.5913
559.602
2062.61
1224.48
14.4629
43.2104
144.897
38.9771
670.229
964.749
-19.5272
47.8032
-36.2748
38.2336
430.571
376.538
24.4723
1191.77
426.701
545.22
290.715
-38.7098
677.787
48.1181
92.7605
943.808
5.47248
-25.3449
-25.8708
511.539
189.163
53.2297
-22.7856
-3.58441
1158.98
26.1818
173.596
1143.54
312.888
402.582
9.01316
2112.93
15.7438
5.61626
-11.7889
19.3874
-22.3395
338.86
912.614
305.671
424.254
5.72904
1902.77
7.11797
-27.994
26.4225
-51.4446
2.88049
27.6387
-27.384
-0.901628
390.304
197.232
246.321
63.4339
-6.48499
1380.54
718.319
41.4739
-4.38757
419.104
-25.0304
-16.5871
376.516
-18.8903
732.869
800.086
-4.33379
33.5999
-44.332
-4.37261
102.466
1046.66
21.7678
60.7574
48.5143
29.4141
15.8484
80.5865
59.8528
32.615
32.6247
82.1621
243.197
50.7635
499.311
28.0558
59.2784
28.4691
32.2707
52.1313
80.2277
187.401
143.759
971.413
58.7464
33.6421
51.1907
3.52737
66.4729
374.074
65.3708
17.274
-9.71304
11.8031
260.997
864.13
-13.0639
-27.0817
1690.01
-19.5272
-38.4038
539.063
752.735
73.3681
368.069
554.26
-39.505
-4.28566
153.533
79.9992
42.9702
35.8424
3859.95
404.191
271.019
-3.89785
19.4662
-4.73013
1248.49
76.7555
-31.8574
856.331
4.50401
7.19945
115.761
725.427
27.0467
521.349
628.076
-1.02098
-4.87093
18.7347
47.502
27.0829
717.421
34.4495
1223.03
110.513
939.623
104.418
23.6758
1566.32
881.899
2.82564
921.373
-17.9883
37.0175
22.3484
33.1475
48.9608
786.483
21.8812
6.77525
69.1907
225.614
1467.31
552.851
788.865
1055.86
47.6173
7.19945
50.1682
579.25
493.689
64.9006
-27.7529
777.657
62.2557
413.826
1101.59
-27.2579
1295.73
92.476
1246.4
12.0904
500.03
14.2527
-49.4128
70.8198
244.58
470.219
499.254
59.5062
-11.394
-16.7571
12.5328
26.472
1461.16
34.6645
883.838
350.301
482.361
492.881
251.008
-15.2893
-0.431589
62.654
-1.92921
55.5303
-10.8863
3.66756
135.344
1806.86
1039.76
122.566
31.3146
643.455
1232.11
20.2686
81.3011
4.88233
1527.31
196.975
1.34443
84.4398
717.535
32.0447
159.35
34.7396
1385.91
1514.7
474.957
-6.7392
59.6858
12.7023
48.0821
410.972
252.359
-5.9392
-11.6391
32.9467
1232.47
194.263
774.742
398.712
65.0548
74.8223
244.917
858.189
248.022
14.3681
261.762
-17.5876
79.6028
0.755878
10.136
220.843
7.65998
679.222
-20.2566
-13.199
99.5896
500.018
-53.5966
550.969
23.8184
375.46
352.474
664.07
670.172
4.59409
-10.1102
704.592
1079.66
254.343
159.402
4.34246
232.006
417.685
10.8087
16.9836
513.68
148.106
790.011
-4.61577
627.34
505.311
869.172
1324.18
79.6624
57.4285
1494.86
583.114
9.19866
1565.6
24.2133
-35.4978
1191.37
1881.42
18.6074
58.3312
0.645556
18.1162
14.3849
683.091
850.105
-27.2189
197.143
612.738
346.704
18.6233
-2.98251
378.13
2314.64
40.1652
234.203
12.4268
28.375
54.0054
24.0057
911.649
842.207
271.734
1373.15
30.6318
35.7566
823.365
1015
808.568
477.541
1333.18
1058.45
19.8282
1474.25
42.9319
1215.15
-26.7008
12.9689
5.48183
31.2735
21.2603
758.372
57.4884
10.3016
27.39
-9.52005
32.5847
31.7779
2.62994
-6.73064
12.6869
-3.58441
5.56705
36.7896
-1.46252
1392.7
366.974
2.72715
-8.04077
336.105
1205.17
649.077
-17.2127
894.646
-25.1027
-33.1389
275.109
865.587
-28.7981
14.206
19.6922
-28.7786
1204.38
67.7459
67.2947
22.0249
-32.0087
-16.7571
936.496
1233
1288.77
33.9683
918.938
497.894
522.715
1571.19
-14.1005
824.508
402.926
1051.23
4.50401
664.185
44.546
768.531
506.808
91.1376
80.943
33.6526
69.752
1165.93
70.872
814.862
812.324
1157.05
40.0021
8.62624
30.831
515.022
197.493
31.1193
1601.17
949.622
-27.5167
114.504
43.158
216.547
34.7396
181.312
781.984
22.9435
1032.55
2.69274
19.4977
-5.90652
220.277
544.937
-6.26582
-21.2542
829.548
9.03609
407.859
1407.03
799.44
1073.17
414.448
1081.16
-1.12175
162.894
5.08467
65.452
14.4069
46.7183
-12.8834
53.1194
33.1256
55.2792
267.27
-11.3941
32.5847
778.63
483.428
24.2455
15.7582
-4.04495
1733.67
720.451
11.1892
3.05644
541.963
252.918
11.6559
-9.10628
16.5241
-4.1053
403.777
16.3221
2.52078
-53.2179
50.2537
521.707
-10.1102
-52.2758
48.0386
37.0866
1249.22
-18.8903
78.5704
-0.585658
181.651
58.3312
28.7565
34.9828
42.4959
53.4052
1221.17
1601.18
400.068
139.047
129.312
124.454
814.922
432.478
-9.20661
28.9208
35.5521
370.373
-1.51596
71.1339
19.0047
29.6425
901.069
1293.96
244.38
-20.6207
-9.22102
25.2088
-5.96833
4.46441
1301.74
-1.676
332.425
468.623
4.34246
-20.993
327.73
18.9262
-35.5527
818.572
-15.779
439.483
490.338
-4.38806
476.248
265.51
-17.8094
784.513
1808.32
2.59964
1079.38
1442.91
-31.0935
-28.4078
20.1831
-16.7029
8.30604
1004.44
1112.5
16.786
765.031
118.33
646.196
420.644
859.074
226.756
1664.32
11.8947
374.069
1022.21
3.402
248.093
-42.9055
896.398
-24.5948
1195.22
-5.50522
774.044
12.2737
351.457
-0.472252
588.955
32.3139
719.581
2260.88
9.89124
324.507
147.666
36.7888
176.436
19.3607
215.41
-6.84398
22.8318
256.858
17.7747
40.4622
1344.96
1294.28
65.3865
45.3463
78.964
40.0149
9.62027
356.223
15.0071
221.409
-6.27973
36.3726
979.952
51.073
864.732
1226.69
2.27357
30.7817
17.218
59.2682
1.58259
324.526
528.703
14.9113
14.8752
257.503
0.765624
275.191
800.39
-3.80328
46.16
14.912
20.2722
1466.37
-34.856
-20.6207
35.0627
43.7502
-14.8432
32.5094
1.12998
-13.4646
41.9457
35.8053
330.551
-9.89997
744.111
84.9273
1.64216
46.4159
961.513
11.4299
20.6692
70.3697
31.3869
-14.2655
169.164
627.752
139.692
1073.42
645.909
646.634
18.2301
55.7603
159.011
79.9908
38.5295
46.8228
841.625
-12.7974
27.405
-3.50819
649.733
1279.3
-4.14287
-8.28277
46.2117
683.862
211.306
56.0816
8.78467
1143.05
108.931
1162.57
143.695
2474.92
29.8353
71.9401
49.6178
22.8549
110.572
288.489
13.8743
73.8542
-15.2893
1471.31
606.133
-7.57684
21.0263
-33.4691
-12.2654
20.0702
266.764
-9.22102
450.426
36.4532
10.8983
43.8198
26.1805
538.055
21.3303
1470.76
633.202
29.5494
3.93367
1000.81
-32.7039
1297.86
-2.34632
17.5936
-6.52383
641.385
660.428
964.86
529.498
1161.5
52.7183
702.135
-4.41134
-17.5537
231.989
64.6698
16.199
4.02764
998.706
1745.51
37.0175
1146.78
266.227
46.3141
18.6003
5.03654
69.5756
822.091
18.133
4.90118
-26.3866
-34.7152
723.756
1199.4
161.052
6.37808
15.7582
426.99
25.8053
9.53405
3.69298
301.033
16.786
1812.63
-39.0913
7222.31
914.187
-32.8801
36.3585
13.1125
6.95176
298.623
-9.22102
686.559
141.689
20.5583
558.67
126.278
343.061
-38.7611
1.49577
996.771
84.45
202.585
309.275
-43.9483
22.5582
17.3314
-5.83223
1055.13
391.93
54.8902
163.194
417.931
1458.29
35.9044
355.415
64.4836
9.18561
105.421
-8.32381
77.6334
635.66
85.5051
35.3158
19.0532
779.941
44.7661
-5.66716
329.265
32.715
497.566
534.929
1004.32
29.8136
43.7437
63.2867
1593.12
42.0392
9.31518
-24.0047
777.657
-3.33658
867.687
93.1588
90.6019
261.341
-13.4646
236.849
222.274
989.705
56.9375
3.21849
22.5956
135.527
25.8586
388.117
532.289
-4.59292
445.16
95.1051
250.223
1572.84
60.4249
-0.0601852
6.70976
1382.14
640.291
31.6875
1416.33
31.7095
7.60575
-0.537526
14.8522
-11.8301
2589.83
24.598
727.783
18.1162
-23.0964
-6.34321
-0.149718
587.475
991.747
485.302
22.4905
18.6233
-2.98251
1000.45
151.368
-11.0807
105.757
2516.82
18.049
751.859
1163.71
1289.77
701.165
14.65
103.927
40.1067
-22.4947
591.66
116.839
-7.34695
326.738
3.06104
501.855
372.153
-8.41876
8.70275
640.291
43.383
56.0503
510.498
1258.91
-3.63865
3.21061
367.177
12.9852
1090.94
967.664
1129.45
1342.76
883.838
33.5835
231.236
222.032
1023.61
1173.17
-11.3617
6.37808
68.232
1350.9
76.4051
56.3857
92.639
1437.35
29.2934
76.7561
15.4041
2.13812
42.761
526.255
828.331
766.642
4.39845
3.00404
34.5791
18.3945
6.75639
993.199
609.27
111.285
557.942
221.247
508.466
1.40181
384.941
44.6933
1358.05
285.41
65.8368
50.3613
1435.22
382.391
2.70396
659.161
248.789
363.284
169.946
-14.049
250.299
-0.903527
14.9636
17.0364
-25.9159
38.6494
74.3943
156.738
248.973
1550.9
62.36
260.372
-19.4619
634.621
1300.21
25.4504
0.951574
366.649
0.279503
1197.36
30.7374
1485.6
1015.6
1880.84
938.757
123.607
50.4825
32.615
23.2544
1407.13
1019.06
22.6525
1102.76
1189.98
1133.12
-5.26409
195.314
1733.78
1.51689
445.007
-6.745
-35.6132
576.668
180.557
58.7464
0.845956
754.091
810.731
31.8027
322.537
25.0784
63.1886
978.369
596.547
556.219
7.26436
61.4085
1096.38
2173.07
-0.867638
409.948
4.93511
74.5679
1788.81
1125.65
340.44
-25.9574
505.826
49.478
33.5836
1915.41
662.834
755.484
4738.28
359.196
1453.33
-23.2098
22.3391
28.8366
753.741
28.0298
31.7418
154.429
242.52
871.144
18.3091
1029.03
529.296
5.56705
25.5452
-9.01222
340.999
371.477
-44.1245
583.586
55.6775
120.587
318.741
1498.03
-6.36629
12.0904
-13.8583
-24.4193
23.2044
29.4554
16.9734
337.926
10.8661
473.907
-7.31072
-3.69362
655.078
19.7471
10.7721
-4.14287
310.308
1629.52
844.564
57.9244
-24.2534
16.7262
89.3695
-41.3628
-12.4729
512.87
10.6368
836.765
954.625
8.38833
13.1202
1257.38
26.9928
10.136
-30.2819
38.9238
-18.5769
6.43198
-7.55141
12.4268
1122.48
1003.04
532.499
541.263
182.637
656.674
-22.4947
421.12
1351.85
2605.6
-43.8476
36.4532
404.452
643.002
-23.4823
492.14
415.821
153.923
504.666
15.1431
46.8662
1806.87
821.606
101.015
58.5692
717.627
344.242
577.447
-8.72477
4.99772
267.384
12.1757
29.264
1032.46
742.856
851.718
22.8549
50.5186
130.066
465.534
771.818
146.987
55.5303
884.917
730.805
332.121
4.01219
130.842
411.274
6.37347
301.719
23.8184
-29.8357
45.6279
812.601
43.8198
876.323
1276.95
95.0477
599.808
323.835
-15.2244
5.18649
-3.63115
1261.43
547.282
576.368
12.2508
417.444
1407.03
179.124
27.1885
640.263
681.52
58.3756
97.2798
68.2187
857.858
-24.5125
792.192
179.325
13.3536
8.14182
1.26643
913.602
14.2715
41.0797
1115.79
813.711
635.227
41.2312
734.517
-17.1634
413.737
69.5042
12.0542
419.736
1364.24
-8.95878
-3.48408
42.761
-15.3497
-45.9986
81.3361
-16.8725
3.20363
49.376
-16.0206
209.208
803.052
331.042
19.9748
1228.27
1334.19
30.0945
1.33654
10.6587
21.8643
1241.9
66.5236
40.5084
14.8428
-23.4708
2.24015
682.079
-1.9914
62.6001
559.237
1300.31
33.3016
17.0303
538.667
272.922
-5.26409
968.812
868.104
37.1388
1028.51
1299.58
810.348
31.8532
31.3146
36.2576
-10.1144
308.875
13.8347
101.143
383.025
82.5658
292.949
18.3624
297.745
21.644
2.88049
-28.5832
-4.8952
52.0791
488.464
892.335
792.558
86.9594
5.15833
344.679
-31.7496
39.215
-4.33379
1.74076
-9.13523
362.34
1198.78
153.066
27.1682
1.72435
1157.02
427.289
-16.1107
221.905
762.448
441.848
-18.5769
1202.09
586.528
-3.33658
44.6351
37.1241
1050.33
12.9327
42.1605
67.8589
604.536
1317.18
10.8983
38.0236
316.868
78.7253
837.977
473.481
643.278
500.775
1095.25
260.847
345.632
272.912
149.92
-15.0375
-5.73953
28.8766
38.9238
15.1562
55.1577
26.1818
1037.54
82.3783
525.003
775.521
994.772
662.398
14.9866
44.4331
776.013
767.143
953.156
43.9495
1452.06
23.2051
16.1267
311.039
71.4126
40.0709
696.774
18.305
504.241
1167.6
62.8735
-6.48984
812.872
-38.6284
11.7426
-15.6796
198.256
61.6725
40.7656
1017.47
41.3389
659.531
27.9777
20.8498
1339.35
823.646
16.1456
52.3241
26.9625
-8.47826
101.566
-13.1997
1085.09
323.095
7.65998
965.954
95.5222
-33.3751
7.90781
14.6354
250.002
205.603
-5.47289
1318.6
844.809
-4.53464
551.927
-41.897
-6.26212
391.508
26.9892
1039.64
566.077
561.682
249.11
-9.95599
-5.75551
1237.12
49.3713
1.26643
27.1682
-28.832
725.989
706.889
24.2817
5.6239
637.065
379.317
1127.08
591.908
248.819
219.429
769.177
196.722
592.124
17.1306
12.7613
317.57
880.805
20.0702
99.9758
-10.1102
22.4323
-3.55007
34.4487
12.5888
24.9572
-4.12642
-48.9576
586.147
1298.04
14.206
15.9441
76.1691
-5.3427
14.8209
-4.86989
368.727
1429.76
-7.38678
-2.41159
12.5328
1118.68
161.405
-16.221
1.26643
36.5386
-19.4617
1173.02
36.3328
84.2518
16.8683
18.6233
5.32538
1144.62
39.5191
28.9208
-11.2995
906.356
-1.51596
1990.18
954.164
1323.94
128.188
18.7347
58.7428
106.971
652.825
27.0829
33.3871
729.728
604.583
-29.787
20.22
46.0651
45.9292
85.5395
4.98227
39.6349
82.2872
15.7448
698.563
-28.0015
128.773
65.452
145.591
-8.72477
542.855
559.738
53.4052
301.004
31.7094
806.574
679.304
65.9584
26.1557
562.222
50.4825
23.2544
2625.27
153.242
994.065
39.7669
8.34935
13.8697
1722.26
9.51964
30.6354
244.759
658.643
17.5829
447.162
1047.55
1049.68
41.945
771.586
23.0831
-9.60223
25.8012
28.228
955.959
40.3618
-16.1396
11.6991
1013.81
28.9297
854.179
25.4504
925.121
3.10821
676.817
1533.74
413.705
7.60575
-2.41159
3.16247
987.5
15.2276
5.01456
1127.24
-8.21728
-18.8904
21.3403
497.52
110.936
20.5335
1313.72
1418.55
5.19061
933.449
132.367
4.10624
13.0379
6.03375
0.264054
20.2576
956.627
1681.79
319.778
1922.01
17.8182
49.9322
3.10821
0.279503
503.952
1129.52
3.60777
1256.91
513.729
1393.36
627.091
14.8428
175.014
-10.3523
11.6105
22.4076
717.769
307.23
21.3804
55.7904
37.645
476.823
-7.55141
55.5303
-24.0047
52.8854
748.016
31.5166
20.2576
60.8232
116.943
237.462
1160.2
182.914
10.2163
2048.01
40.0717
-28.7981
661.151
396.634
99.605
687.611
617.32
683.57
1078.92
10.6587
1165.54
18.9758
304.848
12.5108
282.041
865.098
1262.97
51.3254
23.3809
69.3421
769.133
7.19945
62.654
-3.39002
-3.33658
-22.2247
494.411
240.734
-2.41857
981.224
34.6848
21.8212
28.8633
59.5062
5.4726
20.0772
27.9706
29.3994
896.039
461.666
70.59
1283.13
771.394
1.72435
23.3809
2098.87
-24.4802
-2.99225
-16.101
1382.76
518.685
253.163
16.8114
14.3008
7.85437
39.2748
772.527
326.352
451.307
3.39096
-17.8876
-14.2413
-7.5022
20.0702
1524.26
118.716
672.046
40.2013
683.294
28.0545
34.4487
33.84
642.41
816.306
1327.79
355.433
93.9828
-37.3718
557.934
-23.0745
90.1903
1373.07
38.4126
1.15305
313.695
-4.73013
1255.63
-37.7781
323.782
813.508
17.6764
140.5
193.387
2151.35
62.2557
95.2348
738.025
-32.8801
38.2326
489.125
627.268
25.0096
-31.7098
-49.4698
-1.02811
-15.3387
745.822
118.264
15.0994
-1.27974
541.227
-7.72817
16.4309
2.15357
1105.53
34.4855
42.6397
3.59853
603.559
66.9289
16.7262
25.6513
20.4814
30.2202
4.99772
136.199
14.2715
159.146
44.8603
45.7432
1075.28
736.672
1001.93
22.8469
170.952
25.8944
29.6279
1104.68
-57.3448
65.5864
587.912
892.205
639.707
6.75217
40.2013
12.7723
37.4249
18.9387
18.211
18.5088
42.6678
858.439
24.5484
715.026
-51.7469
81.5573
369.689
-6.7392
24.0785
-21.4775
192.613
25.5498
113.532
-6.54469
13.398
1082.09
381.846
1070.49
32.6558
111.374
400.348
645.928
2023.27
65.4426
258.576
57.5251
109.552
660.61
463.714
33.5618
219.771
55.1577
167.974
11.6025
46.3262
352.904
-22.5727
-20.8005
-8.43924
1158.57
31.5688
1164.88
657.99
51.1907
103.272
48.1961
94.2976
33.3549
95.3455
17.9206
46.1002
432.027
508.414
43.254
35.6218
1552
932.627
31.6744
275.961
1977.93
-4.28566
697.012
651.589
313.204
1126.96
179.286
46.244
201.678
11.0947
740.982
-15.9745
24.7289
723.391
29.8677
-9.66715
29.5535
759.161
-15.0477
922.399
757.534
944.793
756.102
1420.54
297.432
654.198
34.3835
1.52794
28.8273
-15.049
2.07213
16981.6
-11.9315
-9.76507
21.7023
-15.6601
-7.64586
-20.5052
429.021
539.145
9.23702
52.709
313.615
66.8419
1039.5
118.997
657.076
26.0872
868.585
35.9733
329.754
886.435
260.378
107.587
205.716
830.375
793.54
28.0558
53.6562
230.868
1379.23
9.78188
25.8944
175.805
4472.38
0.751268
-24.3688
503.579
58.7428
-11.9885
2.72002
-22.8349
38.1976
426.6
214.85
231.744
50.4281
64.4706
35.1434
-17.0162
7.3559
736.375
15.2276
-1.22851
160.545
42.4959
27.1682
48.0047
280.96
152.525
-2.85607
558.838
1148.8
1469.15
-1.11819
31.4275
827.273
22.1463
5.26503
162.023
122.566
10.6999
32.5058
-9.22102
296.753
3.00404
3.402
14.2527
-18.7971
50.7978
601.046
871.548
43.6978
87.7028
106.59
63.2825
8.55027
-10.2528
133.151
9.83511
5.41216
-9.33493
458.707
562.675
89.895
458.862
102.211
424.769
172.966
16.1741
17.1404
280.608
655.067
1329.54
38.8448
569.029
820.446
2304.18
109.902
21.8489
80.4132
64.4706
113.854
1135.53
1478.75
27.5735
52.3335
5.03654
21.4185
1860.25
-4.03961
317.047
-7.28025
338.057
1066.26
33.7349
20.4974
34.4891
693.108
-8.26958
42.9763
17.1119
1285.08
40.8869
1431.43
169.519
-14.9985
796.871
437.744
606.911
251.716
68.0087
37.6318
116.207
24.6323
4.04524
1388.03
34.4986
57.9465
-42.994
1294.44
800.086
-39.941
-3.88144
-9.13523
186.178
1299.98
40.6218
272.671
1108.73
12.9687
56.9476
19.6327
19.1067
194.905
20.4974
49.4816
566.734
1000.45
164.486
43.9133
27.4193
-38.9973
762.664
34.1447
10.8872
-12.3672
-23.0333
630.333
94.3536
23.3347
464.422
28.8273
445.288
421.608
324.411
-2.56116
1.47933
10.4579
677.744
-25.0028
372.282
1046.49
59.7854
47.3248
-16.0792
187.516
1496.84
1189.89
-49.3114
4.99772
-6.22984
-15.7135
1232.99
1938.51
-6.6042
122.18
-3.82933
7.37893
637.938
394.32
-11.5412
1972.96
-3.58441
542.415
3.05644
71.1339
-29.5735
292.618
-39.6979
544.996
62.6973
21.366
-52.4798
-43.648
731.532
41.3788
26.1458
449.555
-17.6065
282.297
66.6799
75.9142
21.8212
578.447
17.1461
781.314
23.2411
85.7432
933.135
329.945
998.34
1193.64
-0.585658
82.3256
1458.26
0.645556
49.9921
38.4126
57.9463
197.503
21.5068
52.8399
91.748
462.896
24.2455
984.641
36.3729
360.326
2345.56
33.6059
2.75595
-57.7379
912.59
43.5151
26.501
27.7685
425.056
913.523
-17.9894
206.141
21.2614
-54.1986
38.1316
-41.9735
-13.4646
-19.4805
14.9361
11.4425
949.622
446.135
164.686
1770.56
389.991
572.619
49.7321
398.704
-21.3018
-8.82804
-16.7161
11.2589
313.238
358.244
304.364
504.876
679.822
374.664
99.435
35.0697
37.348
53.4052
494.032
605.174
587.308
50.5186
961.398
562.102
39.0586
57.6645
0.163717
30.7948
35.5521
34.9156
-24.0047
-24.0988
-2.21659
559.989
-34.4203
18.0731
16.2267
-18.4612
280.938
242.507
-35.7569
383.106
13.4698
-2.57599
53.7234
389.198
840.513
248.53
272.505
57.7992
84.4967
388.741
44.9224
74.271
824.947
31.7785
22.9003
48.9898
1232.79
-12.2654
15.7438
7381.94
239.336
64.365
76.986
62.4945
206.993
1163.57
7.69343
-25.8295
1533.1
738.568
-25.0499
910.947
535.997
30.2545
1117.24
15.7963
28.4235
32.1885
33.9492
33.5217
18.6957
49.5816
834.898
206.967
14.8114
18.5693
53.2836
61.1525
9.72844
-18.8212
-7.23221
-19.7616
6.37347
260.489
102.529
-1.22735
-35.4579
508.718
-7.8424
19.4569
-1.93054
6.33776
587.927
97.5583
-44.3833
46.4734
709.835
165.909
778.28
1469.42
618.456
17.136
105.245
424.304
67.2817
40.1428
-6.44975
1325.32
57.0257
1455.45
50.3083
28.4235
6.88863
-21.3357
122.54
578.104
13.4846
54.2667
1589.21
54.2306
43.8691
1.57725
1221.46
335.622
-12.3087
649.609
7.85437
11.1638
45.3891
22.7528
516.9
6.47529
356.824
644.673
505.453
1008.89
8.14658
32.7051
7.15013
3145.4
97.6495
28.8266
14.4629
45.0844
-23.7685
423.307
27.6753
745.995
18.0536
-30.3798
480.967
10.6045
52.01
367.167
-11.1349
278.698
-13.7041
1647.17
-38.7098
12.494
374.206
124.62
76.1157
231.236
47.2177
31.7779
212.525
20.7784
384.128
808.905
-25.8788
-29.721
22.1463
16.5094
-25.3838
1048.35
1431.24
0.646714
58.2454
306.123
1149.65
932.939
-4.488
423.482
-1.676
659.142
24.4697
133.653
1418.29
-82.6908
28.6123
182.838
21.7373
1450.62
451.719
309.686
-3.71273
78.2719
6.16449
175.376
507.232
195.182
605.152
40.1077
25.7731
16.717
108.805
74.4251
50.4594
42.0332
199.823
-4.03961
38.7477
426.566
102.924
34.4588
-8.47826
483.875
47.6075
34.2386
63.591
19.6225
893.849
7.76032
63.3757
25.2159
1319.34
1741.4
44.6873
-27.0246
114.031
-11.0515
939.157
-25.6946
52.6244
-1.85952
53.2392
895.619
77.3099
553.896
755.648
19.5373
97.8028
83.7085
300.782
29.8353
27.54
-4.68347
257.567
770.06
13.7587
37.9868
-21.388
42.9763
-10.3625
32.1045
15.849
1003.83
663.062
-34.7542
237.462
-33.5839
40.0057
76.0926
1728.73
1238.41
708.341
539.201
1306.33
924.509
1298.29
1.99104
404.326
-31.1321
1488.98
15.4907
1272.95
28.0508
-19.4278
-22.8835
-38.4038
10.6045
775.692
19.493
174.139
170.65
-19.2782
545.213
514.783
291.126
51.8494
183.051
1101.01
606.476
1184.26
758.015
1077.51
346.704
-16.9839
13.8743
1343.87
963.215
1464.83
-11.325
-18.4766
432.567
121.468
19.4569
-8.23613
-46.6536
-24.8925
11.3512
-15.3708
-47.0836
927.78
41.415
858.377
17.8959
59.1025
-26.7092
403.651
388.904
22.987
30.4398
32.6778
-25.2257
140.139
134.289
873.559
9.03609
314.605
1.08756
38.4329
14.3249
8.73041
42.6397
2919.65
35.0697
-17.4523
12.9852
240.526
138.056
1301.53
12.3974
514.22
1199.4
13.0011
8.25214
1538.31
13.2822
2034.17
1161.34
231.367
177.511
876.39
54.9278
1980.8
741.187
734.783
6.75217
25.2088
5.27607
70.0567
74.2228
13.062
11.4425
1491.86
723.984
841.077
22.0531
-3.63115
243.814
384.238
100.355
38.4878
652.902
208.994
1295.48
17.3213
43.0433
-16.1095
576.928
799.583
1422.97
-11.6391
1067.43
89.0327
-4.41572
703.054
1050.23
87.6172
189.39
943.992
460.88
35.8424
8.14182
-0.624476
2.80537
823.868
12.9687
103.799
1372.18
442.281
-11.3617
-17.9848
637.948
-30.2819
-33.5695
83.2687
-13.1736
10.5527
-42.7454
89.8746
279.647
-16.6025
20.2722
3.39096
-1.22375
540.861
132.031
504.322
-6.78071
-17.3962
162.701
-6.93752
74.5269
446.213
29.1403
49.7321
729.739
14.0909
26.6917
42.8192
1590.22
1185.87
148.603
799.988
138.364
1257.93
698.565
40.6354
-12.175
64.7664
67.6361
575.8
9.69136
51.7679
-12.8785
26.9682
65.3148
64.764
67.9822
33.3463
12.4314
22.0941
700.114
608.149
1088.16
1907.16
238.286
532.063
332.462
42.6397
-5.7718
701.01
46.3141
116.838
1095.7
400.443
381.327
300.217
793.669
28.9307
1146.76
32.4993
101.705
33.8969
70.1502
14.9374
272.098
75.3742
382.574
54.0054
29.6279
1.6883
-0.942974
239.59
375.9
14.2484
368.163
-5.96833
-16.1503
244.763
231.226
474.733
2209.29
89.5195
476.13
41.415
-22.4343
-19.5854
-7.96852
416.77
-18.2425
51.4185
542.362
27.8267
278.82
-4.39176
782.037
-5.37771
1196.86
16.6281
1.55707
1100.51
687.864
1383.89
1534.35
278.951
883.629
14.1667
155.519
114.78
8.66435
454.255
20.0464
-10.0542
630.732
933.801
-4.13498
335.034
94.8561
787.319
33.3599
40.5424
-30.3798
-6.40871
584.041
199.885
35.8868
415.871
1164.55
-22.3793
-15.5301
946.263
713.434
-14.347
25.6124
14.3849
295.953
83.1845
27.129
43.0223
-3.74643
14.8752
19.4965
75.7283
106.525
22.0572
-22.3251
652.985
287.914
26.1563
22.1463
299.845
27.5665
341.727
-37.332
311.745
1179.92
2.72002
2622.53
889.023
-9.60223
11.3614
-31.8046
109.725
-24.8351
-36.5089
1070.59
8.31493
64.4753
-13.5346
132.415
1580.39
13.363
-23.1282
-10.0335
1568.26
-17.1836
1188.59
597.908
90.7851
27.517
-4.67869
21.6629
-0.903527
46.8228
20.7845
-8.90863
172.735
618.682
913.401
9.09278
-19.569
9.24718
653.328
710.483
48.3524
42.1772
38.6841
400.157
439.295
31.9348
72.8925
59.5076
508.893
392.505
-14.034
129.851
244.816
706.128
1.08756
42.181
-34.4008
33.0933
-22.2093
13.8708
1006.48
1168.88
177.896
932.056
23.7384
3138.34
215.368
17.5922
626.304
37.4001
9.37203
325.97
30.7409
433.675
-26.5337
31.4275
1057.14
53.2836
-2.56575
9.78188
22.1316
675.517
1486.89
1875.93
837.163
659.821
91.0852
336.986
50.379
4.29042
43.254
33.7477
1143.65
133.846
9.76984
27.0336
1437.4
-11.0284
522.294
540.587
21.5535
47.6714
-3.92929
65.4209
118.706
150.431
266.999
-2.45299
-10.8328
16.5094
-34.7542
557.349
29.9791
1007.7
-16.7173
11.8947
8.62624
1230.1
-9.4268
656.121
-21.1444
-1.75709
35.7928
796.533
-13.9632
631.088
167.764
9.86852
7.951
-0.0601852
557.416
17.6237
501.387
977.619
23.0403
5.86669
214.878
-34.3964
355.834
-54.6649
-3.31347
580.45
155.086
64.7664
192.125
1214.37
860.366
-50.2788
59.2641
-22.2488
-18.0094
25.6686
1344.9
1632.03
-6.30929
106.035
-8.41876
8.70275
-25.9574
1110.86
61.3067
1804.14
245.369
472.5
1426.81
-9.99481
59.3625
178.968
160.449
1598.43
0.892066
556.964
31.8608
-3.86546
875.955
31.4275
19.0988
-0.0805762
49.1373
54.0054
653.692
1628.56
-11.7889
575.985
168.815
21.265
479.415
414.885
36.7415
510.933
-6.01694
27.3245
179.243
22.7683
31.6875
8.24858
50.1359
-11.394
436.12
674.523
14.4069
365.678
51.2453
33.1087
1028.25
14.0498
64.8713
18.5909
62.5698
-15.9745
147.97
88.0828
43.8594
199.417
486.96
492.448
852.864
774.799
20.5596
142.348
776.275
-3.48408
89.6127
16.5094
-12.2654
-17.9894
712.139
40.6849
10.017
1696.18
2648.77
-47.5387
-37.8761
370.279
581.912
7.3246
286.268
95.4278
695.388
119.403
22.3484
-30.5707
783.226
629.062
85.2643
122.967
879.829
29.9039
507.874
877.829
-9.66715
1209.28
1.74681
4.63002
-3.50279
765.914
40.2118
38.8299
109.29
909.502
-1.95801
150.856
818.677
1409.01
483.163
905.89
70.428
102.151
12.4785
19.0202
7.3246
2547.61
40.7656
7.3559
499.79
-2.00737
13.3536
838.353
299.226
1080.73
681.217
31.7094
51.3254
308.239
422.031
11.1632
-39.3537
13.0011
-16.1107
718.533
-22.5439
4.93051
-78.3527
-9.45091
2117.17
-11.9174
21.1946
565.782
1666.98
25.9466
25.4492
2023.7
1096.11
1280.18
14.2536
-32.2018
430.803
593.643
0.116978
512.626
-4.64976
8.25333
22.2045
178.588
407.883
638.722
33.3385
259.709
261.702
51.8339
46.68
956.526
78.2469
112.553
20.0772
1867.86
952.261
405.444
34.9828
351.382
274.767
11.0947
1974.12
-6.6042
1733.88
93.6221
50.6015
44.8603
156.303
27.0026
46.4201
747.916
750.436
207.966
489.051
54.7595
37.7454
31.502
58.8473
1028.86
786.563
907.695
5.77151
191.805
23.6188
31.513
1161.18
333.527
30.7006
16.337
35.7141
576.525
932.89
257.954
325.448
45.2571
65.4206
30.7374
55.7581
15.102
3.21061
61.7038
1238.17
39.2221
423.774
1078.52
1.72435
698.945
526.614
45.7335
604.215
-5.91901
102.642
-5.45848
300.66
875.134
1069.4
1006.29
72.7461
812.988
10.2234
1321.97
-24.3688
44.4331
3.89744
1178.44
16.4719
1206.11
748.704
1.20648
23.7229
1437.69
674.492
133.811
55.7581
580.811
217.501
666.63
37.341
782.774
22.3555
43.3386
486.65
40.2867
16.1456
72.9389
77.5623
643.697
41.5955
89.874
1499.25
69.2231
1004.2
8.37815
24.6082
57.0784
8.69735
1162.67
65.5864
1.32956
19.3874
5.77151
-26.981
-0.346131
469.233
4.88233
46.7952
51.3153
27.5814
103.668
-9.74862
-5.8541
78.0237
2373.66
433.861
750.833
369.471
20.4431
2671.3
-11.7083
-3.88144
9.60544
114.964
29.3606
20.0071
-0.721017
-35.757
6.51427
33.6159
-2.99225
248.954
106.39
27.0467
-5.67735
21.7971
622.548
-28.1916
-5.21065
1113.46
39.9499
20.5308
14.8068
47.7827
6.01472
115.902
-6.40992
406.865
16.7755
-14.7426
-10.7021
11.3949
9.38487
-7.22681
302.022
570.933
1310.74
-4.83476
-8.32381
178.436
34.5299
17.218
609.875
27.4091
91.5378
58.4086
175.591
45.8334
27.1757
212.589
138.5
32.4993
10.4711
434.656
56.4673
747.173
208.433
-18.4766
20.5308
134.747
859.253
585.355
380.585
835.089
1.52794
29.7643
975.649
8.84069
944.094
1145.17
35.6618
1215.42
763.751
22.0165
3114.01
-45.3723
244.835
364.803
298.256
1036.19
612.356
65.4427
15.102
681.623
1141.17
-28.2443
-15.617
38.4126
3.02712
337.182
581.686
4.6402
65.9584
1264.91
32.615
2309.61
-19.0375
166.36
65.4651
36.4891
950.397
23.3453
53.8224
106.149
73.9417
13.8697
644.673
1517.45
17.5133
1036.51
-34.4773
1255.28
8.21254
2047.61
290.678
1120.16
108.803
17.4609
678.18
1260.81
1368.19
403.11
49.7321
-21.5164
898.176
1819.66
21.4334
15.7496
174.004
4.29042
-4.41572
42.4636
63.9977
1611.53
91.3654
33.5836
43.213
91.2917
112.304
6.91061
5.8573
510.996
74.0199
192.879
35.609
61.7269
85.0889
13.8841
-5.91901
59.5385
186.342
129.255
61.1525
37.8394
187.326
32.2707
301.989
243.286
0.853087
14.448
43.7502
438.681
1415.57
492.135
656.769
18.3945
16.1267
39.2989
1353.27
566.684
46.322
52.5807
432.515
29.1986
1719.47
2055.18
1163.16
60.2496
121.643
11.0948
48.8352
78.1732
61.7038
161.036
1079.7
-16.221
271.115
36.8737
51.5311
19.8937
1094.3
73.4547
54.2667
151.801
518.999
503.006
841.159
1118.39
806.012
229.446
37.4262
122.997
-1.51596
1.79349
661.957
10.5714
34.3277
13.0345
8.42736
103.466
196.487
578.8
208.214
48.6346
1196.25
-8.23524
6.02959
827.507
977.92
-1.16894
32.3605
-33.4832
564.636
15.1431
-7.48172
-9.10088
-27.8139
346.982
484.261
29.5212
-7.64586
-11.1349
16.3291
27.9706
-2.45972
363.436
35.8424
635.954
12.5108
-13.8395
22.3391
154.399
11.6105
82.4606
659.554
12.0003
23.2544
59.6733
158.864
28.9208
854.519
1536.04
405.156
28.0304
7.90781
926.053
730.543
456.915
6.47529
495.505
111.899
855.221
793.682
720.848
766.321
65.1284
14.8429
20.7242
1092.04
3.16247
12.9852
17.1017
19.3862
38.7309
726.195
21.7678
55.0735
217.758
1246.17
29.9868
29.8677
13.8743
28.8766
-4.04495
241.323
0.163717
57.0318
31.804
2188.22
450.134
897.597
1121.1
17.1306
24.0203
40.8723
-0.185765
8.42736
140.947
25.9466
552.062
475.726
727.047
225.479
56.4191
12.125
25.498
35.3858
1921.33
278.406
-3.15381
-13.4968
35.3754
31.4234
-14.8756
419.976
367.371
-8.34105
996.136
404.326
-40.5025
13.6167
38.3
19.9276
-28.5057
-12.0309
1187.24
1976.47
22.7683
622.018
28.8633
-41.3791
-20.5052
1272.35
-19.3263
7.73137
21.8812
679.343
4.90118
-20.7644
23.2144
137.699
1049.84
44.8964
209.897
117.012
23.129
43.609
2.97482
39.2281
15.8744
14.3008
15.2566
9.02781
2.62533
-1.88001
1024.57
174.935
719.791
19.9276
55.2995
1069.42
128.671
1021.65
2447.36
58.8484
95.1135
332.497
195.949
13.518
944.881
13.9222
975.687
10.9529
371.378
19.0701
451.644
459.362
1173.95
22.2773
389.761
18.1697
480.7
641.75
11.0632
1023.07
19.3809
650.806
2784.09
155.42
36.4891
36.9024
55.2044
3.07515
1166.26
13.6608
382.46
-1.57696
12.4609
889.073
367.132
67.9395
13.9059
22.8883
141.352
80.9362
-22.7803
27.1682
1498.1
75.3287
65.5111
48.7274
264.126
-2.04548
122.455
4.25358
153.546
8.37815
-10.9991
-0.578924
355.055
205.622
19.9417
474.733
649.007
1392.25
190.212
165.31
866.011
5.53112
407.263
22.268
97.6486
636.443
-5.2148
17.9105
-4.09084
4.30687
8.20139
26.7383
872.495
238.998
35.6767
615.158
3.5381
4.24632
-0.68709
1157.25
3.10821
9.64983
863.773
477.423
-39.505
-28.0015
-11.7819
24.2225
-11.8301
1369.81
1878.05
422.818
372.789
-36.5893
43.4696
1145.06
1002.51
1052.12
-19.0375
5.19061
1158.12
4.93511
792.335
16.0801
789.933
-6.26212
35.4356
1247.01
98.8616
1094.31
-21.1523
382.169
-2.45972
12.9852
9.60544
-15.6002
-23.2098
22.3391
898.403
-3.74643
63.6009
10.1262
628.578
1049.05
10.4711
31.7319
962.278
20.8601
3.22265
156.749
39.9499
45.5574
53.3269
70.0917
472.259
840.911
926.435
13.2678
86.8574
21.7447
30.831
52.1277
332.844
256.691
15.1906
51.3153
70.6849
789.576
955.395
74.5269
112.561
697.338
103.128
47.5787
763.717
52.9286
37.4211
506.755
48.4414
68.6534
20.22
108.028
267.82
652.927
67.0025
168.775
661.008
910.656
653.463
249.117
1432.02
111.215
23.7384
1.26643
29.0423
531.514
43.4696
895.805
544.235
73.8542
385.761
1279.56
1205.19
42.0392
1384.88
-8.07519
1140.29
445.502
-18.9264
1292.16
298.369
46.5613
39.0687
-34.4773
1058.5
679.599
-24.7576
27.3245
145.255
12.4609
45.743
62.3173
-21.7014
-30.8126
15.392
1119.61
22.8402
41.0961
56.8675
48.1012
60.9014
36.7603
1011.85
68.192
1046.62
656.289
254.875
284.741
722.271
65.1607
11.4081
956.583
44.2859
20.9728
104.867
135.344
219.53
944.187
50.2426
38.3344
47.6029
-14.9985
100.655
66.2426
85.1789
24.0167
1191.69
509.943
60.8507
36.3228
1371.29
1325.07
3918.44
35.7242
461.206
581.99
-30.8527
45.4323
-2.99106
40.3667
220.724
39.9069
756.336
42.4359
407.906
-11.4161
349.329
23.899
2458.63
858.432
-6.15972
1307.96
368.605
-3.51303
-21.8432
722.782
-8.43902
1.72435
2.59964
-29.093
-7.13018
1208.77
27.9937
1766.13
490.574
9.53405
36.417
254.818
570.074
-5.70277
-1.46252
56.486
228.294
342.597
42.0825
-16.1153
41.8798
38.6113
323.185
7.15013
-3.03186
422.799
704.592
1061.91
31.4644
535.196
19.6922
1832.17
-39.9953
646.832
54.1763
-43.2531
9.47982
-24.9004
2273.1
23.7772
164.785
138.916
154.319
10.6199
309.946
915.436
373.305
232.303
24.3646
2516.75
13.8743
6.38782
350.154
692.973
10.1801
-3.80328
14.3008
13.4766
886.353
17.2781
381.187
719.635
-0.544507
6.26891
-12.9692
597.481
1125.16
121.074
18.6842
409.262
134.403
41.3363
506.592
-0.378292
734.402
171.978
168.851
806.878
621.322
31.3869
-34.6348
395.368
308.166
10.1274
-2.56116
18.3459
-8.28277
1.20648
854.854
276.24
20.1509
1398.16
730.348
5.48183
-8.08192
19.5444
713.728
1028.24
1146.32
4.67944
317.87
-15.1422
-49.7077
23.3085
3.56698
1101.78
47.4919
482.14
42.5246
3.07515
575.933
770.821
11.1605
635.123
17.7977
28.5035
829.921
851.476
1282.99
1151.52
87.735
-3.03186
6.75639
-11.9834
583.878
518.774
0.558741
675.165
6.67621
24.5484
-28.9558
778.464
390.778
1496
1192.36
87.394
-9.76507
12.332
62.7958
634.669
1563.25
13.8708
40.7656
2496.11
792.839
184.947
1268.98
189.926
34.9828
38.7477
12.1757
8.64931
7.34655
21.3403
-19.7227
19.1067
689.658
11.1271
269.569
-48.562
80.5297
29.2934
163.402
24.2823
34.1447
2102.97
211.764
3226.6
499.148
20.764
86.8574
216.648
42.0754
12.7723
754.091
177.296
3.69166
230.708
690.372
1050.82
8596.45
26.8313
153.295
-37.7132
14.5568
181.97
2.88049
-6.09445
740.983
96.5498
90.4534
87.0257
-38.1684
-4.14287
1269.69
1570.3
12.9689
1647.41
-0.537526
53.7623
911.442
765.869
89.0124
61.1232
-6.6042
19.1067
18.6595
324.215
11.1271
-27.3551
122.58
-24.6597
44.546
-9.42548
25.5452
161.089
403.336
5.88625
518.774
485.026
253.852
178.03
-9.91484
864.094
1870.97
62.9742
122.66
20.2686
7.43979
738.489
-26.4688
12.6828
-39.7501
267.205
14.07
-6.26212
9.64983
856.277
1097.08
1163.33
-5.7718
-31.7496
587.919
161.029
131.42
-18.0951
557.847
8.76269
-14.0612
1074.57
511.539
5.6239
-32.1559
37.0497
1089
1262.06
188.589
238.365
-20.2032
73.9417
-21.7375
141.885
735.281
-35.4579
334.234
-5.96833
810.313
3.00826
1409.24
-16.6685
21.3303
409.891
485.49
663.041
-62.0761
1041.55
657.914
2059.78
38.5106
784.761
171.512
686.406
6.80917
473.352
25.3144
-6.28978
-37.2018
16.6949
161.922
1050.89
-15.1421
69.4499
269.328
770.101
-13.7041
-7.62957
765.265
224.28
938.757
23.2144
-15.9745
16.7854
45.7335
-2.17088
7.06468
37.645
30.7948
201.707
-40.8713
-15.0731
58.5076
1122.83
18.3981
1122.21
290.474
763.392
-26.0876
960.709
-21.0095
6.70976
45.9292
-30.6526
-8.13619
2548.56
237.543
3.59853
365.552
410.28
934.573
14.8592
572.857
29.264
-17.0163
8.22184
298.869
-27.7449
46.7705
1308.1
1551.61
148.807
703.54
889.885
114.482
8.30604
1343.65
936.341
618.361
1238.42
-9.7275
-19.7616
669.793
-24.3688
1543.69
602.222
-9.22102
15.6428
14.2484
231.356
1403.33
1046.45
51.734
52.4174
1521.21
665.4
13.7128
970.388
543.043
31.9761
691.716
131.239
334.613
679.139
548.2
71.7127
43.0433
4.5052
29.7007
235.27
-21.0309
540.961
56.7735
24.6073
-13.7579
31.172
19.8282
22.7683
1637.76
13.8708
16.4027
1088.68
306.809
63.5779
-0.585658
-2.00737
-0.624476
342.346
14.0498
321.618
219.116
27.129
804.34
54.2667
56.1047
1035.25
44.6808
358.11
353.134
5685.86
167.974
152.157
1000.41
42.7463
23.3419
10.1216
71.2086
556.053
1589.36
529.137
-21.0095
608.285
197.729
1584.79
1789.09
0.279503
567.378
1.72447
-41.12
14.455
2855.49
601.442
-5.38709
264.889
36.8568
40.6218
44.0348
71.9401
-10.3523
489.497
783.361
275.37
577.968
55.1135
164.486
226.926
370.001
9.31518
23.6712
-5.26409
329.755
4.01219
396.96
1007.23
-12.3672
63.7123
53.1206
7.64558
285.508
1350.46
25.2088
398.83
45.6939
38.6155
841.654
1919.76
1382.53
1249.32
1202.51
13.8708
404.334
5.4726
56.3315
1058.31
-11.8301
31.7258
41.4646
0.645556
6.88863
763.676
-6.34321
-3.89785
-27.2189
133.425
1725.93
58.0978
2293.74
-6.74039
223.779
640.499
30.7948
575.283
769.549
-22.1307
-10.8328
26.501
-18.7466
561.675
441.052
20.764
2.72002
12.7723
180.627
9.56839
55.0635
481.742
699.621
1058.41
1049.66
-3.69362
-15.8373
490.533
128.623
779.217
19.8282
36.5588
790.188
-15.6325
202.679
33.5615
1432.54
494.604
1208.24
918.152
973.929
136.674
1022.01
1.24959
33.1256
988.564
18.5909
696.171
459.512
71.1333
-7.49456
835.716
231.266
1261.41
57.4044
29.9045
22.9003
-4.09065
-0.357172
21.4678
-9.37627
1242.66
214.294
-30.7291
108.35
53.1901
-7.2982
78.1811
163.151
1402.4
501.871
1105.47
222.578
920.283
1594.44
62.9317
60.9217
1294.34
118.818
1566.26
378.671
494.216
278.65
-11.3777
58.3312
-3.10258
829.269
692.683
862.437
738.301
114.32
477.77
4.50401
12.01
14.5609
-11.0807
764.564
405.981
1666.4
22.9003
-7.23221
663.077
12.0975
482.965
3.89744
6.75217
280.082
951.679
1472.28
1441.35
54.4548
1618.96
57.6603
429.216
-34.578
468.044
11.9714
-2.77569
1520.37
585.163
41.1693
19.5593
28.8681
871.156
12.2557
353.555
23.0403
243.873
14.3531
1.21086
155.213
383.945
378.244
935.24
-23.533
1324.5
575.054
18.1466
160.239
66.5629
663.391
833.272
3.35339
121.028
233.336
16.2267
13.398
367.145
56.9743
57.9465
0.109485
10.7069
93.1176
88.3162
53.1194
928.929
887.365
923.765
217.758
136.726
-13.1168
174.171
101.955
1095.22
576.916
272.549
37.4262
121.123
37.8929
400.708
78.3536
319.444
2.62533
525.69
-32.5267
273.893
18.569
25.1152
11.0948
455.508
-24.9004
-7.63663
646.788
-10.5988
29.3606
1185.14
62.7362
95.9435
279.155
-24.3612
848.835
709.163
-5.91901
57.6645
-7.33255
25.5452
-14.6344
565.887
1111.73
501.907
619.959
-4.87093
1095.78
223.661
1102.6
715.149
27.0829
68.9943
-8.65406
40.4896
98.7959
31.966
78.3325
-39.5873
1.99104
524.793
2349.23
21.6212
467.369
18.6805
431.854
1016.5
-15.6796
130.398
645.63
370.398
4.98227
927.942
2.62638
37.0175
14.8429
35.7167
68.8029
237.421
1990.49
15.6381
27.5034
49.657
127.287
684.926
22.8549
1450.53
534.865
1256.39
213.347
278.804
526.776
75.7724
905.586
10.9019
863.587
137.558
48.7198
29.4406
83.1056
107.472
-45.7217
-4.77624
1.52794
137.523
98.5856
48.6692
206.345
0.715559
-20.5079
-23.7685
3.06104
-21.0095
25.4504
1131.01
312.301
1242.79
1.4102
1638.04
187.266
1298.59
980.372
1131.33
486.536
46.7019
-4.89663
360.713
28.0298
1135.69
1536.62
-29.2292
16.435
43.2672
680.231
284.166
1786.34
13.0379
29.4596
-43.7765
810.191
800.806
672.604
34.6643
32.2517
1221.6
8.58261
78.6197
34.3241
52.2531
32.0563
533.37
1856.37
648.084
26.7957
62.9668
-4.63065
408.639
513.022
177.135
26.7351
15.4473
22.0941
-4.41572
19.0202
58.8484
852.236
-11.8301
1.74076
5.8573
1.26643
1342.98
252.849
-6.77069
1014.24
710.273
747.635
30.7409
941.547
-5.91901
108.86
374.122
305.392
-10.9803
40.8869
-7.85344
735.487
-22.4947
-6.16671
-52.3245
226.018
8.34222
36.3235
561.48
867.636
30.7006
951.339
1002.23
44.31
933.564
1107.4
21.367
563.63
159.146
637.292
68.8029
18.6003
753.241
13.3536
-10.5988
299.243
14.0498
310.374
205.998
148.777
112.81
13.0373
282.867
604.205
5.32538
605.487
-38.9973
97.3709
1064.88
442.544
293.886
1320.86
111.423
-23.6116
-4.29264
1250.65
-10.0574
-15.3873
714.971
3.08055
23.7229
75.2421
101.028
321.218
40.7656
1058.31
78.5704
18.6074
-42.458
1341.21
902.692
223.945
21.7678
33.5835
30.7106
6.51427
41.5955
26.1557
11.2461
1141.19
744.76
56.9876
7.19945
1125.88
-3.58441
370.001
31.804
136.115
0.358109
2001.91
35.8713
65.2498
874.832
38.3344
10.6999
11.3937
1231.91
711.799
302.441
92.9634
187.35
28.3091
16.337
142.536
-0.844784
947.41
131.124
684.586
20.8592
6.85682
-13.7817
897.343
-30.3021
-33.2985
557.428
67.0047
-15.2773
610.352
1382.13
32.8297
3.71925
34.0542
570.884
1535.1
225.619
18.1723
437.848
20.3372
1016.26
153.287
1452.28
16.1453
-9.15871
-19.8508
4.40878
33.8089
-9.56641
168.747
-10.2858
15.5331
402.138
806.8
415.375
689.016
-7.21676
610.774
37.0175
-17.0162
1675.52
1824.8
710.131
41.4646
1425.54
2233.28
42.1608
14.8428
2287.09
12.1365
33.652
26.2386
7.37893
-10.4885
-26.5337
33.3016
1267.03
9.78188
-10.9803
45.8307
416.794
391.674
835.289
54.9946
344.977
34.3835
-23.2329
15.8385
85.8609
43.8198
25.8422
-0.786507
430.368
27.4711
555.003
320.294
16.4027
12.9689
-50.4903
40.1521
91.1273
25.9454
17.1792
601.905
1227.51
1056.25
855.3
19.4965
317.483
31.4275
-33.5695
40.1652
16.8114
-5.26409
33.6526
28.5225
-7.85344
-21.6357
31.8532
32.5058
305.622
304.445
1290.89
19.4569
-19.4805
-18.5426
-10.5288
-13.6481
18.8475
-5.02787
891.824
-13.0015
17.8182
8.70275
33.0933
-22.2093
26.0653
-10.4921
44.5137
933.135
66.9289
176.029
1333.11
419.166
17.7979
6.77525
121.665
-7.13018
-9.45153
63.7199
833.842
6.38782
-0.296816
758.565
-27.9473
401.86
515.313
344.136
148.409
9.78188
101.464
153.331
44.6204
-4.87093
133.053
1032.76
1496.16
804.82
694.539
20.5583
1422.61
19.4562
535.453
10.5573
-15.3873
-30.7716
-17.7891
1543.56
28.8633
115.728
166.642
296.212
245.362
944.396
258.856
-25.5914
445.403
201.456
10.5234
1212.37
130.203
24.2817
79.4667
17.6322
-13.4153
37.0497
1671.83
1548.79
1879.63
192.337
429.519
903.564
39.0129
187.049
568.695
-31.8651
38.8109
216.164
28.7613
137.937
2549.58
22.1427
1438.6
-15.3873
823.803
259.573
12.4785
43.383
732.588
-12.3661
29.5212
867.543
13.2279
687.245
6.91061
29.8517
6.26775
149.301
29.3774
68.6194
1148.65
325.105
47.2177
43.0223
303.6
723.272
-1.11819
298.742
723.093
5.19061
856.612
16.8114
1365.5
44.897
6.03375
1533.25
65.2498
-6.64318
183.653
63.1737
965.293
31.115
493.725
0.716275
29.2452
301.923
15.7081
600.295
87.8492
91.3935
1163.91
70.3469
27.6387
-38.6284
448.4
653.362
42.7088
585.66
479.093
4.02764
73.8409
1260.78
391.789
291.817
839.441
33.1475
886.3
1531.35
-33.0876
981.386
42.1608
393.404
32.5847
0.892066
236.498
33.652
-18.739
2.63969
-4.04495
3.31654
38.2911
916.776
-27.6994
529.34
37.4754
186.862
583.481
76.986
1173.82
205.403
-15.3387
-10.5281
-51.3397
46.7952
2.07213
1.34443
33.84
-15.3708
-20.8466
181.349
584.826
1162.11
-30.8298
51.6062
-4.64976
2.37226
493.334
1089.65
25.1199
485.099
12.2557
31.2155
598.379
408.791
1067.58
36.8181
194.569
502.011
106.505
-2.79656
-6.28978
78.0709
-22.2093
41.0578
1306.98
67.0025
183.509
1092.69
18.2031
77.0718
1101.01
-30.9671
1197.89
24.3646
32.6247
732.463
72.657
-9.20661
2393.99
19.923
315.201
687.702
641.342
519.38
756.78
220.119
169.417
1437.4
509.201
38.128
359.97
25.2088
55.8759
570.85
46.7952
249.449
752.216
175.633
785.341
808.317
23.9846
84.1011
95.1417
-9.25335
45.1631
36.6365
36.6137
-9.84258
2080.94
1001.72
339.704
41.1693
1449.47
722.995
2499.08
83.6654
1638.21
916.247
61.3803
-17.0162
1394.41
16.2809
161.815
25.6124
30.9164
52.3241
58.8216
17.2327
1000.67
545.355
27.9937
979.018
356.838
243.197
1883.6
392.49
481.993
19.1522
167.056
60.7214
729.006
3.20363
19.3874
1332.61
19.391
-10.1144
54.0018
216.652
16.8101
56.42
10.7148
262.476
18.3459
6.82868
21.8489
1623.22
439.942
657.648
648.536
96.9139
11.104
3.16247
88.3162
49.3713
64.9678
48.1181
29.0423
8.64931
-5.77192
79.4363
15.8846
2164.47
590.333
682.043
1265.76
-0.296816
1015.31
0.163717
574.274
-7.55141
-1.51596
14.912
28.5225
2.13812
40.8869
10.8872
379.414
92.476
-7.34695
-19.4848
12.7723
808.439
-23.2287
-8.0259
28.2178
-33.9651
320.03
429.278
30.1706
-13.0639
-12.0892
30.4398
41.1693
103.892
41.9865
49.737
36.1588
436.902
402.285
46.1884
16.5324
1.18698
-21.4012
299.183
977.623
1083.49
555.476
16.4027
-22.6384
-7.38678
31.3216
1872.05
-6.20786
11.1111
48.9608
1297.5
452.9
68.7328
1223.04
700.751
1179.68
648.346
21.3706
-17.975
308.789
34.1447
573.107
38.3344
11.2385
100.655
27.0829
-11.5905
642.118
968.106
92.7808
-13.786
20.4431
0.752313
1794.89
9.22073
28.2205
52.3335
44.3919
-2.00737
79.9772
343.885
-11.9654
-24.5126
62.5698
90.8472
24.7289
710.19
26.1196
958.404
17.6322
1.57725
105.111
79.5206
94.8857
373.297
35.5267
898.089
-25.9729
72.7461
10.8872
-10.3913
-8.61906
12.574
77.4834
802.751
-45.7217
2144.78
12.7723
34.4495
21.7489
803.918
-24.1648
2.58963
1464.99
583.429
-20.8466
1490
0.0545161
724.396
31.3869
19.4677
8.4687
1040.56
1133.75
36.4259
701.658
-0.639442
-0.334242
676.299
471.754
29.1592
0.970539
7.46738
11.4142
-18.279
-35.2862
308.515
1029.1
190.012
199.957
14.3087
-11.5219
16.0383
41.7452
25.5498
246.982
21.7023
338.283
383.516
762.105
37.3097
83.2112
23.899
7.34667
187.516
166.254
104.362
92.0643
1389.33
6.87179
224.28
32.7904
768.217
844.055
30.8771
19.1067
41.1483
441.161
118.832
-35.9041
131.129
-16.5085
112.363
913.082
80.8489
1.53155
5.26503
-10.3913
-11.0951
304.249
306.603
340.052
899.206
338.048
186.667
652.119
2.07213
141.899
144.41
151.421
-24.5948
752.688
-28.5057
722.603
21.5663
-28.7786
-1.59456
1.7024
8.24858
27.6471
144.153
611.055
-30.5226
14.4069
-1.63896
1460.54
33.1256
-14.0612
-17.0163
51.3254
911.688
2.24015
46.7705
309.223
13.0011
549.857
13.8841
-19.0375
-7.33255
-5.67735
1546.46
-11.325
0.411548
-39.0913
-22.8313
3.39096
2.72715
-4.87093
-13.663
11.8911
100.171
-28.8509
-6.01694
-9.35579
361.964
30.2822
24.6424
1811.1
65.1284
-9.26085
31.2735
1319.21
725.499
96.2229
36.8568
471.657
656.854
906.327
24.2131
40.081
69.7065
138.6
26.2386
16.7493
17.6322
7.19945
256.315
526.776
18.6855
72.3969
1520.23
56.1414
41.641
620.58
31.502
2.72715
59.9642
58.7428
22.6381
49.376
229.766
997.849
135.649
411.301
22.1461
2208.35
46.4159
-9.25335
-26.924
303.204
565.3
852.06
-3.46863
24.1912
19.493
627.348
-28.2606
1279.45
-32.4448
845.439
21.8643
6.77525
2.59964
11.6105
652.094
186.298
57.7992
1.44248
5.78592
40.5378
-25.8788
1272.41
34.3277
4.67922
411.75
41.8762
15.1418
41.8798
14.2484
55.1939
43.8198
683.294
1028.81
16.1795
752.98
2.96162
370.398
64.9524
959.372
37.364
557.354
13.8841
297.285
32.2172
7.41569
69.752
11.5085
52.1167
49.5788
41.2235
278.691
1762.27
76.986
17.9966
70.1864
14.6464
73.8049
309.164
64.4338
3144.15
444.26
-1.27974
44.5993
736.072
760.925
763.774
64.7247
57.6238
51.3268
746.851
332.164
35.5471
42.0481
67.1821
-6.48499
1761.21
51.8302
1398.6
127.681
33.0938
8.70713
-15.6796
23.9681
89.1687
64.9247
1562.33
550.804
156.3
230.046
183.121
63.5779
252.413
865.685
468.752
672.165
164.31
1578.69
-8.47826
73.4547
95.4962
37.483
440.288
1962.9
34.4988
42.8067
15.1562
73.8984
419.736
121.123
382.668
228.294
82.1017
10.2234
144.297
8.82582
620.963
86.3564
96.2277
81.4308
55.0642
43.3007
53.3544
95.3559
283.578
53.9696
256.311
655.172
23.4803
860.289
1257.57
1205.49
-0.210036
1044.1
-42.5612
1268.89
574.671
1110.66
49.4911
50.4151
101.673
28.8984
1132.98
785.633
55.1446
85.6214
2134.43
29.3606
1224.7
770.091
836.559
60.8622
1501.49
43.0223
88.0828
42.9862
41.9853
24.066
22.0572
680.45
42.0392
16.8114
61.1525
31.7785
93.9674
314.501
44.6204
4.60122
75.7139
13.1125
37.6306
83.1092
22.6817
348.485
6.2131
734.831
774.87
1195.8
1965.91
1021.66
184.875
751.329
60.7224
-2.33793
1924.52
-44.8681
-22.0893
4.5448
467.446
139.853
492.588
26.5495
13.1127
-31.6431
7.2848
-31.9041
-4.68347
33.3016
61.789
25.5452
429.519
42.761
37.1241
842.309
160.047
58.7428
3.89744
679.062
201.371
3.402
21.331
21.7489
541.549
944.727
12.5888
42.4164
582.44
27.3245
2652.76
31.1915
640.291
72.9169
60.7224
123.103
264.11
689.891
46.244
60.9014
677.691
271.59
43.8291
613.712
32.2252
622.946
10.136
372.642
145.746
410.584
167.602
33.678
29.2934
766.412
7.90781
-28.784
991.975
-54.3539
381.765
945.176
1441.31
51.2501
19.5866
1633.84
19.4569
533.369
281.308
490.663
-1.31533
24.8642
8.55027
1558.47
19.9276
-13.5132
29.1986
12.4509
655.283
30.2646
72.9169
4.79465
18.6003
5.03654
307.582
23.1343
49.9753
21.8812
37.3316
43.8291
36.4993
39.7215
14.3054
32.8107
1824.67
79.9449
721.795
40.1077
505.534
249.101
138.79
23.8253
194.763
3.16247
32.5047
33.1087
72.1458
241.034
32.7512
1019.41
848.954
1141.19
2.62994
522.568
35.1757
41.3932
491.815
179.855
112.802
157.341
69.752
618.706
61.5017
67.1092
-21.3018
14.3249
78.0709
68.2187
50.1359
1067.68
22.8402
-4.03961
30.2976
49.0551
185.527
-27.895
396.215
-5.7034
1126.32
13.0011
19.4965
1815.67
75.1264
-27.3012
-5.67735
23.6712
-7.13815
987.552
583.246
-1.61001
95.2348
66.4454
-10.4931
148.045
386.704
581.611
11.4373
1330.5
20.8647
609.222
9.38487
594.348
62.1413
934.501
57.9244
70.0928
796.014
434.634
11.3539
1281.32
26.0966
452.938
-24.4962
296.338
608.447
812.402
1521.02
75.6882
827.355
4.11422
1424.21
54.3496
37.364
34.4891
51.3654
50.303
59.5385
46.16
373.297
878.856
45.3891
100.842
-1.02098
58.0901
27.5665
-16.7173
66.2426
212.615
1319
57.3562
7.43979
167.507
179.381
26.3438
-1.27974
10.8661
380.204
1438.85
28.228
22.6743
465.798
29.5128
38.2083
17.839
214.098
1404.49
30.7421
2919.51
122.826
29.5689
4.97858
60.5216
45.2221
-17.506
6.83306
65.2581
138.442
31.172
8.97559
23.5764
2.82564
14.3249
57.4561
693.684
771.944
64.4706
1394.16
2295.15
1461.64
23.1343
53.7234
36.8737
116.918
386.95
494.672
146.179
1131.82
66.3579
14.6957
65.1607
873.479
53.2836
9.31518
303.957
324.133
866.23
108.353
1178.43
898.531
8.24753
31.3146
9.51964
62.4945
732.953
43.0124
-8.77943
19.6212
1076.85
31.6376
154.081
16.0364
7.15356
45.5363
29.2336
-17.7491
-28.0187
5.69159
35.135
46.1646
2685.14
158.509
23.4404
10.5768
29.3451
1245.03
1036.28
5.6239
56.1047
1173.92
607.963
-0.296816
1389.49
1405.47
1450.94
17.1306
4.60122
21.366
44.9716
216.847
40.0021
794.753
1145.7
32.9891
72.0605
27.7649
53.1901
279.179
33.2036
54.4548
24.9216
6.32733
77.338
1354.2
68.4579
787.2
-11.175
89.9906
33.2943
743.944
13.9371
641.688
1408.43
177.62
16.223
-21.2542
22.1546
841.537
182.614
10.7338
18.279
36.8873
647.496
99.6465
1028.16
26.4769
68.7721
216.708
59.6926
829.383
566.484
74.5758
2416.82
190.676
170.584
310.922
777.461
872.453
394.295
1608.97
1113.45
12.196
-11.912
-14.713
50.1359
14.8429
-9.90786
24.2225
21.9031
-2.00737
28.3461
2137.08
295.495
317.648
1425.44
14.8428
25.0884
401.052
1276.12
2.62994
362.877
-35.2491
-31.9397
2.28561
286.996
739.914
591.848
-25.3838
122.566
8.14298
151.949
0.650317
-0.74409
838.554
112.098
10.0866
848.212
1079.41
196.975
1140.78
120.047
1158.77
-11.6227
-20.8466
396.457
257.753
351.852
45.7046
1235.51
285.313
29.9249
17.6853
358.704
1195.37
-4.61092
-36.0234
8.72671
860.748
453.768
1346.81
428.498
-5.95644
1088.52
1121.52
936.523
25.7753
14.7078
143.373
958.696
816.189
2801.9
107.283
864.184
-36.7501
-36.0314
-18.1984
15.1431
54.3625
845.501
776.143
18.2768
12.9689
423.648
57.5585
58.3312
34.3787
53.7234
70.6069
538.788
16.1456
938.757
167.517
58.0149
50.6015
567.725
379.317
898.443
1437.11
38.2911
743.949
1333.64
24.721
1055.51
1182.8
1319
2085.48
712.998
154.425
472.911
17.9966
-8.23613
58.0396
74.7412
655.093
159.89
-22.8671
-67.6983
1311.96
614.879
1354.08
1206.43
-40.257
753.873
215.457
559.229
1300.32
861.208
1667.5
981.367
-34.3726
188.617
-26.5712
16.6281
-24.6799
-33.2985
-4.7923
-14.049
134.904
545.674
938.201
1186.52
627.244
728.328
37.2038
-34.5615
36.123
1.44991
70.4933
593.392
-34.1279
1.20648
-2.51399
405.078
-9.26085
1127.65
-20.7551
-13.7041
348.443
270.101
-25.5914
30.7106
1206.9
20.4974
0.765624
29.6882
98.8939
130.12
645.861
967.376
479.68
-12.3672
-44.9835
-15.537
943.302
-48.5764
21.265
-32.6032
290.389
27.1175
59.7486
2.28146
1847
767.198
84.8343
-10.1904
12.367
38.4729
-13.0262
26.3063
680.751
292.144
11.2798
498.383
669.694
2261.61
13.4161
4.02196
418.52
201.224
1663.48
160.775
394.505
4.98227
28.3905
33.5615
124.441
-13.2681
1182.65
541.465
2236.56
295.811
573.777
32.1885
236.127
305.689
71.0031
18.6957
16.2956
81.4407
17.8053
53.2936
631.379
1690.24
-11.676
328.125
40.1652
-35.6624
407.03
580.88
1325.38
-26.5794
-20.6987
20.429
-23.4318
29.6947
-12.0321
0.197163
353.205
713.28
946.182
-5.2148
829.381
-15.3352
629.25
-39.2384
11.2989
-19.5854
6.62863
-0.472252
45.4758
62.6629
-8.84942
7.78967
438.146
1354.26
-9.07274
38.0841
872.139
1246.87
25.3812
-0.68709
1455.75
-68.3889
96.7839
1088.19
31.6875
772.868
18.2768
-15.1421
0.399507
220.062
4.09951
66.5236
23.6418
12.9687
58.8216
41.5955
61.763
48.7274
-8.61445
1511.26
-0.296816
1148.97
767.675
755.513
46.5091
625.581
0.751268
-5.62814
1820.36
112.593
43.7538
55.4779
65.5358
208.219
421.772
23.0831
35.229
37.2494
215.635
2852.51
69.395
1841.73
28.838
21.5872
90.4534
11.6991
1034.42
180.729
1170.17
67.1821
1.01127
85.7909
1329.94
37.7258
44.3381
33.4947
-5.9392
33.8145
32.689
5.11165
38.8937
59.1836
51.5514
-0.667583
64.9524
2023.33
589.244
92.8758
30.3846
447.316
826.33
1939.89
6.26775
464.161
74.0199
-2.59508
577.063
1893.7
26.603
50.5186
11.2461
509.629
0.755878
-20.9115
17.6764
11.1892
46.16
447.821
1482.8
12.7613
-34.7542
-12.3672
233.714
474.785
-39.2061
1160.7
647.683
659.325
1142.44
592.148
277.56
1543.07
-17.3962
35.7141
-9.74862
1050.18
1550.35
1080.52
15.9841
-11.1521
18.8101
367.782
9.40574
453.085
426.805
613.696
811.352
262.189
808.375
-1.79983
-1.35316
65.8857
27.7255
714.317
635.911
6.32073
-20.3648
2.41636
0.26945
343.251
-30.6426
10.1357
290.953
-12.331
-32.6867
29.4475
736.368
5.03654
784.005
945.682
61.6945
341.806
21.5068
693.771
852.619
52.4756
53.2395
12.8216
39.5191
1016.55
18.6855
9.61568
244.485
-17.3921
18.0677
38.0758
41.8093
-28.1949
9.62027
-38.8131
1122.72
-50.3303
2.17117
4.96467
3242.9
419.641
-1.76458
65.0548
692.819
11.1111
75.1977
1306.87
74.0199
36.7603
11.0947
907.774
876.081
29.9039
14.9942
1767.13
465.524
43.8691
612.523
136.375
5.78592
590.276
-23.0677
831.068
5.09671
242.956
570.311
455.978
149.841
350.265
152.192
496.337
505.21
-17.1533
286.925
2.46497
1154.2
494.951
18.0017
54.1264
139.088
308.391
-14.3982
23.9846
567.61
919.731
-17.5537
779.217
430.249
1007.33
-17.5342
353.559
-27.8315
3.57647
456.808
31.7095
524.848
1.33654
48.5854
-43.6892
-0.133308
193.264
336.103
53.4052
582.114
-19.8892
45.8334
746.519
20.4875
41.4748
704.07
377.544
10.5714
797.073
755.828
1571.4
235.588
71.8612
17.0159
53.1242
62.9742
341.926
16.5205
995.845
160.43
131.128
65.7904
414.884
38.8257
440.512
281.704
262.928
387.112
62.9668
19.7322
1433.75
106.35
-25.5099
1153.05
1445.36
783.299
62.6012
8.58382
565.045
-15.6601
1217.5
644.958
42.6397
-11.394
492.342
161.029
1.28841
12.9852
-40.5839
10.6199
-4.69089
81.7379
-7.64598
-3.7931
20.0438
28.9668
435.603
123.507
-3.91954
760.098
26.1818
1028.17
1327.2
7.41569
716.305
1407.69
39.0129
14.6354
1170.35
1098.6
1211.73
1181.87
510.98
215.797
964.972
57.6322
22.3392
1123.85
1887.05
7.73137
1379.96
46.2272
1952.17
29.0423
-6.34321
517.093
17.5922
2039.88
22.4076
37.364
-4.86632
-27.3454
-30.2819
889.75
1613.52
10.5527
388.29
1161.84
163.455
10.8872
-1.02098
317.468
-13.1244
561.675
-48.5764
-6.36629
0.845956
10.0866
-20.4167
375.529
559.816
2054.57
96.7839
-15.6325
142.257
-2.99582
256.283
-2.02366
-20.5052
692.867
1083.07
199.939
676.405
821.487
-6.22984
450.707
762.024
192.984
776.719
8.435
145.123
-0.181155
59.7987
-4.98198
-19.514
181.657
12.1263
52.7192
27.5855
569.043
654.644
41.1455
-0.185765
763.676
455.791
29.6947
1996.97
24.0761
-1.68112
869.817
2.41636
-5.47167
30.2545
135.23
135.698
815.034
10.1578
-12.0719
305.872
525.535
648.778
-2.94441
127.145
32.1717
1690.74
159.29
3.96415
46.6402
790.811
57.5251
1036.28
459.148
1144.94
4.50401
70.1061
262.072
844.772
369.355
92.639
457.217
57.4044
1302.83
452.061
1139.7
271.382
1042.83
722.267
16.1795
40.8347
36.6948
30.9366
22.7683
189.109
482.387
280.96
101.309
33.1957
1041.84
51.8882
206.382
507.247
-7.28025
38.2686
28.066
40.6585
-7.49456
5.50487
81.3407
136.375
47.0154
1043.16
478.245
18.6601
699.291
-2.23124
371.918
-17.9894
1255.62
-4.29264
725.91
4.87811
942.309
309.937
-10.1102
476.211
35.0776
61.951
873.909
1185.91
526.381
230.074
789.099
3.93367
12.4314
282.589
62.9317
902.377
301.085
541.433
25.1152
758.533
502.359
70.677
26.0966
-7.62957
332.355
1226.89
546.62
-3.89785
45.7032
292.72
865.82
20.4974
981.839
105.588
97.9569
949.378
31.7319
896.986
139.092
-11.9174
188.001
21.1946
266.033
15.7438
256.203
25.5498
198.256
278.449
-10.0379
1284.97
1135.96
55.1002
857.858
833.132
15.392
27.0336
5.97357
36.7794
818.675
280.502
1057.9
2947.19
-0.149718
3484.61
-36.5893
13.4846
1426.08
588.458
316.6
10.1262
1477.53
-32.1559
876.631
128.246
1293.99
39.6007
108.117
17.4611
99.9054
37.3974
582.649
-6.56517
92.2218
136.517
134.145
705.495
477.541
31.1193
19.9276
10.8497
1011.07
-1.60462
58.3932
12.4609
21.3801
35.4225
29.5212
16.717
26.0966
902.714
65.459
808.895
4.90118
-28.2607
9.15887
103.029
8.435
-0.117331
0.755878
-43.4003
8.93874
2.03778
59.8429
52.7192
-19.7583
60.3817
59.6276
30.7363
878.931
862.463
42.8132
6.70854
46.5649
161.363
482.177
11.3949
-1.60462
433.206
12.4609
140.37
28.5842
793.517
718.814
144.703
14.8522
1626.1
-30.1184
1949.26
40.6218
32.7904
-11.9654
52.3241
5.98829
91.748
13.1202
1122.45
441.161
10.136
89.5236
-33.5695
10.1801
7.44112
79.8932
-10.8863
558.883
337.596
-1.1228
-20.6207
-27.0246
50.3131
25.2088
27.7649
118.782
583.969
1580.04
1057.69
35.0776
25.8586
65.3604
642.118
37.0866
524.071
48.0858
63.5466
271.276
-5.7718
728.474
63.5779
69.5756
1020.14
454.774
14.3849
353.477
653.899
1633.04
40.2475
944.895
50.5186
423.541
406.555
244.384
14.6957
29.5535
9.53405
293.164
50.9579
399.096
849.364
547.491
2771.4
2449.05
317.468
43.0976
23.8184
564.741
9.51964
26.8872
25.0791
-4.488
586.526
125.76
107.537
6.96663
839.688
195.497
48.3474
5.39029
67.0307
474.256
47.0372
-12.0892
109.702
610.473
28.6092
0.454735
487.197
124.507
55.9377
79.7221
1008.8
81.8195
25.5737
52.1396
211.531
33.4162
1023.67
45.8075
108.185
-7.78102
662.825
597.14
-6.01694
1875.15
323.291
57.4285
19.9748
43.383
1126.14
760.98
36.9438
71.0742
942.522
36.8568
34.9996
30.9164
154.826
50.4501
40.2475
5.98829
41.1483
-9.36863
1259.26
58.8519
221.905
300.014
94.5131
13.0633
53.6562
44.897
6.03375
225.152
18.3981
1367.71
1301.45
0.751268
20.6088
31.3146
64.365
825.239
38.6113
57.0679
64.9052
7.10152
36.5588
972
2524.2
1341.37
802.21
705.985
38.7697
24.2296
13.764
567.218
2128.33
475.07
-11.0284
304.386
39.1439
22.4438
900.855
14.9113
-3.74643
219.148
-27.3551
2.63969
318.294
489.295
1835.52
-11.2995
1.18238
24.721
206.559
284.516
179.553
-23.5098
-31.1079
913.317
17.5169
666.423
684.88
49.3166
164.697
562.417
13.999
369.907
205.618
16.9734
19.335
42.6678
-1.75709
912.725
23.5181
911.803
46.3794
27.2094
58.5508
234.198
28.8681
57.8117
-8.35906
1.45794
196.09
16.0801
306.424
1862.15
173.648
273.442
242.507
55.7581
325.26
19.1402
42.9702
118.301
551.621
5.01456
40.2867
20.465
-21.7632
2035.6
543.362
986.515
280.001
38.9238
-41.0657
23.2986
1216.19
796.89
2030.8
271.345
1588.42
152.751
49.9599
26.5164
299.701
594.188
1334.19
923.329
-15.1258
-5.38709
975.16
24.6754
37.4756
-20.3987
780.399
179.699
89.9102
33.1622
699.883
25.1826
-15.1737
1523.44
17.5068
17.372
30.1488
49.5355
836.245
35.2647
985.402
-12.2654
48.1812
90.6019
249.4
328.612
1018.46
175.816
70.0567
233.518
13.3165
65.0627
1242.61
21.2091
85.8288
575.106
63.2825
24.4798
63.9038
26.2914
338.361
49.7321
1453.8
4.47513
30.9575
73.5868
1284.19
25.0156
1623.22
307.95
520.883
154.1
54.8233
8.14855
583.178
24.474
397.336
385.092
12.3512
20.1394
1266.25
583.066
-45.6747
200.319
5.87538
1050.14
785.342
321.918
-14.4423
13.133
15.262
9.66744
3.0906
12.0098
430.85
1111.79
58.8835
1325.76
332.513
-7.78774
1345.89
146.507
34.6645
27.9613
1331.31
-5.7034
-16.8649
-1.11819
-1.10844
12.8216
442.224
2379.98
39.7669
65.2498
263.886
-29.132
905.925
518.572
293.541
18.3459
25.4504
15.9441
988.867
6.37451
12.6546
1832.69
888.417
35.0697
882.545
-31.9924
897.913
118.997
6.34777
21.5068
-25.8708
1263.04
89.9569
46.7343
-10.4885
-17.1634
12.6869
687.946
1421.35
191.1
34.9156
138.6
32.2707
14.65
-0.357172
-27.2579
324.207
21.2614
66.7223
19.5866
7.15013
596.669
-6.36207
74.9062
240.079
40.0709
136.277
28.2178
943.25
31.4808
923.683
33.2975
3.86511
24.5484
8.50269
14.5203
1102.68
640.029
691.985
-3.80832
1342.65
-28.7981
-0.39474
514.446
-13.786
-24.0834
29.8134
193.781
14.5287
-20.7643
15.102
-13.656
955.633
359.687
5.33072
1141.62
386.387
1013.86
36.3946
951.814
20.0438
1516.98
199.59
51.4195
22.3076
-15.7658
936.906
435.665
24.6082
1013.29
446.884
33.2077
16.1936
307.941
954.479
9.28638
-15.537
19.3874
391.829
-3.09781
-0.74409
210.612
18.6842
-58.6257
-4.12642
-15.2244
843.831
23.6114
660.678
314.371
1138.53
49.1805
10.5573
1481.6
505.075
56.0503
26.0522
2509.85
6.40963
-23.3163
504.523
458.069
-3.39676
696.451
151.508
311.408
1126.64
1186.28
1220.23
-26.2819
18.1697
2.69377
37.3002
4.38835
118.572
201.626
595.826
-19.7328
78.9561
1491.18
15.849
8.69735
77.4166
1975.18
155.362
98.3825
546.937
-6.40992
27.8243
533.365
-3.03186
31.1193
-35.6637
4.46369
-15.5222
-45.3559
599.469
10.8087
-27.994
1207.08
809.666
236.597
-7.24632
67.6169
29.9996
674.933
419.133
83.2243
35.4225
1325.44
677.325
-20.5052
-36.1448
35.4669
-26.8226
3.98324
-6.24667
27.5034
1301.53
-13.2682
605.112
1146.88
696.217
10.19
243.447
1118.65
1569.23
648.932
614.857
510.928
32.2172
36.0188
46.4945
557.349
3.74219
50.0553
1248.77
193.679
62.9742
1125.29
51.734
1817.79
43.3016
60.6857
53.6608
728.089
40.5619
295.463
532.514
532.063
43.8558
993.365
1476.62
20.0291
26.472
63.0938
87.4735
36.3328
38.3734
26.1557
20.6164
106.704
21.3706
0.765624
24.066
396.87
1781.17
20.5596
1264.3
727.994
200
1759.08
795.199
47.4315
57.5515
36.254
1016.39
418.763
-5.96833
23.2051
111.704
369.389
234.974
1995.99
386.652
29.7532
743.569
15.1095
360.006
755.303
705.678
70.3469
460.548
328.689
54.8461
28.5657
251.065
368.136
504.881
921.178
1232.72
12.4748
53.0254
11.4889
1007.61
748.963
33.3989
891.817
31.172
59.1836
113.396
4.95462
31.2192
1251.7
270.618
68.8766
-9.51993
740.366
16.3291
123.548
840.87
500.242
48.9608
422.31
737.774
36.5386
-0.721017
68.192
15.8846
50.9659
-3.74643
198.534
49.4913
16.5698
867.261
916.582
12.0542
2814.79
317.9
74.8821
26.501
63.3757
336.975
1781.22
15.7438
20.0702
564.243
805.104
1725.67
2086.03
1263.84
40.6998
913.265
951.647
886.201
336.896
30.1706
27.6387
21.3417
563.192
268.534
4.69971
62.6096
-0.18472
1048.08
-8.5829
1582.76
-22.0893
1113.99
73.8923
27.8195
4.07753
22.4831
2.09008
-10.4571
-7.54123
25.666
2182.27
1041.05
170.369
24.8683
15.1562
77.6465
704.594
66.7747
146.535
1008.66
565.625
768.01
4899.66
1052.1
661.539
975.844
268.638
41.3788
14.2484
29.6389
512.754
-0.68709
153.279
688.734
-13.786
200.805
226.298
63.5686
21.9513
747.619
1342.07
19.3862
713.076
175.441
39.2057
486.109
195.269
558.473
411.176
1098.97
-15.2893
338.774
9.53405
42.0392
95.5222
943.013
985.678
208.433
1154.69
1118.47
782.065
1083.13
-28.2968
178.967
1305.93
-25.1506
14.7058
65.7853
24.2718
-6.90536
78.49
200.722
8.37682
14.2536
11.6518
31.0289
1546.66
835.398
-46.7347
-22.3033
1121.72
61.9136
352.789
290.27
81.7718
16.4719
701.988
22.7859
1690.24
30.7374
209.432
-17.6941
27.0336
808.074
1075.01
1180.37
703.087
858.652
18.9567
25.1502
85.9956
1550.74
1147.29
1469.19
666.049
-7.79308
1864.86
43.0484
64.0764
12139.8
19.8282
1635.14
1343.98
90.7075
-11.394
33.8427
31.3216
63.5779
949.566
9.23702
67.7015
36.2528
687.158
61.2365
252.056
46.1306
42.9538
175.014
1145.95
399.542
7.49796
116.958
882.388
29.5535
-7.33255
-0.0551474
808.905
29.9045
22.7528
790.513
398.819
-1.02098
261.246
575.332
1185.74
25.0096
135.082
624.714
51.4457
457.988
18.0008
329.441
29.1986
263.321
344.161
51.8339
32.1386
835.662
120.693
56.6952
-15.8201
768.767
1488.81
584.123
-13.2518
22.7239
971.412
449.168
-28.832
6.34777
-6.6042
62.2103
417.836
-47.9698
856.151
261.938
236.296
16.8114
14.3008
-35.2491
10.5714
1081.93
544.059
462.81
1012.93
291.131
1378.57
8.68324
449.381
1352.15
38.7155
17.1461
1167.37
208.774
100.736
876.913
36.9438
1403.54
1009.54
86.0737
53.1194
66.8419
55.6143
1121.62
46.7019
478.612
109.588
56.5881
805.85
697.035
3.45132
45.1413
44.9224
63.0266
19.0988
700.82
63.3757
42.7463
6.37347
14.0496
62.2367
-33.5839
403.575
6.75217
1108.42
10.8983
13.8347
-11.9843
378.505
-1.676
283.7
-17.3962
200.632
1672.26
-17.0985
14.5568
56.4075
7.55078
-6.46698
394.56
25.7647
939.634
225.86
9.86852
1767.7
39.2952
1046.55
1230.14
12.4314
-13.5132
-2.66057
-25.2854
447.262
-14.713
784.112
323.75
-39.505
-57.9866
1.33654
33.5928
-30.5707
114.553
-23.7173
1194.71
182.937
17.5922
-10.3523
303.965
978.145
-12.3626
1140.2
704.352
1136.49
68.6488
101.558
24.7744
62.1082
33.376
-25.3838
26.9882
156.877
6.75217
30.831
34.4495
1519.13
166.99
109.411
782.83
185.639
580.582
-13.3504
472.45
869.621
-12.0892
838.714
-29.0126
11.7426
21.0695
693.344
567.558
194.04
10.8283
201.712
25.3144
-4.38806
316.997
31.6875
-25.4846
35.1434
-41.3791
-37.3718
-6.15972
5.48183
20.4814
39.5905
173.664
812.402
4.90118
1090.56
913.036
18.6595
-16.8649
-0.117331
750.382
769.133
-19.0375
1238.33
21.4245
1514.19
-6.31389
19.0988
-10.9803
10.8872
276.239
1.86813
0.392526
614.403
-20.4218
27.0829
16.5205
634.151
335.401
21.8017
14.5978
34.8207
17.8182
1.23414
48.5541
615.446
20.1509
151.909
233.721
269.725
-28.6966
1021.23
118.301
-18.0951
-17.5876
1401.8
27.9937
-1.11819
1703.09
940.945
364.379
140.5
24.2823
1424.55
7.15374
18.3835
-16.0135
1769.87
-20.6207
122.461
-21.3588
-10.5281
606.458
91.9361
-23.7685
-17.2449
-4.18384
-1.75709
-5.56768
-22.3965
48.7951
33.7686
76.3979
621.708
106.762
85.1516
23.7192
1630.99
56.4665
259.856
934.496
1144.72
1354.71
29.6681
21.0494
28.1923
27.0668
66.9558
48.2641
42.5095
-6.55276
83.5071
848.048
20.5858
24.8246
4.06916
1530.41
396.615
-19.1354
4961.74
1683.86
979.469
-11.9019
17.3398
51.3965
173.586
947.049
677.787
8.76269
154.826
5.47248
8.22184
956.666
-23.9968
1093.34
148.817
17.0303
1288.29
-20.6699
82.817
359.74
-3.48408
1780.02
18.3835
96.3286
-1.88001
18.1962
62.4909
-1.72475
665.944
-11.9885
239.094
171.492
688.989
462.254
204.102
1899.18
-30.1347
-21.1523
42.9632
1.28841
9.23702
647.198
898.927
820.233
270.797
1307.38
59.8204
698.945
229.402
12.8216
-3.58441
26.1818
169.024
1264.91
21.0263
37.1388
8.34935
-8.04077
41.8762
-35.4579
2.52438
1170.55
13.9644
659.325
1333.18
-9.17227
10.0859
-17.3962
2288.34
50.2215
945.652
-18.6484
69.8052
389.88
2490.93
82.0734
301.032
669.339
924.188
144.906
19.4392
-1.25403
812.842
14.1368
7.38913
725.739
58.4391
446.034
-31.8256
105.856
23.5956
14.5172
374.197
56.453
783.154
-19.4245
1244.1
145.349
-30.3719
10.8202
559.659
2851.54
402.002
-13.786
-28.7509
601.855
-7.66793
-4.86989
-9.8342
683.885
701.01
12.5809
567.256
50.4665
30.2202
-2.49854
-0.607638
52.6899
1229.18
607.152
889.61
45.8334
0.819702
907.804
514.937
1928.58
1646.24
88.3265
265.1
36.9558
-30.658
1233.73
-15.0765
1532.04
51.4457
1932.88
29.2452
506.196
839.052
822.822
1093.17
395.05
-15.2244
5.73918
193.083
6.65148
40.3618
540.458
19.7131
443.098
324.971
1352.21
767.951
720.828
19.8282
1871.27
48.0581
46.68
529.239
44.5137
35.4577
-1.76458
25.6994
36.8957
41.0961
1492.93
1202.86
457.585
11.5738
28.1053
116.408
12.0317
4.4737
-15.9745
9.73642
13.1202
14.8752
-29.2292
437.423
-17.2982
-14.1827
397.247
21.7971
-7.13815
-11.325
-16.6025
-38.5023
10.6999
-8.72362
6.80917
15.9441
-4.41572
20.8942
185.069
-28.2606
-35.4978
1330.05
31.7188
1862.24
-18.874
618.677
341.726
44.3699
36.5386
-21.3357
-2.02378
206.873
-0.982
5.98829
33.652
11.2461
6.37808
4.51376
1937.95
23.2986
-9.42548
193.387
71.1339
978.527
1191.55
53.3269
9.18457
378.954
44.6873
-6.40992
18.4539
125.755
588.366
-25.646
846.857
0.197163
115.199
33.9313
1293.21
162.759
248.388
1552.28
406.917
111.805
548.438
25.9984
38.3112
25.7264
2422.71
44.3836
1655.85
-19.6442
11.2155
116.362
346.134
27.4239
711.75
87.1586
605.152
38.8915
35.4577
11.3539
18.2031
6.91061
9.23702
189.516
25.6124
244.895
94.6346
57.375
97.3017
396.154
1701.57
31.8608
1036.24
64.4741
209.464
189.692
549.365
788.639
57.7389
579.94
68.2177
35.6013
333.039
49.3724
1231.41
1361.22
542.735
383.155
365.097
-4.90592
329.779
-22.2907
328.677
996.474
1205.62
192.651
48.29
18.8576
573.65
0.0545161
-19.5854
111.576
156.949
-44.2506
486.356
30.4832
1028.8
53.2925
21.3718
570.903
1337.69
32.9467
14.3526
74.791
181.321
1.72447
376.797
18.2031
1832.7
42.9702
781.721
17.5122
44.3531
63.1106
55.2792
20.465
879.663
1665.06
268.358
52.3565
15.7484
71.9801
7.19945
61.4126
9.53405
60.7799
409.729
28.0304
682.572
95.2348
1343.35
1113.19
683.49
1677.94
1960.42
920.757
26.0162
-15.049
166.99
1441.87
-22.7207
1778.05
1353.19
2054.16
-18.6861
1247.28
1249.13
-41.7017
256.898
860.466
234.555
46.1941
38.2467
658.585
1135.54
452.938
-26.3702
174.523
1884.08
1.24959
404.191
66.5236
1226.43
-0.0449666
16.2956
289.462
-12.1797
0.819702
-15.7658
93.576
122.696
18.986
5.09671
584.036
341.675
377.267
41.1455
80.3991
-14.0614
818.422
69.9908
134.189
49.5717
-2.10597
63.2825
61.9612
773.088
395.926
131.639
67.4062
58.9147
34.4903
-4.16426
4.97858
26.4814
96.812
102.41
1457.69
1054.86
155.23
-7.891
-19.5272
21.5663
1620.4
1217.97
38.2336
125.099
16.717
1864.81
685.371
41.0891
119.807
438.767
745.254
177.094
732.039
2605.68
332.076
117.985
9.37203
1438.16
40.121
440.109
393.122
32.6689
460.965
505.306
959.88
1525.15
1118.46
563.549
23.1391
-15.7366
-16.0206
34.4495
-2.56116
72.6938
340.158
-26.9045
34.4855
-44.8681
231.799
82.3256
60.2052
55.2792
68.6194
48.576
1160.77
17.2327
1424.29
232.267
12.01
936.736
1723.71
5.78592
58.9058
-5.67735
643.163
593.998
1227.92
37.1388
2274.76
967.871
496.622
80.0403
27.3669
68.3123
20.2686
45.6939
293.488
33.6767
52.6719
73.8041
385.371
44.1911
-9.09083
244.381
46.3878
26.3464
-0.140365
443.568
-3.88144
1224
6.26775
38.7309
33.1256
1155.36
55.501
30.7106
27.129
37.8474
29.9868
22.3715
10.1262
-24.6597
9.28975
605.735
388.196
54.0054
1626.33
-51.6208
663.413
214.973
71.8612
585.359
40.2013
38.6683
936.638
49.8133
59.0476
709.603
21.8489
72.9169
32.6114
684.822
-55.1755
21.0142
579.883
1297.21
1059.65
1114.78
1591.41
19.672
26.0872
791.581
1498.27
1098.57
312.888
1219.9
1079.03
21.7023
-15.915
6.82868
406.032
19.0202
63.5466
34.4855
31.7095
878.797
653.463
118.301
6.26775
1195.03
145.456
10.0959
1996.77
1059.21
993.174
18.7424
828.22
594.835
90.7208
153.242
47.1157
1991.79
-0.357172
439.385
56.8723
1317.07
570.804
29.0626
25.5693
23.7229
9.64983
756.951
21.367
37.0175
-8.03379
39.2221
176.397
1606.72
23.7552
285.789
42.9538
28.1127
131.941
70.7829
582.998
1674.35
71.1594
89.2635
472.623
73.3526
233.916
6.47529
11.9957
-0.00594068
99.9722
995.278
1306.87
1054.07
40.0717
51.734
-15.049
474.854
556.068
86.3139
119.708
391.244
18.8576
9.55587
86.2616
6.65148
1063.6
56.7202
1138.01
822.655
2189.73
383.067
50.3155
8.50754
1673.12
30.5366
19.9222
32.1567
-16.5928
15.5953
-3.49819
-27.5687
122.902
-17.5342
-19.8624
265.968
0.109485
5.48889
180.145
126.208
-21.2224
68.3977
19.8937
26.9625
110.936
13.1202
1767.13
2521.37
37.0497
144.467
21.4245
-5.67735
34.9156
828.695
18.6601
-18.4766
318.249
-26.5941
-21.6357
66.3436
-46.8576
156.877
53.1206
-48.5764
737.158
460.674
-17.6065
-6.78071
-9.26349
13.7128
1034.11
1543.79
78.8278
-22.4343
-68.3112
1189.16
-17.3388
1622.73
50.1609
1073.36
1032.49
1575.91
121.889
-5.10129
443.768
18.0481
1803.15
-16.5928
1128.79
815.917
866.648
74.4521
162.759
29.391
-29.0145
58.0672
213.813
0.321031
66.7793
7.10152
115.406
34.6848
1263.87
889.718
1388.53
-1.76458
1063.93
54.2076
11.1111
918.528
13.764
40.605
201.678
51.3254
40.2475
43.4696
37.4001
-1.87237
87.9638
17.6322
209.599
533.677
36.417
941.964
-7.13815
13.0379
4.01219
65.2498
1029.72
26.9882
176.156
3.20363
-9.22102
291.131
3.00404
34.4495
12.3786
586.526
534.307
311.811
666.48
706.351
681.623
14.4069
14.8592
60.2052
158.067
21.8643
12.5108
937.759
25.2549
347.068
944.531
1203.03
51.3654
-7.79308
-12.9547
9.72844
43.0229
51.0113
987.897
40.8723
-14.1394
11.9957
84.327
972.096
-11.0951
8.62624
647.399
-4.09426
297.237
3.69166
270.064
490.476
3766.98
521.585
541.227
20.7317
41.415
264.298
47.8581
565.496
-21.5164
59.9099
-19.7961
135.69
665.009
-15.8553
173.625
869.232
1834.47
576.895
-5.18754
13.1998
1369.43
37.0197
-2.15882
40.6354
1153.49
527.661
214.614
127.408
52.6436
13.5802
17.1876
55.516
32.0991
1128.92
237.438
29.7075
27.2827
470.906
-15.3794
29.5609
-20.7379
44.2563
48.3524
8.44399
1547.31
1218.6
62.8251
511.701
-14.8011
109.883
74.1761
117.399
6.85634
9.64983
114.146
1496.26
42.6397
5.73168
8.14182
4.99772
23.7552
59.0274
1912.7
31.7094
1020.22
70.2325
61.763
7.49796
47.6173
12.8216
20.1831
101.363
43.9133
5.56705
46.16
32.2172
303.518
3036.4
1201.54
18.3981
820.484
43.9566
947.155
56.216
18.1962
63.8676
73.7389
115.448
10.8983
615.41
1208.97
1078.3
747.065
805.062
21.5663
1425.5
805.677
-15.1421
271.202
12.5328
1059.08
261.745
36.8737
68.6194
63.5685
744.37
91.7119
-8.61445
158.187
44.9224
298.388
55.8795
1191.55
14.9866
211.225
-16.7173
57.352
9.0242
11.9607
-8.23613
333.527
23.2044
273.382
651.739
684.151
532.42
126.569
490.104
431.533
28.0508
49.5444
369.948
37.0866
136.02
23.4404
-2.54165
10.6045
2.15357
1429.74
-4.86989
2463.93
848.802
388.041
557.934
26.0966
-16.9999
17.1017
74.355
1264.05
360.974
54.1982
36.3328
19.6327
37.8474
43.1052
550.858
45.7335
30.7507
305.176
102.642
599.865
36.417
101.144
64.9006
49.0838
674.583
388.343
-1.61001
1000.41
460.663
1424.28
50.0553
553.496
898.328
34.8632
57.0679
6.33847
1134.94
-20.4167
36.3228
16.337
1334.44
8.09059
762.513
46.4159
93.8203
48.9113
73.1431
2.90335
1436.54
566.695
-19.6423
24.8176
3.33201
707.753
154.225
301.969
681.497
1345.25
-7.81326
-18.306
31.9405
274.444
301.214
200.063
-0.68709
518.722
951.239
137.758
342.287
561.58
56.0503
46.3878
-3.88144
57.1533
276.213
368.209
11.6105
31.7779
680.288
3.6308
23.2544
286.435
263.812
-26.0732
49.5355
1017.56
72.3969
-33.8138
637.594
110.834
-25.3838
32.6104
436.113
682.807
627.961
30.6354
179.166
59.283
18.3459
1026.2
29.0626
1805.93
302.959
-1.59456
1111.15
335.567
48.1882
211.184
386.703
31.2346
175.555
3.02712
127.287
1218.87
593.097
114.237
11.2461
970.649
40.121
-22.7856
100.768
-37.1232
1602.25
642.448
377.54
30.7363
852.694
1559.37
-49.4128
-17.2613
332.797
29.0626
1013.23
800.506
36.3596
85.7432
16.717
-26.1274
1067.63
9.23702
577.447
789.627
239.273
537.136
142.279
317.443
12.1365
28.4771
1313.72
1206.78
2200.91
444.919
4.55791
-3.80328
1005.68
637.541
661.957
294.492
5.26503
298.728
760.865
141.885
64.365
120.09
19.391
246.633
40.2013
288.26
606.51
1228.99
8.58382
1404.63
1.20648
12.4785
18.569
-4.86989
57.6322
1399.78
0.109485
20.0772
436.517
46.266
-2.00737
598.062
186.178
74.3382
14.3849
214.575
351.603
-42.2115
545.719
24.3646
283.74
1513.14
132.627
-7.33255
951.97
698.335
58.4542
18.6601
62.2557
30.2491
46.5091
0.853087
48.7198
717.917
-15.7366
180.756
7.15013
-12.4022
1577.91
1781.08
31.0726
8.44784
14.3249
85.5671
35.8868
1999.46
274.366
1150.53
37.341
6.91061
18.6074
28.7565
18.1162
91.2216
68.3977
-26.9579
1016.47
52.3927
31.8608
13.0011
32.615
32.6247
9.07351
59.5385
193.193
2416.48
58.0409
156.73
207.941
440.817
4.01219
54.0054
14.6354
8.24753
41.8762
41.8798
1200.53
62.6901
1318.18
37.4249
28.8266
1369.71
158.86
1336.39
84.3875
6.65148
1258.5
661.073
-0.901628
24.861
28.5657
1074.66
-14.2355
-15.8553
-4.16426
762.101
899.796
38.6922
89.6209
-28.3495
-17.1836
542.04
58.1774
14.482
20.1531
-4.03288
27.517
1222.83
51.648
-14.022
-12.6568
10.5573
37.0866
-19.4082
49.0052
1523.44
98.2038
325.624
721.366
769.164
1409.65
902.598
-19.0321
583.147
435.113
153.889
668.997
786.09
-17.8019
118.886
1062.41
65.4209
6.26242
41.7349
5.78592
62.654
20.5596
218.574
67.8779
52.7379
54.0054
0.853087
274.365
45.6243
1434.31
12.3744
1016.59
681.814
520.25
52.4174
-1.676
671.631
884.03
599.323
1257.27
16.4309
879.123
0.0545161
268.998
27.6387
2.60106
523.837
24.861
24.8176
23.3075
43.8606
-13.7621
21.1662
22.7333
29.3456
8.70713
25.9027
16.6281
45.0589
844.517
-13.5132
415.12
-4.41572
22.7683
48.5541
965.896
378.098
48.5761
12.5809
427.147
479.329
30.7948
-3.80328
6.80458
-3.39002
178.448
24.6269
698.684
-2.89504
18.1962
-20.4654
1117.59
-25.1069
1296.11
7.69433
41.945
8.84069
5.72904
1445.5
22.1105
-3.98004
46.4159
13.2354
9.42485
456.427
19.9276
274.701
53.4254
289.813
731.165
1540.31
142.664
68.3977
7542.4
121.665
770.967
167.158
880.73
41.1121
53.2297
868.458
-7.79308
38.9238
26.4006
-9.42548
160.478
1308.46
873.234
9.78188
123.952
18.3835
32.7122
741.007
5.61626
21.9443
990.154
1188.31
141.205
141.685
1340.8
876.717
60.6864
26.1805
5.82026
146.893
31.3295
789.089
200.293
99.511
60.0246
45.984
1182.06
28.6092
43.5583
1499.19
523.683
83.216
42.8192
-19.6035
1130.61
3.99262
1092.26
425.494
81.4147
539.446
74.3686
357.26
-27.5687
1208.92
34.0026
17.1637
549.867
14.8078
69.8136
-13.2681
7.60575
273.076
35.4739
-8.72477
942.031
684.965
12.1365
50.9659
419.71
50.303
87.6495
102.382
345.026
55.0635
15.5869
10.8661
-9.60223
136.371
48.8427
15.999
235.231
733.258
71.6693
43.0433
98.2701
1046.49
1920.05
16.4505
126.793
41.781
20.8592
4.98276
61.1571
290.086
1013.08
137.758
357.307
19.0202
1462.52
1063.93
262.229
271.154
856.315
37.7164
111.836
45.9089
28.4771
65.5111
530.243
1465.22
91.3977
90.1189
58.0409
-1.95464
26.6485
-1.61001
252.656
21.4678
1022.12
14.9866
1015.2
41.8762
-24.2135
1119.47
27.0829
63.3721
941.497
482.769
468.715
25.7073
22.5956
358.541
14.6142
11.0125
1332.03
146.363
158.428
23.8906
25.5498
112.049
718.855
198.92
4.04524
16.2091
611.711
88.8685
10.4168
922.44
101.996
607.549
15.7963
27.4091
12.827
506.31
61.8385
352.54
8.28358
-41.2744
985.188
-1.05436
16.6952
6.26242
60.4756
8.59701
57.9688
1497.62
587.878
467.844
392.274
41.622
560.055
104.16
1641.4
-9.17739
1407.33
21.4953
-23.7685
-39.5873
3.31243
1747.66
6.62863
3.27588
1142.03
996.102
24.8176
38.3
10.1274
20.3304
248.388
743.588
-26.924
1224.31
36.8137
1346.81
28.8633
22.0249
3108.93
339.315
309.081
33.1475
44.8443
143.075
25.6293
212.701
269.145
42.9538
28.8366
22.4438
59.3992
98.3902
42.9862
2519.5
767.259
-37.7781
734.798
456.208
34.9156
1431.71
1331
1542.62
-11.5869
1551.18
0.646714
65.7416
53.1242
-17.6107
6.46815
9.31386
2.07213
-19.2703
11.3512
1099.84
-26.1199
786.321
45.9292
-26.9045
503.484
58.3756
1669.62
306.225
7.0324
1075.18
62.6409
7.84764
489.935
3.0462
1457.73
275.8
26.5663
41.4455
1166.46
26.0255
164.873
223.016
2537.37
60.726
868.458
48.4289
261.938
543.643
81.3946
55.5303
804.386
233.916
897.32
8.34935
-10.4931
7.49032
35.7566
34.3835
51.4457
-2.2202
1093.71
31.8027
624.262
53.1894
6.96663
378.668
23.0831
47.0372
15.047
4.77741
19.9276
1024.72
574.552
540.683
1238.09
23.7229
423.818
660.424
917.829
-15.1421
498.361
46.266
26.1036
50.8349
1213.77
29.0423
18.0196
1495.36
40.081
373.831
50.9659
20.6164
463.66
33.3016
42.4118
7.41569
19.1522
390.07
170.197
48.3685
15.7438
37.4754
46.3071
917.065
35.7566
45.6279
46.1076
1779.33
39.0093
30.7013
8.63046
80.5284
9.56839
400.521
830.318
4.34246
-0.378292
63.2825
30.102
63.9038
29.1403
848.084
-4.14287
-26.2224
5.89165
189.578
42.446
708.212
11.7176
165.705
443.326
285.258
429.958
918.644
426.585
929.245
518.492
121.207
118.997
220.419
1341.68
684.76
-10.3523
26.603
633.353
-13.1168
146.06
-21.7329
-27.0102
27.9837
1700.66
60.2155
2431.96
471.247
739.731
3.07515
11.8243
-31.9431
-10.3133
2061.87
273.323
-2.66179
9.56327
206.056
17.4575
3.52737
-1.6769
25.2434
612.081
310.265
682.719
17.5717
2333.71
85.3245
136.899
200.594
126.998
48.2434
56.042
577.865
167.973
32.1567
547.501
920.865
3445.15
53.4922
183.551
51.0263
1335.92
458.552
-6.55276
134.107
56.3918
341.542
594.4
-10.0574
-9.76507
345.916
0.951574
-10.0103
11.5239
69.1688
110.106
279.086
283.093
-39.8929
963.13
5.03654
517.109
-36.8358
943.905
1567.65
-10.0913
747.603
19.4662
-6.6042
558.838
31.7779
86.0897
47.6173
0.163717
-0.68709
685.513
180.998
-2.79656
-21.2823
25.597
-20.3352
1457.85
20.1509
39.2058
-26.1274
1133.27
-19.3263
1360.81
-29.3395
-38.2023
1014.6
-9.4153
1745.61
6.56093
23.3085
301.543
24.1915
42.8067
55.7904
18.6855
276.67
62.2557
915.397
101.194
2208.98
817.74
32.0084
84.9833
29.241
439.377
33.3871
146.893
80.5284
76.9436
36.2016
1358.32
605.091
57.6603
253.116
54.5335
34.7625
27.2434
23.8906
1588.31
56.7202
16.8064
819.786
56.9791
84.9857
41.3037
-14.4716
-25.9393
-3.4743
52.6244
3.76267
753.644
539.073
205.963
33.2693
481.485
18.8501
1425.63
-19.3263
7.73137
735.279
-0.624476
1386.2
33.0122
-36.5893
633.8
1379.31
-11.3617
-29.2292
-4.85657
22.0572
74.8354
29.9299
109.878
1900.66
951.945
335.869
737.709
-9.45428
-2.05983
214.575
34.1257
3751.09
-2.61816
40.0717
207.789
536.71
481.575
-12.1072
1611.28
60.5216
62.0887
43.7063
544.666
726.743
15.9441
606.53
75.2421
14.8429
-16.7571
659.134
273.473
87.4955
-9.50364
4.99772
1.26643
812.402
64.8713
1262.97
681.012
13.0373
-12.2988
882.504
61.6728
744.644
321.908
333.747
898.487
509.691
49.9081
20.9728
946.323
15.4041
1457.67
32.6104
627.125
1116.16
42.181
16.199
1151.91
54.6274
371.817
492.73
706.632
153.533
31.2735
5.48889
45.2127
103.719
100.575
923.307
1149.73
968.171
46.7019
133.951
62.2103
136.726
-22.7856
394.364
16.1749
26.595
41.4935
552.507
-24.72
-60.9911
319.342
659.665
63.1737
73.7353
-9.22102
-30.7291
188.253
356.789
-2.86757
49.9127
473.744
19.8282
34.6848
-18.4712
1049.77
47.617
907.521
23.5353
283.383
401.854
163.279
1.15305
33.5835
934.177
11.2461
1231.14
26.9928
-2.98251
-52.7707
61.4126
1879.85
847.888
807.031
-24.0047
-18.8212
1467.81
240.145
-5.96472
1097.85
671.769
-31.1079
-7.5022
267.447
77.4834
-32.6032
0.845956
1648.83
1.1342
1074.04
347.418
-6.15184
12.7402
-13.3504
97.0157
1068.33
7.6818
198.706
-43.9483
894.936
-33.0062
1077.19
29.3175
-0.639925
13.398
86.6802
17.654
68.5129
-3.34862
19.5373
-20.2634
19.5444
8.6684
937.346
470.72
31.8534
7.71228
485.172
1116.9
580.39
188.345
297.795
72.9172
19.2461
553.013
149.87
1398.41
94.1149
554.988
462.552
-16.0135
1294.97
743.46
13.7652
48.0386
19.8282
675.87
129.59
271.568
-29.2327
1307.63
-52.6234
839.691
805.311
29.8447
-0.585658
641.166
-3.10258
863.32
621.247
278.515
547.078
-1.14849
-8.47826
39.2742
-11.2427
-8.61445
-6.73064
-32.1559
1967.34
620.261
254.181
-27.7529
-30.0656
-5.21065
77.1008
-0.34252
130.827
302.578
-31.1079
-3.75407
6.26891
-44.8283
-14.3422
864.79
8.21254
10.5045
1349.27
560.544
3027.33
424.883
15.0994
-1.27974
758.31
393.159
1073.05
21.5663
265.477
80.4132
-54.4975
-13.009
662.349
70.5126
14.7011
39.6679
30.3145
18.7349
950.368
32.6464
-1.91903
68.7695
94.5591
413.05
23.2544
828.04
255.037
8.30604
19.923
810.892
12.1009
205.622
-2.54704
654.644
45.5574
490.921
1.6883
0.931092
41.622
1346.67
188.057
53.3198
753.028
4.46441
3.00826
56.1655
55.7863
-28.0565
6.65148
-25.5099
1369.04
30.4832
43.5583
417.857
133.877
68.2234
588.172
90.9664
1309.56
-8.13989
201.077
326.332
822.076
456.609
-13.357
509.429
-31.0292
40.7189
-0.461645
-5.90695
737.788
195.846
1299.78
907.019
18.9104
7.8173
25.6686
-56.9058
16.589
2564.24
-15.3794
7.07211
1.75091
10.5231
694.905
10.5573
19.8282
-15.6601
41.0578
11.9967
13.2279
861.93
376.102
369.058
22.7239
1909.05
14.3849
1676.35
1.15305
22.3391
28.8366
388.298
191.074
-36.7254
1421.35
27.4193
287.09
-48.3142
108.023
23.0833
32.439
66.3436
682.154
35.7566
199.781
686.754
14.6464
963.986
241.015
61.1571
1139.04
357.16
3.08055
11.5415
730.228
24.1781
179.373
1039.52
-13.2518
-12.8834
-18.0951
-15.617
-1.14849
-12.2264
1206.82
-22.4871
9.253
105.713
129.014
3.91185
2.68385
845.149
5.04327
21.4712
70.689
8.07613
39.1696
1430.84
1115.46
54.0576
-8.28399
14.7718
674.607
-22.2907
2.58963
21.9592
313.076
1929.01
767.989
578.855
14.206
694.356
1268.08
786.468
1021.65
-0.171666
8.24858
14.5287
59.8205
486.72
-15.1329
-24.9485
17.1017
-49.9542
1255
1178.18
-10.3131
1114.35
561.238
7.86235
593.998
1579.84
-34.8514
-40.4638
-26.5337
33.3016
157.585
597.7
8.79141
714.876
38.8299
3.07515
1046.58
38.2326
16.8607
21.9443
43.7502
11.3937
439.182
407.802
33.6421
15.5834
84.1122
-11.0472
512.501
1288.62
809.375
25.4067
1523.27
48.8427
33.9187
28.1655
842.485
42.2359
601.103
-10.5174
19.7131
11.7426
568.297
82.3987
613.638
0.757068
34.9202
83.9382
30.9366
1028.19
871.72
110.398
10.1226
481.171
241.864
288.466
209.31
33.9683
13.764
660.921
615.625
33.0122
1474.74
4.6402
472.631
453.443
1330.47
74.5311
213.807
804.784
1.81892
55.5303
-14.6344
73.008
436.315
657.44
385.037
243.084
172.563
28.7613
460.333
-30.3798
59.0476
722.722
22.3171
42.6397
14.8429
44.4401
10.6587
144.538
15.6381
179.286
949.544
45.9089
1099.36
1432.51
12.1365
360.187
5.541
423.541
2782.87
1659.3
55.1135
27.8142
1806.17
-3.58441
36.7896
-38.9973
26.1563
868.104
-7.23221
1405.21
10.2234
546.104
-5.62814
642.26
281.757
50.7491
40.0057
57.352
733.606
46.5055
218.108
-9.17227
75.0695
16.6347
21.8017
291.568
17.8182
524.071
778.972
35.8868
78.5391
209.432
721.625
44.8443
33.9683
763.39
-17.5876
47.5772
965.51
13.0373
404.8
691.413
49.4816
-9.66715
662.988
0.163717
1.81892
31.1674
1872.55
483.921
33.3907
231.261
25.6924
572.436
2218.55
38.1976
810.731
1939.6
343.152
30.7006
43.2104
155.316
46.4159
225.005
795.633
38.4878
-7.96852
435.756
536.481
1391.38
38.2384
2224.23
209.033
1049.72
176.597
163.125
-8.00681
141.967
-4.03288
863.35
6.5657
881.859
2451.25
19.9276
1808.08
250.338
70.292
-15.6601
35.8868
175.991
17.6189
855.984
258.731
750.963
7.3559
127.303
125.798
-25.5914
27.4865
40.2867
3.02712
-15.1422
28.8366
4.6402
11.6105
11.1271
-4.86632
338.098
33.4364
837.871
749.571
590.689
292.274
435.047
1819.38
34.5863
-19.8635
33.7272
807.178
491.652
764.768
529.137
34.8632
193.875
34.9202
-34.1279
32.9467
74.0402
91.1617
-0.639925
37.3097
2217.77
42.9539
20.0772
40.6438
1273.14
554.099
1339.35
55.2792
29.264
1069.94
544.371
29.9039
44.6808
-3.58441
42.4118
39.2748
7.90781
395.692
67.1239
2270.82
73.7353
91.9786
585.839
55.1939
656.514
59.7494
45.8581
582.096
16.0364
404.456
899.116
2050.35
1357.01
-8.34105
535.115
3.27588
1829.82
-52.8686
-7.19916
-19.3982
1273.24
44.5137
9.22073
5.73168
604.786
29.3994
556.464
-9.66181
30.2976
93.9193
-8.58302
185.321
-9.4153
40.2112
83.2786
263.947
2087.28
5.78592
794.549
315.201
17.1306
984.738
36.3585
687.776
26.3862
141.205
829.183
39.0093
449.036
670.859
678.61
320.572
455.02
2535.38
26.3539
35.7928
26.2914
31.0143
1393.44
1467.86
425.203
45.013
1219.53
645.556
460.84
1691.06
-53.3366
4.97858
518.722
1127.4
15.9441
332.916
1820.95
-31.5796
-11.4161
757.875
-65.7419
27.5735
128.725
48.1012
2900.45
1099.13
617.721
5947.14
-6.6042
82.825
680.205
5.6239
-25.481
17.6322
-19.0375
18.3091
350.614
64.528
23.6712
4.10624
582.754
498.766
31.5166
16.5094
-42.2504
1479.39
189.275
-13.663
148.201
36.2576
-25.1069
21.331
-8.23613
-12.4029
-2.4037
537.479
44.5419
-22.3718
1263.31
22.5433
205.302
-27.1046
-8.90555
121.604
13.1539
1657.55
24.2445
177.856
184.311
-26.1627
-31.3382
16.223
41.781
6.85682
38.6922
70.8803
25.9984
329.519
-14.5579
47.6815
33.2226
34.9202
951.631
57.3095
12.196
819.246
863.773
790.392
754.711
80.4445
25.6513
5.48889
637.418
21.8643
18.133
57.1533
22.3391
45.8697
886.799
708.399
1247.07
16.6952
54.8534
340.307
217.264
478.769
30.2304
-15.5715
501.232
-10.0433
36.2018
-12.5386
125.377
10.3014
1053.62
309.868
501.026
1005.63
757.969
537.511
763.879
1900.25
84.531
23.2044
3.21849
1422.04
76.401
35.7928
42.2587
29.1174
21.0795
-2.0841
60.0055
-0.438842
-11.7267
55.2248
1491.64
29.8051
697.805
345.349
656.217
794.219
51.7813
13.4161
-27.8372
6.32073
352.944
-19.243
10.3887
11.4943
659.822
1679.43
15.2896
62.6096
1490.36
143.216
17.9131
1182
125.422
33.1475
905.041
2161.03
716.539
53.7234
66.8587
39.5714
22.2773
116.147
171.843
8.435
6.26242
512.125
522.091
37.3541
-30.9772
-41.9024
21.2092
676.454
-34.856
-33.7391
36.9368
21.2614
37.6306
81.2352
285.988
380.089
16.4719
27.1885
342.287
552.21
445.856
77.589
556.134
52.3243
22.5983
1469.13
22.3555
757.358
756.498
48.1181
868.624
12.9687
-19.7227
48.7274
70.1061
18.9044
126.372
69.2853
370.373
78.6302
52.8854
176.426
211.427
112.087
192.008
773.983
23.8184
84.9797
642.954
669.692
45.8235
1129.72
913.386
44.2377
106.765
201.66
18.5192
1715.48
47.353
17.9206
17.9892
40.3469
-17.7682
199.149
92.284
35.5471
48.0386
444.168
1636.33
-31.562
11.7176
-11.7819
168.533
99.5606
98.097
38.7309
74.355
42.1608
17.5922
39.7215
69.2592
395.43
68.232
-2.17088
37.0497
907.212
289.416
710.216
59.2784
89.8746
1330.24
1292.75
-14.1394
-6.745
1485.59
819.116
66.2426
338.462
797.324
52.1277
92.5455
36.7415
498.445
588.655
51.3153
18.211
575.445
57.7178
561.784
683.167
775.803
28.9297
56.9791
482.646
20.1986
6.85264
45.5291
26.4814
1542.02
63.4797
485.818
39.4367
691.246
61.2502
-0.903527
1727.86
36.069
643.126
61.1382
-0.68385
814.941
156.593
1168.06
213.219
1389.23
0.150526
20.6293
406.942
23.2411
13.5916
330.623
-14.593
1366.99
-17.9369
1462.94
1089.16
955.768
9.58635
-16.0793
73.9806
63.7199
1051.23
53.2297
153.242
258.785
274.423
1913.34
69.752
37.7454
537.514
376.33
130.164
1138.31
2037.1
35.0627
1146.14
-23.2329
1500.78
4.46441
-26.9768
1435.48
208.737
63.1886
-38.1684
243.234
557.685
3.08055
25.597
8.24858
70.7506
-50.4903
27.5735
27.9706
709.201
648.135
31.2346
709.328
59.2491
1070.82
6.51427
54.714
972.559
1193.78
80.4675
658.553
46.5548
917.861
114.482
702.648
6.50408
69.5858
15.849
1372.41
542.935
129.957
50.7491
-21.8385
38.3273
83.9868
15.7088
-30.3798
1.08756
814.296
1009.45
767.71
3.56341
1235.48
6.66872
34.1327
6.42592
222.722
498.814
1000.14
29.0423
1506.03
698.877
25.0884
-32.8411
54.2667
1626.69
34.4891
2455.79
1135.39
964.712
7.65998
1172.1
31.804
978.621
1680.96
65.8564
59.6276
1007.89
73.9417
45.7289
442.274
0.149312
104.204
0.845956
409.263
595.213
339.15
20.0851
50.7066
1353.67
42.7252
-11.4763
568.93
6.57377
775.196
18.1007
28.3905
1613.4
85.7432
132.909
9.47982
-0.537526
173.702
62.4897
27.1682
780.765
24.2131
579.453
91.748
421.667
870.323
45.7432
24.066
35.771
62.654
29.9299
56.4673
149.346
336.806
16.1936
193.623
9.28638
8.24753
2343.91
-1.02811
391.334
950.868
-2.61394
-9.4268
148.767
1710.49
-9.26349
-50.0055
57.7178
14.5568
1175.16
940.967
-16.8121
-25.2076
1415.38
-18.9507
235.445
966.623
126.65
1189.11
-2.54165
44.8059
-1.12175
1.72447
1836.69
542.893
69.2071
26.472
261.745
57.4884
512.551
1091.86
45.8697
104.867
26.1196
0.755878
441.983
290.644
1445.71
3.69298
527.795
45.3357
49.1373
163.308
27.7685
51.4529
-2.99686
86.2011
69.9872
1126.46
47.502
1.12998
932.257
-14.4016
2177.44
882.882
28.9916
16.6451
90.3626
658.841
-4.09084
34.2919
-23.8206
32.0097
7.51081
1325.23
552.192
40.1208
-16.1143
46.3878
-30.1347
399.286
-39.8929
147.911
-21.2004
772.35
753.687
14.9868
33.0122
31.7094
-3.02256
5.541
372.941
502.132
-50.8966
1583.15
3.91185
455.343
-37.1232
-9.45091
1398.32
29.6425
508.725
94.4546
-33.7391
511.076
14.7022
-52.2809
29.7643
20.8647
19.283
607.212
32.1286
95.8745
12.9468
1492.51
494.29
453.374
107.221
-1.52269
1087.76
742.776
3796.23
17.0826
116.979
104.903
21.4706
1008.07
-3.91954
1005.14
828.843
543.352
362.577
31.1674
-3.82871
586.994
26.501
272.593
525.49
1231.26
29.4406
73.7353
39.0093
941.915
32.0572
40.0709
5.09256
6.21653
1311.45
55.4355
1241.84
5.9017
320.294
514.246
85.7432
337.199
68.3977
304.752
18.5909
1488.73
478.779
329.754
52.4756
656.679
213.347
2117.64
1502.92
1861.36
25.8944
166.435
405.651
1091.46
629.68
3.20363
53.1206
64.5642
1667.57
1056.23
1287.43
744.72
927.133
73.1954
277.956
42.4164
486.862
46.0651
419.619
733.512
53.8841
35.4577
-22.3793
1397.52
59.8298
67.7015
17.5122
14.3681
16.259
25.5159
67.3167
422.39
41.1483
1384.94
49.4816
128.202
52.177
470.554
670.861
859.505
61.7636
869.224
824.232
38.3344
44.6873
26.8872
1468.52
506.844
1044.57
6.75639
117.073
-7.83897
-12.5597
1036.86
306.527
-4.49962
164.035
4.21291
-5.58679
42.6647
207.903
1154.24
23.1415
-23.842
4.04154
53.9624
713.327
302.022
7109.54
576.878
196.858
1350.69
207.56
16.5818
36.8873
182.755
1795.33
89.2492
189.521
58.8273
482.822
44.0551
21.8212
942.015
373.219
248.142
402.74
249.724
611.733
-7.14489
636.481
1351.53
524.733
495.12
817.012
67.4681
23.2447
10.136
425.116
662.988
43.0484
33.0415
7.85437
884.479
1741.27
907.901
1001.5
595.947
704.104
45.6243
2017.68
2025.47
154.761
25.3144
696.513
-1.59456
36.3596
621.726
369.041
-16.7571
53.8104
37.348
39.5905
62.4897
36.5386
71.0648
51.3254
6.51427
2286.28
41.058
109.336
6.72295
1517
73.3339
218.248
23.8374
55.549
-1.02098
18.7347
2000.96
-1.72475
-4.97188
43.9495
1084.74
43.8198
29.298
351.93
332.797
282.316
677.772
177.865
279.988
61.3803
18.5911
386.167
162.506
170.407
817.328
99.9711
452.9
34.8862
876.081
112.81
63.7199
35.4899
154.429
32.6247
226.465
18.3091
17.0303
2829.78
91.1376
15.4041
77.1008
303.256
194.546
711.458
97.0567
25.4504
1102.9
9.64983
60.7224
193.138
24.2225
35.8424
692.176
702.167
33.0122
27.9613
651.026
1663.19
45.3437
24.2817
61.8459
309.977
398.879
52.0423
187.57
484.319
29.9299
928.845
26.1563
52.8854
498.766
59.6276
807.365
-8.51724
210.647
46.8457
1963.48
26.8872
1096.24
19.3316
14.7718
45.1748
220.146
843.737
448.946
18.398
23.0475
15.6977
43.3535
44.5828
402.002
655.283
88.3606
711.973
-13.656
16.7262
2861.11
-9.50364
5.8573
-8.12074
-8.1039
190.434
386.783
29.9868
54.2306
-40.4736
-20.451
-18.7958
18.049
-30.564
517.506
648.084
10.8872
10.5573
37.0866
17.9542
137.758
595.313
-5.3427
69.1688
2398.91
848.414
100.614
352.56
448.547
19.9903
4642.99
336.611
5.47248
53.1994
849.844
41.1483
359.822
1023.12
454.29
1459.6
418.08
121.759
879.295
79.1223
2.13812
50.2426
-4.87093
1028.18
85.8123
36.5588
108.028
428.521
56.0503
1157.05
1101.49
1124.3
374.228
24.2296
669.687
162.419
21.8812
583.988
192.879
94.5954
150.291
1135.6
-2.05522
10.0105
349.082
87.3078
43.9133
-15.0477
690.839
9.28975
1044.27
451.914
12.7759
1163.44
231.363
24.3569
-6.84955
-24.2135
2.52438
325.996
219.463
47.7322
605.102
-7.24632
43.6458
15.2896
16.2091
105.7
121.665
-0.537526
35.0216
157.657
-1.22851
128.703
53.4052
14.8428
638.075
663.786
550.894
1982.76
520.303
291.568
32.8107
717.1
26.5164
2171.51
93.5629
35.0216
9.23702
76.1348
12.827
472.481
1649.97
16.6551
913.49
22.3076
11.073
70.7829
184.468
29.9299
508.23
10.5573
1532.59
739.334
823.922
50.8793
162.872
35.7167
69.2001
744.239
103.719
46.2272
497.894
87.3601
52.3241
2.76613
26.603
82.3777
1220.02
52.3565
691.234
231.32
149.87
66.7747
49.0838
172.334
69.752
26.501
5.22746
27.3245
38.4329
532.514
164.746
27.9614
901.535
16.2809
202.266
54.583
1595.48
1794.73
38.7477
520.269
52.3241
66.3179
34.0993
393.473
715.895
26.1196
1573.11
18.4438
1067.79
178.2
1205.83
526.557
96.7598
240.145
35.2501
830.127
30.235
-14.4502
609.222
18.7552
11.5138
11.5415
553.615
509.561
196.313
87.9315
983.994
41.0961
1008.48
13.764
938.283
47.783
1386.09
52.3241
34.4588
274.506
496.994
35.5261
21.3706
0.765624
7.19945
29.5535
38.2911
3.69298
81.7672
64.0764
1071.62
8.34935
26.231
14.448
11.3937
383.439
1207.74
248.905
6.75639
294.172
706.721
100.805
598.915
233.618
90.7075
93.2394
494.604
21.9513
2100.69
203.045
25.6124
57.4884
45.9089
552.128
86.0573
-2.85607
56.5881
113.3
38.4201
30.8048
91.6481
1209.41
515.874
-4.52145
43.9854
20.8601
109.054
963.189
879.349
-12.8544
-4.09065
22.1316
53.3269
47.6029
61.8382
1910.32
13.7688
-25.1069
-0.346131
13.8347
64.8524
-5.67867
704.847
43.8191
-14.8857
20.2364
-35.8392
25.8012
1068.4
938.962
-10.2151
5.69159
1190.5
-2.0841
-4.43522
27.7163
531.312
923.247
29.3451
15.272
209.724
23.2411
111.98
30.0945
501.712
16.7262
321.754
18.6074
864.59
21.8643
70.4935
142.279
1040.83
512.512
710.19
97.4531
71.0972
19.4965
2.63969
168.234
-9.20661
2218.84
42.4118
1257.86
28.0304
511.884
74.6201
-2.23124
1115.92
26.231
769.697
-33.5839
47.502
-22.8835
19.8282
484.743
50.8793
47.604
1414.46
1266.72
-9.26085
732.174
1141.17
17.1017
1436.78
57.1533
89.2342
75.6882
49.6178
176.528
95.4962
67.4681
590.214
28.8669
36.3729
27.8142
1558.79
3.91185
80.5297
130.493
103.432
27.09
28.1051
214.973
51.2465
288.755
302.375
1391.69
443.126
516.896
585.425
15.1897
28.9916
287.867
35.3858
34.1406
-19.0834
2882.87
4.45326
23.5428
31.1076
95.8273
828.88
1004.51
-5.35275
18.0831
76.665
71.9668
63.2544
14.8429
530.47
207.881
5.03654
324.08
23.1343
289.856
53.7403
14.8428
55.0735
50.5186
464.77
708.28
135.698
1493.33
1013.44
476.177
43.9133
925.734
80.943
43.5151
714.283
994.787
83.9758
1918.36
12.7237
81.6724
167.743
65.4206
40.7656
26.3464
2211.26
1691.7
475.879
1098.44
93.0788
94.6346
445.307
-9.4153
514.797
32.715
4.56783
69.1593
1403.55
649.309
198.896
1033.47
996.478
407.873
17.4611
414.748
472.181
760.685
1038.88
-29.8357
442.93
0.845956
-20.9609
100.46
3268.31
-18.5426
589.172
3.31243
-41.1749
-2.71885
-6.48984
-36.0795
-21.9906
600.156
1072.78
4.5052
-1.32255
43.348
59.3307
66.8032
1297.46
574.163
200.023
50.6811
53.3037
1332
57.8113
771.185
1687.85
1275.84
44.0551
48.0858
1122.85
54.1763
480.513
524.275
1.72447
596.062
6.95874
54.2076
27.5253
107.057
17.5122
49.9753
728.404
59.0274
1073.12
1092.5
1096.49
349.386
860.141
1105.01
71.6261
37.7454
1360.57
837.163
47.4984
403.074
38.1316
34.5791
23.0797
84.1122
811.668
1338.96
126.698
1018.03
1187.82
189.986
60.4714
32.9131
8.48781
11.3366
6.62863
20.1425
-29.2581
-0.0601852
28.9297
1475.9
31.443
56.7735
-38.1208
4.95899
14.6583
689.418
-4.06513
1325.05
140.044
852.238
-9.65508
29.391
-17.7972
868.663
211.741
798.814
510.067
5.86214
640.362
3.06104
567.447
47.9392
1432.99
411.655
160.998
772.868
646.089
-39.2459
44.8443
819.612
938.283
507.264
1933.32
57.9463
26.9625
359.74
1619.36
-1.06429
-37.5365
15.3506
5.26503
674.119
1655.45
-33.5839
1494.28
89.2111
1567.57
113.972
135.131
1266.49
71.7158
-0.820055
1.12257
150.917
60.0624
-3.67874
-8.90555
3550.21
1240.57
64.5369
128.194
256.463
574.476
186.99
38.7118
375.058
14.3531
1105.04
1120.37
9.80499
135.014
244.458
162.533
1598.12
29.7003
53.7539
51.648
82.43
311.265
391.92
88.8124
1.19022
72.811
1933.21
1621.58
1062.17
38.6341
1515.75
788.055
68.6692
84.8753
508.022
0.0145411
20.8842
11.5415
1223.11
12.0098
258.436
1169.89
17.654
1162.97
23.2855
-2.16554
421.977
24.3571
26.4529
391.468
533.538
386.913
130.249
19.5604
14.8114
222.842
706.226
655.492
127.6
72.0243
436.602
86.1265
37.8929
105.212
83.9905
-6.64318
32.6104
31.115
1849.65
1424.49
731.601
348.047
56.3288
1530.88
103.575
344.008
42.352
-18.6861
769.846
328.913
-4.41572
19.9748
785.513
26.0653
278.114
5.15833
286.842
293.691
1013.74
5.8573
-29.3395
4.99772
27.1682
304.752
19.4662
7.86235
-9.45153
104.949
24.1915
573.97
51.7005
521.8
20.5596
0.358109
62.2557
9.63439
33.3907
20.2576
15.8456
1668.67
3.74219
27.5665
40.0021
47.001
66.2426
1744.01
27.0829
36.3235
1.1342
1397.37
14.07
66.7988
1157.53
1797.51
40.7656
275.338
871.55
27.9706
10.6587
-5.75551
980.372
124.938
48.1181
100.479
1336.06
403.65
819.859
44.8964
46.8534
26.1196
81.3505
10.8128
7.65998
47.6614
1383.01
282.903
240.292
22.7528
31.5166
58.9491
2.62533
2.80516
139.073
-23.2765
1693.87
1165.86
11.1533
-3.15723
-3.96889
698.97
0.198062
66.3079
912.141
25.5498
23.9681
363.719
129.325
7.76571
-36.2648
28.8764
67.2817
26.7101
-17.9532
-19.5682
215.917
-14.6412
37.7939
24.6923
24.3571
23.2761
-0.0449666
840.401
280.939
210.536
352.83
-14.1106
246.685
22.8469
16.786
39.0129
74.6055
19.4919
-3.75407
23.8184
28.7577
-7.34695
60.6204
2217.87
900.686
908.866
22.6869
990.222
40.6998
1.04388
7.74621
132.664
61.0577
27.1885
703.981
28.4081
44.3201
28.8764
-40.1829
-2.41159
18.6003
385.472
450.011
548.477
23.7552
272.671
930.69
33.5835
49.4513
92.7213
458.575
2045.46
29.0497
-1.05436
565.787
31.6877
1203.79
21.1202
-6.39551
56.0947
282.929
48.034
467.001
37.4007
37.8929
5.88625
207.679
53.9907
261.348
31.8532
64.365
-39.2061
120.591
46.1646
623.669
662.633
83.6654
13.398
52.3022
8.24858
254.723
1658.41
623.478
18.6074
784.005
44.3531
636.24
34.8862
26.0872
34.4588
-14.1005
84.6991
2151.35
39.2381
101.955
150.691
-4.04495
27.6794
43.2672
28.9208
26.1818
270.224
43.0229
1109.86
70.872
33.376
-21.6357
28.1051
49.3724
7.64558
862.721
8.62624
27.7649
17.5829
29.7636
1448.9
8.03856
286.883
809.894
1328.06
15.7579
720.115
654.836
105.994
1069.55
-3.88144
858.557
812.116
666.56
27.1682
520.269
3.59841
-18.0151
-4.73013
1034.85
-20.7321
23.2544
934.862
27.4193
-33.3751
35.5267
1762.03
322.603
679.265
446.177
495.404
462.15
177.008
443.808
96.2936
630.821
2023.77
66.9367
630.873
302.931
52.3022
64.4706
44.5137
880.661
-1.76458
46.7113
23.1343
183.034
51.5311
1.15305
27.9613
4.4737
124.054
71.1333
29.9868
59.8528
38.2372
75.7283
29.6882
156.357
52.4187
224.196
502.608
37.4007
1379.58
24.0057
726.117
36.3585
-18.7466
179.366
38.6113
386.904
16.5205
56.1655
472.463
259.337
31.966
23.0831
7.11797
-0.786507
27.4434
634.669
2.15357
10.1226
67.0025
-41.3791
867.802
338.668
-17.4523
8489.75
-40.5839
14.3681
1067.61
57.1533
269.145
1366.56
23.2447
53.2395
753.078
59.5385
-5.45848
580.269
46.1646
-30.3798
-10.0379
33.0933
-9.09083
839.41
424.949
-31.7496
76.2992
73.3237
2.51962
49.9753
707.789
40.2867
1054.38
-6.6042
-10.8783
410.303
130.066
60.7357
533.677
45.1413
31.804
21.7971
3101.94
743.924
1149.21
20.8788
39.0129
913.523
742.881
108.69
1209.42
308.477
79.5567
83.9868
22.4323
434.254
71.3214
713.641
471.829
660.678
50.1275
79.209
49.1805
35.5471
761.69
12.0015
213.359
156.559
-0.643623
18.9852
996.34
20.2805
-28.428
11.6791
26.3183
816.582
44.5159
-20.8995
490.411
14.1667
465.739
-3.77701
279.406
810.058
78.0432
112.272
23.2411
1024.65
-9.26085
3.21061
1181.95
974.381
813.99
49.9921
1230.54
509.596
1175.93
1287.85
901.427
43.8594
67.0348
386.221
77.6465
28.0558
254.181
5.98031
120.352
13.3825
54.0054
53.9907
154.527
-21.7375
-7.5022
16.3221
53.1206
11.3937
10.5003
32.7051
310.749
64.4345
175.422
78.6543
26.435
16.337
75.0695
628.406
741.752
425.181
1746.75
806.034
2226.45
-25.2076
105.675
53.4463
461.518
710.726
1115.01
510.565
261.252
33.4489
105.959
1496.96
94.2548
19.9276
1.47933
81.5364
74.3227
-9.09083
29.8134
499.254
102.61
9.47982
29.4475
505.412
48.5924
4.39369
331.085
49.9921
724.321
14.8428
12.1365
-1.87237
734.517
167.558
7.19945
29.5535
47.0154
148.861
35.5521
396.61
60.3282
50.5192
24.7744
42.761
170.183
386.911
15.7438
59.4256
38.128
347.353
546.199
508.588
1106.89
7.10152
13.269
157.691
727.435
40.5719
41.9948
-24.5125
52.3405
7.73137
-46.2061
725.593
682.154
77.0527
609.859
41.018
58.0511
61.2732
79.5305
162.863
41.058
939.413
-30.7584
73.8984
1514.19
53.6562
270.224
16.786
48.3832
775.506
6.47529
18.1962
298.623
-17.6543
1064.18
1392.62
-37.2314
-14.4502
262.52
108.965
838.005
79.9273
413.06
262.185
897.214
5.73168
632.897
-7.63663
-43.6892
1.74076
9.60544
-9.99481
977.655
973.572
1747.78
-30.1348
-41.2278
625.821
-47.9698
-2.98251
-43.4003
3.31654
262.533
-8.56055
779.556
2205.08
64.0764
-2.89168
-8.02175
-16.6025
22.1463
90.8083
2136.43
582.29
66.239
60.6204
940.037
997.849
1937.44
55.0642
16.1267
77.5523
57.5664
1070.69
5.39029
72.6529
18.0536
33.3385
360.908
392.631
209.228
18.1007
5.9017
605.152
11.9967
46.3878
-5.7718
441.742
372.799
1.28841
69.5756
34.3787
51.8494
329.228
53.4052
16.1456
16.7169
41.955
21.5068
56.1047
287.488
27.9396
43.7437
37.9868
42.9763
6.50408
493.125
312.296
1312.44
424.119
489.047
-0.185765
145.234
1944.99
-2.66179
80.2981
281.019
74.7419
1458.22
467.523
-4.4871
3030.61
384.334
18.7552
-22.2193
-1.57696
454.741
763.51
31.6744
-20.7643
-4.28566
436.517
1830.83
472.5
523.796
1279.27
61.6945
51.4919
161.536
26.2386
212.535
18.4438
-20.451
58.9058
1358.01
498.766
406.315
-12.2654
1093.33
185.527
-30.5296
43.7502
1668.07
1700.43
619.629
11.2589
1327.11
685.268
93.5316
115.07
4.2213
-29.1976
-25.1904
-8.97082
52.3335
19.9903
47.783
469.67
367.167
-14.1005
65.5111
50.6015
170.359
301.553
-49.9596
34.2386
-38.2546
847.96
-11.8233
846.06
827.664
15.587
25.8798
-21.6357
700.356
96.2241
167.508
1091.84
142.373
601.773
426.129
803.445
266.224
39.9497
254.495
157.19
143.867
-1.75709
24.5484
1248.18
21.6212
454.926
229.609
1001.25
39.8101
173.171
248.966
8.50754
42.4164
563.307
55.2995
29.3175
28.3905
32.6114
63.2544
20.4651
266.227
18.2031
-2.45972
533.976
63.9534
1226.28
42.479
51.5311
164.768
94.4289
1897.45
15.3586
3028.41
1349.33
33.6159
58.8519
60.7357
550.679
12.6869
461.83
409.733
555.811
19.6922
1556.68
19.9748
1239.04
80.4132
47.604
707.933
69.1908
30.0945
14.455
61.7109
451.885
165.563
64.9678
231.777
726.195
59.2491
608.922
-8.47826
65.9584
53.2297
32.6247
95.1458
18.9044
57.0318
-24.0047
26.1563
21.0263
137.071
443.797
5.61626
421.12
86.8574
104.204
180.627
6.75639
575.282
33.2036
75.0695
34.3275
187.028
537.625
5.67671
36.6137
68.8682
267.781
215.553
269.427
693.947
-8.41876
376.047
1328.99
5.45053
17.6189
539.267
419.641
-16.7571
18.2031
-17.4523
47.6554
662.717
314.552
38.7309
34.6645
-8.21728
1141.16
25.0884
14.0105
86.1258
16.8683
7.37893
27.8142
662.988
-22.3251
751.445
537.165
0.358109
627.732
697.564
122.078
449.925
180.561
775.119
27.0829
242.471
42.3637
47.5672
368.661
40.8512
18.5088
5.87214
812.013
646.703
18.7552
210.165
519.882
9.18561
22.962
-10.457
-23.3163
65.9437
10.1741
46.1497
7887.65
431.348
52.4681
36.7603
50.4501
45.7032
10.2624
52.3927
1.87577
1075.6
990.273
294.392
42.0392
303.544
76.145
296.461
1206.82
41.641
1469.53
783.017
61.487
10.2234
4.4994
194.897
355.528
1004.65
45.6279
160.142
730.54
1323.81
40.4896
64.4338
65.6992
-13.4612
-3.18939
-31.154
32.3605
340.26
1427.29
1031.73
-13.0262
48.7951
-3.28335
-5.83223
850.861
144.454
1014.17
1225.92
86.0354
46.3878
-15.1421
-1.76458
370.528
42.9632
27.5253
46.7183
43.3386
1409.94
6.87179
-4.46915
15.3586
1808.39
1465.52
80.4675
1687.42
68.232
10.9476
53.9163
759.161
68.2762
52.832
995.049
1482.8
150.189
85.8645
222.657
13.9715
392.431
1307.55
1133.96
60.6204
1054.36
27.0829
312.623
34.4495
1530.37
52.6719
117.537
6.21653
242.706
-34.4008
20.4431
1438.16
1205.5
62.8907
-7.14489
272.543
-32.1506
-1.54467
137.96
42.9538
34.4588
5.98829
520.909
58.0978
40.1113
10.136
2106.15
80.1533
28.9208
9.31518
202.757
420.202
8.34935
810.348
1.18698
-30.3798
29.1986
53.4254
14.3249
21.8489
56.0503
1702.4
70.7506
732.61
1115.18
890.041
27.5253
82.694
21.2603
612.195
36.8737
109.627
27.9613
40.081
20.9808
37.4001
269.867
49.4816
28.8766
16.5698
48.2941
17.0303
8.30604
385.366
645.037
256.666
52.8854
1381.45
40.8869
1296.5
576.191
384.935
21.9443
1239.4
750.861
24.6424
76.3728
36.9438
44.8372
833.826
90.6007
23.7552
47.783
164.197
648.277
3593.48
34.0993
1411.09
26.2386
968.775
424.295
47.6173
434.487
730.454
18.6855
1009.43
1062.95
1.47933
25.4504
162.376
2002.74
17.1461
1734.26
231.92
45.0871
1285.07
37.341
5.03654
399.043
92.0643
36.2528
1084.48
29.0423
477.166
159.146
28.8366
811.472
65.475
54.0511
26.7424
-23.2621
-21.6069
620.561
352.683
755.168
85.8645
360.674
503.001
89.4107
0.149312
27.4239
-21.0095
31.0726
297.054
23.6953
738.662
18.569
45.0871
44.4401
52.3335
5.03654
42.9702
22.7239
-2.4817
340.137
413.448
59.8204
58.8216
465.66
1359.06
189.199
397.304
51.3557
388.697
2220.34
75.1264
18.6855
40.5378
11.6025
1578.38
661.203
101.779
-13.2024
-7.68203
-21.5577
251.517
40.9391
96.6637
0.192943
-3.83921
-5.0313
390.522
39.2989
18.9387
223.729
1695.34
537.217
62.1237
925.617
30.7374
514.904
-39.2459
488.594
1291.09
8.78467
16.7333
24.598
8.14182
201.775
6.77525
31.7779
116.194
24.2455
51.3654
67.1696
51.4096
91.7741
696.461
4.10624
28.5225
-27.8469
4.93511
293.561
1009.48
41.509
185.361
1947.91
171.587
11.6439
-9.01896
25.1666
1460.13
776.509
368.567
171.806
-26.9579
64.4438
-18.739
-5.73953
26.9928
-31.0935
-50.8966
-21.0463
-20.6699
314.151
-16.5085
-33.8138
740.668
40.5565
-16.2867
1017.43
3.45781
889.394
32.7051
48.3796
53.608
73.2866
21.3303
27.5814
171.978
24.4798
13.304
-7.44175
6.65148
27.6387
1636.79
10.5573
-11.6391
27.3245
-6.54469
10.5768
4.02764
1955.4
886.284
31.7258
2.51962
169.916
271.132
923.765
1434.03
1128.11
1077.59
13.0011
1546.86
512.386
130.888
59.5385
45.1413
58.9058
1031.92
26.595
327.881
307.758
912.313
587.436
40.1067
136.801
20.0702
47.4984
1078.24
109.826
1309.92
-7.2982
15.9441
19.9471
558.751
52.3022
11.9967
-11.394
2060.94
44.8443
123.923
730.261
581.892
26.0872
-4.73013
35.9733
61.763
33.6159
737.264
651.067
599.404
1096.49
-11.2995
44.2859
64.0764
124.1
7.76032
98.983
505.641
-47.8726
-8.61906
104.942
44.4331
1265.64
-33.5839
100.171
837.361
336.937
17.9542
720.848
12.4785
1336.49
964.972
415.579
-28.2606
-29.8756
567.702
27.9777
67.7015
213.019
1106.97
53.6269
126.288
4.6402
107.188
1066.26
16.8683
2654.43
75.7283
10.9476
434.352
957.812
570.526
-26.6317
299.064
467.594
683.394
223.293
39.1837
34.4855
-29.8756
37.341
511.034
-15.1258
9.60544
261.762
169.819
772.841
1432.68
1248.49
552.768
61.7269
36.3631
366.209
432.612
16.435
1178.95
370.001
13.0633
252.307
1776.53
39.7669
13.3825
606.84
795.934
1105.85
561.318
58.5508
649.246
79.4678
27.8267
-25.2257
147.635
-10.014
1250.55
140.799
707.758
278.902
-5.18754
163.125
497.457
25.7264
12.4314
-15.3873
38.5689
4.95462
119.3
-22.6384
622.299
-2.41159
29.8447
526.027
1581.58
511.855
23.1343
460.396
927.055
10.3016
10.5234
5.47248
693.771
33.652
24.2455
1104.58
6.38782
230.455
64.9006
909.28
16.786
478.298
27.7685
835.476
1596.02
353.804
2956.49
158.373
27.4434
-2.51399
52.7534
61.6725
1310.72
50.1359
339.056
7.60575
21.9513
198.511
-21.2004
380.302
1857.43
219.911
111.819
674.056
30.9164
-0.721017
133.784
28.4771
1202.03
19.5063
22.192
119.509
2196.57
4.55791
5.56705
42.4118
20.9728
599.621
36.0188
-6.745
780.941
29.298
-32.2539
257.835
4.69971
1050.23
53.8841
102.924
45.0871
372.799
-8.08192
1411.04
-8.12074
24.2131
892.781
30.8771
58.4621
110.453
850.394
24.5266
13.9282
-5.67735
16.1749
1467.31
688.046
430.693
38.9982
-2.89504
2234.64
1108.9
158.068
1002.77
352.975
383.439
18.3945
68.1827
-2.61394
1060.66
-5.42414
68.1819
749.097
661.652
1492.35
33.0461
217.242
716.003
1842.07
-6.20786
130.577
141.486
115.471
29.8353
362.42
65.9584
41.1483
3.74983
547.11
904.056
31.5623
842.898
369.355
930.347
28.0558
-5.26409
9.28975
746.29
2.13812
25.8944
409.4
84.327
35.0627
156.194
-8.72001
-36.3513
50.2537
55.0642
94.8375
18.6842
41.945
654.156
-14.3982
2226.01
33.5013
57.6603
-1.75709
228.822
76.8912
117.221
32.8656
656.65
936.131
58.5942
-32.5462
1.47933
-0.786507
1320.29
516.602
258.901
61.6725
53.2262
891.906
16.9761
1813.56
21.9031
1227.38
268.637
27.1682
546.506
18.5909
56.9476
21.5068
52.8399
1909.59
1894.56
4.50401
8.26189
363.137
33.8969
801.409
279.594
5.54162
122.078
50.2573
-8.51724
-1.1228
-1.88001
12.574
40.0021
451.799
1254.4
-19.4848
17.5829
-6.36207
-12.9204
439.718
21.5663
8.70275
6.85634
449.604
308.099
16.4027
37.3317
-2.41159
48.5854
582.249
9.23702
43.3386
671.561
25.6124
40.6218
83.3902
8.64931
79.4363
853.592
1276.61
43.0223
734.517
-1.11819
2553.24
794.307
76.4051
2014.78
1293.92
63.0266
114.676
33.0602
15.2425
931.953
9.52086
7.51081
-3.45102
23.2542
-15.1772
31.3953
-28.2606
-3.8885
711.559
-22.6221
-44.332
-19.3651
372.332
102.131
1227.36
-29.093
140.921
1731.56
-22.4871
1655.62
1092.4
18.5693
1.10075
-6.20112
907.904
43.698
152.379
667.084
765.37
100.655
68.1131
504.273
75.613
-0.74409
22.1427
744.721
439.666
835.777
13.3165
13.834
423.009
28.2178
24.9572
902.922
-9.60223
33.3385
61.0577
200.353
92.5816
1862.36
-0.149598
-5.51271
33.5928
282.851
867.928
1571.11
29.3606
166.071
82.3092
115.044
27.129
34.0993
1360.49
86.0897
977.154
749.33
20.4875
282.458
86.1231
78.525
759.928
742.523
921.75
-2.66179
1613.28
11.1533
3.99808
-3.59761
0.0145411
157.719
47.1312
251.877
57.6322
1.72447
1.98355
46.7113
256.161
20.4814
1194.02
28.7565
138.073
308.278
59.8204
694.13
705.541
32.2252
48.6445
75.7283
80.288
543.048
455.562
100.135
957.593
703.186
13.3825
35.2647
-6.64318
4.4994
1318.12
474.288
414.819
257.934
340.685
636.396
1309.05
40.5619
104.308
901.705
125.391
130.063
44.5137
56.0724
20.7242
57.9557
40.6438
77.0718
617.213
77.768
1472.87
338.057
930.429
320.384
58.0978
421.548
516.124
467.408
34.2386
342.181
32.741
625.265
436.315
2006.77
1970.5
-32.9819
1.86813
81.2316
-45.7653
151.513
35.8002
-5.0313
138.46
17.7472
12.3795
3.52666
485.791
194.073
1370.5
1166.37
57.6603
934.372
1423.37
81.7913
19.9748
19.0202
181.613
203.809
13.2279
494.216
297.843
88.3162
1007.02
675.913
244.895
14.2715
32.5847
6.51427
991.3
873.197
1503.16
9.31518
68.6488
296.022
25.7114
378.811
318.742
243.643
79.0079
27.0023
1246.07
24.836
295.275
938.37
20.4744
234.125
291.126
8.74585
752.767
503.181
1185.56
55.0735
49.6178
44.8964
18.7424
43.8594
41.9951
8.97559
51.6873
29.0626
6.82868
340.44
1181.41
37.3317
356.182
31.3216
-21.2004
27.9777
748.398
42.4959
1078.74
224.738
36.3328
14.0105
101.566
11.2461
1815.85
830.977
400.619
946.567
251.935
198.596
2368.13
-3.39002
26.1563
24.7744
760.528
35.2501
358.698
123.294
32.9467
936.365
76.1968
78.5391
30.7374
231.847
59.8298
72.5029
-2.16554
28.4235
28.4404
127.431
43.3195
-1.08675
763.47
12.1365
354.565
43.0223
164.737
76.6653
28.7512
1829.59
-20.451
851.708
397.547
364.864
17.7231
12.593
922.29
-8.82804
14.3249
4.98227
13.398
63.5466
1491.29
-3.63865
835.296
14.4069
-2.00737
53.1194
31.2346
53.7403
92.7605
926.942
56.0723
1260.1
52.8399
327.963
1043.74
17.6225
19.5063
33.8969
140.5
1221.2
1091.12
1730.03
251.876
551.622
27.3669
21.4607
460.674
480.477
16.1267
551.174
199.995
230.617
15.5869
2928.79
-5.8541
8.93462
168.851
-11.1899
-10.2151
805.376
465.495
537.07
804.926
1479.84
33.0933
50.1359
-2.02366
88.3162
592.85
123.064
45.9089
18.0196
35.4575
36.3328
1145.95
112.81
56.1408
1386.69
28.8669
988.273
1.10075
533.117
41.4748
326.499
46.5091
904.051
179.904
145.633
559.118
877.713
762.35
259.709
1271.57
465.975
815.971
813.195
14.455
89.3695
44.3531
1235.94
274.767
55.0735
261.387
39.7215
35.5261
20.6164
296.858
178.802
22.192
800.39
964.08
-11.2995
690.839
-3.39002
629.606
302.136
13.3825
152.394
957.564
-5.07991
1152.7
1883.45
5.89165
0.297108
833.302
49.4911
22.3041
52.947
245.353
603.559
23.8253
9.22997
443.568
35.8424
17.5122
42.479
242.686
687.061
52.3241
1005.23
37.4001
959.405
63.2867
2.03778
13.0633
61.1525
254.792
41.641
133.323
95.2348
408.189
431.888
10.1216
21.8017
2797.59
1637.15
426.365
-0.667583
633.714
779.44
266.87
38.7477
50.4501
77.5623
200.527
34.4891
-1.10844
-9.66715
207.59
335.622
790.801
-5.26409
1274.28
352.736
554.988
951.668
-8.61906
-11.7889
15.6428
128.566
750.472
38.1976
493.077
303.069
79.3051
558.093
4029.01
24.4798
834.014
2.90335
21.6212
1273.89
437.63
380.934
640.87
55.1666
206.904
76.5524
426.871
204.518
355.409
89.6209
11.0059
7.17927
195.338
290.562
416.873
110.059
468.055
636.898
6.80917
1258.98
139.768
27.1885
1015.08
1463.01
22.7683
66.3446
912.206
228.486
14.455
71.0742
436.072
811.337
1030.97
36.2528
471.657
38.6344
1078.31
855.466
32.2252
385.976
119.823
15.7484
14.6957
87.6495
403.734
369.136
2.23218
1114.99
28.5225
9.63439
1624.46
19.5937
40.6849
2.02338
25.4928
-8.65406
59.2302
76.7802
-5.42414
40.0709
29.4554
10.8661
852.264
873.5
-4.61577
1033.58
45.4758
1694.61
1412.99
28.9297
15.7496
14.1297
-26.653
267.348
28.6625
48.9702
1348.69
512.831
5.28796
-26.4754
-13.4355
53.6608
170.145
1635.27
173.366
632.767
18.1007
22.7683
46.68
19.493
22.0249
-43.2531
925.251
26.0966
287.098
1075.63
333.585
831.968
233.14
1633.08
1356.53
74.5311
22.6525
46.7965
24.2823
1034.9
984.149
134.59
46.4945
32.6104
-31.8651
2982.97
40.0021
1535.01
22.2021
-3.49819
142.971
15.1431
-25.9675
742.427
196.605
57.6322
1587.18
31.3216
35.0216
39.2221
1055.33
45.6231
42.479
593.471
1548.91
55.501
910.646
58.8216
309.587
905.093
18.7424
450.532
88.8467
39.0586
597.396
646.717
29.9299
-3.39002
706.442
80.2423
7.13909
1443.88
86.9583
42.559
-4.97548
0.149312
26.8872
803.23
208.867
181.438
1194.5
8.63046
581.159
36.9517
17.4609
63.34
576.98
739.82
-19.4278
621.795
490.219
8.73041
671.195
1526.24
76.3728
356.182
-2.41159
56.0816
123.103
513.361
2.51962
40.6218
16.7169
23.2144
66.4844
31.8608
456.164
567.545
55.7904
39.5191
339.564
46.7711
319.003
59.6276
22.1316
474.992
510.497
66.239
68.418
73.3681
143.181
29.8355
11.3539
206.007
214.932
1240.5
230.745
19.3862
33.1087
21.8812
12.1757
83.612
12.9687
107.547
83.351
62.2103
950.07
44.9793
28.8669
1548.74
473.842
994.698
1469.43
1651.86
738.327
2036.42
-14.6344
11.6559
104.605
1172.81
251.978
824.583
36.9368
1436.18
723.539
13.7688
-10.1144
-7.891
34.6848
1194.99
72.4487
2228.54
39.1837
26.9892
16.717
882.795
12.5809
24.2225
35.0216
721.382
206.382
973.286
374.189
36.8737
989.357
544.205
-6.6042
43.4696
24.2817
496.629
731.642
68.232
668.61
24.721
470.31
1064.88
1343.35
-55.3689
8.24753
-22.4947
-6.16671
369.838
0.149312
1216.92
38.3273
-32.2053
51.3161
66.7265
317.433
288.077
127.543
10.8661
134.497
1160.16
155.733
-54.2934
735.663
-25.2305
284.386
67.0716
141.507
5.9017
458.975
1254.5
2081.94
7.60575
40.6919
176.022
2248.29
813.58
0.645556
1772.26
42.1608
1344.86
532.085
710.997
304.491
1494
339.125
657.799
21.3706
354.964
456.58
99.6836
515.288
43.5151
1707.54
67.1239
18.3835
626.791
384.935
489.281
192.285
55.8759
3.06104
10.3219
-21.2823
48.5541
55.1002
499.912
434.634
16.9761
67.326
47.4972
38.7477
1123.5
259.774
9.22061
965.51
2239.43
18.7424
11.1271
70.0963
302.534
691.888
76.7561
819.378
1483.92
33.376
4.60122
699.778
354.193
936.489
1381.83
11.3937
289.257
299.106
73.9345
36.3235
814.479
1064.67
844.045
1280.09
214.831
52.0791
92.7808
-6.28978
679.164
567.378
-11.394
178.146
16.3291
56.0887
575.573
690.302
21.8643
30.9164
449.055
961.246
1216.99
711.163
65.9584
18.7424
175.044
1471.91
153.242
106.985
62.654
9.31518
225.246
1623.35
-12.8544
198.308
1727.53
1219
-0.68709
10.8497
1357.78
91.1617
1382.42
65.4206
743.54
548.952
701.01
5.08467
543.339
988.921
69.2071
24.598
49.3713
1309.35
917.685
64.6496
-25.0839
22.3391
71.9401
0.892066
56.5881
54.2667
33.7349
32.615
471.156
136.51
172.359
790.164
407.03
41.1489
989.918
60.2342
44.6351
93.6194
370.122
218.042
-21.3588
388.778
5.27607
182.501
-21.3546
1058.79
341.278
49.4413
691.136
-25.1494
-7.48172
-33.4361
582.177
19.506
71.9668
507.408
11.0948
271.849
-3.8885
18.155
35.4739
9.60544
480.406
4.99772
34.6645
464.047
31.7094
598.553
63.6371
647.309
120.706
12.8216
318.16
-18.5769
699.836
221.059
676.949
21.8017
769.846
6.70976
280.187
780.818
91.1893
723.669
1682.74
1125.19
138.217
1055.21
5.08467
44.8372
54.2146
-23.7173
18.1162
61.2365
1196.59
1476.61
187.773
63.6371
241.756
565.851
660.427
39.0586
1228.61
22.7341
1.29514
1739.99
125.037
15.587
725.843
906.964
-22.6746
-21.5577
142.822
42.8132
-36.395
-8.24035
23.3347
10.8983
902.905
113.532
267.069
57.4561
-3.46863
71.0428
517.995
16.717
831.945
591.619
52.3405
114.553
156.193
42.479
370.457
915.697
1853.3
3083.73
90.3213
59.8889
33.5618
15.6327
62.3496
-2.64738
256.62
1803.73
-11.9361
-18.8212
570.128
530.625
39.0129
20.2576
1715.52
1085.23
10.0206
-45.7217
-4.77624
-54.694
-0.73987
-15.049
695.477
-49.2554
3146.66
341.674
112.212
-9.80604
1257.68
-17.5537
-45.3723
-19.3806
923.257
97.9246
-23.5754
-30.8126
75.3622
58.8927
81.8733
502.116
544.746
74.0199
465.921
138.531
1258.22
49.0918
83.3976
205.093
35.4358
510.251
69.5858
683.455
144.883
67.1761
975.601
713.732
118.259
404.059
54.1264
28.5184
13.6772
421.229
56.339
56.4075
1020.5
325.615
2.60106
512.592
142.927
918.747
53.2925
561.103
42.4164
12.7237
38.5689
40.307
31.1915
3.10821
-1.59456
695.107
32.6114
76.3728
951.876
9.47982
631.42
289.895
29.8517
463.129
492.272
8.64931
20.465
934.01
465.134
374.732
17.8053
42.0492
-30.1662
292.995
57.6645
37.645
10.5573
1948.63
29.1986
44.0551
2203.23
1.23414
1073.18
555.489
-2.9607
2.27357
-4.82553
711.075
3162.72
590.643
180.24
251.341
-2.96082
22.2773
-39.4004
16.2956
-4.76636
496.331
37.0497
-1.71035
62.654
31.804
68.6488
0.358109
31.7785
304.01
61.5017
38.9982
5847.94
-1.1228
3.74219
578.542
148.698
99.4748
56.8723
1037.2
1230.1
370.325
1228.99
771.329
831.163
25.5693
595.313
29.8134
111.322
27.6471
63.5686
41.3389
40.6919
1216.13
518.983
21.2603
53.7234
87.4735
68.3977
21.7678
26.0872
36.4993
56.1408
48.7274
474.021
47.6075
-21.8486
-5.11675
653.922
4.63002
17.1119
1114.49
778.594
87.5556
352.919
359.426
398.508
59.3302
56.0503
2011.63
-4.212
792.58
1053.33
-0.537526
467.931
-15.1258
-23.7173
-9.99481
8.76269
750.558
-2.59508
26.0872
34.4588
350.369
581.726
339.711
-2.64738
18.6134
16.8114
2810.41
9.72844
5.54162
43.7538
34.8632
44.6315
21.7489
41.173
2232.21
116.908
4.93511
514.973
-6.40871
29.0626
1091.91
63.0783
82.2872
59.5062
447.752
101.059
98.7398
1023.11
253.234
609.717
10.6199
96.8438
280.389
161.02
1041
425.779
44.8964
1191.91
338.088
1102.72
314.546
37.0497
22.6525
90.765
39.3002
93.0116
1051.71
417.836
348.988
258.885
155.205
3.06104
492.093
44.0551
1020.73
548.93
55.1002
55.7581
1034.33
336.794
367.177
607.064
78.9459
19.3862
599.077
122.746
18.0196
53.1994
14.0105
1951.27
69.2592
1396.18
30.7409
49.4913
20.3179
46.4201
1170.23
69.752
-5.35814
91.4867
827.98
834.812
486.314
122.207
402.638
305.666
398.148
589.173
31.1193
-30.6721
-41.6242
8.70275
-19.3806
416.322
1276.71
-25.4495
-3.34862
999.229
810.769
4561.19
1538.92
64.0476
50.5941
-1.95526
33.7349
-8.60471
1519.44
-22.3251
4.55791
714.265
-41.8084
1170.27
19.3352
1764.08
-7.58021
4.4994
33.1887
60.6168
1348.1
561.476
42.0754
36.3235
29.298
189.823
195.053
369.206
422.871
-12.839
1101.78
40.7656
-32.0087
-28.0015
449.635
153.088
69.2071
185.768
114.027
531.627
1123.72
298.702
1123.46
526.042
34.589
1022.3
-12.0309
210.847
21.8212
728.372
-5.3427
71.0428
617.32
587.993
35.4577
528.596
28.9077
5.97357
1447.01
32.5047
72.4809
302.656
868.846
31.7094
1269.63
34.0993
151.718
350.452
0.755878
943.421
90.1189
595.898
24.2823
748.164
26.501
54.0054
106.465
-12.2654
1144.66
27.3245
276.439
27.4434
29.3451
-3.46863
485.211
539.581
256.857
33.1957
44.8372
31.2735
69.5756
23.7552
90.8865
5.83821
607.985
-1.91903
-3.38204
1862.74
-14.9908
1.75674
-4.86632
793.496
9.07351
19.2461
670.788
20.8601
12.5395
1432.64
8.68324
5.22746
21.7023
-26.9045
146.457
183.487
62.5965
55.7581
151.65
241.864
23.8253
562.079
33.1475
1061.37
16.2421
2028.67
45.7032
44.9793
924.67
207.725
846.646
262.533
105.757
571.535
57.4044
314.763
232.796
7.76032
18.3981
2008.64
90.8083
1260.12
20.6088
71.8612
2397.58
44.2335
258.565
7.10152
0.951574
267.352
37.3097
942.191
33.5836
1058.96
1257.36
110.805
-19.9692
34.9828
49.657
202.249
64.4438
38.3734
393.92
1649.18
900.308
1797.99
63.2867
1272.65
36.417
1401.75
5.98031
33.6526
845.468
449.419
317.57
76.8308
48.1812
141.202
436.807
73.7389
83.3049
1112.46
22.4323
33.9313
584.022
-17.2613
602.527
3.08055
78.0709
330.115
1296.68
47.604
3.59853
16.7262
2810.51
46.2272
790.248
1410.23
921.32
5.47248
1951.63
-21.5967
740.622
208.023
1682.79
12.0003
72.4015
-4.53464
1440.23
16.199
1116.3
1684.61
43.8558
1755.85
-14.883
256.21
84.1926
5.03654
37.348
599.936
238.652
1487.38
27.1682
18.0196
39.2057
606.215
9.73642
153.592
14.9942
2021.01
108.399
59.5385
354.362
26.1818
36.7896
37.8394
2072.64
90.2192
68.9979
-2.23124
72.0676
35.6013
88.7278
582.984
51.2501
647.683
216.364
42.7574
364.703
140.498
579.284
793.445
970.237
887.028
145.799
12.8866
726.702
16.9211
1035.51
19.7471
2379.67
420.878
1102.9
612.152
-1.59456
549.854
35.1434
1154.28
56.3315
31.3216
2810.51
-9.13523
25.0084
136.182
297.369
81.7379
389.656
754.1
29.0031
86.1258
663.421
36.3631
16.5698
959.09
1711.83
507.817
-12.7604
-5.70277
2076.88
2635.2
23.2401
44.9716
85.8123
463.982
1414
1234.37
49.478
18.155
-15.1258
21.2603
42.4959
44.0348
202.249
502.975
122.706
197.143
59.8889
268.747
32.6247
746.519
1998.86
14.8653
26.1563
487.521
25.8944
4.60122
1615.44
31.3146
66.2426
651.147
554.377
396.144
35.5508
341.796
35.0776
356.667
48.0386
934.764
32.9467
660.623
123.021
-9.09083
438.36
57.6322
260.346
5.73168
810.933
434.643
1252.81
227.915
26.0872
326.813
393.92
1381.07
28.8766
649.869
22.6525
34.543
294.173
48.034
641.289
7.90781
667.432
14.65
1382.7
1003.48
11.9957
-50.6057
1258.83
49.3724
93.8526
321.116
214.774
407.389
29.2452
108.639
35.7141
53.0682
5.39029
57.6603
1009.43
902.513
6.57377
29.3175
957.008
167.544
305.009
316.568
980.246
14.4069
181.651
43.3386
21.8643
428.553
49.657
385.337
1484.11
17.7587
500.742
1294.9
103.83
266.883
33.3016
51.4096
41.1743
44.2859
590.689
43.0229
7.90781
61.5017
52.1167
310.074
920.918
91.8233
456.728
7.64558
34.3835
279.429
46.7606
699.618
496.407
496.825
14.9361
249.449
41.945
499.846
1.49577
-44.9231
113.473
-26.7092
0.726997
-17.7682
620.814
347.157
-6.7392
203.989
868.704
-18.4473
19.0383
-13.8056
-0.39474
34.8207
17.8182
647.759
565.328
1390.84
264.072
89.4913
101.309
27.5735
384.05
24.598
64.9678
1436.47
74.2416
20.465
671.808
787.474
29.9039
-3.74643
176.045
103.83
33.3016
54.5116
85.1428
26.1818
2118.88
139.039
1641.6
9.78188
633.698
516.9
1673.18
8.24753
18.7347
12.574
49.3724
764.768
484.159
36.7372
79.5567
757.839
11.1879
373.137
26.9525
149.396
48.8326
215.139
-20.8466
57.6603
32.0447
47.8809
49.7321
42.6313
572.317
64.5369
33.4489
1090.29
10.6008
678.963
33.9777
1011.36
16.2034
25.9027
1264.76
1558.91
37.6318
228.651
-14.7231
22.7859
1736.6
55.1133
12.9337
77.3099
30.7725
61.0166
-14.593
1210.06
56.0887
756.498
372.332
383.463
935.009
0.892066
29.9039
590.333
48.6084
958.413
27.8142
1541.92
255.037
-5.67735
55.5303
9.72844
505.917
987.897
40.8869
34.313
7.41232
10.6999
-7.891
-28.7786
451.01
9.64983
7.3246
-28.2606
1.28841
20.8498
718.413
49.0383
129.64
17.5922
1152.92
1276.99
34.4988
-5.91901
7.06468
-5.45848
167.602
1231.21
563.402
24.721
54.2673
41.641
77.1008
-1.02098
26.231
18.1962
68.1131
37.6306
60.6204
8.68324
1303.96
1397.27
1071.04
21.8212
14.3526
667.447
462.723
331.56
61.3067
46.7113
27.9777
26.8825
1799.83
19.6327
461.386
117.985
395.43
52.3565
23.2447
18.5693
73.7288
5111.68
317.599
1805.58
381.784
-15.6655
36.2018
-24.5486
-10.3133
953.112
650.951
1995.49
274.565
780.846
47.1312
14.8209
28.8633
96.9876
78.5612
239.99
601.038
37.341
22.8402
10.9529
24.6923
92.7605
284.137
34.4588
43.9956
58.4621
24.3646
369.947
62.6098
85.1428
14.9374
48.6451
15.2566
2720.8
70.8573
750.813
503.729
158.509
17.8182
733.966
68.7005
1160.33
68.2318
7.89577
48.5924
198.886
-3.10258
428.537
6.88863
248.53
40.081
628.704
22.8549
2003.3
9.37203
11.1271
10.1262
1190.8
-2.17088
575.502
32.6689
5.56705
622.602
20.8788
572.777
-2.26881
1234.22
632.512
737.742
16.4027
-24.5125
-35.4978
-34.2707
14.8522
2068.38
1630.3
22.7239
-44.332
-17.4911
709.328
61.1232
208.913
528.853
228.555
264.245
0.755878
45.7432
-2.17088
209.464
12.9912
133.941
1178.1
-16.5085
24.2823
66.0039
5.88625
6.80917
44.5828
220.217
96.7839
632.794
447.244
81.3502
41.7026
-24.5125
-31.7496
6.95874
683.894
4960.07
33.5999
366.692
867.085
-0.94276
-19.4617
7.34655
2.59964
62.7362
884.925
28.0298
5.50487
-10.4885
1421.31
383.887
10.8128
27.3377
42.9763
301.975
-6.95397
35.7578
405.068
-31.562
-11.9019
5.43748
11.7176
156.335
458.319
16.3291
35.4669
35.0216
1.74076
1485.51
838.974
2487.82
4.90118
29.8353
21.3403
898.044
56.1408
198.653
459.029
308.103
7.19945
1637.5
38.2911
264.188
353.507
1091.06
-1.46252
-31.5951
40.8869
876.706
-62.8652
-44.9835
112.049
10.4579
57.1736
359.153
85.5671
300.13
41.0578
23.2411
42.6397
48.5854
20.0291
952.261
-40.5839
359.196
565.36
1458.75
126.454
1381.55
151.718
669.797
17.6322
3.31654
8.30604
20.5596
44.2859
-12.7604
31.7785
-23.9513
1162.19
-40.3764
20.0702
2058.37
569.029
878.542
175.376
-15.6601
-11.8843
427.567
13.8708
44.5137
-18.8903
101.309
-34.2707
10.3016
-25.0839
51.3254
15.8846
834.326
402.843
72.9712
0.755878
354.964
5.32538
376.851
57.0318
1236.83
152.982
-27.7529
1756.41
54.612
395.085
37.1241
-23.5098
715.887
103.72
-22.3395
1370.59
-19.4848
752.346
1132.65
227.949
121.42
17.9542
27.1885
11.0727
71.9668
132.909
1609.29
26.1036
566.203
-4.97664
63.0938
476.944
-11.9654
276.213
46.7705
5.6239
818.85
-31.1032
158.187
239.584
90.1189
542.415
149.87
344.136
15.3506
552.769
437.069
152.063
-13.4756
1391.41
930.866
-35.4579
21.265
864.535
0.197163
17.7472
1.1351
22.8962
433.016
15.5869
1328.33
1.18698
1199.01
17.8182
655.256
1832.2
1055.38
512.093
293.151
-4.81847
9.07885
595.329
955.166
27.1682
-25.0839
44.8279
1177.64
150.817
80.9509
54.2667
0.00170052
87.9638
15.7484
165.683
24.066
55.7904
47.6614
5.56705
81.7672
4.10624
56.1414
26.501
40.8869
19.5937
-14.2413
54.9946
50.3131
-18.5477
13.0274
22.686
811.721
6.16449
161.32
0.26945
17.1637
490.348
158.187
72.9039
-38.568
1037.41
-1.47456
425.273
18.155
123.555
71.4496
589.102
201.792
1674.47
3.02712
-17.8486
830.577
14.9113
469.272
36.3729
83.9014
-18.5769
25.1726
50.5446
-16.5085
256.666
21.0263
833.272
355.678
27.3245
33.0933
2027.57
113.854
14.8429
771.578
647.841
29.8517
391.915
36.2528
49.9753
25.6293
151.794
0.216016
12.0317
32.2252
625.94
18.6233
-22.9204
-31.6954
1104.63
61.789
855.757
838.066
599.617
340.894
981.616
1284.82
1652
38.6878
1567.95
41.509
3.59853
1.98355
-8.03379
25.6513
19.3862
23.7384
42.4959
580.018
4.90118
360.713
34.0993
571.509
291.236
180.676
29.6882
74.5311
13.9282
-7.55141
69.6986
460.94
80.8489
18.3981
1055.95
-6.745
22.4829
105.594
5.77151
770.891
12.3744
55.1939
96.2936
59.2302
41.173
18.9387
60.6857
70.7788
16.9836
288.792
-11.1899
-6.46698
38.4878
736.036
216.245
40.3278
58.5942
49.1805
83.2776
1468.15
403.935
-13.5346
-4.39176
56.7735
2.11856
25.5498
-0.667583
-19.3806
54.6274
50.4281
32.6114
983.421
961.246
7.3559
33.1475
668.908
71.8601
38.7309
27.5034
49.657
736.358
38.2069
1653.82
32.2252
792.613
1142.06
525.504
850.529
312.537
483.673
80.5297
-17.4455
36.4637
20.0892
36.1871
116.108
487.071
40.9391
-32.6468
1804.92
1010.03
2.41636
717.918
-0.667583
38.7155
1161.75
-18.8903
195.012
1.33654
-13.7041
18.9758
6.26775
670.308
44.0348
49.8788
20.465
49.4513
1175.93
120.306
43.0223
777.739
29.8677
68.2223
352.028
38.9238
920.976
7.44112
398.484
37.4007
451.914
501.563
2233.1
304.55
-10.0379
106.182
17.1461
123.517
180.663
438.068
346.812
5.08467
20.4744
40.6438
25.0084
36.8568
31.2515
44.0348
881.964
53.1994
14.0105
22.4076
1061.48
19.5063
465.578
-20.6699
262.027
5.26503
427.281
129.957
103.223
56.8723
94.5493
1018.33
1286.74
16.8101
15.1906
139.396
222.484
11.8387
14.6142
1470.71
18.8576
-22.4343
181.39
79.7983
12.4509
267.352
389.634
501.786
9.47982
1048.94
9.22997
66.8807
35.4739
746.113
864.59
7.80882
32.1885
155.542
12.0317
41.018
746.817
40.1751
-5.79361
-46.6879
409.729
753.733
993.174
-18.3291
350.714
59.6276
14.6354
533.088
227.513
-48.7317
620.708
29.7643
309.418
109.411
144.41
12.7402
1.64216
78.2751
573.581
63.9038
11.2989
27.2662
104.08
541.133
414.896
21.1129
118.521
21.8017
59.1836
699.978
54.6274
503.002
52.01
-18.8903
11.3539
629.149
3.16247
24.2296
834.195
49.657
970.617
60.6957
186.425
69.7065
987.552
41.2312
41.1121
1389.44
78.2792
407.482
986.941
114.676
627.732
1432.2
123.952
1446.44
1048.35
5594.08
518.572
84.9797
-44.8283
51.6873
349.783
1725.38
1695.86
30.7374
67.0025
31.7095
11.3539
1401.26
57.9557
9.60544
-23.7173
1328.09
814.611
53.4052
651.454
1540.33
24.2817
147.934
-1.11819
304.364
441.848
234.422
1024.05
26.1818
652.533
-24.4434
65.2498
13.6983
5.43643
23.4199
1375.96
-17.6543
867.406
204.466
18.211
26.3438
-10.0574
-24.7576
42.317
-6.54469
79.9449
129.59
39.1837
9.22073
1.98355
1017.08
26.0966
1335.62
7.73137
1170.06
651.551
803.367
488.189
96.7304
132.909
448.627
-17.8486
20.9808
20.6164
1821.47
53.2297
19.5063
25.8053
1025.28
11.1892
525.921
67.8245
1058.77
-1.46252
-35.3432
65.2498
394.407
744.755
798.346
4201.11
69.9872
300.981
503.096
123.342
41.9457
12.3786
862.014
15.1906
68.1819
398.646
56.3288
-16.2723
531.857
517.01
127.001
897.795
937.219
582.889
1286.64
10.3768
-7.96852
-16.1396
0.972438
999.332
237.946
1230.57
5.22746
21.5663
50.4281
116.944
4263.04
766.343
146.287
10.7069
537.717
8.78467
1302.34
315.078
963.916
765.869
1075.11
38.4126
737.661
1111.69
52.3927
-4.86632
12.4314
8.44784
19.9471
687.142
511.9
42.9319
8.24858
1069.63
891.906
-13.656
41.0891
3.16247
1744.62
28.3461
-3.10258
246.752
14.3849
927.513
866.544
1511.39
705.015
164.92
3.6308
58.8519
503.015
37.645
59.915
276.67
232.742
1246.67
648.691
908.58
868.78
-0.667583
15.272
37.3097
509.855
561.682
-8.08192
18.6074
6.26775
863.002
38.6344
41.0797
1350.05
19.6327
78.7125
239.763
30.7507
456.841
884.723
72.0243
-0.0551474
29.2934
215.876
11.1638
-9.10628
344.486
441.157
341.074
244.275
-14.8432
1102.6
51.7298
404.111
1358.3
27.1885
-11.8843
708.225
10.7069
260.355
422.953
1354.82
588.692
-3.10258
19.9903
12.3974
1512.22
47.5772
1102.32
1308.1
11.1271
52.0423
77.6465
735.816
19.0988
29.9045
72.4015
32.8107
19.9471
80.8643
61.6725
21.367
258.157
15.102
20.0772
48.5854
-8.08192
33.5999
77.0718
72.4641
182.716
62.9972
47.5772
105.314
251.127
1857.96
29.5535
489.295
1555.42
36.7896
20.5342
-9.10628
14.6354
630.438
20.6088
19.3874
37.6306
193.679
10.5003
837.361
651.488
1326.44
227.85
563.171
98.6579
21.8489
177.865
9.22073
56.3315
845.063
-35.2559
296.906
17.1792
935.488
77.0527
21.402
657.586
2.76613
1263.49
-22.4871
61.7269
-46.0958
24.8683
486.484
43.9133
137.165
655.25
-14.1394
-26.2429
2212.58
1931.77
28.2615
26.534
12.4609
1644.32
82.2742
47.6391
21.9513
86.0667
14.4069
-5.75551
1055.33
-25.5914
878.313
23.7552
1157.45
37.3316
-23.4708
416.409
46.7705
66.3482
-32.1559
1212.09
27.0467
1313.67
25.5452
0.358109
1.79349
1107.98
-24.0988
25.8944
38.9982
23.6758
235.738
40.307
59.3025
16.2267
1542.64
47.604
53.8841
52.3243
106.284
751.36
-0.133308
53.4052
319.744
39.2057
90.6807
-23.4708
2729.01
114.32
1823.35
13.8841
83.2687
33.678
46.16
157.78
967.43
-0.68709
7.10152
911.884
934.237
116.02
41.9818
89.4913
442.13
1090.82
458.609
33.5928
178.271
257.393
-6.22984
62.7755
643.958
725.114
70.066
1043.86
46.7343
206.903
621.081
-11.5412
85.7755
354.362
233.194
16.8114
212.952
718.125
1181.07
1158.44
37.1388
29.6279
-36.6282
46.8457
1056.43
1333.11
607.347
26.8872
945.659
58.942
278.078
44.2377
52.4174
1703.72
319.307
155.018
27.3245
8.44784
319.798
331.07
92.1087
12.9468
35.7167
51.9363
63.5779
16.2809
97.3181
692.78
1567.99
17.7979
79.8638
63.5685
1389.41
17.7587
397.668
586.746
31.804
893.238
515.726
-1.95464
468.928
22.7528
44.6351
1347.1
608.051
1021.36
652.822
637.332
401.7
895.06
284.118
858.266
907.246
58.8116
418.024
539.848
577.398
-18.6861
195.932
540.918
-22.8835
6.57377
153.006
21.8489
37.0175
35.7167
685.371
876.923
1120.11
849.598
44.3531
38.4126
587.736
81.3104
779.494
15.7484
71.9801
-6.68648
497.81
20.9728
1283.65
0.411548
24.6269
1545.76
16.5094
8.34935
7.49032
1240.09
1168.19
1795.5
21.265
287.862
-15.6796
1380.79
420.997
78.0709
1394.58
42.9319
1306.98
3513.41
-29.8756
10.7069
706.383
-26.8226
42.9702
2.51962
74.0199
-0.721017
3.59841
15.7181
769.259
1471.06
1000.75
47.6075
40.121
1974.97
162.612
554.668
135.344
492.537
1791.25
152.652
47.6029
29.9791
42.559
43.7502
-12.9692
1067.53
5036.7
992.333
19.0202
71.0428
324.966
42.6397
28.2205
524.201
20.0291
37.348
7.73137
13.764
53.7234
1708.54
49.8788
1162.65
-2.85607
1209.14
0.755878
606.089
676.241
82.6226
286.605
26.4823
-17.4455
10.2268
269.34
-29.721
519.696
974.43
-11.4302
-6.56517
2.26659
35.3169
-28.7981
74.5679
-30.7716
96.5289
-10.9749
22.7859
147.394
-8.60496
38.2336
1101.49
526.463
-25.8856
-6.69254
40.938
1061.03
17.196
41.2237
-16.6506
336.245
723.178
31.8142
576.641
416.898
-17.0478
8.00171
1725.24
1193.65
457.517
79.0689
116.112
195.314
22.1463
16.5094
139.534
-12.3672
71.8612
-78.5615
24.0761
71.4075
318.5
-10.6535
31.6384
1064.67
-15.7315
848.73
89.125
74.6199
-8.37878
410.513
575.408
152.264
-0.210036
-13.0831
26.6917
1028.8
66.411
32.6162
57.409
700.114
23.4404
1080.67
507.232
1390.84
82.2872
20.43
24.836
-19.8273
-51.4273
348.436
6.91061
35.4739
28.3461
415.893
15.8846
17.2327
123.607
29.9868
352.207
-1.11819
55.1135
247.08
38.9238
2.03778
103.883
704.594
59.2784
0.358109
-1.59456
37.3097
334.336
3.85762
1103.29
67.326
23.7772
46.7183
37.7164
119.333
66.5236
68.6194
770.091
678.331
282.986
905.057
1482.09
15.1562
198.596
-22.1307
26.1563
45.3891
1135.95
46.5091
-12.2654
111.321
11.2385
981.616
570.923
33.0933
35.8868
74.4988
11.0948
1440.57
74.8293
94.3489
882.078
29.0423
96.7304
122.54
77.7288
223.38
69.2592
44.9793
147.934
0.755878
-19.0375
0.163717
-4.81242
-15.0477
7.85437
972.56
-1.46252
28.375
769.899
15.8456
103.825
223.661
13.2678
90.6055
17.9966
57.7013
27.3245
68.6729
326.84
1335.75
33.8427
334.92
29.8447
53.7623
44.8443
62.0793
150.571
359.196
59.3625
3934.6
22.3391
977.114
83.351
118.432
37.4001
7.49796
878.25
49.8133
49.9322
177.396
397.582
1437.24
20.4744
-21.2004
301.591
218.037
33.1087
855.3
883.577
592.124
11.2461
921.923
1056.68
14.5609
0.163717
141.365
451.595
139.863
13.4766
956.038
438.189
27.7538
4.60122
738.376
29.4406
1213.17
899.701
53.6608
-6.54469
30.2646
67.2947
1195.5
7.60575
1146.34
100.575
151.078
22.8549
46.7343
2.62994
35.1757
30.1488
619.252
355.381
830.131
4.01219
22.1463
83.9758
133.912
96.3286
36.254
-6.30929
1262.73
1440.37
3.10821
1716.47
88.8334
679.822
11.0948
7.60575
970.229
114.178
887.722
565.835
611.181
1357.47
31.2346
775.256
506.929
1513.52
189.131
37.483
46.7343
25.1187
34.4988
78.414
22.0572
9.72844
35.5267
15.4041
61.5017
13.9715
53.2251
616.023
1038.38
1111.97
-32.6032
426.129
1.1342
-13.1749
965.342
23.2044
152.986
766.098
778.825
19.9471
7.77577
1511.25
237.543
-11.394
277.471
38.8179
142.289
54.2146
1225.87
-14.347
132.451
83.612
66.4844
174.654
2784.78
41.2312
56.1047
0.755878
1072.73
-34.03
65.1607
176.972
7.44112
1037.54
660.029
-0.0805762
-24.0988
106.479
913.523
-11.2503
387.387
0.149312
649.077
-0.74409
1006.03
2148.4
38.6155
553.048
441.592
29.5903
17.9542
162.376
588.736
35.4356
176.915
33.2693
84.1834
2001.61
222.476
860.056
-15.5782
1572.21
20.8498
126.208
1504.25
684.965
4.90118
1090.63
20.6164
-1.9914
2227.97
16.435
285.022
13.9282
11.1892
638.365
39.2748
48.0386
999.965
731.837
368.523
16.2267
9.64983
304.351
0.109485
-2.41159
80.4445
291.769
183.525
54.583
-6.85071
582.21
606.59
1282.59
19.1067
48.6445
95.46
210.651
17.0303
371.875
1283.68
1036.28
71.6261
-3.48408
53.9907
8.24753
22.4829
6.95176
98.0982
-41.0801
14.2484
49.442
40.4896
564.037
309.936
329.306
1236.99
24.9572
40.8512
20.179
106.939
33.9187
37.5358
1136.71
1423.42
552.377
-1.14707
1370.91
206.645
77.2914
29.9249
784.178
28.7637
78.9607
-17.2613
12.332
12.4509
28.8633
226.298
-20.7643
1.98355
351.787
61.7038
31.7258
575.984
1442.42
53.4052
59.2491
95.4277
1556.37
170.906
340.963
538.613
191.92
5.32538
55.7904
13.2822
573.409
55.5303
7.85437
436.577
28.5225
-7.23221
97.1089
743.647
667.919
206.141
972.096
-28.7981
-11.6391
57.3095
720.593
287.939
32.1386
110.398
32.6114
37.0175
717.877
1746.09
882.545
822.129
27.9777
751.736
570.362
53.7403
68.3977
723.24
710.997
12.1365
683.953
41.1121
32.615
62.6098
-7.79308
863.513
2089.75
373.749
1133.75
1109.81
824.508
88.4927
54.0054
121.457
547.979
296.096
21.9443
36.254
386.207
1802.11
143.145
278.077
61.3145
1428.15
28.7053
14.6142
-13.3504
117.63
329.953
532.42
15.047
85.3623
1011.13
22.0165
-12.3915
0.498191
615.512
81.3419
822.431
17.8779
-36.2509
313.521
122.059
14.3531
823.926
1142.85
1202.83
86.6417
537.938
1215.22
192.242
1639.14
59.3302
807.551
20.1509
-32.0087
601.685
47.0868
0.645556
-0.624476
36.8737
167.945
-12.2264
77.2028
91.748
28.1127
39.2381
28.8669
1518.76
3.45132
567.787
245.108
1067.43
186.484
55.5544
432.269
105.227
101.952
1849.24
7.34667
266.227
1022.7
74.8223
698.441
474.374
10.0159
57.4716
21.8812
66.5236
1762.78
3.59841
1831.85
20.5335
504.125
391.562
96.343
-19.0375
351.893
513.439
64.9006
-16.5085
31.7785
22.7528
22.1463
22.1316
398.155
2.62533
120.587
536.132
143.079
1219.27
-7.891
10.3219
336.692
20.8942
673.542
76.3728
1553.71
59.8298
10.6587
37.348
65.8274
1991.51
29.3774
2633.06
23.2761
14.7811
256.702
12.5475
272.559
69.1593
312.798
-6.85605
-0.773316
200.398
589.805
-18.4766
48.3832
22.1316
40.5424
14.5978
853.788
15.9441
19.9471
29.3451
281.389
39.1837
507.408
5.4726
45.0871
14.455
3.16247
-0.133308
62.0793
1619.84
792.105
340.472
1496.44
33.5835
8.38833
9.28913
16.8683
16.7493
821.597
-21.7232
829.914
40.1652
207.966
53.6562
264.601
50.5192
252.604
100.413
141.761
1716
28.3905
89.7835
47.604
1084.62
5.73168
40.6919
104.362
27.9777
288.841
4.39369
55.5975
153.066
27.129
44.9793
48.6084
45.7335
53.2395
56.3857
73.8984
11.1892
1050.66
22.8469
13.0379
107.233
82.723
38.9982
-16.0135
332.461
537.851
179.366
195.55
-1.22375
28.9569
375.53
192.289
50.5433
52.6719
70.056
445.498
732.382
34.9202
299.064
141.507
772.385
123.031
624.829
-5.80692
1739.92
27.0336
1737.61
-36.6776
250.423
182.097
1215.33
-15.7135
30.7724
-17.0781
-5.66716
16.2956
17.7224
28.8669
353.09
18.3091
42.0392
344.773
336.64
105.306
22.4082
77.2483
871.705
350.108
40.8723
924.768
-2.99686
9.36439
602.762
34.9673
58.3756
587.993
89.8056
78.8203
95.0398
18.6003
14.4069
980.94
597.125
7.20479
382.639
468.511
33.9492
470.241
341.972
369.557
-3.74643
489.014
10.8128
30.7948
260.44
353.507
-35.2491
-41.31
358.358
628.076
10.9019
175.141
655.737
383.241
28.5035
8.58261
13.7094
38.6155
192.972
1008.96
82.5658
1065.97
614.462
52.0381
48.9113
1171.35
66.6216
162.176
1616.85
-16.1396
-0.901628
58.5942
30.4398
363.509
864.763
67.1821
34.7445
50.8443
16.2034
22.1546
29.7466
29.6681
838.142
46.933
8.32616
428.651
59.5085
12.8337
102.48
120.884
1545.28
589.427
1.47933
-4.67062
943.862
12.4785
628.092
423.075
295.953
832.195
552.709
452.938
41.0961
22.7239
750.272
248.626
196.169
516.299
38.6344
1970.01
22.4905
5.50487
1678.05
636.886
466.806
45.7874
334.766
4.10624
470.802
5.88625
87.7386
46.4945
36.4603
45.7289
59.9642
626.585
2.02338
58.7464
23.6188
47.5679
52.6719
797.194
44.4479
276.082
809.202
61.0577
688.734
235.465
-8.13619
86.0354
72.6247
1390.41
397.411
284.272
629.553
18.9758
1453.65
16.259
12.1757
1.15305
35.4575
963.996
647.445
312.888
940.783
213.526
949.033
45.7432
16.5698
713.588
973.45
93.6482
417.225
9.28975
618.099
37.1241
579.94
982.762
1270.61
473.594
43.7502
19.8706
40.2013
673.924
9.31386
1432.87
81.5364
273.442
240.633
68.8766
-0.149598
300.897
72.0112
329.25
106.688
528.722
476.658
14.3681
10.6368
25.2942
325.366
1975.63
642.723
11.1271
-8.60471
-7.79308
636.751
11.4081
1000.67
-12.8544
54.0054
378.204
866.672
11.2385
0.646714
-6.36629
313.815
-28.4571
17.5829
-29.787
439.074
7.64679
34.9673
667.447
34.4855
479.297
9.47982
93.5629
462.761
84.5681
1370.59
29.264
22.3391
-17.8486
1015.66
-8.18335
760.476
4.83569
34.6848
782.692
59.3302
37.3097
21.367
52.01
444.004
21.9513
554.583
595.367
3.12366
40.2867
29.264
517.093
111.295
1985.53
88.4472
277.281
27.9937
81.3407
253.765
18.4438
1261.41
45.7874
100.508
281.966
25.7114
39.6053
-31.5897
-24.0658
1195
491.771
652.927
108.232
-5.7718
864.054
39.215
23.7772
26.8825
452.9
211.162
799.505
1321.94
-6.6042
79.0769
281.112
50.4825
32.615
32.6247
646.256
52.0423
22.6525
19.5504
15.8744
3.99348
106.243
756.105
371.335
380.733
546.119
-19.8273
-21.4423
812.267
-14.6412
115.49
25.9454
22.2773
1639.76
497.483
4.68687
51.1052
2068.2
0.881886
67.7117
942.076
1991.11
245.767
685.566
19.5937
61.8382
36.9368
1498.22
50.2537
1313.03
102.679
29.3451
16.6949
8.24858
224.424
-18.6312
114.178
2139.6
185.768
1239.4
501.625
68.7328
38.4126
1217.42
342.804
45.8697
35.9733
24.2817
571.473
534.865
609.837
987.336
67.0348
96.3872
-5.67735
2539.72
41.1489
423.196
-12.3672
1562.97
765.949
73.7353
333.834
-16.3243
22.6393
142.444
1194.08
25.1282
22.3041
12.6546
-45.1272
65.7018
11.104
-16.9999
39.5905
-0.607638
604.381
90.6807
1265.36
211.688
135.752
16.6854
5.45079
28.7512
81.0903
38.5821
-3.87539
32.1045
81.88
-23.5064
29.4596
698.354
275.131
1196.51
313.72
-7.5022
1378.09
-3.59882
276.138
250.381
2045.45
233.912
124.823
451.593
11.4425
592.455
1600.99
11.5138
32.1562
299.666
150.398
407.46
-8.32381
146.974
248.549
5.33072
1617.63
193.358
1128.18
288.822
182.572
147.033
829.276
1262.07
-4.52145
1107.45
1543.24
1669.21
15.849
-0.525485
55.549
36.2018
0.579861
13.0345
531.292
21.0073
31.5688
-8.28399
-0.74409
23.623
31.8027
1165.87
1175.76
261.682
40.4429
29.0626
27.4434
464.128
60.7224
44.828
513.354
211.184
-11.3777
1591.32
-1.22851
3.12366
512.551
21.7678
1375.41
118.792
-15.9745
34.0993
189.199
-1.87237
1540.36
4.50401
45.7432
597.53
53.9163
1366.36
11.1892
491.363
31.5166
314.486
-8.51724
68.2177
26.231
1768.43
-24.7576
32.9467
12.4509
29.3451
598.107
30.7374
389.656
631.67
24.2225
-2.45972
545.22
153.909
40.605
656.854
287.885
-2.02378
177.955
-22.4871
633.317
-14.2367
488.023
50.1682
-33.5695
45.7874
93.6482
5.98031
26.6485
1137.82
513.137
1181.51
17.6179
194.897
842.785
1038.88
-12.9692
47.502
401.896
231.226
16.1795
153.279
295.316
488.209
-26.9045
2868.56
52.3022
78.8203
65.0067
16.7333
-21.8432
844.579
171.806
16.1456
583.56
0.892066
15.3586
119.859
16.8683
710.154
34.4891
44.546
1795.52
2260.93
96.7598
472.623
635.228
99.3196
490.461
43.7502
595.558
1858.43
839.41
216.27
114.168
23.8253
725.123
16.2809
2338.7
2348.44
19.3862
23.7384
21.546
136.086
26.0872
58.8216
14.0105
1.87577
835.716
-10.4885
830.977
355.641
62.654
883.043
48.6451
463.158
2958.79
1091.56
21.366
28.7613
1146.19
875.132
112.642
592.92
1431.26
339.313
-6.90194
807.287
-16.7496
2.05961
-29.9305
85.3623
44.1099
434.096
16.4719
33.5615
392.432
12.9689
289.895
1300.47
688.017
38.1269
372.315
21.8812
42.1608
2266.64
62.2103
18.6233
36.3631
191.92
1395.88
706.091
-20.451
30.7948
37.4262
25.5452
-5.26409
290.892
253.263
1118.47
22.1316
418.77
13.1125
739.712
1183.18
956.424
12.4314
25.8422
25.4504
-6.28978
14.3526
11.5239
3.59853
27.9706
22.3555
34.9996
70.2718
14.2715
1822.32
639.949
69.2592
59.9718
52.3565
950.917
74.5311
64.528
125.507
578.395
1111.68
43.5151
50.8638
531.892
5.26503
508.623
608.527
41.3788
1018.46
17.5829
35.5508
306.817
326.194
139.275
717.535
-28.931
600.824
90.9616
7.02401
-16.1396
-14.0201
1018.8
-54.7427
6.70976
-10.2928
-36.2748
16.2091
28.8764
21.0879
274.401
437.057
1387.16
27.0407
31.1572
949.86
144.632
13.3345
30.7724
69.129
762.7
1777.92
40.2112
44.0423
13.8841
942.358
-19.1723
393.718
1044.66
688.965
-10.8863
-24.4434
22.9003
118.33
186.112
-22.5727
24.1771
2.26659
753.084
1194.87
816.806
266.31
3.65705
121.594
57.1025
-8.23524
2.12401
40.8347
278.449
501.327
347.936
88.3606
562.048
30.7374
872.851
404.649
11.3539
278.698
1018.91
24.2296
652.41
391.072
969.823
323.492
48.576
722.241
1042.87
120.306
631.562
67.3491
55.1038
28.8766
202.102
-35.4435
190.09
-5.67735
13.0379
36.0188
699.291
154.527
30.7363
-13.5132
1161.13
4.69971
27.4434
91.1893
1025.39
1178.62
169.418
1049.01
24.4723
593.541
738.242
8.78467
475.879
354.434
8.74585
700.293
1309.03
445.307
24.2131
202.765
184.414
53.2395
12.8216
23.9313
39.5191
210.705
56.1668
66.7747
805.768
657.455
31.502
1858.05
1006.37
836.48
25.4928
-4.27777
52.5807
554.345
22.2569
83.8973
944.646
153.859
1047.66
1.02928
14.1249
430.563
66.3193
49.2239
64.173
23.3075
533.422
12.7237
23.4404
40.5895
50.4281
61.3803
41.0799
30.0945
199.988
14.4069
26.1036
30.2202
44.3531
464.161
1091.64
209.174
54.714
29.9868
477.77
493.645
12.8216
486.826
1060.89
73.8984
31.804
53.6562
15.3506
3.66756
56.6335
21.9443
611.592
15.1418
1845.21
35.2611
116.908
956.908
14.3054
3.35339
-10.0103
52.7534
21.367
192.565
-20.7643
1110.78
407.318
964.52
81.8513
90.8865
49.8788
57.9463
25.2549
603.451
507.755
10.9476
2683.23
946.567
62.654
470.335
13.3825
65.2498
408.189
55.201
176.913
55.6775
954.546
403.074
64.3686
27.0829
615.41
62.9784
48.6692
101.398
83.1745
27.4239
61.0577
737.742
1066.62
42.9319
293.107
-8.32381
22.8883
838.88
13.431
30.3145
18.7349
16.7169
66.3179
1246.62
751.419
674.546
17.6225
988.398
515.071
82.0273
612.983
407.482
14.3054
50.205
825.677
27.4434
25.597
-3.46863
95.4057
11.9967
78.2469
288.457
13.2279
499.838
61.7038
26.1036
459.792
385.433
387.324
45.9089
69.1907
480.487
172.78
1193.7
239.882
13.8841
934.862
-29.8213
233.194
9.31518
561.528
461.378
755.168
759.408
-7.23221
991.038
728.655
375.564
22.4829
990.836
1263.27
1.12998
6.46815
61.1043
2.07213
-17.2613
6.57377
169.872
915.778
3420.45
88.8334
-0.149598
18.8501
282.446
52.3335
-4.97664
344.204
29.3774
64.6496
1011.27
1459.75
1574.94
113.336
24.7289
955.693
27.9937
1365.08
671.681
1026.69
53.9163
972.804
893.874
432.218
125.921
882.605
352.736
12.7759
22.1316
-21.6357
-27.3597
24.3569
1807.93
182.431
781.635
660.322
19.8706
1445.75
1073.49
28.8273
99.269
437.373
143.773
78.8176
11.8387
743.626
-7.37929
328.016
823.902
19.9471
1043.21
137.086
-8.61802
-0.149598
0.109485
76.2992
1212.38
653.463
26.472
25.6293
282.041
1492.48
0.892066
34.0993
327.88
1080.22
842.898
1345.74
584.017
17.2247
56.6335
15.2566
140.212
29.6279
148.904
161.816
695.428
126.213
-8.24035
75.8086
432.563
66.3086
851.96
266.061
296.818
196.247
399.77
-13.3504
95.1417
-5.50522
689.842
-13.0639
3.35339
49.8133
662.497
271.072
1086.32
-1.59456
82.2872
621.726
27.9614
1.98355
785.093
1043.27
1175.27
1517.37
310.152
855.727
277.212
68.192
207.039
343.32
132.977
1652.93
281.866
73.8542
53.9163
-29.8213
247.322
16.786
873.726
59.6129
311.948
76.986
42.3637
1339.9
-11.0463
30.7006
-7.37929
47.0372
845.258
834.989
33.2609
2.60106
-6.52383
4.93511
27.3245
60.9217
1060.05
28.3905
1439.11
41.0799
7.60575
12.9781
20.0291
11.1111
20.8498
414.814
1521.12
728.404
-11.9654
1058.7
73.8141
229.002
24.2817
28.8669
739.861
956.861
15.0071
17.136
4.04524
-4.40566
45.743
31.6744
768.84
23.2762
407.719
61.3067
28.9077
484.313
20.8498
23.7384
42.4959
769.298
-19.4617
87.9314
740.982
0.892066
228.555
50.6015
16.7493
902.182
637.948
22.192
1651.22
2896.24
339.151
9.72844
243.548
986.17
-22.2247
52.1313
-19.0978
10.2234
11.9957
16.8607
1050.81
62.4909
-26.0876
52.0791
868.644
711.478
-4.38806
200.805
1234.84
652.927
20.4814
26.472
508.517
1626.06
1134.74
1766.52
682.01
1880.58
39.7215
340.999
2157.05
91.7119
928.419
333.152
7.65998
9.31518
500.295
-1.61001
374.471
50.2426
-1.02098
261.246
-20.6207
42.559
831.691
598.779
-0.667583
14.3526
4.02764
207.85
559.224
464.305
26.1036
456.648
117.985
944.531
158.187
263.947
697.316
1901.11
687.091
132.978
898.089
794.868
76.4942
7.13909
7.64558
10.0206
25.4928
48.3796
38.6155
1559.94
180.862
88.3606
38.8915
663.27
646.015
44.8372
12.5328
33.5999
8.76269
25.2942
587.736
720.367
-0.982
789.348
558.391
97.4531
27.9937
1653.68
16.5698
46.4201
116.356
57.0318
624.009
-12.7604
75.3742
198.915
241.412
-0.00594068
0.149312
1256.75
43.9495
1234.66
43.8198
932.545
1010.32
834.675
18.211
11.8387
1343.33
52.2419
100.764
3.80265
1116.1
969.899
37.0866
10.4579
349.528
34.0127
89.7835
296.855
1230.8
-18.6312
1339.42
33.5928
299.265
93.57
1708.86
-9.05777
152.129
9.3646
98.2388
16.6551
511.575
35.0363
28.9668
2.8128
-23.5432
843.158
187.279
1325.21
617.863
231.367
79.9119
-30.069
46.5613
-21.4024
153.387
723.043
359.764
26.9525
679.756
211.375
27.1885
-10.0103
2.15357
39.1837
8.24858
1461.31
-15.1421
44.4401
282.844
18.155
5.48889
58.7416
40.605
713.412
60.9014
27.39
22.3391
43.8291
15.8846
5.98829
391.599
1456.15
104.83
488.013
-19.8491
-7.79308
614.857
-22.5439
694.587
-24.0047
3.66756
255.285
43.3676
24.0203
16.5094
484.362
302.476
29.4406
358.593
360.471
655.179
1046.57
218.92
16.1267
-31.6611
266.833
134.403
3.85497
32.9467
-2.54165
159.575
1051.18
44.5137
-30.1347
1066.45
284.321
20.8498
-19.9692
27.4865
10.5234
805.699
40.081
668.06
15.3586
9.253
0.755878
40.121
-24.6597
822.879
660.481
296.047
799.535
-12.2654
39.3494
55.6775
38.128
576.468
190.127
198.305
272.456
272.874
835.777
5.82026
465.484
38.8257
67.5732
112.066
42.6678
616.685
-2.71885
1352.21
22.0941
31.0726
102.151
-4.38806
147.902
584.568
222.428
35.4739
35.8424
-12.4729
12.494
85.5994
90.8865
216.671
1148.65
141.447
41.5955
434.702
-1.87237
31.7418
857.204
433.675
13.2822
25.1726
78.6556
25.5452
-0.68709
25.8422
911.884
42.181
138.96
34.4855
68.8766
11.0948
1.98355
3.21061
10.6587
391.547
33.9683
188.673
650.151
60.6957
0.892066
35.9733
28.0298
1456.15
236.888
531.126
28.9208
22.8469
7.41569
64.1298
61.487
653.028
544.23
21.265
314.099
613.666
351.978
26.9532
1111.26
91.4345
55.2995
44.31
1180.96
27.4535
143.194
646.403
269.725
-38.067
1.17214
145.886
-7.18371
40.6218
44.0348
1281.14
18.5909
11.97
-38.4633
1257.5
310.978
-2.99225
1571.65
198.256
92.9168
10.5768
1283.1
1173.44
1233.89
22.0249
243.091
29.8447
123.103
856.315
440.641
6.26775
1755.06
14.8428
418.642
14.9113
18.7424
685.791
12.0003
28.8766
-24.6597
-0.431589
405.608
189.226
934.467
-9.01222
-0.0805762
215.929
161.434
72.7461
608.714
1010.97
38.2326
393.548
-13.663
1837.24
-10.1144
699.873
63.0312
64.8058
1258.73
-16.5871
117.602
7.3559
-2.45972
3.61482
26.472
535.358
55.2792
18.5909
1010.85
-6.6042
28.4771
80.5036
67.4681
-4.86632
1121.46
730.589
293.797
-5.45848
20.5596
7.85437
37.8929
-15.3497
6.80917
207.627
14.206
132.136
38.7155
494.582
-2.99582
260.031
196.627
67.5759
1.33654
29.8447
921.455
1276.11
21.8643
44.3699
-13.8395
27.9613
521.716
145.195
177.955
1201.16
965.9
30.7507
1637.64
17.0303
2409.36
28.4691
802.512
-18.4766
1011.64
-2.89504
558.466
10.017
26.8872
368.447
40.8833
1106.83
1963.96
1471.34
49.9127
1371.42
1743.97
12.196
407.906
524.567
525.491
38.8915
-7.64586
547.337
1982.22
1156.16
128.725
-3.51303
-10.5988
617.817
16.259
36.5386
661.396
-6.77069
508.238
513.413
208.023
27.9937
-23.5972
67.1696
20.1831
23.2986
-3.80328
412.559
14.6354
49.5788
371.059
54.9946
679.542
334.43
413.822
-6.36207
753.573
130.655
18.8475
-24.7412
54.116
29.5494
1117.97
857.455
12.6462
1556.2
0.454735
1598.52
23.2459
662.097
429.406
-19.3801
1088.15
-37.8761
271.072
178.789
-4.212
460.871
146.287
1152.01
22.3484
512.908
322.206
311.33
19.672
799.505
24.2131
2.76613
20.9808
39.2742
449.659
298.732
-11.5412
801.036
1263.07
956.956
-16.5085
1019.9
176.426
9.02781
177.679
-29.132
208.773
-0.00594068
1009.58
1175.69
435.913
26.1458
47.4426
20.394
508.752
8.63136
708.176
29.1549
4.30687
1066.84
21.6687
760.119
1520.86
399.426
734.648
976.658
1059.14
17.1461
39.1837
28.8633
57.6322
16.717
179.373
1334.19
99.5606
10.0159
3.12366
1792.87
113.375
26.9625
-9.00424
13.0373
28.1127
854.457
645.444
10.9476
-39.1917
9.31518
294.586
1896.47
-10.8328
28.375
53.9907
0.853087
8.24753
53.8034
25.0096
270.015
153.327
229.352
545.297
32.5747
827.808
714.614
-13.3504
83.8973
52.5908
781.671
1118.87
-25.2076
-8.3639
233.786
727.865
2.37226
31.7989
553.668
13.8755
3.46381
-9.78646
-19.4278
1397.66
1534.07
21.5663
1438.62
-8.13619
1570.75
-6.74395
87.6172
-15.1421
-16.7571
-11.7819
7.3559
-3.88144
42.4959
707.454
91.6795
759.889
64.0843
5.541
-14.9908
50.4825
-4.86632
28.8766
5.78592
182.143
1171.21
17.1306
1583.23
29.9791
33.1887
188.053
259.271
10.5003
1516.97
24.0167
1152.49
20.8128
23.2044
303.069
7.60311
22.2569
46.4159
266.303
179.965
741.285
34.7396
968.42
-47.7533
0.498191
41.6842
13.0583
383.128
23.2459
14.7082
-32.7219
16.223
101.444
347.937
555.934
-27.6763
633.516
180.74
12.8337
2177.27
164.131
-15.6601
1.23414
95.8569
1611.53
47.604
29.8355
-5.51271
692.867
663.654
25.6124
1494.9
1434.59
441.559
-0.149718
43.8291
10.2624
13.4846
592.124
0.00170052
29.8677
420.547
8.26189
31.4275
589.267
13.0633
408.466
11.6559
48.9898
529.674
1221.5
707.61
17.8182
171.747
662.779
20.8942
29.8134
-24.5125
15.102
33.5928
27.9777
30.6306
89.3307
21.8812
-2.59508
20.465
544.205
638.075
365.809
300.706
1157.99
1847.66
396.068
17.372
164.145
1334.21
386.94
11.4897
595.374
42.0859
558.115
451.644
14.448
1415.07
34.3835
284.114
1338.93
5.27607
697.869
10.5045
1830.91
30.1831
81.9293
213.75
1360.19
503.892
53.9122
16.9836
-9.18479
7.55078
-19.8877
-0.901628
125.502
-19.7961
101.957
22.2045
808.734
-17.5537
1020.97
49.8133
14.07
662.779
114.146
212.522
2087.25
-35.7569
449.885
672.649
824.003
607.064
731.121
-12.4729
6.88863
132.338
533.959
572.316
30.3511
46.7705
35.609
1828.97
118.832
-2.17088
194.471
438.695
1129
868.051
546.885
38.9982
1340.81
428.038
11.2385
784.689
620.963
20.764
-0.74409
17.7126
42.7574
675.38
791.99
-23.1759
301.33
21.7023
1234.09
1.7024
870.319
957.184
14.455
-16.9999
18.9758
-10.5988
-43.728
-2.59508
2318.07
-40.3374
849.318
622.109
1.87577
-26.5337
53.9163
13.2822
32.6689
1133.12
4.01219
40.8869
-13.4756
-31.1079
-22.4947
925.244
-17.5537
-2.26881
40.4429
30.9366
162.376
-36.2472
644.958
26.0653
-8.61802
44.5137
-9.26085
-21.1523
267.851
3.16247
1478.5
18.9758
-19.9692
18.1162
660.603
8.64931
15.7181
596.845
-22.1227
20.5335
354.2
618.324
21.3706
525.504
59.6733
618.01
3.91185
6.43198
1105.64
8.67864
163.402
986.17
1769.38
98.983
-2.89504
6.37347
1514.89
24.5122
265.378
1.18698
-19.5272
1554.55
21.8212
194.263
1452.68
862.823
-7.64586
-52.3644
5.08467
20.0291
324.08
23.7384
979.529
40.2867
1401.08
318.442
8.38833
465.134
41.1483
991.383
42.9862
25.1285
35.3104
63.882
13.9282
1171.24
1153.73
388.29
50.5938
63.1737
-16.7173
58.7464
505.254
38.3273
46.5055
30.7013
1126.26
270.581
1472.49
1537.33
-3.98004
59.5344
629.872
860.251
2954.53
2529.52
-4.8952
105.92
883.183
1892.12
-21.0095
1192.99
728.089
743.337
237.366
242.034
766.321
829.09
-3.89773
243.091
35.4669
1406.84
784.163
38.6535
-28.4025
959.851
16.8609
77.0527
2.66138
24.1514
70.6436
641.786
18.5595
44.8062
33.3016
36.417
530.772
125.826
1660.08
1467.04
17.7197
783.354
319.238
309.37
465.419
94.8903
434.389
385.39
902.66
23.2411
-28.0015
-19.3263
-9.50364
30.2202
-10.5988
488.507
87.4735
165.849
29.264
18.5909
210.621
641.823
847.444
110.489
-7.49456
78.5934
850.186
63.9977
599.529
14.8429
46.9611
23.8253
16.7262
11.1111
30.2202
2259.5
282.376
3018.97
36.4993
87.9999
685.91
38.2372
1278.88
1105.4
61.4126
20.7784
37.4262
703.133
2.28561
1743.15
38.9982
15.8456
-21.7375
-7.5022
31.3146
49.3724
-39.2061
32.5094
488.387
531.207
132.713
-2.61394
54.2914
-3.55007
36.3228
260.117
-28.3429
42.6678
-28.0565
660.701
29.1174
22.0165
11.9714
6.59464
485.838
39.2952
278.18
30.7421
-30.6721
884.164
597.041
209.228
921.401
315.123
674.492
28.8633
782.896
953.75
0.109485
451.51
-2.45972
63.5849
704.884
-10.5988
19.9903
1524.55
-2.02378
72.1066
50.9659
196.696
58.0978
164.8
2423.92
12.6869
744.814
1862.77
1278.47
959.441
61.5017
104.591
808.576
1366.95
432.903
86.8538
17.0159
31.513
169.382
117.326
4.93511
12.7237
21.7023
23.6953
286.092
13.398
72.9169
23.2411
57.6322
1.72447
937.143
2169.58
12.9852
35.8424
28.7565
59.3456
53.4052
96.7304
18.5909
405.524
110.489
824.472
19.5063
42.8067
-5.45848
7.85437
37.8929
-1.61001
40.8869
35.2501
2.72715
36.3585
11.2385
31.3146
124.335
339.856
201.655
1164.64
483.163
10.0866
27.3711
11.1879
1186.48
1216.98
31.3295
30.0919
-6.90194
7.11797
-2.10597
128.875
18.8576
39.5409
391.734
1747.66
953.427
17.5936
-6.52383
81.083
23.3075
675.421
367.033
108.009
563.307
1403.04
172.694
971.519
33.5836
39.215
85.6214
56.0887
26.472
-6.85071
153.066
1108.5
692.683
42.9538
94.4289
988.525
41.5955
99.3272
18.6233
40.1113
315.609
1347.16
-3.58441
14.9374
49.0838
256.666
393.965
719.905
1412.69
347.555
4.4994
-3.75407
35.0627
218.038
1244.53
-25.0499
-4.53464
6.57377
23.7229
435.063
761.623
42.6397
-26.3865
157.531
546.69
14.8522
-0.585658
597.694
898.323
889.557
1159.44
38.4126
55.501
450.501
240.773
352.691
11.1632
-3.74643
344.711
216.283
9.07351
-5.67735
263.552
721.874
343.366
205.805
18.3835
192.342
-19.1354
580.038
537.189
464.128
526.892
44.8059
28.8633
3.28427
14.8429
482.923
1124.31
88.3162
-3.10258
82.3092
259.347
180.802
849.318
41.2312
13.0011
-14.2367
17.6322
-22.7856
200.093
1014.68
575.283
204.631
648.346
39.7669
-3.48408
290.138
9.01316
120.691
9.36439
5.07769
34.3799
7.64558
56.8723
707.653
994.101
2163.39
6.75639
1140.91
1057.92
8.73041
27.9393
11.9967
412.145
1085.19
1553.06
59.8298
31.7258
987.868
1412.42
27.1682
1311.13
260.345
724.282
822.634
5.6239
17.6322
20.1831
73.8984
2784.81
437.016
11.6559
40.8869
947.92
0.853087
1183.29
126.892
412.941
3.89744
0.845956
28.8273
1516.06
17.5822
582.305
-12.5241
35.229
5.39029
638.621
134.246
919.772
814.432
14.07
6.85634
1128.02
128.189
357.797
419.9
421.127
976.248
55.6363
176.397
-10.5988
846.453
524.131
287.458
686.8
273.98
74.8814
455.4
69.2231
0.755878
4.51376
29.6882
33.3016
-20.451
660.481
-3.80328
831.394
332.068
1002.54
1765.63
1345.24
-44.2263
1341.83
18.1962
410.57
834.61
21.7447
62.6901
538.573
77.9709
1493.57
22.6869
394.269
523.459
40.8512
681.473
27.7163
413.382
25.3144
32.1386
1049.31
591.083
208.131
1598.04
219.125
29.3994
955.64
39.5905
215.226
19.0701
33.7275
-12.9024
19.528
273.402
336.761
2673.27
69.2231
171.296
49.4913
1650.76
3.91185
23.2986
24.3077
66.7747
50.5192
123.952
1279.64
70.8573
1374.34
32.0084
868.343
66.7223
36.4532
64.4345
34.8674
567.786
41.3363
-1.27974
9.13843
63.2825
9.55587
17.8959
372.072
25.7647
-15.6796
310.7
62.7958
256.079
20.8942
24.1912
26.9892
548.638
-13.2681
-24.2534
114.185
1069.94
432.792
17.6322
55.7904
539.895
709.207
663.364
33.0415
332.068
26.1563
26.6485
644.943
44.6204
-23.5098
2088.46
224.882
722.845
1260.02
19.391
64.5642
18.3945
1190.75
16.1267
1567.43
91.2996
1216.38
17.4609
1302.1
39.1235
13.2354
384.369
-7.44175
2849.59
833.487
293.081
570.689
127.935
28.0508
51.3569
-10.2331
12.7023
795.156
-13.357
6.05686
710.352
55.7114
123.404
6.90225
1048.55
538.828
23.6758
636.788
730.099
113.396
31.1915
126.797
32.1386
48.2619
217.242
14.8522
677.826
-16.9999
11.89
23.7552
66.5236
24.2131
30.7106
437.549
279.602
80.5865
53.2395
72.7918
385.626
1583.75
11.1892
66.0039
1453.93
27.7538
365.048
413.382
396.38
383.516
40.5895
97.7309
27.9393
2619.48
-41.12
11.104
31.2735
22.3555
52.709
189.926
74.355
578.365
1950.75
30.7106
999.769
1196.02
24.3646
11.1271
415.746
14.5609
48.8894
43.9133
-1.51596
18.6601
19.1522
933.549
98.2027
-1.88001
66.2426
30.831
1570.12
343.67
1326.78
204.989
63.1886
503.437
1272.1
46.1841
37.3097
588.307
-26.1274
-0.537526
464.628
12.5328
1084.95
39.5905
895.196
6.5535
25.5159
1092.43
25.0884
484.401
691.449
269.867
50.4825
674.232
-26.0732
742.94
2082.03
447.21
11.1638
1091.12
68.9979
794.247
-12.2654
34.4845
535.438
1194.43
567.991
45.6279
43.9495
35.2611
8.21254
3.00826
2486.83
88.7967
664.764
39.4622
435.378
44.5993
29.7532
173.852
9.48731
-0.922492
23.6953
51.8339
1544.51
1902.03
-5.51271
203.736
5.48183
40.6438
24.2296
43.3386
10.0159
36.8737
520.048
23.2144
-10.3523
663.786
44.9793
44.8603
27.0026
9.07351
593.647
5.78592
1592.9
11.1638
-7.08472
48.331
25.4504
25.3144
299.183
154.426
209.432
781.595
503.586
99.1851
389.22
97.3181
819.202
334.229
83.7085
705.915
774.921
16.1456
1136.58
24.7289
1206.78
85.0986
792.433
10.8128
3.91185
529.296
41.1743
985.067
24.721
73.008
62.2557
-24.0988
44.6351
336.975
17.7197
-2.99686
277.356
45.6243
255.523
19.8706
12.7723
-19.4278
1.47933
257.835
21.5663
3.08055
0.279503
610.774
23.2411
498.038
1247.98
131.294
5.08467
29.3994
35.4739
620.551
11.89
1483.64
33.0122
413.187
-5.6205
61.7269
748.508
811.174
-18.5769
184.468
-37.1232
419.71
1672.08
1418.93
642.462
64.5713
-2.99686
-5.62814
2298.93
-31.7098
435.434
-15.7366
372.593
32.5754
38.6155
43.047
36.3228
7.10152
115.27
954.652
571.441
-15.5782
1323.33
-25.5914
40.605
231.777
608.35
11.0947
43.4696
74.9643
935.915
-19.0375
483.077
28.9208
-5.67735
57.4044
382.668
44.897
9.78188
-12.8544
569.374
533.752
-19.7616
-8.61906
9.36439
51.2465
11.3937
729.662
14.2484
179.564
-1.15779
645.766
17.8182
25.5693
8.73041
1421.29
40.7656
-7.64586
69.2001
121.229
9.23702
811.706
-3.10258
743.38
61.2365
979.194
-2.59508
614.544
8.22184
-12.2264
45.3437
52.3927
288.608
935.042
-45.2744
64.528
10.5527
-24.0047
114.237
363.98
592.469
434.426
1693.03
334.913
-1.22735
676.687
257.877
1205.87
450.91
20.5583
558.67
16.9734
345.422
53.9696
13.2354
92.0148
781.54
-12.0892
-4.43522
550.189
726.498
1212.8
1170.17
59.5062
524.589
477.996
53.8104
10.6587
533.976
35.8424
495.399
636.558
957.04
1567.87
310.945
366.168
158.314
1031.1
39.2742
11.1271
126.318
147.62
11.4081
79.5206
534.054
978.621
67.8779
1551.99
48.3685
1239.61
4.4994
783.354
176.312
154.324
36.3235
68.6006
706.466
17.0647
1112.04
61.3145
60.077
4097.3
1294.6
1142.95
2385.8
258.807
2044.66
1.02928
29.5128
64.4452
2403.53
1507.25
349.031
-3.80832
1554.42
41.9865
35.3229
8.50754
14.5764
1349.88
191.399
1.23462
936.37
591.871
-13.357
-33.2985
352.406
28.9409
98.815
1.58931
38.7614
-10.0574
-0.786507
126.514
17.1461
116.02
181.321
-13.009
676
52.3335
36.8957
39.5905
-16.221
1472.39
74.355
32.7904
9.22061
414.894
-10.3523
17.2327
43.1052
27.9937
243.332
-35.4435
1134.62
810.684
908.254
21.8489
22.7683
6.37451
1026.52
-3.89773
35.0697
389.665
-33.0876
16.2421
876.455
126.494
19.8937
1173.02
1231.99
34.0993
95.4962
33.7349
35.4899
26.9928
652.941
820.544
35.1757
-35.4435
14.3008
676.896
93.6227
336.989
769.22
1473.77
236.126
538.504
154.803
57.0679
3807.76
336.174
1877.07
1087.67
68.5539
726.215
1260.61
-22.2093
502.078
401.802
-20.7643
-11.1349
20.0772
211.629
1665.46
1272.36
-1.63896
47.783
630.839
191.005
43.8291
225.254
567.844
24.2455
13.8743
2114.71
1380.89
1393.87
-18.5769
982.82
21.7971
15.3506
605.587
666.825
6.80917
18.3459
413.382
30.9366
11.5239
454.276
65.1284
168.775
649.763
57.9557
1.74076
13.3536
1095.1
38.7309
30.9164
2126.92
1014.6
-15.9745
28.4771
254.792
37.483
761.636
149.628
62.0079
38.2911
1637.24
184.017
37.8929
59.6276
15.8456
0.751268
12.4314
14.5978
32.9467
14.07
-15.6601
100.56
-7.21676
37.3097
561.098
20.7242
1806.06
490.42
-30.1184
148.286
-29.3395
1687.91
542.872
29.0423
488.41
1478.49
802.826
728.03
16.8683
57.9787
723.093
1770.56
40.1652
464.077
11.6025
266.037
661.957
220.453
1122.17
-8.28277
36.5588
310.455
15.7448
-18.8903
-35.4978
74.8223
3.16247
725.13
75.1977
62.4897
36.8568
6.88863
392.611
2218.17
1196.55
-28.7981
563.699
-6.54469
19.9748
24.6424
63.5466
59.5062
148.161
807.185
27.9706
1.28841
607.064
-12.8834
2176.44
199.901
18.133
