# Supplementary material for: Nonlatching positive feedback enables robust bimodality by decoupling expression noise from the mean
Source: PLoS Biol. 2017 Oct 18;15(10):e2000841. doi: 10.1371/journal.pbio.2000841 (PMC5646755; doi:10.1371/journal.pbio.2000841)
Supplement: S29 Data — The corresponding mCherry fluorescence values were taken according to the gating strategy in S28 Data applied to the flow cytometry files (S27 Data) and were used to generate the numbers in Fig 3B and 3C and S7 and S11 Figs. (ZIP) [file pbio.2000841.s029.zip › S29_Data/LChITF Iso 1/2.txt]

"Y2-A"
564.715
46.362
19.3057
32.3927
23.1099
48.236
55.5852
-8.36655
156.01
34.6313
-10.5658
-6.09548
42.461
-30.0557
-29.9948
20.2629
21.6763
18.958
13.5735
60.5371
-28.9021
615.059
-25.4474
42.8219
45.1999
7.90409
-44.4929
29.9435
-26.4056
13.7006
45.648
10.7377
497.106
60.1468
48.7573
4.84381
-9.93671
52.2218
40.7486
-13.3764
46.4562
6.95959
71.4366
-2.62895
-7.76077
12.0383
-17.2526
4.58426
59.8416
46.8567
55.2269
12.1007
-9.96369
1.698
69.399
23.294
47.2809
-1.0064
-13.3631
12.604
60.9411
-12.0199
324.715
9.76605
18.014
51.6677
15.4113
-19.9256
50.3235
258.09
70.6124
58.1404
-27.6642
58.3505
-17.8944
32.3323
35.2243
71.3555
70.7685
37.8217
39.0688
23.697
84.9096
28.9842
16.7854
31.0161
3.93567
72.3654
72.8099
3.75783
5.20834
3.74901
38.6928
-3.69606
10.4283
13.2158
27.576
-6.781
10.1696
-17.4533
-11.2453
2.34289
32.8968
-29.1078
-55.645
18.4621
11.0274
-19.8524
-6.86141
497.095
2.13294
-16.4995
-13.5187
-47.4132
8.85375
-39.9418
-24.9754
35.2803
-25.9571
-31.9931
-33.5855
7.16197
-26.637
-39.7747
15.0458
29.0872
-45.4192
-17.1339
-18.7339
100.081
119.035
28.6496
389.335
22.4778
174.681
136.352
-8.64001
26.6748
-17.3069
3.50494
512.601
1.40282
45.1796
20.2724
1.50066
40.9983
36.5994
8.81254
3.43452
25.08
126.136
14.6303
18.0635
5.25017
-26.5529
21.0621
7.79652
-38.3516
-37.0189
14.0165
-1.19547
-35.1435
-12.8239
207.014
25.1316
-34.68
-20.906
-20.0295
-23.2085
-21.0968
72.7185
2.957
553.721
2.81269
-38.9896
-36.6918
-0.28161
-22.081
-29.5004
-0.849959
16.6979
213.62
7.1414
1.60748
665.724
-9.82914
-6.38259
-20.4561
-12.7478
19.4256
-26.4949
25.8415
-4.67361
-10.844
5.80435
0.672528
25.6541
16.7235
72.0506
429.033
37.4864
32.7381
103.93
-28.7044
-0.176067
71.2731
-17.9354
129.74
4.6158
14.7479
47.7444
26.7406
-12.5467
25.5765
14.217
37.9832
42.7102
31.1325
808.79
32.2779
26.926
50.3235
16.1945
44.4467
35.0051
12.3885
26.6837
45.232
-10.3981
32.3323
-0.382981
7.05025
-9.02998
18.454
33.0673
36.1838
26.1252
52.3927
1.03104
11.1128
22.6763
101.687
68.6173
22.2101
25.3096
32.3823
12.1823
41.5039
46.9726
-10.5223
19.775
27.8892
-5.41875
11.5245
42.0287
18.7397
-8.90151
8.06127
15.5261
2.49514
34.9705
45.0443
8.89577
58.0571
7.23783
30.2796
30.8515
-4.85345
6.54947
-6.91108
211.894
-4.46786
-11.7264
24.3644
31.2878
41.0819
34.3886
27.3963
1.34486
-1.91558
-8.83813
66.6164
-9.53898
16.843
-15.3474
-7.76285
-15.4513
1.11367
4.71672
-14.8339
-12.7478
4.4331
34.1894
5.36427
5.22674
2.82265
-19.2773
11.4665
-13.8733
-5.8867
4.10231
12.0383
3.36212
56.1211
51.5419
7.43825
13.0378
232.728
-1.1131
-0.878472
16.3588
-5.69156
10.0627
37.437
106.388
2.29661
47.1282
-5.46068
71.7164
19.1364
70.4878
64.7861
217.81
41.9185
160.893
23.7607
16.1367
40.3367
-28.6013
3.06556
-13.2092
14.5286
38.0354
51.6778
27.5143
10.0207
14.6205
27.7075
123.372
34.1805
445.391
-3.68138
-36.0818
-13.9959
496.369
-14.698
51.4662
862.839
-57.1688
12.8272
-10.6592
5.74675
1.50403
-30.9873
-3.38239
12.0339
-5.39985
-0.97855
-32.264
-22.4017
205.042
-10.331
-48.1436
-10.5739
-30.4918
-20.1365
-41.0528
77.8053
30.3557
66.2773
26.6931
-26.4949
-23.4143
-28.6477
7.71833
-4.50301
-0.264505
-19.8208
-5.99423
179.507
-22.8048
18.251
288.673
60.9667
37.2229
30.4488
5.91673
19.5094
35.316
23.074
203.553
40.8594
25.4458
-29.1133
148.417
43.893
65.8147
9.85502
4.64365
-2.2789
-3.66106
15.7609
17.78
-16.2844
26.7705
11.8655
-13.0517
-21.0893
8.49287
82.2005
13.5822
-49.7334
21.3835
154.601
33.4419
11.8296
9.49488
-36.327
1.08294
-6.62446
-31.2941
53.0074
38.8657
-2.51085
-26.7115
19.7373
10.986
56.6857
219.56
-16.0002
-1.10532
8.42353
48.4345
8.08145
37.6059
-11.9641
-0.370032
1.08294
165.856
-12.7527
28.9005
34.141
-29.5004
-4.72668
-13.5233
-26.1499
27.0053
21.5281
8.16671
458.639
0.176637
-31.2941
23.0223
-1.253
3.25844
25.6001
22.5555
14.518
261.492
13.0795
-20.8732
34.0277
-16.0002
17.6353
13.7036
43.2281
1.15434
-4.11816
17.7384
1083.58
12.0339
10.9628
47.074
24.7707
403.409
43.999
22.084
-13.0314
19.3617
-18.1757
4.3692
287.179
4.04838
2.87785
-23.9004
31.9187
12.1425
-4.9436
-24.8361
16.2241
-23.4964
32.6279
-23.4356
29.6938
8.08145
50.7243
29.503
18.3706
17.9495
17.7384
5.98794
7.21465
20.8371
7.90409
0.484688
51.4953
-13.5233
19.509
27.1503
234.84
13.7889
8.86364
-1.69743
5.65375
-13.6848
115.94
63.2374
34.2748
-3.73658
17.267
15.5575
2.40759
6.24327
36.9916
29.3483
273.68
713.545
32.8557
20.3563
2.33782
32.1537
55.2143
-1.10532
-0.946799
99.0343
13.7036
20.7393
552.13
-5.99223
8.5792
12.1162
-18.3749
25.9553
41.4518
-14.4275
38.0149
-5.00113
21.9991
660.909
-7.42952
12.6439
62.8408
67.4274
50.3414
37.9451
34.0277
25.1316
4.6754
78.4195
2.45925
3.02841
31.3771
214.515
59.0347
41.5952
19.5302
33.4516
52.6962
-20.2069
29.0065
9.45741
17.635
36.1408
-8.74926
42.6138
46.2149
224.955
3.27357
38.4779
56.183
14.7341
26.7007
86.5016
147.044
32.6279
-15.9393
20.3235
11.8296
-26.9567
14.5105
49.8087
51.5384
219.631
238.796
110.288
60.1925
15.4004
18.3358
-7.40919
51.3682
27.1503
25.0333
30.4633
20.7914
48.7573
-0.778392
-9.93671
27.8589
25.7561
446.707
8.03784
-8.80533
41.763
38.1024
25.7472
49.963
-1.80732
8.89577
53.4705
35.5683
31.6007
382.773
4.04267
-4.75578
19.5094
-12.1912
52.1826
19.3258
39.4799
-2.59379
-6.10423
7.12623
15.8643
23.4274
0.365745
238.796
1013.59
22.7111
34.141
-22.0041
19.6362
-33.6461
118.835
29.0244
-23.7807
-23.6924
6.98957
7.97449
-14.8159
37.5129
-28.8894
-17.433
9.11827
-4.94309
32.4007
-39.3438
49.8848
6.29473
14.8494
-10.4083
3.6196
18.7457
15.8715
-3.18313
32.3927
-6.87519
5.1325
10.6076
63.785
-37.9559
6.61881
35.5683
4.21189
227.057
-4.75578
17.6353
-27.1837
33.4419
38.0665
5.74675
411.575
-34.2152
-22.8588
-17.6577
19.6125
20.9805
27.8294
13.5263
-35.1226
42.125
157.017
10.2837
26.8191
25.0333
-2.38076
28.5892
28.2876
46.8832
36.7029
-26.8033
39.1033
38.8746
11.9235
11.786
2.43907
39.8889
18.251
-13.7552
-41.704
4.74474
20.5758
-12.252
36.376
-8.44306
5.33095
877.648
58.2206
10.5247
7.01423
31.4891
-17.8689
34.6718
80.9506
4.53762
5.34059
20.8371
24.7707
-3.26344
43.999
173.883
157.509
474.907
45.891
0.582167
10.0408
31.3524
6.10042
18.7722
19.8363
-15.5589
0.533527
9.9914
276.872
48.0889
13.1852
8.89577
47.8483
74.9237
24.1044
21.0785
49.4945
33.4419
38.0665
71.3391
6.77654
258.139
48.3557
25.4458
8.36807
64.6569
37.8471
13.908
50.3182
60.1925
26.6447
834.444
17.7621
20.2099
28.8794
19.6541
4.3303
431.706
-19.2474
9.84856
397.479
46.8832
-15.7709
-24.9292
40.9774
42.6227
-10.5653
32.4007
24.3744
-12.7181
21.7738
17.0487
15.6651
333.001
-9.49886
592.21
19.3057
519.65
238.627
-13.0517
-19.2152
518.239
11.2054
16.6082
-23.8991
37.7759
55.2143
2.64281
128.364
31.5679
-5.03701
20.7393
128.591
363.087
1.50403
-6.41333
132.056
47.7903
-12.7527
-1.08458
14.7109
54.5703
26.6447
-20.13
21.5102
-4.15296
380.522
864.713
44.0169
-5.04003
47.5221
-24.8696
2.35229
9.54697
720.737
10.678
22.2367
-31.8476
4.90723
5.80435
26.9095
48.5826
66.1433
20.4862
48.7308
0.879016
-21.6324
-1.30906
-36.9478
6.24327
31.2223
468.042
-0.877459
26.198
-20.8732
-7.03251
37.7759
4.61456
287.501
0.927268
44.6863
30.5702
58.2206
10.5247
33.2512
329.044
-4.75039
30.9237
280.025
18.4591
21.0225
-7.01158
51.4953
8.9655
144.39
43.8719
-10.6622
21.2852
-28.6177
139.159
20.6463
-17.645
23.882
-23.7979
0.621071
-13.6082
-6.25898
155.614
-32.3337
42.2261
56.183
-2.1325
11.7082
35.9018
0.768747
0.927268
55.9307
-16.2814
325.368
8.8883
22.1188
-23.2799
2.74587
-7.13052
373.729
16.585
28.3333
28.5188
-27.6263
2.76958
7.09143
-7.40919
17.4488
-18.0702
-37.988
28.5892
-7.31963
288.638
4.84381
-15.5589
72.8365
-14.3134
8.03784
1.88562
-12.7181
14.2776
1141.49
19.4132
1.29121
18.5975
19.2917
19.5768
9.37538
43.9825
-1.01772
-2.46743
7.3202
738.441
-17.9354
28.5402
8.36393
12.8738
-45.9589
11.7481
-9.88482
-14.4208
42.2005
8.70986
149.15
30.4869
65.199
811.866
-21.9238
-3.21461
631.071
-29.9183
-21.0893
296.063
24.1044
-5.15844
-7.20173
8.36269
21.3835
8.42353
65.3011
549.226
-25.0826
32.7977
154.039
57.0115
31.5775
28.3333
2.28189
-38.8707
19.6362
-0.404831
-13.0314
-16.0982
-6.58285
-36.8992
17.537
-9.87703
-7.01804
18.9173
26.2685
-28.8894
-47.418
-24.6149
-34.9282
-16.325
-16.4662
29.2701
11.8094
420.324
0.621071
14.5028
6.85948
223.081
-22.9634
13.0795
10.986
-10.7806
17.1611
-6.62984
287.501
-10.3171
74.6714
15.5777
37.6059
12.3987
12.7484
-6.41333
-23.4911
6.56082
-18.3749
38.2708
3.46652
331.932
7.90409
32.7546
33.3284
16.9537
-10.476
210.809
-36.114
6.10042
-37.3047
13.15
-21.3931
-9.93671
22.2367
20.1339
-10.5653
24.9044
-3.73658
26.8019
54.8814
4.3692
-21.2515
33.7999
-17.3412
25.3595
42.8451
20.9093
-10.378
43.8723
-10.3171
-2.16531
39.9406
-23.2085
177.554
16.4966
-47.6428
551.914
-27.7452
25.1523
22.2072
41.6373
-7.01158
45.8731
1.46924
-24.2758
815.987
15.9059
-27.5288
-1.20362
2172.52
50.6313
-4.52652
5.05582
46.3708
-8.69123
26.7785
15.0041
15.3929
100.485
26.4191
17.5391
23.78
-9.51347
647.104
230.382
7.50132
47.7307
-14.1362
3.15477
-20.7908
28.1696
23.294
62.2734
23.3565
29.7404
58.5998
68.0381
17.8376
40.569
32.361
59.5768
28.5067
21.7621
64.7861
215.936
197.466
54.0717
40.5574
6.96538
1.14415
7.54058
148.498
45.232
-19.7684
30.4582
17.0076
5.96255
-15.2792
671.492
-21.9238
-29.364
-6.11189
-29.9183
-37.9559
40.352
-16.9056
14.7341
4.21189
45.2721
68.3328
15.7613
67.1751
6.20739
33.8577
-2.59379
-2.3561
12.7484
16.0755
0.871807
22.8545
21.4042
61.5626
17.0889
9.77815
-1.38938
19.6362
469.986
-14.9055
34.5016
-1.2919
-6.82582
-28.6177
-33.5566
22.5203
21.7104
-0.56638
31.6071
22.008
4.42724
-5.0572
-3.12706
25.6001
766.56
-11.719
0.996608
-9.40929
27.8526
-4.69493
10.9532
34.3184
28.2355
18.0209
1.39203
29.615
-17.6577
28.9828
15.3583
36.3967
22.2072
24.5852
37.8891
9.85502
42.125
5.21737
-29.898
8.26465
39.9376
6.29265
72.5819
0.478225
2.96974
46.2853
192.777
46.3708
-34.9282
19.2822
-1.86251
-18.3403
383.469
17.0487
48.1429
12.9753
41.7945
38.0149
1048.22
36.9916
-24.2961
-21.0893
282.945
204.015
-16.4028
-16.0002
15.7613
460.729
61.9687
85.4873
604.841
5.25217
8.5792
27.1087
57.1606
19.1064
8.28576
24.0812
45.1999
19.1485
-14.5078
148.947
-2.2789
17.78
-16.2844
-19.9443
-19.2474
-20.1365
37.5129
16.0882
-13.6848
5.37014
3.2673
-34.9282
21.1563
5.63375
-22.0884
8.65536
-9.18818
6.29473
-11.8273
11.1013
32.4101
21.4509
18.6121
18.7457
58.9751
-17.8843
61.2508
3.57207
507.93
-2.94288
6.0514
-2.11869
10.2631
21.1184
20.1002
6.19393
1075.05
-0.775514
455.9
38.9621
9.76605
59.1639
-4.93312
9.09408
124.89
-13.6494
1.14415
-9.32602
528.741
-23.5166
-8.74926
14.5028
1401.87
115.718
42.2261
30.4488
19.0352
-1.00764
-10.4756
-4.69493
12.8272
-21.0968
625.568
-2.6652
117.064
32.7977
15.3583
13.908
18.4591
39.5777
21.0225
17.3513
14.014
10.8396
-3.66106
47.62
21.5281
15.5747
23.1592
5.1155
11.7226
406.849
46.8832
-23.0552
24.1108
68.1455
2.41564
-11.2328
-22.0884
27.396
-5.44004
13.791
69.1973
-3.19711
102.945
44.9826
-10.6794
26.7705
2.49514
21.9991
-9.30358
27.6364
72.2111
-13.1574
-4.00657
30.4488
560.64
4.61456
-2.97939
-15.9393
-0.291245
11.8296
16.9911
-0.482032
27.741
280.319
23.3606
38.4199
67.8321
23.2783
5.34059
28.3333
9.77815
322.824
34.6287
16.4618
-33.6461
25.1312
6.53562
15.5747
75.6331
-15.4992
-3.26991
-5.44556
103.105
951.247
-21.1811
-11.4965
23.882
8.17537
9.91191
-42.7032
85.4921
347.236
-33.1121
29.4954
-0.636781
-3.68138
7.23783
8.26501
-17.8134
391.389
26.8221
48.8503
16.1469
3.2661
20.2447
-0.791131
13.9903
27.1755
27.0264
202.118
24.5852
32.2669
-18.256
25.2584
7.09143
247.464
-1.10568
1125.35
4.3303
11.9148
-24.8696
11.421
54.3795
945.625
-11.8108
40.7486
637.862
24.9044
7.50782
40.5145
648.609
28.7835
21.9059
12.9753
40.1915
37.4864
90.8342
407.529
38.762
-17.0427
730.944
25.1681
39.7846
-14.1249
7.25164
34.6259
41.7332
29.4706
259.193
1151.65
57.3205
742.632
29.5917
13.5142
12.3918
8.06127
47.3852
50.1101
-0.636781
-9.30358
-7.97083
72.2111
31.6007
37.9451
19.6071
21.3835
0.927268
15.5777
43.2281
4.90247
59.4881
38.9854
21.6977
44.0421
13.4842
27.0264
35.3256
67.6887
142.837
2.35875
32.7546
14.5877
-13.0314
634.203
-4.70878
8.16671
36.9746
21.093
32.0358
4.84381
-17.433
35.3552
61.3633
514.173
161.181
53.0389
-14.3715
31.3694
14.3557
7.56301
-6.09676
10.3669
31.8202
243.37
19.2044
20.9093
43.9699
371.992
25.9457
36.1924
43.2281
16.1469
1.39203
29.615
109.779
85.2048
-1.50832
43.893
29.7034
60.1925
22.8966
11.7291
68.3619
14.5877
-16.7795
62.6126
2.54451
432.403
753.551
473.36
27.5446
37.2293
31.3783
199.193
11.256
165.318
27.396
41.4116
10.0429
-15.5754
20.4716
165.469
49.5618
125.434
35.6123
40.2344
-6.63992
6.48987
7.25164
122.707
15.4962
76.3222
81.1566
30.9561
18.0802
36.1091
46.4583
13.5142
23.6362
31.0529
214.062
6.31128
612.543
25.5648
6.96538
20.0126
14.2626
18.785
127.883
48.9802
105.513
38.0149
-1.253
20.125
38.7186
7.0217
34.7298
48.6868
10.986
112.908
468.811
13.9849
15.9198
95.2861
75.5478
43.2281
4.90247
51.9918
24.9299
3.89403
33.7348
-9.94162
5.47466
-8.71491
18.026
23.8336
-11.6967
13.0769
-12.5863
-2.72403
24.1942
28.0874
-13.4733
4.17847
121.355
-12.0048
21.5833
-11.0858
172.785
-3.06316
21.0709
-28.3689
12.723
12.193
-2.41074
37.7034
17.0487
2.54659
44.3947
31.716
23.0398
2.7102
14.864
24.3679
13.9975
21.1483
2.49514
20.125
351.688
20.6815
29.9461
35.3488
54.8117
230.805
13.8872
-6.569
61.5529
19.3258
1102.08
14.5105
48.3557
194.112
23.3606
47.7903
26.6027
52.1922
32.0815
19.1485
11.7291
8.39178
5.21737
-1.78699
36.3756
-0.960648
-14.4104
-1.20362
16.3599
11.7226
-24.1862
3.77969
764.053
44.7255
10.0494
32.4007
37.4929
-12.7181
42.3886
-11.0622
43.776
20.0319
9.22719
36.4434
5.49366
43.1086
510.625
-0.593362
324.272
21.42
24.7921
4.6158
17.3703
8.85584
11.8161
4.71913
23.7024
-2.64958
54.8498
16.4733
315.239
312.242
8.06127
19.2742
-14.3715
-4.23783
-26.1702
-7.97083
-0.877459
9.33138
-2.88171
-38.4281
14.7013
23.074
65.7169
-6.34192
-30.4671
484.592
409.418
17.8052
21.4042
127.155
24.5852
28.5188
17.7621
10.8396
714.106
30.8985
10.0408
-15.4992
-1.39584
9.54697
15.0241
-0.778392
14.7405
16.3858
-12.4394
142.971
70.4995
-14.4275
26.7705
8.11734
51.8371
-2.75152
44.9386
30.4488
73.3831
-6.62984
6.39094
7.20502
-5.03701
20.7393
-56.9417
-24.8449
9.0003
507.081
-4.75039
145.242
-22.123
-1.08458
9.08872
11.4667
54.7557
-3.26344
23.3843
-5.53512
27.0053
19.6541
-10.6622
-6.82582
357.44
-12.6402
2.0507
20.6463
-12.0228
24.1108
-33.0541
13.66
-33.7216
-27.7106
10.5294
2.05622
264.916
18.1578
46.7085
-5.07118
88.9172
24.2343
344.833
19.6197
596.809
730.292
46.6756
-10.4391
32.2883
40.2231
20.3701
45.8703
60.4738
-13.6329
-1.30234
36.5783
762.084
4.84668
36.1091
52.0805
47.2474
85.4804
44.1714
22.9075
-3.05905
78.4345
33.0611
-0.602137
-11.9743
2.32082
9.62479
-21.6425
386.623
13.652
-6.87519
12.6288
34.9705
54.4147
155.073
-1.41031
7.7908
-30.9927
0.768747
-34.68
39.9406
86.3316
-38.201
-4.23016
25.8669
17.9495
21.4865
32.7977
34.0989
-25.4474
24.0812
19.1485
30.8806
-3.66106
15.7609
-23.4494
21.1969
23.8562
6.10042
-29.8084
213.675
-13.8969
-9.93671
271.488
46.3708
11.9235
24.9044
-14.981
-23.9625
107.981
258.803
41.902
-2.45692
12.9753
23.0398
12.0805
88.0862
12.1234
21.8954
-0.176067
15.7978
34.1624
10.238
18.496
15.8853
47.3554
25.7224
8.46726
98.665
16.0911
21.1166
25.8436
-1.47834
34.8011
24.7816
-0.672078
-15.5234
-23.2187
-21.9238
43.637
-12.4974
10.7547
8.73355
16.392
92.8258
24.3239
308.962
19.0352
-1.00764
-17.9719
-8.44306
44.6863
6.20739
-0.719726
27.629
10.8744
19.8236
51.4716
111.509
52.8396
-1.46624
-10.7597
19.6362
-14.9055
34.5016
-10.5739
-11.7511
828.815
24.5395
-0.778392
211.289
28.676
34.2667
11.8655
8.88063
19.9779
575.405
-9.84489
44.1001
31.8202
22.2304
0.463754
34.0277
25.1316
10.2976
31.5679
71.7997
31.9837
31.1394
16.3846
40.8594
-15.7837
-1.00226
10.309
-20.249
0.407822
4.23282
25.2584
10.8396
8.26465
4.3303
-8.00296
9.84856
-12.9418
41.261
36.7029
-11.8108
93.4512
7.01543
620.995
19.2822
862.082
122.973
-12.9363
-12.4459
273.031
-7.6394
-1.03794
24.3679
58.9751
4.60448
216.798
-17.0427
16.9252
-5.0572
495.287
23.8732
-10.0071
1.3995
-0.877459
479.722
18.4822
22.9525
457.567
-27.2446
79.4795
-8.44306
50.3085
26.8221
654.174
3.02841
23.8808
37.1113
10.4533
10.2421
26.6027
45.7671
16.585
48.9481
36.0151
83.3544
1.46924
1004.59
32.6275
68.3798
5.35561
-44.5472
18.2819
-13.8789
30.9536
62.0028
-47.418
-22.7409
453.043
137.486
-25.6953
-35.5957
15.3929
3.03316
-1.69191
10.6615
-30.1282
-25.6859
1.77316
-1.06557
12.1865
48.6677
26.1562
-12.7748
570.477
23.4844
-54.4797
27.6032
310.723
7.09276
-0.315962
309.668
167.092
542.609
-23.9004
31.9187
74.9237
50.3414
49.1895
58.3906
-12.252
32.6279
22.1975
30.5702
54.4725
8.65061
50.1178
29.615
25.4458
10.2421
24.7286
49.5152
245.221
63.9406
22.8966
47.3363
23.3843
27.7062
43.8719
38.3947
-14.4104
-11.7511
47.3299
45.0091
-6.40059
25.9849
51.993
11.9235
753.916
24.3744
51.7589
86.3892
2.54659
-0.582854
-9.75635
41.1286
-22.8608
-0.403506
28.5583
30.2853
-40.2257
30.4475
7.55584
2.55266
-0.473279
25.5944
3.67752
-24.3726
38.0665
39.4799
19.895
40.7474
65.2223
44.1865
737.38
8.43489
37.8471
60.7596
14.7109
777.023
-0.529211
-32.3115
41.1879
-14.4603
-30.835
27.9423
55.8671
-39.622
-35.1769
-19.1995
4.71672
451.809
54.7186
-4.93723
54.8041
-0.257929
31.4637
-10.2958
-13.6551
28.3331
-15.7474
-7.14209
13.9124
1.48805
288.505
4.55663
4.69022
28.0303
-14.6489
6.38316
23.4844
-16.9984
-4.25596
-20.6841
-16.1742
21.9743
11.8161
34.7042
44.3171
36.7058
45.4795
22.8845
33.0065
36.6751
19.1594
17.4316
30.5186
-18.1196
3.25844
16.2298
-3.68138
10.3669
78.6718
-2.1325
721.979
35.9018
15.859
23.2575
31.9837
10.5247
16.3846
25.8669
27.3199
-8.49852
2.81269
-16.5009
10.9628
2.09641
217.799
15.4772
34.6287
27.7062
420.559
55.2613
-8.78816
-3.07769
379.929
17.3448
11.421
14.2141
27.8589
42.6227
266.659
13.13
0.400359
48.0107
39.5375
34.4057
113.735
3.60499
24.9139
27.0731
7.36773
31.8642
13.9748
20.0214
24.1868
17.6718
69.7697
40.2231
29.7404
1144.07
55.7075
45.9486
33.0727
23.9695
17.2623
724.537
40.4233
58.5148
19.4297
15.6533
30.25
-18.3345
99.6604
-24.1557
297.084
-24.7349
-2.19003
30.4324
185.833
-38.8929
-18.6811
0.898077
872.119
254.4
16.2241
-39.426
5.45391
-59.9799
324.859
9.01848
-6.43468
-22.2715
-7.04126
32.4261
27.1087
27.0264
24.0812
45.1999
60.3779
7.98095
36.5028
363.164
-28.0239
23.2572
44.0169
-1.2919
10.0408
22.967
-11.0678
6.71787
10.678
9.11827
12.6376
-5.61064
-68.9401
21.7738
9.55248
-10.5719
-5.0572
8.02979
-27.4899
51.9842
8.73355
22.5555
40.352
63.6793
21.0785
30.2796
4.61456
12.0131
22.1975
32.4443
48.8503
-10.0901
-0.370032
2.957
21.4865
38.4199
7.86201
2.66356
24.0812
50.8221
26.6447
2.35875
47.7472
1.46924
-21.5754
-3.16597
23.1592
258.114
437.136
-5.44556
-0.778392
31.6071
7.01543
-21.8097
52.8742
77.9958
296.285
746.551
12.9753
-12.5535
15.5261
-14.3715
-6.11189
-11.8812
3.81488
8.89577
-2.75152
37.4424
869.308
22.7833
-8.50391
19.5094
-15.9393
63.427
8.08145
-47.5714
20.1327
5.25217
-21.4059
10.2421
23.4274
-1.50832
38.2708
16.585
50.8221
105.356
24.8475
49.6212
12.7136
58.8644
17.78
4.3303
79.3812
39.8336
-20.4381
60.0017
59.1917
-21.1811
37.0005
-18.0616
15.5341
-29.9735
6.02256
23.6479
22.6709
26.9095
5.03934
4.58426
-20.7433
20.6198
4.62715
0.856349
-11.8378
31.6831
26.2955
15.7978
158.289
9.93533
32.3927
23.1099
-12.6711
-12.8182
-28.9813
-3.68856
19.6387
17.5452
3.27485
63.0757
-5.69281
1.70578
266.108
56.8678
24.011
3.96544
36.0623
-7.35036
-2.80951
-52.1081
-17.9512
-13.4001
-11.022
628.297
-22.8936
1017.7
-31.277
630.357
1240.13
0.478225
66.5609
-18.582
-22.1181
10.0553
4.20434
-18.9986
-32.2546
18.9627
-28.8659
7.23176
21.9059
-0.143139
41.7805
28.9471
532.106
56.227
55.2269
-8.08963
11.0683
16.9252
-12.3132
28.5402
42.0971
18.496
26.7406
20.1002
15.5643
2.84506
36.8209
23.5873
41.7313
7.10295
340.353
44.1714
765.038
73.7777
55.9457
156.749
6.96538
6.89413
36.7514
31.9034
9.81708
2.72037
259.094
22.1058
-1.30906
38.7186
-3.68138
-2.34863
53.4705
20.5758
20.3563
19.2044
80.8794
-7.56687
-7.66455
-29.9948
1003.27
17.9282
-5.40489
19.1957
-23.7959
7.64217
-5.68742
24.3644
9.22279
11.8998
151.085
51.132
55.372
21.5281
19.3228
11.9148
11.7226
-3.5715
20.0483
21.0709
-35.8652
157.026
426.75
316.939
20.3502
30.3392
38.2752
1.48805
13.0176
28.053
-18.8213
519.46
19.5016
53.4694
-18.8724
124.381
1.82976
-2.23937
9.40429
78.9873
-9.20881
-9.8055
21.1584
143.762
211.98
48.8566
14.4742
-3.99609
0.66078
-10.9794
-8.96419
-22.1539
-11.0373
310.202
19.9322
-43.1943
-0.463883
563.298
-22.8608
-4.15164
-2.19003
29.4954
-13.7552
-26.1702
-17.3412
28.072
-22.7472
9.83408
13.413
446.894
0.768747
64.6455
45.5628
43.2281
477.167
143.933
-15.7837
-12.2467
-8.43171
-3.38239
62.6337
26.4593
4.15595
-1.38938
30.8806
1.46924
-24.2758
19.6541
2.45623
-4.95175
-13.6252
-7.31963
30.0166
-36.3856
329.269
35.3552
1.39324
-42.4244
-5.08062
-37.081
14.2776
388.114
-4.94967
-49.3086
106.679
-5.07118
23.3249
400.922
303.604
23.3678
17.7229
59.3768
-24.5389
31.9177
21.4824
16.622
22.9925
8.85584
12.2154
12.458
-15.768
99.8274
16.4733
9.76605
21.6826
41.6482
15.6816
10.7135
14.3904
-10.1002
-29.4201
32.3927
-5.00113
-6.11189
-34.37
-35.5405
-0.877459
20.5758
12.86
-8.90658
34.0277
-12.252
4.51688
72.1418
-6.34192
14.5105
293.858
55.4309
57.1606
28.9005
24.0812
7.71861
47.2595
97.9361
30.8806
115.787
-44.8905
34.5016
21.5281
9.9525
34.4036
-5.44556
35.6388
5.05582
24.1108
38.8746
-8.69123
36.1488
-5.61064
780.771
97.6336
40.0279
-2.45692
773.846
11.7954
32.6953
61.7156
39.3604
19.6197
-6.93126
38.0149
-10.6233
33.0964
489.198
-26.7115
10.3669
41.1905
40.971
7.96002
4.04267
13.9849
10.1391
-14.0653
33.4419
34.3184
-3.62358
10.5247
7.01423
31.4891
-0.791131
30.9237
-2.95864
32.0815
6.03002
-8.88564
-12.2229
-21.0196
-48.6386
23.2572
34.6466
-10.6622
2.54451
-4.25483
703.253
7.6729
31.8907
23.5845
2.55317
11.786
20.6263
24.7632
55.507
28.2931
8.16879
12.5356
-2.0172
144.854
58.9322
18.6121
26.242
47.7307
4.60448
-19.334
9.42889
40.1606
58.5253
30.8527
27.8664
51.1035
42.589
30.5568
23.4598
33.0727
29.2095
43.6054
-18.3449
23.6362
23.5567
43.5223
-25.5478
37.2051
149.253
35.0764
25.6348
16.1367
41.2738
-14.5458
513.749
-2.90183
-7.02311
65.7333
21.1797
11.7779
19.3617
36.9916
36.8445
-18.6739
37.0068
57.2186
43.0646
1.61563
19.2044
19.6071
12.0131
-38.4281
59.6789
6.20739
1.39203
-4.53926
776.735
22.8545
433.699
35.3256
18.963
291.949
-9.28326
36.3756
34.6466
0.582167
1140.1
-21.1214
9.84856
0.176637
41.261
4.84381
10.678
37.0005
11.9235
34.2748
16.8781
-8.96997
34.8923
-14.8104
4.42066
-17.4494
18.5975
6.17322
15.8287
11.1159
59.9752
30.8641
-6.63992
-2.46743
30.0436
729.817
163.911
312.724
6.51493
73.5923
35.0928
21.1865
8.46726
16.2061
270.964
19.2425
18.014
232.803
35.331
314.171
5.09131
20.0126
-60.7
73.1329
56.4764
12.0907
49.1989
16.4836
24.5039
201.953
-39.015
55.9354
34.9414
19.3172
13.0068
21.4879
-15.8356
3.61655
17.0541
46.1285
31.5804
6.56893
-6.97309
4.68604
52.7483
6.61131
11.8094
26.7705
-3.12706
158.806
3.81488
-21.0893
38.4779
16.6082
-7.03251
62.1387
-21.6224
36.376
416.97
17.4518
28.2355
-8.21599
-2.3561
23.5717
148.923
44.0421
32.2249
96.3669
25.9553
35.8296
32.2669
-5.13751
75.8582
7.58334
21.3831
59.0095
-16.1961
2928.66
185.709
78.7423
1.09567
-4.31451
63.4662
33.2524
-1.19496
45.5192
37.4929
11.6448
27.396
28.2931
46.2688
29.8419
5055.19
222.885
35.6123
36.4863
508.728
24.9279
11.7779
4.3692
18.251
26.3037
35.1327
34.7298
58.0571
27.8526
26.7007
-6.62984
27.0057
-4.69493
67.1751
24.948
14.2728
23.8808
850.035
27.1087
472.266
18.5931
15.648
34.8926
-15.5217
-19.193
31.8176
21.1469
-21.4647
3.72452
548.747
-16.4363
-28.5698
-30.7455
6.59079
-35.4486
-10.8737
13.8034
82.9151
-11.5023
-6.01765
-4.67361
12.5818
52.6959
-15.7474
27.8465
0.35418
2.66796
-2.26008
33.6323
4.55663
450.718
-11.3024
-33.8139
2.21774
-11.1858
-25.4317
-8.94113
-17.873
-2.11869
-2.8554
-8.86662
-21.1292
14.3321
1174.26
12.7252
-8.03757
11.3752
8.85205
-2.12202
26.8977
24.6278
-22.0826
911.131
7.70338
19.722
-37.9716
59.2875
406.582
-10.6903
31.0631
-38.8644
-24.9595
3.4615
48.0598
24.9394
16.7549
33.652
31.7275
-12.9309
45.4651
94.2683
38.0149
6.24327
634.819
34.9705
20.6815
14.518
36.6039
50.5608
5.36376
34.1969
49.0203
420.657
49.4945
62.4294
14.5105
25.8669
1.08294
844.202
27.1755
474.504
10.9628
2.09641
7.90409
-14.5078
40.2509
41.9978
4.66155
49.3962
6.98957
-3.26991
35.6388
-32.6375
25.6705
39.1033
40.7486
-21.8097
4.28971
16.8781
17.267
30.6576
-2.45692
163.595
40.1915
42.975
50.6048
38.3603
-17.8843
10.651
14.8165
151.858
10.1756
37.9105
216.385
-5.86682
244.521
21.1184
31.3446
19.7117
48.0653
29.5917
785.629
-6.80719
44.7013
4.95012
-18.1757
309.754
40.5927
1.94082
-2.34863
59.0927
46.8127
63.4598
32.3229
39.6499
30.8515
73.8573
29.0383
29.6938
6.20739
56.3465
6.77654
254.391
29.615
34.8161
0.871807
266.483
55.9404
69.5628
32.2669
-18.256
36.5028
12.7136
9.45741
23.4022
94.3737
-32.3658
24.8411
3.92477
26.2685
-13.8969
-4.31451
20.3627
66.9855
26.916
9.91191
26.2485
49.8848
33.9153
2.54659
-0.582854
5.47906
13.6695
4.58426
20.4862
41.2345
36.4863
-14.1362
-9.96369
39.4139
34.5384
23.3565
25.9923
19.6334
34.2369
23.0605
25.3339
-16.3016
-27.4899
57.6064
31.2223
-3.68138
-41.704
14.1151
4.21189
4.04267
-14.1261
2.64281
22.1975
8.08145
50.7243
-10.0901
40.8594
-12.0355
109.568
36.5459
2.23981
46.57
35.8296
29.0065
796.073
-24.2758
17.635
30.6555
-28.6177
5.79883
7.52782
-30.5514
23.882
-23.6838
28.6526
9.38189
-3.34777
22.6709
17.5391
-11.8273
2.42508
25.199
-0.128533
29.9901
17.7456
13.9748
-4.34149
30.0436
45.7828
41.6587
15.8602
19.2444
95.0629
21.5857
23.7024
-2.64958
146.679
34.8806
13.6835
38.0149
8.11734
20.125
18.1039
31.9259
-6.09676
34.7298
-16.4028
32.1537
2.74049
36.376
-29.0578
39.0641
17.4518
63.8428
25.7549
31.4891
21.6977
4.61994
58.4618
40.1449
31.5775
65.8147
41.6373
2.35875
-28.0239
32.6275
8.40968
352.995
-15.4992
4.22636
-1.69743
-1.84251
1.09567
85.6407
25.9849
33.2524
38.0229
646.564
-5.22184
59.2551
26.4191
3.48363
-24.0087
-21.6949
7.11025
-5.7231
68.2749
-1.93208
-13.1991
-9.02666
-40.4685
-13.9969
31.7273
25.7291
602.443
24.1182
28.6147
10.7299
15.5643
278.333
14.3321
4.84668
-13.5118
-7.10054
1241.78
6.04095
-4.93312
40.9532
-15.6646
1.34318
3.146
43.1478
455.963
30.5186
57.6064
8.73355
7.56301
5.58324
24.1044
864.408
1120.99
-57.1688
27.8197
39.9406
52.5984
-13.8382
25.7549
19.8236
90.827
47.7903
15.3583
36.3967
100.918
446.25
66.0001
24.8475
62.7397
398.771
521.904
30.6555
6.98957
26.7152
20.7914
717.799
6.71787
35.3552
78.2299
6.3013
45.5192
26.2485
21.0151
40.5145
37.6635
5.03934
-2.0172
6.17322
34.5693
5.49366
925.794
55.2269
-1.01772
-6.93126
903.921
216.755
-7.97083
16.9262
10.2684
4.42673
-15.4658
322.269
20.4464
-15.0023
-1.22828
-3.53082
-12.6635
43.6705
225.034
33.668
29.9866
5.05091
14.845
13.7739
23.6482
29.4558
-26.6893
11.2029
-10.7122
-11.1573
0.768386
72.1279
-23.7807
11.9148
22.967
-28.8714
19.7092
30.67
39.8116
-15.2505
-6.01765
36.5558
-11.7811
35.8293
13.791
38.7725
286.589
26.7879
34.5693
27.9825
39.3604
42.1085
707.379
23.7695
209.719
123.747
-14.1873
2.30327
-23.4952
27.8664
43.9963
36.111
3.23365
15.9635
18.0802
-13.894
54.8498
3.9585
54.4788
29.4668
33.4852
11.9052
-14.5864
26.5718
48.9328
17.8479
-36.0975
41.4839
6.4685
637.656
45.1186
20.9551
225.453
39.8889
-23.7418
31.3694
79.9481
7.56301
10.7698
38.4779
39.3164
35.3488
64.182
15.859
126.331
-23.4356
10.9532
53.059
472.389
23.6431
50.1178
50.2298
-27.0281
14.0571
17.2323
19.5302
54.7557
47.3363
38.3768
98.9207
-9.28326
40.2688
-1.2919
14.4858
35.6388
-25.1413
211.203
48.2449
47.5308
28.6526
20.6263
6.02256
26.4191
25.0354
27.9679
11.7954
28.9471
12.9899
35.6123
-28.7044
29.809
30.5501
51.1333
21.2358
117.576
831.449
42.2261
36.5053
6.3008
-13.5917
6.85377
-24.4335
-24.3726
64.364
-7.84811
568.297
-25.6699
41.3754
84.2677
41.231
23.7916
-2.95864
-0.28161
9.59268
0.407822
10.2658
-18.6536
-4.70878
-29.4029
-22.7554
-24.8217
23.4574
85.9491
33.3377
29.0596
-20.2144
139.84
58.2782
38.1539
25.6541
3.60499
13.6695
98.2876
31.8642
1149.68
18.1473
26.2955
-8.56508
58.5253
32.7268
34.6259
36.111
27.5965
9.94206
15.9635
162.383
6.72075
57.7027
21.0105
42.3769
8.18534
46.5754
8.06127
53.0074
51.9842
-13.0517
1444.43
21.6113
31.8202
22.2304
32.3229
45.2721
-14.1261
0.927268
57.8048
49.3109
11.3689
25.5172
-7.9783
6.70513
49.6643
11.6101
34.5227
29.7034
69.5628
26.6447
2.35875
214.539
3.83521
28.8794
34.6466
62.4263
10.0408
764.112
-3.26991
1190.21
696.374
-2.44045
24.1108
50.119
13.7976
1192.45
33.7447
23.1613
14.4097
-9.51347
39.9064
57.0581
22.3603
185.538
45.8566
2.73041
23.7695
11.0683
176.221
36.0365
30.8527
47.7444
61.3297
17.4383
81.5558
48.0653
46.4583
34.1289
70.4878
18.8715
-11.7627
25.0236
22.7537
2.28021
17.2015
11.4515
53.4552
16.184
-3.83886
1106.17
33.3502
181.925
40.7834
-44.6372
1122.28
4.95631
-20.0381
-21.9553
-74.3416
-43.5932
-8.13305
-31.7924
-45.4522
111.034
20.9093
-14.1261
-16.0978
-15.9393
15.6383
417.565
2.93565
47.069
-8.91533
28.678
11.1792
29.9866
5.05091
57.8144
43.3259
4.15595
-7.01158
25.2584
12.7136
-5.53512
-6.9141
-4.95175
-26.7436
152.278
-24.1862
31.8907
1.09567
22.2367
37.0005
4.42724
45.5192
22.5003
-1.47371
55.507
3.93029
-8.07912
42.9604
15.5435
176.998
35.4787
469.373
-43.6969
-17.0427
850.885
8.30151
-3.31893
19.6083
23.3815
8.06127
72.5989
27.4742
-26.1702
-19.2152
23.4854
39.3164
59.7117
105.411
9.66487
4.51688
-17.8134
29.6938
0.585186
33.8577
-21.3345
35.1252
68.9704
-21.4059
21.4865
7.86201
19.5302
37.1997
30.2074
-5.21438
0.484688
242.65
18.3358
-13.0314
146.946
19.6541
4.3303
-8.00296
150.102
24.3944
-17.645
-9.93671
33.4811
38.8746
-1.19496
43.6451
35.6188
-20.2144
72.3736
3.93029
-2.45692
-2.0172
32.4101
19.5768
26.242
47.7307
-19.7584
-13.7118
20.4387
-4.81695
326.517
308.215
-8.4776
0.503707
20.1002
24.9346
523.835
25.5765
47.3535
38.9621
-33.3375
42.3769
64.7861
41.6482
40.0445
54.0717
61.1721
36.9504
8.76819
50.6441
11.6911
52.7283
6.4685
13.5916
25.8539
202.964
66.1258
1657.3
38.7186
-31.7924
-30.4596
130.307
54.309
164.659
1278.58
49.0203
12.0131
19.6679
67.1751
11.8296
54.4725
10.5247
50.1178
19.6125
32.7977
95.9431
38.2708
42.8219
52.6962
36.0151
36.5028
20.2099
3.83521
75.731
92.7427
-3.16597
2.54451
25.7302
883.163
37.5129
16.3002
24.1108
46.3708
37.4929
827.622
11.4266
2699.33
10.6615
9.22719
24.9139
19.5768
24.3679
38.3603
0.856349
12.5251
45.0361
39.7846
-18.9853
42.1222
-6.13668
45.5493
55.3189
53.6875
44.2021
30.4869
23.9695
8.64367
23.5567
-18.3219
2.56314
27.4389
520.459
44.3755
-0.729913
19.2742
-18.1196
42.6138
18.1039
1.61563
7.96002
5.91673
2.74049
6.39094
4.6754
31.5679
32.4443
20.7393
42.3838
16.3846
27.741
-6.41333
13.9903
55.2865
-9.00459
24.0812
39.5777
0.484688
88.1682
43.8719
4.66155
17.4488
8.16671
89.4485
4.22636
5.79883
39.3869
10.466
-13.6848
33.4811
11.9235
24.9044
5.63375
-27.7106
66.7514
20.7969
76.2539
28.662
0.83613
14.864
16.8716
85.212
15.8489
20.0214
12.9424
188.212
47.2809
-2.88046
1.62944
8.389
25.7224
39.9271
17.8376
44.2021
28.6129
22.0955
36.6751
515.787
43.7926
33.4569
872.643
29.4542
660.943
3.01822
43.1478
2.32082
35.8617
4.59443
36.0804
23.9799
50.7408
10.7984
-7.15591
-4.03476
25.571
56.7986
11.1327
499.375
37.4001
9.93533
480.294
33.2435
21.852
35.674
-32.3337
39.8191
62.1387
51.3685
29.0383
46.5604
135.057
18.0209
33.2512
9.93733
-19.3119
3.60059
29.2704
18.2115
-2.32641
48.6842
15.5247
-17.7166
29.9614
7.1414
14.7259
0.430337
-11.7032
2.98774
44.0721
17.0252
382.68
32.3153
-20.8727
280.714
0.948588
-13.6551
135.155
27.3561
-4.01264
-1.51989
13.9124
7.11025
310.994
14.0605
59.9121
-11.3251
-24.9562
-0.176067
-23.5576
41.6587
-4.75453
5.37757
-2.8554
22.9925
224.373
-35.0355
-6.52527
-19.5162
-3.24627
5.22889
-33.3375
602.723
19.8085
13.5372
-19.9256
10.5723
-2.40495
8.76819
-17.5965
256.791
0.44675
279.49
-59.1238
-18.2675
-17.2496
5.7632
5.17618
-50.2594
-35.8939
21.1913
-14.4275
11.7779
-14.3715
462.405
-35.5405
-47.3262
377.684
-43.1425
419.532
714.483
-12.252
-27.3422
-45.9244
-18.1555
54.4725
-43.8232
-2.3561
35.7532
3.68291
35.6088
-32.4304
20.4672
2.52949
52.6962
-8.88564
36.5028
-5.53512
23.2572
38.3947
17.4488
32.5296
-4.25483
32.3373
56.3986
16.8981
2742.85
-26.8033
831.833
31.3783
-27.4319
41.771
0.0115547
-29.5847
78.8929
10.0429
297.394
21.1657
30.8212
324.085
63.7233
77.7157
30.8414
-15.5859
41.0534
52.5324
57.0272
17.7343
764.186
-7.07372
9.00503
0.276565
57.6609
152.343
31.3178
43.2344
20.0964
-7.74422
-4.02439
239.208
-49.2566
-2.60398
31.9034
-44.5308
-3.12706
-4.23783
6.85948
-20.548
-30.4596
144.264
3.4897
-10.7806
-16.5721
-42.2371
9.07909
64.3034
37.6059
-49.4454
-19.2227
-26.607
-6.41333
-21.617
319.381
-7.77787
32.0815
-7.08844
26.7216
298.872
16.4618
45.0647
-1.10568
574.046
553.52
-9.87703
-5.14397
524.915
-3.71658
-34.5116
-17.433
-15.2446
18.2598
125.304
1384.54
-17.4033
3.9702
-15.7474
-4.01264
-14.6383
115.789
-33.1121
8.88063
-26.8737
-43.0368
-0.877459
22.4498
-1.41031
2.1686
-47.8593
-21.72
-30.9319
7.20502
4.33332
22.6133
-49.4454
-9.85236
1.08294
-6.62446
42.1681
-29.6193
-6.70677
16.585
-8.96251
38.3768
-36.0121
-52.3868
56.9904
-12.205
240.463
206.818
-28.6177
0.478225
-26.0603
-15.7709
198.085
1.622
113.837
-29.306
-10.7028
-13.1069
27.396
734.816
-16.1941
-48.8689
82.358
90.7637
32.8012
134.875
78.6301
-23.6019
19.7363
22.357
301.217
7.4269
38.1737
47.7444
69.8442
10.7299
0.571728
36.5783
88.583
48.3324
11.6401
59.2435
13.5372
23.1779
61.5679
51.8018
38.8245
20.0126
48.77
4.19488
-1.02776
54.8211
67.0834
164.631
21.8229
47.4282
4.62132
73.0074
-2.71709
610.814
24.5504
15.6136
18.1039
22.5555
-9.84489
44.9386
18.4822
45.2721
-17.8742
10.1391
-19.6875
39.0641
39.9406
18.8652
362.849
38.8734
55.852
21.6977
102.071
60.9087
-1.50832
26.0894
47.5071
46.3224
-2.32641
-7.53778
-5.09
-15.1612
-1.89768
5.35561
19.171
1.41526
-6.38259
23.4574
84.4916
-3.37748
10.0553
-28.3689
24.9044
52.4854
11.6448
32.0413
51.2723
36.8985
50.4566
54.8989
28.9471
35.4787
60.8491
296.959
14.3992
99.1494
28.1696
45.4068
47.5441
22.4445
40.7961
41.652
33.7672
643.081
-5.46068
1.4389
34.2769
27.5697
11.4548
30.1159
20.0964
40.0162
-26.0298
27.2183
-13.6087
55.5394
-3.83886
3.28425
11.7984
32.9372
-8.87932
-13.7151
25.8765
-1.98577
4.62132
-13.1997
34.7642
-26.3685
-20.4272
9.85781
-10.0935
-28.3897
9.38003
14.5787
-11.2435
31.1965
-41.4443
-23.0238
-3.03287
-23.2224
-10.0273
-13.2563
-3.3978
-0.937959
-0.468208
11.3451
-29.3266
4.46815
25.0019
740.081
1034.08
-35.9232
4.19547
0.300252
-13.9887
36.0697
26.198
24.1044
22.9525
272.606
19.5094
4.6754
42.8123
32.4443
459.271
-4.46786
38.9854
77.9196
38.4199
24.7286
36.3967
91.5476
58.3184
51.0076
124.173
45.8731
228.231
7.58334
49.4941
53.3873
23.071
13.7889
6.98957
2.35229
19.7092
7.65491
-8.99968
15.6775
47.3079
-2.132
-24.7583
143.378
-15.5292
4.90723
9.55248
58.7686
-4.33099
-3.89127
21.1657
-2.912
-15.1211
410.426
25.2419
-16.0102
16.2732
-11.4205
0.0585613
83.2642
17.2958
-29.1174
-3.99276
2.7668
17.3703
-13.6329
-29.4133
-2.26738
-3.35241
10.5177
24.4937
35.089
7.24831
30.6458
4.01309
22.8949
13.4534
7.70338
-26.7272
21.8062
-30.0758
7.96941
23.9799
112.585
3.4615
11.8094
53.0074
66.9767
53.7111
16.9333
12.6439
82.42
22.2304
58.5598
45.2721
68.2351
760.58
188.799
-0.370032
10.4533
17.7384
40.294
37.8471
25.9553
62.0665
-22.0041
79.6063
536.07
25.2763
6.20437
630.357
20.108
727.314
61.8757
21.7104
784.667
303.347
306.866
4.42724
23.0304
16.8781
7.89662
51.7589
30.1672
11.9169
-13.7013
7.35313
-6.93126
45.5111
11.8655
29.4954
18.1039
1.94082
-37.9559
10.3669
18.7017
16.6082
17.3303
30.2796
2.74049
83.3862
4.33332
24.4874
12.3987
-0.370032
-19.5318
83.3975
34.0989
-7.77787
56.4443
25.2584
37.0765
50.6869
56.9904
14.0319
-18.1585
13.7889
43.5817
5.79883
12.3401
3.49607
-10.5653
28.6526
5.63375
542.005
40.5145
17.5391
10.6615
11.1013
416.594
19.5768
12.9899
48.7308
17.7456
13.9748
14.3992
249.309
21.42
39.7846
-2.88046
16.622
58.5998
44.4631
64.29
36.5783
48.0653
-4.52365
1199.01
6.01792
570.864
53.5417
32.2779
4.43721
37.2051
-2.40495
31.257
6.76635
78.7551
963.717
48.9802
0.846302
19.2138
23.9799
63.8593
5.17618
24.7032
-4.03476
14.3266
24.9394
307.235
41.1483
-3.87972
30.4725
55.4988
74.6839
-3.22496
-6.55836
39.6298
29.1001
37.6023
42.2638
26.639
12.8967
45.181
-1.59399
28.9102
29.9841
0.468825
17.4316
24.8964
15.6136
12.4817
142.496
471.79
30.9817
43.0646
1103.57
30.4488
19.0352
25.1316
6.54947
44.6863
66.1775
28.2355
25.5172
12.6364
9.0003
-2.6652
1138.43
29.0496
13.4842
2.66356
13.3408
19.1485
-31.3744
30.8806
10.8396
-9.28326
34.5016
-25.6548
6.98957
-8.89211
33.7647
-19.5191
-34.2996
33.4811
14.5117
13.7976
-3.73658
-31.4588
46.1367
9.55248
384.856
374.23
424.09
35.4787
28.116
12.1234
21.4711
-9.5464
-9.31177
36.0365
8.36393
164.673
23.3815
4.25184
12.604
8.06799
12.458
12.3429
29.5917
296.498
64.7861
182.203
-8.68125
40.9532
16.3357
35.0051
3.01822
50.6441
11.6911
78.9652
-6.64996
35.2243
69.4815
37.0353
15.3329
9.0837
55.5561
-9.48203
44.8964
1.03104
9.23875
1015.93
617.055
42.3804
-1.30906
23.0223
237.517
12.4817
-1.80732
644.204
14.1151
97.4125
10.986
13.5822
157.716
-12.252
27.0057
27.8197
24.948
20.7393
-45.6973
8.8883
809.227
14.0571
4.11388
0.78949
35.3256
28.3333
9.77815
34.6287
-22.8936
-14.9055
70.2539
-5.04003
4.41858
10.7377
7.6729
477.32
46.3708
727.817
48.7373
28.5114
51.7589
18.9228
26.9095
50.0169
14.8494
17.4176
40.1915
18.6121
43.1086
45.8566
8.35261
31.2658
3.57207
8.30151
27.1046
39.1108
42.1222
30.4888
35.0928
11.8161
21.5857
16.0911
47.3535
305.079
34.1289
74.236
21.6826
43.5223
39.0791
33.0611
3.21724
-21.3446
22.5331
56.4764
4.59443
17.3397
16.4836
52.6149
5.17618
19.081
16.58
25.571
8.07285
-16.9783
686.781
48.6445
-0.843027
9.23875
37.6689
26.7244
988.784
35.3285
19.6874
11.7676
25.3008
32.1336
-6.50716
26.3579
32.5813
1.03433
54.75
11.0226
17.07
13.3985
0.533527
-8.74926
31.2223
18.8074
63.2437
87.2037
52.4349
27.8526
-10.7806
13.413
36.4737
15.7613
-2.82086
46.5604
21.1999
48.8503
4.90247
55.74
7.12623
167.875
27.1087
44.0421
9.73608
2.66356
-1.21864
31.1444
18.2115
-31.3269
-45.8275
1.70542
-16.8902
120.522
601.069
-14.5143
0.176637
52.5054
194.124
432.343
29.733
42.6227
-4.94309
26.7785
24.3744
-20.2144
20.7969
16.2837
1347.31
21.1657
19.5768
5.49366
676.543
5.02884
-13.2945
35.6658
34.5384
47.2809
40.2231
10.9998
36.111
6.98178
-14.4208
377.658
334.797
-19.5162
-1.47834
16.1399
81.6527
11.6632
-21.7997
89.6789
473.467
21.9579
40.6273
8.64042
31.9034
7.94302
37.7358
-17.8944
40.8465
48.8667
14.5465
13.4588
-15.2792
48.0598
47.4282
811.359
-15.9934
11.1632
-12.0874
31.7275
888.495
19.2281
44.2544
1900.02
-6.54953
11.8094
5.1325
6.85948
-14.9258
-7.97083
44.1001
59.9312
37.2229
-3.28438
-23.4964
51.3685
70.9233
24.948
30.1096
5.14017
37.1113
29.1939
21.4865
77.7753
13.4842
34.5227
40.9478
47.074
30.3929
9.85502
57.1175
35.2024
590.418
34.5016
13.7006
-11.7511
9.84856
9.54697
54.0959
65.1115
8.17537
33.7447
4.14849
38.6404
62.0263
31.2763
30.5361
62.7863
918.234
-1.95475
-18.397
-53.587
14.1141
-43.2353
25.7291
-4.92979
5.5779
551.398
-22.8541
7.53023
54.6245
2.03559
25.8018
147.51
17.077
16.9974
80.0666
-9.61829
4.40891
120.205
-18.3345
67.8013
-7.28914
42.2108
12.6282
14.31
11.1537
27.6471
21.1688
17.9446
77.3277
617.845
15.2637
160.809
306.975
-30.301
-1.42673
62.848
217.451
28.072
24.1044
84.7967
28.4055
-4.75578
30.9123
1000.46
16.1469
38.8734
160.167
20.9805
45.7671
27.8294
127.659
25.2584
40.8246
964.038
195.573
-15.4992
21.093
15.1692
48.7573
16.3002
-2.12613
44.4968
-8.69123
24.9044
-18.7291
-1.47371
5.80435
-10.8902
353.812
41.1286
-2.93963
-28.1917
11.5881
4.5091
442.338
184.464
49.1549
2.74174
22.2442
-28.6255
-14.4208
-43.879
-21.9869
12.7252
-37.0856
3.02147
701.969
-5.20344
-25.5478
5.34595
-17.5387
-17.3975
-26.9668
3.79245
437.104
-40.3832
7.63727
-60.4161
-54.0076
99.0389
-11.9103
-5.04561
-37.593
-1.00088
13.0373
-58.9391
-7.62785
11.8094
-27.5775
-33.1121
14.3557
-14.9258
-28.5856
6.61881
9.33138
1067.96
-40.7657
1110.31
0.768747
179.619
-34.4529
-2.3561
-13.4885
-15.7837
-29.1133
17.8052
-31.4934
351.24
9.08872
-1.65172
7.90409
-55.7373
218.287
-47.2565
-29.898
915.313
21.5281
-63.1361
-31.1887
-52.9805
-51.9956
-52.2972
-51.3782
-30.5514
-18.9927
37.0005
-25.5578
281.121
-6.33717
-41.0473
436.075
-39.4839
43.1086
259.5
-35.7833
-18.8724
18.2328
33.6638
-30.0294
477.454
26.6595
-9.73563
7.53023
-9.09377
-3.58661
21.1166
22.0955
-35.2115
589.604
30.4038
-23.6738
22.2125
23.6908
-28.6419
-0.729913
449.82
-1.42732
56.4764
0.846302
47.3248
736.649
839.136
-7.15591
1.58744
29.3192
1.76236
1308.97
22.4076
-42.0725
16.735
534.296
21.1022
34.8841
2.8208
43.6267
30.5186
81.2059
57.6064
-8.13305
11.3111
-6.09676
12.241
13.0795
39.097
-3.28438
363.863
0.866423
32.6279
0.927268
48.4345
83.0441
43.2281
-11.9641
40.7474
18.3706
-27.0281
2.74587
15.9311
1336.57
47.6411
33.4516
41.6373
9.85502
49.6212
-5.53512
27.0053
29.0244
24.945
-13.6252
17.3448
54.3795
23.5845
496.061
84.0809
37.0005
17.5457
34.2748
3.75969
27.396
30.1672
36.2798
27.9679
5.23618
29.8842
2.68257
25.3049
7.43825
-37.1376
-25.476
501.371
530.229
55.7142
5.55283
23.1812
24.3186
16.4333
-14.57
-15.3578
-21.5178
-28.7715
-49.5012
-11.6377
-38.9597
-13.8451
-2.68026
-33.3144
-40.6645
4.28166
-38.7343
-37.971
560.413
-34.2078
-7.53522
-37.7398
-18.2769
-12.8239
-21.6224
70.1092
-4.69493
-19.0319
-0.351847
4.80971
-46.6343
11.6994
47.4187
-13.1837
18.7422
-28.6823
25.0183
16.1519
604.794
136.354
15.888
505.593
23.2572
8.40968
9.84856
52.6505
33.7647
780.707
-13.6848
53.8671
-3.06903
4.28971
7.50782
-27.7106
25.522
10.0429
1.29121
12.9753
15.8287
20.4862
31.8642
40.2117
-21.2081
3.57207
30.0436
-10.4391
30.4143
43.9712
121.57
4.64086
11.7481
35.0928
34.3049
-11.9049
432.134
28.6129
-22.0931
593.352
49.7936
2.56314
35.331
5.09131
25.6348
-15.7224
2.32082
33.9877
17.7129
22.9619
12.7355
39.4964
-17.3126
-7.15591
-7.7829
1173.05
22.4076
2.90511
7.36468
35.7948
31.5804
15.5157
-27.1731
30.2595
2.86317
3.86909
32.5813
27.2713
395.83
22.6922
736.788
0.799234
5.0355
1248.13
41.6983
31.0228
17.7439
51.1767
666.889
18.5236
-0.297943
12.0067
1073.44
2.34176
47.1105
22.8558
42.7033
-39.9169
46.3351
5.03583
879.44
8.75779
46.5247
47.6696
4.02796
-9.50432
18.4064
-7.89632
-21.0341
29.0872
178.043
22.3074
28.1427
17.3328
64.6443
5.07774
21.966
4.28166
11.8655
-6.11189
2025.23
16.9333
-4.2227
962.393
31.6007
124.152
-22.1943
-12.252
8.26501
76.5455
0.12455
-15.7123
-0.482032
21.4865
-6.70677
16.585
1317.69
30.3929
-35.1226
491.092
917.187
-14.0791
221.722
-14.3221
-11.7511
240.359
30.1617
35.6388
-10.1487
-15.5589
10.9923
6.16378
1.88562
-1.47371
36.7664
5.80435
26.9095
10.6615
806.399
846.04
24.2343
67.4714
411.299
-19.7584
428.985
35.6658
27.0422
36.0365
21.4824
282.739
4.64086
26.7406
49.2974
62.8152
6.8358
19.8392
15.4944
88.4768
31.1325
42.2973
32.2779
17.5557
70.9383
29.313
27.5801
42.5014
4.89229
24.4072
11.4989
-21.6425
54.8211
878.554
20.7557
23.9168
0.340355
7.20963
33.0673
43.6801
-7.60797
10.2435
43.0223
-20.7463
0.187533
8.06127
6.24327
8.88063
8.73355
393.621
-36.0818
-6.49966
37.4424
35.3488
-3.28438
-21.6224
2.64281
67.1751
892.641
33.8577
-10.0901
-15.4746
8.5792
-17.8689
53.4125
13.4842
15.782
25.9553
43.3259
21.0225
-5.13751
14.014
53.9431
0.087074
15.7609
25.2763
4.41858
-11.7511
-7.01804
-22.3122
76.8683
1.09567
-36.1736
44.7255
34.2748
35.6188
-10.844
44.2626
2.05622
21.2873
10.6615
129.167
34.5693
22.3603
-1.86901
19.6197
420.647
-8.08963
210.325
829.205
14.7479
4.64086
6.98178
-25.6652
540.702
6.8358
-19.5162
-27.6091
7.10295
31.1325
29.1789
17.2853
55.9457
-0.672078
-0.530888
27.5089
14.2626
3.79245
-20.168
-14.7381
-10.3981
17.0076
9.0837
23.697
-6.91968
117.065
39.2742
23.5198
22.3572
-1.68653
52.9613
280.387
40.9507
-12.1717
186.056
-17.8028
19.0151
-14.0034
1.99502
299.629
309.424
213.643
6.09102
-33.1682
45.5111
-16.2455
38.8657
33.0964
30.9817
251.086
89.6967
21.0785
-6.62984
32.6279
21.542
48.4345
21.1999
78.8353
-8.21599
33.2512
52.1038
302.808
281.476
15.782
18.4591
75.185
45.3854
10.2658
48.3209
41.9978
321.379
-25.6548
10.0408
5.1155
-1.39584
2.0507
50.6313
-19.5191
25.9849
72.6077
-6.81716
6.16378
238.018
0.400359
68.6255
768.549
903.972
33.1503
31.716
17.4176
57.0581
172.286
1085.09
8.35261
-4.34149
-17.0427
21.42
34.1624
17.7343
5.37757
17.7593
10.7299
2.44579
15.9635
289.108
44.5843
21.0105
47.9991
46.0455
26.6557
15.6816
59.6939
-17.5387
-8.02715
5.02006
55.4921
41.4839
19.2138
5.23922
20.7557
14.5465
30.3254
115.905
34.9414
108.584
-6.62307
504.043
14.1495
22.3572
-3.5606
51.0873
29.2619
138.402
2.8208
9.8935
41.5039
402.039
-6.93126
-10.6233
7.00657
-10.0071
614.76
265.24
26.198
20.3563
13.5822
748.047
15.859
-17.8134
5.33095
32.4443
28.2355
12.3987
20.1327
18.3706
-4.53926
15.8643
45.9162
50.3182
33.9555
64.1261
36.5028
8.9655
-28.0239
21.3831
15.663
59.4634
26.7152
39.532
41.261
-13.8969
21.9224
37.2293
-3.06903
58.6376
43.1151
-27.7106
-1.69191
-4.94967
-6.20505
9.22719
980.688
9.2418
71.2196
34.6122
-2.89178
16.6905
37.5399
13.9237
47.2809
43.6072
35.0928
199.622
10.5839
51.6983
67.9682
44.5843
142.825
33.0065
32.927
47.2704
11.9335
57.8198
29.4542
85.6049
422.809
39.3997
-25.7902
6.4685
26.3779
-7.94228
-7.7829
-8.16215
8.07285
9.25863
192.028
13.0373
-13.9615
86.3946
21.1022
94.8542
33.4545
21.5526
56.4964
102.189
469.082
28.6445
-6.87519
91.1925
892.122
-9.84489
0.996608
16.8276
485.125
34.1969
455.693
23.3552
47.6204
-10.3171
76.5455
23.074
22.6133
25.7549
6.70513
15.8643
44.0421
350.816
70.1299
29.7034
48.9481
30.3929
731.37
45.8731
263.839
3.83521
19.6541
-42.5214
-3.07769
-17.3733
22.967
13.2951
31.8907
12.5521
22.2367
14.5117
15.5341
-7.48471
-52.0735
57.3811
13.791
3.16528
5.47906
15.5435
15.8287
37.4864
197.656
-17.8843
23.7695
54.4065
0.80525
22.918
10.238
44.733
6.51493
39.8591
31.3446
6.19393
55.3189
29.3246
40.4539
37.088
43.4992
27.3048
32.2779
13.8075
40.9532
19.9426
66.9355
72.4864
132.329
56.2663
4.19488
11.4989
48.3427
11.3854
5.17618
-29.6447
16.58
3.08224
489.708
-33.8449
13.9917
41.1483
-13.9615
102.942
43.591
57.3729
40.9507
212.716
-25.6719
75.5837
-0.489696
-2.51085
22.5555
14.1151
37.4424
248.243
-12.3497
-29.0578
8.08145
33.8577
-6.10423
807.352
38.3531
70.2791
20.3331
17.0889
15.4004
-33.2485
23.3843
25.8321
1371.9
287.5
15.9059
11.8266
26.9074
12.6118
28.5892
11.421
-10.1487
-24.9292
-31.18
4.28971
11.256
19.141
42.3886
45.6501
27.5281
31.716
21.1657
13.9546
22.3603
13.1235
28.99
-8.51398
-4.34149
172.238
1.93263
41.6587
-12.2508
22.2442
19.6334
28.6147
810.956
19.3124
36.5783
8.59482
22.9907
22.0955
-12.7227
18.014
32.927
24.7816
36.2963
52.1976
85.535
35.0764
12.3885
155.592
-8.92358
28.3655
-19.7684
2.34722
149.542
37.6223
-11.6904
4.08849
34.3098
24.2512
28.9842
43.0223
12.9869
-5.43466
22.9763
16.1435
-2.15279
0.946731
-27.546
15.5261
-19.9937
-17.3412
10.3669
37.4424
29.7266
-16.0002
19.5094
-10.3171
35.316
48.8503
-21.3345
29.503
7.12623
-0.791131
13.9903
29.0496
0.365745
829.127
10.9628
51.0076
43.5882
12.1399
33.3284
708.484
34.5016
45.891
4.3303
553.52
-19.2474
34.2114
11.421
50.6313
-12.0228
-26.8033
591.953
48.2449
38.0229
37.4929
0.182154
-12.4459
1041.4
539.588
-27.56
40.1915
20.4862
44.9826
21.4937
-10.388
-11.8378
-17.0427
571.649
-10.4391
-3.31893
58.9637
10.9998
29.0037
6.98178
28.6827
25.3339
33.0727
-0.775514
37.9832
-4.14144
41.6252
355.346
47.9195
54.7667
-1.18499
-4.42021
7.83116
177.546
55.5394
166.701
-0.463883
-3.19408
32.9372
-21.9978
-12.4681
5.26175
9.25863
-8.49714
31.7779
-21.4578
166.66
-22.3013
37.9688
42.3804
20.336
-12.1717
-6.97309
-4.68429
501.365
163.165
83.0239
26.7705
4.3692
35.1176
-0.636781
-13.0517
-15.4671
77.8333
43.0646
10.986
41.524
0.866423
50.3085
24.948
28.2355
14.2728
5.14017
22.1188
17.9495
486.255
29.0496
43.4693
-2.95864
12.8369
515.591
21.0994
43.999
45.746
40.2688
21.1969
36.2777
16.3599
7.97449
41.261
497.723
-4.31451
16.6145
34.2748
-5.61064
-8.96997
55.507
815.401
89.3723
27.9679
19.2917
185.404
41.2345
43.9825
4.60448
-9.96369
1.698
0.0585613
-4.81695
49.1549
4.6158
57.8514
-23.4701
21.1184
12.604
9.94206
17.8376
27.4505
-0.775514
35.2139
225.284
74.1564
-5.20344
23.1779
29.7088
18.0686
85.6762
64.9902
-8.22618
45.0219
281.557
755.503
578.059
30.4582
33.3502
43.2445
-0.446019
-12.7781
50.3132
31.1932
21.1913
-28.2227
23.362
204.192
143.46
18.6091
17.0541
120.428
209.172
-0.927335
131.708
-36.5434
19.0151
750.616
-21.7666
-15.8323
4.1502
7.2745
-26.0335
9.6504
-10.4452
27.5243
61.8433
24.8317
17.9043
-10.3671
-5.04525
-24.6414
277.145
66.3546
20.2127
-3.11328
21.0824
446.593
96.1109
2.49514
27.4742
528.012
8.49287
46.8127
20.3563
1072.43
-1.00764
56.9907
4.6754
61.5529
62.4294
50.7243
23.9928
19.6125
32.7977
26.6027
6.41169
20.8371
47.2595
-33.2485
-0.97855
-7.9011
-16.7795
21.3831
0.913418
-27.5288
-8.69988
22.967
17.0432
45.0091
-27.0153
-24.9292
3.49607
37.0005
6.3013
9.91191
-35.5957
4.14849
63.0033
-3.56598
-8.07912
48.5826
20.4862
12.1007
18.1473
-11.4205
13.177
4.55338
17.2958
13.9861
-9.61495
-0.981336
34.2369
31.3446
11.8161
15.9635
19.9543
38.5799
67.9682
25.8436
4.14386
21.7621
8.56414
-14.5738
-36.9163
1042.51
24.9839
3.25844
263.607
15.0593
-17.3412
-23.3663
16.6082
-22.025
101.494
2.74049
6.39094
31.5679
450.361
39.4799
-4.46786
5.14017
7.12623
21.6977
30.8569
57.1606
5.98794
17.6561
3.46652
24.5852
58.5039
-15.3974
-3.66106
30.7534
4.66155
2.45623
4.22636
52.6505
2.96974
1584.89
22.008
19.4198
17.4082
-25.8366
46.1367
11.4266
17.5391
27.5281
9.22719
26.7879
57.0581
9.2418
33.7382
57.101
-19.7584
-36.2006
24.1868
35.6658
4.55338
30.4143
-5.86682
55.2406
272.243
529.846
30.5568
8.70986
30.4869
649.908
-14.5968
327.235
29.1789
-7.07751
44.3755
-6.35211
33.7775
2.32082
30.2395
-38.5091
3.36515
32.0001
5.33557
46.1858
15.5691
59.8584
37.4001
-17.7096
-2.00565
15.1801
85.4839
14.7138
17.3898
2.81197
116.467
-4.63309
16.9876
6.34434
-25.2026
28.5131
14.7708
36.1723
26.7705
-10.6233
29.4954
36.8445
3.81488
12.6439
36.6039
56.183
27.8526
28.5747
11.5389
17.733
56.9907
2.80133
50.3085
-6.91108
-25.0826
16.3846
12.7484
113.316
66.5309
9.08872
39.8401
42.125
-13.0314
28.8794
32.7725
-6.9141
20.108
6.10042
-3.5715
31.8907
-15.7709
16.3002
9.11827
42.6227
41.9086
-14.981
15.3929
33.0182
7.67842
-6.82374
-38.0642
2.42508
15.8287
-7.6248
13.1235
45.8566
4.60448
-4.34149
-3.9242
33.7918
19.5459
51.029
47.7193
434.539
207.04
6.98178
24.9346
21.5857
717.107
-21.3902
29.5917
2.26979
34.8806
7.91502
-18.0516
447.626
16.3357
36.8792
-26.9668
232.429
-18.2939
41.4839
-23.5166
-1.40092
35.2243
33.8742
286.286
-12.7781
10.9578
61.1783
41.806
592.093
17.7398
35.5261
14.1495
335.645
-7.00878
-8.21941
228.357
-17.7939
13.6416
6.56011
-27.1219
31.9801
-1.15192
46.0119
-7.71803
185.736
2.15414
630.485
22.4879
23.3661
-5.04525
-9.64886
41.0124
5.32426
10.1326
29.583
2.50892
39.6143
-9.77052
-17.4281
4.31313
141.088
-49.9787
1.38437
14.3557
-48.659
1.3995
12.241
9.33138
-20.8732
15.4563
138.975
-14.1261
43.8723
-45.9244
29.6938
13.7036
31.9837
6.77654
1515.75
-15.9948
12.183
24.0812
26.4593
17.2744
81.4804
160.765
-14.9055
32.6275
139.594
11.8266
25.0333
25.7302
-33.5566
23.5845
8.80395
1.622
59.4893
49.4048
13.66
7.89662
390.478
-9.95318
-7.6394
542.156
10.2065
176.034
117.071
2.67932
26.6661
838.575
-2.11869
4.25184
-34.2477
124.26
8.46726
-17.5271
17.9651
21.1166
-22.8821
22.8845
18.014
14.1863
6.04095
-12.4294
16.5903
-15.6646
-15.5234
29.3829
-21.3446
22.5331
-27.6642
2.72037
811.944
55.839
46.9927
-28.557
-12.7781
245.216
413.503
913.247
4.77917
2.0616
-28.3897
2.39724
41.5039
297.092
-4.90005
-4.58787
-5.22013
-5.41875
0.280073
2.43907
19.2742
163.665
10.7547
4.98542
-1.80732
-4.2227
-12.1219
11.2054
169.13
-30.9927
-2.97939
-30.9319
348.285
94.2885
37.6059
29.615
8.5792
15.8643
274.552
-7.13052
4.53762
9.59268
17.2744
-10.7597
14.014
14.5877
-41.1424
-13.6252
-8.89211
-8.27466
5.37014
16.3858
11.9235
23.0304
-33.3328
-4.33099
-2.0172
0.551018
35.6123
615.573
6.47855
8.77697
18.5646
46.9102
23.294
28.5402
2.74174
-11.489
36.5
26.7406
40.715
4.31986
27.2079
8.70986
10.4689
22.9907
42.7102
27.3048
1167.96
-25.5478
121.538
63.0462
44.4467
14.2626
118.11
602.022
36.0804
40.8465
56.363
29.539
13.4588
-0.286631
58.6726
7.38456
50.5186
39.2238
797.629
44.6989
0.946731
-1.35089
-6.55836
149.04
31.9801
2.59621
17.9009
513.896
-3.54469
-24.0828
1811.64
-1.87499
4.21696
29.1487
-0.996788
33.5162
1.57612
12.0067
19.3755
26.7046
47.1105
39.7224
31.4589
31.3425
-49.3121
465.271
1.86867
-8.10881
17.6845
-7.21643
33.3989
143.903
-2.2934
80.6381
79.687
31.4176
33.74
57.9146
34.1994
75.8887
25.7142
9.85229
16.6599
29.4859
13.6152
47.5455
52.5174
22.9546
8.63527
272.334
-20.0511
43.1587
-8.74691
34.1344
20.3949
-15.3557
-10.6696
-39.0955
-0.519361
17.0283
12.4836
11.8094
-18.2071
12.4817
1.94082
-2.34863
265.24
3.4897
0.463754
4.04267
102.066
2.64281
-6.569
24.948
15.1171
-6.34192
256.265
12.3273
36.4791
2109.26
165.284
21.4042
25.9553
-18.256
6.51771
-9.28326
38.2497
-0.960648
2.45623
114.988
29.4784
9.84856
33.9098
84.3645
-6.18858
7.2442
-11.7252
18.7522
9.77069
28.2931
-14.32
23.78
26.7879
-27.2749
7.36773
60.8491
24.2822
-18.397
12.0054
29.1066
683.902
51.966
3.67877
8.18867
-5.6665
23.9295
7.91881
3.38283
-16.59
0.161519
48.2906
9.91405
750.959
262.5
12.6002
14.7446
156.208
10.5723
-4.35027
28.1553
-7.04951
-29.1388
-18.2675
211.386
-26.6829
-18.4003
-19.0273
25.571
23.0654
13.9917
-3.82933
-21.4578
-3.87972
-5.13472
8.64719
-32.1378
-34.6693
185.654
-14.2704
-12.0841
-7.09419
-42.9001
-37.2012
-6.69703
-6.2089
1.87314
4.21696
-24.4226
-32.2192
28.831
-4.98311
-36.9463
157.119
66.997
16.1884
55.652
-21.9519
-24.9244
29.4685
12.5321
37.9844
-5.6276
15.5575
-8.8368
83.08
2124.7
1638
-11.719
60.9667
803.935
510.21
2.74049
23.2575
-29.0578
53.059
26.3615
-2.59379
10.7624
2.957
36.4791
55.2865
11.6101
30.7745
5.34059
30.2074
24.7707
9.85502
34.6287
-15.3974
-11.1573
43.8719
671.829
6.20437
17.537
150.404
39.3869
4.84381
65.1115
-6.81716
56.7636
15.0041
53.6329
28.2931
2.54659
87.4983
2.42508
1174.04
4.60448
1.2807
20.4387
23.294
45.4068
28.9787
12.8738
60.4738
51.9594
-14.4208
17.8376
21.8283
14.217
34.2351
1045.34
43.4992
29.1789
45.3963
-6.80719
82.1827
31.187
12.5876
44.3755
14.2626
28.5577
43.358
0.846302
37.9545
48.8667
20.1687
32.5095
4.01928
18.3802
-19.7894
27.0928
7.59027
34.5386
-17.6161
25.7874
56.4359
40.0137
22.4985
-34.0492
-7.98596
-45.4522
8.49287
-30.2435
-7.03251
-7.20173
-23.4964
12.8272
894.515
1876.06
-56.9417
-37.9634
1815.6
12.3273
-59.0983
859.261
-67.1006
3.46652
0.222348
274.021
-35.1226
-15.8425
29.8164
-13.1421
1209.2
-32.3179
643.918
0.968588
-8.68536
2.33027
-7.89172
265.192
363.032
62.0662
4.86732
10.9799
13.4726
-17.9468
-22.8748
-5.7231
160.104
51.5419
25.2419
79.5671
21.8954
22.3127
26.2955
49.531
62.2734
19.6083
39.1108
126.455
13.6222
25.7224
195.475
92.8002
18.0802
14.217
97.9533
291.961
24.7586
61.1175
62.9121
102.402
1.34318
18.1385
25.507
18.785
21.0615
64.5646
47.3248
3.36515
46.9927
10.7984
-9.02998
3.4615
104.282
26.1252
10.2435
52.3927
-4.59116
52.9613
92.9802
224.609
19.6874
49.2489
-12.1806
135.207
-21.4997
23.5231
19.1427
592.485
33.1465
5.62127
-3.27931
31.0228
38.0583
224.609
35.3902
459.908
38.9533
24.9977
30.4528
-6.02239
-11.8059
20.0981
-26.8233
32.3622
-7.50166
44.6506
21.4327
-20.3349
-20.7487
7.64394
63.3839
-7.89632
25.8176
37.5346
34.7094
82.0173
104.68
-26.2301
9.18892
13.1501
55.8236
43.5698
44.0296
46.3072
27.5882
45.4595
-3.95485
38.8562
47.5455
-3.28234
199.79
98.0462
11.9502
69.3956
54.7272
6.24562
65.9935
31.6393
160.807
217.967
0.259917
-5.17425
43.8063
417.282
109.261
0.533527
13.7395
68.7037
125.629
1.3995
-2.75152
29.9461
-13.3769
-16.4028
47.1462
13.9849
30.7538
12.1717
21.1999
67.5909
310.375
20.1327
20.2447
49.8087
23.3606
35.973
69.0588
47.074
937.929
340.675
38.3947
13.7006
21.2852
21.9821
19.2189
32.0358
54.3795
29.2067
14.4261
59.7181
23.882
-3.06903
39.897
7.89662
529.646
41.4116
43.776
22.3457
36.1583
19.5768
22.3603
60.8491
27.0933
38.762
655.982
2.67932
67.8956
22.2442
193.922
43.6072
-21.1292
41.8012
113.415
4.96173
45.4795
813.74
14.1863
67.8851
-12.4294
22.2125
40.4995
52.5182
22.9355
-6.64996
37.9545
460.637
32.0001
37.0353
45.3179
18.454
5.5105
13.9917
50.5186
-15.8356
12.9869
26.4245
41.7169
54.0692
45.252
-4.63309
18.8616
8.21841
11.8094
-4.15164
5.30624
13.5658
84.6332
-4.61842
504.586
1.93364
10.2684
-8.69173
-22.9621
-2.04235
-26.2467
28.7568
460.668
2.93565
-29.7677
-9.85236
-20.9848
-15.9948
-8.43171
62.2099
4.53762
-7.08844
-23.8782
-6.02703
-56.1349
-6.72788
-29.0716
-29.4029
-43.6102
-25.7587
15.0241
-28.8894
-26.8033
-24.6149
22.008
-40.5504
-20.0731
-6.15887
-14.7705
-5.8867
142.783
161.964
50.2138
39.2269
38.3603
-14.1362
-19.334
-7.67233
56.2805
765.424
32.2883
-10.3767
16.622
6.51493
19.2444
-4.26262
4.71913
-11.9049
27.3355
37.9832
7.10295
-19.4673
24.7816
37.2051
27.4389
33.2023
49.9976
129.355
30.4318
-31.0128
78.8518
44.5316
52.8142
-7.7829
746.455
16.7549
36.4804
58.0148
6.65324
57.9645
24.5504
51.0873
61.121
171.487
32.3823
-4.68429
78.9852
-10.6794
15.5261
294.849
188.791
12.4817
30.0518
-7.97083
14.1151
26.198
1129.8
551.27
-14.2238
-0.291245
66.1775
33.8577
25.7549
-10.1615
-19.7429
1968.71
37.8471
221.929
45.1999
34.141
45.4623
18.3358
-3.66106
-23.7807
-9.87703
-7.01804
-28.8714
-6.52768
-26.0783
135.618
16.3299
301.947
311.449
41.0863
79.2618
49.5618
37.4864
49.6047
13.9748
289.411
52.9031
28.9787
638.812
45.8703
36.9668
232.956
415.14
42.4431
42.328
62.346
22.0955
-5.22647
27.3048
62.2629
29.313
10.7135
51.8717
25.507
567.886
17.3133
409.738
237.543
41.7835
57.3
26.7279
14.3959
-27.4606
32.1303
12.758
-14.1672
-0.0638427
19.5965
-37.3873
23.6134
-5.13472
-30.7082
-0.278719
-38.4087
-42.5803
-49.6619
26.3579
-10.5223
-2.7138
2.27614
-23.7979
-5.08867
-29.364
245.013
21.852
-29.9183
-9.84489
2.87067
1.83511
-5.88063
345.292
-10.9499
-30.9927
379.489
-11.5356
9.95552
-1.74952
-26.9567
1.39203
-47.6428
634.306
10.309
-2.44535
24.2153
29.2704
29.4558
22.0364
11.2029
21.1469
-17.7166
20.4461
286.708
691.176
243.362
199.081
31.4003
75.9312
369.35
28.4816
34.4182
30.4413
29.0596
-19.2773
12.854
1529.59
21.4086
-2.26008
99.2246
-6.68776
740.198
-24.4435
-43.6969
260.319
11.303
6.42745
-5.19299
-17.873
-7.74089
2.7668
9.87404
-15.507
0.571728
-21.5178
16.2061
-15.768
-10.7425
7.10295
-14.5968
-19.4673
4.816
30.4038
-3.05905
494.081
-2.40495
218.664
-3.70382
-59.5234
-37.2269
2.34722
-45.3606
2.01507
-67.9124
-44.6372
-45.2642
6.44753
-1.93791
81.4407
-28.017
6.42765
-15.742
12.6689
11.4583
-39.3457
8.95647
7.49714
3.08554
8.55425
-20.8296
-2.09583
3.95158
-14.1933
8.78363
13.1175
22.9576
61.0078
-0.996788
-1.29712
46.5731
46.6346
-4.04608
-0.402043
19.3755
22.9565
-3.38108
8.97014
917.731
33.2166
-9.95669
30.4881
-18.7461
-0.612541
563.038
-29.7052
-3.88213
-14.8449
27.7767
38.9553
12.6991
39.4087
67.0248
20.3474
-31.8523
101.018
858.354
368.793
6.08845
632.486
14.4481
47.3336
771.909
29.4859
19.4345
30.5186
-18.1196
-7.98596
29.3483
-9.30358
-4.2227
14.1151
335.419
7.23783
-24.0683
-10.378
13.8872
-4.69493
22.1975
26.8221
39.4799
38.8734
50.2298
72.1531
24.7286
57.0115
40.9478
45.1999
47.2595
7.98095
53.3694
35.2024
-1.78699
27.0053
25.2763
6.29265
-4.25483
543.957
9.54697
65.6239
49.8214
27.5446
65.3403
38.8746
25.042
30.5266
16.8781
30.3854
40.5145
22.6709
-10.5719
31.716
13.6695
49.5618
3.6196
33.7382
481.042
162.868
21.4824
-3.99276
10.2631
12.604
2.44579
14.0895
25.5765
235.357
34.2351
20.2214
77.2324
10.4382
114.737
4.43721
610.669
722.717
27.5801
21.8867
24.4072
772.562
37.7358
66.4386
43.5767
63.8593
40.7834
-24.0225
46.565
57.4302
66.1689
12.1176
6.1872
34.2667
-10.6233
21.9991
21.852
-14.9258
-23.3663
56.183
175.904
131.648
51.3685
-27.1837
9.95552
39.4799
-26.9567
48.2437
12.7484
14.2014
15.8643
29.0496
34.0989
137.596
42.8219
32.2669
7.98095
23.3843
-20.5277
51.5132
-10.6622
740.927
5.1155
7.97449
208.198
65.6239
40.6631
518.864
30.5266
18.7522
15.3929
51.7589
311.768
16.2837
11.1013
22.3603
43.1086
34.6122
-6.63992
-9.96369
183.482
-21.6835
52.9031
18.496
28.6147
-11.7589
0.571728
36.8209
8.59482
24.8647
286.339
9.76605
34.8806
77.9046
26.6557
59.6939
31.187
29.4542
23.6329
41.2738
4.19488
47.1061
2.72037
43.5767
31.4761
56.363
8.92431
73.4289
631.274
19.9488
26.8135
-48.1607
17.4001
-14.3715
10.7547
49.963
15.0593
-7.97083
4.74474
46.8127
27.8526
32.3229
17.1611
2.74049
2.64281
451.359
-10.6592
11.3689
1.39203
1200.91
778.82
40.294
28.4767
31.5775
47.074
-14.5078
53.3694
3.3433
27.0053
17.78
25.0333
7.6729
138.712
-23.0552
42.8515
1566.24
-1.19496
17.4082
-3.73658
-20.2144
-5.44004
-8.07912
11.1013
-10.6934
22.4938
34.6122
3570.95
535.807
54.4065
12.0496
223.882
10.9998
12.1371
73.5923
-6.13668
26.8087
27.2079
38.6949
45.4795
52.0805
0.395724
41.6482
31.187
25.706
4.89229
67.5107
-8.92358
41.4839
-17.8944
299.468
26.3779
-20.0497
23.0223
487.878
42.6138
29.3483
31.9259
8.89577
55.3445
31.8202
22.2304
41.6932
24.6574
-21.5615
172.539
23.8808
1.50403
4.83107
23.4274
1248.49
21.4042
58.5039
87.1026
-19.1455
-20.5277
47.62
27.1503
-27.5288
780.282
24.5395
12.3401
634.742
57.844
771.634
-46.1726
21.1563
-5.61064
-10.844
59.2551
296.285
8.16879
33.1503
19.5768
27.9825
43.1086
27.0933
35.0139
13.177
23.294
13.5477
32.7519
7.99997
-0.514486
231.082
-2.53453
507.096
88.583
38.9621
0.395724
289.674
28.5297
-6.29428
379.905
47.9958
60.0144
472.711
-20.7055
42.6396
6.17625
4.82617
-12.6274
-19.3373
7.76741
-8.545
31.4871
22.0853
34.1805
-3.44788
-21.485
7.55584
17.5452
366.844
555.955
-48.7963
397.134
-52.4836
293.416
-31.6418
45.4326
-3.18113
-16.9318
58.0976
-4.31942
40.0108
16.1519
5.09299
38.3768
29.5802
14.0319
21.1969
23.1592
13.5967
35.7839
174.32
14.4261
400.798
35.1264
-4.94309
32.4007
6.02256
36.7664
22.6709
-4.33099
108.553
39.9064
30.8212
9.2418
61.8492
-6.63992
12.5251
24.1868
43.1621
-6.69101
24.7921
22.2442
8.389
23.8484
1520.44
34.7042
23.7024
22.9907
25.8436
17.2623
34.8806
16.0604
21.0335
40.9532
14.3205
63.1874
96.8493
37.5256
-1.42732
48.9802
246.349
18.3577
9.51134
-16.5262
-20.9014
14.3266
11.821
7.38456
48.6445
13.306
19.2281
33.01
27.8323
30.9318
71.7377
-17.8028
56.4964
3.86909
2.59621
-13.3402
-3.54469
4.54737
28.5798
44.1412
49.603
21.1917
1.59554
35.3902
1.47202
-19.9799
24.8306
35.8661
32.2262
16.4664
12.557
36.1408
201.909
57.4593
7.56301
37.0068
25.3595
24.1044
41.6932
579.381
4.61456
23.2575
12.1717
51.185
-13.8382
48.2437
33.3632
12.3273
13.9903
27.1755
0.365745
8.28576
25.9553
616.976
56.7067
45.8731
-12.3501
1249.04
11.8266
-15.4992
0.478225
5.79883
127.468
21.7104
-24.9292
27.8589
1.39324
43.6451
20.6263
-22.0884
693.587
-10.5719
50.0169
33.59
-1.32305
35.4787
129.316
21.4937
17.4316
-5.08867
16.3769
16.2298
249.318
81.5815
10.986
17.3303
7.7908
-40.363
-12.1912
29.6938
39.9406
43.2281
14.2728
29.503
33.3632
4.83107
-1.00226
57.1606
20.9805
34.5227
9.08872
47.074
309.629
0.484688
428.756
-22.4017
25.1312
11.8266
25.0333
3.24144
4.22636
35.7839
8.80395
14.7405
7.01543
-38.6763
-13.1069
34.8923
-16.1941
-8.07912
48.5826
-1.32305
-6.66013
18.6121
61.8492
12.1234
-8.51398
-21.2081
9.19426
35.6658
2.67932
-8.50266
-2.11869
28.6147
13.6902
-2.77713
27.3355
699.529
565.575
-1.47834
46.125
55.4158
41.6482
15.6816
40.9532
1161.25
252.397
12.3885
61.8885
-18.2939
2.72037
410.561
-15.4385
27.8244
6.83038
32.4357
799.225
12.2754
33.6016
43.591
53.6248
27.8323
4.69486
17.3898
4.68604
22.7632
45.9667
41.3504
-1.67062
142.709
27.0362
51.8871
29.9841
13.5873
30.8623
107.387
11.8655
51.9842
40.5927
419.858
-4.2227
33.6942
41.524
30.8515
-0.946799
39.0641
38.0665
69.465
19.895
33.3632
-7.56149
28.1126
3.60059
0.655423
4.90751
20.0855
-30.4374
-27.5788
18.572
-22.5124
-19.0955
17.537
-9.87703
229.114
13.2951
22.5203
1.09567
35.0409
145.696
-19.9356
28.6526
-3.73658
-8.96997
27.396
90.1373
-12.4459
1933.45
9.92135
1.74553
1413.05
-0.176067
24.4214
4.55338
58.5253
19.6083
31.6145
10.2631
239.366
11.8161
15.9635
31.1987
47.9502
43.6054
29.2584
306.541
279.655
13.8075
61.5679
38.6833
16.3357
48.77
-1.42732
50.8542
358.793
32.3323
29.6021
39.4964
23.9168
-5.28184
14.7059
47.4282
58.9692
18.6595
8.5273
76.7051
24.8503
49.8766
4.31313
44.4879
6.85948
40.7549
8.49287
44.9386
16.6082
21.0785
20.9093
-6.62984
10.1391
49.3109
26.3615
61.1245
8.8883
7.12623
17.7384
66.5309
32.2249
431.825
63.4366
80.8072
13.5263
-7.01158
25.8321
34.5016
30.8985
159.966
-0.506696
6.10042
17.0432
2.96974
-6.18858
61.5921
-14.981
-22.0884
7.67842
2.54659
-14.4415
27.0731
1.74553
18.7457
36.4863
771.522
5.44613
37.5399
17.6718
40.2231
125.318
17.8376
-2.53453
19.8392
21.1166
486.864
47.9991
66.6602
71.6333
38.1704
29.313
31.3282
23.7607
44.2477
21.0615
0.846302
24.836
28.252
3.30211
-16.5262
39.0688
1.20818
28.6876
19.6139
117.985
448.089
2.43907
3.25844
106.185
13.1852
372.465
7.96002
22.7833
-29.0578
2.45925
37.6059
-15.7123
35.1252
473.769
23.4274
18.4591
-16.4588
-18.256
27.1324
22.084
13.8868
381.349
-29.4029
-16.1961
-21.1214
7.97449
91.8608
12.3401
-8.06264
16.6145
27.6302
-29.306
-26.2254
13.3006
0.672528
27.9679
26.7879
35.4787
39.3604
17.7456
20.0214
3.57207
60.0287
114.747
37.2367
27.1297
15.4962
48.2112
43.6752
10.5839
14.217
22.9907
52.0805
-2.41538
759.207
30.1159
10.7261
20.3668
0.66078
32.1241
-5.2873
-48.5186
411.804
-8.17884
-15.0833
-19.2045
-18.1866
51.6778
-16.3756
95.8485
-28.4714
79.5361
-20.6786
207.003
-7.8683
-11.6479
-32.1751
0.447337
-43.9738
-27.6485
6.52028
0.463754
57.0884
40.2827
23.074
-23.2085
-0.482032
-1.00226
42.1681
0.365745
32.6486
12.8369
35.8296
-8.88564
15.888
571.185
15.7609
-27.5288
60.6406
151.293
-7.01804
30.1617
33.7647
12.3401
8.80395
18.4886
48.2449
19.4198
708.939
5.63375
59.2551
26.4191
16.2837
46.7085
26.7879
45.8137
22.3603
71.2196
240.759
19.597
-15.5859
102.898
43.1621
-4.81695
-10.3767
9.12571
47.7444
0.503707
20.1002
-3.1764
45.9486
51.8134
38.5799
155.943
25.5103
31.0529
47.2704
49.9277
59.4392
44.3755
-2.60398
305.517
58.5428
65.8468
-10.3981
43.5767
33.3502
717.908
-7.15591
48.4391
34.9414
30.5616
16.7549
28.9842
48.6445
65.4607
45.1651
51.0873
68.6173
47.7984
-14.0546
30.2595
0.120957
25.085
21.6491
54.75
1.6523
24.5663
-14.7125
9.72066
-21.5527
70.7463
61.9448
59.9104
-13.4785
167.45
32.5791
25.0019
19.2757
-4.15164
29.6691
26.6843
5.92245
-23.3591
-20.1523
102.6
419.72
-3.91642
-15.0023
69.0492
51.185
226.887
-15.7123
597.345
27.3199
10.309
19.1064
19.5302
61.5626
63.9406
51.0076
212.254
126.458
147.646
-1.78699
692.113
101.87
254.366
37.9595
-20.4381
33.7647
121.036
6.92988
14.7405
46.3708
107.501
28.6526
9.38189
11.6448
17.5391
40.6466
39.2122
32.4101
66.4284
69.2119
43.1086
38.3603
25.2192
53.7546
5.44613
31.9177
38.2866
1940.09
36.4749
39.1108
28.6147
23.8484
38.0531
8.46726
21.8283
29.2095
32.361
38.9621
26.6327
29.1789
25.0519
14.7163
1.20199
23.832
109.968
14.2626
45.0219
-2.90183
20.2317
45.1186
499.93
-46.5113
1.58744
49.9339
-6.62307
5.541
-0.131585
223.501
43.6685
-3.21461
32.4802
27.6213
9.43708
22.4498
187.87
17.1611
135.702
10.9532
-16.2814
7.62081
29.503
100.83
25.4458
29.0496
562.586
43.893
32.0815
958.056
-14.5078
17.7621
25.8321
40.1238
-10.6622
8.16671
37.9595
2.0507
-17.645
-11.8108
46.5996
40.7486
2.55317
-33.7216
17.267
48.0107
10.6615
3.60499
6.17322
12.9899
-1.01772
6.9029
-2.05013
5.68076
13.9237
43.5327
15.8602
24.1182
27.1297
36.179
10.3413
85.5466
31.0836
60.472
13.5142
21.0335
24.0866
-15.6646
20.0838
33.1311
23.6329
416.087
4.28166
216.139
40.5927
16.9333
-22.9634
29.1076
22.4498
1.61563
0.463754
37.7759
-12.1912
33.4419
-20.0295
175.442
-9.85236
25.8669
23.4274
377.053
10.1598
39.7632
-36.9966
14.014
-28.0239
10.2837
-21.9066
19.4111
-15.4992
-10.7662
13.2951
-5.59064
-15.7709
100.633
16.6145
20.1339
34.2748
38.6404
20.7969
10.0429
10.6615
35.4641
24.9139
306.309
11.1159
-3.74308
55.2269
6.47855
3.80669
-21.6835
84.7622
10.238
367.072
21.5075
34.2369
31.3446
12.458
28.6129
-4.14144
8.64367
87.2749
11.6632
17.5557
24.0866
-0.672078
8.83944
40.6273
-6.35211
416.087
11.6911
32.1136
28.9573
30.4582
8.06127
-14.3715
20.125
7.56301
32.8557
11.2054
159.59
-14.1261
27.0057
-22.78
54.9331
16.1469
313.841
25.3015
283.35
28.9005
12.8369
22.7111
13.5263
-20.13
8.39178
-9.77516
-13.0314
21.3831
8.40968
17.4488
377.358
46.8832
66.688
265.551
3.49607
17.5457
13.66
-5.61064
-22.0884
900.711
15.1747
6.29473
16.7235
81.1359
32.6953
18.6121
25.2192
20.0214
-3.9242
2.67932
51.029
9.12571
34.6259
32.3628
87.5666
19.3124
27.2079
1367.41
53.5724
2.37593
8.97702
64.114
46.125
71.7795
35.1176
53.7111
32.8557
50.5608
7.23783
17.1611
236.999
40.1241
450.703
27.8197
13.7036
31.9837
-28.8307
16.4966
1311.06
17.7384
45.9162
22.8545
138.399
114.54
37.8891
7.98095
6.51771
-2.2789
-22.4017
354.967
6.53562
-29.4029
0.670447
-29.5068
5.79883
1.90562
-23.2672
-21.1811
-9.85116
-12.4394
-5.08062
-5.22184
33.0182
6.29473
-4.33099
-0.143139
85.1691
69.3455
227.641
-25.3806
-9.96369
-17.0427
1.93263
8.30151
22.918
23.3815
0.970998
59.3096
9.76605
4.89553
25.4307
37.9001
-8.68125
33.4569
19.9426
33.2023
137.951
17.4316
915.165
8.73355
-2.34863
22.2304
-8.90658
-23.4964
4.51688
173.341
20.3235
4.90247
23.9928
25.4458
-2.87633
26.6027
35.8296
56.6298
20.2099
31.9462
23.2572
40.2688
-23.7807
-19.9443
2.35229
-21.3931
21.9224
-0.252062
-18.0616
7.50782
-33.3328
27.396
17.5391
-30.5679
5.47906
17.4176
17.7027
11.1159
9.37538
34.6122
-21.6324
-15.1686
36.4125
24.7921
17.7343
1.62944
2.7668
-4.26262
-12.5467
6.5932
109.909
1635.28
17.3685
4.89553
16.0604
11.6632
13.8075
-2.15032
-19.2715
16.2645
-4.47804
9.41465
7.75073
9.93533
17.4001
68.0874
-6.11189
9.43708
66.9918
-8.37372
624.025
794.346
-1.41031
21.3835
562.805
7.62081
4.90247
61.3621
10.8744
-21.4059
-4.75039
27.1755
15.3583
39.5777
5.21737
-35.5202
25.1312
23.4022
0.582167
-8.69988
11.276
-7.74833
42.6227
-36.8022
9.91191
-37.4698
-23.9625
9.55248
-8.6978
14.8494
-10.4083
26.1084
-5.61715
0.856349
80.6434
25.1681
251.554
39.1108
22.9925
-13.6329
-8.7986
-14.0215
-32.5196
130.791
3.02147
-20.196
274.303
31.5829
6.82419
14.4616
7.54058
-33.2864
-17.8944
37.6223
-7.94228
-5.90883
13.0068
-10.3712
-47.6947
13.306
17.3541
-3.18313
38.0149
-12.4974
-15.4822
12.4817
-16.7998
3.27357
27.2335
22.4498
72.8301
19.2044
41.524
6.48862
15.7613
-17.8134
48.4345
8.08145
-10.0901
271.37
-2.87633
44.0421
15.3583
27.0264
7.21465
3.97048
17.2744
-46.367
43.999
-26.1499
8.40968
-5.04003
4.41858
-6.12889
71.3912
33.7647
-43.6699
35.3552
50.119
24.3744
23.6479
13.791
490.862
134.804
5.62725
30.8641
-36.2006
-3.9242
30.0436
-14.1873
41.6587
12.1121
33.4886
19.6334
41.7332
25.7224
2.44579
19.3057
-1.253
14.5028
18.1039
15.0593
-21.0893
15.9891
479.722
-15.251
-18.2769
88.3756
-45.9852
17.6353
36.1924
-14.868
-13.6005
12.7484
19.8236
-8.49852
38.4199
60.7596
-40.7448
38.3768
7.09143
12.0128
-51.8917
6.29265
2.35229
-5.44556
-47.418
27.8589
44.4968
-40.5504
854.586
4.14849
248.536
-21.8163
-20.0637
-2.912
-0.128533
-1.01772
-17.46
4.55338
7.92547
40.2231
14.7479
632.064
393.039
-50.0281
44.0745
39.8573
685.515
24.7586
18.014
31.0529
36.026
-4.93312
119.664
33.0611
115.59
30.0294
39.9204
56.7555
-12.4974
3.11135
1176.98
19.7373
29.9461
29.7266
7.96002
60.2647
-2.88171
4.6754
21.1999
39.4799
14.2728
93.2213
34.8161
4.68675
4.11388
19.5302
9.08872
30.8806
35.2024
-11.1573
4.51652
-18.1585
13.7889
-8.00296
15.4708
19.8363
83.7666
29.733
44.4968
17.5457
28.1225
-57.6957
16.1516
11.4266
-15.5754
2.42508
3.75319
47.7307
-4.34149
-2.05013
52.5324
1033.42
51.029
194.658
14.0112
11.7481
20.1002
23.0605
8.46726
57.4356
6.72075
62.346
8.97702
-7.10054
33.0065
100.393
13.8075
-4.42021
23.832
5.02006
-0.729913
39.3997
19.1874
283.238
-6.64996
26.7101
3.36515
33.8742
-13.5645
-12.5535
-3.12706
38.8657
36.8445
1.94082
-30.4596
38.4779
16.6082
-18.2769
22.7833
-12.252
-16.0978
-14.0653
35.316
56.8072
-21.3345
625.456
23.5717
19.6793
-14.6268
45.7671
7.21465
13.3408
19.1485
-7.01158
29.0065
-24.7677
-11.1573
14.0319
596.535
77.5072
-6.12889
335.936
50.6313
115.94
29.5042
8.17537
43.6451
-1.86251
365.843
34.8923
34.4057
23.78
8.33239
43.1086
43.9825
2.73041
-2.05013
35.6658
49.1549
155.303
27.1297
31.3446
1059.42
45.9486
53.6875
-6.39771
13.6203
31.4658
0.395724
36.7547
21.6826
-19.9256
22.2125
-0.672078
-16.8223
-37.0346
13.5916
7.11328
41.3705
-27.7706
12.8318
7.38456
-21.4578
414.037
-14.805
34.2207
23.6397
14.7138
-60.9063
-4.63309
1.99502
-25.5148
41.6315
-24.5846
-11.041
1906.21
8.78363
14.9916
9.83916
-29.1078
7.21774
8.13112
34.2009
26.604
33.333
2.43907
25.7472
1337.45
-33.6664
-17.3412
-1.91302
12.86
-1.41031
2.74049
2.64281
1022.29
56.3465
-21.3345
-11.6144
46.0605
302.596
30.9237
34.5227
39.0738
34.141
-29.5004
64.6138
11.9148
15.4708
9.54697
56.2535
2.96974
5.37014
38.8746
4.42724
6.16378
21.0151
53.6329
-9.18818
-12.4459
-2.45692
762.602
24.9139
-1.03794
5.49366
13.1235
2.75308
-6.63992
-7.67233
6.42745
29.0037
5.10771
246.074
531.332
1.2136
34.8317
32.361
90.3509
27.3843
-8.95158
-14.3035
33.4569
4.95012
20.0838
3.146
-15.7224
154.12
56.4764
-47.8794
6.09535
10.8614
63.8593
-24.8089
-12.7781
12.8318
44.3117
21.1913
-3.85983
-2.87494
3.66693
188.438
370.934
8.02979
27.6213
-11.1776
0.996608
31.8202
3.4897
-20.151
7.7908
-23.4964
-14.0653
33.4419
4.33332
931.535
158.576
20.1327
27.741
12.1162
53.4125
17.2323
17.6561
-7.77787
34.6287
-6.02703
0.913418
1.36737
-12.6402
-9.19369
11.276
-13.8969
1.30769
74.7106
552.369
-12.4394
-1.33249
-3.73658
116.592
48.0107
-14.8104
-3.0756
-11.8273
-15.1357
-18.1896
21.4509
22.3603
33.7382
27.5176
500.2
1.93263
-8.56508
10.238
-2.11869
218.284
22.9925
-17.3811
2.44579
-30.6455
181.009
4.25
5.22889
17.2623
0.565001
13.652
20.125
12.4817
-7.42952
8.49287
22.4498
5.36376
-4.75578
23.2575
-8.44306
18.4494
26.3615
-38.201
16.3846
17.7384
47.7903
28.4767
25.1523
39.5777
214.051
47.7472
670.511
-9.28326
101.968
42.1429
2414.38
32.5296
11.7226
-16.69
5.05582
3.49607
38.8746
2.41564
-14.981
-37.081
-5.76534
6.17322
551.812
29.9901
32.7381
40.6361
26.2955
45.7828
440.835
25.2556
34.2369
18.2262
21.5857
8.70986
37.9832
35.2139
-22.0931
66.7397
46.0455
24.7816
4.43721
48.4495
27.4389
31.3282
31.257
46.896
17.3133
28.5841
711.762
50.7408
31.4131
-27.7706
400.764
391.014
23.0654
121.703
4.62132
-12.0874
41.0979
26.4245
34.2207
70.4914
58.6192
-10.3065
217.666
-10.5223
21.6491
61.6224
9.57378
11.5245
12.0436
18.154
20.6138
21.6524
-19.0192
23.0223
1.23729
-5.55545
393.079
34.7298
31.8202
14.7341
19.2044
56.5165
47.6204
323.922
56.3465
-0.719726
-9.85236
42.7335
-21.4059
55.2197
29.0496
170.906
950.941
563.812
24.7707
-20.13
23.3843
-22.4017
8.26465
-38.442
51.2702
36.9746
-10.7662
479.938
43.1351
4.84381
-27.4319
17.4082
-14.981
25.522
5.80435
-3.0756
29.8419
45.8137
22.3603
14.9976
53.3529
23.3451
153.08
415.867
63.7768
2.67932
62.2734
28.9787
252.754
19.6334
52.9776
6.1872
11.8655
372.449
-3.68138
-2.34863
-0.877459
50.5608
31.6007
11.5389
-4.75578
13.8872
-23.4356
10.9532
48.8503
-6.34192
14.6225
576.21
-10.8787
13.908
42.8219
37.7037
457.68
6.10689
40.2509
12.7136
10.1387
2.45623
2.35229
-21.3931
33.4811
7.01543
-16.1875
21.1563
234.27
41.6298
61.1292
7.67842
28.7835
24.2197
313.52
36.4434
140.56
36.4863
488.114
329.242
33.5571
46.9102
32.6644
39.7846
138.436
12.1371
39.8591
3.23365
21.5857
111.784
199.75
19.2425
80.1915
107.217
11.4548
-5.49136
1.35579
-39.6033
21.2755
0.264955
28.4459
343.161
-26.7272
8.68776
-28.2017
-11.7083
-27.5569
801.304
-11.8411
-14.3421
2.14521
3.38769
4.57346
23.9908
51.1333
-21.8677
34.9705
15.0593
11.7069
1.93364
23.3869
-16.188
-26.7102
31.7885
-2.22591
14.18
-26.0196
21.0697
-12.5515
-1.72816
7.43104
-9.36874
10.6731
477.739
7.04392
-18.7822
191.687
222.164
3.72452
-39.7103
-28.3776
51.0301
31.0987
10.3389
262.528
19.1113
-12.4335
-44.2985
23.0304
13.13
9.77069
33.0182
29.8419
2.42508
293.19
445.899
38.3603
0.856349
29.3917
637.006
31.9177
278.167
49.1549
39.1108
325.106
51.1035
38.4523
40.569
555.225
31.4658
90.3509
19.8881
42.2973
21.0335
127.16
576.681
33.7775
-38.5091
88.2221
-6.06822
-20.2744
580.295
23.0654
-13.2302
37.4001
-2.00565
25.9582
6.14537
-40.2915
56.4964
-31.2941
-6.96274
-12.4974
-24.8526
1.94082
-6.09676
40.352
20.5758
22.2304
352.788
26.5315
-60.9778
19.5094
-12.1912
12.8272
15.5777
35.7318
-0.719726
20.1327
871.071
31.068
60.9087
34.0989
-6.70677
1.59246
18.963
167.2
-5.13751
64.6138
-6.02703
-20.5277
43.8719
15.9059
79.2929
38.1518
-30.4918
-2.44045
219.945
549.643
41.241
-9.18818
11.9169
32.4101
124.524
-0.128533
41.2345
2.73041
-0.593362
466.466
48.7843
-10.4391
41.6587
-10.3767
193.533
29.4706
23.4598
30.5501
32.3927
25.7472
16.2298
691.491
7.23783
24.8266
39.6499
806.715
-14.2238
0.927268
27.8197
24.948
61.9687
-10.0901
1.08294
32.7309
42.1681
49.5152
35.3256
51.0076
15.4772
30.8806
2.78748
-5.04003
18.234
4.22636
1694.33
170.572
66.688
69.0884
38.8746
-10.5653
28.1225
59.2551
28.2931
11.7954
51.4359
125.567
14.9345
-3.82882
15.3362
2.63503
6.61779
1.74228
-0.507828
-6.80385
-7.92959
4.17068
9.00503
28.3876
153.835
51.1435
87.5398
32.0695
9.50117
-3.99609
8.06127
5.1325
19.9779
18.8074
-24.8374
12.241
29.7266
-10.7806
24.6574
-34.7408
34.5019
-8.44306
28.6962
37.6059
4.90247
5.14017
6.70513
23.3606
44.0421
9.73608
6.41169
29.7034
41.4518
348.984
-7.01158
21.5102
623.659
-16.7795
364.337
-3.16597
17.537
54.8261
62.0208
48.7573
10.466
372.373
29.733
7.01543
2.41564
11.256
-14.5922
1537.89
28.2931
10.2065
27.9825
46.8567
5.37757
21.5075
820.326
324.785
12.2154
63.0578
-6.39771
54.8498
4.14386
8.64367
55.4158
30.4038
39.0791
20.0838
38.7533
32.1136
-10.3981
448.375
35.2243
24.5039
28.6876
48.614
150.798
288.794
9.8935
-23.425
125.837
-17.7516
22.267
-12.915
-16.5865
-0.000925779
26.7058
17.7439
3.53112
-2.17201
21.377
-0.402043
110.937
6.93477
-2.46043
617.071
57.7691
-5.75619
-18.593
-6.02225
14.5732
26.2902
473.241
7.0547
25.9696
29.4859
34.427
24.4064
-1.40828
46.1166
682.755
47.4153
695.984
97.5066
8.06127
48.236
-2.51085
597.894
224.413
0.996608
28.072
-15.251
17.1611
10.2368
30.7538
-27.1837
45.5628
30.1096
-10.0901
40.7474
4.83107
42.1681
498.867
480.55
35.3256
139.089
41.7141
17.7621
16.4618
19.509
354.781
-30.4918
24.8411
-22.3122
35.6388
-7.74833
-1.19496
-25.6953
31.8707
-7.09591
362.854
2.05622
-4.33099
56.773
-8.5342
1.74553
14.8165
26.2955
4.31313
4.3692
23.8732
-11.1776
-4.2227
4.74474
18.7017
-13.3769
23.2575
-0.946799
16.5753
46.9762
-0.719726
-0.28161
238.414
13.6032
4.64365
10.8396
-9.28326
544.248
34.6466
-5.04003
-22.9955
9.84856
-12.9418
-34.5116
-60.5365
-17.1187
2.55317
-9.35878
-10.844
4.90723
9.55248
424.83
312.826
38.3175
14.864
-29.106
-14.1362
269.272
15.0511
-6.69101
7.92547
-15.2372
26.7406
20.1002
-21.5178
27.4505
-2.64958
-6.9944
-7.88958
-3.35241
-2.60073
31.0529
4.16689
4.43721
33.4569
-0.672078
730.284
48.77
30.5186
-8.74926
-31.7924
-6.09676
39.3164
-0.258435
-18.2769
30.2796
27.0057
100.253
41.8146
24.4874
-11.9641
42.6215
586.213
-13.9096
0.871807
20.9805
12.0339
54.5703
-16.3819
10.2658
7.09143
-3.66106
2.64245
45.5598
-3.07769
1.36737
15.4708
3.92477
-7.33762
348.947
13.5747
1.47861
177.5
15.2146
-41.9843
-4.01264
-22.1346
2.66796
-21.0007
-42.2674
11.2494
4.62715
4.60448
-28.7044
-39.5315
7.55483
1147.73
-8.94113
-21.6211
-15.9739
-8.86662
-4.26262
-35.0355
-27.14
-44.4757
3.9585
22.2408
20.8797
7.90241
718.102
-12.9113
575.593
32.3323
14.5465
-20.2744
34.9414
8.07285
21.4879
43.0223
-13.9615
1.74248
-3.18313
21.1483
42.6138
21.852
-16.7998
14.518
21.6113
3.70918
-12.6547
7.7908
-6.62984
38.2501
47.7789
17.4518
33.8577
-2.2441
-13.9096
25.3015
-22.123
25.9553
24.5852
30.3929
-9.77516
-18.6536
13.8868
27.1503
-10.6622
-19.9443
-26.7436
-5.44556
556.629
-2.44045
69.0884
3.2673
8.17537
-5.08062
15.0041
-20.2144
38.6404
5.80435
5.03934
37.3382
-6.94525
8.33239
21.4937
24.7921
23.3565
39.1108
47.7444
4.25184
1003.98
43.6752
14.0895
16.2061
9.76605
23.6362
36.6751
15.4113
52.1976
-2.54614
-2.40495
25.6348
-13.8484
584.753
15.247
-1.02776
19.2138
562.785
7.00657
3.11135
-3.68138
-9.84489
-10.2478
-0.0389559
-7.03251
-8.50391
15.7613
52.1826
19.3258
30.1096
-38.201
374.443
-30.7762
12.1162
19.6793
0.365745
7.90409
2.35875
29.5802
-5.53512
7.6729
-0.778392
14.7405
44.4968
-6.81716
24.9044
-44.5772
269.283
6.17322
-1.03794
52.3453
17.7456
14.3992
12.9424
2.67932
64.1475
-25.3693
9.12571
17.7593
2.43907
13.652
-16.2455
51.9842
19.9779
43.1703
389.331
422.661
9.1119
-5.15844
-14.1261
8.26501
14.7013
48.8503
4.90247
12.6364
6.70513
40.294
-5.25645
14.7109
35.8296
28.5188
-31.3744
19.6362
-11.6492
-28.0239
12.0128
5.1155
0.478225
3.92477
94.799
494.187
25.7561
277.903
5.63375
7.89662
596.135
26.9095
966.435
-17.0097
37.3528
-17.8843
1.2807
3.57207
3.80669
628.617
30.8527
-26.4815
38.8409
9.94206
19.7117
53.6875
602.674
943.157
230.117
40.5028
-3.32938
-1.18499
46.5754
18.0686
-13.6494
155.994
97.7059
-10.3981
56.6951
53.9649
-13.5645
429.501
5.33557
186.741
17.4432
-3.18313
-27.4899
-26.7115
6.61881
35.5683
-10.7806
-10.378
235.186
3.45689
15.5777
3.02841
14.5105
331.34
79.7937
445.025
408.912
12.0339
14.7109
7.71861
-5.21438
450.261
25.2584
10.8396
30.0721
17.635
390.719
-36.8992
-12.448
-6.12889
-29.5068
43.1351
-8.27466
-9.93671
35.3552
23.882
-25.5578
0.541579
144.485
2.42508
34.5693
27.9825
16.8716
-8.08963
11.0683
28.1696
8.30151
37.9105
-34.7396
10.9998
17.7593
15.5643
4.71913
-36.3828
15.4944
23.9695
-22.0931
34.8806
2.29282
8.18534
16.5903
16.1945
1.34318
21.8867
1.14415
11.2887
18.9951
22.9619
-4.13111
-13.5645
-21.9238
561.73
27.4742
-19.2152
23.4854
26.198
-7.03251
35.9018
-2.88171
-2.97939
19.3258
24.4874
-40.0751
8.8883
-5.99223
58.9679
34.6718
0.365745
17.6561
65.3107
33.9555
21.0225
-3.26344
34.6287
145.772
31.9462
12.0128
17.78
-8.00296
0.0315549
-13.8969
-2.44045
40.9774
-9.85116
-25.5578
13.66
63.7298
13.5188
18.0257
-11.0622
-19.9422
509.163
164.775
12.0805
22.3603
127.442
-9.96369
-5.79826
49.531
101.629
75.8303
24.1182
12.1371
19.2444
2.44579
3.08766
17.9651
17.3685
50.2065
32.927
17.2853
10.0594
-8.16834
83.8021
934.557
925.059
329.88
11.4989
2.72037
15.4657
30.1261
-19.1867
-12.7781
983.598
15.5691
-0.111702
8.36946
-6.93126
30.5186
81.2059
38.8657
-54.2812
-24.8374
23.4854
24.3239
22.2304
-5.15844
24.6574
-27.1837
29.6938
21.1999
56.3465
20.2447
-0.791131
34.605
14.0571
79.0765
29.7034
24.5852
34.141
-27.6263
613.715
-6.02703
47.62
30.8985
-14.4104
-10.5739
-43.6102
-3.26991
11.421
22.5203
-13.6848
20.3627
31.3783
-6.81716
45.5192
-8.96997
1757.16
-3.56598
23.1613
10.6615
-7.6394
-5.07118
1097.16
18.7457
66.4713
14.3992
-2.05013
69.399
27.0422
-12.2508
-2.11869
-0.981336
47.3554
1.35958
30.5568
12.2154
277.895
590.398
-9.84489
43.0646
42.8451
43.5673
300.145
229.502
343.723
-6.569
-0.291245
26.8221
46.3696
-15.9948
62.7828
10.1598
24.5852
120.348
7.58334
34.5016
-15.9532
-40.6473
-21.8183
-14.8159
39.3869
22.2367
35.1264
-3.06903
-7.48471
4.90723
-14.8104
38.1539
603.306
17.4176
-3.18313
4.28166
-29.364
1074.84
46.5932
55.2143
46.5604
6.20739
37.6059
-4.53926
27.1087
458.211
2.23981
9.08872
30.3929
60.4548
55.2434
522.46
-56.1349
-14.2241
23.4022
497.21
18.9173
-0.778392
-32.4255
15.6716
32.4007
1.88562
-65.192
36.7664
9.55248
3.16528
-20.7579
-5.07118
-0.128533
590.336
8.77697
-30.1611
76.8953
488.062
986.188
88.9738
32.3628
602.147
15.9635
6.72075
28.6129
8.97702
-29.5893
10.5177
34.8011
17.2853
-18.0516
27.8347
218.594
40.6273
-8.22618
-27.6642
30.2395
-38.5091
46.9927
8.92431
2.21442
30.5616
-19.7415
86.1258
-4.59116
375.001
30.4725
33.01
-5.0572
-16.2455
72.5989
552.213
-28.0442
-17.3412
37.4424
33.4748
-18.2769
7.7908
-38.489
8.26501
45.9049
25.9457
-16.2814
530.485
14.2728
12.6364
1.50403
-13.9096
0.871807
-10.8787
49.5152
1.59246
37.7037
22.8966
941.266
30.8806
14.5877
-11.1573
19.6541
-25.6548
-3.07769
-19.2474
180.389
13.2951
223.045
23.5845
-9.93671
-11.4965
366.836
8.17537
-1.33249
9.55248
99.998
31.2763
14.8494
25.199
204.278
60.8491
-39.5315
-37.4146
-36.0818
0.996608
13.0795
14.7341
101.663
-29.1186
-17.9719
0.927268
43.6887
26.3615
-13.8382
16.3846
-27.0281
0.871807
15.9311
6.41169
4.15595
-74.478
14.014
-2.2789
145.071
-7.01804
18.7722
3.49607
29.5042
30.5266
314.855
-12.7181
36.7664
-7.31411
947.076
5.49366
35.6123
23.3451
-6.21556
-20.7908
30.0436
220.071
24.7921
-11.489
17.7593
60.4738
17.4316
-19.9937
67.5331
-11.719
22.9525
22.7833
-17.8742
25.1316
-14.0653
28.6962
533.389
27.629
29.1939
-4.75039
9.73608
12.0339
27.8294
22.7111
51.4953
27.7062
-11.1573
47.62
30.8985
32.4413
21.093
22.6654
20.0483
48.4737
-4.94309
51.1414
1.88562
-20.2144
48.9079
-13.2616
25.199
457.144
41.2345
72.0935
-16.0102
1037.64
14.8165
26.2955
8.30151
26.6661
10.238
29.0037
4.25184
29.4706
43.6752
37.9832
268.387
18.014
32.927
36.026
72.8123
42.4314
55.6911
35.0051
23.6329
3.79245
11.6911
-34.761
9.84348
189.422
2.43907
-14.3715
25.7472
18.1039
-5.55545
15.9891
14.9536
39.6499
-16.0002
88.8499
0.927268
200.65
-2.59379
3.2661
42.1681
13.4842
4.53762
54.5703
600.109
-10.7597
15.888
3.3433
0.087074
36.3756
40.2688
4.3303
-8.00296
28.5892
5.79883
3.77969
-12.0228
-30.2371
-29.306
32.4007
-22.4772
29.4022
35.4641
17.4176
1.74553
90.8342
-10.388
26.2955
28.9787
57.8514
10.2631
0.571728
12.2154
-6.39771
27.7177
36.2963
46.5754
40.5574
33.2023
37.5256
-23.9161
45.232
30.4582
50.2168
32.0001
7.05025
-7.15591
4.95631
45.5111
18.251
10.6076
-17.3412
20.3563
-22.025
49.0203
193.895
589.226
-4.69493
3.45689
-1.28888
36.9993
20.2447
21.6977
12.1162
38.4199
-27.7452
2.66356
85.9254
-31.3744
79.6063
283.071
51.3682
14.0319
-10.6622
30.6555
-9.87703
21.093
56.2535
-13.8969
336.766
40.9774
37.0005
8.17537
38.0229
2.27443
53.1464
364.12
28.9471
14.864
28.116
57.101
-14.1362
27.5176
4.55338
36.0365
1050.34
-2.11869
21.5075
57.5816
9.94206
40.3264
27.4505
25.4614
7.89199
21.7621
41.6482
19.4297
40.9532
3.07605
-4.27902
38.7533
10.5145
61.8885
4.59443
0.47315
-6.00518
30.5186
-16.2455
-2.36376
91.1925
-18.6739
29.1076
164.879
174.03
0.463754
24.6574
12.1108
56.9907
-23.4356
18.4494
60.0947
6.77654
-6.41333
17.7384
25.3015
-10.4549
348.799
665.778
-6.60075
13.2055
10.1387
8.40968
6.20437
517.913
-15.4992
2.35229
2.0507
-23.2672
70.9624
-12.4394
55.507
18.9228
-17.4494
470.247
-8.81931
379.397
29.8565
52.4789
4.60448
10.651
9.19426
42.0347
11.7779
-5.00113
33.2435
57.4593
754.774
8.49287
325.829
-7.03251
356.367
-6.62984
-12.3497
-2.82086
32.4443
14.6225
19.8236
27.1087
36.5459
453.746
84.7408
-14.5078
-2.2789
21.5281
-21.9066
8.86364
32.3373
15.1692
32.9548
132.492
43.7826
452.191
-16.855
51.0001
467.802
7.67842
15.6651
26.0938
13.6695
1038.24
17.7229
-23.0822
7.3202
-2.88046
140.31
0.89273
126.922
11.8161
-19.6437
488.471
34.8317
11.7463
-31.4634
3.02147
-0.530888
24.4072
-23.5166
686.049
-6.06822
27.4451
34.3098
-13.2302
90.8284
43.0223
34.7642
-10.6794
34.2667
9.9914
109.933
-14.9258
-7.97083
29.1076
31.6007
15.2871
-4.69493
234.383
-21.3345
27.629
2.957
32.7309
32.7977
-9.00459
23.2783
35.3256
50.8221
13.5263
0.484688
2.76958
-13.0314
29.0244
165.5
18.234
30.4633
-22.3122
4.84381
-21.1811
35.1264
64.3974
9.91191
16.1516
2.05622
28.7835
417.334
5.47906
14.9976
4.62715
12.5251
-7.67233
-8.56508
64.1475
10.238
13.6222
20.1002
32.4309
40.3264
9.87219
1.48075
44.2509
503.318
9.78908
-25.6159
46.2149
537.924
-13.593
3.70918
1.61563
-5.15844
30.2796
-19.7483
0.768747
-5.91344
24.4874
-10.0901
-4.23016
27.1087
-7.13052
-9.65194
852.922
-5.21438
-7.01158
-9.28326
47.62
42.1429
6.29265
-30.4918
32.3373
-1.69743
66.688
-41.7958
65.3403
-33.0541
-12.5769
-28.0994
-22.0884
14.2776
-16.6844
-25.5644
520.408
12.9753
0.551018
12.0805
146.182
-8.49131
240.737
-16.0613
-15.9989
21.1184
328.933
75.4645
-43.4968
345.224
12.3918
34.8011
-8.95158
193.718
12.8422
-11.9165
-13.8484
0.0443146
-40.7827
-5.0572
-29.364
57.6064
267.355
-0.474564
17.8632
1.83511
10.986
28.4055
-6.62984
17.6353
47.4368
-1.74952
40.7474
68.405
20.9805
0.78949
7.21465
7.90409
-23.8782
16.4618
19.6541
-1.2919
-22.9955
33.7647
8.59194
-24.9292
-4.94309
178.048
-8.96997
31.1442
-14.32
26.0938
186.084
295.974
26.242
3.57207
27.0422
26.6661
13.9861
84.0883
422.558
-6.92454
-12.0199
82.9608
8.97702
289.002
18.014
23.832
36.8792
6.76635
-10.7976
18.3577
1.42805
14.7059
25.571
32.4357
-7.60797
23.362
37.4001
437.688
1.74248
45.4651
31.5804
-6.54953
2.39724
388.206
-6.50716
0.120957
-36.7592
6.65653
15.3946
41.0077
2.07751
4.0282
15.4614
32.8968
-6.61899
-23.8293
768.988
16.3769
14.3557
-45.4522
31.8202
14.7341
11.7082
-14.1261
699.795
-14.0653
31.5679
4.90247
-6.10423
31.4891
2.957
42.1681
15.3583
54.5703
32.2669
0.484688
37.5684
55.1163
36.5207
-3.07769
6.10042
-5.44556
52.5054
1.09567
-26.8033
42.8515
-51.7947
-14.981
22.6709
3.16528
28.9471
48.7308
23.3678
-21.6324
14.3992
26.2955
24.7921
43.9712
47.7444
19.2444
14.478
19.8392
-13.5118
0.395724
23.5567
24.7816
10.0594
27.4389
35.0764
26.8019
43.637
1.94082
189.022
26.5315
2015.49
30.7538
31.5679
28.6962
9.49488
-32.5788
1.08294
23.4274
5.98794
-16.0771
22.7111
41.6373
-12.6338
-2.2789
-7.40919
5.1155
452.128
17.0432
54.3795
55.9699
38.8746
28.6526
11.256
-8.96997
282.269
62.0263
38.1539
14.4097
12.9753
47.4027
12.0805
29.8565
-3.18313
-16.2455
21.9991
12.4817
37.5481
-0.474564
47.8483
39.3164
33.4748
17.3303
21.542
57.8048
30.5702
16.9911
443.434
3.2661
440.035
25.4458
28.9828
9.73608
1278.34
170.948
4.23282
29.0065
37.0765
-28.0239
-28.6177
-10.7662
-12.9418
52.5054
25.4585
-36.1736
33.4811
-10.5653
12.4035
15.1747
36.8985
37.3382
26.7879
34.5693
1004.37
616.573
6.50121
-25.3806
357.353
-17.0427
24.4214
-2.88046
2.7668
23.8484
-16.2949
-0.903068
12.458
29.5917
15.3883
239.154
4.16689
23.1779
24.0866
33.2023
21.8867
10.5145
31.9034
-8.92358
45.232
300.324
-48.3854
460.354
30.5616
-1.00088
155.466
135.964
12.9869
5.80973
23.6397
71.7377
251.399
-23.3738
-8.64818
-13.9582
-2.09583
-24.1594
-35.3272
-7.02744
25.4006
-44.1003
122.379
0.533527
354.82
317.954
-29.9183
12.86
22.9525
0.294535
-42.1763
25.9457
13.7036
-1.74952
-19.4604
-6.10423
-7.8663
-1.50832
13.908
738.1
24.5852
34.141
-5.13751
-41.1424
30.7534
19.6541
-6.82582
156.915
-20.1365
-9.19369
224.919
-4.52652
-38.0477
-13.3705
19.8998
-3.56598
-14.32
-2.45692
-9.51347
24.9139
8.33239
1.74553
35.6123
-31.0028
10.651
-9.5464
0.80525
27.8664
2.7668
4.31986
-21.3902
30.4869
6.01792
31.1325
29.1789
-22.07
36.2963
31.5829
16.1945
33.2023
-19.3428
838.852
142.473
-10.7976
-32.8869
-5.14905
20.2317
-18.1757
32.3927
71.8356
25.7472
-13.0517
-15.4671
-6.49966
28.072
12.86
4.04267
-36.6149
-1.10532
14.7013
24.948
-68.1861
-2.3561
23.4274
-5.25645
167.581
-8.88564
55.8172
-11.1573
34.5016
173.327
778.32
-26.7436
11.421
101.231
4.84381
-15.5589
63.4662
23.882
36.1488
13.5188
13.3006
-10.5719
-3.19711
23.3249
30.8641
10.651
-3.9242
11.303
0.80525
21.0439
10.238
17.7593
21.1184
74.4482
13.6902
896.775
19.9543
22.9907
38.9621
-8.97461
14.2659
40.4233
77.2555
-23.6738
59.6939
3.07605
25.706
18.1385
27.3811
37.5256
-3.30138
-2.90183
0.47315
44.5946
232.525
31.4131
-4.03476
29.3192
17.4432
-35.719
-36.6081
71.748
-19.9937
20.125
21.852
-22.422
-6.49966
16.6082
718.231
0.866423
-21.5615
562.805
20.7393
-4.46786
27.629
55.852
475.222
-1.00226
25.3015
38.2708
3.46652
-1.38938
77.7322
-16.7795
6.39058
34.6466
0.582167
25.7302
17.3448
20.7914
37.5129
-10.1487
-6.10303
544.158
382.851
-9.35878
46.1367
32.0413
45.6501
-5.76534
23.3249
61.7156
3.75319
38.3603
493.736
-3.9242
22.5474
28.9162
10.238
14.0112
183.144
-16.2949
23.4598
21.7133
-8.80533
529.02
-6.87519
-0.636781
-29.9183
17.8632
1753.87
41.524
-23.4356
10.9532
17.4518
22.6133
-8.21599
22.0068
19.6125
57.1606
63.9406
9.77815
24.8475
27.7062
-5.53512
-12.3501
12.1578
-20.0326
10.0408
138.174
36.0855
31.8907
-38.0477
7.2442
29.5042
-35.2069
29.2701
8.16879
22.3457
412.846
20.4862
282.989
0.856349
-15.5859
131.009
22.5474
51.029
17.7343
10.9998
184.551
49.9393
-17.6421
-9.76364
6.15573
407.293
12.6288
25.6001
-22.422
-1.4116
-3.68856
10.0489
63.245
42.461
7.42565
748.398
25.8851
47.9132
-35.3899
22.9438
11.3903
41.1642
33.7348
23.7916
18.963
28.5188
4.23282
808.618
29.5802
21.5281
49.3079
10.0408
17.3448
-12.9418
437.753
-11.8108
-46.1726
9.91191
-20.6032
193.429
6.7813
39.5375
-4.94967
11.7954
-17.9045
-7.6248
-1.01772
30.0436
-12.3132
30.4143
21.4824
-5.86682
25.2556
34.2369
33.2187
102.171
23.7024
36.7058
69.0642
31.187
29.4542
55.6198
21.7589
43.1478
71.6613
30.2395
63.8593
5.96255
23.697
17.7398
23.5198
-2.00565
-7.30873
79.1983
48.0026
207.743
17.8133
-3.22496
-29.0471
-18.6197
-21.9238
212.303
83.08
14.3557
31.9259
-0.474564
-2.75152
26.198
7.23783
-7.03251
97.746
-27.2446
28.8797
703.702
46.9762
411.812
27.741
357.155
-8.49852
25.3015
2.23981
12.0339
-5.13751
47.7472
-9.77516
-37.3942
25.1312
4.3303
23.1592
42.5968
36.0855
5.79883
12.5521
18.4886
68.8596
-3.06903
-3.20655
78.7223
11.6448
87.3661
-7.31411
649.099
-13.7013
6.17322
61.7156
53.3529
10.2267
45.0361
13.9237
24.7921
21.4824
14.0112
-6.13668
731.458
409.645
34.2351
14.5992
-8.97461
16.1399
15.4113
338.93
3.07605
-29.4201
28.6445
4.3692
1.23729
-18.6739
-11.719
17.8632
33.6942
22.2304
928.126
26.5315
-27.2446
15.7613
-34.68
27.8197
33.8577
241.272
40.8594
-12.2467
28.9005
9.77815
-16.3819
14.014
3.3433
-31.772
2.64245
14.0319
25.0333
-45.4843
0.478225
4.84381
185.28
4.42724
19.2822
7.50782
-5.22184
31.1442
-12.9363
-12.5674
5.49366
24.3679
62.7232
-4.76585
-6.21556
31.9177
8.30151
5.37757
2.7668
13.6222
1112.68
12.2154
12.458
74.1871
34.2351
218.872
9.76605
31.1325
57.2899
51.0185
697.842
168.39
29.313
20.0126
24.4072
62.0986
-31.0128
11.7175
42.7205
80.7258
-25.6719
-10.7109
254.94
-7.97083
21.6113
26.7007
35.9018
-27.2446
58.8648
-19.6875
16.5753
81.17
88.2057
6.77654
29.615
28.9828
72.1531
20.9805
40.1449
26.6447
51.4953
425.008
-11.1573
15.7609
15.9059
-14.3221
-23.8846
2.0507
45.0091
-17.433
37.2293
25.042
17.4082
15.0041
-10.844
23.6479
2.54659
10.6615
-0.128533
277.367
15.8489
29.3917
6.0514
-6.62859
12.1371
22.9925
27.5965
800.798
16.4733
17.2623
3.02147
678.831
-31.17
27.8347
12.4464
12.5163
6.76635
5.66651
-3.30138
13.3729
130.157
19.2138
3.36515
33.8742
-9.02998
14.7059
53.0504
2.74726
-28.954
14.8609
9.90386
-1.253
20.125
1.23729
-9.84489
-30.8625
41.1905
9.1119
-8.90658
9.66487
-4.75578
28.8797
20.3235
19.3258
-3.62358
400.568
25.4458
12.8369
36.0151
-6.02703
-9.28326
60.7385
21.5281
-25.6548
8.86364
9.84856
-12.9418
6.71787
-15.5589
16.6145
27.396
-19.9422
12.5356
39.2269
15.8489
-9.96369
54.4065
40.9848
66.485
219.837
21.1797
712.679
24.9839
50.1101
101.266
28.072
22.2304
22.9525
158.653
151.79
25.4244
-16.6493
13.6855
-52.3279
-28.1762
14.4212
42.956
4.40356
36.7666
12.5893
419.749
26.7691
40.1238
57.1354
0.582167
-22.9955
2.35229
13.2951
22.5203
36.7029
55.9699
132.578
-3.06903
-4.34149
52.5324
0.80525
37.9105
13.9861
14.7479
23.3815
41.7332
36.5783
24.8647
23.6362
49.7936
13.8075
83.6609
149.394
8.64042
131.229
92.276
532.489
-23.5166
46.9927
411.849
112.977
124.309
-1.80732
10.7698
44.1001
3.70918
22.9525
441.333
57.8048
19.3258
723.514
-0.719726
48.2437
42.7335
47.9346
59.9717
21.9175
24.2153
41.8849
220.611
-34.1855
-14.4603
14.8239
-33.3029
250.666
32.8277
-24.2042
348.947
967.703
1.61614
253.948
-30.5217
45.1997
3.48363
15.3467
21.4086
18.6398
32.6676
1771.93
8.35261
21.8954
-5.79826
20.6733
23.294
26.7406
5.10771
40.569
34.8317
72.6953
37.877
40.5028
7.91502
18.0686
25.6348
124.535
2.34722
35.2243
30.1261
-15.4385
15.3329
86.7836
490.894
21.4879
61.0012
29.8535
22.6763
201.472
118.589
45.9155
58.3705
-21.4997
354.732
29.4954
-6.25898
-5.55545
10.3669
-17.125
13.5822
-10.9499
4.61456
23.2575
27.8197
345.413
31.9837
14.5105
211.399
683.243
-1.00226
27.1755
34.5227
3.46652
28.3333
-12.7106
-20.13
12.7136
-1.78699
19.509
0.913418
4.3303
282.477
4.22636
26.4136
16.0882
-2.44045
-21.8097
-5.08062
6.02256
23.6479
19.4132
-17.4494
20.4716
-1.30906
652.709
-6.87519
38.8657
29.3483
-19.2152
21.6113
28.072
22.2304
19.2044
-10.9499
360.687
54.0567
28.6962
-19.4604
134.451
11.6101
23.2783
341.302
0.407822
96.4729
1.46924
-29.898
36.3756
-1.39584
-18.564
33.7647
-23.2672
25.6705
-4.00019
53.8671
73.6302
0.0115547
9.77069
30.6576
20.0319
16.7235
40.1915
26.1084
56.227
30.8641
98.3078
14.3992
14.8165
33.7918
122.62
17.4316
-5.00113
25.7472
33.0964
-1.80732
12.6439
39.097
17.6353
-15.9393
25.9457
18.8652
48.2437
-5.99223
19.8236
124.56
23.4274
28.4767
18.4591
26.4593
7.98095
-22.4017
6.39058
17.4488
19.4111
636.676
127.915
18.7722
-32.4255
7.2442
4.28971
9.38189
-12.7181
29.2701
0.182154
-10.5719
-2.45692
469.068
19.5768
7.36773
33.7382
12.1234
-6.63992
5.02884
-24.5389
30.0436
71.6437
-10.3767
30.8778
21.1184
51.1715
40.3264
96.791
21.7133
36.1091
126.71
61.038
21.0335
10.0594
25.9607
38.0463
34.2667
231.131
10.6076
49.7223
35.5683
29.7266
32.3229
39.6499
-10.378
70.1092
-4.69493
-13.8382
23.8808
10.8744
10.4533
8.36807
115.257
5.98794
23.2783
24.0812
-29.5004
66.4878
-2.2789
1130.15
51.3682
132.098
4.3303
-29.3146
-4.25483
26.7152
74.9942
122.91
305.221
29.5042
-23.6838
-18.7291
9.77069
492.164
41.0863
148.602
39.3604
531.24
-2.89178
20.0214
-12.3132
17.2958
40.2231
36.111
27.3355
26.7388
38.6287
37.9001
14.3205
42.5726
19.8848
45.0219
2.32082
47.1061
19.587
15.5575
600.235
-1.253
48.236
40.5927
39.4221
955.735
27.8526
22.7833
-6.72752
12.1717
20.3235
5.74675
7.01423
18.3706
16.0755
15.8643
34.6718
32.6486
603.168
15.4772
34.6287
-7.9011
22.5759
36.3756
510.659
-10.6622
94.3737
21.093
108.872
-4.52652
53.7815
16.8781
-8.96997
25.522
9.55248
25.0354
99.1824
11.7954
38.3175
50.4713
7.50132
-15.5859
301.549
20.6733
-12.3132
-6.62859
20.3701
21.1184
25.3339
16.2061
542.704
40.8361
21.1797
49.2592
3.80771
0.898077
10.0489
5.14892
9.29972
147.883
-15.0023
-16.2208
-18.5234
4.20313
-10.6774
-31.7132
13.12
-13.6898
-11.3919
17.522
26.4593
-25.7522
25.2584
47.62
25.2763
-6.9141
28.7814
-17.3733
-14.8159
13.15
1.09567
-30.5514
7.2442
27.6302
-29.306
15.5341
21.0151
-24.1807
23.1613
6.91341
26.0938
473.101
28.99
24.1868
39.4139
47.2809
29.7404
13.6222
38.8409
19.3124
-21.9238
1574.75
922.662
20.125
4482.13
269.391
4.74474
28.072
46.5932
17.3303
45.2721
96.4438
41.9982
-8.44306
25.9457
193.153
-26.9567
36.9993
-14.1207
51.5384
47.6411
7.21465
18.963
9.77815
55.2434
5.21737
0.087074
15.7609
47.7651
11.9148
-26.7436
-38.8772
-39.1788
26.2685
-0.778392
-9.93671
3.49607
30.6642
-11.2328
4.14849
48.0107
5.80435
9.92135
48.7308
42.1085
-27.2546
67.2903
16.9252
13.9861
16.622
632.453
21.1184
21.5857
43.6685
47.3852
-5.00113
44.4879
59.3333
35.674
49.7223
33.4748
49.1895
47.1462
8.36269
-2.82086
48.8503
8.65061
22.0068
19.6125
40.294
22.8545
25.1523
18.4591
69.5628
13.6032
27.1324
20.7018
12.6118
19.2189
24.5395
24.3944
12.5521
4.14849
563.379
23.1613
-24.9457
7.35313
-18.1896
75.7988
18.6121
-31.2381
27.6213
8.49287
50.5608
20.3563
-1.41031
23.2575
14.0457
422.25
20.7393
16.1469
-6.10423
12.7484
-2.87633
44.0421
-1.50832
21.4042
15.2149
11.6522
56.7067
-4.15296
-22.4017
27.0053
15.9059
652.757
-3.07769
21.093
16.8981
27.3326
-5.87426
11.786
-20.2144
29.2701
2.05622
-23.6903
-3.89127
28.662
3.6196
22.4938
27.1159
28.9673
-13.2945
35.6658
25.2305
110.325
-14.4888
5.10771
45.5493
-4.6512
464.108
26.7388
36.6751
32.2779
474.828
-8.80533
-6.87519
46.362
31.9259
39.097
34.1969
54.6425
236.901
-40.3022
16.5753
28.6962
48.8503
-23.2799
-6.62446
216.456
-10.8787
-12.329
453.242
17.0889
11.7291
14.014
5.21737
-11.1573
30.7534
-5.04003
-21.8183
76.33
21.093
267.213
-26.8033
10.9923
25.042
6.16378
15.0041
0.400359
48.9079
24.2197
16.8716
34.6122
0.856349
1472.42
-15.1686
39.4139
21.42
75.3918
4.64086
41.7332
16.3521
967.59
495.724
14.3321
21.7133
424.041
-3.32938
32.5482
20.0126
16.1367
37.7358
64.5646
141.028
76.4537
-14.4275
15.5261
640.441
36.8445
7.56301
5.14763
30.9817
43.0646
25.9785
412.758
60.8365
38.2501
-21.5615
46.5604
51.185
18.0209
25.2347
38.4199
390.595
52.1922
60.1925
-7.9011
21.3831
36.5207
-12.5363
32.5296
6.10042
-18.37
6.30717
524.481
-34.1286
-8.03294
-26.9918
1.60956
-18.3865
69.1973
38.3175
601.447
26.242
45.8566
75.819
14.8165
13.177
28.9162
-10.6794
53.0074
151.163
40.352
58.0571
12.86
43.3981
-19.7483
27.0057
-8.44306
213.352
46.9762
12.3987
40.7474
9.0003
-10.1615
43.9753
19.6793
20.9805
55.1374
9.08872
-5.13751
40.2509
-0.404831
-7.40919
994.023
10.2837
21.1969
4.41858
18.234
-18.2624
39.532
-0.778392
880.559
18.2598
21.1563
-20.2144
49.8848
0.182154
15.6651
10.6615
1.73093
13.1235
30.8641
32.7155
-6.21556
-15.1686
52.9031
-19.7471
23.3815
15.5643
41.7313
14.5992
0.395724
61.1175
21.6826
2.29282
10.9681
51.943
72.4864
58.5428
41.4839
8.34257
17.4316
8.11734
-7.97083
297.099
39.3164
14.7341
36.071
26.5315
26.8221
39.4799
-11.9641
30.8569
42.1681
0.365745
18.4591
65.8147
6.03002
60.8656
28.8794
4.66155
8.07843
28.5892
-19.5191
16.6145
-12.4394
4.28971
-12.7181
22.6709
2.54659
164.335
329.693
-5.07118
33.6047
29.9901
15.8715
-1.01772
10.651
19.5459
598.256
4.6158
2018.12
8.389
51.1035
-9.88482
2.84506
60.472
152.195
31.1325
77.9046
30.4038
10.0594
4.31313
-29.4515
201.146
14.518
-10.2478
49.0203
-1.10532
4.6754
5.33095
6.20739
4.90247
14.2014
32.7977
20.3331
253.221
-12.6338
3.3433
6.20437
26.9074
-28.6177
69.8187
438.708
121.846
44.1992
42.3886
-5.44004
4.42066
-0.582854
444.011
38.3175
26.1084
28.116
34.6122
-17.8843
-0.593362
22.5474
72.0198
161.599
27.1046
3.50351
-8.4776
156.907
49.2974
160.267
23.7024
25.8436
22.8845
274.761
370.259
34.1519
13.8075
-9.90122
5.02006
13.1628
112.891
24.6173
-14.1462
22.1058
26.3779
1.42805
-22.1484
34.2982
-8.74926
26.3037
201.925
10.3669
18.4822
22.9525
0.866423
0.927268
50.3085
31.9837
256.027
61.3621
42.7335
-0.791131
13.908
5.34059
65.8147
-31.3744
51.4953
-13.0314
34.6466
253.669
-32.3658
13.5967
-22.3122
41.261
1.09567
-6.18858
46.5996
1.39324
13.7976
17.4082
-23.9625
33.0182
-19.9422
417.334
23.3249
31.7306
14.9976
0.879016
1.2807
-13.2945
30.0436
-2.94288
399.605
12.1121
25.9923
-18.1689
-10.1458
10.8511
-33.3375
-0.726664
25.4307
-20.196
-12.4294
-15.6646
-30.5159
6.89413
7.54058
-20.168
28.3655
-4.7759
9.84348
5.23922
11.3854
-30.4311
4.08849
691.244
6.19878
-35.719
-36.9163
8.02979
18.251
-0.636781
-9.30358
541.131
-12.1219
7.96002
-3.4536
-34.7408
10.1391
54.0567
-34.2152
-37.1156
2.66356
337.74
-12.6338
10.2658
-22.8936
-46.7646
-19.8463
19.6541
587.165
8.16671
37.5129
27.3326
46.3708
13.66
215.918
1106.86
570.389
151.217
9.22719
-3.19711
23.3249
39.2269
43.1086
45.8339
48.5497
22.5474
25.2305
40.9848
6.51493
17.3703
55.3189
6.8358
16.0911
-18.3449
44.2509
29.1789
26.6557
-14.3035
40.5574
784.504
9.41465
73.6221
-1.253
574.849
25.6001
-41.1627
-28.5856
-27.1144
44.9386
-4.00657
30.4488
64.5847
15.7613
34.3184
1.15434
25.8669
17.7384
0.78949
-7.77787
35.8296
51.0076
7.98095
38.3768
-3.66106
14.0319
47.4338
8.86364
37.5129
47.9473
-28.6774
25.9849
35.1264
28.7901
43.6451
-8.96997
33.0182
2352.14
58.7686
24.2197
66.4284
40.2344
-30.1611
16.9252
-1.06882
39.7846
40.9848
15.5575
38.0149
-14.3715
141.939
-22.422
-0.877459
1056.71
-5.32766
6.48862
32.6279
-34.68
105.533
15.1171
25.8669
-0.791131
-23.4911
53.2633
52.6962
19.1485
-10.7597
-21.0196
2.64245
-27.5288
-6.12889
-5.14397
-9.19369
1.90562
1.09567
-4.31451
-10.5653
11.786
-5.61064
-5.22184
96.7365
-30.5679
22.3457
15.5435
-14.1564
382.181
38.3603
-19.7584
12.5251
22.3127
22.5474
814.15
22.918
-39.6
-10.3517
6.8358
25.8436
7.89199
518.31
625.662
-11.9165
-15.5234
25.6348
-6.35211
-10.6794
27.6213
87.4443
1.94082
15.9891
35.5683
48.4673
-7.03251
39.6499
486.25
34.5019
-14.0653
37.1901
15.5777
58.2206
-4.46786
46.3696
6.49401
426.352
255.281
15.888
-6.02703
1.96114
330.604
100.239
-2.38076
-42.9269
-15.5589
16.6145
53.8671
-4.94309
-10.7028
7.50782
-14.5922
31.1442
17.0487
27.5281
1.73093
36.1583
48.7308
32.7381
1.93263
94.1325
21.4824
12.1371
-12.6148
-5.05047
32.8301
76.1762
2.97262
67.9682
361.301
-16.4709
34.8806
272.158
19.4297
8.06127
17.4001
-5.00113
-30.4596
8.49287
48.6868
923.656
148.346
-23.4964
28.8797
34.6605
385.766
358.532
307.471
104.466
20.2447
1384.14
-9.00459
-19.8252
-9.65194
-3.34031
-33.2485
-36.0121
0.768386
32.7725
-8.78816
11.9148
319.959
-12.6402
2.96974
76.5846
76.3559
-25.5578
11.786
492.891
-46.4513
3.03316
9.55248
8.16879
1.29121
46.7085
7.36773
24.3679
38.3603
317.574
-3.9242
1384.99
375.618
56.6512
0.89273
22.9925
66.9519
30.5568
62.8152
23.5873
227.264
20.2214
27.3843
32.927
-10.8256
23.1779
368.915
16.1367
-16.3016
23.8732
8.73355
3.81488
-32.3337
149.048
50.3414
6.08595
-25.3705
13.8872
548.155
42.8123
28.6962
45.1021
788.262
19.6125
38.4199
7.86201
27.0264
35.3256
1291.45
-5.21438
-29.5004
12.1399
-24.2758
27.0053
15.9059
28.6932
124.359
-21.1214
2.35229
-11.0678
58.1276
6.71787
9.11827
46.3708
-36.8022
38.6404
-11.0622
24.2197
-10.6934
5.62725
43.5327
2.74174
987.388
13.652
6.24327
33.2435
3.27357
20.3563
883.149
9.66487
70.2069
8.26501
-21.5615
46.5604
21.1999
41.354
7.12623
-6.41333
85.2716
49.5152
479.983
37.8891
-8.88564
-19.1455
274.382
29.0244
-34.2399
-22.3122
28.1425
-12.0228
18.4886
-18.0616
96.1189
-22.0884
-18.5585
455.255
-2.912
228.508
-1.86901
23.3678
-6.63992
57.5027
3.57207
422.47
48.4811
29.0037
11.7481
-8.01075
23.0605
32.8301
33.0727
-4.52365
6.12406
265.724
15.5575
24.8964
0.621071
44.3408
56.2887
75.9593
24.3239
48.4673
-14.5288
39.6499
43.8723
2.80133
54.0567
15.5777
35.7318
-0.719726
70.7325
-13.9096
10.9628
50.8221
-19.1455
-20.5277
2.64245
-0.960648
1199.98
0.670447
-26.7436
-14.5143
434.815
-24.9292
496.147
-9.35878
9.55248
10.6615
27.9679
13.6695
-6.66013
207.893
18.7457
17.7456
-19.7584
3.15477
-33.9093
-8.56508
26.6661
-10.3767
-20.8594
-8.4776
13.6222
-49.2402
17.4383
4.71913
16.2061
7.10295
6.01792
19.8881
-28.9172
-3.32938
13.8075
37.2051
27.5801
63.1161
276.632
-3.30138
48.9802
-1.02776
30.4582
970.383
-13.5645
9.93533
8.02979
31.2223
5.68895
-17.3412
44.9386
7.96002
34.0277
10.1391
-4.69493
518.825
61.9687
-34.4529
-5.99223
12.3273
-2.80951
2.23981
28.9005
114.036
6.51771
3.83521
68.2348
6.53562
-30.4918
-8.89211
26.2685
27.8589
867.212
-18.0616
542.147
29.2701
2.05622
6.29473
-13.7013
15.8715
40.2117
9.19426
60.0287
13.9237
45.4068
10.7299
17.4383
34.9468
8.59482
33.3399
11.6401
29.2584
21.6826
8.69825
471.734
3.146
-25.0928
9.41465
135.187
-31.0128
37.9545
1.49109
10.7984
26.1252
-12.2453
56.1408
-8.33929
63.5867
24.5504
73.5761
96.7283
-10.6794
10.7547
10.6076
15.0593
45.9742
58.0571
27.8526
37.9451
-6.62984
1254.68
63.427
38.0665
30.1096
3.02841
8.8883
13.9903
45.9162
27.8294
7.09143
-14.9055
-8.45691
-3.16597
-19.2474
-18.2624
26.4136
134.964
1.09567
-9.93671
22.008
30.6642
7.50782
339.388
13.791
14.4097
22.3457
32.6953
1.74553
44.9826
-21.6324
17.4316
-21.8677
-2.36376
-4.38491
406.739
-21.0893
33.6942
-5.88063
-14.5288
-12.252
2.80133
42.8123
-12.5333
13.243
460.538
33.3632
40.4383
17.7384
38.4199
5.98794
32.6486
9.08872
24.5852
21.0225
315.328
413.19
1.46924
41.9978
328.875
375.395
-36.8109
-43.6102
118.544
18.7722
126.658
-39.9218
3.49607
25.7561
21.2938
36.1488
-14.981
16.1516
-11.0622
-46.1791
-34.316
267.863
7.50132
75.8417
13.177
377.493
4.6158
18.496
6.51493
17.3703
-0.660468
10.4689
-3.24627
22.0955
-33.3375
16.1399
12.3123
-1.45531
8.18534
-49.3978
-32.39
14.3904
-32.589
13.1628
-18.2939
337.586
4.59443
19.2742
-15.6293
-24.2961
398.702
50.5608
-17.125
90.2497
10.2368
-15.9393
597.536
121.939
-25.0826
805.478
-15.7837
4.61994
15.9311
9.08872
17.0889
15.4004
-8.88564
4.64365
108.783
40.1238
36.0855
-22.3122
56.2535
-15.7709
-17.433
48.4737
25.7561
-1.86251
8.65536
5.80435
341.631
-21.6527
-5.75073
16.8716
-8.49131
-12.2621
-51.1931
3.57207
8.30151
-30.9915
3.50351
4.25184
-3.1764
99.8274
-0.393312
25.4307
32.5482
34.9352
-4.47804
28.1553
7.75073
-1.02776
180.051
-22.9348
14.7059
-3.21461
16.3769
14.3557
-26.7115
19.0352
-42.2371
43.8723
-2.82086
33.4419
28.6962
35.7318
-4.23016
6.70513
15.8643
10.309
-12.7527
-12.329
16.585
24.5852
32.7546
20.7018
30.7534
12.1578
128.804
-37.3047
155.579
-36.3856
18.4886
-27.4319
19.2822
-20.6032
-29.5847
25.522
26.4191
-27.4385
-9.51347
2.7102
3.6196
36.4863
-14.1362
3.15477
-18.9167
16.9252
2.67932
-12.6893
-21.6211
72.844
-0.981336
-6.99256
98.811
51.1715
19.7117
-10.1458
-14.4907
172.021
755.644
4.89553
317.785
-27.6922
42.8273
374.141
12.5876
12.3885
9.41465
-20.168
20.8692
1.49109
-52.7605
309.797
-14.4275
1929.65
-63.6515
-21.0893
-15.87
7.23783
15.4563
22.7833
-17.8742
13.8872
31.5679
26.8221
8.65061
4.83107
-12.2467
36.5459
19.1064
6.41169
11.4667
21.0225
4.23282
40.2509
-9.77516
-52.3868
4.51652
-27.6328
45.0091
-9.93671
7.01543
0.679104
-5.08062
-14.5922
46.1367
0.182154
360.372
48.5972
56.227
-0.99505
-1.01772
-41.8228
95.4013
28.1696
-8.56508
17.7343
50.3552
12.1371
28.6147
17.4383
34.7042
55.5615
24.8647
198.258
-12.0506
41.6482
0.565001
-31.3256
-1.253
27.6213
50.6665
152.796
110.531
636.924
39.6499
-27.2446
10.1391
-15.9393
25.9457
17.4518
655.132
44.0421
-22.123
17.6561
37.7037
19.1485
23.3843
-17.2714
-7.40919
10.1387
-16.2844
-19.2474
9.54697
498.533
-0.56638
39.1033
16.3858
2.55317
1.88562
-23.9625
10.5294
10.0429
1.29121
27.9679
0.551018
44.9826
45.8566
-16.0102
-28.7044
7.3202
3.80669
163.849
30.8527
66.485
300.354
5.10771
-12.5467
10.3413
33.0727
4.84668
-21.9238
86.8281
7.00657
-37.9559
-15.9393
382.018
20.1327
12.7484
17.7384
-3.07769
-34.2399
-1.19496
28.6526
24.3744
14.2776
221.322
8.16879
31.2763
32.4101
13.9546
5.49366
27.1159
171.396
136.213
-20.7908
22.5474
-10.4391
43.5327
13.9861
365.198
13.6222
16.3521
2.84506
-8.27178
21.1166
19.1364
1.1474
38.5492
49.1445
143.118
16.5903
-15.6646
5.02006
-19.4706
5.66651
50.8542
-2.90183
0.47315
-15.3755
43.2445
22.0428
-12.7781
177.75
-13.7844
8.07285
5.49061
11.7319
31.136
65.3136
-25.299
45.252
364.558
11.3654
-19.8926
567.62
3.95158
13.9177
6.90956
9.3694
21.0836
31.0228
9.94728
-20.8933
61.6272
-15.2905
32.494
0.467697
32.2262
20.2145
232.949
17.4001
1.38437
19.9779
-20.548
468.042
125.304
19.0352
43.9699
-4.85345
-42.1763
18.4494
-13.8382
12.7484
-8.2874
12.1162
0.365745
39.0738
19.1485
-33.2485
19.6362
-34.138
-13.0314
0.913418
13.7006
-22.9955
721.994
15.1692
45.0091
-11.8108
14.5117
-36.8022
34.2748
-14.981
147.013
279.241
298.833
-0.593362
-5.79826
8.30151
109.125
-15.9989
385.076
27.5965
27.2079
400.275
24.8647
1.48075
-16.3016
542.226
31.3694
-26.1702
-17.3412
-0.877459
33.6942
33.4748
-1.00764
-19.6875
39.0641
36.1924
-8.21599
23.8808
8.36807
38.4199
42.0189
27.8294
30.3929
8.39178
-17.9723
12.1578
-8.00296
16.0882
-13.6848
10.9923
61.3633
2.41564
-20.2144
18.0257
174.47
13.791
-11.3875
319.142
11.1159
52.4789
428.166
1.2807
1.698
31.9177
-6.69101
26.6661
19.6083
10.7299
21.1865
0.970998
12.458
8.59482
34.2351
544.96
-7.10054
8.64367
23.5567
21.0335
-21.7997
21.9579
906.446
1.14415
27.665
-25.8966
-22.7754
136.141
231.087
3.63643
17.4877
-29.9183
-7.97083
27.2335
82.42
16.6082
741.183
44.6863
34.3184
16.9911
-40.0751
3.2661
404.428
392.763
2.74587
12.183
22.8545
12.0339
17.0889
-23.8782
19.6362
727.225
840.35
44.0169
9.9525
-0.506696
647.031
-5.44556
40.9774
0.679104
11.786
54.3595
8.65536
-3.56598
13.791
-4.33099
12.9753
-1.32305
7.36773
41.2345
19.6197
8.77697
416.101
-1.06882
7.25164
246.395
56.7257
18.2262
29.3246
28.6129
31.4658
17.2623
222.287
19.1594
-5.08867
-21.8677
12.6288
143.666
-0.474564
15.9891
14.9536
9.83408
20.9093
17.6353
-8.44306
22.1975
19.3258
31.9837
27.741
17.9495
21.4865
52.8396
80.3032
28.3333
24.8475
33.3284
405.38
-25.5665
30.1617
14.2141
16.6145
12.6376
8.17537
23.0304
564.105
201.684
345.01
34.4057
22.3457
102.036
31.7306
52.4789
36.4863
6.47855
-6.21556
320.289
46.9102
32.6644
41.6587
10.238
12.8738
30.4888
-6.13668
21.1865
17.8376
18.0802
31.0836
63.3249
65.988
46.125
85.4008
47.2704
39.0791
833.287
35.0764
8.64042
116.726
-3.12706
42.6138
4.98542
5.68895
179.436
115.315
14.7341
30.2796
47.6204
42.8123
28.6962
24.4874
-26.9567
27.629
48.3557
32.9421
4.61994
62.7828
2.23981
38.2708
30.3929
-3.26344
73.9841
-22.4017
40.1238
29.0244
13.5967
-31.6825
22.5203
-4.31451
31.3783
-36.8022
58.6376
15.0041
-38.955
12.4035
25.0354
-21.1976
18.5975
28.662
25.199
-34.3266
-11.4205
24.4214
-10.6794
-0.489696
-36.244
-31.7924
40.352
236.093
27.8526
-25.7732
0.294535
10.1391
-6.569
33.4419
-10.0901
5.14017
524.368
8.5792
12.1162
47.7903
-12.7527
55.1374
7.21465
6.10689
310.116
23.958
-14.9055
34.5016
19.6541
-10.6622
-19.2474
-16.69
23.5845
-23.0552
10736.3
996.522
-38.6763
28.6526
6.02256
46.1367
0.672528
-15.5754
27.0731
3.6196
14.9976
14.3992
-11.4205
50.6583
-8.56508
28.5402
15.8602
-8.4776
28.6147
-13.6329
40.569
385.282
21.1166
22.0955
19.1364
565.162
-21.7997
3.07605
53.817
36.8792
-35.0423
6.24327
-21.0893
-4.62559
13.0795
-2.1325
26.5315
1353.94
6.54947
22.1975
0.585186
56.3465
-23.2085
3.2661
25.8669
-21.4059
12.1162
62.7828
-10.8787
260.98
17.7621
13.2055
15.7609
4.66155
332.38
190.648
-27.6328
37.658
46.8832
46.0733
-32.4255
-15.2446
-12.4394
23.0304
292.366
4.14849
2.05622
-3.0756
1.29121
129.167
279.787
4.58426
-2.0026
-3.74308
42.1085
-14.1362
-20.7908
30.0436
-14.1873
26.6661
-10.3767
14.7479
28.5747
52.7684
-16.0002
15.7613
24.0716
36.1924
185.657
22.0068
14.6225
17.9495
-4.75039
21.4042
208.429
39.8401
8.39178
310.69
-29.898
15.5747
68.8596
11.9235
11.786
-1.86251
53.6329
58.2782
943.491
7.36773
35.6123
40.2344
24.1868
8.389
20.1002
-14.4208
19.7117
18.0802
10.4689
52.0805
17.2623
51.0185
1571.67
1271.96
8.76819
15.0368
2.34722
17.0076
3.30211
60.5467
-30.0968
2.74726
31.7779
37.9688
4.31313
24.8964
13.7395
-11.1776
-41.704
23.4854
16.6082
30.4488
6.39094
29.6938
34.3184
46.9762
-8.21599
22.0068
22.1188
4.83107
21.4865
49.6643
21.4042
37.1997
35.8296
-3.26344
255.769
548.697
-13.0314
-1.2919
2.54451
1.36737
0.478225
-15.7709
50.0334
22.2367
1547.4
0.83613
-26.413
28.9162
37.9105
25.9923
57.193
128.65
64.2201
42.7102
21.0105
85.4008
13.8075
20.3385
499.704
8.83944
33.1311
-10.1002
35.6516
-16.4198
13.3729
-9.75331
46.9927
222.727
72.4227
15.5691
-11.3561
25.236
26.1557
-2.71709
29.8535
36.7582
54.0692
29.0577
26.7601
2.86317
11.3654
4.78246
3.95158
113.243
12.5318
48.7248
17.3354
23.5265
-12.2412
-6.91932
19.5029
14.5905
1205.56
214.881
-4.2227
16.8276
5.36376
24.6574
0.927268
16.5753
182.37
41.354
-0.482032
16.4966
3818.56
2.74587
42.1681
771.031
13.3408
-14.5847
-42.6188
38.3768
29.5802
56.3091
27.1503
6.98957
-12.6402
695.31
33.1668
35.1264
-8.69123
-22.4772
-25.8366
19.8998
-4.94967
9.92135
43.9397
183.53
116.197
0.879016
13.9748
-13.2945
22.5474
-32.9279
7.92547
-1.0064
102.829
-2.8554
-21.1292
17.4383
19.7117
49.9393
-12.0199
289.108
27.7177
44.2509
27.3048
-5.20344
17.4316
4.3692
40.7398
1524.85
511.687
6.08595
-23.4356
43.2281
-4.46786
40.7474
40.294
22.8545
4.53762
243.851
28.5188
68.3619
-7.9011
7.58334
315.611
-1.2919
-18.0702
-22.9955
193.205
286.764
315.385
26.6373
49.8848
-18.8838
30.8212
16.8716
30.8641
13.9748
83.7396
35.6658
-5.0572
34.2667
20.125
-26.1702
1298.25
212.766
44.9386
-17.125
32.3229
-12.252
8.26501
-10.3171
308.93
13.7036
54.4725
-10.0901
1011.51
25.3015
0.78949
985.981
13.5263
-36.9966
20.7018
392.448
-34.2399
-16.3884
22.5203
12.3401
42.5371
39.1033
13.66
-3.34777
23.6479
1731.82
6.29473
5.03934
-7.6394
-18.1896
-2.912
31.8642
17.7456
-16.0102
9.19426
5.68076
6.42745
19.1699
-1.0064
3.50351
673.682
9.87404
-20.0497
2.40759
2.49514
33.2435
-2.34863
-17.7441
69.8042
13.413
-23.4356
284.567
11.3689
35.2372
-2.6652
-12.2467
23.4274
-10.8787
27.0264
45.1999
36.0151
-23.8782
273.701
58.8644
10.2837
-3.07769
5.1155
45.4558
-3.5715
69.372
6.71787
35.1264
54.8895
52.4854
38.6404
7.67842
8.16879
10.6615
65.4492
-6.66013
9.2418
612.825
21.4711
-39.9487
-8.80533
19.2742
-5.00113
8.88063
11.2054
5.36376
-5.32766
30.5702
65.7169
190.435
113.836
29.615
21.6977
25.2347
59.0347
60.1925
30.3929
-22.0041
15.888
16.4618
43.8719
30.5672
-3.07769
-15.4992
766.971
-12.9418
50.6313
-6.40059
74.4818
17.5457
54.8895
11.256
13.5188
8.16879
65.0095
4.29915
255.752
31.2658
-11.4205
33.4886
23.4598
44.3171
9.90386
36.9916
25.6001
665.36
372.465
10.3669
518.858
-38.489
289.375
-27.1837
37.1901
0.585186
52.5984
-36.327
42.6215
14.0571
13.4842
24.5852
28.5188
-5.13751
604.345
33.3284
-20.5277
47.62
-0.960648
-25.5665
-19.2474
13.2951
30.0166
-2.65246
1103.26
18.4886
10.7636
234.937
296.644
5.63375
42.3886
18.9228
4.42066
-11.3875
6.17322
25.199
31.8642
-25.3806
10.651
30.0436
49.1549
-25.3693
2.7668
24.9346
10.3413
-17.5271
-10.1458
31.1325
68.5342
615.896
63.1161
37.5256
24.8964
34.3543
16.3769
44.3408
-5.55545
962.795
27.2335
5.36376
26.5315
416.909
15.7613
237.06
26.8221
50.7243
-4.46786
488.649
-33.3674
32.6486
56.4443
19.1485
7.98095
1028.46
-16.7795
43.8719
21.5281
0.582167
-21.1214
-7.31963
13.15
-15.7709
16.3002
18.4886
-33.0541
34.2748
59.9817
-14.5922
44.2626
-18.0681
5.03934
554.58
4.58426
1.74553
91.8343
32.7381
2.73041
-24.9562
578.91
629.745
-14.1873
11.6736
-8.50266
11.7779
-15.4822
-1.80732
29.1076
24.3239
-5.88063
24.8266
1009.11
28.8797
17.4518
-32.5788
35.1252
22.1188
23.5717
24.7286
333.992
-5.13751
7.58334
29.0244
-25.6548
-3.07769
4.22636
-1.69743
52.5054
-17.645
-15.5589
29.733
27.6302
-4.94309
30.5266
11.256
-12.7181
15.5435
28.9471
220.145
8.35261
-17.46
37.5399
12.1121
16.622
24.8666
36.9668
17.4383
4.71913
38.6949
4.25
14.5992
-10.8487
18.014
32.927
626.357
-12.4294
20.3385
23.6908
23.832
942.053
10.5145
45.0219
2.32082
-25.3906
58.5692
337.897
9.9914
-9.30358
-0.474564
35.3488
7.96002
1174.03
34.5019
46.5604
11.8296
26.3615
-0.719726
44.6076
25.4458
12.183
58.8855
30.3929
315.739
1.46924
-63.6312
34.5016
-16.1961
45.1542
35.6388
96.673
1481.82
-21.8097
69.882
-14.981
-3.34777
51.7589
-23.7979
219.799
613.441
29.4954
19.9779
3.81488
-11.719
-12.1219
-11.5028
79.0053
-14.0653
-10.0901
51.9918
12.7484
12.1162
9.08872
22.8966
17.3513
34.6287
-21.0196
-13.0314
-6.72788
-10.331
-35.0251
15.663
24.8411
-7.31963
-23.2672
6.92988
-0.252062
31.3783
-16.4662
130.47
-2.45692
10.2065
31.7306
31.8642
28.99
-2.89178
-28.7044
22.3127
15.0511
34.1624
19.2444
-1.30906
2.40759
-44.3565
12.4817
7.56301
-17.7441
33.6942
-2.1325
9.83408
-10.4756
-15.9393
57.8048
43.2281
-28.8307
20.1327
-8.2874
-25.3651
-8.58084
30.2074
594.487
60.8656
-9.77516
41.3165
-31.0907
0.913418
-6.82582
33.2265
61.8757
17.9623
7.2442
33.7447
-12.7181
21.7738
-9.51347
-3.19711
36.4434
-3.87667
3.75319
17.7456
-34.7509
-32.4525
-34.802
26.6661
-4.75453
-15.507
26.8087
10.4689
-29.364
-15.4822
383.547
324.28
215.043
-2.75152
170.501
24.1044
-7.03251
2.1686
-27.2446
8.26501
22.1975
482.22
43.2281
-6.10423
37.1113
21.5533
10.9628
60.1925
-2.2789
62.6126
-6.9141
-25.5665
-22.3122
16.8981
-8.27466
323.647
3.49607
8.8895
-38.6763
0.541579
-46.8401
-44.5772
40.5145
71.3967
-27.546
465.302
-21.8677
20.125
36.8445
29.1076
16.8276
-15.251
-8.90658
2.1686
17.733
16.5753
32.4443
46.9762
8.65061
22.1188
-10.1615
-20.249
13.908
790.574
491.413
4.23282
-2.85262
84.4201
-29.4029
-12.448
-11.7511
0.478225
35.6388
-26.8033
167.333
29.2701
17.0487
-6.82374
23.3249
62.7232
-14.1362
29.0037
47.3554
27.5965
26.8087
338.303
40.569
2.97262
19.2425
22.0955
9.76605
51.6677
24.7816
28.8001
39.0791
-8.16834
63.1874
53.618
7.94302
25.8539
-5.90883
10.5785
34.3098
13.9917
46.7705
21.6458
35.4757
13.306
56.7095
12.8397
6.56893
23.012
6.56011
6.61131
26.3579
11.6465
-5.0572
23.0223
892.677
4.98542
-11.1776
7.0217
109.692
35.5683
20.9093
-23.4964
885.328
-10.3171
50.3085
63.8428
3.02841
-2.87633
-6.70677
22.7111
2.28189
-3.26344
2.76958
-39.2683
28.8794
19.6541
-12.5363
-21.8183
-9.87703
30.4633
18.9173
56.2535
-19.307
24.1108
25.042
24.9044
3.75969
-20.2144
24.545
11.9169
237.424
18.5975
2.7102
228.508
31.8642
458.151
306.329
28.1696
27.0422
66.0215
21.4824
14.7479
34.6259
-15.507
6.19393
45.9486
25.8436
41.6252
59.2435
47.9195
774.678
41.763
-1.253
51.9842
16.2298
22.5555
383.709
379.558
22.4498
24.1044
32.3229
34.0277
10.2368
21.3835
15.9198
24.948
-0.719726
22.0068
10.8744
-12.2467
72.1531
24.7707
377.172
34.6287
10.8396
211.601
-3.77175
-15.3474
5.16339
19.7092
7.65491
-33.3625
-10.5594
378.303
23.9674
62.7928
-6.15887
-43.368
363.923
13.9124
-11.6304
-6.68776
28.99
2.73041
20.0214
54.4065
19.5459
88.5103
30.8778
0.503707
6.98178
47.4234
34.7042
17.9651
455.9
31.4658
37.877
40.5028
469.584
30.4038
8.18534
-6.15309
5.02006
12.3885
4.19488
0.254462
36.0804
27.728
-6.06822
-18.4003
-15.2792
25.571
13.695
31.7474
15.8657
14.9113
-42.0725
146.046
236.32
17.3541
-50.0348
13.652
1.38437
18.1039
6.61881
2.33782
-3.4536
-2.88171
8.26501
147.76
19.3258
31.9837
3.02841
9.0003
-9.00459
27.0264
43.3259
17.2744
-21.0196
4.51652
8.40968
864.527
38.1518
-0.506696
24.5395
41.261
3.49607
16.3858
-3.06903
-5.61064
4.14849
19.8998
5.03934
-58.2392
8.04728
17.7027
33.6047
29.9901
-25.3806
-8.74926
18.251
36.8445
0.0667491
7.0217
47.8483
18.7017
4.21189
37.7759
8.36269
36.376
8.42353
22.1975
8.65061
20.2447
572.673
313.841
25.1523
35.3256
28.5188
22.084
-11.1573
55.1163
25.2763
16.3599
30.4633
25.4585
-15.5589
19.4198
64.2598
-10.844
98.6105
11.4266
4.42066
18.1578
728.869
-5.07118
89.8266
-0.903068
33.0727
-29.5893
18.014
2.94194
-12.6997
4.43721
39.0791
33.0611
33.2023
31.9034
33.9877
-10.7712
8.92431
538.197
21.8229
28.9842
7.41506
117.223
191.023
31.136
205.869
-5.0572
-6.11189
-18.6739
-2.34863
33.6942
18.4822
19.0352
-4.85345
29.0383
40.9382
-10.6592
52.5984
-34.4529
3.2661
22.1188
12.3273
-12.2467
59.0347
142.795
55.1374
54.5703
11.7291
644.274
20.7018
-0.960648
-33.151
-19.9443
-10.7662
56.2535
-10.1487
-0.56638
-12.4394
8.03784
9.38189
-1.47371
44.2626
0.182154
6.29473
8.78748
11.1013
11.7954
316.589
48.7843
-4.81695
71.6437
18.496
22.9925
36.9668
30.9561
724.603
52.0805
32.2548
19.1594
25.5648
12.5876
-2.4762
-10.1002
99.7723
41.4839
278.208
-11.6274
41.3705
18.2946
-39.015
62.4092
26.7705
-10.6233
5.1325
29.3483
-14.9258
-7.97083
15.4563
41.524
-23.4356
16.5753
184.244
-26.9567
27.629
23.9928
15.8643
8.43489
-12.7527
20.3331
63.9406
17.7621
-2.2789
-20.5277
8.26465
29.0244
146.759
336.825
9.84856
15.0241
72.8365
109.096
61.1292
146.85
21.9059
24.2197
15.5435
73.9247
-13.247
24.3679
235.137
19.597
6.9029
-18.9167
20.6733
161.975
17.2958
27.8664
12.1371
32.3628
12.604
383.79
-10.097
34.8011
59.6939
8.69825
261.838
23.7607
39.3997
24.8096
78.9652
30.4582
14.6095
159.437
233.812
322.68
-9.65696
-1.29748
13.9917
-0.843027
71.0829
-1.68653
34.8841
41.5039
2.86317
51.6341
-3.34606
-11.4662
-18.5372
13.9177
5.0355
33.7323
765.088
100.363
23.3661
12.7164
0.634857
9.83803
63.9771
-10.6794
24.8964
1.38437
3.11135
734.159
-44.5138
22.1975
107.407
24.4874
4.90247
811.101
-5.25645
0.222348
-1.38938
669.937
65.1875
6.39058
-36.5679
-51.8917
-12.448
814.712
-10.7662
-24.1862
-43.6699
10.9923
5.14137
-20.0731
-31.4588
-5.44004
-40.5569
166.649
-33.1822
-15.1211
26.242
-12.2394
-1.01772
-30.5784
-13.2945
22.5474
10.1756
36.0365
171.408
14.7479
19.6334
-11.7589
-35.0355
17.8376
8.59482
-1.3722
19.9426
55.6911
1071.36
26.2812
-25.7902
62.0986
924.761
28.5841
33.8742
193.369
21.1797
-23.7418
3.25844
374.176
46.8127
19.2044
-14.698
4.61456
65.3011
39.9406
65.7169
4.90247
44.4956
20.2447
17.7384
7.86201
19.5302
18.4591
13.3408
32.7546
3.3433
23.2572
59.0095
336.04
8.86364
238.485
225.065
35.3552
33.2524
-6.81716
13.66
-20.6032
79.1111
38.6404
20.7969
17.5391
70.6317
-0.143139
12.1234
398.158
-22.6649
22.5474
-12.3132
366.008
2.40759
-16.2455
-5.55545
-32.3337
14.1151
-5.66115
21.0785
49.0203
66.3611
-2.82086
24.0716
21.1999
48.8503
1.15434
27.629
134.563
2.74587
42.1681
20.9805
47.6411
42.8219
20.8371
47.2595
36.0919
43.999
777.333
131.272
27.0053
21.5281
-8.78816
9.84856
-18.564
26.2685
21.7104
189.029
550.495
-10.5653
47.3932
-9.35878
11.6448
61.1292
7.67842
6.29473
5.03934
27.9679
5.49366
37.4864
19.6197
25.2192
16.2732
-27.546
-40.6084
-11.1776
-43.5781
-17.7441
25.9785
28.4055
13.8872
-32.8059
46.5604
11.8296
84.4575
-25.0826
10.7624
14.2014
96.516
10.9628
52.6962
6.10689
23.3843
3.3433
30.7534
55.2613
2.45623
19.4111
256.779
-2.44045
31.6071
1.39324
264.922
54.8895
20.6263
-5.22184
18.0257
54.5301
20.0319
26.7879
62.6803
27.9825
67.2903
13.177
10.1756
37.437
-2.23937
0.0339648
1501.4
-9.74236
-4.15164
1434.28
-24.2961
-3.78709
-20.151
34.0277
-27.2446
-47.957
-66.5391
-19.0319
-46.2665
15.1171
-49.4454
-34.2152
-11.6144
-34.5243
12.183
-8.58084
613.979
404.269
-24.4044
2.40627
13.8868
14.0319
-18.1585
323.01
21.093
-5.44556
33.7647
-10.1487
-6.18858
-0.48083
-3.06903
-16.855
57.3811
24.545
26.9095
226.179
18.5975
32.4101
24.2343
27.0933
12.5251
-0.176067
28.9162
-34.7396
29.7404
120.833
14.478
47.4234
-20.0812
3.11135
16.392
-6.49966
33.6942
37.2229
-5.15844
45.2721
-2.88171
19.6679
159.004
35.7318
-6.34192
36.9993
9.0003
42.1681
15.3583
10.1598
168.384
448.124
-3.34031
-31.3744
21.5102
5.21737
-46.7646
28.8794
117.106
-16.2844
-16.1961
-32.3658
171.018
-10.1487
61.2778
72.6077
79.3899
53.0154
-12.5535
950.685
8.88063
1.23729
-7.42952
803.5
-9.40929
39.097
23.2575
329.544
54.4725
-2.3561
27.741
4.83107
-4.75039
73.3109
30.3929
-18.256
60.8656
-2.2789
17.635
-6.58285
-10.5739
-11.7511
191.331
86.2386
-6.40059
-4.00019
14.5117
-6.81716
0.0115547
-7.09591
19.8998
5.80435
-14.32
18.1578
-33.8763
-6.94525
32.6953
-9.49886
-14.9875
49.6047
407.529
-17.46
5.44613
31.9177
4.55338
17.2958
0.86767
361.45
27.1297
197.281
-0.514486
14.0895
22.9907
921.647
2.40759
6.24327
46.362
1.3995
32.8557
37.4424
346.997
-23.4964
345.597
-38.4281
48.4345
18.8652
5.14017
31.068
-12.7527
-23.5734
431.258
407.157
18.8277
8.40968
465.247
9.54697
16.8981
-6.40059
-36.1736
-9.62239
37.0005
-25.5578
605.865
1.88562
-31.4588
14.2776
77.0189
504.796
35.0244
5.47906
-3.19711
4.58426
3.75319
27.1159
338.188
-17.46
-5.79826
916.477
0.80525
7.92547
-1.0064
-1.37036
29.4706
17.4383
27.4505
4.84668
326.589
25.8436
42.3769
29.1789
21.0335
-21.9238
4.28166
-31.2381
-15.6293
22.5555
1.3995
108.657
32.1537
-19.7483
2.64281
-19.6875
404.507
11.3689
27.741
23.5717
30.9237
789.348
667.957
35.8296
2.28189
23.3843
25.8321
7.58334
21.3831
23.4022
9.9525
81.2553
-26.7436
364.047
95.754
16.0882
-11.8108
35.3552
38.8746
13.7976
129.852
-7.09591
9.55248
21.2873
-4.33099
75.5276
13.652
-2.51085
-0.877459
104.909
318.333
-7.03251
64.5847
36.376
0.927268
31.5679
15.1171
6.77654
282.614
4.61994
88.4889
9.85502
36.5028
-17.2714
-11.1573
47.62
-3.16597
-15.4992
-22.0106
15.0241
-10.1487
18.4886
5.14137
4.28971
-26.2254
-14.5922
38.6404
20.7969
-9.51347
13.9546
12.9899
259.477
11.6736
12.1121
-18.9853
154.566
13.6222
-4.26262
34.7042
14.3321
22.9907
25.8436
-23.9671
312.242
57.2899
926.207
11.9335
15.5261
-38.7343
10.7547
18.1039
-11.719
40.352
39.3164
16.6082
0.463754
62.1387
-19.6875
483.218
23.3606
14.0571
-12.7527
-6.70677
-11.526
21.0994
34.6287
278.13
471.304
2.45623
-36.114
-31.6825
26.2685
-23.0552
-5.87426
25.7561
96.1189
-16.855
-7.09591
6.7813
-14.8104
2.54659
198.068
162.901
-8.81931
24.2343
47.708
-4.34149
46.6756
86.2656
28.9162
262.798
655.679
29.0037
39.8591
17.4383
4.84668
9.87219
7.10295
191.55
21.6826
109.115
763.434
402.252
21.8867
-4.47804
28.1553
0.44675
54.6024
-6.64996
7.05025
54.2163
472.452
498.989
40.5063
-10.3065
78.9852
21.6038
37.6023
-16.1444
37.8834
15.196
7.77634
47.6509
36.8946
118.065
-6.91932
-26.5155
37.2643
3.45019
-14.2303
655.521
2.49514
16.3769
7.0217
29.1076
48.6868
16.6082
11.7082
5.91673
27.0057
59.6789
41.8146
71.3391
-0.719726
16.3846
7.12623
1.08294
8.36807
25.3015
20.9805
53.2633
54.5703
66.0001
32.7546
60.7385
42.1429
17.4488
154.344
441.773
17.3448
11.421
48.7573
44.7255
40.7486
0.0115547
13.791
16.2837
55.184
37.3528
26.242
43.9825
0.856349
-9.96369
-3.9242
19.5459
58.5253
19.6083
20.3701
30.8778
32.3628
36.9668
-46.2799
44.0745
38.5799
214.209
49.2592
38.1024
36.9916
48.0889
35.674
29.5105
19.7373
31.8202
49.0203
54.0567
120.065
-25.0826
9.0003
10.4533
23.3606
15.9311
161.535
40.0108
19.9
111.992
-7.53778
41.7617
-24.2758
-34.6938
-53.7658
-38.6849
-11.7511
-35.129
-14.8159
-9.33878
-25.1413
-53.0402
-13.5993
-40.6879
-39.3438
-2.58903
34.8524
14.728
165.712
336.946
17.6751
-10.3023
-16.9473
-16.1056
32.8547
-2.00585
25.7291
-43.1729
11.9368
5.18887
-7.07372
667.201
-22.3273
23.9277
-9.76364
24.7586
8.64367
25.4307
21.0335
947.092
24.0866
6.82419
61.1143
26.7705
868.314
-7.98596
18.1039
-17.3412
-8.37372
247.338
7.96002
-10.378
636.077
-17.8134
-17.1578
13.7036
48.8503
3.02841
-2.3561
247.007
12.3273
152.738
13.4842
-5.90381
26.4593
11.6522
217.876
29.0065
-6.02703
-59.883
321.234
1012.91
23.1592
8.86364
35.7839
48.7573
17.9623
-23.0552
44.7255
51.993
28.7901
24.9044
152.2
48.0107
-9.18818
10.0429
-8.07912
17.4176
36.4434
-20.7433
133.938
13.177
25.1681
403.792
63.4736
40.2481
49.6967
27.4505
16.0911
36.1091
45.3733
27.3843
44.1714
21.0335
15.6816
28.6445
695.9
-22.9634
139.678
357.908
20.3563
-7.03251
12.1108
-2.97939
-4.69493
5.33095
6.20739
43.2281
22.1188
14.2014
59.0347
5.98794
24.0812
30.3929
32.7546
-17.2714
38.3947
-11.7511
-16.3884
6.71787
509.18
23.882
13.7976
30.5266
10.5294
110.752
351.123
-20.7579
9.92135
21.4509
76.7082
1.87912
19.597
-4.34149
3.57207
437.463
43.5327
81.0885
1388.17
34.3049
19.7117
1507.96
42.328
56.7238
37.088
-3.35241
32.927
32.3927
48.0889
26.3037
30.9817
27.8526
-14.5288
9.66487
-10.378
15.7613
-27.1837
365.152
4.33332
50.7243
-15.7837
-15.9948
30.9237
15.782
48.9481
-23.955
-10.7597
53.3694
3.3433
539.818
205.042
-2.83471
11.9148
98.8188
30.1617
3.49607
22.008
6.3013
47.3932
-5.61064
21.0151
77.9958
609.254
-27.4385
18.1578
4.29915
10.2065
20.4862
15.8489
-21.2081
-37.6574
7.55483
353.13
740.685
-2.88046
-7.74089
126.455
66.9519
221.712
25.3339
44.3171
21.1797
41.763
-12.4974
98.8358
-5.55545
29.1076
77.3005
22.7833
0.866423
6.39094
0.927268
46.5604
45.1021
308.501
20.2447
-21.4059
-5.25645
10.1598
500.598
6.03002
-27.6263
10.2837
15.5747
6.29265
3.24144
-27.9344
28.1425
23.5845
-13.6848
18.4886
-7.97709
36.1723
24.8964
101.821
18.251
23.7261
78.7775
29.5105
49.7223
39.3164
94.1671
45.2721
28.9774
23.2575
-27.1837
29.6938
11.3689
-13.8382
8.8883
-9.74036
1.08294
-1.00226
160.234
125.928
4.53762
121.533
32.0815
49.1335
-33.2485
35.2024
-2.83471
-8.78816
-10.5739
15.4708
-14.8159
-41.7958
63.4662
-10.5653
23.0304
-18.7291
-23.9625
-24.9457
102.93
11.7954
10.2065
1.87912
0.856349
171.821
-33.9093
646.611
0.80525
73.5178
13.9861
166.547
18.2262
-16.2949
25.3339
25.5765
11.7463
501.856
15.3883
14.1863
13.5372
18.4644
166.12
33.2023
216.79
19.8848
31.9034
21.1797
27.6364
1087.95
54.309
1.61563
210.359
-1.57953
23.2575
46.5604
0.585186
10.4533
-6.62446
17.8052
17.2323
55.1374
37.1997
80.8072
-10.7597
155.635
317.486
19.3228
26.9074
-24.8696
-1.39584
-0.778392
-4.31451
37.2293
20.1339
-33.0541
11.786
1.88562
114.5
8.16879
-6.20505
5.47906
174.839
29.8565
330.692
8.77697
9.19426
5489.67
19.3617
29.4954
4.98542
-24.2961
20.1402
25.3595
46.8127
50.8943
68.0516
43.2281
33.0135
102.704
21.6977
32.7977
7.86201
16.585
37.7037
43.5113
27.1324
-3.66106
15.7609
85.2464
-14.4104
11.9148
-6.12889
11.7226
52.5054
-6.40059
520.738
48.2449
10.0494
49.2673
29.9966
-7.09591
-11.0622
-14.32
13.6695
19.5768
12.9899
39.3604
23.3451
12.5251
2909.36
30.8527
31.6145
-2.8554
28.6147
20.1002
6.1872
49.2592
6.24327
81.8221
127.503
12.6439
27.2335
650.262
18.4822
-3.28438
19.0352
21.4811
-32.8059
39.9406
10.5247
758.515
8.36807
7.86201
146.967
27.8294
39.5777
47.2595
64.6138
48.3209
29.0244
19.3228
538.335
43.2802
74.9942
-4.52652
-4.31451
14.5117
-16.1875
15.5341
5.63375
-20.2144
133.241
38.1539
18.1578
20.4716
19.2917
79.5469
33.6047
559.351
10.651
-7.67233
54.4065
41.6587
8.36393
38.3741
18.2262
23.0605
64.6892
51.8134
37.088
24.7586
44.2509
85.0221
39.0791
49.9976
16.1367
69.3848
49.1725
50.8542
57.0683
73.5617
195.044
18.2946
-7.7829
68.6746
19.566
-11.6164
20.915
-26.1702
-24.8374
-25.2403
71.1756
-28.3694
103.537
-12.8239
-10.378
39.1871
26.8827
33.3813
31.0466
-3.29313
15.5595
9.3051
2.81269
28.4767
19.5302
25.9553
-20.2069
-59.4854
-6.96406
130.335
16.6979
194.879
217.125
-28.6177
18.9173
56.2535
10.466
40.9774
28.6526
31.8707
13.5188
75.1448
84.1898
-19.1267
220.074
24.3048
13.0378
-5.27853
-4.86123
60.7754
27.1046
9.12571
23.3815
15.4962
26.7705
-8.13305
-13.0517
-13.593
3.4897
13.5822
5.91673
4.61456
1451.45
25.9457
68.0516
9.49488
22.1188
27.3199
28.9828
44.0421
20.9805
51.3893
31.4543
15.0796
68.2348
40.2688
98.0336
-8.89211
749.658
2.96974
20.0483
-4.00019
104.467
-10.5653
17.4082
-20.2144
113.603
17.5391
267.409
11.1013
43.6545
691.402
63.7233
30.8641
47.708
-11.4205
33.7918
468.946
33.4886
62.7369
13.6222
-9.88482
-33.1615
34.7042
8.70986
16.0911
44.5843
772.511
14.2659
27.3048
-4.42021
38.8245
16.1367
9.93533
54.8814
-5.00113
12.6288
23.7261
578.612
10.986
43.5673
13.9849
53.2426
12.1717
29.6938
2.45925
30.1096
-45.6973
175.68
5.25217
-23.2799
-5.25645
537.452
496.715
27.0053
-18.1585
-8.00296
2.35229
699.203
30.0166
19.8363
-13.6848
3.49607
35.1264
8.03784
-16.855
-20.2144
931.593
-1.20154
-11.8273
-25.6719
17.4001
-12.4974
29.4954
8.73355
30.0518
-0.474564
38.4779
52.4349
34.0277
-8.50391
27.0057
-23.4356
22.1975
11.8296
20.7393
16.1469
-13.4885
1.08294
5.34059
729.234
49.6212
492.475
7.58334
19.4111
152.278
30.1617
63.7498
-17.645
20.0483
22.2367
28.6526
39.7557
42.3886
15.1747
27.9679
36.1583
19.6827
-37.562
-1.1131
-26.3687
27.6032
80.5155
30.6775
8.85584
9.94206
32.8301
833.299
54.8498
9.93533
19.2742
9.9914
111.954
-10.0071
16.9333
-2.34863
30.9817
43.0646
2.1686
4.61456
34.5019
-6.569
28.6962
54.4725
20.1327
299.481
10.4533
1127.19
20.9805
23.2783
31.5775
32.0815
30.3929
-1.78699
56.9904
8.07843
17.537
6.10042
17.0432
8.59194
18.1743
26.7785
0.400359
572.749
-3.56598
-29.3125
-0.143139
13.9546
16.7381
14.9976
25.2419
-21.2081
5.44613
52.5324
51.4675
21.5075
24.8666
51.5708
265.457
28.6445
-12.4974
25.7472
943.893
394.953
38.4779
11.2054
17.3303
-44.1112
18.4494
2.45925
22.6133
55.74
-7.8663
21.6977
3.46652
-6.02703
47.62
-12.205
-5.04003
-1.20362
70.7078
-3.26991
35.6388
19.8363
48.4737
57.6152
32.5382
24.3744
6.02256
2.05622
792.587
24.9139
2.7102
44.8491
52.4789
1363.33
25.6436
-0.176067
30.0436
12.0496
10.238
7.25164
-8.4776
22.9925
25.3339
-10.0308
25.8436
56.6177
25.5103
53.5417
5.34595
-8.16834
10.7135
25.6348
-13.8484
31.9034
6.06895
52.947
44.5946
35.7483
597.381
34.9414
-5.7339
-15.9934
14.1495
61.7126
39.8429
64.8692
82.1802
49.0002
16.9876
0.722146
27.2713
18.5189
19.5399
198.064
29.9841
-6.45857
23.2511
430.633
47.2187
15.5575
36.1408
15.6136
21.9991
20.6815
18.2661
2.87067
41.1905
51.0635
155.842
36.376
10.2976
32.4443
58.2206
-19.4604
59.4881
27.741
27.1087
32.7977
30.7745
29.7034
35.8296
28.5188
-18.256
27.1324
22.5759
4.3303
4.41858
17.3448
22.6654
73.1201
-8.27466
-8.06264
29.733
-16.1875
7.50782
17.0487
11.9169
21.9059
16.7235
56.773
47.6878
43.1086
94.5823
255.729
42.5102
58.1546
4.6158
31.6145
-2.8554
36.111
46.3372
2.44579
-0.903068
44.3171
28.6129
20.2214
-19.4673
320.884
34.4223
-0.276253
10.5723
46.3208
-25.0928
172.458
-27.6642
47.1061
12.0907
-6.93126
-11.8812
43.1703
-7.03251
236.999
-1.10532
0.927268
518.825
17.4518
11.3689
-28.8307
3.3781
-10.1615
2.74587
22.8545
-16.0771
7.21465
43.3259
157.829
-10.7597
2.76958
-9.77516
29.0244
8.07843
20.7914
6.71787
40.9774
22.008
0.0115547
31.1442
5.80435
40.0279
44.3947
29.8419
30.5361
65.5974
32.7155
-9.5464
18.7992
15.7978
47.2809
27.1046
43.6072
491.976
33.0727
58.6296
35.1176
38.4779
97.4125
16.6082
6.08595
24.6574
-14.1261
334.353
46.5604
35.7318
18.0209
72.7185
23.5717
27.1087
51.5384
9.73608
25.1523
230.732
26.6447
6.10689
62.7397
-11.6492
31.9462
15.5747
-8.69988
21.9821
-14.8159
46.8832
254.095
-45.544
15.6716
-1.86251
19.141
76.1217
14.4097
52.3307
28.9471
46.7231
65.5974
83.3379
4.60448
11.0683
48.7843
15.7978
36.0365
13.9861
31.6145
27.1297
-1.30234
51.5708
53.6875
15.5575
38.0149
33.2435
15.0593
3.27357
23.4854
56.183
44.7192
45.4413
62.1387
19.6679
54.9331
1759.87
10.5247
46.4816
23.3606
36.3967
105.603
33.0185
40.7002
2.89817
26.0683
354.175
-4.103
-13.385
90.4334
67.4979
-10.1487
775.297
18.4886
5.14137
2858.63
8.03784
-5.61064
-29.5847
18.9627
17.9858
-10.8902
256.375
-9.77384
-5.00113
53.8582
31.2223
15.0593
38.4779
52.4349
42.8451
11.7082
32.1537
27.1033
10.1391
46.5604
49.3109
46.9762
14.2728
18.2586
93.3333
426.496
60.9087
28.4767
30.7745
70.9329
56.6298
171.025
1192.8
48.3209
1077.68
55.1163
283.566
23.1592
37.9595
9.54697
12.3401
-34.2996
16.6145
37.0005
47.3932
28.1225
-22.0884
196.959
41.902
3.6196
58.1011
107.701
10.2267
3.15477
56.7555
6.24327
884.07
1607.31
254.94
19.7373
65.5534
10.986
12.476
-5.69281
22.3205
-11.2542
-8.72454
-19.0925
640.118
-41.0836
11.246
30.6405
-58.5484
16.8251
-1.34186
-15.8425
-3.91678
-11.268
-5.04003
42.5968
14.4261
18.2598
-5.61064
4.14849
51.7589
32.0413
74.3798
19.5768
-7.6248
29.9901
19.597
27.5176
-9.5464
-2.94288
594.508
-3.18313
7.56301
18.2661
45.9742
44.9386
1.61563
26.5315
-6.34192
27.629
32.2249
-12.329
55.9404
6.10689
23.958
320.552
-12.205
-14.4104
15.663
1.36737
7.6729
-8.27466
39.1033
48.2449
32.5382
13.66
713.304
11.4266
128.109
23.78
22.3457
34.2842
32.6953
6.56428
28.053
-33.8139
4.0918
-2.98717
4.74373
33.2254
-35.6766
84.8367
553.917
24.7816
39.0791
34.9352
1.34318
21.8867
37.5256
11.8655
48.236
32.8557
56.183
33.4748
43.5673
32.1537
4.6754
65.3011
24.948
597.345
14.6225
38.5643
28.9828
0.93862
4.11388
27.0264
9.08872
43.3259
17.2744
86.6917
15.888
179.997
13.8868
6.20437
-14.3221
-6.12889
16.4078
2.84265
34.2748
193.04
204.455
23.1613
-2.45692
-9.51347
28.662
22.3603
49.6047
733.616
249.309
744.81
3.50351
43.9963
31.3446
23.0605
59.3096
38.5799
1761.23
152.195
57.3694
1083.63
28.8001
55.9457
8.06127
36.2283
35.1176
6.85948
9.43708
-4.2227
34.7298
16.8276
22.9525
28.4055
85.1994
36.376
0.927268
31.5679
30.5702
43.2281
1.15434
40.4383
34.5227
37.1997
35.8296
21.0225
-44.4929
35.2024
224.975
17.635
53.1443
42.5968
24.8411
-22.3122
40.4511
-2.44045
372.458
26.7785
3.75969
19.141
4.42066
14.4097
29.8419
26.7879
15.8287
39.3604
12.1007
574.269
978.692
28.9787
31.6145
12.1371
21.1184
-6.13668
819.938
23.7024
-13.894
47.3535
31.4658
7.89199
44.2509
39.7741
15.6816
55.9457
34.9352
-4.27902
31.257
-10.1002
34.2667
-2.51085
-0.474564
18.4822
28.4055
-6.72752
-4.69493
45.5628
35.7318
35.2372
8.5792
8.36807
20.9805
34.141
20.2099
28.8794
505.037
6.20437
9.54697
231.903
8.17537
4.28971
-22.0884
77.9958
37.6635
-12.4459
27.5281
35.4787
470.396
36.4863
21.4711
12.5251
9.19426
30.7903
15.4217
24.1182
21.5075
88.5848
30.5568
25.5765
-12.0199
-3.24627
23.5567
7.91502
0.689078
40.9532
124.89
-30.715
11.2887
26.6837
39.6099
-1.02776
11.7175
27.728
50.7408
-16.5262
16.2007
32.4357
-3.85983
0.565001
36.1408
12.6288
18.1039
-11.1776
20.5758
24.1044
28.4055
72.0809
338.101
-10.3171
36.1924
487.382
-10.0901
8.8883
25.8669
15.8643
42.1681
45.3433
149.644
1.42172
11.2029
0.532202
-19.5906
-5.97706
-13.385
-37.051
275.029
-10.1307
42.198
6.0784
-35.8652
-17.7921
19.141
346.884
-10.5719
35.4641
13.9748
16.2732
-5.79826
24.4214
10.1756
43.5327
27.1046
56.7257
2.44579
25.5765
55.4465
36.1091
18.3473
150.321
25.5103
42.2973
-16.1775
-22.8608
170.137
-22.8048
418.364
-3.44788
-13.0589
-33.0546
-10.0128
-30.0557
16.6983
719.632
-0.351847
-12.6635
6.1892
-3.60223
-5.68742
202.401
20.0434
11.4667
-22.0041
14.014
5.21737
384.271
-31.0907
-23.4494
-19.9443
-27.7403
-23.6779
-2.26952
-32.7846
33.0182
23.78
222.871
-5.07118
28.9471
46.7231
33.7382
75.8417
6.47855
5.02884
15.0511
32.2883
13.9861
-2.11869
17.7593
171.044
63.0578
437.756
45.4795
252.606
13.5372
0.565001
34.2667
34.9705
50.6665
-21.0893
17.8632
35.5683
9.1119
49.1895
56.5165
32.7255
49.4945
-29.0578
22.1975
8.08145
1.15434
7.01423
11.6101
113.233
16.585
213.866
32.3438
473.16
20.2099
-11.1573
-6.72788
28.6932
-8.69988
-8.00296
-5.14397
-28.8894
-15.5589
14.7405
53.8671
58.6376
7.50782
4.14849
64.8773
483.691
18.1578
9.92135
32.6953
1.74553
57.101
160.152
142.253
865.877
8.30151
34.1624
53.3415
80.3402
264.815
1284.71
272.953
10.4689
30.4869
38.9621
0.395724
23.5567
11.6632
-1.18499
48.4495
-0.530888
621.588
31.9034
2.32082
48.9802
-14.1462
17.3397
52.6149
19.081
3.4615
66.1573
-5.00113
-7.98596
-33.6664
-7.97083
39.3164
17.3303
39.6499
193.895
36.376
-12.1912
57.8048
19.3258
97.576
8.5792
49.6643
-4.83271
-22.7704
21.0994
25.8321
-26.1499
30.7534
-18.0702
96.0556
-24.1862
15.0241
16.3002
-3.12706
110.08
7.56301
8.89577
30.9817
34.1969
30.2796
6.48862
27.0057
-21.5615
11.8296
-9.85236
65.2223
-10.1615
17.8052
32.2249
48.4441
58.5039
-27.6263
12.7136
-24.8217
-16.708
-31.4885
23.1738
-11.6399
-15.918
3.21146
161.392
-4.01264
-1.51989
0.793894
7.11025
16.7657
2.81615
5.56418
13.9748
-13.7118
650.125
23.294
25.2305
31.6145
27.1297
49.2294
89.4407
8.06799
10.3413
725.765
18.3473
-16.4709
-0.726664
40.4233
28.8001
45.5111
8.11734
-9.86003
-15.6293
-21.0893
18.7017
16.6082
-16.4028
-21.6224
-4.85345
18.4494
22.6133
6.77654
16.4966
126.645
12.1162
17.8052
2296.1
20.3331
26.4593
60.8656
-18.1585
-4.95175
-26.7436
24.3944
8.03784
242.914
32.5317
16.2837
29.8419
279.769
23.1099
34.9705
30.0518
7.0217
44.1001
16.8276
195.367
142.724
2.74049
15.7613
9.95552
31.9837
34.8875
8.8883
35.2372
-0.791131
45.9162
36.3967
-19.0223
47.7472
23.958
-18.6536
25.1312
55.2613
23.071
-3.07769
12.6118
7.97449
20.7914
9.11827
542.284
-25.6953
17.0487
26.9095
6.91341
24.2197
8.04728
0.83613
29.8565
29.9901
40.2344
0.856349
175.569
30.4143
12.1121
-7.74089
2.7668
58.5998
15.9635
14.217
148.553
8.97702
-7.10054
8.64367
34.8011
-4.93312
20.3385
-25.0349
57.5652
57.4939
1.14415
-12.6717
100.172
14.6095
48.8667
-0.286631
14.3266
45.8508
97.3702
1.03104
1.74248
49.2132
171.105
15.5261
-31.2381
629.197
78.074
-4.2227
5.58324
18.4822
15.4563
13.413
-6.72752
-19.6875
33.4419
-3.62358
7.01423
12.7484
-0.791131
17.7384
-4.68358
-3.38239
35.8296
13.5263
64.6138
18.3358
30.7534
4.66155
-10.6622
23.8562
-12.9418
63.7498
12.3401
-13.6848
-1.19496
28.6526
5.63375
15.3929
21.7738
-27.9288
13.791
21.9059
29.8419
17.7027
22.3603
38.0149
0.621071
29.4954
49.963
1.94082
-30.4596
-4.62559
118.027
45.2721
124.457
-19.6875
35.316
0.585186
26.3615
-25.0826
14.5105
16.4966
12.3273
8.36807
57.1606
17.2323
300.64
6.03002
-36.9966
4.64365
7.09143
-9.28326
-8.60194
6.53562
-44.3954
-14.3221
-14.5143
15.1692
215.549
-28.6774
25.9849
27.6302
-6.81716
13.66
-7.48471
16.7235
30.5361
-22.6173
-5.61715
280.115
-23.5065
-21.6835
36.2283
16.3769
21.852
-5.55545
34.7298
34.1969
47.1462
13.9849
274.382
10.2976
-2.16531
2.45925
903.424
-36.327
177.554
14.2014
23.3606
75.9013
17.2323
38.2708
66.0001
3.3433
24.4499
12.0128
34.6466
-3.16597
373.116
48.7573
-2.65246
-11.8108
76.3559
-16.1875
15.5341
11.256
2.27443
38.6404
30.1672
1.29121
33.59
2.42508
41.2345
28.99
-31.0028
-4.34149
-22.6649
37.5399
-16.0613
6.48987
46.607
17.7593
19.3124
722.729
-23.2643
33.3399
202.795
36.7547
33.4569
4.95012
38.8245
19.2742
19.3617
376.198
12.4817
20.1402
25.3595
29.9461
-4.00657
163.508
17.1611
-25.3097
1.58282
-0.482032
17.8052
50.3182
32.2669
-12.6338
409.442
7.09143
-29.898
38.2497
0.913418
-20.0326
13.7889
277.538
148.083
-0.778392
-0.56638
27.8589
46.3708
-4.94309
11.786
-31.4588
-1.69191
19.4132
16.7235
45.5286
663.424
42.1085
-17.8843
13.6835
11.7779
13.7395
8.88063
18.1039
-14.9258
-21.4922
1083.67
28.4055
-16.0002
109.465
-21.5615
29.6938
3.2661
7.12623
47.7903
-18.3749
2.66356
14.7109
375.036
6.03002
-3.26344
-13.5233
-24.2758
53.3873
-6.9141
22.967
150.102
54.3795
-4.52652
27.5446
50.3477
68.8596
-3.06903
5.03934
9.22719
150.476
102.036
226.633
24.3679
4.60448
-9.96369
1.698
19.1699
70.2081
16.622
37.985
39.9271
212.983
8.59482
32.361
18.014
23.5567
13.6835
41.763
17.4877
18.251
31.2223
-1.80732
222.539
27.2335
44.9386
374.555
26.5315
-27.2446
-17.8134
3.45689
36.1924
99.4501
-15.7123
5.25217
-1.00226
0.93862
-10.8787
57.8144
54.5703
4.15595
53.3694
1.46924
45.746
14.0319
-25.6548
-6.82582
0.478225
20.7914
30.0166
-12.0228
14.7405
33.2524
21.2938
-1.33249
114.33
1484.66
1551.01
43.2857
-8.07912
3.6196
72.0935
10.2267
-30.5784
16.9252
3.50351
17.7593
2.37777
-8.01075
15.5643
23.4598
12.3429
22.9907
72.6953
7.89199
19.8881
25.4307
7.22001
36.9504
-0.729913
277.406
-3.30138
-1.30906
23.0223
0.621071
12.6288
36.8445
-5.55545
4.74474
43.0646
5.36376
6.08595
0.294535
-12.252
594.848
-14.0653
10.9532
30.1096
-15.7123
14.6225
-14.1207
25.3015
0.365745
8.28576
31.5775
2.28189
-8.88564
-9.28326
4.51652
-34.2399
-39.1788
4.84381
-27.4319
30.5266
12.4035
11.4266
-1.20154
1.29121
22.3457
23.0398
59.8416
35.6123
75.8417
28.9673
-20.7908
421.723
628.617
122.682
-11.489
-14.3715
233.769
27.4742
30.0518
145.3
-30.2435
-8.90658
11.5389
-2.16531
-15.7123
739.774
5.25217
17.9495
141.427
126.501
2.66356
29.7034
338.227
-22.4017
12.0128
643.718
5.1155
21.093
-18.564
705.957
27.8589
878.456
-1.19496
26.7785
-23.9625
29.2701
39.5375
-21.8163
5.03934
996.86
13.9546
8.37528
-36.2006
23.294
255.302
-38.4877
1.62944
34.6259
56.7257
41.8012
34.8317
14.5992
4.14386
23.6362
26.926
93.4271
18.0686
50.6441
-12.6717
609.326
478.36
23.9799
32.0001
0.340355
35.3206
31.1932
4.32472
14.8808
-1.00088
58.0148
56.4095
11.7319
29.2619
-20.0497
45.5111
842.693
31.9259
35.1327
36.6039
37.4424
-25.3705
-8.78514
45.1021
-11.9641
36.9993
18.3706
9.73608
34.5227
40.9478
427.695
18.3358
301.812
38.2497
38.3947
544.061
101.87
21.9821
26.7152
52.5054
27.5446
52.2218
46.3708
32.4007
20.4716
13.6695
43.9397
27.9825
22.4938
122.693
3.57207
30.0436
0.80525
26.6661
278.229
-15.2372
51.4925
0.503707
-0.514486
11.8161
17.8376
3.08766
12.3429
49.2276
22.0955
90.3739
495.443
29.7088
36.8092
694.748
33.0033
24.4072
-12.6717
45.232
53.3202
38.0463
-3.21461
58.7171
1.38437
12.4817
59.0927
-0.0389559
36.071
19.0352
418.783
30.7538
10.2976
42.8123
41.354
14.2728
50.1178
4.83107
27.1755
51.3893
46.57
65.8147
475.034
12.7136
19.6541
13.7006
-23.2672
134.366
33.4811
20.1339
-4.94309
-22.4772
6.02256
89.2402
-19.9422
-8.07912
24.9139
68.3025
123.56
30.8641
-6.63992
-62.4375
1171.35
10.238
25.2556
11.7481
-23.0033
15.5643
27.2079
6.8358
1.09855
14.5992
699.422
339.771
8.02979
-27.4899
29.4954
10.6076
-20.548
-0.474564
28.072
26.5315
115.184
10.1391
63.427
11.3689
1.15434
171.412
47.7903
28.4767
12.0339
21.5281
-29.3146
16.3002
13.66
1.88562
59.2551
1102.48
5.1325
-19.3774
684.101
-19.2152
17.8632
29.9461
-7.7547
-1.57953
-38.489
19.5094
-17.8134
12.8272
28.2355
14.6225
10.4533
17.8052
201.315
40.9478
-5.39985
30.8806
114.405
28.8794
574.378
107.492
-28.6177
-18.2624
22.5203
8.59194
10.678
89.7031
33.2524
10.0494
4.28971
208.033
-46.4513
55.507
-10.5719
-23.0716
18.5975
17.4176
-9.36528
-16.0102
138.088
-7.67233
26.2955
142.963
6.24327
68.8508
91.896
-7.97083
4.74474
37.4424
-9.62877
4.21189
58.3906
8.36269
22.1975
126.717
-1.00226
-0.935446
0.365745
-16.0771
12.8369
52.6962
26.6447
-50.1151
37.0765
7.58334
8.40968
-25.5665
-8.00296
215.996
5.79883
134.964
-0.778392
1.30769
33.2524
-6.81716
8.03784
-4.4631
23.1613
207.438
20.4716
-27.56
21.4509
16.7381
32.7381
13.9748
20.4387
48.7843
19.1699
-6.62859
-24.6075
34.2369
8.85584
-12.1475
-36.9163
-20.0812
-31.2381
44.4879
-17.5034
-11.719
7.45731
25.9785
19.2044
-25.3705
8.26501
27.8197
1.99862
-11.9641
20.1327
10.8744
4.68675
17.2323
30.7745
10.9628
-36.9966
19.6362
-21.0196
-11.1573
-12.3501
4.3303
-27.4405
6.05254
1.41526
-4.50853
-31.4885
15.6775
15.4487
-26.4949
443.758
14.6205
9.05437
52.9212
35.9075
-40.2257
439.43
343.633
50.1265
267.349
841.385
-9.53862
13.1087
201.171
126.148
-34.4529
27.629
9.0003
-45.7687
-21.617
-7.13052
10.9628
41.4518
9.77815
-10.7597
1573.24
425.008
-14.9055
51.5132
274.196
218.062
358.425
-31.6825
26.2685
10.9923
51.993
-8.69123
80.5964
9.77069
14.2776
-14.8104
162.461
60.8062
18.7457
34.6122
-1.01772
16.2732
15.0511
8.30151
12.1121
3.50351
17.7593
-21.9171
19.7117
220.479
-2.64958
4.25
-3.35241
36.7547
38.5492
25.0519
42.8273
288.075
25.6348
14.2626
30.0294
33.9877
4.59443
-38.7904
-20.0812
-16.2455
18.1039
333.651
18.2661
2.87067
5.36376
-5.15844
26.5315
32.7255
10.2976
12.8272
28.6962
43.2281
-0.719726
38.8734
296.974
353.263
8.28576
35.3256
6.03002
17.7621
-11.6492
-16.7795
-10.331
83.0411
454.194
-0.506696
32.0358
30.0166
-36.8022
15.0041
4.42066
33.1503
14.8494
-3.19711
92.6654
20.6198
21.4711
241.161
-22.6649
1.93263
-8.56508
6.48987
57.8514
23.3815
371.569
6.5932
316.057
-6.39771
6.12406
27.3843
51.6677
276.177
39.0791
-1.30906
9.90386
19.3617
862.137
-6.09676
44.9386
215.259
35.9018
8.36269
488.026
4.33332
992.535
-28.593
23.9928
-8.49852
390.744
58.4618
21.4042
37.7037
-2.2789
-3.66106
45.746
81.4983
324.796
-1.20362
-24.8696
32.3373
7.6729
58.1276
12.3401
52.2218
33.2524
66.2714
11.786
-39.3438
-27.7106
-2.58903
22.6709
-6.82374
-9.95318
1.73093
4.29915
7.00657
1.23729
6.61881
31.8202
37.2229
-4.69493
290.189
21.1999
-26.9567
12.7484
325.296
-15.9948
30.9237
296.468
10.1598
25.9553
37.7037
105.356
-7.01158
-1.78699
8.26465
-4.70878
-5.04003
2888.61
-26.7436
32.3373
-7.31963
-53.0402
3.49607
-4.94309
38.0229
17.267
107.981
285.04
493.552
40.6466
12.9753
6.17322
21.4509
22.4938
10.2493
617.424
-5.79826
43.1621
62.2734
38.349
1073.6
42.1222
13.6222
-2.77713
27.4505
31.4658
-12.5535
4.28166
-22.9785
-16.7998
-24.8374
30.9817
67.4274
5.36376
34.0277
-21.6224
29.6938
15.1171
13.9903
32.7977
-7.13052
2.66356
25.9553
48.9481
11.7291
34.6287
-45.3824
-29.898
15.7609
-5.04003
15.663
5.1155
7.97449
39.532
63.7498
46.0733
-7.74833
53.8671
-40.5504
618.453
62.2445
46.1367
-14.32
8.78748
509.603
51.4359
9.2418
24.3679
126.441
-32.0352
3.80669
25.2305
22.2442
29.0037
43.6072
-6.92454
-15.768
13.6203
11.6401
1277.39
-23.7979
36.1408
9.9914
-39.8451
132.422
234.325
-15.4671
4.74474
-3.78709
12.86
2.33782
20.9093
-4.75578
0.768747
17.4518
75.0872
-49.4454
288.236
379.644
8.43489
19.1064
-4.83271
500.094
33.9555
34.141
-6.02703
-7.40919
21.3831
-14.0791
-18.1585
429.832
-19.2474
-10.7662
-31.6825
11.276
-30.7635
-18.0616
19.2822
169.066
31.1442
-14.8104
-12.4459
-8.07912
648.978
-13.247
15.8715
6.47855
21.0439
40.2481
433.474
-6.96274
21.852
-2.34863
15.9891
249.212
-10.7806
56.5165
0.768747
-2.82086
11.8296
35.7318
98.6058
-2.3561
3.3781
0.871807
441.344
0.365745
2.66356
26.4593
22.8966
15.4772
-14.9055
10.2837
-30.4918
-12.9418
35.6388
61.2778
217.14
-6.10303
294.907
-27.7106
-18.5585
13.791
27.5281
7.35313
98.0025
-31.023
14.864
-2.05013
0.80525
19.1699
-23.4952
-10.3517
34.2369
3069.21
45.9486
38.6949
-4.52365
32.361
-16.4709
494.027
59.1639
15.4113
10.0594
63.442
167.994
9.93533
45.5111
-8.74926
33.2435
14.3557
-17.3412
22.4498
25.9785
75.2572
-17.8742
13.8872
-23.4356
5.33095
33.8577
-8.21599
70.8445
40.1449
22.2072
47.074
26.6447
-35.1226
46.4468
462.981
19.509
27.1503
20.7914
24.3944
3.18175
5.37014
38.1604
6.16378
18.0257
9.55248
4.42066
6.91341
-6.94525
17.7027
357.818
35.6123
36.4863
-4.76585
-32.4525
5.44613
33.7918
6.42745
22.918
-6.62859
18.496
-33.1682
13.652
-27.4899
-0.636781
-17.3412
-11.5028
24.8266
204.568
-23.4356
-13.4097
17.4518
-6.34192
0.365745
13.908
40.9478
58.3184
9.77815
-20.13
15.0796
8.26465
21.5281
-14.4104
-14.3221
-24.8696
60.0017
-17.645
3.49607
-4.22896
21.1563
-8.96997
-1.69191
12.5356
299.707
1501.68
91.7007
0.00505328
28.1696
13.9861
20.3701
147.07
43.6072
6.98178
51.1715
46.1912
2.97262
109.198
37.877
38.6287
25.4307
8.18534
-16.3016
8.02979
7.00657
40.5927
5.68895
-49.2003
19.7373
35.5683
-11.5028
-5.32766
-10.378
6.39094
229.563
30.1096
171.694
12.6364
-2.6652
51.4716
21.5533
2.23981
6.41169
-22.4017
23.2572
-29.4029
11.9148
-39.8621
15.4708
7.6729
-3.71658
-12.0228
-51.1662
-37.7334
-19.2215
-6.95469
21.7738
3.16528
195.454
-6.66013
-18.8692
31.8642
2.75308
34.5895
-15.5859
144.127
52.5324
43.5327
25.2305
28.6147
10.7299
-16.2949
122.785
27.4505
-23.2643
-50.2041
44.2509
4.16689
26.926
21.8167
31.3282
-9.97247
-26.9668
35.6516
-31.4124
11.4989
-29.1388
37.9545
333.725
-24.8089
34.2667
21.9991
93.0665
18.8074
-7.97083
40.352
31.8202
25.9785
13.5822
64.6455
123.397
502.374
-11.9641
246.895
5.25217
-2.87633
32.0815
32.2669
6.51771
-32.264
-7.40919
21.3831
6.53562
-43.6102
43.1351
580.182
-23.0552
24.1108
16.3858
8.17537
46.1367
-12.9363
0.672528
12.5356
-11.3875
-16.3156
6.45833
7.50132
-16.0102
-50.0348
28.6445
-12.4974
1.23729
16.9333
20.5758
24.1044
34.0277
-19.7483
30.9123
35.316
33.8577
-0.482032
19.6125
72.1531
437.023
27.0264
20.3331
28.3333
-22.0041
1.96114
12.1578
-3.16597
-15.4992
330.314
-14.8159
-30.7635
209.643
25.7561
-19.9356
-3.20655
-20.6032
48.0107
0.182154
2.54659
-3.19711
27.0731
-2.0026
-9.36528
325.092
698.009
-11.8378
-18.9167
1.93263
6.42745
-12.6893
19.6083
14.0112
28.6147
-12.5467
478.858
12.3429
19.1364
15.5261
-10.6233
38.8657
93.7701
8.89577
8.49287
24.1044
22.7833
-29.1186
6.39094
36.1924
-11.1198
-0.719726
-13.6005
306.556
-17.8689
0.365745
5.34059
30.2074
-8.96251
-7.01158
27.1324
29.5802
133.972
757.705
17.0432
31.8907
21.7104
-13.6848
27.8589
18.2598
-19.9356
17.4082
-18.7291
-14.5922
23.1613
-9.95318
1.73093
6.47855
-8.08963
-24.5389
49.1549
343.822
3.23365
274.185
10.3413
2.97262
22.9907
63.442
8.76819
41.2738
26.4914
0.846302
4.22128
16.4836
-10.6794
-3.21461
-8.74926
-16.7998
-15.4671
482.632
24.3239
7.23783
39.6499
10.2368
0.768747
-4.69493
31.5679
28.6962
36.7616
87.5991
27.741
16.0755
21.4865
51.5384
45.3433
497.417
16.585
41.4518
34.141
-42.6188
38.3768
15.0796
15.7609
49.6391
41.8116
91.3225
30.4633
31.8907
27.3326
55.9699
35.1264
9.91191
-22.3066
-19.3235
219.123
12.1234
19.5459
13.5477
-4.75453
3.50351
17.7593
47.3554
-4.26262
-3.1764
-0.903068
11.7463
16.4733
-27.7153
0.533527
23.8732
4.98542
43.1703
4.74474
26.198
-18.9991
41.524
19.6071
10.1391
2.80133
159.881
58.2206
1.39203
22.1188
-15.7837
4.61994
-1.50832
172.132
8.39178
15.7609
-3.16597
43.774
7.97449
103.105
4.84381
1.622
26.916
23.0304
-3.73658
-12.7181
-9.18818
17.5391
-15.5754
-7.6394
590.882
-0.128533
16.8716
13.9975
744.861
786.514
843.154
46.9102
-27.3057
176.591
1080.33
16.622
32.7519
37.985
34.7042
8.59482
41.7313
16.4733
-3.18313
-19.9937
7.00657
57.2186
-7.53522
47.3154
30.2796
-4.75578
34.5019
-14.0653
2.45925
1876.06
-8.21599
-5.99223
-4.53926
205.145
42.1681
-17.9512
-15.2741
18.963
-18.256
105.843
1.96114
27.0053
27.1503
-58.6027
-14.5143
70.4361
40.9774
-46.4513
48.0107
32.0413
10.0429
421.082
29.8419
6.45833
14.864
708.402
-12.2621
16.2732
14.8165
38.0149
6.24327
282.509
10.3669
46.8127
42.8451
43.3981
18.4494
6.20739
20.7393
-0.719726
20.1327
342.584
344.037
609.943
24.7286
65.8147
52.8817
7.98095
30.8806
451.245
23.2572
40.2688
23.1592
56.7002
-1.69743
48.7573
-8.27466
-38.0477
25.9849
38.8746
435.462
17.4082
17.5391
927.08
-5.76534
13.6695
-8.5342
1.74553
40.2344
10.2267
26.0609
8.30151
37.9105
0.86767
152.303
381.795
17.4383
19.7117
44.3171
-18.1757
24.8964
114.939
23.8732
26.3037
2.55266
18.0982
80.5142
-29.9948
7.71357
7.95127
19.3077
-24.217
5.62379
1731.07
220.425
46.3224
20.5732
-1.34186
-13.9684
36.3756
14.0319
-8.78816
5.1155
65.6239
-23.2672
25.6705
35.3552
40.7486
40.0345
412.836
18.7522
1672.34
798.357
38.762
-2.94288
27.1046
10.2631
36.111
171.112
238.571
-6.87519
349.961
-9.30358
24.3239
-2.1325
22.7833
81.5121
54.0567
43.6887
13.243
211.05
36.9993
98.3232
21.5533
35.3256
-8.96251
6.10689
-21.0196
122.583
6.53562
2.45623
79.3812
-21.1214
28.5892
45.0091
-10.1487
-28.6774
-2.3549
247.918
-14.981
225.288
31.1442
-3.56598
47.5242
158.713
63.5751
686.744
39.3604
128.316
6.47855
-23.0822
114.142
30.7903
-4.75453
1.62944
15.4962
8.85584
-5.05047
44.0745
29.3246
16.0911
-31.2941
36.1408
-24.8374
27.2335
7.45731
82.2005
41.524
21.4811
10.1391
662.473
25.9457
17.4518
18.0209
7.01423
315.926
27.1755
0.365745
30.7745
1.59246
36.0151
5.21737
11.3315
-14.2241
92.7427
73.6707
30.6555
-2.38076
52.5054
-28.6774
20.3627
8.17537
24.7632
56.4041
11.9169
40.6466
702.632
30.5361
6.45833
12.9899
-13.1134
25.2419
5.02884
22.3127
24.4214
-16.3016
24.8964
19.3617
18.251
-7.97083
21.6113
569.677
-18.2769
39.6499
636.175
364.338
-0.946799
29.6938
77.4219
99.4501
31.1394
44.6076
25.2347
32.7977
13.908
50.3182
204.496
221.548
-44.4929
33.3284
-35.5202
32.6275
25.2763
15.663
16.3599
-14.8159
10.466
-2.44045
44.7255
50.119
11.9235
-31.4588
31.1442
0.182154
13.791
-8.07912
8.06127
11.7779
-12.4974
-15.4822
3.11135
-13.0517
-19.2152
12.86
17.3303
35.9018
6.39094
6.54947
55.9307
352.91
-4.23016
25.8669
4.83107
-17.8689
-1.50832
7.21465
-1.46624
53.3694
20.2099
-24.2758
60.7385
83.3723
4.3303
-3.07769
-19.2474
0.478225
2.0507
16.8981
21.7104
-2.44045
95.3253
77.3783
-5.22184
19.8998
21.2873
6.91341
11.1013
0.83613
24.2343
736.513
27.1159
5.44613
-1.8155
15.4217
21.4824
40.9848
8.06799
46.1912
25.4614
7.89199
85.4804
926.857
-22.07
41.9185
16.1945
4.31313
34.2667
-16.2455
27.6213
-2.51085
20.6815
-28.5856
25.3595
27.8526
41.6932
-16.0002
15.7613
-10.3171
12.8272
39.9406
41.354
14.5105
18.3706
-10.1615
27.0264
48.9481
-33.2485
30.8806
0.087074
21.3831
-29.0716
30.5672
28.7814
-33.5566
402.956
16.0882
-28.6774
27.8589
35.1264
-13.1069
-3.34777
18.0257
448.084
11.9169
15.5435
8.33239
20.4862
20.6198
-8.51398
22.3127
980.195
21.42
17.2958
-21.9238
15.5261
15.6136
16.3769
6.85948
-26.1702
-11.719
1328.67
10.986
-3.28438
45.2721
-2.97939
72.1418
35.316
52.5984
122.969
29.503
9.0003
40.4383
34.6718
15.3583
156.337
149.644
24.5852
-7.08844
302.209
1134.71
8.9655
-16.2844
-3.07769
-2.38076
2.35229
0.176637
39.3869
25.4585
12.5521
867.441
222.533
-14.3134
0.400359
63.0033
22.6709
0.672528
-9.95318
22.3457
15.5435
7.36773
28.116
-14.1362
-17.46
147.875
646.611
197.206
12.1371
28.6147
499.073
30.9561
14.3321
8.59482
809.203
-14.4275
24.8964
36.2283
25.7472
14.3557
-7.97083
-2.75152
520.951
17.3303
11.5389
8.36269
-4.69493
18.4494
43.2281
-58.8158
31.4891
-23.4911
29.0496
-10.8787
2.66356
21.0225
3582.81
-67.3793
32.6275
90.8686
-24.8696
0.478225
35.3552
23.882
4.42724
26.7785
-3.34777
7.67842
-23.6903
7.35313
165.754
35.4787
77.7157
216.798
-28.2871
1010.93
107.251
40.2231
42.1222
38.0531
24.8647
31.4658
7.89199
44.2509
32.4802
76.347
1210.71
261.895
33.6942
771.108
17.6353
38.0665
22.6133
14.2728
44.4956
16.4966
19.8236
30.8569
40.1449
42.8219
131.592
-23.8782
60.8656
155.143
13.2055
15.7609
-4.70878
5.79883
71.2461
17.9623
-6.18858
-5.61064
30.3854
13.791
5.03934
9.22719
15.5435
8.33239
54.353
57.101
2.73041
-2.46743
-0.176067
46.9102
278.167
349.005
21.4824
5.37757
17.7593
177.522
12.2154
44.3171
17.9651
263.85
38.6287
29.1789
67.8851
-3.05905
53.6758
23.6329
46.896
51.0729
44.5946
35.3206
18.0748
8.07285
56.1408
21.6458
13.6835
22.5555
3.27357
18.4822
669.505
52.7684
15.859
56.9907
10.2976
21.1999
335.582
66.7467
38.9854
29.1939
85.2716
15.3583
161.959
24.0812
9.77815
29.5802
7.58334
12.0128
1.36737
28.5892
20.7914
-8.69123
41.771
35.6188
4414.58
24.545
208.694
57.0581
216.374
1153.83
39.1793
31.9177
0.80525
52.9031
308.976
27.1297
14.478
34.3049
16.2061
4.84668
19.2844
-23.0301
35.8176
24.4937
-11.7627
-30.233
25.0236
-14.7276
24.769
9.70523
-12.9113
17.8479
-51.0901
-6.64996
49.1989
20.2317
344.338
3.11135
-3.68138
-0.474564
47.1462
6.48862
21.3835
21.542
33.4419
-1.28888
580.241
498.02
209.104
583.706
38.4199
0.78949
50.8221
54.7557
-14.5078
25.8321
44.0169
-16.69
32.9548
38.789
29.733
31.3783
-12.4394
36.1488
20.6263
156.707
15.1747
-6.20505
71.0714
295.17
37.4233
33.6525
11.5881
-4.86123
59.0916
61.3364
163.911
-2.8554
1747.13
-14.4208
10.8511
-23.9671
36.026
18.4644
-14.4275
-1.80732
-45.4522
-30.2435
9.83408
45.2721
-36.6149
-17.9719
0.12455
-62.5639
3.2661
31.4891
835.835
14.4212
37.3338
49.8851
10.7152
35.1549
434.742
8.02847
-21.4647
50.3332
-31.4288
432.45
17.0432
188.885
0.948588
17.2208
15.7864
53.2824
665.235
-18.1757
-14.459
-48.1046
-17.3563
-26.1702
-8.37372
22.4498
9.1119
2.74049
-27.3422
13.243
-38.201
-13.6005
20.2447
-23.9971
-16.0771
247.599
-23.955
-40.7448
8.39178
4.66155
-40.7991
-7.95507
-41.9898
23.4574
488.353
5.14137
189.96
15.5341
-9.35878
3.93029
17.5391
7.35313
-12.5674
564.93
46.7231
-12.2621
78.7693
21.42
75.3918
587.45
32.7519
60.4738
42.2005
2.43907
28.6445
24.9839
18.251
-0.636781
-3.68138
-21.0893
21.6113
148.012
25.9785
28.5747
39.6499
25.2293
-10.3171
55.9307
1006.5
-11.9641
38.9854
32.9421
195.269
23.2783
-2.15568
241.977
408.954
-10.7597
18.3358
12.0128
32.7725
11.9148
329.329
60.0017
-3.06903
7.50782
4.14849
42.3886
358.619
20.2287
-1.97497
-12.31
-0.93198
8.93701
14.6272
31.8931
15.2691
529.926
21.1584
-21.156
1090.92
101.33
-2.39235
17.5274
14.0998
-15.6751
-9.46106
20.1508
-25.6829
-0.796029
-14.5015
-49.3224
-34.9569
-9.73078
-2.9228
-5.68604
-11.1504
52.3423
22.6763
30.4725
-3.18313
847.611
4.3692
-16.7998
-13.593
19.7373
669.003
22.7833
-10.378
-14.0653
57.8048
2.45925
6.77654
36.9993
27.3199
15.8643
47.7903
28.4767
86.4294
69.7483
0.484688
49.6212
299.446
76.9238
21.3831
32.4413
13.7889
2.35229
18.7722
29.2067
14.4261
9.11827
24.9044
82.4705
-16.1941
12.5356
9.22719
19.2917
46.7231
-1.95475
-9.02666
-4.86123
34.7288
-22.8608
-9.77384
82.1429
225.335
-14.6923
-6.49248
-11.719
50.5608
17.3303
69.635
-1.00764
27.1642
31.5679
41.354
-4.46786
743.522
509.376
44.0421
12.8369
23.3843
947.172
-4.70878
-14.3221
0.478225
48.7573
-4.31451
46.5996
27.6302
338.011
0.541579
1012.01
53.6329
382.492
35.4641
44.9826
-8.51398
27.5176
-2.94288
112.873
28.9787
7.25164
43.6072
36.9668
21.1865
540.945
18.3473
-3.35241
31.0529
-8.80533
11.7779
-5.00113
-0.489696
346.065
-46.7849
-17.3412
15.9891
5.58324
232.679
615.462
0.927268
61.5529
-3.16295
50.7243
-2.3561
48.3557
-10.1615
420.663
15.782
31.5775
33.9555
13.5263
109.181
87.1026
16.9537
43.8719
19.4111
-2.38076
15.4708
120.117
84.3645
-2.44045
145.925
22.008
1.88562
19.4132
-0.582854
16.7235
9.92135
1382.02
444.025
59.9752
13.9975
12.5251
11.303
-1.06882
32.2883
34.6009
-2.11869
431.539
10.7299
0.970998
1.09855
22.8845
26.6557
98.0164
41.763
21.852
5.14763
45.9742
41.1905
14.7341
15.4563
43.3981
0.866423
-4.69493
14.5105
7.12623
-2.6652
188.345
358.312
15.782
12.8369
32.2669
0.484688
-16.7795
53.2422
34.3154
13.7889
293.722
21.093
208.198
389.837
-9.93671
31.6071
48.2449
-1.19496
0.541579
-31.677
-27.4385
663.276
21.1657
3.6196
14.9976
-11.8378
-20.7908
46.9102
15.4217
21.4824
20.3701
38.3741
54.8516
26.8087
27.2079
108.035
-0.775514
26.7388
83.9397
425.809
34.1519
6.82419
1.34318
121.212
-17.5965
-5.0572
28.6445
240.502
29.3483
-13.0517
-37.9559
19.7373
0.463754
-4.75578
6.39094
-23.4356
30.5702
24.4874
-4.46786
-15.4746
1.50403
-2.6652
6.49401
49.6643
137.173
86.9965
1437.13
49.1335
34.6287
3.3433
-29.4029
-16.1961
10.466
0.0115547
-15.5754
22.3457
2.42508
274.45
50.4713
46.8567
2.73041
22.3127
54.4065
28.9162
41.6587
10.238
10.9998
137.311
8.85584
8.06799
6.5932
23.7024
8.59482
43.6054
72.6953
64.114
51.7472
26.6557
39.0791
145.505
18.1385
25.507
-8.92358
30.2395
-21.6425
7.11328
15.1335
-15.2792
25.571
26.8135
-26.3486
29.9039
-19.5837
16.735
-5.43466
-1.30906
34.2667
38.1024
48.236
16.2298
0.0667491
29.9461
9.1119
47.3154
-12.252
30.7538
-40.3022
520.699
41.354
-17.5863
7.01423
440.035
25.2347
54.7137
58.8855
44.696
45.1999
57.1175
3.3433
26.324
486.054
-24.8696
47.3299
399.208
47.9473
20.0483
66.9855
26.916
1376.11
-21.5402
-6.15887
28.3331
-6.37708
-11.5089
114.852
396.049
145.687
10.7698
59.0927
642.546
585.172
614.988
25.2293
27.0057
14.0457
34.3184
48.8503
6.77654
23.0558
-9.22443
78.7124
-23.0601
30.6405
31.1444
8.84112
-19.193
-15.034
8.9655
49.4941
163.957
-19.2474
39.8336
11.421
16.8981
1.09567
10.678
114.066
27.6302
-8.69123
8.03784
-11.2328
-1.47371
29.2701
20.7969
18.1578
42.9604
2191.33
8.33239
42.975
519.121
10.2493
-4.34149
-11.4205
36.0365
40.2481
30.4888
1266.35
21.1865
23.4598
51.8134
317.113
29.2584
29.1789
36.026
10.0594
424.741
29.4542
81.8568
-8.92358
436.912
58.2371
21.1797
28.6445
0.621071
16.3769
-24.2961
-0.474564
1.83511
24.1044
2.33782
41.524
-21.6224
21.3835
2.80133
63.8428
16.1469
-2.6652
10.2421
44.0421
7.86201
25.1523
1450.75
7.90409
19.6362
-9.77516
-10.476
10.2837
4.41858
14.4858
-27.6328
536.16
33.7647
19.8363
50.3477
20.1339
40.0345
26.7785
33.7447
25.522
20.7969
23.78
1.73093
156.099
34.5693
59.8416
79.5898
124.545
16.2732
351.256
45.4068
1.8047
13.8109
78.6665
14.5592
44.6123
-23.2643
-55.657
-23.8293
-64.9712
11.6917
1.00378
-55.7595
-41.1699
-16.188
34.1969
50.8943
12.1108
2.80133
31.5679
34.3184
58.2206
27.629
6.70513
4.61994
57.1606
34.0989
31.5775
28.5188
25.8321
194.99
23.4022
-8.78816
-1.39584
46.8832
10.466
852.134
50.3477
528.006
41.771
15.3929
34.2667
2.49514
38.8657
21.852
22.5555
35.1327
113.441
-3.78709
-4.00657
-6.62984
16.5753
43.2281
-8.21599
7.01423
25.3015
18.4591
45.1999
29.0065
-2.2789
0.087074
4.51652
-39.1788
43.1351
12.3401
6.92988
2.55317
307.358
51.0001
21.7738
54.5301
4.42066
502.783
-33.1121
5.1325
-17.5034
78.7775
42.629
19.7373
29.7266
50.8943
8.36269
19.5094
15.9198
12.8272
26.8221
56.3465
-0.719726
44.6076
29.1939
-20.8963
73.3109
7.90409
969.377
4.64365
29.5802
-28.0239
21.3831
11.8266
-6.12889
30.4633
-7.31963
22.5203
-27.0153
10.9923
22.008
-16.6844
6.29473
6.91341
18.5975
-1.32305
199.216
-5.00113
20.125
29.3483
-7.42952
30.9817
37.4424
-12.6547
2.1686
-2.88171
8.26501
-30.9319
50.3085
-12.5333
35.7318
287.886
65.2223
-23.2799
30.9237
32.6486
78.4292
47.074
40.8246
882.772
175.057
4.66155
898.348
41.7077
37.658
26.2685
4.84381
-9.93671
35.1264
-27.4319
-11.2328
2.27443
25.522
17.0487
23.1613
10.6615
9.92135
737.344
-3.87667
-8.51398
-8.08963
-6.69101
-8.94113
73.9562
164.673
-21.5961
3.23365
17.4383
30.4869
11.6401
580.154
34.1519
562.909
233.727
29.3829
396.572
73.1329
-7.04951
10.2166
24.836
-9.75331
-16.5262
31.5725
29.3192
20.503
43.9767
15.6136
6.85948
592.272
-0.474564
261.492
32.1537
4.61456
58.8648
25.2901
11.8296
43.2281
46.4816
-0.791131
38.4199
-1.50832
27.0264
44.696
33.9555
0.407822
34.6287
20.2099
-11.1573
21.3831
25.2763
-18.0702
45.1542
80.6164
14.2141
23.1679
26.2485
-10.844
48.0107
328.634
14.8494
103.625
14.864
33.7382
68.3454
10.2267
18.1473
37.5399
-17.9354
34.6009
-7.74089
25.2556
32.3628
-15.507
-8.7986
1185.38
25.5765
12.3429
32.3927
13.7395
14.5028
-13.7552
-28.0442
5.58324
20.3563
21.0785
318.886
366.212
4.6754
-17.1578
32.4443
28.2355
104.228
8.8883
23.9928
23.3606
75.9013
-25.8712
21.4042
39.0738
358.169
32.2669
-9.77516
543.566
34.5016
19.3228
10.0408
-17.3733
30.4633
13.2951
24.3944
-7.74833
20.1339
-33.0541
23.0304
-27.7106
9.55248
529.159
29.8419
5.49366
44.9826
70.2195
491.862
-23.0822
-8.80533
19.9779
11.3111
-28.5856
27.2335
10.986
6.08595
26.5315
-6.62984
-8.44306
37.1901
30.5702
53.6282
-11.7264
0.871807
14.0571
-14.6268
-2.95864
15.888
23.2572
30.8985
-16.2844
21.2852
-17.3733
-14.8159
131.216
-10.1487
10.9923
18.2598
144.982
8.03784
-5.61064
29.2701
0.672528
-4.33099
11.1013
34.2842
-18.1757
714.553
1310.59
145.687
-4.38491
11.3111
-19.2152
4.74474
16.8276
-14.5288
-5.32766
394.42
-21.72
129.019
148.636
595.233
63.3482
23.4274
4.53762
-0.28161
200.747
1104.23
-22.0041
-3.66106
25.1312
-4.70878
39.9376
3.92477
-2.65246
-26.8033
-51.7947
-3.20655
-3.73658
669.442
23.6479
5.80435
441.078
-39.9382
6.45833
1216.14
296.108
13.9975
-10.388
14.3992
30.0436
-8.56508
11.6736
353.954
-12.5535
-40.6084
1.38437
-19.3774
30.0518
104.473
471.387
17.1611
163.91
-2.97939
26.8221
71.3391
152.882
15.782
43.5113
9.85502
923.51
12.0128
415.082
-10.6622
19.2189
9.54697
-8.27466
-15.5589
528.235
8.8895
11.9235
-8.82875
-14.981
-5.22184
8.16879
-4.33099
-15.1357
628.363
13.9546
31.8642
4.60448
37.5399
34.5384
22.918
102.067
31.6145
-6.60353
2.37777
66.9519
8.06799
27.2079
-8.80533
-27.4899
8.73355
-3.68138
36.6039
71.1756
11.7082
56.5165
-25.3705
36.376
-23.4356
22.1975
-33.148
31.9837
12.6364
20.2447
4.83107
21.4865
53.4125
15.3583
8.28576
539.953
19.1485
-7.01158
555.619
8.40968
17.4488
-40.559
-36.114
-1.69743
-30.7635
78.2299
1.88562
4.14849
34.8923
11.4266
11.9169
35.0244
23.0398
19.5768
5.49366
23.3678
-10.388
24.4214
-29.1798
3.50351
27.1297
30.4888
74.4482
25.5765
31.0836
28.6129
6.01792
-14.459
-17.5034
-7.97083
-8.37372
704.61
44.7192
7.7908
-38.489
-21.72
404.507
-20.0295
-34.4529
-22.8588
-23.2799
17.8052
41.5952
-20.8963
22.7111
-44.5698
-27.6263
581.856
618.529
14.0319
-41.7361
178.515
-1.69743
28.1425
-15.5589
27.8589
-2.3549
-6.81716
-9.35878
15.3929
6.7813
-3.0756
-9.95318
-0.143139
-8.81931
-19.7786
11.8094
-0.489696
-2.34863
-1.91302
-2.1325
6.08595
17.1611
115.184
19.3258
12.1162
25.1523
1.59246
0.222348
19.1485
-36.9966
-30.3899
8.26465
-2.83471
6.20437
2332.01
-19.2474
49.2039
350.627
37.5129
-0.778392
27.8589
944.048
-10.5653
30.5266
28.1225
27.396
-17.4494
3.60499
-38.8044
11.1159
19.6197
-19.334
779.435
-10.4391
368.946
10.2631
-1.37036
4.71913
-30.6455
-8.27178
9.87219
29.5917
-12.7227
51.6677
22.9075
15.6816
-25.6719
4.28166
467.264
1.38437
-28.5856
-9.62877
154.137
-10.9499
516.235
-10.3171
6.20739
9.49488
-40.0751
8.8883
22.1188
-0.791131
1333.4
-14.6268
-17.9512
7.71861
-20.2069
56.1805
-14.4603
35.5836
29.7185
4.17847
479.302
12.3581
7.86692
17.5516
84.7892
498.244
44.5821
19.6892
-6.15887
30.2071
-21.8163
-4.33099
-33.8763
461.856
28.116
-19.7584
14.3992
9.19426
31.9177
-19.8095
17.2958
-6.62859
-9.61495
4.25184
-34.2477
19.9543
25.4614
-27.7153
-25.6719
96.1109
-12.4974
-29.9183
14.1151
453.988
-8.50391
30.7538
21.1999
45.1021
480.844
480.633
-9.00459
10.9628
52.8817
-27.6263
47.7472
1.46924
14.0319
677.12
-2.38076
-24.9292
872.834
13.66
20.6263
703.175
44.2626
2.05622
25.0354
-17.4494
26.0938
2455.58
-23.5267
13.1235
-4.74318
-21.6324
-28.7044
-18.9167
-23.5576
17.7343
-10.6794
32.3927
-18.1196
102.584
-26.8737
-20.548
-2.75152
-1.91302
-5.88063
-18.2769
28.4055
58.9625
4.51688
12.8272
-5.03701
183.176
12.7484
28.9828
30.9237
19.1064
39.0738
11.4667
0.407822
29.0065
6.20437
2.54451
-11.7511
-8.89211
-25.1413
-23.8213
-4.94967
265.535
9.22719
233.22
-7.6248
38.3603
3.57207
-17.9354
47.2809
8.36393
32.3927
-27.4899
-10.0071
-52.9484
-19.7483
-38.4281
6.20739
20.7393
-21.3345
10.7624
16.0755
43.9753
30.9237
10.9628
2.35875
62.7397
-13.0314
383.223
30.6555
-8.89211
5.79883
60.0017
-8.27466
-43.6699
14.7405
106.341
38.1604
-27.7106
46.1367
22.6709
23.1613
-19.3235
8.04728
58.9322
26.242
-17.8843
45.0361
-8.80533
-11.6479
0.300252
-32.7294
-12.656
22.5484
14.0165
13.7643
282.632
32.9207
30.131
16.8682
-32.4304
10.0258
6.78158
18.2115
20.5732
62.8683
9.34671
3.39327
7.22968
-22.9476
42.198
11.403
-5.25154
81.2698
-30.243
1.47861
-8.42174
57.3811
-2.45692
22.3457
13.9546
26.242
51.4788
81.4412
-7.67233
655.982
0.80525
36.0365
25.2305
12.8738
32.3628
53.0456
15.9635
14.3321
38.9621
36.7547
57.2899
39.7741
41.9185
63.442
24.9279
13.652
905.795
-7.98596
13.1852
-11.719
6.61881
35.3488
43.3981
10.2368
43.8723
144.012
13.7036
-17.5863
63.2362
31.068
385.055
34.5227
1.59246
39.5777
-12.7106
-8.88564
283.879
314.438
0.087074
-16.2844
0.670447
15.1692
12.3401
29.733
10.7636
0.679104
34.2748
11.256
15.3929
36.7664
-10.5719
-23.0716
-9.51347
-16.3156
3.6196
24.3679
2.73041
44.3842
-24.5389
226.821
15.7978
-6.99256
-4.26262
-1.30906
23.8732
113.681
7.0217
5.58324
12.86
43.3981
4.61456
-19.6875
17.4518
39.4799
-21.3345
7.01423
721.145
289.689
-6.62446
0.93862
-22.123
388.154
30.3929
-7.01158
14.5877
13.2055
8.26465
4.3303
17.537
-28.6177
7.97449
30.0166
255.969
-6.18858
22.2367
29.5042
17.4082
0.0115547
6.02256
24.545
-11.8273
286.589
7.36773
13.1235
42.1085
15.8489
-15.5859
-11.4205
28.1696
21.4824
22.2442
42.589
135.504
124.659
17.9651
76.4434
-14.5968
479.034
6.31128
-2.15032
10.5723
-12.5535
21.1483
21.2358
-22.422
41.1905
90.4189
41.524
10.2368
-2.97939
28.6962
39.4799
-13.8382
640.449
-6.41333
12.1162
42.1681
4.11388
15.782
331.428
18.963
9.77815
13.6032
3.3433
176.833
1.36737
19.2189
2.0507
-2.65246
40.9774
27.6302
191.834
23.0304
34.8923
18.9228
12.5356
48.5826
39.9064
40.1915
14.864
25.6436
35.6658
6.42745
38.349
420.684
37.985
747.238
8.06799
54.9129
19.2742
15.6136
-10.0071
54.4147
29.7266
0.866423
28.8797
6.54947
19.3258
31.9837
-11.9641
16.3846
322.058
50.8221
45.3854
31.4543
13.2055
38.2497
-20.0326
-13.6252
30.4633
-16.69
1.90562
-12.0228
-11.8108
1.622
34.2748
-8.96997
11.9169
16.2837
99.8765
17.7027
22.4938
-2.89178
16.2732
1.698
-14.1873
0.86767
-6.60353
17.3703
13.6902
27.2079
29.3246
4.84668
28.6129
22.0955
4.89553
16.0604
6.04095
564.659
8.11734
33.0964
25.7624
52.4349
-17.125
-25.7732
4.04267
311.864
520.044
15.5777
16.9911
-28.8307
12.6364
848.582
-28.9021
14.0571
-22.123
12.0339
458.865
33.9555
-1.46624
-23.8782
14.014
-11.6492
19.509
-34.6938
-12.448
-5.14397
3.92477
-13.0869
-45.756
-38.0477
39.1033
0.679104
11.786
-35.5957
48.0107
13.3006
-15.5754
-18.8838
99.8765
1.74553
-18.7356
13.9975
-17.8843
-23.0822
26.2955
-40.4242
13.5477
40.2231
7.25164
11.7481
12.604
-20.043
-4.4086
27.3355
62.346
5.22889
377.083
-3.18313
45.5111
1.38437
29.3483
-1.80732
22.4498
-7.03251
311.389
-1.00764
23.2575
-19.6875
10.9532
26.8221
35.7318
8.43489
23.2783
-11.526
28.3333
-33.2485
10.2658
-9.77516
-11.1573
55.1163
1912.46
-21.9066
8.16671
-22.9955
9.54697
-0.778392
297.724
37.0005
-1.19496
0.0115547
-31.4588
190.44
120.122
15.6651
-11.8273
935.016
-20.0637
-38.5193
43.9825
12.1007
-28.7044
1058.91
-16.0613
7.92547
17.7343
9.12571
34.2369
-4.26262
10.4689
22.9907
19.3057
24.8964
1.38437
16.2298
-20.548
6.61881
27.8526
21.0785
5.91673
8.36269
-10.3171
9.95552
-2.15568
37.7037
-14.5078
30.8806
-11.1573
660.44
27.1503
-3.16597
591.001
-9.19369
644.71
-32.4255
14.7405
33.2524
-12.4394
-18.7291
31.1442
-14.8104
-43.6864
-5.76534
127.988
34.5693
16.7381
18.7457
19.6197
-23.5065
-15.5859
-22.6649
8.30151
47.2809
25.2556
11.7481
46.5754
109.898
57.3661
243.673
48.9802
13.9648
37.9545
46.4687
28.252
-7.94228
42.4376
32.4357
-4.59116
725.132
15.48
16.5879
27.1837
13.6416
41.5039
16.9876
28.8331
39.1336
22.6922
1181.95
163.043
39.8242
-2.15259
27.894
21.1483
100.71
23.7261
22.0142
4.74474
14.9536
288.348
-10.7806
-16.5721
238.873
-34.68
44.6863
23.074
-14.868
-30.7048
1.39203
-12.0355
233.323
-14.6268
25.1523
48.9481
-5.21438
13.6032
25.2584
-4.15296
24.4499
55.1163
17.78
5.1155
602.053
11.421
337.363
9.11827
265.637
-12.4394
-29.9735
-48.3254
31.1442
-7.31411
10.6615
19.5768
-9.49886
489.136
4.62715
-2.89178
-11.8378
-62.0202
-5.56364
-14.1873
-24.6075
3.23365
-1.30234
8.46726
113.925
64.114
495.901
21.0335
8.18534
52.1976
-2.54614
5.09131
21.1483
0.621071
95.0877
179.274
20.6815
13.0795
1.61563
33.2512
29.0496
0.365745
35.3256
2.28189
974.999
36.5028
12.7136
86.9754
23.071
21.093
8.59194
-17.433
-16.1875
13.66
20.6263
59.2551
2.05622
18.5975
4.29915
12.0805
16.7381
-10.3654
3.15477
-3.9242
16.9252
-2.94288
4.64086
11.7481
20.1002
-8.39933
33.0727
-34.5087
161.672
2.26979
1.1474
-3.05905
27.8347
-4.42021
3.21724
42.4209
7.40553
53.0279
55.426
9.00988
-14.1672
43.9594
-4.81675
-9.36063
-11.6583
-40.6084
12.6288
-15.6293
-3.68138
20.5758
-4.00657
0.866423
205.042
-8.44306
406.381
-15.7123
68.8584
2.74587
34.6718
-35.2415
-14.203
9.08872
114.54
13.5263
-16.3819
-8.45691
-27.5288
-36.8109
-32.3658
-20.1365
-22.3122
15.0241
831.307
-19.307
7.01543
-10.7028
-16.855
6.7813
-24.1807
-19.3235
16.7235
0.551018
244.465
9.2418
74.9677
8.37528
-36.625
-23.0822
-22.6649
0.0585613
-1.06882
-1.44486
-8.50266
6.12591
-17.3811
-23.7911
32.9577
17.2623
10.4382
19.1594
-1.18499
374.211
-11.9743
61.8885
1497.83
31.4131
7.83662
-12.5535
225.421
-25.6159
10.6076
622.257
8.89577
17.8632
28.072
-15.251
-23.8991
232.679
169.532
-17.1578
129.896
-19.4604
-7.9783
5.25217
-10.1615
-8.49852
11.6101
-4.83271
3.46652
33.9555
34.141
-22.0041
12.1399
-10.476
456.311
-29.4029
23.1592
-9.87703
-10.7662
-37.3047
-8.27466
190.588
5.37014
-25.6953
-9.35878
13.5188
473.424
13.3006
11.9169
2859.68
635.859
15.8287
52.4789
40.2344
-15.5859
52.5324
585.576
237.762
27.1297
81.0885
1.35958
-23.7911
-2.77713
6.8358
37.9832
-50.0348
-12.4974
8.88063
-0.636781
45.0443
12.6439
-13.9959
-22.025
-25.3705
4.6754
48.4345
26.8221
26.3615
-34.4529
366.835
16.4966
-4.53926
-17.8689
20.9805
12.0339
20.3331
32.0815
45.3854
158.317
-20.5277
-16.2844
5.1155
-14.8159
24.3944
-39.9218
-5.87426
27.6302
-8.69123
-7.48471
15.5261
1619.81
-23.1256
14.9536
20.3563
15.4563
34.0277
-25.3705
591.258
48.4345
21.1999
54.4725
-43.8232
-9.85236
-5.99223
40.4383
8.43489
27.0264
37.1997
24.5852
-8.88564
-17.2714
6.20437
780.282
2.35229
-44.8009
61.8757
-25.1413
-32.4255
-25.5578
-5.61064
43.3256
31.1042
3.48363
0.35418
-14.1986
18.3546
9.26943
12.0529
0.00505328
-0.99505
937.889
-30.5784
-3.18313
-5.08867
1.38437
1757.94
-15.4671
-8.37372
44.9386
305.214
0.463754
31.9837
-21.3345
-11.7264
-7.8663
-6.55764
-46.4859
12.0339
-26.5185
-3.52578
-20.2069
-42.6188
100.221
-17.2714
131.272
-8.45691
-24.8696
-42.9269
16.6145
42.6227
8.17537
-23.9625
44.2626
9.22719
13.9546
3.75319
6.50121
-13.2945
-49.7945
-12.2508
-7.74089
1.35958
2.44579
10.3413
-46.2867
-10.6233
8.88063
-24.9996
-24.8374
-13.9959
32.3229
-1.57953
-21.6224
-8.60158
-21.5615
-7.78751
39.4799
-2.59379
-4.23016
7.12623
1.08294
21.5533
64.084
10.1598
-9.65194
7.90409
-16.3819
128.332
-41.6343
-25.4685
6.53562
-29.4029
-16.1961
-37.988
-37.0031
-22.3122
-13.0869
-17.645
37.0005
-16.1875
137.348
1.88562
-27.7106
16.1516
821.023
11.9169
3.16528
-33.8763
9.92135
18.6121
43.1086
355.078
0.856349
29.3917
22.5474
22.918
10.9998
6.51493
-12.5535
19.2742
17.4877
25.7472
470.457
4.21189
-27.2446
15.7613
2.80133
16.1469
140.073
-20.9848
343.893
11.6101
33.4516
30.2074
-8.96251
-10.7597
394.449
5.21737
-26.1499
17.635
652.757
-22.9955
7.97449
-26.0603
256.779
-40.1338
6.92988
54.0959
-0.48083
-21.8097
0.0115547
0.400359
17.0487
38.7725
31.716
-21.9378
19.2742
-6.87519
25.7472
11.3111
-34.2078
6.61881
125.523
41.524
-27.2446
199.42
33.4419
17.4518
18.8652
-36.327
23.9928
-10.3726
104.012
26.4593
307.755
23.3843
-4.15296
2.64245
-25.5665
-21.1214
-1.39584
-20.4381
-12.0228
10.9923
-18.0616
2.41564
-35.2069
338.491
26.4191
-34.316
-2.0172
0.551018
-5.75073
3.75319
296.981
-19.7584
-9.96369
-3.21461
-29.364
18.251
-2.51085
-47.3262
-10.2478
20.5758
12.86
21.0785
-49.7334
330.604
25.9457
9.95552
15.1171
-17.5863
372.457
35.2372
19.8236
27.1087
38.4199
4.11388
-1.08458
29.7034
18.963
-16.4588
-16.3819
10.2658
-19.1455
9.45741
19.509
-31.277
2.54451
-2.38076
46.8832
-6.40059
-45.544
69.0884
11.8094
813.878
-6.87519
36.9916
-8.13305
7.56301
11.2054
11.7082
440.7
1.80346
-18.9089
39.0035
115.38
56.789
-16.9318
-15.5638
22.3413
43.7589
51.0076
-20.13
4.28033
29.1351
44.8089
-28.1346
-22.8437
-13.385
255.351
7.6729
22.5203
47.9473
21.9224
22.2367
68.8596
-4.94309
576.497
28.2931
60.6426
26.0938
572.141
30.8212
33.6047
39.3604
49.6047
32.7155
172.473
-54.7199
5.21869
-3.3008
-10.9441
-20.1523
21.6113
9.33138
907.512
2.74049
6.39094
-38.4281
-9.66158
-18.1555
16.9911
-45.6973
22.1188
-32.8614
-4.68358
38.6407
-0.529211
-37.9337
26.1954
19.509
705.562
-8.78816
-27.4405
3.24144
22.967
-1.69743
35.6388
17.9623
42.8515
23.1679
34.2748
34.1335
30.5186
38.8657
98.448
14.7341
19.2044
10.2368
8.42353
39.0641
41.354
23.6431
7.01423
16.4966
12.3273
34.605
34.6718
161.535
38.2708
42.8219
62.0665
34.141
55.2434
968.979
43.8719
15.9059
131.767
-25.1233
29.0796
3.90677
19.1113
26.9219
21.0709
-4.00606
237.611
14.4559
-5.8867
-13.7013
-28.2541
-6.94525
113.28
3.6196
252.004
-16.0102
5.02884
-7.4377
-12.3132
26.7406
53.8334
34.3049
308.56
10.4689
6.1872
21.1483
-4.23783
10.6076
-13.593
-12.1219
5.58324
11.7082
28.4055
19.5094
14.0457
25.9457
-2.87633
75.9013
-4.02974
6.03002
-36.9966
23.3843
-13.5233
492.966
-10.476
0.670447
233.752
4.22636
-35.4306
-1.84251
-47.63
-9.62239
-0.48083
-12.4394
-3.20655
13.13
-16.4662
10.5294
-6.82374
-9.95318
-7.6394
-35.0562
-4.78607
-22.6173
13.1235
-10.3654
-1.01772
-57.531
0.533527
-14.9258
-7.97083
-11.2834
12.86
-3.28438
-3.4536
4.61456
13.8872
81.5121
-15.2838
-15.7123
-9.85236
-20.9848
19.1064
-1.08458
-5.21438
170.135
-18.6536
488.171
-6.82582
-22.3122
-32.6375
-13.3705
379.955
-36.8022
476.554
-24.3513
47.252
23.6479
22.6709
21.2873
-2.45692
535.84
-18.1896
-1.34054
-27.4899
-24.2961
-19.2152
-17.7441
56.183
44.7192
-18.2769
217.686
-7.8663
-40.1465
281.982
107.76
-12.7527
-2.95864
-44.4929
-9.28326
18.572
28.0874
7.1414
39.0888
236.563
-2.65246
10.678
16.6145
-5.08062
26.4191
30.6576
-19.3235
42.9604
13.6695
-4.78607
26.1084
13.1235
28.99
68.3227
-30.5784
811.9
-23.4952
241.51
34.7042
36.1408
2.49514
-2.34863
8.49287
11.2054
10.986
-16.4028
141.482
69.0492
-10.6592
22.6133
3.2661
14.6225
25.3015
2.23981
28.9005
44.696
9.59268
27.1324
1.46924
-3.66106
23.2572
36.5207
-1.2919
-3.07769
11.7226
-5.44556
789.013
-21.3931
16.6145
14.5117
28.6526
797.637
-27.9288
15.6651
-0.582854
-6.96274
103.695
1.38437
85.5703
46.8127
32.6279
-17.5863
22.0068
138.311
-2.6652
19.6793
-18.3749
95.2958
22.7111
7.90409
-17.8451
4.66155
56.8041
-31.1887
6.10042
-9.93671
5.37014
83.8521
-23.6838
221.151
-52.0735
33.0182
-12.9363
4.42066
3.16528
24.2197
15.5435
3.75319
30.8641
-21.2081
-43.2796
7.55483
28.9787
31.6145
29.0037
6.12591
-9.88482
752.471
8.70986
-17.6421
39.8573
9.76605
-28.8377
16.5903
29.313
-0.530888
-1.30906
216.051
7.00657
-13.0517
-15.4671
104.07
14.9536
-1.41031
-16.0002
116.961
-15.9393
30.5702
50.7243
-0.719726
20.1327
23.9928
-15.7837
400.048
-23.9971
-15.2741
32.0815
69.7483
555.619
340.675
-37.3942
23.2572
-21.5754
-41.7361
-3.26991
0.0315549
38.577
-19.307
-14.3134
1619.73
-20.2144
7.67842
737.18
-8.81931
-2.0026
-7.49121
6.50121
188.212
26.6661
-13.6082
26.3037
207.547
15.9891
-0.0389559
18.4822
17.1611
-6.62984
40.1241
-12.1912
16.5753
702.899
-15.7123
-0.482032
-13.4885
4.61994
-4.68358
112.81
12.0339
24.0812
22.7111
23.3843
136.402
-37.3942
-1.20362
-0.506696
620.794
16.8981
-17.645
263.762
263.048
-3.20655
-7.48471
22.8892
-6.33717
-29.8029
-49.9273
18.1578
3.60499
19.2917
6.1872
45.5111
-15.6293
-19.6181
37.2229
49.1895
0.866423
15.7613
-15.9393
129.019
51.185
41.354
-0.719726
25.7549
4.83107
17.2323
17.2744
19.6362
-4.15296
30.7534
6.53562
-37.988
-20.1365
353.42
621.624
-8.69123
-20.6032
-16.4662
38.6404
-9.95318
11.7954
-2.0026
20.6198
12.1234
-25.3806
-9.96369
-25.4317
-21.6211
57.8514
41.7332
8.85584
3.35482
-3.35241
344.102
59.1639
62.2629
-20.0497
-14.459
-19.9937
36.9916
25.6001
-28.0442
34.7298
18.7017
12.86
-8.90658
2.1686
510.612
578.14
54.0567
37.6059
-8.21599
192.659
-4.53926
49.5975
20.9805
13.908
29.0065
-29.898
235.172
-20.0326
319.069
685.94
-4.31451
571.109
-8.69123
24.9044
13.652
216.902
59.3333
-7.42952
10.7698
35.5683
11.7082
30.9123
15.8643
15.9311
-33.3674
4.53762
16.585
41.4518
-3.34031
0.484688
2.76958
5.21737
29.0244
15.5747
244.299
-11.7511
-22.3122
50.6313
12.3401
33.1668
37.2293
26.916
660.072
51.7589
16.2837
9.2418
34.6122
47.708
-21.2081
3.57207
5.68076
17.6718
17.2958
14.0112
12.604
304.57
33.0727
4.84668
40.8361
4.16689
46.5754
40.5574
25.706
35.0051
6.76635
20.659
-3.30138
-31.0128
17.3397
7.11328
33.8742
-19.0273
38.6895
16.9333
-4.62559
721.257
-29.1186
163.812
-10.3171
176.747
509.264
-13.4885
-8.49852
36.5459
-14.6268
24.5852
-14.5078
25.2584
16.4618
-1.20362
29.4784
103.105
-12.0228
-32.4255
-15.2446
29.5042
399.855
397.844
0.0115547
21.7738
13.3006
21.2873
-19.3235
17.4176
27.0731
11.1159
69.3455
49.6047
11.0683
95.6359
795.409
15.4217
-9.61495
4.25184
-13.6329
18.0802
17.3685
-3.35241
34.8806
49.7936
-8.68125
16.5903
25.706
12.5163
-16.3016
11.7779
-14.3715
34.9705
-36.0818
87.2037
944.271
0.294535
4.61456
6.39094
-14.0653
11.8296
416.167
572.745
25.8669
-36.6095
23.2783
54.0663
-10.7597
91.9163
0.913418
6.29265
21.093
2.0507
43.1351
6.92988
61.3633
4.42724
32.4007
440.588
25.6541
138.538
12.0805
5.62725
-48.9018
4.55338
39.7846
23.3565
14.7479
6.51493
26.7406
425.985
29.082
9.90386
-8.74926
48.236
-29.9183
-15.87
742.091
114.06
35.9018
10.2368
23.2575
27.8197
24.948
24.4874
-17.5863
-2.3561
20.2447
6.70513
-42.2317
21.5533
0.78949
3.46652
11.4667
-5.21438
52.9585
40.2509
19.509
-23.7807
-0.506696
24.8411
24.3944
27.6213
44.3408
-14.9258
-19.2152
1.83511
10.986
6.08595
28.4055
-14.1261
19.5094
233.311
38.0665
24.4874
23.8808
383.814
1.08294
45.7671
56.4443
32.2669
6.10689
7.58334
10.1387
17.78
2.45623
-23.6924
-22.9955
1482.86
44.1992
53.7815
1.39324
28.6526
20.6263
-35.2069
34.8923
168.848
58.7686
25.6541
127.988
389.677
26.242
0.879016
-4.76585
-4.34149
192.853
254.932
244.496
1.62944
19.6334
10.7299
-3.1764
30.9561
1.2136
17.9651
-10.8487
14.2659
19.3057
-6.96274
-3.12706
-0.636781
268.058
20.3563
81.0486
-51.6074
-2.82086
-2.16531
178.621
31.9837
-2.59379
16.3846
5.25217
-19.5318
368.189
922.406
13.908
10.9628
2.28189
-14.5078
-4.72668
-17.8272
-10.6622
-45.4843
463.071
-10.1487
-36.1736
16.3858
13.66
-12.7181
33.0182
3.93029
-0.582854
-1.32305
18.6121
13.1235
85.212
-11.8378
-2.94288
28.5402
-18.1757
24.8964
-29.364
-11.7341
8.49287
39.3164
20.3563
-5.32766
-23.4964
23.2575
8.42353
31.5679
29.615
177.245
-10.8787
14.7109
249.473
234.666
4.23282
12.1399
-9.77516
19.6541
-31.277
-21.1214
347.18
78.8874
-32.6375
-9.93671
-21.8097
40.5145
7.67842
0.672528
-0.582854
-5.76534
-3.19711
-7.6248
45.8566
6.47855
-8.08963
105.006
265.049
25.2305
32.3927
29.4954
27.6364
266.581
30.2796
-2.88171
589.226
-8.44306
189.405
20.9805
-2.95864
95.2958
24.7707
-8.88564
8.39178
10.1387
-6.58285
-8.89211
-16.69
500.407
-34.2996
603.197
18.2598
-23.9625
29.2701
-9.18818
-3.0756
2.7102
683.039
-19.7584
724.67
-3.68957
-12.3132
19.1699
-40.3618
10.2631
41.7332
-16.3016
17.4001
23.1099
16.3769
6.85948
-14.9258
-34.2078
14.1151
-18.7796
27.8526
671.21
-23.4964
57.8048
152.385
54.4725
-15.7123
149.443
22.1188
8.5792
100.197
244.567
127.802
22.7111
58.5807
12.1399
-10.476
14.0319
-27.5288
23.1592
36.0855
2.0507
48.7573
12.6376
-6.81716
-1.33249
56.2335
-5.22184
1.1591
30.1672
8.16879
-13.7013
-11.3875
8.04728
14.864
46.8567
-17.8843
-9.96369
-3.9242
18.7992
274.419
7.25164
17.7593
126.066
-6.13668
-20.043
45.9486
-17.6421
44.5843
-6.93126
38.0149
-8.74926
36.9916
900.789
-16.7998
-21.0893
24.3239
2329.93
176.457
-16.0002
-2.97939
-36.5541
14.7013
544.064
710.396
-26.9567
27.629
16.4966
17.9495
45.9162
30.3508
43.893
29.7034
17.0889
17.2744
-5.13751
338.1
-6.9141
-18.564
58.1276
42.6227
8.17537
18.7522
40.5145
-29.8029
199.324
-16.3156
28.116
34.6122
8.35261
14.8165
56.2805
42.9717
29.4772
18.6964
10.8111
375.236
-26.6404
-35.9232
-10.9441
-17.7369
81.0473
19.7373
11.2054
5.36376
13.5822
71.509
-6.62984
15.7613
55.2752
-26.9567
25.7549
31.4891
6.49401
137.745
42.8219
7.71861
36.0151
-1.38938
25.8321
17.635
21.1969
-1.20362
141.033
33.7647
8.59194
-6.18858
-22.7409
-10.5653
-5.61064
30.3854
11.4266
-16.1941
71.7655
8.37528
-10.388
42.5102
-33.9093
211.828
355.004
6.48987
-5.11849
102.298
-2.26738
-23.9671
98.5988
19.1594
-1.18499
10.5723
-15.5234
10.6423
16.1367
22.5331
-27.6642
28.3655
-34.761
-7.02311
3.36515
-5.0572
28.6445
3.25844
-24.9996
15.0593
3.27357
-0.877459
18.7017
0.463754
30.2796
-14.1261
8.26501
-8.44306
12.8272
16.5147
21.6763
35.542
65.5939
-0.571288
-13.5708
54.3064
79.243
-4.59809
-12.205
-14.4104
29.4784
7.97449
22.6654
31.8907
-12.0228
-4.31451
22.2367
17.4316
2.40759
31.3694
-0.636781
1.94082
-24.8374
25.3595
-0.0389559
19.2044
8.36269
6.39094
-21.5615
33.4419
-3.16295
20.7393
-8.21599
8.8883
12.3273
621.188
34.0989
2.66356
14.7109
30.2074
-27.6263
-18.6536
13.8868
10.2837
-31.277
-31.1887
3.24144
-11.0678
582.866
1.30769
-11.4965
712.824
52.4854
55.507
22.6709
-21.8163
-15.5754
-2.0172
-14.4415
-2.912
5.49366
-18.7356
42.1085
158.278
-13.2945
91.8878
-2.94288
28.5402
625.693
-1.37036
20.1002
17.4383
25.3339
25.4614
21.1166
38.9621
32.2548
47.9991
32.927
66.0111
15.6816
20.3385
644.007
42.5726
-17.5965
-25.6719
11.7779
522.228
-51.0743
29.1076
26.198
3.4897
-12.6547
17.1611
-6.62984
29.6938
-32.5788
27.741
-58.8872
23.3606
-0.935446
-9.00459
2.66356
12.8369
7.71861
-7.01158
-10.1487
3.49607
20.1339
10.0494
21.1563
25.522
13.3006
10.0429
8.78748
24.2197
15.5435
-4.78607
11.2494
411.277
-37.6574
8.30151
2.30327
-19.7471
-3.99276
289.499
17.3703
30.4076
30.019
0.276565
13.28
20.1796
23.0325
32.3065
17.8704
-14.5301
15.0521
44.0016
20.1414
-8.60158
-10.3171
29.6938
-5.03701
-30.7048
18.2586
23.3606
74.0272
-10.8787
43.893
2.09641
571.998
18.3358
1.96114
79.4792
38.3947
-29.4029
-4.95175
5.1155
-22.0106
-24.1862
11.276
-4.52652
687.216
24.1108
16.3858
-16.1875
30.5266
22.5003
99.7259
70.4995
680.468
2.54659
6.91341
24.2197
1447.62
35.4787
31.8642
-31.0028
-30.5784
74.7866
76.8953
-12.3132
9.79954
-12.2508
843.085
-15.9739
-25.7332
-21.1292
23.0538
-17.3563
14.3557
-26.7115
6.61881
11.2054
10.986
-35.1435
-47.8593
5.33095
9.95552
-25.0826
-21.0968
31.4891
49.6643
11.6101
96.3669
196.999
43.999
-7.9011
65.6794
111.338
21.5281
-3.16597
21.2852
-16.3884
442.311
-39.9218
762.493
20.1339
4.28971
-7.48471
8.65536
30.1672
561.018
-21.1976
2.7102
22.3603
24.3679
38.3603
13.9748
5.68076
1.62944
192.047
7.99997
2.40759
81.8221
329.902
-35.1448
22.5484
15.6711
-9.3801
165.564
25.8851
203.461
-7.27896
32.3141
366.01
54.3495
357.375
459.802
19.1485
-22.0041
17.7621
-32.264
10.1387
-21.8183
-36.114
-12.6402
-33.5566
-13.8969
37.2293
-11.7252
-42.4244
-27.5694
-14.5922
25.522
482.308
-16.3156
-10.388
-16.3016
10.7547
6.85948
-19.6181
20.5758
-9.62877
22.7833
-23.4964
15.9198
27.8197
21.1999
35.7318
-7.9783
-30.7762
139.553
19.6793
756.038
55.9404
75.185
47.2595
1091.19
-35.5202
12.0128
-12.448
-8.00296
178.515
-26.0603
43.1351
-42.0078
372.373
-23.6838
4.28971
-16.855
19.8998
-35.4251
-1.20154
-11.8273
-11.3875
28.9471
9.2418
13.1235
0.856349
-0.593362
-28.2871
52.9031
4.6158
-12.5535
116.726
21.2358
4.98542
-22.422
5.14763
62.8408
-1.41031
-14.1261
8.26501
-4.69493
37.1901
-28.8307
12.7484
10.2421
403.863
-7.13052
35.8296
24.7707
25.2584
288.201
-28.0239
28.8794
-1.2919
-12.448
8.86364
-33.5566
24.3944
-12.0228
-9.93671
17.5457
8.03784
191.166
-5.22184
42.3886
6.91341
70.1766
-9.49886
56.227
-12.2621
-34.3266
69.399
-25.6719
13.7395
18.251
-14.5288
-14.1261
2.64281
-20.906
-7.37171
-2.59379
-13.6005
-34.5243
-5.25645
-15.2741
37.7037
-35.1226
39.3139
-25.2128
42.9349
37.4577
-9.7252
11.6747
43.5817
86.2386
21.1797
39.8889
307.968
65.1026
23.7261
38.4779
90.2497
33.3813
81.6464
2.09137
24.8179
36.1743
44.1865
-27.2392
29.0496
21.4042
50.3182
-18.256
68.3619
-0.404831
-20.5277
8.40968
-27.4405
-24.1862
28.1425
-49.2921
46.3708
-21.8097
11.786
-13.1069
19.8998
2.05622
-15.1357
319.142
-13.247
37.4864
13.9975
-8.51398
-21.2081
1.698
37.5399
-1.06882
23.3565
21.9743
17.4383
268.962
38.6949
231.609
58.5979
-16.3016
28.6445
-6.87519
-13.7552
12.241
-10.7806
138.975
-23.4964
0.768747
-10.3171
-9.66158
34.3184
22.6133
74.2429
-21.0968
-1.00226
72.1531
-20.249
35.3256
208.244
17.2744
-53.8632
10.8396
-16.7795
27.0053
580
-16.2844
4.41858
-14.8159
11.276
190.376
51.9075
27.8589
-14.981
3.93029
14.8494
13.9546
4.31313
-23.7418
23.8732
-6.25898
1.3995
-0.258435
-7.03251
24.6574
165.687
66.5196
26.8221
43.2281
10.5247
20.1327
-8.2874
15.8643
57.1606
22.8545
6.41169
55.9404
28.5188
-17.2714
-6.82582
-19.2474
0.478225
7.6729
35.6388
610.379
27.6302
549.78
-6.95469
-35.2069
10.5294
-9.18818
15.6651
-24.9457
661.402
25.199
12.9899
37.4864
-11.4205
24.7921
5.37757
34.6259
313.473
5.10771
9.94206
-30.7606
6.12406
12.7252
-5.22647
3.02147
-18.3219
-10.5553
-19.3428
-8.80533
-3.21461
178.657
3470.28
23.7261
-29.9183
-17.7441
1.83511
-9.62877
-1.41031
-2.16531
30.5702
12.7484
-14.6268
23.2783
25.9553
26.4593
-48.241
5.21737
-11.1573
17.635
15.9059
-40.6473
-3.07769
-11.7511
-41.0528
46.5996
3.2673
-34.9282
3.75969
11.6448
11.9169
-24.9457
14.8494
9.92135
25.199
31.8642
21.4937
43.9599
3.15477
9.19426
75.3918
-16.3016
11.7779
14.5028
606.561
489.198
-12.1219
14.9536
-4.00657
705.113
10.1391
-38.4281
35.316
13.7036
-5.49765
-10.0901
-13.6005
-13.4885
-36.3984
75.8344
-1.08458
-0.28161
9.77815
-10.7597
398.771
-9.28326
1380.08
23.4022
122.396
-4.95175
-13.6252
-5.14397
-23.2672
3.18175
-12.4394
-8.82875
815.23
17.267
38.6404
48.9079
-6.20505
1.73093
-10.4083
91.7007
264.248
12.1234
-25.3806
314.25
-0.176067
-27.3057
4.6158
3.50351
2.7668
83.0239
13.652
-16.2455
-9.86003
183.022
5.68895
-2.34863
-2.75152
24.3239
12.86
251.589
4.04267
-14.1261
15.7613
39.0641
4.33332
-21.3345
-7.9783
-32.6503
-2.87633
675.602
-16.5009
2.66356
12.8369
7.71861
-3.34031
12.1399
31.4543
-37.3942
-25.6548
-5.14397
-41.0528
13.15
-10.1487
9.11827
33.2524
-8.69123
4.28971
-14.981
-25.8366
-12.9363
144.976
-4.33099
6.45833
22.3603
26.242
27.1159
-4.76585
-19.334
256.571
17.2958
21.4824
0.565001
153.184
8.49287
52.4349
5.36376
22.9525
77.1312
23.3552
-25.3097
42.8123
11.8296
0.12455
-38.201
672.42
19.8236
58.9679
87.1457
-1.08458
20.3331
35.8296
24.7707
2.76958
-21.0196
-16.7795
15.7609
291.394
-16.69
9.40189
6.71787
7.2442
17.4082
-11.2328
56.6223
33.9153
-16.1941
237.424
-13.2616
-1.03794
-14.459
-27.4899
-23.1256
288.673
-36.0818
186.529
50.5608
16.6082
-14.5288
19.0352
32.6279
-10.3171
12.8272
19.3258
24.4874
-19.4604
19.6793
15.3583
-16.0771
12.8369
-9.14798
-12.7106
-48.241
81.4804
7.09143
-16.7795
55.2613
77.5072
707.89
26.7152
221.171
1301.91
104.696
22.008
-44.2985
19.8998
19.5768
13.1235
4.62715
4.60448
-5.56364
-16.0613
37.9105
35.3626
1961.17
36.111
25.3339
19.9543
197.875
-3.24627
938.514
491.401
552.123
40.4233
2.29282
-0.276253
-4.27902
-5.00113
-15.6293
63.2437
-10.2478
-1.91302
5.36376
64.182
20.9093
413.063
42.8123
39.9406
10.7624
-27.0281
34.6718
41.5952
32.6486
1.59246
50.8221
9.77815
10.8396
294.315
14.0319
-6.9141
-33.0627
-5.14397
-18.564
48.7573
242.85
344.576
14.5117
-25.5578
19.2822
11.256
-7.09591
53.6329
5.80435
-9.95318
-32.0023
675.215
4.58426
10.2267
1.2807
110.999
-14.1249
-37.9958
25.3339
19.9543
-2.64958
15.4944
31.4658
-5.22647
31.1325
-31.2941
-14.3715
14.5028
-30.6218
197.774
-11.2834
-22.7472
-37.1868
8.26501
4.6754
20.7393
5.25217
14.2014
-40.3576
19.6793
-10.8787
-38.5659
7.21465
19.9
151.27
58.0545
15.5247
13.0948
-4.103
29.7185
719.135
221.171
27.3326
-53.0402
14.7405
301.244
-1.19496
-24.3513
-48.3254
30.1672
628.485
12.5356
-13.2616
18.6121
40.2344
13.9748
-4.81695
1014.43
21.1483
11.8655
19.9779
-11.1776
-9.84489
15.9891
-13.3769
17.6353
44.0308
88.2057
27.3913
31.4891
-1.00226
-4.68358
1.59246
39.5777
41.6373
13.6032
57.1175
23.2572
-23.7807
-25.5665
23.8562
-9.19369
35.6388
-18.7291
-23.9625
21.7738
17.0487
-21.8163
206.004
26.7879
19.5768
-44.1212
-11.8378
-37.6574
8.30151
52.9031
-1.0064
25.9923
21.1184
38.0531
4.71913
33.0727
19.8392
21.1166
5.22889
-19.9937
286.242
20.6815
14.1151
418.38
7.7908
23.3552
40.1241
7.20502
-18.1555
54.4725
134.451
2.957
-19.7429
1711.96
5.98794
826.182
777.96
521.398
3.83521
0.768386
-2.83471
-44.3954
-13.6252
791.033
-13.6848
91.3484
-10.5653
-1.86251
32.0413
-17.4494
-18.8838
-5.07118
-25.4008
22.4938
915.423
10.2267
-8.08963
23.3565
3.50351
19.6334
-24.8773
12.2154
3.08766
1.09855
688.284
-10.8487
16.0604
39.7741
11.8655
1.38437
3.81488
44.9386
50.3414
2.33782
0.294535
-36.5541
25.9457
-14.4073
-22.3642
-17.5863
3.2661
-20.9848
714.891
40.294
-25.8712
23.2783
711.864
22.7111
17.2744
-8.88564
2.76958
603.044
-26.1499
19.509
10.2837
-14.4104
-17.3733
-14.5143
2.0507
35.6388
-15.5589
-38.6763
-10.7028
-24.3513
18.0257
536.165
6.29473
-3.89127
-8.81931
19.5768
14.864
13.1235
47.7307
-44.1212
98.7321
-5.79826
6.0514
-6.62859
-24.6075
113.337
2.40759
-38.7343
42.4667
-31.7924
10.3669
9.33138
16.6082
-18.2769
-47.7985
7.20502
-18.1555
-16.742
-40.0751
-4.11816
-32.6503
10.2421
29.0496
-14.6268
-19.8252
5.34059
28.3333
67.8742
-22.0041
-36.5858
-24.7677
-16.7795
-4.85381
23.4022
615.364
-17.3733
-27.6328
-48.5491
7.52782
-12.0228
-11.8108
5.37014
-7.97709
-14.3134
33.0182
-12.9363
154.346
25.6541
-5.76534
19.2917
23.3249
5.49366
12.1007
-19.334
5.44613
22.5474
275.917
0.86767
29.7404
11.7779
2.49514
-7.98596
-8.13305
-22.9634
541.566
18.4822
26.7007
36.376
393.263
-12.5333
7.01423
1.50403
-13.9096
2.74587
328.9
27.0264
117.785
-3.26344
28.8794
77.4189
-31.1887
84.8112
-22.3122
15.0241
-21.3931
12.5521
-2.12613
44.4968
-16.1875
2.41564
52.4854
-33.3328
76.1217
7.67842
28.7835
-11.8273
-5.76534
-6.94525
22.3603
10.2493
-10.388
-22.6649
2.40759
-16.2455
233.769
16.2298
-13.593
443.276
59.9312
17.1611
-6.62984
13.8872
41.354
12.3987
3.2661
2402.18
133.424
54.5703
-23.8782
103.969
350.983
5.45355
3.72452
-13.4733
106.555
-0.458808
13.2951
6.92988
38.1604
671.457
7.50782
-8.96997
57.3811
84.5151
812.143
4.31313
38.0149
180.531
44.4879
51.8371
17.8632
21.0785
-30.9927
45.7463
-6.569
92.4144
37.6059
-32.5788
42.6215
22.1188
2.74587
21.5533
7.86201
6.41169
54.5703
-7.9011
-11.1573
26.7152
253.176
54.3795
-24.9292
24.1108
40.7486
-1.19496
179.922
21.0151
72.3736
18.1578
11.1013
38.0323
19.5768
43.9599
-23.0822
18.5646
5.68076
21.42
32.2883
-7.74089
47.7444
41.7332
8.85584
-18.1689
11.8094
0.621071
66.8296
3.81488
207.547
59.0927
33.6942
11.7082
41.524
13.9849
13.8872
-6.569
68.0516
68.6207
3.2661
437.74
-1.00226
37.8471
268.781
33.4516
9.77815
467.538
-21.0196
-9.28326
49.4941
24.945
275.519
-4.52652
117.5
32.4007
-5.22184
64.8773
-18.0681
167.343
24.2343
2.43907
24.8964
-29.364
19.9779
-29.9183
2.87067
16.8276
-4.00657
-18.2769
-23.4964
78.4195
8.08145
-1.74952
-10.0901
25.7549
33.3632
25.1523
-2.15568
13.3408
127.844
-5.13751
-4.15296
384.271
56.9904
29.0244
-10.6622
21.093
20.6463
-19.5191
16.6145
-0.48083
26.916
232.396
-33.3328
-13.7013
24.2197
30.5361
15.8287
35.4787
11.2494
25.2192
21.8954
0.565001
19.2742
14.5028
-44.9108
-21.0893
257.744
7.23783
86.6708
4.51688
40.9382
474.724
18.8652
265.635
31.4891
450.859
323.278
57.0115
14.7109
21.0225
0.484688
-13.5233
10.1387
-6.58285
-42.4331
-21.1214
-3.26991
-12.9418
14.2141
-8.06264
-11.4965
7.01543
-34.9282
2.41564
-41.2179
-29.5847
-2.58903
13.3006
-27.4385
-22.6319
19.2917
8.33239
29.9901
53.3529
28.9673
1.698
159.354
88.5103
12.1121
12.604
-35.0355
-17.7697
23.7024
17.9651
11.7463
50.2065
-4.4748
21.6826
73.7777
70.9383
36.8092
32.4241
-23.7418
-6.25898
133.125
6.61881
39.3164
48.4673
30.4488
253.768
33.8577
-13.9096
-10.3726
119.005
37.7037
30.3929
15.888
-32.264
-50.5127
-29.4029
4.41858
-11.7511
19.2189
2.0507
5.05582
9.11827
-10.5653
35.7894
16.2837
22.3457
6.17322
15.8287
71.086
24.3679
55.2269
28.9673
1.2807
1.698
37.5399
22.918
3105.08
480.265
-3.1764
18.0802
15.4944
2.43907
-1.34054
-48.1046
-24.8526
21.852
-18.6739
5.58324
7.23783
37.9451
116.487
4.61456
-2.97939
16.5753
98.0366
-4.46786
3.2661
37.1113
19.8236
19.6125
245.868
15.782
35.3256
41.4518
-1.38938
7.58334
1346.35
62.5146
70.7078
8.02979
250.488
-6.09676
21.6113
7.45731
0.463754
13.413
-8.50391
3.73837
12.306
22.9438
39.9224
5.05091
-18.0852
9.77815
-23.8782
-7.9011
-22.4017
10.2837
-44.3954
-31.1887
-7.01804
41.261
21.7104
-24.9292
25.9849
0.400359
-12.4459
550.847
18.7457
15.8715
13.9748
20.0214
206.953
39.7846
-1.0064
50.3552
17.7593
38.6949
56.7238
-7.10054
76.11
46.0455
34.1519
40.9532
20.0126
3.01822
20.8692
12.0907
84.8061
29.6021
331.851
17.4001
8.11734
40.5927
-29.9183
5.14763
177.997
39.097
32.3229
47.1462
40.1241
8.65061
12.3273
21.4865
41.5952
25.9553
60.1925
34.141
7.98095
53.3694
-2.2789
11.3315
0.670447
19.2189
71.2461
1.09567
-24.9292
7.2442
10.7636
-21.8097
6.16378
48.0107
75.6352
-2.0172
24.9139
45.8137
30.8641
-1.01772
16.2732
89.7791
-25.4317
-4.75453
25.9923
6.51493
4.25184
10.5839
24.8647
22.0955
12.3123
17.4316
154.207
-14.3715
35.1176
23.7261
8.89577
30.9817
46.8127
6.08595
22.7833
-1.00764
-4.85345
580.014
22.1975
60.5553
35.7318
25.7549
27.741
8.36807
81.5235
-9.00459
-4.02974
3.97048
11.6522
789.466
19.6362
-13.5233
-4.85381
27.1503
-25.6548
729.682
-0.506696
-24.1862
22.5203
-11.8108
3.49607
7.01543
36.1488
24.7632
38.6404
-3.0756
25.6541
61.701
111.121
255.709
28.116
980.993
41.288
15.7978
32.2883
208.889
-7.74089
-23.4701
289.11
-12.5467
4.71913
36.1091
10.6076
29.1076
26.198
12.86
34.0277
-21.6224
-1.10532
-6.569
31.5679
463.48
-0.719726
63.3482
1003.71
66.5309
53.2633
22.2072
6.03002
12.1399
-30.3899
-1.10568
49.6391
4.41858
-32.3658
-18.2624
31.8907
38.789
74.7106
-27.4319
-14.981
27.396
9.55248
1475.56
16.2837
4.58426
26.1084
5.62725
6.15573
510.367
-0.489696
942.018
-9.30358
8.49287
31.6007
13.5822
11.5389
6.39094
-2.82086
30.1096
-15.7123
10.7624
48.3557
86.5728
43.893
24.0812
706.745
0.484688
107.717
12.0128
49.6391
154.256
269.359
7.97449
-8.27466
29.4187
-18.0616
6.16378
-13.1069
4.14849
3.03316
-6.93126
26.7705
-19.9937
33.2435
23.7261
12.241
13.413
-27.2446
34.5019
-17.8134
40.9382
9.95552
180.035
1.15434
1.50403
12.1162
32.7977
15.3583
46.57
28.3333
26.6447
-9.77516
-9.28326
49.4941
1.36737
26.4136
211.801
-4.52652
-6.81716
56.787
8.02979
643.426
25.7472
34.9705
-0.474564
44.7192
4.21189
22.7833
18.0209
33.2512
44.0421
19.1064
38.2708
262.088
161.392
11.7291
23.958
60.7385
34.6466
19.4111
10.7377
153.705
27.3326
20.3627
4.42724
2.41564
13.13
35.0244
-11.3875
22.1028
33.6323
27.179
3.69011
-24.4435
-36.7204
27.2325
-7.06706
0.503707
-36.1217
-0.903068
406.012
32.0206
118.61
-9.91164
-9.88861
-5.87015
32.5199
510.011
-6.35211
-33.2864
-12.864
-36.635
-34.1052
-32.1751
-1.42673
20.915
-25.7745
38.3794
6.3008
27.6377
1.23157
4.61456
12.1717
40.9382
13.7036
-5.1672
17.0125
18.6754
33.7348
2.52949
48.1965
12.6661
277.32
-5.09
35.4386
22.4652
14.6377
5.35561
-16.4363
-7.95507
15.9611
-29.3001
41.6857
-43.3615
30.5266
5.63375
393.736
38.1539
16.7235
24.9139
27.0731
22.3603
355.078
8.35261
27.5176
11.0683
54.4065
-4.12016
20.2112
0.300252
-23.9004
13.178
10.2684
78.4523
32.3229
17.1611
-8.50391
45.5628
60.0947
-41.9492
-34.1032
-23.4911
17.0889
-25.8291
-3.26344
-17.2714
-39.2683
-32.214
3.48155
-31.4288
177.577
-6.38259
29.0796
90.4114
-35.8652
89.5597
-19.6661
-39.8921
45.1997
2.99325
-7.76077
-9.01615
4.54203
-15.3785
-11.6164
43.637
-31.2381
29.4954
-2.51085
11.3111
14.518
37.2229
-25.7732
15.2871
79.5772
17.7939
37.1901
43.6887
41.354
-11.9641
5.14017
63.3482
2.957
4.61994
17.2323
23.2783
60.1925
37.8891
30.4697
-28.0239
62.6126
60.8835
6.20437
510.416
8.86364
17.3448
-35.4306
4.84381
100.633
10.9923
57.6152
13.66
-1.69191
23.0538
36.1408
-12.4974
23.8732
38.7186
-11.1776
32.8557
33.6942
5.36376
-20.151
0.866423
12.0131
10.2976
48.4345
39.9406
52.5984
10.5247
23.8808
8.5792
307.713
288.325
43.3259
1177.32
15.888
12.7136
242.523
30.8985
-5.04003
-12.448
-24.8696
43.2802
215.266
356.614
0.0115547
45.6501
26.1084
32.7381
4.60448
171.821
-15.1686
141.36
56.6512
15.8602
-8.01075
-10.6727
12.2154
14.3321
46.0761
58.5979
34.8011
15.4113
-3.05905
29.7088
33.1311
677.922
93.0665
9.43708
188.806
33.6942
-31.3954
4.61456
-14.2238
-42.1763
-0.291245
-1.28888
-34.4529
-9.85236
-25.154
40.294
1147.29
2.66356
651.893
22.7111
32.2669
-10.7597
17.7621
-18.6536
0.768386
939.084
39.3869
4.84381
-28.6774
16.6145
14.5117
38.1604
9.91191
1.88562
-14.5922
48.0107
-6.20505
129.167
0.551018
12.0805
41.1009
28.99
-15.1686
9.79954
-12.2508
-3.21461
-31.2381
-6.25898
37.5481
-19.2152
2.87067
16.8276
165.382
24.6574
4.61456
-16.0978
23.4161
42.8123
28.6962
43.2281
22.0068
1176.54
-19.5318
13.9903
154.612
-5.25645
12.0339
18.963
-6.02703
-11.1573
40.1238
8.40968
-3.16597
31.3524
30.0166
4.84381
33.1668
8.8895
-1.19496
9.91191
-16.855
-1.47371
53.6329
279.908
113.735
-5.76534
-14.4415
242.591
37.3528
816.456
-5.55545
-75.4372
34.7298
14.9536
-4.00657
13.5822
5.91673
66.4587
506.767
27.1642
39.0641
-1.28888
11.3689
6.77654
-6.10423
-9.74036
-51.3909
-2.87633
19.6793
-7.13052
2.66356
18.4591
62.0665
-7.08844
-20.13
832.981
-17.2714
-5.53512
-12.5363
23.1592
-28.6177
-18.2624
-4.52652
5.05582
479.509
76.3559
21.2938
8.03784
-1.47371
269.151
-25.5644
2.42508
-3.87667
42.1085
4.60448
12.5251
-17.9354
510.175
49.5934
-0.981336
-2.77713
-17.5271
-23.2643
37.088
-1.47834
-0.726664
4.816
347.267
-25.6159
12.6288
395.495
-28.5856
30.9817
5.58324
43.3981
527.479
-44.0503
50.3085
15.5777
148.176
-32.2292
-12.0355
85.2048
14.0571
17.2323
-17.9512
9.08872
33.9555
34.6287
23.4022
4.3303
-0.506696
79.189
3.77969
-19.5191
10.9923
-25.8366
722.675
-10.5719
5.03934
-15.1357
1199.27
19.6197
12.5251
-11.4205
43.1621
8.30151
21.0439
10.238
-2.11869
-35.0355
-12.0199
75.4645
8.97702
-8.95158
-8.80533
21.1483
1138.94
29.3483
9.43708
-34.2078
41.1905
24.1044
-12.6547
11.5389
-19.7483
-25.3097
321.051
26.3615
-23.2085
14.5105
10.8744
55.4309
11.6101
12.0339
-51.9892
34.6287
18.3358
-37.3942
23.4022
-3.07769
-11.7511
24.8411
-1.69743
541.637
14.2141
-41.7958
153.421
74.4818
-38.6763
8.03784
10.5294
0.182154
13.791
953.317
12.9753
0.551018
26.1084
341.085
21.4937
-21.2081
22.5474
-1.34054
152.42
12.4817
-28.5856
940.742
3.4897
24.6574
-38.489
8.26501
-15.9393
18.4494
-14.4073
35.7318
55.5023
-13.6005
21.6977
-19.7429
1121.06
42.0189
-5.90381
17.0889
15.4004
-53.8632
25.2584
-19.1455
-50.5127
-17.9723
2.78748
-66.8842
-10.5739
-62.3509
-42.6253
-33.5566
-3.71658
254.621
-53.6688
8.03784
-26.8198
-3.89127
-16.9951
13.1235
4.62715
1215.68
685.03
402.416
40.8574
-15.3085
-2.36376
-8.13305
-39.2886
-37.9559
-16.9056
-26.4954
-19.7483
-6.72752
-64.665
-19.0319
13.7036
0.12455
-36.327
-6.10423
-13.4885
-32.6503
-21.617
21.5533
37.7037
-16.4588
439.016
-2.85262
-48.6386
845.972
-10.331
-8.69988
609.103
-42.0078
10.7636
551.655
-6.95469
1.88562
-50.1994
-29.8029
1.73093
0.551018
-16.8615
-45.9953
51.8805
-35.7833
15.7978
41.6587
3.50351
214.536
9.87404
730.371
384.755
27.2079
6.8358
-8.27178
2.37593
-16.4709
539.129
14.2626
26.2812
-38.5091
2.34722
17.0076
-21.0607
-42.7632
5.33557
-19.4065
4.32472
-0.111702
-6.62307
198.57
-49.5687
-44.4126
-19.9937
12.241
-1.57953
-6.62984
201.294
-47.7985
25.9457
-3.16295
-4.23016
25.8669
162.041
47.7903
1072.33
15.782
22.2072
54.5703
30.3929
0.484688
10.2658
-11.6492
8.26465
4.66155
-6.9141
-11.7511
2.0507
-36.1736
7.2442
5.14137
0.541579
21.7738
3.93029
291.771
-7.6394
-6.94525
-14.1564
131.19
-16.0102
-18.1757
32.3927
-19.9937
-11.8812
-26.1702
-21.0893
2.87067
3.4897
0.463754
26.5315
-2.88171
27.0057
-34.68
24.948
297.494
23.9928
8.5792
265.182
260.861
30.7745
28.3333
24.7707
-18.256
30.8806
26.324
163.714
-0.506696
11.7226
30.0166
14.7405
19.2822
-1.86251
-29.5847
21.7738
301.142
-6.94525
19.5768
27.9825
20.6198
-1.01772
11.0683
52.9031
17.4316
-6.96274
-27.4899
6.85948
-54.2812
-30.4596
19.7373
37.4424
9.1119
516.951
3.2661
27.741
-25.154
-19.7429
13.908
29.7034
1167.77
6.03002
182.68
366.113
-8.00296
36.0855
30.0166
835.055
-9.93671
20.3627
-19.9356
1565.39
-16.855
-38.955
25.522
-11.0622
-12.4459
-15.1357
11.7954
17.7027
28.116
47.7307
-16.0102
1.2807
691.354
470.449
-8.56508
19.1699
4.6158
19.6334
22.9925
556.083
-18.1689
351.421
121.154
-10.7425
-3.35241
24.7816
80.8393
278.208
47.3248
16.4836
60.1111
40.7834
-22.1484
1.58744
40.5636
3.63643
-15.9934
-43.9465
69.2089
671.103
39.8429
19.8916
29.7063
-25.2902
723.913
10.3082
64.2832
0.533527
-8.74926
91.3395
-5.55545
-6.09676
80.5459
18.4822
776.158
186.399
-8.44306
27.8197
26.3615
-25.0826
8.8883
391.31
0.871807
39.7211
33.4516
47.074
45.3854
-35.1226
-30.3899
600.47
-5.04003
0.670447
-34.2399
6.10042
28.1425
748.848
46.3708
21.1563
-26.2254
-27.7106
-1.69191
53.1464
-3.89127
24.9139
38.3175
3.75319
53.3529
4.60448
12.5251
14.8165
37.437
-21.0481
13.1524
19.0172
7.65778
-3.24627
401.446
64.8656
1488.43
358.636
8.69825
-3.18313
24.8964
-3.68138
1.3995
10.3669
3.70918
-15.251
6.08595
56.5165
208.888
26.8221
39.4799
16.3846
44.6076
-21.4059
25.2347
44.0421
54.0663
17.3513
21.5102
-43.0164
27.1503
11.8266
23.8562
46.8832
19.8363
5.05582
14.7405
20.1339
6.3013
24.9044
-7.48471
-16.4662
36.7664
33.9153
-18.0681
1.29121
44.8344
13.6695
6.45833
16.7381
43.1086
-25.3806
-30.5784
16.9252
43.5327
13.9861
739.275
3.23365
-33.1615
-13.7789
-4.52365
-15.3858
8.64367
12.4464
18.2098
6.76635
46.896
-3.49367
-27.2647
139.154
30.5186
238.627
-22.9634
30.9817
11.7082
52.7684
28.9774
12.8272
60.0947
18.2586
582.043
19.6793
32.2249
13.908
50.3182
22.7111
27.1324
-1.78699
23.2572
30.8985
246.085
-3.07769
19.8363
-32.4255
12.8664
7.01543
18.7522
1.1591
18.1578
29.9901
6.50121
-18.9167
-25.6159
-11.1776
19.7373
378.522
22.9525
80.8794
-17.8742
47.6204
10.9532
135.057
-25.0826
16.3846
10.8744
17.9495
15.9311
10.1598
-14.5847
-8.88564
-11.6492
-43.0164
-19.8463
-6.58285
6.29265
465.247
-11.0678
31.8907
-15.5589
-21.8097
9.91191
-29.5847
19.8998
-1.20154
12.5356
-20.7579
1033.16
-19.7786
50.6048
-32.8768
-30.5784
-9.5464
108.754
64.5235
38.349
-23.7979
-4.23783
4.98542
-29.9183
8.89577
12.241
6.54947
14.7013
26.8221
427.412
235.413
23.8808
40.8594
29.1939
27.1087
24.7286
506.787
-0.28161
882.907
24.7707
701.385
47.7472
-18.6536
64.4866
12.1578
-10.6622
-28.6177
-7.01804
-7.31963
28.1425
630.782
40.9774
18.2598
19.2822
-18.3403
115.477
9.55248
-6.82374
3.16528
-20.7579
4.29915
9.2418
13.1235
-9.96369
-28.2871
8.30151
32.7268
-9.61495
8.389
-14.4275
17.4001
14.5028
0.0667491
46.8127
27.8526
7.96002
322.634
-8.50391
64.487
-8.44306
-3.16295
24.4874
33.2512
351.954
133.93
5.98794
8.28576
785.642
-23.8782
836.729
599.296
-28.0239
439.445
23.1592
3.24144
93.7349
1.09567
-4.31451
25.9849
10.7636
1237.56
68.008
-18.3403
866.978
-3.56598
-1.20154
-23.0716
-24.506
-21.9378
0.83613
-11.3729
3.75319
23.3678
6.9029
7.3202
206.953
12.1121
25.9923
4.64086
-6.13668
898.249
15.5575
15.5261
-1.253
74.4729
66.8296
17.8632
31.8202
-5.15844
-9.0758
60.7389
-0.946799
4.33332
16.9911
-4.23016
-0.370032
10.4533
-10.3726
45.9162
28.9005
290.703
-44.3954
-55.5515
-11.7511
-33.255
3.92477
24.3944
-9.93671
314.591
-8.69123
195.444
-24.3513
-23.7979
-5.08867
-31.2381
-11.7341
33.0964
-16.7998
-36.0818
778.734
-15.0315
10.986
11.5389
27.0057
-12.1912
13.7036
-0.482032
1.50403
2.957
2.74587
37.7037
6.03002
2347.23
238.775
51.182
0.670447
-19.2474
-5.14397
22.5203
636.404
12.8664
22.008
-10.5653
-12.5769
337.343
-8.80533
12.6288
5.68895
3.27357
40.352
118.027
764.361
142.893
-16.0002
0.768747
-6.569
22.1975
-5.03701
56.3465
-34.4529
646.071
-7.8663
33.668
33.7348
23.7916
24.2153
25.0183
25.5222
27.5818
-15.4449
24.3213
-8.83813
31.6905
-4.01472
79.189
586.614
25.6705
55.9699
10.0494
13.13
6.02256
35.2352
51.0471
-9.07008
-12.1147
-0.473279
1.80346
9.20204
-15.0023
47.4974
27.7591
-15.7837
98.3232
100.264
-20.249
-17.9512
1114.79
5.84455
4.15595
-20.13
-34.138
-44.8905
4.66155
-42.5214
-4.95175
-43.6102
-40.7512
-1.84251
-62.6226
-49.2921
-43.092
-48.3254
8.65536
0.182154
16.2837
37.3382
-14.4415
109.532
-0.128533
1.87912
10.2493
-8.51398
-22.6649
-8.56508
-15.9989
446.92
30.5568
-0.903068
8.59482
30.4869
42.3769
310.289
2125.61
28.8001
42.8273
34.9352
691
23.7607
-8.22618
37.5256
-7.04951
54.6024
28.5841
18.3577
54.4889
-1.30906
26.7705
-16.2455
66.9767
-6.49966
11.2054
1.61563
-5.32766
-10.378
6.39094
-29.0578
15.5777
41.354
-26.9567
14.6225
-4.53926
49.6643
77.2025
25.9553
131.592
7.98095
40.2509
1.46924
6.39058
-12.5363
208.5
7.6729
104.979
-12.0228
-9.93671
9.11827
25.7561
11.9235
-1.33249
-22.0884
23.6479
13.3006
-6.82374
98.7427
-10.6934
-10.4083
-12.2621
20.0214
-22.6649
45.0361
12.0496
131.614
2.74174
219.021
-23.4701
3.23365
-44.4126
-5.00113
21.9991
25.6001
-30.4596
0.996608
28.072
12.86
49.1895
-19.7483
10.1391
113.371
24.948
-7.9783
-0.370032
-6.41333
883.624
178.826
37.7037
418.325
14.014
-3.66106
4.51652
6.20437
654.72
1.36737
0.478225
22.6654
23.5845
-26.8033
3.49607
-1.47371
49.8848
255.055
-6.82374
171.831
31.716
-33.1822
-32.8971
-32.8768
-19.334
-3.9242
7.55483
36.0365
-10.3767
14.0112
971.27
-13.6329
-8.7986
4.71913
29.2095
52.9757
46.4583
19.8881
21.6826
0.418754
30.6741
24.0866
-15.5234
1037.63
3.01822
-25.6719
-22.9785
6.85948
-37.4146
-62.3187
-18.7796
-33.9916
-2.34735
515.298
-3.7579
23.1346
22.1369
31.0466
2.09137
37.9363
54.9149
-3.60223
12.5472
57.8144
498.724
97.8593
63.3134
843.417
-20.9696
-2.14065
17.2969
7.03746
190.249
35.7659
56.907
24.8191
-14.981
-37.081
44.2626
-12.9363
148.616
30.5186
30.6061
-4.38491
0.0667491
-13.593
-3.78709
-13.3769
-22.025
482.501
32.6279
-23.7777
-28.8307
143.933
-1.00226
49.6643
4.11388
12.0339
6.51771
-2.2789
-16.7795
0.913418
-35.0251
-14.3221
143.796
0.478225
18.9173
20.6463
34.8289
-28.6774
5.37014
499.895
-14.3134
17.4082
-1.86251
-50.1994
68.6255
-7.31411
-14.32
6.91341
27.9679
34.5693
14.9976
15.8715
-5.08867
175.673
119.303
2.64281
-15.9393
35.316
17.4518
9.49488
-23.2085
1.50403
17.9495
2223.51
27.1755
-7.13052
17.6561
12.8369
26.4593
2.28189
-3.26344
29.0065
-4.15296
0.087074
25.1312
25.2763
4.41858
-15.4992
18.9173
37.5129
224.11
-24.9292
50.119
176.841
21.1563
222.299
0.672528
-26.8198
55.184
2.43907
46.2149
11.3111
16.392
-8.37372
10.986
-32.8668
606.251
7.20502
-8.78514
464.893
-4.46786
-4.53926
-14.1207
-0.935446
-20.249
275.206
0.407822
54.8326
8.39178
-21.0196
-9.28326
23.4022
-12.5363
-19.9443
18.234
11.7226
5.79883
58.1276
40.6631
23.882
-38.6763
-1.86251
-16.6844
4.42066
27.0731
48.7308
1.2807
22.5474
30.7903
19.1699
36.4749
9.12571
19.2444
21.9743
41.8012
16.2061
47.3535
4.14386
21.7621
31.0529
36.026
789.547
750.16
727.759
14.5028
29.3483
489.198
-6.09676
25.3595
12.86
259.085
235.125
15.7613
6.54947
5.74675
63.3482
21.6977
-1.00226
-7.13052
-0.28161
-10.8366
-14.5078
12.1399
-19.1455
41.3165
0.768386
210.478
39.3869
141.651
536.524
-43.092
-40.8291
-26.9519
-19.9422
3.16528
-9.51347
153.573
51.5419
41.1714
14.9118
23.7695
33.5571
65.6509
26.858
24.4296
4.2106
46.9112
15.8906
163.722
143.83
3.67752
31.6908
-25.3097
22.0068
0.871807
-20.249
17.6561
37.7037
558.88
-38.8707
411.316
-11.1573
38.2497
-6.58285
-57.5139
-33.0627
-22.9955
5.79883
24.3944
23.5845
147.799
38.8746
-3.06903
-5.08062
-20.2144
14.2776
-9.18818
493.413
-31.2381
27.6213
-26.1702
-4.62559
-1.91302
-13.3769
-16.5721
-16.0978
9.07909
26.8221
10.7624
1.50403
8.5792
0.78949
-4.02974
532.457
7.90409
12.1399
912.265
-2.83471
13.7006
-8.69988
33.2265
-14.5143
-3.21461
38.1024
-26.7115
-6.49966
-20.6537
16.6082
-10.7806
-12.3497
-14.0653
-11.5356
24.4874
-2.3561
8.36807
38.4199
264.609
50.3182
9.59268
84.7408
6.10689
47.7472
29.5802
-14.2241
17.78
-45.4843
348.753
7.52782
-17.645
-58.6624
-22.7409
3.2673
-10.5653
0.541579
-43.092
-18.3403
31.1442
45.6501
-0.582854
-38.7904
-18.1196
29.4954
-6.25898
0.0667491
-6.09676
-21.4922
24.3239
-19.7483
-23.5941
2.80133
159.42
-0.482032
-19.5318
-10.4549
164.636
35.8296
17.2744
0.895516
-17.2714
248.29
-18.1585
-51.8034
-16.69
-26.8033
22.2367
20.1339
-46.3101
64.1186
29.2701
-6.82374
21.1657
4.58426
5.49366
78.7693
-8.56508
45.4068
6.48987
16.622
8.389
24.8666
66.5633
-4.52365
13.6203
5.22889
-20.0497
34.3543
-0.489696
-28.0442
-32.7366
44.0016
-10.5658
1.40079
-3.81874
-5.63196
49.3715
20.2629
19.895
36.9993
44.6076
16.0755
417.852
20.6163
52.3263
64.1261
-11.6967
52.4323
20.2099
-20.5277
-2.97975
-23.4494
98.0336
-29.3146
737.875
-31.6825
18.7722
-5.0572
36.1408
-16.2455
-11.7341
-34.37
6.61881
20.5758
18.4822
-33.2694
17.1611
-16.0002
2.64281
2.80133
850.535
36.1924
1.99862
-2.3561
1.50403
38.4199
11.6101
19.5302
22.7111
26.6447
870.051
-39.2683
34.5016
377.601
-0.778392
250.558
33.4811
20.1339
-6.95469
29.2701
20.7969
10.6615
12.9753
60.5211
23.3678
-17.8843
3.57207
-1.06882
13.5477
4.31313
215.028
-11.719
13.0795
706.264
478.351
20.9093
-4.75578
56.9907
-23.4356
50.3085
11.8296
18.8652
-0.719726
59.4881
23.4274
7.86201
25.1523
12.1399
201.994
-35.5202
17.635
-10.6622
-27.4405
-24.1862
28.1425
1.39324
13.66
381.595
-26.0548
-14.32
5.47906
4.29915
-6.66013
-0.128533
-1.86901
25.2419
-23.5065
-11.8378
-22.6649
536.412
-1.0064
22.2442
17.7593
122.318
1.35958
-14.4275
6.15573
14.5028
-6.25898
-35.5405
100.725
-28.3694
-3.28438
118.361
-30.9927
10.1391
-23.4356
159.004
17.4518
1.99862
572.745
-19.1107
19.6793
311.461
-17.9512
-11.526
11.6522
-0.97855
-21.0196
-3.66106
27.0053
21.5281
-37.988
6.10042
0.176637
-30.5514
-24.6149
-17.3474
-31.18
8.03784
-9.35878
33.0182
-14.8104
-13.7013
-9.51347
-27.2749
20.6198
40.2344
6.1872
-8.8368
-11.719
30.9817
11.2054
22.7833
13.8872
22.1975
58.2206
-36.327
29.503
1.50403
51.4716
8.43489
32.2249
10.1598
2.09641
32.2669
-17.2714
-16.7795
41.9978
25.2763
6.20437
6.29265
-17.3733
90.1318
20.6463
-41.7958
14.5117
45.5192
48.0107
22.6709
-18.0681
-13.2616
-20.0637
-21.6527
161.041
-22.4837
-6.61725
-14.1362
-2.05013
4.55338
-14.5633
40.2231
4.64086
-10.7407
102.559
-23.7911
-35.0423
12.6288
-26.8737
397.369
-40.2328
14.9536
-16.4028
28.4055
-32.8668
23.2575
-36.5541
37.1901
-12.5333
5.74675
-24.8449
-40.1465
-6.62446
-12.7527
-19.0223
17.0889
6.03002
58.5807
38.3768
-23.5945
-4.70878
-21.9066
3.92477
145.925
40.7486
-3.06903
-33.7216
9.77069
29.2701
47.5242
-2.45692
12.9753
-10.6934
12.0805
17.7456
-2.46743
13.177
15.4217
-3.99276
-9.88482
34.7042
-10.0308
10.4689
15.4944
5.22889
51.7472
6.04095
-0.276253
19.9426
541.003
-30.715
146.221
15.247
-29.1388
35.2243
5.7632
15.5575
43.637
20.125
18.1039
2277.06
-30.4596
0.996608
33.6942
9.1119
34.0277
-10.378
23.074
7.62081
1.15434
-0.482032
9.0003
-12.0355
-14.1207
1367.13
4.11388
0.78949
32.0815
7.90409
2.35875
-24.7677
-18.6536
8.40968
491.587
-23.6924
-13.6252
2.35229
850.048
-0.56638
10.7636
13.66
-9.35878
-38.955
8.65536
-9.18818
3.16528
18.5975
4.29915
-3.87667
745.883
7930.05
-44.1212
49.2907
3.25844
-28.0442
567.367
-13.9959
547.188
9.1119
92.293
50.8943
-25.3705
-44.0503
24.948
41.354
-32.5788
-6.10423
5.25217
6.49401
6.56082
-14.6268
30.7745
32.0815
-11.6492
-27.3426
0.670447
-6.12889
0.478225
-31.6825
54.3795
16.3002
37.0005
-6.81716
1093.12
-38.955
44.2626
-5.44004
-15.1357
-8.81931
-7.6248
104.953
-4.76585
-8.56508
51.029
-8.80533
9.90386
-14.3715
33.2435
27.4742
-39.83
27.2335
5.58324
-18.9991
24.6574
-57.2296
-19.846
9.07909
212.355
3.87268
258.838
19.1957
489.698
14.4212
22.3413
23.1442
95.0482
62.7397
1592.55
5.70927
94.6167
-1.2919
45.648
14.4858
4.22636
410.597
-5.46356
601.946
21.2997
6.0784
-32.1171
23.9674
0.400359
182.944
-3.18313
-25.7034
-18.1196
-26.7266
-4.38491
-7.42952
-15.4671
583.831
7.45731
-37.0176
0.294535
-17.8742
25.1316
0.927268
22.1975
39.9406
24.4874
-17.5863
599.219
-38.2725
-2.87633
-31.4934
4.53762
-5.90381
18.963
-8.96251
-40.7448
3.83521
51.5132
-21.8183
-15.4992
0.478225
20.7914
-15.5589
115.94
20.1339
-36.8022
9.91191
-20.6032
217.792
302.884
22.6709
-19.3235
7.35313
17.4176
23.3249
25.2419
-0.593362
3.57207
-13.0599
-4.81695
-6.87519
-7.04893
13.4187
-8.36655
252.121
67.4274
-0.258435
233.311
-1.74952
-26.9567
33.3632
-23.2799
-45.9798
27.1755
-12.329
-2.15568
9.77815
-23.8782
21.5102
3.3433
1.96114
43.8719
4.66155
-36.8992
-25.5665
16.3599
-50.1216
-33.5566
-17.645
-11.8108
22.2367
29.5042
-3.20655
7.50782
-14.5922
34.8923
-7.31411
4.29915
-1.03794
9.37538
64.5973
-27.2546
-38.0747
-18.9167
157.48
6.42745
19.1699
400.044
-3.18313
23.0223
6.24327
14.5028
-6.25898
-11.1776
3.27357
827.46
7.23783
-21.6224
-1.10532
598.754
209.604
2.45925
-10.0901
78.3407
-19.7429
6.56082
0.365745
19.5302
30.2074
6.03002
-29.5004
-6.60075
-22.8936
10.1387
2.78748
-10.6622
21.2852
-20.1365
-22.3122
5.65375
70.4361
14.7405
27.6302
-23.6838
321.007
50.6113
-20.2144
18.9228
-6.82374
29.4022
745.735
6.45833
26.1084
28.116
73.9676
-16.0102
-0.593362
270.431
21.9991
108.763
7.0217
14.1151
-12.6547
-23.4964
-1.10532
-8.44306
2.45925
20.7393
3.02841
5.14017
297.185
298.342
15.782
3.46652
37.7037
15.4004
-8.88564
45.8731
-26.1499
13.8868
-22.9955
-20.1365
39.3869
1.09567
113.837
9.77069
40.5145
412.477
11.9169
-15.1357
-29.434
13.1235
-6.63992
70.6211
2.67932
26.6661
7.25164
25.2556
15.4962
-8.7986
685.005
18.0802
-10.1458
8.97702
-1.47834
23.6362
4.16689
-12.4294
12.4464
1746.1
16.2645
8.64042
2.32082
0.565001
-19.2152
37.4424
9.1119
30.2796
8.36269
60.7389
-29.0578
40.9382
24.948
241.879
-15.7123
681.678
22.1188
1.08294
2.74587
92.7679
5.98794
39.0738
28.5188
15.4772
43.999
-4.15296
11.3315
8.26465
14.0319
-14.3221
17.0432
-51.3782
-8.06264
-33.0541
24.9044
9.38189
-25.8366
263.528
-1.69191
-31.1866
5.03934
-17.0097
8.04728
-37.6099
13.9975
10.2267
12.5251
86.031
-10.6794
4.28166
161.791
-0.636781
607.264
-28.5856
-15.87
59.9312
4.21189
774.284
776.73
-19.6875
10.9532
4.33332
-10.0901
2.957
19.6125
21.5533
9.08872
13.3408
139.089
-20.13
21.5102
1170.89
-18.6536
43.8719
19.3228
-34.9368
7.97449
-18.564
20.6463
-8.27466
59.4037
5.14137
-51.7947
15.5341
20.6263
-26.0548
119.357
35.4641
0.551018
-26.3655
-31.8541
12.1234
4.60448
14.3992
547.656
178.904
80.3402
-1.30234
6.5932
19.9543
-10.1458
15.4944
-6.01551
-12.7227
111.638
17.2853
-3.05905
288.33
14.3205
-8.02715
-19.4706
-33.2864
10.2166
-29.4201
4.28166
-9.86003
-11.8812
34.1969
12.0131
17.4518
28.2355
-17.5863
5.14017
7.12623
-2.6652
4.11388
10.1598
-1.65172
-2.2789
18.8277
13.8868
120.522
-3.07769
-2.38076
326.566
-5.44556
-15.7709
78.1444
11.9235
0.0115547
984.285
44.2626
-39.1732
-4.94967
-20.7579
150.761
28.116
58.9751
-8.51398
-34.3266
35.6658
92.6345
382.739
6.51493
15.4962
-21.1292
2.44579
38.6949
-17.2599
66.1258
17.4877
-2.51085
-1.80732
141.552
346.663
35.3488
-49.7334
-25.3097
35.316
41.354
-2.59379
7.12623
1.08294
-2.87633
0.365745
23.2783
7.21465
18.963
36.0151
2.78748
-18.0702
-30.4918
96.0556
-9.19369
333.615
14.4261
-31.18
9.91191
-22.4772
-27.7106
19.4132
14.4097
1.73093
853.251
20.6198
28.99
-1.01772
20.0214
6.42745
3306.28
10.9998
-2.8554
2.37777
80.0704
-5.05047
-34.6363
14.3321
36.7058
23.9695
-5.22647
21.7621
32.927
49.1445
18.4644
-10.0424
16.3357
-18.1757
19.2742
-53.7268
79.9481
-3.68138
-34.2078
-10.2478
-0.0389559
-12.6547
26.5315
-25.4682
-27.1837
1.58282
5.74675
722.67
-4.23016
-13.4885
0.871807
42.1681
17.2744
-12.6338
38.3768
87.1205
0.582167
23.1592
246.87
44.4112
25.7561
304.14
-18.7291
1462.17
29.2701
-16.6844
8.78748
-14.1564
36.4863
-16.0102
-3.21461
8.88063
-14.9258
906.171
106.783
-40.363
-2.97939
-4.69493
16.5753
16.9911
-37.9634
-22.8588
72.0863
75.3284
33.4516
28.3333
2.28189
-38.8707
-21.5933
4.51652
15.9059
126.145
-3.07769
12.3581
62.8128
41.3881
73.7736
17.3228
16.4711
50.8218
23.608
99.6797
36.4011
386.866
25.3049
-6.7353
3.61635
53.8401
-13.1878
68.1588
22.4445
29.5517
15.5643
0.395724
160.443
40.4233
-3.32938
6.31128
42.8273
19.9426
12.5876
7.54058
17.1211
111.998
8.70444
74.8509
147.92
558.959
277.927
-14.459
975.135
215.028
4.98542
-28.0442
182.781
494.715
88.3756
-27.2446
8.26501
-25.3097
1.58282
13.7036
28.2355
-6.34192
-11.7264
22.1188
-12.0355
4.61994
21.5533
24.0812
33.9555
109.181
20.7018
66.3607
2.35229
652.352
-19.307
57.844
27.6302
-36.8022
17.4082
-9.35878
-1.47371
2.05622
595.37
-11.3875
-6.94525
17.7027
307.352
-4.76585
33.7918
-27.3057
37.9105
45.8453
9.12571
30.4888
5.10771
81.1566
8.46726
12.7252
23.6362
46.0455
9.78908
-14.3035
-18.1757
23.0223
-14.3715
5.1325
33.0964
5.68895
27.6364
14.7341
24.8266
19.0352
-6.62984
32.6279
-14.0653
-40.0751
22.0068
18.3706
1.08294
-2.87633
32.7977
34.5227
1004.72
6.03002
17.7621
14.5877
-20.5277
4.51652
282.023
-33.0627
-60.4768
26.7152
-39.1788
3.77969
-15.5589
-24.6149
5.14137
-14.3134
-6.95469
-1.86251
-14.8104
-26.8198
3.60499
-31.023
16.8716
-23.5065
-22.6649
39.4139
34.5384
-18.9853
6.12591
-23.0033
-20.043
-4.4086
12.3429
-7.88958
-14.5968
-23.2155
505.192
247.795
-29.4201
-25.7034
-63.0972
10.7547
-13.7552
-7.42952
19.7373
115.934
-23.8991
5.91673
87.0735
-17.8134
50.3085
4.33332
31.9837
4.90247
-13.6005
-5.99223
-4.75039
34.141
-27.6263
763.64
-12.5363
2.54451
885.037
-18.564
-47.418
-28.5918
-14.3134
19.2822
-29.9735
-11.9594
-19.4955
1069.01
35.5064
2.68257
42.1715
915.423
25.2192
-7.67233
48.7843
39.7846
42.0971
53.3666
81.9444
28.6827
42.4431
21.7133
58.5979
34.8806
28.676
6.15573
32.4802
13.4187
-4.61842
-6.81767
46.3784
342.312
24.1946
-37.4911
32.9207
3.96544
20.1327
3.3781
-6.62446
563.158
54.7137
531.15
1.59246
22.7111
0.407822
252.02
-34.138
-56.1349
15.9059
-14.4104
-21.1214
11.7226
0.176637
9.40189
662.641
-21.1811
3.49607
7.01543
277.903
4.14849
17.5391
27.5281
9.22719
83.0099
-17.9045
-16.3016
24.8964
43.7246
29.4954
-4.62559
13.0795
35.3488
6.08595
23.2575
-42.1763
37.1901
28.6962
-2.59379
-13.6005
12.7484
2.957
17.7384
104.012
0.365745
2.66356
6.03002
628.708
-35.5202
19.6541
-25.6548
-3.07769
-0.506696
-1.39584
832.262
-27.0153
-0.252062
3.2673
-64.9132
-18.3403
18.9228
-23.0716
20.4716
-1.32305
22.3603
35.6123
72.0709
-35.7833
2.67932
2.74174
29.0037
107.325
-14.4208
10.3413
-13.894
34.2351
3.35482
6.01792
64.8656
19.8085
-25.8182
-14.3035
57.8198
124.89
33.0033
-8.74926
27.6213
-0.636781
8.89577
36.6039
37.2229
7.96002
35.9018
15.859
324.982
33.4419
81.17
35.7318
7.01423
29.615
12.3273
4.68675
2.23981
47.074
0.484688
11.3315
-8.45691
78.2041
-33.5566
-5.59064
-1.30906
19.2742
4.98542
-18.6739
55.9635
2.74049
439.3
-34.68
24.0716
11.8296
5.74675
601.093
-4.11816
-23.2799
53.4125
15.3583
8.28576
18.4591
-5.13751
34.6287
57.6912
13.8868
-8.45691
2.54451
11.421
54.3795
4.84381
-21.1811
-4.00019
16.3858
-29.306
17.4082
18.9228
12.9753
-14.4415
-33.8617
-1.86901
-2.89178
-43.2796
45.0361
1033.04
37.2367
-12.2257
8.46726
-10.0308
8.59482
36.1091
553.997
94.1221
-6.80719
-1.34054
-33.1121
-2.36376
-24.9996
-11.1776
-2.75152
5.58324
89.6967
-20.151
-25.3705
233.153
2.45925
18.8652
-6.34192
1.39203
-4.11816
735.717
156.419
34.5227
35.3256
21.5102
-0.404831
343.041
-6.72788
2.78748
15.663
41.261
-19.307
39.1033
21.2938
23.0304
3.75969
29.2701
2.05622
3.16528
93.5602
96.1284
1549.72
68.3227
544.76
77.4017
276.021
-6.87519
256.814
-32.3337
42.8451
4.21189
43.3981
27.0057
499.429
14.7013
326.212
-9.85236
10.8744
-28.9021
-4.75039
1031.67
19.5302
37.1997
67.6887
0.484688
38.3768
5.21737
-16.7795
10.1387
2.78748
2.54451
8.86364
22.967
-1.69743
41.261
1.09567
7.2442
22.008
8.17537
15.0041
-20.2144
25.522
26.9095
32.4101
51.4359
37.3528
55.2269
-21.6324
16.2732
16.9252
-12.3132
15.8602
7.25164
19.6334
22.9925
5.10771
3.08766
27.3355
22.0955
7.89199
51.7472
4.816
-18.3219
-6.80719
-27.4899
-4.23783
207.385
29.7266
-12.6547
-18.4461
-30.9319
1.58282
31.3771
336.962
2.957
0.78949
923.633
48.9481
0.407822
6.10689
122.71
0.087074
10.1387
19.6541
242.337
-15.4992
-8.25666
38.4499
56.907
49.1819
17.8152
-6.15887
654.271
2.99325
29.7206
7.85044
421.279
24.262
13.8794
49.7213
407.102
1284.6
69.0958
53.8334
23.0538
71.748
48.236
29.3483
-9.30358
12.6439
71.1756
24.1044
478.351
1235.3
112.569
-20.3974
24.8179
103.22
38.7841
14.845
9.77815
-3.26344
62.7397
-9.77516
248.145
-36.8992
-19.9443
-0.506696
69.8187
464.945
9.40189
-27.0153
-49.2921
3.49607
22.008
967.697
-28.0994
-42.7032
38.6404
-21.1976
-28.2541
-1.03794
18.7457
-1.01772
-17.46
16.9252
6.12591
73.6603
10.3413
-10.0308
231.658
10.0594
142.153
835.161
-23.2187
13.1628
52.7283
9.84348
33.3502
1075.27
-16.5262
19.9488
-3.17155
28.676
-0.489696
-6.25898
-22.0263
208.081
12.1425
763.424
29.5118
28.4055
36.376
34.8875
19.6125
-1.50832
60.7596
33.4516
36.7666
14.951
201.057
1.02411
254.704
-65.0101
13.6835
-3.12706
6.85948
434.309
22.4498
357.688
-70.3481
-17.9719
6.54947
35.316
19.3258
43.2281
18.2586
-8.2874
23.4274
19.1485
-29.5004
12.1399
35.2024
13.8868
-2.83471
-29.3146
-16.3884
33.7647
72.5222
130.933
27.6302
-3.06903
58.6376
28.1225
46.1367
-34.9347
-2.0172
-23.8118
7.36773
35.6123
36.4863
-14.1362
-30.5784
77.2659
-10.3767
46.607
9.87404
0.571728
1048.7
22.9907
21.7621
548.295
22.9075
318.315
-13.6494
42.5014
-4.47804
15.0368
2.32082
15.4657
16.4836
-0.446019
-24.0225
5.33557
4.95631
-1.29748
264.132
-14.4275
51.1333
-3.12706
23.8732
-29.9183
-22.9634
14.9536
1.61563
17.3303
1044.15
-21.6224
-10.3171
0.585186
43.2281
-36.327
5.14017
481.265
2.957
19.6125
88.8706
36.0151
7.98095
-26.1499
-1.10568
-6.58285
-35.0251
17.537
6.10042
-21.1811
18.4886
-8.69123
-23.9625
16.1516
32.0413
388.497
648.96
-8.74926
117.429
-16.7998
-22.9634
396.425
3.70918
12.86
24.8266
20.9093
-2.97939
-30.9319
405.383
13.243
-13.6005
-20.9848
-58.8872
-19.7429
312.034
139.047
-17.9512
-15.2741
17.0889
21.0225
-2.32641
44.9361
43.6357
5.45355
29.9614
22.2222
30.9536
32.0178
28.796
53.9525
-20.2144
16.1516
7.67842
11.8094
-2.36376
12.4817
-11.1776
-34.6106
-24.6213
-38.8916
401.345
-17.8742
36.376
48.4345
13.7036
698.657
1564.05
57.1606
-22.123
-10.4549
5.34059
6.03002
-18.256
29.0065
5.21737
32.6275
-8.45691
54.9301
-14.3221
-1.39584
-48.5491
7.52782
-12.0228
57.5297
-18.0616
-25.8366
23.6479
-36.1901
5.47906
-53.7969
-12.2394
-25.7034
-19.2304
17.1668
-45.8479
-48.2632
956.672
-15.4658
26.0686
-13.1282
45.6234
51.185
86.3316
17.9495
819.839
37.8471
57.0115
1164.2
29.9435
11.7766
-6.47216
-2.04271
34.6466
1078.17
21.2852
12.6118
9.84856
5.79883
24.3944
25.4585
239.314
46.5996
-38.6763
38.0229
-28.0994
47.252
29.2701
26.4191
323.012
347.993
20.4716
6.17322
-4.78607
56.227
47.7307
72.4952
91.6532
42.0347
45.4068
62.7119
25.9923
38.8409
21.1865
38.6949
46.4165
86.7508
-25.8412
-3.18313
5.1325
-6.25898
-31.7924
-4.62559
9.33138
27.8526
5.91673
-40.363
-14.2238
-18.1555
48.8503
-4.23016
-2.87633
-6.70677
-2.15568
392.575
45.746
-8.45691
51.182
-29.3146
-9.87703
-18.564
28.1425
85.4286
-24.6149
29.5042
-27.4319
-1.33249
-24.3513
-27.7106
16.1516
-33.551
-19.9422
-23.0716
-0.143139
-32.8971
3.6196
-7.49121
23.3678
-9.45101
1279.62
50.1963
423.223
4.04838
-14.9258
17.8632
11.7082
360.115
638.049
195.672
186.46
26.8221
59.2504
67.0964
16.0755
36.4791
68.405
92.195
41.4518
58.5039
9.85502
49.6212
7.09143
-11.1573
25.1312
19.6541
30.6555
4.22636
11.421
74.9942
21.9224
40.9774
31.3783
-13.3764
-29.0365
18.9627
174.47
38.1539
20.0319
49.2767
62.6803
608.943
264.185
-30.3571
213.24
624.526
71.2741
56.183
18.4822
-10.7806
2.1686
-4.85345
42.8123
49.3109
154.828
425.043
10.2421
49.6643
24.5852
-16.4588
-3.26344
289.502
243.224
-26.1499
19.509
115.231
-26.7436
-51.3782
-0.252062
944.541
-0.714967
-9.18818
-34.9347
-12.5674
-14.1564
179.782
20.6198
-24.5389
16.9252
-8.56508
19.1699
126.43
-20.8594
-38.4627
41.7332
2.37593
22.0955
410.985
8.02979
-12.4974
-11.7341
582.198
-69.2737
-23.8991
-1.57953
12.0131
319.518
31.5679
13.7036
232.509
10.8744
-4.75039
34.6718
25.9553
20.8371
17.2744
-46.367
-4.15296
108.783
4.66155
609.742
-24.8696
26.7152
74.9942
-0.56638
3.49607
-5.08062
-42.7032
-14.3715
-13.6082
34.9705
-14.9258
-4.62559
20.5758
-12.6547
172.709
-42.2371
-36.5541
82.1677
13.7036
20.7393
-26.9567
-11.7264
-19.1107
-10.1615
-4.68358
38.2708
37.1997
78.9331
-27.6263
25.2584
-11.6492
2.64245
12.1578
-21.9066
-23.6924
18.7722
-6.40059
265.551
29.5042
-7.48471
4.14849
12.4035
6.29473
-15.5754
349.11
30.6061
1.38437
-18.6739
-60.4447
-10.2478
-5.88063
814.113
16.5753
17.4518
13.243
-34.4529
18.2586
20.2447
-8.2874
15.8643
42.1681
15.782
12.8369
28.3333
17.2744
45.8731
-9.77516
51.5132
167.374
-8.69988
11.7226
33.9098
-21.1811
73.7677
19.2822
19.8998
4.42066
-4.33099
6.17322
-11.3729
5.62725
516.247
16.2732
378.62
-16.0613
14.0112
405.302
29.4706
19.3124
8.46726
608.411
-6.39771
14.5992
-0.726664
27.3048
-7.77252
14.3205
-6.15309
18.1385
33.7775
-8.92358
48.9802
25.2092
-25.7638
-23.7979
-34.9862
177.547
33.0964
-17.3412
2.87067
9.1119
4.21189
7.7908
-23.4964
-14.2238
24.0716
2.45925
-24.2383
4.83107
-12.2467
465.707
4.11388
-0.28161
-8.88564
15.888
5.21737
-28.0239
19.509
0.913418
-20.0326
-38.6849
-28.6177
15.4708
-24.1862
16.8981
3.18175
5.37014
23.882
-21.8097
9.91191
3.75969
1713.3
782.645
-18.5585
-16.1941
50.4566
28.662
18.6121
30.8414
-2.46743
45.0361
10.1756
-12.2508
29.7404
41.7332
109.794
-7.88958
-1.47834
21.6826
17.2853
787.797
16.5903
110.039
21.8867
-30.715
39.3997
-37.0346
-15.3646
23.9594
50.9
711.275
49.1882
15.0521
40.2535
60.6487
848.479
48.0832
9.29972
31.6908
674.654
30.2024
52.9289
32.4261
54.3495
101.989
27.8294
17.2744
-5.13751
8.39178
-37.3942
2.64245
-19.9443
-6.12889
9.40189
-21.3931
-23.0552
-4.94309
48.0107
-23.0716
20.4716
-10.6934
-14.1564
24.3679
12.1234
909.778
12.9424
16.9252
32.6644
-29.1174
129.066
-17.8479
6.5932
-4.4086
463.993
43.6054
27.7177
34.8011
-4.93312
35.331
12.5876
1.27193
10.7547
19.9779
0.0667491
-43.5781
40.352
9.33138
14.7341
7.20502
6.20739
48.8503
-23.2085
22.0068
636.18
5.98794
17.6561
-4.02974
322.562
19.6362
8.9655
67.5535
-14.0791
2.35229
213.82
26.2685
-4.52652
31.2927
44.7255
348.095
699.706
19.2822
2.27443
38.6404
13.3006
14.4097
16.7235
9.92135
43.9397
43.1086
47.7307
-39.9487
14.8165
11.303
12.1121
24.1182
17.7593
395.932
423.024
19.3124
21.8283
-12.5535
30.5186
1081.96
-17.3563
-37.4146
26.198
-11.5028
-5.15844
850.535
3.02841
12.6364
181.414
6.49401
23.4274
20.8371
11.6522
-14.5078
688.678
10.8396
-5.53512
0.768386
-8.45691
-36.8992
17.0432
26.2685
-10.1487
-2.44045
16.6145
9.91191
779.623
-10.844
-9.18818
-4.33099
-17.0097
13.9546
43.1086
-4.74318
-18.9167
4.55338
6.0514
-16.3016
-5.08867
-16.2455
3.11135
-41.704
24.3239
-4.00657
178.331
-2.88171
6.39094
43.2281
-30.4671
-19.5318
-1.00226
-0.935446
-9.00459
-27.3215
17.2744
-25.7522
1.46924
-61.7571
765.532
13.7889
-22.0106
7.6729
4.84381
-9.93671
37.2293
35.1264
8.17537
-37.081
25.522
-3.56598
-23.0716
1.74553
54.353
326.967
-9.5464
13.177
34.1624
660.539
14.7479
17.7593
21.1184
-6.92454
0.565001
-23.8293
18.251
4.98542
-24.2961
-6.09676
11.2054
-7.7547
19.2044
-12.252
-6.72752
1022.95
-5.03701
84.4575
-19.4604
8.8883
33.3632
10.309
13.908
20.3331
39.5777
15.4004
-8.88564
137.702
-24.7677
449.863
12.1578
4.3303
590.809
-27.9344
35.6388
-8.06264
24.1108
10.7636
-31.18
19.2822
5.47906
3.75319
-23.5065
1.698
558.53
-14.1873
255.302
349.444
5.37757
-0.514486
-5.05047
31.1987
4.84668
9.76605
3.02147
32.927
-8.68125
18.4644
57.424
-9.90122
8.76819
33.7775
15.4393
28.3655
-6.64996
-8.89718
40.8465
-20.2744
10.9578
21.1913
-22.6005
-14.1193
3.66693
-10.2134
44.846
3.93567
31.5804
-12.5953
41.5039
35.7282
172.816
-22.2853
-3.46806
181.198
-1.87499
31.6421
153.375
12.7164
-14.3577
513.962
0.258878
-3.18313
-8.8368
599.211
-45.4522
33.6942
-8.90658
54.6425
103.94
2.64281
-6.569
10.9532
1132.52
43.2281
37.1113
51.4716
29.0496
19.1064
43.893
26.6447
15.4772
45.8731
449.371
403.011
2.78748
2.45623
18.234
-34.5116
31.3783
9.91191
734.645
44.2626
2.05622
10.0429
23.78
316.574
26.7879
2.7102
18.6121
13.1235
6.47855
1684.19
-5.79826
0.0585613
276.293
26.6661
-14.4275
62.3777
255.494
-6.11189
-34.37
-7.42952
8.49287
-15.0315
2.33782
245.797
10.1391
21.1999
335.582
917.573
-9.85236
-11.6144
53.4125
30.8985
96.1595
401.721
404.292
88.5593
-44.8009
7.52782
-23.2672
-36.1736
-4.00019
-40.5504
-3.20655
-24.3513
-8.96997
31.1442
3.16528
189.138
-20.7433
-5.61715
2.75308
681.142
-28.7044
-26.413
18.7992
-4.81695
45.4068
31.3446
765.191
62.8152
55.4465
-12.6166
113.925
0.395724
34.8011
-6.80719
-11.9165
14.3904
-28.8409
0.44675
24.6173
-25.3906
-4.13111
-22.7754
169.243
-28.2227
47.7248
46.7705
7.36468
-7.30873
30.4725
-0.723144
-14.3715
29.4954
3.11135
596.02
1086.48
19.7373
378.303
2.33782
32.1537
-21.72
-6.569
-6.91108
15.1171
-32.5788
3.2661
12.3273
-27.2392
416.981
-9.00459
-4.02974
92.0516
1241.04
230.995
12.7136
-11.1573
4.66155
-36.8992
-12.0228
7.2442
-31.18
687.794
33.0182
-6.82374
23.78
251.961
24.2343
28.116
12.1234
281.966
31.2658
69.1644
35.6658
-10.4391
34.1624
24.8666
8.85584
-23.3919
25.5765
63.3249
-18.3449
-8.22293
43.5223
-11.7341
-6.09676
35.5683
533.85
9.83408
-30.9319
25.9457
330.421
15.1171
-17.2366
-53.265
-15.9948
0.93862
-31.4934
-13.4001
26.4593
9.77815
-23.8782
23.3843
3.3433
103.161
60.7385
-33.151
-24.8696
-26.0603
15.0241
-32.4255
27.6302
21.1563
26.2485
11.6448
34.8923
15.1747
68.1389
15.5435
38.3175
322.344
-6.21556
312.793
10.1756
47.2809
153.429
754.267
21.8283
1134.31
9.76605
40.4233
66.0111
15.6816
37.2051
-8.16834
-13.6494
784.632
722.66
20.659
-14.5458
37.7358
2.43907
103.607
21.852
45.0443
7.0217
30.9817
31.8202
14.7341
28.5747
27.0057
-42.1763
14.7013
587.168
39.4799
-13.8382
7.01423
12.3273
-14.1207
240.819
19.1064
28.9005
22.8966
27.7062
13.2055
-6.72788
0.670447
17.3448
-10.1487
-9.93671
87.829
14.5117
772.794
24.9044
9.38189
-1.47371
38.6404
446.21
484.182
248.668
37.3382
53.0249
27.0731
31.7306
26.242
27.1159
-4.76585
-29.1798
22.918
-15.9989
24.1182
109.589
289.178
11.7463
2.26979
8.64367
446.447
165.607
-15.6646
8.83944
18.1385
33.0033
2.43907
13.652
-23.7418
18.251
-17.3412
32.8557
78.4523
-18.2769
26.5315
-29.1186
67.1751
47.4368
41.354
-13.9096
47.7235
-9.00459
12.0339
16.585
5.84455
43.5113
-10.7597
23.3843
38.9506
-26.1499
0.913418
1.36737
5.65375
2.27443
10.0429
3.60499
11.1159
11.2494
60.8491
-1.01772
1.2807
4.55338
759.426
3.50351
163.936
-12.6148
0.533527
-6.87519
153.184
-4.38491
-13.0517
-4.2227
1441.45
152.568
90.8824
60.5553
-23.2085
20.1327
1.08294
4.61994
-6.55764
25.1523
27.8294
24.7707
10.2658
-4.15296
46.9387
32.6275
14.0319
-52.9805
4.22636
-24.1862
-26.8033
627.331
38.0229
143.588
69.5226
55.0204
38.7725
20.4716
17.4176
32.7381
-5.0572
23.1099
24.4296
-0.474564
3.4897
13.5822
-17.8742
19.5094
-19.6875
725.849
708.522
10.5247
20.2447
-27.0281
4.61994
19.6793
28.4767
167.581
32.7546
1.46924
-26.1499
-16.0982
-21.9066
38.1518
-9.87703
-7.01804
11.421
31.8907
74.1842
12.8664
46.3708
-4.94309
2.41564
20.6263
2.54659
16.2837
2.7102
12.9899
35.6123
49.6047
-6.21556
500.2
402.983
-8.56508
56.6512
45.8453
63.4736
64.611
711.631
268.563
27.2079
2.43907
156.169
198.161
34.7298
67.4274
47.3154
35.9018
40.2218
49.4945
59.6789
26.8221
-8.21599
23.8808
33.3632
8.5792
64.5901
72.1531
37.8471
42.0189
55.9404
8.84112
-17.3189
-1.91558
32.6275
-12.205
-31.277
229.307
-0.506696
-1.69743
549.133
25.4585
21.9224
24.1108
40.7486
0.679104
23.0304
18.7522
-1.47371
33.9153
15.6651
7.35313
6.17322
-10.4083
17.4001
724.011
10.7547
55.5852
52.5406
27.6364
34.7298
78.6718
29.7266
6.08595
35.9018
-12.252
36.376
42.1567
31.5679
27.629
125.192
-4.53926
-2.87633
23.4274
408.912
43.893
33.4516
48.9481
32.2669
270.35
23.3843
-13.0314
19.6541
4.3303
19.4111
27.6043
15.4708
16.8981
21.7104
1.30769
63.2374
38.0229
-1.86251
-8.96997
33.0182
26.4191
41.902
334.149
21.1483
-5.00113
14.3557
-13.0517
-12.1219
18.4822
11.7082
37.7759
-12.252
17.6353
17.7939
9.07909
73.6738
54.4725
-19.2227
-6.41333
-5.25645
19.5302
-9.65194
43.5113
28.5957
36.5028
25.8321
-26.1499
47.62
1022.04
872.808
2.96974
25.7561
-8.69123
4.28971
13.13
407.073
27.396
-4.94967
17.7027
20.4862
13.1235
30.8641
6.47855
-39.0117
-25.476
-16.9984
21.981
18.6713
-18.785
-21.0481
12.6833
42.7102
22.8845
-8.80533
32.3927
14.5028
346.065
-16.7998
1669.32
643.801
18.7017
-2.1325
-30.9927
85.1017
-10.3171
162.674
8.5792
13.9903
1970.01
27.0264
54.0663
41.4518
17.2744
19.6362
37.0765
-9.28326
43.8719
-1.2919
0.670447
16.3599
302.203
-11.2128
-12.0228
-17.433
-44.2985
-18.3403
83.618
480.433
31.2763
-5.76534
129.862
135.498
39.8889
79.3318
66.8296
-14.9258
3.27357
21.6113
1178.75
29.7266
2.33782
19.0352
-2.88171
4.51688
-6.91108
60.0947
31.1394
1.39203
-2.2441
8.5792
10.2421
57.1606
-1.50832
13.3408
21.0225
2.35875
-8.45691
-33.151
-34.9368
-24.8696
6.10042
-3.5715
22.5203
-23.2672
-0.56638
57.844
0.533527
765.24
29.4954
18.1039
346.769
-15.4671
38.4779
26.198
160.162
2.64281
-42.1763
25.9457
4.33332
39.4799
10.4533
0.871807
36.5459
0.78949
20.3331
35.8296
55.2434
441.875
-13.0314
38.2497
-12.5363
-2.38076
-14.5143
-15.7709
-53.0402
322.087
-4.94309
9.38189
272.14
8.65536
15.1747
184.331
-15.5754
24.2197
45.8137
136.678
776.742
9.19426
20.6733
-6.69101
30.4143
32.7268
12.8738
261.388
-9.88482
13.6902
23.7024
22.9907
12.7252
6.01792
2.94194
8.69825
53.7458
0.621071
24.4296
-22.9634
40.352
44.9386
-3.28438
43.3981
-8.50391
23.2575
8.42353
37.1901
2.45925
9.49488
107.976
10.7624
22.1188
531.444
-17.8689
55.2865
-3.38239
15.782
43.3259
-20.13
21.5102
12.7136
-33.151
-19.9443
18.234
-20.1365
43.1351
-4.31451
24.1108
18.2598
-27.4319
-8.82875
800.627
34.8923
2.05622
34.4057
16.7235
26.7879
29.8565
20.6198
6.50121
-19.334
-20.7908
6.0514
-6.62859
24.9279
11.7779
19.3617
20.6815
0.996608
29.9461
331.451
-4.85345
29.6938
17.4518
43.2281
16.4966
17.9495
8.36807
-12.7527
16.585
52.6962
-8.96251
14.014
-2.2789
45.746
17.78
17.4488
116.863
31.3524
45.4558
39.532
86.2386
3.18175
39.1033
0.679104
905.716
46.1367
163.716
229.927
2.7102
702.78
28.99
12.1007
-17.46
31.9177
227.191
611.813
177.792
-16.3016
-3.21461
-12.4974
44.3408
-44.9108
1107.1
-24.4018
-5.32766
-14.1261
10.9532
33.8577
-58.8158
7.01423
-5.99223
-15.7837
4.61994
532.601
17.6561
1167.95
17.7621
5.70927
4.51652
19.6541
-16.2844
-23.6924
-32.3658
-22.0106
-44.8009
33.7647
705.745
-23.0552
608.819
7.01543
-10.5653
41.771
26.2485
76.1217
657.979
26.9095
14.8494
32.4101
-2.912
91.8343
1485.14
8.35261
29.3917
13.5477
-10.3767
42.8589
4.64086
-5.05047
83.4299
5.22889
-31.2941
8.02979
2.49514
10.6076
23.4854
-9.40929
18.4822
-9.0758
-4.75578
40.1241
3.45689
21.1999
41.354
-19.4604
91.4592
4.83107
2.74587
2.81269
24.7286
6.41169
116.414
32.2669
-35.1226
29.0065
-2.2789
-20.5277
6.39058
27.1503
-27.5288
-53.6775
-30.4918
260.973
210.072
24.3944
8.59194
-41.7958
29.5042
4.28971
-5.61064
-10.5719
10.6615
17.7027
665.165
31.8642
0.856349
-0.593362
43.1621
105.753
47.2809
12.1121
12.8738
10.2631
-21.1292
-8.7986
-35.0423
36.8445
-24.8374
-4.62559
-13.1574
-9.62877
2.33782
45.844
23.2575
-32.8059
18.4494
0.585186
-36.327
-19.2227
-6.41333
25.2347
25.3015
13.5263
-1.38938
137.702
-2.2789
-41.1424
17.635
25.2763
-10.5739
-19.2474
7.97449
17.0432
1.09567
-2.44045
33.2524
34.4123
68.008
9.38189
6.02256
23.6479
2.05622
-8.07912
-7.6394
23.0398
23.3249
50.4713
1.87912
23.3678
21.8954
-5.79826
-3.12706
12.6288
34.9705
46.3771
1.61563
84.6275
2.74049
54.0567
-1.28888
13.243
-13.8382
-9.85236
-0.370032
8.5792
-2.80951
-12.329
20.3331
5.84455
10.2658
-4.15296
-26.1499
426.181
25.2763
-8.78816
433.58
-22.9955
-1.39584
61.0658
44.7255
34.4123
106.833
-22.0884
25.522
-16.6844
724.062
5.03934
11.7954
17.7027
58.9751
35.0139
3878.25
39.7846
-2.88046
18.496
-0.981336
358.45
-8.7986
-8.39933
14.3321
369.693
8.97702
7.00657
-11.8812
1.94082
-19.2152
7.45731
12.86
17.3303
-7.20173
-36.6149
-10.4756
262.078
38.0665
33.8577
12.3987
505.516
18.3706
-12.0355
739.254
12.183
-10.8787
-15.2741
-8.96251
-12.6338
0.895516
34.6466
56.8041
-16.1961
-43.6102
-1.39584
-24.1862
56.2535
-28.8894
-30.5514
-2.12613
179.43
-27.4319
21.1563
-5.22184
34.8923
-7.31411
-21.8163
-3.19711
441.242
20.4862
13.1235
4.62715
-4.76585
-11.4205
58.1546
45.7828
-10.3767
14.7479
-15.3646
20.2112
-1.42673
24.6631
5.68177
15.6711
16.3933
31.2166
-22.5594
46.6834
-22.4986
3.39629
289.668
20.2447
210.767
242.693
-16.0771
3.46652
26.4593
4.23282
-4.72668
-21.0196
-0.960648
-27.5288
321.833
-5.14397
26.2685
6.71787
6.92988
80.3328
27.6302
-40.5504
-26.2254
21.7738
-11.0622
-26.3655
18.7457
27.1159
1.2807
623.888
26.2955
201.33
13.9861
-11.1776
1159.57
4.74474
13.0795
41.6932
585.003
-19.7483
-6.72752
25.9457
8.08145
13.243
137.961
22.1188
19.8236
1108.44
65.3107
1109.67
47.2595
141.04
10.8396
-18.1585
-2.38076
-7.31963
73.1201
16.0882
-10.7028
-9.35878
15.3929
12.4035
-1.20154
799.643
5.47906
56.773
168.537
26.242
47.7307
-12.2621
-2.46743
286.556
2347.14
8.36393
38.3741
294.732
8.85584
4.31986
844.301
-0.660468
-0.775514
32.361
-4.14144
21.0105
-6.96274
3.25844
22.5555
-22.9634
-12.1219
48.6868
24.1044
9.83408
32.1537
12.0131
-19.6875
24.948
3.02841
-10.8787
21.4042
21.0225
-4.72668
-12.3501
182.367
-29.3146
15.1692
262.401
-32.6375
-32.4255
5.37014
-6.10303
-31.18
-39.3438
-18.3403
-3.56598
-4.94967
-8.07912
813.202
-12.5535
8.02979
2.49514
-26.7266
-11.8812
431.102
55.3445
11.2054
763.209
82.7534
-30.9927
15.7613
-17.8134
7.20502
84.9182
13.243
136.087
8.5792
276.426
-9.00459
495.543
76.5551
429.646
8.39178
22.084
-59.883
62.6126
36.5207
-21.9066
181.278
4.22636
-14.8159
18.7722
-10.1487
-14.3134
40.5145
-1.69191
-8.07912
27.9679
-6.93126
4.28166
-18.1196
-2.51085
-3.68138
14.518
14.9536
61.5857
36.071
20.9093
-29.1186
6.54947
26.8221
43.2281
-0.719726
16.3846
20.2447
-8.2874
87.0788
66.5309
47.2174
17.6561
37.8891
-16.3819
0.895516
-22.4017
38.2497
34.3154
36.2777
48.7573
44.7255
21.1563
16.8781
157.955
18.251
25.6001
22.5555
-4.2227
49.7223
434.525
317.181
60.7389
8.42353
35.316
334.169
91.9538
-6.34192
31.3771
34.605
30.9237
17.2323
38.2708
-11.526
412.517
-16.3819
72.11
-1.78699
32.6275
6.53562
6.20437
177.53
13.5967
26.2685
-36.1736
7.2442
2.41564
11.256
-22.0884
146.359
25.0354
1.48805
13.0176
338.802
-13.4344
-12.6711
-9.07008
463.792
6.3008
862.365
-19.7483
41.9982
-15.9393
56.3465
12.7484
-23.2799
283.856
45.9162
19.5302
28.3333
210.303
19.6362
-9.77516
27.0053
-14.0791
-14.4104
0.670447
159.774
56.3986
-10.1487
40.9774
17.4082
-8.96997
1133.09
28.2931
617.24
-13.7013
37.3382
23.0398
23.3249
28.99
585.565
54.1719
4.31313
47.3852
-5.00113
-6.09676
10.3669
43.0646
3.4897
-36.6149
-2.82086
17.4518
53.8659
37.1113
2.74587
45.1999
7.90409
-27.6263
34.6287
-26.1499
34.6466
-14.4104
1.36737
-14.5143
30.1617
63.7498
-10.1487
12.5521
35.3552
452.329
772.657
7.89662
3.03316
56.4041
19.4132
-19.3235
24.9139
12.0805
26.1084
9.93533
11.7779
81.2059
59.3333
11.3111
5.14763
101.161
18.4822
45.2721
-1.00764
23.2575
266.703
48.8503
12.7484
-21.4059
55.2865
380.801
-2.95864
16.585
48.9481
-20.5277
32.7725
19.3228
157.9
22.6654
67.4979
-8.27466
-31.18
883.227
164.203
0.672528
-28.6938
9.22719
3991.77
23.3678
-17.8843
16.2732
-10.6794
64.2518
8.11734
7.00657
35.674
21.6113
28.072
21.0785
317.584
158.19
2.80133
37.1901
42.3838
-11.6144
-13.9096
52.8396
38.2708
-3.26344
-16.3016
-23.8293
25.7472
79.9481
35.674
14.518
14.1151
29.9461
-8.90658
9.66487
-2.88171
-2.82086
-23.2085
23.9928
12.3273
13.9903
4.11388
35.3256
48.9481
13.5263
8.39178
-0.404831
-24.2758
2.64245
47.7651
-12.5363
19.4111
-3.26991
1070.27
4.84381
8.80395
22.2367
12.6376
19.4198
23.0304
-5.61064
-7.09591
995.802
3.16528
-7.6394
284.863
40.2344
30.8414
14.3992
-0.176067
43.1621
15.7978
-17.1112
36.111
8.85584
23.0605
238.977
22.9907
-32.2524
-7.10054
29.2584
40.4233
47.2704
31.5829
34.9352
196.246
-14.1462
11.7175
48.8667
97.0054
-16.5262
-19.0273
38.0579
-13.2302
294.416
39.8429
31.136
16.5879
-19.6256
6.1872
34.2667
-27.4899
-21.2515
-22.422
38.4779
13.0795
4.21189
20.9093
4.61456
4.51688
22.1975
-16.2814
16.9911
-2.3561
27.741
107.905
77.7753
-3.38239
21.4042
14.7109
22.9735
445.049
410.016
129.398
-38.6849
-26.7436
9.84856
-16.69
39.3869
-4.52652
-19.307
307.095
8.8895
-16.1875
29.2701
88.2633
-3.0756
8.78748
9.22719
-10.6934
-8.5342
18.6121
39.3604
-10.388
327.785
8.30151
12.1121
110.325
21.9743
13.6835
14.5028
46.2149
3.81488
19.7373
11.2054
36.071
36.376
26.8221
50.7243
1.15434
14.5105
-0.791131
37.8471
21.4042
-0.28161
43.3259
41.6373
7.98095
30.8806
23.958
-9.28326
19.509
30.8985
-8.78816
1048.27
426.78
0.478225
24.5395
141.651
-6.18858
72.6077
1.88562
363.969
276.647
7.67842
13.791
3.16528
-5.76534
1.74553
35.6123
57.101
-35.0423
30.5186
6.24327
-9.86003
-4.38491
560.413
-7.97083
27.2335
24.6574
-1.00764
437.426
-23.4356
2.45925
20.7393
27.629
8.5792
30.8569
45.9162
17.2323
28.9005
29.7034
60.1925
-11.6492
-18.6536
41.9978
0.913418
19.4111
3.24144
30.4633
3.92477
39.3869
55.9699
35.1264
96.2565
2.41564
3.75969
171.699
24.545
14.4097
14.8494
13.6695
5.49366
44.9826
90.8115
1191.31
28.6147
18.0802
79.1065
254.146
27.3048
15.4113
6.31128
730.214
-23.2187
48.77
11.6911
37.7358
141.401
-8.89718
13.2595
-16.5262
226.65
152.673
-6.93126
-6.96274
-33.1121
16.2298
1.3995
23.4854
416.004
27.8526
38.2501
27.8197
38.0665
71.3391
6.77654
-0.482032
12.7484
-6.41333
53.4125
45.3433
21.4042
31.5775
-5.21438
-7.01158
29.0065
14.5877
-1.78699
158.19
377.601
-3.16597
8.16671
-19.2474
1557.53
1.09567
8.80395
46.5996
37.0005
15.6716
36.1488
21.0151
57.3811
47.0338
17.5391
50.4566
36.1583
59.8416
341.085
102.079
21.4711
65.6509
30.7903
36.0365
27.1046
220.158
51.1035
190.64
360.392
44.0745
1.09855
77.3386
38.9621
77.2324
405.009
46.9825
3.22985
3.50018
6.28298
-12.8535
-6.22434
4.89229
0.0443146
141.002
4.00259
19.3057
-36.8603
-28.6007
-27.1072
273.673
29.0091
31.2166
-2.04235
-24.3726
16.5147
-22.2715
41.7965
5.7681
147.986
27.1755
-3.38239
706.241
-5.39985
6.03002
26.7216
20.2099
8.40968
-19.2474
46.8832
1.09567
8.80395
106.57
48.2449
6.3013
17.4082
4.14849
21.7738
10.0429
83.7501
-10.6934
51.4359
60.8265
7.3202
15.7978
75.3918
42.2005
19.8392
19.8085
4.31313
19.2742
-8.74926
-11.7341
14.3557
16.9333
8.89577
7.96002
58.3906
-16.0002
353.252
5.33095
186.118
-66.312
50.1178
631.19
2.74587
-16.5009
25.1523
52.1922
39.5777
17.2744
7.98095
-6.9141
-14.3221
1346.06
16.8981
-13.8969
-4.31451
14.7405
-14.3134
30.5266
4.42066
2643.72
14.8494
-42.5525
16.7381
39.3604
42.1085
-4.34149
479.819
-10.6794
27.6213
18.1039
-7.97083
16.8276
-2.1325
-14.5288
7.7908
30.8515
25.1316
8.42353
2.45925
24.4874
25.7549
-15.7837
10.2421
38.4199
0.365745
218.181
39.0738
69.5628
36.0151
317.202
-22.8936
5.70927
12.1578
9.9525
-14.3221
-28.6177
-8.89211
43.1351
-13.8969
7.2442
130.704
19.4198
23.0304
24.3744
19.4132
-10.4083
275.359
48.7308
51.4788
488.114
267.398
12.9424
28.1696
0.80525
21.0439
-19.7471
740.011
15.4962
-1.30234
23.4598
12.458
-28.8865
46.4583
-12.7227
349.724
-1.18499
19.9426
16.3357
-32.589
11.6911
-6.64996
-23.7979
-6.96274
-15.6293
-26.7115
33.4748
-8.90658
-6.91108
28.2355
31.068
49.5975
27.1755
204.639
1169.14
52.6962
6.10689
21.5102
-37.3942
405.712
-27.5288
86.8775
-9.87703
-7.01804
-5.44556
-6.40059
-24.9292
-16.6844
9.22719
4.29915
-29.1489
54.2194
66.4713
-23.0822
-9.5464
1.93263
9.79954
23.3565
-22.7334
177.055
1150.16
-8.7986
18.0802
-16.3016
8.11734
46.362
8.73355
-1.80732
56.183
-23.4964
8.26501
-40.3022
39.0641
120.525
24.4874
8.65061
3.2661
10.8744
15.8643
4.11388
55.1374
14.7109
-5.39985
13.5263
-0.97855
-37.3942
19.509
17.3448
-16.69
-11.8108
1.622
10.7636
30.5266
131.196
4.90723
-8.6978
-12.5674
-4.78607
20.4862
21.4937
8.35261
14.3992
88.1397
-8.56508
34.1624
-10.3767
21.1184
10.7299
-8.7986
8.46726
16.2061
6.72075
-21.9238
34.2667
126.947
12.4817
28.1777
370.188
10.986
-21.6224
70.1092
77.764
14.7013
23.074
50.7243
-0.719726
14.5105
-24.7329
19.8236
8.36807
30.3508
32.6486
181.503
20.8371
37.8891
-25.7522
34.6287
12.7136
-28.0239
38.3947
-18.1585
10.0408
-7.01804
-11.0678
33.7647
-13.8969
-13.6848
12.8664
37.0005
-3.06903
-18.1991
-37.081
16.1516
-4.94967
96.8686
63.5751
2294.41
-12.5535
49.2592
-12.4974
-19.2304
-15.6293
376.754
-24.8374
-0.877459
7.45731
-4.00657
41.524
-16.0978
-4.69493
72.7973
-18.1555
-17.5863
31.3771
10.8744
-13.9096
17.7384
392.618
458.062
20.2099
1.96114
47.62
0.913418
17.4488
45.4558
-9.93671
9.93533
17.8632
54.309
22.9525
-14.1261
15.9198
46.5604
45.1021
6.77654
19.6125
49.6643
9.73608
2.66356
18.4591
43.3259
45.3854
-8.88564
18.3358
0.087074
13.8868
-0.960648
-8.78816
25.0333
44.4709
7.97449
-1.69743
46.8832
2.96974
14.4261
24.1108
-5.08062
-3.73658
118.467
610.231
65.7745
0.565001
13.652
4.3692
3.11135
158.821
58.0571
18.4822
11.7082
-10.9499
49.5921
-0.946799
25.9457
35.7318
-28.593
16.0755
23.3606
452.016
19.5302
42.8219
-8.96251
-15.3974
-24.2758
2549.5
-16.2844
0.670447
2.35229
-18.564
83.5546
16.6145
44.4968
-1.19496
-14.5922
77.9958
18.6121
0.00505328
30.8641
-3.68957
32.7268
18.496
10.2631
30.4888
-4.26262
13.6902
40.569
-4.14144
-20.219
19.8881
60.3889
8.18534
278.96
6.1872
-1.253
21.9991
40.5927
620.383
15.9891
14.7341
19.2044
-1.57953
-14.1261
334.353
0.927268
2.45925
30.1096
-0.482032
1065.34
30.9237
82.8247
2.09641
2.28189
14.5877
-28.0239
8.26465
2.78748
107.492
3.24144
-22.0106
-22.3122
777.171
-17.1187
-8.69123
-16.325
108.707
-37.081
-39.1732
6.91341
27.9825
60.8491
-2.89178
511.679
2.67932
19.1699
988.5
16.622
21.5075
17.3703
-0.514486
4.31986
12.2154
-0.775514
45.4795
10.8511
70.4083
-19.9256
8.69825
8.83944
113.009
19.2742
32.4802
8.88063
-0.636781
1.3995
5.58324
-13.3769
34.0277
-25.3705
-29.0578
8.08145
3.87268
1198.92
14.6225
10.2421
-18.3749
25.1523
87.7995
32.2669
-3.26344
3.3433
41.9978
-10.331
13.7889
-41.7361
13.5967
-9.19369
26.2685
-6.40059
775.297
12.8664
1021.91
9.38189
-16.4662
31.1442
11.4266
19.4132
3.16528
18.5975
4.29915
6.45833
71.2196
-21.2081
-3.9242
54.4065
47.6569
28.5402
2.74174
-9.61495
15.4962
0.571728
38.4523
34.9468
23.6362
19.1594
36.2963
-6.93126
8.88063
-14.9258
725.225
16.6082
277.656
-14.1261
1123.49
9.07909
725.849
590.455
-34.4529
-17.3486
7.12623
-47.6428
42.1681
-27.6263
370.087
-7.9011
-37.3942
12.0128
15.9059
54.9301
-33.255
20.7914
33.7647
227.858
-8.06264
23.882
887.112
559.013
43.6685
18.1039
-14.9258
-0.474564
40.352
41.1905
25.9785
6.08595
17.1611
-2.88171
27.0057
-15.9393
1231.85
-28.8307
29.615
82.8247
34.5227
-20.8963
-7.01158
-12.2229
520.586
120.709
23.4022
4.41858
-9.87703
33.7647
46.5996
16.3858
36.7664
-1.69191
-10.6794
-27.4899
27.6213
-22.422
-39.6138
-37.0176
-38.489
0.768747
0.585186
22.6133
6.77654
130.249
-23.9971
443.069
249.473
9.77815
-50.1151
12.1399
8.9655
9.45741
8.26465
4.66155
-12.448
-36.114
19.2189
24.5395
64.8139
27.5446
23.0304
-28.0994
-37.081
579.269
-5.76534
6.17322
17.7027
-15.1211
0.856349
-4.34149
-22.6649
35.6658
2.67932
7.25164
-8.4776
11.7481
40.715
17.4383
8.46726
19.9543
26.7388
-5.0572
17.4001
6.24327
7.00657
-0.636781
-31.7924
17.8632
196.738
42.8451
0.463754
-12.252
6.54947
27.8197
9.95552
71.3391
-21.3345
1.39203
5.25217
29.0496
-10.8787
12.0339
32.2669
207.043
-22.8936
-22.4017
542.373
10.2837
-10.6622
-3.07769
149.419
140.587
-8.06264
9.11827
0.679104
36.1488
-5.61064
-44.5772
16.1516
13.3006
-8.6978
-13.7013
-5.76534
6.17322
27.0731
37.3528
37.4864
27.1159
-4.76585
-0.593362
12.0496
58.5253
8.36393
-10.3517
199.155
181.27
2.43907
38.0149
31.3694
6.85948
130.71
21.6113
41.1905
10.986
353.191
2.64281
9.07909
97.576
310.375
1.08294
44.0421
32.2249
23.2783
27.8294
35.8296
452.135
311.99
20.2099
-9.28326
510.514
-23.7807
4.22636
7.2442
-40.5504
-6.95469
3.93029
0.672528
6.91341
-12.5535
11.7779
6.24327
14.5028
3.11135
-15.4671
-7.20173
-4.75578
42.8123
58.2206
-8.21599
10.8744
45.8494
14.0571
-1.08458
-4.02974
2.09641
22.8966
-20.13
22.084
39.4425
23.2572
-19.7013
-5.04003
-7.31963
31.8907
-17.645
31.3783
-6.81716
2.41564
2.43907
15.5261
289.227
21.852
130.71
34.7298
13.0795
-11.5028
22.9525
2.74049
8.26501
0.927268
11.3689
6.77654
46.3696
179.54
-27.0281
12.1162
60.9087
11.6101
47.6411
31.5775
52.6962
30.3929
-1.38938
1.96114
19.6541
11.9148
30.4633
18.9173
3.77969
16.0882
-34.2996
18.4886
38.8746
13.66
-35.2069
3.93029
3578.88
27.9679
253.564
27.6213
36.8445
45.9742
3.4897
1690.87
9.66487
-4.75578
-53.4207
12.8272
328.547
-1.74952
10.7624
37.1113
-19.5318
4.61994
19.1064
292.073
397.524
62.7397
62.6126
-3.07769
-21.1214
-3.26991
-3.5715
-11.2128
-12.0228
-17.1187
351.129
-3.20655
414.18
342.371
1.73093
19.5768
22.3603
-22.4837
6.50121
-45.9953
3.15477
0.0585613
17.6718
6.0514
258.376
17.4316
39.8889
619.063
-2.36376
34.9705
365.51
-8.37372
39.097
24.8266
60.2647
-30.9927
34.5019
-6.569
949.86
-21.0968
31.4891
1.08294
17.7384
53.4125
290.846
22.2072
240.103
-12.6338
27.1324
13.8868
6.53562
0.670447
13.5967
5.79883
22.5203
-27.0153
-6.18858
-5.87426
10.7636
-40.5504
13.66
7.50782
-16.4662
11.8094
9.90386
-25.6159
44.4879
29.5105
456.395
56.183
187.148
-12.252
-34.8385
19.3258
15.1171
-11.9641
-21.0968
14.6225
-0.935446
2.23981
-1.08458
449.494
352.809
-13.5233
-2.97975
-14.0791
-33.151
-18.0702
-34.2399
7.97449
-24.1862
16.0882
-15.2446
-11.7252
-5.44004
38.7725
-2.0172
9.92135
-5.75073
44.9826
12.1234
-32.8768
-2.46743
-5.79826
-9.31177
22.918
-17.873
-11.489
-32.8405
-21.9553
-28.7478
-9.30358
-41.704
3.4897
16.2241
47.7789
1260.96
19.3258
6.77654
55.74
22.1188
8.5792
409.418
49.6643
30.7745
61.5626
73.3109
41.6373
42.125
5.21737
58.1831
166.333
-3.5715
15.0241
649.523
-0.48083
-25.5578
38.0229
-14.981
-3.34777
63.0033
2.54659
3.16528
86.7581
14.9976
43.9825
-29.1287
-32.0352
11.8094
-25.6159
119.451
-6.25898
-2.34863
6.61881
22.4498
16.6082
0.463754
0.294535
-59.1037
-12.1912
37.1901
13.7036
5.74675
31.1394
-0.370032
7.86201
15.782
7.21465
15.2149
-1.46624
-14.5078
15.888
34.2654
743.154
24.1942
42.1429
197.359
341.257
25.4585
-13.6848
67.9226
-17.2386
8.96682
3.43217
16.2298
-30.4596
5.58324
-1.41031
18.0982
-7.56687
42.9352
69.9862
5.27035
57.2836
38.0483
204.419
37.4829
352.177
-15.2741
60.1925
-7.08844
-44.4929
0.895516
45.746
-40.559
-22.9955
-10.7662
-18.564
9.40189
-36.3856
-30.5514
65.3403
23.882
2.55317
8.03784
13.13
-29.5847
29.2701
4.42066
-3.89127
43.6545
19.2742
-11.7341
29.3483
-7.42952
25.3595
33.6942
18.4822
4.21189
22.7833
349.443
-6.72752
16.5753
701.486
884.684
119.458
22.1188
14.2014
506.87
12.183
9.73608
17.6561
35.8296
15.4004
155.143
1351.97
4.66155
11.9148
1.90562
-2.65246
-11.8108
1.622
-7.97709
-13.1069
6.02256
19.8998
43.2857
13.791
-43.6864
24.2197
6.17322
2.7102
9.2418
37.4864
19.6197
22.5474
13.9237
28.9787
22.9925
123.174
15.9635
18.0802
-6.39771
7.99813
23.9695
17.2623
-1.34054
-18.1196
207.532
-36.244
26.198
21.0785
-21.6224
350.159
22.6133
-32.5788
33.2512
-15.7837
-1.00226
267.056
-1.50832
300.64
7.90409
4.23282
70.236
-7.9011
-9.28326
248.29
13.7006
2.54451
-37.0031
69.5171
35.3552
37.0005
-10.5653
23.0304
-1.47371
767.652
2.05622
-12.4459
-4.33099
19.2917
2.7102
21.4937
-13.7118
-5.79826
-16.808
-4.81695
32.2883
-2.88046
685.664
17.3703
17.8376
-21.9238
30.5186
20.125
6.85948
-51.0743
0.996608
14.9536
-0.258435
0.463754
-47.8593
-10.4756
-4.69493
39.0641
13.7036
30.1096
-34.4529
-15.9948
40.294
12.8369
41.4518
174.696
17.7621
10.8396
21.3831
0.913418
-3.16597
-17.3733
26.7152
26.4136
6.92988
-7.09591
53.6329
7.67842
372.796
785.785
25.199
24.2343
-4.76585
-19.334
-3.9242
-18.6821
2.67932
2.74174
34.6259
21.1483
-1.253
27.4742
55.9635
39.6499
47.7181
47.6204
420.718
552.13
5.25217
137.89
36.4791
19.1064
30.2074
39.7632
34.6287
8.9655
19.6541
-10.6622
1167.57
18.1743
-10.5653
247.918
17.267
32.0413
19.4132
31.716
9.92135
27.9825
1124.44
177.041
10.2267
13.177
7.25164
-17.8479
26.7406
33.2187
4.31986
12.458
-36.3828
152.301
29.5917
26.6327
49.8731
249.67
63.0462
10.7135
603.494
24.9279
42.6138
14.3557
11.3111
18.7017
29.7266
0.463754
37.7759
-2.88171
21.3835
18.4494
6.20739
12.3987
36.9993
52.1038
10.4533
-6.62446
27.1755
155.913
2.66356
20.3331
37.7037
16.4618
-3.66106
-0.960648
-10.6622
359.314
4.22636
118.243
9.40189
-21.1811
159.044
73.6302
0.0115547
22.8892
7.67842
32.5317
12.0805
24.3679
139.962
9.19426
4.6158
-26.4815
2.7668
9.87404
-8.7986
28.6129
29.5917
387.205
32.927
6.04095
-18.0516
835.557
-19.4127
20.0838
42.5014
-17.5965
20.659
-4.7759
28.252
7.05025
14.3266
11.821
-16.9783
-4.74901
46.7705
12.9869
32.3466
-51.9089
45.5111
36.9916
25.6001
-11.719
2.87067
44.9386
-2.1325
13.5822
-14.1261
30.7538
29.6938
8.08145
67.5909
610.226
-17.3486
9.0003
-42.0206
10.2421
27.1755
245.868
77.0591
45.3854
37.966
12.1399
-2.2789
163.131
280.004
0.913418
24.945
-0.506696
19.2189
31.8907
-9.93671
25.7561
-40.5504
-29.8029
23.78
8.04728
-21.9238
13.7395
-28.7478
-21.0893
15.9891
20.5758
170.282
187.87
32.1537
13.243
-10.0901
-26.719
10.4533
-16.5009
12.0339
-7.77787
0.222348
0.484688
23.3843
10.1387
14.0319
-16.3884
-39.1788
-23.2672
-41.7958
-15.2446
25.7561
4.42724
71.7561
1.88562
19.141
16.1516
13.3006
181.641
47.7307
-8.94113
10.238
24.1182
35.0928
-18.1689
-15.768
1213.02
-0.393312
-2.60398
-4.7759
18.8817
-13.4051
114.895
-50.7115
2.74726
50.5186
-17.7096
33.6016
20.8023
53.6248
-13.3972
-8.4236
-42.1656
28.2319
-4.58787
15.3946
-20.8365
-6.93126
2.40759
-10.6233
31.3694
-26.1702
-41.704
501.991
17.3303
50.8943
-12.252
27.0057
-10.3171
87.7899
-13.6005
18.3706
327.17
171.412
240.819
17.6561
41.4518
0.407822
-38.8707
49.6212
-22.4017
842.224
45.891
2.45623
2.54451
573.942
15.1692
618.473
35.0409
-25.5578
-12.5769
11.256
-37.081
34.8923
-16.1941
-2.45692
-26.3801
-12.5674
8.33239
7.36773
-16.8615
19.6197
-21.6324
-45.5709
-13.2945
33.7918
2.74174
121.57
12.1371
-5.11849
-2.77713
16.2061
-13.894
11.7463
-10.8487
4.89553
36.026
189.814
-19.9937
14.5028
6.85948
-41.1627
-15.4671
135.929
-1.91302
-9.62877
118.933
25.1316
-12.1912
-5.91344
77.4219
552.974
27.3199
45.9162
-9.00459
13.908
58.3184
41.6373
4.23282
207.043
5.21737
-11.1573
43.8719
12.1578
-5.14397
-42.9269
15.0241
2.96974
25.9849
-4.22896
13.66
-23.9625
3.03316
210.568
173.705
-21.9378
-31.023
-9.36528
15.8489
-34.3266
-12.3132
-17.873
22.2442
19.6334
163.547
12.604
-4.4086
158.52
9.87219
-9.76364
-3.35241
27.3843
197.845
73.5073
21.3038
33.4569
8.06127
-8.8368
31.3694
18.1039
56.2887
-4.2227
50.5608
-20.8732
4.21189
9.66487
-16.0002
17.6353
998.586
10.7624
20.2447
1.08294
28.9828
42.0189
26.4593
-1.38938
15.888
-9.28326
49.4941
-16.1961
-47.3583
513.972
16.8981
299.072
-10.6794
0.533527
8.73355
-20.548
160.695
29.1076
127.398
-11.5028
305.937
-20.3202
17.733
4.51688
31.9837
1.39203
0.365745
66.3818
16.585
26.4593
9.77815
-27.6263
-24.2758
-6.9141
-30.4918
13.5967
52.5054
8.59194
-21.1811
2390.83
15.6716
-8.82875
-20.6032
-3.34777
-0.143139
-10.6794
0.533527
-14.3715
27.4742
-3.68138
19.7373
33.6942
21.0785
49.0203
-27.2446
6.39094
-30.9319
16.5753
143.014
90.0797
501.53
16.4966
8.36807
42.1681
15.3583
744.794
20.3331
34.141
0.484688
257.643
372.534
-16.7795
47.62
25.2763
-16.1961
-5.14397
99.5021
35.6388
733.856
-30.5514
-7.09591
34.8923
13.791
1604.06
0.551018
20.4862
54.353
49.6047
0.856349
353.605
5.44613
76.8953
17.6718
67.8956
-1.253
1.38437
14.3557
5.14763
162.166
643.268
34.6605
7.20502
53.059
44.4956
-1.00226
7.21465
62.0665
19.6362
431.122
-2.97975
27.1503
26.8191
-9.87703
-20.4381
5.65375
-11.8108
20.3627
669.721
49.2673
-5.61064
-5.22184
25.0354
-2.0172
162.006
20.6198
43.9825
-1.01772
0.80525
43.5327
8.36393
52.2292
49.6185
1324.45
32.4309
14.0895
18.0802
69.874
-16.2455
-33.6664
789.978
16.8276
-12.6547
-36.6149
8.26501
14.0457
42.8123
19.3258
41.354
18.2586
16.4966
-30.9873
22.8545
30.7745
3.46652
9.59268
37.8891
38.3768
986.341
-6.82582
-11.7511
2.35229
9.54697
1.09567
683.468
27.8589
18.2598
-16.325
2.27443
27.396
28.2931
36.2798
22.3457
-14.4415
-23.5267
-15.1211
0.00505328
402.748
9.42889
41.6587
23.3565
-8.80533
34.2667
397.923
-0.636781
1113.26
51.5964
-4.00657
4.21189
28.4055
-10.3171
115.901
11.3689
-1.00226
12.183
9.73608
1020.28
29.7034
20.8371
22.8966
2.35875
0.895516
20.2099
32.6275
-21.8183
-28.6177
14.2141
20.3627
382.989
-7.48471
-5.22184
29.2701
-1.69191
-39.9382
1.73093
0.551018
28.9471
-13.247
34.6122
-23.5065
-6.87519
51.9842
18.1039
9.43708
-10.378
101.968
-25.3097
99.0343
26.8221
-11.9641
10.309
-16.5009
245.725
17.2744
15.888
37.0765
-11.1573
34.5016
4.3303
-21.8183
-30.4918
4.22636
2.0507
89.1768
-21.1811
9.11827
-18.1991
2.27443
-1.69191
341.753
644.096
312.826
51.4359
25.6436
7.3202
20.6733
-34.802
-4.72947
1366.7
3.23365
-23.7911
180.881
12.458
-12.0199
-3.24627
483.116
357.22
76.0305
34.4223
44.7013
48.0536
16.1367
-5.17545
28.3655
66.4386
4.22128
22.1058
440.547
201.953
-29.6447
18.454
18.0748
-14.1193
26.1557
-7.62785
605.811
49.8766
30.9318
-10.7212
-38.4175
45.252
306.462
542.639
-5.22013
-12.4974
-13.6082
8.73355
-17.3412
-0.877459
48.6868
-5.88063
2.1686
4.61456
25.2901
-4.03938
36.1924
12.7484
-10.1615
4.61994
10.309
13.4842
28.9005
18.4591
30.2074
34.141
36.5028
20.2099
3.83521
-1.10568
25.0333
6.10042
933.316
29.2701
14.4097
35.6123
-34.7509
971.571
39.7846
10.238
33.4886
2.7668
37.985
5.10771
-6.92454
15.9635
74.3022
12.3429
-18.2388
14.5992
46.125
360.889
800.645
33.4569
49.9277
10.7135
-0.729913
22.5331
-3.30138
50.8542
21.0879
8.06127
25.7472
46.2149
33.7999
7.0217
29.1076
44.9386
-11.5028
17.3303
15.7613
15.9198
33.4419
24.4874
33.3632
8.36807
27.1755
5.98794
-1.08458
167.014
43.5113
-5.13751
1.46924
30.7534
12.1578
34.4036
-9.19369
-13.8969
-32.4255
-57.531
23.7261
-22.422
190.68
297.718
19.2044
30.2796
-21.6224
-16.0978
2.80133
13.7036
110.694
-4.46786
-2.3561
8.36807
28.5188
4.23282
15.888
82.546
41.9978
-32.3658
-12.6402
20.7914
5.65375
17.9623
-6.18858
7.50782
-27.7106
36.7664
20.7969
-5.76534
21.1657
13.1235
34.6122
-4.34149
1.698
-3.68957
19.5459
15.8602
127.192
6.51493
39.8889
246.124
20.125
10.6076
44.9386
20.3563
2.33782
6.48862
30.7538
-10.3171
2.45925
45.1021
-15.7123
-13.9096
-10.3726
92.7679
0.365745
-0.28161
7.90409
25.2584
-6.02703
17.635
14.0319
17.4488
667.838
-36.114
485.415
-21.1811
27.6302
-29.306
1005.04
-5.22184
-37.2992
72.5057
-16.3156
-18.2071
-6.11189
-6.25898
-26.7115
11.2054
11.5389
2.64281
-15.2838
23.074
22.6133
4.90247
606.715
29.615
-12.0355
-17.8689
25.3015
10.1598
33.9555
0.407822
-42.6188
29.0065
-22.4017
32.6275
-5.04003
1040.78
26.2685
3.18175
39.1033
-19.9356
-20.0731
15.5261
-27.4899
-2.51085
-24.8374
385.18
24.3239
10.986
-27.2446
-0.291245
65.7169
-36.327
-4.23016
-20.9848
19.8236
-2.15568
88.5658
-6.60075
-11.6492
1.96114
-12.3501
2.45623
-34.9368
-27.0153
-38.0477
18.4886
-33.0541
-5.08062
-14.981
15.3929
27.396
24.9279
-1.253
6.85948
-7.97083
-6.49966
138.642
1.61563
-8.90658
-4.85345
80.2936
21.1999
1.99862
-28.8307
-49.5168
-1.00226
15.9311
12.0339
278.954
2.28189
-3.26344
40.2509
5.21737
13.2055
6.53562
114.796
339.383
11.276
-0.778392
-58.6624
-5.87426
27.6302
-46.1726
31.3694
18.1039
7.0217
603.41
615.157
40.587
44.907
41.0612
-7.50603
521.636
-53.1936
-4.23016
14.6225
40.4383
21.4865
555.662
5.98794
25.1523
7.21465
13.3408
28.5188
66.4878
12.7136
-1.78699
8.40968
-6.9141
-17.3733
7.97449
30.0166
-16.3016
13.652
3.25844
18.1039
7.56301
-4.62559
48.6868
16.6082
-1.41031
19.0352
-2.88171
8.26501
-49.6725
22.1975
264.829
380.56
363.087
-9.74036
27.3199
941.653
96.516
-2.95864
30.2074
6.03002
-20.13
30.8806
112.039
-18.6536
2.64245
0.913418
-18.1585
-34.2399
137.285
-3.5715
-3.71658
-2.65246
-23.0552
3.49607
14.5117
-23.6838
0.565001
-27.5775
-16.2455
-0.258435
-3.28438
20.9093
-14.1261
236.901
29.6938
-8.21599
3.2661
14.6225
-8.2874
-10.3726
25.3015
17.0889
-16.3819
-0.97855
7.09143
-20.5277
27.0053
1758.79
1100.66
-1.20362
-39.8621
11.7226
-27.9344
39.3869
-21.1811
33.4811
-31.18
131.726
118.078
-31.677
36.2798
12.5356
577.069
-10.6934
40.1915
20.6198
594.958
19.597
46.9102
2.67932
926.218
6.48987
-1.30906
6.15573
17.4877
29.4954
14.3557
25.3595
558.433
27.8526
7.96002
12.0131
-53.4207
-16.2814
-41.9492
-28.9021
15.9311
17.2323
266.602
0.895516
-11.6492
-36.114
-50.4231
597.859
-24.9292
-5.87426
16.3858
-14.3134
-20.0731
4.14849
-24.9457
783.911
759.876
-30.5784
-2.05013
20.6733
23.294
9.79954
-2.88046
2.7668
12.2154
36.8209
370.338
40.4233
-6.15309
36.8792
-0.729913
54.3922
56.4764
340.052
26.8019
-6.96274
277.983
3.11135
-11.1776
42.2261
29.9461
37.2229
39.8191
-8.50391
21.3835
-4.69493
476.598
37.6059
-6.10423
6.70513
34.6718
24.7286
42.8219
15.4004
-31.3744
7.09143
9.45741
2.64245
-6.9141
11.9148
5.1155
1507.23
3.92477
31.8907
32.4007
42.3886
-10.5719
12.5356
3.60499
23.0398
26.242
34.6122
-5.08867
0.621071
5.58324
-9.62877
553.313
22.7833
315.71
13.8872
40.9382
60.5553
481.76
287.886
-9.85236
3.3781
-27.0281
-30.9873
-10.3058
-33.3674
10.1598
7.21465
-44.4929
-4.72668
-0.404831
251.101
27.7561
22.03
21.5833
-31.4885
32.5441
236.589
1.61614
63.3228
68.415
46.315
43.3256
20.9689
27.0308
372.007
-16.0102
8.36393
27.1297
9.87404
-36.1217
845.706
7.10295
51.6677
334.003
16.5903
10.5723
33.2023
18.1385
-19.7684
9.93533
-31.2381
31.3694
-2.51085
-5.55545
-15.4671
8.49287
22.4498
18.4822
11.5389
0.866423
8.26501
35.316
-20.0295
15.1171
-42.0206
32.7977
7.86201
32.0815
-51.9892
12.1399
16.4618
-31.772
0.768386
34.6466
-36.8109
-11.7511
204.838
4.28166
23.8732
571.657
-28.9885
26.198
-8.90658
-34.7408
-22.4986
26.8827
44.6257
19.1957
22.6347
11.1792
31.8607
15.2149
-10.7597
42.125
-7.9011
600.283
-8.69988
-26.7436
-3.26991
8.06127
13.652
-5.00113
35.1176
19.9779
329.361
-2.1325
22.9525
-1.57953
15.9198
57.8048
17.4518
52.5984
-11.9641
-0.482032
5.25217
2.957
-23.9971
17.6561
20.3331
52.8817
28.5957
-9.77516
-16.7795
2.64245
-0.960648
-16.2844
51.2702
-0.506696
-11.0678
7.52782
158.517
479.195
9.11827
35.1264
-38.6763
212.311
-28.0994
-8.96997
14.2776
-3.56598
-6.82374
864.823
-27.2546
-28.7044
-41.4055
372.998
-25.6719
14.3557
-29.9183
-1.91302
-0.258435
-3.4536
-38.489
190.049
10.2976
35.316
15.5777
-26.9567
5.14017
14.6225
-21.4059
-2.15568
95.7997
520.012
-45.3824
-16.0982
29.0244
4.41858
-0.506696
1057.45
-16.69
-25.1413
12.5521
1.622
12.6376
-33.0541
-20.0731
-8.96997
-38.7904
-53.7268
-21.1044
-11.8812
-22.422
1.23157
-22.5594
1.70578
60.6159
33.3813
208.588
11.3903
22.3413
2.52949
426.572
18.2115
33.6917
24.8951
-15.8425
7.47265
10.0408
-20.1365
29.2067
52.2218
238.686
-16.325
223.025
87.3661
11.4266
-12.5674
-13.1134
555.603
2.73041
-6.21556
-26.413
46.9102
81.3901
41.6587
-7.74089
8.389
7.99997
8.85584
0.571728
34.7042
27.4505
6.72075
-16.3647
1.48075
26.6327
-16.3016
11.7779
20.125
384.25
7.0217
-19.6181
166.533
-14.5288
7.7908
328.828
15.7613
-25.3097
34.3184
24.4874
-32.5788
25.7549
22.1188
8.5792
-29.1133
2.81269
20.8371
23.8336
10.7921
12.7464
7.1803
35.1176
729.078
-0.474564
14.1151
89.9162
-0.258435
21.0785
41.524
0.866423
2.64281
-36.5541
-2.16531
197.362
43.2281
36.5459
9.73608
2.66356
11.4667
-44.4929
7.58334
38.2497
338.245
-21.1214
4.22636
-27.9344
-17.645
-38.0477
25.042
-5.0572
9.90386
83.08
18.251
-1.80732
-17.3412
20.5758
-5.88063
30.4488
-14.2238
-51.5466
84.0417
392.265
7.62081
10.7624
37.1113
4.83107
-14.1207
21.5533
2.23981
1071.68
66.0001
15.4772
40.2509
-13.5233
-1.78699
17.635
45.891
23.8562
21.093
9.54697
3.18175
30.5266
22.5003
323.498
6.15573
21.852
-28.0442
-26.7115
36.6039
93.6644
16.6082
26.7007
-25.3705
-12.1912
31.5679
8.08145
16.9911
20.1327
-24.7329
-13.9096
40.2272
40.294
7.86201
381.225
1.59246
26.4593
37.8891
55.2434
8.9655
-14.9055
624.977
26.9074
-15.4992
2.35229
43.1351
-19.5191
-6.18858
-20.6032
-18.3403
3.03316
424.211
23.78
-25.6859
80.4839
520.058
790.798
7.41558
20.9584
80.5155
8.18867
27.739
-2.19003
19.188
0.300252
-0.870284
2.33654
-1.81449
21.5128
217.133
68.2351
23.4161
39.0641
37.1295
23.5504
-27.0281
12.183
823.081
212.559
196.495
69.5628
-10.8366
32.7546
16.9537
21.3831
-18.0702
-33.255
-31.6825
20.6463
-34.5116
-32.4255
1.622
-21.8677
-11.7341
42.4667
-28.0442
-66.0669
43.0646
7.96002
-9.0758
4.61456
12.0131
0.12455
863.462
33.3632
-13.9096
3.46652
47.074
4.15595
549.586
182.68
16.4618
-32.8198
422.247
-10.5739
3.24144
-22.0106
-33.5566
17.9623
-1.19496
502.791
-4.33099
23.0398
19.5768
12.9899
131.19
13.9975
-17.0427
18.7992
17.7343
0.503707
6.19393
-4.23783
11.7082
17.1611
-16.0002
47.7789
24.948
22.6133
14.5105
25.8669
-30.7762
8.36807
47.7903
37.8471
-11.526
20.7018
23.2572
0.582167
8.86364
11.7226
-3.5715
54.3795
-23.2672
16.6145
-1.19496
4.28971
63.0033
-1.69191
-3.0756
78.1279
0.83613
12.1007
8.30151
-21.9238
-0.489696
535.346
28.1777
27.2335
749.587
2.74049
0.768747
1.58282
-1.28888
3.87268
-8.21599
-11.6144
149.134
19.6125
44.0421
10.1598
-5.39985
-5.21438
0.484688
3.3433
13.8868
19.6541
604.817
-14.5143
-5.44556
16.0882
-23.0552
35.3552
46.3708
-18.0616
-33.1682
99.9466
63.2286
105.014
66.5889
565.929
14.7341
12.0131
100.908
58.2206
18.0209
20.2447
-27.0281
17.7384
9.73608
4.53762
27.8294
50.8221
32.2669
5.21737
-4.70878
58.6782
6.29265
2.0507
45.0091
12.3401
-17.433
27.8589
-8.69123
9.91191
-13.1069
-1.47371
27.396
-14.8104
17.5391
70.6317
-10.6934
519.121
30.8641
10.2267
-7.67233
46.9102
9.12571
8.389
32.3628
36.9668
17.4383
25.3339
19.9543
-15.768
223.516
14.5992
305.868
19.8881
-6.80719
159.019
13.6835
15.5261
-1.253
-11.719
6.61881
-6.62984
-44.0503
9.07909
121.095
321.969
8.36807
52.8396
10.1598
39.0738
485.605
45.3854
21.5102
-29.898
2.78748
-3.07769
87.5744
29.2067
160.603
48.4737
-14.3134
469.058
-16.855
-10.844
54.5301
410.954
-19.9937
12.4817
13.1852
505.523
30.9817
297.938
39.097
11.7082
39.6499
2.74049
-36.5541
4.33332
20.7393
-4.46786
544.871
-8.2874
38.4199
-5.25645
29.7034
365.851
234.743
28.8794
23.4022
-20.0326
-19.2474
11.7226
20.7914
24.3944
-9.93671
37.0005
66.2714
122.356
-18.3403
359.106
33.9153
738.947
1006.91
-27.4899
18.1039
744.071
-3.28438
26.5315
-17.8742
27.0057
10.9532
41.8146
41.354
29.503
-17.8689
29.0496
-3.38239
-1.08458
20.3331
32.0815
-1.38938
25.2584
7.09143
-11.1573
-10.476
19.6541
-16.1875
21.1563
7.50782
-18.3403
74.2477
15.1747
-8.6978
6.17322
10.2065
35.4787
24.3679
2.75308
-8.51398
-0.593362
18.5646
-2.94288
75.3918
-8.50266
14.7479
24.8666
-3.18313
26.7705
-33.1121
31.3694
864.011
36.6039
7.45731
-4.00657
15.4563
-12.8239
-27.1837
7.20502
-3.16295
95.0953
7.12623
287.604
10.309
15.782
3.46652
56.4443
2.28189
662.441
10.8396
351.219
12.1578
-16.1961
-34.2399
4.22636
-36.9163
-8.8368
-32.4959
690.653
11.2054
-18.2769
4.04267
-55.2947
9.07909
7.62081
29.503
1.50403
12.3273
4.68675
0.365745
42.0189
-5.90381
-10.7597
8.86364
0.176637
26.2685
169.762
-43.6699
25.9849
38.8746
19.2822
-53.9476
46.1367
3.93029
15.6651
-9.95318
14.8494
28.662
28.9471
13.1235
-31.2941
435.404
12.6288
-0.636781
-16.7998
-22.9634
23.4854
26.198
26.7007
-42.2371
-2.97939
5.33095
8.08145
43.2281
1.15434
-17.3486
-15.7837
-19.7429
220.204
42.0189
16.585
11.6522
-29.5004
-25.3414
-44.2092
-4.70878
-12.5363
-27.4405
19.2189
-11.0678
98.7591
-44.2985
21.1563
-12.7181
-1.69191
154.346
561.637
5.47906
51.8805
-7.67233
12.8738
21.1865
29.082
10.5839
-12.0199
0.501864
10.8511
-16.3016
0.533527
-0.636781
5.68895
-4.2227
-13.9959
3.70918
320.76
-20.6853
3.57985
423.529
40.0012
29.1726
493.097
15.5595
11.3903
13.0532
28.7664
25.5222
46.3224
-26.6893
6.51771
-19.1455
717.854
34.5016
17.78
-8.69988
25.7302
27.6522
27.3506
-15.3646
50.1963
4.19547
17.8704
-5.56262
40.2535
10.7711
53.7054
-15.0631
1.70578
13.1087
32.5049
-17.5863
44.4956
7.12623
-23.2799
30.8569
25.3015
30.7745
157.644
457.68
-59.4854
326.983
7.09143
-11.1573
-20.0326
10.0408
-15.4992
-50.1216
-16.69
-27.0153
-19.307
10.7636
-1.33249
-40.6645
-21.8677
-13.6082
-6.25898
5.68895
83.8584
190.277
-15.0315
7.23783
-10.7806
111.339
343.881
26.3615
-53.1936
1.50403
-13.9096
44.0421
17.2323
38.2708
74.681
35.8296
21.0225
-38.8707
-7.9011
126.476
-36.8992
-23.6924
1013.36
28.5892
60.1468
318.025
27.8589
10.7636
-18.0616
-7.09591
104.233
-16.3156
2.7102
22.3603
28.116
15.8489
-16.3016
8.11734
36.8445
33.7999
-36.0818
420.787
20.5758
-3.28438
24.6574
-2.88171
-47.7985
485.092
9.95552
-17.5863
25.7549
22.1188
-6.62446
64.6569
21.4042
3.46652
15.2149
116.6
27.1324
-2.2789
-14.9055
30.7534
8.40968
2.35229
-7.46471
23.5845
-38.0477
10.9923
64.2598
1.1591
15.1747
-10.5719
-8.07912
5.47906
-27.2749
-18.1196
-26.7266
499.739
-39.2886
2.87067
-31.3954
293.123
-0.291245
13.7036
22.6133
20.2447
25.4458
892.927
12.183
32.2249
28.9005
260.214
41.4518
19.1485
-14.5078
34.6287
-13.0314
-0.960648
-17.3733
17.3448
0.176637
1.09567
-23.0552
-17.1187
3.2673
26.7785
27.396
-33.1822
-4.78607
-17.46
2.43907
16.3769
1.94082
1.3995
24.8266
10.1391
-2.82086
1812.81
28.2355
-13.8382
8.8883
31.4891
-17.6577
277.728
100.115
3.46652
47.074
11.7291
246.398
-11.6492
-14.9055
-29.4029
242.425
-22.9955
-7.01804
18.4886
33.2524
-6.81716
3.93029
-2.45692
-14.1564
29.9901
15.8489
5.02884
36.1408
12.6288
-11.8812
-28.0442
-36.0818
-19.6181
9.33138
826.927
-2.82086
-6.91108
56.3465
-8.21599
30.8569
6.56082
306.262
50.8221
9.77815
-5.13751
8.39178
72.6837
34.5016
12.1578
-16.2844
25.0333
5.1155
4.22636
-24.1862
-17.433
29.733
-51.7947
109.237
-26.2254
-29.5847
25.522
262.551
193.701
-30.5679
-10.6934
-5.75073
0.00505328
23.3678
-27.2546
-38.0747
449.6
35.6658
23.294
587.45
-10.3517
41.7332
26.8087
-6.39771
7.99813
14.5992
17.4001
-40.6084
4.98542
33.2586
-15.87
18.7017
11.8296
10.7624
156.419
21.5533
94.0691
24.0812
11.4667
847.486
32.7546
3.3433
-11.1573
0.768386
114.988
6.10042
2.0507
52.5054
-12.0228
-8.06264
22.2367
16.3858
-51.7947
2.41564
1.88562
196.062
-3.56598
25.0354
14.8494
49.5618
144.175
10.2267
-21.9238
1.38437
-6.25898
5.58324
24.1044
-12.6547
19.0352
58.8648
19.6679
31.5679
30.5702
-8.21599
209.525
12.3273
2.74587
10.1598
22.2072
30.3929
-20.13
8.39178
-9.28326
0.913418
-20.0326
309.891
1.36737
-44.4994
-13.0869
-21.3931
-21.1811
176.841
-12.5769
15.0041
-33.1682
-16.2455
14.5028
-41.704
-9.62877
22.7833
57.8048
-23.2085
-0.370032
-4.53926
15.8643
33.4516
4.23282
8.39178
1.46924
8.26465
32.7725
-25.6548
-29.3146
100.693
2.35229
-18.564
78.7423
-8.27466
-6.18858
-10.5653
-7.48471
0.565001
8.02979
21.852
-26.1702
331.235
27.2335
10.986
0.463754
35.9018
-30.9927
-25.4682
19.6679
42.8123
8.08145
1.15434
-0.791131
1477.64
14.0571
675.03
13.908
208.244
45.3854
4.23282
58.9916
-6.02703
-13.0314
-5.0572
112.977
-31.2381
29.4954
155.073
14.1151
-7.7547
51.0635
-1.57953
-27.2446
19.5094
6.54947
14.7013
11.3689
-11.9641
7.01423
35.2372
13.9903
37.8471
33.4516
45.8731
27.7062
-3.66106
51.3682
51.5132
15.5747
126.233
1.36737
721.994
20.7914
65.6239
-15.5589
7.01543
21.2938
11.8655
31.3694
421.028
17.8632
58.3906
4.61456
38.2501
8.42353
39.0641
39.9406
56.3465
22.0068
-2.87633
4.11388
5.34059
761.093
139.089
-18.256
486.279
-16.7795
23.4022
-16.1961
-3.5715
22.5203
8.59194
14.4261
27.8589
6.3013
318.603
47.252
22.6709
4.42066
-1.30906
38.0149
11.8655
304.983
600.938
-5.55545
273.139
214.64
-8.47225
15.6711
3.27485
46.2092
-13.1891
53.2426
2.80133
33.4419
73.2131
42.3838
7.01423
40.2272
44.0421
-1.50832
13.3408
2.28189
143.898
3.83521
27.0053
578.126
-5.04003
-17.3733
3.92477
-45.756
95.3253
-1.19496
1439.85
17.4001
4.3692
100.71
51.8371
5.14763
12.241
29.7266
-1.41031
7.7908
36.4737
-19.6875
19.3258
26.3615
308.501
8.8883
3.3781
4.83107
40.294
10.1598
190.873
18.963
-3.34031
-36.9966
21.5102
200.12
-20.5277
115.086
19.3228
-14.3221
11.7226
-15.7709
31.6071
63.2374
-8.69123
-3.73658
-12.7181
77.9958
-1.69191
11.1013
-1.30906
352.858
93.2287
838.171
0.866423
4.51688
-2.82086
52.1826
51.185
181.302
942.285
19.8236
14.0571
36.3967
24.0812
375.036
19.1485
-14.5078
-1.78699
27.0053
-8.45691
23.071
11.9148
21.9821
0.478225
9.54697
-12.0228
-21.1811
40.7486
26.7785
18.7522
7.89662
56.7555
36.8445
-5.55545
-21.0893
126.559
148.012
37.2229
390.27
15.2871
12.0131
21.542
19.3258
18.2586
22.1188
10.4533
619.314
668.106
20.9805
17.6561
108.414
49.1335
1377.92
60.8656
14.5877
34.5016
6.20437
-39.8621
585.187
11.421
37.5129
-34.9282
-18.3403
182.944
2.05622
3.16528
9.22719
9.92135
32.6953
9.2418
22.4938
10.2493
-2.89178
-20.7908
13.5477
478.755
-38.7904
13.652
23.8732
34.9705
-20.548
258.147
-4.62559
22.4498
5.36376
26.7007
2.74049
0.768747
206.732
31.9837
-8.21599
5.14017
-4.11816
-34.5243
29.0496
-3.38239
-16.0771
0.222348
2.28189
3.3433
3.83521
25.1312
-1.20362
37.2293
42.6227
-3.06903
26.7785
29.2701
32.0413
32.5317
-3.89127
6.17322
6.45833
9.93533
49.2592
-18.1196
33.2435
12.4817
-13.0517
-43.5781
812.467
1445.37
7.7908
-17.8742
-25.3097
22.1975
0.585186
-17.3486
25.8669
-13.9096
43.4693
-8.96251
-20.13
6.51771
-7.9011
16.9537
6.53562
15.663
-24.8696
303.775
35.6388
486.479
6.92988
-15.2446
44.4968
-18.0616
53.0154
16.8781
-38.955
51.7589
1373.11
-1.32305
-8.5342
22.3603
3.75319
-0.593362
-1.8155
-12.3132
-3.99276
-12.2257
-61.2231
21.9991
-34.37
3.27357
347.699
36.2859
244.86
27.9427
48.716
28.7568
31.5073
59.1576
3.96544
13.6855
191.301
-5.68742
37.4829
8.79904
-8.58084
10.9628
30.2074
40.2688
11.9148
6.98957
37.5129
-13.6848
10.9923
18.2598
-25.5578
-50.5882
28.5114
0.533527
2.49514
1.38437
-20.548
38.4779
78.6718
33.4748
5.91673
-47.8593
60.7389
-29.0578
48.4345
24.4874
-4.46786
25.7549
5.25217
-36.3984
8.36807
15.9311
13.4842
345.618
33.4516
296.325
9.85502
2.76958
-4.15296
0.768386
4.41858
1.36737
797.574
42.8515
50.119
-10.5653
50.6113
54.7483
29.2701
523.047
15.6651
1.29121
41.1009
59.9752
42.1085
304.455
-13.7118
-17.0427
16.9252
-30.9915
3.50351
100.218
8.06127
13.652
336.842
0.0667491
5.58324
138.422
-12.6547
167.658
56.3465
7.12623
34.6718
25.9553
47.074
39.7632
0.484688
15.888
-6.02703
25.2763
23.071
13.7889
6.10042
2.0507
76.8683
-20.0497
300.384
-16.2455
507.382
27.4742
-14.9258
37.4424
-0.258435
-14.5288
2.1686
6.48862
-32.9644
-0.946799
32.4443
28.2355
-26.9567
-32.3412
3.3781
152.882
-1.00226
-12.7527
45.7671
10.9628
18.963
-51.9892
42.125
-3.66106
13.8868
-25.5665
-42.9269
97.483
-12.0228
-32.4255
87.6003
-12.5849
20.125
33.0964
7.56301
29.1076
22.4498
28.4055
34.5019
17.4518
12.6364
12.7484
91.0381
28.9828
317.656
6692.66
178.444
4.23282
18.3358
-16.7795
15.7609
6.53562
15.5747
17.537
-28.6177
-1.39584
58.1276
140.303
12.6376
2.55317
17.4082
-3.18313
-1.34054
113.065
21.9991
38.7186
5.68895
8.89577
30.9817
-15.251
7.96002
30.2796
11.8296
35.7318
-19.4604
421.295
19.8236
0.871807
252.063
195.269
-14.203
24.5852
30.3929
-33.2485
311.99
-9.77516
-65.5052
12.0128
832.999
-3.16597
6.29265
-8.00296
-20.1365
-18.564
26.2685
-38.0477
14.7405
63.2374
17.5457
38.0229
5.63375
-8.96997
44.2626
3.16528
39.2122
6.17322
429.997
26.1084
-5.61715
8.37528
-4.34149
16.6905
-11.1858
101.765
15.5261
19.3617
-19.3774
-8.37372
-20.8732
6.08595
19.0352
-10.378
32.6279
0.927268
52.5984
-11.9641
33.2512
124.771
-17.8689
32.7977
9.73608
-2.95864
5.34059
22.8966
2.35875
15.888
-8.60194
72.1279
-16.1961
20.6463
-17.645
-13.6848
597.575
268.556
48.236
559.709
27.2335
24.3239
7.23783
22.9525
39.6499
-16.0002
38.2501
-6.569
18.4494
28.6962
-21.3345
36.9993
2.957
19.6125
38.4199
49.5152
131.407
43.5113
11.7291
36.5028
-9.28326
40.1238
53.3873
-16.2844
-26.7436
37.5129
19.8363
-14.4275
36.1408
411.042
18.251
98.6887
-1.80732
12.241
54.309
6.08595
529.255
-29.0578
361.404
-11.9641
7.01423
102.283
452.522
45.9162
24.7286
0.78949
35.3256
13.5263
217.876
380.031
-29.898
-2.83471
-18.0702
43.1351
-4.52652
-21.1811
1928.16
132.578
34.2748
61.1292
35.7894
26.9095
5.03934
21.4509
7.36773
48.7308
36.4863
199.507
476.578
-0.489696
36.8445
-22.422
-4.00657
-25.7732
39.6499
36.376
22.1975
497.213
65.7169
-10.0901
5.14017
-24.7329
-27.0281
-17.8689
17.8052
10.1598
41.4518
34.141
339.691
15.888
-0.404831
1.96114
25.2763
13.7006
10.0408
-26.7436
-16.69
-34.5116
-13.6848
183.406
40.7486
-12.4394
36.1488
9.77069
66.7514
2.05622
17.5391
12.9753
28.662
256.619
-31.2941
-36.8603
3.11135
-16.7998
-11.719
31.6007
11.5389
-8.50391
6.54947
16.5753
45.5628
264.368
16.3846
2.957
-12.2467
8.43489
43.4693
8.28576
32.0815
838.192
12.1399
-13.0314
25.1312
602.157
-10.5739
-51.1065
-8.69123
24.9044
-16.855
4.14849
77.9958
0.182154
-8.6978
-0.582854
13.6695
-6.66013
24.3679
13.9975
-25.3806
-36.2006
116.016
11.303
11.6736
0.86767
50.3552
25.2556
154.177
15.5643
-6.52527
63.0578
846.302
58.5979
33.0065
59.1639
345.247
4.43721
344.552
-28.7831
-4.27902
3.146
-19.4706
26.2812
39.6099
-10.3981
24.5039
203.987
4.95631
-16.3016
-26.7115
7.45731
-0.258435
-14.1261
-19.6875
46.9762
-19.4604
-36.0893
9.0003
4.83107
8.36807
75.9013
-25.4474
5.34059
960.192
-41.7361
-25.7587
-22.3122
71.2461
124.784
-11.4965
388.332
51.7589
-5.44004
-31.1866
5.49366
24.3679
255.752
-38.499
-23.0822
-36.9163
-42.4824
-4.23783
-24.9996
91.896
-30.4596
-2.75152
-13.3769
-40.7657
-16.0978
816.146
-28.4022
596.538
9.49488
-4.46786
10.7624
-2.2441
-0.791131
8.36807
-2.80951
-17.9512
-11.526
15.2149
-6.60075
395.96
22.4652
-32.214
-4.01472
2.3044
9.54697
57.6152
49.2673
18.7522
311.495
55.507
22.6709
-1.20154
-2.95424
1.77316
4.55663
79.6529
558.296
45.0361
36.1408
-10.9441
102.203
-25.7745
15.6711
-0.473279
-2.51656
16.6983
-20.6245
-18.5234
19.3077
28.0458
54.3495
348.942
152.589
32.0815
8.9655
-6.72788
-44.3071
-9.87703
7.2442
100.719
-6.81716
-1.33249
3.93029
-12.4459
-6.20505
14.8494
13.6695
8.33239
1.87912
19.6197
143.71
11.0683
-35.0423
43.7246
-2.36376
34.1957
25.2609
4.42673
4.9797
26.0686
7.4865
-5.03701
16.9911
-32.5788
20.2447
25.2347
-22.123
10.1598
18.4591
506.22
21.5102
5.70927
13.8868
-0.960648
-5.04003
-8.69988
-8.89211
-26.0603
30.0166
-41.4815
36.0635
25.8649
-7.81223
17.3139
26.6994
26.9155
-11.315
18.5724
-13.1282
510.392
335.106
42.291
-41.0121
24.8179
26.8039
-9.22443
13.0532
3.60059
98.1069
64.8776
3.21892
41.1879
-15.3974
-3.66106
-0.960648
-23.7807
-69.8471
0.478225
-31.6825
2.96974
-39.9218
267.511
-23.6838
21.1563
774.001
-8.21123
-46.1791
678.269
652.046
22.4938
-20.0497
-1.34054
12.6288
18.1039
-20.548
-19.2152
14.1151
-1.91302
35.3488
-5.32766
-8.44306
-18.6161
-25.0826
690.739
-10.3058
-9.00459
-14.203
112.666
71.6223
-1.38938
17.7621
-12.205
-20.0326
-3.07769
-6.12889
-29.5068
-20.4381
16.8981
-21.1811
10.9923
20.1339
-1.19496
38.0229
35.6188
11.6448
8.16879
24.2197
693.956
7.50132
15.8715
-3.18313
4.28166
27.6213
-15.6293
-24.8374
7.45731
-13.3769
-40.7657
7.7908
-45.9852
25.1316
215.226
815.804
73.2131
668.322
5.25217
2.81269
17.2323
324.436
622.675
-11.6492
-16.7795
23.4022
307.929
139.351
-14.5143
24.5395
35.6388
-8.27466
40.6631
25.9849
-14.3134
-8.82875
399.188
17.267
3.93029
-3.0756
12.9753
45.8137
20.6198
43.9825
36.4636
28.1696
10.238
-15.2372
20.1002
-5.05047
38.4523
42.4431
24.8647
18.3473
13.5142
31.1325
8.56414
6.04095
23.1779
-2.54614
-25.6719
729.545
-3.12706
14.5028
-18.6739
-34.2078
8.49287
11.7082
-21.6224
-34.8385
80.2936
2.45925
43.2281
1.39203
33.3632
90.827
351.389
23.2783
71.4369
4.15595
-10.7597
-12.3501
-10.331
-10.6622
10.0408
26.7152
9.54697
22.5203
-4.52652
166.226
-0.252062
98.8447
43.6451
-16.855
189.681
-9.18818
-6.82374
25.6541
-6.94525
-28.2395
-1.86901
77.6931
5.02884
20.6733
4.17734
-30.2297
284.344
-11.9049
-5.12033
544.044
-25.6159
-6.11189
-8.13305
12.86
24.6574
-10.378
-14.0653
7.20502
9.49488
10.5247
224.406
198.281
10.2421
42.1681
11.6101
8.28576
700.619
35.8296
26.6447
29.0065
-1.78699
15.7609
-0.960648
-18.0702
-56.7287
9.84856
31.8907
-23.2672
-32.4255
12.8664
-23.6838
-3.20655
-33.7216
61.1292
465.333
-16.2455
10.7547
-8.13305
133.125
-19.6181
18.7017
30.2796
12.0131
-15.9393
1.58282
17.4518
46.9762
2.957
10.2421
62.7828
0.222348
-27.6263
30.8806
-9.77516
-7.40919
-1.10568
-2.83471
-41.7361
-1.39584
75.1393
31.2927
39.1033
12.6376
-3.20655
-42.7032
-37.2992
-8.07912
14.8494
15.5435
21.4509
-17.8616
516.225
-8.08963
313.028
2.67932
-1.44486
24.1182
34.6259
2.37777
748.317
8.02979
-42.4824
3.25844
-6.25898
-33.6664
460.143
-15.251
-5.15844
5.91673
-10.4756
-35.8985
-25.6517
-7.8663
25.3015
2.23981
-19.8252
9.08872
7.71861
813.829
288.693
15.7609
229.549
-59.3879
-21.8183
-18.2624
-16.69
50.6313
37.0005
8.17537
0.541579
-18.7291
-24.1807
6.29473
16.2837
-40.6784
-28.2395
456.277
-10.388
1.2807
-45.1537
0.0585613
-41.4741
-12.2257
2062.83
13.6902
-38.7904
26.7705
484.13
14.3557
41.2962
-21.0893
6.61881
33.6942
24.1044
-8.90658
-1.00764
22.1975
17.4518
11.3689
33.2512
-17.8689
165.284
4.53762
1.59246
6.03002
39.8401
-2.2789
0.087074
36.3756
-2.83471
-25.6548
656.594
-39.8621
-1.39584
-36.1736
3.2673
-36.8022
6.1872
4.28166
13.7395
7.00657
183.022
-24.2961
-39.83
162.166
2.33782
34.0277
-25.3705
-32.9644
949.205
57.8048
291.065
10.5247
-15.4746
59.0347
-9.00459
47.6411
-0.28161
73.3109
52.8817
8.39178
7.09143
-8.60194
-12.205
22.967
3.92477
-3.71658
-20.6032
534.509
53.6329
5.80435
14.8494
383.146
640.802
12.1007
-23.7418
10.7547
312.494
462.017
-0.0389559
-20.8732
0.463754
-19.7483
-19.846
-5.49765
-68.1861
-17.3486
55.852
21.6977
13.9903
34.6718
238.372
20.8371
24.7707
-14.5078
6.51771
34.5016
-8.78816
-8.89211
105.124
15.0241
-19.5191
-17.433
50.3477
12.6376
-44.2985
382.851
0.0115547
-34.9347
-35.7504
710.836
-46.2306
-0.489696
-13.7552
-20.548
-30.4596
2.87067
580.922
341.544
-7.20173
8.26501
-44.0503
-0.291245
35.7318
1.39203
0.93862
-1.08458
121.533
116.414
-3.26344
201.421
37.0765
4.51652
6.53562
-35.0251
-23.6924
-41.7361
18.3686
27.7075
12.8025
41.289
75.8607
1041.51
22.4182
33.5649
-15.9393
5.33095
4.90247
-2.3561
7.86201
23.2783
9.08872
48.9481
-8.88564
-6.60075
-28.5158
-39.2683
6.39058
10.0408
21.1483
-5.00113
25.6001
14.9536
-20.8732
11.7082
-12.8239
218.258
60.7389
-1.28888
22.6133
-26.9567
1.50403
-19.5318
19.6125
686.274
12.0339
14.7109
113.339
20.2099
-13.0314
-6.93126
17.4001
21.2358
-2.51085
-13.0517
-21.0893
10.3669
-0.0389559
4.04267
-16.0002
0.768747
-12.1912
528.195
22.6133
34.8875
16.3846
16.4966
164.127
292.72
0.78949
1.59246
18.963
-59.4854
-2.85262
-24.7677
-26.1499
17.635
-25.6548
-3.5715
0.0315549
-25.1413
1.622
-61.1651
-3.73658
-13.6551
-6.37708
12.854
4.10231
-9.74236
21.1483
36.2283
7.00657
40.5927
-9.30358
-9.84489
-0.877459
52.4349
3.4897
-8.50391
36.376
-10.3171
236.718
61.9687
3.02841
29.503
22.1188
20.9805
12.0339
412.517
45.3854
17.3513
460.042
764.706
2.64245
10.2837
11.8266
14.4858
22.967
26.4136
45.0091
499.809
39.1033
-34.9282
43.6451
-15.5292
9.5924
-45.7325
22.2243
4.10231
34.5271
38.9694
-9.47123
2.68257
-32.2626
-5.93816
0.447337
0.300252
11.3111
12.241
14.9536
18.4822
4.04267
4.61456
27.0057
8.42353
45.7671
80.3032
82.6813
52.8817
21.0994
43.999
46.4468
27.0053
-3.07769
-5.44556
-21.3931
1.39324
-37.081
44.2626
129.493
2.54659
293.646
-20.0637
-17.9045
12.0529
323.281
18.6826
29.1066
14.8607
5.55283
-30.3571
37.0778
25.6001
13.1852
-28.5856
75.9593
46.8127
36.071
629.981
220.193
69.0492
19.3258
39.4799
818.247
33.3632
-56.2872
-22.123
-19.8252
5.84455
-9.89954
-11.2859
278.386
-2.04271
20.108
47.3299
-20.0497
2.49514
12.6288
34.9705
1.94082
-3.28438
54.6425
17.733
43.8723
17.7939
65.3011
181.909
48.3557
26.6447
600.597
728.607
221.227
19.3228
59.4634
66.0705
179.942
-17.645
194.337
-6.96274
-16.2455
-7.42952
-58.5706
-9.31076
10.2684
-6.81767
-12.8239
-0.0706102
-56.2318
-20.3974
12.6364
35.973
66.0001
21.0994
27.7062
35.6943
49.4941
401.964
36.1894
27.6043
28.5892
24.5395
20.6463
40.4511
39.1033
44.4968
-1.19496
33.7447
-5.22184
44.2626
52.656
4.42066
91.2464
4.29915
107.658
18.6121
73.9676
8.35261
71.0384
23.0223
23.1099
46.362
14.3557
-5.55545
1.3995
51.5964
43.0646
-10.7806
28.4055
-6.62984
1112.09
61.5529
24.948
63.8428
-2.59379
74.4806
37.1113
23.5717
448.774
59.6885
51.4953
31.4543
-1.78699
4.51652
28.7814
6.98957
37.9595
7.6729
0.565001
41.763
164.659
11.7082
15.2871
17.733
15.7613
58.2206
22.1188
1.08294
28.9828
4.11388
57.8144
62.0665
60.3779
49.6212
261.964
53.2422
53.3873
-37.8362
33.4666
9.80067
16.4078
34.7018
4.84381
29.4187
16.6145
208.7
24.9044
16.8781
84.898
66.1258
-3.12706
42.6138
53.7111
74.0852
33.4748
-6.62984
40.1241
15.9198
45.5628
73.2131
-2.59379
27.629
44.6076
21.4865
44.0421
11.6101
107.611
48.4441
33.9555
22.8966
399.661
55.2434
5.21737
239.968
26.8019
13.652
-10.6233
46.362
4.98542
629.753
-0.877459
-5.88063
971.23
185.827
51.3685
985.883
19.895
63.3482
13.9903
30.9237
30.3508
32.6486
25.9553
48.9481
47.7472
11.3315
51.3682
45.891
-30.3399
10.7856
-1.18909
11.7006
-0.257929
9.77069
42.3886
11.9169
27.5281
-1.03794
28.116
12.1234
-4.76585
29.3917
9.19426
73.1471
19.1699
-12.2508
368.21
99.8292
501.735
396
60.9411
8.59482
47.3535
102.68
19.1364
68.5342
62.2629
34.4223
527.178
18.3372
-17.1826
4.19547
30.2853
-10.7819
28.1706
85.231
27.6377
16.2241
-33.8038
39.1871
-1.88383
256.395
74.1502
-7.04126
575.905
-18.5948
151.801
258.05
43.893
31.5775
637.405
21.0994
-14.9055
62.6126
28.7321
33.2435
15.0593
37.4424
35.3488
49.1895
19.0352
30.7538
32.7864
31.5679
24.948
52.5984
16.1469
17.2323
6.41169
57.8144
69.5628
39.7632
420.275
611.841
7.09143
55.2613
314.336
45.4558
54.5246
38.4499
75.3333
19.1969
3.4902
7.10081
18.204
44.2626
-14.8104
-14.32
-6.20505
-7.6394
-12.5674
-10.4083
12.9899
88.0862
0.879016
656.779
-24.9562
33.7918
-14.1873
-1.44486
10.9998
851.33
-4.26262
-63.1465
14.0895
-27.0124
-18.2388
-5.99423
2.17432
17.8704
-52.9484
6.61881
-18.7796
80.3264
0.463754
-1.57953
-4.75578
19.5094
18.4494
16.0541
36.0623
-29.8392
58.3184
13.5263
5.21737
11.3315
38.2497
79.6242
6.20437
20.108
56.7555
105.569
3.11135
18.8074
-4.2227
42.2261
9.33138
12.86
7.96002
27.1033
34.5019
65.7169
25.5172
63.2362
25.2347
30.3508
57.0115
33.4516
78.9331
22.8966
62.7397
16.4618
-27.0869
7.32762
-5.64581
25.8821
-15.4513
45.9462
2.03271
-1.50341
3.4902
8.97488
-25.8366
10.5294
8.16879
7.85044
82.1429
200.825
14.1222
943.118
-7.43669
2.55266
-20.151
-12.8239
-40.363
35.316
374.938
-70.0602
16.4966
4.83107
-25.3651
17.8052
-5.25645
-12.329
-5.90381
-1.65172
-7.08844
-46.367
25.2584
299.446
-31.772
473.033
-6.58285
326.67
3.24144
6.10042
5.05582
-4.94309
2.41564
-23.9625
-14.32
-6.20505
5.47906
-6.66013
-6.63992
-26.8303
20.4387
18.7992
-10.4391
561.213
-20.8594
-12.2257
-8.01075
25.7472
-30.4596
6.61881
37.4424
17.3303
120.235
9.07909
523.45
41.354
111.724
-19.2227
20.2447
150.797
12.8369
30.2074
9.77815
-7.01158
30.7534
-10.6622
21.2852
28.1425
14.7405
-20.0731
-29.5847
9.92135
-22.6173
29.9901
6.50121
-34.7509
269.272
-5.79826
28.1696
2.67932
-20.0497
34.2667
3.25844
10.6076
-17.3412
-18.9991
13.5822
13.243
14.5105
215.148
-7.13052
23.2572
2.78748
-35.0251
21.2852
45.0091
-23.2672
-41.7958
9.11827
-11.7252
154.353
2.41564
-9.18818
21.4937
-21.6324
-32.4525
-48.9018
7.55483
7.92547
-23.4701
-11.7589
116.764
10.3413
18.0802
-2.64958
6.12406
29.5917
-14.5968
16.1399
4.816
-8.68125
50.3235
12.4464
-31.2941
90.4887
-18.1196
33.2435
-9.30358
-24.8374
29.1076
4.21189
13.413
-12.3497
6.54947
20.7393
-49.4454
-22.8588
-23.4911
-14.0539
-1.50832
-21.6993
29.7034
18.963
-19.7192
325.683
0.768386
-14.4104
-12.448
-17.3733
6.10042
-3.5715
14.2141
61.5921
755.79
3.75969
-10.844
760.156
30.1672
722.807
-1.34054
-17.3563
-11.1776
-9.84489
-0.0389559
16.6082
2.33782
26.5315
-16.0002
13.8872
-49.6725
14.7013
8.08145
-49.4454
-22.9708
-0.370032
-21.4059
8.36807
40.294
13.4842
2.66356
18.963
-5.21438
-12.6338
-0.404831
-29.898
-8.60194
-53.4345
6.20437
79.3812
-7.31963
5.65375
-23.0552
-15.2446
141.948
39.897
-22.4772
468.917
-3.56598
2.54659
6.91341
14.8494
-1.32305
6.45833
-5.75073
-21.9238
-27.4899
-10.0071
228.703
-17.3412
5.58324
-48.9842
-0.473279
8.72783
-20.6853
19.3864
-7.27896
4.20313
-1.30706
12.3273
62.7828
8.79904
925.641
2.52949
33.0185
16.3374
42.6987
26.7152
-5.44556
24.3944
-9.93671
496.375
-16.1875
999.419
-1.86251
-53.7829
187.94
234.879
119.451
413.532
5.68895
38.8808
47.8483
33.6942
24.6574
-27.2446
-10.4756
-13.4097
-49.4454
70.7325
113.527
-14.1207
458.211
-12.7527
47.2595
-31.2941
690.19
-11.5604
38.8657
36.8445
-24.2961
42.2261
73.3831
30.8515
-15.9393
29.6938
699.612
80.7094
-13.8382
35.1252
458.776
21.6977
115.19
29.0496
45.3433
49.5152
140.273
29.2704
248.401
42.9349
29.9614
-13.4733
29.7185
-12.6881
303.14
-2.63446
47.8202
-38.9847
19.4256
28.5672
-5.08062
20.6263
48.0107
37.6635
21.2873
27.7075
393.238
97.7517
-34.6035
30.0446
23.3869
28.7896
46.2092
-15.0631
16.8568
27.7591
55.4095
9.58764
19.1957
40.8594
102.283
27.1087
92.7679
47.6411
84.0514
43.3259
6.10689
38.9506
0.087074
56.787
47.3852
11.8655
-5.32195
-0.870284
200.988
-13.0589
36.5053
23.1674
-15.4658
46.2092
-7.56687
-2.04235
-33.743
611.531
33.8577
16.3846
-0.791131
36.4791
41.5952
38.2708
69.0588
50.8221
17.2744
21.0994
45.8731
14.5877
27.1503
-23.7807
11.9148
11.8094
8.11734
35.1176
648.494
-9.84489
21.6113
659.632
35.3488
603.913
22.7833
21.4811
27.0057
-2.82086
61.5529
14.6407
17.9282
-9.15302
317.172
-30.3551
861.279
-2.87633
253.365
175.078
18.4591
30.3929
27.1324
-11.6492
-35.5202
15.9059
-5.04003
-12.448
-37.988
-23.8846
-18.564
56.2535
-8.27466
-45.544
20.1339
-18.1757
8.02979
-31.2381
149.289
-16.7998
-7.97083
31.8202
659.413
-7.03251
14.9219
16.6983
24.3531
-10.6592
-28.8307
-4.23016
-11.6144
-45.7687
-3.81336
404.8
71.067
724.045
27.3963
21.9596
19.2729
-33.6461
41.9978
27.1503
24.945
45.648
172.892
3.92477
-2.65246
76.4647
33.3297
6.85948
-8.37372
449.737
-21.72
7.20502
15.5777
59.2504
67.0964
-23.2799
72.0863
14.4212
39.2078
154.329
48.011
10.7152
-11.6967
69.2989
16.6979
23.4022
2.40759
-12.4974
-17.3563
1.23729
3.27357
32.8557
10.986
45.2721
1025.98
611.714
16.5753
11.8296
18.8652
-21.3345
16.4966
-19.7429
-4.68358
15.4004
515.853
73.9841
93.2985
-13.0314
15.7609
14.0319
-23.7807
-40.559
-12.0048
37.5129
-4.52652
417.436
-1.19496
2.41564
24.7632
34.8923
303.781
43.776
26.0938
135.498
