# Supplementary material for: Nonlatching positive feedback enables robust bimodality by decoupling expression noise from the mean
Source: PLoS Biol. 2017 Oct 18;15(10):e2000841. doi: 10.1371/journal.pbio.2000841 (PMC5646755; doi:10.1371/journal.pbio.2000841)
Supplement: S29 Data — The corresponding mCherry fluorescence values were taken according to the gating strategy in S28 Data applied to the flow cytometry files (S27 Data) and were used to generate the numbers in Fig 3B and 3C and S7 and S11 Figs. (ZIP) [file pbio.2000841.s029.zip › S29_Data/LChITF Iso 1/3.txt]

"Y2-A"
20.2688
38.1862
24.3823
30.1367
101.865
16.0058
60.8259
-9.06754
23.0342
0.603016
18.8499
25.1302
-1.45668
16.1686
31.4468
4.29662
24.4728
14.7535
-14.0517
-8.47543
163.866
6.41131
30.5894
-1.60143
69.5784
-14.0294
29.9262
-27.8136
35.4709
25.6817
-8.69555
32.2831
3.7914
2.04165
-8.47932
4.95794
0.376094
14.4586
-25.874
-1.4246
-5.7768
25.8307
-29.5283
25.3897
-1.64278
-47.1029
26.7109
-16.1764
-27.2229
14.9128
-31.8376
-18.8023
24.8818
5.69844
16.3959
47.7564
-33.03
-1.20933
19.1389
35.0949
-9.13029
24.7808
0.959342
26.6199
11.0837
8.36268
1.52756
55.8304
29.9599
6.753
5.12927
81.6886
61.6206
-38.4933
48.0733
12.2624
30.9828
1.72323
31.0444
8.64864
-22.0974
13.0126
-37.7306
-10.8125
4.55907
24.1403
45.5287
47.7419
25.4195
3.6025
-12.9469
36.2141
-14.6032
7.83071
42.4968
13.997
5.86832
9.53561
29.3768
28.3616
12.2183
47.5841
2.37996
9.4161
14.9056
20.4761
37.2492
-16.0427
42.3182
32.5026
1.60269
-15.3874
-1.25215
15.7254
7.57255
22.4075
-54.9822
-5.49732
-12.0722
3.5784
-0.519651
251.364
-3.22339
-57.5476
11.5648
37.5912
-11.4834
8.39117
-2.92629
47.6408
0.604319
20.8874
-0.0588348
25.2891
28.4084
16.7302
38.8002
33.2794
39.2319
43.2711
48.0615
339.629
47.2277
36.9474
-23.7718
35.3751
14.0749
38.57
25.0063
6.24411
79.4437
7.57255
29.9038
-11.8786
23.9712
16.9915
17.9129
39.1857
-15.5122
41.4685
6.14694
-5.07371
11.5648
31.969
20.3757
47.7924
36.5022
23.3106
51.3889
17.4709
2.1467
45.2155
20.5559
51.526
-20.3174
37.345
35.052
408.093
10.0451
22.9128
-22.4455
513.662
2.76508
29.3208
37.9041
47.2277
13.1866
35.9276
-1.51117
4.1976
-30.1397
12.1813
33.327
-7.03953
49.7526
30.2163
149.674
28.5849
2.56422
15.7133
16.7868
-7.47474
-11.3061
19.2596
0.0762407
-29.394
59.738
160.119
36.696
28.7544
10.973
-13.5134
66.2142
55.0808
18.8169
24.2816
3.11389
-9.70435
45.1025
34.7794
69.1707
-0.519651
48.9648
62.3689
50.9202
16.9765
12.1852
0.894902
6.44404
38.0856
37.7192
943.618
24.304
42.1557
-7.19889
65.4559
20.0595
16.4128
-1.19929
39.7794
42.9801
494.921
10.2613
6.832
34.1093
22.5569
33.1993
-3.38524
30.4345
-11.399
68.9342
11.8355
29.7529
13.9423
12.2008
25.4516
17.51
37.2099
-13.5134
41.8514
249.984
26.1557
-6.25644
44.5859
7.16225
13.2433
92.8755
65.4226
29.4654
73.3276
11.7691
15.541
26.5573
24.4728
11.0054
40.2962
12.1393
19.5625
45.7667
17.1392
54.5858
-17.7775
2.80028
13.4158
65.0371
25.7832
23.1636
43.5275
35.6505
44.8541
15.1601
2.76508
32.2819
37.8574
26.3051
18.2068
24.6832
7.85916
267.837
77.7736
21.0715
81.6117
151.212
-9.62153
26.1056
39.8293
2.56422
-3.02731
28.9991
35.5275
9.39186
-17.3373
34.9769
29.0157
39.1232
6.44606
17.823
62.9329
71.858
50.3284
-4.14305
62.5771
11.3207
37.4001
-6.25644
25.8453
27.777
-5.49732
8.54252
23.8432
-3.50907
-6.97153
9.6907
56.3319
14.0593
-21.5939
6.44404
51.3889
0.604319
39.628
52.7118
-51.5107
74.9038
7.79363
33.5968
50.0446
44.5238
26.9117
31.9024
12.995
37.6489
-12.2275
39.7782
22.8649
139.272
22.2566
40.1793
29.0674
44.1922
23.1322
65.3209
-30.38
36.2292
53.2067
9.44662
33.6519
36.8471
-13.4525
31.0313
20.0951
20.8538
24.8876
-5.07371
19.061
37.5912
33.4942
30.9259
10.2652
8.3181
-8.58121
-18.1363
-25.9643
30.223
-17.7775
14.9337
10.2965
-1.5767
11.108
20.0595
33.501
49.5496
44.06
32.9478
10.973
8.97541
9.99224
64.4511
35.6835
56.1407
23.7286
50.2081
26.3461
-8.60303
-50.1824
27.413
-13.5308
8.75366
10.0684
39.3591
1.83194
-11.3596
-43.4495
17.5715
234.145
0.01942
-4.04173
-3.08248
-38.8133
31.544
-0.204136
12.2577
28.9668
-14.6897
6.16757
-20.0117
102.261
21.382
-22.0714
112.969
-14.444
0.320366
11.3543
24.1238
38.4221
-15.9717
-8.54849
-4.83308
26.8412
26.4748
2.83724
346.643
2.17144
24.2265
35.052
16.4128
4.42291
9.79431
3.7914
-5.03113
33.501
169.49
17.823
42.3182
21.2582
20.3433
-28.5059
43.7254
30.718
18.8169
26.1557
-45.6118
595.561
-4.08215
-7.37139
29.8153
20.0951
26.476
11.7691
-5.07371
28.2209
12.8795
0.940796
-2.85323
32.4634
-22.2162
30.223
-40.2663
24.304
-12.8211
25.6817
7.26412
21.4386
4.70459
34.8219
11.8878
-5.89358
-11.6393
47.4736
32.592
15.0688
39.2741
18.1064
265.726
-7.83028
-29.8602
44.8079
1.35441
37.7204
-6.97153
-10.6959
13.2284
-0.239012
17.8074
5.58007
374.698
56.0741
6.83187
-3.72199
96.4556
26.2261
4.98253
75.6675
20.6341
42.3182
30.6285
-0.271378
-19.1356
-3.12622
53.2067
9.44662
-3.82938
-24.9971
25.8453
-24.6969
24.4877
46.0238
27.9413
-9.88998
65.8314
0.52474
-10.6959
-7.1759
22.5987
33.4942
282.051
-14.0976
-23.541
-8.77927
29.7529
19.5645
21.5712
27.3256
38.1248
-0.394919
-1.25215
32.592
26.1557
1.23983
22.0971
-22.8228
16.9915
4.79439
41.0597
-38.001
50.8388
26.7617
-1.32558
54.6683
35.7172
14.0593
19.6356
-10.4226
40.1445
-40.9568
22.7267
-14.0294
26.1781
-7.19889
24.2265
12.5632
80.1311
11.8355
28.9349
12.2008
29.1997
11.8878
9.09895
-30.38
13.7404
41.9624
380.512
22.4075
34.973
48.3341
14.6585
1.99894
34.7794
11.0747
22.7279
311.62
-27.5625
46.9616
24.1238
51.5406
317.612
4.56997
45.7667
11.8487
-18.468
17.1045
47.8148
29.9262
2.17144
20.4784
46.2964
7.53953
44.8541
33.9008
18.0764
476.436
31.9273
9.9614
54.1158
28.9349
10.3268
4.39157
53.953
34.3551
2.60696
63.637
14.6009
-13.4525
13.2433
53.5201
18.5709
-11.764
52.7129
15.5173
-20.0662
266.438
50.7097
31.6201
27.1777
30.88
424.143
335.696
-19.6516
24.304
27.1631
-12.8211
16.7302
68.7852
5.16845
-1.19929
26.6609
-16.8233
41.106
43.2711
-0.983054
16.2023
4.17092
37.8574
39.4235
83.7991
-9.04995
-29.6222
14.8379
19.6775
172.008
-10.7877
31.2721
7.24507
9.23903
4.43829
-51.753
42.1175
-3.7266
-0.0616865
39.8744
13.1947
-2.3448
34.9769
32.7639
-12.4153
-1.20933
43.5018
-8.95235
39.7383
11.0837
29.1305
-0.346504
37.0897
-13.8617
-14.4015
23.4452
19.8294
19.3841
5.35082
-7.89118
49.4586
16.7853
-9.762
-39.6894
425.538
24.1931
18.221
15.2316
-10.7197
-8.82184
-7.1759
24.4728
5.38319
29.0518
-17.8458
-10.6401
4.02077
37.7192
-21.8977
50.3676
6.44606
30.9415
34.8219
23.1322
-5.89358
-9.76525
38.1032
168.742
22.4075
18.349
5.28818
49.772
37.3116
-2.39372
41.4685
6.14694
23.0373
34.0536
35.7172
110.331
-21.5939
0.821837
30.7742
19.345
32.1318
17.1045
-14.0294
13.4158
-0.136371
16.4128
-10.6533
26.0048
60.9266
16.0812
15.636
5.35082
48.3308
8.11818
10.1032
54.4242
170.148
16.9915
2.92032
5.45247
1.35441
35.8463
-10.7197
-21.9403
35.9276
41.3394
-3.98714
14.0593
10.2652
0.821837
10.1594
-7.22363
84.5709
72.1777
-0.0588348
2.80028
138.545
37.0276
-10.5696
47.2756
-9.32706
284.735
2.04165
25.2539
1.2098
43.5263
32.2352
-2.40797
30.3054
-14.6296
4.1976
16.4604
-38.8987
59.1229
1.28706
39.5867
-22.74
7.36496
9.84427
-12.4283
-18.0198
28.9991
-0.0797558
5.64373
-1.93575
0.518975
1.95031
-0.470735
51.5045
-12.4153
6.28693
0.398258
-3.50809
0.417981
38.4407
-3.36521
27.9503
-1.00765
17.8861
-13.465
63.3266
4.3392
14.0749
6.71091
-12.475
12.8471
155.153
26.8588
43.8364
30.0613
29.9038
23.7286
12.7268
-7.83028
43.2284
23.535
16.6969
-24.8825
52.7129
21.1395
-3.19965
47.172
33.8431
-11.4834
45.8725
25.1847
72.0036
23.0931
-39.0828
26.4748
-29.0219
-2.82192
189.578
40.6742
5.16845
-4.94742
15.0358
31.7357
-15.9756
14.3283
24.7856
-3.37204
15.0607
18.2068
45.298
22.8517
52.9233
23.4257
29.5788
-31.2681
19.5645
2.83052
25.4516
4.39157
-22.8837
51.2217
41.9624
61.9205
58.0148
-0.634239
18.4066
20.7396
4.79439
67.2967
16.3469
45.2167
49.0461
86.3169
95.3384
32.7999
19.6356
23.3106
21.4038
54.9522
0.272635
58.334
10.3335
58.0372
14.0447
-5.32483
31.7228
15.0358
22.3653
30.1526
4.95794
13.5413
32.2352
170.608
207.487
39.6758
-18.8953
21.5516
48.3195
-27.6543
25.3897
18.972
-35.8585
41.7034
399.866
-34.8864
27.125
28.0312
-5.60067
-7.55795
-3.67189
20.144
19.9843
25.2676
13.8216
41.8942
34.1314
31.3468
13.3585
19.1586
74.0479
13.5014
-14.4015
24.1307
13.9423
27.3256
8.1397
-39.7503
56.9549
-1.79778
33.6519
59.5784
12.7844
256.872
32.9054
33.5635
16.3469
33.9723
8.021
30.3054
22.5987
12.8795
25.3037
-21.5939
2.6959
30.7742
6.22652
62.1168
13.3564
-44.0144
35.5484
4.67434
13.4158
35.4709
48.1705
25.0376
144.727
15.0358
18.6172
-5.45461
4.63914
25.5727
28.5338
7.87236
15.0607
-0.533907
4.06851
-1.51117
16.712
6.55907
-0.406207
-42.6468
38.5082
31.627
4.572
12.2008
57.3107
-8.72689
-9.64171
-17.2615
4.37005
-16.7903
24.2816
-26.8712
-5.95622
40.4016
27.9413
-4.26778
26.476
21.1395
116.512
22.5987
11.0054
32.6482
8.10058
-14.7199
37.7192
-32.77
-9.42916
14.0447
-39.058
46.7153
29.5313
-1.19929
49.1497
18.6172
56.3896
21.5057
42.4393
105.37
54.724
31.9273
69.6608
-22.1259
60.4196
-5.7768
15.9294
537.451
-22.0321
-4.33514
32.0904
7.24507
27.9797
6.09614
4.43829
4.46895
30.8731
204.193
-31.9208
19.2596
18.8169
20.144
19.9843
55.2526
-4.91905
-31.1944
-9.8827
-7.07828
52.8568
7.33553
21.4811
175.308
40.8829
35.2156
28.0859
29.2418
23.8699
-12.2028
16.0963
5.39864
-6.9052
33.501
21.4386
60.9266
25.0063
12.8471
-9.76525
17.5995
13.1948
5.54095
-0.634239
-0.334017
34.7794
31.6894
-2.39372
19.2654
-14.444
347.023
39.4653
24.1238
107.763
0.894902
27.0588
23.2779
53.0782
120.213
-19.6516
-18.7995
25.2891
13.4158
24.2265
16.4128
11.9192
26.1135
30.1526
-19.7237
-15.6568
39.7782
34.1093
9.43849
-11.7783
9.69071
-10.8815
-12.669
0.591064
55.9898
28.9349
47.8081
16.0812
32.5026
9.09895
13.7404
64.4511
15.0688
-9.45158
-26.8712
12.7268
20.2807
31.984
-12.0722
29.8153
-11.764
20.8538
-10.7197
20.9351
41.3394
3.50912
-16.0448
36.3964
6.22652
-35.3346
15.2304
-12.1553
11.1856
6.54841
-29.6877
27.5558
283.659
31.7357
-8.47932
29.3208
43.4796
6.96236
28.4314
5.98509
30.4345
9.21573
53.4107
37.0751
34.7601
23.7759
7.72755
-25.6459
33.501
12.0683
-12.162
25.4516
15.636
7.22489
-39.7503
0.621913
22.4075
14.6009
10.9104
11.3693
14.1647
575.169
1.35441
9.89507
489.452
28.2209
14.7535
25.3037
-0.979164
0.821837
528.759
122.052
280.199
-3.80697
-10.947
14.8562
65.0371
3.29438
6.29698
5.78979
-27.22
-6.28646
22.9116
26.613
5.69035
27.5771
15.3129
-1.51117
43.553
51.5367
-13.5247
-33.2765
21.6416
-6.20921
26.4682
-22.74
14.8612
30.459
-1.18391
-3.02731
-21.6007
-1.85254
-18.6644
23.8921
94.608
96.2805
11.9091
47.2499
-2.38644
0.240042
-5.20422
10.3297
115.184
-12.5274
29.7529
4.572
0.956453
10.459
-8.72689
12.8471
-11.6393
15.6144
51.3327
15.0688
-9.45158
12.4842
-9.70435
367.442
2.92032
-0.169729
-8.01592
15.2316
0.52474
-29.4366
52.7942
41.3394
5.38319
44.0443
25.2578
45.7994
42.0186
107.426
-25.9643
41.4674
-23.3997
-9.42916
0.926209
7.79363
33.5968
23.8076
61.3904
28.7858
19.1646
-14.9493
37.3579
2.76508
25.5727
24.7856
9.43849
1.34016
21.0642
-15.1471
17.8035
18.3345
-10.7877
19.7675
10.6574
-35.376
-30.2363
33.6019
105.422
-12.4283
41.9503
28.9991
1.8956
20.553
40.2601
-18.0375
10.0351
0.398258
17.1066
22.9068
34.6925
7.87919
41.0687
27.1033
19.7601
-31.2681
42.8714
34.5571
47.8081
76.0514
32.5026
-0.271378
9.99224
10.1032
15.0688
7.41501
18.1064
35.2156
-20.9487
9.4952
2.92032
-15.5122
43.6283
-14.444
39.6758
45.0875
-4.7273
-6.67443
75.7518
15.5968
28.3489
94.6665
29.9262
17.7928
-14.6952
50.4634
31.3039
35.1535
34.1572
20.658
30.1526
12.4542
43.5263
42.5696
42.8714
0.823863
6.57865
4.83684
133.702
1.60269
8.97541
30.607
40.0883
6.86203
18.349
5.28818
-22.3639
21.661
57.9263
13.3575
15.5173
-16.3181
67.7867
18.8506
9.13132
38.4221
-4.7273
-6.67443
40.1445
11.4823
-0.0588348
-25.3107
35.4709
25.6817
37.0276
0.674778
45.4016
-7.453
37.3579
1.2098
19.1635
20.9908
13.1866
91.2953
17.187
7.85916
137.256
7.34166
42.1663
37.0751
32.886
25.6499
5.85349
-26.4881
22.3575
22.9627
-4.93204
43.9916
-5.60067
-41.2911
11.3206
40.7587
12.4881
49.6304
-16.2755
33.501
10.1942
23.4452
34.8219
23.1322
46.5803
-4.14305
19.3626
58.8289
-18.6644
-8.1305
33.3415
-24.6969
543.604
-13.9463
3.5784
348.057
28.3501
-5.09746
19.061
18.8506
18.5016
29.0518
8.39117
15.8144
23.2779
0.272635
20.8526
-49.6366
18.6818
-20.3174
44.8412
13.7932
34.1572
-5.57893
7.37281
24.5304
0.891012
10.5801
19.1635
5.99829
56.2901
8.83642
64.0386
-7.13337
9.8198
7.34166
40.8232
-23.9061
27.2638
59.3831
45.2089
14.7413
59.8388
56.6959
8.21708
-7.57602
-1.85254
11.1827
2.39304
-7.42002
5.15146
12.4881
-4.71747
10.0735
22.8871
31.3468
39.7734
79.6701
14.8318
25.2293
42.2489
27.7645
29.5934
27.3677
23.8699
6.53782
51.7036
33.5096
28.9731
6.84383
23.5068
30.9828
19.0006
9.21949
55.4073
1.8537
48.004
19.1321
232.278
-14.4015
14.7604
6.44606
-14.0361
42.3182
21.2582
-41.5008
-22.8837
-10.6225
25.0958
43.1798
37.4001
-21.249
35.2156
14.6585
53.5201
-15.5122
30.2241
11.7691
-12.57
73.4089
37.5912
3.50912
23.4296
-2.85323
-36.6595
182.574
38.0856
14.9337
-10.3182
-44.6802
14.8562
1.31883
21.0387
-7.453
56.0985
2.04165
16.2023
24.7856
30.3612
-7.42811
16.3327
7.81664
41.5923
37.9308
-9.52494
29.0479
18.3345
-10.7877
-59.3791
20.3826
-6.6724
14.0749
19.8294
-6.85282
18.4693
19.3626
21.3476
50.6761
-0.0812519
25.6027
7.1046
14.6585
-5.49732
23.535
29.8153
-28.6306
67.9911
-18.1922
5.94256
54.4578
25.9979
379.502
-4.80036
-2.95902
9.97465
-14.7199
-1.63615
317.68
14.0447
-40.9321
151.663
-0.555232
31.4054
-4.94742
19.1646
-35.564
-34.7162
4.95794
7.91905
13.4946
384.252
25.703
34.0536
333.947
30.4345
-5.7768
-14.0557
20.2085
44.1304
1.28706
11.4757
27.8598
16.7353
17.5568
-4.90138
-2.86007
52.3941
80.6064
-5.68388
21.1337
-41.1532
16.2362
-29.2819
-1.20933
13.5167
20.1024
5.86224
-1.45609
-0.914724
-5.23927
87.9204
-23.4964
12.2639
-22.8353
22.0972
-7.5214
-17.3595
25.4667
5.39864
17.7287
10.592
23.5068
15.9903
28.3709
18.5898
36.6666
14.9722
23.6412
32.2506
-23.7718
21.4386
38.4378
53.5626
1.60269
-45.3725
8.22916
18.8169
35.526
6.86203
63.3266
20.2807
66.6386
20.445
-6.14185
0.52474
6.17068
58.4164
3.50912
12.1852
255.768
467.464
45.7667
54.9522
-10.9718
573.702
10.3335
1874.01
23.415
-22.1914
7.35989
38.8002
10.7906
26.9117
22.5321
35.7748
44.3133
41.6522
-1.49797
0.0681551
10.7105
30.3054
-16.5037
49.1752
3.59353
45.9145
27.7048
-8.9136
40.3823
18.1537
0.23129
-3.99933
24.2316
30.5761
40.9973
0.823863
-12.162
4.83684
23.1322
18.4693
-41.6244
-6.87435
2.60696
253.075
-1.95532
1.54005
30.1099
17.9129
29.8153
-52.9935
11.4835
-10.7197
53.0223
34.0536
155.657
2.81486
-12.2966
12.0335
6.22652
-22.2162
7.73418
-21.5256
1.81523
-14.0663
15.2899
37.345
36.9261
-11.6981
13.5424
59.8467
210.063
-17.8496
-2.53833
-10.8216
-3.67998
20.9351
-5.25931
17.3161
-17.0212
19.6775
20.2085
26.6937
21.6416
-11.8314
15.2238
-41.4807
3.61683
2.34801
2.56422
-3.02731
-23.4748
-0.0797558
-24.3413
-9.43202
-23.8439
7.5725
-9.84107
3.11774
12.1491
10.0735
15.6573
45.3758
-4.2605
3.51599
-38.5315
27.3256
11.8878
-3.12622
51.3327
5.69849
-11.8786
48.3341
-20.9487
194.075
20.445
-6.14185
33.9723
566.493
-10.6959
34.0536
9.48024
12.8795
19.6815
-6.60136
19.5625
38.2704
2.47839
-12.8458
2.11198
-15.9034
50.541
2.80028
24.2265
16.3114
23.9091
4.42291
24.7868
-1.8308
1.75061
30.1526
-17.8496
19.9505
43.5263
28.4871
50.6679
10.7105
15.3129
-5.17273
-39.51
244.565
40.8232
23.5157
48.1387
11.4757
-12.5274
-0.232144
13.9423
-2.79168
21.2582
16.5952
3.35321
21.3476
16.9429
11.1631
-11.8786
16.5326
61.0164
18.5709
80.0652
30.2241
23.0135
38.0298
35.9276
35.7172
44.7386
-53.453
0.821837
34.5223
19.345
-3.4755
33.9711
-23.3997
5.56336
-6.57006
206.445
7.35989
-4.30336
-15.4463
-18.0659
34.1572
-1.8308
20.4913
65.7599
-27.22
8.70607
9.79312
32.2352
15.0607
34.0536
-33.3703
-16.4171
-28.2656
4.685
-20.158
38.7684
17.0979
-7.74746
-9.50164
9.84427
-53.6271
-8.48227
13.0387
108.717
-11.3061
1.95031
23.8921
-2.50446
14.0232
-3.04499
-29.3203
-16.4683
-37.9937
-31.4411
0.959342
-14.6096
-0.16073
25.3823
1.52756
53.9563
3.72299
-23.2321
-36.8903
26.0048
30.9415
6.71091
8.1397
-9.64171
-6.01712
-8.74842
13.1948
5.54095
-21.249
20.2231
1.54005
-11.1195
-28.6306
26.476
-31.3344
49.2742
4.0685
39.4653
-22.7278
-2.80734
-21.5939
-4.80036
25.152
-20.3421
11.4823
20.5559
30.9113
1500.05
47.3349
18.4784
51.9608
-21.5085
10.1839
25.4675
31.8131
39.6282
23.8019
4.75332
122.217
-9.98699
-4.32227
59.4826
3.59353
59.5639
31.2721
58.3273
16.6154
-8.64951
19.6287
2.46513
31.627
36.4311
23.1322
22.2174
-32.254
37.1662
29.7809
19.754
-4.76642
13.4213
32.4045
17.4696
87.269
11.3536
8.26357
-12.7011
19.9168
1.46177
-2.26261
29.3684
4.79507
41.9275
18.7444
-35.6494
16.7514
18.5927
-7.82898
-2.53846
33.0341
27.1151
22.478
-13.7581
22.8706
28.5943
7.23401
10.3506
15.8061
-6.39164
-31.9051
24.6356
36.03
88.4572
86.2752
170.006
34.0536
34.0961
24.8123
18.5861
89.018
27.7048
-5.16547
60.997
57.509
37.7126
-3.99933
29.8538
100.016
-8.64951
21.5028
28.0312
-9.3488
16.8049
41.7484
16.3959
78.0804
38.386
10.0735
6.28693
51.9615
30.2251
808.141
694.364
52.8568
50.4391
45.9971
14.646
52.0822
68.0574
16.6345
32.683
323.296
76.0514
47.4951
25.9655
-34.1281
32.481
65.5111
-0.634239
23.9712
9.03631
41.3543
81.6311
61.6745
33.2135
58.3351
5.2099
-13.507
-8.11293
42.2764
28.809
13.0763
-26.3521
42.9556
48.393
-0.664398
15.2304
-44.0144
-5.68103
-2.82192
-25.9396
7.35989
-8.0515
-24.8166
-42.4287
19.1646
-22.4455
-28.2344
-16.699
-27.22
-2.53833
9.79312
-7.12017
42.2346
29.3684
10.6703
20.1272
-38.573
33.733
39.8862
-39.8357
60.06
22.8388
36.7756
-4.93636
47.6574
12.8716
12.9022
20.5658
19.5979
-30.9006
-0.99872
7.96256
69.3081
20.3808
7.22396
40.6907
34.1579
36.7843
36.9623
33.7555
48.1716
68.2427
45.5681
84.5267
337.776
-0.0214106
43.2703
25.0763
395.353
105.232
143.957
32.564
1.7609
-1.85465
17.0183
32.5248
-6.95415
22.1737
65.3882
17.7224
15.2953
51.1452
32.4621
31.9683
41.9968
30.4024
8.67236
93.291
14.3759
13.8165
-11.2865
-0.115196
37.3334
27.7783
38.691
-41.2033
21.4929
31.8483
-26.8766
25.1635
22.8706
81.0681
160.907
50.0867
2.85437
23.3024
7.45024
28.3838
33.2189
25.676
6.62739
-4.28204
5.94258
-25.874
13.5679
-22.6434
25.2997
-40.7727
32.886
25.6499
-7.26497
-18.9919
-7.62757
22.9627
-8.68017
-18.0198
-13.1982
-18.7191
-20.6764
-5.10322
-24.2866
22.0181
57.4657
47.7564
-4.91905
-21.8241
7.89452
50.0874
-16.6266
31.8814
14.4384
4.52444
20.5441
50.6822
-3.1576
26.7823
21.5266
19.3317
65.3602
17.6905
42.3182
39.9988
16.5952
-7.89118
75.6955
24.4391
27.4768
46.46
-11.5784
16.9915
51.646
18.221
60.2092
-5.07371
30.3054
52.5838
22.2498
23.4296
27.1318
0.821837
55.137
51.2041
11.517
37.7192
14.0816
63.6594
29.0372
287.029
52.3375
81.9037
52.0201
34.408
67.8904
352.368
31.7357
10.2613
153.009
43.5263
47.2277
28.1791
36.9474
43.4239
30.3479
54.7974
48.5711
28.6418
28.2008
35.9573
6.79052
62.6499
-2.22004
40.0603
27.9978
16.886
7.20267
34.3988
-31.317
27.7959
56.0178
158.435
40.2112
-18.4379
41.7748
12.3063
25.1302
7.91365
68.6425
-9.78262
-9.75888
49.9831
16.8704
10.1922
96.3665
527.217
13.3911
628.05
-14.0294
14.9337
45.9038
28.4084
74.4074
31.4054
25.0376
7.53953
61.7207
41.397
25.2539
32.2819
37.8574
76.9049
306.813
90.2756
22.8517
41.6789
14.8379
67.4662
-1.34324
-11.7247
781.575
7.84629
-16.1808
19.5464
14.7457
48.6767
-8.51305
-4.66364
-8.49498
22.0707
17.8799
32.3254
30.2917
18.5068
-30.2574
19.1653
18.0437
8.85128
50.6221
27.5569
27.0132
-5.69282
0.911895
-9.17656
22.9329
14.9711
45.1444
-23.6494
39.2804
7.78086
6.64022
19.7384
47.1116
12.9676
64.7776
13.0981
55.5003
84.2271
9.80222
43.6546
17.7568
-10.6533
565.736
27.0608
38.4378
59.1848
21.2582
31.4642
39.9773
158.154
202.318
-1.57127
28.6564
34.7951
36.3746
-20.1973
57.3981
34.9906
34.674
-8.47543
-29.1632
32.6482
9.97465
-3.4755
13.3564
-21.5256
11.1856
34.6594
5.91957
22.3524
33.178
18.2869
17.2906
-39.3121
35.4838
45.1452
-21.5978
16.2023
19.1635
-5.2461
-19.2746
30.3054
-3.29866
-17.0212
-8.43346
-6.02841
-61.3875
-17.7138
18.1537
11.4757
84.0818
-38.6652
-15.0723
-22.4673
-14.9163
-11.7151
27.4806
18.7084
7.26238
-7.76856
6.95749
-15.6895
98.8064
37.5036
20.0606
6.3985
-1.94469
-16.7841
32.4497
13.6639
55.2598
-12.9247
-7.05216
-43.1249
39.5222
22.4138
97.736
13.1792
52.323
32.9185
31.8388
34.8856
-27.5199
29.7529
40.3118
32.9478
34.3766
1.60269
1.47915
26.8588
14.1318
7.79906
17.412
23.5507
13.2277
41.9968
-7.07888
25.539
0.548486
17.187
26.3468
-17.1056
15.9333
-0.979164
17.6557
26.8412
221.378
-36.5182
30.9113
-39.058
12.9821
-15.5478
27.6572
-21.814
34.1572
11.2877
41.397
-14.1015
1.2098
19.1635
20.9908
581.029
21.9549
28.4314
30.4345
-18.8953
36.5441
10.8382
2.46513
35.3751
-17.9168
2.96278
32.5026
-15.2639
-54.7428
-12.4965
40.0883
7.57255
24.2816
-15.6268
46.46
-22.8228
9.4952
10.4166
61.6745
-19.2603
9.6094
11.7691
-36.9328
37.8017
31.6201
-4.7273
4.56997
27.026
-1.26975
-25.9643
28.3489
-42.1403
20.5559
8.42247
9.23396
29.4298
57.6423
-16.1918
26.6609
-14.9493
35.4838
373.83
21.8245
15.4153
11.6205
16.9347
5.94258
-14.6296
15.442
19.6775
10.8382
-29.5283
32.886
-23.0758
-16.6353
-18.9919
-23.8889
-36.7912
-23.642
4.63619
-3.82789
-28.0895
-22.5505
13.6374
-11.1682
20.144
18.1103
40.2601
-25.6459
37.2492
0.823863
42.3182
25.0063
-36.0022
-36.8594
21.3476
-7.41998
-5.70345
9.67312
13.6638
0.603016
366.505
3.85736
-1.10676
-27.6936
3.35959
36.8647
12.2913
21.3127
-9.41246
37.3334
-0.332714
-13.7829
8.67121
238.885
14.9817
-13.7581
38.282
52.8557
34.2165
-0.262255
25.7239
15.9728
10.1839
3.70211
24.6356
48.2115
12.5575
15.9977
17.2697
49.9831
-24.937
7.0087
-23.5804
-1.87423
23.0196
17.3233
55.3748
48.1387
-3.51684
-3.99933
56.6959
36.2974
-1.15325
51.4878
50.52
49.2447
24.4391
14.5218
27.4806
51.5045
25.066
-3.0834
41.6277
33.2208
63.9583
28.529
36.5666
35.9902
26.0762
15.8589
25.3823
25.8904
67.0748
46.8265
40.4862
16.3737
252.229
26.0134
2416.26
33.501
30.9415
59.1848
38.1248
22.0939
62.5771
71.2908
61.7629
10.6102
63.3266
40.8954
28.2359
46.0238
57.9263
36.9617
65.8314
9.89507
47.8986
13.8165
43.1073
1.83194
-7.61146
35.4593
31.5264
-28.7754
42.4044
-9.34419
20.5559
12.1706
429.458
54.2115
1.31883
38.9016
-8.69555
-7.07228
1.91733
29.8616
32.0267
-8.47932
12.4542
22.8649
-14.9244
10.7105
30.3054
0.362893
26.6864
-35.7619
-4.68533
33.327
-12.6617
90.9821
18.1537
0.23129
-30.2363
39.2241
30.459
-10.5542
-21.768
27.125
20.535
15.0141
23.0078
7.5725
-9.84107
42.1342
-21.7856
-6.83153
-18.5006
-18.3227
23.4481
-16.4837
-11.4051
-6.62985
-15.339
27.7194
9.34519
-17.6099
-28.6039
-8.45471
17.9704
7.27271
6.48428
34.9548
1.01802
-2.7504
0.259951
-26.3878
-13.9331
-0.0203667
12.3968
287.124
18.6348
-45.2269
-25.805
-70.7503
20.3922
9.92141
-40.3392
32.9158
-9.51596
-21.8819
-29.394
12.8863
7.38309
50.6192
24.5145
9.07674
-6.83061
-38.8133
12.8033
9.16619
34.7465
51.4556
0.302794
6.16757
-20.0117
8.55817
37.5905
49.1431
46.235
23.5357
19.4387
46.8554
-13.1606
9.25513
44.8297
164.585
-34.3976
-18.7145
0.878198
1.86324
56.0856
23.8076
44.5238
23.1636
770.284
48.6023
54.5155
12.1354
48.0615
43.4796
37.5495
6.96236
28.4314
26.5998
56.6715
1.71946
64.6551
155.141
7.95299
57.2489
42.5165
10.9932
41.7034
32.5493
49.4465
49.6138
22.409
1.81238
53.8772
18.1103
21.5195
17.5697
60.3684
38.843
-3.50809
47.2346
41.0687
23.3552
36.6267
949.805
100.808
5.59706
36.9884
12.16
44.2073
42.0915
94.7213
36.605
35.4564
44.2559
71.1087
16.6173
20.1096
19.4456
3.63496
22.5082
37.633
25.9433
11.7865
56.0178
25.3762
45.8334
-24.9971
23.9712
29.651
15.1174
19.7869
33.5635
-21.1344
15.2316
-6.97153
-36.9328
20.9351
-3.63823
-17.1056
-6.55547
25.1847
21.4038
23.0931
-35.3346
-29.7471
-36.5182
-11.3032
23.415
23.9091
-14.3178
30.409
15.0358
44.8541
11.412
-4.73119
25.5727
9.74642
-26.7708
52.7942
7.85916
-12.669
-17.0212
10.3072
10.8382
-61.3875
23.5157
5.03519
-48.9769
9.23903
-16.2755
54.1158
15.8164
23.4452
17.51
-17.138
-41.6244
-25.615
40.0883
53.4872
19.5964
9.97335
27.2988
16.9758
-6.72896
-5.20482
55.524
27.6987
-0.388547
36.8647
47.8986
38.1793
54.3517
16.8245
69.1925
33.4005
23.6985
53.6488
-5.59606
-5.63302
-6.26186
32.6598
34.2165
22.2265
51.9608
15.9728
30.7986
64.8229
-19.7237
21.8245
24.7856
7.87236
41.2976
10.7105
39.8049
-27.1741
-26.6431
0.45673
6.90926
-14.7612
-15.2437
-13.2498
58.57
15.6827
-8.64951
27.125
-5.70195
78.7323
-3.80982
19.2596
-16.7904
-30.4558
-4.37852
17.7713
-18.0375
-14.3278
-9.8827
7.73631
-35.1893
6.58154
15.3755
-0.16073
4.61454
-8.35085
-26.5834
-0.391619
-3.77327
-19.4839
1.38114
-38.4398
17.9704
-18.9642
-23.5008
211.117
66.6103
-8.3726
18.0636
30.7713
-3.62578
2.79073
73.3039
16.321
21.4459
-1.18632
38.8502
49.5066
18.6146
13.8329
38.9694
-7.54308
37.6009
20.4691
48.8972
54.7372
47.1861
40.6227
23.9679
52.2417
38.3052
57.3107
33.4396
2.53972
-5.08008
20.4106
1033.62
4.05093
17.412
-6.89325
21.6766
30.0943
4.16551
14.2946
52.9986
17.4151
48.4867
40.2962
-2.85323
42.0513
75.7518
195.507
34.0058
6.79715
-20.5886
19.6189
37.4705
1.2344
42.0301
28.4928
41.7127
20.3525
57.583
27.2172
51.4134
16.8206
65.8651
15.4153
11.6205
7.56442
-0.533907
60.2905
-20.2518
-5.17273
-5.7768
17.8035
3.34192
-40.7727
34.7601
53.7609
99.5568
-0.251198
-5.7535
4.22208
-25.5468
13.8393
38.3694
13.0387
-24.3413
-7.55795
24.8818
35.1365
6.52692
-16.1634
-14.3278
38.843
30.2251
22.9068
62.8035
22.8717
3.5874
10.3898
-2.22057
57.7044
48.7006
34.864
-6.11513
12.16
64.8221
12.8949
46.1992
32.8771
40.3531
11.0936
36.6666
-16.887
6.77457
7.39041
-5.87148
21.0466
26.0808
126.153
11.0123
10.1942
17.823
46.0663
10.0138
27.8396
-13.5134
15.6144
51.3327
18.8169
4.98796
25.8453
9.03631
24.4877
8.54252
29.8153
-2.39372
17.3913
2.42255
19.061
46.9616
33.4942
-8.47543
40.1772
27.026
47.456
15.2652
41.4674
-17.7775
16.8078
30.2824
27.9746
20.0595
35.1535
43.7783
34.1572
331.753
18.6172
-17.8496
21.8245
58.5188
37.8574
30.0532
1.34016
62.1646
9.73322
15.442
5.46759
25.2997
53.9417
-7.03953
59.1229
15.2238
39.2241
54.8219
30.6752
13.7095
35.3751
15.8164
17.823
19.8294
101.843
59.6987
8.97541
472.887
33.8095
14.9113
-8.1305
29.5934
-22.8228
33.8581
41.0597
25.7173
73.3276
4.27287
45.0875
25.9979
38.4221
10.2652
-8.54849
42.0186
19.345
-22.2162
-5.38428
-19.6516
-1.9329
-65.2949
-0.555232
35.1535
-19.9399
32.2831
-26.1937
-31.9826
7.66385
-34.7162
-4.4124
22.9116
30.3612
9.43849
-9.90424
43.4239
-9.00744
-18.2912
-35.7619
8.43313
16.2796
17.0979
-5.8734
14.8612
21.0887
-14.3024
6.34302
14.0065
3.66838
-9.43202
17.3856
-7.42002
12.6477
16.2362
36.3104
-6.83153
9.76859
61.3318
24.6029
30.403
26.0762
17.733
-20.9612
38.9638
24.3377
3.00487
-14.0769
32.9629
-2.09762
40.2175
4.96977
1.01802
-25.2392
43.3635
-32.01
14.1779
-15.0129
19.1321
-29.394
2.69793
-27.1545
16.0812
1552.37
-37.7527
-30.38
-1.25215
51.3327
-5.54591
35.526
-41.8637
-13.4525
16.9915
-0.827809
26.0672
-15.5122
37.7204
-3.22339
-12.57
11.5648
13.2284
20.3757
49.6665
15.8874
42.0513
45.7667
-12.8458
33.9711
2.83724
143.355
312.833
8.8151
-6.82149
-3.32415
-9.32706
45.1452
6.51321
17.2894
17.2427
10.7105
20.9351
461.383
-7.0468
-26.3915
51.5367
38.9492
0.45673
32.886
29.3981
13.3498
7.24507
27.9797
-6.77545
21.5028
11.1646
-3.7266
-1.93575
39.8744
9.44657
33.2625
16.2362
32.7639
15.6573
20.1024
20.8548
7.91425
42.1888
28.4939
-0.16073
-23.7718
67.2342
-2.92427
2.83052
11.8878
20.3433
5.22728
38.1032
51.3327
16.9429
9.28908
16.2324
7.16225
30.1099
18.5709
6.97661
28.6595
151.909
22.2498
44.0443
8.39117
12.0662
25.152
21.219
60.2428
-17.7775
16.8078
-2.82192
32.1565
29.8487
33.178
20.161
0.674778
-11.2011
14.8691
54.5155
19.6317
1.2098
86.6298
15.3686
15.0607
27.5771
28.4314
11.6073
17.3161
-23.7718
40.9973
47.8081
-6.85282
-0.271378
-6.01712
17.4885
21.3476
43.1798
31.7779
29.5934
12.7844
-5.49732
4.79439
16.6969
-21.1344
8.021
-23.8144
26.5573
43.2134
11.0054
32.7999
-36.5864
43.7078
0.272635
-4.65903
7.43743
29.0372
-3.45076
26.1006
29.4298
14.5388
10.0451
26.6609
-11.2011
9.24687
41.397
17.7576
43.5263
24.739
50.6679
20.0808
45.298
-7.13337
13.5679
-7.65087
36.5441
18.3345
9.82706
6.90926
37.7126
25.9857
18.6094
17.3405
0.720818
15.8806
18.6609
-11.2229
-20.0958
-1.79783
18.2699
49.9694
30.8898
10.0735
-16.2019
-5.38216
4.16611
30.9444
32.2421
18.5799
6.48861
29.1305
121.423
3.72299
23.6196
37.2492
-6.6724
4.83684
34.3766
24.0915
-4.14305
13.7404
46.9279
3.11389
1.4824
10.9104
7.62114
16.0388
11.0747
17.1057
9.89507
-29.4366
28.2209
22.2498
15.9333
-4.80036
57.0111
45.5819
-33.4606
24.6008
-4.65903
54.2891
6.54841
14.8562
-8.0515
46.3979
-14.3178
28.535
1.91733
39.523
-0.664263
49.1018
58.1642
-6.15611
13.4388
-37.1184
260.945
-18.8953
-0.937199
3.34192
-53.8912
-5.39091
9.11913
16.7353
-25.763
-6.80611
45.8656
20.535
-20.5932
2.39304
9.44657
8.8996
250.494
-12.4153
4.41287
-7.09801
18.2283
43.5215
-6.9052
232.152
-1.0502
17.823
14.2072
15.636
29.5901
-18.1187
28.8439
31.9354
37.4001
-23.123
-4.1398
-7.83028
-22.3639
14.1647
7.32654
-32.3788
26.476
-18.2159
345.149
9.13132
253.94
-21.5939
244.45
49.5148
-17.7775
15.9187
-7.19889
50.4634
3.29438
-4.94742
-5.57893
25.1764
7.45024
26.5097
59.4559
47.8568
19.1438
16.2499
-21.1889
-23.5804
35.6071
11.7752
81.9786
30.0749
22.8388
9.11913
26.1056
161.86
32.5799
53.3619
56.1422
-9.43202
70.9824
77.6606
47.9404
64.3617
14.7212
12.7235
15.6144
600.434
429.237
84.2517
3.11389
37.0897
22.1548
-3.63891
10.1376
105.365
-4.4461
-19.153
3.35959
53.7313
31.032
8.19429
16.8704
-0.0421306
1.75887
84.1851
-1.26975
-25.9643
17.1045
-7.5551
-36.5551
-33.4358
1.73769
136.252
10.7906
-16.1918
260.538
0.167587
-14.1015
16.2023
17.2427
-30.519
5.98509
-20.1653
15.9294
23.9567
-31.4024
5.03519
-41.4807
-9.50164
-25.6459
37.2492
-12.2946
-6.85282
-30.2564
-1.14117
-53.1081
20.2231
-64.0523
-12.0722
-28.6306
33.9723
-21.9641
41.5498
9.48024
32.7999
-47.8308
-36.6595
40.1445
-12.5141
-20.3421
-7.25835
16.8078
-29.0588
-44.6802
18.6043
151.244
-2.32782
-8.69555
43.5275
86.2503
5.78979
-14.1015
2.29686
54.724
22.5569
21.9549
24.6832
-7.13337
22.9383
-7.65087
16.4604
-23.9061
3.16113
-9.13904
1144.8
-3.87944
-1.40012
4.43829
14.0065
101.221
-15.0542
15.5115
5.69844
1.40333
-0.630391
55.2526
18.5085
-8.54647
10.3268
16.0812
26.8804
-34.1281
11.8663
30.718
335.534
35.526
1.23983
8.97867
-5.95622
-1.74919
19.7869
-15.1623
-21.1344
5.86126
-14.4678
13.4388
28.2209
-20.8537
653.116
-25.342
-1.05223
-1.08495
28.7153
43.3414
-6.53309
-0.0588348
-21.5626
-31.5618
622.054
72.5333
18.2869
6.29698
0.42398
-9.32706
-45.101
20.7823
553.741
4.95794
17.2894
7.87236
9.43849
3.21423
15.3129
-1.4246
-42.5125
-26.4691
0.956453
4.83684
-6.85282
-26.6318
13.8514
15.0688
-15.0738
-28.7452
20.2231
-4.08215
-29.8602
120.986
-5.79193
-0.519651
2.11313
-1.34933
-23.8144
43.4239
16.9765
-13.3575
36.548
-15.9717
8.3181
10.1594
-8.76601
-14.7199
-27.1478
-13.1773
-7.19889
1.73769
39.7372
30.4683
33.4709
6.98321
6.6025
17.6802
38.5859
43.0575
107.095
33.2189
36.9204
15.9977
-7.09314
-11.5904
60.675
30.0045
32.0108
20.3211
11.9101
-18.1985
37.1662
33.5291
30.8408
0.302794
51.1452
50.709
36.3746
7.91365
-16.3419
-25.6884
15.1024
-7.73528
-2.80734
-25.342
8.3181
0.604319
-20.3421
-34.6441
-21.5626
-33.4358
41.0931
-13.6737
-23.6881
-29.9418
26.1135
-15.9756
-10.0346
-8.94754
2.25016
-7.42811
-3.38524
30.4345
-37.6359
25.2997
-9.77654
1.02688
-9.95734
-3.51684
-54.5991
37.0182
1.62719
14.9436
17.7239
9.02436
215.404
3.76755
47.0033
42.8099
304.264
-29.4429
271.424
54.1438
21.628
68.3222
22.7916
9.97335
-4.56029
-4.57594
-4.26778
-25.7122
-5.07371
20.9351
43.2134
-0.239012
47.7924
4.64303
-10.4226
32.6482
26.8412
-16.594
33.9711
12.2076
48.6669
-30.9329
-16.5692
46.7153
1.31883
-7.95002
17.5414
41.6534
24.5304
-15.9756
25.5727
17.2427
6.96236
30.3054
-20.2518
4.1976
-12.1816
72.6824
154.13
5.85349
-30.2363
-16.9979
9.84427
2.56422
-0.986008
-3.7266
24.8818
-21.8977
42.8714
-2.79168
31.0738
0.64344
-19.012
6.24411
32.592
31.9354
41.1482
-32.4934
12.7268
1.54005
22.6137
42.2757
37.3116
-9.88998
20.8538
49.0461
-5.86121
-8.42953
252.02
21.4366
32.6482
21.219
-24.0902
22.7267
-55.2588
-28.1698
17.7928
-16.5692
14.8562
14.5388
201.2
26.6609
-20.5715
18.6172
20.7823
-8.16053
6.04499
22.5569
-6.15611
22.8092
-18.3778
-16.4171
-3.90274
160.763
-7.03953
27.2638
16.2796
22.7201
-26.4881
-35.7386
11.7183
270.556
-1.15325
47.7397
-0.0616865
22.565
18.2699
31.2287
25.2676
-8.77927
46.6195
23.4452
12.3331
22.1952
31.544
54.1438
47.865
49.5815
23.0342
0.603016
21.6766
16.6969
25.7173
26.476
-18.2159
4.29662
-7.1759
28.2209
19.6815
10.1922
19.5298
-3.4755
7.73418
-26.2958
-5.32483
16.3114
-9.82408
27.8487
53.8349
38.4616
36.4208
20.5687
58.3688
33.1723
39.4235
46.3177
13.4388
11.6073
4.1976
-5.7768
25.8307
456.685
-9.13904
37.2301
168.535
37.9553
6.31236
2.59488
15.8806
209.816
68.8697
49.9694
38.386
-23.6597
-42.4388
6.02046
12.6061
45.9369
28.4939
0.866413
6.64168
16.5201
16.475
7.47113
10.5011
-8.45471
-18.1496
31.627
42.0533
32.8156
10.459
-2.14544
10.8495
2.49598
-1.79778
16.7853
-45.6118
3.35647
-24.6969
15.1174
47.8979
12.9487
32.0982
-12.5937
30.5335
41.3394
25.9979
27.1777
-15.9717
8.3181
36.3964
11.8487
5.86011
-21.5256
-0.0588348
32.7853
-18.4433
50.4634
48.1705
26.9117
43.5275
-22.4455
33.6097
26.4045
0.891012
10.5801
2.29686
-10.8683
-21.1486
5.94258
-29.6222
-33.1421
27.8788
-8.54647
-14.0361
14.2072
6.26564
252.728
-43.4984
21.2366
23.2217
16.9429
7.41501
-0.634239
1.4824
-19.0747
-29.8602
173.46
27.9413
37.7204
45.5023
-14.444
1.98397
282.745
4.68893
-17.9188
4.02077
-32.77
-3.80697
-8.44412
-35.3099
139.356
37.9053
-18.6974
33.9008
-8.47932
-6.28646
7.91905
24.739
35.6754
18.2068
0.320379
-7.13337
6.07167
-32.0137
29.0479
31.4529
-22.0321
16.0194
20.0277
-9.13904
129.059
-7.62757
0.473943
-48.0356
21.3355
27.125
13.0387
-22.4673
-9.43202
4.26711
116.268
29.5143
36.8509
12.1491
-33.03
17.5313
13.5167
-15.5049
9.61037
6.04018
34.6925
35.9902
14.8318
2.74048
59.1155
12.772
8.97871
9.34519
-30.7283
-0.492928
-8.45471
46.0814
-24.5864
29.3326
8.51429
19.7384
20.8747
-33.884
134.118
-11.2648
-4.46983
2.2655
13.0126
-37.7306
-8.93844
16.7105
4.55907
-35.143
20.3922
11.7955
169.723
16.721
-12.9469
2.48095
-18.3513
-1.53963
-13.7252
29.7529
12.0683
-0.917613
12.3331
17.51
31.5877
11.8663
19.4736
-1.79778
16.7853
-28.7452
18.349
0.124874
12.2907
-17.0363
-24.8825
7.73533
-33.2085
54.6683
3.85804
10.3111
-14.0976
0.821837
10.1594
15.5968
-7.22363
20.8526
-42.1403
9.3115
-2.82192
56.5194
-17.003
20.0595
18.2869
15.6673
-16.4426
58.1393
-26.3604
-1.70648
-30.9681
6.04499
11.6205
20.0808
24.6832
5.98509
19.1901
5.46759
14.0553
31.4529
191.611
51.6267
-28.698
-33.9844
24.8368
-21.7986
-57.3752
19.6287
7.41651
-50.5783
-30.0467
-35.531
18.2699
-0.630391
25.2676
-46.1485
8.161
17.2649
21.9764
11.4844
-1.45609
10.3297
4.13106
11.0837
43.9699
25.3823
-9.71684
-21.358
-21.5732
26.0134
321.327
293.576
25.3809
14.1162
20.8747
53.5332
-13.1388
27.3893
9.76176
-5.72805
7.24698
-35.0162
35.3751
-2.92427
15.949
8.1397
5.22728
9.99224
315.576
309.297
29.3508
-17.2583
-4.08215
-2.70188
-11.764
-23.8381
-16.3181
77.1571
-7.38636
-32.0981
0.940796
-29.0902
-19.7929
27.026
255.477
-37.2087
-18.5027
-34.6441
0.29737
16.3114
22.035
11.9192
15.4165
-28.0677
12.995
48.8933
0.891012
3.08387
7.91905
24.739
-22.4206
21.0642
-13.2731
8.43313
48.3195
-1.41734
40.3823
229.923
5.85349
11.1131
22.9627
-61.2531
27.8788
23.3127
0.956453
8.58498
30.6285
20.3433
-24.7578
-10.6225
43.8364
22.5651
11.1631
-34.3674
31.4675
-24.238
-17.6944
9.2006
-9.88998
11.4835
-10.7197
2.42255
17.187
13.2284
740.017
-21.548
-14.0976
30.7742
-3.14381
35.8452
-25.2738
-11.3032
-2.82192
29.8487
18.1854
54.7719
-26.1937
57.9726
17.0342
-16.4438
0.376094
-30.519
2.32353
-30.1397
30.9219
-23.9061
1.02688
-24.9499
2.10536
-11.4956
1.74276
0.690157
-31.1383
6.51026
41.1497
82.4804
-1.93575
11.7634
28.1872
-6.09293
14.0232
-18.0759
15.3908
5.10983
20.8548
-7.07828
4.70747
-8.9874
-41.3902
14.1379
16.8415
25.4937
-6.11513
-12.0147
6.48428
34.9548
19.7587
-6.49853
-9.11038
20.4639
4.80752
-33.7536
11.6358
340.848
13.9423
32.8156
21.7034
-1.23063
-30.2564
-7.89118
-6.87435
32.592
-7.41998
11.1631
-32.4934
31.4675
-7.83028
16.9915
27.2832
14.8228
20.0951
35.8463
-38.8307
-21.9403
2.19443
20.7246
18.5016
23.4296
-6.67443
19.5298
-3.14381
1741.28
20.8526
0.926209
-42.8062
14.8562
50.146
714.694
11.6684
37.5246
12.995
60.1377
12.4542
37.9041
37.8574
16.9347
33.1993
28.5605
22.0826
-16.4099
-6.46938
-23.0758
-16.6353
-30.2363
-2.00537
30.459
10.0911
-17.8526
-11.3242
-39.3339
3.68645
-8.85136
-11.1682
12.6477
23.7325
59.0008
-6.79312
-8.7056
4.14639
-0.512373
-7.25622
-8.95235
19.7
26.6199
27.9503
-8.50392
23.5083
-21.358
-21.1077
-27.1954
8.60007
-15.2161
40.2175
19.9623
10.3884
-17.7429
41.4894
40.4148
14.9722
36.7596
28.0051
22.3327
27.0479
-13.5913
15.707
25.891
45.6825
27.9978
15.0119
18.8923
-4.04173
25.0285
-5.08008
46.5365
45.9909
10.2261
30.2879
45.523
4.35115
23.5507
37.5905
38.2486
36.7834
29.5728
40.6128
14.1654
10.0684
52.4776
-27.2161
32.6482
17.4709
11.4823
-10.2812
-0.0588348
4.67434
-24.0655
18.1854
17.3499
24.1006
51.9608
25.3432
51.4134
51.7044
-15.0385
84.6057
57.5818
74.4017
47.8568
60.3732
35.9276
-38.9925
67.9158
-43.2581
30.9219
23.9567
-38.8987
-2.46107
2.10536
-7.74746
-3.87944
-29.2949
4.46895
-2.86007
-26.3167
3.76966
-5.54596
-19.2114
4.99181
6.52692
-33.03
-6.83153
40.3147
45.3605
-3.90886
23.3552
-15.8471
-47.1982
-4.13975
9.34519
8.8774
-32.8176
-12.5274
52.2417
13.9423
-14.0361
31.0738
2.51751
7.22489
-1.14117
-26.8712
-43.4375
7.62114
14.1647
29.8153
-15.5122
33.9723
6.14694
197.325
7.81663
5.7321
11.0054
-2.85323
1762.41
2.47839
-29.7124
69.5784
-8.40716
9.3115
8.42247
-3.45076
24.2265
-0.555232
7.04251
6.29698
22.9128
-22.4455
22.3653
-7.32868
-30.9681
-30.6493
-14.5697
-7.12017
-16.7984
-8.03017
-1.55369
2.32353
-41.3841
0.936867
-68.8837
10.3972
15.2238
-22.74
11.7183
-1.18391
-18.0198
20.535
-7.47474
-1.93575
52.9928
-7.42002
-13.5892
3.11774
94.608
-40.5263
-25.5722
6.02046
-8.00864
-11.0044
-1.45609
15.9519
-7.11334
-23.4964
17.8861
1.52756
27.7194
9.34519
16.1233
14.4996
-14.0769
61.0739
3.52457
46.1992
-10.2264
8.494
0.259951
-28.2618
-0.814679
-5.64256
25.5152
-33.1421
27.8788
-19.7909
29.1997
38.1248
2.49598
40.0883
24.4391
14.9113
-53.1081
-11.6361
-13.4525
-24.238
2.92032
18.5709
-19.2603
-1.635
-16.3419
32.1795
12.2913
-16.1686
24.3666
78.6686
76.7215
33.5853
29.6523
-4.41253
524.039
-11.2183
28.9892
48.7149
-11.8841
27.0376
7.87807
394.037
119.678
679.773
19.721
19.5542
25.4675
27.5967
46.2907
45.9828
-1.47094
19.9981
10.6703
23.8753
10.1528
69.3403
17.3974
163.134
11.5944
8.66459
-10.5586
3.61683
23.1789
-20.0237
3.51599
15.8164
12.2008
2.96278
-10.601
-0.271378
22.0939
13.7404
38.2142
33.8095
18.6594
-15.6268
46.46
25.9029
29.1572
33.5635
9.6094
-14.4678
-1.5537
3.50912
216.458
-27.2161
34.5223
17.4709
138.919
-27.1478
-0.0588348
-15.9404
16.7302
13.7932
15.4165
-14.9493
24.2394
-42.2125
38.6911
45.4004
19.1168
43.1717
-2.40797
15.3129
32.222
24.8123
27.1738
8.96412
371.522
17.8935
53.7609
-12.8872
145.926
5.49089
-29.2949
26.9577
14.0065
5.54244
18.7622
-20.6764
17.3856
-35.531
31.3884
31.2287
102.104
8.161
-19.253
-7.07828
21.5741
2.25699
-20.7755
-27.2446
17.8861
12.772
12.7268
-3.77327
-6.36546
-0.492928
-25.3213
-29.394
18.5085
-2.92427
-12.162
16.0812
13.7619
-32.254
-1.25215
23.2217
-9.29404
86.1258
576.578
12.7844
3.87301
29.8153
41.4685
13.6432
30.3054
37.5912
-0.93327
-0.979164
32.6482
19.345
7.7689
13.3564
-29.0219
-0.0588348
27.1631
4.0455
39.219
-6.07595
-6.82149
-5.57893
26.1135
39.523
-34.7162
27.4467
15.3686
45.0457
27.5771
9.73322
32.3086
-4.68533
-16.4099
47.8785
-15.5795
10.9932
3.61683
26.7109
-25.5468
-4.90138
31.7794
0.021529
32.3781
-5.54596
7.02553
23.7325
0.904726
-38.6522
4.14639
0.240042
15.4105
15.9519
60.353
7.33553
100.345
-2.22057
29.5934
9.34519
14.2493
12.16
34.837
27.8874
-10.0228
-2.73011
21.6125
26.4969
25.4222
-15.0129
12.3968
19.1321
18.6348
-9.61962
-10.8125
-18.8968
0.810935
-25.7727
46.6291
38.0324
6.67885
-2.0197
88.2526
9.97722
-29.6506
-17.4733
18.3457
28.9895
4.27519
-22.3235
6.888
-33.4826
-23.7718
46.6195
-25.4131
-8.41388
10.459
9.09895
-26.6318
24.9848
25.0958
13.1948
4.98796
-2.26573
-35.9413
-1.74919
19.7869
22.3191
-9.88998
30.2241
32.1795
5.7321
17.8074
-14.0976
-6.67443
-8.58121
19.345
-35.3346
7.73418
-53.3847
16.8078
4.67434
-10.947
22.3524
20.161
26.9117
32.2831
-11.2011
-12.2275
44.3133
34.156
34.1093
20.6829
-0.533907
34.0536
20.9776
5.46759
23.9567
-22.0321
347.729
-26.8239
15.2238
31.7278
-6.80611
-1.15325
14.0065
-24.3413
-7.55795
-5.10322
-18.6644
3.2774
10.614
-25.5338
-19.95
6.02046
-9.8827
108.936
9.78831
36.5666
71.5974
7.33553
-15.8471
5.27569
10.8528
1.84893
8.62707
-4.24106
-15.951
23.5926
24.1393
43.9656
46.1992
32.8569
-11.2648
-1.48264
18.4914
-3.31624
26.0808
2.685
-2.09663
2.42515
-38.4652
-29.8135
-36.8903
20.3826
4.572
-4.66575
25.4516
-3.10469
-4.01951
-30.38
8.11818
9.44662
41.1482
-19.3749
37.0897
-0.334017
14.1647
-9.54006
-34.2528
-1.34933
-44.4291
448.222
33.8431
-58.3351
19.6815
-6.67443
13.9076
50.8724
9.60825
14.0816
-3.80697
-0.947857
-27.8136
-5.75857
14.4373
14.5388
-6.82149
22.9128
0.0432677
26.1135
2.04165
10.5801
26.6597
49.1018
31.9273
21.9549
37.8017
-27.7481
-20.1653
-20.7693
21.5516
-40.7727
6.64908
6.90926
29.7339
11.1131
37.9553
-18.0505
51.4878
31.7794
-43.082
-11.3061
36.1262
16.9428
12.6477
16.2362
-14.0878
-16.1634
-23.6981
38.843
24.6029
15.4105
14.0778
2.25699
11.0837
34.5996
17.8861
7.14976
-0.391619
3.72299
12.3752
31.3662
100.241
31.6356
25.2249
23.7104
145.321
23.4865
-1.61411
11.0936
31.0444
-18.1496
23.4452
23.5775
17.51
40.9581
17.4885
24.4391
-5.70345
1.4824
31.0313
41.0597
-9.88998
11.4835
-27.5625
28.4314
7.60617
7.25725
38.4221
-8.47543
6.44404
36.3964
260.768
30.223
-27.1478
23.415
-1.5767
18.6043
23.8076
35.1535
6.29698
32.2831
16.7431
13.286
-2.85712
11.6672
19.1168
22.5569
-4.28204
0.362893
-20.7693
-4.68533
-17.2728
44.3906
-18.9919
-15.1238
28.5849
-27.4208
-34.8864
119.86
-24.3413
50.5381
24.8818
13.1947
25.7662
-13.7489
-4.91905
8.161
36.0055
10.732
0.240042
19.1586
27.1963
9.75326
0.866413
10.3898
20.2682
18.7155
10.7515
450.691
-6.39246
79.5729
40.577
21.6327
27.2347
10.4297
-16.887
7.88769
112.338
-2.12335
-29.5532
-3.90427
-34.7963
-18.9632
19.2917
-47.8355
-37.3098
13.7254
-18.3513
-3.41369
-12.5274
39.1232
-1.0502
6.57865
32.9478
-3.10469
-17.138
-30.38
23.2217
20.691
22.4075
-6.01386
-19.0747
-3.62326
19.7869
1875.77
-24.8825
-3.22339
-36.9328
11.0054
-10.3036
-30.9642
-2.92629
25.152
15.5968
18.9786
14.9337
-49.6736
-1.5767
-9.5067
21.9336
7.04251
53.1486
32.2831
0.0432677
26.4045
-6.60525
1.2098
18.8088
38.8215
45.298
-5.7768
17.8035
37.0751
-27.6543
44.1304
20.0277
26.4682
110.319
1.74276
-1.40012
-18.0505
25.2509
-44.9561
-48.7874
4.26711
-16.7904
-6.79312
-42.4388
58.4943
27.5986
18.9807
21.0327
2.83341
281.493
11.0837
25.2293
14.646
26.2118
-30.7283
-21.1077
-21.5732
-12.0147
-20.8383
12.1065
17.8846
14.1162
4.00808
12.9676
230.49
18.019
19.1321
13.0126
-35.0162
46.6195
-31.0353
27.1934
1.08871
15.636
-0.271378
-28.5059
11.8663
40.0883
52.5501
35.526
6.86203
7.1046
25.9029
9.4952
14.1647
41.0597
-45.4972
33.9723
-8.84559
-25.6884
43.2134
29.746
0.940796
12.0662
4.35245
39.5933
6.58537
35.5484
4.67434
-18.4433
33.5968
48.1705
23.9091
11.9192
51.0238
12.995
11.412
-36.5903
21.8245
37.9041
9.74642
7.56442
151.265
5.94258
-20.2518
11.6939
-20.7693
5.21599
14.1453
-43.3547
16.7353
22.9627
19.4308
11.9652
6.51026
3.66838
-26.2154
3.68645
-3.22916
9.44657
10.7737
3.11774
32.7639
-23.6597
88.4794
10.732
13.3585
30.403
-14.0332
26.0762
-16.0002
-0.854584
-32.2056
-4.13975
14.9674
68.8475
-32.8176
47.9555
-26.4605
6.48428
25.5845
-0.856045
27.2347
-7.23631
16.7158
19.8
-31.8795
1.15237
144.695
1.76822
-17.1159
-12.6866
-24.519
2.685
99.7897
9.14777
21.1658
-30.9689
16.0492
249.105
48.3956
-0.547719
18.1381
30.5271
18.6821
-41.9204
22.0788
10.4726
13.4472
14.3061
52.5107
41.0249
11.1675
-7.92741
53.4567
5.58861
47.7018
13.9169
38.8547
38.5152
27.8037
7.16859
38.1957
-6.21993
14.4427
49.5504
14.0762
34.5006
1.5281
38.1862
33.62
76.8561
37.633
33.4396
51.2654
15.5346
54.0328
63.5141
36.6206
57.0778
2.17686
28.6564
28.714
1.06191
31.9683
40.1227
0.417382
44.2796
38.9431
16.478
18.124
40.4023
17.5646
43.1073
22.4467
39.2402
50.4519
8.10058
30.223
-36.5182
-20.6736
12.1706
-27.8136
53.7927
20.161
49.1497
11.2877
9.24687
47.0192
-12.2275
8.70607
17.2427
50.6679
18.2068
86.5699
40.2923
21.0715
25.6499
1913.65
-9.62153
63.5869
28.5849
-4.93204
-6.77545
28.9991
7.41651
-14.971
-9.43202
-13.0422
35.1365
21.5195
302.428
0.664733
19.1389
3.23576
378.801
7.91425
77.7961
9.75326
563.933
28.9774
6.64168
-24.7094
1.48245
1.1308
-28.6039
35.3837
-10.3823
27.4586
12.2624
40.3531
11.5043
27.9602
36.6666
-30.0054
19.893
238.398
-5.87148
3.59199
19.5516
-59.5059
19.2917
-38.4652
-38.7643
22.2566
246.327
-8.41388
14.2072
-16.2232
5.35082
-52.8688
17.4885
34.4661
28.0297
-15.6268
38.9637
-7.83028
-18.6158
18.5709
-13.6381
18.9797
8.021
-3.19965
19.061
-7.73528
-36.5864
-10.4226
2708.81
26.8412
30.2577
28.3489
-17.7775
3.6893
2.17144
-2.01044
-2.32782
19.4154
-7.453
14.8691
-15.9756
8.70607
221.563
-1.80591
3.21423
20.9776
-13.2731
34.6701
16.4604
3.16113
0.23129
41.0981
19.2146
-18.0505
32.7472
-30.0648
-20.5932
-11.3061
-3.22916
31.3884
16.2362
29.0157
8.19941
23.8505
-14.7525
7.91425
-3.36521
39.1947
-30.9927
-30.3316
31.4675
9.34519
10.5011
-6.11513
-51.5582
-4.5184
30.5761
18.5085
-10.4205
-8.41388
23.5775
-4.01951
-24.7578
2.49598
19.4736
9.28908
16.4749
-24.6969
26.3618
42.2757
16.6969
1.35441
3.9872
-21.9641
0.548486
196.887
27.872
-10.3036
23.3837
27.026
-24.0902
-38.3922
9.3115
6.54841
-37.184
41.0931
8.8151
11.9192
6.04618
3.7914
39.2319
11.412
-15.9756
18.0764
15.4153
-2.40797
22.8092
11.6073
21.0642
-7.65087
46.4454
-7.03953
11.4757
29.7339
42.9722
34.2071
4.43829
-8.64951
27.125
5.54244
-14.971
-22.5505
23.8921
6.86587
42.1342
-12.4153
0.664733
2.27232
-23.0012
24.7808
30.9444
9.75326
14.8318
15.8589
25.3823
29.6386
25.8453
-1.8992
14.2493
3.2552
-19.6991
1.1038
-1.01199
2.89209
22.338
373.999
-15.0129
25.5152
35.9987
-5.72805
-11.4937
-20.1828
24.2067
27.0479
-3.28389
-31.2681
228.404
23.3127
-0.785354
0.64344
25.9655
-6.01712
88.703
30.718
9.44662
-0.0812519
-32.4934
14.6009
7.62114
2.92032
-5.79193
-28.6306
41.4685
-12.5937
24.6832
24.4728
-3.98714
23.3837
-29.1632
13.7228
-14.7199
731.124
26.1781
20.4784
42.5483
22.035
-8.69555
24.7868
-3.70486
35.4838
11.412
638.073
-13.7827
26.6597
2.25016
31.9273
3.21423
49.0461
26.5998
2.32353
20.2085
-27.6543
167.819
-21.2017
0.23129
-28.3622
391.549
19.2146
2.56422
-19.8939
25.2509
3.66838
-33.7117
-52.5355
8.8996
12.1491
209.623
23.8241
33.0362
27.5919
13.1408
33.1791
38.2576
39.4378
47.3971
11.2193
-0.743263
5.12927
-17.825
23.5926
5.39864
8.35834
8.7179
23.5068
29.1087
32.1191
5.47136
-14.4015
67.2342
-10.4205
14.0749
422.754
-6.85282
14.7212
-28.5059
-10.6225
15.7254
11.3207
18.6594
3.11389
16.4749
-7.83028
-26.1121
19.7869
-23.0084
18.9797
0.52474
19.2891
52.7942
56.3319
-5.86121
45.9184
17.6884
19.5298
2.47839
-33.4606
-19.6516
26.1781
12.1706
17.164
44.8412
36.9261
44.5238
11.9192
51.0238
69.3837
26.1135
32.0267
-21.5978
25.5727
47.2744
19.1168
39.4235
-17.4005
35.9276
-44.6147
43.553
3.59353
6.55907
31.4529
-20.158
29.1379
-0.587007
62.0755
16.7353
62.3181
-18.0198
11.2659
-5.68388
262.888
15.0688
35.1365
31.2287
30.8898
10.0351
-16.4683
14.4802
-14.7525
37.8993
17.8259
-10.8615
52.3131
10.2367
-6.47678
1.52756
48.3341
3.72299
40.4862
18.2477
-19.6991
-0.770265
16.643
34.5953
63.0658
47.8697
25.3606
47.1116
21.7671
26.6284
22.3829
427.038
-8.93844
22.3327
17.6775
7.96051
31.6366
332.261
-6.60605
846.26
1105.55
18.9122
-40.8401
39.6898
-8.77927
44.7454
-10.4205
10.3268
2126.28
-32.254
-23.7409
11.9773
1.95035
5.54095
-30.6193
8.97867
-28.445
28.2359
42.2757
-24.5326
-15.5122
305.712
-6.97153
-35.0588
11.5648
18.8506
-17.1056
-10.3036
-23.468
-42.2817
23.2779
31.5264
-0.664398
51.478
-5.63302
-25.0025
34.5339
79.0926
34.2165
-9.63259
51.9608
17.8469
55.4525
-0.0460206
60.2429
23.8486
38.7944
47.2548
23.7462
50.0256
44.49
-27.3286
41.2293
24.8937
-6.1025
39.4452
36.413
25.7738
-0.246876
41.1805
38.3386
-8.41177
6.49754
38.9373
30.9983
1136.15
1299.03
43.0712
-7.76856
6.95749
0.240042
21.0327
15.9519
-18.3577
29.8243
-10.378
21.6342
-0.346504
5.59706
-8.23953
108.203
-62.8026
38.5851
27.8874
23.3509
8.7179
-0.856045
25.3606
-3.48818
9.21949
31.0444
-31.8795
14.2708
-22.0974
20.5089
-26.4862
-8.93844
-0.156142
8.3072
-68.8762
22.2662
28.6621
-42.2133
9.2247
2.04559
11.5788
25.6302
-4.14314
79.5893
-52.2277
-5.09514
-41.0642
27.5027
29.7529
-12.2946
25.3193
-17.6519
26.9026
40.9143
31.655
34.2786
0.124874
-12.0722
27.9413
321.82
-8.84559
1.63505
-40.4076
38.2704
21.219
-16.594
-1.63615
-30.896
-14.0663
-39.058
3.1929
-11.6981
-4.94742
53.8349
2.85437
19.8453
19.0134
21.9746
-4.30907
23.494
28.5141
-4.36479
-2.44821
25.7494
-1.09164
13.1183
0.530826
-15.4728
13.2083
24.7129
19.909
-18.0548
31.6122
-37.6975
14.0065
29.9053
178.058
5.56051
54.8669
37.5576
48.255
70.5841
23.1919
28.7021
48.4936
98.4079
30.6285
27.8396
13.7404
51.3327
50.6761
21.8546
33.3992
31.984
50.4301
38.8357
71.4536
45.5023
23.0373
43.4239
56.3319
42.8645
14.9963
48.6105
29.8371
42.7708
214.853
48.0266
-61.818
25.2411
37.4705
25.5973
16.3114
14.5388
19.1646
26.2802
26.1135
17.7576
34.156
15.3686
15.0607
-15.5264
17.187
15.3554
-24.5175
90.892
23.9567
4.20486
25.3897
13.3498
22.3575
19.2146
6.31236
-19.8939
-14.1045
-61.8227
-46.9133
-14.9163
23.8921
-10.0007
0.703147
-36.8166
1.36169
0.240042
9.78831
94.6627
360.204
1.71334
-29.1186
1.52756
-15.3841
-0.0251381
-15.7358
-7.98919
308.262
27.3407
250.901
15.8546
1.22163
-6.47824
-32.7355
2.13402
-28.2618
-16.887
38.6337
-3.3567
-3.99742
-40.7976
18.5845
-29.5208
5.39964
9.92141
-34.717
42.2861
136.661
1246.43
-8.76344
-53.9586
19.0751
-11.8511
20.2197
-25.6459
35.3751
-19.7909
-4.66575
-10.1557
-4.01951
2.49598
0.0762885
-45.6118
-30.3767
5.28818
3.87301
-36.1269
50.8388
-3.22339
365.763
31.969
-15.9258
-6.60136
40.1445
6.22652
-12.8458
20.8526
-23.3997
-22.5476
6.54841
13.4158
-0.136371
25.6817
5.16845
11.6684
-0.123458
2.76508
13.5413
20.9908
-11.1762
-8.03017
24.6832
-9.00744
-18.2912
-17.0212
-17.8038
8.96412
-7.03953
-4.59532
27.524
11.4757
1.62287
-15.1238
7.97021
-18.0505
-12.3976
-8.48227
-22.5686
0.021529
3.68645
36.1262
18.8169
-17.3373
1.24368
6.52692
-42.4004
-40.5647
6.95749
4.17279
12.4215
5.10315
39.3777
36.9272
52.4032
46.9341
39.9459
47.3971
-19.7028
58.2898
6.0663
-28.1324
88.2479
17.5801
13.0435
22.7734
16.9476
-1.81337
34.9302
21.4009
60.0925
65.8077
72.543
45.8088
-23.6751
-33.3013
26.0808
32.6701
-37.0171
39.1328
34.2843
-44.0874
26.8438
5.95664
3.14142
25.8419
-38.7643
22.2566
10.1942
-6.53981
17.9553
-3.10469
-24.7578
26.8588
49.4586
16.9429
3.66688
10.8527
5.28818
-18.6158
-6.45001
5.45247
-56.7416
0.239064
-6.97153
-21.9403
24.6832
27.872
-6.55547
2.76897
45.7667
-35.3346
0.237916
-19.6516
1.81523
-46.5543
-18.877
14.4373
31.4054
-23.6881
39.7794
10.3506
2.68764
40.46
-15.0385
37.7541
40.7152
115.631
-17.7355
-32.4333
18.2531
-16.0842
46.8515
21.1456
4.20486
55.3748
38.7684
45.2089
29.7339
46.7203
82.9329
126.253
31.7794
38.0003
11.3206
44.5069
63.0879
75.8674
193.732
23.1535
27.5722
9.79499
139.858
8.85128
103.096
20.0606
776.64
29.9144
43.186
4.33866
64.2637
45.8895
-14.7988
-32.3521
21.7185
11.0208
10.2324
38.703
1.01802
620.576
20.4639
42.2888
1.8537
-3.3567
1.76822
-26.4862
48.5696
-4.81126
-18.2764
22.2662
2.42515
-37.627
-31.6876
0.606888
-7.10695
-12.784
65.1973
2.75258
6.14926
-7.33098
-3.49749
44.0774
43.836
126.153
39.1232
12.2008
8.58498
25.0063
-17.138
-4.14305
2.49598
8.22916
1606.15
7.1046
-47.1857
53.5201
-30.5047
-11.0053
8.04475
24.6832
22.5987
-15.2315
-23.4221
-62.8233
-8.58121
0.604319
-42.8309
18.9786
-20.6736
-10.3182
-24.0655
16.4128
-48.0509
-3.32415
-46.8084
7.37281
3.91572
10.5801
22.9116
7.56442
-28.6449
18.124
-24.937
25.7494
-12.336
39.3552
45.0674
2.22409
61.1384
22.0257
-7.74314
-3.96435
33.6842
43.9608
19.6992
-15.9912
16.4485
21.081
22.7954
31.8268
1.64018
-4.02043
1.33529
28.5357
21.7918
23.8438
-15.5466
-2.97183
36.4737
12.2639
38.9638
41.2043
19.8715
25.744
-30.9435
53.5777
325.864
6.21326
31.627
34.5571
10.3268
58.7395
-3.12622
29.9038
-4.38237
16.4749
22.1548
20.7396
580.791
32.0982
34.2579
11.7929
20.9351
67.5763
196.538
32.7999
10.2652
2.6959
42.0186
39.9597
19.0133
49.9007
36.4855
-0.0108241
-28.7507
17.6673
39.7372
41.7127
-4.01039
23.8498
-21.5085
-14.179
10.475
-20.6607
-9.09756
35.093
17.8718
-5.30182
-18.3778
13.5679
-32.0137
-8.43346
12.7123
-29.5283
14.1453
-24.9499
-26.4881
-13.2498
6.09614
-8.64951
-2.86007
-9.45009
-43.1652
131.704
-13.0422
11.551
13.0862
-7.73015
-28.3833
-16.4419
-0.696991
-11.7634
14.4384
-25.4606
26.3194
13.5626
13.0971
48.8925
15.706
16.7916
31.9401
21.8117
28.8972
43.2259
-2.83147
2.0894
10.6988
27.0681
4.43588
18.2355
45.7585
-13.2446
47.5661
56.3416
27.0283
44.6474
-53.9586
-14.6581
16.4716
6.50071
246.094
-6.6724
15.949
31.0738
15.636
18.4693
-17.2615
566.59
21.3476
170.616
28.0297
-4.38237
-9.762
-19.0747
16.9915
1.04626
-21.1344
15.2316
2.39881
39.6758
15.1024
24.1238
-4.6814
4.64303
0.821837
42.0186
21.219
-5.34956
22.7267
-14.0294
7.43743
-12.1923
16.7302
-30.5403
16.4128
90.63
-24.3196
9.24687
47.0192
-4.73119
-21.279
28.5338
26.613
8.83642
-27.7481
34.1827
32.796
12.7123
-27.6543
32.886
14.4055
17.0979
-20.8659
3.61683
28.5849
-8.68017
23.2096
4.63619
-43.082
19.2596
9.44657
1.40333
29.3547
163.948
396.131
-42.4388
-31.4609
-11.7568
-5.38216
-1.45609
12.2037
-22.1059
-2.0348
-0.854584
31.5126
-6.01382
14.2223
19.6027
14.3401
31.0031
-8.3726
15.2525
-5.77304
14.1779
33.7128
-33.3418
-33.9825
-23.931
31.703
-12.3075
-18.2764
-1.1596
40.8435
120.06
38.2727
4.85669
10.9143
-6.16992
-4.35072
9.70065
63.6597
-4.43904
-0.771752
30.3138
29.7805
-19.3845
3.31699
23.4716
11.2108
17.7167
-17.9423
61.004
-7.82394
38.1957
3.19832
35.1126
25.1875
6.57992
13.8859
-17.4463
42.272
16.6431
9.29597
30.8676
1.87472
21.6309
-9.22826
-54.6939
41.9343
-3.8613
16.886
18.8923
3.45454
-21.9467
82.1438
27.9069
-13.9792
32.7149
-9.06754
19.286
-13.9306
129.42
23.2561
-27.6936
1.48552
12.5018
362.742
-4.92418
12.1852
25.2578
17.6884
49.5148
60.5744
7.7689
-32.77
-1.9329
85.2592
17.164
110.015
25.7832
39.7794
63.7615
67.3429
84.5006
27.4467
21.0375
54.724
674.13
32.1795
20.9776
157.871
31.7045
109.633
63.312
-1.41734
263.396
108.109
43.3348
-9.62153
41.0981
28.5849
10.0605
10.0911
47.7397
71.1348
-11.2229
18.679
19.2596
57.6253
31.2287
45.8823
21.3179
15.6573
28.5092
10.732
15.4105
51.5591
-1.49114
52.3131
23.3552
40.3749
33.3416
43.0784
124.819
-2.83251
31.0889
39.1318
323.561
57.24
49.7234
47.1116
40.4148
1.8537
55.5003
20.3654
44.8214
28.9219
-18.2764
52.2513
49.2768
64.6085
74.1452
32.0307
24.9697
19.0751
36.8746
38.3598
24.609
21.1418
30.1503
123.08
47.1023
64.6922
64.4507
27.097
22.782
202.905
25.2663
37.3944
21.2058
42.8714
17.6905
57.1784
21.2582
25.9655
11.8663
77.5696
155.624
67.3851
14.3583
16.4749
5.28818
47.8979
48.556
14.4729
80.8239
26.7617
30.5335
28.4314
60.08
40.2962
25.2578
43.9254
55.137
83.0632
5.89483
47.0896
17.8298
29.9262
19.038
65.0371
45.6524
77.2607
41.2727
35.88
46.3374
91.2683
34.7384
15.3957
27.4943
3.17399
44.49
22.4886
-14.4617
-13.5988
9.72036
-23.677
45.7833
25.7738
20.3679
26.188
15.8498
26.3132
29.5143
4.99181
19.6454
-33.03
-23.6981
15.3908
48.2133
18.9807
66.0103
29.0703
37.8642
1.71334
4.61454
29.1305
-20.9612
1.84893
-6.36546
-22.9817
-2.83251
19.8445
42.4511
-4.60418
64.716
32.1191
-13.1388
29.2634
-25.8455
-1.97992
378.312
41.6613
-10.7802
42.881
56.7731
29.1676
13.29
32.466
-23.9735
18.134
33.3382
15.871
-18.4945
15.5196
-3.58285
16.2583
-0.900157
28.8435
-21.6287
-42.8103
32.365
-9.32456
-4.71876
13.0316
27.9723
28.5473
6.25196
-25.6276
14.7698
-20.2754
-29.5978
4.19053
-26.3493
-9.34964
-3.91772
-55.8647
-25.6459
47.5565
41.1163
22.5082
50.7515
5.32861
56.8876
0.542114
5.30708
56.0178
8.50959
66.4481
-25.9341
86.7524
32.4621
34.7951
26.3461
36.3746
-1.45668
387.234
16.0395
28.809
33.737
22.4467
20.4995
22.3409
22.1561
-32.5235
33.0341
-7.47012
15.9187
38.9016
64.393
52.8978
30.0283
71.0911
52.6414
13.3912
61.3299
33.1723
15.9977
24.766
-11.8185
10.1528
28.6418
-4.22844
54.4378
32.2091
-21.803
27.6479
12.8716
-15.2087
11.1954
119.025
2.74941
42.2427
288.913
54.3156
10.9721
14.4538
628.989
43.1258
6.00512
5.46147
38.5008
-24.7094
-16.2755
280.878
23.3127
-4.66575
4.83684
32.5026
-52.8688
10.1032
-29.9088
-41.8637
22.0971
1.99894
44.1498
29.8153
76.3171
26.476
-20.09
-1.32558
39.6758
1103.93
-0.239012
29.0518
-17.8458
-1.05223
13.9076
11.8487
13.3564
12.2076
1.81523
-25.3107
8.8151
27.6572
8.17104
-3.70486
27.9875
52.6414
36.03
9.43849
-17.4005
-9.04995
30.3479
22.9383
-20.7693
-4.68533
-19.1469
29.1379
224.301
-3.99933
33.6019
71.9047
-18.0198
30.8731
-26.2986
9.44657
29.5143
49.6304
-16.1634
25.0276
7.89452
-9.8827
73.5066
100.285
133.442
14.8318
21.4811
-4.09464
25.8453
3.72299
17.9974
18.2477
2.78969
28.9731
19.9623
21.6125
22.338
17.926
-7.51663
28.5024
-0.249286
-14.5606
24.2067
13.9294
-52.0096
39.9065
-12.2282
16.0492
9.2247
-5.45067
11.8513
-12.7291
-3.41369
12.7235
0.878516
-1.62794
-4.3564
6.59611
32.5916
13.9786
0.505891
-10.341
20.5278
-25.8006
-14.8957
-3.11837
-37.142
34.1756
-13.0978
11.0748
37.8386
41.335
19.2373
180.624
25.2255
33.6787
-2.81044
1.6974
-1.79496
-26.0442
5.06488
422.921
3.71615
9.9614
39.1232
25.4516
-8.72689
9.09895
-0.394919
17.4885
41.9624
37.4001
-23.123
7.16225
60.095
1.04626
26.476
0.52474
-8.82184
232.705
26.3468
16.6276
12.1852
-19.7198
40.1445
23.0931
11.517
15.2304
-29.0219
16.8078
-7.19889
38.8002
13.7932
31.7357
45.1452
4.63914
16.2023
67.8892
5.99829
26.3051
-8.03017
26.5573
-29.6222
38.4182
-42.6468
544.506
29.3981
18.972
16.7353
86.681
-25.5468
13.8393
-11.2229
271.816
-31.156
512.285
6.02046
-0.512373
493.297
45.9369
44.8169
-2.88172
21.6342
5.27569
-0.391619
7.47113
-6.11513
-25.3213
21.7185
20.3912
-2.88605
342.302
6.61993
32.1191
1.72323
32.9185
3.72777
51.7522
-24.6121
9.21419
-32.9223
127.901
26.0144
6.17328
355.089
-36.8903
26.0048
10.1942
29.1997
28.7544
-37.7527
-12.4965
13.1948
11.1631
-13.7527
20.2231
-1.74919
20.445
-2.39372
22.7279
26.5573
-18.9797
8.43706
21.5096
23.3106
-6.70715
-44.705
20.8526
-51.5107
-2.82192
-25.9396
26.1006
-24.9181
33.2794
21.2895
7.92024
406.716
27.9875
33.0689
11.6672
34.1093
11.3126
14.4586
-7.17589
-18.3778
24.8123
-2.02867
15.9294
-26.0056
803.723
-22.6201
24.8368
0.720818
17.7547
-9.45009
-26.2986
-22.4126
-13.5892
19.9843
25.2676
8.19941
4.41287
45.3758
20.1024
13.3585
-12.7005
21.5741
20.9977
1.71334
-10.378
12.2639
-17.2131
3.00487
-25.3213
3.52457
-6.63419
33.0808
29.129
5.88215
-14.2063
0.122354
56.4373
53.8023
-9.87548
9.24423
-6.09499
23.2033
48.3398
-11.2912
41.3491
32.6505
4.85669
33.403
-24.9106
14.3899
17.1969
19.2827
-4.51988
15.3213
-15.6789
232.421
1.79713
-30.6289
-24.794
38.4641
17.7167
1531.91
-31.4228
-18.6438
-44.3682
7.27358
-52.1346
-12.7312
17.309
37.3689
-7.47557
-27.7537
13.224
-6.99962
-6.78271
19.6033
16.8121
2.81176
24.442
4.82724
33.9259
-48.1347
4.572
6.71091
-13.5134
11.8663
-6.48294
28.9668
47.397
6.68411
24.4721
12.0117
-16.4492
21.7908
-11.6567
-6.23887
36.6542
8.19429
438.535
-73.1307
-14.1707
88.8702
23.0931
9.64297
32.097
-34.6441
-20.6736
6.54841
0.29737
69.2041
14.5388
19.4154
22.9128
52.3504
305.64
-0.983054
19.9505
41.6522
24.739
16.9347
44.4437
37.8017
176.525
6.07167
12.9639
34.6701
13.5752
27.2638
9.60162
7.24507
14.8612
28.5849
-8.68017
-1.15325
14.0065
29.9053
-24.4245
47.3706
145.706
46.2213
52.8721
33.9732
32.2771
25.3222
19.1236
17.733
5.27569
52.0822
28.0859
-2.36699
59.3177
16.0106
29.1087
35.4564
74.148
9.34996
57.3744
-6.9052
33.501
152.623
4.70459
31.0738
23.1322
44.7062
3.35321
28.7329
34.4661
13.1948
31.7779
48.3917
12.2907
18.5709
18.221
54.587
34.2579
65.9127
93.8132
63.4792
2.81486
15.8874
23.3106
79.4999
21.219
15.2652
69.5784
46.7928
24.6602
46.7153
51.9186
66.0163
7.53953
29.8616
22.6564
-0.983054
21.8245
28.5338
49.1018
20.6829
27.5771
65.9127
26.6864
22.0826
-38.8987
66.6192
104.361
50.8311
12.8673
63.5869
56.6959
45.6677
0.720818
28.9991
5.64373
9.30864
39.8744
54.4242
27.6403
53.7175
7.26238
1.60177
63.1795
32.2838
10.5474
48.2067
31.8814
16.3125
34.5095
24.2922
9.45278
2.46459
34.2786
40.2673
35.801
-11.2658
45.1444
-10.5309
9.29538
56.2827
16.1895
34.5194
-14.0759
330.988
-3.3567
5.51635
-9.61962
-35.143
-14.1023
12.301
-24.1913
-31.2522
-29.5957
-7.16182
81.8522
80.1898
-2.86962
-44.7315
15.5196
-9.20505
-31.6085
-4.64829
-66.6063
-46.5585
6.57865
0.665655
-25.6948
21.628
38.3371
-18.4379
39.9008
49.493
2.29145
25.8484
40.6128
47.8986
-32.0981
29.0518
-2.92629
0.789117
2.47839
-18.468
-39.1175
-27.1478
7.43743
4.67434
16.7302
22.9128
-33.6899
39.2319
-27.22
4.17092
32.2352
37.5495
-0.533907
-25.874
-7.0468
14.8379
14.0553
31.4529
-18.2839
25.3897
14.4055
7.72755
-50.851
9.23903
24.8368
6.31236
122.535
-15.0723
-16.9283
-5.10322
-18.6644
-0.470735
-13.7489
-14.2894
-3.0834
-22.0905
843.57
11.6624
15.9519
273.997
26.0762
-27.2446
17.8861
-7.84277
16.475
-16.8917
-23.2321
192.536
-0.958444
-1.01199
19.9623
14.1365
210.893
37.7413
7.34543
6.68159
457.252
36.7596
-7.10483
11.1385
-15.2418
-38.9235
18.5845
-7.03202
27.8884
-36.5911
40.412
14.8469
24.5344
21.2216
-12.784
10.6377
20.2197
24.609
34.2603
-31.6938
753.625
-10.2705
13.1642
2.77751
-15.0794
-31.4228
-39.2586
28.7204
41.0068
32.1984
39.243
7.51695
3.57855
39.4609
13.6151
-8.65678
-4.75952
-3.80263
14.0562
-39.5321
-9.29123
-1.68135
171.044
-24.9202
46.8197
1.73989
26.5458
-40.0068
-14.0762
0.845765
-14.51
238.323
332.339
-35.4383
77.4414
-5.68554
-33.1421
46.6195
31.0738
26.8804
9.09895
-39.7503
-19.9928
55.0808
-3.67184
50.5185
-15.6268
33.3415
-9.70435
7.62114
-6.45001
-13.2882
3.22848
26.476
-18.1922
13.4388
24.4728
6.56299
13.9403
10.1594
43.7078
-44.705
11.4823
-57.1329
-3.80697
-12.1923
31.7228
16.3114
27.6572
25.0376
32.2831
-9.32706
-27.22
-7.12017
-3.67998
5.08829
20.9351
-31.4962
22.9383
-7.65087
55.2848
22.0826
-27.6543
25.3897
-0.587007
30.2163
-5.8734
93.572
13.5924
248.067
-1.15325
38.3694
-3.82789
-35.5857
-20.6764
5.15146
19.9843
-10.5797
-7.09801
-32.3715
-9.13029
4.16611
141.514
0.382926
-21.6224
16.012
-28.4575
44.586
22.4637
130.441
10.7515
-34.6916
31.6356
21.4768
70.3382
251.385
31.7083
-9.3907
2.2655
-1.97992
-28.3603
28.9219
24.1403
47.4027
42.8714
2.69793
27.1934
36.3402
44.8963
16.2324
65.2006
25.9029
385.23
48.556
-4.26778
39.5945
101.748
50.9202
39.4653
44.7386
-1.05223
64.3226
4.71131
-7.5551
42.1557
-1.5767
63.5819
16.3114
6.29698
37.9053
0.0432677
33.6097
15.8835
32.2819
37.8574
15.0607
-9.04995
-42.7406
47.3011
15.9294
14.5863
28.5677
27.2638
33.1462
-17.1178
33.6019
26.7109
4.43829
-14.2717
28.9991
18.6609
-0.0616865
39.8744
16.9428
-0.630391
47.7564
7.89452
20.1024
35.8473
74.0479
-10.378
37.0897
43.0784
85.4638
29.4921
-9.59389
27.099
33.0808
17.8846
15.2525
-5.77304
57.2814
25.5152
19.1321
20.5089
-1.44218
28.9219
19.2049
18.5181
21.1658
-17.0122
26.4085
-1.26718
-10.8551
11.5788
1.26736
29.59
-37.2352
6.14926
2.03935
51.8656
13.7095
63.4861
45.934
19.8294
38.1248
22.2174
24.9848
3.66688
-0.634239
42.7119
9.03631
216.564
56.0523
3.22848
33.9723
11.7691
19.2891
47.172
14.7535
-0.979164
15.8144
32.6482
24.9672
-16.594
-0.910893
41.1706
-4.69599
-1.5767
27.9746
51.9186
46.3979
49.1497
15.0358
14.8691
22.6564
296.993
12.5846
2.23696
-7.65087
148.988
18.3345
-10.7877
44.1304
25.6499
307.578
11.9346
-14.2717
47.7397
24.2831
-18.7191
9.30864
7.5725
318.121
36.8509
132.089
-1.17092
17.5313
0.398258
27.5986
15.2326
12.2037
15.3755
14.8318
13.9849
36.6267
27.7194
48.7006
44.2343
20.1218
-4.70658
46.0814
31.6356
25.2249
36.8289
342.098
12.2421
39.6153
18.5898
-18.761
87.3594
21.0062
33.6273
-5.87148
21.0466
18.5181
8.38648
23.5454
24.2172
-1.70254
-25.8476
-9.03589
27.716
53.3524
-10.9983
24.8899
7.66155
-10.9938
19.7146
45.7101
-10.9512
31.627
14.0749
27.3256
0.64344
-4.01951
-22.8837
23.2217
16.2324
38.9637
-11.5784
-1.74919
46.0238
35.4375
24.8876
-5.07371
30.3054
43.2134
29.0518
-34.7124
-16.0448
34.5223
30.5894
5.86011
31.8003
-29.6877
-8.0515
12.6647
26.9117
69.7644
612.863
20.4913
26.4045
-30.9681
2.25016
120.008
16.3327
17.3161
-3.90274
5.21599
-20.158
2.10536
-32.1103
792.599
21.0887
-6.80611
6.34302
45.8656
-13.1982
-24.3413
-20.6764
13.6374
30.0613
48.255
23.7325
-29.2819
-5.22394
-0.512373
26.477
30.9444
2.25699
-2.0348
0.866413
47.8711
14.4996
-38.4398
46.0814
35.3837
-2.5265
29.129
237.192
-11.2648
19.893
159.687
16.7607
84.0837
-33.3013
7.34012
26.0144
4.29921
83.3491
11.0988
-3.57661
8.10315
-44.3865
29.7529
1653.88
2.96278
3.47675
15.6144
41.9624
30.0613
-22.57
-17.5008
16.4749
-5.49732
17.9129
11.0747
-23.0084
45.2167
231.035
298.525
52.7942
7.60617
27.872
171.481
32.681
12.0335
11.8487
4.02077
37.7192
-10.2812
12.9821
-13.6737
50.146
-14.3178
21.0387
16.9099
2.04165
-8.47932
-16.4438
0.376094
16.9347
65.0584
34.0536
2.23696
24.8123
-3.90274
21.5516
33.327
-18.2839
11.4757
-26.4881
24.2316
13.5924
6.34302
18.6609
-16.8451
7.43458
-7.42002
19.9843
-6.59154
0.703147
15.6573
11.6427
10.732
3.98817
6.04018
2.74048
14.1379
10.8528
5.59706
-17.6099
-38.4398
-23.2591
11.0208
32.7212
4.96977
10.3884
19.7384
-32.1084
-8.93844
12.9623
242.565
31.6366
51.1509
-2.85792
29.1676
-3.57661
60.577
-31.4698
-9.03589
-28.7177
14.5975
12.1229
-29.7389
-5.09514
23.7546
0.250638
-23.389
34.4657
-35.3141
-46.3458
-29.0816
24.2759
22.3502
-38.9191
-34.9979
24.1402
-16.5273
-1.48684
-22.0464
7.38389
65.4227
920.524
-5.51665
15.4892
0.713555
36.4699
-1.92856
-15.9289
-33.1421
33.501
-6.6724
25.3193
-6.40755
-1.23063
7.22489
16.4717
36.3402
-7.41998
3.66688
-21.249
-26.5709
-16.7417
-15.8203
-4.26778
264.482
45.5261
305.793
7.60617
20.3757
47.7924
6.5171
25.1847
13.9076
23.0931
4.02077
41.4674
-40.2663
-7.19889
-3.8845
65.1386
10.0451
26.6609
9.4136
633.311
-17.8496
1386.14
37.8574
7.56442
27.5771
22.8092
11.6073
11.6939
-32.0137
5.21599
-46.3949
14.1453
-4.33514
0.23129
-24.6141
11.1131
13.5924
-33.043
-16.1458
58.9841
1.79431
-7.47474
-7.55795
-8.85136
-22.4126
37.0106
132.428
8.40099
-8.7056
24.6029
21.0327
109.655
2.25699
35.4465
-27.2446
-19.5952
50.2082
1.1308
-6.11513
-4.70658
11.0208
16.2142
14.1365
43.3635
-15.1434
34.8856
-7.74555
11.6763
31.703
27.0479
-23.8986
54.1254
24.9139
-17.8504
-27.5199
50.3676
0.823863
29.0674
8.58498
189.924
-7.76764
-1.25215
47.5845
7.41501
0.124874
19.7869
14.8228
53.8283
48.9648
11.7691
80.9052
584.819
25.9979
-19.6739
0.894902
6.44404
28.9001
-16.2623
58.334
-29.0219
44.9188
21.5409
-9.07296
16.7302
36.9261
12.6647
19.4154
36.0312
-18.6974
52.3504
22.6564
-25.3459
21.8245
21.0375
21.9549
20.9351
13.4814
38.4182
-0.406207
-5.16547
947.43
5.03519
18.972
20.4834
-10.5542
-21.768
19.6287
-3.82789
-3.7266
-9.43202
13.6374
-9.29409
35.1365
29.3547
44.0082
34.4363
7.89452
25.7246
5.86224
24.7808
12.2037
-20.7755
0.866413
10.3898
-15.339
11.2193
3.2552
34.837
5.39864
-2.88605
8.51429
21.6125
9.21949
0.39143
-3.85398
-43.3528
31.703
115.129
6.08644
27.8884
28.6621
-44.0874
46.0342
76.6911
15.1641
24.9697
11.6337
7.83071
63.3232
-12.8723
0.52706
-3.58285
46.2434
7.7469
156.521
40.9973
12.2008
89.1698
28.7544
3.47675
19.3626
60.703
3.82442
56.1407
-0.634239
8.97867
-13.4525
-18.6158
2.92032
18.5709
8.85068
48.9648
9.91882
-3.42777
48.8356
18.5016
34.674
122.636
15.7816
13.7228
17.1392
-15.9034
-5.68103
25.2891
67.7637
37.345
29.4298
27.6572
39.3987
-20.7382
17.0342
21.0375
18.8088
34.0536
-3.38524
-0.154605
40.2923
53.9417
-12.6617
40.3823
-18.9919
3.61683
24.8368
-18.0198
51.4878
48.646
-39.3339
13.0568
103.593
33.8094
18.2699
4.65286
-12.4153
669.706
-23.0012
0.240042
230.928
17.8259
-29.6021
9.2096
-30.9927
-19.5952
-17.2131
12.7268
-6.36546
-2.36699
-57.1804
41.1545
108.98
20.6957
33.7939
42.4264
68.2526
54.4703
-4.70553
5.27623
21.3196
16.7534
18.8923
27.8174
36.2729
-9.68545
27.9069
23.5021
42.0852
26.5397
11.8474
46.9609
-1.10676
7.91365
70.5165
38.9431
12.7299
34.0536
41.3394
37.2423
21.5555
-14.1707
36.3964
-40.9568
-15.9034
16.8078
-2.82192
-46.5543
37.345
44.4224
76.383
8.17104
15.4165
50.4763
-16.699
68.3574
2.29686
20.9908
41.2976
-7.17589
-14.6296
28.5605
-30.1397
23.9567
-20.158
21.6416
31.2721
28.3423
-15.2437
36.0812
-33.043
-10.5236
0.888058
9.29058
-16.8451
-15.0542
19.2596
0.0762407
29.3547
8.40099
-59.267
-23.6981
-3.34987
1.36169
-16.6266
-31.4411
10.3297
5.46147
19.6071
16.012
16.5201
3.00487
-34.6916
10.4741
72.865
302.587
-0.652433
12.2624
12.2421
0.259951
-27.5199
591.973
-12.2946
12.3331
0.64344
-4.01951
-19.1356
0.0762885
18.6594
18.1064
3.35647
-7.37139
14.1647
39.1857
-18.5016
-18.2159
40.6128
16.8704
-24.405
33.618
69.1925
37.1486
-2.53846
25.5378
24.389
-10.01
-2.13632
29.472
19.721
399.99
91.0598
23.8486
49.7309
28.5141
38.7387
-13.6926
-4.83977
73.6194
-4.22844
48.8156
54.6979
-33.0474
30.7908
23.8998
-18.0198
-5.60067
-37.543
19.2596
-4.37852
-25.3322
-63.0151
-53.6832
172.812
-24.8752
-1.63402
21.0327
180.87
-1.49114
-2.0348
-1.00765
-6.47678
1.52756
14.6009
36.7381
3.2552
-15.951
34.837
22.2652
109.558
8.7179
-19.5967
25.3606
-13.2693
36.6666
-7.51663
-25.0846
21.0062
13.0126
-48.975
-31.4272
27.9548
23.2997
-37.0171
-2.09663
23.5454
16.721
32.466
-27.7217
30.5761
39.1232
-4.79834
10.3268
-3.10469
23.1107
-29.9088
-16.9478
-36.2415
-26.6286
-7.83028
-52.349
1.04626
123.519
-19.2603
-3.50907
49.2505
-18.1922
4.0685
41.3394
-6.55547
10.1922
10.1594
34.3375
-0.910893
20.161
11.9192
36.0312
0.0432677
54.5155
12.4542
11.6672
-10.8683
-26.7708
35.9276
17.2295
4.685
1.46786
-25.7802
10.3972
3.16113
7.72755
-41.4807
-9.50164
22.9627
-40.5393
-21.768
12.1325
-24.3413
-24.4245
-18.2217
13.1947
-17.3373
25.6065
4.65286
-1.17092
-10.5797
11.6427
-0.512373
30.2251
-12.7005
9.2096
12.1108
25.3823
42.757
13.0933
-17.3595
12.3482
-13.342
-16.0045
19.9623
8.51429
6.61993
30.245
-41.3803
17.926
-11.2648
158.574
11.1385
-58.3453
73.5205
-35.143
-0.222562
21.1658
-42.2133
582.017
-0.145632
11.8513
18.134
38.9604
-46.6055
15.1578
5.01393
15.9664
10.1028
6.48229
-20.1088
15.0383
-1.96098
7.93258
-3.11837
-6.8869
29.7624
-22.1495
47.294
-11.2237
-0.169584
-20.2574
1.97961
0.496647
-4.90864
-19.677
-9.547
29.1901
17.0593
-53.0312
-11.9037
16.8346
14.8584
684.343
22.3418
-10.0218
17.0436
-30.9428
-10.3986
-10.7618
-54.031
4.37756
-57.9271
-1.26935
-0.063338
14.4213
-34.3279
10.5961
-15.3385
26.9418
33.7526
35.3137
8.16192
14.6774
23.5021
45.8334
-16.3212
28.714
14.1804
50.709
27.0042
31.1612
-15.4048
20.2262
44.3609
8.19429
13.1222
14.9504
18.6255
24.2149
36.8169
36.7822
13.1446
12.1226
-4.69599
-37.184
27.9746
12.6647
15.4165
3.7914
27.1279
-8.16053
37.9041
-22.4206
-19.2746
-3.42775
-22.1259
26.6864
-2.02867
21.5516
27.7048
13.5752
-3.51684
1.62287
9.23903
229.11
-33.043
-10.5236
15.8806
-15.0723
-31.9208
-20.0958
7.5725
18.2699
-0.630391
27.1417
-34.9041
-12.4537
766.733
-3.33015
-10.2851
7.33553
10.2367
35.2156
-0.0251381
17.9974
-28.6039
-27.1954
6.726
16.643
-6.63419
-2.5265
31.0031
-2.7504
-16.887
29.2634
-23.9714
26.1311
-9.61962
-31.2681
9.13819
-36.6575
14.2072
10.0138
12.8471
-43.4984
11.8663
34.4661
-3.67184
35.526
-9.70435
105.073
39.1857
-14.4678
13.6669
45.298
52.5838
1.63505
-4.7273
4.56997
32.4634
4.02077
2.11198
10.2965
-24.0655
9.23396
29.5313
32.5339
28.535
24.4061
39.2319
14.0095
38.6911
15.4153
13.4946
33.8013
31.3252
24.6832
-7.0468
-11.399
57.1589
-27.6543
16.0194
38.7684
15.2238
-17.1178
29.8538
-8.64951
27.125
24.2831
20.553
17.3856
46.3809
19.9843
21.5195
-8.7056
0.398258
-1.63402
-10.8264
45.3605
3.5874
16.012
209.549
1.84893
-0.743263
-9.86326
-34.6916
-0.770265
1.65051
-2.88605
-11.8968
4.76615
15.9903
-12.8585
11.0936
27.2963
-18.761
11.1385
-32.1084
11.0883
19.5516
-46.3874
1.6515
30.5361
-45.9614
31.0417
20.4691
19.3475
-21.8977
27.8788
15.8164
-23.4064
10.459
26.8804
18.4693
10.8495
43.7254
16.9429
18.6594
-2.50831
16.4749
46.9765
23.535
80.4151
-36.1269
7.73533
-18.2159
-8.82184
45.0875
-5.86121
30.9259
-6.60136
8.28538
47.456
5.89483
13.3564
-4.65903
4.67434
-10.947
26.1006
36.9261
35.1535
-3.07335
32.2831
7.53953
12.995
33.9008
287.942
28.5338
-9.30218
6.96236
30.3054
-5.25931
72.1514
22.0826
-8.9136
284.607
460.889
21.0887
8.18642
-29.2642
17.7547
31.7794
-28.0895
-35.6689
30.504
-9.84107
-17.497
12.1491
-46.1485
-55.5573
-5.22394
3.23576
4.70747
-1.49114
-17.0273
0.866413
2.89355
7.14976
-6.01382
37.4562
-21.358
-23.4472
48.4936
13.9423
12.7235
9.99224
34.4661
1.95035
20.5335
1.4824
-54.6819
-22.3639
17.9129
16.6969
5.10255
-23.8381
-35.0588
15.3129
-5.51229
7.25725
29.0518
25.1847
34.5223
23.0931
60.208
21.5779
3.6893
-15.9404
-33.4358
12.9821
-9.92556
38.9016
-18.0659
6.04618
-29.9418
14.8691
7.66385
10.2613
40.5652
39.7782
43.1717
25.703
20.9776
9.8198
-13.2731
36.5441
3.16113
13.3498
-7.74746
27.9797
15.4665
-1.15325
261.383
-15.0723
9.39186
7.5725
27.6403
27.4806
51.5045
11.9475
2.27232
10.732
23.4481
39.7383
-4.75579
19.7601
798.006
16.475
5.59706
34.864
-23.4472
44.2073
143.651
74.0863
19.0006
44.2559
-5.23077
12.8692
13.5504
-48.2615
-47.8355
46.0342
27.9654
-22.3173
47.1861
12.7235
21.4932
-12.8723
32.3862
-31.6938
18.1324
-5.37156
15.9664
-27.2509
-20.1088
33.779
-8.46689
-3.83504
-8.93401
607.827
203.008
413.946
-14.6053
32.3015
31.7468
-3.91772
4.24478
23.4265
18.564
31.9382
19.8198
17.4577
26.0048
27.0608
32.9478
2.51751
14.7212
179.515
17.4885
21.3476
22.5651
3.66688
-8.1305
35.2156
-41.5635
-17.6944
11.0747
5.10255
50.8388
-31.3106
20.9351
31.969
40.2962
21.4366
11.8487
-10.9718
58.334
37.4225
4.67434
-9.07296
3.61176
21.9336
9.4136
18.6172
41.397
-2.85712
24.7856
9.74642
20.0808
22.8092
-18.3778
2.32353
-15.1471
27.7048
6.07893
31.0119
-15.2437
264.717
43.7937
9.30864
19.2596
35.6835
38.8847
49.9694
21.5195
13.7832
50.998
3.23576
-1.45609
-8.41099
-2.88172
-4.60272
-5.9687
29.5934
-4.49139
25.744
-0.958444
17.9704
52.2503
-2.88605
4.96977
-12.1004
29.1087
-5.77304
24.3425
13.5099
16.7607
-22.7381
12.9623
325.024
8.08733
39.1232
-2.92427
29.1997
13.7619
24.9848
23.2217
33.8095
33.6519
-8.1305
7.16225
0.124874
40.4016
37.3116
29.4654
11.7691
-6.94778
35.9276
30.095
33.4942
21.5555
2.76897
25.1847
17.6557
39.9597
37.754
-1.9329
-24.0655
33.5968
36.9261
40.7757
231.185
58.52
11.2877
1.75061
9.53792
57.4318
24.7856
9.74642
50.6679
12.5846
39.6758
-20.2518
24.8123
1.71946
-0.937199
-18.2839
12.2713
1.28706
-22.74
21.0887
-1.18391
-3.02731
0.888058
14.9128
-13.0969
2.39304
16.9428
40.2601
2.57721
0.398258
5.86224
24.7808
0.959342
-3.90886
-36.6149
27.2564
-19.0872
-45.936
19.8445
-31.2681
28.1304
5.32861
-1.20841
-1.33195
37.2772
12.2577
17.7224
-22.186
33.8424
6.3895
7.91365
-0.412294
-26.6255
56.2257
39.2075
29.6523
1.20967
271.04
25.2411
18.7298
27.0376
73.4704
88.5644
18.2276
23.3024
9.32431
35.88
81.9447
33.1723
38.4865
21.0179
10.6277
8.79619
11.6939
47.7885
-44.5209
44.1304
18.1537
5.85349
31.7278
43.5775
-5.03113
-8.41388
-2.65942
8.1397
-0.271378
-41.6244
19.3626
21.3476
-0.634239
18.349
22.6137
17.9129
22.3191
41.4685
-33.2085
37.8017
5.7321
65.3533
32.7999
-4.80036
647.342
8.10058
-10.9718
99.5634
-12.1553
31.8003
7.04251
28.7858
39.7794
-22.4455
11.1209
2.04165
-17.8496
-10.8683
20.6829
23.829
20.9351
-31.4962
19.1901
8.43313
14.5863
57.2489
5.85349
-28.3622
26.1056
-19.9246
-12.3976
1.79431
1.8956
9.30864
23.0078
42.4731
26.9401
4.41287
4.14639
61.3318
17.1066
29.0703
26.6199
23.3552
31.4675
-5.64734
16.3737
-10.6533
34.6896
44.1922
-15.3874
35.526
-11.8786
22.0971
59.6361
-11.1195
52.3041
28.3501
-16.3419
-33.1847
7.81663
20.7246
7.25725
23.4296
77.6585
28.9001
-8.76601
-5.34956
271.978
-19.6516
-5.32483
185.576
9.24687
18.9082
-15.9756
18.0764
2.29686
24.739
16.9347
18.2068
7.81664
-12.7556
-7.65087
23.4257
12.7123
-35.1505
2.90095
-16.6353
1.62287
16.7353
41.7034
-19.9246
-8.64951
19.6287
16.7868
39.8744
0.0762407
-8.12666
40.2601
2.57721
20.1024
11.6624
12.2037
26.6199
20.454
36.6267
-15.339
-7.88788
-2.61733
-2.36699
-6.58064
16.0963
-5.84576
-6.63419
-16.0427
14.0749
-39.7503
45.7105
-36.2415
7.1046
-18.6158
1.70434
32.0982
21.1395
-25.6884
12.8795
-8.47543
-4.80036
28.9001
4.35245
-24.0902
24.304
12.1706
-13.2548
38.8002
25.7832
13.7932
17.2906
-31.8159
-20.7382
2.04165
-19.7237
26.6597
9.43849
5.08829
28.4314
-50.7544
27.1738
-11.6506
-12.0916
-9.13904
-14.5186
6.31236
-40.5086
15.8806
11.1646
13.14
-22.5505
11.3206
33.2625
31.2287
-12.7202
73.3286
1.35501
23.2651
-0.0706204
-3.1576
2.41948
3.9419
-7.05216
-43.1249
15.1593
-16.1531
7.42131
37.7413
-11.2648
77.9891
47.2431
2.30595
33.577
23.2997
-22.0246
41.0069
54.899
-17.8504
19.6971
32.9478
36.2507
20.3433
23.1107
47.5845
46.9279
25.9029
35.7321
34.7794
27.9413
71.4536
47.3764
52.2348
53.4146
19.6356
53.263
62.4485
6.58537
78.6519
645.605
34.0306
248.696
68.8867
63.5948
80.7524
14.0095
44.3133
56.6448
79.0869
14.1237
17.2697
55.6053
-8.0704
46.8515
49.2565
27.2638
41.4607
1.62287
35.476
2.34801
2.56422
510.467
-22.4673
-24.4245
47.3706
24.4391
29.5143
31.2287
15.8973
11.9091
21.013
14.4802
-0.914724
5.46147
12.2639
-19.0872
-28.8543
-0.492928
-44.062
23.5926
41.0059
19.6027
6.64022
73.3485
40.4148
-24.3832
16.1449
19.1321
-9.47618
-37.7306
129.154
21.4257
22.2662
13.6695
12.301
-7.32474
156.154
-33.3439
34.6117
-12.8723
8.02332
29.0849
51.3323
17.7267
-5.11631
-18.1496
82.2268
4.572
51.5562
8.58498
-22.8837
-33.1113
148.784
9.28908
-13.7527
27.7193
7.16225
-0.827809
-2.39372
191.394
-8.84559
-20.0662
7.81663
7.60617
-9.60934
-4.83308
0.604319
-12.8458
37.7192
-13.1773
30.9113
-39.058
18.1854
-0.453752
-10.5696
32.2831
14.8691
24.5304
10.2613
23.6986
0.376094
15.0607
16.3327
30.3054
9.73322
-14.5431
18.1537
-16.6353
-11.4956
39.2241
-5.14825
10.0605
-21.768
6.51026
-9.45009
361.716
5.56051
23.0078
42.6328
-10.0007
30.8898
-21.7856
-19.95
34.1314
-7.07828
341.463
25.2293
-32.6024
-25.3213
19.8445
-0.223558
15.8546
21.8364
10.3884
15.9903
629.946
-2.0249
38.5407
-13.1388
-36.8903
20.3826
349.4
21.5712
36.696
5.35082
-41.6244
-14.3706
23.2217
-7.41998
22.4075
-34.3674
3.35647
-20.9487
8.54252
84.1632
6.97661
6.14694
4.0685
1.98397
290.241
60.9109
-23.468
25.1847
2.66318
4.35245
56.4946
7.73418
19.7038
16.8078
95.441
169.985
23.9091
13.7932
41.6534
-28.0677
26.1135
7.66385
23.6986
17.2894
22.8649
-8.03017
-44.6147
-11.399
-4.68533
48.3195
271.153
-26.4881
7.36496
-8.89639
11.9652
25.2509
-11.3242
-13.0969
6.14117
18.2699
-2.50446
-40.6384
16.6345
-6.6724
-2.79168
29.1997
-1.23063
9.09895
-50.9947
2.49598
4.48103
-5.54591
46.7704
-38.1156
125.171
-20.9487
11.3693
8.54252
-30.5047
17.1057
-5.09746
79.2593
607.307
9.13132
-10.3036
23.3837
-1.05223
25.152
2.47839
-14.7199
11.4823
-29.0219
-0.0588348
17.7928
-14.6952
33.178
23.9091
-10.5696
-14.9493
-7.61972
43.2711
32.2819
19.1168
16.9347
-11.7783
11.6073
26.6864
1.71946
14.5863
-22.0321
4.77501
6.90926
-9.13904
-43.3547
-16.9979
4.22208
-8.68017
-18.0198
2.76212
-30.0648
28.63
-26.1607
-32.4895
10.2751
-23.6981
6.02046
18.2283
-3.33015
27.1963
-2.0348
100.192
113.463
-11.5909
-11.2695
-28.6039
14.2223
-35.8308
10.2324
12.2624
-19.617
-5.36225
-20.7656
47.911
-26.2573
36.7596
-23.7718
-31.0353
15.949
-12.475
12.8471
-15.3874
21.3476
5.69849
39.2741
16.5326
-1.74919
25.4091
31.6894
60.2092
62.1645
31.969
29.0518
4.64303
8.3181
23.0931
-7.22363
56.4599
-40.2663
-15.0514
-27.8136
33.5968
25.6817
23.9091
10.0451
32.2831
5.66547
26.1135
-7.32868
-19.7237
-2.53833
-18.6725
16.3327
-3.42775
-37.1184
-12.669
-2.81126
-27.6543
16.0194
18.1537
17.0979
36.413
42.6404
-11.4913
16.6504
29.9361
19.6992
102.075
1.01327
37.788
80.5525
-18.9745
44.4388
33.0362
51.9548
88.1034
27.5569
7.42564
50.6822
9.96086
82.0673
52.4487
59.2269
-14.0769
19.8445
114.094
51.4619
46.1992
81.5826
33.9931
27.9602
83.5183
22.4684
45.369
-1.283
72.8564
23.3127
47.8081
23.5775
2.51751
26.9026
9.91244
29.6699
705.662
27.0927
22.7916
30.5304
17.4696
19.8026
43.8708
17.284
64.8943
95.1888
51.8572
21.3127
20.5726
11.1292
50.4519
38.0856
48.9984
22.7267
-30.896
10.2965
-29.6877
20.0595
38.9016
-12.4437
41.6534
-48.6824
18.6172
41.397
0.891012
14.3283
28.5338
0.376094
-13.0503
29.4512
45.298
-29.6222
21.0642
3.59353
32.796
127.893
310.248
26.4682
-30.2363
29.8538
43.5775
38.3694
13.0387
-18.8023
43.6225
30.0613
59.4994
23.7325
59.0008
6.32535
0.664733
38.843
53.4332
41.6124
9.2096
0.866413
18.3942
85.8154
-16.8917
-13.6114
229.74
-11.468
3.0957
27.2549
45.2375
108.545
17.6905
0.64344
4.37005
-9.29404
18.6594
-10.0046
31.4675
3.41412
25.4091
9.6094
2.39881
11.7929
94.0237
50.7097
9.13132
25.3037
36.5022
25.1847
45.7667
326.692
-34.6441
-0.0588348
55.2741
19.038
31.7228
95.0221
48.272
26.9117
37.9053
-9.32706
26.1135
8.38728
44.3133
41.6522
37.5495
8.83642
21.5516
7.09006
167.249
36.6341
5.85349
-22.74
22.3575
-29.2642
111.458
7.41651
-0.0616865
4.65286
11.9091
11.6427
35.0949
11.6624
23.4481
19.1236
6.48861
53.4933
-22.8353
-2.61733
20.1218
-30.9435
24.1393
51.4619
48.4936
28.9349
403.568
-15.2639
-22.8837
6.24411
30.0613
24.2816
3.11389
15.1174
27.2832
9.2006
37.7204
-12.57
20.3757
10.3111
2.76897
-8.54849
-6.89195
4.02077
-53.3847
29.9262
6.54841
-25.9396
7.35989
-7.95002
309.645
-16.8233
-0.123458
-32.8422
29.3208
34.156
47.2277
18.8088
9.69071
0.362893
21.0642
-7.65087
8.43313
-2.28027
-29.5283
15.2238
-22.74
16.7353
22.9627
8.18642
-4.73414
-16.9464
16.8881
-20.6764
13.6374
-0.470735
237.376
17.7713
-6.83153
11.6427
20.1024
2.11411
581.378
34.6925
41.6124
-15.1533
4.61454
44.123
22.1423
29.5934
-13.1436
76.0934
3.2552
23.5926
31.2067
38.4993
13.3784
-5.77304
21.7671
-5.23077
-7.60212
-15.2418
-33.3013
-5.03113
22.2566
4.572
14.2072
-23.7194
-5.89358
23.1107
15.0688
-2.50831
-30.3191
-9.24546
27.2832
63.5485
12.5988
-5.38313
88.6059
-6.94778
35.9276
-13.0086
-15.2315
32.7999
-36.5864
-38.5336
47.6408
21.219
-14.7199
20.8526
321.428
-12.8211
16.3114
36.0312
-13.0752
37.3579
50.7674
-15.9756
21.0375
28.4871
3.21423
36.0567
-26.3915
66.5292
3.34192
-7.03953
-0.847186
20.846
-28.3622
12.9872
9.84427
-34.9171
25.0837
19.6287
5.56051
5.69844
27.6403
23.7325
19.6454
3.23576
9.78831
25.3222
22.8717
11.0837
4.61454
29.1305
5.27569
3.2552
-30.9435
4.85193
-0.223558
85.1951
33.0808
21.6125
-5.36225
-48.1347
18.5085
-0.785354
-14.3491
12.8471
-43.4984
8.11818
38.2142
-16.7903
29.9038
42.7119
-9.70435
20.7396
21.661
1.35441
2371.24
26.3468
8.43706
-29.0902
51.3889
30.5894
2.1467
29.9262
19.6669
4.0455
9.23396
48.1705
24.7868
1.91733
20.4913
22.6564
-10.3534
21.8245
43.5263
37.8574
26.3051
18.2068
54.6683
-10.8815
77.2862
229.573
-0.406207
-40.7727
6.64908
44.3906
32.0904
-8.68017
17.7547
37.4016
-9.43202
24.4391
18.2699
3.11774
-8.4656
-16.1634
46.3393
22.7288
2.29205
38.4407
7.87919
31.6984
-2.88172
42.2489
25.8904
35.2156
18.7155
23.3509
-0.652433
21.6327
17.8643
58.356
20.4639
34.7926
-13.1388
55.5003
28.5024
28.0051
-11.4937
-14.5606
52.3177
44.755
59.738
72.0384
61.0588
3.47675
33.0989
23.9712
-4.08215
0.124874
23.535
14.8228
155.028
65.8314
13.6432
17.187
33.8431
17.8074
-44.0827
45.7994
47.6408
24.9672
20.8526
-44.0144
16.8078
27.1631
5.16845
-4.94742
30.409
54.3912
6.51321
8.70607
-1.45128
21.9549
-12.7556
41.6789
-24.5175
45.9145
-16.4099
77.8636
8.78332
48.957
-2.12526
37.35
43.5775
36.2974
25.0837
34.6212
39.2756
20.553
17.3856
3.82437
177.566
-6.83153
20.1024
7.91425
27.1963
26.6199
13.9849
53.4933
-13.465
13.0933
-0.743263
-0.492928
-12.2028
6.726
8.35834
1.22163
29.129
27.2347
-26.2573
49.8781
17.258
3.49885
-40.7976
25.1738
-14.5283
43.6546
-2.85792
57.2786
26.0913
-26.0654
-21.8819
-42.7691
-21.2214
18.3457
28.9895
-21.9617
0.165281
20.0065
-7.24563
-30.8852
6.48229
7.78944
-23.857
-13.2054
-2.01271
7.93258
-3.6513
10.0001
-23.7718
3.51599
13.9423
29.0674
27.3256
-0.271378
-29.3631
17.5995
54.4242
73.0073
12.7268
14.6585
43.2284
12.2907
-28.6306
19.2654
41.5498
16.9765
1.63505
-25.4151
19.5298
23.0931
0.272635
48.9636
17.8298
28.0522
4.67434
-22.1914
267.436
31.4054
39.7794
19.6317
1.2098
144.726
34.1093
37.5495
32.1795
17.3161
36.5441
-20.158
31.0119
10.6574
-22.74
54.2166
13.5924
-27.5199
48.4936
0.823863
0.956453
16.0812
21.2582
2.49598
37.5576
65.5111
1.23983
38.9637
10.9104
18.8655
-0.827809
29.8153
-6.14185
-1.34933
-14.444
28.2209
11.0054
25.3037
23.3837
23.3106
38.2704
19.345
17.1045
177.125
50.541
15.9187
-12.8211
89.8188
50.146
10.0451
13.5424
-9.32706
7.37281
33.9008
-21.5978
12.4542
6.04499
34.1093
-13.0503
33.1993
7.81664
-10.8815
-5.17273
6.55907
-25.7802
85.62
22.7201
7.24507
5.49089
4.22208
-18.0198
21.5028
-0.0797558
9.88931
1.95031
7.02553
1.24368
47.7564
-16.1634
0.398258
14.4802
-27.693
4.70747
-18.9014
-19.7483
-30.3316
172.389
27.3677
20.1218
-8.45471
36.7111
-5.84576
28.9731
21.6125
37.7413
-2.0249
46.037
29.8792
-9.61962
-7.06438
27.9548
21.4257
-12.6542
43.6546
-36.5911
14.1751
13.7254
-25.8476
12.5118
31.4641
17.7451
32.3862
5.78748
10.6361
-0.900157
26.9694
-16.0065
-27.5199
9.13819
21.4386
21.5712
19.3841
12.8471
-26.6318
19.3626
43.8364
-9.45158
-38.1156
31.4675
-9.70435
-9.24546
21.661
44.8079
-19.2603
-6.94778
24.6832
24.1238
-2.85323
-6.67443
40.1445
6.22652
581.198
-15.9034
21.5409
2.17144
18.1854
23.9091
17.2906
159.339
-0.123458
-30.9681
18.0764
0.422789
39.4235
16.3327
26.5573
0.362893
-11.399
34.6701
66.049
23.5157
32.0904
19.2146
0.690157
11.9652
16.7868
-24.3413
179.849
27.4806
-12.4153
-31.1944
0.398258
8.85796
-20.1967
27.1963
-3.90886
-10.378
31.0045
-19.0872
23.9712
13.0933
19.8715
20.1218
-30.9435
21.7185
-2.09762
3.0957
-13.9745
8.494
-9.52117
55.4073
-18.761
1.15237
22.3829
-35.1754
12.9623
-9.59289
51.1509
-40.3392
-3.89376
17.0381
41.8363
-16.4773
22.8232
630.954
36.4858
-33.4871
15.5196
16.2583
9.62097
49.6996
64.4507
-40.3694
-50.3066
26.7428
15.0383
3.66122
27.9723
-1.43775
5.71903
13.7482
-14.3832
31.6364
4.08743
7.85355
9.47587
29.7529
-6.53981
3.47675
-7.89118
64.4511
9.44662
37.4001
164.284
37.0897
-4.08215
49.772
37.3116
1.35441
21.1395
41.3394
0.940796
8.39117
42.0513
42.0186
39.9597
2.11198
5.56336
-10.3182
37.345
18.1854
34.408
47.2756
12.995
24.5304
-8.47932
3.08387
26.613
26.3051
10.7105
17.187
-31.4962
11.6939
45.9145
12.7123
-27.6543
46.0045
12.5315
-32.1103
29.8538
-8.68017
19.6287
129.231
-3.7266
-28.1727
0.518975
-16.7904
22.0181
29.3547
15.8973
-27.4078
8.161
-5.22394
10.732
15.9519
-23.4964
16.012
24.0164
37.0897
-19.4839
12.6255
9.14677
17.7287
-0.876335
30.245
-0.150838
44.1629
7.4759
18.019
-5.23077
-25.6459
2.69793
55.4366
32.5026
18.4693
-32.254
6.24411
17.5995
11.3207
-15.6268
-2.20808
-9.24546
31.0313
33.5635
24.6019
15.3129
41.3394
-9.60934
29.0518
-25.342
19.5625
40.1445
53.0782
11.517
54.5858
-6.53309
1.81523
25.2891
102.518
53.8942
2.54884
17.2906
1.91733
18.6172
17.0342
6.51321
51.8096
7.87236
22.8092
22.9383
-28.2656
5.21599
0.45673
21.9018
7.24507
46.7203
-1.18391
23.2096
33.6534
41.251
-31.9208
15.5115
-1.79783
25.7662
29.3547
30.8898
-14.2894
8.161
6.02046
42.5911
17.1066
-3.33015
66.5517
-25.6459
55.9898
27.0608
36.696
0.64344
-6.01712
538.59
14.9113
-10.0046
35.2156
24.0288
5.74707
1.04626
27.9413
-17.3862
150.45
17.4151
52.5838
9.13132
104.014
-15.9717
30.8069
8.28538
-31.5865
20.8526
-29.0219
48.6669
14.0447
1188.02
17.5414
-7.07228
-22.4455
27.9875
9.53792
29.002
45.4004
24.431
-10.7949
145.24
22.0826
38.5082
31.2721
42.8523
7.36496
34.2071
30.8731
16.7868
-24.3413
-11.3061
14.3621
17.7713
8.19941
182.449
-1.47581
-12.8784
34.6925
22.3281
-47.8593
17.8861
3.40163
-2.83251
151.029
20.3912
15.8546
14.3401
31.0031
-6.49853
137.067
14.8417
40.4148
29.2634
7.88769
9.26448
-20.864
-22.0569
50.4436
32.6701
-16.4024
57.8735
-3.15707
6.44606
14.0749
14.2072
201.169
-4.14305
-18.1187
41.9624
14.6585
20.7396
21.661
24.1931
-24.8825
52.7129
13.6432
38.0298
50.9202
48.8356
3.50912
12.1852
21.4038
68.0707
2.1467
-15.9034
-1.9329
38.4075
5.06697
48.272
-3.07335
24.7868
0.0432677
7.37281
45.1452
-10.3534
-10.0346
-1.45128
9.74642
0.0681551
-9.90424
35.9276
15.5836
46.6195
45.621
-7.76764
1.47915
24.9848
26.3132
4.98796
5.28818
28.2359
-0.827809
16.6969
22.7279
-6.97153
39.4653
34.674
6.5171
-12.2966
40.1445
39.9597
20.8526
-44.0144
44.0297
31.7228
-15.4463
-6.82149
19.1646
-13.0752
42.9801
24.5304
-19.7237
-13.7827
30.4078
131.561
-1.80591
32.1795
-22.1259
1.71946
40.2923
22.0826
-38.8987
4.77501
27.524
5.85349
-15.2437
3.61683
17.3405
-4.90138
-12.2304
15.0141
11.1827
121.891
14.5218
14.0232
-49.8966
-16.4683
-11.7568
-9.13029
17.2846
34.6925
-7.65699
-8.50392
-0.346504
-9.39547
-26.9802
131.776
173.238
10.3268
10.459
8.1397
-25.6948
6.63552
38.3371
7.79906
42.2914
45.7449
-10.827
29.2871
22.0765
27.7224
31.2425
62.8911
36.548
6.5171
6.44404
28.9001
11.8487
4.02077
-21.5256
29.9262
-33.4358
-0.136371
66.9111
0.42398
-0.123458
-9.20274
-17.8496
-13.7827
-10.8216
11.6205
-7.42811
-21.1486
0.320379
-36.1814
36.9938
-2.9657
-0.00016582
11.7752
1.39376
24.4527
13.4685
29.2793
-19.9289
36.4953
3.66838
0.021529
-30.0467
20.691
18.2699
8.73994
27.1417
0.664733
25.7246
-8.95235
15.9519
11.6273
16.7059
5.23058
129.285
-32.6024
-13.6114
-23.4472
17.9704
14.769
27.099
29.3326
-13.9745
23.3127
23.1322
50.3284
-9.76525
15.6144
51.3327
35.6835
41.1482
-8.1305
25.8453
-37.8153
37.6062
39.1857
664.774
33.9723
-1.34933
178.585
39.1164
23.4296
0.894902
158.243
40.1445
34.3375
0.272635
35.8452
-6.53309
2604
-9.07296
14.8562
20.0595
31.4054
34.1572
-22.4455
33.6097
18.9082
-4.73119
51.8096
21.0375
78.7789
61.3103
335.778
-18.3778
-28.2656
-18.2839
55.3748
28.3423
-39.6066
-4.93204
10.0911
53.3619
13.0387
7.51779
-5.68388
-5.54596
34.9769
14.0232
25.066
25.0276
41.6277
44.4652
11.4844
19.1586
17.2495
16.012
5.59706
3.2552
-25.3213
27.3407
-3.15707
22.2566
-4.53349
32.5026
16.5952
-24.7578
40.0883
24.4391
41.1482
-19.3749
3.35647
-8.32407
33.5635
-0.519651
22.7279
-16.3419
-8.82184
13.4388
48.8356
22.2498
17.8074
-0.979164
26.8412
-40.9568
-1.63615
-27.1478
27.1151
33.7224
12.4788
21.098
38.8423
28.9246
46.0822
-7.07348
-1.49797
0.0681551
5.08829
-9.04995
4.11103
-25.7875
-0.937199
-59.5134
323.366
10.6574
85.5013
199.337
49.5314
33.2701
9.29058
-13.0969
-39.4171
60.4891
75.0389
11.9091
50.998
33.2208
81.0028
14.8318
-44.1112
-36.4618
7.10464
-13.8617
-9.86326
-25.3213
17.9704
-11.468
10.2324
-0.652433
27.2347
-44.3865
18.5085
-2.92427
14.0749
14.2072
25.0063
25.0958
-18.6644
31.7779
10.9104
18.8655
-2.04379
3.22848
18.9797
201.05
34.0536
50.7097
28.9328
13.9076
-27.1478
6.54841
-3.45076
-3.8845
14.4373
38.9016
-22.4455
13.286
-23.4718
7.91905
43.4796
10.7105
7.81664
-50.2369
6.07167
-8.43346
-50.1431
16.2796
-18.9919
30.459
-19.8939
2.76212
18.5085
42.3182
0.64344
10.973
-12.4965
23.2217
-1.79778
14.9113
-58.4301
-5.49732
-0.169729
-58.6157
-1.34933
15.541
86.5274
13.2284
12.1393
0.821837
-8.58121
17.4709
-25.9643
-51.5107
-20.6736
-12.1923
-22.1914
9.23396
7.04251
17.5414
3.7914
-25.0271
11.6205
72.5547
14.3759
-13.6926
38.8678
-19.8323
44.9774
15.5234
26.3268
19.0907
14.2868
-21.803
61.7129
2.56422
11.9652
25.2509
28.0312
-10.2858
156.423
18.3226
41.1163
18.7601
30.1367
5.32861
-19.1356
-29.3631
0.0762885
10.8527
-7.83028
11.3693
16.0388
5.45247
8.85068
26.476
-23.8381
-29.0902
-20.3421
32.097
-5.68103
10.2965
-18.4433
9.23396
14.4373
16.4128
-6.82149
13.5424
-19.7237
19.9505
-3.32534
7.87236
5.94258
8.43313
12.7123
-38.8987
14.4055
17.0979
27.9797
26.7109
6.31236
-42.3827
-11.2229
-14.9163
25.6065
59.0008
4.45128
-6.83153
-0.512373
-7.25622
-7.07828
15.9519
13.5014
136.646
0.866413
42.2489
280.763
-9.76195
17.9974
12.6255
-22.7124
2.73615
3.0957
16.0106
-2.7504
24.6228
16.0519
7.4759
-5.03113
37.2492
15.949
15.636
-4.01951
-54.7428
4.37005
0.0762885
8.73609
18.349
-11.5784
-16.7417
10.4166
10.7247
8.021
-23.8144
18.8506
1.63505
-12.1777
-17.8458
0.821837
-6.70715
13.7228
0.272635
15.2304
-0.910893
65.5335
-39.058
14.8562
-0.555232
-29.3103
13.5424
18.6172
277.529
-23.4718
-23.1531
4.17092
-6.15611
-35.2444
4.1976
-11.399
17.8035
-30.4654
20.7046
120.29
-6.32794
-36.7955
0.805727
1.62719
2.73134
-14.034
-14.1172
5.20414
-6.48299
35.9139
46.8193
24.129
4.14639
21.9764
-9.13029
55.3073
-10.8615
40.3749
-7.84277
29.5934
-42.5125
51.3047
19.4063
6.16431
28.8439
-14.9162
24.2816
-30.6193
12.7268
273.28
16.0388
-2.39372
13.3575
-1.34933
667.716
11.3543
23.4296
-51.5789
10.1922
43.8926
23.0931
163.316
18.9786
-23.3997
-9.42916
6.54841
101.497
20.4784
10.6892
33.2794
-12.4437
-7.07228
-3.70486
-10.3534
48.0615
-10.8216
-1.80591
5.08829
7.81664
-14.6296
34.6701
-57.6393
353.351
35.0202
-7.26497
-17.1178
88.5551
193.75
10.2584
110.49
-22.4673
-0.0616865
28.63
-7.42002
23.8921
-23.7718
-13.3506
-6.53981
19.8294
5.35082
-15.3874
26.8588
-5.54591
14.9113
-28.7452
20.445
-11.0053
-20.0662
35.7172
4.68893
0.894902
10.1922
23.0931
-35.3346
20.8526
-38.3922
48.6669
23.415
30.2824
23.8076
14.5388
45.4016
-1.8308
47.0192
27.1279
42.4393
13.4946
56.2901
57.5621
-7.0468
-41.3841
70.8083
-35.1505
21.9018
0.23129
7.24507
14.8612
21.0887
36.4953
11.1646
-16.9283
1.95031
50.1291
23.7325
42.1342
4.41287
17.2649
23.8505
9.61037
19.7
17.2495
-0.16073
-2.72865
20.2682
16.1233
-21.1077
-15.951
19.8445
11.0208
21.4768
12.2421
45.2375
-7.6471
46.037
1.8537
24.7543
9.26448
5.37291
-12.6866
54.1918
-23.7718
31.627
15.8164
23.5775
-10.601
5.35082
41.8514
26.3132
56.1407
14.6009
1.99894
40.4016
16.3469
37.7204
34.2579
13.4388
65.7022
37.2423
21.5555
15.8144
43.8926
23.0931
9.64297
43.3414
14.0816
11.1856
27.1631
48.5893
27.5558
31.4054
15.6673
13.5424
-33.6899
5.49874
-10.3534
4.95794
43.5263
15.3686
18.8088
30.3054
9.8198
32.796
14.5863
-33.2765
23.5157
23.7759
45.2089
-37.7325
-2.00537
17.3405
15.6827
-23.642
21.5028
-0.0797558
-26.2154
-39.4171
16.9428
117.595
33.1028
30.8898
10.0735
13.7832
39.7536
16.3542
56.462
24.7808
216.477
65.4316
8.36268
68.4859
-5.9687
44.586
24.3377
17.9974
-4.24106
-12.2028
24.1393
-2.73011
36.605
26.4969
50.4489
-24.3832
49.8781
7.88769
42.9977
-13.3677
-1.44218
28.9219
51.064
41.0069
-0.98385
31.7135
2.04559
7.88558
19.0751
44.3709
38.9604
57.1005
-12.8723
-33.1421
8.32013
25.3193
29.1997
30.6285
12.8471
5.22728
36.3402
44.8963
14.6585
20.7396
31.0313
27.9413
63.1986
33.9723
15.5173
77.1571
116.302
17.8074
-8.47543
-14.1707
7.7689
15.9187
-16.5692
46.7153
23.1636
66.0163
-7.453
33.6097
25.2539
3.08387
24.7856
127.505
110.036
-27.7481
-3.90274
27.7048
-37.0246
44.1304
36.8943
-9.13904
20.4834
24.8368
19.4308
0.720818
47.7397
-14.971
-3.80982
49.2447
30.8898
176.865
8.161
28.5092
7.73631
23.4481
652.558
36.4737
53.4933
24.0164
12.7268
-6.11513
10.286
25.4667
33.5096
27.4586
89.0991
364.567
22.7487
40.5078
15.384
37.3755
-5.87148
-1.44218
24.2067
36.4182
-7.03202
50.3772
68.0175
-0.98385
124.745
20.4691
-6.9052
-2.92427
27.1934
25.4516
2.51751
3.47675
47.5845
20.691
7.41501
-2.50831
20.2231
9.03631
204.398
31.0313
7.32654
-12.8794
-18.2159
0.548486
60.2905
1527.12
34.674
-23.468
-14.1707
24.9672
-27.8384
24.304
10.2965
31.7228
50.0446
27.6572
-14.3178
607.074
33.9008
-6.60525
5.99829
14.1237
26.6401
19.9981
-17.4407
1.3865
-21.7064
9.37016
208.552
49.7526
35.0202
72.9573
94.5914
62.3632
355.602
31.2287
62.7489
25.0276
639.455
37.7214
3926.59
31.305
5.55158
15.075
30.897
19.1848
-22.5102
21.3282
22.5698
28.3709
29.8342
55.4073
11.224
18.6348
-6.68533
37.2588
62.3953
-7.6419
17.0381
-3.41369
25.6302
-12.8723
-9.20505
1271.88
9.62097
34.7071
-21.8977
26.0048
-6.6724
23.4452
34.8219
-15.2639
-41.6244
21.3476
-44.9013
102.439
25.8453
17.9129
35.4375
-4.26778
26.476
-1.34933
0.548486
560.666
33.8431
20.3757
25.3037
36.3964
-37.2087
24.6008
-0.910893
3.6893
30.9113
-14.6952
16.7302
23.8076
22.035
42.9801
48.8933
51.0226
30.3612
34.0536
-27.7481
-20.1653
-9.52494
12.1813
-7.90247
29.1379
-32.1103
45.4515
-1.18391
-7.57602
-31.8376
5.56051
57.6253
33.1028
2.77879
13.5167
3944.4
-5.38216
27.1963
0.382926
11.0837
2.74048
10.3898
20.2231
20.5896
-19.4839
-36.1002
50.7666
26.162
39.4364
26.2976
1.19698
-2.96194
20.7371
27.5654
57.97
-17.3394
162.821
4.63835
89.1378
46.706
60.1416
53.0807
17.2559
20.9492
93.0966
42.7085
73.9671
73.6156
-6.39395
84.3699
46.6471
9.29339
37.1354
27.9978
76.8561
67.6181
4.39157
9.09895
-15.3874
30.607
16.9429
26.1557
21.8546
31.4675
-34.0672
41.3543
33.2135
35.8463
-33.2085
-18.1922
13.4388
46.9616
93.4643
6.56299
4.64303
20.8874
2.11198
-5.68103
17.7928
-5.32483
22.3524
23.8076
20.161
-7.453
14.8691
-8.47932
23.6986
-5.19941
-0.533907
50.9202
-10.8815
17.3161
-17.0212
25.2997
95.1712
-8.9136
27.2638
29.3981
26.4682
-0.131306
41.7034
21.5028
-11.2229
-15.0542
26.3132
8.8996
64.9619
51.5045
-1.17092
8.161
16.3542
47.0917
28.529
60.9295
50.9827
22.3281
28.9774
35.2608
12.3752
20.1218
64.8221
54.1244
1.22163
8.51429
45.9753
9.63028
9.21949
19.8
-5.64256
32.2506
-18.1496
40.9973
4.572
31.0738
51.3327
-7.41998
28.0297
1.23983
31.4675
33.3992
39.4803
37.3116
3.22848
32.0982
-1.34933
-5.07371
2.76897
10.1922
47.6408
4.35245
28.3489
-19.6516
24.304
-6.57006
-39.058
14.8562
5.06697
22.035
37.9053
27.9875
8.38728
48.0615
22.9116
-16.4905
5.08829
34.0961
9.8198
-35.7619
27.1738
33.327
-10.7877
25.3897
24.5942
-13.3697
27.9797
19.2146
0.720818
28.9991
13.0387
13.6374
11.3206
53.8772
29.3547
45.8823
28.8141
-19.95
13.5167
3.51599
51.4236
10.3268
-23.2741
3.47675
24.9848
37.5576
33.6519
23.7286
18.4066
24.4877
32.9054
50.4301
68.8208
28.6595
47.172
50.7097
-12.2966
84.5709
41.1706
29.0372
33.5968
74.4074
48.272
88.7559
39.7794
14.8691
54.5155
-12.2275
27.4467
51.0226
49.1018
52.542
55.6881
24.6832
67.8293
11.6939
-18.8953
27.1738
35.201
26.6937
31.0119
20.0277
307.578
-50.851
18.6094
19.2146
-4.93204
77.5575
8.38432
7.41651
48.664
23.0078
15.0688
25.6065
107.726
8.161
12.6061
-16.6266
-8.95235
6.58154
19.1236
10.3898
123.342
10.8528
211.744
8.62707
-28.6039
14.2223
-7.71982
11.0123
13.9423
0.956453
16.0812
6.26564
14.7212
9.99224
45.7105
27.7193
18.8655
42.2757
24.1931
5.10255
43.6283
15.541
69.6608
31.969
27.1777
-12.2236
8.3181
-5.34956
-53.3847
11.1856
27.1631
-55.9246
57.5408
17.2906
18.6172
28.2786
27.4467
13.5413
16.9347
-1.55369
26.6864
-28.5172
-12.6617
32.886
78.1238
13.3498
-0.131306
17.3405
-23.642
23.3769
20.535
0.021529
38.386
-1.17092
0.664733
34.1314
-6.13457
3.98817
-8.95235
32.8185
7.33553
4.76761
-24.7094
16.8415
-32.6024
-23.4472
-12.0147
-13.342
34.5953
100.344
31.627
-0.785354
15.636
33.4618
-39.7503
26.9698
-31.7828
-1.95532
-10.0046
23.9712
-19.2603
26.476
-12.5937
-14.444
11.5648
52.5838
11.0054
-0.979164
-1.05223
21.4038
-3.4755
34.6964
20.5559
12.1706
-5.32483
-11.7996
59.5164
4.42291
15.4165
3.62467
69.508
14.3283
28.5338
25.703
26.5573
45.3405
31.7045
55.2848
25.8307
-5.16547
28.3423
-11.4956
24.8368
-4.93204
32.7472
-20.6764
26.7559
-11.1682
22.0181
-10.5413
0.664733
7.89452
27.5986
28.351
34.1512
30.9444
20.454
-10.378
31.0045
-2.22057
-8.77927
12.8863
4.572
57.3107
-18.0972
5.35082
-30.38
-8.74842
4.48103
24.2816
-43.7378
-5.49732
14.1647
33.5635
14.4729
180.149
8.04475
20.9351
18.8506
7.25725
-14.0976
13.9076
41.8338
5.89483
1680.13
9.3115
10.2965
-24.0655
10.6892
31.4054
-10.5696
13.5424
15.0358
1600.33
113.654
0.376094
30.0532
26.5573
-1.51117
29.5788
-22.0321
-0.587007
-33.9844
34.2071
6.34302
24.1307
-23.539
31.0738
15.636
27.8396
-3.12622
75.6955
13.1948
44.8963
-0.634239
20.7396
-7.66599
-34.2528
122.053
54.8727
34.0536
15.1024
-7.73528
27.1777
-23.468
-14.7199
0.237916
-36.5182
-14.0663
-14.6952
2.54884
4.17211
-13.0752
26.1135
-25.3459
-0.664263
9.79312
5.99829
-9.90424
7.85916
0.449468
2.81093
-48.269
24.5942
-18.9919
-9.50164
21.3049
-25.5161
38.3694
13.0387
3.76966
-1.93575
23.0078
33.8094
42.4731
-21.5841
-6.83153
4.14639
-39.8678
41.4695
-4.66286
-25.854
-3.90886
0.866413
25.3823
24.0164
12.7268
31.834
36.7381
-17.825
25.4667
31.6356
19.9623
19.7587
-23.7718
-17.9168
-8.72689
12.8471
25.842
0.621913
-30.6193
-9.70435
22.3191
16.3469
28.3501
13.6432
-16.3181
39.6758
-15.2315
6.56299
-8.47543
19.5625
9.97465
32.1318
-0.947857
4.0455
-5.75857
20.0595
2.54884
1.91733
22.3653
-10.3534
25.5727
21.0375
-10.8683
10.7568
3.74797
2.40489
31.2721
11.1131
-35.1333
-6.77545
23.3769
-33.8129
-18.7191
-18.8023
-1.35509
119.469
-11.8748
25.2676
-9.90911
-3.32347
6.94216
-3.81875
24.4453
18.3942
434.392
4.87894
21.9959
36.5229
49.5878
61.1917
17.8643
22.338
77.8961
9.34996
-4.46983
-21.8977
42.8714
28.9349
14.0749
57.3107
6.26564
54.0765
100.058
78.7871
41.1482
168.032
65.2006
11.8474
25.4248
7.60549
4.51544
124.106
51.7759
31.4468
16.478
1.04694
145.001
-9.41246
20.4995
52.3259
8.10058
-35.3346
15.2304
-31.918
-7.19889
22.035
-18.0659
6.04618
-7.453
-3.87159
32.0267
8.70607
4.17092
28.1791
12.5846
34.0536
-12.7556
-18.2912
-4.68533
8.96412
17.8935
1.28706
9.60162
-2.12526
27.9797
19.2146
176.852
707.244
15.8806
9.29058
-1.85254
1.81238
17.3856
0.0762407
-15.4633
501.28
-10.5797
-3.34987
-7.25622
-23.4035
15.3755
-11.4051
-16.0002
1.01948
-9.71684
29.5934
-22.9817
25.4667
18.5171
10.592
12.2421
-14.4015
12.8863
-2.92427
4.70459
6.71091
42.7884
56.0178
36.463
20.724
47.619
68.6425
12.7062
33.1165
19.7876
20.6185
-20.6569
52.3259
18.4079
10.58
18.0415
34.6114
22.478
-25.0025
13.9191
7.97955
35.0942
-23.3826
15.8061
53.5785
-24.4089
73.3614
55.7077
14.1237
6.02532
12.5018
-0.57414
-11.732
-6.71384
46.8515
38.0121
1.39376
31.949
-9.0203
-2.57981
85.9602
26.0207
58.0471
-17.8834
5.64373
11.1827
67.9854
22.565
57.6253
42.4731
-18.9745
24.0906
-22.8348
38.1862
41.1163
-3.72871
22.6405
39.0618
-1.33195
57.7809
56.0178
74.1019
7.41501
8.73609
-2.26573
-22.8228
-18.6158
12.9487
-21.1344
39.5945
58.6445
9.6907
15.1024
-2.92629
-24.0902
-9.13241
23.415
-29.6877
-13.2548
1.42031
-25.5621
-3.32415
-30.8788
42.043
-15.0385
11.5172
23.8486
18.1797
49.0461
56.5849
24.2083
46.4454
19.1974
61.2572
48.957
5.371
29.8538
202.319
5.56051
36.1262
31.9354
51.8435
40.2601
32.5623
5.10983
28.529
74.0479
31.305
17.6429
76.7661
39.4378
2.46459
24.9083
27.1488
3.9419
146.621
-3.76954
9.14677
8.35834
29.3326
19.7587
-21.8977
14.7604
8.58498
-14.3491
-17.138
-62.2391
34.4661
9.28908
-19.3749
20.2231
-20.9487
-4.57594
-31.3344
-59.4216
0.320366
-5.51229
70.9755
-17.8458
5.507
29.8371
5.28948
21.7897
-1.84793
42.1077
214.878
53.7927
-3.07335
-5.19822
16.7431
-10.3534
21.0375
4.12423
15.0607
24.6832
-14.6296
18.5861
21.5516
32.886
-48.9769
18.6094
9.84427
21.3049
-1.15325
15.8806
18.6609
-16.8451
-41.2911
36.1262
18.8169
16.3959
2.57721
-14.3278
36.0055
40.7171
-1.63402
30.403
25.3222
2.25699
241.594
6.64168
20.2682
-5.03113
22.2566
-25.2805
46.0663
21.2582
-5.89358
-6.01712
26.9698
5.69849
9.28908
-2.50831
5.74707
17.9129
-3.91786
15.2316
-14.4678
-40.681
28.4314
427.397
-20.8537
30.9259
-19.7198
0.821837
19.5298
81.1892
-16.594
50.8377
-2.78496
8.42247
-52.1765
24.2265
6.94103
50.146
-8.69555
36.0312
0.0432677
20.4913
30.1526
-19.7237
9.8198
-18.8953
12.1813
-20.158
-12.0916
20.846
-17.1178
24.2316
7.97021
11.9346
-23.642
10.2584
-15.0723
31.8807
-13.1801
-18.6644
-15.4633
6.86587
4.65286
-18.0375
-31.1944
-0.512373
-11.0044
32.2771
29.7529
74.1773
288.211
0.621913
15.7254
-29.9088
16.7853
-41.8637
-47.1857
-26.1121
-21.4425
-0.519651
18.9797
-6.97153
-14.444
451.76
-8.47543
-31.0373
10.1594
-21.8845
2.1467
32.097
-49.6366
-5.68103
2.80028
16.7302
44.5238
22.9128
24.2394
24.5304
-10.0346
56.6448
18.8088
12.5846
-31.4962
318.437
12.1813
-13.5247
-18.2839
8.52314
-21.2017
9.60162
21.0887
-16.1458
28.9991
-3.80982
37.0106
40.5991
14.0232
-19.9116
10.0351
15.3908
6.98389
-12.7005
34.6925
-31.4762
-18.9014
10.3898
-15.339
12.7268
37.4562
12.6255
27.3407
31.6356
2.73615
44.3252
-15.8689
518.965
267.177
-5.64256
29.2634
35.5014
36.5637
12.3331
45.621
425.142
-25.615
26.9698
3.11389
-0.334017
20.7396
21.661
16.3469
28.3501
15.541
37.8017
22.5987
14.7535
55.2887
12.1393
4.56997
51.3889
-8.76601
-40.9568
-4.65903
-18.7995
27.1631
17.164
31.7228
42.5483
25.0376
45.4016
7.53953
22.3653
-10.3534
-13.7827
2.29686
-3.37204
-1.80591
14.4586
15.3129
-20.2518
52.9233
-52.6285
34.6701
-28.5172
-53.8912
-16.6353
46.7203
9.84427
0.690157
-25.5161
36.4953
-37.4598
2.39304
-0.470735
31.2287
-6.83153
74.4503
2.11411
-1.45609
32.8185
24.2021
-14.4015
-12.2946
-6.53981
-0.785354
-56.6169
11.8663
-31.7828
-34.3674
12.7268
-19.0747
11.3693
-10.1981
7.32654
18.9797
-5.09746
-23.8144
26.5573
52.5838
14.7535
2.76897
11.8487
-34.6441
11.1856
38.4075
-12.8211
24.2265
31.4054
-18.0659
21.0387
20.4913
-18.5731
3.08387
-7.07348
5.99829
27.5771
43.4239
2.23696
-15.1471
23.4257
-31.4024
44.1304
18.1537
9.60162
-32.1103
4.43829
-16.1458
23.3769
26.1572
-13.0969
-1.93575
39.8744
20.691
46.2213
-33.03
-6.83153
7.89452
46.3393
6.04018
27.9503
15.8589
-17.2131
33.3416
35.5821
49.8565
33.2403
-8.45471
8.35834
30.9828
33.9931
222.863
-38.7643
42.8714
21.5712
64.807
4.39157
22.2174
36.2292
7.57255
24.2816
16.4749
-22.8228
238.131
2.92032
35.8463
9.89507
-27.5625
43.4239
22.2498
32.7999
-21.5939
12.0662
28.9001
108.934
-10.2812
31.8003
-6.57006
-20.3174
26.1006
29.4298
-12.6945
22.3653
14.3283
3.81629
14.4586
35.9276
-24
7.94573
-43.2581
38.4182
16.4604
-13.9656
-7.26497
16.6154
4.22208
-8.68017
-29.2642
14.9128
-22.4673
-24.4245
26.7559
26.3132
27.4806
42.1342
-1.63402
9.78831
17.8259
15.3755
74.8019
-23.7718
35.3751
23.3127
34.6896
-27.4676
-17.138
5.22728
-33.6569
7.41501
-60.6044
-11.6361
-14.8677
12.9487
5.10255
-8.82184
3.85804
46.6126
25.3037
-6.60136
28.9328
42.0186
22.7614
32.097
-27.1478
7.43743
-59.6727
12.9821
29.4298
10.7906
0.674778
43.5275
24.4061
26.4045
2.76508
49.9355
30.3612
48.7939
55.6881
5.98509
36.0567
7.34166
47.7885
20.2085
-22.0321
42.5165
54.5792
1.62287
272.43
45.8656
0.021529
52.9928
-7.42002
8.40099
0.664733
19.1389
42.5911
23.4481
26.6199
20.454
36.4737
-6.9052
-12.2946
-2.79168
21.7034
36.2507
27.8396
-2.26899
28.7329
58.8289
7.57255
29.9038
27.4768
55.8303
5.28818
-12.9936
46.0238
-2.04379
33.2135
56.461
-8.84559
32.4076
54.4578
67.2274
36.548
34.6281
55.137
49.33
41.4674
-32.77
177.088
2.17144
40.6742
38.9016
67.8904
20.4913
26.6597
26.613
5.08829
42.6973
46.0045
31.2721
18.972
-43.3547
9.84427
-29.2642
-2.86007
13.0387
-26.2154
24.8818
-5.54596
1.40333
40.5991
2.5388
7.89452
6.98389
17.2846
12.2037
49.1086
-12.2521
27.2564
16.5201
14.6009
16.8415
-0.743263
-22.9817
17.9704
7.27271
42.0915
-8.35231
27.2347
9.21949
23.5482
5.60183
-18.3492
-21.8977
-10.4205
29.7137
-11.6393
11.9773
26.3132
-28.5027
-39.875
-61.2957
-26.127
3.50912
4.68893
-25.342
51.4216
9.97465
279.508
-44.0144
20.5559
29.0372
15.2899
59.4149
25.7832
8.17104
1.75061
50.7674
31.1949
49.1018
35.6754
38.8215
17.187
-9.00744
22.9383
-25.7802
23.7759
5.85349
-2.12526
26.7109
15.7133
25.2509
44.8978
13.14
-13.1801
-8.85136
16.9428
1.24368
38.386
-4.91905
30.3833
45.2176
263.329
34.1161
275.327
30.8515
23.5083
16.475
326.062
8.62707
38.5851
-3.97169
49.9474
10.3884
47.8494
26.0861
34.7926
31.1374
-25.6459
16.6345
19.5645
23.4452
30.6285
-11.6393
23.1107
321.705
-14.8677
23.535
445.858
-1.635
-8.84559
41.5498
76.9466
7.25725
38.2704
21.219
-22.2162
28.3489
-14.0294
-30.0439
216.444
11.5418
29.4298
29.5313
26.9117
3.7914
39.2319
39.523
-15.9756
47.2744
28.4871
74.4287
369.511
4.11103
32.3086
-17.0212
-7.03953
31.0119
5.03519
3.97942
-37.7325
74.8313
36.0812
21.3049
19.4615
53.3619
33.6534
20.553
8.01524
9.44657
25.6065
40.2601
21.3179
-18.0759
26.6352
29.4727
17.2846
53.4332
-3.36521
8.97871
3.00487
21.9959
-25.3213
38.5851
12.8949
35.3751
45.8014
25.3193
-13.9038
-6.85282
-11.5158
-13.5134
17.4885
36.3402
-9.29404
-2.50831
14.6009
-34.0672
-17.6944
-17.3862
33.9723
-3.22339
-10.6959
20.7246
-2.11308
27.1777
-17.8458
40.1445
56.8263
-15.9034
24.304
17.7928
0.29737
27.9746
23.8076
-6.82149
22.9128
1.91733
20.4913
20.7823
-38.4644
6.832
13.5413
56.2901
29.4512
24.6832
-22.1259
9.8198
425.258
36.5441
7.09006
-48.269
23.5157
-6.20921
84.5643
1.62287
13.5924
11.9346
36.4953
24.2831
7.51779
15.5115
26.0048
-8.54647
14.0749
109.785
273.342
-3.12622
53.2067
-20.5384
33.6519
-10.0046
24.4877
49.772
75.2017
-6.94778
-17.1056
4.56997
589.246
-5.01788
-44.0144
-16.9254
-6.57006
59.8337
48.272
6.29698
122.238
-5.57893
13.286
-6.28646
7.87236
52.7942
47.2145
36.0567
12.9639
45.9145
35.201
-22.0321
77.8636
-11.8314
-12.8872
-5.7535
28.5849
21.3049
-10.5236
53.3619
-13.0969
-15.0542
39.8744
20.691
8.19941
-8.7056
9.76859
8.85796
-3.33015
19.7
-1.49114
17.733
32.8786
-17.2131
10.8528
-13.1436
-2.61733
-19.2336
943.571
-16.2755
35.3751
3615.9
42.3182
4.39157
-5.89358
-0.394919
30.718
297.342
158.904
-5.49732
205.319
29.8153
-34.2528
-6.97153
-70.666
4.0685
24.4728
-11.4834
2.47839
-22.2162
43.3414
-8.40716
37.4225
29.0372
39.219
20.0595
-1.19929
47.2756
-18.6974
12.995
-6.28646
0.376094
18.8088
29.4512
4.06851
-35.2444
45.9145
35.201
0.45673
17.8935
-23.0758
-14.7612
-69.5916
9.23903
9.84427
-1.15325
40.2434
3.66838
-11.2229
-9.43202
41.7484
61.9204
1.40333
4.99181
4.65286
-40.5647
22.8871
-6.13457
11.4844
0.417981
1833.43
-9.60247
38.57
16.5952
-13.5134
28.7329
17.5995
28.1873
-24.9971
59.5784
1.99894
-9.88998
-1.34933
43.4239
16.9765
22.2498
27.1777
4.64303
32.681
38.2704
4.35245
1095.42
9.3115
-2.82192
-25.9396
27.9746
14.4373
30.409
-26.1937
4.63914
-5.2461
35.6754
8.83642
-5.30182
-60.1247
21.5516
-23.9061
38.5082
-4.33514
-18.9919
35.476
-33.2592
-12.3976
17.7547
-43.082
-3.67189
1.40333
12.4881
34.6379
0.703147
-2.14637
10.7056
11.6691
19.9177
238.029
13.8948
93.6327
16.949
55.8755
27.7194
78.6856
44.2343
17.4577
48.4936
53.4303
38.57
53.1173
33.4618
-13.5134
32.481
35.6835
69.2592
28.4138
73.6339
17.9285
115.085
34.9093
29.5728
3.35959
36.8647
38.5283
38.1793
52.4776
50.4519
33.4005
-2.53846
19.9156
-7.47012
4.67434
-42.8062
-30.1214
21.9336
8.91658
-7.07228
-65.549
-9.49379
24.5304
0.891012
49.1485
-9.90424
84.6534
4.1976
-50.7544
22.0826
-8.9136
-10.2175
18.1537
-48.9769
42.9722
19.2146
130.031
14.0065
-39.3339
-7.55795
8.01524
9.44657
3.2774
-15.6229
-6.59154
-29.2819
11.9091
41.6277
-26.7493
-12.8784
-61.2531
-1.0502
-17.7842
-13.4121
-16.2009
9.91244
25.9218
46.6475
25.2186
49.2711
29.1729
58.8634
182.202
35.195
-0.388547
26.5573
50.7097
0.940796
-30.9642
358.768
41.8338
-33.4606
5.86011
-10.2812
35.5484
15.9187
643.102
54.2115
-1.19929
-3.70486
16.7431
11.412
-8.47932
3.08387
19.1635
1.34016
47.172
-25.874
7.09006
-31.4024
10.3972
-20.8659
-7.62757
13.5924
-51.753
-22.4673
-9.43202
15.5115
-3.67189
34.6379
-4.91905
-8.7056
-5.22394
102.561
18.9807
24.7808
124.648
19.1236
9.2096
4.61454
14.1379
22.1423
20.2231
22.4637
12.3752
1.38114
-23.4472
44.2073
22.2652
-23.7718
29.7529
19.5645
19.6971
25.4516
8.1397
-28.3824
21.2366
-9.29404
50.5185
-36.2415
-13.5101
-1.74919
34.7794
48.556
-9.88998
-8.84559
-31.3106
8.19429
18.7444
9.25513
35.4593
16.5339
19.9156
-18.7145
6.5004
35.5964
-4.3878
30.3669
-22.751
8.47657
58.9096
47.9563
9.32431
206.42
31.3449
43.1717
51.9399
54.6683
24.8123
-22.6434
62.781
67.0602
62.3009
35.9573
338.5
-14.3067
51.4055
29.522
3.50126
16.8176
57.0793
32.7345
55.8039
29.5143
33.1028
255.778
8.85796
-7.25622
259.004
7.33553
25.3823
18.3942
-1.8992
-6.36546
-34.6916
-35.8308
-2.88605
27.4586
12.2624
-10.2467
-12.8585
-9.52117
-6.43688
-57.505
31.627
4.572
23.4452
1.08871
6.26564
-9.64171
-31.2372
2.60696
50.6761
-9.45158
-2.26573
-20.9487
2.92032
12.9487
-8.01592
-3.22339
-27.5625
-20.5048
-0.239012
-25.2961
14.9504
37.3334
37.1486
36.7822
51.478
31.8483
-0.639663
38.282
26.6187
82.9422
31.5969
5.10915
38.4616
53.5785
-5.66822
50.0388
60.9753
37.8844
-9.00744
-20.1653
9.21573
19.6775
33.327
-6.46938
-4.33514
-47.1029
14.8612
18.4938
5.40598
47.7089
-4.66364
12.7004
19.7539
30.4514
-3.44149
33.7009
10.5474
18.2216
3.19402
4.52444
38.0718
46.8265
41.8205
67.2342
12.0683
45.934
21.7034
26.8804
39.084
5.22728
23.1107
90.6881
28.1873
3.11389
-15.3265
42.9338
-2.39372
37.7204
13.6432
34.2817
58.206
44.7386
32.7999
6.5171
30.8069
27.026
9.64297
43.3414
-17.7775
12.1706
36.9261
57.6423
77.5115
58.52
39.3987
33.6097
28.2786
34.6242
54.7707
122.19
66.9325
19.061
84.7824
29.8305
62.781
4.20486
126.849
50.8311
5.371
33.6019
56.6959
51.4571
36.5658
17.7419
24.8292
30.2917
46.8193
10.9721
35.0685
29.2881
-9.88938
43.1258
65.0382
23.2651
24.4453
-1.28354
17.412
15.9044
22.6826
301.232
31.0889
-0.223558
-4.76012
6.84383
-15.8486
-18.1496
28.8159
14.8794
13.1379
918.958
-5.08008
-0.31512
63.5141
30.9984
36.463
4.05093
-27.508
12.3063
167.209
40.5315
-4.16043
-6.01075
31.2425
14.1654
15.6905
24.3666
41.0815
29.6523
3.04901
27.1151
26.5343
68.7852
37.0276
58.7708
47.2756
41.106
32.0267
-23.4718
166.128
56.6448
49.1018
50.0659
-21.1889
3.26057
-36.6989
31.859
15.5234
-28.5913
41.5795
48.5944
47.3256
17.5568
19.6287
54.2682
-3.7266
-11.3061
38.0003
40.3687
21.081
-7.73015
-15.2648
8.83156
-22.2488
6.04018
6.58154
-7.11334
-18.9014
-38.489
-19.5952
-43.45
-0.391619
-33.7583
-13.8617
-6.11513
-59.0545
14.2223
-24.5864
10.2324
19.9623
-19.5967
19.7384
-9.52117
40.4148
6.01363
2.30595
4.55907
-29.5208
5.39964
36.1583
-23.4726
1.05665
20.4691
2.46513
31.627
-0.917613
40.4441
30.6285
-17.2615
-20.5384
14.9113
-43.7378
-6.01386
-50.9338
12.9487
2.29145
51.7759
1.46177
-11.6329
27.4943
15.6905
9.3282
27.9958
16.7187
-11.9088
4.71131
62.7704
24.6602
36.282
69.7644
42.9801
101.367
60.8611
40.7152
47.8568
43.5066
18.1665
-22.6434
5.21599
-37.0246
17.8935
-2.46107
8.90724
-2.12094
26.188
1533.84
8.37161
-10.2311
32.3254
41.1971
16.6327
-24.6352
11.6691
3.22908
20.637
18.1866
58.0254
53.4933
55.8755
6.21326
76.6046
20.5016
13.1379
54.4996
10.9508
-5.08008
-10.2311
40.2112
5.92499
-4.1398
-13.4525
12.2907
20.445
6.14694
-36.9328
5.7321
-22.7278
10.3111
-17.8458
-4.80036
8.10058
-12.1553
-3.80697
-32.807
5.91957
-7.63264
-2.4293
38.9016
73.7634
-11.2011
-0.983054
87.4168
-8.77927
-24.595
-23.539
2.83052
14.7212
-21.0096
62.4661
2.60696
20.5335
-2.50831
33.3415
-0.334017
-3.62326
19.7869
-9.88998
80.8239
32.1795
284.968
29.746
-12.1777
-10.4226
21.4038
7.7689
11.4823
-51.5107
1.81523
223.94
-14.6952
12.9821
16.3114
37.0276
-31.1843
32.2831
-22.4455
22.3653
30.1526
8.38728
40.5652
35.9833
39.4235
-16.5037
17.3161
31.7045
53.4107
3.34192
-42.6468
36.6341
8.78332
3.97942
-3.99933
-1.40012
21.3049
-38.6346
2.76212
324.134
-60.0318
2.39304
9.44657
-19.2114
44.3472
15.8973
78.4786
-14.0361
-6.40755
32.5026
-9.64171
-13.5134
-23.7409
10.1032
54.2667
-13.7527
33.5635
-47.3713
15.2316
-42.5788
-23.8144
13.4388
631.321
-30.9183
791.751
30.7742
-14.7199
11.4823
-40.2663
-3.80697
0.926209
9.23396
-8.0515
13.5424
-44.9343
-29.094
25.5727
19.1635
5.99829
39.6758
-12.7556
0.449468
-4.68533
14.5863
-5.16547
55.3748
12.5315
3.97942
-50.851
48.5944
-3.27419
-16.1458
34.6212
33.6534
-24.3413
13.6374
-24.2866
-15.4633
4.99181
10.2751
-31.156
-1.20933
438.93
10.732
17.1066
-29.5671
38.4407
-7.11334
6.21326
31.627
28.9349
8.45272
-9.76525
2.60696
-28.7452
7.1046
-20.9487
13.2433
22.3191
29.4654
-11.0053
-33.2085
-27.5625
11.5648
11.3543
-13.3575
21.5096
4.56997
10.1594
2.47839
-29.7124
-23.3997
11.1856
25.2891
146.475
-5.75857
44.4224
51.0238
33.7765
31.7357
22.6564
-2.85712
9.79312
0.376094
7.56442
11.5648
-38.9925
22.9383
-18.8953
10.8382
-42.6468
60.997
20.846
30.459
-23.6727
-6.77545
7.41651
-14.971
5.69844
22.0181
10.614
207.052
-12.4153
2.5388
24.7611
11.4844
41.6474
40.3147
23.5083
794.258
3.35651
16.8415
-19.2336
15.5836
-2.92427
10.3268
27.3256
29.5901
39.9773
55.0808
-54.2716
28.0297
-21.1344
30.2241
26.7617
-10.6959
47.172
13.2284
35.3682
15.9333
-30.9642
10.1922
75.7518
-25.9643
-47.7625
22.43
29.0372
-42.8062
29.8487
47.2756
-22.6123
18.9082
34.943
54.7707
33.8013
3.21423
-18.3778
19.1901
-5.7768
-4.68533
22.0826
4.20486
492.032
18.1537
9.60162
-18.1496
3.51599
-4.66575
-21.0096
152.421
2.60696
24.4391
147.97
-4.38237
-15.3265
-7.37139
14.1647
526.443
-13.6381
-48.1772
136.917
-6.55547
-8.54849
549.891
17.4709
10.2965
-20.3174
18.6043
38.8002
13.7932
21.0387
-24.3196
37.3579
31.1949
32.2819
15.0607
29.4512
22.8092
-12.7556
56.6715
45.9145
11.7011
16.0194
33.9645
-20.8659
10.0911
25.2509
-22.4673
-39.4171
23.0078
7.5725
8.8996
23.7325
72.1192
-36.8903
133.883
32.9478
28.7544
-0.394919
43.7254
60.703
238.083
-24.9971
-3.62326
16.6969
1.35441
-5.38313
17.3913
70.2812
13.9076
56.8263
30.2577
35.8452
39.2966
2.80028
31.7228
31.3039
22.035
9.79431
-11.2011
24.5304
75.8537
52.8966
47.2277
67.5345
-2.40797
5.98509
5.46759
14.0553
18.3345
25.3897
3.16113
5.85349
-0.251198
-3.27419
-36.7912
-18.0198
619.33
48.646
-35.5857
-22.5505
-5.10322
7.5725
59.3397
-34.9041
-44.3129
22.8871
12.6061
22.7288
-42.6855
12.2037
-5.23927
269.705
220.132
38.5008
7.14976
6.21326
0.956453
4.83684
-4.97876
157.15
-7.89118
8.11818
41.1482
53.7137
16.4749
18.4066
-29.8602
161
-38.001
9.6094
-27.5863
0.320366
33.8431
40.9904
10.1922
15.7816
-21.8845
-12.8458
17.1045
0.963173
-7.5551
-19.6885
45.7782
15.3743
60.4534
14.7303
42.5905
-23.3826
13.932
182.889
54.6207
36.0104
29.4975
31.949
-2.46107
3.97942
-24.6141
54.2166
7.97021
18.6609
22.0181
22.2566
-4.79834
-2.79168
17.9553
-6.85282
-0.271378
-64.1132
-27.4891
10.1032
18.8169
41.1482
-8.1305
5.23053
-54.6819
7.62114
34.7794
9.2006
-6.14185
-5.09746
36.1557
25.3037
-12.2236
58.8852
182.389
-7.22363
30.223
-17.7775
18.6818
3.61176
10.6892
42.6498
-33.0584
6.04618
16.7431
13.286
-12.2275
31.1949
26.613
41.2976
25.703
49.0461
15.3554
-1.4246
49.6626
-33.2765
5.03519
11.4757
-41.4807
-26.3682
13.8086
-18.0198
6.51026
7.41651
-46.8301
-67.5281
-5.10322
7.02553
42.1342
-8.66718
-34.9425
41.6541
-26.9339
51.9197
21.391
45.5681
484.054
117.104
133.252
18.3947
58.8009
24.2497
43.2552
15.6582
82.2548
-4.76642
198.954
35.2156
44.8079
62.1645
9.48024
-13.3575
44.0443
261.39
53.263
-18.5027
-9.42916
24.2265
35.1535
0.674778
24.7868
-19.7237
21.8245
4.17092
229.012
16.3327
41.5498
19.1901
-32.0137
10.3072
-25.7802
3.16113
-39.6066
-11.3757
22.9627
0.720818
6.51026
20.535
-61.8227
-50.6615
0.518975
26.3132
-15.6229
44.0082
-16.1634
-27.4463
26.6352
44.4652
-9.13029
6.04018
-10.8615
12.9577
-8.50392
10.3898
9.9614
12.0683
8.45272
29.1997
10.973
23.9679
347.324
36.3402
-15.3265
36.6535
31.6894
-17.3862
120.179
0.52474
31.969
21.5555
2.76897
47.6408
41.8338
28.3489
-17.7775
11.1856
35.4709
-0.453752
7.92024
1.91733
39.523
-17.8496
-0.664263
9.79312
28.4871
41.2976
3.21423
24.6832
-12.7556
32.3086
-15.1471
59.0329
-13.5247
23.5157
20.846
-7.74746
12.9872
-22.0149
-13.1982
-46.9133
6.14117
-1.79783
17.7713
-31.156
13.7832
15.3908
14.4802
5.86224
21.0327
44.0629
-22.6495
-23.4964
2.89355
9.02383
27.7194
3.72299
-15.7358
-30.9435
10.4741
-3.97169
17.7287
91.1768
36.6253
23.4865
-1.61411
146.157
2.46513
44.7454
6.71091
-29.3416
-5.89358
-54.7428
0.621913
17.5995
5.69849
-17.5008
10.8527
-11.5784
60.095
-10.1981
-3.50907
-14.4678
75.283
28.2209
-22.7278
-29.0902
17.4709
-12.8458
-83.3698
-3.80697
-2.01044
1.31883
-39.8091
-29.3103
-9.32706
-1.99752
3.91572
1.82805
20.8875
50.0855
-8.0572
-0.57414
-6.71384
221.14
28.6418
-6.1025
54.4378
22.8388
49.5314
27.8641
-41.4457
24.3139
15.8498
-14.034
15.5115
18.8169
-0.470735
-14.4015
61.612
-10.4205
-1.23063
-4.14305
2.60696
13.1948
16.7853
-32.4934
-19.0747
25.7173
17.1057
-35.0825
-38.8069
1.63505
411.315
-10.4226
4.35245
-8.40716
9.3115
16.7302
22.035
3.62467
17.0342
1811.24
2.29686
11.5648
-31.4962
47.3011
-37.6359
-28.5172
-52.0171
-0.847186
-22.2575
-37.7325
-7.62757
21.0887
-14.3024
-25.5161
0.888058
-5.70195
8.45483
28.9863
14.5745
1055.57
58.0637
-9.60422
-4.02043
25.6982
2.29873
14.2955
-34.0792
39.2422
24.3823
6.26564
7.22489
-47.2466
8.11818
8.22916
14.9113
-4.38237
20.2231
-45.3116
24.1931
110.05
-50.0513
28.4314
11.3543
-13.3575
12.1852
-44.0827
20.4995
10.9117
139.891
67.7043
-0.910893
14.0447
0.29737
52.3375
53.7927
11.9192
69.7644
24.4061
48.6023
50.7674
-12.2275
48.0615
66.0151
41.6055
56.5424
15.3554
71.664
27.9564
85.2698
-18.2839
135.96
48.1387
62.0755
7.24507
52.3425
71.6885
8.21708
41.1678
722.034
33.8094
53.8772
49.9694
79.6155
34.4363
26.9017
58.4943
41.4695
79.6701
37.3206
232.467
19.2861
5.59706
23.8699
-30.9435
36.7111
8.35834
29.3326
4.76615
30.9828
11.5043
29.8342
34.7926
36.7596
4.13956
5.51635
-15.2418
-2.9372
-46.3874
824.367
17.4177
-42.2133
383.366
3.6025
-33.5617
-35.2179
-10.91
31.627
-40.4056
23.5775
13.7619
38.147
-3.20602
-4.06325
20.4106
13.4213
21.2177
35.7165
86.9743
15.4099
44.2796
-4.16043
-6.01075
73.4089
45.0875
54.1089
70.2812
51.4947
32.681
29.8371
20.282
3.08373
51.7747
28.1371
5.56336
12.1706
-27.8136
1.73769
18.1854
31.4054
11.6684
-28.0677
475.889
33.9008
-8.47932
34.943
28.5338
28.4871
0.0681551
2.19444
-9.00744
19.1901
-24.5175
12.1813
0.45673
51.6267
6.90926
-1.64278
-62.0954
22.3575
-19.9246
-4.73414
-9.45009
-14.971
-30.0467
9.88931
-29.9088
-0.630391
-0.96934
-8.7056
34.1314
178.627
1.64192
-14.1687
10.459
17.51
18.4693
53.953
5.69849
142.348
-26.8712
18.349
12.9487
8.85068
54.587
34.2579
-5.07371
43.4239
25.3037
-6.67443
17.4709
-18.468
32.097
-10.2812
-0.0588348
-7.19889
-2.01044
16.3114
-7.95002
41.2727
-7.61972
95.745
10.2613
12.4542
47.2744
0.376094
-1.80591
3.21423
30.3054
51.0493
30.9219
25.6499
-35.376
-5.8734
3.61683
26.828
368.273
49.8144
27.8396
14.5976
26.9698
31.7779
-23.123
-49.0597
3.87301
12.2907
12.9487
-11.764
71.4536
-35.0825
-51.9254
32.7999
8.39117
4.56997
55.137
-8.76601
-35.3346
28.3489
19.7038
20.5559
23.415
11.108
-15.5478
-15.4463
-6.82149
5.66547
42.9801
35.7748
-2.85712
40.5652
225.311
-3.67998
-0.533907
-14.6296
11.6939
29.0479
57.6898
-23.9061
53.5007
21.9018
-22.74
35.476
11.7183
-1.85254
7.5725
87.6104
30.8898
51.3029
-23.6981
56.6202
-21.1271
11.4844
-12.7005
25.3222
215.357
13.9849
18.3942
57.3528
130.692
32.7747
23.5926
10.2324
45.9753
41.4894
5.47136
25.4222
-15.0129
1238.04
-40.6384
12.2008
51.6885
30.6285
31.5877
-2.26899
13.7404
40.0883
-16.7903
11.1631
27.7193
12.7844
3.87301
44.1498
56.0523
-9.88998
105.187
11.7691
204.594
-9.60934
25.1847
19.5298
13.7228
-24.0902
41.4674
-22.5476
-14.0663
-14.6952
-3.8845
3.1929
-1.19929
-20.1907
283.027
7.37281
7.66385
27.4467
-3.32534
8.50145
133.462
-31.0767
33.733
26.7678
-34.2135
16.9564
28.461
5.371
109.17
437.348
49.6138
1.79431
-9.3488
-7.55795
74.4919
51.8435
36.512
15.6573
58.4943
46.3393
20.8548
32.2771
54.7308
16.796
45.06
6.21273
24.0169
26.1238
20.6341
31.5655
11.7865
22.1737
56.0178
88.9369
-3.44534
-27.508
27.2988
28.2202
75.7299
17.3913
-8.82184
418.237
73.1985
50.3608
15.8874
66.3814
96.1817
4.71131
64.6445
15.2899
33.178
156.968
118.741
66.0163
19.5542
-11.2904
27.5967
19.7458
41.6326
6.92212
98.8379
-16.0842
21.1456
16.9564
238.356
0.23129
24.2316
15.6827
-11.3242
-29.9635
-9.43202
-7.42002
-2.50446
-51.7707
-63.0535
11.6427
132.546
-14.5745
-14.1261
-8.35085
-19.1323
3.72299
-13.8617
-0.492928
-53.4323
25.4667
1.65051
12.1065
19.9623
-36.8903
85.9749
876.013
-0.785354
-14.3491
-22.7602
-6.87435
-1.79778
30.8408
-10.9416
32.4045
-23.7598
10.4322
26.3461
28.8783
-22.0714
22.1002
21.8721
21.6617
19.6815
8.39117
13.9403
53.263
34.3375
0.272635
33.9711
10.3335
46.7928
85.2592
20.4784
55.7682
47.5264
51.0238
1.91733
-1.99752
54.5155
2.76508
40.5652
24.739
45.0457
7.85916
66.0418
51.5367
52.0676
-5.16547
19.909
-6.81043
38.287
27.6479
61.7952
0.857277
90.9137
-14.1172
-16.3476
12.6477
34.6379
-38.6522
13.5167
-6.13457
-8.95235
24.3852
31.305
-4.8459
-9.44095
24.9534
9.91574
8.40816
47.0454
36.0514
34.5571
45.934
26.8804
37.2099
-9.76525
47.4736
46.9279
54.2667
27.777
31.984
-1.34933
2.42255
49.0461
200.286
-18.7828
50.4519
40.8967
4.9578
46.1525
-5.59606
11.1856
87.1332
-31.5618
7.35989
21.9336
12.6647
41.397
25.5727
24.7856
13.1866
10.7105
50.9202
0.362893
2.32353
-5.7768
10.3072
-61.3875
2.10536
-32.1103
14.8612
67.9403
-1.18391
18.6609
-18.7191
7.43458
26.7559
19.6454
24.1307
568.666
-8.41388
17.51
-13.5134
57.0778
9.67312
30.5304
24.9659
40.4173
20.724
47.619
31.1612
-13.507
40.6128
38.5283
-3.05011
-7.53839
-11.3596
14.8446
22.1561
8.70593
42.4044
-11.2183
30.8633
13.1076
-25.0025
32.6598
13.5003
319.952
14.9465
13.3912
31.3449
18.1797
25.368
30.3882
16.2499
-8.0704
48.2382
-6.71384
28.1108
3.26783
22.5786
4.09816
23.6571
10.1761
233.795
-29.2949
-33.0124
2.76212
14.9128
-41.2079
11.3206
33.2625
12.1491
-25.5338
-3.0834
-25.8387
-7.25622
10.3297
965.527
-13.2792
22.5712
2.46459
24.9083
27.1488
-14.7988
-1.42996
3.72672
422.378
37.4064
43.1642
29.308
116.314
0.916666
33.9485
21.4459
-3.06039
8.86519
-13.4644
62.5491
18.6275
-5.60278
54.4996
9.07674
13.7841
-8.82822
9.05521
31.655
38.4946
19.5964
-18.4379
-1.3287
-2.68623
46.9609
21.382
255.29
31.1612
-26.6255
30.3054
39.4653
38.4221
19.6356
23.3106
57.0111
-10.9718
5.91957
11.108
33.178
16.4128
23.1636
34.1572
33.6097
18.9082
39.7315
135.001
27.5771
-5.25931
13.5679
68.4032
53.5007
112.794
8.66459
-42.4177
-17.3297
-2.12094
-2.09028
20.5658
10.2276
-45.9763
-13.5365
-13.9793
-5.1559
-1.56742
61.8119
1.60177
33.1944
-21.3117
-0.519052
16.8889
35.4465
38.3477
31.5126
39.3302
72.3453
38.8625
14.0341
34.837
42.88
32.7212
53.2977
44.06
23.1544
-18.1985
173.427
45.8334
0.302794
-20.4899
18.221
-8.84559
-33.1847
11.3543
-2.11308
2.66318
38.0856
-27.1478
-22.5476
-10.947
33.5968
23.9091
2.54884
-18.3167
12.995
-11.0768
-32.8422
-16.4905
11.3126
1.34016
-7.17589
-35.2444
36.0567
-12.336
288.606
45.5084
-2.35437
19.0907
-11.9501
-31.1733
30.7908
-6.08529
14.7457
-26.4531
13.0695
-17.7821
-14.1172
38.9373
-45.8384
28.5773
2.18071
19.4054
5.86224
4.16611
19.7
100.192
60.9896
53.9563
28.0859
40.4592
44.754
45.8397
51.6178
40.3531
45.2375
14.8417
53.5332
31.8388
49.8781
35.9987
53.305
-9.87548
46.7256
-0.472791
33.3472
-30.0319
24.4825
6.4136
-27.5199
18.5085
-10.4205
-14.0361
6.71091
1007.02
-24.6342
-37.8762
32.481
-8.63743
-37.405
-20.696
-30.6193
-6.01386
12.7844
7.62114
2.92032
16.6969
14.4729
33.9723
-16.3419
-40.681
15.3129
-2.11308
10.3111
392.575
13.9403
51.3889
2.47839
-12.8805
0.926209
-33.4358
155.411
0.0432677
24.5304
10.5801
13.4946
183.727
1.34016
-18.4203
-33.8878
12.7123
-14.5358
16.0194
-2.46107
7.72755
12.9872
16.8049
0.0762407
12.6477
8.73994
-18.0759
14.4802
0.240042
-8.95235
15.9519
20.454
10.2367
46.46
50.5746
16.3737
-15.951
51.7036
-13.342
-19.7526
21.8364
9.63028
44.1629
-20.6351
157.813
-0.105851
-33.9825
11.8355
16.6345
2.69793
10.3268
10.459
10.0138
-2.14544
36.3402
-16.7903
82.3777
136.173
40.8378
-2.20808
-2.70188
22.3191
76.3171
5.86126
-25.6884
17.187
41.3394
7.25725
22.4926
29.8699
46.7037
55.5229
-18.7145
-10.01
607.579
39.8387
102.561
12.2247
30.7986
11.5172
-6.18314
132.442
2.65649
33.733
47.3825
-4.22844
526.702
46.1459
53.2796
-25.5468
-43.082
444.673
-18.6644
-4.21887
48.0953
23.3935
-12.4153
-16.2019
-5.22394
5.10983
20.8548
7.91425
4.3392
40.9973
15.8164
373.896
17.9553
1.60269
-10.5115
54.4242
7.41501
-10.0046
198.317
21.661
26.0672
-34.2528
9.89507
-6.94778
30.3054
0.109904
48.4867
-6.60136
25.1847
17.6557
79.3151
30.223
-8.40716
-0.0588348
6.54841
-33.4358
39.219
25.7832
30.6598
11.6684
13.286
56.6448
9.74642
-3.67998
34.0536
103.437
7.94573
-11.399
14.0553
43.3348
-32.1103
1.74276
30.8731
54.2682
-18.7191
9.30864
43.6225
15.0688
10.7737
19.6454
2.57721
24.7611
36.9689
9.61037
21.5741
28.4939
-30.9927
79.7303
13.7095
20.3826
-14.1687
2.96278
-4.97876
11.8663
49.4586
16.9429
26.1557
-11.8786
46.46
32.9054
12.9487
-43.6232
22.7279
-10.7197
849.5
26.5573
-12.2236
4.56997
12.0335
-3.14381
-3.4755
41.4674
-49.6366
34.6594
18.1854
-4.20188
-38.6806
51.0238
-37.4381
13.286
0.891012
-10.0346
-8.03017
-25.9165
-38.9925
4.1976
75.8995
49.7526
10.6574
18.972
-54.5991
26.1056
4.22208
28.9991
-35.5857
-35.6689
-3.67189
-6.25259
-20.0237
33.501
94.5272
-17.7842
6.71091
30.6285
12.8471
-34.1281
2.49598
23.2217
30.0613
20.2231
-20.9487
-22.3639
2.92032
29.8153
-24.8825
-16.3419
-25.6884
30.095
33.4942
2.81486
-30.9642
2.66318
32.4634
-37.2087
-19.6516
-27.8136
24.2265
-14.3178
17.2906
-16.8233
52.3504
5.78979
19.9505
21.0375
58.4721
20.6829
-8.03017
9.69071
7.94573
5.46759
-27.6543
23.5157
43.3348
24.8368
-6.77545
72.1026
1.79431
-41.2079
23.0078
13.1947
16.3959
-10.8461
-11.7568
24.6029
2.29205
30.9444
15.3755
-11.4051
-40.363
-19.0872
10.8528
-4.49139
-45.9896
4.96977
17.8846
14.1162
4.00808
14.8417
31.627
270.822
177.251
0.64344
20.5335
-10.0046
12.7268
-5.95622
-1.74919
14.1647
22.3191
41.4685
-3.19965
17.187
567.603
-6.60136
2.47839
-38.3922
-4.69599
-9.07296
1.73769
-3.07335
11.6684
5.49874
37.6489
4.63914
34.156
185.909
7.56442
12.5846
20.9351
-27.7481
34.1827
22.3342
19.6775
8.52314
1.28706
-32.1103
21.0887
-8.68017
-25.5161
19.6287
-33.7117
-37.543
35.6835
35.1365
44.3472
44.0082
11.9091
23.8505
34.6925
6.00512
14.8318
8.97871
24.3377
6.753
-10.3288
27.8874
28.9731
33.0808
-2.73011
54.6079
-0.150838
3.72777
53.6262
-22.7381
14.8364
-40.7652
17.9232
-17.0122
21.2216
-44.5883
-22.1544
48.3307
70.219
2.12019
47.3787
15.1578
23.3127
4.70459
4.39157
132.664
34.3551
22.4075
29.5934
24.4877
51.646
33.5635
-17.3862
35.8463
4.27287
8.04475
34.0536
54.4578
37.2423
21.5555
-10.3495
8.28538
36.2116
-37.2087
33.6744
17.7928
-22.1914
38.8002
3.29438
-10.5696
0.42398
-0.123458
-25.3459
-25.8608
56.2901
3.21423
45.298
-38.9925
-41.3841
23.4257
8.96412
2.90095
-24.9499
18.6094
0.473943
-14.3024
15.7133
150.813
-28.1907
-39.3339
44.9159
9.88931
16.3959
23.7325
30.8898
-18.0375
46.3393
43.3436
-16.4486
8.45561
13.5014
3.5874
10.2367
23.9712
-24.8558
-29.0694
29.2148
16.643
23.7104
16.0106
32.1191
49.7851
-13.1388
-10.6533
-2.10621
-25.4131
17.9553
-43.4984
41.9624
31.7779
-6.25644
-5.49732
-23.0084
11.4835
6.14694
28.6595
37.5912
12.8795
2.81486
-30.9642
-12.2966
28.9001
4.35245
-20.3421
54.5858
-47.7625
-10.3182
7.35989
35.1535
-18.0659
-18.6974
-23.4718
22.9116
13.4946
18.8088
15.3957
124.988
29.4975
-5.62236
43.6343
-0.480303
71.5645
48.02
-8.6845
16.4035
-15.2394
9.15411
29.9361
-41.2079
-35.6689
2.39304
1.95031
47.318
43.4102
114.286
-3.20272
0.193771
4.19224
-18.7621
-34.8938
37.4064
28.192
58.1567
34.9302
18.863
8.41293
18.1951
21.4459
2.56181
-9.87548
34.5141
18.3947
34.4381
22.3756
13.1379
24.0693
34.3988
306.015
44.6625
71.0104
1.4824
-4.08215
6.66846
37.3116
3.22848
3.9872
-20.0662
30.3054
11.3543
27.1777
-17.8458
15.8144
34.3375
2.1467
5.86011
-18.7995
21.5409
-7.19889
-8.69555
-5.19822
97.4947
18.6172
-8.47932
16.2023
54.7707
28.4871
1.94222
12.5846
26.5573
-22.1259
-2.02867
57.1589
1444.5
368.604
15.2238
-9.50164
-7.02232
11.9652
14.9128
41.7484
-31.7829
22.0181
-4.37852
-4.95747
14.4802
-18.5006
-5.78293
291.347
38.5008
20.2682
1.1308
8.41189
25.4667
18.5171
16.0106
25.3606
9.63028
-9.52117
308.406
-41.2498
13.0126
-24.519
-18.2764
-55.6309
-10.4205
0.956453
193.672
-4.01951
-30.38
0.621913
-16.7903
20.5335
4.98796
-4.08215
-5.49732
4.79439
11.0747
-17.3862
54.4578
0.894902
73.8777
38.0856
28.3489
-40.2663
3.6893
-17.3203
-17.1289
29.472
-17.7604
10.1839
32.9637
19.0134
36.9671
-32.4201
294.297
333.904
32.222
47.3011
37.3267
12.1813
55.8158
40.3823
40.6424
277.593
12.8673
56.0907
28.8011
-6.77545
57.11
15.0141
50.5381
12.7004
-13.9793
45.2842
26.003
5.3499
33.1944
21.0394
-16.6266
43.5215
8.45561
-16.4837
3.5874
-19.7483
16.012
11.2193
-21.5732
14.2223
-5.84576
10.2324
-17.7429
236.392
12.9676
-7.51663
21.7671
-14.6011
7.39041
-8.93844
11.0883
0.464242
37.2588
23.0399
-8.48011
21.6714
22.3432
8.10315
-25.8476
7.83071
-8.10297
-22.8838
-14.4015
22.2566
17.9553
-9.76525
8.11818
0.732897
-33.6569
11.1631
10.8527
-18.6158
-27.0647
-32.3788
35.8463
-6.97153
4.29662
24.6832
28.2209
11.0054
15.9333
-4.7273
8.3181
15.5968
275.76
15.2304
-21.5256
-3.80697
26.1006
2.54884
17.2906
2.76508
392.89
58.5188
30.3612
-1.80591
6.96236
-7.13337
15.442
29.8305
14.0553
-23.9061
53.5007
48.1387
-11.4956
459.015
19.2146
-12.3976
27.125
-13.1982
-31.8376
1.81238
22.0181
14.3621
44.0082
-6.79312
-18.0759
-5.22394
5.10983
6.04018
5.46147
21.6342
-20.9612
-21.0063
6.53409
-27.9172
-8.92622
-33.7546
30.1518
13.8319
82.384
32.1437
46.9326
10.8984
32.564
48.7451
80.7365
39.0618
34.3988
79.2529
222.699
44.1168
11.5472
84.8783
-28.445
10.4166
-15.1623
-3.22339
23.0373
43.2134
-24.6019
-15.9717
10.1922
12.0335
17.4709
77.0746
-17.7775
29.9262
8.8151
12.995
15.1601
-27.22
-4.4124
36.03
4.12423
30.0532
55.6881
24.6832
-12.7556
6.07167
32.796
8.96412
-5.8734
-7.62757
7.97021
-31.169
-33.0124
2.76212
-5.70195
-48.7042
-22.5505
-3.22916
9.44657
3.11774
40.2601
10.0735
366.108
2.27232
-8.00864
3.98817
-38.7643
-3.98028
2.69793
-19.6583
34.8219
9.05521
37.2772
-2.73481
-14.6897
24.9082
26.8399
38.5432
63.8275
43.5209
-4.4461
70.5978
53.5208
58.7941
125.52
20.4995
57.9481
9.03762
-24.0902
-15.9034
16.8078
2.80028
44.8412
31.4054
8.17104
9.79431
-3.70486
9.24687
-32.8422
25.5727
22.9116
283.36
-26.1688
35.9276
-9.00744
15.442
-15.1471
21.5516
16.4604
-27.6543
6.64908
-1.64278
-48.9769
-7.62757
-5.14825
-4.93204
6.34302
13.0387
-63.6967
18.679
-28.0348
42.6328
-10.0007
8.161
28.5092
18.2283
-8.77927
44.7454
-4.79834
-6.53981
19.8294
19.4736
14.9113
-11.5784
-20.4899
12.2907
31.6894
-1.635
-29.4603
-23.8144
15.3129
24.4728
9.13132
-25.342
19.5625
23.0931
-1.60143
22.7267
-19.6516
15.9187
-7.19889
20.0595
7.04251
21.0387
-1.8308
-5.2461
18.2068
47.172
-33.3703
17.3161
-15.1471
-17.2728
-29.5283
12.2713
-4.33514
-50.851
1.74276
-10.7705
195.624
6.51026
5.54244
-13.1801
15.5115
5.69844
21.8584
42.1342
-31.156
-10.5797
607.596
18.2283
22.9068
42.1888
15.3755
-41.3902
-16.0002
-6.47678
-17.2131
-21.8977
15.8164
-6.53981
4.83684
120.584
39.9773
36.3402
54.2667
-2.50831
-9.70435
1.99894
-13.9463
11.4835
19.2654
13.6669
30.3054
346.812
-24.6019
17.8074
19.5625
40.1445
28.7153
26.4748
-2.78496
28.0522
10.2965
12.9821
46.2964
13.7932
54.3912
16.7431
2.04165
2.29686
24.6832
11.6073
-33.8878
-22.0321
51.6267
-1.64278
-26.4881
-14.5186
6.51026
33.6534
-9.3488
-13.1801
11.7634
-5.54596
14.5218
29.3547
-44.3129
13.5167
20.8548
-1.45609
49.6851
22.3281
8.36268
-2.72865
-45.3241
46.3587
-6.58064
29.2148
-3.97169
43.9656
34.7512
41.4894
24.7543
1.76822
1.62478
42.0404
-16.4024
14.0087
12.301
7.35063
3.91966
17.4735
-14.6581
1.64192
-1.0502
5.35082
-6.01712
9.99224
2.60696
11.3207
16.7853
38.9637
-34.0672
33.8581
31.0313
23.8432
11.4835
79.2355
-25.6884
63.8282
124.583
43.9254
28.9001
30.5894
13.3911
45.2155
-26.2958
-10.3182
-29.6877
54.2115
91.274
53.8942
24.7868
1.91733
27.9875
116.36
-6.28646
30.4078
-20.2386
286.8
12.5846
35.9276
9.73322
6.07167
47.7885
53.9417
-37.0246
16.0194
-39.9424
-14.7612
0.690157
34.6212
22.409
-1.85254
6.14117
23.8921
115.562
0.904726
-4.91905
0.664733
9.61037
-7.07828
0.959342
341.463
7.33553
-10.378
14.1379
5.27569
5.59706
173.545
7.00334
-15.951
28.3709
434.633
42.2888
16.8462
-11.9661
42.8714
28.9349
-27.1545
79.7995
-0.394919
21.2366
23.2217
22.4075
-26.8712
33.3415
14.6585
-11.1195
10.4166
44.8079
-38.001
26.476
17.3913
43.4239
46.9616
36.548
-38.4605
146.999
10.1594
24.6008
-12.1553
31.8003
27.1631
-31.5618
25.7832
52.8978
1199.57
-0.664263
49.1018
661.613
35.0733
5.98509
122.264
-15.3987
-23.9061
29.1379
51.8868
26.4682
-15.2437
30.459
36.2974
6.34302
34.6212
20.535
-37.4598
19.3317
42.8714
81.4087
40.4441
-2.14544
-19.1356
9.99224
30.718
30.0613
22.4075
4.98796
29.5934
-22.3639
-4.57594
-19.2603
-5.09746
21.1632
15.3129
50.7097
33.4942
27.1777
17.7615
25.1847
21.219
-46.579
-7.25835
285.821
20.5559
-8.44412
78.5744
53.7927
12.6647
30.6598
41.6534
-1.70648
6.51321
23.6986
97.8742
-3.67998
-27.7481
13.5679
21.5516
-23.9061
18.972
-0.251198
10.0605
0.720818
15.8806
31.7794
-16.8451
23.0078
-11.7151
437.322
37.8993
36.5666
12.9577
55.3674
-8.77927
39.1232
-2.92427
2.83052
38.1248
31.5877
3.35321
23.2217
159.372
-28.445
-11.1195
40.4016
10.7247
9.91882
34.0536
8.43706
-29.0902
-6.67443
42.0186
4.35245
-10.9718
30.223
-14.0294
-7.5551
2.80028
-7.19889
9.23396
-4.30336
-6.07595
17.5414
88.5051
-16.8233
-13.2419
18.9082
-19.7237
21.8245
2.25016
-13.6524
9.69071
-5.7768
64.6551
7.09006
-10.7877
47.8785
35.0202
-3.51684
-11.4956
10.0605
2.59488
14.0065
7.51779
983.961
8.8996
-24.9932
8.40099
-19.9116
5.10983
-3.50809
-5.20422
29.0703
18.3942
11.2193
-15.7358
-34.6916
-2.88605
27.4586
-5.03113
20.3826
27.0608
8.45272
32.9478
10.0138
-4.01951
-24.7578
2.60696
-3.67184
7.41501
10.8527
1.54005
-1.74919
10.4166
-11.764
35.8463
9.89507
19.2891
1.98397
1.63505
19.6815
-1.05223
19.5298
36.2116
-10.9718
26.4748
-38.3922
26.1781
-17.8145
11.5418
16.3114
27.6572
0.674778
39.7794
-11.2011
33.6097
26.4045
115.209
4.17092
9.74642
43.4239
19.1036
15.442
-7.65087
10.3072
33.327
-20.158
38.5082
46.2646
24.5942
-0.131306
34.2071
13.8393
119.962
-5.68388
34.2522
22.565
1.24368
-44.3865
20.3826
21.4386
6.57865
25.4516
-12.475
-15.2639
-7.89118
13.8514
1.95035
-32.1931
-12.9936
-12.0722
-13.2882
48.2061
28.3501
639.581
180.02
29.746
-25.342
0.821837
45.7667
58.7004
-35.3346
28.3489
-2.78496
5.56336
-1.5767
31.7228
38.8002
33.2794
15.6673
253.423
-7.453
52.3504
35.7748
-19.7237
34.943
26.6597
9.74642
-13.0503
10.7105
11.5648
-42.7406
-18.2912
-13.2731
-40.7727
25.3897
10.6574
17.0979
-28.3622
42.9722
15.4665
-36.7605
-33.1421
14.7604
4.572
38.57
3.35321
23.1107
-16.9478
-15.6268
25.8453
10.4166
44.8079
-19.2603
13.3575
-14.4678
5.38319
12.1393
53.2957
36.2116
15.2652
17.8298
24.304
14.0447
-29.6877
23.9091
17.5414
28.535
13.1617
20.4913
11.412
18.0764
28.5338
28.4871
5.69035
-17.4005
-10.8815
1591.53
-11.399
19.6775
38.9492
29.1379
-22.2575
-13.3697
-5.7535
51.0737
-10.5236
2.76212
11.1646
5.56051
17.3856
10.2751
-4.91905
-1.47581
12.6061
-1.63402
-20.1967
6.00512
29.8243
-23.7718
-8.54647
12.2008
26.8804
3.47675
288.211
19.4736
7.57255
1.23983
23.9712
26.3618
666.34
7.32654
8.85068
30.2241
43.6283
-7.1759
15.1024
20.3757
-29.0902
4.56997
19.5298
4.35245
26.5096
24.6008
5.56336
20.9121
87.9447
51.9186
415.589
19.4154
-22.4455
22.3653
3.91572
-0.983054
41.6522
35.9833
28.1791
7.81664
32.3086
14.5863
44.1304
12.5315
28.3423
26.7109
5.64373
6.14117
11.3206
211.299
30.8898
-16.2019
-3.34987
-11.7568
2.46513
31.627
30.9415
62.9329
32.5026
232.113
13.7404
22.5651
4.98796
-12.9936
12.2907
24.6019
19.2654
6.17068
35.9276
9.13132
25.3037
60.865
25.1847
36.3964
32.4634
-12.8458
17.1045
21.5779
18.6818
21.5409
408.844
57.9597
29.4298
31.9024
37.6489
49.6167
581.383
230.886
28.1791
40.6955
37.8017
4.11103
-24.5175
29.0479
-18.2839
57.2489
42.5165
122.046
-2.12526
-3.87944
49.1997
2.59488
21.5028
35.3751
4.572
64.807
-4.97876
5.22728
-16.2447
28.8439
129.387
11.1631
-43.7378
-2.26573
1.54005
-7.37139
29.1572
24.1931
-15.3811
38.5283
21.3127
16.8704
13.0763
42.7708
21.8244
40.5303
-18.7145
15.8707
44.9668
25.7832
19.4154
142.853
-7.453
183.535
24.5304
-36.5903
3.08387
56.5981
10.7105
19.061
32.796
2.3308
17.8935
5.03519
24.5942
-28.3622
66.0663
-6.77545
34.6212
45.4966
-8.66718
-18.0759
-33.3349
3.98817
19.1586
4.70747
6.00512
18.5799
-27.2446
1.01948
-30.3316
38.9638
-7.5214
-15.7358
3.2552
29.2148
18.5171
19.6027
21.6327
29.8342
29.1704
9.34996
44.2559
41.1236
12.0553
-20.1505
22.2662
45.5287
-25.3467
57.2786
27.9654
97.623
19.3475
-12.5274
18.5085
-4.66575
16.0812
7.22489
17.4885
71.9474
26.3132
-6.25644
33.3415
-2.20808
-7.37139
48.556
14.4729
45.2167
13.6432
9.91882
37.8017
-6.60136
-19.7929
70.1296
60.5744
-0.910893
33.6744
21.5409
7.79363
16.3114
5.16845
8.17104
24.7868
44.8541
26.4045
-6.60525
37.9041
11.6205
46.9198
25.703
0.362893
34.1827
25.8307
55.3748
142.178
50.4685
9.84427
19.4615
31.7794
-24.3413
-20.6764
30.504
27.6403
49.9694
44.0082
-20.0237
-4.79834
32.8156
16.0812
10.973
16.4717
43.1798
41.1482
1.23983
48.3341
1.54005
-2.70188
26.0672
-24.8825
37.7204
8.021
-18.1922
35.7172
25.3037
6.44404
32.4634
-5.34956
41.4674
9.3115
-3.07335
18.6172
5.78979
1.2098
34.1093
15.0607
18.2068
35.9276
11.6939
-30.1397
36.5441
-13.5247
-16.4099
47.8785
42.5165
56.4533
-22.74
3.61683
64.4391
57.11
18.6609
-1.93575
23.0078
30.0613
-8.66718
1842.87
19.1389
42.5911
9.61037
19.1586
759.38
35.4465
19.6071
31.0045
-15.339
33.3416
10.5011
-23.7718
33.501
4.572
47.8081
49.8144
27.8396
-7.89118
34.3551
19.4736
15.0688
3.66688
-8.1305
27.7193
31.5251
63.8431
22.7279
-10.6959
50.9202
24.4728
108.457
14.0593
-34.7124
4.56997
47.6408
-19.6516
3.6893
8.42247
-18.4433
26.1006
-0.555232
40.7757
30.409
-29.9418
39.523
83.3499
25.5727
24.7856
7.87236
13.4388
34.6701
23.7759
10.9932
15.8806
80.5051
-14.971
7.02553
34.9769
-19.9116
-10.5797
45.3758
42.5911
7.91425
6.58154
20.454
31.627
-23.539
19.6971
53.5626
2.51751
27.8396
-15.3874
13.7404
53.2067
24.4391
41.1482
1.23983
-17.2006
16.9915
21.9691
19.2654
2.42255
30.3054
22.5987
29.746
32.7999
60.7592
41.5021
20.8526
-47.7625
16.8078
-10.947
14.8562
-0.453752
81.2596
7.92024
-18.8641
22.6564
-32.8422
38.6911
19.1635
8.52314
29.8538
28.5849
0.720818
10.2584
-15.0723
-33.7117
-33.7949
21.1337
15.0688
23.8921
-10.0007
29.0157
-19.9116
107.487
-10.8461
-7.25622
17.8259
13.5014
22.3281
8.36268
44.123
-4.09464
-5.64734
137.938
10.7515
36.5229
46.0814
26.0134
261.717
79.7085
13.3784
44.1629
14.9722
35.5014
-20.864
-6.9052
33.501
8.32013
23.4452
10.0138
-2.14544
15.0688
1.4824
22.1548
-5.49732
6.66846
9.2006
5.10255
35.8463
-23.8144
26.3468
-17.7999
-19.7198
-8.54849
113.233
-1.26975
-39.0828
13.3564
-17.7775
6.54841
0.29737
33.178
145.723
-12.4437
52.6414
-30.9681
30.3612
15.0607
8.83642
11.5648
43.553
-15.1471
197.714
7.09006
15.4493
14.1453
10.6574
115.941
-2.00537
52.9478
-38.6652
-27.3902
-28.1907
-41.2079
30.504
1.95031
3.2774
42.1342
10.732
23.4481
5.46147
639.923
10.3898
-9.71684
29.5934
-6.36546
-30.9435
14.2223
33.5096
-10.3823
19.9623
-4.60418
55.3456
4.00808
1.05939
-10.6533
-17.9168
17.823
-6.40755
8.1397
10.973
-7.89118
21.2366
13.1948
179.829
-24.9971
-0.827809
31.6894
-13.6381
-5.09746
-14.444
30.3054
13.2284
1.63505
2.76897
28.9001
26.8412
41.4674
-12.1553
0.926209
-25.9396
36.9261
0.674778
-20.5715
31.7357
5.78979
-10.3534
23.6986
34.1093
26.3051
37.8017
223.463
-3.90274
17.8035
44.5714
-10.7877
-3.51684
-15.2437
4.22208
-27.3902
184.547
-20.5932
-22.5505
9.88931
-16.7904
-8.12666
4.65286
-27.4078
19.1389
11.4844
2.29205
30.9444
28.4939
27.7194
-0.0251381
133.65
35.3751
4.70459
36.696
-33.0897
127.042
13.7404
13.8514
-5.54591
37.4001
-6.25644
10.8527
9.4952
6.66846
-24.8825
47.0907
-6.97153
20.9351
22.5987
11.0054
10.2652
30.7742
-35.3346
20.8526
-25.2738
43.0447
12.1706
3.1929
7.04251
37.9053
27.4467
26.6597
30.3612
1.94222
12.5846
54.6683
5.46759
15.9294
22.0826
36.6341
78.9421
35.476
4.43829
-19.8939
14.9128
-16.8451
-26.2986
19.2596
22.565
42.4731
-6.79312
19.4054
41.6277
-4.2605
41.4695
9.75326
20.454
4.61454
42.2489
-5.9687
31.4675
-8.77927
55.9898
14.0749
17.9553
21.2582
140.284
-32.254
34.3551
28.8439
-21.249
11.3693
29.1572
42.9338
-13.6381
11.7929
37.5912
17.8074
6.5171
94.4924
-14.7199
-0.910893
-3.80697
-22.1914
26.1006
35.052
17.2906
33.7765
31.7357
24.5304
2.76508
38.6911
24.7856
699.403
24.431
33.1993
11.6073
-9.52494
25.8307
17.0979
-18.9919
33.6019
-5.14825
8.18642
133.78
72.1026
-5.70195
-22.4673
-52.5355
-11.1682
33.2625
38.725
30.8898
-1.17092
33.2208
4.16611
-12.5274
37.2492
-8.54647
0.956453
19.8294
41.8729
9.09895
17.4885
8.22916
16.9429
27.7193
-17.2006
30.1099
8.54252
42.9338
20.0951
41.4685
-1.34933
-20.0662
17.187
13.2284
9.13132
-12.1777
42.1244
205.095
43.8926
-12.8458
0.237916
25.326
31.8003
30.2824
16.3114
40.7757
-31.1843
21.0387
-14.9493
37.3579
0.167587
2.76508
10.5801
-23.9401
-8.99424
3.81629
9.69071
-20.2518
22.9383
-0.154605
-31.4024
10.3972
98.7385
30.2163
-24.6141
-3.27419
-10.5542
2.76212
-0.0797558
-5.60067
1.81238
26.7559
37.0106
29.0157
10.0735
-3.0834
4.14639
-25.9969
7.91425
49.6851
-7.65699
27.1033
32.8786
-4.49139
-5.84576
-25.3748
25.3809
-20.0237
-34.7834
-2.79168
28.7544
-24.6342
-30.38
-12.4965
38.2142
5.69849
41.1482
40.8378
-11.5784
33.8581
44.1498
-9.88998
17.1057
35.9276
43.2134
-17.1056
17.8074
-4.7273
-17.9188
0.604319
-37.2087
22.7267
53.437
5.56336
13.7932
19.1646
-16.8233
7.37281
-38.4644
-6.28646
281.533
14.4586
-5.30182
-1.51117
-3.29866
-9.52494
17.8035
-9.77654
-14.5358
25.3897
184.946
13.3498
-26.4881
22.3575
-8.68017
-6.77545
15.8806
-1.95382
-26.2154
166.73
8.01524
5.15146
-2.50446
18.5085
2.69793
8.1397
3.47675
29.5901
-16.7903
80.5036
46.46
-19.0747
-7.37139
16.0388
7.32654
8.85068
7.73533
-6.97153
-31.3106
13.4388
13.2284
27.1777
-27.2161
-6.67443
36.3964
19.345
33.9711
-0.947857
-1.5767
35.052
22.035
-14.3178
4.17211
35.4838
7.66385
-21.5978
21.0375
26.613
762.813
-4.28204
2.19444
0.362893
-30.1397
34.6701
33.327
-44.5209
44.1304
21.9018
22.7201
-15.2437
-5.14825
-6.80611
23.3769
33.6534
20.3826
-4.79834
19.6971
8.58498
-2.14544
-26.6318
15.6144
-24.9971
61.4525
-17.2006
15.1174
4.79439
29.8153
-26.7566
3.9872
321.014
7.81663
-0.239012
-23.468
4.56997
-4.83308
32.097
-21.5256
-11.3032
12.1706
-9.07296
37.345
27.5558
37.0276
15.6673
19.1646
258.498
-32.8422
12.4542
24.7856
34.1093
30.0532
18.2068
15.3129
-14.6296
4.1976
-52.6285
14.0553
63.312
62.3009
1.28706
30.2163
-32.1103
20.4834
17.3405
-3.05798
-23.642
30.0066
17.3856
5.15146
34.9769
-0.96934
55.0511
-3.0834
-10.8461
6.98389
-7.25622
7.91425
34.6925
49.1086
89.7944
73.955
47.8711
7.14976
33.3416
164.893
23.6196
-51.8828
33.501
4.83684
56.8654
-15.3874
24.9848
32.592
48.6445
4.98796
50.2081
-2.20808
36.6535
16.6969
-24.8825
0.52474
-20.0662
46.6126
45.9184
0.821837
27.026
15.5968
-27.1478
17.7928
108.993
27.9746
36.9261
44.5238
49.1497
16.7431
7.66385
8.38728
268.414
26.613
13.1866
41.5498
26.5998
22.9383
18.5861
36.5441
657.391
-7.03953
16.2796
26.4682
-7.74746
18.6094
-10.5542
23.3769
-20.5932
16.8049
28.1872
8.8996
38.386
-1.47581
14.4802
24.6029
19.1586
40.3147
23.9712
-6.36546
12.6255
9.9614
-10.4205
15.949
40.4441
-34.0046
7.10135
49.4586
7.57255
11.1631
42.7119
563.76
0.124874
59.1423
1.70434
23.0135
56.5424
16.9765
54.1089
34.555
32.6482
28.0522
19.038
84.1966
31.4054
-16.8233
41.106
50.7674
4.63914
17.2894
60.3462
20.9351
-18.3778
247.826
34.6701
29.5788
27.524
17.0979
-15.2437
21.0887
-18.0198
-46.2606
39.9988
12.8471
93.3084
20.691
59.8889
-2.50831
42.7119
-1.74919
19.7869
12.9487
-21.1344
26.476
-20.0662
39.6758
-18.9797
10.3111
-38.4605
40.1772
11.517
56.4599
-34.6441
37.4225
57.1482
59.8337
35.1535
15.6673
13.5424
-24.3196
-0.123458
24.5304
-0.983054
12.4542
52.8966
37.8574
35.0733
9.69071
-5.25931
-37.6359
4.685
-1.41734
17.8935
40.9973
-17.9168
47.4951
-0.271378
-7.89118
34.4661
48.802
-1.95532
321.948
-13.4525
159.42
16.6969
-21.1344
-14.7535
-3.22339
-23.8144
35.9276
60.08
1.63505
0.940796
13.9403
160.085
-46.579
-30.896
28.0522
-6.57006
-25.9396
27.9746
48.1705
31.4054
36.282
30.409
-5.57893
46.7282
-6.60525
81.7946
34.156
31.9273
23.829
1.71946
17.8035
18.3345
45.2089
-2.12526
1.74276
-23.642
-7.57602
-13.0969
-9.43202
30.8898
-14.2894
-22.0905
-11.0044
4.16611
2.83341
6.94216
5.55158
58.1785
51.1903
10.8984
51.3047
27.0608
83.5476
66.2358
54.0765
62.4661
52.5501
2.17686
-10.6414
46.9609
11.6618
64.8943
31.4706
67.2274
2.81486
2.6959
43.8926
13.7228
-9.0977
32.097
-27.1478
5.56336
11.5418
108.559
40.6742
58.7708
26.6609
11.2877
3.62467
28.2786
-2.85712
12.4542
7.91905
4.12423
12.5846
9.69071
-1.51117
1.71946
23.9567
22.9455
-10.2175
23.7759
-3.51684
-9.62153
-5.14825
-27.3902
15.8806
5.54244
-14.971
-37.543
-0.470735
4.99181
-23.6597
8.161
96.9391
20.8548
44.0629
-2.88172
32.8786
-5.9687
10.8528
3.72299
57.0841
-23.7718
26.0048
6.44606
21.5712
113.533
-6.85282
-7.76764
0.621913
17.5995
15.0688
35.526
25.8453
24.0288
28.2359
-12.0722
37.3116
52.7129
8.04475
-5.30183
25.9979
21.5555
6.44404
40.1445
41.8338
153.946
-14.0294
51.526
-27.8136
5.48583
38.9016
41.6534
-7.453
11.1209
47.0192
-29.094
37.9041
39.7315
5.69035
65.3602
-12.2946
21.5712
10.459
158.065
65.3209
-32.254
-12.4965
24.2816
-8.1305
-4.1398
18.4066
-1.74919
4.79439
-2.04379
-24.1238
2.39881
18.5016
2.81486
-23.468
25.1847
2.1467
-8.40716
53.4001
-12.8211
5.48583
-11.7996
14.5388
28.7858
32.2831
-3.70486
35.4838
35.7748
362.905
45.3537
15.0607
24.6832
11.6939
-47.0063
29.0479
10.8382
97.9082
21.6416
14.4055
0.23129
13.9242
14.5294
14.7457
5.40598
31.8101
19.5979
31.4411
23.5021
24.8292
67.773
48.6934
18.5068
-19.95
-1.283
57.8639
36.4311
-10.1557
-8.72689
12.8471
-54.7428
9.99224
-10.5115
-1.79778
-47.1857
-48.6008
14.1647
-39.875
-6.94778
7.81663
509.856
0.821837
6.22652
4.02077
17.1045
-34.6441
-14.0663
-24.0655
12.5632
29.5313
4.42291
51.0238
-46.8084
2.04165
2.76508
11.6205
-11.1762
38.8215
20.9351
-16.5037
13.5679
-35.7619
-8.43346
-0.406207
-32.3394
60.06
11.5944
1424.98
273.151
-45.1938
20.5658
10.2276
96.5359
-23.4875
-13.9793
11.2121
1.64018
1.60177
42.5647
-1.44941
19.9177
16.3475
28.1333
40.3749
40.8829
21.7455
12.6255
-14.0769
61.0739
111.432
70.5621
-25.6459
40.1793
74.045
70.4292
18.4693
10.8495
58.718
66.3252
44.8963
10.6102
55.8303
44.6436
64.7645
29.4654
73.3276
26.7617
56.5424
33.4942
64.659
6.5171
38.3032
57.0111
34.0058
45.2155
43.0447
0.29737
29.8487
284.303
51.2746
54.7719
69.217
-30.0311
9.6431
40.7152
246.816
26.6401
18.1665
-10.462
46.8515
45.5084
-37.9616
21.9018
18.6094
10.9975
0.857277
2.74941
25.8189
28.5773
11.9475
50.998
-18.1496
37.2492
51.4236
-10.2879
30.6285
7.22489
-22.8837
8.11818
40.0883
15.0688
26.1557
-8.1305
187.015
-4.08215
-0.827809
18.5709
1.35441
-18.2159
2.19443
128.377
-2.85323
-27.2892
19.5298
138.954
553.087
10.3335
9.3115
-18.877
18.1854
4.17211
-15.116
18.9082
-40.3384
10.5801
62.267
30.0532
-9.04995
2.23696
41.6789
-7.65087
25.2997
861.664
-29.5283
29.1379
21.9018
-26.4881
7.36496
-3.02731
29.9053
13.14
-50.6615
29.5143
-27.7127
-3.33015
4.13106
7.33553
33.3867
12.7268
-10.1136
2.97787
-4.76012
27.4586
-8.35231
10.3681
27.9602
36.6666
-26.2573
20.3654
2.30595
22.3327
-8.90609
33.5106
28.6621
0.890217
-27.5199
29.7529
14.2072
13.7619
-7.76764
19.3626
45.7105
7.41501
-13.7527
-0.391665
3.41412
5.74707
34.7794
131.424
-25.7122
-6.94778
9.48024
1.63505
59.0368
8.3181
32.6482
2.47839
18.9786
28.0522
8.42247
14.4373
-4.20188
-16.8233
35.4838
17.0342
-8.94754
28.1791
22.8092
7.85916
37.9308
30.9219
6.90926
7.72755
-28.3622
-3.27419
6.31236
8.21708
28.9991
16.7868
-28.0895
-23.8439
11.3206
10.7737
1.24368
23.3935
-3.04499
-16.2019
25.7246
32.4502
33.501
23.3127
42.1859
32.9478
26.8804
8.11818
23.2217
22.5651
20.5335
-39.9896
50.2081
24.0288
-16.7417
35.4375
18.9797
227.287
26.5573
52.5838
-15.2315
30.9259
2.76897
-21.667
-2.95902
8.10058
-5.34956
-21.5256
-18.7995
64.6445
5.91957
44.8412
6.94103
27.6572
43.5275
9.24687
52.6414
18.0764
24.739
6.96236
24.6832
17.3161
-33.8878
45.9145
20.2085
-23.9061
17.8935
31.2721
-20.3834
-18.9919
11.7183
-16.1764
-21.768
-51.8828
12.8863
19.5645
-2.79168
10.0138
-47.2466
17.4885
604.182
5.69849
-21.249
31.4675
-3.62326
286.562
-0.519651
33.9723
-36.9566
-27.5625
37.8017
24.4728
16.6276
30.9259
-21.667
-22.2162
41.1706
-20.3174
3.61176
16.3114
23.9091
165.593
0.42398
41.397
6.04499
4.12423
71.2827
8.83642
17.187
-22.1259
9.8198
19.6775
8.96412
4.77501
-2.46107
14.2868
30.7908
8.90724
24.116
29.9361
-17.8834
22.5103
14.9308
49.2447
55.5916
28.8141
50.998
40.7171
50.8398
30.403
66.5517
32.2421
35.4465
43.9699
61.4977
52.0822
22.4637
17.9974
2.78969
38.5851
11.0208
34.5953
18.8216
-2.22004
101.904
14.8794
30.0045
47.0033
-24.6565
24.0915
-22.8837
-12.4965
0.732897
3.66688
38.9637
233.924
26.3618
799.398
20.445
31.969
-20.8537
-17.7999
8.3181
21.4038
21.219
-10.9718
26.4748
-25.2738
-16.9254
32.7853
-14.6952
21.9336
16.4128
-1.45009
-13.0752
31.7357
32.0267
-25.3459
15.4153
19.1168
-15.5264
-7.13337
-16.4171
-22.6434
-4.68533
-32.2653
-22.0321
40.3823
113.731
-5.39091
-35.8585
37.9553
-34.9171
-23.642
43.0238
-16.8451
13.0568
0.518975
-9.29409
21.8584
32.7639
-38.6522
45.3758
18.2283
41.4695
-14.5745
17.8259
206.53
11.0837
-4.75579
-22.8353
5.23058
-3.15707
37.2492
21.4386
23.4452
12.8471
-75.3576
-1.25215
-29.9088
26.1557
-6.25644
28.714
45.7449
66.7684
-9.78262
25.8484
44.3609
42.2764
16.8245
7.34835
14.6598
-17.531
8.37446
28.4928
356.556
-4.01039
33.2201
-17.7604
46.0822
20.8875
10.7302
36.9204
1.00519
38.7387
267.417
23.8753
0.782428
32.3899
-24.8432
53.5007
48.1387
25.053
49.6138
31.7794
40.8114
17.8799
52.9402
35.9139
74.9303
11.0105
7.22396
6.95749
9.79499
-30.682
3.22908
35.0532
43.8798
455.052
13.0053
41.3811
6.28785
39.0403
37.2772
-10.2311
15.8483
-25.9341
-34.0672
-11.1195
35.4375
2.11313
-3.22339
-33.1847
-3.42777
556.359
228.64
119.898
27.9958
41.0815
7.16355
-0.664398
18.0415
70.2186
-42.8062
11.108
18.1854
35.1535
26.1135
4.63914
4.95794
29.4708
40.3606
11.6475
26.5573
-20.2518
6.07167
-5.7768
113.381
12.7123
2.10536
-3.99933
26.7109
-8.68017
30.8731
-14.4736
-41.1532
-2.3448
18.1103
-29.2819
-38.6907
-8.97207
-8.00864
-16.6266
-8.95235
0.959342
-11.4051
25.2293
-0.232144
-16.0427
6.71091
-19.012
0.732897
-1.79778
-39.9896
-12.0566
88.1903
47.619
0.417382
4.92423
-17.2551
8.75366
87.254
-1.17605
39.3591
-13.2337
27.9631
16.5339
25.5725
17.7448
14.9817
36.4079
10.9821
66.9533
49.5393
20.7823
-36.5903
49.1485
13.1866
-9.90424
-25.9165
-38.9925
13.5679
259.908
-37.7325
-3.27419
6.31236
14.0065
-9.45009
-39.3339
-18.8023
-8.85136
-43.5743
16.6327
-17.1389
50.061
4.17279
3.22908
44.9999
0.776303
9.29971
-15.3385
38.1862
1.7609
-13.099
9.52201
23.1544
57.8919
-0.860745
90.258
13.6638
0.603016
13.2277
38.2486
4.16551
42.4056
25.8246
5.23365
-20.8537
2.76897
-14.1707
4.53725
-24.0902
-0.910893
24.304
10.2965
-7.19889
37.345
151.244
20.161
-3.32415
7.53953
24.2394
-1.70648
-25.3459
-0.664263
2.29686
24.739
-24.8968
30.3054
-20.2518
-8.92086
19.6775
12.7123
-37.0246
47.8785
29.3981
26.4682
15.4665
-25.5468
-19.8939
-0.0797558
61.7825
21.1337
-7.42002
12.6477
14.0232
1897.26
-23.6981
4.14639
33.2208
-3.50809
11.6624
-15.9073
0.382926
-18.9014
25.2293
-2.22057
-26.6285
-7.5214
4.87894
27.6181
25.2785
-18.9642
-12.2564
29.3326
20.8747
27.9602
-5.03113
-1.0502
14.0749
31.0738
15.636
-5.00029
935.078
-6.25644
78.3191
-7.83028
22.6137
10.4166
-28.6306
17.1057
-6.03449
-2.26261
23.7462
7.50003
-25.342
10.1922
17.6557
20.8874
45.2155
-4.65903
27.9746
44.5238
17.5414
34.1572
-9.49379
20.7823
46.1874
58.4721
359.287
84.6534
24.7258
34.1827
8.27869
15.5234
0.089847
30.3351
1.16832
146.863
22.0257
-17.1135
1.65785
28.062
-9.45009
-3.80982
23.0078
442.356
8.73994
5.58989
-17.1005
-30.2574
22.9135
8.67334
5.10315
86.2293
-19.0866
3.63496
6.26564
3.47675
-33.1113
13.8514
0.0762885
14.9113
-19.3749
-0.391665
-24.238
-21.4425
835.664
-8.01592
26.476
-18.2159
14.7535
-8.42953
43.9984
30.7742
4.35245
-7.25835
-21.5256
20.5559
-0.947857
-9.07296
21.9336
33.2794
9.79431
-20.5715
-41.3529
45.1452
-4.73119
3.08387
-8.94754
33.8013
-11.7783
-10.924
-42.7406
-22.0393
-0.937199
9.90116
10.7641
1.96391
20.9648
-14.3067
25.1686
-22.8348
67.2342
27.0608
46.0663
16.5952
-22.8837
68.0883
39.2741
29.3508
57.7044
35.2732
363.399
69.5795
-1.34933
8.04475
35.9276
45.0875
44.7386
49.6665
32.754
58.9179
60.5744
19.7038
59.9113
83.3851
22.7862
92.211
36.9683
23.4691
27.0505
51.7044
-0.983054
19.9505
15.3686
-30.519
4.06851
-18.3778
-7.0468
-25.7802
32.886
3.97942
-26.4881
-1.40012
11.9346
11.9652
9.88931
-18.6644
18.2699
-4.37852
6.52692
-63.0151
-3.0834
54.7462
1.36169
-16.6266
-22.0708
37.8642
1.71334
1.52756
38.9638
24.3377
-8.23953
-33.1421
40.9973
392.636
19.8294
-39.6268
-11.6393
-8.74842
26.9698
5.54095
1.4824
-5.95622
40.4173
13.2277
27.0042
9.78771
35.195
33.1165
98.4984
-3.98714
-4.7273
90.5595
104.283
10.5453
-11.2183
9.35951
19.9751
13.6017
44.4645
-10.2641
10.1839
32.9637
18.6946
-10.9716
36.9204
29.1162
47.2548
46.3641
10.1528
36.1381
-21.095
4.77501
14.4055
15.2238
-11.4956
36.0812
-12.4283
23.3769
14.9128
-5.60067
5.56051
8.01524
15.0688
21.8584
-21.7856
-31.1944
26.6352
5.10983
-12.8784
-12.7005
25.3222
39.7383
5.46147
12.2639
35.2156
-32.9093
4.70459
-10.1557
15.636
14.7212
5.22728
42.7884
22.2847
42.2428
30.8408
-1.57127
36.1526
52.5987
80.8239
34.2579
-3.19965
50.9202
11.0054
17.7615
19.5625
55.137
51.2041
50.8377
38.4075
45.275
71.0781
63.163
68.8867
58.7708
60.3941
20.658
45.1452
21.5057
54.7707
60.3462
56.2901
35.0733
58.4164
17.2295
-17.0212
109.633
-1.41734
57.509
37.7126
16.6154
9.23903
22.9627
-4.90138
45.8656
33.6534
3.76966
9.30864
25.7662
72.1192
-4.91905
62.2424
23.8505
26.477
43.5215
37.3206
27.1033
44.123
31.5126
82.0673
46.8265
28.3048
18.9074
44.9026
-3.66714
30.0458
38.6783
-17.9545
-10.3277
18.956
5.0766
-8.68258
-6.12734
4.52902
-0.126098
-19.2135
13.8329
175.776
-3.79495
13.2381
0.791401
21.7233
22.1586
-5.96817
60.675
59.8569
175.869
-33.0675
48.5216
-24.9971
22.0971
-13.4525
-14.8677
12.9487
-9.88998
43.3426
-12.5937
-35.0588
20.9351
15.1024
-4.83308
-3.4755
-18.5027
-29.0219
-0.0588348
-40.3032
-18.4433
14.8562
14.4373
-6.07595
10.0451
7.92024
374.856
9.53792
13.4946
1.94222
-4.28204
-22.0393
-45.1322
2.81093
5.21599
-57.6393
-9.95734
-3.51684
-41.4807
-13.2498
-6.63899
-15.908
-34.7319
31.4411
11.7107
47.1583
27.1417
6.32535
6.28693
73.4868
9.61037
51.5591
54.7308
33.5725
13.9849
42.2489
83.9865
27.7194
37.4562
36.7381
164.425
-15.951
62.8622
48.9857
72.2739
-1.89443
42.3818
52.8653
8.08733
42.8714
15.8164
44.06
55.4366
38.1248
24.0915
8.97541
12.9143
4.60391
-5.3194
-5.01918
19.8026
34.5005
6.03958
12.7062
14.604
27.4943
74.1355
25.0609
11.2482
82.4168
11.1292
16.7187
-30.3178
-15.6569
35.8452
32.8223
10.2965
29.8487
68.7852
171.96
62.519
39.7794
89.9984
41.397
15.8835
1393.64
41.6522
22.8649
46.3177
43.4239
24.7258
39.8049
81.5217
63.312
7.95299
27.2638
130.598
33.482
7.03317
22.2726
-4.76492
2006.13
48.3077
30.9983
43.5698
44.0082
-31.1944
-5.22394
-0.512373
15.2326
30.403
30.9444
20.9977
15.8589
2.89355
-9.71684
3.35651
-34.4765
-45.4705
-62.8026
-2.64433
5.39864
2.73615
-11.8968
-34.0792
40.0603
1.89349
7.64794
35.2921
35.4031
60.0464
18.1064
25.8453
-22.8228
49.772
27.9413
57.5764
7.08397
3.35959
53.7313
19.7876
23.1868
58.0998
93.5881
46.7037
102.741
44.2785
15.8707
839.879
-0.136371
16.4128
-12.4437
19.1646
-18.6974
455.275
10.2613
-0.664263
13.5413
0.376094
0.823863
26.8804
-22.7602
-45.3725
-1.25215
7.57255
168.585
-26.8712
5.28818
-20.4899
-4.57594
24.6019
24.8876
-40.681
13.2284
8.19429
56.2257
18.6985
1.75887
16.7187
44.2785
-7.50709
128.671
20.9965
58.7708
41.6534
37.3579
52.6414
7.45024
29.4708
27.5501
25.368
-3.34501
6.87961
25.6628
14.505
-23.5804
11.2442
-19.221
7.58611
-6.32794
-21.803
66.398
49.4159
21.3355
30.5761
44.7454
-4.79834
49.6822
-10.7023
-0.31512
20.5335
22.0971
76.5027
135.058
-35.1899
59.2721
-30.3974
3.35959
31.2425
-28.1072
189.239
39.2402
12.9705
1838.13
37.7192
29.9262
-3.45076
12.9821
27.5558
44.5238
23.1636
28.535
15.0358
41.106
48.8933
64.141
-3.37204
34.0536
7.85916
19.1901
55.2848
42.6973
-37.0246
47.8785
55.635
-5.8734
18.6094
15.6827
39.2756
1.8956
142.367
30.504
15.0688
46.3809
36.8509
49.6304
8.19941
-8.7056
-5.19754
-4.44512
-41.5754
-24.476
-5.60278
11.3961
7.20267
-1.20841
22.1737
33.5291
29.1243
0.855781
5.92499
25.8453
27.777
-7.37139
39.1857
-0.519651
88.3202
9.89507
67.7867
54.4578
65.3533
57.1628
19.6356
36.4291
26.8412
45.2502
28.3489
14.0447
13.4158
56.0856
66.9111
45.6524
37.9053
-7.453
63.5948
-18.7867
20.8875
51.9596
3.18719
2.87925
23.7462
-15.5667
-10.462
48.7256
0.530826
15.0824
15.3426
-2.57981
-27.4252
42.0352
35.3751
25.4516
34.3766
22.2174
1.47915
30.607
56.9549
37.4001
-2.50831
33.3415
-5.95622
35.7321
31.0313
46.6819
60.2092
8.04475
54.6683
82.5688
54.1089
64.659
6.5171
62.6333
60.5744
17.1392
-27.1478
46.7928
47.149
41.0931
7.04251
36.282
70.154
42.3341
31.8131
9.6431
98.8113
20.9908
9.43849
-30.519
7.81664
-38.9925
10.1528
54.3478
2648.15
30.2163
-11.4956
26.7109
-20.8309
26.188
-17.7821
-8.49498
53.9299
485.037
41.1163
50.6192
3.45454
4.41379
-16.3245
14.6774
46.6475
36.463
20.9175
38.0267
-1.27105
4.81004
24.4721
-37.6511
-35.0825
-53.7994
-16.5462
-5.51229
1.63505
17.8074
-8.47543
0.821837
-22.2162
-40.2663
11.1856
3.73731
-15.6322
43.4853
14.4795
-4.6419
28.9246
50.0855
12.5575
29.1162
2.27719
61.2275
91.8291
18.2604
78.8006
16.2796
3.97942
-28.3622
20.4834
21.0887
-19.8939
13.0387
-22.5505
-8.85136
-9.29409
31.3884
14.0232
4.45128
10.0351
-33.3349
23.4481
-1.49114
-7.65699
17.733
-27.0915
7.10464
13.0933
-11.7373
-0.958444
23.5926
36.4693
27.4586
98.4492
15.2525
29.1704
-28.1314
12.3968
0.39143
-7.74555
2.30595
9.21419
-33.1421
24.1307
19.5645
16.0812
-34.0046
-9.76525
-5.00029
17.5995
16.0058
512.476
-27.8082
15.5379
-6.89325
10.4322
53.5201
31.3395
26.476
217.916
1208.53
23.4296
17.6884
5.89483
52.7118
44.4224
50.146
26.9117
9.4136
71.0911
47.0192
54.7707
43.4796
65.6605
57.4794
19.5231
27.1738
-9.77654
31.0119
-15.5795
-7.26497
-56.4732
37.35
15.4665
-21.7986
-5.03113
353.966
-27.0223
-6.85282
-7.76764
-24.7578
26.8588
13.8514
0.0762885
-10.0046
140.163
-13.4525
-7.37139
1.04626
12.9487
24.6019
-23.8381
-40.681
1.98397
2.81486
8.39117
-42.2817
28.9001
-33.1289
9.60825
-14.0294
13.0596
52.3375
-6.82149
34.1572
1.75061
17.0342
-29.094
1.94222
27.5771
-5.30182
-16.5037
10.3072
-29.5283
21.6416
27.524
-29.7538
-5.8734
12.9872
-23.6727
55.236
1.79431
-26.2154
-37.543
34.2522
-18.6644
20.144
-0.630391
23.3935
6.02046
3.23576
13.3585
-3.33015
36.5666
17.2495
-19.7483
4.76761
16.8415
-4.49139
-30.478
-57.1804
1.1038
14.769
-29.123
-2.5265
-25.2189
2.8718
-24.1029
7.34543
8.55565
-18.761
8.64864
17.258
5.51635
-56.4713
-26.3931
8.3072
9.14777
11.7955
-33.78
21.4061
-2.63957
33.403
-24.9106
20.9451
2.41609
22.0788
420.12
64.9059
6.8524
78.2796
10.3531
20.5811
53.2722
38.8547
-17.1943
64.4326
1273.77
-2.42388
42.6089
13.9431
16.2869
-21.6649
31.0738
-0.271378
2.49598
34.4661
3.82442
-19.1323
-19.0747
-2.70188
27.6987
-35.9958
21.6617
13.8165
-3.74437
-11.2865
21.8244
36.7822
-7.47012
42.1077
30.3669
43.5868
28.535
-26.1937
18.9082
-36.5903
-21.279
5.99829
-4.61701
0.403126
-4.36479
-46.0692
-3.21731
-28.5913
11.5944
34.9015
21.3006
17.6723
12.6554
42.1175
44.8978
50.6213
26.7559
12.6477
53.7175
17.7713
6.32535
47.2499
54.588
19.1586
40.3147
17.6905
40.3118
28.7544
46.5803
1.47915
0.621913
40.0883
41.1482
34.973
0.124874
66.6386
50.4301
46.332
63.9573
32.3839
11.7929
17.187
48.8356
-7.73528
-0.979164
38.3032
28.9001
0.604319
9.64297
268.229
19.7038
56.1631
130.237
0.29737
42.9671
61.2889
44.5238
43.7783
192.905
50.7674
34.6242
63.054
45.4004
71.5906
48.7939
5.04806
46.3641
-10.462
22.4886
19.2715
5.1419
41.3193
22.8388
25.5312
-6.81043
48.2626
22.2419
14.0065
3.66838
16.8049
19.2596
46.2213
12.1491
10.0735
-12.4537
-2.38644
22.7288
15.4105
109.655
-10.8615
9.2096
-14.1261
-4.60272
7.47113
12.3752
-6.58064
-20.8383
-44.3865
12.8863
-12.2946
-15.9101
-10.1557
13.7619
-54.7428
-3.01524
-14.9162
20.5335
22.0971
-9.70435
-5.49732
-4.57594
-0.519651
249.49
-14.4678
-20.0662
34.9906
-18.0426
5.62596
453.482
-5.73739
-10.0347
-28.0849
5.61137
59.4149
67.0126
7.53953
63.054
52.8966
43.4796
25.703
50.9202
17.2295
30.4345
16.712
59.0329
42.6973
4.20486
57.2489
53.7609
39.5867
65.461
54.8219
49.4159
19.4615
70.2285
-20.5932
-0.0616865
81.1038
24.4391
18.2699
16.2362
51.5045
21.3179
26.9017
36.9689
36.0252
37.8642
43.6946
43.9274
47.4951
22.0939
51.3327
37.5576
53.7137
196.385
29.651
26.3618
53.8283
61.1462
22.0765
5.23365
18.124
278.409
26.2407
-22.5309
59.8549
2.66318
-24.0902
-3.51022
-0.947857
7.79363
3.1929
-7.95002
11.9192
24.7868
-33.6899
28.9246
8.60088
432.863
20.1005
16.3057
32.8643
-14.6296
-3.90274
32.796
38.9492
-7.03953
8.78332
22.7201
18.4895
112.313
212.46
244.517
44.8978
15.0141
3.68645
64.2372
37.5576
40.5991
51.5045
23.1535
26.6352
23.8505
673.03
5019.17
59.0554
6.00512
31.6984
46.5051
53.9563
16.8415
16.1233
1.38114
131.776
49.5496
38.4378
51.6885
19.3841
12.8471
34.3551
44.1168
-35.3045
17.412
17.6339
-14.5751
7.08397
-60.3587
16.2499
17.9135
29.9888
-20.6569
16.7187
20.282
-10.0347
-18.5027
-2.78496
44.9188
10.2965
52.3375
20.0595
46.3979
15.4165
13.1617
35.4838
-6.60525
34.943
71.6373
45.3537
43.1717
36.9474
58.4164
54.7974
29.8305
44.5714
24.8196
98.4783
39.5867
-26.4881
59.8388
23.1789
26.9577
64.6063
573.384
-1.93575
51.1188
9.44657
57.6253
59.3397
75.8674
-10.5413
45.3758
70.7021
26.477
52.8918
39.7383
786.947
45.9971
113.972
67.0748
37.4562
14.2493
33.2403
38.5851
7.27271
57.4436
51.6178
36.605
59.1554
6.21326
44.7454
19.5645
44.06
66.681
261.139
39.084
-7.89118
34.3551
38.2142
54.2667
20.2807
33.8581
46.0238
67.2967
517.481
96.1021
23.0373
44.3609
-6.79824
26.2407
18.6985
46.7365
37.3334
22.1561
19.9156
-41.2033
0.878198
9.35951
-0.639663
25.1635
30.3669
26.2802
-15.9756
-23.1531
0.422789
-18.6725
-26.7708
4.06851
-18.3778
-8.92086
-0.154605
909.859
25.8307
-27.6543
602.602
-4.33514
5.85349
18.6094
19.2146
156.238
10.0911
-27.2229
-5.70195
-48.7042
-71.2762
11.7634
25.7662
25.6065
29.0157
-14.3278
-8.00864
13.3585
-8.95235
-16.4837
12.9577
3.40163
-20.6399
-9.86326
-66.5508
6.726
220.916
8.35834
-0.652433
-8.35231
4.74586
-14.7326
1.72323
16.0519
12.8863
10.459
25.0063
-2.14544
-39.7503
-1.25215
17.5995
15.0688
58.0148
-28.7452
-6.01386
-20.9487
-5.49732
-10.1981
3.5784
15.2316
-1.34933
6.17068
-1.5537
28.2209
16.6276
2.81486
-4.7273
-2.92629
-5.34956
-55.2588
19.6669
-20.3174
35.4709
3.1929
17.2906
0.0432677
22.6564
-12.2275
-2.53833
22.9116
43.4796
9.43849
-4.28204
-37.6359
15.9294
7.09006
-22.0321
-13.7055
9.60162
-37.7325
-11.3757
-29.2949
2.76212
-24.4426
-22.4673
24.4391
-4.21887
302.968
57.1267
-12.4153
19.4054
7.89452
-16.4486
23.4481
1.71334
-12.2521
1.01948
-19.0872
16.8415
152.39
24.1307
4.572
6.57865
32.9478
6.26564
258.35
25.0958
18.8169
-17.5008
-4.1398
-5.95622
12.5988
17.1057
-8.84559
-50.0513
11.5648
9.48024
0.940796
-4.7273
6.44404
26.8412
4.02077
7.43743
23.415
1663.62
22.035
-43.227
13.286
-15.9756
12.4542
4.17092
0.376094
112.512
5.08829
-31.4962
15.442
-0.154605
27.7048
-29.5283
26.4682
-41.4807
49.1997
-14.3024
-34.8864
-14.4015
26.0048
25.3193
-8.28162
-5.89358
-11.6393
24.9848
32.592
-7.41998
-0.391665
10.9104
16.9915
40.4016
59.8004
89.4355
17.4151
35.7172
-0.93327
-15.9717
-12.2966
19.5298
8.10058
200.798
270.103
10.3335
-4.69599
-18.4433
33.5968
-49.925
32.2831
1.91733
11.1209
-2.85712
56.2901
108.162
34.0536
-26.3915
14.0553
7.09006
-22.0321
5.03519
19.909
-25.5511
66.398
65.1292
16.8176
-0.915504
6.49754
18.3226
-0.860792
11.7107
62.1508
-13.3523
-9.64263
3.20936
37.906
1.17708
16.3475
435.488
-10.4205
21.5712
36.696
26.8804
16.5952
5.22728
9.99224
45.7105
33.3415
7.16225
-9.24546
21.661
14.8228
-4.26778
28.3501
11.7691
-14.444
107.142
43.2134
-7.73528
-6.60136
-25.4151
28.9001
-16.594
35.8452
-27.1478
12.1706
5.48583
-21.0685
0.674778
7.92024
-8.47932
4.95794
11.6672
5.99829
28.1791
1775.06
-12.669
8.96412
192.442
-11.0131
-47.1029
-11.3757
-34.9171
-21.768
10.2584
-35.5857
-1.35509
11.3206
10.614
14.0232
-21.8241
-3.34987
8.85796
5.86224
-33.3152
105.907
-25.854
-20.7755
-34.7408
-22.8353
-42.5125
-17.9168
-17.7842
-17.138
-58.491
8.22916
28.9668
-12.8157
39.9008
-18.1376
14.1804
-20.5055
25.1302
-41.6417
-6.01075
36.8647
23.1868
53.4146
-1.05223
30.7742
2.1467
62.0821
9.3115
21.5409
140.852
37.0276
30.6598
71.6385
34.5468
16.0971
33.2189
27.5501
36.6124
22.8919
25.6203
23.8753
-40.447
22.4886
27.6307
6.79052
-23.677
15.7983
-31.1383
8.38432
305.494
-13.1801
18.2699
-15.9619
32.5239
22.8871
23.8505
-20.3747
-8.41099
-8.9874
5.46147
36.4737
68.4859
14.646
-28.1361
14.2493
-18.2966
-7.51767
18.9074
13.8319
28.9731
40.577
8.08733
74.7305
18.6275
26.9026
48.5216
53.4872
-3.44534
23.5507
50.709
40.1227
6.03958
38.6574
23.9506
-38.8069
34.0536
-7.38636
-3.98714
2.81486
-12.2236
-4.80036
27.026
-1.26975
24.6008
-32.77
-5.68103
4.67434
-2.01044
158.842
-19.9399
4.17211
0.0432677
-16.9901
32.0267
40.5652
24.7856
22.8649
20.6829
35.0733
-18.3778
-5.7768
14.0553
-11.6506
14.4055
20.846
-22.74
3.61683
30.459
279.926
-27.3902
14.0065
-35.0162
24.1307
-10.4205
-4.66575
375.902
92.4727
-19.012
-28.5059
-33.6569
3.66688
-2.50831
52.0822
26.3618
10.4166
69.1707
5.10255
7.73533
-14.4678
-5.51229
11.0054
27.1777
-17.9188
4.53725
397.906
-24.0902
7.73418
-12.1553
10.2965
-14.6952
5.06697
18.2869
-4.94742
21.0387
-13.0752
9.24687
7.66385
-38.4644
-11.9087
2.29686
-8.99424
-18.6725
6.96236
35.9276
-9.00744
-10.7949
-2.02867
19.6775
-13.5247
57.2489
-26.8239
-12.8872
1186.03
-38.8814
-40.5393
-12.3976
-21.6007
-13.1982
-56.2005
0.518975
-14.9163
16.2362
1.60177
1.33529
7.92092
-11.9414
31.8814
10.6903
11.1738
40.8378
1.38114
31.0889
-6.63419
25.3809
28.3709
24.212
55.4073
11.224
22.8802
59.8643
25.9876
22.9207
54.1918
48.5032
66.1434
15.8827
27.9654
37.6528
49.3326
22.8781
24.6973
10.6377
89.5602
-27.5199
620.084
25.1867
19.6971
26.8804
18.3457
45.5995
28.1873
41.1482
-11.8786
31.4675
-5.95622
30.1099
33.5635
4.29662
39.6758
59.7311
44.0443
60.865
43.9254
103.863
66.1966
13.3911
32.097
21.5779
50.541
47.7779
59.8337
65.0371
46.3979
36.9683
40.169
-13.1645
45.2504
23.8019
34.7384
36.0104
23.7462
-9.94447
-17.3542
30.7675
20.2085
-10.7877
158.448
-48.9769
20.4834
111.044
-53.6578
12.1325
-18.8204
-5.03113
37.2492
14.0749
25.0063
-4.95654
-25.6948
24.0477
46.6475
23.7286
42.7119
14.6585
16.9915
77.883
59.8004
15.541
35.9276
45.0875
29.746
30.9259
14.0134
19.5625
34.5223
34.3375
-16.594
-17.7775
20.5559
0.29737
50.0446
18.2869
232.427
11.1209
47.0192
10.2613
36.8171
17.2894
26.613
15.0607
51.9399
37.8017
6.07167
7.34166
42.1663
33.327
22.9455
51.6267
-24.6141
66.0663
1.62719
-11.4606
196.728
10.2276
-23.4043
6.49754
14.1317
51.0661
19.9843
0.904726
-14.2894
-29.3203
26.6352
21.9764
-20.3747
35.9902
22.3281
17.8861
143.911
20.5896
-0.743263
-12.2028
-8.26653
-18.9642
-21.8977
20.3826
42.1859
0.64344
5.35082
-21.0096
23.2217
-7.57752
3.35647
-5.95622
40.4016
20.445
15.2316
-8.84559
0.548486
9.6907
50.7097
9.13132
186.427
-1.05223
0.789117
13.3564
-32.77
22.43
-4.69599
26.1006
33.178
46.3979
15.4165
44.8541
17.0342
-17.8496
14.3283
52.8499
-9.30218
20.9351
21.0642
-16.4099
17.8935
128.724
-24.6141
13.5924
10.0605
-6.77545
15.8806
-18.8204
15.5115
42.6328
14.3621
45.8823
-35.209
18.2283
-31.2681
26.0048
6.71091
-1.23063
18.4693
-9.76525
55.0808
-41.1532
9.28908
-2.50831
3.35647
-11.5784
16.9915
22.3191
-9.88998
7.73533
-14.4678
-21.9403
86.3169
27.872
6.44404
15.7816
-29.7124
331.948
-25.2738
-20.3174
31.7228
31.3039
8.91658
66.2671
32.2831
-37.4381
204.15
41.397
-17.8496
42.4393
-5.19941
16.3327
-5.25931
11.6939
-17.0212
10.3072
1.46786
-42.6468
2.90095
-26.8239
17.0979
252.748
19.2146
392.401
23.3769
11.1646
-58.0745
-13.1801
21.1337
-20.5385
-0.470735
25.2676
-19.95
11.6427
400.538
17.2846
40.3147
532.618
7.57871
-10.6539
29.0229
6.0663
-9.7163
26.1238
9.38975
397.454
1.58047
34.3988
-36.9392
12.9143
23.5021
15.8483
-7.19347
37.5905
25.1302
11.7691
67.7867
40.9904
58.8852
30.5894
30.2577
80.8228
27.2001
45.9038
17.6673
46.3386
-4.6419
21.4283
-41.2755
65.0781
36.9204
34.7384
10.6277
5.13463
32.3899
13.2083
-5.27217
-4.93636
271.276
3.50126
9.15411
13.0695
53.1787
46.8711
30.6507
-11.5595
-23.3495
58.9518
32.1619
-32.1931
5.74707
25.4091
-5.79193
-9.88998
17.1057
-16.3419
-27.5625
28.4314
8.43706
-2.85323
-1.05223
19.5298
11.8487
-22.2162
28.3489
-0.910893
30.7857
17.2484
296.586
-9.63259
46.3386
43.9171
19.8453
-3.79415
37.7541
20.1005
20.0538
-4.36479
-39.9295
119.453
-39.8357
39.7054
18.0349
189.967
-17.1135
-13.3347
22.4398
8.35354
4.70669
31.4411
-2.73486
60.4364
7.89452
-17.379
33.9732
-5.20422
0.959342
20.9977
26.0762
-1.00765
31.0045
7.14976
18.5085
32.683
-19.6583
25.0063
-34.1281
34.3551
39.4317
18.6594
3.11389
-4.1398
-10.1981
-38.001
33.9723
-16.3419
-21.9403
5.94256
-3.63823
-17.1056
-10.3036
-47.8308
-27.2892
-8.58121
-10.6401
-20.3421
-57.1329
-4.69599
2.17144
27.9746
20.161
-8.69555
15.4165
-29.9418
51.4134
53.5785
60.2429
72.2197
47.2548
42.4869
65.0182
6.40463
5.62203
296.633
-13.5988
46.9415
22.8388
29.2793
-3.0623
42.0352
44.5145
19.4308
17.5874
68.3544
33.6534
30.0066
130.767
66.0586
-35.8796
-15.3385
26.9418
18.7601
35.7589
16.573
-6.83061
9.91244
24.0477
57.8919
42.0852
22.7916
26.7823
4.35115
32.921
67.5756
4.51544
16.1686
25.8246
63.1016
28.1148
35.4921
127.104
16.2022
3.98605
-27.1478
-1.5767
22.3524
51.9186
18.2869
11.9192
17.2906
-11.2011
34.1093
-6.15611
26.6864
-22.6434
3.34192
-13.7055
-7.26497
-65.8435
-20.1408
-18.0505
0.888058
1.79431
-28.1727
-6.97729
3.82437
32.7639
-14.2894
-29.3203
-16.4683
23.8505
15.2326
-18.3227
70.2998
4.13106
1.71334
66.4587
14.1379
-20.9612
33.3416
7.47113
-0.743263
1342.75
-12.5274
29.7529
276.312
1.08871
-0.271378
382.931
6.3551
5.69849
-24.9971
-26.1121
7.73533
-35.0825
-46.3032
26.5573
1.63505
10.3111
17.7615
-19.7929
17.6557
18.0763
85.5079
32.7373
22.478
10.6047
30.3669
61.3311
6.6025
38.5859
15.2653
40.7152
18.1797
14.1237
17.2697
49.9831
31.285
28.1108
45.0674
15.3426
-0.705743
-2.94241
55.7589
-18.0505
-21.768
19.6287
82.3792
18.679
9.88931
-5.54596
33.2625
19.9843
-21.7856
77.235
26.477
-1.45609
29.0703
13.5014
-11.4051
-12.2521
4.76761
59.6236
-20.6399
-38.2246
-17.3595
-27.1954
50.3676
17.823
14.2072
10.973
-26.6318
0.621913
32.592
281.186
28.0297
-13.7527
-41.5635
11.3693
9.2006
-9.88998
2.42255
22.8092
219.376
2.81486
26.8412
11.517
0.926209
-5.32483
26.1006
-0.555232
18.2869
-16.1918
15.4165
-43.0603
-7.61972
7.66385
25.5727
19.1635
5.69035
-40.8666
7.94573
268.928
-6.02841
-40.7727
59.1229
20.0277
-18.9919
0.690157
-27.3902
0.021529
-42.5845
-13.0422
-14.2894
-10.5797
291.842
410.661
49.1437
38.4407
39.1947
12.1108
31.0045
16.5201
-15.7358
498.009
14.2223
29.7615
27.099
12.466
17.8643
9.63028
1.72323
16.0519
-9.3907
-20.0237
42.8714
154.497
15.949
16.0812
38.1248
3.47675
-19.1356
28.8439
35.6835
-13.7527
-6.01386
5.28818
20.7396
-0.827809
18.5709
5.10255
41.4685
54.8964
7.81663
16.6276
29.0518
-10.3495
8.3181
-8.58121
37.7192
-8.40716
5.56336
16.3114
22.035
-24.3196
22.3653
-1.70648
-19.7237
-10.0346
19.1635
5.99829
-1.80591
-23.0227
-12.669
-13.2731
2.81093
7.09006
-20.158
57.2489
0.591064
37.2492
585.532
6.57865
40.4441
-24.7578
-6.87435
8.22916
-11.1681
24.2816
20.2231
157.546
10.4166
33.9723
-18.2159
5.94256
-7.38636
-7.73528
137.748
-4.7273
13.9403
31.7112
25.5725
44.2785
3.77427
36.4855
28.1002
14.3529
45.3594
0.483281
30.409
5.66547
9.24687
24.5304
-15.9756
53.6837
41.6055
3.81629
10.7105
-12.7981
3176.91
24.8123
-8.43346
-6.02841
-21.4619
1.28706
-7.74746
-7.62757
103.548
-18.0505
-4.90138
88.9692
-24.4245
19.2596
-43.0273
19.207
35.9139
18.7084
-28.3449
-20.887
21.0394
8.67334
-0.519052
23.2651
9.45278
-6.90574
34.2786
8.40816
37.6751
4.19224
15.1593
30.2697
1.95505
-30.331
70.9824
310.045
57.1784
47.9404
41.8729
47.5845
23.5021
23.0342
52.5831
27.9413
35.8463
-14.4678
-12.57
-14.6722
160.931
14.0593
15.8144
10.1594
-12.5141
-47.7625
41.1706
-14.6952
14.8562
10.6892
25.7832
-10.5696
15.4165
-14.9493
37.3579
-30.9681
7.91905
5.99829
36.8647
8.79619
14.505
54.6979
23.6571
-38.6696
14.5294
-24.6097
-2.09028
24.3139
6.47948
50.5381
54.8669
33.2625
78.0804
42.1342
30.6882
50.998
48.2133
33.9732
33.7555
18.1866
48.8082
-14.402
23.4007
-37.8273
28.8159
3.76755
45.1293
12.8249
51.2654
-29.4429
1.01332
13.6638
16.0544
61.0164
76.667
37.7204
36.132
60.5186
73.1985
65.3533
59.0368
27.9958
852.036
33.0341
-9.34419
21.4929
-8.13593
39.8387
8.85728
-2.76783
6.43577
34.8378
-1.92009
37.7541
36.9204
14.1237
32.2622
12.5018
-2.44821
8.88277
-16.0842
46.8515
-1.34324
-17.3469
16.9564
30.3351
173.582
-25.5511
31.396
-17.1135
33.517
0.857277
-31.9208
-37.4051
-13.7489
6.52692
-61.141
-13.3908
-24.9016
-8.19326
-11.7634
1547.42
9.29971
54.4304
38.0718
-3.55436
-37.0372
-28.1324
-3.58136
-18.0272
13.0435
35.8919
-5.54121
41.2902
8.69325
7.61862
-34.6906
182
-15.3385
23.1937
14.8794
41.2489
20.3211
-50.0577
48.6445
-13.7527
44.5859
49.772
16.6969
1.35441
37.7204
-3.22339
11.7929
20.9351
18.8506
22.2498
19.6815
14.0134
51.3889
32.4634
15.2652
28.3489
-17.7775
31.8003
8.42247
60.2675
44.8412
57.5408
63.2645
43.5275
9.4136
91.7058
358.838
31.1949
34.156
73.4647
10.7105
13.4814
39.8049
41.0748
29.0479
36.1381
-26.7172
18.8305
37.8313
6.79052
-27.4252
40.7664
-41.5754
38.1862
-20.7279
3.76755
0.151679
8.1397
22.2174
-21.0096
47.4736
36.3402
30.0613
52.3926
16.2324
50.2081
-7.37139
34.7794
39.1857
16.3469
78.9498
13.6432
32.4076
54.6683
61.9541
76.5977
62.785
40.1772
43.8926
272.344
9.64297
59.9113
45.9038
29.8487
31.4054
32.5339
15.4165
28.1543
16.7431
43.2711
10.2613
27.4467
51.0226
11.6205
13.1866
8.83642
77.1571
58.5455
29.1379
50.4685
38.1715
-8.64951
43.9916
1.8956
49.2447
9.44657
64.623
-12.4153
0.664733
16.3542
5.86224
-25.8189
55.3073
0.382926
46.6909
35.2608
44.586
11.2193
-6.36546
27.6181
27.1525
51.7036
30.8471
34.9548
44.1215
36.605
12.9676
57.2814
65.5719
21.7671
45.369
50.4939
35.358
204.117
53.2848
4.21237
36.1583
-23.4726
31.0417
11.0988
11.4159
9.97722
-12.7291
21.8821
33.3382
47.7302
5.86832
2.03935
22.7394
51.5737
70.0729
10.2304
21.1206
48.7715
50.5129
29.8464
-1.77724
30.6148
31.6364
24.7022
41.6718
57.9837
56.2427
19.0979
247.482
49.2224
85.0465
30.8477
41.175
38.419
-5.03113
50.3676
-6.6724
-2.79168
34.8219
12.8471
-2.26899
28.7329
56.9549
-1.79778
58.0148
29.3508
52.1398
53.5201
24.1931
-21.1344
54.587
32.3839
-16.3181
52.7942
45.0875
25.9979
765.56
-2.85323
195.692
8.45944
65.5335
38.4075
17.164
82.3225
50.0446
30.6598
26.6609
13.1617
46.7282
45.1452
-15.9756
105.37
52.8499
39.4235
45.298
51.5367
-20.158
53.5007
50.8311
33.6019
45.4515
2.59488
15.8806
36.4311
139.77
-3.10469
14.7212
-11.6393
11.8663
32.592
24.4391
46.7704
14.6009
31.984
8.54252
-11.764
48.9648
6.14694
6.17068
44.7386
223.955
8.39117
34.5223
36.2116
13.3911
35.8452
-0.910893
26.1781
59.8337
50.0446
37.0276
19.4154
45.4016
52.6414
28.5338
75.0308
53.814
35.9276
22.8517
32.3086
95.4228
87.1439
18.3345
-16.4099
4.77501
-18.9919
51.0737
-18.0505
-14.2717
16.8049
13.1947
44.5069
27.4806
57.1267
23.1919
32.5239
11.6427
3.98817
20.9977
35.4465
57.0884
34.7527
25.8904
63.3266
187.381
241.011
40.7365
65.3688
59.3177
44.1215
23.0799
46.6195
-10.4205
40.3118
27.3256
36.2507
25.9655
70.0733
13.1948
46.7704
-28.7452
55.8303
23.0918
31.047
-1.76484
25.1302
7.91365
21.7908
228.019
81.6318
-27.413
18.7444
14.8773
-7.64418
-22.2162
13.3564
0.963173
18.6818
86.5044
31.7228
33.178
41.6534
50.6431
23.3798
34.943
39.7315
35.6754
45.298
-20.2518
32.3086
-11.399
115.786
200.756
57.9647
22.9627
34.6212
31.8807
58.0344
58.615
28.1872
65.1216
30.6882
6.28693
43.5018
33.9732
41.6474
51.5591
49.1086
30.8515
46.5051
52.0822
396.019
44.7454
13.9423
35.6267
24.0693
-29.3194
7.29213
30.9984
12.1002
-10.9416
15.5955
-27.0491
62.8904
498.332
3.22848
37.7204
21.1632
46.9616
25.9979
23.3837
40.1772
0.272635
32.097
-22.4627
25.2411
-13.7581
27.0376
30.3669
16.6043
-4.6419
-6.68269
44.2081
-24.4089
410.693
59.4559
8.50145
24.766
42.4869
-7.98383
-12.336
-19.5878
5.03519
5.85349
-30.2363
22.0257
-2.12094
-3.96435
29.9361
34.6918
531.817
21.628
30.2917
65.56
-9.60422
3.47583
-51.8828
-18.9728
13.2701
22.1952
4.29025
29.7809
25.3762
-1.57127
43.6489
4.35115
26.0672
1.35441
13.3575
-25.7122
35.9276
22.2498
34.6281
43.8926
8.10058
-33.4606
63.9562
-6.53309
20.0595
31.4054
109.371
37.9053
0.0432677
20.4913
22.6564
2.76508
42.4393
11.6205
-1.80591
-4.28204
22.8092
-12.7556
44.0404
-13.5247
25.3897
5.03519
24.5942
7.24507
33.6019
17.7547
-3.82789
-16.8451
18.679
32.3781
-1.79783
214.887
29.0157
-27.4078
-3.0834
9.76859
25.7246
32.0992
-10.8264
23.4481
37.8642
12.9577
19.6071
-5.03113
11.0123
-6.6724
10.3268
1.08871
5.35082
12.7235
19.3626
55.0808
29.9038
-15.6268
-35.9413
11.3693
16.0388
29.8153
329.316
11.4835
208.57
17.187
1.63505
32.7999
-15.9717
4.53725
13.7228
18.9786
-32.77
-0.0588348
8.42247
22.7862
76.2815
16.4128
-44.9343
-9.49379
5.78979
-34.7162
22.9116
11.6205
25.703
5.94258
-15.1471
23.4257
24.4527
5.97222
-29.2992
-7.84223
9.25716
15.1442
7.20267
22.1737
48.5216
54.8933
16.0544
22.598
55.1152
-10.827
51.7759
-8.84559
54.6683
442.389
6.56299
8.28538
15.2304
-10.2812
11.1856
6.54841
-7.19889
26.1006
13.1617
26.1135
45.1452
40.5652
19.1635
13.4946
26.3051
-2.40797
13.4388
-3.38524
21.0642
-30.1397
31.4529
-48.269
-0.847186
29.3981
11.4757
11.1131
2.34801
334.274
-36.7605
63.7398
7.43458
21.8584
47.7564
-1.17092
0.664733
-9.8827
-18.5006
49.6851
-31.2681
39.1232
-19.7909
-17.7842
12.3331
2.51751
12.8471
-31.2372
34.4661
365.362
-39.9896
33.3415
-2.20808
-39.2305
-13.6381
-16.3419
39.9039
42.1702
-17.9188
900.156
2.1467
37.7192
11.1856
-0.947857
7.79363
27.9746
27.5558
14.5388
10.0451
52.8978
11.2877
33.6097
30.1526
-10.3534
31.1949
32.2819
5.99829
31.3252
11.5648
7.85916
14.5863
-3.2914
29.1379
-8.08327
-22.0149
-46.1308
18.6609
20.553
-5.10322
-18.6644
21.8584
25.2676
4.45128
-12.7202
145.665
-1.63402
21.5741
-17.0273
8.36268
14.1379
-11.5909
458.755
-2.61733
-4.24106
-27.5199
76.6046
-27.2871
40.4441
25.0063
7.22489
-28.5059
-14.3706
79.4437
29.9038
42.7119
1.54005
11.3693
23.535
24.1931
-17.3862
6.14694
19.061
-0.239012
-10.3036
-4.7273
-27.2892
6.41131
38.0856
292.627
17.1045
-49.6366
-30.0439
-0.0108241
-4.3878
49.5264
79.0926
884.297
55.7089
49.8303
-20.6607
20.8875
72.5276
21.6199
18.124
5.04806
12.6309
-14.2101
54.8787
-17.3469
24.4527
36.7756
422.351
22.3575
-15.0723
-24.3413
-9.43202
3.82437
14.5218
1.24368
47.7564
-29.2819
21.013
6.98389
37.8642
39.0089
27.6181
-14.0769
-29.394
27.8788
-2.92427
0.956453
-34.1281
21.3476
24.4391
16.7853
-32.4934
30.1099
21.661
24.1931
-1.32558
24.6832
11.3543
5.38319
-12.1777
28.9328
38.2704
39.9597
0.272635
24.6008
-54.0505
63.5819
16.3114
18.2869
25.0376
-20.5715
3.62467
9.53792
-25.3459
7.91905
-13.0503
-4.28204
7.81664
17.2295
22.9383
-37.6359
5.21599
29.1379
-0.587007
-7.62757
-46.1615
22.409
-46.9133
1.95031
31.3884
-1.17092
-8.7056
15.3908
-7.25622
-14.5745
-19.7483
21.6342
48.3792
9.34519
44.2343
-29.0694
29.2148
14.769
12.1065
2.89209
22.2566
8.32013
14.0749
-30.2564
49.4586
43.1798
9.28908
7.1046
-7.83028
11.3693
-0.827809
6.97661
32.0982
6.14694
-36.9328
3.85804
70.2812
-30.9642
-19.7929
19.5298
-5.01788
187.679
-7.25835
3.6893
59.0223
28.4084
-6.07595
-36.8065
38.8423
154.487
6.72682
3.70211
257.02
-0.514244
3.81629
14.4586
2.23696
30.4345
-5.16547
46.0045
120.828
39.2756
-33.7117
-24.4245
18.2699
8.40099
-14.2894
-19.95
-14.5943
52.8918
6.58154
6.00512
-19.7483
25.3823
42.7119
61.819
-2.83251
1104.93
26.0048
2.69793
-10.2879
8.58498
-27.4676
5.35082
273.219
107.444
21.3476
5.54095
-38.1156
-9.762
-32.1931
-27.9861
8.54252
104.428
-5.09746
0.320366
65.7022
-32.0981
4.68893
23.0931
-31.5865
17.1045
-40.2663
14.9337
36.5335
-48.4283
16.7302
2.54884
-33.6899
3.62467
13.286
12.4542
15.4153
37.8574
26.3051
14.4586
-13.2731
7.09006
-63.2615
10.3972
-35.8585
39.2241
0.473943
-1.15325
4.63619
-22.5686
7.43458
-3.67189
8.8996
34.9769
34.6379
-12.4153
-31.1944
7.73631
2.29205
8.45561
-1.49114
-31.2681
2.69793
27.1934
29.1997
53.1173
-62.2391
-3.12622
649.16
-7.41998
-0.634239
20.2231
-2.20808
8.54252
51.9542
6.14694
4.29662
-10.3036
4.64303
45.7667
21.219
-7.25835
-19.6516
9.3115
21.5409
-24.0655
42.9671
-4.20188
25.0376
6.04618
3.7914
33.6097
37.6489
-12.2275
21.8245
38.8215
15.3554
-0.154605
38.4182
-33.2765
49.7526
-20.8659
5.49089
28.5849
8.18642
-19.8939
25.2509
9.29058
28.1325
13.0568
11.7634
21.8584
27.1417
0.664733
35.0949
-10.8264
23.4481
19.1236
-3.90886
45.9971
-19.0872
10.8528
13.0933
-23.2321
717.274
10.286
31.0889
26.0134
25.2249
149.273
24.1307
-19.7909
44.1922
6.26564
18.4693
-37.8762
-5.00029
53.2067
0.0762885
7.41501
8.73609
-12.9936
14.1647
-19.2603
18.9797
-40.681
33.8431
7.25725
29.0518
0.894902
17.6884
37.7192
13.0596
27.1631
17.164
44.8412
57.5408
14.5388
10.0451
26.6609
-22.4455
57.9726
-19.7237
31.1949
92.2053
40.6955
56.5424
-1.51117
24.8123
-20.7693
14.0553
-20.158
47.8785
-0.251198
27.9797
-16.1764
15.8806
-24.3413
21.1337
24.4391
-11.7151
23.7325
55.2526
34.1314
2.11411
11.6624
27.1963
16.012
85.8605
53.9563
48.7006
19.8445
22.2652
38.3434
2.46513
14.7604
137.631
-2.79168
31.0738
36.2507
-0.271378
-21.0096
19.3626
4.48103
18.8169
16.4749
-6.45001
-13.6381
39.5945
8.04475
20.9351
43.2134
11.0054
38.4221
-25.342
15.8144
30.7742
11.8487
32.097
30.9113
2.17144
12.9821
23.9091
13.7932
-7.453
26.1135
16.2023
290.903
5.99829
116.26
31.3252
-33.4128
4.11103
-13.2731
-5.16547
27.2638
22.7201
-7.74746
149.794
24.8368
-1.15325
30.8731
151.738
4.26711
21.8584
8.40099
-23.6597
-6.83153
2.27232
-0.512373
38.4407
-14.6096
11.0837
-1.00765
38.5008
1.52756
16.475
-26.7299
-15.951
32.9629
-27.5199
35.3751
12.2008
44.1922
15.6144
19.4736
30.0613
59.3359
29.5934
192.695
7.62114
-8.32407
16.6969
88.3202
36.132
52.7942
189.391
-7.73528
34.674
-25.342
38.3032
34.5223
26.5096
7.73418
111.533
18.6818
17.7928
-14.6952
22.3524
48.272
58.52
0.0432677
26.1135
35.7748
-8.47932
37.9041
28.4871
97.5196
29.4512
28.4314
45.4271
29.0479
38.9492
49.7526
66.8794
99.5568
15.7983
25.7738
-17.0828
28.062
-14.1353
-51.5153
-10.3691
18.3226
-0.860792
26.7032
305.779
-0.538775
7.92092
-17.5636
-15.5116
-1.85176
-4.30224
-6.71996
-26.3075
-13.4121
-18.075
-36.9392
9.05521
14.7884
2.72985
12.4842
-7.83028
2807.48
12.2907
3.5784
-6.94778
37.8017
30.095
8.43706
15.8874
12.0335
24.9672
26.5096
20.8526
-32.77
2.80028
-20.3174
-7.95002
4.42291
180.334
-7.61972
-8.47932
19.9505
21.0375
-3.37204
15.0607
36.9474
11.5648
39.2008
24.1307
15.949
32.9478
23.1322
9.09895
-30.38
40.0883
28.0297
-11.8786
13.2433
177.517
37.7204
-14.4678
4.29662
35.9276
24.1238
8.43706
-3.14381
-1.60143
15.2304
-21.5256
20.5559
6.54841
-11.3808
74.4074
-11.6981
2.54884
-8.94635
75.0059
13.286
-10.3534
5.99829
41.2976
12.5846
5.94258
-7.13337
22.3342
-27.6543
-15.8397
21.9018
-3.51684
28.5849
1839.15
-8.64951
-8.48227
1.79431
-13.0969
-42.5125
46.6195
1.08871
21.2582
130.913
-22.8837
-3.12622
28.1873
28.0297
-4.38237
1.4824
10.9104
5.74707
16.0388
65.8314
11.7929
31.969
-15.2315
15.9333
19.6356
53.263
-9.0977
17.1045
-29.0219
-4.69599
29.4298
-2.32782
4.42291
22.9128
27.9875
-7.32868
1.2098
17.2894
-3.67998
-0.533907
32.1795
-9.00744
4.1976
-3.90274
27.1738
16.4604
17.3233
27.524
33.6019
-1.40012
-21.7986
4.572
36.2507
97.1801
-21.0096
-12.4965
32.592
11.3207
9.28908
-17.5008
50.2081
-22.3639
16.0388
-21.1344
22.7279
-14.4678
116.512
24.4728
1.63505
-12.2236
19.5625
34.5223
34.3375
13.3564
-15.9034
6.54841
5.48583
-4.20188
11.9192
-3.32415
196.82
29.8616
7.66385
-15.9756
10.5801
36.03
-1.49797
22.5569
3.21423
15.442
-35.7619
6.55907
14.5863
-3.2914
-3.51684
21.0887
6.31236
124.409
-7.47474
-3.80982
-3.22916
0.0762407
-8.12666
23.3935
0.703147
-0.512373
47.0917
164.003
9.75326
-9.53106
23.3552
19.7601
24.0164
13.0933
115.449
-19.2336
-8.45471
-2.64433
-17.0902
6.48428
53.6955
19.7587
30.9828
33.9931
20.4639
-24.3832
9.26448
72.8393
-5.77834
-1.06313
2.33831
48.5032
212.66
17.9232
18.595
2.04559
17.201
5.22719
-0.99555
-22.2427
-20.3641
23.2213
178.329
-21.8977
-26.6318
40.0883
31.9354
29.9038
-6.25644
12.7268
277.028
24.4877
580.133
50.4301
-0.519651
26.476
8.021
15.541
-10.924
26.3468
11.0054
51.4947
-10.4226
49.5148
-7.22363
-19.6516
31.8003
-2.82192
20.4784
65.0371
40.7757
11.6684
2.76508
21.8245
35.9276
-9.00744
19.1901
41.0748
7.09006
-23.9061
18.1537
-30.2363
24.8368
-12.4283
-8.64951
-24.3413
28.0493
26.7559
78.787
-11.7151
34.9769
0.904726
8.19941
-16.2755
23.3127
8.58498
13.7619
23.1107
-14.9162
-13.7527
14.6585
-1.74919
14.1647
20.445
-3.50907
0.52474
-5.07371
62.1645
35.7172
854.335
-6.60136
15.5968
-24.0902
80.8228
-13.1773
23.415
-7.19889
40.6742
534.784
37.9053
5.49874
-4.73119
21.8245
13.1866
18.2068
-7.13337
26.6864
-20.7693
27.1738
65.1861
0.45673
47.8785
25.6499
111.458
18.6609
3.76966
-16.9283
35.1365
31.2287
-12.4153
-35.3672
11.6624
17.8259
20.9977
-2.0348
4.76761
-2.26569
7.47113
3.00487
-51.5582
-31.2681
0.956453
23.5775
17.51
-9.64171
-6.01712
26.3132
22.4075
42.7119
-9.70435
15.1174
17.9129
-26.7566
-1.635
-16.3419
43.652
373.26
31.969
-13.3575
-19.6739
-14.0976
12.0662
-20.0104
-61.5715
28.0522
27.1631
-9.5067
29.4298
-4.20188
-46.1769
6.04618
-22.4455
-9.49379
41.397
-12.2275
24.7856
-11.1762
120.39
14.0553
-2.28027
-37.0246
20.3826
-10.2879
9.09895
22.4075
44.5859
11.3693
16.0388
12.9487
-8.01592
26.476
-48.1772
22.8092
36.548
4.56997
19.5298
71.4524
-29.0219
-0.0588348
-46.5543
14.8562
59.4149
31.4054
85.0078
-3.32415
0.0432677
12.4542
7.91905
32.2352
24.431
35.0733
-1.55369
11.6939
-7.65087
68.4032
-7.90247
-80.1281
4.77501
-0.587007
-1.64278
29.8538
6.09614
-16.1458
4.63619
-1.95382
-48.7874
-12.5995
-35.531
-28.5817
27.1417
-23.6597
2.5388
-14.5943
10.732
354.903
28.2627
73.7105
77.5696
25.6027
35.2732
13.2433
42.2757
36.3746
1.48552
19.9981
44.1505
23.1868
-1.9162
29.8699
50.4519
37.1486
36.7822
-1.84793
13.0596
15.9187
-14.6952
7.35989
-19.2959
23.9091
-10.5696
36.0312
-20.5715
-2.85712
12.4542
11.6672
528.863
39.4235
-6.15611
39.6758
43.553
1.71946
12.1813
7.09006
-27.6543
7.72755
16.7353
15.8806
717.789
8.01524
-28.0348
-24.9932
53.3786
-36.7782
-33.0685
13.5167
8.85796
20.8548
30.9444
2.25699
-2.0348
315.863
2.46513
14.7604
-12.2946
72.171
92.4727
3.47675
1.47915
39.9773
36.3402
13.1948
31.7779
-15.6268
22.1548
38.5276
3.22848
63.9573
26.7617
-3.19965
37.8017
35.7172
-3.98714
15.9333
-40.3346
23.2779
21.219
5.86011
-8.40716
5.91957
18.6043
14.4373
-6.07595
10.0451
39.7794
9.4136
16.7431
29.3208
-5.19941
5.99829
258.689
-24.8968
9.69071
26.6864
-39.51
15.9294
-18.2839
1.28706
-7.74746
-2.00537
28.5849
6.34302
23.3769
22.409
-12.5274
48.4936
-2.92427
32.8156
40.4441
-17.138
-32.254
43.8364
9.28908
-47.4859
-7.88793
-2.20808
4.79439
56.9893
-25.8195
115.494
-11.6567
-9.75888
14.3759
13.8165
22.4926
-28.1531
22.3736
42.9556
24.9672
17.1392
45.2155
694.368
41.5268
35.4709
59.4149
113.864
51.9608
23.4691
34.5468
17.9712
-13.1645
35.88
38.8411
55.661
44.1087
14.4586
-16.5037
-15.1471
25.8307
53.5007
27.524
-3.51684
-40.6384
28.9349
19.6971
25.4516
17.51
12.8471
21.3476
16.9429
14.9113
8.97867
5.28818
-50.4749
14.1647
-30.5047
-16.3419
-16.3181
26.5573
22.5987
-10.3036
4.56997
45.7667
23.6985
2.75226
38.282
30.3669
59.5164
18.7839
54.2245
62.0118
482.058
52.8499
60.0383
48.1918
50.9202
110.933
24.8123
48.3195
-23.9061
72.2414
35.0202
18.972
46.7203
26.9271
13.8393
68.3544
20.535
-20.5932
14.9308
49.2447
18.8169
22.0181
1493
57.1267
25.0276
4.92521
20.0957
41.2518
369.967
1.80345
18.8231
-21.8983
103.619
78.3648
40.0603
237.893
5.77388
17.4087
400.735
-4.60888
30.8408
2.17686
690.202
134.121
451.759
20.2024
44.589
55.6053
49.7727
61.8479
13.0763
29.6523
-39.0828
-1.9329
19.6669
-25.9396
20.4784
-19.9399
-12.6945
0.0432677
-3.58055
-12.2275
0.422789
28.4871
-7.42811
36.9474
26.5573
-18.3778
-43.2581
27.1738
1.46786
-37.0246
19.7675
8.78332
-20.8659
21.0887
-4.93204
0.888058
-13.1982
-11.3061
29.5143
4.99181
29.0157
-8.66718
39.5954
45.3956
4.70747
97.8344
25.3823
18.7155
1.38114
-12.2028
59.1999
29.7615
17.7287
25.3809
57.9452
6.21326
35.3751
19.5645
19.6971
19.8294
41.8729
25.9655
6.24411
32.592
11.3207
8.97867
29.1572
-2.39372
9.48024
51.5406
28.9328
42.0186
13.7228
-45.8885
11.1856
21.5409
-31.5618
12.9821
22.9128
9.4136
-3.87159
17.0342
-4.73119
4.95794
17.2894
4.12423
11.5648
0.362893
28.3423
11.1646
22.5103
-3.80982
8.01524
-1.79783
3.11774
23.3935
-25.5338
-14.3278
15.3908
3.23576
118.306
51.0178
19.7
30.368
23.5083
10.8979
40.8378
37.4562
17.9974
185.04
-14.0769
12.3482
18.5171
12.1065
19.9623
8.51429
24.6228
22.338
27.2963
-0.0203667
-1.48264
-13.3677
-16.2755
7.26412
23.3127
-0.917613
6327.94
3.47675
-6.87435
24.2816
37.0897
-30.3191
-1.74919
1.04626
-17.3862
-18.1922
4.0685
-6.55547
-44.0827
-4.80036
-5.38428
-18.7995
-0.947857
18.6043
25.6817
10.7906
34.1572
-7.453
15.1601
-19.7237
-8.16053
-31.4363
32.1795
-12.7556
-0.937199
29.1379
37.7126
22.3575
4.22208
-33.043
256.667
-24.3413
-5.68388
4.26711
7.02553
19.6454
-34.9041
24.7611
10.732
21.0327
10.2367
10.3898
55.8304
1.1308
12.6255
-32.8176
27.8874
13.3784
18.5898
34.7926
7.4759
27.3893
21.0062
37.3755
9.12104
-27.6791
12.9623
-3.28389
-16.2755
16.6345
12.0683
27.1934
21.7034
23.1322
18.4693
31.4642
13.7404
36.3402
39.4317
-6.25644
-49.0597
-8.32407
7.32654
3.22848
22.7279
-25.7122
-27.5625
13.4388
-17.1056
15.9333
-10.3495
-32.9114
14.8446
143.97
25.5725
34.9081
0.0261403
32.7373
16.8558
36.8417
17.6673
553.333
19.721
43.9171
23.5934
11.1984
56.4948
31.3449
17.8718
22.8919
1.29993
261.882
-25.4545
14.9924
32.3899
-23.0758
-18.9919
11.1131
22.9627
113.134
-34.8864
27.125
11.1646
-22.5505
9.88931
-1.79783
12.4881
-31.156
534.774
11.6427
7.26412
13.9423
6.57865
32.5026
10.973
8.97541
-25.615
8.22916
-1.79778
-15.0738
-17.5008
12.7268
25.9029
30.1099
-17.3862
19.2654
-5.07371
20.9351
753.484
3.50912
-21.5939
12.0335
39.5933
-0.910893
18.6818
4.67434
-12.8211
57.9597
21.9336
18.2869
17.5414
-5.57893
14.8691
15.1601
-2.53833
62.267
11.3126
-20.2518
-15.1471
29.0479
-55.7653
-2.46107
0.23129
-24.6141
16.7353
34.2071
2.76212
-31.8376
78.24
19.9843
-18.0375
-18.0759
-2.38644
17.1066
15.3755
-5.03113
51.5562
-12.0298
30.6285
16.5952
-0.394919
4.37005
34.4661
28.1873
28.0297
-11.8786
3.41412
16.0388
50.4301
-6.14185
9.6094
8.021
22.5987
29.746
25.3037
-0.979164
43.8926
-27.8384
-21.5256
37.4225
29.0372
-9.07296
26.1006
33.178
85.7533
174.456
-0.983054
18.0764
-15.5264
32.1795
6.07167
32.796
-37.0246
26.4682
-11.4956
39.2241
21.3049
-0.986008
-13.0969
46.79
11.3206
46.3809
34.9769
-61.141
-51.8091
30.3833
35.0949
36.0252
36.5666
22.8717
9.2096
19.6071
19.7601
22.1423
16.475
34.864
33.2403
42.8714
178.86
-8.41388
25.4516
11.8878
40.9581
-34.1281
21.2366
34.4661
15.0688
9.28908
10.6102
14.6009
42.9338
6.97661
45.2167
32.3839
131.733
45.298
24.4728
123.449
94.6441
4.64303
13.9403
19.5298
17.4709
37.7192
43.0447
45.9038
51.9186
65.1386
25.0376
9.4136
16.7431
33.9008
-0.983054
51.8096
50.6679
33.1993
22.8517
34.1827
14.8379
34.6701
48.3195
22.9455
37.7126
-11.4956
96.2675
3.98817
22.8717
26.2118
152.715
46.0814
12.8949
503.112
63.0658
19.7587
25.3606
29.9647
58.4875
33.6273
-13.3677
21.0466
20.4586
34.5441
11.7086
32.4102
-10.3542
66.649
3.6025
43.275
47.4585
-7.10695
19.0751
32.7376
515.895
2.03935
-3.15707
93.4712
10.1942
60.9266
27.3256
15.636
-10.6225
20.5335
-8.1305
23.9712
-7.83028
6.66846
26.0672
-11.764
39.5945
-11.1345
-45.2166
27.1777
-21.5939
27.0588
17.6557
-22.2162
37.7192
-6.53309
13.0596
25.2891
-1.5767
35.4709
74.4074
50.146
-1.19929
15.0358
20.4913
30.1526
-12.2275
12.4542
36.03
9.74642
26.3051
3.21423
54.6683
-14.6296
-5.7768
34.6701
-7.90247
-37.0246
57.2489
21.9018
39.5867
9.84427
-8.68017
135.654
36.4953
13.0387
-28.0895
-5.68388
0.591064
-10.4205
-17.7842
-10.601
-26.6318
45.5995
11.3207
7.41501
1.23983
7.1046
-5.95622
13.2433
36.6535
9.2006
20.0951
24.6019
24.8876
-5.07371
47.172
18.5016
-15.9717
49.5148
52.7118
-17.7775
-15.9404
59.4149
121.361
6.29698
17.2906
-11.2011
-0.123458
4.63914
16.2023
34.156
5.69035
131.505
11.6073
124.138
5.46759
-0.406207
-20.158
5.85349
-9.50164
-1.40012
-3.05798
-12.3976
14.0065
-7.57602
-35.5857
-0.0616865
-3.67189
18.1103
25.2676
-19.9116
26.6352
-5.38216
0.959342
26.6199
12.9577
250.893
30.8089
-17.7842
-2.65942
16.4717
49.3476
19.4736
18.8169
13.0372
6.86203
14.6009
63.3842
-1.74919
-12.0722
-25.342
23.3106
25.152
17.4709
-12.8458
43.3414
124.615
41.0931
31.3039
31.4054
-8.69555
52.8978
-26.1937
28.2786
14.0095
25.5727
242.177
178.412
26.3051
54.6683
-13.2731
-7.90247
27.2638
21.9018
9.60162
-24.6141
29.8538
37.9553
4.43829
-18.1496
-4.79834
-14.0361
8.97541
11.9773
3.82442
54.2667
27.7193
24.4877
8.54252
35.4375
8.021
-18.1922
17.187
404.908
-33.9722
-32.7924
-21.5939
-8.54849
13.9076
-18.468
28.3489
14.9337
92.7554
-42.8062
-3.8845
31.4054
-18.0659
51.0238
-14.9493
-13.2419
-8.47932
3.08387
19.1635
7.87236
41.2976
541.071
28.5605
-26.3915
44.0404
5.21599
27.2638
16.2796
26.1056
-16.1764
-23.642
3.66838
-29.9635
-9.43202
34.2522
19.9843
14.0232
-21.7856
-31.1944
980.377
-22.0708
2.25699
-13.2792
-0.346504
12.7268
26.2118
-42.5125
9.13819
-17.9168
-8.41388
21.7034
-5.89358
-21.8669
38.2142
33.8095
5.54095
44.5859
-4.08215
-14.8677
-6.14185
0.239064
22.8092
33.8431
18.5016
-0.93327
-27.2892
-2.95902
-5.01788
-27.8731
-57.1329
-28.1698
-52.1765
26.1006
3.1929
13.7932
-33.6899
27.9875
14.2231
31.8131
39.6282
38.8411
33.1723
143.434
52.877
21.8721
-2.44821
18.2531
-19.8323
-5.09137
8.89003
15.0824
36.7756
38.8923
32.7472
13.0387
-13.0969
18.679
26.7559
23.8921
32.7639
-8.7056
17.2649
-21.8977
217.16
6.57865
12.3331
-19.1356
-5.00029
-4.8893
-3.82938
-24.9971
38.9637
22.1548
22.6137
44.8079
26.476
19.2654
22.8092
15.1024
-11.4834
14.0134
8.3181
6.22652
-9.0977
15.9557
-1.9329
29.0372
22.3524
36.9261
29.5313
-8.69555
30.409
-5.57893
7.37281
13.286
-2.85712
8.70607
32.2352
65.0584
11.5648
-7.65087
27.1738
-5.16547
23.5157
44.3906
41.4607
-13.3697
35.476
73.5625
-10.5542
-27.3902
29.9053
-11.2229
317.236
-16.7904
19.6454
-19.9116
2.5388
29.4727
0.240042
23.4481
9.13819
15.8164
10.3268
30.6285
-24.6342
-24.7578
11.8663
31.7779
-39.9896
33.3415
-7.83028
-18.6158
-8.32407
3.5784
-30.5047
3.9872
-21.9641
9.6907
13.2284
-21.548
-25.342
-4.80036
28.9001
51.2041
0.272635
26.4748
-29.0219
21.5409
2.17144
50.4634
38.8002
21.2895
62.2682
48.8933
-29.094
-10.0346
32.2352
-11.1762
32.1795
-48.3628
8.43313
23.9567
6.07893
102.487
45.2089
-28.3622
319.479
7.41651
-18.7191
-15.0542
-7.42002
20.144
42.4731
-21.7856
4.41287
17.4577
54.1158
21.4386
32.8156
-2.65942
-4.97876
18.4693
-21.0096
23.1107
7.41501
-17.5008
16.6969
18.9797
19.2654
43.4239
54.4578
12.1393
-21.667
15.5968
303.871
13.3564
-23.3997
393.495
-6.57006
-14.6952
12.9821
31.3039
8.91658
39.7794
-11.2011
33.6097
32.0267
46.1874
12.5846
633.797
41.6789
1.71946
34.6701
27.7048
245.959
16.0194
33.1462
3.97942
400.799
-5.7535
6.31236
124.409
53.3619
28.0312
7.51779
11.1827
15.5115
11.3206
27.4806
48.4936
34.5571
14.0749
23.5775
2.51751
-13.3898
-17.2615
-6.87435
28.8439
5.69849
14.9113
-6.01386
18.4066
1.04626
9.2006
20.8538
6.14694
-20.0662
35.7172
60.9109
-6.60136
25.152
2.47839
11.1856
-21.5626
20.4784
33.2794
13.7932
39.7794
-7.453
32.0267
-6.28646
1.94222
-18.4203
-12.7556
7.94573
-2.02867
-0.937199
16.4604
-31.4024
17.8935
17.0979
-69.5916
-20.746
2.34801
-31.169
-33.0124
-22.5686
-13.1801
38.8847
0.703147
8.161
-7.25622
39.7734
27.1963
-18.3577
-17.0273
21.4811
31.627
-10.4205
34.8219
-8.72689
-24.6342
-16.2447
29.9038
38.9637
-4.08215
-14.8677
5.45247
-62.3638
547.466
6.14694
9.6907
-1.76416
12.8795
38.4221
0.894902
8.3181
6.22652
-16.594
11.4823
-4.65903
16.8078
30.9113
-22.6252
27.5558
33.2794
31.7357
0.167587
-27.22
-0.664263
-3.32534
-31.483
9.43849
19.061
-10.8815
7.94573
-30.1397
42.1663
35.201
-55.7653
19.7675
1.28706
-24.6141
45.4515
-8.68017
-7.57602
-26.2154
-20.6764
208.54
-4.21887
1.24368
62.2424
18.2283
-33.4931
-10.8264
14.0778
11.6273
11.0837
-21.6224
-27.0915
-19.1323
-13.4644
32.564
3170.81
13.2701
5.32861
28.8439
50.6761
3.11389
44.5859
29.651
71.3394
53.5201
37.3116
52.7129
34.2579
0.548486
50.9202
58.206
16.6276
47.7924
4.64303
8.3181
9.22241
16.5339
-8.16066
48.0266
-13.0923
10.2485
18.7298
-0.639663
45.3594
41.7127
42.8413
48.2127
2.85437
55.1615
22.7616
72.5743
50.0388
36.6124
13.5216
36.8647
5.04806
14.505
52.4737
-6.96544
-26.7172
56.572
162.338
-14.3067
188.818
3.50126
-6.5377
-2.87279
50.1817
16.0058
17.3329
-2.10795
19.9177
8.45561
-16.4837
-30.1458
17.733
34.7527
1.84893
-21.358
-7.98919
7.26412
12.0683
-6.53981
-13.9038
10.0138
-13.3898
-32.254
79.3327
32.592
9.28908
-23.123
18.349
-15.3265
7.62114
19.7869
24.1931
140.035
28.3501
6.14694
-16.3181
56.5424
0.109904
-35.8463
14.0593
4.56997
8.28538
-40.9568
7.73418
-23.3997
-61.903
109.622
-40.9321
47.2335
50.146
0.674778
26.1135
12.1354
59.3059
34.156
52.8499
61.9123
31.3252
54.6683
911.159
39.8049
25.1453
41.2293
20.1344
39.7054
33.0274
-10.5586
28.9167
1.65785
6.47948
-6.5377
-16.9283
21.1337
15.0688
12.6477
44.3472
-48.0226
0.664733
-23.7718
10.1942
-35.8786
-52.8688
21.2366
2.60696
5.54095
-32.4934
-7.88793
-32.1931
23.535
-17.3862
45.2167
0.52474
19.061
20.3757
-12.2236
0.789117
-3.14381
-8.40716
-5.68103
-10.3182
-29.6877
26.1006
-4.20188
-37.4381
17.2427
0.0681551
6.96236
11.5648
-53.985
14.8379
-2.81126
-9.77654
-18.2839
16.0194
48.1387
22.7201
20.4834
7.97021
-23.6727
-6.77545
42.0867
42.188
43.9789
55.3612
30.2917
39.3231
-6.79312
65.3602
130.134
42.3182
99.9689
20.3433
1.47915
2.49598
-10.0046
40.8378
3.41412
-7.37139
-4.57594
14.8228
34.2579
-6.94778
26.5573
16.9765
337.093
-4.6814
-23.468
-34.7854
19.5298
9.97465
-10.9718
-21.5256
3.6893
19.6669
-22.1914
-11.3808
3.29438
-4.94742
9.24687
25.4675
1.82805
5.89497
25.7227
29.4241
32.8643
65.9954
12.5018
76.8365
-19.221
26.3268
24.7129
12.4127
-12.4326
31.396
-5.86907
3.53192
18.6917
6.47948
2.83263
21.4901
38.9373
-15.8533
17.3329
24.6695
37.449
2.57721
18.5085
-12.2946
-21.4001
5.35082
-24.7578
2.60696
-6.25644
6.66846
29.8153
-2.39372
491.554
-22.7278
34.3375
-25.9643
0.237916
-28.1698
-3.75896
-2.51373
17.6673
60.3519
32.3424
149.412
21.595
60.7837
46.0822
20.5687
1.2098
-8.99424
20.6829
-13.6524
39.6758
-12.669
-22.6434
10.3072
-35.1505
-33.9844
-31.2681
16.6345
12.0683
2.83052
2.96278
-4.97876
9.09895
2.49598
4.48103
-14.9162
-22.57
-51.234
121.423
22.3191
-15.5122
421.904
49.2505
10.3111
336.353
10.1922
0.789117
9.97465
4.02077
-1.9329
-11.7996
42.6498
-10.5696
17.2906
15.0358
112.321
3.91572
6.51321
-8.16053
-20.1919
-10.8683
-11.1762
-6.15611
32.1795
-50.2369
24.8123
-13.2731
34.6701
25.8307
-7.03953
-10.2175
383.597
16.7353
-7.02232
-23.642
-0.986008
-13.1982
-31.8376
13.0568
-18.2217
-1.79783
12.6477
-4.37852
29.0157
-44.2744
-55.5573
25.7246
-11.0044
-5.20422
17.8259
-13.2792
-1.00765
-6.47678
-4.13975
17.3107
15.706
363.494
0.0809885
46.1746
394.34
30.2004
23.8173
0.687747
3.24299
49.5066
48.5996
-21.0875
212.484
-9.7163
29.8719
30.0045
41.3811
9.07674
25.0285
-11.1681
-11.3256
-15.6268
22.0971
24.0288
30.1099
50.4301
-32.3788
13.3575
-20.09
7.81663
-31.7492
-3.98714
21.5096
8.3181
557.387
609.344
32.097
-2.78496
1.81523
2.17144
37.345
1.31883
-27.4362
15.4165
-29.9418
-17.5309
26.6597
-3.67998
6.96236
-5.30182
-33.3703
-12.669
62.3009
2.90095
46.2646
33.9645
-3.99933
24.8368
6.34302
32.7472
-33.7117
-29.394
-10.4205
40.4441
16.5952
-7.89118
43.8364
3.66688
-47.4859
7.1046
78.3768
17.9129
26.0672
-36.1269
26.476
2.39881
7.60617
12.8795
25.3037
21.5096
538.679
6.41131
28.7153
9.64297
4.71131
29.9262
129.608
12.9821
36.9261
50.146
27.9875
18.9082
76.1724
13.4946
20.0808
35.9276
-38.9925
17.3161
-24.5175
212.706
206.604
40.3823
35.8385
-26.4881
22.9627
47.7397
20.535
15.0141
-15.0542
11.3206
46.3809
98.6951
8.161
11.6427
21.2058
-8.54647
6.57865
-4.14305
24.9848
32.592
18.8169
18.6594
40.8378
11.3693
31.6894
-21.1344
174.527
6.14694
-42.555
20.9351
26.3468
-25.342
105.77
15.7816
-3.4755
-45.8885
-11.3032
10.2965
2.17144
1.73769
20.0595
14.8691
236.3
15.4153
30.0532
17.187
-18.3778
26.6864
26.0823
60.907
10.8382
-1.41734
49.7526
21.9018
27.9797
8.18642
-12.3976
36.4953
-3.82789
-3.7266
3.68645
54.8669
-24.2866
14.5218
-29.394
-8.54647
32.9478
-4.97876
-24.7578
20.5335
-9.70435
-34.2528
414.408
-12.57
35.9276
28.2209
-3.98714
12.0335
43.7078
-12.8458
4.71131
18.6818
-6.57006
-14.6952
10.6892
13.7932
51.0238
-11.2011
44.8541
30.1526
-0.983054
54.724
-0.533907
11.5648
-1.4246
24.2083
38.9492
-8.9136
25.3897
35.0202
-5.39091
-33.9844
11.1131
26.7109
32.5493
-3.02731
10.2584
-11.3242
-22.4673
-18.8023
21.1337
20.3826
8.32013
-30.7704
-26.5083
-16.2447
-22.4125
14.9113
-11.8786
1.4824
-13.4525
-7.37139
361.525
-28.6306
-1.34933
32.1795
37.5912
-8.42953
8.39117
-1.05223
-1.26975
34.9081
-3.72199
28.9892
70.6593
221.815
148.475
24.4061
52.3504
10.2613
59.3059
71.5906
46.9198
31.3252
73.409
17.2295
62.2937
16.712
45.9145
74.5564
26.6937
46.0045
27.524
84.5643
5.371
31.7278
7.97021
-1.283
63.4861
15.949
11.8878
29.7137
2.41618
52.1587
38.4946
9.67312
24.9082
23.5507
28.2202
152.567
18.3284
-8.82184
19.061
41.3394
18.5016
501.165
-9.0977
-12.1553
16.8078
-14.0663
-5.32483
1.73769
381.754
7.92024
-33.6899
-15.116
-14.8249
-34.7162
166.128
22.9116
0.376094
7.56442
-9.90424
19.061
15.3554
0.449468
-37.6359
-6.02841
-16.4099
5.03519
-15.1238
38.8923
20.3679
-15.2087
50.5508
40.2127
45.9361
551.851
25.8189
35.9139
67.4341
-5.85608
-5.8945
36.0319
4.92521
1078.94
52.4962
24.2922
7.14976
40.8378
-19.4839
-16.2755
27.8788
4.572
25.3193
724.478
-1.23063
22.2174
-11.6393
-3.12622
13.1948
-3.82938
-19.3749
22.0971
-12.9936
21.661
46.6819
48.2061
75.2017
-8.82184
24.6832
46.6126
42.1702
-2.85323
-1.05223
34.3375
-14.7199
-6.53309
-15.0514
34.6594
11.5418
12.5632
7.04251
22.9128
-9.32706
-11.3679
30.1526
499.393
8.70607
31.9273
8.83642
19.061
7.85916
17.3161
17.8035
1.46786
-27.6543
35.0202
13.3498
-9.62153
-20.746
-1.40012
-1.18391
23.3769
26.1572
-22.5505
29.567
-0.860792
30.4514
-3.44149
48.6934
-13.4644
21.3196
51.5562
47.4951
33.4618
-30.38
62.5771
16.9429
35.526
-2.50831
55.8303
12.7844
33.8581
49.772
74.7929
1.35441
37.8017
48.8356
54.1089
47.7924
4.64303
34.555
55.137
45.5819
30.2577
48.9636
-45.8885
-12.1923
26.1006
21.9336
15.6673
66.0163
7.53953
24.2394
75.1302
-19.7237
34.943
67.8425
494.822
40.6955
45.298
26.5998
-0.154605
31.4529
-7.03953
59.3831
65.8236
39.2241
17.5568
27.125
33.6534
7.51779
41.3057
78.24
53.7175
77.7414
21.3179
19.4054
45.3758
30.9444
76.676
12.1108
36.6267
29.6386
449.033
-17.3595
6.53782
44.2073
70.991
28.9731
32.8771
38.4791
49.9227
-26.5829
-20.7279
3.76755
30.1367
1.58047
21.1568
18.4255
59.766
6.63552
-31.5563
442.883
32.9054
-36.1269
11.4835
-35.0825
-8.82184
26.5573
60.08
19.6356
17.6884
30.7742
38.0856
-10.9718
43.3414
-15.9034
33.6744
-3.45076
59.8337
87.5259
55.0227
43.5275
6.51321
34.156
5.99829
25.368
11.6475
26.7678
-48.269
11.1131
9.84427
-19.9246
-25.5161
10.2584
-0.0797558
-33.7949
30.504
5.69844
65.1216
4.14639
10.732
-39.1153
-1.45609
12.2037
-3.15707
24.1307
4.572
12.2008
21.7034
10.973
2006.73
24.9848
19.4736
18.6594
-19.3749
10.8527
-30.3191
14.1647
1.70434
-11.764
35.8463
-31.3344
-48.1772
9.48024
168.427
-0.93327
-29.0902
23.3106
-16.2623
-37.2087
-5.38428
-6.53309
-5.68103
-8.44412
-18.4433
5.06697
12.6647
32.2831
-18.6974
20.7823
-21.5978
-21.279
21.0375
22.8649
8.83642
-3.42775
-44.6147
-17.0212
-2.81126
-41.7098
46.9415
30.3351
4.91646
-1.18823
6.31236
2.59488
66.4804
7.51779
-5.68388
64.2372
16.9428
18.2699
216.761
66.497
0.703147
11.9091
39.7536
39.7734
54.7308
56.0613
36.4737
36.6267
20.2682
40.8378
53.6047
23.8699
21.2058
24.3823
26.3886
16.573
41.8951
96.1195
30.718
-5.54591
16.7853
-2.50831
10.8527
121.939
12.2907
25.539
20.2024
-13.507
10.6277
40.4023
45.6756
26.1217
72.9407
44.6449
8.70593
25.5378
-13.0923
18.7298
33.0935
56.7053
26.6609
11.2877
7.66385
113.335
-63.1272
21.4386
-2.65942
-6.01712
341.156
1.79281
1.23983
50.2081
-15.3265
-5.49732
19.7869
12.5988
28.3501
-3.19965
26.5573
31.969
-0.239012
-14.0517
-3.79026
16.7187
24.0301
-19.4051
34.9081
-11.2183
8.37446
27.0376
17.2484
1.61181
31.3461
8.47657
32.6727
31.0897
-9.41635
7.76903
27.5967
35.0463
26.5573
0.362893
34.1827
59.97
1.02688
21.9018
35.8385
-13.3697
-25.5161
28.9991
39.2756
5.56051
13.6374
-5.54596
3.2774
16.2362
-14.0878
-12.4153
0.664733
-1.63402
55.3073
-3.15707
27.0608
12.2008
38.1248
10.973
264.865
45.7105
15.0688
24.2816
-11.8786
-28.445
16.0388
39.1857
-28.6306
11.4835
-33.1847
-20.5048
25.9979
0.940796
-40.3346
-31.0373
-6.70715
-1.26975
-14.7546
-5.68103
-24.0655
26.1006
11.6684
20.4913
-14.1015
32.2819
157.798
31.3252
195.223
-25.874
-14.0557
-15.3987
-47.332
15.3426
34.9015
63.5869
54.8219
10.0605
19.4615
70.2285
71.1348
0.021529
58.615
11.8355
46.6195
40.1793
62.9329
64.3617
52.2025
41.8514
229.369
37.5576
61.7629
466.008
46.0395
54.4571
79.4781
21.0321
57.3981
6035.95
-16.3181
22.8092
48.8356
737.449
-23.468
-34.7854
21.4038
-3.51022
-36.5182
21.5409
57.9597
21.9336
40.7757
13.5424
-35.564
11.1209
35.7748
-34.7162
1.2098
39.7782
24.739
16.9347
1.34016
13.5679
-22.6434
6.55907
179.504
-23.9061
10.3972
-4.33514
-3.51684
-56.4732
249.119
30.459
40.2434
837.628
26.2585
-9.43202
28.63
13.1947
45.8823
14.4802
414.409
-18.3227
21.5741
485.766
-3.90886
1.52756
33.3416
29.9599
1.1308
-7.98919
19.8445
3.52457
-30.8614
13.3784
44.1629
3.72777
64.8706
45.369
11.1385
-38.9235
26.0808
-55.6309
34.6896
24.0915
-15.3874
115.051
-13.0422
13.0372
-21.249
35.2156
46.0238
54.1782
-0.519651
35.8463
23.0135
-8.82184
41.3394
7.25725
15.9333
-29.0902
-2.92629
13.9076
36.2116
-10.9718
-25.2738
29.9262
-18.4433
35.4709
20.0595
29.5313
10.0451
19.1646
-3.70486
-1.70648
0.891012
11.6205
755.317
-6.15611
-14.5431
-22.6434
373.876
-12.6617
-27.5199
76.6046
4.70459
14.7212
-37.8762
21.3476
9.44662
-39.9896
31.4675
3.41412
24.4877
6.66846
41.0597
8.85068
30.2241
9.89507
-33.1847
20.7246
58.991
55.1698
2.66318
0.604319
-54.0753
33.9711
-60.881
-3.80697
23.415
20.4784
1288.8
46.3979
330.26
28.2786
12.1354
45.4004
2.25016
-3.67998
21.9549
47.172
-3.38524
-3.29866
-7.65087
15.9294
-0.406207
-48.269
25.3897
-11.8314
-20.3834
-48.9769
5.49089
-21.7986
-29.2642
202.319
-30.0467
39.8744
103.15
7.02553
23.7325
2.77879
-9.8827
-5.38216
-35.1893
1009.96
-2.88172
-4.60272
-2.22057
-74.3716
29.7529
12.0683
21.5712
36.2507
23.1544
48.4106
91.6251
53.4872
34.036
34.3362
51.6617
33.8424
43.8708
27.413
7.08397
34.9906
27.2839
10.0684
37.4851
24.2477
43.8926
-20.3421
-7.25835
-53.3847
-35.3099
27.9746
-6.17743
6.29698
-10.8204
-25.2566
16.0971
-3.79415
19.0134
38.8411
12.5575
37.5495
57.5621
30.3479
36.0567
44.3906
54.5792
-0.251198
46.7203
54.8219
43.7937
6.34302
28.9991
56.1422
13.0568
37.5576
-14.4015
13.9423
47.9404
45.621
42.7884
41.0253
21.628
17.7224
2.17686
22.0971
1.04626
175.992
-11.764
-7.2572
-1.32558
293.176
6.22652
-34.6441
3.6893
694.331
-20.3174
23.8076
91.3755
4.42291
28.535
-3.70486
22.3653
11.412
-23.4718
15.4153
-1.49797
22.9383
20.4601
25.2997
-21.0209
-23.9061
6.64908
-4.33514
-47.1029
-31.9904
-31.169
-0.986008
-39.3339
-18.8023
16.9428
2.77879
-12.4153
13.7832
-27.5199
33.501
-31.0353
-4.66575
46.0663
-5.89358
-28.5059
-11.1681
20.5335
-43.7378
31.4675
24.4877
12.2907
2546.69
15.2316
15.5173
-10.6959
11.5648
12.8795
25.3037
6.5171
21.219
-4.65903
-2.82192
2.17144
33.5968
27.5558
-24.8166
-4.94742
7.92024
13.286
-4.73119
21.8245
11.6672
24.431
-23.0227
13.4388
-9.00744
285.308
25.2997
1.28706
20.846
361.563
0.473943
0.720818
62.7322
-11.3242
-5.60067
-5.68388
47.3706
-16.0427
36.696
21.2582
8.11818
11.9773
3.11389
7.16225
7.62114
17.9129
20.445
-13.6381
84.572
-10.7197
-6.94778
4.0685
15.1024
27.872
12.1393
-23.541
47.6408
15.5968
-12.1553
16.8078
19.6669
35.4709
36.9261
110.116
38.1561
34.1572
32.0267
0.891012
900.762
11.6672
26.613
24.431
30.3054
-12.7556
6.07167
-9.52494
-10.3075
52.0676
221.597
31.0119
21.9018
18.972
-50.851
470.259
234.948
-19.7267
18.6609
0.518975
10.7737
29.3547
1067.25
-12.8784
-8.9874
-3.90886
-17.2131
20.3826
14.0749
15.6144
30.718
39.4317
33.6519
-6.25644
23.9712
-16.7417
31.0313
20.445
-26.7566
30.2241
-27.5863
22.5987
-13.3575
-25.342
27.026
-59.6975
-14.7546
-17.7775
-15.0514
18.6043
21.9336
7.04251
4.42291
11.6684
-3.70486
2.04165
-12.2275
-4.4124
7.91905
19.1168
364.574
0.403126
3.13148
-2.44821
22.0012
26.7678
22.5786
52.8239
43.7894
52.0108
10.9975
7.28005
41.1805
17.7239
-1.85254
-1.93575
9.88931
-7.42002
5.15146
1.24368
44.0082
-19.95
3.23576
7.91425
21.5741
-0.16073
-27.2446
12.2639
-9.71684
22.0972
-3.77327
-29.1612
15.949
38.57
-41.6244
4.48103
-1.79778
11.1631
-37.8153
23.535
-2.39372
-9.13127
9.89507
7.81663
15.1024
25.9979
38.4221
-8.47543
-16.0448
-5.34956
32.097
-4.65903
9.3115
19.038
11.9192
-14.179
-0.0460206
20.8875
2.27719
26.6864
-2.02867
35.201
-5.16547
29.1379
57.509
9.11913
367.186
9.84427
532.925
32.5799
34.6212
24.2831
-1.85254
-0.0616865
-6.9052
17.5715
-15.1057
-5.60278
22.6405
10.036
55.0808
11.3207
35.526
33.3415
1.54005
98.4977
3.22848
73.3276
6.14694
13.6669
5.94256
44.0443
62.6333
13.7228
7.7689
65.8302
-15.9034
39.219
44.4224
11.9192
94.9131
60.3929
58.1642
18.2068
0.362893
32.3086
14.8379
19.6775
22.9455
21.9018
30.2163
-17.1178
9.9614
9.13819
-21.6649
45.934
36.696
11.8878
19.3626
66.3252
0.0762885
11.1631
-15.6268
16.9915
29.1572
8.85068
-14.444
34.0536
24.1238
25.3037
12.1393
11.517
67.7043
-2.78496
29.9262
34.6594
20.9121
33.178
15.6673
34.1572
18.7839
71.3821
-11.2904
11.5172
16.3524
8.80939
-25.2317
9.77346
-17.4407
4.53056
37.4812
785.765
82.5488
56.572
-42.4177
43.8084
-16.9798
26.3886
23.1322
20.3433
-9.76525
30.607
62.5771
52.3926
23.535
36.132
37.5912
30.8069
39.9597
20.8874
23.452
30.2824
48.272
58.7708
37.6489
19.9505
61.3299
2.87925
22.8919
10.6277
10.7568
609.854
41.2293
2.40489
11.5944
503.418
-10.5586
-17.1135
-19.8939
14.9128
15.0688
-13.5892
27.1417
1.64018
10.9721
91.2905
-10.8197
33.9732
23.0799
57.8639
28.9349
36.5637
70.4292
10.8495
30.607
16.9429
44.8963
40.5952
74.571
42.7695
35.7321
32.9054
41.0597
69.5795
9.91882
52.7942
45.0875
40.9904
51.5406
4.64303
36.4291
55.137
34.3375
17.1392
17.1045
17.8298
54.2891
38.4075
15.2899
27.9746
65.0371
15.6673
41.2727
58.2636
38.3723
48.0615
30.3612
-9.30218
-2.40797
35.9276
13.4814
3.59353
17.8035
15.4493
47.8785
18.972
14.7413
41.0981
37.9553
19.4308
17.5874
5.56051
7.02553
34.9769
32.2574
27.5986
35.8473
26.6549
-27.5199
39.1232
-4.79834
-4.66575
41.8729
27.8396
20.2198
62.5771
288.682
65.5111
-13.7527
53.9563
29.651
11.0747
-30.5047
20.8538
8.021
99.874
54.4578
54.1089
36.5022
53.2957
68.2555
2.47839
26.5096
69.5784
8.45944
26.5343
50.4634
63.163
38.1561
39.7794
7.53953
48.6023
77.0043
60.8611
59.3059
55.7077
-8.0572
27.2421
33.1165
-15.5667
39.8049
7.34166
57.1589
23.9567
0.45673
46.0045
70.9824
28.9349
242.711
27.3256
8.1397
31.5877
-2.26899
26.8588
165.651
46.9279
76.7555
4.98796
35.2156
22.1548
26.3618
34.7794
74.7929
21.9691
49.9018
-15.4048
10.6277
41.2332
-11.2865
4.56997
34.3375
-20.3421
-19.6516
22.43
-17.8145
35.4709
265.664
-4.94742
-35.564
-2.85712
112.867
18.8088
-10.2879
10.0138
-22.8837
-1.25215
-28.1922
67.0747
5.28818
-26.1121
12.2907
12.9487
-49.2454
17.1057
-6.97153
-18.4203
26.3468
-19.6739
-12.2236
2.6959
-16.2623
30.2577
63.9562
-21.5256
-25.3107
-33.4358
11.108
19.1225
7.97955
32.6727
72.3191
15.2653
20.9351
26.5998
39.8049
31.4529
22.9455
898.705
61.2572
30.2163
-0.251198
46.7203
51.0737
128.127
87.0643
44.0621
48.3077
55.3612
45.2842
6.52692
-16.1634
-3.0834
-0.512373
33.9732
7.91425
143.02
26.0048
12.0683
231.467
17.51
12.8471
4.37005
30.718
26.3132
11.1631
-26.8712
1.4824
3.87301
-9.88998
33.9723
-40.681
9.6907
5.7321
27.872
-10.3036
2.76897
15.8144
21.4038
28.7153
1.81523
27.1631
7.79363
56.0856
23.8076
8.91658
40.0302
-11.2011
12.995
0.891012
16.2023
26.6597
26.613
20.6829
3.21423
34.0536
-22.1259
-20.158
53.5007
3.61683
9.84427
-27.4208
-33.0124
149.846
-1.85254
-41.2911
-24.2866
-9.84107
1.24368
21.5195
4.41287
-19.253
-9.13029
15.9519
19.1236
-32.0199
-14.1261
-10.2249
-37.8278
-13.5101
-3.77327
-13.8617
378.068
-38.7643
16.6345
6.44606
29.1997
-0.271378
-41.6244
75.5846
41.9624
3.82442
-19.3749
35.2156
-0.334017
13.2433
21.661
42.9338
-23.0084
47.0907
9.6907
-9.26043
9.13132
302.665
14.0134
28.9328
-19.8256
-8.76601
-29.7124
-1.63615
-12.1553
-2.82192
-15.6322
43.9042
56.6038
33.4709
20.1017
17.8469
23.3024
164.148
-0.0460206
46.3374
77.2128
69.4086
30.3054
5.98509
-8.5879
19.2715
15.0824
46.1459
-10.5586
57.0277
31.5132
29.8719
13.2701
46.5581
11.9101
-29.4429
20.4106
79.5666
-19.3749
-32.1931
11.3693
14.1647
44.8079
22.7279
-8.84559
-6.94778
9.6907
24.4728
9.13132
19.6815
-6.60136
-25.4151
25.152
182.389
-20.3421
3.6893
17.7928
-7.63264
-0.453752
-8.69555
-3.32415
-5.57893
-5.74566
7.66385
6.51321
13.5413
-16.4905
20.6829
-4.28204
-20.2518
2.32353
-35.1505
14.1453
18.972
-7.74746
18.6094
2.34801
-25.5468
-16.1458
12.1325
14.9128
-44.9561
-1.93575
-12.5995
-29.9088
1.40333
25.6065
4.65286
-21.7856
22.2165
10.7056
15.4172
-4.0941
28.8159
31.746
5.64162
50.7515
12.8249
-31.1935
18.3457
56.8439
26.3132
29.9038
72.6969
1.54005
22.6137
25.4091
57.9263
29.4654
62.0832
30.5098
8.04475
58.206
-4.7273
62.666
30.5894
45.2502
4.71131
29.9262
49.6519
19.038
32.6598
43.4853
56.7053
29.7228
46.3386
-19.6344
34.8378
-10.3534
17.2894
-10.8683
9.43849
-1.55369
-18.8953
0.936867
-24.7691
-0.587007
9.60162
-20.8659
35.476
-10.5236
28.9991
16.7868
-3.7266
60.4891
19.9843
17.7713
10.0735
-6.83153
19.1389
36.9689
23.0799
2.69793
46.0663
13.7619
-26.6318
32.592
3.82442
4.98796
16.4749
9.4952
14.8228
-67.986
-36.9566
58.4164
16.6276
10.3111
-21.5939
-4.83308
169.27
5.86011
-1.9329
8.42247
3.10847
12.0451
43.5868
-3.07335
42.4393
41.6522
52.8499
20.0808
67.7868
15.3554
68.4032
52.0676
-5.16547
48.1387
35.8385
16.6154
-16.9979
-25.5161
36.4953
16.7868
13.14
-18.8023
23.0078
-0.470735
53.3786
-1.17092
234.923
34.1314
63.2059
2.29205
855.534
28.4939
18.5799
10.8528
15.8164
42.1859
59.1848
13.7619
40.9581
55.0808
38.9637
5.28818
20.7396
17.9129
72.9188
5.10255
71.4536
2.39881
328.51
79.0311
29.0518
17.6884
34.3375
26.5096
10.3335
62.7704
17.164
24.2265
265.562
44.5238
60.6449
144.346
65.4689
49.9355
47.2744
35.9701
21.0642
-30.1397
21.5516
-25.7802
34.7601
10.6574
29.8538
-10.7705
47.5725
32.7472
22.565
14.5218
49.9694
10.0351
50.998
20.1024
39.5954
38.4407
34.5996
38.5008
27.7194
25.4937
18.5171
31.627
28.9349
36.5637
8.1397
9.09895
-21.0096
45.0539
52.3926
19.9805
67.0747
31.5251
15.1174
16.0388
25.7173
56.461
4.27287
39.4653
4350.65
36.5022
36.4291
100.115
45.5819
43.3414
27.1631
84.6303
35.4709
38.8002
255.548
45.0209
51.0226
24.739
51.9399
41.5498
5.46759
25.2997
59.5639
15.4493
113.471
48.02
3.28504
-18.9569
88.9384
7.43458
184.177
7.5725
38.725
10.0735
-6.83153
47.2499
-6.13457
5.86224
13.5364
150.885
24.7458
7.33553
16.012
35.2608
-10.6533
2.69793
60.6136
-4.14305
17.4885
40.0883
22.5651
59.8889
4.98796
44.5859
27.777
41.0597
44.4579
35.8463
11.7691
37.8017
37.5912
39.1164
12.1393
43.9254
55.137
26.8412
15.9557
59.8337
40.7757
34.1572
9.4136
48.6023
60.1377
0.891012
65.9684
41.2976
23.829
43.4239
22.8517
2.32353
-3.90274
17.8035
18.3345
-14.5358
27.524
37.7126
10.9932
65.461
38.1715
23.2096
38.3694
63.6385
650.322
678.35
49.2447
1.95031
59.3397
-10.5413
-3.0834
36.0055
16.3542
3302.52
55.3073
23.0799
35.3751
4.572
23.4452
32.5026
20.3433
-37.8762
58.718
70.0733
39.4317
31.7779
8.73609
70.8228
16.5326
65.7172
23.0135
12.2913
2.57209
18.7444
1.83194
-16.0775
-10.6401
-22.2162
-9.13241
-30.896
-38.4292
1.31883
39.8387
44.4645
265.224
27.0505
247.649
35.093
48.1648
41.2976
50.9202
43.4664
45.4271
479.606
55.2848
42.6973
17.3233
57.2489
66.8794
15.2238
10.9932
34.2071
36.2974
-2.09028
48.6767
-37.8273
48.4936
-2.92427
40.4441
21.2582
24.0915
32.592
46.9279
28.0297
23.7286
23.9712
25.9029
37.6062
-9.88998
54.587
-16.3419
58.4164
37.2423
40.2962
-4.7273
160.117
51.2041
35.8452
-12.1553
48.6669
12.1706
34.0306
52.3375
29.4298
59.5164
-3.07335
58.52
30.0283
41.106
37.6489
4.63914
24.7856
34.1093
29.4512
34.0536
9.73322
17.3161
-7.65087
13.6493
-32.3394
16.9564
5.97222
189.512
3.49693
64.1922
4.43829
-13.0969
11.1827
34.2522
11.3206
40.7587
42.4731
42.1342
6.32535
32.5239
52.8721
-6.14125
101.222
46.2975
21.391
62.7561
7.69003
-29.541
49.8295
39.1318
43.9656
28.7021
-4.79834
23.4452
8.58498
69.9839
33.4618
-23.8207
26.0328
4.76145
21.4705
-5.3194
-31.2561
-0.812159
45.0868
-16.4492
27.413
3.33584
-13.507
5.00553
-3.05011
-0.0421306
24.2477
16.7187
66.1966
11.517
24.6008
14.0447
9.6677
29.8487
21.9336
67.0126
25.0376
43.5275
11.2877
56.0985
60.1377
12.1354
19.1635
30.3612
48.7939
40.6955
7.85916
34.1827
345.765
16.4604
0.45673
46.0045
21.9018
26.4682
-5.8734
24.2316
19.2146
15.6827
-16.1458
21.5028
-24.3413
36.1262
-25.6459
55.9898
15.8164
21.5712
19.8294
-16.2232
9.09895
-13.5134
17.4885
36.3402
1.95035
35.526
30.1099
21.661
26.0672
29.4654
67.7054
-1.34933
-35.0588
29.746
23.4296
2.6959
40.1445
21.219
2.1467
33.6744
4.67434
-14.6952
21.2895
39.7794
41.106
30.1526
71.6373
77.2128
21.9549
26.5573
15.3554
32.3086
-2.02867
40.2923
52.0676
6.07893
19.3317
27.0608
19.6971
47.9404
53.1173
51.2217
38.2142
16.9429
35.526
4.98796
35.2732
41.3543
36.6535
54.1782
3.22848
50.8388
4.27287
-23.8144
34.0536
21.5555
-2.85323
47.6735
30.9482
47.7779
9.6677
38.8002
10.0451
34.1572
45.0209
48.6023
43.2711
4.63914
3.08387
51.0226
43.4796
45.0457
55.6881
137.127
32.222
34.1827
29.8305
59.0329
194.497
433.936
37.35
64.1922
60.6603
-39.5716
65.5433
23.3461
-2.78957
-8.49498
18.3226
1.01327
11.7107
32.1658
21.7034
-15.2861
40.021
-5.08008
16.6625
29.1243
32.7149
45.523
17.4696
131.294
27.0042
-16.4492
27.413
-2.28636
-15.3811
334.841
-3.05011
26.2407
-1.9162
13.0033
84.1851
35.2745
-13.7829
21.7897
32.7373
48.7149
-19.3803
25.1635
34.115
32.3424
-9.32706
-5.74566
-4.4124
15.4153
-3.37204
-17.4005
26.5573
2.32353
4.685
18.3345
-25.7802
173.441
21.9018
-37.7325
4.22208
-28.1907
-46.9133
32.3781
-14.9163
-23.7718
31.627
-25.4131
8.45272
2.51751
-7.76764
-34.1281
19.3626
19.4736
-5.54591
26.1557
-26.8712
35.2156
31.5251
17.9129
-24.8825
20.8538
-16.3419
11.7929
26.5573
24.4728
-2.11308
32.7999
-27.2161
10.1922
4.53725
-6.89195
-7.22363
17.1045
-29.0219
-23.4367
-16.5692
39.219
-22.4455
-7.61972
5.78979
-36.5903
6.832
48.1648
30.9902
15.3957
1.25741
183.084
51.9863
2.65649
20.6146
49.7526
48.1387
28.3423
16.6154
185.401
39.8293
-10.5542
32.5799
24.9539
191.042
18.4471
9.05521
17.8799
32.7149
-34.3674
-2.20808
-20.4899
-10.1981
-36.1269
5.86126
8.021
15.541
26.3468
9.13132
27.1777
-6.60136
-12.2966
6.41131
-12.5141
2.1467
102.163
-0.0588348
8.42247
46.7153
-11.7996
-19.1944
6.29698
11.6684
17.0342
-11.2904
-8.01051
40.6685
37.5495
48.1918
133.422
37.9308
5.46759
43.5602
47.8785
24.5942
-3.99933
38.1715
33.6534
24.3844
-15.0542
30.504
41.3057
14.5218
36.8509
49.6304
38.843
7.73631
-16.4486
55.3073
26.6199
67.3056
42.0959
66.6118
12.772
48.7006
62.5491
3.76755
8.58498
-25.5935
96.3103
-9.29404
-17.5008
16.4749
-60.3041
-22.3639
172.244
-21.9403
15.3129
26.3468
-26.4759
-30.9183
-21.5939
-3.14381
-42.8309
30.223
3.6893
17.7928
-18.4433
27.9746
-4.30336
8.91658
-23.6881
7.92024
9.4136
26.1135
11.412
-4.73119
25.5727
13.5413
0.376094
9.43849
-18.4203
-47.0063
6.55907
-61.3875
394.581
16.2796
10.5387
-29.2992
49.5314
-17.1135
1.65785
18.6917
20.1967
-8.35706
19.207
15.2992
37.449
-9.60422
18.0437
20.0957
27.5569
13.709
24.9083
4.66003
-9.39174
6.33567
34.0178
-2.73011
23.4865
-33.884
-55.6309
5.39005
154.497
16.0812
17.51
16.5952
173.036
305.549
8.97867
1.54005
25.4091
-3.91786
74.443
-23.8381
39.6758
44.7386
2244.2
152.694
-25.4151
-10.4553
17.4709
33.9711
-21.5256
-11.3032
4.67434
-27.8136
-0.136371
-8.0515
5.16845
24.7868
18.6172
-23.4718
-17.5309
62.267
11.6205
9.43849
13.4388
17.3161
7.09006
14.1453
-4.33514
-53.7569
72.8564
-17.9168
-0.785354
-21.8454
-17.138
7.1046
-7.83028
254.998
92.8755
11.0747
-13.6381
20.8538
21.1395
-21.9403
28.2209
16.6276
10.3111
-40.3346
-4.80036
11.8487
-18.468
-14.7546
-51.5107
-54.4068
-2.01044
12.5632
31.4054
2.54884
-37.6048
0.167587
-0.664263
6.04499
-16.4905
9.43849
11.6475
151.183
10.6703
46.3641
12.0268
59.97
62.375
7.01596
26.3268
34.0832
21.7831
21.0887
-12.4283
4.46895
-9.43202
-26.1607
8.8996
-19.3711
18.7084
-11.5167
24.7875
10.5474
38.1862
18.6275
15.6582
20.2996
19.754
843.248
44.5859
16.5326
33.8581
23.535
69.1707
65.8314
0.548486
37.8017
37.5912
19.5625
105.737
45.2502
67.7043
28.0522
85.7533
26.9117
50.0867
8.47657
45.7912
36.7119
-1.92009
13.3912
12.6042
9.77346
40.6128
-26.8111
46.3641
-1.09164
39.3552
11.7752
12.6382
13.2083
110.92
16.1609
-19.9289
62.6499
329.589
-0.216215
24.3139
10.2276
16.4485
-1.40777
28.4176
22.4565
-5.85608
7.22396
3.20936
60.3948
-5.96817
38.1862
41.1163
31.8785
20.7664
42.8099
11.7865
48.4106
59.766
29.1243
30.8408
0.302794
36.2103
-10.827
57.3981
563.705
76.22
34.7801
23.1868
44.9813
-29.0902
-8.54849
25.152
0.604319
-20.3421
13.3564
-34.6441
133
17.7928
11.108
50.0446
-41.1862
27.9875
-11.0768
-14.1015
-1.49797
-14.9244
25.703
-14.5431
5.21599
-27.6543
19.7675
-3.51684
-60.2213
-26.3682
51.0737
-33.7117
61.7825
-13.0422
20.144
19.9843
23.3935
29.4463
15.4172
19.9177
18.2216
56.2443
29.6391
43.8084
26.2563
-32.1305
9.99224
184.391
0.0762885
-16.9478
-30.6193
14.6585
-45.4972
17.1057
-16.3419
-53.7994
45.298
26.3468
1.63505
2.81486
-2.85323
10.1922
15.5968
-7.22363
-17.7775
3.6893
30.9113
-42.8062
-43.2399
516.687
25.7832
-38.6806
36.0312
-26.1937
18.6172
17.0342
10.2613
-13.0503
122.217
51.8572
40.7419
31.859
8.02709
-24.8432
16.9564
19.0907
21.7831
43.9092
44.5145
-13.3347
3.69916
6.47948
2.74941
-21.4755
2.34036
-7.18962
26.2046
-23.0276
-13.4644
23.3127
-15.9101
21.7034
23.1322
-30.38
13.7404
-14.9162
24.2816
102.439
12.7268
-26.5709
23.535
-35.777
-12.8794
-35.0588
-26.127
-18.9797
-12.1777
-10.4553
158.026
-22.2162
11.1856
-57.7987
29.8487
5.16845
-19.9399
21.0387
-7.32868
220.157
-26.9012
10.6835
34.7384
22.8919
12.6309
16.712
29.0479
57.6898
-27.6543
36.6341
14.4055
41.0981
64.1922
8.18642
8.21708
63.6385
-3.7266
14.9308
48.802
40.7587
25.6065
8.40099
15.6573
15.3908
59.738
51.4236
10.3268
38.57
28.7544
-19.1356
47.5845
3.82442
35.526
19.9805
55.8303
10.9104
184.705
46.6819
37.7204
39.9039
43.4239
80.6947
44.0443
12.1393
15.8144
30.223
30.9482
58.0372
29.0372
24.6602
74.8263
48.1705
65.1386
51.0238
31.9024
41.106
30.8761
25.5727
56.6448
22.5569
40.6955
2.23696
58.5455
3.59353
59.5639
6.07893
64.7451
27.524
30.2163
-7.74746
45.4515
36.3281
64.6063
37.4016
-0.0616865
454.043
-6.79312
30.3833
53.8355
52.8568
25.3823
3.40163
29.5934
44.9524
2.78969
62.948
91.1768
19.7587
357.07
7.34543
13.0981
64.8706
31.5132
71.9194
31.746
9.38975
9.52201
37.1877
8.16192
-1.33195
18.5365
-17.7273
36.463
287.035
36.1526
226.871
25.1302
-10.827
8.67236
14.5802
40.6128
38.1793
24.3666
-20.6569
-0.115196
3.08373
17.7448
11.2336
-25.0025
23.2895
110.952
99.8088
31.3461
-8.39003
18.6946
11.5172
27.5501
6.62739
-16.4635
35.1197
39.3552
13.3498
6.21326
40.1793
32.8156
14.2072
33.4618
975.994
31.7779
8.73609
22.1548
52.5987
27.2832
44.8079
10.7247
47.0907
46.0245
29.9888
-16.9087
9.25513
-10.0347
29.2859
-39.3292
11.2336
2.25587
231.185
-7.453
-14.1015
6.832
6.04499
7.87236
21.9549
30.3054
-25.874
-1.4246
-32.0137
2.81093
20.2085
-25.7802
-10.2175
-13.7055
26.1056
6.09614
-23.6727
-4.90138
0.888058
18.6609
0.518975
5.69844
18.2699
-10.0007
47.7564
-40.5263
50.0874
26.477
37.8993
15.9519
19.1236
26.0762
-17.8742
-19.0872
55.8304
-15.0177
-19.2336
-6.58064
21.7185
27.8788
2.69793
17.823
38.57
-4.01951
-21.0096
-6.87435
5.54095
-24.9971
-49.0597
-26.7566
48.9648
-25.7122
19.061
15.1024
-3.98714
-4.7273
-2.92629
-6.70715
6.22652
-27.8384
-47.7625
36.5335
-1.5767
31.4054
10.0451
34.1572
-48.6824
-1.99752
3.91572
-8.47932
-7.07348
34.1093
9.43849
-6.15611
-17.0212
12.1813
-35.0162
11.0123
1.08871
-12.475
-37.7527
-67.8613
-14.3706
-4.8893
-28.0347
9.28908
9.9157
53.2412
-1.45668
53.6499
22.0765
49.2742
73.1985
21.5096
42.0513
75.7518
5.89483
33.0341
-33.7071
12.1226
41.2186
34.5339
73.4704
2.29805
-5.57893
11.412
4.95794
27.5967
36.9204
-2.49072
-0.57414
-4.83977
21.1456
31.3788
84.4228
7.84629
23.6571
-0.46309
-15.2394
-0.216215
54.2989
14.077
-0.99872
2.34036
-30.331
40.9973
62.8006
47.9404
6.26564
63.4031
40.2112
50.2081
48.8506
46.0238
35.4375
88.3202
21.1395
17.4151
35.9276
78.8207
33.4942
36.548
23.3837
41.8338
4.02077
135.171
57.1852
18.6818
-27.8136
46.7153
46.2964
2250.3
-12.4437
47.2756
11.1209
48.0615
30.3612
33.8013
25.703
47.172
26.6864
63.4861
28.9349
25.3193
55.4366
19.3841
61.5728
3.35321
63.5141
175.301
21.2177
50.709
37.8987
16.4543
27.4943
55.3949
23.1868
-16.9087
27.9958
24.2149
4.9578
118.055
36.4079
9.75213
15.4758
29.0913
12.058
14.2231
410.693
19.7458
-16.4635
25.6203
-23.0629
27.6234
14.8379
36.5441
-5.16547
60.2014
-18.9919
26.1056
28.8011
11.9652
10.2584
48.646
-7.47474
54.8669
3.82437
46.3809
27.4806
0.703147
60.6348
-1.47581
3.98817
6.04018
40.3147
19.1236
37.1348
65.2007
63.6931
36.9884
35.3751
45.934
53.5626
342.683
41.8514
68.1993
33.8095
63.637
12.4842
53.9563
7.16225
9.4952
46.0238
42.9338
41.4685
43.6283
32.4076
27.1318
49.5476
72.0036
39.9597
32.7853
24.2265
35.052
29.5313
6.29698
43.5275
3.7914
63.5948
50.7674
34.6242
34.006
36.9671
145.616
27.2421
25.7494
-2.9657
28.1108
0.089847
11.5944
-23.1945
5.27623
62.5491
9.25716
28.2627
2.53972
-21.9467
15.8483
11.5472
23.0342
23.0918
46.9765
65.4226
33.2135
-9.75888
4.79507
36.3053
-18.7369
3.60022
3.41542
-26.9013
15.0187
-0.0108241
4.98253
10.171
20.9965
52.9571
28.7858
28.535
20.658
42.9801
50.7674
30.8761
38.6911
51.0226
45.3537
60.0383
43.4239
-5.25931
32.3086
35.4527
34.6701
23.9567
-22.0321
20.0277
37.7126
71.0832
4.46895
28.9991
-4.74685
5.20414
21.628
7.96256
45.2842
36.512
-21.7856
-7.09801
8.85796
-12.8784
19.1586
19.7
33.501
10.1942
-14.0361
17.51
-9.76525
-33.1113
3.82442
2.72985
6.68411
50.4301
25.7173
22.7279
-6.94778
24.4728
5.38319
34.674
-15.9717
17.6884
32.6482
51.2041
26.5096
36.5335
50.4634
44.4224
31.4054
-7.07228
30.0283
40.46
-5.34943
16.3524
-24.9238
26.9418
-13.2316
0.01942
33.4396
-3.08248
3.43301
18.5365
1.01332
345.684
-10.0046
37.0897
39.0214
33.8581
41.0597
25.7173
-1.34933
50.9202
35.7172
37.2423
23.4296
55.2428
30.8069
39.9597
17.1392
17.1045
487.198
47.7779
-3.45076
10.7906
25.0376
39.7794
-5.57893
37.3579
50.7674
33.0689
45.4004
53.814
58.4164
20.9776
45.4271
24.2083
38.4182
10.8382
23.7759
35.8385
17.3405
21.3049
-18.0198
45.8656
53.8772
55.5916
431.94
11.9475
-3.0834
56.6202
63.2059
36.0252
44.0629
17.2495
44.8169
17.733
53.4933
40.8829
42.7119
32.9899
12.6255
25.2785
32.4502
17.0183
16.573
58.7617
-16.3245
27.7959
11.0403
23.5021
-31.5563
15.5379
11.8474
8.55817
24.4721
-0.169729
-9.88998
-8.84559
-36.9328
37.8017
22.5987
306.414
-29.0902
16.7514
12.7857
-28.7754
-25.062
-15.9884
9.35951
38.8002
31.4054
8.17104
18.7839
26.1135
37.6489
42.1205
38.6911
34.1093
-19.3148
0.782428
19.2715
-19.221
18.8305
9.72036
-8.6845
8.30199
17.3405
13.8086
18.7622
-5.68388
30.504
24.4391
35.1365
55.5916
15.8973
4.41287
41.6277
14.4802
21.0327
70.2998
110.409
13.9849
-7.84277
48.3341
29.2418
7.00334
17.9704
29.7615
4.61021
48.0733
23.5068
15.9903
28.3709
3.59729
0.591064
21.5712
47.9404
39.9988
12.8471
55.0808
48.802
50.5185
33.0989
-0.334017
24.4877
74.7929
54.587
-25.6884
34.0536
50.7097
16.6276
51.5406
30.88
17.6884
43.8926
47.456
22.7614
67.7043
-27.1478
54.2891
51.526
22.7862
82.3225
6.10548
14.9465
48.9985
46.3374
50.6679
28.4314
-3.38524
30.4345
-0.154605
36.5441
16.4604
26.6937
46.0045
12.5315
530.592
37.2301
32.3331
15.7133
38.3694
7.41651
-8.85136
33.2625
31.2287
30.8898
70.9824
66.4162
59.0525
61.0588
23.1322
42.8321
10.8495
21.2366
36.3402
7.41501
33.0989
98.9338
16.5326
26.3618
59.1423
35.4375
12.5988
144.828
23.0373
86.5274
34.4312
11.2023
26.1217
46.7037
39.0227
25.5725
51.7747
-14.9664
19.6669
-16.5692
42.6498
7.92024
-5.57893
153.55
15.1601
-40.3384
14.3283
545.776
-8.99424
16.9347
-8.03017
-12.7981
-1.51117
-7.65087
12.1813
59.5639
12.2713
-6.20921
-16.6353
-2.00537
-16.3927
-38.6652
-12.3976
-18.8204
11.2659
45.4966
-41.1532
-4.21887
4.99181
-10.3397
-42.4388
5.10983
-25.9969
-16.4486
39.3777
1.31996
-1.09776
9.29971
17.4571
15.5379
-21.5769
24.5566
-12.6744
17.5801
39.2804
-20.9607
32.564
3.63496
18.7601
29.6915
36.2729
-18.1985
16.5515
486.396
10.2261
-39.0526
13.6638
-1.27105
46.0395
47.8979
26.0672
-11.764
69.5795
52.9986
49.0461
24.4728
22.2498
30.9259
21.5096
28.9328
79.4999
41.8338
22.7614
47.0896
71.1557
65.0371
57.6423
534.784
30.409
31.7357
37.6489
14.0095
43.5263
47.2277
26.3051
12.5846
54.6683
9.73322
47.3011
3.59353
46.4454
11.7011
50.8311
52.9478
19.4308
6.34302
41.1805
28.9683
-21.5302
2.74941
46.4336
17.8799
15.4588
20.9214
16.6327
-10.8461
-21.1271
-25.8189
32.8185
2.25699
-18.9014
-40.363
12.2639
-30.3316
14.9674
-15.4855
520.032
-11.468
-2.88605
1165.02
-12.1004
-26.5829
70.0453
35.7589
40.9581
56.8439
48.802
78.6295
27.4768
68.9488
-9.70435
45.1025
44.1498
33.9723
26.7617
-10.6959
62.1645
69.4503
31.6201
111.465
62.6333
51.2041
45.2502
-17.7775
29.9262
51.526
26.5343
26.1006
76.2815
25.7832
-6.82149
37.9053
7.53953
29.8616
17.7576
42.4393
37.9041
71.5906
30.0532
36.9474
54.6683
17.2295
30.4345
21.5516
53.9417
42.5165
17.0979
-24.6141
29.8538
-19.9246
-6.77545
62.7322
13.0387
9.39186
-11.3061
41.7484
20.691
20.144
48.0953
4.45128
6.28693
67.8646
28.529
70.2998
41.6124
31.0045
0.591064
34.5571
36.5637
49.8144
9.09895
60.592
62.5771
-13.7527
22.0971
20.2807
28.2359
31.0313
18.5709
20.0951
54.587
-1.34933
-1.32558
39.6758
20.7246
22.2498
29.0518
19.5625
23.2779
28.7153
17.1392
37.7192
-29.0219
37.4225
23.415
-9.07296
33.5968
57.5408
74.5089
40.0302
227.186
3.7914
35.4838
41.397
1078.48
16.2023
169.089
19.1168
26.3051
36.9474
32.1795
17.2295
28.5605
44.0404
33.327
-29.5283
282.137
36.8943
-0.251198
14.8612
34.2071
8.18642
-10.5236
19.6287
-7.57602
3.68645
17.3856
-28.0348
38.8847
42.4731
53.3786
-18.0375
10.0351
-14.5943
11.4844
37.8993
86.59
38.3477
39.0089
9.34519
21.9959
2.46513
52.2417
17.6905
43.747
16.4717
2.49598
40.0883
56.2983
22.4075
-0.634239
23.9712
38.5276
22.3191
-2.39372
69.5795
4.27287
-10.6959
44.7386
38.4221
12.1393
23.2779
34.3375
11.517
2.83724
20.5559
27.6572
2.29805
33.6097
2.76508
59.3059
36.03
46.9198
0.403126
36.8647
-32.4333
-21.1023
-8.5879
-24.363
15.5234
-34.2135
37.5712
11.5944
23.6571
-18.0548
7.03317
3.50126
57.8798
1.82509
12.1017
-8.41177
22.0707
20.9214
11.2121
-48.9596
-9.64263
20.076
-23.9382
9.39264
-13.6726
12.0207
-31.9297
-41.5754
52.3607
9.38975
78.8625
-0.293593
25.0285
2.41618
12.8033
44.7734
23.5021
-2.89235
-20.3119
17.412
375.875
26.3461
-23.9455
31.1612
-2.28636
-42.555
39.6758
22.2498
29.0518
12.1393
-25.9643
3.98605
-11.3032
-19.6885
-7.19889
22.3524
10.7906
26.6609
22.5321
-30.9681
-20.2518
19.1901
-19.6779
-21.958
-21.095
50.6896
510.914
-10.5586
4.55386
38.8923
3.53192
24.3139
21.472
334.459
5.20414
435.797
22.0181
8.161
80.9831
43.3436
39.7734
19.6071
18.3942
25.8453
37.4562
19.8715
13.7095
151.567
10.1942
66.681
39.9988
24.0915
39.4317
50.5185
23.7286
55.8303
25.9029
22.6137
10.7247
54.587
28.6357
41.7779
23.1868
-1.98926
10.9117
-18.7145
8.37446
16.8558
10.6047
28.9117
13.5003
45.4609
-2.13632
20.1017
-23.3826
15.8061
19.8453
9.32431
12.6042
31.2982
19.9981
-17.4407
-8.83951
18.8305
-11.3757
-18.0505
-48.0049
6.51026
-35.687
-35.5857
-14.4736
-11.1682
-19.2114
24.3306
14.7202
30.4097
17.2846
57.1813
56.6049
32.8786
25.8904
50.2082
48.7006
-3.15707
44.7454
81.4087
19.3841
26.9698
20.691
63.637
12.4842
31.4675
45.1025
36.132
6.17068
34.0536
7.25725
51.5406
-25.342
21.4366
103.863
-7.22363
48.9636
218.355
-3.80697
38.4075
50.4634
2.54884
43.5275
41.2727
27.9875
30.1526
29.002
19.9505
229.059
20.6829
3.21423
41.5498
-3.38524
21.0642
20.4601
34.6701
37.0751
-3.2914
34.7601
59.3831
50.8311
-18.9919
-6.80611
44.8978
-3.7266
11.3206
25.7662
436.027
23.1919
49.124
44.4652
95.8174
-27.5199
159.063
38.57
64.3617
20.3433
5.22728
50.3956
12.1002
30.2879
26.7823
23.0918
25.4248
3.85736
16.4543
24.1238
6.44404
19.345
37.754
17.1045
0.963173
29.0372
-3.45076
-2.13632
31.3461
32.6727
-20.6607
25.5727
39.7315
67.5345
23.829
28.4314
-5.25931
2.32353
34.6701
33.327
9.82706
44.3906
-32.1103
20.4834
37.9553
40.0455
-29.394
69.1083
36.4311
36.5637
46.0663
36.2507
9.09895
54.9698
30.0613
41.1482
21.8546
18.4066
31.6894
12.5988
123.927
28.6357
67.5763
29.746
15.9333
34.6281
36.3964
49.33
48.9636
-2.78496
44.9188
34.6594
18.6043
42.5483
94.3781
56.646
35.4838
10.2613
48.0615
37.9041
33.8013
36.9474
9.8198
22.3342
422.602
44.5714
38.5082
16.2796
22.7201
35.3561
48.5944
24.8368
21.3049
15.7133
31.7794
14.9308
51.1188
26.3132
37.0106
34.9769
36.512
0.398258
48.9658
45.3956
24.2021
28.9774
36.6267
42.7119
29.7529
27.0608
15.949
40.4441
19.3841
12.8471
-6.01712
9.99224
557.331
3.82442
31.7779
-17.2006
47.8979
12.9487
20.0951
20.8538
2.39881
2.42255
49.0461
56.3319
27.872
43.9254
21.4038
85.5426
-22.4627
-15.0034
-17.5063
25.1635
19.1225
7.97955
92.2532
42.9801
65.7599
6.51321
29.3208
13.5413
7.56442
18.2068
95.8978
32.222
-0.154605
49.6626
70.8083
32.886
35.0202
-13.3697
-6.9052
69.1083
15.8164
12.2008
36.696
11.8878
22.0939
70.0733
22.5651
70.8228
40.8954
11.3693
59.1423
61.6745
21.9691
34.2579
11.7929
309.331
48.4867
0.894902
55.1698
72.0036
66.1966
2.1467
45.2155
56.1631
8.42247
0.29737
63.5819
48.272
21.2895
77.2607
-18.6974
27.9875
32.7501
44.3133
32.2352
30.0532
14.4586
22.8517
-2.02867
156.484
49.7526
1.28706
30.2163
35.3561
12.0501
16.4035
27.8641
-7.71248
39.3064
2.73134
4.62348
16.3959
3.11774
8.40099
9.13644
-7.76856
5.08342
-8.19326
45.6825
3.63496
-6.53981
10.459
-25.5935
-7.76764
-33.1113
-4.8893
-35.531
-13.1997
-54.9822
-6.01386
-26.5709
33.5635
13.3575
-21.9641
7.81663
7.60617
29.746
0.940796
-15.0347
-17.531
-37.4552
2.75226
-9.38116
9.75213
-12.6352
92.504
28.1543
44.8541
42.1205
37.9041
9.74642
16.9347
29.4512
56.5424
52.9233
27.9564
38.4182
48.3195
-22.0321
40.3823
36.8943
30.2163
10.9932
7.36496
-12.3976
30.8731
7.41651
3.76966
1.81238
11.7634
48.802
29.5143
8.73994
44.0082
-34.9041
41.4695
24.7808
36.5666
30.368
590.17
6.48861
46.6195
62.668
27.1934
23.1544
10.9293
80.3807
57.0778
2.47708
27.2988
260.604
15.4099
18.124
47.8986
11.9424
-34.7124
8.3181
15.7816
34.3375
-18.468
47.0896
-2.78496
-6.57006
-33.4358
39.219
18.2869
22.3653
17.0342
15.8835
16.2023
47.2744
15.3686
5.69035
-2.40797
35.9276
-42.7406
-30.1397
-2.81126
40.8232
-18.2839
4.77501
18.972
-75.2138
-0.131306
19.2146
-10.5542
-4.90138
165.806
16.7868
-11.2229
-11.3061
21.1337
18.2699
31.2287
45.8823
-19.95
19.1389
5.10983
6.58154
-10.8615
5.46147
-30.9927
29.5934
-19.4839
1.38114
-29.0694
-34.5035
-5.84576
6.84383
19.7384
1.72323
19.8
-43.1239
1.15237
-10.853
-30.0909
3.49885
-36.1124
66.3732
-17.2126
25.0677
163.868
14.0749
19.8294
4.39157
10.973
29.5901
36.3402
48.6445
-17.5008
25.8453
12.7844
40.4016
5.45247
40.7098
30.2241
38.0061
34.2817
56.5424
73.1985
48.4867
49.6665
6.44404
47.6408
34.3375
13.3911
20.8526
17.8298
41.1706
9.6677
37.345
72.5333
13.7932
77.2607
148.094
41.106
69.508
27.1279
12.4542
79.1336
30.3612
40.6955
67.7868
30.3479
51.0493
9.21573
53.4107
33.327
386.514
21.6416
6.21326
65.3602
10.1942
75.9191
57.3107
51.2432
15.6582
15.7254
-9.29404
-9.45158
23.9712
-1.74919
68.5126
1.70434
-19.2603
7.73533
-36.9328
34.0536
-1.76416
35.3682
31.8629
9.3282
63.6031
76.504
1.17495
8.37446
27.0376
6.004
-18.2574
239.618
-4.6419
-0.0460206
8.70607
34.156
26.3051
5.98509
24.2083
15.9294
91.423
0.45673
51.6267
57.509
7.24507
4.55386
359.358
7.24939
14.9436
4.60541
-29.0265
-27.2356
3.33007
-19.6015
105.414
40.5991
62.7489
19.4438
32.5239
48.2133
32.0992
40.3147
22.8717
112.212
4.572
267.074
45.621
18.4693
14.5976
32.481
19.4736
1.95035
14.9113
25.6027
24.0288
31.0313
146.416
23.0135
25.9979
25.3037
49.33
24.6355
73.3265
33.6744
12.1706
-12.8211
12.9821
59.4149
74.5089
23.1636
52.8978
-14.9493
2.76508
47.2744
30.3612
20.6829
5.08829
49.0461
51.0493
22.3342
47.7885
38.9492
21.6416
2.56422
56.2435
-15.0542
39.8744
30.0613
61.3734
29.3547
34.6379
21.3179
90.6199
21.9764
39.7734
66.5517
37.8642
-16.2755
31.0738
47.4951
39.084
-21.0096
4.37005
16.9429
69.2592
518.725
-2.20808
3.87301
40.4016
-2.04379
1.35441
69.8652
-8.82184
26.3468
5.38319
29.0518
-4.7273
57.0111
17.4709
4.02077
22.7267
44.9188
36.5335
-20.3174
56.0856
78.257
32.5339
56.2653
35.4838
36.03
45.3537
39.4235
58.4164
-1.51117
52.3192
1303.41
20.2085
165.375
68.4933
0.23129
29.7339
47.3256
28.8318
73.9766
73.0088
39.3769
16.8049
26.7559
42.6328
46.2213
92.734
45.3758
92.0693
43.5215
675.623
-0.16073
53.9563
-15.3385
55.0528
11.1312
47.0033
76.5431
2.60696
-11.8786
29.5934
27.9413
8.85068
11.7691
13.2284
-0.239012
966.085
-8.54849
-2.95902
4.35245
-33.4606
26.4748
-23.3997
5.56336
32.7853
215.815
398.621
32.0267
-19.7237
12.4542
7.91905
15.3686
-3.38524
6.07167
-7.65087
23.4257
-9.77654
-1.64278
-15.2437
26.1056
-25.763
-8.68017
-57.505
40.9973
-0.917613
12.3331
-14.3491
1.47915
171.273
3.82442
-8.1305
-9.24546
-4.57594
24.1931
-15.5122
-5.09746
20.7246
5.38319
6.56299
-25.4151
163.833
26.8412
-23.3997
-39.4142
-2.82192
-22.6252
3.29438
-10.5696
28.535
-11.2011
7.37281
6.832
-14.6164
5.08829
-44.1952
-24.8432
39.7054
29.2793
-8.6845
38.287
-39.6023
55.236
41.1497
-9.3488
5.56051
71.7335
13.1947
70.7438
29.3547
68.3711
-14.2894
-5.22394
164.405
24.6029
8.36268
-8.35085
22.1423
68.9488
20.5896
31.1159
3.2552
34.6488
66.6961
61.1917
29.129
35.4564
5.60183
35.9987
32.4502
298.8
36.5637
47.0033
32.5248
54.0328
16.6625
32.7149
30.2879
39.9008
11.3693
4.79439
-5.09746
-10.6959
24.6832
0.940796
17.6884
25.152
-54.0753
26.4748
-38.3922
-20.6736
-17.8145
17.164
423.403
19.1225
-24.6251
-10.2641
23.3024
8.60088
-2.53833
9.79312
19.1168
45.0457
79.0312
0.362893
-9.52494
62.781
44.5714
51.8868
-3.99933
53.3619
7.43458
26.7559
258.697
35.1365
38.725
62.7489
23.1919
10.0351
8.85796
11.4844
139.64
35.9902
56.0613
36.6267
40.8829
29.5934
1.1308
5.12927
17.7822
14.769
34.9548
57.24
55.3456
7.24698
36.0391
49.5367
-20.1505
-3.97069
56.7731
44.1602
46.706
-11.0729
19.3475
24.7522
41.5639
18.3457
26.483
0.165281
38.4552
0.591064
43.9274
38.4378
68.5551
54.9914
24.0477
29.7809
12.2577
25.2186
-3.44534
41.7748
21.2177
24.4721
25.1302
36.0246
25.539
12.7062
-11.6329
27.2839
60.6681
33.6911
-35.3346
365.681
-27.1478
20.5559
14.9817
-12.3178
2.25587
26.7202
-0.262255
-4.80862
2.14684
454.884
-6.49108
-3.34501
-3.42775
-7.13337
2.32353
49.6626
10.8382
-14.7612
-43.3547
5.49089
-4.0941
24.3823
43.2552
10.9508
-17.2615
17.5995
11.3207
28.0297
44.5859
7.16225
18.8655
-4.57594
3.22848
7.73533
-20.09
-46.3032
-1.5537
-9.26043
-2.80734
0.821837
28.9001
-12.8458
-1.9329
-8.44412
-24.0655
-7.63264
15.3743
5.35994
-13.6315
-21.5085
45.1452
12.1354
76.1724
45.3537
31.9273
28.4314
28.4739
47.3011
-6.71384
585.239
-13.5988
35.6971
5.97222
21.7831
21.4205
48.2626
3.50126
-2.09028
35.5583
35.1892
14.5218
111.475
-27.4078
-33.0685
-25.9969
9.78831
23.4481
-38.9725
1.01948
-7.5214
321.846
-42.1879
36.7111
3.52457
3.51599
-9.4835
30.0045
24.5145
-4.04173
30.6507
-29.4429
1.55895
27.9069
15.8483
-12.8157
35.2156
-9.70435
35.7321
16.0388
29.8153
-13.6381
52.7129
15.5173
36.1557
30.3054
54.4578
66.4872
8.3181
38.2704
45.5819
11.517
44.2785
-31.833
-21.6106
-29.9959
-8.13593
15.4758
-13.3807
-14.0122
45.7912
85.4376
20.5687
24.6356
25.7227
25.676
23.494
17.2697
68.7238
32.3086
39.2008
45.9145
91.423
21.0715
25.6499
32.0904
66.0663
6.31236
23.2096
53.3619
20.6363
46.6195
68.2902
25.3193
17.9553
54.0765
62.4661
40.0883
58.1723
22.4075
20.2807
58.2209
41.0597
21.9691
58.3351
51.1245
4.29662
62.1645
80.6947
12.8795
252.066
15.8874
36.4291
77.6258
38.0856
41.5021
41.4674
12.2076
13.4158
54.2115
53.7927
52.8978
28.1543
31.0897
13.0724
41.5022
59.4559
18.8088
-30.519
4.06851
-31.4962
-5.17273
59.0329
14.1453
-21.2017
-24.1316
-15.2437
9.23903
37.9553
-34.9171
19.6287
-13.0969
-24.4245
19.2596
-4.21887
-0.630391
-42.4004
10.0351
-7.09801
-2.38644
19.1586
30.9444
-15.1533
-10.378
-15.8471
1.52756
29.9599
-12.5274
19.5645
-6.85282
9.09895
10.8495
2.49598
90.6881
164.994
29.9038
-19.3749
-1.27105
-4.56029
26.3461
-10.4771
-0.519651
33.9723
268.516
204.822
56.5424
65.7022
42.8645
57.1628
32.754
53.2957
45.5819
10.58
40.5303
-16.8405
3.6893
38.4075
48.5893
52.0201
21.9757
21.595
39.3094
11.6672
7.87236
24.431
23.829
19.1901
-35.7619
19.6775
-21.8977
-4.66575
2.96278
49.3692
10.973
-19.1356
-23.7409
30.718
9.44662
5.54095
-6.25644
-4.1398
-11.1195
26.0672
-13.6381
32.0982
-14.4678
-27.5625
0.109904
12.8795
19.6815
-2.85323
27.026
-3.14381
4.02077
24.6008
-49.6366
26.1781
0.926209
-42.8062
9.23396
27.5558
23.9091
11.9192
15.4165
-35.564
-4.73119
-19.4049
-7.07348
3.21423
15.3129
54.7108
-11.399
32.796
-16.4099
10.3972
-1.64278
-21.8977
26.0048
34.8219
24.0693
14.7884
49.5815
7.79906
32.4045
-8.76731
-21.4269
33.8424
18.5709
3.22848
50.8388
56.7467
47.4001
73.4089
82.2199
92.77
58.991
62.6333
49.33
291.69
48.0266
-44.9514
23.367
14.3529
60.7708
45.3594
65.1386
49.4005
64.1422
22.5321
35.4838
55.4525
56.4948
51.9596
42.5426
19.7458
4.1976
11.0898
36.5441
27.7048
-8.9136
25.3897
55.635
-65.8435
-16.9979
-20.1408
-27.5199
39.1232
-31.0353
-10.2879
-3.10469
-5.89358
40.0883
13.1948
26.1557
-22.3639
1.04626
31.6894
-5.07371
19.061
17.8074
-29.0902
15.8144
13.9076
19.345
17.1045
-14.0294
11.1856
-3.45076
23.8076
29.5313
-23.6881
232.808
209.939
35.4838
20.7823
-17.8496
31.1949
0.376094
-1.80591
11.5648
-27.7481
11.6939
-52.6285
74.0254
14.5863
31.0119
14.4055
24.5942
-2.12526
41.0981
15.4665
-16.2755
48.4936
2.83052
11.8878
-49.1206
79.3327
2.60696
39.4317
3.66688
68.9488
-13.4525
-15.8203
9.2006
-23.0084
0.52474
-21.9403
2.921
16.8704
-5.66433
25.152
-1.26975
4.02077
39.5933
-42.1403
16.8078
34.6594
-54.0505
-12.3178
52.8557
9.10808
27.0505
-5.66822
24.6356
25.7227
16.3057
9.43849
2.23696
11.6939
-13.2731
21.0715
17.8935
50.0128
37.7126
15.4665
13.8086
10.0911
43.9916
5.64373
1.81238
24.8818
41.3057
31.3884
49.9694
38.386
4.45128
49.3905
51.5562
38.57
47.4951
37.2099
-24.7578
36.2292
43.8364
19.754
27.0927
137.11
-20.0117
71.3394
54.1782
16.3469
28.3501
30.5098
15.541
41.5498
27.872
21.5555
10.2652
4.56997
62.4485
-3.4755
50.8377
58.9742
-3.75896
-6.26186
32.2409
-15.2548
36.4208
32.9637
-11.2904
3.08387
36.03
52.8499
69.4086
24.766
-2.44821
20.1272
70.1229
50.5996
-44.5209
8.78332
30.2163
-22.74
20.4834
-7.02232
-12.4283
-31.1383
8.38432
-22.4673
9.30864
42.8714
-10.4205
-0.917613
-13.9038
17.51
-19.012
-71.6094
-1.25215
10.1032
-37.405
16.7853
-54.9822
-4.1398
-13.4525
-44.8527
14.8228
-12.8794
-29.4603
33.8431
227.46
54.3517
-0.0421306
-7.61146
57.9481
27.7783
4.9578
31.16
-1.84793
37.4225
36.5335
19.038
9.23396
57.5408
-12.4437
17.2906
69.508
40.2464
63.054
54.7707
10.7105
51.0493
16.712
51.8868
62.0755
172.163
26.7109
-3.05798
-1.15325
75.8507
37.4016
-11.3061
30.504
15.0688
23.8921
59.0008
8.19941
60.6348
37.7214
32.2771
-6.9052
15.8164
17.4885
53.2067
37.5576
58.0148
1.99894
34.7794
39.1857
5.10255
47.0907
21.1632
58.4164
40.9904
2484.08
0.894902
17.6557
33.9711
-0.910893
398.228
28.4084
37.345
70.6593
40.0302
88.5051
20.658
35.4838
56.3896
-15.9756
31.1949
31.9273
23.829
956.094
35.9701
32.3086
20.4601
70.2773
-12.6617
51.6267
9.11913
24.2316
67.9403
11.9652
36.4953
350.371
-3.7266
25.1867
10.3268
38.1248
20.3433
-0.394919
47.5845
35.6835
16.2324
35.2156
22.1548
50.7247
36.6535
42.9338
-8.01592
60.2905
27.872
45.9184
25.1847
53.263
11.8487
24.6355
50.8377
42.1557
-5.32483
41.0931
81.2596
43.5275
6.51321
93.039
7.91905
24.431
26.6864
38.9492
0.45673
36.6341
24.5942
-0.251198
-7.62757
-10.7705
184.349
-3.02731
25.2509
11.1646
-38.3968
-10.3691
-4.16619
-19.6015
13.5848
15.2992
40.2601
30.6882
-10.5797
25.7246
26.6549
49.6851
18.5799
40.2218
16.012
5.27569
22.4637
3.2552
0.915622
41.0059
15.8546
64.9399
38.4791
41.4894
41.0786
62.9036
82.2268
36.4311
29.0674
557.686
32.5026
-0.394919
56.8439
2.60696
15.0688
281.029
23.7286
61.4525
80.2508
48.8506
51.646
50.4301
20.8538
30.5098
45.0875
35.3682
90.8501
36.4291
85.1221
14.6598
-10.0347
48.0266
0.0261403
29.9742
-6.26186
13.9191
52.8557
13.6017
27.8487
23.4691
46.0822
37.4353
32.1319
46.2907
30.9902
-14.5894
-40.8666
-16.4171
-33.8878
105.885
8.96412
-40.7727
18.6094
2.34801
-16.1764
-31.1383
28.0312
0.021529
-9.43202
23.0078
16.9428
-38.6522
-38.6907
-16.2755
29.7529
-4.79834
17.823
34.8219
6.26564
88.703
10.1032
-22.4125
20.5335
-32.2508
-17.2006
-39.875
37.7204
6.14694
31.2425
1.04694
32.5571
29.9888
1.83194
9.25513
37.3334
63.3855
-32.5235
18.0415
3.10847
25.1635
165.3
309.704
89.6929
44.4645
17.8469
38.5859
36.9671
36.9204
17.8718
-6.15611
28.4314
-9.00744
0.449468
374.407
-55.7653
105.539
-4.79834
-2.79168
16.5952
-15.3874
-3.12622
29.9038
-4.1398
-41.5635
-8.32407
-36.1269
2.11313
-6.97153
-25.6884
-12.7981
22.5987
9.13132
424.48
-8.47543
15.8144
624.853
15.5968
-42.8309
9.23396
25.6817
25.7832
-12.6945
5.49874
-12.2275
14.3283
24.7856
45.3537
-3.67998
3.21423
-65.2294
-33.8878
14.0553
-24.7691
-44.5209
40.3823
-25.6459
14.7604
-10.2879
1.08871
6.26564
-71.6094
-10.6225
66.3252
13.0372
-26.8712
-15.3842
-22.3639
26.0672
-5.38313
-10.7197
-33.1847
31.969
25.9979
15.9333
-40.3346
-14.1707
47.6408
88.6854
-12.8458
-2.82192
213.941
-2.01044
40.6742
226.308
28.7858
32.2831
9.4136
31.7357
17.0342
-14.1015
16.2023
7.87236
3.81629
79.0312
-48.3628
-20.1653
-9.52494
12.1813
29.1379
-32.4461
-21.8977
7.26412
10.1942
27.1934
27.3256
0.64344
-5.89358
-28.5059
7.57255
357.312
27.7193
-13.4525
-1.74919
16.6969
-15.5122
-3.19965
28.4314
28.2209
-9.60934
8.28538
11.8487
-7.22363
-29.0219
16.8078
53.4001
20.9121
12.9821
20.161
26.9117
36.0312
35.4838
30.1526
6.832
-23.9868
-14.9244
82.8218
-8.92086
-28.2656
25.2997
12.7123
-38.7643
26.0048
28.9349
7.22489
-22.8837
6.24411
380.512
11.1631
8.97867
-15.3265
-11.1195
33.5635
24.6019
755.569
33.8431
35.3682
14.0593
19.6356
-8.54849
6.41131
281.714
-39.0828
-38.3922
-1.9329
214.57
0.29737
14.8562
21.9336
-18.0659
41.106
9.53792
16.2023
19.1635
79.0869
11.3126
4.11103
-3.29866
-15.1471
10.3072
-6.46938
-30.5721
11.4757
-78.962
2.34801
-19.8939
20.535
-11.3061
173.87
366.456
17.3329
82.4266
-24.5967
20.3424
-1.47581
84.924
38.1248
-24.7578
21.2366
28.8439
-3.82938
-15.6268
9.03631
11.3693
20.445
18.221
15.2316
2.39881
11.7929
11.3543
12.8795
12.1852
-12.2236
-16.0448
60.7592
0.604319
-37.2087
0.926209
11.5418
27.9746
5.06697
111.99
28.7858
43.5275
91.7058
-14.1015
38.6911
20.9908
20.6829
20.0808
22.8092
21.0642
269.711
16.4604
47.8785
-4.33514
28.3423
-24.6141
52.3425
11.7183
-14.3024
-8.64951
9.9614
8.32013
6.57865
25.4516
8.1397
117.795
-49.1206
-27.3781
-5.54591
13.0372
-13.7527
9.4952
14.1647
-13.6381
-1.34933
-29.4366
24.4728
0.940796
98.3463
-40.4076
-12.5141
20.8526
28.0522
6.54841
12.9821
-0.453752
4.42291
15.4165
-7.453
-0.123458
-5.45461
14.0095
2.29686
-3.37204
30.0532
-4.28204
34.0536
-31.4962
-10.7949
16.4604
12.2713
-2.46107
-26.0056
-18.9919
44.8463
73.5625
-29.2642
-1.95382
-33.7949
-20.5385
-9.84107
1.24368
17.7713
2.27232
20.1024
13.5364
-17.7813
-16.4837
-17.0273
-19.7483
-0.346504
16.475
-15.7358
18.2477
-8.77927
12.8863
45.934
6.71091
10.973
-6.01712
-18.1187
1040.84
-9.29404
39.2741
-2.50831
7.1046
2.92032
-38.001
33.9723
-31.3344
37.8017
26.3468
20.3757
32.7999
23.3106
38.2704
-1.26975
-33.4606
32.097
-29.0219
-0.947857
-18.4433
33.5968
42.5483
35.1535
-8.69555
6.04618
-16.8233
9.24687
5.78979
8.70607
26.6597
26.613
50.6679
1.34016
-33.3703
-30.1397
-46.3949
-10.2175
10.6574
2.10536
7.36496
135.407
-16.1764
38.3694
-37.4051
-25.5722
240.279
59.4577
5.86224
-55.6309
13.9423
-25.2805
125.291
-18.1187
41.9624
-20.696
-38.1156
1.4824
-9.70435
33.9723
13.6432
19.061
43.2134
12.8795
64.659
-2.92629
21.4038
-40.9568
-5.38428
-15.9034
-0.0588348
-24.0655
-15.4463
-12.4437
-9.32706
12.995
-5.45461
23.3798
199.861
21.0375
13.4946
18.8088
38.8215
5.94258
24.8123
18.5861
0.936867
33.327
29.3981
9.60162
-15.2437
-3.27419
-3.05798
66.4804
1.8956
-39.4171
-1.0502
8.58498
6.24411
3.66688
35.2156
46.0238
-2.04379
-24.1238
20.9351
18.5016
30.8069
13.9076
23.0931
-12.8458
-5.38428
31.8003
178.962
22.3524
-6.17743
4.42291
7.92024
-11.2011
82.3354
33.9008
25.5727
562.643
-19.2746
-25.874
-18.8953
72.1514
-8.9136
6.64908
51.8868
-11.4956
12.9872
-8.89639
4.43829
0.720818
34.6212
-5.68388
11.7634
-7.967
4.99181
-1.17092
-0.512373
41.4695
4.16611
-29.0257
2.25699
-20.7755
-4.75579
6.64168
7.14976
35.2156
3.72299
-21.6649
0.956453
8.58498
-2.26899
0.621913
-22.4125
-11.3256
-2.26573
9.03631
-12.9936
46.0238
-45.4972
-36.9566
-29.4366
31.969
25.9979
38.4221
0.894902
-6.53309
8.42247
-5.32483
3.61176
33.178
25.7832
25.0376
6.04618
-31.8159
-3.87159
-3.58055
-25.3459
12.5846
34.0536
-5.25931
-26.3915
27.1738
280.704
-68.8837
-0.847186
23.7759
0.23129
138.55
-23.8889
-3.05798
43.8243
546.241
-9.3488
-1.93575
36.1262
20.144
51.8435
36.512
-12.4537
13.5167
2.46513
11.0123
34.5571
15.949
36.696
-4.14305
16.7853
-11.8786
8.97867
56.461
-18.2159
-20.0662
39.6758
33.8431
0.821837
17.4709
13.3911
17.1045
14.9337
-14.6952
117.93
21.9336
-3.32415
5.66547
39.523
53.3649
42.4393
20.9908
34.0536
-31.4962
5.46759
6.55907
29.1379
-18.5094
-50.851
11.1131
11.7183
272.46
-0.986008
-9.45009
-24.4245
0.518975
-16.7904
19.6454
-34.9041
-33.0685
-27.7127
-4.2605
-18.5006
13.5364
55.3073
275.871
22.3281
186.399
0.591064
8.45272
49.3692
-4.01951
15.6144
49.4586
-4.1398
1.54005
18.8655
14.4729
-36.9566
6.17068
13.4388
28.2209
16.6276
-8.47543
-29.1632
25.152
54.9522
-12.1923
-10.947
38.8002
7.04251
-14.9493
18.6172
30.1526
-0.983054
8.70607
11.6672
-4.28204
9.69071
-10.8815
34.1827
-15.1471
8.96412
-44.5209
11.4757
-26.4881
22.3575
-3.05798
10.0911
3.66838
-35.6689
38.0003
-14.9163
25.7662
40.5991
15.8973
-42.4004
-23.6981
-12.8784
29.0703
19.1236
14.8318
-21.6224
4.76761
35.2156
-9.39547
-21.358
-2.83251
17.9704
16.643
-2.88605
53.6955
0.259951
-3.89897
16.0519
-28.1314
-22.5946
-26.4862
46.6195
-16.0427
36.696
20.3433
8.11818
8.22916
-26.3182
-9.762
-7.83028
-9.24546
16.0388
-13.2882
-15.5122
46.1537
205.735
23.7462
36.6542
45.6756
46.8554
-5.66433
18.6255
50.2671
31.16
-3.72199
32.7373
14.9817
13.5003
37.2191
21.9757
25.3432
126.376
17.9712
3.70211
20.8875
1.35982
17.2427
-30.519
2.19444
-24
-3.29866
-24.5175
4.685
31.4529
64.7451
-8.08327
8.66459
-21.803
4.55386
36.3121
26.1238
39.3748
15.6582
29.6699
-30.6193
22.0971
-11.1195
6.66846
-49.2454
5.86126
18.3284
-13.507
33.1165
272.787
29.9888
-56.2641
-1.98926
46.7037
5.28948
6.83187
18.0415
-14.9664
1358.64
44.0297
57.9597
55.6668
52.0201
169.341
39.7794
-9.32706
26.4045
-14.1015
36.8171
41.6522
24.739
36.9474
15.3129
15.3554
17.3161
18.5861
65.1861
10.3972
40.6424
-0.251198
39.8293
-33.043
238.894
24.2831
24.3012
39.8744
33.2625
32.7639
-3.15707
50.3676
57.1784
45.621
24.0915
26.8588
120.673
52.5501
41.1482
28.2359
36.6535
22.3191
38.8357
92.0683
47.3764
8.04475
58.4164
73.1985
65.3533
66.5331
90.8501
21.4366
66.3814
68.0707
-5.34956
47.0896
14.0816
-34.3729
15.7932
34.115
17.3499
25.9747
16.3535
27.3415
5.57618
26.5097
36.9204
31.2425
-26.8111
22.0012
28.8934
36.1381
859.716
39.4452
0.350026
25.5312
-2.12526
52.3425
58.57
45.6677
13.8393
64.6063
1.8956
16.8049
56.741
22.565
6.21326
23.1937
7.38309
50.6192
134.147
-38.7119
1.60269
-19.9928
23.2217
-26.8712
10.8527
-17.2006
19.7869
-58.6157
33.9723
6.14694
-35.0588
-5.51229
5.38319
4.68893
-25.342
2.47839
-37.2087
200.551
8.37446
48.0861
32.2409
28.5943
40.7164
25.3432
40.169
33.2189
10.6835
-7.09314
19.9981
1.29993
-11.732
12.9639
57.1589
6.07893
42.2563
23.7759
35.8385
39.8293
2.56422
26.9577
16.8881
28.0493
31.9354
303.128
42.4731
27.8387
5.08342
19.1653
19.9177
25.7179
-1.85176
67.8493
32.7255
233.404
20.2682
48.3341
14.9674
42.3603
6.21326
54.1158
34.6896
68.5551
21.2582
-24.6342
-11.6393
68.1993
60.0464
24.2816
18.1064
39.0214
46.9765
35.4375
5.10255
54.587
41.7779
50.7097
8.39117
28.9001
-8.40716
48.6669
9.23396
40.6742
52.0201
2.54884
69.7644
26.2802
24.2394
28.5338
69.7165
52.542
35.0733
26.5573
20.9776
54.7974
-9.52494
32.796
78.3046
11.7011
31.0119
48.1387
-7.74746
22.3575
54.8219
21.3049
26.9577
23.3769
20.6363
1.81238
41.7484
5.69844
23.8921
27.4806
17.7713
11.9475
37.8796
37.7214
6.04018
47.2346
42.9428
38.3477
55.9898
6.44606
36.5637
25.9655
58.1723
84.2517
16.2324
18.349
30.1099
38.5276
16.6969
17.1057
23.0135
-23.8144
110.89
37.5912
37.2423
51.5406
8.3181
47.6408
24.9672
142.702
45.2155
-17.7775
-9.07296
12.9821
5.06697
43.7783
39.7794
31.9024
29.8616
0.891012
6.832
146.6
52.8499
20.6829
69.6608
28.4739
20.4601
29.0479
-10.7877
64.7451
42.5165
-5.8734
33.6019
-3.05798
-4.90138
41.1497
5.64373
11.1827
8.08733
63.4861
0.823863
21.5712
61.0588
14.5976
38.1032
28.1873
61.7629
3.41412
26.3618
48.8349
38.2486
4.16551
-19.153
-2.26261
34.7801
-6.79824
39.3591
26.089
-0.332714
-6.2866
18.0415
-31.833
3.10847
37.345
35.052
25.7832
71.8893
-1.8308
48.8933
208.912
55.5577
30.4078
54.4161
18.2068
114.638
37.8442
36.0567
-3.90274
72.6824
15.4493
62.8711
12.5315
32.0904
-18.9919
-0.345969
869.335
27.0608
47.8081
23.5775
47.4951
50.3284
30.607
66.3252
12.1002
-20.3119
-3.20276
11.8474
19.8026
-10.827
21.7908
-7.88481
42.4869
23.5357
-7.4925
17.6884
27.026
43.7078
-12.8458
33.9711
-2.78496
31.8003
-14.6952
53.7927
35.1535
19.4154
34.1572
5.66547
47.0192
45.8686
33.0689
52.7942
15.5836
44.7454
8.32013
23.4452
92.4727
35.3359
20.2198
45.5995
39.1513
29.1243
10.2261
-24.0601
30.5304
28.714
23.5507
1.98329
36.3746
29.2871
12.7062
27.7224
-2.85323
23.3106
-20.0104
-31.5865
0.237916
-0.910893
-29.0588
31.3039
546.774
13.7932
52.8978
24.2394
180.078
-12.7424
-37.4132
21.9549
-25.874
21.0642
19.6775
29.5788
-31.4024
2.90095
3.16113
-62.0954
9.23903
13.5924
-39.7014
19.4456
415.93
14.6989
23.1544
-5.08008
12.8033
26.0328
1.01332
8.35205
28.6564
41.3543
239.711
48.9648
23.0135
371.385
30.095
25.9979
25.2578
32.6482
62.4485
28.3836
56.4599
44.0297
49.0231
74.8263
23.4691
19.5542
32.9637
-7.54228
51.9596
6.93533
10.3755
-21.1889
-7.49643
-15.4728
3.83798
90.3052
8.66459
-1.18823
-0.216215
9.32135
3.76966
24.8818
164.994
53.8772
60.8748
8.19941
15.3908
36.9689
20.8548
0.417981
21.5741
77.2196
38.5008
24.0164
24.3377
29.4921
44.7454
40.1793
62.9329
4.39157
200.254
-11.6393
-5.54591
54.2667
-7.83028
22.6137
49.772
20.445
-8.01592
8.021
39.6758
63.8282
12.8795
32.7999
2.76897
30.2577
93.9412
-0.910893
41.1706
12.9821
53.7927
44.5238
10.0451
73.5126
239.924
82.3354
24.5304
8.38728
36.8171
47.2744
30.3612
31.9273
12.9639
40.2923
22.0826
11.4757
-11.4956
-29.2949
36.4953
-14.971
18.679
28.63
15.0688
20.144
6.86587
28.8141
42.5911
81.5442
29.8243
-6.62985
46.46
6.21326
37.2492
16.0812
25.0063
1.47915
58.8289
5.69849
44.8963
27.4768
68.9488
-22.8228
-3.62326
36.6535
16.3469
30.2241
36.132
-12.57
30.9259
14.0134
21.4366
1263.91
96.1817
5.89483
43.3414
-34.6441
-20.6736
149.789
35.052
25.0376
-16.8233
3.62467
15.1601
17.7576
42.4393
34.156
19.1168
16.9347
14.8379
-10.3075
18.3345
-25.7802
64.7451
27.524
20.846
20.3635
22.3575
30.459
28.8318
1.81238
39.8744
22.565
29.3547
2.57721
0.664733
4.3392
663.187
-1.0502
38.4378
45.621
14.7212
19.3626
193.762
31.7779
-3.62326
53.5201
123.519
8.85068
73.6133
34.0536
13.2284
42.8645
47.7924
-10.3495
13.9403
27.026
-6.89195
17.1392
50.8377
-17.7775
7.43743
36.5335
0.29737
54.2115
147.496
37.0276
4.42291
13.1617
48.8933
24.739
30.0532
56.5424
-7.13337
34.1827
26.0823
102.136
7.95299
31.0119
74.3756
24.5942
1.62287
174.157
2.56422
-1.15325
-16.8451
181.552
47.6755
44.06
53.5626
4.39157
14.7212
22.0939
34.3551
36.3402
1.95035
31.7779
10.6102
-2.20808
20.7396
27.2832
33.9723
13.6432
11.7929
43.4239
20.7246
-0.239012
23.4296
-27.2161
19.5625
25.152
-6.89195
-22.2162
-36.5182
84.2741
29.0372
9.6677
20.4784
52.0201
36.0312
11.2877
63.5948
17.7576
21.8245
47.2744
54.724
48.7939
41.5498
9.73322
30.4345
57.1589
46.4454
-10.7877
22.7201
95.3262
-1.15325
27.125
3.66838
-20.5932
3.68645
34.2522
17.4577
3.76755
9.07674
23.1544
-12.5763
17.7224
-31.5563
39.9008
17.4696
17.6339
0.417382
30.2241
23.0135
-18.1922
26.5573
37.5912
-2.11308
30.9259
124.51
131.974
17.4709
-1.60143
-1.63615
0.963173
7.43743
27.1631
-20.3174
33.178
87.6274
38.1561
17.2906
-13.0752
61.7207
47.0192
100.217
20.9908
45.0457
-20.0237
27.8788
32.683
15.949
182.873
23.1322
116.814
32.592
451.726
48.6445
-6.25644
23.9712
12.7844
48.556
20.0951
63.9573
17.3913
-6.94778
26.5573
42.1702
51.4947
81.4067
57.0111
32.4634
35.8799
31.8003
94.6295
69.2041
6.94103
40.7757
-12.4437
56.646
30.0283
134.809
50.7674
12.1354
29.3208
22.9116
43.4796
-7.17589
-3.38524
48.5711
-37.0246
47.8785
31.2721
65.3602
62.668
2.83052
8.97541
28.7329
9.44662
44.8963
23.7286
29.5934
7.62114
27.2832
29.8153
18.221
58.3351
75.4874
-31.3106
25.9979
51.5406
29.0059
2.6959
60.5744
-5.34956
-34.6441
41.1706
-1.5767
580.824
619.761
44.5238
13.7932
28.535
9.4136
37.3579
-19.7237
33.0689
36.03
17.2427
18.8088
16.3327
26.6864
-17.8038
336.926
-18.2839
44.1304
27.524
9.11913
54.2166
26.7109
13.0387
-18.7191
-7.55795
56.741
52.2417
40.3118
70.4292
18.4693
66.3252
28.1873
39.2741
8.73609
46.46
20.2807
20.7396
205.978
-29.4366
101.52
84.4429
20.3757
0.894902
34.555
42.0186
30.223
30.9482
37.4225
25.2891
7.79363
89.8188
29.4298
23.9091
26.9117
32.2831
73.2562
-13.1645
6.98202
14.4316
21.6199
15.3957
5.04806
14.505
14.9924
465.299
-2.72125
-0.587007
0.23129
-30.2363
-3.87944
-27.4208
-51.753
-5.70195
-3.22916
-37.4051
8.8996
16.2362
-6.59154
-3.98202
18.4684
16.3278
17.2913
36.7843
-13.4644
57.0458
23.4452
29.1997
41.8729
14.7212
18.3457
26.8588
56.9549
44.8963
-10.0046
33.3415
-7.83028
0.124874
22.3191
94.228
73.4089
43.2134
-10.4226
10.9117
-4.41253
10.5453
28.1371
43.9817
5.06697
-46.1769
1.75061
0.167587
-42.2125
-25.0271
52.8499
30.8089
177.119
129.039
104.553
51.2217
23.2217
-13.7527
37.0897
9.03631
-26.1121
25.4091
52.3041
50.8388
0.548486
54.6683
37.5912
-0.239012
28.9328
36.2116
35.8452
10.3335
44.0297
26.5343
51.9186
40.7757
-4.94742
45.4016
9.4136
39.523
-0.983054
37.9041
62.2203
63.7864
21.0179
-19.3148
-14.2101
20.6146
32.2091
113.612
-44.2918
64.524
23.8998
-22.7357
31.7794
71.236
14.9308
18.8169
37.0106
29.3547
60.8748
2.57721
6.28693
22.8871
35.0949
547.467
0.417981
2.46513
53.2977
27.3256
36.2507
-0.394919
7.57255
54.2667
-2.50831
88.206
85.3792
26.0672
35.0876
26.7617
2.42255
73.4089
56.3319
24.1238
49.6665
8.39117
38.2704
62.4485
-18.468
45.2155
40.2816
41.0931
43.7783
24.4061
18.6172
30.1526
334.475
42.4393
39.7782
61.9123
42.5696
5.98509
52.9233
27.0194
18.7405
-1.34324
-24.8432
1060.81
10.5387
-19.9289
20.4834
-40.5393
-55.5012
-30.9711
-35.0162
-29.1612
2.83052
-21.4001
23.1322
-56.6169
-3.01524
-11.1681
-11.6361
-42.5005
17.9285
1.98329
25.1302
-12.7011
34.9093
-26.6492
33.8431
40.2962
2.76897
4.56997
53.263
45.5819
-20.3421
56.4599
-23.3997
32.7853
48.5893
72.5333
80.1311
47.5264
28.535
31.9024
22.3653
6.21326
50.3676
6.44606
42.3182
10.973
1.47915
21.2366
53.2067
37.5576
63.637
6.86203
8.54252
3.22848
37.7204
19.2891
49.0461
8.39117
36.4291
53.263
39.9597
4.02077
28.3489
-27.1478
17.7928
54.2115
18.1854
20.161
38.1561
36.0312
-1.8308
67.3429
69.508
15.8835
38.6911
590.754
495.13
30.0532
44.4437
45.298
43.4664
36.0567
9.21573
64.6551
48.3195
4.20486
38.5082
29.3981
112.675
29.7339
-6.77545
47.7397
59.8904
0.021529
20.553
50.3676
28.9349
57.1784
66.681
31.5655
25.0285
27.7959
14.1318
38.3371
-22.186
-2.26573
5.28818
-20.4899
46.0238
97.2817
22.7279
-12.5937
26.5573
20.7246
0.821837
55.137
626.542
17.1392
32.097
-15.9034
6.54841
-39.058
25.6817
-43.5573
0.42398
-43.0603
-1.99752
-14.1015
2.69793
-17.7842
36.696
-31.2157
18.4693
136.412
23.1107
26.9698
-17.5008
-49.0597
7.62114
18.5709
182.023
-10.7197
20.9351
24.4728
2.81486
6.44404
21.4038
-1.63615
-23.3997
29.9262
415.906
10.6892
22.035
10.0451
1.75061
13.286
-21.5978
0.376094
1.34016
34.0536
-25.874
19.1901
-26.3915
-0.937199
-4.15434
-35.1505
2.90095
-0.587007
-5.39091
5.371
24.8368
-27.4208
10.2584
-39.4351
-11.1682
6.86587
-6.79312
-3.0834
4.14639
-19.253
0.417981
36.5666
2.65037
-3.81875
12.7725
38.1862
20.5016
-18.7212
30.1367
26.9026
-28.5059
-5.00029
-1.14117
-31.7828
123.607
8.73609
3.35647
10.9104
5.74707
-5.79193
-30.5047
7.73533
-27.7906
7.60617
25.9979
-4.6814
-49.7049
2.6959
15.5968
-3.4755
29.2859
6.5004
20.6039
19.9751
26.1006
248.797
26.2802
11.1209
47.0192
38.3723
46.1874
22.8649
41.2976
60.2905
24.8123
-0.154605
21.5516
-12.6617
48.1387
41.4607
-20.8659
84.2017
21.0887
-10.5236
50.3676
42.0533
49.6822
42.3182
25.0063
20.3433
23.0309
42.7884
72.8844
32.8724
38.3371
28.6564
-9.70435
-1.74919
8.54252
301.555
-17.3862
15.2316
26.5573
9.48024
21.5555
2.76897
4.56997
30.7742
654.653
33.9711
-27.1478
9.3115
-4.69599
16.4128
-1.19929
18.7839
32.0267
-14.1015
-8.16053
37.9041
7.87236
11.3126
-0.533907
47.172
-37.1184
-56.3766
-30.3913
-65.1356
6.64908
-42.5125
20.3826
10.0138
-7.76764
-37.8762
-4.8893
0.0762885
31.7779
9.9157
8.09928
-17.6788
-1.76484
19.508
-3.33075
38.6574
8.021
34.0536
26.3468
83.3997
120.762
49.5148
62.4485
54.5858
2.83724
56.1631
40.2816
0.29737
52.3375
35.052
46.3979
3.7914
-17.8496
34.1093
41.2976
12.5846
122.135
4.11103
54.7974
29.8305
60.907
22.0826
-10.7877
34.7601
35.0202
52.7051
25.9857
67.9403
62.5343
11.9652
41.1497
13.14
33.6715
30.504
43.1798
78.24
16.2362
38.386
-12.4537
56.6202
26.477
13.5364
25.3222
27.9503
15.8589
34.7527
14.6009
27.3677
46.3587
-12.2028
11.0208
8.35834
16.0106
36.605
28.3709
20.4639
32.9185
-57.505
22.2566
28.9349
-12.162
77.9254
13.7619
-2.14544
17.4885
-1.14117
22.5651
48.0915
24.0288
20.7396
124.735
22.3191
-4.26778
56.461
6.14694
13.6669
76.9466
31.6201
34.6281
45.7667
0.604319
-18.468
60.208
33.6744
45.9038
-5.32483
63.5819
27.5558
35.1535
30.6598
54.7719
-1.8308
16.7431
50.7674
6.51321
25.5727
37.9041
39.7315
-13.0503
9.69071
-24
32.3086
-0.917613
61.0588
19.3841
29.7137
9.99224
30.718
18.8169
35.526
41.3543
47.8979
35.4375
30.2241
35.9276
52.5838
29.746
38.4221
6.5171
10.1922
49.5148
32.4634
17.1392
33.9711
478.813
5.91957
14.8562
762.291
6.29698
13.5424
-32.8422
-10.0346
-8.94754
0.376094
-7.42811
-9.90424
22.8092
16.712
33.327
22.9455
23.5157
10.6574
30.2163
-3.99933
-5.14825
-19.9246
25.0837
49.6138
16.7868
20.2688
-5.73537
24.3823
3.89981
412.96
-38.8133
3.43301
26.0328
-6.48294
34.589
-31.5563
32.4045
-14.3895
10.4322
7.60549
18.5709
-47.3713
83.635
-7.88481
31.969
25.9979
23.4296
17.1045
-10.2812
15.9187
-18.4433
9.23396
38.8002
23.9091
3.7914
37.3579
18.9082
-8.47932
23.6986
32.2819
47.2277
59.4362
28.4739
26.0823
49.6626
42.6973
34.1899
57.2489
31.2721
528.718
33.482
26.1056
28.8011
17.4577
12.8863
32.683
32.9478
53.1173
54.0765
23.1107
56.9549
1.95035
3.66688
-23.123
-9.70435
27.2832
265.598
47.0907
6.14694
41.5498
170.65
10.3111
-21.5939
6.44404
32.6482
64.3226
56.4599
236.074
19.6669
50.0446
23.9091
77.2607
30.8761
29.3208
58.5188
30.3612
15.0607
-20.2518
23.4257
42.2563
53.7609
33.9645
72.8374
-3.87944
34.2071
4.43829
30.8731
18.7622
-0.99872
31.4411
22.9551
279.542
29.9528
-0.345969
30.6899
-9.4835
-16.8472
41.3811
7.20267
-3.08248
79.3327
55.0808
-13.4525
12.5988
50.8388
39.9039
48.4867
85.2738
2.76897
40.1772
85.1221
11.8487
20.8874
67.7043
17.8298
-9.07296
59.8337
74.4074
33.2794
60.3941
0.0432677
37.3579
3.81629
38.8215
20.9351
-14.6296
19.1901
3.59353
59.0329
8.96412
51.6267
4.3392
-10.4205
37.2099
-15.3874
32.481
49.4586
15.0688
46.7704
8.73609
20.2807
48.556
41.4685
2.42255
4.0685
-5.86121
17.8074
-2.85323
40.1445
270.47
-14.7199
48.9636
-21.5256
7.79363
2173.78
20.3826
21.4386
40.3118
25.4516
26.8804
5.35082
-9.76525
64.3402
21.3476
31.9354
12.4842
42.7119
9.03631
-12.9936
31.0313
-0.519651
11.7691
8.04475
58.4164
48.8356
-13.3575
30.9259
21.4366
36.3964
-18.468
26.4748
-14.0294
-7.5551
-2.82192
82.7563
35.4709
27.5558
37.0276
4.42291
41.6534
5.66547
9.24687
-1.283
11.0123
27.0608
15.949
19.8294
19.3841
-15.2639
13.7404
0.732897
9.44662
466.561
4.98796
31.4675
-20.9487
26.3618
21.661
31.3395
24.8876
34.2817
50.9202
39.4653
52.2348
15.9333
758.018
53.263
47.456
45.2155
31.8003
65.4559
44.4224
242.179
-7.453
18.6172
40.5652
56.6448
71.5906
76.9049
30.3054
52.8367
24.8123
-15.1471
23.9567
-29.5283
16.0194
190.568
43.3348
-11.4956
41.0981
-8.64951
-10.4205
169.622
59.1848
38.1248
27.8396
-9.76525
90.5771
38.2142
41.3057
67.3851
1.23983
61.4525
28.2359
27.2832
41.0597
21.1395
54.1089
14.0593
1286.5
25.1847
-8.58121
11.517
26.4748
12.2076
0.29737
1.73769
35.1535
40.0302
45.4016
-80.5416
11.1209
30.1526
41.6522
50.9759
5208.1
40.6955
45.298
11.0898
49.6626
27.7048
31.0119
40.6424
22.7201
35.476
34.2071
19.4308
17.5874
18.6609
1.81238
30.504
0.0762407
27.4806
14.0232
11.9091
10.732
26.477
109.114
27.1963
34.1161
38.3477
265.771
7.47113
2.46513
57.8639
32.683
32.8156
53.5626
43.7254
37.5576
71.1333
20.2231
10.9104
25.7173
137.046
13.6432
-5.07371
62.1645
84.4429
29.746
44.0443
15.8874
53.263
45.5819
34.0058
52.7118
-10.2812
14.9337
2.80028
-18.4433
9.23396
32.5339
24.7868
43.2711
10.2613
44.3133
37.8574
18.8088
39.8049
50.1936
-3.2914
40.6424
48.957
33.6019
-8.77927
69.1083
53.5626
0.64344
37.2099
-32.254
36.2292
17.8799
51.4556
6.86203
22.1548
32.9054
46.6819
21.9691
155.787
23.0135
47.4001
75.283
53.5208
8.19429
138.685
13.0763
7.38107
46.7037
40.5303
48.6669
68.3926
48.5893
29.4298
27.6572
30.409
75.0059
31.7357
10.2613
37.9041
52.542
36.0567
-2.02867
45.9145
55.8158
-10.7877
38.5082
27.524
28.3423
52.3425
133.533
10.0605
1788.58
55.236
-3.7266
13.0568
35.3751
53.4303
44.1922
-2.14544
7.10135
55.0808
52.5501
52.3926
12.4842
63.3266
16.9915
49.772
27.5913
22.8092
76.9466
24.1238
22.4467
33.5853
50.2671
-6.32132
27.1151
-13.7581
13.9191
62.3275
12.8562
4.72843
40.46
-18.7867
34.006
8.85609
50.0659
22.8092
41.5923
-28.2656
81.5217
72.6824
-1.41734
29.1379
53.7609
-33.9844
34.5389
25.7738
12.8716
-7.71248
12.1017
-17.7821
2.74941
24.2497
7.51568
-2.65942
2.51751
8.11818
-37.405
-56.8562
22.0971
-7.83028
30.1099
14.1647
-45.4972
-36.9566
-10.924
-9.26043
5.62596
-3.79026
14.8446
1.54135
-21.2791
37.7192
-25.2738
5.56336
-8.44412
30.2824
44.8412
58.52
56.2653
29.8616
-2.85712
40.5652
64.141
25.676
6.62739
15.3957
38.7387
22.2566
53.5626
-4.97876
5.35082
-30.38
4.37005
8.22916
38.0267
19.3437
14.1804
35.4375
62.0832
38.0061
15.541
41.5498
52.5838
52.2348
36.4291
54.9522
33.9711
78.6519
42.1557
48.5893
55.6668
62.3275
42.5905
-4.6419
53.2874
19.8453
1.82805
54.7707
9.74642
9.43849
-13.6524
26.0048
-2.92427
12.2008
21.7034
8.1397
-32.1305
-6.87435
8.50959
7.79906
13.7215
15.1174
61.0164
31.3395
5.86126
-6.97153
-23.8144
15.1024
27.872
29.0518
79.4999
188.011
18.9786
27.2001
31.8003
4.67434
44.8412
76.2815
72.6348
8.17104
470.815
-24.3196
11.1209
50.7674
-19.7237
46.1874
32.2819
6.96236
22.8517
39.8049
20.4601
37.2492
29.0674
23.5775
73.732
57.8247
22.0939
17.4885
71.9474
16.9429
13.0372
53.9563
-28.445
46.0238
29.8153
22.7279
2.39881
-20.0662
46.6126
17.8074
-4.7273
6.44404
27.026
17.4709
-18.468
43.3414
10.3335
17.7928
5.91957
35.4709
16.3114
3.29438
-19.9399
13.5424
3.62467
24.5304
-4.73119
31.1949
45.4004
28.1791
27.5771
15.3129
-7.13337
32.3086
-37.0246
119.093
42.5165
-5.8734
31.7278
9.84427
13.8086
8.08733
59.738
-14.1687
6.57865
43.747
-15.3874
2623.61
-6.25644
35.2156
-5.95622
106.947
46.0238
8.85068
44.2796
119.528
-58.4846
5.00553
21.6617
536.681
35.611
-16.9087
22.3736
43.8926
39.9597
-1.60143
45.2155
-47.7625
18.6818
29.0372
17.164
131.048
59.4149
12.6647
-31.2681
22.2566
2.69793
32.8156
12.8471
8.11818
56.9549
43.1798
35.526
-17.5008
67.0747
15.1174
70.3867
48.556
11.7691
23.0373
37.8017
48.8356
-7.73528
19.6815
10.2652
28.9328
53.263
20.8874
8.45944
29.9262
47.7779
11.5418
31.7228
15.8164
44.06
46.0663
6.26564
5.35082
-26.6318
8.11818
68.1993
16.9429
-11.8786
22.1548
11.3693
36.6535
-4.26778
32.0982
21.1395
3122.74
26.3468
7.25725
40.2962
58.9179
51.3889
62.4485
-5.34956
183.896
-8.40716
39.2966
15.9187
255.17
27.9746
205.592
25.7832
290.904
372.982
37.6489
34.6242
45.4004
67.8425
-16.2755
14.7604
15.8164
23.4452
11.8663
52.5501
19.9805
61.4525
20.2807
26.3618
-11.764
35.8463
-3.22339
41.5498
43.2134
65.3533
55.2887
-27.2161
30.8069
51.3889
36.2116
13.3911
10.3335
0.29737
9.23396
44.4224
20.161
-14.3178
22.5321
37.3579
28.2786
23.3798
41.6055
28.1791
39.6758
2.23696
14.5863
2.3308
64.7451
36.8943
22.7201
24.2316
36.0812
130.001
10.0911
36.4953
29.9053
-3.7266
1.81238
62.3632
41.8205
50.3676
32.683
38.4378
57.3107
64.3617
42.8321
23.1107
47.5845
52.5501
63.637
39.0214
5.74707
56.0523
35.8463
11.7691
-65.0438
43.4239
24.4728
37.2423
12.1852
-6.60136
43.9254
21.4038
19.345
-27.8384
-14.0294
7.43743
63.5819
30.6598
64.1422
-18.6974
-16.2755
46.6195
4.572
25.4516
34.3766
20.3433
1.47915
45.5995
62.5771
46.7704
44.5859
12.7844
24.4877
42.2757
57.9263
-13.6381
39.1164
27.1777
23.3837
36.4291
32.6482
32.1318
29.0742
56.1631
14.0447
-9.07296
40.6742
14.5388
-19.0029
25.4675
7.45024
-15.3385
19.4456
11.3961
17.5322
26.0328
30.9984
-31.5563
4.35115
12.3063
11.0747
45.5023
6.17068
47.172
31.6201
53.4146
12.1393
12.0662
42.0186
39.9597
176.4
-32.77
31.8003
-1.5767
35.4709
38.8002
25.7832
-3.07335
277.786
31.7357
39.523
49.1485
37.8574
33.501
19.5645
8.1397
15.7254
35.526
10.6102
44.5859
12.7844
196.902
29.1572
20.445
20.0951
63.9573
24.8876
8.04475
52.7942
73.1985
27.872
-10.3036
17.6884
12.0335
-24.0902
17.1045
35.5484
27.1631
0.29737
31.7228
35.052
52.0201
4.42291
58.52
5.66547
44.8541
30.1526
-6.60525
16.2023
49.1485
37.8574
18.8088
4.1976
-0.154605
34.6701
67.0602
7.95299
34.7601
35.476
26.7109
19.4308
13.8393
21.5028
28.0312
3.76966
-3.80982
11.3206
20.144
66.836
19.6454
-33.03
7.89452
33.2208
17.4577
44.7454
32.683
40.3118
34.3766
39.084
14.5976
11.9773
46.7704
-8.1305
1.54005
31.984
29.1572
58.3351
-10.7197
45.298
54.4578
37.2423
38.4221
57.1169
53.263
38.0856
-12.8458
15.9187
-10.947
52.3375
2418.86
25.0376
34.1572
620.359
50.4763
922.208
6.98202
23.8019
7.89939
151.225
8.88277
10.0752
-16.9798
13.1379
7.64794
20.3211
28.7766
23.1107
45.7105
9.44662
39.2741
-45.6118
46.46
1.54005
26.3618
21.661
31.3395
5.86126
15.5173
13.2284
-3.98714
32.7999
21.4366
49.5148
24.9672
-3.4755
37.7192
-10.2812
22.43
44.0297
31.4054
13.7932
66.0163
30.0283
-15.9756
59.3059
19.1635
52.8499
48.1918
32.1795
-26.8111
3.26057
15.775
26.2368
38.0121
-24.7088
34.4381
-4.53349
-27.4676
-37.7527
-26.6318
15.6144
11.9773
32.7149
-24.0601
47.397
-8.76731
-4.56029
-14.8833
40.1227
10.5464
1.48552
31.032
35.611
-0.0421306
22.3736
27.026
11.8487
5.89483
24.6008
-27.1478
9.3115
-12.8211
3.1929
-3.87159
2.04165
34.156
-24.8968
6.92212
10.8984
61.612
51.5562
23.1322
0.732897
9.44662
44.8963
29.5934
-15.3265
-14.8677
42.9338
-4.26778
45.2167
19.2654
36.1557
28.4314
27.872
47.7924
14.0134
13.7228
13.3911
-42.1403
30.9113
43.4009
39.219
179.355
15.6673
21.0387
15.0358
29.8616
28.2786
-19.7237
66.8021
34.156
65.6605
21.9549
24.8123
-7.65087
40.2923
23.9567
-1.41734
12.5315
5.85349
52.3425
47.3256
6.31236
-4.90138
47.7397
18.6609
37.5028
-16.9283
22.565
15.5836
-17.9168
4.70459
40.4441
3.47675
40.0883
20.691
28.0297
-11.8786
55.8303
-2.70188
30.2241
-18.1922
24.6832
42.1702
19.6356
28.9328
51.3889
20.8526
-8.40716
34.6594
-22.1914
11.108
12.5632
0.674778
3.7914
14.8691
52.6414
-0.983054
59.3059
34.156
30.3612
45.0457
47.172
35.9701
4.1976
12.9639
87.6749
22.9455
31.0119
18.972
-5.8734
14.8612
8.18642
13.8393
33.6534
39.3769
30.0613
18.2699
3.11774
-8.66718
15.3908
21.9764
5.86224
32.8185
26.6199
30.8515
171.559
-4.09464
35.2156
48.7006
46.0663
16.5952
-15.3874
36.2292
58.8289
35.6835
4.98796
35.2156
14.6585
31.984
5.45247
19.2654
32.4076
50.9202
43.2134
25.9979
36.5022
42.0513
62.6333
71.8188
67.739
56.4599
2.83724
42.1077
38.7157
13.9191
56.6038
22.9721
29.7228
-25.2566
53.2874
40.46
-3.79415
24.7856
7.87236
-14.9244
265.583
32.1795
-14.6296
22.9383
-9.52494
245.096
-61.3875
10.3972
33.1462
-11.0131
-30.2363
-5.85434
-21.6649
-23.4064
27.3256
-27.5689
-15.3076
25.0958
54.4242
31.7779
-2.50831
53.9563
-19.0747
48.556
16.3469
39.8801
21.1632
79.0311
63.8282
14.7535
19.6815
14.0134
21.4366
35.3751
44.1922
30.6285
10.973
29.5901
13.7404
25.0958
16.9429
-15.6268
15.1174
21.661
8.021
-5.07371
45.298
54.4578
20.3757
72.1553
27.1318
47.6735
57.0111
32.4634
19.0133
95.8153
19.6189
14.9817
-5.88445
31.3461
-10.2641
-7.54228
-18.4679
-24.8771
-0.560939
-12.1133
6.87961
245.866
38.4182
41.8205
47.8081
33.4618
-13.5134
8.11818
56.9549
7.57255
43.0223
31.4675
22.1548
1.99894
39.1857
39.5945
32.3839
-8.82184
34.0536
7.60617
61.6052
25.3037
15.8144
45.7667
38.0856
19.0133
24.6008
54.1158
-8.54647
12.2008
347.791
0.64344
18.4693
-24.7578
43.8364
9.44662
41.1482
27.777
1.99894
47.8979
3.5784
147.532
-6.97153
-44.4291
49.0461
766.603
12.1852
-21.5939
38.2704
11.8487
17.1392
7.73418
10.3335
36.5335
4.0455
12.9821
40.7757
36.0312
-9.32706
26.1135
24.5304
28.4871
24.6832
-33.3703
13.5679
-5.7768
25.2997
14.5863
-16.4099
25.3897
5.85349
-9.62153
24.2316
10.0605
-18.0198
15.8806
54.2682
15.0141
11.1827
41.7484
11.3206
23.8921
29.3547
44.0082
4.45128
11.6427
20.3826
43.9274
27.1934
124.777
29.5901
38.1032
30.718
41.1482
33.0989
27.7193
29.651
15.1174
29.1572
57.9263
-0.519651
26.476
6.14694
41.7779
54.4578
25.9979
12.1852
-30.9642
70.1623
34.5223
30.5894
-24.0902
22.7267
-23.3997
33.6744
23.415
0.29737
37.345
23.9091
10.0451
47.2756
41.106
41.397
51.8096
309.644
15.3686
45.0457
6.96236
32.1795
-9.00744
49.1752
-5.7768
35.201
4.20486
23.5157
50.0128
17.4577
-2.92427
23.4452
1.08871
-4.97876
33.4618
-26.6318
90.5771
3.82442
29.5934
-24.6969
-1.74919
38.5276
50.4301
-0.519651
-1.34933
43.4239
18.8506
37.2423
32.7999
-0.979164
32.681
-14.0294
50.541
21.5409
-14.6952
42.9671
29.5313
51.2746
545.396
33.9008
21.8245
26.6597
17.2427
35.6754
33.1993
5.98509
20.4601
23.4257
-1.41734
10.3972
35.0202
37.7126
35.476
26.7109
13.8086
-33.0124
32.7472
1.79431
13.9423
59.1848
28.7544
-7.89118
23.1107
33.8095
31.7779
-0.634239
29.5934
-4.08215
28.2359
1.04626
31.6894
42.5839
41.4685
8.021
-14.444
49.0461
11.3543
-7.73528
4.02077
26.1781
-8.44412
56.5194
37.345
31.3039
10.7906
255.548
30.409
-7.61972
22.6564
0.891012
41.6522
5.69035
-11.7783
30.3054
-10.8815
-16.4171
2.81093
27.7048
-12.6617
33.1462
33.9645
-10.6533
42.8714
27.0608
-15.9101
-3.10469
35.3359
-15.3874
4.37005
20.691
138.6
31.2249
-1.74919
49.772
29.8153
-11.764
54.587
-3.19965
47.172
1398.16
20.3757
8.39117
47.6735
-2.95902
34.3375
-1.60143
35.8452
-0.910893
21.5409
-12.8211
42.9671
48.1705
40.7757
137.482
66.0163
18.7839
41.397
-10.3534
-5.03113
22.2566
25.1867
10.3268
61.0588
34.3766
37.2099
7.10135
49.4586
48.6445
2.47708
32.921
18.8499
21.382
-16.4492
25.539
31.4468
-22.8773
29.3684
40.4023
-0.239012
12.1852
139.503
38.2704
21.219
24.6355
32.097
-21.5256
35.5484
59.4149
40.7757
43.5275
-5.57893
15.8835
44.3133
41.6522
33.8013
-9.90424
30.3054
7.85916
-14.4015
17.6905
23.4452
14.2072
39.084
24.9848
55.0808
43.1798
18.6594
3.11389
23.9712
16.9915
49.772
29.8153
6.97661
41.4685
6.14694
24.6832
30.095
14.7535
4.68893
2.76897
23.2779
-18.468
9.60825
19.7038
16.8078
366.369
-25.9396
9.23396
31.4054
17.5414
26.6609
149.802
18.9082
-2.85712
38.6911
75.3854
-10.8683
23.829
-10.8815
22.3342
46.0045
35.0202
24.5942
-5.8734
15.5836
142.197
27.0608
34.6896
126.651
59.6987
24.9848
23.2217
-6.25644
38.9637
32.9054
33.5635
-19.2603
15.2316
-16.3419
15.541
32.1795
37.2423
-17.8458
23.3106
30.5894
-17.7775
37.4225
14.0447
-16.2755
29.7529
46.0663
13.7619
24.0915
-0.394919
38.2142
35.6835
44.8963
31.984
44.1498
31.6894
18.221
7.08397
-11.6329
36.8647
29.1579
-12.4204
-20.6569
307.232
26.089
9.03762
55.5576
45.2155
-21.5256
39.6528
36.9261
29.5313
17.0342
4.63914
26.613
39.4235
25.703
7.81664
2.23696
11.6939
-13.2731
45.9145
20.2085
32.886
16.2796
3.97942
24.2316
34.6212
29.9053
24.3844
26.1752
213.72
37.0106
237.376
14.0232
-19.9116
-3.0834
7.89452
31.3468
-11.0044
-8.95235
-3.36521
18.5799
-35.0162
26.0048
-8.54647
2084.92
-8.28162
15.636
29.7137
-2.26899
11.8663
49.4586
22.4075
-15.6268
-4.08215
24.4877
31.6894
-4.26778
4.27287
-6.94778
62.785
2.76897
6.44404
23.0931
2.1467
65.8302
-12.1553
28.0522
-8.44412
-7.19889
0.674778
34.1572
3.7914
35.4838
13.4946
8.83642
187.727
427.132
57.6898
0.591064
29.7529
17.6905
23.1107
51.3327
24.2816
3.11389
14.4729
52.7942
41.3394
39.1164
40.2962
34.6281
71.8188
17.1392
56.4599
-4.65903
18.6818
53.4001
-10.947
39.219
29.4298
18.2869
2.54884
30.0283
52.3504
2.46513
29.7529
6.44606
36.696
352.968
62.5771
54.2667
-16.7417
-15.5122
20.8538
-8.84559
15.3129
52.5838
20.3757
21.5555
-0.979164
0.821837
43.8926
-18.468
103.312
-4.65903
9.3115
12.1706
31.7228
55.6668
42.6498
30.6598
60.3941
11.2877
-3.15707
32.683
2.83052
60.6136
10.973
5.22728
36.2292
56.9549
35.526
1.23983
3.41412
31.984
59.1423
27.9413
-3.22339
6.17068
19.061
32.7999
32.681
38.2704
21.219
-20.3421
13.3564
-14.0294
35.5484
38.4075
-3.45076
42.9671
38.8002
65.1386
75.3866
54.2245
70.5502
24.7856
47.2277
46.9198
13.4388
-5.7768
40.2923
365.037
49.7526
36.8943
4.3392
59.738
40.1793
40.3118
40.4441
8.1397
18.4693
5.22728
4.37005
15.7254
-3.67184
110.489
1.23983
25.8453
-4.08215
26.3618
14.1647
110.4
-11.764
32.0982
-5.07371
35.9276
44.7386
49.6665
47.7466
25.1847
49.5148
43.7078
41.4674
124.652
35.5484
10.2965
57.5408
74.5089
0.674778
41.6534
11.2877
-10.4308
42.3341
14.4783
-9.93127
17.8718
-3.15707
36.4311
6.57865
42.3182
15.636
1.47915
28.7329
32.592
-11.8786
23.9712
61.0164
39.1857
14.4729
21.1395
-10.6959
22.8092
25.9979
2.76897
-8.54849
0.591064
11.0123
2.69793
-10.2879
-7.89118
49.4586
-2.50831
41.3543
61.6745
43.3426
8.021
22.8092
39.4653
27.1777
12.1393
53.2957
499.291
47.0896
-42.1403
-30.0439
0.926209
5.91957
35.4709
35.1535
21.2895
7.92024
0.0432677
19.6317
1.2098
50.9759
29.7529
45.934
218.48
6.26564
25.9655
-11.6393
34.3551
-19.3749
-0.391665
-30.3191
24.4877
-8.01592
35.8463
21.1395
-18.1922
30.095
14.7535
12.1852
21.5096
19.5625
57.0111
32.4634
11.517
43.3414
31.8003
14.0447
-14.6952
42.9671
38.8002
26.9117
-16.8233
39.2319
54.5155
25.5727
37.9041
34.1093
22.5569
27.5771
56.5424
-3.15707
-14.0361
8.58498
30.6285
-0.271378
-9.76525
32.592
16.9429
-10.0046
18.4066
36.6535
33.5635
106.302
24.6019
133.169
35.3682
47.7924
4.64303
-16.0448
15.7816
690.261
0.272635
110.808
41.1706
12.1706
50.4634
98.7703
-0.453752
-18.0659
94.1273
20.658
41.106
56.3896
25.2539
23.6986
54.7707
38.8215
55.7344
-38.573
7.4961
28.6418
-15.4728
30.0749
4.09816
-10.0761
-25.5511
58.9018
-13.3653
-7.71248
24.2831
-20.5932
5.56051
13.6374
9.44657
2.46513
27.8788
66.4162
53.4303
31.0738
38.1248
-43.4984
32.592
40.8378
29.651
50.7247
23.535
29.8153
41.4685
6.14694
47.172
15.1024
7.25725
90.896
6.5171
679.234
68.2555
-29.7124
2.83724
24.304
44.0297
-1.5767
-12.5274
0.823863
21.5712
113.533
0.64344
-6.01712
6.24411
73.8215
28.1873
26.1557
65.2583
7.62114
44.8079
6.97661
-1.32558
64.0386
48.8356
2.6959
508.476
-21.5256
35.5484
6.54841
11.5418
33.5968
12.6647
36.0312
11.2877
6.51321
29.3208
30.4078
202.762
4.1976
14.8379
10.3072
-8.77927
52.2417
36.696
-1.23063
39.084
-9.76525
45.5995
62.5771
50.6761
18.6594
102.439
25.9029
25.4091
26.476
24.8876
32.4076
28.2209
30.9259
-2.85323
36.4291
49.5148
23.0931
-16.594
28.3489
-12.8211
50.4634
51.9186
538.532
682.584
155.591
67.3429
54.5155
-26.2829
15.2653
18.2264
20.0538
15.9977
9.77346
25.6203
26.6864
64.6551
-12.5274
19.5645
-10.601
-43.3749
-4.14305
-12.4965
45.7105
-13.0422
18.6594
-2.26573
-9.24546
23.535
33.5635
-4.26778
22.7279
2.39881
-21.9403
-3.98714
-19.6739
-10.3495
17.6557
-3.4755
-34.6441
-18.4433
-2.32782
23.1636
32.2831
-11.2011
50.4763
37.6489
14.3283
45.4004
-44.3865
1.64192
12.0683
51.5562
9.09895
-47.2466
-6.76337
318.668
13.0372
-34.3674
35.2156
-9.70435
26.3618
5.45247
-13.6381
67.7054
2.39881
-14.6722
11.0054
0.940796
-27.2161
-29.1632
10.1594
-14.3882
15.2304
-27.1478
14.9337
-15.9404
-42.8062
11.108
40.6742
-8.69555
9.79431
-7.61972
22.6564
0.891012
19.1168
-13.6524
-12.7981
-27.5199
18.5085
4.572
44.1922
10.0138
42.8321
17.4885
5.69849
59.8889
6.86203
33.3992
31.0313
39.1857
-8.01592
35.8463
-1.34933
23.0373
17.187
28.2209
44.0443
-8.47543
30.7742
15.5968
410.658
6.54841
26.5343
-2.01044
5.06697
-7.95002
0.674778
17.2906
-9.32706
9.53792
-38.4644
26.6597
-20.0237
0.823863
8.45272
450.865
11.8878
7.22489
-17.2615
28.7329
284.777
18.349
-26.5709
9.4952
33.5635
59.4505
-8.84559
-38.8069
37.8017
16.9765
31.6201
4.68893
12.0662
10.1594
17.4709
-17.7775
-3.80697
30.9113
-16.5692
39.219
20.0595
-8.69555
43.5275
-1.8308
14.8691
24.5304
-2.85712
31.1949
21.0375
4.12423
20.6829
35.0733
34.0536
-8.77927
44.7454
42.0533
4.70459
16.0812
17.51
48.4543
8.97541
41.8514
13.1948
116.111
6.86203
31.4675
16.5326
20.7396
6.66846
22.3191
29.4654
13.3575
-16.3419
49.0461
45.0875
210.836
34.5223
64.3226
11.517
15.2304
4.71131
35.5484
10.2965
16.7302
-8.0515
18.2869
19.1646
16.7431
32.7501
23.6986
30.4078
7.87236
247.445
25.703
50.9202
34.1827
-15.1471
34.6701
12.7123
-8.9136
51.6267
48.957
21.2058
18.5085
2.69793
42.1859
14.2072
-7.89118
32.481
40.0883
48.6445
-6.25644
-0.334017
18.8655
13.6432
31.6201
36.548
-10.3495
28.9001
616.806
0.963173
5.56336
27.1631
50.8972
59.8337
15.4165
-1.8308
-5.03113
24.1307
8.32013
-21.5323
25.4516
21.2582
18.4693
40.0883
5.69849
635.227
27.777
-0.827809
26.0672
-19.2603
9.91882
60.2905
60.08
35.3682
-6.9052
20.3826
42.1859
64.807
34.3766
25.9655
-21.0096
19.3626
66.3252
56.1407
269.99
27.9413
1.35441
34.2579
11.7929
45.0875
21.4038
-3.4755
47.0896
-2.78496
24.2265
-0.555232
18.2869
-4.94742
-1.45009
-9.32706
-10.3534
25.5727
28.4871
12.5846
-18.4203
-10.8815
4.1976
32.796
-27.6543
19.7675
-23.7718
20.3826
55.4366
-9.64171
-3.12622
17.5995
33.8095
24.2816
-28.7452
22.6137
13.3575
-20.09
-29.4366
30.3054
-15.9258
19.6356
25.152
71.8188
-9.0977
-8.40716
-12.1923
-16.5692
26.1006
29.4298
10.7906
-6.82149
-9.32706
7.37281
-0.983054
14.3283
4.17092
58.4721
22.5569
35.0733
58.4164
86.5699
29.7529
12.8471
25.842
30.607
30.718
13.0372
18.1064
1.54005
58.2209
595.783
23.8432
63.9573
28.4314
16.9765
12.1852
-15.9717
10.1922
53.263
9.97465
39.5933
34.6594
9.6677
18.1854
41.6534
11.2877
37.6489
-6.60525
330.258
19.1168
33.8013
34.0536
-5.25931
30.4345
-24.5175
156.484
6.26564
3.47675
-2.26899
60.703
133.135
9.28908
-19.3749
-7.83028
21.661
8.021
-10.6959
30.3054
56.3319
5.38319
44.0443
12.1393
51.3889
11.517
9.60825
-40.2663
-3.80697
44.0297
22.3524
27.5558
13.7932
24.7868
2.04165
-25.6459
40.9973
21.4386
38.4378
-4.53349
43.747
31.5877
10.8495
49.3476
100.058
28.1873
50.5185
-10.0046
-5.95622
0.124874
25.4091
9.2006
3.22848
34.2579
-18.1922
19.061
18.8506
35.3682
27.1777
-15.9717
-2.92629
38.2704
-14.3882
26.4748
-21.5256
4.67434
44.8412
38.8002
-15.4463
-8.69555
7.92024
-1.8308
18.6172
37.6489
0.891012
21.8245
37.9041
9.74642
35.0733
17.187
-7.13337
-3.29866
1.71946
36.5441
29.5788
-53.8912
36.6341
10.6574
9.60162
-24.6141
6.09614
-10.4205
32.8156
6.71091
-4.97876
1.47915
15.6144
11.3207
40.8378
-0.334017
9.4952
12.2907
1.70434
-45.4972
-10.7197
-16.3181
30.095
22.2498
34.674
-0.979164
38.3032
32.6482
135.537
11.517
65.8302
29.0742
1.81523
10.2965
209.759
27.5558
59.5164
2.54884
8.08733
27.8788
32.683
2.83052
60.6136
24.0915
-4.14305
28.8439
69.4167
6.86203
57.7044
13.7215
6.68411
37.5905
36.3746
58.3351
4.27287
32.1795
41.3394
27.1777
701.796
28.9328
43.8926
43.7078
15.2652
33.9711
52.415
-1.5767
56.0856
68.7852
3.29438
105.622
43.5275
7.53953
9.53792
4.63914
53.6837
43.5263
23.0799
59.738
25.1867
23.4452
36.696
-0.394919
17.4885
70.0733
24.4391
23.7286
306.955
-0.334017
11.3693
55.3942
-8.01592
39.5945
4.29662
28.4314
41.3394
12.8795
10.1922
73.8777
7.7689
30.223
16.8078
2.80028
-20.3174
18.6043
40.6742
16.4128
18.7839
204.15
0.891012
27.4467
26.6597
7.87236
9.43849
16.3327
11.5648
-46.2606
39.1232
32.8156
34.8219
25.0063
-39.7503
734.553
-0.634239
38.9637
9.03631
35.7321
6.66846
323.694
30.2241
-12.5937
-10.6959
65.7022
12.8795
45.9184
10.2652
49.5476
55.137
62.0821
40.3186
22.3524
51.9186
57.6423
66.2671
45.4016
15.8061
27.3415
10.7302
7.89939
5.00554
24.8123
1443.97
18.3345
31.0119
31.2721
32.0904
496.376
18.6094
30.459
-19.9246
13.8393
32.7472
-3.82789
4.3392
69.1083
10.1942
19.6971
-3.10469
7.22489
44.5827
9.99224
37.4001
68.9488
3.41412
110.695
19.7869
18.5709
1.35441
63.9573
-25.7122
13.4388
239.99
5.38319
23.3837
32.681
27.026
28.7153
17.1392
38.3052
42.1859
25.4516
3.47675
5.22728
41.8514
51.3327
11.3207
58.0148
16.2324
22.6137
21.9691
54.587
-14.4678
54.6683
28.2209
38.4221
79.4999
53.0782
2.1467
-10.2812
17.7928
40.6742
33.2794
-18.0659
51.0238
63.4861
8.32013
30.9415
49.8144
25.0063
14.7212
-34.1281
40.0883
16.9429
-8.1305
27.7193
-24.6969
16.9915
-8.32407
24.1931
-13.6381
60.2092
-5.07371
51.5406
32.097
-10.2812
7.79363
33.5968
33.178
44.5238
40.0302
28.535
318.635
42.9801
-7.32868
-6.60525
46.1874
47.2744
16.3327
9.69071
-20.2518
54.7974
-13.2731
8.96412
-14.5358
30.2163
-6.53981
32.9478
15.636
19.3626
36.3402
31.9354
41.1482
37.0897
71.3394
20.0951
32.0982
-10.3495
19.5625
43.8926
306.077
4.02077
45.2155
4.71131
18.6818
59.0223
15.2899
192.892
34.408
13.1617
140.432
62.0118
-0.983054
98.6612
77.2595
101.576
52.542
-38.7643
42.0533
-6.53981
12.3331
19.3841
146.253
34.973
44.5859
41.3543
34.7794
22.3191
-8.01592
6.14694
15.541
34.0536
39.4653
11.0054
21.5096
-1.08495
17.4709
35.8799
22.7267
39.2966
334.51
143.748
44.5238
0.591064
33.501
38.1248
-7.89118
19.3626
68.1993
31.9354
1.79281
12.7844
28.2359
46.0238
48.556
-2.39372
51.1245
24.9113
5.94256
30.095
22.2498
55.137
7.7689
37.7192
-42.1403
11.1856
19.6669
-25.9396
63.5819
29.4298
48.272
45.6524
56.646
5.66547
24.2394
60.1377
14.0095
89.2909
45.4004
34.1093
59.4362
58.4164
5.98509
21.0642
5.46759
55.2848
143.02
4044
36.4311
29.0674
66.681
56.8654
15.6582
-6.95415
52.2697
8.50959
4.60391
37.7841
59.5784
0.124874
25.4091
48.556
-41.7491
-7.90856
-21.9403
24.4728
29.746
40.2962
25.1847
38.0856
-9.0977
47.0896
-8.40716
20.5559
42.1557
20.0595
11.9192
54.7719
132.935
-8.77927
39.1232
21.7034
63.4469
-24.7578
41.8514
35.6835
26.1557
29.5934
10.9104
16.0388
11.0747
5.10255
22.7279
-8.84559
33.8431
44.7386
38.4221
15.8144
64.5074
32.4634
-14.7199
39.5933
-8.40716
88.0223
23.415
10.0451
56.646
11.1209
18.9082
-2.85712
42.4393
92.252
24.431
4.3392
40.9973
17.6905
2.83052
19.8294
36.2507
93.4319
3.35321
17.4885
-5.54591
20.5335
-11.8786
175.771
157.088
22.6137
51.646
50.4301
-11.764
9.6094
-6.97153
15.1024
29.746
34.674
15.8874
-8.54849
36.3964
412.899
12.2076
29.9262
-1.5767
22.3524
44.4224
24.4061
22.3653
84.5006
32.7501
10.5801
30.3612
15.0607
-21.1486
7.81664
4.11103
-18.8953
19.6775
47.8785
44.3906
28.9349
70.2969
17.9553
41.8729
25.9655
-0.394919
62.4661
51.3327
48.802
39.2741
52.0822
42.7695
75.0875
329.008
20.0951
45.2167
36.132
11.7929
32.1795
30.095
39.1164
34.674
0.894902
30.8069
64.5074
53.0782
28.3836
69.5784
10.3335
13.0596
32.7853
26.5343
54.2115
61.2889
35.1535
-8.69555
-3.70486
59.8467
24.5304
18.0764
41.6522
7.87236
40.9973
27.0608
-6.53981
34.8219
13.7619
-19.1356
11.8663
11.3207
-6.25644
835.442
5.74707
32.9054
27.9413
21.9691
-3.50907
-23.8144
32.1795
30.095
24.1238
29.0518
4.64303
259.443
561.135
11.8487
22.7267
18.6818
315.769
22.7862
38.8002
91.3755
13.5424
-11.2011
-23.7718
346.47
34.6896
12.8471
7.10135
11.8663
21.3476
20.691
50.5185
25.8453
35.4375
-1.32558
13.2284
9.13132
55.2887
21.5096
42.0513
47.6408
5.89483
-9.7163
33.501
-6.6724
-21.5323
111.659
10.0138
-19.012
-25.615
-22.4125
-3.44534
30.5304
-10.6414
29.1729
24.4721
-2.39372
33.9723
15.541
-1.5537
5.38319
25.3037
6.5171
-16.2755
22.2566
28.9349
10.459
-4.14305
21.2366
58.8289
76.7555
-8.1305
40.8378
39.0214
0.124874
39.1857
84.572
28.6357
6.17068
-12.1777
10.2652
115.14
-40.9568
20.8526
-0.910893
18.6818
45.9038
5.48583
44.5238
32.2831
24.4061
37.6489
29.3208
24.739
1.94222
36.9474
26.5573
-24
36.0567
7.95299
44.1304
0.591064
34.5571
29.0674
12.3331
25.0063
-7.89118
15.6144
536.716
31.9354
16.2324
46.46
122.861
3.22848
13.6432
8.04475
52.7942
-3.98714
72.1553
15.8144
68.2555
13.3911
22.43
62.7704
-10.947
27.6572
23.1636
5.66547
11.1209
213.811
-20.0237
29.7529
12.0683
0.956453
8.58498
5.22728
-5.00029
19.4736
11.3207
35.526
12.7844
13.2433
25.4091
-11.764
30.2241
-16.3419
-23.8144
34.0536
39.4653
1.63505
45.9184
19.5298
-20.3421
30.223
17.8298
46.7928
32.7853
5.91957
54.2115
25.6817
48.272
15.6673
-8.94635
-1.8308
-16.9901
-8.47932
725.686
49.1018
50.6679
25.703
41.5923
14.8379
47.7885
16.4604
42.2563
22.7201
-9.62153
33.6019
38.3694
31.7794
18.7622
33.6715
39.8744
6.21326
37.2492
8.32013
17.823
-12.0298
24.0915
-6.01712
15.6144
43.8364
26.3132
20.5335
-28.7452
35.2156
18.4066
48.8506
51.646
1.70434
8.021
58.206
873.076
15.9333
-6.60136
-1.05223
301.492
34.5571
8.45272
44.1922
150.569
-11.5158
-11.6393
-10.6225
30.718
15.0688
26.1557
33.0989
42.7119
14.6585
3.87301
12.2907
18.5709
-11.764
5.86126
-27.5863
52.5838
40.2962
30.88
28.9328
49.5148
19.345
3.04901
-33.7071
21.4929
84.3222
-3.45076
37.345
6.94103
52.8978
-9.32706
32.0267
51.8096
22.8649
1.94222
-16.2755
35.3751
4.70459
31.0738
-7.76764
11.8663
30.718
31.7779
10.6102
35.2156
-17.3862
48.9648
13.6432
39.9039
4.0685
3.85804
12.1852
-6.67443
2.66318
17.4709
-7.22363
-5.38428
12.2076
8.42247
30.2824
42.6498
6.29698
124.112
-10.6533
50.3676
27.1934
31.5877
10.9293
31.655
30.9984
-29.6823
19.286
-3.14512
-19.5528
5.10255
13.3575
9.89507
9.91882
47.172
30.095
20.3757
53.4146
36.3964
-5.34956
32.097
10.3335
41.1706
301.588
40.6742
22.035
2.54884
21.0387
35.7748
49.1485
47.2277
24.1307
8.32013
15.636
42.8321
41.9624
22.5651
26.1557
25.9029
88.206
23.535
26.0672
-8.01592
40.2962
6.5171
28.9328
47.6408
54.9522
54.5858
-17.7775
29.9262
9.23396
44.4224
-6.82149
51.0238
30.0283
3.62467
144.471
34.943
69.7632
17.2427
61.3103
35.9276
-7.13337
17.3161
12.9639
51.5367
44.5714
-8.9136
50.0128
320.697
1.62719
-24.4118
53.1787
-6.53981
1.08871
2.51751
106.55
-49.1206
23.1107
-21.7559
27.0927
-6.9509
-42.5005
51.646
12.5988
35.8463
52.9986
49.2742
41.5498
37.2423
36.548
-1.283
42.8714
55.3044
23.5775
13.7619
14.7212
20.2198
39.9773
62.5771
26.3132
31.7779
-8.1305
3.41412
1347.58
212.816
33.5635
10.7247
45.2167
96.1021
-14.444
99.6459
56.3319
27.872
47.7924
220.161
70.1296
32.1318
-10.2812
23.415
30.7857
35.345
19.5542
44.2081
-9.41635
34.006
-32.3734
-11.5904
47.6755
47.8081
40.4441
193.672
24.0915
8.97541
32.481
60.703
52.5501
89.8739
72.6969
22.1548
64.7645
24.1931
13.6432
-3.19965
15.1024
10.1922
27.026
15.5968
20.8526
-21.5256
7.43743
38.4075
-22.1914
20.4784
31.3039
50.146
36.0312
9.24687
35.7748
-2.85712
66.8021
49.1485
20.9908
45.0457
166.258
24.7258
-18.8953
64.6551
57.6898
17.3233
37.5712
7.84629
32.564
14.6989
67.1513
16.6625
23.5021
7.79906
24.9082
4.35115
27.2988
9.47955
63.9573
9.91882
71.3244
24.1238
25.3037
4.56997
53.263
26.8412
24.6355
58.334
-17.7775
59.9113
78.5744
89.3999
237.553
56.0985
66.8021
45.4004
58.4721
75.0308
55.6881
34.0536
4.11103
-5.7768
337.789
-4.79834
30.9415
70.4292
3.35321
13.7404
13.8514
18.8169
191.073
-2.50831
14.1647
31.3395
-3.19965
47.172
15.1024
20.3757
40.2962
14.0134
2.6959
55.137
38.0856
-7.22363
35.8452
62.8074
67.33
42.6498
26.9117
20.658
41.106
28.2786
14.0095
39.4235
25.703
-8.77927
391.448
57.1784
355.801
-4.14305
56.9549
-23.123
33.3415
1.54005
34.7794
20.8538
-6.97153
-3.19965
39.6758
76.9466
22.2498
394.495
25.2578
27.0588
13.7228
11.517
-12.1553
9.3115
40.2816
36.9261
48.272
32.5339
58.52
11.2877
21.5057
23.0799
30.8089
42.1859
26.8804
40.9581
-0.394919
9.99224
71.9474
33.8095
11.1631
27.7193
14.6585
37.6062
19.7869
14.4729
28.6357
30.5335
42.4869
92.8762
45.6756
35.611
-37.5235
10.8984
40.9973
1260.33
36.696
-13.5134
332.332
40.0883
15.0688
22.4075
12.7844
11.0747
3.22848
23.0135
-6.94778
41.5498
9.13132
10.3111
2.76897
34.555
55.137
-3.15707
283.808
6.57865
10.0138
35.3359
23.9679
23.1107
44.8963
21.8546
29.5934
22.1548
-7.37139
59.1423
16.6969
14.4729
9.6094
-3.22339
-3.19965
28.4314
33.8431
16.6276
-18.1496
52.2417
-4.79834
36.5637
42.3182
4.39157
-0.271378
55.0808
16.9429
11.1631
-15.6268
574.947
29.651
15.1174
31.0313
25.7173
48.9648
41.7542
-6.94778
19.061
15.1024
22.2498
-4.7273
17.6557
6.22652
0.272635
18.9786
-19.6516
-2.82192
19.038
-3.8845
40.6742
3.29438
-19.9399
32.2831
-18.8641
24.5304
-19.7237
42.4393
-40.6384
29.7529
28.9349
23.5775
13.7619
24.0915
-13.5134
19.4736
3.82442
-13.7527
76.445
-13.4525
3.87301
12.2907
383.664
47.0907
15.5173
-21.9403
63.8282
39.1164
51.5406
32.681
34.5223
32.4634
-7.22363
26.4748
0.963173
46.7928
-6.57006
235.996
27.6572
15.4165
1.91733
37.3579
24.5304
42.4393
131.561
48.7939
40.6955
116.512
9.73322
169.115
74.808
38.4182
-23.9061
165.945
-0.587007
-39.6066
34.2071
77.4278
-4.79834
8.45272
27.3256
25.0063
50.3284
-15.3874
32.481
18.8169
10.6102
26.3618
1.04626
69.1707
6.97661
7.73533
-29.4603
-27.5625
32.1795
9.48024
-5.86121
0.940796
-0.979164
19.5625
27.026
11.8487
-4.65903
35.4709
66.9111
11.9192
41.2727
33.6097
27.4467
36.03
28.4871
16.3327
50.9202
-5.25931
28.5605
-13.2731
35.201
4.20486
51.6267
23.7759
-2.92427
25.3193
38.57
45.621
-4.01951
51.2217
-30.6193
14.6009
-9.70435
-11.1195
29.1572
35.4375
11.7691
60.08
42.1702
0.821837
8.10058
-9.0977
40.2816
22.7862
3.61176
38.8002
-4.94742
15.0358
682.037
41.397
32.7501
38.6911
43.4796
18.8088
20.9776
3.59353
36.5441
25.8307
-5.16547
51.6267
51.8868
3.49693
52.3425
55.9898
42.0533
8.45272
46.0663
49.3692
925.517
14.5976
41.8514
18.8169
-19.3749
13.2433
34.7794
166.622
-34.2528
41.4685
34.2579
34.0536
138.442
12.1393
28.9328
62.6333
2.47839
-5.34956
39.5933
29.9262
-16.5692
46.7153
48.1705
37.0276
34.408
-5.57893
-5.03113
44.7454
46.0663
34.3551
38.2142
16.9429
43.0223
25.6027
25.8453
1.54005
22.6137
34.7794
39.1857
-13.6381
30.2241
24.8876
4.29662
50.9202
5.7321
23.4296
21.5096
57.0111
39.5933
0.963173
52.2417
8.32013
117.281
25.9655
-15.3874
-5.00029
8.22916
20.5335
-6.01386
1.04626
14.8228
33.2135
45.2167
2.39881
-55.6735
59.738
-15.9101
14.2072
19.3841
40.9581
8.97541
23.1107
32.592
-5.54591
41.1482
-26.8712
42.7119
7.16225
30.1099
44.1498
69.1707
5.10255
45.2167
13.6432
52.5838
24.1238
-0.979164
60.792
72.0036
23.0931
41.5021
45.2155
8.45944
24.304
-4.69599
-3.45076
147.915
122.405
6.44606
15.949
53.5626
36.3402
38.7211
18.349
25.4091
29.8153
25.7173
73.4089
35.7172
-9.60934
12.1852
-0.979164
15.8144
47.6408
38.0856
2.1467
7.73418
-55.2588
14.9337
-2.82192
-16.5692
9.23396
38.8002
42.6498
35.4838
6.51321
44.3133
24.7856
-7.42811
13.4388
-10.8815
36.0567
1117.4
8.52314
13.3498
1.74276
36.0812
-25.5468
-21.768
36.4953
18.6609
-13.0969
22.2566
46.0663
17.51
35.3359
-4.14305
6.24411
81.3177
-2.50831
46.46
9.4952
23.535
24.1931
18.9797
2.39881
-29.4366
28.4314
11.3543
59.0368
771.136
-2.92629
-19.6516
0.926209
5.48583
16.3114
22.9128
5.66547
-31.2681
37.2492
4.572
44.1922
-3.10469
42.8321
-16.2447
26.9698
0.0762885
8.73609
55.8303
1.54005
9.4952
35.4375
6.97661
19.2654
-22.7278
60.9109
-25.342
2.6959
23.0931
5.89483
-38.3922
-18.7995
29.0372
-42.8062
-3.8845
10.7906
0.674778
13.5424
-14.9493
-41.3529
22.6564
-36.5903
16.2023
9.79312
35.9833
14.4586
2.19444
-24
-5.17273
254.718
0.936867
22.0826
-1.283
26.0048
19.5645
14.0749
25.4516
26.8804
27.8396
-19.1356
6.24411
13.1948
44.8963
-0.334017
-13.9463
9.2006
-19.2603
-5.07371
-8.42953
-40.3346
6.44404
11.8487
-22.2162
9.60825
9.3115
0.926209
-20.3174
7.35989
36.9261
29.5313
-8.69555
28.535
35.7748
-8.47932
-25.8608
28.1791
18.2068
17.187
7.85916
13.5679
-22.0321
14.1453
17.0979
-48.9769
245.371
-10.6533
16.6345
60.6136
-7.89118
62.4661
36.3402
33.6519
-15.6268
12.7844
37.6062
27.2832
9.2006
-34.2528
-6.97153
-38.8069
26.5573
24.4728
19.6815
0.894902
28.9001
-14.7199
20.8526
-17.7775
28.0522
4.67434
-25.6459
14.7604
28.9349
6.57865
29.1997
2.51751
12.8471
-36.0022
-19.9928
19.4736
26.3132
-26.5709
-14.8677
14.1647
-2.04379
20.8538
-29.4603
2277.1
51.5406
12.1393
8.3181
34.5223
23.0931
-1.60143
-59.0069
50.541
29.0372
-5.32483
46.7153
35.1535
-10.5696
43.5275
-37.4381
-1.99752
-16.699
-12.2275
28.5338
13.4946
16.3327
32.1795
-22.1259
-7.65087
4.3392
9.13819
21.4386
26.8804
10.8495
13.7404
43.8364
7.57255
61.7629
6.86203
22.1548
35.7321
149.097
46.6819
0.239064
19.2654
-29.4366
19.061
31.969
65.3533
4.64303
6.41131
21.219
-20.3421
32.097
-0.0588348
-27.8136
350.314
20.0595
6.29698
21.0387
9.4136
18.6172
568.01
-12.2275
45.4004
184.035
254.941
-33.1421
14.7604
0.64344
5.35082
36.3402
-14.9162
20.5335
-38.1156
12.7268
1.54005
-16.7417
19.7869
14.8228
-6.14185
165.157
24.8876
8.04475
22.8092
324.323
-45.2166
358.887
-27.2161
-10.6401
7.73418
18.6818
38.4075
-22.1914
-15.1289
-14.4015
50.3676
-4.79834
17.9553
21.2582
-9.76525
23.1107
21.3476
-5.54591
16.7853
-2.50831
46.46
11.3693
8.54252
7.32654
14.4729
14.6466
41.9343
-5.73537
63.7377
11.3961
12.8249
79.3764
-31.317
80.2697
61.64
208.877
-7.19347
21.2177
40.4173
9.2006
-13.6381
47.0907
34.2579
-14.444
19.061
26.3468
11.0054
162.11
4.64303
-10.4226
19.5298
-29.7124
32.097
-38.3922
31.8003
47.7779
-25.9396
26.1006
50.0446
44.5238
-12.4437
3.7914
-1.283
183.426
27.0608
36.5637
37.2099
-7.89118
13.7404
58.8289
-8.1305
33.3992
7.62114
36.6535
27.9413
12.5988
28.3501
13.6432
-27.5625
58.206
30.9259
-6.60136
32.681
6.22652
17.1045
-4.65903
39.2966
-12.1923
-22.1914
262.233
35.1535
100
52.8978
7.37281
2.46513
27.8788
145.127
0.956453
31.0738
-4.97876
-12.4965
15.7254
-1.79778
35.526
-4.38237
57.7044
-5.95622
10.4166
27.9413
-0.519651
28.3501
4.27287
-36.9328
37.8017
-12.5274
32.8156
34.8219
21.2582
-4.14305
19.3626
49.4586
460.939
-2.50831
12.7268
29.651
14.4729
-63.1698
39.4653
5.38319
2.81486
103.969
43.7078
-18.1496
8.32013
25.3193
50.3284
64.4511
11.3207
52.3926
-0.634239
35.2156
155.213
38.5276
44.8079
-2.39372
58.3351
0.548486
17.187
50.7097
-2.11308
1168.48
-4.7273
-1.05223
47.456
45.2155
-0.910893
48.6669
40.2816
16.4128
28.7858
20.658
29.8616
16.2023
43.5263
-3.15707
762.513
6.44606
19.8294
0.64344
12.8471
-9.76525
62.5771
5.69849
46.7704
12.7844
42.2757
52.7129
11.7691
62.1645
31.6201
32.7999
6.44404
235.047
30.5894
7.7689
35.8452
-42.1403
11.1856
38.4075
-44.6802
41.0931
14.4373
37.9053
18.7839
41.106
37.6489
-33.1421
213.411
-8.54647
32.9478
36.2507
31.5877
70.0733
24.4391
22.4075
25.6027
353.864
0.124874
24.1931
-11.764
21.1395
6.17068
11.5648
-5.51229
-5.03113
74.7305
66.5488
-10.601
20.3433
221.762
38.2142
15.0688
18.6594
3.11389
27.7193
-20.4899
2.92032
44.8079
-11.764
33.9723
13.4388
46.9616
42.1702
21.5096
17.6884
27.026
-14.3882
17.1392
24.6008
-17.7775
-0.0588348
19.6669
-9.07296
29.8487
23.8076
59.5164
10.0451
49.1497
0.0432677
42.9801
43.2711
43.5263
37.8574
24.6832
34.0961
37.9308
17.4577
31.627
38.3052
25.3193
2100.04
28.7544
12.8471
12.7235
30.607
56.2983
69.2592
-2.50831
25.9029
46.9765
68.5126
59.8004
8.021
18.124
16.8704
-31.9013
7.38107
11.0965
-37.8273
49.4306
23.1322
37.2099
9.99224
28.8439
-14.9162
50.5185
-0.634239
27.7193
16.5326
22.6137
49.772
22.7279
23.0135
24.1307
-4.79834
29.0674
241.906
-27.4453
-33.1911
19.3626
60.0464
28.0297
-21.249
46.46
-5.95622
17.9129
52.3041
166.272
39.5945
8.021
0.320366
60.08
12.8795
15.9333
17.7615
17.6884
-18.468
52.7118
15.9557
15.5836
22.2566
23.4452
53.5626
8.1397
-0.271378
-7.89118
8.11818
64.4511
16.7853
4.98796
23.9712
33.3992
73.2135
77.883
69.1707
43.3426
19.2654
38.0298
34.0536
31.969
380.196
51.5406
-12.2236
25.152
6.22652
215.79
24.6008
30.9482
-16.2755
50.3676
27.0608
32.9478
2.51751
10.973
5.22728
-8.74842
49.4586
11.3207
14.9113
-32.4934
3.35647
12.7844
24.4877
19.7869
309.051
-9.88998
2029.85
8.04475
18.8506
50.3608
17.8074
-34.7124
30.7742
34.3375
-3.4755
28.3489
-36.5182
-11.3032
19.6669
1.73769
50.0446
10.0451
31.7357
-7.07348
20.6829
12.5846
2.23696
-27.5199
14.7604
353.148
-4.66575
4.83684
-12.475
-19.1356
-6.87435
-15.0738
-2.50831
-0.334017
-9.24546
12.2907
33.5635
33.9723
-20.09
11.7929
26.3468
-17.1056
32.7999
-57.2011
-10.4226
17.6557
-27.5067
20.8526
8.45944
12.1706
-9.07296
18.1854
5.16845
34.408
32.2831
22.5321
29.8616
25.5727
47.2277
46.9198
-2.40797
20.9351
-14.5431
-28.2656
6.55907
42.6973
46.2646
-15.2437
46.7203
-3.27419
42.8714
8.32013
55.3044
16.0812
160.898
30.607
11.1631
0.302794
38.0267
11.8474
6.68411
1438.18
7.91365
36.7834
3.33584
-39.7439
42.4869
68.5133
42.8714
-25.4131
19.6971
10.0138
-5.89358
-21.0096
0.621913
86.9399
3.66688
143.911
10.9104
33.8581
46.0238
-0.169729
121.295
54.587
30.5098
-36.9328
24.6832
24.4728
51.5406
0.894902
36.4291
776.468
-20.3421
33.9711
-8.44412
-12.8211
33.5968
52.2417
0.823863
59.1848
17.51
31.5877
13.7404
11.3207
18.6594
65.2006
-20.4899
19.7869
-0.169729
21.9691
41.4685
2.39881
-18.1922
49.0461
-7.73528
15.9333
14.0134
49.5148
0.604319
20.8874
41.4674
6.58537
44.9188
0.926209
-3.45076
27.9746
33.2794
34.1572
3.7914
56.0985
73.2562
-4.73119
18.0764
18.2068
32.1795
24.8123
44.0404
-8.9136
53.5007
-8.08327
26.4682
-41.4807
-10.6533
-6.6724
34.6896
32.9478
-9.76525
32.481
11.9773
24.4391
8.73609
38.9637
-17.2006
165.043
4.79439
31.6894
37.8017
16.9765
351.272
73.8777
-16.2623
30.223
39.2966
19.6669
-25.9396
26.1006
15.6673
-1.8308
5.78979
-32.8422
25.5727
-10.6533
-1.0502
90.9116
46.0663
12.8471
-30.38
10.1032
29.9038
16.2324
31.4675
26.476
-6.97153
-16.3181
69.6608
31.969
-4.7273
12.0662
21.4038
26.8412
22.7614
-32.77
50.541
19.6669
55.6668
50.146
43.5275
1.91733
29.8616
-12.5274
61.612
8.32013
8.1397
-36.0022
98.1843
37.5576
54.2667
3.11389
23.9712
76.5027
16.9915
32.9054
1.70434
-6.14185
9.6094
-3.22339
9.91882
165.028
-24.6019
62.785
21.5096
17.6884
62.6333
-31.2681
55.9898
28.9349
34.8219
165.561
7.22489
-15.3874
2.49598
47.5845
30.0613
18.6594
-2.50831
48.3341
-4.08215
49.772
650.131
16.1686
20.2024
149.537
16.0395
30.6831
-1.98926
-13.4512
3.08373
14.2934
-14.9664
23.415
-27.5199
4.572
-6.53981
22.2174
-39.7503
-25.615
15.7254
31.7779
44.5859
7.62114
107.868
33.5635
-11.764
45.2167
4.27287
-12.57
50.9202
30.095
10.3111
-31.2681
40.9973
-29.1612
6.57865
46.0663
13.7619
-4.14305
34.4661
3.82442
29.9038
6.86203
-28.445
9.4952
8.54252
-11.764
17.1057
19.061
33.8431
67.4701
20.4995
27.9631
69.0077
1.20967
107.997
18.7668
281.988
35.5964
42.4639
57.0226
52.8557
28.5943
14.7303
31.3461
-4.6419
58.9096
28.2786
1327.73
41.6055
141.895
-1.55369
-5.25931
-38.7643
5.39005
-8.54647
0.956453
-4.97876
10.973
-11.6393
23.2217
26.1557
-11.8786
12.7844
151.924
14.1647
20.0951
13.6432
2.42255
28.4314
-21.5939
55.1698
4.3392
20.3826
-14.1687
30.9415
44.1922
-0.271378
3.35321
-3.12622
58.0148
6.86203
33.3415
-7.83028
22.6137
25.4091
42.5839
63.9573
24.4728
9.13132
21.5555
14.0134
17.6884
206.936
38.0856
58.334
160.259
13.0596
38.4075
54.2115
57.5408
41.9042
69.7644
48.6023
28.2786
21.5057
31.1949
19.1168
31.9273
20.9776
96.0268
626.875
42.6973
-8.77927
65.3602
497.451
46.0663
23.1322
8.16192
-16.3245
1.55895
24.1587
53.9563
5.28818
42.2757
57.9263
23.8432
57.0111
128.041
4.02077
39.5933
8.45944
29.9262
27.1631
108.993
27.9746
25.6817
38.9016
19.4154
31.9024
14.0095
29.3208
159.672
50.6679
21.9549
9.69071
-9.00744
6.07167
80.4302
15.9294
25.8307
0.45673
32.0904
127.185
39.2241
19.2146
56.9121
36.3281
-16.2755
25.3193
36.696
28.7544
-6.01712
40.0883
35.6835
18.6594
19.9805
40.8378
14.6585
-1.74919
46.6819
-0.519651
17.1057
-12.57
17.7615
4.56997
25.152
17.4709
-44.705
52.7118
92.7924
21.5409
28.4084
8.8151
23.9091
2.54884
36.0312
5.49874
3.91572
-29.094
24.7856
13.1866
16.3327
45.298
13.4814
30.4345
5.46759
34.6701
18.3345
-2.46107
56.4533
41.0981
41.7034
8.18642
-8.64951
-16.2755
74.7305
27.0608
30.9415
77.4801
-17.2615
21.2366
62.5771
0.0762885
21.8546
7.1046
33.8581
48.556
6.97661
26.476
2.39881
202.948
30.3054
52.5838
55.983
6.5171
25.1847
51.2041
-24.0902
21.5779
-15.0514
0.926209
-14.6952
106.685
659.116
48.272
167.467
54.1158
-2.79168
34.8219
4.39157
39.084
-7.89118
17.4885
36.3402
28.1873
50.5185
-6.25644
-2.26573
13.2433
44.1498
39.1857
-2.39372
9.6094
-8.82184
52.7942
46.9616
18.5016
64.6132
36.4291
45.5819
30.2577
32.097
28.0522
-4.69599
42.9671
8.8151
320.012
21.2895
-14.4015
11.0123
13.9423
34.8219
269.471
6.24411
56.9549
1.95035
-1.95532
-13.7527
-17.2006
-11.1195
2.92032
41.0597
5.10255
37.7204
52.7942
48.8356
42.8645
53.263
30.5894
17.1392
43.3414
8.08733
61.612
15.8164
32.8156
12.8471
36.2292
31.9354
54.2667
19.9805
97.0598
-30.3191
29.8153
-11.764
15.2316
32.3839
221.46
57.0438
43.8926
21.219
80.8575
30.223
-0.910893
14.9337
-24.0655
-0.136371
21.9336
37.0276
33.7765
20.4913
22.6564
-14.4015
44.7454
40.1793
145.26
36.696
-14.3491
1.60269
55.0808
22.4075
-13.7527
23.9712
-4.08215
-6.14185
32.0982
24.6832
3.85804
57.1628
4.64303
21.4366
-16.2755
80.3527
38.3052
87.1635
57.3107
6.26564
24.0915
-11.6393
2.49598
56.9549
52.5501
37.4001
-19.0747
33.8581
23.535
26.0672
-17.3862
17.1057
-3.22339
2.42255
36.548
53.2957
131.776
181.552
-19.7909
47.9404
-17.2615
64.3402
25.0958
15.0688
13.0372
-15.6268
16.4749
-0.334017
135.058
25.4091
35.4375
-0.519651
52.7129
19.2654
-12.57
32.1795
35.7172
31.6201
57.1628
-23.468
19.5625
43.8926
2.1467
33.9711
-40.2663
4.67434
-18.4433
5.48583
-0.555232
7.04251
-19.9399
292.778
-38.7643
35.3751
23.3127
4.70459
25.4516
16.5952
-21.8669
28.8439
-18.6644
-0.0812519
-23.123
-13.5101
1.99894
-12.0722
-0.169729
-34.2528
20.8538
-5.09746
-12.57
7.81663
3.50912
51.5406
21.5096
-17.9188
21.4038
30.5894
-12.8458
95.8153
-45.8885
-9.42916
-2.82192
12.9821
-33.1421
26.0048
8.32013
-0.917613
4.39157
-34.1281
49.4586
39.2741
-11.8786
37.0897
20.2807
37.6062
59.1423
16.3469
78.9498
15.5173
30.5335
35.3682
14.0134
64.5401
-12.3293
13.7228
401.288
353.288
3.6893
29.0372
13.7932
7.92024
-35.564
56.0985
99.4931
16.2023
0.591064
22.2566
17.6905
-15.9101
4.83684
-19.1356
-25.615
23.2217
3.82442
28.0297
-45.6118
567.45
-3.62326
19.7869
50.4301
9.6094
13.6432
-8.82184
7.81663
15.1024
-0.239012
2.81486
-27.2161
43.8926
32.4634
15.2652
17.1045
-23.3997
9.3115
-24.0655
35.4709
128.755
42.6498
210.57
30.409
-28.0677
11.412
-8.77927
511.388
10.1942
2.83052
38.57
6.26564
-2.14544
45.5995
26.1557
35.2156
0.124874
1.70434
30.2241
-12.5937
-23.8144
16.6276
30.9259
45.8725
4.56997
11.8487
-15.9034
17.7928
4.0455
-7.95002
-14.3178
1.91733
18.6172
24.5304
-14.1015
63.054
62.267
-20.0237
40.9973
8.32013
-22.8837
13.7404
23.2217
26.1557
27.7193
18.4066
40.4016
22.3191
32.0982
-10.6959
-3.63823
235.893
-31.2681
10.1942
10.3268
19.8294
38.1248
10.973
-9.76525
19.3626
26.9698
-7.41998
11.1631
27.7193
18.4066
-29.8602
7.32654
-17.3862
-3.19965
5.7321
65.3533
30.9259
15.8874
12.0662
21.4038
65.3602
28.9349
47.9404
4.39157
28.7329
36.3402
39.2741
-6.25644
3.35647
20.2807
18.8655
38.5276
12.5988
-5.09746
11.7929
35.9276
18.5016
15.8874
19.5625
57.0111
341.684
19.0133
-21.5256
14.9337
10.2965
-24.0655
-5.75857
18.1854
18.2869
44.7454
19.6971
17.9553
8.1397
37.2099
14.5976
58.718
60.703
44.8963
3.11389
52.0822
-15.3265
24.4877
8.85068
2.11313
-5.09746
-27.5625
39.6758
4.68893
-12.2236
12.0662
43.8926
54.9522
2.1467
-18.1496
34.8219
34.3766
64.4511
16.9429
22.4075
10.6102
46.46
41.3543
5.10255
19.6815
8.3181
51.3889
13.7228
-5.34956
-8.40716
9.3115
-12.1923
431.333
61.7078
51.9186
46.3979
-7.453
57.9726
49.1485
47.2277
22.5569
20.9351
-3.15707
-16.0427
19.6971
38.57
-1.23063
-4.01951
25.0958
26.3132
35.526
-30.6193
-5.95622
0.124874
23.535
-0.169729
10.7247
24.8876
-29.4366
-1.5537
54.4578
34.674
36.3964
11.8487
39.5933
64.6445
24.6602
27.9746
29.5313
28.7858
39.7794
-39.3121
3.62467
80.7524
-10.3534
57.4318
39.7782
11.6073
15.442
22.3342
13.7095
22.2566
25.1867
44.06
-3.10469
10.973
7.10135
8.11818
49.4586
30.0613
16.7853
-21.249
42.7119
-11.5784
24.4877
31.0313
22.3191
18.221
3.9872
6.17068
251.445
43.2134
39.1164
0.956453
17.9553
-7.89118
-8.74842
56.1407
48.3341
27.2832
-17.3862
-5.07371
24.6832
24.1238
-46.2606
54.1158
12.0683
17.823
21.7034
343.598
33.4618
20.2198
29.9038
8.73609
16.4749
42.7695
67.5913
29.8153
-9.88998
35.8463
58.6208
-6.94778
12.8795
27.1777
-6.67443
42.0186
21.219
-22.2162
39.2966
-14.0663
39.1232
-40.4056
6.57865
6.26564
25.9655
246.982
25.0958
26.3132
-30.6193
12.7268
-1.74919
1.70434
1.35441
90.1942
-23.8381
-8.82184
15.3129
28.2209
42.8645
32.7999
-6.60136
523.686
38.2704
19.345
-14.7199
2.83724
26.1781
-0.947857
-3.45076
27.9746
308.666
5.16845
0.674778
22.9128
-13.0752
24.2394
13.286
-4.4124
-16.2755
42.8714
34.5571
25.4516
-14.3491
85.9357
-9.76525
43.7254
18.8169
3.66688
-9.70435
-7.37139
40.4016
29.8153
-47.3713
37.7204
13.6432
46.9616
74.7236
40.2962
-4.7273
-17.9188
32.4634
-1.283
54.1158
-17.9168
55.4366
22.2174
-4.14305
39.9773
35.526
8.73609
20.2231
27.777
47.8979
26.0672
1.35441
45.2167
-20.09
19.2891
28.4314
1.63505
-2.85323
-6.67443
-4.83308
23.0931
-9.0977
32.097
-3.80697
-22.1914
736.372
33.178
203.819
-8.77927
31.627
10.1942
25.4516
21.2582
29.7137
33.3383
33.6519
-6.25644
1.54005
37.6062
46.0238
35.4375
-4.26778
52.7129
2.39881
2.42255
28.2209
27.872
34.5223
13.7228
-3.4755
30.223
-2.78496
331.651
12.1706
-12.5274
31.627
-12.2946
6.71091
27.8396
-19.1356
-12.3856
193.105
28.0297
-17.5008
-10.1981
-17.0363
13.3575
15.5173
-23.8144
109.016
39.4653
3.50912
47.7924
135.828
6.44404
-27.5199
55.9898
21.4386
19.8294
15.636
-43.4984
-5.00029
6.3551
3.82442
-22.57
-11.8786
12.7268
3.41412
28.2359
10.4166
33.5635
2.11313
-20.09
6.17068
27.1777
10.2652
15.8144
19.345
43.3762
9.60825
26.1781
36.5335
-44.6802
21.9336
20.161
45.6524
-37.4381
-15.116
41.397
-2.85712
28.4871
16.9347
16.3327
17.3161
92.7661
-35.0162
22.2566
-23.539
-23.4064
17.9553
-29.3416
24.0915
-39.7503
-18.1187
-8.35701
-12.2627
-9.06754
18.8655
17.6339
7.73533
-6.94778
-3.15707
50.3676
270.689
16.0812
36.2507
14.7212
-32.254
-42.4816
21.3476
16.9429
5.54095
-0.391665
13.2277
51.3671
-7.07888
33.0352
-9.78262
-2.26261
46.235
17.9135
416.741
16.8704
-13.1606
20.4668
9.03762
-8.16066
19.9156
-7.47012
16.8558
-15.6322
45.3594
64.2015
43.5275
-24.3196
16.7431
-27.22
16.2023
25.4516
6.26564
23.1107
17.5995
24.4391
1.79281
1024.72
-35.9413
11.3693
11.0747
-9.88998
8.021
-27.5625
-1.5537
3.85804
211.53
2.81486
-36.5864
14.8773
22.1561
-28.7754
77.0746
9.9614
39.1232
-1.0502
66.5488
231.599
34.3766
31.5877
31.4642
38.1032
25.0958
56.2983
13.4213
49.2711
-44.3746
31.047
33.8424
49.493
15.4099
16.4543
31.2425
17.8074
107.717
23.3106
42.0186
-27.8384
9.60825
-33.1421
26.0048
25.4516
15.636
10.973
157.027
21.2366
-1.95532
18.349
-28.445
17.9129
1.70434
-19.2603
11.4835
-27.5863
7.81663
18.8506
7.25725
0.940796
4.64303
0.821837
6.41131
4.35245
-14.7199
20.8526
-42.1403
1.81523
-12.8211
31.7228
12.5632
8.91658
5.39005
-6.6724
26.3886
-6.83061
21.3476
-5.54591
26.1557
-19.3749
67.0747
-1.74919
2.92032
18.9797
-31.3344
-16.3181
43.4239
9.13819
0.823863
23.4452
36.2507
-19.1356
9.99224
-10.5115
-7.19347
-20.0117
22.6137
52.3041
29.4654
14.2946
-4.16043
-9.75888
18.124
53.5208
28.1148
29.8371
27.7783
-30.6495
90.7558
28.4928
32.3424
-13.3807
14.4795
-2.76783
0.813575
9.53792
73.9796
16.2023
6.04499
30.3612
-35.0162
-34.7834
19.3841
22.0939
-8.74842
-16.7903
14.9113
53.9563
5.28818
-9.24546
29.8153
-6.14185
-46.2606
40.9973
-1.0502
4.70459
34.8219
-15.3874
36.2292
2.60696
5.69849
20.5335
-17.5008
16.5326
15.1174
36.6535
3.5784
-15.5122
-21.9403
39.6758
39.4653
37.2423
4.68893
-36.6595
8.28538
-5.01788
62.4352
