# Supplementary material for: Nonlatching positive feedback enables robust bimodality by decoupling expression noise from the mean
Source: PLoS Biol. 2017 Oct 18;15(10):e2000841. doi: 10.1371/journal.pbio.2000841 (PMC5646755; doi:10.1371/journal.pbio.2000841)
Supplement: S29 Data — The corresponding mCherry fluorescence values were taken according to the gating strategy in S28 Data applied to the flow cytometry files (S27 Data) and were used to generate the numbers in Fig 3B and 3C and S7 and S11 Figs. (ZIP) [file pbio.2000841.s029.zip › S29_Data/LChITF Iso 1/4.txt]

"Y2-A"
-34.8783
-6.86529
33.8578
28.84
11.8754
67.591
24.4823
240.026
41.8849
53.5299
28.7634
24.1203
6.58338
1.40811
13.7365
13.5853
160.364
42.2516
58.7015
-24.9203
-17.219
33.6167
70.5554
39.3056
49.2897
36.1531
43.0144
26.3183
21.3294
16.5326
-0.420225
46.372
26.4559
-26.2934
52.6467
9.77353
-45.4737
-23.7422
-42.6821
-25.8342
25.7527
39.8055
-6.43961
27.9475
-14.7726
0.867752
21.8277
38.5436
-8.61245
18.4105
26.467
-2.45647
22.9876
30.064
-23.9872
-4.07994
55.0571
20.1504
-38.8834
-16.6851
40.2133
32.773
43.9144
63.2963
-1.72023
24.6304
16.2119
0.52639
41.0471
39.4062
10.4757
53.2431
63.3827
17.9254
61.6892
36.5017
-0.140578
29.5887
67.4534
37.5835
25.7416
19.455
9.65371
30.2243
-19.3898
5.20488
-14.7365
-13.3158
76.4695
6.09198
8.19536
41.743
7.54035
25.2953
5.66366
9.26153
-7.77096
114.818
28.4444
13.9368
-15.9771
9.60549
50.1806
3236.38
129.808
-12.3866
26.7367
11.7801
39.9024
18.3131
-16.3201
-14.3877
1.4311
13.4023
61.5912
360.125
-12.1329
-3.46178
17.5956
-1.24309
30.1097
43.948
166.937
26.8924
351.506
26.8893
-1.17958
9.39448
7.96734
-22.8078
26.2309
-3.63381
-13.5887
-29.8534
-31.4796
-3.16347
19.5612
22.7667
-35.2879
1.50102
-22.88
6.47011
-4.60384
-11.4668
38.0843
-1.35726
154.131
42.3854
33.1347
-6.61572
3.92101
39.7586
544.857
47.2731
31.3749
67.7399
19.7973
9.20682
49.9928
-5.40225
23.3565
-4.89322
15.6235
45.1022
7.61574
60.8146
28.2564
55.0034
61.0262
19.3931
-15.2351
38.4425
-19.2066
8.0201
19.3587
44.1549
28.5778
-13.9238
354.804
-21.1722
3.39576
35.4907
46.1926
8.75265
28.0612
24.9087
37.3922
26.3183
28.8256
52.1398
20.1945
33.9521
-16.9231
28.2839
34.1364
-15.4887
17.4873
-1.45263
-25.8342
33.2489
36.0574
19.0141
-10.1877
9.20682
-4.89322
45.1022
37.6008
75.8072
14.2009
46.5701
46.9707
2.56855
28.1351
6.09328
5.30321
-18.7467
22.6031
8.90009
45.1093
30.0702
33.4016
-3.36859
15.5772
36.4278
-12.7991
148.938
8.06026
-40.6836
-24.452
-22.4075
15.7072
-2.29429
-24.8425
60.189
17.2052
-33.7897
75.4035
100.883
-26.7525
129.763
22.0019
25.5734
76.9563
-1.10054
19.0707
9.59028
17.7343
11.9734
-16.2356
20.7394
13.2379
7.6417
49.3812
32.9152
13.7709
76.5942
3.28218
334.108
17.4846
17.7976
17.3334
34.7553
-24.9203
50.2474
-9.48687
48.0666
-11.8621
41.1797
38.0453
28.6568
7.40714
7.57759
-23.6482
-4.08216
27.6314
54.5668
5084.68
24.3064
33.9061
-7.99241
13.7392
24.7843
25.7527
43.5537
43.377
12.3011
31.6956
35.0003
6.48995
34.7954
54.3135
-19.8568
12.7883
48.9558
47.3504
13.1974
-29.3487
-14.2088
32.2348
31.5273
0.70918
-18.5455
9.13987
42.6392
229.194
67.7421
10.0993
-31.2281
63.8429
30.1045
66.4368
35.7527
49.3812
165.974
-10.592
16.624
29.0722
3.28218
19.2645
9.98838
30.916
31.0364
39.8222
70.3626
39.9609
-9.92782
25.8846
33.6167
145.518
59.3524
43.6675
15.5383
67.3773
35.6886
41.9441
63.3842
25.8167
48.2461
58.4346
44.9211
21.7246
23.829
-1.43318
31.3435
9.16228
25.9309
1.0565
29.8925
12.3269
63.4367
52.5929
26.9314
16.8907
-6.08815
-10.6264
-12.1875
-55.493
-46.2207
242.811
46.7591
10.4528
46.5701
31.9781
22.2042
2.56855
-16.3955
18.3275
3.42914
-0.00607103
13.2328
19.2075
42.2982
49.7479
47.4571
25.6794
-0.352372
22.3723
38.6963
38.7377
44.9278
21.1787
19.2865
13.0293
7.57759
6.33684
57.762
51.9942
65.8112
20.5582
20.7876
24.7661
-15.4887
17.5956
-6.86529
46.9763
1.99354
34.5777
54.4934
62.4997
36.2597
9.12778
32.8203
20.1488
6.24024
17.7976
540.782
17.3334
29.1797
49.7479
5.29065
-12.5338
27.0574
-9.05098
15.8798
52.1008
-33.1874
-1.96319
-16.7853
-59.2411
-33.1022
35.7319
-26.1175
13.963
0.14544
-2.69209
-15.2351
119.027
-37.9473
-12.5946
-5.00415
12.1754
2.92542
512.087
-12.0497
2.47956
-38.0388
7.14389
-0.116534
1.21499
-56.8397
13.0687
-16.3208
56.1329
30.0664
-23.6482
33.3992
-24.7831
-26.7165
0.218926
-33.3946
-22.5453
-18.5678
-18.3375
-19.994
-30.5007
-17.4009
-37.6894
-30.2911
32.9208
-4.77767
7.6417
-23.3068
-11.4869
10.3315
-13.5844
19.2645
-5.00415
-25.1856
-27.6442
8.51842
2.47956
-24.9203
-37.8337
-35.7238
-12.5727
-0.0891252
67.5477
7.27387
64.3213
34.1906
33.0151
25.6385
-2.86759
-8.26042
-44.5367
-11.5607
-23.0044
-26.7712
4.20091
44.4907
16.203
42.2861
16.7031
87.4742
27.1047
25.0918
45.6086
16.9861
55.1924
5.76764
36.2627
27.293
36.2597
107.516
43.1277
30.4561
42.6903
20.2957
11.2383
39.4697
8.90009
24.4946
41.3146
18.4091
24.7424
-5.03754
40.1759
39.6333
-3.42878
27.7379
10.8532
38.3292
184.677
39.133
54.9509
-9.79056
25.7573
32.1977
11.4173
-18.3375
-13.6146
-16.2459
-10.823
-33.3304
10.7601
6.07235
-3.47466
25.4195
11.0809
-2.48101
-57.8761
-14.1248
-21.4266
-46.1227
-40.5985
0.12466
-22.3693
0.844524
-22.3434
379.217
17.9226
199.303
87.1682
77.3605
2.49211
44.1549
-48.2589
-34.5385
21.6369
-16.2611
-21.1722
-24.7152
-48.8423
-2.53314
-21.2324
13.0687
454.07
-7.58539
-22.4075
-16.152
-13.4525
-22.909
16.387
95.7963
43.4421
16.8101
18.9135
-1.47087
11.6853
-2.40834
-1.42129
20.1278
34.9437
143.486
33.5697
85.6001
-14.7726
-6.62851
-17.5277
-6.76728
6.25318
16.9861
53.3184
3.89357
41.8849
32.9152
-1.22165
34.6944
-4.21409
26.7608
41.8475
32.7901
47.903
31.9908
33.8183
54.0164
9.74988
86.7917
8.31676
32.1371
-7.17691
-11.2942
2.43806
-20.0689
1.78494
15.0739
-21.7742
35.2732
-26.6572
10.7648
26.4559
22.8274
-1.93056
15.1654
13.5217
-15.4887
-6.87558
-46.1227
-29.3541
22.6135
49.5702
-3.60269
23.1443
38.5374
8.14868
-15.2351
-0.912883
-9.83628
-6.97243
-21.8707
-23.4319
2.92542
33.263
37.613
28.1961
335.126
47.2312
-12.298
34.0111
17.1859
29.612
7.10504
-12.2706
-2.72977
7.27387
199.254
-3.29072
38.6373
38.3619
40.6956
-27.6701
-28.4273
-15.5081
-32.3934
34.186
29.4982
34.9437
-18.9487
-28.417
19.8024
8.55277
41.1369
17.9491
40.9479
15.1115
74.678
24.387
48.3125
-11.5634
26.3512
9.50203
41.3146
19.3253
17.6871
41.5074
30.3044
43.9908
52.1008
5.23097
9.28121
-9.289
-6.78163
40.8954
-37.9015
-22.9684
-5.40327
24.7014
9.31384
-7.99241
-18.12
-10.823
-12.7157
16.3823
11.6945
-8.31367
11.0809
-16.1376
-25.6059
50.7244
-35.4878
12.0889
-27.9656
26.8924
8.5523
11.8968
-5.86475
15.9537
-5.09836
-12.5004
-27.18
10.4217
0.466796
15.1242
60.0552
67.1348
-7.11672
11.8291
160.116
45.2555
22.8081
25.2501
57.723
8.9791
30.833
44.1219
1.65167
68.0694
28.6278
26.6943
0.218926
-15.049
17.0395
-12.7153
-58.5922
-52.0524
-35.2045
-7.98052
-25.7868
22.7623
-1.10054
9.70041
-33.8025
-12.9933
12.147
-47.0308
-31.2522
-65.8004
1.06169
-47.6692
9.27782
31.0675
33.4516
13.2375
33.4486
10.0648
68.4276
34.8019
16.0147
26.8424
23.8054
46.7351
12.4594
27.4933
26.1871
60.5341
-6.95046
26.1478
9.45166
8.2109
-3.14513
-5.10539
19.1981
16.1485
3.14966
31.095
6.96243
-7.05538
20.2984
3.23254
-36.1415
-14.5398
3.26125
42.44
22.6084
34.5067
-10.0874
-24.4321
161.446
7.62147
49.6283
-13.2976
-25.63
18.0337
-29.6304
1.43582
-26.1579
-34.9709
-17.9569
-33.3575
-20.9465
2.58325
-16.6714
17.5732
-14.5198
37.1018
1.40898
51.8125
1.66601
9.06428
46.0393
-25.1804
29.8925
-17.6582
81.6409
30.6375
44.735
29.0722
32.383
23.1068
34.6642
24.8297
23.5575
42.2516
38.0868
1.31658
16.5142
22.3723
57.437
3.13045
45.5416
36.1531
67.3773
60.0514
11.959
54.0139
27.6908
37.0017
67.6853
58.4346
520.934
150.098
10.7483
39.9761
13.5399
26.6397
50.1155
51.0499
62.1177
17.9233
33.5697
-11.0244
13.9862
14.3315
25.4251
44.9432
-2.99025
22.1586
13.7548
45.7614
20.2829
23.198
50.795
33.5027
40.7652
43.6611
67.7421
-12.9369
34.5911
17.7804
53.1603
64.5291
181.362
64.3896
2.02791
28.3786
3.09344
30.5114
404.616
26.2878
23.5942
32.2556
22.3211
21.2162
88.2029
38.2634
35.5647
26.7776
14.0425
10.4096
21.0564
-0.222651
-19.3943
30.2243
-21.2638
10.8271
2.13007
-13.4245
10.4268
87.9886
5.76764
28.7665
42.2855
15.6449
37.2388
53.435
-2.34002
23.0126
23.1068
2.80503
47.903
22.9556
66.6145
58.7015
23.8054
20.2624
46.1926
-0.617682
301.675
23.0528
-27.5652
31.9405
-3.03349
340.746
35.187
-15.4721
24.7014
18.6842
13.5217
-4.24428
28.7317
30.4065
7.89902
20.1305
39.8055
52.7473
-2.69148
36.3362
11.8754
58.2207
-3.62866
45.8221
22.6342
49.3812
32.9152
-29.3326
-7.73881
10.7784
17.3904
9.98838
27.1679
23.5402
79.1776
25.4316
64.7404
23.0943
-13.676
39.003
44.3185
-8.11395
35.5575
11.7902
54.0139
22.0686
12.6388
18.9596
49.0643
24.3064
48.8986
30.6057
2611
24.7656
21.0649
50.8733
14.829
10.0993
-14.3616
60.0948
24.4823
62.6887
-12.973
38.1368
17.9226
-8.71791
27.8684
25.324
-21.0807
9.89417
6.24024
29.1623
25.4316
17.8888
47.4571
10.6869
12.7661
-5.73873
61.1851
53.7302
61.7944
54.2588
61.9255
4.46277
63.3842
50.1796
98.8459
48.9446
28.4496
7.43977
32.032
39.7586
19.3614
4.16957
-22.086
29.5008
34.1833
-15.8099
14.829
-7.27631
17.7343
40.5684
-0.81183
67.432
-2.99025
14.6624
24.593
25.6545
2.37285
-11.1654
-17.1984
21.3239
32.0543
39.1249
47.4092
28.5829
39.6311
-7.31473
47.7096
42.1433
60.6566
45.7884
-0.421964
21.2861
-5.46836
65.8599
-21.2694
-31.3327
57.9137
-20.5639
-31.1301
20.7394
-18.6212
15.8371
22.6342
53.1293
396.484
77.4891
9.12778
59.0572
14.5266
24.8867
9.98838
8.42723
47.903
21.0815
17.9353
18.3883
222.897
40.5704
40.6118
20.5649
28.675
1.95539
11.959
20.1351
54.5668
60.3087
-1.93056
22.6617
13.5217
-6.11834
17.4873
11.6658
-3.34537
40.7452
62.2943
-10.5154
-23.7319
63.8429
-26.1175
43.948
0.14544
53.1293
12.3004
4.40055
29.7425
44.0647
12.6525
-1.25602
25.2938
38.5327
0.466796
17.9353
31.0072
62.4497
23.8054
35.2549
42.987
36.8222
-15.6102
28.675
3.65901
2.58871
67.1323
1.45384
29.5054
52.6928
54.6865
37.4248
43.2764
71.6177
21.9926
32.4798
22.8916
20.1305
52.924
63.9917
23.5454
27.9475
-0.717083
-13.1877
5.7474
64.6209
-20.7939
11.8513
-33.3786
-4.18638
-15.8506
7.1956
-21.705
-18.365
-13.4503
-33.024
52.669
-22.7193
-28.5753
-44.5056
5.89787
28.2925
10.2283
203.086
19.5515
-1.20271
-52.32
-45.6323
-63.1919
11.062
-39.3045
-23.2575
31.3186
17.6359
-34.0688
5.46725
0.894446
-9.51091
-13.4245
25.4246
12.3009
29.8925
4.83061
25.9554
45.0966
20.3301
353.019
45.0017
32.383
21.2328
36.5382
40.4067
51.0666
29.1797
49.7479
45.5831
31.7426
29.326
10.6267
58.0463
38.9823
28.9589
2.89243
1.65167
21.2177
17.3834
-1.41665
36.7632
27.1175
40.4653
21.955
-23.922
5.1066
-0.534275
51.987
27.4474
4.52166
22.8189
-25.0799
24.2936
26.5129
150.05
337.297
-40.5005
-42.4725
-37.3619
-1.72863
8.5523
-12.466
-9.61288
6.58338
39.8792
-1.25602
-12.1875
-40.7627
-2.6794
-19.5926
34.3387
-11.8019
-13.4708
-13.235
-2.49175
18.6909
-5.05821
-5.07639
-5.54087
5.3998
2.39087
26.6943
29.267
23.7644
-15.9861
31.095
6.96243
-25.796
7.17992
-2.38966
-23.0231
890.634
-0.486884
31.1956
-3.62851
6.39572
-11.9615
30.261
16.9918
53.3765
369.012
20.4067
5.31614
17.9283
437.714
-12.036
48.4442
31.9781
-7.78088
15.687
45.0017
-10.7733
10.8312
14.6735
35.137
2.00577
52.559
35.2757
17.4513
53.2943
11.5224
-12.7991
8.38352
29.612
8.9791
6.47011
21.6331
-18.9631
38.7569
2.75461
35.7801
30.3883
12.6223
84.9537
-5.20076
7.89902
38.8711
39.8055
204.547
31.0417
57.9325
49.9387
73.0542
2.63195
29.6549
12.5361
13.6173
26.3159
49.3621
146.961
34.1088
-5.954
636.955
12.3766
13.825
-3.2754
46.4722
-7.96135
83.6716
-28.8665
41.2063
57.8455
50.4736
4.2632
25.9712
-23.272
-6.29166
-14.7102
-28.5216
28.8656
22.6571
21.2162
11.3662
-62.0522
-6.86529
211.894
26.3564
62.6887
51.2553
44.1596
46.6091
51.561
12.6525
38.0052
30.916
45.4444
27.7586
35.4907
46.1926
5.00452
423.489
47.4156
11.959
44.6436
-4.16836
25.7573
56.4409
92.1678
35.5508
15.1654
-15.4887
-19.994
-12.697
82.9091
36.6639
36.8744
-14.2635
30.616
8.55796
8.55277
177.944
21.6972
42.822
26.3559
29.7004
15.687
-39.8213
21.1386
-25.6189
0.930962
46.0289
-6.47411
-20.0092
-11.8019
-15.3449
-0.116534
3.08905
-26.8546
-13.1682
4.31212
0.545806
-9.45946
196.858
-27.3964
5.28817
1.39445
2.09299
9.70889
-26.2934
-30.4812
-27.382
-51.8429
18.8653
-16.7471
17.7111
-2.66566
29.7035
-11.1254
-7.78088
-3.05365
1.89822
-5.15112
8.95713
20.6087
18.855
33.263
13.2502
28.1961
20.2832
-33.3536
-5.03754
8.31676
39.6333
20.9341
6.50945
17.4124
39.2663
35.6886
4.46277
37.1473
40.8092
38.8758
60.189
77.1753
1.81757
37.8845
-3.30724
7.17992
-6.13779
30.4378
38.8685
55.5584
48.8453
13.892
-15.5995
-27.891
-8.50258
4.81037
29.9506
5.85231
-6.2046
4.24692
-11.1654
17.6504
-14.6169
-28.4428
-19.9055
-39.1602
-62.0746
-37.9456
-5.06465
-35.1353
-10.9687
-44.7961
416.901
8.41012
-4.93576
-18.2256
85.9414
-6.40539
6.8268
-27.8286
7.08562
38.236
-15.8787
41.6259
-2.0418
4.34957
11.9734
-21.8578
70.185
17.012
53.1293
32.9152
41.8819
38.8894
4.27197
26.855
55.2789
27.2883
6.69093
57.2441
64.3237
-9.92782
16.5142
27.9945
36.8222
8.75265
45.5416
3512.55
58.0069
24.4442
25.0775
50.2658
7.07604
29.5054
32.078
47.1902
-1.93056
58.2689
15.3957
23.8667
13.7392
24.7843
41.6322
14.5083
35.8807
24.1994
42.4966
12.1121
42.4425
31.0473
25.2655
314.664
-21.8819
25.7987
12.2604
-19.0413
5.41415
-24.6689
40.4171
304.655
-3.84064
-21.4063
63.8373
-9.65495
-1.17958
33.7573
7.96734
-4.16133
12.7995
-14.9986
15.1069
-4.21837
7.62797
30.0702
16.5351
-10.8649
9.95499
30.8056
52.7518
18.3676
16.4754
21.4626
1065.49
-37.7037
36.2103
403.441
32.3165
113.6
4.62867
17.9765
-9.90417
-14.5516
-34.0495
-28.6266
-18.2879
-17.3535
3.86775
22.8189
-21.3318
50.5305
26.5129
5.7474
51.5024
1.69492
-14.3856
-18.386
3.30989
-11.5451
26.0837
-9.93172
-17.0944
7.69144
49.2833
21.0867
13.3
49.5837
36.5211
40.0418
83.2698
29.5631
79.3821
33.887
35.8748
-3.01915
19.3716
33.8578
-20.4953
45.8221
101.345
48.4442
1.99307
1.58945
15.687
39.3795
26.708
16.4534
20.2957
1.868
35.7216
-1.74236
266.203
14.661
-20.2352
-20.9671
65.4758
8.71125
1.82429
-18.1767
-5.71132
-20.5334
-55.5073
-11.5784
-21.035
-4.22775
7.71519
2.21263
3.69164
0.172874
2.27726
-11.7405
-10.6237
36.0287
-42.7008
13.5712
40.7426
51.8103
38.2548
34.0633
7.42698
330.898
252.965
60.2002
-0.582404
81.0836
45.0566
47.488
43.8873
47.2273
23.2178
26.8679
48.8504
28.2305
60.8146
28.2564
69.9959
85.389
43.7559
-1.40299
33.32
142.11
3.74206
37.0111
9.50203
33.8183
113.986
-20.0301
49.0037
-9.05098
34.6204
-1.31008
-51.928
-18.8298
4.46277
16.5326
14.5723
7.71519
19.0792
1.81757
22.6617
24.7661
-25.6162
-1.45263
53.8637
21.0649
11.5179
8.55292
-11.4079
-6.22915
-27.891
-17.8729
1.21301
14.9581
2.63195
-22.8189
-14.7624
-36.1897
21.1135
11.3234
4.53191
-20.2391
-41.5613
-6.78708
378.757
3.51767
17.4241
-1.5984
-33.5517
23.3467
30.8989
26.9234
15.8034
-0.421964
17.5379
3.90197
-16.1376
-5.50273
28.9555
3.89357
17.5221
-19.9623
-0.242547
8.45745
-22.9547
2.3979
-31.2411
-19.6838
27.2883
-38.8886
1.06873
12.2666
30.5905
-4.30562
-7.84864
-1.9906
40.5704
-39.9731
7.44649
-5.07639
3.65901
-31.1445
1.39445
-11.0255
11.583
-3.80462
28.2839
13.5217
18.2445
-12.4978
-31.4377
429.564
3.26388
20.8882
8.55292
16.7031
-0.606949
-31.6392
-0.661058
14.1807
35.5728
-42.3456
-0.330147
17.0967
-38.0637
-31.1301
58.2207
-29.8656
-1.02954
23.1443
25.4189
-3.09572
18.4981
19.7018
-20.0909
4.36618
12.1754
17.918
4.21493
4.81687
-8.05375
-2.22644
24.2463
-4.40721
1.25638
15.5565
-12.5727
18.6515
-28.0297
466.308
-2.29429
89.4756
18.9596
24.7014
-31.9156
-1.47087
-5.00151
-12.697
-38.9526
46.3674
26.6871
-20.3413
-53.2913
12.955
5.01525
-35.3873
-17.8729
-19.4017
4.81037
-49.8419
-50.9299
7.72638
-6.2046
-33.2344
-11.1654
-18.1043
-16.0828
6.93487
-10.6392
-13.3463
-17.6084
-6.78969
26.7097
22.1093
-2.33915
-17.6221
35.5282
7.47309
-2.29603
-18.0693
-44.8237
7.76383
-25.0176
-5.09581
-5.80459
-9.31949
-19.5094
21.9482
-1.10477
9.03474
5.74395
53.2559
39.3128
1024.04
11.785
29.035
-37.6894
-52.7799
-17.6842
33.6407
-8.28786
54.0664
5.7412
44.693
148.746
31.8833
-14.5215
-6.0354
18.4217
-20.6208
16.9809
11.3761
24.448
7.16472
34.1127
379.382
26.5149
21.502
8.99729
12.7272
12.0923
-19.5964
-18.9631
38.0843
-6.97946
13.5759
34.8891
23.7644
-30.9786
10.4802
37.8845
10.7483
23.1095
32.2806
-14.5898
25.7527
79.1609
90.2286
-5.50258
10.1439
17.1967
-11.9615
22.4195
386.334
5.7474
44.0061
51.7669
13.4731
20.1765
-18.9487
-26.543
32.9208
-33.6137
0.844524
3.89357
-25.5814
32.9152
594.731
9.12778
42.1906
21.1386
-10.6264
17.918
4.21493
17.8888
-9.92782
-20.9671
87.9646
10.5853
-19.3583
16.8168
-12.5545
14.6013
25.2108
6.64056
28.8256
48.3917
53.8683
34.0718
13.062
33.9061
58.4992
12.6223
11.8651
11.6658
9.77309
54.7981
52.7473
47.9083
82.2954
14.3856
13.3384
23.3565
48.0647
47.9139
15.7504
7.16612
30.2152
-0.582404
105.446
24.4418
11.8808
-1.09029
-8.99469
22.157
-1.67889
27.8805
241.29
332.267
-8.89839
52.7495
30.1666
6.53605
30.6715
49.5366
8.94837
11.9158
-22.335
9.6379
-17.5213
9.89672
15.0434
12.3498
8.22525
46.9763
22.6083
36.4518
170.685
32.5146
12.3004
-14.3401
3.28218
13.6423
17.7976
46.0289
22.9556
42.2982
49.7479
26.8424
5.26983
35.4907
42.4444
43.0537
30.549
41.1403
24.4442
69.0064
20.1945
-15.4721
26.4559
-43.16
75.1355
26.6401
-15.4887
4.36882
-7.07483
189.683
31.3749
39.8055
45.2511
3.58462
25.63
19.6084
12.4574
23.551
9.04018
0.728981
79.3418
39.48
24.4823
53.3184
9.51577
66.2478
47.9077
60.6225
24.1203
94.6645
35.1413
36.1311
47.4697
36.5382
64.185
32.9279
62.4497
19.1202
15.5772
25.1834
19.0186
51.487
102.682
19.5886
12.2628
20.3923
75.5656
32.3165
237.288
50.0013
-0.993525
26.4098
-18.3375
5.12605
-3.12744
-10.823
1.38981
37.7548
-27.0543
5.45869
-15.5995
-56.002
6.83521
10.4326
26.2025
-46.0938
10.9142
26.467
6.91386
9.86912
33.8122
-33.0968
-10.4606
-1.49843
115.86
-21.7796
-26.0417
-0.230459
8.05381
-31.2281
5.74686
-42.9841
8.34079
-6.84078
6.67824
-23.7104
-20.8573
-4.66102
-14.4687
-12.5004
-6.5653
-23.3115
-3.28134
-17.6719
31.0072
-18.1352
-32.4166
-36.8967
-19.7942
-10.925
17.7538
20.2417
18.3494
6.64056
-15.2149
63.3842
-4.16836
16.387
33.9521
22.8274
28.0545
11.4173
17.2698
-7.99241
30.6057
6.04363
-20.212
-6.10645
60.2436
8.55292
16.7031
1.26712
9.59028
28.9787
31.1981
14.1807
52.4394
-14.2346
12.7883
41.4596
-26.8193
15.4913
28.19
-1.09029
-12.7428
-15.3243
4.45731
22.684
31.6287
12.6542
54.9055
30.457
77.1124
13.3
36.4652
47.7655
144.99
45.7884
59.5482
-5.46836
5.88977
21.8341
30.5114
52.2915
33.784
10.4757
11.9734
-0.306055
53.5355
-4.56569
9.27782
6.70467
25.9554
12.3004
6.27461
-3.99068
15.9537
-9.83628
-33.2094
17.4846
-21.4374
-25.7701
-2.6794
-6.47411
-8.76484
-21.1722
-26.5893
20.8927
57.1092
31.4861
-13.5097
36.4552
-45.2
-21.8858
21.1315
19.1981
25.5188
35.0088
-2.86759
-21.3789
33.1994
31.363
56.8427
2.2955
2.27682
42.6193
54.7981
45.2511
40.412
39.1919
36.8744
39.5753
25.2306
16.2055
21.677
99.2911
25.1207
35.2771
50.8299
61.2618
-17.0746
9.06428
42.2911
65.4998
12.3269
40.9479
29.7004
27.8684
29.0722
-13.5844
11.7682
8.11431
6.55316
4.79949
-3.28134
-12.0497
-17.7185
17.4721
-15.55
-15.1091
329.177
33.6834
6.168
14.9034
-48.6444
-34.8926
27.777
-24.7831
1257.02
37.7002
47.1902
7.43977
-18.5678
43.5067
-24.859
-33.1125
-38.934
-10.7942
19.0141
-32.6765
7.33276
-13.7254
-69.1205
-15.9988
-6.28326
2.9363
534.074
-46.0938
243.298
-30.5675
24.8616
26.3159
-27.3272
-5.954
-1.16489
47.0468
45.4503
16.4015
70.5531
76.7576
61.5936
65.4661
37.9964
14.2093
16.1971
2.15641
23.9522
41.9841
-0.88619
9.53866
12.5779
55.1172
-19.0763
8.55505
56.067
15.887
-39.496
-2.27047
13.1054
262.471
-66.7374
26.3616
-26.1175
266.962
-24.2174
84.9885
-25.1809
26.2611
9.84141
10.8312
7.17728
-3.7542
-5.50787
-2.3443
5.7539
26.3221
40.8979
-16.4871
-33.1485
566.788
45.2555
-24.0435
28.9982
31.4861
22.0976
-16.0187
14.1368
16.6442
47.4547
9.88714
-10.787
47.1902
142.602
24.7661
3.25199
24.9835
24.7843
-5.21944
36.9971
37.9315
32.9158
52.3103
68.7335
7.71621
13.9862
44.3165
55.4102
67.432
-6.73838
-5.95235
78.9409
88.5799
26.3159
28.7474
42.0132
34.1088
-3.11715
47.9133
83.5154
58.0035
32.9416
31.5776
247.496
37.1967
21.3092
33.7573
19.2117
61.431
24.0439
37.4753
22.6031
12.6482
-7.82781
13.498
-1.28941
22.7667
-12.7991
32.7464
27.7379
-14.1446
2.89243
56.825
-6.97946
62.3016
61.2457
-15.9861
-3.57526
13.5217
-7.99241
-8.74964
-59.5674
-33.283
24.6363
5.45869
10.6374
-42.8836
-21.621
-8.15732
49.6283
-28.2901
-3.14125
10.5375
-2.31231
19.7567
5.32153
-2.02732
-23.0502
23.094
3.52028
14.2507
2.58064
298.449
3.36865
12.6534
31.78
9.34715
74.712
12.8528
-12.0276
-19.8857
-31.2281
50.7244
528.606
25.2074
7.6417
8.15175
57.278
25.0153
-5.86475
34.6944
10.7784
4.27197
13.7365
8.42723
51.6511
6.08899
14.1872
29.1332
28.7165
1.31658
18.3883
24.2463
44.3185
19.997
31.8093
49.2897
2.41987
29.651
18.3204
61.3646
48.9446
37.8199
11.1879
48.8986
9.77353
10.7483
23.1095
-20.1933
97.8542
18.2564
67.9165
52.7473
-4.56554
31.6956
55.615
-6.33928
20.5454
34.0092
9.49553
145.206
5.44305
23.6559
-24.0082
291.916
34.7492
-17.1673
-23.9872
-35.9391
0.70918
-61.649
1.64361
26.7945
-18.2687
35.8829
-27.9295
338.143
7.0743
15.6639
-41.0756
-29.7175
-58.7507
-8.84394
-17.049
-16.8158
-19.5094
14.452
2.64336
-11.58
-6.43748
1.71911
5.74686
-39.2359
12.0889
-46.7062
-18.0852
-55.5696
-56.4645
133.083
-12.6474
70.8013
10.9254
16.8605
39.4697
7.16472
-18.3611
-14.4079
29.8685
40.5704
8.75265
37.4315
56.786
9.91614
86.1179
-6.78163
22.1548
-9.79056
25.7573
67.6853
43.4421
-7.55276
35.7801
41.6327
-7.99241
38.102
-12.697
29.5008
633.885
22.7623
19.7973
42.94
38.7484
18.9606
10.2381
63.0572
59.1583
78.6764
25.1207
10.9142
28.3411
20.0323
41.7282
7.57525
24.9992
19.5244
7.16446
2.58325
28.3062
42.6392
77.3943
36.0792
41.5051
15.1741
32.7171
46.6011
44.8514
21.1298
42.8378
-13.9017
6.8268
0.282342
-0.410643
-6.50839
-1.70574
77.2332
22.4462
-12.322
17.4072
25.2869
16.0318
37.923
-24.5855
-13.7721
11.5323
-4.89322
359.94
30.8296
62.4997
-1.22165
31.6166
60.9313
-0.465954
15.5164
8.11431
53.5252
30.4519
17.9353
47.8738
51.2053
-4.30562
7.14389
20.4982
40.5704
5.00452
46.8019
51.1638
43.6493
43.0144
35.6886
6.33684
3.4141
45.1965
5.56571
37.8845
-22.9849
75.5833
-8.96757
22.9389
30.2585
31.0417
31.6956
23.7559
-1.65412
8.36402
3.08707
19.8029
73.0542
118.824
10.9142
18.9708
-39.9378
6.12099
18.8196
632.197
-12.3347
-5.24656
-37.8131
-1.16489
35.8024
1.64361
67.0021
54.9055
22.9607
35.8829
-5.44066
25.2767
73.775
43.9144
22.0668
19.0082
-23.1435
14.8101
438.582
-6.39091
60.7394
25.9013
19.7994
29.8301
-30.1256
-13.5149
382.296
15.0947
12.6231
-7.21289
-4.89322
2.50504
37.606
23.3333
43.759
55.404
6.27461
24.1203
12.2056
4.27197
-5.00415
8.42723
27.2883
26.7037
14.1872
45.9997
0.605489
-6.17969
10.892
67.3498
31.2
35.5575
39.9194
1.78494
28.1923
11.959
33.3992
158.875
16.387
43.3224
60.3087
52.4174
2.04694
45.3808
-21.1109
143.05
-8.96757
31.3749
21.0649
63.9917
1.05666
8.76338
5.84215
10.2381
38.6943
53.5361
54.3135
1.54392
35.8374
36.106
1.95305
19.377
-7.12062
20.2829
10.0993
4.37911
48.8504
22.6342
69.9959
59.1521
19.3931
31.6166
60.9313
5.15624
58.6199
17.4846
21.5457
44.1549
24.8297
34.8019
51.2053
3.19064
20.2624
33.6167
40.5704
33.6834
19.3047
9.91614
24.4442
26.9516
35.2732
25.8167
-26.7165
32.1977
9.5432
11.6476
-7.99241
-10.6237
-8.94889
-31.4564
-9.85458
21.0649
50.8733
38.538
20.4512
8.76338
-39.1354
-14.1248
23.7018
12.3066
48.6913
-17.9828
17.0967
-26.8193
-1.37528
1.95305
15.6289
-4.83842
-23.9872
25.9051
19.4498
15.1877
29.5208
9.92788
-8.89839
52.7495
-1.69253
51.4577
29.0248
51.2862
73.8994
7.0743
25.0342
2.02791
52.7414
27.4563
21.1411
57.9137
64.4875
61.6892
-7.63684
16.4702
29.972
28.2132
38.86
8.21065
-31.5757
6.79847
35.8952
30.5048
-10.0514
6.19206
7.02902
22.2509
-1.14509
45.1022
5.74167
47.6962
18.8861
40.0109
68.5224
0.652416
27.8684
-17.7795
5.15624
15.5164
-34.6763
23.5402
2.34086
77.9054
40.3775
14.435
-2.22644
11.1279
48.0666
26.7827
31.77
-5.54087
17.5812
29.651
31.4389
-4.22775
48.9446
41.568
22.4323
32.032
7.89946
12.6223
21.2354
225.309
2.27682
64.1684
12.3011
27.504
-11.0244
21.4825
23.7018
8.5585
26.2025
10.9142
35.8374
22.9876
146.256
51.2362
45.7614
45.3532
-19.0725
32.5683
-11.0492
35.3768
52.0096
425.971
24.8348
104.192
18.7175
50.3492
31.7329
-1.359
22.2231
-17.6498
6.8268
5.90454
-48.1993
-42.3745
-48.0947
35.7319
-18.6212
19.5852
-54.2025
-1.21858
16.0486
17.519
-11.4869
27.1981
-2.34002
9.89417
-12.5004
-34.5559
9.83713
-8.3016
32.8813
11.8499
-32.4166
-19.093
54.2314
-10.0294
-38.099
-3.79791
-10.6986
-18.8298
-11.1631
-57.3814
-11.6646
-14.7736
13.457
110.743
-36.1034
-11.5607
-17.3822
-17.4009
-1.42129
8.88345
-27.9914
8.26979
2.20415
-10.0874
24.4881
-20.7939
-3.14125
4.10276
16.4283
21.6307
-2.17473
50.4465
-15.5539
-16.2614
26.9461
32.0543
33.2689
45.5351
639.238
25.2767
47.5381
66.4032
27.689
83.1303
-21.3979
-17.5361
11.5267
14.5819
26.9916
-19.6269
-18.5723
19.1371
27.9433
264.845
40.1375
-10.4479
30.5257
-4.69818
12.2836
32.3008
-2.09672
30.2243
-7.70432
-28.417
36.6689
10.4528
37.1998
52.5929
1.58945
6.31668
30.9462
-14.4687
6.24024
-15.9356
10.4217
-40.7627
-28.9163
29.1332
-3.14264
-39.9129
-13.4708
-35.7238
-11.9035
44.9278
-12.5545
11.7902
121.725
73.1699
-19.9001
7.16223
10.8242
30.204
-7.1577
-7.55276
5.79507
2.27726
-30.4812
-23.7422
-37.0599
-23.9601
3.26388
-8.92018
-17.684
-18.9042
-15.5995
71.4345
107.69
3.08707
-8.30809
13.0841
-55.4641
-35.9374
0.230116
-39.9378
17.8826
-26.7983
7.26841
-32.601
-1.16749
33.2689
19.2982
9.84228
65.868
-5.44066
34.5911
62.758
49.4122
30.7959
-15.4145
-11.0906
-36.2619
6.14859
0.728981
-10.6134
16.9913
-33.6137
38.3258
-7.35082
26.8924
5.37965
21.5759
20.1488
-8.8465
13.7365
8.42723
25.4142
0.466796
38.5035
-6.17969
18.3883
31.7426
276.703
18.123
50.55
36.1712
23.0346
31.77
22.5701
6.33684
44.5574
18.261
24.5818
64.0568
-22.5453
50.7727
19.1439
5.12605
9.99102
-1.45263
15.3953
22.0045
49.1759
71.488
17.9233
44.3706
11.4643
10.2381
-4.40919
69.306
8.22525
4.37911
48.8504
9.4898
13.2639
58.7515
68.5224
28.7634
22.2462
10.7784
34.257
-6.87822
4.67909
27.2883
7.96306
210.964
74.1107
-26.7944
-13.4708
41.1129
741.471
220.522
46.8019
56.786
24.9087
39.4367
28.8256
59.6361
51.9942
58.315
60.3087
1.81757
37.6542
62.2474
12.6223
13.5212
36.9971
41.6796
41.5029
6.67885
44.8141
6.88932
-5.40225
-4.75445
4.81037
18.7062
-12.3606
-13.4486
13.3486
10.662
24.8616
-6.85989
25.1466
-13.4503
10.0795
22.684
48.4953
45.5351
24.8348
56.4977
3.92967
57.0799
32.773
33.3112
34.4045
-31.7053
-27.8434
-23.6339
-3.11715
35.7319
-5.50273
38.3258
20.7602
55.0034
62.9002
722.168
27.8684
21.5759
20.1488
51.1236
24.9809
216.449
25.4142
28.5778
36.2127
25.6794
25.8846
479.102
64.2822
69.8863
281.021
1160.13
28.8256
14.6585
38.8758
176.381
13.457
31.095
3.2143
-14.5516
-11.5607
1.35847
-4.28241
2.32685
-7.98315
-6.28576
-24.2432
-12.3449
20.9448
-4.46522
-11.3137
7.77224
20.7399
49.6283
-13.2976
5.03979
107.321
28.19
38.1177
10.1541
-5.954
150.654
22.6135
-12.999
77.6812
53.5299
19.3931
5.37965
10.3315
-0.465954
-5.09836
6.24024
32.7901
47.903
2.34086
113.466
-11.8019
-15.3449
16.7501
16.2075
-19.3583
50.55
-1.31008
-12.5727
0.0813279
26.9516
54.0139
-17.2868
33.2536
47.0706
32.1977
1.81757
22.6617
200.928
-51.0959
19.3614
-18.3192
-55.8192
23.8786
13.5686
43.377
-0.817411
-15.5995
-26.017
-21.621
-10.0314
16.0548
33.6988
-12.3606
-22.8189
7.72638
-23.0712
47.3504
8.13263
23.2726
9.74597
-19.0725
-21.7796
3.94331
18.2764
2.43161
142.901
13.3941
-18.5591
23.2996
16.4446
58.7674
-14.725
-8.15096
15.5189
44.7952
-22.438
1.10536
31.3186
42.7679
4.80692
9.21538
38.3758
12.9779
5.2258
-27.382
19.3716
50.7244
0.119472
43.948
28.2564
43.759
17.9226
55.0003
12.2056
-17.3326
17.3904
13.7365
29.1623
19.8094
40.3775
45.5831
5.06471
14.6402
22.3723
21.8297
19.997
221.09
30.5309
56.1329
20.6961
32.5738
85.873
44.5574
43.3224
50.9383
3.69164
41.4023
47.2549
10.7483
15.6132
17.2694
45.4277
54.6214
59.1527
61.6807
48.1188
2.09402
5.55292
45.2536
221.265
30.8877
-50.7789
-10.6375
91.1223
9.72496
7.99505
-24.2839
-40.5931
17.6504
-19.9837
-9.24567
0.119472
-10.3999
-22.3434
4.40362
17.9226
-0.284617
21.3092
3.77228
2.34515
-13.5317
5.30321
-6.42753
32.8813
41.8349
27.5535
18.3883
129.194
74.3036
1.25638
46.8019
28.675
2.41987
11.1553
24.4442
-25.5223
93.3693
49.0643
22.4323
50.7727
39.7586
39.9761
4.16957
19.1434
53.8637
52.924
49.7824
31.6956
48.1188
30.205
36.475
3.08707
61.0324
52.4394
-4.86432
25.9068
-9.95273
32.3579
631.639
2.65784
35.2755
21.3239
48.9209
46.6212
37.017
45.5351
6.09414
56.4977
33.9147
45.8355
-12.4875
43.2282
385.028
15.138
60.6256
38.5374
-4.96978
33.4906
34.6944
17.3904
32.4772
15.9235
32.9105
13.5853
-15.7979
38.5035
49.3312
5.06471
155.195
1.75753
57.437
3.13045
31.8093
2.43806
11.7902
18.6515
7.57759
-19.9001
27.777
8.95011
-0.479619
13.3374
39.6939
30.1579
22.892
-26.7331
2.49476
615.115
4.15089
20.1305
2.32421
10.6374
15.2125
38.6943
17.9288
63.6838
6.38008
14.6624
20.8448
123.106
3.82712
-29.3487
-1.09029
5.99784
10.9126
0.728981
48.8504
68.3109
54.4934
36.2627
656.979
17.519
3.50559
44.0647
5.15624
28.6348
38.0994
29.042
34.7845
24.8297
42.2516
75.5681
3.19064
18.3883
39.2389
33.1155
5.57242
165.482
11.7902
54.2588
5.70353
-18.026
48.3917
16.4464
44.498
37.7002
11.583
252.942
39.5283
23.8667
2.49476
9.79177
33.2489
30.4352
34.0067
12.3011
27.504
5.84215
28.9787
49.9387
23.551
63.6838
-25.479
24.0327
30.2152
-9.95273
52.9726
41.3084
24.9992
57.0058
9.74597
32.5683
26.0065
46.3874
84.8905
-0.465088
-6.3777
24.2838
46.8285
48.4751
48.5995
-25.7219
29.7194
-43.8867
63.0488
-22.2065
212.524
7.66459
13.515
35.4395
2.4755
13.2402
40.1375
24.3203
8.29272
-18.2
38.4053
36.6465
374.318
-10.961
25.5391
15.2805
30.5048
-3.01915
0.119472
58.9406
24.5083
18.4981
20.1488
45.5014
39.9734
19.6716
44.1549
19.2075
17.9353
42.2516
98.0569
5.06471
25.8846
-3.86467
33.1155
44.9278
51.1638
17.4124
7.40714
7.57759
55.888
16.4464
31.3795
54.5668
58.4346
56.1655
47.2549
3.25199
28.7317
-5.20076
30.4378
1.38718
33.0696
-12.9988
0.773525
26.567
-2.59115
191.085
34.0092
-9.24513
34.6358
-41.4086
-20.0078
-6.32912
-48.3711
19.7567
-7.79693
22.3355
10.683
4.35336
532.007
545.145
-32.1652
19.8024
-12.062
71.122
-0.791593
9.48934
6.31668
-8.89925
-13.5317
19.3587
19.6716
16.0439
26.7037
10.4391
41.8349
12.561
18.3883
37.3648
53.6888
-13.7361
11.7902
24.2737
28.8256
80.2508
29.5648
37.0017
37.7002
28.4496
-5.67869
33.9061
24.7661
-11.7405
783.98
30.4065
15.3953
33.2489
30.4352
50.8733
16.0492
26.0734
35.0003
-24.1429
15.8603
27.4499
40.4176
22.4544
32.617
22.1586
28.3411
-0.582404
21.1135
15.6289
36.391
34.1088
12.7867
15.1877
60.4421
28.3867
-20.4332
38.3393
51.5136
40.0418
21.4256
-41.6514
53.1452
2.02791
19.0082
-8.15096
11.7708
95.395
0.0508432
55.4533
51.9333
40.1247
80.2493
69.1855
60.8646
0.796455
-18.2
-30.1931
14.6865
46.0393
-15.8101
16.7741
-4.53973
-0.818028
-4.96978
-17.1091
32.8203
18.2747
13.6423
-12.5004
15.9235
-38.304
-19.546
6.64436
19.3461
-45.5351
335.105
7.37973
-8.15534
-47.4693
-21.9248
-27.5652
5.53307
-19.9001
-2.2081
-3.29072
12.52
-2.86759
-6.38636
25.7031
-11.5607
-9.88593
-19.2749
-16.4138
-2.36095
8.70677
-18.621
51.3733
358.277
-31.9284
6.83521
32.9214
33.6988
-2.20421
-21.1971
6.12099
0.636369
-5.24656
12.7867
32.5683
15.1877
39.1249
-18.0117
11.3691
-29.8656
19.5852
5.76764
58.7515
59.1521
26.8893
1193.54
47.8128
20.1488
67.9902
45.5956
-4.69124
53.5252
36.0741
31.0538
47.8738
54.9534
38.7979
-15.3449
70.5554
24.3131
23.0346
33.8145
49.4404
57.762
63.298
33.9521
65.9309
-3.80462
41.4023
39.7586
14.4964
36.2279
32.2806
0.402758
42.6193
21.8252
13.2381
122.144
15.2685
44.0061
-60.1493
-38.7485
16.1597
20.9694
-2.31231
1.01602
3.44747
3.59488
-2.43546
-32.1909
-12.9233
12.888
-17.3309
24.9204
-18.2687
-20.3391
-20.4332
30.843
-59.2411
-36.8503
-18.616
-28.9286
22.3963
34.8157
12.8369
16.9856
9.08571
17.5611
58.1202
30.4561
37.0681
5.30321
-27.18
-0.822708
2.34086
-34.2907
-49.0781
-15.1091
8.71125
-45.5953
-1.92384
16.4936
8.9791
51.6181
-17.089
45.5806
-31.3423
-1.41665
14.2744
35.0088
-10.3639
-13.8826
-11.7782
-27.6701
-32.1755
-7.07483
-37.0786
94.1535
24.6363
8.55292
18.5772
33.1262
-1.65412
-4.75445
93.0422
23.551
50.5654
-8.61245
24.0327
13.3486
-9.95273
41.7282
11.3234
-3.11176
30.7688
15.3682
-0.331803
532.944
71.4097
40.999
35.143
53.0314
-11.0629
68.3243
48.7025
237.756
27.9848
11.7595
-13.3841
-17.6498
3.07867
-7.21392
-11.4268
-41.1786
-10.139
18.2001
10.1396
-28.4466
-28.9263
11.0894
12.1388
-33.8738
-30.3815
239.983
-11.7398
-55.5076
-62.9893
-72.4576
-37.3567
-20.4953
-12.2739
-16.7212
2.52955
-28.929
-31.2067
5.64635
-16.3955
10.8312
-5.94119
13.1124
18.855
-0.470237
7.62797
39.4405
50.2682
-18.3611
746.463
17.6871
34.0111
11.1946
34.2972
-0.0891252
258.702
22.1548
5.20197
40.7498
80.9234
-1.93056
-3.57526
49.1289
9.99102
-35.1858
13.5212
36.9971
9.82048
67.7399
25.4195
9.20682
14.3856
435.651
33.0721
4.81037
46.8172
18.4105
86.4372
8.78793
52.9726
28.19
15.6289
-2.96436
19.1163
-7.82807
19.4498
2.06925
1.64361
48.2614
34.2907
-3.27619
34.0089
-5.44066
43.9615
-34.9763
52.5985
-9.25086
125.708
32.5146
21.6708
28.7634
35.3647
47.8128
33.2672
51.1236
23.1068
34.6642
21.0815
55.3701
66.1978
-6.17969
50.2474
33.6167
40.5704
874.571
52.4241
60.5341
21.1605
52.5552
41.8325
-10.7276
-1.41665
6.77816
6.89779
4.85804
-44.5367
-26.7525
24.8156
44.4907
134.269
12.0179
-10.9143
-15.0618
11.5204
-9.24513
29.0136
6.22908
-7.14164
20.1765
13.7548
43.8873
13.4941
1.54226
23.198
3.94331
26.0065
52.0096
15.5501
7.96821
20.8904
-24.1813
40.2133
25.815
36.2786
-5.46836
-10.9768
-26.8916
35.4249
51.3691
46.5161
2.93285
-10.6134
39.48
45.8221
35.7527
30.6405
32.9152
-3.09572
59.0572
-13.5844
36.1311
26.855
27.1679
323.391
30.4519
25.4316
40.3775
45.5831
-4.30562
13.0019
19.9557
-11.8621
56.1722
30.549
34.279
52.3847
-23.6482
35.2732
20.1945
8.89071
47.0706
39.6939
-9.42682
18.9135
10.7483
-23.7422
7.9177
-24.8971
0.452779
-22.9757
36.8178
24.4825
-4.84867
26.567
-23.2059
39.6314
-9.24513
10.273
-20.7939
3.04121
52.0356
25.3789
-5.92286
16.7133
33.1718
-12.5132
108.468
-2.61592
2.58064
-14.5198
16.4871
-28.5761
6.8349
35.5841
-21.9737
43.7749
18.8945
34.0008
3.09344
43.6299
19.846
46.3111
576.108
48.3901
48.5708
68.3608
16.726
22.0924
56.3242
16.3712
-1.15968
26.5203
7.7842
54.8676
6.81523
718.507
26.8068
35.1838
54.1976
15.9736
110.565
2.85256
47.6799
-4.89322
-4.99122
46.9763
174.408
2.01951
72.2706
25.0153
50.3572
57.1832
-6.08815
38.0994
21.5457
-7.02947
12.3131
32.8813
-11.8019
-0.352372
31.7426
66.8073
66.8487
24.3131
49.2897
23.0346
22.3997
3.82946
11.959
78.3767
1.45384
37.0017
37.7002
30.3236
-1.93056
47.0245
26.6401
-4.24428
53.0945
15.414
-8.96757
48.2415
26.6871
71.488
66.649
1.71056
6.88932
0.21995
34.6009
31.1981
27.2992
67.432
115.076
5.29205
3.16573
21.1135
31.9381
17.503
0.783777
-11.5762
26.9461
9.56551
50.3693
53.0314
2.34601
37.757
9.55187
42.0874
12.1583
55.0344
58.9069
1.4521
41.9008
9.52417
-0.654691
-1.34768
12.9361
-13.0676
8.60162
36.9408
51.3691
40.8939
79.7696
48.5708
34.6276
-33.8738
27.7146
-8.64135
-14.3616
35.7319
-5.50273
30.8296
13.2639
15.648
34.7892
4.40055
24.1203
30.9462
-6.08815
38.0052
2.34086
-12.0497
32.8813
11.8499
66.9089
-11.5968
48.0666
34.9896
31.8093
24.9268
32.4049
26.1478
7.57759
92.5439
31.5251
-13.5387
181.305
62.0631
56.5605
37.4248
56.3949
13.5217
-13.6146
23.1095
49.1472
21.0175
7.01201
34.1833
4.80479
26.0734
21.8818
-26.017
-23.4951
6.83521
46.8172
-14.2346
-11.5745
30.2152
28.6098
20.6937
13.9022
11.62
-9.70213
10.0795
9.56551
25.7726
56.7795
62.1199
9.55187
40.2692
40.1662
14.7269
-4.53133
-13.7879
-18.4583
-4.15878
34.4878
-43.9897
50.7681
15.389
14.8248
-11.1226
9.22975
37.0849
73.0756
95.6796
-1.14509
77.4677
-5.49754
-9.25086
53.3184
-5.47676
43.759
205.329
-1.22165
16.624
27.1981
-13.5844
347.32
29.042
16.0439
28.5778
38.5501
-19.2981
27.7586
127.32
-24.9805
28.0612
0.56399
33.6441
-3.6668
21.3294
33.3992
-13.5387
18.261
65.8112
62.1827
33.9061
11.6476
10.7483
9.99102
191.576
-7.09351
16.3823
0.450149
39.6289
14.1751
-11.4079
8.70927
46.8172
-2.99025
65.2622
37.7114
-4.33054
-16.3678
16.9456
2.51044
4.12377
1.54226
0.70918
39.5506
-2.10453
18.2764
22.9607
-31.6776
38.3393
30.8989
8.1827
38.2922
7.0743
45.6489
-7.34242
39.623
10.5897
-18.2143
35.4249
-26.1861
14.2238
40.6889
19.51
2.93285
-12.3895
-21.8578
20.7394
-22.3693
19.5852
27.293
-10.592
12.8759
8.45745
-21.0807
-5.09836
-10.6264
10.4217
-16.3998
23.5575
45.9997
36.2127
-23.0463
-0.352372
23.7038
-2.49175
65.5425
38.0453
-1.32826
5.53307
13.1998
-4.90756
12.7844
1.45384
42.6239
26.4559
13.457
24.3064
20.7876
-3.34493
-2.37021
-27.4903
-18.3192
367.72
7.01201
15.266
1.05666
35.4437
10.6374
2.74182
27.2992
-24.693
-3.51802
-9.95273
43.6023
0.078985
15.7763
9.74597
14.6607
23.198
11.4396
9.13987
35.143
49.2833
-5.15025
26.5126
-7.31473
38.3393
212.456
53.2847
-6.04416
75.634
11.3982
-9.10276
47.378
56.0396
15.0434
4.85349
71.9838
260.16
78.5558
55.2424
385.917
42.7071
16.8536
41.3316
25.7416
-3.46475
38.6576
-3.4602
21.1344
38.6744
19.4804
27.6437
-15.2305
8.94689
61.6939
37.4767
-21.5103
4.57636
37.0444
31.2555
14.8738
-0.047497
-17.5685
17.3844
30.7852
10.805
-5.82739
12.5087
42.6662
46.4503
40.8394
26.7464
40.8389
-0.332177
6.11627
-6.27538
4.28442
346.457
25.9839
11.5486
8.48184
-31.2281
32.7036
-5.47676
43.759
21.2671
57.1832
40.7635
-1.35023
19.3587
-6.5653
44.1549
11.7112
21.6835
64.7404
39.9609
3.19064
31.7426
38.6963
29.3674
37.4315
15.5383
13.0293
30.6997
59.6361
138.201
271.959
60.3087
22.4323
43.2764
21.9926
6.24289
-1.45263
17.2694
10.7601
22.9389
5.89567
-6.43961
-7.65977
16.2596
-12.8985
-10.3766
29.1732
-46.1227
-6.86529
22.6135
0.119472
156.392
-7.35082
73.7441
31.0411
-18.0882
-15.2351
55.3091
1.40811
8.0201
38.4123
57.2733
2.34086
49.7945
40.3775
-9.92782
9.01796
23.7038
23.7452
32.4231
13.6643
24.4442
15.7072
7.16223
-2.29429
28.3299
41.568
-1.93056
-16.6937
2.27726
-7.99241
-21.8681
-20.1933
-10.8416
23.8786
47.3018
20.8882
312.152
-7.65977
31.2522
-48.5058
-14.1248
539.07
41.195
-12.3606
3.41798
18.9708
-13.7009
28.6098
-1.79508
-8.58655
-18.365
1.54226
4.45731
-18.5455
104.717
15.5501
21.0867
112.626
72.0725
40.2692
43.79
40.1662
26.9083
-22.335
-11.8991
210.422
5.67304
-10.139
51.9333
12.0137
-13.4541
21.6735
46.6967
45.872
-2.01464
-6.0186
22.4758
37.5835
-17.362
-18.0263
39.6388
33.0354
71.5024
-1.35435
-4.42916
13.8582
23.0587
22.0215
3.3247
66.5734
20.6101
94.6818
201.353
-19.1737
32.5215
1.43711
-3.79563
10.5425
51.1176
37.9219
4.54828
10.805
50.3946
25.6272
23.9256
-9.77171
23.9728
56.7314
42.713
-8.64135
-16.2356
90.0798
3.8676
25.2074
-7.35082
34.3887
4.80417
-8.71791
-18.9832
170.074
13.6423
28.729
21.5457
1.05136
14.1872
8.51842
28.7165
-4.30562
-0.352372
-16.9831
29.326
-4.36581
29.9353
26.8009
-14.2779
1.45384
37.0017
63.9372
37.4248
-3.57526
56.6252
48.2296
19.3614
120.362
-18.3379
33.2489
58.3695
-13.9359
18.5772
36.8744
2.09402
0.867752
49.9387
32.9214
61.8098
6.38008
7.16612
20.8448
21.9064
45.0566
36.2436
13.9022
17.2422
52.142
15.1877
5.39174
47.4092
49.1977
161.445
-5.44066
40.2133
36.5211
40.0418
75.634
-1.72023
75.2302
-6.96987
33.5508
7.54711
1.10536
38.8148
51.3691
20.2791
29.0054
14.5961
13.1054
15.0947
38.86
-12.4041
27.4132
-16.5787
47.3714
29.304
15.7323
23.8956
12.8805
22.0654
8.47476
25.1911
14.5594
11.9067
8.93337
42.4999
-1.14509
80.7095
-12.973
32.5146
51.6558
-8.71791
-11.4869
32.8203
17.3904
2.80503
-21.4374
0.466796
19.8094
19.7628
21.2202
40.672
18.6241
745.219
-4.36581
33.6834
53.0378
9.91614
29.8959
37.5626
-31.1445
46.5176
12.6388
54.5668
32.1977
-1.70119
2.27726
29.4889
-6.87558
-14.5711
9.77309
29.5008
11.6945
24.6363
-10.1877
71.051
9.59028
0.867752
21.8277
10.4326
54.3135
-36.7234
5.29205
5.85231
-0.582404
24.8616
24.4418
21.2511
4.53191
5.99784
-17.1984
-3.03895
13.3136
18.5102
-24.8272
43.6611
15.4645
49.0014
-1.69253
13.9764
15.679
-4.1701
-16.1952
2.02791
17.1342
-10.025
-3.22174
42.9211
-13.0676
-13.8872
55.6814
31.7042
8.39071
18.6001
39.3424
-20.5125
50.1044
11.9588
-18.4573
51.7761
-20.3268
-10.7247
29.304
10.1101
4.31799
35.14
27.8731
143.88
906.898
12.2255
-19.7865
1.44098
23.1511
-0.436958
0.728981
11.8754
26.3616
114.438
42.074
13.2639
47.5071
25.4189
11.8968
9.12778
16.4006
60.4939
64.3363
44.0345
34.7845
4.21493
56.8275
25.8846
53.6888
246.759
24.3131
34.2972
6.168
18.822
53.1885
25.8167
12.6388
60.189
43.4421
3.69164
6.0254
-3.3267
-5.21944
20.1305
71.488
-21.4321
3.14118
-26.017
42.0972
16.2055
8.5585
22.4544
-12.3606
-0.330147
58.3262
-38.0637
572.089
16.9456
8.13263
4.53191
28.4866
-21.7796
-1.67889
29.7546
7.03196
47.4092
21.0867
7.77193
-39.1739
53.3318
15.9064
6.30863
0.810843
23.9409
45.6489
-16.7128
-16.599
-10.718
22.3064
-9.31949
-0.768708
38.8148
18.4051
12.3032
42.9486
-28.2516
-17.263
22.4758
22.591
36.986
-25.5225
-1.59069
8.67254
9.89004
8.6893
-31.1194
19.3105
56.0717
23.4699
11.2398
17.8451
13.9467
-6.05528
43.7659
23.9259
-4.35175
-11.2919
10.5425
56.7398
52.9144
25.163
31.4198
72.4788
8.96895
35.2172
62.3536
53.9574
65.2601
19.2347
53.6947
24.1179
39.1024
8.48184
0.286355
-17.3407
72.0535
42.8318
17.562
310.61
17.0062
45.3827
18.7114
16.3965
3.24094
35.1219
15.7215
-6.86529
0.119472
29.8925
21.6972
5.33758
33.7573
4.21921
-0.413198
16.5476
37.4753
67.5807
-21.085
22.5739
-49.2832
-26.5893
20.4982
-4.36581
-15.0423
4.31212
-36.9355
-16.9557
-20.5334
321.18
14.6585
-13.5981
33.9521
39.6939
-20.6712
-3.57526
0.403198
-7.99241
-5.00151
-38.934
-46.4489
-4.23239
9.82048
733.033
10.427
20.4512
-4.35508
-44.7576
-32.8654
-10.0314
16.0548
95.543
-46.0938
-28.4411
24.593
-13.7009
15.4913
-44.8986
-4.98583
11.62
-11.5762
32.0543
11.0139
-0.4643
4.30568
-38.8834
-24.1813
15.8505
27.8604
14.8663
154.188
-23.272
4.95273
2.62871
-27.1231
27.0062
179.575
52.3189
62.7386
44.5812
43.0905
48.8279
20.1194
72.8659
12.4648
-3.50889
-10.0194
29.5677
831.888
11.7142
52.9874
-14.9484
-8.43789
1.91553
24.2541
5.18911
34.3955
-0.436958
33.6144
37.4338
19.9129
-10.5154
10.0013
54.4726
3.8676
38.3258
6.70467
3.46352
28.8055
35.6314
-17.1856
11.2383
11.3587
33.8183
20.2832
-25.8574
-3.16347
-7.17691
45.8648
14.6195
10.8532
21.4626
16.0109
-13.3409
-27.5942
19.1981
48.0076
11.1879
39.5283
43.5067
702.279
6.24289
17.288
-33.3304
16.3823
60.4203
54.6214
53.5305
22.3253
35.0003
11.4643
13.9862
18.0796
25.4251
144.269
330.594
69.0103
-2.45647
64.217
34.3696
40.1392
55.0571
28.3062
123.224
47.4092
60.4421
60.2458
42.0874
44.0174
56.9084
117.003
10.8224
66.2637
17.1342
26.7633
13.1693
68.7999
64.4875
17.5956
10.0013
48.8504
5.74167
66.4368
20.7602
79.3663
53.5299
26.8893
5.37965
47.8128
-6.08815
32.383
31.5401
14.9865
-1.75974
23.8926
-9.23863
27.7794
22.8683
11.8291
15.813
34.0525
23.9898
310.704
0.847908
6.64056
38.0843
6.13901
28.5684
27.5125
2.75461
55.4578
6.06309
599.385
-0.515597
14.4583
502.702
42.6166
42.44
-5.50258
2.64759
17.1967
8.65325
-9.43961
24.6388
8.39888
-8.76344
48.0188
-3.3935
40.7912
1.01602
14.6607
21.3239
18.9358
26.0065
18.2764
43.6611
21.0867
56.4977
32.0407
55.2059
79.6246
49.4122
47.6625
-0.421964
13.386
6.84157
9.89672
35.4249
-13.0676
-6.39091
31.5235
12.3032
49.6202
22.3482
54.4501
25.7416
4.46251
19.024
25.5391
49.0137
58.6158
3.0671
-8.6306
24.9327
38.8881
22.2509
40.806
82.3086
30.9662
9.36573
2.60305
63.8429
24.4823
64.5628
0.14544
56.8775
25.0153
27.8684
15.9537
-0.465954
193.553
38.5327
41.6963
17.9353
10.3925
29.4276
74.6103
399.06
41.5074
4.06748
4.63539
20.2417
32.707
3.52574
17.3834
-5.16478
44.2595
33.1347
5.56571
41.4023
-47.3478
13.7392
-14.5711
-33.3304
11.6945
26.5104
-27.0543
-33.8967
-17.4735
-48.5058
-26.898
554.689
-19.8568
9.60045
-6.2046
-20.5357
-1.2377
-21.705
-5.24656
-11.5762
-8.66115
-7.30108
-9.60079
6.17975
-22.0168
26.5126
-27.9295
-6.63832
2.5605
-12.3076
-14.3212
18.0712
-1.59172
4.73601
9.53866
50.9963
37.3136
47.4531
108.818
43.8856
33.6906
-27.3145
30.9091
10.4096
-3.97078
-6.27585
22.728
-7.24026
-3.94543
20.2476
47.3214
6.32129
5.66629
45.91
16.7578
-12.6145
40.9548
230.302
-20.9208
59.1577
-12.973
28.7665
-2.69209
-19.9623
1276
-23.7448
-14.5257
-58.9014
29.1332
17.4721
-23.0463
5.50566
132.4
-21.2324
35.5575
30.549
271.65
138.762
14.6585
-22.909
3.26851
110.789
30.3236
61.7877
0.172874
-14.3718
-16.4452
-14.5898
-26.7212
7.94641
17.1401
-4.56554
-7.65977
29.3781
36.475
27.2992
46.8172
-8.61245
-24.693
17.0967
11.7432
50.6788
6.25857
17.6504
12.7867
-14.2833
28.3062
12.888
-19.205
394.111
-22.0168
-10.9687
-29.8035
19.5986
34.647
21.3012
36.4181
-13.5404
855.245
-7.34242
17.1342
46.197
27.9286
-14.9417
44.437
55.1172
29.6495
6.68099
3918.52
10.2648
3.60755
12.7221
20.6017
7.59846
-31.1447
-25.9535
8.67254
-14.7046
17.3863
16.1856
4.31799
-3.98607
40.806
717.617
-14.9971
-6.66803
-16.1376
-8.73935
31.9838
-5.50273
19.5852
3.89357
26.8924
32.9152
-6.84385
-20.8573
57.1832
-22.9547
19.2645
-29.367
-4.69124
-10.193
-7.02947
6.69093
12.2666
-5.01671
-4.30562
26.1204
-0.659078
5.00452
-3.18414
15.5383
1010.2
-13.4525
9.58926
-26.2934
17.0395
21.0179
-2.37021
21.2354
56.6434
-37.0786
7.01201
-5.34873
-15.8099
10.6374
-33.5132
15.8603
8.70927
-12.0562
14.9581
-46.0938
-28.4411
-26.0068
-35.5283
-14.3562
-4.83842
-25.8613
-34.8981
-22.2936
-26.4674
119.476
-8.81278
-33.2612
9.646
4.60608
375.727
26.9234
2.68491
25.0342
-44.8237
-33.4656
-64.3729
-10.718
-20.7971
-41.1786
-25.1316
-9.91088
15.7618
-8.31154
2.76851
-46.9922
-43.4999
24.3498
26.3391
-19.9003
146.461
-0.697793
0.287935
-10.7247
-25.0439
0.739734
-29.4152
-39.8226
-11.4823
-9.52064
75.9438
-34.6288
0.828231
-49.1588
-16.1376
-14.3616
3.87279
-48.6062
6.46672
-27.9656
-1.21858
-21.4328
-14.3401
-5.86475
-34.1991
-19.9967
-7.50234
0.114325
-13.5887
566.1
11.3295
20.2832
-12.7389
-14.4079
3.08905
698.409
22.439
-5.05821
225.434
-9.45946
52.5552
-31.1445
-0.334031
-30.4053
18.261
204.492
0.33856
-15.9861
31.095
-2.4079
-33.2923
1.55772
-39.871
-19.2749
-25.7841
50.7194
57.9325
23.7559
11.4643
10.2381
29.324
26.2025
-4.07828
-6.2046
30.064
38.1177
10.1541
-2.20587
11.4396
53.0314
9.84228
979.176
38.1678
11.9158
3.90197
-2.54353
-14.7102
-0.410643
980.891
-5.45387
6.01869
155.38
11.3662
23.2709
35.5647
11.785
15.4342
5.39955
1.22041
11.4836
7.07894
18.5326
15.1172
-50.4803
25.2074
-24.2174
-6.44023
-11.4869
6.58338
-9.83628
-50.076
-57.478
19.792
-8.90353
-1.74236
29.6535
-10.8649
58.374
17.1859
32.7464
30.5309
28.0219
24.4442
17.5812
115.712
32.078
35.9458
9.31384
11.4173
22.892
-9.86648
-27.6896
-1.47131
36.0574
43.377
-10.1877
46.2447
29.324
-4.55996
4.50602
-4.07828
552.267
94.2021
54.9843
17.6504
11.62
50.268
34.4424
35.8024
35.3768
23.8986
62.4017
-10.7725
45.2533
5.80373
83.3168
55.2618
32.5456
53.2847
23.9409
22.6426
22.7564
33.0785
26.7633
9.18794
200.576
6.72756
35.0667
1.53847
42.9486
62.7386
-30.1256
3.35173
39.3424
20.7169
36.986
-12.4041
-3.46475
31.1613
17.1545
347.442
6.19206
14.5253
-11.4823
22.0654
24.2126
67.4618
19.5689
-4.18122
49.3881
8.93337
12.5148
29.8663
3.70064
-13.8203
73.6064
41.67
13.9186
35.1679
29.3753
25.7996
10.843
29.595
24.8723
25.9047
-7.00219
21.3437
-19.9837
26.3616
20.7342
49.5702
230.656
21.2702
51.6558
13.7709
29.7425
66.5535
35.1413
39.8792
79.3288
51.5307
55.3993
6.08899
27.3057
40.3775
73.6941
3.19064
16.5142
44.8611
36.8222
73.0388
58.66
28.6568
48.6366
41.3108
78.3767
22.0686
144.522
13.062
69.5133
37.8845
13.5399
9.77309
54.7981
63.9917
23.5454
13.892
24.6929
-2.59115
20.5454
32.1351
1253.88
523.767
-15.1717
9.97722
16.1597
-33.3786
33.2949
6.25857
22.157
8.20544
-11.0492
11.0139
12.6542
21.0867
2.14973
13.3
128.123
6.43304
10.0417
-27.9572
-5.35463
-42.5771
71.0321
-28.0601
21.9482
12.0137
18.4051
-6.43748
452.544
-11.385
27.7146
39.3424
48.8279
27.6156
-4.90782
-10.0681
-25.5079
-3.11715
30.1097
-67.3469
13.963
-22.3434
-4.96671
-17.6846
-23.7104
-18.9832
51.561
155.082
6.14603
4.67909
-22.022
-17.6719
2.89622
9.97582
-17.4241
9.01796
-7.6128
19.9557
6.87858
43.0537
9.93432
13.6643
16.7775
33.8145
37.1473
8.95011
915.939
32.078
-9.42682
30.1579
24.7661
-9.86648
-10.6237
-25.8155
-14.5898
14.5083
6.07235
2.14754
-10.1877
-8.10321
-27.891
6.48995
-6.28326
8.5585
24.3284
-59.2122
-22.8189
-24.1327
-14.6379
27.2529
12.8178
5.06081
19.3459
-3.97599
-11.9862
13.825
44.5981
44.5125
46.7726
25.9863
23.2996
-22.9108
2.54542
-27.5846
-37.4305
-4.51684
16.326
-14.2232
-5.95779
-23.3041
-35.7478
3.85033
-4.44593
-50.3119
23.0085
-25.4972
14.5253
-0.237941
-40.2483
-23.3844
-19.7865
-9.80341
-36.819
8.93337
-34.3368
-5.74094
-15.6944
253.517
7.93684
-18.0117
-42.4725
35.7319
-35.4878
19.5852
15.138
30.6405
27.293
-8.71791
-22.7313
21.5759
-19.2066
-23.839
-14.3745
-4.69124
1.06873
23.511
49.3312
-39.9129
-15.3449
-16.9831
18.0816
-23.1065
9.32055
39.9194
-18.1949
-0.0891252
8.2109
12.6982
7.01665
20.8337
5.96076
-41.2859
0.172874
-21.1109
-12.4978
-40.8267
20.1305
4.19828
2.14754
-23.3062
-13.7254
-65.3724
-36.6136
-21.2758
35.5728
-53.59
-19.0708
3.97825
-13.7009
11.7432
-1.79508
-53.7115
-21.705
-31.4835
-7.82807
-36.7721
14.7621
-13.5828
-12.6465
17.1423
-22.3073
19.5986
12.1583
53.1603
21.4256
-6.04416
-29.8312
-25.7105
16.6842
-22.438
-19.5094
-32.3997
19.51
-0.335594
9.21538
-4.14454
43.0905
28.2132
16.3712
49.4401
-3.46475
4.92441
-37.1934
6.14191
-19.4217
-32.9935
-21.9189
205.68
-3.98607
12.695
20.4644
-19.6336
-9.37493
-8.39183
-4.18509
8.76671
12.9997
-52.5213
-2.57594
9.88813
-5.18162
-19.8146
110.365
-46.1227
-40.5985
-3.62347
-35.4878
-7.35082
43.759
1.05604
337.984
19.7018
-33.1151
8.42723
-8.3016
8.51842
2.47956
-36.1647
-32.2115
-0.116534
24.6408
0.319351
27.1242
1.48284
-1.02616
-25.2186
30.5881
17.3834
-16.9231
58.2689
34.1364
5.12605
13.7392
7.9177
-8.96757
31.3749
54.7981
373.213
-2.69148
8.76338
-12.2507
46.1906
-19.5525
65.5579
-29.2272
58.3262
41.7282
26.3159
10.0067
8.28004
35.9829
37.1495
41.9386
48.9209
37.9541
42.724
12.6534
61.1828
10.4889
29.906
89.932
72.838
48.5995
-1.359
70.9488
-17.6498
29.3156
11.5267
3.33749
-29.9342
-15.7612
36.9408
36.3766
-24.6985
-10.1856
8.39071
8.97393
-1.77187
-6.11756
-20.3313
1.17627
-50.3119
-6.97655
-30.6661
-23.6231
4.31799
-1.40428
-1.17497
11.758
57.0087
9.41179
35.4985
19.2446
48.451
26.737
36.4255
-2.8586
-12.8833
31.4399
31.3627
-1.37639
-31.1273
28.4383
17.3663
8.04327
64.2648
12.6755
31.4584
19.4327
43.7875
25.6041
1.92261
16.2159
-1.41109
425.315
47.517
-19.9193
35.1223
-16.1376
-6.86529
745.998
8.34079
-12.973
8.15175
-19.9623
-28.3535
-21.5276
-12.5946
28.729
14.1872
6.64436
36.2127
-13.676
-4.1005
-4.40721
-28.7287
31.8093
9.93432
-6.95046
18.6515
9.45166
-42.3889
46.5176
-39.7756
-2.35369
17.0855
35.9458
177.98
9.5432
2.27726
-41.7256
-12.4978
-27.6896
-19.2249
41.6796
-3.47466
-15.8099
11.0809
5.01525
-19.747
3.08707
-6.43403
28.0766
-25.479
-41.5596
-7.26615
-58.6785
11.7432
-22.4098
-23.5791
-18.365
-41.5613
-19.9055
-20.4195
1.64361
-2.33837
9.92788
-5.15025
-1.5984
-8.45648
30.6715
-19.8039
-45.3996
231.181
-10.9768
-53.1285
-27.5846
-35.5564
-10.139
-2.41461
23.2581
-15.3281
44.1623
1084.1
-35.7478
-13.5149
24.3498
-11.1422
-57.8127
28.3502
-26.886
1.45675
183.914
1.67677
113.951
34.203
-2.08212
-11.5505
34.7949
-2.69163
29.8925
14.2009
26.3559
23.45
-6.08815
30.5089
32.7901
42.2808
37.9481
12.3131
68.4885
49.3312
-21.1722
10.892
44.8611
87.422
29.3674
76.7869
38.0453
11.7902
41.1403
93.7846
53.1885
70.8805
7.43977
43.2764
69.7436
40.7333
9.79177
0.402758
50.1155
362.145
43.377
12.3011
1.71056
35.0003
50.8197
46.9769
53.3765
-9.0157
-7.93451
31.0011
9.06967
20.0533
-21.8836
29.7572
-0.741853
34.2059
42.724
18.2756
44.3162
36.7258
14.9134
22.4656
22.2382
14.8663
8.01133
72.8229
-30.7683
4.0157
19.96
15.5189
42.9211
-9.31949
-10.139
63.1777
40.1247
147.716
69.1855
64.6127
3.35173
20.6017
18.8429
78.2154
26.9513
4.03151
18.0429
4.03607
19.9337
6.36193
26.8068
23.8956
35.3693
10.821
37.331
12.2255
28.1064
8.47476
25.1911
-6.05528
45.6399
-9.80729
18.137
35.5598
58.6138
21.0553
27.0371
22.0494
26.0317
-17.268
3.3581
0.509436
48.3352
6.11627
27.4578
7.09552
4.44019
21.2987
31.2263
1.92261
-8.14694
9.8333
63.6202
1.66601
44.1652
-18.6212
25.2074
-46.7062
11.8999
34.7892
5.37965
40.3166
-2.34002
30.5089
-1.25602
1.05136
-12.6517
-28.9163
-0.851908
-1.26858
-30.5425
14.3748
0.56399
-5.71132
361.776
-19.9001
14.6585
3.32791
24.5818
35.9458
0.172874
21.0179
-26.7331
-44.3569
-25.8342
-5.34873
-17.684
-9.53384
3.14118
-49.4428
3.67885
26.5129
15.1177
-29.3782
434.076
7.85089
12.2604
16.5659
186.316
-3.37249
5.29039
34.4424
17.0618
11.0139
10.7801
51.1573
43.5755
56.4977
20.7963
45.8355
75.8765
45.664
47.6625
38.9334
70.0118
28.2648
28.3786
18.086
176.689
31.91
47.957
65.0518
41.9987
48.3901
89.8002
100.22
4.54459
60.8941
40.3946
41.6711
3.09448
41.4687
16.2175
18.3233
-3.49213
9.17303
38.9882
6.09198
21.3138
31.4357
20.4644
-15.8855
57.0502
-34.1663
6.28454
1639.37
33.6144
-7.54376
4.92032
32.2997
-0.439354
-39.5606
23.7531
22.0515
-1.14509
-3.11715
43.223
15.8371
28.2564
56.8775
40.0078
3.50559
57.1832
25.771
-27.5872
2.80503
-4.57084
11.7112
32.8813
39.9609
20.0572
27.7586
26.1204
55.5629
28.0612
54.9119
2.41987
9.45166
11.959
39.0214
-26.6572
29.5054
39.5743
124.027
-13.175
9.5432
11.6476
-6.11834
0.620689
-8.94889
2.27682
14.5083
28.5611
22.3253
116.412
-8.50258
19.9537
242.817
44.9432
24.593
-26.8193
22.9876
41.3084
30.6214
-12.7428
-2.20587
2.58325
24.558
29.7546
47.4092
-10.7725
58.3717
67.6479
32.5456
18.3187
30.6564
-7.34242
0.267568
-21.9624
5.43981
-11.1936
25.6964
-21.7598
-33.1022
-20.4953
19.5852
-9.22489
8.15175
-9.61288
-30.451
112.968
-6.5653
-15.8152
-25.7701
-21.4201
4.77029
96.1829
-24.9203
-32.2115
-15.1091
13.3964
-10.925
25.2501
-19.1319
4.59604
52.2515
19.3437
8.01307
42.6239
78.9297
75.3012
1.81757
50.7727
36.0105
14.4964
38.102
403.346
30.3878
68.8562
28.5611
84.6064
71.051
55.615
17.0865
21.4825
130.524
72.2767
69.306
38.2392
20.2846
11.599
29.5468
16.5659
27.9577
25.6755
50.3719
24.9204
-29.5131
-22.3073
4.60608
158.335
15.679
36.4181
-49.1477
34.4045
-26.0831
-16.599
-19.3954
-31.3327
-1.82322
23.8223
55.1172
-7.83186
29.1698
50.4448
48.5851
7.09986
11.2314
1.97626
20.1194
-4.90782
-9.08695
10.5466
4.03607
257.267
-17.5476
-14.2528
19.3105
23.8956
-34.1566
57.9457
-14.0114
-26.2415
-17.7622
-20.1108
48.451
11.7445
-20.2813
-1.05578
17.1018
57.6768
77.6369
22.0494
-5.82739
256.31
-15.3939
22.9982
37.0908
0.49407
44.3244
32.3954
-20.8597
8.22525
26.8679
110.695
9.4898
28.9555
-3.60269
84.9885
93.4608
566.929
6.14603
-1.25602
23.4198
0.466796
31.0072
3.19064
-37.8337
-5.73873
8.71125
-0.617682
28.675
41.7753
16.7775
26.3183
27.6908
35.1276
49.0643
13.062
43.2764
45.3808
5.12605
17.4873
26.6584
8.88608
34.1833
50.8733
41.0659
23.7559
-5.40225
19.8029
12.0023
45.2077
3.16573
69.8392
30.064
26.8733
38.2651
39.731
-5.954
240.59
23.621
15.6991
-18.2679
8.99084
33.0718
14.237
496.604
35.3567
14.8663
-12.6034
44.7119
-8.27946
-13.7879
-22.2065
21.3694
-2.76026
-31.6908
79.1073
35.4395
4.34957
-5.50044
-15.1475
-0.97962
5.60918
11.3466
8.87497
-33.4498
-10.0681
-54.06
-14.4728
-36.2883
-29.2453
-38.7855
-12.6487
25.062
4.26173
21.4015
-24.3188
-8.43789
-5.58073
7.38746
4.25208
25.9622
11.7445
24.6963
-10.4261
-7.26111
5.12574
26.1
4.24581
37.2761
224.278
44.5403
153.272
53.9579
-10.5154
11.8754
60.0948
-9.25086
12.0889
-46.7062
38.1368
23.5448
19.3931
40.9869
29.5191
38.0052
49.3438
64.6492
23.5402
9.83713
62.8663
51.2053
44.8611
64.9332
48.108
31.8093
45.5416
56.7678
24.2737
19.4553
78.3767
37.0017
45.1965
38.5912
29.4512
36.0481
12.8021
1.35847
-8.03054
39.8082
9.48995
32.1892
-17.5837
3.67885
-40.0164
1.06224
26.2025
102.743
15.2226
-21.1971
36.106
6.25857
-10.4606
-14.6169
-34.065
-4.91302
-6.0865
-18.1831
-18.2687
52.7495
-29.8035
15.8505
6.53605
53.1603
-29.1742
-26.6589
0.671355
-39.2015
-27.8434
-10.025
-12.5921
-0.182389
18.5729
11.8458
7.61802
23.2709
58.0535
36.1479
14.0425
27.2762
16.6439
14.3389
3.98737
6.84717
-11.6617
-15.1898
19.3105
27.6437
25.999
29.5616
57.9457
19.7218
-0.433084
-6.05916
23.7592
17.5956
-12.4875
7.61574
43.948
47.5071
47.9077
6.27461
18.4981
25.324
23.8969
69.9585
25.2938
46.0289
32.9279
64.7404
86.8125
16.5142
262.253
23.7038
5.00452
33.6834
54.9119
22.3997
18.822
8.2109
54.0139
25.7573
52.6928
37.8199
50.5433
39.7586
1.37792
43.525
7.89902
31.3749
60.2436
8.55292
12.955
23.7559
-1.65412
34.9462
34.7954
-4.86432
-0.330147
35.8374
-0.582404
50.6788
49.3621
23.2726
13.4941
-24.6947
34.4424
48.4953
42.6392
49.2833
19.2126
20.7963
214.501
42.1433
41.9159
75.7735
18.3187
9.52417
30.2526
-11.8991
35.4249
47.6209
40.8939
23.5476
27.956
60.8646
37.3407
57.6996
356.06
53.8526
23.2032
34.0166
15.2318
-13.7676
-9.11433
31.6618
26.7067
26.936
-10.7308
25.1496
16.9107
8.4287
-29.9436
37.3725
-3.95618
-18.1097
33.8578
15.112
10.2149
-3.60269
34.3887
-1.22165
10.3315
-34.1991
14.5793
5.30321
-5.62827
12.6482
-11.1127
8.81284
-0.352372
-1.9906
33.0741
-23.1065
17.7538
-11.6174
-4.13936
-21.4704
21.2177
13.6353
19.1981
33.1347
-15.5264
-38.9145
-15.3089
-2.38966
-36.1415
41.6822
22.0019
24.4825
257.521
-5.29211
-36.3243
11.1751
4.02411
-13.9303
-3.78255
-4.86432
9.60045
-15.5749
-29.4863
-20.5357
-10.608
-19.8309
-53.9723
-22.8206
0.70918
33.9284
5.1579
-1.31652
30.457
0.275669
-29.8035
19.5986
30.8989
-3.0617
28.9218
-17.2886
10.0417
-41.0756
-13.7732
3.56574
69.3913
-10.139
6.95572
360.59
-0.335594
8.55505
-0.154953
27.1314
-22.6294
33.7202
11.3466
38.86
-8.65595
6.79847
-44.6897
-5.10249
-12.3787
23.0587
-21.082
-13.3564
-6.04563
29.8348
-47.7446
-39.36
-21.5103
-29.1568
-39.7885
23.1511
-9.80729
6.89265
-3.86688
9.32283
3.04626
-16.0665
-21.0541
-37.6865
18.1309
-7.93357
-11.6344
-46.3422
12.7279
-8.87626
-0.653177
9.90662
-35.8522
24.1098
-37.1771
-53.3623
-54.0616
8.33523
-13.3901
-16.1712
31.3742
-29.8455
-41.4474
-34.8783
-42.4725
-9.24567
-46.7322
12.0889
-7.35082
-31.2036
22.6078
-49.0103
11.9389
43.1277
-1.40299
33.32
-4.06712
14.9865
33.8475
20.1445
9.50203
-12.7389
-20.0301
6.4427
36.8222
24.3131
32.4231
30.5309
32.5738
44.6436
35.187
59.4905
71.4334
45.3161
5.56571
48.8986
58.4992
-0.496144
9.99102
58.5175
66.9821
45.4277
52.7473
38.7484
0.21995
-8.50258
25.4251
46.8172
71.4446
18.1583
43.1825
15.6289
950.935
10.9126
15.1877
27.8805
66.1499
71.9009
70.1513
20.1928
68.1377
47.0055
240.148
67.284
31.91
2.97942
51.9333
58.8653
46.5161
9.49208
88.8632
1.83148
2.4147
15.9165
34.7724
-2.09672
-30.6387
-17.5157
35.1899
-3.94543
-0.367173
11.7142
2.57316
41.743
-26.1928
2.53641
-81.2867
-53.6189
-33.1022
-37.3619
-2.90361
21.2702
5.37965
25.324
-19.9967
260.025
0.131701
15.0777
-7.82781
-14.613
-6.9116
-5.05821
33.6441
10.085
42.7695
-9.79056
5.14258
48.9446
69.679
59.9136
52.6467
62.2474
36.2279
-1.45263
44.4933
50.8733
48.5622
5.84215
0.867752
18.0796
46.0398
63.6838
-17.9828
189.511
-19.3231
11.3234
15.6289
30.7688
-5.954
8.20544
41.4246
55.7577
17.4241
36.0792
62.1199
-22.3073
79.5687
38.3952
40.0418
23.2996
7.0743
25.0342
24.5167
48.9933
19.96
13.6449
33.5508
35.6581
533.34
65.0518
66.3616
-0.335594
27.2957
47.7461
-17.0072
101.187
65.6945
4.03151
11.5323
38.001
43.8433
56.7918
16.3993
156.998
63.5679
50.5952
55.0103
-3.01915
3180.92
76.9614
7.61574
42.074
50.7452
23.1443
25.4189
17.519
28.6348
24.9809
209.073
32.3259
10.4391
19.7628
15.598
6.93878
24.2463
44.3185
1.25638
39.3056
39.9194
17.4124
20.5256
16.9479
74.6286
7.01665
18.9596
41.6327
-3.12744
202.802
58.5462
65.8658
38.538
61.2372
-7.27631
44.3165
12.3066
33.6988
24.0327
52.704
-18.386
22.0505
31.0011
24.0622
12.9652
-8.7651
-11.9862
15.6991
27.6459
23.4026
41.9159
21.4256
-7.91823
-10.573
82.6127
154.893
120.467
27.9286
-28.0601
10.4757
5.08165
4.51743
-0.815279
27.956
167.686
-3.64594
10.749
0.714382
-22.2054
27.4132
-5.33426
8.01598
-6.30323
0.739734
29.5178
145.939
-4.17157
41.0791
-9.37493
30.9636
-10.4162
36.2696
177.599
149.807
-17.5685
4.47711
-12.4875
-31.7397
10.2149
2.01951
11.8999
-10.1884
-3.09572
-20.8573
-36.0732
15.5164
12.2958
10.4391
53.0793
-34.2907
-26.5893
14.876
4.96312
-18.7904
49.2897
13.6643
18.822
11.959
861.736
8.95011
9.70889
179.854
-9.19746
-32.3553
-6.87558
7.01201
7.76973
3.58462
10.6374
3.08707
14.1807
1.83965
-17.9828
-16.6365
13.6173
3.82712
-10.608
21.3985
-25.8613
-22.8206
11.4396
-24.5933
23.0463
-31.3872
-50.4182
2.73201
18.7175
42.8529
29.8589
6.13727
20.349
31.0759
4.95273
-22.2065
25.1175
-9.20201
22.8853
19.51
1.53847
-0.815279
22.3338
14.0129
-50.7404
-19.1371
3.73512
-39.2532
-17.362
-49.8854
-40.9461
287.908
-31.5712
4.00414
-39.5527
-19.1078
9.16228
14.1802
-17.6842
16.7741
-12.036
-9.65188
18.456
-1.17958
31.8833
16.4534
-4.06712
-29.9911
30.0994
-3.61643
7.58139
16.5351
19.1202
21.1994
11.5224
2912.62
15.8798
-4.12117
321.313
-12.1001
-24.5853
17.4696
30.5019
32.3165
36.7632
25.6385
51.7097
8.8365
-7.05538
-22.8051
-0.515597
-39.8897
17.3194
22.0019
-14.8729
-19.8412
4.07822
4.90512
41.5054
23.3914
-28.2901
52.704
-11.8268
43.6023
26.3159
28.7474
52.8495
7.69144
61.6137
37.017
49.2833
54.8199
676.814
3.92967
49.5837
60.884
53.1452
15.1464
-4.40282
-14.4661
24.1805
3.79898
402.156
46.5161
287.791
46.6967
43.998
3.60755
16.4702
65.6945
50.1044
19.455
30.2684
2.162
114.838
-2.5551
32.429
387.464
46.7013
8.47738
-18.7453
8.47476
-4.79397
-11.6775
25.0252
-7.93322
9.25159
-12.3895
319.222
33.8578
-11.1249
57.0665
24.5083
51.2553
2.52648
52.2313
36.1311
4.36618
38.4123
42.2808
17.3334
14.1872
16.5142
387.273
3.13045
17.4124
22.3997
11.3257
21.3294
40.7498
65.8112
49.0643
18.6842
24.5357
41.6327
-7.99241
13.7392
4.16957
-5.21944
43.5537
16.0492
36.8744
-5.40225
45.8453
16.2055
35.5728
-5.95235
54.578
2.37285
-3.11176
5.99784
40.0646
32.0543
26.0065
3.28383
17.4241
-3.27619
19.0163
-3.5666
617.426
45.8914
98.2623
-12.9646
148.319
18.086
0.52639
48.5433
3.79898
6.72756
51.9333
27.0062
50.2642
8.55505
50.4448
55.2424
-7.63684
38.86
13.4018
6.79847
32.1471
4.48787
34.3031
61.3769
7.25832
59.8198
8.47738
312.964
-2.9199
-26.67
-28.548
16.7479
-20.6622
28.5516
29.5457
3.54294
40.6197
1.48404
-1.36463
-3.25406
-1.14509
-27.48
18.8653
-3.62866
-9.22489
28.7665
-7.73881
47.8128
28.6348
-5.00415
-12.0671
-22.022
14.1406
-16.2611
-8.05375
-4.1005
-3.86467
46.1926
-6.23988
9.32055
13.6825
26.1478
28.1923
42.7695
33.2536
24.5357
14.4964
32.4798
21.0362
-16.4638
-0.484254
37.9315
20.8882
17.9233
61.2372
-11.0244
0.867752
199.864
81.6471
65.5579
17.6245
32.0892
56.7208
17.2422
-0.331803
36.3164
11.4396
12.888
27.6467
60.5277
0.471945
33.9147
36.4652
74.0024
71.9009
36.4181
50.1778
83.1303
26.3908
28.3786
3.09344
56.067
64.6127
-5.76278
35.2109
58.083
20.7169
40.7341
-11.467
27.4619
40.8121
1265.25
-11.4417
0.469785
0.513597
1.91815
3.74353
-31.1301
-40.5985
-29.8604
7.61574
-1.02954
-35.4618
101.855
8.5523
18.4981
-24.8288
-18.1226
-25.306
36.6586
-5.1554
6.69093
17.8888
24.9683
-4.1005
-30.1016
-11.9035
-41.8471
-11.2942
-3.18414
-36.9355
-28.2001
-25.5223
-0.334031
-20.0979
-10.787
33.0151
16.2681
40.2359
42.3394
55.6881
-29.5442
-2.19041
-17.4009
-8.91755
3.26125
9.20682
35.0003
2.09402
6.48995
46.1906
46.8172
-16.1087
12.7883
5.85231
14.4101
21.1135
22.5678
12.0282
21.3239
49.2833
6.09414
0.181536
74.0024
45.664
102.01
-12.9646
-3.48056
-32.5138
-3.22174
159.113
9.42117
623.295
64.4875
17.9254
57.9411
29.8445
659.275
39.3424
15.0947
-7.99163
8.21065
-22.2054
-15.6903
23.0085
30.7248
21.1846
14.5253
16.6287
-33.0042
21.2457
31.9838
18.8861
77.4922
10.4264
309.873
24.1203
29.0722
34.257
21.2328
59.1474
100.394
44.1257
36.2127
-8.05375
-17.219
18.6241
18.123
-1.92384
4.29394
50.5107
30.0664
19.4553
93.3693
1403.2
39.5743
11.1879
17.0395
-12.7153
7.00012
-10.6237
-12.697
-10.8416
33.2489
21.0649
77.8934
-2.03757
35.0003
3.96808
210.763
14.3315
59.1583
43.0691
-10.4865
-2.20421
22.7189
5.03979
-9.29135
13.7548
53.2576
-12.7428
20.3843
27.6467
23.0463
-12.6465
22.7645
-22.3073
14.0323
58.7825
255.684
7.0743
58.7674
-11.0906
-7.2287
-6.27689
-21.9624
9.42117
-13.8872
36.3766
7.16067
4.80692
57.9411
42.1239
-13.259
31.3638
-3.03375
5.90558
46.1539
-16.5787
38.001
27.43
30.5549
-3.98607
22.0654
31.7088
-0.892946
61.9688
28.9555
5.76764
84.9885
27.293
18.4981
55.3091
12.6525
17.3904
29.042
21.6661
-8.3016
146.783
10.6869
12.7661
6.83719
18.6909
-3.18414
-14.4467
-0.0891252
-14.9112
7.16223
245.082
7.01665
24.7014
-5.67869
20.7876
4.15133
26.8576
-20.1933
-16.4638
-2.69148
-30.1486
-13.7254
-42.8836
17.7343
-13.9303
9.33592
-17.9828
-26.5671
15.2226
14.4101
424.038
-29.3487
150.709
-12.7428
-39.1602
22.2583
4.30568
-40.7575
26.5126
12.1023
21.5286
-3.0617
28.9218
-7.91823
47.523
-31.7053
-58.7507
2.40046
37.2989
-31.8083
16.326
41.0745
34.6276
-31.9997
12.7221
-1.88708
13.2207
31.3638
-18.0263
31.1613
2.39378
40.5484
-22.956
18.5027
10.821
-18.891
-10.2633
1.86947
-40.251
25.1911
34.3955
1.27045
-24.4104
-4.45001
4.18871
2.67421
-22.9281
-22.694
23.7531
-36.0086
-12.609
31.4686
31.5269
32.3532
36.8281
-21.5032
-5.33584
-37.9554
-33.0042
5.74167
36.4518
-1.72863
43.759
-7.73881
23.45
3.28218
4.27197
32.4772
29.042
6.67356
-12.6517
3.19064
-5.97457
458.487
-21.2324
39.3056
19.3047
22.3997
-16.152
61.5102
-21.035
22.0092
54.5668
7.83482
297.92
11.4173
64.1214
-17.3627
13.5399
-10.8416
51.0499
75.2361
687.175
-14.7726
36.8203
8.25415
-5.95235
32.0892
32.3579
33.8122
35.9829
51.309
15.6991
2.3468
53.9684
-36.0723
33.0718
-19.4962
1.85089
10.9938
41.1033
-5.10713
18.475
-4.15878
-9.20201
701.297
14.8248
9.97177
-30.1931
237.7
56.3466
308.191
-24.2174
19.3961
36.6633
2.52648
16.624
70.3016
121.348
21.1386
24.9809
178.967
31.0364
-20.1479
23.5575
-22.8412
16.7501
37.4315
11.8084
15.5383
9.28121
3.82946
-16.152
29.651
18.9596
-9.42682
60.143
32.2623
1.37792
38.102
0.421437
-1.47131
48.2415
41.6796
54.6214
29.1676
1.71056
46.2447
17.7343
197.99
25.4251
-6.73838
5.03979
0.636369
19.5244
4.12377
18.4089
3.94331
57.8656
27.6467
30.5426
7.96821
22.7645
40.2133
32.773
15.8034
16.4446
45.6489
28.2648
-6.27689
32.3855
6.72756
68.7999
10.1396
27.7754
42.9486
43.998
-22.6294
41.2164
16.9688
31.3638
11.9588
33.0522
75.5325
-18.0117
8.12724
0.119472
40.1999
37.6268
31.0411
13.7709
7.03031
36.1311
-10.6264
-4.69124
66.6437
22.9556
2.9428
27.2591
9.97582
-16.4871
499.086
60.7906
13.3964
13.4378
19.6279
46.4786
4.59604
19.759
-24.5853
4.90409
51.8754
12.5846
-8.92944
3.43179
-17.3822
-34.2675
30.4378
1.99369
-29.2115
37.8114
-13.8355
-9.43961
-25.961
-16.7414
42.1321
-0.706917
-25.8823
16.4283
-17.1673
-15.1458
-16.2614
132.317
-1.16749
-42.6308
18.3612
-25.765
5.89787
62.7021
57.1358
47.5381
55.1588
46.4297
75.634
12.4638
84.8594
9.42117
65.0518
15.7215
-25.6059
9.4898
11.3898
43.759
9.12778
57.1832
18.2747
43.6274
15.6106
23.4198
59.1474
24.8297
38.5501
57.2441
19.3461
-11.8019
7.14389
-4.36581
64.2822
4.29394
26.1478
30.0664
109.41
95.2433
1.39445
-5.67869
28.2839
30.3883
19.3614
352.746
-14.5898
67.9165
26.5104
16.0492
7.33276
-35.3873
-8.50258
48.0647
54.3135
21.3726
-13.4486
30.2152
27.5286
3.82712
15.6289
58.4717
20.2829
12.888
32.4167
-1.40212
41.5051
15.1741
58.7825
40.1662
46.4297
3.90197
-5.35463
-8.15096
-20.0883
1.10536
37.1457
27.956
49.6202
-35.7478
29.5887
29.4897
11.8754
36.4518
17.012
49.3812
113.5
34.3856
20.3722
23.45
19.2645
15.6106
6.55316
61.0215
2.34086
2.9428
51.6219
32.4646
8.81284
14.6402
39.2389
18.123
16.8168
45.5416
13.6643
35.5181
17.5812
9.0363
25.7573
39.5743
39.5283
9.77353
-24.859
28.7317
-16.4452
-12.7157
40.7452
19.1908
26.5104
16.0492
-18.5207
29.9506
-13.4486
9.60045
0.498787
7.57525
0.783777
-37.8131
13.8276
9.56551
27.8805
22.0245
51.1573
-18.5591
30.843
6.30863
310.032
53.1452
-7.34242
5.88977
94.9227
49.2521
29.8027
9.42117
59.4296
227.821
29.8301
66.4868
22.0924
31.9613
61.3488
19.455
-3.46475
7.7842
41.7492
27.43
-6.75653
13.6883
22.0215
59.5467
38.2681
-11.2003
-14.0601
13.1599
-1.98287
-5.28878
-14.7574
18.3214
-13.6149
-17.0035
-5.12452
11.5717
-7.93357
-24.7642
-4.13816
-25.7275
72.7564
-12.6244
-40.0086
24.8992
-52.7188
-20.3105
-51.4883
-43.5776
-11.5161
25.752
-44.838
-57.3671
-11.1197
-56.1025
8.34079
-2.15561
31.9781
31.5745
-6.80178
28.1351
7.08307
3.42914
29.042
44.1549
21.0815
5.06471
50.4832
74.3036
34.9896
28.675
6.168
22.3997
46.933
680.229
41.6327
10.7483
572.012
11.6472
31.3749
22.0019
34.9437
-18.621
-1.10054
43.4336
-25.0799
-5.69148
9.64631
46.9769
32.7617
-33.9123
19.3475
19.9078
-31.5045
18.3024
-2.73211
67.3131
1.31267
16.6387
4.45471
9.84306
-37.0094
7.77193
-57.9145
10.2283
12.1583
-3.0617
-30.407
16.6009
-8.27946
-27.8286
6.37684
-27.1231
-11.0761
-8.97384
26.0692
35.729
118.848
54.3053
-1.33344
52.576
35.1119
36.3216
20.8981
19.9169
-3.22842
-6.30323
0.56986
12.6512
37.2434
25.8135
27.9607
-12.3895
26.8679
11.9389
-10.7733
14.5793
1.98839
1.40383
38.5035
8.10175
-9.48687
12.4594
-32.4768
-16.9164
86.7528
-0.0891252
-37.4
-6.04242
-19.2203
15.3311
-11.0715
52.877
-49.9791
-44.5748
-12.6683
-3.47466
-19.5581
-43.7105
-48.5058
-36.6136
36.6695
0.90262
-45.1567
-10.6375
8.66341
-31.5045
31.4209
1.01602
5.32153
31.7059
267.66
15.7017
195.098
33.5027
31.3948
15.4645
34.0089
-7.31473
-0.421964
56.8933
0.15384
22.7564
41.7558
30.0359
23.8223
32.6284
27.7754
42.2882
49.6202
-28.2516
35.5942
41.3316
31.3638
7.77964
33.0354
17.1545
3.0671
6.36193
30.5549
8.90308
12.8805
37.0579
4.72925
8.47476
2.7023
-19.8857
7.61574
34.5777
18.8861
32.5146
59.1521
27.8684
29.0722
37.0154
34.3512
53.4048
27.2883
12.3131
34.7553
11.8499
12.561
25.8846
61.7276
51.8148
12.5008
50.55
36.1712
9.91614
-6.64836
-6.4779
34.3362
11.7612
19.1981
63.0001
36.8829
30.8656
20.7876
51.003
-1.45263
7.89902
20.1305
28.5611
47.1251
40.412
11.0809
3.96808
19.6084
25.5759
63.6838
-10.4865
35.2771
-0.582404
22.5678
17.503
36.391
33.4014
26.9461
43.6611
-7.02432
37.757
24.5444
192.069
68.2772
63.2963
26.9083
1754.28
26.5045
8.71564
24.8892
29.2164
81.9184
83.2282
25.9013
38.5401
57.9411
51.4942
13.7494
41.3541
53.3184
46.9971
79.3663
51.6558
26.8893
39.1128
211.304
21.1386
6.55316
51.0666
31.0538
44.1257
43.709
18.3883
61.7276
48.0666
19.997
41.1797
38.0453
19.2865
29.8959
71.2958
41.4484
82.7975
65.5358
45.1505
47.2549
-7.99241
38.102
9.77309
58.5462
6.67885
24.1994
25.63
44.3165
25.4251
29.6549
28.3411
33.1508
32.3579
53.1102
28.8948
9.03853
26.9461
24.9204
161.642
5.89787
-1.69253
57.1358
62.5306
45.7884
45.6489
-11.0906
4.0157
-6.27689
17.393
35.4249
-17.6353
40.6889
110.234
-12.3895
22.6135
-37.3619
28.9555
60.6256
34.7892
-1.22165
44.735
23.45
-15.4585
47.3755
29.042
40.4067
15.4593
16.0147
15.598
23.8054
-5.97457
13.0019
-24.9805
31.8093
17.4306
-1.32826
9.28121
-3.6668
6.33684
48.3917
35.187
5.14258
-14.8197
667.571
16.3705
6.24289
21.0175
282.5
12.5115
-3.52818
36.475
-4.40919
14.1807
26.2025
-14.2346
16.5364
21.1135
-3.66915
-27.4746
-18.365
10.0795
-18.5455
31.6287
8.90603
24.9204
-29.2561
-44.3466
7.62092
-27.9915
197.621
32.5146
25.4189
-14.3401
9.12778
-2.78695
1.40811
-5.09836
2.92542
-37.0145
-15.7979
17.8888
30.5905
-36.1647
-11.5968
-1.9906
10.5853
-49.3434
20.5649
11.8084
8.04207
74.8735
-34.8926
18.4066
10.8242
26.4559
13.457
-31.9156
128.546
35.0734
0.440889
39.039
20.0991
1.33979
19.1934
12.3011
33.5697
-4.35508
-14.7726
36.475
29.9506
-12.3606
16.5364
39.5855
-32.4415
45.4764
18.8196
15.6289
42.0132
-14.6169
5.39174
15.5501
49.0014
-9.18879
32.7171
36.5211
-10.558
19.5515
-30.407
40.0267
-3.59429
-0.654691
-16.3402
36.7126
25.1322
20.2791
12.3032
29.8301
15.887
9.22975
54.3349
65.0969
-21.7744
2.15744
11.5323
0.519712
23.2285
28.6809
-40.5005
24.9938
39.48
1.99354
107.666
-14.8471
13.7739
28.7634
18.4981
-6.08815
32.4772
53.4048
34.7845
129.916
-11.8019
10.892
7.37973
44.9278
6.18619
21.1605
-14.9112
4.46277
63.3842
-0.420225
37.7002
39.6939
24.3064
-2.37021
38.102
30.4065
-8.96757
25.7527
30.4352
40.412
5.84215
70.5535
46.0398
39.321
-29.2272
1.54392
37.9801
5.70118
26.8733
21.3985
10.0795
22.684
55.9915
-0.4643
28.6685
17.3385
15.2682
51.4577
40.2692
28.7974
19.5515
5.20023
-42.9497
3.09344
24.8892
42.9211
4.47711
2.50504
31.9838
13.2379
24.5083
23.1412
1.63152
7.03031
38.0052
43.7216
27.2883
22.9556
55.3701
6.93878
-19.093
50.4832
51.8148
-8.11395
16.9479
64.4329
18.4066
7.71519
52.8124
346.875
6.0254
-2.37021
19.3614
-5.20076
-5.21944
16.3823
16.7031
-27.891
-17.8729
44.3165
58.0616
2.63195
84.5631
-21.1971
52.9726
46.9306
38.2651
32.2348
10.9126
23.198
17.0618
35.3768
91.3649
53.0314
4.22008
49.0014
22.6703
19.5986
42.1433
-10.558
49.5366
10.0417
-10.025
9.89672
35.4249
16.9174
17.972
10.9088
54.193
57.1164
5.48162
56.3242
197.491
265.42
-9.0824
45.4973
42.4225
2.6138
40.7622
25.8135
4.72925
-3.75273
15.971
7.06318
38.1437
-15.4295
24.2441
49.2435
11.685
2.67421
-6.06155
-39.5606
18.1309
-26.6383
-8.86089
53.9574
31.2059
30.5214
10.9914
15.2968
-19.9837
24.4823
28.9555
-5.47676
56.8775
46.0336
32.5115
59.0572
-13.5844
19.3587
-6.5653
49.7771
49.7479
11.8499
-0.352372
1.75753
25.5778
36.1712
9.91614
84.2439
13.1998
2.58871
10.7648
34.0718
13.062
33.9061
52.877
-24.859
11.8651
-5.20076
-16.4638
38.8711
19.1908
28.3845
40.6225
-11.0244
-14.1248
33.0721
12.3066
58.0616
-32.9753
-0.330147
41.4596
12.5361
41.3084
-27.4746
7.87191
26.9461
-5.42702
55.9915
4.30568
17.3385
28.2925
21.4727
13.8049
73.8994
-21.0367
12.4638
6.14859
27.9286
23.2581
2.93285
40.2498
-18.8812
50.702
12.6231
10.0847
13.8474
6.25318
24.4875
-22.3693
-16.7212
45.6331
51.561
-11.7104
19.2645
-1.25602
4.21493
4.81687
25.385
64.3237
10.6869
27.9945
59.311
29.3674
105.512
53.0197
20.5256
9.45166
50.2658
5.20197
23.8832
62.1827
35.5508
6.73211
3.2143
-31.4182
12.8021
-24.8971
21.8252
-9.04025
-9.43961
45.2536
43.2287
10.273
-6.88938
19.9078
-6.06044
42.8029
-0.153256
1.31267
-31.2539
0.19518
29.7546
7.96821
30.843
49.5366
51.2711
35.4249
19.846
48.1852
13.8878
14.1772
39.2004
14.852
25.8405
58.083
33.8354
12.4207
123.976
-6.97655
40.5484
10.1101
43.6734
3.51019
22.0654
26.0866
-34.8783
6.25318
58.2207
-1.75459
42.074
41.3749
51.2553
47.9077
17.519
38.4425
8.0201
21.2328
30.5905
21.9313
37.1289
29.8685
49.9407
82.4091
107.386
31.77
650.382
40.07
46.5176
62.0631
54.6865
9.31384
48.8986
24.7661
-6.11834
13.7392
34.1546
9.77309
31.3749
36.0574
45.2511
-11.0244
15.8603
-1.74886
-2.84551
-12.5116
76.1298
894.284
37.0431
-22.7895
-15.5539
56.8272
5.39435
-15.7344
-16.16
140.175
-28.5761
14.3312
-26.9924
40.1662
8.94837
23.1601
-12.9646
-10.9768
-2.52876
58.6224
48.5433
134.984
56.9913
54.0123
14.1772
33.3368
39.4576
32.5735
42.4057
24.6508
54.8676
15.7323
34.3031
4.47711
24.4823
83.3034
26.3824
53.5299
40.0078
25.9944
373.9
48.2598
52.9977
24.9809
25.2938
47.903
-5.4905
78.7959
17.1446
34.6204
25.8639
-15.3838
2.89243
3.52574
13.7215
-1.35726
11.7018
21.7707
334.859
8.60617
21.0556
25.9206
39.8082
20.1278
44.1602
7.71621
30.8528
18.0796
-2.6859
46.8172
-14.2346
9.04018
20.6937
21.2511
14.6607
-4.91302
3.94331
123.458
37.017
0.471945
85.1909
371.979
51.4106
20.7686
-8.15096
21.1411
3.56574
15.0434
14.2238
59.4296
68.2357
24.0273
25.2573
-1.77187
38.86
35.8906
44.2798
9.65827
17.3863
-8.17729
26.3616
-11.1249
34.5777
20.7602
40.0109
49.7818
8.14868
18.4981
55.3091
15.5164
-12.5004
36.5382
32.9105
311.562
38.5035
32.4646
18.1832
33.3808
16.7501
44.3185
6.87858
429.111
6.168
3.65901
-3.6668
-12.4038
25.9029
20.1945
18.6842
33.9061
15.3957
6.24289
-23.9414
-7.09351
35.123
47.3018
6.67885
66.8594
2.74182
61.0324
33.6988
-2.99025
26.467
24.8616
7.57525
38.2651
-9.70213
45.6868
20.3843
29.5208
-1.31652
15.4645
42.0874
25.2767
30.6715
60.781
33.887
-20.3472
16.2119
-21.8578
-11.1249
64.5628
41.8849
36.6633
283.636
35.3647
53.435
23.8969
39.8792
51.2178
29.042
34.7845
32.9279
53.496
68.0719
7.37973
40.5704
-2.49175
39.3056
32.4231
26.7827
37.3922
15.0739
15.7072
7.07604
4.08669
-3.3267
-18.3379
140.071
39.6289
25.4195
87.9176
14.3856
-27.891
-1.00631
59.3091
25.4251
9.60045
544.771
22.9876
42.0132
9.03853
-14.7973
11.0139
60.5277
-18.2687
34.0089
-26.0554
27.0949
42.1433
0.686436
20.1928
55.0193
-26.0831
60.2377
-4.40282
33.5508
28.1618
-27.0056
18.2001
30.7544
24.0273
24.2079
40.2498
22.0924
75.0648
-25.5225
-43.8013
-14.7046
11.7641
1.19304
11.8143
13.8474
-25.6059
16.9913
62.6887
21.2702
55.404
11.0019
7.03031
17.3904
12.1754
38.5327
19.2075
2.9428
34.7553
17.4721
186.849
3.39576
5.50566
25.5778
1.25638
35.5575
356.637
28.1923
10.085
1.45384
37.7002
20.5582
35.7801
80.988
7.9177
6.02496
24.6363
-8.31367
29.8215
57.4891
2.09402
-2.88038
17.1426
-16.7414
27.1395
-24.542
10.5375
-11.6826
2.89008
-6.18359
-0.227853
-6.36405
-6.78969
244.101
25.7718
51.8125
-23.2443
28.0878
35.3567
14.8663
54.0822
-30.7683
-36.2767
-69.0581
27.9286
26.2878
-12.0131
44.437
69.0049
-5.76278
93.3069
65.5793
40.7341
51.3142
-20.3313
27.4132
15.2805
21.1344
-2.5551
-8.6306
-23.6339
-6.86529
13.2379
25.2074
22.6342
351.106
-5.86475
27.1981
47.3755
32.9105
24.8297
14.1872
44.1257
54.9534
8.81284
-0.352372
-7.6128
10.5853
28.0612
-10.6986
18.6515
23.2034
18.4066
26.4559
30.3236
-0.0564921
30.1579
11.6476
-39.8515
17.4873
17.288
-22.086
3.26388
39.8055
108.969
-0.163508
5.01525
10.2381
33.0721
-42.3456
-4.99122
7.62092
-29.8656
30.8296
-25.1545
14.7079
26.2611
-5.15112
398.763
-15.3115
15.1069
32.3259
25.4316
59.1182
53.0793
51.8148
16.2489
46.8019
30.549
44.6436
55.8018
69.5594
53.5838
31.3253
23.8473
37.9341
38.6918
11.364
41.5054
9.49553
22.4544
-19.8568
5.29205
22.7189
41.7282
20.6937
21.3985
0.375641
-19.0725
-11.4749
1.40977
60.5277
11.7163
33.9147
32.7171
32.773
45.664
25.0342
0.15384
4.0157
6.14859
-28.0601
35.0667
27.0062
1.05879
66.4868
-30.1256
-13.5149
28.098
22.591
14.4972
-33.0188
-54.0645
-27.8231
-23.6339
33.8578
7.61574
27.0814
214.299
21.6708
8.14868
6.58338
5.15624
-6.97243
-3.13009
32.9105
6.08899
-19.546
53.496
4.35362
-9.92782
-2.22644
18.6241
23.7038
29.9353
13.6825
-8.82452
-9.45946
-6.78163
29.651
-13.5387
-2.35369
13.3374
22.8274
-13.175
24.5357
-30.4812
32.4798
-29.5823
-15.4768
6.07235
20.8882
-5.78571
-9.97728
-20.3948
293.222
48.0647
14.1807
11.21
-15.3227
18.9708
-47.4341
79.2096
-10.608
36.391
9.74597
-4.07994
774.185
52.2434
14.5282
28.6685
35.8829
-35.4257
197.635
57.1358
41.9159
42.0403
-11.6664
66.2637
-20.4609
28.3786
-20.7971
-14.9417
-0.768708
42.563
41.9987
12.7829
31.7042
27.1314
-6.0186
-19.8857
-16.2356
41.3541
11.3639
42.074
9.51577
55.0034
5.37965
12.2056
-13.5844
34.257
2.80503
-0.822708
-12.6517
4.81687
31.0072
8.81284
-26.5893
-22.6053
18.0816
6.87858
41.1797
-8.80634
425.959
-14.9112
24.0288
8.95011
1.39445
20.8337
24.7014
17.0395
36.0105
-75.4588
21.0649
15.266
16.7031
36.8744
-27.2432
8.70927
23.551
78.6764
-8.61245
25.9068
-15.5749
-7.41728
-7.12062
-47.1835
0.70918
9.56551
18.5102
25.7726
51.1573
42.0874
47.7655
13.8049
23.2996
-26.6589
21.2861
-1.72023
-2.52876
24.8892
56.0396
-1.82322
2.97942
35.2717
-0.815279
18.5857
12.1388
9.22975
30.0873
-23.6485
-35.3239
21.791
-35.3193
319.784
-6.76728
9.49499
13.2379
64.5628
25.0183
62.9002
10.7784
9.89417
4.36618
4.67909
68.5177
12.3131
19.7628
53.0793
-9.92782
27.9945
6.87858
26.1871
-46.3058
29.8959
65.6736
5.20197
20.1351
24.7014
-9.42682
13.2913
7.89946
-30.4812
16.7031
2.74182
19.9537
19.8029
26.2025
-42.3456
7.72638
13.6173
384.263
47.488
-20.2391
3.41633
10.0795
2.06925
16.6361
47.4092
-8.89839
13.3941
23.3467
6.53605
30.6715
40.1662
25.815
34.4045
-54.1941
-5.35463
-56.8767
-8.84394
26.0545
-20.5639
10.7039
68.2357
1.53847
-19.5559
7.34131
-26.3775
7.09986
-16.8796
-33.631
1.3787
-4.90782
-39.072
4.92441
-14.7046
60.4898
23.6818
-10.5047
198.184
0.728981
-34.9763
46.9763
38.3258
36.2627
51.6558
8.14868
34.6944
-17.3326
-5.00415
334.635
-5.1554
10.3925
-13.4708
5.50566
8.71125
-30.6027
36.1531
20.5256
-0.420225
5.14258
-18.7972
30.1579
241.258
6.24289
-16.4452
-12.7157
30.4352
31.6956
35.0003
12.1121
-15.6536
33.6988
18.4105
-17.449
47.3504
37.5603
11.8808
-1.09029
-5.24656
9.03853
25.072
54.9055
54.6236
-27.9295
45.8914
47.5381
6.43304
29.5631
96.2487
18.8945
-3.48056
-8.15096
-34.8783
37.606
-1.75459
18.8861
55.404
17.519
11.0019
53.435
15.5164
4.67909
-12.6517
12.3131
40.3775
330.441
53.7904
36.8222
-4.36581
2.41987
0.0813279
-0.334031
-4.16836
30.204
35.9458
-16.9231
20.7876
6.0254
1.37792
32.4798
22.9102
47.3018
39.6289
18.5772
1.26712
6.68443
59.9357
153.343
9.44932
18.4089
92.5384
20.8099
172.184
23.8986
-1.40212
35.8829
-20.4332
28.9689
4.66199
26.9234
-10.4336
19.412
3.90197
-15.6472
-35.0809
35.4249
1310.02
10.4757
6.95572
-0.815279
42.9486
467.537
-2.01464
26.3391
102.578
-16.1522
-7.21289
16.1688
155.835
335.978
26.9767
29.5178
16.6287
4.72925
37.4767
12.2229
0.828231
-19.1737
8.1586
1.43711
20.496
-0.047497
145.475
19.3716
52.5985
19.5852
40.4114
-6.84385
38.4425
10.7784
56.7458
25.2938
-1.40727
36.6294
122.42
21.9313
14.6402
68.6814
6.87858
37.4315
39.9194
36.1531
33.6441
15.7072
52.1398
20.1945
62.0631
20.9533
9.5432
-9.86648
15.6132
73.5387
14.1751
9.20682
40.6225
23.7018
8.5585
43.0691
-1.11618
-4.07828
-21.1971
23.1252
4.12377
14.6607
32.5683
29.7546
69.898
9.646
-16.6851
-23.6339
-21.8578
47.5071
32.5115
1.63152
47.8128
23.8969
15.5164
19.3587
8.42723
-0.822708
-8.90353
14.1406
43.709
3.19064
64.9332
54.2981
81.1306
22.5701
1336.92
24.0288
7.07604
5.14258
20.8337
17.0395
-22.0674
22.0045
22.9389
4.0216
-4.35508
-67.2464
12.1121
34.7954
18.7062
-21.7309
-34.3156
28.6098
45.0566
0.636369
2.65784
-4.07994
19.4498
-0.230459
7.03196
7.96821
-12.9369
19.5986
14.0323
-40.9619
44.3229
2.40046
17.972
57.5555
15.7618
-7.83186
14.1772
-13.259
-4.89322
-18.1097
31.9838
-35.4878
40.1999
20.7602
49.3812
42.2855
14.0796
33.2672
0.523835
36.2253
51.6511
7.96306
16.0613
38.0868
-4.30562
89.6028
7.37973
16.7775
283.065
11.959
63.3842
-2.29429
-4.22775
22.7077
65.9309
-54.8441
-29.3644
32.2619
3.26388
20.8882
12.955
-3.52818
10.2381
23.551
39.321
-8.61245
-19.0708
-0.582404
24.8616
28.19
36.2436
6.40598
-7.82807
15.7017
-14.7973
31.3948
-5.06465
4.22008
15.2682
28.2925
27.0949
30.8989
21.3012
40.1662
32.5305
-63.5644
-17.5213
6.14859
-32.0415
40.6889
33.3976
61.0289
367.162
42.1239
-30.1256
31.4627
28.2132
25.0772
-5.33882
-38.6264
2.50504
22.6342
53.1293
23.1412
9.12778
32.8203
-5.09836
24.9809
27.1679
49.7771
21.6835
36.6294
62.4497
10.6869
3.39576
50.4832
55.5629
8.75265
65.5425
21.1787
28.6568
39.2663
15.0739
13.8331
67.1323
-2.29429
38.8758
52.6928
16.8101
56.3949
54.7511
111.948
28.7317
13.5212
32.3093
45.2511
14.1751
38.7484
18.0796
2.9363
-3.78255
-16.1087
-22.8189
49.2245
18.8196
15.6289
52.8495
20.2829
10.0795
18.5102
40.7652
56.7795
11.4259
49.5837
177.076
57.0328
35.1853
-3.59429
-5.35463
-10.025
24.8892
11.062
9.42117
48.1852
55.1172
23.2178
0.630978
46.9971
64.3737
31.0411
17.519
40.9869
55.3091
34.3512
15.9235
36.6586
59.1182
75.5681
14.435
40.8771
70.5554
8.75265
44.9278
39.9194
6.168
159.206
0.714639
40.8954
-9.79056
102.594
35.9458
18.6842
14.4587
22.1724
-36.1229
-16.4138
14.5056
16.203
-39.2358
-17.5837
-13.1877
34.0092
-18.6155
1582.61
-6.88938
-15.6994
-38.0637
35.6862
10.0067
38.2651
-5.24656
-24.6947
17.0618
46.6212
44.5133
13.5904
11.4259
57.0328
20.1928
47.523
13.2723
17.1342
12.4638
-27.5846
26.0545
-14.9417
-12.0131
31.3186
9.03474
12.3032
-14.2635
103.705
61.9688
5.76764
38.1368
66.6484
25.0153
32.8203
-9.83628
17.4846
-14.5257
74.1107
19.3461
-16.9831
21.8711
7.44649
23.0528
11.7902
7.40714
26.3183
76.5027
29.5054
41.568
9.31384
60.143
-22.0674
-10.8416
47.3018
29.1676
-5.78571
25.63
-31.6392
-2.88038
83.5211
74.9282
-21.7309
41.4596
41.3084
4.3845
0.783777
2.24971
21.3239
50.3693
52.0096
51.1573
152.075
11.9734
109.327
766.612
25.2074
-7.35082
51.6558
8.14868
3.50559
-15.4585
34.257
59.1474
31.0538
11.8499
5.26983
-9.98801
22.439
19.3047
136.718
-29.2704
60.189
65.9309
28.0545
52.6467
64.1214
16.3705
-8.74964
-10.823
6.02496
51.9896
39.8055
48.9992
12.3011
14.829
46.2447
148.271
2.74182
55.5609
48.6913
-10.4865
-13.7009
21.2511
40.1392
2.24971
-17.1984
38.1905
4.45471
2.3468
18.2756
-40.1109
29.906
16.8434
9.11973
13.6335
81.2562
-11.0906
39.623
-25.5079
46.9763
0.119472
3.89357
754.03
62.9002
30.6375
52.2313
66.5535
7.03031
6.24024
14.0494
0.466796
16.0613
38.5035
14.435
16.2489
20.5649
30.833
-8.35197
-13.3409
11.8474
-34.1534
-26.7165
41.4484
9.77353
-28.6071
-25.6162
-33.3304
-17.3508
-12.6683
-5.78571
18.1337
-16.6466
6.83521
60.8727
-2.05322
40.5225
-14.6379
29.5468
31.0011
40.9288
116.039
4.35336
39.1275
8.62848
26.9435
47.3244
37.1018
48.2606
70.5531
23.6074
35.3567
22.3626
52.2082
-28.8942
-38.136
-31.3327
-16.1376
26.3616
20.7342
15.8371
-12.973
15.648
14.1745
-45.4435
-20.0909
131.651
-15.7979
-0.851908
35.2757
-5.24265
13.7031
0.277955
-10.925
17.7538
23.9898
8.9791
28.9589
8.51463
-13.3409
28.4496
3.69164
34.1364
-7.99241
11.8651
2.2955
101.602
23.8786
49.1759
67.7399
51.8669
50.8197
43.9713
24.6388
26.3621
60.8727
-0.17915
32.466
19.9078
272.756
5.06081
-3.1429
3.52028
1.13221
7.11678
3.28304
26.1578
55.9714
35.4811
-16.3515
-35.3397
-6.27689
6.14859
-27.48
99.4502
3.8676
2.71859
-20.4693
-9.61288
-39.8213
12.7053
5.30321
3.74206
37.5956
28.2427
30.5905
-6.17969
-19.093
-15.1091
-2.49175
16.8168
2.43806
-16.3208
-11.3335
-7.41494
43.7065
30.5019
39.8128
29.267
-4.74166
12.3543
25.7031
11.6853
14.6762
21.0362
24.7656
48.2415
73.5387
67.7399
23.5454
56.0585
49.9928
13.3384
25.2306
-3.62293
38.3839
-2.05322
-10.6375
18.0337
7.05802
6.63822
-4.0488
41.0762
3.18674
9.97556
26.0091
-3.97859
34.2907
4.22008
35.8829
-5.44066
58.7825
-6.68542
-26.6589
-5.46836
5.88977
-1.34768
12.9361
-7.44542
6.72756
-12.3895
-51.8429
13.2431
-12.999
28.9555
-33.0777
17.9226
2.52648
36.5684
8.90438
6.14603
-3.13009
-6.5653
-0.822708
-10.7776
-32.6645
29.1332
-12.513
-4.30562
-15.3449
-0.116534
-17.5257
5.57242
11.8084
0.847908
-22.7112
56.825
-6.97946
66.0497
38.7569
6.50274
43.2764
26.6401
471.769
21.2354
-14.5711
10.7601
45.4277
13.892
-12.7884
-56.9391
0.275975
5.7474
19.6433
-16.1087
18.4105
17.0967
-6.99748
11.3234
45.614
-4.83842
7.87191
10.9126
0.19518
22.2583
40.7652
51.0717
54.6236
-3.5666
42.0874
34.647
62.5306
60.781
52.0519
40.0267
13.2723
6.84157
2.40046
51.9333
45.7469
8.22525
6.25318
45.1022
27.0814
15.138
41.8849
36.6633
47.8128
10.7784
109.22
26.855
-2.81717
162.221
-5.1554
8.81284
29.6327
-13.7361
11.7902
-1.79274
35.2732
29.5054
52.6928
65.9309
22.4323
41.4023
17.2698
-41.7256
-1.25338
-20.1933
-14.5898
33.2489
60.2436
-20.3948
0.867752
17.9288
2.63195
45.2077
47.3504
494.832
32.4955
13.9022
30.3607
3.41633
71.9237
3.94331
22.2583
3.28383
54.9055
142.901
9.646
56.9084
49.5366
23.9409
45.6489
24.6304
11.7708
33.5508
13.1693
-4.51684
51.9333
41.9987
-30.3207
6.68099
50.4448
-14.3616
35.7319
45.8221
30.1305
27.293
-12.466
22.2462
57.1832
42.6376
32.383
8.11431
10.3013
17.918
17.3334
17.9353
66.6145
147.494
48.3733
-1.9906
-0.659078
-11.8621
39.3056
30.5309
742.041
37.5626
39.9584
-1.35726
-10.787
-15.9861
4.85804
-8.0301
-59.5292
-36.1415
-38.9026
5.13531
18.0771
-29.8654
-1.10054
21.8277
58.0616
8.25415
32.0892
17.3654
223.093
25.1466
28.4866
18.4089
15.7017
2.06925
22.0245
43.6611
37.757
-12.9369
83.3168
42.1433
7.0743
64.3896
23.0152
48.5433
14.2238
42.563
36.3766
5.2866
-2.68934
20.4598
47.7461
387.791
-13.5149
7.48325
15.7069
15.2759
21.791
2.162
27.43
-14.2528
11.8143
33.2659
46.6137
22.0654
16.7163
-8.39183
51.428
-8.64135
18.8653
16.9861
8.34079
57.278
19.3931
20.3722
68.4276
5.15624
6.24024
45.9086
36.6586
8.565
55.3701
75.5681
-21.1722
24.0105
36.8222
40.6118
73.0388
41.7934
34.279
-15.0817
3.82946
15.7072
91.4952
18.3204
25.7573
45.1965
54.6865
5.56571
32.969
-2.4079
1.55772
-24.8971
31.3749
-6.43961
70.6076
-5.40225
63.0572
17.6245
89.625
28.3411
27.5286
45.4764
33.8122
28.7474
-2.96436
11.62
56.9312
24.558
36.1648
13.5904
-33.5517
45.8355
62.758
56.9084
38.1527
11.512
-28.7657
650.119
-29.9342
59.4296
429.93
72.9336
-3.88871
22.591
6.35118
39.48
22.6083
40.1999
18.8861
47.9077
4.40055
16.624
40.3166
10.7784
-12.5946
-1.25602
11.7112
17.8888
30.5905
-17.219
24.2463
16.2489
52.4241
45.5416
21.1605
-15.0817
27.6908
46.372
151.972
24.7661
-19.2368
99.9462
-25.8155
165.321
119.456
-4.75445
23.7018
115.38
28.0766
-2.99025
7.16612
2.10418
7.57525
92.613
9.74597
18.4089
22.2583
29.5208
39.9129
37.757
-5.44066
591.189
8.1827
40.1662
10.8224
13.7898
34.2596
494.571
26.2878
-0.768708
267.451
34.5025
20.2791
8.55505
67.3114
55.2424
26.0963
58.1982
65.0969
13.7494
15.138
17.5221
55.404
2.52648
14.5266
103.692
12.1754
14.1698
19.8094
23.511
47.4571
-2.43155
-0.116534
46.1926
-9.98801
58.66
-8.82452
9.45166
2.58871
59.6361
23.8832
62.1827
11.1879
71.6177
-7.99241
23.1095
9.77309
16.0492
37.3178
-10.3766
14.3315
25.4251
37.4469
-6.73838
14.6624
39.5855
12.5361
30.064
35.9829
-4.07994
64.4274
48.9209
52.2434
28.6685
11.7163
50.8755
35.7888
631.537
31.6085
48.5995
-3.23306
16.6009
-2.65726
-23.1583
60.2525
-11.655
26.9916
-6.50839
-5.83025
40.4171
-0.817562
-7.58877
1.08247
7.21165
23.1833
71.2387
2.34515
5.209
50.7315
0.379545
-21.6683
49.0037
2.19342
14.6195
20.2235
-6.64836
16.9479
17.5812
72.7545
25.8167
25.7573
63.9372
47.1902
-3.80462
30.1579
-17.3627
9.99102
28.5611
44.1602
26.0734
121.153
49.788
9.33592
0.757884
41.4596
130.602
101.698
184.442
19.4498
0.19518
-5.85266
35.143
3.92967
42.0874
29.0248
169.352
-2.29603
0.15384
11.512
-5.09581
-11.4268
8.60162
49.495
9.03474
8.55505
41.0745
29.0054
14.5961
11.2314
18.8429
29.4897
6.33658
-3.46475
-25.949
6.81523
11.8143
222.547
5.38426
-9.79377
-2.02437
24.3583
-2.76964
-1.04584
1.44098
6.28454
-2.47768
3.62939
-0.047497
-13.8203
41.7473
15.4331
23.2889
20.1754
16.2568
10.8071
188.891
57.7055
11.7385
21.8356
-34.8783
-14.3616
1004.62
-8.31429
13.7709
20.3722
27.1981
-0.465954
8.0201
4.36618
4.21493
8.565
-15.55
65.2399
11.1279
820.182
169.922
44.9278
-3.20233
-9.45946
-8.65569
24.0288
-30.4053
-4.22775
11.4633
35.9458
-1.93056
41.4023
43.5067
-7.99241
15.6132
-5.20076
-7.09351
18.2564
58.5462
52.7473
10.427
31.6956
10.6374
-31.6392
15.8603
216.731
2606.01
22.4544
-21.7309
18.4105
41.4596
21.9064
69.8392
-13.0395
21.2511
17.6504
43.4792
-30.3169
37.606
3.8676
17.012
17.5221
36.6633
17.519
16.624
20.1488
4.27197
8.11431
59.027
38.5327
9.83713
8.565
21.9313
37.1289
11.1279
7.81562
-6.60901
22.1158
10.8532
32.707
-2.72977
-20.8371
-20.0979
-12.661
23.6448
3.69164
11.4173
-14.5711
-20.212
16.3823
51.0499
19.7973
29.8215
27.504
-0.717083
-1.94335
9.64631
63.8435
27.1395
-32.0383
57.3891
20.0323
39.8542
52.5528
6.25857
37.1495
-19.9055
-32.601
17.3393
29.6056
-22.9539
-0.661364
-26.9924
35.5282
26.2137
42.8529
-35.0922
24.0972
-53.257
-24.0805
10.8338
-47.7378
32.9645
282.443
37.1457
15.112
51.4443
44.1596
15.6449
-7.73881
53.435
12.6525
34.257
9.98838
-4.69124
31.0364
19.2075
29.1797
74.1107
99.931
24.0105
27.9945
31.8093
32.4231
17.4124
13.0293
22.5701
-10.5298
33.313
-6.10182
43.3224
570.055
29.9286
37.6542
-2.37021
21.2354
0.421437
-16.4638
10.7601
26.6871
47.1251
17.9233
18.5772
25.63
-29.7651
21.4825
38.6943
1.06224
17.6245
7.99505
9.44932
-3.11176
-17.1984
-19.9055
2.06925
2591.37
34.2907
9.84228
90.2308
-3.5666
55.2059
58.7825
53.2847
20.1928
81.2562
17.0204
50.8674
14.3378
11.7708
18.5583
10.4757
56.9913
670.58
-13.9337
29.0054
-0.140578
18.3443
48.7127
18.8429
-2.36943
11.9588
-9.08695
44.2798
8.236
30.5549
6.35118
298.607
41.3541
-29.8656
34.5777
7.6417
30.6405
57.278
216.17
60.9313
20.1488
28.6348
-6.87822
4.79949
34.2
2.9428
38.0868
1.31658
20.2624
41.1129
53.6888
58.0463
244.193
21.1605
28.1923
32.5738
61.5102
16.4464
8.89071
69.5594
54.6865
13.062
30.1579
32.2623
8.87419
23.1095
-23.9414
-8.96757
44.4933
52.924
52.3103
35.0003
5.84215
19.6084
135.209
-1.74886
47.7543
-13.2976
20.0323
21.1135
35.6862
32.2348
-7.82807
11.9536
37.2509
23.8986
66.1499
52.9458
80.8605
-12.9369
30.8989
46.4297
41.9008
34.0008
18.086
26.7633
-9.31949
27.3423
59.4296
-25.5079
37.606
33.8527
49.5702
11.3898
28.7665
229.288
39.1128
28.6348
838.326
31.0364
14.1872
21.6369
66.1978
-9.92782
16.7501
43.0537
26.8009
19.2865
46.7625
28.1923
28.714
33.1347
-25.3564
76.3029
-46.4108
-22.8051
130.65
48.2388
48.0622
18.8603
2.20415
-6.33928
-3.81741
32.1351
-17.0457
111.177
-33.3786
18.3024
29.127
7.1956
18.5874
-0.561392
25.9051
23.198
58.6536
13.3
32.7171
109.367
-31.7053
13.386
-4.40282
20.4323
18.7915
55.6814
36.3766
42.7679
40.4142
62.7386
18.6001
25.8405
63.7052
33.8354
63.2229
-1.15968
-1.59069
48.0279
23.2178
61.9688
11.3639
46.0336
91.5867
26.855
18.855
38.8852
-1.74236
33.8183
37.1498
-23.9833
8.31676
7.81562
25.2501
-11.6174
-1.02616
6.64056
5.3998
34.3362
-3.23132
20.0163
-4.06448
-34.2488
-9.90461
30.4378
13.5686
52.7473
-12.0618
12.955
29.3781
27.1047
69.306
-8.61245
-4.33054
30.4838
33.8122
-36.845
9.74597
27.7792
-5.42702
9.13987
4.22008
37.757
-16.6851
21.5286
23.2996
-2.29603
41.9008
-18.5868
13.386
-13.7732
19.2671
35.4249
15.0434
21.7201
409.88
-1.24309
20.7394
-20.4953
32.7036
43.249
975.57
42.1906
20.1488
24.8867
0.618045
10.4391
45.5831
1.52169
59.8536
1.25638
24.9268
8.04207
11.3257
36.3219
11.7612
9.82774
14.4587
10.9281
-2.38966
12.5842
40.7426
0.773525
-2.48101
-32.8654
-34.3942
-25.1747
1.83965
-35.9374
0.230116
-1.37528
-20.5357
-36.845
-17.9569
-22.1132
-17.6084
52.0944
18.2756
16.2052
379.68
31.78
11.2212
151.549
52.3477
25.9712
-8.27946
-2.54353
32.6138
-6.50839
11.4127
21.0112
-13.3265
115.886
130.372
101.107
24.4819
-10.5499
209.92
-16.3955
-4.16133
24.3568
28.2253
66.9961
28.1961
-12.7389
-3.16347
-2.92763
43.0537
43.6675
-14.4467
35.6886
13.8331
61.5102
399.395
79.0493
-13.175
24.7661
-0.496144
6.24289
27.6267
17.3167
22.7623
1.71056
16.2596
3.96808
6.48995
46.1906
12.7883
65.8224
-6.2046
9.86912
7.57525
41.8658
34.517
32.2348
24.0311
23.198
9.56551
42.8731
38.8911
53.0314
30.2607
7.6778
21.5286
45.7884
22.0668
30.1389
32.5881
-6.86529
234.383
16.9861
42.074
22.6342
94.3588
46.0336
254.63
60.9313
18.2747
2.49211
32.7901
32.9105
13.5853
4.81687
19.7628
47.4571
-21.1722
-0.352372
24.2463
21.8297
3.13045
7.44649
39.9194
4.29394
742.041
30.0664
15.7072
69.0064
29.5648
29.5054
62.1827
39.2989
28.2839
-12.697
11.6472
79.1609
39.6289
12.3011
37.3178
-13.8355
39.4806
-22.6679
-10.6375
-9.0157
-8.35431
-5.92286
-3.90139
-0.561392
-35.9391
2.58325
-13.3489
5.1579
-42.3745
42.2911
-25.1804
7.21165
26.2611
-20.1436
12.7053
27.792
20.6087
15.1069
-0.470237
-9.23863
73.1737
18.4091
-5.24265
-16.0461
-5.30285
6.50945
-0.373043
-12.2706
-17.089
10.7648
50.8187
32.1977
318.994
41.8501
0.421437
497.03
44.4933
58.3695
23.5454
31.6956
40.6225
11.4643
45.8453
44.3165
21.677
33.6988
28.3411
-4.33054
17.3654
20.6937
6.40598
-12.7428
-7.82807
26.9461
11.4396
20.3843
31.3948
39.9129
-40.7575
20.8904
-31.6776
32.7171
17.7804
43.79
42.0403
8.94837
34.4045
331.864
41.497
3.09344
-3.22174
35.4249
-7.44542
17.972
47.6209
29.6495
16.0513
93.5484
-9.51091
27.6156
0.714382
27.4132
-12.8305
39.8751
-1.14509
0.630978
71.3392
7.61574
40.0109
17.9226
-6.84385
12.8759
30.9462
-2.34002
36.1311
-5.00415
8.42723
1.40383
31.9442
20.2832
-8.99079
21.1994
15.813
20.9341
72.1018
-0.391227
-17.8928
10.3887
32.4621
33.2536
43.3224
-20.6712
2.04694
-36.1034
-31.4377
-4.23239
-5.50258
39.6855
216.675
-1.74886
-23.605
12.7883
210.126
34.232
43.1825
311.731
27.0207
-14.6169
-15.3243
32.5683
219.461
16.4023
298.534
43.3792
3.92967
66.2787
53.2847
85.7851
47.523
2.02791
172.94
198.469
30.0359
31.0904
160.065
376.352
41.0745
55.2424
-31.9997
37.0849
35.5942
0.630978
22.6135
15.112
62.6887
11.3898
21.2702
26.8893
5.37965
21.5759
83.077
32.7901
270.917
-23.8961
55.4167
62.8663
54.9534
31.3016
24.0105
59.8536
34.9482
421.047
59.9203
30.549
26.3183
36.3219
100.866
-0.420225
55.7424
54.5668
56.5605
-5.67869
48.8986
39.7586
11.8651
-3.34537
33.2489
47.1251
-28.9284
24.1994
27.504
0.21995
15.8603
31.1981
54.3135
-20.9449
-0.582404
-5.54321
47.488
23.2726
9.74597
35.2755
15.7017
48.9209
53.8836
54.9055
37.9533
72.0725
34.647
38.1678
29.5631
-12.9646
24.6304
94.9227
23.0152
101.25
23.8223
30.7544
12.7829
-4.56341
7.34131
19.6351
-22.6294
-19.1371
37.4683
19.024
42.4057
52.5985
43.223
66.4368
68.5224
20.3722
89.0423
-2.34002
38.0994
0.930962
64.7696
27.3057
14.435
37.3648
36.8222
-13.7361
73.0388
28.675
7.40714
26.3183
-4.90756
39.0214
33.313
20.1351
65.8112
88.4197
26.1804
43.2764
35.1111
354.62
-5.21944
29.5008
17.3167
10.427
12.955
12.5115
-29.7651
73.9563
-8.15732
21.677
53.2317
12.7883
6.12099
52.5528
9.74597
-35.9391
32.5683
13.3136
37.2509
18.2764
32.1348
-9.18879
111.428
34.647
58.7825
5.20023
-12.5921
50.4174
0.0508432
-23.2575
38.8148
64.4875
27.7754
56.067
47.7461
-18.8812
18.3443
11.3466
29.4897
41.9438
-3.01915
49.5702
30.1305
51.6558
-4.21409
-0.943104
-4.57084
2.34086
3.39576
29.326
33.1155
16.8168
43.0144
18.822
6.33684
67.1323
14.5723
33.2536
20.8337
52.8124
11.1879
-5.44932
22.892
-21.1109
-1.25338
-18.3192
-20.212
3.26388
30.4352
110.843
11.0809
38.7484
-33.5132
13.9862
33.0721
47.9139
35.5728
-8.61245
15.2226
-36.1897
28.6098
15.0715
24.9992
25.1466
5.81738
181.554
20.1504
32.3311
19.0163
11.4259
53.3877
36.2937
52.0519
47.523
90.109
39.623
-15.6472
9.89672
1.92491
10.4757
57.5555
21.384
50.2642
-46.9922
14.5961
24.3498
2.60305
-38.7244
26.3616
7.61574
17.7111
48.8712
34.7892
11.8968
33.4906
44.0647
40.7635
26.7608
36.2253
60.9011
29.1623
706.99
12.3131
71.82
20.0572
25.5778
28.0612
56.786
9.91614
43.0144
25.9029
8.95011
71.4334
5.56571
79.114
19.3614
33.2489
9.82048
18.5772
-8.50258
57.435
44.1658
48.6913
265.001
39.5855
8.78793
17.3654
30.6214
21.3985
15.3682
47.5608
82.2284
27.6467
47.5381
51.4106
-6.9812
42.8378
12.449
-24.0805
-7.90691
-9.20201
12.1388
-45.1182
12.7221
-22.5018
-9.26814
-39.8508
-19.9003
-29.7017
-2.57186
-50.3119
-1.35435
36.8003
-3.17827
-30.4523
211.532
35.1838
-11.3947
-55.493
-48.0947
0.12466
-6.65174
-37.3359
-8.71485
-4.56616
-18.2696
12.7995
0.114325
5.15196
20.7464
30.0702
29.6535
-5.24265
-3.16347
19.5612
29.326
3.13045
50.55
30.549
-16.3208
3.65901
31.9405
17.5812
50.2658
14.5723
46.372
2.60305
4.80982
-21.4323
-1.96658
17.9491
44.696
71.3335
-4.03275
-26.4795
-0.912883
-28.5769
-27.5872
-21.8707
-42.1726
-4.57084
30.4519
-0.805332
8.51842
39.0238
-33.3536
9.95499
28.9315
-1.55472
49.613
48.3527
16.4754
21.4626
-13.9742
12.8961
62.4472
-8.85352
11.7018
71.4334
62.1827
22.4323
30.3883
30.6057
13.5212
59.4859
36.0574
60.2436
23.5454
31.6956
72.4816
328.182
10.2381
25.4251
54.3135
-10.4865
35.2771
54.578
-2.31231
-10.2284
9.21707
21.9274
8.10149
5.39435
60.4428
159.768
41.5051
30.1666
62.7021
79.6246
75.6491
160.106
60.6415
9.52417
23.7082
42.9211
166.843
-0.768708
61.3036
41.9987
63.3827
46.0364
33.5782
62.7386
10.0993
11.8754
165.042
13.2379
85.1775
39.5008
26.8893
6.31668
45.0017
-5.15112
14.5793
-26.5559
-0.00607103
-7.9665
-3.36859
-1.28941
25.1834
37.7593
-24.0435
5.57242
2.43806
-12.5727
-28.0297
-44.2629
27.777
-10.7276
-12.661
21.7707
14.3941
-19.7342
21.7246
-2.4079
-20.1738
12.8021
-19.2749
17.3194
-12.3449
-18.4106
-47.5687
-9.43961
-10.9684
34.7954
43.0691
-34.8494
30.2152
60.4689
41.3084
24.9992
13.9022
13.4941
22.157
47.5608
0.19518
33.5027
-16.3939
556.218
3.28304
51.8125
1.11857
1.79498
24.3397
11.1182
2321.18
-11.4524
-34.0392
14.1802
-19.5582
33.6407
1.08247
35.3257
18.8597
22.2042
-8.67584
-16.8424
-5.15112
-9.78353
-14.9986
37.5956
31.3889
22.6205
30.0702
-29.6055
25.8846
41.1129
42.4444
-4.36581
43.0537
53.0378
32.4049
-1.79274
-11.6646
12.6388
54.5668
800.565
28.0545
9.5432
52.877
-10.8416
-4.23239
47.1251
-12.0618
20.4512
23.7559
24.5828
21.4825
34.9462
61.8098
-11.5745
-8.07867
-18.2419
24.4418
4.3845
7.16446
40.0646
-9.17515
7.26581
13.5904
49.0014
9.55187
32.7171
23.4026
47.5381
47.6625
5.20023
6.35118
21.2457
30.1097
1.99354
66.4368
11.3898
143.085
44.0647
13.6423
17.4846
14.0494
42.2808
22.9556
126.631
104.096
43.709
33.1757
-15.3449
7.37973
61.1851
417.299
-5.67198
68.0304
30.5309
46.7625
15.7072
29.5648
14.5129
67.8049
-3.80462
43.2764
22.892
-37.9775
9.99102
13.5399
6.02496
-7.98052
35.8807
29.1676
-16.6466
8.70927
-6.43403
6.38008
48.3956
30.2152
-26.8193
37.9801
26.3159
6.25857
-33.3575
20.2829
26.4321
26.0065
53.0314
15.4645
37.757
3.92967
87.065
75.6491
72.0254
-5.46836
11.512
25.5822
26.7633
37.2989
-1.82322
27.3423
59.4296
43.8728
153.338
16.726
680.273
39.4576
23.8675
21.3291
292.638
8.22525
-10.6134
15.1172
11.3639
45.8221
5.76764
58.7515
47.9077
7.25372
864.906
175.696
75.4865
19.792
-3.28134
23.5575
1.52169
3.6316
44.3185
3.13045
22.439
17.4306
26.1478
38.196
7.16223
27.6908
10.7648
129.529
35.9458
7.43977
-1.47087
-30.4812
32.4798
49.1472
36.0574
107.095
-23.3062
-7.65977
33.1262
-29.7651
6.48995
14.3315
29.1732
13.0841
-21.7309
39.5855
56.301
21.2511
27.0207
-10.8688
-7.82807
47.5608
32.0543
54.1175
30.5426
15.4645
13.3
47.7096
57.1358
49.5366
58.7674
-33.5793
20.8823
-6.27689
4.27452
39.173
22.5396
6.72756
61.3036
206.917
25.9013
38.5401
60.8646
6.25318
30.1097
13.2379
32.7036
20.7602
43.759
27.8684
47.8128
-0.465954
-5.00415
51.5307
42.2808
41.6963
42.2516
13.724
-15.55
-7.84864
13.0019
27.4519
8.75265
35.5575
30.549
8.04207
25.9029
1.45384
51.9942
50.8187
11.583
13.062
-30.4812
-10.6237
-1.45263
-10.8416
8.88608
36.0574
47.1251
8.55292
35.0003
10.2381
54.3135
332.468
-7.82641
43.3336
-4.33054
28.7474
-21.8578
-7.37679
49.5702
11.3898
53.1293
12.3004
6.27461
5.37965
17.8278
-22.9547
15.5164
-6.5653
23.5402
30.4519
60.9923
23.0943
20.0572
-5.73873
48.108
13.6825
-3.20233
61.9255
25.0775
25.8167
35.1276
155.491
13.2913
26.8576
4.16957
-31.4564
141.945
51.0499
38.538
31.6956
30.205
58.9638
50.5654
-16.1087
197.007
2.22869
12.2604
16.5659
-9.52359
8.80894
1.64621
3.00628
26.9435
32.3319
46.1903
-20.4332
25.2208
15.9064
4.55898
-4.1701
30.6564
-16.7128
-3.48056
-19.3954
-2.05645
-8.26497
-6.16274
32.9179
36.5313
25.4021
-13.3265
-22.7948
38.543
4.83061
40.9479
39.4744
31.5745
46.8758
12.7053
27.792
3.74206
57.2733
37.9481
-0.805332
74.1107
41.8349
5.06471
-1.28941
17.6871
19.0186
58.9833
29.612
20.2235
25.2108
-10.226
-0.222394
41.8325
11.7612
54.8053
46.1335
42.505
2.04694
-8.96713
-44.3569
-59.5674
-22.973
-3.29798
15.266
-28.9284
136.643
-50.3798
14.9232
13.3944
49.6283
-11.4235
-8.76344
-31.5045
-6.76728
-4.99122
24.4875
0.119472
4.59266
489.277
55.0034
49.7818
25.0153
-7.73881
44.0647
1.40811
606.254
57.2733
-7.02947
-19.546
14.1406
58.7015
-0.352372
9.2538
27.4933
50.55
54.9119
43.1848
8.2109
69.0064
51.9942
30.204
39.6939
48.8986
34.1364
0.620689
9.79177
-10.8416
44.4933
32.3093
50.8733
355.255
42.94
25.2306
67.432
2.63195
50.8299
3.16573
26.7357
40.1392
62.2198
-1.14509
-30.2911
12.3061
-28.9286
29.8925
9.08878
112.563
14.7079
10.0648
-34.1991
0.523835
-6.87822
-12.0671
-1.40727
13.724
-9.92782
16.8168
30.549
54.8937
-35.5259
-1.15943
57.762
-15.4128
14.5129
3.96706
30.3236
-11.3009
-5.44932
-10.8412
-56.7181
21.2354
116.614
-40.8267
4.19828
-48.8892
-61.6242
-21.2758
1172.35
1.83965
-36.7234
17.4735
-29.6304
25.9363
-0.561392
-6.89103
29.2432
-47.1577
-25.1804
44.8851
-15.7841
53.1293
38.5374
17.519
66.1161
26.855
40.2864
21.6661
15.4593
40.4241
23.511
14.435
70.8621
725.147
42.4444
10.6267
20.5649
92.375
26.1478
23.2034
-4.16836
246.897
39.6939
22.4323
20.7876
99.7287
-15.4887
23.1095
6.04363
-27.7082
-4.23239
107.095
14.3856
2.9363
26.2025
-4.07828
15.2226
-15.5749
7.57525
-3.11176
12.0282
-3.37249
18.4089
24.558
29.7546
14.5282
58.6536
9.84228
45.2533
-22.3073
193.887
60.884
45.664
6.43304
32.5305
76.9905
60.2377
-3.69729
46.3111
39.48
7.61574
43.948
18.8861
68.1219
53.5299
58.7485
53.435
49.3438
45.9086
47.903
126.029
34.8019
53.496
342.602
18.123
85.873
-4.16836
23.8832
26.4559
56.5605
39.5283
62.2474
6.06309
-30.3014
74.447
-19.2749
24.8156
34.1833
228.91
-0.817411
-1.65412
27.1047
16.2055
34.7954
84.2986
12.7883
30.2152
32.3579
41.3084
62.4806
21.3985
35.9829
-17.1984
30.1802
37.2509
46.3874
62.4017
17.3385
11.4259
83.3728
197.448
20.8823
16.2119
23.2434
6.61007
-24.1945
37.8778
71.0468
13.2402
54.3053
-46.2207
40.1999
-9.22489
992.036
19.7967
-11.4869
-12.1573
-47.3176
1876.56
-8.43937
-21.4374
-18.2739
10.4391
28.7165
-39.7078
-22.6053
38.6963
-11.8621
24.3131
17.4306
-14.4467
3.82946
-35.1498
25.5188
-18.2998
-39.871
111.957
33.0696
5.74182
23.2623
32.1892
-6.33928
-1.94335
16.9918
-3.78255
-20.9449
-1.64395
-17.449
-16.3678
-9.29135
0.783777
18.4089
160.005
-11.0492
33.3537
-9.83542
-2.62956
56.1429
31.8359
16.616
80.4587
72.4191
-17.5213
-17.6353
17.6359
-0.335594
27.2957
42.1239
-11.385
5.2258
22.4758
-3.64594
0.714382
-37.1979
-32.5569
-24.0749
-18.0117
-46.2207
56.3466
13.963
-14.8471
-8.31429
-23.7104
4.70932
-41.6954
-35.0834
67.9332
4.81687
1.02216
8.10175
-28.6685
-19.093
13.0019
31.2
-15.6102
31.8093
-18.1767
9.91614
-22.4075
-8.65569
32.4621
-31.3423
26.6943
57.3779
29.3866
34.6137
132.295
42.5697
195.344
-2.19041
-8.91755
1.38718
33.0696
22.6084
35.4437
48.1188
18.0796
1.06224
8.25415
65.8224
18.1583
51.0986
39.4344
32.4955
20.9904
39.0236
79.42
37.6765
46.3874
83.0165
49.1977
6.8349
-36.3628
56.1429
-0.0231787
26.1107
80.3192
-28.9972
-20.4464
11.6409
-17.2022
-18.8956
21.5092
-30.1256
-37.8777
15.0947
179.415
4.46251
-6.31999
-46.5637
-5.10249
-13.4856
0.513597
23.2755
-9.32624
-17.0746
3.44208
14.1802
-17.6842
-11.3369
31.0675
16.585
30.1041
38.1337
14.75
53.435
33.2672
17.3904
17.4846
25.2938
31.0364
4.21493
-13.9238
60.9923
20.4982
24.9087
9.28121
32.5738
5.20197
156.942
41.4484
69.679
3.69164
39.5283
7.00012
26.8576
2.2955
35.123
58.5462
69.6139
-1.75444
2.64759
56.5521
-6.33928
3.67885
2.15004
3.87334
40.258
34.3401
33.0263
-24.0082
-14.4937
17.6504
99.7011
-15.3243
-9.17515
14.7621
36.1648
-22.0168
157.697
2.73201
15.679
-54.7699
-46.6978
-60.6248
-40.7031
29.8027
-34.5019
156.881
-13.4541
76.0214
8.39071
-28.319
-4.56569
5.52969
-4.53973
-7.77781
17.519
16.624
64.6794
-21.0807
28.729
129.777
44.1723
514.516
529.092
25.8846
41.1129
49.9407
3.3569
6.47011
-3.97053
-10.7276
8.65222
72.4901
38.5912
19.1815
-27.6896
-52.0711
22.0045
2.32421
48.9992
-36.4247
-26.4004
6.88932
-35.3873
0.867752
-11.9055
-8.07867
0.498787
-18.6617
-27.4746
-17.9569
-35.9391
17.5758
-18.5455
-3.97859
12.6542
32.4167
6.48014
23.4026
11.9308
-47.2736
4.41949
-44.8237
-33.4656
-60.6248
-10.718
129.128
-4.51684
35.0667
36.3766
-32.6744
40.1375
23.5505
6.6787
3.65562
18.8861
58.7515
57.278
-4.96978
9.12778
64.6794
22.0228
21.1386
-12.5004
17.7976
66.6437
39.8222
19.8094
6.64436
12.561
-15.3449
42.987
6.83719
10.6267
52.4241
27.777
5.14258
28.3299
13.062
22.6617
36.0105
8.11695
21.0362
48.2415
21.0649
34.0067
34.7898
44.3706
5.84215
36.475
36.8203
71.1801
71.9724
50.8299
100.617
13.1974
30.6214
12.9104
-30.2911
44.1652
17.9231
28.0185
375.896
25.9554
22.6078
18.456
10.0648
11.2685
2.34515
-15.3115
-30.9282
17.918
0.466796
42.2516
0.605489
-11.5968
-15.1091
-18.7904
0.56399
4.29394
0.714639
22.1548
14.5129
2.09299
-7.1577
-20.6712
-41.0566
7.89946
-48.105
-13.6341
-36.1415
-18.2879
19.9512
-22.3692
-10.4709
-7.16618
-41.9465
-30.0543
22.7648
661.671
4.65075
-2.05322
-21.8819
21.7819
373.294
35.169
14.1345
22.1881
31.7059
-0.561392
15.5978
-7.96056
60.5277
30.457
52.7495
56.1988
33.4826
27.9848
-5.10713
2.96494
11.999
-6.50839
43.5
31.6914
24.9643
15.1143
55.13
-21.9482
57.146
42.2687
47.2933
8.21065
440.689
31.1613
-24.0749
49.2454
450.516
51.1696
17.5956
-4.05419
40.4171
31.0416
14.9
-6.41379
-27.992
-4.03275
39.1128
38.4425
29.5191
51.6511
52.9406
28.2427
60.0552
48.3942
13.498
-3.16347
8.31676
39.6333
34.0525
49.613
-6.64836
0.0813279
12.7844
-4.16836
11.4633
17.2052
-20.6712
378.065
-10.6237
-16.4164
7.76973
-38.2987
-17.0301
6.88932
3.96808
-25.1747
-3.78255
-17.1967
-15.5749
-21.99
-3.11176
-10.4606
11.62
367.086
25.7726
2.34601
-1.5984
2.99264
31.78
13.0953
84.0824
16.7404
0.515069
-25.9694
-28.7657
2.40046
-3.93052
370.296
3.20759
14.6569
126.621
-46.1227
-48.0947
5.74167
27.0814
-11.099
0.655484
10.4264
8.19075
6.09328
14.5793
-17.1856
24.3568
554.838
0.131701
-16.7815
338.874
4.12768
266.702
39.6333
63.6685
66.1563
17.4124
-11.3335
18.822
33.3992
35.187
22.0092
43.3224
52.8124
7.43977
60.143
21.0179
-0.496144
19.3614
-3.3267
-10.8416
8.88608
17.3167
37.7548
46.2447
-1.00631
47.9139
-6.73838
-7.82641
49.2245
-16.2302
-6.71249
24.0311
40.0646
15.1877
-18.0117
45.1022
1.99354
73.9331
11.3898
36.2627
77.4891
8.90438
34.6642
40.4067
255.34
19.8094
47.8738
92.4347
40.672
16.7501
5.00452
2.43806
21.1605
1.78494
9.45166
10.085
29.651
-7.91649
39.6939
9.31384
26.4098
21.0179
-18.12
30.4065
13.5212
44.4933
62.1177
22.3253
-14.7726
43.9713
61.8098
5.85231
-2.45647
45.4764
41.3084
17.6504
9.74597
-4.91302
0.471945
-9.18879
53.3318
8.41012
19.4271
43.9144
31.4372
28.7823
-7.34242
-10.025
2.40046
26.0545
28.1618
38.5867
27.0062
18.4051
21.6735
35.4523
42.1239
1.73349
40.833
39.3424
457.374
413.673
17.581
2.15744
-19.4385
13.6382
3.0671
-27.3713
30.5549
11.0065
22.0654
12.9682
-12.1373
13.1139
-27.1325
17.6948
5.18911
2.53641
707.793
-18.7882
4.92032
28.5516
65.717
49.5702
35.7527
59.1521
-1.22165
54.1054
64.6794
52.0079
0.114325
13.2036
16.5351
15.3721
2.69456
2.15202
-37.162
0.887254
10.8714
-6.01343
-12.2706
8.51463
-43.3259
-5.0192
28.6278
-12.661
-0.718107
2.98397
5.08836
-18.2998
-11.5607
-27.6896
1.38981
17.9233
18.1337
2.74182
21.8277
42.2917
46.8172
-4.86432
84.5631
-19.9784
30.7688
-1.49843
6.35118
-8.73935
35.7319
386.177
40.1999
3.89357
41.8849
29.167
15.6449
-0.242547
-0.465954
28.6348
8.11431
-5.1554
32.8813
56.8275
8.81284
40.8771
35.4907
85.548
35.5575
30.549
20.5256
11.3257
-11.724
28.3299
22.4323
37.6542
510.149
-27.4903
6.04363
0.402758
29.5008
29.3781
-1.65412
21.4825
40.4176
71.1801
5.29205
50.8299
8.78793
8.22525
37.606
38.3258
-1.72863
58.7515
6.27461
-6.08815
73.6124
-8.75229
34.2
6.69093
55.3701
24.9683
18.0816
12.5008
3.69835
9.93432
-21.943
-0.0891252
-1.79274
-27.3964
16.4464
132.579
20.8337
-30.0415
18.9135
-28.6071
110.991
-18.3379
17.1401
-0.163508
175.555
-29.7651
38.6943
29.1732
29.9506
-34.8494
-15.3227
35.8374
5.03979
32.3579
24.4418
21.2511
8.20544
-14.7973
11.0139
47.4092
45.2533
3.92967
388.846
23.1752
17.6774
-7.91823
-39.2015
-20.3472
0.728981
11.8754
13.2431
22.6342
38.1368
34.7892
23.1412
-11.4869
59.0572
-2.34002
0.523835
15.6106
10.3013
53.5252
21.6835
-17.4241
-15.3449
18.6241
21.8297
9.32055
30.549
11.7902
33.6441
30.0664
48.3055
70.7349
105.167
67.8049
7.43977
37.6542
18.2445
17.4873
13.5399
68.8562
62.1177
16.0492
13.4485
-7.22029
-1.74886
34.6358
8.66341
8.93209
-0.858048
-2.43546
307.952
12.8906
-4.91562
7.969
136.427
14.9134
9.34715
40.9789
30.7959
27.689
55.0193
-1.72023
0.267568
18.086
-5.09581
35.4249
16.9174
-3.11715
-1.75459
-3.60269
47.5071
51.6558
47.5041
22.2462
42.1906
3.28218
8.0201
-3.13009
17.3334
34.8019
39.9609
18.3883
24.2463
61.1851
25.6192
44.9278
41.7753
39.2663
30.0664
422.38
54.0139
22.0686
14.5129
54.5668
11.1879
51.003
-4.24428
105.369
-16.4638
38.8711
22.9389
14.1751
29.3781
-11.0244
17.7343
89.1433
-4.07828
13.3486
12.5361
21.1135
-19.9784
9.74597
-28.4428
213.413
18.2764
26.7945
41.5051
-7.31473
27.0949
15.9064
409.233
8.30711
57.6741
40.0267
24.5167
2.14163
1.21937
13.7494
16.9913
-18.6212
49.5702
28.2564
13.7709
30.9462
35.1413
26.855
141.486
21.6661
30.4519
42.2516
24.9683
-28.6685
5.26983
20.4982
55.5629
-15.6102
37.4315
53.0378
13.6643
-1.96319
15.7072
55.888
7.01665
11.4633
46.7952
37.6542
51.003
1.37792
-6.87558
11.6658
4.15089
28.5611
24.1994
42.4966
-29.7651
15.8603
-0.0344129
8.25415
1.54392
18.1583
-1.37528
31.9381
30.6214
45.7614
17.2422
126.272
-0.4643
38.0389
37.9533
56.4977
60.8281
60.6566
60.781
-2.29603
73.7599
8.71564
-1.34768
32.9645
46.3111
32.6284
49.7845
62.7386
9.22975
25.8405
44.9646
38.86
23.2178
6.25318
3.87279
9.4898
43.948
9.51577
53.5299
26.8893
3.28218
32.4772
36.5382
32.3259
58.7015
12.561
25.8846
44.8611
46.1926
51.8562
121.765
58.66
8.04207
18.6515
-15.2149
15.5955
28.5684
27.3929
10.6459
13.999
6.73211
1.34023
-25.796
-0.316344
23.876
25.5734
18.8603
6.39572
243.559
-12.9933
27.1395
-11.4235
-27.5041
-5.12341
13.1974
54.9843
0.783777
11.62
23.198
11.4396
50.3693
20.1504
21.1723
289.078
-14.811
25.2208
53.3877
41.9159
96.3882
7.0743
39.623
2.40046
16.6842
-0.768708
59.4296
48.3901
-1.14509
8.12724
-0.817562
26.1444
1.08247
275.206
39.4744
-27.4165
-14.5215
7.02603
2.00577
-2.20561
-25.8574
10.1908
26.5149
13.0687
262.933
41.3108
4.46277
37.1473
16.4464
51.9942
35.8262
13.457
35.5508
18.9135
-22.9849
-23.7422
37.9028
-11.7287
92.1027
18.1337
-14.7726
28.9787
16.2055
6.68443
43.0691
24.0327
5.03979
48.8047
17.503
28.8948
35.9829
1.54226
4.45731
50.3693
34.2907
-5.15025
-5.44066
6.48014
25.2767
12.0552
-14.8387
9.6379
-26.8916
-14.4661
39.173
-3.69729
-15.7612
46.5161
8.55505
35.4523
38.3758
18.3443
-9.38334
-3.4602
0.519712
-6.30323
21.3545
136.34
3.51019
22.0654
50.4495
-4.64108
5.6176
-18.0117
-19.9837
41.3541
62.6887
17.5221
18.4981
49.6869
8.90438
-8.8465
-5.00415
11.7112
31.0538
19.3461
5.06471
9.01796
-5.67198
34.2972
-3.20233
-13.2076
65.2583
27.6908
12.6388
41.568
18.6842
37.6542
28.5142
5.12605
13.7392
-16.4638
-21.099
17.1401
1.71056
-1.65412
10.9142
26.467
6.25857
-1.09029
2.24971
102.742
40.0646
35.3768
29.5208
30.457
77.1124
18.9222
66.4503
51.5136
75.6491
51.4106
-19.1626
19.412
3.90197
58.3636
-4.40282
-3.69729
49.8311
-8.73935
11.3691
-31.7397
38.3258
22.6342
69.9959
18.4981
32.8203
12.6525
8.0201
25.2938
31.0364
9.83713
77.8589
77.4422
132.4
-15.6102
78.661
35.5181
0.0813279
17.5812
44.6436
-9.79056
61.3646
22.4323
-7.05538
-0.316344
-17.4009
9.82311
441.793
-17.5302
16.9862
-6.72274
32.1892
-10.0874
-18.8099
2.15004
448.804
-47.0308
21.7819
-18.386
29.127
-32.1598
-15.5539
-36.8761
27.8831
-13.8603
73.5613
34.2907
6.09414
-11.0629
34.5911
23.1752
21.4256
14.5706
38.1527
-27.382
25.2074
11.3898
26.8924
17.9226
13.7709
20.3722
34.6944
14.5266
23.1068
15.9235
31.0364
11.7112
25.4316
45.9997
24.9683
1.31658
14.876
36.8222
-38.099
13.6825
21.1605
31.77
489.213
461.735
16.5326
-0.420225
48.9446
32.1977
14.936
45.1505
19.1439
8.11695
31.3749
30.4352
32.1326
29.1676
18.5772
46.2447
-20.3948
10.2381
18.0796
32.9214
39.321
6.38008
7.99505
11.3234
8.13263
15.7763
11.62
-54.6797
2.58325
-1.67889
12.6542
41.787
-6.86529
140.68
-1.75459
60.8146
-16.7212
29.167
23.1412
25.324
-21.0807
-5.09836
118.684
19.6716
29.1623
34.2
36.6294
5.06471
1.52169
34.9482
10.6267
39.3056
56.786
-15.0817
26.9516
42.7695
22.0686
26.4559
28.4496
193.202
64.1214
4.36882
0.402758
305.923
54.6214
18.5772
31.2522
-9.15038
34.6009
12.4574
6.38008
22.1586
26.467
-30.5675
33.8122
13.7548
34.517
24.7385
26.9461
20.8099
33.5027
18.2764
43.6611
819.243
17.0481
13.8474
-1.24309
43.2282
-43.9211
-18.8332
-12.036
12.8369
16.9856
-17.1512
-29.2906
-1.84992
-8.89925
-0.470237
39.4405
7.16472
-38.9758
15.2705
2.43806
0.545806
1.78494
-22.4075
-25.5223
7.16223
-24.7831
-41.7091
22.7077
-5.28364
-20.6712
-24.19
8.8365
-26.7525
1.33979
9.82311
59.3066
9.48995
-11.4079
8.76338
-24.1429
-17.5277
-36.4191
-16.901
-17.9828
-50.9299
-12.6197
7.57525
-12.4821
-4.83842
-29.2759
-46.6565
1.64361
7.969
22.1093
-11.7095
19.9534
-3.95618
-34.0392
14.1802
55.4044
-7.58877
1.08247
37.1998
620.435
3.46352
2.56855
15.0167
4.21921
1571.93
786.789
-9.25601
0.466796
-4.55346
40.3775
36.2127
1.31658
-24.7152
-13.7361
44.9278
-5.05821
48.3917
243.208
329.356
43.4421
1.81757
11.4173
6.0254
-13.6146
-5.20076
43.377
11.0809
44.3706
-2.53512
25.4251
22.4544
-27.3531
3.41798
18.9708
-4.33054
16.9456
15.6289
19.5244
2.24971
-1.16489
7.69144
50.3693
33.2689
47.4092
15.4645
-5.34653
-12.9369
32.7171
2.78792
36.2937
-4.1701
45.6489
0.15384
-5.35463
-10.025
-3.11715
46.9763
43.759
28.7634
53.435
-0.465954
28.6348
19.3587
36.5382
19.792
4.21493
16.0613
199.673
-17.4241
-0.352372
5.50566
-17.4843
56.1722
24.9268
-10.6986
3.65901
0.714639
25.9029
-28.5312
35.1276
-1.65514
60.3087
44.9211
1.37792
-16.2459
-23.9414
-16.4638
8.88608
122.088
6.88932
-20.3948
-29.1173
-2.99025
9.04018
13.3486
6.91386
51.0986
39.4344
-21.8524
27.0207
22.8644
-2.20587
15.7017
5.39174
-4.21243
-1.14509
-51.8429
-3.62347
-26.1175
-10.3999
3.89357
150.581
23.1412
7.25372
42.1906
2.3979
-19.9967
0.930962
30.4519
-27.0423
-30.5425
3.39576
-16.9831
19.9557
-4.36581
13.0687
4.29394
39.0214
17.2052
82.4024
5.79507
633.838
-28.6071
-23.7422
-14.5711
-33.3304
61.0268
-0.163508
12.5115
-18.5207
40.5684
-0.0344129
-14.2346
9.04018
39.5855
18.1583
-16.3678
39.4344
26.6126
39.0236
38.1905
-3.55295
7.26581
48.2614
6.35118
4.37911
1.99354
13.2639
315.499
6.27461
11.0019
-19.2066
-3.2243
2.49211
27.1679
11.7112
38.5035
47.4571
5.06471
14.6402
33.6167
27.4519
-4.36581
7.44649
46.7625
5.70353
-16.152
48.9446
18.6842
58.2689
41.6327
28.7317
13.5399
2.27682
39.6289
9.20682
44.3706
470.611
27.4499
44.1658
58.0616
-19.8568
12.7883
47.0818
-4.33054
141.054
56.8584
23.2726
26.6126
9.03853
25.072
33.9284
15.7215
-18.1097
28.2357
-35.4878
75.8072
17.012
41.8849
-6.80178
13.1426
12.7053
-28.43
-12.0671
60.4369
-43.9089
13.724
-28.6685
-39.4719
18.6909
2.43806
-5.07639
-25.2186
-5.84459
75.5656
-23.8461
38.6373
27.5125
129.483
36.0105
-26.7331
2.2955
31.3749
0.450149
59.1527
33.1262
22.7087
-1.00631
33.0721
33.6988
30.2152
62.343
35.6862
15.6289
34.517
5.29039
10.0795
119.71
37.017
24.8348
63.9939
7.6778
58.954
15.9064
266.804
30.7959
47.523
17.1342
-15.6472
-12.5921
41.0471
29.2164
63.1777
58.8653
35.2717
-32.1652
29.1727
6.6787
65.4998
-2.66566
41.3485
57.8535
64.6794
29.5191
28.729
53.5252
-20.1479
31.0538
66.6145
46.4993
19.5612
41.5074
-19.1319
42.0774
1.01836
27.8886
-16.3498
16.2681
21.4953
6.73211
3.2143
-46.4108
-19.2563
-11.7787
7.94904
7.00938
31.1956
231.284
-15.7096
-13.1877
24.6388
22.614
32.7617
-11.4235
12.4115
-40.8748
16.5659
24.2096
-29.6094
-41.5613
-16.1574
-44.7824
305.008
-3.19058
-35.1353
39.2763
16.616
-13.2447
15.5076
33.4675
-11.9139
-27.8286
-21.7598
-33.1022
64.5628
13.2639
71.87
6.27461
3.50559
60.9313
8.0201
30.6031
16.0439
32.3259
16.0613
-8.05375
12.7661
74.3036
88.4005
36.4945
1.50102
12.7272
-25.389
-27.0926
-3.97053
4.35113
15.5093
-1.41665
-29.1045
-11.7782
-0.515597
-41.7637
24.813
50.8733
-0.817411
63.5547
21.4825
14.3315
38.5436
29.9506
-4.86432
18.9708
-24.9453
19.2394
9.44932
43.8873
-7.12062
2.06925
273.383
12.6542
4.30568
-18.2687
7.77193
-11.0629
47.7096
38.3952
32.5456
53.2847
5.20023
19.412
-18.5868
11.512
-30.6397
52.2915
3.79898
1.10536
44.437
17.6359
27.7754
2.93285
682.889
-23.7319
56.3466
21.4593
-26.0915
36.2627
34.7892
19.3931
-9.61288
19.7018
12.6525
2.3979
17.4846
32.9105
17.9353
32.8813
26.8424
18.1832
9.01796
1.25638
28.0612
24.9268
11.7902
-1.79274
11.959
65.2583
-7.91649
-9.1514
-13.175
11.4173
-5.219
-24.859
4.36882
-7.07483
-44.5748
20.1305
17.3167
15.266
-28.2745
25.63
-1.65412
-8.50258
-10.0314
46.8172
-34.8494
-34.0633
33.9633
25.6545
15.4913
22.5678
-8.73396
-6.71249
197.153
3.41633
11.4396
40.999
-3.01915
46.9763
-12.999
30.8296
38.1368
12.3004
-3.09572
3.50559
44.0647
-9.83628
-12.5946
15.6106
23.4198
1953.83
6.08899
8.565
-0.557488
-9.48687
6.83719
18.123
11.8084
-13.2076
20.6961
10.085
55.888
-17.2868
-9.84995
32.078
24.7014
-43.16
45.1505
9.77353
-7.99241
77.4574
-33.3118
-22.086
14.5083
13.5686
-13.9359
44.8141
-21.621
-2.6859
-45.3077
-15.5749
13.6173
-1.79508
6.25857
-2.96436
22.8644
27.8805
7.03196
124.16
18.9222
32.773
12.6965
30.6564
49.9451
6.14859
36.4518
41.3749
17.9226
-15.2351
-4.21409
30.5089
38.0994
14.0494
11.7112
4.81687
42.2516
60.5756
6.93878
24.0105
11.1279
51.8148
23.7452
71.1647
-5.05821
-23.8171
-1.96319
-26.1556
44.6436
-0.420225
25.7573
26.4559
64.0568
-13.175
20.7876
32.2623
-9.86648
13.7392
24.7843
-19.2249
13.5686
24.6363
-4.56554
9.20682
-0.330147
35.8374
-6.85989
103.857
-3.37249
10.9126
19.4498
26.4321
50.3693
3.28383
51.1573
15.4645
43.3792
-20.4332
25.2208
25.2767
435.455
-3.59429
-31.5916
-6.27689
-29.4587
-6.86529
37.606
13.2379
9.51577
-10.592
-8.8465
17.7976
14.1698
52.9406
4.77029
5.06471
-15.3449
732.643
34.9482
-7.54604
-18.1949
28.0219
16.4464
35.1276
28.4496
45.1505
630.089
-6.11834
334.204
-7.07483
-40.8267
3.26388
-8.92018
176.436
-6.43961
31.6956
-2.48101
-18.5207
10.5833
8.5585
63.6838
-25.479
24.593
-8.07867
11.3234
-10.608
-10.4606
-23.9872
3.41633
40.0646
9.56551
46.6212
33.2689
-6.76728
-12.999
43.948
-9.22489
28.7665
4.80417
-3.09572
-3.99068
29.0722
-21.0807
292.972
17.7976
22.9556
-12.0963
6.22769
12.561
11.1279
33.0741
27.4933
37.4315
17.4306
26.7827
-3.6668
26.9516
48.3917
41.568
20.5582
18.9135
28.5142
-6.11834
21.2354
28.5611
-8.31367
12.955
10.6374
8.36402
34.7954
-32.9753
49.2245
26.3159
11.8808
18.4089
35.8024
35.3768
38.0389
0.181536
21.5286
152.486
55.1588
27.689
56.8933
17.1342
-36.2619
4.27452
-11.1936
2.97942
38.8148
35.7319
-7.35082
23.1443
510.802
11.0019
115.726
-20.0909
36.2253
32.7901
-27.6442
411.026
1.31658
9.01796
5.50566
21.8297
16.2489
39.3056
101.764
9.91614
11.1553
18.822
2.58871
10.7648
35.9458
-9.42682
-27.9381
28.5142
-1.25338
-8.96757
35.123
3.14118
-16.6466
36.475
-10.1822
-17.9828
1.54392
3.16573
1.95305
32.4955
32.2348
6.33138
48.9209
46.6212
37.017
71.6865
30.2607
17.0481
47.7096
42.1433
49.4122
87.0179
-1.72023
2.14163
151.145
-11.1936
19.846
40.1247
-8.64135
-33.1022
61.9688
47.6962
2.01951
11.8999
38.5374
812.123
29.7425
26.2611
-4.06712
-5.62827
18.855
42.2982
8.51842
69.9459
1.31658
37.3648
3.13045
16.8168
14.9034
18.822
-1.15943
-28.5312
13.3374
41.173
39.5283
47.2549
-7.99241
8.11695
4.19828
35.8807
13.3384
32.7269
19.9537
25.4251
168.632
-12.3606
14.6624
-13.7009
-5.54321
23.1252
17.6504
2.24971
33.4014
13.8276
-22.2936
5.39174
10.7801
36.1648
17.1423
-41.0479
-33.0042
125.687
27.0814
28.7665
34.7892
-3.09572
1.63152
38.4425
25.771
13.6423
21.5457
-4.57084
-18.2739
-6.42753
23.0943
-8.05375
8.71125
31.8093
-8.80634
-51.928
65.5032
-1.79274
-1.15943
153.339
29.5054
13.3374
43.4421
-9.42682
39.5283
-28.6071
1552.35
-40.8267
33.2489
47.3018
32.1326
30.8528
38.6943
21.677
-31.1012
-26.5671
17.0967
23.7805
-11.1654
17.6504
-37.8131
4.45731
-9.17515
-9.60079
14.5282
26.7089
5.89787
23.4026
23.2996
-9.21649
15.5189
12.9361
16.9174
8.60162
35.0667
27.7754
14.0129
53.9515
39.3424
352.427
11.9588
17.15
-34.8783
-36.8503
45.1022
7.61574
40.1999
-5.47676
17.519
45.9388
28.6348
11.8624
8.42723
27.2883
45.4444
21.6835
17.4721
344.169
-26.8546
48.6759
30.549
2.41987
11.1553
-1.79274
26.9516
63.3842
-13.5387
10.7648
26.5755
21.0179
-5.20076
-22.086
51.9896
64.1684
8.25415
-2.20421
56.4521
22.5678
2.51044
70.1242
18.4089
30.1802
59.7397
20.1504
60.5277
21.0867
49.0014
0.181536
68.3243
100.012
20.1928
354.87
401.204
45.2452
51.1262
27.9286
17.972
8.82979
51.3691
39.0198
4.47711
23.1198
58.9406
-29.8396
43.759
34.7892
40.0078
-30.2276
6.58338
1.40811
8.0201
-10.6264
49.7771
42.2982
59.1182
11.8499
1.52169
51.8148
-2.49175
39.3056
8.04207
2602.99
4.46277
10.8242
20.1351
47.1902
29.9286
9.5432
22.892
-17.3627
-10.8416
2.32421
-12.0618
48.5622
27.504
161.39
42.4425
16.0548
37.4469
-8.61245
-17.1967
-24.9453
19.2394
-20.5357
2.51044
13.9022
15.3682
-13.4503
-5.42702
40.999
74.4983
45.5351
11.7163
24.6385
53.3877
51.2862
33.3112
23.1601
-22.335
-16.599
27.4563
-5.09581
29.8027
22.5396
6.72756
57.5555
43.8728
50.2642
42.2882
-10.5154
16.9913
1.99354
68.3109
0.14544
11.8999
47.9077
13.7709
-3.13009
8.42723
16.0439
-5.1554
-0.805332
34.7553
27.9945
15.5565
9.28121
5.70353
-3.03349
29.651
5.20197
25.7573
56.4409
7.83482
29.9286
93.8762
-9.86648
-19.994
19.1621
12.6342
39.8055
28.3845
8.55292
-11.4079
16.2596
9.59028
133.926
27.4499
46.0398
37.4469
35.2771
33.9633
-12.3895
-23.7319
43.759
38.5374
1.63152
32.8203
16.4006
-1.35023
34.7845
-1.40727
-0.805332
31.0072
30.5905
-28.6685
29.6327
27.9945
18.0816
12.5008
41.1797
-1.31008
2.41987
-5.54087
31.5251
1.45384
22.6617
36.0105
11.8651
0.421437
48.2415
30.2585
32.9158
31.6956
25.63
26.4569
6.48995
29.324
50.5654
-8.61245
10.9142
11.4745
23.7805
39.4344
-8.73396
17.2422
-2.20587
11.9536
45.1728
17.4241
26.7089
15.1741
47.7096
19.6545
36.4181
1.4521
645.35
-3.59429
24.6304
19.2671
18.7915
40.1247
9.03474
23.5476
16.726
20.2183
35.5942
18.8429
50.1044
25.0772
6.35118
46.9763
11.3639
12.0889
20.7602
36.2627
49.7818
19.3931
12.8759
6.58338
149.459
23.0126
0.618045
-27.18
4.79949
27.3057
23.511
17.4721
3.19064
18.3883
3.6316
4.96312
14.3748
50.55
-21.9248
2.41987
22.1548
16.4464
74.483
30.204
-3.80462
86.6102
215.021
49.1472
20.1305
671.366
-32.6765
-2.03757
-18.5207
-10.3766
12.4574
2.9363
-44.2197
-4.07828
-26.8193
15.4913
11.3234
10.1541
-3.37249
23.198
35.8024
-4.21243
30.5426
0.471945
45.8355
25.1737
-11.6664
-35.4534
-10.9768
-6.27689
-14.4661
35.4249
-15.7612
29.4445
7.16067
40.4142
44.8226
-21.7598
24.4875
-14.8731
27.0814
-18.5952
-14.3401
337.089
7.03031
2.3979
-10.6264
-23.4319
2.89622
32.4646
-0.557488
-13.4708
13.0019
38.6963
41.1797
17.4124
-0.0891252
4.46277
14.6585
-39.835
9.70889
-18.7972
15.1654
-19.2368
-59.5487
2.27682
4.0216
-13.9359
18.5772
-46.6317
-36.6136
-17.5277
-4.55996
431.793
-11.5745
60.2002
-26.8193
-5.12341
24.9992
-8.64135
-48.0947
49.5702
204.926
-0.242547
1.40811
9.98838
25.2938
-5.1554
-30.7904
40.3775
45.5831
-2.22644
-0.116534
-2.49175
35.5575
-21.943
9.28121
0.0813279
-12.4038
42.7695
5.20197
22.0092
28.3299
47.1902
67.6393
30.3883
-11.7405
13.7392
120.362
-16.4638
12.6342
683.871
119.333
7.71621
2.74182
38.6943
51.662
14.6624
0.230116
21.1135
-34.8235
-10.8688
160.838
49.4349
43.2987
378.331
5.1579
54.9055
49.0014
34.5911
36.4181
44.5556
5.77604
3.79898
-29.3541
82.5836
0.14544
19.7967
-1.22165
21.5759
22.0228
6.14603
-0.943104
36.6586
-14.5257
-2.6794
29.1332
39.9609
27.7586
61.1851
-8.11395
41.1797
9.91614
29.8959
58.1774
34.4478
80.2508
509.266
26.4559
26.5755
41.6327
-34.2293
-18.3192
557
22.9389
32.1326
31.2522
46.8172
1.54392
13.3486
-36.1897
9961.16
7.57525
21.2511
690.44
-14.6169
-20.9465
-3.03895
5.81738
48.4953
33.2689
26.7945
-22.0168
41.5051
2.0556
23.3467
17.7804
23.1752
8.30711
-15.6472
54.1655
12.3498
42.563
43.8728
247.041
31.0438
22.3338
23.9665
13.1054
24.4651
-31.1447
-26.9347
-1.58613
19.4696
-16.2356
1.99354
47.6962
-7.35082
56.8775
51.6558
184.62
2.80503
17.918
0.466796
-6.42753
29.1332
38.0868
7.14389
27.4519
-15.6102
29.9353
30.549
-34.8926
46.5176
38.8758
43.3224
52.8124
11.1879
15.1654
-22.9849
-3.12744
0.421437
-4.23239
54.7981
60.2436
-12.0618
29.3781
-26.017
77.8989
56.1876
17.6245
2.37285
43.1825
32.6429
26.6126
-4.07994
15.7017
43.6611
-8.89839
37.757
-18.5591
73.9465
25.2767
41.9159
55.1588
143.1
0.15384
-23.1435
29.8027
9.42117
41.9987
6.68099
-2.27047
11.3466
29.4897
-16.1522
17.15
-33.4453
-5.10249
8.6893
-25.4972
22.0215
-16.1376
519.747
16.9913
8.15175
1.05604
-19.9623
49.6869
16.4006
21.1386
8.11431
-23.4319
38.5327
2.34086
6.22769
-24.7152
-11.3609
16.8168
14.9034
-10.5298
9.58926
20.9533
24.5357
-7.99241
4.36882
34.1546
-22.086
18.2564
41.6796
-25.1803
46.8172
50.8299
32.3579
-13.0395
-16.0828
136.475
32.5683
-1.67889
16.6361
20.1504
51.1573
43.3792
-27.9295
49.5837
32.773
53.1603
29.5631
47.523
-29.8312
20.8823
41.0471
7.54711
-4.51684
207.481
27.7754
1.05879
14.852
28.2132
15.7215
15.6235
33.8578
43.948
-14.8471
68.5224
17.519
11.0019
285.819
-0.465954
17.3904
28.729
36.5382
21.6661
11.7112
1.06873
21.2202
18.1832
7.14389
227.977
14.3748
34.2972
0.545806
-16.7853
-10.5298
33.3992
8.95011
20.1351
37.7002
43.4421
1.81757
-41.7256
15.6132
-29.5636
-14.5898
18.2564
52.924
92.1027
1.05666
136.643
-0.606949
15.8603
35.5728
8.25415
-15.3227
10.662
21.1135
54.4269
10.9126
-0.4643
13.676
-23.6339
65.717
358.066
2335.93
17.012
40.0109
19.7967
229.288
42.861
42.1906
26.7608
14.0494
-1.40727
25.4316
43.709
-4.1005
-7.6128
51.8148
10.6267
-61.2984
35.5181
22.5701
30.6997
44.6436
38.8758
32.078
-7.55276
22.6617
17.2698
-15.4887
-6.87558
-25.8342
34.1833
43.377
18.1337
-24.1429
435.651
36.8203
42.2917
18.7062
-2.20421
32.0892
-13.7009
15.4913
15.7763
56.5976
-30.3169
34.4424
11.4396
93.4728
60.5277
13.5904
78.9864
2.0556
173.328
41.9159
58.9069
-1.14509
-33.1022
7.61574
-5.47676
34.3887
31.6166
36.5684
14.5266
32.4772
9.83713
27.3057
40.3775
54.9534
9.01796
57.437
34.9896
26.1871
24.9268
-7.58539
-11.1631
2.58871
61.5102
9.31384
11.6476
3.25199
-14.3718
30.4065
0.402758
35.123
28.5611
32.1326
19.7973
-11.4079
-2.48101
-26.017
34.9462
23.551
58.0616
14.6624
15.2226
47.3504
-16.2302
40.1392
13.8276
-17.0971
6.35118
2.50504
40.1999
31.0411
0.652416
1.63152
27.1981
-4.21409
28.6348
8.11431
27.3057
11.1279
57.437
54.2981
36.1712
32.4049
-18.026
48.3917
25.7573
52.8124
31.8026
7.66914
3236.02
21.2354
13.5399
13.5212
35.8807
570.773
46.6881
5.84215
-12.0562
33.6988
156.305
5.29205
77.0668
25.6545
24.9992
19.5244
4.12377
7.16446
33.9284
36.1648
6.09414
35.8829
-26.0554
34.5911
47.7655
51.4106
43.7749
15.1464
19.0082
-2.52876
4.27452
43.1544
74.4221
43.8728
20.2791
8.55505
45.872
99.4277
-31.1301
36.2382
60.0948
1.99354
36.4518
36.2627
49.7818
5.37965
10.7784
32.4772
45.9086
37.9481
45.9997
17.4721
31.5068
27.9945
44.3185
-8.11395
46.8019
26.1478
-1.15943
10.9104
47.0706
-3.80462
28.2839
0.403198
-17.3627
4.36882
-14.5711
-15.4768
21.0649
56.4955
1.05666
12.5115
62.9064
22.4544
-19.8568
37.7114
23.1252
45.7614
7.87191
50.268
32.5683
22.684
9.13987
-7.02432
28.3867
3.92967
70.2543
64.3896
24.5167
-1.34768
21.7201
39.0198
6.68099
-0.396403
-44.3466
51.4443
9.51577
41.8849
21.2671
18.4981
30.9462
8.0201
21.2328
42.1604
29.4276
2.69456
54.6259
2.76132
7.12322
8.51463
-13.3409
45.5806
-8.85352
6.77816
-19.7342
6.73211
-20.1738
-13.4348
70.6802
32.3119
-7.98315
-7.37664
23.2623
-16.5365
-19.4577
23.3565
51.8128
16.0548
-19.8568
25.2074
-1.72863
56.8775
17.9226
28.7634
7.25372
22.0228
54.966
8.42723
42.2808
11.7112
14.1872
23.511
34.3387
1.31658
18.6241
12.4594
10.6267
6.168
20.5256
11.3257
-3.03349
10.9104
20.1945
16.387
151.743
24.7661
4.36882
-20.1933
-22.086
23.8786
13.3919
-0.163508
-2.48101
-37.2614
-12.2507
16.0548
-8.61245
-4.07828
8.78793
11.7432
15.0715
21.2511
17.2422
3.41633
40.0646
9.56551
37.2509
54.6236
56.4035
17.7245
32.773
30.6715
85.1438
39.48
-1.75459
8.34079
43.759
27.293
13.7709
16.624
51.561
13.6423
14.0494
61.0215
23.5575
44.1257
-4.36581
67.4166
62.4082
28.6568
24.2737
10.085
67.1323
52.6928
41.568
37.4248
47.0245
47.2549
53.8518
13.5399
21.0175
34.1833
39.6289
21.6714
26.0734
14.3856
-14.1248
-0.661058
26.2025
10.1282
16.5364
-9.95273
15.4913
37.5603
30.6214
37.857
21.3239
39.1249
22.0245
19.2982
0.471945
528.762
0.181536
45.7884
6.35118
-19.9837
45.1022
-24.2174
51.2553
21.6708
17.519
144.061
29.0722
18.2747
28.6348
44.1549
24.8297
6.69093
24.9683
35.2549
44.8611
38.6963
19.997
24.3131
34.2972
26.7827
24.2737
33.313
16.387
41.4484
35.7801
40.6956
-5.18131
-17.1829
-37.9969
-1.42129
38.8685
-2.53763
-14.8729
-31.0856
-14.7726
13.9862
34.9462
11.21
-9.70048
15.4913
11.3234
11.8808
34.517
0.375641
12.7867
739.792
30.457
34.0089
-18.5591
49.4122
38.2922
4.96751
13.6449
27.9286
-11.1936
1.10536
-7.83186
14.852
-6.86529
57.0665
-16.7212
30.6405
12.8338
13.1426
-5.94119
2.80503
40.4067
32.3259
14.1872
42.2516
9.97582
12.561
8.08092
17.1446
13.4378
4.63539
12.7272
8.34417
-15.4128
18.9596
11.583
-16.9231
-3.57526
-7.09307
-28.6071
-10.6237
-29.5823
51.0499
9.6438
-23.3062
16.7031
8.76338
2.74182
-4.40919
-4.55996
5.58779
-47.9678
-62.1743
-31.1301
-26.1175
25.2074
17.5221
19.7967
-1.22165
7.25372
27.1981
8.90438
47.3755
-31.2411
-0.822708
-22.022
-27.0423
24.9683
-56.7795
26.1204
38.6963
-4.36581
22.439
4.31212
-50.054
-24.452
5.70353
22.1548
424.993
-6.10182
19.0792
-30.0415
33.9061
-8.96713
-43.5997
-23.7422
-31.4377
-57.6933
-9.85458
-8.92018
9.6438
-8.31367
-11.4079
14.3856
-52.2539
-32.8654
4.96114
55.4102
44.0061
-17.0457
32.466
21.7819
17.503
2.65784
110.238
0.70918
-14.7973
-32.0896
-32.3234
107.379
-25.765
-37.2998
25.0493
-11.6664
15.6639
2.02791
-35.3397
-6.27689
-31.3327
-9.55272
3.79898
-6.39091
3.20759
0.769296
12.1388
-35.7478
-17.263
11.2314
7.0009
-33.0188
-61.5608
-13.8163
-12.3895
-29.8656
28.9555
-3.60269
46.0336
44.735
4.70932
-9.83628
-33.1151
23.4198
325.265
0.466796
-8.3016
17.8888
26.8424
-7.84864
7.37973
-11.9035
-8.11395
-1.92384
8.06026
-13.2076
27.777
250.705
3.26851
13.3374
-13.175
0.172874
-7.99241
2.49476
1.38981
32.3093
-2.48101
-37.2614
5.55292
9.49553
-26.4161
22.1586
63.9484
-36.1897
84.8318
78.7898
38.1177
34.1088
256.517
31.3948
36.1648
-19.8857
-27.48
75.0873
40.1999
28.2564
102.792
84.452
22.2042
19.4351
28.1351
-9.78353
24.8297
-28.9163
-0.851908
0.605489
-8.05375
-0.352372
36.8222
-41.8471
26.1871
21.1787
1.78494
-31.7778
-33.0186
7.16223
-11.0255
15.3311
2.04694
-38.9522
-41.7256
-16.2459
-59.5487
-37.6448
-21.2217
-14.7726
-19.747
-4.40919
675.726
169.424
-17.1967
-13.7009
-11.5762
6.33138
-20.4195
7.26581
-4.21243
-31.3872
35.8829
-29.8035
8.41012
-22.9108
36.2786
-11.0906
41.497
-21.2694
-33.2068
-2.05645
-20.5639
2.97942
41.9987
-13.4541
-0.815279
29.8301
23.3832
-22.6294
266.846
-9.25086
15.138
11.8999
61.0262
6.27461
-20.8573
12.2056
-11.7104
-1.35023
24.9809
-10.193
-8.90353
-25.1682
1.02216
26.8424
-41.7869
-24.7152
10.5853
-45.5953
27.1242
-2.24711
29.1294
36.2103
-8.85352
23.6448
33.1347
336.338
4.18902
20.2984
27.5954
-16.4138
246.89
26.3565
21.3883
43.4336
14.2754
3.67885
-7.22029
43.2287
29.0136
-15.1717
20.3141
-20.768
1.31267
-35.002
42.8757
14.2507
10.8649
23.8978
-11.9999
31.78
24.1123
27.9848
-12.8509
-71.8692
-20.0883
-9.55272
28.8803
-8.31154
-79.8559
-19.0467
4.80982
-17.6842
26.1444
2.95654
-20.8993
102.161
-28.5769
0.523835
8.54762
-8.05375
21.8711
38.0453
19.2865
16.7775
31.9405
431.75
31.5251
5.20197
12.6388
43.3224
751.839
16.8101
41.4023
28.5142
-12.697
-3.34537
51.9896
0.450149
50.8733
19.7973
274.881
-20.3948
0.867752
3.08707
31.0473
43.0691
-14.2346
20.2846
39.5855
-11.8268
-11.1654
15.7763
4.12377
1.54226
20.8099
14.5282
28.6685
-1.40212
322.615
11.4259
72.0725
57.1358
36.4181
8.94837
-24.209
39.623
6.84157
134.75
36.7126
32.5881
15.6235
37.606
43.948
55.404
1.63152
60.9313
-17.2798
25.9179
26.2309
18.855
5.15196
7.62797
13.2036
20.2832
-44.598
-21.9041
15.2705
-16.5472
23.376
-2.24711
-0.391227
4.59604
-12.1001
507.65
165.521
0.457414
36.7632
53.7494
31.095
1.34023
-27.6701
3286.6
3.21386
62.297
-16.747
-1.10054
-13.1877
37.7573
30.8877
-24.542
535.276
-10.8898
3.30989
2.89008
27.8103
144.15
10.683
22.2609
111.702
11.951
17.3393
-11.7095
51.8125
-15.748
28.0319
37.4581
20.3641
56.0958
137.322
41.9008
547.381
-16.3402
9.42117
51.9333
33.3976
-6.76728
-3.11715
26.3564
47.6962
18.8861
66.2478
10.0227
51.561
275.022
24.8867
23.1068
21.5457
37.9481
8.75265
39.3056
69.9044
11.7902
11.1553
70.8805
14.5723
38.8758
50.9383
-1.93056
30.1579
26.6401
2.49476
-5.20076
43.5063
24.8156
-29.8654
23.2623
30.3151
292.574
43.9713
-12.3606
16.2842
39.8542
37.5603
50.2991
515.215
29.4237
-20.0095
175.934
-11.9862
11.7171
40.85
-17.3317
-23.2443
3.66904
33.4826
1185.22
10.8224
1732.37
19.3716
61.9688
1.99354
22.6342
56.8775
541.363
21.5759
-7.96222
49.2496
11.8624
44.0345
51.6511
21.0815
31.0538
36.6294
896.409
274.829
19.997
56.1722
17.4124
41.1403
7.57759
35.2732
31.4389
31.3795
56.4409
35.9458
-1.93056
17.2698
-22.9849
28.7317
-20.1933
-18.3379
21.0649
35.8807
4.80479
36.8744
-12.8985
8.36402
38.6943
32.9214
35.5728
-1.11618
7.16612
-19.3231
37.5603
4.12377
37.6765
5.39174
23.8986
58.6536
34.0089
3.92967
43.9615
40.2692
139.367
-10.6134
41.3541
25.2074
0.14544
56.8775
1434.72
16.624
87.1682
15.5164
29.042
32.9105
159.901
5.26983
39.2389
38.6963
39.3056
30.549
-3.20233
-16.7853
4.46277
271.406
18.3204
301.245
50.8187
105.286
-7.99241
-1.45263
11.6472
1.38981
30.4352
-8.31367
7.33276
23.7559
52.6938
-23.4951
848.291
4.81037
10.9142
-6.2046
22.9876
10.0067
19.5244
-2.20587
21.3239
17.0618
29.7546
31.3948
47.1273
-18.5591
70.1984
23.4026
77.5231
42.0403
-6.04416
14.3378
11.7708
-17.6353
18.2001
36.3766
12.7829
45.872
-50.7404
58.083
45.0798
7.0009
-33.0188
-20.3313
10.5466
-24.0749
-35.0875
-3.0084
-6.04563
12.2255
-9.37493
-12.14
148.879
-0.433084
36.2696
1.43711
-25.5079
-31.2281
33.8578
-18.6212
5.76764
49.3812
37.2388
15.9537
23.8969
2.3979
34.3512
23.4198
16.0439
30.4519
8.565
57.2441
-9.92782
-35.9596
12.4594
-0.617682
54.2981
23.0528
4.29394
-13.2076
24.4442
0.714639
25.9029
-6.04242
18.261
399.395
50.9383
1.81757
28.5142
-30.4812
-14.3718
8.88608
-5.17205
19.0141
-2.03757
41.9584
480.392
21.4593
-22.3434
53.1293
23.1412
9.12778
-15.4585
0.618045
-2.81717
1.05136
-18.2739
12.3131
21.6369
-4.30562
-11.5968
42.987
31.8093
41.7934
13.6643
-5.71132
33.8145
11.959
35.2732
32.078
20.9533
-11.3009
32.032
11.6476
-26.7331
4.15089
8.88608
28.5611
-3.47466
12.3011
494.59
-12.8985
-2.88038
21.677
18.7062
-12.3606
-22.8189
5.85231
-21.1971
9.86912
-22.4098
-22.1132
-7.82807
133.768
18.9358
-3.97859
5.1579
32.4167
4.22008
24.6385
30.843
30.8989
23.1752
15.8034
-33.0042
-19.9837
20.7394
40.1999
-26.0915
-8.71485
27.293
-40.577
-13.361
2.83525
-6.08815
163.568
2.49211
-6.44491
25.385
1006.98
3.19064
-26.5893
16.7501
21.8297
-2.49175
45.5416
6.168
13.1998
10.085
-13.5387
23.8832
73.3075
32.1977
-3.80462
22.6617
37.8845
-19.2368
-1.25338
-8.94889
-12.7157
26.5104
325.27
27.504
-11.0244
6.48995
3.08707
8.5585
20.5803
60.728
-24.693
3.97825
16.2842
22.9876
41.3084
-45.3094
-21.7796
-9.17515
22.2583
29.5208
26.7945
32.3311
-3.5666
53.3877
28.7974
53.2847
-31.7053
-51.2545
9.89672
-14.9417
-23.2575
-3.01915
-25.6059
56.3466
-12.999
12.0889
-7.35082
11.8999
61.0262
57.1832
-19.2066
-8.75229
-4.69124
40.4067
84.7998
18.6241
25.5778
-23.1065
28.0612
15.5565
86.7528
-11.3335
13.1998
12.6982
130.705
136.98
118.469
-28.6071
-12.4978
2.27682
23.8786
1.71056
38.7484
8.36402
36.8203
33.6988
-11.5745
-21.1971
0.498787
11.3234
-12.4821
12.0282
-29.6094
-1.67889
13.5904
23.3467
53.1603
160.106
23.9409
3.90197
4.96751
-14.4661
22.5396
-14.2635
-16.2356
166.917
3.8676
38.3258
10.0258
4.80417
495.406
363.103
-8.8465
19.2075
47.8738
32.4646
12.561
-33.8497
-6.23988
0.56399
-10.6986
-5.54087
-27.3964
-7.8303
-6.04242
7.01665
32.078
35.9458
-3.57526
26.6401
-12.697
-14.5898
16.3823
32.3093
52.7473
91.0118
9.20682
-13.7254
0.867752
14.3315
23.551
121.484
28.3411
-11.8268
1.95305
28.8948
15.3682
-11.5762
-4.91302
12.888
19.2126
41.5051
-37.2998
47.5381
47.6625
29.5631
66.2637
2.02791
22.7564
4.96751
17.393
24.1805
20.6656
38.5867
61.3036
49.495
14.6569
30.714
-16.2356
37.606
11.3639
32.0046
32.5146
121.572
59.0572
-22.9547
19.3587
31.0364
-12.6517
10.3925
26.8424
280.552
38.6963
14.3748
4.29394
33.6441
-4.90756
35.2732
12.6982
5.14258
30.204
24.7014
-5.67869
33.9061
7.89946
415.547
8.11695
-16.4452
-5.21944
7.01201
0.450149
9.20682
40.6225
95.7973
14.3315
19.8029
28.0766
13.3486
1.54226
-6.78708
-16.6714
33.5027
8.90603
60.2458
27.1508
34.544
24.5167
4.96751
-1.14509
30.1097
-24.2434
24.5083
28.7665
18.4981
38.4425
24.9809
47.7826
13.5853
31.0538
17.8888
43.709
-6.17969
1.52169
157.305
34.9482
24.3131
34.2972
4.29394
14.9034
35.6886
10.085
70.8805
40.7498
47.0706
150.264
16.8101
11.6476
-15.4887
21.2354
26.6584
36.01
51.0499
39.6289
12.5115
24.5828
29.324
8.5585
39.321
-47.9678
-19.0708
22.7189
-12.4875
18.8653
-11.1249
26.3824
2.52648
3.50559
49.6869
23.8969
2.49211
14.1698
24.8297
19.8094
36.6294
-30.5425
25.8846
-3.86467
6.83719
-9.98801
28.0612
13.6825
39.9012
11.3257
37.1473
22.0686
25.7573
39.7586
16.3705
17.4873
-22.0674
52.7473
35.4437
23.7559
-1.65412
160.358
46.8172
20.2846
-6.2046
6.12099
41.3084
-21.705
-0.331803
31.6287
25.7726
101.757
-1.40212
26.5126
49.5837
30.8989
43.79
30.7959
-11.6664
-3.59429
-2.52876
4.27452
0.728981
-27.48
24.4875
43.948
-26.0915
45.6331
27.293
15.6449
207.779
21.1386
0.618045
40.2864
49.7771
-0.805332
31.0072
18.1832
27.4519
54.2981
13.0293
26.3183
57.6758
343.173
43.2764
34.1364
-18.12
-5.21944
35.123
41.5029
14.829
27.504
9.59028
-14.1248
16.2055
-8.30809
371.031
-31.1012
-4.07828
28.3411
-9.95273
19.2394
9.44932
12.0282
84.5282
44.7471
8.90603
9.92788
-1.40212
135.208
-16.6851
30.8989
-6.76728
-14.3616
11.3691
-3.62866
43.948
7.6417
19.7967
366.095
18.4981
983.419
21.5457
-0.352372
31.7426
36.8222
-28.7287
16.8168
23.0528
26.3183
-16.152
27.777
8.95011
-4.22775
30.204
58.4346
-7.55276
11.4173
-16.4634
-6.11834
-14.3718
-38.9526
18.2564
28.5611
26.5104
-20.7782
-42.8836
33.0721
-10.4865
-38.0637
16.9456
6.40598
-9.70213
21.3239
-9.17515
35.3768
10.7801
38.0389
41.5051
-11.0629
28.9689
64.4047
43.9144
-41.6514
41.9008
-24.209
-9.10276
-6.27689
-6.96987
301.542
1.92491
36.9408
32.6284
10.4291
44.8226
38.3758
-6.76728
-33.1022
24.4875
10.2149
-20.4693
30.6405
1.05604
-19.9623
4.70932
-41.6954
-13.9238
21.6369
17.4721
430.478
-26.5893
12.4594
-0.617682
41.7934
-29.4393
7.40714
44.6436
14.5129
45.1965
26.5755
20.7876
31.363
-16.2459
2.2955
-6.10645
-14.5424
28.3845
-10.1877
189.117
18.1337
2.09402
38.6943
110.535
-29.2272
155.217
54.578
-26.8193
11.7432
-34.9763
16.9861
34.5777
-1.72863
276.143
13.7709
100.957
27.1981
-17.3326
0.618045
19.6716
29.1623
-7.02947
1.06873
53.496
19.3461
5.06471
1.52169
29.8685
-2.53314
-32.4768
9.32055
17.4306
-6.95046
28.0219
10.085
20.1945
14.5129
26.4559
69.679
99.7287
-39.8515
24.7843
-16.4638
3.26388
36.0574
54.6214
-13.9359
12.955
-26.017
-29.1173
8.5585
48.6913
-25.5079
54.9789
3.87279
23.3333
37.6268
47.5071
12.3004
-5.86475
8.45745
44.5116
6.24024
38.4123
34.8019
36.6294
30.5905
21.9313
-18.8572
12.4594
-19.3583
39.3056
-5.05821
45.5234
-0.0891252
219.347
2.58871
48.3917
-11.6646
54.5668
28.4496
17.0395
6.24289
-14.5711
-33.3304
7.01201
4.80479
11.0809
3.96808
6.48995
25.5759
43.0691
-31.1012
161.4
-4.33054
30.4838
48.8047
-10.608
5.99784
-9.70213
39.5506
39.9129
24.6385
11.9308
-7.91823
28.7823
-22.335
7.76383
-6.27689
148.578
9.18794
-0.768708
33.1926
29.6495
-8.31154
20.4598
34.6276
-26.3775
44.5812
-12.3895
0.630978
26.3616
11.3639
55.1924
15.138
47.9077
25.0153
35.3647
-2.34002
12.2958
4.21493
70.3626
-17.4241
-5.97457
26.1204
-13.7775
-9.98801
24.9268
26.3183
0.714639
14.6585
3.32791
-9.84995
676.876
-15.049
32.032
4.15133
-19.2368
-18.12
22.9389
37.7548
6.67885
7.33276
5.84215
51.4675
14.3315
51.662
33.6988
-26.5671
52.704
-2.45647
52.9726
-5.54321
10.0067
30.7688
-24.6947
21.3239
0.19518
22.2583
-26.7012
30.457
-8.73935
48.8504
30.8296
-5.47676
17.5221
23.5448
6.27461
30.9462
-34.1991
15.5164
23.1068
15.9235
36.6586
118.533
-6.42753
240.903
51.2053
-17.4241
7.14389
-22.6053
44.3185
410.984
-36.9355
-14.9112
-3.03349
39.0214
-13.5387
7.01665
20.8337
-13.175
33.9061
391.184
77.4574
-1.47131
25.7527
24.813
50.8733
14.1751
-16.6466
12.1121
12.4574
2.9363
-4.86432
-11.5745
30.2152
30.4838
-7.41728
-16.491
-41.0343
59.5058
47.4092
45.8355
15.9064
53.2847
41.3541
103.193
55.1924
24.5083
10.0227
25.9944
15.9537
9.89417
6.24024
23.4198
12.2958
69.8072
34.8019
-2.72597
41.8349
10.6869
18.3883
22.3723
113.7
24.9268
21.1605
16.7775
-1.79274
-1.15943
50.2658
-32.2794
16.387
-20.6712
17.0395
11.8651
-31.4377
-20.212
12.6342
32.3093
30.2585
10.427
16.7031
8.76338
-27.891
-1.00631
-13.4486
26.467
176.799
12.0282
-1.49843
3.41633
25.072
-5.42702
30.714
-36.8503
1341.96
-18.6212
23.3333
18.8861
30.6405
23.5448
17.519
29.5191
26.7608
-10.3134
29.1623
2.9428
25.385
28.7165
16.3091
10.892
7.37973
34.9482
18.123
41.9441
29.651
-34.2128
39.2989
-7.32339
19.1439
-29.5636
-18.3379
2.32421
20.8882
-6.28326
25.4251
-25.479
-15.3227
333.814
3.16573
-33.0968
-8.58655
25.072
5.81738
7.26581
10.7801
38.0389
-10.7725
30.2607
45.8914
12.0552
-17.2886
-9.10276
-47.5063
-14.4661
20.6656
8.60162
59.4296
34.5025
7.16067
-10.1856
52.3189
-2.01464
643.534
-4.99122
5.74167
32.7036
9.51577
34.3887
44.1596
3.28218
-6.87822
21.5457
16.0439
4.21493
41.8349
14.435
14.6402
-9.48687
10.6267
14.9427
18.6515
30.0664
54.0139
78.2906
0.218926
45.3161
-0.0564921
-1.70119
15.3957
-0.496144
-14.5711
2.27682
10.7601
28.3845
-10.1877
31.6956
3.14118
3.96808
-4.75445
1.21301
158.484
2.10418
-47.4341
-6.71249
-8.99469
6.33138
137.002
26.0065
23.8986
34.2907
-14.5206
22.7645
-29.8035
42.0874
15.9064
21.3012
128.247
41.9008
-38.6264
245.627
18.8601
15.8371
-9.22489
55.0034
12.3004
28.7634
-22.7313
14.0796
78.2448
-8.75229
38.4123
42.2808
-12.6517
12.3131
144.909
-6.17969
11.1279
-13.7361
16.8168
-14.4285
-8.82452
-21.7742
-0.334031
-56.6422
-6.10182
9.70889
7.66914
-30.4812
-21.8681
26.6584
-22.086
-6.10645
60.4203
-12.0618
3.58462
-2.48101
235.126
27.4499
-13.9303
-1.90848
-16.1087
-2.20421
26.467
-11.8268
22.9876
8.28004
-37.8131
8.20544
5.81738
1.64361
51.1573
-57.9145
13.9764
23.4026
23.1752
23.2996
-7.91823
36.2786
-1.72023
-17.5213
11.9734
18.8653
22.6083
32.7036
30.1305
36.2627
16.0486
39.1128
44.0647
-6.08815
-3.2243
334.202
1.05136
22.9556
-30.7904
34.7553
-1.26858
-13.676
-9.7227
5.50566
38.6963
-19.3583
37.4315
-21.943
22.3997
-29.9037
349.291
-28.5312
1.39445
48.9446
28.4496
-11.3009
-37.9775
-6.87558
-29.5823
1.38981
13.3919
-10.1877
-35.3873
-2.88038
-11.9055
4.81037
18.7062
-25.479
-9.70048
133.289
-24.9453
-1.37528
37.5603
19.377
15.7017
-14.7973
-0.230459
-12.6465
69.6161
-20.4332
30.8989
23.1752
43.9144
535.561
-18.0117
7.62092
-1.72863
58.7515
31.0411
-18.0882
9.12778
6.58338
12.6525
8.11431
16.0439
-8.90353
-2.22644
-3.86467
6.83719
-13.7361
11.1946
23.0346
5.53307
13.1998
-27.3964
85.7868
31.3795
217.611
260.834
18.6842
9.77353
-22.0674
-3.34537
12.6342
9.82048
60.2436
29.8215
16.2596
-18.5207
-28.9228
35.5728
-44.2197
-34.0633
-5.39208
-38.0637
43.1825
6.25857
-16.0828
-10.8688
-22.8206
28.8202
9.56551
14.5282
19.2126
28.3867
15.1741
-2.89019
21.5286
-3.0617
2.68491
-36.0292
197.448
-9.21649
3.87279
27.0814
334.239
42.2855
-13.361
-6.97243
-25.6189
55.2789
29.1623
49.7479
6.93878
3.39576
46.1926
-13.0371
6.33684
12.6982
20.1351
22.7077
19.0792
3.92101
7.89946
-24.859
-33.1125
-14.5711
-35.2045
341.53
19.0141
14.1751
-0.606949
29.324
-13.9303
-10.4865
5.85231
30.4838
15.0715
-6.85989
28.8948
-31.4835
26.9461
-14.7973
-9.60079
-9.83463
13.676
-40.7575
45.2533
-24.1813
55.2059
13.8049
36.4181
-15.4145
-37.2138
-2.52876
-18.2143
1.69168
-24.312
8.82979
-14.2232
9.03474
96.6362
-25.6059
16.9913
11.3639
25.2074
4.40362
17.9226
4.40055
12.8759
8.90438
13.7365
14.0494
27.2883
22.9556
-13.9238
36.2127
659.319
3.6316
19.9557
-13.7361
-6.95046
3.65901
18.822
0.714639
-56.6422
14.5129
52.6928
34.0718
-13.175
35.7801
-37.9775
-52.0711
8.88608
19.1908
-3.47466
-13.9359
33.5697
287.6
8.5585
56.1876
-2.99025
-0.330147
11.4745
-8.07867
37.9801
-22.4098
-1.2377
19.5244
3.41633
36.3164
86.4022
15.5501
0.471945
3.92967
45.8355
8.41012
124.375
43.9144
8.94837
56.8933
-52.32
37.7489
3.09344
-25.7105
-18.6898
23.5942
55.6814
22.1532
-44.2486
2.50504
9.49499
0.119472
43.948
13.2639
223.669
38.5374
-4.96978
-2.11661
12.2056
20.1488
30.916
40.4067
28.5778
-2.6794
45.5831
12.561
5.26983
20.4982
1.25638
30.549
9.91614
18.822
23.2034
40.8954
30.3236
-0.0564921
45.1505
34.1364
10.7483
-3.12744
64.1684
71.488
4.80479
29.8215
35.0003
24.5828
-4.75445
177.375
43.0691
69.5706
30.4838
9.44932
2.51044
-2.96436
29.6533
25.7726
15.5501
17.3385
49.0014
-1.69253
34.5911
47.7655
109.382
38.2922
-0.421964
17.0204
-9.10276
-2.52876
6.14859
46.6693
5.67304
3.20759
70.1097
20.2791
80.4299
51.4942
-28.2516
7.48325
7.59846
21.9934
-10.53
0.283379
-27.382
9.49499
419.91
36.4518
-12.973
26.8924
25.4189
69.0979
32.8203
-0.465954
-18.1226
25.2938
14.1872
21.6369
13.724
-41.7869
16.5142
-1.9906
-8.11395
3.65901
-29.9037
-10.5298
127.102
-45.3978
3.26851
-18.7972
-17.3627
-27.6896
-38.9526
24.6363
-8.31367
27.504
296.322
1.21301
31.8247
-17.9828
-9.14021
-17.449
-1.37528
-3.11176
13.9022
-50.2241
-4.07994
21.3239
-26.0417
10.7801
15.5501
0.471945
29.2296
28.0319
57.9699
31.5934
27.3278
8.70087
5.90454
41.3978
62.2407
46.6839
9.97177
1.99582
541.299
49.7874
-16.7471
30.8296
-5.47676
25.4189
-10.592
-28.3535
338.74
-20.0909
-16.3998
25.385
-1.26858
-2.43155
-17.219
-0.116534
53.6888
-11.2942
26.8009
320.376
-29.9037
-6.04242
16.387
330.174
-1.93056
-9.86648
4.36882
-3.34537
43.5537
4.0216
2.93072
33.5697
6.88932
-12.8985
-1.00631
-6.28326
-2.6859
-9.70048
13.3486
-30.5675
11.7432
20.6937
-14.3562
10.1541
-16.491
-13.4503
-3.55295
-0.230459
23.0463
-3.27619
-33.5517
28.9689
14.0323
-1.18763
-34.5485
7.09986
11.2314
12.6231
-40.5151
-35.3239
-15.6903
-1.35435
3.55083
-13.3265
-24.6689
42.2911
1.0565
-0.0925089
7.6417
43.759
16.0486
-3.09572
12.8759
8.45745
6.55316
17.3334
14.1872
16.0147
-43.661
-5.97457
39.2389
-17.4843
11.8084
-6.95046
9.28121
-23.6482
29.5054
63.9372
43.4421
13.2913
-3.34493
-39.8515
-16.2459
-5.20076
0.450149
-13.282
33.1262
-12.2507
-34.545
43.0691
-21.7309
-7.82641
32.0892
4.24692
-28.032
0.636369
17.6504
-8.99469
-4.91302
153.443
3.28383
28.6685
4.22008
24.6385
-27.9295
3.32617
86.8784
0.267568
-11.1936
-36.376
25.6964
141.324
-7.83186
-30.8003
-36.7523
-44.3466
1.99873
-42.9841
-0.818028
-2.11661
34.6944
-6.08815
-6.97243
41.8475
15.9235
17.3334
-6.42753
-8.34817
-32.4768
88.0313
90.5192
-28.2001
-3.6668
105.662
-19.1609
12.6388
26.4559
-7.55276
-30.4812
425.834
27.6267
30.4352
17.1401
14.829
-15.5995
-1.65412
34.9462
4.81037
7.46185
-29.2272
1.54392
194.982
-24.6947
22.684
34.2907
58.3717
15.8505
45.8914
21.3012
70.1513
25.815
5.77604
13.386
4.96751
0.52639
42.9211
-7.44542
8.60162
63.1777
38.2506
40.8939
6.25318
24.4875
135.078
49.3812
21.6708
-27.4586
11.0019
25.324
20.1488
-3.2243
0.618045
4.67909
-2.69677
-5.1554
107.891
19.7628
39.9609
-6.17969
5.26983
22.3723
38.6963
-4.36581
50.55
32.4231
8.04207
18.6515
1.95539
-27.3964
125.228
12.6982
12.6388
9.70889
17.4873
-7.98052
26.6871
13.3919
-28.9284
-31.6392
28.9787
21.677
29.9506
13.8763
-2.20421
466.873
-11.8268
39.8542
16.9456
10.0067
-8.99469
-13.4503
249.96
-1.67889
7.26581
8.90603
2.34601
32.1348
-18.5591
38.3393
62.5306
36.4181
-6.04416
-22.335
144.571
8.71564
-9.31949
-28.8797
59.4296
34.5025
18.4051
27.2957
23.3832
31.4627
37.4683
25.0918
-10.6134
-9.25086
34.5777
3.89357
38.1368
34.7892
23.1412
-5.86475
62.8054
662.953
23.4198
12.2958
13.5853
38.5501
17.4721
5.06471
31.8093
19.3047
11.7902
206.058
26.3183
-27.3964
33.3992
-0.420225
5.14258
52.6928
798.691
-33.7897
15.1654
7.89946
11.8651
137.21
31.3749
-0.817411
-7.27631
17.7343
19.9537
24.3284
-2.99025
-0.330147
13.3486
24.8616
0.078985
-10.608
276.271
17.2422
-26.5687
21.3239
24.558
27.8805
22.0245
23.0463
7.6778
40.0418
-10.5154
15.6235
7.61574
70.185
-12.973
34.3887
34.7892
13.7709
27.8684
75.9238
21.1386
9.98838
342.011
31.0364
-7.02947
10.4391
25.385
-19.2981
12.7661
18.6241
19.9557
-28.7287
-14.4285
-31.3133
-22.4075
10.085
22.1548
23.9426
516.763
39.5743
13.457
1.81757
5.79507
-3.34493
-3.12744
-14.5711
32.3093
39.6289
4.80479
1.71056
-26.017
2.74182
-17.6784
136.772
-25.479
5.85231
1.95305
-17.1984
236.328
14.5282
17.4241
-25.765
9.646
531.275
4.37911
48.8504
-26.1175
13.963
5.76764
11.8999
-3.09572
190.912
21.5759
29.5191
193.553
-21.8707
19.792
-5.1554
-0.805332
31.0072
-23.0463
-24.7152
-3.86467
42.4444
40.6118
-9.42011
11.8084
6.168
-7.58539
-33.6519
-3.03349
16.5326
-2.29429
32.078
39.6939
-16.9231
2.04694
-12.4978
-74.5599
19.1908
30.2585
-10.1877
18.1337
-11.0244
23.3565
-0.661058
4.81037
13.0841
-32.9753
-37.8115
35.8374
43.6023
0.078985
21.2511
4.53191
-5.24656
-22.8206
8.20544
17.0618
18.5102
7.03196
43.6611
52.7495
-7.31473
36.4652
512.534
126.249
42.0403
-41.0756
19.0082
-13.7732
-23.8365
27.9286
27.5704
28.8803
-0.335594
6.68099
35.4523
14.0129
-32.2555
13.1054
22.591
-12.3895
9.4898
30.1305
26.8924
38.5374
11.8968
-5.86475
17.8278
-21.0807
11.7682
-23.4319
-2.69677
0.466796
-34.5385
8.51842
6.22769
5.06471
-15.3449
18.6241
-11.8621
1.82429
34.2972
13.6643
-54.2666
-18.026
24.0288
-17.2868
-5.40327
-14.654
17.0395
77.2399
-13.6146
6.24289
-7.07483
33.2489
15.266
37.3178
-27.891
-21.621
14.3315
4.81037
-21.7309
-5.95235
-11.0143
18.1583
126.061
9.44932
-6.85989
2.65784
-2.20587
13.8276
-22.2936
10.7801
30.5426
-7.02432
17.0481
90.8131
23.4026
19.5515
0.15384
7.76383
-55.0026
142.955
-27.382
33.8578
2.01951
40.0109
25.4189
-31.2067
27.1981
1.40811
4.36618
-19.6838
-6.44491
12.3131
-8.34817
36.2127
-11.8019
-4.1005
730.769
28.0612
4.31212
-14.4467
20.5256
37.5626
-6.78163
10.7648
26.1804
15.1654
-17.3627
0.620689
13.5686
28.3845
-11.4079
-14.7726
2.74182
996.342
21.677
50.5654
-36.7234
-15.3227
-23.0712
13.6173
43.1825
-1.2377
-19.8309
33.5027
65.128
30.5426
0.471945
57.0799
25.0493
47.6625
-7.34242
-8.64135
-23.7319
-22.3693
13.963
-7.35082
8.15175
-17.6846
-8.71791
-2.11661
8.45745
-19.2066
-23.839
-16.2486
1.05136
17.9353
-0.851908
-21.1722
-24.4794
31.2
14.9427
-21.943
16.7775
-11.1631
-14.2779
9.0363
1.39445
35.8262
24.7014
31.8026
11.4173
-7.09307
-24.859
-14.3718
-23.9414
-61.4414
-22.973
26.6871
-32.0226
27.504
-10.3766
16.2055
25.4251
-32.9753
-20.9449
-45.56
15.4913
-7.41728
45.614
-17.9569
1.54226
-12.9233
7.96821
-7.31473
40.2133
29.0248
28.7974
1.4521
13.7898
3.90197
-18.4731
-11.8991
-8.84394
460.838
11.2952
19.846
1.53847
27.2957
46.6967
338.226
3.85033
-8.65595
-29.7017
-8.19406
5.91013
-27.382
-34.9763
-16.7471
36.2627
284.04
21.2671
68.4276
-2.34002
199.175
40.2864
2.9428
44.1257
45.5831
5.06471
-11.3609
-7.54604
-12.5545
-8.82452
20.5256
22.5701
16.5326
82.0387
3.96706
-0.0564921
2.04694
-18.3375
-20.1933
-20.212
27.6267
851.276
39.6289
-5.78571
16.2596
-27.891
70.2082
40.5684
-4.55996
288.572
-2.99025
25.9068
21.9064
34.232
-7.41728
-4.98583
8.28004
-44.6019
9.03853
6.33138
-11.0492
554.493
41.787
51.4577
21.5286
49.5366
12.6965
43.7749
800.38
-34.3879
6.14859
3.79898
14.2238
46.3111
60.7394
57.1164
24.2223
46.3563
-2.57186
491.293
515.888
-18.0117
-10.6134
16.9861
12.0889
3.89357
10.0258
47.9077
22.2462
-0.465954
17.4846
45.9086
40.4067
45.4444
21.6369
28.7165
-21.1722
-7.84864
21.8297
-24.9805
7.44649
15.5565
28.6568
-7.58539
7.57759
-12.4038
-26.6572
12.6388
17.2052
3.69164
37.6542
0.421437
7.01201
22.9389
69.6139
379.828
-57.8761
21.4825
14.3315
-0.81183
-13.1529
-16.1087
-11.5745
63.9484
-8.07867
26.7357
56.301
11.9734
-21.8578
24.4875
9.4898
6.46672
13.2639
15.648
23.1412
16.624
29.0722
-17.3326
17.3904
-5.00415
10.3013
28.5778
12.3131
4.77029
-13.676
16.5142
-6.93227
0.545806
14.9034
-7.41494
-21.7742
16.4464
56.4409
-5.67869
35.7801
-19.2368
2.49476
-1.45263
-3.34537
-15.4768
26.5104
79.7674
20.4512
8.76338
-44.7576
-2.88038
16.2055
18.7062
-29.2272
-4.07828
22.7189
-2.45647
224.967
7.87191
-7.82807
36.3164
15.5501
2.34601
24.5444
23.4026
30.6715
49.5366
-7.34242
-2.52876
23.0152
38.2506
37.1457
-23.3041
1.71911
-17.0072
10.848
26.2239
-23.6339
-49.9688
33.8578
28.2305
13.2639
17.9226
25.324
-17.3326
9.89417
-25.6189
14.0494
15.4593
1.06873
-9.92782
57.437
41.1797
129.875
-10.6986
63.6291
-4.90756
63.9372
7.43977
30.1579
65.9955
12.6223
0.402758
16.3823
24.813
37.7548
10.427
1.71056
10.6374
-3.52818
-17.8729
8.5585
33.6988
-36.7234
7.72638
-8.07867
62.343
13.1974
-10.608
6.40598
-7.82807
406.868
-3.97859
-8.89839
19.0163
203.257
12.6965
32.5305
285.012
-16.599
14.3378
42.9211
36.9408
5.2866
57.2808
29.0054
-18.8812
7.09986
-3.76115
11.8143
323.746
142.279
6.45043
-6.05528
10.0327
-22.9258
-11.848
-9.48907
-37.5288
9.88813
15.4331
-12.3183
-8.10602
-49.9688
5.74686
-14.8731
32.7036
11.3898
34.3887
31.0411
10.0227
32.8203
-17.3326
17.3904
9.98838
31.0364
26.7037
-8.3016
36.6294
10.892
13.0019
38.6963
-11.8621
200.475
-20.0689
-37.4
17.5812
37.0611
43.4421
-15.049
30.1579
34.3539
485.786
31.3749
9.82048
17.1401
-13.9359
26.0734
-1.14509
13.7494
15.1172
-16.7471
2.01951
19.3961
18.4981
12.2056
-32.3251
6.14603
36.2253
-19.6838
27.2883
14.1872
30.5905
-8.05375
-0.352372
3.6316
4.96312
-15.6102
4.29394
1.78494
-22.4075
-6.78163
-21.035
16.387
20.8337
64.0568
-15.049
32.032
37.8845
89.459
8.11695
-8.94889
-52.0711
1.38981
36.0574
37.3178
-16.6466
17.7343
44.3165
21.677
8.25415
55.8918
32.0892
-2.45647
67.9652
-9.29135
-8.73396
5.99784
8.20544
58.2912
11.0139
-25.5079
-23.7319
-26.1175
-9.22489
47.5071
29.167
9.12778
57.1832
-28.5769
-16.3428
-57.478
-0.943104
-1.40727
-6.42753
21.6369
26.8424
-24.9203
-7.6128
-30.6027
16.8168
2.41987
20.5256
18.822
-12.4038
7.07604
22.7077
32.1977
-9.42682
24.5357
-7.09307
-38.7347
-14.5711
-18.3379
25.7527
64.1684
63.9917
17.9233
5.84215
21.8277
17.9288
-14.2346
7.16612
-23.0712
-1.79508
15.6289
23.2726
4.12377
-19.0725
17.5758
375.008
31.6287
68.0239
97.7271
-22.3073
49.5837
25.0493
49.5366
36.2786
33.887
22.7564
-29.3541
20.7394
-1.75459
49.5702
2.01951
41.8849
-3.99068
19.7018
4.27197
83.5103
-3.28134
23.5575
36.6294
36.2127
-19.093
-6.28128
-23.1065
18.6909
2.41987
-0.0891252
1.45384
16.387
39.6939
-8.96757
-13.9359
3.58462
3.14118
-1.00631
11.21
-19.8568
-19.0708
24.593
-17.449
-3.24935
11.3234
0.636369
-7.12062
13.8276
11.0139
-13.5828
28.6685
-37.0094
5.89787
-29.8035
57.0799
34.647
13.8049
6.29355
0.15384
-3.48056
-26.8916
-25.7105
-28.8797
81.9184
40.1247
100.864
-34.8783
9.49499
23.3333
25.0183
42.2855
32.5115
22.2462
323.301
63.2523
47.4697
-8.90353
29.1332
51.2053
10.6267
22.439
23.0528
-12.5727
89.8661
18.822
191.869
42.7695
14.5723
1.39445
35.8262
26.5755
13.2913
17.2698
5.12605
9.79177
13.5686
62.1177
34.7898
29.8215
63.1113
530.581
10.2381
23.7018
34.7954
31.8247
2.63195
4.3845
2.65784
-5.954
40.0646
13.3136
-3.97859
22.0245
341.552
9.55187
14.0323
43.79
72.0254
7.0743
98.1228
-14.725
-13.7732
-21.9624
37.2989
-7.44542
20.0742
8.26556
-8.64135
-25.6059
-7.37679
34.5777
-9.22489
-16.2142
-2.34002
-1.35023
0.618045
-5.1554
-12.0497
214.666
107.386
-3.20233
4.46277
55.888
14.5723
18.261
52.4174
-3.57526
73.4918
158.042
11.6658
-7.98052
34.1833
54.6214
-2.69148
29.3781
-9.15038
25.4251
-55.4641
-4.07828
13.3486
19.2394
-1.79508
261.132
-21.705
-27.7354
-2.20587
2.58325
37.2509
33.2689
43.6611
41.5051
-18.5591
36.5211
26.9234
117.003
-32.2811
41.9008
13.2723
-1.6065
-6.27689
26.0545
-20.5639
-12.0131
57.5555
3.41254
16.0513
24.2079
-33.0042
2.50504
31.9838
13.2379
-18.5952
-1.21858
12.3004
-16.2142
3.50559
15.9537
-6.08815
47.3755
23.1068
36.6586
-0.805332
70.3626
-5.97457
10.5853
5.00452
-5.67198
39.9194
36.1531
20.5256
-9.289
-8.65569
55.888
18.3204
3.26851
296.321
43.047
8.87419
-46.231
7.9177
-46.4489
182.058
432.746
31.2522
10.5833
-25.1747
-21.1971
-46.1227
24.4875
-27.9915
-31.7137
41.8849
32.8203
12.6525
21.1386
-3.13009
8.42723
-28.9163
26.8424
44.4201
14.876
145.518
-9.98801
43.0537
-20.0689
-22.4075
10.9104
-0.479619
41.4484
-5.28364
-33.7897
37.6542
-1.25338
-14.5898
23.8786
11.6945
137.08
-40.1728
-15.156
40.6225
-24.1429
8.36402
34.9462
37.4469
4.50602
7.16612
18.9708
30.064
8.13263
27.0207
-16.1376
27.0814
13.7709
7.25372
32.8203
30.5089
8.11431
31.0364
19.2075
169.735
-0.851908
-32.4166
-20.9671
18.6241
-4.36581
32.4231
4.29394
-15.0817
-14.9112
-9.79056
43.3224
41.568
-18.7972
35.7801
13.7392
-1.45263
-48.323
-0.484254
16.7031
57.4891
-12.8985
6.48995
36.8203
23.551
35.8374
8.78793
-1.37528
13.1974
234.895
-8.58655
9.74597
-0.331803
17.5758
165.113
112.72
43.2851
1.4521
36.2786
-12.9646
5.88977
-23.1435
-10.718
35.4249
5.67304
12.3498
-14.2635
-10.6134
1.99354
42.074
7.6417
51.2553
31.0411
21.2671
30.9462
25.771
26.7608
30.916
38.5327
-10.7776
1.06873
14.1406
40.672
33.6167
36.8222
12.5008
54.2981
34.2972
21.1605
18.822
21.3294
39.0214
3.32791
44.498
80.9234
-35.6637
925.962
-3.34493
-28.6071
-8.94889
207.537
45.2511
23.5454
38.7484
5.84215
28.9787
44.3165
27.2992
-10.4865
-11.8268
92.0244
14.7621
19.2982
7.96821
37.757
-5.44066
45.8355
45.8914
113.13
52.0519
28.7823
-7.34242
13.386
-0.654691
7.31388
149.976
21.7201
10.4291
342.799
1.86105
-14.8903
42.6082
6.79847
-7.20833
11.9841
-16.2967
-38.6264
8.12724
41.3541
-35.4878
49.5702
20.7602
17.5221
81.6409
-3.09572
47.8128
5.15624
13.6423
30.6031
17.7976
2.92542
15.4593
49.7479
41.8349
164.36
5.26983
33.6167
-6.23988
51.1638
-6.95046
41.1403
22.5701
-16.152
52.1398
25.8167
30.204
60.3087
-7.55276
7.66914
9.77353
-24.859
32.4798
-33.3118
3.26388
12.955
51.8669
12.4574
31.0473
44.9432
396.186
-11.5745
-24.9453
36.106
39.4344
12.0282
28.8202
18.9358
18.5102
64.2758
58.3717
-12.9369
25.2208
25.2767
40.0267
-9.21649
-40.5005
-23.7319
11.3691
-29.8656
40.1999
-21.8364
-11.4869
21.5759
76.3708
8.0201
25.2938
38.5327
-17.6719
23.511
-32.4166
9.91614
3.65901
41.3108
-1.15943
55.888
1.45384
5.14258
150.144
28.4496
16.8101
26.4098
0.620689
-5.21944
31.3749
54.6214
-41.1098
377.461
-20.2846
-55.065
-14.7166
32.7617
-28.2901
-46.2448
29.2781
-18.386
344.39
-19.0413
3.59488
-20.8228
10.0013
31.9838
-18.6212
29.167
13.7709
14.75
55.3091
14.5266
21.1386
23.5402
9.83713
-15.7979
18.1832
24.2463
36.8222
334.84
37.4315
-3.6668
40.8954
-13.5387
35.1276
217.611
463.233
-5.67869
20.7876
-29.5636
-10.8416
18.2564
30.4352
32.1326
-6.43961
18.1337
13.3384
40.2231
25.5759
54.3135
-11.5745
-12.8883
-3.24935
8.13263
-6.71249
-7.82807
17.5758
-1.67889
27.6467
-8.89839
4.0238
193.21
60.8281
36.5211
49.4122
23.2996
26.9083
2.14163
-33.2068
26.0545
99.3764
4.85349
76.9614
1.99354
42.074
18.8861
49.7818
-3.09572
18.4981
-21.0807
-10.7206
-12.5004
19.6716
-4.57084
2.34086
-6.42753
44.1257
38.0868
-4.30562
-4.1005
-8.11395
20.5649
122.378
33.8145
39.0214
28.3299
-41.2859
39.5283
26.6401
-26.7331
-8.74964
-29.5636
38.8711
6.07235
30.2585
-6.43961
-6.76728
0.630978
52.5985
-12.999
32.7036
-3.60269
64.7743
-23.7104
32.383
212.388
45.9086
31.0364
9.83713
23.5575
40.3775
3.19064
-5.97457
20.4982
63.0592
-23.1065
43.0537
24.9268
20.5256
125.644
32.5738
27.6314
35.8262
-11.3009
3.92101
15.3957
-51.0959
21.2354
-37.0599
-5.21944
35.123
17.3167
11.5179
-21.4321
-14.7726
25.2306
141.768
25.4251
-2.20421
30.2152
17.3654
16.9456
0.636369
25.1466
13.4941
-30.3169
73.7978
7.03196
28.6685
6.09414
26.5126
40.2133
6.25318
45.1022
15.138
4852.61
8.5523
-1.22165
15.9537
0.523835
4.67909
38.5327
47.8738
28.7165
9.01796
68.6814
-6.23988
50.55
2.41987
16.7775
-5.54087
18.4066
5.20197
31.3795
13.5217
-19.2368
11.8651
20.1305
36.0574
5.89567
10.427
-9.53384
-5.40225
46.1906
54.3135
-20.9449
11.4745
-24.9453
20.6937
-1.2377
25.1466
28.8202
354.394
12.888
10.7801
13.676
2.34601
-14.811
32.7171
-18.1097
1.99873
23.1443
171.596
2.52648
-17.1091
24.8867
25.4142
28.7165
10.6869
20.2624
-13.235
57.437
24.9268
-3.83726
39.4367
278.902
-7.91649
18.9596
20.7876
-3.34493
-31.2384
-8.94889
7.01201
21.0649
24.6363
-10.1877
18.1337
-3.52818
25.5759
21.677
9.33592
-46.0938
1566.39
-24.9453
-1.2377
-4.83842
36.3164
13.3136
3.28383
-33.0042
-16.7471
17.7111
39.5008
32.5146
12.3004
-13.361
32.8203
19.2645
36.2253
15.9235
27.2883
11.7112
-4.55346
19.7628
-11.8019
-4.1005
297.86
33.0741
-21.2324
29.9353
36.1712
59.881
3.82946
-18.026
42.7695
17.2052
14.936
15.1654
-10.8412
8.11695
-23.9414
-23.9601
9.82048
2.93072
12.955
-19.747
-8.30809
13.0841
-32.9753
-0.330147
22.7189
-34.3156
43.1825
66.2287
9.74597
-22.8206
49.4349
42.8731
55.7577
42.0874
36.2937
15.8034
-22.335
7.76383
61.9688
12.8759
60.9313
26.7608
12.1754
1.06873
24.9683
27.9945
-21.2324
28.0612
0.56399
11.7902
11.1553
7.57759
6.33684
35.2732
25.8167
62.1827
-9.19746
-12.7153
19.3614
6.04363
7.94641
5.89567
4.80479
41.0659
-15.5995
-31.6392
31.8247
-19.8568
-2.20421
498.732
36.106
-7.41728
-1.09029
-44.3466
24.4875
-5.50273
23.3333
-22.3434
4.80417
-15.2351
85.2942
-26.7029
6.55316
29.1332
15.598
11.1279
-8.15534
-15.6102
18.6909
19.3047
-1.96319
7.57759
-1.15943
-9.79056
23.8832
32.078
54.6865
9.31384
9.5432
26.6401
32.4798
-7.07483
-6.10645
-1.42392
9.6438
19.7973
-3.91164
-0.606949
93.9233
-4.40919
-7.53068
-32.9753
-19.0708
2732.62
-24.9453
6.12099
684.113
-14.3562
6.33138
10.7801
6.17975
-8.89839
19.0163
3.92967
15.9064
19.4271
53.2847
-2.29603
34.4045
-39.2015
-5.09581
-21.7598
2.50504
273.738
23.3333
0.14544
10.0258
72.2706
-0.242547
40.3166
3.28218
23.0126
-14.3745
8.42723
0.466796
40.3775
17.4721
6.93878
5.26983
16.7501
48.0666
-9.98801
3.69835
22.3997
22.5701
5.14258
20.9533
-37.0781
-0.496144
-27.4903
-0.484254
-12.6683
-3.47466
9.20682
14.3856
-6.62851
1.21301
-15.8044
20.5803
-4.07828
47.0818
26.7357
7.57525
-12.4821
-1.14509
-36.8503
13.2431
-11.1249
117.037
11.3898
66.6484
19.7018
3.28218
-10.7206
2.92542
13.5853
21.6835
36.6294
2.47956
-8.05375
1.52169
7.37973
12.4594
-23.1065
14.9427
-25.6729
26.1478
9.45166
35.2732
3.32791
1.39445
30.3236
37.6542
9.77353
-41.7256
-63.3155
-11.7287
13.5686
-20.3413
6.88932
-27.2432
1.06224
-9.40474
-3.51802
-34.3156
6.12099
-14.3562
-39.6872
0.70918
20.3843
9.92788
35.8829
-48.5442
-2.89019
25.2767
4.43457
-21.0367
28.7823
-29.8312
-27.8434
-38.136
-9.55272
-37.4305
-46.1227
5.31614
6.68389
-12.062
-4.53973
5.34065
41.3485
20.6389
28.6348
6.55316
6.67356
-12.9868
39.4405
29.6535
20.9943
-10.6597
57.0425
80.8628
0.319351
30.8723
0.56399
79.2566
7.40714
-4.90756
42.7695
-9.79056
-6.10182
626.157
30.3236
164.861
-9.19746
-33.1125
16.3823
24.6363
-2.03757
259.888
-17.6784
-3.78255
2.10418
-35.1085
5.70118
36.2436
6.40598
-9.70213
15.1877
26.0065
16.4023
-3.19058
-1.40212
-50.4182
8.35421
21.3012
41.9008
-42.9497
-16.599
44.3229
-23.8365
-5.80459
-18.6898
11.9734
-21.8578
33.8578
-18.5952
21.6708
-31.2067
18.4981
-6.08815
-31.2411
-6.5653
10.4217
11.7112
17.8888
0.605489
17.4513
30.263
21.502
-35.9985
16.0109
18.5183
60.5731
31.141
42.505
25.2434
486.723
10.9281
33.2176
-4.28241
33.2463
44.314
19.5142
45.3077
-11.9615
404.729
4.02411
65.7175
27.1395
-9.54948
6.22908
-30.5675
-8.87154
1.95305
-19.9784
-16.491
-42.9083
-11.4749
192.565
9.92788
-25.765
7.77193
-31.6776
-1.01612
137.721
8.1827
-2.93729
-41.0756
0.267568
178.765
4.37911
7.62092
25.2074
-5.47676
21.6708
8.14868
-2.11661
29.0722
-21.0807
0.523835
-4.69124
-14.5257
19.8094
14.1406
13.724
-17.4241
40.5704
9.93432
-4.90756
-6.04242
3.26851
9.58926
24.7014
-9.19746
48.2296
-18.12
-33.3118
7.94641
4.0216
-38.2987
21.8818
-34.8783
-10.6134
31.9838
42.074
20.7602
19.3961
27.293
-3.09572
32.8203
-4.21409
24.8867
971.384
14.0494
647.604
7.96306
-4.55346
23.511
199.257
-15.55
171.755
-0.617682
41.7934
251.036
-22.4075
-34.8926
39.0214
22.0092
26.5755
-0.0564921
496.8
15.3957
-32.3553
-46.231
217.813
-19.2249
-34.5506
12.5115
4.61588
-6.28326
49.788
-0.330147
22.7189
8.51228
-31.2539
-3.97599
19.8729
46.6212
42.6392
22.9607
65.868
43.2851
51.4577
83.3728
70.0269
23.2996
46.586
-25.1461
25.5675
19.023
5.21156
23.2434
120.109
52.8703
29.8301
-30.1256
39.3424
4.47711
18.8653
-27.9656
8.15175
146.83
-2.11661
47.8128
41.7533
17.4846
6.55316
-27.0596
-10.7776
126.631
25.385
28.7165
-23.0463
-22.8412
22.3723
26.1871
9.28121
28.1923
0.714639
488.797
7.71519
43.4421
-22.5453
15.1654
-3.34493
-35.2045
5.13794
36.0574
43.377
8.55292
-13.282
67.6863
4.96114
3.41798
43.3336
-36.1897
-5.12341
-29.9061
19.377
90.3308
-35.9391
26.0065
35.143
11.8019
2.34601
316.899
8.35421
0.913854
15.6639
-16.7128
-18.4731
-41.1786
25.4682
35.0667
38.2506
1.53847
-8.31154
7.34131
27.1314
0.728981
-42.4725
58.2207
9.51577
40.4114
15.6449
37.2388
44.0647
54.8718
-6.87822
67.9332
799.421
17.4721
-32.4166
-41.5818
16.2075
8.75265
31.8093
-6.95046
-0.0891252
-16.7853
2.58871
1.45384
7.01665
18.9596
24.7014
-3.80462
17.0395
13.7392
-10.823
-48.323
25.7527
17.3167
4.0216
-21.4321
11.0809
25.63
14.3315
-0.81183
-1.90848
-23.605
63.3881
-34.3156
4.24692
-7.41728
23.2726
2.24971
324.923
-0.4643
54.9055
9.646
0.181536
27.0949
32.773
6.30863
8.30711
3.32617
32.5305
-35.4534
-11.8991
11.7708
44.7952
13.1693
-14.2635
-6.86529
33.8578
9.4898
43.948
20.7602
17.5221
44.1596
28.7634
27.8684
6.58338
5.15624
-29.4612
-38.7373
14.0494
2.92542
13.5853
36.6294
17.4721
18.3883
5.00452
29.9353
6.18619
-36.9355
20.5256
-18.6593
25.9029
-11.6646
7.83482
108.869
-17.3627
-8.74964
-18.3192
2.32421
19.0141
-19.747
14.3315
16.0548
-74.2048
15.2226
-41.8119
-16.7876
26.8733
-53.9723
-18.0315
20.8099
175.932
-7.96056
47.7655
407.483
16.4446
-14.8387
9.6379
-19.3954
13.6449
26.0545
11.2952
35.0667
37.1457
-2.68934
24.2079
3.60755
40.833
1.86105
18.2453
10.5466
-22.2009
412.814
6.81523
-6.75653
5.38426
1287.06
33.5829
14.0996
-6.86529
35.7319
9.4898
-5.47676
40.4114
4.40055
-3.99068
47.8128
46.3857
-10.6264
-4.69124
38.5327
-40.7627
6.69093
12.2666
-8.05375
-35.9596
34.9482
26.1871
13.6825
464.679
13.1998
-14.2779
33.3992
-30.4053
3.26851
-3.80462
26.4098
9.77353
-17.3627
-14.3718
19.1621
-23.9601
7.01201
-12.6683
-13.9359
1.06224
-0.330147
0.636369
21.3239
7.69144
16.4023
253.556
-35.1353
38.3952
28.7974
13.9293
8.94837
-24.209
-25.9694
-51.2545
1.69168
-37.4305
-44.3466
0.12466
8.34079
-41.084
-10.5889
-34.9548
6.14603
4.36618
14.1698
-8.90353
21.6369
72.757
15.3721
30.5697
22.3723
39.3056
14.9034
-15.3266
-10.787
36.8829
-8.48979
27.5772
10.9281
1.33979
31.3722
40.5659
-31.7395
10.1439
11.5745
11.1751
20.8907
5.7474
-0.17915
-2.20421
28.3411
3.16573
43.1825
0.636369
24.7385
12.8906
59.2283
22.9615
33.3537
23.8978
-3.95618
32.9208
4.80464
63.6257
16.075
160.888
-10.5499
865.843
37.0681
1.55508
16.8605
163.175
-16.4871
45.5622
0.319351
57.1092
25.8639
16.4754
15.8404
-2.09646
30.5881
-13.5387
15.2115
20.9533
-13.175
-1.70119
-5.219
-52.97
2.49476
-14.5711
3.26388
47.3018
-4.56554
29.8215
5.01525
204.493
218.259
10.5833
8.5585
-14.2346
-38.0637
-3.24935
-16.2302
-20.2391
-17.1984
-21.7796
-3.97859
34.2907
-3.27619
19.5986
-2.29603
6.29355
2.14163
-19.3954
-16.3402
-22.438
41.9987
-6.43748
54.193
30.8795
-15.3889
33.2378
-34.8783
-12.4875
24.4875
-9.25086
23.3333
3.89357
32.5146
2.52648
39.1128
30.9462
3.28218
-12.5946
-18.1226
-10.7776
-4.55346
57.5386
27.7586
7.37973
51.8148
-11.8621
28.0612
38.0453
6.168
-0.0891252
9.45166
14.6585
33.2536
65.5358
80.988
-18.3192
2.27682
-5.78571
3.14118
285.078
15.8603
14.3315
124.751
46.8172
-51.716
-24.693
47.0818
34.232
7.57525
4.3845
4.53191
-11.5762
-3.03895
-7.30108
24.1324
50.1355
49.2833
-7.02432
2.0556
28.9689
111.484
41.9159
36.4181
-9.21649
-31.5916
-23.6339
16.9913
-18.6212
30.8296
-11.099
32.5146
36.6633
4.40055
14.0796
-26.7029
-10.6264
25.2938
10.4217
-1.40727
-38.2867
-11.8019
1.25638
22.439
208.585
-35.0615
5.53307
9.45166
-46.137
42.7695
-19.1609
-4.22775
-16.9231
18.9135
-41.7256
-37.0599
10.7101
26.0289
4.80982
-17.6842
31.7666
27.3194
45.0966
-0.284617
25.0573
58.1202
14.0494
10.4217
-14.5257
1.06873
30.5905
-11.8019
5.26983
-11.9035
28.0612
-33.1692
-16.3208
-5.54087
-12.4038
63.3842
-11.6646
16.387
15.2115
15.3311
7.43977
-24.19
7.00012
-31.4377
-25.8342
10.7601
35.8807
-9.53384
0.21995
4.61588
-4.40919
44.9432
25.1207
-39.6855
-18.5105
-24.2839
-33.0968
-56.5538
-34.8981
-0.230459
50.1355
-20.0572
-27.9295
40.2133
-0.960212
25.0493
-36.6705
-23.6339
-62.1502
8.55796
-28.9286
13.026
-6.41379
37.1998
41.3485
31.8833
116.663
5.209
-11.5634
53.4048
-12.9868
50.6849
1.54252
2.45873
4.56863
-22.1694
27.7379
17.7145
17.885
23.0918
11.7612
-2.59217
-35.6637
37.6542
9.77353
-47.3478
-1.25338
-27.6896
-0.534275
-0.208052
55.4096
32.9156
50.5073
17.9491
26.8924
14.1745
-12.466
10.3315
12.6525
6.14603
8.11431
341.547
36.676
3.19064
-15.1091
389.147
-47.4693
-0.0497787
28.675
-8.82452
-20.7039
-21.7742
-11.6646
10.7648
-16.6477
-1.53551
-25.8337
-6.11834
17.288
-52.0711
8.88608
24.813
0.27347
11.0809
-18.5207
-2.88038
-0.661058
29.1732
-10.4865
-24.693
37.7114
-51.1822
30.4838
-21.8524
-8.58655
-39.6872
4.45731
7.69144
12.888
-13.5828
-16.6851
23.3467
32.773
25.0493
55.1588
8.94837
26.3908
-24.0953
1.69168
36.9408
-42.3745
56.3466
12.0889
-14.8471
4.40362
-8.71791
15.9537
65.1264
13.7365
34.6642
1.05136
-12.6517
10.4391
25.385
36.2127
5.06471
-11.5968
27.4519
23.0528
-8.82452
13.0293
33.3992
-9.79056
3.26851
20.9533
-1.93056
0.172874
225.291
-42.6821
-23.9601
75.2361
14.829
27.504
-4.75445
31.1981
12.3066
71.1801
21.3726
282.654
5.85231
-34.3156
39.9918
-38.9797
-9.70213
30.6942
15.1877
23.0463
-33.2612
-3.47246
0.857943
-2.83428
11.9308
36.4181
-9.79229
-9.10276
-53.1285
-29.4587
7.31388
75.0135
40.6889
-22.8244
2.93285
400.895
14.0129
-11.385
7.09986
-9.26814
-0.495365
-46.1373
-12.8351
34.9095
5.91013
19.4804
-7.73421
7.07283
31.7088
-19.6336
20.6101
-2.76964
-21.6606
-36.0403
23.1511
-22.9258
-32.4627
-63.7657
-6.97846
-25.7963
4.54828
-32.2985
23.7531
-27.382
-51.8429
18.8653
-20.4953
6.46672
-1.72863
23.1443
10.3315
-22.9547
-5.09836
1.05136
10.7742
18.8724
48.8108
37.1498
-18.156
22.3723
6.87858
52.4241
137.371
34.279
16.7775
22.5701
23.2034
93.3693
31.4389
37.0017
39.5743
67.8049
41.4023
14.4964
13.7392
11.6658
-19.2749
9.82311
33.2463
18.0771
7.61589
-1.54398
1.15698
20.5454
46.9769
20.5803
-46.0938
3.97825
-9.95273
-37.1057
-10.5154
28.2357
-1.75459
21.4593
28.2564
10.4264
0.652416
8.45745
-15.4585
-23.839
15.6106
-4.69124
-7.02947
6.69093
16.0147
21.1787
-33.1874
-7.58539
9.45166
-8.65569
5.20197
-9.84995
-26.2934
5.79507
-12.7153
-36.1034
-23.9414
-8.92018
4.0216
-11.4079
-12.2507
16.2055
-46.0938
192.699
43.3336
-27.7564
-2.31231
17.8826
11.0911
6.93487
-20.0095
26.4321
38.8911
60.5277
-3.11715
86.3317
47.6962
17.519
5.37965
44.0647
-6.08815
41.8475
14.0494
59.1474
58.5628
70.4092
56.8275
21.9313
25.8846
31.7426
18.123
52.4241
54.9119
9.91614
177.947
63.7996
49.4404
224.554
18.3204
51.9942
12.4004
1.27559
19.6212
-6.15603
12.8021
-2.38966
-26.7712
61.1806
22.6084
27.0105
34.0633
-0.717083
-23.4951
-26.898
-36.4191
39.321
22.7189
-28.032
1.54226
6.33138
-37.2861
8.20284
31.1978
24.2838
31.8359
16.616
29.8589
-14.4775
20.349
10.5749
-28.417
-0.817562
10.4528
33.4516
52.5929
31.5745
35.6314
45.4487
7.17728
-3.63381
16.9983
416.648
91.2718
-15.3449
14.876
4.96312
-23.1065
-13.1682
19.3047
3.65901
-20.5334
-14.2779
12.7844
35.1276
50.8187
35.9458
19.1439
-15.4887
-25.8342
14.5083
21.0649
3.14118
-7.27631
-23.4951
14.3315
6.68443
18.7062
-15.3227
-16.6365
-26.8193
-3.11176
753.75
24.1324
-2.33837
21.1723
-23.8909
40.2133
-10.4336
15.6639
-16.599
-49.3804
-20.0883
-20.7971
-14.9417
-6.39091
50.0592
20.2791
-2.68934
33.5782
-13.259
-4.14454
7.48325
3.85033
8.87497
-8.65595
21.791
-22.2009
19.2604
18.0596
21.3545
124.258
-7.73421
6.35118
-70.5835
16.9913
10.2149
28.7665
19.7967
-17.1091
30.9462
-4.21409
-3.13009
-10.3134
13.5853
72.2832
2.89622
8.10175
-26.7944
-41.5818
-22.6053
141.77
437.914
-14.4285
-1.32826
35.5181
-20.5334
9.0363
18.6842
-8.74964
-12.697
-38.9526
-11.7287
9.82048
24.6363
16.7031
-20.3948
-17.8729
2.9363
26.2025
-4.86432
14.6624
-3.51802
-24.9453
0.498787
-18.6617
0.636369
6.40598
4.12377
-15.3243
-16.6714
24.1324
39.9129
-16.3946
4.0238
30.843
-1.18763
27.0478
14.5706
-54.1941
-37.2138
-68.1211
-22.438
-10.139
20.0742
9.03474
4.80692
-27.382
-5.50273
64.5628
189.426
8.15175
43.5746
27.6978
40.9105
-11.2505
18.2704
-14.8608
64.7404
587.188
3.39576
3.6316
76.1776
27.4933
-10.6986
-12.2706
-8.85352
36.0647
147.333
61.2457
23.3693
19.8506
18.4243
-0.515597
1362.9
61.3573
-19.747
14.1807
7.46185
-59.2122
9.60045
55.6396
-5.12341
0.078985
-14.3562
-10.8688
-26.5687
-23.6537
-11.0492
39.1249
56.7795
-5.15025
-18.465
15.1741
40.2133
17.7804
-45.3996
-29.8312
-38.6264
-29.3541
-3.62347
3.8676
-5.47676
19.3961
19.3931
184.62
-3.2243
-6.87822
10.3013
-4.57084
55.4167
31.0072
53.0793
12.561
16.5142
33.0741
-23.1065
13.0687
-6.93227
-40.6836
13.1998
-12.4038
55.8018
69.679
13.062
24.5357
-12.4978
-18.3192
-50.197
3.26388
22.7623
1.26712
4.61588
10.5833
35.5728
-13.4486
9.60045
-6.2046
-3.24935
-18.6617
11.8808
-27.3272
9.74597
-1.16489
16.6361
-4.21243
28.6685
11.7163
-3.5666
17.7245
19.6545
2.5605
17.5379
-11.0906
-13.7732
-35.0809
-17.049
-9.31949
-34.5019
18.2001
19.51
-4.08373
-17.6819
-29.3541
-3.62347
-42.9841
15.8371
-5.47676
-23.3068
-23.7104
-15.2351
10.3315
-47.3176
41.7533
-6.87822
-21.5578
10.4217
-25.7701
-27.0423
-21.8833
-54.9054
-52.8262
0.820499
52.7518
40.8564
-6.01343
-4.77429
31.0034
14.7701
38.0843
0.516808
26.6943
51.8754
10.2509
-0.764159
14.4587
9.81122
24.0465
23.8473
-10.8416
14.1751
39.1919
17.1426
11.3696
64.6209
-34.8494
5.29205
24.8616
11.3234
-3.11176
-12.3347
15.7017
35.8024
110.339
16.4023
38.0389
45.2533
-22.3073
15.8505
29.0248
32.5456
-1.06322
-7.91823
-4.95084
-33.5793
-12.8509
-6.96987
5.43981
-33.6823
21.7201
18.2001
-8.64135
-27.48
46.9763
-11.1249
13.2639
30.6405
25.4189
-4.96978
7.25372
40.3166
-17.3326
-20.0909
-3.13009
-12.0671
135.4
32.9279
1.02216
15.598
-6.17969
-7.6128
23.7038
19.3047
9.91614
33.3992
7.01665
15.3311
-5.219
-39.8515
-5.21944
23.8786
-5.17205
11.5179
-32.6765
6.39572
0.330084
7.62147
59.9357
13.8763
10.9142
28.3411
18.1583
47.3504
54.4269
189.917
17.6504
-20.2391
1.54226
49.4349
13.825
-7.02353
52.0944
-9.83542
16.9913
1248.25
203.244
-14.8471
23.1443
29.167
-1.22165
-7.73881
42.1906
254.407
11.7682
6.24024
83.3899
36.6586
2.34086
-12.513
-8.05375
-3.86467
31.2
3.13045
-5.05821
-12.5727
-16.9557
18.822
0.714639
123.907
7.83482
-0.0564921
-33.33
-1.25338
-38.934
-17.684
-3.91164
-18.5207
19.9537
14.9581
-14.2346
-15.3227
3.97825
-28.6934
1.95305
-18.1043
-19.8309
-22.1132
-53.6189
-18.1097
33.8578
5.74167
28.7665
29.167
32.5115
-19.2066
30.5089
-29.367
19.6716
36.6586
13.5853
25.385
41.8349
-36.1647
-2.49175
24.3131
0.56399
-23.8171
5.53307
15.0739
-3.03349
37.1473
-9.79056
-15.4721
-12.9456
17.2698
-43.5997
28.7317
-29.5823
54.7981
2.14754
-28.9284
7.33276
-3.52818
28.387
55.2505
-23.756
-13.5567
19.7567
12.8178
-5.77545
-20.0095
24.135
23.621
23.1954
-10.7717
-6.00168
16.4015
-2.53543
-47.6072
56.1429
58.0729
44.727
29.7194
-19.5239
8.70087
4.50278
2.86194
9.76682
37.3136
1.99582
83.241
-14.1961
2.4147
9.16228
-30.2911
6.6787
69.2479
1.08247
82.5779
12.8759
12.6525
28.6348
6.24024
-40.2985
2.92542
-7.02947
-32.6645
29.1332
0.605489
-7.84864
-1.9906
-2.53314
-15.0423
11.8084
-27.5652
1.95539
-21.7742
20.8337
19.0792
7.43977
-21.1109
-6.87558
-48.3043
-19.2249
5.89567
-19.5581
-17.0301
-1.65412
-27.2432
25.5759
72.2767
9.33592
-31.1012
56.301
-33.0042
-36.8503
37.606
-31.7397
-29.8396
-8.71485
10.0227
38.4425
-0.465954
-1.35023
24.3568
-7.9665
92.8514
68.0719
21.9313
57.7437
53.6888
31.8093
21.1605
16.7775
71.2958
37.0611
40.7498
110.789
82.7975
-0.533835
-15.5081
-21.149
28.5638
-10.7942
-38.6264
-16.2356
3.87279
-3.62866
6.46672
-26.0915
4.40055
-26.4795
27.1981
-7.96222
-8.75229
-23.4319
36.6586
-27.6442
-30.7904
-2.22644
29.326
-13.7361
11.1946
81.1488
-12.5727
3.82946
5215.19
-24.8425
9.58926
-10.9058
-14.8197
-45.4737
-6.87558
-38.934
-44.5748
-13.6027
339.656
-10.9709
-19.5581
101.036
20.0078
-16.6466
-2.88038
-11.9055
3.87334
70.2431
-2.05322
21.7819
-3.3935
40.7912
-11.5451
-0.561392
29.7572
27.3691
15.6991
27.6459
44.3162
-18.9487
55.4096
29.8925
8.57874
33.4516
71.3335
-19.9623
-32.1017
45.9388
-7.96222
-14.4687
-29.367
362.746
-10.2222
-26.7944
-15.3449
-4.36581
37.4315
8.06026
-8.82452
-18.6593
40.8954
-2.29429
10.7648
5.84112
49.0643
-18.7972
3.92101
32.2623
-31.4377
-29.5823
8.88608
19.1908
22.7623
-27.0543
219.102
-0.606949
-37.2614
15.8603
16.2055
-2.6859
22.4544
-32.1893
0.230116
-23.0712
-3.24935
15.3682
70.0496
37.6765
-32.0896
14.613
40.5681
-25.1184
344.749
41.2063
54.0973
37.3551
11.7595
18.8945
24.6304
-10.025
15.5189
69.1581
15.0434
29.1698
84.178
66.4868
-3.88871
6.35118
24.9938
45.1022
33.8786
40.4114
56.8744
59.7276
29.5191
34.257
34.6642
266.232
68.8702
-20.483
0.379545
35.4907
-0.617682
13.6825
-18.1949
-1.96319
113.984
8.95011
120.279
123.632
-6.11834
-12.4978
-12.697
-27.7082
17.3167
118.34
51.6564
9.20682
5.01525
-7.27631
-25.3692
7.16612
-75.5451
7.99505
-8.73396
-23.5791
15.3682
-35.9391
6.33138
-22.2936
9.13987
12.6542
-12.6465
22.7645
17.0481
25.1737
12.6965
-41.0756
5.88977
-0.654691
27.9286
-3.69729
-4.51684
16.326
-13.4541
1.05879
39.2004
4.64258
-28.2516
23.9665
9.49499
-1.75459
43.948
27.293
-12.466
12.8759
42.1906
-11.7104
-25.7131
15.9235
38.5327
2.9428
4.77029
18.1832
-15.3449
9.2538
4.96312
24.9087
11.1553
-1.79274
-14.2779
33.3992
-4.16836
13.457
-20.6712
65.7652
17.2698
-10.8416
22.0045
45.4277
-2.69148
35.4437
-31.6392
8.70927
-19.8568
9.04018
5.70118
0.783777
-8.99469
-19.0725
-16.1574
-22.2936
18.5102
-32.3234
0.557548
-1.40212
37.757
40.2133
34.647
4.43457
43.7749
-41.8841
-36.9549
-16.8158
91.0605
12.5779
-10.1856
18.5857
94.5977
72.948
-21.0111
26.2239
20.7169
-7.21289
12.4207
-39.0675
4.26784
-15.6736
647.96
14.7546
-29.2561
7.62092
-14.8731
28.9555
15.648
17.9226
-9.61288
10.3315
17.8888
2.47956
-17.4241
20.4982
-15.6102
9.93432
17.4124
-5.54087
-25.5223
31.5251
-17.2868
16.387
52.8124
-20.6712
54.5208
0.403198
-21.8681
5.1066
27.5767
51.987
27.4474
40.1289
26.567
3.03105
11.1751
50.8758
73.0542
23.2467
8.12724
22.6083
73.9331
49.3812
109.348
5.37965
44.0647
52.9977
53.4048
32.3259
46.0463
73.6941
32.1371
34.6204
42.7305
10.8532
12.0923
42.2478
69.9435
36.1241
36.0647
-11.3009
5.79507
-1.47131
16.3823
26.6871
35.8807
-8.31367
22.3253
31.2522
21.4825
12.3066
29.9506
13.8763
7.16612
41.4596
21.9064
-6.99748
-18.6617
-29.3487
-16.0828
-4.07994
6.33138
13.3136
11.0139
-1.31652
293.268
10.1812
19.412
-5.46836
-3.48056
15.5189
7.31388
13.1693
-19.5094
19.51
2.93285
42.9486
-9.51091
-0.396403
50.5868
7.59846
27.6156
-25.5225
16.1688
0.287935
19.2604
-11.9254
-38.6157
86.7769
23.8956
-3.98607
57.0087
-8.43789
13.1599
5.5134
-14.4886
37.2066
17.3667
53.2921
0.889536
-5.38704
38.9362
20.1183
12.9816
15.4902
240.612
17.1939
69.8402
90.4908
2.3835
33.3427
17.3607
40.5763
13.6548
14.7395
-1.56982
-32.7476
-27.8246
-21.7598
-12.4875
9.49499
-4.77767
2.52648
32.8203
22.0228
21.5457
-2.69677
10.4391
60.9923
-14.387
-19.093
20.4982
-4.40721
-1.32826
3.65901
9.45166
54.6865
-31.9156
0.403198
-36.1034
-6.87558
457.694
22.9389
13.3919
-34.5506
-11.8513
-16.6466
21.4825
10.5833
23.551
-36.7234
-2.20421
22.9876
33.8122
-16.1376
15.1172
32.7036
-27.9656
89.0423
-26.7029
-3.2243
-21.8707
-17.8097
4.21493
-28.6685
-13.4708
1.75753
14.3335
-11.8621
-26.2867
0.56399
5.53307
-1.79274
1.45384
5.14258
28.3299
20.9533
-16.9231
17.0395
0.403198
1.37792
29.5008
64.1684
30.2585
-24.1429
-47.858
14.9581
520.66
-34.3156
13.6173
13.1974
4.3845
-23.9872
41.787
-40.7575
7.77193
-31.6776
-25.5079
2.50504
20.7394
-33.6137
17.7111
-35.4618
10.0258
-4.56616
9.12778
4.70932
-28.5769
-16.3428
6.67356
11.7112
-0.805332
12.2666
15.598
-8.05375
-35.9596
8.71125
-30.6027
-24.4126
-44.4318
-20.5334
-14.2779
25.9029
-15.4128
99.6641
69.7619
110.973
75.4128
8.76338
-39.1354
-4.75445
18.0796
-2.6859
-8.61245
366.61
-5.26757
23.9246
-2.73211
-4.0488
-3.90139
-23.0502
-6.89103
-0.227853
308.053
0.472733
35.2278
-23.8909
4.0238
128.294
-0.960212
4.43457
43.9144
-28.533
35.3416
-52.7799
36.6689
-30.8026
129.029
3.86714
6720.12
16.8907
-1.40299
5.209
14.6735
-5.62827
43.2178
31.3889
27.3057
72.2367
21.2202
10.6869
25.8846
25.5778
27.4933
50.55
62.4082
34.279
56.1329
39.4367
11.8474
9.88714
72.4901
30.8656
16.1024
48.1919
21.0556
-14.5711
1.38981
30.2585
-18.9042
-21.2217
-54.128
1.83965
-14.2635
23.3333
-41.084
94.3588
-20.8573
-7.96222
705.173
-4.69124
10.4217
4.21493
23.3093
32.1371
-1.55472
34.5811
4.76649
16.6442
716.496
32.3165
53.6298
-31.9156
51.003
16.3705
-16.2459
-53.9452
42.94
23.7559
18.9606
19.6084
5.89817
42.1321
4.35502
-40.8748
-2.31231
31.5585
33.5799
379.874
-8.7651
14.7647
21.7469
-7.96135
2.99264
54.2688
52.4507
-13.5404
19.412
-26.0831
-16.1376
-39.6614
57.2837
1.0565
24.2704
6.70467
29.7035
43.2225
-7.47211
22.0756
16.5476
20.6087
5.73652
13.2502
26.3221
27.7794
-27.7314
-20.0301
-21.6683
32.1371
-12.7991
-17.8534
-0.373043
-6.01343
409.394
30.6997
22.0686
24.5818
163.382
24.3064
73.2615
51.2205
24.7843
353.714
45.4277
30.2585
37.3178
18.1337
23.3565
19.9537
17.9288
-5.95235
3.16573
11.3234
15.6289
-0.331803
-31.2281
28.2357
5.74167
36.2627
34.7892
40.0078
44.0647
-2.34002
19.2645
34.3512
23.5402
19.2075
8.565
15.598
-4.30562
-0.116534
21.8297
-19.3583
18.6909
6.18619
11.7902
13.0293
-12.4038
24.0288
12.6982
48.2461
33.9521
15.1654
9.77353
10.7483
-18.3192
-10.8416
12.6342
24.813
18.9606
12.1121
31.1981
10.4326
43.0691
-32.9753
-11.5745
-1.79508
-2.96436
-4.07994
34.4424
13.3136
40.999
59.5058
39.9129
0.728981
151.924
-5.50273
13.963
-18.5952
36.2627
32.9152
17.519
33.4906
57.1832
23.4198
34.7845
15.4593
-12.0497
17.8888
18.1832
14.6402
42.987
53.6888
-19.3583
24.9268
33.6441
52.5552
44.6436
64.0568
24.7661
-21.1109
6.02496
40.7452
21.0649
35.8807
27.2936
59.8066
18.1337
-3.52818
25.2306
36.6695
50.5654
-21.7309
10.9142
35.8374
32.3579
61.9232
71.8509
-3.11715
28.2357
9.4898
23.3333
2.01951
367.972
42.2855
43.7559
54.1054
18.2747
24.8867
-1.25602
29.042
25.4142
0.466796
40.4241
125.648
-33.3536
-34.0856
-15.1091
-13.7361
24.3131
43.6675
-28.0297
35.2732
-9.1514
26.5755
-39.4119
26.4098
6.0254
-71.7107
-21.8681
6.96199
7.94904
8.88345
-16.0931
9.70041
-58.8131
18.6714
12.3066
76.8023
-23.605
18.4105
52.704
59.3877
440.485
11.62
27.7792
43.8127
47.0468
34.2051
43.3792
-18.0117
39.48
-3.84064
2.95654
5.34065
3.46352
46.8758
26.708
67.1474
5.61613
20.7291
-16.7349
2.89622
9.97582
-45.5351
-32.2115
14.876
33.0741
8.75265
5.57242
28.675
8.04207
24.2737
-59.2555
14.6585
-15.4721
18.9596
47.1902
-15.049
5.79507
200.029
-22.0674
-4.23239
4.19828
20.8882
-7.37664
34.5067
19.0707
205.43
11.1751
30.261
24.4881
-24.542
63.9484
35.0249
0.078985
-2.96436
-44.6019
-19.0725
47.5608
11.0139
46.3874
56.7795
19.2126
127.712
11.4259
115.176
70.2543
85.1438
27.689
43.7749
19.023
3.54008
16.0542
-34.5508
22.3963
-15.7841
20.3332
3.86714
5.33758
6.31668
30.0092
-1.40299
18.3275
16.5476
-1.88014
-18.6263
22.9556
10.4391
-9.92782
35.2549
16.7501
46.1926
-6.23988
44.9278
58.66
51.1456
20.5256
28.8256
57.762
0.457414
2.75461
23.5987
-1.47087
-45.4737
-5.00151
-22.086
-17.3508
-20.1646
-4.56554
-35.7708
-44.7576
-38.4876
-0.661058
-13.1529
-55.4641
-56.8044
21.1135
-46.7727
-8.58655
-25.8613
-17.3309
-7.02432
4.0238
-41.985
18.6616
25.9863
24.2367
-1.359
22.2231
10.5749
-0.654691
32.3855
8.22525
0.630978
48.8504
11.3639
-11.099
36.2627
25.9944
4.27197
2.80503
40.4067
60.4369
164.112
-2.22644
27.9945
-6.23988
31.8093
38.0453
-17.8928
27.2553
-18.9631
13.7215
9.82774
2.75461
27.3468
42.5697
-3.30724
1.55772
-40.808
-37.0786
1.38981
32.3093
-3.91164
30.3151
362.852
-9.43961
20.8907
33.8584
159.088
-17.1726
42.2911
-34.5508
29.1935
12.8369
5.33758
24.387
45.4487
-2.28726
22.1698
-9.3764
22.6031
-22.959
-5.4905
18.4091
20.2624
65.4758
42.4444
3.13045
26.7827
39.2663
185.614
6.33684
46.5176
15.3311
22.892
2.49476
131.606
8.88608
13.5686
35.8807
1.05666
22.3253
3.14118
-4.75445
8.70927
-15.8044
3.41798
103.572
0.375641
10.9126
6.33138
22.684
27.8805
35.143
53.9684
-15.748
56.1429
11.2212
31.6085
42.9773
-11.6664
11.9158
-25.9694
-26.8916
-29.4587
-20.7971
-22.438
-51.3685
16.326
-27.48
-7.3716
-8.31383
33.6407
12.3269
10.9628
28.23
12.8338
2.56855
56.2461
6.09328
11.8624
10.4217
-3.28134
6.69093
18.1832
5.26983
-19.3583
38.0453
10.2182
11.8474
-1.35726
22.9462
18.0226
34.0718
-9.42682
-1.70119
-22.0856
193.65
-42.6821
-11.7287
-3.29798
-38.2987
5.45869
-29.655
6.77918
-3.81741
59.9357
5.29205
21.1135
16.9456
-3.11176
-12.3347
-7.82807
17.5758
0.19518
24.1324
15.5501
234.73
30.2607
-11.0629
6.48014
29.0248
60.6566
45.7884
-9.79229
19.96
24.8892
-13.0676
-2.64277
55.6814
62.6135
13.7494
99.4502
77.6812
28.2564
62.4997
61.0262
49.3781
35.3647
44.0647
-13.5844
32.4772
12.1754
37.9481
14.1872
36.6294
3.19064
-30.3374
9.2538
6.83719
25.6192
20.2417
-1.02616
25.3812
9.14794
83.0619
-14.4757
46.2532
-17.8601
-0.533835
-40.7886
-17.1829
-24.8971
257.2
17.3167
43.377
8.55292
256.584
8.76338
-33.5132
-6.62851
1075.05
16.0548
67.432
3.16573
32.3579
-8.73396
21.3985
50.9754
24.0311
33.9284
44.7471
13.676
22.9607
-3.01915
8.12724
31.9838
0.119472
45.8221
34.3887
44.1596
6.27461
62.8054
23.8969
62.4622
42.1604
45.4444
31.0538
109.075
37.7593
15.5383
-16.7853
31.5251
-0.420225
23.8832
9.58926
26.5755
-30.0415
7.66914
2.27726
-21.1109
-28.6266
5.08792
19.1934
42.44
327.144
-24.9698
-44.7576
-44.1098
17.9288
31.8247
-25.479
3.41798
2.22869
-0.438246
23.5048
7.34301
-17.428
-8.7651
99.0976
-4.21322
8.61483
46.7726
11.2212
-9.57838
-41.5355
19.8024
17.012
51.2553
21.2328
23.4198
36.6586
7.96306
25.4316
38.5035
-7.84864
7.37973
72.4295
6.87858
138.631
34.4478
40.8954
25.8167
14.5129
-7.55276
20.7876
7.89946
16.3705
139.302
-20.212
50.8733
44.1602
27.9475
346.095
-3.52818
19.9537
-3.62293
36.5099
-16.2597
12.4115
-14.6379
-14.2635
-31.2281
15.1172
75.0821
-17.8961
-24.2174
6.27768
21.6708
42.1906
-26.7029
-16.2486
-19.5634
-43.9089
1.02216
-23.7574
-3.36859
0.584661
42.05
-27.7916
32.7464
3.37509
82.0677
34.5811
25.0775
37.0017
41.4484
30.3236
29.9286
41.4023
21.9926
30.6057
30.4065
35.123
32.1326
48.5622
23.7559
18.9606
40.4176
50.5654
6.38008
1.54392
47.0818
19.2394
26.3159
21.9274
14.7647
19.8729
-26.4674
10.7801
11.8019
-16.3946
34.0089
68.3802
60.6566
64.5291
-3.07678
-63.5644
-8.15096
19.2671
41.2803
-28.8797
6.95572
8.26556
14.1772
24.2079
32.7536
43.0905
0.102193
3.25277
-12.4041
-22.2054
-26.9347
-42.8156
-16.3469
2.44393
-30.4523
29.8348
14.9879
-14.014
-25.4087
-44.2486
-11.1249
23.3333
-27.9656
62.4997
433.562
-15.2351
2.83525
-40.6114
-25.306
-28.9337
-35.1405
108.828
24.448
27.9945
51.8148
3.13045
29.9353
59.881
19.4553
48.3055
14.5129
73.4271
28.2839
37.8845
37.9028
45.3803
24.813
35.8807
14.829
27.504
23.2178
50.7244
-18.6212
79.5553
73.7441
62.9002
51.2522
6.58338
31.3932
21.2328
45.9086
17.918
38.0868
-2.43155
1.52169
21.8297
-9.98801
41.1797
49.2897
2.41987
-9.45946
-1.79274
-18.026
35.2732
-24.7831
25.7573
51.003
-21.1109
-19.994
26.6871
11.5179
22.3253
-48.5058
-36.6136
42.4425
6.68443
-16.1087
12.7883
71.4446
-21.1971
37.9801
15.0715
-3.03895
-1.67889
54.1175
33.2689
64.2758
45.4495
6.35118
35.7319
-5.50273
18.8861
34.7892
26.8893
27.8684
55.3091
12.6525
13.6423
-14.3745
8.42723
70.3918
-10.1757
32.8813
-23.0463
61.1851
58.0463
4.31212
4.29394
26.3183
78.3767
67.6853
43.4421
5.56571
54.5208
30.3883
-3.3267
22.0045
28.3845
6.67885
20.4512
54.678
66.7493
11.1751
-5.80135
5.97683
6.63822
-7.79693
37.3281
-38.0427
22.2609
14.2507
19.4472
23.8986
13.676
47.1273
43.9615
57.1358
73.775
-11.4524
-15.2986
20.5222
4.83061
42.822
1.58945
23.1833
41.7005
11.2383
45.0919
100.729
-13.9238
-8.76484
-11.5968
11.1279
19.9557
325.47
18.6909
-20.0507
-28.2001
-19.9001
-13.4525
-22.909
7.01665
0.218926
-7.1577
-33.7897
-26.0641
-0.316344
-38.0156
26.6897
22.0019
12.4549
-16.747
23.2623
49.0558
-8.21335
13.0492
1.99927
38.3839
12.0023
14.6624
39.8542
13.7548
25.1466
44.6458
403.633
24.558
37.2509
55.7577
38.0389
50.8755
19.8592
161.091
31.6085
-4.89322
-6.86529
54.4726
3.8676
-14.8471
31.0411
40.3166
28.6348
19.3587
23.4198
-12.0671
21.0815
-0.805332
20.6999
33.4016
-14.613
270.45
13.3964
7.81562
47.7389
7.12322
-0.391227
6.47011
4.76649
-24.5853
2.47707
-5.10539
51.8754
17.7471
23.5987
8.8365
-2.40834
18.2538
8.70677
-14.8729
135.706
5.01525
-24.1429
6.48995
-13.7795
-3.78255
-43.4337
-9.14021
-8.87154
-5.54321
-14.3562
-33.3575
-45.3094
9.13987
-25.765
-24.1813
28.9689
27.0478
-36.0292
66.2637
-12.8509
-0.182389
-9.31949
128.542
31.3186
58.8653
10.9088
20.4598
27.1314
-41.37
38.959
31.9613
-44.2632
-42.8201
-15.6903
-18.4527
-16.2356
30.1097
-12.999
4.59266
-27.9656
600.357
-0.242547
117.153
-2.34002
8.0201
-16.2486
-2.81717
42.2808
24.8297
16.0613
23.511
-8.76484
-6.17969
-20.9671
-5.73873
55.5629
23.7452
28.675
2.41987
-0.0891252
-35.5259
-40.5148
5.28817
235.712
-7.97588
35.9458
35.7801
97.8546
338.71
-14.3718
-31.4377
-9.85458
7.76973
-4.56554
0.21995
29.1732
-21.7309
37.7114
15.4913
-50.5208
-40.5005
-19.9837
-5.50273
19.5852
-31.7137
32.5146
-0.818028
-4.96978
-20.8573
14.0796
-22.9547
17.3904
8.11431
-17.8097
-18.2739
-12.0497
1.02216
-36.1647
-32.2115
14.876
12.4594
11.1946
4.31212
-22.5779
28.8256
-13.5387
35.9458
-24.4194
-5.44932
15.3957
-36.1034
-29.3644
-8.96757
-4.23239
11.0809
18.1337
-29.7651
25.5759
21.677
-54.9303
30.4838
20.6937
-8.73396
23.2726
11.62
-0.331803
-25.5277
-9.17515
26.0065
22.0245
32.4167
11.7163
182.642
60.884
6.43304
-7.91823
15.6639
-14.8387
5.88977
-15.6472
-21.8578
-9.22489
-4.96671
12.3004
-1.22165
29.0722
-0.465954
36.1311
51.2178
4.67909
442.746
-49.5311
43.709
-24.7152
1060.6
25.5778
-0.617682
26.1871
-33.1874
7.57759
-14.2779
20.2807
5.14258
30.204
22.8274
-28.1675
-25.8337
-11.7405
-14.3718
-18.3192
-18.3379
25.7527
43.5537
22.7623
-32.6765
-12.8985
-11.9055
1.06224
28.0766
-70.4566
110.24
-39.9378
0.078985
144.939
45.7614
15.3682
-3.03895
24.558
32.4167
-3.27619
41.5051
-18.5591
57.0799
-1.14509
-12.4875
39.48
-16.7471
21.4593
-3.60269
28.7665
12.3004
-14.0313
87.6152
11.7682
-14.3745
12.1754
6.67356
16.0613
12.2666
-21.8833
-26.7944
-24.7152
-17.4843
26.1871
-20.0689
22.3997
-24.2815
-18.026
28.3299
26.5755
-48.7822
24.5357
-8.96713
125.066
-12.4978
-22.0674
-21.149
9.82311
42.44
-36.4247
-3.91164
-9.97728
-16.6466
6.48995
-28.772
349.639
16.8322
10.9142
7.72638
-49.3081
22.9876
8.28004
-5.954
32.5683
5.81738
3.51767
27.6467
38.0389
-1.40212
0.181536
28.9689
-38.7244
26.3616
369.31
-14.148
-11.099
6.27768
2.9301
0.961183
-2.34002
26.7608
-38.7373
-6.5653
36.6586
-19.546
6.64436
0.605489
-9.92782
33.6167
-30.6027
3.69835
-18.1949
11.1553
-41.1481
-4.90756
24.0288
-19.1609
10.7648
32.078
7.83482
-16.9231
22.892
-17.3627
-12.4978
-33.3118
-31.4564
5.13794
34.0067
-13.9359
-3.91164
-4.35508
3.96808
12.1121
26.2025
-1.11618
9.60045
32.3579
35.6862
22.8644
20.2829
8.20544
16.6361
8.90603
0.557548
0.471945
6.35118
-4.99122
-5.49754
3.8676
19.5852
-5.47676
55.404
-10.592
3.50559
25.324
-4.21409
32.383
0.618045
-25.306
-8.31897
6.64436
-14.387
-28.4634
9.2538
6.83719
20.5649
-14.4285
-16.3208
-31.7778
-15.4128
30.204
-9.42682
13.2913
-22.9849
-8.96757
32.7269
19.9537
21.677
28.0766
-27.3531
10.9142
5.85231
-4.33054
15.4913
5.70118
-19.9784
-1.09029
41.6051
-17.1984
4.45731
-3.55295
33.5027
54.9055
-10.7725
32.1348
-21.7598
-51.8429
-14.8731
9.51577
51.6558
-10.592
1.63152
2.92542
853.167
11.8499
-34.2907
7.14389
-24.4794
-43.7212
14.9427
28.675
11.3257
53.1885
14.6585
-26.6572
-9.84995
22.7077
-11.3009
28.5142
-37.9775
-23.7422
-46.4302
-40.8267
7.01201
21.0649
15.266
14.1751
-3.52818
-6.62851
14.3315
1.06224
-3.78255
-29.2561
0.12466
-22.3693
19.5852
4.40362
4.80417
-7.73881
26.2611
18.3275
3.42914
11.2383
13.2328
-22.959
-27.9793
40.8979
-1.28941
-5.30285
72.1018
23.9716
40.2033
8.51463
3.52574
3.32791
-0.479619
-24.4194
-12.9456
-42.4828
-68.919
-28.5952
24.813
0.119622
19.5142
-7.16618
-40.0725
-21.621
34.9462
4.81037
6.38008
183.889
21.9064
18.8196
8.13263
12.0282
20.9904
-19.9837
537.982
42.074
215.663
268.647
53.5299
1043.61
27.1981
41.7533
58.7141
49.6567
34.7845
31.0072
75.5681
6.93878
24.2463
26.5149
5.24916
-7.88749
-19.5964
69.9435
6.13901
26.6943
27.3929
12.1249
5.08836
-22.0479
22.1724
-36.1229
14.4583
7.94904
55.7351
-11.1248
-21.7153
13.4485
-36.3243
-11.3137
26.5129
68.369
-43.2827
-12.5116
10.5375
0.354629
23.9246
16.0085
20.3141
14.8393
6.93487
4.35336
622.897
43.5763
26.7089
-56.0404
17.7245
40.2692
23.1752
14.5706
-10.1535
4.95273
-20.3324
-13.5291
-12.9501
28.5075
99.1578
15.594
3.86989
54.3053
-6.95563
30.9091
-6.45704
-7.21289
4.03607
38.001
10.0993
63.8429
5.74167
32.7036
37.6268
203.455
34.3856
34.6944
53.4048
19.2075
68.4885
56.8275
-1.49452
25.1834
155.825
-22.1694
58.9833
10.8714
10.8532
-23.3445
28.714
24.8203
19.8966
23.7644
-4.51229
-21.1486
-44.5367
-7.81261
-4.26373
-14.5898
41.6796
24.6363
-12.0618
99.162
27.504
0.21995
10.5833
21.677
43.0691
-8.61245
-4.07828
20.8448
3.16573
13.7548
15.7763
-1.49843
604.158
-19.8857
28.742
35.7319
18.8601
20.7602
72.2706
32.5115
351.858
4.27197
-27.4929
19.6716
-2.69677
28.5778
32.8813
2.47956
10.6869
-28.4634
48.0666
-6.23988
26.1871
555.269
-1.15943
42.7695
3.32791
10.7648
11.4633
75.3012
26.4098
56.6252
-7.07483
598.23
42.6193
22.9389
45.2511
12.955
15.2125
8.36402
58.0616
56.7208
15.0715
-3.11176
12.0282
30.1802
31.6287
31.3948
53.0314
24.6385
275.669
28.7974
18.3187
17.5379
155.701
182.052
-1.14509
-1.24309
37.606
-7.37679
8.34079
30.1305
56.8775
42.2855
69.9929
42.1906
-4.21409
45.5014
39.9734
25.2938
-7.02947
10.4391
51.6219
51.2053
18.1832
24.0105
33.6167
48.0666
54.2981
-10.6804
2.41987
31.77
30.0664
-16.152
80.2508
-4.16836
56.5605
22.4323
41.4023
34.0067
19.7973
22.3253
18.1337
19.6084
19.8029
1.54392
43.3336
41.7282
50.6788
41.3541
-22.3693
12.0889
-3.60269
40.4114
14.75
21.5759
-7.96222
4.27197
23.1068
6.55316
36.0741
23.5575
5.06471
29.6327
50.4832
66.8073
48.6759
62.4082
54.8937
24.2737
-4.90756
35.187
23.8832
43.3224
3.69164
270.038
22.892
4.36882
9.79177
-35.2045
48.2415
62.1177
33.6639
5.89817
33.8584
-12.5116
40.5225
14.5543
187.253
-8.99469
-47.1835
-31.1499
-12.9233
-33.0042
-53.7169
19.8024
-2.69163
13.8129
19.2117
5.209
18.4217
46.966
-6.09243
-31.7274
35.6924
-10.8649
21.1994
-5.30285
48.3527
-0.391227
-6.64836
383.328
-11.4668
13.6353
42.3854
36.8829
8.37681
7.89946
-25.6162
7.9177
41.6322
18.2564
32.3093
7.76973
74.1452
-5.78571
-15.5995
-41.0095
31.0473
44.9432
-32.1893
-9.14021
-32.4415
15.0715
6.40598
2.24971
252.667
15.7017
-42.9083
-2.10453
25.8574
48.2606
19.9534
20.5356
-11.4524
-34.9763
-24.2434
-19.7702
-14.8471
-4.96671
-19.9623
21.5759
-30.451
14.5223
16.9983
24.448
46.5201
4.33279
17.6871
35.8852
7.81562
40.2426
38.9823
-17.2578
4.59604
1.01836
11.8474
42.3854
3.14966
23.5987
436.124
-12.6776
-30.3014
-28.6266
-28.6453
39.8055
6.67885
46.6881
9.64631
36.5099
-35.7864
-3.14125
242.922
-5.26757
7.05802
42.2455
12.8178
-9.52359
23.8015
-6.89103
20.3869
10.0769
11.7171
14.613
17.3385
-4.77767
-37.3359
17.5221
128.493
-10.592
-0.242547
30.9462
10.7784
17.3904
-21.5578
-2.69677
-14.5257
-30.7904
17.8888
77.4422
-0.352372
11.1279
-33.4138
52.1008
33.342
19.759
3.52574
25.9029
12.6982
50.1202
63.9372
62.1827
5.56571
10.7483
17.4873
-21.1303
-15.5268
20.1278
9.48995
9.70041
-10.0874
16.7973
-4.55996
26.2025
-55.4641
7.72638
-5.12341
-11.1654
133.183
-24.2174
6.27768
-23.3068
-2.78695
-22.9547
9.98838
-27.18
-4.57084
67.1348
32.2387
-3.16347
8.31676
35.8852
-5.30285
23.376
406.299
22.3997
26.9516
46.5176
5.20197
52.6928
62.1827
5.56571
37.6542
5.12605
-22.086
56.6721
15.266
17.9233
12.955
46.2447
-14.7726
30.8528
94.9163
19.8029
52.4394
1.54392
0.230116
-13.7009
34.232
26.3159
39.9918
17.2422
-25.5079
-25.6059
41.3541
28.2305
36.4518
0.14544
45.6331
17.519
22.2462
30.9462
25.771
345.352
71.8326
38.5327
15.4593
40.3775
38.0868
-5.97457
54.2314
74.3036
17.4306
15.5383
26.3183
13.8331
59.6361
23.9426
69.679
35.5508
136.98
1.37792
-7.07483
2.27682
36.0574
-0.817411
20.4512
136.2
34.6009
3.08707
295.291
-10.4865
29.6549
5.85231
39.8542
13.1974
21.2511
28.8948
11.62
24.0311
43.8127
11.4396
57.8656
34.3642
22.6135
37.6008
216.362
41.3749
8.90438
38.0052
47.4697
24.8297
2547.92
38.5035
30.5905
220.787
64.9332
23.7452
56.1722
49.2897
17.4124
35.5181
8.51463
105.551
41.7463
2.33148
25.5188
74.3642
83.3394
51.7097
-2.4079
-17.3627
-37.0599
7.01201
43.5537
-40.1728
442.116
-8.10321
289.474
269.204
9.04018
18.9708
-21.1971
19.2394
8.13263
-17.9569
2.24971
-43.4353
-20.4195
-30.2155
7.03196
-10.6868
15.2682
43.2851
13.9764
-1.06322
-30.407
-44.2486
27.8049
19.8024
-8.31383
18.6482
8.57874
20.3332
103.193
-2.15868
20.3722
-4.66102
-21.0807
-5.09836
-19.6838
2.92542
-0.470237
-9.23863
43.1886
37.1498
7.14389
20.4982
26.5149
36.4945
-11.6174
2.89243
-9.59272
0.603002
8.89071
-14.7736
34.0718
15.1654
-8.96713
-13.6146
-10.6237
-35.1858
-48.323
74.4784
-16.4164
53.6844
18.8603
5.55292
46.6436
61.9688
-18.6212
15.138
16.585
-19.0253
-6.08815
9.89417
-21.8707
-6.5653
-12.0671
44.1723
57.2441
-18.1352
23.8054
-28.4634
-37.5979
25.5778
-23.1065
116.756
-26.1556
1.45384
28.4496
-26.2934
10.9281
-9.88593
-8.03054
44.4933
43.377
53.5305
36.8744
-3.52818
19.9537
49.788
63.6838
24.9938
33.8527
57.0665
0.14544
40.0109
58.7485
72.846
46.3857
30.5089
27.1679
53.5252
21.0815
27.3057
51.6219
-7.84864
33.6167
25.5778
3.13045
54.2981
9.93432
13.1998
37.1473
-6.04242
52.6928
13.062
9.77353
-36.1034
-6.87558
-3.34537
26.6871
-6.43961
27.9475
34.0633
-6.33928
-0.0692812
-10.9684
26.3621
17.7692
-18.9198
-3.14125
-14.6379
-7.93451
29.127
125.262
141.339
-7.12062
20.8099
-10.6134
7.62092
-11.1249
58.9406
8.15175
-1.22165
-33.9757
8.90438
-1.35023
-1.25602
4.67909
-10.193
15.4593
10.4391
-2.72597
0.605489
12.7661
11.1279
-24.452
5.70353
-1.15943
18.4066
20.8337
37.8199
7.43977
-1.70119
11.6476
-13.6146
-31.2384
45.399
5.13794
77.2869
-32.6765
-24.5264
21.8818
-36.6136
1.21301
-7.53068
-88.6635
-18.2419
-22.4098
-38.719
-8.99469
270.471
57.8682
6.09493
72.7091
76.1753
54.3247
25.9863
46.7255
39.0897
8.58714
-13.7879
-5.33986
-2.28471
11.999
106.516
44.16
23.5713
477.605
1.99307
-6.84385
-5.86475
-11.7104
-5.09836
-55.6039
12.2958
19.2075
23.5575
10.3925
0.605489
-2.43155
-9.48687
-2.53314
26.1871
-5.05821
-12.5727
7.40714
20.2807
-19.1609
-7.97588
9.58926
9.70889
-27.7078
-34.2293
-25.6162
-18.3192
-38.9526
1.38981
-7.04612
4.0216
384.02
-13.7254
-27.0488
-1.90848
2.10418
20.1765
-17.7246
-17.1673
-26.7983
65.3645
214.776
-4.91562
19.2134
59.5906
22.0237
-11.9999
35.5841
164.667
15.5076
18.0712
-22.6968
-13.4245
57.2837
16.049
44.8851
14.2009
20.7337
50.3152
-17.1091
-6.53508
18.2747
4.36618
8.42723
17.918
-10.7776
-21.4201
17.8888
49.3312
-26.5893
-20.7313
33.0741
-0.0497787
6.18619
-14.4467
42.7695
7.07604
25.6385
15.8731
31.095
-23.922
-0.316344
37.9341
44.4907
21.8252
10.1439
30.3151
-21.3318
13.0492
28.2362
-20.7939
10.5375
-18.386
-4.18638
3.82712
-18.1043
-1.49843
-26.5687
130.02
-24.1677
-9.60079
9.92788
-5.15025
148.327
-9.18879
28.9689
532.921
-2.93729
-41.6514
28.7823
-14.725
-23.6339
-61.2132
-22.3693
-1.02954
7.6417
19.3961
19.3931
12.8759
29.0722
-15.4585
-6.97243
-23.4319
31.0364
-51.4051
1.02216
-64.2757
-28.2275
567.792
14.9034
-16.7853
3.32791
45.1965
19.0792
-0.0564921
22.6617
-16.4634
-21.8681
16.3823
19.1908
-3.47466
-21.4321
-22.6523
-21.2217
-39.1354
-25.3692
21.8277
-11.0143
-41.8119
-10.7456
11.3234
-4.98583
2.65784
-20.2391
14.7621
-11.0629
38.3393
15.679
15.8034
47.523
-20.3472
-10.718
-23.6339
-53.7169
97.5761
25.2074
36.6633
4.40055
52.2313
30.9462
6.14603
21.0815
34.7553
47.4571
121.257
-5.97457
7.37973
23.7452
56.1722
30.549
22.5701
-1.15943
52.1398
48.3055
7.01665
20.9533
-7.55276
30.1579
0.403198
-48.3043
28.3845
-27.0543
16.7031
38.7484
0.21995
3.08707
-15.8044
29.9506
18.8196
-6.85989
15.7763
-35.2316
29.6533
-12.4093
50.795
7.26581
17.4241
-35.1353
19.0163
-9.18879
49.5837
53.1603
19.5515
3.32617
34.4045
-37.3275
-38.6264
65.717
434.903
36.4518
21.2702
-10.1884
-28.3535
38.4425
-11.7104
9.89417
-3.13009
17.7976
27.2883
6.69093
36.2127
-23.0463
5.26983
22.3723
3.08905
-1.92384
6.18619
-14.4467
-9.289
-14.2779
20.2807
7.01665
43.3224
21.0179
-62.3403
-31.2384
-42.6821
7.94641
-3.91164
23.7559
-37.2614
-6.28326
-49.8419
-1.64395
-64.3007
-16.7876
8.13263
22.3355
12.5571
-5.01697
10.5025
5.1579
9.92788
-1.40212
17.1423
-50.4182
40.2133
0.913854
-40.5005
-28.417
55.4096
-4.56569
61.7517
19.8231
29.7035
67.5854
40.9448
25.0573
56.6931
0.618045
6.55316
1.05136
-10.1757
2.89622
15.598
6.93878
-4.1005
-11.3609
36.8222
5.00452
16.8168
17.4306
-8.82452
3.65901
86.2884
-23.6482
16.5326
29.5648
-22.9684
13.3374
-22.5453
9.77353
-30.4812
-14.5711
-23.9601
-2.35832
24.813
48.5622
-8.10321
-5.40225
-12.2507
132.247
44.9432
-53.59
-32.1893
17.0967
4.24692
-8.73396
-14.2088
-23.9872
-34.9763
30.1097
163.163
2.71859
2.01951
32.5146
-23.7104
32.8203
-3.27705
26.2309
39.4697
20.1445
22.5739
-13.45
-16.4871
0.584661
17.6871
14.6013
6.47011
16.5326
-37.9015
391.899
15.3311
-39.4119
5.79507
-37.9775
-23.7422
-29.5823
23.8786
32.1326
-5.78571
9.70041
32.1351
9.49553
40.258
23.2467
7.16612
37.7114
14.4101
77.3355
15.0715
12.0282
9.74597
-4.07994
19.4498
0.19518
-4.89322
15.1172
9.4898
58.9406
19.3961
55.404
-3.09572
29.0722
37.0154
-10.7206
28.729
34.6642
68.5177
30.4519
29.1797
21.6369
68.0719
-7.11672
-33.1485
-19.7942
45.2555
-31.5398
32.7464
22.1158
16.4754
23.3367
-6.4779
-33.9556
60.5731
2.39087
34.1906
16.2681
-46.9081
22.892
-18.12
-29.5636
-44.5748
1.38981
-7.04612
32.1326
-11.4079
3.08707
10.4326
-7.53068
287.49
3.41798
18.9708
-49.3081
-1.37528
-13.0395
-19.9784
-23.5791
-18.365
117.734
-4.91302
-38.6264
-61.2132
1.99873
-7.37679
-8.52581
-21.4063
33.4516
20.7337
41.9239
46.8758
2.34515
-6.0354
7.02603
-26.1052
41.3146
18.4091
-5.24265
-25.6523
-12.8405
-3.42878
45.8648
7.12322
-11.6356
76.7476
24.4442
-14.2779
87.7471
1.45384
682.379
55.6235
-12.2379
6.96243
4.36882
6.02496
31.3749
35.8807
8.55292
7.33276
5.01525
-30.7021
14.9232
13.2437
45.8802
71.0354
11.8513
23.6559
-0.438246
24.0622
-5.01697
13.3136
31.6287
46.3874
227.32
38.3393
-8.64135
46.9763
3.8676
45.8221
73.7441
68.5224
135.585
35.3647
30.5089
40.2864
8.54762
2.9428
-12.0963
32.4646
20.0572
-7.84864
9.2538
43.0537
41.7934
26.3183
22.1548
-0.420225
37.8199
-15.049
13.2913
-22.9849
8.11695
-14.5711
39.6289
-12.0618
22.3253
20.0078
2.74182
36.8203
42.2917
-5.95235
28.3411
11.7432
-9.29135
24.9992
58.8798
-0.331803
0.19518
39.1249
16.4023
45.5351
19.2126
45.2533
42.1433
26.9234
62.655
27.689
-3.59429
9.6379
-2.52876
23.2178
58.9406
28.2564
270.521
59.1521
433.562
-20.8573
122.775
24.8867
10.3013
27.2883
0.466796
47.8738
-15.55
12.7661
26.1204
24.3131
34.2972
30.5309
26.3183
-27.3964
77.0556
49.0643
5.56571
13.2913
39.7586
21.2354
15.414
6.02496
30.4352
-5.78571
57.4891
-12.8985
15.8603
38.6943
36.6695
67.432
39.0252
37.7114
-17.449
32.3579
28.8948
7.16446
17.5758
45.1728
33.5027
2.34601
49.0014
0.181536
120.854
57.0328
11.3982
0.267568
6.14859
37.2989
0.0508432
40.0844
46.9763
-9.25086
58.9406
22.6342
40.0109
59.1521
109.657
45.5014
8.42723
32.9105
11.7112
38.5035
43.709
16.5142
4.06748
53.3611
5.23097
-10.3965
-10.226
20.3923
32.4621
24.8797
45.435
34.0718
-0.0564921
6.24289
-27.7082
5.13794
-32.6765
11.5745
30.261
15.1177
38.3839
-17.0457
-19.0708
11.4745
-36.7523
-25.6059
-12.9938
-7.37679
-11.099
63.4367
56.341
35.3226
35.6314
-2.19305
11.2383
-3.63381
26.3221
-5.03754
12.7454
16.4754
-2.90022
14.1368
43.7065
19.2575
191.612
46.2532
42.3394
12.5846
32.4798
-20.212
33.2489
73.5387
35.8807
285.915
20.0078
-16.7414
47.7543
-21.1971
77.3355
33.8122
6.25857
4.53191
20.9904
37.1495
26.4321
20.1504
34.2907
-1.40212
11.5201
32.0407
55.2059
59.0099
45.664
43.9144
16.4446
30.6564
26.5045
-8.15096
0.52639
31.6767
-2.64277
35.0667
3.59318
19.6351
10.848
37.4683
256.252
6.33658
24.8826
4.94117
-14.2528
26.8068
7.02902
-4.89322
24.4875
5.74167
727.283
43.759
51.561
111.978
-18.1226
36.5382
46.0289
52.9406
53.5426
59.1182
47.4571
3.19064
3.39576
54.2314
29.326
103.024
45.5416
-10.6986
63.6291
30.0664
-38.6408
54.0139
20.1945
37.0017
15.2115
56.5605
9.31384
19.1439
16.3705
15.6132
-5.20076
-7.09351
33.2489
-1.42392
11.5179
1.05666
16.2055
40.4176
56.1876
5.03979
51.0986
19.1163
145.845
40.0646
65.7875
35.3768
151.335
83.0165
77.1124
62.7021
-1.14509
11.3639
53.3184
35.3257
33.8522
55.9374
-7.02519
-13.4375
6.67356
13.5853
27.2591
-31.2536
-64.2757
-34.0856
50.4832
10.5853
-1.92384
-3.18414
-16.3208
16.7775
-26.1556
-8.65569
-19.1609
394.948
11.4633
-22.5453
2.49476
-46.4302
-20.212
-18.2905
34.9437
7.61589
-2.59115
84.2637
26.5129
30.1103
-10.6375
19.9078
25.7987
68.4824
29.6844
12.9652
21.9274
-20.0095
18.5128
-9.17515
-22.7193
7.96821
49.0014
-52.2923
4.66199
8.16762
-40.9619
-13.7732
-6.86529
16.9913
-5.50273
-1.02954
10.0258
13.7709
-33.9757
31.0364
-12.0497
21.6369
2.47956
-9.7227
3.6316
-11.9035
-13.7361
5.57242
8.06026
-25.6911
335.369
-24.2815
-14.2779
-2.29429
-19.2203
9.58926
35.9458
674.607
0.172874
11.6476
-6.11834
-38.7347
-35.1858
-50.197
30.4352
26.5104
12.5115
-27.2432
-4.40919
-21.4266
16.8322
-34.8494
-45.3077
18.9708
8.78793
2.37285
169.302
606.107
373.315
-15.3243
29.7546
-12.6465
30.2607
28.9689
-29.3541
723.514
53.3184
-20.4693
-6.84078
19.7967
-6.84385
18.4981
40.3166
-30.451
274.137
11.8624
29.1623
-10.7776
-4.55346
-2.72597
-41.7869
5.50566
14.3335
-3.79791
17.4306
221.686
-5.71132
-14.9112
-21.7742
-0.334031
-7.91649
15.2115
2.21263
-3.80462
-8.96713
-15.4887
7.17992
21.9732
325.553
38.8685
-6.28576
11.364
-13.8355
20.5454
17.1426
33.8584
-32.4415
9.86912
-7.41728
-16.2302
30.7688
-5.24656
-19.0725
17.5758
3.51767
16.4023
-8.89839
35.8829
-42.4725
3.8676
200.671
21.2702
-6.44023
-11.4869
-9.83628
14.0494
17.918
-5.1554
-17.6719
8.10175
6.93878
27.7586
18.0816
-13.7361
-1.96319
5.70353
-21.7742
37.1473
-4.16836
1.39445
17.0855
-3.80462
22.6617
-5.219
-30.4812
-6.87558
37.9028
1.38981
7.94641
-19.5581
10.2381
27.4499
34.4911
-9.70048
37.7114
-34.3156
-11.1654
-14.2088
-12.7428
-7.82807
103.269
-0.230459
-4.21243
21.1723
-12.3895
11.3691
32.7036
-9.22489
50.7188
14.7079
31.8833
0.471079
-19.0596
50.7141
16.9983
20.6999
42.772
-18.3611
17.6871
47.1296
32.1785
58.9833
42.7305
23.9716
50.6811
-4.90756
3.26851
43.3224
18.6842
4.15133
-5.20076
2.27682
29.5008
22.9389
18.5772
16.2596
-29.7651
6.83521
-23.3006
3.71372
-10.4865
-2.20421
7.72638
-43.6859
-3.24935
25.1466
14.6607
6.33138
7.03196
38.0389
9.84228
-27.9295
176.793
33.8578
5.74167
28.9555
24.5083
60.6256
-8.71791
-5.86475
-0.912883
198.185
8.0201
6.24024
14.0494
10.4217
2.9428
-21.1722
-3.86467
31.2
-2.49175
29.9353
19.3047
-10.6986
320.376
907.763
5.28817
-4.16836
1302
-7.27734
26.5755
-26.2934
-5.44932
26.6401
2.2955
-48.323
-13.6027
-23.9127
837.981
16.7031
-26.017
21.4825
39.321
24.0327
24.593
32.3579
20.6937
26.8733
304.382
26.6126
22.157
11.9536
0.19518
-33.1022
13.2431
7.61574
0.844524
60.1156
11.8999
12.8759
36.5684
-6.08815
-21.5578
17.918
-15.7979
4.35362
-21.1722
1.75753
25.5778
-24.9805
419.741
49.2897
4.29394
3.65901
7.57759
0.714639
10.9104
3.32791
16.387
-9.42682
39.5283
21.0179
-37.9775
-18.12
-3.29798
24.6363
-38.2987
14.829
23.7559
-16.6466
0.867752
29.324
21.677
44.9432
68.2243
9.04018
-43.6859
41.7282
-4.98583
19.5244
15.7017
52.2434
33.2689
122.372
-18.2687
-33.5517
0.857943
-17.8268
17.553
0.810843
-8.64135
-46.2207
176.282
28.9555
58.7515
19.7967
2.52648
44.0647
13.6423
-38.4244
-17.6719
12.2666
0.605489
666.61
-5.97457
16.2075
-36.2249
7.44649
8.06026
-18.1949
16.7775
-16.7853
39.0214
-2.29429
17.0855
67.8049
-31.9156
15.1654
-20.2115
-1.25338
8.88608
16.7031
-12.0562
245.468
100.083
28.3411
-32.4415
17.3654
-37.4023
11.8808
-2.96436
0.375641
-2.20587
21.3239
27.8805
10.7801
24.9204
103.546
13.3
30.8989
11.9308
28.9218
-9.79229
8.16762
-7.34242
-1.6065
1.21937
0.52639
5.67304
8.60162
-16.1376
30.6405
32.9152
-19.9623
38.4425
-30.451
2.3979
-6.44491
-8.90353
-12.0497
16.0147
-23.0463
-35.9596
7.37973
31.2
-17.4843
18.6909
-23.8171
18.6515
35.2732
-4.16836
1.39445
1694.37
-1.93056
-11.0715
19.1439
-5.00151
-17.3508
-16.4164
-25.1803
-26.4004
-17.4735
-7.22029
7.62147
-13.2976
29.2781
-13.7009
39.4344
19.377
10.1541
30.3607
18.4089
17.5758
31.6287
14.5282
49.2833
11.7163
32.773
41.9159
53.2847
14.5706
41.9008
225.042
22.7564
-13.3265
36.6689
6.6787
27.3194
23.1412
1.63152
45.9388
113.852
36.1311
11.8624
11.7112
12.2666
23.0943
-11.8019
-19.093
1.21499
27.4933
-23.8171
37.3922
1.95539
0.714639
18.3204
-19.2203
-5.40327
20.9533
28.2839
-12.7153
-22.9849
-20.1933
-35.2045
6.07235
-12.0618
-26.4004
-43.7105
17.7343
19.8029
16.8322
-40.4716
-34.0633
9.60045
-39.9378
7.99505
221.219
-21.8524
-29.2013
-37.1057
-4.07994
21.3239
-3.55295
1.64361
30.5426
20.8904
47.0332
4.60608
0.913854
-14.3061
42.0403
5.20023
26.9083
-12.9646
2.15641
18.33
66.347
45.1459
77.2332
56.0542
34.3346
45.0993
38.2778
19.2813
49.6497
8.53549
36.0489
-7.71892
6.84717
1.45675
9.00316
6.09198
-19.9156
34.2468
34.5199
6.55463
-24.3214
397.193
-12.6145
14.7178
42.7975
28.0185
-25.1545
30.6375
1.63152
23.45
10.7784
13.6423
25.4142
-16.3998
-5.01671
-19.093
-9.48687
119.281
-43.7212
41.1797
-6.95046
-25.5223
5.28817
-39.7756
7.01665
26.4098
-23.9597
1.37792
8.11695
36.0287
-0.484254
9.82048
34.0067
8.55292
213.48
6.88932
-22.2688
-14.1248
-23.1499
-11.2788
-2.08212
-24.6689
17.9231
48.6332
25.9554
419.91
-17.1512
-6.80178
-16.3955
12.7053
18.4217
-1.88014
31.9734
-4.21837
15.1242
39.4405
6.00174
0.584661
17.6871
-29.6657
40.8564
1.48284
8.34417
34.7516
-24.5853
-10.7276
19.1981
30.3236
-5.67869
7.66914
-8.74964
-2.38966
-6.15647
57.4325
30.1047
40.1289
118.396
1.15698
11.1751
4.02411
28.2362
40.258
-2.05322
-16.2597
14.2856
-25.8823
38.9171
-3.11176
-14.2088
7.87191
-7.30108
18.5102
23.8986
17.4241
-8.89839
24.6385
-14.811
36.4181
-9.79229
-25.9694
-30.6397
-25.7105
29.8027
-15.7612
-6.76728
645.31
28.2357
11.8999
6.67824
-31.2067
31.6166
38.4425
-22.9547
-10.7206
-16.2486
-0.943104
8.54762
-13.9238
4.77029
13.724
-17.4241
-3.86467
5.57242
-14.4467
9.28121
-26.1556
-21.7742
-13.5387
-0.479619
2.09299
-5.67869
-3.57526
-12.7153
-52.97
-18.12
-44.5561
-42.7008
-7.98052
2.32421
-18.9042
-36.2142
-29.7651
-7.22029
20.7399
2.48095
23.6559
-14.6379
29.8318
-3.37249
15.7017
-14.7973
7.26581
-15.4568
19.2982
34.5911
17.7804
-23.1435
13.6449
-7.44542
25.6964
17.6359
-5.95779
-6.43748
-17.0215
25.2573
12.0409
13.6591
-17.0746
12.3061
-15.8101
9.27782
22.2072
-9.25133
-20.8993
0.0241503
4.21921
22.1698
252.993
11.7112
-13.9238
70.3626
18.1832
61.4918
26.1204
34.9482
39.3056
41.7753
46.7625
314.924
34.4478
43.7065
-8.85352
19.1981
29.267
19.6212
46.0875
10.7106
-33.2923
-9.68667
-28.6453
7.94904
42.6166
4.95863
13.892
-6.33928
-1.94335
9.64631
19.6433
-20.7939
-1.26718
40.5225
-1.51944
14.5543
6.63822
-0.300664
-28.2642
20.0533
-38.7502
163.239
33.5027
56.7795
13.5904
42.0874
44.0174
66.2787
32.67
51.2711
-6.76728
-21.8578
15.112
49.5702
39.5008
40.4114
41.8819
185.29
25.771
43.6274
23.1068
51.5307
31.0364
30.4519
89.1033
60.5756
10.6869
9.01796
57.9795
30.5309
50.5107
97.5328
-6.78163
14.6585
41.4484
19.0792
121.987
51.2205
2.2955
48.2415
24.4825
12.0179
13.4485
5.89817
52.5991
-0.971446
-3.92728
56.4521
8.78793
41.3084
41.8658
27.0207
34.1088
423.311
15.6991
31.1978
1.11857
199.509
-2.83428
-1.14509
-10.6134
-9.24567
-20.4953
23.3333
-27.9656
4.80417
25.0153
-0.465954
9.89417
60.5882
17.7976
-38.8886
6.69093
-21.1722
-9.7227
209.779
-0.617682
7.44649
-3.18414
-21.943
15.0739
-19.9001
-1.65514
0.33856
2.75461
55.4578
40.6956
-1.43318
-7.81261
-6.13779
4.15089
8.88608
-6.43961
4.61588
221.869
19.3716
28.2357
32.7036
0.14544
56.8775
55.404
29.7425
5.15624
13.6423
-3.13009
2.92542
-12.6517
57.2907
840.187
23.8054
-12.5338
-18.4213
14.0057
-11.6174
-2.26529
-2.90022
19.759
30.5019
-17.8601
7.17992
-8.01186
-41.7637
26.6897
40.5659
0.773525
17.1967
-34.4503
-41.2987
13.2437
27.1395
67.2872
-28.4411
5.85231
-11.8268
-17.9569
-46.1227
-68.7095
11.8968
1.63152
10.3315
-11.7104
-12.5946
2.49211
-27.18
-0.822708
91.0239
-19.2981
-47.204
-18.8572
23.7038
22.439
-5.07639
-24.2815
-8.65569
29.651
-37.9609
-9.03177
-24.4194
11.4173
11.6476
-16.2459
-48.3043
-55.8192
-15.4768
36.8178
-22.3692
2.64759
-10.9143
-28.8281
783.29
12.3066
6.38008
60.2002
12.5361
41.7282
34.3696
43.8873
15.3682
-7.82807
38.1905
45.1728
7.26581
37.017
131.742
39.8273
24.5444
85.1909
77.7506
109.507
61.5785
2.96494
-3.46579
-11.655
41.9841
-2.08212
-15.2986
57.2837
-28.9286
52.3813
4.83061
52.1923
378.277
-21.5276
10.7784
-29.4612
-18.1226
-20.5004
45.1093
502.335
228.305
-40.6448
68.6814
14.3748
20.5649
129.875
0.545806
48.6366
30.0664
23.2034
63.3842
27.6908
55.7424
56.4409
56.5605
18.6842
110.074
-3.12744
19.1621
43.5063
2.32421
47.9083
-28.417
76.0243
31.0416
35.5147
4.40362
-0.242547
45.9388
-19.2066
4.27197
-8.43937
17.918
81.0516
36.2127
-2.22644
-19.3583
5.57242
21.1787
-20.5334
10.7648
-11.0255
13.457
-35.6637
431.208
-18.12
-44.5561
14.4583
-32.346
36.8178
21.3883
4.07822
-1.94335
41.3547
-22.6679
-25.63
38.9171
16.0085
71.8509
21.9274
22.2609
4.88035
-6.78969
243.164
49.2833
-25.765
49.0014
-27.382
-33.6137
17.7111
0.14544
-3.09572
-17.1091
6.58338
0.523835
2.49211
4.67909
29.1623
-3.28134
250.273
-5.95374
-1.28941
4.56863
12.7272
-18.8298
-14.2779
20.1351
34.0718
63.8911
149.429
9.99102
-22.0674
2.27682
59.4859
28.5611
71.488
-4.56554
-0.163508
12.5115
23.3565
18.0796
49.788
20.5803
-2.99025
16.2842
64.217
56.301
32.4955
35.9829
20.2829
5.81738
55.9915
10.7801
98.009
43.5755
35.8829
30.1666
51.4577
47.7655
2.60305
63.8429
18.8601
49.5702
7.6417
51.2553
40.4114
43.7559
14.75
-4.21409
24.8867
28.729
19.6716
34.8019
36.6294
49.3312
1747.95
35.2549
42.987
23.7452
63.6685
58.66
8.04207
43.0144
2.89243
3.52574
52.9907
32.3165
49.8817
35.0088
-8.48979
-17.6308
-20.1738
7.17992
-9.88593
-39.8897
9.82311
6.07235
-13.9359
-9.53384
3.14118
-18.8099
20.7399
36.5099
21.2216
12.4115
71.5691
31.4209
2.89008
12.9652
-13.6799
-11.4722
-4.48998
32.5657
2.3468
20.2352
37.9533
4.47711
-16.2356
48.8504
17.012
23.1443
44.1596
-30.2276
30.9462
185.067
30.6031
32.7901
407.724
36.0741
32.8813
69.9459
8.81284
24.0105
29.8685
42.4444
39.3056
32.4049
9.28121
5.70353
-4.90756
52.1398
22.0092
58.315
4.85804
-30.3014
-13.6341
-17.4009
-16.4138
48.2388
23.6993
27.9475
61.2372
-1.65412
55.2157
72.4275
55.4102
-18.9198
9.97722
65.717
15.112
87.0516
33.8786
23.1443
134.115
61.8683
-2.28726
30.0994
16.3964
-11.1127
9.45546
46.5201
36.4278
30.263
2.19342
21.502
10.8714
336.941
-31.0112
19.759
53.0769
38.9352
56.4409
75.3012
14.936
255.046
65.9955
16.3705
54.9686
-14.5898
45.2511
-28.9284
27.9475
63.1113
15.2125
44.1658
46.8172
17.0967
-9.0157
42.6653
38.4973
41.0762
-4.30952
5.39435
-20.4195
-13.3489
-23.6339
-12.4875
0.12466
-46.7322
55.1924
15.138
367.972
15.6449
3.28218
-18.2168
11.8624
-6.5653
-10.193
-1.40727
8.51842
0.605489
-51.1573
338.854
-18.8572
19.9557
-0.617682
20.5649
0.0813279
-23.6482
-11.6646
8.89071
20.8337
-24.4194
3.92101
24.7661
-22.9849
-29.3644
-25.8155
-7.98052
26.6871
26.5104
-15.8099
-13.282
-0.606949
-46.6317
572.458
41.3541
11.3639
-9.22489
34.3887
-15.8106
-4.96978
20.3722
13.7365
0.930962
4.21493
8.565
32.8813
16.3091
-19.093
7.37973
-15.0423
11.8084
-6.95046
13.0293
15.0739
-1.15943
402.59
-9.79056
22.8274
33.9061
-16.4634
32.4798
-70.8118
30.2585
7.33276
10.6374
-37.2614
92.697
-6.43403
39.321
-57.3382
20.2846
32.0892
-2.45647
36.106
-11.1654
210.532
-29.2013
0.375641
-22.8206
279.945
9.56551
-9.83463
-33.0042
-10.6134
28.2357
1.99354
2.71859
-12.973
14.1745
9.12778
34.6944
-3.2243
6.64436
41.8349
3.19064
14.6402
97.3349
5.57242
-1.31008
-8.82452
1.45384
7.01665
9.70889
5.79507
-18.3375
-35.1858
-59.5674
-22.973
0.450149
6.67885
-39.5189
-65.3724
-8.15732
-4.55996
35.5728
-0.330147
20.8448
-38.0637
32.3579
3.82712
-25.6006
-36.6975
24.7385
65.2605
-12.4093
-18.5455
-9.60079
29.6056
5.15711
12.4571
19.8592
-19.0467
1.06169
46.0341
-7.35082
11.8968
-0.242547
-15.4585
23.9497
3.74206
15.1069
23.8926
1.06873
23.511
6.22769
312.412
-7.6128
16.2075
-41.8471
-16.9164
-3.18414
260.104
23.3367
60.5731
-10.787
58.315
43.2764
36.0105
-1.25338
17.288
-3.34537
22.0045
45.4277
104.13
44.8141
36.8744
-9.15038
4.61588
23.551
12.0023
31.529
25.6545
26.7357
61.9232
58.7324
-1.09029
19.4498
48.9209
46.6212
58.568
62.1199
64.5762
64.5291
-10.5154
-12.4875
45.1022
28.2305
32.9416
24.4819
-2.15868
28.5821
-0.413198
136.801
-3.28134
585.314
-4.30562
-18.7904
7.12322
-4.13936
124.536
29.1294
34.3362
4.26494
7.95368
34.8891
0.172874
-1.47087
3.25199
-3.12744
29.5008
11.6945
80.8583
25.4195
13.9862
59.3091
-8.61245
20.2846
52.704
12.5361
46.9306
45.614
32.6429
-7.82807
7.69144
25.7726
24.8348
19.0163
-1.69253
10.0013
73.2132
-10.1879
-0.0925089
10.4528
7.61527
-2.15868
-21.7943
75.4865
30.916
55.3993
633.901
17.9353
79.7329
32.4646
29.6327
65.5425
43.0144
35.6886
57.762
44.5574
20.1351
22.7077
35.9458
23.3693
19.8506
5.08836
-5.18131
3.21386
27.4474
-20.4951
25.1364
-4.46522
1.80478
37.7573
43.2287
29.0136
-17.1967
-11.0143
-32.4415
-14.4937
-42.4672
-10.8688
-24.6947
7.26581
-10.6868
-53.876
0.181536
34.647
-1.18763
23.2996
-11.6664
-31.7053
50.8674
-30.6397
-6.96987
-0.182389
-61.7933
-30.7538
50.9963
12.9507
-5.02076
-18.0117
-36.8503
-35.4826
-42.9841
-6.65174
-27.0285
25.9554
-1.75506
-11.529
-10.5499
1.89822
-24.8288
64.2421
-5.00415
141.486
36.6586
51.0666
32.9279
21.2202
-13.676
-13.4708
20.4982
31.8093
9.93432
-6.95046
1.78494
343.669
44.498
33.9521
32.1977
2278.81
22.892
54.7507
28.5611
52.7473
-6.43961
18.5772
29.3781
4.61588
21.677
219.231
-12.3606
22.1586
-19.3231
11.7432
37.5603
6.25857
38.2651
19.1163
22.684
35.3768
68.8761
66.1499
37.9533
58.3717
-3.5666
38.3393
36.5211
53.1603
10.8224
32.1267
136.152
9.89672
65.6432
42.3348
55.6814
68.2357
38.5401
31.7042
702.634
27.7146
48.7127
31.9613
63.2229
-1.15968
-10.961
8.22525
13.7494
50.7244
11.3898
62.4997
24.1203
45.9388
3.28218
-14.3745
19.6716
36.6586
-21.4201
23.511
25.6794
130.832
57.9795
42.4444
-0.617682
13.0687
51.1638
34.279
43.0144
30.0664
34.4478
93.3693
18.3204
42.6239
39.5743
59.9136
45.1505
-0.496144
7.9177
5.13794
43.5537
41.5029
2.93072
14.829
76.2298
-18.5207
10.2381
69.306
-14.2635
5.74167
45.8221
55.0034
32.9152
17.5611
39.3795
2.34515
38.9422
12.7995
7.61059
-22.022
31.0072
4.35362
-39.9129
5.26983
-16.9831
-7.54604
-10.6804
-16.3208
-29.9037
4.46277
-22.909
-9.84995
13.457
-15.049
-44.5744
-37.9775
-36.8606
2.32685
33.2463
23.6993
0.773525
9.59028
6.48995
23.7018
-4.55996
61.8098
0.757884
13.3486
-4.33054
8.22525
28.2357
15.112
62.4997
34.3856
14.75
11.2685
16.8605
-36.0775
2.00577
46.5201
-16.4871
-8.78567
-1.05357
-19.3583
21.1787
-10.6986
-39.2741
-22.909
-26.7165
11.4633
45.3161
-30.0415
25.7031
-10.8035
16.5503
-0.515597
-9.90461
47.3044
192.542
-20.4951
27.0105
20.8347
21.4825
55.5609
29.1732
313.727
1.54392
16.2842
54.8467
21.2511
12.0282
9.74597
29.6533
34.4424
11.4396
12.888
20.1504
7.96821
17.0481
51.4577
58.9069
10.8224
40.0267
-18.5868
-10.025
6.14859
29.8027
-28.8797
55.6814
49.495
35.2717
61.6892
55.2424
12.9779
33.3368
52.576
-1.24309
17.7111
30.1305
64.3737
23.5448
6.27461
44.0647
18.2747
38.0052
43.7216
40.4067
1487.2
-21.1722
18.6241
44.3185
-1.92384
24.9268
9.28121
18.822
13.8331
7.07604
35.8262
88.4197
22.4323
30.1579
-9.86648
28.7317
-1.45263
17.2694
54.6214
41.0659
49.9928
5.84215
38.6943
43.0691
13.8763
29.6549
50.8299
-4.33054
39.8542
7.57525
41.8658
17.6504
19.1163
37.1495
-15.7344
45.6842
-29.5123
20.2352
7.03118
-0.661364
-8.30864
14.175
68.1188
51.1236
17.4846
45.9086
4.21493
32.9279
36.2127
10.6869
224.771
49.9407
-6.95046
268.073
-4.90756
27.777
363.149
22.0092
47.0706
64.0568
-0.0564921
18.9135
26.6401
30.4065
7.89902
20.1305
54.7981
-0.817411
22.3253
51.8669
-10.3766
27.4499
31.0473
-25.479
12.7883
472.495
3.16573
32.3579
0.636369
27.0207
7.87191
25.072
11.4396
11.4259
-18.9487
-20.9208
-0.812374
-32.6767
-11.3369
-17.6582
29.7035
7.61527
25.9523
73.7831
324.238
-5.15112
-13.4375
24.4772
-14.5257
-17.6719
-2.53314
-7.17691
17.7538
-15.8482
-9.59272
41.8325
575.855
68.8608
13.062
17.2698
2.31495
1.55772
-11.7787
8.88345
38.6918
30.7586
15.3226
-4.46522
213.92
35.7325
27.1395
14.8134
2.48095
4.91528
16.4283
44.6769
-24.5161
18.5128
36.7395
43.5763
18.3612
10.583
12.8679
-2.00026
-8.27946
14.3231
-6.96987
13.8474
48.8504
22.6083
36.4518
18.8861
70.3965
25.0153
29.7425
24.387
22.0756
7.17728
-8.31897
-8.3016
10.3925
-62.4017
-5.97457
-30.1016
-11.8621
7.44649
22.1158
18.3494
-2.90022
5.70353
10.085
52.6928
127.775
45.1505
36.0105
-9.86648
24.7656
342.47
41.6796
36.8178
8.26979
34.0633
-15.0618
15.2685
13.0841
-42.3456
-11.5745
-5.12341
7.57525
-4.83842
-38.6264
-10.6134
15.1172
-41.11
38.3258
-1.72863
13.7739
-15.8106
-17.1512
-14.298
13.1426
9.84141
10.8312
13.1124
18.855
-6.09243
15.1242
23.0943
31.3016
42.7511
100.54
12.5008
52.4241
47.4156
35.5181
50.6811
18.261
60.3087
11.1879
26.4098
-3.34493
-9.86648
-6.87558
11.6658
-12.7157
38.8711
5.45869
38.7484
-9.15038
42.0972
12.3066
12.0023
33.403
529.778
62.343
17.503
28.4866
45.6868
9.56551
35.143
55.2059
42.1433
17.553
83.2698
18.3187
70.0118
-7.2287
1.21937
114.949
65.717
7.61574
53.3184
55.0034
79.7668
-3.99068
43.6274
41.8475
12.1754
2414.85
27.2591
38.0868
14.876
49.9407
46.8019
43.6675
31.77
41.3108
23.2034
-5.10539
32.3165
38.7569
-6.61572
44.2134
310.779
-30.5193
12.6316
31.1956
19.5142
26.567
-35.3873
-25.5079
20.5222
22.2072
10.9598
46.8758
31.4459
9.98838
77.7677
418.384
-21.4201
19.3461
-23.0463
-17.219
14.876
19.9557
-24.9805
-0.0497787
-46.3058
-4.77429
19.759
112.222
482.238
11.7612
7.95368
51.7557
12.5846
-27.6701
7.17992
63.9917
14.1751
59.8066
16.2596
11.4643
13.9862
33.0721
29.1732
67.432
27.5286
32.3579
268.628
49.5095
17.2422
3.41633
38.1905
15.1877
72.6243
43.6611
54.8199
28.3867
13.3
45.8355
8.22525
-6.86529
31.9786
58.9406
55.0034
49.7818
12.8759
55.3091
20.1488
36.1311
32.4772
23.4198
38.5327
71.6813
32.4646
5.06471
15.2705
4.06748
28.9982
1.50102
-32.2504
-18.9631
30.5881
-7.03885
10.5263
18.1422
0.880541
-12.0086
-21.8681
6.04363
300.253
23.8786
37.9315
11.5179
16.0492
20.4512
135.153
-25.3692
6.68443
37.4469
2.63195
31.6511
9.06428
47.9133
-13.936
86.1145
33.4516
27.293
-27.4586
-11.4869
-21.5276
-31.3353
-23.7448
-27.18
-22.022
-43.9089
23.511
4.35362
-24.7152
-7.6128
4.96312
-30.6027
-16.9164
-9.45946
609.153
-34.8926
10.8242
-8.48979
8.60617
-19.2563
37.9341
55.7351
32.6326
37.8114
-11.3137
26.5129
16.9918
73.9912
10.5375
-9.0157
-11.6826
16.0085
22.1881
6.93487
70.9867
31.1173
-10.5378
19.2134
-32.0672
-25.6059
0.12466
13.2379
3.89357
30.9462
-0.465954
21.1386
2.49211
4.67909
6.67356
-10.7776
-15.7979
25.385
-2.43155
-9.48687
16.2075
-36.2249
13.0687
-16.3026
-20.0689
-11.1631
10.9104
29.5054
15.3311
6.0254
-23.9414
-14.5898
3.26388
161.62
-12.0618
12.5115
-35.3873
-6.62851
19.9537
55.4102
-64.8344
-5.95235
5.85231
-15.5749
6.12099
-1.79508
4.3845
71.9983
-23.9872
-18.0315
-18.5455
-5.85266
-1.14509
6.25318
-11.1249
-26.0915
19.3961
-10.592
-18.9832
32.8203
-9.83628
-29.367
-0.822708
-23.8961
-8.3016
1286.63
23.0943
-0.116534
21.8297
-0.617682
-3.20233
29.8959
-14.2779
24.0288
20.1351
18.9596
9.70889
-5.67869
26.4098
-5.219
-18.3192
13.5686
13.3919
-0.817411
-22.6523
-2.48101
-9.15038
8.70927
6.68443
3.41798
-39.9378
9.86912
22.5678
-14.3562
6.40598
-13.4503
-29.2759
18.2764
285.416
9.84228
24.6385
34.5911
60.6566
17.6774
11.512
187.224
-24.312
5.08165
19.51
12.7829
4.80692
2.76851
-9.51091
24.3498
13.2207
-44.2632
-29.7017
261.671
15.5122
-14.2528
138.214
-39.5933
8.94689
12.9682
156.529
-19.6362
27.0652
-49.1588
133.721
-18.0117
-46.2207
18.8653
-12.999
-1.02954
17.9226
306.125
-47.0942
-10.2832
131.708
-5.00415
-6.5653
6.67356
-23.2941
-19.5926
-5.30285
14.0057
33.3601
0.847908
44.6436
27.6908
38.8758
52.8124
-0.0564921
32.032
37.8845
1.37792
-8.94889
33.2489
60.4203
60.2436
1.71056
57.4891
33.9531
25.2306
2.15004
30.1103
19.6433
-21.8819
8.66341
-9.0157
44.5393
165.934
11.0363
-40.5985
-9.24567
67.5859
15.8371
-16.7212
0.655484
-23.3068
4.44262
-5.15112
7.08307
3.74206
3.86246
63.3867
-17.219
1.75753
21.8297
-16.3026
-51.928
-43.0222
-12.4038
-9.70436
-8.85352
30.4425
49.8817
-14.112
1.34023
-48.2848
3.43179
-26.7525
-32.3934
5.13531
59.3066
-15.9988
34.7954
76.8023
17.6245
48.3956
38.1177
25.1466
-3.1429
387.704
195.609
34.2059
44.5125
61.1828
220.18
32.67
7.0743
15.6639
-22.335
24.6304
-28.7657
37.2989
-20.5639
20.7394
58.7515
40.4114
9.12778
-32.3251
-10.7206
2.80503
4.79949
-17.6719
19.7628
-23.7574
59.4126
-30.3374
-24.4794
8.71125
-13.7361
19.6279
14.6013
-6.64836
10.3887
14.7701
-6.97946
-23.9054
40.5113
68.742
16.3328
14.6762
14.4769
-0.534275
7.94904
-16.747
25.1364
3.03105
10.2381
18.0796
57.2842
33.6988
-23.605
3.41798
35.8374
-24.9453
150.424
-12.3895
-3.11715
41.3541
42.074
38.1368
40.4114
-16.2142
38.4425
-6.08815
4.36618
23.4198
351.502
0.466796
-2.6794
23.511
53.0793
-19.2981
-9.48687
4.96312
19.2865
-13.2076
-7.41494
-49.8851
3.4141
-11.724
47.0706
13.457
-15.049
2.04694
9.77353
-21.1109
-19.2249
38.6918
15.1122
38.2548
26.567
25.5198
-5.69148
245.779
20.7399
84.2986
23.7805
508.371
28.19
13.7548
62.628
13.4941
-8.7651
24.135
31.1173
43.8101
34.2059
50.2203
31.394
27.0814
15.138
31.0411
18.4981
32.4772
30.916
57.2733
-7.02947
-13.9238
25.385
45.5831
355.956
21.8297
-0.617682
-9.42011
43.6675
-26.326
-33.6519
-18.026
5.28817
14.5723
12.6388
26.4559
3.69164
13.2913
32.2623
-13.6146
6.24289
-35.2045
-20.3413
27.504
-18.5207
-17.8729
4.96114
-12.0562
29.9506
-17.1967
0.230116
-19.3231
-20.1159
-16.7876
-1.2377
-1.09029
11.62
27.7792
17.5758
20.3843
1571.88
9.4898
-24.2174
30.6405
42.2855
9.12778
8.45745
15.5164
12.1754
34.7845
-0.805332
54.9534
27.7586
-18.8572
-8.11395
16.8168
13.6825
-16.3208
13.8331
39.0214
-0.420225
8.89071
43.4421
-35.6637
3.92101
-12.697
227.212
24.6363
-17.684
-2.03757
204.493
-4.75445
8.70927
44.1658
-21.7309
-28.4411
11.4745
-28.6934
26.3159
58.8798
32.2348
7.16446
-11.0492
-3.11715
-35.4878
34.5777
51.2553
2.9301
17.519
45.9388
1407.95
19.3587
4.67909
14.1698
-1.40727
-21.4201
-21.1722
31.2
434.166
4.29394
18.6515
46.5176
-9.79056
8.89071
39.5743
26.5755
-20.6712
0.403198
-41.7256
-42.6821
-44.5748
-11.7287
-2.69148
-37.6448
186.8
-65.3724
-15.6536
-40.5005
-0.306055
31.0468
12.3009
5.52969
14.2009
25.9554
58.2151
29.7004
-4.92771
41.7533
38.0994
34.7845
21.0815
62.8663
51.2053
16.3091
54.2314
63.0592
18.123
54.2981
34.2972
29.8959
25.0775
31.4389
38.8758
131.404
56.5605
44.9211
17.4873
11.6472
65.1081
41.6796
60.2436
31.0417
28.8845
9.70041
22.4195
11.5204
49.6283
18.5615
24.9697
20.8448
-12.6197
4.3845
-12.3347
-37.1057
-4.89322
-8.73935
1.99873
-20.4953
414.314
11.8999
27.293
3.50559
30.9462
2.80503
-0.822708
2.34086
-19.546
53.496
199.257
-4.30562
-34.0856
79.9258
39.3056
-16.3208
9.28121
-20.5334
-23.6482
-4.08216
-7.91649
-0.479619
7.71519
-12.7799
2.27726
-39.8515
-27.4903
-18.3379
10.7575
-5.50258
4.52166
0.330084
-13.8355
54.6239
7.62147
165.82
7.31711
14.6624
35.8374
-2.45647
35.9829
29.6533
45.6868
39.1249
29.5208
45.5351
39.8273
24.6385
46.7726
33.71
-39.5634
-15.2986
38.543
-6.43976
16.7741
10.9628
33.8522
-4.03275
-12.1573
-21.0807
-6.97243
-42.4855
-42.0348
8.51842
5.24916
-26.1556
-29.2704
-4.08216
496.207
52.9313
27.3929
12.52
0.880541
-0.764159
-5.18131
-19.057
-11.76
-2.40834
-3.29535
-2.36095
33.0696
9.48995
36.3808
-11.3137
-7.37106
18.5615
8.10315
-33.3786
35.169
627.891
-23.9872
-13.4503
-19.9055
-1.67889
-37.7118
1.40977
23.0463
-14.5206
17.1423
-18.1097
39.48
9.4898
-1.72863
8.5523
-24.6054
-41.6954
-14.3745
-38.4244
-37.0145
1.06873
26.8424
25.6794
5.26983
47.4156
-6.95046
-18.6593
-33.0186
39.0214
-21.035
-0.479619
54.5668
37.8199
-7.55276
7.66914
19.1439
-21.1109
-12.4978
-7.98052
7.76973
-24.5264
25.5759
31.8247
-17.9828
-8.07867
22.5678
-14.2088
5.99784
-4.07994
-19.9055
-5.42702
22.2583
33.2689
17.4241
-35.1353
-37.2998
13.9764
27.1508
60.6566
10.1812
-13.5404
21.2861
-3.59429
18.5583
11.2952
-27.382
-9.25086
5.76764
51.2553
-10.592
-2.11661
19.7018
-5.09836
-14.3745
-36.5504
-27.6442
31.0072
26.1204
304.814
49.7441
-11.4668
169.123
51.8754
43.9841
848.188
29.4512
-7.81261
121.299
-26.7712
27.6267
6.67885
14.829
27.504
0.21995
10.2381
59.1583
28.0766
13.2431
-41.11
8.34079
15.648
10.0227
-24.6054
-7.96222
82.9827
6.24024
8.42723
53.5252
6.08899
-12.0497
25.385
24.9683
10.5853
-6.23988
20.5649
5.70353
120.655
35.2732
-6.04242
203.794
-27.7078
15.6132
-7.07483
7.94641
11.5179
-8.31367
5.01525
-26.017
-8.15732
-17.9828
-35.9374
22.7189
-43.6859
13.9022
-7.82807
-27.9158
721.051
-10.7725
54.6236
92.0108
10.2283
6.53605
17.553
25.1737
-9.79229
36.2786
-11.0906
-36.8503
-41.11
7.6417
19.3961
149.107
11.9389
31.8833
133.53
-11.6576
31.5401
60.0552
26.6165
30.8056
41.5074
11.5637
77.724
31.4861
-6.64836
-13.9742
-2.09646
36.2103
24.8203
42.3854
40.631
-0.993525
19.1815
23.8473
46.1881
376.807
35.9373
-28.8281
1.80478
43.3795
24.4881
47.7543
9.19118
-6.88938
21.7819
7.99505
6.40598
-5.954
-16.1574
-37.2861
-3.97859
18.2764
8.05381
71.4902
-9.18879
105.677
-49.9688
15.1172
-37.3619
-33.5877
26.8924
-34.5512
39.1128
185.067
6.14603
-5.00415
-8.90353
-4.55346
19.7628
24.9683
-17.219
8.75265
14.9427
8.06026
-0.391227
12.0923
130.329
-5.84459
36.2103
-1.35726
19.1981
17.9765
21.955
-29.5442
-11.5607
-39.871
-26.7712
-2.35832
24.813
-47.6691
83.726
56.4419
-23.4951
0.90262
-9.67639
-10.1827
1.78156
-13.9101
9.08878
3.86714
-9.65495
52.498
-7.02519
-11.2505
24.4772
-24.8331
-14.8608
17.4721
-6.17969
-0.352372
27.9945
66.8073
8.75265
24.3131
51.1638
11.7902
20.5256
16.9479
-16.152
37.1473
-11.6646
7.01665
24.5818
592.543
-3.80462
-5.44932
12.6223
23.1095
-3.3267
-29.5823
31.3749
41.6796
73.362
-6.43961
18.5772
4.61588
53.6869
34.7954
4.50602
14.6624
24.593
-9.95273
2.51044
73.8724
-6.89103
-13.3463
-8.23812
0.706574
37.9541
-37.9464
16.2052
-4.50363
45.8914
310.673
22.7564
1496.03
33.5508
6.72756
55.1172
74.8077
54.3053
-16.0701
193.953
37.923
26.0143
-17.1726
-11.1249
47.6962
-1.72863
14.1745
8.14868
25.9944
29.0722
-17.3326
-18.2168
2.49211
225.355
109.765
21.2202
-37.8337
-18.8572
4.96312
-11.8621
9.32055
-18.1767
2.41987
-9.45946
-26.1556
-16.152
12.6388
15.2115
-14.654
0.172874
0.403198
529.865
-27.4903
0.27347
-25.1803
-41.0095
30.261
28.2362
49.6283
-0.17915
40.5225
28.4656
16.4283
14.1345
-4.0488
12.5571
4.45471
46.4722
12.6534
27.4496
-10.1258
18.4901
56.0958
191.67
14.7269
-38.2645
4.03047
22.6571
69.1727
32.4606
66.3744
16.6585
-4.99122
3.87279
-35.4878
27.0814
-9.22489
32.5146
2.52648
-6.08815
995.653
2.49211
2.34086
-23.2941
15.598
76.4843
125.446
29.9353
24.9268
15.5383
29.651
28.3299
35.0088
-10.3639
38.8216
15.4334
-7.81261
55.7064
-11.7787
41.6822
38.8685
1413.17
175.062
24.6929
1.15698
-18.8099
11.3696
66.4949
0.606886
27.4041
29.5468
12.2604
35.3066
9.21707
77.4419
29.7572
-30.7269
22.9615
50.1347
55.5606
-6.3777
31.78
1787.84
17.6774
-43.5255
-26.0831
15.2601
-3.22174
3.79898
-25.1316
70.674
25.1322
1.53847
-23.3041
-23.7319
20.7342
34.5777
3.89357
92.8853
-4.96978
1.63152
6.14603
-10.6264
-4.55346
32.8813
14.6402
5.50566
19.9557
-26.8546
14.9427
-5.07639
-20.7039
-16.152
-15.4128
-37.5378
28.2839
6.0254
-32.3553
-53.9265
-25.8342
14.5083
17.3167
34.0067
-2.69148
-2.03757
5.01525
-38.4876
-13.7795
-10.1822
-42.3456
-11.0143
17.3654
13.1974
-21.8524
4.53191
-19.8857
6.25318
42.074
2.52955
-20.8573
312.503
-16.2486
17.7976
19.2075
-13.9238
12.2666
17.4721
-6.17969
-4.1005
-3.86467
19.9557
29.9353
17.4306
-25.6911
7.40714
-26.1556
-6.78163
22.1548
16.4464
-15.4721
35.8262
43.4421
-18.3192
-5.21944
36.9971
-3.29798
67.7399
-8.31367
-15.156
21.8818
180.13
36.475
20.5803
-47.9678
63.9484
-18.6617
-16.0828
-38.9797
-58.4279
31.6313
30.6916
31.4796
1.40898
34.9459
-25.1184
37.4022
104.925
35.3567
33.607
20.1928
36.2786
-3.01915
2.50504
90.0746
33.8786
43.759
16.0486
17.519
18.4981
38.4425
46.3857
52.9977
58.7141
57.1529
35.137
54.4796
30.0702
-19.093
3.6316
16.2075
21.1787
13.6643
-7.58539
20.6961
-6.04242
33.9521
-9.42682
-52.97
-42.3745
24.4875
-23.3064
31.7666
-17.6582
160.888
26.3559
193.723
-11.7104
-16.3428
11.8624
-8.43937
25.4142
74.1107
41.8349
1.31658
228.284
5.50566
23.7038
-8.11395
47.3975
31.77
54.0139
40.7498
47.0706
41.568
-0.0564921
30.1579
41.6327
12.6223
23.1095
22.0045
19.9512
1.99369
10.1439
15.3226
35.8832
50.5654
-10.4865
-15.3227
9.60045
92.328
-19.9837
18.8653
39.5008
79.3663
38.5374
30.6375
78.4682
75.9238
3.28218
52.9977
-3.13009
34.6642
-4.55346
23.0943
449.218
9.01796
18.6241
10.6267
43.0537
0.56399
7.57759
17.5812
25.7573
41.568
3.69164
41.4023
39.7586
-2.37021
32.4798
-14.5711
30.3878
10.7601
50.8733
25.4195
20.4512
31.2522
549.227
42.1321
-28.2901
-28.319
-30.2911
10.4268
37.3888
10.4528
20.3332
57.278
73.741
5.37965
25.324
38.0052
178.654
32.7901
32.9105
13.5853
70.4092
105.97
53.0793
12.561
1748.39
33.1155
26.1871
32.4231
6.168
337.243
23.2034
588.123
-17.2868
56.4409
35.9458
30.1579
37.8845
-6.11834
6.24289
4.16957
-7.09351
20.8882
19.7973
201.393
27.4499
32.9214
-16.1087
28.6098
37.5603
36.2436
34.1088
5.29039
32.5683
22.2583
41.7014
37.757
20.7963
51.4577
366.357
42.8529
24.8779
50.3341
10.5749
-3.46579
-4.15878
68.221
8.48414
12.3498
-6.86529
24.0813
17.5611
30.0092
-1.40299
-20.0909
-23.4319
14.1698
2.34086
1.06873
19.7628
26.8424
-13.676
7.37973
27.4519
14.9427
4.31212
-20.0689
-31.7778
-29.2704
-7.97588
62.0631
19.0792
-11.3009
-14.5893
-12.4978
-12.697
-38.9526
7.01201
2.32421
-11.4079
-19.747
-0.661058
7.46185
-14.2346
-13.4486
1.29166
-3.24935
-11.1654
-16.0828
-12.7428
-17.1984
-25.5277
213.839
23.0463
-35.1353
60.8281
0.913854
4.43457
2.68491
2.38913
-16.5843
-0.410643
36.3619
0.987876
2.04239
43.5
31.6914
20.7365
37.4387
-63.8588
-13.5149
18.7276
18.8429
-3.95618
-24.6689
6.68389
-10.1879
-19.5323
24.0782
-16.3955
5.209
26.3512
33.263
2.00577
1.54252
25.8846
42.987
55.5629
56.1329
38.0843
29.3866
21.7246
40.6956
-0.515597
26.6897
31.1956
289.873
-54.128
-27.2432
-38.7244
30.1097
28.9555
18.8861
-0.818028
3.28218
21.1386
23.1068
-23.4319
26.7037
-8.3016
2.47956
-34.2907
-30.3374
-3.86467
-35.6964
8.89071
17.0855
35.9458
13.2913
15.3957
-56.7181
-14.5711
-42.7008
-7.98052
4.19828
17.1401
-13.9359
-46.6317
6.83521
1.06224
48.6913
-24.693
15.2226
6.12099
-31.7801
-10.608
-32.9494
-0.331803
-31.1499
-18.5455
22.2583
-13.5828
13.676
47.7096
27.1508
35.3567
33.607
15.5076
54.0822
23.5797
552.641
-28.417
51.6615
27.2934
78.6183
29.1935
74.6811
45.0966
25.9523
34.4277
22.5129
-2.28726
315.774
186.584
2.34086
-0.805332
10.3925
-13.676
118.016
5.53307
-22.4075
29.651
543.059
-9.84995
32.078
0.33856
13.2913
-1.47087
-34.2293
-14.3718
-33.3118
-42.7008
20.1305
45.2511
-9.53384
-34.3401
-26.017
-6.62851
12.4574
-2.6859
-19.8568
5.03979
-8.87154
3.82712
-36.845
36.391
-11.5762
-20.4195
-17.0971
-11.7087
-5.06465
-33.2612
13.3941
-20.4332
21.4727
45.8914
21.3012
13.9293
-24.7848
-23.6339
-27.48
-20.4953
13.963
11.3898
11.8999
25.4189
7.25372
-0.912883
-22.9547
19.2645
-2.81717
6.67356
6.08899
21.6835
21.6369
9.97582
-8.05375
1.52169
-15.1091
14.3335
24.3131
0.56399
-12.5727
-9.289
-14.2779
5.28817
7.07604
47.0245
26.6401
-13.6146
-21.8681
-3.34537
27.6267
41.5029
2.93072
22.3253
-8.10321
-3.52818
3.08707
51.662
93.6689
-8.61245
-24.693
17.0967
-24.9453
-7.41728
19.377
-1.09029
-16.491
10.0795
-5.42702
70.9841
-29.2561
-36.8503
273.738
-22.3693
-32.8887
0.14544
-36.8289
-13.361
338.293
-7.96222
-14.4687
-1.25602
8.42723
6.67356
-25.7701
-12.0497
17.8888
6.22769
-21.1722
18.0816
-4.36581
26.1871
6.18619
-14.4467
176.073
-27.3964
10.9104
3.32791
22.0092
3.96706
24.7014
-10.8412
-71.7107
-13.6341
-19.2749
7.94904
49.9362
-3.91164
27.504
28.3309
0.867752
31.1981
12.3066
48.6913
42.7734
-6.2046
52.9726
69.4194
22.8644
59.7397
58.3717
24.5444
47.5381
268.802
-18.2256
31.5934
22.7711
4.73601
43.5
28.8803
-21.7598
-12.999
41.8849
17.9226
106.579
19.2645
-44.0466
2.34086
-12.0497
25.385
11.8499
156.864
-35.9596
1.21499
11.1946
-23.8171
1.78494
-22.4075
31.5251
8.95011
-2.35369
-3.52921
39.6939
-18.7972
-11.7405
-25.8155
200.928
7.01201
30.4352
35.4437
25.63
-5.40225
19.6084
274.827
26.2025
-25.5079
-1.75459
25.2074
-3.60269
227.818
-4.96978
60.9313
-6.97243
13.7365
4.67909
17.918
20.0572
5.26983
1.75753
61.1851
-3.20233
-18.026
46.5176
7.07604
856.667
75.3012
7.89946
-21.1109
420.411
38.8711
52.924
39.6289
25.4195
-11.4079
23.7559
-5.40225
-8.50258
-15.6536
14.1807
-19.8568
-28.4411
-41.8119
15.4913
-5.54321
-12.4821
-4.83842
-12.7428
10.9126
40.0646
-7.30108
18.2764
28.6685
43.3792
-20.4332
10.2283
45.8914
6.30863
-17.2886
43.7749
-24.209
-22.2212
-8.15096
-31.3327
-33.9156
-14.9417
391.139
0.769296
-2.68934
1.73349
10.848
-29.2561
652.806
-5.50273
30.8296
-1.72863
41.8849
19.7967
13.7709
-37.7239
19.7018
-24.8288
146.701
-16.2486
-27.18
-32.6818
-20.1479
-10.1757
-25.2148
-28.6685
-64.0706
8.06026
-36.9355
-35.8297
9.97333
15.4499
31.141
48.1272
-10.3639
38.5912
23.829
2.31495
18.5326
142.123
-18.6212
524.884
587.238
31.0411
159.948
22.2462
81.546
22.9599
33.8475
40.7592
18.8724
433.515
1.31658
-1.9906
21.502
18.3676
-6.01343
28.9589
40.3737
217.995
188.801
17.0855
22.8274
7.43977
-1.70119
-1.47087
-36.8606
-16.4452
-17.3508
23.876
68.6769
-14.8729
-4.84867
33.6639
11.5204
33.8584
64.6209
-3.92728
321.072
379.997
-12.1024
-17.1673
26.0837
25.6755
4.35336
408.319
15.1877
8.22525
13.7494
61.9688
45.0971
66.4368
50.7452
61.0262
38.0052
34.6642
40.4067
53.5426
66.6145
18.3883
37.3648
48.108
17.4306
19.2865
22.3997
57.762
55.7424
46.7952
47.0245
54.7511
-13.4348
12.6029
-42.7008
7.76973
12.955
-32.4661
-17.8729
10.5833
-4.55996
-29.2272
13.3486
-18.1043
58.8798
63.9134
18.5102
-7.31473
27.0949
0.119472
49.3812
-4.56616
-10.592
-17.1091
-2.78695
-10.3134
34.2
8.565
47.8738
-13.676
-7.84864
-7.6128
31.2
-8.11395
-5.67198
11.8084
-20.0689
18.6515
-11.1631
-12.4038
14.6585
-11.6646
12.6388
210.114
-3.80462
-14.5893
-34.2293
-5.00151
-16.4638
46.3674
4.80479
9.20682
1.26712
29.324
12.3066
33.6988
13.3486
32.3579
1.95305
-10.608
-5.24656
-3.01915
-11.1249
39.5008
58.7515
47.9077
26.8893
400.808
14.5266
-5.09836
28.729
66.5233
32.4646
18.1832
-4.1005
79.9258
-15.6102
22.439
9.93432
2.41987
-13.0371
-12.4038
-15.4128
-24.8425
5.84112
11.583
7.43977
11.6476
126.94
-19.994
-8.94889
-37.0786
-2.35832
36.0574
4.0216
-4.56554
3.58462
5.01525
-10.3766
-13.7795
-13.9303
-31.1012
-32.1893
20.8448
-34.3156
39.8542
-3.66915
30.6214
17.6504
11.8754
43.2282
3.8676
27.0814
37.6268
-19.9623
7.25372
-6.08815
9.89417
11.8624
17.7976
27.2883
77.3035
143.498
-13.4708
1.75753
3.08905
-19.3583
26.8009
24.2737
15.0739
-6.78163
14.6585
-21.035
18.261
7.71519
11.583
3.69164
21.0179
-26.7331
-8.74964
-12.7157
34.1833
791.913
-28.2745
-23.7319
33.8578
25.2074
-3.09572
32.8203
22.0228
8.42723
-15.8152
15.4593
36.676
54.9534
-26.7944
1.52169
380.319
46.1926
23.7452
50.55
54.9119
11.7902
31.77
-11.1631
-10.5298
20.1351
37.7002
7.66914
7.89946
20.1186
-3.12744
-33.3118
-6.10645
58.5462
-6.43961
9.20682
35.0003
-9.15038
21.8277
12.3066
14.6624
20.8448
8.78793
-5.54321
34.3696
-20.2391
1.54226
41.9386
31.6287
14.5282
30.5426
856.724
-9.18879
21.4727
10.0568
8.30711
-44.2486
-36.8503
10.2149
-14.8471
46.0336
11.8968
-13.361
23.45
-36.0732
13.6423
-12.5004
79.6417
16.0439
260.962
40.4241
707.545
21.2202
12.561
51.8148
-30.6027
26.1871
45.5416
9.91614
5.70353
-14.2779
1212.1
3.26851
37.7002
22.8274
-20.6712
13.2913
28.5142
-41.7256
-29.3644
0.421437
9.77309
33.2489
17.3167
39.6289
1.05666
-9.15038
23.3565
18.0796
-36.4191
39.321
-49.0559
22.9876
0.078985
19.1163
-6.76728
-12.4875
41.3541
7.61574
6.46672
0.14544
34.3856
-3.99068
27.1981
8.90438
-6.97243
-1.25602
29.1623
-20.1479
-10.1757
45.9997
-6.89078
-28.6685
-17.219
18.6241
33.0741
5.00452
43.0537
201.089
8.04207
16.7775
26.3183
-21.7742
40.8954
22.0686
8.89071
50.9383
596.126
34.1364
43.7242
-10.823
-14.5898
7.01201
0.450149
30.2585
-21.4321
20.4512
347.969
-0.81183
-16.1376
35.7319
9.4898
373.085
21.2702
27.293
-10.592
67.2238
30.9462
-4.21409
15.6106
-10.3134
19.792
52.9406
1.02216
11.8499
31.2
670.866
0.56399
-3.83726
37.1473
35.1276
-16.6477
112.783
-28.1675
-28.6071
17.288
22.9416
53.861
40.5659
30.7586
33.6639
45.2536
13.2437
34.6358
-2.05322
28.7179
-9.57838
-43.4096
16.9913
36.2627
6.67824
4.40055
16.624
36.5684
-13.5844
34.3512
-1.40727
2.9428
47.8738
45.5831
-19.2981
14.6402
9.2538
1.21499
-19.3583
-0.0497787
11.7902
22.3997
19.4553
52.1398
7.07604
-2.35369
20.8337
19.0792
-31.9156
-35.4344
-48.3043
-33.3304
-9.85458
24.813
30.2585
11.0809
10.6374
-29.7651
-38.1424
24.9938
7.62092
10.2149
-9.22489
25.0183
-4.56616
0.652416
11.0019
21.5759
4.27197
-34.9892
-10.3134
17.918
10.4391
17.4721
13.0019
-26.8546
28.0612
111.134
-14.4467
-3.83726
28.1923
-2.09646
15.5955
6.13901
15.4499
63.1198
33.6767
226.935
-9.57838
25.4194
-20.4693
10.4264
-48.0733
16.624
15.9537
-11.7104
-33.2094
-34.6763
-28.9337
-23.8961
26.8424
-9.92782
-2.22644
3.6316
-9.42011
-35.0615
-11.3335
-7.41494
-29.2704
27.777
-19.1609
-24.8425
-3.52921
45.3161
9.5432
14.6762
-43.6191
8.83606
49.1785
18.2538
34.9437
19.0707
-8.21335
3.67885
-1.59809
150.828
397.123
-32.1893
33.9633
-3.24935
-18.6617
-6.85989
-14.6169
-26.5687
-44.2684
-37.2861
-18.9711
-15.4568
199.209
3.28304
23.1198
50.7244
46.9711
46.9971
62.9002
41.8819
72.1757
1.40811
39.8792
49.6567
49.7771
78.2405
39.4871
60.0552
41.609
0.584661
11.1279
39.3056
32.4231
-29.2704
-0.334031
1.45384
-0.479619
9.58926
30.3236
-26.2934
2.04694
-25.8337
12.6223
11.8651
-1.45263
182.187
1.38981
9.6438
-6.22915
-33.5132
-21.2758
-28.9228
-32.1893
18.9708
-24.9453
2.50504
26.3616
-16.7471
32.7036
5.76764
0.655484
12.3004
16.624
12.2056
4.27197
-8.75229
8.42723
145.354
210.362
-8.3016
32.8813
-31.4796
0.584661
27.0574
32.1371
-25.9176
19.6279
38.9823
31.4679
14.1368
29.7627
24.9659
17.324
29.267
44.3791
-2.63823
17.3075
138.365
-4.26373
30.4378
454.581
-17.0301
-6.22915
-12.8985
19.6084
38.5436
33.6988
-43.6859
242.253
12.2604
34.3384
-4.05419
32.9208
2.93057
31.7666
16.075
46.5701
294.347
22.2042
6.31668
31.8833
17.3377
33.32
95.6917
14.5223
16.0147
7174.53
-32.4166
-0.352372
7.37973
19.9557
-8.11395
9.93432
9.91614
7.40714
-9.289
-1.15943
-0.334031
8.95011
143.823
3.96706
-15.049
28.2839
6.0254
-21.1109
-33.1125
-10.823
-29.5823
32.1326
-15.8099
-5.78571
-4.35508
-19.747
14.3315
718.83
48.6913
-21.7309
-9.70048
-28.6934
7.99505
-14.9135
13.7548
15.7763
1.54226
-27.4018
-8.64135
28.9555
2.01951
32.5146
36.6633
-16.2142
3.50559
17.8278
-6.08815
-1.35023
26.855
-42.1726
-12.6517
2.9428
-1.26858
-49.2832
11.1279
-4.36581
22.439
30.549
2.41987
-3.83726
-5.54087
-6.78163
-66.0125
23.8832
18.9596
47.1902
-5.67869
-1.47087
-26.7331
-27.4903
-78.2893
-50.197
-34.5506
-18.8099
-3.95618
-12.4875
78.8354
35.7267
58.9406
20.7602
92.4847
70.3965
43.7559
54.1054
62.8054
23.8969
405.867
70.3626
54.9534
16.3091
87.422
42.4858
59.9203
-12.2706
-0.222394
6.2252
24.8797
51.7557
4.08669
3.69164
339.827
-37.0786
8.88608
-1.42392
35.8807
-10.1877
-2.48101
-57.8761
-30.9914
-36.2683
-17.6784
31.8247
-49.0559
-18.5105
6.12099
-13.0395
-10.608
-1.09029
-25.8613
-28.4428
-10.5352
-26.0417
-0.230459
38.0389
-25.765
43.3792
-31.6776
25.2208
-6.04416
-3.07678
-24.209
-29.7175
-30.6397
-51.9475
-19.8857
48.8504
3.8676
17.7111
21.2702
10.4264
-8.71791
-11.4869
-0.912883
-6.87822
-19.6838
32.9105
27.2591
-5.01671
-26.7944
48.0666
-9.42011
229.2
-11.3335
0.0813279
17.5812
1.45384
10.7648
45.1965
-7.55276
21.0179
-0.496144
0.620689
-31.4377
-27.7082
7.94641
374.65
27.504
-31.6392
-21.621
-6.43403
16.8322
-40.4716
-4.07828
22.7189
-17.449
32.3579
84.412
-19.9784
-12.7428
6.33138
-11.0492
-13.3489
1.40977
36.1648
-10.7725
17.1423
-37.2998
64.5762
21.5286
396.114
-6.04416
10.0013
-44.8581
366.287
38.1368
-24.6054
8.45745
168.2
21.1386
-10.6264
-4.57084
-12.6517
87.2292
13.724
-21.1722
-26.5893
38.6963
31.2414
5.57242
-3.6668
4.46277
27.777
-15.4128
155.068
0.218926
-31.9156
11.4173
-17.3627
2.49476
-16.4452
-25.8342
40.7452
11.6945
4.0216
-17.684
-20.7782
-2.48101
-14.7726
-2.88038
3.08707
23.551
37.4469
-23.605
9.60045
-38.0637
24.8616
-7.41728
-21.8524
-27.3272
-25.5079
-42.4725
-12.9938
388.051
37.6268
19.3961
21.6708
-12.466
-13.361
12.2056
263.777
-14.4687
-6.5653
59.1474
-25.7701
10.3925
4.35362
-41.7869
-7.84864
5.50566
46.1926
-24.9805
26.1871
0.56399
11.7902
-3.83726
27.777
23.8832
17.0855
-33.7897
352.497
-5.219
-73.5847
-14.3718
-27.6896
-9.85458
-12.6683
9.6438
-40.1728
12.4574
-15.8044
-1.90848
-47.9678
21.7819
29.5468
9.06967
16.7133
31.2977
-21.8836
57.8682
17.5732
-11.4524
48.8504
39.4749
73.9331
23.5713
55.9404
36.6633
-2.78695
36.1311
15.6106
12.3131
32.8813
191.76
318.034
-7.84864
3.6316
21.8297
20.5649
36.1712
-6.95046
9.45166
24.0288
-0.420225
48.2461
13.3374
179.854
-9.19746
43.5067
-43.5997
-3.12744
-44.5561
-37.0786
-24.8471
-7.04612
17.1401
-2.03757
16.2596
-26.017
12.1121
-8.15732
-12.0562
-25.479
-27.382
-31.2281
-9.22489
13.7739
11.8968
23.45
-2.34002
8.11431
17.7976
-6.44491
-31.3923
25.4316
17.8888
9.97582
-17.4241
-9.7227
11.1279
14.3335
-13.7361
-3.79791
-5.05821
-53.8021
-22.4075
-44.2629
9.0363
-6.04242
-20.1573
12.4004
33.1347
10.2509
15.1654
21.0179
-19.2368
73.2132
47.6962
22.6342
284.04
58.7485
5.209
15.6106
12.1754
12.2666
17.4721
-9.92782
20.2624
-5.73873
14.3335
417.299
-10.6804
-23.8171
43.7065
5.20197
25.7573
47.1902
48.8986
24.7661
46.3674
84.6064
119.123
18.1337
2.50504
52.5985
15.112
60.8146
41.3749
30.6405
26.2611
139.152
27.6978
14.6735
27.2883
-20.1479
-38.2867
-8.34817
24.9683
-0.557488
769.889
11.1279
-0.0497787
-20.0507
-25.6911
-16.9557
30.0664
27.777
-13.5387
-7.97588
9.58926
49.0643
-31.9156
2.27726
16.3705
-16.2459
-7.07483
-10.8416
-2.35832
-1.42392
5.89567
-16.5365
-35.6765
74.9282
-12.3606
1.54392
52.704
10.662
69.8392
16.9456
17.0618
40.999
31.3948
60.5277
15.4645
62.1199
47.7655
70.0269
-2.29603
51.2711
-24.209
2.14163
-6.27689
4.27452
-1.14509
-29.3541
35.7319
-24.2434
13.2639
49.7818
10.9598
17.5611
22.5129
1.46087
-24.3689
5.73652
-2.3443
13.2036
61.5126
-37.1018
-1.28941
3.6316
31.2
8.75265
54.2981
30.549
34.279
39.2663
20.6961
13.8331
16.4464
20.1351
15.3311
54.5208
5.12605
-3.3267
-12.7157
36.0574
38.6918
11.364
34.5067
0.330084
-26.954
-9.09436
7.62147
30.8877
-26.4161
2.48095
10.5375
-22.1342
-17.1673
113.228
-3.03895
24.1324
48.2614
36.1648
-9.09466
22.6135
-13.936
305.38
8.57874
52.1923
28.23
-0.284617
27.8684
38.4425
22.0228
26.7608
23.1068
13.5853
409.615
32.8813
68.0719
3.19064
18.3883
-16.0461
17.1859
66.4796
12.7272
13.9664
10.3887
-3.97053
24.9659
72.6684
-4.22775
7.71519
-11.3009
-27.9381
7.89946
8.88608
9.82048
30.2585
-36.4247
-5.78571
-39.1354
21.677
-51.716
3.41798
-49.3081
4.24692
7.57525
-14.3562
-23.9872
10.0795
7.69144
-5.85266
-34.9763
-1.74941
30.8296
75.1081
8.5523
-21.8364
-35.8498
21.5759
5.15624
-5.09836
-8.75229
8.42723
-7.02947
-12.0497
8.51842
-23.7574
-15.55
10.892
11.1279
-2.53314
-17.4843
5.57242
21.1787
159.841
13.1998
23.2034
31.5251
12.6388
45.3161
412.467
-7.09307
-52.97
-29.3644
-5.20076
23.8786
6.07235
1042.25
-6.62851
1.06224
-0.0344129
-6.73838
-0.330147
2.10418
-8.07867
30.4838
18.8196
-4.83842
-16.491
-11.5762
-8.66115
13.2431
-16.7471
32.7036
7.6417
26.8924
21.6708
40.3166
-9.83628
8.11431
19.6716
2.34086
-34.5385
-12.513
-26.5893
-48.8423
-4.40721
-19.3583
9.93432
11.1553
-26.1556
25.0775
-24.6969
-7.91649
-11.724
13.3374
31.8026
-8.96713
-43.5997
-27.6896
-4.23239
7.94641
-12.0618
-35.3873
1.06224
18.9708
-74.2337
-63.0873
5.74686
-48.6062
259.466
-39.2099
-15.8106
-23.7104
11.0019
32.8203
582.369
28.729
38.4123
27.2883
-10.7776
1.06873
38.5035
5.57242
58.66
-3.20233
5.53307
1.95539
10.085
52.1398
14.5129
35.8262
15.3311
-22.9849
2.2955
-12.7157
18.2564
485.657
-15.8099
26.0734
58.316
-6.62851
-38.5975
33.9633
41.7282
-7.41728
23.1252
38.2651
-3.37249
4.45731
-42.9083
33.2689
34.2907
-31.3872
-1.5984
-38.6264
-42.4725
38.1368
190.337
-12.5946
-8.75229
-13.9238
28.7165
14.6402
29.8685
14.3335
6.87858
11.8084
101.745
-7.58539
-1.79274
-16.1376
33.8578
5.74167
15.8371
7.6417
45.6331
-10.592
2301.11
323.301
10.7784
-1.35023
75.5807
19.6716
17.918
96.0442
-12.0497
36.2127
-24.9203
-5.97457
5.50566
-2.53314
-15.6102
24.9268
-18.1949
13.0293
15.0739
-14.2779
22.1548
23.9426
53.8683
26.4559
28.4496
8.8365
-27.6701
5.30585
-21.1303
-26.445
-9.67639
36.6689
7.61574
62.6887
3.89357
295.284
33.4906
31.8833
350.921
20.2015
42.7845
71.2084
534.223
6.08899
14.1872
16.0147
24.9683
-23.0463
158.943
26.1204
-23.1065
22.439
-12.5545
-21.943
-7.58539
-18.6593
-16.152
48.3917
-4.16836
24.5818
49.0643
-20.6712
-1.70119
-7.09307
-32.3553
-16.2459
0.421437
-23.9601
7.01201
22.9389
15.266
37.606
18.8601
53.3184
34.3887
1.05604
38.1337
18.4981
14.5266
15.9235
27.2883
1.06873
12.2666
41.8349
1.31658
-17.219
20.4982
21.1787
-8.82452
9.45166
18.4066
-24.7831
73.3075
0.33856
26.1804
22.6617
-24.859
-6.87558
-1.45263
-14.5898
36.9971
41.3541
7.61574
13.963
-20.4693
32.9152
-18.0882
25.324
-9.83628
17.3904
11.8624
-15.9356
27.2883
19.2075
-12.0497
2.47956
7.14389
-24.9805
95.5276
24.9268
-8.82452
-12.4038
16.5326
-21.035
27.6314
4.08669
26.4098
-34.2293
-20.212
12.6342
-1.42392
-13.282
-14.7726
-32.8654
-0.661058
98.5137
-0.0344129
-32.9753
17.0967
-7.3716
-3.62866
49.3812
40.4114
-18.0882
-9.61288
-23.839
19.3587
12.1754
4.21493
-21.4201
31.0072
15.598
-15.55
1.21499
-30.6027
0.56399
-16.3208
3.65901
263.084
-26.6572
-6.10182
5.84112
-5.28364
-3.57526
-7.99241
-37.0786
-4.23239
34.1833
9.6438
-2.03757
3.14118
-4.75445
-7.53068
-15.1717
-16.2597
19.9078
-29.6304
-24.5709
51.6615
-17.6842
52.5929
4.44262
48.7499
29.5719
35.2883
39.3493
-30.7904
-12.513
3.19064
45.5416
24.2737
13.1998
26.9516
61.5102
7.07604
20.1351
50.8187
54.5208
28.5142
18.2445
13.5399
34.1359
46.3674
99.599
17.9233
33.5697
8.12724
15.112
70.185
55.0034
54.0633
58.7905
74.9868
64.1893
-11.6576
33.7271
-31.3923
-13.9238
9.97582
-32.4166
18.3883
20.4982
59.311
-7.54604
26.8009
3.65901
-1.79274
-16.152
42.7695
-9.79056
-17.3462
5.84112
17.2052
11.4173
4.15133
-64.2144
40.7452
37.9315
32.1326
4.80479
23.7559
-22.2688
10.2381
19.9537
28.0766
-14.2346
-19.0708
-4.33054
-29.9061
-19.8309
2.24971
-51.7449
5.74686
-12.999
2.71859
-18.5952
-6.84078
1.05604
-19.9623
7.96734
27.6978
5.61613
26.3512
-2.3443
5.7539
26.3221
1.54252
-8.99079
-1.28941
21.4352
34.0111
-7.86931
11.7902
7.57759
-4.90756
17.3834
-1.41665
12.4004
23.7644
-6.61572
-19.5048
-25.796
-1.45263
-33.3304
8.88608
39.6289
-8.31367
26.0734
29.3781
-1.65412
30.8528
25.4251
52.4394
-6.73838
44.6474
18.9708
-23.0712
56.7208
110.649
11.8808
13.9022
24.7385
23.198
-21.7598
17.4976
39.48
43.948
176.308
36.2627
47.9077
-8.71791
18.4981
40.3166
5.15624
0.523835
6.24024
45.9086
57.2733
36.0741
34.8019
12.7869
-1.28941
-2.92763
50.8777
2446.91
-16.9164
-12.5545
-38.7244
41.3541
27.0814
-11.099
10.4264
-10.592
17.8278
-33.1151
4.79949
1.06873
66.6145
32.6796
37.7593
138.592
25.9029
44.5574
25.5188
40.631
-21.6083
10.4802
14.4587
-22.8051
6.04363
17.2694
31.3749
37.7548
19.7973
-27.891
-1.94335
5.89817
261.398
-9.54948
11.8513
14.2856
-9.80858
-36.4653
-19.0413
-3.90139
33.4014
32.5683
28.3062
1.40977
28.5829
-11.0629
-23.6339
-3.11715
283.103
53.3184
403.07
118.722
49.3781
0.694486
45.0017
28.5821
-7.81525
13.2328
3.2779
37.5664
29.6535
11.6239
32.4438
32.6796
32.1371
-27.7916
40.2426
30.833
-11.4668
30.5881
-25.8337
-49.2219
45.5983
-16.4452
-48.323
-12.3895
-22.7948
19.8024
-10.1879
16.7741
12.3269
44.696
0.119005
27.8264
37.2388
50.1338
45.5014
19.2075
-0.805332
34.3387
20.2624
20.4982
33.0741
10.6267
50.55
64.2822
28.6568
16.7775
59.6361
12.6982
29.5054
24.5818
31.8026
50.7727
-3.30724
35.0917
-36.1415
2.32685
22.9389
19.0141
-15.8099
-23.0957
-56.002
-25.3692
-6.28326
-40.5005
-38.7244
31.9838
-16.7471
-4.77767
-4.96978
-3.99068
13.1426
6.09328
5.209
-1.75974
1.40383
-3.61643
-43.661
13.0019
23.7038
27.4933
48.6759
167.356
-3.20233
39.4367
17.5812
70.8805
52.8124
-9.42682
39.5283
7.89946
-6.87558
-25.8342
83.8487
294.679
12.3011
52.3103
31.2522
10.2381
11.5204
18.8659
158.324
20.4356
-9.70048
20.8448
0.728981
-57.4651
18.8653
40.1999
-27.9656
6.27768
-0.818028
8.14868
-1.35023
-25.6189
-17.8097
25.4142
36.0741
100.394
29.1332
-14.387
-21.1722
-28.4634
-13.235
342.295
4.31212
-5.71132
-4.90756
40.8954
-6.10182
26.4559
17.2052
-39.4119
41.4023
26.6401
-18.12
-35.1858
-23.9601
18.2564
36.0574
24.6363
-30.8025
-9.53384
-21.2217
-0.0692812
35.7325
34.6358
29.127
24.0622
637.029
29.4237
30.5903
11.0165
167.924
39.9129
15.7215
2.50504
52.5985
55.1924
258.767
132.241
17.519
38.4425
64.2421
-10.6264
23.5402
32.9279
21.2202
33.1757
14.6402
6.4427
34.6204
-15.3838
21.4626
-4.60384
38.0843
41.6869
340.482
-0.993525
81.6947
6.98067
31.3722
34.9437
-7.37664
-14.219
2.20415
-15.7096
170.471
13.2437
55.2505
41.0503
34.9003
-7.14164
-8.87154
-42.4672
0.12466
-20.4953
38.3258
4.40362
-2.69209
-8.71791
-45.2201
-29.0239
-32.3251
23.9497
14.6735
0.114325
38.8852
24.4946
39.4405
35.2757
-14.613
-31.2745
335.341
54.9119
-10.6986
33.6441
15.7072
134.599
25.8167
65.8112
39.6939
17.9765
5.30585
-17.3822
1.66601
49.7874
-27.0545
10.2149
25.0183
21.6708
-3.09572
76.5942
-12.1573
-15.4585
-8.8465
-21.5578
-13.9412
-8.90353
6.69093
51.6219
-32.4166
-50.9522
-1.9906
-14.6732
19.6279
22.1158
39.9012
16.7775
31.9405
13.8331
14.5723
7.01665
62.0631
52.8124
-24.4194
41.4023
37.8845
128.057
-12.7157
57.6118
54.7981
69.6139
25.4195
35.0003
32.7269
19.9537
64.7805
73.0542
21.3726
11.8513
19.9078
-9.0157
-27.48
3.87279
21.4593
28.7634
-54.5905
-2.78695
-45.4435
41.7533
11.8624
-7.02947
-27.0888
-64.2757
-7.6128
-0.659078
-23.1065
131.135
-33.1874
-16.9557
-43.9592
-30.2075
21.2177
339.723
2181.87
64.8742
-18.2998
2.32685
49.9362
30.7586
34.0633
-61.6242
-11.9055
-30.3152
18.9708
27.6727
36.6233
-0.153256
-23.0502
2.4793
14.7647
19.4696
6.25318
48.8504
24.4823
36.4518
-5.47676
40.0109
53.1263
14.75
25.324
12.6525
15.5164
6.24024
59.027
25.4142
64.185
42.2982
55.3701
26.8424
-21.1722
31.5068
37.3648
14.3335
-15.6102
28.0612
66.1563
50.5107
34.4478
69.0064
31.4389
25.7573
52.6928
37.6542
22.892
5.12605
13.7392
62.2656
16.3823
47.1251
27.2936
22.3253
66.8594
7.71621
10.2381
226.101
64.7805
47.7543
-5.80135
-13.4245
32.9208
21.6712
18.6482
-6.41379
50.3182
-4.03275
-7.02519
7.08307
5.30321
26.2309
-7.9665
-37.3496
39.4405
27.7794
-1.49452
-6.9116
2.69456
13.3964
15.3119
36.4945
-7.88749
25.8167
23.8832
35.9458
7.43977
18.9135
29.4889
84.9537
13.5399
-10.8416
27.6267
38.6918
12.0179
5.55292
24.6388
72.1171
32.466
4.91528
-30.5675
7.99505
-13.0395
-19.8309
-38.9797
-18.0117
7.62092
10.2149
-44.8321
17.9226
-21.8364
-13.361
-21.0807
-16.2486
-8.43937
-17.6893
-48.2589
-38.2867
38.0868
-24.7152
6.87858
168.616
6.18619
0.545806
-24.452
3.82946
8.2109
33.3992
-1.53551
-45.0341
99.4984
170.943
15.6132
-1.45263
-9.85458
-49.5431
-15.9988
-28.772
14.9581
-46.0938
-43.4337
8.66341
-24.0082
47.3504
32.2348
21.3239
27.8805
33.2689
60.5277
30.457
7.6778
70.1984
75.6916
8.12724
45.1022
81.4294
20.7602
64.7743
31.5745
-8.67584
48.7499
12.7053
37.4753
0.131701
54.433
74.6311
0.584661
40.5704
-9.98801
112.394
9.93432
-8.82452
-16.7853
103.788
-13.5387
10.7648
17.0855
0.33856
-41.2859
-5.44932
19.1439
-14.5711
4.20091
9.82048
-0.163508
-17.4735
-44.7576
-2.53512
-21.4266
16.8322
-31.1012
-16.7471
-2.90361
9.51577
180.872
-4.21409
-4.69124
62.8955
-35.1405
-15.7979
32.8813
24.9683
16.3091
7.37973
12.4594
-11.8621
14.9427
41.7934
6.168
-11.3335
-9.289
356.787
14.6585
-13.5981
22.7077
357.89
-22.3159
54.7511
-23.6339
-40.5985
-16.7471
17.7111
-7.35082
6.27461
8.95713
12.7995
-5.62827
-13.5887
0.131701
23.8054
58.9165
35.8852
-25.9176
42.1167
57.723
3.3569
-31.9482
-14.9112
-10.5298
61.5102
-19.2203
39.5743
-11.3009
26.4098
-1.47087
-17.3627
17.4873
-16.4638
130.7
13.5686
35.8807
-27.9915
-7.35082
25.0183
31.0411
10.0227
-22.7313
20.1488
19.2645
9.98838
25.4142
4.81687
31.0072
24.9683
-9.92782
-41.5818
-3.86467
16.2075
33.6834
9.93432
13.1998
33.3992
224.468
8.89071
39.6939
-20.6712
-14.8197
-29.5819
-5.00151
-22.0674
34.1833
5.89567
-11.1197
135.777
-22.3434
34.7892
13.7709
-24.6054
32.8203
5.15624
4.27197
2.49211
-0.943104
10.4217
-4.60004
-1.26858
-49.2832
-28.4634
22.3723
21.8297
-15.6102
7.44649
-10.6804
19.2865
108.607
-26.1556
17.5812
42.7695
15.3311
-0.0564921
24.5357
-11.7405
-10.1877
5.45869
12.5115
-27.891
-19.747
23.7018
10.9142
22.7189
-15.5749
-12.4821
4.53191
-16.491
-28.4428
34.4424
31.6287
-0.4643
-14.5206
47.7096
30.8989
2.5605
15.8034
-6.04416
556.751
-4.40282
-35.0809
-14.2635
-25.6059
22.6135
15.8371
-12.973
19.3961
6.67824
19.7018
-2.34002
-25.7131
-1.25602
81.5158
-27.0423
1.02216
16.3091
-4.1005
-16.9831
-13.7775
-14.4467
-16.7853
2.58871
33.3992
16.4464
-2.35369
49.0643
17.0395
-1.47087
-11.7405
-1.25338
-55.8192
54.6214
-31.1301
106.946
-11.1249
22.6342
73.7441
42.2855
29.7425
15.9537
-6.5653
6.67356
-14.5257
-49.5311
8.51842
21.2202
6.93878
-17.219
38.6963
-21.2324
24.3131
4.31212
26.7827
18.6515
-18.6593
-3.03349
31.5251
-0.420225
181.305
37.8199
-13.175
18.9135
-36.1034
4.36882
-16.4452
8.88608
7.94641
12.3011
18.5772
31.2522
19.4696
-40.5985
45.1022
43.759
4.80417
28.8055
35.6314
46.4385
-11.5634
18.7346
15.1069
16.3964
-7.36456
29.1332
36.2127
-47.204
-26.3535
3.08905
-58.7137
-14.4467
-22.5779
1.95539
14.6585
92.9852
12.52
6.50274
77.9466
33.1994
25.9206
-26.7525
-34.0392
23.5505
-10.1879
-38.2729
33.4486
6.31668
22.5129
-10.7733
17.3904
41.8475
34.2
-10.1757
51.6219
38.0868
-15.55
31.5068
56.1054
23.7452
11.7902
33.6441
30.0664
0.714639
20.1351
32.078
49.0643
-5.67869
41.4023
24.7661
-24.859
-34.8783
21.2457
63.8429
-20.4953
10.2149
18.8861
51.2553
51.6558
0.652416
142.953
19.3587
87.138
1535.91
51.6219
26.8424
31.3016
150.746
35.8852
4.06748
34.6204
46.4786
13.9664
4.76649
-15.2149
225.227
13.062
39.5283
22.892
1.37792
39.9761
125.984
59.4859
34.1833
86.4805
0.728981
490.193
-12.062
44.8851
-12.973
4.40362
-4.56616
-30.2276
30.9462
7.03031
0.523835
-2.6794
12.2666
30.5905
-4.1005
9.2538
21.8297
-0.617682
-27.5652
-18.8298
124.403
-7.97588
35.9458
-28.1675
266.521
-9.86648
-8.74964
120.362
81.9747
-12.6683
-36.8503
-7.3716
-14.8731
21.4593
-37.3359
-33.0777
-6.44023
-23.7104
-11.4869
-3.13009
30.916
-18.2739
-10.1757
11.8499
-8.99079
8.31676
19.0186
5.94155
-1.92384
-27.547
6.168
-15.0817
-3.6668
-19.9001
1.54004
-5.10539
24.8203
16.1485
38.7569
72.3244
10.7106
-5.18131
-15.5081
16.3323
4.20091
23.876
27.4474
22.6084
-10.4709
32.1892
-7.56555
-5.34622
-14.7624
-21.1971
11.7432
-3.66915
-1.2377
-6.71249
-8.64135
-36.8503
43.948
9.51577
26.8893
352.082
49.6869
32.383
11.8624
-32.8022
-19.546
23.511
11.8499
-15.3449
-24.4794
29.326
-17.4843
-12.5727
11.1553
-24.2815
37.1473
16.4464
29.5054
3.96706
279.574
-11.3009
-20.2115
-52.97
-16.2459
-44.5561
22.9389
-26.445
-0.306055
57.2837
-2.69163
73.9331
22.6342
53.1293
16.0486
-8.71791
15.9537
5.15624
36.6586
7.96306
32.9279
70.3626
-0.557488
33.6167
49.9407
21.1787
-15.8482
47.4547
326.604
7.95368
21.7707
21.8903
-15.9861
16.6585
25.9309
21.6764
-19.5582
-18.5952
11.8999
10.4264
-16.2142
-18.9832
25.324
-24.8288
-12.5946
35.7216
30.1168
-24.7152
-11.3609
20.2417
4.59604
-27.0926
-18.2239
-23.9054
29.267
20.0163
20.1186
19.3614
172.836
-7.09351
53.8637
16.0492
12.955
-29.7651
28.9787
38.6943
-12.4875
103.193
28.9555
35.7527
28.7634
20.3722
47.8128
38.8894
19.3587
26.7037
19.8094
44.1257
24.7424
2.45873
32.6796
4.02609
-20.2954
-2.90022
6.64056
-17.089
15.5955
-6.97946
37.9387
16.2681
25.2434
-0.533835
-7.05538
9.99102
-12.697
43.377
8.55292
6.88932
-6.28326
26.2025
-19.8568
-22.8189
-1.75459
51.4443
13.2639
45.6331
-33.0808
-10.2832
-22.9547
4.27197
2.49211
-12.1875
14.1698
-48.2589
40.4241
-13.676
3.39576
11.1279
-28.7287
14.9427
-7.41494
-12.4038
18.4066
22.0092
22.7077
86.5456
-41.2859
0.172874
-10.8412
-48.105
-38.934
-20.212
-6.10645
7.33276
0.21995
15.8603
11.21
-27.3531
-20.9449
-17.449
-49.8708
7.62092
-24.2434
2.9301
-20.8573
12.2056
-21.0807
-12.5946
-18.1226
235.189
76.014
-7.02947
14.1406
8.10175
-28.6685
24.2463
79.9258
18.123
-3.79791
4.31212
2.41987
-9.45946
52.5552
35.2732
-4.16836
-14.7736
-16.9231
-12.9456
2.27726
-34.2293
1.55772
-32.3747
-24.8971
22.9416
-11.7313
-17.0746
-25.6059
37.606
68.5224
40.0078
27.8684
36.5684
-4.21409
41.7533
47.4697
49.7771
2.34086
36.676
90.9773
75.5681
21.9313
18.3883
18.6241
52.4241
30.549
24.9087
18.6515
9.45166
8.2109
39.0214
20.1945
55.7424
75.3012
-1.93056
11.4173
43.5067
-9.86648
92.4499
24.7843
23.8786
32.3093
48.9992
-4.56554
93.9233
6.48995
-2.53512
29.1732
18.7062
-14.2346
84.5631
35.0249
32.3579
-3.66915
101.836
30.7688
5.99784
3.41633
21.3239
-7.30108
5.39174
27.6467
2.0556
55.2059
45.8914
40.0418
88.892
-2.29603
33.887
9.6379
14.3378
128.77
81.3541
52.1383
21.3437
39.9864
50.7244
31.9786
64.5628
41.3749
58.7515
34.7892
26.8893
438.289
41.7533
56.84
25.2938
20.7291
-22.3571
1.95919
34.1127
16.5142
49.9407
55.6043
73.0388
36.1712
59.881
67.5477
-1.15943
67.1323
63.298
9.82774
33.0151
14.3941
10.7106
-18.2998
16.351
-0.534275
36.06
55.7351
44.314
-44.7576
-2.88038
6.83521
-8.30809
46.2692
20.6937
-49.9688
11.3691
-18.6212
-10.3999
-18.5952
-8.31429
-49.9474
-18.9832
-2.78695
13.7365
14.0494
74.1399
-3.28134
-8.3016
23.0943
466.085
-15.3449
31.8093
-31.3133
18.6515
-37.4
2.58871
10.8242
16.387
20.8337
-20.6712
32.032
-10.8412
-17.3627
-5.00151
9.79177
-40.8267
22.0045
-16.4164
47.1251
-28.9284
-15.156
16.0548
1.83965
-39.6855
-26.8193
1.95305
13.7548
-6.71249
11.62
24.558
-2.10453
18.2764
-12.6465
39.6311
-22.3073
45.8355
15.9064
-44.2486
-6.86529
-18.6212
49.5702
97.5969
2.52955
-21.8364
-4.21409
9.89417
3.42914
7.49019
26.3512
14.5223
80.7165
494.839
28.4905
35.4907
739.597
31.8093
40.0844
16.5605
49.7874
8.55277
23.3333
-16.7212
21.6708
-4.96978
8.45745
6.14603
34.3512
6.55316
-4.57084
2.34086
27.3057
21.6369
-17.219
-45.0941
4.96312
-13.7361
-1.92384
-1.96319
-26.1556
-12.4038
61.5102
16.4464
-21.0943
26.5755
-30.0415
11.4173
22.892
-58.5922
-38.7347
-63.2968
-21.7598
-6.86529
16.9913
-5.50273
34.5777
-14.8471
25.0183
12.3004
43.7559
23.45
5.30321
13.1124
54.4622
10.7742
9.50203
50.6849
37.1498
42.05
84.6109
11.5637
-1.96319
25.9029
-7.91649
-6.10182
31.141
171.421
31.095
40.6956
-22.0479
-7.81261
6.04363
268.394
20.1305
-22.0386
30.2585
5.45869
-26.8439
47.0716
13.9862
181.123
-32.9753
-17.1967
5.85231
-40.5005
30.1097
-20.4953
28.9555
-11.099
11.8999
-12.0624
-33.9757
42.1906
-0.465954
-10.3134
-16.3998
24.9683
-26.7944
-19.093
3.6316
6.18619
11.3257
13.8331
27.777
8.95011
20.1351
20.8337
19.0792
-16.9231
9.5432
58.7167
-18.0117
-1.24309
36.6689
16.049
16.075
61.5626
8.0201
55.3993
30.4519
31.0072
48.3942
-1.49452
75.5473
13.939
35.8852
7.81562
1.82429
24.9268
-16.3208
-1.96319
24.4442
20.2807
-52.8941
-17.3462
0.218926
-55.493
-25.3924
-22.3434
-18.0852
-19.0253
-10.5499
9.84141
-4.16133
-24.6818
-9.3764
7.61059
-18.609
16.5351
-23.9833
1611.04
18.6909
38.0453
-6.95046
44.8885
7.57759
35.187
80.9234
17.0395
-8.96713
-9.86648
-31.4377
459.549
0.450149
30.2585
-19.5581
3.58462
25.63
-11.0244
19.6084
46.8172
35.8374
44.3952
28.19
23.1252
2.65784
-1.24309
58.2207
9.4898
60.1156
34.3887
36.6633
6.27461
11.0019
30.9462
-2.34002
28.729
57.2441
58.7015
16.3091
3.39576
34.9482
-0.617682
38.0453
13.6643
26.1478
-7.41494
381.889
12.6388
82.7975
54.2914
15.1654
0.119472
49.5702
32.5115
-0.242547
6.24024
34.6642
47.903
26.7037
14.1872
64.3237
-11.8019
7.14389
47.1296
281.429
23.9716
-30.0742
321.194
25.4246
-32.6767
-11.3369
9.51577
8.15175
19.7967
48.4832
55.3091
58.6199
34.3512
42.2982
65.0348
113.264
-7.21831
49.613
6.18619
6.168
22.3997
11.3257
1.54004
11.4633
362.033
-41.2859
11.4173
-14.5893
-13.6146
-10.6237
-55.8192
-3.29798
4.0216
-68.2838
-11.4079
10.6374
-44.7576
22.4195
26.5129
31.9843
10.0993
-8.73935
33.8578
7.61574
30.6405
16.0486
13.7709
42.861
45.9388
425.937
27.1679
60.9923
49.3312
17.2461
-19.093
-39.4719
-13.7775
-6.23988
8.06026
-12.5727
-21.4704
-20.9208
21.6764
0.119472
42.074
46.0336
23.1412
20.3722
25.324
8.90438
71.8326
10.3013
102.251
43.5703
8.565
6.64436
38.0868
3.19064
14.6402
359.162
18.6909
32.4231
21.1605
-9.45946
54.4292
33.313
8.89071
60.189
77.1753
14.936
33.9061
28.5142
24.9835
9.79177
-48.323
3.26388
47.1251
841.292
8.76338
-2.88038
-23.6339
-19.9837
23.5448
24.1203
25.324
12.6525
54.8718
39.9734
19.8094
55.3701
36.2127
12.561
5.26983
57.9795
40.5704
16.2489
59.9203
74.8735
52.5552
17.5812
35.2732
-13.5387
-7.97588
43.3224
35.9458
9.31384
22.892
-13.6146
-3.12744
-25.8155
-8.96757
34.1833
54.6214
12.3011
24.1994
-37.7874
47.9133
-2.69163
210.041
248.433
-7.96222
6.24024
-38.4244
12.2958
-10.7776
-34.5385
27.2591
13.724
-17.4241
-9.7227
-4.40721
1.25638
-22.5386
15.5565
-29.4393
-26.326
-16.152
18.4066
36.1241
67.8049
44.9211
17.2698
-0.316344
7.94904
168.179
19.9512
9.48995
96.3509
-35.3873
-38.4876
-10.0314
-6.43403
-21.7309
1.54392
32.0892
-19.9837
20.7394
-33.6137
-14.148
-3.60269
26.8924
-8.71791
-20.8573
2.83525
-19.2066
-12.5946
0.930962
135.955
9.97582
-24.7152
64.9332
-17.4843
11.8084
-3.20233
13.0293
-18.026
-11.6646
-19.2203
30.204
-3.40957
-1.93056
19.8506
-2.18012
2.93057
54.2554
31.0675
61.5626
25.9523
34.4277
61.8683
-10.6264
25.2938
154.725
21.0815
-4.55346
1054.25
-12.513
5.26983
1.75753
1.25638
11.1946
43.6675
32.5738
-4.16836
14.5129
30.204
-5.44932
2.49476
8.88608
11.5179
-13.9359
18.5772
-12.3895
-49.9688
-3.62866
13.963
-1.21858
12.3004
2.52648
1.63152
-24.8288
2.3979
15.6106
30.916
235.31
40.3775
32.4646
10.6869
5.26983
320.349
8.75265
52.4241
34.2972
-5.71132
31.9405
-3.03349
52.1398
38.9352
14.5129
11.4633
26.5755
3.69164
-7.99241
2.49476
15.414
15.4427
24.6363
-10.1877
2.74182
48.0647
12.3066
-31.1301
-57.4651
15.8371
2.01951
66.2478
29.167
-3.2243
-3.13009
44.1549
-22.022
2.89622
38.0868
10.892
44.8611
-24.9805
24.3131
300.415
23.0346
35.5181
-23.6482
69.0064
-6.10182
9.58926
17.2052
2.04694
86.6102
-18.12
-46.4302
-6.10645
7.94641
19.0141
-27.0543
-2.03757
-9.15038
-17.5277
24.4881
-11.4235
6.22908
32.0892
35.0249
37.9801
18.8196
58.7324
431.819
20.9904
16.5348
56.9312
43.2987
29.7546
25.7726
51.1573
28.3867
388.661
61.0318
-0.817562
38.3258
9.51577
49.3812
-9.61288
-1.35023
-6.87822
8.42723
0.466796
-15.7979
10.3925
-36.1647
-22.8412
1.25638
37.4315
41.7934
18.822
10.085
37.1473
41.4484
26.5755
-30.0415
-21.1109
-6.87558
4.16957
11.6472
31.3749
26.6871
37.7548
10.427
-16.1376
-38.7244
28.9555
-12.973
19.7967
-2.11661
57.1832
37.0154
49.2496
49.7771
31.0072
28.7165
18.1832
8.71125
-19.3583
4.29394
9.28121
-19.9001
16.5326
-15.4128
638.577
43.4421
-26.2934
32.2623
10.7483
23.1095
21.0362
34.1359
36.9971
52.924
4.0216
8.55292
14.829
48.1188
-36.7523
-46.2207
26.3616
-12.999
40.1999
-12.973
51.2553
8.14868
12.2056
17.3904
34.3512
27.1679
25.4142
21.0815
40.3775
131.79
-6.17969
37.1289
-11.3609
4.96312
-17.4843
44.9278
30.549
-0.0891252
-16.7853
-19.1609
8.89071
35.8262
9.70889
-5.67869
13.5217
-28.6071
-23.7422
-53.9452
16.3823
6.07235
210.169
-4.56554
3.58462
29.3781
-26.017
17.9288
13.7253
66.7595
-2.08212
31.5531
136.714
8.57874
39.0738
53.5299
0.652416
-11.4869
34.6944
-2.34002
-1.25602
27.1679
180.962
7.96306
10.4391
2013.77
-11.8019
3.39576
82.3424
48.0666
1.25638
37.4315
19.3047
4.29394
-11.3335
-5.54087
-18.026
-1.14509
-23.7319
15.1172
-4.77767
45.6331
29.167
-3.09572
1.63152
14.0796
-2.34002
-14.4687
13.7365
14.0494
-13.9412
-31.3923
17.9353
-30.837
-19.2981
177.92
-32.4768
-24.4126
-14.4285
-44.4318
-20.7039
5.70353
-23.6482
31.5251
42.6239
5.84112
-18.7972
-31.6863
-30.4812
-5.00151
-8.94889
-33.3304
-17.3508
-3.29798
-11.1248
-3.95618
274.675
24.0813
5.7412
22.2042
25.0573
31.8833
-18.2696
12.7053
-29.367
16.0439
28.5778
17.9353
0.605489
-34.2907
-26.5893
1.75753
8.71125
-30.6027
43.0537
24.9268
15.5383
-5.54087
-8.65569
-13.5387
141.949
20.8337
17.2052
-28.1675
17.0395
-12.7153
40.0844
-27.48
-1.74941
-0.791593
37.1998
64.7743
15.6449
24.1203
-4.21409
1.55508
14.9865
31.9734
21.6369
15.598
31.7426
61.1851
335.408
32.4231
15.5383
43.0144
83.9989
8.95011
74.483
79.0493
29.9286
48.8986
71.6177
88.7018
4.16957
-10.8416
25.7527
28.5611
65.8658
44.1602
11.0809
44.3706
-14.2635
82.5836
-16.7471
17.7111
13.2639
56.8775
46.0336
17.519
20.3722
29.0722
12.6525
26.3512
5.7539
50.6849
21.2202
263.686
63.3659
7.37973
14.3335
-1.92384
0.545806
-1.79274
7.07604
18.261
9.58926
13.457
-20.6712
13.2913
21.955
9.81122
6.98067
-2.40834
17.3194
64.1684
54.6214
40.412
27.9475
35.0003
56.951
80.2788
47.9133
120.997
59.8776
10.4528
33.4516
31.9781
12.8338
6.31668
11.7155
3.42914
20.6087
23.8926
298.108
37.5664
41.8349
-30.5425
-5.97457
5.50566
21.8297
-30.6027
26.1871
-10.6804
-29.4393
6.13901
33.0151
53.7494
12.1249
46.0875
20.0809
615.135
3.43179
-32.3747
-34.2675
11.6972
-15.2006
-27.48
24.4875
-12.973
51.2553
61.0262
586.34
-17.7795
29.5191
-10.7206
-6.5653
2.92542
-35.1405
15.598
-21.1722
-17.219
18.6241
29.326
63.1006
-7.86931
2.89243
5.3998
6.2252
15.5093
36.7632
30.3236
-46.9081
-5.44932
34.1364
14.6762
-11.76
-28.6453
-6.22915
23.3565
23.2178
26.8679
16.9861
49.5702
24.5083
41.8849
55.404
56.8744
42.1906
23.8969
43.6274
19.3587
49.7771
17.3334
14.1872
64.7404
27.5535
21.1994
6.4427
54.6259
11.8084
17.4124
3.65901
-7.41494
-16.152
-30.4053
-21.0943
-1.65514
5.79507
0.403198
-25.6059
-52.3544
0.844524
26.8924
8.5523
-3.09572
-20.8573
23.45
-7.96222
1.46087
34.3387
-15.55
1.75753
-28.7287
121.765
64.2822
26.7827
-0.0891252
63.3842
12.6388
32.078
11.1879
48.8986
21.0179
-0.496144
-1.45263
-7.09351
1.38981
-25.5079
228.761
2.01951
62.4997
77.8927
15.6449
5.37965
-5.59805
-27.6399
20.2015
-5.00415
6.55316
-27.0423
-2.72597
16.2075
18.6909
-12.5545
23.0346
19.5886
177.181
50.1202
-13.6146
-6.87558
-20.1933
-20.212
31.3749
37.9315
30.714
-4.99122
88.2058
235.103
77.4922
68.5224
23.1412
17.8278
18.2747
4.27197
656.854
47.903
64.7404
36.2127
24.0105
41.1129
-34.3509
52.4241
51.1638
17.4124
-1.96319
55.888
30.204
-15.9861
18.2068
-5.93854
1.35847
8.83606
-1.42129
16.203
-52.3542
16.6585
-19.0467
69.4651
-5.50273
50.7452
-15.4585
34.3512
17.7976
7.96306
25.4316
70.3626
58.7015
6.93878
-2.22644
9.2538
27.4519
38.0453
91.9106
15.7072
1.54004
50.1796
59.4905
56.4409
58.4346
13.062
32.032
7.89946
-13.6146
-12.4978
9.79177
7.89902
14.5083
19.1908
32.1326
6.67885
44.3706
8.36402
46.1906
10.4326
-2.99025
31.529
14.4101
37.9801
15.7215
5.31614
23.5453
43.011
-12.036
-20.8573
32.8203
23.0126
-27.4929
-27.6442
-21.4201
14.1406
0.605489
15.813
35.8852
-25.9176
6.50945
3.37509
25.8457
25.2108
24.4442
28.8256
44.5574
25.7573
66.7483
-32.8526
25.7031
-29.5442
-15.5081
357.412
-23.9127
9.6438
37.606
-1.75459
15.8371
-14.8471
43.759
-25.5845
16.624
-2.78695
-9.83628
130.242
-36.4126
-0.851908
4.35362
7.14389
331.593
6.83719
1.25638
2.43806
2.41987
895.714
-7.41494
-14.2779
27.777
-17.2868
18.261
13.3374
13.457
-3.57526
-5.219
-9.86648
-29.3644
-48.323
39.8055
-3.47466
2.93072
-0.606949
1486.35
-1.00631
4.96114
44.9432
-30.3152
-68.0488
-34.8783
34.7949
-0.817562
57.8145
16.582
-0.242547
2.83525
-7.02519
-0.413198
-5.62827
33.8475
3.2779
-26.1052
20.2624
31.7426
10.6267
52.4241
17.4306
23.0346
44.8885
11.3257
2.58871
16.5326
-29.2561
-3.11715
11.3639
107.477
49.7818
55.3091
38.0052
23.1068
98.3824
12.2958
7.96306
49.7945
45.9997
70.657
33.3808
41.1129
177.377
16.2489
24.3131
32.4049
39.2663
44.6436
23.9426
45.1965
41.568
26.1804
54.5208
107.225
12.6223
8.11695
4.16957
-10.8416
25.0918
44.1652
14.175
61.7517
32.9416
0.655484
10.4264
28.7634
-9.61288
29.0722
-13.5844
19.2645
122.745
-38.304
-10.1757
18.4091
-20.0301
9.2538
33.0741
23.7452
44.9278
39.2663
18.822
55.888
5.20197
-19.0467
31.0468
-21.4323
74.8701
41.8849
17.519
16.624
6.58338
-6.08815
10.3013
-12.0671
-18.2739
-19.546
-32.2115
-9.48687
37.7593
511.939
-28.5022
6.64056
43.8182
419.457
-0.420225
29.5054
3.69164
48.8986
41.6327
2.49476
-33.0042
4.37911
7.61574
60.8146
58.2415
55.404
20.3722
87.1682
12.6525
94.2271
32.4772
34.6642
17.918
4.21493
34.7553
262.975
-2.22644
14.876
48.0666
1.25638
59.9203
26.8009
32.4049
95.4882
11.3257
26.9516
35.187
40.5113
25.6385
-0.993525
51.7097
-31.4377
-42.7008
12.6342
30.2585
-53.6189
58.727
16.9913
-2.69163
5.52969
21.6972
7.21472
58.2151
-9.34618
4.21921
-24.7761
-5.94119
18.855
60.4369
27.3057
90.9773
-2.43155
27.9945
40.5704
-8.11395
21.1605
18.6515
24.4442
67.1323
22.0686
50.1202
48.9446
-46.7322
-5.47676
-1.21858
-6.44023
-12.466
31.3932
32.383
-10.6264
-4.69124
12.2958
-46.3849
6.69093
-5.01671
2148.26
-8.54983
65.8703
57.1092
12.7272
21.4626
2.89243
294.006
23.0918
297.556
-15.2986
19.8024
-8.31383
56.1295
-17.6846
16.624
14.0796
-22.9547
-31.2411
-19.546
25.385
45.5831
-34.0856
-24.4794
1.21499
-15.6102
35.5575
2.43806
-18.1949
78.6217
22.1548
119.52
-2.35369
28.4496
48.8986
19.1439
-34.9866
64.7799
54.4674
57.0665
35.7527
64.3737
32.9152
58.7485
47.4697
31.3889
99.4572
30.0702
50.2682
38.066
60.2481
-5.30285
-10.6986
9.28121
-11.1631
8.2109
-17.3462
109.034
-20.6712
-1.47087
-37.9775
182.405
-23.9414
-14.5898
-6.10645
-10.7942
37.7548
-27.0543
11.1751
4.02411
-10.8898
12.6802
-20.0095
-7.72412
25.4951
493.586
22.1093
23.8978
29.3237
25.4814
7.41717
59.1577
36.6638
-1.72863
-18.0882
23.45
3.28218
11.8624
8.42723
23.5402
6.22769
-47.4091
207.669
49.9407
-26.8546
16.8168
24.9268
21.1605
37.1473
110.15
-18.7972
136.98
-34.2293
-14.2635
8.12724
-27.9915
-8.52581
376.833
36.2627
4.40055
42.1906
-50.076
12.2958
-16.3998
-40.1607
32.4646
-19.2981
-30.3374
1.75753
16.2075
-30.6027
18.6909
-20.5334
-6.78163
46.5176
-47.2719
8.89071
-37.5378
181.957
41.6327
-17.3627
-16.2459
-18.3192
-42.7008
-6.43961
404.635
-27.48
-26.1123
32.7036
-20.4693
25.4189
-27.4586
3.50559
17.8278
-21.0807
-5.09836
2.49211
-49.6688
-23.3115
-0.805332
21.6369
9.97582
-38.0388
14.3335
-15.6102
-1.92384
-14.4467
-26.326
3.82946
-29.2704
-11.724
17.0855
5.79507
-32.3553
-44.3569
-40.808
-27.7082
-21.099
17.3167
20.8882
27.2936
-26.4004
-27.891
19.9537
19.8029
-40.5005
28.2357
-5.50273
42.074
-16.7212
-6.84078
363.326
12.2056
26.7608
204.891
5.61613
1.40383
-7.36456
52.559
6.22769
-15.55
54.2314
14.9427
-8.80634
30.5309
3.65901
-4.90756
12.6982
35.1276
32.078
35.9458
18.6842
34.1364
-32.3553
13.7392
-18.3192
1.38981
135.383
-16.1376
-51.8429
-1.74941
27.0814
-37.3359
8.15175
25.4189
-12.466
-15.2351
-22.9547
-8.8465
40.4067
45.4444
317.323
-6.9116
146.455
6.87858
64.2822
37.3922
33.8145
-3.03349
65.2583
18.3204
20.9533
29.9286
-15.2986
-4.56569
94.7858
100.918
19.7967
-19.9623
-32.1017
19.7018
-24.8288
-16.3428
-18.1226
-0.943104
200.992
-17.6719
2.89622
13.724
-36.1647
5.26983
-7.6128
-19.3583
-7.58539
0.0813279
-14.2779
-2.29429
25.7573
403.143
-10.9058
-7.55276
-23.9597
-31.4182
5.30585
-56.7376
7.94904
-9.57838
-20.9208
34.7949
-2.69163
52.3813
10.4528
20.3332
-2.15868
0.694486
-5.15112
10.8312
7.17728
22.4827
5.15196
18.8724
56.8275
22.1364
42.4444
-13.7361
33.6834
60.5341
37.5626
11.959
5.20197
-2.35369
56.4409
62.1827
50.7727
41.6327
-18.2998
-26.7712
34.186
34.9437
-3.91164
42.4966
-1.24309
61.9688
18.8601
53.3184
-3.60269
40.0109
20.7337
-9.65495
-10.5499
16.8907
868.164
-3.2243
-10.6264
-12.1875
10.4217
-16.3998
-2.6794
-34.0856
29.3674
56.1722
17.4306
19.4696
43.2282
13.2379
0.844524
17.012
6.27768
10.4264
43.7559
29.7425
195.954
32.9279
40.3775
21.2202
10.6869
39.003
42.987
76.1776
60.5341
24.9087
39.9584
-13.5387
9.58926
43.4421
-11.3009
-3.57526
15.3957
347.323
-18.3379
16.3823
-5.17205
19.0141
-10.1877
8.76338
-4.75445
17.9288
-42.3456
-24.9453
4.24692
16.9456
-36.845
13.9022
36.4652
19.412
-35.4534
71.4821
431.562
11.062
16.9174
284.089
1.33352
30.7544
-0.815279
-16.1376
-29.3541
-37.3619
26.8924
-9.61288
8.45745
-20.1436
37.0681
31.5401
22.6205
39.7349
38.3018
9.68968
40.8564
22.0976
2.72197
177.702
5.20197
29.5054
39.5743
64.0568
41.173
34.8431
6.96243
-18.2998
6.98067
14.4583
40.7426
31.1956
28.2306
-12.8985
-66.7374
41.3489
36.4518
221.285
20.3332
35.7263
-15.2771
10.0648
20.2015
22.1698
11.3587
-2.3443
-14.8608
34.5537
28.3889
-39.036
47.7389
54.9119
38.0271
16.7775
120.022
40.07
243.295
72.6684
57.6164
110.789
10.0993
1.56801
-9.25086
1.40811
-8.8465
9.98838
-21.5578
-0.822708
0.466796
4.77029
8.10175
-45.0941
18.0816
9.93432
-10.6986
5.53307
-14.9112
28.8256
91.409
14.5129
22.7077
17.2052
-13.175
-31.6863
117.57
24.9835
-25.8342
-2.35832
60.4203
24.6363
12.955
25.63
719.861
8.22525
18.8653
2.71859
-3.60269
17.5221
32.9152
105.6
5.37965
16.4006
-10.6264
0.930962
8.54762
36.0741
4.81687
12.2666
9.97582
-20.9671
1.75753
44.3185
-24.9805
8.06026
-12.5727
20.6961
-11.724
41.4484
2.21263
-3.30724
9.05399
-6.15647
309.674
19.9512
-7.37664
15.7661
-5.40225
-23.1499
-27.382
-19.5582
2.01951
30.6405
21.6708
22.2462
20.6389
19.2117
40.9105
9.36426
5.73652
-0.470237
0.131701
15.0777
22.1572
253.378
-6.9116
57.0425
92.1072
11.5637
28.9982
16.4936
-19.7668
24.4442
-19.9001
70.8805
29.5648
48.9446
34.0718
11.1879
416.216
25.7408
16.0542
24.2704
-2.66566
29.7035
7.21165
261.19
52.498
161.641
24.0439
11.3587
23.8926
18.8724
39.4405
610.614
-20.0301
21.4352
43.3815
0.319351
10.2576
-9.76156
-67.3851
-42.3889
9.0363
6.13901
11.7018
29.267
46.2532
39.2989
442.452
1.37792
15.6132
487.986
15.6235
35.7319
26.3564
70.185
36.6633
-5.90682
22.9599
-9.78353
-9.68932
1.98839
-26.7072
3.83326
9.97582
-24.9203
-15.3449
-13.235
-32.4768
37.1083
3.3569
-50.8078
-52.7799
18.8601
43.948
-1.72863
60.6256
106.004
62.4966
27.8684
72.1757
3.28218
36.1311
9.98838
44.0345
62.8955
22.0186
15.1242
35.6924
33.6167
40.5704
14.3748
31.8093
5.24916
4.29394
16.7775
15.7072
69.0064
22.0092
45.1965
-22.1502
-1.24309
11.3639
27.0814
15.138
24.0813
24.4819
14.7079
-16.1721
24.387
6.09328
25.8237
7.17728
9.48466
226.292
-23.2941
12.2666
-41.7869
-35.9596
-15.1091
-30.6027
1.82429
-12.5545
89.8661
-20.5334
-34.2128
17.0855
4.08669
-26.2934
5.79507
-4.28197
-4.24428
-25.8155
-27.48
60.0948
80.7043
34.5777
204.419
66.2478
25.0153
37.2388
-5.15112
-0.413198
-15.3115
5.73652
-15.4628
9.45546
2.25361
40.5704
-36.2249
31.8093
262.933
-1.32826
2029.69
-27.3964
14.6585
7.07604
28.3299
22.8274
-1.93056
5.79507
21.0179
-24.859
30.6057
-25.8342
33.2489
9.82048
50.8733
11.9734
11.8754
41.3541
1.99354
8.34079
5.76764
28.7665
27.8684
59.0572
7.03031
21.5457
55.3993
9.83713
-12.0497
87.2292
-8.05375
280.758
46.7351
-6.23988
32.4231
6.168
82.3698
19.4553
39.0214
23.9426
30.204
69.679
33.6767
-7.99241
21.0362
-22.086
3.26388
47.3018
-34.5506
12.5115
-16.6466
-12.4875
35.7319
9.51577
21.2671
13.6423
15.9235
38.5327
34.2
38.5501
33.1757
-4.1005
3.6316
1.25638
37.4315
0.56399
38.0271
162.955
5.70353
-10.5298
59.6361
12.6982
12.6388
69.5594
9.31384
-14.2635
35.7267
32.7036
18.8861
46.0336
26.8893
37.2388
59.0572
36.1311
23.4198
19.792
28.5778
27.2591
68.0719
-38.0388
-15.3449
42.987
33.0741
59.3524
33.6834
51.1638
24.9087
26.1478
633.516
-4.90756
33.3992
-9.79056
179.431
18.9596
30.3236
-18.7972
-19.2368
296.723
-12.697
7.01201
25.0918
-4.99122
39.48
317.562
69.9959
6.67824
-2.11661
59.0572
-15.4585
24.8867
2.49211
4.67909
-12.6517
31.0538
44.1257
17.4721
29.4276
31.2
-12.1001
20.2807
9.58926
536.156
-5.219
-31.4377
394.944
5.89567
-3.91164
-18.5207
25.5759
-4.55996
-3.78255
-27.3531
-28.4411
3.97825
-32.4415
-16.3678
-25.6006
0.783777
-12.7428
-32.1909
-29.2759
-18.9711
-19.205
-38.6264
-19.9837
5.74686
-22.3693
-10.3999
-15.7841
-5.90375
30.6375
60.9313
188.815
43.6274
53.0919
36.676
26.8424
6.93878
29.6327
66.8073
-0.617682
49.2897
43.6493
3.65901
33.8145
6.33684
102.653
29.5054
43.3224
435.122
-18.7972
22.6617
3.25199
-12.697
-4.23239
30.4352
35.8807
10.427
26.9659
31.9838
13.2639
66.2478
31.0411
13.7709
33.4906
59.0572
-9.83628
58.6199
21.2328
15.9235
38.5327
24.8297
29.1332
8.81284
236.016
3.08905
16.8168
53.0378
11.7902
24.4442
32.5738
31.4389
35.1276
62.0631
28.4496
-3.01915
137.438
26.3616
3.89357
45.63
27.645
8.0201
-8.90353
-4.55346
25.385
26.8424
18.1832
16.5142
16.7501
5.00452
20.5649
26.8009
13.6643
101.11
-5.54087
0.714639
164.584
-13.5387
41.568
52.4174
32.4798
-31.4377
257.15
50.1155
6.07235
23.5454
29.3781
-26.017
12.1121
14.3315
43.0691
-38.5975
-15.3227
56.7208
33.8122
-3.11176
90.739
-1.49843
5.29039
-19.8857
20.7394
-22.3693
40.1999
11.3898
11.8999
8.14868
-20.8573
49.6869
23.1068
10.4217
13.5853
27.2591
-17.4241
1.52169
26.1204
19.9557
6.87858
44.9278
26.8009
-21.943
-16.9557
22.4323
47.0245
9.77353
-13.6146
-10.6237
-1.45263
-3.34537
27.6267
30.2585
-12.0618
11.8754
78.8354
-7.37679
34.5777
40.0109
36.6586
90.422
55.4167
59.1182
28.7165
-2.43155
10.892
14.876
29.326
12.5008
44.9278
21.1605
14.9034
33.8145
35.2732
-7.91649
40.7498
43.3224
21.2354
-18.3192
7.89902
18.2564
32.3093
2.14754
-10.1877
3.58462
-4.35508
-14.7726
-18.0117
0.630978
1.99873
-5.50273
-1.72863
77.8927
2.52648
57.1832
16.4006
-23.839
49.7771
17.3334
-27.0423
-2.72597
11.1279
23.7038
-9.98801
54.2981
274.178
29.8959
3.32791
-3.80462
24.5357
-45.4737
6.24289
-1.45263
-25.8342
25.7527
-3.01915
4.37911
39.48
-31.7397
-1.02954
17.012
10.0258
29.167
19.3931
81.546
12.6525
28.6348
15.9235
16.0439
-31.3923
-13.9238
41.8349
-2.43155
7.14389
22.3723
16.2075
31.8093
41.7934
-5.07639
24.2737
30.0664
23.2034
35.2732
1.45384
56.4409
65.9309
3.69164
5.79507
-17.3627
-1.25338
26.6584
0.402758
57.6118
-4.89322
101.831
-3.62866
70.185
33.8786
62.4997
49.7818
19.3931
16.624
57.1832
22.0228
18.3275
243.623
37.5956
-35.4756
159.675
-16.0461
24.6408
-22.1694
65.5425
-21.7598
98.0824
57.0665
-7.35082
26.8924
23.5448
0.652416
20.3722
53.435
338.74
23.0126
-3.13009
55.2789
27.2883
1.06873
29.1332
-34.2907
24.0105
46.1926
10.6267
3.69835
8.06026
88.6269
18.822
10.085
44.6436
-24.7831
31.3795
52.6928
52.8124
16.8101
26.4098
69.7436
85.7228
28.5611
11.5179
12.955
78.1038
45.1975
-21.621
49.9387
8.5585
39.321
87.751
10.0993
-16.2356
49.5702
13.2639
55.0034
23.5448
4.40055
25.9944
36.5684
12.6525
47.3755
36.5382
14.1698
37.9481
47.4571
-13.676
40.8771
33.6167
40.5704
5.00452
41.1797
28.675
26.7827
5.53307
28.1923
6.33684
61.5102
-8.73935
58.2207
3.89357
51.6558
43.7559
27.8684
27.1981
-0.465954
21.2328
4.67909
-10.7776
-15.7979
43.709
18.1832
9.2538
40.5704
53.0378
-21.943
3.65901
54.0139
68.9202
7.83482
-1.70119
5.12605
15.6132
43.2282
-1.75459
69.4859
36.2627
18.4981
17.8278
20.1488
6.14603
13.7365
70.3918
47.3185
17.9353
424.561
49.3312
6.93878
5.26983
27.9945
18.0816
3.13045
14.9427
54.9119
0.545806
44.6436
8.95011
35.1276
58.315
67.8049
28.0545
2.04694
36.0105
15.414
-20.212
19.1908
24.6363
-17.684
14.829
-9.15038
13.9862
2.50504
37.606
-24.2434
0.844524
-5.47676
36.2627
21.6708
297.064
-4.21409
36.1311
-27.4929
-10.193
32.3259
81.6536
17.8888
39.2389
64.9332
39.3056
32.4231
8.04207
40.07
27.6908
52.6928
39.6939
32.2623
-6.11834
110.991
-31.4564
-6.10645
32.3093
-15.156
1.99354
21.4593
2.01951
47.5071
42.6376
0.618045
-6.5653
-0.822708
-23.8961
-2.72597
-5.01671
-23.0463
-45.5953
31.8093
19.3047
6.168
1.78494
-36.7667
48.3917
27.6908
41.4484
67.8049
22.6617
15.7215
46.9763
-39.2359
5.76764
69.9959
38.5374
27.8684
57.1832
1.40811
15.5164
4.36618
8.42723
55.3993
121.009
26.8424
6.93878
-0.352372
29.326
23.7452
28.0612
7.57759
308.061
20.2807
23.9426
47.0706
79.0493
74.9062
73.2615
36.2279
15.7215
-32.1652
17.9283
138.588
17.9491
23.1443
287.385
-17.1091
160.257
-28.5769
-33.2094
-36.8633
-28.9337
-16.3998
-12.0497
2.89622
27.7794
-20.2352
-6.67577
-31.5398
237.02
18.3676
20.2235
-10.3965
8.51463
-4.90756
54.0139
35.187
23.8832
28.0545
24.5357
22.892
-5.20076
22.8916
61.3599
41.6796
-1.14509
-29.3541
58.2207
1.99354
28.2564
32.5146
17.519
21.5759
1.40811
30.6031
2.80503
14.1698
6.08899
50.6849
-8.05375
-30.3374
44.3185
-24.9805
39.3056
15.5565
-18.8298
-9.289
343.669
16.5326
-13.5387
-13.5981
5.96076
-1.47087
-3.12744
-10.823
-2.35832
19.1908
48.9992
-19.5581
-0.163508
-19.9837
-31.7345
-41.11
6.46672
25.0183
-12.424
-6.08815
-3.2243
-31.2411
12.1754
-16.1376
8.12724
11.3691
-5.50273
15.8371
-12.973
178.692
25.4189
34.6944
27.645
6.14603
-25.6189
-27.18
14.1698
-38.8886
32.9279
362.717
-10.6389
-21.1722
-2.22644
-9.48687
8.71125
-4.36581
9.93432
23.0346
14.9034
-14.9112
-21.7742
-2.29429
7.01665
34.0718
-3.57526
124.092
-30.4812
-1.45263
20.4512
20.0078
-4.75445
1.21301
22.4544
-10.4865
-22.8189
-47.9967
-48.0947
11.3691
-29.8656
2.52955
-29.3326
23.1833
50.6239
7.08307
10.9254
14.9865
15.1242
50.2682
15.5772
28.9315
52.7518
-39.036
36.4945
40.8564
32.707
1.01836
-59.2555
-13.5981
-20.6712
-18.5678
9.77353
-26.7331
-8.74964
407.094
142.832
-13.6027
4.19828
513.768
750.894
-33.5132
-30.9914
-13.7795
-15.8044
22.4544
2.63195
-43.4337
-9.14021
-54.9303
28.6098
-46.1227
21.2457
11.3691
-3.62866
-23.5183
25.0183
-2.69209
-21.8364
-34.1991
23.0126
2.49211
-30.9282
-12.0671
-20.1479
-32.6645
25.385
-12.513
-10.8649
-0.352372
35.4907
55.5629
29.3674
43.0537
41.7934
43.6493
59.881
15.7072
42.7695
16.4464
35.1276
41.4484
47.1902
13.062
333.757
39.7586
-14.5711
293.744
47.1251
6.67885
108.532
35.0003
-1.00631
10.5833
31.0473
73.0542
8.25415
-0.330147
43.3336
-8.07867
-19.8857
0.630978
39.48
18.8601
28.9555
19.3961
23.5448
32.5115
14.75
48.2598
69.8643
15.9235
47.903
66.0591
10.4391
53.496
28.7165
-4.30562
33.6167
49.0037
15.3119
53.3611
27.7379
-4.13936
34.25
47.3091
40.631
85.2135
389.042
59.4363
-8.92944
39.039
55.7064
-24.8971
32.3119
16.3797
53.6844
-30.1486
-13.7254
-23.4951
18.0796
-23.3006
-42.3745
-11.5505
16.0542
46.7591
34.8157
46.5701
35.7263
27.8264
2.34515
23.9497
12.7995
26.3512
5.15196
48.8108
14.661
6.20686
26.1204
70.5554
59.9203
47.4156
461.566
33.6441
59.6361
49.0643
12.3061
-0.817562
33.6407
-2.66566
72.2706
0.652416
27.8684
21.0858
16.4534
39.4697
29.5148
60.0552
-3.36859
-10.6597
24.2463
57.437
12.5008
56.786
30.5309
20.6961
49.4404
61.5102
37.8199
-35.8153
-11.5505
29.1727
45.8221
-11.099
36.6633
109.348
618.466
281.581
117.747
-13.1245
15.1069
8.90009
9.50203
-10.6986
-29.9037
5.28817
-7.91649
8.89071
9.58926
1.81757
17.9765
612.286
-7.05538
-23.0044
-17.4009
-22.973
67.9165
28.3845
-2.48101
-5.40225
10.4326
-34.8494
17.0967
-19.3231
-23.8641
-1.79508
2.51044
6.40598
-6.78708
-29.2561
-51.8429
15.1172
4.59266
-1.72863
17.5221
49.7818
30.9462
-9.83628
0.523835
9.98838
-2.81717
-14.5257
-23.2941
48.3942
4.12768
-42.5189
38.3018
30.263
20.9341
14.0057
-11.6356
15.8404
-0.855705
7.27387
30.5881
8.01307
13.5759
188.287
35.7801
7.89946
-4.24428
4.36882
-8.64135
113.075
303.723
12.0889
8.5523
-14.3401
7.25372
19.7018
-24.8288
382.833
8.11431
19.792
-23.8961
8.565
16.0147
17.4721
-30.3374
21.8297
28.675
17.4124
9.28121
37.1473
-11.6646
37.0017
45.1965
52.8124
13.2913
-20.3948
-51.6061
8.5585
22.4544
14.6624
33.9633
-5.12341
4.3845
-10.5154
3.8676
26.3824
12.3004
-11.4869
-14.3745
0.930962
96.6287
2.34086
72.2832
12.2666
-24.9203
-19.093
-24.4794
16.2075
119.323
4.29394
22.5701
35.187
80.1052
68.6223
48.1272
22.6617
4.15133
-19.2368
17.4873
-16.4452
-55.8192
8.22525
-18.1097
9.49499
-8.52581
-5.47676
10.0258
-6.44023
-14.3401
32.8203
9.98838
-21.5578
242.806
4.21493
16.0613
31.0072
0.605489
-19.2981
-9.7227
23.7038
-26.8546
20.5649
-20.0507
-1.32826
-13.2076
164.999
-18.026
3.4141
5.20197
-9.84995
13.3374
20.9533
-0.0564921
37.6542
122.217
-24.859
-38.6264
-16.2356
9.49499
63.8377
-29.8396
28.7665
14.1745
-21.8364
-58.3386
2.83525
24.8867
0.930962
1.05136
-5.1554
29.1332
24.3131
21.1787
41.7753
9.28121
-3.03349
54.0139
12.6982
-1.65514
69.679
13.062
108.869
-10.8412
-49.2219
-12.4978
-33.3118
-12.7157
-36.7523
-36.8503
22.6135
30.6405
10.4264
-21.8364
-2.11661
-10.2832
-41.6954
-19.9967
-14.0616
22.6031
-7.36456
22.5739
24.9683
-26.7944
61.4918
5.50566
-25.5079
-26.543
47.9133
-23.3064
7.40376
-2.66566
40.9479
-26.5215
0.961183
118.18
29.5148
7.16472
-22.1092
84.9176
40.1759
63.9962
-6.95046
-5.71132
0.0813279
8.2109
-9.70436
-6.04242
20.8337
37.8199
28.2839
15.3957
-27.382
-57.4651
13.2431
0.844524
12.3004
-3.09572
42.1906
5.15624
8.0201
-17.8097
6.67356
-3.28134
-15.7979
4.77029
-21.1722
-4.1005
-21.2324
9.32055
38.0453
21.3437
28.2357
-14.8731
168.811
36.2627
25.4189
-4.96978
-0.242547
-43.5695
266.641
-5.00415
-15.9356
2.92542
7.96306
21.6835
2.89622
244.234
-24.9203
21.4352
26.5149
-14.6732
38.9823
113.927
-23.3445
-20.8371
13.999
34.8431
14.4587
-33.2923
-7.81261
-32.3934
-3.95618
-63.0873
16.9861
-8.52581
29.7035
-7.78088
23.8969
30.6031
49.7771
17.9353
60.9923
56.8275
18.3883
22.3723
49.9407
15.7215
-41.5355
47.9133
18.6482
35.7263
44.693
3.50559
30.9462
-22.9547
32.4772
-14.0616
30.0994
27.6408
16.9983
35.6924
30.5905
-0.557488
127.084
43.3815
-20.2954
27.7379
24.9087
52.3847
86.2884
27.6314
50.8187
34.0718
29.9286
8.22525
-35.9133
8.55277
19.5852
-3.09265
29.167
-32.3251
-12.5004
4.67909
17.918
-3.14264
10.892
54.2314
29.326
-32.4768
-1.31008
4.29394
9.28121
3.82946
27.6908
-2.35369
20.8337
37.8199
-3.34493
-26.7331
-48.3043
-21.099
549.552
-25.6059
16.9913
-29.8656
4.59266
-35.4618
-3.09572
-35.8498
8.45745
-8.8465
19.3587
32.7901
-12.0671
-3.28134
23.511
-35.9596
-9.48687
-13.7775
-21.2324
27.1242
16.4936
31.4679
23.3367
-7.41494
-36.7667
24.0288
2.39087
22.9462
143.585
40.631
33.5251
-33.1022
41.3541
-1.75459
-1.72863
36.2627
53.5299
26.8893
11.0019
49.6869
46.3857
45.5014
68.5177
23.5575
60.9923
56.8275
16.5142
37.3648
-9.05098
25.2501
-5.54087
2.58871
8.95011
-9.84995
24.5818
-25.5079
-19.7702
-33.5877
23.1443
25.4189
15.6449
-18.9832
19.7018
-7.96222
36.1311
36.2253
-13.9412
-35.1405
-49.5311
17.4721
-17.219
9.2538
-6.23988
13.0687
-6.93227
-10.6986
0.0813279
-31.1445
33.3992
59.4905
62.0631
11.583
-20.6712
5.79507
-20.2115
-71.7107
-14.3718
-35.2045
7.01201
-33.1022
26.3616
-26.0915
-3.09265
-8.31429
-16.2142
-6.80178
1.46087
-4.06712
-28.319
4.37911
2.93576
-19.5582
67.3739
529.142
47.9077
59.7276
87.1682
22.0228
41.7533
43.7216
25.2938
2.34086
42.2982
20.0572
5.94155
-3.79791
-3.18414
71.7603
-7.58539
5.70353
6.33684
42.7695
-21.035
-9.84995
-16.9231
22.6617
-63.0873
31.9838
-5.47676
17.5221
12.3004
-34.9548
-13.361
-2.78695
-21.0807
-8.8465
12.7995
-11.2505
16.0439
6.08899
-2.6794
49.3312
16.3091
9.01796
22.3723
70.5554
34.9896
39.9194
15.5383
35.6886
0.714639
39.0214
46.372
1.81757
-19.8857
17.4976
45.1022
68.3109
65.7378
60.6256
53.5299
103.726
40.3166
6.14603
38.0994
74.0195
49.7771
26.7037
36.676
49.7479
18.123
45.5416
124.234
44.8885
-23.6482
33.9521
41.568
9.31384
262.542
7.89946
-19.2368
11.3639
25.2074
20.7602
23.1443
49.6869
23.8969
115.369
58.2207
18.8601
68.3109
84.4784
53.1293
42.2855
-4.96978
16.624
57.1832
52.9977
6.55316
27.2883
-10.7776
4.81687
40.3775
31.3016
20.2624
37.3648
42.4444
1.25638
44.9278
28.6568
31.77
5.70353
50.2658
3.26851
33.9521
50.9383
0.172874
-2.37021
-16.4452
37.606
-16.7471
15.138
60.6256
14.75
14.0796
8.90438
17.3904
43.7216
43.5703
74.1107
33.1757
37.1289
3.6316
71.5339
19.6279
16.4936
-20.8228
-4.05419
55.1924
45.123
30.1041
5.33758
13.1426
6.09328
10.8312
-4.06712
-8.43937
-13.9412
-29.5183
-19.546
-38.0388
-39.7078
-18.8572
17.4306
6.168
-1.96319
25.9029
7.01665
20.9533
-15.049
-5.44932
2.27726
-41.7256
-21.7598
7.62092
-37.3619
28.9555
-31.7137
-4.56616
-19.9623
410.178
58.1202
-8.89925
23.1068
17.7976
46.0289
34.2
25.4316
59.1182
480.366
-21.1722
93.5868
48.0666
16.2489
37.4315
11.7902
56.1329
-6.78163
74.6286
288.186
31.3795
75.3012
32.2623
12.6223
23.1095
-29.2561
23.1198
27.0814
44.1596
632.213
12.8759
27.1981
-15.4585
0.618045
15.9235
28.5778
21.6835
77.8589
32.4646
-0.557488
29.6327
16.7501
48.0666
-8.11395
-8.73935
33.8578
15.112
66.4368
38.1368
31.0411
28.7634
48.4832
40.3166
20.1488
45.5014
43.7216
53.4048
34.2
20.9943
-23.7782
-10.4239
52.7518
-12.7991
34.6204
20.5256
-1.24309
5.74167
23.3333
12.3004
-10.592
22.0228
17.4846
23.5402
-5.1554
12.3131
51.6219
6.93878
1.52169
75.6916
-14.3616
526.737
605.443
34.3887
29.7425
40.3166
-2.34002
482.159
15.6106
-8.43937
31.0364
10.4391
49.7479
60.5756
31.3016
25.8846
11.1279
55.5629
18.123
116.142
21.1605
-18.8298
28.1923
5.20197
62.0631
62.1827
29.9286
37.8845
36.9852
-22.8051
-13.6341
-28.6453
21.0675
134.446
51.8103
-12.9988
2.64759
17.1967
-58.8131
41.3541
-11.1249
24.5083
51.2553
59.1521
17.519
-0.242547
38.4425
31.3932
2.3979
21.5457
621.367
17.9353
49.3312
27.5535
-5.73873
40.5704
41.1797
49.2897
17.4124
31.77
13.1998
43.8182
-16.1376
-1.24309
50.7244
37.6008
-1.72863
30.6405
25.4189
25.0153
-3.99068
178.997
-15.4585
13.6423
34.3512
53.4048
23.5402
4.21493
4.81687
31.0072
32.4646
1.31658
18.3883
91.1702
55.6043
45.8648
38.9823
31.4679
0.0813279
33.3992
0.728981
-29.3541
-26.1175
13.963
23.1443
23.5448
-15.2771
2.56855
33.7573
12.7053
-34.0522
-14.0616
31.0364
-33.2664
21.6835
62.8663
45.5831
33.1757
22.1364
14.3748
19.6279
12.7454
-7.88749
-7.41494
11.022
-4.08216
3.32791
-6.10182
-42.3745
