# Supplementary material for: Nonlatching positive feedback enables robust bimodality by decoupling expression noise from the mean
Source: PLoS Biol. 2017 Oct 18;15(10):e2000841. doi: 10.1371/journal.pbio.2000841 (PMC5646755; doi:10.1371/journal.pbio.2000841)
Supplement: S29 Data — The corresponding mCherry fluorescence values were taken according to the gating strategy in S28 Data applied to the flow cytometry files (S27 Data) and were used to generate the numbers in Fig 3B and 3C and S7 and S11 Figs. (ZIP) [file pbio.2000841.s029.zip › S29_Data/LChITF Iso 1/5.txt]

"Y2-A"
-2.03905
-19.5675
1.04725
-2.11776
-42.1072
654.043
-9.42923
-23.7026
-22.3878
-33.8982
-32.6859
55.9311
25.9932
27.2332
11.2387
32.8976
-18.7996
-29.3248
-3.64711
-5.50078
-7.0402
43.0317
14.7996
-9.18901
-22.3362
331.339
5.33261
-26.2896
27.7804
-6.36795
13.0943
17.908
-5.12417
-0.643292
-8.2834
-17.3936
-20.4138
5.55022
2.58288
194.265
-3.61008
48.8153
15.8476
-3.99465
76.9806
35.6281
-27.4913
22.3121
-15.3157
2.56355
-38.0559
29.4184
18.6395
16.1675
30.849
-7.43892
29.5694
68.8356
97.2957
8.9258
18.6734
17.7954
28.8146
-6.74117
-29.9148
-30.4812
-4.73606
444.134
19.1422
-4.26998
9.13744
-7.88748
13.8594
-27.5911
-13.2146
35.954
47.8407
0.194201
12.4205
2.78169
31.0039
12.4
50.3888
9.73541
22.2203
117.913
56.2359
-31.463
9.68347
36.5481
19.1151
21.2109
-19.1641
37.1306
9.25827
-0.121984
59.9863
32.9269
47.7822
76.2463
14.2941
16.8223
-8.44705
-9.53531
-17.1575
72.2108
6.66069
-35.6662
122.475
30.1065
-18.2846
33.6614
-2.06705
15.1739
45.1302
-26.6074
5.33261
7.44362
14.2468
29.6602
23.5302
7.99429
-1.46406
31.2158
3.22114
-3.82011
-8.66151
38.7177
17.0046
-18.5968
-5.60133
0.306939
33.5565
-0.323124
21.3042
25.6623
-2.44077
28.0098
973.815
30.849
27.6953
12.6136
41.0737
40.7849
26.9405
-1.11897
-16.7963
-24.859
-8.48419
-18.7601
37.8829
-22.7217
8.53941
-9.76155
-12.5986
1.77797
-1.52729
0.322059
5.8164
10.5465
12.2632
-2.59253
-0.210953
-23.697
33.4647
-1.86015
18.7038
-10.8483
17.1797
4.68898
34.1076
10.631
-8.77416
-22.4813
-43.527
25.9272
42.7528
-20.7268
-0.121984
46.8678
4.81593
15.9231
10.654
21.7904
-18.7849
-15.9433
-51.6051
-23.022
14.854
20.8487
39.0541
13.1012
22.2575
5.08946
35.6875
44.6428
16.5752
-9.2559
-5.81617
-35.6233
27.4854
0.321368
6.95214
-28.587
-18.511
1.0173
-25.5275
-4.75711
1.65306
-12.8849
37.836
-22.2692
57.9845
6.23735
-6.85432
-7.01847
-31.1565
-43.2685
-6.44901
-17.1575
24.1192
10.3666
35.6015
79.7493
198.592
-18.0804
-11.1434
28.2324
-48.2697
20.7961
-35.4546
-4.11863
-9.42298
44.647
-0.745748
24.3387
21.6561
-1.46406
27.4677
-17.6537
1.34707
-3.54716
-16.9386
-16.1578
8.73268
9.50838
39.445
6.47728
0.14389
-9.06339
-36.8616
26.0602
-13.4416
47.5411
196.202
8.80363
-11.4094
14.1657
-35.8981
10.3666
41.2237
32.8976
-5.68109
-19.9544
43.2249
-29.529
121.742
303.78
-22.3362
-26.6074
27.8214
18.688
57.7654
46.1059
20.2898
-16.8908
25.4043
497.126
33.0899
5.0952
17.0676
-1.94604
18.103
35.6968
55.203
230.264
-7.35238
16.8875
-3.44119
6.24188
27.9343
-15.1575
-17.1575
50.594
32.8976
32.5194
3.84915
-10.7883
-15.1855
511.801
-5.46957
-9.74083
9.08074
-11.297
39.0248
17.9949
-5.9471
-1.89822
8.53767
24.8609
-8.96032
18.0974
-28.8981
-4.27513
-29.7841
-28.183
-6.78745
-0.63765
35.7453
36.4623
-56.387
-8.32308
5.33134
-4.62589
31.8534
10.4088
14.9336
-3.08783
-14.8915
11.1726
5.42922
5.80352
-12.9658
-26.6074
27.8214
13.0658
18.41
-13.8642
-22.5129
14.1599
7.99429
-14.5825
164.275
-17.0316
-4.57494
27.8673
-38.3591
12.2829
9.31144
11.9047
-11.1434
15.1139
-20.1587
22.417
-56.415
20.7961
-9.2177
-60.3406
5.33261
-20.6674
9.03971
-4.49388
-1.89822
-2.70673
-31.3611
0.410007
25.5936
-32.6463
-26.7639
-7.29529
-35.6792
-40.5206
-5.48415
0.0895624
-32.0241
-34.56
-19.0315
-11.4881
31.8534
32.8976
-18.7996
173.074
31.9805
30.4411
-9.44213
-33.9262
-7.31494
20.7674
5.33261
-5.67485
35.2766
19.869
22.1639
5.59804
14.1599
-20.2047
18.0974
-34.5203
-24.8899
123.523
16.0398
9.07947
12.2407
48.72
21.6532
-7.55516
2.53437
-24.2618
22.6102
-37.0253
13.0467
-30.178
5.80352
22.1992
-7.54891
12.7878
-11.9901
-26.5618
-20.6389
19.7821
2.37209
48.0824
-0.787136
10.7174
-39.5204
-0.826812
-2.16493
-5.8659
4.74444
-19.5762
-18.7996
-16.2063
-12.6624
-22.6818
-3.56681
-2.03905
-21.4415
16.5757
14.7488
40.3517
-1.8798
1.03849
-30.044
24.4639
-14.5365
54.2761
550.782
-16.714
-41.6
-4.03772
5.56955
14.6619
-23.2345
-2.19897
-24.387
-6.45486
-42.6055
0.410007
34.964
-35.7722
-21.4415
-7.78713
207.778
-2.75182
18.7349
-12.08
16.8077
-23.7026
-22.0327
29.9133
-26.4299
-20.4334
-42.9509
-50.9703
5.33261
-56.2746
9.03971
10.9195
-16.8908
-12.0771
21.1128
-26.4019
2.92132
-19.0315
-3.99183
-15.8703
1.86833
-2.70964
11.1855
2.53437
-16.7656
15.1139
-18.2846
35.5355
-7.68924
5.80352
-24.7334
54.0583
-7.54891
16.536
14.2468
95.2525
-5.64635
4.24616
-10.0136
-8.2834
-18.5397
-18.8126
-21.2524
163.182
-1.7845
-1.01898
39.1089
-11.1005
13.1393
-35.7722
-43.9303
-30.2759
5.3785
-2.70964
-1.93296
-14.3322
39.4768
48.6539
-13.3114
26.4182
-18.588
-17.2371
20.3251
20.5621
44.647
4.87645
12.7936
12.2858
-8.87231
-5.21219
18.0974
-17.6537
3.22114
-18.5397
-24.4348
-27.4022
4.98455
234.396
13.208
46.6051
-3.60424
-3.72726
1374
-8.75065
22.3121
-5.94532
17.5561
31.2845
16.2999
-4.67333
18.6395
4.92306
38.3453
-5.56486
12.7028
55.7171
7.34048
-18.9056
-10.1971
-13.4093
-26.4806
0.996311
11.2387
343.993
588.398
-29.884
18.8621
-8.91427
28.0392
-41.0768
-0.370499
10.9548
-32.0241
9.12663
0.996311
50.594
-17.7022
13.0596
-3.62672
-23.9068
11.1726
-43.2965
-11.0631
-22.3362
-19.1112
31.5695
28.0583
5.29158
6.75052
3.42323
-5.64635
-6.45486
-3.25011
-6.26549
-23.2759
-23.654
31.2215
26.375
43.1931
30.8401
44.7311
9.51422
52.4947
5.92914
-5.00252
29.8083
14.6694
12.5518
12.1933
16.7654
8.67119
23.9472
12.9627
16.4221
29.9178
0.928844
17.5702
30.7402
7.56655
3.25195
3.58315
3.45727
21.611
58.0903
24.304
-18.0804
-13.0174
-1.75265
7.95232
26.1651
33.9145
-12.9658
-13.489
48.4361
39.0248
-11.9901
-0.324906
-1.89822
10.4117
4.24616
11.6544
1403.03
-4.53527
10.7174
9.5713
-41.3014
10.0791
-5.48415
18.8302
25.9904
11.2653
-9.06339
-32.0241
-19.5675
-7.78713
7.25257
0.996311
28.1053
-0.835576
56.8823
20.7361
-33.2771
39.2836
-43.2965
24.5442
-20.4621
-17.2371
685.619
-26.2896
70.8839
-6.36795
20.2898
-7.52042
16.0339
-5.12417
-14.5825
-19.384
-28.8981
-17.3936
13.3194
-0.164984
-20.9056
11.0007
-8.37402
13.1127
-10.2059
31.8002
-1.21377
33.8546
-38.8993
41.1577
18.5477
-22.8593
5.33261
-11.297
48.3951
162.298
7.17136
-30.0092
2.91547
-29.487
-33.3232
1.08693
-15.5195
-12.9175
-46.1428
23.7252
-1.73602
-20.5252
-4.76712
35.3607
-20.4708
3.769
-46.5447
-5.00252
-4.07126
38.7808
35.0406
-0.925197
7.3951
-26.9361
2.73805
46.3468
5.46642
6712.46
6.55104
15.6961
-19.8596
-24.2926
-0.164984
-6.44901
-32.15
237.763
33.7275
-12.08
886.374
-24.2618
9.49175
-23.9068
-9.44213
-17.0596
-14.8112
7.64889
-24.7334
20.3251
-5.67485
-0.745748
-5.9471
-31.8833
38.5227
-1.37604
-8.96032
14.3492
-40.1425
-23.0158
-11.0434
61.7722
-29.2762
168.028
-9.23228
15.0821
-27.2559
14.746
-27.9671
7.51713
4.05507
-19.995
20.438
-11.5675
19.4301
53.7733
12.5518
-5.78718
-10.1971
-18.9844
-10.2481
3.7424
12.2829
-9.42923
-44.3173
26.3583
31.7873
-22.6818
-11.0631
-26.6074
-13.4081
-9.42298
16.1208
35.2823
52.4497
16.0339
-20.1167
56.632
25.5936
-9.89733
1.80209
-34.8984
30.1231
30.0746
6.47728
24.1163
-9.22644
20.6356
-42.7966
-3.92485
20.4497
-30.2759
-11.4881
14.1148
-25.1984
1.81517
-12.4582
3.84915
-11.123
-23.9068
37.4095
14.7996
-11.0631
8.99983
54.0583
-20.6674
22.1639
-13.1426
-8.87231
44.3343
-25.15
-19.2677
17.0676
123.616
-14.2837
-0.63765
2.01211
18.8302
12.0995
29.7385
48.8696
39.3763
0.306939
-12.4988
29.8083
9.04721
-6.80679
-0.574607
38.7887
42.1783
48.6246
12.4193
32.7231
-24.3055
27.6953
863.44
31.7033
9.30305
32.788
13.822
86.9621
18.8109
-2.37025
45.8637
9.35086
10.4176
-3.99183
27.2332
39.3497
31.0235
-18.7996
-29.3248
-48.6247
20.7361
-3.29207
71.1427
-22.3362
18.4511
7.44362
29.6544
19.869
-13.4434
-15.0167
27.2783
-3.25011
-8.96032
14.3492
-6.14919
5.82317
-0.0719779
-34.8984
6.85861
-1.73602
9.45989
180.765
10.9979
-27.9671
71.2354
-10.9375
34.3529
7.31954
6.31168
1.29946
3.18143
1296.75
-32.5583
-18.6833
22.0731
35.1024
-0.155782
9546.05
41.1622
12.1732
19.4442
-1.11897
20.685
-4.73606
-7.51573
7.89781
27.5891
9.13744
-66.4232
-64.1095
32.6
-23.843
-18.8368
2.22085
285.18
14.2946
-24.5278
-11.5353
-0.243698
0.996311
20.609
-8.33184
-10.5841
-18.6192
-42.6475
9.29853
5.42922
3.92946
-5.46957
475.642
78.4212
-9.42298
-28.8567
14.6676
-56.2461
2.91547
-31.3611
-16.4566
-10.0136
-8.2834
-34.2602
35.8082
2.58288
10.6067
31.9487
16.6201
-39.2115
-1.8532
26.0602
5.29907
8.18574
16.292
8.80363
-9.4715
-26.9361
21.4787
-26.1796
29.5694
22.333
37.0368
-20.7797
10.4176
7.2054
35.3636
6.61851
29.9793
14.157
5.5633
-42.4432
0.101018
-11.123
-10.7883
7.42446
-28.304
7.67759
-54.1953
-15.363
-4.03772
-5.67485
3.41752
10.4986
-17.1915
-7.52042
-6.45486
-5.12417
-15.6358
-27.0241
-21.1417
13.3194
177.399
11.3824
16.9562
120.795
72.8421
-22.3449
15.9504
501.932
28.8713
-33.1193
3.50058
52.8363
28.4813
17.7025
-11.0065
36.6016
54.8693
26.6691
38.2626
-19.8427
5.73242
-4.92886
5.68148
34.6645
-34.5688
1.97508
13.2399
88.0093
16.6736
5.80352
-14.8399
-2.24457
-22.7784
-20.6674
-4.07875
4.87645
-26.5618
6.6636
2.37209
-6.26549
-57.0091
21.9618
-1.67309
-5.69418
-21.78
-7.35822
31.9487
23.3439
29.7385
-16.7227
9.3912
0.306939
35.4305
-4.07126
36.2967
10.6698
-4.31484
-4.67333
14.8914
-8.1954
-4.75821
18.325
33.2283
24.2071
8.9258
3.68085
6.55104
2.57763
8.25136
-9.30005
-7.99245
6.50834
19.1422
-45.2105
-17.6975
-54.7391
158.162
-14.4726
-16.9627
26.5837
-29.663
-33.539
-28.8089
-36.5737
4.76695
4.90373
1.04725
-13.4093
-11.4881
-2.75182
-3.75387
42.2679
7.43737
-31.1988
-5.52118
-18.6192
-23.9068
48.6539
207.828
43.2848
1566.87
-4.11863
-18.7933
-7.82688
214.772
-17.1915
-0.0241563
-13.9511
-25.7389
-4.39142
-30.7722
12.5915
13.0465
1.23642
-9.23228
15.0821
10.2254
5.37568
-26.093
3.769
-18.121
-0.17672
-43.4266
2.56355
501.675
-0.566705
-12.1696
-0.101166
-36.3064
4.61212
-5.56486
3.33247
-11.7493
-0.155782
38.9109
43.0362
17.7954
43.8071
-11.4094
1.04725
-19.0315
7.25257
0.996311
52.4681
19.7792
-0.0588949
-51.8136
-26.1359
18.8621
-16.4105
3.67633
-24.5558
-14.8112
-5.46957
-32.2296
-22.5414
18.41
261.624
-25.1955
-35.1092
-18.3307
42.4602
-73.6156
-35.4063
-48.7977
-25.5281
-6.25985
-7.35822
-1.7845
4.60321
7.24974
-22.3449
0.02087
135.24
-3.12845
20.438
1.55094
30.6745
40.6548
33.1665
8.44513
16.7654
-25.062
42.0934
13.1758
14.5769
3.24328
-13.2742
23.9183
31.7918
19.6695
-1.17051
-6.74117
-11.1741
14.4963
17.7527
-0.0194681
-22.6538
-5.91306
39.1117
244.625
11.2387
14.157
296.763
-9.26931
5.74361
-14.5365
33.6614
-0.192979
-5.44088
858.475
5.2517
35.3177
9.31768
9.03971
10.9195
-18.7648
32.9005
0.498025
-35.1973
21.8455
-45.7647
-39.8824
-3.82011
-31.1503
49.9621
9.50838
18.8302
-8.51525
46.6051
-3.60424
16.8875
-50.2928
-26.4136
-13.4416
-3.05865
33.1586
0.948869
46.7505
21.4787
20.6721
44.5619
20.1099
20.4589
39.2881
30.9139
6.32576
-31.104
-20.5444
-19.2368
-27.2248
-19.2625
-21.4457
0.740901
-25.717
12.0853
-13.7087
3.13316
-3.69614
8.6275
-5.38308
-10.4723
35.7175
13.7646
3.80741
32.7904
-13.017
-27.2329
-2.71008
31.0435
-26.7179
21.48
-8.62628
15.1739
26.3896
8.99983
78.4212
-9.42298
25.9063
23.6171
59.6452
16.8424
19.7821
7.99429
9.78034
8.58319
41.4304
-1.94604
11.0162
32.8857
69.2585
2.56458
4.82905
19.6986
-13.7486
20.2974
56.9823
-12.5046
22.2412
13.4809
11.6147
-31.8473
45.8135
7.73416
24.2898
19.735
6.99141
95.4216
23.9183
13.0512
25.2917
-22.6538
-56.5128
-35.851
-18.7464
0.101457
-20.8915
25.4009
-21.0957
6.48743
-32.9891
-10.1547
-12.5519
-2.86375
51.2062
24.5541
23.1009
-0.961189
100.761
25.7099
-44.8277
-22.0788
374.077
-25.3719
30.2844
16.0191
-29.13
22.2423
-52.33
5.64307
-12.8115
-14.3728
44.8009
-9.69345
-2.44867
1.30736
-23.414
-9.4715
-31.8018
37.0657
-2.37892
18.5849
7.05173
-13.1857
45.9064
-17.9686
-9.26011
10.0637
-16.8073
72.1458
-1.77261
-29.1069
-25.5766
166.893
46.9731
-1.41801
52.4021
466.449
247.529
37.1917
-15.0452
55.8914
68.5947
33.4083
12.2858
-14.4945
2.28407
21.8455
-42.0166
-8.02326
35.8082
16.7946
-6.78745
25.5993
88.1707
35.3607
20.7586
-5.60133
-9.06339
24.9825
430.858
3.42501
207.447
23.7962
51.5487
13.0173
-25.062
57.086
14.8275
-6.44901
40.9858
57.2183
21.6532
0.6603
3.84915
41.3509
0.45606
44.9058
-13.3114
9.55165
18.8933
14.622
52.1843
29.9324
80.2542
27.3652
52.1489
63.6941
19.7821
-1.46406
49.9565
12.3313
5.0952
22.6898
32.5679
36.8437
-1.73602
45.0672
203.254
50.3533
9.51422
39.3763
29.6677
36.3676
-14.3786
50.3522
39.7178
4.11846
22.5006
10.2062
-9.13243
33.6601
-0.879691
23.0102
30.4172
6.40345
32.7289
26.2287
27.8775
-20.7967
9.81118
18.6898
-1.10202
-14.8823
-6.85009
-10.5511
0.0592781
25.2942
3.84959
6.50034
9.0936
16.051
3.26716
43.9688
-3.00408
2.99242
-8.28067
34.3806
-19.7303
9.03971
12.3727
-11.5693
-26.2611
53.5153
-35.1092
-53.9379
8.72704
-30.7722
-34.2602
-35.4063
-24.4348
-51.765
-6.25985
-24.2248
7.58583
40.9829
-26.093
28.4179
2.49375
18.5639
-41.5526
315.533
1.29946
-19.3074
-34.6584
7.3951
41.1564
14.1128
32.2913
19.5219
43.596
49.5955
31.8509
35.3738
346.52
19.748
7.93711
14.9416
17.7842
63.1828
0.415188
25.406
7.10505
49.4666
-5.10232
22.3927
24.7096
24.6849
42.2185
9.56453
31.1612
16.0113
29.2666
52.2629
47.2167
63.7322
43.0666
26.0719
16.0398
2.52024
10.0637
18.7999
53.4051
18.8421
-30.981
21.275
22.5898
15.1139
36.0633
50.528
14.7996
41.3821
-30.3556
44.688
11.1917
54.0173
32.9874
18.4158
-1.89822
7.60063
-13.5575
1.34704
0.149897
4.15817
-4.48419
24.1346
22.7882
-0.798984
47.8783
21.4698
5.37568
-41.0856
43.1244
-14.6856
-1.25438
46.6749
-7.81939
197.466
42.5289
-15.5592
16.8784
47.6875
9.60823
8.26831
0.110221
-6.85009
10.0637
36.5386
3.84959
99.0488
-8.33228
22.0078
-3.00408
25.4812
19.3072
32.5066
-15.9822
49.3321
43.2948
38.0934
25.2757
12.6795
20.0877
22.7825
-11.0945
2.2841
6.7602
6.48725
423.838
16.0676
47.8783
39.2734
25.9904
-33.5893
22.5097
36.2269
50.4231
-2.19719
4.43761
25.6623
16.2999
0.948869
-11.9435
43.9675
-39.5204
-17.6934
-24.6537
22.2451
-10.2481
20.609
23.5273
-7.55516
-6.83597
-18.6396
-42.6475
1.80226
-20.8077
-39.1741
-15.363
-2.16366
-24.4155
14.6619
20.2898
-33.7573
-27.0696
-25.7389
-44.5676
-23.1321
-28.638
-27.91
-0.0719779
-23.1264
-9.23228
42.0845
9.12381
20.7586
-18.7198
-34.9876
-17.1897
28.8005
-4.32274
18.174
26.1358
-0.699137
28.975
-20.5574
57.6804
-4.25299
-2.02985
3.3036
20.5474
29.0398
10.0739
-19.8596
-7.42598
-21.1109
-1.89353
19.1422
18.2188
-2.10696
-25.1938
164.527
19.4816
-27.5911
-54.444
27.226
-20.4205
-22.6538
12.2917
-20.9056
-3.99183
43.0978
23.5273
-13.1774
-29.884
-14.8711
-7.0402
22.417
-18.9336
-7.31494
-12.9658
-32.2296
1.58447
-15.0452
1.54345
-17.6123
-17.1915
3.72398
-6.45486
-18.2426
16.2233
-28.8981
10.7174
-16.6656
-26.3089
-27.4022
33.0955
-11.1063
35.6968
40.2105
69.0939
4.05507
9.99001
361.518
104.625
21.3042
25.6623
-8.32308
10.9535
39.1117
-6.49995
9.36459
-13.954
-18.7996
5.72322
22.6102
-12.6624
26.1651
-14.8112
-20.4621
-30.3556
10.9548
27.7804
4.87645
11.2202
-3.33813
-4.39142
-4.53527
18.2137
30.186
1.80209
-27.4022
12.4808
-12.9804
56.3115
-12.2634
25.9904
-9.22644
9.3912
-5.31526
-16.2469
11.0677
-35.9304
30.6745
14.4179
14.4258
6.57107
46.7505
-10.0695
34.5972
20.6721
20.1991
12.6136
16.7108
12.6739
31.7918
19.6695
28.8146
-16.1115
292.425
-9.86651
-0.0194681
5.10035
-15.2254
-25.1938
-34.1244
-3.00723
-1.35419
-3.84423
688.129
-17.0316
29.1582
-26.5278
47.848
80.5791
-6.83597
-16.7656
0.121416
-22.0327
-48.9187
15.1739
42.8139
-41.2821
29.2393
14.6676
-15.0167
17.908
-20.1167
-27.701
38.7121
-17.6537
-26.036
-18.8126
14.3549
-9.23228
9.45989
-10.3893
40.9829
-5.47831
46.8725
-35.3003
-10.6247
-18.0512
-17.4333
-15.9177
6.79713
130.175
5.67954
85.7914
6.99141
1.71828
33.2887
18.6734
10.2992
218.095
0.755094
-26.1666
-7.99245
27.1231
9.77188
-4.26998
3.51524
-30.816
-28.5022
34.4741
-31.3392
7.40017
5.96898
-7.17421
14.1075
-4.44605
-42.1959
29.1298
12.4
-17.0775
-12.4526
5.98727
39.0869
172.261
48.7396
-9.40722
-8.42949
28.4854
-9.98373
-32.1689
12.7678
-5.48657
-20.7797
-28.9378
-54.6388
-11.4881
14.9868
4.78662
-11.3033
1.99548
-27.6549
28.0392
-18.9336
2.05539
-65.4397
-11.6149
293.939
12.7878
-15.3174
-9.39449
-6.45486
-29.487
-10.8344
-0.643292
11.4454
-24.4348
-38.6466
-8.13391
31.9972
-5.53264
2.72915
5.76609
1.89494
-37.6463
-34.56
-5.91306
-22.7325
-61.9031
-23.7026
-35.5062
20.5429
56.029
-26.0556
-24.2102
-35.9778
-24.4155
42.3578
-19.0656
-54.3721
-25.8269
6.85297
-25.15
-8.02326
-30.057
-19.9059
19.9771
-7.35822
1.96363
-8.51525
5.37568
-46.7078
5.64307
12.9417
5.29907
-34.9178
14.4179
-6.1889
-23.414
18.6395
40.5303
49.5897
18.325
12.6136
16.7108
31.7918
15.9214
8.19983
-16.1115
-30.15
-21.4415
-30.2759
-3.99183
-13.9962
3.7424
40.3939
-28.1699
-21.8285
7.59728
1.99548
35.5355
-26.4299
5.80352
-50.4472
-35.9778
37.1917
39.0248
-0.745748
3.42323
-52.498
-33.3232
6.85297
3.89803
2.2841
14.2565
4.61319
11.0162
110.869
6.69728
49.7523
31.7772
47.5422
19.8216
17.8245
-0.630094
46.5343
13.8788
34.3471
31.6116
47.2141
19.111
46.8635
36.4431
-5.3843
52.4008
-4.62782
13.6398
28.5432
45.7588
43.596
98.3212
52.4657
59.7366
-30.167
3.69724
-2.83057
422.08
-14.2884
-7.39015
-61.2984
37.2852
-2.29122
391.09
26.2889
-28.8538
-9.13121
-22.5182
-3.52957
49.4518
9.48055
-6.85009
0.693335
-19.6184
16.8609
76.0011
-20.6736
-29.3248
-48.6247
-11.123
-38.8993
7.42446
-27.9297
-14.8399
-37.8518
9.08074
-26.2896
265.787
321.594
-5.9471
-26.2611
-21.9908
-7.08626
25.5936
-15.7797
-19.2677
11.4454
-23.654
10.6067
-3.61008
28.2006
-7.74278
-41.0856
24.3837
-5.00252
16.6899
-2.19719
25.0523
14.4179
-2.44077
-38.4065
29.8839
72.3894
25.2268
28.1683
35.1916
33.2283
5.46642
31.4146
1.80678
8.42511
60.6737
-21.7337
-13.0482
1.37788
38.3675
20.5953
28.5125
9.13744
-26.6281
34.4741
-42.5836
-15.0886
4.09491
19.0627
40.3444
-2.57198
-8.4627
-15.1575
-21.4415
1.5832
39.1117
2.87038
37.4756
16.031
-1.93296
-21.8285
-5.52118
9.49175
20.5429
-30.178
-0.370499
22.1992
-22.5414
37.1507
-0.745748
22.1639
-3.77229
-10.203
0.498025
69.7505
23.7196
-34.5203
-15.5195
-18.5397
20.5427
-29.2762
-11.882
2.01211
48.8153
59.7236
0.14389
-9.06339
2.49375
65.4156
14.6694
42.5289
-5.78718
1421.59
-5.91306
20.371
29.1073
20.609
-2.70964
-30.044
-18.0804
-11.1434
-14.8711
-59.5141
24.2911
-3.56681
-11.0918
-26.6074
5.56955
87.7505
10.4986
-13.4434
-24.387
8.53767
-3.33813
3.10484
-42.0166
-39.8824
-5.42123
-22.5608
-1.16525
130.547
35.6968
25.9904
3.89202
1.89494
-22.1819
39.1787
-3.05865
23.7883
-25.2881
22.3876
-19.4398
4.61212
-1.81672
18.325
29.4802
39.1996
33.6659
-12.1896
45.6811
-17.9856
-11.1741
-4.24432
38.3675
24.3434
9.77188
145.944
34.7763
-47.2429
8.23717
-25.717
-3.84423
34.08
52.7959
42.2185
-9.17613
6.79835
-6.58864
49.7445
12.4
56.011
-18.0748
17.2317
63.4498
26.0834
24.3768
56.1851
-3.35202
17.1797
41.6039
-6.2356
-48.7183
10.821
10.9346
31.0323
18.4498
20.371
-21.4925
46.8459
8.53475
14.9336
-31.1988
3.84915
5.74361
-7.0402
28.0392
-18.9336
20.7961
5.77483
10.9548
-24.4155
3.41752
16.1208
-20.9396
3.72398
21.6561
2.28407
-2.51736
31.072
-23.0158
37.6823
-9.44231
-12.4096
9.50838
20.7043
30.8401
-11.1005
18.7615
-9.06339
-21.8691
29.8083
41.9189
18.1661
8.80363
-2.79926
35.5061
1.17493
17.7306
157.479
7.08061
76.3319
-15.1575
-32.6859
-11.5353
11.0007
-0.877755
31.8534
-2.70964
-23.7026
1.97508
39.4768
-20.1587
46.7799
16.6736
9.55165
11.397
10.8739
597.537
-28.1636
40.8988
8.62458
20.2898
1.84991
-2.70673
-6.99824
-10.8344
91.1859
8.84334
-15.0645
-3.03931
14.3549
18.8787
56.3115
367.461
7.51713
-12.8115
-3.12845
1.69735
-2.19719
2.56355
14.4179
8.44513
7.3951
23.3528
16.4509
25.7321
26.1696
17.7954
6.32576
30.7402
1.94435
-9.86651
17.7527
1.8546
17.2681
-17.3884
-18.9736
-45.8085
-7.88748
17.6075
-3.22825
-15.0886
5.96898
5.94426
15.1867
10.278
29.1298
31.1407
87.8702
17.5325
5.98727
37.2128
48.5722
29.999
2.27018
43.4167
15.9334
40.6161
38.0775
-3.74069
23.9394
31.5084
-14.8569
5.51014
22.3668
38.1074
52.49
57.2898
57.1526
-1.28362
11.0794
27.2842
-11.5353
31.6154
68.4627
44.9719
10.0306
65.6933
22.6102
-20.1587
13.0467
13.2998
-9.2177
-11.6149
16.577
18.688
48.3951
-2.19897
14.9684
17.908
-5.12417
-1.46406
31.2158
5.0952
22.6898
5.55022
17.5754
-0.63765
37.5709
2.72915
12.8719
93.7242
26.8566
-5.94532
40.6548
70.6478
37.3802
-28.8101
38.3453
-24.3055
22.4215
17.7954
-15.1575
-4.57494
-0.290864
9.12663
-10.2481
9.36459
-0.835576
3.68924
-18.0804
-29.529
67.3946
14.7996
39.5367
-18.588
-17.2371
46.5621
-3.80078
67.1358
-6.36795
11.2202
4.78953
36.1053
22.8988
53.7046
38.5683
11.9532
38.7177
9.50838
11.334
13.9735
20.3682
48.7466
2.18101
28.7307
29.6619
65.0177
-4.31484
-21.5399
29.8839
3.04899
49.5897
11.3017
68.9248
36.9765
-3.90391
37.0368
4.45169
-29.23
-13.0482
-17.3628
-6.61012
236.113
6.02375
-19.2625
-2.10696
-15.8235
-39.7466
8.23717
-16.3467
-0.0960979
39.7022
45.9666
13.3127
-10.0682
16.0113
10.5259
63.5073
20.9798
48.4572
24.3768
-5.22609
34.0463
42.1703
43.4779
-8.10967
-1.2779
-24.3554
9.06056
33.3825
18.5757
-32.6859
7.25257
25.3592
31.8534
-25.1984
-18.7996
-42.4432
7.59728
7.61768
35.5355
-26.4299
-1.69274
-22.3362
-9.74083
35.3177
-0.0526481
84.0024
23.6171
-0.324906
-39.3795
-0.832665
-6.99824
-1.46406
-0.787136
-36.1343
43.0315
-40.5206
21.8511
11.3824
39.445
53.3289
76.5902
-1.73018
35.6281
19.3603
67.2897
-9.69345
10.0598
25.6702
1712.8
-19.4398
1.93141
52.0582
33.2283
11.0886
23.9183
89.8879
40.2842
26.9405
-2.99304
7.56655
-11.7406
14.0046
13.099
157.823
6.97442
69.1076
-49.5566
-7.88748
25.1038
-12.5986
-15.0886
-16.5198
-12.7964
9.56453
-23.1867
-8.4627
306.492
12.9075
401.716
22.2203
1.72054
138.644
0.396111
0.313142
-15.9257
-23.1022
669.049
-11.4094
-23.3156
-20.9056
24.1192
14.1148
22.4831
-0.835576
-33.0729
-44.8766
11.3658
-61.3881
271.547
-35.4546
-28.4815
-7.78586
-61.8968
23.6171
-41.5544
-13.9511
-5.12417
-37.0713
16.2233
-53.261
-28.638
-24.1619
-5.69418
-33.0244
-32.4968
-5.48415
-14.903
25.9904
-31.7152
3.769
-27.8041
2.49375
3.57141
30.6745
21.9142
10.6777
0.948869
22.3876
23.6637
88.9451
-9.31299
42.6879
16.3617
42.9477
31.4146
59.9028
25.2917
19.4442
-25.4818
-13.0482
3.25195
-20.7797
-34.0241
-11.4881
-4.62589
-7.502
-10.2059
-31.918
-25.5766
-29.529
22.417
226.569
-12.9371
-20.4621
-26.6074
-5.91179
1.12832
-9.69524
14.1599
-16.3686
-8.96032
-10.0136
-12.0315
-11.0434
-24.4348
11.334
45.8327
-0.24652
-26.093
16.8875
-14.3728
65.3448
35.9697
20.9851
44.9894
38.3172
-18.5028
52.4008
21.6091
26.7583
28.5432
18.5849
42.659
1.80678
34.662
17.5702
21.3698
-1.80378
16.3704
30.8712
-16.8861
19.1422
-5.85509
-38.3122
-28.5022
11.9853
-33.2133
-20.7108
0.346781
32.1812
10.3594
-1.67987
-6.32011
175.307
12.4
22.2778
-33.3681
-47.0166
-5.91306
-20.8584
-12.1222
-4.9619
515.49
-42.6475
39.2836
-45.1706
-35.4259
-13.489
7.20667
12.7878
-33.7573
6.6636
-46.3536
-12.7085
-30.6283
-4.27513
-31.6582
-24.4348
-51.765
4.98455
-11.1063
9.45989
21.4698
69.6474
-18.121
-13.2952
-22.8119
11.9339
14.4179
-9.93704
-29.0362
18.6395
-17.5657
13.9824
-9.31299
29.5694
-9.87519
-3.90391
18.2961
31.7918
-8.44149
19.4442
-24.2926
-26.7331
-5.64167
-25.8354
-23.0106
70.9816
-47.2429
13.8594
-14.4726
6.46313
8.78008
19.9998
685.96
8.6275
0.23912
5116.17
20.6965
9.5889
30.7111
-19.8427
9.48055
25.009
17.5599
8.42756
84.4344
12.1225
-24.6396
17.925
69.2686
-0.192979
58.2774
17.0192
7.12577
25.9473
5.56955
33.4083
13.0943
280.277
21.1128
-1.46406
34.964
6.70913
-8.02326
31.7871
51.8362
9.50838
26.3265
38.3364
22.2423
46.8725
7.8032
6.24188
56.0453
10.9213
156.237
40.6548
10.6777
14.0673
69.2393
23.6637
38.3453
-7.43892
46.436
23.858
-0.164984
25.4101
16.5757
25.9932
32.8554
59.9644
21.6532
-3.80703
-14.3322
11.3454
24.4843
65.5205
-5.81518
47.033
3.37763
16.8139
80.2542
235.387
-0.324906
-30.0092
27.2783
36.1053
30.3951
-10.1575
8.84334
33.9342
29.9131
25.0717
-14.6931
-8.29525
14.1451
8.18678
-10.1635
14.0764
-11.8745
-9.68768
19.3546
41.5919
-1.50374
54.3598
-18.5028
20.5417
-0.879691
28.6324
24.795
38.2626
13.611
23.3585
7.48808
22.2553
-4.8671
-24.2926
-21.1109
-25.3508
104.928
-30.5069
-69.5733
-39.7466
2.61497
-38.8355
-35.7034
-16.5198
2.19613
4.73716
-7.30206
565.27
-8.21473
5.41125
-49.9339
-33.3681
248.16
12.1953
8.82941
42.4796
59.9739
23.8002
-2.80365
2.38766
-8.74307
4.33448
25.4355
4.57311
15.8076
-25.4649
-3.63791
448.595
9.42961
70.2717
-8.49219
16.0306
10.4288
51.465
6.36625
26.4182
30.1377
-11.6149
44.647
46.1059
24.038
-1.89822
2.91547
-36.9833
30.3951
471.621
1.08693
27.584
35.5353
17.5754
59.3325
3.88618
43.1931
24.1163
-22.3449
37.5022
24.6698
54.9676
59.7934
42.7804
308.036
44.4109
34.6821
65.4911
33.0341
60.8341
54.4053
68.9248
59.4653
35.4515
61.3997
54.2806
57.1508
-12.3634
30.0553
36.9851
43.9897
22.4693
43.5051
12.9535
479.871
-6.85009
41.9228
22.5481
62.7755
404.9
-12.2403
39.0787
-7.39525
-3.62672
-7.0402
38.3466
2.61812
21.7331
-2.65847
0.566534
19.3881
-0.989681
47.4581
14.2468
-37.5055
-42.6055
-31.4491
-15.7797
-19.2677
-39.1544
-3.03931
-8.13391
2.01211
28.2006
9.12381
-11.1005
1.89494
-22.1819
-3.12845
9.19361
-17.1897
214.333
20.0401
-43.6702
8.44513
35.5061
-45.6767
17.7306
7.55361
33.3175
-21.1196
-18.8964
20.1702
46.7844
38.4102
13.822
-21.7337
-39.2851
-13.6146
22.4693
37.8829
-6.14404
-11.4773
32.9023
-19.5675
-34.0241
-20.8584
-38.3591
17.7979
18.8421
-9.64706
-2.71008
51.6582
5.14123
34.5984
10.1144
398.42
321.555
0.566534
38.1288
-6.61188
51.2062
-65.6165
-25.1955
-12.6204
-33.5833
23.6268
2.73912
-26.4651
20.9141
16.0676
59.1226
61.5977
0.14389
18.7615
-7.18933
47.4713
50.4231
16.5435
34.4227
-2.44867
752.808
14.8914
4.92306
26.2943
22.0731
31.3543
22.333
23.9183
41.1622
62.773
55.0515
-6.74117
-1.80378
68.8443
23.3749
5.60273
45.3791
35.0854
-2.70499
27.7198
32.6
8.01614
26.1408
17.2134
19.0627
49.7147
15.1867
14.8275
38.5286
35.3636
19.737
8.53475
11.1855
-4.9619
28.212
45.099
34.1893
74.8908
20.4217
13.2998
15.1452
-9.74083
29.6955
40.8988
-6.36795
-11.5693
7.47211
40.3968
-21.9908
47.2617
42.4602
2.961
23.8359
41.4304
18.6687
-1.16525
6.85861
30.1231
27.092
35.3607
22.5097
15.2995
32.4788
71.0378
14.6694
36.2967
25.6702
35.5061
78.2951
38.8505
25.1441
154.166
49.5955
28.1028
-6.72422
-40.5833
8.1896
6.61851
16.8609
-49.5613
-46.1914
-28.01
-16.7452
-5.16614
22.417
5.42922
-29.8324
-32.2296
39.0658
-15.0452
44.647
-6.36795
-24.6878
-1.89822
-25.1955
24.8609
667.578
-15.7797
1.80209
-42.3947
-45.6152
-9.28077
-19.7596
25.9904
-14.8486
41.2503
-25.93
-19.995
24.1861
-11.5675
28.8005
-2.44077
-23.414
28.0098
-17.5657
15.8565
-48.6684
27.6953
35.1024
-17.0316
-4.57494
-30.2759
-24.6066
-3.75387
-34.5688
-28.01
11.3658
-14.5365
-18.9336
-11.0631
-12.9658
-28.4815
7.20667
-26.2896
719.311
-7.82117
-0.832665
-25.7389
133.469
-15.7797
11.4454
-26.3089
-23.654
-6.25985
-22.3507
41.319
39.1089
69.3613
5.92914
42.9268
14.6694
11.9339
-30.5597
36.9146
23.4377
-7.59743
-4.44727
32.7231
27.6061
24.2071
-20.7797
-12.0712
24.1192
-6.49995
-9.37607
11.1855
9.47135
3.86955
-25.7809
-33.805
-28.304
-59.8175
-41.6
-18.7933
14.6676
-2.70673
-8.87231
-31.4491
-34.5203
-17.3936
286.66
-12.4096
16.9562
4.60321
-0.24652
-12.9746
-3.72726
-10.9375
0.619682
18.5639
-39.6785
26.9264
5.04759
38.7887
-15.6917
26.0719
77.884
-9.66119
5.3785
10.3666
29.9793
19.7792
24.304
4.40843
-22.3878
-20.4933
0.45606
14.9207
-39.5484
11.4257
20.7674
24.0733
11.1917
48.3951
-28.8567
-17.1915
-39.3795
34.7746
-8.87231
-35.1973
194.26
-38.2685
-12.4096
-4.38578
11.3824
13.9735
-1.8532
15.6122
42.9268
-11.5675
6.31168
23.7883
5.05549
-15.9177
-17.5657
13.9824
-16.8093
18.325
-13.6233
18.5849
37.0368
-5.68948
6.55104
-46.0966
-14.9222
16.3704
15.8787
-15.012
-1.47252
25.7151
-4.57905
-65.9835
-1.13317
-46.3318
-33.8293
-22.142
-7.17421
0.989029
-9.17613
-15.6904
-19.7071
-27.0922
-22.6997
-9.00525
-4.01661
-15.1461
80.5988
-1.91096
-44.5815
4.06127
6.56304
26.6113
-26.8503
-6.90009
-34.56
-5.91306
20.371
12.2407
43.0978
29.1495
-15.0514
-33.0729
35.7287
19.1967
14.9207
1.68109
45.1589
-13.489
46.5621
-41.2821
42.7729
149.18
-4.07304
-41.2536
-38.8574
18.0974
-23.2759
12.5915
28.312
7.42429
-25.5281
6.85861
3.88618
15.0821
36.4623
33.4867
4.05507
21.2344
33.5565
140.232
26.9264
42.5289
10.6777
27.1858
46.7505
-19.4398
17.7306
1.93141
35.1024
31.7033
61.3997
29.9178
45.9064
11.9995
46.9219
3.25195
30.8712
31.8397
34.1347
-30.2179
-19.5716
11.9853
97.3553
49.0478
21.6038
-3.55393
12.4205
-0.966438
10.3892
-22.6538
12.2917
-52.7647
12.8748
4.74444
26.2312
-9.42923
-36.821
-7.39525
-11.123
-8.91427
29.9133
22.2958
-11.0918
233.888
-11.297
48.3951
-21.3605
3.42323
-15.0167
-10.203
-29.487
-18.3307
10.6011
-27.0241
-17.3936
3.9491
-0.0719779
-34.8984
-13.7561
-33.5951
-3.65857
20.3682
-14.8486
22.5097
-14.3728
99.1488
-34.0563
2.56355
-4.57494
37.2376
15.9888
31.8534
-15.8281
-18.7996
-3.08783
-24.2618
136.928
103.53
37.4095
-3.94111
33.9145
37.634
-2.24457
-18.7933
48.3951
16.1208
-28.4359
-10.203
3.10484
-32.6463
-24.8899
204.474
11.1724
6.85861
15.1306
22.5784
13.9735
14.746
-1.73018
9.3912
13.4254
52.2971
63.3951
25.0523
27.5364
-15.5592
-2.79926
37.3802
10.2343
-11.1871
33.3175
6.99141
25.7924
12.1732
10.0739
-23.6078
9.44061
-7.99245
0.886142
-1.89353
28.5125
23.841
-17.0995
-8.32719
-24.7541
25.1038
-10.7245
-7.59236
-7.14948
-47.0166
-49.0166
168.422
-34.6109
22.4831
27.2754
-22.5477
-3.08783
193.13
-11.123
-25.7809
37.4095
16.6736
438.713
-9.2177
-2.24457
211.48
5.56955
52.1432
164.172
44.6527
-20.6389
14.1599
-36.9833
21.0247
31.2158
-8.02326
15.1935
-8.66151
27.4733
-5.48415
41.319
2.72915
31.6126
13.2624
50.6207
15.2995
17.4863
44.8009
3.42501
255.562
6.92166
27.5443
4.697
1397.95
1.17493
45.8416
52.0582
25.7321
-2.02985
27.6665
-13.1857
30.9139
30.6886
-21.7337
9.44061
34.6193
-13.1379
17.2681
-39.8772
5.38931
-32.0241
-19.5675
-34.0241
1.63037
32.8554
-12.08
-0.0588949
-19.9544
-37.3803
1.80226
22.2958
-9.18901
-22.3362
-22.8593
39.0658
-26.2896
12.3727
-5.9471
-24.387
17.908
2.37209
-7.08626
8.72704
-57.0091
-18.5397
24.2909
3.88618
9.45989
0.855082
-16.7227
-9.34946
-20.3078
2.49375
22.3121
102.751
6.31168
518.542
1.30736
8.44513
5.52103
-47.5508
25.2268
7.55361
651.759
-20.7705
-9.43761
-10.3156
11.948
-64.8372
-41.1592
1.37788
19.6268
-22.5083
11.6459
-9.89218
-11.4773
-17.6975
405.539
-27.5911
-25.8901
35.6593
17.6386
37.5915
-10.5982
6.31553
-3.68885
62.7755
3.84959
0.878138
9.0936
-15.8285
23.5472
27.63
23.354
-4.87814
23.6071
1.08966
49.3732
23.3732
22.6801
27.7861
14.9684
-23.3215
-14.4945
-5.21219
-12.0315
-28.638
20.8157
22.4168
-23.654
108.058
9.45989
-8.51525
48.4792
7.64015
-5.60133
21.2344
42.9268
177.462
-11.8111
-15.9177
-1.97523
203.574
28.975
14.4877
14.8367
22.0443
31.7918
19.4442
-25.4818
-0.496183
2.76021
26.2175
-10.8428
-6.14404
-2.10696
17.9097
-24.7541
26.9778
-6.97638
19.0874
-42.7815
-9.17613
-22.6538
4.79539
-49.0166
55.9783
10.4088
-39.4143
-4.9619
-12.997
-48.2697
13.0467
-33.9262
3.92946
-35.4546
-35.9778
1.58447
-7.54891
12.3727
10.9195
16.8424
-13.9511
-20.1167
-14.5825
-4.39142
-49.5129
6.96927
13.3194
5.55022
-18.0318
-13.7561
15.0821
28.9661
5.37568
-41.0856
33.7541
-14.6856
36.2269
29.8083
-12.429
51.8992
421.098
12.1933
31.16
28.975
25.8213
14.4877
39.1996
20.1702
11.1771
19.6695
15.6961
-31.104
-24.2926
13.52
-40.1863
-6.75536
-45.1426
-40.1822
-28.4019
-15.2362
-8.33184
-13.1774
-18.0804
-29.884
-25.7809
1.80226
-37.6743
-29.8037
-33.5806
-2.16366
11.1917
-26.5675
4.87645
-19.0656
-41.2536
-17.6993
2363.7
-38.9454
-8.13956
-12.0315
-23.0158
-14.7916
-15.0645
17.0046
13.208
40.2105
29.7385
-33.5893
14.0764
27.7936
40.1157
78.4632
56.5844
11.6147
40.1913
15.2304
52.4008
6.61657
49.1579
92.6105
9.86283
23.3585
35.5991
18.5072
-2.05601
4.75545
39.7962
20.5638
-35.6267
-8.96878
-6.14404
20.3818
-13.9494
-13.5097
-41.3256
7.84305
26.559
57.211
-24.1687
4.92428
6.52983
14.1373
18.0222
16.6556
28.7769
-3.38306
31.7056
56.2359
28.0741
221.536
56.5351
50.9742
-13.7319
0.596169
14.5691
12.7678
-12.9828
-24.4749
-1.99605
-33.1071
-18.7245
-6.42847
-32.0241
1.04725
-32.7369
1.86833
16.031
33.6743
-24.2414
-53.8919
-24.1815
-41.0768
-11.6149
-7.78586
-30.9747
23.0952
-3.55685
45.5897
-32.8203
39.4598
-2.31307
-15.5196
24.6566
2.02396
-25.8269
3.01207
8.36132
-32.0873
26.5363
8.57135
27.2635
46.7697
46.6051
17.0105
31.88
9.67727
6.24188
45.6671
46.2849
30.9339
8.67119
39.4127
61.4285
59.4653
29.8293
48.2812
59.0249
395.498
21.9926
165.804
37.8829
20.0929
9.13744
72.2577
1.48285
23.2297
17.3865
14.8964
45.2996
3.05022
-4.71457
25.3817
57.8851
17.5325
34.0983
52.2054
43.1174
-10.8483
37.7945
59.0369
45.352
10.631
11.8406
1.88151
22.0654
35.2975
250.774
29.1582
27.8201
30.9814
54.3422
26.178
26.8972
20.7157
-2.35504
30.8503
56.966
25.4812
2.96373
17.4331
32.5066
-0.989681
49.3321
264.435
-8.7582
-6.58339
127.541
-4.18714
141.902
5.7721
19.1507
3.01207
23.3538
7.26805
-8.29525
36.6339
-14.1374
44.7311
0.02087
-20.3078
-8.75065
-24.686
13.8079
10.6698
18.174
-17.7918
-3.8493
-38.1805
23.3528
0.0573423
-4.16379
3.59235
12.6739
-5.68948
12.1732
-46.1481
-51.7188
1.94435
14.4963
83.3451
140.535
7.89781
-19.2625
-15.2254
-23.3197
-34.1244
26.9778
-16.9627
9.71711
-42.0563
-62.135
-1.18073
3.80741
-11.1429
13.9966
-11.5211
-10.1859
-21.0957
-12.3744
9.52296
35.2368
9.08074
36.7356
39.0305
136.783
17.908
6.12022
-18.3307
1.08693
-9.89733
7.69724
18.6687
-4.91338
14.3549
17.0046
52.5634
70.968
22.5097
22.7957
41.8491
63.5415
33.4101
77.5262
89.3885
21.5636
71.1133
16.1675
70.2044
44.4727
46.6959
78.2662
67.3991
287.661
49.4293
-9.55227
-6.48895
-10.8035
29.0286
42.568
24.778
-6.79212
-6.65533
67.8132
302.047
49.7147
-3.55393
-29.0774
18.0222
12.9075
0.665871
13.4835
14.7241
11.0909
22.5027
-7.53315
-5.22609
26.5501
-0.933221
-26.8503
24.959
-9.36289
-36.0307
-17.1575
-5.8659
31.8534
-24.4218
-33.0729
-35.5062
-3.62672
-42.6475
-13.1903
5.42922
-3.56681
-19.1112
-11.534
-9.42298
44.647
10.4986
-37.8062
12.2858
-25.7389
-10.8344
12.4752
-40.1425
-24.8899
2.07504
-51.765
254.235
7.63431
-5.53264
12.8719
30.0059
-18.4337
109.316
9.19361
240.57
29.4184
330.785
11.1432
-11.9435
2.73805
22.0731
42.5987
5.46642
102.629
-0.0672827
8.42511
30.6886
-13.0482
7.00008
33.7137
-3.34659
-37.7142
6.66534
-24.7541
34.4741
-21.9689
1.77797
-10.8976
-20.2927
14.1075
-22.2946
10.5465
-23.4552
-12.0996
3.02967
35.3963
2.53994
19.1057
9.10185
-11.3979
-1.86015
30.9259
-13.7319
-8.77416
-2.29751
12.8087
-5.97288
-50.7118
-11.3664
-10.6183
-15.7988
141.486
77.4272
-9.9607
12.4201
-30.15
1.04725
-11.5353
11.0007
2.87038
28.1053
29.1495
203.059
-22.3878
-22.0327
39.2836
-28.304
22.1582
16.1208
-7.82117
-24.387
-29.487
4.97891
-27.0241
-34.2602
-56.021
-5.69418
-29.2762
4.98455
2.01211
26.3265
55.203
31.6126
-27.9671
5.64307
-1.56713
-14.3728
42.9268
-5.94532
70.0299
23.7883
8.80363
27.1858
-3.8493
-21.6248
86.2644
57.6515
38.4102
26.9405
-34.8522
-13.0482
-15.4887
27.1231
3.72866
22.8903
-6.14404
-15.2254
-19.5716
-15.0886
-39.0086
2.19613
49.7147
-45.944
-12.0996
-15.711
18.5297
-18.0748
50.3313
-9.52386
-11.2305
1077.55
-35.2111
2.18721
6.56304
22.599
15.6859
53.4051
26.3384
-4.02487
-0.836015
-6.10317
38.3466
-16.1225
36.7256
14.2081
-3.1816
28.7584
-2.86375
32.4655
35.7985
23.1009
-30.9462
23.9239
8.8433
56.5157
19.6057
18.5124
45.277
29.1376
121.732
10.9979
-39.0485
-5.00252
-0.323124
-10.5549
3.17353
31.2924
23.4377
28.0098
16.1675
-26.1796
3.33247
8.86548
39.1996
25.7924
3.68085
29.0398
23.1924
2.62916
-16.7963
-13.6146
12.1305
9.77188
6.97442
-32.092
-51.4307
-9.76155
8.23717
11.7643
4.09491
-10.9223
14.1075
11.4386
32.8779
6.7778
4.414
19.1057
37.2128
24.2093
18.7546
18.7038
-14.5964
34.1076
-26.8503
-35.0111
-5.61475
-21.0382
1.5643
29.6344
15.1282
-43.2156
1.75208
-14.3664
30.0013
118.657
346.112
-45.0218
120.654
-14.0693
-19.746
12.2955
-56.7552
-43.2685
-43.9303
-24.6537
-15.2362
-4.62589
-26.2427
74.9037
-42.4432
-29.884
601.697
-40.7734
18.6689
-9.56331
-16.6853
-46.699
-43.474
14.7029
-7.54891
10.9138
-25.1086
209.57
-26.2611
443.321
-23.8648
-20.2047
87.4378
-13.9056
-15.5195
-29.7841
-22.5608
-6.78745
1.23642
-22.3507
3.83769
29.9031
17.5571
-15.7857
111.528
-34.3633
-5.93955
-1.11375
13.7324
16.619
1246.27
34.5691
-1.63617
13.0454
-8.37596
353.106
4.61788
37.4731
54.1144
-20.7967
-0.866749
4.18898
18.6898
-10.3268
-12.7169
-2.39591
-30.2179
2.91721
-9.76155
-8.62943
-22.5849
-7.14948
4.07019
27.226
-5.428
-26.9348
-0.966438
-8.35151
12.4
3.53718
-29.3192
0.365075
37.2128
-26.3904
-9.35642
1.83718
-6.55542
23.7495
-6.90009
-18.7332
7.1865
-5.97288
18.8763
-56.334
16.7446
-29.3589
9.38653
-2.68034
6.55279
-55.6315
8.77997
-0.698397
-39.3996
-4.90866
-62.8495
25.414
1.34083
-7.63479
-5.38825
-6.44901
-41.5203
7.25257
-12.1222
28.1053
-12.08
5.5633
-22.3878
15.1139
-42.6475
211.698
-18.9336
7.67759
-9.2177
-49.0962
25.9473
65.5397
52.1432
25.4912
-19.0656
54.3238
42.2709
-10.7464
-1.46406
1.08693
-23.0158
-9.16936
5.55022
-3.03931
1.23642
7.63431
22.5784
15.8476
-7.35238
5.64307
-6.87658
1.69735
10.9213
19.4301
1.29946
3.18143
-29.0362
7.3951
-8.50635
5.67954
16.7108
55.7775
6.55104
1546.81
-31.104
-13.0482
-16.8861
11.6459
-2.39591
-35.8401
-53.3048
-19.1319
25.1038
-23.843
-5.7183
-7.14948
67.7884
15.9816
9.56453
27.4131
-15.959
10.3892
18.0222
63.5073
11.9103
-1.50899
55.9535
-3.90166
429.175
1.83718
-10.8483
-4.68135
15.3669
18.4309
-11.5951
3.88376
-26.3589
-27.4849
-1.85787
4.67873
-44.3871
29.3947
23.6645
-15.0368
6.33573
-21.5655
-4.75349
59.1472
-54.8812
-9.50886
487.491
55.9207
3.51683
-11.7771
31.9394
29.6503
40.9381
3.86256
-9.38633
-20.2934
-15.5367
7.02026
7.72596
-2.73083
25.0723
-15.1575
14.1657
27.8201
3.50443
4.74444
63.7125
5.5633
-25.5766
-48.6247
11.3658
-31.4031
78.639
-12.9371
3.90076
3.45854
-26.2896
22.1582
10.4986
-2.19897
-30.0092
25.4043
-16.4566
6.85297
6.70913
-24.8899
7.69724
-33.0244
33.0955
-12.9804
20.7043
4.60321
1.62755
129.454
15.0134
4.05507
-18.121
12.9417
-30.3082
-1.18459
10.6698
35.0406
53.6488
36.4712
3.80547
664.878
1.36921
27.9552
37.0368
14.9252
53.4027
-34.8522
1.94435
16.3704
-17.8545
5.60273
36.0088
8.84849
-15.8235
-22.88
-4.8813
-3.84423
5.94426
-3.55393
-14.0849
-19.5959
-10.0888
22.2778
-31.1933
5.98727
25.9684
5.46867
-18.7776
-10.8483
-5.30906
14.0593
22.8632
-19.3541
-12.5223
1.88151
-15.416
-11.5542
7.14558
-12.9828
5.50021
15.6186
-26.2207
-19.5469
6.55279
-38.7649
21.8984
190.456
-6.78273
-51.5506
12.2955
22.4715
-32.0904
-6.15494
-5.78718
-30.8119
-37.725
56.2162
-8.33184
-5.68109
-18.0804
-26.1359
9.49175
-20.4621
7.20667
-13.1711
14.6619
-23.2345
316.693
-44.5676
14.3492
-27.0241
-17.3936
-20.6867
-34.8984
-34.3708
27.2635
7.41431
10.0608
2.95499
-0.916163
8.74024
7.17891
4.36204
-17.1141
5.98462
13.4888
61.856
-25.062
-14.1285
-37.424
3.24328
-20.7705
7.05173
35.54
-14.0637
26.9405
-4.8671
-11.1741
-37.9775
-40.3433
-16.8861
-14.591
-21.1366
-39.5883
-49.5566
171.281
-48.2058
-31.9552
-10.8976
46.9036
-15.7354
-1.63495
-22.5182
99.4073
-14.774
34.4593
-48.9969
-47.4236
17.5352
34.5167
14.0186
6.87237
-5.61839
-9.93297
-24.0392
-7.83713
-44.0331
178.55
-21.8615
15.5789
4.8208
53.2988
-4.80715
-22.7997
4.70136
74.1564
27.1675
63.1279
-22.533
4.46167
13.9872
46.0287
-15.1575
2.92132
-7.78713
27.8673
53.4702
74.1271
14.9336
26.8972
22.5898
31.9805
61.7724
5.42922
28.2923
-3.5955
63.4287
28.0583
29.6544
6.75052
33.4083
28.0868
38.5227
11.7424
21.0247
25.4498
8.84334
26.4379
28.039
15.7013
57.4584
-4.54712
62.8708
33.6512
-21.4079
-11.8745
12.8011
66.3526
49.3396
48.4782
9.74066
-6.5474
5.52103
1.17493
-9.31299
14.4877
-11.4002
31.4146
37.414
43.8071
-23.6078
5.69248
7.00008
23.3749
153.654
-19.2625
-32.092
-12.0753
30.726
-35.0874
5.5261
4.09491
4.07019
34.7222
-16.6724
-17.5645
-12.2108
-45.6961
18.5297
257.112
20.3463
5.46867
-5.60829
5.58531
-5.22609
42.1703
11.6188
8.75693
-3.15196
1.88151
-0.42344
7.1865
24.0122
14.8805
29.8631
53.1
25.4307
30.9157
64.3087
25.6466
-6.44901
-17.1575
9.36459
-2.70964
11.1855
-33.0729
-16.7656
22.417
-30.178
-29.8037
-39.2028
-19.1112
18.4511
1.54345
-2.61981
-16.8908
4.78953
-16.3686
-18.3307
36.838
-32.6463
5.0952
1169.62
11.1724
-27.4022
-11.882
-39.2173
20.7043
34.5883
50.3533
-35.4634
-3.72726
-33.4263
39.9751
20.438
-11.5675
12.5439
36.9146
39.2542
-15.6917
14.5769
18.2358
44.5331
40.2842
-27.3559
-3.67785
-24.859
43.5051
-33.9661
-21.4457
-26.6281
15.7334
-16.3467
24.2668
0.346781
20.9368
-24.1687
-6.32011
-19.7071
17.8854
10.5259
50.3888
-9.00525
31.5906
5.46867
15.0064
-26.2738
-48.3296
4.06127
34.1076
282.371
-12.5223
-1.86662
-22.9122
22.1381
7.37428
-13.2834
-38.3081
12.8276
-12.1222
4.78662
3.68924
19.401
9.47135
-18.6192
9.82639
63.6464
-28.304
9.55165
-14.8399
-24.7334
1.58447
-7.54891
46.521
-11.9901
89.6303
-11.2686
2.91547
-18.2426
-13.7618
-8.2834
5.0952
-5.42123
5.55022
-44.2688
2.01211
31.9487
25.2179
18.4941
-9.22644
88.102
-7.18933
-5.00252
35.4305
5.29907
-25.5474
12.5439
-34.4323
12.1084
-13.0611
10.8287
-0.504855
-2.02985
-9.43761
10.2992
13.822
-27.3559
-54.2776
14.036
-13.6539
28.5262
-25.5328
0.10611
65.3962
7.07911
19.5816
5115.61
33.1182
60.0221
47.9829
13.3576
479.732
37.6999
34.4593
42.8324
81.2534
51.3833
27.1371
61.848
55.6593
11.568
25.8961
2.81854
0.513594
9.99759
49.3121
23.5615
4.57311
36.4223
20.3038
75.9159
-31.0871
22.599
-19.9686
38.1747
18.7999
16.8609
8.53475
54.289
-23.7026
0.45606
44.9058
-28.304
0.181324
-5.46957
25.8664
25.9473
-3.80078
29.6544
21.743
20.2898
-5.64635
-6.99824
95.9874
141.786
-30.7722
-19.2677
1134.01
29.9131
-33.0244
-6.25985
-1.73602
80.6744
-20.4708
-7.47539
4.05507
-18.121
69.1637
-0.323124
25.0523
53.7733
-0.925197
-13.8176
-14.1285
1.93141
25.8213
10.7395
27.9552
31.4146
16.7993
15.9214
28.8146
4.50323
-9.30005
-0.496183
10.2565
1.8546
-0.232892
10.4135
-34.1244
30.726
-33.2133
-7.59236
-12.7717
20.9368
55.3369
5.8164
-10.0682
10.278
8.51508
12.9075
3.47697
16.2946
68.1349
57.0055
34.6841
27.1371
21.9479
51.85
76.8405
29.4224
20.9384
13.6321
36.3793
-12.4723
51.2931
3.80741
30.0865
25.241
18.4639
4.78618
49.7842
3.26716
64.5835
0.744054
10.4887
12.3341
-27.5445
19.3881
21.4991
23.0952
-5.01007
37.5857
21.8455
252.212
1.34707
3.67615
-31.1503
5.76025
28.9661
40.9829
28.2549
15.0134
41.5364
14.8158
-7.81939
-1.18459
21.9142
40.6628
17.8155
41.1283
8.67119
15.8565
1.36921
-17.0224
43.0362
21.5436
-1.17051
-34.8522
-11.1741
3.25195
15.8787
-13.1379
26.6385
1.35222
-15.2254
-13.9494
-15.3837
-4.8813
-16.3467
-39.0086
13.4405
27.226
-15.959
10.3892
-40.0739
27.9
-16.2007
20.4612
28.1249
22.8019
21.5556
9.74473
-26.8503
0.596169
168.673
-4.17157
7.1865
16.5159
-16.9787
16.7446
-21.8627
20.6309
4.81593
60.9007
90.5456
12.5281
-20.659
8.2098
-4.69892
2.74278
-9.90357
78.5723
11.4783
22.1876
1.64277
14.4598
9.45056
42.7687
24.4773
-3.9421
-5.6382
-2.49969
-20.2934
-15.5367
-2.03905
225.935
-30.2759
-13.9962
22.4831
1.03849
-20.6736
32.5194
22.5898
30.1065
-14.5365
13.0467
-20.8077
18.8933
-15.363
27.8214
-0.0526481
61.5136
14.2468
-16.8908
46.019
4.24616
6.0322
-2.51736
-27.0241
-15.5195
-9.16936
13.0465
2.58288
439.768
22.6268
50.6893
23.3439
59.7236
7.64015
11.2653
-42.7966
2.49375
-15.3157
26.9264
12.5518
-4.67333
29.8839
-38.1805
2.73805
3.80547
10.7395
-11.4002
38.9109
82.3916
15.9214
4.45169
-6.74117
-26.1666
12.1305
9.77188
-6.14404
-11.4773
-43.9344
19.4816
-12.5986
-5.7183
47.1984
-25.9149
15.9816
1.17615
-8.4627
-6.47744
-21.8229
31.5906
31.7056
-1.86015
-0.0368904
-35.2111
71.5277
-12.1776
20.9891
-39.9688
-16.8591
-7.9197
14.6828
31.5084
-26.1013
41.1075
-4.99609
1.89026
16.0603
-40.639
-28.1552
13.832
-30.15
-21.4415
-13.4093
37.2376
801.223
20.609
-24.4218
-27.4507
-11.123
-7.0402
26.1651
155.355
-24.2102
-35.9778
-9.70095
8.62458
24.038
1.0414
-35.1973
8.72704
-27.0241
-17.3936
0.200972
11.1724
-46.1428
38.3364
27.8645
9.51422
27.9343
7.17314
-4.31484
8.44513
20.5136
-34.4323
34.5972
1.93141
5.20654
18.2358
-11.4002
70.77
40.2842
25.0664
2.62916
-24.2926
31.3629
-22.5083
22.8903
269.344
1.64117
-8.32719
6.3631
8.01614
22.3927
7.84305
-28.276
-30.8119
3.45727
20.371
-4.62589
34.7717
-1.93296
13.7788
15.0935
5.74361
-37.0253
26.1651
-15.1855
5.80352
-5.46957
-2.16366
27.3652
31.5342
-15.0167
12.2858
-18.2426
-16.4566
40.5862
-17.3936
-16.6656
-16.9386
-27.4022
26.375
5.71176
41.3733
-1.56713
-10.6247
25.9138
25.0523
769.674
-2.79926
9.26917
-30.6842
28.975
28.1683
5.20654
8.86548
-13.2742
33.2887
15.9214
43.8071
-16.1115
-24.859
8.38241
9.35086
11.6459
-21.1366
-23.3197
10.1112
15.5124
-15.0886
-7.14948
4.07019
38.4704
-11.0502
-0.697913
14.0261
10.3892
6.7778
7.28531
15.6584
-18.3756
7.22779
15.0064
-1.91096
-20.2186
17.1797
23.4296
9.74473
-26.8503
-6.90009
-13.111
-32.2826
12.7678
-22.3532
1.76201
-25.6108
21.6825
555.654
-36.8909
-6.21256
31.1607
-16.9108
-10.3211
-15.9979
-6.44512
-30.5183
24.2243
20.3135
26.2196
46.6204
40.6967
16.9468
59.6353
29.6937
26.3514
-31.8751
-2.49969
-9.04896
-15.5367
-22.9648
29.1283
77.7018
74.7416
-12.8849
17.2213
-11.0248
-10.6292
-6.95502
4.39008
-18.2629
4.45072
-0.826812
-22.7797
492.002
14.9868
-6.45777
-4.9619
1.99548
-50.1437
-26.4299
-24.2102
3.45854
25.9063
-17.6123
24.038
-50.6239
0.498025
593.552
26.4379
222.942
-6.78745
-4.38578
20.7528
39.445
8.35135
48.4792
37.5022
0.306939
19.3603
26.0602
-0.323124
18.1661
12.4193
13.9824
3.80547
20.1991
46.3468
12.9627
18.2961
47.7805
8.19983
20.1185
12.1305
13.52
69.1076
-15.1575
-0.826812
-26.5278
-7.73996
12.2407
7.49053
-3.80703
9.47135
39.4768
-22.0327
61.7724
2.0267
-0.370499
40.9399
11.1917
258.29
4.87645
16.8424
31.0265
51.6867
3.22114
17.0676
-9.44231
14.3549
13.2565
18.8302
49.5808
31.6126
22.6327
11.2653
-18.4337
4.36781
5.29907
-2.44867
-8.42146
9.26917
-19.4398
30.849
-1.81672
22.0731
5.11734
9.21455
7.05173
-2.81929
19.4442
-42.3484
-5.55191
-2.37025
8.38241
-0.0194681
-4.26998
-41.4623
-32.69
-29.4652
11.1483
-33.3864
-10.9223
25.3519
-16.6724
177.07
60.9889
25.5185
0.665871
20.9798
42.835
46.6981
3.76204
-0.0368904
4.14424
75.2758
17.8074
13.4929
-6.2356
0.596169
-16.8591
-0.42344
10.9346
39.0047
5.75783
13.7446
16.8828
8.08671
38.765
12.4201
-31.9034
-14.279
-34.684
-10.3757
-19.5636
-49.259
1019.35
16.5654
52.4566
1.34132
-28.4024
-3.6337
9.17636
-20.6307
138.055
-24.0415
-24.907
7.02026
22.7185
16.0098
-6.78685
-8.50524
-26.4579
30.3398
4.28938
34.3751
-8.89253
35.9058
57.7927
6.90214
6.72001
15.2477
-9.30058
70.1216
-63.1347
32.2885
1.77012
-4.039
0.101018
54.4693
33.6614
-24.5558
-7.31494
-16.714
25.9473
-16.9192
44.647
-13.4434
-28.1351
-6.45486
-8.87231
16.2233
-30.7722
-34.2602
5.82317
5.55022
-34.8984
16.2289
-11.1063
33.4867
-16.7227
9.3912
-44.6706
71.8342
-2.05079
2.56355
-26.8115
3.18143
-4.67333
28.0098
-8.1954
19.6046
-1.81672
50.1841
18.2358
3.59235
22.0443
43.0362
17.7954
-1.17051
-46.0966
9.44061
25.7407
32.7453
-3.7676
22.8903
-2.39591
-11.4773
12.2875
45.7185
4.26801
-7.59236
38.4704
5.8164
4.92428
-10.3368
-13.9737
12.4
7.28531
-8.70446
-44.6125
492.611
1.88798
20.5778
-7.10015
54.6611
127.811
-36.2207
-1.2779
-50.5923
310.672
-7.80603
22.1381
-3.6125
-15.1046
12.9965
101.826
-30.7913
-35.0168
173.698
-8.19466
-13.1627
-38.4321
-1.00535
38.5325
26.0056
4.79539
50.3089
18.497
-0.877755
41.2237
1.81517
-10.5841
50.7008
-5.16614
39.2836
-18.9336
15.1739
-20.4621
61.4737
35.3177
-30.0377
35.2766
1.12832
-30.0092
-42.6055
-20.2047
-17.5099
-45.5046
9.29835
-31.1503
-26.8746
-16.7285
3.83769
12.0995
7.24974
0.14389
537.878
-7.18933
46.6749
28.8005
-6.1889
-25.2881
62.7082
9.42767
14.5769
80.08
20.4589
53.9034
11.1771
4.45169
-36.7262
1.94435
19.6268
-0.0194681
-16.465
14.4707
-13.3514
-8.32719
18.3494
36.3482
-21.9689
13.0224
24.7096
11.5665
29.1
17.0608
18.0427
23.3964
4.76695
14.2741
18.5297
17.5325
11.6095
33.4647
20.4612
26.2508
22.4519
-16.4705
35.9204
45.9184
37.8557
21.8754
28.7072
-13.111
24.0531
29.6344
-18.8527
-7.61825
39.3716
-19.5469
-10.654
14.4022
8.67193
32.5727
-21.5655
10.239
25.414
-30.5183
-13.257
26.0056
-9.90307
20.695
14.6578
-7.73996
35.6015
14.157
14.9336
-38.6951
0.121416
48.6539
1.68109
32.0404
-1.72144
18.3702
39.0658
31.8065
6.75052
66.6337
-7.08626
27.4677
-10.1575
-9.89733
3.9491
-15.0645
-34.8984
436.02
54.486
20.3682
-20.4708
-24.0559
-14.3728
61.6675
10.9213
23.1783
18.1661
14.4258
-12.1696
-19.4398
19.6046
-3.69079
1290.82
48.5699
48.2812
37.414
36.3108
-25.4818
101.27
23.8667
21.5009
-30.0045
14.4707
-33.9661
224.497
8.23717
-29.4652
-15.0886
13.4652
-5.30014
4.73716
0.194201
4.92428
-13.8369
3.53718
-23.697
20.3463
27.9575
3.76204
41.1926
-29.5889
384.497
23.4296
22.8632
-28.7244
0.596169
-28.1035
-9.79377
-1.73843
-24.4749
-13.2404
-1.24796
-14.9763
12.3122
15.9231
-33.1427
10.654
36.7829
0.713535
-42.1802
-10.3757
-39.5204
-9.61403
-25.2406
3.7424
-4.58371
-15.0514
-1.21377
-13.0174
26.3583
-16.4105
59.7771
-18.5593
-11.0918
-41.6
9.08074
-11.297
22.1582
3.00238
10.9195
-4.5808
-12.6204
0.410007
23.7196
1.08693
-4.27513
-9.16936
-20.6867
-18.0318
-6.25985
-3.61008
31.9487
27.092
33.4867
-59.8262
-1.8532
-20.3078
8.11595
11.0677
-9.69345
8.18574
16.292
-8.42146
11.1432
30.849
-22.4315
22.0731
59.4653
95.4216
46.7844
-23.434
10.0739
13.1887
1.37788
30.8712
-9.3898
5.10035
-0.232892
-21.4457
13.8594
-31.3392
13.0224
37.8281
-10.9223
40.3444
17.0608
44.2797
-0.966438
21.6335
394.709
24.1519
19.4065
-1.50899
29.7166
3.59461
9.38424
7.45937
-33.3371
24.676
37.8557
-8.10967
9.9665
-2.29751
3.43836
18.39
-16.731
387.82
56.1
-1.85787
19.8085
29.0416
-27.5205
18.1503
34.9089
-8.32308
-37.7722
5.3785
-10.2481
3.7424
2.91256
-26.2958
-1.21377
-7.39525
3.86955
-12.6624
11.0514
5.80352
-34.1037
40.9399
7.44362
29.2393
18.4158
-41.2536
4.78953
1494.13
7.90627
14.3492
-28.8981
413.642
-1.67309
-0.0719779
-1.16525
1497.52
20.7043
-2.89305
220.893
-24.219
30.0059
13.4254
24.9825
633.258
20.2916
36.2967
16.292
10.6777
12.1933
7.05173
37.414
23.1924
-40.4744
-9.30005
19.6268
133.039
24.7644
-13.6403
-21.4457
-9.76155
163.785
-21.9689
-9.46643
5.96898
-7.17421
23.4778
343.148
14.2946
-19.7071
-0.855246
19.8963
37.2704
-19.9489
-18.3756
7.34274
0.013912
7.45937
34.0463
-9.98373
200.533
-0.42344
7.14558
2.0097
-5.73426
-30.107
369.817
1.06779
0.930595
19.9163
-28.1552
-15.9433
-1.00535
34.7843
-11.7776
22.3503
47.0856
10.9432
35.59
1.64277
5.08946
48.806
22.1974
-1.75964
-3.9421
-28.127
-11.87
-16.5452
-2.41819
-21.0907
-9.14064
23.5061
-22.2552
7.38475
-31.3179
-23.7209
-22.011
-10.5418
39.361
2.17263
33.5682
-23.3156
5.3785
19.7792
7.43737
-18.0804
13.2195
16.988
-1.41801
-11.4374
-14.8399
12.8289
24.0322
6.75052
-4.07304
-31.8833
12.2858
-25.7389
-18.3307
1.23077
-8.2834
-9.89733
-22.2878
-9.44231
8.73268
17.7217
29.7385
-18.5968
-9.34946
-9.06339
-10.6247
9.19361
-9.69345
17.5561
27.5364
-17.4333
-8.1954
-22.4315
40.8138
8.86548
27.6665
69.2732
10.0739
-21.7337
-14.9222
225.774
-7.51573
-26.7588
-7.72916
-6.01341
45.7185
-14.4726
3.65203
17.2134
-18.4186
32.8482
-14.7983
-2.57198
6.52983
21.7703
2.23914
5.46867
-26.223
13.0816
-57.6999
11.5575
-17.7998
37.8557
-21.2281
43.6997
-13.111
-39.7788
12.8087
-3.6125
-13.2305
-10.6183
20.6309
29.1788
19.6713
-21.8984
23.6645
33.6889
70.054
-27.2423
47.9028
-28.6442
33.5947
17.1005
25.9357
35.376
-2.40681
3.82836
39.0206
37.1899
-0.193969
-18.7567
-6.24782
-7.97227
-14.7628
4.76544
25.0723
-9.59134
-50.3662
13.4732
11.1329
26.8521
-4.98025
-14.5147
-1.86842
-0.303392
-19.3348
32.9569
-5.52792
6.13351
-10.675
11.4996
-9.30058
-26.1652
34.5144
-23.7793
13.5479
37.3774
29.7139
7.78881
625.192
14.2151
-24.5278
-8.32308
9.07947
12.8748
21.611
35.6015
-17.7022
-1.93296
-11.123
-8.91427
9.29853
42.9105
116.373
-20.4621
-17.2371
22.1582
27.3652
-0.324906
-20.6389
23.5302
-16.4566
18.0974
-24.1619
-10.5356
-23.1264
-29.847
18.8302
-16.0115
-26.4834
-24.219
20.6356
-3.44119
-12.4988
12.9417
-0.323124
17.5561
-21.1893
-36.5325
161.069
-19.4398
17.7306
-7.43892
6.99141
39.1996
31.4146
3.68085
6.55104
-12.3634
-18.6704
-6.11838
8.38241
-13.1379
5.10035
-63.9511
-27.0678
-9.76155
38.2222
-25.717
-7.59236
-10.8976
-29.663
518.418
-42.1959
10.3892
-16.5015
74.6942
-13.272
29.999
-24.3997
-46.4555
-10.9313
-12.1776
-38.0947
0.596169
-59.9627
-56.6454
-11.1088
7.38421
27.052
-28.4219
0.130761
142.423
24.6015
-2.85535
-16.8804
-1.94239
22.6029
-18.3369
13.917
25.5338
-23.5908
-7.38604
43.7969
18.7999
25.2942
37.5828
-6.61813
16.5899
-21.4507
61.0286
-7.97724
43.9688
4.49219
16.1109
-2.65847
410.987
26.8844
47.4581
28.3023
-27.1981
24.4672
332.208
-52.0638
-11.8877
-39.8824
-5.42123
-0.0719779
-4.38578
-1.73602
37.5709
-2.89305
16.6201
-22.3449
-10.9375
17.4863
12.7953
13.8079
-4.67333
1.17493
30.849
38.9397
36.9765
46.6959
7.05173
28.0437
10.2992
17.5702
-21.7337
5.12602
70.2266
-13.1379
26.6385
3.22629
-24.5958
28.8519
-0.0960979
-10.8976
21.6038
30.1793
42.4056
4.65576
14.2741
27.9
-1.20819
-3.38306
48.4572
-0.0368904
11.6405
54.6611
42.1703
19.1151
-28.7244
24.959
-9.36289
53.9245
9.06056
-0.350683
9.50596
-33.8452
18.6187
380.452
19.8085
15.9231
29.3947
299.152
0.923277
-14.1238
16.0437
25.7037
20.4762
11.4783
31.5579
-9.38763
11.0131
-2.03905
-13.9453
15.9888
46.8459
6.66069
-18.7996
-22.3878
-1.75265
-27.6549
52.4021
-24.5558
7.67759
2.0267
-15.363
29.6955
13.0658
3.00238
-0.324906
44.1449
4.97891
1.08693
8.84334
-12.9175
1.80209
-4.91338
33.0955
210.033
18.8302
30.8401
44.7311
26.3808
11.2653
-5.31526
6.24188
301.548
-5.94532
21.3042
29.4105
6.92956
-15.9177
13.0173
1.17493
46.909
52.0582
27.6061
24.2071
50.1553
35.54
51.5286
13.822
257.502
58.1663
-23.3197
-19.8738
394.074
-9.46643
-1.52729
-20.2927
36.5963
-3.55393
8.51508
-8.21473
-2.08502
-19.9489
-20.2497
31.5906
-0.153524
3.76204
59.9332
-23.9667
17.1797
-49.3391
24.0122
-26.349
9.38653
17.9344
-9.9607
-4.44653
-5.66645
34.4467
-30.9358
-34.7385
-11.7776
9.2318
45.2115
27.8098
29.9678
1.64277
-30.5178
26.3172
3.86256
29.7911
-15.0085
1.24845
-35.2859
-34.2773
-45.4536
-31.6294
34.7505
-23.6534
24.7176
-29.7655
24.2513
28.7261
-12.5772
23.1307
-5.1444
17.5692
0.00565076
-9.67372
17.9644
-45.1426
-60.7969
-32.15
-0.243698
-25.2406
12.2829
3.68924
64.3785
-1.77305
39.2836
2.05539
-29.8324
-0.289593
73.0359
25.9063
188.535
-26.5618
-48.7499
6.6636
-33.2352
11.6544
4.97891
-10.1575
-9.89733
13.3194
-15.0645
-12.4096
1.23642
316.855
93.7929
24.1163
-26.093
-10.9375
270.485
46.6749
36.2967
-0.574607
-23.0555
-6.5474
46.7505
6.79713
94.5673
1.93141
29.5694
10.7395
16.7108
87.6366
43.8071
-40.4744
-31.7888
-21.1109
-4.73606
11.2249
-7.72916
-10.2013
-21.0059
-23.843
-0.0960979
2.22085
178.358
-12.9243
-11.9423
-59.0625
-17.7218
24.1519
-6.83039
22.2203
11.0909
-7.48235
-42.7074
5.9966
-28.7244
19.3368
9.37778
-6.04564
-7.80603
48.375
11.38
-18.8527
-6.87016
0.930595
18.1503
-15.6909
-31.9034
-29.0618
-6.44512
-23.022
11.1059
7.73022
-2.1753
24.3456
271.508
-21.1475
22.569
24.0715
30.0995
9.17636
7.48026
1.24845
-4.29225
12.2617
1.70908
-28.9378
-0.877755
110.564
25.4014
-16.9255
10.0306
-11.1434
-16.7452
15.4486
80.513
-5.44088
-24.2102
-5.9927
27.8214
-50.6524
100.869
25.4912
-11.5693
2.37209
-20.2047
10.4573
-23.0158
-31.6582
-31.9311
-63.0094
-15.6302
-41.0914
0.0895624
984.74
39.1089
65.7362
-20.5939
-16.5597
-16.2469
33.5565
17.5561
18.1661
3.18143
-14.0437
-16.9678
-23.1879
12.1084
-1.81672
22.0731
8.86548
46.4071
26.1696
0.928844
-21.7852
-3.67785
-24.3823
6.02375
-17.3884
-20.8476
-27.0678
-3.00723
-18.2208
-33.3864
24.6849
36.5963
-14.7983
-4.44605
-53.4403
0.0817868
17.5352
32.6426
-12.2183
-26.7778
445.404
9.37414
40.6668
48.3849
-4.67772
-12.6049
30.6123
40.8788
18.6286
26.863
37.4975
63.1279
20.5705
45.6911
-15.9433
55.2166
44.1547
-6.15543
46.7131
75.1966
42.8023
29.9678
61.6129
27.7762
-4.57494
42.8127
9.12663
94.7418
1296.79
-14.3322
16.9676
95.6988
13.5745
67.3946
9.17735
26.4182
39.508
14.622
110.28
13.0658
49.3321
17.0579
0.912877
4.15814
-8.13956
-34.5203
-9.89733
-9.16936
-46.9236
-14.2837
-30.6227
-18.6026
16.9562
17.0105
-24.0559
-27.4913
9.04721
146.867
31.2845
20.048
-6.5474
20.5136
13.9824
-28.0536
8.95467
14.4877
7.05173
43.0362
-0.945222
21.3183
-16.1115
-11.1741
-26.7331
14.0046
-16.8861
28.5125
-15.5144
-11.4773
-28.9419
120.681
-10.7245
-13.2146
20.9368
36.5963
-1.67987
-14.0849
2.89289
3.02967
44.7666
-10.5785
-2.14254
27.9575
3.71124
-25.8408
10.3112
37.8557
-38.0947
4.3443
-39.3479
-17.29
20.264
-3.6125
-33.8452
170.418
4.37424
33.7494
-2.68034
12.175
6.9059
113.62
-15.0368
10.0839
-10.3211
-1.00535
10.4215
-5.78718
6.66945
-0.290864
18.497
41.2237
7.43737
-19.9544
-1.75265
-33.2771
24.2911
-20.8077
39.5367
-37.3287
-0.370499
33.4436
1.12832
-2.19897
1656.65
-18.2426
-33.3232
-21.258
-25.15
-27.91
-72.3798
6.85861
-16.7285
-26.1474
-2.12059
-52.33
9.3912
-25.93
18.5639
-24.686
-1.18459
-9.94494
-21.1814
-36.5325
-3.8493
-53.173
0.863985
-47.3565
-28.2668
230.066
41.1622
265.172
4.45169
36.3624
-6.11838
10.2565
-7.51573
4.14968
-21.4457
28.8519
-23.843
-18.8368
-12.7717
7.81832
10.3594
0.194201
12.4205
14.1373
1.1556
-13.3294
-8.70446
-18.3756
-5.89067
-18.7776
-12.7224
51.85
58.0999
33.1706
9.69396
9.02947
-27.1665
-40.5833
11.3037
70.2717
20.7162
7.21953
-21.4507
32.9176
-22.9698
-21.7447
-6.4066
10.8739
33.4436
18.688
44.647
27.3652
24.038
61.82
34.7746
29.3418
-8.2834
43.3045
14.9206
2.58288
1073.2
26.375
54.4375
47.7067
61.5977
15.1364
76.8576
22.7957
51.2195
35.4305
16.5435
43.793
33.745
7.73416
39.2823
41.7508
69.7726
30.7663
24.8554
34.6029
31.8509
31.6257
-12.1111
0.44085
19.6582
15.6967
-26.1308
-21.943
-6.03935
8.3372
31.2689
19.0627
-0.697913
-23.4552
19.7595
-17.0775
11.6095
35.3388
41.0759
1.88798
9.76644
39.6685
12.1852
42.4901
28.7072
-22.4813
-32.2826
10.9346
27.7603
5.75783
-24.4749
20.4927
20.6309
-2.68034
-15.936
-5.03176
21.8984
16.1682
-39.3996
-55.2987
-1.00535
-24.8961
41.0909
35.306
20.5974
48.193
-0.334775
31.5677
9.48476
24.1689
-26.2529
-18.4193
5.07808
8.89433
23.5061
19.4501
31.6381
-44.744
19.0954
-5.40264
-0.111511
45.5927
9.91158
6.26414
0.477799
-1.17148
159.301
24.0595
10.6503
23.5866
-5.78718
-0.826812
-24.6537
18.497
-15.8703
44.9719
14.157
-23.7026
-18.6396
-11.123
-35.1512
-20.6865
-32.0521
-73.4591
20.3251
18.41
-0.745748
-22.8137
-0.0241563
-2.70673
-47.6388
-21.1417
22.6898
-20.6867
-38.6466
-28.7486
16.9562
46.6051
3.89202
22.5097
-16.5597
0.619682
44.8009
-17.1897
75.6521
8.80363
263.318
30.849
-33.6758
12.6136
18.5849
37.414
17.7954
22.2553
-15.1745
12.2517
24.312
0.772049
-7.78713
1.63037
7.49053
27.2754
1.81517
-1.21377
8.88936
-1.13001
6.74055
4.83779
15.5591
8.1437
-2.86375
38.0877
-22.2975
28.7231
4.66101
-5.51783
-28.55
-0.527027
-31.7092
9.78037
3.01207
21.4798
-11.4726
7.79565
17.8932
-1.95602
-27.9671
26.2578
-31.5522
-10.6247
-15.3157
2.56355
24.2617
-36.3064
34.5972
-16.8093
14.5769
3.24328
3.59235
1545.66
31.7918
-17.8118
26.9405
-32.9781
58.1663
-4.24432
19.6268
1.8546
28.5125
100.678
-21.4457
-7.88748
40.0963
-7.59236
-31.5123
0.322059
23.4778
22.683
-2.57198
-12.2108
3.02967
16.6556
4.414
7.86134
7.22779
27.9575
-35.2111
24.676
38.4222
1246.63
21.2109
-7.9197
-0.309769
16.5159
31.8753
-15.7988
-2.46443
21.7904
-24.4071
-12.1952
11.1059
7.73022
20.3834
1.34132
35.6875
22.154
10.953
15.107
-3.9421
-11.87
-22.1674
8.82621
-2.35007
-5.3925
23.5061
10.0797
-10.3793
39.7101
2.09363
13.007
23.1039
-51.9326
-5.1444
-14.2899
18.7463
43.4021
-2.17746
3.154
21.7125
8.68114
28.6223
13.6879
-15.1575
4.79539
-56.5128
-28.9887
9.36459
195.941
-54.4068
-21.8285
-26.1359
11.3658
352.78
11.1726
-22.6818
-42.9509
-17.2371
-48.7784
-11.575
14.2468
-15.3174
-41.2536
-21.9908
-3.33813
12.4752
-34.5203
-24.8899
-12.9175
-12.4096
33.0955
16.9562
43.9586
-33.5893
-7.18933
-18.121
11.1432
-6.32134
28.975
299.908
12.7028
-6.12705
12.9627
38.9109
7.42898
15.9214
212.473
-1.11897
-7.42598
10.7482
-25.3508
-13.1379
2.27561
-28.6328
-50.8327
-28.9419
-26.6281
-4.8813
-31.3392
-26.333
-58.261
-17.6934
-30.2759
7.25257
-64.596
26.2312
-28.1699
-10.7883
12.9255
11.4257
-35.4546
-28.4815
34.3806
19.625
17.473
28.3023
14.0313
466.747
-22.9278
-32.3862
70.5712
27.3239
14.4655
13.3194
50.5278
27.4733
446.166
39.445
42.0845
22.2423
15.1364
35.6281
0.306939
39.9751
-2.19719
17.5561
44.403
57.5293
19.6895
31.758
38.3453
46.909
38.8505
56.0662
42.659
64.6471
23.2439
20.685
18.2445
42.1156
20.5953
28.5125
29.4632
46.0207
12.7272
55.0888
175.129
111.854
33.1182
3.80013
-5.428
-28.8089
-32.8256
10.5259
18.5297
-12.4526
4.11321
33.4647
20.4612
41.2434
-12.7224
17.1797
23.4296
30.3595
83.0551
-0.164984
53.5211
1.5832
-3.99183
-8.37402
22.4831
-19.9544
15.0935
7.61768
-10.7883
44.9058
-5.44088
-42.9509
-28.4815
16.8139
1.54345
-36.353
-15.3174
-45.0017
-2.70673
244.127
-33.3232
4.97891
-23.2759
-5.42123
5.55022
-38.6466
-10.008
-42.9655
7.24974
11.3883
-16.5597
8.11595
40.0449
23.7883
-19.6659
18.6395
-7.43892
27.6953
31.3543
80.1403
24.2956
30.9139
23.1924
-6.74117
20.685
-9.3898
770.643
6.97442
-39.5883
26.9778
13.6383
28.0149
5.96898
15.9816
-0.697913
-19.7071
10.3892
18.0222
1.66311
-27.4451
19.1057
9.10185
11.0909
28.1249
11.2075
0.396111
2.18721
-23.422
30.3595
-15.6059
-1.2779
-24.3554
-2.29751
-0.309769
-7.36063
24.2409
9.99644
-31.8429
10.3009
-40.639
3.04974
-56.2662
-18.0271
-55.2987
-49.259
-17.0051
3.98208
31.5579
9.35303
-3.97943
5.08946
20.695
18.5757
-15.8193
12.8276
22.2451
395.369
-27.4507
-3.64711
-3.62672
-37.6743
-18.5593
-11.0918
-35.9778
-33.7858
245.172
109.824
14.6676
-43.1277
12.2858
-38.9454
-0.643292
-6.40933
11.4454
-1.94604
-31.1503
3.11048
-33.5951
3.83769
-1.01898
7.64015
-16.8457
-3.44119
-29.3654
241.578
207.698
33.1586
10.6777
36.5561
5.52103
27.4119
23.3528
8.95467
27.6061
63.2737
6.55104
56.9255
-42.3484
-26.1666
8.38241
-1.89353
-4.26998
-32.092
2.91721
9.89021
-14.6457
0.322059
-10.2554
37.6755
-8.19418
-42.1959
-6.47744
70.496
35.3963
71.8804
34.0983
46.5832
3.71124
-27.7149
217.705
-8.99593
-4.36153
0.596169
-33.7257
12.8087
61.4935
-16.731
-16.9787
3.62615
-1.24796
7.51246
5.45721
-32.15
12.2407
14.9868
35.5484
48.8471
9.82639
14.9207
-22.3362
16.577
20.5621
25.9063
-15.7383
-7.82117
-16.8908
167.202
8.58319
-9.89733
11.1724
34.442
20.7528
63.4717
9.51422
41.5364
21.2344
7.17314
36.2967
38.7808
-6.5474
33.632
-26.9361
40.8138
31.3543
-5.77798
18.2961
20.5474
47.7805
6.37729
75.0329
10.7482
40.2415
37.4619
17.2681
10.7226
24.13
-15.8235
-19.1319
17.6075
-44.4577
-18.3939
-20.2927
10.5259
37.2704
10.0362
-18.3756
307.078
18.7546
-3.78502
-3.35202
23.4296
24.7373
16.2532
66.1885
-19.1641
27.8012
35.2566
-12.9828
12.9535
17.9138
-5.91306
12.8748
196.771
225.926
-33.7921
-29.3248
-5.52118
26.693
37.4095
-2.06705
20.7961
-22.3362
22.4361
366.986
-13.8642
-15.3174
-12.7085
151.012
10.7174
0.200972
-26.3089
68.1752
8.73268
-33.5951
-22.3449
-14.9717
-24.0559
-10.6247
56.0453
202.076
8.18574
40.6548
35.0406
19.6895
15.8565
48.3101
21.9839
46.4071
23.1924
-21.7337
21.9926
55.2341
29.9656
28.5125
-2.39591
-21.4457
16.4754
58.8369
3.65203
17.2134
7.81832
70.3295
-7.30206
182.961
-23.4552
33.0147
9.15938
0.665871
2.23914
18.4722
46.6981
9.76644
47.1648
43.4779
16.2532
66.1885
-20.6073
44.5541
18.4309
-11.3565
339.084
17.9344
-5.78718
17.9138
31.6154
12.2829
18.8417
5.74361
6.07826
26.1651
16.6736
2661.36
14.622
-22.7784
7.44362
31.5285
19.869
-26.5618
-20.6389
-3.33813
12.3313
-9.16936
-7.56824
-3.03931
-0.63765
22.6268
21.4698
29.7385
-37.3374
1.89494
-7.18933
26.0602
1.55094
-3.05865
291.78
-0.566705
23.4377
28.0098
-4.44727
64.5822
7.55361
33.3175
23.858
26.0811
33.2887
38.4102
-6.74117
190.659
12.1305
20.5953
30.3866
-2.39591
-0.0960979
8.48529
-4.44605
-32.8256
8.51508
27.3925
-33.9441
-49.9339
-5.25712
134.779
18.7546
-11.2813
28.4241
267.058
54.7223
-28.7244
17.4628
-20.6073
-6.04564
16.5568
-26.349
18.6187
20.6309
-6.42847
-6.56567
38.657
15.7061
44.0268
43.9722
2.92521
-8.0295
5.85615
5.32096
9.35303
37.25
-47.3844
10.9096
10.953
9.17636
-3.76413
-24.9885
30.3064
-23.0329
1.39806
5.85189
32.8764
13.9836
-11.4881
-45.8553
-11.2501
-0.835576
14.9336
-44.8766
-52.0178
-11.0631
-46.699
-30.3556
12.8289
-9.42298
-9.69524
-30.8177
-29.487
-20.2047
-11.8877
-38.2685
-26.7639
11.4454
-22.5608
-53.6391
-6.25985
15.1306
-10.3893
18.4941
12.3253
19.6986
-13.7486
5.30485
21.375
23.1027
32.2215
-1.50374
12.0803
-9.13243
88.0081
23.4832
11.0886
46.7844
53.4027
115.073
41.2997
36.9851
32.7453
52.8754
35.0854
31.6262
16.9727
8.04208
33.5371
-0.417153
-16.0257
21.8985
5.00722
71.2665
-10.1132
25.3817
-0.718466
11.0334
26.9028
-1.50899
11.0909
-7.48235
-22.0927
20.9279
2.92132
14.7017
-9.61403
-4.62589
-0.00573707
1.03849
-15.0514
-14.3322
-26.1359
-12.997
26.1651
-18.9336
11.4257
2.0267
-35.9778
52.1843
-16.9192
12.3727
7.17136
-7.52042
6.6636
-16.4566
18.0974
-28.8981
110.771
-13.1904
-38.6466
-0.63765
123.778
-10.3893
29.7385
-16.5597
-3.12845
140.378
-4.07126
41.9189
51.8992
2.82293
35.5061
-21.3139
36.4712
23.9472
10.7395
29.8293
22.0443
333.516
-14.0637
-10.5408
-27.3559
-29.9148
235.636
-24.3823
-22.6538
2.92132
-47.1425
-9.61403
58.0903
79.7493
-45.0365
-51.8136
-7.39525
13.2399
-42.6475
-9.44213
-26.0556
-5.46957
-28.4815
37.4287
5.29158
10.4986
3.42323
-22.5129
-31.3611
-29.5751
12.4752
-45.7647
16.7946
-19.9059
-17.5042
-35.4692
1.96363
29.7385
-39.2115
16.8875
-16.2469
2.56355
29.4105
-6.5474
16.7654
-28.8101
12.1084
-7.43892
18.2358
-21.0593
11.1771
-28.2929
-15.8593
18.6898
8.41383
6.96078
-15.8235
9.89021
164.822
19.0874
17.1887
-0.966438
12.2632
-26.9554
5.98727
9.10185
36.5582
17.7667
-11.7853
18.178
-25.4649
-23.3156
-15.2834
40.9858
12.2407
35.6015
25.4014
13.0596
15.6528
28.212
33.8546
7.95232
33.6614
9.17735
11.4257
13.2711
5.2517
288.317
46.521
36.7356
-18.7648
24.8609
53.7046
-12.9686
-29.575
6.7602
-5.85041
20.9141
10.4454
40.382
43.794
-10.1635
30.943
-4.37823
33.4158
24.9768
17.229
17.2369
13.1303
70.1763
-22.2509
52.4008
0.994375
894.451
32.2913
7.34048
33.2887
41.1622
-4.69335
17.5702
-1.11897
-11.1741
602.953
-11.2639
-8.01811
-30.2179
-32.69
-21.0059
-29.4652
-7.14948
-7.17421
14.1075
-44.7834
-28.8089
1.01882
155.337
-6.83039
-16.5015
20.4612
-8.41939
10.7035
49.9759
41.2333
31.2965
2.1977
35.2664
-14.0481
11.8717
39.9417
0.110221
24.4221
44.0348
11.3459
12.1225
-20.8915
36.6453
45.099
28.0392
-26.4299
13.2998
-27.9584
-24.7334
37.1917
-28.1636
29.6544
23.6171
3.72398
23.5302
-5.12417
-18.3307
-10.1575
-28.638
-35.6792
-29.2762
-28.7486
-31.7211
1.96363
6.47728
-42.9596
-3.72726
-27.8041
13.7381
5.44548
70.8914
8.18574
-38.0559
11.1432
188.271
3.80547
1.45841
16.3617
-17.0224
29.9178
38.1849
-29.23
11.3147
-0.496183
-24.3823
43.5051
23.841
-0.830923
-34.1244
26.9778
-38.8355
7.40017
-20.2679
38.4704
-20.4205
-2.57198
229.683
9.07947
-9.61403
2.87038
657.791
-23.3244
11.1855
2.53437
52.5953
-14.5365
44.9058
15.1739
-18.588
-49.0962
-0.289593
-0.330616
-13.4434
-0.0241563
36.6487
-21.9908
4.15814
12.3313
12.5915
-7.29529
8.20508
11.3824
24.4524
42.0845
15.0134
-27.8041
-18.121
168.343
-23.0634
-25.2881
18.6395
-2.5732
-6.63228
-13.0611
38.9397
213.139
-11.4002
33.2887
26.1696
14.0473
38.1849
-16.1115
-26.1666
200.029
16.8471
32.2607
-30.5069
-11.4773
100.808
19.4816
3.65203
7.84305
22.8109
34.7222
-12.9243
27.2557
14.7816
-10.5785
15.3576
1.60559
9.21681
7.51018
-25.8408
64.0314
36.5481
17.241
-28.1035
-17.29
24.2409
-3.73194
-4.5544
15.9231
-35.0168
12.4201
-13.1627
25.0764
-5.78718
-15.8193
-56.5128
27.8673
-13.9962
20.609
-17.7022
-20.6736
-21.8285
16.9676
16.988
-31.4031
26.1651
-26.4299
-31.7065
-7.86676
46.799
177.711
-48.7499
-31.3611
-14.5825
18.0974
-10.1575
-23.0158
26.1649
-13.7561
-26.0989
44.7311
-59.8262
-13.0976
-7.18933
11.8641
5.29907
13.8079
6.92166
1086.39
-17.7918
-32.5583
17.7306
-33.6758
1.36921
16.4221
25.2326
71.2063
33.4997
18.5587
36.6146
-7.05541
7.89781
-15.5144
-21.4457
32.6
-23.843
-13.2146
4.07019
14.1075
22.683
3.05022
-0.718466
-34.9414
7.86134
7.51018
22.4519
62.1573
-21.2281
6.21837
3.43836
35.2566
547.363
-28.223
-19.9886
61.8604
12.3122
12.175
-22.6538
-0.826812
-37.7722
-25.2406
29.9793
16.031
-19.9544
-41.1284
-23.9068
24.2911
-13.3114
-7.34364
-7.86676
27.8214
18.41
10.4986
27.7861
-7.52042
29.1524
7.99429
2.28407
18.0974
-18.0318
21.8511
-5.48415
33.8228
323.194
-29.8412
39.3763
-20.3078
-10.6247
110.247
30.6745
27.5364
-2.44077
64.6671
31.758
28.975
36.9765
29.5405
31.7918
27.1658
13.822
-27.3559
-33.6629
10.7482
17.7527
20.5953
0.401547
6.97442
-4.57905
-11.6356
19.4816
-31.3392
-11.4094
-10.1971
-54.6388
5.3785
-23.3665
14.9868
14.157
-12.6624
29.9133
14.7996
16.4961
14.7029
54.0173
32.9874
-3.77229
-10.203
-27.613
-5.21219
6.85297
4.83506
-2.40106
37.6823
11.1724
-3.03931
21.8511
-7.35822
3.89202
52.4947
19.0476
8.11595
6030.57
35.2841
182.474
21.9142
8.80363
16.7654
15.0499
40.8138
29.4802
7.34048
22.4215
75.8915
77.5403
-20.5444
38.8592
-7.51573
24.7644
3.22629
6.66534
-6.01341
45.7185
-53.828
-20.7108
-14.6457
34.7222
-26.0427
1.17615
12.2632
-4.4666
22.2778
-12.4526
9.73541
37.2128
7.51018
7.45937
-7.10015
15.3057
25.3037
32.4553
-2.29751
27.8012
16.5159
-20.7268
-16.2405
7.51246
12.3122
-23.7724
61.2538
12.4201
-44.0543
-32.8645
799.403
-6.15543
7.35774
18.7234
-30.15
14.1657
29.9793
-10.2059
-7.55516
13.7788
208.122
20.7361
44.9058
-50.7928
18.922
916.571
-45.3481
1.58447
-5.67485
9.03971
-23.2345
-11.2686
17.908
-33.2352
395.838
6.85297
-21.4019
-15.5195
-22.2878
-7.56824
-21.78
-11.1063
3.83769
68.3215
9.12381
-37.1744
4.36781
26.0602
-11.5675
34.4227
16.292
-0.566705
0.948869
45.8416
18.325
59.4653
5.17767
74.0174
-10.4893
-16.7963
-27.2248
-11.2639
44.4421
21.0299
60.0762
15.5383
7.07911
6.46313
25.6467
10.6294
48.7777
34.8644
-9.13121
-22.5182
4.3943
2.5674
91.8885
34.6645
46.9531
36.6657
-7.0402
22.417
1.68109
-14.8112
61.5546
-15.0452
-19.4864
-0.324906
-18.7648
4.78953
-25.8269
-6.26549
-19.2677
11.4454
16.7946
-23.654
-4.38578
-1.73602
-9.28077
-27.2559
29.7385
-18.4337
-44.3579
5.29907
25.6623
5.05549
-34.4323
32.7231
7.08061
-22.6446
670.471
-3.81541
-21.7337
-37.411
-2.86199
3.72866
-5.22065
-15.2254
-58.927
-24.7541
25.1038
-3.22825
17.2134
7.69047
49.9019
4.65576
19.7595
14.2741
15.6584
-5.25712
-20.7683
245.517
-26.2738
-50.2037
-35.2941
0.374398
-21.8926
-63.7108
-48.8907
-16.7564
-10.5982
-21.7955
17.7979
-16.7651
-8.49219
-17.1433
14.1565
57.2804
25.2281
25.1069
29.2293
-16.714
-9.74083
54.0583
59.9175
85.8764
40.4837
1.84991
23.5302
4.24616
31.2158
50.8008
-2.10228
17.166
40.4305
29.9031
73.7791
1.08092
21.5726
24.0455
30.7454
-1.26016
20.3672
-2.44077
-40.2806
2.73805
-39.298
-2.28973
-0.504855
3.3036
16.7993
-16.7963
-49.2219
11.6459
-11.7662
-33.9661
-56.6132
-46.1108
-55.7021
-31.9552
-22.1667
25.3519
-13.8613
7.73538
-28.1404
18.9592
36.3333
-0.271162
-2.44602
40.0239
2.65757
149.888
9.76644
84.7074
34.9939
5.62964
27.6876
19.7879
5.33134
60.9664
19.7792
44.9187
34.3935
-18.6396
43.2249
-8.91427
33.5402
35.7886
20.7674
-1.30753
38.1288
2.75845
15.6047
-17.8278
11.3488
30.2788
-20.4648
-20.2047
20.8157
-13.1904
-36.2449
-26.0989
13.208
28.9661
-29.8412
-25.6172
22.3121
-20.9379
13.8079
8.79572
-10.2955
101.098
13.9824
37.0657
3.24328
27.6665
2.57763
-35.537
-17.8545
1.8546
15.3941
-8.01811
-30.2179
-28.9419
-29.2442
-5.7183
10.6541
18.1257
39.4074
19.8719
-5.38308
13.0891
9.5889
51.3259
-9.64149
-1.10202
28.2212
6.26837
-4.92886
18.7999
-23.4847
560.069
10.4288
-1.13001
-9.74083
10.9548
-7.54891
40.8988
47.98
-41.2536
16.0339
-1.37604
-14.5825
16.2233
-21.4019
203.746
-16.6656
28.039
-14.2837
-34.3708
-7.35822
11.334
27.092
29.7385
-42.9596
-9.34946
182.404
26.0602
-19.0638
23.1783
21.9142
-4.31484
-5.72336
-17.5657
3.80547
22.0731
-0.504855
-18.8964
-7.56355
-87.326
-30.4812
19.1422
-30.5069
-22.7217
-32.69
-39.7466
10.1112
-20.0948
144.207
-20.2927
45.9666
-35.4131
6.79835
-2.8405
64.7371
26.026
66.2582
-9.00525
52.2054
26.0834
170.554
-7.53315
-7.10015
2.92132
4.74444
46.7928
-1.77305
24.4843
-31.4031
35.5355
-15.0452
58.7025
62.0355
23.1009
2.78694
18.845
100.761
14.4655
35.901
-3.59824
-12.7084
31.1231
23.3538
34.0326
12.3195
47.8783
39.2734
12.3253
32.817
30.6047
29.8083
130.862
34.4227
14.4258
14.8914
21.7897
32.7231
31.3543
-15.1483
35.1627
12.1732
21.3183
-17.9856
21.5009
7.4768
52.8754
16.6337
10.4135
-13.5097
45.7185
-1.35419
-1.97016
39.6774
17.8556
10.278
18.0222
-14.3267
-12.7534
-13.272
24.3768
41.5426
2.81491
24.959
-9.79377
-4.0579
-22.6009
204.899
27.1675
-31.2687
10.654
33.0348
-30.0293
-19.746
17.9177
-2.01259
35.8412
12.8872
-2.40681
61.6005
89.0774
33.7275
-38.6951
-50.4988
-50.7928
-1.69274
2.0267
-5.9927
-24.4155
35.2766
12.3727
-7.82117
8.53767
-7.08626
19.9714
-25.15
7.69724
-20.6867
2.58288
30.0746
5.64307
-29.6781
21.2344
15.682
23.7883
1.30736
-27.1621
37.3802
6.79713
30.849
9.42767
24.2071
16.4221
-15.0598
2.57763
-29.23
5.69248
-13.6146
-13.1379
3.51524
-43.4947
15.7334
-42.5836
28.0149
-22.142
38.4704
7.69047
-44.07
42.2483
-21.3332
24.1519
-51.808
-0.153524
27.1371
-48.4021
1.5332
-15.9221
6.24946
-1.04909
38.2964
5.31127
4.70136
13.2492
14.769
-61.8579
-46.92
37.5954
67.3279
45.2115
65.2911
237.989
5.08946
24.072
239.637
61.8384
35.5484
5.72322
50.7212
0.45606
37.4095
31.6661
55.8515
22.4361
42.7729
70.4688
0.912877
26.3413
23.8358
37.7751
-1.72417
-28.638
12.4808
19.5957
31.6126
30.1289
39.3763
-14.6856
44.8009
-35.9304
43.793
-11.8111
-21.5399
11.1432
-6.32134
-7.43892
24.2071
-0.0672827
2.80291
-39.2851
-13.6146
23.3749
-3.7676
26.6385
3.22629
-15.2254
-6.45312
41.9704
-35.0874
-29.6383
9.69239
3.94233
-25.0608
16.0113
1.1556
16.6556
-31.1933
17.2317
20.3463
20.4612
-14.9786
11.2075
-2.03905
1.63037
-2.75182
286.726
4.78662
-12.6624
22.417
-15.1855
5.77483
-47.2222
12.8289
3.69548
27.7861
-11.2686
14.1599
-42.6055
-16.4566
-4.39142
-25.15
-11.7714
446.229
-11.882
84.4225
0.855082
35.3607
-5.47831
22.5097
11.5513
13.7381
18.5639
-13.4416
23.1783
35.0326
5.05549
19.6895
20.5136
16.9239
20.1991
-4.25299
6.32576
0.755094
3.25195
33.7137
-5.22065
21.9669
-8.32719
7.10505
34.4741
15.5124
-1.97016
-12.7964
44.0925
3.94233
-0.697913
-57.1884
-2.59253
-12.4526
42.835
41.2434
-20.2186
28.4241
12.1852
34.1076
-11.8578
2.47024
20.1913
14.6828
17.0022
-13.1023
16.0603
-42.0563
-15.2362
-15.8703
0.6603
-29.884
-46.3956
16.7948
44.7846
0.181324
17.0192
-45.3481
1.58447
27.7804
-32.6049
10.9195
28.0868
2.91547
15.4906
13.5285
-26.7639
-11.0434
-18.0318
29.3474
-1.73602
46.9412
8.35135
20.3682
18.7615
7.8032
9.99001
46.6749
5.29907
33.1586
3.18143
-0.925197
28.0098
3.04899
8.36025
3.80547
22.0731
642.3
159.14
38.9109
43.8071
-34.8522
-16.7963
-9.86651
-7.51573
2.27561
-3.98102
-7.59236
4.09491
13.4405
-29.7909
-15.6904
-23.4552
109.715
27.3925
-41.3944
-26.5278
-13.3622
-10.2481
50.594
-6.45777
-24.4218
6.2825
-33.6322
18.8621
20.5429
-22.6818
0.181324
-7.34364
-19.1112
24.0733
-11.297
46.521
10.9195
-16.8908
-23.2759
211.242
-7.29529
-11.3164
4.98455
9.50838
46.9412
52.2273
11.3883
181.805
13.7381
35.4305
-2.19719
25.0523
29.4105
18.174
30.9339
20.5136
6.79713
30.849
-1.81672
-6.03786
-21.1196
-9.52611
52.0293
41.1622
14.0473
-18.0371
-27.3559
-9.86651
12.1305
-13.1379
-2.39591
-5.85509
-1.13317
-27.5911
39.7022
38.4704
23.6649
27.2557
5.98727
55.9535
292.368
-18.3445
2.18721
-12.5223
22.0654
-11.1088
-24.4749
20.4927
54.3641
21.5453
-36.8909
8.77997
-41.3944
-30.8119
-13.3622
-23.3665
72.253
1.99548
-20.1587
3.67633
3.92946
-24.7334
-4.03772
-15.0452
9.03971
47.98
-0.832665
-33.2352
-14.5825
-11.8877
-30.7722
-21.1417
-28.183
41.9383
-39.993
18.8302
3.769
-9.06339
-36.8616
33.5565
12.7953
15.682
-17.4333
4.697
-1.97523
-30.6842
26.2943
-0.415659
20.1099
-5.77798
27.6665
18.6734
32.5627
-14.2374
26.3072
-15.4887
334.47
22.8903
1.35222
-7.72916
-27.0678
3.35692
30.726
23.0087
-11.4094
-21.4415
-39.6463
3.7424
3.68924
-21.8285
-35.1512
-0.192979
-3.5955
-30.3556
16.577
13.0658
33.4026
14.2468
24.038
-0.0241563
-12.0771
-18.2426
-37.0713
33.0899
-4.53527
3.9491
-22.5608
-49.891
78.0731
-26.0989
10.2254
16.6201
5.64307
0.306939
11.8641
-32.1822
15.682
27.5364
6.57107
29.8839
-17.5657
-5.56486
27.6061
14.8367
33.6659
19.6695
0.755094
-18.6704
40.2415
140.535
-13.3514
-25.1938
-26.333
19.0874
-5.428
48.0278
-19.7071
12.2632
-4.4666
29.7741
206.813
62.2093
-15.1461
1.83718
-46.4555
-27.7978
15.9334
30.3595
5.0088
4.3443
65.5998
-28.276
-13.9453
-20.9056
11.0007
8.49258
31.8534
-1.77261
-4.74406
36.6657
15.7366
46.0959
16.0822
-6.92973
36.4916
41.8359
71.4058
-25.324
41.3338
38.9164
60.2639
21.0248
27.102
22.7882
47.8783
43.0216
79.4013
23.5697
7.8032
-1.25438
5.29907
-0.574607
-2.44077
-28.8101
17.7306
-14.9352
14.5769
31.3543
3.59235
18.2961
1.80678
-8.44149
-2.99304
22.5591
5.12602
28.0915
20.0929
11.0115
2.91721
17.3865
5.5261
9.71711
-1.55201
11.4386
-13.8164
-6.58864
38.5001
37.2704
13.7843
5.98727
7.34274
-1.91096
-20.2186
20.9279
-28.7244
4.3443
-32.2826
3.39745
22.6244
-11.3565
13.7446
-8.30254
19.9163
11.2001
-28.9378
-41.5203
-3.99183
20.609
42.2679
-33.0729
15.0935
15.1139
-29.529
123.617
13.2998
-11.0918
-45.3481
18.4511
24.3102
50.2692
16.1208
-6.45486
1188.66
33.0899
-29.7841
-3.82011
-16.1578
36.8437
-5.48415
11.334
14.746
18.8846
16.8875
13.8079
12.5439
-3.51024
28.0379
27.2313
39.8768
62.2764
47.6329
52.9664
59.9619
207.839
30.9924
28.5518
33.6823
16.8471
-8.96878
-13.3514
-36.4382
-22.88
9.89021
-13.2146
9.71711
32.1812
36.5963
84.5272
12.4205
-53.4403
17.5325
-3.38306
-39.5204
-13.9453
-15.2834
-5.8659
1.86833
-12.08
7.43737
-3.08783
-9.44213
-22.6818
9.55165
-31.7065
-28.4815
5.29158
8.62458
9.04542
32.9005
150.423
6.85297
-0.526994
-5.42123
36.3161
-4.38578
-18.6026
22.5784
43.9586
-22.3449
13.7381
-4.93272
18.1661
12.5518
-10.2955
33.632
10.2343
0.0573423
-22.9936
-11.4002
10.2992
41.933
-5.55191
-7.99245
0.886142
-11.7662
-5.85509
-6.45312
-26.6281
-4.8813
-9.46643
28.4578
-14.6705
25.3519
64.8944
-12.2108
10.3892
21.7703
9.15938
13.4835
10.9759
9.21681
15.0064
7.45937
14.1657
-43.3944
-26.4806
-15.8703
73.0828
49.7642
-11.3033
-18.0804
0.121416
395.356
-15.1855
-16.6853
-18.588
-24.7334
-7.78586
16.536
-17.6123
-20.9396
-58.1202
-13.9511
-20.2047
-2.51736
25.4498
18.9416
-21.78
-14.8545
-1.7845
-19.7596
22.2423
11.2653
-18.4337
-18.121
9.19361
15.682
42.5289
-11.8111
29.0599
106.123
27.1009
-37.424
14.5769
35.1627
203.328
0.703561
-14.2374
-11.1741
-7.09472
-2.39591
-43.3364
59.1392
-9.76155
-10.7245
-7.59236
0.346781
-61.5221
-42.9093
1.17615
-16.2007
112.809
-13.1046
7.89238
52.787
2.81491
30.3595
-6.2356
9.9665
-43.0961
-28.276
1.5832
1.63037
-4.62589
24.3571
12.2829
-1.93296
9.49175
46.7799
-11.4374
-7.31494
3.45854
22.1582
8.62458
-34.0581
-23.3215
-3.25011
-10.8344
2.961
20.0877
11.4454
-20.6867
-8.66151
-4.38578
33.8228
-24.219
52.4947
99.6324
9.99001
18.5639
19.4301
20.0401
5.05549
-38.4065
28.975
-5.56486
48.3101
-30.4899
1.71828
48.6584
30.6886
-12.3634
-9.30005
-19.2368
-15.1575
38.5286
-2.16493
-28.3547
25.2942
11.3459
336.336
-4.02487
-28.947
16.051
-11.7254
27.3553
-13.9029
19.3881
15.8769
38.0877
-5.01007
-0.961189
22.5932
-4.18714
-6.14922
371.359
7.9063
21.7527
43.9686
193.738
27.4733
-20.4767
31.9487
21.4698
-1.73018
-12.8115
38.101
277.185
14.4179
78.1441
25.2268
-2.28973
-0.504855
-13.2742
5.17767
24.2956
30.6886
-27.3559
-28.6072
-10.3583
-16.8861
-8.96878
-22.7217
16.4754
-16.3467
2.92132
-17.1575
-26.4806
12.2407
41.2237
-34.5688
-7.55516
-10.5841
-41.1284
46.9731
-25.7809
13.0467
-22.6818
-14.8399
-13.1711
29.6544
3.00238
-37.5055
-17.6993
-14.4945
-46.4416
8.72704
-30.7722
-39.8824
-14.7916
-16.9386
-1.16525
16.2289
52.6119
-3.65857
23.3439
29.7385
-27.9671
24.3837
-7.18933
11.8641
37.3046
-4.07126
30.6745
27.5364
-2.44077
-6.5474
30.849
3.80547
12.9627
55.7775
7.42898
21.5436
-40.4744
-33.6629
497.514
315.245
19.4816
-28.276
-15.8193
417.626
-28.9887
46.8459
-12.08
-26.2958
11.1726
-29.8324
38.0877
19.3528
-4.70932
1700.19
-10.1575
3.9491
26.1649
-14.2837
-11.882
22.5784
65.3458
-9.22644
-18.4337
0.619682
48.549
9.04721
51.2893
16.2999
2.82293
35.5061
-30.6842
100.784
35.1024
-2.02985
57.6515
39.2881
-2.81929
26.9405
-38.6003
-5.55191
-2.37025
14.0046
-5.64167
17.2681
23.841
-20.8476
370.234
-22.88
45.7185
-33.2133
-1.55201
27.226
-1.67987
-8.19418
-23.4552
8.51508
6.7778
-18.0748
15.3576
18.4722
11.0909
3.76204
-5.65909
-23.9667
30.2982
10.4176
-34.6109
-18.7464
-2.70964
-22.3878
-14.8711
18.6689
-13.3114
0.181324
-33.5806
-2.16366
-18.7933
7.16565
-23.2345
-15.3174
-15.8252
2.37209
-14.5825
-11.8877
-53.261
-37.2803
16.7946
131.893
18.103
2.01211
19.5957
27.8645
-18.4337
74.7859
11.9339
12.5439
21.4787
0.0573423
-7.91192
364.938
8.9258
31.7918
6.32576
-19.8596
-11.7406
19.6268
20.5953
-10.8428
225.629
294.748
-31.9552
-28.276
-8.32308
-19.0315
-7.73996
418.913
1.86833
10.4088
-45.0365
-41.1284
25.2281
-12.5519
17.751
58.7025
41.8416
29.0239
1.43506
-21.1418
37.7751
104.212
-7.72448
-3.99465
-1.73018
1.89494
-22.1819
15.6122
24.1861
-17.1897
1.29946
-4.31484
65.4911
8.67119
43.9675
33.7905
38.9397
38.8505
-22.9333
16.7993
8.42511
17.5702
-1.80378
10.7482
-8.48419
-22.5083
26.6385
-28.6328
-33.9661
-34.5641
34.4741
-7.59236
-20.2927
-50.4056
16.1687
-38.4478
140.344
0.665871
-5.25712
18.5871
-11.2305
1.83718
10.3112
14.1657
25.9461
22.2451
2.87038
26.2312
12.2829
18.6818
-7.0402
481.563
-0.192979
-1.69274
-11.0918
-30.0377
36.7356
3.72398
-2.70673
0.498025
-5.21219
14.3492
-19.5278
-40.5206
3.88618
23.3439
129.454
22.5097
15.2995
44.8009
23.1783
31.2924
10.3192
31.758
4.92306
-4.75821
-22.4315
27.6061
198.206
13.0512
-8.44149
-23.6593
-32.9781
15.0628
2.76021
-24.3823
39.7569
-30.2179
-8.32719
-27.5911
-16.9627
2.22085
-12.9243
-2.57198
-4.4666
33.5222
22.3353
1546.12
-22.5257
-1.47795
0.940845
30.3595
0.596169
-20.6073
-11.6678
-11.4094
8.54352
-37.7722
-3.99183
14.9868
-4.58371
-13.1774
537.958
-16.4105
16.7948
-35.8002
22.6414
-24.7334
-5.91179
-18.7933
16.536
-11.9901
-31.8833
-17.6993
-3.33813
-19.5278
168.139
15.1935
-7.56824
-27.4022
14.3549
28.9661
-18.5968
9.3912
-5.31526
-10.6247
42.9268
15.682
40.6548
-2.79926
11.1432
1.17493
25.2268
58.1534
38.9397
33.2283
161.014
78.2662
24.2956
15.9214
60.6737
11.9995
-26.7331
34.6193
9.77188
-24.8847
-9.60322
31.0323
7.2054
11.0007
-2.70964
-30.044
-14.3322
-14.8711
-5.16614
28.0392
-30.178
-20.4334
-3.5955
5.29729
17.3646
21.8455
-17.3936
35.8082
-31.1503
-0.63765
26.3265
25.2179
35.3607
17.0105
45.5973
132.882
49.4152
35.0326
2.82293
412.193
4.92306
23.3528
621.774
44.8218
106.377
50.5325
23.4176
860.951
103.144
14.9731
17.2681
21.9669
-5.85509
40.0963
11.1483
4.09491
-25.9149
57.211
16.1687
143.337
32.8779
10.0362
9.73541
59.7016
3.59461
24.326
45.2907
26.8331
3.75558
413.291
41.2237
-0.0588949
3.84915
18.6689
-24.5558
-31.7065
18.3702
37.1917
-0.0526481
27.7804
10.4986
35.2823
-37.5055
-23.9529
25.5936
8.84334
-5.42123
11.1724
18.103
51.4549
44.7311
37.5022
30.292
13.7381
20.438
-5.94532
62.5337
78.1362
-6.1889
48.6246
-15.6917
42.0934
51.969
27.9552
35.1627
48.6584
2.80291
55.0515
-6.74117
148.122
-11.7406
24.7644
3.22629
-5.85509
1.48285
28.8519
-26.333
-3.40135
15.3146
23.4778
-3.55393
27.4131
25.3817
24.1979
36.6545
22.1979
36.6457
356.014
-5.52118
45.099
725.192
-35.8002
-7.34364
-20.9852
18.4511
14.9399
22.1582
-2.61981
5.29729
3.72398
0.410007
48.0824
12.5915
3.9491
-1.94604
36.8437
30.1231
56.3115
28.1319
15.2995
201.145
27.9343
-7.81939
38.7808
27.5443
8.44513
1.7729
-6.32134
57.6804
35.1024
12.9627
16.4221
27.1658
32.5627
-10.4893
17.7527
1.8546
37.8829
-6.45312
55.0888
24.2668
-5.78718
-4.039
-5.8659
23.4851
50.594
-7.55516
10.0306
0.101018
15.1139
22.9449
43.0317
-0.192979
2.05539
262.522
29.6955
13.0658
40.8988
-6.36795
1.54916
-20.6389
14.1599
-18.2426
11.6544
31.2158
-19.2677
-9.16936
-16.9386
8.73268
17.0046
395.181
33.8771
59.991
-39.0485
6.24188
46.6749
44.6545
43.793
35.0406
21.5636
29.8839
14.2934
-7.43892
36.9765
26.0811
24.2956
10.2992
23.1924
11.9995
-14.9222
34.6193
-3.34659
-9.60322
-30.816
-37.8725
5.5261
47.8407
2.06827
27.3925
71.5796
1.04725
7.25257
28.1053
49.7642
-31.918
-21.8285
13.2195
-3.62672
35.5355
-22.6818
18.922
16.4961
12.8289
48.3951
47.98
-7.82117
-16.8908
16.0339
28.609
15.4025
12.4752
-2.6612
35.0803
-0.0719779
14.3549
217.53
28.2006
30.8401
5.37568
-35.4634
20.6356
-25.93
17.4863
168.489
19.4301
5.05549
3.64697
28.975
14.0473
-2.37025
25.249
-9.3898
-17.0995
-30.3763
-25.717
-18.8368
17.2134
62.8332
19.9168
-0.966438
10.3892
4.90373
18.5297
15.3576
52.2054
2.92132
-15.2834
35.6015
24.304
944.985
54.2761
-11.0631
10.9548
-1.92671
34.8615
3.42323
-22.0788
-5.42123
22.4168
4.45695
27.4733
-26.0989
39.445
10.2254
57.8495
-14.8486
33.7541
-20.3078
-1.25438
27.5364
16.2999
6.57107
8.67119
4.61212
44.4727
41.0737
57.6515
31.7918
42.1583
-40.4744
329.339
28.9971
93.6838
9.77188
29.4632
-7.72916
-6.45312
-2.26528
41.9704
33.6371
-22.142
20.9368
29.1582
44.7339
105.944
31.8534
2.53437
31.9601
35.7287
7.95232
65.5205
-0.192979
133.211
24.0733
1.82142
61.5136
27.3652
-7.82117
-9.39449
11.7424
19.9714
-8.2834
5.82317
-3.82011
31.2215
18.8787
50.6893
-1.73018
176.183
-12.8115
2.49375
-4.07126
56.9115
25.6702
-4.67333
28.0098
-6.32134
57.6804
42.5987
11.0886
18.6734
36.3108
461.906
-15.5144
-17.6975
23.9716
176.066
-12.7717
-3.42607
-6.32011
-21.5812
8.51508
-6.34066
22.2778
-1.20819
18.4722
44.8241
348.59
22.8019
17.8074
12.2917
20.3239
-15.2362
-4.62589
24.3571
32.8976
-22.5477
-10.5841
37.6027
-35.1512
43.0317
-26.4299
15.1739
-24.2102
-35.9778
25.9473
20.5621
9.03971
-0.745748
-30.31
-24.387
27.2783
-37.0713
4.83506
9.5713
16.7946
-6.78745
16.2289
-22.3507
28.2006
-12.2634
7.64015
22.5097
-35.3003
8.11595
29.8083
3.42501
336.757
-0.566705
12.1933
38.3453
247.434
-6.03786
26.0811
3.68085
-0.945222
11.948
-10.4893
-0.496183
-4.73606
1.8546
39.7569
-8.01811
-12.0753
13.8594
-5.27542
-14.6705
21.6038
-7.30206
51.6186
-34.9414
31.5906
11.2583
7.45937
-16.4705
32.1723
-24.5278
-6.44901
-30.2759
-13.1774
-8.71003
16.9676
18.8621
41.1577
-30.178
24.5442
-3.5955
14.9399
8.62458
25.912
1.84991
19.7821
19.2387
4.15814
25.5936
1.08693
261.842
-12.4096
1.23642
28.9661
22.2423
-3.60424
32.4788
33.5565
5.05549
-19.4398
17.7306
22.0731
23.858
-15.1483
20.1702
56.1547
-8.44149
8.19983
-2.37025
23.3749
-13.1379
361.173
-5.85509
-17.6975
8.97912
36.3482
-14.4726
11.1483
-12.7717
-12.7964
44.0925
14.2946
-10.3368
8.51508
33.0147
37.2704
52.2054
24.3768
-18.7776
82.855
14.0593
35.9817
-10.6482
16.874
-14.8569
-28.223
31.7371
11.8705
24.3791
6.68999
44.0341
-25.6465
46.1533
-29.0618
0.868711
-9.50886
219.5
24.0616
50.5825
14.7612
10.4176
-47.1425
-13.3622
14.1148
33.7275
2.91256
1.81517
3.84915
-12.6624
-17.0596
69.5218
3.37763
33.4436
35.2766
134.1
-23.8648
30.3951
29.3418
-21.1417
0.200972
-22.5608
-18.0318
16.2289
20.7043
8.35135
50.3533
3.89202
3.769
-7.18933
-12.4988
26.0602
-26.56
270.555
-6.19681
4.697
106.657
17.9138
25.9932
6.61851
13.1127
1.03849
-8.71003
0.121416
-14.5365
50.528
-33.9262
2.05539
-7.34364
-4.11863
-13.1711
37.1507
0.498025
-10.8344
-57.0091
6.96927
114.519
-23.654
-2.51172
30.1231
56.3115
47.7067
73.2325
24.3837
8.11595
44.8009
-9.69345
40.0449
14.4258
10.3192
65.4911
-62.5433
-3.69079
44.5619
41.0737
18.2961
11.1771
-1.11897
-7.42598
3.25195
-14.1064
1.8546
2.27561
33.2113
-0.232892
4.79128
-4.13935
21.3556
-1.35419
28.0149
-10.9223
9.56453
38.6575
-34.6996
8.51508
-6.34066
430.824
10.0362
-9.00525
59.7016
16.8805
-0.0368904
-24.5278
-22.7797
5.3785
10.3666
16.8609
12.2829
35.5355
-11.4374
-9.2177
-41.6
63.3876
44.6527
-15.0167
-4.5808
17.3646
-5.21219
21.8455
-15.7797
-15.5195
-27.4022
25.5993
-1.73602
33.8228
47.7067
-9.22644
15.0134
2.49375
18.5639
72.7655
13.8079
1.30736
3.64697
18.798
-4.16379
10.7999
31.7918
2.80291
10.7482
-33.9661
-32.2503
19.4816
-46.3318
-5.7183
7.84305
-7.30206
14.2946
-8.4627
27.2557
38.6369
10.9759
14.839
-7.48235
236.095
-33.3371
39.6685
10.3112
15.3669
-39.9688
-12.5223
-31.8517
-9.79377
-22.7986
10.8937
-29.8494
-26.349
-28.233
-38.7293
11.2606
-17.6729
10.3009
-21.8984
42.5132
27.4126
-2.03905
-12.0712
-22.7797
-2.11776
330.832
-0.835576
-24.4218
-4.9619
-22.3878
11.3658
-23.9068
14.9207
-41.4224
17.0479
-3.5955
-17.2371
16.577
-37.534
48.3951
1.12832
7.17136
-24.387
447.259
-27.0241
56.423
-5.69418
-19.9059
-37.3433
28.2006
-1.73018
24.3837
-33.4263
4.36781
35.4305
5.29907
30.6745
46.277
21.9221
-17.7918
27.1009
0.0573423
29.8293
16.4221
11.1771
36.5361
25.0664
-8.61524
28.1813
7.00008
30.8712
-5.22065
-23.0106
12.8856
-8.32719
-7.88748
-9.46643
-1.52729
854.409
-21.4415
-37.7722
27.8673
59.9644
14.157
-33.7921
-31.1988
13.2195
1.99548
-1.41801
76.7649
-2.06705
-7.34364
5.33261
-18.7933
27.7804
-8.24201
22.1639
6.6636
19.2387
4.15814
27.4677
-25.15
564.022
7.58583
2.72915
37.2348
-41.0856
28.7307
16.6899
23.7883
98.4003
14.2934
28.975
60.899
-1.17051
278.117
16.9369
16.3704
15.8787
2.91721
-39.7466
-3.84423
-5.27542
32.8482
5.8164
-44.07
19.7595
-4.4666
-0.210953
-9.53531
-0.826812
-18.9844
-23.3665
-3.75387
-30.044
-1.21377
31.9805
69.7965
26.1651
-0.192979
20.7961
-7.34364
5.2517
50.3102
-1.92671
63.3876
1.54916
72.2559
-12.6204
94.1133
49.9565
-47.6388
7.42429
-12.2634
20.3682
-22.3449
-11.2235
-14.6856
29.8083
18.4175
43.793
6.92166
42.5368
14.0673
-19.4398
47.7156
18.2358
-2.02985
6.55104
-3.91312
-22.7797
-9.61403
-8.37402
20.609
-10.2059
-24.4218
-14.3322
9.49175
9.17735
5.80352
26.3896
1.50357
-13.1711
55.8914
88.5791
-29.5751
19.9714
61.3172
5.82317
-27.4022
12.4808
26.3265
23.3439
25.9904
26.2578
-44.6706
13.7381
33.5565
31.2845
51.9071
-2.79926
26.1358
21.4787
13.1758
37.0657
18.2358
44.5331
52.4066
8.19983
-21.7337
6.50834
9.35086
15.3941
20.0929
-41.4623
-2.70499
-52.8651
0.740901
-33.2133
-12.7717
-18.4186
-2.7591
3.94233
-32.7144
20.4038
-19.9489
-23.9978
9.10185
-0.153524
294.191
0.396111
0.313142
17.8074
30.3595
-14.9851
-13.5419
-22.7986
14.8805
-0.121984
-10.6183
-15.7988
-10.654
29.2867
18.6964
19.4542
-38.4321
-6.62755
47.9028
14.854
32.0931
31.5579
16.8493
14.8275
10.4176
-20.9056
-8.37402
14.9868
-17.7022
13.2195
-29.529
59.8983
-22.6818
-11.0631
-14.8399
320.095
14.7029
5.56955
40.8988
-28.8567
-35.6314
6.6636
13.6165
-44.5676
3.10484
44.1905
-11.0434
93.6313
-6.78745
-2.51172
-3.61008
22.5784
-8.51525
10.9979
56.2429
11.8641
27.9343
-26.56
6.92956
14.8914
32.7231
-9.31299
33.5774
28.0437
266.821
-1.11897
-22.6538
-34.56
-22.7797
18.497
40.3517
3.7424
2.91256
10.0306
-9.26931
11.3658
-3.29207
50.528
16.6736
-15.363
9.08074
146.125
59.6395
-5.64635
32.9005
-5.12417
-20.4138
-0.0719779
-14.2837
205.51
-26.0989
30.0746
25.2179
40.9829
-18.5968
43.1244
197.084
37.3046
22.1657
31.2924
-25.2881
-6.32134
13.9824
26.2943
27.6953
106.317
57.1508
34.4368
79.4659
31.9294
-4.24432
42.1156
6.02375
-32.092
16.4754
28.8519
-27.5911
22.8356
17.1887
42.2185
12.4205
1.1556
5.41125
-16.2007
20.9798
29.7166
20.4612
41.2434
-11.2813
-16.4705
30.2982
57.1628
24.7373
-2.03905
-12.0712
-30.2759
-13.9962
23.5273
-54.4068
-21.8285
29.9133
-31.7065
-18.7933
25.9063
-21.3605
-24.387
-16.3686
19.9714
2.961
-15.5195
-7.29529
-31.1503
17.7217
-24.219
28.1319
-9.06339
20.438
-34.0563
2.56355
65.0177
4.697
-20.7159
-30.6842
-1.01008
70.7989
35.1024
-0.155782
23.9183
33.6659
42.1583
41.933
369.946
7.56655
212.656
-28.1305
-8.96878
1.35222
-68.2973
-26.6281
17.6075
-27.5911
-1.52729
15.9816
8.65186
-1.50899
31.7056
29.999
39.6685
34.674
20.9891
11.8406
-39.3479
10.8937
-3.6125
-9.48239
2.50017
9.38653
6.66945
-11.5353
5.3785
2.87038
46.8459
13.0596
-20.5137
-20.4933
-16.4105
35.5355
-7.68924
-9.2177
35.3177
16.8139
5.29729
-5.64635
10.4117
-44.4796
-16.4566
40.5862
-30.7722
-2.40106
32.0601
1.80209
7.64015
5.64307
-27.8041
98.0711
9.04721
55.6474
-8.06297
-2.79926
28.0098
22.5461
7.34048
16.4221
37.414
51.5286
53.1774
-17.9856
-14.9222
29.4889
28.9971
11.2249
49.1273
-4.57905
53.2148
-12.5986
19.0874
351.439
3.58315
23.536
22.2451
17.8629
59.9644
27.2754
-18.0804
1.97508
16.988
-12.6624
58.0242
9.55165
-20.6674
54.0173
12.3727
-2.19897
-24.387
27.2783
-18.2426
-5.69418
-33.0244
26.375
58.9511
-9.61685
3.89202
31.88
-10.6247
16.5435
8.79572
3.18143
-21.5399
-28.8101
19.6046
24.4202
42.6879
18.2358
20.4589
10.0739
-6.74117
131.255
27.6148
-7.66125
-27.0637
-28.4019
-0.243698
8.49258
28.1053
12.2829
-3.64711
7.61768
56.1502
-11.4374
3.92946
-28.4815
20.3251
16.8139
265.787
18.4158
289.648
-1.46406
-17.6537
-1.67309
-18.8126
-23.654
16.2289
20.7528
25.9904
-5.47831
30.0059
-5.00252
31.6824
-2.19719
36.2967
-34.6584
3.04899
-5.56486
16.4509
50.1553
31.7918
30.9139
33.237
36.4934
-13.1379
18.5078
707.566
-24.7541
-12.5986
-24.459
-3.40135
49.7147
205.449
-8.4627
18.0222
14.7816
-3.08226
33.7471
309.184
39.6685
6.56304
39.7298
-17.48
-33.137
-3.74069
-19.1641
-5.93197
24.0122
26.3726
-11.3565
26.2531
-17.0316
19.7879
-5.91306
8.53475
9.31144
58.7563
150.026
11.1726
-17.0596
-60.3406
-2.16366
-28.1636
46.521
17.9949
-19.0656
-24.387
-8.87231
2.28407
4.97891
-23.0158
15.1935
8.73268
103.163
28.9661
7.24974
-11.1005
15.0134
13.4254
15.6122
54.1712
16.5435
-25.5474
42.5289
-8.42146
44.8764
15.0499
11.0886
-0.0672827
107.525
-1.11897
10.7482
47.7378
31.8397
8.84849
-17.0995
6.66534
8.23717
-42.5836
1.77797
13.4652
7.81832
36.5963
24.5571
4.92428
-25.3293
12.2632
41.0185
-16.2007
22.8019
-8.10967
70.9236
20.371
-45.0365
-1.21377
-1.77305
-10.7883
28.0392
-5.81518
-5.46957
-11.6149
-20.6674
70.8839
21.743
39.0305
-14.4945
-37.0713
34.964
-19.5278
5.55022
-29.2762
15.0821
16.6201
-11.1005
42.9268
5.29907
17.5561
2381.36
-14.0437
74.8615
-25.062
21.4787
15.0499
31.3543
46.7844
14.0046
-15.012
0.401547
10.4135
36.3482
16.7705
17.2134
-3.42607
25.3519
5.8164
8.67242
-36.5737
-6.47744
159.085
26.9028
11.6095
-0.153524
20.6286
24.326
11.6405
4.06127
17.8074
5.9966
16.2532
-2.03905
2.92132
-54.6388
-11.4881
-23.3665
-0.00573707
-19.5762
-3.80703
-40.5692
-20.5137
-12.6624
-13.3114
-7.31494
5.77483
-31.2926
19.3881
15.6047
111.483
-2.31307
-9.07659
-9.22043
9.78037
12.3824
0.865055
35.9066
57.2971
46.0042
16.7846
11.9349
17.9475
51.5577
-36.2374
31.5418
34.4935
30.599
12.8709
3.17353
1.30736
6.57107
-26.9361
19.6046
20.6721
1553.19
31.3543
3.59235
16.4221
13.0512
8.42511
30.6886
-9.30005
-39.8516
-6.44901
14.7017
-0.243698
-25.2406
24.3571
29.1495
-45.0365
-19.9544
11.3658
-31.4031
-1.94587
-18.5593
150.078
-11.6149
1.54345
267.246
-2.19897
-43.1277
-53.8499
-40.8194
-4.53527
-44.7766
-9.44231
-27.4022
-24.2248
28.2006
15.8476
12.8719
7.8032
2.49375
25.0523
3.17353
10.3192
18.6395
-11.9435
12.6739
29.9178
49.6546
73.8437
45.8637
24.3434
19.1422
16.3447
7.26337
-2.70499
21.3556
-5.10232
-9.46643
-9.02355
9.69239
38.4704
55.2555
-33.8982
-32.6859
-20.8584
21.611
-6.45777
22.5898
-35.1512
-26.4299
11.4257
-1.72144
-30.3556
-13.1711
54.0173
19.869
-9.69524
-16.8908
-16.3686
-22.0788
27.4677
8.58319
8.84334
-22.2878
-11.3164
26.9457
-19.3783
22.6268
31.6126
20.6356
-14.6856
54.1712
352.001
10.0598
18.1661
-6.5474
9.26917
6.79713
49.5897
858.38
35.1916
37.3255
42.659
20.5474
25.2917
-10.4893
19.6268
-37.5008
34.1347
-4.26998
-11.4773
5.23098
15.7334
-33.2133
11.1483
-1.52729
1.17615
12.2632
-20.7797
375.86
-10.2481
-10.2059
-15.0514
-21.8285
-16.7656
35.7287
-10.7883
11.1726
7.30329
-7.54891
25.9063
3.00238
27.7861
-18.7648
10.4117
-14.4945
-32.5024
-25.15
-45.5046
17.0676
-15.0645
-29.2762
-3.65857
-27.2559
-26.093
4.05507
9.99001
54.1712
27.7879
20.0401
25.3117
31.758
3.04899
395.485
151.294
42.659
50.5325
7.56655
20.1185
17.7527
29.1582
-24.6537
15.9888
33.7275
-19.5762
-0.0588949
-44.3173
-35.5062
4.20419
9.55165
-13.489
12.8289
25.9063
12.3727
-17.1915
13.0943
-0.832665
-37.0713
-6.40933
2.07504
9.50838
35.6968
19.5957
18.7615
-22.1819
-18.121
27.9343
1.55094
20.048
6.57107
19.6046
18.325
16.3617
-20.7705
46.4071
24.2956
4.67698
17.5702
-32.9781
-41.1592
33.237
12.1305
16.8471
45.3791
23.841
20.3818
8.97912
41.9704
7.40017
-1.52729
2.19613
3.05022
-0.966438
-17.7218
-6.34066
1.66311
-12.7534
-0.153524
29.999
11.2075
-5.22609
-13.2834
25.4101
-5.8659
0.996311
37.4756
16.031
-5.52118
20.7361
-12.6624
29.9133
133.24
-2.24457
37.1917
-15.0452
25.9063
29.6602
-24.387
14.1599
-23.9529
31.2158
-4.53527
47.0526
3.67615
-10.5356
-0.63765
8.35135
67.2199
-1.73018
18.7615
3.42501
-10.5549
141.504
-7.59743
784.224
-14.9352
83.8281
27.9552
14.548
54.2806
10.2992
0.703561
-13.0482
8.87415
2.76021
-9.3898
-2.39591
-9.60322
-30.8119
10.9535
11.0007
-43.9813
28.1053
-18.0804
4.20419
48.6539
-32.0521
-12.9371
-15.363
39.0248
8.62458
9.86835
-39.8824
-24.1619
-19.9059
25.5993
7.63431
30.0746
11.3883
20.6356
41.5364
23.1085
63.5415
21.9221
3.04899
103.938
9.21455
29.5405
18.6734
26.9405
-37.411
-9.86651
14.9731
32.2607
-27.0678
-15.3837
13.8594
-38.8355
20.5186
17.2134
-16.5445
23.4778
-16.6724
6.79835
-23.4552
29.1298
3.53718
-31.1933
32.2242
44.7091
-10.8483
-16.5535
47.7925
15.5887
3.32469
-4.0579
22.6244
-12.0712
-13.4093
-6.49995
1.03849
3.68924
-14.3322
28.212
-3.29207
22.417
-5.44088
-11.0918
310.724
50.3102
5.56955
42.7729
284.112
9.04542
-13.1426
21.6561
11.7424
15.4025
6.85297
-2.6612
-7.56824
-29.2762
-2.51172
371.155
33.4867
-24.0559
-16.2469
10.9213
23.7883
-11.8111
-0.925197
37.3802
1026.29
13.1758
14.5769
51.969
26.0811
52.0293
63.651
34.662
-14.2374
-22.4185
20.1185
24.3434
24.7644
6.97442
-17.0995
43.8444
-6.97638
-31.9552
34.08
-1.55201
8.48529
2.06827
-6.58864
3.02967
9.15938
2.53994
0.365075
2.92132
-10.2481
18.7349
49.7642
-37.5402
-9.26931
1.99548
-22.0327
2.05539
29.6955
1.82142
6.75052
14.1599
19.9714
12.5915
-5.42123
-18.8126
10.0791
17.0046
30.8401
-16.7227
30.0059
9.67727
23.1085
16.6899
20.2916
49.4152
0.948869
14.8914
-2.5732
26.2943
44.5619
33.2283
26.0811
20.1702
134.865
17.7954
21.3183
-5.55191
-6.11838
47.7378
48.4928
-15.8235
-7.88748
25.1038
-8.85045
-3.84423
35.9293
8.67242
27.3925
42.8926
43.7694
41.0759
28.1249
55.2888
6.88286
55.8713
-11.1088
5.51014
58.1122
-36.8909
10.654
53.6495
-0.044251
13.832
598.75
12.1131
34.7843
28.3449
29.6838
39.1241
5.08946
31.5243
18.5467
-17.0316
91.0024
-12.08
-7.55516
-22.3878
3.86955
-10.7883
50.528
7.67759
-1.72144
-15.363
-0.0526481
52.1432
-2.61981
-19.0656
26.2128
22.9868
-16.4566
-4.39142
194.116
-36.1343
27.4733
144.393
29.7385
20.7586
20.6356
13.7381
69.1637
38.7808
33.1665
12.1933
31.758
-10.0695
371.929
35.6646
31.4435
24.2071
52.0293
41.1622
47.7805
68.1699
-16.7963
14.4963
21.5009
9.35086
12.5966
-13.9494
-19.1319
34.4741
13.0224
382.632
53.4629
26.4311
10.5465
-2.8405
36.7629
24.1519
-18.0748
-9.00525
-2.14254
16.8805
32.8
14.3791
-37.6463
-0.243698
-25.2406
7.49053
-6.45777
39.2965
-51.8136
0.101018
48.8471
7.95232
44.9058
7.30329
27.8214
18.688
76.5061
12.3727
46.5267
1.84991
-25.7389
-5.21219
-34.5203
-11.7714
35.5353
-1.16525
10.6067
71.3041
25.2179
55.9755
-9.22644
28.1319
15.6122
-5.94532
12.5518
-0.925197
22.3876
-4.44727
5.67954
48.3101
-4.25299
11.0886
35.1627
50.5325
13.1887
27.6148
61.8247
52.8754
23.841
1.64117
-34.5641
10.8532
-33.2133
-5.7183
-5.27542
24.6849
74.0776
-0.697913
18.7038
-1.47795
69.6536
1.26066
43.6997
-7.48882
-5.93197
63.3676
35.7429
-22.6009
8.12237
61.8604
40.4232
44.3872
37.4371
41.943
19.6639
40.4065
-2.4073
20.8487
14.1657
10.9535
20.371
464.763
4.78662
-3.80703
7.59728
58.2175
-16.4105
-5.81518
30.1664
-5.46957
-28.4815
40.9399
3.69548
35.2766
31.1134
-39.3795
-21.4474
6.12022
-23.9529
18.0974
-28.8981
-23.0158
-16.6656
1.80209
-19.9059
22.6268
37.5709
4.60321
46.6051
35.6281
-27.8041
-6.87658
42.9268
-19.0638
36.9067
1.30736
-6.5474
25.2268
-5.56486
29.4802
65.525
15.6961
-14.2374
-18.6704
42.1156
1.8546
5.10035
-7.72916
-2.70499
38.2222
-14.4726
1279.89
41.5762
7.81832
47.8407
18.9349
1.01882
-2.59253
26.0834
41.1926
28.5071
27.1778
-11.4094
25.4101
18.497
4.74444
35.6015
10.4088
-14.8915
-18.2846
3.92946
55.9324
-13.1711
12.7878
16.1208
-15.3174
19.7821
-6.99824
27.4677
-0.787136
6.96927
15.1935
54.4375
0.855082
22.2423
17.0105
56.2429
-1.56713
2.49375
51.8992
0.948869
23.6637
43.9675
26.2943
16.4509
37.3255
44.5331
38.4102
21.3183
18.2445
57.1081
39.3359
24.7644
50.0779
-20.8476
-34.5641
-24.7541
32.6
13.0224
13.4652
11.5665
38.4704
-16.6724
54.713
28.1249
-3.78502
21.0108
-5.30906
8.43711
3351.43
-22.4813
8.94689
29.6344
2.0097
-7.60832
5.50021
69.9666
28.1272
-2.68034
27.1675
-2.46443
1.70908
-6.44901
-45.2685
9.12663
8.49258
29.1495
14.9336
-21.8285
35.7287
-25.7809
95.5056
-11.4374
-20.4621
29.6955
-1.92671
-4.07304
13.0943
5.0952
26.4379
-24.4348
6.85861
9.45989
10.2254
35.3607
-3.60424
-5.31526
2.49375
14.8158
25.9138
66.2818
51.8992
72.5219
24.1979
-8.32308
29.7414
14.1148
22.4831
4.78662
-0.0588949
-21.8285
26.3583
17.3227
46.7799
20.7961
-7.34364
-17.2371
20.5621
89.6246
22.1639
-3.33813
-2.6612
1.34707
0.200972
-13.1904
-18.0318
-11.1063
37.5709
862.925
11.3883
-29.6781
20.438
20.2916
8.79572
36.9146
34.6821
48.6246
2.73805
1.93141
23.9472
3.24328
31.7033
10.7999
32.6142
-29.9148
21.9926
12.1305
16.8471
17.2681
16.6337
6.66534
28.3052
-10.0682
10.278
40.3742
61.6332
32.525
17.2317
35.3388
31.7056
9.38424
7.45937
32.1723
30.9259
37.8557
-17.48
-3.15196
-16.8591
29.6344
18.5757
31.6154
48.72
19.7792
-20.6736
-18.6396
3.86955
11.7005
43.0317
3.92946
5.77483
-13.489
24.0733
-11.5693
-11.2686
8.53767
-16.3686
4.15814
8.72704
-17.3936
5.82317
-13.1904
-25.5281
8.73268
-1.73602
31.6126
28.2549
39.3763
19.3603
61.6675
16.5435
34.4227
27.5443
25.3117
28.0098
55.2119
40.8138
25.7321
20.4589
-15.1575
32.9064
14.7017
8.49258
41.2237
36.6457
16.8077
-9.26931
-10.7883
24.2911
-11.4374
-7.31494
-30.3556
24.0733
35.2766
24.038
-9.39449
-1.37604
-3.33813
35.0803
15.1935
67.3944
-31.1503
-10.008
11.3824
35.6968
43.9586
22.2423
-11.1005
28.1319
4.05507
4.36781
39.1787
38.1708
29.4105
8.80363
-12.1696
28.0098
-28.8101
40.2194
27.6953
44.4727
14.8367
12.6739
4.67698
34.4368
-38.6003
-13.0482
-24.859
12.1305
232.365
7.89781
-28.9419
-26.6281
-23.843
14.8964
19.0874
17.1887
3.94233
38.6575
73.9962
-9.53531
-6.44901
27.8201
-2.75182
52.4681
102.238
-4.9619
-46.3956
31.7873
-7.31494
-37.3287
-15.363
40.9399
46.521
3.00238
-11.2686
385.225
15.4025
-15.6358
-15.7797
6.96927
16.2289
3.88618
20.7043
39.1089
7.64015
39.3763
9.99001
74.7859
18.174
29.8839
176.22
44.5619
3.59235
33.2887
9.30305
12.1732
-38.6003
-16.7963
5.45721
-4.57494
-22.7797
25.3592
28.1053
-8.71003
-22.3878
-18.2846
29.9133
-11.4374
373.12
-32.2296
22.1992
5.56955
18.41
9.04542
-11.2686
16.0339
-33.2352
-2.40106
3.9491
3.67615
10.6067
-2.89305
-3.60424
48.7466
18.5639
5.29907
35.0326
21.9221
-17.7918
26.1358
0.0573423
42.6879
5.11734
9.20535
4.79539
600.697
1.03849
-9.42923
15.6528
22.6102
-22.0327
28.0392
7.30329
7.67759
-11.0918
-22.8593
69.0508
1.82142
16.536
-4.49388
16.5417
-13.1426
-27.613
-40.8194
34.964
8.84334
-12.9175
10.6067
31.9487
25.9904
5.64307
-14.6856
-6.87658
-4.93272
31.2845
5.05549
80.4837
-47.5508
16.4509
23.858
44.5331
24.2956
34.4368
-8.61524
35.6775
27.1231
19.1422
-13.3514
8.53941
-19.1319
17.6075
-5.10232
-16.9627
7.81832
34.7222
-24.1687
-17.5645
-17.833
2.23914
40.961
18.5871
35.6212
11.2075
-7.10015
-10.9313
-15.1575
4.79539
51.5961
49.7642
28.0521
8.15656
-18.2846
71.1427
-3.94111
52.6552
9.52296
-7.86676
-5.67485
46.521
18.7165
16.0339
22.9868
28.521
27.4677
22.6898
0.708818
25.5993
-12.9804
-12.9746
39.1787
30.6745
10.6698
-2.44077
38.4302
-8.1954
0.0573423
37.0657
42.5987
18.5849
127.507
274.5
52.8754
27.5891
-0.232892
-25.1938
-12.5986
5.5261
341.427
19.9168
-23.4552
240.899
8.65186
15.6584
46.5832
33.5797
33.7471
-1.91096
-23.9667
-25.2961
-11.8578
-5.61475
22.0654
1.5643
10.8937
3.88376
-0.112058
-24.6537
3.50443
16.8609
-1.93296
-10.5841
-18.6396
9.17735
30.1377
29.6955
7.44362
-2.20468
-11.5693
-3.77229
-10.7464
23.7196
-32.3861
-24.1619
-4.91338
-13.7561
31.9972
33.8228
32.7142
33.4867
277.981
31.6824
38.1708
16.2999
-21.5399
43.0024
8.67119
203.263
-3.69079
27.6953
3.24328
-2.02985
-4.19266
-8.44149
11.948
-31.7888
21.9926
19.1422
5.10035
-3.98102
-6.01341
23.2297
-18.2208
-26.4019
-12.0712
-26.5278
-15.2362
-19.6184
-30.8206
-7.55516
20.7361
-1.41801
-37.8518
54.0583
11.1917
-7.82688
4.87645
-22.8137
-0.0241563
-27.0696
-36.9833
-23.1321
-21.4019
-9.89733
-16.6656
-9.44231
-38.6466
-22.3507
20.7043
12.2023
-26.867
3.43078
25.1232
21.2286
40.9819
26.6073
16.8784
-9.13243
62.8386
54.8693
27.0182
54.8404
49.5955
72.8551
59.7882
-0.496183
-0.0194681
15.3941
-24.8847
1.64117
-21.4457
-15.3837
31.763
26.5837
-9.04827
44.0925
-3.55393
-6.58864
224.033
12.4
-29.3192
18.5871
-31.8452
6.01831
-22.6538
6.66945
37.1905
-6.49995
4.78662
-31.1988
170.641
5.74361
-27.6549
13.0467
-2.06705
-33.5519
15.1452
44.688
46.521
8.62458
3.42323
1.0414
-36.9833
-7.08626
25.5936
-17.6537
-26.3089
16.2289
-12.9804
2.72915
277.115
-35.3003
496.451
-17.7918
14.8914
-17.5657
-2.28973
36.9765
-17.0224
15.6961
94.4584
11.0794
-19.0315
12.8748
-15.8703
20.609
-10.2059
-18.7996
-19.9544
-16.7656
-14.5365
18.6689
-7.34364
-22.8593
7.20667
-33.7858
4.87645
12.7936
-3.77229
27.2783
249.749
4.15814
21.8455
-21.1417
22.6898
-9.44231
-19.9059
18.103
2.72915
15.1364
44.8009
0.689479
35.0326
8.44513
-13.8176
25.2268
27.6061
-5.77798
668.597
22.4215
0.928844
915.248
-13.0482
20.1185
6.50834
26.2175
-8.96878
-6.14404
-13.3514
17.6075
-16.3467
13.0224
11.5912
-1.55201
23.4778
-1.67987
4.90373
26.026
14.8275
-13.4093
25.3592
59.9644
6.66069
-4.9619
39.4768
2.0267
27.8214
138.35
46.1059
-2.19897
-18.7648
14.1599
9.78034
33.0899
14.2054
-1.94604
18.103
103.163
2.72915
11.3883
26.2578
-14.6856
44.8009
-20.9379
28.8005
31.2845
29.4184
42.1783
61.743
-6.32134
107.686
39.4127
35.1916
16.3617
11.0886
19.4958
-2.37025
-8.48419
34.1347
-2.39591
11.0115
-4.57905
-13.5097
165.659
-16.3467
-3.84423
54.6947
32.1812
60.9591
10.5465
-27.2034
19.7595
29.2666
16.6556
-1.20819
22.2203
24.2093
706.486
19.0538
38.4222
55.6086
2.47024
-7.48882
16.5568
106.471
13.2541
1.76201
884.437
11.8705
18.7569
12.3122
19.6713
-16.2762
-37.6463
-21.4415
-17.1575
31.6154
14.1148
14.9868
-2.70964
-16.9255
-5.52118
20.7361
-1.41801
9.29853
18.922
5.77483
16.4961
9.08074
1.82142
50.2692
12.3727
-5.64635
9.86835
4.15814
235.489
-17.6537
18.2137
32.0601
-1.94604
36.3161
16.2289
20.7528
22.5784
39.3763
-9.06339
-5.00252
72.9119
31.536
49.4152
27.5364
117.499
-21.5399
48.6246
49.5897
78.2951
38.8505
25.2917
-20.5444
5.12602
-14.1064
16.8471
-17.3884
-9.60322
-32.69
36.3482
35.5112
17.2134
15.3146
77.8257
20.8089
-20.7797
17.9138
10.9535
11.0007
48.72
-6.45777
48.6668
-3.64711
33.8546
-37.0253
14.9207
-15.1855
69.5218
-24.2102
-15.363
25.9473
-0.0526481
44.647
19.869
18.4158
2.37209
19.9714
-4.53527
-4.91338
1.23642
71.3526
2.72915
18.7615
-14.6856
-6.87658
27.9343
20.2916
88.7706
18.174
32.808
893.828
-7.43892
-20.7797
-4.039
-6.49995
33.7275
7.43737
-23.7026
13.2399
1.80226
-9.56331
27.7405
9.08074
552.797
-8.24201
-2.19897
-18.7648
10.4117
-31.3611
-5.21219
33.0899
2.961
-24.8899
-14.7916
22.4168
-2.51172
0.138049
40.9829
-14.8486
-0.323124
27.5364
21.9221
1207.85
69.2393
-19.4398
13.9824
11.3017
27.6953
1.36921
48.5699
8.9258
16.7993
4.67698
21.3183
-20.5444
3.25195
-6.61012
-13.1379
30.3866
27.5891
-1.8798
-8.33184
-3.80703
-34.947
-16.7452
-16.4105
-32.0521
-26.0556
-20.4621
16.5417
28.0868
-6.45486
-29.487
18.0974
-32.6463
8.84334
-27.4022
7.63431
-9.22644
5.64307
-5.31526
-10.6247
35.4305
-5.94532
43.793
38.7808
14.4258
743.079
301.026
-26.1796
102.569
37.0368
1.80678
15.9214
-8.66677
-4.8671
-18.6704
21.9926
23.3749
-26.2564
1.35222
2.91721
25.1038
-7.59236
13.4652
120.262
3.94233
-55.3144
12.2632
-21.3332
-25.5711
17.2317
50.3313
-5.65909
-5.30906
-27.1701
24.7373
-39.9688
-15.1575
-12.0712
-41.5203
-0.243698
-0.00573707
366.481
-18.7996
-36.821
-29.884
20.5429
-9.56331
7.67759
-7.34364
5.2517
14.7029
-41.2821
35.2766
12.7936
4.15814
-8.13956
-32.6463
-4.27513
-18.5397
-3.82011
-10.5356
-8.13391
7.63431
30.0746
40.2105
22.2423
7.51713
-29.6781
6.24188
24.1861
3.42501
-6.80679
1.29946
6.92956
28.0098
-34.4323
21.4787
-9.31299
25.8213
7.33128
-2.70088
-13.4093
12.8748
-8.37402
23.5273
-15.0514
-4.9619
0.101018
5.74361
3.67633
-8.25197
19.3072
28.7584
56.8284
11.4357
6.6636
-29.487
38.7121
-27.0241
-2.40106
13.3194
-9.44231
-24.5911
15.2919
-8.29525
75.9892
31.7772
58.7866
4.82905
36.3676
23.1027
44.73
-32.7843
-3.8493
40.2194
16.7108
22.4215
19.6695
32.5627
11.3147
-11.7406
12.1305
-28.6328
-20.8476
-28.5022
38.2222
-25.717
13.0224
-9.02355
-42.7815
32.8482
6.79835
565.002
8.51508
-8.21473
20.4038
384.849
-5.25712
24.0944
-22.6538
-2.70088
7.25257
-45.8553
-13.954
24.304
408.647
-8.31188
3.26716
-4.87814
31.1034
-45.762
6.50658
17.473
5.81348
28.0868
13.6165
19.1507
42.4602
70.4274
15.1935
24.2909
4.45695
12.4808
39.445
42.0845
33.4867
344.972
59.991
4.05507
50.4231
68.1559
19.6895
127.335
10.5453
18.798
1.45841
-6.12705
-3.90391
40.7849
21.5436
41.933
0.755094
-7.42598
20.5953
18.2188
14.7596
32.9023
64.4592
6.14208
33.6371
73.4106
57.211
36.7834
-5.6516
46.9334
48.9443
3.47697
40.6575
347.653
23.3889
64.9684
-25.9133
42.7627
79.4828
20.7249
-30.2288
6.61851
16.8609
8.53475
-22.5477
9.47135
16.988
-48.2697
0.181324
-9.2177
-4.11863
25.9473
9.31768
40.8988
149.6
1.84991
275.986
-8.96032
29.3418
-10.1575
-5.42123
-7.56824
-55.5132
1.23642
-16.7285
52.5634
32.7142
31.6126
-3.60424
3.769
-25.6172
27.9343
36.2967
-4.32274
-4.31484
-10.2955
16.7654
-23.1879
-26.1796
33.3175
57.9403
147.607
44.9103
4.67698
85.0365
-5.78718
29.6942
24.3571
31.0235
11.1855
-31.7581
3.86955
-40.7734
1431.59
9.55165
30.1377
3.37763
44.688
22.1582
-0.324906
-15.0167
7.90627
23.7196
-0.526994
-16.6656
-31.9311
-46.1428
-25.0005
28.2006
17.7217
35.7511
28.1319
-23.7432
-3.92485
14.4179
123.122
12.1933
29.8839
13.9824
-16.8093
7.08061
5.11734
-0.155782
33.2887
16.7993
18.7325
99.092
-9.55227
136.311
14.9416
17.6386
574.11
8.1896
38.4126
43.205
-0.995928
31.0435
-6.10317
62.7094
-6.75221
-10.126
-19.5251
24.9294
173.298
21.2211
18.9319
32.4713
4.66101
31.9635
-9.80934
-23.9529
3.10484
-21.1417
-29.7841
-16.9386
3.11048
5.76025
3.50161
-22.1819
109.316
18.5639
5.52103
-17.5657
12.1084
18.798
14.5769
18.2358
33.5774
35.1627
63.651
40.0589
-17.9856
-35.537
27.1231
5.60273
-9.89218
914.311
-11.6356
28.8519
-5.7183
19.0874
11.0794
-0.826812
-7.78713
5.3785
28.1053
-39.4143
-55.5617
37.5823
39.4768
13.0467
-18.9336
0.181324
-27.9584
10.8739
46.5621
35.2766
25.4912
10.9195
29.1524
-12.6204
-2.51736
1.08693
-18.0318
4.98455
41.3675
28.2006
35.3607
0.14389
1.89494
8.11595
-19.0638
21.3042
20.048
-6.32134
-14.9352
7.08061
-6.12705
78.2662
12.1732
-14.289
-8.61524
-22.4185
-15.4887
14.0046
-13.1379
-1.47252
-2.39591
-20.8476
-58.4873
19.4816
42.2185
0.194201
-6.32011
-6.58864
-17.7218
48.5148
-9.00525
1.72054
213.657
-16.4705
16.7016
14.1657
17.8629
9.36459
-8.33184
-9.42923
5.72322
20.7361
-14.5365
329.764
-0.192979
7.67759
2.0267
-0.289593
-7.54891
29.6544
-2.61981
-12.0771
-27.613
-14.5825
-24.8899
37.6823
-6.78745
112.582
27.092
57.8495
-27.9671
77.1436
9.99001
52.2971
33.1586
627.245
-14.0437
30.849
-11.1871
42.6879
61.3393
-3.90391
-0.164984
4.79539
-7.78713
12.8748
32.8554
16.8609
21.6532
50.4068
33.9145
-47.2222
14.9399
20.2898
-12.6204
4.15814
12.4752
59.183
-17.3936
11.4454
20.5427
-63.0094
4.98455
30.0746
8.35135
-3.60424
4.05507
-14.3728
7.17314
-12.429
33.1586
14.0673
2585.51
30.849
-5.56486
82.0433
51.969
33.2887
32.788
26.9405
-10.4893
-44.9073
23.8667
-0.987924
-11.2639
34.1347
20.0929
-13.3514
-23.3197
-26.6281
23.2297
-35.7722
106.531
-2.11776
-28.9887
49.7642
-20.6736
-46.1914
31.9805
-8.91427
43.0317
-9.18901
0.152629
-9.74083
12.8289
29.6544
3.42323
-11.2686
12.2858
-6.99824
-18.3307
1.34707
-1.94604
-6.78745
28.2006
9.12381
-7.35238
1.89494
-12.8115
-1.25438
42.9268
2.82293
39.2542
0.0573423
55.8063
51.969
31.4146
33.6659
26.9405
-18.6704
12.6223
25.249
6.97442
-4.13935
28.8519
-1.97016
11.5912
2.19613
27.226
17.0608
-7.66125
-21.4415
-26.5278
-41.4732
24.3571
-2.70964
-26.2958
11.9047
-7.39525
7.61768
-35.1512
43.0317
-47.0446
-11.0631
509.456
19.7821
-12.6204
-14.5825
-28.7543
-45.7647
7.42429
100.034
10.6067
2.01211
305.562
1.89494
-24.0559
-1.25438
5.29907
34.4227
27.5364
6.92956
-10.2955
20.5136
-15.6917
1.93141
3.59235
8.9258
49.4293
-57.341
-37.411
-6.11838
15.8787
-13.6403
-33.9661
-32.69
-15.3837
-1.13317
-12.5986
9.27423
27.226
-0.697913
34.6408
4.76695
44.7666
35.3388
-11.3979
37.4952
7.45937
-7.10015
34.0463
44.0444
19.1151
-21.2281
24.959
15
-13.5419
27.8012
57.7454
26.1149
21.2408
4.81593
22.3238
-8.37402
33.7275
16.031
22.4299
4.40843
3.84915
-3.29207
-15.1855
17.0479
-7.86676
35.3177
46.521
-6.36795
65.2674
26.2128
-21.9908
-3.33813
40.5862
-12.0315
3.22114
28.312
-5.69418
10.0791
36.8437
15.1306
22.5784
75.8177
-27.9671
7.8032
71.0378
40.9063
28.8005
59.3955
41.1283
16.1675
493.743
262.427
31.3543
3.59235
35.1627
51.5286
47.5552
30.7402
13.1887
36.0088
22.2559
12.2875
43.6234
19.0874
-1.55201
85.322
9.56453
-27.2034
14.1373
-13.3294
22.8539
24.0944
26.0834
56.2359
11.2075
-20.2186
35.9204
10.3112
1.26066
-26.2295
-21.0382
73.2242
15.6186
19.6713
-23.7724
14.4022
14.2941
13.832
-29.0618
-34.7385
12.2955
-39.8886
-3.88666
12.8172
39.3381
1.64277
12.5857
-5.54197
24.0281
19.7879
11.0007
0.996311
1.86833
-4.58371
-6.83597
0.121416
39.8114
13.0467
-2.06705
-7.34364
-22.8593
153.384
149.873
29.6544
-26.9827
18.4158
26.2128
-6.45486
-23.8648
6.85297
-6.40933
-46.1428
-17.5042
-16.7285
13.9735
40.9829
-5.47831
26.2578
11.5513
36.2269
54.1712
-2.19719
26.9264
-4.67333
18.6395
-10.0695
-1.81672
29.5694
78.555
14.548
9.30305
415.097
62.5477
-6.74117
0.0702841
-1.89353
-17.3884
-13.3514
-30.816
-22.88
19.4816
-36.9614
28.0149
34.7222
-20.4205
20.9798
-13.2834
-4.57494
-24.6537
7.25257
-23.3665
31.8534
-2.70964
-30.044
5.72322
22.6102
7.67759
-5.46957
-39.7259
37.1917
-11.297
39.0248
34.8615
3.72398
-13.9511
-27.613
-8.96032
-26.7639
391.881
-15.0645
-14.8545
4.60321
-35.4634
-22.1819
-16.2469
41.9189
12.5518
-0.925197
5.52103
-6.32134
28.975
7.55361
-7.91192
1.71828
29.5405
-8.44149
10.0739
-41.1592
21.5009
121.795
6.02375
-34.255
-19.5716
-37.8725
-1.13317
-23.843
5.5261
0.322059
5.8164
27.4131
14.1373
20.4038
-8.70446
4.11321
42.835
140.569
-28.1479
8.43711
20.9891
-41.222
316.294
7.1865
44.6269
31.9948
-18.8527
3.58315
8.54352
-4.039
-15.8703
345.867
-13.1774
3.55515
30.1664
-27.9584
1.50357
9.08074
10.9138
31.1134
14.6676
-7.52042
-18.2426
-34.5203
-3.54716
17.5754
4.98455
-16.7285
20.7043
-6.64118
14.746
-18.5968
1.89494
-31.5522
-18.121
20.2916
1.30736
37.3802
12.1084
-35.5499
42.5987
3.59235
16.4221
58.0288
32.5627
-21.7337
-24.2926
-13.6146
25.249
-9.53531
24.072
0.996311
28.1053
8.53475
18.6818
-18.0804
13.5745
41.4108
24.5155
25.8664
27.8214
5.56955
72.758
22.1639
29.1524
4.24616
6.0322
10.6011
-19.5278
-9.89733
22.6898
1.80209
-8.66151
6.85861
24.5009
7.24974
-11.1005
-12.8115
-3.12845
20.438
-24.686
25.6623
6.92956
26.1358
-23.1879
19.6046
3.80547
37.0657
37.0368
35.54
15.6961
-38.6003
4.63427
5.10035
-30.2179
10.4135
-19.1319
135.674
31.763
28.4331
-22.6538
-32.15
5.3785
-6.49995
20.609
5.5633
-1.21377
16.7948
-9.56331
-4.11863
22.1992
20.5621
-4.49388
-2.19897
16.0339
-12.6204
3.10484
33.2062
-24.1619
-49.891
-15.6302
9.45989
34.5883
55.9755
-12.9746
-1.8532
13.4254
28.7307
3.57141
-20.9379
51.2893
15.9414
40.2194
41.2868
52.0582
345.875
10.9535
46.608
4.74444
8.53475
13.0596
11.9047
30.1065
15.4486
17.0479
120.093
22.1992
-13.1711
473.808
17.9949
25.912
10.4117
0.410007
16.2233
-23.2759
-2.40106
-1.67309
-7.56824
0.708818
20.7043
47.7067
-5.47831
9.3912
0.619682
41.0527
3.42501
25.6623
31.2924
8.44513
5.52103
53.3378
7.55361
44.5619
18.2961
48.6584
23.1924
-8.61524
5.69248
14.4963
12.1305
14.9731
58.4976
33.2113
29.7522
31.0282
1.48285
49.4666
-6.97638
176.509
11.0794
42.2767
10.9535
-5.8659
67.4606
38.5198
-5.68109
-31.1988
15.0935
76.7649
24.1699
33.9145
28.2636
-24.7334
29.9324
33.4026
-20.6389
55.3893
26.735
-1.46406
-2.6612
39.5564
5.55022
8.73268
20.7528
30.0746
43.9586
69.0939
0.14389
28.4179
28.7307
69.1637
16.5435
32.5486
27.5364
10.2343
7.55361
29.5694
18.5849
44.5331
-20.5444
-9.3898
22.8903
6.97442
-28.9419
18.3494
-9.53531
42.2767
20.3239
24.1192
59.9644
3.68924
30.6454
238.462
700.829
63.8996
37.634
-45.3481
22.1992
215.193
-9.39449
-10.203
11.7424
-20.2047
33.0899
-8.2834
6.96927
5.82317
7.42429
9.50838
11.334
42.0845
52.2273
26.2578
5.92914
43.7232
41.0527
383.86
0.689479
42.5368
-4.67333
0.0573423
27.6953
23.858
27.9552
46.7844
427.357
18.2445
15.3941
-2.39591
-19.1319
56.9629
32.379
-5.27542
15.3146
23.536
10.9535
0.996311
14.157
-49.9395
22.6102
20.5429
-15.1855
18.922
198.804
31.5695
18.688
4.87645
1.0414
-1.37604
-1.46406
21.8455
-23.2759
-14.7916
5.55022
-21.78
8.73268
27.092
40.9829
26.3808
5.64307
-10.6247
27.7879
36.2967
65.0177
1.30736
24.2617
25.2268
69.3978
48.3101
38.8505
70.77
-18.9056
8.54352
5.3785
-1.8798
17.9051
654.17
-10.7883
50.528
13.2998
5.77483
-19.1112
5.33261
-41.2821
-15.7383
419.466
-23.8648
-33.3232
19.9714
-15.7797
6.96927
-3.82011
-12.4096
18.103
5.76025
46.9412
32.7142
-3.72726
13.4254
26.8566
24.0397
2.56355
-6.19681
17.8155
21.4787
-5.56486
-26.3927
22.0443
50.5325
47.7805
5.69248
-17.3628
30.8712
-1.47252
16.3447
-27.0678
-21.0059
-25.717
5.5261
22.8356
34.7222
-1.67987
-15.6904
4.65576
23.5076
198.44
10.0362
-9.00525
8.54352
-5.91306
12.8748
29.9793
16.031
16.8077
7.59728
1.99548
31.7873
3.55515
3.92946
5.2517
14.7029
1.54916
-24.387
61.0115
32.3571
-17.6537
-13.6455
11.1724
-29.2762
478.025
61.9337
16.6201
13.1393
4.05507
39.9751
44.8009
16.5435
51.5487
74.8615
12.4193
55.2119
26.2943
22.333
63.2737
37.414
19.6695
15.0628
38.3675
5.60273
36.0088
31.3373
18.5078
-13.9494
22.8356
44.0925
4.65576
42.2483
17.2317
273.345
29.8315
46.8656
24.326
-5.22609
19.0538
51.5406
32.2335
28.7072
-20.6073
31.5494
11.1224
15.0087
19.8085
-0.164984
16.0398
-9.66119
31.6154
36.6036
18.6818
-26.1359
-1.75265
189.737
28.0392
7.67759
5.56955
35.2766
8.62458
1.84991
25.4043
112.942
18.2137
22.6898
5.55022
-6.78745
4.98455
-5.48415
22.5784
159.316
17.4863
503.947
31.536
34.4227
25.6623
27.5443
10.3192
18.6395
-0.699137
31.4435
51.969
11.0886
33.2887
3.68085
-12.1896
-32.9781
-28.0407
16.3704
10.2565
30.3866
-26.4698
-15.8235
-17.2578
25.1038
-13.2146
-52.1271
-7.17421
186.522
-8.19418
-49.6922
-10.2256
-26.9554
26.026
-19.9489
-27.7459
5.35372
20.4612
3.76204
7.45937
-5.22609
22.8019
8.43711
-18.9056
1.04725
-30.2759
18.497
-23.3665
39.3497
-16.9255
-13.0174
2.33013
-3.81993
-13.3114
-5.44088
-14.8399
-28.4815
16.577
-28.1636
-6.36795
5.29729
7.47211
6.6636
19.1507
-4.27513
-29.2762
19.8157
10.3969
30.6756
21.5726
56.9823
39.1078
13.4888
28.1228
43.0305
497.622
32.3805
34.1654
21.396
54.8404
60.8399
69.3323
34.4368
19.4958
12.1305
14.9731
4.14968
22.2559
-33.8982
-2.16493
16.6229
10.3666
42.2679
13.7788
11.3658
-22.0327
35.5355
-17.0596
7.64889
1.54345
-30.0092
25.4043
15.4906
-5.21219
-6.40933
46.3247
-43.7412
17.0046
194.992
42.857
-12.9746
11.2653
-14.3728
24.1861
5.29907
28.8005
36.9146
445.103
57.9949
36.9765
57.6515
46.7844
-0.945222
14.4963
15.8787
29.9656
34.1347
29.4632
-6.45312
125.171
34.4741
-20.0948
5.5261
28.4578
13.4405
55.3369
28.3052
33.0353
21.5224
55.3667
18.5297
-6.83039
20.9798
48.4572
-5.91306
11.0007
-2.75182
61.8384
-12.4582
-13.0174
-3.62672
28.0392
-33.9262
13.2711
-5.9927
-15.0452
42.7729
1.12832
3.42323
-1.89822
17.908
2.37209
79.7977
-2.40106
-37.2803
-14.2837
-0.63765
-9.23228
26.3265
47.7067
29.7385
9.3912
40.0449
91.2546
21.9221
43.0024
-8.1954
15.8565
18.798
25.7321
39.1996
286.288
33.6659
12.1732
53.1774
7.56655
-12.2323
11.2249
-8.01811
-11.4773
-15.8235
-57.5762
170.444
11.5912
38.4704
18.9349
42.2483
-2.59253
-28.276
17.9138
20.3239
24.1192
10.3666
27.2754
-18.0804
-1.77305
-12.997
-57.64
-11.6149
39.0248
-13.8642
10.9195
-3.77229
8.53767
-1.46406
-28.8981
-7.29529
2.58288
12.4808
18.8787
43.1931
29.7385
-5.47831
65.6132
-7.18933
0.619682
11.0677
-16.1771
16.7654
-19.4398
57.086
25.8213
-2.37892
14.8367
43.0362
19.4442
-1.11897
-3.67785
27.6148
9.35086
41.631
1.35222
40.3985
-35.9985
-1.13317
0.51988
-5.30014
12.2334
3.94233
10.5465
-27.2034
16.0113
31.1407
17.5325
24.7279
33.4647
33.5797
26.2508
-37.0852
-3.43499
10.3112
2.24846
-49.3391
-37.6463
-27.0637
-28.4019
-26.4806
240.919
-27.4507
-26.1155
-31.4031
3.67633
-3.94111
-44.825
-64.0887
1.82142
14.6619
-0.832665
-25.7389
778.147
16.2233
-23.2759
-3.54716
-45.0496
-19.9059
52.5634
27.092
-22.3449
-2.19719
8.18574
36.9067
59.4034
29.8839
38.3453
33.3175
8.86548
46.6959
89.5106
39.2881
42.1583
40.0589
2.62916
9.44061
512.506
9.35086
27.5891
-6.45312
-26.6281
32.6
-33.2133
-7.14948
3.94233
3.05022
113.6
-9.58128
2.53994
-10.8793
1.5832
16.6229
25.3592
12.2829
-7.55516
-31.1988
-29.884
43.2249
-5.44088
-24.7334
16.8139
18.41
-4.49388
3.42323
-6.45486
-20.1167
-3.33813
16.2233
-43.8907
1.80209
4.45695
-3.61008
13.9735
59.7236
-16.7227
20.6356
40.6548
27.6953
23.858
12.9627
25.7924
32.788
124.392
553.605
-14.9222
-4.24432
-11.2639
49.1273
-24.5958
47.5926
-7.14948
38.4704
41.4237
31.1612
8.51508
19.8963
20.4038
-16.2007
-14.6275
37.4952
20.5778
-16.4705
20.9279
27.1778
34.1076
10.631
11.8406
18.4309
70.8638
28.2466
3.63607
14.8705
-36.8909
-0.590364
12.4201
11.9579
-14.0693
0.868711
10.4215
-21.148
-3.88666
7.33128
-30.8119
-26.5278
-27.1147
1.86833
-8.33184
-1.93296
-3.08783
-18.2846
39.2836
15.1739
-22.3362
-22.8593
22.1992
702.722
35.2766
1.54916
3.72398
-15.8252
-12.7085
4.97891
6.70913
10.7174
502.178
-6.78745
-2.51172
30.0746
0.855082
42.857
-22.3449
16.8875
-24.0559
4.36781
-17.1897
36.9067
25.6702
-15.9177
28.0098
14.5769
26.0811
21.3183
-31.104
-29.9148
1.37788
-4.73606
3.72866
6.02375
-7.72916
-30.3763
19.4816
-31.3392
-16.5198
-24.0408
29.1
24.602
17.0852
-10.5183
14.7214
21.9168
5.45721
47.8989
3.45727
24.1192
17.8629
48.72
17.9051
-5.68109
71.8748
-3.64711
-14.5365
41.4108
-3.5955
23.9924
69.0508
16.8424
17.908
47.3497
-4.53527
33.9342
34.9696
20.7528
41.319
-3.60424
78.7316
9.67727
28.7307
44.8009
55.6474
26.2488
13.9543
29.1054
4.18031
17.6478
62.3367
79.5805
59.9619
50.3663
-9.55227
10.3776
-4.73606
416.444
-28.6328
-22.7217
-30.816
-32.2503
34.4741
-25.717
9.27423
-21.4415
-0.243698
25.3592
26.2312
49.7642
-8.71003
-11.1434
13.2399
-18.2846
46.7799
-28.304
-9.18901
7.12577
11.1917
-17.6123
20.5906
214.685
2.37209
-14.5825
6.85297
-23.0158
5.82317
-21.78
5.71176
-37.3374
-25.93
11.8641
57.9193
-9.69345
30.6745
92.7781
39.2542
-19.4398
-14.9352
46.4071
39.2881
49.6546
45.6811
0.0702841
-28.3439
-12.0753
53.2148
-20.0948
19.0874
12.4205
25.2705
16.0113
57.3776
31.6482
-15.2834
-5.8659
-19.6184
6.66069
-11.3033
-44.3173
31.9601
-12.6624
59.8983
-20.9852
25.9473
22.4361
40.8988
-8.24201
33.4083
-11.2686
16.0339
-18.3307
16.2233
-30.7722
-2.40106
-16.9386
-55.5132
33.0955
13.2565
65.6819
4.60321
9.3912
-3.44119
-2.19719
36.2967
18.1661
-2.44077
-12.1696
18.6395
-11.9435
128.3
1.93141
46.3468
54.2806
14.0473
26.9405
-14.2374
-7.42598
-0.496183
23.3749
-13.1379
19.1422
20.3818
-36.9614
35.5112
0.346781
52.7959
14.2946
357.12
12.2829
-22.5477
-63.0579
-52.3728
-50.1437
-33.9262
3.90076
-50.9703
-11.534
-20.6674
46.521
-10.1161
37.1564
-13.1426
-6.45486
-33.2352
-38.9454
34.964
10.7174
-18.5397
-15.0645
-34.3708
-1.73602
9.45989
-10.3893
-3.72726
-27.8041
29.8083
8.18574
-0.574607
-13.6852
15.9414
-1.97523
32.7231
-16.8093
23.858
-3.90391
42.659
5.55492
26.9405
-6.11838
6.50834
262.35
363.97
-36.4382
-41.6207
32.6
-18.2208
3.65203
-18.3939
0.989029
103.268
6.79835
-21.47
-17.0316
5.73242
11.9377
28.1703
38.4126
264.345
-10.3663
3.4714
-2.71008
58.9613
46.0959
8.58593
34.6176
45.584
26.4282
-16.8908
40.3968
-25.7389
-7.08626
31.2158
-4.53527
-9.89733
-28.183
11.3824
39.445
23.3439
5.37568
5.76609
37.5022
13.4254
170.217
11.9339
16.292
-0.566705
259.57
14.8914
-13.8176
7.55361
35.1916
3.24328
12.9627
32.788
58.7996
-16.1115
11.0007
-19.9544
-3.29207
-18.9336
-44.825
-30.3556
-2.16366
98.9949
-13.8642
-5.9471
2.91547
-1.37604
-8.96032
113.675
1.34707
11.4454
-18.8126
21.8511
-9.23228
24.4524
0.855082
-2.12059
-27.9671
-9.34946
-7.18933
-6.87658
14.4179
-8.06297
-15.9177
19.6046
187.464
-0.415659
233.753
1.71828
1.42953
13.0512
-4.69335
0.703561
-33.8982
-32.6859
-39.6463
14.7488
32.8554
11.2387
28.7713
3.86955
7.95232
46.7799
15.1739
-15.363
12.8289
-39.408
-11.9901
-3.77229
-27.0241
3.22114
-1.94604
-12.4096
26.2578
-1.56713
-10.6247
-5.94532
270.555
231.81
6.79713
25.2268
16.7108
20.1702
44.9103
53.1774
7.56655
33.237
2.76021
-14.591
286.21
-15.2254
-58.927
46.6867
14.1657
9.07947
8.49258
462.889
-16.9255
-9.24891
-29.529
7.42446
-18.9336
2.05539
-3.5955
-7.86676
-31.9118
18.41
5.29729
-14.4945
-1.46406
3.10484
-58.8832
3.22114
28.312
-31.9311
23.7252
20.7043
-14.1374
1.62755
-24.219
-7.47539
-33.4263
37.3046
-1.26016
35.3597
28.4734
46.7786
17.861
38.0027
28.5432
283.765
28.6035
57.0917
20.6065
132.825
74.7807
-17.7333
2.31492
9.13744
27.2801
4.26801
24.1979
10.9535
70.3789
13.0596
-32.1359
32.9176
46.7799
3.55515
24.5155
-5.9927
48.4361
39.3027
31.1134
48.7016
65.6967
-6.06121
18.2136
9.66407
466.792
-12.7084
5.39398
28.4104
-10.1693
37.3994
66.2828
12.3253
42.4734
70.1008
9.98424
-14.0437
1.17493
12.1084
18.325
-26.7418
7.34048
12.6739
5.55492
-15.9378
90.6587
-23.6078
-33.6629
7.00008
-8.48419
5.38931
-23.3197
116.712
-18.8368
2.06827
-2.57198
-25.1897
-34.0241
-16.1733
10.3016
2.7522
2.91212
44.162
5.14123
26.981
-35.4546
1.50357
50.3102
-13.1711
46.1059
-16.8908
10.4117
-10.8344
-2.51736
-47.6388
-19.2677
-9.16936
28.249
20.7043
-11.1005
20.6356
-20.3078
-1.25438
-5.94532
55.6474
-15.9177
43.0024
6.48618
-33.6758
31.3543
22.333
37.0368
11.1771
38.1849
2.62916
16.9369
11.6459
1.35222
-11.4773
-0.830923
17.6075
17.2134
37.8034
-8.4627
12.2917
31.8534
-16.9255
-40.5692
63.8193
24.4843
-31.4031
14.9207
-12.9371
-11.0918
-24.7334
29.6955
48.3951
-2.61981
31.5342
-10.203
-31.3611
-7.08626
25.5936
-6.40933
-34.2602
-54.4199
-10.5356
-11.882
-20.4767
18.8302
-3.60424
20.6356
-44.6706
27.9343
10.9213
8.18574
3.17353
-9.93704
18.6395
12.4193
60.8341
-22.4315
31.3543
144.147
53.9034
63.651
27.1658
311.799
103.829
4.63427
-33.8982
-27.0637
168.375
41.2237
186.571
-1.93296
5.72322
-3.29207
3.55515
7.67759
10.9548
-3.80078
12.7878
-13.4434
-13.9511
-44.4796
-36.3944
20.0877
-27.91
-29.2762
0.0895624
-2.89305
-3.99465
-26.093
-3.12845
33.5565
-19.0638
56.9115
8.80363
104.847
10.5453
-20.5574
6.99141
37.0368
48.6584
41.933
5.69248
36.4934
9.35086
36.0088
-23.0106
-26.4698
-15.8235
-5.78718
2.92132
-11.5353
102.83
25.3592
22.4831
364.607
1.81517
-4.9619
7.59728
21.6561
-14.4945
3.10484
19.8276
5.0952
-3.54716
-38.6466
18.103
5.76025
30.0746
25.2179
24.5067
28.1319
-9.06339
27.9343
-13.4416
15.682
6.57107
33.632
-2.5732
8.36025
-28.0536
18.325
31.3543
12.9627
48.2812
20.5474
44.0324
15.6961
-55.4669
-0.0194681
18.5078
-21.4457
-8.85045
-16.5445
13.3127
2.78169
36.6261
25.0287
-7.13119
-2.02759
22.5027
3.71124
-25.8408
-24.0497
-12.1776
17.241
-17.48
642.64
1.5832
6.61851
251.119
-4.9619
7.59728
0.121416
48.6539
11.4257
262.522
-0.289593
3.69548
27.3652
293.903
-4.5808
-20.2047
-4.39142
13.3194
-23.654
-2.51172
1.96363
13.9735
48.4792
0.306939
-5.00252
22.1657
71.904
48.1511
-7.43892
14.5769
21.9839
-9.52611
-1.80378
-58.5922
38.3675
3.72866
4.14968
5.10035
-9.60322
-15.8235
-22.88
25.1038
520.894
32.8482
13.3127
19.9168
34.7804
-24.6537
139.719
7.43737
8.15656
20.7361
2.33013
131.113
11.4257
20.2442
-7.54891
-6.36795
8.53767
0.498025
-13.9056
11.4454
157.35
8.20508
-13.7561
17.0046
26.3265
6.47728
70.968
0.14389
28.1319
64.0252
28.7307
7.31954
-9.69345
15.682
-9.94494
7.3951
-45.6767
13.9824
8.95467
-33.889
-22.7797
-7.73996
-23.3665
11.2387
-27.0725
-52.5327
-65.1363
-1.94587
-31.6778
-20.4621
-19.1112
24.0733
-43.1562
-5.01007
16.971
-17.3936
-26.087
-20.2047
42.3675
13.9835
9.66971
51.6264
43.0216
283.942
10.6143
34.4935
7.17314
6.57107
286.033
21.4787
-1.81672
-4.25299
37.0368
42.1583
21.3183
-19.8596
-22.4185
-4.24432
12.1305
-20.6342
-8.01811
-26.4698
-6.45312
-39.7466
0.740901
7.84305
2.19613
2.06827
-19.7071
19.8963
10.0362
136.653
9.33344
-16.4705
-26.4019
-45.8044
-43.3944
20.371
29.1073
14.157
101.141
-36.821
-18.6192
22.9449
26.1651
-0.192979
52.1843
-20.6674
24.0322
12.3727
-15.0167
21.6561
-16.3686
-23.9529
29.3418
-21.4019
-2.40106
-20.4138
-5.69418
-23.1264
-18.6026
-2.89305
27.8645
-3.60424
13.1393
-24.0559
14.6694
56.9115
5.04759
-4.67333
7.3951
-17.5657
-14.9352
25.8213
20.4589
38.9109
44.0324
-36.7262
-7.42598
-13.6146
-31.8786
47.2532
-13.6403
-28.9419
47.5926
-10.7245
-30.0812
-5.27542
17.1887
38.4704
5.8164
8.67242
-4.71457
-10.0888
-10.5785
7.86134
119.954
7.45937
0.396111
26.5501
-12.1776
50.9742
-0.164984
-67.7572
-9.61403
-25.2406
13.1127
-9.26931
30.1065
50.528
-15.1855
5.80352
-20.4621
-39.7259
-30.0377
40.8988
29.2393
1.54916
3.72398
-12.6204
6.0322
-13.9056
5.0952
-22.2878
-16.9386
-0.63765
35.7453
30.0746
53.3289
40.9829
7.51713
-18.4337
-3.12845
39.1787
-5.94532
175.588
8.80363
14.0673
466.541
23.9472
2728.14
22.333
48.2812
20.5474
25.2917
19.4442
1018.37
208.092
12.1305
1.64117
1.04314
-13.5097
40.0963
-38.8355
13.0224
-7.66125
-7.78713
9.12663
410.415
1.03849
1.81517
-23.7026
63.8397
-23.9068
61.7724
5.42922
41.4108
10.9548
13.0658
48.3951
-21.3605
35.2823
-11.2686
-22.0788
-21.4019
3.9491
-43.1755
-46.1428
-17.5042
5.76025
17.7217
48.4792
11.3883
22.5097
-5.31526
-1.25438
-28.4341
109.645
5.52103
42.0934
178.094
29.5694
-0.504855
29.5405
33.6659
-19.8596
21.5009
-15.012
47.2532
-4.26998
-18.9736
-13.9494
-17.2578
10.1112
-14.4726
-1.97016
-22.6538
-13.9453
-3.99183
-7.502
-4.74406
-4.02487
7.59728
46.9731
39.8114
52.4021
20.4217
24.5442
0.152629
-21.9223
23.1362
4.63252
24.9693
-0.745748
-33.7573
-16.3686
-18.3307
-27.0241
-11.7714
28.312
248.613
60.1082
0.0895624
6.47728
7.64015
15.0134
-5.00252
22.3121
-30.3082
43.0024
-43.8027
20.4497
-2.16493
-11.4881
-21.4925
-11.2501
460.185
-16.9255
6.2825
5.74361
-18.2846
-13.3114
-12.9371
-9.2177
22.1992
-0.0526481
29.6544
4.87645
1.54916
-31.8833
-17.6993
-16.3686
-70.8045
-9.89733
18.7615
1.55094
49.4152
36.9067
-8.06297
-17.7918
31.758
-23.1879
15.8565
-14.9352
35.1916
3.24328
1.71828
10.7999
16.7993
10.2992
25.0664
-29.23
1.37788
10.2565
6.97442
-18.9736
-68.2973
-31.3392
-1.52729
2.19613
45.9666
-26.0427
-15.6904
-45.944
216.536
1.1556
3.53718
-16.2007
0.365075
42.835
1.72054
-18.7267
7.45937
4.68898
-7.12187
-4.36153
-33.7257
-7.9197
55.9122
46.9873
-16.9787
-24.6537
-28.3547
-17.7444
-5.62794
-38.3169
-26.2958
-46.1914
-46.7506
13.2399
-38.8993
16.7948
-33.9262
-3.56681
7.64889
10.4986
-17.1915
10.4117
395.926
-18.3307
8.72704
-38.2685
-19.2677
-15.0645
-3.03931
4.98455
0.138049
26.3265
6.47728
-37.3374
-7.18933
-18.121
29.8083
-15.3157
0.689479
29.4105
6.92956
-13.8176
34.5972
-0.504855
12.9627
13.0512
11.948
-14.2374
-6.11838
-14.1064
-13.1379
-1.47252
-13.6403
-50.8327
3.35692
6.14208
20.9615
9.69239
21.6038
37.6755
-12.2108
-3.08226
-23.9978
22.3238
-10.1971
-13.4093
33.4895
35.6015
-33.6322
-29.529
-17.0596
3.92946
-37.3287
-17.2371
1.58447
-31.9118
-4.49388
-5.9471
45.082
17.1603
-2.61013
117.057
29.9031
38.1718
8.57719
21.5726
36.3676
20.3672
7.85869
30.3554
11.2562
0.835867
448.14
-10.25
30.4172
32.6404
37.9738
23.3585
22.4806
24.1809
-19.6074
14.036
19.1558
-35.8401
278.405
-32.2503
4.48903
-7.59236
17.2134
-10.9223
10.3594
-2.8405
184.677
20.4038
-36.8155
-7.13119
22.3353
228.65
-10.8483
56.5351
23.4296
24.7373
-28.7244
-3.15196
-43.0961
-6.04564
10.9346
-5.97288
5.75783
-20.7268
14.8705
107.448
-3.73194
-30.7913
-2.70088
25.9461
20.609
8.53475
-13.1774
-29.3248
-16.7656
-33.2771
3.67633
-13.3114
22.6701
473.768
25.9473
-43.1562
24.0322
21.743
14.6676
137.848
-31.3611
4.15814
3.10484
-30.7722
-8.02326
-1.67309
-30.057
-11.882
-41.0914
13.208
4.60321
9.12381
-42.9596
-39.0485
63.3951
4.43761
-2.79926
24.2617
-34.4323
67.1755
115.314
48.72
14.157
-20.6736
-44.3173
1.97508
-25.7809
63.6464
-30.178
17.0479
-0.370499
14.7029
-41.2536
-0.832665
-21.9908
-18.3307
3.10484
10.7174
2.07504
5.55022
-27.4022
-2.51172
13.2565
8.35135
22.2423
-26.093
-7.47539
-39.0485
8.79572
-42.1547
-13.8176
21.4787
20.5474
19.6695
17.5702
-21.7337
3.81842
5.12602
8.38241
164.685
-13.9494
-21.0059
32.6
-35.0874
32.8482
-41.0353
8.67242
-25.3293
-13.9737
-18.0748
-1.50899
166.638
135.246
10.3112
5.9966
-28.7244
-8.77416
-37.9048
1.5643
22.1381
-11.1088
-16.9787
22.3668
-10.6183
-11.2282
60.9007
-27.5205
3.15777
6.79787
-15.0368
21.3283
-25.3136
-25.3682
-15.1311
-1.64011
40.9282
5.6049
18.5094
9.20535
-27.0637
-9.66119
0.996311
81.6233
-45.0365
-24.6396
-13.8742
-30.7695
-21.9223
19.3881
-14.1081
-12.9272
-13.4434
14.1599
-23.8648
-3.33813
19.9714
-26.7639
-1.67309
-25.5281
31.2215
8.57135
1807.63
19.4312
6.70312
36.5652
12.4884
7.17891
39.1078
49.0881
4.697
39.2542
-6.32134
-14.1285
-22.4315
16.4509
42.5987
-3.90391
8.9258
6.32576
5.12602
12.1305
9.35086
515.77
-15.2254
-8.32719
0.51988
9.27423
29.1
-22.2946
-25.0608
-40.3218
-7.13119
39.0869
9.21681
-9.53531
-27.0637
121.523
-47.7294
37.4756
19.7792
-41.2883
-46.1914
-7.39525
24.4843
-18.9336
-12.9371
20.3251
-37.534
-22.8137
13.0943
15.4025
16.2233
-32.6463
-13.6455
-20.4138
-42.3947
-14.8545
8.35135
443.907
0.14389
9.3912
11.8641
16.6899
44.6545
11.9339
6.92166
16.2999
-27.1621
-3.8493
-34.4323
-1.01008
-3.69079
22.0731
6.99141
24.2071
-18.9056
13.7646
8.1896
23.4201
-17.1433
-34.5692
6.68065
-13.5994
143.294
-19.5251
19.3072
-18.0932
18.688
42.7729
23.6171
50.2749
59.1375
-7.08626
46.2084
8.58319
1.34707
24.5638
52.4019
26.9457
8.73268
30.1231
84.4225
40.2105
48.4792
15.1364
35.4305
-23.749
37.2338
-31.4888
43.9394
-27.8731
18.6676
-23.3685
6.14357
9.80251
7.34048
33.2887
13.0512
30.6886
-21.7337
-14.9222
-0.496183
-2.86199
37.8829
14.4707
-18.9736
-42.0604
-22.88
-20.0948
-33.8293
7.84305
5.94426
8.48529
-0.697913
0.907628
-11.9629
12.9075
4.414
40.961
20.4612
-3.91312
-36.4341
-65.8832
-12.1222
-13.1242
-42.065
-22.5477
-22.3878
28.2324
-35.1512
40.2206
19.859
-15.7769
-55.6554
25.0103
2.75845
19.3528
5.18319
32.1529
155.748
1.80209
3.11048
-5.48415
0.0895624
21.4698
20.3682
110.591
-22.1819
-8.75065
42.9268
-24.686
15.682
-23.414
20.5136
-53.173
-12.2545
-37.424
-0.415659
-17.0316
16.9768
-18.0945
11.3037
46.8459
27.2754
14.9336
15.6528
16.051
-28.592
27.1022
-12.9371
-31.7065
-24.7334
3.45854
2.75845
24.9693
-1.68278
-14.3804
-44.0647
-3.64376
5.18319
-0.527027
-12.8247
14.2054
18.2137
32.9064
-20.9056
14.7488
-10.2481
52.4681
10.4088
11.1855
10.0306
26.3379
31.9805
-3.29207
18.5477
22.6701
17.0192
34.3806
4.63252
38.0877
8.10839
-21.5759
7.60063
0.410007
-4.39142
5.0952
39.5564
-3.03931
34.9696
20.7528
4.05507
36.2269
78.5341
35.9697
13.4888
45.8135
32.097
41.1564
8.01764
-15.4974
5.46642
91.3847
-15.9378
-13.2834
-23.7167
8.1896
-13.0592
25.241
5.34546
-9.56331
-29.8037
-7.34364
-2.16366
-45.0302
42.7729
16.5417
16.0339
-25.7389
-52.0638
-15.6358
-0.526994
3.9491
20.5427
-18.0318
-11.1063
45.0672
-14.1374
-37.3374
11.2653
-8.12636
42.7862
30.599
4.11846
6.45807
8.49064
13.5506
-14.2113
28.9807
-11.1741
35.1111
171.426
13.099
43.5051
23.841
-24.5958
25.406
-0.391214
25.1038
-6.97638
22.3927
193.376
-13.9453
-15.2834
35.6015
61.0086
26.3379
63.8397
7.95232
149.853
30.1664
342.17
11.8918
17.751
75.5691
33.9245
19.3528
-3.77229
17.2766
44.1905
27.584
-2.88308
306.499
34.4237
43.8638
-1.26016
65.3448
16.292
-8.06297
1054.17
28.975
1.45841
25.7321
-13.2742
5.17767
9.30305
6.32576
34.4883
-30.4812
-30.973
4.14968
-28.6328
-58.261
-17.1575
-8.37402
37.4756
-21.4503
-33.7921
374.536
31.0435
14.5116
21.48
92.5733
10.46
6.18873
34.3806
12.1288
11.4357
54.96
14.0313
20.9085
318.741
7.9063
12.3824
42.3045
52.3919
-10.1635
25.3208
8.74024
33.4158
11.8583
12.5439
31.2924
17.8155
52.3727
-4.44727
28.975
7.55361
22.0731
93.1984
1.71828
42.1583
43.8071
-29.23
-9.30005
27.1231
-37.5008
-20.8476
-34.5641
-15.3837
53.2148
13.4652
7.81832
15.9816
4.76695
16.1481
0.665871
-32.1028
12.2407
22.4831
49.7642
11.9047
16.9676
11.3658
-8.91427
44.9058
-5.81518
0.181324
-5.46957
-11.297
-13.8642
-11.2686
13.5285
-10.1575
5.82317
6.85861
18.8787
33.8228
32.7142
-26.093
26.2578
-20.3078
-1.25438
18.5639
38.1708
14.4179
126.511
27.6061
-3.90391
39.2881
-14.0637
47.5552
-19.8596
-7.42598
-9.86651
17.7527
-7.51573
24.7644
-10.2013
8.23717
-27.5911
7.40017
-7.14948
-7.17421
38.4704
-11.0502
8.67242
6.64102
8.65186
1.66311
4.414
35.9723
-2.11776
2.87038
29.9793
-27.4507
46.9731
-52.0178
18.6689
-32.0521
-27.9584
5.33261
-11.297
-0.330616
8.62458
3.42323
-43.1277
1.0414
-8.13956
-32.6463
13.3194
-33.8052
-23.654
-12.2634
12.8719
-5.60133
-55.915
30.6047
16.6899
-14.3031
3.17353
2.82293
23.3528
30.0424
31.4435
-11.4002
53.9034
8.42511
32.5627
-22.4185
28.9971
-0.0194681
70.6927
-20.8476
-21.4457
-34.1244
-20.7108
17.2134
28.4331
15.9816
-20.4205
6.79835
-25.3293
10.5259
11.0334
-4.95633
-35.2422
12.85
1.72054
-7.53315
4.14424
28.4241
297.043
-43.7169
18.5757
-0.826812
12.8276
-3.99183
21.611
35.6015
-23.7026
11.3658
-46.3956
16.7948
-45.1706
425.566
27.8214
-18.7933
55.8914
-0.745748
24.038
-18.7648
40.3968
-3.25011
11.6544
3.10484
12.3313
21.9618
5.82317
7.42429
-4.91338
8.73268
15.1306
13.9735
33.4867
30.0059
34.0401
23.1085
-4.07126
30.6745
57.5214
12.5518
21.5636
37.3802
279.293
46.436
56.0662
57.6515
29.9178
25.2917
21.3183
2.62916
22.5591
-0.496183
-3.91312
-15.2362
94.6996
21.6532
-28.1699
-24.2618
39.4768
52.4021
-5.81518
-37.3287
-37.8518
44.688
63.6656
1.12832
5.29729
19.9714
49.8126
-28.638
9.5713
-16.1578
39.445
2.72915
-20.4708
30.0059
-14.6856
37.3046
-9.69345
30.6745
21.9142
15.9414
10.5453
13.9824
25.8213
145.733
22.4215
17.7954
13.822
7.33128
-13.9453
-7.78713
18.497
10.3666
26.2312
36.6457
-9.26931
-7.0402
24.5442
-11.0918
-50.9703
11.1917
24.0322
-11.9901
-49.0506
-46.8758
-0.832665
-12.6204
-29.5751
21.8455
-19.5278
-17.3936
-31.6582
33.6612
-23.1264
13.2565
24.4524
38.3364
55.9755
9.51422
11.2653
19.3603
27.9343
-11.5675
28.8005
14.4179
59.4034
-21.5399
50.4986
1099.38
32.7231
16.9239
10.8287
36.9765
22.0443
46.7844
11.948
-19.8596
-16.7963
-0.496183
36.4934
16.7016
-5.8659
-19.6184
24.3571
465.807
-29.3248
-5.52118
48.8471
-20.1587
-0.0718019
-9.56331
-16.714
44.688
-16.9192
29.6544
-0.745748
-4.07304
-16.8908
19.7821
11.6544
-27.0241
-13.6455
18.6687
-16.1578
34.9696
367.455
250.106
-11.4909
18.8846
-3.44119
26.8566
9.19361
5.04759
-7.66125
-0.290864
5.3785
37.4756
25.4014
-33.7921
-6.83597
-9.26931
0.121416
-42.6475
37.4095
15.1452
-0.370499
35.3177
99.2729
25.9063
151.054
-43.1277
49.7671
-3.25011
61.2009
12.3313
24.2909
6.33102
31.2215
-33.5951
11.334
30.8401
-22.3449
2.18101
11.8641
-5.94532
41.9189
29.4105
-12.1696
-4.44727
51.4638
26.2943
25.8213
22.333
48.6584
53.4027
227.517
5.45721
10.4176
11.2387
2.91256
-18.7996
-16.2063
5.72322
-16.7452
21.0708
48.6539
-3.94111
11.4257
-2.24457
-9.65992
-37.534
3.41752
31.1134
24.038
-0.0241563
10.4117
-18.2426
-33.3232
4.97891
-32.6463
0.200972
-23.654
6.85861
-7.35822
13.208
12.8719
-7.35238
-10.9375
-25.6172
-7.81939
-1.18459
3.17353
-45.9028
31.758
8.36025
16.9239
18.325
-9.52611
239.436
-6.11838
-14.1064
-28.1305
-5.78718
1.04725
-22.7797
40.9858
10.3666
297.971
10.4088
-30.044
-53.6876
-16.7656
-27.6549
-7.56807
419.598
-11.0918
57.7256
27.8214
18.41
-20.6389
-13.9511
-35.1973
-43.8907
-23.0158
-3.54716
-0.0719779
-49.891
16.2289
3.88618
2.72915
-5.47831
-18.7198
-25.93
16.6899
25.0523
-17.4333
-2.79926
-11.1871
33.3175
814.714
18.5849
12.6739
-1.94135
14.0473
21.3183
-16.1115
-14.9222
-9.86651
-8.48419
-30.5069
-7.72916
173.457
25.1038
-23.843
13.0224
-18.3939
-10.9223
96.5664
3.05022
3.53718
21.2806
-1.50899
25.9684
29.999
-7.53315
-5.22609
541.918
14.0593
50.9742
-32.4725
-35.0111
-11.237
7.1865
9.01965
45.1132
1.76201
6.66945
-2.16493
27.2332
24.3571
-52.5327
-6.83597
-5.52118
15.1139
26.1651
-50.7928
97.6328
-31.7065
-41.6
-4.49388
-30.0092
-8.32893
-42.6055
-18.3307
104.304
-0.787136
20.8157
-1.94604
-8.66151
34.5883
50.3533
-18.7198
-52.1669
-23.7432
31.6824
-15.3157
32.5486
-0.574607
-8.1954
-8.50635
38.0027
19.1728
23.27
262.862
10.1424
-13.9453
31.6154
23.4851
41.2237
32.8976
26.178
11.3454
26.3583
-21.0957
25.2281
0.744054
2.96373
-10.6779
62.4916
26.8433
45.1689
-6.58339
26.6469
10.6011
8.58319
-43.6305
18.9416
9.29835
6.85861
18.8787
3.83769
13.9735
24.5067
5.64307
-16.5597
9.99001
35.4305
-0.323124
15.682
21.9142
18.174
12.1933
-0.699137
-18.6833
21.9839
9.21455
25.7924
44.0324
-28.0407
19.1422
-26.7588
13.8594
-6.97638
-7.59236
23.4778
12.4205
1.01882
31.1407
189.012
24.2093
-32.6859
-19.0315
-32.1028
-18.7996
3.86955
-42.6475
-24.2102
-32.2296
10.9548
16.8139
3.42323
-30.0092
19.7821
9.86835
-8.96032
1.23077
-4.27513
16.7946
-49.891
-9.23228
48.8153
17.7217
27.8645
-26.093
7.51713
-20.3078
-3.12845
11.0677
12.7953
-19.6659
-15.6917
25.8213
9.21455
12.6739
-0.0672827
-33.6629
-17.3628
-19.7286
0.401547
-62.366
-27.0678
-42.5577
26.0408
-15.4097
2.64611
26.3471
-13.4093
1.63037
-10.2481
44.9719
23.5273
-0.0588949
2.53437
3.84915
26.3583
-33.2771
-3.00408
2.96373
30.6325
12.1288
23.0952
-16.6753
-8.7582
14.5535
-7.34637
-12.7084
18.0046
-14.1275
-9.59855
7.79565
44.1786
59.1226
236.05
39.1089
69.9601
-4.07126
26.9264
306.78
-23.414
-28.0536
-7.91192
-17.3715
-32.0149
63.2737
36.3108
-31.104
-26.1666
11.6459
-52.9957
-43.3364
-32.69
-54.7391
26.9778
-14.4726
-13.2146
13.4652
-10.0682
-14.0849
31.0039
10.5259
37.2704
0.665871
29.8315
-12.7224
-7.18312
21.5556
6.88286
182.381
-41.222
2.0097
1.76201
3.62615
-19.9886
-17.6729
4.67873
499.785
-9.53531
-10.1971
-8.37402
-9.42923
-49.9395
-20.1587
20.5429
-17.0596
-27.9584
-30.3556
29.6955
-22.5414
181.454
-13.1426
-36.9833
4.97891
6.70913
-0.526994
15.1935
13.0465
10.6067
-33.5951
-14.903
30.8401
-18.5968
37.5022
7.17314
8.80363
-4.67333
-40.0545
45.8416
-11.1871
-2.28973
8.86548
9.21455
6.32576
11.6459
-9.89218
-7.72916
-32.69
38.2222
-12.7964
10.3594
-16.6724
-30.683
-23.4552
4.76695
27.3925
20.4038
-18.0748
-12.7534
-26.4019
49.3719
126.256
24.4221
49.657
-1.77261
-21.6107
22.2121
17.925
25.1069
6.74055
10.46
-23.7963
41.8769
32.7435
32.0504
21.2269
-27.1981
5.72657
-15.4315
-6.14922
133.352
17.0165
-38.6466
-7.35822
26.3265
-14.1374
-0.24652
7.64015
0.02087
-24.0559
9.99001
37.3046
-5.94532
-3.05865
16.2999
-10.2955
-25.062
0.0573423
-2.37892
-11.4002
239.813
-19.6859
-27.3559
-3.67785
20.1185
21.5009
-3.7676
31.6262
-0.830923
-15.3837
10.1112
22.8356
725.586
21.6038
-1.67987
-4.44605
2.78169
-6.47744
424.695
35.3963
10.0362
-31.494
29.7166
12.9649
-13.9453
6.61851
18.7349
96.6159
-0.0588949
-6.83597
11.3658
-33.2771
56.1502
50.4068
0.181324
-31.7065
46.4812
24.0733
10.9138
344.082
-43.1277
64.7597
0.498025
-25.8269
-15.7797
-1.67309
24.2909
34.9696
31.9972
20.7043
17.7217
-5.31526
48.549
10.9213
611.635
21.9142
91.2625
-23.414
26.1358
-15.6917
38.3453
0.0573423
37.0657
-2.37892
16.7993
-31.104
36.0088
5.10035
115.959
-30.3763
21.3556
-61.9403
-14.6705
42.2185
-7.30206
-0.855246
-2.59253
-9.53531
-23.3156
12.8748
-13.9962
14.9868
-36.4428
-13.1774
-31.1988
18.8417
-5.50078
-27.6549
29.9133
-43.2965
26.4182
-22.8593
37.1917
14.6619
3.00238
-20.9396
-50.6239
-1.46406
-0.643292
2.961
-32.3861
-9.16936
-16.9386
-16.1578
14.3549
-5.48415
50.3533
19.3603
57.9193
27.7879
26.9264
18.1661
-0.566705
19.6895
56.1208
-23.1879
40.2194
16.9239
27.6953
21.9839
35.4515
33.6659
429.865
48.796
23.8667
19.6268
-13.1379
11.6459
8200.39
-22.7217
-27.0678
-7.88748
41.9704
-46.3318
-1.97016
-24.0161
-15.1575
-17.6934
-15.2834
2.87038
9.17735
0.181324
5.77483
-0.370499
42.8139
24.0322
-15.0167
235.3
11.7424
-10.8344
181.141
85.4199
-23.0158
-3.54716
112.372
-18.0318
49.9621
30.1231
30.0746
122.669
7.24974
2.01796
5.92914
8.11595
44.8009
20.2916
23.7883
-4.67333
2.73805
37.0657
-4.25299
35.1627
46.7844
14.0473
34.4368
-16.7963
-26.7331
4.63427
3.72866
-0.521845
-17.2578
21.3556
-38.8355
-9.02355
9.69239
10.3594
0.194201
19.9168
-30.9515
8.65186
-44.3117
-42.7384
33.4647
44.8241
43.1174
-18.7776
11.6405
-17.0316
-2.70088
-43.3944
6.61851
3.7424
-0.835576
-18.7996
-9.26931
30.1065
41.1577
11.4257
18.8933
-20.9852
-0.289593
22.1582
36.7356
14.1599
-33.2352
-36.3944
-21.1417
-1.67309
43.0315
0.708818
23.7252
-26.0989
39.1089
22.5097
17.1735
-16.2469
44.8009
41.9189
35.0326
21.9221
-17.7918
-20.7159
669.099
63.3026
18.5849
23.9183
14.9252
14.0473
218.095
1.70908
6.66945
104.704
30.9814
20.609
-15.8281
-5.68109
-39.2544
39.2836
-26.4299
-16.6853
-26.0843
-32.2296
-26.2896
50.2692
6.75052
185.208
-25.8269
-51.3869
-28.183
-21.78
29.3474
15.1306
-16.0115
1.89494
5.92914
7.31954
-15.3157
-3.05865
78.1362
-36.174
7.34048
53.9034
39.2881
64.4218
-40.4744
44.8126
-4.57494
-24.6537
11.0007
16.8609
8.53475
-22.5477
0.101018
41.3509
75.4187
18.6689
-5.81518
-11.0918
3.37763
5.33261
-5.67485
42.7729
25.4912
10.9195
-48.7499
38.5227
-18.2426
-18.3307
-2.51736
-11.0434
-11.3164
8.20508
-10.008
56.3115
83.314
29.7385
-10.9375
8.11595
21.3042
18.1661
-0.566705
-17.5657
28.1683
42.5987
37.3255
44.5331
58.0288
174.992
1.94435
5.12602
-12.2323
17.2681
25.7151
-15.2254
-8.32719
-2.26528
17.6075
-21.9689
11.5912
-12.7964
19.7297
-5.428
6.79835
-19.7071
9.07947
20.609
27.2754
7.43737
-16.7656
11.3658
9.82639
-39.5484
-18.588
-37.8518
65.3027
-9.42298
44.647
-10.1161
22.1639
-18.7648
-4.5808
-8.87231
7.90627
16.2233
-57.0091
5.0952
35.8082
-22.5608
-42.3947
-17.8856
24.1163
-27.9671
0.02087
-32.1822
15.682
33.1586
33.1665
10.3192
1.7729
-30.6842
17.7306
1.45841
-7.65205
18.2961
46.7844
68.3952
-55.4669
-9.86651
106.657
-15.8193
-11.5353
-15.2362
-8.37402
5.61646
16.031
-28.1699
34.3935
-16.7656
-3.81993
-28.304
-11.0918
-30.3556
43.7099
12.3727
31.5342
-0.0241563
105.358
-0.787136
-23.0158
35.5353
-1.16525
14.3549
33.8712
39.445
36.4623
55.9755
-12.9746
41.2503
15.6122
59.7934
31.536
41.9189
1.29946
6.92956
10.3192
44.8764
33.0341
315.707
20.6721
57.6804
16.7108
5.55492
-4.8671
16.7016
31.0323
10.9535
17.8629
67.4606
10.4088
46.7928
18.8417
37.6027
-34.2142
-8.25197
645.768
-12.5519
19.3881
-9.17905
-16.2545
-19.7019
20.7191
4.24616
-1.46406
25.4498
65.7933
11.1724
19.4495
2.17345
14.1935
24.2809
41.92
-38.2745
-0.916163
-10.0004
-7.81362
1133.63
32.5486
18.1661
48.159
47.8005
54.2467
18.0415
73.9526
60.4915
15.7738
19.6104
30.6886
-16.1115
-31.7888
-8.32308
-19.0315
-15.2362
-21.4925
31.8534
-34.5688
8.15656
-20.5137
-33.2771
46.7799
-9.2177
145.807
228.346
-26.9827
-59.9943
-27.0696
-16.4566
23.7196
-12.9175
6.85861
-14.8545
16.9562
6.47728
25.9904
-5.47831
-37.1744
-12.4988
12.5439
-8.06297
-29.0362
147.041
-16.8093
-4.16379
57.5912
24.1294
-5.80414
-15.8593
14.9416
19.1558
2.57821
-5.07638
79.4517
-18.2208
13.4652
26.559
36.5963
142.623
23.6649
29.2666
64.4443
-11.5156
-11.8164
38.1499
2.52024
26.9303
-11.1851
60.9014
16.9681
-8.49219
12.8417
-0.0718019
-11.4374
-44.825
-17.2371
20.3251
-13.1711
-6.36795
-11.5693
92.8706
-61.3462
-59.5601
-13.7618
-36.1343
-44.7766
-55.5132
19.9771
0.138049
-22.3449
9.3912
-16.5597
30.6047
5.44548
-8.75642
5.37464
20.9772
16.8784
60.806
-43.8027
4.61212
43.1609
-9.52611
68.8959
15.9214
8.19983
-32.9781
9.07947
-18.9844
-47.7294
-5.62794
-28.9466
-20.6736
-34.947
-37.3803
-25.7809
24.2911
-37.6743
-7.31494
-31.7065
-32.2296
-11.297
1.54345
-4.49388
-35.1092
-21.1418
4.04187
-20.4648
-1.46403
-34.4692
-19.7497
29.3474
22.6268
71.3041
12.0995
64.0252
43.8638
11.6068
24.7332
1.8859
38.2626
14.9843
55.9885
-13.3004
-43.0332
-24.859
-51.5877
19.1422
-9.89218
-41.4623
-34.5641
-17.2578
21.3556
-36.9614
-26.333
-35.2605
-16.5445
-63.8832
54.1042
-28.9887
-16.8723
-15.2693
-10.2063
-19.2216
28.9762
-25.4929
61.0885
8.58593
11.8918
0.884385
510.874
33.4083
-3.77229
29.1524
-12.6204
4.15814
12.4752
-0.787136
18.9416
59.8981
6.33102
69.43
10.2254
63.4717
17.0105
41.2503
36.2269
18.5639
39.0323
55.0374
33.745
47.6875
54.2749
32.3805
32.2913
12.0256
33.4997
16.6847
-6.48895
-18.2998
-5.67309
14.036
-16.1625
17.4124
16.4494
-6.21245
-2.48904
-8.2391
5.86132
-16.896
15.0743
33.9518
15.7186
-7.76743
36.9094
62.5127
246.286
68.4173
32.7593
27.4871
61.848
-8.59828
-3.99183
-15.8703
-13.1774
-1.21377
-24.2618
9.49175
-29.529
13.2998
-24.2102
-17.2371
25.9473
-35.6599
37.1507
-4.49388
10.9195
-30.0092
-8.32893
282.341
-30.7722
-23.0158
-29.2762
-1.73602
15.8476
10.9979
16.8875
-14.3728
20.438
16.292
-0.566705
-55.2731
22.3876
-45.6767
-8.50635
-9.87519
794.448
-11.3117
8.42511
-42.4
-22.4185
-30.4812
30.9026
14.457
9.78552
1140.14
-37.3752
-46.3058
339.726
-3.42607
16.9186
-26.9798
-5.6516
13.2002
49.4518
7.2251
22.3238
6.66945
16.5757
11.0007
10.3666
37.4756
13.0596
-14.3322
31.9601
-3.62672
-3.29207
61.7724
59.7771
17.985
-40.1398
-44.4111
81.2323
-8.48595
45.584
-3.136
-11.14
45.2713
-18.5908
-8.96029
19.8787
2.73912
24.1346
-3.44875
34.4237
36.6882
51.5577
10.6143
2.49375
5.44548
14.6694
-10.5549
10.6777
72.1634
-22.59
53.6488
0.863985
123.746
-13.5341
35.1024
5.55492
-32.9781
7.89781
-28.3439
-17.6975
5.23098
32.6
-29.4652
-5.7183
-10.8976
20.9368
36.5963
9.56453
8.67242
6.52983
-4.60338
-10.0888
16.6556
-8.70446
-33.3681
14.7241
-3.90166
9.38424
-3.78502
30.2982
11.6188
-36.2207
-31.8517
-26.6604
-0.309769
33.3825
28.926
24.0519
32.8124
11.3752
-7.84286
19.6334
-33.7469
9.30201
-7.09247
238.805
29.282
-12.3464
9.48055
25.009
16.9259
26.3384
-21.6107
14.7158
2.91212
47.9101
5.14123
70.2057
-10.5003
27.3553
-20.4621
22.1582
-0.745748
-0.324906
-3.77229
718.265
11.6544
29.3418
5.82317
-13.1904
8.73268
20.7043
37.2348
-11.1005
-3.72726
-18.4337
-8.75065
31.6824
-0.323124
18.1661
-11.8111
4.697
20.5136
17.7306
9.42767
59.5545
5.11734
153.229
12.1732
-53.5928
23.8667
-8.48419
-26.4698
433.952
-35.9985
2.61497
-23.843
24.2668
-3.40135
97.7735
-20.4205
4.92428
-29.0774
-38.1998
-16.5015
3.47966
-20.7683
-16.5535
-12.1776
-13.2834
-40.1822
-26.5278
-6.49995
7.49053
14.157
-30.044
-6.83597
-33.6322
16.988
30.8503
-10.5003
12.3628
6.71186
4.31467
41.8769
15.8769
66.1987
17.4787
2.78694
33.8376
-3.59824
-0.736061
-1.00901
3.51992
-20.4767
22.5784
-2.89305
-13.365
52.6177
-9.34946
-16.5597
-18.121
-20.9379
-21.7993
16.292
14.4258
41.1283
8.67119
15.8565
-5.56486
31.4435
33.5774
55.7775
23.1924
15.3941
-28.6328
-24.5958
-21.9689
-15.0886
20.9615
-41.0353
-17.5645
8.65186
16.6556
10.0362
12.9649
-11.2305
20.5778
-14.5964
30.2982
27.1778
50.9742
-8.10967
9.9665
-43.0961
20.264
-3.87012
-19.5675
-11.5353
-39.5991
22.4831
-12.08
-22.5477
120.062
7.42446
-26.4299
-5.44088
-59.8175
-45.3481
52.1843
38.0877
32.0504
-19.7019
43.2079
-15.4315
28.4047
14.3549
43.1931
44.7311
0.14389
35.9142
32.4788
41.0527
-11.5675
33.1665
-0.925197
35.5061
0.863985
-31.8018
10.7395
-5.77798
3.58315
51.647
54.1042
2.87038
26.2312
-33.0729
11.3658
-13.3114
75.1153
12.8289
-35.6599
-5.95281
34.8615
-7.82117
-28.1351
-30.8177
-21.9908
-12.7085
-47.3786
1283.94
-3.03931
14.3549
31.9487
-27.2559
-29.8412
13.1393
-13.7486
37.164
49.486
24.1153
236.503
24.3747
-25.999
10.3647
36.1286
24.795
28.8922
61.7769
57.1508
51.3033
39.4257
7.00008
40.2415
9.35086
33.2113
9.91615
-4.16529
19.5816
544.763
42.4885
41.2815
-36.3501
14.9631
18.8224
35.8258
-18.3756
9.10185
9.38424
-16.9035
-48.3296
30.2982
-10.1971
-32.15
11.0007
74.0849
6.66069
-31.918
2.53437
-9.26931
9.49175
37.4095
0.181324
-44.825
-65.9628
-22.7784
-21.6044
30.5915
-5.43091
-21.5759
16.971
-5.12417
22.8988
51.8306
-32.6463
170.013
7.69724
1.80209
-12.4096
31.2215
0.138049
39.445
8.35135
72.8421
-9.22644
11.2653
-9.06339
-6.87658
41.0527
-20.9379
25.0523
10.6698
21.9221
-9.4715
10.2343
50.1841
16.7108
48.2812
-27.0637
21.611
20.609
-4.58371
16.9676
13.2399
3.55515
12.8289
40.4837
-7.82117
-15.0167
17.908
-3.25011
-7.08626
-2.51736
-19.5278
-19.2677
-11.0434
-63.0094
4.98455
-11.1063
26.3265
24.1163
-42.9596
-18.7198
-19.0638
28.8005
16.292
10.6777
31.758
55.2119
-12.0712
-11.5353
-34.6109
-8.33184
-46.9105
-29.3248
-22.3878
1.99548
-42.6475
3.67633
-56.415
15.1739
-29.8324
-2.24457
-7.54891
-2.61981
-0.324906
-16.8908
-19.2677
39.6491
-8.96029
16.1305
17.7316
15.2919
6.69728
12.271
54.266
83.1494
19.8216
1.24397
46.5343
40.1157
106.574
-0.574607
-21.1814
19.6895
-4.44727
43.9675
-7.43892
12.7028
6.99141
12.6739
15.9214
23.1924
-12.3634
1.94435
55.7258
-6.61012
1.8546
-58.261
-15.8193
16.6229
0.996311
35.6015
-6.45777
-1.93296
86.8673
0.121416
41.1577
-20.8077
-22.8593
20.3251
-15.3231
-17.1915
-58.1202
19.7821
-12.7085
-4.39142
231.597
-30.5121
-1.67309
-16.1578
18.103
-11.1063
-5.53264
13.9735
1.62755
3.89202
9.3912
-48.106
12.9417
-5.94532
0.689479
-9.94494
-9.93704
8.44513
-15.0937
-43.8027
15.8565
42.6879
1.71828
29.9178
-7.50445
29.7516
-11.4263
-6.48895
-0.0508906
44.4421
5.10035
54.115
-6.45312
7.10505
56.9629
86.7269
22.8356
471.65
22.5408
25.4941
-50.6292
9.45212
-3.52957
-1.76384
-22.7325
-25.2406
-14.9983
-21.4503
-21.8285
-33.6322
-50.7928
86.3884
-22.8593
-9.65992
10.9138
-6.36795
-28.4359
-43.1277
8.8433
41.5232
-20.4648
-23.9528
19.9771
15.1306
45.0672
57.0771
27.8645
13.2624
16.8875
-5.31526
32.4788
52.2971
43.793
59.3955
19.6895
25.5378
29.912
21.6091
16.7108
18.7325
-3.9816
4.75545
0.44085
6.39425
-9.26011
11.8906
49.657
18.8421
25.4213
25.2281
223.758
-17.6223
26.3896
1.50357
5.56955
22.1582
4.87645
173.963
-15.0167
34.7746
-7.08626
59.3268
-24.8899
15.1935
18.6687
0.708818
34.9696
20.7528
60.0597
65.6132
35.9142
63.5415
44.6545
40.6548
44.4109
50.4986
295.403
68.3304
11.3017
46.6959
46.4071
39.3472
27.2442
6.06305
35.5564
35.0718
633.85
13.8226
-49.5566
-50.991
39.1593
-1.03313
6.88129
52.5258
6.75343
15.2316
-5.6516
24.4446
32.0777
32.5852
-4.01929
3.17617
11.913
32.6426
42.1804
218.292
46.2278
35.6111
12.9535
40.4026
16.5757
-23.3665
44.9719
261.534
1.81517
98.1117
15.1139
44.9058
73.2699
179.54
40.9399
16.8139
5.29729
23.5302
-4.53527
-18.5397
-14.2837
34.7598
13.0365
-28.9041
49.6836
-36.2374
25.1232
13.7324
25.6702
29.0599
63.6171
-8.1954
45.0349
14.5769
29.4802
39.1996
35.1627
11.9995
24.4331
33.237
43.0841
10.0165
2.5674
20.7162
21.4929
23.5268
34.7916
-23.9068
28.2923
54.5005
-43.474
-17.6993
-20.1167
0.410007
-47.6388
-19.2677
-26.036
-22.5608
-34.3708
-44.8395
19.5957
14.746
-31.7152
9.3912
-10.9375
-25.6172
-0.17672
3.42501
-8.07087
-4.67333
-36.3064
226.819
29.5694
-8.00112
-18.8964
27.8775
11.3546
176.808
10.0637
37.5406
7.59772
37.2046
20.7361
-3.29207
-9.74083
59.6395
38.6096
25.912
21.6561
17.3646
37.8913
-0.787136
-11.7714
46.7797
227.998
40.382
11.1624
-8.28941
3.11804
22.1714
8.11017
24.7253
15.3629
-27.8731
-6.50189
34.2546
28.5432
21.396
11.7369
19.6104
52.4657
31.6257
-41.4114
-27.1037
16.3704
73.4901
27.5891
18.5078
-14.4467
-22.9059
16.6229
-38.3591
22.4831
-20.6736
-18.0804
-28.01
226.883
-35.1512
18.6689
-45.1706
-33.5806
-39.7259
-28.4006
-26.2896
1.54345
10.4986
10.9195
-15.0167
-3.25011
21.8455
-25.15
-11.7714
20.8157
5.55022
1149.51
-19.3783
-18.6026
26.3265
19.5957
18.4941
41.2503
-22.1819
-2.05079
-24.686
1.29946
12.5518
19.6895
6.48618
31.4435
33.2283
12.9627
-1.94135
2.80291
19.4442
-42.3484
46.9219
3.25195
26.2175
-23.0106
-41.6207
-44.4577
-11.3405
-42.7815
6.61123
-22.2946
22.5706
26.4555
23.2149
44.4056
41.898
45.7611
18.5757
115.314
46.0161
28.7713
11.3454
13.5745
69.2686
18.5477
54.5292
63.3477
97.1618
28.0583
42.7729
284.112
39.0305
24.3387
16.0339
28.609
10.4573
99.2535
13.8273
8.57135
19.6986
13.7381
50.4231
-2.19719
34.4227
23.7962
10.3192
45.8135
17.1045
56.1489
19.735
66.1137
30.4172
40.1366
20.6065
57.8626
3.56619
6.62952
-8.45277
44.4421
-16.3208
33.5371
1.45691
17.7075
30.0371
12.3756
-9.13121
-59.0625
1.01882
21.7703
-36.8155
-20.2497
14.7241
16.7131
16.8805
-7.53315
-18.3445
28.4241
44.0444
-45.591
-55.6258
-17.0316
85.9162
9.12663
8.49258
31.8534
-50.6587
-53.6876
-46.7506
-18.6192
-23.9068
9.29853
-26.4299
-61.6916
-77.2072
-26.5265
-33.7858
-17.1972
-26.2611
-10.203
-40.7314
-6.26549
-28.8981
-53.0008
-1.67309
5.55022
-2.89305
-16.7227
28.1319
-5.00252
29.8083
23.1783
-6.19681
12.5518
-45.9028
-20.7159
42.0934
-7.43892
-6.03786
35.1024
57.6515
29.9178
0.703561
-4.24432
10.2565
-9.3898
7.26337
-10.5035
-36.9614
-20.7108
-7.14948
-27.7889
-0.885037
-14.7983
-32.8256
19.7595
-8.21473
20.4038
15.6584
17.2317
-47.0166
-12.0712
-5.91306
-7.73996
11.2387
181.726
-59.3098
-16.7656
7.61768
-63.2622
-7.56807
365.25
15.1739
-26.0843
-49.0962
5.33261
47.98
172.089
28.0868
36.6487
13.6165
13.5285
38.7121
44.1905
10.7174
60.1711
17.9138
-5.91306
46.608
21.611
88.0754
200.466
-5.16614
76.7649
22.2958
7.64889
-10.6779
36.2547
49.3321
26.4282
23.1009
-21.5759
24.4672
-7.93527
5.09517
32.1529
-22.3389
9.78037
-7.56824
-8.13391
5.71176
38.3364
-52.33
-14.3728
453.347
-26.56
18.1661
8.80363
-6.5474
3.64697
-17.5657
1.93141
175.747
1.36921
211.325
9.30305
-31.104
477.391
-15.0434
50.3669
-6.45312
-6.01341
32.6
15.5124
29.889
26.5837
7.33128
31.0323
2.52024
44.0348
22.5903
-13.3952
-10.2063
27.1022
-45.1706
-22.3075
33.4026
8.62458
29.6602
-9.39449
8.53767
6.0322
14.3492
-28.8981
87.5541
-11.1063
5.71176
-17.1131
-5.47831
13.1393
-25.93
-14.3728
24.1861
10.9213
-1.18459
23.7883
271.173
60.919
24.2617
33.0341
13.1758
739.812
59.9028
10.2992
25.0664
0.0702841
-26.7331
14.0046
21.0163
-4.26998
1.64117
-0.830923
62.5851
-5.10232
-13.2146
15.3393
9.69239
15.9816
-14.7983
11.9103
-1.50899
24.0944
13.0816
-12.7224
-2.80729
-1.49967
-34.3466
2.47024
-28.5344
-7.80603
40.8788
18.6286
18.6187
-19.9886
-18.7245
-2.68034
23.4194
24.9533
38.5286
-20.9056
-13.3622
35.6015
10.4088
-0.0588949
-14.3322
9.49175
1150.6
-30.178
-16.6853
-26.0843
55.9324
24.0322
548.356
-15.3174
207.997
7.60063
145.65
47.1454
27.3749
13.9835
-20.8429
5.92158
21.6898
-27.9671
16.8875
515.675
4.36781
-13.4416
-1.18459
42.5289
4.61212
18.325
5.46642
-7.56355
46.6697
53.4812
6.53976
-39.5883
6.66534
-7.88748
-24.5278
-12.0712
-2.11776
-21.4925
5.61646
-13.954
-9.26931
-23.9068
24.2911
-22.6818
-18.5593
-34.1037
1.58447
37.4287
-10.203
-12.6204
-42.6935
10.6011
-36.3944
-11.7714
5.82317
206.075
-19.9059
-39.993
1778.63
13.208
45.8327
9.51422
-3.12845
20.438
-11.5675
97.5088
440.25
18.2961
23.4176
2.57763
-9.30005
3.25195
-10.3583
-20.6342
15.3941
-38.0032
-35.8401
-17.2578
-57.5762
-28.2071
-35.2605
0.989029
-12.9243
-0.697913
-8.35151
16.1481
-4.95633
5.63611
26.2
-20.2186
43.4167
19.6815
99.6999
13.7146
-37.9048
24.0531
37.1306
17.0022
33.6112
5.63839
-2.68034
-25.6465
-9.9607
6.79787
-7.54052
-0.164984
-6.44901
-3.99183
34.7717
-18.7996
-42.4432
1048.06
-28.304
-37.8518
-43.1562
1.54345
-28.4359
-24.387
-10.203
-29.5751
4.97891
-4.27513
-10.5356
18.103
-5.48415
27.092
22.2423
-18.4337
8.11595
18.5639
7.17314
-9.93704
-8.42146
29.8839
-0.699137
17.7306
-7.43892
44.5331
-19.8596
-37.8725
2.61497
-46.3318
4.09491
19.7297
-14.7983
59.2722
-47.8181
16.0113
-11.9629
11.0334
-4.95633
9.73541
33.5797
15.0064
-20.7797
-34.6109
37.4756
-35.6662
-37.3803
-29.8636
-68.8844
99.2537
-18.588
20.3251
11.1917
35.2766
315.971
-45.3025
-14.5825
-17.5099
240.967
110.771
16.7946
-21.78
3.88618
-1.01898
-9.22644
0.306939
-0.17672
-8.68085
-9.94494
-8.06297
2.82293
51.4357
-24.125
23.0102
32.2913
-2.96688
32.7289
57.1508
43.8071
9.18839
-12.1111
15.4077
-6.72422
13.2287
-8.72416
10.0637
-16.8073
4.62627
-7.773
8.53432
19.7991
-4.2291
43.9688
-10.5003
1.11836
2.96373
-14.426
26.8844
-15.9822
9.97675
49.854
42.7786
31.835
47.3497
7.79001
2.2841
12.1095
-20.8429
22.7882
-13.9174
60.6606
14.1994
21.5726
190.525
5.44548
10.9213
216.207
10.6698
16.2999
-15.9177
9.26917
8.67119
-19.7507
-18.6833
37.0657
25.7321
-0.155782
61.3997
34.662
34.4368
1172.05
-0.496183
25.249
-18.7601
21.0163
-38.0032
-2.10696
-20.0948
-0.0960979
-3.55393
-13.8164
-17.833
-30.15
-47.1425
42.8598
-13.9962
67.4606
-29.3248
0.121416
-2.06705
-9.18901
-4.11863
39.0658
9.31768
-4.07304
-20.1167
-27.701
23.7196
-13.6455
101.128
23.1976
46.9412
8.35135
31.6126
16.8875
-8.75065
-3.05865
94.8782
34.5972
-28.276
-12.0712
-30.2288
-32.7369
123.683
21.6532
-26.2958
-42.4432
-20.1587
1.80226
-26.6074
-13.1711
18.41
1.12832
-9.69524
44.9534
-12.6204
-7.08626
14.3492
-15.5195
-1.67309
5.55022
-14.2837
-17.5042
35.6968
0.14389
26.2578
7.8032
57.9193
12.7953
36.2967
-4.32274
23.7962
-10.2955
-3.8493
-6.32134
36.4712
224.945
14.5769
13.822
-27.3559
-7.42598
-0.496183
2.76021
-7.51573
0.401547
25.7151
-48.9586
-53.3048
1.48285
-12.5986
-15.0886
-29.7909
-32.8256
3.53718
-25.5711
-3.38306
12.85
-5.77572
47.1648
41.6039
-21.2281
-3.15196
1.45063
-7.80603
16.5159
24.4985
-5.73426
12.9965
-19.9886
39.3716
-25.6465
4.9238
-48.77
2.5876
-49.6765
49.7769
27.9725
17.1005
5.6049
-34.2659
-5.54197
1.53929
40.9381
-9.5643
-39.3714
-23.0329
12.2617
-14.2831
-18.9056
10.3666
26.2312
8.53475
-12.4582
3.84915
15.1139
-25.7809
15.1739
5.77483
-17.2371
5.33261
7.44362
-11.5693
-5.64635
-10.0136
1.08693
-34.2602
-11.1063
24.4524
-12.2634
14.3624
7.17891
6.23611
46.6041
54.7103
8.26831
-25.5908
8.1896
28.1703
44.0348
26.3384
-0.276734
-15.8285
1.99548
-40.7734
3.67633
0.181324
-29.8324
-0.370499
31.5695
-45.0302
9.03971
31.1134
-1.89822
-4.5808
16.2233
-30.7722
-38.0083
157.623
-10.5356
-8.13391
11.3824
-14.1374
285.002
-15.3157
38.1708
23.7883
12.5518
-30.15
-15.8193
-7.78713
14.1148
14.157
-20.6736
-3.64711
-35.4858
28.0392
-47.0446
9.55165
-12.9658
376.317
46.521
-15.7383
-7.82117
204.249
-14.7916
-33.8052
57.4584
-33.5951
9.45989
-11.1005
26.2578
-18.4337
18.5639
28.8005
5.04759
5.05549
78.6096
18.0415
23.3528
-3.69079
-13.2742
23.9183
256.68
38.4102
26.9405
-14.2374
-9.86651
19.6268
-11.2639
-24.8847
-43.3364
-13.9494
-6.01341
804.494
730.79
-37.1345
-9.04827
-11.9629
3.53718
-33.0673
-31.494
21.3081
59.0273
5.72366
-21.6107
-20.8915
-28.947
10.1144
19.859
-0.784404
49.3321
-12.5063
-29.0722
41.3338
-25.7389
-10.8344
-11.8877
19.8276
-19.2677
-0.0719779
-33.0244
3.11048
-24.2248
1.96363
12.8719
8.57719
19.6986
-21.2448
9.05298
32.6194
21.2286
20.6266
-4.85015
31.9693
-14.3464
28.8043
26.2312
-37.5402
8.15656
78.8118
-44.5215
61.7724
-7.68924
-5.44088
-18.588
-49.0962
59.6395
4.87645
-9.69524
-31.8833
27.2783
7.99429
18.0974
-32.6463
5.0952
10.0791
34.5883
37.2348
5.76609
26.2578
17.1735
27.9343
18.1661
-17.4333
-19.6659
-10.0695
55.2119
0.0573423
44.5619
16.3617
31.4146
60.8399
28.1028
-20.7967
16.9369
30.8712
20.5953
14.7596
3.35692
5.45721
2.92132
5.68148
5.72366
-29.884
-16.7452
-5.16614
43.0317
-5.81518
-35.4259
-31.7065
-49.0962
-11.534
1139.38
1.54916
17.908
-40.1425
275.416
-4.91338
28.9661
31.6126
44.9985
-1.25438
1.55094
2.56355
35.0326
25.6702
4.697
33.632
1.17493
-1.81672
67.0507
12.6136
20.4589
1.94435
-0.496183
28.9971
3.72866
23.536
55.9311
27.8673
-8.37402
22.5898
-20.1587
43.0317
-5.44088
-41.0768
-11.6149
20.3251
41.1768
-8.24201
20.2898
-16.3686
11.6544
54.5489
-3.82011
6.33102
-2.51172
28.249
11.334
154.529
67.2199
-14.8486
-9.06339
15.6122
27.9343
20.2916
28.8005
33.1586
16.2999
-19.6659
11.1432
-19.4398
195.767
-16.8093
36.9765
29.8293
51.5286
5.69248
14.0046
14.9731
37.8829
-6.14404
-22.6538
-13.9453
-18.9844
102.196
59.9644
113.482
7.43737
30.6454
5.72322
16.988
2344.91
-9.56331
-14.8399
-15.363
11.1917
25.9063
10.4986
12.7936
-16.8908
4.78953
6.12022
-10.8344
-2.6612
23.8359
-5.42123
22.4168
-14.2837
40.5918
0.138049
-1.7845
48.4792
5.76609
30.0059
102.897
-4.07126
8.80363
22.3876
34.5972
-7.43892
22.0731
8.86548
35.1627
-37.6463
-35.8981
-37.725
24.3571
-8.33184
-24.4218
1.99548
5.80352
-39.2028
-7.54891
27.7804
-10.1161
-4.07304
11.2202
25.4043
313.467
-5.21219
79.7977
18.103
28.2006
-10.3893
7.51713
-10.9375
4.36781
-11.4211
1.29946
-8.42146
3.64697
28.975
31.4435
1.71828
5.55492
615.623
-40.4744
-67.3961
-11.7406
-6.61012
-20.6342
-23.9613
-26.7588
6.66945
-26.5278
40.9858
32.8554
20.609
21.6532
0.6603
-18.6396
-18.2846
7.42446
-26.0556
-18.588
-24.7334
18.4511
-18.7933
4.87645
-2.70673
18.0974
-8.2834
1.34707
7.69724
13.0465
-19.9059
7.63431
52.5634
13.9735
2363.34
24.3837
17.5561
1.29946
37.3802
8.67119
34.5972
-5.56486
20.1991
-6.12705
14.8367
25.7924
16.7993
-2.81929
34.4368
-14.2374
-13.0482
-5.22065
-4.26998
14.7596
-21.0059
38.2222
234.162
30.3318
11.5665
40.3444
837.902
-4.44605
4.65576
10.3892
29.7741
-4.95633
-1.50899
29.8315
1.70908
-10.1971
4.74444
29.9793
9.31144
3.84915
33.8546
14.9207
-13.3114
18.922
5.33261
-48.7784
50.2692
8.62458
22.1639
-18.7648
29.1524
-3.25011
504.534
-34.5203
-20.6867
-40.5206
6.85861
-1.73602
5.71176
17.7217
258.375
-12.9746
-9.34946
-25.93
-5.00252
12.9417
-2.19719
13.8079
16.292
27.1858
13.0173
261.359
11.3017
31.4435
33.2283
29.8293
10.7999
-0.945222
10.0739
-31.104
-14.9222
-13.6146
-0.987924
-5.64167
9.77188
-11.4773
-30.3763
58.8369
-16.3467
5.5261
-7.14948
20.9368
-22.2946
10.1424
38.1747
5.68148
34.6645
1.97552
229.514
17.925
-21.0957
16.7948
-5.44088
14.622
14.7029
18.41
12.3727
97.1265
-18.2426
-25.15
-17.3936
3.9491
-15.0645
-1.16525
-43.7412
31.6126
-42.9596
13.1393
-12.8115
11.8641
46.6749
9.04721
8.79572
3.18143
28.0098
13.1758
40.8138
6.99141
7.34048
44.5331
39.2881
4.67698
32.5627
-29.9148
-0.496183
19.6268
-5.64167
7.89781
-23.0106
-35.9985
25.1038
-28.276
-28.9378
-47.1425
-17.7444
-50.6587
-24.2618
-37.3599
-70.7585
24.1699
33.9145
-24.2102
65.3027
-20.6674
-28.8567
12.7936
-42.6055
-33.3232
31.2158
443.367
-19.2677
-13.1904
-34.8984
-5.53264
29.7385
13.2624
27.9343
-2.44867
-10.2955
18.6395
-10.0695
36.4712
0.0573423
16.4509
-11.7493
24.2956
-1.80378
5.12602
-15.9805
-13.1379
71.6161
308.699
-4.57905
-17.9998
-27.5911
-15.0886
-14.6705
14.1075
8.67242
-12.2108
7.60649
-8.72416
-12.4251
-18.6814
30.9164
5.72366
8.3744
23.5268
27.2954
-28.592
27.1022
-10.5003
17.9563
-8.8038
21.2622
-25.3525
47.0429
379.173
-10.3315
6.96924
32.2692
8.63427
10.2354
-17.0948
25.4379
12.3253
42.1874
70.5844
7.17891
38.2416
4.36204
35.3597
45.34
15.0044
23.3247
46.7786
23.4832
43.5357
28.8922
15.7646
-34.0241
31.6154
29.9793
47.8901
-1.93296
-10.5841
-11.4374
-5.46957
3.37763
50.3102
5.29158
27.7861
-24.387
6.6636
19.2387
-21.258
-6.40933
6.96927
3.9491
60.1082
31.9487
65.3458
93.8472
50.6207
5.92914
-3.12845
-9.69345
59.3955
11.1432
-9.31299
27.6061
42.659
59.9028
25.2917
-1.11897
-20.5444
170.044
2.76021
-32.381
-8.62943
-50.0799
-29.6383
-10.9223
-9.66119
11.0007
0.996311
2.53437
-7.39525
71.3359
468.973
41.1577
1.68109
9.55165
120.093
498.131
5.33261
-22.5414
-4.49388
16.0339
-23.8648
-12.7085
-11.8877
4.83506
33.0955
28.249
23.3439
70.968
-22.3449
37.5022
2.18101
7.3951
-32.5583
48.2209
30.6886
-25.4818
-43.0332
-2.86199
-15.2254
-12.0753
-37.8725
-41.3256
-11.0502
-4.44605
-26.4019
-28.9378
-19.0315
-50.6587
-48.0654
-11.1434
-48.2697
44.9058
-33.9262
-27.9297
-12.0288
-53.7814
19.3881
66.1987
24.5541
32.4713
-0.961189
40.3968
58.5941
13.5285
26.4379
24.2909
22.6268
48.8153
55.203
95.3308
43.2474
32.1661
34.3529
37.3046
9.98424
26.5994
37.8517
-1.86223
37.4083
2.86844
32.3805
41.6616
23.27
47.3442
362.565
33.4997
-13.3004
10.3776
-23.922
16.8157
0.917565
1.33858
-10.8292
-6.79212
7.10505
32.6
49.2456
28.4331
83.4479
15.1867
36.7834
-8.4627
29.2666
47.8989
-4.039
26.9303
47.7829
-4.74406
-35.1512
-18.9336
7.67759
-42.9509
-23.7963
49.3732
6.22862
33.9245
25.912
5.59804
22.9868
37.8913
-27.0241
18.2137
1775.88
-17.0948
32.1585
8.57135
29.1376
50.5178
11.2653
-6.87658
-26.4019
8.54352
-45.2685
29.7414
70.3368
5.61646
26.3384
17.7447
6.66025
12.3028
27.63
47.7169
25.1069
-10.1547
8.0628
6.26964
14.0028
34.3396
-7.30498
-29.3729
-21.5759
54.4523
-11.8877
-21.4019
-11.0434
-56.294
-12.4096
104.31
-7.35822
13.208
-23.5078
33.4867
76.9806
3.769
-12.8115
7.31954
-15.3157
10.6698
-4.67333
26.1358
8.67119
40.2194
13.1758
23.9472
36.9765
18.5849
33.2887
51.3033
5.12602
-7.51573
2.27561
-21.1366
-11.4773
-30.816
-38.8355
-3.84423
-5.78718
-8.32308
-26.4806
-27.1147
46.8459
10.4088
211.711
-12.4582
15.1139
-52.0178
39.508
-20.9852
31.5285
-8.24201
-39.3795
42.2709
-38.8574
10.6011
-19.5278
3.9491
14.9206
-2.51172
-5.48415
-5.53264
10.9979
28.4179
-13.4416
-0.574607
-6.5474
13.0173
-32.5583
19.6046
-1.81672
25.8213
27.6061
14.8367
27.6665
20.5474
32.788
13.822
-38.6003
0.0702841
14.4963
24.3434
22.8903
20.0929
29.7522
-17.6975
-2.26528
36.3482
30.5049
118.413
-10.0682
40.511
-18.0748
-1.50899
16.5981
9.33344
-1.47795
26.5501
51.5406
-52.6388
-30.2759
-8.37402
74.9569
29.1495
-22.5477
-4.9619
3.84915
15.1139
0.45606
41.1577
50.7811
245.132
59.6805
-9.42298
12.7878
29.2393
-9.39449
-10.203
-29.487
-7.08626
40.5862
-13.9056
31.3321
0.200972
-15.6302
7.63431
43.1931
48.4792
18.8846
46.8725
4.36781
26.0602
-5.94532
-12.429
443.579
-8.42146
-6.32134
13.9824
-26.1796
387.516
-20.7705
40.7849
56.1547
27.1658
56.9255
-32.0241
6.66945
44.7339
89.9494
-16.2063
16.988
-12.6624
63.6464
32.0404
103.226
-15.363
50.3102
-30.0377
24.0322
-8.24201
52.1489
34.7746
-29.487
823.125
10.6011
-3.54716
-0.0719779
-33.0244
33.0955
2.72915
11.5513
30.6047
18.5639
10.9213
25.0523
21.5636
28.0098
-11.9435
32.7231
50.6571
37.0657
46.3468
86.1398
13.822
21.3698
-14.9222
20.1185
25.249
37.4619
11.6459
-6.14404
-11.4773
119.109
41.9704
-1.35419
16.7705
19.0874
17.1887
-22.2946
-32.8256
14.1373
16.6556
31.5906
13.1324
-41.3944
-20.9056
57.8524
22.4831
-15.8281
5.5633
7.59728
-50.1437
-11.3162
174.095
-9.18901
-26.0843
-20.9852
20.3251
-11.297
-2.61981
9.04542
-5.64635
-27.0696
-8.87231
-59.5601
-4.39142
-34.5203
-17.3936
-8.13391
18.8787
7.58583
20.3682
-16.7227
-16.8457
-14.6856
9.99001
16.6899
-4.32274
6.92956
2.82293
-17.0316
-2.70088
-34.0241
11.0007
-6.49995
39.3497
16.031
-38.6951
20.7361
-7.0402
262.297
-39.5484
26.4182
9.52296
22.1183
25.9473
1.82142
29.6544
-11.5693
-28.1351
4.78953
11.6544
38.7121
5.0952
-9.44231
-16.1578
-14.8545
20.7043
28.9661
39.1089
11.3883
-18.4337
26.0602
8.79572
3.18143
-14.0437
39.2542
-23.1879
-18.6833
434.628
23.9183
12.1732
-26.1666
38.8592
8.38241
444.134
11.6459
-32.381
-32.092
-55.1788
-17.2578
36.3482
-25.717
-5.78718
-10.1971
-7.78713
-13.9962
28.1053
17.9051
-26.2958
54.2761
-47.0446
-20.4621
-17.2371
14.7029
-33.7858
27.7861
133.035
25.4043
-14.5825
-0.643292
-32.6463
-28.638
2.07504
-37.5533
-27.4022
-11.882
-11.1063
16.9562
15.8476
27.8645
-24.219
-33.7123
-10.9375
-6.87658
69.1637
-17.1897
26.9264
5.05549
-27.1621
-13.8176
34.5972
16.9239
40.8138
9.21455
12.1732
23.1924
-17.9856
-21.1109
-2.86199
162.522
-36.4382
-6.01341
21.611
61.8384
6.07826
52.4021
9.17735
55.8914
-4.07304
1.84991
40.3968
-31.4491
14.3492
-19.5278
18.6687
-11.882
24.4524
43.9586
31.6126
-1.73018
20.9217
-10.6247
26.0602
-4.07126
8.18574
36.9067
8.80363
25.3117
-4.44727
49.5897
-5.56486
18.5849
70.77
39.2881
21.3183
-31.104
5.69248
8.87415
-10.3583
-35.6267
37.8829
-38.0032
-17.0995
-24.7541
4.76695
5.41125
6.28807
4.11321
31.5906
11.2583
39.3185
17.2627
20.9279
15.9334
17.241
-15.6059
15.5887
7.50371
-9.79377
337.167
-13.4093
-0.835576
22.6102
-0.192979
5.2517
24.0733
-18.7933
42.7729
237.681
-18.7648
44.1449
-27.613
-27.0241
-0.526994
0.708818
27.4733
17.0046
46.9412
40.2105
22.2423
11.2653
-3.44119
4.36781
27.9343
1.55094
-14.3031
-8.06297
4.697
20.5136
32.7231
-26.1796
16.4509
36.9765
12.6739
-18.8079
19.6695
-21.7852
-2.99304
-14.9222
250.629
-2.86199
-18.7601
182.186
-9.60322
-10.2013
-28.5022
28.8519
-48.2058
-24.459
-27.7642
7.81832
50.6518
1.13123
11.215
13.8905
-14.3464
15.0518
28.2124
-2.86999
10.4084
-2.68968
-16.4105
46.7799
16.6736
15.1739
0.152629
732.389
15.8769
17.7795
-10.203
-21.4019
50.8008
-12.4096
22.5784
8.35135
65.3458
-7.35238
26.2578
-5.31526
19.3603
-32.1822
2.56355
-26.8036
33.632
-23.1879
28.975
-18.6833
10.8287
36.9765
5.46642
46.4071
35.54
-4.69335
40.0589
-2.99304
-18.6704
55.2341
30.3866
1305.7
-2.70499
-4.13935
5.96898
152.121
53.4629
-24.1687
6.79835
-25.2181
3.53718
20.9798
13.1324
-5.22609
64.0926
-13.7319
-20.0186
-6.04564
35.2975
-35.7193
7.37428
-10.3757
44.1547
32.0931
18.7234
-2.10537
-34.2659
20.695
-11.4384
-13.2834
91.0024
-24.6537
-20.8584
24.3571
16.031
-11.3033
-8.71003
-1.30753
43.751
75.5691
163.235
8.10839
32.1529
5.7721
292.764
191.073
6.31271
45.9355
20.2974
-21.8749
144.056
49.096
41.2413
12.1084
5.67954
25.7321
-17.0224
5.55492
6.32576
-14.2374
-14.9222
-0.496183
-1.47252
-11.7662
202.166
-36.4382
-8.85045
-5.7183
2.22085
0.194201
34.9093
-29.0774
25.3817
-15.1575
8.54352
-7.73996
19.7792
4.40843
112.372
-7.68924
-12.9658
-20.9852
7.44362
37.1507
-11.9901
7.17136
19.7821
-21.9908
4.97891
-13.9056
-47.3786
-5.69418
-18.0318
42.4659
5.76025
5.76609
13.1393
-25.93
1.69735
36.2967
42.5289
29.4184
149.226
28.975
-29.9277
35.1916
-0.155782
50.1553
41.1622
56.9255
-4.8671
2035.07
-0.290864
44.7339
-13.9962
3.68924
-9.26931
22.6102
-16.4105
3.55515
30.1377
-52.8443
27.7804
12.7936
26.2128
9.86835
22.8988
23.7196
-3.54716
-5.69418
15.7013
15.1306
21.4698
39.1089
-18.5968
5.64307
-29.6781
-18.121
22.3121
-24.686
91.2625
-10.2955
31.758
-11.9435
28.975
12.7028
497.997
37.3255
46.7844
-4.69335
32.5627
-12.3634
-1.80378
4.63427
172.816
-33.9661
-15.8235
15.7334
-18.2208
11.5912
25.3519
9.56453
6.79835
-0.966438
50.3888
13.7843
24.7279
35.3388
11.2583
35.5704
32.2552
58.4092
33.1428
61.1458
27.1056
42.965
50.8337
70.9133
29.9678
95.0446
39.4356
55.9306
16.981
9.35433
31.2335
8.82621
-9.84634
36.6246
38.1907
73.9537
24.1418
11.0794
29.7414
23.4851
25.4014
-1.77305
18.8621
-12.6624
63.6464
-35.8002
159.477
-16.714
10.9548
42.7786
9.34617
44.1449
47.2617
40.5862
-15.7797
17.0676
10.0791
7.41431
13.809
-17.6597
47.8096
-17.4967
-19.058
-6.73595
30.6745
-0.925197
0.0573423
44.5619
3.24328
7.34048
46.7844
-12.3634
-37.411
10.7482
-0.987924
37.8829
1.64117
1.48285
36.3482
9.20535
3.45727
29.7414
14.1148
-40.5692
436.758
-12.6624
33.6614
-14.8112
-0.370499
29.6955
29.6544
6.75052
25.912
-35.1092
-7.08626
-10.1575
-9.89733
7.42429
38.1901
18.8787
20.7043
448.757
-39.0485
22.3121
232.061
15.682
18.1661
-0.566705
17.8155
50.4986
282.285
38.3453
43.1609
12.7028
31.3543
9.21455
27.6665
16.7993
-11.1741
29.9656
7.89781
-28.276
-41.5203
14.157
-22.0327
33.6614
20.4217
20.7961
-39.408
166.046
44.6527
-3.77229
25.4043
11.7424
-14.5825
14.3492
166.005
21.9618
3.9491
3.67615
1.23642
28.2006
8.35135
40.9829
-20.4708
31.88
28.4179
19.3603
56.0453
12.7953
23.1783
18.1661
17.8155
39.2542
-4.44727
53.3378
9.42767
53.9323
29.4802
9.21455
37.0368
22.4215
2.62916
-1.80378
20.1185
117.078
3.72866
-2.10696
12.9535
-22.7797
610.702
29.9793
23.5273
-9.42923
-1.77305
20.5429
44.7846
17.0192
-11.6149
29.6955
7.44362
35.2823
11.2202
40.3968
23.7196
70.4274
12.5915
15.1935
34.9696
11.3824
33.8228
74.7161
58.2399
59.991
-14.6856
50.4231
27.7879
-3.99569
17.229
-3.7363
13.9543
-12.8806
33.6601
21.1361
30.4172
69.8329
90.8249
9.36214
65.3588
46.6697
-17.7333
9.81118
46.8008
33.1977
-20.1995
-13.0124
17.4124
-11.6615
10.2113
23.7726
1.25909
31.9111
15.2316
13.2002
-12.8999
21.3408
13.4835
33.4647
52.3203
50.6137
41.1926
39.0645
48.72
-5.68109
-28.01
48.8471
-31.4031
12.9255
30.1664
26.3896
10.8739
247.087
13.0658
16.536
1.54916
286.708
11.7424
44.9056
-1.16525
-11.882
48.8638
37.6252
18.7615
32.1661
17.4863
50.4231
9.04721
25.0523
31.2845
29.4184
12.1933
28.0098
32.7231
70.7989
-8.00112
-7.65205
-0.444532
38.1849
3.25195
10.2565
-1.89353
-0.826812
-2.16493
25.9932
-10.2481
35.6015
29.1495
-18.6396
18.8621
41.1577
-7.68924
5.80352
-7.34364
-5.9927
35.3177
-9.42298
54.0173
8.62458
7.17136
229.134
12.3313
3.22114
-5.42123
16.7946
19.9771
38.3364
44.7311
41.2503
11.5513
32.4788
27.9343
280.787
13.8079
42.5289
34.6821
46.7505
8.67119
-3.69079
8.95467
46.6959
37.0368
-17.9856
15.0628
47.2532
21.9669
20.3818
-6.45312
86.9479
17.3865
35.9293
75.9517
10.5465
-17.833
17.8854
27.3925
18.5297
-2.03905
40.4026
-7.78713
3.50443
8.49258
97.4457
24.304
-23.7026
22.5898
-1.75265
69.7965
48.6539
-0.192979
24.5442
-24.2102
-9.74083
25.9473
40.8988
47.98
-5.9471
-15.0167
2.91547
326.586
1.23077
37.6823
37.4093
4.45695
24.4524
90.8103
-10.9375
4.36781
788.407
-2.44077
43.0024
1.17493
34.5972
13.1758
31.3543
24.2071
27.6665
28.0437
15.9214
-6.74117
12.1305
16.8471
-22.7217
-13.9494
-39.7466
-8.85045
13.0224
-3.91312
3.45727
41.2237
14.157
-9.26931
26.3583
3.67633
-41.4224
24.5442
-20.4621
112.073
35.3177
16.8139
10.9138
34.8615
9.04542
-9.39449
14.1599
10.6011
1.08693
-9.89733
-33.5322
-28.183
-17.0316
-2.70088
-30.2759
16.6229
2.87038
31.8534
-4.58371
-11.3033
-25.7809
-0.192979
65.7449
-3.80078
42.7729
-22.5129
21.6561
0.498025
7.90627
29.3418
-4.27513
45.1786
18.6687
-10.5356
21.8511
10.2254
33.4867
1055.24
-20.3078
23.1085
42.9268
14.6694
-12.429
10.6698
29.4184
-4.67333
9.26917
-32.5583
-39.298
23.9472
29.5405
45.9064
8.19983
9.44061
7.00008
34.6193
56.2025
22.8903
3.22629
5.38931
-24.7541
34.4741
30.5049
12.2917
36.6036
54.3422
8.53475
344.769
11.3658
-42.6475
28.0392
26.4182
-9.2177
-2.24457
-37.7709
-39.408
12.7878
3.00238
12.2858
-33.2352
7.90627
6.85297
-12.0315
-5.69418
23.3439
31.6126
4.05507
44.8009
13.8079
-32.0241
-10.1971
-37.7722
11.0007
-2.75182
46.8459
-11.3033
-40.5692
3.84915
181.906
247.833
-15.1855
-18.588
-41.6
14.7029
-15.0452
-6.36795
374.488
5.59804
6.6636
-33.2352
-38.2685
6.96927
32.0601
7.42429
-34.8984
-0.63765
11.3824
16.9562
30.8401
18.4941
-24.219
16.8875
-23.7432
21.9142
-4.31484
-0.925197
-3.8493
-8.1954
57.086
13.1758
14.5769
6.99141
29.5405
-9.43761
-23.434
34.4368
-16.7963
-13.6146
21.5009
-39.3749
-10.8428
-15.5144
10.8532
-22.6538
-10.1971
-28.4019
-24.6066
3.7424
-17.7022
-5.52118
15.1139
-27.6549
-29.8324
24.0733
189.228
42.7729
-0.0241563
-20.2047
-19.384
-23.0158
3.9491
33.6612
-16.1578
27.4733
-11.1063
30.0746
6.47728
61.9881
35.6281
-40.9225
8.11595
23.7883
14.4258
-14.0437
20.5136
19.6046
22.5461
44.5619
53.8431
24.2071
3.3036
48.6584
-36.7262
21.9926
32.7453
-9.3898
13.52
117.544
-0.232892
-17.0316
-6.44901
-2.16493
-9.61403
10.4088
-24.2618
37.6027
6.07826
1.68109
18.922
-27.9584
1.50357
31.5695
5.56955
61.5136
38.6096
18.4158
23.5302
0.410007
-4.53527
-13.6455
-12.9175
41.1575
-19.9059
14.3549
-11.1063
5.71176
49.5808
39.1089
2.01796
13.1393
-14.3728
50.4231
18.4175
34.4227
31.2845
27.5443
-30.9103
9.26917
-6.32134
32.7231
9.42767
12.7028
18.2961
24.2956
8.42511
38.1849
-51.7188
-26.1666
-0.987924
-15.8193
-32.15
-11.4881
-23.3665
-8.33184
7.43737
-10.7883
5.5504
337.139
7.67759
5.77483
-41.6
42.8139
3.41752
1.12832
-2.19897
17.908
1.23077
-17.6537
-34.2602
-24.1619
14.3549
-12.9804
30.0746
25.9904
7.64015
25.0523
23.9472
209.391
27.6665
14.9252
38.4102
21.3183
-29.23
-29.9148
220.644
-28.1305
5.10035
8.53941
661.154
32.6
-18.2208
-11.3405
36.5963
12.9535
31.8534
25.4014
-12.4582
-57.995
-1.75265
-12.6624
11.1726
-28.304
9.55165
-7.34364
22.1992
-11.297
-2.20468
-8.24201
1.84991
4.78953
-17.5099
-53.261
4.98455
11.3824
33.8228
55.203
46.6051
18.8846
30.0059
146.797
54.1712
29.6619
62.5337
21.9142
1.30736
25.3117
22.3876
16.1675
40.2194
14.5769
42.5987
9.21455
37.0368
63.651
-10.4893
42.6073
194.381
-11.4773
-21.0059
4.79539
-37.7722
-11.4881
-8.33184
-5.68109
-29.884
37.4095
1.54916
-20.6389
21.0247
36.838
-19.5278
2.07504
37.4093
-19.3783
-7.35822
13.208
11.3883
31.88
12.9417
3.42501
30.6745
8.80363
-0.925197
22.3876
29.2859
-4.75821
-9.31299
16.4509
3.24328
-2.02985
38.9109
-3.81541
-21.5599
56.9255
-28.0407
16.3704
-24.3823
54.7495
-15.5144
-22.7217
-34.5641
-17.2578
-18.2208
35.954
0.322059
30.9741
24.5571
-0.718466
-22.1237
14.839
5.63611
14.9556
-3.35202
39.6685
152.74
2.24846
27.4976
2607.42
-41.3944
4.79539
-7.78713
-6.49995
41.2237
-38.6951
3.67633
-47.2222
-26.5618
7.99429
-19.384
-30.7722
-23.0158
15.7013
-11.882
105.803
29.7385
-18.5968
-7.47539
-8.75065
12.9417
-2.19719
4.43761
-38.048
-51.525
-9.4715
-43.8027
-4.75821
-20.5574
27.6061
53.3436
16.8584
-10.2371
30.4259
9.31944
-0.956501
100.664
21.0299
-8.66619
-24.2568
-5.07638
29.7889
9.89021
5.5261
28.4578
20.9368
62.8332
27.4131
14.0261
362.714
36.7629
46.6407
6.28807
2.23914
5.35372
-7.66125
19.7879
-20.9056
31.6154
34.7295
41.3305
13.2399
-8.91427
7.30329
-18.588
-37.8518
12.8289
1.82142
33.4026
-13.8642
-19.0656
-0.0241563
10.4117
2.37209
19.9714
1.08693
14.4655
14.9206
0.708818
33.8228
57.8495
57.5214
43.0024
64.5822
18.798
53.8431
24.2071
102.128
60.6737
10.1254
5.69248
38.8592
43.9897
41.631
29.4632
-29.2809
-29.8789
-38.8096
41.0333
-9.78748
-17.8997
-9.96058
8.75536
26.2889
-12.8793
18.7113
35.689
37.6999
-2.08502
-14.3267
-18.3756
22.2203
5.46867
-31.896
-14.5964
-3.43499
0.00381243
70.6519
-9.0467
10.9035
-3.23454
-3.12087
11.8307
14.1911
-51.6489
12.0594
6.68999
19.6713
-33.1427
68.7501
7.33128
-0.826812
-13.4093
24.1192
29.1495
26.178
11.9047
20.7157
-1.75265
4.20419
48.6539
52.2809
63.8996
-0.370499
37.1917
26.1843
42.3578
63.3933
5.59804
17.908
26.735
13.5285
16.2233
-38.2685
38.8284
2.07504
29.9131
10.0791
48.0881
-13.9174
36.6339
7.41431
55.0384
23.5697
23.4467
-6.25229
40.9121
95.4007
42.7804
34.4227
48.1511
8.80363
-5.61036
6.45807
462.821
6.61657
191.676
40.2251
18.7325
7.26279
58.8511
-29.9148
-17.3628
-10.8428
70.6927
-32.092
-43.9344
-39.7466
-40.7096
370.969
-7.14948
-18.4186
43.2977
49.8813
3.53718
-44.3117
-31.494
9.10185
1.72054
7.51018
-28.1479
-20.2186
19.6815
-71.3795
-25.1897
-17.1575
-15.2362
47.8901
-31.918
-34.947
11.3454
55.4064
-2.35504
88.9463
-3.00408
17.985
17.9563
45.625
14.9399
48.3951
44.2318
42.7786
20.5906
34.7746
19.2387
24.7729
29.4581
30.186
28.039
-15.6302
54.4375
42.0845
74.7161
2.95499
22.1714
49.486
61.5966
45.34
30.3554
18.7525
156.383
296.34
44.9045
44.5619
-13.6233
18.2961
35.54
-6.85009
7.55554
16.9681
2.7522
3.4714
27.2954
-6.10317
17.6106
1.11836
-17.651
-27.5445
30.6325
42.1138
45.584
67.6577
26.8491
0.912877
23.5302
-33.2352
111.801
-58.8832
-17.3936
7.42429
-38.6466
-8.13391
-22.3507
10.2254
20.6356
-9.06339
23.1085
41.0527
-20.9379
6.92166
1.30736
-10.2955
5.52103
-11.9435
28.975
-5.56486
14.5769
20.1099
7.34048
25.7924
-0.0672827
-0.945222
25.0664
233.139
-9.30005
7.00008
4.63427
91.8098
-60.203
-52.8651
-12.3776
-38.8355
-11.3405
-35.2605
-16.5445
0.989029
-19.7071
4.76695
1.66311
0.365075
-0.153524
-18.7267
-3.78502
-33.3371
50.4348
55.3952
-20.9056
33.4895
-28.9887
28.1053
-13.954
-9.42923
-46.1914
18.8621
-18.2846
46.7799
-28.304
-12.9371
-9.2177
-17.2371
-32.1487
22.6801
-14.3804
1125.35
5.18319
41.5232
-13.6455
144.504
-8.66151
6.47728
14.746
-27.9671
22.5097
41.8491
14.8158
-24.686
11.9339
18.1661
-8.32308
-19.0315
5.3785
4.74444
8.53475
-14.3322
307.448
-27.6549
-24.5558
-3.56681
-28.4815
-2.16366
-22.5414
35.2766
17.9949
1.54916
-5.64635
595.12
2.28407
-23.2759
-19.2677
18.9416
-22.5608
-29.2762
-3.61008
41.319
-2.89305
-12.9746
95.5982
-9.06339
33.5565
24.0397
28.8005
27.5364
18.174
26.1358
1.70908
-6.44901
-22.7797
25.3592
50.594
12.2829
-39.4143
-4.9619
-3.64711
24.2911
-14.8112
39.0658
-26.2896
9.03971
21.743
-0.324906
-1.89822
27.2783
2.37209
242.985
6.70913
-23.0158
-22.2878
-1.94604
-27.4022
-26.8746
7.63431
22.5784
25.2179
37.2348
-14.8486
449.797
14.6694
40.0449
0.948869
31.758
-55.0471
23.3528
-3.69079
40.8138
31.3543
-35.763
-17.6934
-8.37402
-62.6798
-33.7921
120.601
-20.5137
9.49175
-18.2846
29.9133
-33.9262
17.0479
-39.2028
-2.24457
3.69548
65.2617
-13.8642
-22.8137
-3.77229
-0.832665
6.12022
4.15814
29.3418
6.96927
2.07504
19.9771
-11.1063
28.2006
-2.89305
-9.22644
11.2653
-9.06339
47.4713
50.4231
-15.3157
20.0401
6.92956
23.4377
37.3802
342.255
630.55
3.80547
38.8505
-9.66119
20.609
17.9051
26.178
7.61768
-27.6549
39.2836
-17.0596
3.92946
15.1452
-4.11863
-16.9192
16.5417
14.1599
-14.5825
10.6011
5.0952
35.8082
-13.1904
-3.03931
4.98455
20.7528
30.0746
8.35135
37.2348
-20.4708
-9.06339
18.4175
42.5289
23.7962
37.3802
-11.9435
49.5897
16.3617
24.2071
8.9258
9.30305
15.6961
-44.2225
238.893
-9.3898
17.2681
-9.60322
10.4135
-0.391214
-10.7245
-8.32308
-17.1103
-38.3591
37.4756
10.4088
8.15656
-29.884
-11.123
-50.1437
-9.44213
0.181324
-20.4621
-32.2296
-16.9192
-0.745748
-17.1915
5.59804
-4.5808
-6.99824
-25.8269
25.5936
-17.3936
3.9491
-19.3783
-16.7285
33.8228
23.3439
24.1163
9.19361
10.9213
21.9142
51.9071
37.3802
6.79713
2.73805
3.80547
25.8213
-0.155782
31.4146
41.1622
-26.4019
40.4026
84.0421
-17.1103
7.49053
-13.954
-16.9255
0.121416
-46.3956
18.6689
243.436
30.1664
-3.5955
-34.1037
22.1992
796.147
38.6096
3.42323
-16.8908
-4.5808
-1.46406
-30.6283
-15.7797
-3.54716
-39.4274
-29.2762
707.759
105.086
11.334
17.7217
-15.239
-14.8486
16.8875
-33.4263
-21.8691
29.8083
-30.3082
8.18574
21.9142
14.4258
-10.2955
-0.101166
-6.32134
-4.16379
16.3617
20.4589
8.9258
22.4215
27.1658
15.6961
-11.7406
-17.8545
11.2249
-15.5144
19.4816
-35.0874
-0.0960979
4.09491
9.69239
-6.50724
0.194201
-19.4386
-5.78718
-45.2685
-0.243698
-8.37402
89.9494
96.6159
-30.044
-1.21377
18.8621
-7.0402
11.1726
5.77483
20.2442
31.5695
-4.07875
-2.19897
-43.1277
-0.832665
4.15814
3.10484
-15.7797
83.806
20.8157
1.80209
-38.6466
-4.38578
13.2565
266.207
-4.76712
-48.5818
28.1319
8.11595
-9.69345
8.18574
10.6698
-19.6659
14.8914
-0.699137
6.48618
-8.00112
11.0886
-26.4019
-17.1575
11.2387
563.258
-42.4432
114.419
-9.24891
20.5429
-41.4224
-14.8112
-37.3287
-45.3481
74.632
-7.82117
-41.2536
-13.9511
-29.5751
102.43
-38.2685
-8.02326
-18.8126
-8.13391
26.3265
4.60321
31.6126
-16.7227
-22.1819
-21.8691
-39.5204
-12.0712
-50.8906
-2.11776
-13.9962
112.438
8.53475
-16.9255
-35.5062
-22.9698
173.158
98.5698
11.397
192.976
76.091
48.7016
38.5227
120.438
24.7729
16.3396
32.0601
-1.00901
-11.4726
20.9141
23.5639
48.8153
54.1014
727.159
-24.0559
15.6122
65.4156
-5.94532
14.4179
-13.6852
-10.2955
-3.69079
8.86548
5.46642
48.2812
24.2956
-0.945222
19.4442
-21.7337
153.744
-32.3553
-12.2323
-3.7676
-35.2057
-24.8847
-11.4773
-10.2013
-5.78718
-4.039
6.61851
37.4756
19.7792
-16.9255
-29.3248
-57.64
13.0467
-60.1631
-5.05566
-4.97476
19.3471
-6.88414
-29.0722
-39.251
-0.527027
-3.59824
-7.08623
16.1305
30.8501
-32.0873
18.8787
41.319
45.8327
50.3533
7.64015
918.313
-19.3708
-1.26016
2.56355
-13.6931
3.18143
55.2968
18.6395
-10.0695
-11.1871
48.3101
8.86548
11.0886
40.7849
-23.6593
-10.4893
-33.6629
-4.24432
-30.15
-17.6934
-7.73996
19.737
14.157
5.5633
-25.5766
-39.2544
-12.997
-46.3956
54.2761
-24.5558
18.922
-20.9852
-0.289593
6.23433
4.66101
19.2387
-1.46406
704.006
-10.1575
8.84334
-23.654
-17.5042
13.2565
40.2105
31.6126
-16.7227
22.5097
2.18101
18.5639
-4.07126
2.56355
4.697
11.1432
21.4787
-9.31299
20.1099
-5.77798
33.6659
23.4176
11.0794
-4.57494
179.619
-12.1222
31.8534
14.157
-9.42923
7.59728
16.988
-31.4031
-14.8112
-9.74083
-2.16366
-11.297
-34.4789
-19.0656
-63.7424
17.908
-18.2426
-1.46406
-42.0166
-21.1417
-5.42123
-16.9386
-44.2688
-11.1063
60.0597
4.60321
-7.74278
-42.4838
-9.54705
-17.1897
-17.0316
-2.70088
-28.4019
12.8748
-19.5762
1.80226
-15.1855
-16.6853
-3.5955
-41.6
31.5695
-20.6674
93.3727
30.1763
-19.7019
20.7191
-6.06121
8.8433
22.7825
-1.72417
11.6544
34.8712
30.8501
24.6622
33.8712
22.5784
-3.60424
-42.7966
41.0527
-13.4416
2.56355
78.1362
31.758
-34.4323
30.849
29.5694
8.86548
-13.2742
-17.0316
-6.44901
-35.8981
-20.8584
-30.8628
3.7424
-4.58371
365.384
-12.4582
-5.52118
-16.7452
-5.16614
54.2761
-7.68924
30.1664
-37.8518
-0.289593
-16.9192
37.1507
-7.82117
-30.0092
12.2858
-40.7314
-18.3307
31.2158
-34.5203
-21.1417
-5.42123
-13.1904
18.8787
11.334
21.4698
16.6201
-12.9746
3.769
50.9067
-0.323124
11.9339
21.5636
1.7729
-31.8018
50.1841
53.8431
5.46642
-7.9408
30.9139
6.32576
-13.0482
-15.1575
218.975
3.50443
-21.4925
11.2387
8.53475
-4.9619
20.7361
-35.1512
46.7799
3.55515
15.1739
-16.714
20.3251
-2.19897
54.3238
32.9005
-48.2277
-10.8344
-10.0136
0.200972
3.67615
1970.88
3.88618
37.5709
21.4698
-5.47831
-5.00252
7.17314
1.29946
27.5443
771.19
16.7654
439.706
-28.0536
41.0737
38.9109
16.7993
40.2842
25.0664
-33.6629
8.87415
-14.1064
157.823
-19.2625
-42.0604
-2.03905
21.662
-26.5278
54.3422
18.8417
28.2324
46.7799
-7.68924
20.7961
2.0267
46.5621
-18.7933
31.5285
147.305
-26.5618
-8.32893
-31.3611
15.4025
106.035
12.5915
-1.94604
-26.8746
50.7378
33.8228
6.47728
25.9904
-24.219
18.7615
-3.44119
26.8566
26.0602
-26.56
-15.9177
-8.1954
-13.1379
-20.8476
-34.5641
15.5124
-7.30206
8.67242
-29.0774
19.8963
63.5073
11.9103
34.0983
54.0794
20.4612
9.38424
46.8148
15.3057
2.24846
-2.48747
2.47024
28.2466
-0.112058
24.2409
11.8705
1.5832
14.7488
-2.75182
-30.8206
9.31144
-11.123
-23.9068
-1.69274
481.264
3.45854
25.9063
-10.1161
-54.3721
-17.6993
-25.8269
6.85297
-36.3944
-13.6455
7.69724
11.1724
-51.765
61.9337
12.0995
29.7385
-57.9522
1.89494
-31.5522
32.4788
-0.17672
-26.56
23.7883
10.6777
-21.5399
25.2268
5.67954
97.0358
1.36921
23.9183
21.5436
32.5627
-17.0316
-13.9453
-37.7722
-2.11776
2.87038
41.2237
38.5198
-5.68109
38.5398
-7.97724
62.7094
9.17735
63.8996
13.2711
27.7405
65.3027
59.6395
57.3503
49.6386
20.7191
22.7825
-11.0945
4.88614
-4.75714
-28.3392
12.3195
60.0597
38.3364
10.9979
26.2578
-22.1819
11.8641
52.2971
21.3042
61.2696
945.478
14.8914
5.67954
14.5769
8.86548
26.0811
33.2887
-35.7722
-4.57494
-35.8981
1.63037
6.61851
39.3497
10.4088
-16.9255
56.8823
0.101018
16.6736
17.0479
-56.5925
18.4511
-25.7389
-38.9454
8.72704
17.0676
-35.6792
-27.4022
3.88618
7.58583
17.7217
-24.219
-5.60133
0.619682
1.55094
9.74066
18.7525
34.5691
-7.25837
15.9869
43.6249
22.921
22.9813
58.9658
27.8775
-35.7892
39.7962
-0.987924
13.52
-17.0995
-5.07638
-9.56646
7.07911
-13.7334
37.5333
-19.8427
-39.2452
13.7646
317.648
22.5903
-8.49219
-19.0174
-2.71008
200.453
86.0141
14.622
39.0658
20.5621
55.8914
66.7206
24.975
0.912877
41.3338
-15.5196
15.2863
40.4934
-1.00901
11.0162
10.4454
49.7523
29.9031
56.9125
-26.093
5.64307
6.24188
12.9417
24.0397
23.1783
265.543
312.402
-8.42146
260.394
3.80547
8.95467
35.1024
26.0811
16.4221
20.5474
-5.78718
49.773
-30.2759
42.2258
14.157
-16.9255
90.6155
28.2324
-31.4031
61.7724
78.5178
20.7961
7.64889
48.3951
40.4837
-0.324906
-22.5129
-21.9908
-3.33813
19.9714
-12.0315
18.9416
16.7946
-23.654
-8.13391
19.5957
-31.7152
1.89494
13.7381
43.793
15.9414
35.5061
12.4193
13.9824
-16.8093
14.5769
46.3468
40.7849
13.0512
25.2917
38.1849
-23.4767
20.5953
13.52
-18.9736
-6.45312
-24.7541
25.1038
-1.52729
32.1812
64.7073
22.683
6.79835
8.51508
-0.718466
22.2778
-3.38306
7.34274
13.1324
3.71124
19.0538
15.3669
-9.98373
17.4628
296.11
-22.9122
-5.93197
-14.8569
-39.4674
-35.7722
-4.57494
11.0007
-0.877755
31.0235
13.0596
-25.5766
26.3379
-42.6475
20.5429
-5.81518
0.181324
-28.4815
29.6955
14.9399
16.0339
-23.9529
25.5993
18.8787
91.9188
27.092
42.857
13.1393
-7.18933
47.4713
46.6749
34.4227
35.0326
-6.1889
37.3802
12.1084
11.3017
53.9323
29.4802
3.59235
29.5405
19.6695
41.933
-27.3559
5.69248
40.7333
49.6119
-26.2564
1.35222
14.7596
14.1616
-9.76155
28.8519
0.51988
4.09491
20.9368
49.7147
-16.6724
-23.4552
29.1298
50.6137
-13.2834
-11.5353
87.8374
29.1073
34.7717
7.43737
0.6603
-3.64711
9.82639
-24.5558
48.907
16.4961
44.688
9.31768
59.6395
-13.8642
25.912
-7.52042
-31.4491
2.961
10.7174
22.4168
-29.2762
21.8511
286.87
39.445
72.8421
7.31954
1.55094
12.5518
30.9339
79.5748
13.1758
38.9397
44.4727
24.2071
55.7775
68.3952
21.3183
637.938
-11.1741
7.00008
15.8787
6.97442
15.3393
20.9368
40.3444
13.3127
-6.32011
-36.5737
14.1373
57.3776
65.3814
-5.25712
22.4519
54.6611
38.4222
9.74473
-13.7319
2.47024
9.37778
44.6678
52.1232
33.6211
20.4927
482.261
33.7494
46.6867
-2.70088
5.33134
24.1192
10.3666
59.1345
30.6454
7.30329
84.5143
-1.89822
44.1449
7.99429
17.0676
28.039
-33.0244
8.73268
13.2565
15.0821
-22.3449
41.2503
7.8032
-9.69345
8.18574
38.7808
5.05549
-2.79926
26.1358
27.1009
-16.8093
42.5987
39.1996
46.4071
37.414
-8.44149
-10.5408
-10.4893
-0.391214
15.3393
30.3071
79.6998
174.482
-17.5645
-36.5737
1.1556
29.7741
0.665871
4.11321
155.279
20.4612
39.6685
45.352
-6.2356
173.01
-16.8591
-9.79377
24.0531
22.1381
7.6319
7.37428
9.99644
29.0416
2.46451
25.5385
-5.66645
13.832
-6.57299
11.1059
37.7153
24.0616
9.35303
16.6353
5.08946
37.1465
40.9381
73.203
-5.6382
-2.41819
-14.2831
3.52712
-20.3812
5.97689
5.84176
42.992
-12.5033
54.8892
-5.1444
-14.2899
11.25
622.489
25.9335
26.7482
-39.2856
-18.669
25.144
324.797
36.0367
39.2514
241.483
866.111
14.2151
27.8733
-39.04
22.5849
75.6875
0.300005
3.58315
-6.44901
1.5832
-11.4881
-21.4925
55.3864
-31.918
3.84915
7.61768
31.7873
27.918
7.64889
-19.1112
12.8289
13.0658
16.536
-19.0656
-11.2686
10.4117
24.7729
23.7196
19.8276
-21.1417
7.69724
-13.1904
14.3549
43.1931
17.7217
-11.1005
20.9217
-8.75065
24.1861
9.04721
25.0523
18.174
8.44513
11.1432
-11.9435
6.48618
9.42767
46.436
20.1099
14.8367
18.6734
23.4176
47.5552
-11.1741
21.9926
21.5009
22.8903
-22.7217
-12.0753
-0.391214
-43.9303
-30.8628
2.91256
-13.1774
-14.3322
-26.1359
-10.7883
58.0242
-16.6853
-18.588
25.9473
-4.49388
20.5906
-21.9908
4.15814
-19.384
2.961
5.0952
-18.5397
13.0465
-6.25985
0.0895624
-21.6337
14.746
0.306939
198.474
20.2916
28.8005
-6.1889
253.948
-18.6833
5.20654
-4.25299
25.7924
44.0324
-5.55191
19.6268
-13.6403
-11.4773
-10.2013
-32.2503
41.9704
-5.7183
22.8109
17.0608
4.76695
-8.21473
16.6556
-16.2007
31.5906
31.7056
18.7546
2.24846
-1.2779
-30.4085
-40.1822
-30.2759
-30.2288
-27.1147
-7.39481
-2.1508
-25.1989
8.55471
-43.5845
9.17735
52.6552
0.152629
3.37763
14.9399
42.3578
63.3933
1.84991
9.86835
28.521
64.949
-7.34637
6.03224
49.8637
5.39398
15.2919
60.9967
25.9904
0.02087
-2.19719
19.4301
5.04759
-9.53531
22.2451
-23.3665
180.949
350.391
-3.08783
-5.52118
0.121416
-40.7734
-3.94111
-31.7065
7.20667
-6.36795
-5.9471
-26.2611
-21.9908
6.85297
-28.638
-42.3947
44.3399
-18.6026
35.6968
17.7217
29.7385
-20.4708
86.2279
-35.3003
2.49375
50.4231
-9.69345
40.0449
265.543
104.381
-8.42146
39.2542
-8.1954
37.0657
1.36921
-0.155782
36.5361
-44.2225
-35.7722
21.662
-13.4093
14.7488
51.5311
28.2124
43.9817
20.338
44.1416
-7.97724
19.859
207.237
21.1813
32.5066
-29.1007
43.7099
25.912
8.53767
-5.12417
36.838
-32.6463
6.96927
60.1711
-26.0989
7.58583
-2.89305
-42.9596
11.5513
-6.87658
256.57
-9.69345
4.43761
3.17353
-28.6777
-30.9103
-15.0937
-51.2989
29.912
15.5139
1025.55
-8.59828
-11.1342
13.7646
16.9259
43.205
21.4929
-15.4735
40.2206
17.985
-25.6704
40.0028
19.3471
-1.68278
86.1829
2.91547
-21.9908
-27.701
23.7196
-29.2762
-2.51172
11.334
33.4867
-1.73018
11.2653
15.6122
26.0602
110.405
-17.6934
12.8276
-4.62589
22.4831
-25.1984
1.81517
6.2825
26.3379
31.7873
-17.0596
71.3958
-41.0768
-22.8593
29.6955
-31.9118
9.03971
-21.3605
-59.9943
-13.9511
17.3646
131.595
-4.53527
-1.67309
18.6687
14.3549
33.8228
2.72915
-50.4559
-25.93
30.6047
71.0378
43.793
3.18143
-21.5399
9.26917
-49.4249
21.4787
140.612
20.1991
-30.2759
487.251
-12.08
-30.044
-29.3248
0.121416
9.29853
-62.0372
-3.56681
-20.4621
-0.370499
-9.42298
39.0248
-30.31
-33.7573
14.1599
22.9868
-9.16936
-22.5608
-6.25985
30.0746
49.5808
-39.0485
-12.4988
5.44548
-19.0638
10.0598
25.6623
36.9146
21.5636
28.975
-16.8093
-28.276
-2.70088
-35.8981
-2.11776
3.7424
4.78662
241.696
-27.4507
24.4639
50.7212
7.95232
41.1577
18.5477
20.7961
-22.3362
10.8739
20.3251
1332.41
6.75052
-22.5129
-17.6993
-31.3611
-16.4566
8.72704
-12.0315
-13.6455
-1.67309
-5.69418
-19.9059
-15.6302
-14.8545
31.9487
15.8476
33.4867
-22.3449
3.769
11.8641
133.748
12.5439
21.5636
-5.56486
1.45841
20.1099
187.339
45.9064
40.0589
4.50323
-16.7963
29.4889
17.7527
28.0915
92.8724
-11.6356
-16.3467
-9.02355
17.1887
25.3519
-5.428
4.92428
-8.4627
20.4038
-8.70446
-3.38306
61.5757
29.8315
13.0816
-14.5964
-3.43499
8.43711
28.4854
-26.8503
0.00744462
3.58315
-10.1971
-9.66119
29.7414
30.9814
29.9793
31.0235
1.81517
-6.83597
-20.5137
-3.62672
11.0514
24.5442
-17.2371
25.9473
-13.1711
12.3727
35.2823
-11.2686
32.9005
-31.3611
-7.08626
6.85297
3.9491
-2.51172
-20.4767
76.9263
6.47728
29.7385
120.084
-37.1744
4.36781
37.3046
20.2916
13.8079
31.2845
19.6895
-5.72336
-4.44727
15.8565
0.0573423
55.8063
5.11734
33.5774
31.4146
7.42898
14.0473
25.0664
-19.8596
23.8667
-15.5144
-6.45312
78.3196
8.01614
-3.91312
-21.4415
-4.039
-1.8798
-26.2958
-8.71003
-22.3878
-1.75265
270.322
-2.06705
3.92946
-9.2177
-9.74083
5.33261
25.9063
-10.1161
-15.8252
-8.87231
13.5285
16.2233
295.315
12.5915
-3.82011
-34.8984
21.8511
3.88618
45.0672
7.24974
-7.47539
9.67727
-3.12845
29.4105
8.80363
13.0173
-32.5583
-1.01008
33.2283
35.1627
-48.8907
8.54352
-37.7722
14.7488
-23.3665
22.4831
4.78662
7.43737
-42.4432
-35.5062
-7.0402
56.1502
11.4257
0.152629
-50.9703
59.6395
-0.324906
-4.5808
-20.1167
-10.8344
-0.643292
-23.2759
-46.1428
18.103
-5.48415
0.855082
29.7385
-24.0559
8.11595
-22.8119
473.564
6.92956
42.1783
9.26917
28.975
-9.31299
20.1099
12.9627
10.7999
7.42898
32.5627
7.00008
12.1305
-31.8786
0.401547
-17.3884
-5.85509
-4.13935
446.769
-31.3392
-27.7642
-20.2927
-38.1792
-44.07
1.01882
-23.697
16.5981
-5.77572
11.2075
159.692
19.0538
36.5481
-6.90009
-16.8591
-11.6678
-30.2948
-49.0166
-10.2059
-7.55516
16.9676
13.0467
-16.6853
-5.46957
-60.3406
10.9548
-37.534
12.7878
-45.0017
-17.3056
-15.5196
-7.20252
-42.9536
-23.9528
16.1305
13.9835
37.7807
55.3745
59.7236
74.7859
93.1287
57.5293
38.4302
149.226
62.7082
41.2868
35.1916
-8.58908
15.4334
50.5489
14.036
-1.76796
48.5296
6.46313
-19.3309
36.8663
-22.2946
-25.3293
-8.35151
-17.5851
56.011
-8.70446
-19.0091
-37.6463
54.0571
20.371
6.61851
-24.2618
170.661
3.55515
-43.474
1.82142
54.0173
4.87645
12.7936
-16.8908
-6.45486
-18.3307
-28.8981
-5.69418
-18.0318
-2.51172
391.769
-17.8856
-25.93
-6.87658
31.6824
-9.69345
3.75997
-24.125
23.4832
12.0256
45.8473
32.788
-1.11897
42.6073
58.9822
34.1347
11.0115
21.6579
71.9554
8.01614
29.889
95.9242
19.0627
52.6681
25.539
8.40389
59.1149
25.5185
42.8926
-5.78718
37.2376
8.49258
46.0161
33.6743
0.101018
-7.0402
117.994
29.7921
67.6477
35.7599
-51.9073
30.6325
15.8769
50.7911
43.7156
47.7645
-26.6759
-11.7714
11.5381
-3.82011
1.23642
15.1306
26.3265
36.4623
-9.61685
-7.35238
-39.0485
-5.00252
1.29946
12.5518
-19.6659
78.6096
-28.8101
1.93141
50.1841
18.5849
3.3036
-16.9339
25.2917
-25.5334
-32.9781
-20.5444
-24.859
8.38241
-16.8861
-45.4994
-37.7142
-57.0529
-71.6057
-39.6463
-15.2362
-19.6184
48.72
1.03849
-31.1988
-1.75265
-23.9068
-1.72144
-18.7933
1.12832
-9.69524
338.373
28.609
13.5285
29.3418
-23.2759
-24.1619
-3.03931
18.8787
4.60321
-33.5893
-14.6856
-14.3728
24.1861
-37.8044
38.1708
-47.7769
48.0266
19.6046
23.0102
23.3585
63.7101
20.3813
-20.7967
11.6852
38.8199
-19.9106
-14.8864
-27.5652
18.5445
-6.65533
-15.5828
42.4885
669.123
16.1481
46.6407
15.6584
5.45721
27.2842
5.33134
24.1192
10.3666
77.768
41.3309
-27.2329
-15.2693
-19.5767
17.925
-6.10317
190.146
21.7331
-27.0213
-48.1592
38.1288
-19.7303
2.48619
-19.7019
48.8301
-22.9278
6.96924
5.91594
-20.4648
21.0248
-6.35826
21.4798
47.151
9.45989
-10.3893
16.8875
5.92914
42.9268
40.9063
216.207
23.7883
-25.2881
-15.0937
-17.8767
11.3017
18.5849
15.9214
11.948
-8.61524
1.94435
20.1185
62.7303
26.6385
14.4707
-20.8476
-26.4019
-13.4093
-9.61403
35.6015
-36.821
-14.8915
-9.44213
18.5477
-42.9222
-9.2177
-60.3406
-41.2821
4.78953
-33.2352
88.4911
8.72704
-30.7722
-21.1417
13.9835
-0.228215
34.0326
21.6898
29.9031
-10.1635
-14.3728
16.6899
-7.81939
12.5439
-6.1889
-29.0362
27.0728
-29.7472
23.4832
23.0102
55.7171
-26.3927
16.4221
59.9028
23.4176
-42.3484
32.8664
30.4259
-11.2953
15.4077
5.38931
-6.45312
4.79539
52.2302
42.2258
46.8459
51.6383
89.8963
70.0007
39.4564
46.9731
-7.0402
69.1475
-2.65847
13.7659
-5.01007
-14.0797
-1.7697
-17.3936
82.7526
-33.5833
-12.4096
-2.51172
-26.0989
10.9979
-5.47831
-22.1819
20.438
-15.3157
2.56355
41.1283
-19.4398
-28.0536
-0.415659
-13.2742
38.9109
-14.0637
-4.91864
-56.1517
-43.5997
2.76021
-35.8401
400.219
-3.22825
-1.97016
-10.8976
19.7297
-35.4131
304.618
8.65186
7.28531
-1.50899
245.234
-16.9035
73.4847
30.9259
30.3595
-13.7319
-12.5223
-9.36289
-32.2826
-24.6726
1.63037
3.68924
0.6603
60.0915
-38.8993
-0.0718019
-50.7928
-3.56681
35.3177
46.799
43.2079
-24.8019
-2.40109
8.84334
11.9532
36.6545
22.2451
14.1148
40.3939
28.212
39.8114
99.2537
30.1664
29.6955
-20.6674
12.7878
-11.9901
5.29729
22.4646
21.6561
-3.25011
11.6544
-11.7714
0.865055
-35.8355
0.299383
51.6264
-7.57822
23.1793
-27.0301
40.3133
19.501
11.8583
29.7375
26.6073
11.2562
15.8284
-8.37596
36.1286
52.906
30.7663
32.3516
29.9769
55.9885
7.31432
357.08
16.9768
13.1777
40.2867
11.3459
-6.61813
-5.89893
-10.2063
-54.8289
-23.2732
-40.6629
28.7584
-23.4785
-18.5494
26.8491
77.7496
9.4747
-24.8019
22.7825
-18.5908
-5.21216
-2.88308
-7.72448
50.8992
-0.798984
33.6512
51.2903
14.1994
10.3282
274.858
1.55672
38.2416
38.1708
23.4377
65.4911
81.4488
12.9535
27.2842
14.7017
29.7414
8.49258
34.3935
-1.77305
28.2324
-5.16614
3.90076
1.50357
55.9324
20.5621
31.5285
-6.36795
-11.2686
-5.12417
12.4752
-21.4019
23.8359
18.8787
63.8078
47.7067
7.64015
103.095
9.05298
13.8788
19.3546
22.2412
32.2215
43.4739
-26.1267
173.06
21.3081
-16.8073
32.7904
10.4088
-21.8285
-63.6172
-29.8636
-31.4031
-69.5334
-22.3362
-43.474
-4.03772
-31.9118
814.888
-25.1086
-30.31
6.53508
9.4747
16.3396
35.901
-14.8426
22.8988
32.0601
58.0241
79.9472
63.8078
57.0771
60.114
43.4105
43.7232
46.5285
40.0449
40.6628
40.3043
102.972
43.1609
32.3805
30.4172
-6.71501
45.4701
210.765
22.4806
35.3738
-18.9226
-23.3555
4.18898
52.423
46.3162
4.16332
9.47644
47.3975
-15.4097
-1.03313
18.1504
8.75536
41.2815
16.1238
-26.2663
60.0519
28.3296
40.0815
-15.2637
8.79837
8.44721
6.52234
-2.41499
18.1168
18.7445
-10.4723
-7.38604
-12.4723
-23.6695
-21.4925
58.0903
-5.68109
15.6528
22.6102
-14.5365
33.6614
26.4182
-19.1112
31.5695
89.6246
1.12832
-20.9396
-0.0241563
29.1524
-6.99824
-3.33813
-17.6537
2.58288
284.22
3.88618
41.319
38.3364
27.8645
-5.31526
33.4101
38.7808
-2.79926
39.2542
31.16
15.8565
-3.69079
282.568
33.2283
83.8884
42.1583
43.8071
3.25195
34.6193
1.8546
36.0088
12.5966
-17.0995
-34.5641
5.23098
-10.7245
82.781
38.5286
-11.5353
25.3592
48.72
29.1495
26.178
11.9047
13.2399
-10.7883
56.1502
16.6736
15.1452
-11.6149
25.9473
5.56955
50.2692
23.6171
33.4083
13.0943
21.6561
15.4025
46.2084
11.6544
-6.35826
-23.4978
-2.10228
31.0117
43.0216
9.05298
53.2342
0.613909
12.8709
-10.882
17.2369
-1.63617
12.2388
17.388
15.4247
27.0182
36.0998
33.725
9.44061
27.6148
8.38241
-30.2288
-3.75387
-5.68109
-4.9619
-26.1359
20.7361
-22.0327
46.7799
11.0514
50.7811
17.0192
-24.7334
24.0733
91.7766
47.98
1.54916
17.908
15.4906
11.6544
29.1979
35.8082
37.4093
21.3235
31.2215
76.9263
25.2179
680.977
-11.8745
18.4233
-7.74382
7.85869
19.111
-13.1066
21.4506
-19.6204
0.521374
46.6959
41.722
12.1141
500.367
33.4997
14.1258
15.9101
13.52
22.3238
25.4101
30.6784
87.1383
95.3006
10.4084
68.3316
-19.8707
14.2368
-42.537
23.1362
17.751
24.9693
7.68755
-3.77229
11.7424
29.9131
-4.91338
43.1931
68.3215
18.8846
16.8875
24.6698
56.9823
17.4805
18.4931
49.096
-28.0992
32.695
-9.13243
9.29728
-21.4944
19.262
21.1072
21.4845
-9.37852
42.87
-33.9151
-13.9852
17.3074
1.82318
-4.70463
30.3866
-15.2254
-4.57905
38.2222
56.7419
35.5112
11.5912
13.4405
70.3295
45.1718
19.6483
38.5001
74.7517
17.5325
32.2242
65.3238
-5.78718
16.0398
22.1979
27.8673
10.3666
44.9719
14.157
-23.7026
-1.77305
28.2324
-5.16614
33.6614
285.011
10.8739
50.3102
28.0583
59.6395
36.7356
42.7786
8.40914
-6.06121
10.7174
11.5381
6.03224
-11.9805
10.2354
-18.9689
-17.6656
94.3938
3.43078
103.834
11.9339
57.5293
61.743
51.7747
34.5972
40.7246
316.273
63.651
51.5286
264.947
26.992
41.2997
58.9822
26.2175
29.8201
25.4101
48.72
23.5273
29.9262
-18.0804
35.7083
39.4768
-10.5003
1.11836
1.08966
0.64744
-23.4785
68.0728
39.5467
-5.12417
-2.40106
5.82317
16.7946
-0.63765
13.2565
52.5634
163.899
31.6126
-7.35238
9.3912
65.4156
26.9264
33.1586
31.2924
2.82293
11.1432
-2.5732
57.086
15.0499
27.6953
61.3393
18.5849
39.2881
40.2842
45.6811
2.62916
-3.67785
-7.99245
10.2565
-3.7676
-4.57905
-19.1319
53.2148
4.26801
9.71711
-10.9223
22.683
46.0248
-17.1575
18.497
2.87038
39.3497
49.7642
-21.8285
-9.26931
326.209
-12.6624
28.0392
-5.67485
24.0322
-18.7648
225.929
13.6165
0.410007
48.0824
83.806
-5.42123
3.67615
32.5679
699.165
58.1856
24.1163
31.88
28.4179
34.3529
29.8083
342.631
40.6548
55.6553
43.9394
37.4083
25.3572
31.3543
-13.2742
27.6665
24.2956
17.5702
-19.8596
7.00008
-24.5958
25.1038
-23.843
-15.0886
-20.2679
-9.04827
37.5333
-1.10202
16.5757
22.2451
20.5558
13.2195
30.1065
61.7724
-0.192979
-20.9852
18.4511
-7.54891
25.9063
-9.69524
19.7821
9.78034
36.838
-15.7797
29.4581
-0.0719779
25.0717
60.8252
52.2273
26.3808
39.3763
62.1511
188.026
59.7934
-0.925197
54.2467
4.92306
251.989
20.6721
40.8138
25.7924
22.4806
29.7516
-33.9151
-8.36301
2.31492
37.4304
30.9026
10.7089
-22.0736
-21.7847
-14.8864
-23.817
36.4482
20.6667
14.2497
2.11319
-11.2738
26.3187
15.2111
1697.63
8.79837
41.898
19.5242
21.5657
14.0186
3.20721
13.1223
29.4224
94.0269
7.1554
17.6386
-1.76384
2.52024
28.1703
38.4126
-14.8911
-17.8625
10.9677
-4.58415
-17.3476
65.5205
11.0514
35.7886
-14.8399
18.3702
42.8139
7.44362
18.4158
13.0943
40.3968
-10.7464
34.1432
10.4573
16.3396
33.9342
28.039
28.8198
43.2416
46.0042
18.6587
51.2903
-2.66721
55.3058
24.0455
-18.1268
21.3042
-2.44077
-34.6584
-0.101166
-41.9286
15.8565
25.8213
31.3543
14.548
9.30305
-12.1896
-44.2225
-17.3628
8.38241
394.471
16.3311
-18.0365
-5.51609
-3.20231
1.67793
-26.6541
-15.5828
47.1737
242.744
-13.9453
-41.5203
4.74444
31.8534
12.2829
6.07826
43.0317
15.1739
103.226
38.6096
-5.9471
13.0943
13.6165
6.0322
76.1934
60.1711
3.88618
40.9829
7.64015
48.7466
22.7957
27.7879
47.5411
14.4179
18.174
52.3727
14.2934
-3.69079
55.7171
5.46642
50.1553
47.7805
2.62916
0.0702841
-18.7601
5.10035
-9.60322
34.4741
-10.7245
20.5186
2.22085
-10.9223
49.7147
5.8164
-0.697913
-21.5812
-0.855246
4.90373
4.11321
39.0869
14.839
24.3768
7.45937
-42.7074
20.9279
-2.48747
26.8331
18.7481
-11.6678
42.7528
20.5027
-11.5353
65.5866
10.4088
7.59728
45.099
-16.4105
29.9133
2.0267
-4.11863
37.1917
24.3102
69.0098
40.4837
-16.8908
33.0899
1.08693
13.3194
-3.82011
-59.2613
34.9696
22.6268
44.7311
41.8491
61.6675
1.55094
47.5411
3.18143
51.5487
28.0098
8.67119
38.3453
8.54352
308.93
-2.11776
30.9814
43.0978
-9.42923
61.9452
30.1065
84.789
26.1651
9.17735
329.465
59.6805
22.4361
-5.9471
-18.7648
-0.832665
-14.5825
-2.6612
-15.5195
-16.9386
-33.0244
-0.63765
20.7528
19.5957
40.9829
-9.22644
33.7541
19.0476
6.24188
50.4231
-4.07126
50.0252
50.0331
37.3802
-23.1879
9.42767
-13.5341
40.7246
16.7108
-9.81486
28.0437
-0.945222
-12.3634
8.87415
45.8637
37.4619
-35.8401
-8.32719
-24.7541
23.2297
-6.97638
67.8132
157.744
6.61123
18.9349
33.0353
-12.2108
362.714
68.622
4.11321
275.219
29.8315
29.999
28.4241
25.3037
39.7298
26.8331
9.37778
1.45063
31.5494
31.5084
3.76433
1.04725
-24.6537
2.87038
50.594
79.7493
-3.80703
-3.64711
35.7287
22.417
-7.68924
11.4257
-50.9703
35.3177
13.0658
33.4026
-6.36795
-14.4945
2.28407
1.23077
-6.14919
-11.0434
8.20508
19.9771
9.51422
0.619682
37.3046
26.9264
10.6698
33.632
12.4193
43.9675
-13.0611
40.8138
41.0737
42.659
90.884
30.6886
0.755094
7.56655
7.00008
-15.2834
50.3561
12.2407
84.3272
1.03849
-11.3033
11.9047
7.59728
14.7996
3.90076
-13.489
27.8214
-7.54891
42.7729
-0.324906
-3.77229
10.4117
8.84334
-14.2837
43.2416
39.445
23.3439
67.2199
-7.35238
13.1393
44.8009
7.33128
-0.826812
27.8673
20.609
-1.93296
13.2195
20.7361
94.1594
67.3946
14.7029
-3.80078
29.6544
3.00238
5.59804
14.1599
19.9714
27.584
15.1935
-3.82011
-10.5356
-7.35822
53.3289
7.24974
5.76609
43.1244
46.6749
9.04721
23.1783
289.914
21.5636
43.0024
61.4285
38.8505
18.5849
59.9028
8.42511
8.25136
35.1111
51.4859
20.5953
127.838
-3.91312
18.4498
78.705
59.1345
7.43737
-3.08783
13.2195
31.9805
-10.7883
33.6614
125.744
-11.0918
-17.2371
12.8289
-1.92671
42.7729
25.912
44.1449
21.1128
22.8988
34.8201
-2.40106
30.186
-11.3164
-8.66151
44.3399
-3.61008
28.9661
-1.73018
31.88
26.5439
4.36781
20.438
36.9067
-23.0555
44.8764
-15.6917
68.3304
31.9165
1.36921
27.9552
31.4146
23.4176
-9.53531
8.54352
33.4895
4.74444
23.5273
15.6528
9.47135
18.8621
-3.29207
37.4095
22.6701
3.90076
-26.6074
5.33261
-30.0377
40.8988
10.4986
-33.7573
-27.701
16.2233
-17.6537
15.1935
3.11048
-7.35822
22.5784
25.2179
48.4792
-9.22644
11.2653
118.373
38.101
31.6824
22.1657
26.9264
21.9142
36.9146
8.67119
30.849
7.55361
53.9323
65.4365
55.7775
29.9178
30.9139
23.1924
15.7476
1.94435
21.9926
18.2188
7.26337
5.23098
45.7185
4.26801
43.4503
20.4497
31.0323
1251.63
32.8554
73.0828
-3.80703
30.6454
37.5823
30.1065
-1.41801
73.0168
-15.1855
22.6701
18.8933
14.622
44.688
-9.42298
60.5765
-16.2545
-23.45
35.7116
-22.9278
-11.7714
30.2788
15.4026
-45.2058
2.17345
34.7598
29.9031
55.0384
-2.66721
25.3208
89.3251
33.4158
34.4935
6.23611
64.0807
89.967
6.45807
-20.3768
337.259
-12.1241
6.05438
8.27752
36.0998
26.2287
-11.4779
15.1027
3.50443
275.482
29.1495
-1.21377
5.72322
-14.5365
-9.2177
3.37763
33.4436
16.8139
31.5285
12.3727
37.1564
1.84991
12.2858
17.3646
79.1208
-8.13956
10.4573
14.4655
0.200972
18.6687
-8.66151
10.6067
28.2549
30.0059
-22.1819
15.6122
53.1633
340.505
38.7887
44.8764
18.0415
75.8266
50.6571
57.6804
3.59235
39.8479
22.4806
67.2329
-13.3004
-38.3481
3.25195
-17.8545
-16.8861
21.9669
-35.8401
-58.4873
-46.3318
-28.2071
-25.8901
85.3802
-21.8426
2.5674
-1.81479
-34.7291
-11.5211
-30.466
166.599
24.5442
-11.0918
22.4361
20.2841
16.1208
25.912
191.131
23.5302
29.3418
17.9535
11.1724
17.5754
31.2215
33.8712
71.3041
28.9661
50.3533
721.536
34.3529
35.2841
40.0449
-2.79926
26.1358
4.92306
36.4712
59.4653
24.2071
55.7775
43.0362
17.7954
34.4368
-23.6078
34.7804
7.2054
18.497
31.8534
6.66069
-23.7026
63.8193
-3.29207
20.5429
1.68109
22.6701
-24.7334
27.8214
-20.6674
-17.1915
27.2783
371.563
23.7196
13.0465
54.4375
185.676
3.769
17.1735
236.752
27.9343
9.04721
35.0326
-9.93704
31.758
6.79713
12.6136
22.333
37.0368
14.0473
21.3698
20.1185
15.8787
11.6459
-2.39591
18.5078
270.862
35.6015
24.304
-7.39525
26.3583
22.9449
50.528
11.0514
32.0404
5.77483
-2.24457
46.5621
-3.80078
54.0173
36.7356
-13.4434
4.78953
-5.21219
35.8082
-13.1904
761.009
41.319
15.1364
22.5097
-12.8115
-6.87658
1.55094
186.84
30.9339
33.632
6.79713
55.2119
-5.56486
164.413
-2.02985
11.1771
40.2842
268.695
0.755094
13.1887
21.5009
36.0088
18.2188
18.5078
-0.830923
-5.10232
60.3169
19.0627
66.5813
18.9349
19.9168
-27.2034
10.3892
6.7778
35.3963
-3.08226
13.4835
1.83718
15.3886
31.5683
35.3636
5.68148
16.9681
13.9966
-28.3877
-34.5692
31.0435
16.7948
-5.44088
-22.3362
-22.8593
7.20667
12.7878
-0.745748
-33.2352
-10.0136
-9.89733
-27.91
-20.6867
-39.5836
17.166
46.0042
45.9355
16.2365
39.038
48.549
9.04721
25.0523
45.9265
33.632
-25.062
7.55361
40.8138
36.9765
52.0293
47.7805
158.125
8.25136
9.20535
1.04725
130.894
33.4895
41.2237
38.5198
254.814
-1.21377
-1.77305
-3.62672
-3.29207
43.0317
30.1664
-20.4621
33.4436
6.75052
678.087
8.53767
2.28407
29.3418
1.08693
-23.0158
-22.2878
20.7528
37.5709
23.3439
55.9755
-5.47831
-1.56713
34.3529
24.1861
18.4175
15.682
20.0401
38.7887
-30.6842
43.1609
35.1916
33.2283
22.333
31.6941
8.54352
22.2451
4.74444
-4.58371
-15.0514
4.40843
-37.3803
11.3658
-1.41801
46.7799
-13.3114
18.922
-7.34364
-20.9852
25.9473
35.2766
8.62458
-0.324906
17.908
13.6165
48.0824
10.4573
28.312
28.039
3.88618
42.0845
-1.73018
372.96
9.99001
42.9268
-20.9379
31.2845
21.9221
25.3117
222.315
-3.90391
40.7849
29.9178
49.6546
58.7996
15.0628
342.458
55.2341
21.0163
14.4707
12.8856
1.04314
16.4754
47.5926
11.7643
33.9274
18.0427
0.907628
16.1481
-8.70446
300.216
121.546
16.7131
26.2
24.759
-2.03905
-17.1575
37.2376
-10.2481
170.534
55.3864
13.0596
10.0306
0.101018
-7.37485
39.8114
127.244
2.96373
-14.426
15.64
-15.9822
24.9693
48.917
11.3488
-31.4491
25.5936
4.83506
190.628
17.0676
-20.6867
45.6864
3.11048
25.2179
2.92132
-24.6537
-8.37402
48.72
21.6532
15.6528
16.9676
30.1065
2.33013
43.0317
20.7961
63.8709
428.791
-5.67485
37.1507
21.743
22.1639
-1.89822
38.5227
-18.2426
27.4677
-0.526994
-19.3783
30.1231
58.1856
49.5808
24.1163
22.6327
46.8725
26.5439
8.11595
39.1787
-13.4416
56.9115
20.0401
12.5518
14.0673
5.52103
3.04899
4.61212
1.93141
23.9472
38.8505
39.1996
40.7849
29.0398
36.3108
34.6193
28.0915
18.5078
-15.1575
417.09
-2.75182
44.9719
38.5198
5.5633
30.1065
-5.694
-7.68924
18.922
18.8933
12.748
29.6955
-1.92671
39.0248
7.17136
-24.387
4.78953
17.3646
17.9535
1082.68
-16.6656
29.9131
-1.16525
34.9696
43.2416
71.3041
102.055
112.197
26.2578
11.5513
57.9949
53.3378
28.1683
61.4285
54.1921
7.48808
-3.9816
-37.6633
4.18898
-16.9175
-2.40955
-39.2493
-33.1874
11.0483
-30.4022
-6.65533
-17.4568
5.00722
13.1705
0.194201
2.89289
1.1556
22.2778
17.2317
-45.1426
14.7488
32.8554
48.72
-3.80703
37.5823
26.3583
-12.6624
9.17735
15.1739
-11.6149
31.5695
-3.80078
7.17136
-5.64635
17.908
7.90627
27.4677
2.961
29.4581
-8.66151
13.2565
27.092
-5.47831
3.769
60.2771
4.36781
5.29907
44.4109
25.3117
69.2393
-15.6917
77.7007
7.55361
46.436
48.6584
-25.4818
-9.30005
27.6148
163.93
11.2249
15.3941
33.2113
8.53941
10.8532
-10.7245
20.5186
-1.52729
70.3295
-3.55393
9.12663
34.7295
7.49053
-7.55516
10.0306
46.9731
-14.5365
65.5205
-9.56331
20.7961
5.77483
39.0658
245.45
40.8988
14.2468
18.4158
4.78953
-10.1575
-6.25985
11.3824
35.6968
10.9979
54.3688
39.6623
2.49375
71.0378
54.0248
51.2893
53.7733
46.2849
33.632
33.0341
-19.8596
-5.55191
30.8712
37.8829
6.97442
-5.85509
12.2875
-2.26528
34.4741
-44.4577
17.1887
-7.30206
-6.32011
17.7742
-8.35151
1.1556
39.1444
9.07947
17.8629
22.4831
-4.9619
9.29853
-3.94111
-7.31494
-3.5955
-30.3556
57.8065
-5.67485
40.8988
57.3503
31.0265
-27.0241
-9.89733
22.2423
5.64307
-10.9375
12.7953
23.1783
5.05549
12.1933
29.2859
15.8565
-16.8093
40.8138
20.1099
372.783
38.9109
6.37729
10.7482
14.9731
43.5051
10.7226
12.8856
18.4498
42.8598
32.8554
14.9868
1.03849
29.9262
28.7713
-35.5062
21.0708
24.2911
9.17735
28.2923
-16.714
4.87645
44.1449
-5.12417
32.2691
-23.2759
-2.40106
62.0452
33.0955
50.7378
18.8302
3.89202
31.88
11.8641
48.549
42.5289
27.5443
-14.0437
6.79713
-12.2545
48.3101
192.873
22.4215
23.2439
9.44061
38.3675
30.3866
21.9669
-2.70499
123.297
49.4666
-1.35419
46.7556
22.8109
68.4554
16.1687
-17.833
4.76695
31.1407
1.83718
6.01831
24.676
44.0444
28.4854
12.5051
15.5887
-24.7863
-19.0504
24.0122
-1.73843
-15.1575
29.1582
-2.16493
25.9932
10.3666
43.0978
16.031
-3.80703
-5.52118
-3.29207
50.528
-1.69274
22.6414
-13.489
37.1917
33.4026
12.7936
21.6561
19.2387
-25.15
-15.5195
29.3474
5.76025
41.319
79.5659
10.9979
-9.22644
9.3912
-5.31526
22.3121
43.793
21.9142
1.30736
12.1933
31.758
-4.44727
31.4435
7.34048
38.9109
56.1547
4.45169
26.2175
21.9669
-15.2254
2.91721
49.773
27.2332
-19.5762
60.6304
0.101018
37.6027
-25.7809
-13.3114
17.0479
-9.2177
-11.6149
-9.65992
-13.1711
9.03971
-6.36795
-18.7648
4.78953
13.6165
2.28407
8.58319
13.3194
1.80209
-40.5206
-6.25985
-27.9729
35.6968
40.2105
20.3682
3.769
16.6899
368.006
33.1586
37.3802
-4.44727
41.2868
57.6804
18.2358
3.59235
29.9178
34.4368
-2.99304
-14.9222
12.6223
24.3434
-7.09472
18.2188
26.004
10.4135
1.48285
45.7185
-29.4652
20.5186
18.4498
42.8598
27.2332
33.7275
16.031
0.6603
6.07826
54.2761
5.42922
25.9473
9.31768
82.1283
19.869
33.4083
-1.89822
-5.12417
26.6469
6.85297
17.9535
6.96927
47.0526
1242.43
8.20508
-8.13391
17.0046
32.8857
33.6512
47.5422
-13.9116
42.1874
-10.0004
149.608
-4.86189
-16.2527
-38.9851
7.5081
-4.62782
6.14357
41.6616
27.0182
54.8404
165.788
4.18898
4.16332
-1.16992
-52.3677
-10.6986
24.1667
59.0851
35.8015
16.1687
47.7593
55.3667
36.7629
11.0334
21.2806
20.6286
20.5778
43.4996
-24.5278
12.2917
-11.5353
44.7339
82.4532
25.4014
1.81517
13.7788
5.72322
65.5205
5.42922
13.2998
5.77483
37.1917
18.688
40.8988
17.9949
35.2823
14.9684
26.735
-5.21219
57.4528
6.70913
16.7946
-7.35822
28.2006
45.8327
67.2199
58.1169
5.29907
17.5561
35.0406
6.79713
55.2119
29.4802
3.59235
20.1702
-11.3117
-6.56742
40.0589
2.62916
20.685
-21.1109
-6.61012
-11.2639
22.8903
12.8856
12.2875
12.9535
48.72
5.5633
463.016
4.20419
-2.06705
7.67759
-5.9927
31.5695
59.6395
-12.9272
9.98246
-25.324
22.5932
-6.06121
-6.14922
15.2863
-5.4723
29.249
37.7807
14.1935
42.2561
9.28838
0.957903
-26.5543
28.8713
-2.12162
-10.882
9.74066
-31.8473
23.3247
57.6804
35.1024
5.17767
42.1583
36.3108
0.755094
5.69248
14.4963
15.8787
3.22629
-33.9661
36.6504
-15.3837
38.2222
8.01614
28.0149
51.5888
15.1867
16.1687
-4.71457
51.6186
12.4
36.2731
32.2242
35.6212
34.0463
66.5332
-13.2834
-15.8193
12.8276
552.606
31.8534
695.939
1.97508
20.7361
-31.7065
-15.363
24.0733
25.9063
12.3727
16.8424
-1.37604
14.3492
72.3014
43.3045
20.5427
-16.1578
31.2215
-7.35822
-16.777
46.6051
9.51422
-5.60133
27.9343
30.6745
-4.31484
30.9339
46.7505
-13.8176
28.1683
20.1099
10.7999
22.4215
30.9139
-19.8596
-3.67785
25.7407
20.5953
41.631
-4.26998
-5.85509
-6.45312
10.8532
130.051
-35.0874
3.65203
22.8109
51.5888
3.94233
38.6575
12.152
6.64102
25.5185
1.70908
19.7879
33.4423
24.1192
158.418
28.1053
14.157
11.1855
-10.5841
15.0935
0.45606
43.0317
43.2848
-22.3362
-9.74083
5.56955
25.4912
39.0305
28.0868
31.0265
2.28407
25.5936
13.2565
39.445
42.857
163.188
339.227
34.0401
41.0527
9.04721
58.7855
6.92956
-4.67333
46.7505
31.16
7.55361
12.7028
25.7321
18.5849
31.4146
48.6584
21.5436
448.605
-29.23
3.81842
-9.86651
12.1305
56.2025
41.631
10.7226
-28.5022
28.8519
-30.0812
7.84305
283.306
79.6998
77.0309
8.67242
-8.4627
14.1373
33.0147
54.0794
20.5778
4.79539
25.9932
-6.49995
-11.3033
-18.0804
-11.1434
13.2399
37.9374
35.7886
22.6414
-0.370499
27.8214
13.0658
76.5061
27.3652
20.2898
46.019
28.521
34.964
-17.6537
10.7174
-31.9311
17.5754
16.2289
7.63431
15.0821
17.7217
35.3607
-9.22644
50.6207
17.1735
-6.87658
80.4081
18.4175
-6.80679
25.6623
63.1515
35.5061
21.4787
845.261
68.9248
44.4727
27.2842
-2.16493
-17.1103
19.737
33.7275
21.6532
1.81517
6.2825
48.8267
56.3434
3.55515
15.1452
-20.9852
82.4063
14.6619
36.7356
-24.387
-7.08626
29.3418
6.70913
18.2137
11.4454
-4.91338
33.8712
57.8495
39.4993
35.9142
32.4788
27.7879
36.2967
186.84
37.3802
-11.9435
318.649
35.1024
261.542
-30.2759
16.6229
264.238
17.9051
24.304
30.6454
-18.6396
41.1577
5.42922
17.0192
16.4961
-0.0526481
-2.19897
10.4117
-18.2426
4.15814
-10.1575
10.7174
39.2834
46.214
31.6126
-13.9116
-0.317351
68.2267
-22.8119
225.577
12.5518
-38.4065
38.6562
87.071
-29.9277
1.36921
52.9664
47.7214
75.6662
0.755094
-6.11838
-4.73606
54.1829
-2.11776
4.74444
28.1053
-3.80703
24.4843
-11.4374
13.2711
25.9473
40.8988
4.87645
10.9195
204.249
25.4043
15.4906
13.5285
-12.0315
5.55022
-4.91338
25.5993
0.138049
45.0672
42.0845
22.2423
-31.7152
43.1244
0.306939
30.6745
10.6698
38.7887
1.17493
9.20535
23.536
18.4498
50.3561
62.8405
52.4681
5.72366
278.24
24.0861
25.4213
-17.3476
58.8401
8.61462
-13.9029
-33.1667
-8.72289
79.5952
-11.575
3.93942
563.133
-13.5575
-23.0158
-54.198
-27.701
8.63427
-6.63121
-35.8355
-9.07095
-34.5322
61.5977
-12.9746
46.6749
22.1657
53.1633
63.1436
10.6777
61.743
3.04899
42.0934
28.1683
6.14357
-33.301
-4.84095
37.9738
-4.75245
1.86588
-40.4574
19.434
-18.6814
0.101457
4.62627
-15.2693
-23.3248
21.6732
-30.466
-10.1547
21.2622
0.612127
-15.9537
-17.3056
-31.7092
-20.2047
-30.7211
6.48725
-13.3467
7.79565
-8.29525
-13.9659
41.1475
36.2978
12.2023
-21.2448
7.17314
43.793
21.9142
3.18143
27.1858
-11.9435
23.3528
28.1683
20.1991
42.5987
93.2588
20.5474
19.4442
-1.80378
-6.11838
-4.73606
-12.7169
3.22629
7.26337
2.91721
-2.26528
40.0963
-16.3467
-13.2146
4.09491
-16.5445
57.211
-16.6724
-10.0682
-18.0748
67.1979
46.6981
35.6212
46.8148
251.438
73.463
-13.111
-0.164984
6.66945
31.8534
-7.55516
64.3785
0.101018
22.6102
31.6661
-12.9658
29.6955
118.014
22.1582
1.54916
-14.4945
-7.08626
29.3418
-12.0315
29.4581
9.5713
-3.82011
-23.654
-17.5042
22.6268
61.9337
21.4698
33.4867
30.1289
5.64307
6.24188
37.1582
898.367
20.048
6.57107
37.3802
-6.32134
12.2917
-17.1575
18.497
65.5866
-7.55516
-4.9619
120.041
-12.6624
5.42922
20.7961
5.77483
-22.8593
33.4026
5.29729
-15.0167
-3.25011
7.90627
25.5936
2.961
1.34707
2.07504
-27.4022
-8.13391
-16.7285
7.58583
42.857
-22.3449
56.2429
-40.9225
21.2344
50.4231
35.0326
22.3876
8.36025
28.1683
-8.00112
33.2887
14.9252
32.788
15.6961
-14.2374
19.7792
7.43737
-6.83597
-7.39525
-27.6549
33.6614
-26.4299
7.67759
-13.489
40.9399
-33.7858
1.12832
1.0414
-3.25011
-16.4566
-43.8907
-8.02326
-14.7916
10.6067
31.9972
30.0746
18.7615
9.67727
6.24188
61.6675
-22.8119
25.6623
20.048
21.5636
33.632
-2.5732
28.975
-7.43892
20.4589
59.5256
29.9178
23.4176
55.0515
-3.67785
18.2445
-4.73606
-16.8861
0.401547
27.5891
5.45721
16.5757
-30.2288
23.4851
37.4756
85.3715
-18.7996
-27.4507
-5.52118
1.99548
-1.41801
14.9207
8.99983
3.45854
18.41
-0.324906
-28.1351
-17.6993
21.0247
23.7196
-19.5278
261.842
-18.5397
11.1724
-42.3947
19.9771
-14.8545
7.58583
7.24974
2.01796
37.5022
9.67727
-8.75065
-15.3157
12.5439
12.5518
27.1858
5.52103
3.04899
51.4638
16.9239
10.7395
16.7108
9.30305
27.1658
25.0664
2.76021
1.8546
2.27561
-24.8847
-24.5958
-28.5022
-23.843
-22.5849
-8.3813
-49.6922
66.6111
14.2741
19.4065
24.7279
-3.91312
-8.32308
-0.243698
37.4756
1.03849
-22.5477
-31.1988
-14.8915
-16.4105
-18.9336
3.92946
-16.714
-11.6149
14.7029
42.7729
17.9949
-30.0092
6.6636
-14.4945
-8.96032
8.72704
10.4573
30.186
-24.4348
-1.16525
14.3549
5.76025
36.4623
42.857
31.536
23.1783
-0.566705
-4.67333
-11.9435
38.3453
52.0582
36.9765
-33.889
25.7924
13.822
-29.23
-13.0482
23.8667
214.53
14.9731
0.401547
1641.16
18.5078
-10.1971
31.6154
36.6036
35.6015
34.7717
43.0446
0.6603
20.7157
20.7361
-3.29207
-9.56331
30.1664
-15.363
-4.03772
3.41752
19.869
-15.3174
-0.0241563
-31.4491
29.3418
411.507
364.916
-22.2878
26.1649
-4.38578
24.1163
31.88
-7.18933
16.6899
4.43761
10.6698
8.80363
-1.97523
-6.32134
28.975
13.1758
147.636
31.3543
-35.7722
-17.6934
5.3785
-1.8798
-8.33184
-18.7996
7.42446
-2.06705
-37.3
-7.34364
-19.1112
-15.2821
-7.54891
-18.7648
4.78953
-6.26549
-36.3944
16.3396
146.378
9.29835
11.9532
18.8787
35.6968
28.9661
12.8719
-9.22644
9.3912
-16.5597
-12.4988
16.6899
9.04721
25.0523
33.1586
-32.4258
8.44513
22.3876
-2.5732
55.2119
33.3175
21.9839
-9.53531
1.04725
-28.4019
1.63037
10.3666
18.7349
16.031
-10.5841
33.8546
-27.6549
25.9473
-24.4155
-4.07875
-0.324906
31.0265
-31.4491
-11.8877
-8.2834
-19.2677
9.5713
-23.654
13.2565
31.9487
53.3289
40.9829
-9.22644
-9.06339
13.7381
39.1787
-20.9379
3.17353
-4.31484
-12.1696
14.8914
-19.4398
-1.81672
78.555
-14.0637
32.5627
-10.4893
-9.30005
23.8667
0.886142
18.7212
-4.26998
-60.203
-25.1938
15.7334
-23.843
1.77797
19.0874
34.0552
40.3444
-3.55393
23.6649
-14.0849
31.0039
10.5259
7.86134
35.3388
31.7056
5.63611
20.5778
9.76644
7.33128
21.611
-9.42923
-1.77305
18.8621
-8.91427
-22.6818
5.80352
-18.588
3.00238
-13.1426
16.0339
19.1507
48.0824
-6.14919
309.422
1326.77
24.4524
25.9904
-7.35238
43.1244
5.05549
29.0599
39.2542
31.16
25.2268
42.5987
-7.65205
46.4071
8.42511
-2.86199
1.64117
-32.69
-32.2503
15.7334
-29.4652
26.1408
64.7073
12.152
27.2557
49.8813
37.2704
22.8539
52.2054
4.14424
12.9535
39.1117
2.91256
-38.6951
-5.52118
32.3152
26.1651
18.5477
27.7405
33.4026
19.869
27.7861
-13.1426
116.602
169.897
14.2054
50.0728
39.5564
1.80209
345.537
-4.38578
-1.73602
43.1931
23.3439
35.3607
9.51422
0.306939
26.8566
14.8158
12.5439
25.6702
33.632
389.863
23.858
29.8293
33.2887
18.6734
12.1732
13.822
5.69248
267.972
4.14968
-8.01811
12.8856
-10.2013
-34.1244
-30.15
-6.44901
-3.99183
78.705
32.8976
33.8342
11.3658
-37.0253
29.9133
50.7811
47.0043
69.0508
76.5061
9.98246
-29.0722
3.8525
27.672
218.739
-14.6988
-25.15
-9.16936
-36.2449
-20.5252
-25.3818
-2.12059
90.0991
-33.4263
71.0378
-30.3082
21.3042
-41.8041
-60.5368
40.1913
-9.44338
5.67954
42.9477
48.6584
55.0515
15.7476
45.0479
-2.37025
32.7453
44.9581
22.8903
35.0854
16.6337
1.04314
10.8532
34.4741
30.3318
45.2996
-7.30206
44.2797
75.9815
8.65186
63.5073
9.20535
-6.44901
-7.78713
1.63037
15.9888
-6.45777
432.85
-18.0804
-11.1434
-11.123
-13.3114
13.2711
14.7029
5.56955
42.7729
8.62458
-28.1351
-25.8269
-0.643292
-27.0241
-21.1417
3.67615
-16.1578
18.103
39.445
-16.0115
44.7311
-18.5968
16.8875
24.6698
36.2269
29.8083
23.1783
8.79572
8.80363
-10.2955
35.5061
140.612
21.9839
35.4515
59.9028
30.9139
-1.11897
30.8712
27.5891
35.3744
-17.2578
58.8369
-12.5986
20.5186
2.22085
45.9666
-7.30206
-19.4386
-0.966438
6.64102
-13.8369
16.6556
-14.3267
39.7205
-26.4019
-0.826812
29.9793
25.4014
15.0935
1.99548
43.0317
22.6701
-31.7065
24.0733
37.1507
38.6096
3.72398
-29.5751
8.72704
19.9771
35.6968
2.72915
35.3607
24.5067
342.975
-16.5597
-3.12845
22.1657
34.4227
35.0326
12.1933
61.743
-8.1954
197.641
-3.90391
31.4146
46.7844
29.0398
43.8071
-2.99304
-18.6704
23.8667
33.7137
49.1273
12.5966
1.64117
-42.0604
30.726
4.26801
279.583
-6.32011
14.7017
33.4895
0.996311
69.3347
10.4088
-30.044
9.47135
43.2249
0.45606
101.128
33.5402
26.4182
-1.72144
14.622
40.9399
52.1432
36.7356
162.719
16.0339
-10.1575
-2.40106
9.5713
-7.56824
-12.4096
1309.33
2.01211
54.4375
32.7142
7.64015
20.6356
2.49375
20.438
60.6596
10.6698
31.758
-28.8101
19.7879
-24.6537
3.50443
14.9868
-35.6662
-18.0804
11.3454
43.2249
39.8114
35.5355
-3.94111
-14.8399
-7.86676
-16.9192
31.5285
-9.39449
29.3418
-25.15
-3.54716
-0.0719779
-21.78
24.4524
34.5883
217.536
24.3837
11.0677
-17.1897
30.6745
31.2845
-6.1889
-17.7918
6.79713
45.8416
42.6879
6.99141
24.2071
18.2961
28.0437
29.0398
45.6811
-7.66125
7.25257
12.2407
33.7275
23.5273
-31.1988
15.0935
50.7212
11.7005
22.6701
5.77483
-2.24457
67.1768
39.0248
113.572
20.2898
3.72398
10.4117
-10.1575
-30.5121
-7.29529
7.42429
-33.0244
40.5918
-1.73602
53.3289
-11.1005
30.0059
11.5513
63.5415
18.4175
146.867
29.4105
53.7812
93.6021
14.2934
47.7156
68.9248
40.7246
53.9034
56.1547
45.9064
11.9995
15.0628
10.7482
-5.78718
38.5286
-11.5353
-11.4881
0.996311
20.609
-28.9466
0.6603
-5.16614
50.528
26.0439
54.5292
28.2636
-4.11863
48.4361
59.6395
19.869
32.2691
40.5862
-2.6612
12.5915
106.75
-33.0244
21.8511
24.5009
69.43
36.4623
-9.22644
9.3912
34.3529
32.5486
55.6474
9.20535
-27.0637
14.7017
39.1117
21.611
19.7792
-5.68109
2.53437
43.2045
43.2249
-1.41801
52.4021
16.6736
11.4257
-5.46957
-24.7334
72.758
38.6096
25.912
-15.0167
3.10484
-15.7797
21.9618
22.6898
14.9206
10.0791
21.8511
30.1231
61.9337
-4.54128
37.3046
10.9213
23.1783
31.2845
22.4157
41.7508
37.9738
-1.10202
67.5766
-33.0399
38.4126
15.1139
-10.7883
131.113
-28.4815
44.688
24.3102
14.1599
-14.4945
14.2054
14.4655
9.29835
-6.78745
18.103
30.1231
33.8228
35.3607
15.1364
50.6207
4.36781
22.3121
4.43761
29.4105
20.048
27.1858
26.1358
-10.0695
28.975
30.0424
231.557
16.5757
-3.99183
36.6036
-0.835576
14.9336
-18.6396
16.988
43.0317
24.5442
1.50357
18.4511
-3.80078
48.4008
-13.1426
25.4043
-14.4945
-6.26549
-17.3936
-11.0434
9.29835
19.8157
1.0266
58.7866
-21.4079
6.5801
-13.7486
-15.3099
9.04721
53.1633
12.5518
6.57107
35.5061
40.8138
21.9839
18.5849
40.7849
39.2881
36.5361
-16.1115
16.9369
1.37788
55.2341
14.9731
13.52
19.7879
14.7017
37.2376
8.49258
69.3347
19.7792
-5.68109
-5.52118
7.95232
58.0242
-18.9336
18.922
3.37763
48.4361
31.8065
39.0248
19.869
11.2202
16.0339
-23.8648
4.15814
4.83506
29.4581
32.0601
20.5427
-21.78
28.249
71.3041
11.3883
33.7541
-9.06339
39.9751
69.1637
9.04721
38.7808
-18.3703
-14.8823
-21.8426
6.31553
-13.9962
4.78662
-20.6736
-48.0654
-50.4988
-16.7452
-22.0327
18.6689
-45.1706
17.985
-32.6435
-14.426
47.4991
38.0877
41.4207
54.023
-3.77229
6.12022
17.2766
-17.6537
-9.89733
3004.06
109.405
33.0955
22.6268
41.319
45.8327
52.2273
3.89202
59.991
64.3379
57.9193
37.8438
32.2295
9.38217
45.8135
18.9786
7.42322
8.49064
17.6386
3.85835
-24.6537
67.2227
17.8629
31.8534
-32.6947
-16.9255
-54.2469
22.6102
-27.6549
-44.825
-37.8518
44.688
-35.6599
42.7729
19.869
-16.8908
-28.9437
-44.4796
-20.2047
-0.643292
-24.8899
-29.7841
-53.6391
6.85861
-3.61008
9.28838
51.2903
-27.0301
42.1874
18.1106
30.7454
18.4931
27.5364
33.1665
90.904
43.0024
21.0469
-31.213
-3.68885
23.3669
15.8578
4.49219
79.8291
23.5785
-12.5519
19.3881
14.0028
28.3023
21.2269
-12.2056
22.5932
-0.527027
-30.2133
13.4178
1.07508
-1.7845
31.6126
-3.60424
-46.5447
11.0677
-14.3031
-6.63228
26.7583
36.0998
25.2326
11.2362
-19.8596
33.8035
27.6148
54.3284
41.631
16.6337
-32.69
-4.13935
56.1259
-3.40135
22.8109
18.9349
26.476
-31.8885
37.6999
117.494
64.5018
-13.9453
5.3785
-6.49995
-24.4218
-33.0729
-50.4988
11.3658
161.098
-32.0521
-5.44088
-54.1953
119.651
-45.0302
29.6544
-40.1011
-24.6878
-45.9388
386.162
-11.7714
0.149897
7.9063
-6.35826
25.2279
14.1935
27.2635
53.1644
17.8245
-2.50416
4.11056
0.370328
4.584
-18.5028
28.0379
-25.2425
17.388
93.1984
22.333
7.05173
178.74
-50.7648
-3.63791
-25.5908
18.497
43.0978
3.68924
-31.1988
61.9656
-27.6549
3.67633
-20.8077
-22.3075
-3.5955
50.2692
40.4837
10.9195
16.8424
19.7821
4.24616
-1.46406
375.9
26.4379
182.493
25.5993
-7.35822
54.4375
385.039
61.5977
22.6327
33.5565
12.7953
40.6548
-2.44077
14.0673
6.79713
32.7231
1.36921
16.7108
-13.563
15.9214
45.6811
-2.99304
13.1887
3.25195
15.8787
12.5966
-13.3514
12.7272
40.0963
-20.0948
12.9535
20.371
-12.1222
239.045
10.0306
-46.7506
58.2774
-12.9658
7.12577
29.6955
-5.67485
37.1507
53.6022
51.6412
-42.0166
15.1935
1.80209
-8.66151
33.0955
48.8153
93.4568
-3.60424
-9.06339
39.9751
-13.4416
21.9142
-23.414
31.758
-25.062
4.61212
46.436
23.858
63.651
38.4102
32.5627
98.2065
3.81842
20.1185
-19.7286
3.72866
43.5051
5.10035
-20.8476
-12.0753
-6.01341
-20.9056
-0.243698
-0.877755
13.1127
-4.58371
-33.7921
4.40843
13.2195
46.9731
-18.2846
-20.8077
-22.8593
18.4511
-9.39449
-21.9908
-19.5278
-4.27513
5.82317
-16.9386
77.5455
12.4808
39.445
27.092
-27.9671
22.5097
69.1637
1.55094
18.1661
18.174
13.0173
-17.5657
30.849
31.9165
44.5619
40.7246
37.3255
102.629
44.9103
19.4958
-11.1741
124.575
1.35222
-17.0995
5.23098
28.8519
26.0719
1.04725
16.6229
132.223
26.178
8.15656
-8.91427
26.1651
7.30329
45.1589
-11.0918
50.3102
24.0322
16.1208
14.6676
-1.89822
10.4117
-8.96032
33.0899
-17.3936
13.3194
-0.0719779
-16.1578
25.5993
50.6893
4.60321
39.1089
-3.72726
1268.57
7.17314
18.1661
3516.7
65.4911
10.5453
28.975
-3.69079
44.5619
41.0737
22.0443
59.9028
36.5361
-1.11897
20.1185
25.249
28.5125
20.0929
3.51524
-30.3763
6.3631
-23.843
1.77797
15.3393
-5.30014
-14.7983
-6.32011
12.4
13.4835
46.5832
11.0909
5.63611
-25.8408
-9.53531
4.79539
-28.4019
-6.49995
17.9051
-23.7026
0.121416
18.6689
-5.44088
22.6414
-17.2371
61.5546
-0.0526481
12.7878
-4.49388
9.04542
-16.8908
-12.0771
7.90627
21.8455
1.08693
21.9618
-11.0434
-1.94604
6.33102
18.8787
5.76609
16.8875
-10.9375
6.24188
59.7934
16.5435
40.0449
18.1661
12.5518
-25.2881
41.1283
3.04899
36.4712
3.80547
1.71828
39.2881
-3.91312
-30.8119
-4.039
6.61851
24.3571
36.6457
-20.6736
13.7788
20.7157
-3.29207
7.30329
28.2923
-26.0843
-28.4815
-5.67485
4.87645
7.17136
14.9684
27.2783
28.609
1.23077
19.8276
5.0952
-7.29529
41.1575
10.6067
5.76025
61.9337
90.8103
63.4717
31.88
-37.1744
9.04721
49.4152
18.1661
20.048
-0.925197
17.7306
-1.81672
22.0731
33.2283
29.8293
44.0324
38.1849
36.3624
-3.67785
-6.11838
55.2341
-5.64167
-28.276
145.35
-26.5278
50.594
10.4088
236.073
2.33013
9.29853
-7.68924
-18.588
-2.24457
37.1917
-3.80078
42.7729
25.4912
-5.9471
-0.0241563
40.3968
70.5712
17.9535
25.7099
18.9416
41.1575
28.8198
42.4659
476.151
43.1931
81.4399
48.4792
41.2503
-7.18933
-1.25438
31.6824
14.6694
88.7706
44.403
36.9146
8.44513
29.8839
35.6646
61.4285
68.8356
1.71828
41.1622
-3.04457
4.63427
19.1422
8.84849
-32.092
-32.69
-6.01341
51.3407
33.6371
34.08
57.211
35.8015
-8.19418
2.78169
2.89289
9.15938
-28.276
-24.6537
-7.73996
32.8976
-16.2063
0.101018
33.8546
-10.7883
20.4217
24.0733
-13.1711
7.16565
16.2233
14.4655
30.186
54.486
43.1931
61.5977
48.8696
18.7615
29.6677
58.8564
-14.6222
31.871
102.035
-3.51024
10.2343
-9.31299
8.95467
5.11734
-9.52611
51.0923
15.8623
20.3813
-30.8518
16.8157
14.036
5.08671
-28.0049
-27.5652
2.715
15.3393
9.69239
30.9741
37.6755
-2.8405
33.0147
44.7666
2.53994
15.3576
136.538
27.9575
127.4
38.742
19.3368
-13.111
-4.17157
5.31243
-9.53531
23.536
-9.66119
7.25257
40.3939
-7.55516
-4.9619
0.101018
19.1967
46.7799
-3.94111
5.80352
105.1
-7.86676
69.0508
7.44362
40.8988
16.1208
20.2898
19.7821
4.24616
31.2158
17.9535
18.2137
3.88618
65.6819
40.9829
5.76609
69.3613
19.0476
24.9825
72.9119
24.0397
68.1559
29.4105
50.0331
27.1858
41.1283
-6.32134
0.994375
38.0027
21.0469
-10.4631
28.1028
37.2478
-24.5448
-8.36301
-5.67309
25.2804
21.9533
-8.95514
1155.13
223.12
7.30013
-17.2837
27.0779
25.6467
18.1257
31.1163
-7.25714
-24.3923
11.3262
43.3221
19.4667
-13.3896
16.2946
139.632
-10.3443
-30.5985
-36.8852
121.649
-15.8193
33.4895
1479.63
41.2237
38.5198
-7.39525
-5.16614
-13.3114
-1.69274
-18.588
12.3727
-10.7464
18.0974
20.0877
-1.94604
-8.66151
25.5993
2.01211
20.7043
34.5883
20.6356
-20.3078
-3.12845
29.8083
-0.323124
49.4152
33.1586
6.57107
9.26917
-26.9361
38.3453
29.5694
10.7395
74.5181
13.0512
-4.69335
17.5702
-31.104
-5.55191
23.8667
-5.22065
-4.26998
-13.3514
-21.4457
-19.1319
-33.2133
13.0224
-10.8976
38.4704
16.1481
37.2704
17.2317
87.9276
33.7471
-0.0368904
37.7945
12.1852
45.352
-4.36153
12.9535
-17.1575
7.25257
44.9719
31.0235
239.822
15.6528
-26.1359
26.3583
6.07826
59.8983
12.9255
60.1514
7.64889
-13.489
24.0733
-30.0377
82.1283
53.6022
166.467
-3.77229
-10.203
4.15814
40.5862
-9.89733
53.7103
30.0746
49.5808
39.4993
44.9985
7.8032
30.6047
35.4305
-11.5675
4.43761
18.1661
10.6777
48.6246
16.1675
29.5694
66.9615
7.34048
51.5286
19.4442
-10.4893
46.9219
284.362
1.70908
2.92132
9.07947
18.497
23.5273
35.5484
-1.21377
0.101018
54.4693
-12.6624
76.7649
9.17735
7.67759
44.688
37.1564
-1.7697
10.8054
-26.764
9.66407
-42.9536
7.9063
16.1305
-2.88308
7.79565
-38.2803
42.2561
49.4162
11.2653
-12.8115
6.24188
39.1787
-7.81939
40.0449
23.7883
190.588
51.5487
22.3876
45.8416
9.42767
1.36921
16.7108
-9.53531
8.54352
35.6015
12.2829
3.68924
-16.2063
-18.6396
268.113
77.2928
31.7873
-12.9371
-20.4621
16.577
11.1917
-5.9471
-16.8908
24.7729
12.5915
-7.29529
24.2909
7.63431
37.5709
48.4792
26.3808
-3.72726
-1.56713
18.5639
-2.03905
23.536
35.3636
-2.75182
50.594
557.636
-3.80703
2.53437
11.3658
-37.0253
-11.4374
7.67759
22.1582
-2.19897
23.5302
-25.7389
6.96927
-3.54716
22.4168
15.7013
18.8787
13.208
15.8476
313.113
9.3912
2.18101
463.514
166.615
418.606
23.7883
14.4258
10.3192
33.632
-36.3064
26.2943
37.0657
31.3543
24.2071
50.5325
8.42511
-13.2834
1.04725
18.4498
29.7414
21.611
52.4681
16.8077
-8.71003
0.101018
74.8908
26.4182
13.2711
44.688
-9.42298
44.647
29.2393
-0.324906
77.8781
-44.4796
-5.21219
14.3492
-13.9056
-32.3861
11.4454
22.4168
-2.51172
30.1231
65.6819
30.8401
22.2423
24.6698
607.817
54.1712
-0.323124
3.58315
19.7879
59.6793
29.7414
27.2332
46.8459
29.1495
26.178
-1.77305
7.95232
46.7799
52.6552
-11.6149
42.7729
11.4357
133.671
-28.0066
-9.80934
5.09517
0.293741
-29.8352
-14.5825
-24.4348
-55.5132
-25.0005
34.7598
34.4237
-8.28941
19.6986
1.55094
49.4152
25.6623
12.5518
-30.9103
-34.4323
42.6879
-37.6463
-4.57494
-30.2759
20.371
59.0924
65.5866
4.78662
-1.93296
15.6528
56.3434
4.20419
61.7724
-27.9584
40.9399
46.1059
-31.8833
-2.70673
2.28407
8.72704
12.3313
52.6748
11.1724
-3.03931
76.5902
-9.22644
-3.44119
28.7307
48.549
7.17314
126.252
33.1586
-2.79926
11.1432
-11.9435
55.2119
13.1758
82.0433
20.4589
25.7924
20.5474
0.928844
42.6073
12.1305
11.6459
-23.0106
-2.10696
-15.3837
-7.66125
-30.8119
7.25257
2.87038
21.6532
-7.55516
-8.71003
43.2249
41.1577
3.55515
22.6701
1.82142
14.6619
3.00238
-18.7648
-45.7647
-9.89733
0.200972
3.67615
-25.5281
-10.008
-3.61008
13.9735
39.1089
-16.7227
8.11595
16.292
10.6777
2.82293
31.758
13.3564
13.0454
28.5432
64.4995
28.1028
24.1294
6.62952
-1.43322
12.162
46.3162
15.4077
-21.7847
-9.26422
29.7889
-7.91342
33.1429
-3.42607
34.7222
-16.6724
25.539
-3.91312
-8.32308
22.1979
19.737
22.4299
5.72322
41.3509
-5.16614
50.528
11.0514
11.4257
48.4361
13.0658
78.3802
12.3727
-34.0581
-28.9437
16.2233
21.7017
-8.02326
-19.9059
67.5559
10.2254
61.5977
2.01796
33.7541
-12.4988
-2.19719
60.6596
-13.8176
55.2119
-16.8093
33.2283
1.71828
3.3036
63.651
25.0664
-16.1115
-29.9148
21.5009
47.2532
14.4707
20.2235
30.726
9.89021
33.6371
5.96898
15.3146
72.2035
-12.9243
40.5315
14.0261
16.1481
12.9075
11.9103
9.73541
46.5832
-41.3944
6.66945
1.63037
15.9888
91.8235
19.7792
-27.4507
-7.39525
363.69
-33.2771
48.6539
-39.5484
18.922
28.2636
-24.7334
44.688
-6.36795
5.29729
-16.8908
-10.7464
-20.2047
19.9714
-12.0315
11.4454
-0.0719779
-33.0244
13.9735
46.6051
-7.18933
28.7307
14.6694
64.4077
29.8839
1.17493
30.849
9.42767
44.5619
247.221
59.9028
66.2959
691.601
25.7407
26.2175
7.89781
-4.26998
-32.092
-17.6975
38.2222
9.20535
-2.70088
24.072
-10.2481
24.3571
36.6457
8.15656
-3.94111
61.5546
31.8065
65.2617
0.410007
-0.787136
16.3396
13.8273
-8.13391
47.7067
18.8846
76.8576
19.0476
22.1657
43.793
48.1511
42.5368
9.42767
14.4877
32.788
21.3183
-12.3634
20.685
27.6148
29.9656
37.8829
-32.381
-0.232892
-27.0678
12.7272
24.8827
30.3071
42.2185
-21.5812
14.1373
25.5185
24.1519
-18.0748
24.7279
31.5906
-5.65909
-7.10015
-1.56092
17.241
-9.98373
-6.90009
-43.0961
23.9394
9.06056
25.8862
-5.73426
22.3668
-8.74422
31.8753
34.6638
57.5057
64.8939
26.9505
-1.00535
-30.5183
30.219
-13.2834
-13.9453
31.5683
20.371
-4.62589
6.66069
11.3454
46.9731
33.6614
29.7921
2.05539
-5.9927
9.08074
93.3727
31.1134
27.7861
370.232
0.410007
104.304
6.96927
24.5638
-16.1578
-4.38578
133.197
43.1931
19.5957
-1.73018
3.769
8.11595
17.5561
27.5443
17.8155
53.9323
-3.91312
16.0398
10.9535
32.8554
147.216
13.0596
24.4639
56.3434
44.7846
78.8921
-0.370499
-4.03772
43.0509
59.2244
181.46
-8.32893
0.498025
-0.787136
17.0676
-23.654
16.2289
46.6051
19.3603
29.6619
26.9264
-30.9103
56.1208
-2.5732
13.9824
464.826
16.4509
36.9765
14.8367
162.099
13.822
-47.9706
2507
8.38241
4.14968
-0.521845
-32.092
-30.15
12.2917
5.33134
65.3486
46.8459
5.5633
-25.5766
-5.52118
-3.62672
6.07826
59.8983
9.17735
5.80352
9.08074
479.708
74.632
40.4837
14.9684
12.2858
15.4906
0.410007
-8.13956
41.1575
17.5754
21.8511
-22.3507
25.2179
37.2348
30.1289
-1.8532
4.05507
23.1085
38.1708
36.9067
20.048
-11.9435
28.975
1.93141
35.1916
16.7108
59.9028
-11.4881
-7.55516
-31.1988
50.7008
-11.4374
30.1664
-11.0918
12.748
-3.80078
23.6171
-13.4434
18.7165
23.5302
19.2387
4.15814
16.2233
-23.2759
-8.02326
24.5638
5.55022
20.7528
52.5634
4.60321
40.9829
-7.35238
28.1319
-7.18933
9.99001
39.1787
-13.6852
17.8155
33.632
-23.1879
45.8416
-9.31299
-18.8964
43.0362
36.5361
51.3033
0.0702841
27.6148
7.4768
11.6459
29.4632
18.5078
38.9642
36.3482
28.6309
29.889
26.5837
19.0627
55.3369
-4.44605
32.7668
23.5076
1.04725
-7.78713
25.9932
-6.49995
19.7792
-25.5766
-5.50078
-38.8993
11.1726
-5.81518
35.7886
3.90076
20.3251
-41.2821
31.1134
-2.19897
-4.5808
2.28407
-4.39142
-0.787136
6.96927
17.0676
29.9131
-12.4096
41.3675
11.0794
50.594
2.53437
1.97508
11.3658
110.498
3.55515
50.7811
13.2711
-22.8593
55.9324
61.5136
23.6171
-5.9471
13.0943
10.4117
-29.487
16.2233
31.6126
7.8032
-19.995
50.4231
1.55094
45.6671
3.17353
23.7962
-8.42146
5.52103
-0.699137
18.2358
42.9477
35.1627
23.4176
15.0628
-4.24432
-14.1064
18.7212
79.1123
-33.9661
-15.8235
-19.1319
47.5926
15.5124
26.559
49.7147
9.56453
34.9093
59.7592
25.0287
17.2317
39.0869
7.33128
14.1657
-4.039
-20.8584
-5.62794
21.6532
-16.9255
-36.821
-3.64711
37.6027
-22.0327
35.5355
28.2923
2.0267
5.56955
-28.8567
-9.39449
29.1524
60.4681
24.7729
27.4677
20.0877
5.82317
375.522
35.6968
19.5957
114.072
-20.4708
28.7307
93.5266
20.2916
14.4179
15.9414
59.271
35.6646
31.4435
16.3617
50.444
72.1434
-28.0407
27.946
34.7804
226.471
44.7339
23.4851
38.5198
-15.0514
-4.9619
16.9676
123.617
50.7811
11.397
15.8769
41.8359
-1.68278
2.78694
-21.0537
98.7985
17.1603
-44.8277
15.4026
250.389
5.39398
29.1376
53.1644
-2.66721
-4.6643
4.50845
8.11017
24.7253
-20.2444
38.3172
2.11196
-17.7463
8.27752
57.1508
15.7476
5.69248
5.57131
6.53976
36.9458
51.015
-8.66619
-47.2429
-19.5675
-47.0954
107.753
0.101457
-26.5137
28.9762
-16.1225
21.7331
-0.370499
67.1768
19.869
29.6602
3.72398
-10.203
-3.25011
-12.7085
-15.5195
5.82317
1.80209
21.8511
46.9412
34.5883
30.1289
39.6623
9.99001
9.48055
98.3827
33.8346
10.2485
7.21953
7.59728
-37.0253
-33.9262
3.92946
-13.489
-22.7784
158.965
15.9054
50.7042
6.96924
26.5307
60.3802
71.4155
20.5427
-18.0318
44.3399
2.01211
32.7142
67.2199
28.2549
19.0476
69.1637
22.1657
133.748
50.0252
42.5368
1.8859
27.0728
-20.3768
16.7935
21.6091
32.3805
13.5506
-16.0853
56.7145
52.4066
34.662
6.32576
15.7476
-7.66125
-17.6934
-4.039
42.2258
61.8384
23.5273
-37.5402
0.6603
22.5898
17.3227
50.528
29.6955
7.44362
46.521
-2.61981
3.72398
27.2783
-8.87231
27.4677
14.2054
6.96927
39.2834
10.6067
35.7453
24.4524
182.639
40.9829
10.6143
-41.5468
56.9823
-5.00829
5.37464
-5.61036
32.695
-14.7546
17.388
47.2838
6.40345
32.3516
13.9882
22.2553
-33.9151
6.06305
4.6657
29.4496
-40.5253
-39.2493
-42.5577
-7.91342
-23.5219
26.5837
170.375
12.2917
-5.8659
6.61851
16.031
14.9336
-10.5841
-3.64711
48.8471
9.17735
28.2923
0.152629
33.3627
35.3177
112.113
-10.1161
22.1639
1.84991
342.121
17.3646
-6.40933
-6.14919
26.4379
15.7013
33.0955
45.8327
29.7385
234.402
5.64307
-24.0559
21.2344
42.9268
-0.323124
11.9339
36.9146
47.8005
22.3876
1.17493
7.55361
44.4727
61.7769
55.2768
8.25136
-13.2834
4.79539
63.7125
29.1495
14.9336
-10.5841
-9.26931
-18.2846
-7.68924
35.7886
42.8139
9.31768
19.869
14.6676
-7.52042
-15.6358
-17.6537
8.84334
11.4454
-6.78745
16.2289
71.3041
12.0995
31.6126
-35.4634
20.9217
15.6122
31.6824
12.7953
58.7855
44.403
61.2775
15.9414
59.8689
10.5453
42.0934
18.325
44.4727
76.6809
24.2956
15.9214
-21.7337
0.0702841
21.9926
189.261
28.5125
23.841
-22.7217
21.6579
8.97912
23.4778
-3.55393
34.752
6.7778
41.0185
106.657
12.2917
27.8201
18.497
29.1073
37.4756
-16.9255
26.3379
-5.16614
39.2836
-39.5484
33.9145
30.1377
5.2517
65.2617
42.3578
33.4083
5.59804
16.0339
1.43506
-38.0084
-1.58033
223.164
-22.2878
-19.9059
-12.8191
8.57135
12.271
-0.0819508
87.9044
1.55094
27.5364
-0.925197
56.1208
40.2194
42.6879
44.4727
20.4589
61.3997
39.2881
9.20535
-28.9378
-20.8584
-4.62589
5.61646
-55.5617
-5.52118
9.49175
-31.4031
29.9133
-7.68924
20.7961
-26.0843
31.5285
25.4912
-13.9056
-8.02326
-12.9175
22.4168
-34.8984
21.8511
-5.48415
31.9487
12.0995
44.7311
-3.60424
15.0134
-5.31526
6.24188
59.7934
-13.4416
11.9339
-6.19681
-2.44077
-2.79926
33.632
23.6637
37.5387
10.7999
30.6886
21.5009
519.097
5.10035
-39.5883
-17.6975
-24.7541
47.5926
211.673
24.7096
42.4056
14.0261
25.3817
9.15938
11.9103
41.5945
39.2019
39.3693
19.1368
30.2982
15.9334
28.4854
26.8331
11.2518
5.19876
12.8087
65.2416
-11.5353
54.3422
47.8901
-1.93296
0.101018
472.446
9.52296
31.5695
29.6544
-3.33813
-38.2685
11.4454
2.58288
370.427
-14.8545
60.0597
25.9904
0.14389
434.804
-22.1819
54.9676
78.5341
-13.4416
41.9189
21.9142
-2.44077
207.096
37.3802
-43.8027
21.4787
-1.81672
-0.155782
23.9183
33.6659
4.67698
34.4368
-2.99304
-5.55191
12.6223
28.0915
32.2607
-8.01811
-4.57905
-4.13935
13.0224
7.84305
70.3295
-1.67987
-25.3293
14.8275
17.9138
-9.66119
1.63037
-6.49995
39.3497
-9.42923
-6.83597
-28.01
13.5745
78.639
114.125
-11.0631
-12.9658
5.33261
67.1358
21.743
159.271
4.15814
27.4677
-3.54716
7.42429
-4.91338
109.932
11.3824
39.445
28.2549
39.6623
8.11595
24.1861
9.04721
8.79572
14.4258
-4.67333
54.2467
37.0657
42.5987
33.6659
6.37729
5.69248
62.7303
50.5803
41.631
12.5966
-44.8715
-21.943
18.5445
2.64611
-7.38604
2.52024
-3.0548
3.80741
23.4201
-47.1284
28.2324
56.1502
5.42922
25.9473
-1.92671
63.3876
25.4912
-11.2686
21.6561
62.3422
9.78034
31.2158
-25.15
10.7174
30.186
-10.5356
25.5993
18.8787
47.7067
67.2199
196.921
30.0059
11.8641
29.8083
10.9213
23.1783
40.6628
25.3117
61.743
-6.32134
66.4563
1.93141
31.3543
3.59235
16.7993
14.0473
3.25195
25.249
14.9731
36.0088
-2.39591
-63.9511
21.6579
5.23098
15.7334
-35.0874
37.3852
-9.02355
-21.4415
-11.5353
16.6229
29.1073
7.49053
12.2829
-7.55516
-19.9544
-29.884
28.2324
-38.8993
39.2836
5.42922
-12.9658
10.8739
27.7804
5.29729
27.2783
9.86835
49.9565
-30.7722
3.22114
13.3194
28.039
37.5709
21.4698
29.7385
31.88
2.18101
173.034
10.9213
12.5518
27.4119
1.93141
72.6729
23.858
5.46642
-13.2834
-17.6934
2.53437
-9.26931
24.4843
-22.0327
486.968
63.3876
29.2393
-20.6389
25.4043
-12.6204
21.8455
4.83506
-0.526994
-9.16936
16.7946
25.0717
21.8511
7.63431
42.857
18.8846
35.6281
42.9268
32.5486
48.1511
31.2924
19.6895
54.2467
6.48618
3.80547
29.5694
12.6136
41.0737
76.3922
61.7769
27.1658
53.1774
-2.99304
36.9851
27.1231
5.60273
9.77188
-17.3884
-23.3197
-26.6281
-27.5911
-1.52729
310.21
-1.67987
8.67242
-15.1575
2.92132
25.9461
0.996311
101.141
46.7799
18.5477
5.80352
7.12577
42.8139
447.849
44.647
14.2468
7.90627
93.06
8.84334
264.171
47.5605
-6.25985
46.9412
21.4698
33.4867
-28.9041
-6.25229
325.84
30.3475
34.9081
61.3393
-28.276
8.54352
18.497
25.3592
-8.71003
13.2195
-5.16614
16.7948
24.5442
-7.34364
-22.8593
16.577
20.2841
4.87645
14.6676
46.019
2.37209
2.28407
-0.643292
5.82317
30.6939
27.4733
26.375
31.6126
-12.9746
31.88
33.5565
-2.19719
422.354
229.936
18.174
39.2542
237.307
28.975
-1.81672
18.325
-9.53531
-4.57494
33.4895
-10.2481
20.609
27.2754
-10.5841
-37.3803
-16.4105
26.1651
-2.06705
9.55165
-50.4472
786.737
37.1917
3.42323
-2.70673
-20.2047
11.4454
-23.654
29.3474
-11.1063
40.2105
44.7311
-5.47831
35.6281
-20.3078
32.4788
-0.323124
10.6698
33.1665
15.9414
878.836
12.4193
34.5972
-4.57494
33.6743
-27.6549
-17.0596
11.4257
3.90076
27.8214
70.8839
34.8615
40.9045
16.8424
34.2312
4.15814
379.792
14.2054
17.0676
26.1649
15.1306
22.5784
44.9985
4.05507
-8.75065
-9.61788
7.86659
7.5081
8.33213
-29.7472
7.42322
-21.4944
30.5064
2.65532
7.98877
12.1141
13.1103
-2.10754
26.992
153.744
21.9926
15.8787
17.2681
-0.521845
-12.0753
-11.6356
714.539
-1.97016
15.3393
-3.42607
23.4778
-7.30206
32.8779
-5.78718
10.4176
27.8673
49.7642
24.304
-21.8285
33.8546
-25.7809
63.6464
5.42922
-54.7184
52.1843
7.16565
34.8615
37.1564
18.7165
31.0265
0.498025
9.78034
59.3268
10.4573
1.34707
22.6898
-40.5206
4.98455
7.64015
58.1169
-10.9375
26.8566
7.17314
19.4301
29.4105
56.1208
-10.0695
34.5972
-9.31299
40.8138
290.324
50.5325
27.1658
17.5702
-3.91312
6.66945
11.0007
-6.49995
1.03849
1.81517
-14.3322
28.2324
20.5429
-13.3114
-9.18901
39.0658
9.31768
39.0248
-6.36795
-11.5693
-26.2611
31.0265
-16.3686
-10.8344
-4.39142
-10.1575
-18.5397
1.80209
3.11048
-12.9804
191.244
10.2254
55.9755
-7.35238
15.0134
11.8641
12.9417
19.4301
3.18143
44.8764
31.16
-1.81672
21.9839
7.34048
14.0473
38.1849
46.9219
-11.7406
6.50834
9.35086
864.346
-2.39591
2.91721
-15.3837
13.4652
-7.30206
21.7909
-25.3293
14.1373
3.02967
57.8851
20.3463
22.3353
7.51018
-1.91096
-22.0927
-24.9763
2.92132
-13.4093
29.7414
27.2332
46.8459
1.03849
-33.7921
-1.21377
-9.26931
-14.5365
24.2911
-11.4374
108.877
-17.2371
12.8289
13.0658
-4.07304
17.908
-6.99824
-14.5825
10.6011
-10.1575
-2.40106
15.1935
-9.44231
-1.16525
34.9696
18.8787
18.8302
39.1089
5.76609
35.6281
5.92914
36.2269
8.44513
38.3453
10.7395
50.1553
-31.7888
-6.11838
-2.86199
3.22629
-15.2254
21.3556
-23.843
-7.14948
-20.2927
17.8556
-15.1575
-19.5675
370.774
14.7488
53.4702
7.49053
24.304
23.1491
-1.77305
-1.75265
107.278
39.2836
-3.94111
7.67759
0.152629
-9.42298
42.7729
12.3727
9.04542
-7.52042
10.4117
-10.7464
25.5936
214.73
-32.3861
-9.44231
1.23642
15.1306
15.0821
27.092
9.12381
0.14389
63.7391
0.306939
16.5435
10.6698
10.6777
-15.9177
41.1283
-21.3139
50.1841
21.9839
53.9034
-34.56
-30.2759
-18.9844
-0.877755
37.4756
-4.9619
-9.26931
35.7287
-38.8993
13.0467
-15.1855
75.1153
1.50357
29.6955
9.31768
35.2766
16.8424
-25.8269
-23.1321
1.34707
-24.1619
-42.3947
15.1306
15.0821
12.0995
27.8645
17.0105
7.51713
5.92914
37.3046
16.5435
56.9115
53.7733
29.4184
-10.2955
39.2542
29.2859
40.2194
16.7108
0.928844
-27.3559
-9.30005
8.38241
39.3359
28.5125
-21.1366
-13.3514
-21.4415
-9.66119
12.2407
54.3422
1.81517
26.8972
-22.3878
-7.68924
-24.1815
20.7674
-5.9927
464.479
-7.54891
24.0322
8.62458
-11.2686
21.6561
10.4573
-4.27513
-37.2803
-16.9386
156.784
39.4934
0.0895624
13.9735
250.878
-28.0901
-27.8041
15.6122
29.8083
1.55094
19.4301
-15.5671
-23.0555
0.948869
18.6395
-11.9435
3.80547
12.7028
-8.00112
20.4589
147.607
31.7918
-12.1896
6.32576
-12.3634
-24.2926
-0.496183
-47.0166
-19.5675
-19.0315
-24.6066
37.4756
5.5633
-1.21377
9.47135
5.74361
-8.91427
86.1352
-22.6818
6.74055
-8.28067
13.685
17.514
7.60063
14.5535
96.9244
41.5232
21.7017
3.22114
32.0601
13.0465
-10.5356
-45.6152
-11.1063
37.5709
6.47728
0.14389
54.3688
2.49375
39.1787
-7.81939
36.2967
18.1661
38.7887
10.3192
52.3727
1.17493
40.2194
-18.6833
38.9109
33.6659
36.5361
21.3183
-10.4893
6.50834
69.321
58.4976
1.35222
-3.98102
22.0976
23.2297
-0.0960979
43.4503
38.4704
20.8089
12.4205
-19.7071
16.0113
6.7778
57.8276
42.95
20.6286
1.70908
-15.8193
27.8673
17.8629
44.9719
-0.835576
-15.0514
-18.0804
504.225
30.1065
-14.5365
59.8983
-24.5558
-24.1815
-4.11863
42.8139
14.6619
-5.9471
-43.1277
4.78953
-31.3611
40.5862
-17.6537
12.5915
-20.4138
56.15
15.7013
-6.25985
15.0821
8.35135
7.24974
-20.4708
-39.0485
0.619682
434.607
-9.69345
44.73
41.5919
39.7257
28.1228
36.4431
22.7267
22.4157
21.6091
54.7801
28.8922
-1.10202
39.4656
-1.2279
-5.8659
23.5273
24.304
6.2825
18.8417
28.2324
10.7634
-8.62628
-2.62978
-13.9029
-36.9148
-6.61188
8.10268
3.93942
4.36026
6.53508
-14.8882
-47.2907
33.0899
-21.4019
-19.2677
31.7871
10.0791
3.11048
31.9972
56.3115
21.4698
-1.73018
18.7615
4.05507
-1.25438
4.43761
20.0401
-13.4093
7.25257
38.4776
39.3497
32.8976
14.9336
-27.4507
16.988
9.82639
31.7873
9.17735
-3.56681
-11.0918
-4.03772
84.2803
127.106
17.9949
-2.19897
-4.5808
-33.2352
-23.9529
18.0974
-30.7722
-1.67309
22.4168
0.708818
20.7043
1445.05
63.7391
30.6047
33.1586
21.9221
39.2542
-11.9435
21.4787
40.8138
31.7033
20.5474
8.42511
55.0515
23.2439
21.9926
14.8275
1.5832
12.8748
12.2407
10.4088
-5.52118
52.5953
-8.91427
44.9058
37.6626
22.1183
29.6955
46.799
21.743
-5.64635
137.848
32.3571
42.4602
-15.7797
4.45695
8.73268
18.8787
35.6968
13.9735
29.7385
28.2549
30.0059
65.8993
52.2971
-9.69345
28.8005
12.5518
-8.42146
46.7505
28.975
29.5694
39.1996
44.5331
18.6734
0.703561
2.62916
11.3147
18.2445
-6.61012
18.5078
25.1038
8.01614
31.763
21.6038
20.8089
16.1687
34.6408
17.8854
29.2666
55.0138
26.602
40.961
37.3278
-5.65909
4.14424
466.956
24.7373
-11.8578
-9.36289
-0.164984
-15.2834
-5.8659
-0.877755
54.3422
14.157
-24.4218
-1.21377
1.97508
16.988
29.9133
26.0439
-26.0843
3.69548
190.824
29.2393
5.29729
-0.0241563
40.3968
-16.4566
-12.0315
6.96927
9.5713
20.5427
67.5559
34.5883
28.2549
46.8725
30.292
52.2971
22.1657
26.9264
44.0524
66.4563
48.7831
-11.4002
52.0293
43.0362
8.42511
23.1924
-6.74117
12.6223
43.9897
9.35086
204.675
-5.85509
8.97912
13.6383
7.40017
335.805
-4.57494
-7.78713
42.8598
89.9494
25.4014
11.1855
-29.3248
-26.1359
-23.9068
16.7948
5.42922
37.6626
16.577
26.1843
37.1507
3.00238
16.5417
-22.5129
-12.6204
706.933
70.5712
-40.1425
-8.02326
35.8082
-31.1503
3.11048
-9.23228
26.3265
-25.93
19.3603
33.5565
12.7953
36.9067
27.5443
30.9339
54.2467
14.2934
43.1609
19.262
43.2137
23.135
4.44147
-24.3036
31.8534
2.91256
-24.4218
-3.08783
16.988
-53.8919
29.9133
-22.3075
-26.6074
25.9473
-30.0377
6.75052
-5.9471
-26.2611
-33.2352
-35.1973
10.6011
-48.5247
-22.5608
-8.13391
5.71176
0.855082
25.9904
-5.60133
-21.8691
-14.0437
13.0173
-19.4398
42.0934
-9.31299
7.08061
-22.6446
-6.06673
83.3878
56.9255
-10.4893
-16.7963
-28.1305
-18.3391
-28.6328
-52.7067
-30.816
-54.7391
439.272
-7.91342
-19.7738
-28.7012
-13.7334
33.7852
-23.2316
43.3426
-31.8885
-1.79228
11.463
25.0889
6.92431
38.1499
26.0719
16.5757
52.2302
700.895
49.7642
14.9336
-14.3322
28.212
46.9731
46.7799
-7.68924
41.3821
-25.6704
43.751
6.50658
2.06535
2.48619
15.9054
5.72657
-37.9203
-6.14922
19.0344
-33.5833
-14.5825
-11.9805
4.61319
-39.5836
474.438
14.1451
58.9511
57.8495
17.0105
28.1319
8.11595
127.26
31.536
73.7781
29.4105
35.6191
6.45807
382.547
34.1654
23.27
15.485
14.9843
11.0109
6.37729
28.1813
49.6119
62.2457
21.9669
1.70908
-3.63791
16.6229
-18.7464
6.66069
-31.7581
5.74361
-37.0253
29.9133
-37.3
-30.3556
12.8289
-15.7383
31.5342
99.8235
17.2766
8.72704
1.80209
-19.9059
30.0746
25.2179
27.8645
-22.3449
-1.8532
-12.8115
-7.81362
13.8788
4.36204
18.4931
257.109
-22.477
-35.3694
1.80102
51.1212
30.4172
4.24063
8.36601
-11.2526
-15.1745
26.6778
-17.8545
170.375
-49.5525
-34.0241
5.3785
-0.877755
5.61646
-20.6736
-23.7026
-39.2544
-3.62672
-46.3956
24.2911
63.8996
-17.2371
29.6955
-7.82688
-2.70673
-31.3611
-20.2047
1.23077
-43.8907
163.245
-38.6466
-8.13391
16.6201
-41.0856
-20.5939
-29.3654
18.5639
12.7953
25.0523
-2.44077
26.1358
39.2823
-12.3372
22.9813
33.6659
49.6546
47.5552
19.4958
3.81842
9.20535
22.2451
6.61851
48.72
29.1495
0.6603
24.4639
48.8471
6.07826
101.128
11.0514
-2.24457
39.0658
3.69548
55.8914
-6.99824
15.4025
104.304
-14.8426
-0.736061
-8.50528
-9.59855
4.98455
7.63431
9.45989
39.1089
-24.0559
-5.00252
5.04759
-30.9103
-22.59
-32.5583
27.1009
28.8922
26.7294
-11.4263
-13.9852
-5.67309
-2.83057
18.2052
3.85424
-20.0689
-17.4568
16.2516
10.1424
-0.826812
524.448
-27.0725
-54.4068
-21.8285
5.74361
-44.5215
27.1022
-14.2485
-10.126
-8.8038
34.3806
-38.471
9.56162
29.6602
30.3951
44.1905
-21.78
48.0881
35.7453
-1.01898
27.8645
-26.093
22.5097
19.0476
2.49375
52.2971
48.4026
205.982
25.4101
12.2407
56.2162
10.4088
11.1855
-8.71003
-9.26931
479.882
32.3152
91.7574
39.0658
72.758
526.588
16.0339
-12.6204
-3.33813
4.97891
5.82317
54.2759
-12.4096
26.375
5.71176
-1.01898
-11.1005
21.2344
39.1787
29.6619
34.4227
36.9067
18.174
-0.925197
12.9535
21.662
25.9932
31.8534
-7.55516
13.7788
41.3305
35.7287
48.6539
11.0514
-26.0843
72.799
14.9399
59.6395
40.4837
1.84991
22.9868
4.15814
-23.1321
8.58319
20.0877
-11.0434
1.23642
31.9972
49.5808
39.1089
28.2549
54.3688
-1.56713
34.3529
54.1712
48.4026
51.2893
27.5364
23.7962
6.57107
46.7505
62.7082
9.42767
33.3175
40.7246
33.5774
108.251
30.6886
18.8109
4.63427
11.2249
21.9669
44.7447
43.8444
-6.97638
24.7096
64.7073
5.8164
33.0353
-38.4478
-15.1575
16.0398
22.1979
52.2302
42.2258
32.8976
-1.93296
0.6603
-7.39525
24.4843
17.3227
24.1699
-14.8399
62.9725
13.7306
27.1498
33.8376
-9.89736
64.012
358.097
9.78037
10.0791
60.0597
51.4549
30.6756
-15.6226
38.2416
13.7324
49.0881
20.9851
5.63403
671.752
-25.999
47.6329
46.8435
54.1144
-18.9226
1.00732
8.54352
-2.16493
248.373
39.2965
-4.9619
52.5749
9.17735
50.7811
44.688
59.6395
-8.45745
15.0969
-6.06121
-22.0788
-36.2505
-19.5278
-36.1343
11.4454
-30.057
-14.8545
518.097
12.8719
-18.5968
-50.9229
11.9339
-4.32274
-47.5508
0.863985
-0.415659
-0.504855
16.7108
20.1702
42.0992
9.36214
14.7591
-20.7967
138.751
17.7527
26.6385
38.2222
-16.3467
3.65203
-12.7717
20.9368
-5.428
27.4131
48.0073
54.137
36.2731
-1.50899
20.3463
31.7056
28.1249
24.759
37.7945
60.3445
-4.36153
17.4628
27.946
4.79539
3.45727
57.8524
33.7275
14.157
36.2676
18.8417
495.619
14.2368
-2.86375
51.2062
3.93942
-10.3315
3.8525
291.915
0.293741
-3.59824
0.410039
-19.7497
-24.5911
13.4178
20.7528
43.1931
55.203
22.7957
21.2344
3.42501
56.9115
40.6628
47.373
53.2551
81.0773
45.8473
16.6847
19.6582
-12.0753
-0.391214
38.2222
-56.3181
0.346781
7.81832
-35.4131
6.79835
-34.6996
-6.47744
1.1556
-21.4415
-32.15
-17.7022
-9.65992
-35.1092
-10.0136
15.0821
43.9586
14.746
-37.3374
-1.56713
20.438
-35.9304
-10.5549
3.17353
-32.4258
-38.4065
5.52103
-35.5499
31.4435
-7.65205
10.2992
-56.1517
-35.6267
39.7569
1.35222
427.054
-40.1863
-22.88
-20.2679
-16.5445
-17.5645
-62.8106
-12.0996
14.7816
-23.697
-33.3681
-13.272
0.013912
14.4299
-14.4789
6.24946
30.5714
-1.04909
30.8001
-4.05906
9.38653
-9.53531
-21.4415
-2.16493
-10.2481
14.157
-18.0804
-3.64711
-5.50078
-27.6549
24.2911
-20.4621
43.0509
12.3727
-50.6239
-22.0788
14.3492
-47.6388
-6.14919
4.98455
-26.0989
161.259
-16.5597
-18.121
5.44548
-22.8119
21.9142
-15.9177
11.1432
-10.0695
13.9824
-5.56486
12.7028
33.2283
11.0886
18.2961
50.5325
6.32576
-21.7337
-35.537
-49.2219
-14.1064
-35.7722
-43.3944
-50.8435
52.4681
384.125
-29.3248
24.4639
18.6689
-28.304
-18.588
-50.9703
14.7029
18.688
7.16565
-2.61981
-9.69524
-15.8252
-23.8648
-38.9454
-23.1321
-12.0315
-14.7916
-33.0244
2.01211
24.4524
-16.7227
-6.87658
-3.92485
10.9213
34.4227
21.9142
0.948869
5.52103
-26.9361
-18.6833
43.0362
4.45169
12.6223
27.1231
9.77188
3.51524
2.61497
-51.954
39.1904
2.87038
-1.8798
6.66069
-21.8285
1.97508
16.988
-35.1512
28.0392
-3.56681
10.9548
-7.54891
20.2841
16.1208
4.78953
-8.87231
-7.08626
-0.643292
-27.0241
-10.5356
-13.7561
18.8787
9.45989
30.8401
-7.74278
-12.9746
5.64307
-4.37823
33.4158
37.3046
-2.19719
28.8005
63.1436
-23.3156
-11.5353
-22.7325
-13.9962
18.7349
-12.08
-51.8136
9.49175
-23.9068
88.0093
-24.5558
-20.4334
-37.8518
-28.1636
43.2948
21.2269
-2.83526
15.0969
10.8054
10.7174
28.4047
-16.7167
-1.46403
47.9897
-32.0873
-5.32281
-27.0359
8.52286
7.41431
-1.18355
-30.7782
2.83197
-19.3708
7.17891
51.3601
19.3546
41.5919
-47.4184
15.9414
-0.101166
16.9239
1.45841
23.27
15.485
-9.55227
12.2517
43.0526
107.739
40.694
6.03739
-9.26422
19.2865
2.64611
-13.9962
45.9089
-5.89893
17.925
-13.5994
32.7244
29.2293
30.6325
6.50658
555.33
48.8301
50.1608
38.8284
35.901
25.5009
8.36132
-4.54712
57.2486
22.2423
-5.47831
16.8875
-42.7966
12.9417
35.5061
-10.0695
-3.69079
8.86548
11.0886
46.4071
33.6659
-25.4818
-24.2926
-14.1064
-7.51573
19.1422
-41.7513
-30.2179
81.628
-21.0059
19.4816
-18.8368
-1.52729
4.73716
-15.6904
-12.2108
12.9535
29.1582
12.8276
-3.99183
-13.1774
-11.1434
-40.7734
29.7921
30.1664
17.0192
-22.8593
14.7029
57.7654
44.2318
16.5417
-25.7389
-65.1823
-23.1321
-22.2878
-6.78745
196.139
-1.73602
13.208
6.47728
27.8645
-22.3449
15.0134
7.8032
-21.8691
7.31954
1.55094
-2.44077
-5.61036
28.9469
16.7935
34.2546
58.5282
-6.72422
22.599
48.72
21.6532
-40.5692
-33.6322
-23.9068
-41.6
115.903
-26.2896
22.1582
-10.1161
-7.82117
-22.5129
-27.613
-0.787136
-0.526994
-20.4138
-46.1428
41.0527
89.03
537.158
13.1758
29.5694
40.7246
-7.65205
23.9183
7.42898
-17.8118
-10.8035
18.6898
-14.5773
-33.6271
9.1742
8.95318
56.274
35.8258
23.7909
62.5127
31.873
504.087
64.1144
-1.56092
0.940845
43.4779
-13.7319
-5.02603
-73.0811
25.8135
-22.6538
-21.4415
1.5832
-32.1028
28.1053
-31.918
3.84915
15.1139
-20.1587
33.6614
-11.4374
-7.31494
-27.9584
-7.82688
25.912
-27.0241
1306.43
-18.0318
96.8138
-5.48415
13.208
-2.89305
22.2423
-14.8486
39.3763
13.4254
39.9751
48.549
-15.3157
11.9339
31.2845
918.35
7.08061
10.7395
-13.2742
7.05173
22.4215
8.42511
4.45169
-7.6782
-4.61488
4.18898
12.162
-8.03175
-22.0736
-3.04399
-5.51609
-17.9686
-20.9056
-22.7325
1.86833
4.78662
-41.2883
22.6102
-44.5215
7.42446
16.0822
-3.1816
30.6325
30.8694
32.9874
9.04542
179.886
61.0115
-5.12417
6.85297
19.8276
31.3321
30.186
15.7013
64.0176
70.367
539.649
66.2828
25.4438
36.5652
-19.8427
15.1027
14.7017
-15.8703
58.0903
32.8976
-3.08783
15.0935
-12.6624
24.5442
-33.5806
-17.2371
20.3251
35.2766
-4.49388
1.54916
104.115
-7.08626
411.651
-19.5278
-51.1268
-26.036
-3.82011
-27.4022
54.486
24.4524
25.2179
-29.8412
-9.34946
-9.06339
-19.995
-15.1692
-43.4266
-8.68085
42.5289
-8.42146
20.5136
-2.70088
-3.99183
-12.08
39.2965
2.53437
-9.26931
11.3658
28.0392
-17.0596
13.2998
-31.7065
-47.2222
24.0733
1.82142
40.8988
8.62458
-5.9471
-28.1351
-16.3686
155.957
33.0899
-6.14919
13.3194
7.42429
-21.78
12.4808
22.6268
-24.219
-3.12845
39.1787
162.721
21.3042
21.9142
102.972
45.8416
63.3026
33.2283
-9.52611
23.9183
52.4066
23.1924
-14.9222
8.87415
-18.9056
-2.70088
-17.1575
0.996311
20.609
-8.33184
-34.947
9.47135
-1.75265
-22.0327
29.9133
-2.06705
-18.588
12.748
46.5621
-2.19897
-3.77229
-12.0771
7.99429
-20.2047
16.2233
-28.638
-11.0434
14.3549
-24.2248
9.45989
4.60321
29.7385
-5.47831
22.5097
-33.4263
-3.92485
16.5435
49.4152
3.17353
-42.1547
-13.2196
-26.9361
8.36025
-26.1796
48.3101
-8.00112
-9.52611
52.0293
15.6961
-19.8596
-18.6704
7.00008
-21.6027
-17.6934
-3.99183
4.74444
-1.8798
-15.0514
-28.01
-53.8919
28.0392
-13.3114
-39.2028
30.6325
-21.6044
39.9618
43.2948
24.975
47.7645
0.104368
-13.5575
411.768
17.0165
-24.1619
7.42429
-31.1503
7.63431
31.9487
21.4698
25.9904
-14.8486
15.0134
-23.3156
-18.9844
-21.4925
-23.3244
-22.5477
-3.62672
-20.1587
-11.4374
-11.0918
-7.86676
-26.9827
53.5153
-16.3686
-31.4491
3.10484
3.22114
-18.5397
-7.56824
-30.2133
9.66971
17.9417
19.7673
13.0365
45.6681
-13.9116
2.83197
14.3624
359.503
15.355
11.6147
13.1303
36.4712
12.7028
23.858
-3.90391
25.7924
46.7844
49.6546
19.4442
1.00732
22.9296
-18.3255
-37.3752
-27.5652
16.6705
-5.7183
11.5665
45.9666
37.6755
-12.8793
-43.1329
193.111
1.1556
29.7741
18.5757
-11.5353
11.0007
-20.5554
32.7904
0.101457
-14.1144
1.03805
14.1769
-36.0882
34.5984
-1.13001
-21.3991
-35.0407
8.38065
-16.2545
6.53508
18.845
-23.0158
-14.6988
-16.7167
12.3824
-33.9614
1.07508
7.58583
-4.76712
-26.4834
-37.3374
-20.5939
-42.7966
-5.00252
18.5639
-19.3153
-26.8036
-10.2955
243.866
22.4157
10.3647
21.1361
51.032
26.7294
34.6029
29.9769
14.7591
-19.6074
147.095
-8.95514
6.32634
48.8318
-1.32825
-9.78748
-8.5294
73.1406
38.6126
11.215
31.9409
13.337
21.3408
16.5954
-15.5645
-2.97608
18.8509
4.3943
-6.80293
28.1703
42.1608
33.8346
9.0936
2.91212
36.6657
-42.6475
7.30329
20.7961
19.7821
-21.9908
-14.5825
16.2233
-15.7797
-8.02326
26.4379
-16.9386
-23.654
12.4808
-1.73602
-1.7845
33.4867
-20.4708
-5.60133
2.18101
0.619682
35.4305
-7.81939
25.0523
23.7883
14.4258
5.52103
-4.75821
-24.3055
-22.9936
-24.5186
14.0473
13.822
-29.9148
100.703
6.50834
-30.0045
-14.2884
-3.20231
5.42607
-14.1516
-6.21245
-44.2055
-1.2279
18.497
21.6532
-16.9255
28.7713
-7.39525
-8.91427
28.0392
-54.5409
17.0479
30.1377
50.2293
33.4436
70.8839
35.2823
18.7165
53.5153
7.99429
15.4025
19.8276
36.9543
75.1636
22.4168
4.82321
41.1475
66.2828
30.943
3.11804
42.7862
-12.0712
-5.91306
3.50443
-8.37402
2.91256
-13.1774
-31.1988
7.59728
9.49175
-31.4031
13.0467
-18.588
-32.2296
-19.0303
-24.4155
20.2841
3.93942
-40.3166
-22.3844
4.15814
25.5936
-4.53527
2.07504
-9.44231
13.2565
75.8177
40.9829
11.3883
127.457
37.7883
24.9825
20.438
41.9189
74.4578
52.3181
338.761
50.5325
28.8146
40.1105
90.9625
1.82318
-15.949
-0.535486
0.704141
42.9074
-9.78748
-1.76384
-3.0548
43.1628
-0.276734
-2.71008
40.4138
-50.1437
-15.1855
-14.8112
20.3251
-5.67485
-41.5544
-33.7573
12.2858
-20.1167
-35.1973
-8.13956
-49.5129
-21.1417
-11.0434
10.0791
-0.63765
-12.2634
104.701
-1.73018
22.5097
20.9217
8.79572
16.2999
15.9414
57.0578
3.98603
44.9045
0.994375
17.388
7.92844
15.7738
30.4776
23.4176
-3.91312
916.127
-37.725
-25.2406
-29.9908
-3.64668
-15.9885
-11.5211
10.4084
5.14123
34.5984
-6.75221
8.58593
28.7584
-6.61188
58.7025
0.612127
-8.45745
20.7191
23.9239
38.8284
19.0344
-10.1575
-26.7639
-7.29529
-15.0645
-16.1578
-4.38578
-11.1063
33.8228
36.4623
50.3533
-9.22644
9.3912
22.7957
30.6047
1.69735
16.5435
30.6745
50.0252
-8.42146
-15.6917
9.42767
-7.91192
26.0811
-3.04457
-4.8671
-22.4185
-16.8861
22.8903
-9.89218
1.64117
-4.57905
12.7272
38.2222
-10.7245
-1.97016
2.22085
4.07019
-32.0241
-38.3081
-30.2759
20.371
35.6015
18.6818
-31.1988
3.84915
26.3583
54.2761
-12.9371
-1.92671
12.7936
-5.64635
12.2858
-20.2047
-11.8877
-19.5278
2.07504
-24.4348
-31.1503
-28.7486
-29.847
57.2486
30.943
18.1106
-2.19142
15.6064
34.4227
115.617
28.0098
142.486
18.5757
24.072
55.9783
235.297
37.4224
-14.3322
22.5898
15.1139
-14.5365
36.4725
10.1144
10.4887
17.9563
-10.6779
-39.408
59.6395
12.7936
-24.387
10.4117
-21.9908
-22.0788
-0.643292
-17.3936
-35.6792
12.4808
5.76025
-9.28077
10.2254
-17.1131
-42.7966
-33.1135
-3.13422
5.98462
-3.3778
5.63403
19.9156
70.2044
95.1617
46.3468
74.8069
-3.93007
-10.2371
-4.73606
-1.89353
15.3941
-32.381
-15.8193
-35.8981
-23.3665
32.8976
-11.3033
-28.01
-18.2846
29.9133
24.1699
7.12577
69.0508
1.82142
35.2766
10.4986
-15.3174
-18.2426
-19.5278
-8.02326
-12.9175
-28.7486
41.3675
46.9412
138.988
0.619682
-15.3157
13.8079
5.04759
10.6777
13.0173
28.0379
36.6016
25.1441
60.4626
109.566
44.9694
33.4997
-2.05601
8.50358
5.73242
11.9377
3.80741
62.7755
30.0865
17.7447
20.338
14.1565
10.4288
7.01529
18.6689
-7.68924
-56.0694
-45.3481
16.577
-0.0526481
27.7804
34.8615
-15.3174
-6.45486
-23.8648
-27.701
-66.3794
-24.8899
0.200972
-44.2688
-23.1264
8.35135
31.88
7.8032
18.5639
22.1657
128.126
25.6623
24.2617
-40.0545
-4.16379
33.2283
10.7999
3.68085
-4.69335
-4.91864
-23.6078
-19.7286
-1.89353
-7.09472
-0.164984
12.2407
5.61646
-0.835576
-12.4582
-18.6396
-18.6192
-31.4031
11.1726
-28.304
22.6701
-33.5806
-35.9778
20.3251
16.536
12.3727
3.42323
-11.2686
126.604
77.3347
-8.96032
-38.2685
-28.638
-33.5322
-26.3089
2.58288
-15.6302
41.319
4.60321
-1.8532
9.67727
-20.9379
10.0598
-4.31484
28.0098
-41.9286
19.6046
-5.56486
33.3175
20.1099
80.1403
29.4632
-24.7541
26.9778
-18.2208
-18.8368
-20.2679
-9.04827
29.1
-12.9243
-17.5645
-21.5812
18.5297
-4.95633
11.6095
26.0834
22.5027
-15.0294
-50.2037
399.489
4.79539
222.723
1.63037
16.8609
2.91256
9.49175
-18.2846
-1.72144
27.8214
-26.2896
31.5285
-0.745748
20.5906
2.37209
6.0322
19.9714
-68.2535
6.96927
11.4454
-11.3164
-14.903
-29.6781
26.0602
26.9264
-4.32274
29.0599
-9.53531
-13.9453
-22.7325
35.6015
10.4088
6.2825
-33.6322
13.2399
35.5355
11.4257
-42.9509
9.08074
-13.1711
-17.6123
6.6636
6.0322
16.2233
29.1979
-34.2602
-5.42123
2.01211
-7.4067
19.5957
22.2423
-20.4708
21.3042
12.5518
27.1858
11.1432
18.0415
21.4787
-6.03786
-20.7705
-4.19266
9.30305
14.0473
-46.0966
-18.6704
7.89781
-45.4994
-30.816
-11.4094
5.68148
66.5236
4.62627
-20.8915
-35.5062
-3.62672
-40.7734
24.2911
32.9775
-6.4066
-12.5519
49.3732
34.3396
-16.2545
-34.6944
-1.7697
5.18319
-5.21219
12.5915
15.1935
5.55022
15.7013
23.7252
28.249
30.0746
76.5902
140.699
9.3912
11.5513
39.9751
48.549
23.1783
12.5518
10.3192
-13.8176
270.729
55.8063
38.8505
24.2071
33.2887
28.8146
19.4958
31.3629
53.36
26.2175
54.7495
9.13744
29.1541
-22.88
66.3332
26.1408
17.1887
4.65576
31.0039
21.7703
29.1582
16.5757
8.49258
9.31144
28.212
54.4693
16.6736
11.4257
30.1377
16.4961
14.6676
-5.64635
17.908
7.99429
-12.7085
34.964
-13.9056
27.584
528.688
33.6612
18.103
13.2565
92.6843
46.6051
5.76609
-11.5617
49.486
15.6064
27.5443
-29.0362
-11.3456
-36.3064
12.1084
3.80547
31.4435
12.6136
31.4146
27.1658
13.822
-27.3559
-18.6704
-9.86651
-37.5008
-8.96878
-39.5883
-90.7861
-65.7573
-7.38604
-8.677
-11.1851
10.3016
15.094
-17.8625
224.611
36.6657
17.7318
-1.13001
-0.75571
-19.5251
-40.6629
17.514
-19.7303
4.35455
-9.17905
-25.6248
-44.0647
-27.8173
-22.3389
-13.8545
19.6057
-43.3317
17.166
10.3969
481.553
21.3052
-4.37823
24.9825
31.536
36.9067
44.4109
12.1933
63.6171
44.2785
38.3453
24.4202
17.6386
-6.44901
20.3239
-22.7325
-42.1072
18.7349
-10.2059
1.81517
-38.6951
-37.3803
-1.75265
-33.2771
15.1739
13.2711
-34.1037
12.8289
-3.80078
29.6544
-15.7383
-11.5693
81.6262
15.4906
-25.15
-26.7639
-18.5397
-36.7725
-13.7561
0.138049
28.2006
-16.0115
-42.9596
5.64307
-18.4337
-21.8691
16.6899
10.9213
23.7962
14.8914
-6.32134
40.2194
13.1758
-9.78599
25.7321
5.45721
-0.826812
-13.4093
-3.99183
23.5273
-11.1434
11.1726
234.065
-22.3075
-35.4546
-62.2147
12.8289
-1.92671
18.41
-8.24201
-24.6878
-26.2611
-8.32893
339.616
-4.39142
-4.53527
55.695
-7.29529
-27.4022
188.643
18.8787
13.208
30.8401
40.9829
-50.4559
5.92914
13.7381
-24.686
9.20535
-28.9378
-54.6388
-2.75182
14.9868
-40.191
-39.4143
-23.7026
-18.6396
-11.123
-27.6549
-16.6853
2.0267
-28.1636
21.743
9.04542
-37.5055
-21.4474
-23.8648
-12.7085
4.97891
-27.0241
-16.1578
-16.7285
15.0821
2.72915
3.50161
-16.7227
11.2653
-10.9375
41.0527
-4.07126
-8.68085
316.143
-24.9296
20.5136
19.9156
23.3528
5.20654
25.7924
7.42898
1.70908
-28.9378
-22.7797
-24.6066
-43.9813
22.4831
-49.9395
-11.123
-25.7809
-30.178
0.181324
-26.0843
-15.363
20.3251
10.4986
-4.07304
-9.39449
-25.7389
8.72704
-58.8832
-19.2677
-1.67309
6.33102
-37.3433
-3.99465
-12.9746
3577.61
4.05507
-12.4988
22.3121
-35.9304
19.4301
21.9142
-24.9296
-32.7843
-26.9361
6.48618
20.6721
8.95467
-24.6537
5.3785
2.87038
7.49053
-30.044
-31.7581
262.491
-15.4735
49.591
11.9885
9.93686
54.9543
11.4357
28.7231
6.53508
30.0894
-26.6759
-26.764
-20.2047
-6.63121
-7.72448
-3.44875
29.1861
50.5178
23.1793
-12.0375
40.3133
306.717
-20.9321
-0.17672
-35.9304
21.3042
27.5443
-42.1547
-21.3139
29.5694
5.11734
12.6739
303.531
-55.4669
3.25195
-30.973
-50.6193
-14.591
-36.1291
-55.5178
9.47644
23.0346
37.2852
263.826
34.0552
10.5465
-23.4552
261.514
18.0222
42.8926
13.7843
-9.00525
3.58315
12.2917
389.515
40.9858
44.9719
25.4014
14.9336
6.2825
20.7157
22.6102
654.505
24.1699
24.5442
22.6414
24.3102
89.6246
31.1134
20.2898
21.6561
15.4025
-2.40106
-9.16936
4.45695
40.5918
31.9972
43.1931
25.2179
76.5902
-18.5968
28.1319
-3.44119
-10.6247
42.5289
29.4184
0.948869
34.5972
46.436
72.5837
12.6739
74.8954
38.1849
-9.53531
38.5286
-4.039
223.008
4.78662
-3.80703
-3.64711
13.2399
11.7005
50.528
7.30329
3.90076
50.3102
46.5267
6.53508
196.338
23.8358
26.5307
-20.4648
-5.21216
28.976
-15.2207
22.7882
-0.798984
42.2561
33.6512
28.8015
19.8216
38.2416
43.4659
112.814
16.8784
13.9543
5.86009
10.1424
-0.826812
-26.5278
-31.7998
90.8865
123.79
20.338
-30.8211
44.162
-6.10317
-14.2485
0.181324
-24.2102
-2.24457
17.9949
9.04542
34.2312
15.4025
46.2084
8.84334
37.6823
-5.69418
5.76025
43.1931
53.3289
35.3607
18.8846
58.1169
44.8009
26.9264
29.4184
39.2542
12.4193
-5.78718
16.0398
27.8673
9.31144
-4.9619
69.4415
30.1065
-18.2846
61.7724
46.6587
-11.0918
27.7405
9.08074
-9.39449
16.4276
-24.8899
-33.3232
295.366
137.672
-7.72448
25.1232
36.2212
34.1035
-9.35849
64.5541
26.4748
44.9045
6.61657
30.5064
34.1654
0.781251
30.4776
19.6104
9.36214
14.7591
-11.7406
-30.0045
22.8903
-17.0995
-6.97638
61.2539
10.6294
54.3999
34.9093
1177.82
53.4927
42.8926
70.0063
9.73541
-30.15
14.7017
8.49258
52.4681
47.8901
29.9262
9.47135
17.3227
74.8908
63.4287
69.0098
14.6676
31.835
10.4117
26.735
13.5285
15.2863
-18.5908
21.7527
11.0162
43.794
-10.1635
2.83197
-4.37823
50.4231
31.536
30.6745
33.1665
15.9414
25.5378
45.0349
85.7625
56.1547
36.5361
66.2959
0.755094
33.8035
48.2295
6.50834
16.8471
-27.5652
27.9149
-2.9072
377.946
39.4074
4.87937
-37.2422
-6.72422
3.85835
-12.4723
9.42961
193.96
-29.884
24.4843
-44.5215
-26.6074
43.751
-27.2266
19.3471
-14.8012
502.862
-42.1906
7.60063
-15.4315
5.09517
24.6566
313.119
4.15817
-2.61013
14.7643
42.2561
13.0365
47.5422
-5.93955
-1.11375
-20.0008
35.0326
44.4109
4.697
23.6637
47.7156
24.4202
37.0657
53.9034
31.7918
15.9214
11.948
-1.11897
5.69248
27.6148
32.7453
41.21
37.8829
5.10035
7.26337
-8.32719
20.2235
-3.22825
29.889
11.5912
29.1
26.4311
18.0427
44.1223
-2.59253
-12.4526
24.0944
16.7131
37.4952
24.326
-3.35202
54.6611
32.8
11.0794
-9.66119
9.12663
11.1855
2.53437
13.2195
0.121416
4.20419
41.1577
28.2923
3.90076
1.50357
40.9399
20.5621
29.6544
14.9684
218.433
40.5862
-15.7797
-13.6455
20.8157
54.2759
-12.4096
-6.25985
64.5733
65.3458
17.0105
26.2578
4.05507
-0.323124
36.9067
21.9221
-4.67333
48.6246
12.1084
0.0573423
37.0657
35.54
47.7805
19.4442
53.2289
18.8109
36.4934
20.3818
-15.8235
-11.6356
11.9853
-20.0948
37.8034
34.7222
11.4386
-2.8405
53.4927
-4.4666
26.026
6.28807
28.4761
16.5981
50.6137
6.01831
20.9279
814.286
29.8201
260.251
40.3517
50.594
42.2679
29.9262
-6.83597
48.8471
-16.4105
33.5402
30.1664
13.2711
37.1917
20.5621
207.691
64.8466
27.7861
13.0943
24.8609
30.135
19.8787
10.2354
-2.10228
-4.54712
77.8633
51.2903
-27.9671
-16.5597
2178.28
26.0602
-7.81939
19.4301
27.5364
3.18143
13.0173
-14.9352
186.991
-0.504855
297.821
1.42953
-54.5129
-32.6859
-45.2685
-7.73996
-30.8628
41.2237
-33.0729
7.59728
4.20419
-32.0521
-20.4621
-54.7184
-13.4081
-13.1711
1.54345
-25.1086
-13.4434
-19.5733
-7.08626
11.5381
19.8787
-15.2207
7.79565
16.0676
18.8302
42.857
-37.3374
3.769
42.9268
-26.56
21.3042
100.625
-11.8111
5.86009
36.6016
62.2764
73.8698
28.6035
10.2401
-15.0007
16.6331
-14.5517
-12.2009
28.5125
27.5891
-0.232892
-32.2503
13.8594
-1.97016
41.5515
-0.826812
7.2054
-18.9844
-9.37607
2.91256
7.43737
4.40843
48.8471
4.20419
16.7948
3.55515
9.55165
5.77483
35.3177
16.8139
52.1432
27.3652
24.038
7.47211
36.6487
0.410007
6.85297
19.8276
10.7174
32.0601
4.45695
39.4934
35.6968
28.9661
59.7236
44.9985
-8.75065
34.4227
36.9067
-0.566705
20.4497
59.7264
15.9888
54.3422
8.53475
22.4299
10.0306
-3.64711
9.82639
35.5355
11.4257
32.0118
-13.489
74.673
-11.297
104.617
74.6377
-7.52042
53.5153
-6.99824
19.1507
38.7121
28.312
6.33102
27.4733
35.7453
-5.53264
2.72915
22.6327
47.4713
76.66
18.4175
28.8005
48.1511
86.0421
12.2917
14.1148
47.8901
-23.7026
82.5599
20.7361
39.2836
29.7921
28.2923
2.0267
3.37763
10.9548
-5.67485
34.8615
12.7936
14.9684
-5.12417
250.482
-2.40106
-38.2174
-60.1983
2.17345
-4.54712
16.0191
51.2903
-2.66721
422.623
-23.1189
30.7454
-23.749
50.0252
82.3577
-2.5732
43.9675
1.93141
-11.4094
93.4596
10.3666
69.3347
28.7713
18.8417
24.4843
-7.0402
9.52296
5.33261
46.1059
-7.82117
17.908
11.7424
33.0899
-21.4019
18.2137
-22.5608
-3.03931
12.4808
-9.23228
31.9487
-6.64118
-3.60424
1.89494
154.293
50.4231
-5.94532
4.43761
25.6623
-6.1889
-6.5474
-8.1954
28.975
-20.5574
7.34048
34.662
36.3108
39.0645
16.6229
-4.62589
24.3571
1.03849
9.31144
31.9601
35.5355
-20.8077
47.033
76.5471
7.44362
17.9949
16.5417
11.2202
-2.70673
-1.46406
23.7196
2.961
-2.40106
29.3474
412.433
58.1856
55.9755
9.51422
19.3603
18.174
10.3192
18.6395
6.79713
90.8192
16.9239
25.8213
18.2358
33.5774
42.659
41.1622
17.7954
465.472
10.1254
5.69248
-17.6934
-15.2834
25.4014
35.5484
-10.5841
26.3379
52.6552
17.0192
-2.24457
224.557
21.743
35.2823
13.0943
51.6412
6.12022
231.741
25.7099
144.231
-10.5356
23.7252
28.249
45.0672
6.47728
40.9829
33.7541
258.928
38.101
1.04725
-4.039
1.03849
2.53437
-39.2544
20.7361
-10.7883
54.2761
-5.81518
35.7886
3.90076
5.2517
20.3251
11.1917
93.3727
4.87645
-7.52042
25.5936
19.8276
24.5638
14.9206
-21.78
25.5993
31.9972
33.8228
42.0845
24.5067
185.553
-6.87658
14.8158
33.4101
8.80363
29.0599
38.6562
12.2388
21.4845
-9.37852
29.7516
-5.80414
-15.8593
28.0601
-34.8352
-5.91306
14.7488
30.9814
61.0086
25.0232
-3.29207
59.8983
39.1624
-14.8399
18.3702
48.4361
13.0658
32.9874
20.2898
-24.8019
28.4047
-9.22043
-20.2047
17.7316
12.8902
7.79565
14.1935
21.6413
18.6587
24.1163
-5.47831
384.204
-41.1721
-17.2823
-15.4974
7.42898
8.19983
-36.474
-14.5517
-23.4453
-17.4021
43.8077
-7.39015
-10.4723
33.4895
17.8629
25.4014
31.8002
11.3454
116.648
58.0242
-11.0918
7.44362
-0.745748
72.7637
9.34617
22.8988
45.1786
1.23642
17.0046
21.4698
57.8495
-7.35238
30.0059
35.4305
7.17314
8.18574
46.2849
33.632
4.92306
47.7156
358.004
22.0443
31.8509
27.8775
-15.1745
-38.3481
-17.9686
-38.7092
-3.68885
14.157
5.5633
22.6102
56.1502
27.918
7.67759
12.748
52.1432
47.98
37.1564
17.908
33.9342
29.9131
47.5605
42.4659
52.5634
38.3364
61.5977
41.2503
22.7957
28.7307
44.8009
-5.94532
34.4227
29.4105
-4.31484
59.0449
444.052
-6.32134
30.849
-31.8018
46.436
38.8505
46.6959
40.7849
27.946
55.9783
23.4851
1.81517
6.07826
43.0317
39.1624
58.2774
35.7599
61.5546
-9.42298
37.1507
55.4762
40.9045
16.8424
1119.86
19.1507
3.22114
22.4168
-27.4022
27.4733
20.7528
44.7311
60.2771
38.101
86.0303
44.6545
28.8005
48.1511
27.1858
57.9949
8.67119
62.7082
3.80547
48.3101
40.7246
51.4695
18.7325
18.5072
58.5369
41.631
18.2188
-0.164984
19.7879
-27.4648
38.4126
9.0936
-30.8211
-6.43782
23.8819
145.168
-14.2485
8.1437
-12.2341
-11.9901
-15.3174
-16.8908
-13.0141
1.43506
3.22111
-18.5908
-25.8269
11.4454
132.987
36.8437
9.50838
24.4524
66.4474
35.6281
584.544
19.7879
29.6942
94.6996
73.0828
8.53475
9.31144
0.101018
52.4021
7.64889
41.1768
19.869
16.5417
-1.89822
25.4043
10.4573
31.7871
0.708818
21.8511
22.6268
20.3682
24.3837
-18.4337
26.8566
16.6899
18.4175
61.2696
4.697
6.79713
51.4638
0.0573423
46.436
33.2283
22.333
33.2887
65.525
45.6811
2.62916
26.3072
4.63427
46.8322
43.5051
-6.45312
47.5926
19.2605
37.3852
-17.0316
1929.46
185.289
32.8554
14.9336
-8.71003
0.121416
7.95232
58.0242
-9.56331
7.67759
10.8739
224.598
26.1843
42.7729
10.4986
10.9195
9.34617
6.6636
-3.33813
14.2054
15.1935
-9.44231
44.3399
55.203
474.16
2.49375
17.5561
36.9067
16.2999
25.3117
-28.8101
43.9675
20.6721
40.8138
35.1024
20.5474
-2.81929
-1.80378
41.0645
27.2842
-20.9056
33.4895
19.737
37.4756
13.0596
33.8546
7.95232
20.2442
5.56955
24.0322
42.3578
67.1415
-8.2834
33.2062
54.5489
59.8981
8.20508
61.2065
33.8712
48.8153
36.4623
52.2273
20.7586
58.1169
-5.31526
44.8009
38.1708
51.8992
42.5368
10.5453
30.849
11.3017
42.6879
42.5987
41.0737
39.2881
-5.63039
16.6331
-18.9226
218.399
-8.92948
64.4224
-11.1383
15.5383
26.0408
-18.2208
-5.428
-45.944
-30.196
-18.0748
-46.4866
7.22779
-35.6441
-50.2037
2.18721
-3.15196
-6.55179
2.64611
-1.76384
10.0165
0.693335
30.9164
-14.8911
-4.02487
-45.8136
104.132
-13.5994
10.1144
19.8303
36.2547
2.75845
11.4357
2.48619
-24.387
-4.5808
641.429
-22.0788
-9.16936
-33.8052
-15.6302
290.618
25.3895
34.4237
126.643
-8.41243
-11.8745
28.7307
-9.69345
48.1511
23.7962
39.2542
49.9006
27.1009
-45.1426
-4.57494
-4.039
33.4895
12.2407
29.9793
-21.8285
41.3509
44.688
20.5621
32.9005
-7.08626
14.2054
-8.02326
28.312
61.7722
13.8273
227.837
25.3895
140.473
81.2754
285.002
-44.6706
0.619682
22.3121
18.174
-14.0437
-26.9361
12.2388
2.39544
43.5357
42.0992
5.61401
20.3813
-3.93007
6.62952
-1.43322
-15.949
12.2917
1.5832
-5.8659
19.737
5.5633
64.3785
-11.1434
9.49175
50.528
18.5477
35.7886
28.2636
18.3702
44.688
-15.0452
19.869
204.249
19.7821
41.7275
30.3951
-14.8426
-21.3508
12.1095
-37.7095
2.17345
-12.0434
38.5079
24.2809
-10.1635
-23.1189
-7.81362
9.98424
12.8709
34.0956
-4.57494
12.8276
9.12663
14.1148
20.609
34.7717
-3.08783
15.1139
21.0708
73.0168
43.2848
48.4361
1.82142
29.6544
16.1208
38.5227
26.6469
44.3343
-38.2685
0.200972
-11.3164
8.20508
36.8437
13.2565
39.445
43.9586
25.0534
-13.9116
6.5801
-17.4967
79.3247
-14.6222
-3.51024
50.5267
23.0102
34.1654
-2.96688
15.8623
29.9769
20.3813
5.44026
-21.4415
-9.66119
5.3785
48.72
-4.58371
-31.918
7.59728
7.61768
-42.6475
26.1651
-18.9336
-1.69274
-12.9658
-37.8518
-11.534
39.0248
27.3652
-17.1915
-16.8908
-15.8252
-23.9529
12.4752
-2.40106
2.58288
4.98455
20.7043
-4.76712
14.746
-29.8412
174.595
31.6824
28.8005
16.292
-45.5443
-12.1696
13.0173
152.663
-35.5499
25.8213
-13.2742
29.5405
-13.1857
86.9621
-41.1592
-9.86651
11.1935
23.4064
29.4496
-25.8217
-20.0689
-1.03313
12.5282
66.8514
16.1238
155.787
26.2075
24.4446
-10.4723
-1.76384
-6.80293
239.94
6.50034
-37.7581
-12.0804
46.036
7.01529
19.4847
14.2368
-20.0482
-10.597
8.38065
24.9693
429.773
-25.324
52.5782
42.6645
9.78034
16.0795
5.0952
41.4304
11.1724
10.0791
44.3399
106.911
75.8177
44.7311
52.6177
16.8875
-2.50416
1.55672
32.6194
28.8005
25.6623
-15.9177
13.9824
-47.0166
-15.8193
48.4349
-17.7444
26.2312
-28.9466
-29.3248
-11.123
18.6689
-52.6668
0.181324
-64.0887
-11.534
-24.4155
3.41752
-14.3804
-10.3315
616.129
-28.638
-10.1575
33.2062
50.8008
7.63431
23.5154
41.1475
41.92
39.3763
20.438
-0.323124
34.4227
98.6264
34.5972
13.1758
22.0731
25.7321
22.4215
-40.1822
-34.0241
-15.8703
16.8609
1.03849
-8.71003
-56.121
-14.5365
-5.81518
20.7961
15.1452
-9.74083
20.3251
22.1582
-11.9901
-0.324906
-41.2536
-18.2426
-5.21219
-25.15
-36.1343
-27.91
-16.9386
-33.0244
-12.9804
1.96363
-2.89305
-46.7078
-3.44119
8.11595
44.8009
-9.69345
40.0449
10.6777
-53.399
-3.8493
19.6046
7.55361
10.8287
-6.7927
-34.2294
0.886142
-28.1305
-31.4439
-11.1383
29.7889
28.9519
-10.1132
11.4835
1.84466
8.22234
-4.01929
27.539
12.0279
-10.4723
2.92132
52.2302
-2.75182
31.0235
46.7928
12.2824
-6.10317
12.1096
19.3881
-5.43091
13.7306
21.6561
-16.3686
-0.643292
8.58319
-47.3786
-5.42123
-1.94604
6.33102
-17.5042
-20.4767
211.859
16.6201
-5.47831
4.05507
92.4489
1.69735
-30.3082
-8.68085
-11.8111
-15.9177
-16.9678
-28.8101
4.61212
-3.69079
-2.28973
19.6104
12.885
-33.9151
-42.0962
2.31492
41.1786
15.7646
-24.2526
-18.0945
32.5525
10.3666
63.7125
34.7717
73.0168
-20.0482
30.6325
43.7099
0.612127
161.146
27.2783
-27.613
-48.3157
1.23077
-20.4648
13.5285
-8.50528
-15.2207
-18.4413
31.9487
45.8327
37.6252
16.8875
5.92914
28.7307
146
7.17314
68.1559
1041.41
250.2
65.4911
244.804
33.3175
31.3543
24.2071
212.639
20.6065
37.2478
-37.6633
13.0676
0.917565
-2.40955
-22.0736
-1.16992
16.6705
-37.8985
-38.5833
-14.2992
29.0423
-1.77261
-8.49219
43.2249
13.5745
58.0242
95.2069
63.4287
26.1843
54.0173
27.3652
51.6412
-12.6204
-23.9529
149.282
1.08693
8.84334
20.8157
-18.0318
8.73268
24.5009
46.9412
995.984
40.9829
26.2578
208.641
22.1657
71.904
490.431
186.84
4.697
28.0098
73.9526
7.55361
65.1767
14.4877
42.9477
68.8959
69.2732
49.6546
18.5072
-18.9226
-30.8518
-6.72422
0.110221
15.6859
14.157
28.0521
6.2825
3.84915
-25.7809
22.417
31.6661
30.1664
755.401
-28.4815
33.4436
56.1693
46.521
12.3727
-15.0167
6.12022
19.9714
12.3313
-8.02326
20.8157
-1.94604
16.2289
17.0046
43.1931
61.5977
17.0105
41.2503
-12.8115
19.3603
16.5435
529.794
15.9414
19.9156
47.7156
-22.4315
37.0368
37.414
1.70908
-2.11776
28.1053
-13.1774
11.9047
31.9601
39.4768
15.4486
65.5205
37.6626
5.77483
-13.489
67.1358
3.00238
20.2898
9.34617
38.5227
275.986
22.8988
40.5862
12.3313
-0.526994
26.4379
5.55022
13.8273
71.3041
62.6993
305.226
22.6327
28.1319
11.5513
-4.06548
38.2416
-29.3711
5.37464
-1.51164
-9
0.237896
39.2823
-2.75376
17.388
13.5506
12.0256
34.2257
49.5955
5.61401
27.8775
-7.6782
-22.0479
-13.9494
17.6075
-3.22825
-5.27542
5.94426
16.0398
10.9535
50.3561
45.9739
33.7275
11.9047
9.47135
365.564
65.5205
7.30329
-3.80078
40.4837
22.4646
19.7821
129.809
11.6544
14.3492
8.58319
10.7174
1.80209
27.4733
0.14389
22.7957
72.9119
40.9063
437.347
526.046
3.04899
43.9675
86.2644
38.9397
31.3543
44.8218
80.1403
38.4102
51.3033
30.7402
11.0794
17.9138
-20.9056
6.31553
32.7904
1.97552
17.7447
1.59733
-25.1989
6.36625
31.1034
-2.65847
-1.30753
1839.11
-15.9822
73.695
32.0504
4.66101
15.0969
1.43506
7.64616
-38.0083
3.9491
-15.0645
-51.765
-8.13391
-46.7136
8.35135
1.62755
0.619682
17.5561
-2.44867
-2.44077
-27.1621
-3.8493
6.48618
-5.56486
25.8213
-13.6233
-18.8964
-11.6889
-10.3156
21.3183
-21.1109
-22.5083
-24.8847
-17.2578
30.726
-8.85045
17.2134
-17.7516
-61.65
-40.0533
-33.8982
30.0953
-16.2204
34.4265
28.1703
66.5236
11.3459
-2.86999
-23.7026
-7.39525
-8.91427
22.417
-26.4299
7.67759
-3.5955
-28.4815
-22.7784
11.1917
20.2841
6.75052
-17.1915
-11.2686
-13.9511
-25.8269
29.3418
-23.2759
-7.29529
-5.69418
21.3235
10.6067
5.71176
27.092
-12.9746
-5.00252
3.57141
345.518
14.4179
-49.6509
5.52103
8.36025
10.8287
6.99141
166.636
-27.3559
0.886142
-24.8847
-5.85509
162.213
-22.88
28.8519
-40.7096
-9.46643
-9.02355
-1.55201
44.0925
-7.30206
-34.6996
-15.8478
-51.3183
-11.4553
0.665871
-29.213
-14.8823
379.208
-14.2992
38.4126
13.0596
25.0232
61.9656
21.0708
44.9058
16.6736
5.80352
3.37763
46.5621
44.647
46.5267
29.9609
22.0498
-9.89736
-16.5729
-20.4648
-18.3306
-0.736061
0.865055
-30.2133
17.9417
37.2348
-7.35238
52.4947
-9.06339
17.4863
50.4231
39.0323
-2.70088
-28.4019
27.8673
26.2312
21.6532
7.59728
46.9731
60.4262
58.0242
14.7996
37.6626
25.8664
48.4361
7.44362
48.3951
16.1208
22.4646
-12.6204
7.90627
27.4677
12.3313
31.3321
-9.16936
29.9131
13.8273
40.5918
2.01211
48.8153
39.3763
2.18101
27.9343
-0.323124
41.9189
26.1358
1.17493
55.2119
41.7508
47.2838
19.2332
21.4845
9.36214
4.75545
81.0257
22.4379
-12.3464
15.6387
15.6859
16.9259
-0.00573707
-30.8206
-26.2958
-27.4507
88.1821
20.7361
-10.7883
-1.94587
-33.9262
-39.1741
-28.1636
-20.9453
4.87645
151.474
-12.0771
-35.1092
-33.3232
-0.643292
-23.2759
8.84334
-11.0434
-16.9386
-4.38578
26.3265
0.02087
-1.56713
15.6122
52.2971
-19.0638
0.689479
1.30736
23.4377
16.7654
-26.9361
-1.81672
20.1099
-7.65205
18.2961
101.132
111.499
-33.0296
-6.74117
-16.7963
-6.61012
-20.6342
-34.255
-8.62943
-3.84423
60.3169
86.259
201.656
-16.6275
14.9631
26.4555
40.0815
-0.271162
-4.32009
23.1574
34.5167
160.068
17.5599
11.3037
25.2942
33.8346
-13.9545
6.68065
16.3856
32.7244
26.0439
206.3
30.6325
-8.48595
13.7249
-1.68278
23.1009
-10.3315
26.3413
0.498025
38.7121
-9.44231
-14.2837
25.5993
23.3439
27.8645
253.143
311.116
-16.5597
302.344
-4.07126
41.9189
38.7808
40.6628
19.6895
-0.699137
-11.1871
-0.155782
37.0368
37.414
12.1732
5.45721
14.1657
10.9535
5.3785
25.3592
74.9569
-4.9619
90.9932
6.68065
-32.3401
25.2281
-27.3669
-20.0482
4.39557
-0.989681
16.1208
24.038
-1.89822
46.019
13.6165
11.6544
40.5862
27.584
5.55022
22.6268
7.58583
3.89202
30.0059
5.92914
28.7307
65.0177
21.9221
-4.67333
57.9949
12.4193
9.42767
74.4578
44.5331
262.302
23.8667
23.3749
56.6235
106.3
3.35692
30.726
10.4176
44.9719
16.031
-8.71003
214.1
20.5429
3.90076
-11.6149
27.8214
20.2841
25.4912
3.10484
-25.15
10.7174
9.5713
41.1575
10.0791
6.85861
-18.6026
7.58583
30.8401
2.01796
39.9751
36.2967
12.5518
42.1783
18.6395
75.8266
9.42767
70.7989
63.2134
44.8218
23.4176
43.8071
-16.1115
91.3331
32.7453
135.043
29.0423
-16.7651
2.7522
-22.7655
516.112
-17.651
3.45854
24.3102
245.172
17.9949
5.59804
23.5302
41.6395
-18.5397
58.0241
6.33102
314.205
42.0845
0.14389
89.976
13.7381
48.549
-20.9379
41.9189
1.30736
23.4377
6.79713
55.2119
30.0424
31.4435
27.6061
42.9477
35.1627
12.1732
26.9405
8.25136
18.8109
27.6148
47.7378
33.2113
1.04314
28.4578
70.3877
16.5757
57.8524
19.737
52.4681
16.8077
-29.3248
13.2195
18.8621
-7.97724
-10.5003
4.86649
-23.2732
8.1437
8.38065
0.191285
-12.5063
21.5276
431.14
351.885
34.0269
-27.701
18.0046
10.2354
-26.4651
11.5438
341.218
58.1856
15.8476
37.6252
41.2503
0.306939
33.5565
12.7953
32.5486
44.403
57.5293
19.6895
59.8689
47.7156
65.1767
-23.5908
13.2287
1.93334
28.2124
34.6113
-4.02487
1.03805
42.2879
-15.4735
42.0947
-5.05566
40.0028
128.043
12.3727
-11.5693
2.91547
244.039
33.0899
-24.8899
-14.7916
167.501
-11.882
-24.2248
16.9562
29.7385
22.6327
-42.4838
39.1787
-5.94532
35.0326
20.048
-6.5474
-0.699137
17.7306
-18.6833
-7.91192
21.9839
-2.02985
10.7999
29.9178
27.1658
4.45169
-44.9073
-21.1109
-33.7527
-0.826812
-25.5908
3.84959
15.1139
279.692
35.7886
18.8933
-0.370499
-3.80078
305.142
-15.7383
1022.92
-7.52042
36.6487
11.6544
61.2009
-0.787136
25.7099
33.9342
33.6612
-8.66151
16.2289
-31.7211
54.4375
40.2105
52.2273
4.05507
38.101
56.0453
70.0299
72.514
44.0524
59.8689
16.7935
-4.85015
73.1988
-16.2204
-13.3622
-13.954
-11.3033
-61.1839
-3.29207
9.29853
-33.9262
-22.3075
-20.4621
-19.1112
25.9473
-5.67485
29.6544
-33.7573
12.2858
-27.613
19.9714
-21.4019
-26.7639
-37.5533
-11.882
24.4524
-17.8856
-22.3449
75.9205
10.6143
218.948
41.9898
14.4258
14.0673
53.6488
81.4488
54.4053
27.6953
-20.7797
49.773
39.0645
27.2332
48.72
13.7788
16.051
-19.2216
40.2206
15.7366
-10.126
-22.8593
3.45854
-13.1711
-2.61981
7.17136
-54.3721
-30.8177
-59.4721
-44.5676
-45.7647
-28.638
5.82317
-9.59855
107.512
-23.2819
-2.79023
-41.8595
1.55672
10.1306
-14.3786
5.37464
19.6895
29.8839
6.79713
58.96
50.6571
55.7171
57.1508
0.755094
45.0479
12.6223
53.36
11.2249
28.5125
-15.5144
-6.45312
64.4592
23.0087
31.763
28.4578
74.0776
10.3892
12.4
18.5297
4.414
64.0833
57.9425
46.2383
29.5616
54.1829
10.9535
19.7792
37.4224
23.1491
18.8417
-23.9068
31.6661
41.3821
-0.370499
29.9324
19.869
44.6527
-19.7019
18.845
-13.6455
15.2863
7.64616
-1.46403
23.6268
25.2279
-3.44875
-7.35822
32.7142
7.51713
-54.041
19.3603
27.9343
-15.3157
13.8079
21.9142
164.351
-2.79926
54.2467
27.1009
38.8505
11.0886
14.548
41.933
-19.2368
36.4934
26.2175
-8.01811
-5.85509
-15.8235
-24.0161
583.157
-26.0427
-10.0682
-30.9515
12.2632
-0.718466
1.66311
71.8804
-23.9978
5.46867
29.999
3.71124
-20.7797
8.54352
-30.2759
5.3785
4.74444
31.8534
-17.7022
58.0372
-46.7506
28.2324
-18.2846
37.4095
0.181324
-24.2102
-64.0887
-4.03772
-41.5544
-27.0696
37.9793
-40.8194
-23.1321
-53.261
-15.5195
-3.54716
-18.8126
-25.5281
1.23642
-33.5951
31.9487
34.5883
29.7385
-22.3449
-18.7198
-24.0559
4.36781
31.6824
-4.07126
-1.18459
-21.1893
-8.06297
-12.1696
-9.4715
-13.2834
0.693335
1.93334
7.59772
-49.5617
-18.2846
41.1577
27.918
32.0118
-13.489
-11.534
31.8065
76.5061
12.3727
16.5417
-20.6389
31.0265
41.7275
24.7729
-15.7797
-26.7639
66.7303
-17.8756
6.33102
38.7177
135.022
55.203
-1.73018
44.9985
82.2822
16.5435
45.6671
43.0024
-2.5732
18.6676
26.6691
17.6478
-13.9453
-13.4093
-13.3622
14.9868
-19.5762
-1.93296
58.1971
-9.24891
9.17735
-3.56681
-37.3287
25.9473
-13.1711
20.2841
1.12832
-32.6918
21.0247
-11.8877
-40.1425
-15.5195
3.9491
-15.0645
-27.4022
-27.9729
-5.53264
-22.3449
-33.4263
-21.8691
-2.05079
-37.8044
23.1783
24.7253
7.86659
30.8209
-3.10196
32.5525
9.42961
-6.56497
-3.64668
-16.7656
-27.6549
1135.61
-3.56681
-39.7259
-13.1711
7.16565
-32.6049
-43.4284
-49.5584
-44.4796
-12.7085
-36.2505
-23.2759
-23.0158
-7.29529
-28.183
-28.7486
-35.4692
-1.01898
20.3682
-20.4708
-16.8457
-19.995
18.5639
13.8079
-19.6659
35.5061
-23.1879
-9.31299
12.7028
49.1579
15.7738
47.3442
27.1067
3.73994
-17.0485
-10.2371
-32.9611
69.0496
46.608
25.3592
65.5866
43.0446
2.53437
22.5898
52.5953
19.1967
98.5698
0.566534
40.0028
14.0028
30.1763
24.975
36.6487
90.4532
-23.2759
-45.5046
-14.7916
-16.1578
-11.882
15.0821
0.855082
15.1364
3.769
-22.1819
-5.00252
27.9343
-9.69345
1.29946
-2.79926
13.0173
3.58315
9.12663
-21.4925
61.8384
-19.9544
-26.1359
-35.1512
28.0392
-22.6818
-26.0556
-7.34364
-49.0962
14.7029
27.7804
-4.49388
-35.9322
-58.1202
-27.613
-35.1973
-13.7618
-30.7722
-45.5046
-1.67309
-7.72448
5.92158
40.4305
20.5328
71.905
34.8141
59.991
35.9142
15.6122
22.1657
78.1362
17.8155
9.20535
98.4987
35.3636
36.6036
71.2088
46.0161
1.81517
2.53437
9.47135
31.9805
4.20419
281.291
30.1377
23.9924
28.7231
32.9005
-25.8269
-4.39142
313.17
-5.69418
103.782
6.85861
-11.1063
31.9487
48.4792
-1.73018
-5.60133
2.18101
-12.4988
-4.07126
4.43761
-11.819
27.5443
-15.9177
35.1916
5.11734
46.4071
13.0512
-0.945222
10.0739
-51.7188
0.0702841
-20.7797
-0.826812
-30.8628
-5.68109
20.7157
13.2399
-3.81993
-37.6743
9.55165
-41.0768
20.3251
-35.1092
-5.21219
-30.6283
-26.7639
-1.67309
-28.183
-1.73602
7.58583
38.3364
24.1163
-3.72726
-12.8115
-27.4913
33.5565
7.17314
11.9339
21.9142
25.3117
3.64697
51.7747
47.7156
18.325
-21.1196
-7.65205
37.414
17.7954
-3.04457
13.1887
-8.48419
-24.3823
4.14968
-8.01811
-2.70499
21.3556
-21.9689
35.5112
7.84305
-39.5204
-19.5675
-49.0166
28.1053
-37.5402
11.3658
-52.0178
46.7799
-28.304
-14.8112
-33.5806
-62.2147
-5.67485
-15.3231
-21.3605
-30.0092
-10.203
-3.33813
1.23077
-32.6463
5.82317
3.67615
-16.1578
-2.51172
22.6268
5.37568
-12.9746
13.1393
28.7307
-20.9379
73.7781
13.4809
-7.12594
61.743
53.3378
44.5619
39.1996
117.622
93.636
60.6737
-2.99304
11.3147
46.3555
-2.86199
18.7212
49.1273
1.04314
68.2073
28.6309
24.2668
45.9666
21.7909
0.907628
29.1298
18.0222
48.5148
-16.5015
35.4537
44.9915
43.0666
53.4147
915.805
31.4357
48.375
21.4397
25.1779
31.9899
20.6083
10.8978
22.8355
58.3347
6.51498
5.73242
-12.4723
-10.5511
45.9089
1.97552
-2.86999
3.4714
70.3785
-0.815617
-7.97724
36.4725
272.484
68.5847
29.2007
-14.426
14.0028
236.739
3.93942
21.2269
-14.0797
-5.51783
-16.4566
12.3824
19.04
29.1861
32.8857
71.1326
62.5347
10.4513
-38.1114
42.7862
154.434
229.25
44.73
26.5994
26.6073
6.45807
31.7861
36.1286
-13.2742
12.6739
24.2956
-15.9378
234.962
0.0702841
-23.4767
755.229
-5.22065
-24.5958
-49.5566
-34.1244
-34.8664
-65.0724
-22.142
0.322059
14.1075
-3.55393
-40.3218
33.0147
11.6095
12.1953
-4.72206
1.33314
38.7315
1.87788
57.5334
10.9035
-53.4034
219.779
13.7457
-53.2753
13.9335
1.56314
15.9458
-16.7358
19.0873
-8.47755
41.006
-48.7395
-7.56459
31.9732
-5.2184
31.156
54.9837
32.7789
15.6983
-7.09197
27.2542
54.9502
30.0953
-3.10196
19.434
-26.1776
74.0199
-27.2329
-12.0804
27.2954
-32.3401
32.7244
-17.9966
6.74055
-12.2341
-25.324
28.2154
7.79001
17.0165
-5.21216
17.7316
-11.4726
6.69728
55.3745
46.7697
-4.54128
36.5652
33.1031
-9.68768
4.36204
4.11846
-27.1621
16.7654
-26.9361
66.9615
29.5405
55.2768
-14.2374
-24.2926
3.25195
11.6459
-28.9378
-34.0241
-17.7444
59.9644
264.904
-31.4031
28.0392
-12.9658
12.8289
-9.42298
40.8988
-35.6314
10.4117
-50.1018
6.85297
-21.4019
17.0676
-20.6867
-19.9059
18.103
26.3265
-2.89305
320.219
-16.7227
20.6356
2.18101
-10.6247
-11.819
-19.3074
-21.5399
3.64697
-17.5657
28.975
78.7681
5.20654
177.531
5.46642
372.872
-2.81929
21.3183
-2.37025
26.6385
5.10035
-47.6826
-27.5911
12.0853
-4.33838
-11.8594
16.9186
-31.8885
16.9484
7.71483
46.6407
-4.95633
49.0908
69.3544
44.3537
28.1148
53.7853
15.1027
-19.9686
17.5599
5.68148
29.0423
-26.1355
-15.9885
-39.6321
14.1769
-6.10317
-5.44088
-31.7065
-50.9703
35.5546
24.0322
-19.4864
9.04542
-43.1277
-23.8648
50.8935
-14.8426
6.03224
-13.8545
37.7807
0.855082
-24.219
15.0134
-34.9876
33.5565
368.006
-26.8115
-51.525
25.2268
-22.6538
-15.8193
-9.66119
15.9888
-25.5766
-11.1434
5.74361
-15.1855
-7.31494
-12.9658
-41.6
-9.65992
-11.297
33.4026
3.00238
-9.69524
-11.2686
182.826
17.3646
29.3418
-36.2449
-3.61008
1.96363
2.72915
-14.8486
44.9985
4.05507
-18.121
33.5565
37.1582
21.3042
29.4105
21.9221
7.3951
17.7306
-3.69079
61.4285
20.1099
29.8293
46.4071
15.9214
23.1924
-31.104
-5.55191
-21.1109
8.38241
-7.51573
32.2607
-22.7217
-17.6975
20.4497
-42.0563
35.3164
-5.8659
-10.2481
5.61646
25.4014
-29.3248
11.3454
-12.6624
37.4095
-9.2177
-43.474
18.4511
5.56955
426.956
-2.61981
3.42323
-28.1351
2.91547
-7.08626
12.4752
990.854
3.9491
-10.5356
21.8511
28.249
20.7043
17.7217
-7.18933
16.6899
40.0449
3.17353
-12.1696
1.7729
10.5453
30.849
-31.8018
-48.8907
-6.44901
-2.16493
3.50443
-2.75182
29.9793
18.6818
-1.75265
-55.7659
31.7873
15.1739
-30.3556
16.577
-15.0452
18.41
4.87645
5.29729
1.0414
-35.1092
-1.46406
3.10484
-21.4019
-16.9386
32.5679
48.0881
50.7378
22.5784
39.1089
86.3509
-29.6781
18.5639
-17.1897
60.6596
17.8155
14.8914
1.17493
8.36025
21.9839
3.59235
26.1696
-17.8118
4.45169
-12.3634
13.1887
-42.0563
-18.9844
-2.75182
-39.2544
-20.1587
1409.23
-11.4374
5.80352
-35.4546
-34.1037
-2.16366
41.1768
-32.6049
-35.9322
-9.39449
1.0414
-16.3686
-32.6463
-6.14919
-1.67309
9.29835
16.9562
35.3607
-41.0856
-11.2235
-10.6247
27.9343
24.2617
-15.6917
59.8971
2.86844
54.8693
41.6616
32.6404
242.247
27.8775
-0.181939
0.0702841
1.37788
27.1231
28.0915
-9.60322
1.04314
20.2235
4.26801
24.2668
34.08
4.07019
59.0851
32.0533
12.4205
30.8927
34.8888
67.2554
17.5325
52.2054
18.5757
23.536
-16.2204
13.8118
45.9089
-8.49219
-7.37485
-40.7734
-33.9262
-12.9658
-35.9778
-20.9043
-15.0452
-37.8119
-0.745748
-19.0656
-1.7697
-24.8019
-9.89736
34.0269
-14.5825
25.5009
-29.3389
-9.61403
-17.7444
-17.7022
53.1342
24.4639
-22.3674
-40.7734
5.5504
540.849
10.46
-35.0407
-1.22663
30.5915
11.4357
-5.01007
-34.6944
7.60063
5.18319
12.5914
30.2788
-10.1064
1.64585
243.928
45.6681
10.4513
27.1948
27.7936
49.486
12.8709
-13.6931
-24.9296
6.57107
-11.1871
21.9839
27.6665
35.54
21.5436
-16.1115
-10.3583
-0.521845
-3.91312
-10.1971
-15.2834
-39.5991
-12.1222
-20.6736
22.5898
13.0467
-24.5558
-1.69274
91.9819
29.6955
24.0322
-6.36795
-21.9908
-36.3944
-43.6305
-16.6656
9.29835
-4.91338
23.7252
26.3265
15.8476
35.3607
-35.4634
9.3912
-10.9375
52.2971
-11.5675
-6.80679
12.5439
46.2849
-19.6659
28.0098
-6.32134
-2.88415
24.795
6.40345
13.611
-1.00432
73.0804
29.7516
17.8739
-8.92948
43.0526
10.2879
10.7089
11.6596
-8.66619
15.8335
-15.5828
29.3701
-4.49096
-6.32011
27.1446
9.09917
-19.3126
25.0314
-8.47019
-15.5335
26.5501
36.5481
34.1076
-12.0712
31.6154
557.594
59.9644
39.2965
114.041
14.1769
-7.97724
25.2281
-8.62628
25.4812
-16.714
3.37763
-0.289593
-26.2896
37.1507
-11.9901
-9.69524
-45.0017
21.6561
-33.2352
-26.764
24.6566
-22.3389
-14.5825
-4.48419
-12.2534
921.812
50.7378
103.929
35.3607
22.6327
-14.6856
36.2269
63.5415
51.2893
55.6474
40.6628
40.3043
52.3727
15.5139
39.7876
52.9664
21.4845
22.2553
-15.1745
57.5999
27.946
8.54352
12.8748
76.7778
43.7638
31.9805
-37.0253
69.2686
-16.6853
-22.3362
33.4436
-50.6524
22.1582
-38.2271
17.908
-25.7389
-20.2047
-26.8802
-6.14919
-24.1619
-18.0318
-56.8596
-22.3507
-9.28077
-10.3893
-26.093
-9.34946
-20.3078
-10.6247
14.8158
9.04721
62.2066
8.33213
17.1045
-14.1285
387.516
-9.52611
25.7924
26.1696
17.7954
41.933
-14.2374
-29.9148
-4.24432
-11.1342
-1.2279
53.5123
73.1896
43.2249
4.20419
69.2686
31.6661
60.1514
9.52296
22.1183
41.1768
82.1283
14.2468
18.4158
-9.39449
25.4043
-22.0788
21.7017
20.0877
-6.78745
-0.63765
50.6893
50.6207
-17.4967
10.927
19.501
9.98424
25.9894
7.86659
-11.2326
42.0653
-20.3768
59.8971
21.6091
24.8842
9.80251
62.3367
42.87
7.31432
-2.74082
-4.85015
-18.6304
38.1747
-14.9333
15.9238
91.9307
-2.86999
8.53432
1303.34
-23.6188
-19.5251
-36.9148
4.63252
43.7099
-22.9278
25.5936
-2.6612
32.5679
23.7252
67.5559
19.5957
9.51422
118.373
20.438
10.9213
-3.38571
13.4888
30.8209
-5.3843
44.9045
56.7434
-6.71501
24.8554
77.7065
16.6331
-11.4263
-22.4185
-41.7256
6.50834
108.676
18.2052
-21.7167
-10.5982
-16.1733
36.5386
