# Supplementary material for: Nonlatching positive feedback enables robust bimodality by decoupling expression noise from the mean
Source: PLoS Biol. 2017 Oct 18;15(10):e2000841. doi: 10.1371/journal.pbio.2000841 (PMC5646755; doi:10.1371/journal.pbio.2000841)
Supplement: S29 Data — The corresponding mCherry fluorescence values were taken according to the gating strategy in S28 Data applied to the flow cytometry files (S27 Data) and were used to generate the numbers in Fig 3B and 3C and S7 and S11 Figs. (ZIP) [file pbio.2000841.s029.zip › S29_Data/LChITF Iso 1/6.txt]

"Y2-A"
4.2768
16.2011
-5.42424
36.1359
12.453
28.2467
50.5221
28.7526
-4.73071
11.5698
-26.5666
22.7137
-6.7713
-17.7224
1.65605
4.86701
40.3183
17.6259
-38.3013
0.451764
-25.5887
29.3742
14.2839
-11.6748
-19.6071
-10.9826
11.9762
-18.8057
3.84507
-8.38485
-6.8335
-12.1131
-3.58429
-7.06312
-18.4916
36.2424
19.7836
-28.1002
-12.8824
38.8115
-22.5126
-0.733514
2.7728
53.6953
45.6062
16.5155
-7.26805
30.3217
20.0103
29.8214
1.80478
32.5798
-4.77505
11.8357
-20.861
8.39169
30.9105
13.1243
-31.6111
12.1594
41.5351
-32.0464
16.3138
37.1152
-22.288
34.6268
34.1049
50.0493
63.1409
12.4589
14.1271
-18.5658
15.3929
-17.3273
-22.7485
-21.3603
16.4226
48.9025
-26.2391
-1.72449
-26.3582
-30.2739
21.2435
15.8382
28.5308
-17.5801
34.6728
34.0155
21.3533
-7.21808
40.37
-23.3327
-5.24598
-42.737
44.5606
25.6041
26.0027
-7.08599
-14.3976
-2.58982
23.5227
31.589
2.1678
-7.18531
14.4759
-13.991
10.2285
-12.0661
21.1062
-5.31258
19.3969
-47.7598
-7.86409
-28.9327
1.23038
-21.0983
30.7683
12.3823
57.6521
22.9818
12.2797
0.571645
4.54498
45.3544
1.72388
59.597
-1.77677
-19.569
22.3635
-24.1297
1879.57
-22.8022
-16.322
-27.3969
-15.8881
-28.5572
19.2693
16.2011
-1.67611
29.9074
34.3748
228.038
1476.37
-38.4639
0.325423
-37.811
-7.27138
-6.47797
309.003
-17.6218
-10.2815
-55.4627
-22.037
-31.2109
33.1223
-16.59
8.66172
-0.866484
-48.464
-10.5126
-41.1325
-35.3532
-32.7477
-40.5667
-21.4835
-31.9024
-18.5768
-18.7298
-16.6239
322.575
-59.9939
-1.60694
-12.2197
1.2214
9.99893
2.46
42.5031
26.5695
12.0178
13.9862
207.613
8.63126
25.2222
29.6896
-6.22055
27.7184
-30.9676
-30.3147
-36.2962
3.70484
2.09895
-36.7564
1.01829
12.9004
2.99294
-1.11474
25.417
28.5628
4.39632
33.1223
15.2691
1.16545
-26.6673
16.0001
-39.0936
-18.0089
65.5273
-3.65119
-12.8644
-2.76265
-10.5816
1.00532
-50.6431
5.78604
-10.9953
17.9095
-14.9817
24.6056
436.893
-22.5126
-0.733514
19.2693
6.8308
45.1755
18.8763
14.9148
15.6341
-8.09462
265.135
26.5623
-28.4406
-13.8074
372.896
7.72115
-46.1267
8.51456
11.0264
-28.8662
47.8145
-8.611
-8.31622
-27.6592
-19.9665
36.8705
20.8913
6.78765
-4.17849
-22.227
-3.01638
314.778
3.84507
-24.1088
-34.9445
-28.9797
-48.769
2.0379
19.3758
66.6352
-11.2336
32.1018
0.23609
492.856
23.0175
0.197959
22.6245
-24.4405
36.2488
121.216
52.0813
23.3803
9.69575
-64.0479
-38.1702
7.72115
13.8434
27.2552
24.1448
-8.25146
30.9479
-2.98881
9.82209
159.944
28.3876
29.2764
10.814
55.3555
-12.8567
35.5423
-22.3919
10.0331
-25.2316
-7.53953
22.6526
81.018
15.6277
59.139
-26.2261
15.2352
28.3471
21.1434
40.564
0.197959
50.7355
33.6555
50.0014
14.5999
-19.7232
32.1845
-28.7999
13.0752
26.4618
-10.5194
16.0108
40.3183
10.1297
-23.3088
24.8146
-31.2109
34.9964
-5.34562
-21.3233
-22.227
2.60582
18.6757
5.71914
-22.2347
-53.3624
-16.2038
12.2497
31.8159
-5.45836
-25.8038
-0.665465
-18.5427
9.50602
39.2777
32.5007
14.3942
10.8518
30.3105
1.54442
-10.0592
29.9418
18.9655
4.76643
139.8
32.822
0.759326
-13.9384
-3.09994
36.8705
5.89877
27.4024
27.6806
42.237
-9.10858
28.8427
5.5572
-9.27339
19.2693
-2.53953
2.07203
5.75789
3.67045
43.7451
20.0164
5.22962
-19.7232
20.9402
5.5789
3.97302
-36.7564
19.759
-9.58835
-8.25146
-29.2257
-32.6791
122.266
-10.5962
-9.09375
8.66172
-24.7932
4.75571
-9.10858
-3.01638
26.1719
-28.0141
-20.3606
-49.6143
-3.08537
23.0175
-17.5321
288.804
22.6245
16.7889
68.108
12.5201
22.0962
-19.7232
13.4439
-22.2407
19.6344
36.7692
232.172
371.146
38.2003
253.962
6.38152
-17.6866
25.6261
-3.47156
-19.171
-4.61462
35.869
-18.0089
13.2154
-4.95943
-26.2802
4.95673
-26.039
24.4985
22.4111
13.76
6.89791
37.0887
-6.60478
19.0661
-24.6925
-5.66549
-27.386
-27.0927
5.40418
-29.2257
-4.56809
-10.7926
-25.5887
-19.4493
21.1434
61.1787
-3.55017
13.2542
20.537
62.4858
-4.34648
37.0887
-17.8492
2.19949
5.29255
-38.1702
7.45297
45.2025
-44.2526
17.8849
312.751
29.2299
156.51
8.25559
-19.5606
37.9331
40.0036
14.3817
22.7654
-18.5427
22.6245
-1.95175
4.38972
-2.47242
-9.76291
-21.5973
-12.793
-24.6925
-51.2887
11.2011
7.72115
2.59904
17.8849
-13.3365
-32.6143
17.8295
-51.7145
-19.5606
-18.2889
-6.84808
38.7445
-27.8344
3.03952
-15.4229
-2.74055
-42.8418
-18.0089
26.1719
-18.6437
-36.4958
101.862
225.893
-31.9024
0.163838
6.05534
16.1787
25.935
46.9575
-14.0447
22.0804
10.5053
31.0578
47.4932
6.51368
56.5474
18.411
21.7999
9.32703
-4.89723
42.2477
48.5077
64.6811
30.7444
-23.3088
37.9331
10.0185
33.1223
40.5208
45.9852
-22.227
17.5984
-15.8326
-5.57375
-0.274267
3.81642
4.6419
21.7156
-21.3027
44.6757
46.1573
-2.57501
7.88945
-1.67055
2.14119
42.1282
61.1915
56.8506
39.0043
0.228217
24.6995
-0.163653
399.107
60.6907
-8.52318
79.3021
32.3878
44.3121
65.5146
49.3673
66.868
37.0887
29.0025
25.6253
19.348
5.87032
-5.39731
-6.7713
9.15232
12.3633
25.3257
10.1297
-49.5457
4.1999
25.6261
7.77284
53.6393
-10.7157
-25.0283
10.2297
46.5562
19.2851
9.32478
8.75872
-1.26668
588.705
29.0047
10.5322
-9.58239
35.6885
-11.0626
52.4997
9.19262
16.3813
56.5482
18.0802
37.5519
45.2393
43.8353
369.126
-3.65119
6.81332
-22.4403
-15.2668
-1.80578
-34.7135
10.4712
46.3478
14.3046
-25.7083
-28.7765
-31.6612
2.00975
23.3481
14.6971
32.1978
19.2851
-1.91961
23.7512
0.607387
3.99625
36.501
-8.64536
14.1368
-0.75519
17.8295
15.7519
-19.5606
8.75948
5.89877
34.8986
5.19184
36.6148
-12.8567
441.137
0.0969386
-61.5901
283.969
-29.3223
74.0939
-3.7914
234.422
-7.06312
-37.2322
24.998
-25.194
-1.86325
-3.50542
-7.26017
-6.16605
-33.757
-11.9779
-23.1415
-3.21947
-37.2834
15.1282
5.54451
11.886
-51.1981
-2.26665
-70.323
-16.5412
-39.685
-0.688911
-31.9024
18.9655
-23.6379
-4.6039
-3.96615
-10.1255
145.266
-1.11474
-27.0569
-12.6667
-10.5962
-2.58268
-32.2895
-12.1109
-35.3455
8.22802
28.046
-26.14
-10.9903
-4.95943
1.00532
24.5267
36.0404
5.8713
17.9095
-22.478
1.2086
8.13785
-26.8353
1.48148
-32.8417
22.8142
-13.4481
-21.3036
3.70484
26.4618
-23.6379
14.1368
27.893
59.0589
12.0037
2.92817
34.185
-16.2184
48.1149
-20.3382
8.66172
-17.2969
12.252
-14.7308
-8.63857
-31.605
-14.3298
-15.8613
-28.1543
253.163
-20.1816
-29.736
-10.6093
14.1614
5.85829
-17.4104
-24.3866
4.88868
111.099
-30.6505
-5.42424
29.1837
2.73341
42.8081
2.21275
176.707
-1.91961
-13.7301
6.22959
14.0122
18.0285
-35.8193
201.244
-35.4254
22.5146
-3.92584
24.4799
16.3813
-20.9036
43.4297
21.8283
17.095
-8.86365
39.4259
8.22802
-1.77713
-5.36811
-27.1255
-19.6094
22.4455
45.1414
17.2997
3.99723
64.3534
36.6502
54.3587
18.9834
-7.29831
13.2542
28.0333
26.8785
14.3942
29.5925
10.2618
49.0511
16.5369
3.05922
547.184
8.22123
59.1143
2.59308
-16.6848
73.1144
-3.92584
10.7591
-26.5258
30.3112
33.9616
37.5519
-19.4159
41.0242
42.1015
-13.9586
-4.43108
31.9076
-2.14833
-8.47656
12.3453
16.1787
39.0535
52.5797
-52.463
-18.4979
-11.0083
-17.4104
-59.9939
132.325
-44.7105
20.5764
118.351
19.3266
44.3772
-3.41551
12.0178
-1.00632
-4.4136
-3.55017
-12.9828
21.2563
-13.7168
7.10368
0.891485
11.5698
-15.3222
-28.7999
11.2011
5.84708
-42.3786
-19.5964
-30.2031
-26.9921
345.791
-34.8479
506.45
-25.5887
23.752
6.78765
-56.6523
19.7482
-12.8567
30.5137
-19.4061
-31.6612
-0.0776849
-3.10655
-32.4575
1.48148
-47.8342
421.99
-11.574
378.518
5.84708
-36.7564
10.3886
18.5226
-25.118
-6.53339
-19.5606
-12.6667
-27.4628
25.6261
-10.9678
-13.8271
-21.4812
-46.5899
-3.01638
-41.1325
-34.4161
0.0484511
-41.5037
11.3127
-19.721
37.7304
41.8646
46.0205
60.2128
41.4655
31.3153
35.8744
42.1282
12.4658
75.5912
35.8355
45.3142
44.3732
16.7029
57.0691
42.7578
11.516
38.6163
25.4356
34.5925
12.823
4.08681
-34.7158
26.5623
-11.574
10.5555
-5.66549
9.59521
-49.8748
-13.9742
-20.8327
-19.4959
-8.31622
28.5628
49.9889
-12.8419
-0.708611
-37.9117
-13.9849
-29.7233
-8.63857
20.5497
-33.6363
-14.7384
-36.4958
-18.0779
-6.49095
-41.2727
5.78604
22.9219
-3.11299
-2.70522
-26.2261
-31.6164
11.4805
-28.6548
-46.5845
19.6394
-13.7711
12.7674
9.70697
-28.7154
-5.78585
50.5305
13.8391
-70.3674
-16.2753
-18.9869
-17.8452
-59.9378
43.1094
-20.3667
-30.9441
-15.7667
-22.1831
9.899
-55.0134
-7.29831
-12.9828
1.79638
-10.9057
24.9073
7.45072
20.0031
-10.637
40.5173
13.1997
100.045
5.80404
30.7444
25.417
52.9256
2.52226
63.1074
53.6393
61.4138
34.7408
47.5834
78.6458
0.0969386
-15.6755
-1.82562
-13.3927
0.0682846
-4.52133
19.9268
254.571
-0.926218
-0.694321
37.073
35.8788
28.2467
9.29265
113.086
-2.47242
20.2221
-32.8417
-30.3147
259.806
-22.2639
-2.09208
-23.3088
9.82209
-14.3443
10.6335
5.89877
8.66172
-32.2895
1.00758
-27.8492
79.4425
-16.7697
-30.668
-9.32188
-17.1409
20.683
-10.3506
-13.8917
12.6146
3.0602
22.1869
33.8391
15.0033
45.2203
45.2137
31.3153
-9.39411
28.3781
40.5768
123.337
33.9614
49.0624
16.2622
11.0807
14.9232
36.1359
49.9343
84.4687
14.9148
51.2414
33.1348
58.6405
-15.0381
18.1291
-10.3507
-8.20841
38.2003
37.5072
-14.8755
-5.17043
23.137
25.6261
2.15064
14.2839
-24.7932
-0.866484
-24.1011
10.1021
547.162
-14.8956
-42.8494
-14.007
-36.476
-7.53953
9.53417
-1.44092
-31.61
-1.23892
-25.194
-10.2965
27.4167
28.5042
-0.960812
20.8182
4.95229
46.8134
15.2769
190.846
19.3266
38.755
13.4511
10.1437
10.2381
10.091
-13.3647
34.2619
6.8308
26.3726
110.492
43.7451
-4.34648
14.5999
34.6247
13.4439
5.29255
304.784
22.4455
0.224885
-3.02316
36.6255
54.1299
-6.37739
-8.611
42.2836
13.5702
-12.4703
14.3817
13.395
44.269
-7.92662
34.7408
17.1283
1080.19
73.0236
0.0969386
843.584
520.102
210.558
-4.61688
5.57893
56.3858
30.4182
5.8713
38.1165
83.5018
16.8774
37.724
41.4655
31.3153
-0.0237792
6.76275
11.5115
25.2616
61.1915
0.228217
56.5586
21.8844
-0.163653
7.42698
34.4538
8.34342
26.8282
56.7506
-10.0358
33.9311
37.617
35.5296
51.2414
527.888
31.4665
17.7581
-2.56298
62.0691
-4.89723
13.1997
-1.15505
-33.5513
33.759
-22.6665
30.1021
-22.7776
43.4297
33.0727
50.8282
52.5444
-15.6678
52.2686
40.2274
-2.71416
3.06519
-3.69968
-1.80578
-23.4691
2.97494
-8.00015
8.6824
29.6832
-6.54842
12.4241
11.6376
-38.4421
-16.6631
-8.16618
5.5839
19.025
5.31376
21.2007
4.91338
16.2662
-2.28243
2.14563
3.00906
46.0503
24.2852
69.982
46.2533
35.2147
45.8691
60.2955
7.16662
6.80735
44.9343
43.3284
18.5286
56.3032
17.5856
-7.31442
18.7665
-0.177707
-5.50512
7.011
7.20742
27.4505
15.221
4.25481
18.8112
33.5279
75.8347
17.9006
14.3096
129.359
10.9701
-17.7353
-35.6505
-9.20649
-7.24717
49.7686
-39.3446
24.6056
2.11016
39.8841
34.9418
13.3164
15.1282
16.7889
51.2414
10.8518
-17.8492
-1.54864
-9.69998
16.1777
39.3121
-36.7564
34.7515
20.3967
-32.6143
40.3183
12.0037
-2.69402
401.502
-21.8406
12.5076
-12.8419
31.1505
-11.6748
-8.36275
-3.48638
30.7168
37.4163
-1.77713
-16.6125
15.9978
-5.66546
2.0379
4.18128
50.8489
23.1239
12.2873
-1.86325
-7.25355
-8.04011
-32.5926
-39.0883
12.1431
6.8436
28.7396
25.8858
-22.2606
47.1883
-19.3451
-2.03772
39.2861
-17.8935
-20.0234
-24.6091
-6.60084
23.0175
-13.7839
-5.42424
148.187
53.1154
6.89791
65.1997
107.713
15.318
-6.31111
1.83077
-12.8936
-18.0157
8.51456
6.74107
-4.65932
-27.4628
-1.59749
25.5283
-28.5413
16.0001
-3.81313
-42.8494
-0.888582
-18.0779
-15.8613
21.1434
22.7604
38.6163
11.5831
54.8924
-7.54181
42.4919
-8.76294
33.021
-13.3305
35.6885
43.8225
28.1368
9.19262
11.3615
5.13693
202.11
56.5482
18.0802
26.4653
15.4992
-33.4714
-19.883
5.5572
-18.6437
-48.4716
-25.2514
41.8922
-12.1131
-28.1543
0.433146
-12.8694
-8.73519
6.66511
-18.4979
-54.3717
-23.2223
21.1434
-9.09876
14.2535
10.4431
23.3481
52.1784
11.5831
2.41852
22.4432
31.2475
9.97772
-1.62594
6.51594
33.021
-5.83426
-12.1002
-7.71428
-13.8737
15.9554
-38.5961
-17.6866
-10.7926
-3.09994
20.0039
7.77284
-2.58268
-15.4229
23.4964
450.038
1263.85
7.43126
-28.0141
-31.605
-4.63671
19.4034
-25.2316
-5.66546
-9.20649
-12.6853
-20.0861
-17.5321
18.9386
43.2392
19.3822
-11.8427
23.9703
-30.9676
-41.9184
13.0752
-44.2526
-13.9742
7.27825
-19.4959
17.8295
-42.3442
-38.3013
32.3109
-10.5962
38.7445
-3.47156
12.4099
-75.393
-0.866484
-16.1348
-20.6797
-23.3774
28.7738
-30.8538
-35.6505
2.0379
0.433146
-5.3731
53.109
25.4058
-33.7224
3.99084
2.11016
-6.16605
-48.7495
4.88868
-5.35508
25.2616
-0.652661
-10.6158
-24.714
-11.0162
23.0175
8.70487
-9.17237
16.5711
17.2053
24.3173
42.4919
-16.2592
-12.8703
3.70484
9.59521
-16.1416
-13.9742
22.2708
4.86701
57.1849
-27.0569
-1.4223
-21.8406
21.8779
4.91359
4.25481
20.6853
12.9132
38.3534
-4.58823
-13.8014
9.41878
-26.5112
30.0533
-6.6025
16.0934
-17.3705
-21.3027
37.1794
-4.57928
-16.8558
-18.4979
-23.1897
6.01538
-44.0643
1.83577
-22.8972
-5.35063
-10.1094
31.0578
8.35561
31.5637
4.08681
43.648
39.3098
25.6253
-21.8814
2.7678
-11.4565
34.4522
2.05591
-5.79991
25.7517
38.7445
2.15064
-6.33081
3.31778
40.363
7.75802
40.0871
20.5497
2.12816
-14.3298
-12.1131
-9.4136
-1.71023
-12.8694
11.8795
24.6056
-3.51204
18.1968
-45.0014
-16.5995
48.6874
20.8991
9.0619
12.7101
11.516
32.9318
-4.76285
16.5711
7.83495
50.2072
58.4215
-11.9333
47.0765
34.7515
27.893
19.8595
32.822
-13.9384
66.0441
-8.72214
66.8555
62.1208
100.491
-6.05255
11.3149
-4.42341
-5.82748
73.9606
12.2784
122.068
-21.5033
-10.5816
-17.7353
-20.658
3.91197
4.18128
-7.24717
26.8721
-9.35952
292.597
-18.5046
5.07835
-3.21947
21.8233
-27.913
19.3822
-0.598351
98.9329
14.0099
-21.3036
31.8158
-53.6229
-2.72984
1.65605
-13.8737
34.6961
-23.6035
-10.1903
22.9406
-25.5887
25.6261
-7.21969
19.9061
-41.6598
-22.227
6.35395
13.0535
-50.5028
-0.888582
-19.952
4.75345
7.92941
0.249099
21.2499
66.6352
-22.478
20.8574
9.60642
-10.1038
19.9621
36.2359
36.1359
12.453
15.1905
39.2777
15.6341
-28.7093
16.474
-27.2195
-7.82591
-26.9258
-10.5194
12.2627
3.53012
-19.4959
36.5701
-10.4851
-28.9309
-20.163
19.0172
36.7727
-37.9117
30.9926
-25.9752
-19.883
88.0161
9.46727
-29.731
-36.4958
15.6553
-39.3987
9.53417
21.0479
23.1239
14.1614
-39.3446
26.4796
7.73235
27.5671
-35.631
13.6471
12.453
24.5608
-7.36058
-1.95175
10.0119
-9.96868
38.9628
-32.8417
-16.5412
-24.6925
56.1787
0.224885
-21.7638
10.3886
-9.58835
-38.2365
-19.8554
-4.56809
88.5329
12.5076
-5.34562
12.4099
-28.5413
-6.48868
-55.9602
37.4163
-20.5178
0.254089
-70.229
-6.8335
-19.6094
-20.4509
-3.31499
-12.8694
10.0055
38.5242
-5.61138
-7.52004
-4.48165
-3.21947
-8.16173
-22.2908
58.2317
11.1667
39.997
22.0962
-12.227
-21.3036
14.9492
35.8321
20.3967
109.815
-8.40745
-4.86287
21.8779
-31.5825
-13.5488
-12.3867
20.5497
1.971
4.00222
-19.6292
-30.0283
-7.33243
-3.49903
39.9905
40.3983
-56.2112
0.242712
-18.5046
-22.5126
-0.733514
-31.592
17.7653
3.09547
9.899
-19.4061
-3.55017
7.63195
-16.9443
13.76
7.10368
-30.9676
15.318
-24.6925
-32.548
-18.784
-11.0195
21.633
12.3633
10.3332
6.38152
-21.4347
17.3184
-3.09994
29.3742
7.77284
27.4024
-32.2895
8.50385
2.60582
35.5423
-7.39933
-12.8644
-40.244
-27.4482
-28.9797
-26.2802
-1.71023
-12.8694
10.0055
4.79105
-33.7224
-22.2461
-20.3786
33.1893
-18.7644
-25.0964
-63.4511
-4.72346
36.8287
24.9915
5.2711
8.02493
10.5789
13.3164
22.6245
267.914
49.3673
-24.9612
1.48148
15.884
17.192
-4.07778
125.519
-33.0082
17.8849
46.6336
25.3257
-17.9813
-4.56809
302.176
-8.72214
250.514
2.15064
25.5283
-42.8418
424.271
-7.39933
-14.7384
-8.38485
0.662766
-28.9797
-39.3987
2.0379
103.507
11.4935
8.13141
-18.4979
17.1027
-26.7808
-31.8829
3.01462
-22.2217
2.7728
4.96954
-18.212
-11.9099
9.56829
7.63195
13.0408
21.2563
31.4665
-29.0936
-7.17084
-28.4406
-26.9258
29.0047
6.78412
-18.9527
0.719018
-1.69222
26.2628
9.19262
-11.1273
5.13693
-32.148
40.6186
26.5135
55.5134
-17.2969
34.7408
684.766
56.157
58.193
-27.8569
15.978
-21.826
33.9823
56.8571
35.6181
11.4871
32.0952
-11.9099
9.56829
22.6245
37.4036
88.7227
25.6386
65.1997
55.2394
16.1777
50.5565
24.5877
26.9619
60.9884
37.2633
349.695
15.9554
8.25559
2.92817
17.3184
8.14445
231.773
41.506
16.158
20.6853
-19.4159
3.54286
27.109
23.5228
-34.4161
-28.0625
-0.503887
-28.7989
12.8166
18.8465
-17.7928
16.1723
-0.700943
-17.8274
-29.7815
15.2769
-4.05657
31.508
22.717
77.1733
42.4991
24.1992
26.1676
21.3354
306.001
18.0752
35.8052
35.5296
57.4977
10.2618
32.1845
18.411
27.4221
29.9418
32.084
-10.5194
-0.855773
44.7596
27.3558
22.5146
14.8148
-7.37919
9.08149
11.5706
34.9468
22.7172
17.3733
45.0481
24.1576
23.3608
-19.4236
15.041
-0.274267
-1.80578
-6.6025
-13.8917
-6.12609
23.6749
16.5647
20.7206
-28.1002
15.2352
18.1968
7.47249
21.7553
34.6319
44.3249
49.3543
14.6414
-11.8488
18.577
-11.3137
75.8098
37.2351
-3.71583
63.7241
17.1146
12.1594
-2.6482
26.5426
12.3986
788.795
38.8026
40.8633
-1.67332
36.5009
23.8124
91.2519
49.9402
27.2456
22.8892
22.0281
-13.3782
-34.1772
43.2803
17.3953
28.309
22.6245
61.7665
68.108
-4.34648
19.6321
19.0661
188.951
36.7924
29.9418
17.0915
2.59904
53.4921
52.2558
458.391
-6.73694
10.4244
-40.5813
-1.59749
4.91359
-15.4229
59.1036
-1.61231
41.9612
18.6757
24.6169
204.936
5.57893
49.2544
19.9493
28.309
56.3577
61.7665
49.3673
74.5701
17.7581
34.0586
-17.1962
37.438
248.102
12.2627
52.2558
-15.7477
92.7921
35.4296
7.61334
-0.288844
43.4297
33.0727
37.7097
15.4992
26.3075
323.538
37.276
98.4854
34.9243
-9.32188
7.222
0.0682846
8.39003
44.2044
42.5996
-13.8064
27.8091
3.05381
6.79532
-52.4976
-23.2223
-55.9549
-8.14893
0.628599
-7.84736
-14.7643
924.251
-32.4635
-47.0153
-48.795
-19.4061
7.63195
-1.95175
-4.98061
-2.26665
14.0099
32.1845
-2.20371
-17.5555
146.402
287.457
173.432
-19.4959
14.0813
-25.4776
-17.6866
-12.6667
-31.2109
0.276576
-15.7011
-66.0227
8.50385
25.0946
-16.9316
-35.539
-36.5876
-6.12609
-2.562
29.6832
7.60215
-10.2965
10.5501
-17.5675
-30.9459
37.6848
-11.9143
28.3954
262.061
6.78745
51.8735
22.8214
38.3491
56.0056
16.7767
46.5059
-10.5536
-30.8898
33.7216
42.1723
-9.12233
10.2853
14.2184
-16.5609
-25.0827
-56.4092
201.846
1.50793
-6.9676
-15.658
-20.479
-3.82582
19.3822
-19.339
14.5999
-4.73071
2.19949
-11.574
-30.674
5.84708
79.7291
20.3967
-36.3624
15.9554
-40.4701
-21.4347
0.451764
-27.4628
-18.234
1289.43
422.864
18.5354
34.6052
-2.71416
-0.682944
-13.07
9.09606
221.208
-12.2247
19.8415
-4.43607
35.7131
-19.6669
226.068
6.01538
-6.58301
-11.0409
10.5745
55.8136
-16.595
-10.1094
12.3171
27.0963
29.6896
0.338682
9.32478
745.267
11.8518
3.99625
-28.3231
11.9634
-24.181
59.0589
17.6259
41.6812
-3.09994
25.6261
4.02471
-2.30442
242.762
11.5061
11.9762
74.8976
-12.8644
15.978
-19.952
-15.8613
3.70487
30.2342
46.0205
29.9959
3.99084
24.5989
10.7005
21.7553
198.918
36.506
-11.8971
60.5987
-4.09923
-17.5754
31.2587
7.82889
-6.72288
-15.0824
20.2064
61.1051
-4.76285
35.3118
-10.9057
23.0332
-1.91961
-4.35974
-5.01481
-3.50001
353.218
42.3914
14.7805
56.3032
-4.90318
61.87
-7.67397
11.3615
-19.0295
20.9409
-4.40859
11.4728
-6.98959
-57.8343
10.1021
7.5932
0.985484
8.15903
17.8719
2.76783
29.2119
21.9849
22.1869
13.2243
216.465
4.92126
6.01538
-44.0643
-39.1519
-43.7734
52.4356
2.15844
10.936
-23.7769
36.7725
33.1328
-3.41551
-6.72288
-34.7395
-0.345722
-12.4277
-15.8973
11.2328
-4.43716
15.5212
-0.665465
-11.0464
18.8763
9.29265
4.38972
-3.79368
-25.9888
36.7692
-7.70833
7.57752
25.0819
-18.9184
-29.868
-2.16291
13.4446
29.3246
28.3394
-44.4709
33.8037
-15.6678
-1.00204
-8.33636
-26.9199
-35.8815
-7.42798
8.39003
9.53417
24.796
43.3526
34.3683
-5.61138
33.9759
15.2286
36.9375
-15.0163
18.0071
-12.8513
19.6394
8.71767
17.4952
25.8858
20.9514
14.3881
9.30105
2.72122
4.33944
-22.735
-20.5824
38.4068
26.2428
-1.62606
32.7741
21.7147
56.5276
4.90235
6.94346
48.3596
-7.29552
37.8531
33.1827
21.8292
51.1285
30.1207
39.2777
36.2488
-13.7168
20.2221
8.38775
50.9252
-22.8184
19.9258
13.0752
-1.1491
40.3737
56.004
16.1114
47.8145
6.38152
1.05411
117.455
52.7504
23.9325
45.9852
-24.1011
30.7168
59.9051
39.4523
-1.61998
2.85955
38.1441
44.1088
-1.91733
30.1489
32.2923
38.1165
57.2649
13.1293
3.99084
33.9693
18.1968
-13.1422
-3.48101
40.2541
61.1915
23.1174
-4.09923
41.5661
5.01779
16.7029
-22.5581
28.8316
-29.1379
36.1986
12.8722
32.7545
11.2767
5.62806
13.3665
100.241
34.8331
67.772
1.15422
26.0497
36.9285
44.6115
15.8862
43.4753
38.8049
-22.2172
-2.61314
73.9479
7.20081
6.16665
-5.66775
10.6328
-29.3777
-29.0913
6.78412
-15.2046
-5.54094
-20.4329
-13.0926
-22.6665
-54.2308
10.7591
36.8705
-1.59749
254.164
42.237
9.63208
32.5909
41.1645
15.2466
10.3558
-14.3298
17.3953
-0.665465
30.183
41.3651
61.7665
28.7526
50.0014
17.7581
60.2955
41.1862
11.9694
47.8699
-14.2735
3.92998
5.64804
5.44449
-11.1273
25.7517
24.074
49.0519
14.3321
41.4579
-8.86365
11.3149
18.0654
20.4095
-37.3844
-22.2347
-17.7552
-16.2038
-23.3575
-26.2802
17.0304
-10.8113
-25.0508
33.4313
7.60215
-29.0372
12.4175
7.88945
-9.16681
-38.1512
26.1986
-2.22517
26.4651
60.3068
33.6639
31.6427
-5.71208
9.02461
-6.80548
9.32872
-12.1491
22.4772
4.69103
1.18504
29.963
31.4508
7.76783
216.653
34.8059
25.9415
-7.15758
21.1592
2.19949
-11.574
-28.7999
-60.0134
-7.27138
-33.0082
-32.0771
-30.7402
-32.9739
-36.4272
-7.0445
-61.196
29.3742
-20.3382
-34.4418
-36.0376
8.50385
16.6613
34.6052
-32.6992
-23.1717
-18.6922
-20.889
30.0533
-5.66546
67.6302
28.5441
46.0205
-13.1076
39.5915
57.5522
26.2131
465.909
4.01525
49.6245
46.199
58.7246
24.0118
18.9689
-1.53743
49.9954
24.1992
31.7898
-16.0194
30.5764
3.50189
-0.978645
11.2767
100.251
39.3612
18.9887
34.6482
-4.52226
15.2982
-25.0827
11.7731
7.69422
26.3726
45.6192
-4.34648
3.35555
38.3728
35.2776
13.0752
15.2174
8.22123
21.633
26.0189
66.5552
10.1297
-10.1903
36.059
4.39632
61.2333
-1.59749
68.6318
-2.30442
27.2445
-5.36045
56.157
3.84507
-24.1088
-30.8736
14.1238
-13.1617
20.7786
2.30721
21.2499
53.5168
2.11016
50.0559
-18.7644
23.6293
37.7484
61.1915
51.2284
22.1377
71.5511
-2.47848
125.399
52.4046
32.5798
-1.3454
23.6974
2.07203
26.3726
119.863
30.6266
-0.598351
24.6883
33.4035
-45.6665
35.564
15.2174
23.2138
53.4921
323.995
21.7336
610.034
23.2481
135.987
146.629
23.137
20.8913
48.0171
-15.4229
21.6223
7.75802
24.2979
7.5932
-10.9903
-16.2038
-13.9872
-11.2877
26.4008
15.4257
33.9823
21.2499
29.1539
-31.8483
28.3537
5.85829
10.5109
23.3875
23.7102
31.508
20.8429
-3.91179
24.2936
-27.2638
45.5689
-20.861
19.6361
-0.948586
20.6206
-5.3742
2.78908
12.3443
6.15087
-11.0464
3.88382
13.0408
56.8636
-2.47242
23.9703
-2.85665
26.1936
-12.3935
47.8699
27.893
12.3633
14.0813
6.38152
16.0466
169.118
19.3889
34.9964
24.6394
55.5134
-9.80068
45.9852
-7.23451
-12.3867
3.84507
24.6169
-2.76265
-10.5816
158.427
7.453
48.8896
15.4257
3.99723
39.9905
-13.1076
41.4722
39.5915
13.0947
47.9922
39.6225
66.4911
38.7027
60.5987
37.1302
25.6325
5.45855
9.30105
45.6982
23.3359
28.7023
10.9982
30.8805
26.2692
40.2809
52.4797
9.61833
30.9001
-17.6407
50.9054
31.1393
-16.1168
7.8805
26.8078
-13.8547
-7.53964
38.7901
15.2641
10.5053
81.6576
19.6
55.9265
-1.53538
-6.95181
-10.919
-45.3072
19.9258
-33.7765
13.3433
-33.0082
-2.72984
-11.9996
-10.2815
-23.6035
-8.31622
-7.0445
-6.84808
-9.09375
27.4024
-17.2969
22.7505
-8.63857
-1.93907
-20.5178
-27.8569
-51.4884
-46.1889
-19.6094
-46.8949
0.163838
-31.61
13.7536
-50.589
-5.38611
3.20428
-50.6236
-43.837
-20.3476
34.6319
36.2359
-7.84736
20.9514
-0.60441
-13.2821
-3.02751
-22.735
-44.0822
-31.8268
-23.4374
-5.61634
-29.7371
-4.70718
-49.4999
77.1424
-0.719844
-26.4242
21.936
-15.3587
-35.4065
2.76772
18.1902
-47.429
14.333
12.2531
-31.6843
6.02261
-59.4551
23.9022
-58.3557
-32.6047
-24.8068
3.9249
-13.1207
30.5279
3.13366
12.0602
15.2641
4.88312
-6.42354
23.3481
49.3673
76.4441
15.884
22.8142
35.2776
25.548
31.8158
73.3135
19.4656
547.946
32.041
54.3738
22.3111
26.354
46.3664
10.9556
50.926
21.8283
5.85062
39.4259
35.402
68.3384
-10.2104
10.5615
1.92252
-0.274267
-7.42798
15.8863
42.3303
-4.25202
24.061
17.9095
2.11678
0.23609
-6.16605
-52.4976
-59.703
12.1431
-17.5193
9.99893
-13.4696
6.15087
-0.665465
-24.1649
3.88382
11.1667
-14.3509
-21.2131
-34.1258
-14.101
-3.42271
82.1293
-62.5331
-0.0432961
-20.3898
-89.2302
-12.1002
-20.8327
-20.4329
-16.7495
-19.0295
7.82245
13.3469
-51.9672
3.81868
222.339
66.3241
43.0385
-14.8956
4.00222
-15.8811
-16.2038
12.2497
-33.7765
13.5516
62.4793
31.028
-26.2261
90.1979
23.819
-1.89785
-5.35508
45.8763
56.8506
24.0118
64.0549
25.6325
70.0611
4.59528
25.9907
17.762
11.4924
-21.5738
-0.774131
13.4241
-8.21611
7.309
10.6916
89.589
168.867
12.1381
21.8292
-5.44737
32.2595
19.2556
-11.5041
10.4988
30.5137
3.08267
18.9386
54.2702
343.596
14.3942
44.585
313.861
-7.17084
-2.20371
-17.5555
-14.2676
467.661
24.1448
36.7261
64.6811
17.9207
43.5553
11.8926
49.9889
56.4986
1414.21
7.06591
53.4814
53.2056
166.727
3.84507
-5.36811
4.73362
4.4109
134.064
-0.0432661
9.53417
50.8489
29.1539
13.1293
46.8279
3.01462
11.5115
44.0023
31.2065
43.7321
25.8858
30.3217
12.5141
11.0807
76.7674
4.46876
-1.02691
13.7098
5.37595
-11.2121
19.6661
22.4947
22.7368
66.5073
-0.774131
73.3942
3.02829
-13.3057
59.604
41.4302
160.189
22.8605
33.1827
-0.577374
78.0512
23.4975
15.1674
9.77075
4.26312
14.5318
10.9847
3.00252
31.4151
54.5247
11.2422
53.0167
55.6075
40.9406
55.1936
48.9237
65.728
69.2628
71.8561
27.5126
-30.9676
25.6253
0.607387
17.1147
17.7603
53.6358
88.1624
36.3263
30.0109
48.548
132.239
15.4443
3.13728
17.1432
1.16545
-22.9191
160.303
-46.5899
341.812
5.5572
-43.0066
-63.4642
-21.826
-10.2391
-33.7765
-9.20649
-27.6778
-52.2248
23.1239
8.53918
-43.0927
-12.8758
18.0397
15.3857
26.4404
6.82635
24.3246
34.0176
27.8026
4.91338
35.8788
27.3719
38.554
13.9778
31.5637
-9.03165
30.5295
22.4432
18.1291
-10.637
4.64187
27.3988
23.2138
8.51456
16.6486
29.2299
-2.98881
43.5553
4.39632
40.6186
8.66172
7.06591
53.4814
43.8353
43.0385
13.2154
25.3483
-19.952
212.775
20.5715
45.1414
41.6626
30.2342
60.6053
22.4996
12.4241
3.04719
13.5116
10.2836
47.0552
-11.9143
44.9393
15.2769
50.2914
11.8303
-4.45695
329.235
1068.55
-4.84882
28.0417
17.5872
-4.77505
23.0801
-2.12031
-5.58989
29.0365
33.7391
-1.62606
-2.6482
20.9204
36.7615
46.2989
40.8633
-27.9102
53.3675
30.3568
46.3012
-15.5699
57.4365
40.3641
-11.0696
6.02261
8.01125
12.6578
-20.8744
19.8691
29.5411
45.1544
52.6234
53.0167
1.2596
18.6194
12.8296
45.5063
18.0752
54.5459
48.8614
71.8561
70.6162
48.3331
171.432
12.7888
-8.18518
50.8247
-19.8898
47.8699
57.878
102.162
26.9963
17.9207
54.7997
11.8926
49.9889
50.8764
55.5134
14.5622
42.237
-23.1641
37.276
19.6127
16.0265
-17.5495
-41.181
7.222
-0.980299
14.2193
31.3552
8.6824
55.9201
60.076
-8.42248
59.2758
18.0397
5.07835
-26.2607
-8.22978
-3.48101
21.5135
3.09547
23.1174
-7.84736
-18.5124
17.2032
1.26966
-0.163653
7.42698
15.7132
-8.52318
-10.6531
14.0139
-33.7009
14.0439
-16.6186
-17.8256
-21.3889
146.483
-20.802
-15.5453
-14.7918
-0.980411
4.11989
18.1902
-30.5624
-8.15584
-2.73946
-12.9436
-18.3402
-42.5885
-21.0754
92.0207
7.98932
16.1063
38.4161
37.0872
4.07069
-6.6805
65.7903
63.8539
275.41
96.219
12.5201
67.0738
58.4215
18.411
23.6739
67.6913
-3.9602
50.681
38.2003
11.4262
71.2404
-2.05177
9.48741
36.9961
-0.288844
478.213
-13.7789
45.206
-10.7377
31.6538
30.8571
-2.71416
-7.44781
23.3826
18.9898
-4.98705
59.139
-37.4705
-24.1201
-26.0008
14.4487
-54.3717
14.259
17.7653
16.2139
8.12486
-24.714
2.10228
-11.8488
61.7749
-12.3978
-2.90098
2.46538
-26.4832
-30.9637
-67.4341
12.1699
1.87993
-3.50013
14.0335
1.09994
2.17973
-37.6686
-30.5379
-26.0362
8.38992
34.1049
44.4271
-38.0587
-10.0299
-37.3065
4.14855
-8.85534
-17.3273
-22.7485
-40.101
-7.31949
-9.37254
-19.3551
-20.736
-13.4073
-29.3563
15.8382
28.5308
-21.3282
-10.9621
-0.379079
-28.9704
-10.2142
-46.4754
-25.0283
-20.4168
5.75789
28.0333
-28.7093
12.7259
339.531
-30.3147
-32.548
11.2011
17.0915
-48.0008
16.0108
-28.329
-29.2257
-70.1604
-18.2889
-46.2035
27.5001
7.77284
8.66172
-0.866484
-24.1011
-29.2533
5.5572
-16.7697
-40.9754
-68.355
6.28496
-68.3351
-56.2653
29.2119
21.9849
31.5572
54.4538
-55.2741
18.0463
8.66939
431.428
-10.3311
33.9367
-25.0328
60.8689
14.3399
32.4877
46.5006
5.85042
27.5066
11.0807
22.4195
38.2019
55.1951
6.21351
-5.86844
0.895421
1.90637
36.5327
22.7368
-23.2629
41.5351
6.77642
-26.4242
31.3063
29.6189
-31.6584
49.6194
62.2159
76.2863
23.7855
33.0736
62.8529
33.908
-16.4662
17.3816
18.28
-4.00782
-10.1159
31.4151
60.1469
20.6125
39.8841
36.8159
24.5608
22.6245
54.2702
-8.09462
48.3331
30.8765
41.5549
-22.8184
-10.0592
22.4455
15.2174
-4.89723
59.1143
37.2633
36.7261
64.6811
-6.73694
16.0466
4.1999
10.0185
464.158
90.2318
29.2764
5.19184
68.474
37.7431
30.7168
-14.8956
13.3726
-0.888582
17.5294
21.62
32.023
32.2923
22.7379
611.581
49.7686
20.6255
523.107
-7.26017
50.0559
-7.52004
14.259
-10.9773
32.7579
27.4583
49.3543
338.855
6.89185
-5.78585
51.3204
-8.52318
30.5764
12.8722
21.5101
-33.7009
29.0365
29.9909
22.6868
255.009
56.8636
3.14978
23.9703
2.76555
58.4215
7.16662
29.2961
-16.9099
41.4543
11.9694
44.1218
93.4853
17.9855
49.6886
12.2985
56.6737
15.6407
61.2333
41.506
12.4099
35.1769
32.8667
-9.10858
11.9762
-16.7697
2.12816
38.4866
14.9493
18.9045
32.2923
20.8638
45.6127
36.6502
3.75895
32.1018
24.5989
72.5447
-3.77191
49.8663
7.76339
85.2317
29.3324
47.4803
1.52297
28.3392
45.3142
-11.8488
24.1992
24.2936
47.5723
0.847152
34.3245
-7.74251
-8.47491
0.0323052
56.2278
11.4924
17.7816
2.974
75.2683
46.1318
-3.9354
23.8101
35.2411
29.0046
34.1049
17.8753
32.0339
28.5114
-4.20882
-9.63002
17.9951
41.4062
13.1163
32.0087
24.9057
61.2297
1.7528
-13.4073
32.4879
40.201
52.8937
1.1606
25.3025
13.4008
163.782
-5.34402
25.8578
2.90427
4.12435
53.931
38.7225
22.8991
-4.46389
44.1375
22.2187
2.1678
-10.9334
31.3425
58.6247
32.0571
37.617
9.29265
-4.34648
73.414
20.2851
3.05922
-9.41363
-25.512
77.855
12.9004
8.61514
34.6961
743.184
71.6663
28.7592
46.2408
32.1357
42.3949
3.31778
27.2445
-14.7308
17.5984
-1.77713
77.0908
-2.76265
-12.4557
42.2348
52.6377
34.1663
22.7379
58.7312
53.5168
11.2552
37.724
39.5915
-0.733514
150.192
70.2392
33.0805
36.2359
47.0799
127.773
22.3251
9.30105
36.3279
-4.77505
31.6129
8.39169
-13.0862
64.6437
50.6056
9.61833
8.5962
20.4275
75.5335
-28.8473
7.45289
42.5382
34.1198
0.359659
5.89966
-3.67649
-0.762209
-13.6551
-19.1627
9.84668
-26.0455
13.6115
19.8545
10.3052
-19.5281
-0.39417
-48.4032
-46.0359
-23.7147
138.589
14.4753
-20.3912
31.8617
19.96
57.8976
-1.79644
-52.3807
-21.1755
-24.9334
-9.06616
-4.91936
-39.6975
7.71754
16.9635
13.7854
68.6972
10.6183
-3.32777
-5.70109
-5.66479
7.10897
52.6718
50.7355
48.648
71.8561
-0.598351
50.2072
-4.73071
45.303
-37.811
33.6899
50.8247
28.836
9.15232
44.0664
10.1297
46.0317
23.137
-4.35898
46.143
10.814
34.7408
4.00989
165.015
0.254089
-38.3699
-6.8335
26.1937
39.5192
56.6551
50.8489
77.8796
-7.48545
48.9618
65.0485
42.37
26.504
60.8689
46.199
51.2284
25.8858
20.8429
62.1808
25.6325
30.8528
7.27986
54.258
31.5134
8.18705
1.83245
-23.3935
32.802
-10.0594
0.915015
-36.3814
4.05379
-30.7049
25.6841
40.8633
-31.6584
29.0046
15.3643
23.8124
-0.577374
-15.6521
23.4975
-6.28766
-7.29831
-22.5665
32.5007
368.593
7.10368
-23.4714
-37.1559
-58.4257
-28.7999
-3.79143
-5.39731
-62.9933
1.01829
11.0264
-2.62926
42.1923
-2.98881
-17.6866
9.82209
-8.72214
10.6335
32.1357
-28.5413
6.62978
22.4238
-14.8956
-25.9828
-17.7552
-2.74281
-31.9024
-9.20649
-16.4334
-12.8694
25.4058
-35.5964
35.85
-18.5046
16.3227
13.0947
-15.726
6.8436
4.37673
-13.4696
-1.64585
22.8254
-34.3376
-2.03772
-26.3062
-1.15344
-42.2564
0.591311
-39.6016
-40.334
-26.2046
30.9105
20.6206
-3.50013
-56.9961
-14.6869
-23.2086
3.19533
5.25606
-15.7288
14.9492
20.0495
26.6235
11.6041
5.89966
7.56791
-30.7473
6.95965
-21.0368
26.7133
15.6699
3.93955
2.36712
17.9804
0.934823
14.2051
11.567
-1.0583
-12.4703
29.6768
44.8862
33.216
17.0902
-10.0251
36.3458
19.0188
61.4651
45.9922
29.1412
26.6034
53.7151
54.1137
30.3953
-7.83833
52.6951
28.2079
98.1184
23.7196
-45.6037
76.4283
0.271568
18.0016
55.4206
-1.01472
89.6597
19.0793
16.821
27.4994
4.35552
0.248122
23.6507
-13.3305
50.681
21.3337
-1.69222
41.2553
3.86521
16.3813
-34.9591
3.13728
8.66172
-13.5488
289.614
112.706
-12.3867
-5.6872
9.46727
-15.8811
-40.5667
-28.1543
18.9045
7.92941
-16.6175
19.3758
-2.70522
-43.0927
-9.12762
-11.7882
44.9538
-13.852
-42.8364
40.2541
21.8361
-4.9936
-35.379
-27.7744
-8.10067
-20.7784
-16.9359
-19.8941
-51.6267
-29.3937
1.62782
23.3842
15.918
18.7465
-27.863
17.7816
-32.6333
-3.44247
-43.2908
-13.6713
23.9967
-24.1621
15.8862
-11.9099
30.183
20.7504
3.67045
512.262
-15.5909
14.5999
-2.85665
-3.42271
-26.5666
3.70484
-33.0082
-10.2261
18.5226
2.99294
21.5776
-32.9739
-17.6866
5.89877
48.0171
-4.17849
10.3779
-14.7308
-8.63857
9.30533
-29.8881
-18.4866
-49.6143
47.5144
-17.7353
7.6601
15.4257
-39.3446
7.73235
23.819
-16.8904
-21.3482
-42.8364
12.1431
-8.14893
19.3693
-2.22517
-11.0162
-30.5895
-17.0302
1.80478
-1.15344
-46.0045
11.8357
-22.735
-2.85271
-26.2046
38.4068
29.9909
-14.7445
-38.2555
13.4241
-9.5576
-9.92313
16.5005
-57.8953
8.38992
30.3568
35.0568
-58.6734
-23.1484
2.88274
-16.4662
-33.2182
-47.1113
-28.8566
-13.5624
20.7915
23.0317
-0.61447
-11.3657
-32.148
21.2435
13.9641
-3.32832
3.03466
10.31
11.5267
19.4792
-29.7069
-2.25314
681.316
13.4947
-7.12979
-17.2836
12.4856
151.565
-27.7007
-29.3901
-0.715755
16.1275
132.257
30.8444
-9.03165
-8.82588
-7.54181
27.4994
371.672
-40.9813
29.0047
54.5728
-6.7713
34.7515
26.0189
6.74107
25.3257
32.6185
14.1726
66.0441
-3.09994
64.9815
45.2542
63.0096
27.6806
49.7333
39.6171
56.9537
46.7867
-5.52526
-6.8335
12.2497
9.53417
28.5441
35.8564
79.3459
-18.7298
28.3537
-18.5046
51.93
14.9688
81.4836
68.6878
17.4952
16.5155
13.3467
20.9514
1.26966
37.412
30.7057
-21.6416
38.0726
-13.3647
85.2284
-7.46396
57.1475
43.1094
7.74427
-10.3294
-19.5148
34.8874
354.011
44.4248
65.2262
41.4302
58.9897
50.9715
61.2937
144.663
24.6403
376.279
-5.35063
-15.7316
25.4356
34.5925
93.4079
498.84
26.7814
-11.2899
29.3734
-3.14075
15.2407
29.0047
57.3839
-24.5749
34.4522
2.83695
-23.6035
1.05411
21.0665
-34.9591
-9.98118
-27.8344
8.66172
-32.2895
37.276
-2.71416
3.06519
22.2145
26.3052
10.2641
6.72307
14.4886
23.6749
25.935
11.3503
10.3182
38.6611
34.9063
11.6376
17.0701
10.5745
37.443
5.90657
50.2914
14.2837
29.3847
9.70295
0.77338
-27.2432
24.1465
-24.4527
12.7727
34.424
-14.0971
-37.449
6.54768
851.074
-6.58125
-43.8777
7.80193
-36.3271
11.9942
4.13236
15.5634
-11.9807
7.45289
14.4273
122.092
5.69384
-28.8732
14.4559
-22.0124
1.4657
-3.47656
-6.36127
25.4356
83.3183
8.77198
59.5775
34.6247
43.4289
35.2776
26.1936
93.9282
894.654
17.8849
42.8855
10.4892
6.38152
53.528
43.5553
8.14445
36.8705
47.1282
59.2615
18.3103
57.2296
33.9949
36.339
5.87629
-17.7552
0.662766
-2.85437
291.581
44.4737
16.1787
106.52
-9.35952
-24.1201
-63.742
-16.5995
0.898737
14.3399
9.01923
-33.505
150.262
-26.8413
5.45855
3.67885
-42.2564
0.591311
-10.349
-29.9528
49.6512
14.9984
-9.12233
6.53721
-51.3739
13.4241
-38.2012
-3.9354
16.3138
14.6264
-24.1621
300.744
4.11989
1.32361
-21.1921
1.2145
-2.73946
-12.9436
-7.09585
-18.2257
-7.95695
-39.6151
-19.4863
-17.3106
7.64584
-39.9699
-35.8961
-4.99346
145.149
320.885
14.2791
8.43589
43.8421
-12.8403
3.36905
-21.4741
-14.7946
67.6021
18.663
6.51368
39.6808
-35.9369
-2.56298
3.70484
-3.52325
-12.3935
-17.7224
18.5226
-47.6068
39.3812
1.69636
28.2281
-19.2259
-41.5183
20.9409
-2.53452
-7.26784
22.0584
34.7408
-31.5974
45.7093
39.2904
7.75035
-19.6292
15.6553
3.70487
14.4886
42.8016
48.8316
2.82191
23.6685
25.536
6.01538
-2.83488
-12.9149
198.613
4.0325
29.6766
11.8303
1.16525
29.3847
-4.84882
-39.4453
-22.8345
2.56485
-18.7823
33.7216
12.1873
-19.4297
-7.51828
-22.3259
23.7315
-16.6494
-16.4824
-1.30317
-23.2251
26.6235
2.23372
15.27
13.1901
25.4747
1.33745
-39.7774
19.217
-44.3002
-42.9121
32.3522
17.9804
-29.0502
26.3865
26.7798
-13.7329
18.6194
-2.16292
28.7397
109.541
34.2619
231.719
24.5608
31.9948
46.774
20.0164
48.3331
23.3803
77.1621
46.522
23.6739
-1.91736
228.861
60.9884
57.878
14.2373
62.8071
28.8703
1.05411
30.4368
59.3593
37.7579
36.7727
18.3103
34.7408
9.63208
17.5984
28.046
13.2154
2.12816
10.0331
-4.61688
20.5715
39.5192
26.6701
-1.62497
24.998
40.3983
28.3537
24.5989
20.0709
-9.39411
44.2441
11.5115
36.506
46.199
23.1174
16.5155
33.9614
64.0549
12.9548
-30.0543
38.2019
43.6948
9.12409
51.4952
9.40264
35.6131
-1.62606
32.7741
-15.7667
19.0463
14.2727
23.0175
8.70487
15.1905
33.8689
22.4111
12.5201
35.2147
-17.5555
-1.91736
20.8396
-27.386
26.0189
295.347
64.6811
47.611
12.2985
41.6812
21.2629
63.1074
34.0098
-9.80068
57.2296
5.88395
55.0797
33.6682
15.0895
7.75035
2.85955
32.5219
32.8644
22.4455
39.5192
21.0479
20.8638
28.7461
57.2649
37.724
48.1819
18.7169
27.3775
22.7559
53.3726
-12.8341
54.0395
446.614
19.9059
23.7625
13.4511
8.36402
-3.96454
35.2615
-10.5536
22.4472
-25.2676
31.8476
128.622
18.7186
14.3612
35.8244
130.06
22.873
36.1782
-30.7213
26.1935
22.8754
-18.381
24.6403
82.5305
2.98592
-19.2773
-22.9108
55.7613
7.23657
-8.24188
26.4137
38.0242
20.0003
59.8488
47.4804
53.3195
21.0345
14.2791
49.6653
129.839
19.9493
7.69422
28.2467
41.1518
105.589
27.5126
50.2072
14.0099
50.9252
33.4035
19.9258
63.675
33.9581
21.3397
41.0114
60.933
13.8778
31.0392
36.059
-10.5962
42.4927
-20.3382
36.7727
38.2131
13.2154
-18.4866
-21.5033
-29.3223
5.57893
26.4008
15.4257
0.249099
54.9831
70.3834
15.0033
35.85
13.3546
13.0947
40.4959
-9.10321
381.334
31.2065
31.508
41.4577
41.5661
21.8844
33.5695
48.6564
25.21
30.5764
22.2425
-4.72678
62.7697
39.3612
13.3665
38.3963
-27.0111
45.2832
1.15422
-11.4317
44.4248
85.8409
-31.6584
21.5084
26.6087
55.6715
-0.577374
29.3255
12.2531
20.7896
28.5114
11.7594
72.6279
22.2291
36.7357
54.5247
37.6309
47.3945
25.6225
37.3601
12.8296
21.2435
51.4454
41.6493
23.6494
22.7711
53.2124
236.411
77.3654
34.9418
22.6868
88.2168
50.5221
62.4858
45.8691
65.9177
361.365
6.80735
38.6432
-47.0637
11.3257
30.7041
17.0484
37.5072
-3.92584
-1.75699
-7.98153
11.5706
21.8283
9.59875
171.047
16.9371
53.3459
25.3968
12.4355
3.79658
-7.77053
1.94235
8.39003
-0.503887
-28.7989
22.1869
94.6512
3.04719
-12.2052
30.1886
-24.0957
40.2541
4.96954
21.2433
9.01923
-3.51992
6.89185
-20.7784
-0.0692822
-1.02691
481.389
-17.8452
-22.4565
18.7465
-31.6111
10.2853
13.4241
-4.46798
26.0497
14.6264
-31.6584
4.64179
-19.4002
8.50494
-31.6843
-3.34772
-19.2013
-47.1113
-19.4863
14.5486
-33.5564
7.49405
22.6384
39.8983
-26.8514
-9.4916
-19.0295
13.7472
17.7122
-10.8246
8.65686
19.6803
-1.59178
19.4792
35.8854
12.7394
26.7656
4.95673
3.94609
5.75789
-16.9443
13.76
-30.5834
3.35555
-29.0936
-35.2818
-28.4406
-36.2962
-30.0284
-27.386
-20.8327
-11.9996
-4.65932
-10.4851
-1.75699
16.3813
-26.5258
20.9409
26.4653
54.4185
37.276
34.6052
-0.840094
-4.0224
-20.5464
-14.0988
14.2193
-22.9927
25.935
3.85401
17.8144
-11.9387
50.8359
31.3153
15.2597
32.7579
64.9397
73.7172
33.3821
52.7021
29.3847
-16.534
-10.471
6.48995
41.013
-37.5712
-8.67954
1.83245
13.1069
17.8095
-11.9334
1.85205
-14.7753
19.1249
41.8004
-40.0917
28.0676
31.2938
47.2382
-7.13661
92.1067
16.9382
-25.1251
-26.659
-16.3902
-14.3152
15.184
33.91
3.74592
26.7798
18.1262
22.1999
73.7173
32.7048
15.7311
9.64851
57.717
32.8738
-15.8364
-16.4904
49.9343
69.4761
31.7814
38.1229
14.3942
50.2072
42.1209
54.6733
33.4035
-13.8074
37.438
48.9506
-14.2676
12.2627
44.7596
17.9855
68.4293
-16.1073
-13.9384
-14.3443
51.863
22.7654
21.7802
496.197
55.3555
-5.36045
33.5279
34.6052
-10.2104
18.0577
-28.0625
-24.6371
0.0682846
55.4488
1.18613
16.5647
48.8316
-8.19059
-11.9453
15.3857
-15.9533
-1.67055
-13.7884
13.7471
29.634
-7.26805
-38.0857
-24.5265
-5.69148
-6.77564
-19.7676
23.0801
-37.7276
-40.334
-48.6934
4.67361
-14.9867
-7.24826
-15.9516
-62.6183
-23.2086
-28.2983
-13.6713
16.5005
-41.0287
19.6343
13.4902
40.679
-26.8143
-11.904
520.125
-3.57331
-22.0884
-40.7145
-9.83102
-30.2447
-26.9825
7.05229
22.6656
1.87186
8.02493
17.0023
22.4111
28.7526
85.6087
5.22962
-10.3529
24.6883
-45.6665
-15.0358
-23.6379
-0.855773
5.40418
-28.8662
-14.0296
-8.611
-10.1903
47.3034
6.27039
25.6261
32.1357
18.032
-15.4229
25.3704
2.13582
122.546
13.0535
30.082
-31.605
-3.08537
-10.2391
-15.0358
11.4082
22.7379
28.7461
16.0354
127.447
18.9834
3.98422
20.0709
-3.77191
12.3849
-18.4735
-6.27486
-3.11953
-22.8399
3.97635
15.3292
-28.7154
18.577
-0.0692822
2.59469
-34.7601
23.0801
-62.0904
14.0139
-43.0712
15.918
14.9984
-22.2408
12.1594
-42.0036
-20.3091
394.875
25.8708
-63.5175
17.7603
14.4421
-13.6958
18.0811
-4.61352
-9.19551
5.16151
-30.2447
-23.2344
5.79897
14.9903
2.40273
14.3271
15.1905
16.7889
32.5007
5.02385
18.3481
-14.101
24.6883
-56.5516
96.7625
-0.0432961
-26.4549
42.1923
-19.8554
26.6887
-8.72214
-12.8419
-51.0301
1.00758
-12.8567
10.1021
20.5497
-11.1475
-22.2347
-36.4958
-23.7001
-21.4835
0.163838
15.4257
-14.7434
16.0354
-44.9668
13.3612
-2.41792
-15.0163
-6.35571
-24.0957
-2.52673
123.337
24.5911
230.847
-26.8413
-4.90157
-21.6416
-6.90495
-26.4832
6.51762
45.9031
33.7391
-10.3294
-43.8777
-30.7049
-45.1649
591.652
1.50793
-42.9028
-16.4948
8.81988
-28.6884
-23.1484
-17.732
-9.19551
-25.8365
-26.4966
-49.4713
-19.1846
34.847
15.9274
-4.53559
16.4724
5.94476
-6.6805
-10.5962
22.1805
21.9716
-22.2652
6.84152
54.1495
4.2768
-13.7839
13.3164
52.6095
39.2777
23.3803
24.6883
-2.20371
4.93329
59.9268
32.084
47.8699
27.893
-32.6143
42.1923
8.25559
17.9207
17.5148
53.7371
15.2691
57.3874
1.44371
57.2296
39.6171
40.0871
29.9201
20.7117
-22.2347
36.5927
4.75345
14.9493
11.4082
-5.3731
69.9756
61.013
11.4871
26.6301
13.322
-23.1587
1.83577
39.6398
24.0544
14.2837
2.2107
-30.1487
-47.8786
-23.7715
-30.2313
461.053
-10.3189
-24.357
-52.2258
60.8851
-43.8777
7.80193
-36.3271
-56.4092
-34.286
-7.8624
-29.7843
-23.4692
-1.48749
-46.492
-6.15882
-21.0368
-8.89398
-23.6855
40.4838
27.667
313.146
31.8569
8.75586
7.375
-11.5332
38.01
3.08267
26.4349
48.8614
63.6406
64.3598
-4.34648
-14.101
15.318
25.9073
-2.56298
28.0677
28.3359
14.7745
-11.9996
0.759326
14.1726
15.4443
-21.8406
31.2483
-14.716
38.6468
-19.171
29.1186
15.2543
45.7093
7.5932
2.12816
176.119
20.7786
15.4257
31.028
35.6181
9.60642
48.1819
-15.0163
42.37
9.63745
45.8763
23.7102
33.3821
337.56
54.6846
8.76592
27.9473
6.34282
-14.1454
30.5764
29.7388
29.0365
46.8575
7.74427
57.137
6.72213
50.9054
20.4275
74.5965
0.200748
8.38992
21.9383
-13.6958
6.83669
49.7344
-1.47365
152.314
17.9951
12.6745
11.4212
54.4975
26.7798
-5.74347
-0.288852
17.4953
6.04201
16.1531
23.0175
18.0752
-24.1649
14.9148
188.048
46.4591
30.8765
22.8142
70.8849
492.19
44.9343
58.3209
29.1293
59.7521
23.6077
68.4293
34.4925
-0.819957
21.0665
0.648189
54.6245
57.3874
12.6881
44.1111
11.5061
43.2005
2.12816
0.985484
28.7738
40.3607
7.453
33.897
52.907
60.2192
32.902
-37.4705
15.2286
3.72435
-1.60694
42.4509
62.4728
29.634
15.2207
69.6771
119.336
-5.78585
127.367
133.779
12.8722
42.1249
-14.9602
74.0141
11.4924
21.5297
-10.1445
43.4092
-32.579
1.6868
33.3671
-12.9177
40.249
34.1049
18.1902
10.667
34.9477
8.50494
3.92296
32.2595
-16.3516
25.5715
20.8127
39.2777
86.8486
16.2682
23.9703
32.7506
34.0586
-22.8184
-19.4296
39.3121
45.2025
-4.89723
29.2299
96.5403
0.759326
-13.9384
75.6108
29.3742
30.2616
44.269
36.6148
-24.1011
-25.5052
22.4238
4.00222
14.1039
-8.70756
25.3682
1.8308
47.0155
37.9145
33.9823
51.2349
36.6502
-7.48545
20.8574
26.473
21.7553
641.198
36.506
35.2562
22.717
56.5586
46.2472
26.0733
13.0492
4.59528
28.7023
20.3685
14.0139
13.3665
40.2704
-4.52226
47.1573
29.7978
35.0545
13.3192
107.194
12.5411
36.8218
42.2381
22.6636
13.5189
-12.6035
40.7688
-4.00782
27.3654
37.6581
13.268
66.1352
-8.11073
7.375
7.20741
6.25094
70.1861
7.91608
-13.8319
55.2875
30.2673
30.7236
7.77445
42.7244
-2.73347
-6.46606
27.4455
22.6868
60.1058
65.5146
32.5007
8.77198
16.474
10.2618
50.9252
3.41849
6.80735
29.9418
22.7137
8.22123
27.2552
56.004
60.933
34.3814
36.8705
43.3801
53.6393
21.6223
0.261753
45.7093
-11.1475
-7.24218
8.15903
18.9045
15.2416
4.38328
39.5915
31.3153
-22.5126
36.8287
-7.84736
22.8254
792.126
24.1992
31.7898
28.7023
-0.246245
19.6361
-18.7084
38.4068
78.7166
22.7368
27.1519
52.7795
18.0208
-15.1798
18.1879
48.3596
33.9339
36.5009
26.6087
162.493
-39.9328
34.9477
45.9863
37.6561
22.8892
-42.5885
-9.83102
-20.8744
-8.24188
-7.94024
18.9174
5.61999
26.3865
13.6471
14.3271
26.4349
50.7355
48.648
31.2608
15.884
47.1771
-0.329646
-6.31111
35.564
43.3284
21.633
29.767
8.61514
40.3183
6.38152
19.7948
53.7371
37.7579
9.63208
-6.76451
50.5348
67.5633
6.28496
205.279
-20.658
18.9045
15.2416
53.109
46.0205
-5.61138
43.3462
11.4805
-16.8904
3.01462
38.7027
26.8655
16.5155
67.803
5.01779
27.9473
10.091
26.8282
119.973
45.9031
84.3388
45.2256
57.137
-27.0111
43.4092
-13.8383
-15.1798
40.6767
25.8708
26.4377
42.1231
323.663
1.29669
-1.80242
17.9785
35.0706
-7.91831
0.677341
2.06549
32.9729
68.553
65.1981
-16.544
-1.0583
-4.97402
18.4324
18.6493
3.23091
27.7026
25.5715
39.2777
81.2264
27.1284
54.6733
74.633
26.1936
8.22123
167.81
48.5077
14.2373
55.3108
38.2406
34.7873
62.2959
8.14445
68.7296
15.2691
42.3949
152.807
2.13582
41.9612
61.7792
-0.682944
-1.82562
42.1232
6.72307
-19.4286
14.6906
105.054
33.0389
-21.3157
36.0004
-2.83488
0.203519
-36.2772
16.8283
34.0176
263.935
77.4226
-0.708816
36.8809
-28.2746
-9.43961
-23.6422
-18.1493
-37.7276
-4.72678
19.6661
-3.74227
-29.7371
14.9705
19.9834
116.409
-1.1243
30.3693
49.2966
18.0044
29.9417
21.9235
43.4901
-18.381
-13.6551
-37.9034
-44.3002
9.56175
-18.2476
32.9729
14.0533
36.6939
46.4575
9.69289
-6.6805
3.33977
6.75719
27.3096
207.007
-3.40945
-18.7862
16.255
-51.2887
1.83077
-26.012
-46.1267
-4.6039
338.451
6.58508
2.63339
0.451764
-46.2035
-24.0863
25.5283
-51.0301
-13.9849
-11.9197
24.1576
27.109
1.03397
-23.1717
-22.4403
-2.14833
2.76783
-0.773195
27.6071
27.4231
10.9425
18.8465
30.9329
21.7945
17.2598
-11.2682
28.3781
40.2541
21.8361
49.3543
24.0118
30.2133
23.7584
29.8214
29.9158
2.72122
26.8282
42.1549
35.6131
41.4775
27.1519
-0.774131
-0.631371
-11.0272
-19.865
30.3693
17.4375
52.4305
23.7976
-12.7319
-9.01067
9.44197
8.60812
55.6854
1319.86
-11.7051
-58.3557
-24.1861
-4.68738
0.815764
39.0471
21.9716
-14.769
10.836
15.1905
67.6021
28.0333
64.3598
10.646
23.9703
0.891485
-0.329646
-6.31111
-9.14545
-3.02316
19.759
37.2633
16.1114
32.822
17.6259
23.5429
21.0665
55.6111
29.2764
36.6148
23.2206
74.8976
13.2154
-1.61998
10.3558
19.4034
44.1088
14.9493
51.6427
52.7166
24.5989
55.6781
20.5909
36.7478
9.63745
42.1282
44.3249
56.8506
273.263
9.59855
35.9439
33.1288
26.0733
33.6639
-27.2638
46.884
34.6587
56.2278
26.4849
66.5073
14.2184
56.5276
19.8949
18.5534
29.4323
-22.288
79.0825
29.4346
1.29669
57.4365
19.7493
37.6561
22.8892
21.1297
52.0132
16.6069
19.8691
28.6539
5.00773
35.486
10.9555
30.6138
28.9566
17.3953
44.3121
3.94609
20.537
39.997
46.2533
57.7035
4.63962
54.6733
7.16662
4.93329
43.0602
56.4469
-19.8898
47.8699
12.3633
66.5552
25.1222
-13.9384
23.137
55.6111
-3.47156
10.5358
22.7505
6.35395
54.2829
0.254089
17.5294
25.3682
-1.91733
34.1663
37.7304
47.4868
42.2724
52.7099
44.4337
21.7553
15.2597
44.0023
62.4728
9.01923
32.0873
18.1363
43.0342
10.2175
26.8282
481.389
42.1249
1.90637
51.5253
63.7241
28.359
45.8926
89.181
19.0463
19.8949
-16.1168
52.8581
49.2966
-23.2251
348.533
23.7976
49.1123
-14.6329
26.5144
-11.1728
100.437
18.204
14.7328
19.8691
31.4151
20.7915
18.7385
24.5124
43.6464
6.88179
1.7528
32.4879
69.7603
12.405
19.6803
37.7636
15.2707
70.3551
-20.2385
167.158
46.4347
676.304
300.261
-1.2791
-25.0786
14.1524
54.0778
7.80722
10.7277
-0.872496
120.798
39.9051
28.4795
5.93182
19.9338
38.1376
36.5732
16.4988
-28.4166
23.5411
36.6517
70.5708
-0.483579
13.1961
4.62778
-1.67321
51.1285
23.6974
-5.42424
31.7814
54.9895
1.27571
-6.60478
84.6584
24.0332
-25.0518
2.59904
36.6255
157.204
30.9479
-1.11474
-4.56809
36.059
6.27039
38.7445
20.8913
44.269
-0.430354
29.1186
35.869
30.7168
2.12816
21.6002
-4.61688
-5.66546
21.0479
33.9823
45.6127
25.4058
-5.61138
35.85
26.473
23.819
-22.5126
-0.733514
0.267122
40.2541
63.0656
49.3543
22.1377
30.2133
20.9514
18.1363
61.7749
0.847152
36.1986
40.9832
19.6361
16.8989
55.2734
63.7241
36.5223
-4.52226
5.92786
33.0133
-18.9279
78.3446
38.01
284.78
54.9895
-17.4649
106.429
0.891485
67.7918
12.7888
-4.43704
28.0677
24.5877
36.6255
12.9004
-6.37739
55.3108
-8.611
-12.0644
13.5702
55.6111
11.521
16.4362
327.095
56.4837
43.8353
69.2754
1.971
19.7261
17.5294
-17.7353
16.8233
47.0155
26.6701
48.9748
21.2499
-1.63135
97.6875
38.8115
-5.64598
263.51
28.3781
58.9948
68.6878
50.2487
56.5586
-7.65992
54.2786
-4.77505
-8.67954
31.8175
-15.8973
15.9354
26.2149
-7.33336
-23.2086
-30.1723
-0.366138
12.1381
0.371757
5.07175
-47.429
-2.53364
29.1197
-42.9287
-65.0773
-22.9495
-25.1085
-12.9417
-13.1207
-21.6432
-34.3987
-22.2908
-24.2272
-8.09462
12.7259
-4.73071
13.4439
-38.748
30.8788
44.2654
25.0819
2.05591
28.1368
7.31856
379.95
18.4518
3.08768
45.206
13.6251
52.5444
35.402
25.2349
-2.71416
-17.5495
-33.6847
-22.7631
7.56455
-8.47656
8.86644
19.9268
16.5647
28.2169
31.1648
8.66939
39.7486
6.53545
-22.2853
-26.9068
7.45797
7.78064
14.6841
-29.3991
-26.9457
31.2587
-1.54144
8.36402
-11.3343
-15.3383
-1.18328
18.699
-11.2121
60.8956
69.3463
1.09994
54.6536
1.6868
33.1804
52.1077
-29.7843
30.8787
950.523
8.79296
29.3255
-3.57331
34.1336
17.3816
16.4059
14.7328
-11.99
35.1633
45.1544
33.731
47.0012
34.2761
23.7484
35.486
41.8582
1.78267
12.6012
37.4839
5.89377
-17.6057
10.4431
8.35561
50.3043
53.0183
-32.8417
4.07355
-34.0628
-25.0518
17.0915
-13.9742
-35.8253
-53.229
-8.40745
-27.3517
-28.9309
-47.1405
7.82245
-0.660457
0.228422
-25.7302
1.94461
-43.7788
11.0391
15.8646
-1.61998
-4.63671
12.2497
1.8308
-7.06312
18.9898
36.2424
22.7249
126.893
22.465
36.7478
7.76339
30.6137
-16.6384
3.14372
48.5621
146.108
43.8241
2.72122
15.5838
12.8722
45.5063
-0.665465
20.8127
41.3651
39.2777
45.6192
23.7645
20.2221
-8.47885
6.80735
28.0677
41.4543
17.5916
49.744
29.767
17.9855
75.9255
317.477
249.703
30.6332
67.743
23.6542
51.6074
26.4987
47.5834
35.7042
5.87629
38.4668
-4.95943
13.0752
62.008
24.796
32.1082
49.3609
51.6427
35.85
35.0634
3.72435
8.63682
19.0078
19.9621
60.5987
3.39703
39.5836
29.3806
31.7898
53.1945
23.0801
30.8805
-13.0862
54.3538
30.2331
29.026
6.72213
39.661
23.643
-2.06133
36.9285
72.7224
223.215
47.7453
58.4678
51.9234
5.04482
-23.251
-7.91831
0.476346
-54.1565
53.5605
35.2131
-3.42557
-31.0434
-8.74159
0.845637
-23.943
-23.2023
-10.3048
-23.8342
-35.4093
5.75789
-11.3221
15.6341
-32.8417
-9.04491
-8.18518
-30.0284
5.84708
-4.89723
6.34122
-22.307
20.6406
-24.5406
-26.1199
1.3888
-11.5332
22.815
14.3321
-14.4859
8.50385
54.6097
30.082
2.53683
14.1238
26.1937
17.0304
30.4182
-12.8694
41.8646
9.61304
92.0653
42.5597
-9.39411
3.01462
25.2616
42.4509
55.8709
32.0873
30.3217
194.298
-13.2821
28.0417
17.5872
-14.1454
9.12409
0.895421
-9.33803
17.7921
31.865
17.7816
45.5063
4.95673
-5.42424
204.196
32.5007
317.993
16.474
12.1359
99.6509
18.411
-19.4296
-0.0432961
35.8321
21.633
36.7261
75.9255
8.25559
516.422
51.0515
-4.97401
51.863
51.7652
-13.5488
-14.7308
36.339
63.6532
-3.65119
28.3651
-17.7552
-8.70756
-6.49095
1.8308
34.1663
2406.55
3788.12
46.0205
-26.2261
5.86491
15.2286
8.82648
-22.5126
-10.1038
-22.2217
40.2541
8.71767
38.1099
24.0118
13.3467
8.76592
46.688
34.4538
-14.1454
17.4579
9.12409
17.762
11.2767
15.918
0.00586104
-16.6186
12.1594
-7.1906
-19.4605
-15.1798
250.572
7.13013
-20.414
27.5605
32.8678
-16.6918
-11.99
28.2878
60.1197
17.4095
7.375
-11.5332
-3.21947
19.9493
7.69422
45.1133
26.8785
8.77198
18.3481
24.0332
-30.674
16.8233
17.0915
21.633
18.5226
368.076
332.764
-19.9665
44.3667
15.2691
6.78765
10.3779
56.157
0.662766
37.6452
43.5367
26.486
34.3683
57.2649
-14.9817
316.96
48.9618
33.1893
-18.7644
12.3849
37.7484
49.6245
29.3324
21.2433
24.0118
208.358
29.3806
48.5621
35.538
4.46876
-14.1454
19.332
-15.8973
-15.6816
24.3408
38.724
22.706
-12.3687
34.1174
23.0597
31.8157
14.4273
31.3087
-26.8143
-16.6918
62.2446
-59.4551
-45.4383
-41.9751
23.9189
-9.19356
-18.7429
26.3865
9.91319
-24.9773
-33.8545
-11.5332
-8.74159
0.845637
-18.3208
-60.6836
25.3025
-7.21398
-12.3799
-54.0697
-45.3567
-43.9474
-31.4829
-39.1574
-5.48651
5.54451
2.51565
-24.9612
5.22962
-49.7083
-22.1634
-24.1147
0.893737
-13.3305
2.89236
31.6411
27.3558
47.8145
28.8703
-10.1903
28.5628
34.9964
18.032
12.6881
2.13582
68.1981
35.8613
-6.51078
4.4109
21.62
24.5267
34.1663
20.8638
32.902
28.3537
11.4805
44.4337
-22.5126
60.8689
25.5843
93.9315
26.5736
-2.47848
46.688
11.1751
55.0685
-2.90098
58.6874
-2.12031
10.2658
-22.4565
22.7368
19.6557
8.5962
48.1729
16.5005
0.200748
0.893655
24.7346
44.4271
-32.4365
27.4514
40.3641
24.5377
17.267
-6.98128
23.9022
3.48844
-6.36781
270.042
3.74592
38.0242
34.9928
5.50093
7.20741
60.8158
36.0271
16.1531
55.2875
11.5267
0.278182
33.3541
23.5035
-4.59199
4.12435
134.516
46.2188
14.1524
39.0853
9.66407
-3.43718
12.6018
-2.74656
-10.35
13.6682
34.7855
-22.1792
21.8079
0.96595
22.1832
-6.44393
57.2664
36.8376
3.26455
28.1887
6.15087
25.5715
208.219
9.50602
5.54451
41.871
35.0089
42.1209
22.8142
25.9073
-23.1777
0.724969
32.8774
7.27825
42.1923
6.67631
32.3109
55.6111
-32.2895
23.4964
6.35395
86.142
37.5783
-20.3606
-2.76265
14.9493
41.3933
26.486
53.5168
29.9959
22.7315
2.11016
44.4337
-1.89785
16.1331
4.2768
3.08267
15.1905
50.5221
45.6192
57.7035
19.6321
50.9252
17.474
14.0122
5.41013
10.0893
-1.69222
3.57043
7.82245
33.0727
-31.3524
-6.29748
16.6613
30.8571
-17.7067
-11.9273
-7.44781
14.7183
8.39003
1.37018
-8.1842
33.8391
94.6512
19.9204
26.6301
-32.8199
-3.54461
-6.29211
44.6692
9.95626
4.91338
33.1328
30.7584
28.9787
18.5243
-28.2009
-12.4277
153.632
-30.8898
50.6056
15.2405
79.6258
14.2184
12.3986
-17.0539
36.9285
31.493
-11.0436
55.2416
40.679
29.4077
42.444
38.49
3.92296
7.89668
4.26312
38.8947
59.3046
45.1755
18.8763
33.6555
261.137
31.2608
22.0962
2.76555
17.192
-2.56298
39.3121
48.9506
49.744
42.1923
54.7997
381.084
61.2333
2.15064
27.4024
5.19184
8.36829
0.0484511
1.5998
-16.9099
-1.71023
-8.93718
-27.8619
26.8721
1.04291
-58.0852
-22.2527
-0.543849
-31.8829
-4.48165
-20.3476
21.5135
-19.3933
43.7321
-24.714
-30.5895
132.895
18.6714
-38.5082
29.0064
-26.2046
15.918
7.80193
-0.187264
3.19533
-5.42145
0.371757
48.1753
-28.6884
23.7033
-11.0696
-3.34772
-12.6035
61.3835
-11.5041
-47.5973
-4.19211
-7.31949
322.337
-1.3312
-21.2292
4.2768
-1.73838
59.8924
25.0044
10.8518
-8.47885
-27.7856
-58.4257
-2.56298
-22.5321
0.224885
-30.8408
24.1448
-40.1106
42.1923
-16.1073
32.3109
2.52226
81.8481
-22.2122
-9.80068
4.75571
36.339
26.1719
-7.39933
0.254089
-40.244
6.62752
-16.9099
5.78604
11.8795
6.66511
-26.2261
6.95242
-28.1348
3.01462
20.8818
10.2691
38.7027
-0.351099
11.4726
35.9439
-23.0932
-13.2821
15.7132
-14.4639
-6.28766
5.82016
63.8539
24.2852
30.6266
-15.5909
-0.392583
-19.0703
-11.2877
3.97302
19.759
-0.75519
12.2073
-8.611
-13.9384
-1.22588
-9.09375
14.2839
-24.7932
21.6223
-46.5899
602.307
-9.43533
-29.8881
-33.4791
-17.7552
-42.4408
-25.2316
-28.1543
19.1738
-31.61
-8.73519
23.5317
3.75895
11.4871
-7.26017
16.3227
572.731
526.88
36.506
18.088
-3.11953
-33.505
-14.6559
-15.1562
-11.3137
8.21689
-19.7676
565.722
-37.449
32.7846
1.87993
-22.2408
-2.83312
15.2982
32.3878
18.0752
101.398
-39.4331
19.3822
-34.3315
3.35555
4.63962
2.19949
-35.9369
28.0677
5.84708
-1.1491
40.3737
14.0813
0.759326
32.3109
12.5076
9.64691
19.9061
-7.23451
5.5572
-11.1475
-42.8494
-28.9996
-26.2802
30.1489
13.5516
41.4786
45.6127
-35.5964
0.242712
-12.8824
6.95242
562.196
-6.35571
-27.8439
53.3726
10.5917
23.1174
9.01923
30.2133
32.1958
-4.35254
34.4538
-10.3972
17.4579
5.37595
-2.85271
-26.2046
47.7771
18.7465
-3.50013
-17.6407
35.9129
1.6868
42.5507
34.2619
16.2011
-7.29831
41.3651
-31.9368
21.8904
-6.01478
32.1845
-9.69998
-8.18518
20.5714
28.3359
-2.72984
18.5226
1.11888
45.9405
2.63339
-2.69402
-40.5813
33.1223
13.395
27.4024
280.68
-29.7233
-14.8956
-25.9828
-25.5742
29.1163
-20.658
17.2997
-5.3731
135.568
17.9095
0.0108149
15.2352
-12.8824
5.07835
14.9688
-40.9623
21.8361
40.8784
-11.0162
50.9364
-13.7229
9.20668
-13.1877
38.2019
-32.886
-14.4012
36.1359
8.70487
17.0023
16.7889
19.3822
-26.8353
38.9628
2.76555
-7.82591
10.5555
91.7859
-19.8898
149.07
12.9004
4.71101
0.759326
-38.3013
58.5478
42.4927
1.16545
-43.5339
-2.74055
-1.14231
44.9126
-21.826
-12.1131
-5.66546
-3.58429
13.5516
14.1614
-48.7149
155.79
7.73235
51.4985
235.48
30.6137
30.2133
80.9215
27.5066
23.2094
-17.8935
-35.575
171.465
71.2204
-16.6186
10.2853
-30.7592
18.0208
-9.5576
42.5507
-11.0436
17.2384
74.4122
23.0175
-0.665465
26.3726
39.2777
39.997
19.6321
751.826
-37.811
33.6899
47.0765
-21.7638
-8.35204
3.53012
25.4817
6.58508
51.3591
-8.31622
19.1924
-18.0925
10.6335
11.521
1.16545
-21.0451
16.0001
-10.9826
26.9687
39.4523
-25.2514
-10.5816
-8.36501
93.8671
21.0479
-16.6175
-10.2015
-50.589
-11.0017
37.7174
1.14055
-50.3327
12.1431
-11.8971
58.7246
-27.8828
-21.2191
-16.9359
25.0835
-34.7601
-4.69672
-29.7371
19.6557
-36.3814
35.9129
-15.7124
-30.1723
14.4397
42.7374
-61.6434
17.3953
23.6974
-1.23248
23.7645
14.5999
-4.73071
-17.1962
5.5789
35.8321
-4.89723
-32.6143
-16.1073
154.728
-42.4553
-12.8419
-13.8271
-4.17849
-16.6048
-31.605
-21.826
4.75345
-5.66546
37.6452
4.18128
30.2342
69.9756
182.827
38.6611
46.1507
21.0079
-10.3311
5.82572
32.7579
16.2139
9.99893
-5.9733
-12.5898
0.197959
-11.3221
8.13785
-26.8353
-0.982581
9.69575
1.54442
-26.9258
515.325
-7.27138
-10.2261
-2.09208
27.3558
4.71101
-14.2332
-30.805
15.4443
-4.35898
5.89877
19.9061
-45.4079
41.3
23.6876
28.8427
63.6532
-3.65119
0.254089
4.73362
13.7812
144.26
24.5267
39.7885
43.3526
71.8497
90.9981
15.0033
71.4572
76.2929
14.9688
46.1181
37.7484
38.7027
20.2636
67.6946
45.3142
24.6955
27.1047
69.124
-5.71208
24.0171
6.31299
3.70652
22.4772
27.1519
-23.2629
19.0463
27.5582
12.7523
-14.7918
6.51585
20.9865
8.71076
12.2531
-5.22178
-38.8404
-17.3273
-51.7965
32.1307
10.5053
25.4356
19.6
4.08681
13.6629
123.643
19.348
-33.4851
246.396
31.147
-3.9602
3.82939
414.888
39.5372
45.0034
35.9334
6.83581
17.3733
35.6778
-13.7937
-30.1903
-3.67985
10.2641
23.5897
49.9118
42.8016
22.5947
-10.2965
1.33022
-54.3717
-46.5845
17.7653
79.9844
41.013
-22.5787
50.2541
2.56485
37.4397
-8.40099
36.5502
-6.31123
63.9354
8.06716
1.13778
28.3885
29.2228
6.95965
-15.4146
17.3429
17.5439
45.4706
52.0655
41.3651
44.8999
-15.5909
7.10368
-5.29678
-30.3147
-26.2802
22.7137
-2.09208
15.9554
-42.3442
-13.7293
10.5358
-54.7783
-44.7158
-34.8755
13.0535
-24.2659
-54.0938
-15.8811
-30.0283
157.855
-8.1842
37.1794
69.4463
14.2982
-19.4416
6.01538
-17.8274
20.8182
6.82635
35.569
34.0176
61.5357
32.4451
46.2513
-12.7858
34.5066
63.5018
-37.5712
31.5134
-8.67954
4.71747
47.7945
-42.0036
329.116
3.19533
31.493
20.0643
-8.07364
55.3566
-20.4399
-14.5921
-48.2107
16.4059
-4.49374
16.4226
13.2952
-11.2466
15.5354
6.15087
12.453
-12.9205
-3.61244
8.13785
-26.8353
3.35555
-19.7232
17.192
-39.685
-26.9258
14.9492
-14.7676
-41.9846
30.9479
-1.11474
-10.1903
-5.17043
-36.8331
23.752
6.78765
-6.05255
40.363
11.9762
24.2979
-11.1475
62.8297
849.615
-28.1543
13.2823
4.18128
-20.3656
124.324
31.028
2.11678
-9.13424
-8.04011
-26.2607
-15.726
20.8818
47.7504
29.3324
19.3693
-17.2177
-24.1346
37.818
-11.8488
-18.9043
-7.56555
6.34282
-6.90495
27.1323
-20.5824
12.1699
-19.5148
-9.5576
29.4323
65.2262
12.1381
5.99396
5.04482
19.9552
-20.4399
0.400415
-23.8479
-36.0679
-30.7307
12.6745
39.8841
3.08267
20.8127
26.3726
37.0887
35.9327
7.16662
-2.56298
11.2011
24.5877
13.8434
25.3812
3.53012
-25.118
14.0813
-44.2183
14.1726
9.82209
18.1298
-1.59749
18.032
-24.7932
-4.61462
50.8615
-12.3867
-5.6872
-31.605
-21.5033
-15.8613
-20.658
28.2748
97.8846
-1.62497
24.998
13.3612
15.2286
12.5746
-11.2682
19.8812
-3.48101
25.2616
18.0752
-22.2908
33.8689
22.4111
93.105
21.5062
26.1936
30.2099
-12.3935
49.744
18.5226
-28.8662
-6.73694
-25.1828
7.94803
-55.5738
14.3817
19.0172
33.0246
-14.7308
4.47989
-39.1013
-10.5816
-4.61688
5.78604
-35.3582
-8.73519
16.0354
-52.463
-20.372
24.5989
16.1967
22.4505
58.3804
50.2914
11.8303
23.654
13.8918
42.0972
61.6278
-3.05734
24.3212
-6.52693
252.068
24.8915
14.3271
5.82016
13.0408
32.5007
5.02385
14.5999
35.9327
-49.0554
-21.3036
3.70484
7.72115
25.3812
20.3967
1.11888
38.7445
-4.45674
19.7482
-5.36045
-3.01638
16.8016
-13.0215
300.105
-4.63671
-15.8613
-16.9099
91.9931
4.18128
8.13141
8.53918
3.98422
-6.35571
-31.592
0.898737
68.095
14.6414
-14.7643
28.4476
-4.35254
14.9232
13.6471
6.8308
0.197959
45.1133
14.9148
25.0044
-0.598351
134.54
8.38775
35.9327
18.411
-26.9258
5.5789
318.816
-44.2526
-0.855773
-0.218015
-36.3624
15.9554
0.759326
413.349
28.5628
-18.0925
-4.35898
-7.21969
10.5358
271.309
16.0001
-8.63857
-15.0575
-22.2347
-30.8736
-27.4482
-12.1131
-63.7615
-46.6026
-28.9421
-46.6089
-23.0326
-56.2458
-15.726
-8.14893
15.2207
-7.15963
-43.7079
-28.2746
36.3279
-27.2638
-26.4832
0.895421
226.794
10.2958
35.6131
155.795
-13.8926
49.0314
16.1468
-3.9354
659.118
42.7374
-11.0436
16.3161
333.006
3.08856
10.379
24.8915
216.726
-1.67611
45.1133
11.1667
17.5082
-9.96868
27.7184
17.7581
26.5623
-11.9333
24.5877
2.59904
-0.855773
33.5152
-21.3699
23.4517
-10.4851
-3.29637
6.27039
16.2557
31.1505
-9.80068
12.252
13.3802
-10.5126
14.9275
-60.8389
-14.5594
-14.3574
32.902
-54.3371
15.2352
-22.2527
-8.04011
-37.5051
-2.60758
-31.592
2.7728
4.96954
-4.05657
-6.91033
3.03932
27.5106
-12.7858
23.3565
33.5168
123.598
7.15054
23.1796
49.6211
79.6363
22.7368
17.9665
60.2758
-9.5576
23.8101
85.8409
70.2341
47.2234
35.0568
46.1921
49.7344
60.4988
72.4231
17.0646
58.2317
58.0184
39.997
25.6386
64.0437
50.2701
14.3036
46.1395
-2.08613
874.034
0.181843
18.7665
18.563
-13.0014
-6.84808
48.1149
29.2764
-0.430354
23.4964
11.9762
35.5423
-7.39933
-34.6218
32.5219
1.00532
-30.0283
20.7786
-48.4766
6.25734
-6.45335
65.6031
-31.623
6.95242
-37.5051
-34.4667
-42.8364
-2.8494
4.96954
28.7396
44.6265
-18.5124
13.4551
-9.97474
-13.2821
-11.3137
4.46876
-1.28275
-26.4832
-12.223
-20.5824
22.4947
2.78908
0.305662
94.8575
-17.0539
27.5582
33.3671
-0.577374
8.71076
6.63087
-8.84166
-6.28766
54.4836
-1.95175
36.2488
-15.5909
327.569
-29.0936
13.4439
-41.5591
5.84708
-23.3446
24.5447
-29.868
22.0035
-5.91104
76.2259
37.7579
143.594
31.4288
74.0962
41.4912
75.6944
74.8976
22.5857
331.027
5.67065
-5.89647
28.1793
45.8714
17.9675
33.2293
36.7934
2.82191
48.0314
68.7966
-14.7254
15.8913
102.421
38.1099
37.818
6.89185
11.0807
1.80478
-6.64911
-29.3937
12.8722
-11.2121
34.2619
-23.1543
-24.1649
-0.0776849
21.2563
496.029
18.3481
23.3803
-12.793
-19.0703
-2.56298
-1.91736
20.8396
-25.512
17.8849
-13.8737
32.822
-38.3013
-12.6667
-18.0925
14.3817
17.1432
14.2839
-39.7857
6.62978
-25.9752
1.80906
-67.2123
-43.9921
8.50158
-7.53953
13.2823
0.433146
-25.9878
-46.8408
5.86491
53.8041
1.14055
-3.48101
-17.8419
19.9621
54.9765
12.7674
17.0948
20.9514
5.01779
11.0807
-16.9359
-6.64911
13.7098
-5.86844
-12.223
105.873
24.3687
23.4038
25.5171
172.227
29.6189
32.2309
-4.32551
23.7033
17.8753
-31.3441
-17.1263
-23.2344
20.1708
24.5124
-10.0358
18.9386
41.3651
33.6555
25.0044
-17.4649
7.10368
-14.101
26.5623
7.16662
-30.674
-15.0358
22.7137
23.5071
22.2708
-2.62926
8.45914
2.63339
-6.44216
41.6812
25.6261
11.521
36.7727
-7.92662
60.9777
251.387
11.9762
-13.0215
-1.61998
-1.2113
4.75345
7.92941
34.3683
-35.5964
118.309
-0.543849
-37.5051
10.5109
-9.10321
36.506
6.8436
470.039
9.59855
30.3217
406.068
5.45855
-1.94335
-34.8866
-8.52318
4.33944
-3.99438
12.1699
20.6206
-25.9889
0.915015
-53.248
-13.8383
-39.5427
20.2486
-24.1621
14.0121
384.555
-23.0662
387.272
-10.2357
17.0414
-2.53953
20.8127
30.1207
33.6555
49.3673
-17.4649
-8.47885
20.9402
-0.688911
33.6899
22.7137
2.89236
183.44
-28.8662
8.25559
-8.31622
-14.3443
18.032
-11.6748
17.8742
19.4724
-11.3094
-39.2584
-24.1088
-36.4958
-41.2727
-1.71023
-7.06312
-25.9878
-0.831152
-43.0927
11.4871
-5.38611
-34.277
-17.6001
-50.3327
-6.59753
22.7732
12.81
-1.28813
35.0069
-19.8413
-0.0898806
37.1356
-4.65286
25.3058
12.4294
-23.4478
-34.5073
-15.7124
777.185
3.38199
-67.2656
15.8862
2.24582
29.4346
-8.07364
-8.15584
-21.9601
-32.5246
-7.29831
0.135687
-9.44802
352.966
-13.7168
22.0962
-10.3529
-5.29678
-37.811
-26.9258
14.9492
-3.52325
-29.2601
1.01829
-32.6143
15.9554
-0.819957
32.3109
-36.8331
35.8838
3.03952
-39.7857
-0.866484
-14.7308
-46.1199
36.4793
-4.58823
-8.17921
14.7183
24.4311
-12.2247
14.2193
5.11831
10.5565
42.8016
35.6181
43.3462
35.8433
36.9375
-5.64598
-0.733514
166.139
40.921
44.2688
48.1253
-18.408
8.36402
18.5243
-30.0749
33.3875
-33.9794
-10.349
-20.0861
-4.4136
215.653
-23.0871
2.76555
37.8067
-19.0703
-7.53956
28.3359
18.5226
32.822
0.759326
4.80224
-1.4223
-44.3294
17.1432
-8.20488
47.8592
-4.89044
28.046
-11.1475
-14.7384
-23.3774
-3.08537
239.012
-3.7914
-29.8212
6.05534
-18.4916
26.8721
-37.4705
-3.50542
5.07835
-16.8904
-17.6001
-35.3401
-8.47159
-8.74173
20.2636
-29.7568
5.95883
267.828
3.67885
6.34282
-40.3823
0.0323052
34.6587
7.50213
-1.62606
-2.6482
28.4167
-28.8308
-17.0539
-22.288
21.5084
39.7271
63.1678
19.9552
30.9937
-9.19551
30.3855
-20.0997
10.7837
-11.5041
-25.1085
-4.19211
26.4137
31.8569
-7.34669
21.1576
-4.3626
-3.8694
-5.91105
32.4879
32.2789
3.03466
27.1766
10.1089
2.15225
27.2516
-33.357
-9.00385
42.8693
15.4028
-21.3305
-4.58826
1070.39
-10.9334
-11.7611
-13.991
15.8507
8.39071
8.046
172.783
30.4765
-4.42907
-6.83998
-23.3969
20.2469
13.6471
12.453
-19.9731
10.646
8.97775
11.5698
-9.69998
-10.0592
970.723
-16.1416
1.65605
23.6077
64.6811
6.38152
-25.7852
27.5001
20.8913
19.9061
-13.5488
-14.7308
50.5348
3.84507
7.75035
-6.8335
-1.91733
247.81
56.8571
113.487
-7.48545
28.3537
41.4655
40.6856
35.5835
-32.5926
34.6319
34.9546
7.14517
37.818
6.89185
3.58448
-15.0618
-4.90157
-2.90098
2.46538
99.3578
10.2958
29.9909
29.026
-42.0036
-18.9279
16.5005
0.200748
17.2384
46.3012
-17.444
15.1674
-13.3782
-4.49374
-15.4365
63.8678
23.0317
-15.607
-13.2397
-5.91105
13.7472
23.3344
17.2864
-19.6751
21.1434
-5.42424
-5.48651
-11.3221
-34.3315
-15.3851
-12.227
37.8067
3.41849
-23.1777
14.1368
-1.11474
41.6812
-19.9665
46.2408
-13.5488
32.8667
2.60582
14.9275
-22.3919
-54.0938
15.6553
263.375
-28.1543
39.7885
2.12317
30.6202
19.7836
-16.8558
-7.25355
24.5989
8.63682
-18.4735
29.3324
32.4877
14.6414
35.9439
21.8844
-8.77902
4.64355
45.9031
5.8702
0.915015
12.3443
24.6685
64.8725
-5.80946
-4.30093
-29.7843
-1.50231
29.4346
-34.3106
23.7033
12.2531
17.0414
-1.35908
443.894
-25.1085
12.6745
18.9174
24.3606
54.8908
-2.48854
12.9972
-5.91105
26.8657
17.3953
12.453
37.6793
37.617
30.6266
25.8443
34.0586
-10.0592
37.438
20.8396
6.34717
27.893
10.4892
4.50746
-6.44216
24.8146
34.0098
3.31778
23.4964
28.2079
7.75035
4.73362
-9.4136
39.5192
32.2923
43.7387
27.2798
15.2352
7.73235
42.5597
-26.2607
-10.9773
29.3324
68.095
58.4327
36.8769
-5.78585
22.4195
21.4619
26.8282
31.6129
29.0064
-29.9528
74.0141
-8.2704
47.1573
19.8949
-15.1798
44.4248
25.8708
-22.288
22.8605
3.19768
-15.5699
-15.6521
-9.83102
-28.3707
3.00252
25.7929
39.5322
-5.62441
22.6384
30.5279
-7.61753
-0.288852
23.4284
23.2274
22.767
8.02493
10.8518
-8.47885
-9.69998
-36.2962
217.348
20.8396
-42.3786
51.6181
-20.8327
35.6331
-14.8755
31.3739
21.8283
20.8431
9.87701
62.7162
-19.4236
26.2854
16.5923
5.69048
-0.980299
21.7156
42.4156
17.5017
-5.37949
20.8508
44.4337
425.389
-6.35571
29.0097
38.1099
-2.22517
28.4476
7.33261
-30.0543
21.3354
2.76949
-33.7009
55.2734
9.61833
-2.6482
15.2982
-13.8383
23.8101
-22.288
34.6268
28.4827
25.6865
10.667
23.7033
-2.73946
0.174824
-22.0884
-1.35908
-11.7051
25.9772
-8.24188
11.3801
18.663
26.8785
-21.2131
25.8443
-6.60478
56.5474
-9.69998
-20.658
63.9431
-19.8898
8.51456
18.5226
6.74107
62.8071
-28.9309
13.5702
-14.3443
33.1223
19.9061
-54.7783
45.9852
17.5984
13.0535
-36.4958
-38.3501
-31.9024
-20.4509
-16.4334
0.249099
-8.73519
21.6576
14.4487
-35.3401
18.088
39.0043
30.3217
-6.22661
56.9426
8.34342
9.96164
7.25002
15.8879
-37.449
21.5402
18.7465
0.915015
-42.0036
28.4167
-10.0902
-5.80946
23.8101
29.6189
-50.399
-8.47668
-20.243
-34.3106
3.08856
-9.19551
-46.3367
-47.1113
-58.8417
-7.94024
18.9174
-22.491
-7.34669
-1.3312
-7.78512
-6.86753
4.16794
22.7711
19.4792
-24.0847
29.606
-42.0733
-27.7445
23.9459
4.98934
-20.8489
-20.2044
12.8483
-24.0519
23.8462
-45.8501
22.0804
-13.8575
25.4356
10.2297
-0.29545
-23.4714
13.4439
-5.66549
-5.39731
-34.8823
-12.1002
-37.6993
143.548
14.0813
-29.2257
-15.8125
31.2483
141.754
16.6613
30.8571
17.9006
-23.1717
-2.14833
-6.6025
2.30721
270.501
4.79105
2.07759
45.5635
20.3983
-30.0749
46.5059
-3.05734
0.969338
41.2179
-10.0594
-22.3259
-3.53094
-34.8575
427.671
28.0676
16.3013
1.2145
38.49
-54.1731
-57.6956
-42.5885
1.41338
-13.8641
-2.31804
13.2952
3.74592
7.64584
9.24906
-28.3998
36.236
1.2086
-7.29831
17.0023
46.774
34.3748
7.10368
122.706
-1.54864
-34.4221
1.83077
9.59521
-12.3935
-8.35204
33.5152
51.5627
83.2182
-20.163
46.2408
-3.47156
49.8912
-32.2895
6.62978
-3.48638
11.9762
-18.8057
-29.8881
-22.2347
-10.2391
13.2823
11.6775
-22.2397
2.11678
-7.26017
-14.7254
-10.023
0.628599
5.2711
3.58448
1.80478
-1.15344
-15.2388
-15.9712
-4.69672
-9.36447
-1.62606
-17.8256
-40.1295
-33.4275
-5.80946
8.81753
9.00419
-35.4065
-19.6061
-20.2143
139.196
-3.27179
-18.5492
14.0533
2.96067
16.4724
-46.5291
-28.3998
38.327
49.1455
36.7679
34.2619
52.6095
68.108
6.89791
18.3481
-25.0518
33.6899
39.5803
23.2138
51.6181
57.878
26.4188
46.8775
22.3111
7.61334
-4.2334
-20.9036
45.3038
3.08768
21.7802
-11.6748
23.4964
-29.7233
-5.36811
-16.2038
14.1238
-28.1543
11.4082
-14.5594
-27.8619
36.2424
23.5317
-13.1076
3.99084
-18.5046
-42.8364
-12.2197
-0.652661
23.1174
3.97635
-6.22661
1.71041
11.965
-17.8935
-44.3863
-18.9869
0.895421
4.67361
18.7465
-5.3742
-6.58125
-61.6813
14.3612
2.09125
-2.99836
-18.3564
28.0676
50.0345
6.00878
-16.5069
2.15153
-16.795
13.5189
17.3816
25.7762
12.8588
-6.36781
37.0373
49.2544
61.9799
71.1368
99.9671
20.0164
40.8369
45.8691
77.1621
48.0136
-39.5675
30.0663
2.05591
40.3183
6.38152
60.4219
-12.4703
48.1149
20.8913
-13.5488
17.8742
34.4649
71.1495
-25.9828
-30.8736
-23.7001
-19.6094
13.0752
41.3933
-10.8113
42.2724
15.0033
556.865
49.6245
-11.5955
-18.5124
56.5586
-19.3451
-3.02751
-3.71583
-8.44485
-11.2385
19.6557
-10.1445
-1.5684
-21.3346
-0.187264
6.94346
-2.2402
-48.525
6.51585
-43.6809
25.3715
-11.0696
-18.3402
-21.9738
-7.95695
-41.4891
-22.9328
20.7915
-43.1057
-9.22076
13.6613
-61.9655
-30.2739
13.7472
-4.77656
6.04201
-36.3207
-31.5768
-40.9513
27.7026
34.0048
-4.48721
45.8369
18.4452
17.2053
24.3173
33.1216
11.8518
-5.37408
-9.58239
99.5073
16.8924
7.31856
-13.4073
69.6666
15.2691
12.4099
-43.5339
16.0001
26.3339
-54.0938
-32.7477
12.2497
-43.1468
-31.6953
-40.7963
174.537
21.2499
-13.9496
-14.9817
20.8574
-11.0083
-0.543849
-16.5995
-32.8345
53.6953
-19.0918
575.567
2.2107
-21.2191
9.20668
282.915
8.21689
0.591311
-39.3231
24.3687
-8.45532
11.5501
6.77642
-22.6761
18.1879
38.9893
-5.42145
21.5084
54.7197
16.3161
16.2892
42.444
38.49
-37.0809
-8.85534
-28.3707
-17.6122
-36.0512
17.0434
-14.9947
-11.0948
5.50093
-35.8961
49.3545
214.489
8.65686
27.1766
6.63686
-28.9549
-22.1126
-25.8704
31.4422
10.6115
-5.85639
-14.5823
-43.8193
16.0265
-2.14419
-3.21947
1.2086
-14.7946
13.2542
6.48155
57.8006
11.5831
36.1517
46.8061
48.1141
-18.4925
45.0588
22.6706
14.8148
5.73927
3.45929
50.8282
-25.7302
31.9297
3.07285
-6.76451
29.9201
-50.3457
7.6601
-33.3
105.197
75.5978
686.951
22.7315
0.23609
18.1968
8.63682
-7.22914
19.6394
-13.7711
13.7471
-28.4621
-20.3865
-20.2781
-39.519
22.4111
34.3748
-23.0871
38.9628
-36.5898
-5.95184
207.978
-18.0157
10.3886
23.4517
41.9888
-15.8125
-16.2184
6.88542
-17.2969
38.6801
4.62016
12.2784
-21.2977
-31.8107
9.09606
-33.6649
10.2641
10.7405
12.4305
130.883
2.82191
6.80194
4.92126
-4.29198
-24.3866
12.1431
23.7102
3.97635
17.2032
-13.7229
43.8241
-8.77902
-33.9794
-29.0896
-48.6934
-0.948586
-1.86821
-24.1149
19.6557
-13.8926
-7.1906
-45.1649
6.94346
-39.1546
-6.60261
-8.04672
23.7033
21.6234
-16.6918
13.5189
-14.4775
31.1135
-24.8068
18.9174
17.0162
4.291
-30.5995
23.1175
6.04201
1.1606
38.4209
-12.8362
-27.8328
22.1097
21.6294
-21.4586
-42.7273
20.1978
19.9819
-13.3527
-35.0123
-14.4639
-25.8982
19.2851
1.82852
16.255
-25.6295
18.9888
-34.7135
77.9986
-60.1822
150.007
8.21528
6.58508
4.50746
6.67631
41.6812
-14.3443
23.6542
136.376
-0.866484
24.6246
6.60768
11.9072
-9.4136
32.023
51.0329
54.597
41.8646
27.2798
20.6255
30.2278
1.85029
27.3775
266.746
73.4252
50.4361
28.0417
53.1945
-8.52318
14.6468
8.4656
35.5957
38.4242
-49.4147
-20.6367
-26.074
-0.631371
-27.8938
-32.9834
4.13236
313.54
-10.1066
12.5532
101.586
34.0107
1.94571
-6.38441
16.33
-2.29611
-10.7681
-3.55671
-11.6528
-10.9728
183.997
43.648
52.4283
-2.20371
121.125
16.8233
32.084
-25.512
40.3737
39.1374
30.9479
-6.73694
-23.3088
51.0515
214.292
49.9889
40.5208
1.44371
154.681
27.4357
312.764
-4.58823
-36.2902
5.69048
4.6419
-8.00015
-11.9323
40.9276
37.5872
-42.1557
124.868
18.0397
4.14132
-42.1903
-35.4037
3.07822
213.605
233.95
17.4525
8.66151
46.2513
51.8084
7.69422
61.9799
50.5221
27.5126
68.9479
42.1209
35.9327
16.5369
23.6739
73.0453
28.3359
1.662
10.0893
-7.31442
46.8775
14.8148
1.99114
-23.7147
13.395
-11.953
14.5622
27.2445
-18.4789
-31.1274
58.031
131.282
-44.7235
-6.49095
-37.5246
-5.45836
-18.3075
22.7379
17.5017
6.66511
2.11678
228.872
-4.29198
-31.8829
-40.0889
-48.4586
695.24
125.847
39.047
2.46
11.1751
-18.9571
1956.12
-1.6025
34.8682
50.7355
33.6555
62.4858
46.2533
50.2072
-8.47885
50.9252
-16.2592
-40.9813
-29.0913
137.969
7.2842
26.2628
30.3112
1.21361
11.4728
-27.6043
-11.9197
37.276
0.87203
-30.8252
482.826
-20.889
-29.9168
-30.9654
1.37018
-23.1767
-5.51632
19.9138
43.4967
11.4479
29.9468
39.047
4.33407
10.5356
53.7475
15.3252
815.992
15.8603
7.27986
26.9277
7.0879
18.0016
34.8059
59.6747
5.96088
29.3734
-62.5331
29.9418
0.224885
-7.71428
12.2073
-24.9737
43.3801
-17.5752
-32.2895
-15.859
-37.2196
-27.3792
11.1794
-33.4791
-12.133
-33.0704
-15.8613
-20.658
-1.62497
25.4058
3.99084
9.60642
12.5746
-9.39411
-20.3476
49.6245
8.71767
32.4877
5.2711
-51.6267
-10.6531
22.2425
-0.978645
-20.5824
25.2883
8.41128
-15.7667
10.5246
21.936
785.762
-0.665465
-7.29831
43.2392
-15.0702
-34.3315
34.0586
-0.688911
-7.27138
11.9694
14.1368
59.0589
13.8778
-2.69402
21.0665
21.2629
78.0999
20.8913
42.3949
14.126
-7.23451
18.6757
135.03
13.3726
-32.7477
195.908
-39.3987
-7.06312
-24.1138
0.635144
27.2798
5.63301
17.1027
-9.91418
-3.48101
17.7653
24.9915
-0.351099
9.59855
-21.2191
-56.3856
-19.8941
-23.5157
26.8282
43.9989
-31.8268
34.6587
14.0335
-10.1445
-3.44247
-4.46798
-26.4242
6.94346
-0.980411
-24.9402
16.207
16.0012
-1.69924
14.5318
-13.3782
0.149572
3.62686
19.3694
34.5788
3632.36
1.1606
34.6728
15.7311
-1.59588
296.631
13.3164
39.4911
3.67045
1687.3
-19.339
3.35555
0.325423
-47.5406
29.9418
18.9655
-36.7564
17.8849
-11.4624
34.6961
-12.0644
6.07396
-21.8406
2.15064
14.2839
19.4724
9.46727
-32.7477
15.6553
-1.91733
-33.5694
-18.4916
84.9681
24.6056
29.4412
1.85029
-34.4667
-35.3401
-6.59753
-10.023
18.9689
-3.81741
2.59469
17.4579
-47.0979
-2.85271
-1.84176
17.7921
33.7391
-9.12233
21.5297
-2.6482
101.505
-11.9642
-9.5576
20.0619
14.6264
-9.16958
40.249
29.4346
-32.4365
8.50494
-37.3065
-42.7031
-14.4775
14.5318
-10.1159
-32.3031
14.9903
35.7568
-8.11073
3.62686
100.911
17.7122
-14.0529
-35.325
15.7311
-42.8253
10.8653
-10.2297
-47.6955
-27.7348
-5.09353
-17.5321
30.1207
39.2777
-14.6671
-40.0443
-9.41363
-44.2526
-10.2261
-30.2031
59.0589
-27.3517
195.957
4.1999
-21.8406
24.6394
10.5358
-30.4154
-4.61462
-33.4714
-12.3867
-5.6872
-5.52526
-14.007
123.645
20.7786
19.1738
-5.3731
2.91698
39.5981
163.02
-10.9773
32.7579
33.0805
9.59855
50.9364
35.0028
33.5695
110.501
21.3354
186.38
21.206
18.4944
25.2583
-11.2121
38.4068
-29.7371
55.2629
-6.39633
-2.59391
46.2989
53.9818
-10.7157
16.2011
213.841
0.135687
11.1667
-8.09462
23.9703
120.832
30.3105
-7.82591
-4.43704
-11.2877
37.7062
-5.84021
0.962879
-4.86287
-28.9309
34.9964
2.15064
72.38
127.006
158.429
28.8427
28.046
1.971
-16.9099
-5.45836
0.433146
348.825
21.2499
51.6427
-1.86325
52.7166
-9.91418
3.72435
-0.733514
4.01525
25.2616
36.8287
30.6137
17.0948
9.70697
-41.8339
-3.91179
38.2019
-14.1454
-18.9869
-23.4674
-50.5675
14.0439
9.37619
-5.3742
-32.6333
10.5246
-18.9279
3.19533
115.826
0.893655
22.8605
1.32361
-38.0587
267.332
47.8603
32.0339
24.7633
-25.7219
-6.08288
-0.259692
-21.3603
-0.443976
48.9025
11.2422
35.7568
-30.5995
7.375
-22.7776
47.3803
4.95673
0.197959
24.4985
39.2777
-23.4714
13.4439
-2.20371
6.80735
3.70484
26.4618
-27.386
14.1368
11.0264
-12.1556
-16.1073
8.55037
2.52226
1.26322
9.64691
3.31778
6.62978
19.4724
9.30533
-3.65119
-9.11624
-28.9996
-25.5742
-33.7765
52.6377
54.7811
54.597
21.6576
-14.9817
24.6056
-12.8824
21.9449
-33.757
21.7553
15.8913
-17.5193
1.52297
-26.0087
-17.471
-28.2746
-4.90157
-10.6531
-41.4757
12.1398
14.0439
14.9984
9.61833
-12.2034
-28.8851
-10.9387
-0.719844
-18.9279
-0.552802
-63.5175
10.264
-14.6208
-9.92078
8.71076
-19.6061
24.7633
-11.7051
7.23657
-19.4863
-34.1772
17.0434
-24.3651
8.03913
-35.7285
-15.2814
0.419813
10.5309
19.6803
13.4008
10.1089
7.77445
-4.12721
4.76279
-12.7082
-5.89232
-29.6913
-29.6741
-0.516671
-40.2279
2.73221
29.0054
-25.9273
-12.1525
-47.6734
-13.9481
-21.9601
28.2467
28.7526
-4.14071
-19.7232
0.325423
-15.3222
-15.6814
20.5714
13.3433
6.34717
21.7336
32.822
-10.1903
41.6812
17.5148
14.3817
15.2691
-13.8271
120.948
-16.7697
-25.9828
-34.9445
-34.6019
39.5192
9.80348
12.2873
-24.352
13.3612
11.4805
261.825
-26.2607
19.8812
42.4509
-22.2606
50.9364
18.577
28.0417
-23.5157
9.96164
-39.3231
2.79955
-3.74227
-24.1149
-42.0036
289.76
-13.3057
6.94346
70.8484
-24.1621
6.51585
20.9865
16.3161
-4.32551
-2.53364
-14.5921
-42.5885
-11.7051
-17.6122
-9.17237
-7.36058
20.537
67.0738
2.76555
-3.92584
-26.1199
12.6332
-4.03698
14.3321
30.2135
0.506679
90.0257
3.07285
27.9057
43.9756
6.81332
-16.8181
166.518
7.56455
-17.8469
-9.20649
7.92941
-33.4841
32.4943
-54.3371
-1.63135
-1.63798
-22.5126
16.1331
12.1431
14.3399
-27.8828
-7.15963
-0.60441
3.67885
-45.0675
16.5209
-4.93141
13.0769
-27.1417
29.9735
2.81696
29.026
32.9591
45.2832
-39.5427
23.8101
80.2187
58.4678
33.1827
-4.32551
78.0512
17.8753
2.04889
77.2371
-42.5885
-4.20882
-4.49374
335.456
8.75586
-4.03698
47.6973
71.7432
-2.53953
22.6868
76.9724
54.9895
40.6311
-2.85665
20.2851
63.9431
8.22123
35.3892
-34.4884
32.6185
23.5429
22.9406
36.8705
13.395
20.1844
-15.6678
18.5354
8.48175
102.205
-50.6431
-3.58429
7.92941
-29.736
-1.23892
-10.2015
-44.9668
45.2203
-14.7564
29.4412
-24.3866
51.7403
-18.4735
0.898737
16.5582
4.33407
-0.708816
13.8918
-6.62851
57.8796
-20.7046
40.8837
11.9352
24.3212
-44.0082
21.5576
21.7998
-8.45532
-40.1295
-15.1798
5.0694
46.4855
-46.6509
20.9865
83.7825
-11.8218
25.3715
373.34
17.3816
-45.2373
-26.9825
-2.31804
24.5396
-14.9947
11.7873
-26.8514
-9.4916
-13.4073
-16.021
-30.6505
20.7504
34.3748
-8.09462
-26.6295
-38.4639
-7.17084
-32.1888
-13.1618
-24.138
-53.6229
-23.3446
3.53012
-34.4884
21.5776
21.3741
-4.56809
367.769
-19.9665
-2.48491
-1.59749
-28.8196
-26.6673
13.0535
-16.7697
-29.731
-32.7477
-21.4835
-33.7765
-22.325
-20.1816
-39.1063
15.6277
329.004
213.654
-33.757
-8.22978
23.3875
4.96954
45.6062
-2.22517
-12.8902
9.70697
-9.97474
-13.2821
-15.0618
-10.5238
-31.012
8.08758
-47.0979
-23.4674
-33.7009
-22.2408
27.1519
-51.3739
1.15422
369.004
10.8783
-50.399
35.0568
8.79296
-29.8102
17.267
-61.3292
-6.06617
50.7766
29.9828
-16.717
-23.1033
-1.24533
-4.4616
-12.8362
49.4643
15.2707
31.48
-6.4816
-32.703
-33.3667
42.6866
12.4856
-7.73046
-48.3154
-18.1457
0.528667
12.453
5.75789
-9.44802
13.76
424.815
33.3406
-11.574
57.4071
54.3046
9.59521
339.931
-27.3517
26.6887
-44.3294
31.2483
35.8838
-43.5339
6.62978
-29.7233
-8.63857
-1.77713
-18.4866
-28.9996
-40.5667
-17.7353
-20.658
9.53417
28.5441
0.249099
13.1293
17.1093
-9.13424
35.0634
-0.0237792
-28.8445
7.76339
14.0172
-6.27486
-6.03056
35.8788
10.5053
62.9169
28.9703
24.0674
38.0258
11.1988
1.26246
-1.26668
40.2491
21.7766
-7.415
-14.2735
35.6331
31.6814
-27.9939
33.2479
-30.2739
35.9334
34.0098
44.269
-0.430354
42.237
63.6532
13.2154
-8.17921
-13.0502
-21.595
50.0959
-2.562
56.8571
47.0877
59.4263
18.7169
-1.60694
72.1133
66.8137
71.8431
16.5155
90.1834
25.6325
41.1602
-17.8935
43.6948
9.12409
45.873
32.7846
92.7721
1.18504
35.5852
14.3612
22.706
0.749769
4.13236
62.4151
-0.736285
54.7345
24.6403
4.26312
5.16151
-22.7485
3.00252
10.8004
20.7915
271.737
11.394
4.291
3.13366
5.50093
-22.7776
24.9916
0.419813
19.9013
-7.21398
21.3533
-3.46995
-4.12721
-4.59199
-3.37192
31.4422
72.4557
20.3805
52.6095
24.2852
38.1229
-15.5909
27.7184
-4.07778
-25.0518
13.0752
-46.1267
-13.9742
27.893
-21.3699
59.0589
47.611
12.2985
-25.5887
12.5076
298.253
29.2764
-3.48638
-8.63857
29.9201
-20.5178
-6.51078
17.0304
0.249099
34.3683
1.04291
-22.478
-5.38611
-28.1348
-23.2223
-42.8364
40.2541
36.8287
24.9915
-32.2102
24.6995
9.20668
25.0835
-38.5082
27.3911
-5.80946
44.4248
23.9967
-35.4065
11.6162
21.9383
-11.8218
21.8292
-9.19551
13.5189
44.5169
-37.741
-55.0935
-22.9328
33.91
-26.2391
22.6384
26.7798
-2.16292
36.4529
6.15087
113.653
29.9074
49.3673
0.891485
60.2955
-0.0432961
-1.64918
-8.64536
14.1368
21.7336
12.2073
-16.1073
1.05411
17.3184
14.2839
-24.7932
19.7482
-1.61231
17.5984
-17.7552
-12.1131
-22.5321
5.78604
22.9219
-12.8694
-20.6039
2.11678
7.73235
-67.4902
-2.60758
-25.9698
0.898737
30.6137
-16.6384
30.3217
515.205
-16.9359
-27.3904
-38.5082
-3.15682
-0.978645
-63.6859
23.4143
14.3271
1242.64
5.54451
21.2563
29.5925
2.76555
11.5698
-39.685
-26.9258
-15.0358
116.417
4.76643
5.40418
2990.25
17.6259
21.0665
-25.5887
-51.0301
-17.7331
26.4987
-25.5052
-1.77713
-39.1013
-17.7552
-0.868748
-37.5246
2.0379
-25.8038
-1.62497
339.841
8.53918
-37.4705
-14.7564
16.3227
-11.2682
-10.9773
-23.4641
-15.6452
21.2433
9.01923
-14.6559
-15.5969
-11.408
-20.684
-19.8941
9.12409
-17.8452
-49.6304
7.48471
-17.5556
1.85205
22.6517
29.3537
26.4541
-25.4872
11.6286
-4.48442
26.6235
24.5377
-20.0997
8.17361
21.1078
33.3248
-12.8469
16.1275
55.4206
40.2147
49.3673
12.7259
-8.47885
52.7993
-39.685
78.4928
-17.6218
23.4517
-23.6035
1.05411
-5.17043
20.0039
-1.59749
-2.30442
6.62978
-16.6048
-3.01638
-46.5976
-38.6926
-8.36501
-43.1468
7.6601
4.18128
-16.6175
-2.70522
-5.37949
-24.1268
10.7005
-5.64598
8.63682
-25.9698
36.506
34.9546
43.7321
9.01923
22.8254
-6.22661
26.0733
16.7973
15.7132
13.9656
15.5838
135.828
-11.2121
43.1094
9.61833
44.0185
-8.2704
28.4167
-30.7049
-50.787
-13.6713
35.2411
-9.16958
29.0046
21.1434
3.94609
24.4985
21.2563
-2.47242
0.891485
1.54442
-45.6665
88.0378
-12.3935
6.64049
35.3892
59.0589
-8.611
-46.2035
-10.9678
42.3949
36.6148
-24.1011
49.4575
20.5497
-7.39933
-1.61998
-36.4958
11.9072
-25.2316
-16.9099
7.6601
43.5367
20.8638
29.1539
-26.2261
62.0869
-1.63798
-2.41792
7.47249
-22.2217
29.0097
-4.09923
-7.26805
22.8254
9.20668
-13.1877
-14.1454
8.08758
-26.4832
-12.223
-59.9378
-6.57078
492.885
4.66315
0.305662
-21.2802
53.5466
32.7185
-0.29545
11.5831
11.1988
-37.2332
-7.70833
24.4441
96.2964
5.80404
39.3812
26.0592
-19.5606
26.6887
11.8926
25.6261
10.5358
2.88165
-18.4789
13.0535
-14.8956
-40.244
-29.3223
105.953
-50.6431
7.92941
33.4313
33.8391
8.67601
13.5116
4.66139
6.82635
28.3954
31.5507
36.8809
872.71
-17.0302
-20.684
-8.64971
2.46538
-4.93141
20.5731
-15.8973
31.8476
-30.7592
-6.28766
3.94609
26.3726
18.663
10.0119
14.3942
20.2221
12.1359
37.8067
38.0887
5.87032
21.5085
16.1544
1607.74
25.0819
3.92998
11.0667
7.61334
36.9961
5.33335
54.6741
6.83581
58.3245
-10.7377
73.1591
9.46727
-18.4866
2.40273
6.8308
-20.4168
14.9148
17.5082
6.89791
7.10368
12.1359
19.0661
11.4693
14.1368
33.5152
276.607
27.1998
-1.11474
-43.9235
32.3109
-19.9665
33.1223
240.888
23.2206
5.5572
-22.3919
-51.4884
-29.3223
-12.1131
7.453
-14.8287
-7.24717
12.2873
15.0033
18.9834
-3.51204
6.95242
-18.7644
-31.592
-4.40079
-7.84736
22.8254
-19.3451
-15.1562
-5.69148
19.4613
-22.735
-6.60084
-52.4415
38.4068
5.62806
213.892
20.5927
216.76
-17.9909
32.2434
73.6595
-19.4769
24.3195
18.1754
82.8455
-29.6254
28.3885
24.6344
23.6238
12.1037
-10.6028
-9.96868
37.0887
-17.8492
-14.6671
-49.4146
-24.4062
50.681
7.52211
5.44449
31.3739
-19.0295
-3.42195
262.598
29.5547
25.3704
17.1283
28.2079
28.3651
19.4034
-5.66546
-1.71023
22.9219
77.0858
49.3609
89.124
-3.73732
35.85
43.3396
72.5447
26.2131
-4.48165
20.8818
59.3175
34.3618
25.8858
14.2837
46.2513
20.9473
27.1047
7.27986
5.53232
40.8837
5.37595
-17.8452
-16.8343
15.918
-29.7371
-5.09353
3.08267
3.94609
61.9799
-11.3221
10.0119
-2.47242
14.5999
-34.7158
-32.1888
-17.5555
-31.1342
14.2373
45.9405
-10.4851
-19.5606
0.451764
10.6335
-15.7011
-39.7857
29.1186
-18.4789
-1.14231
14.9275
-18.4866
-37.5246
-1.71023
4.18128
46.5498
-25.2891
36.7804
27.1502
17.0701
8.70042
50.5615
50.8842
17.4525
14.2837
35.9399
43.8769
20.3983
144.213
-21.8975
32.3878
-8.16173
-14.7946
11.3801
1.79638
3.14978
33.3406
-0.329646
-64.4072
26.1936
461.245
-19.8898
1.65605
27.1998
-38.3013
19.1924
-42.4553
12.4099
-17.2969
-4.61462
-24.1011
-38.6236
1.971
0.254089
-16.2038
-0.868748
-28.1543
3.91197
34.1663
38.1165
-0.831152
-11.2336
32.1018
20.0709
37.4575
-6.35571
2.14119
49.6245
28.7396
-2.22517
-12.7818
-26.8413
16.7029
9.30105
-6.77564
-26.4832
-11.2121
12.1699
14.9984
21.5297
24.6685
6.77642
-6.9676
14.3271
20.8127
43.2392
-7.57395
-30.5834
-12.227
22.8142
-41.5591
-40.0443
-11.2877
3.97302
-25.512
4.86701
88.8404
16.0466
15.4443
20.1844
64.7258
-4.89044
3.84507
21.62
-28.1543
13.2823
5.8713
25.4058
11.4871
15.2286
16.3227
-22.5126
2.7728
18.088
11.873
25.8858
-27.8828
-1.28275
-14.0971
-48.6934
25.2883
-1.62606
-27.196
-12.0185
82.7646
18.0208
29.6189
-18.5399
22.8605
21.9383
-2.45144
12.2531
-11.0696
2.27448
-13.5791
51.7282
-26.6809
-11.2466
15.5354
10.6299
71.0932
-20.9036
56.4199
132.981
-12.4769
-17.4649
-12.227
2.19949
-3.52325
-2.09208
-13.8737
12.2073
12.0037
-34.5531
18.1298
-22.2122
-6.33081
-25.2293
-37.2196
43.2005
2.85955
-16.2038
-13.9872
-1.91733
3.91197
182.218
39.9905
31.028
-24.352
-9.12762
-16.5995
10.2691
13.7471
10.8933
13.4551
-30.5895
-32.0228
22.4195
6.34282
24.8915
14.2535
17.9393
40.2147
22.1933
34.0719
1241.18
33.6876
68.7288
8.10365
9.61845
34.8951
1.662
-27.9291
3.57043
-7.37919
1.58522
58.4222
52.0435
16.0001
-29.7233
-10.5126
18.6757
-26.14
-44.7235
-70.229
-19.952
14.1238
28.2748
17.2997
3.99723
-5.61138
2.11678
151.256
-39.3792
23.3875
16.2139
23.1174
10.8933
-16.6384
13.4551
27.5066
-3.91179
-47.8786
148.643
-22.735
-33.7009
-2.82265
11.4924
-15.9516
-19.5148
4.05379
-23.2086
18.3745
-46.6509
27.1306
39.7271
8.81988
-34.3106
3.08856
-7.09585
8.01125
-0.460687
-13.3782
-15.7381
-21.0587
17.0434
3.74592
-3.59856
28.6539
-2.48854
511.499
15.6213
15.8382
-16.3379
33.0677
-26.039
-22.3531
3.35555
-2.85665
24.6883
-43.4332
-4.43704
-21.7638
231.528
-37.6993
-25.118
-25.4776
15.4443
-16.2184
42.4927
11.521
-13.5488
40.363
-35.3455
15.7243
1.971
-27.8569
-36.4958
-55.5592
-8.36501
-18.5768
2.30721
24.998
31.028
-5.38611
8.82648
-52.4976
-30.7186
-14.7254
36.506
31.2065
26.8655
-13.4696
-16.6384
-21.2191
-28.2746
8.21689
-21.6416
-12.5272
-30.2313
-12.223
-14.9602
42.1549
46.8575
-25.9889
-10.3294
-8.2704
-5.31654
-11.9642
-35.7945
21.936
-13.4846
-33.5324
2.40273
-10.0358
9.56829
11.3801
11.1667
11.886
-17.4649
-2.26665
-6.60478
1.18515
11.2011
15.2174
-14.2676
-2.72984
12.9004
-21.3699
-32.9739
-30.805
-1.4223
-33.085
6.88542
9.64691
-30.4154
2.88165
-42.8418
-45.8662
-40.5667
-15.8613
-9.20649
8.13141
-35.5964
-3.50542
-1.63798
-35.631
-15.726
-14.7254
44.3249
11.873
20.8429
-7.15963
20.0103
-18.9043
-8.52318
-6.90495
-11.4906
-4.72678
37.4872
-14.7445
98.5514
255.179
-13.8383
-54.5352
-8.04907
12.7523
-65.3916
5051.5
5.99396
-58.6734
-15.6521
1.00868
-7.32144
-14.5921
-6.08288
-43.3632
-32.6047
5.17822
-20.0861
209.23
20.7504
17.5082
-2.47242
-34.1258
-57.2046
-12.793
-32.1888
-32.548
-21.5951
36.7692
-13.3305
45.0588
-1.15505
-7.31442
44.0664
15.7519
25.011
64.9815
25.5283
38.925
59.1036
63.6532
-10.9903
-19.6292
36.6126
48.8896
-5.3731
49.3609
47.0877
66.9225
-7.52004
3.01462
-7.22914
42.1282
38.7027
73.7172
51.8735
-5.28958
-2.97475
-1.00632
147.835
-15.0824
35.2615
14.9509
0.969338
24.3513
17.8095
35.1989
-17.5321
10.0119
-19.339
16.474
-8.47885
2.19949
-64.0479
-38.1702
-18.784
-5.39731
334.309
-32.7149
-11.9996
14.0813
-19.9665
42.4927
44.3171
48.9541
-18.234
46.9222
10.5691
46.6464
31.7941
-33.6363
-10.9903
-23.3774
11.9072
14.1238
-16.9099
-7.33243
-63.4691
-1.23892
34.7761
11.4871
9.60642
-17.4104
-36.3408
-44.7105
20.5764
27.8026
21.78
16.2662
-1.54144
17.64
10.091
-27.2638
-23.7715
-18.9869
-18.7084
110.576
-31.6111
6.53721
2.17973
6.77642
-9.5576
259.942
-0.980411
4.11989
16.3161
-0.577374
40.5699
27.2456
18.9155
-3.34772
-11.7051
10.9847
-10.1159
18.2967
-9.22076
-1.3312
25.6225
-35.7285
-43.3924
8.125
39.8841
-8.16173
-3.55017
9.29265
31.2475
-6.88888
-22.2407
30.8788
59.7581
3.82939
54.3738
14.8148
5.73927
20.3259
24.689
42.4431
-8.86365
37.5519
53.3459
-6.30514
0.0484511
7.222
26.3052
8.39003
16.1787
78.4089
46.9575
158.369
-20.3786
6.95242
-6.35571
-33.4661
10.2691
-12.4899
17.0948
5.95883
-9.97474
-15.0618
6.34282
-19.7193
45.9031
7.50213
3.99614
-8.45532
-3.44247
-41.9493
-24.5501
-4.30093
-42.9028
12.1381
22.8605
5.07175
-3.38847
20.8922
9.44197
-24.7849
37.073
-25.9654
38.6163
30.8444
110.274
-18.402
49.2702
29.2961
29.9418
-3.02316
33.5152
42.3483
332.673
499.261
8.55037
23.137
46.2408
37.7579
12.4099
85.7767
29.1186
9.63208
32.5909
46.7867
17.1207
297.088
-10.5816
27.2422
41.3933
56.6551
41.8646
55.3908
-16.8558
56.4647
41.4655
44.4337
1.14055
45.2447
44.0023
64.3468
25.8858
63.9465
93.0989
189.117
5.55292
41.8208
7.25002
-3.71583
19.6836
19.9257
11.2224
-14.8296
72.4572
-13.5268
65.8639
-0.739074
61.0428
58.9554
363.273
30.5295
10.6328
-25.6295
9.61845
17.7603
-4.90318
-1.69222
3.57043
-7.37919
9.87701
21.8135
97.2462
-0.0650027
-16.9099
-11.0806
-14.5594
9.61943
-25.2891
16.1723
29.2841
26.6301
-15.9533
-8.16618
43.0652
2.46
26.0733
9.30105
56.9426
32.4504
-2.12031
-14.9602
15.2405
27.3369
26.0497
8.81753
63.3521
28.3117
68.36
90.3269
70.6641
25.6596
181.125
56.3968
20.0781
8.94829
15.4689
32.5365
7.68769
15.4856
29.2248
23.5754
0.528667
-15.658
-5.42424
18.8763
4.38972
-17.4649
55.8294
-34.7158
7.82169
-13.8074
22.4455
5.84708
-42.3786
-2.72984
-11.4624
30.9479
-2.69402
-29.5333
-1.22588
-21.2256
-5.34562
-6.48868
-59.7084
10.1021
7.43126
-59.716
-45.8662
-21.4835
-31.9024
6.05534
-7.24717
30.6202
28.3537
7.73235
-22.5126
3.01462
-25.9698
29.3324
-1.64585
54.6846
13.0492
-17.8935
8.08758
-8.47491
-33.7009
20.6206
-8.45532
-19.5148
-8.21611
-48.913
37.8531
5.07175
21.8292
-2.63627
3.21151
205.725
0.476346
-27.4337
-3.55671
7.98932
14.2323
2.96067
52.0797
45.5063
3.08267
24.5608
43.2392
41.1518
8.77198
56.5474
-0.329646
40.5405
9.32703
5.84708
19.4656
16.0108
198.433
-15.7477
0.962879
364.328
19.1924
32.1357
76.1281
10.814
254.007
31.6538
19.6127
-15.6755
1.92252
-7.77053
-33.7765
-9.20649
-27.8619
26.8721
-74.9518
5.86491
-12.8824
-2.41792
-22.2217
27.4583
-13.4696
-12.8902
13.4551
-17.471
5.45855
-10.3972
23.0801
-2.12031
33.7216
4.93317
41.2074
17.0295
-25.4872
33.3248
34.0048
53.5466
53.3332
67.1709
35.9459
11.5698
-43.7924
37.438
33.9581
-10.5194
-2.72984
387.714
7.94803
-1.22588
33.1223
-3.47156
1.00758
-29.7233
113.176
-0.0650027
-26.14
0.254089
-42.4408
-15.0358
7.6601
21.0479
3.99723
0.635144
22.7315
16.3227
-19.4742
-25.9698
33.0805
-22.8399
-11.0162
2.2107
-26.4006
2.59469
356.968
-44.9453
8.42175
3.75399
-25.7083
-11.9099
30.183
15.1282
-0.0776849
22.0962
-15.9751
-0.329646
22.7137
-19.8898
21.633
3.53012
-41.9846
-27.3517
-17.6866
34.185
8.14445
10.6335
24.6394
53.6393
-7.92662
-37.2196
-4.89044
-40.9754
-3.08537
-8.36501
7.6601
-8.93718
251.374
31.028
-22.478
-1.63135
41.4655
-31.8829
16.2139
2.50267
-26.588
-27.8828
-9.53398
-18.8099
-16.0194
15.5838
-7.74251
-14.9602
25.2883
39.3612
13.3665
19.6557
-33.9205
36.9285
68.9743
8.38992
15.3643
25.6865
-2.45144
14.333
-37.3065
-48.2107
-30.4457
-28.3707
3.30416
3.9249
50.5976
18.8902
-23.1033
1.7528
-9.65918
-19.986
31.1937
35.8052
36.2488
-2.47242
-6.60478
13.4439
35.2776
-15.8483
1.65605
-10.1255
44.0664
-14.2332
-25.1828
-8.91857
2.15064
4.91359
-4.61462
-35.3455
-3.01638
7.43126
-18.6437
-42.8494
-23.3774
24.4311
18.2368
23.6749
24.4687
-8.45708
17.0701
-4.41804
163.005
20.3063
613.152
-1.10069
11.028
-20.7046
-10.6531
-14.0971
50.6056
4.66315
-13.8926
32.1648
-11.9642
-32.0464
-43.6563
22.1227
-9.16958
20.5714
39.742
-3.38847
34.0107
16.9382
19.8525
-0.536618
-13.5405
-22.0124
-19.1846
13.2952
-14.9947
30.1346
28.6539
-15.607
24.8915
21.8233
0.197959
-1.95175
-8.09462
35.2147
0.891485
11.5698
12.7888
-21.3036
212.494
8.45914
210.95
-8.63857
-0.0650027
-31.7622
-42.8494
-16.2038
-4.61688
-24.4061
-12.9546
24.998
4.79105
-35.5964
3.99084
-16.6305
12.5746
-15.726
32.7579
460.368
-10.6158
-32.2102
-42.8753
-45.582
3.58448
-42.2564
-31.2678
-12.223
-71.1822
27.1624
0.00586104
-12.8705
-38.4404
-62.6183
5.92786
6.94346
-31.6584
-29.6133
-19.318
25.3715
-26.0621
36.0077
-34.1939
-28.3707
-15.7381
23.9189
13.2952
-5.62441
24.5124
-5.74347
-32.148
4.37687
-19.7691
32.2789
32.7988
5.90449
560.624
31.48
6.63686
-30.8289
-35.2408
15.5212
-41.8949
-11.0464
9.50602
22.4111
17.5082
6.89791
25.8443
-6.60478
-22.1634
3.41849
-25.0518
-11.0195
436.683
88.1982
167.118
-10.7377
71.2851
39.1501
51.4718
3.06519
-5.57375
12.8442
39.4237
-14.0988
23.5897
36.9774
14.3046
31.5572
46.9575
29.2907
34.1264
-3.77191
-29.7179
21.8361
9.99893
-0.351099
11.4726
15.3292
51.8694
-15.1562
-11.3137
11.965
-49.7526
-10.349
-39.3231
5.62806
-3.44247
6.77642
11.0571
31.3063
50.2336
-56.0212
-0.980411
22.8605
6.94581
33.0736
43.2783
-8.96992
-11.7051
-9.63002
-4.49374
-0.443976
5.79897
13.6471
-25.0283
35.7429
7.41858
28.7526
8.77198
20.2221
-15.9751
9.69575
-28.4406
-41.9184
-11.2877
69.5653
-49.8748
5.40418
-8.25146
-10.2815
-13.9384
27.5001
216.683
-22.9191
-19.6071
-8.63857
-13.1835
-26.14
-54.0938
-25.2514
-4.95943
-0.868748
15.1564
26.6701
22.7379
-24.352
11.4871
21.9449
-9.39411
-11.9779
-7.22914
4.96954
-24.714
13.3467
30.3217
1.26966
-5.78585
-0.0692822
-18.02
-44.1304
-18.1493
-12.223
-28.0787
24.6109
-42.0036
-12.8128
-28.8308
-13.6713
-15.3587
-37.2806
-2.85448
-7.12451
3.19768
-15.8579
-26.0621
6.02261
-55.707
21.1434
-0.665465
5.54451
-8.72875
40.8369
26.5623
-26.5666
-19.4296
29.9418
33.9581
-38.6304
23.5071
-3.96615
-19.4959
36.5701
-4.86287
-17.6866
-36.8331
42.4927
-22.2122
-6.33081
-21.4812
-12.3867
7.43126
-37.3844
-35.3532
-3.67985
29.2119
9.47621
-19.6669
8.66939
-19.7015
-3.54461
85.5371
35.569
39.6398
69.032
2.46
33.9614
37.818
14.3881
61.7749
26.8282
17.5574
22.4772
30.928
-10.0594
-3.77015
13.2814
-2.59391
14.8053
0.528667
6.8308
2.07203
-15.0702
-10.6028
-21.2131
12.7259
-51.5824
7.45297
-3.52325
-14.2676
6.64049
51.5627
10.1297
-34.5531
4.1999
-16.2184
33.1223
-25.9604
33.3028
8.50385
-46.5899
13.8502
37.4163
-16.7697
-33.4791
-2.76265
43.7663
4.75345
-1.91733
-9.20649
-1.44092
-4.98705
239.049
3.99084
-18.7644
-16.5995
-11.0162
-14.6559
3.14372
280.946
40.076
-38.5082
47.443
-11.4906
4.64355
-44.9453
-10.9964
-6.58125
72.3144
-18.435
23.643
-20.802
25.6841
7.13013
-26.0362
36.5009
14.4421
10.5848
14.1271
-3.57331
-5.22178
-18.2257
7.03558
6.75065
-39.7994
22.6656
26.2347
27.4455
-44.7796
17.0023
16.7889
-47.45
-25.3454
37.8067
-30.3147
-3.79143
32.084
-51.7489
21.633
-0.218015
8.45914
-19.5606
-12.6667
-34.9591
36.8705
13.395
-0.708611
-35.3455
-8.63857
13.0535
-7.39933
-7.24218
-14.3298
2.87938
-30.0283
36.0404
-35.3582
19.3758
12.2873
-39.3446
17.1093
-14.7564
142.696
21.2433
1.52297
-27.8828
24.6995
-13.2821
-1.15344
-9.61658
29.9909
-18.4927
19.6557
-28.8851
3.02829
-15.1798
-11.7972
29.6189
-24.1621
145.197
16.3161
36.9039
27.2456
-22.314
7.03558
-28.3707
-25.1085
6.15087
74.2972
-9.17237
31.9948
-5.69988
-24.9612
14.5999
41.5549
-37.811
-41.9184
-33.5083
-1.1491
19.759
8.61514
25.3257
-21.7295
-23.3088
-12.6667
-8.72214
156.811
-9.09375
10.5358
-36.0376
-21.4812
-18.4789
-14.2608
1.971
-9.11624
-40.244
-21.826
2.87938
-11.2877
22.6526
-3.49903
-7.25355
3.98422
-4.29198
-30.0088
3.01462
-7.22914
11.581
-19.3451
-17.0302
-11.3137
2.46538
-2.12031
-10.349
-46.8193
10.2958
31.865
20.8627
27.1519
-30.7592
300.379
3.08267
3.94609
33.8689
14.9148
10.0119
-13.7168
15.318
24.5877
-27.386
-19.4959
29.0739
12.0037
34.185
-34.9591
12.5076
-17.2969
12.252
-14.7308
-14.2608
18.9948
-38.6926
21.62
-11.2877
-42.6704
-16.6175
26.8721
32.902
7.50708
35.85
15.2286
-8.04011
-35.3401
14.0172
-25.0155
-18.1121
-22.8399
2.10228
28.4476
8.76592
1.71041
-15.0618
-16.146
-14.1454
-20.0234
0.895421
-6.57078
58.1019
-12.8705
32.7741
-62.6183
-5.31654
346.515
23.9967
-44.7768
47.7453
2.24582
48.1753
-21.1921
33.8048
342.192
-0.536618
-14.3152
52.7454
40.4904
42.3022
27.0963
13.4571
49.2702
44.932
31.2475
39.9628
2.7678
-21.7638
21.633
1.65605
-41.9846
8.45914
-1.11474
-23.3088
11.6962
191.803
6.88542
-18.4641
31.1505
-30.4154
12.252
-14.7308
17.5984
-52.3769
2.12816
-14.007
-40.5667
10.3756
22.6526
13.5516
-1.62497
10.0055
27.2798
-39.3446
7.73898
-3.51204
18.1968
-9.39411
-23.2223
-37.2142
0.898737
11.873
-12.7818
-43.1728
4.46876
-25.3898
-11.4906
19.6361
34.6587
16.8725
2.78908
8.5962
34.0389
18.0208
11.0571
39.8841
12.453
-22.2908
22.4111
34.3748
-18.402
-5.66775
31.2475
-14.3851
-16.6185
32.7529
14.2804
7.57752
-3.02911
-22.307
-1.84822
29.8074
-19.2259
-50.8886
6.88542
34.8986
-11.6748
25.3704
0.261753
-5.52526
-2.76265
-21.826
-6.49095
15.1564
22.9219
12.2873
-13.1076
-5.37949
-18.5046
23.819
-28.1348
61.1107
-20.3476
36.8287
56.8506
27.7599
28.4476
12.5141
-11.408
-26.3062
13.8391
21.206
27.1323
-37.449
14.0439
-33.4852
21.5297
-34.5073
320.771
6.77642
-17.4194
10.8783
-41.0287
23.3824
-8.84166
-21.2802
-7.29831
-30.0627
32.5007
47.1903
56.7664
16.821
-42.8554
0.893737
19.9026
-18.9527
42.2477
42.8855
31.1039
154.636
53.2332
57.2761
64.17
17.5148
57.4852
32.1357
78.0022
45.9852
32.5909
80.5198
-23.3289
4.93925
-12.6853
-9.12123
13.7536
14.1614
-37.4705
-16.6239
-22.2527
-30.0088
19.8812
-12.8513
-21.5901
-11.5955
-8.10067
-33.8968
5323.07
-31.012
-23.4674
-31.8268
10.2958
26.2428
-8.84166
-15.658
-5.42424
2.00975
13.0408
25.0044
173.306
-7.17084
-2.20371
-19.4296
2.09895
30.0663
587.302
26.2628
-3.92584
15.1096
-11.7297
-24.6517
48.0653
26.4653
4.25481
3.54286
6.49423
-8.33636
4.93925
3.79658
-7.77053
-11.2877
125.726
9.80348
0.249099
53.109
34.7761
-44.9668
2252.86
18.1968
412.271
-19.4742
-44.7105
40.2541
27.4583
-1.24547
1.52297
5.85042
-28.7154
36.3806
13.9862
1.78419
42.7578
-4.93141
21.5101
-11.2121
75.8881
35.8553
40.2704
21.7147
34.2619
27.4455
17.0646
23.0332
33.6876
24.9702
13.3666
285.752
8.65818
-22.7009
10.0893
-7.67397
5.73927
-4.03698
32.1853
46.1912
-4.42341
19.7746
-41.9124
18.7891
-17.8469
8.59714
5.11831
-2.562
52.172
31.965
21.5626
36.787
13.0947
32.9997
138.948
42.4509
71.8431
35.2562
45.2058
10.1437
-14.1248
31.6427
28.0211
31.8175
38.4068
11.2503
12.4294
31.8371
25.6056
-16.6494
0.749769
43.4878
26.8078
41.1861
27.5457
43.4901
12.7101
13.39
107.957
15.3312
19.2851
-0.0455481
38.7438
3.99625
13.0752
-29.2601
-3.96615
-26.9921
36.5701
-5.17043
-10.5962
37.7579
-17.2969
14.126
-9.10858
11.1794
-26.14
-14.007
-3.08537
12.2497
-39.3987
13.2823
-22.2397
-18.1055
-6.45335
-5.61138
-24.1201
-9.13424
35.0634
-26.2607
-20.3476
12.1431
-30.6377
-11.5955
20.8429
34.0698
-15.5969
-28.1803
0.720625
87.0542
4.33944
-56.4682
-12.223
-20.5824
17.7921
31.865
-17.8256
-23.2629
27.4796
7.71345
4.4979
154.058
19.3116
-23.2251
12.7101
25.4979
12.1037
29.6896
-7.15758
69.8849
143.691
13.7259
-14.7444
15.8863
29.2729
-20.8268
20.696
15.7115
41.2553
-36.4272
34.185
-57.4479
-25.9604
6.78765
-17.2969
-4.61462
-5.36045
30.7168
35.5423
-11.1475
-12.8644
-12.133
-6.49095
-26.2802
8.53918
20.6255
39.5981
17.1027
-16.8904
4.88868
-6.27486
-8.74173
10.8933
11.581
38.2019
-29.9528
70.2659
-9.12233
-0.959052
-2.6482
22.7945
5.43493
16.3138
10.264
4.11989
108.145
-23.1484
-5.44737
332.238
-2.53953
9.56829
7.41858
14.5999
15.318
-13.4481
-6.31111
33.9581
-2.09208
36.7261
-10.2815
-19.8554
-25.1828
3.13728
61.1356
20.1844
38.4889
-57.8343
-21.757
9.30533
5.71914
-35.3532
-42.4408
-13.9872
-1.91733
17.0304
2.12317
47.4868
14.1614
-18.7298
45.2137
-2.41792
-45.0014
-12.9149
41.5138
9.99893
-4.09923
5.95883
-38.0857
-16.9359
-8.64971
-35.575
5.62806
13.6471
-4.4136
-20.4168
-12.9828
8.13785
-34.7158
-14.6671
-28.4406
-22.5321
416.268
-16.1416
3.53012
1.11888
64.6811
0.759326
13.5702
-6.84808
42.4927
5.89877
136.098
4.75571
-1.61231
21.3465
-24.2659
-24.1088
-15.8811
15.2416
8.13141
47.8946
-48.7149
-9.12762
20.8508
1.33022
-20.6385
8.63682
-10.3457
-16.3379
-31.6612
-14.8568
-30.0627
10.0119
25.8443
-17.8492
-5.29678
-25.0518
-1.91736
41.9544
1.01829
-62.5994
32.822
-44.2183
-38.3013
19.1924
2.52226
34.9964
10.814
19.7482
-27.8492
6.35395
-31.7622
-31.605
-21.5033
-3.08537
-0.868748
-24.4061
41.6626
15.2416
201.16
36.6502
-29.9742
3.99084
15.2286
27.5671
28.0872
47.7504
21.8361
17.0948
20.9514
8.76592
37.3177
3.67885
11.8357
3.50189
-17.8452
-29.9528
2.79955
21.5297
-30.7592
54.6536
11.7731
4.95673
142.627
1.79638
366.084
44.3792
8.38775
-15.3222
-32.548
3.97302
-3.02316
4.76643
4.86701
119.029
4.50746
29.2764
1.00758
2.13582
-8.63857
13.0535
-24.2659
-12.8644
-32.7477
-67.5096
-37.3175
-9.12123
-18.1055
17.1093
679.742
-3.77191
21.7553
-10.023
19.3693
-30.3362
2.10228
90.2918
-24.9673
-18.9043
-20.684
323.187
28.7023
-47.0979
-2.85271
-13.0862
-7.24826
-6.58125
-25.137
32.1648
3.02829
5.43493
18.1879
-7.29552
22.8605
27.5605
-53.0512
23.4975
-18.5658
-61.3292
-9.83102
-14.4639
-26.039
33.8689
20.537
13.76
-39.9537
29.5925
-8.47885
54.0183
10.5555
-1.91736
-11.0195
15.7175
-6.37739
32.822
18.563
-3.63106
44.4923
292.065
220.479
-31.3524
-20.82
2.90804
8.68739
-31.8107
-30.2593
21.62
5.57893
32.2923
6.25734
36.6502
1.88488
37.724
7.73235
44.4337
10.2836
20.8182
63.4098
52.1281
2.56485
38.4068
11.4924
16.6793
15.8862
17.2384
23.8124
-13.778
-7.09585
-5.10721
3.48844
-19.4863
-2.31804
-1.72449
-3.20527
39.8841
3.94609
13.2542
-1.95175
30.6266
-26.8353
20.2221
13.4439
-47.1813
18.0518
931.368
-18.0157
-32.0771
6.74107
30.9479
-1.11474
-28.9309
28.5628
-12.4703
-1.59749
-51.0301
-3.48638
-1.14231
22.4238
5.71914
-14.7384
-34.6218
-16.2038
10.3756
-48.769
-1.71023
4.18128
-3.11299
-33.7224
11.4871
15.2286
-35.631
6.76275
-48.4586
32.7579
42.4509
2.50267
7.14517
-9.97474
-37.5506
-31.1385
-21.6416
9.96164
5.37595
4.64355
6.54768
-77.6108
29.6189
-33.5324
-0.980411
20.9865
35.0568
-24.9402
19.9552
-20.4399
-14.5921
18.28
3.48844
-19.1846
24.5396
1.87186
28.2606
142.972
-11.8589
-5.74347
28.7397
17.7122
-41.9429
23.2274
-34.4489
-12.0845
-0.270119
-42.7926
16.3499
-12.1169
0.858143
-6.60182
24.9126
15.361
-19.5624
34.2247
-12.8088
-6.30314
21.271
14.0844
-11.55
31.0295
10.6007
-16.3379
105.146
15.1282
-3.82582
44.3792
16.474
-12.227
15.318
-2.20371
-11.2877
-9.14545
-11.4624
-26.9921
-10.2815
41.9888
-15.8125
-51.8257
6.88542
-5.34562
6.78765
-45.4079
7.56681
12.9132
392.552
-34.5733
-19.4236
-24.3144
-19.0149
105.016
-10.3506
42.3303
81.22
41.4655
53.8041
9.34655
5.88932
49.6245
55.5693
43.7321
24.0118
50.9364
3.58448
46.7824
21.4619
50.3535
27.1323
-5.58989
46.8575
49.9108
-14.8296
35.8244
54.7321
2.07481
25.2565
17.2384
18.1902
-17.444
1.2145
-9.19551
-35.2068
-36.9663
1.41338
-22.7485
-38.2269
-22.9328
0.176772
-18.7429
20.7643
-30.2739
-7.36058
11.1667
-0.598351
35.2147
-4.73071
17.192
-50.9294
-36.2962
20.5714
-7.27138
-55.497
6.64049
3.53012
-21.3699
8.55037
-16.2184
280.499
-12.6118
33.8037
-28.9511
-22.2347
-12.133
6.28496
32.8644
14.9493
58.2599
47.2848
20.8638
9.38115
69.5832
65.0485
11.2206
13.3856
44.0023
57.7449
39.5836
47.1883
20.0103
24.1465
20.5248
27.7653
-23.6721
31.8175
29.0803
41.2179
-17.8256
14.2184
2.17973
-13.8383
-11.7972
0.893655
11.7731
-3.55017
5.54451
36.2488
-8.09462
-15.9751
34.0586
-15.3222
-2.56298
-15.0358
-42.3786
-12.1002
-30.7402
6.58508
-27.4628
3.13728
-25.9604
-19.171
-0.866484
19.4724
-7.39933
153.928
-23.3774
-19.952
158.427
-13.1617
21.0479
23.1239
-31.8483
5.86491
12.5746
-16.8904
49.8663
55.2467
6.8436
23.1174
-19.0918
-3.51992
-7.15963
-0.60441
48.6564
3.50189
21.5402
106.828
-39.1074
6.53721
10.4703
-17.0539
40.8633
990.401
40.679
6.83669
-8.84166
-43.769
5.82016
11.3801
17.5082
-4.34648
-5.66775
48.1141
-18.1333
-18.4925
10.2641
-9.58239
38.4996
29.767
23.6077
59.0589
4.50746
10.4244
47.3034
-8.72214
66.8555
77.1133
46.143
8.00294
22.5593
-19.4159
45.8496
23.5228
-21.2977
33.7816
-0.274267
5.57893
-12.9546
-27.6778
-31.61
-2.70522
-29.9742
20.0709
-67.4902
18.0071
27.1357
-4.40079
7.72448
-11.8488
-9.53398
-57.2489
6.21351
-0.246245
156.443
-0.948586
28.1169
-5.3742
-12.0185
35.9129
25.5171
-0.552802
616.202
-22.288
14.0121
46.3012
21.8292
21.6234
24.5377
6.02261
300.366
-45.2373
-11.99
-12.9205
28.2467
25.8443
-25.3454
-4.35974
-21.8814
127.685
12.1381
36.7692
-15.2046
13.1997
356.254
26.2628
9.19262
28.7592
17.1432
48.0171
37.051
66.5999
7.75802
28.8427
43.0385
34.396
42.2348
28.0677
37.6452
58.3451
81.22
66.6352
9.38115
41.4655
59.4263
32.1262
107.45
33.3821
82.6871
60.3068
1.26966
24.1992
22.4195
49.4463
15.8397
32.4504
0.969338
185.521
21.5576
-25.9889
-17.6407
60.2758
18.0208
1084.9
12.7523
-18.5399
-8.47668
19.1124
51.9234
-2.45144
1.2145
4.2768
-26.9024
11.4424
217.527
23.7645
74.5701
0.891485
19.0661
-20.9444
-4.43704
15.2174
6.34717
1.65605
-4.50332
38.4442
-40.1753
0.451764
12.5076
4.02471
-43.5339
19.7482
-24.1011
34.4649
-24.2659
-20.3606
96.5629
122.477
-48.769
30.2342
10.0055
-2.70522
-71.2037
0.23609
3.20428
-33.757
-52.2067
23.3875
16.2139
28.6969
-7.16364
43.8769
24.1465
-0.0898806
48.3174
19.0122
19.8757
16.0652
34.5925
67.1709
42.5052
67.0738
30.8765
16.5369
38.3751
-0.212064
52.5551
-26.9921
29.0739
-23.3088
23.137
-5.34562
-21.3233
-4.61462
-5.36045
-18.0089
18.6757
-39.2584
-20.3606
-10.5816
-8.36501
-14.8287
-21.8536
-12.0755
39.5981
-12.8513
10.2691
19.9621
384.812
-7.84736
3.97635
-2.47848
14.8289
13.0492
8.21689
-14.1454
-33.9794
-2.85271
22.4947
-10.9964
2.78908
-17.6407
7.80193
-6.34204
294.041
-31.3305
-11.9099
15.1905
9.50602
14.9148
-38.4639
-11.574
-43.7924
-26.2802
30.2099
0.724969
2.89236
16.1114
36.5701
12.0037
14.1726
0.451764
-27.4628
23.6542
-20.353
15.7243
-48.6288
-25.2514
19.4034
42.2348
-15.0358
24.5267
-16.4334
2470.27
15.6277
452.693
13.3612
20.8508
-3.77191
-11.408
20.5454
2.59469
-16.0194
-15.2388
-8.47491
-37.449
21.5402
-5.61634
-29.07
-10.1445
25.5171
-41.4167
96.8986
18.3745
0.200748
38.375
24.7346
51.9234
-11.8218
3.08856
-2.73946
-45.7232
32.0359
16.2011
20.7504
28.0333
17.5082
6.89791
-30.9676
-20.2893
29.9418
28.3359
-8.64536
44.1218
37.2633
10.4892
100.288
-6.44216
-10.5962
7.77284
-28.8196
-36.0376
23.4964
19.4724
22.4238
-44.7235
-17.7353
-1.44092
-5.3731
11.8795
57.2649
-31.8483
6405.8
6036.6
-25.0964
-10.9773
10.5917
15.6211
-4.09923
-1.64585
-22.1522
3.58448
3.67885
4.46876
8.08758
-7.74251
-26.2046
15.918
-12.8705
4.66315
116.498
92.9835
-47.0389
1.32126
33.3671
-29.7843
-4.72854
5.99396
20.0643
-2.73946
5.79702
36.0077
-10.7294
29.5244
-28.3707
-23.2344
19.2693
-2.53953
-24.1649
9.50602
36.2488
36.883
25.8443
17.7581
-15.0358
39.5803
64.4432
10.3886
-20.8327
-36.3624
44.0664
-10.1903
-10.7926
-21.8406
12.5076
9.64691
-52.9042
12.252
287.464
-9.27339
-9.11624
-0.888582
-23.7001
-8.36501
-45.0209
11.4082
-10.8113
2.12317
-28.1002
30.2278
-22.2527
-39.3792
-42.8364
0.898737
10.5917
17.4952
-20.9658
9.899
6.8308
172.55
5.54451
19.3822
20.0164
12.1359
-20.9444
-28.7999
13.0752
33.9581
-3.02316
45.9959
31.6411
109.815
38.4442
-8.611
-6.44216
22.9406
31.2483
-2.30442
-10.9826
-21.757
9.30533
-20.5178
-6.51078
-16.2038
29.1163
-7.53953
32.023
11.6775
71.4636
6.25734
1136.73
13.3612
-3.51204
-18.7644
-41.963
34.6319
1.2214
40.921
11.8303
5.95883
11.7731
-2.53953
-7.29831
48.8614
136.729
13.76
6.16665
-26.2825
21.8772
33.6899
65.8172
8.22123
23.5071
50.3818
62.9631
690.619
31.0392
34.185
-12.4703
-0.430354
51.6074
9.63208
38.2131
56.157
7.5932
45.2317
23.4743
-12.4557
-1.91733
26.4008
39.7885
215.767
56.8571
418.96
-10.2965
207.327
19.9138
15.3857
-6.58301
13.322
-11.9143
24.6472
50.2914
8.0822
23.7625
5.95482
-13.2821
-27.3904
-16.0194
4.33944
9.12409
-37.449
6.54768
48.7316
20.9204
-13.8383
5.0694
-24.1621
19.1124
156.871
-23.0662
1.2145
-2.73946
-14.8177
4.14855
-12.6035
5.36251
91.0836
32.3878
-13.7839
-22.2908
15.1282
-0.0776849
19.3822
-9.76291
122.706
-26.9258
-1.91736
12.9004
30.4368
9.64691
-43.5339
29.1186
-35.3455
16.8016
-34.9445
-2.74281
33.897
9.61943
34.3683
-18.7298
17.1093
24.5989
-17.4104
8.63682
216.416
42.4509
18.3896
9.59855
3.14372
-11.408
5.55292
17.4579
-41.1972
14.0439
31.865
25.2779
-21.3889
30.2907
167.946
-5.80946
16.5005
2359.65
67.8381
-11.904
-16.6918
13.5189
-35.0923
-19.2013
-32.6047
-9.19356
17.0162
-15.1138
196.488
2.5028
6.46784
-23.2023
17.1489
-3.00956
-10.9662
23.9838
8.51093
-38.3252
-31.4829
-3.38165
-0.416955
16.2337
-29.5748
-15.7083
4.78207
-33.4395
-25.926
-17.7391
-21.5944
51.1495
157.79
0.491492
-4.42907
-18.212
-21.2802
-5.42424
30.1207
16.7889
-1.23248
-47.8342
19.0661
-26.5666
-9.41363
-1.1491
-19.8957
-27.9291
0.759326
299.031
30.4368
-6.84808
68.7296
-2.30442
49.7333
2.13582
25.0946
249.186
3.84507
-5.36811
-2.76265
13.7812
4.75345
52.6377
13.5516
39.9905
36.6502
-13.1076
43.3462
47.3803
18.9386
43.2392
39.2777
62.4858
54.6733
-4.07778
-8.18518
-26.2802
25.3812
20.3967
53.4367
58.5478
23.137
41.506
44.269
-9.80068
44.1111
34.4649
-7.39933
17.1207
6.60768
6.28496
21.62
5.57893
11.4082
24.796
49.3609
4.79105
-31.8483
8.63682
-27.8439
14.0172
40.5768
34.3618
33.3821
39.5836
60.3068
14.3881
-5.78585
34.3245
30.0174
103.079
17.1146
55.2629
46.0775
56.5276
-13.3057
9.57108
58.9897
77.2085
48.1753
21.9114
25.5774
30.9937
26.6373
12.6578
70.9548
37.0373
45.1544
80.7344
53.0167
11.1231
14.7037
45.6063
13.9641
10.5309
51.5394
24.6451
43.8421
50.2207
6.63686
2.90427
15.359
6.14228
54.6521
4.45097
23.8361
204.494
4.0197
2.00975
-47.45
-44.0861
-1.54864
438.202
-41.9184
-11.2877
7.72115
-42.3786
14.7745
-11.9996
-0.911187
21.0665
-49.9516
8.75948
0.276576
216.683
12.252
-16.6048
2.60582
-20.6797
3.84507
-12.8644
-42.118
40.3607
-30.0283
-5.45836
206.396
23.1239
32.902
-43.0927
-16.6239
-7.26017
-50.6236
-45.7111
-27.8439
42.4509
13.7471
-26.588
-33.505
0.336635
5.01779
-22.6524
29.9158
-3.02751
-44.1304
14.0139
-14.9602
17.7921
3.75399
513.742
10.2853
-25.137
24.6685
-6.34204
-43.2908
-48.525
15.8862
37.8531
-17.417
64.9327
-29.8102
-5.22178
-47.5973
-3.75034
-5.47263
210.438
-5.91105
8.125
0.419813
-8.16173
-3.55017
11.3801
6.26378
-32.8417
1.83077
-11.0195
-19.8898
44.1218
1.11888
-38.5961
-42.6518
-51.8257
18.1298
0.276576
-22.9191
2.88165
-10.9826
-25.5052
16.8016
-18.6437
-9.11624
-33.0704
-6.6025
6.99238
38.6675
48.0248
-25.3237
11.4479
6.82635
26.1986
30.2694
15.5785
27.4022
23.7625
-16.534
-16.0932
0.867751
42.8871
339.164
-4.65286
22.4772
32.802
12.4294
7.71345
-21.739
17.2508
48.6823
52.8604
157.699
15.0642
-10.1325
-22.9108
7.97261
15.6699
130.776
18.0016
34.5925
57.8006
140.894
51.1442
8.75872
-6.31111
9.32703
22.7137
-23.6379
32.8774
7.27825
-2.62926
15.9554
-29.2257
-25.1828
-1.4223
-8.72214
10.6335
10.5358
8.50385
-5.36045
-8.63857
54.2829
425.51
42.2149
-14.3298
9.53417
-25.8038
31.028
-5.37949
33.9693
5.07835
-24.3866
8.63682
-24.0957
51.4985
9.99893
17.2032
-9.61658
-20.5824
2.79955
18.7465
-17.8256
-15.7667
4.05379
10.5246
-32.0464
14.4397
7.69701
27.1306
15.3643
3.19768
-19.318
-8.15584
-23.1543
18.8763
29.9074
54.9895
-15.5909
17.7581
30.3105
59.6405
-38.1702
3.70484
-6.47797
18.5226
34.6961
0.759326
745.058
-8.72214
19.7482
-1.61231
21.3465
48.6607
3.84507
-22.2347
-4.63671
-27.4482
-8.36501
-22.5321
13.2823
-27.8619
17.5017
23.5317
157.664
-5.38611
25.6931
-54.3717
-26.9704
-25.9698
10.2691
16.2139
53.1025
-15.3436
17.2032
18.6714
10.091
-23.5157
-10.6531
-17.8452
-20.5824
-31.6111
6.53721
-27.0111
-1.5684
17.0838
51.1707
-8.23255
50.0345
22.7663
-0.422045
23.1661
52.0299
65.7691
86.7357
55.5565
80.7205
74.885
307.988
44.585
52.7993
29.2961
39.3121
262.594
7.2842
82.5402
2.59308
319.71
38.4442
-38.3013
22.9406
-12.4703
29.3742
-16.59
23.6542
-4.17849
29.9201
-37.3844
-54.0938
-21.5033
-21.4835
3.99723
25.4058
-28.1002
3.99084
13.3546
-0.543849
-20.6385
-8.22978
4.01525
38.3801
-8.14893
-2.22517
26.5736
1.26966
7.42698
28.8316
-10.3972
21.206
25.2583
6.54768
93.7092
3.99614
-1.3454
18.0752
9.56829
-5.48651
-24.4405
25.0044
8.97775
-23.4714
-58.4257
-1.91736
0.224885
-11.4624
-1.59749
-12.1109
-74.7009
17.5984
-29.8881
-14.3298
-23.3575
-20.658
17.0304
-14.5594
67.7155
45.6127
-35.5964
18.9834
16.3227
-46.8754
-1.60694
4.64687
4.96954
30.6137
-0.351099
-3.51992
37.818
33.6639
10.091
13.7098
-8.47491
-20.5824
-39.1074
-1.5684
12.3986
-9.5576
20.2486
-3.37638
6.8308
31.9948
22.4111
-9.96868
12.7259
22.8142
-56.9109
5.5789
41.4543
11.9694
1.01829
-15.7477
47.8145
12.0037
8.14445
13.395
16.158
-6.05255
17.8742
-9.10858
-3.01638
-0.0650027
3.84507
-12.8644
-30.8736
-17.7353
-7.53953
-12.9546
270.299
-20.6039
33.9693
3.20428
5.59842
16.1331
-9.10321
25.2616
-10.023
30.6137
14.6414
191.383
-16.53
-47.4561
18.6714
23.2094
-36.6342
-25.6456
-3.99438
-8.84166
-7.36058
13.0408
8.13785
12.7259
-17.8492
1.54442
-6.31111
9.59521
0.724969
-12.1002
12.9004
27.3558
29.0739
6.38152
94.1551
-8.72214
21.8779
-10.9678
33.0246
-30.4154
30.9926
-20.353
6.35395
14.9275
-33.4791
30.6478
-28.1543
-12.6853
17.5017
14.1614
-31.8483
39.5915
-2.60758
-48.4586
21.5135
28.7396
9.59855
11.581
13.0492
396.149
-4.77505
15.918
20.6206
56.47
-21.3889
52.7795
-5.80946
27.7449
-24.1621
34.6268
33.1827
-39.9328
1.7528
-19.0295
-10.6157
41.6493
15.9322
13.857
16.4875
34.2619
7.69422
30.6266
-4.34648
8.97775
20.9402
63.3886
-33.0082
8.51456
451.432
-17.6218
0.759326
13.5702
-6.84808
7.77284
14.2839
-36.0376
-7.23451
17.5984
35.5423
9.46727
2.12816
-19.952
-6.49095
-24.4061
30.1489
9.61943
38.1165
25.4058
35.85
11.4805
35.0634
-30.0088
-9.10321
25.2616
21.2433
331.359
24.6995
-2.47848
7.25002
8.39169
23.4143
24.6109
6.53721
-23.2629
-10.9387
1.15422
-2.06133
55.6692
-24.1621
23.3824
11.6162
3.17076
-8.15584
20.7896
-29.5846
-50.0848
-4.20882
16.2011
9.56829
5.75789
30.3105
18.6974
279.461
-31.1342
36.6255
36.7261
10.3332
-17.9813
-45.7975
21.0665
7.77284
4.91359
-21.4812
17.5984
-14.007
184.321
-17.7353
26.1937
315.276
303.848
32.902
22.7315
3.20428
16.8428
8.63682
-37.2142
55.2467
34.3618
26.4651
-9.0337
-9.97474
-6.77564
-34.7601
-15.2388
-4.72678
-22.4565
42.1549
29.9909
-12.8705
-0.959052
19.8406
13.4241
-33.9205
9.00419
17.7603
8.02493
2.07203
24.4985
59.8924
1.27571
0.891485
17.192
-0.688911
-11.0195
-48.0008
6.64049
-13.3365
-8.40745
-10.4851
-19.5606
21.0665
107.47
18.1298
52.7504
-19.171
16.0001
-14.7308
15.7243
-3.65119
-21.5033
15.9978
-24.4061
20.7786
7.74536
41.8646
25.4058
-18.7298
-9.13424
122.955
14.3399
-4.09923
-10.9078
14.3881
-3.21947
-27.913
20.7504
20.537
-21.2131
14.5999
-36.5898
0.325423
-7.53956
2.09895
-13.9742
-5.84021
-23.244
-16.1073
-19.5606
41.6812
2.52226
53.6875
13.3469
31.9297
-21.29
12.9132
32.7312
5.67065
-33.7765
-31.6953
-10.8113
2.50921
27.2798
-5.61138
17.1093
-34.277
-33.757
-13.852
12.1431
-2.52673
11.873
33.3821
17.0948
34.0698
-19.3451
39.1917
14.9232
-27.2638
6.8308
7.69422
17.0023
41.1518
-1.23248
-4.34648
-25.9115
-0.855773
260.277
23.4517
24.8146
32.5073
36.8705
11.521
14.2839
3.31778
1.80906
-13.0215
0.254089
-15.8811
-3.08537
-50.6431
11.6775
-22.2397
26.8721
42.2724
16.3227
-9.39411
-6.35571
-29.7179
491.904
21.8361
-7.26805
24.6995
5.01779
-50.7634
-5.69148
2.59469
-1.28275
-24.6091
14.0139
-37.449
14.0439
29.9909
-9.12233
34.2619
-15.0702
15.6341
31.4665
-20.9444
-40.0443
-3.79143
-6.7713
2.89236
-6.37739
11.3615
8.88506
-15.2814
4.96174
15.221
-1.36739
45.0481
10.5691
31.6538
92.7013
21.6487
-23.7001
1.00532
-30.0283
-7.33243
6.05534
-27.8619
21.2499
111.613
-11.0083
9.34655
-10.1038
9.63745
12.1431
0.628599
25.8858
7.72448
26.5736
5.01779
41.9501
-51.6267
118.657
115.946
2.40273
338.54
-18.5427
26.1592
34.3748
-13.511
-25.3454
-14.6671
-56.5516
-75.6516
5.84708
-66.7414
4.76643
-28.8662
17.8295
15.7519
-13.9384
11.6962
-19.9665
34.9964
71.4911
14.2839
5.19184
8.50385
391.942
-10.5126
155.482
-5.36811
-4.95943
-38.3501
-18.7839
-10.8113
-14.7434
40.3983
367.328
17.1027
-45.0014
106.088
36.506
136.154
6.2508
-13.4696
-44.7494
13.4551
-11.8488
-22.6524
384.904
13.6471
-4.4136
-12.9205
5.75789
14.9148
-21.2131
22.0962
-32.8417
-9.04491
-36.2962
-26.2802
-46.1267
26.0189
207.11
4.80224
56.8702
40.6186
20.8913
-26.9455
5.19184
12.252
-9.10858
67.4014
-22.3919
4.4109
-27.1057
-43.1468
7.6601
-16.4334
15.2416
28.7461
301.967
-12.8824
-5.64598
12.3849
-10.9773
49.6245
-11.8971
17.4952
18.3896
-16.6384
9.70697
-6.22661
3.58448
-1.94335
-4.90157
-4.77505
23.0801
32.3878
-42.9056
9.50602
29.9074
6.26378
12.5201
-12.227
-32.1888
18.6974
15.2174
-25.512
551.994
329.618
-0.75519
39.3812
-5.79991
9.48741
-9.8556
-35.8961
50.926
56.4986
-22.9191
64.7258
28.8427
-15.6755
0.0484511
5.69048
-17.8469
14.2193
42.5996
720.828
-6.54842
18.0463
2737.31
-5.22901
-29.0718
32.0626
8.395
43.7321
22.717
9.899
16.2011
-12.9205
2.00975
-15.5909
12.7259
-8.47885
-1.54864
-2.20371
-28.7999
9.32703
41.4543
1.01829
37.2633
66.5552
-4.86287
13.5702
9.64691
12.4099
-7.92662
21.6223
6.35395
-1.93907
-20.5178
4.00222
-12.1131
-20.658
9.53417
9.80348
13.3676
26.8721
47.8946
-14.9817
-11.0017
-65.6161
369.458
30.8838
8.71767
47.4803
-5.9733
24.5911
320.302
7.42698
8.21689
2.46538
-17.1128
-21.5934
-14.9602
-12.193
2.78908
23.5887
46.2203
17.6164
32.2434
51.1707
31.1228
54.3045
53.7826
69.727
60.2476
39.427
29.5767
19.9493
7.69422
161.305
5.54451
25.0044
-30.5834
18.3481
-0.982581
39.6808
-56.5516
-11.9333
-51.7489
17.8849
5.40418
-11.9996
26.9963
152.853
23.137
33.1223
5.89877
12.4099
-26.6673
32.8667
2.13582
54.2829
-5.52526
18.9948
10.3558
-25.5742
8.50158
-18.7839
24.5267
24.796
26.486
30.6202
38.5242
-33.7224
17.1093
13.3546
21.9449
-26.9704
29.3324
45.6062
56.4502
26.5736
47.3803
8.70487
7.69422
39.4911
32.5007
23.9703
141.446
54.6733
-4.43704
35.564
21.633
-30.2031
16.1114
15.9554
-8.611
-38.3013
-27.4628
291.743
30.2616
4.91359
-9.80068
29.1186
71.1495
-13.0215
-25.9828
-4.63671
-29.3223
6.62752
-1.71023
-10.8113
19.3758
36.6502
-24.352
-5.37949
45.2137
-24.3866
32.9997
34.0003
38.3801
10.5917
73.7172
10.8933
20.9514
20.0103
-24.5265
18.6714
-2.12031
-17.8452
-37.449
41.4775
23.4038
22.7945
3.02829
-41.4167
18.1879
-29.7843
6.51585
52.8456
-13.6958
-23.1484
-0.865391
11.6448
-44.4626
-2.33475
-15.2522
-47.5973
28.2878
3936.07
-16.6686
3.67045
32.5007
-38.0797
2.19949
3.41849
-28.7999
-15.0358
-33.5083
-34.589
-25.118
25.3257
-51.7145
-38.3013
-6.84808
-5.34562
3.03952
-11.6748
-6.48868
-25.9752
1.80906
6.65617
35.333
-16.7983
-34.7135
25.4637
46.3478
14.3046
41.3353
-19.6669
19.9138
13.5116
-1.67055
35.569
63.4098
11.8303
38.6466
2.2107
3.58448
-15.0618
11.965
-51.6267
-3.15682
-13.0862
36.5327
22.4947
-37.2333
26.5426
-17.0539
31.3063
-24.729
-20.414
274.507
-20.243
-23.1484
-38.8404
-21.0754
-22.7485
-23.2344
-0.443976
43.6322
-13.7839
28.309
39.4911
-18.8183
23.1304
-13.511
-29.0936
-3.42271
16.5369
-11.9333
-1.91736
24.5877
-38.6304
57.2403
-30.2031
-11.9996
38.4442
-1.11474
207.201
-1.22588
-34.1635
-6.48868
-6.76451
16.8016
-1.77713
-46.5976
-45.8662
-27.4482
-33.7765
-16.4334
125.812
12.2873
5.86491
-8.04011
-31.8829
-4.48165
36.506
54.9765
7.14517
-7.26805
22.8254
10.64
-18.9043
42.8871
-7.58614
37.1356
2.56485
16.825
-10.2751
31.1701
11.2224
30.148
18.1093
-26.0197
76.4283
37.7529
40.4904
36.4666
33.4377
30.5295
39.3098
68.7288
30.5924
-1.91736
-29.2601
49.6886
2.63339
-19.5606
56.6737
347.35
-23.0996
-9.09375
-19.6071
-3.48638
-1.14231
-9.43533
-55.5592
-61.8874
1.10087
-11.7483
28.2169
-27.1631
21.7945
1.17312
71.6077
31.1256
-10.9773
58.9948
29.3324
11.4726
69.6771
27.5066
18.577
18.6714
30.7057
-8.52318
84.9243
58.9915
73.0944
-16.6186
47.3803
58.294
0.859348
72.7931
13.6629
7.45072
-33.4851
-9.41363
7.72115
-8.64536
12.9004
-6.73694
-5.50512
33.2479
3.45929
22.815
1.21361
35.8357
30.0556
-8.17154
60.8421
14.1524
4.93925
-14.9441
5.34793
0.0682846
6.72307
21.5626
21.7879
37.8745
5.82572
-45.6475
33.6949
0.585934
61.1354
29.3847
-20.2821
8.26964
15.8603
-24.5793
-50.6897
10.8987
-8.67954
-36.512
18.7291
23.4317
-11.9334
-3.77015
6.86489
-3.53094
-37.6686
29.4323
-14.4639
-29.7871
-14.8568
-24.0242
38.0258
-22.5343
27.4994
515.976
-3.50001
29.0047
23.6507
-32.0712
-1.79281
-3.56629
43.1294
-9.54804
20.7318
-3.09994
68.7296
-27.8344
10.5358
-11.6748
-6.48868
2.13582
-12.3867
-33.4791
-40.244
-46.1889
-32.7279
2.76783
14.2193
-0.503887
7.60215
-8.42248
-6.31652
34.1264
-53.4347
0.203519
-13.7884
50.2914
39.9413
-10.0791
32.1958
28.0417
0.720625
-8.52318
49.317
103.969
13.1508
12.1699
43.1094
40.2704
49.0314
23.643
18.1879
31.493
2.07481
40.249
11.6162
93.1529
239.015
7.67109
49.1261
28.626
3.28745
16.6069
-0.745611
33.2892
129.487
20.6125
26.3865
47.3945
1.2596
11.1231
39.0665
24.9916
36.7679
71.4968
1.0302
-1.49785
46.4347
18.1078
-0.234195
9.78061
11.8394
-6.33795
66.6263
4.04187
-3.43718
-12.1169
15.5212
36.8159
11.4424
45.1133
28.0333
36.2488
8.77198
55.8294
6.51368
49.0511
33.4035
23.6739
33.6899
10.0953
60.9884
46.6336
-1.69222
24.3887
1.69636
16.9837
23.8776
-41.5183
-15.653
26.4653
37.051
59.1036
-7.23451
69.2754
24.4598
-16.6125
8.15903
454.529
-31.9024
22.6526
5.63301
39.5915
25.6931
5.59842
29.2515
17.1337
32.7579
39.984
18.9689
65.9289
1151.95
29.9158
-6.64911
23.0801
10.9982
51.1285
19.0122
-8.23534
8.56898
843.034
-14.6538
4.29258
-3.79368
29.3734
17.474
491.899
11.0323
4.46715
-26.0551
45.0034
14.8148
56.5482
38.6949
14.126
-9.11624
-6.8335
-10.2391
-26.2802
15.1564
7.92941
26.486
-1.23892
34.7761
-31.8483
-1.63135
-35.3712
-15.5364
-31.8829
-5.35508
-34.7085
14.3399
44.6692
17.4525
6.78745
15.3252
6.39558
-2.88038
3.53172
18.6508
22.1431
-14.3017
44.966
36.5502
-15.6816
7.65917
26.5085
29.246
25.4356
51.4591
8.13785
22.0962
-28.4406
-25.0518
7.45297
24.5877
-27.386
6.64049
-28.8662
-4.86287
-12.0644
-19.9665
-10.9678
-10.7377
177.361
20.4095
21.6487
20.6632
-30.2593
21.5085
34.8341
5.11831
18.4388
-25.2891
10.5501
4.92126
-6.58301
9.57385
3.07822
-4.09923
-18.212
-23.1543
549.299
5.54451
23.1304
-38.0797
-4.14071
-30.9676
-7.17084
-7.82591
-60.659
-5.66549
99.5504
-40.5045
34.4522
45.0034
-24.2458
18.2554
43.4297
49.9393
43.3319
-24.7932
30.9926
-46.5899
-19.883
5.5572
-43.0066
18.9948
-32.7279
-61.8874
-20.3656
6.66511
-20.372
-11.7882
-50.6236
-31.592
19.6394
-17.5193
8.12486
-4.09923
-18.5124
34.0698
-19.3451
-22.5581
-18.02
-32.886
-1.28275
-24.6091
-19.7193
-54.3156
6.54768
24.3687
-3.50013
14.0335
-53.248
-3.55017
4.38972
72.696
-23.4714
2.19949
-58.4257
-13.8074
-20.658
3.97302
-29.2601
-33.5513
74.9885
-3.92584
-1.75699
-7.98153
28.7592
66.7578
-15.4229
40.363
7.75802
67.4014
17.1207
27.2422
9.32706
-5.45836
-1.44092
32.4943
29.1539
1.88488
24.6056
48.9618
59.4263
-28.1348
-8.16173
-7.29831
76.759
35.2147
12.1359
50.9252
3.41849
-10.0592
5.84708
36.6255
38.6002
49.6886
13.8778
12.2985
30.6332
72.4777
47.1282
-7.92662
15.2543
43.0385
-14.7384
10.3558
11.9072
36.6126
282.941
9.53417
84.9681
61.013
3.75895
35.8433
285.999
165.185
83.6803
54.9765
50.2487
37.818
14.3881
44.8139
44.9083
55.0685
30.8322
56.8133
44.7313
29.0064
7.52857
28.359
25.2779
1.09994
41.5351
-5.80946
36.9285
65.2262
3.94888
72.1082
28.4827
136.256
14.4152
72.429
47.8603
-36.0293
20.2064
13.39
173.487
293.214
35.3118
7.83495
277.906
28.0654
353.587
34.3406
-3.50001
14.0122
38.6432
18.8219
26.9559
-11.2186
8.25559
-13.9384
34.185
10.6335
28.3876
154.839
-10.2368
-18.4789
-16.7697
-40.9754
-14.007
-39.3987
133.223
-3.31499
45.6127
-11.2336
52.7166
-22.2527
21.9449
-31.8829
20.8182
10.5745
20.5764
22.7732
11.8303
3.03932
23.7625
-24.0302
-12.3451
-2.88038
7.27986
-43.1934
-17.2123
-13.1601
205.739
19.8134
-7.57395
10.0119
-17.4649
3.35555
-29.0936
-9.04491
-39.685
-1.91736
48.0136
-35.8193
50.681
32.5781
-9.18849
-5.79991
-3.63106
-9.8556
23.752
-3.47156
-10.2368
-12.8567
-10.5126
-26.14
-20.3606
-32.7477
3.47387
-5.55391
-2.85437
-2.37795
31.5572
33.8391
-12.1706
88.3482
49.6245
59.6617
-10.0791
23.7625
17.64
-8.50258
16.825
2.8434
11.2328
26.2428
540.646
-40.1295
17.1723
-24.5501
-24.9157
23.9967
127.637
2.76772
7.86802
38.8049
34.2619
1.2086
-9.17237
28.2467
28.7526
14.3942
5.22962
23.3803
19.0661
-4.07778
3.05922
-22.5321
-14.7676
-31.1342
-8.35204
16.6486
-8.25146
17.8295
-14.2332
-12.0644
-16.4148
-38.7072
16.2557
-39.0788
-0.708611
-73.5189
-6.48868
-25.9752
29.9201
-37.2272
-28.9996
17.3953
3.08267
3.88382
5.54451
32.5007
-8.09462
25.8443
15.884
17.192
-34.4221
-5.66549
-19.8898
6.64049
7.27825
-11.9996
-64.5382
0.451764
6.27039
5.01135
-3.47156
-11.953
-41.6598
-8.36275
24.2979
-20.5178
-33.4791
-0.888582
6.62752
-16.9099
159.459
-3.31499
-7.24717
23.1239
33.9693
422.805
11.5115
10.5917
9.99893
2.10228
13.4551
-51.2042
6.48995
18.5243
22.1431
9.32872
2.8434
54.3364
64.6611
26.4849
21.5297
63.0528
45.1755
48.8614
63.6406
42.8081
15.3312
45.522
17.192
-4.07778
-32.548
-5.66549
-12.8936
-8.64536
25.3812
12.9004
12.3633
-23.3088
-5.17043
31.2483
66.7578
-15.4229
10.3779
-35.3455
-4.89044
-3.65119
-31.605
-30.8736
-18.0779
-8.36501
17.0304
0.249099
30.6202
51.6427
-16.8558
-0.733514
48.9539
-10.9078
8.76592
-13.2821
28.0417
-3.02751
-25.3415
-48.6934
19.6836
-25.0519
5.21383
-24.0913
10.5053
1.07272
10.2297
49.3673
57.7035
17.7581
56.5474
-0.329646
-6.31111
-32.0712
-3.56629
88.107
3.86521
35.122
-28.3998
14.3321
37.7097
-18.234
171.739
42.8982
18.6757
-18.6437
-52.2198
-21.5033
15.9978
1.8308
24.5267
7.74536
30.6202
-26.2261
1.33022
-7.52004
-11.9779
-16.5995
19.6394
18.088
34.3618
-1.53743
-20.7784
5.55292
0.720625
-55.3748
24.9542
-5.86844
1.90637
10.2958
26.2428
-24.1149
-41.8949
-7.29831
46.9873
9.29265
4.08681
-1.26668
-5.37408
-22.7009
-1.79281
106.848
1.69636
-0.288844
50.926
17.1432
34.8986
940.351
85.3406
-35.3455
47.5834
46.7867
11.4985
29.0965
66.5976
5.57893
56.3858
62.2773
-24.1138
84.9681
44.1464
44.2833
72.3876
41.6226
26.4404
-13.7884
12.1431
12.4658
22.1377
9.70697
29.3806
9.20668
-20.684
15.7132
-53.5008
-21.8975
-11.4906
-12.223
-6.57078
43.1094
4.66315
-29.4564
3.08267
30.1207
-3.82582
26.8785
14.5999
-21.5973
24.6883
-28.7999
-19.4959
47.8145
17.6259
8.55037
51.9886
5.33335
64.0444
29.3246
28.3394
15.4992
54.4185
6.82098
29.7798
30.8571
29.3021
18.7891
-3.08537
10.3756
-7.53953
32.023
-7.06312
5.8713
-14.3574
16.0354
5.86491
-11.0083
-19.2845
-20.6385
6.76275
-25.9698
38.3801
184.88
186.161
0.228217
24.6995
-22.6524
-16.9359
-21.7682
15.5838
-1.18328
-47.7564
31.8476
32.802
35.8553
29.026
25.4628
71.5202
33.0133
29.7978
44.4248
42.7374
64.2469
16.2011
63.9162
82.5946
16.2682
29.5925
13.4439
-41.5591
-8.18518
29.9418
50.8247
-3.02316
327.106
53.4367
26.9963
47.3034
28.7592
61.2333
42.3949
-21.9821
13.189
-26.9122
38.3534
12.2784
-10.0533
76.8852
5.57893
41.3933
17.2997
33.9823
47.8946
-9.35952
30.2278
37.7174
13.0947
31.1256
-3.48101
19.9621
43.7321
73.4252
18.1363
31.6955
20.5454
-50.6897
-31.1683
20.5731
0.969338
59.9586
16.1776
14.9705
18.9036
7.71345
-49.85
13.5027
22.4454
20.0495
22.8754
-20.2551
11.5219
-23.251
23.9408
-5.14585
-33.4616
-26.976
10.4431
23.3481
63.1199
31.4665
36.4987
47.1771
46.1627
33.9581
41.9544
49.744
-10.1255
75.9255
91.0093
19.1924
0.648189
33.1223
35.8838
29.2764
44.1111
22.5857
-1.61998
-1.2113
27.2422
58.2599
22.9219
45.6127
33.9759
37.7174
-0.543849
-31.8829
-11.9779
-1.60694
47.7504
81.8062
53.1025
12.7674
13.3467
14.8289
1.80478
0.720625
4.59528
41.8208
35.361
14.0139
44.029
41.2353
-3.50013
76.2839
44.6115
11.4451
45.3493
18.1902
8.79296
12.4589
40.3641
3.92296
36.0077
27.6503
-4.00782
8.92635
61.9938
79.2536
12.504
46.7304
-6.84808
29.8937
59.5617
-16.595
12.3794
36.68
34.3748
16.474
10.2618
26.5623
85.8774
-17.5555
-16.9099
-19.8898
-2.72984
-9.58835
197.74
-25.4776
-25.1828
-40.5813
-2.48491
-18.4641
55.7916
-10.9826
-1.14231
-14.8956
-14.7384
13.7812
23.4941
9.53417
32.902
-31.8483
3.99084
-24.1268
-19.4742
0.898737
-34.3859
30.6137
9.59855
17.2032
-11.8488
1.71041
-33.8025
-18.9869
8.39169
-44.9453
0.00586104
10.2853
-28.8851
17.1723
-6.34204
-24.5501
10.6916
18.3745
0.893655
11.6162
-2.45144
26.7656
-9.17237
-24.4405
17.5082
6.89791
3.35555
-17.8492
4.07355
-8.18518
9.32703
3.97302
6.34717
38.4996
22.2708
1.11888
10.3332
-21.4347
-16.4148
-10.5962
6.88542
-7.21969
-0.708611
-32.2895
2.88165
-27.8492
447.837
-27.8569
-43.9723
-30.0283
-25.8038
-19.5718
-13.1076
373.182
-18.5046
-19.2845
-31.8829
-19.4742
-40.9623
12.1431
-2.52673
-10.6158
-5.9733
20.8429
-4.34853
-22.1562
43.8769
332.577
12.9021
-0.0898806
33.3875
-2.28243
4.0197
214.779
70.4132
20.9534
321.01
33.1216
8.10365
-12.8703
21.5085
18.0285
22.2767
56.3032
47.5707
7.67811
31.885
18.563
18.8577
-7.0445
-57.4479
-15.6034
-25.9604
-6.05255
16.0001
-25.9752
-19.6292
-31.1964
-28.9797
-30.0283
-14.8287
-25.8038
2.12317
26.8721
34.7761
-3.73732
5.86491
-5.38611
-31.8829
19.8812
-5.35508
29.0097
4.96954
11.873
-9.72143
-12.8902
-2.47848
-9.53398
-47.8786
-30.2313
23.3842
-20.5824
17.7921
7.50213
-2.83312
-12.0185
-9.06467
37.6985
38.3407
10.9489
9.70901
9.91478
25.6253
-48.1183
17.1147
-2.8544
18.0285
-24.5749
29.1293
-45.7328
-27.3517
-38.3013
-7.0445
-12.4703
8.75948
8.66172
10.3779
-46.5899
-11.1475
-48.063
21.62
-11.2877
24.998
29.1539
-12.1706
1.17312
-34.694
11.4479
-17.5365
33.6949
105.232
25.9285
-21.3235
13.4511
2.74182
27.8946
325.061
9.96164
0.895421
-7.46396
-2.82265
24.3687
13.3665
-8.2704
-1.5684
-6.34204
7.309
83.9668
232.585
180.804
618.814
1.32361
-36.1846
25.5774
19.7493
-8.84166
-37.2834
20.7504
11.1667
28.7526
-55.3305
-12.793
-19.0703
-1.62594
13.1997
28.1368
5.73927
46.3664
5.33335
18.0802
45.206
32.8667
24.6246
97.3864
35.7042
-5.36811
-20.889
8.59714
1.37018
-23.1767
30.0909
-19.6669
-6.31652
8.66939
47.2448
0.913254
-23.1587
45.8763
68.6878
50.2487
37.7095
67.803
27.5066
24.2936
64.4389
-8.52318
36.5027
51.5253
50.6056
22.7368
64.6333
23.5887
49.0314
23.643
84.1457
36.9285
-18.5399
43.9972
59.3046
37.6793
58.2317
41.1518
49.3673
40.6311
50.2072
34.6247
5.01059
45.585
18.9888
30.8788
48.9506
-19.8898
26.0189
-28.8662
19.7035
-19.8554
-44.3294
-4.45674
-26.6673
32.8667
8.22802
37.4163
-3.65119
-25.9828
12.2299
-6.8335
4.75345
20.7786
84.7661
32.4943
42.2724
1.88488
-18.4979
3.98422
40.6856
6.76275
23.7102
38.1099
-29.7568
-10.9078
-36.2117
-30.0543
-25.3415
12.1699
46.8575
15.2405
25.2779
-4.52226
13.4241
12.3986
-30.1723
25.6841
16.5005
2.07481
12.1381
36.9309
-30.5624
64.9327
21.0151
-27.596
215.694
93.0378
39.4911
39.997
6.89791
14.5999
29.0025
34.0586
-4.07778
-15.6814
-33.0082
-19.5964
11.0264
-26.9921
30.9479
-28.9309
-16.2184
48.1149
-21.0451
27.2445
-5.36045
44.9126
-33.4791
-1.2113
-12.1131
-39.3987
2.0379
28.5441
32.902
-37.4705
3.99084
22.7249
16.3227
-31.8829
4.64687
3.09547
11.873
-2.22517
-28.7154
20.4511
11.1751
36.3279
-12.2713
39.9467
-10.7157
-11.9099
22.6245
-15.0702
30.6266
-15.5909
-10.3529
30.3105
-37.811
482.82
131.141
11.4693
-23.6379
10.3886
-17.6218
-8.91857
25.6261
15.2691
14.5622
-3.48638
6.35395
26.1719
-37.3844
-46.5976
-27.1255
-21.826
-26.2802
26.4008
21.9849
-8.1842
52.5797
-4.67435
51.7795
24.756
25.2761
15.196
-0.669911
33.6949
54.6323
22.1804
-10.6585
38.6466
24.6955
36.3806
208.889
29.7687
-10.3972
44.3121
13.0408
11.886
-11.8427
-0.688911
-3.79143
-23.6379
39.1374
-21.3699
40.3183
1.05411
24.8146
-8.72214
33.1223
60.2467
-2.30442
56.157
-22.2347
-8.36501
-35.6505
228.8
6.05534
3.99723
463.529
-54.3371
-14.7498
22.7249
21.9449
11.2206
14.259
47.7504
21.2433
-0.351099
2.10228
28.4476
6.89185
26.0733
-7.56555
-1.15344
2.46538
-30.2313
34.6286
254.905
12.1699
22.4947
8.41128
-47.6258
-15.7124
-26.4242
14.4397
42.7374
12.1381
-23.9911
139.978
-15.6521
-18.3402
-25.7219
15.5212
33.0677
135.131
-8.18518
16.8233
0.224885
-25.512
2.89236
16.6486
27.1998
-8.611
-25.1828
-31.5825
205.439
-10.2368
28.046
-19.6094
-41.2727
26.6701
-3.49903
83.5018
-31.8483
-9.12762
-9.13424
8.82648
-10.9773
2.7728
-13.7711
6.2508
-7.84736
-25.9003
5.55292
1.62782
-4.72678
-18.7084
19.6557
-21.3889
4.05379
-23.2086
-26.4242
35.0545
38.9893
-20.414
17.7603
653.472
2.88274
-16.3516
-17.3273
-40.101
-17.3106
-31.8613
9.91319
-8.11073
-9.65918
34.3619
26.9755
-1.59588
7.11719
38.496
-6.46606
13.4947
-23.9964
53.931
5.388
0.594969
-10.0861
4.78207
18.4705
32.3878
-6.28766
13.3164
43.2392
37.4036
33.3406
21.5062
-15.6814
-12.3935
44.1218
12.9004
1.11888
-21.4347
4.1999
-6.84808
-4.35898
2.15064
29.2764
-30.4154
64.7258
-25.9752
181.719
-11.1475
0.985484
4.4109
164.049
-13.1617
-10.8113
18.9898
30.6202
44.1464
-35.5964
11.4871
-14.7564
10.7005
-15.726
-24.0957
-2.8494
5.55292
15.7132
-44.1304
9.96164
5.37595
-34.7118
-22.4565
16.8725
-35.3593
-9.06467
59.604
17.7603
52.8456
-32.4365
55.3566
24.5377
15.3929
7.03558
189.021
107.95
33.8828
-34.022
30.6138
26.6567
14.2791
29.0506
43.3858
15.7311
5.90038
33.3541
424.554
51.63
32.3878
-10.0358
20.7504
138.288
6.51368
-4.07778
-23.1777
-7.53956
28.3359
5.40418
-38.2365
17.8295
4.50746
-8.31622
7.94803
-14.3443
21.8779
-3.47156
44.269
-22.9191
27.2445
13.8502
-29.8881
-23.3774
-4.95943
12.2497
-20.658
34.1663
18.9898
36.2424
31.028
-35.5964
2.11678
-4.29198
-5.64598
5.2711
13.4551
-15.5969
1.80478
-12.2713
6.21351
-26.2046
-4.70718
-5.42145
15.8862
-7.12451
18.1902
-24.9402
-10.0299
16.0012
-55.707
-22.7485
-30.7307
18.2967
7.67304
-22.491
-8.11073
12.9972
-22.7776
2.5028
36.0271
8.65686
-9.08804
26.9755
-3.46995
1.01466
16.4496
-0.665465
-18.5427
24.4985
14.9148
8.77198
33.3406
-5.95184
-9.41363
24.5877
-8.35204
-7.71428
-2.62926
2.83695
-6.73694
4.80224
-38.7072
1.26322
13.395
34.8986
-24.7932
19.7482
-7.23451
-40.9754
-14.007
42.2348
-7.06312
5.8713
32.4943
23.5317
9.61304
5.85829
-15.0163
-11.9779
-34.3859
2.50267
-22.8399
-22.2606
28.4476
-8.10067
14.8289
17.5872
-34.7601
-1.28275
-6.60084
28.1169
-9.12233
-10.3294
-32.6333
9.67599
-24.5501
21.936
29.6189
-4.4077
218.4
-56.0472
22.8892
129.826
7.03558
-15.2522
-45.7232
-26.6809
-16.717
529.029
-8.11073
140.434
-54.6368
6.25094
107.242
-10.0838
18.7433
4.96745
33.5347
24.4405
15.0857
-1.35399
7.80044
7.1542
75.1839
30.082
43.7704
6.87018
47.272
13.183
31.7802
16.4793
31.2906
-4.48721
19.8134
41.1518
56.8636
6.89791
55.8294
54.6733
12.4296
-1.1491
31.0034
23.6077
70.3033
38.2406
16.0466
64.17
60.6183
74.3518
26.5135
30.9926
17.1283
-7.24218
29.0965
15.6553
25.3682
14.9493
88.2449
6.05534
37.7304
58.7312
66.6352
31.8699
137.05
46.1507
-1.48088
-32.8199
-24.1593
-41.8994
43.0652
17.151
26.8655
40.8784
-14.7643
37.818
53.1945
-27.2638
32.4504
25.9907
29.0064
5.6545
43.1094
5.8702
50.9054
36.7615
6.15087
17.0646
58.2317
-20.276
-7.54181
-27.5036
-40.9813
-17.8469
8.65818
-9.58239
8.51456
16.6486
8.61514
23.2481
43.5553
6.27039
63.1074
14.5622
35.869
56.157
8.48175
23.1516
39.3121
66.0255
20.8638
3.75895
33.9759
18.9768
65.0485
24.3391
36.7478
15.2597
79.9322
65.8205
60.3068
51.8694
27.9473
17.7343
31.6427
-3.83801
1.83245
2.8434
-4.1565
-15.658
-54.15
-0.0776849
30.6266
-9.96868
-6.01478
17.7581
-14.6671
-5.66549
-8.35204
14.7745
-30.7402
36.5701
-34.5531
-27.4628
10.6335
-25.9752
31.7941
-5.52526
-34.6218
25.0256
-19.6094
-63.7615
4.18128
17.5017
19.7836
21.9449
-15.0163
-10.9773
40.2541
21.8361
26.8655
-11.5955
58.4327
-1.02691
-21.8975
-0.978645
-67.4341
-40.9815
74.2428
5.43493
10.8783
2.76772
-6.17265
-64.2956
14.333
-10.2357
-7.09585
-7.95695
-6.36781
14.5486
18.9174
13.1163
-28.7255
18.6194
15.5212
117.401
-3.61244
5.54451
-1.23248
-2.47242
23.9703
-44.0861
7.82169
-70.0294
17.0915
-27.386
-13.9742
-18.9587
-53.2938
13.5702
-19.9665
6.62978
-29.7233
-21.757
1.80906
-52.2198
-49.6143
-33.7765
-11.0806
-35.1741
10.0055
19.7836
11.4871
-7.26017
-0.543849
-58.1198
132.325
-14.7254
10.2691
40.5768
17.4952
-35.9584
-41.0012
-1.53743
-4.35254
-2.03772
-5.69148
6.34282
-51.6267
-0.246245
14.9984
-39.1074
-30.7592
43.4092
-8.21611
-21.9601
1.2086
-16.6686
17.0023
-33.8109
300.492
-32.4575
-13.511
-27.2195
-26.5666
-55.0368
-26.2802
86.4319
-36.7564
8.51456
-11.4624
27.3558
27.1998
-10.4851
9.82209
170.817
16.158
7.75802
11.9762
54.2829
-10.9903
-8.38485
-23.7001
-15.8613
-22.5321
-35.4434
2.30721
13.3676
34.3683
14.1614
-12.8824
6.95242
-10.9773
42.1282
29.634
-12.8902
-11.8488
-15.0618
-16.146
-27.2638
-27.5197
-18.9869
-15.9712
-3.71583
52.4797
27.1519
315.943
26.5426
-30.7049
-7.68353
22.1227
-16.6658
30.3568
-0.65957
4.75681
-31.6843
-4.49374
-7.94024
9.5471
41.7723
3.13366
16.7453
517.871
23.3344
36.1359
-3.55017
30.1207
-0.0776849
13.76
-21.2131
-7.82591
33.6899
13.3433
-14.2676
6.64049
26.0189
-17.6218
36.5701
-23.6035
-6.44216
36.059
-6.84808
20.0039
19.9061
3.31778
30.9926
-12.8567
10.1021
9.30533
-5.52526
5.87629
-14.007
8.13141
29.1539
-9.35952
15.2352
32.0952
8.82648
-46.8754
-22.2217
5.92786
-4.46798
-39.5427
29.6189
4.11989
23.8124
1.29669
21.8292
-15.8579
-24.188
-27.7106
-31.3441
-9.83102
-9.63002
-40.101
2992.44
13.2952
-16.8688
32.0087
26.7798
-50.7211
-20.9036
-6.86753
21.4604
17.2864
-19.4541
-14.7102
11.983
-9.09215
53.9688
-8.35567
-25.2067
47.2279
-15.4095
-20.8489
-3.33785
-14.3976
-19.0108
-9.07659
-1.56311
-2.39074
-2.74656
10.5789
-3.55017
35.7429
-1.95175
3.35555
-38.4639
9.69575
-3.14075
-14.7444
22.7137
10.3886
42.3483
16.8924
23.2481
-0.819957
54.7997
10.0185
38.7445
44.269
16.4362
38.4889
23.2206
363.504
16.9635
-30.668
-16.8181
-7.77053
11.3127
12.1382
17.9675
23.859
-1.62497
17.5017
12.2873
-33.7224
-11.0017
128.61
13.5116
-19.7015
22.6923
32.4877
13.6471
4.0197
32.9318
15.8519
-1.53538
39.8998
-3.79368
8.75872
23.0962
20.8628
-7.70833
3.82939
2.05591
45.0034
12.9408
28.2281
53.8626
65.3035
2.15064
12.4099
-2.30442
44.1111
0.261753
11.1794
-28.0141
-27.8569
-36.4958
-18.0779
-8.36501
24.5267
-12.8694
28.7461
-0.831152
-24.352
-15.0163
-17.6001
-24.0957
10.2691
17.4952
-24.714
-22.2606
28.6397
31.1937
15.1282
17.5082
-6.22055
29.5925
-2.85665
898.003
-30.3147
18.9888
61.132
36.3263
-17.6218
-23.6035
-15.2814
31.1987
28.3394
19.2473
75.0332
-11.9197
31.6538
55.2199
23.5228
-0.888582
-13.9872
-9.4136
9.53417
36.0404
9.61943
21.2499
9.61304
-12.8824
-30.0088
-6.35571
-10.9773
23.3875
28.7396
18.3896
22.717
20.9514
-18.212
11.3801
9.29265
-11.8427
-4.14071
-10.3529
-18.4152
-13.4481
-43.7924
-0.0432961
7.72115
-19.8898
24.1448
0.962879
8.25559
-12.0644
11.6962
-33.085
12.5076
13.395
16.158
147.185
39.2904
1.971
-7.24218
-12.4557
-10.2391
-15.0358
-11.0806
-20.3656
0.635144
20.6255
33.9759
42.5597
-54.3717
3.01462
-3.48101
45.8763
-2.52673
30.6137
30.1207
13.0408
276.129
-28.7093
10.8518
-2.85665
7.82169
-19.0703
-11.0195
-27.386
-6.37739
-0.911187
0.759326
2.92817
-9.09375
49.4575
9.30533
-22.3919
-7.24218
566.631
-13.9872
-56.2653
2.30721
36.6502
-26.2261
22.7315
-5.38611
-30.0088
16.1331
-14.7254
44.0023
1.2214
41.8581
31.508
-5.39398
19.0773
-9.97474
18.577
-15.0618
8.21689
8.34342
-3.15682
-2.85271
-18.7084
43.1094
-27.863
-28.8851
7.80193
1.15422
33.1804
365.077
-24.1621
42.1231
22.8605
-28.6884
16.207
13.5189
-22.9495
4.87659
17.3953
44.3121
30.183
430.958
45.6192
5.02385
27.7184
2.76555
11.5698
-22.8184
20.8396
4.4731
17.8849
7.27825
-11.9996
32.822
-36.722
11.6962
-18.0925
35.8838
44.269
6.62978
-10.9826
35.5423
9.46727
-32.7477
-4.95943
31.8159
51.1285
19.9493
-5.42424
43.2392
14.9148
34.3748
14.5999
10.2618
-9.69998
1.83077
13.3433
-25.512
-7.71428
10.4892
96.5403
58.5478
24.6394
55.5134
-39.7857
21.6223
15.7243
33.6682
-24.2659
-14.7384
-30.8736
-23.7001
9.53417
-5.18905
-16.6175
15.6277
17.9095
-14.9817
7.73898
-26.0008
8.82648
25.5034
2.14119
68.3651
106.169
-5.9733
-18.5124
56.5586
61.2398
10.091
-19.7676
26.8282
36.5027
-46.8193
13.1243
-3.50013
23.4038
13.4241
1.15422
-11.4317
78.158
-13.4846
-22.288
26.6087
12.568
-39.9328
4.75681
-3.57331
14.2469
1.43009
24.5396
-13.1207
7.64584
25.6225
-24.6517
28.7397
21.4604
-16.4468
-2.58753
23.4284
24.8915
-4.4136
7.69422
24.4985
11.1667
5.02385
7.10368
0.325423
-0.329646
-15.6814
7.45297
-11.0195
-44.2526
10.3886
-10.1255
205.236
92.5886
-10.1903
11.6962
94.9665
0.276576
-10.0789
17.8742
-33.4714
-0.0650027
9.46727
-38.3699
-4.95943
1.00532
7.6601
13.5516
11.4935
178.671
-33.7224
11.4871
0.23609
12.5746
-50.6236
-23.2223
-20.3476
23.3875
16.2139
30.6137
12.7674
-6.22661
-0.163653
286.663
-10.5238
-36.6342
15.5838
-7.74251
-24.3306
26.2428
17.1723
-21.3346
-20.802
40.6767
-39.1546
-12.7467
-2.42452
-17.444
-6.28177
32.8678
-18.5658
332.11
3.28745
10.9847
1.12846
18.2967
-5.44543
-1.87628
24.5124
-5.07934
-0.61447
-3.8694
-19.0295
8.125
12.09
34.153
-2.58753
30.9247
28.3933
32.5977
-13.4975
42.2441
13.6471
-4.4136
37.4036
75.6042
-2.47242
47.1771
-11.574
-38.1702
33.9581
8.51456
3.53012
40.3183
19.5
19.1924
0.648189
24.6394
40.5208
0.731756
24.2979
0.985484
-5.45836
-1.44092
-29.736
12.2873
7.50708
11.4871
23.819
-17.6001
5.88932
15.8913
70.5619
9.99893
7.14517
18.9689
34.0698
-16.9359
-36.7607
-5.03089
-5.86844
-18.7084
15.918
35.6131
17.7816
6.72213
-15.7124
-18.9279
50.2336
-5.42145
24.7346
27.5605
-19.318
-6.28177
0.174824
2.27448
4.2768
16.2011
24.4985
-1.95175
20.0164
20.9402
-5.95184
23.6739
16.8233
7.72115
-14.2676
-13.8737
-14.2332
37.9331
-33.085
12.5076
17.1432
38.6468
10.3779
-14.2608
26.1719
-16.7697
-14.7384
2.53683
17.8719
1.8308
48.8896
-7.06312
18.9898
92.4644
32.902
-18.7298
-9.12762
22.7249
27.5671
-0.733514
-22.2217
33.0805
45.6062
27.7599
22.717
49.0624
20.0103
211.606
20.5454
-2.12031
19.6661
4.66315
10.5246
-9.5576
3.19533
25.8708
29.0046
50.0493
-57.5811
38.8947
-34.4788
-5.44543
-13.1207
-10.7015
-18.8619
-58.3849
8.125
1059.69
6.04201
14.0581
137.089
-6.7577
20.2356
30.9997
-23.3327
9.74655
37.0644
-10.0032
5.388
-7.08599
-12.5235
38.5153
5.35208
-20.321
-3.43718
6.51664
-5.07246
39.7239
43.595
24.6725
33.0522
21.271
-6.53031
25.8691
-5.92781
46.3681
183.736
19.2693
21.8233
13.3164
470.526
-13.1961
15.6341
-6.22055
-44.0861
-16.5412
-9.69998
1.83077
12.2627
3.53012
-32.6143
29.0739
8.25559
28.5628
-18.0925
4.91359
-2.74055
-42.8418
-11.3094
-26.14
-33.0704
-4.61688
-28.1543
22.6526
21.0479
-37.2322
14.1614
7.73898
-12.8824
6.95242
-1.89785
-46.5845
0.898737
6.8436
-19.0918
-1.64585
-20.2781
-32.4635
-52.6375
31.7898
15.7132
-23.5157
-1.28275
-29.0896
25.2883
21.1434
-2.53953
7.69422
31.9948
21.2563
-4.34648
20.2221
19.0661
-2.20371
-13.8074
-1.91736
-7.27138
25.3812
-2.09208
17.6259
0.451764
16.2557
-14.716
34.8986
-46.5899
-3.81313
-39.2584
-38.3699
15.9978
-44.7285
11.8795
4.79105
-24.352
455.641
5.85829
-19.4742
-16.5995
25.2616
14.3399
-6.86767
-17.2177
-54.1197
15.3292
-24.9673
-30.1487
7.42698
-36.6342
36.1986
-17.1128
-6.60084
-3.71583
45.9031
-2.83312
-13.8926
41.5351
-11.9642
-13.3057
37.1152
-9.16958
30.8787
43.4753
1.2145
21.6234
-3.34772
-27.596
83.8723
28.2878
9.36812
28.2606
8.03913
-32.4736
5.50093
1.58521
4.59377
45.5063
3.08267
-18.5427
28.2467
-24.4405
36.2488
3.14978
22.0962
8.38775
37.8067
-8.18518
13.0752
30.2099
2.59904
29.1293
33.5152
-7.21969
8.66172
-21.0451
34.7408
58.031
0.0969386
0.985484
17.0304
-1.44092
203.034
264.772
-8.16173
15.1905
33.8689
26.1592
-23.0871
-49.7083
15.318
-11.574
1.83077
-33.0082
-0.855773
1.65605
-2.62926
14.0813
-6.44216
-34.9591
29.3742
-7.21969
16.158
-22.9191
4.75571
-20.353
62.5759
5.5572
-41.1325
-14.7384
-17.7552
-46.1889
1.8308
35.7711
6.05534
-14.7434
19.3758
44.1464
-37.4705
-9.12762
7.73235
3.20428
-33.757
-6.35571
-35.3401
0.898737
-8.14893
36.2359
-15.3436
-12.8902
11.581
323.609
-28.2746
-1.94335
-23.5157
14.6468
14.9509
-2.77879
58.0845
38.4242
-7.51828
-10.4946
22.873
31.8157
33.1679
52.8604
-1.51441
97.7289
-11.0696
30.3855
-6.98128
-17.1263
-36.3529
12.6745
44.9754
15.1421
-3.20527
-17.4811
-3.8694
421.376
154.302
-6.65063
6.04201
-15.706
186.472
-1.59178
32.5977
23.0175
15.1905
5.75789
-3.82582
-6.85468
-17.4649
25.8443
4.63962
20.9402
-71.5442
-13.1618
12.9064
15.0184
1.69636
10.7591
5.33335
36.8209
20.8765
71.9463
1.03397
8.68739
-22.4403
-20.889
-11.1761
-15.9728
15.1564
11.6775
-25.9878
84.9681
25.4058
2.11678
-13.1422
-6.35571
14.0172
8.71767
-14.3639
-12.8902
221.071
36.3279
-14.1454
8.39169
11.7731
34.9418
5.75789
3.67045
98.093
20.2221
4.63962
-28.4406
-46.1267
12.2627
29.767
-40.1106
-42.3442
21.0665
-29.3369
279.512
-6.33081
-19.171
25.3704
-5.36045
-12.3867
1.80906
3.84507
-22.2347
-30.8736
14.1238
-58.1393
-11.0806
-14.5594
24.612
2.50921
0.23609
-41.2532
-6.35571
7.76339
25.2616
16.2139
85.8559
127.665
-12.7818
-12.2713
24.9542
-12.223
-7.46396
38.4068
26.2428
-1.62606
17.7816
-13.8926
32.1648
19.8949
33.0677
181.92
61.7665
8.13785
-17.4649
-4.07778
-17.5555
-5.66549
11.4693
186.258
29.1293
-3.96615
31.1039
27.1998
-0.819957
17.3184
38.7445
19.0172
16.158
3.31778
16.0001
56.9537
16.8016
-1.77713
-18.4866
-19.6292
-15.8613
-24.4061
9.53417
59.139
-11.2336
-24.9067
-26.2607
22.7559
10.5917
17.4952
22.1377
13.3467
22.8254
1.26966
-5.69148
28.8316
2.46538
-32.1054
19.2693
-11.9099
35.7429
-7.57395
-9.96868
68.9479
-36.5898
-28.7999
31.8158
10.3886
-2.09208
-23.244
-15.9037
-10.4851
-4.56809
29.3742
18.032
-32.2895
255.881
17.1283
25.0946
29.9201
-11.1475
-16.6125
-25.2514
-16.2038
38.4866
-9.4136
-5.45836
2.30721
29.6832
16.1723
6.01538
-8.45708
7.69978
-2.54398
14.0172
-0.652661
-4.9936
9.59855
-32.4635
-9.53398
-3.81741
-21.6416
19.332
14.7463
-52.4415
6.54768
24.3687
-0.959052
-56.9961
-7.27908
-19.865
66.1632
-30.7213
22.4454
31.2938
8.71076
10.379
13.6471
-0.665465
3.88382
3.67045
-4.34648
22.0962
17.7581
-0.329646
-6.31111
-16.9099
9.59521
26.0189
-2.62926
-15.8125
51.0515
-14.3443
2.15064
21.7802
-28.5413
21.6223
-31.5974
2.60582
44.9126
-12.8644
1.00532
45.1414
13.7536
0.242712
-11.0083
16.3227
-20.6385
-11.9779
-18.4735
40.2541
4.96954
37.1302
7.72448
0.336635
-23.0932
-15.1562
-8.16173
-12.9205
18.663
17.5082
-36.2056
-6.01478
-22.5343
0.607387
-14.7444
23.6507
-2.08613
71.9335
-29.8032
69.3663
63.4294
19.0668
47.1282
49.7333
9.63208
26.9687
53.3459
1.19112
-20.5663
-22.7631
15.0608
-4.72843
-12.0176
22.9219
386.307
51.2349
61.013
15.0033
43.3462
30.2211
29.4412
-11.2682
19.8812
46.199
61.4931
16.2622
29.9158
53.1945
-1.02691
15.8879
-1.84176
22.7368
-5.4593
33.3248
-19.4061
25.6386
25.8443
2.76555
4.07355
-43.7924
8.65818
770.029
78.792
62.5632
11.4262
52.4997
11.0667
52.7023
-3.24145
21.8135
23.3608
27.2709
-2.55701
-7.44781
9.09606
16.9349
25.2566
51.7007
21.9849
59.6682
61.9501
3.75895
18.9834
-27.8749
-0.733514
-24.0957
12.1431
900.773
-4.9936
-11.0162
-5.28556
8.76592
-41.4757
-14.0971
-7.51828
7.65917
-1.65688
-2.99836
22.873
30.556
-25.0991
43.0601
36.6159
73.2634
7.89668
24.8778
3.48844
-2.61968
35.1633
54.5247
26.7656
18.0752
29.9074
53.1154
3.14978
29.5925
75.8541
47.1771
331.38
224.176
-5.83426
2.59308
5.80404
-4.86287
-0.819957
22.9406
-1.22588
12.5076
-7.21969
23.6542
19.0024
23.2206
31.7941
-13.0215
-25.5742
-4.61688
4.18128
24.612
-1.23892
30.2278
2.40273
-8.16173
-1.73838
17.5082
-24.9612
-14.101
15.318
11.4925
17.7603
14.2804
13.1997
36.3263
-11.0626
24.3887
15.1096
38.8701
37.8075
-32.5196
-12.6118
24.4334
-10.0456
5.41692
34.6052
-30.668
0.0484511
35.333
37.1794
-23.415
139.861
16.1657
-1.67055
22.7732
33.4248
8.66151
-15.5969
1.71041
-3.02751
-12.2713
-1.28275
-32.1054
-29.9528
66.5178
28.1169
2.12207
21.5297
28.4167
-25.0827
-11.4317
20.0619
52.1077
26.6087
136.256
-39.9328
12.2531
-3.57331
-12.718
-21.9738
-9.83102
-15.2522
-23.2344
-30.429
18.9174
-1.87628
-14.843
26.7798
-23.1543
-5.42424
3.67045
-15.5909
157.747
18.6974
13.3433
-29.2601
-11.4624
8.45914
-12.3591
14.1726
15.6407
53.7371
37.7579
-13.5488
2.13582
8.22802
3.68313
-16.7697
-23.3774
-21.826
-18.7839
18.9045
19.1738
328.597
1.04291
0.0108149
11.4805
55.6781
-37.5051
-27.8439
51.4985
-0.652661
75.5912
29.634
2.10228
37.818
-17.471
-20.7784
-5.69148
3.50189
10.2658
-35.575
22.4947
-2.83312
-13.8926
20.9204
-33.9205
40.6767
17.3953
18.0752
-22.2908
11.1667
32.5007
-0.598351
10.8518
0.891485
-1.54864
-19.0703
38.6665
5.5789
24.5877
-31.1342
19.759
-25.118
14.0813
-25.4776
-13.9384
0.451764
-27.4628
46.2408
316.994
10.3779
80.5198
-13.0215
-46.5976
-21.826
-25.2316
-13.1617
3.91197
-18.3075
-33.4841
21.2499
31.028
-44.9668
58.3321
16.3227
163.02
27.1357
1358.05
-3.11953
-37.8324
5.85042
-8.10067
8.02493
-19.4061
-16.6686
45.1133
1.79638
6.89791
2.76555
-49.4146
-18.784
7.72115
-18.0157
44.7596
-41.9846
25.3257
-10.1903
15.4443
-25.5887
-4.45674
-36.0376
1.80906
-27.8569
-34.6218
-3.08537
-19.6094
-43.1468
-27.9472
4.18128
-22.2397
62.4793
-7.48545
7.73898
-9.91418
-37.5051
-38.2148
23.3875
-0.652661
19.3693
-13.2821
7.42698
-18.02
-25.3898
9.96164
-15.2388
8.39169
-67.4341
0.92548
14.9984
-12.8705
53.3889
-4.46798
-15.1798
2.40273
-23.1543
-3.55017
22.6245
-15.9751
11.5698
-19.4296
1.83077
-5.39731
-44.2526
6.64049
30.9479
-19.8554
-12.0644
-12.4703
-34.1635
-25.9752
0.731756
-20.3606
-36.476
-10.0583
22.1869
164.087
20.6255
20.8574
35.0634
3109.05
13.322
-4.41804
26.1986
5.90657
37.1729
23.0747
21.78
10.644
5.95482
10.2381
22.2724
25.8912
-8.67954
18.699
-16.3379
14.3271
26.3726
38.1229
-2.47242
46.4591
-15.9751
17.192
-45.6665
11.2011
2.89236
20.3967
199.77
21.5776
-1.11474
0.451764
-21.8406
-0.610848
-14.716
-10.0789
171.548
15.7243
-22.3919
-25.2514
-29.3223
-36.476
-41.2727
11.6775
2.12317
39.9905
17.9095
-7.25355
21.9449
-41.2532
-26.9704
-35.3401
51.4985
34.9546
-4.09923
30.3217
-28.7154
-7.65992
-22.5581
21.3354
-46.0045
-14.4012
-2.12031
-54.3156
15.918
-16.8607
-16.6186
-15.9516
-56.9961
-22.1831
35.1989
-8.23534
23.3481
76.4441
23.3803
60.2955
12.7888
46.8084
82.6838
26.9619
11.0264
-6.37739
59.0589
36.3666
36.6614
22.9406
10.0185
63.1074
50.8764
64.8837
27.6806
41.3
18.5354
30.8571
-8.17921
-0.274267
-19.6094
-26.2802
-26.0731
-23.9297
-24.1138
-5.61138
258.864
206.383
6.95242
-58.1198
1.14055
-22.2217
8.395
-26.8896
39.984
27.7599
8.76592
-5.78585
-11.3137
-12.3978
-31.012
-20.861
-8.47491
-44.9453
17.7921
0.00586104
-24.1149
-38.2555
22.7945
19.8949
-13.6713
-5.98834
-71.0138
13.4902
-0.550453
-2.45144
-17.5262
1.00868
3.08267
-24.1649
3.88382
-18.8183
41.871
5.02385
8.97775
-14.6671
-31.611
21.5085
25.5248
-20.8268
30.0663
11.9634
52.4997
-2.69402
2.52226
20.8913
38.4889
0.261753
24.2979
37.5783
52.7279
15.6553
29.1163
1.8308
17.2997
47.4868
-14.9817
41.4722
54.584
72.5447
36.7478
-25.9698
32.7579
42.4509
34.3618
42.7524
6.78745
-21.7154
17.7343
-3.96454
-16.9565
9.02461
-6.80548
32.8285
23.4317
-10.0594
-1.89608
6.86489
2.09125
-47.976
13.6894
-13.8547
48.1604
-10.8847
4.02559
37.553
96.6892
-8.84166
-20.4168
33.8689
-24.9612
20.2221
-40.338
-9.69998
-2.56298
-15.0358
3.97302
12.2627
-28.8662
-4.65932
-6.73694
-43.9235
-10.7926
-34.9591
36.8705
30.2616
38.4889
-33.4714
-29.2533
-33.4791
-6.51078
-19.952
-2.74281
-13.1617
32.023
-10.8113
-12.8694
26.8721
31.028
11.2552
7.73898
-12.8824
36.9375
-29.7179
25.2616
-15.3436
3.97635
-28.7154
0.77338
89.7388
-11.3343
-21.798
43.0619
-21.5195
253.942
26.2149
3.91103
144.874
-4.48442
695.235
21.0013
-31.4995
39.6329
6.73406
2.35041
-3.07079
27.7026
13.39
36.7422
40.2147
16.5711
-35.6528
43.4289
27.7813
34.9183
46.8084
-6.7713
49.744
9.55217
7.61334
15.3187
57.4356
-9.80068
23.4964
66.3241
20.5497
-3.65119
8.48175
21.62
13.0752
64.3534
41.3353
-6.54842
29.2841
26.6301
10.2836
58.0578
30.2694
20.3063
23.0747
3.03932
70.1138
6.48995
33.5168
-16.9565
24.0171
167.483
-0.0416119
126.532
58.0845
42.1723
-13.8075
-64.4924
30.2907
23.0175
-10.0358
39.5533
41.3651
61.7665
10.0119
-32.4575
-7.88885
-7.17084
-4.07778
-1.64918
-28.329
263.488
4.71101
-6.73694
-34.5531
-19.9665
7.77284
8.66172
-5.36045
-43.0066
-50.3457
-83.3475
-55.5592
-43.1468
-10.9953
7.19438
56.3279
55.2612
-19.4106
21.8361
248.005
-0.351099
67.803
38.751
46.688
-0.0692822
23.0801
45.873
1.90637
44.029
52.4797
3.99614
21.5297
34.8874
108.509
80.032
7.45289
-25.9654
-4.48721
17.9393
28.9703
9.07488
332.048
13.6629
31.2475
2.48145
4.64187
18.0285
-39.5675
-9.28907
-33.5513
-43.2812
-19.0295
-23.1974
-22.9191
-52.2121
4.47989
-23.1717
-16.8181
-24.6371
-5.55391
214.537
23.5897
-9.12123
56.8571
321.508
-7.52004
57.3625
73.9873
36.2359
12.7674
32.0873
37.3177
41.1602
-14.1454
9.96164
-9.33803
49.6512
35.6131
-27.0111
41.5351
-10.0902
3.56087
10.6916
44.6115
32.0599
60.8638
37.8531
59.3105
42.2381
9.54515
6.13719
-9.63002
1.12846
31.4151
35.784
43.2531
25.6225
-15.1138
51.1285
50.7977
39.4911
4.93329
20.5714
-3.52325
-23.6379
36.6255
46.6336
36.5701
-12.4703
53.7371
-1.59749
102.643
146.439
51.3315
41.1645
26.491
6.60768
10.0331
21.62
13.0752
35.7711
48.9748
62.4793
47.8946
-1.86325
30.2278
18.9768
29.9613
-27.8439
66.4911
36.8287
83.0875
46.5006
37.7095
49.0624
18.1363
3.58448
21.206
137.702
-18.7084
-10.3189
-1.86821
41.4775
-8.2704
35.9129
21.7689
41.8004
234.215
14.4273
32.2457
-5.26254
28.1826
32.971
12.5818
-1.39772
10.0477
88.2725
-22.491
-1.3312
562.099
14.7037
45.6063
28.9566
9.79014
-8.20973
17.1489
2.15225
1.49499
25.3775
0.528667
5.75789
-3.82582
13.76
8.77198
8.97775
-25.3454
11.5698
-9.69998
-7.53956
-11.0195
0.724969
2.63339
37.9331
-21.8406
7.77284
23.6542
-15.4229
17.8742
0.261753
11.9762
20.5497
-14.8956
-27.8569
-40.244
101.862
8.50158
-22.5321
-31.61
69.9756
23.5317
-9.35952
-12.8758
-26.0008
-15.0163
-2.60758
43.7321
16.5155
43.4402
-21.2191
6.34282
-31.2678
-43.0712
2.79955
14.9984
-29.7371
-30.9441
19.4904
20.999
54.9188
-21.351
31.2938
-1.51441
16.0012
0.174824
-23.9624
-23.8479
-35.8669
-26.6809
24.5396
-28.1132
3.8977
-1.3312
-13.2397
-52.7627
9.79014
-25.0763
34.6728
4.03042
-16.128
-37.2031
23.9838
16.0072
-62.688
-37.1051
24.7293
21.1434
-11.0464
11.3801
18.663
32.5007
-11.8427
14.5999
-17.8492
20.9402
-22.8184
-41.9184
-18.784
18.9655
-31.1342
16.0108
14.7745
-28.8662
23.4517
-21.7295
-8.31622
17.3184
1282.51
21.8779
11.521
34.8986
-13.5488
2.88165
13.8502
-9.27339
-5.36811
-25.2514
-14.3298
-28.1543
-16.6175
38.1165
42.2724
-11.2336
48.9684
-11.7882
8.63682
-61.5771
29.0097
-14.3639
-0.351099
41.5661
16.2622
-20.7784
-4.90157
-66.6192
-21.8975
4.64355
-18.7084
59.0215
28.1169
-40.1295
17.1723
-43.2908
8.81753
-31.6584
17.7603
90.3269
60.9788
-5.44737
-31.4587
-21.9601
-2.53953
-22.2908
2.00975
-13.7168
-2.26665
-53.4564
-22.1634
-19.4296
24.5877
-19.8898
34.7515
-17.0846
6.74107
34.6961
-29.2257
-5.17043
-61.196
31.2483
-48.4491
-6.33081
16.0001
-6.76451
14.9275
-5.52526
-21.826
10.3756
-21.8536
-43.0927
-9.13424
342.41
33.7094
17.0701
28.3954
39.047
21.2007
57.3872
22.0804
-0.739074
62.9169
19.6
46.5562
0.338682
18.6951
64.9807
45.585
-16.6185
8.51456
5.40418
19.7035
6.38152
6.67631
-23.7147
-13.7293
16.0001
-37.2196
11.3413
-12.8644
-1.71023
-8.93718
-1.23892
38.5242
-4.29198
-28.8445
-35.3401
6.52094
4.96954
13.7471
331.359
30.7057
-14.1454
-14.0971
-28.0787
14.0439
0.00586104
14.2184
6.77642
25.6841
67.1002
-57.8953
-0.980411
282.434
228.059
-2.53364
38.49
-18.3402
-54.6076
-30.429
9.5471
19.2693
1.2086
9.50602
31.7814
30.5295
-7.54181
19.0661
9.04068
84.5579
17.5916
64.7365
16.6486
1.11888
51.5627
38.5354
52.9256
65.8689
63.0096
5.19184
15.2543
38.2131
46.7867
2.12816
23.4743
10.0331
4.75345
37.6452
15.2416
36.2424
20.6255
1.17975
12.4175
-2.83488
-22.2217
23.3875
6.8436
5.2711
182.013
45.3142
-13.7229
-22.6524
-3.02751
-14.1454
-22.735
8.39169
-29.9528
-10.3189
13.1243
7.74427
30.9001
6.72213
-8.21611
-26.4242
40.6767
1.50793
-25.7083
-19.4061
0.197959
-1.73838
195.544
-53.0722
-11.637
10.2618
-5.95184
-4.43704
29.9418
-29.2601
-25.118
17.8295
671.367
-10.5962
36.8705
43.3801
27.4024
-7.92662
12.252
31.7941
1073.94
-54.0938
-47.7402
-55.5592
-34.6019
-22.5321
3.91197
-7.06312
-7.24717
11.8795
-19.5718
-9.12762
1.33022
-46.8754
-38.2148
27.1357
8.12486
507.521
-9.14211
31.4508
19.0122
12.3794
40.4281
27.0963
-14.6538
-1.32962
1.26246
-21.8814
-27.8629
20.5714
56.4469
10.0953
7.27825
42.3483
62.8071
66.0441
55.6111
30.2616
38.6468
29.1186
5.88395
28.8427
48.6607
15.0895
22.7429
21.6002
17.5294
21.62
26.1937
32.023
21.0479
3.99723
58.7312
31.028
28.3537
18.1968
20.5909
-6.35571
47.7504
264.772
34.9418
13.3164
63.8539
33.1348
35.2147
4.63962
317.043
-1.26668
-24.1147
-8.65131
-14.8107
2.83695
-17.6866
11.6962
-6.84808
36.8705
35.8838
-37.9117
12.252
8.69505
35.402
8.53024
-39.1013
4.73362
-33.0704
-6.49095
-18.7839
22.6526
-12.6853
30.6202
-0.831152
-39.3446
-9.12762
-12.8824
20.0709
92.9698
225.787
3.09547
101.428
15.3292
-26.8413
-26.4006
28.0417
-14.2719
0.847152
9.96164
-47.0979
769.263
-6.52693
35.5957
49.6686
-11.2664
36.7072
41.5351
21.8233
28.309
82.5946
69.2628
29.0025
39.6808
33.0443
2.59904
42.2477
41.0114
10.4892
17.6259
215.969
0.648189
758.386
46.143
7.06591
30.2468
34.4649
41.1645
28.2079
0.254089
-0.888582
30.1489
28.5441
32.1018
33.1893
35.5835
38.6219
-18.4735
29.0097
40.5768
141.184
13.3467
25.6325
5.45855
18.6714
40.076
19.5878
27.8647
32.7545
28.1433
26.2254
-4.43716
7.47425
-3.58523
34.9759
-43.2908
6.94346
-39.1546
34.6268
22.7663
33.8048
-30.4071
-5.14585
-36.804
5.81362
28.604
49.8395
46.0642
32.1817
-12.4703
13.0271
31.3419
31.2044
7.2978
53.9396
-8.23534
32.9318
66.4517
19.0793
43.648
9.32478
34.9956
8.10365
43.3516
34.6269
9.59521
-27.386
-21.4347
-38.7072
12.5076
7.77284
-4.61462
-5.36045
-18.0089
-8.38485
-8.70756
8.13141
2.11016
-8.04011
-13.852
32.7579
16.2139
23.1174
-10.7157
3.08267
151.935
13.0408
-17.8492
2.19949
119.611
-18.0157
25.3812
-34.4884
17.8295
2.63339
6.67631
-19.9665
40.6186
-11.6748
-18.0089
138.616
-22.2347
-23.3774
-12.4557
20.7786
-7.24717
47.4868
25.4058
5.63301
60.2128
16.3227
-20.6385
29.0097
40.5768
143.058
1.52297
-22.2606
11.581
-13.7229
11.0807
-5.69148
-16.0194
-15.2388
-8.47491
43.1094
-15.7667
-15.7124
14.6264
-39.1546
2.76772
-0.550453
-8.96992
-23.8479
-11.6884
9.5471
-41.2317
22.6384
12.8296
38.1101
23.3344
16.1531
29.0506
0.282289
32.1373
25.8578
2.88873
140.138
33.1003
16.6324
-3.15316
8.5302
16.5965
-9.07659
-20.3038
33.2165
-40.2279
-10.3863
-14.4428
73.7449
156.513
61.4764
-7.80188
19.793
1.04447
14.3488
15.7757
8.51097
-28.555
34.2619
1.2086
2.07203
13.2542
-4.34648
22.0962
-14.101
19.0661
-5.95184
16.8233
0.224885
-44.2526
16.0108
115.437
27.1998
8.25559
-19.5606
-8.91857
-27.4628
-10.9678
36.7727
-39.7857
40.363
-16.1348
-7.39933
324.468
-16.2038
10.3756
-9.4136
2.0379
21.0479
17.1157
36.2424
5.86491
-1.63798
10.5109
30.5137
34.9418
20.7504
17.5082
23.9703
-19.7232
1.54442
-26.9258
-1.91736
-10.5194
-17.0846
-11.9996
-29.2257
31.0392
49.1775
-12.4703
4.91359
10.3779
-12.8567
-4.89044
22.4238
-43.0066
-35.3532
-49.937
-7.53953
7.6601
-16.6175
40.3983
-29.9742
-24.9067
-74.9864
-9.10321
371.964
-0.652661
5.2711
2.10228
24.6995
3.14372
-7.65992
-1.15344
-14.1454
2.46538
122.71
-52.4415
36.5327
0.00586104
15.9075
1.2086
13.0408
19.3822
1.27571
12.7259
-35.2818
-49.0554
22.4455
0.224885
-16.1416
14.1368
-39.5734
6.58508
-45.7975
11.6962
-21.8406
-9.98118
-3.47156
12.4099
-26.6673
30.9926
-31.5974
15.7243
22.4238
-3.65119
2.12816
10.3558
17.2997
13.3676
23.1239
-7.48545
13.3612
20.0709
-35.631
25.5034
4.96954
-15.3436
42.5031
2.20669
17.64
31.6427
-3.83801
-15.3383
10.0611
-5.66381
28.1433
51.5253
46.8575
13.3665
36.5223
27.3369
6.86489
38.947
9.6419
27.3096
49.2702
-28.4406
-30.674
13.0752
26.4618
-23.6379
10.3886
-19.4959
327.05
-4.56809
15.4443
-16.2184
-3.47156
3.03952
-45.4079
-6.48868
56.157
-13.0215
-1.61998
-28.9996
38.1441
-13.9872
-16.9099
-3.58429
24.796
38.5242
-7.48545
-9.13424
27.5671
-41.2532
17.3953
29.3196
16.7889
11.886
-2.47242
1.48148
30.3105
-3.79143
15.2174
2.89236
-2.62926
267.08
-21.7295
-17.6866
7.94803
18.1298
15.2691
6.78765
-21.0451
0.261753
-12.3867
-3.81313
-14.8956
-42.4408
-8.36501
-43.1468
11.4082
-20.1816
-5.3731
28.7461
-41.2186
-12.8758
-11.0083
-22.5126
-11.9779
7.76339
15.6211
-9.72143
5.95883
-11.8488
18.6714
34.4538
-5.86844
11.7731
-9.17237
78.8465
-18.8183
32.5007
8.77198
31.4665
-23.4714
4.07355
-26.9258
9.32703
30.2099
-4.89723
6.64049
5.40418
-0.75519
-25.4776
-36.4272
69.7922
-4.97401
-0.610848
0.276576
-28.5413
8.50385
-9.10858
6.35395
7.43126
18.8376
-31.605
-23.7001
-15.8613
-28.1543
36.0404
3.99723
10.0055
34.7761
-3.73732
20.8508
8.82648
-4.48165
-31.592
14.0172
10.8933
-9.14211
11.581
-2.47848
-22.6524
-3.81741
124.217
194.237
-3.55017
7.63195
23.1304
-39.9537
-11.637
-32.8417
-20.658
2.89236
38.2003
-5.44036
69.3663
-2.05177
-35.8961
57.4852
50.8764
33.3028
77.8443
78.6458
41.3264
12.2299
16.5923
15.0608
23.3826
23.5897
38.8515
61.5423
7.50708
-11.0083
25.6931
-33.757
-8.22978
0.267122
23.7102
-11.0162
17.2032
-2.47848
-2.03772
0.720625
28.9581
28.7023
17.3953
-2.53953
-5.42424
31.9948
45.6192
24.6883
18.411
-32.548
24.3196
18.9655
8.51456
-11.9996
25.3257
2.63339
-27.0569
7.94803
-57.4479
-10.9678
-2.58268
-28.5413
59.1036
-3.48638
-22.3919
-30.8736
135.596
4.75345
-45.0209
-12.9546
-3.31499
-25.9878
16.0354
-48.7149
-12.8758
7.73235
3.20428
-46.8754
-45.7111
-8.47159
-17.5193
2.50267
-15.3436
75.1909
-18.8099
-4.90157
-31.012
-3.15682
6.51762
-11.2385
-38.4404
-40.1295
-26.9568
-7.68353
35.0545
38.9893
-52.2731
185.904
12.568
-10.0299
19.2693
-2.53953
-27.913
37.617
7.41858
23.1304
-9.96868
25.8443
-38.4639
37.8067
-18.5158
-6.7713
27.1998
-1.11474
-6.44216
21.0665
26.5135
46.143
-15.4229
-9.39411
-10.1038
-16.5995
6.52094
19.9621
156.176
-5.9733
15.2207
92.1659
9.30105
-20.861
-17.8452
16.8725
-27.196
-32.6333
32.1648
-3.53094
-31.1094
34.1174
26.8078
13.0751
12.5532
34.1198
3.17076
9.54515
11.6448
-18.2257
25.7762
1.12846
24.5396
-11.2466
84.8758
40.615
-9.4916
-24.6517
167.421
-12.2728
41.6493
40.516
1359.23
54.4836
15.3312
38.0258
18.6951
-24.1147
-17.0787
16.9479
15.7115
22.5146
9.19262
54.6741
12.458
-3.24145
28.1815
5.41692
11.3413
-1.61998
17.5294
32.8644
31.8159
52.907
24.612
23.5317
20.6255
54.584
41.6226
102.113
54.0395
15.5785
16.1578
48.1253
10.1437
6.48995
27.8946
-3.83801
-18.9869
-47.8303
-20.5824
-14.067
-14.9867
-16.6186
42.1445
-7.1906
-41.9493
-39.5427
3.19533
-0.980411
62.2159
8.50494
-20.2143
-78.1958
162.784
-38.2269
11.4212
-22.491
30.1346
-21.9459
-36.2217
-5.74347
15.6213
34.5788
57.3826
19.6803
-7.21398
9.64851
38.01
-13.7839
-14.7946
-1.95175
15.6341
-19.339
-32.8417
-1.54864
-1.91736
15.7175
-17.0846
17.8295
-19.8554
-25.1828
3843.22
-4.03698
28.4372
9.59875
12.6881
100.333
6.35395
33.6682
30.082
2.12816
15.978
-5.89647
-9.30205
-55.3282
-19.5139
15.2416
49.3609
38.5242
5.86491
37.7174
36.9375
21.7553
-22.2217
62.7429
31.2065
12.7674
43.4402
11.0807
-20.8311
-18.8305
-11.5901
4.43892
16.4582
18.0752
22.6245
35.5296
-11.8427
37.0887
25.2543
37.8067
3.41849
-13.8074
28.0677
52.6987
13.8434
19.759
22.2708
14.2373
49.6886
-42.4553
40.6186
78.0022
-5.36045
55.0797
52.4088
20.7117
19.7261
-29.9168
-29.0913
-2.64726
20.1108
34.9193
-29.0372
-4.44908
26.6301
2.78732
-5.41868
-11.9143
-0.0382963
108.98
-1.28813
-22.1562
-8.59695
-12.2507
3.53172
29.0064
50.6056
31.9948
37.4036
16.2682
27.7184
30.3105
9.04068
39.3121
13.3433
8.22123
51.6181
31.6411
38.6002
32.822
56.6737
18.032
21.6223
80.5198
-20.3606
2.85955
25.3682
48.8896
51.6427
-20.6039
45.2203
36.9375
7.69978
-17.5365
35.8916
-2.1825
-25.651
3.14773
-7.65992
-0.0692822
-21.7682
20.269
-14.3017
11.2028
0.0323052
-8.84166
36.2488
-39.9537
8.97775
16.255
243.585
9.59521
-46.1267
4.76643
-7.71428
4.86701
302.688
-23.6035
-12.0644
0.451764
-18.0925
36.7727
-19.6071
-22.227
-3.01638
-10.9903
-21.4835
-16.9099
0.433146
17.9095
18.0463
12.4175
7.88945
-34.694
-7.29275
-17.5365
28.0727
32.1435
80.2764
25.5281
12.5141
-0.163653
-1.02691
28.6397
15.1905
48.8614
66.2339
8.77198
17.7581
45.303
39.3121
50.8247
25.0878
22.2708
66.5552
493.639
68.1146
39.632
38.6468
25.0946
7.5932
12.2497
21.0479
2.12317
81.6278
15.0033
28.3537
7.73235
25.6931
36.7478
15.2597
83.6803
39.0043
28.4476
14.3881
3.58448
39.2861
-1.02691
53.0652
9.12409
15.8879
16.2011
20.8127
46.9873
41.1518
17.5082
31.2608
37.0887
72.106
88.4065
33.4035
12.4296
38.3751
64.8802
-9.58239
40.0744
-9.18849
121.84
5.44449
-39.2383
24.074
-17.4774
-10.0789
-26.6673
-37.2196
403.021
-37.2272
-17.7552
-51.8111
17.5017
44.1464
-13.1076
5.86491
-11.0083
-23.0326
26.4404
20.5764
35.8916
26.8229
18.0318
49.9994
17.1992
32.7269
31.6427
7.40638
0.690788
44.936
23.9545
7.76783
47.9244
25.0044
6.51368
17.192
-32.548
26.1936
24.5877
-18.0157
19.759
35.3892
-10.1255
21.5776
-8.611
-10.7926
-8.72214
42.4927
-4.45674
-21.0451
-25.9752
11.1794
-56.125
-11.1959
-19.721
-14.8287
1076.15
69.9756
126.605
-14.9817
60.2128
45.2137
36.9375
44.2441
24.63
68.3651
38.7027
52.1654
26.8229
68.6316
841.047
15.2641
-6.36127
-12.0457
7.83495
33.3406
0.891485
4.07355
3.41849
9.59521
175.306
20.3967
-10.1255
6.38152
-38.3013
-8.91857
-21.8406
5.01135
-8.86365
8.69505
12.9132
9.30533
-29.8881
-0.0432661
0.163838
-12.6853
-29.736
24.998
17.9095
-11.2336
-1.63798
-58.1198
-11.9779
-14.7254
17.7653
-19.3933
-5.9733
5.01779
-37.645
-1.94335
-27.3904
-31.012
13.7098
-39.6016
-30.9637
-44.9453
5.62806
-16.6186
-60.1574
-9.92313
-69.1397
0.893655
19.2693
-13.7839
2.07203
18.8763
-15.0702
25.0044
-19.1332
-17.8492
339.163
-6.7713
-2.09208
-11.9996
-17.6866
2.32583
-1.59749
-45.4079
-6.48868
-25.9752
43.8353
35.5423
-5.36811
-42.118
-34.9445
10.3756
1.8308
2.0379
-38.9222
-1.62497
167.427
3.99084
57.5522
-39.3792
17.0701
-10.1094
31.0578
13.9778
39.0599
30.3237
451.604
36.8697
-27.8629
53.3676
46.1395
136.595
6.34122
9.55217
48.7516
-2.05177
9.48741
7.20742
22.815
10.5839
26.4653
-33.2265
28.1815
27.109
16.0265
24.4311
-8.47656
42.3303
43.2094
6.80194
42.4026
102.53
108.672
31.1256
5.88932
98.3502
19.3693
22.717
3.67885
58.8167
23.0801
-9.61658
142.461
87.1325
54.3538
33.9812
41.5351
3.56087
53.7951
53.9818
150.126
1.2086
56.3577
71.1368
68.108
18.1423
48.3331
25.2543
34.0586
14.6629
-4.43704
41.4543
0.724969
79.7291
116.951
29.1651
319.043
26.8851
57.4852
15.2691
16.4362
25.3704
-22.227
41.9612
39.2904
13.2154
10.3558
36.6126
-5.66546
37.9145
53.109
70.3834
43.1143
3.05381
-19.4416
-1.48088
-23.4496
-13.852
-39.0883
27.1357
-0.652661
13.7471
-0.351099
-16.53
-24.5265
-5.69148
-43.3498
-15.9712
-8.44485
21.5576
-2.5631
12.7101
24.5608
37.4036
73.7302
60.2955
75.1875
15.7175
21.7336
72.1774
54.7997
128.085
36.8705
19.0172
24.6246
51.3315
59.9051
39.4523
0.254089
8.48175
-2.14833
-1.80578
-4.72843
53.5747
33.2293
25.549
35.3054
44.1464
-24.352
20.8574
0.23609
16.3227
-48.7495
10.5109
-20.3476
328.86
53.1025
20.2636
-11.0162
28.4476
-23.0932
24.8915
-0.665465
-5.42424
26.3726
347.978
10.8518
-17.1962
-1.91736
14.1368
-7.71428
1.05411
-14.5408
-27.4628
8.75948
14.2839
-3.01638
43.0385
-20.3606
-17.7552
11.9072
14.1238
-24.4061
2.30721
18.9898
41.8646
1.04291
-1.86325
11.4805
-39.3792
-2.60758
-29.7179
12.4658
-13.4696
15.3292
5.01779
-26.4006
20.5454
-34.7601
4.33944
-18.9869
-2.85271
-37.449
0.92548
48.7316
-10.9964
2.78908
2.974
-11.9642
-8.16173
54.5459
-8.09462
42.7109
-0.982581
-13.8074
28.0677
20.8396
-38.6304
-4.6039
35.3892
12.3633
-0.911187
490.185
1923.24
31.2483
-10.9678
-0.708611
-30.4154
21.6223
-14.7308
-7.24218
-27.1255
-18.0779
-2.74281
-26.2802
-5.18905
5.8713
26.8721
11.7731
213.841
13.2542
-17.4649
28.4364
-13.1618
0.224885
-34.8823
-25.2186
-3.96615
10.4892
42.1923
-12.3591
13.5702
0.648189
33.1223
3.03952
-0.866484
14.7873
28.983
21.6487
1.19112
-41.5037
18.8089
4.6419
10.4712
16.1787
54.046
31.965
-12.1706
29.2907
120.853
-38.1512
28.0727
-9.08596
-2.22517
33.6639
32.5798
124.536
26.8282
-31.1683
146.136
16.855
14.9705
-11.8758
0.217189
-57.3463
-6.92537
-0.408366
-22.2172
-2.61314
-27.2516
-0.29545
-29.6464
-13.164
-14.3851
18.9655
-31.1342
27.2552
14.7745
27.1998
-1.11474
-2.69402
21.0665
-12.4703
96.791
-27.6043
24.4334
-32.5344
14.7873
13.9905
21.6487
-10.0533
-34.6218
-33.0704
-1.71023
-5.18905
3.99723
11.8795
23.5317
-44.9668
3.99084
-3.51204
-11.9779
-42.8364
-14.0938
-21.2674
-21.8602
-12.8902
18.1403
9.70295
12.9021
16.5209
7.45465
-14.0232
41.2179
52.4797
11.4924
27.1519
17.9665
7.69422
24.4985
142.351
23.1304
1.27571
61.4516
19.6321
56.5474
-2.20371
3.05922
92.0541
15.7175
48.5077
27.3558
2.63339
23.5429
34.185
49.9889
12.458
1.80906
-52.3769
-27.8569
-31.1964
-21.4835
-30.0283
-20.1816
6.25734
-34.5643
-48.7149
-7.25355
20.0709
-33.757
-40.0889
5.5839
-5.33783
16.5582
0.585934
8.96196
-26.976
16.0652
-2.16952
8.04072
45.303
14.6629
-6.31111
29.9418
22.7137
0.724969
40.3737
66.5552
64.7724
148.503
-6.84808
59.3593
32.1357
7.06591
44.1111
35.869
0.731756
20.7117
19.7261
-29.3223
34.7385
-24.4061
2.0379
54.7811
30.2342
64.3534
55.3908
-24.352
41.4722
-1.89785
34.8737
94.602
76.1841
27.8026
29.2762
10.644
37.2649
1.78419
42.7578
19.4314
35.5656
-17.7713
6.80723
29.963
13.4241
-15.7124
49.2544
216.726
18.9386
17.0023
16.7889
19.3822
5.22962
102.091
-5.29678
-22.8184
-2.56298
7.72115
268.716
-17.7224
5.40418
-46.2035
34.9964
-20.3382
19.9061
-31.5974
-3.01638
-5.6872
-5.52526
-20.3606
-15.8811
-8.70756
-13.1617
13.5516
7.74536
2.50921
17.9095
-16.6305
-58.1198
-17.6001
268.89
10.5917
26.8655
80.2337
-21.2802
-12.9205
15.6341
-13.7168
12.7259
-30.9676
5.94762
-28.4406
-15.0358
11.4693
-42.3786
1.01829
-0.75519
29.0739
-16.1073
-15.8125
-10.7926
-38.7072
5.89877
-25.0715
-24.7932
-13.7937
30.8571
-4.58823
-4.43108
-39.3069
3.47387
-15.9728
56.3858
20.8638
62.8871
1.88488
48.1819
-7.52004
31.1256
66.4911
31.2065
66.2209
39.0043
20.0103
37.3177
24.2936
-9.46021
115.846
-6.80548
-3.71583
17.7921
-9.36447
-44.7296
-36.5663
-47.6258
-10.9387
-32.579
-35.7945
-0.552802
-14.4639
-10.0358
1.79638
17.5082
-8.09462
-0.392583
-16.9121
33.1216
29.0047
11.2702
-0.177707
-19.5606
32.3109
53.6393
-9.80068
38.4889
19.4724
61.7792
15.0895
18.9948
-14.007
32.5219
6.62752
14.9493
67.6302
43.5367
26.486
61.013
9.38115
35.8433
42.5597
282.96
31.1256
11.5115
98.3502
34.9546
69.969
103.302
35.9439
33.5695
44.9083
21.4619
14.0139
8.4656
312.957
49.6686
167.977
-14.8296
19.9834
-5.40501
-19.865
35.9915
8.38992
15.3643
16.3161
11.7731
49.9343
7.63195
3.67045
18.3481
30.8765
195.228
-0.0432961
22.7137
16.0108
1.65605
-11.9996
15.9554
-10.4851
14.3817
40.5208
-28.5413
34.7408
15.2543
11.9762
37.4163
-5.52526
-17.7552
-7.53953
33.897
18.9898
44.1464
26.4796
-20.6385
30.8838
98.08
16.5155
-5.39398
-41.8339
-0.163653
13.0492
242.346
421.419
117.088
-33.7009
27.1624
16.8725
15.2982
-38.2012
-13.3057
-3.3639
9.94123
6.93099
2.15153
26.3086
-28.8732
-19.2773
-6.04424
34.2095
17.5439
-1.68264
2.98787
22.4866
75.1122
776.492
42.0751
39.8841
42.4381
2.51565
23.7645
15.537
-5.66775
22.7369
27.1307
16.9479
25.0819
-29.8032
22.5146
-3.92584
-5.50512
-17.1554
26.5631
4.96174
31.9297
-6.29748
382.104
45.8496
14.1524
-34.4161
16.9349
-4.72843
31.1712
63.4164
0.947848
44.2833
25.536
-19.7015
-2.60758
36.506
18.088
45.6062
7.14517
9.70697
35.538
13.8391
-2.85271
-28.0787
10.2958
281.116
-1.62606
-30.9441
-17.6407
26.5426
-2.59391
-20.802
-0.552802
44.6115
24.7346
8.81988
-23.0662
-4.4077
1.00868
29.4484
4.0197
21.7497
17.9393
0.859348
4.64187
34.8951
-20.8268
0.181843
39.3812
-32.0368
-7.37919
10.7591
-24.6517
34.0594
-13.7789
-18.234
24.4334
4.94692
177.971
11.4985
-15.8811
40.0182
11.2011
62.008
43.5367
-19.4286
37.5872
31.8208
15.2769
10.936
-20.0288
-8.09666
11.577
-19.8413
-12.2507
-36.7905
44.936
-8.40099
22.4772
25.3058
14.3035
20.5927
9.58752
4.4979
41.6137
22.4454
27.5457
-5.23562
-31.4995
46.9233
-13.8807
-2.41068
-62.2662
4.22448
-12.4411
-33.5418
-21.9957
40.4692
15.9274
-8.28373
35.2131
13.441
-25.5887
12.8102
26.1455
-7.2727
11.247
-11.8991
7.77445
-12.1038
-19.5845
-26.9024
-0.0776849
17.5082
9.70901
34.2776
11.1988
20.0031
-42.4961
3.97302
-40.5045
-25.2186
53.4367
-49.8405
-31.2109
24.689
156.761
33.9616
-20.108
28.1815
-11.9197
20.4095
-12.2464
2.90804
-49.4087
9.09606
12.1382
-6.31013
31.965
8.44411
21.7945
29.2841
-13.7884
39.3171
-1.58969
16.5582
24.5911
54.6846
10.64
22.4195
19.4613
-6.64911
32.4504
-12.4277
7.45465
-30.8898
46.8401
28.089
1.09994
19.8949
687.229
55.8558
0.200748
13.4902
16.2892
36.1359
46.1862
32.0571
195.039
7.41858
6.89791
57.7035
9.04068
10.5555
14.1368
37.2633
32.978
81.5477
45.7369
39.8072
4.39632
55.6111
13.395
29.2764
-21.0451
23.4964
-10.9826
47.5834
46.7867
1.971
23.4743
-15.0358
43.2674
22.9219
11.4935
42.2724
13.3546
-47.5216
39.3171
26.5213
55.9136
88.667
16.1578
25.6365
2.64745
4.61588
24.1465
-15.0824
46.5059
11.9352
4.64355
16.4582
11.516
46.0503
17.5082
-11.8427
16.474
4.63962
37.8067
12.7888
6.80735
44.9343
13.3433
-16.1416
14.7745
4.86701
25.1222
6.67631
-1.22588
53.7371
36.7727
16.0001
-3.48638
39.2904
33.8301
0.254089
-10.2589
28.7738
14.1238
-46.8949
13.5516
0.249099
70.3834
3.75895
7.73898
30.2211
36.9375
31.8353
5.88932
27.1357
40.5768
53.1025
29.634
34.0698
54.8766
40.564
17.0646
58.2317
-13.1961
38.1229
8.77198
-8.47885
28.4364
14.3036
44.9343
19.4656
22.2708
-0.75519
72.1774
4.50746
10.4244
408.998
6.27039
21.8779
39.632
51.7652
22.0584
-15.6678
1991.93
4.7821
-32.5421
-29.9366
5.69048
0.893767
27.3378
18.2368
-0.687934
31.965
-21.5409
19.9204
27.41
16.8428
38.6219
36.506
36.8287
60.5987
18.0318
-10.471
317.585
-3.96454
-30.0749
28.7023
22.2425
36.5027
13.1508
36.5327
-19.5148
24.6685
29.2652
9.18307
57.7299
-16.6658
32.7528
19.7493
0.174824
24.7633
2.38905
39.8841
8.70487
32.0571
5.75789
43.0258
1.27571
8.38775
35.564
20.8396
17.5916
31.0034
14.2373
55.3108
23.2481
64.7724
30.4368
-3.09994
55.6111
22.7654
53.6393
47.5834
37.4163
16.9635
-39.1013
47.8371
53.4792
-13.1617
19.2693
7.69422
33.6555
38.1229
63.3257
14.0099
28.4364
-13.4481
-6.31111
35.564
-10.5194
17.8849
37.2633
30.9479
-2.98881
12.2985
-21.8406
44.3667
180.187
33.0246
-1.61231
41.1645
11.3413
-9.11624
27.2224
19.746
7.6601
-3.31499
75.5978
34.7761
37.724
17.1027
23.819
34.9546
68.095
18.3896
11.4726
187.743
14.3881
16.7029
24.2936
55.0685
32.4504
-5.86844
19.2693
20.8127
50.7355
35.5296
47.4932
20.0164
37.0887
-8.47885
20.9402
46.522
-4.43704
37.438
23.5071
14.7745
6.74107
45.9405
6.38152
15.4443
45.6258
40.6186
15.2691
39.2904
20.7117
7.75035
-3.08537
18.6974
35.7711
19.1738
47.4868
130.353
9.38115
78.9469
26.2131
139.821
42.4509
7.14517
35.8355
37.818
1.26966
33.5695
7.42698
-25.3898
452.241
29.7388
32.3878
26.3726
31.7814
20.0164
26.5623
10.9148
118.023
-25.512
47.8699
33.5152
19.8595
30.9479
27.291
46.2408
45.2542
-15.4229
57.2296
-20.353
56.9537
48.6607
-17.7552
-31.1964
12.2497
37.9145
32.4943
51.6427
-33.7224
26.473
36.9375
-1.89785
-0.733514
15.2597
7.14517
230.847
10.64
16.7973
-17.1128
-9.33803
49.6512
31.865
5.8702
14.0335
-56.9961
35.9129
-20.802
31.3063
18.9414
55.6446
29.3255
29.1197
47.0265
41.6299
172.929
35.1633
343.131
33.731
56.7648
8.75586
31.7379
1.58521
40.201
21.7497
-4.76285
0.54445
33.1216
-40.9813
12.4063
-3.9602
7.57752
19.4597
9.39618
-5.79991
8.88506
7.82245
-6.28266
57.3874
29.5547
36.6148
-5.36045
19.4724
58.031
20.7117
0.254089
36.27
-3.7914
9.80348
30.2342
36.2424
-24.1201
20.0709
17.1337
17.7653
21.8361
18.1363
31.6955
18.6714
21.3354
14.3271
28.309
-4.34648
50.2072
35.9327
-4.07778
-17.5555
24.3196
15.2174
12.3633
44.0664
165.677
-34.5531
52.7504
8.93998
36.6148
24.6246
7.75035
8.48175
21.2775
23.4941
50.5565
63.8821
49.1589
137.056
73.3313
58.3321
-18.3475
-32.8199
-3.54461
-11.9143
33.6949
45.262
1403.37
42.5031
28.4436
13.8918
-7.56555
21.3354
-62.8711
-10.6531
-48.972
-23.4674
45.9031
217.398
14.0335
28.3282
191.905
9.94123
57.5308
25.6865
2113.37
10.379
3.92296
24.8778
-7.95695
12.8588
23.6172
66.1352
910.182
24.8915
13.3164
41.3651
33.3406
52.7993
16.8233
45.2025
-12.3935
-0.855773
27.893
42.1923
15.7519
34.3814
106.211
7.77284
57.3874
3.31778
53.4814
7.75802
32.5909
54.2829
60.0671
28.7738
-3.7914
39.7885
53.5168
37.724
-23.4496
0.528667
-2.53953
3.88382
3.67045
35.9459
-0.0455481
14.3809
-15.9729
23.6507
-41.4415
1.95533
30.7041
103.833
42.2836
32.3109
2.52226
14.3817
31.1505
18.8376
-1.61998
2.53683
30.9904
-26.2802
7.6601
49.1589
54.597
41.8646
36.6502
-20.6039
33.9759
26.473
6.95242
-6.35571
42.1282
36.8287
53.1025
57.7449
45.2058
56.5586
23.7584
46.688
21.3354
41.8208
34.6286
56.2104
40.5404
-27.3612
22.1227
-33.5324
6.51585
13.4902
-9.94771
-6.28177
-15.8579
-61.6694
-7.75596
-32.6047
-43.5475
15.1693
18.7385
11.394
562.763
-15.607
544.295
28.0196
16.3494
-3.52457
20.6173
53.6932
33.0743
7.0879
23.6974
84.5309
54.4836
29.9074
51.2414
29.3867
42.7109
30.8765
41.5549
7.16662
33.0443
64.612
46.1395
-17.0787
-17.6218
32.822
8.25559
-32.6791
17.3184
-36.8331
12.5076
6.78765
24.1576
40.2274
-31.8107
-10.2391
-24.4061
-22.325
-25.8038
421.676
-4.44245
31.1582
7.88945
-13.7884
29.6766
8.0822
24.5911
41.5661
72.1099
-13.0862
45.9031
41.2353
3.99614
27.1519
-2.6482
128.591
653.862
15.1933
54.8766
10.5789
18.9386
6.69492
60.8295
5.96088
-0.392583
10.2618
-24.6925
3.70484
-12.8936
128.161
-5.84021
-32.6143
10.3332
-4.56809
11.6962
-3.09994
9.64691
42.3949
14.126
49.5977
-25.0458
1.5998
9.43861
-44.0838
27.3378
16.5647
-15.9187
23.6685
-2.57501
5.82572
6.82635
35.569
2.15844
27.8026
38.0673
68.6316
23.7625
49.4991
41.013
14.9026
27.7653
32.5499
-28.0787
-3.74227
4.95673
-3.55017
20.7504
17.5082
5.02385
-39.685
-33.0082
1.01829
22.2708
26.6887
20.0039
34.0098
21.7802
8.50385
35.5423
5.87629
-34.9445
-36.476
-32.8394
2.97494
-6.31013
27.8091
14.0663
35.85
35.8433
25.6931
20.5909
4.88868
86.4742
50.8842
40.8784
52.8105
20.0103
29.8214
85.2007
24.0171
-0.904728
56.2104
14.0614
-15.7667
15.2982
-10.0902
-37.6686
18.3745
28.3117
141.449
13.4902
-23.0392
-11.8218
1.2145
-35.4324
30.3855
-27.596
1.41338
-33.9929
-26.9825
662.975
-39.3576
-9.22076
2.41693
-50.8886
-1.02843
24.7827
-8.20973
32.7988
2.15636
7.11719
-12.1038
-23.1217
-10.8341
-25.642
-28.8267
17.9005
-0.270119
-1.3454
11.1667
-4.98061
10.646
14.0099
-31.5337
-19.0703
-8.18518
18.9655
-33.0082
12.2627
369.95
-38.3013
-5.17043
-48.0775
-0.610848
23.6542
-45.4079
-10.2368
-27.8569
-45.8662
4.4109
-54.3912
-11.0806
-20.1816
206.396
31.028
-50.589
0.242712
-26.0008
-39.3792
-55.0814
15.2597
16.2139
24.9915
-20.0861
30.1207
-32.4575
0.891485
-16.5412
-30.674
21.5085
-13.3305
24.4441
11.4262
50.6256
12.9408
-27.9939
35.122
35.9334
-0.660457
-25.7302
3.81868
-0.67528
45.8496
-6.46229
-10.0533
-37.4329
33.4589
-14.9242
-34.7135
16.0934
21.9849
23.1239
17.9095
-26.2261
22.7249
-25.3237
5.82572
16.8283
5.90657
27.8026
127.773
1.26966
31.6955
-3.81741
219.049
9.02461
-33.0424
20.5731
-29.0157
20.8127
43.2392
43.0258
13.76
23.7645
31.4665
34.6247
77.1621
22.1591
-2.56298
71.4394
54.1299
53.5927
29.0739
37.9331
-4.97401
7.77284
22.7172
-51.9672
45.0481
-0.205277
25.2349
1.03397
-34.6218
-16.2038
-38.3501
-60.0134
-2.562
30.0909
21.7879
43.4967
10.2836
-12.9149
-9.40863
34.0176
9.0619
11.8303
8.66151
21.3881
-3.83801
46.4433
14.2535
14.1912
12.1037
1.57862
29.0025
49.0511
25.9073
-5.37408
19.6344
34.8951
-35.8193
15.0738
20.7966
-22.6665
-9.25325
36.9961
-20.9036
53.6875
373.168
-18.234
24.1576
17.7386
31.1762
-19.721
166.956
49.1589
367.952
-20.6039
30.2278
43.3396
11.2206
13.322
39.6398
50.2914
12.7674
35.8355
75.2993
8.76592
48.5621
69.2712
34.4538
36.4544
30.5764
55.9757
2.76949
-14.9602
43.1094
16.8446
14.3612
-11.0272
-4.87243
23.9545
22.6245
-1.95175
-13.511
-21.5973
-19.4296
-1.64918
-13.9742
-11.4624
-2.62926
14.0813
-29.2257
-25.1828
20.0039
-10.9678
-32.5677
-24.7932
-20.353
3.84507
-29.731
-32.7477
-21.826
-4.61688
39.5192
6.05534
30.2342
27.2798
435.019
-35.631
18.0071
-7.22914
10.2691
18.3896
49.0624
14.8289
49.4463
66.4395
-10.6531
0.895421
-24.3306
26.2428
-14.7445
6.53721
-41.9493
-47.0389
6.94346
-16.6658
12.568
192.451
12.2531
0.400415
-47.1113
-0.665465
28.309
627.948
39.997
-11.8427
-2.26665
17.192
-19.0703
-40.0443
-20.658
-11.0195
-40.5045
14.1368
-11.9996
15.9554
-19.8554
-30.805
32.3109
-42.4553
-4.35898
-12.8419
-15.7011
-41.6598
8.50385
-6.29748
21.4868
-26.1885
-18.6724
30.8788
44.2044
14.4886
12.4305
50.2979
30.0909
-21.5409
40.5351
8.66939
15.3857
27.1502
17.0701
13.3856
83.3576
57.7449
36.8769
19.6084
42.8871
-16.9565
-2.21979
-1.18328
-13.1601
0.92548
-27.863
8.41128
-34.453
3.19533
12.7523
-37.2806
6.51585
9.74209
25.5774
244.637
-20.2143
-25.7219
-6.08288
-47.1113
-56.9676
-52.9178
-30.6505
-14.7946
-7.36058
-24.4405
122.456
5.02385
8.97775
-29.0936
-20.2893
-39.685
-28.7999
-3.79143
-34.8823
41.0114
36.5701
-1.11474
186.587
-12.6667
-34.9591
40.6186
88.3577
16.158
4.75571
-9.10858
-1.14231
-27.077
5.67065
-2.14833
30.0533
-23.4691
-6.39539
23.859
-0.687934
361.801
-14.9817
39.5981
5.85829
3.20428
16.1331
-9.10321
59.3175
-2.22517
13.3467
2.2107
-16.3379
21.8233
-9.17237
26.3726
11.1667
20.2221
-8.47885
0.325423
-5.95184
-34.4221
9.59521
-14.2676
-0.855773
-5.84021
9.55217
59.996
-9.54804
7.011
44.3171
41.4579
28.6177
39.4259
-9.10858
31.7941
-50.3457
-19.6094
-15.0358
-22.325
6.05534
11.4935
-31.8483
7.73898
-11.0083
5.07835
-13.1422
4.88868
-6.27486
17.4952
7.14517
-12.8902
28.4476
-47.0153
1.80478
450.623
-6.90495
-3.99438
-16.8343
4.67361
-44.7296
-12.2034
216.618
-19.4605
-24.5501
-0.366138
-46.6509
-23.4692
-3.37638
31.3087
12.2531
-20.4399
19.1411
22.7604
4.88312
47.9244
46.5562
17.2053
13.0729
36.8697
11.8518
0.248122
458.166
49.8876
25.0819
24.5447
-4.86287
17.9207
429.809
-11.8552
43.3319
37.276
-2.8761
-13.9586
-25.9828
-2.76265
-38.6926
-23.3575
-45.0209
11.4082
45.4107
-24.1138
-18.1055
2.91698
-43.0927
-14.7498
-14.7564
-42.8364
-4.72346
23.1174
-15.3436
3.97635
17.2032
20.0103
3.58448
13.0492
-17.8935
-18.1493
-18.9869
-22.4565
-1.86821
0.915015
-53.248
28.4167
-6.34204
-24.5501
-2.42687
-35.4065
8.38992
4.2768
-2.53953
9.50602
44.8999
21.2563
20.0164
10.8518
13.4439
-13.4481
-10.5194
-0.855773
-5.84021
2.99294
32.822
-4.56809
37.9331
-0.610848
-11.6748
14.126
-4.89044
24.2979
-9.27339
-15.8811
-19.952
8.50158
-12.9546
-39.1063
2.50921
19.7836
-14.9817
17.1093
13.3546
10.7005
-11.2682
22.7559
25.2616
-29.7568
4.08477
-4.35254
-11.408
1.80478
-27.2638
17.4579
-41.4757
-12.223
-41.1972
10.2853
-20.3091
-13.8383
-17.0539
33.3671
34.2619
-3.55017
-22.5665
17.5082
9.69575
18.411
-34.4221
1.83077
-3.52325
7.27825
-8.25146
32.822
-27.0569
37.9331
31.2483
26.5135
29.1186
-3.48638
-18.0089
-48.4716
-12.4557
6.62752
3.70487
26.4008
-18.3075
2.50921
14.1614
-16.6239
-3.51204
16.3227
-30.0088
3.01462
-20.3476
-27.2123
50.2487
17.2032
-2.47848
-22.6524
28.9787
48.5093
-33.8231
27.7653
-6.80548
-25.2676
18.7291
45.9205
-2.5631
50.5778
-35.4444
21.8574
15.2097
0.749769
43.6744
-15.7288
52.4305
20.0495
11.631
-2.28243
35.8788
-2.61314
13.9778
20.3193
-10.9057
-12.574
-39.4009
53.7363
-46.6035
14.0122
-48.9378
-28.0297
21.5776
77.596
-4.56809
2.85955
68.1291
44.1088
5.57893
58.7312
53.5168
18.7515
33.9693
44.4337
-0.0237792
27.1357
45.6062
20.2636
18.1363
5.45855
31.7898
38.0726
-13.3647
32.7545
-7.46396
21.5402
7.74427
1065.38
53.0025
46.1862
17.0646
28.0333
12.5201
37.0887
25.2543
15.318
410.091
8.68142
28.0677
35.8321
32.8774
54.1299
8.61514
45.9405
25.1222
1.05411
28.5628
0.648189
21.8779
20.8913
49.8912
25.8066
51.6074
11.5061
51.3315
20.5497
-3.49404
8.48175
11.3127
92.9301
33.2293
-17.7928
31.1648
3.04719
21.0079
24.5664
237.968
20.8991
37.1729
36.1932
-0.708816
25.6365
22.1431
-14.3017
28.0694
-17.7713
29.9735
30.928
2.974
3.02829
-13.3057
61.2914
55.8558
40.249
23.4975
-10.1325
15.4689
-20.1217
29.2248
0.934823
25.4495
0.322563
7.0879
175.423
27.3096
-21.6294
-31.5204
15.537
16.821
27.4994
-10.637
-9.12221
21.7766
1.662
22.5701
28.83
9.55217
15.0184
82.2812
-26.1199
27.6257
-7.78511
85.5962
44.269
22.9955
15.0631
-5.82748
36.4793
2.90804
181.101
3.47387
-20.5464
92.723
31.0859
33.2293
-10.0583
84.0311
-23.415
14.2982
-30.0088
14.259
-39.0883
4.64687
171.761
24.9915
-21.2191
-33.8968
-33.8025
-31.1385
-59.123
-6.90495
-40.2601
157.41
2.81696
-15.4009
-29.7135
49.7984
-5.28352
65.1997
19.6321
-4.43704
5.5789
33.9581
25.3812
-1.69222
70.6037
24.6394
53.6393
60.9777
7.75802
54.2829
203.385
4.75345
18.6974
11.4082
21.0479
15.2416
64.3534
17.9095
28.3537
56.4581
44.4337
20.5909
46.199
27.5066
24.1992
168.597
41.9501
4.59528
41.8208
-5.86844
13.0769
-14.0232
38.4242
12.4294
34.9759
-9.15314
29.6189
-9.17237
2.00975
24.2852
-4.14071
130.202
20.9402
-0.329646
-18.784
17.0915
-8.64536
17.8849
5.80404
67.2887
31.9762
48.2404
18.4518
107.148
26.7436
35.6778
353.523
57.8908
42.2634
1.19112
8.48175
-6.8335
17.8719
-16.9099
7.6601
19.1738
-14.7434
54.9831
-7.26017
86.1833
-52.2067
4.96954
15.6211
-9.72143
13.3467
-24.0262
-9.97474
-30.1487
14.9232
6.34282
-46.0045
4.33944
-17.1128
30.8805
-14.9602
17.7921
-3.74227
-21.2802
-50.4018
9.29265
20.9534
23.0332
-50.6453
20.0031
-3.79143
26.4618
32.8774
6.74107
45.9405
30.7444
14.1726
37.9331
11.8926
204.55
40.5208
357.08
59.9051
24.4598
-8.38485
-8.70756
14.1238
1996.41
53.6825
18.9386
41.3651
25.6386
78.3182
52.7993
7.16662
4.93329
194.86
55.0729
27.2552
154.636
23.2481
1.05411
41.6812
35.8838
33.0246
22.0584
-1.14231
32.1132
6.60768
182.447
8.50158
3.70487
38.1165
53.5168
-20.6039
17.1093
-7.26017
677.868
-26.2607
38.6219
-25.9698
42.1282
19.3693
-17.2177
9.59855
4.08477
-6.22661
16.7029
-16.0194
21.206
40.9832
57.1475
32.1071
40.2704
27.3369
60.2758
33.0133
-17.0539
44.4248
64.2469
21.8233
22.6868
31.7814
-12.7798
93.6578
19.348
54.596
14.0122
15.0738
1.89991
-4.2334
-13.4073
10.5839
30.2135
-16.3599
22.5593
-2.54935
54.1426
27.109
-2.71416
-24.6371
-7.53953
37.6452
51.0329
37.7304
66.2275
77.8796
15.0033
6.95242
-13.1422
68.6878
30.6137
7.72448
65.9289
20.0103
22.3251
20.5454
40.2025
33.4869
25.2583
120.866
58.1019
36.5223
12.3443
22.7945
6.77642
-5.80946
16.3138
20.2486
9.57108
15.8862
65.9641
44.4271
49.2544
29.3196
15.1905
39.4911
365.365
49.3673
4.35552
0.248122
36.501
33.021
-33.9453
35.6885
-24.181
61.87
-16.7495
23.8776
9.69652
48.0171
7.06591
49.7333
-7.39933
474.801
-15.8613
-0.0432661
18.9045
24.796
-14.7434
41.4722
47.0877
1.85029
27.3775
19.0078
32.7579
42.4509
24.9915
27.7599
19.0773
-2.47848
14.8289
-16.0194
41.7581
27.4455
84.5309
50.5221
6.89791
-0.982581
29.3734
-5.01481
-14.7444
21.7766
16.6545
34.4522
26.4188
8.25559
0.451764
-74.3145
-37.2047
-23.1974
-30.8515
-44.7158
-2.8761
-23.3289
-22.4403
-20.889
6.72307
6.99238
-6.31013
7.19438
33.744
17.1027
16.3227
25.5034
21.8361
39.5836
17.2032
18.1363
1.71041
24.2936
19.4613
6.46935
2.46538
-31.1683
1459.86
-12.1491
-23.1778
-34.5073
11.7731
8.70487
11.3801
-1.95175
-6.01478
-45.9602
5.94762
-26.5666
16.8233
-14.7676
-44.2526
-28.9668
-15.2105
-4.50332
-28.9309
172.866
9.69652
-4.40859
30.2135
-23.8562
41.0242
-46.7547
-23.3774
-23.3575
-31.6953
-22.0556
-1.62497
15.6277
-20.6039
13.3612
7.73235
16.3227
-33.757
-17.6001
-27.8439
-17.8419
10.5917
-21.8602
10.8933
-7.26805
32.1958
-21.6416
-8.77902
-35.8535
-19.7193
-4.1565
32.1307
19.8757
17.9393
43.0258
69.982
20.0164
33.3406
8.38775
45.303
20.2851
-16.9099
20.8396
-18.0157
23.6077
47.8145
23.2481
38.5354
39.8072
25.011
21.8779
23.7024
5.85062
4.25481
39.4259
10.5691
-7.70154
34.6052
8.53024
-23.1717
-26.1885
-19.952
-32.7279
-50.6431
-14.8287
-22.2397
28.7461
1.97995
4.69598
23.6619
50.993
-54.3717
40.2541
-14.4639
-15.658
-18.5427
3.88382
22.4111
28.7526
8.97775
-44.0861
19.0661
-45.3072
-7.27138
3.53607
0.0812603
-8.65131
54.3738
-3.92584
27.291
-8.72214
32.1357
34.8986
5.19184
37.7431
58.8278
65.5273
0.254089
10.3558
0.662766
141.56
-0.0432661
28.5441
22.7379
37.4921
60.2128
80.041
-15.6624
153.635
17.151
10.936
11.8303
79.876
173.688
4.08076
32.6325
-19.747
35.3909
-20.7046
18.3949
13.8093
20.5731
-6.52693
9.35878
23.4317
53.9396
22.7604
38.3407
52.1784
18.3481
30.8765
32.1845
-30.3147
-36.2962
0.893737
25.5248
-13.3305
390.824
5.40418
-2.62926
102.162
-29.2257
-28.9309
-27.6592
-0.610848
-22.2122
39.5838
22.5593
-22.227
-21.757
31.7941
-50.5028
-19.4236
-14.9441
-15.2668
5.69048
-0.980299
19.1738
457.907
-7.48545
51.93
30.5137
19.9493
41.3651
62.4858
31.2608
38.9628
45.303
14.6629
196.734
39.5803
-12.3935
61.6262
257.866
40.1147
46.0317
54.7997
23.137
51.863
25.5765
62.0726
22.5593
11.5061
-36.7496
-22.3919
-22.2347
1.00532
35.564
-52.31
-12.6853
-7.24717
37.5872
16.1723
-6.32314
4.14132
-12.2052
0.203519
14.3226
11.8303
18.0318
57.4957
0.332623
17.64
52.2574
26.147
145.831
11.9352
11.2028
-27.1417
44.966
49.6686
63.0869
33.9504
73.6595
-16.3379
-14.7946
26.3726
-2.26665
8.38775
-24.0374
7.16662
-13.1618
569.941
-2.72984
7.27825
-27.1481
-42.0494
28.3394
-59.4634
24.4334
-23.1641
25.0946
71.1495
48.8227
13.3726
-13.07
7.222
8.86644
18.0527
49.3609
5.63301
32.1018
-23.4496
5.82572
33.0633
29.9468
56.5064
42.7951
17.4525
-22.2606
8.02493
9.56829
28.2467
11.1667
-9.96868
6.51368
47.1771
-9.69998
-30.674
-4.89723
-12.1002
-17.0846
23.4517
-23.3088
32.3109
4.02471
-24.7932
-38.3478
-29.7233
-0.0650027
-29.731
-3.31499
15.6277
2.91698
-54.3371
-46.6156
-58.1198
445.294
-22.2217
-26.8896
28.7396
-28.8198
35.0069
4.08076
4.52151
19.6084
648.21
-11.3343
25.8912
23.1796
-6.52693
8.6813
56.2
0.217189
-31.1094
28.4952
43.6744
3.70475
48.1604
11.631
-33.3735
1197.12
5.89377
36.4666
8.04072
-24.4084
-14.6671
-49.0554
-27.8861
-16.1416
17.8849
-9.58835
-0.75519
23.4517
-55.4627
-25.7852
-18.0925
5.01135
15.2691
4.91359
14.9275
-39.2584
-32.7477
-46.8949
-16.7028
22.9219
-37.2322
8.13141
-2.70522
-39.3446
20.8574
-30.0088
-15.726
-40.9623
22.4505
0.284372
2.46
27.5106
-3.41551
27.0103
45.8453
22.2724
-30.0749
24.0171
-25.5461
2.8434
37.4698
30.928
22.7368
-2.59391
31.6719
48.1729
76.7933
31.2938
-5.26254
4.85999
1.41338
4.2768
-9.17237
-9.44802
1.27571
16.474
-15.9751
22.8142
-30.674
11.2011
-34.8823
36.6255
31.6411
-12.3591
1.05411
17.3184
-33.085
5.01135
16.158
3337.28
-24.1011
165.65
3.68313
1190.13
2.85955
-10.2391
-50.6431
-9.20649
-25.8038
-27.8619
28.7461
58.1069
753.611
16.3227
-19.4742
-35.3401
15.2769
-3.1622
6.78745
5.0218
-7.16364
15.7659
29.7687
-18.8305
-17.2123
-12.4277
-6.52693
18.7291
203.342
8.6813
-35.4444
1.15422
-5.80946
33.3671
49.6194
38.01
34.9418
12.3794
29.1837
10.2297
28.0654
64.3256
13.3666
23.3825
21.633
7.27825
-12.3591
-32.6791
11.6962
36.7727
-21.0451
-4.89044
7.43126
-35.3532
-1.91733
2.0379
9.80348
665.543
23.5317
-33.7224
140.798
-18.5046
-21.1586
-4.41804
224.85
11.5288
31.5507
-3.1622
17.2032
46.2472
10.2175
0.591311
-3.99438
45.873
11.2767
34.6587
19.6557
27.3369
8.73896
-16.1168
39.7396
56.7929
2.07481
21.9383
-45.555
-2.53364
30.9937
-22.314
3.94609
20.7504
-47.45
8.97775
-49.7083
4.07355
-8.18518
-9.41363
13.3433
-38.6304
-5.84021
23.4517
0.759326
-15.8125
-19.9665
38.7445
-7.21969
-13.8271
-24.7932
-40.2219
-12.8567
2.60582
3.84507
-20.3606
64.7037
-16.2038
-28.1543
20.7786
-16.4334
53.5168
-31.8483
22.7315
13.3546
-32.403
-24.3866
-15.726
-9.10321
15.8913
6.8436
34.3618
-34.0843
-16.6384
15.3292
6.8308
3.94609
3.88382
7.41858
0.641583
3.14978
-7.54181
21.8772
0.607387
35.8321
17.5916
51.6181
-8.25146
81.5477
17.6259
47.3034
15.6407
53.7371
28.3876
5.19184
-13.7937
16.6613
12.1164
19.7746
-0.682944
-14.9441
69.4087
16.0934
36.9774
-4.43607
24.998
17.9095
11.4871
55.521
13.5116
-15.9533
6.82635
50.5615
21.7497
45.1133
41.1518
6.89791
-23.4714
8.68142
247.602
36.6255
22.2708
12.3633
42.1923
21.3741
17.9207
24.8146
49.9889
30.2616
25.5283
72.2221
-16.6048
71.1495
13.2154
21.2775
14.1238
15.1564
15.4257
32.1082
45.6127
41.4722
41.4655
20.0709
-1.89785
-10.1038
-18.4735
55.2467
29.3324
34.3618
39.0043
30.2133
-13.7229
11.7731
42.4381
3.94609
46.9873
47.4932
0.891485
-36.2962
48.6824
52.6987
27.2552
24.1448
-10.1255
30.9479
36.3666
6.27039
55.6111
25.5283
75.9702
40.0871
311.03
28.2079
-22.2347
-13.1617
28.2748
-8.93718
2.12317
44.1464
8.82648
-16.8904
19.8812
-9.10321
53.1025
-4.09923
-7.26805
43.4402
40.625
-13.1877
38.2019
13.9656
23.0801
18.4944
0.0323052
38.01
21.8233
30.183
35.7429
54.2702
39.997
4.63962
65.9177
18.0518
28.0677
2.59904
2.89236
-10.5254
-28.2887
-35.4902
29.4998
8.70987
2.38074
30.0556
3.07285
20.4095
23.5228
-11.5187
8.39003
31.0859
36.9774
4.93426
42.8016
-2.80028
25.5426
182.698
-9.16681
20.5764
37.7657
46.5432
-1.28813
4.91338
10.644
-33.4006
4.52151
-23.4951
-13.2083
-19.0864
8.96196
13.39
-22.3531
20.537
-15.5909
42.7109
24.6883
5.29255
-4.43704
43.3284
-3.02316
27.2552
29.767
44.2224
30.9479
2.63339
29.1651
48.1149
34.0098
57.3874
-6.05255
30.9926
7.75802
58.8278
73.0236
39.4523
-27.8569
-12.133
6.62752
3.70487
28.2748
20.8638
24.998
64.7612
-11.2336
54.5906
14.259
-10.9773
29.3324
34.3618
20.2636
28.3392
39.692
31.6955
34.4538
6.46935
30.5764
-24.6091
-2.85271
5.6545
37.4872
5.8702
30.9001
43.6322
29.3196
43.0258
30.6266
-4.34648
67.0738
37.8067
-4.07778
-17.5555
13.0752
32.084
-19.8898
17.8849
41.0114
14.2373
48.1149
130.754
45.9852
19.0024
48.6607
-42.118
13.7812
6.62752
3.70487
17.0304
26.486
51.2349
57.2649
0.0108149
97.6942
52.7099
33.1893
-41.2532
-8.22978
-3.48101
47.7504
36.2359
42.7524
71.4427
49.0624
44.3732
-7.65992
16.7973
30.7057
54.9392
87.1025
1.90637
68.3919
65.5982
7.74427
68.3814
27.3369
43.4092
36.7615
39.1681
44.9342
62.2308
22.5604
29.2228
23.8262
-0.460687
16.6069
338.46
-28.555
-5.62441
-5.07934
-43.718
11.1231
-4.03698
930.382
14.2791
44.0431
22.7711
56.9606
-1.59588
29.606
-15.8519
-20.2385
-35.2408
5.20524
23.73
-8.96005
-18.1457
364.727
-0.840127
7.22614
-5.32846
-33.4222
8.02493
-19.4061
-26.039
-5.69988
-9.96868
10.8518
-51.7489
-19.5964
-26.9921
2.83695
-12.0644
-5.17043
8.75948
-6.33081
-37.9117
34.7408
-4.42341
-30.8252
-60.6531
-44.9291
-4.0224
11.3127
-2.85437
17.9675
10.7405
19.9268
20.3128
26.3428
-15.9187
25.536
-15.0163
-4.48165
17.1337
30.8838
58.3804
-25.0717
21.8884
-27.2432
-18.9571
-43.1934
-5.96792
-29.2943
-20.6563
-6.31123
7.47425
22.6517
6.86489
195.104
19.6343
73.4603
27.5605
-15.5699
49.7344
17.0414
17.267
-6.98128
36.1359
45.1133
21.2563
-0.598351
44.585
14.0099
5.94762
37.1517
29.2961
73.0453
32.084
-22.7009
53.1929
-26.0551
30.0109
-9.25325
15.2691
25.3704
-42.8418
-10.5126
16.8016
-48.6288
-22.2347
-45.8662
38.1441
-40.2241
-32.8394
18.2368
-2.562
31.965
-48.7149
-27.8749
-2.83488
-11.0409
17.151
22.1377
9.899
17.0646
48.8614
30.6266
35.2147
23.3803
124.014
177.707
52.4306
95.8023
-42.3786
17.8849
27.893
1.11888
32.822
1.05411
6.07396
53.7371
78.9874
59.2615
1.44371
57.2296
47.5834
58.031
28.2079
15.6553
-5.18905
2.12317
128.479
-7.48545
18.9834
48.1819
-11.2682
17.1337
53.3726
34.9546
45.6062
31.508
54.5761
39.692
-0.60441
14.9232
17.5872
-4.77505
36.1986
-30.2313
8.39169
7.52857
8.02493
4.95673
15.1905
24.4985
23.1304
-21.2131
-6.01478
0.891485
39.6808
-20.9444
-21.3036
-15.0358
-34.8823
6.64049
26.0189
-4.50332
-19.5606
47.3034
-33.085
6.88542
32.1357
14.2839
-2.30442
17.8742
0.0969386
-20.3606
240.866
-16.2038
37.4381
7.6601
11.6775
17.1157
66.2275
32.902
-3.73732
30.2278
144.279
34.8737
17.1337
51.8212
36.2359
-0.351099
26.4651
37.818
16.2622
9.20668
25.0835
-25.3898
39.9467
44.7313
34.6286
-11.2121
62.7697
8.5962
47.1573
19.4904
56.6062
47.4225
-13.8547
39.312
12.3794
38.554
33.4377
-15.5909
12.1359
24.0332
47.0765
8.22123
45.9959
24.1448
6.74107
36.5701
-8.611
4.80224
21.0665
7.06591
47.8592
0.261753
-23.6311
26.1719
-6.49095
9.32706
37.6452
22.9219
-1.62497
23.1239
42.2724
-9.35952
18.9834
0.23609
29.4412
-20.6385
11.5115
88.9798
21.8361
54.9765
-19.0918
26.4651
54.6846
-2.03772
-0.0692822
17.5872
137.654
60.5614
283.879
-3.71583
36.5327
28.359
21.7147
34.8874
33.5459
50.047
60.1469
71.2123
65.7419
47.3945
250.51
44.8563
71.8433
43.9492
58.5159
-2.58753
25.3025
69.6227
47.5902
5.90038
42.2441
-25.2067
0.376217
-31.4926
22.0718
33.1003
16.6324
28.5213
0.594969
-10.0861
55.3819
112.174
5.93315
50.0831
96.106
19.9493
15.1905
56.3577
43.7451
8.77198
48.3331
10.9148
26.4618
26.9619
25.3812
-6.37739
54.7997
-25.5887
43.4297
-21.2752
41.4579
-10.7377
33.8037
-8.17154
18.5354
34.6052
1.19112
-9.32188
14.7183
-32.7279
-26.0731
7.92941
-39.1063
-0.831152
38.6219
-18.4735
23.3875
8.71767
-9.72143
-41.0012
17.2032
-13.7229
3.58448
-23.5157
13.7098
-5.86844
-4.72678
-54.3156
21.5402
3.75399
1.15422
-5.80946
6.94346
410.621
0.893655
22.8605
-62.4216
-10.0299
-7.32144
-27.596
-7.95695
-51.3454
-7.94024
7.67304
-0.00221038
-14.843
-20.0719
-43.718
-3.8694
-20.9036
551.604
-10.3988
-3.32832
38.6419
17.8062
4.03042
-4.88363
-24.0847
9.899
1.2086
-5.42424
37.4036
11.886
-43.7019
16.474
-21.5973
24.6883
-13.4481
-43.7924
9.32703
17.9207
49.1775
2.52226
64.9815
37.7579
57.3874
12.6881
23.4964
41.9612
31.7941
7.5932
4.00222
-10.5816
8.50158
13.0752
45.1414
45.4107
32.1082
69.9756
53.5168
-28.1002
60.2128
26.473
89.4113
5.59842
44.2441
44.0023
40.5768
62.4728
42.7524
0.228217
45.3142
-11.408
41.9501
8.34342
28.7023
7.25002
6.51762
-20.5824
22.4947
30.2331
30.9001
2.974
24.6685
18.0208
31.3063
20.8155
58.9897
35.979
13.3959
16.1044
-2.41068
-8.69299
3.93955
0.493057
32.9729
25.8286
4.88312
17.7259
50.3043
73.4273
-11.637
-29.0936
-37.811
-51.2887
-9.41363
-14.7676
18.5226
-4.50332
12.2073
5.89877
-8.20488
-39.7857
48.7963
-8.17154
35.402
48.6607
33.8301
7.75035
-12.133
62.8495
-1.91733
73.2524
43.5367
7.74536
42.2724
43.3462
35.8433
23.819
26.2131
40.4959
20.8818
64.617
66.8137
114.947
67.1153
95.8056
60.3068
56.0583
43.0342
26.9576
40.8837
-17.7713
24.3513
-29.7371
-23.4478
-19.5148
-31.3305
-6.28766
-27.913
78.8465
3.67045
49.3673
-2.47242
31.4665
10.2618
235.443
-46.1267
6.64049
-2.98881
-7.37919
16.3813
1.58522
30.3112
18.0802
35.8357
26.3075
-3.95341
38.3534
17.1207
-14.007
25.0256
-4.61688
-0.0432661
43.2674
28.3601
0.0108149
62.0869
33.9693
48.1819
-1.89785
-32.529
35.569
22.7732
23.654
9.70295
2.64745
12.1121
147.835
-50.6897
31.5134
-16.1758
-35.6489
-60.8748
-16.8781
23.4317
22.0804
-5.35063
-8.23534
41.3651
10.646
19.6321
40.5405
48.9506
-14.2676
29.767
-2.98881
37.9331
-4.97401
33.1223
67.743
51.7652
20.1844
33.5279
32.7312
46.0116
-23.1717
-22.4403
-48.063
-8.36501
-46.8949
-8.84166
-0.665465
-29.7871
26.3726
-35.6849
8.13785
-43.7019
-15.3851
-19.7232
-18.4152
-34.4221
10.2641
9.15827
29.1293
60.933
53.2332
10.4244
2.32583
-6.84808
57.4852
42.3949
59.1036
50.8615
9.46727
-23.1717
-5.57375
1.5998
4.93426
33.4313
7.60215
-29.0372
1.17975
-4.1565
21.7497
12.3171
12.1037
24.0674
-16.5279
17.411
1.82852
17.192
-30.3147
10.5555
30.2099
-14.2676
25.3812
-10.1255
-0.819957
69.7922
72.4777
24.6394
16.158
55.3555
7.75802
50.5348
4.73362
24.5267
17.2997
2.12317
51.2349
32.1018
58.3321
61.3003
12.3849
20.8818
62.4728
7.82889
50.3834
19.4314
12.1398
-29.9528
-0.948586
11.2503
-29.7371
-27.196
-40.1295
-6.34204
-35.7945
29.6189
-33.5324
4.11989
27.5605
32.3878
-1.67611
9.50602
23.1304
-8.09462
-2.26665
-6.60478
19.0661
20.2851
-41.9184
53.1988
-0.855773
-33.9512
-19.4959
23.4517
-6.73694
7.94803
-19.9665
14.3817
-5.34562
3.03952
-26.6673
16.0001
-3.48638
26.1719
9.46727
-10.9903
-38.3699
-38.6926
-6.49095
-24.4061
15.1564
13.5516
9.61943
43.7387
32.902
-41.2186
2.11678
-41.2532
47.7504
10.5917
23.0175
-17.5321
-26.039
33.8689
20.537
45.6192
-9.96868
-4.73071
13.4439
-41.5591
-9.41363
33.9581
14.1368
-22.7068
21.5776
-21.7295
2.32583
1.16545
-28.5413
1.00758
-37.2196
70.0722
29.9201
-18.4866
-28.9996
-21.826
25.3682
-1.71023
-33.3
-16.6175
28.3471
42.5597
-2.60758
-16.5995
19.6394
21.8361
11.873
12.7674
-5.39398
-22.1522
606.593
-17.0302
-7.56555
0.720625
-12.223
-31.8268
43.3751
-15.7316
19.8134
28.4497
266.443
-22.8184
19.9258
-20.658
7.72115
-29.2601
1.01829
114.1
54.3738
10.7591
-17.1554
28.4372
4.96174
-29.4784
9.16505
5.87629
25.3483
13.7812
21.62
3.70487
17.1157
79.3459
49.7686
7.50708
33.9693
-11.2682
32.9997
22.7559
44.0023
-2.52673
45.6062
24.0118
26.4651
40.625
37.3177
18.6714
7.25002
40.2508
28.1433
49.6512
40.4904
126.422
-7.79171
21.1592
26.1914
14.3809
-8.76294
-12.8703
12.1381
40.5173
7.2842
5.70346
32.5781
44.0664
8.55037
-1.22588
16.4362
51.6074
13.3802
19.4724
44.9126
328.059
-29.731
2.87938
7.453
26.4008
47.2848
23.1239
36.6502
18.7515
17.1093
38.8115
1.85029
31.1256
-10.9773
53.3726
69.969
149.574
17.0948
41.5661
70.6101
71.0509
20.5454
53.1945
-6.64911
45.5689
22.2425
32.7545
24.3952
48.7316
34.9418
52.3962
45.6192
29.5925
20.2851
39.3121
-8.64536
22.2708
36.7261
-16.7495
26.5631
160.509
39.5838
-44.4709
31.9297
-15.6678
0.87203
1.03397
3.06519
-1.82562
29.7108
-35.539
-34.7135
10.5565
42.8016
24.4687
-8.42248
10.5501
13.3546
16.3227
-37.2142
27.1357
12.4658
21.2433
18.3896
-3.51992
23.7584
13.0492
-3.02751
-19.7676
14.7463
17.7921
-20.6089
12.1594
-36.3814
307.652
3.56087
40.6767
33.3671
13.3192
39.7271
18.0811
2.88274
2.04889
4.14855
-36.9663
23.0175
31.1937
3.94609
31.9948
6.89791
25.8443
14.0099
4.07355
-47.5406
24.3196
24.5877
-18.0157
38.4996
12.9004
8.61514
19.5
11.6962
-19.9665
25.6261
2.15064
16.4362
7.75802
8.22802
39.2904
5.71914
2.85955
32.5219
15.9978
33.897
17.2997
22.7379
36.6502
-14.9817
24.6056
33.7094
34.8737
-14.7254
6.52094
27.4583
21.2433
3.39703
-24.9673
31.7898
36.1359
6.8308
15.1282
36.2488
50.2072
71.5399
23.6739
116.149
4.91005
1.95533
68.1854
30.0109
-13.2962
-9.25325
22.1999
30.3112
30.0556
-11.4497
12.2784
272.931
-31.8107
-24.2946
-12.2247
152.9
5.11831
-26.9249
48.4238
30.0909
-26.2261
28.3537
16.3227
23.6293
4.01525
49.6245
31.2065
54.9765
41.4577
26.0733
19.4613
29.0064
-5.58989
17.7921
44.0185
49.0314
60.1681
31.9948
28.0333
-6.22055
27.7184
32.7506
43.4289
9.04068
-2.56298
29.9418
50.8247
-14.2676
8.51456
104.73
75.9255
23.2481
27.291
19.3889
85.5962
32.1357
57.3874
38.925
49.7333
19.0024
35.5423
28.2079
9.62442
147.163
-6.8335
2.87938
5.57893
-1.62497
43.7387
64.7612
7.50708
28.3537
41.4655
57.5522
36.7478
0.267122
53.3726
36.8287
20.2636
29.3806
4445.12
429.092
13.8391
0.847152
24.1166
6.51762
11.2767
43.1094
7.74427
72.1295
38.01
8.70487
866.016
57.7035
24.6883
61.5145
-4.43704
63.9431
-25.512
42.2477
33.5152
-21.3699
19.7948
49.1775
48.1149
92.1058
63.0096
8.93998
45.9852
40.0871
74.8976
13.2154
-8.38485
-4.95943
1293.27
25.733
-6.31013
63.4164
131.291
14.2982
-15.6935
-19.7015
18.9442
18.7024
54.0395
-8.7844
4.91338
145.076
-1.00632
5.40579
-1.02691
34.3245
-13.3647
40.2508
23.4143
282.99
3.99614
36.5223
-8.2704
26.5426
16.1468
1.6868
67.1002
24.5636
47.7453
34.1049
-13.6958
25.5774
47.8603
36.8159
35.8052
28.9703
27.8155
-18.7862
-36.8739
-20.3666
21.5085
31.147
-43.3156
11.3257
49.4447
43.1294
5.44449
44.4923
64.3664
63.1074
75.2392
57.3874
10.814
11.5061
13.8502
-9.27339
-18.4866
-20.5663
-11.5187
48.794
8.39003
31.0859
1.37018
36.7934
50.2979
52.5797
14.0663
-2.56839
38.6544
-23.4496
-30.655
52.4356
30.2694
-3.11953
10.8933
13.4551
48.1213
-15.1562
-8.64971
17.4579
-24.6091
-19.7193
4.2768
-12.9205
13.2542
-13.1961
11.886
-17.4649
7.16662
4.93329
18.6974
30.2099
-27.386
-4.6039
-30.8962
128.196
-30.805
9.82209
-53.6997
24.6394
-41.6598
-6.48868
-0.67528
18.5354
-10.2104
-26.9199
5.69048
-44.0838
28.5441
5.8713
49.3609
76.0056
9.38115
50.8425
18.9768
38.8115
7.47249
-2.60758
17.1337
59.619
56.4502
47.1883
12.9548
-16.9359
-12.2713
38.0726
-2.12031
49.6512
44.0185
21.7147
59.2503
3.56087
-8.16173
-7.36058
3.67045
30.6266
-34.3315
-19.1332
-2.85665
11.5698
52.1442
-15.6814
21.633
12.9004
-23.3088
-16.2184
18.1298
4.02471
-7.92662
-5.36045
-4.89044
-31.7622
105.202
-40.5667
2.87938
-24.4061
-29.736
8.13141
25.4058
134.944
-5.37949
-18.7644
-23.2223
270.764
-15.6452
139.309
-28.4621
11.4726
-32.4635
-22.6524
3.67885
-4.90157
255.72
-19.7193
-59.9378
2.79955
20.6206
180.825
-19.5148
-1.5684
-13.8383
-54.5352
4.64179
19.1124
12.568
115.615
3.08856
189.352
7.0879
-18.4691
31.0578
59.6747
26.7814
1.82852
29.3734
-29.3777
71.4626
12.1381
8.65818
-32.0712
4.46715
-5.79991
8.14445
25.6261
19.9061
8.50385
-18.4789
53.2056
20.7117
0.254089
433.895
32.5219
14.1238
11.2011
48.8896
39.7885
-1.62497
18.7515
33.9759
31.3153
3.72435
6.76275
9.63745
58.7246
9.01923
15.3292
1.26966
24.2936
105.668
7.25002
-18.7084
14.0439
46.8575
-5.3742
-8.2704
403.23
8.65049
-39.5427
20.0619
59.604
11.4451
58.9897
30.5137
21.8233
15.1282
44.8999
14.3942
10.8518
4.63962
160.84
-2.56298
46.8084
47.0765
70.3587
25.0819
24.5447
52.4997
-11.4221
-37.3642
7.011
-2.16291
24.5913
8.69505
3.54286
2.90804
6.28496
-27.1057
-18.7839
18.9045
-12.8694
-29.9742
-14.7498
7.73235
16.3227
-23.2223
30.8838
23.7102
8.12486
55.8709
-0.163653
-11.3137
-20.0861
13.0408
11.886
20.0164
-9.76291
-17.8492
-3.42271
-49.0554
-15.0358
11.4693
-55.497
14.1368
-34.4884
16.0466
-5.17043
38.7445
30.2616
4.91359
29.1186
9.63208
-12.3867
39.2904
-19.6292
1.00532
-0.0432661
5.78604
30.4182
0.249099
36.2424
27.2798
16.3227
-15.0163
-21.3482
23.3875
29.3324
0.628599
5.2711
-0.60441
24.1992
-36.6342
-5.03089
-39.6016
-31.8268
-34.6818
74.9685
-16.6186
-27.0111
47.1573
-15.7124
-18.9279
25.6841
35.2411
-15.9729
0.371757
-0.550453
3.17076
6.83669
16.0012
-12.9436
-28.5717
157.162
-1.69729
31.8569
9.5199
-3.20527
-0.61447
-31.9804
-19.0295
12.09
17.2864
-15.706
23.0175
14.3271
-14.7946
26.1592
21.2563
31.4665
-23.4714
17.192
-20.9444
31.1702
-9.41363
-16.1416
-43.3215
-38.2365
-27.1481
-6.73694
-0.819957
69.9886
29.3742
-21.3233
-67.8967
-0.866484
-63.4565
-10.5126
14.9275
-16.6125
-49.6143
-16.2038
-34.6019
-39.3987
-14.5594
32.4943
-4.57928
-18.4979
-42.8674
-11.7882
-71.2383
-31.592
27.1357
7.78064
24.0544
10.5356
29.3847
0.332623
-6.62851
16.6502
-15.0824
-0.345722
-4.93141
11.2028
-27.1417
51.5427
12.4294
24.3408
18.9036
19.9834
-34.8575
549.486
-9.7787
24.6344
32.9941
104.146
38.3407
2.21275
13.6629
5.57665
42.4919
-9.12221
2.7678
23.6507
41.0174
45.0588
4.46715
31.885
15.1096
-43.3924
30.3112
26.4653
-10.7377
0.261753
63.6532
26.3339
-12.8644
-2.76265
13.7812
29.1163
13.0752
9.80348
48.9748
20.8127
9.50602
56.1443
77.4783
-2.85665
62.1696
18.0518
579.043
58.3209
-3.02316
45.9959
29.767
44.2224
6.67631
6.07396
33.1223
375.09
55.5134
-0.430354
30.8571
14.1524
368.508
-7.44781
-33.0704
-36.476
28.2748
-7.06312
-25.9878
6.25734
29.1539
-22.478
-16.6239
-31.623
5.07835
-5.64598
-8.14893
-14.3639
-7.84736
-19.3451
3.58448
-7.56555
-21.6416
13.7098
-6.60084
124.614
5.62806
-24.1149
23.4038
-1.71116
25.6056
2.09125
5.21383
18.9386
45.1133
58.0184
64.3598
23.7645
157.029
40.2469
35.9327
44.6479
-25.0518
32.084
-12.3935
27.2552
66.5552
40.1147
19.7948
60.4219
-6.84808
20.0039
24.6394
18.3103
7.75802
48.6607
15.0895
26.491
-2.76265
-8.70756
7.453
86.4561
43.7387
2901.07
26.473
110.026
0.203519
-13.7884
34.9546
39.984
-24.714
-3.51992
22.8254
1.26966
16.7029
3.67885
-8.64971
137.398
-7.74251
1.2086
20.7504
357.869
47.4932
-6.22055
-4.14071
-1.54864
-26.5666
-10.0592
3.70484
38.4996
-26.4549
-21.3699
-30.805
0.451764
1.26322
26.5135
55.7916
175.296
4.00989
32.5909
-5.6872
-24.2659
-61.5901
-6.8335
-12.1131
-39.3987
24.5267
-20.1816
-18.4916
643.44
62.8871
-31.8483
-27.8749
-33.4661
29.0097
-11.8971
6.2508
5.2711
-9.14211
62.1808
1.26966
-2.03772
41.7581
2.14563
-11.9835
40.4281
15.8519
25.9415
-5.28352
-38.4639
-7.17084
-74.7145
-4.72846
-26.449
20.696
21.3337
-11.0626
1.89991
-3.92584
-8.72214
33.1223
17.1432
147.343
-28.5413
53.4814
15.2543
422.397
48.6607
20.7117
17.1207
-14.007
26.8997
7.453
22.6526
41.6626
0.249099
47.4868
61.013
37.4921
18.9834
44.4337
-18.7644
1.14055
13.3856
40.2541
190.502
1389.31
47.1883
12.9548
20.5454
10.091
-9.61658
27.1323
48.9737
41.7581
366.651
43.3015
47.4932
36.883
57.7035
281.064
25.6253
579.335
38.3751
34.8951
3.53607
0.719018
-2.58268
-47.282
17.8742
-35.3455
9.30533
-7.39933
-44.7235
-23.3575
-28.1543
51.2349
17.9095
-18.7298
10.5109
47.7504
46.199
23.1174
11.7731
46.1862
32.9318
-10.9057
19.2851
-22.5343
5.01059
-8.47659
19.9026
55.3662
33.5152
16.1114
22.7654
-1.36739
33.8037
27.109
29.145
-21.2977
-13.07
14.7183
26.3052
-52.5171
-9.20649
-14.3574
25.4058
2.11678
-14.7564
-25.0964
-42.8364
-4.72346
11.873
-26.588
15.2207
-17.471
9.20668
1.80478
-7.58614
57.7503
-8.67954
11.2028
-15.8973
27.1798
-20.4518
38.947
29.3196
11.4424
18.663
64.3598
-23.0871
48.3331
53.3653
25.9073
-0.688911
13.0752
11.9694
-0.75519
51.5627
37.9331
-23.7147
36.8705
42.3949
25.8066
29.1186
52.7356
10.1021
35.7042
27.2224
8.15903
27.2422
-20.658
54.5118
60.2192
73.7237
42.2724
3.75895
28.3537
39.5915
55.6781
10.5109
66.4911
31.2065
33.3821
84.6696
35.0028
59.8065
48.6564
51.3204
26.8282
-7.74251
4.64355
-5.58989
59.0215
41.2353
11.4924
17.9665
64.0239
248.531
78.3446
39.5533
46.774
51.2414
31.2608
16.474
4.63962
-5.37408
-4.72846
-6.33435
-11.4565
28.1923
-4.90318
7.67811
13.1443
9.19262
13.2355
55.7367
-7.78511
52.8
43.3319
8.50385
-24.1011
-1.14231
11.1794
-57.842
-28.9996
-49.937
-22.325
-1.44092
-25.9878
-10.2015
-58.0852
-35.3645
193.265
-17.4104
-17.6001
-40.9623
-1.3454
-41.8949
-14.7946
-18.605
29.6896
19.0793
16.821
16.1777
40.0804
46.6336
4.86701
75.9255
15.7519
8.14445
10.6335
28.3876
49.8912
27.6806
55.3555
35.869
26.9687
388.917
360.483
18.9898
373.574
51.6427
36.7804
30.3782
17.7798
-16.6631
14.3226
46.8134
34.3191
27.4022
30.3217
-8.10067
11.7731
20.8127
365.579
21.2563
-7.88885
-10.919
-11.574
-20.658
-1.1491
855.592
-8.25146
-2.98881
61.0242
2.32583
-31.2109
57.4852
19.0172
63.0096
-32.2895
-15.859
-7.23451
25.0946
9.30533
-14.7384
-28.9996
-42.4408
-27.1057
7.453
11.4082
0.433146
-16.6175
11.8795
-16.8558
-20.372
19.1338
2.78732
-26.0334
-34.4031
19.6394
4.96954
21.2433
0.336635
-38.0857
-45.1412
21.4825
-15.0824
-4.09385
-29.2943
-9.41194
47.7945
22.4668
-20.4518
-1.1243
41.8004
-17.6029
30.3716
9.44197
-0.762209
-30.5217
-37.9034
9.84668
36.68
10.2297
29.6896
49.2702
13.0729
29.3734
-46.2443
-5.66549
28.3359
-49.8748
-6.47797
16.6486
-19.4959
10.3332
-27.3517
530.812
-23.7147
40.6186
17.1432
14.2839
14.5622
21.6223
-18.4789
26.9687
-5.52526
-12.8644
253.984
-4.61688
-31.9024
2.0379
4.18128
142.678
2.50921
5.85829
29.4412
-31.8829
-13.852
9.63745
23.3875
34.3618
-29.7568
20.9514
-36.2117
-53.5745
8.18705
5.58059
70.3098
5.61065
44.0464
-3.50013
6.53721
-30.7592
35.9129
27.3911
-11.4317
12.7523
53.3675
4.11989
3.17076
41.7581
12.453
9.56829
26.3726
41.871
5.02385
6.51368
5.29255
-19.8898
35.3892
70.3033
0.759326
19.7948
47.3034
486.646
22.7654
23.4964
-25.9752
26.9687
9.30533
13.2154
10.0331
-21.4835
35.7711
18.9898
46.0205
9.38115
30.2278
43.3396
53.8041
3.72435
10.5109
60.5987
28.3392
167.129
413.564
16.7029
37.412
32.5798
8.34342
19.6361
46.884
54.3538
17.1146
9.34831
206.364
-23.6131
-11.6528
-26.976
-8.29761
94.5627
85.9116
34.2776
-44.7295
6.51594
44.2654
-18.9527
-3.66687
8.21528
5.80404
54.3738
9.19262
-9.25325
18.2554
7.20742
195.229
22.7172
33.8037
-8.17154
89.7499
17.7386
-4.58823
85.5241
15.041
78.7791
27.1307
25.4637
-14.5594
62.8871
37.7174
42.5597
44.2441
-5.35508
68.3651
-21.2674
31.508
258.017
26.0733
20.5454
8.21689
9.40264
35.6131
9.61833
23.4038
50.9054
29.7978
18.1879
27.7449
29.4346
8.79296
4.75681
-35.0923
12.6578
19.8691
53.9039
33.731
61.9938
34.2619
12.453
30.183
46.9873
46.774
39.997
31.4665
14.0099
64.0437
9.04068
14.3036
32.084
15.7175
64.7365
16.1114
68.4293
28.8703
17.9207
35.8838
74.254
93.498
-15.8326
-17.5495
-58.0476
-19.0149
1.94235
31.5572
39.4613
10.5501
6.79532
-1.48088
-47.8125
9.57385
-12.8341
16.1578
44.3772
0.332623
34.5066
56.9426
-12.2713
18.4944
-13.0862
50.6056
43.3515
72.1295
38.6899
16.1275
212.842
12.1037
50.3043
26.5756
24.9073
3.13652
99.9329
-7.70833
-13.0372
34.4522
-1.69222
28.1368
5.44449
-32.148
28.4372
1.21361
2.38074
15.0631
-15.6678
34.4649
43.0385
15.0895
116.446
34.7187
21.2775
25.3682
9.32706
22.9219
49.3609
62.8871
18.7515
41.4655
40.6856
3.72435
68.6069
-3.48101
66.2209
28.3392
67.803
33.1288
29.9158
49.4463
0.847152
51.1911
1.62782
27.1323
296.108
35.8553
-8.2704
64.0239
0.217189
-8.62056
22.873
83.0298
32.7528
27.5336
34.9477
56.7506
1.2086
20.8127
63.8539
44.8999
38.757
68.9479
19.6321
37.8067
-11.574
220.284
46.6336
68.4293
34.4925
-0.819957
24.8146
-18.0925
20.0039
35.8838
74.254
4.75571
-7.23451
2.60582
-11.1475
-14.7384
-15.8811
-27.4482
15.9978
-7.53953
24.5267
22.9219
-7.24717
32.902
-28.1002
71.4572
5.85829
23.819
-1.89785
38.3801
54.9765
20.2636
1.26966
84.1693
5.55292
32.5798
-32.886
21.1434
4.95673
-5.42424
20.7504
194.825
43.7451
248.652
-2.85665
4.93329
29.0047
74.2505
-13.9742
-31.0998
360.875
30.6332
-9.98118
-16.59
9.59875
15.0631
-38.1566
12.9132
12.1164
6.65617
-10.5816
-23.3575
-31.9024
-14.8287
-5.18905
21.2499
4.79105
-35.5964
-16.6239
-4.44908
17.0701
28.3954
3.03932
29.3847
27.7026
12.3171
55.2073
31.5637
26.5756
26.1914
2.48145
-3.50001
15.8863
-0.712148
-20.8268
-7.31442
52.4997
7.011
9.08149
44.3667
-14.716
16.158
-36.0376
1.00758
-31.5974
3.68313
-31.7622
-30.8736
-40.2241
-11.0806
22.9219
-42.8544
8.13141
4.79105
-41.2186
-9.13424
-8.04011
-84.3568
-15.726
9.6547
84.0245
41.8154
-0.708816
4.08076
17.64
19.4613
32.4504
-45.2238
0.895421
-50.5675
-10.3189
1.87993
-40.9815
-0.959052
-21.3889
17.1723
-43.2908
-0.552802
-7.8624
-1.50231
10.6939
-62.4216
-1.3454
31.1937
-7.29831
5.75789
-20.6924
15.6341
-34.3315
329.443
-12.227
-20.2893
-26.5666
-36.2962
1.83077
-19.8898
-27.0927
-11.4624
-24.181
-13.2962
-5.50512
-20.9036
11.5706
18.0802
9.43861
-25.3432
33.2293
3.0602
22.1869
28.2169
33.744
33.9759
32.0952
21.9449
13.3856
72.1133
36.8287
36.2359
29.634
39.5836
42.5031
2.20669
51.3732
15.8603
12.9021
37.1356
10.0611
13.0769
21.5841
46.8401
29.963
-27.9481
48.0943
35.8244
-38.6056
1.13778
37.4379
27.5457
6.00878
-20.2551
7.56791
10.4822
-20.1384
42.3433
8.96196
14.2535
96.4367
33.4377
-1.53538
17.411
7.45072
35.9327
10.5555
37.438
63.9431
12.2627
228.418
8.61514
10.1297
17.5148
66.8555
28.3876
18.032
52.0435
42.237
-5.52526
15.6553
30.1489
39.7885
17.1157
-5.61138
41.4722
21.7553
-5.35508
25.2616
25.5843
54.9765
30.3217
-3.91179
33.6639
34.4538
-6.64911
26.8282
12.8722
8.39169
1.90637
40.2809
33.7391
23.0175
-21.2802
3.94609
20.7504
12.5201
29.5925
-4.73071
-17.1962
-5.66549
24.5877
-16.1416
-17.7224
35.3892
47.8145
12.0037
11.6962
-25.5887
7.06591
14.126
28.046
11.2011
9.53417
28.5441
11.8795
27.2798
56.4647
26.473
36.9375
31.1256
-7.22914
40.2541
27.4583
45.6062
16.5155
22.717
23.6974
11.4424
58.7376
14.3942
7.10368
-8.47885
32.1845
14.6629
-21.3036
24.5877
51.5627
12.2985
7.94803
27.5001
-9.09375
53.6393
8.93998
32.8667
-46.5899
17.5984
-5.52526
80.8389
2.53683
-4.61688
0.163838
84.7661
26.8721
16.0354
-26.2261
26.4796
3.72435
32.7579
51.8212
6.2508
18.3896
2.10228
5.95883
20.0103
35.4436
14.9232
11.965
77.6839
11.8357
-18.9869
21.5101
4.2768
25.5715
0.197959
-0.0776849
35.2147
-14.101
41.5549
-34.0628
-17.5555
17.0915
25.0878
21.633
252.781
1.11888
10.1297
-4.56809
6.27039
20.0039
43.3801
42.3949
-0.430354
36.6148
-14.7308
61.7792
-6.51078
-6.8335
21.62
-3.7914
48.8896
116.625
30.6202
34.7761
69.3513
18.9834
-5.38611
36.9375
3.72435
-18.4735
68.095
-1.64585
62.1808
38.751
-2.03772
38.0726
25.2583
-5.58989
24.8915
34.9418
32.0571
39.4911
38.1229
53.9553
49.0511
16.5369
27.1307
40.5173
28.83
-5.44036
50.6256
12.9408
-9.25325
65.107
-15.2814
49.0519
5.85062
-53.8412
-3.67758
-19.4159
32.7312
-21.2977
181.833
-35.8815
30.1489
-14.5594
17.5017
17.9095
-5.37949
-16.6305
8.82648
-20.6385
31.1256
0.267122
36.506
16.2139
30.6137
-26.0087
35.9439
22.3251
21.3354
6.21351
-5.86844
23.3842
18.773
0.92548
13.1243
10.2853
-8.2704
34.0389
-26.9568
-28.2983
18.1879
25.8708
-42.9028
12.1381
24.7346
38.8049
-11.8218
36.1359
-8.16173
17.0646
17.0023
26.1592
-2.47242
159.621
-19.0703
-56.9109
3.70484
4.4731
17.8849
-9.58835
1.11888
44.0664
13.8778
-6.44216
22.9406
-16.2184
34.9964
30.2616
-11.953
-43.5339
29.1186
23.2206
1.971
-1.2113
23.4941
-16.9099
28.2748
13.3676
25.4058
7.73898
12.5746
-16.8904
-10.1038
-3.48101
36.506
10.5917
-1.24547
25.8858
-11.0162
-9.97474
3.58448
20.5454
2.59469
113.035
-2.85271
-18.7084
29.0365
-14.4639
-3.82582
8.13785
21.8904
-6.01478
-38.4639
768.693
14.6629
-21.3036
5.84708
56.947
21.633
39.1374
-13.8737
53.4367
12.0037
-25.1828
43.5553
2.52226
21.8779
7.06591
89.0887
15.7243
3.68313
20.7117
-8.38485
2.53683
-0.868748
22.4455
18.9045
20.8638
53.109
-11.2336
5.86491
30.2211
5.59842
10.5109
-29.7179
36.506
43.6322
2.07203
48.8614
28.0333
32.5007
2.76555
-9.69998
-23.1777
11.2011
17.0915
-16.1416
1.01829
2.99294
60.933
-25.4776
144.755
-3.09994
-21.0451
-3.01638
-9.27339
-46.5976
-2.76265
-21.826
-10.2391
-22.5321
5.78604
-8.93718
11.4935
0.635144
0.0108149
17.1093
50.8359
-1.89785
4.88868
-16.5995
28.7396
7.14517
-14.7643
20.9514
21.8844
45.5063
-5.42424
46.9873
36.2488
-2.47242
18.3481
0.891485
47.1771
1.54442
11.2011
2.09895
11.9694
47.8699
-23.244
29.0739
40.1147
26.5135
40.363
-10.9826
2.60582
24.2979
-1.77713
-1.91733
39.9905
25.4058
240.123
3.98422
12.5746
10.5109
2.14119
12.1431
15.6211
31.508
18.9689
212.106
23.7584
-7.65992
1.80478
6.34282
-44.1304
-5.03089
-17.1128
23.3842
53.3993
39.3612
230.758
-12.2034
-56.9961
4.05379
-35.7945
23.8101
31.493
12.1381
45.3493
36.1359
19.9493
15.1905
24.4985
52.3962
64.3598
-0.598351
12.7259
-4.73071
-17.5555
5.84708
-21.7638
-2.72984
6.74107
13.8778
7.94803
6.27039
33.1223
13.395
23.6542
57.2296
130.042
50.6967
13.3726
11.9072
38.4866
-18.7839
32.2923
2.12317
6.25734
32.902
24.5989
23.819
-9.39411
31.1256
2.14119
66.4911
45.3142
21.8844
16.7029
18.6714
36.3279
15.8397
178.628
20.3685
-8.47491
43.6322
38.6899
17.0646
18.8763
20.537
20.0164
27.7184
40.2469
39.6808
-17.5555
17.0915
21.3397
38.4996
26.0189
17.9855
25.3257
54.7997
-3.09994
53.7371
19.0172
63.0096
29.1186
-1.61231
50.5348
-14.7384
21.6002
8.15903
32.8644
-7.53953
41.3933
26.6701
38.5242
-1.86325
58.3388
100.656
31.1256
412.562
21.8361
21.2433
10.8933
17.0948
43.4402
12.5141
16.7029
-0.0692822
0.847152
43.6948
27.8647
14.0139
-13.0862
30.9105
58.1019
-7.24826
19.0463
3.02829
-35.4065
32.7528
35.979
36.9309
-6.19957
43.2392
28.0333
41.871
22.0962
17.7581
-0.329646
4.93329
7.45297
-23.6379
12.2627
20.3967
47.8145
398.061
34.7873
-1.22588
19.0172
-3.48638
5.71914
-4.95943
30.1489
118.499
168.915
53.109
92.8722
37.724
18.9768
-5.64598
23.6293
-1.60694
57.1207
31.2065
54.9765
7.14517
15.2207
30.3217
20.0103
4.46876
-5.86844
12.1398
17.7921
22.4947
28.359
-4.52226
41.5351
27.5582
-9.16958
29.0046
557.921
576.635
19.9552
4.14855
-14.4775
8.90964
189.021
36.7357
101.728
54.4836
38.1229
10.646
12.7888
139.866
217.348
30.71
19.759
44.7596
-2.62926
64.6811
55.1072
17.9207
25.6261
24.6394
48.0171
18.3103
30.2391
4.73362
27.2422
-7.53953
39.5192
43.5367
63.9673
16.8774
15.2286
14.4487
128.335
36.2359
35.2562
17.0948
-11.408
-0.0692822
38.2019
-29.1379
24.9542
9.12409
29.0064
-5.58989
23.4143
50.6056
7.74427
60.8851
49.0314
-17.0539
21.936
164.552
5.82295
41.6012
55.6715
15.1674
7.89668
133.587
56.4199
768.289
39.997
-0.598351
18.3481
53.3653
41.5549
-7.82591
-23.6379
33.5152
-6.84808
20.0039
25.5283
45.9852
13.3802
36.339
-20.5178
64.7037
21.2775
3.70487
48.8896
47.2848
58.7312
49.7686
11.2552
48.9684
15.2286
31.3153
1.85029
-9.10321
17.7653
44.3249
36.2359
44.6265
17.0948
62.1808
1.26966
27.9473
121.745
38.6899
41.4274
21.6874
25.2222
13.4571
47.3961
-16.9121
-32.548
32.084
173.139
10.3886
-11.4624
-43.8587
-12.1556
-44.2183
-15.8125
-12.6667
-3.09994
-31.5825
18.032
-13.9849
-4.89044
-0.0650027
-54.0938
-34.9445
-28.1543
-31.6953
29.6832
-7.48545
20.8508
8.63682
15.2597
23.3875
-15.3436
43.3317
45.3142
-2.47848
9.20668
37.412
-1.02691
6.21351
3.50189
47.7471
-9.33803
25.2883
44.9834
15.2982
18.0208
-13.3057
53.7951
40.8633
2.07481
42.1231
292.726
25.3715
45.1524
64.1187
-21.9738
19.2693
14.3271
11.4424
82.3812
45.6192
23.7645
38.9628
-17.1962
25.548
-18.784
24.5877
4.4731
-0.855773
38.4442
48.1149
52.7504
40.5208
16.4362
25.3704
-3.48638
30.7168
18.8376
6.60768
4.75345
-3.7914
33.897
26.6701
38.5242
22.7315
-27.8749
31.3153
-15.0163
-3.48101
51.8212
36.2359
11.7731
17.0023
28.0333
49.3673
3.14978
8.38775
13.4439
3.41849
220.451
-16.1416
32.8774
46.0965
59.0589
10.1297
10.4244
28.3876
10.3779
284.793
1.971
-15.8811
1.00532
-22.5321
2.0379
21.0479
11.4935
43.7387
35.85
170.776
20.5909
9.63745
564.993
-2.52673
51.2284
18.3896
34.2619
20.8127
52.6095
37.0887
32.7506
30.3105
7.16662
1.18515
20.5714
52.6987
21.3397
31.0034
9.15232
-0.75519
23.4517
4.50746
-15.8125
47.3034
-25.5887
37.7579
19.9061
-2.30442
40.0871
39.2904
-33.6363
-14.7384
-2.76265
-0.0432661
-3.31499
36.2424
29.1539
22.4996
26.4796
35.8433
9.34655
-40.9623
-2.8494
10.5917
12.7674
-1.64585
15.3292
36.8769
-7.65992
-8.52318
28.7023
50.3535
30.8805
-24.3306
34.6587
13.1243
-14.7445
-32.6333
49.8799
-26.4242
12.5657
23.6974
7.63195
47.4932
-2.47242
-9.69998
-23.1777
-0.0432961
35.8321
-19.8898
12.2627
95.3594
4.86701
14.1726
28.5628
191.431
46.143
1.44371
23.4964
-24.1011
426.145
4027.47
10.3558
-3.08537
38.4866
16.8233
30.4182
11.4935
1.88488
15.2352
15.2286
5.59842
32.1262
8.71767
103.702
48.3746
28.3392
15.3292
-15.5969
-2.03772
-7.56555
-16.0194
9.96164
-14.0971
-35.575
20.6206
-14.7445
-10.1445
24.6685
18.0208
-9.5576
16.3138
55.8558
-16.6658
42.1231
39.7271
53.7975
-21.1921
25.5715
0.197959
9.50602
25.0044
44.585
0.891485
41.5549
12.4296
22.4455
9.59521
-27.386
-8.25146
29.0739
17.6259
56.6737
74.254
14.5622
49.7333
21.3465
15.0895
10.0331
-8.36501
21.0479
18.9898
36.6502
-3.73732
28.3537
20.0709
23.6293
-10.9773
66.2209
24.0118
35.8355
22.8254
63.5546
58.0268
113.035
158.317
36.8159
15.1905
33.8689
39.997
25.8443
2.19949
44.6479
1.18515
3.70484
95.8023
-8.64536
42.2477
-0.218015
-25.118
47.3034
2.52226
51.863
35.1769
72.2221
277.624
22.5857
-35.3532
23.4743
14.1238
28.2748
-5.18905
-7.24717
41.8646
24.6056
50.8359
33.1893
-48.7495
27.3775
0.267122
44.0023
27.4583
10.8933
11.4726
34.0698
11.0807
56.1527
-3.02751
4.59528
28.7023
-15.2388
4.64355
48.7316
2.12207
255.09
-46.1019
15.3768
-10.6735
-43.8398
-6.18747
2.26065
-48.3661
10.836
-14.721
-45.7167
-13.9198
-24.0242
-20.6603
-24.9745
-42.8554
0.893737
10.5322
30.0109
-15.1702
-11.1273
-1.59749
57.3874
-26.6673
67.4014
11.3413
-5.36811
2.85955
-3.08537
6.62752
-9.4136
49.1589
62.4793
48.9684
-0.0237792
32.9997
21.5135
220.487
270.494
44.6265
22.717
3.67885
-6.77564
-8.77902
-9.61658
30.8805
-30.8898
43.092
36.7923
69.3184
13.2814
27.4796
11.4616
8.24603
17.2508
10.8783
-12.5898
-46.6537
-7.36058
1441.08
-36.2056
-7.88885
-1.54864
-26.9258
16.8233
1.16192
-45.1897
-4.90318
-3.56629
-22.3717
10.7591
-41.5183
29.3742
32.1357
21.7802
-2.30442
25.3704
-9.10858
25.0946
344.763
1.971
-40.9754
2.53683
-0.0432661
9.53417
58.5292
-14.7434
24.998
42.2724
-11.2336
39.5981
-7.26017
23.819
-16.8904
-5.35508
34.6319
48.0731
60.5987
22.1377
45.2058
24.6995
-4.35254
-0.0692822
32.5798
-14.1454
-3.15682
29.7388
454.419
5.6545
14.0439
33.9812
1.09994
25.5171
12.9312
44.6115
52.8456
33.1827
-0.577374
34.9477
37.6561
6.02261
-20.0997
22.0281
25.5715
9.56829
24.4985
8.77198
29.5925
32.7506
9.69575
-26.5666
234.483
-4.89723
16.6486
19.8595
45.9405
6.67631
8.14445
34.9964
32.1357
15.2543
34.4649
17.8719
103.03
7.6601
105.381
17.1157
3.75895
18.1968
1.85029
-9.10321
44.0023
16.2139
34.3618
33.3821
11.4726
67.6021
56.8636
24.6883
3.05922
31.8158
6.34717
11.0264
47.8145
39.8072
8.14445
36.8705
26.5135
4.00989
26.9687
48.6607
11.3413
-0.888582
-14.3298
1.00532
3.70487
185.696
0.433146
32.1082
24.998
31.028
-11.2336
60.2128
32.0952
25.6931
-45.0014
47.7504
107.45
37.1302
32.0873
16.2622
87.9175
26.1676
36.3279
4.33944
5.37595
15.8879
-29.9528
17.7921
33.7391
22.7368
8.41128
16.0925
44.2577
16.6793
44.4248
-1.67332
128.33
4.11989
-0.577374
44.318
29.1197
5.79702
34.1336
-16.3516
12.453
35.8052
61.9799
-12.2591
39.0599
-16.5279
31.4665
-49.0554
-11.9333
-24.4062
22.7137
360.546
301.806
10.0893
-11.0626
16.8924
37.8075
29.3246
32.0875
-19.4159
46.6464
53.3459
-15.6755
-14.9441
35.333
35.1034
48.0378
38.6611
18.0397
-20.6385
38.6219
57.4434
41.8581
53.9968
58.4327
-0.60441
11.0807
22.4195
40.076
-33.8231
20.269
24.3212
23.4581
50.5882
23.4317
-14.7445
-27.0111
-13.3057
25.6841
4.2768
19.9493
-7.29831
41.1518
13.76
-26.8353
10.8518
-15.3222
-40.0443
-26.2802
-12.1556
75.722
-4.56809
-14.3443
-8.10711
10.5358
-32.2895
-22.227
-14.2608
28.046
-27.077
-21.2977
-14.9441
-30.9654
1.10087
20.1108
-30.673
158.994
22.5947
-6.54842
8.67601
6.79532
21.0079
-0.960812
-0.669911
31.2065
9.99893
-4.09923
-16.6384
-26.8413
5.55292
15.7132
420.382
15.5212
4.95673
129.509
7.63195
13.0408
77.4783
-15.5909
-2.26665
8.38775
-13.8074
26.4618
14.1368
68.4293
-31.0998
-34.5531
-12.6667
14.3817
-24.0863
-0.708611
-8.36275
206.879
-39.3069
-4.0224
-2.85437
14.2193
38.8515
19.9268
46.5498
73.1945
-25.2891
21.7945
29.2841
19.1338
-4.70894
-12.9149
-32.529
44.9393
25.9285
23.654
14.3921
-8.59695
-21.6416
-36.89
-27.1855
9.37619
-46.6036
-14.0775
-64.4924
-14.6869
-34.453
-20.802
14.9492
-22.1022
31.1996
23.4975
-25.7219
23.0175
8.70487
20.8127
3.67045
43.7451
10.646
132.076
26.5623
5.29255
-17.5555
-16.1416
16.6486
16.1114
25.3257
-27.3517
24.8146
214.292
44.269
31.4288
24.6246
28.8427
30.082
-19.4236
18.7891
-0.274267
-22.4205
-15.0358
2.0379
-18.3075
-9.12123
-6.45335
-31.8483
5.86491
-9.13424
8.82648
-16.8904
-0.733514
-40.9623
40.2541
6.8436
5.2711
-10.9078
20.0103
-15.1562
-22.5581
-27.2638
6.21351
-18.9869
14.0139
-21.9601
124.897
0.197959
15.8519
25.9415
-7.15758
9.91478
11.1988
10.6328
-14.3851
-1.62594
14.0122
10.0953
42.8855
-10.1255
53.4367
-14.2332
8.75948
9.64691
38.6468
-26.6673
40.363
2.13582
-8.63857
44.9126
-1.77713
-2.76265
19.746
13.0752
45.1414
245.936
28.3601
30.6202
32.902
-1.86325
56.4581
55.6781
20.5909
20.8818
66.4911
49.3543
35.2562
26.4651
64.0549
25.5715
33.9311
78.8465
48.648
-8.72875
23.7645
52.0813
25.2543
-14.3851
-31.611
34.6269
-13.3305
31.9404
30.7041
-20.4329
15.0184
5.44449
137.455
44.3667
-16.59
3.03952
-34.1635
28.1815
-45.6529
162.838
72.0865
52.5223
9.43861
-14.0988
25.4637
36.9774
19.9268
-8.42248
38.6544
71.6077
-7.52004
-30.7186
-48.4586
14.0172
-6.27486
9.95626
55.5132
44.3772
-12.3451
-15.9988
29.5767
22.7604
-1.73838
21.2563
-9.96868
-7.88885
6.51368
37.8067
-15.3222
16.8233
-38.6304
29.1293
-13.3365
-36.3624
0.962879
-68.2863
-3.29637
13.3469
-38.8487
20.6853
36.4793
-17.5495
-37.4329
42.3303
0.433146
49.3609
57.2649
15.0033
65.835
24.5989
5.59842
24.63
61.1915
83.0875
55.8709
5.85042
55.6176
20.4511
123.619
-1.02691
40.2508
28.1433
48.7316
18.9887
7.76783
16.1275
38.554
0.859348
54.0525
4.08681
49.2702
-7.54181
-14.3851
13.3666
38.3751
-26.449
37.5626
25.0819
45.9405
-32.6791
36.059
-34.9591
36.8705
-10.0789
12.6881
-16.6048
0.731756
14.9275
15.978
10.0331
-15.8613
-18.7839
19.1738
-14.7434
21.2499
1.04291
11.4871
-11.0083
23.819
1.85029
3.01462
-35.3401
-2.52673
15.6211
28.6969
-10.0791
-9.03771
86.9804
-7.71267
-37.5712
-0.904728
7.48471
27.1798
-6.31123
22.4668
27.4796
-2.99836
20.2064
552.11
4.82085
-1.95175
-8.72875
1.48148
-12.227
4.07355
-16.6417
-18.9587
4.71101
-16.1073
-38.3013
-3.29637
199.299
-36.0376
-23.3553
-10.9826
26.1719
-27.8569
11.3127
-23.4691
31.3552
50.2979
4.79105
7.50708
46.3078
-22.5126
19.8812
72.4359
18.3896
-5.39398
-0.665465
26.4349
18.8763
51.2414
61.4516
-4.73071
25.548
30.2099
-27.386
18.5226
70.3033
-8.611
-2.69402
54.7997
15.6407
44.3667
35.8838
31.4288
20.6853
-41.9047
9.16505
-20.5178
-34.6218
-6.8335
-15.8613
-24.4061
-20.4509
-38.9222
-6.86112
-6.45335
-20.372
35.8433
50.0559
-41.2532
-25.0964
-20.3476
27.1357
36.8287
13.7471
-15.3436
-6.2226
-12.7858
10.1437
12.1121
18.6508
7.15054
-1.18328
-1.91568
5.61065
25.3058
-25.0519
37.7529
4.88312
21.6874
20.0164
18.3481
-10.3529
34.0586
-28.7999
1.83077
32.084
10.3886
-3.96615
-8.72214
29.3742
5.89877
23.6542
12.6881
77.8443
0.261753
11.9762
13.0535
1221.99
-24.1088
-10.2589
13.7812
6.62752
30.1489
43.3526
68.1015
38.5242
-5.61138
5.86491
41.4655
-41.2532
-4.48165
53.6953
36.2359
47.1883
10.64
9.30105
0.591311
21.5101
333.616
4.67361
14.9984
20.8627
31.1393
9.18307
19.6343
-21.1921
59.1047
11.4192
-8.85534
80.1242
8.62472
29.5411
32.0359
-13.1207
-16.3379
6.8308
18.9386
354.334
35.5296
23.1304
544.961
2.76555
-0.329646
3.05922
29.9418
11.4693
-34.8823
18.5226
-15.7477
47.8145
-2.69402
38.1295
23.752
-12.8419
25.5283
-24.7932
12.252
13.3802
19.4724
39.4523
-14.7384
-6.51078
-4.95943
34.7385
3.70487
32.1082
43.7387
32.0952
18.1968
-13.1422
12.4658
32.4877
-20.9658
49.9954
365.279
26.1676
13.8391
-23.5157
-3.15682
12.8722
15.8879
34.6587
14.2184
26.5426
34.8874
50.2336
60.8638
49.0975
16.3161
-17.444
21.8292
38.49
18.9155
9.77075
-46.3367
-6.08288
79.8392
22.6656
49.9853
-1.99534
-7.78512
8.125
30.8307
30.4049
18.0272
47.7913
176.445
167.53
5.90038
18.3616
19.1071
1.45711
6.8634
-8.96005
1.15831
27.2709
38.01
36.8159
28.309
16.7889
38.1229
-28.7093
42.7109
2.76555
28.4364
-7.82591
3.05922
3.70484
-1.1491
-4.50332
19.7035
-10.1903
37.9331
-14.3443
-23.1974
-6.05255
18.6757
6.60768
0.662766
21.62
26.4008
51.0329
11.4935
30.6202
51.6427
-9.35952
47.0944
21.9449
7.47249
29.3196
3.94609
33.8689
13.0408
53.1154
14.3942
50.2072
-4.73071
352.65
-19.0703
-28.7999
-3.79143
24.5877
31.0034
20.3967
77.7996
23.2481
2.92817
36.059
-3.09994
26.5135
13.3469
-6.29748
1.66879
55.2199
-8.33636
-26.1885
-15.2668
-5.55391
33.2293
-22.2397
-14.3574
-9.35952
2.11678
-13.6623
-67.4902
-1.91236
25.9285
16.5155
32.0873
20.9514
20.0103
1307.93
-6.64911
33.3875
11.2028
28.0994
70.2833
23.6738
-5.64422
-20.4518
25.6056
-3.53094
-15.1798
55.8558
-12.9177
34.6268
36.9309
44.318
39.8841
23.6974
58.294
42.3022
28.9703
44.6821
20.9534
11.1988
21.8772
8.10365
7285.39
19.9026
-15.2046
6.34122
11.4262
-14.9667
-9.54804
-27.9939
65.107
-15.2814
19.0668
1.21361
-17.2969
-2.74055
32.1209
0.731756
-7.39933
-8.36501
-43.1468
49.1589
202.648
13.7536
23.5317
-41.2186
28.3537
6.95242
3.01462
315.742
-2.52673
-33.505
-24.9673
-33.8968
-15.0618
-14.2719
-3.15682
-32.1054
-38.46
-39.3231
34.6761
-11.9334
-11.9835
1.07272
13.9778
25.9415
6.89791
42.7109
15.884
45.303
29.6554
28.0677
-12.3935
8.51456
14.7745
-10.1255
34.6961
26.9963
-8.31622
7.77284
72.2221
17.1283
4.47989
39.2904
13.2154
-0.888582
19.4034
-0.868748
-13.1617
45.4107
-1.86325
11.4805
38.8115
-1.89785
18.0071
0.267122
64.617
25.8858
7.72448
50.9364
36.3279
-34.7601
21.5101
44.9834
19.6557
8.65049
16.6793
83.9668
68.36
17.2384
36.9309
55.5624
4.75681
13.2933
19.1411
8.01125
-4.20882
9.11064
-21.3603
19.2693
-2.53953
52.6095
25.6386
20.2221
-5.66775
48.1141
-1.26668
-27.8629
29.0047
1.01829
-22.7068
-26.9921
-34.5531
-12.6667
-10.5962
-19.3515
9.64691
1.16545
-28.5413
19.4724
-28.0141
6.81332
-44.9291
7.222
20.683
-8.47656
-2.64726
-11.9323
35.3054
24.4687
21.7879
28.5042
-55.3087
10.5745
41.1912
-11.6528
19.0122
25.4979
47.711
65.2969
34.2776
20.5692
10.6328
21.2221
-16.6185
30.8788
29.2729
46.6396
72.2328
-45.1956
-49.4809
14.0813
11.0667
11.3149
-14.8866
2.82191
12.4241
-4.44908
-40.3162
-4.48165
24.63
47.7504
12.4658
17.4952
31.508
28.3392
117.903
37.412
23.2094
-12.2713
40.2508
30.0174
60.8956
54.3538
-3.50013
25.2779
-17.6407
41.5351
57.5432
-47.5879
9.32695
10.6791
9.75691
185.604
-34.1552
11.7207
-36.804
9.6419
6.75719
12.3171
-14.1332
8.77198
27.7184
24.6883
5.29255
15.2174
8.22123
24.1448
-4.50332
0.451764
4.91359
19.7482
-5.6872
3.84507
-27.8569
-40.244
-0.868748
47.2848
17.5017
9.38115
35.85
3.72435
-10.9773
334.483
53.6953
-3.11953
25.8858
17.0948
2.2107
-6.64911
2.46538
-41.4757
0.895421
-41.1972
6.54768
43.1094
17.1146
-4.70718
28.4167
49.8799
-15.1798
29.6189
-27.9102
30.8787
15.3643
18.1902
-19.318
14.333
68.4751
-16.4662
-29.4701
36.1359
4.95673
35.8052
41.871
35.8321
2.89236
-53.229
-13.9384
-3.29637
-10.5962
31.2483
12.4099
-37.9117
-4.61462
-11.4497
27.109
-0.274267
-13.0502
2.76783
46.0785
6.99238
-6.31013
20.3128
46.9575
-14.0447
4.92788
45.2137
21.9449
-24.3866
-18.4735
25.2616
21.8361
34.3618
-11.5955
5.85042
39.692
9.20668
-10.3972
-0.246245
21.5101
-20.5824
28.1169
49.2544
3.08267
-1.67611
35.7429
16.7889
43.7451
-4.34648
-6.01478
-12.227
32.1845
10.9148
-6.31111
-41.2728
24.5877
-53.6229
16.0108
20.3967
8.61514
-4.65932
-23.6035
4.80224
60.4219
-16.2184
36.8705
40.5208
7.06591
34.7408
0.261753
11.9762
134.868
15.0895
-7.24218
0.985484
8.15903
8.50158
-24.4061
-1.71023
60.4033
13.3676
8.13141
61.013
9.61304
40.6856
-13.1422
-23.2223
-8.47159
40.5768
37.818
18.1363
29.8214
-1.94335
51.3204
-21.6416
-1.28275
-25.3114
37.4872
-16.6186
21.5297
17.3953
19.9493
-9.17237
515.504
97.3738
71.8561
8.38775
9.69575
26.1936
32.084
10.3886
1.65605
-19.4959
59.0589
-17.9813
-42.0494
-21.8406
27.5001
-34.1635
-2.74055
4.47989
28.046
16.9635
7.75035
12.2299
-23.7001
171.545
-7.53953
32.4943
14.1614
22.7315
44.4337
-1.89785
47.3803
-8.16173
13.3164
61.9799
35.2147
17.7581
22.8142
-13.8074
21.3397
8.51456
12.9004
53.4367
-8.611
28.5628
33.1223
39.632
78.0022
17.8742
13.3802
-1.14231
33.6682
10.3558
23.1516
19.746
22.4455
-6.39539
46.5498
-2.28243
27.4455
18.9386
24.4985
49.6172
30.3105
40.8998
1.18515
35.564
26.4618
-4.89723
40.3737
24.1448
8.61514
1.05411
-27.4628
0.326185
-2.53452
2.10249
-51.9672
0.0705487
-6.29748
-59.2384
13.0535
-41.1325
-44.7235
-10.2589
-53.6852
2.87938
-18.7839
-35.4434
28.7461
12.2873
-41.2186
15.2286
-16.8904
13.322
-4.41804
22.4505
19.9493
39.4911
54.2702
64.3598
8.77198
27.7184
-8.47885
14.6629
8.68142
18.6974
43.3284
-38.6304
66.6106
31.6411
-4.50332
12.0037
36.059
11.8926
38.7445
-4.17849
19.7482
33.9949
61.7792
24.4598
-14.007
18.6974
23.1239
29.1539
-1.86325
-9.12762
-9.13424
10.7005
-29.0718
22.4505
66.2209
-4.09923
15.5212
7.69422
20.7504
-16.9443
17.5082
-15.5909
8.38775
271.41
4.93329
7.72115
87.2253
-2.09208
8.61514
15.7519
-13.9384
22.9406
-36.8331
33.1223
11.521
36.7727
-28.5413
-15.859
26.9687
11.1794
-21.5033
-0.868748
0.163838
9.80348
13.3676
2.91698
22.7315
7.73235
-24.3866
-15.726
17.7653
1.2214
17.4952
247.905
-8.16173
-18.5427
5.75789
2.41852
22.4432
8.75872
6.22959
15.8863
34.8951
3.53607
1.95533
2.59308
33.759
26.0592
14.5073
-19.0295
34.0594
4.96174
1.44371
70.348
53.2056
24.2979
95.6743
4.75345
9.32706
30.1489
-7.06312
5.8713
23.1239
64.7612
7.50708
984.127
20.8508
148.027
1.14055
70.2392
-19.3933
29.634
4.61588
-15.0824
-7.84199
7.45465
-12.1491
95.5658
6.56509
-43.7925
10.613
-14.7753
-16.595
-2.61314
15.1282
54.9895
53.7496
-6.01478
8.38775
32.1845
7.16662
12.4296
46.8084
28.3359
4.4731
1212.3
60.933
2.63339
12.2985
43.5553
-12.4703
33.1223
26.5135
31.4288
51.6074
30.2468
23.2206
11.3413
8.48175
-25.5742
34.7385
3.70487
69.5043
51.0329
49.3609
59.139
-7.48545
37.724
11.4805
9.34655
13.322
-8.16618
63.68
17.151
29.6766
15.5785
40.6291
2.20669
27.0103
21.4825
14.7761
29.6393
18.699
6.59154
42.6952
46.0503
27.0963
39.0599
17.2053
19.2851
-35.6528
-15.6041
-20.0073
-50.3517
-26.449
4.46715
-26.0551
-2.98881
57.4852
34.0098
1.44371
19.7482
11.5061
43.8353
22.7429
21.6002
30.9904
24.3196
48.8896
237.705
15.0984
0.947848
-4.44245
-2.57501
32.2523
-2.54398
63.68
31.508
41.5661
-17.471
-4.90157
-16.0194
0.591311
-32.1054
-35.575
10.2958
-9.12233
0.915015
-21.3889
-12.8128
-0.719844
16.3138
-36.2727
299.986
-41.3071
392.321
-0.598351
-7.88885
-42.212
-25.0518
-35.6506
0.224885
-32.0712
49.4447
-14.8107
31.885
-9.54804
9.48741
-9.8556
39.6816
21.8283
-6.98959
123.759
203.598
41.3264
-6.51078
-6.8335
11.2011
30.1489
26.6701
26.8721
5.63301
31.3153
-7.52004
-8.22978
9.63745
36.8159
30.183
37.617
61.7665
1.27571
29.5925
32.1845
-20.9444
-15.6814
118.023
45.2025
51.6181
82.2409
6.67631
51.0515
26.8851
57.4852
28.3876
42.237
343.686
-36.2902
-3.69968
-26.5112
-22.4205
-36.5876
1.10087
-9.87422
70.5266
115.89
6.57005
545.596
15.2286
527.943
-37.5051
-21.3482
-3.48101
29.3324
-9.72143
-7.26805
-6.22661
-24.4321
-1.15344
-3.83801
3.40241
0.690788
28.0694
12.2137
29.9735
32.802
40.5404
33.7112
9.53323
51.8425
35.8788
19.8757
31.0578
36.4666
37.1859
-32.8417
9.69575
-25.0518
1.83077
-20.3898
-21.7638
1.11888
34.6961
-21.7295
-23.3088
2.32583
20.0039
-23.1974
31.4288
6.62978
-9.10858
15.7243
9.30533
-61.7472
-23.3774
-23.3575
3.91197
-3.11299
-16.8558
85.2462
114.522
10.5745
22.4505
48.4173
2.46
12.4096
-0.216408
-31.949
70.2359
7.52857
15.918
123.694
-1.62606
27.1519
-4.52226
28.309
135.068
35.5296
-0.29545
4.08681
6.16665
22.4432
10.2641
-17.0787
41.9485
28.1368
-15.1702
13.2355
-4.2334
-30.2739
9.69652
9.59875
-42.5968
30.8571
237.166
8.48175
26.8997
25.3682
1.8308
15.4257
-10.9953
49.7686
125.573
50.8425
-9.13424
-28.1348
-25.9698
63.0656
10.8933
-4.35254
41.1602
6.46935
-2.85271
17.7921
-6.39633
39.661
19.8949
5.43493
55.6692
48.3596
-22.288
40.3641
2.38905
16.4059
1.12846
93.7011
56.3716
26.7798
-0.61447
46.7304
175.873
55.1936
-21.3282
51.5394
34.0155
11.983
4.02631
23.9838
-13.9623
0.528667
554.058
32.0571
31.9948
55.2394
-15.3222
6.80735
32.084
-8.64536
1.11888
2.83695
-34.5531
17.3184
42.4927
43.3801
34.8986
34.7408
36.339
14.9275
-9.27339
227.016
0.985484
441.411
-26.2802
2.12317
19.3758
34.7761
5.63301
3.99084
32.0952
-9.91418
-17.6001
-37.2142
25.5843
14.6414
0.228217
50.9364
31.6955
29.9158
-4.90157
-19.7676
-20.861
47.7471
-22.4565
47.7771
50.6056
4.66315
1.09994
43.4092
21.1434
36.8159
7.69422
-7.57395
51.2414
-11.8427
-11.637
-21.5973
30.3105
-41.9184
5.5789
-6.7713
6.64049
254.655
-19.4959
54.7997
-4.97401
20.0039
34.0098
1.16545
10.814
29.1186
-16.1348
92.0833
17.8521
6.28496
-2.74281
-8.93718
-1.62497
13.7536
18.0752
-9.17237
26.1592
319.867
16.474
-19.7232
-26.5666
5.84708
10.3886
3.53012
44.0664
-10.4851
13.5702
-34.9591
-3.47156
8.66172
-21.0451
29.1186
-37.2196
38.2131
-9.43533
-3.65119
-18.4866
-27.1255
-33.0704
23.4941
7.6601
13.5516
24.998
20.0709
22.465
14.0172
771.463
36.2359
293.877
21.8844
12.9548
-1.94335
47.5723
-19.7676
-21.8975
36.8159
82.6569
39.4911
-1.95175
19.3822
8.77198
5.94762
-2.20371
-4.43704
65.8172
-31.1342
12.2627
17.9855
44.0664
15.7519
31.0392
32.1357
8.66172
3.31778
0.261753
50.5348
0.0969386
-22.2347
29.0965
-1.2113
637.346
15.4257
-5.3731
45.6127
83.5018
22.4996
-5.38611
-0.543849
13.0947
-0.733514
21.5135
38.7027
45.6062
35.9439
1.26966
14.8289
11.1751
21.3354
59.7239
-23.4674
11.2767
34.6587
46.8575
-22.2408
59.0111
10.4703
21.7689
17.0673
10.5789
41.4274
77.4783
10.646
-2.85665
52.7993
-0.329646
8.68142
22.4455
22.7137
13.8434
9.15232
-2.62926
6.38152
-27.0569
39.8072
23.137
51.863
34.0098
7.06591
60.9777
9.63208
10.3558
10.0331
34.7385
22.4455
45.1414
0.249099
28.7461
29.1539
35.6181
20.8574
30.2211
31.3153
-16.8904
-0.733514
29.0097
42.4509
18.3896
28.4476
26.0733
28.8316
53.0652
10.9982
15.8879
-39.3231
64.6437
29.9909
5.8702
21.5297
434.009
-38.6056
17.2508
17.9393
4.60748
1.57862
-10.9057
93.6578
29.3734
-3.14075
-37.2332
-41.4415
22.5146
230.332
-26.1199
-19.0295
-3.42195
-13.7789
22.7172
-78.2041
22.5593
-36.2825
39.2904
15.0895
-1.2113
2.87938
3.91197
15.4257
41.8646
38.5242
3.75895
30.2278
11.4805
18.1968
-16.8904
14.259
53.3726
34.9546
9.99893
-9.72143
-7.26805
3.14372
131.115
-31.012
17.4579
-2.12031
2.76949
-1.62606
29.026
11.4451
19.6343
24.7346
-13.6958
2.04889
19.1411
7.03558
14.7328
-10.1159
29.5411
47.0284
9.36812
9.5199
43.6464
-35.7285
-14.3638
0.845637
416.462
8.70487
509.944
9.50602
9.29265
8.13785
23.7645
25.8443
10.2618
54.6733
-30.3147
-2.56298
86.4319
21.3397
25.3812
17.9855
19.5
52.9256
6.27039
54.6245
29.2764
12.6881
45.9852
-12.8567
103.805
88.0161
11.3413
-0.888582
-0.868748
-11.2877
24.5267
15.2416
29.1539
9.38115
18.9834
48.9618
-16.8904
-27.8439
21.5135
27.4583
36.2359
9.01923
354.535
28.8316
-16.0194
15.5838
-7.74251
10.2658
-5.58989
24.3687
0.248003
8.41128
-19.5148
28.4167
-35.7945
93.3372
25.2565
24.7346
50.0493
14.4152
21.8292
14.1271
0.174824
15.3929
23.0038
-2.33475
-7.75596
-13.8641
-4.19211
83.6675
-11.0464
13.2542
93.6256
10.8518
15.884
-0.329646
-17.5555
17.5916
8.51456
67.2484
-2.62926
42.1923
-1.11474
25.417
22.9406
21.2629
33.1223
7.77284
29.2764
-26.6673
-18.4789
25.0946
-5.6872
-31.605
-15.8811
6.62752
58.2599
32.2923
53.5168
1.88488
39.5915
9.63745
36.506
51.8212
33.3821
20.0103
69.2712
-9.61658
31.8476
-26.926
18.3323
12.3794
40.4281
-3.82582
2.51565
-28.7093
-13.164
14.3809
0.607387
20.8628
-15.2046
67.5476
38.2003
-54.1661
31.885
-3.63106
12.6332
-20.9036
33.0246
32.8667
140.817
61.7792
-1.77713
-35.3532
-6.51078
25.0256
-46.8949
35.7711
7.92941
3.94609
16.7889
47.4932
1277.51
44.585
0.891485
-17.1962
71.1712
52.6987
-8.64536
4.76643
11.0264
-8.25146
29.0739
-6.73694
23.5429
17.3184
42.4927
20.8913
23.6542
29.1186
26.9687
89.8902
299.948
-3.49404
15.978
2.53683
19.746
-11.2877
69.7736
86.4561
58.7312
22.4996
39.5915
-9.39411
34.8737
-10.9773
55.2467
40.5768
24.0118
45.2058
5.45855
35.538
8.34342
23.3842
56.3577
38.3407
-10.9057
8.04072
7.45072
19.348
37.7294
15.8863
-3.66687
11.9634
-11.0626
48.7516
-11.4221
-14.8755
8.88506
-17.1554
22.815
18.0802
13.3469
39.2904
5.71914
30.2391
6.60768
1552.73
-3.7914
58.5292
60.2192
62.4793
55.3908
45.2203
13.3546
-35.631
7.76339
53.6953
18.9689
30.3217
123.084
13.8918
-12.2507
7.27986
-60.2164
-10.349
-59.9378
-36.2727
-26.039
103.209
-20.6924
17.5082
-19.339
34.9956
9.61845
25.2566
-17.0787
28.2928
11.2702
67.9181
16.2557
51.7652
23.9325
15.2543
28.8427
54.2829
73.3427
-0.888582
15.9978
54.3046
18.9045
47.2848
167.427
55.3908
-7.25355
43.3396
21.9449
327.228
73.9873
31.2065
43.7321
32.3878
23.6974
5.82016
33.8689
48.648
-24.0242
34.2776
26.1914
-2.48568
-31.2517
-29.0913
14.2804
-45.1897
-9.18849
15.7519
8.55037
36.059
17.5148
44.3667
16.158
-11.6748
38.4889
-12.8567
47.5834
37.4163
60.0671
7.75035
44.089
6.28496
45.9829
-16.9099
19.1738
26.8721
61.013
-5.61138
9.61304
52.7099
18.1968
8.63682
67.7335
60.8689
36.8159
18.9386
65.728
29.5925
-4.73071
9.04068
4.93329
29.1293
33.5152
-0.75519
34.6961
-12.0644
66.8555
11.521
19.9061
0.261753
21.3465
52.4088
13.2154
5.87629
53.4593
19.746
24.3196
7.92941
30.2342
19.3758
32.902
13.1293
37.724
18.9768
29.4412
3.72435
29.2515
2.14119
68.3651
61.1915
53.1025
20.2636
-2.47848
0.528667
-4.4136
39.4911
68.108
132.666
30.8765
43.4289
-9.69998
14.3036
50.8247
-21.7638
24.1448
25.4817
21.3741
23.5429
-4.97401
21.7802
8.93998
17.8742
32.1209
-35.5588
-8.70756
6.62752
-1.91733
39.5192
18.9898
29.1539
-13.1076
7.73235
36.9375
9.34655
-34.4667
20.8818
25.2616
31.2065
51.2284
27.7599
41.5661
6.89185
14.8289
-7.56555
36.3279
-2.90098
22.2425
8.39169
38.4068
31.1937
29.9074
36.883
10.8518
14.0099
11.5698
6.80735
44.9343
22.7137
29.1293
346.484
21.7336
10.3332
-6.73694
2.92817
9.82209
6.27039
44.3667
28.3876
14.2839
-26.6673
23.2206
29.9201
-18.4866
6.60768
4.75345
18.6974
39.6045
43.7387
65.6031
9.61304
-1.89785
31.1256
26.504
5.2711
16.2622
18.577
112.375
-12.2713
8.08758
22.2425
14.0139
36.1359
16.2011
17.0646
35.7429
155.47
3.35555
25.2543
605.649
-8.18518
26.1936
41.4543
-19.8898
32.822
-28.9309
2.32583
-8.72214
14.3817
20.8913
33.0246
8.50385
2.13582
0.731756
11.1794
-31.605
-27.1255
-12.4557
14.1238
-9.4136
26.4008
32.2923
13.3676
30.6202
62.8871
1.88488
50.8425
255.109
23.819
-16.8904
-8.22978
-16.5995
38.7027
10.8933
3.97635
17.2032
7.33261
26.1676
11.965
13.9656
38.0726
7.25002
-35.575
59.0215
31.865
-1.62606
57.137
50.9054
164.198
-9.5576
36.9285
14.6264
-44.7768
23.3824
28.4827
-2.45144
-2.53364
59.1047
-9.19551
17.3816
14.5318
-15.2522
3.00252
24.5124
-16.9879
-11.5332
32.4879
58.5159
23.6494
39.6377
32.1373
29.606
233.414
-35.2408
42.6866
8.73747
52.8841
19.3356
20.3446
-27.8173
0.310953
23.3469
19.6351
28.6607
43.472
141.607
174.78
-10.9348
29.3041
17.8325
61.4764
-0.821733
36.1359
17.0646
35.7429
28.0333
18.1423
65.1997
39.6808
-4.07778
-21.3036
52.4306
29.0739
13.5702
4.39632
1468.66
14.5622
214.651
19.0024
47.5834
22.5857
-12.4557
2.87938
13.2823
22.7379
36.2424
55.3908
-11.2336
35.85
16.3227
40.4959
4.01525
6.8436
49.3543
13.3467
34.0698
5.01779
28.0417
420.511
-49.7526
6.21351
-2.12031
-8.47491
20.6206
-22.2408
-17.8256
-2.6482
9.67599
-13.8383
-15.1798
33.1804
60.8638
25.6865
6.91889
10.5848
37.6561
30.3855
-23.8479
175.903
-4.49374
40.7855
52.6506
451.648
36.1359
22.6868
76.9724
31.7814
60.6117
-0.392583
14.3036
16.8233
6.34717
16.6486
16.1114
47.8145
32.6185
29.1651
26.6887
-3.09994
53.7371
2.15064
5.19184
34.7408
15.2543
31.7941
28.2079
19.4034
162.175
28.2748
28.5441
-22.2397
3.98422
14.4487
-35.631
25.5034
-12.8513
29.3324
58.7246
25.8858
34.0698
-8.10067
134.769
14.9232
26.9576
-14.1454
191.746
0.895421
7.52857
17.7921
41.2353
-3.50013
14.0335
1.09994
35.9129
18.0208
-24.5501
5.0694
55.8558
9.57108
19.6343
54.7197
-26.8143
28.5114
-23.8479
12.6578
5.00773
3.62686
68.312
52.8937
-17.5801
47.7913
49.008
41.968
49.7404
-27.0808
5.99842
64.2469
19.9493
35.8052
35.7429
26.1592
54.9895
46.4591
10.2618
56.5474
7.16662
5.5789
140.78
31.0034
14.7745
1.11888
59.996
0.117076
-30.2739
16.2061
13.3469
-25.7302
26.3075
-19.4159
7.29099
77.7087
12.2784
48.2218
-4.43607
25.935
37.5872
-4.67435
1419.85
16.1657
11.6376
0.203519
0.284372
40.921
16.1578
36.8809
9.70295
0.77338
29.7687
380.346
-16.1758
11.2028
-40.2601
41.2179
17.8095
13.0964
0.271568
10.5053
40.4281
19.6
24.7015
20.5692
-7.24814
-0.980329
-6.33435
-41.4415
15.7115
-0.819957
56.6737
88.7293
17.1928
-15.653
-6.98959
39.4259
10.5691
16.6613
-15.9946
8.53024
38.6724
-4.0224
-38.4616
32.023
30.4182
36.2424
53.5168
31.8699
30.2278
5.07835
28.0872
12.3849
-18.4735
128.658
36.2359
1.52297
13.3467
1014.21
1.26966
27.4455
50.7355
52.3962
36.2488
55.8294
45.8691
39.6808
409.154
-8.47659
-0.712148
3.53607
-7.415
-17.0846
-30.7402
-12.3591
-28.9309
-59.3219
12.5076
4.02471
-32.5677
-22.9191
-17.7331
-25.9752
-29.2533
-24.4279
-16.7697
-88.9697
-19.952
-19.6094
59.9268
18.9045
-25.8038
-52.2248
24.4687
4.69598
1.17975
-2.57501
11.6376
-15.9533
11.4479
18.7024
11.5288
49.3543
40.8784
-3.51992
41.5661
18.1363
22.3251
1.80478
56.9426
48.8614
22.4111
53.1154
3.14978
40.8369
26.5623
-6.31111
62.8625
33.5152
32.978
8.45914
8.25559
6.67631
11.8926
37.7579
57.3874
-13.5488
19.7482
140.49
7.5932
-12.8644
2.85955
180.916
3.70487
41.3933
32.2923
32.4943
149.094
0.0108149
67.7025
29.4412
-11.2682
-11.9779
53.6953
38.1099
33.3821
50.828
41.4274
39.4911
29.9074
21.8904
54.8924
-7.54181
36.8697
36.2146
-10.9963
124.85
192.817
-6.77725
-16.6848
-29.2257
141.609
22.9406
21.8779
-1.59749
8.66172
6.62978
13.3802
11.9762
-7.39933
-24.1088
-6.51078
1.5998
-41.1612
-0.980299
8.59714
16.3627
4.93426
81.22
51.6427
23.6685
6.79532
435.697
-33.5297
-17.5365
33.6949
32.1435
35.2988
28.3392
60.3068
23.7584
29.8214
33.6639
15.7132
38.3285
51.1285
61.9799
56.8636
12.5201
12.1359
4.93329
22.4455
6.64049
-17.6218
74.0515
-2.98881
14.3817
-7.21969
3.31778
64.7258
15.2543
45.7093
33.6682
-12.8644
12.2299
-10.5816
14.9493
-10.9953
19.7836
-3.73732
9.61304
39.5915
42.5597
-0.0237792
36.7478
2.14119
32.7579
216.739
12.453
24.5608
32.5007
-4.34648
33.3406
-0.982581
34.0586
24.0332
-4.43704
33.6899
0.724969
36.6255
25.4817
8.14445
42.4927
35.8838
49.8912
12.6881
29.1186
-7.23451
-2.71416
-10.0533
-5.57375
-39.6297
-29.0913
8.59714
-17.3705
132.371
14.6906
13.2243
-10.2965
19.9204
4.92126
-5.22901
-29.0718
9.57385
52.741
17.7653
-11.8971
28.7396
20.2636
13.3467
24.6995
39.8841
32.0571
-5.69988
10.646
455.723
-37.811
7.45297
-36.7564
-12.1002
18.5226
4.86701
51.5627
-17.9813
-12.0644
-4.97401
16.2557
197.054
25.5283
1.44371
34.4649
405.052
0.985484
-29.3223
33.897
54.7811
39.9905
34.7761
-14.9817
30.2278
5.07835
-4.48165
-7.22914
60.5987
-4.09923
30.2133
-9.97474
12.9548
-27.2638
-9.61658
-29.9528
30.5137
-11.9099
-14.7946
-9.23464
-5.69988
25.0044
14.5999
17.192
3.70484
167.017
28.836
40.3737
65.3743
-17.6218
235.221
-12.0644
41.6812
-12.4703
10.814
8.50385
-9.10858
7.43126
20.7117
2.12816
-13.9872
-9.4136
22.6526
204.706
521.24
36.2424
46.0205
-20.6039
18.9834
13.3546
31.3153
44.2441
-1.60694
34.6319
34.9546
49.3543
39.0043
13.3467
47.1883
-23.0932
-7.56555
36.3279
6.46935
12.8722
19.6361
34.2619
16.2011
24.4985
-12.8936
-25.512
6.64049
-0.218015
-11.9996
17.8295
21.0665
-8.72214
61.2333
-15.4229
8.50385
13.8502
-7.39933
-25.5742
4.75345
-30.0283
30.6202
23.5317
22.7249
48.1819
44.0023
31.2065
-7.26805
21.8844
20.4511
-43.1728
4.46876
-31.012
14.0139
-59.9378
29.0365
24.3687
-3.50013
2.17973
21.7689
-5.80946
50.2336
-11.0436
182.678
26.6087
-17.444
16.0012
-14.5921
8.01125
-13.5791
-11.6884
32.0359
13.1163
6.8308
39.5533
41.3651
66.868
25.8443
1.54442
58.0528
36.5701
-10.4851
-10.1903
4.39632
42.4927
30.2616
3.03952
40.363
19.0024
36.339
26.1719
-18.6437
-4.95943
37.4381
-10.8113
13.3676
0.635144
-7.48545
32.1018
13.3546
38.8115
-37.5051
-0.733514
43.3706
55.5693
62.4728
16.5155
20.8429
21.8844
10.1437
-3.83801
-4.09385
-12.4277
22.4772
-4.6793
-34.4222
191.133
5.21383
17.1382
-15.7316
33.4377
-24.4084
8.75872
17.7603
32.084
19.4656
25.3812
46.6336
2.99294
74.0515
0.759326
-8.31622
47.3034
-10.5962
106.211
26.5135
14.5622
27.2445
20.8765
15.7243
16.9635
28.3651
-6.51078
390.469
21.62
17.1157
10.0055
44.1464
29.9959
22.7249
18.1968
59.9463
10.5109
3.09547
26.8655
39.0043
41.5661
8.76592
18.577
5.55292
10.091
24.9542
3.50189
40.2508
6.54768
59.976
0.248003
41.7581
14.3271
18.9386
73.2243
-5.69988
13.76
38.9628
-12.227
-1.54864
43.0602
11.4693
-31.1342
17.8849
18.5226
38.6002
28.5628
-12.8419
-6.05255
38.4889
8.22802
35.5423
-13.0215
-6.51078
6.28496
21.62
30.2342
555.766
5.63301
-1.63135
0.23609
5.07835
-35.631
4.96954
26.8655
351.973
94.0399
-30.5895
-28.2746
2.59469
-27.2638
19.332
-37.7276
12.1398
-16.8343
46.8575
5.8702
23.0175
59.3046
48.9237
95.7131
69.2628
33.1348
50.2072
19.6321
10.9148
10.5555
62.0691
-18.0157
17.8849
413.951
1.11888
38.4442
37.9331
10.0185
79.974
58.3726
6.78765
-26.6673
49.7333
16.6613
38.5153
-22.4403
-20.889
-1.80578
12.1382
44.2044
6.05534
-20.3656
2.91698
-37.4705
7.73898
26.473
-9.91418
-31.3305
-13.7839
-1.95175
23.1304
-24.9612
-9.76291
-32.8417
-49.4146
4.64187
31.9404
37.2633
29.0739
-4.86287
212.824
31.2483
43.3801
25.5283
-7.92662
19.0024
4.47989
14.9275
41.3933
6.05534
22.7379
54.9831
42.2724
-1.63135
592.441
50.0559
-28.1348
19.8812
23.3875
58.7246
1.52297
-18.5124
37.818
14.3881
-15.1562
10.091
8.34342
26.8282
-0.978645
-28.0787
23.4143
48.7316
-3.50013
37.787
19.8949
46.2989
-3.54738
43.9972
31.3087
-30.5624
2.27448
69.8554
24.8915
-15.658
11.4424
28.2467
37.4036
11.886
-6.22055
38.9628
-4.07778
25.548
62.0691
2.59904
44.1218
18.5226
16.1114
70.3033
36.3666
36.6614
99.7773
42.4927
34.0098
17.1283
20.5497
9.46727
-27.8569
4.73362
1.8308
41.3933
24.796
5.8713
45.6127
68.5093
1.88488
17.1093
45.2137
57.5522
-15.0163
27.3775
66.4911
51.8212
36.2359
37.1302
39.5836
-2.03772
6.15087
3.08267
31.9948
13.0408
53.1154
-0.982581
-35.9369
-17.5555
-49.8748
-6.47797
22.2708
27.1998
-32.9739
4.80224
47.3034
29.3742
5.89877
-17.2969
36.6148
22.7505
-11.1475
0.985484
2.53683
-3.7914
-5.45836
159.729
7.74536
36.2424
43.3396
-23.0326
25.5034
-24.0957
15.8913
45.6062
27.7599
45.3142
7.33261
5.55292
4.64355
3.78044
11.7731
19.9493
22.6245
32.5007
-8.09462
42.7109
49.0511
-11.574
-19.4296
-31.6342
-14.2676
6.74107
41.9888
227.816
36.059
5.89877
44.1111
-16.8558
-31.8829
8.63682
17.7653
25.8858
3.97635
39.692
34.3245
41.2353
32.7741
-0.774131
34.0389
-0.719844
16.3138
-12.9177
43.4753
8.81988
8.50494
-5.44737
-46.3367
16.4059
-22.7485
3.30416
39.5322
1.87186
15.1421
11.7873
-37.6026
1.58521
13.7472
-27.2654
18.0272
40.295
-12.8362
32.8738
-34.5771
4.2768
18.9386
26.3726
1.79638
-24.9612
37.8067
-19.4296
20.5714
-36.7564
6.64049
12.9004
44.2224
25.3257
-12.0644
21.2629
48.1149
-9.80068
42.237
-25.9752
0.731756
13.2154
-20.3606
6.60768
300.513
111.575
7.6601
2.30721
5.8713
21.2499
10.4132
-18.7298
0.242712
7.73235
8.82648
-3.77191
-6.35571
12.1431
36.8287
36.2359
-15.3436
-11.8488
23.0175
39.5533
2.00975
18.663
10.0119
1.27571
10.8518
-22.8184
89.2663
-13.1618
73.3135
-19.8898
-31.0998
-6.44216
19.1924
36.7727
-37.2196
0.731756
31.7941
-22.3919
-23.3774
-20.658
35.7711
-18.3075
-37.2322
26.8721
25.4058
-14.9817
54.5906
-26.0008
16.1331
21.8361
36.2359
31.508
41.4577
12.9548
14.9232
-6.77564
23.0801
1.62782
12.1398
103.106
28.1169
21.7147
43.4092
42.3837
48.3596
444.354
12.1381
19.1124
18.1902
16.2892
49.7344
-5.44737
4.14855
21.1434
-2.53953
33.8689
3.67045
38.1229
179.312
50.2072
22.8142
-24.6925
81.77
50.8247
-30.7402
38.4442
8.25559
12.2985
39.8072
-4.97401
29.3742
4.91359
74.0962
22.7505
8.22802
41.1645
15.0895
10.0331
-2.85437
14.2193
36.7934
-39.3446
-5.37949
5.07835
34.8737
-48.4586
33.6949
24.6472
-18.1547
22.717
-8.10067
39.2861
19.2693
13.3164
155.683
26.1592
2.51565
5.02385
-6.60478
5.94762
357.903
45.2025
2.59904
6.58508
-16.1073
12.2985
26.6887
13.7667
34.8986
40.7991
13.3802
23.2206
16.8016
-5.52526
-29.731
-10.2589
-14.3298
-15.8613
-5.66546
185.696
-1.44092
20.8638
2.91698
-20.6039
24.6056
12.5746
-13.1422
9.63745
34.6319
14.3399
73.7172
-2.22517
20.8429
-3.4115
-18.9043
37.412
10.2175
16.6203
10.2658
-1.84176
38.4068
22.4947
-12.8705
-38.1468
399.818
-4.34648
26.5623
-17.1962
14.9492
9.59521
535.127
11.0264
19.8595
14.0813
-28.9309
45.4294
8.14445
44.3667
15.2691
16.158
-0.430354
-8.36275
-27.8492
-14.2608
-13.0215
-30.8736
-10.5816
-18.7839
15.4257
22.7379
53.5168
284.869
-9.12762
-1.63798
12.3849
4.01525
16.2139
53.1025
-3.51992
39.692
-19.3451
9.30105
30.5764
-22.4565
23.4143
5.8702
8.5962
-5.80946
33.1804
-11.0436
43.9972
22.8605
256.082
-31.6612
5.02385
31.4665
1745.65
22.8142
183.615
11.4693
2.59904
-28.8662
-2.98881
-8.31622
19.1924
-1.22588
40.6186
41.506
42.3949
5.19184
6.62978
-29.7233
-0.0650027
-3.65119
-13.9872
-15.0358
-9.20649
9.80348
-10.9953
45.6127
53.5168
322.582
31.3153
6.76275
57.1207
737.729
38.1099
18.3896
13.3467
41.5661
26.0733
24.2936
17.5872
382.901
-5.86844
1.90637
14.0439
44.9834
30.2331
1.15422
38.8026
16.5005
385.077
7.86802
29.4346
39.8841
29.3196
32.0571
37.617
1.27571
1305.24
115.503
16.8233
45.2025
-3.02316
48.5077
25.3257
-13.9384
21.0665
0.648189
22.7654
3.31778
42.237
76.7717
13.2154
4.73362
-34.9445
30.9904
-15.0358
65.7561
28.5441
32.4943
27.2798
-20.6039
2.11678
28.3471
254.329
15.2597
42.1282
59.3175
562.848
63.9465
20.0103
57.9324
20.5454
43.6948
32.3878
-2.53953
-1.67611
311.231
56.1443
8.13785
25.6386
8.97775
6.51368
39.6808
24.0332
1.18515
-9.41363
13.8434
12.2627
29.767
66.7112
30.9479
8.55037
28.5628
-25.5887
59.3593
6.78765
-6.05255
12.252
-12.8567
11.9762
78.6458
39.4523
-14.007
26.486
81.22
46.0205
-1.86325
18.9834
45.2137
-33.757
10.5109
-35.3401
42.1282
34.3618
43.6322
18.0752
48.9237
15.1282
39.2777
-23.4714
26.5623
-23.1777
16.8233
58.3209
-40.5045
31.0034
19.7035
-6.73694
289.254
6.88542
5.89877
10.5358
17.8742
9.63208
14.9275
-12.8644
-6.51078
2.0379
0.433146
80.8339
24.998
23.0175
-25.0283
24.2852
15.6341
-32.4575
438.139
-32.8417
17.192
1.54442
227.947
28.0677
-4.89723
34.7515
5.40418
-13.8737
17.8295
-36.722
4.1999
-4.97401
1.26322
-25.9604
1.16545
0.261753
-14.2608
-6.46229
7.54472
-20.889
99.3938
-0.980299
29.2119
35.1034
27.4231
54.046
8.44411
11.6376
21.528
56.1837
37.7657
46.5432
25.8858
-2.47848
-7.65992
11.965
5.6545
-25.9889
47.7667
-2.6482
4.05379
-10.0902
-32.0464
15.5212
51.8084
24.4985
377.329
-4.34648
-4.73071
11.5698
-11.9333
9.32703
22.7137
2.59904
12.2627
24.1448
-4.50332
40.3183
41.6812
-16.2184
31.2483
11.521
25.5283
33.3028
-10.9826
13.0535
-18.6437
-1.61998
-32.7477
-14.3298
-24.4061
-12.8694
195.538
37.724
3.98422
6.95242
32.9997
38.3801
17.4952
-9.14211
35.9439
21.8844
14.8289
3.67885
-32.886
6.51762
-28.0787
17.7921
18.7465
-42.8555
-32.6333
19.0463
-2.59391
31.3063
38.9893
-6.9676
14.3271
3.67045
51.2414
218.667
0.891485
-32.1888
35.8321
-6.7713
21.633
20.3967
-6.37739
44.0664
319.351
7.94803
-16.2184
1.26322
5.89877
6.78765
-21.0451
17.8742
13.3802
-4.89044
54.2829
-0.888582
-0.868748
-3.31499
-12.8694
26.8721
8.53918
-7.48545
11.4871
11.4805
16.3227
-29.7179
19.6394
-34.3859
-6.86767
-2.22517
-9.14211
11.581
3.67885
81.3055
-31.012
-5.03089
-32.1054
-39.3231
-12.5898
-0.665465
32.0571
28.2467
26.1592
36.2488
-25.3454
20.9402
-25.0518
-7.53956
45.2025
11.9694
6.64049
18.5226
-6.37739
103.833
1.05411
30.2616
23.6542
-6.05255
64.7258
-12.8567
28.8427
35.5423
-16.7697
-36.8186
-1.91733
0.249099
43.3462
30.2211
8.82648
-11.2682
0.528667
1.2086
11.4424
0.135687
9.29265
30.6266
34.0586
3.05922
121.771
15.2174
-16.1416
25.3812
5.40418
-28.8662
195.662
15.4443
9.64691
53.6393
7.06591
49.7333
-1.61231
73.8203
33.6682
-31.7622
-21.4835
-18.7839
20.7786
-37.0482
-20.3656
4.38328
42.2724
28.3537
5.85829
18.1968
188.547
-44.7105
23.7102
-32.2102
19.0773
-34.3376
-28.2746
40.076
-8.52318
17.762
384.216
2.79955
29.9909
4.66315
-30.7592
22.7945
25.6841
5.25606
24.5636
60.3419
18.1902
1.29669
-17.732
-15.658
0.197959
33.8689
28.0333
26.8785
217.717
113.988
-0.688911
5.5789
-1.64918
21.3397
29.1293
9.15232
-13.8737
47.611
-19.5606
17.3184
8.50385
-10.9826
13.8502
20.5497
11.3413
-40.9754
11.9072
-21.4835
-9.4136
2.0379
21.0479
22.7379
56.8571
4.79105
-11.2336
11.4871
33.9693
31.3153
-16.8904
1.14055
-7.22914
15.8913
12.4658
13.7471
7.14517
-24.9673
-3.91179
9.30105
-10.5238
8.34342
2.76949
2.79955
46.8575
-22.2408
-2.83312
41.5351
6.77642
-0.187264
-33.5324
25.2565
9.74209
14.4421
34.7419
32.2595
-3.23314
-0.460687
7.23657
17.9951
16.4226
13.2952
7.49405
4.291
-11.8589
-11.3657
3.45928
23.1175
25.2085
16.1531
49.6653
26.5192
42.7244
-18.9749
-23.7679
-19.4564
-4.58826
29.7149
-35.3135
152.328
3.08267
24.5608
39.4911
22.4111
32.5007
-6.01478
2.76555
-11.2877
41.4543
-23.6379
-0.218015
27.1998
-44.2183
-47.6716
48.0171
26.1719
-59.716
-42.118
4.4109
-21.4835
-26.2802
20.7786
2.30721
-31.61
57.2649
-18.7298
18.9834
27.5671
-31.8829
-32.5926
-1.60694
25.2616
18.088
8.12486
-21.9029
12.4096
46.4433
34.8682
74.1613
30.8444
63.4228
11.5831
36.1517
-7.82591
-43.7924
2.09895
12.2073
42.4927
26.5135
38.6468
-13.5488
-1.93907
-14.8956
-67.2123
4.4109
-12.1131
-22.5321
0.433146
-18.4916
-3.11299
42.2724
22.7315
5.85829
126.893
114.585
23.3875
48.0731
9.59855
11.581
20.0103
27.9473
28.0417
-6.77564
4.59528
129.902
-37.7276
14.0139
112.476
6.54768
16.8725
-30.7592
6.77642
20.0619
44.6115
-27.9102
6.94581
-43.6809
57.4365
-8.36166
-1.69924
-35.0923
-11.7051
26.7656
-0.665465
-14.7946
2.00975
3.67045
5.02385
1.48148
-25.3454
15.318
-40.0443
29.9418
5.84708
-3.02316
2.89236
3.53012
-28.8662
4.50746
29.1651
64.9815
5.89877
10.5358
49.7333
7.75802
10.1021
1.80906
-24.2659
-45.0209
11.4082
0.433146
73.7237
76.0056
-5.61138
2.11016
-8.04011
26.7656
38.6899
-7.29831
1.48148
-12.227
28.4364
-21.3036
5.5789
29.767
25.3257
4.50746
12.2985
6.07396
34.3814
43.3801
10.814
11.5061
28.8427
50.5348
-20.5178
-20.3606
30.9705
337.995
19.746
-5.66546
21.0479
-16.6175
84.9681
224.057
7.50708
2.11678
28.3471
33.1893
-12.8513
40.2541
55.5693
28.7396
-4.09923
90.2918
55.6176
14.8289
15.7132
-1.02691
8.08758
68.3618
22.5211
57.1475
48.7316
28.359
25.4628
79.0164
27.9237
39.7396
30.2566
23.6238
34.8059
53.3332
9.91478
-26.2825
8.75872
-6.88888
-20.3666
-23.2009
16.9479
13.8375
1.69636
18.8577
22.0035
-8.72214
13.3469
-22.4182
-4.58823
-28.7939
-9.32188
-8.70756
8.50158
9.32706
17.0304
13.5516
17.5017
40.3983
7.50708
17.1027
44.4337
-5.64598
6.76275
36.506
38.1099
7.14517
32.0873
9.70697
48.1213
7.33261
33.6639
15.7132
10.2175
-3.15682
-17.1128
-0.978645
-33.7009
53.3993
33.7391
20.8627
36.5223
-38.2555
16.3138
22.1227
169.038
43.3015
28.0333
32.5007
35.9327
1.83077
43.3284
28.836
591.349
9.15232
-0.75519
60.933
30.7444
-9.09375
40.5208
-13.5488
25.3704
28.3727
21.3465
61.7792
15.0895
13.3726
6.60768
14.9493
17.1157
9.38115
43.3462
47.0877
66.9225
7.76339
36.506
33.0805
29.634
22.717
32.1958
1817.24
1.71041
1.80478
19.4613
-14.1454
23.0801
11.2767
64.6437
35.6131
3.99614
-6.39633
8.02493
-10.0358
-5.42424
22.6245
-0.0776849
26.8785
25.6386
-14.101
39.6808
-0.329646
27.4221
31.8158
-25.512
4.76643
22.2708
49.485
21.6688
51.0515
-23.7147
61.2333
37.7579
14.2839
-11.6748
10.3779
23.2206
20.5497
3.84507
161.424
-34.6218
-20.658
279.4
-26.2261
15.2352
0.23609
23.6293
-31.592
15.8913
36.2359
9.01923
-19.3451
16.7029
24.2936
30.7057
21.206
46.884
21.1434
9.56829
9.50602
28.0333
39.997
27.5126
46.4591
1.54442
-13.8074
18.6974
15.2174
-36.7564
17.8849
1.65605
-25.118
49.6886
25.1222
1.05411
15.4443
-23.7147
26.5135
31.1505
7.06591
49.7333
17.1283
15.7243
17.1207
-21.4835
-16.9099
47.0155
47.2848
11.4935
32.4943
21.6576
13.1293
32.1018
31.3153
-26.2607
13.3856
38.3801
40.5768
49.3543
-9.72143
24.5911
35.9439
14.8289
-1.02691
39.9467
38.4068
56.2278
24.6109
30.2907
10.5246
11.7731
34.9418
99.5235
24.2852
-17.4649
37.8067
-7.82591
-17.5555
24.5877
-25.118
19.7035
6.38152
13.5702
-29.3369
44.3667
66.7578
13.8502
14.9275
9.46727
0.254089
-21.5033
-1.2113
1.00532
3.70487
15.2416
135.461
-0.665465
-1.67611
37.4036
34.3748
-17.4649
53.9553
-4.73071
5.94762
-22.8184
-26.9258
-22.5321
30.2099
0.724969
62.8625
30.9479
-44.2183
-3.29637
-6.84808
20.0039
27.4024
267.561
19.7482
-12.3867
-20.5178
-54.0938
-8.38485
-19.952
-21.4835
22.6526
34.1663
30.6202
32.902
-33.7224
24.6056
13.3546
63.1744
-54.3717
-6.35571
-7.22914
-18.1121
-0.351099
56.5586
18.1363
-17.0302
13.6471
3.67045
2.51565
18.1423
25.8443
39.6808
1.18515
1.83077
9.59521
-29.2601
21.633
9.15232
-28.8662
32.822
16.0466
22.9406
-16.2184
-22.2122
46.143
-4.17849
6.62978
9.62442
-15.8811
-21.826
9.32706
234.422
34.1663
-6.35571
7.72448
26.5736
-6.22661
11.0807
13.0492
422.385
2.46538
29.7388
19.6361
-5.58989
105.873
4.66315
28.4167
27.5582
5.99396
20.0643
4.96263
-16.6918
-5.22178
-16.3516
12.8588
-17.6122
-1.69729
5.77177
17.4095
-36.2217
-16.9879
49.3545
30.8307
16.1531
40.295
243.911
150.664
-29.7069
-2.25314
-4.60754
-30.8289
58.6247
-8.16173
-5.42424
18.8763
-16.9443
25.0044
-6.01478
-23.4714
266.443
-30.674
-44.2526
-5.84021
-6.37739
21.5776
21.3741
19.7948
2.13582
10.1021
-20.5178
-3.49404
8.48175
4.4109
2.87938
20.7786
26.6701
-5.3731
11.8795
23.5317
-11.2336
18.9834
17.1027
31.3153
-9.39411
-21.3482
-10.9773
18.088
60.5987
-5.39398
-15.5969
-5.78585
28.8316
6.46935
-13.3647
22.5211
29.9909
22.7368
16.2011
5.82016
148.187
92.4708
25.6386
20.2221
2.76555
-4.07778
1.18515
7.57752
-39.1735
-35.4902
-2.35934
11.5706
-25.0233
3.97655
-31.3524
41.3
-25.0381
-13.9586
-36.2902
-18.6922
-24.6371
-12.1131
9.32706
41.3933
41.6626
-1.86325
28.3471
-5.64598
11.5115
6.52094
26.8655
-28.4621
523.201
-35.6765
-34.7601
2.46538
-32.1054
218.287
235.184
52.4797
-18.4927
-0.959052
-11.7972
25.8708
-46.6509
25.2565
27.5605
-19.318
36.8218
32.8678
7.89668
-5.88189
-26.9825
12.6745
5.77177
17.4095
36.1359
-11.9099
43.2392
-11.3221
13.76
2.19949
-24.6925
-21.3036
-21.7638
29.1293
22.2708
42.3483
-4.86287
16.0466
-14.3443
-4.17849
17.8742
32.5909
18.6757
-16.7697
0.254089
-2.76265
-23.7001
6.62752
22.6526
-7.06312
56.8571
44.1464
-14.9817
11.4871
5.85829
14.4487
-3.77191
-0.733514
40.2541
51.2284
7.14517
45.3142
7.33261
29.9158
13.9656
9.96164
-6.60084
19.2693
-4.4136
25.0044
-0.982581
30.3105
-28.4406
1.18515
-20.658
26.4618
29.767
-2.62926
21.5776
-27.3517
26.6887
-6.84808
48.1149
24.6394
42.3949
36.6148
65.8541
-12.3867
-11.1475
-9.11624
8.50158
-9.4136
26.4008
6.05534
39.9905
17.9095
28.3471
36.9375
-11.2682
10.5109
23.3875
6.8436
-26.588
21.8844
54.1843
-6.77564
-2.90098
20.3685
16.2011
35.7429
43.0258
36.2488
-30.5834
117.674
26.5623
143.973
-4.43704
22.4455
28.3359
-4.89723
510.764
-2.09208
60.933
23.2481
-15.8125
32.3109
-16.2184
23.752
20.8913
25.5283
-2.30442
-33.4714
-12.3867
9.30533
-27.8569
-8.38485
-33.0704
-27.1057
-30.0283
3.91197
11.4935
41.8646
32.902
11.4871
52.7099
31.3153
101.467
25.5843
39.984
-17.2177
22.717
20.9514
16.2622
74.799
18.6714
-36.6342
-10.6531
16.6203
10.2658
49.6512
24.6685
-5.80946
29.4323
57.7299
30.8787
17.3953
21.8233
33.8689
-6.22055
37.0887
6.51368
-25.9115
3.41849
-11.2877
18.9655
-14.2676
36.6255
2.83695
-13.9384
292.806
0.648189
33.1223
23.6542
-11.6748
30.9926
-1.61231
26.1719
3.84507
-31.605
-34.6218
-11.2877
11.4082
28.6397
10.5789
24.4985
18.663
10.0119
-26.8353
-0.392583
-0.982581
39.6808
-10.0592
13.0752
11.4693
23.5071
14.7745
51.5627
13.8778
-4.56809
14.2839
-7.92662
-31.5974
10.1021
3.68313
-33.6363
-36.4958
19.4034
-42.0982
-35.6505
52.6377
28.5441
-27.8619
2.91698
-13.1076
26.473
10.7005
53.1025
14.6414
32.0873
43.4402
293.624
-3.91179
8.08758
-3.99438
3005.02
-28.0787
130.236
-21.3889
811.776
8.65049
14.4397
3.38199
36.5009
15.3643
25.6865
-8.07364
-10.0299
26.4118
15.3929
-27.596
-34.1939
-15.7381
118.243
-18.7429
18.8902
-19.3551
-16.9879
2.40273
1.2086
41.1518
15.6341
-21.2131
42.7109
0.891485
9.69575
-55.0368
11.2011
13.3433
-29.2601
-4.6039
-2.09208
25.3257
-1.11474
-12.0644
13.5702
-19.9665
-12.8419
-8.20488
-24.7932
23.4964
-16.6048
4.47989
-3.81313
-28.0141
8.15903
-8.36501
22.6526
32.2923
47.4868
21.6576
5.63301
20.8574
-8.04011
720.782
-29.7179
14.0172
-32.5118
28.7396
-19.0918
2.10228
-3.91179
-24.4321
19.4613
-64.7452
2.46538
-5.09353
-11.0464
48.8614
3.67045
11.886
-4.34648
16.474
-0.982581
-11.574
-30.674
-30.0284
-14.7676
-21.7638
12.2627
-15.2105
12.2073
-4.86287
49.7798
13.5702
12.5076
11.521
-32.2895
-46.5899
10.1021
13.0535
-33.4791
-25.2514
-4.95943
-23.3575
45.1414
4.18128
9.61943
73.7237
11.2552
33.9759
33.1893
20.5909
7.76339
32.7579
16.2139
43.7321
37.1302
22.717
41.5661
11.0807
-5.69148
23.4143
5.62806
13.3665
36.1359
27.4455
17.0646
50.7355
50.5221
27.7184
25.2543
15.318
-19.0703
-10.0592
15.2174
4.76643
31.6411
72.3334
-6.73694
17.9207
64.17
-4.97401
10.6335
-25.9604
-4.45674
27.2445
-37.2196
19.4724
-23.3774
-8.70756
-6.49095
-31.9024
-1.44092
-1.62497
25.4058
26.2477
3.72435
-15.726
-31.592
30.8838
54.9765
-26.588
-26.0087
-34.3376
26.0733
44.9083
13.8391
-38.5082
-2.12031
15.8879
-14.9602
403.85
26.2428
51.5148
-25.137
1.15422
-32.0464
55.6692
-0.980411
30.3568
-13.6958
16.207
-12.9436
-20.0997
20.154
-43.3632
14.3271
31.9948
3.67045
379.203
-28.7093
-21.5973
-21.3036
-27.386
23.5071
5.40418
-6.37739
32.822
4.50746
2.92817
4.1999
17.1432
34.8986
16.0001
-1.61231
45.7093
28.046
7.5932
123.942
240.866
-14.3298
-25.2316
-11.0806
6.05534
49.2544
71.3502
37.4036
144.945
29.3867
8.38775
28.4364
-9.69998
16.8233
56.4469
-25.512
44.1218
35.3892
-36.3624
34.6961
85.3871
45.4294
-4.97401
19.0172
46.143
47.8592
28.046
30.082
-5.36811
-8.70756
42.2348
9.32706
51.0329
28.3601
171.175
15.0033
62.0869
35.8433
63.1744
20.8818
29.0097
27.4583
12.7674
5.85042
7.8329
-2.47848
44.9083
45.6982
4.59528
36.1986
23.3842
-16.8343
35.6131
22.7368
14.0335
2.974
21.1434
40.564
30.183
50.7355
28.0333
32.5007
27.5126
38.9628
12.1359
39.6808
12.7888
-6.31111
24.3196
33.9581
57.2403
62.8071
27.291
4.39632
41.506
34.8986
3.31778
43.0385
-11.1475
2.12816
-2.76265
8.15903
15.9978
-5.66546
26.4008
15.4257
-1.62497
75.5978
44.1464
33.744
9.61304
33.9693
50.0559
16.8428
29.0097
31.2065
9.01923
11.4726
18.1363
-15.0618
0.197959
46.9873
53.1154
-11.8427
33.3406
-0.688911
16.8233
20.8396
-31.1342
45.9959
31.6411
47.8145
-17.6866
28.5628
31.2483
24.6394
23.9325
47.8592
43.0385
170.637
6.28496
26.1937
15.1564
34.1663
41.8646
59.139
18.7515
37.724
35.8433
10.5109
45.2447
42.7951
-12.7858
17.64
-1.15344
-33.9794
2.76949
-56.1897
2.79955
0.00586104
-37.2333
4.66315
20.9204
-34.453
-13.6713
8.38992
-23.0392
-38.0587
-10.0299
-15.8579
-40.7145
-28.5717
-58.8417
-36.0512
-22.312
-11.0948
6.16506
-1.3454
-30.6505
-33.5975
23.1304
-5.07775
8.75872
-42.8554
14.0122
-15.7047
-28.3231
1.95533
7.52211
-13.2962
12.6332
-22.7776
64.0444
37.7579
53.6393
17.1283
25.0946
59.9051
24.4598
-7.24218
15.978
-8.36501
28.2748
7.74536
24.998
29.1539
11.2552
24.6056
13.3546
12.5746
6.76275
-5.35508
32.7579
19.3693
-0.351099
2.10228
5.01779
26.1676
26.9576
-32.886
0.591311
-15.2388
27.1323
-12.9205
1.79638
6.89791
0.891485
20.9402
-0.688911
31.8158
45.2025
11.9694
14.1368
16.6486
-10.1255
42.1923
34.4925
39.8072
-8.72214
27.5001
45.2542
25.5283
-11.6748
50.5348
13.2154
-9.11624
-19.6292
-25.5742
29.9418
-24.1138
116.827
24.3737
5.86491
-3.51204
-18.7644
21.7553
-35.3401
6.52094
327.309
43.7321
-2.22517
11.581
-9.97474
20.5454
43.8241
-1.02691
21.5402
39.3612
30.9001
59.604
35.0568
18.0811
27.2456
1.2086
0.197959
39.4911
26.1592
47.4932
-26.8353
25.8443
4.63962
13.4439
-13.4481
72.3997
3.70484
-34.8823
10.3886
12.9004
-8.31622
-3.09994
20.8913
-19.171
23.4964
-48.464
-16.1348
26.1719
-13.0215
-22.2347
6.60768
14.9493
4.18128
36.2424
570.759
17.1093
39.5915
23.819
163.02
4.01525
27.1357
32.4877
10.8933
2.10228
22.8254
20.0103
-15.0618
23.2094
-42.2564
-3.15682
-20.861
4.64355
-18.7084
92.7547
24.3687
36.1359
18.9386
17.0023
38.1229
35.2147
-0.982581
9.69575
-20.9444
-11.9333
20.8396
2.59904
42.2477
45.9405
11.8926
34.0098
42.237
-10.9826
73.1855
4.00222
10.3558
-18.0779
12.2497
-28.1543
48.8896
4.18128
37.7304
31.028
-9.35952
37.724
15.2286
21.9449
-18.7644
10.5109
13.3856
88.7097
18.9689
34.9418
13.3164
46.9873
28.0333
14.3942
40.8369
12.1359
5.29255
-15.6814
18.6974
33.9581
-29.2601
11.0264
32.822
4.50746
-12.0644
17.5148
1.26322
39.632
-22.9191
510.754
15.2543
71.9463
33.6682
5.71914
9.62442
25.0256
17.0304
50.8489
32.0571
123.824
483.431
27.5126
50.2072
-19.7232
54.6733
10.9148
14.3036
19.759
27.3558
29.0739
6.38152
12.2985
38.7445
5.89877
48.0171
40.363
2.13582
37.4163
-40.9754
-21.5033
-27.1057
-13.1617
33.897
-12.6853
-7.24717
8.13141
162.213
-1.63135
48.9618
63.1744
-11.2682
18.0071
38.3801
49.9471
45.6062
50.2487
26.4651
20.4511
-3.81741
41.9501
-25.3898
31.1937
144.501
39.4911
52.3962
20.0164
31.4665
-8.47885
14.6629
24.3196
19.759
18.5226
44.0664
55.1072
16.0466
69.7922
25.011
14.3817
24.6394
59.2615
23.9325
6.62978
23.2206
37.4163
294.482
19.746
7.453
37.6452
15.4257
7.74536
330.471
11.2552
47.0944
32.0952
51.93
37.4575
63.9218
50.5615
65.8767
14.6841
255.459
1.16525
25.6365
-29.2117
-7.58614
5.27648
8.18705
51.5427
151.11
207.999
461.183
46.2203
-10.4946
-7.29552
28.6397
37.6793
65.728
28.0333
45.6192
-4.34648
117.674
27.1284
30.3105
1.54442
43.0602
47.5766
32.8774
24.1448
15.9554
17.6259
19.7948
0.648189
70.6037
-2.30442
124.696
20.8765
36.339
-13.0215
-16.6125
-10.2589
568.847
16.8233
47.0155
2.12317
39.0535
24.4687
8.66939
3.07822
0.284372
31.5507
-6.91033
18.0318
12.7101
7.76783
31.0578
-14.1332
16.5711
10.646
38.9628
52.7993
16.5369
1.18515
14.9492
15.2174
68.4847
22.2708
6.74107
17.6259
29.1651
339.658
61.2333
28.3876
60.9777
41.4912
43.8353
71.1495
30.082
15.978
13.7812
17.8719
106.986
58.5292
68.1015
40.3983
18.7515
58.3321
46.3078
18.7169
46.1181
5.88932
348.168
-14.721
-0.739074
42.3022
23.1304
-6.22055
25.8443
2.19949
-19.0703
81.77
5.5789
226.544
-8.25146
47.8145
8.25559
29.1651
22.9406
33.1223
7.77284
21.7802
33.9949
10.1021
41.1645
196.874
-16.6125
32.8446
-8.70756
-5.66546
33.897
-1.44092
11.8795
49.7686
18.9834
43.3396
61.3003
-3.77191
21.7553
27.1357
55.5693
55.8709
-16.6384
5.95883
5.01779
316.648
0.591311
92.7247
27.1624
31.865
35.8553
32.1648
26.7656
21.8233
33.9311
50.7355
48.648
83.1005
1.27571
63.3257
47.1771
-4.07778
12.4296
11.2011
24.5877
-6.7713
-10.2261
37.2633
372.184
-16.1073
-19.5606
15.6407
31.2483
3177.71
31.4288
17.8742
8.22802
26.1719
-1.77713
-14.7384
5.78604
26.6701
25.4058
-48.7149
2.11678
33.1893
-24.3866
31.1256
1793.75
71.8431
-12.8902
35.0028
3.58448
-14.4639
-1.67611
31.9948
5.54451
35.2147
2.76555
22.8142
-15.3222
-8.18518
-44.2526
10.3886
13.8778
-28.9309
0.451764
2.52226
0.276576
107.829
46.7867
1.971
-18.4866
-4.63671
-6.8335
-13.9872
15.1564
4.18128
-10.9953
51.6427
-29.9742
32.1018
28.3471
-37.5051
-13.852
-3.48101
4.2768
391.014
-3.61244
45.6192
23.9703
133.95
-5.95184
-23.1777
-1.91736
-1.64918
16.0108
16.6486
2.99294
-10.4851
-12.0644
-21.8406
-4.35898
9.64691
18.032
16.4362
34.7408
15.7243
28.046
-25.9828
-32.7279
-1.71023
-3.31499
20.8638
53.109
-7.48545
15.2352
-3.51204
29.4412
-18.7644
8.63682
-33.4661
47.7504
14.3399
58.7246
-9.72143
30.2133
-6.22661
18.577
16.7973
-1.15344
-12.2713
761.462
10.9982
29.0365
-8.2704
67.772
4.90235
1.6868
40.6767
33.3671
24.7346
8.50494
-9.19551
45.378
9.88532
13.6471
14.3271
-11.0464
50.7355
22.4111
53.9553
19.6321
28.4364
16.8233
18.9655
15.7175
37.2633
-2.62926
13.8778
38.5354
233.773
0.326185
63.0578
33.9616
21.1214
-13.7937
3.54286
40.2274
-30.8252
-36.2902
357.995
-5.89647
28.1793
15.8863
5.11831
4.93426
639.162
11.2552
18.9834
30.2211
66.9225
16.1331
-3.48101
34.6319
27.4583
77.4653
2.10228
43.4402
1.71041
52.4046
25.8912
-16.9082
-14.0232
-18.4691
39.2777
38.1229
-6.22055
33.3406
17.7581
19.0661
-5.95184
29.9418
43.3284
15.7175
4.86701
23.4517
-2.98881
-10.1903
101.651
21.8779
11.521
36.7727
-4.17849
49.7333
11.5061
43.0385
7.75035
27.2224
29.1163
26.6701
579.336
43.7387
79.7537
20.6255
35.85
41.4655
10.7005
-5.35508
29.0097
45.6062
52.1228
11.0807
15.8397
42.1249
74.0141
78.7166
24.6109
55.2629
-8.2704
41.5351
51.9211
55.8558
43.9972
54.7197
24.8915
8.70487
33.9311
30.1207
6.89791
3.35555
14.0099
182.97
277.318
33.9581
21.633
17.9855
13.8778
14.1726
214.292
48.0171
-22.9191
59.1036
0.0969386
-15.8811
8.15903
19.746
-22.5321
17.0304
19.1738
-5.3731
24.998
44.1464
-14.9817
56.4647
9.60642
6.95242
8.63682
60.8689
36.8287
45.6062
80.9215
20.4511
10.091
23.3359
-46.8193
6.54768
117.107
38.8026
59.604
0.200748
15.8862
108.145
-28.6884
-0.65957
44.1122
-1.47365
2.38905
33.91
13.268
26.6567
30.7236
-7.21808
35.2282
-8.35567
-16.4904
-10.8779
42.6866
6.8308
24.4985
-9.96868
16.474
-12.227
19.0661
-4.07778
-23.1777
-22.5321
-19.8898
8.51456
3.53012
6.74107
27.1998
302.484
-17.6866
36.059
-8.10711
15.2691
-26.6673
17.5984
31.7941
-35.3532
-12.133
-36.8186
8.50158
125.726
6.05534
15.2416
26.8721
-35.5964
107.058
10.7005
-4.48165
19.0078
8.395
34.3618
-1.53743
-45.582
6.34282
-16.0194
28.1433
13.1243
-12.2034
-45.7517
71.5202
-23.2086
-26.4242
5.0694
14.6264
12.1381
-24.7712
4.0197
46.0503
72.0739
37.4358
-10.637
42.3914
7.61334
24.074
32.0875
13.6251
26.3075
66.7911
6.35395
44.9126
7.5932
-29.731
-19.6292
-14.3298
9.53417
214.077
30.6202
13.3612
22.7249
31.3153
-9.39411
18.0071
29.3324
34.3618
391.329
20.9514
18.577
44.9083
24.9542
24.1166
-2.85271
227.687
52.4797
-2.83312
16.0925
41.5351
-15.7124
-30.1723
31.3063
29.6189
-3.54738
25.2565
35.979
59.4197
5.04482
6.83669
12.2531
-31.6843
7.89668
-35.0923
16.4059
10.8004
18.9174
3.74592
33.8828
8.75586
-4.03698
143.058
11.6642
6.7828
21.5544
32.1414
26.5151
31.48
55.3626
-32.703
107.198
33.3162
25.6041
4.15841
11.8394
-15.7083
4.78207
27.8409
-9.07659
17.7247
6.51664
35.9758
402.102
32.3506
42.4226
-4.96592
10.3363
479.393
9.06472
42.2739
6.85258
23.8793
-15.1463
-24.2852
-0.994423
5.82306
-12.6253
18.839
26.0967
17.6534
16.2011
11.4424
41.1518
-15.5909
50.2072
29.0025
-0.329646
7.45297
45.2025
32.8774
11.0264
53.2332
-4.56809
-21.8406
18.1298
40.5208
1.44371
36.6148
309.953
408.481
0.0969386
-18.4866
-30.8736
103.03
9.53417
69.9756
316.728
13.3546
-6.16605
-16.8904
8.63682
-7.22914
-6.59753
33.0805
13.7471
98.9744
-9.14211
1.26966
5.45855
5.55292
178.883
-30.2313
4.64355
-31.8268
36.5327
28.1169
-1.62606
6.53721
-40.1295
35.9129
21.7689
63.3521
-9.16958
390.699
24.7346
20.0643
-17.444
9.56829
52.6095
3.67045
4.38972
-21.2131
35.2147
4.07355
-5.95184
-19.4296
10.0953
37.2633
16.1114
47.8145
-13.9384
63.1074
22.0584
24.6246
-9.11624
340.191
17.5294
58.2599
-1.44092
24.612
51.2349
22.7315
3.01462
213.911
29.0097
27.4583
9.99893
9.59855
34.0698
5.01779
-7.65992
384.904
11.8357
-41.1972
10.2958
11.2503
-14.7445
1194.88
49.0314
48.0059
-17.0539
66.9136
36.9309
16.2892
2.88274
22.6636
0.400415
10.8004
28.2878
22.4866
39.8841
45.1133
37.4036
55.8294
22.1591
29.9418
30.2099
-11.9996
51.5627
1.05411
-18.2889
36.2554
15.2691
4.00989
-39.2584
-10.9903
14.1039
0.662766
-4.61688
11.2011
41.3933
-8.93718
26.486
23.1239
55.3908
-18.7298
24.6056
22.7249
35.0634
18.7169
12.3849
36.506
15.3292
14.3881
1.71041
39.2861
-1.15344
4.59528
28.7023
30.8805
45.9031
-16.6186
21.5297
43.4092
36.8218
25.3715
-8.96992
23.9022
-32.1188
3.00252
11.4212
41.379
28.6539
9.24906
19.5863
19.9013
16.7889
23.7645
16.474
-4.73071
7.16662
14.3036
13.0752
43.3284
-3.02316
-6.37739
34.6961
-1.11474
15.6407
31.2483
-9.09375
29.2764
305.042
392.687
-15.8811
0.662766
-5.66546
47.0155
21.0479
2.12317
24.998
27.2798
-13.1076
28.3537
13.3546
1.85029
14.259
-20.3476
51.2284
5.2711
13.3467
20.9514
-4.35254
29.8214
13.0492
-27.2638
-1.28275
-15.2388
-10.349
-7.46396
46.8575
34.0389
12.3986
18.1879
-39.1546
30.8787
6.91889
14.333
95.7522
7.03558
-7.94024
16.8644
28.2606
11.7873
-15.607
1.7528
51.2285
34.5788
36.7679
42.1691
23.0175
-17.5321
22.6245
18.663
0.641583
-4.34648
29.5925
339.531
7.16662
18.6974
21.633
1.05411
26.6887
-12.4703
22.7654
199.816
12.6881
279.498
2.60582
7.43126
16.9635
-27.1255
2.53683
-5.66546
36.0404
9.61943
32.902
1.88488
15.2352
28.3471
12.5746
-22.5126
2.14119
17.0948
41.5661
288.002
11.965
-12.2713
32.4504
-11.2121
47.7771
7.50213
0.248003
42.1445
-8.2704
35.9129
12.3986
-7.68353
35.0545
125.196
100.219
-9.94771
6.83669
1.00868
3098.01
-10.7294
-5.88189
-10.1159
14.5486
33.91
7.49405
28.2606
51.1285
13.3164
41.1518
59.5775
2.76555
39.6808
788.652
3.05922
59.1143
69.1224
12.3633
14.0813
-2.98881
-19.5606
19.1924
-4.97401
57.2296
43.0385
-32.7477
-23.3575
28.5441
13.1293
104.404
90.2223
23.3875
10.5917
14.6414
-20.3865
32.1958
12.5141
-37.645
9.30105
41.7581
40.564
99.4612
36.2488
143.705
40.8369
14.0099
-8.18518
33.6899
66.3173
55.3662
57.878
182.903
49.6886
23.2481
-12.0644
15.4443
46.2408
29.2764
16.4362
25.3704
6.35395
35.5423
22.7429
4.75345
-3.7914
22.6526
5.8713
46.0205
37.724
10.7005
-3.77191
85.4735
19.6394
33.0805
62.4728
328.19
22.8254
-6.22661
24.2936
10.091
-8.52318
-22.735
317.613
15.918
-4.70718
11.7731
-18.5427
14.9148
47.4932
5.02385
14.5999
-4.73071
12.7888
21.7999
22.4455
17.0915
10.3886
37.2633
-2.62926
49.6886
8.25559
86.6588
-8.72214
10.6335
32.1357
38.6468
12.6881
38.4889
-1.61231
21.3465
33.6682
-7.24218
149.037
-23.7001
19.746
-11.2877
11.4082
45.4107
47.1008
28.7461
-24.352
-1.63135
2.11016
-33.757
15.2597
10.5917
0.628599
14.6414
13.3467
26.7656
1.2086
18.9386
31.9948
1.79638
43.7451
14.3942
53.3653
39.6808
-2.56298
26.1936
48.9506
20.3967
-8.25146
47.8145
-1.11474
29.1651
28.5628
20.0039
58.3726
44.269
27.2445
-1.61231
32.5909
28.046
26.3339
-29.731
40.0182
-24.4061
9.80348
45.2267
62.4793
35.85
30.2211
35.0634
-9.39411
25.5034
92.0964
62.7429
45.6062
14.6414
30.3217
-13.7229
24.1992
447.833
-8.52318
479.515
45.9031
33.7391
34.2619
31.1201
47.9244
43.9629
85.9116
30.3237
42.7109
21.5062
-13.4481
33.0443
44.9343
12.2627
-4.86287
-6.44216
-14.3443
2.15064
83.6244
-30.4154
40.363
-16.6048
-1.14231
-1.77713
11.4985
0.662766
-13.1617
4.18128
18.9898
53.109
25.4058
97.6942
32.0952
-9.91418
-9.39411
4.88868
-18.4735
29.0097
14.3399
34.3618
78.3597
0.228217
12.5141
-5.69148
-29.3937
-26.4832
-8.47491
-13.0862
29.0365
-8.84166
-2.53953
15.1905
41.3651
73.0109
25.0044
18.1423
55.8294
15.884
-3.42271
-0.329646
-11.9333
14.9492
22.7137
169.684
3.53012
45.9405
28.5628
40.6186
-22.2122
-13.8271
-0.430354
20.5497
13.2154
-7.24218
-23.3774
-12.4557
8.50158
-24.4061
-18.5768
4.18128
33.9823
-29.9742
17.1027
16.3227
1.14055
0.267122
10.2691
12.4658
28.7396
7.14517
-27.8828
26.5736
16.2622
-1.94335
2.59469
-10.3972
23.0801
-9.61658
25.2583
-18.7084
10.2958
14.9984
26.4849
-21.3889
13.4241
3.02829
39.8841
344.163
7.69422
18.8763
5.54451
23.1304
-0.598351
-14.101
22.8142
9.04068
-11.9333
65.8172
-38.6304
4.76643
5.40418
-16.1073
-10.1903
0.451764
31.2483
34.8986
-28.5413
-3.48638
15.7243
22.5857
-22.2347
-36.4958
379.224
-13.9872
13.0752
32.023
39.7885
50.8489
47.4868
105.991
54.5906
26.7656
32.0571
45.1133
14.9148
-1.23248
6.89791
3.35555
-12.227
4.93329
22.4455
21.3397
-0.855773
31.6411
16.1114
29.0739
4.50746
68.1146
32.1357
-1.61231
26.1719
18.9948
10.3558
0.662766
27.2422
14.9493
17.0304
22.9219
22.7379
32.902
-13.1076
45.2203
45.2137
1.33022
213.62
25.5034
18.7024
28.3954
9.0619
-0.708816
-21.7154
-4.75445
-5.83861
-7.84199
-10.5536
-3.78974
-44.0082
7.48471
-11.6528
19.0122
58.2317
16.7889
-13.7168
52.0813
23.3803
28.4364
-38.1702
31.8158
-4.6039
257.866
38.4442
-36.4272
51.863
24.6394
10.5358
-17.2969
32.1209
26.9687
174.223
18.8376
43.7663
14.1238
-13.1617
22.6526
34.1663
28.7461
55.3908
-13.1076
65.835
11.4805
31.3153
7.47249
16.1331
-10.9773
10.2691
23.7102
24.9915
-18.5124
-18.404
-4.35254
5.55292
40.076
19.5878
19.332
-3.99438
10.2658
-22.4565
40.2809
26.2428
-12.8705
2.78908
-25.137
13.4241
-10.0902
-41.4167
27.7449
0.200748
23.3824
-12.7467
-4.32551
44.1122
28.5114
-14.4775
12.6578
-19.0004
8.62472
15.5212
662.754
9.50602
51.2414
40.8369
17.192
-19.4296
35.564
30.2099
11.9694
56.004
17.8295
-19.8554
-12.0644
22.9406
22.7654
21.7802
14.5622
-16.6048
10.1021
28.046
35.7042
-1.61998
6.60768
11.9072
-0.868748
-16.9099
32.1082
53.109
62.8871
17.1093
-7.26017
25.6931
22.7559
19.6394
38.7027
79.3394
28.3392
54.6846
14.3881
-3.91179
33.6639
0.720625
-6.64911
620.907
17.762
5.6545
42.1549
-18.4927
160.396
34.2619
-11.9099
9.56829
30.1207
46.774
23.3803
-26.5666
-26.9258
-11.2877
32.084
42.2477
9.15232
4.86701
25.3257
12.0037
8.55037
32.3109
-23.7147
18.1298
29.2764
4.75571
-14.7308
11.1794
5.71914
-5.36811
-21.5033
8.15903
4.75345
22.7249
-35.631
-1.60694
27.1357
27.4583
24.9915
-0.351099
0.228217
21.3354
6.46935
-20.861
15.8879
-16.8343
345.754
-1.62606
13.6471
27.4455
30.1207
31.7814
17.5082
8.77198
42.1209
298.302
22.4455
-10.5194
-26.9921
30.9479
-0.819957
15.4443
6.88542
-29.7085
27.4024
23.4964
-16.6048
34.4649
44.9126
33.9873
-21.5033
-14.3298
38.4866
47.0155
-3.49903
32.902
-24.352
141.885
-2.60758
5.88932
15.6211
20.2636
7.72448
-1.53743
29.8214
36.3279
25.2583
-11.2121
33.7391
-29.7371
23.4038
-21.3889
25.5171
18.5534
50.2336
-50.399
40.249
39.7271
23.8124
40.3641
-12.9436
0.400415
-9.63002
-10.1159
18.2967
15.1693
50.7494
124.897
150.123
58.2317
-0.598351
51.4913
22.8142
44.2887
-27.386
32.8774
14.7745
-2.98881
23.5429
-6.84808
-4.35898
27.4024
-0.430354
26.4987
8.22802
28.046
13.2154
15.978
-19.952
-5.66546
5.78604
52.907
2.12317
24.998
42.2724
43.1143
558.714
-16.8904
181.051
-3.48101
4.64687
33.0805
9.99893
2.10228
34.0698
28.0417
26.9576
23.3359
-22.4565
29.0365
48.7316
54.8766
-3.55017
65.728
34.3748
-29.0936
20.9402
39.0257
16.1777
86.1637
8.22123
14.7745
-6.37739
32.822
-17.6866
30.6332
49.9889
20.8913
-6.05255
68.474
15.2543
26.9687
-7.39933
-9.11624
4.73362
-19.952
18.6974
24.5267
32.1082
51.6427
-7.48545
15.2352
72.5447
-1.60694
30.8838
51.2284
10.8933
22.717
189.617
51.1285
57.4306
17.0646
50.7355
31.7814
10.646
31.4665
-21.5973
-32.1888
303.555
7.72115
-27.386
-0.855773
35.3892
-19.4959
34.6961
4.50746
-42.0494
37.9331
88.7293
0.276576
34.8986
-28.5413
-2.74055
-18.4789
18.6757
-24.2659
-10.9903
-23.3774
-36.8186
10.3756
-5.66546
28.5441
17.5017
70.3834
0.0108149
38.8115
-7.52004
138.076
14.8289
17.5872
17.7137
2.46538
-31.8268
14.0439
11.2503
0.248003
19.6557
-26.9568
38.8026
3.94888
27.1306
-6.17265
-0.0776849
25.0044
51.8755
14.5999
-17.8492
24.6883
160.84
-23.1777
16.8233
15.2174
-4.89723
8.51456
-2.09208
10.4892
42.1923
0.759326
21.0665
-16.2184
29.3742
-5.34562
-8.36275
-10.9826
-18.4866
8.48175
-10.5816
39.7885
13.7536
25.4058
-1.86325
-12.8758
31.3153
-13.1422
14.259
-24.0957
62.7429
21.2433
16.5155
45.3142
-24.9673
-24.5265
-3.02751
-1.28275
-24.6091
-0.978645
-14.9602
27.1624
29.026
-6.39633
16.1468
65.2262
-20.414
26.6087
115.615
6.83669
25.3715
17.0414
4.14855
-0.745611
-0.443976
24.5396
-16.8688
39.8983
34.9418
18.9386
24.4985
15.6341
-8.47885
32.1845
318.262
-21.3036
47.0765
-53.6229
-70.0956
-10.4851
21.6688
15.4443
-4.97401
14.3817
13.395
29.2764
5.19184
6.62978
-44.7158
6.35395
-20.3606
-8.38485
-19.952
19.746
13.2823
169.099
58.7312
27.2798
37.724
35.8433
-7.52004
45.6062
18.9689
30.3217
18.577
14.9232
26.9576
-12.2713
26.8282
17.762
-2.83312
21.7147
19.0463
-3.9354
65.2262
-41.0287
-21.1921
25.3715
0.174824
7.03558
-20.8744
-64.4639
-24.8068
213.641
35.7568
26.7798
14.3781
15.5212
-8.16173
-1.67611
3.67045
-0.598351
22.0962
-30.9676
22.8142
-26.9258
41.1862
2.89236
22.2708
34.6961
-4.56809
-18.0925
-2.48491
19.9061
-4.17849
-42.8418
2092.19
1.971
-44.7235
-14.3298
-6.49095
-18.7839
9.53417
6.05534
17.1157
39.9905
44.1464
-44.9668
-9.13424
10.7005
-15.726
38.1099
18.3896
52.8105
20.0103
19.2693
21.8233
56.4199
22.4111
-8.09462
25.8443
-10.3529
86.5325
-13.8074
43.0602
28.3359
-4.89723
6.58508
2.92817
51.0515
-8.72214
49.9889
22.7654
72.38
38.4889
39.2904
5.71914
-5.36811
357.078
-0.0432661
52.6377
41.6626
170.789
-18.7298
26.4796
48.9618
42.5597
-28.1348
30.8838
18.088
39.984
-11.5955
5.85042
52.8105
35.0028
56.0583
41.1602
2.59469
-8.52318
15.5838
4.64355
-23.2629
26.5426
49.8799
-13.3057
72.7224
13.3192
0.893655
5.04482
38.49
28.2858
32.3878
31.1937
28.309
20.537
-8.09462
46.4591
14.0099
26.5623
-15.3222
27.4221
18.9655
-29.2601
11.0264
32.9132
2.52226
215.794
72.38
29.5547
36.6148
88.8129
67.4014
24.4598
-24.1088
-2.76265
8.15903
33.897
47.2848
-7.24717
47.8946
-33.7224
30.2278
36.9375
-18.7644
28.0727
305.757
0.585934
25.6365
-27.7784
7.69422
20.537
84.9746
18.1423
8.38775
50.9252
1.54442
-16.9099
52.6987
32.5841
23.5071
8.45914
-0.819957
30.6332
44.3667
23.6542
-12.3867
-16.7697
-5.36811
-1.2113
30.9904
93.66
28.2748
18.9898
49.7686
9.38115
15.2352
20.5909
18.0071
18.088
43.7321
8.02493
19.9493
32.5007
-6.22055
7.10368
3.41849
62.5691
39.1374
4.86701
38.4442
30.7444
-0.819957
15.4443
-1.22588
22.0584
51.6074
0.0969386
17.1207
8.48175
-4.95943
12.2497
-15.0358
32.023
-7.24717
71.8497
77.8796
31.8699
146.42
140.791
803.431
-1.89785
27.3775
23.7102
39.984
24.0118
30.2133
49.0624
18.1363
20.5454
-10.5238
13.7098
-9.61658
-1.84176
36.5327
61.85
63.9663
27.1519
329.648
12.5657
25.5715
76.9724
56.1443
23.1304
-19.339
-4.14071
8.38775
37.8067
-7.82591
-28.7999
28.0677
39.5803
-10.5194
32.8774
12.9004
-4.50332
15.9554
28.8703
-12.0644
15.4443
40.6186
83.1907
52.4088
-9.27339
-36.4958
-10.2391
-20.658
-5.45836
52.907
39.6045
53.5168
0.242712
-1.89785
21.7553
7.76339
51.4985
18.088
86.8356
27.7599
24.5911
28.4476
6.89185
49.4463
-31.012
36.1986
38.3767
0.0323052
39.6034
4.84807
56.5276
16.1468
29.4323
143.937
-29.7843
50.9715
76.2863
-17.444
29.3255
8.50494
24.8915
42.4381
-3.55017
24.4985
24.2852
32.5007
12.5201
18.3481
29.0025
34.0586
430.706
4.93329
48.9506
-3.02316
1.01829
21.7336
49.6886
15.7519
16.0466
39.8072
8.14445
34.7408
-27.8492
-6.76451
43.0385
-1.77713
-10.9903
-25.2514
-1.2113
23.4941
24.612
55.3908
7.50708
48.9684
41.4655
12.5746
5.59842
-12.8513
57.1207
10.5917
86.8356
37.1302
3.97635
18.1363
1.71041
-18.8099
17.5872
2.46538
-20.861
53.3693
21.8233
52.3962
557.239
19.6321
37.8067
56.4469
19.4656
152.818
48.5077
16.1114
70.3033
4.50746
29.1651
15.4443
6.27039
53.7371
54.6245
34.8986
-2.30442
23.4964
34.4649
67.4014
11.3413
-3.49404
268.654
12.2497
-12.2247
14.4886
-5.92409
26.3428
-4.67435
23.6619
-6.35571
-29.7179
3936.44
33.0805
-19.0918
21.8884
-27.7784
10.1437
29.9158
293.563
-14.8568
45.6192
14.3942
-2.85665
19.0661
1.54442
4.93329
15.2174
-6.7713
2.89236
22.2708
1.11888
72.1774
-23.6035
16.0466
26.6887
35.8838
78.0022
194.473
29.1186
0.261753
3.84507
-31.605
-6.51078
56.8848
18.9045
24.796
18.9898
28.7461
16.8774
24.5989
48.1819
-13.1422
21.5135
45.6062
5.2711
30.2133
17.2032
16.7029
-8.52318
43.6948
55.9757
14.0139
-20.5824
49.6512
20.8627
17.3953
16.2011
22.6868
48.8614
29.9074
6.89791
27.7184
32.7506
18.6974
-23.6379
25.3812
34.8521
-34.8479
-4.56809
23.6542
-19.171
-13.9849
-7.23451
24.2979
15.0895
18.9948
11.9072
-35.6505
11.4082
0.433146
22.7379
13.6471
2.07203
9.29265
6.26378
12.7259
14.0099
-12.793
-0.329646
1.83077
0.224885
18.5226
-13.8737
36.5701
12.0037
-13.9384
-10.7926
-19.9665
-0.610848
32.1357
12.4099
16.4362
31.7941
17.1207
-23.3774
-10.5816
-6.49095
-26.2802
26.4008
38.1165
-5.61138
14.4487
9.63745
51.4985
23.7102
13.7471
17.0948
20.9514
22.3251
2.72122
11.4424
18.663
34.3748
3.14978
-8.47885
20.9402
-26.9258
33.6899
30.71
17.8849
7.27825
31.1039
30.7444
-10.1903
22.9406
-18.0925
27.5001
-1.59749
-9.80068
-27.8492
-4.89044
-11.1475
-18.4866
23.1516
15.4257
9.61943
32.4943
38.5242
-13.1076
30.2278
-13.1422
7.76339
30.8838
36.8287
69.969
5.85042
24.6995
-5.78585
3.67885
36.1359
48.0603
30.183
76.9724
41.871
48.3331
-2.20371
12.4296
32.7529
14.2804
41.3107
13.3003
-5.50512
41.5556
-15.653
7.72469
-18.234
-15.6678
-12.2464
-13.9586
-15.6755
-16.8181
5.34793
71.2828
-53.4542
-4.52133
14.4886
68.6525
52.172
41.3353
46.1573
31.1582
28.5042
7.69978
39.3171
31.2065
28.7396
37.7095
75.2993
16.2622
5.45855
33.6639
21.3354
458.119
-13.3647
17.762
-11.2121
25.3058
24.3408
-37.3184
-14.7753
21.8233
28.0333
27.5126
18.411
39.3121
50.8247
-10.5194
36.6255
6.34122
18.7665
-2.05177
8.55037
6.07396
0.276576
-17.2969
13.8502
132.994
-2.76265
26.8997
14.1238
20.5715
22.9219
328.597
68.5093
16.8774
33.9759
20.8508
43.0797
4.01525
72.1133
29.3324
46.5006
13.3467
24.2936
31.1937
20.8127
18.8763
39.2777
-0.598351
40.8369
2.76555
24.3196
-14.2676
52.2558
55.3108
-4.86287
25.417
40.6186
39.632
44.269
52.0435
-8.36275
-33.4714
25.0946
37.4163
0.0969386
-4.63671
35.7711
32.2923
33.9823
66.2275
-7.48545
30.2278
31.3153
-28.8445
-3.48101
15.8913
34.3618
9.59855
3.14372
-9.43961
-4.90157
0.847152
38.3767
38.4068
24.8915
9.56829
41.3651
33.6555
51.2414
5.02385
39.6808
7.16662
29.2961
33.9581
-6.7713
42.2477
50.3818
32.978
44.0664
45.7369
-0.819957
66.0441
36.7727
20.1844
-10.9826
107.554
-5.52526
0.254089
-23.7001
-4.61688
-11.2877
17.0304
32.1082
41.8646
-33.4905
11.4805
-7.52004
34.8737
-10.9773
15.8913
47.4803
49.0624
14.8289
-8.64971
-4.77505
64.3096
-15.2388
21.5101
89.9875
42.1549
24.3687
-5.3742
-10.3294
16.0925
15.2982
3.02829
46.2989
38.9893
-24.1621
27.1306
31.3087
25.5715
0.197959
15.1282
54.9895
417.318
173.306
17.192
-4.07778
29.9418
20.8396
-8.64536
1.01829
1.11888
38.4442
-4.86287
-27.4628
-15.6034
49.8912
62.8518
39.2904
86.304
-43.9921
-3.08537
-0.868748
-22.0556
7.74536
17.5017
59.139
-14.9817
5.86491
-1.63798
8.82648
-24.0957
15.8913
2.50267
-15.3436
-5.39398
-9.97474
11.0807
-1.94335
15.7132
-36.6342
-3.15682
-27.2156
-18.7084
-7.4904
-9.12233
-30.9441
-36.3814
-50.787
14.4397
3.38199
-9.16958
40.249
34.1049
44.4271
-28.6884
38.49
-10.7294
7.03558
-24.6226
-26.9825
27.667
28.6397
-5.42424
612.742
39.997
16.2682
12.7259
12.1359
5.29255
-25.0518
6.34717
51.5627
-8.611
-10.1903
114.77
42.4927
-10.9678
-9.10858
25.0946
28.046
26.3339
-5.36811
-2.76265
-3.08537
9.32706
15.4257
32.4943
12.2873
-24.352
33.9759
11.2206
14.259
-33.4661
42.1282
229.857
36.2359
11.0807
-34.7601
24.8915
-10.0358
213.841
211.905
29.9074
30.6266
-0.598351
1.48148
45.303
-19.4296
20.8396
-19.8898
42.2477
12.9004
15.7519
-12.4703
42.4927
16.158
5.19184
-6.48868
30.7168
11.4985
2.85955
-1.2113
-0.0432661
58.2599
-3.31499
34.3683
16.0354
337.575
77.0728
-23.2223
-1.60694
19.9621
37.1302
22.717
75.2993
1.26966
27.9473
20.5454
4.46876
13.9656
8.08758
9.12409
14.0139
46.8575
34.2619
25.5715
26.1592
64.3598
22.0962
34.0586
-2.56298
30.2099
-31.1342
10.3886
61.6262
-15.7477
10.1297
-6.84808
42.4927
21.6223
23.2206
52.4088
4.00222
-0.888582
233.39
3.70487
37.9145
30.6202
92.0653
46.3078
1.85029
20.8818
85.2317
49.3543
7.14517
52.7021
-6.64911
38.0726
3.50189
34.6286
7.52857
45.9031
50.6056
24.6109
2.974
25.5171
-22.6761
37.8531
33.1827
-15.5699
3.08856
38.49
9.77075
-19.0004
-51.3454
20.7915
5.61999
33.8828
-18.1978
389.684
-7.78512
34.3619
-6.65063
24.7827
1318.63
17.1489
22.767
18.3616
-2.73347
-10.2142
2.25028
-42.737
18.3237
21.8559
1.63987
-10.8341
-5.02723
-15.7083
1.03394
-33.4395
-25.2354
15.887
54.8766
-8.16173
13.2542
24.2852
43.7451
52.0813
559.363
130.855
-19.4296
-5.66549
12.2627
-0.218015
-30.7402
51.3591
-19.5606
26.6887
88.7293
59.3593
32.1357
-22.9191
-3.65119
22.7429
-4.63671
-15.8613
-3.7914
13.2823
24.796
41.8646
46.0205
20.6255
18.9834
18.0752
17.0646
14.9148
54.9895
-2.47242
8.97775
-2.85665
-28.4406
1.83077
-9.14545
-16.1416
12.2627
66.5552
10.1297
49.1775
-6.84808
63.1074
5.89877
-34.1635
-6.48868
-42.8418
16.8016
453.621
-48.4716
-8.38485
-34.9445
18.9045
38.5242
232.395
35.85
-14.7564
1.14055
18.088
19.3693
-9.14211
2.2107
-4.35254
26.0733
7.42698
19.4613
-19.7676
24.9542
21.5101
23.4143
-9.36447
-10.9964
4.66315
44.4248
59.604
-12.9177
8.02493
46.1862
24.4985
22.4111
26.8785
27.1284
54.6733
-0.329646
12.4296
35.564
45.2025
-6.47797
16.6486
-15.7477
29.0739
2.63339
8.55037
-36.8331
27.5001
-6.33081
344.398
16.0001
-29.7233
20.5497
33.8301
-12.8644
-17.7552
2.53683
8.50158
-0.0432661
9.53417
24.796
30.2342
36.2424
18.9834
13.3546
33.1893
6.76275
36.506
81.8062
32.4877
46.5006
20.9514
8.76592
22.4195
0.720625
12.1398
30.9105
48.7316
17.1146
34.8331
28.4167
-0.719844
-3.9354
-14.7918
29.0046
20.0643
233.681
14.333
12.2531
7.67109
13.6335
9.11064
-38.2269
128.867
26.3865
11.1231
-17.1554
36.1359
18.0752
11.4424
35.5296
56.8636
18.1423
29.5925
47.1771
9.04068
-11.9333
4.4731
47.8699
23.4517
17.9207
19.1924
4.39632
12.5076
48.0171
-7.92662
44.1111
28.3727
15.7243
18.6757
-16.7697
13.3726
10.0331
13.2823
21.0479
3.99723
42.2724
118.077
3.98422
59.4263
-22.5126
23.6293
45.2447
55.2467
25.5843
38.1099
18.3896
-3.51992
19.0773
20.0103
7.33261
457.203
19.5878
26.8282
14.0139
-7.46396
43.1094
30.9001
18.0208
-9.5576
27.7449
15.1933
43.9972
124.06
40.6521
12.4589
47.8603
35.7821
32.2595
-5.10721
-6.06617
34.9418
275.623
-0.982581
26.5623
27.7813
-17.5555
32.084
-38.6304
41.0114
27.3558
45.9405
-21.4347
45.4294
-14.3443
7.77284
14.2839
-26.6673
30.9926
-20.353
25.0946
31.7941
-11.1475
-18.4866
-4.95943
-41.2727
32.2923
34.3683
55.3908
45.2203
58.3321
23.6293
31.1937
15.1905
2.00975
11.1667
68.108
-2.47242
29.5925
14.0099
19.9258
26.1936
251.85
248.395
26.0189
-4.50332
66.5552
36.3666
4.1999
23.752
45.2542
-9.80068
19.7482
25.0946
33.6682
11.3413
-20.3606
19.7261
34.7385
-13.1617
32.2923
-10.9953
6.25734
-0.831152
-22.2527
-13.1422
92.9698
15.2597
33.0805
441.034
27.7599
24.5911
43.4402
-11.408
-23.5157
27.4455
9.56829
32.5007
-24.9612
12.7259
-6.60478
45.303
226.432
7.72115
-23.6379
8.51456
29.767
14.2373
30.9479
-1.11474
10.4244
49.1775
13.395
509.037
-11.6748
34.7408
-18.4789
23.2206
13.0535
-20.5178
-80.3308
-28.9996
-20.658
176.326
36.0404
28.7461
53.5168
-20.6039
28.3537
50.8359
10.7005
3.72435
-42.8364
57.1207
40.5768
58.6247
25.5715
18.663
8.13785
35.2147
-15.9751
22.8142
-15.3222
-10.0592
29.9418
-11.0195
-0.75519
75.9255
25.417
7.94803
29.3742
7.77284
18.032
30.9926
-27.8492
-29.2533
39.2904
-7.39933
-25.2514
-12.4557
-12.1131
-3.7914
24.5267
5.86491
35.8433
10.7005
-1.89785
-10.1038
40.2541
33.0805
39.984
26.4349
28.2467
35.5296
8.13785
-2.47242
27.7184
30.8765
-15.3222
26.1936
73.3135
-23.6379
32.8774
67.2484
21.7336
47.8145
118.825
76.0168
15.4443
25.011
49.9889
19.0172
30.9926
-1.61231
28.8427
54.2829
-9.27339
7.75035
10.3558
25.3682
9.32706
11.4082
38.5242
-20.6039
18.9768
31.3153
-0.0237792
19.0078
43.7321
29.634
12.5141
9.20668
43.0342
13.8391
47.443
8.02493
10.5789
9.56829
36.2488
2.76555
19.0661
5.29255
-6.31111
16.8233
26.4618
2.59904
49.744
39.1374
17.8295
-46.0923
-0.819957
36.8705
29.1186
7.75802
28.046
-5.52526
-18.0779
-13.9872
1.8308
2.0379
-3.31499
7.74536
26.8721
-24.352
18.9834
-11.0083
23.819
32.9997
-12.8513
29.0097
18.088
39.984
-13.4696
-9.14211
41.5661
-6.22661
35.4436
18.6714
-1.15344
-14.1454
15.5838
-22.4565
40.2809
44.9834
-16.6186
88.3868
-15.7124
15.5212
26.4349
45.6192
4.63962
60.2955
59.9268
6.34717
16.0108
95.3594
8.61514
81.5477
28.8703
-0.819957
49.1775
8.14445
44.3667
26.5135
284.149
22.0584
32.8667
4.00989
32.5909
29.9201
24.4598
-10.9903
-6.51078
38.1441
3.70487
28.2748
2.30721
11.8795
-11.2336
29.4412
21.7553
13.3856
42.1282
38.7027
28.7396
31.508
26.4651
28.4476
36.8159
5.82016
46.9873
49.3673
527.888
215.125
77.1621
39.3121
43.3284
6.34717
27.893
23.6077
25.417
25.6261
11.521
-15.4229
143.437
-14.7308
19.4724
29.9201
3.84507
-12.133
-4.95943
32.8644
3.70487
9.53417
19.1738
7.74536
645.314
37.724
98.7817
16.8428
1.14055
30.2522
47.7504
25.5843
41.8581
-2.22517
3.97635
49.0624
5.01779
159.132
0.847152
66.1836
22.2425
12.453
45.1133
16.7889
36.2488
3.14978
-18.0157
31.6411
94.8222
10.1297
23.5429
24.6394
42.3949
-10.9826
41.9612
50.5348
54.4449
-1.61998
-33.0704
15.9978
35.564
45.1414
19.2693
-8.16173
2.07203
20.7504
31.7814
-26.8353
25.8443
-38.4639
8.68142
-1.91736
-8.64536
17.8849
14.7745
4.86701
13.8778
-19.5606
2.32583
-18.0925
24.6394
100.491
32.8667
-19.883
-50.3457
225.873
-36.8186
-18.3075
12.2873
15.0033
11.4871
-43.1273
-10.9773
19.6394
81.8062
8.02493
6.8308
-1.67611
28.0333
-2.47242
22.0962
6.51368
-19.0703
12.4296
-11.2877
13.3433
1.01829
-9.58835
25.3257
-1.22588
3.13728
5.89877
23.6542
-9.80068
16.0001
202.661
-30.0501
-9.11624
8.15903
-13.9872
41.3933
28.5441
10.0055
-12.0755
-5.61138
31.3153
-1.89785
48.9928
10.8933
17.0948
56.5586
38.01
29.3196
43.3015
37.617
50.2072
9.69575
-4.43704
24.5877
9.15232
-47.9664
33.1223
54.6245
38.6468
-2.30442
10.3779
178.298
33.6682
121.911
-12.133
-34.9445
12.2497
-46.8949
245.667
21.0479
5.8713
34.3683
6.95242
-13.1422
1.14055
-25.9698
40.2541
25.5843
15.6211
7.14517
598.055
-16.3379
29.3196
2.07203
22.6245
31.7814
25.0044
27.7184
-4.73071
30.3105
18.9655
-10.5194
16.6486
-6.37739
30.9479
-2.69402
15.4443
-3.09994
42.4927
4.91359
-9.80068
10.3779
30.7168
-0.0650027
-22.3919
14.1039
-18.0779
32.8644
1.8308
22.6526
-18.3075
-24.1138
55.3908
-16.3379
28.309
24.2852
-19.339
18.3481
-0.982581
19.0661
7.16662
18.9655
6.34717
-36.722
-13.9384
39.8072
-14.3443
36.7727
-4.89044
303.534
-13.0215
-20.3606
-21.826
28.0677
-1.71023
17.1157
30.6202
-14.9817
133.301
35.8433
10.7005
-3.48101
60.8689
36.8287
34.3618
7.14517
5.85042
8.76592
5.45855
558.402
0.720625
-19.6892
7.50213
-22.2408
-19.5148
-5.31654
-10.7157
8.70487
32.0571
11.3801
1.79638
25.8443
23.3803
50.9252
-2.20371
26.1936
-4.6039
-2.09208
-30.7402
-25.4776
11.6962
-14.3443
-4.35898
-35.3307
-24.7932
27.2445
-23.3774
11.9072
4.75345
5.78604
-9.12123
28.7461
-7.26017
239.337
-45.0014
-2.53953
13.2542
29.9074
19.3822
-2.47242
23.9703
15.884
273.284
3.70484
-1.64918
12.2627
-4.50332
55.3108
30.4368
57.4852
0.276576
14.2839
-13.5488
10.3779
4.00989
0.731756
43.0385
-18.6437
-42.8494
-6.51078
11.9072
-2.74281
-13.1617
28.5441
47.1008
19.3758
46.0205
37.4921
5.86491
15.2286
-31.8829
29.2515
-3.48101
29.3324
2.50267
31.508
13.3467
-11.8488
14.9232
79.4314
-2.90098
9.96164
10.2958
3.75399
-1.62606
220.181
24.6685
10.5246
16.3138
-3.54738
53.3675
13.6471
10.5789
11.4424
43.2392
41.1518
44.3792
29.5925
4.63962
35.9327
-50.9294
-30.674
14.1368
-7.71428
32.822
47.3034
-19.9665
33.1223
15.2691
14.5622
-16.6048
-22.3919
-17.7552
-21.826
27.2422
-18.7839
32.2923
37.7304
19.3758
38.5242
26.4796
33.1893
16.8428
49.6245
44.3249
37.818
-0.60441
27.9473
31.7898
49.4463
13.9656
9.12409
62.3728
40.564
41.3651
41.1518
38.1229
31.2608
-0.329646
58.3209
2.59904
55.3662
9.15232
23.6974
24.5608
54.2702
1.27571
35.2147
0.891485
19.0661
35.2776
46.8084
28.6397
13.3164
29.3867
25.2543
7.45297
