# Supplementary material for: Nonlatching positive feedback enables robust bimodality by decoupling expression noise from the mean
Source: PLoS Biol. 2017 Oct 18;15(10):e2000841. doi: 10.1371/journal.pbio.2000841 (PMC5646755; doi:10.1371/journal.pbio.2000841)
Supplement: S29 Data — The corresponding mCherry fluorescence values were taken according to the gating strategy in S28 Data applied to the flow cytometry files (S27 Data) and were used to generate the numbers in Fig 3B and 3C and S7 and S11 Figs. (ZIP) [file pbio.2000841.s029.zip › S29_Data/LChITF Iso 2/1.txt]

"Y2-A"
59.7849
1423.44
721.33
373.958
187.798
379.182
7.58738
145.045
898.801
28.8671
1452.29
136.424
431.394
123.2
1861.72
868.404
813.203
1497.35
262.058
101.732
-17.5671
133.717
1740.76
923.377
1404.22
1471.61
478.779
87.0202
316.516
32.3424
31.0377
509.329
509.767
720.094
1643.35
497.231
428.702
35.0877
1605.44
657.465
599.167
-3.12205
570.821
1507.56
643.891
1729.66
1516.19
89.2827
513.157
1327.98
540.084
1023.36
74.2808
322.938
719.657
31.1145
896.252
22.3276
959.796
354.013
618.571
1392.24
265.53
372.577
34.9891
391.014
292.988
2.29848
-4.37091
293.502
281.555
232.637
1535.38
1390.74
13.2033
75.3258
823.709
28.5141
2689.36
42.705
572.355
712.132
27.8941
966.012
33.2861
514.521
2149.75
1146.83
150.197
1199.58
1711.97
460.564
273.583
64.5377
179.335
1277.32
884.897
292.447
433.74
551.705
307.747
59.4119
308.554
567.947
95.6101
172.303
1404.42
812.149
55.4955
200.127
182.967
2406.73
410.902
1251.78
44.6349
687.597
962.415
30.3761
151.89
1440.02
874.438
40.1115
412.183
-0.382796
193.387
58.0491
1363.83
109.473
398.013
586.441
1261.06
70.3595
1023.86
1965.99
49.4677
139.804
441.162
48.6145
1658.17
365.801
1214.35
203.784
825.366
356.784
28.082
369.433
401.583
683.334
28.7692
1358.45
541.068
71.6862
180.958
1089.72
401.548
37.5718
51.413
117.865
1484.74
1140.48
157.442
306.076
316.258
1240.11
143.665
44.6455
698.493
630.312
698.257
628.628
420.877
399.071
404.873
138.008
848.615
42.3749
131.538
547.344
164.236
13.7175
31.8747
883.815
91.3467
1065.23
131.633
170.379
347.913
806.6
70.4068
56.9696
245.853
107.396
718.086
356.344
966.043
807.419
582.322
131.726
1409.61
927.873
1167.05
108.012
85.7906
27.9258
-28.966
49.1167
1467.48
609.813
47.6078
65.4811
209.513
151.752
621.093
1477.48
462.752
337.303
251.367
462.583
1228.05
866.477
318.344
-11.7816
292.903
236.604
460.194
1469.77
-13.0279
456.211
663.218
47.3349
801.279
526.195
1321.67
670.73
576.357
150.316
116.812
1124.53
137.549
61.0935
216.274
1150.29
187.765
2201.54
1198.31
50.4578
76.8077
348.818
877.721
409.883
1108.12
836.305
194.077
549.993
79.209
69.431
1168.36
553.333
2664.1
565.989
69.1353
19.3442
428.702
730.366
364.805
93.8342
569.384
55.6882
4.37421
28.9267
188.493
-20.7194
661.62
629.014
143.966
628.165
52.5908
382.124
775.008
1038.62
572.21
486.507
857.94
52.8323
622.143
126.948
488.034
141.266
342.812
119.911
442.522
803.663
443.453
64.3764
46.6041
126.899
770.79
1805.2
501.424
799.244
22.987
84.4235
178.849
235.931
92.3125
34.1855
41.0243
178.64
483.049
-2.39359
1416.16
65.7233
1279.45
847.704
34.8376
158.237
42.3156
1073.74
1682.24
1009.78
518.388
665.647
578.901
92.2202
457.892
616.659
2466.16
1448.27
204.226
60.7474
43.8149
477.745
556.84
648.115
142.244
31.0041
482.255
187.498
465.51
688.608
1447.33
96.4674
1216.72
1407.26
2286.14
116.987
852.005
1400.55
440.001
91.1287
1007.03
183.411
593.542
73.6369
1302.95
269.04
1406.44
66.0905
57.0352
419.589
1600.94
666.75
380.23
1199.22
2066.24
1537.35
215.609
373.681
1466.64
728.9
612.437
1059.21
530.314
546.738
118.843
221.851
29.8431
528.458
1240.87
655.612
588.99
304.257
535.446
208.57
64.1899
859.37
465.66
-12.6203
-22.3983
932.224
-9.57183
552.432
161.622
2387.36
195.506
593.619
44.7924
42.2485
343.345
343.574
1167.63
88.8231
700.15
25.119
50.4885
254.49
86.16
1800.49
429.938
176.874
136.778
123.93
39.0439
276.02
1790.91
23.147
437.994
144.775
1432.68
692.029
0.0905256
19.5539
81.0681
38.5339
185.115
1075.73
189.076
23.0923
1382.6
185.347
-8.35129
-3.35713
755.869
685.999
336.2
677.661
28.8671
1053.11
445.645
187.36
668.553
495.531
662.257
592.063
67.4374
144.545
125.251
186.065
508.53
98.7883
474.687
114.133
1258.52
699.418
84.9532
989.598
574.206
280.359
531.117
5.51095
44.5948
206.506
320.418
385.569
8.27355
51.3112
-3.89012
1354.92
526.301
1946.45
1166.33
509.498
1734.06
798.824
27.285
1335.23
349.074
90.0457
1353.89
275.286
30.4683
1185.87
-1.85319
36.0595
606.992
577.027
165.937
35.9983
62.4644
277.453
88.8231
759.753
1038.12
361.206
774.767
302.436
931.269
1287.45
92.0714
462.583
111.103
233.042
114.07
-4.28538
1247.94
760.016
182.175
450.396
153.765
30.7271
329.085
25.119
61.7329
22.106
1066.7
970.719
81.9701
476.79
965.386
153.362
135.466
114.976
194.366
656.471
99.7972
1326.01
684.926
380.934
0.0905256
118.879
348.375
517.762
4.70604
42.2485
804.365
99.9457
52.565
38.2233
857.204
308.173
1947.71
867.114
51.048
33.5734
350.225
2661.97
2217.93
865.124
733.385
-9.77459
1201
-8.68088
618.99
974.986
248.425
1259.87
3275.96
49.209
210.948
325.67
372.96
538.309
782.9
1536.87
681.828
186.873
55.4524
60.7859
473.351
1466.54
112.835
49.346
555.466
694.528
131.941
453.413
-24.7457
980.09
36.9925
324.991
870.278
1058.82
528.729
957.336
26.7697
16.1661
45.6358
340.832
61.3069
24.9112
103.545
1897.6
233.276
424.037
805.939
21.4279
805.647
107.305
49.7783
12.7011
1274.39
150.378
172.209
2398.34
-8.01579
282.346
1250.13
588.125
76.3029
146.803
510.85
1367.01
747.827
1013.2
1053.04
12.2634
341.471
110.661
602.317
1363.2
-24.7457
1255.98
770.194
985.27
111.347
249.962
1092.44
279.207
60.2122
114.007
-2.57461
939.565
1328.47
31.3219
171.012
40.4035
1532
171.038
26.3275
62.6574
33.5317
566.451
139.734
499.958
3150.33
314.638
594.682
295.583
1095.69
448.033
462.562
1613.04
141.181
38.2971
49.8119
-1.97876
22.5632
1592.28
675.809
88.1981
1209.37
1699.03
1483.78
1104.59
129.149
61.1808
1113.95
156.295
291.055
673.109
32.1305
100.224
1290.93
138.496
254.018
962.724
653.732
870.595
59.7751
29.8041
49.5515
178.591
38.7768
133.949
675.112
1084.92
61.6186
1292.14
276.113
-11.6487
391.916
553.539
886.833
401.161
772.07
171.975
1585.34
848.75
2135.04
724.442
1100.53
-2.07918
332.313
141.969
-17.5045
-11.1135
1527.03
154.077
11.4118
41.1082
890.331
77.5886
13.2005
132.513
894.55
412.386
25.1049
1001.87
71.9706
146.066
678.029
131.543
156.438
347.15
217.232
127.211
759.905
36.7864
397.928
16.4623
153.91
23.147
518.579
62.3925
27.285
23.3809
1797.32
43.9167
5.4207
626.421
70.3931
831.668
1880.14
828.132
75.5661
781.026
68.7026
561.888
1759.21
1291.86
446.843
136.881
1416.12
522.527
859.468
3049.46
88.1981
869.381
1455.29
15.3835
1700.4
1789.82
943.397
1436.66
2229.02
3.36534
290.839
500.329
1180.17
36.3845
133.77
2276.96
20.8568
76.5252
11.7772
493.538
271.492
281.658
572.062
289.654
250.923
547.711
244.681
10.827
200.546
1262.92
54.9514
428.702
-21.1343
27.4731
60.1011
104.414
864.571
257.852
758.209
22.3036
328.981
1061.11
761.491
36.3493
812.594
712.901
20.5035
437.016
408.499
5.13335
889.085
62.5556
42.9615
99.2965
553.092
543.168
467.175
12.4179
1326.59
1870.79
417.091
1597.6
127.935
9.46086
1187.1
674.462
480.814
792.313
1497.4
926.241
352.119
1383.66
1877.35
447.382
-13.7563
106.953
-2.20617
638.523
679.228
673.876
149.821
10.572
723.053
2336.23
541.958
120.057
42.4217
1254.35
1070.11
1097.46
55.7395
592.969
225.336
890.02
1811.56
77.5886
887.5
1706.15
665.643
373.514
1448.97
563.119
40.9261
430.523
45.5194
1741.32
1140.87
2134.07
3014.96
518.365
29.8397
123.773
296.466
438.836
122.808
51.8802
1127.22
82.862
229.354
318.662
67.0678
388.697
550.759
58.9643
217.913
95.7785
300.256
500.277
491.277
144.479
349.524
1515.66
16.6448
215.332
180.929
456.018
2024.08
94.8267
594.835
97.0686
187.765
399.129
299.362
287.509
690.368
342.812
35.5783
841.144
137.34
490.305
45.6358
480.309
351.498
172.912
9.46086
561.159
728.81
930.02
36.6599
1.45667
262.39
135.385
421.46
174.892
80.1253
728.374
0.130942
434.451
363.035
883.311
702.005
521.806
12.3306
155.443
-20.5403
524.066
966.681
829.356
56.613
255.493
483.6
1415.66
516.492
319.347
790.745
2275.47
828.29
1721.78
542.382
851.537
1643.41
2434.38
30.2272
556.286
461.553
1065.13
1637.69
1530.57
182.333
206.619
85.225
1108.07
2189
564.907
1227.31
476.496
1393.48
250.707
110.591
36.0595
1787.65
1423.02
27.6514
4.98434
30.116
42.7714
18.2069
9.99641
709.501
510.562
229.722
48.621
1780.44
151.127
790.519
2.89311
28.7312
376.778
29.2344
1271.37
55.8392
82.8174
18.6937
1418.18
328.739
341.791
427.145
1188.13
1008.49
121.503
10.5439
96.2356
766.245
291.029
199.543
781.284
1274.85
8.95293
275.283
1278.72
117.607
80.0653
239.243
22.6197
69.0083
46.3179
830.837
398.406
533.321
-9.47503
134.748
-49.5807
654.44
1175.13
101.942
103.83
333.473
27.7282
1548.34
294.181
2585.72
932.188
53.1853
1234.87
133.03
110.812
472.797
409.72
181.537
571.053
34.2049
334.632
718.266
30.0756
470.189
330.888
113.901
226.783
362.147
274.217
265.658
676.018
94.9395
1651.18
14.6604
63.1845
165.544
1256.73
370.007
771.327
264.139
121.889
246.704
101.553
50.7168
1322.41
482.234
414.184
153.191
19.505
116.64
1839.67
1053.98
222.206
135.68
25.3819
191.546
128.057
1278.86
89.2045
1151.43
14.8813
350.809
198.604
893.441
2658.2
1053.94
89.8132
843.301
50.8419
39.0439
371.598
1532.29
2007.78
48.4781
148.523
237.18
152.298
946.494
57.0352
397.101
440.889
212.822
1633.98
91.3697
1017.75
370.733
177.503
137.433
40.4598
1404.49
2540.45
1205.1
561.547
552.513
306.618
50.4146
6.64124
305.864
631.651
1037.1
1014.99
365.332
483.126
744.363
25.0743
365.685
1146.62
30.5178
3.04759
409.205
635.061
649.764
49.1974
1337.26
2382.83
1561.19
589.27
245.301
17.3499
265.7
1737.28
294.681
353.993
47.4551
1515.66
216.872
638.419
16.9975
762.413
24.9889
29.2155
154.489
370.277
575.234
1368.14
274.815
2119.23
1625.96
9.72358
468.634
516.56
797.077
99.3411
1942.66
280.627
279.684
502.089
534.861
87.2734
112.794
838.282
956.093
273.885
581.859
85.9037
-8.00889
286.547
2.26507
386.678
850.917
2054.72
1730.89
141.311
113.935
375.172
507.383
77.614
111.281
865.677
1343.68
554.966
295.791
1109.98
192.328
1842.87
187.159
-2.41131
-40.6811
86.6787
366.491
27.129
114.816
-16.7761
180.724
893.108
1200.86
129.331
521.443
1107.37
446.631
291.895
1090.19
392.916
0.130942
428.829
927.129
231.326
91.0414
1229.28
284.673
1159.19
137.427
183.75
126.304
254.122
268.748
-45.3604
423.492
85.7182
206.859
58.3382
31.5476
1127.49
1078.25
76.5891
1710.49
658.346
32.3308
36.6553
227.654
1319.43
861.01
342.753
581.444
91.0078
37.0639
635.329
49.178
259.225
85.7475
248.613
57.7639
700.367
635.935
136.037
161.985
1654.01
2065.12
237.334
1717.79
395.781
1175.16
1311.16
249.85
324.229
252.814
1545.25
290.871
227.382
238.748
435.907
726.02
459.035
1913.04
1282.22
837.661
310.606
45.689
43.0745
215.76
28.6438
-1.21587
901.178
255.421
28.5827
244.677
478.385
144.394
12.917
36.0905
1695.21
730.468
342.975
296.555
1881.36
589.693
46.9826
1367.74
481.101
38.1074
471.495
561.161
1558.44
204.169
927.737
216.719
660.817
603.803
71.3315
668.36
1975.86
711.401
2255.27
347.15
477.726
14.3292
973.392
310.91
357.092
806.239
247.468
160.419
592.961
234.147
170.157
437.016
792.683
132.57
727.849
44.9486
352.567
-3.21536
70.514
1874.72
325.84
136.27
13.6668
1745.23
1414.09
1299.62
202.897
-1.78354
-13.32
1191.08
26.2578
331.505
502.853
31.3996
38.7175
61.9751
949.819
370.531
11.8705
53.5783
66.4081
1509.71
504.019
177.851
799.371
1458.41
15.6128
153.765
66.3343
932.167
434.672
372.556
150.284
21.392
1378.15
1641.92
588.99
430.335
1679.82
27.5737
849.5
692.002
94.2015
378.652
227.575
2046.28
394.607
44.5602
71.2354
34.1855
104.743
11.8479
2490.11
10.6065
1482.52
59.4363
351.076
122.919
690.472
2493.59
177.932
253.073
44.6406
902.571
712.262
784.552
907.647
6.75168
44.4951
184.423
568.29
946.242
366.654
250.003
76.029
667.915
1771.34
34.3078
804.246
707.422
7.19296
104.435
47.3934
266.19
1964.23
299.665
1314.74
1212.91
793.35
768.458
1681.78
34.8566
201.281
184.017
31.8121
1644.94
32.6364
45.689
713.877
1744.73
1214.08
377.22
878.236
941.439
351.787
47.4
622.662
439.58
370.083
54.8461
1197.62
444.967
646.351
107.305
698.205
1488.03
442.732
67.2613
849.555
576.753
905.591
27.3049
154.278
279.639
674.353
984.052
404.677
339.355
-12.2861
1780.03
38.6268
806.202
721.632
-4.42996
64.3173
1956.34
930.556
276.816
344.511
72.2427
1600.26
974.701
1019.31
922.866
1431.21
-17.3554
849.729
2007.84
121.119
-4.99665
1270.34
403.324
698.638
71.6862
265.291
392.572
256.838
522.663
1211.13
145.356
1523.2
710.292
285.31
194.698
452.253
577.69
135.35
-24.0637
177.23
485.988
311.498
580.65
357.825
431.11
1346.78
39.0184
243.982
59.2883
345.427
481.651
53.6033
1538.13
371.829
178.484
756.962
184.869
272.491
107.888
137.554
273.964
729.586
26.5558
253.27
1217.17
633.131
-23.8211
9.44293
537.424
600.665
730.394
662.668
197.402
460.875
0.0848286
208.326
1869.44
246.783
320.28
192.174
247.768
459.766
819.058
299.1
212.526
1506.64
-39.7382
3040.09
363.522
193.806
313.68
369.049
595.924
691.219
-1.34129
857.622
-24.6104
1315.06
2672.97
251.597
270.914
30.8771
1319.84
-11.1539
36.4205
488.31
381.892
2249.33
464.563
384.787
145.718
475.493
391.042
166.923
31.527
29.4513
2114.57
42.3339
190.096
212.856
290.376
93.7777
167.994
193.146
68.6586
633.45
42.9183
-4.60316
294.619
1027.61
494.845
1266.12
1293.86
93.5921
173.905
16.8196
31.3703
201.302
186.244
63.5763
208.263
162.343
150.583
749.379
18.2034
1014.42
206.619
321.357
105.038
364.382
1711.76
82.0051
586.698
62.3638
591.289
156.279
370.732
1845.5
438.662
425.081
283.61
2502.98
238.822
404.01
1559.12
1171.37
1656
227.907
326.441
397.901
384.199
1281.12
505.515
671.68
1048.05
129.702
658.417
507.963
2124.06
1481.64
266.874
680.175
466.26
176.521
1289.31
-39.8442
30.7623
180.622
667.026
-1.90306
165.16
25.9254
1375.16
13.355
333.305
148.741
760.482
321.874
440.361
190.716
1159.92
20.161
920.282
203.357
306.862
813.14
15.596
1800.52
325.568
409.783
185.663
-4.08023
1339.42
352.951
531.465
1490.7
1097.41
221.035
567.916
90.5552
192.445
1301.66
253.254
327.624
873.507
1848.28
743.832
1172.07
1896.83
76.6515
963.399
1191.32
-8.11441
688.054
62.7432
61.5409
1851.06
236.674
118.139
378.876
241.965
1019.06
1481.48
-15.4847
524.322
32.4842
467.033
1899.05
401.141
42.3528
566.724
1386.7
284.279
430.051
504.572
968.667
207.879
792.701
12.807
888.84
497.801
109.354
245.255
-17.4038
682.708
283.456
1342.88
278.254
739.195
42.902
249.734
1590.66
635.329
26.6892
1034.02
531.715
868.929
654.18
65.2602
342.42
-14.3665
1695.26
291.296
1035.57
307.421
462.557
679.557
2735.45
354.798
189.296
2017.62
453.042
776.628
76.1733
401.798
1542.71
0.574658
481.954
626.209
2000.53
147.748
-9.88295
-51.4548
1227.9
830.832
213.735
2568.21
-23.6068
211.658
781.103
530.719
539.242
441.183
2345.17
57.9541
1.84507
941.439
0.399789
554.335
23.8975
73.1996
419.746
153.235
190.308
1933.91
853.436
724.81
2560.09
82.9785
88.102
156
301.265
33.2137
1329.95
667.298
696.82
74.4289
639.683
159.463
62.596
9.45234
822.398
385.212
1202.96
3009.94
103.899
285.412
362.99
2026.76
410.869
417.691
1646.23
44.0116
23.6679
1168.17
1671.9
199.34
47.2514
198.262
498.036
48.8368
303.554
271.301
54.2241
-29.2495
567.388
39.471
114.838
683.549
731.618
533.775
654.527
3274.41
30.116
717.435
1423.76
1265.62
1723.37
225.974
807.618
292.429
726.465
2760.16
805.12
791.209
219.383
1122.38
362.714
1848.22
53.0941
1238.85
383.433
1233.89
1564.73
243.987
1023.19
1308.88
1192.62
790.714
54.3189
152.041
2094.89
19.2734
1048.78
26.8951
252.751
36.9441
482.183
600.173
1400.98
45.8696
1019.99
3.54663
728.19
633.017
648.448
360.273
2035.84
1133.29
1105.06
869.235
65.0585
264.869
537.087
70.1562
53.56
282.879
384.258
516.905
86.5603
998.994
1774.06
1188.76
1426.18
1273.62
747.27
1213.29
997.451
-15.1537
479.098
46.0439
139.429
165.268
141.13
101.518
779.883
336.357
1144.75
16.354
328.503
388.004
677.979
239.388
1018.81
938.156
1547.83
819.052
401.413
568.147
949.271
171.82
958.557
903.703
68.1843
164.988
190.756
176.927
1021.35
279.019
1057.84
1476.58
438.922
152.42
354.94
632.316
507.761
170.898
1411.12
1243.28
1306.94
1094.43
470.633
483.198
1940.19
887.091
61.5966
767.83
1681.59
1036.83
1221.07
996.021
196.575
148.535
438.114
187.427
88.6846
158.836
312.45
1027.12
1382.73
246.607
980.952
57.9914
3.82256
14.3201
575.001
71.3315
156.74
319.61
99.9457
1956.62
289.348
16.1159
272.496
117.955
1879.31
392.457
597.798
155.79
78.3993
510.279
728.311
274.272
1156.05
292.826
269.04
103.966
973.138
298.067
791.669
112.927
1221.47
108.717
570.168
220.935
474.742
-23.0083
1177.04
207.689
1611.16
529.573
46.747
601.238
96.7228
834.313
1649.3
319.783
656.522
944.545
239.695
628.831
257.138
348.667
25.4863
594.835
980.025
30.3435
1180.61
28.8883
575.196
1145.03
219.508
1124.97
144.961
132.811
1153.89
60.4418
280.284
1989.28
358.037
1661.88
31.88
551.428
7369.43
239.421
63.1987
39.4863
1414.59
451.116
813.971
278.466
40.1711
1148.62
47.8707
21.0057
77.4569
1433.75
86.9491
1050.23
258.98
1148.76
921.552
53.2511
1140.14
1577.82
-18.7697
135.175
434.472
58.6288
1063.93
-1.32571
96.0491
143.477
381.327
101.698
88.8943
12.917
43.5868
152.852
852.283
137.259
48.5206
851.43
602.93
756.485
277.03
314.309
589.083
167.896
443.095
179.806
451.724
588.12
154.819
17.2198
449.893
316.035
476.612
32.9886
1395.07
-1.42588
421.504
181.121
517.994
113.51
980.487
0.574658
435.055
36.5062
84.0297
1849.19
1049.55
67.7806
103.284
544.92
750.59
1047.11
1155.61
-0.416394
332.335
387.786
313.054
123.993
98.4455
-6.21586
187.81
124.406
230.581
29.13
422.056
781.577
252.248
6.3783
556.486
257.106
614.647
824.1
769.144
195.614
723.361
1437.65
97.14
1040.64
4.92166
38.1395
374.566
597.29
54.8196
763.793
38.3734
328.46
3.83866
150.738
-0.201499
675.147
141.608
380.018
13.1393
1962.6
340.875
930.951
1496.86
16.2287
498.633
876.529
488.362
1368.88
240.967
-9.47503
1064.54
1116.27
1830.63
91.1006
332.063
651.99
54.7389
255.493
7.58738
62.5862
1438.16
31.4763
226.715
221.851
734.492
2031.73
1928.1
525.271
21.7883
6.28039
1864.45
12.5812
1119.37
1331.06
53.5219
175.18
819.465
724.203
215.1
72.8835
44.518
394.908
-13.7563
1155.97
93.1695
223.64
25.4673
304.414
1449.74
1960.17
1609.9
1260.52
110.923
425.53
1942.72
2077.06
1280
407.802
35.4221
128.456
212.16
414.789
18.8318
32.9825
2984.27
65.4811
53.9651
105.306
1077.54
156.933
90.6666
41.0875
13.0895
20.8568
688.315
188.58
197.435
24.1153
325.55
574.356
931.909
226.853
420.604
138.479
1325.45
237.185
22.0714
397.323
641.383
848.747
879.541
126.977
205.628
704.011
991.512
143.971
89.4214
19.3667
441.51
40.4416
282.879
575.413
462.222
20.2777
29.2565
549.218
936.351
1116.2
1052.12
-8.92215
1418.51
857.659
253.751
340.272
64.4659
118.416
1169.99
1576.41
30.2564
894.828
-29.4433
26.5512
140.766
1180.23
366.633
-2.62561
1854.08
335.312
2462.61
210.259
19.0455
30.9791
1004.31
119.085
1642.07
148.671
755.34
523.606
235.382
950.908
737.999
1733.87
39.3084
713.53
96.3547
82.3169
39.3264
388.174
164.606
2341.88
1156.96
-28.3586
-5.07384
262.841
1076.61
292.852
409.36
1019.29
2702.89
310.274
31.4417
13.1393
86.6593
63.5131
26.8404
1343.19
85.5692
26.3679
273.282
108.162
1539.23
196.007
643.891
20.51
133.133
951.353
619.979
458.418
15.3458
30.102
1356.14
2226.41
964.662
1333.23
636.519
950.899
397.652
626.513
178.355
1135.96
1710.72
142.502
159.61
-22.9216
1076.68
406.18
921.624
10.4928
-18.1156
743.859
73.1734
69.7036
1091.01
-4.62816
1292.51
72.1241
515.771
559.19
961.466
426.178
159.283
2518.56
2362.34
1040.5
92.4495
591.073
117.315
-12.3624
1040
1099.69
50.9583
576.724
497.405
1062.45
76.8077
679.974
180.443
53.6474
650.959
582.587
25.6997
9.91869
633.906
848.126
246.001
2140.27
148.864
67.2649
317.2
617.62
123.271
97.4723
200.32
210.499
1450.07
812.707
920.297
1189.7
134.399
166.022
1282.68
501.462
101.095
-4.42057
78.3738
640.076
489.522
276.108
116.283
119.19
557.354
522.753
936.986
340.591
79.4222
56.08
393.525
227.004
498.19
182.317
130.484
64.3764
307.099
39.8271
608.246
118.958
888.806
224.978
139.494
918.408
142.949
497.585
53.8632
851.558
1011.66
1376.04
138.98
17.9346
83.0638
1784.51
50.2888
659.839
612.698
230.659
1162.75
47.8631
684.299
103.674
536.191
-6.20598
851.88
5.8774
1088.49
-2.79548
-3.29359
31.6864
150.373
262.208
591.542
1694.91
81.6512
366.191
2363.55
-20.0401
1207.17
383.671
521.532
432.982
9.68459
1229.6
231.951
-10.2808
8.8782
104.531
19.8632
1282.49
1199.26
350.535
628.175
50.9046
47.8457
259.902
49.6353
13.5216
150.643
24.4334
1073.62
1098.72
1318.9
255.074
-10.2254
537.948
71.9565
580.21
279.992
953.788
67.8249
40.7406
1492.53
64.4297
734.492
1246.22
56.4641
33.4217
-10.7116
212.943
1146.68
387.394
11.7928
206.619
385.232
366.335
1855.82
530.451
1753.92
184.142
81.6375
233.841
157.442
1316.05
738.177
1213.12
1052.77
2641.91
184.895
159.427
211.236
287.837
664.235
1339.85
188.608
1410.83
132.33
1564.96
220.458
1923.39
0.015619
657.053
51.9914
242.519
76.1733
458.024
1526.56
1663.99
400.195
221.531
193.649
279.327
139.423
19.8641
1157.05
369.08
275.105
5.5752
1532.5
466.5
29.9561
283.226
205.836
720.174
1080.64
135.591
356.621
62.8923
750.518
552.648
60.4534
20.1973
105.4
423.334
1112.74
8.73247
188.949
-6.87019
149.156
383.125
1626.84
660.504
559.483
603.714
229.236
16.2828
94.7573
138.936
-12.1658
1233.33
757.577
1624.64
865.33
1217.04
511.894
150.055
9.00796
1031.99
1395.51
1227.48
465.402
-37.0569
1169.96
897.75
558.786
32.0697
501.817
4.71172
38.8633
70.5305
805.097
445.843
187.798
364.189
433
13.8605
1112.44
1.76281
306.964
1323.45
822.226
754.152
959.38
74.9336
2552.72
1656.36
45.5104
1.17352
1692.94
829.964
484.846
945.078
47.3233
1241.68
186.425
133.557
343.767
906.846
442.763
1985.69
1592.54
167.244
685.703
257.351
265.598
2349.44
13.2494
164.586
195.529
443.299
148.442
1284.36
93.7944
366.185
143.185
346.591
1040.06
89.4663
354.976
315.555
65.4503
1662.27
571.832
601.264
19.2734
115.492
118.724
1405.01
1010.67
1071.14
1608.84
3422.54
-3.65761
279.719
765.672
372.522
1448.67
307.799
603.244
913.906
470.522
248.919
61.3104
212.396
81.6893
124.775
22.3841
313.043
1288.63
315.196
137.999
777.753
66.7218
98.843
409.311
26.6851
1054
1099.89
18.8227
415.497
929.22
278.39
27.916
388.118
828.156
10.1961
-18.1864
754.67
88.9711
1572.79
138.521
1549.63
373.734
569.021
2.49961
-31.6226
152.489
167.192
876.237
1457.04
152.298
234.349
450.589
1268.54
11.7277
19.7933
2106.47
141.007
1369.74
420.394
102.614
454.879
265.48
286.863
66.9326
0.626078
255.977
177.248
1469.16
-31.7847
361.51
23.5078
124.079
890.802
2241.47
17.6086
750.75
-27.3549
129.199
869.925
263.754
589.234
819.678
996.861
1040.35
131.717
229.81
16.619
14.4553
716.442
126.034
74.1367
2165.44
1134.31
269.956
68.2796
48.5242
253.482
895.386
84.7853
851.43
556.078
1221.25
253.13
1674.17
2145.04
593.291
18.636
329.91
2542.44
1626.35
1032.96
159.413
1622.26
128.036
125.578
404.054
53.2382
1529.08
756.459
1475.64
44.1698
292.704
1443.35
19.6396
252.696
14.4799
446.1
317.031
1313.93
419.358
-11.4296
-32.7141
1825.73
1406.17
88.1722
791.979
724.146
663.308
-28.4938
80.9433
1516.07
1421.93
825.366
2114.66
198.509
63.6893
528.175
1979.55
846.377
836.492
533.861
43.6519
238.478
49.7738
193.921
41.7276
16.9571
216.331
-24.5644
152.283
1481.56
112.027
31.88
575.942
60.4476
347.12
317.016
-27.043
1020.1
1628.97
747.441
890.263
12.5724
65.2755
648.613
578.906
77.6625
-33.179
1776.04
1517.01
383.695
311.872
1679.87
648.285
886.404
738.624
427.82
10.5439
64.3764
889.934
58.5677
57.114
1019.99
345.641
998.676
870.05
1282.91
483.092
1626.71
99.929
481.175
284.339
344.959
355.539
667.794
1050.58
1235.83
33.6285
700.975
2527.44
260.158
100.471
26.5902
114.435
87.3993
64.7373
318.982
885.179
9.46145
761.613
627.061
2.63017
129.199
-2.25686
496.986
2167.2
585.42
1512.23
361.666
506.24
432.598
208.554
188.58
1727.64
48.1885
1700.25
49.7738
192.047
1068.72
9.46086
1241.44
543.278
1046.21
154.726
18.3233
142.881
392.283
22.0292
186.887
-32.497
128.777
135.559
1187.1
492.092
669.116
704.464
32.2501
364.189
9.46145
1721.13
692.654
326.844
37.3701
1134.17
5.5752
385.569
885.336
892.767
104.919
48.9678
2304.79
822.014
51.258
1424.04
1256.96
328.51
628.284
844.378
838.6
1181.16
494.844
126.615
315.295
211.564
669.645
361.235
357.427
615.93
312.637
1825.97
6.72666
22.6379
145.135
1116.08
1531.71
-23.0726
455.06
34.7522
17.2576
184.279
545.444
521.732
321.589
2.63017
1487.9
555.082
1225.15
551.753
141.266
265.975
1094.43
17.1087
325.776
2106.98
-0.700542
994.882
614.156
1156.85
32.3308
194.077
147.069
131.683
1438.22
14.5751
1366.65
31.654
317.321
269.406
3.22861
60.1011
14.6604
958.988
1739.76
81.6893
126.378
55.4341
916.314
-5.54778
-2.54651
29.6481
991.498
970.084
88.6802
-24.3472
282.239
140.072
220.03
67.9146
-32.0203
79.9215
902.178
87.2734
291.228
347.052
883.26
77.1556
550.79
270.257
101.82
968.983
90.6972
593.328
71.1033
794.221
819.325
20.5677
424.924
819.744
311.806
395.399
118.308
768.056
291.654
1289.11
97.9231
683.052
969.39
1441.97
174.087
9.85361
429.182
1298.09
88.2121
2537.15
1671.13
1503.63
59.2005
248.192
2000.71
3056.5
427.102
894.949
930.157
38.2233
473.388
613.576
1472.9
1238.37
34.0917
99.2785
466.154
56.9993
986.47
30.2272
224.576
-42.5707
111.743
2592.49
1475.44
49.1974
385.232
-33.235
650.391
154.487
481.434
92.3125
477.065
1075.3
1165.69
896.256
968.687
-18.1372
50.1402
46.3321
445.39
1023.37
440.073
2378.82
439.347
1824.55
1478.53
197.979
1845.62
666.439
607.551
382.426
111.762
967.617
9.38595
31.3766
1438.17
1100.53
736.347
1460.65
1032.43
16.0116
1479.03
272.482
261.619
927.551
1068.58
1377.39
186.918
424.25
123.546
693.647
614.382
752.033
1232.43
189.939
112.196
333.047
1868.92
396.476
1862.91
1196.47
74.7611
522.043
20.1973
200.546
2564.17
1930.08
46.3921
962.75
104.31
3.87907
423.207
81.9251
1408.05
1897.66
1419.75
7.39157
220.803
165.271
38.6736
1217.96
325.232
1711.11
866.942
1470.02
31.7479
95.5304
1172.68
1736.16
384.895
593.937
341.051
65.8344
140.243
688.315
469.69
114.976
46.6041
33.1959
1799.65
229.108
608.089
19.2388
22.5793
1501.94
683.833
403.408
43.1244
427.739
157.216
129.914
970.307
2122.8
356.203
649.969
168.132
188.033
445.258
879.753
1200.49
78.6061
1143.25
1991.95
19.1317
7.58738
43.8455
295.352
945.285
251.014
1285.23
11.1974
8.88149
1035.26
120.652
473.997
1062.57
170.782
873.003
1094.99
86.8652
140.307
547.776
463.942
55.24
126.376
41.028
1003.11
261.548
621.773
744.457
637.786
70.755
709.752
419.153
516.91
717.234
459.962
998.773
30.0595
799.554
6832.66
87.2261
311.486
604.07
-20.5236
823.457
593.328
259.377
39.2441
829.828
706.881
129.264
1037.74
12.0217
33.7042
903.542
392.213
-10.0709
68.1246
1412.8
123.151
270.414
159.767
1009.3
911.688
603.54
118.879
72.8871
1629.62
844.786
238.027
468.969
2256.98
1223.25
856.579
117.532
1479.26
342.184
447.114
281.005
393.628
477.214
391.797
231.702
693.42
226.017
153.191
230.958
481.474
1521.08
1485.01
100.392
128.184
243.979
420.365
585.608
1176.73
477.032
144.694
371.685
1147.02
558.277
828.156
236.958
276.783
188.297
397.75
28.906
951.997
532.477
3.43665
116.725
16.1661
523.523
4.43758
515.768
415.654
1045.26
44.9326
1399.49
-13.965
2021.99
-49.8643
972.187
13.2341
227.282
237.522
98.1834
403.402
480.178
1139.73
-13.9246
510.351
143.992
84.5004
807.601
136.956
111.581
135.197
196.193
924.969
28.3662
7.1583
285.988
3410.32
2232.78
1429.25
107.574
100.073
30.3039
1095.35
20.3114
-0.512622
1057.05
159.61
650.512
496.195
91.3371
23.6789
-24.7793
1575.34
501.001
298.061
95.3922
244.648
776.254
345.57
66.7157
600.457
86.16
-49.2146
499.279
9.22834
307.318
-1.63196
629.375
192.328
69.0929
1464.98
354.747
433.381
90.8472
660.169
-4.59464
835.71
1700.51
134.479
418.032
285.378
17.8245
68.1983
603.116
193.506
30.4026
1227.81
3673.3
781.3
-0.855023
965.535
58.7163
1644.3
98.9427
283.342
1145.01
85.7182
53.2511
165.629
192.887
1165.64
37.7234
67.1549
104.247
304.257
503.587
195.451
1381.66
1389.58
796.976
558.562
1016.56
571.389
139.164
21.6674
85.7896
1877.84
290.933
655.718
221.743
730.426
29.4655
-16.7357
1219.68
160.636
1579.07
180.726
4.83432
185.428
91.9037
1318.67
428.824
182.93
1913.77
35.7242
759.596
61.0996
719.159
1730.53
41.6776
550.814
231.721
47.6035
390.553
13.4685
2431.24
470.709
420.062
428.649
2584.88
802.173
830.526
871.651
305.04
593.587
76.1527
256.331
992.503
1082.36
624.455
805.94
726.006
979.386
1321.97
58.4545
1429.87
304.984
145.08
2688.12
40.2634
175.467
287.358
350.687
340.801
38.1708
2890.21
228.247
35.7183
528.048
1134.84
845.08
-38.6199
260.041
393.669
1181.18
970.787
285.31
226.557
4.35163
1296.39
189.412
16.5345
35.0735
209.126
51.4155
57.9914
1983.96
645.279
253.207
175.578
109.75
1105.95
751.163
141.508
955.966
118.521
59.7974
520.502
27.0128
3572.24
358.694
7.84626
1076.29
971.038
263.268
61.5409
771.603
942.26
17.8762
957.025
263.517
420.295
1113.22
36.0522
459.667
1234.7
238.798
120.962
670.283
760.928
168.639
949.618
414.707
258.449
392.604
920.887
794.535
27.6955
6.11215
559.224
2040.94
625.392
153.357
949.306
15.1789
1459.72
809.485
338.823
60.3286
414.122
1220.79
911.508
1356.79
1904.29
125.251
-36.3078
95.3298
12.5812
1615.99
1177.39
977.437
2.76613
-3.24996
315.656
11.0429
414.652
-9.78773
1763.52
800.679
1105.49
498.042
631.041
3860.24
1320.68
-38.7293
300.955
1350.14
773.201
34.5655
229.648
1016.01
1093.18
1754.33
970.182
1244.64
142.091
-27.1583
11.4368
1567.17
1306.05
518.627
1124.25
165.309
28.2021
150.667
203.523
317.473
307.236
1060.34
478.245
849.842
377.135
1214.24
28.906
694.312
599.006
276.113
143.899
3514.11
1618.8
634.843
166.903
20.5698
13.6166
63.8088
484.322
58.5793
29.1636
35.1899
553.302
1504.67
1445.51
736.048
333.064
1045.09
937.436
485.551
841.334
1428.87
1367.21
212.034
304.199
5.03841
49.7797
924.17
668.12
409.001
247.204
36.9925
122.59
605.138
269.995
1144.86
181.197
361.332
55.6038
1476.1
206.109
574.098
482.059
2263.48
207.295
-12.6142
1076.16
280.426
61.4278
-10.1219
94.3284
69.1951
793.093
1042.97
27.5173
352.728
210.613
121.885
294.043
250.27
129.702
84.4241
156.671
2313.35
84.2217
1358.32
959.475
188.792
295.006
1711.73
134.621
365.039
5.85869
153.395
318.203
120.051
820.796
108.257
4.77569
167.527
573.01
103.189
2112.59
162.559
45.7095
872.981
22.9063
1031.97
30.116
713.687
1673.01
652.801
377.792
328.777
902.512
219.34
385.385
89.2266
13.4717
1621.18
1529.84
365.458
360.95
25.7544
60.7345
448.35
149.74
57.241
150.546
1274.46
339.948
1146.18
519.872
970.655
576.83
1220.38
73.0416
521.702
101.058
372.91
45.5104
533.408
199.309
397.054
355.535
913.219
1469.74
107.714
171.038
939.72
1107.37
39.8387
32.9117
790.438
56.6743
50.3947
17.4701
498.042
50.0803
287.968
12.7864
33.1994
504.75
55.4524
950.967
49.8119
275.383
191.229
426.615
1495.17
1101.22
745.196
1085.68
26.2525
2692.29
154.438
217.84
843.169
411.172
1867.64
49.4734
733.11
1361.15
875.508
1189.06
1161.62
1251.36
450.318
142.502
588.667
23.93
370.155
94.8934
1794.94
1384.18
222.869
513.579
1051.66
250.94
694.424
761.262
637.803
45.7196
2210.65
1533.74
168.555
322.698
1051.3
499.887
51.3771
2260.84
807.581
1259.34
47.0938
878.626
474.672
-11.9449
729.67
1609.58
1361.04
248.425
907.94
603.947
1585.26
24.8461
476.465
2231.81
639.66
111.984
516.604
880.479
1030.2
-42.4774
765.723
452.466
615.78
18.636
1090.78
1807.8
192.692
545.47
352.923
890.197
188.798
553.614
178.484
132.395
585.46
51.6661
1005.25
20.9647
609.646
860.468
1333.36
26.7787
517.315
476.327
-4.18095
42.193
634.816
64.9083
346.286
-17.6181
1276.32
184.022
711.265
314.249
55.2575
362.098
317.435
387.533
478.652
277.145
426.281
808.244
327.514
2356.73
785.435
1069.56
298.815
64.9274
490.142
1625.93
1573.06
55.2547
82.0198
1700.53
179.992
1273.82
778.766
92.0156
608.891
199.477
187.961
1296.28
14.0085
316.557
42.8779
51.3948
30.8931
246.682
825.215
183.254
909.159
63.4394
351.14
129.71
-15.3812
579.558
214.692
250.143
774.487
552.94
557.411
268.475
348.159
51.0521
63.5131
22.0292
1.35454
1479.87
-11.1135
29.653
2040.32
441.032
1028.09
1786.8
85.4192
213.539
30.0595
1360.23
261.641
202.752
275.605
222.332
506.013
608.327
2730.03
1098.97
56.6702
31.6979
111.781
1486.89
954.966
62.5918
442.63
611.52
45.2965
227.033
87.106
560.042
1355.49
993.328
69.6547
198.862
321.907
253.963
344.336
348.16
915.667
8.12135
82.3136
268.076
41.5926
2164.85
59.0901
374.22
1485.17
185.936
51.3177
266.188
1624.42
429.926
-8.35129
214.035
146.797
892.797
1464.4
1725.9
689.274
56.5805
18.2518
735.411
233.096
646.411
62.0863
1671.36
557.13
156.721
1280.65
215.27
33.1959
11.7928
219.737
300.743
750.125
320.556
62.6574
925.587
1321.7
668.22
329.418
52.4947
328.414
2437.95
1632.92
314.384
364.923
312.331
826.594
1152.22
81.9251
632.186
59.2005
19.8269
815.114
895.878
59.2977
417.58
34.0864
150.042
-6.30402
971.365
865.834
584.226
634.199
1808.29
302.744
727.758
1514.34
465.51
1367.32
0.756103
809.485
2548.35
2426.87
-0.488844
403.702
748.464
1485.99
442.522
1256.16
1678.63
1599.05
156.44
53.2871
9.16883
675.147
98.9081
202.851
74.7575
604.053
145.718
775.344
18.1028
273.745
67.1343
790.322
426.039
244.733
263.185
61.0563
232.459
434.111
1500.79
38.6268
500.729
1675.53
762.063
1141.91
1236.4
280
977.14
150.992
667.915
11.5944
137.381
101.518
669.313
1410.2
666.655
45.5194
258.694
65.9066
88.2917
2086.8
1015.06
666.416
95.432
959.607
965.507
2281.04
1481.51
814.625
4.65771
1732.04
1557.42
-9.81741
443.306
1503.2
594.485
192.93
129.583
99.3994
294.043
308.366
371.456
472.885
498.593
510.488
632.316
858.211
250.742
864.303
1474.84
559.857
919.07
448.613
442.251
262.611
507.56
360.994
259.279
205.9
66.9291
47.4
380.907
38.5294
139.573
1202.09
320.264
55.4005
2666.82
64.1705
95.3723
1239.36
513.035
1309.45
209.258
704.78
157.089
263.71
322.965
61.0746
1669.87
59.2977
524.402
199.004
624.181
400.368
262.968
1332.48
1153.68
1200.79
163.808
191.603
456.609
587.33
185.883
1638.25
242.026
147.076
409.908
1201.82
809.669
631.875
458.713
1241.6
1045.24
72.337
27.2588
209.322
14.3603
584.766
594.422
1113.17
33.1993
426.421
187.945
427.115
40.2795
62.5644
194.834
170.125
717.857
-25.0988
651.644
45.8156
43.8554
740.338
569.17
846.761
229.664
177.841
1561.28
537.676
1001.58
32.4134
1530.53
861.086
440.854
635.083
836.629
283.892
31.1642
564.719
876.659
181.084
129.969
683.787
404.261
77.3084
107.87
182.676
1572.84
641.021
458.085
678.21
94.1866
969.945
0.0208776
79.1631
2284.28
1226.99
49.9619
52.6048
72.7565
1068.84
19.8451
38.2971
32.9453
1099.97
614.768
110.233
783.477
516.56
4.3472
256.002
220.657
51.3641
470.839
-5.78339
218.602
338.398
182.532
650.876
122.133
842.355
24.0596
1105.19
150.467
24.4355
46.4188
257.711
465.958
7.07987
2094.45
171.165
35.4619
0.0848286
706.886
633.739
1496.79
107.731
1703.93
221.21
12.2634
348.967
813.965
138.772
544.221
119.19
327.85
627.429
5.5752
1000.26
62.6215
457.984
294.086
2451.25
800.468
111.103
535.282
617.226
342.707
87.5439
341.552
139.729
325.105
598.325
485.474
135.746
3505.56
147.634
740.277
1495.3
354.802
89.4956
484.864
34.9694
138.812
839.25
289.946
814.449
581.776
10.4565
537.752
384.258
199.796
695.632
320.582
1127.44
293.746
542.369
2306.81
134.269
171.292
89.1474
468.867
499.076
47.1705
1769.39
874.214
153.37
8.03804
329.908
534.423
58.3066
550.065
1058.36
293.544
320.049
94.8258
1895.31
3286.97
11.3292
176.525
1857.5
12.9333
1.01904
54.9682
326.179
137.549
25.4863
949.769
39.7139
447.855
915.93
23.2661
572.302
453.766
833.648
182.317
10.0285
1534.61
289.943
658.346
740.728
8.54436
30.8771
358.445
28.2015
40.1686
352.123
7.97954
1800.56
669.062
137.259
597.622
-8.76684
20.1552
333.064
332.946
732.891
398.844
216.622
1039.05
370.277
-13.2232
29.3126
125.225
853.846
15.3458
945.722
804.573
146.193
13.8828
275.327
201.736
325.28
943.403
1366.51
122.086
78.4075
406.16
2208.19
11.317
2224.83
553.06
868.656
49.9158
591.789
750.252
295.917
-38.3363
107.213
49.346
153.765
747.002
75.7188
50.4885
67.8249
217.345
168.177
255.65
1355.66
54.2059
46.8227
150.458
1755.3
215.27
267.454
555.272
1267.34
21.6628
1944.3
622.688
286.823
347.515
689.455
748.236
540.784
308.803
944.55
393.349
-23.7594
241.295
140.035
-8.13412
1030.87
-9.70243
132.525
977.204
642.017
423.434
112.518
27.774
529.632
7.84951
157.539
40.5476
279.835
826.278
27.256
-10.8534
313.589
-5.53108
30.7271
-6.37287
666.05
-1.98532
316.334
965.097
724.775
422.442
993.966
547.469
321.639
1099.83
339.754
26.7086
12.2925
302.223
250.064
11.7277
1161.1
91.4118
913.122
241.549
589.06
67.0068
14.3547
355.74
216.858
27.3414
28.9267
827.549
824.484
136.881
880.139
39.0184
23.6343
453.877
492.996
1907.12
358.546
161.185
38.6108
1882.95
1576.85
993.703
996.842
136.143
849.704
27.3033
368.065
163.394
62.4188
1031.06
1969.91
2251.65
83.8204
-12.5767
-43.0309
330.15
953.467
81.5484
1028.37
51.7899
63.3019
51.7223
2462.61
1295.34
344.234
536.893
946.807
53.1918
40.8309
293.12
530.882
908.475
679.438
-3.54703
554.625
221.412
1881.64
67.6425
398.25
340.624
1920.7
1260.39
1234.82
116.583
560.966
856.539
131.927
107.945
922.797
89.8439
82.0761
317.076
1021.32
14.5037
383.021
2586.45
576.901
474.672
167.965
-17.1142
60.5185
242.226
1389.73
263.261
2318.31
254.671
1286.09
32.9117
209.478
112.465
639.509
679.015
100.74
2075.95
610.308
991.512
37.1492
964.61
92.4553
64.8227
289.422
293.44
421.56
20.6891
1435.2
306.618
481.988
-36.2891
284.874
126.954
815.983
423.987
37.3201
33.0698
216.269
685.1
58.8437
377.262
24.6817
-14.7212
889.206
2347.9
1152.04
1593.5
98.8927
34.6968
12.6263
269.182
7.07987
514.617
-33.1081
637.037
92.1341
184.653
329.242
630.089
-4.90425
417.987
807.324
977.154
331.697
978.046
166.345
1174.19
695.684
978.163
339.478
46.9256
1208.95
1095.87
507.65
488.946
-8.35129
573.855
1136.3
646.644
1220.76
1588.46
531.117
232.001
697.511
39.3084
177.894
1428.01
48.9678
2823.91
250.424
377.345
114.07
1213.86
34.2049
1341.01
150.817
24.861
1301.42
208.505
34.7858
2696.36
863.965
446.48
211.564
111.173
2630.73
46.3321
1208.13
90.0861
799.894
1448.12
1758.5
59.2005
491.821
175.374
132.954
15.067
359.148
393.217
66.7378
322.693
468.634
31.1773
13.1341
1852.71
1466.91
1441.92
-5.78339
2506.84
401.802
1031.8
2639.43
152.818
125.953
212.39
502.341
761.613
10.1264
846.967
157.039
116.551
324.166
852.211
847.855
933.143
993.226
598.069
23.0216
66.2505
6.17056
977.437
420.683
126.061
48.8162
64.5315
38.5339
352.345
84.7853
27.9059
360.424
48.2662
78.1913
331.072
1701.78
760.337
60.5962
70.4449
885.375
304.685
1755.9
179.985
307.01
2763.52
-1.52082
530.478
713.337
98.0505
679.541
152.564
2453.6
865.657
2414.55
1709.9
45.3276
457.847
39.6743
369.462
413.865
343.496
905.247
107.136
519.327
45.9412
668.549
310.411
230.094
2130.06
963.355
448.265
159.6
126.556
186.813
505.033
991.784
43.174
185.134
21.38
123.675
286.515
44.7924
255.892
1051.74
203.019
557.34
-13.5013
1337.5
51.4898
-23.9147
52.3141
582.609
1597.5
2100.13
622.815
964.74
1270.85
9.09149
1152.95
2029.15
221.251
1630.39
192.59
284.734
819.702
453.07
397.323
1540.93
1140.04
-7.95581
-23.0083
-10.0082
326.218
292.022
-8.74425
540.547
-35.712
64.9199
372.602
889.453
1.88969
10.4998
1686.18
551.74
-18.2925
-7.65745
516.579
175.354
1353.82
37.8313
83.0336
-16.5477
116.463
9.06702
20.8253
385.625
2.83765
162.552
490.321
616.151
151.985
-11.5563
30.7767
2006.27
1159.47
325.455
149.982
43.4469
37.4539
773.455
53.4814
682.699
1340.88
24.2941
29.538
55.3743
596.154
893.831
440.678
41.3034
178.212
1131.01
22.3036
119.085
716.284
420.411
183.75
264.985
141.678
17.6227
119.829
61.4614
313.328
80.096
1457.88
922.283
203.962
28.6438
-4.44867
53.132
200.277
138.144
1681.59
39.8271
756.297
832.977
268.49
86.2976
1709.96
1.67257
37.9646
366.496
1339.54
768.388
163.496
915.959
333.064
1202.51
899.683
438.199
233.724
23.1149
726.079
926.875
520.886
123.763
1058.17
57.7591
446.381
627.929
797.67
1035.08
28.1266
1028.12
547.055
194.414
1505.65
24.6365
73.2179
2068.78
342.367
40.8671
848.334
-6.28789
31.8211
114.952
1495.93
347.954
237.28
186.037
380.462
682.605
1068.47
1188.68
779.797
102.762
3091.13
362.717
1386.87
986.102
1654.77
537.323
621.323
980.675
428.211
480.481
112.375
460.605
832.175
814.483
2325.18
1333.3
715.228
32.8701
141.668
-44.2623
1032.72
1469.24
901.924
1580.66
89.3799
340.29
97.2662
139.7
823.106
583.455
288.697
62.5862
310.344
717.586
881.637
669.596
1.29551
579.976
-23.9147
37.3216
249.025
845.999
1376.47
390.985
21.2403
20.2105
335.694
981.732
823.115
80.1962
186.941
2267.73
1806.55
376.248
360.848
-34.8717
248.797
11.2653
7.94854
50.3947
1035.09
1776.16
46.3321
1211.88
3.87907
269.533
1187.39
139.497
158.508
391.575
894.004
1000.08
664.565
172.767
1235.13
977.581
9.96939
146.193
162.299
854.092
160.06
1427.88
1549.19
82.2737
960.541
1323.48
1885.93
7.58738
223.756
696.035
309.579
331.663
170.051
1103.68
1.84507
264.485
173.977
1359.23
299.15
1951.56
286.195
894.478
302.196
561.238
214.142
1175.13
917.232
370.864
527.096
1663.35
100.782
125.583
1154.88
123.483
306.076
353.679
130.547
93.8342
668.709
1440.62
394.18
330.651
1204.24
2166.32
2067.17
177.364
674.327
1097.47
41.5827
159.413
286.05
59.2255
102.591
543.318
18.0773
77.5886
537.049
135.68
307.697
1282.18
583.106
1300.3
265.605
380.977
80.6574
131.499
33.9438
340.396
12.7021
85.4555
214.269
1032.7
75.3258
49.0305
499.496
1344.99
2047.39
1906.33
181.855
413.77
1531.1
202.182
36.4756
1430.43
153.488
9.76134
1119.44
1394.4
19.4827
21.7381
478.643
264.132
47.2101
7.44927
730.397
1151.45
792.588
875.16
28.3531
76.1362
66.2505
463.942
819.057
53.2871
1367.87
49.209
916.001
830.232
706.975
459.75
134.473
93.1838
1941.66
801.768
569.182
-38.7293
998.108
1203.97
207.233
968.22
61.5072
267.263
309.574
296.219
1950.22
2009.6
352.34
1985.77
498.019
1085.85
1033.06
303.438
439.742
1428.79
696.345
15.7402
1166.24
609.39
77.108
1558.25
824.286
923.402
99.8673
1137.63
108.906
686.872
293.736
87.3971
1376.69
-36.8562
20.4694
839.666
22.3036
2.89311
1168.16
20.7058
36.3493
1084.33
287.488
1439.17
29.9381
773.5
221.917
219.508
1633.87
1516.65
279.894
22.2412
464.231
120.489
67.9381
954.948
1190.92
245.593
413.108
573.948
1091.76
1395.76
1066.36
72.8835
98.866
959.002
40.5916
1038.36
35.2752
611.572
9.26563
595.281
336.995
40.5009
879.054
212.962
240.48
659.687
1273.88
1496.27
1279.83
797.689
662.297
184.725
609.819
144.878
590.65
1743.15
552.337
-18.1989
322.654
70.7817
12.208
887.815
275.071
47.4767
1128.04
485.468
294.591
58.4009
319.585
424.819
57.1316
1814.17
781.087
30.7503
273.397
904.168
298.498
556.151
1076.74
404.999
7.90185
485.284
50.8719
307.421
41.4055
1097.28
683.578
295.917
152.19
39.9756
26.328
49.4677
248.5
904.056
50.4885
730.503
1022.26
73.5368
384.024
1752.03
368.225
610.251
1216.89
168.262
458.867
283.673
6.02199
368.726
200.636
713.974
21.6423
166.668
1003.36
1.42031
958.167
684.055
202.851
149.72
412.898
63.2587
975.869
492.242
41.3604
2223.25
641.334
97.1405
518.995
193.178
561.178
-17.7292
654.258
38.7716
25.4169
404.991
133.513
1411
400.561
103.849
42.9183
697.282
29.7957
226.175
42.7411
38.7372
390.439
259.046
18.3454
25.6142
164.191
322.844
609.823
93.7853
95.2606
1434.69
123.493
352.511
620.205
1124.06
262.728
1000.7
384.961
767.204
599.559
161.141
35.8494
1931.85
527.145
1084.38
41.8876
27.5737
845.752
892.527
853.748
88.9732
470.889
459.167
645.131
295.897
499.105
1279.53
145.658
602.811
352.455
46.5196
400.516
414.795
152.904
251.941
46.0638
237.902
1147
113.646
128.974
793.875
24.7161
2884.3
121.132
26.836
416.058
413.424
131.633
9.20914
44.1698
917.166
80.9348
1741.33
956.045
1072.86
278.933
1095.82
1070.63
562.43
385.625
8.45985
672.298
917.608
164.501
100.448
431.66
-7.41144
352.688
90.26
643.799
1247.53
147.087
64.1214
9.44082
117.668
799.117
185.52
221.661
198.204
508.898
122.015
665.699
408.447
740.528
802.174
316.893
228.18
966.833
1063.61
710.891
28.853
58.8522
172.303
42.7207
103.432
422.442
38.1927
32.4847
-4.15239
348.813
911.486
196.388
1331.06
17.9147
276.38
-16.3684
39.4459
-13.32
592.688
27.2895
253.451
57.8909
650.904
27.6514
166.272
31.2213
7.62721
7.16416
1328.18
808.349
1196.76
930.353
-8.28414
-56.3267
1236.96
1.53708
376.804
389.124
291.079
1015.76
572.72
342.472
332.474
-31.4109
1150.52
224.225
64.4701
1871.38
1955
1033.19
-1.55518
828.609
889.206
408.243
1708.64
24.9046
-0.622775
435.931
1499.76
1834.96
309.742
33.9187
200.213
888.162
1158.26
313.332
526.917
257.741
27.5173
838.111
1007.09
155.618
1785.59
34.4984
451.465
285.877
204.664
1.96518
68.5898
1743.64
680.175
64.0767
1128.14
10.7556
969.669
56.193
1143.42
719.33
197.31
193.687
282.447
8.04462
51.6479
1474.98
1020.31
254.671
82.9422
261.548
627.395
2419.44
95.3723
90.5587
411.835
1777.97
312.331
74.6305
840.922
72.319
379.377
231.596
11.1397
404.873
413.496
468.18
166.063
676.891
305.59
818.285
1046.33
918.308
61.3617
446.792
1181.11
57.9349
49.9364
403.676
984.951
444.901
547.577
69.9151
466.961
9.64167
7.19296
1168.9
1366.27
706.734
511.435
34.7522
50.9908
742.872
531.117
310.984
134.55
225.246
86.16
168.177
90.7325
1672.38
861.928
837.679
1175.28
277.05
292.887
344.581
1163.26
1333.01
488.305
386.95
360.319
1714.86
83.2721
1012.48
3426.85
1776.2
232.405
750.079
237.801
388.535
1472.56
595.433
25.5991
48.3936
352.951
96.6818
111.386
2071.93
72.9839
222.341
46.5147
55.4934
58.4493
584.027
881.41
183.674
317.847
334.348
142.877
1253.59
1032.43
931.221
494.391
520.372
329.798
1117.58
690.081
1444.04
-26.8597
10.5179
-2.30688
4.71172
810.979
1854.91
347.327
730.74
1808.56
866.123
6.61623
-15.957
28.5141
126.28
86.2775
18.3421
873.143
36.5314
615.414
2391.24
505.582
594.569
753.464
1408.77
103.912
156.757
34.7442
452.763
2039.47
71.9298
26.3164
1473.13
193.936
12.6793
869.449
2.23583
538.004
316.118
966.174
940.675
26.029
876.526
453.903
946.673
1329.76
373.909
-42.2779
187.218
-24.0989
428.902
118.277
11.7831
414.415
400.542
63.9268
834.496
274.095
925.693
1672.82
83.8861
710.603
509.865
124.837
716.746
419.794
111.104
1247.8
31.2167
550.462
44.2464
39.392
550.568
1105.99
566.301
161.115
398.991
14.1375
79.1018
547.848
46.9428
263.111
1367.02
997.557
1238.18
-22.0406
751.341
-0.225608
323.134
400.084
1273.67
1044.39
973.814
1503.66
680.038
1103.29
847.626
669.513
372.113
1189.05
1179.29
41.32
310.893
17.3499
1694.27
1458.54
1072.92
295.618
1588.07
274.091
749.926
816.287
30.59
39.7586
505.687
513.662
1006.25
142.578
2648.89
2037.18
66.7939
97.1145
552.121
1570.82
642.922
128.629
699.626
521.006
1178.04
55.7395
789.746
639.505
1247.97
113.655
231.262
1995.07
384.931
65.9423
328.536
420.11
903.571
107.721
376.384
179.398
602.117
82.5315
1617.63
58.3066
1232.7
124.652
107.267
464.954
1379
860.988
400.198
670.342
575.395
1795.7
240.632
288.688
1095.78
202.082
743.158
395.233
168.852
728.831
298.802
716.448
352.099
403.719
32.7672
1172.47
201.151
48.3215
155.784
458.867
21.3042
24.7626
-35.9959
305.007
18.3018
164.071
868.428
132.605
33.8488
537.44
545.374
1014.32
243.423
2459.38
2387.1
1033.96
59.3323
59.638
98.7917
56.8481
1037.46
1027.8
182.871
26.1322
20.6891
10.572
2182.56
116.545
95.6944
430.353
191.754
1680.29
160.687
349.341
561.731
602.351
140.829
99.4548
723.2
1258.79
1116.58
1249.38
21.8231
3588.8
1177.55
43.5279
898.687
18.1179
207.295
324.718
183.166
2932.23
1438.87
758.245
635.933
192.883
251.21
943.018
621.596
156.457
1453.12
234.329
44.5791
73.8538
209.679
66.4606
1426.69
-0.447077
2818.8
626.344
93.6043
75.2348
58.17
445.843
229.655
234.649
662.166
170.631
433.651
31.1084
266.874
1885.2
540.09
526.566
12.6296
145.08
780.323
5.5932
52.716
13.6512
173.588
1076.37
246.839
1501.68
1004.97
98.3435
216.016
637.273
58.9093
738.181
19.2239
106.404
161.191
912.465
484.113
1094
1744.24
87.4433
380.566
312.637
40.6957
4.37421
218.496
1179.6
512.706
1411.07
1627.89
526.276
437.803
-9.01708
1090.82
-17.5484
-7.48065
226.017
584.226
309.985
43.5517
3.58694
201.736
934.037
64.4659
208.371
19.3153
1517.02
121.511
5.10958
304.14
64.0325
614.904
509.313
1625.78
194.411
497.818
-9.78672
299.099
1814.72
768.222
209.98
317.08
1863.13
169.66
321.375
729.415
36.3252
91.8997
554.325
823.48
537.844
1774.52
1318.34
47.3732
125.115
50.4146
390.825
1310.36
1542.98
1182.63
2157.79
209.145
26.1257
45.3361
31.3703
49.503
291.192
683.892
163.015
136.495
182.317
256.047
1050.81
201.073
1694.63
810.489
476.103
12.917
1612.18
49.7783
16.4492
5.64308
1302.27
118.67
108.236
12.5989
1899.67
1253.88
721.183
915.885
488.362
2819.41
59.8654
33.8076
1183.74
1032.27
1030.01
648.78
187.524
247.192
696.298
845.595
71.3056
32.6011
2058.85
68.2225
236.021
98.9427
487.616
114.271
66.9775
836.545
676.396
843.572
365.131
-32.5597
285.516
844.956
130.647
32.4075
263.417
988.525
2875.32
13.209
1914.23
602.058
46.0302
910.379
18.7615
603.902
18.5355
171.144
1450.66
535.651
578.553
821.467
724.494
194.115
140.45
1502.27
0.353249
132.377
114.917
1096.34
415.298
40.747
814.109
24.2017
128.647
66.3442
285.924
1578.71
1799.45
746.453
71.5334
1077.86
1142.21
100.896
1463.72
323.781
1202.66
385.374
818.55
285.981
4.37322
39.21
313.054
70.3345
66.8727
51.5094
1398.46
1173.88
1178.39
1238.57
188.426
7.88727
1627.31
1261.99
143.552
161.058
146.536
-0.0469968
-32.348
338.109
403.636
249.222
75.2048
195.436
176.82
557.934
1645.98
79.1825
308.395
152.298
170.631
383.982
56.7053
317.77
171.997
661.566
412.747
1684.58
258.162
3228.38
5.75314
63.3861
47.9561
79.797
429.056
28.1854
3.07569
12.7815
687.054
311.212
398.494
15.5916
69.3561
177.292
1474.41
-3.90932
55.5586
566.72
173.48
1494.38
427.862
262.641
701.8
112.141
38.8428
572.132
1459.97
180.225
776.074
7.06345
1108.95
713.603
1136.81
2.49915
329.69
2084.05
843.693
97.7563
272.734
790.262
272.649
498.905
761.589
951.627
384.949
65.5794
1392.21
-35.0857
1946.71
1070.29
41.635
22.3898
15.2647
108.77
653.123
1236.43
209.674
53.4903
31.6739
119.085
1711.41
30.6053
588.548
3333.21
55.104
-41.6123
388.29
56.175
46.3628
253.776
169.377
264.101
592.176
103.316
854.263
429.694
1178.09
514.152
254.625
1039.57
-10.696
88.5528
917.466
30.8771
178.849
728.81
137.29
72.6712
249.272
1019.94
1613.37
1507.35
863.485
331.19
377.923
700.569
715.124
1243.59
76.732
-35.5328
342.617
415.314
2181.53
1268.06
46.1071
-11.7269
113.208
1853.9
1105.04
887.5
13.8661
987.983
1263.44
791.755
897.374
-6.95449
995.202
802.311
554.291
135.896
747.26
93.2869
1149.93
2524.99
277.447
1071.09
115.598
579.996
215.921
221.858
412.365
83.2242
530.348
1020.36
948.799
194.055
159.11
610.091
924.306
21.235
1043.95
60.7121
1258.62
1676.17
805.466
599.654
12.6296
1410.07
939.619
1045.59
277.333
32.1012
3.43665
92.362
751.253
216.854
231.058
69.8121
61.0182
147.069
243.719
2204.71
21.098
544.532
886.016
880.832
94.1556
987.428
705.252
162.584
601.056
258.752
325.554
1383.69
1295.8
691.426
5.69662
25.5645
1817.16
19.3397
29.2405
140.072
96.3417
99.7737
132.898
407.883
17.6184
632.308
52.8238
133.633
84.6519
5.89354
909.821
308.918
1588.7
167.334
88.1537
476.223
241.262
278.819
266.742
1064.32
408.631
182.148
41.5343
452.93
469.426
-8.96722
263.087
239.951
37.0828
8.2615
219.253
172.197
677.059
38.9083
27.2633
3.94924
-31.4535
335.359
45.0515
1424.47
336.406
1530.66
33.548
656.942
79.1018
-18.6495
64.4603
642.054
1734.27
136.696
1672.03
5.5752
16.3778
381.213
643.516
2010.84
830.453
410.109
911.329
100.499
118.724
303.351
2598.79
1280.54
1646.32
126.376
132.857
83.9156
1463.67
43.5558
1135.48
8.09976
767.908
-26.7565
169.902
493.01
3.41603
1788.49
16.097
34.5489
224.783
358.021
346.03
932.556
105.301
2074.71
302.917
782.085
601.591
256.002
14.51
51.3641
1160.5
1165.01
358.698
152.866
551.325
204.848
60.289
92.7282
66.9538
506.54
1060.79
545.667
598.038
173.855
32.8227
460.528
1669.11
47.9742
129.936
1307.95
1612.06
227.756
93.1096
34.6428
553.253
2509.45
40.8309
343.719
406.659
632.429
-38.8339
709.824
447.054
382.715
284.759
110.842
26.3109
1375.74
239.85
201.023
77.6562
-9.9456
91.0396
1559.56
3.84096
10.2011
97.852
1045.17
164.251
326.12
618.33
800.975
70.5414
995.807
38.6289
149.527
94.8864
345.257
416.251
79.2478
82.1162
-9.81718
491.337
325.902
325.232
842.076
804.065
444.896
179.16
274.37
500.264
826.822
682.872
204.244
940.47
169.199
433.567
425.165
-0.537244
249.799
931.883
1406.6
-14.902
231.323
405.282
784.412
155.13
1469.06
0.603495
246.917
214.998
1328.08
183.326
650.927
105.763
107.908
412.19
40.557
55.885
1069.36
54.4649
265.436
384.783
1164.92
1684.62
969.644
1091.77
67.8164
11.8191
77.1556
442.551
844.229
170.027
285.4
605.638
659.882
994.696
26.0517
898.697
598.218
68.0866
327.85
691.148
558.425
926.566
1074.55
721.373
1008.22
281.352
812.003
1292.41
235.885
203.736
-3.19977
797.526
323.231
1014.37
564.184
43.9167
1244.86
2516.45
142.881
696.948
3442.2
522.345
610.613
1809.1
636.413
1488.82
1421.63
1066.24
279.31
227.964
31.1305
-31.5059
-17.5484
498.517
68.2307
39.8036
1193.62
561.556
101.947
965.494
169.241
43.4224
161.441
167.691
267.479
1239.3
29.5522
135.896
342.538
1005.12
26.3218
337.695
17.8606
76.243
156.457
378.964
-44.2596
700.971
960.287
550.963
1680.82
57.0903
257.269
694.431
189.482
318.997
1237.16
150.101
139.629
185.077
1.65228
-2.05926
124.707
43.7238
647.676
2518.63
50.9583
157.375
2083.47
229.413
960.233
22.3468
281.352
422.323
277.114
652.723
38.3734
444.652
-41.1389
1558.16
18.5392
75.4459
1110.5
1909.26
1474.91
729.464
1088.63
958.251
1599.93
209.563
268.618
139.785
283.8
104.16
213.718
288.269
582.106
5.97545
329.953
1015.06
28.7101
-16.851
452.414
1292.94
486.594
1213.27
42.2958
1663.04
498.852
20.9336
521.262
100.224
352.021
203.761
472.806
1147.24
45.1882
45.4818
33.7597
167.237
150.446
768.055
401.842
12.2663
20.9196
2103.7
679.692
2856.48
115.036
58.1665
207.623
1450.51
311.963
723.911
364.996
179.725
66.6114
2056.47
775.954
712.901
247.265
38.9726
94.0618
31.8121
151.311
88.8584
246.214
1817.7
1070.06
455.64
22.1773
993.788
632.734
21.2729
114.07
110.033
-57.5477
1355.42
27.285
497.52
1424.79
13.209
978.746
473.317
42.6861
43.1244
167.244
730.681
1363.05
37.0218
477.249
221.271
164.586
53.8141
527.239
885.664
27.3231
419.865
784.561
537.52
295.374
586.936
238.123
231.702
2153.32
402.18
1763.01
154.438
632.008
288.445
156.758
585.46
199.717
40.103
9.72033
2843.53
2013.07
929.808
584.196
744.546
262.442
485.697
872.404
-11.7365
870.757
801.684
16.115
146.802
207.876
972.725
152.162
37.7861
379.555
162.45
313.879
933.688
591.049
275.089
-8.60509
59.9572
243.412
43.9718
17.3881
252.552
748.779
1149
9.77592
267.892
903.572
468.59
652.351
434.327
680.101
336.477
101.591
158.042
976.48
705.391
36.7306
30.7412
809.485
145.794
232.337
178.814
14.8505
1471.11
32.1012
2952.19
465.942
840.24
149.678
3.21089
15.5409
26.7086
107.32
238.097
763.558
478.37
1515.3
468.099
17.3189
611.549
481.175
559.826
124.925
131.316
1088.5
32.9636
130.397
114.213
2732.46
123.016
372.211
955.891
9.96939
53.6033
990.898
859.533
100.077
291.547
454.272
1218.49
892.63
566.287
187.678
40.2544
314.54
1002.11
62.386
22.5614
200.839
743.094
494.261
-3.12305
307.201
5.70703
272.103
658.102
372.059
134.339
2180.45
296.506
1767.06
1269.13
324.305
115.06
40.4788
333.473
781.103
444.512
689.609
1551.24
28.8883
28.8224
20.4727
157.393
32.1012
232.917
278.535
739.719
1859.62
159.767
996.177
80.6754
412.778
1174.22
623.647
697.173
145.972
843.933
98.866
546.708
1363.68
1021.5
269.533
1929.75
450.402
166.022
347.518
396.514
1264.89
479.424
930.682
-31.5059
-23.1706
1509.22
1203.17
194.158
484.273
-8.92215
685.747
2113.28
1773.62
396.176
854.924
163.618
2852.65
215.789
1883.13
61.3316
84.8747
584.781
7.81052
232.595
1.44125
205.237
145.685
524.055
164.501
1491.01
1230.01
848.807
226.847
99.6886
75.2675
8.4903
5.02854
39.7585
-3.67764
1322.69
52.461
829.994
537.41
930.563
234.459
646.958
393.455
590.603
1422.59
229.584
764.397
29.159
-10.7465
1001.57
634.733
62.9286
28.4486
1328.81
1940.39
302.125
8.8121
314.176
637.288
239.913
886.322
242.503
51.8008
118.744
837.309
917.601
63.5331
34.7522
1140.05
15.0836
8.23827
970.016
298.733
271.628
78.328
986.117
1424.24
3787
834.737
35.4653
1306.2
9.61244
69.029
-14.4598
597.127
10.0285
946.156
705.121
773.163
577.711
685.999
1262.92
249.734
120.993
25.8195
2192.68
1449.11
483.304
53.8884
23.725
2725.02
1412.71
6.96249
512.724
349.662
884.455
11.3188
151.127
22.1518
1157.44
86.324
40.5476
1704.13
2175.05
1260.76
239.217
21.6811
103.821
1480.86
-1.29941
20.8861
2204.8
1067.71
515.91
1317.54
51.9817
640.247
989.091
-11.9959
228.721
1685.09
216.512
326.491
10.0883
75.0331
192.63
236.898
74.9498
512.639
463.285
262.99
377.429
711.394
19.4968
29.8738
-0.382796
60.3286
1090.22
4.52542
383.021
187.265
811.442
1109.69
34.266
383.483
280.862
105.496
81.6329
207.039
527.111
88.1716
874.128
855.057
-0.821443
747.335
69.7927
1600.25
270.469
303.139
621.67
-4.38599
444.285
280.778
-29.359
1940.76
660.487
653.261
2143.83
1744.83
1030.06
799.889
544.625
97.8047
2001.62
196.095
894.529
275.503
1811.48
325.605
1097.09
-7.04808
584.547
1631.5
609.39
24.0596
141.916
34.275
1579.91
-1.55981
80.7954
50.167
347.666
1993.51
85.5231
89.5388
1845.2
326.713
410.275
91.9141
180.273
751.805
310.13
523.268
176.233
1273.97
423.526
547.01
1149.32
27.6639
1749.53
483.71
41.1304
30.059
1698.08
585.656
83.8771
1289.14
1101.09
915.592
66.0902
726.562
1910.76
103.411
734.727
343.785
41.9586
1222.29
1.31584
591.538
798.241
1142.06
27.4379
306.151
80.1865
800.655
395.636
206.684
167.273
1118.1
603.568
248.525
1395.99
853.719
1520.26
133.679
740.347
619.184
38.6047
56.1107
407.031
191.108
140.066
1301.38
733.471
719.499
331.681
1962.81
89.7076
118.615
150.397
433.957
1380.2
26.7351
682.251
1780.16
285.341
927.245
179.931
1287.94
1120.49
193.632
889.662
539.093
3.87907
31.527
64.3443
199.755
345.644
3.64343
1132.01
490.333
1210.31
1549.12
185.886
386.175
21.7442
36.9988
47.616
96.0256
1002.46
38.692
287.484
317.784
38.229
626.288
656.498
52.7927
45.2489
3147.46
807.419
900.913
1048.14
161.242
200.839
1074.05
1076.68
885.941
1378.63
-19.1571
778.86
60.5952
18.5953
774.983
216.798
681.196
261.213
280.711
428.052
294.216
243.443
1216.66
18.8318
86.9631
355.961
1311.46
60.3286
1139.39
-22.9776
486.16
97.3094
73.0596
63.4068
988.806
1554.26
181.247
-10.7462
60.7833
1464.13
426.466
282.567
144.755
46.6465
605.927
243.169
327.324
159.427
112.112
254.339
1857.83
1809.58
338.148
1185.5
-11.9168
277.025
801.372
1032.96
1124.56
190.473
111.169
1085.1
578.604
36.3716
849.4
698.865
133.811
29.1773
131.932
1074.19
65.4071
246.522
839.973
1229.48
652.917
747.002
866.575
740.145
488.748
461.379
594.032
344.339
368.094
115.029
1249.97
2109.89
508.405
44.277
842.114
1901.93
231.847
32.4075
1434.13
31.0332
1194.67
7.99444
168.756
881.624
115.991
952.509
259.674
968.475
720.094
207.816
573.005
467.997
151.161
90.0861
269.332
306.099
801.331
1515.33
432.237
627.475
2055.12
2018.72
185.65
4.94037
514.093
337.348
537.112
685.426
757.887
-14.5443
150.677
248.124
877.334
192.054
25.9336
53.8353
64.26
26.3095
1636.27
777.305
32.8227
100.707
1144.37
12.7021
8.61878
1220.64
13.2033
17.1714
563.214
548.508
360.73
49.1288
160.984
1580.86
52.8649
656.014
703.517
885.315
680.175
-11.6272
580.472
51.3771
380.293
1904.02
410.663
7.18478
133.717
79.7589
695.369
837.506
43.5868
1140.48
203.856
637.203
853.152
785.029
98.806
1223.13
959.653
76.5046
130.651
1170.04
87.3115
572.406
544.565
339.101
985.833
10.572
22.1518
10.5158
403.277
390.998
53.0729
955.789
280.627
276.252
-1.42588
4330.81
93.0399
71.9664
221.887
1143.76
54.6668
787.379
23.3878
185.229
297.464
11.7862
860.269
1808.79
80.7954
246.944
45.9412
-11.7365
1313.04
415.626
76.0852
369.554
1428.34
1183.53
190.561
80.988
9.44082
282.585
568.607
661.532
816.876
57.9109
571.981
-12.3624
432.798
421.282
588.815
41.1825
965.921
716.605
127.408
52.1624
1319.88
-43.8041
163.936
1215.21
-7.69776
440.889
152.852
74.5452
0.0208776
891.85
1108.18
80.1253
1350.68
1368.2
962.938
737.848
34.3593
34.8194
-3.85283
36.8089
779.275
385.329
28.4642
332.902
622.789
0.015619
333.101
772.88
478.335
848.791
57.4327
23.2364
1610.17
34.3078
1047.92
378.833
566.867
158.992
677.899
1098.74
444.226
536.193
1835.67
1247.64
1290.55
245.086
2480.51
971.391
29.8397
834.044
97.8146
32.8532
898.958
102.109
1162.32
43.8215
239.951
932.886
656.688
44.9647
485.166
686.776
334.61
-3.54703
129.487
647.501
477.029
650.799
13.9379
853.999
456.483
2123.41
812.301
25.092
178.437
85.6488
555.931
938.722
8.51531
35.9983
24.454
148.793
968.141
769.123
1643.17
120.299
1081.29
125.074
280.013
394.265
1915.15
269.837
2667.04
243.317
56.7548
910.096
113.102
816.845
186.869
847.626
654.941
7.99444
376.778
3.54663
159.779
34.7858
72.6712
1524.07
771.91
692.134
833.5
1115.2
54.0158
76.0671
859.138
569.611
129.385
718.969
479.424
462.166
131.538
45.0946
134.251
292.953
101.215
40.4849
83.8505
484.273
58.5442
5.46101
61.1808
47.6035
347.45
285.208
309.796
39.6743
165.189
1112.89
21.9762
116.734
931.621
33.3004
89.2712
18.3243
-17.6181
532.86
1321.3
172.777
15.2974
600.695
3033.15
56.2925
202.001
143.194
48.7128
1673.32
403.793
29.13
298.368
1355.57
834.701
977.512
10.1264
284.747
451.267
388.29
624.017
29.4962
476.724
301.967
172.103
1121.22
94.8768
409.205
38.8181
315.315
113.492
77.7288
138.771
503.063
-5.8237
609.555
449.358
386.078
289.058
56.0169
36.2108
325.628
795.959
-4.38599
1073.97
40.8974
222.48
57.3264
141.371
46.0638
187.302
1088.91
690.858
12.7815
62.9897
26.3539
1137.57
1136.81
29.5026
227.21
614.532
128.647
139.433
664.486
191.902
28.461
1743.2
1456.42
460.045
196.474
596.495
354.271
320.676
503.213
-9.86246
158.612
108.279
1206.15
230.365
365.528
1389.05
483.814
1157.58
1190.94
320.868
1008.32
202.386
227.781
1794.1
439.273
360.944
178.792
1529.13
925.406
64.0767
863.456
712.922
232.242
1819.69
557.771
23.147
861.823
447.365
116.74
868.741
64.6103
157.92
1193.87
943.468
580.759
328.445
231.563
1736.84
137.259
72.8835
3.22861
141.791
58.227
380.103
199.991
216.622
761.957
2042.63
1583.66
3157.13
1757.54
145.449
345.181
258.738
1765.97
715.149
804.739
36.0554
301.563
867.029
893.122
416.79
253.574
1583.86
1897.45
50.2965
890.723
404.871
731.096
900.993
53.4374
340.588
1790.92
834.585
1090.79
1351.56
455.703
1361.48
1753.94
510.765
369.582
4451
1218.89
820.09
109.452
169.024
1451.3
206.859
168.524
18.7117
116.434
108.384
-13.819
420.449
14.7449
1464.19
744.476
435.282
2438.97
284.657
235.311
623.647
54.3688
167.244
695.073
367.92
61.3846
1197.01
593.441
993.386
923.381
-10.6183
169.77
750.442
381.522
860.092
9.44475
917.62
164.189
65.7093
271.058
-9.35471
96.7069
344.346
365.891
1204.86
194.24
65.4071
226.573
338.619
1463.28
-11.8625
276.696
1388.64
767.127
873.739
257.998
130.458
242.259
33.7597
-12.5978
1332.15
883.985
19.9825
1218.2
90.2985
54.751
331.78
108.297
41.2166
303.382
285.38
331.525
236.523
939.527
155.639
722.257
225.644
3.63688
737.999
393.912
281.063
1989.77
1072.74
25.0743
520.961
704.891
370.754
645.852
750.963
656.471
304.07
98.4995
457.77
396.241
603.248
13.6017
1156.75
1131.73
587.186
78.2512
113.799
760.233
470.522
1993.67
224.354
223.64
746.983
816.305
39.4298
1052.55
274.759
802.217
1001.94
988.232
119.196
1499.09
464.105
765.371
792.368
8.75219
459.108
598.461
1464.9
552.123
19.2449
19.4925
60.0521
265.571
53.502
521.177
160.989
514.32
1085.64
1133.23
1045.24
34.4446
472.236
7.73837
846.766
17.1031
176.852
1552.13
1360.18
44.5122
1495.62
58.0511
599.577
323.075
76.3829
1460.01
315.801
668.557
180.642
1454.88
1153.97
1545.58
428.523
434.914
1373.36
1146.39
218.018
844.416
209.791
641.005
306.674
1346.72
343.307
72.4068
24.9619
745.894
244.758
106.339
255.637
99.7737
324.052
488.468
529.553
1312.59
281.46
2920.37
45.2489
225.787
449.848
144.514
93.2705
123.196
428.477
499.959
722.638
709.022
87.9358
1336.29
65.9554
1289.66
465.762
531.641
795.514
215.921
285.576
1383.13
209.497
893.917
415.826
583.703
762.56
2607.84
887.054
15.0836
467.766
598.583
327.85
121.432
386.416
1399.88
741.641
156.325
172.272
380.678
430.724
928.836
40.0136
93.4557
692.867
2033.91
27.285
150.817
1593.45
1112.13
2036.91
9.85361
74.1412
40.8121
255.325
837.374
120.239
416.648
65.9956
15.16
822.594
558.621
158.254
-10.9798
761.471
727.346
132.475
1610.88
266.373
256.409
716.846
495.883
1345.1
58.8604
590.17
507.209
339.958
881.877
94.0533
111.145
204.545
1625.71
256.444
1045.22
107.364
1233.21
416.357
47.0622
66.5559
1204.53
709.587
37.0649
-36.8562
-0.145353
9.45516
481.998
1220.32
188.401
1026.39
385.093
24.766
815.937
1662.37
74.5641
387.715
806.717
570.238
357.5
1338.28
2024.4
234.159
251.397
31.6739
1129.21
658.188
1284.36
120.031
203.141
239.13
63.607
1131.55
2350.79
1306.08
371.307
25.9254
38.0141
276.146
-3.99571
426.75
635.399
708.273
622.925
46.9672
17.3862
673.748
972.156
15.47
26.6544
1603.39
137.412
429.564
29.6741
157.589
221.972
664.431
817.357
28.3194
1228.8
297.156
821.096
593.741
823.668
849.144
305.927
961.223
833.471
212.545
371.339
-2.05925
431.164
783.17
1530.75
902.634
742.764
1543.84
94.9546
705.796
75.4669
119.967
58.3491
1014.99
900.177
615.057
34.038
782.826
647.305
70.6685
481.318
46.0057
207.826
736.694
226.581
45.8034
80.0063
1016.63
422.113
470.231
436.432
809.455
1154.4
508.114
70.903
167.325
265.417
825.247
412.047
359.283
-11.6331
654.004
29.5462
164.794
-25.5014
623.61
1501.24
36.1269
231.468
369.923
64.3217
951.566
739.618
922.171
140.223
1138.9
735.738
1378.25
111.656
590.226
174.363
177.364
546.89
286.004
427.64
163.161
186.725
9.38595
291.61
23.8804
382.758
550.814
413.505
103.821
204.848
58.4149
111.469
1867.93
1076.26
820.914
794.815
1830.53
229.6
1116.45
102.39
1611.28
137.929
1042.61
164.772
169.029
228.941
211.176
379.471
654.452
540.449
131.255
42.705
43.0906
951.578
628.839
984.086
169.072
72.9895
971.038
412.368
298.924
1112.74
565.746
75.9791
95.5471
800.724
1501.95
209.71
34.7522
499.122
768.458
133.801
222.263
3020.61
33.1546
-6.60623
643.253
146.972
225.513
1611.93
11.9338
229.036
559.957
1028.82
1687.69
110.446
21.3503
420.31
343.912
51.9891
1053.96
1185.95
-2.68016
444.557
-17.1776
30.1525
48.6044
1340.11
163.876
598.092
510.346
753.583
29.165
836.089
269.528
1265.95
180.365
44.8049
8.88148
581.736
63.9919
412.109
865.948
2224.33
93.3409
827.719
947.612
297.938
583.468
219.69
614.298
468.831
237.574
1142.69
396.618
331.293
2435.53
227.387
15.0774
50.9629
35.9121
623.47
1007.28
1449.06
315.561
1883.51
561.821
33.7203
393.337
218.26
754.126
1386.89
854.028
302.753
1422.22
1709.33
385.877
1520.42
1802.27
188.297
1174.88
27.8854
32.6542
34.6412
1714.08
180.536
245.098
350.172
73.778
49.1255
589.505
437.549
287.23
1323.9
273.412
-15.814
102.656
1504.9
36.0595
762.225
97.5824
27.7789
942.121
1803.48
338.436
340.975
-59.8957
15.2571
149.342
1938.84
726.216
959.714
287.187
36.9925
1022.58
401.802
426.161
1312.2
26.8116
715.275
679.62
358.58
99.7499
513.099
503.259
1067.59
113.592
285.362
32.8227
912.178
494.069
299.665
1593.98
354.59
472.356
248.119
115.441
86.9631
1214.28
51.3771
183.516
779.3
3297.14
55.9744
5.08495
1106.25
995.601
523.913
671.808
1737.76
129.401
75.7759
69.1389
2208.13
1088.01
702.357
71.2354
94.1556
65.0728
380.566
1311.51
57.5623
163.67
207.252
317.533
859.408
16.7619
168.74
264.36
8.6885
298.576
97.4671
632.69
166.309
598.591
1237.33
440.244
299.187
666.045
272.806
577.96
684.609
371.384
898.577
20.3114
54.4205
1392.75
431.246
87.6483
426.377
814.727
36.7973
201.983
640.179
590.956
605.178
1552.09
915.538
60.8797
322.742
28.8289
1115.14
1237.65
58.0832
220.134
956.295
533.662
143.455
30.1862
1649.08
204.545
54.4219
1212.7
1162.87
944.073
69.1187
261.512
1757.97
428.029
1740.26
48.3429
232.743
205.658
1562.75
1106.49
304.507
323.519
39.9809
-9.13384
170.261
270.555
15.3923
419.402
1032.15
264.354
481.59
158.857
1738.29
12.9946
195.638
960.942
202.515
898.636
276.877
1280.46
463.312
1704.59
83.0638
924.541
1028.09
100.141
1069.3
462.969
928.864
1697.57
143.574
270.219
146.294
758.315
1396.19
1069.35
1458.79
795.052
132.395
180.662
1483.45
71.9621
793.08
1441.73
77.1556
646.25
104.435
73.6303
925.999
297.544
17.8302
126.944
130.501
70.7981
2214.39
602.2
565.823
1550.22
1823.77
8.4903
10.6507
486.293
880.626
105.339
907.668
-11.1533
1580.58
47.975
15.7486
297.865
880.428
116.551
395.381
246.888
51.3112
170.398
335.429
1013.56
1102.48
2133.86
204.931
1247.88
45.5259
103.545
452.698
156.44
49.2239
670.714
770.724
231.563
1757.46
1158.19
581.413
97.2463
245.043
162.524
183.021
-26.106
753.042
-8.74425
522.095
611.761
587.669
498.397
5.69662
1446.11
329.499
175.434
20.968
989.624
868.885
1237.48
1032.63
1127.44
258.139
478.651
184.107
35.4461
76.1733
548.294
197.096
41.5008
973.539
-0.512622
232.457
525.053
160.315
26.6279
139.301
789.073
218.134
152.923
365.332
55.8392
1145.41
1435.49
619.827
1262.02
182.496
1428.01
354.441
246.035
1701.89
372.66
2997.03
1392.04
1501.24
44.9326
1395.74
1121.72
1032.49
677.273
59.5164
1822.11
1352.16
166.307
41.9614
-28.4445
60.2693
1672.27
25.7031
879.563
-32.6287
776.679
280.322
183.733
1086.29
5.28521
247.73
187.524
134.948
1064.92
5190.99
295.917
1528.43
-1.52407
1889.38
560.617
27.1359
466.339
158.783
221.682
193.101
37.7956
157.632
348.143
117.574
1875.26
-24.7793
100.448
291.105
-5.53737
71.5776
114.623
1777.61
1401.21
180.82
45.6955
376.758
1449.42
667.155
212.638
635.83
1077.79
986.164
187.308
918.565
1737.33
391.856
52.018
39.1336
507.046
-13.3037
274.005
1360.66
486.507
338.823
2710.26
194.856
1211.42
1526.2
577.07
301.413
872.614
963.928
1403.43
387.394
90.4269
1147.98
17.3648
5.71272
339.004
448.385
62.8968
1.45667
16.8875
530.813
1162.52
2347.69
531.903
213.11
345.454
791.96
357.159
262.265
49.9273
369.544
939.024
938.225
738.981
108.711
50.1173
70.1048
2681.13
463.646
2208.72
49.4734
2312.95
619.016
538.176
708.668
885.458
302.266
1128.26
0.314258
255.084
606.765
536.946
1633.69
141.745
63.3019
31.1076
2526.87
1000.61
305.558
77.1998
583.139
57.1316
416.446
63.5331
697.544
176.782
1066.43
40.0974
-2.99203
902.811
266.895
99.1835
764.59
56.4641
132.747
1181.19
282.283
353.951
767.83
585.257
660.143
463.942
64.6103
294.727
-29.8945
1347.25
1081.82
863.123
785.686
539.526
81.1883
12.6589
87.5616
196.139
33.4011
80.0511
1604.83
501.48
62.6599
573.36
183.733
40.557
69.0035
568.987
309.574
185.65
246.695
146.776
71.2301
98.5809
81.033
2393.02
46.1883
205.025
99.6755
232.959
1544.5
165.817
94.2451
142.502
200.839
1939.87
267.081
706.031
100.516
300.973
-1.24898
333.438
54.711
298.281
147.171
308.256
1687.06
124.406
1119.58
964.927
1042.85
58.6176
807.275
113.47
301.926
682.566
110.471
751.677
746.826
1335.75
258.436
14.1375
527.004
79.331
1291.97
960.645
-1.11796
33.3504
60.3286
258.574
424.924
184.37
101.171
354.441
128.999
234.791
705.307
31.3219
105.496
795.076
38.3734
124.187
397.393
33.5317
88.5644
177.215
55.8046
74.9835
1897.94
1048.33
66.0098
-3.44896
231.578
1606.68
658.2
54.5153
174.167
106.717
1090.03
533.772
955.045
453.877
30.102
803.293
289.205
1281.88
1202.41
167.556
59.8089
62.596
175.354
1061.47
1241.84
29.947
954.533
11.6688
466.247
792.803
9.68459
670.424
186.723
31.4427
119.189
1228.14
565.823
316.802
191.46
566.962
435.186
98.1694
249.066
42.2485
22.8798
103.694
125.654
1230.13
233.508
2755.63
1362.33
29.6023
290.839
71.1675
73.8659
243.6
80.827
914.233
154.206
299.15
344.581
1135.15
817.565
55.396
877.955
24.861
654.862
873.113
613.303
1826.39
396.885
569.511
193.632
466.183
870.921
1395.54
1122.7
726.806
750.967
1945.91
218.496
467.458
222.226
1495.4
346.03
4.89361
541.958
121.931
509.064
171.139
835.672
59.3067
171.292
44.1698
26.9846
5.9722
538.176
1396.45
355.097
229.998
81.1266
318.664
1992.45
69.551
923.482
115.282
46.3595
267.307
-19.1571
277.987
547.082
221.503
97.7563
45.9716
10.2799
40.0733
151.401
261.26
252.986
706.306
908.067
684.425
1342.45
455.489
43.8455
722.639
79.4669
1536.62
173.905
180.269
1322.6
58.8733
2420.13
588.315
783.892
745.178
1173.82
188.743
13.6668
66.064
216.566
1725.03
2303.73
1345.67
171.353
1805.21
662.598
7.51714
327.756
782.089
46.5196
143.769
207.252
88.8969
173.5
1150.75
1329.91
545.016
14.2639
1306.34
703.967
202.415
960.651
934.049
2314.31
102.41
289.358
61.0364
1507.5
1465.87
403.243
378.258
115.679
142.64
1534.43
1155.39
218.774
3.33174
92.9518
109.321
850.911
257.11
1833.14
300.845
164.324
430.071
13.8364
123.759
591.806
727.903
307.334
1.65721
102.068
446.549
1335.76
142.63
553.255
528.561
30.1611
690.604
706.067
477.665
220.955
65.9833
60.5904
845.295
115.441
94.4594
41.1182
235.75
-3.79513
-0.488844
1145.83
860.438
54.0364
58.6288
353.498
49.3839
606.95
557.146
51.0715
111.618
36.1054
3.83866
808.536
805.647
1228
74.1412
1095.91
58.1169
23.8781
34.4651
1181.14
49.1432
-9.07116
580.154
575.943
376.154
1007
237.237
328.777
-19.5285
-26.1625
808.924
55.4934
476.366
141.747
-18.1416
266.133
222.269
1354.76
332.101
1210.74
818.216
660.427
294.117
994.746
-17.3554
-1.09678
2133.4
1006.23
402.895
7.73837
1672.2
937.691
413.631
-0.388674
297.511
16.9777
176.117
40.7906
1708.3
518.992
692.266
581.444
1515.3
867.275
98.8408
505.664
1042.46
215.935
423.838
-25.169
630.291
1012.4
363.258
357.825
1501.28
328.794
902.437
1246.52
83.059
137.015
-26.8207
491.261
2467.81
1406.5
150.118
463.349
1026.82
-8.59449
122.088
438.346
1038.36
1024.53
43.4224
1068.49
1325.86
248.738
9.9121
209.968
2.18832
522.432
1419.63
1.38193
18.0567
2319.68
833.208
-0.145353
129.395
43.4083
1523.02
441.315
605.726
628.53
985.829
-1.10883
1433.65
367.1
1284.26
837.26
1146.08
84.5341
-23.9573
127.337
1366.47
176.236
233.332
535.761
1920.06
990.555
565.938
-20.1168
88.9006
87.5058
192.239
-12.2877
243.07
692.737
228.451
433.928
-16.4756
344.919
212.511
21.7381
110.459
1285.97
1089.72
603.897
44.8178
277.136
68.2614
40.2634
38.6605
697.778
1971.11
182.021
119.661
988.322
219.666
425.024
960.57
60.8622
347.2
203.212
676.336
400.596
492.995
270.385
312.053
258.136
1762.35
551.453
2545.4
177.398
286.863
286.4
117.532
-23.7368
66.6968
1282.68
2004.46
267.887
281.184
592.805
234.467
218.682
630.74
210.151
2554.01
518.195
1086.21
171.304
1398.5
623.903
227.514
2030.36
305.823
706.842
-9.09899
1330.28
56.7638
428.976
141.175
232.475
1080.59
577.968
117.955
134.55
601.086
43.8808
1302.45
1143.42
187.095
73.6214
265.417
212.428
233.721
545.902
324.685
518.29
1323.98
32.3573
187.497
1095.27
164.716
521.474
726.316
1354.97
1389.14
382.913
1155.84
1266.33
540.817
1025.01
1394.38
2025.19
481.298
928.808
58.4493
1345.7
889.5
54.947
991.397
378.079
681.05
51.048
74.2993
341.832
207.214
126.31
223.589
34.0521
1166.57
262.184
594.699
1946.02
323.095
1551.62
642.422
277.315
60.7474
513.352
376.658
1012.24
1210.34
931.944
739.04
42.5663
21.1631
296.574
85.3811
1299.62
97.9496
155.638
30.7983
986.242
155.13
1506.54
-21.8853
408.087
12.4806
192.697
741.596
289.232
325.318
617.383
57.3082
1261.14
46.9261
1832.16
147.714
831.357
577.566
80.84
1387.76
826.656
1595.28
93.5306
287.508
558.745
671.045
52.2845
1256.91
203.911
377.896
6.25592
1216.69
-30.3803
302.734
1549.23
22.993
867.719
-19.2328
404.114
143.887
64.8408
-4.99711
11.099
502.335
423.902
435.088
628.156
448.44
22.317
345.752
-3.02795
1015.68
919.751
718.257
1033.75
12.587
1277.45
212.78
575.349
1611.48
730.028
502.065
145.322
287.352
678.503
56.964
480.884
294.984
1401.69
546.844
1394.26
1293.88
161.881
785.092
228.607
839.824
792.418
1113.73
107.995
1134.47
50.3522
55.6847
827.012
167.264
2060.65
862.962
15.4907
-11.1539
602.388
292.153
34.2165
587.635
752.957
69.7927
329.631
197.38
235.673
5.10267
246.739
884.227
61.3104
62.9486
574.28
100.412
318.487
669.116
34.9348
66.7378
742.483
31.9761
12.4366
173.806
508.636
305.921
230.349
1708.03
1219.21
206.895
43.6782
422.564
100.896
954.441
52.5465
41.5437
624.275
388.895
385.565
80.1684
1292.35
342.809
254.958
144.666
343.948
494.16
1262.16
260.898
45.0481
1255.23
1235.77
742.117
17.893
311.296
1209.18
-3.84717
560.618
230.584
93.8794
765.567
-3.96992
407.72
123.658
504.622
767.312
141.854
225.972
817.43
18.8335
1256.46
23.2179
80.9854
2887.38
-19.4077
161.275
1199.44
157.31
141.304
1745.96
176.84
-23.2153
70.8162
1171.68
143.049
391.771
176.904
263.493
-14.2364
236.021
64.0767
412.248
649.812
999.655
312.827
249.222
78.9529
724.952
432.209
74.4254
-16.3182
350.922
124.736
1638.83
69.8386
571.681
49.7783
582.417
1557.37
319.044
41.0243
797.082
1956.07
-34.371
610.613
533.575
249.877
347.807
2365.89
286.627
261.697
110.233
61.1156
645.032
2057.84
362.887
15.5916
1508.64
233.514
338.723
229.4
24.811
14.8313
1811.56
233.136
41.9771
660.246
0.31889
438.803
82.1556
2096.57
395.97
33.8058
644.993
108.906
1101.52
1342.79
827.845
48.0417
35.1909
1093.7
0.625084
1094.31
31.6739
456.417
45.3686
1566.81
1085.84
627.701
441.897
249.609
91.7822
8.88149
504.901
71.9259
41.0875
294.199
412.537
931.099
830.744
231.684
21.2729
340.832
194.366
229.108
250.143
626.436
828.428
1221.69
167.275
2671.6
1079.04
283.436
162.839
246.106
205.688
244.983
617.804
1040.24
567.51
3194.75
716.519
617.383
949.364
372.834
644.753
310.758
244.774
1409.65
161.287
50.855
1866.23
1063.55
245.695
364.023
1924.49
-21.7129
628.086
-0.185187
226.573
1121.98
42.7411
501.632
12.4528
326.049
134.42
1186.83
1165.74
183.973
45.1882
0.963587
336.84
333.167
66.7148
7.58109
785.597
611.25
799.633
240.79
-13.048
1991.73
1501.11
751.284
334.452
1191.46
340.232
286.933
200.931
29.7999
992.4
2777.76
294.849
10.1123
4.87152
73.8447
87.6983
165.276
535.936
143.814
562.931
1206.76
507.843
476.255
571.279
32.3919
85.5065
724.048
1446.53
515.917
1196.13
310.269
1397.07
364.067
88.1716
1114.01
134.731
741.309
528.069
63.7391
766.945
458.941
772.719
402.465
-26.106
723.057
1140.77
1372.92
23.3045
2239.4
256.41
898.823
148.404
56.339
1439.88
785.249
481.462
87.5923
521.766
11.5181
442.094
56.3513
597.209
134.895
1625.24
471.869
141.565
18.1179
154.178
1272.52
66.0372
260.748
97.9721
174.913
359.675
697.516
493.873
1294.39
163.447
1778.56
142.03
130.076
91.8164
1532.77
205.142
274.135
374.366
1890.09
375.014
11.1454
1384.01
342.769
1998.15
2212.02
611.688
195.659
498.119
64.0767
14.9455
1601.84
21.392
436.628
1170.98
19.9142
1241.29
569.469
1821.06
1209.32
1831.43
909.97
819.859
36.4205
-2.07557
1810.83
194.485
2269.51
109.148
200.32
181.325
872.795
-13.7563
611.076
402.592
98.7917
926.415
915.649
609.887
615.78
1420.44
775.938
218.593
246.648
886.786
58.213
271.058
470.99
1030.75
767.622
638.884
825.974
463.168
44.7924
1336.34
12.4528
926.422
89.0907
1163.17
-32.2919
47.8152
797.86
1884.89
315.966
109.321
117.921
-3.6633
590.694
-33.6627
25.8384
748.518
489.653
1607.5
4.77453
1302.68
1389.09
9.27129
1143.45
52.5478
809.773
550.986
112.925
674.775
6.37404
159.378
1961.6
1274.99
245.594
201.267
555.847
42.9923
121.432
11.1974
824.1
2021.02
1260.08
618.3
61.8152
52.716
20.3032
688.44
22.9605
137.699
1328.8
2053.77
354.682
1239.81
1137.14
161.622
1675.21
887.037
196.317
113.799
693.535
852.166
53.0999
121.045
148.867
130.397
84.2283
318.666
439.733
735.779
551.329
307.464
575.354
1127.44
33.2507
1366.96
688.23
151.638
282.321
997.755
685.1
270.613
416.393
83.0336
73.4075
346.974
1151.58
7.19296
259.983
519.658
658.111
92.0398
170.107
319.973
477.47
1264.24
1023.87
845.567
974.819
793.724
88.4842
227.48
503.725
667.933
1143.17
879.805
1533.51
730.038
792.931
620.492
1445.85
265.661
1311.62
1664.14
1083.71
38.3008
653.259
91.9221
1441.99
694.134
604.787
1188.54
55.1736
1285.42
847.342
531.976
3145.22
149.234
624.493
65.8008
403.461
1143.09
1762.78
822.268
268.323
284.132
-4.76986
7.49914
427.821
61.5205
2030.97
154.673
825.732
986.778
273.068
-34.5791
99.1446
597.444
80.9433
399.129
466.154
434.754
65.8344
858.011
397.835
1003.8
221.798
21.9515
1061.27
69.8121
1440.33
1262.14
494.844
62.6574
1672.72
699.048
215.97
370.86
1477.37
226.302
14.473
974.645
127.104
93.1695
364.195
1266.1
49.5415
1472.91
61.1717
586.246
40.5009
2542.92
126.581
1795.75
58.7163
33.8243
1453.14
59.2194
1434.42
367.206
1427.66
791.214
1431.74
323.117
409.258
294.086
489.373
304.131
1577.26
107.48
355.825
348.039
21.1631
56.6937
36.6553
190.173
94.2015
1109.54
248.19
425.212
127.92
168.687
1210.44
1910.28
2055.39
48.0879
706.654
46.5196
119.406
38.1074
1494.74
505.21
783.434
342.282
325.359
1669.11
294.827
28.1266
1329.84
183.176
219.714
205.986
100.077
748.819
180.26
1010.44
45.2489
1224.66
1553.3
1241.99
1542.9
1193.99
525.702
688.972
20.4694
965.229
133.422
723.694
49.7198
219.669
1140.15
1431.39
473.189
160.754
1760.24
181.874
306.611
283.256
927.737
408.723
388.879
1442.81
70.3569
89.1291
387.901
690.154
426.232
432.334
128.521
650.638
448.733
19.4698
123.13
541.638
582.161
1068.9
137.954
151.401
951.171
9.76134
15.6128
438.623
830.953
1440.41
187.295
698.644
47.2101
129.264
113.829
2304
55.0593
275.346
0.242107
1860.64
703.308
27.4104
-15.2401
938.37
1014.42
1252.92
598.719
255.371
474.229
149.801
78.257
153.789
332.229
30.943
822.23
555.456
400.717
270.343
1184.83
564.393
96.6453
239.57
335.625
13.2676
975.347
-13.9811
354.463
73.6886
343.163
452.94
-29.7299
47.8043
349.352
80.8585
93.5181
1589.34
747.563
913.957
679.924
297.358
562.182
276.739
1275.51
543.046
373.903
1013.38
525.929
1180.25
1462.89
870.192
26.3218
-12.7553
220.508
142.486
502.593
335.43
1174.51
495.761
442.818
657.625
797.402
128.157
309.152
1288.94
39.8453
1076.74
740.647
83.0791
945.271
89.2045
622.009
8.32205
3.16958
77.7267
500.824
241.529
746.786
743.309
564.719
5.21794
435.02
844.925
962.085
395.828
185.144
869.128
-58.0055
4.56134
267.79
69.8237
55.4005
237.589
234.279
1482.84
547.831
628.23
4.04731
31.053
1743.03
456.23
147.189
208.621
573.673
797.768
1311.03
446.283
863.607
1526.44
232.832
78.5496
62.9105
53.2215
1209.12
64.2929
785.505
90.8542
1274.06
160.657
251.667
150.24
489.342
15.9561
818.55
878.185
1021.99
35.4619
273.918
-13.7121
222.829
203.418
1578.35
129.931
1073.93
542.347
220.389
529.243
35.2245
155.906
8.88149
308.124
232.242
3.71913
2291.67
6.15497
1504.17
255.531
-28.3586
630.235
482.107
2598.5
68.3584
139.179
612.91
1548.79
525.222
104.126
9.39121
73.5409
235.927
-25.6334
762.285
544.834
599.063
127.567
452.99
1394.93
1967
1095.54
970.662
1073.91
42.3749
262.723
191.272
910.114
361.71
1506
642.322
-10.7962
445.867
1442.37
61.0364
1360.92
304.173
-8.11441
308.555
633.396
1128.82
508.296
108.301
134.068
123.066
471.538
163.548
547.254
268.436
212.023
1050.93
552.098
165.543
54.2026
624.427
20.9196
469.511
2195.44
31.6739
150.944
148.671
780.354
309.11
18.3579
307.705
357.9
237.518
64.4955
138.539
1460.14
97.14
1214.93
-19.4412
55.0061
462.647
737.845
1589.76
395.9
62.8923
60.8622
1154.92
860.287
190.094
1184.89
1155.48
42.6861
914.565
176.614
623.859
210.499
1774.28
54.4789
14.6604
1650.52
579.713
207.252
1222.71
50.4951
789.056
53.6755
217.055
244.774
362.048
355.887
870.586
172.805
720.262
35.6984
1286.73
37.0985
172.367
3.25929
835.522
18.0401
1767.9
295.565
195.451
265.291
306.365
1205.11
263.182
367.8
790.034
54.3688
66.0446
466.437
18.2811
1905.29
201.151
284.07
1948.92
295.43
25.5083
1550.21
506.115
36.7995
199.25
194.158
513.012
131.949
1330.43
83.6696
103.825
522.057
34.4808
1250.35
96.152
478.206
813.616
68.3654
65.289
2158.41
614.766
41.5437
15.2031
544.92
4.71172
1208.02
126.188
177.891
442.643
32.164
154.667
116.957
305.256
377.556
563.246
-8.96475
346.603
1938.06
249.427
784.307
509.29
822.493
465.785
996.177
114.288
51.0977
43.923
50.0245
478.224
110.663
398.133
390.206
692.846
27.9258
-17.7216
1327.23
130.067
384.072
153.291
881.17
-26.2839
861.582
476.79
210.607
7.46727
47.0938
1622.63
1001.28
133.717
245.255
10.7072
265.291
626.83
9.46086
2111.01
297.775
356.556
791.909
395.449
1509.08
1575.57
570.952
335.589
428.829
32.4852
181.015
1567.54
413.381
1321.29
391.007
336.995
1361.72
646.906
571.707
123.007
7.1583
1573.29
2250.95
1046.18
1497.21
473.65
182.058
129.125
427.416
156.803
25.5712
382.271
277.996
328.386
921.645
-6.48663
317.968
99.5361
98.8927
42.193
601.083
434.099
70.7981
529.609
0.625084
1718.6
176.525
920.471
1421.54
1470.55
1496.41
34.7522
1200.02
592.296
595.202
68.2225
-13.5013
2484.96
1149.58
25.0743
2398.49
17.3994
810.77
523.523
773.742
143.766
17.415
557.069
1674.43
577.711
65.6828
1224.25
711.324
322.36
365.895
106.617
150.529
20.1552
648.558
284.324
948.904
282.214
645.495
948.173
772.19
10.572
27.774
889.453
371.418
1180.78
2132.01
402.94
255.328
1643.07
1205.8
270.139
419.606
581.09
822.526
1292.52
177.674
209.277
1035.69
354.16
4.38186
1735.81
25.1147
222.468
715.576
1384.09
314.648
-5.80313
1919.87
836.388
80.0063
791.304
309.061
260.27
1749.04
1616.62
1901.64
208.57
832.557
842.504
309.311
485.182
949.33
972.661
227.214
646.348
499.105
25.7774
42.584
168.028
232.515
42.7714
139.307
45.7933
27.3231
1011.89
877.137
1037.56
1596.37
2.22731
26.3539
63.7339
267.247
205.665
25.1272
369.03
970.103
585.46
70.4068
103.821
114.668
678.987
1617.64
346.974
390.705
1789.43
565.455
13.6602
605.396
1199.72
35.8178
971.73
1236.39
1251.19
1157.76
2699.78
321.09
740.561
25.3569
452.93
177.072
1441.56
-1.15612
880.882
67.0678
416.03
574.483
1962.54
1445.53
161.261
750.368
1152.44
389.423
545.712
1118.77
732.271
175.065
92.5407
179.768
206.118
395.67
1128.72
885.733
36.2654
1.62648
12.5812
740.805
738.854
1183.58
173.306
52.972
31.9496
1586.27
597.626
231.563
456.855
434.804
96.0296
28.7145
490.546
434.914
852.166
42.3339
1166.76
18.8151
636.51
1720.06
297.248
1984.75
330.435
475.268
406.19
268.756
433.357
370.904
520.183
641.25
146.449
392.579
246.864
133.6
515.682
2037.32
1253.32
318.099
61.1602
29.5687
1100.7
309.306
639.361
1133.22
317.627
34.1363
309.939
367.387
932.886
38.2466
41.2166
1673.32
1758.4
400.603
445.18
1229.59
892.461
635.209
24.635
71.2885
517.418
280.184
2208.13
506.713
925.868
549.212
587.489
1253.31
290.363
749.988
605.471
1627.96
799.382
99.2192
876.526
313.939
849.778
153.937
194.644
211.98
1132.18
409.692
970.366
60.722
175.307
999.268
2329.56
360.563
32.9825
718.523
76.7255
2394.67
935.517
39.3084
-24.8517
883.397
926.031
1028.55
23.0216
383.483
186.191
1028.61
404.261
866.29
1033.66
177.054
425.504
79.524
119.739
1323.57
184.711
1024.7
198.672
1108.03
179.705
770.845
318.132
479.241
1003.86
894.06
211.437
1142.65
1021.99
731.99
225.704
323.426
365.338
16.941
319.793
104.219
740.609
204.39
5.63782
1015
407.437
255.321
979.473
435.535
34.7995
246.25
7.84626
1254.32
-3.42924
847.349
642.292
341.153
511.934
513.061
548.191
505.506
3144.27
151.048
21.2398
1579.69
31.944
1008.61
997.997
720.551
367.132
9.76134
63.8094
201.267
272.496
1004.39
377.046
790.809
741.641
810.374
62.5556
37.3393
1199.37
172.656
270.398
450.949
851.484
2469.77
394.891
281.658
270.337
2154.35
598.325
-3.65761
55.1611
16.6651
493.363
1549.03
31.4417
1574.24
307.799
1403.47
42.644
18.2211
1376.8
24.4938
248.919
1494.26
1277.34
1674.63
-0.104697
42.4311
327.625
130.456
775.98
614.012
412.894
471.782
1365.08
176.61
451.489
62.596
1142.37
24.7129
1031.31
168.985
378.833
319.49
50.2965
42.5909
598.141
2460.86
880.378
145.267
153.181
199.841
138.264
314.092
98.0765
318.446
20.6996
65.9554
590.636
1165.08
1290.27
245.906
980.855
1294.58
932.176
2164.53
55.367
227.504
286.349
129.669
141.94
1835.42
1965.75
1.84507
11.4865
758.685
2180.07
788.281
52.2263
10.7072
229.108
473.313
9.86851
987.723
66.4055
389.604
514.547
844.786
24.3837
371.517
1806.39
686.512
104.488
278.716
284.22
99.4564
1230.73
613.446
216.622
15.8083
158.508
1761.52
384.258
332.911
349.722
528.84
175.48
99.9246
920.182
32.9886
47.616
843.778
129.149
2411.26
336.21
1144.25
34.4808
-5.2722
41.8041
472.584
1100.35
1129.09
346.399
6.98364
1198.07
215.59
680.6
1154.64
1026.56
668.131
125.07
132.375
769.825
329.69
1306.31
914.907
815.524
823.709
1594.65
285.877
373.33
109.316
283.075
88.8231
2054.73
708.286
-2.25686
1451.91
311.872
1767.1
1210.62
114.56
108.384
1417.33
34.3914
9.12275
1047.07
257.219
22.5793
242.238
67.049
1496.11
113.858
374.294
34.9694
731.017
1131.4
66.2184
1140.54
2062.56
31.7544
343.029
184.86
168.329
227.907
1729.88
1406.74
146.776
317.847
307.795
457.111
252.336
967.77
51.6661
862.818
142.779
529.061
13.4374
1791.88
29.01
283.526
290.691
362.658
1056.29
14.5761
197.402
157.276
452.013
601.88
107.816
50.0061
1344.61
369.594
36.3252
599.772
591.096
90.8235
176.684
282.537
336.484
1413.25
876.964
543.751
88.155
159.472
1116.76
26.6279
24.9831
60.0612
242.497
184.782
1744.64
85.8242
290.839
119.893
323.725
229.413
390.517
1609.68
221.111
285.1
2994.45
1895.21
160.469
193.687
252.751
10.7072
277.91
480.233
701.949
1260.26
359.911
418.73
642.603
435.836
18.3233
1512.39
82.2538
393.094
675.9
1408.97
81.9251
161.796
53.5783
414.984
359.033
3.64343
24.4373
162.371
553.995
122.168
75.0796
2025.18
111.169
623.319
254.391
1395.07
1177.36
475.852
2281.95
-8.61848
359.013
214.391
766.843
1583.9
50.2965
53.8353
789.296
1517.56
293.318
531.743
83.649
218.849
911.421
52.3285
691.615
1074.14
-0.593662
229.039
139.399
179.981
185.134
83.2242
175.945
748.621
114.84
884.112
310.247
757.324
570.122
108.597
556.87
88.2572
186.48
653.593
1385.98
1478.61
104.372
415.253
20.7076
205.104
172.815
48.8308
125.595
1217.02
913.871
2476.32
333.399
23.5078
946.794
506.618
3208.49
1565.6
432.798
1995.5
691.889
432.862
1165.18
56.9334
67.3244
365.414
63.9604
189.813
176.82
783.112
269.328
112.992
182.256
91.0033
888.262
145.738
454.552
59.8463
1110.18
188.827
219.381
54.8676
0.957911
194.418
336.19
111.047
1094.87
621.384
1728.49
908.611
650.468
653.928
113.276
1905.06
5.03841
2101.88
844.866
318.784
272.194
1429.74
879.385
-3.90932
223.288
37.2961
1070.22
305.283
1007.89
327.343
44.3119
41.1914
-6.86254
335.882
591.81
66.602
25.6142
495.901
375.317
729.038
88.526
869.82
1113.38
-0.311949
1200.42
271.166
2793.6
379.555
21.8951
334.493
362.714
1728.51
678.503
493.621
-15.7432
70.0965
17.2251
453.972
891.896
2147.45
43.8986
34.6412
762.05
292.98
-11.0079
2253.32
362.095
723.001
33.2678
1684.9
312.924
85.7682
733.787
132.935
98.8717
511.736
11.764
1330.1
662.277
235.799
-12.641
311.512
197.076
494.884
1378.98
1530.58
1119.44
83.5634
403.74
329.048
770.136
373.014
510.948
591.868
165.271
845.321
154.866
6.22126
342.21
423.056
330.6
266.566
385.896
531.571
544.231
850.018
1239.51
165.268
382.884
56.5409
390.705
35.3039
32.4009
170.613
86.5213
508.082
981.578
186.496
2658.81
96.7675
439.989
267.24
-1.24898
22.5736
1224.13
36.6013
18.147
748.662
67.8695
864.662
953.501
610.76
6.64124
375.204
431.655
2196.5
890.923
132.308
152.555
2522.11
697.511
56.175
254.384
261.207
462.752
444.125
-5.93368
89.2546
1138.22
822.467
1052.69
289.078
336.506
801.118
780.11
232.475
313.782
331.508
34.2165
1470.72
1111.34
1883.89
1324.76
426.017
396.664
909.053
23.8291
1340.58
585.813
711.087
98.5376
179.806
925.863
613.965
157.775
117.384
1263.72
1083.23
332.839
349.968
1070.86
206.595
1830.8
1423.63
619.194
1170.16
172.764
186.107
52.7927
676.809
180.809
230.207
544.841
69.6547
463.105
198.218
955.09
27.6946
2317.47
464.583
2660.32
139.072
2316.44
173.156
805.098
1031.49
678.301
389.227
-19.7247
736.956
37.2557
87.0021
365.414
450.018
65.2808
740.789
293.528
787.766
447.654
1183.87
1786.53
52.9455
994.303
75.8547
62.3424
1489.97
-11.4459
341.563
288.627
1362.9
672.33
908.403
368.553
1259.5
200.193
51.7042
31.0712
29.8804
575.413
1768.78
92.9747
652.528
16.1848
310.612
812.235
545.801
227.973
714.771
908.114
1548.73
311.67
339.525
839.278
1673.03
4.2899
120.013
1265.31
279.446
261.936
724.771
346.018
335.041
49.8482
893.618
2557.25
943.955
86.5504
644.651
415.509
305.254
502.078
317.641
700.832
1388.27
84.8229
959.611
2186.3
13.0194
193.301
146.251
1250.18
2274.19
22.267
8.51531
330.227
1790.35
378.652
703.517
179.16
30.7412
766.11
197.135
504.077
426.798
332.487
34.4446
627.67
1474.86
292.596
312.658
1704.18
383.936
70.6773
1134.36
279.708
620.427
742.085
424.974
1609.7
1226.37
1408.84
809.712
913.19
1578.92
471.78
1595.56
12.7849
6.09969
641.348
1947.45
139.749
212.374
348.98
434.472
103.241
85.4192
1997.65
940.856
132.386
1292.38
95.9306
1194.83
316.972
327.624
783.552
900.006
77.6126
957.921
1013.68
29.6227
14.3744
4.38186
156.299
183.74
439.859
417.6
-2.71998
2719.46
1021.25
305.09
697.511
654.002
632.338
890.893
174.259
579.329
435.316
1132.59
262.122
685.371
23.0372
307.819
405.846
780.504
36.1054
108.786
175.101
316.516
34.2165
290.501
80.3797
264.847
754.789
33.2137
1.23621
24.4938
37.1492
23.1149
92.9337
34.5489
340.292
875.084
1223.84
587.784
556.261
608.343
144.656
2822.46
520.309
39.9545
1339.97
968.148
213.482
868.903
190.033
171.288
358.297
0.574658
1531.38
1244.92
2670.86
517.453
396.869
154.637
702.283
143.619
168.25
1513.49
256.602
562.305
956.079
904.294
162.45
2074.06
318.372
42.237
915.083
176.093
364.059
172.503
68.6045
651.644
175.04
366.771
372.622
-34.5791
-5.81722
1062.78
397.121
231.064
220.561
2678.93
230.958
2616.04
1126.09
949.073
25.2709
923.22
37.1698
713.319
2427.57
1611.45
940.244
283.532
1132.98
834.458
204.364
280.049
196.575
395.911
409.599
779.632
2073.17
1121.3
1125.85
634.789
670.278
226.43
162.51
377.792
1325.78
233.47
592.1
1636.13
1264.27
-10.8911
48.8427
1402.06
1988.05
610.024
330.028
19.1952
1023.07
-4.87036
-14.9105
1356.28
158.979
842.484
14.7975
1589.1
29.6023
264.602
384.137
346.213
1734.29
259.333
1690.38
157.664
16.5551
1674.07
698.326
956.432
181.537
1418.13
272.211
17.9147
786.126
469.015
354.289
480.244
315.896
155.13
730.907
757.575
1216.06
-8.13412
-9.23939
-0.332102
327.428
317.343
463.999
1739.95
597.039
582.73
104.611
372.211
152.153
429.278
1286.8
53.0729
30.0007
471.52
1931.68
637.947
119.277
349.328
1341.02
553.597
1106.05
1477.34
375.085
632.922
935.701
476.085
888.622
157.632
1258.94
413.676
237.322
76.4203
602.698
567.697
404.883
534.472
195.208
60.8797
804.692
26.3074
48.3272
2339.6
734.417
130.179
534.63
104.501
723.795
59.8711
37.7535
56.2959
397.117
926.808
879.328
1191.16
257.503
1883.33
1572.29
1516.9
85.0444
198.509
485.625
1829.62
825.247
6.95902
2.42243
216.41
1716.74
106.62
748.236
1292.28
1576.11
66.0446
4.35163
833.5
1941.01
730.248
20.7457
1110.99
42.5697
141.181
253.815
422.751
513.389
-3.67371
106.149
108.359
739.528
103.427
1814.21
0.599065
323.469
76.3542
150.69
1119.27
432.246
934.351
193.776
425.763
163.618
64.0371
77.108
39.0521
-0.512622
725.805
251.197
463.209
806.059
192.596
1359.66
2378
958.268
560.437
345.57
287.855
43.8596
27.7282
785.592
73.8659
576.05
80.4429
228.878
919.855
560.879
1716.4
-6.94791
242.253
66.4055
443.952
628.295
396.885
146.198
91.6241
475.553
400.531
1189.39
50.7307
160.838
2234.7
94.7895
1227.59
130.848
355.344
62.1974
429.278
352.34
-2.61865
50.4386
226.099
269.058
529.234
1396.53
7.81515
144.574
92.7282
410.117
576.7
193.571
69.413
32.1734
1373.9
21.9967
883.875
1862.41
347.825
163.669
12.9333
1237.9
588.848
748.373
26.9789
40.4788
671.672
106.711
297.594
357.9
777.249
2154.01
498.473
152.041
35.2958
291.654
287.39
936.785
1172.63
765.167
1291.7
630.734
1241.52
-2.07557
193.512
1661.48
762.328
322.792
190.95
151.34
891.536
1292.47
-24.2319
163.67
1912.65
40.1711
204.169
1.94849
79.9124
1667.58
526.73
147.369
809.612
145.695
557.362
-16.4184
477.726
707.734
960.588
23.2364
753.725
549.676
373.211
34.6322
153.37
-4.26075
249.793
-31.7865
-5.30794
47.0622
1753.63
996.319
44.226
28.7361
239.735
125.647
1467.76
1450.83
879.931
1114.48
1297.87
645.07
287.352
193.12
1625.56
648.316
95.1946
729.37
266.07
1.38522
122.526
134.791
1463.62
515.057
113.617
1216.02
1174.5
639.605
161.641
1787.03
1871.21
5379.07
467.456
123.487
598.31
23.5414
258.204
387.953
43.5558
400.845
526.093
479.429
160.636
1263.75
81.6893
38.5675
39.4298
29.3126
39.0184
12.3899
1240.75
455.213
761.491
309.312
94.4453
606.447
1014.63
146.066
1204.64
1259.73
717.72
854.085
23.2661
306.184
1367.93
88.3232
166.48
214.817
143.087
344.581
359.283
1580.39
56.6937
555.772
701.793
32.3573
18.8312
544.292
638.855
328.445
383.362
391.262
330.288
75.5661
659.152
24.4938
65.2602
368.657
41.8555
126.667
28.9267
507.084
726.465
788.645
462.166
708.75
1167.66
254.191
158.021
1127.44
342.472
81.3492
114.766
698.865
1547.32
351.202
57.2883
699.774
480.111
705.224
37.8002
183.93
73.9876
1427.74
92.371
404.871
757.437
344.395
-2.78455
7.00413
19.9307
582.418
1477.39
16.9514
877.426
1544.54
1046.72
1638.84
90.3583
225.606
60.0406
546.829
1333.23
221.127
3018.11
639.578
818.119
-41.0284
135.338
505.899
809.869
841.53
63.8943
189.095
295.247
90.5754
300.974
100.082
157.31
481.993
742.083
1140.21
31.7171
260.737
537.545
6.15497
1618.49
350.203
289.943
225.436
2198.75
64.7663
-3.24996
2105.39
229.119
31.4417
335.479
781.938
2050.02
369.795
211.132
73.2195
1528.91
204.899
1288.3
439.618
1656.57
534.183
89.2827
346.365
319.737
161.287
190.473
83.5884
14.51
1241.4
1218.59
127.275
862.822
1332.28
126.581
1291.62
1276.86
354.29
171.282
109.819
143.185
57.9848
443.771
433.268
837.219
950.929
1820.43
340.938
28.082
346.944
237.695
66.7658
283.642
55.9744
220.603
189.829
623.238
889.199
1685.28
269.956
744.817
616.366
120.424
220.318
269.448
230.531
79.1631
224.683
1020.91
-17.3861
336.694
-1.74312
1075.38
304.939
1602.95
968.123
759.813
31.0712
1105.59
1.94849
745.206
1167.21
51.7453
941.134
849.069
12.4366
270.465
286.25
130.075
170.379
-2.99629
647.619
210.643
283.559
1610.14
89.6519
18.228
1552.27
515.441
719.956
888.518
74.5298
165.881
359.329
998.193
1197.11
593.327
159.921
376.542
599.786
356.436
193.334
1044.85
23.7692
1899.34
1458.43
176.233
1112.8
2725.66
22.4759
721.299
482.503
131.706
201.551
187.608
656.195
1810.42
1107.75
1354.02
54.1261
495.77
496.597
1171.79
169.485
186.831
1408.51
285.196
269.958
184.489
383.039
17.2671
576.654
254.978
148.084
827.212
138.008
0.678213
524.012
19.9237
868.122
521.199
337.237
1092.24
893.483
731.905
77.2277
298.597
592.296
190.404
797.234
738.271
-20.9975
21.9102
793.178
187.247
1528.16
62.7522
1301.78
2794.86
312.565
991.617
50.3209
47.5411
1361.12
200.997
57.114
1514.74
524.829
176.975
18.5392
1383.54
424.592
1560.68
339.227
1409.75
140.35
589.06
140.035
1123.8
1840
1138.9
465.394
449.006
491.821
640.143
138.576
337.406
130.512
1086.62
18.0121
909.275
2037.23
391.695
516.498
334.975
225.652
482.083
39.1942
40.5661
1852.33
19.807
165.665
1835.06
1361.15
45.2965
117.091
1110.81
405.34
429.234
1314.68
319.973
10.5604
1010.75
462.749
185.617
165.281
519.421
1803.85
344.234
364.478
925.603
926.808
892.446
1111.94
620.407
23.6122
193.785
61.7329
79.0693
239.833
12.6296
521.768
465.48
918.15
258.592
30.2272
663.952
1484.92
3138.52
247.925
969.364
83.507
817.985
364.067
277.16
13.6017
-11.6618
-11.2235
542.057
37.2762
6.22569
155.088
1105.06
1021.5
1285.08
161.796
29.2155
499.588
950.226
465.97
3069.38
340.351
92.1825
775.98
18.0588
512.219
212.899
529.878
1203.91
31.6979
53.2257
287.082
304.173
873.586
349.475
1139.13
799.714
79.2525
1356.9
-17.2994
227.726
608.388
769.49
32.4842
52.3285
1019.31
998.022
543.87
845.295
186.275
29.2344
220.022
18.6294
72.7058
149.878
-26.7258
516.145
1183.25
1352.93
433.151
557.771
354.857
277.114
27.5737
-23.8145
1531.58
1339.13
1070.98
67.9646
150.016
190.094
190.953
-4.56958
11.2653
813.797
1469.06
4.35163
1515.66
171.895
22.1567
269.332
660.297
480.865
1155.24
968.104
121.889
55.5495
479.424
141.7
78.029
470.406
12.3739
434.301
244.393
165.366
151.638
1447.99
236.884
195.969
251.872
311.445
238.581
20.9336
1801.25
17.7656
1184.11
186.894
60.5119
500.448
114.632
916.629
380.003
960.485
1135.19
181.1
-6.03859
199.774
390.431
144.158
26.3218
140.918
1180.07
4.65771
609.475
769.085
654.12
366.918
126.328
176.149
177.819
73.9569
692.052
-6.06928
498.907
1084.99
-1.60191
451.724
13.2945
203.347
318.135
26.0151
85.3495
760.841
1181.16
945.349
7.31107
135.952
-3.35713
1063.22
1063.34
29.2344
1269.5
1967.66
32.2176
408.499
389.317
1222.67
21.3262
80.5558
189.523
616.256
350.983
-51.3003
516.026
2207.11
894.401
31.0332
860.695
410.511
0.813209
179.709
187.89
810.649
209.916
1171.74
540.335
379.976
321.82
484.745
241.221
604.075
1399.16
203.215
8.58245
-11.17
1730.96
936.304
1499.61
1373.81
1378.63
1263.72
26.2525
267.509
193.793
402.763
327.298
-2.99629
-3.0005
854.924
328.536
768.686
69.6118
223.913
2145.5
121.302
18.8133
905.488
907.259
1137.13
737.89
652.8
344.913
343.317
611.25
248.371
1431.19
10.2799
418.32
248.095
322.41
1525.48
9.15348
1798.1
370.88
-15.8476
881.202
572.21
442.371
55.0899
1773.99
-6.74016
1281.48
3.70114
572.975
326.865
629.657
105.19
1200.96
-23.8301
1619.69
1066.43
17.6798
2181.21
47.3349
21.6674
1941.12
9.82261
679.015
1045.4
945.155
831.316
1079.36
11.3188
503.451
24.0259
152.945
517.596
9.48731
475.331
55.1123
630.134
172.253
186.743
720.708
36.3549
1017.97
88.6558
1632.58
475.038
91.3166
1.94667
1745.07
746.089
12.6856
44.0671
70.7224
715.209
260.079
-45.7291
1638.02
195.266
2715.83
44.0976
346.109
660.581
512.023
-29.2671
998.948
29.5865
622.955
39.3425
318.374
257.615
174.81
807.275
272.766
41.4306
18.6416
163.118
39.5315
357.491
-20.8365
752.548
1585.27
-10.2254
9.99057
43.1946
735.376
285.614
1015.36
652.534
1600.41
-45.4664
261.272
3.71913
960.055
1266.17
158.08
-0.247582
171.877
890.73
285.33
1978.19
2329.96
170.631
838.521
711.944
1242.99
728.594
410.441
1164.25
691.325
2325.26
293.709
289.842
528.155
927.129
862.696
29.1972
1161.25
1253.41
25.5083
112.797
41.3464
807.041
1443.63
1255.64
823.844
134.45
39.1942
1609.16
57.2883
904.989
450.795
62.4644
1074.6
217.28
-30.3679
288.965
236.085
298.754
30.6965
-7.63826
-28.14
285.391
188.58
748.411
24.1153
1742.34
-5.07384
159.767
761.919
555.616
735.132
24.4534
-2.93492
1108.63
284.441
43.1244
115.987
144.907
726.678
430.516
343.085
1530.78
323.68
17.4927
988.737
919.108
797.564
215.413
221.214
27.4386
276.633
45.3308
5.73918
1166.86
58.6951
637.198
164.173
289.998
291.245
43.5517
517.081
638.393
186.284
64.7846
178.308
919.191
125.259
349.118
1150.89
59.5537
633.249
257.138
1057.06
1098.94
1161.17
5.51095
1245.87
562.578
127.389
718.545
676.396
655.894
609.314
1309.66
1915.95
1783.86
2268.96
19.289
1021.84
734.724
1064.27
133.542
46.0302
209.478
1473.04
271.255
268.723
1783.78
26.7144
309.52
8.56424
763.35
37.6487
147.93
473.097
220.277
225.153
1481.11
56.4304
12.5347
915.598
710.526
1069.75
227.715
152.254
142.256
27.6221
1044.63
300.124
914.359
1094.58
246.25
-39.0054
967.593
391.951
900.451
359.517
42.5909
965.686
1624.89
20.929
485.594
563.661
-0.91048
220.648
780.802
117.65
622.815
7.58109
45.3407
-16.5618
-13.3037
386.449
2373.19
333.675
1410.04
244.752
34.4893
224.777
132.676
788.493
148.829
1132.65
213.502
550.664
116.725
634.608
178.694
234.011
237.469
671.464
380.907
8.54436
47.7437
101.698
78.8013
748.566
1237.94
972.661
532.687
33.5281
416.646
291.895
1579.32
608.434
955.905
483.177
244.444
409.633
381.637
1049.14
364.714
345.181
1111.44
540.923
264.842
1583.6
57.3515
-15.475
1014.63
21.0629
22.3276
109.907
304.351
45.3276
453.795
15.8915
1332.16
767.854
148.593
54.4205
1557.66
41.44
171.981
1481.89
344.144
1302.06
87.3296
366.068
1204.88
65.4071
445.173
2245.52
279.856
135.024
40.0974
-31.103
346.591
917.91
60.3286
129.264
651.686
845.981
892.767
157.28
850.797
163.286
12.807
332.242
25.6997
62.3159
188.455
628.31
1201.07
1098.69
120.993
366.9
1469.29
720.245
863.485
863.425
-10.0082
-20.4838
235.8
1599.92
126.189
14.2229
883.771
421.56
-14.9181
747.08
46.5147
225.241
68.6586
1252.48
366.572
1292.62
34.4975
-5.17402
614.532
83.6696
441.472
1319.69
202.974
789.301
169.565
1075.41
66.9538
1464.19
206.22
463.209
1075.92
14.082
662.927
130.501
252.583
1230.51
334.209
533.964
1062.68
5.98532
315.148
533.229
1974.67
0.909579
869.381
372.084
1799.49
360.441
931.502
176.904
315.599
57.9848
365.06
1162.28
483.02
2075.37
98.1629
7.35427
5.5932
131.427
1641.37
157.954
19.9142
26.8951
573.217
642.267
845.752
1106.17
270.914
758.015
645.177
1022.18
1083.01
-4.56958
747.335
809.617
17.4701
709.633
7.62721
869.033
574.09
932.515
984.7
85.4192
-18.6662
525.94
1890.6
115.464
13.2354
576.531
474.738
46.8673
733.889
784.751
690.421
795.052
1723.98
257.958
120.692
390.156
457.847
852.971
400.747
61.3316
60.1807
37.0485
23.4524
50.4146
372.084
225.508
920.908
34.8566
517.131
471.882
120.299
179.422
199.428
295.96
526.855
403.457
13.7767
-11.492
1088.3
596.501
1447.25
962.444
0.892061
165.416
343.045
883.168
655.102
115.775
477.908
509.541
1929.83
1691.76
1451.76
108.827
113.784
1342.46
535.213
1471.96
23.575
31.7544
20.6891
728.283
13.2354
44.2958
311.111
1198.66
6.07038
835.672
1333.67
272.491
1511.56
156.295
470.741
142.748
1004.77
92.7282
183.146
39.8972
749.699
290.794
847.288
-32.2919
353.288
209.71
1747.65
26.6279
1271.24
-17.9987
88.8372
743.893
145.794
24.7213
1163.75
-26.7258
386.835
306.184
-7.63826
5.5932
376.929
0.532773
102.373
23.147
-3.99571
1196.99
245.974
160.344
681.178
798.85
93.7938
247.175
32.3424
325.266
569.299
485.404
30.4373
151.594
9.97383
33.2736
535.345
491.136
42.7714
-19.9886
546.458
566.784
212.856
243.703
572.792
435.929
-24.0096
474.256
6.81444
17.4657
59.2255
989.024
315.607
126.011
423.378
103.825
29.1773
118.814
-16.5166
2.44872
607.469
306.834
53.0156
440.72
101.41
378.129
107.785
402.432
111.76
50.1834
578.335
306.098
46.9365
99.6886
251.43
456.392
1198.44
531.38
594.47
823.335
56.3131
658.539
756.372
1678.05
97.3402
230.127
257.106
837.661
459.923
853.411
800.197
1834.95
232.073
783.892
1211.3
227.31
2000.1
1558.4
202.897
849.042
40.1686
1184.21
381.488
809.179
1645.45
223.466
147.846
-14.389
301.265
372.42
569.078
253.13
205.815
363.035
99.9516
269.096
1278.93
908.817
717.842
117.394
1026.65
729.365
60.0871
-11.9262
412.894
346.718
274.743
235.65
71.9789
1698.35
155.386
256.084
979.014
49.792
19.0907
847.397
704.92
94.6023
3112.31
701.443
51.5634
-0.492134
1001.94
250.373
-21.8637
67.321
56.3068
302.088
19.0455
298.971
14.3989
-12.2089
289.009
383.027
48.7962
681.762
646.54
1231.04
70.3668
161.371
88.4867
656.195
71.2885
1203.54
49.346
65.6834
86.9491
1414.17
943.411
-32.2419
510.104
-1.92106
646.064
1539.39
283.695
335.316
144.274
197.019
48.4142
-23.8301
306.646
689.119
60.5185
7.96795
1074.89
475.031
1554.1
16.9571
126.376
297.775
118.549
21.6674
1266.45
110.591
615.146
758.792
114.922
200.066
232.052
582.301
860.822
269.096
954.986
588.352
1864.77
70.5421
42.7665
314.115
0.353249
2084.08
332.902
757.722
1308.11
797.242
834.408
264.082
259.832
836.585
1078.65
1653.67
-3.39813
289.968
0.0726044
350.765
60.1807
10.8116
-6.53268
677.92
177.352
38.939
16.6814
44.1226
564.485
144.923
779.703
36.3493
432.159
1351.96
468.405
0.358478
49.4371
22.7309
4.28091
1234.31
105.606
14.7449
571.053
1749.55
920.665
1.96459
15.8057
202.198
-20.1315
-13.9399
31.88
504.576
542.209
2600.74
2298.96
29.3472
142.56
1177.54
257.833
16.7619
1370.02
-34.4056
39.0184
27.3824
1612.05
3.06631
1462.37
221.155
-0.74458
1523.13
536.747
1559.06
132.395
739.134
367.667
425.988
766.812
1114.56
319.133
49.04
86.4176
996.093
138.189
87.3971
244.751
1164.42
1126.4
11.6075
860.501
36.6013
273.02
6.53178
28.5141
273.684
906.649
58.0832
653.043
324.735
754.802
1974.42
17.2722
37.3823
1709.22
985.935
456.346
-2.32997
2326.73
878.111
18.7104
0.497886
173.234
-6.19747
1610.91
142.767
-16.7738
-25.4062
2103.1
139.997
675.871
1662.4
41.2622
487.146
104.275
111.248
128.62
598.036
-36.9443
21.0961
18.6455
93.3606
282.799
803.119
1398.44
986.379
2739.98
17.6086
169.789
782.242
1189.92
124.047
44.9306
25.7481
45.7549
118.778
65.5633
2878.25
956.307
1044.51
810.933
-21.9404
967.49
383.202
13.209
203.212
-15.194
162.222
689.239
1152.35
763.348
3972.56
80.0653
129.441
1582.34
1262.35
525.554
435.87
318.487
101.274
1892.13
1603.86
419.062
161.523
567.959
683.29
707.287
32.3073
265.956
168.003
208.773
61.0364
135.68
377.262
1081.66
118.338
915.443
443.641
86.7488
103.146
1805.04
1319.55
1408.86
216.481
111.952
259.811
-0.416394
439.157
12.9731
485.198
1717.66
1175.43
819.587
575.429
40.0974
885.683
1958.29
949.769
86.5655
1405.5
173.799
992.158
412.153
11.2154
787.35
12.807
1895.85
1944.06
-22.7364
27.5737
75.511
313.441
102.248
282.002
798.85
879.028
268.805
678.21
1520.35
22.9411
513.289
778.341
953.44
904.654
134.295
1290.46
338.148
158.508
875.084
166.455
1839.6
140.908
1561.21
1293.7
1451.66
617.959
1273.26
-22.0406
1.71288
299.187
296.854
5.9722
212.088
1108.47
14.6892
1330.07
367.859
556.67
1458.23
586.15
506.961
1450.04
366.633
363.384
1653.32
45.5978
9.46145
1273.23
835.083
-8.61423
31.7479
-2.25686
624.017
70.1177
301.583
955.745
2466.51
119.629
139.214
726.437
771.868
28.6594
70.3885
40.2475
1529.74
3.83866
456.211
1680.84
407.156
194.081
923.497
1056.99
343.406
903.903
108.058
84.0009
128.777
24.9889
1457.25
75.7784
61.7395
75.0371
186.734
14.6555
248.522
954.017
962.588
4.3472
1366.21
241.01
22.0063
4.19632
691.369
449.112
45.7294
42.2958
56.572
26.8116
549.42
11.5157
31.5558
2275.19
684.348
1272.7
22.056
908.012
23.6789
81.7074
148.676
393.409
-18.6558
67.7712
156.542
50.0061
1410.21
5.43701
-6.47722
661.936
60.5904
596.695
668.291
150.681
421.554
-19.1235
-33.7802
518.627
673.567
283.695
125.42
-33.7622
710.513
-0.311485
416.575
1365.49
959.274
32.4075
1012.47
74.1367
328.052
37.2798
435.267
195.956
434.366
198.672
507.667
1840.94
65.1328
234.389
1952.24
650.927
685.139
43.9193
173.5
271.814
387.259
72.4068
888.323
1110.58
273.131
390.57
452.861
278.114
1157.37
366.699
960.73
830.173
326.512
1373.3
235.268
38.7326
58.1226
545.606
1648.76
175.411
827.088
2106.54
562.583
592.51
49.7198
194.309
12.9333
587.602
2858.34
131.805
386.149
100.068
1841.09
702.664
762.362
1482.74
61.7972
758.508
651.078
38.1927
-3.77713
734.876
493.538
168.418
2578.18
39.8271
677.586
718.659
356.571
1488.82
1322.89
1109.93
720.694
201.982
800.247
54.8002
52.2687
75.5661
67.0068
835.196
97.5824
284.526
1200.74
81.2109
1041.21
3130.51
124.775
84.2283
1.94849
381.973
27.3824
808.076
296.219
1033.8
630.285
1193.8
436.175
1128.95
127.885
-0.161188
34.485
165.984
4.09813
453.843
785.505
483.206
322.881
67.539
650.615
285.069
447.469
375.777
848.268
38.939
1103.64
716.912
654.44
279.978
302.848
1591.44
1023.19
53.1853
865.79
768.609
694.967
544.012
85.5065
28.7692
1058.6
319.928
720.19
253.471
578.26
42.1215
225.386
260.586
950.965
262.168
1395.36
704.231
1336.23
1096.12
1723.68
657.278
1341.19
48.8567
1510.17
35.0735
522.095
1678.38
466.538
404.873
49.9273
95.2404
413.44
1746.98
1156.42
683.352
64.3173
26.2525
818.222
29.5026
24.811
683.371
0.751847
192.221
242.502
-10.8944
1597.02
1049.17
-17.3792
455.471
579.401
875.399
2593.22
1331.78
1626.27
570.839
746.503
22.7936
214.553
214.361
388.002
44.5791
203.164
236.119
322.123
49.594
264.765
168.219
501.402
255.279
2061.37
444.426
665.367
159.472
373.887
12.6626
-11.4662
145.32
533.924
328.981
30.3761
1868.54
546.095
2.99746
-25.4808
1002.51
496.245
153.185
458.049
96.2888
541.463
755.22
166.48
1033.27
219.018
578.549
212.241
1084.26
222.032
124.187
2598.27
-13.32
45.4609
225.941
134.515
24.8151
127.231
657.338
689.137
1706.64
684.165
233.926
74.4289
276.592
881.627
4.83432
284.753
1216.34
246.704
111.715
1017.73
1254.94
469.646
76.3542
776.628
1673.99
479.6
306.683
1228.27
445.22
2490.98
270.184
941.053
276.387
1996.42
30.2993
783.57
649.39
291.862
-13.5349
148.676
147.906
306.492
937.424
763.365
403.015
1108.32
383.433
30.7412
901.315
826.822
122.592
1892.66
1116.91
2211.09
95.3298
-21.152
1124.99
397.774
765.667
152.691
-8.34277
592.081
375.549
80.1311
43.6232
999.835
732.275
124.42
306.887
-6.26006
642.936
1311.51
87.5473
404.029
111.386
47.9378
1351.1
275.752
264.843
279.444
400.466
551.231
380.097
445.106
691.723
39.8099
1338.86
301.998
258.436
524.868
85.0806
185.883
1006.69
733.031
47.7506
1347.15
1446.27
336
472.579
1040.32
1035.93
124.652
655.431
18.3243
958.77
45.6027
2267.47
1156.66
217.697
23.4828
-11.8381
226.577
736.899
114.938
1095.2
197.9
823.471
265.629
705.426
86.9185
24.2209
1263.09
1158.41
769.93
910.096
864.603
-2.12165
280.573
34.2815
594.971
116.69
1326.93
1293.92
1066.83
793.783
155.13
296.123
307.95
1345.12
29.4655
497.864
719.772
638.724
256.213
284.088
130.126
-3.85283
599.776
447.229
27.3824
268.108
552.168
785.833
2034.49
934.049
1529.69
944.368
396.639
21.3624
11.5944
2.14541
57.121
121.511
147.539
1278.32
1.44125
1307.19
889.689
962.854
3468.14
324.839
390.169
749.931
851.82
181.599
1191.05
43.7238
2353.92
649.55
2131.57
112.333
1067.83
920.525
171.925
158.133
470.249
1482.36
376.929
191.688
1676.75
317.189
14.1666
18.8312
291.293
-22.6903
17.3499
94.7559
393.575
453.976
226.557
261.85
775.226
-12.9875
76.5046
601.041
100.43
304.414
1123.65
367.212
-9.29591
357.274
185.196
76.1081
2168.65
213.761
552.168
208.62
-20.5991
143.559
887.825
1732.4
-3.29995
910.635
460.357
66.3442
225.954
2182.16
264.593
442.854
215.836
26.5083
495.652
112.141
1831.04
841.77
48.9363
23.93
580.05
16.3745
124.878
586.166
437.78
1632.94
408.401
144.666
2129.24
407.666
1071.37
42.139
9.77344
439.249
685.979
741.732
-6.73103
877.05
14.7757
619.31
19.2622
80.1378
200.931
1309.87
611.218
358.021
266.293
38.4291
20.1588
230.325
119.085
34.1242
283.604
774.731
113.2
380.324
20.2319
2290.47
18.6937
237.518
474.916
784.071
556.84
311.628
-15.6931
113.781
79.2591
319.063
31.0332
60.8622
719.732
-3.94963
32.3424
197.83
576.795
273.635
1495.96
891.85
884.1
1577.44
898.914
1398.18
302.351
1208
602.391
17.9528
181.68
1787.93
64.9199
1137.22
1058.12
1733.86
441.005
734.65
27.3664
289.998
137.571
1572.79
966.857
1963.36
23.2406
130.377
594.429
281.429
252.024
383.88
987.12
287.046
717.978
1575.18
115.508
227.885
266.202
898.041
264.548
1682.03
770.056
147.196
307.738
615.314
211.861
276.23
47.975
206.1
88.8584
1132.65
147.909
1349.3
158.984
677.071
111.743
1079.21
3.21089
1694.7
836.305
42.1215
21.1129
-14.902
166.59
124.172
372.118
401.071
1086.75
347.306
160.65
83.6951
849.083
27.7789
327.428
769.472
229.452
455.293
-1.79964
1.20163
40.8925
1256.77
99.6787
548.42
19.3397
416.058
456.528
-18.2925
1058.69
64.9289
525.486
-12.7685
289.181
260.814
34.6322
434.48
501.737
650.843
1090.78
258.935
350.661
31.4263
60.9337
2070.35
2645.5
2210.98
838.83
1513
1017.47
266.202
738.745
1906.23
814.339
807.129
602.485
150.328
25.0808
13.189
141.574
2903.32
1338.7
-9.27921
1059.59
1567.48
912.287
1343.66
486.768
150.637
59.8281
279.207
405.04
1515.81
995.662
782.659
1816.63
1472.77
667.716
723.861
1093.63
645.571
731.384
1507.23
407.725
556.18
164.713
244.232
314.205
228.767
147.719
1921.54
1333.57
334.4
911.882
985.654
519.191
462.557
1830.23
1765.72
483.626
327.28
217.991
687.798
241.01
55.1123
1257.95
-24.524
272.95
89.1474
643.155
212.344
234.577
571.862
1091.61
-6.13482
356.145
1300.92
481.846
1826.53
224.472
265.366
48.5804
1051.44
380.799
389.621
394.573
478.278
68.0866
-20.5236
283.726
179.16
604.205
18.6294
1091.06
1066.3
108.207
2311.5
420.502
58.0671
695.521
50.2883
434.083
911.454
340.832
96.9142
1074.39
901.924
44.7761
163.527
926.841
301.746
549.554
123.483
50.1402
145.658
377.923
880.942
406.34
806.474
2118.8
575.234
230.585
728.339
1313.38
694.55
1552.08
118.183
188.599
782.085
-31.8435
7.01377
649.191
1239.21
2378.03
123.025
472.615
8.07092
858.594
1401.5
308.708
75.5044
491.078
17.1809
695.489
284.425
-6.11433
1478.45
40.3744
854.965
840.202
19.8641
656.679
625.555
397.66
116.145
158.807
246.28
219.977
183.629
195.145
1058.54
401.583
773.289
1093.24
908.674
46.3144
214.192
1048.07
6.67029
1726.51
507.962
118.879
-5.8237
66.0756
250.303
1463.23
1012.02
344.623
630.29
364.983
1028.22
48.8567
1320.88
291.821
124.504
152.886
1042.06
801.428
203.936
652.528
653.367
78.7264
473.029
825.341
475.205
2401.43
1211
482.21
959.841
896.703
921.737
754.338
827.845
61.1602
16.115
914.399
880.896
253.362
-3.4433
21.6088
730.292
363.972
201.243
1889.13
1512.36
95.3605
322.154
660.69
932.031
-13.0273
25.1049
216.641
53.23
3.63688
1060.34
648.785
1789.69
576.724
1256.4
880.669
1862.79
526.301
55.5214
-11.492
568.39
295.276
342.753
689.677
2597.91
661.34
534.712
1570.01
687.144
39.4863
95.2453
108.162
234.884
696.383
107.638
1715.86
318.666
1260.91
550.247
433.263
272.932
1747.23
33.7488
1187.41
1475.65
307.162
-8.97933
1644.18
944.62
143.171
289.73
-17.9846
271.628
437.016
101.153
12.6296
855.351
144.545
309.754
1101.25
287.39
159.048
846.541
-44.4292
433.381
1876.83
407.171
57.8946
81.0681
-19.5621
1549.44
507.667
431.639
421.205
1138.91
1760.98
1062.73
310.763
653.515
113.07
645.783
195.719
1281.07
644.574
133.133
415.706
12.3899
984.238
2138.43
540.923
515.967
291.61
254.391
851.274
3233.52
1921.67
444.504
45.2965
17.1379
152.698
640.627
-6.95449
1158.25
15.3068
601.786
175.729
-10.2808
983.201
40.4779
177.891
211.854
79.0739
10.3644
645.588
1314.12
678.227
2234.91
94.0943
107.442
419.882
1513.11
32.9825
289.362
78.5995
172.031
275.846
348.529
91.3404
8.27355
1153.26
65.4503
206.118
538.099
1115.6
409.72
962.054
295.855
58.6444
287.78
302.617
242.253
959.612
711.084
386.541
106.404
1010.14
438.326
885.163
166.332
250.605
357.309
567.51
689.123
242.381
1048.71
677.354
145.389
155.443
592.279
57.7591
627.084
1304.7
1377.56
49.918
412.894
629.702
791.985
299.368
385.896
31.1958
-14.2407
1217.34
1458.77
124.038
47.1705
268.263
350.147
482.177
50.6724
435.098
255.084
162.133
321.847
548.417
-15.4089
527.735
572.215
560.2
311.18
761.234
254.688
265.262
768.758
51.22
575.429
3073.83
1332.41
16.3778
1329.49
184.37
603.307
176.133
45.2197
18.4292
1404.85
8.15446
239.633
233.721
976.937
1987.56
521.882
1113.69
434.874
326.901
1176.71
1284.22
1335.39
730.468
476.034
1085.54
706.318
24.9664
37.0218
222.494
-4.38599
38.8216
364.195
1041.21
27.0527
883.771
1337.98
196.851
168.329
1213.67
-7.37928
27.4292
412.894
404.814
33.2507
379.326
-18.2925
260.334
76.1733
43.8512
858.672
510.321
240.199
1513.27
-19.2533
-12.5767
667.24
1158.49
60.1807
1570.03
542.728
238.631
573.319
105.311
219.571
357.761
467.661
615.085
1346.2
185.624
446.77
1.12339
463.65
63.607
123.306
1499.61
1480.47
872.218
1042.69
425.271
387.903
350.139
139.214
710.023
660.22
778.209
203.447
514.386
369.689
311.185
540.544
1402.28
278.414
1899.89
89.9761
191.607
2093.13
1485.5
1090.84
597.293
523.68
175.374
680.181
640.594
235.404
1242.86
239.997
1102.55
646.568
237.262
308.738
192.844
473.284
43.4945
39.9756
380.527
21.3567
137.93
1799.86
1148.69
363.186
134.886
-24.8517
148.763
151.657
157.393
586.825
1506.44
9.9031
269.165
238.665
947.74
221.688
272.238
479.851
308.16
688.835
668.624
30.4373
713.814
36.2108
14.3547
1469.4
628.438
1151.78
68.2821
154.76
2213.17
1349.4
102.401
421.328
64.0715
129.428
870.759
-50.5842
-8.24084
986.523
133.507
623.401
1230.14
1266.06
1269.49
1994.58
513.765
1608.85
172.111
491.547
500.448
84.6472
17.0772
593.168
299.358
4.93822
314.092
1371.63
671.935
56.8422
9.46145
1057.72
64.8416
53.23
62.2027
157.375
245.014
910.654
129.282
957.89
1886.87
223.547
233.558
763.293
680.758
10.4184
-10.7462
105.038
1160.86
1036.16
47.3349
874.367
18.3233
-5.60132
1687.11
910.591
-21.8853
23.9033
531.715
1221.25
356.203
438.199
256.213
1007
23.5933
610.158
87.9764
-16.7922
407.874
69.0035
721.632
203.591
1475.49
766.509
372.195
767.885
265.008
480.209
758.836
441.157
227.51
253.349
420.365
73.4075
457.543
148.95
23.0306
1615.52
476.327
457.483
115.759
1951.87
1033.99
1871.78
1294.23
1795.44
489.494
-22.184
651.295
23.7692
270.775
277.765
690.374
121.885
529.962
212.535
777.725
249.066
1040.73
371.156
295.352
64.4743
571.479
927.28
999.236
88.0341
42.0067
2901.77
146.035
65.5633
676.78
1294.67
4.28091
1116.24
13.7767
906.511
272.288
1076.19
1110.5
193.921
-5.53167
1289.84
55.4005
976.841
116.796
29.5255
6.97674
711.507
356.203
344.294
141.181
89.1856
1368.88
230.405
260.57
166.119
678.075
463.248
997.12
91.1474
-8.77127
260.511
475.268
1217.66
1173.93
461.468
586.422
3524.46
647.619
979.01
776.438
20.4295
1355.34
347.322
3.83925
1490.62
407.031
16.8196
44.4887
364.346
20.5857
300.093
874.877
49.2585
2782.29
4.40633
-20.8623
12.5812
255.421
1329.18
272.788
508.764
896.302
18.8312
45.7908
627.611
264.727
327.544
744.025
1280.59
1183.95
912.151
1031.97
917.96
385.524
23.1149
246.607
456.214
29.1972
618.337
159.37
902.963
265.389
4.10138
73.2056
14.3107
810.196
314.099
544.244
300.299
1043.69
800.978
30.3351
1451.1
956.045
1376.93
212.311
513.567
472.579
421.875
1127.76
1432.75
533.617
29.3011
59.5537
1477.89
-23.7378
389.66
779.696
24.726
1357.13
135.927
-9.96399
520.026
776.266
1544.3
1026.59
666.059
620.303
-14.471
1023.44
566.374
608.972
301.997
45.0515
837.884
40.3032
22.3036
375.832
742.221
46.101
1970.4
727.026
582.452
185.891
97.4044
233.769
13.8958
343.666
1056.83
1191.88
635.551
196.465
485.916
331.009
478.545
1172.92
966.481
1164.34
658.269
754.423
503.142
35.6978
43.9167
858.806
188.459
886.016
1802.87
572.042
507.667
174.892
74.5031
38.8359
162.406
-20.4838
179.377
566.594
447.132
2.68982
921.253
438.606
-17.539
140.218
249.85
43.1191
85.4625
16.3841
1025.88
64.1664
39.1942
812.681
86.9589
121.007
634.182
427.637
236.707
1537.01
1281.56
167.334
196.85
183.973
164.733
1177.93
407.063
497.248
237.256
73.8447
91.718
1284.09
146.13
594.856
497.339
318.449
7.46727
1514.49
855.107
265.417
984.543
174.041
153.136
264.792
1314.19
2246.18
525.631
913.168
766.584
289.419
123.487
1083.69
627.395
106.843
2405.84
-11.8823
200.656
132.727
196.243
1439.91
1357.93
51.4155
1573.43
52.3692
204.348
419.454
146.53
54.4649
63.0364
905.19
454.653
44.4951
1175.8
1113.64
2013.96
28.8628
683.226
399.924
602.474
18.228
-6.95449
440.478
715.46
145.267
1678.67
250.441
1014.99
1260
548.956
564.179
145.992
261.514
1046.12
279.978
283.74
1283.62
76.4539
50.9583
309.174
154.451
1276.95
44.8356
3.71913
2378.43
631.249
1001.92
1275.02
1016.29
786.282
400.068
437.156
-7.40574
1243.32
1096.13
236.616
583.887
57.6786
202.42
1070.54
1087.56
1176.45
447.382
1391.79
78.177
2257
883.79
248.192
1667.13
114.213
993.329
24.0259
452.003
440.523
163.059
47.9811
1401.32
1503.45
202.238
287.943
42.2958
1441.9
1068.57
79.2854
140.826
941.68
1073.54
95.65
335.772
757.333
1605.64
1936.87
160.678
276.678
19.8632
1122.42
24.4477
1415.22
711.265
945.81
1108.48
1518.71
43.174
50.2012
735.399
256.734
1641.47
2500.87
142.951
196.33
1854.48
157.623
716.069
38.4291
588.001
606.34
452.698
1128.16
1398.87
158.72
883.77
412.632
114.133
786.253
189.672
482.255
126.304
1018.74
1350.08
224.777
228.253
1139.39
1090.22
216.295
761.582
1182.78
44.6661
247.91
72.388
531.987
799.689
133.53
165.966
208.913
15.4907
148.142
30.7983
1176.71
4.23141
863.527
1051.37
79.1631
12.9133
107.425
23.9033
134.413
539.093
146.308
20.2826
12.5847
960.148
1655.9
1181.48
898.879
381.973
1046.08
1635.38
210.494
562.235
381.565
316.235
819.415
830.05
66.803
83.2065
195.253
9.94499
1235.28
759.896
970.463
293.716
800.768
742.203
15.3068
245.713
1137.37
5891.21
88.4721
38.1016
853.442
610.195
79.4669
78.5995
-0.382796
1373.2
577.99
356.784
52.3319
9.34133
-7.25416
132.747
397.835
10.5439
1985.29
-43.3511
226.225
-5.07384
1250.47
467.141
157.512
-18.9422
62.3275
1537.79
42.6861
80.6057
47.3039
-4.20768
310.575
719.772
-4.08023
398.642
555.35
996.234
1367.01
158.508
588.352
910.871
-17.539
31.1305
1001.1
1207.02
265.436
17.4657
965.16
32.9886
936.551
984.649
1128.03
968.229
484.261
-52.1239
167.367
365.762
48.9971
77.7357
1290.72
-31.3174
1967.98
974.082
601.39
62.8632
219.657
1229.48
1388.49
1596.89
180.736
-3.19389
404.22
1020.38
193.477
1469.11
423.313
722.31
6.53023
6.80134
735.259
355.668
-1.21587
531.987
515.917
-15.8185
812.363
504.622
1015.83
121.93
13.6381
167.75
263.759
107.554
610.612
562.697
135.35
362.931
46.9826
417.585
569.182
71.8406
306.577
810.412
400.945
395.502
39.5638
469.807
108.951
1448.32
669.994
191.347
21.0693
132.886
273.125
131.458
383.998
669.171
451.461
542.892
739.894
1127.57
111.778
133.021
56.8557
780.036
9.9121
172.728
1675.63
342.521
-44.014
509.33
124.811
84.9581
1079.32
807.807
146.54
1113.5
2186.16
895.618
1134.83
705.04
139.804
221.896
260.384
899.91
335.411
867.204
146.035
1064.44
403.166
3308.9
627.275
1147.48
1004.97
6594.01
145.195
126.061
-14.902
949.091
125.361
568.325
40.408
-5.60132
253.451
648.222
144.907
640.471
205.628
677.774
-18.6097
1007.92
12.5847
655.154
377.503
224.1
166.687
603.524
40.557
1066.01
372.211
955.092
1213.12
616.583
1560.35
1547.5
435.548
47.2998
595.29
1271.37
66.6586
212.119
58.4149
806.12
593.104
1504.57
-28.6236
-10.7026
365.516
16.4338
570.68
780.993
109.886
-24.7793
-21.3663
389.66
45.0624
79.0739
860.501
109.976
842.365
502.653
377.405
430.637
32.6244
410.204
1027.86
893.075
45.3686
645.299
570.458
860.085
1613.19
547.586
5.5752
271.251
444.931
1454.99
676.509
1199.64
976.077
842.629
10.9968
20.0775
1846.5
2212.45
332.602
485.881
382.4
1548.79
1469.75
1629.62
171.997
52.9261
-13.578
2179.02
72.4507
48.8567
10.9123
-16.2405
696.365
59.8654
985.422
721.632
49.918
73.6876
-13.1028
1675.23
844.349
633.825
343.574
466.734
896.546
64.8416
781.374
402.541
352.683
374.324
1067.06
26.0949
1066.31
436.346
122.347
880.111
159.954
16.3294
133.53
778.786
2742.26
48.8162
700.699
343.437
-17.688
-6.0396
1251.9
305.925
157.216
66.8285
410.551
678.08
131.811
349.392
680.181
897.752
109.897
556.261
29.2565
255.472
121.83
128.566
48.2432
800.991
1122.4
842.666
727.89
435.85
49.4734
0.349998
380.754
58.3674
80.2815
1208.26
952.567
1154.5
684.348
500.586
1.44125
313.933
2128.26
140.139
212.892
399.801
438.386
447.987
869.93
17.8606
724.67
45.8872
781.889
60.6881
28.1815
200.127
1528.13
1321
261.363
1164.32
1431.34
240.907
30.1862
603.855
837.609
223.088
1052.37
1383.45
517.862
709.139
621.072
504.013
-0.382796
596.312
479.714
-4.23698
1678.07
83.1703
1750.35
2174.16
350.139
1419.2
12.4179
1619.85
556.35
794.067
204.745
240.773
15.4907
83.2721
175.961
853.753
61.8651
60.4224
52.2687
469.12
1172.65
1626.05
1290.9
65.0585
263.474
1414.13
1508.52
877.137
2474.97
269.529
122.96
927.78
1706.59
-3.14907
774.005
42.3589
10.7619
641.379
13.4685
-5.04754
0.31889
1049.75
1901.2
799.923
447.389
276.029
49.04
401.261
681.727
1522.71
1058.16
687.637
943.649
231.791
-15.957
510.149
16.4681
-1.10883
277.349
1023.02
381.304
1023.76
2106
1384.09
5.8233
238.412
676.439
4.02029
766.567
1300.78
1068.03
-2.72909
197.168
13.7387
189.372
538.98
1112.08
-7.87906
1411.53
717.72
38.8665
403.702
744.716
483.367
106.793
39.5975
247.91
91.1287
257.405
659.424
72.5513
459.695
17.3383
330.728
121.905
1259.17
6.10547
525.791
1393.89
1495.53
105.4
854.055
228.767
1161.59
1243.85
735.738
474.954
121.026
622.085
16.941
-0.72859
11.5976
1276.36
1474.21
1406.15
297.992
151.055
336.849
491.77
371.513
70.5511
43.8554
2429.86
817.443
-7.17737
1739.4
1648.2
447.598
58.6378
241.827
17.1809
183.869
1168.98
104.037
2267.13
61.1602
-7.91266
312.217
47.4767
132.913
2398.89
744.367
1402.11
361.101
589.366
330.239
199.369
298.047
344.43
40.1206
1941.32
748.621
115.745
120.967
29.7999
237.151
350.541
28.853
1134.57
1521.63
278.853
356.431
950.929
486.095
329.694
256.718
463.136
1776.3
1818.38
704.401
51.9366
59.1441
322.823
233.437
486.84
412.315
1780.82
2360.05
921.581
12.4806
1520
976.056
1638.56
915.649
295.044
117.278
462.79
539.805
960.723
1313.38
252.27
13.4717
1272.61
176.761
397.318
464.024
1603.72
1123.33
1509.07
876.902
32.611
42.2958
15.7402
9.72033
604.024
472.536
971.665
1.57076
68.4854
796.869
-5.00196
594.17
649.169
143.552
1391.31
22.8473
1055.05
1060.23
1537.51
528.458
93.9454
348.265
15.5253
1101.25
1254.41
220.892
323.676
184.207
1106.17
-17.6926
576.23
11.7426
1595.64
524.537
28.5943
573.047
2625.59
1016.2
141.158
194.443
904.654
631.228
138.147
1059.66
471.477
282.879
58.1705
151.127
51.792
1048.2
594.095
1185.54
1264.51
51.048
131.023
33.0698
236.884
66.6586
345.576
54.6979
6.19686
586.902
796.749
55.2469
-2.17737
659.744
1225.95
97.662
957.215
306.436
960.904
1058.16
857.906
844.452
-3.12305
15.0774
864.308
484.419
318.994
615.412
1473.09
1247.73
199.416
1476.75
1526.92
2340.91
198.466
1078.61
269.957
2.61608
181.034
4.50423
152.158
1221.84
-24.8517
570.493
1211.36
903.158
809.568
125.805
161.702
1041.28
76.5891
18.2034
193.577
1038.7
51.4918
416.541
440.496
280.049
880.61
58.5793
509.541
1265.6
1631.85
25.7174
72.4507
702.443
246.607
17.6824
913.756
1791.5
1226.84
818.63
117.338
225.241
521.107
130.503
2326.32
14.2479
749.144
967.782
51.048
1017.46
495.964
329.028
276.235
382.659
39.6743
2155.45
175.187
277.058
994.616
1709.69
1338.16
1470.96
655.068
851.217
302.345
19.4827
49.8491
4.50423
27.9997
131.543
239.392
1591.86
1216.98
1735.24
567.813
1105.94
359.509
770.774
902.599
111.228
85.6698
337.804
239.054
71.7127
1593.77
823.451
2207.77
40.3133
1360.09
1012.73
133.536
94.1208
1287.78
175.356
463.298
9.05937
1752.42
835.712
76.9859
265.255
704.913
1574.82
2339.04
837.124
829.391
485.638
1036.96
59.9857
732.015
1266.39
21.0629
-5.78339
1357.89
450.523
212.119
495.328
1162.19
46.5483
36.149
54.6622
526.18
47.8152
55.7299
1238.07
842.913
70.463
225.513
37.336
1828.23
1889.45
442.9
622.932
250.374
390.562
2012.64
408.164
642.758
595.464
368.094
219.977
528.345
93.9454
2295.42
2852.86
2106.2
31.3219
388.403
964.318
962.288
99.8237
622.28
43.9167
-26.4384
-10.7611
16.0452
3059.93
374.834
44.7725
148.655
8.91078
-8.01579
-13.7563
196.908
419.459
445.494
21.4305
272.826
1664.25
272.941
387.595
1380.46
941.134
-3.63115
565.984
773.245
27.6285
240.645
543.927
72.9274
312.306
881.563
169.732
1334.69
688.357
24.6817
346.974
994.154
731.428
652.248
32.1734
311.306
1067.31
-0.492134
1314.91
233.009
376.542
352.409
2386.68
78.1171
154.583
65.9954
740.974
431.106
904.065
22.4759
635.123
214.663
2050.62
830.832
506.089
724.132
765.375
623.953
700.518
324.572
108.649
336.843
969.669
291.192
87.9391
26.2079
1012.24
1490.42
2137.09
65.3447
42.5663
8.04462
1154.9
141.603
1421.43
11.7426
663.51
652.988
651.974
450.259
5.2048
266.138
798.956
541.146
214.998
503.486
1252.01
16.5345
209.362
598.453
741.072
336.544
734.529
73.163
175.49
701.254
1083.33
-23.1706
146.776
-14.9769
27.3664
45.4258
1440.49
131.936
1151.74
210.643
245.853
1096.9
52.7927
957.919
212.668
3.44482
1726.56
693.477
264.558
844.771
2.83765
631.068
893.246
717.351
529.112
235.987
215.602
4.11126
264.548
816.213
634.715
343.864
1951.62
477.957
49.491
183.646
1502.78
6.49049
337.853
269.018
738.788
953.801
897.752
88.2572
276.436
1227.29
45.9941
495.801
899.521
283.482
534.928
116.53
352.417
707.354
371.794
11.0592
225.279
322.96
389.897
1325.71
19.4968
717.656
254.49
88.4396
1077.54
100.711
675.441
23.2002
500.347
261.028
165.576
1594.58
739.274
24.861
86.6903
833.138
97.4723
684.486
517.037
744.608
372.48
256.228
121.176
290.611
1274.03
855.914
542.231
407.777
1140.25
136.702
1004.57
199.853
1565.2
236.249
72.4068
47.4507
86.2227
623.319
1294.5
721.964
-32.0203
2180.75
47.6035
-0.80774
45.7252
-10.8944
783.679
950.423
2643.33
254.57
639.598
2080.29
260.809
346.913
2407.74
746.842
239.464
469.639
11.8695
402.779
320.828
13.4233
2036.23
164.733
10.3894
56.613
1439.9
1224.51
300.607
1926.43
-28.4938
493.238
1064.42
378.073
55.0593
37.3393
142.118
439.064
1305.52
1276.9
57.8485
107.37
262.841
1266.04
763.637
412.385
1535.67
71.6978
113.497
1253.33
847.099
720.245
224.25
588.588
35.0735
692.156
32.9636
147.263
678.486
121.142
55.885
27.3824
92.1825
1514.36
1865.83
263.761
763.509
112.283
81.1595
1649.45
2033.06
28.6528
594.152
354.513
1735.6
1886.75
29.0746
16.3745
861.386
65.4071
879.956
1694.55
397.922
1109.54
233.508
10.1264
397.191
50.217
667.526
26.1899
1050.86
49.503
857.16
129.169
301.696
54.59
836.366
510.919
1321.87
990.844
1387.36
203.291
549.192
163.857
680.084
29.5677
1433.68
67.9187
2241.18
235.613
973.877
24.4938
350.118
170.006
79.3369
990.611
1747.45
173.5
-20.5403
1206.23
1305.89
46.1231
24.7161
271.857
133.658
24.3785
443.671
68.2307
866.267
14.8313
531.571
437.409
859.389
1123.31
24.7129
92.4039
2236.08
1141.58
997.902
57.7927
255.415
281.183
1073.41
128.4
7.00413
211.085
929.352
1038.62
412.386
302.467
675.42
1516.01
781.103
43.462
327.915
651.078
457.984
52.3319
312.94
90.1973
134.621
328.62
798.901
304.07
289.654
431.533
2029.7
201.338
515.167
494.336
500.397
457.724
-2.07918
746.482
644.219
134.413
108.058
695.409
708.065
469.857
1483.49
122.63
12.3306
657.693
645.88
222.285
-9.01708
-9.25335
755.848
-28.0954
124.818
265.635
157.26
604.201
899.902
489.706
54.6668
1326.54
70.7019
224.961
1141.62
478.097
945.971
45.9412
29.5687
85.4555
268.617
2256.23
7.58109
169.029
76.243
698.062
412.698
429.879
80.6553
852.302
103.839
231.378
478.408
1369.5
62.8706
291.499
1136.08
1089.45
932.167
933.174
989.124
9.72881
460.973
1236.39
77.5481
608.93
183.629
1510.74
112.132
832.618
2962.2
189.939
1775.43
47.2514
876.598
125.673
1978.97
318.152
473.292
76.7129
230.309
146.66
979.315
657.38
125.583
1233.59
132.854
232.988
155.088
168.028
33.1994
2855.97
1844.16
331.373
1218.5
1570.58
167.391
1141.32
625.193
1268.26
32.6235
70.5511
682.912
595.145
204.623
306.047
1002.94
-14.7212
743.029
1.94667
75.1732
-15.4253
27.2005
715.401
124.878
35.1909
853.325
-18.886
742.215
330.14
731.88
1069.5
1788.77
450.179
83.1769
264.058
42.2485
544.099
451.741
639.799
34.8566
6.3783
54.2367
166.409
796.837
22.4418
303.11
1247.03
1365.03
224.746
103.045
226.451
62.377
234.916
1349.08
288.069
695.75
791.904
23.3809
1287.98
421.755
435.597
502.048
708.88
1011.58
492.9
307.95
140.095
1732.99
745.24
248.717
625.168
315.659
77.9229
-46.9564
59.2977
649.964
1256.77
191.508
318.708
306.665
128.566
499.266
37.9295
897.014
1625.57
25.4292
581.708
1124.79
298.295
221.411
83.3579
195.445
206.462
116.403
642.372
761.834
306.855
254.457
-6.87118
256.602
585.989
945.439
326.491
1025.83
569.787
1016.51
12.9016
1667.07
139.086
3.64909
1171.56
408.62
1551.9
343.902
1446.32
100.978
23.5368
226.732
-19.7953
1033.91
177.247
34.564
205.002
979.951
1419.69
9.46145
802.842
958.771
364.325
1678.78
450.134
-5.6692
194.414
156.325
315.555
507.73
444.125
846.766
789.515
338.505
19.3989
455.15
21.9515
1374.24
1372.29
426.461
122.706
744.502
528.577
415.841
720.125
8.54889
91.8501
1199.85
427.082
416.646
1481.93
-23.1267
37.6123
10.9123
44.208
105.763
2761.59
44.8729
616.642
72.4161
1491.42
34.8787
950.505
14.3107
173.013
533.364
96.9689
416.807
15.4407
725.102
822.052
283.334
276.062
-7.22492
330.735
314.54
661.033
1234.82
1074.86
573.855
958.268
1057.72
125.451
1002.98
1.38522
1119.53
1341.69
26.2079
262.611
33.4217
1276.77
-2.57461
1484.92
1491.51
80.0476
71.7629
1312.74
347.2
338.145
235.931
101.683
1061.77
653.632
378.582
476.465
1343.5
995.733
707.937
1303.83
962.938
771.581
240.507
384.999
1024.33
569.611
440.48
488.794
520.262
751.854
1757.99
-3.73251
1772.12
640.448
56.6702
256.586
302.477
46.0439
8.2439
590.681
50.8711
422.564
187.103
865.306
11.317
-1.55981
641.141
10.8116
439.495
400.366
250.708
720.764
0.625084
191.009
17.2297
7.80109
188.687
2101.23
920.884
1787.46
351.216
20.6018
175.945
436.21
303.414
600.092
830.832
1051.44
-10.4883
46.7404
1395.8
82.8174
371.018
175.673
1503.78
85.0444
937.004
490.694
555.256
855.748
25.0211
254.625
39.8271
424.587
147.069
969.39
7.58679
370.004
12.917
2091.48
2005.7
1124.23
209.436
541.086
312.331
1291.36
1566.39
428.627
617.194
640.161
752.316
145.389
9.26563
389.88
256.075
1819.38
12.3899
459.499
31.9761
207.34
416.642
149.941
974.032
474.903
116.031
377.898
4.49998
57.2883
13.8661
736.827
882.956
34.6322
69.0371
-10.7026
24.4355
1111.64
153.241
325.177
458.462
974.098
167.914
435.408
656.286
1381.49
1337.2
44.3839
115.036
652.245
707.998
2408.16
1836.37
-3.22661
325.902
471.41
292.745
315.463
2142.15
212.511
1269.5
412.183
179.528
84.6915
189.234
-24.8517
570.493
718.479
1555.33
185.504
-1.63196
335.146
313.502
2391.97
202.152
1414.38
36.1556
297.151
197.669
2479.89
569.807
29.7836
645.162
938.49
455.419
1897.01
61.6391
2507.04
78.0729
296.233
84.0009
253.815
29.1972
54.2432
384.258
1228.71
1017.28
212.123
55.5402
750.756
1299.49
768.815
410.259
115.529
83.2065
799.923
289.968
138.753
-1.55981
33.9438
647.516
76.1527
689.24
700.149
4224.77
2020.1
476.376
692.524
614.1
643.714
1063
279.954
0.0704942
117.668
27.0022
1175.03
777.521
396.296
1170.44
9.57143
1355.36
479.576
-7.10526
1694.78
1203.24
431.777
239.13
184.415
282.873
916.036
841.814
7.44927
16.3778
319.369
219.124
485.354
674.906
280.798
43.6363
10.9968
113.781
641.479
714.491
163.936
469.015
37.5718
1449.47
770.04
10.423
50.1824
5.64308
360.273
-12.515
-11.7039
2212.63
429.292
162.712
190.621
1012.62
1695.26
146.993
19.8269
1259.45
1432.99
295.765
625.209
478.24
58.213
640.249
39.9545
898.807
504.888
109.144
50.4386
248.587
40.1072
100.392
139.429
600.276
325.784
332.251
187.617
782.927
792.238
44.2936
359.404
1053.85
129.165
263.363
126.843
315.753
329.906
1630.04
503.015
254.86
234.041
84.8545
59.7849
152.818
615.085
178.778
25.4863
949.034
12.7357
238.365
100.711
0.777289
830.923
3077.07
91.8002
1162.16
40.918
56.7548
222.313
40.0136
361.447
589.005
83.507
29.0031
515.866
2318.31
120.753
1214.88
510.799
329.418
348.597
307.799
674.459
204.877
245.043
308.701
397.433
132.727
145.643
367.943
85.4374
9789.06
795.69
1519.76
50.2628
8.64174
86.5603
807.839
92.4283
759.012
2178.79
694.796
102.888
96.5964
435.174
1243.13
1266.96
36.3493
516.492
13.8746
462.783
-34.116
208.38
1733.46
1817.36
864.722
135.644
981.869
211.74
5.86431
30.5178
220.439
291.138
954.948
55.24
1147.43
860.287
540.544
24.1614
1298.31
624.085
1462.22
395.223
430.516
407.909
796.609
690.282
47.6674
92.9154
1605.97
549.176
340.351
20.968
22.6058
322.938
2732.4
287.862
687.3
755.697
7.33508
1250.75
517.817
176.481
195.174
437.556
1532.68
1787.35
165.46
824.662
639.267
1135.25
445.536
1498.57
263.827
42.352
718.392
138.766
1895.04
763.764
1167.93
360.441
358.038
435.525
947.159
-26.6197
62.2027
378.514
87.5923
173.191
266.829
1680.9
873.286
638.745
86.7398
64.8918
996.466
392.228
761.763
69.431
15.8057
656.406
152.252
72.8835
143.844
102.554
-43.7414
2008.67
827.089
79.8152
2070.06
18.9491
1794.77
1456.4
732.422
79.6634
1295.17
663.874
485.21
273.125
461.796
277.635
565.783
62.9105
103.821
345.178
187.981
56.5409
2306
202.096
1003.17
247.449
601.889
502.46
1365.76
1335.3
83.8408
1219.33
173.872
883.808
1012.62
798.207
874.337
679.712
395.485
225.231
1392.4
610.412
254.006
320.28
291.499
21.0057
32.4794
1171.38
272.482
36.7306
56.1107
430.652
1741.37
314.354
1929.19
56.9334
1341.69
1199.64
1007.55
240.539
108.448
111.907
842.004
62.3159
885.607
742.628
180.001
233.197
-26.4384
25.4155
852.283
532.687
289.21
25.7174
970.128
204.404
2220.23
705.275
709.501
865.031
-15.0972
208.096
-19.4131
1103.49
1309.24
993.608
256.864
405.991
-20.0157
80.6005
1119.95
1187.68
366.207
793.941
2418.3
146.925
281.46
227.337
328.28
442.551
315.742
70.9112
59.4575
1188.7
335.772
410.631
1370.96
200.916
32.4794
331.801
459.888
12.0005
1193.67
644.296
1064.83
-30.0321
-14.2152
26.9484
1744.61
1366.17
1512.61
1748.19
697.685
1322.39
-3.08994
232.137
364.117
973.688
362.587
75.4608
-7.40574
2.68727
4.80076
428.744
350.903
1322.89
1113.61
255.172
1185.48
13.7234
65.9956
166.481
1533.15
37.36
78.8599
55.1803
69.4149
94.9049
282.647
297.248
-37.1281
474.256
8.6885
38.0804
1328.73
795.734
44.4951
425.861
68.6771
1316.35
139.747
32.6068
699.601
1424.61
41.5008
1163.49
8.85771
311.637
1617.13
478.906
189.672
1160.67
80.676
431.777
-29.229
1045.62
136.318
1428.82
452.361
404.656
558.443
86.4492
1106.23
203.057
363.321
584.171
1698.45
172.886
2716.57
184.551
2007.22
1152.35
1057.46
716.946
149.508
238.027
465.221
1086.75
1203.75
258.162
846.558
-0.637858
279.367
40.8974
1041.45
495.569
269.761
-3.67371
-11.9168
277.025
1483.53
796.831
76.9537
322.938
50.6154
237.262
194.42
128.201
746.326
211.106
287.484
319.658
1093.33
161.52
84.9076
348.895
869.838
208.92
295.799
4.2899
689.729
633.749
1475.1
1508.19
840.545
393.062
29.5687
1485.38
335.273
619.461
528.878
532.855
540.473
192.278
-4.8661
616.456
332.068
1431.74
263.754
105.659
297.835
1293.08
651.864
3.04759
201.183
243.091
129.859
37.953
38.5294
967.91
2215.64
361.785
28.9242
371.548
501.428
138.702
2556.68
239.675
1143.78
1178.92
44.4438
709.023
443.384
1312.66
160.382
1900.2
729.086
-10.0428
413.832
226.033
311.448
4319.84
1636.66
46.8673
378.079
1379.15
66.803
439.598
326.835
66.167
103.393
375.085
47.7506
10.9411
1751.74
1334.41
255.187
896.014
164.485
147.559
63.0343
1414.5
940.03
647.178
-18.6558
1818.21
719.946
846.198
1142.22
791.259
141.273
1310.04
1414.52
349.342
1105.69
573.247
123.241
945.556
0.201104
3.64909
30.2572
1371.89
684.21
2186.85
802.491
309.841
1864.79
802.842
179.16
14.8813
27.7282
39.7139
277.315
25.1401
29.8431
697.124
249.493
934.848
274.146
431.693
1202.9
912.133
442.828
157.893
364.617
2.37224
1233.95
1086.76
1010.6
225.941
685.929
997.455
54.1428
81.1883
355.613
12.5989
49.9619
142.56
98.9934
266.743
385.288
726.079
47.9378
31.7544
216.719
102.737
2019.51
659.788
264.259
154.803
810.988
1207.66
588.905
548.94
49.4776
68.5327
757.87
4.09813
915.119
19.0596
334.483
25.9336
252.486
300.392
-35.5347
-20.3005
2410.26
1108.54
1043.17
297.56
130.433
1155.05
1703.38
185.896
333.889
831.205
213.05
57.1316
182.188
585.427
39.4259
359.422
190.046
5.60932
661.328
1065.34
-18.2191
376.502
606.342
517.633
654.669
166.883
754.498
3956.04
93.3205
243.987
2025.82
315.555
-17.0086
267.962
1113.44
994.818
178.569
47.5098
884.312
760.334
287.28
504.595
178.534
592.003
1505.36
2012.33
685.929
468.311
1411.78
1613.05
370.733
29.4513
-3.12205
72.319
40.1711
1191.12
719.537
-33.6588
-11.9168
599.364
552.121
444.507
37.5983
1354.27
634.033
245.518
715.411
274.378
129.759
374.15
156.299
274.361
1169.99
1214.71
7.19296
456.76
470.932
43.4178
273.824
511.187
340.17
880.319
1504.19
1352.66
41.0443
551.995
1527.75
-13.0273
1166.41
1588.46
407.428
1857.09
576.83
643.163
-15.0395
535.494
444.931
692.242
400.908
1251.85
35.8494
21.1475
55.5214
218.05
37.2337
519.665
463.366
416.935
32.3573
42.0427
1604
56.7053
14.1711
400.633
35.6281
1383.51
75.5661
1939.2
1026.47
561.582
404.929
98.7917
1719.14
55.4524
1292.05
329.731
470.465
37.1443
180.027
81.7771
153.689
745.134
251.889
487.705
333.423
379.772
516.12
104.14
870.314
560.696
1048.18
500.695
401.322
677.899
1434.2
328.034
122.129
487.468
912.237
169.63
989.015
374.129
1105.28
442.905
183.743
76.6515
246.522
3469.29
1209.39
2050.32
36.3493
115.441
433.665
370.954
766.11
811.829
2895.39
745.389
1233.91
179.768
204.515
30.5178
447.654
11.7928
776.335
883.183
502.34
45.7908
1109.93
677.591
621.773
342.975
193.481
6.22569
48.2062
1146.29
318.722
509.414
175.628
1153.18
707.627
712.961
1961.36
552.745
183.733
141.757
162.707
666.439
922.158
31.3766
139.445
483.348
546.564
525.49
598.893
1282.21
658.069
44.0025
348.273
1794.84
43.6453
153.746
58.4103
1186.49
490.573
2202.99
436.165
235.448
426.871
128.559
9.99541
832.17
52.2887
583.226
262.99
194.994
298.719
1140.56
1110.2
3.63688
1602.69
629.639
53.8591
332.487
872.152
901.284
26.2079
131.427
1215.96
1644.09
196.076
189.939
687.245
6.17056
383.358
1739.63
22.5793
2568.28
773.788
120.424
2339.89
168.249
44.9985
296.706
93.2438
250.487
1715.59
94.7895
1690.48
377.889
594.432
2222.76
400.368
17.4657
564.109
424.303
302.173
646.392
1073.18
890.933
30.3351
1166.57
753.071
1571.83
88.6229
142.82
1121.31
1036.45
43.8455
76.086
757.011
681.777
1353.43
220.651
253.776
1200.11
142.671
1413.58
522.164
276.146
1315.35
606.66
1010.67
142.901
1022.26
1349.83
802.191
673.603
881.294
245.085
80.6057
97.2463
199.255
1416.33
1824.82
1479.87
2449.54
1461.24
79.8152
591.417
140.45
676.612
1181.86
52.1369
21.7602
525.092
1349.93
209.151
132.576
2497.02
926.237
279.075
1108.32
1294.17
-16.5166
-23.7882
15.3114
841.727
-4.60316
982.402
53.0941
205.397
-2.99203
861.959
1525.11
1379.67
1019
193.806
34.4446
755.107
2194.5
309.463
1218.68
1266.17
240.539
443.906
-14.4442
21.0864
1507.8
84.8312
1105.79
13.9317
1245.43
297.559
181.805
1703.32
216.121
825.944
156.784
20.7457
852.368
998.343
827.089
621.42
900.638
475.908
659.334
295.374
346.819
-13.1028
1168.93
0.448183
507.209
298.728
102.266
92.5769
2116.4
1458.34
1274.64
1080.82
285.4
24.4355
288.92
614.904
1991.22
25.5529
92.9518
-44.3525
939.27
1812.53
1511.49
-6.58669
82.862
178.754
125.164
1018.38
393.541
659.454
445.843
186.552
79.1018
90.5754
1089.57
299.1
293.11
606.815
489.49
342.465
-2.97084
1086.82
539.702
448.144
787.641
859.496
1678.63
915.016
437.706
143.321
18.8312
669.855
37.2798
1061.2
233.437
1129.64
950.604
1123.17
595.493
1065.82
460.382
766.624
20.2826
436.124
261.121
120.756
197.863
1028.76
5.69662
336.995
1224.12
258.738
206.746
59.9857
46.1071
100.717
386.822
442.118
274.824
1237.64
51.6661
0.747632
532.585
981.036
89.6519
273.101
330.377
43.4178
1293.32
434.351
737.472
-4.24027
211.085
722.973
-19.4922
1081.96
502.104
358.031
67.8295
95.8822
2053.1
343.864
1775.46
15.063
37.0828
13.8837
-3.96499
34.6015
950.673
1257.31
797.497
530.752
530.981
944.62
441.148
379.685
111.326
1431.68
1794.97
935.112
870.344
592.916
610.804
442.522
81.1176
428.461
1.62648
2274.58
5377.24
633.906
169.714
57.114
264.741
770.332
523.678
25.4155
387.514
545.374
45.4299
130.98
405.402
284.398
788.462
346.064
9.03823
1352.54
83.085
280.052
18.8151
237.334
121.477
-13.8003
2584.35
340.335
1219.53
1353.84
56.0608
482.846
62.9105
32.4338
560.665
73.3599
52.1705
68.8278
343.027
410.735
220.707
135.896
974.022
302.915
108.279
12.3669
2067.72
67.8295
809.901
430.442
688.692
79.1139
1669.39
92.5945
67.4535
472.048
853.222
939.108
-5.21661
207.922
978.077
318.982
1263.74
344.919
276.23
958.404
1208.66
432.862
265.629
1188.94
761.582
568.084
1112.88
364.102
761.529
99.0779
439.868
560.894
575.81
495.802
282.002
851.324
43.194
315.656
1497.18
583.318
317.77
203.856
312.99
28.5633
56.0169
62.4477
574.879
378.042
480.997
31.527
214.984
654.675
880.041
831.027
448.988
993.329
14.3201
262.032
248.522
-10.8911
500.493
55.5402
474.154
482.764
316.235
323.104
26.6851
582.673
28.8628
548.294
311.843
1608.3
429.736
79.0297
337.603
139.58
112.141
1193.27
272.281
2097.15
275.802
86.0219
1550.24
121.905
34.4752
675.42
1367.96
351.942
749.579
235.643
716.671
1717.36
112.302
42.792
137.98
367.069
353.661
68.0147
1546.58
533.283
32.7512
699.525
150.016
57.0352
885.042
4.80076
1083.23
88.5334
329.631
114.922
745.419
1834.19
890.312
33.4011
125.029
221.766
357.159
410.316
650.375
61.1717
222.677
175.434
410.774
123.805
19.9329
-1.275
367.333
857.578
79.159
1028.7
804.726
4.49576
1057.55
208.34
5.89354
1504.57
87.5685
1222.43
457.345
420.105
387.077
1325.36
1482.48
384.926
743.254
25.119
5.2394
198.604
444.931
1114.93
1036.33
693.647
122.347
1875.24
853.358
75.4343
715.067
917.31
187.905
694.218
7.97954
62.8968
792.313
109.148
183.453
166.332
213.124
891.418
873.941
456.503
2746.32
106.717
316.792
696.48
203.936
450.921
819.32
925.906
10.5626
247.976
550.991
25.4923
2004.77
547.992
219.714
562.059
181.121
1797.98
1912.3
761.221
65.9112
7.7676
1316.49
-11.5477
61.3316
-1.33229
1566.79
167.002
275.055
1346.77
-7.91266
913.793
302.35
200.38
1527.45
631.923
100.32
76.243
954.809
442.683
687.597
1290.38
245.894
212.39
815.31
450.899
23.2449
162.932
471.882
1411.53
31.8121
124.466
478.598
88.0521
67.7085
723.078
1406.08
544.653
1366.85
861.823
2.42243
422.713
55.24
339.704
1351.29
411.234
7.29477
537.44
894.382
8.09976
297.517
80.0653
898.914
212.396
237.237
162.256
236.028
213.718
994.457
357.61
876.334
422.018
264.36
968.21
542.204
170.556
-4.49271
752.892
4095.6
328.41
-33.8944
359.157
469.268
89.1474
1350.08
148.401
240.455
43.4224
1132.21
190.18
110.267
50.0872
161.242
1186.6
2469.59
105.911
267.499
351.64
53.9315
137.929
677.163
613.183
113.438
1528.64
1069.13
30.3882
191.225
46.4531
1558.11
520.773
116.714
529.914
638.209
271.941
246.522
-1.48306
399.796
221.231
958.39
145.426
323.095
215.135
367.675
82.4119
1843.59
362.472
149.783
1030.71
1057.22
66.1251
51.7733
98.1096
222.766
247.848
589.349
1229.89
2423.26
141.368
347.755
580.981
1323.54
1174.83
8.91078
1141.44
84.0009
486.488
295.044
274.7
886.329
188.944
137.952
125.916
153.79
233.149
422.113
556.436
46.0439
160.043
375.163
960.096
390.077
1464.54
792.427
555.265
82.6695
2096.65
617.531
458.654
226.078
541.189
1226.76
1075.57
2104.66
52.837
157.726
199.645
479.167
981.046
101.603
53.4929
-29.5941
6.24244
145.045
904.423
1852.33
966.907
2405.92
217.75
116.145
153.185
797.19
1135.66
67.7085
623.753
263.027
393.306
1972.85
201.073
515.84
1344.75
321.357
-13.0279
21.4279
150.978
314.426
35.6281
1153
657.592
596.557
314.384
1425.53
284.526
177.503
2193.28
2332.44
34.5489
92.9154
552.924
1824.67
252.27
268.345
1752.37
681.478
309.82
843.345
308.476
932.802
483.02
681.062
1783.93
1309.39
228.274
8012.89
1.20837
172.019
96.587
2008.38
315.347
30.0116
618.887
153.926
51.1204
1574.97
55.367
853.091
204.364
1052.09
707.646
224.777
172.773
-28.158
-47.3405
259.398
30.6965
9.22834
449.747
457.514
1343.39
1488.54
203.573
720.3
293.981
-30.5223
169.214
1267.34
441.454
225.78
60.4683
16.9571
17.6798
1184.21
223.497
40.408
2226.41
562.672
737.922
662.9
136.938
340.748
137.433
449.006
876.005
284.07
783.255
500.45
139.883
274.759
-28.7928
-12.5194
490.15
583.226
-29.8939
1157.04
760.12
300.607
273.502
880.428
9.72881
6.39949
45.689
740.114
93.6743
382.552
793.263
2197.06
59.4329
963.818
1199.9
-7.40574
349.389
1156.1
30.4683
1689.99
104.969
659.466
776.467
987.173
87.5616
143.665
1191.57
467.983
917.044
400.281
197.593
55.4341
573.36
96.779
679.949
382.909
792.746
151.055
25.7544
838.472
1016.19
938.746
441.616
60.722
883.433
787.458
11.5157
1204.05
170.237
25.7243
20.6873
725.078
197.796
787.199
165.66
1009
93.5921
113.935
341.033
-11.7332
47.6289
328.673
2012.6
41.2005
189.523
54.0364
1799.64
484.683
66.2505
449.528
46.3144
836.382
1510.97
994.303
111.068
90.0457
540.544
129.109
240.364
147.23
5.2048
155.568
1267.32
33.5281
92.4327
20.1552
831.566
6.85841
26.3679
1476.43
1294.45
17.4927
926.893
381.251
241.829
435.985
44.249
67.8196
841.573
1054.42
131.784
1401.32
203.163
9.81851
316.556
372.276
1516.87
381.502
90.7028
49.0757
24.9375
168.985
624.335
683.059
451.964
691.741
423.106
15.9561
814.727
2282.2
239.129
1198.15
1686.51
31.944
463.257
1865
21.6088
1.2804
479.576
669.433
1051.44
1050.22
106.711
247.735
426.798
2272.15
519.828
912.528
511.309
24.8956
745.178
542.263
314.596
694.741
39.9037
427.759
-12.6203
13.9317
329.634
877.546
55.8046
755.27
53.0773
722.752
78.8417
1912.89
323.444
252.894
955.848
-6.29464
1227.18
2343.73
817.446
61.9612
649.619
159.895
106.837
34.8627
108.213
1979.78
1115.52
86.0459
136.143
439.283
53.5402
688.53
127.786
590.65
890.453
117.091
2072.41
342.441
58.6378
1233.21
667.482
210.106
387.499
424.503
1811.54
707.981
126.685
307.972
297.831
1195.74
281.473
551.28
1252.87
10.6507
392.589
1177.32
1955.37
524.809
384.949
402.911
1291.01
566.836
1303
696.706
115.344
178.237
785.639
119.841
47.1238
1823.54
133.235
546.301
1019.04
-20.8365
147.194
19.7886
631.53
157.919
145.123
690.955
183.996
562.313
53.3046
368.046
112.844
65.0341
906.381
245.535
1659.57
588.848
1657.29
-11.1533
1550.98
1509.38
271.628
588.41
209.407
877.84
927.634
11.4865
36.14
-4.44867
463.553
258.374
75.4343
321.513
692.029
-16.7761
641.744
657.596
127.92
34.7858
16.4492
213.664
30.4373
252.794
2959.75
646.093
239.361
867.055
266.248
54.0158
246.129
46.082
420.607
359.895
2519.95
466.996
58.213
2416.27
80.6005
199.78
126.954
992.145
2554.8
-0.161188
432.246
370.257
602.323
343.304
757.697
483.828
931.682
621.887
1043.93
63.9288
-7.92908
-14.0289
469.898
1238.34
672.605
403.943
77.2277
15.0836
47.5937
44.8663
824.206
555.082
1165.62
95.0885
193.74
1189.89
545.324
24.605
756.811
1338.62
582.134
594.737
23.8256
593.253
478.779
262.867
305.563
355.012
29.7836
1289.84
574.517
63.3008
48.7466
50.3947
161.773
929.077
539.211
216.754
191.286
1768.79
255.977
718.583
59.1822
82.3542
1.94849
145.505
318.254
1292.38
178.39
1358.81
786.426
304.198
32.9886
752.892
733.524
603.897
342.793
514.56
51.3474
1527.71
165.492
131.456
313.868
119.637
63.2056
343.496
2335.4
807.933
848.519
119.448
85.5231
18.3243
1905.17
113.069
370.92
82.5437
7.85939
1010.52
-10.5264
565.569
184.424
543.466
-10.3761
-31.3376
261.922
819.993
309.626
11.1454
835.907
15.9403
1997.3
5.40041
90.9717
278.41
777.707
-12.6206
484.329
604.748
53.5583
1752.59
-32.7141
232.775
1216.89
0.0911181
-4.88019
34.8566
463.65
3.63688
496.245
109.054
419.302
51.3771
997.715
57.9541
208.554
-28.8115
939.565
931.163
747.215
8.04462
317.189
831.259
57.114
109.194
58.1866
43.9167
728.81
66.0756
274.666
400.633
1250.02
1038.68
793.333
565.508
482.99
-19.3785
65.7233
488.799
12.3489
907.864
293.44
414.243
220.467
1663.83
1277.38
654.402
65.7093
576.531
542.204
480.89
1451.92
-7.04808
52.3127
30.7369
85.3993
1361.32
110.92
729.586
1184.73
684.305
341.979
145.874
-9.88295
38.0231
52.5465
378.772
1961.71
205.237
691.038
30.6101
1195.51
895.888
14.1125
21.5243
82.862
11.9623
46.4531
1061.49
3.56294
358.338
1023.86
368.059
604.573
182.541
483.126
894.288
1435.49
1.38522
-4.84491
1336.92
3489.37
277.333
471.953
341.613
1028.16
1065.13
1049.23
559.809
856.92
1051.85
-20.5242
27.0501
273.412
666.346
306.929
194.924
180.363
1495.3
9.97383
389.346
936.514
322.47
304.939
645.783
1024.33
978.158
874.516
363.232
332.855
75.3159
1173.28
441.598
272.339
24.3785
897.195
558.92
1191.74
1166.88
100.077
1187.35
3409.67
-3.39813
0.574658
1079.78
253.27
291.379
27.8077
-9.88295
-5.08043
140.628
1066.66
933.495
1558.79
36.5708
432.417
1571.66
-0.416394
587.705
77.4618
434.598
926.18
103.694
135.675
4.87152
10.1264
468.134
676.896
62.5556
397.16
1501.1
656.165
20.3032
1724.67
57.3955
-2.12165
256.21
79.2591
87.2551
926.287
363.659
1382
464.567
973.124
16.4492
18.7615
637.635
443.949
22.0292
-0.519526
163.175
664.961
2195.87
1494.26
113.548
150.741
476.087
1110.65
10.9074
993.608
268.108
711.463
858.921
1351.22
19.8701
513.012
51.048
558.31
733.512
630.434
273.964
291.055
869.886
1720.66
1003.52
142.126
2188.4
-3.20636
43.3141
520.08
1193.29
705.839
705.771
19.3657
-3.89348
106.907
832.39
730.292
343.864
247.78
857.166
179.981
68.9419
180.676
1632.3
747.536
-6.97474
125.115
1084.23
28.502
270.486
3.83925
115.06
68.5898
770.997
700.789
884.176
279.594
571.543
214.355
532.093
944.218
821.374
344.128
439.19
-34.2704
-35.0589
448.374
443.328
1211.54
564.592
-18.6501
1230.2
48.5242
388.984
1283.32
311.116
483.961
196.572
-10.6409
893.47
323.694
1467.52
2126.73
501.716
184.285
1489.11
132
891.268
22.3841
-29.9106
1163.12
-5.26895
509.863
462.212
-5.60658
1386.06
20.1322
510.51
703.223
477.726
413.505
1138.31
193.776
-5.2722
58.4149
1430.18
152.698
-17.1699
2728.13
2333.75
393.764
411.862
1618.7
240.9
1336.6
240.501
284.949
167.915
115.074
755.137
552.467
106.333
79.4222
1544.09
-7.80775
21.1475
-23.7047
155.3
-13.6557
75.4343
507.046
133.951
686.406
-16.7761
40.1686
196.575
409.599
395.449
334.036
362.298
136.287
1251.24
356.203
452.99
641.557
40.4598
1353.89
1195.55
-1.79964
31.1867
458.809
1164.94
821.194
316.834
326.687
1972.65
506.762
-0.161188
1072.72
1653.99
1248.88
19.0907
195.478
114.637
5.89354
471.29
27.8077
194.39
433.451
185.847
101.41
46.4188
330.799
190.471
344.412
164.733
-4.60316
1542.98
1100.17
2281.48
14.2419
165.674
63.607
220.757
2153.66
288.559
122.592
109.407
310.953
1291.2
1315.84
40.918
1296.15
156.206
612.572
1792.94
287.28
1773.34
394.602
338.224
21.1129
384.274
1074.65
42.902
330.888
16.4492
-33.7123
663.872
892.659
140.095
177.517
-13.7563
346.833
170.208
267.458
1555.35
1021.52
107.654
-23.3514
71.4791
154.273
498.71
1378.73
338.868
1154.62
909.377
1094.28
1378.82
576.114
24.1777
1619.32
520.801
705.936
953.537
1131.32
-8.16196
286.694
19.3744
262.911
138.753
102.163
3056.11
1133.13
610.529
190.403
720.266
653.904
590.694
1992.44
1014.86
408.361
13.5095
189.901
571.681
836.576
231.266
359.709
1.49127
468.875
890.959
324.925
1143.04
97.4224
44.6661
630.219
1948.33
107.48
1401.26
658.346
751.972
418.965
992.273
349.074
93.7938
859.135
500.174
1039.29
174.309
123.483
118.67
949.692
314.324
-3.61719
509.212
1080.09
291.585
158.508
172.489
627.475
576.484
347.055
3.86512
4.94037
872.04
30.0007
66.7218
23.2532
7.94445
1915.13
311.445
429.48
526.884
29.01
299.338
1347.53
41.5437
1225.21
150.889
1039.61
469.707
330.958
467.268
470.245
1552.03
1809.47
874.595
138.282
1558.11
679.28
308.774
1507.78
689.857
712.046
264.515
373.013
187.583
677.486
700.445
130.999
51.6188
154.064
1647.4
194.152
1931.04
-3.85938
-19.1235
64.0767
77.614
695.99
42.9615
2070.81
309.463
40.918
302.257
657.097
10.0285
1032.07
1885.86
1925.71
2221.66
2110.7
408.637
117.005
359.619
186.016
736.091
262.39
326.54
89.7501
1644.16
402.405
-21.2526
243.76
156.888
-4.99612
292.25
-22.4144
182.986
1.53708
119.212
4.10138
326.204
199.843
515.384
833.215
409.938
218.156
781.324
38.692
714.771
405.865
514.242
217.742
763.32
622.509
1703.8
1058.54
741.618
30.5268
-31.7865
643.119
9.58091
5.18938
18.0567
-6.03859
-2.62561
-21.8637
404.653
46.9365
26.6
414.473
788.102
93.1096
394.463
1694.56
-16.1486
965.215
331.311
388.697
540.599
1289.88
327.114
170.741
347.108
69.2414
58.3682
2106.52
67.2812
98.4705
212.16
129.931
1782.33
2598.58
326.844
1255.24
140.913
966.971
1292.62
632.272
1015.6
251.096
122.056
2055.54
1424.82
1118.12
190.907
831.548
1820.19
2040.03
763.243
95.6679
459.959
972.439
41.7127
319.644
716.497
411.835
599.182
1370.07
554.391
153.14
-12.4924
1376.67
1340.77
206.043
1469.34
683.697
177.308
401.403
1204.34
4.3472
56.2376
164.173
850.163
75.7145
47.918
23.2364
530.711
984.204
129.582
944.017
1181.2
1227.59
278.325
72.5964
471.581
-39.7718
-0.751549
122.439
71.2993
1428.4
1643.86
1661.42
1232.95
32.4794
384.275
613.943
-20.726
28.4695
140.508
286.243
43.8149
1197.39
896.046
57.7846
156.08
-23.1893
81.243
1094.21
68.8032
647.101
394.602
214.536
594.577
176.975
440.889
767.546
15.4448
1341.63
9.97383
990.861
1889.19
305.141
192.495
979.367
617.654
-22.5935
211.844
46.1231
288.959
38.6736
19.3397
-44.962
1489.14
1954.17
32.6235
2.32225
250.003
152.866
358.694
2344.81
1514.82
2324.16
390.077
156.446
1118.51
756.61
1424.83
329.908
892.37
390.016
68.9076
1618.28
524.246
261.953
447.15
86.8321
228.491
1178.87
736.323
111.589
843.721
270.486
118.157
118.808
227.885
251.881
1238.65
67.0836
1370.3
26.1899
-19.2295
1387.52
1770.85
149.896
976.631
1.56258
562.753
84.9912
142.181
634.771
242.303
114.79
193.921
19.2388
114.409
810.41
213.442
1351.68
128.489
854.157
770.262
587.035
490.8
1454.88
1159.59
1356.3
1465.65
1030.2
1014.5
896.908
193.845
544.565
653.944
611.02
1534.19
1116.61
-12.7652
39.4724
89.9708
19.8701
245.02
240.645
660.119
1047.44
1730.97
703.527
501.442
860.944
472.615
354.773
1004.77
38.3803
1645.13
1610.36
1371.89
2.18832
144.514
1097.77
424.503
428.477
31.7138
20.6996
442.643
1315.9
45.9716
117.473
1029.77
1107.98
-4.90425
11.3149
297.578
919.058
20.6018
-0.216853
229.504
1259.89
-6.06928
673.816
297.791
1320.36
519.737
26.9789
647.676
802.856
1216.16
157.039
1128.55
1549.81
1551.24
354.976
328.673
339.064
1.84507
423.227
579.619
36.7808
169.324
80.3373
704.112
13.9317
7.97954
1460.95
387.447
1154.84
1902.48
188.012
209.584
236.3
252.878
1025.95
-29.9106
1554.8
72.7516
6.76767
378.915
93.8203
10.5626
763.509
47.2998
509.585
1144.39
160.047
1.06633
2056.6
-20.2647
1184.98
15.3114
-29.7137
8.39525
1210.13
255.415
123.761
729.326
112.655
74.5298
476.976
162.36
144.928
355.927
9.73345
1828.49
51.5094
155.951
-18.0227
203.407
317.256
1143.01
992.133
945.857
449.581
260.682
541.424
177.925
286.349
332.068
65.5453
-13.6073
53.2511
390.517
189.523
627.501
352.857
83.6324
-10.5862
50.0625
-33.1848
114.79
1256.67
613.712
466.733
13.9317
239.679
914.565
474.591
215.312
139.284
2070.38
291.835
344.19
45.1085
376.355
713.485
634.06
580.191
42.0452
876.275
1343.6
35.6817
627.14
1853.11
201.671
744.357
716.01
2025.18
2.47313
712.161
34.8627
156.939
43.8679
-9.53152
81.3367
1076.78
155.897
128.011
49.0446
622.461
152.698
24.0596
-19.5957
631.951
24.9831
160.038
400.299
424.295
920.055
1309.59
491.364
95.5304
-13.6073
482.412
602.287
1178.65
453.213
-23.8301
702.074
795.262
130.937
189.752
40.4035
1455.17
1454.77
365.533
40.1686
2224.31
770.724
1485.31
363.151
73.1095
1256.08
1172.96
4.35163
488.672
402.405
44.3397
970.897
273.282
2026.49
1176.14
193.845
1758.96
1317.36
2275.19
108.023
239.152
20.968
290.597
525.931
0.599065
30.0007
68.5959
31.3766
977.153
-14.5443
59.8089
480.972
1022.12
1875.13
1276.99
660.021
647.127
217.711
671.815
560.888
109.01
1400.14
1019.06
2102.21
-17.283
1357.45
357.761
319.61
352.715
2125.81
346.793
1923.53
756.372
93.5921
686.267
475.966
212.547
156.259
-26.2659
393.796
288.295
725.796
1794.14
37.2337
25.6997
51.0715
7.99444
-26.1464
199.464
-48.9272
39.8387
34.7858
85.7896
84.3539
936.828
306.076
1118.36
366.797
168.797
10.9123
351.791
1696.66
104.178
156.363
861.283
136.702
5.69662
-15.665
140.218
41.5827
1617.44
1080.06
168.682
1416.05
284.376
864.709
51.8105
34.485
106.014
950.899
939.257
204.848
733.031
96.4764
115.889
659.486
205.292
-7.10526
320.556
1183.28
1832.09
608.96
245.12
380.794
16.8196
773.5
70.0519
745.736
127.408
613.062
406.361
969.425
286.032
37.2337
599.164
1083.76
2588.56
2040.03
697.651
489.222
1878.63
399.659
274.666
185.553
1103.62
626.542
438.012
179.272
1452.07
5.08842
1461
414.984
400.262
1124.51
1393.63
1881.23
291.626
806.202
1767.36
266.133
351.58
863.462
347.467
-69.5016
1061.93
154.425
40.4217
1175.79
493.229
975.089
650.62
129.582
-15.2958
763.287
296.417
137.017
719.209
192.118
1877.32
475.329
636.766
34.3583
144.158
2479.47
1793.79
259.615
1084.49
24.766
209.966
29.5865
1007.14
740.243
179.693
34.6015
-18.2191
8.92325
179.063
0.201104
1880.09
-13.2175
1021.64
179.984
328.138
396.376
520.534
113.46
93.673
9.18514
375.832
1925.06
1098.82
743.254
81.3409
1746.52
1982.38
1775.1
28.064
1927.93
85.1103
41.9409
117.924
253.241
39.0439
15.5253
874.488
184.317
130.937
1408.76
1454.82
412.766
105.996
184.551
1400.43
110.66
195.386
1528.42
355.655
279.257
26.0318
126.917
168.028
22.6197
61.5121
2596.92
-4.99612
1054.33
422.481
593.291
772.011
542.807
715.556
340.351
525.092
633.551
357.265
392.279
163.059
717.023
330.6
66.0405
402.763
1013.21
1535.61
1933.23
1102.7
266.692
423.858
221.411
92.7282
202.096
1080.82
684.576
639.129
1017.93
1604.41
108.263
636.272
260.31
1640.83
707.143
171.282
237.256
36.3634
41.1182
458.763
101.558
2185.11
989.018
313.746
114.176
470.362
877.305
151.488
373.597
695.031
154.145
113.492
1404.17
2760.59
559.285
70.3931
796.061
597.848
813.14
493.483
52.0143
1298.21
512.856
1879.36
297.443
-6.87019
206.963
1322.3
1195.55
1197.6
306.674
57.3675
290.833
208.138
1314.91
1098.22
645.808
161.934
893.768
432.246
1076.47
773.182
1078.34
266.467
28.4299
92.1006
386.957
2010.57
2038.47
386.13
1248.44
2928.98
1.01904
15.3835
34.3534
1885.4
38.2233
27.3603
-1.11796
-0.111252
363.186
221.498
-3.79513
1065.25
96.2888
121.672
706.494
578.775
293.528
2263.62
5.08495
2323.02
341.972
583.333
-54.2574
326.901
1154.22
1177.4
1067.4
391.262
-23.8854
753.792
120.239
550.169
253.604
1094.86
2694.6
62.0116
22.3675
105.097
68.2987
581.972
19.0053
1257.71
25.4169
720.594
50.7922
380.263
61.3553
422.441
1235.28
127.251
4.49576
532.585
474.713
253.318
101.471
1322.12
561.707
1141.85
1405.62
2665.13
746.842
258.129
14.3085
1285.19
212.892
480.386
1619.28
1597.07
131.489
-9.55552
73.4796
54.439
4959.52
1053.11
1721.88
388.29
1599.96
714.797
725.975
106.68
1272.46
999.119
-21.3153
154.332
-18.9882
1151.22
523.336
1009.14
480.259
399.267
1067.16
-28.3125
1003.11
353.377
127.457
105.4
1073.63
1235.61
1343.25
552.33
940.912
1245.92
1976.61
815.845
503.354
518.058
686.994
498.397
28.1854
222.677
758.268
-1.52082
2179.66
1545.42
51.1988
791.985
147.569
1501.58
1116.28
19.4925
797.544
1421.29
555.074
319.166
189.6
931.682
94.6023
69.0371
14.4799
-20.073
28.1836
892.37
193.239
306.914
21.5783
312.285
346.286
968.141
1184.49
107.185
487.562
267.111
-6.21586
14.028
1329.12
2071.86
1248.52
918.913
360.563
1022.86
433.268
509.699
205.658
403.636
860.054
1002.6
626.18
318.28
146.71
435.957
557.256
531.987
1033.95
-5.07384
82.9306
85.3811
370.083
311.593
292.445
684.847
595.752
991.864
1125.49
93.2859
485.404
19.3442
190.695
702.137
131.316
87.749
1580.46
68.5708
2026.68
361.59
37.5557
119.603
1762.77
360.174
915.737
19.3397
-11.2288
1015
1245.77
223.778
-5.17402
-11.4056
354.95
482.701
23.2364
206.497
332.284
358.266
127.708
975.413
76.5334
244.99
347.244
281.183
1295.29
684.245
1648.75
141.745
417.5
235.381
98.0765
80.4395
2445.74
189.644
23.4828
1331.87
982.729
112.514
378.548
1513.24
1194.3
1034.04
258.436
156.567
493.27
38.1016
-7.40515
1187.03
178.792
494.371
1083.57
132.57
38.2586
712.003
897.649
183.901
456.572
652.833
1991.6
326.559
1391.61
210.787
755.747
180.001
363.367
330.319
1108.63
179.493
144.324
588.252
857.863
-4.26766
984.016
25.9048
276.828
2480.02
713.25
1449.74
151.874
308.548
391.343
169.811
77.19
-11.2288
582.09
121.332
658.245
181.623
833.296
318.91
156.446
447.598
475.5
4.2899
631.875
1107.78
1281.43
578.176
23.8707
115.508
1779.95
267.24
11.0592
182.803
457.363
675.406
261.619
2143.82
325.705
487.616
3.70114
887.818
255.65
135.644
1086.82
1339.93
122.056
329.524
-16.3338
-28.8115
49.3839
933.037
14.4553
8.04462
487.729
137.855
22.987
35.6978
503.063
447.7
1115.55
936.212
327.544
41.0243
0.603495
38.8958
55.7025
789.113
2915.51
695.905
992.485
259.437
672.002
131.259
98.6531
2625.23
610.217
-3.39488
5.73918
-8.17809
547.243
192.284
439.923
82.9071
51.8105
1316.35
485.958
549.42
485.654
32.7581
2986.96
26.7787
204.346
339.52
128.878
1528.33
372.447
615.884
979.385
114.943
157.785
1957.52
1468.67
212.679
302.443
151.87
1167.14
699.792
2588.07
1.65721
63.5331
182.526
265.367
832.841
1206.79
769.858
94.0618
342.907
1.38522
70.1177
2444.49
39.2134
123.659
1523.86
76.5252
-20.082
1146.23
60.6283
-26.7742
94.175
403.972
889.199
201.023
682.251
208.835
611.429
218.848
290.501
635.761
170.335
1349.93
-2.39359
396.664
7.62721
29.4513
330.462
507.102
1162.74
-12.0323
63.6136
-56.1476
12.446
48.3887
375.959
1452.75
38.5353
-18.4855
188.943
274.566
1122.76
339.661
44.8049
1123.95
236.908
1904.32
35.4221
245.632
294.039
3050.39
317.973
126.771
397.264
122.448
375.238
1099.68
490.141
51.7474
766.52
602.02
393.137
298.602
213.498
521.354
260.8
1050.76
1940.57
184.062
39.4259
1722.08
992.4
1664.56
13.7387
243.72
392.422
4.87152
160.787
335.816
605.276
569.227
1546.88
880.669
24.3339
265.806
397.835
2495.56
167.45
1084.84
79.2591
86.6787
32.9072
227.26
-18.6501
34.5464
136.605
9.85361
1063.65
265.7
678.433
280.905
585.312
1378.67
1934.17
40.8974
653.515
321.57
79.5265
876.275
646.448
1554.8
323.876
264.597
376.804
63.0364
199.25
164.933
681.415
76.3542
1093.34
537.696
501.586
971.518
246.25
94.0533
354.013
1074.86
474.53
712.236
351.574
-9.41733
1090.22
-1.09678
1301.31
3232.62
785.476
992.944
2.40684
411.594
1906.58
3.50055
253.471
1472.19
94.5954
557.096
289.089
17.9192
269.448
1139.88
1036.96
685.27
970.897
276.828
-12.4924
89.1856
194.115
339.101
-21.4773
1537
98.0515
22.6972
745.295
724.444
200.78
1086.62
234.451
221.594
839.409
514.879
345.102
50.4146
800.356
698.44
239.518
147.433
1880.32
2468.57
1663.78
17.8762
342.331
44.2511
9.87455
33.7597
-7.05137
867.946
993.441
893.618
883.477
119.088
711.571
689.024
249.308
86.5504
34.485
1480.59
16.3206
833.643
1189.19
2384
12.9375
8.32205
1158.73
44.399
694.294
19.1889
1174.81
84.191
757.094
213.886
173.977
73.6214
572.764
68.1246
157.174
426.75
96.1257
367.789
915.436
1132.03
594.892
234.742
96.63
507.455
421.686
201.129
160.71
2017.73
37.1492
563.56
73.7147
1327.94
364.385
492.092
1647.2
388.006
35.2703
-9.01708
30.102
595.271
214.243
217.407
1457.28
214.408
920.615
-0.161188
13.8661
34.0832
521.565
794.875
1074.74
1107.27
559.833
3.82074
1310.29
303.809
1607.52
1530.2
977.77
3.33174
1425.41
1876.57
813.199
182.148
19.0455
718.761
996.409
802.503
208.739
1030.81
1731.45
182.803
2.26507
139.301
914.635
251.881
24.2516
711.762
420.568
124.4
685.766
727.109
706.765
422.198
106.121
767.151
841.208
400.513
2056.4
236.604
694.453
400.068
88.5793
-26.1464
548.041
318.39
1110.5
258.204
748.205
87.876
17.4701
115.733
102.554
291.716
176.293
316.385
892.682
1157.4
38.5675
835.908
211.097
842.993
1807.75
273.731
-10.0522
416.058
492.135
23.8804
411.185
916.867
707.734
662.297
327.154
10.118
333.934
967.289
495.652
582.322
281.652
1145.13
436.868
1511.94
308.31
346.21
548.417
438.115
364.691
-1.24898
340.935
-5.53737
219.571
21.6088
-17.4603
53.3834
-3.03018
46.4531
231.275
183.646
1783.89
88.9494
121.367
439.558
298.178
1233.54
741.945
930.556
393.945
409.167
49.8491
0.756103
905.063
94.0618
35.5603
66.9775
1411.95
1563.68
59.8281
20.5857
1131.62
28.6438
-2.57461
233.042
1081.09
-23.026
1181.21
504.595
57.2701
122.706
66.0905
35.6978
47.6649
1266.67
94.1866
1.45667
1171.31
697.605
809.391
1700.38
529.901
790.336
143.665
358.078
353.866
840.922
280.322
275.383
1615.52
2673.62
200.188
820.112
30.102
66.7846
575.937
324.229
-4.49271
430.553
73.5368
279.075
1245.59
379.313
394.62
140.366
186.82
228.274
469.772
434.745
43.7372
142.971
273.686
69.551
18.3078
47.8152
38.8633
1052.54
365.026
305.558
-2.7541
2449.01
0.765239
20.3979
6.0132
19.3609
487.348
480.503
89.2045
148.807
161.058
511.237
287.091
217.345
147.562
257.524
1118.68
652.146
33.9753
456.961
86.6787
171.432
890.68
491.819
76.6352
60.4534
305.055
1973.41
67.9187
550.338
46.9826
70.8824
57.5623
139.307
25.4673
1573.16
603.345
311.169
852.028
93.3663
202.752
26.3539
34.9254
104.963
432.165
10.7619
712.909
17.3148
1506.59
1281.2
2592.59
130.377
96.325
1055.45
611.217
37.5539
7.06345
75.9262
1680.55
2043.92
741.714
227.387
352.179
483.872
268.985
276.768
568.752
1107.98
1076.43
279.306
619.461
43.7238
383.051
169.789
40.1115
138.57
232.001
695.637
-4.23698
501.087
26.0949
281.081
22.7309
209.584
911.329
21.2729
337.084
437.994
304.147
30.4567
2088.76
549.993
469.015
2.68727
770.04
772.599
833.138
368.774
43.5558
417.712
150.529
644.219
1223.25
-2.51192
1534.99
550.643
44.4438
75.7784
195.989
236.028
-13.044
1273.69
580.624
55.4934
-10.8911
31.9761
473.457
1046.33
1071.98
276.879
1690.25
1009
993.07
435.174
-31.2389
-8.62832
1395.43
243.517
2345.95
823.073
29.9381
175.673
4.52542
110.344
2124.11
55.256
1228.14
365.039
-7.25977
182.474
412.694
1515.73
237.541
1639.92
347.73
1445.64
52.0201
13.2341
212.727
827.852
51.3317
27.7775
1271.09
251.424
1216.87
178.44
52.1629
1677.46
11.1231
1010.27
806.86
-1.60947
255.473
346.911
46.2679
190.233
147.569
45.7419
2087.55
1134.56
917.166
1647.88
2357.89
956.045
2941.31
471.024
10.8491
656.933
48.1029
522.138
1267.62
519.507
-31.768
274.356
417.166
-22.8716
30.3435
7.44927
728.523
15.7698
12.9765
882.656
515.61
191.813
625.69
774.538
422.713
1432.68
151.361
-6.46871
565.514
54.4635
246.235
243.295
525.216
148.469
652.78
1192.31
23.5933
94.5191
514.696
54.0109
957.765
668.36
24.9619
26.2525
181.04
65.1098
46.679
59.4813
-42.3277
24.6365
24.1777
61.9735
1761.43
1204.44
70.8521
123.65
1078.22
1259.8
160.774
881.821
276.739
241.028
71.7187
146.204
17.3115
1340.21
391.865
1.72871
-7.41144
169.029
122.119
1884.43
6.02531
276.206
819.037
833.947
1056.76
62.7125
935.681
1566.27
854.389
61.9353
130.053
106.071
504.88
-5.73345
97.0686
1501.08
456.783
405.51
438.389
2342.55
197.019
215.206
1250.53
98.625
1518.65
185.285
51.9366
1076.26
1389.15
145.195
28.6092
1265.09
593.018
57.2746
889.265
900.941
40.0873
1279.65
590.748
1092.88
983.079
1316.2
2121.85
443.843
970.934
108.575
28.9433
1213.81
124.641
343.147
392.134
1041.49
34.509
60.2438
438.346
271.869
389.616
113.956
885.815
1022.57
69.3024
864.578
-23.9384
23.4984
1544.98
1203.23
1734.84
104.631
327.116
340.885
-10.4883
-31.9704
694.896
764.977
228.589
379.947
40.1327
2136.29
84.304
581.203
2136.12
806.381
1142.93
981.473
794.215
462.429
444.265
166.747
320.026
831.962
1200.14
795.087
1787.04
410.003
543.5
431.487
93.4982
482.238
1037.9
1204.49
-44.3515
33.6119
669.191
296.935
417.054
240.145
702.983
550.392
216.572
258.876
184.788
25.7544
45.7419
1140.21
2434.69
571.405
560.475
2025.68
1888.44
100.534
22.0935
746.888
31.2363
1416.07
1131.96
1469.71
146.43
11.765
1250.19
1167.23
124.48
224.036
229.976
41.0104
182.792
141.093
346.53
2510.3
270.586
554.655
666.752
1471.63
155.016
1142.14
4.95733
55.3589
586.593
-7.01513
268.707
298.056
13.2294
111.322
112.127
143.457
20.4197
1040.29
643.63
1657.23
1316.89
1105.65
1944.79
175.065
186.244
729.254
1549.54
162.343
497.286
200.277
174.837
959.994
1653.97
771.133
379.06
298.067
654.862
918.091
316.3
612.841
500.171
8.09976
936.573
-9.88986
2120.8
260.626
232.052
1477.39
252.229
49.5415
175.374
337.227
743.332
179.573
139.034
749.743
21.807
570.315
854.59
887.563
1119.58
827.674
503.002
398.368
1436.11
1954.92
19.6396
279.446
1766.81
23.4524
245.011
1676.87
130.433
332.335
391.534
1169.5
24.6677
121.629
1693.3
2886.45
1499.34
0.742009
1410.42
41.9856
637.071
338.823
2822.7
59.4813
371.842
209.866
170.782
709.57
583.493
222.766
637.731
543.951
88.1716
881.624
91.6277
336.51
20.1973
363.59
329.631
53.8284
569.078
1499.38
713.687
149.156
1445.72
1284.82
1122.46
678.486
441.551
62.1974
920.283
430.353
1956.54
3146.07
1588.1
1067.73
720.417
226.577
1152.68
1704.28
464.85
54.0311
-9.27921
26.9789
2150.68
64.4743
63.3355
944.888
429.114
258.132
2586.92
490.863
3.43665
817.626
503.423
431.693
856.201
228.099
41.7778
521.462
254.047
748.644
0.498177
1143.99
-28.3125
4.23141
32.9117
1320.8
1195.68
1276.69
151.594
138.221
2563.85
175.628
1206.11
613.965
167.145
76.9537
366.042
-5.60658
471.782
576.103
109.144
738.221
278.572
480.513
246.569
2961.77
688.132
2528.39
44.6743
-17.3792
373.481
86.2796
-7.18201
1456.36
923.482
83.478
168.12
1060.4
6.65035
1311.67
1458.58
311.985
1955.1
1339.73
21.4098
1168.72
746.504
95.1731
2384.05
348.297
718.457
215.629
502.205
1146.49
2283.64
1181.47
89.7537
62.3275
310.274
513.077
193.05
2530.44
2027.53
231.114
756.663
213.943
79.7788
407.277
307.75
74.6517
789.149
982.826
282.196
140.629
1386.47
104.219
71.3315
322.595
1067.88
2036.19
1162.11
11.6989
23.2646
99.5992
801.915
232.513
559.759
205.785
955.156
3774.33
1719.15
14.3698
1431.06
2627.47
939.352
125.815
143.887
115.441
1376.19
1096.18
35.9704
455.703
2113.07
102.48
21.5243
512.023
68.1843
1429.73
1546.5
369.811
181.876
739.138
33.6219
211.387
58.0491
64.4297
2059.46
1358.67
30.2272
44.6661
471.564
1363.1
436.41
1144.52
1031.21
726.156
13.209
105.431
2006.3
1335.79
1956.55
326.54
768.971
80.1253
207.502
70.5767
313.1
408.214
40.6957
817.719
263.474
381.251
121.026
449.671
247.451
638.384
40.5009
787.225
507.19
1631.04
1118.83
616.085
1897.32
521.439
2586.96
477.079
336.205
15.3425
96.152
843.601
38.3803
375.355
228.709
515.682
877.273
50.167
51.5634
201.715
707.981
2424.29
69.9655
925.643
391.765
107.185
79.0156
1221.01
102.109
208.424
148.769
48.7962
46.6665
-5.23119
0.0911181
638.306
53.23
419.68
479.378
481.588
19.518
351.162
565.826
1462.01
80.2734
819.5
359.12
137.465
-11.7816
1297.4
1154.9
1095.35
429.659
260.586
257.56
925.371
63.7391
127.889
-27.5075
449.316
1.35454
366.679
2115.95
1826.88
1303.82
1.94849
361.022
189.634
436.774
336.65
403.523
13.1341
287.496
392.128
721.354
2526.37
1202.96
406.085
42.7411
1384.32
36.8156
918.254
881.445
28.5354
85.3426
184.91
194.176
2438.66
46.8782
2078.59
13.3039
46.5397
832.877
-13.9707
-13.6924
53.7157
590.388
29.9576
48.1918
18.5216
1112.33
555.262
690.377
35.5385
113.196
1351.28
-2.42009
1257.18
1149.83
316.522
776.05
72.0403
454.078
1564.27
611.836
391.538
1111.56
396.991
555.897
158.08
1161.46
1814.05
576.366
-19.8792
50.146
1602.44
367.837
71.2354
260.947
1261.04
408.027
443.516
98.7917
304.225
687.013
128.252
186.619
419.865
730.213
715.165
335.811
750.68
1328.37
45.9302
43.296
122.269
502.077
527.998
-20.7759
27.4476
218.144
1552.79
834.309
551.55
1173.48
97.7228
-0.303308
959.009
762.818
-4.18095
979.226
308.729
130.501
410.004
-2.62561
1818.47
1381.04
474.224
1092.94
1171.6
-10.2504
59.3765
17.7762
53.1918
-5.5517
461.785
1352.86
1691.83
1511.52
742.331
750.032
695.551
742.204
1199.58
32.8069
927.207
194.045
509.561
698.172
989.898
141.297
25.4863
1361.33
48.6145
775.481
62.2027
888.26
827.848
1237.66
175
2505.48
354.169
52.716
921.729
36.14
-4.44867
303.351
1234.47
-12.5701
101.671
1202.32
64.7709
46.4343
417.938
558.924
505.793
605.927
-11.7039
679.766
1759.88
857.789
592.831
225.992
1192.72
415.255
528.382
-14.9181
252.326
219.619
1315.71
368.509
64.3173
295.358
878.455
-7.04808
406.511
520.327
638.249
15.7402
-44.6276
911.371
160.195
616.264
379.923
1507.29
1147
1103.2
171.688
2048.86
-5.1773
242.275
880.997
1313.41
328.753
589.479
1533.04
519.46
854.547
843.111
938.041
592.743
79.6349
527.333
89.8864
1157.76
229.388
1832.92
1335.89
645.707
1195.46
2781.3
9.1894
64.544
504.678
888.666
185.486
134.444
566.745
-1.16264
12.9765
24.3339
768.609
412.827
40.5289
128.095
297.439
88.5528
89.1292
883.577
-25.7387
564.184
24.1614
3112
1373.27
545.374
30.4373
1210.44
1256.23
226.302
344.309
657.159
179.578
1344.81
1674.36
32.9453
5.5175
406.747
-3.39488
-3.63115
372.257
77.4358
218.783
898.126
1562.81
48.0623
354.95
66.6586
229.384
200.875
984.459
28.4299
633.131
1286.15
451.723
11.455
102.641
863.034
50.1077
1892.39
99.1403
776.882
750.017
21.235
753.466
190.023
274.737
176.918
372.556
208.38
616.521
1115.52
1718.36
72.0096
-25.3289
136.112
592.83
-51.7844
673.19
597.938
1487.96
857.883
439.559
98.187
1238.3
1382.24
466.225
77.289
1197.32
582.197
166.923
533.777
430.501
767.597
404.01
775.759
395.693
401.65
157.63
53.7641
134.113
817.348
596.906
140.747
554.241
227.526
1370.39
651.512
872.193
666.36
289.354
97.8014
43.6782
168.985
283.255
73.9876
1206.6
449.263
933.827
1023.31
24.6771
607.408
108.263
1642.65
336.84
173.604
335.041
327.21
54.973
2205.86
129.674
47.1565
-9.55552
668.187
1615.84
764.71
853.823
-2.99203
8.98754
2123.68
52.4269
817.804
134.791
290.451
472.507
359.509
201.058
1591.74
1294.73
1301.15
1093.05
1123.61
579.979
472.763
910.887
-20.1315
44.1561
29.5677
1984.66
19.1929
48.5206
84.9365
25.7774
-15.5121
209.258
-27.98
308.687
171.644
38.5675
-20.7194
532.309
42.7665
1897.7
194.221
543.495
450.905
639.505
264.082
386.809
531.427
2088.46
680.861
971.085
277.633
88.9801
144
76.3241
373.012
120.151
464.336
376.195
49.9158
-15.4089
805.097
803.789
357.092
300.471
230.601
105.69
690.78
390.562
-35.9901
496.986
16.3778
576.116
71.9259
1366.05
1667.61
-18.2079
43.7617
925.541
141.892
836.882
553.742
253.497
346.793
69.8237
154.726
86.6593
770.036
1735.99
389.346
-32.3787
921.403
1534.99
7.16416
50.066
28.7371
44.208
126.649
736.403
452.852
599.364
981.282
673.143
362.887
1250.02
1206.15
1168.93
115.082
1115.52
1006.21
19.4925
219.84
300.169
137.078
1129.09
1234.5
337.874
331.782
31.4263
1762.59
449.359
-34.4847
1346.2
196.632
1133.89
476.376
386.362
1321.62
386.776
471.156
130.179
454.046
852.253
227.9
120.778
795.813
493.89
516.481
116.944
859.65
447.585
373.967
110.756
1934.86
30.8751
799.737
45.7549
12.9765
1905.9
629.928
906.737
720.174
870.74
690.315
-30.5223
1771.46
1106.75
63.8088
10.1835
865.401
51.0521
311.698
2242.8
305.604
1913.09
1101.42
960.148
371.881
961.291
653.712
352.441
232.983
226.778
867.21
362.143
224.727
126.773
1306.98
947.47
1205.77
92.1792
744.579
32.178
241.242
677.08
577.285
153.988
1649.39
968.459
400.14
128.818
34.9233
387.18
2618.7
13.2033
622.005
117.211
1230.01
217.483
660.413
1061.84
148.807
767.984
953.853
29.4962
630.464
51.3112
262.227
530.332
843.572
1527.05
3072.13
1153.21
122.286
632.608
443.172
47.3498
1206.99
623.862
1604.68
1643.14
436.678
64.1705
41.0243
1529.84
201.94
664.774
1774.1
311.226
59.638
36.9475
456.214
529.573
129.206
136.881
1284.94
1054.37
116.545
702.892
167.984
116.791
1437.42
681.415
467.407
697.601
2095.04
1215.61
75.7103
56.572
34.3078
15.3114
1979.29
373.838
76.5334
2130.3
199.193
889.326
652.566
1031.36
-16.7755
51.3418
912.623
-6.11104
43.3456
180.443
1492.93
1716.4
10.7072
103.622
60.4418
89.1292
467.535
137.305
1684.88
8.30947
78.5093
152.283
122.867
-11.2235
34.1855
305.268
1252.48
713.56
-39.8749
128.673
185.663
57.7639
224.354
409.172
379.666
235.074
1174.25
292.25
46.1792
955.437
312.24
1510.85
1272.61
81.7771
1331.19
1592.97
3383.82
347.15
49.9364
8.24811
1537.8
360.568
249.601
2103.28
699.346
412.566
375.712
994.826
556.085
79.2525
979.704
441.369
256.063
215.101
18.5953
343.039
298.34
1019.8
-28.991
1.2804
375.723
240.284
72.9034
572.609
4.13914
333.675
1397.3
384.072
1266.49
45.3361
2119.52
1560.61
1070.87
350.692
69.029
47.3844
439.705
30.6433
-3.19977
457.744
109.744
66.4844
1192.4
151.598
463.378
458.729
639.077
242.207
20.4096
103.677
1.23621
7.62721
-0.332102
880.277
205.378
990.323
6.70839
7.39157
1338.16
233.586
7.15928
681.431
9.72358
1532.3
1443.05
2733.78
965.592
74.8015
544.69
75.7145
231.576
231.258
47.2017
1263.7
381.691
516.847
1316.6
228.013
40.503
-6.99205
61.8707
-10.7995
1016
66.113
1089.02
-19.0526
892.847
1247.28
334.884
677.78
640.988
1194.12
580.933
179.376
243.41
2047.23
10.6984
627.495
12.2725
1757.68
155.734
957.467
122.64
51.8953
3.58839
1467.17
49.5208
2478.42
24.0514
563.846
171.088
483.981
958.696
-17.8486
867.569
1217
275.034
2144.05
287.252
1337.17
404.314
1552.46
24.0293
1477.24
838.125
132.253
45.5825
377.091
1984.33
125.73
2085.91
1515.45
134.204
306.665
1869.04
244.758
148.816
1250.45
322.178
-8.15964
2.6217
-68.9904
677.113
365.762
1636.96
488.828
468.004
530.902
382.382
556.912
45.1882
529.928
979.453
-15.4089
842.578
1655.43
2552.84
1946.27
360.73
2061.88
540.449
942.726
1781.84
1088.82
621.973
134.486
31.0115
1581.91
87.8959
1785.13
150.316
555.344
-3.65701
377.429
162.293
1176.8
1282.22
616.521
349.962
877.84
56.9334
891.913
878.908
224.576
540.264
1282.41
29.0031
122.312
180.001
17.6798
779.41
915.028
780.664
443.012
69.0069
223.431
584.84
790.524
184.999
32.4852
132.289
38.2971
370.277
87.9764
200.6
226.425
327.233
95.9306
2166.54
510.699
907.24
442.734
26.0643
-7.65745
61.1808
478.953
64.2929
17.1855
17.1379
3.44482
-26.7495
21.1565
1062.67
556.165
1013.19
41.7501
7.68175
168.354
1042.73
136.261
138.364
109.724
86.9491
866.575
52.3626
623.681
255.231
622.143
679.797
81.2963
258.479
136.495
2549.26
662.719
36.2654
196.529
560.746
563.705
413.703
1274.48
337.287
1727.45
507.025
1251.75
34.4687
54.4635
735.592
1498.77
32.591
1663.84
105.425
1610.12
249.418
202.278
116.341
1791.87
277.962
2765.3
1047.86
203.352
258.814
90.4097
32.611
72.2808
353.072
-18.3907
15.5672
489.45
418.188
864.843
237.703
71.4251
291.922
686.872
505.314
-34.1496
12.3669
8.51531
961.787
328.148
1711.85
411.912
665.652
324.166
1888.57
38.2586
122.526
2537.34
901.668
62.377
-15.6931
111.228
338.958
282.447
437.206
1100.55
323.387
894.428
65.6828
98.2646
1478.44
69.8237
1385.99
401.071
794.399
283.587
749.107
936.395
1075.84
451.318
284.324
133.685
964.374
816.034
400.262
128.269
343.966
228.901
394.154
737.798
34.7872
1169.67
-4.0861
60.1626
54.1752
550.487
1428.79
1363.51
776.213
761.445
1130.38
1210.92
373.838
136.504
2030.98
-20.5236
847.82
1042.74
1133.7
865.436
26.1899
178.748
2141.92
-30.0141
1638.18
264.776
861.37
88.7393
217.144
304.147
37.953
1142.2
2513.62
1003.44
239.059
425.434
373.391
207.816
1233.74
1296.39
224.368
46.9826
46.5196
236.758
462.125
310.037
1411.25
188.608
449.047
691.884
274.806
2212
224.405
1067.11
1589.66
1523.45
1706.42
103.694
425.504
1076.46
938.156
594.835
2685.43
914.161
495.112
464.721
-0.488844
128.214
741.988
204.244
693.937
78.4632
492.342
43.5752
55.396
73.9806
851.324
249.341
15.8057
590.129
73.5719
221.161
697.605
41.0243
827.878
580.441
12.4806
802.231
52.1418
68.8067
214.27
280.34
233.47
80.4801
893.257
87.7441
341.433
299.968
167.984
296.702
476.028
218.521
1500.64
1748.95
50.4386
94.914
364.316
416.617
1154.74
523.136
588.153
488.619
781.558
42.9183
41.6205
257.367
569.807
1440.02
254.122
613.576
194.52
459.505
128.822
143.206
1546.82
294.199
1703.77
521.523
1406.72
122.472
325.84
-10.696
60.4418
1515.29
75.8547
1057.47
-14.902
761.684
27.2895
108.278
491.026
157.874
129.105
332.313
604.864
141.791
1094.59
649.969
700.367
23.1149
374.044
96.3931
362.781
20.51
3.82256
1307.43
601.238
520.262
195.256
331.827
319.783
540.33
73.1042
702.03
107.586
184.107
1772.71
1867.78
2804.35
1162.67
107.172
139.256
2239.83
504.395
148.95
269.562
752.862
635.85
223.086
5.93646
63.9288
396.392
1755.51
79.9009
331.293
1078.71
24.9879
387.786
283.069
2037.47
1.2804
98.361
937.436
656.641
341.151
417.518
454.289
564.081
192.812
558.993
2113.5
158.448
163.245
1119.22
101.274
125.739
476.961
74.5067
31.6373
381.452
662.593
577.182
9.86822
540.55
3177.63
941.119
631.653
30.8158
43.504
365.258
212.789
487.877
37.5724
139.423
14.2419
6.3783
766.382
1146.55
39.7139
241.708
1451.91
707.234
957.506
809.568
135.175
468.205
340.832
118.615
819.439
1003.67
1160.94
757.621
20.7053
786.047
205.73
699.048
96.0296
164.713
400.591
363.049
8.73247
-3.61719
87.5473
86.8331
928.767
823.531
16.0787
91.7245
213.718
1146.59
194.174
1469.38
362.887
2640.57
21.7442
910.314
843.778
799.563
596.705
103.424
279.811
869.886
578.574
504.666
-3.67553
26.5512
45.1882
426.854
219.081
1052.37
302.116
0.0911181
53.2159
320.083
866.177
83.8441
142.287
26.2079
905.416
902.988
1282.52
552.602
29.4478
2174.39
89.1292
851.324
1043.95
656.736
454.007
1474.47
907.069
1497.83
11.8479
1708.69
1075.19
432.271
63.8492
395.096
1920.38
225.514
964.086
168.561
40.557
913.023
528.604
-35.0082
1040.12
83.8505
574.229
1124.28
131.936
1299.79
324.961
34.0832
534.38
458.171
106.518
-6.13482
594.621
1115.14
1319.66
948.488
47.8152
276.945
196.025
196.632
136.892
843.693
417.037
557.878
182.694
274.017
1418.48
4.76718
13.5095
1640.93
2127.82
520.879
1337.7
150.284
1564.8
462.405
1074.62
1466.23
1656.53
751.471
260.737
143.992
234.791
321.639
1643.31
286.195
-31.3108
932.459
169.558
214.142
133.149
278.175
1484.06
1531.6
276.944
758.792
892.659
869.107
46.3321
1373.05
30.116
1011.66
656.549
1342.94
343.77
317.803
-16.9713
-11.17
1275.57
1337.75
872.586
1032.96
21.807
157.437
334.713
199.415
1662.14
76.1733
6.37404
42.2958
493.627
868.267
22.8077
7.7676
1303.37
76.5334
222.501
1115.61
189.353
152.114
41.44
269.433
733.723
929.045
1759
142.284
598.19
32.164
493.789
1861.35
23.2067
93.7738
537.458
6.38744
657.784
29.7682
619.31
38.0028
1820.12
153.574
1372.09
1548.05
762.921
898.625
74.5067
325.866
445.17
154.721
56.1917
1418.48
126.581
1756.39
690.398
854.463
279.594
370.576
1110.22
28.8224
-9.39933
1932.4
263.932
40.0136
796.231
29.4478
186.081
388.403
1346.63
255.371
909.013
1075.51
1567.2
16.4492
1208.79
485.178
427.891
503.604
317.953
1408.76
32.9636
1292.05
724.476
1769.19
934.487
1178.45
81.7303
39.7086
-6.30402
969.491
278.491
61.3617
1136.45
249.699
547.066
1284.95
255.625
366.509
154.421
377.037
128.011
1091.03
613.091
207.046
840.601
335.849
128.057
9.46145
36.7306
26.993
5.2394
169.024
76.7897
93.2145
34.4446
142.287
133.03
774.231
301.413
2.40684
70.514
4.40633
563.846
1417.34
32.7512
991.879
-5.53167
697.966
168.464
83.5115
16.4492
262.39
101.803
424.953
919.647
533.471
16.9975
1403.34
29.4513
-18.1146
2045.42
338.418
7.39157
31.9335
362.896
724.927
280.381
7.84951
483.626
1116.26
812.07
354.214
338.461
358.711
2293.19
429.913
83.5252
1816.72
1518.34
113.019
168.985
7.7676
2655.25
1571.83
253.541
564.167
386.372
60.1807
1168.98
808.686
136.315
366.901
1661.55
729.637
192.883
-7.41144
54.711
1005.49
533.144
923.729
174.679
458.014
823.838
4.50423
2241.27
816.71
200.478
586.094
208.799
53.1853
2284.34
114.289
258.31
392.213
829.511
354.857
1155.76
965.692
622.662
222.188
482.527
847.576
575.429
883.498
475.811
223.497
876.646
783.38
744.457
627.353
282.464
1290.59
129.441
2014.29
1271.96
64.3443
913.775
152.886
9.26563
7.57069
1084.41
130.848
445.299
959.875
258.738
72.4068
1133.07
310.612
83.2233
2607.27
654.797
514.069
178.355
763.016
44.0025
1622.64
-13.6311
165.46
-1.80146
227.076
614.904
168.481
1790.75
427.678
83.0791
1197.62
0.742009
-6.37287
17.6227
318.48
576.83
1428.4
408.058
1085.86
630.398
202.257
-11.2734
584.951
1247.82
-25.0634
1276.9
162.796
551.524
103.966
1104.32
815.309
780.425
873.113
320.949
1457.2
910.591
458.687
1200.76
732.122
325.755
917.759
322.965
2369.92
566.784
240.967
1178.12
177.699
542.751
11.5976
494.072
73.1042
1363.58
2034.75
336.222
1049.93
726.474
808.474
638.249
1780.71
54.9226
712.464
2259.15
1620.76
203.761
105.489
537.93
2107.89
461.984
822.223
80.1684
53.5964
-6.87118
854.429
165.003
2693.4
1685.09
38.4754
1783.52
678.482
44.5791
1920.9
572.458
596.475
246.529
759.198
2734.16
1270.89
316.791
45.1537
1451.47
33.548
891.2
869.958
1331.21
1587.43
291.222
1205.78
71.1033
1924.28
926.147
1172.68
55.1252
116.904
46.7097
599.672
181.473
1121.22
728.311
302.383
1334.81
122.706
24.4534
27.9095
1488.49
773.572
1023.69
119.735
51.2033
1671.21
87.5616
872.677
425.544
1377.11
57.5623
690.761
967.834
481.53
532.309
123.016
209.558
1314.87
105.301
456.59
42.3589
1387.57
422.113
18.5795
184.869
266.869
98.5178
607.945
744.354
984.459
69.6593
208.293
44.0025
65.289
1637.42
95.65
1276.55
493.898
338.074
235.382
194.792
1378.93
870.344
199.362
37.3393
1014.11
67.1549
-3.21536
29.2845
47.5098
376.15
-12.5701
431.507
85.3811
23.3809
54.8461
-11.4459
171.023
222.192
389.388
163.496
340.875
677.141
818.507
389.168
537.525
683.5
390.432
433.725
29.1972
132.954
1443.11
31.5221
2570.49
2284.84
94.8955
1283.75
934.414
10.7619
-12.6703
-50.761
229.847
103.825
630.753
90.7028
3208.98
189.552
317.616
305.683
-2.78455
304.981
496.211
344.077
13.7435
490.86
-44.8928
1874.43
570.021
975.508
61.2505
107.731
296.506
20.2162
41.9947
103.061
127.22
130.179
315.365
162.597
1282.89
528.892
482.026
1944.03
127.528
190.404
1118.71
-6.00499
363.927
45.7549
17.578
206.005
240.123
828.026
36.7808
888.966
102.826
595.416
216.066
30.8771
240.379
28.2015
883.498
867.491
723.873
218.848
485.404
993.05
570.32
149.466
1165.15
130.547
127.567
711.813
882.151
98.5559
42.0452
685.236
696.816
969.245
-24.2459
544.671
-21.8897
76.8523
241.01
1039
-14.5443
35.4461
1198.28
139.747
45.7252
107.172
81.1595
4.06702
217.663
638.544
500.448
35.4221
164.063
142.82
877.683
43.8455
207.271
2124.07
147.94
127.054
17.2251
1339.91
263.754
1042.76
654.76
312.827
1947.4
75.4954
2688.07
781.238
102.536
1233.61
1717.69
456.29
1014.37
328.052
1747.44
13.6017
927.245
5.41708
1681.64
218.628
-39.2244
35.0735
83.085
1009.35
550.188
987.528
-2.54651
18.4037
21.7602
408.9
922.64
1684.8
21.7442
338.096
13.5666
-9.53152
158.632
369.943
1535.61
1147.5
217.711
99.5968
540.63
548.798
205.635
298.518
22.8031
1309.06
627.32
1024.43
269.449
793.852
767.118
920.021
1028.95
1081.7
39.6602
171.534
1043.26
218.301
36.0104
88.7991
303.669
40.8309
188.172
179.897
1057.49
42.6564
-8.34394
288.807
1604.61
871.342
890.454
642.62
188.426
450.167
461.641
777.829
716.635
1005.62
617.324
1497.27
809.214
30.3435
682.113
537.368
379.339
233.096
335.316
1602.3
3.43665
2324.37
775.163
124.347
12.8709
18.2034
-10.696
596.425
1432.83
2.37224
723.48
321.279
160.968
2609.18
582.013
908.505
768.388
789.434
1049.27
718.371
155.088
117.547
1156.43
-5.9543
1331.21
1181.77
186.348
235.344
51.8014
1347.12
566.085
1978.33
357.464
1247.02
1589.66
826.302
409.298
1558.42
1233.88
1913.77
202.974
815.034
380.826
204.893
1122.66
1083.95
940.031
316.67
-45.4664
636.086
53.1853
354.057
226.733
14.681
765.152
626.596
1.62648
233.721
1642.73
1919.94
1269.24
356.163
356.886
5.4207
131.668
743.183
827.92
26.6892
2871.67
119.481
244.983
237.369
223.145
190.823
297.443
277.988
-8.26587
885.375
1427.25
213.539
-5.54778
1763.16
70.4859
307.7
607.314
1188.76
117.322
814.736
1147.69
420.239
721.354
162.38
107.574
16.0589
92.1792
19.0596
8.39525
208.563
196.85
369.505
82.6695
113.885
461.984
12.6263
44.2936
110.154
928.785
445.882
605.408
84.6961
74.0826
1051.74
600.321
599.792
15.7345
32.9825
-6.74016
384.072
340.697
180.688
1397.91
237.977
1443.27
482.168
241.054
1038.89
1026.74
59.4329
1234.18
267.009
247.875
-9.27981
65.3908
152.283
141.608
61.4268
-13.0976
691.983
400.845
463.498
29.4655
991.512
835.501
567.308
1394.93
735.738
-3.67371
711.473
558.135
36.7527
389.923
568.441
1401.82
1148.06
302.489
403.372
734.473
1414.26
606.075
1151.74
4.49576
845.779
75.2815
688.681
352.021
65.0797
-16.3248
461.093
107.032
-9.80315
643.768
1433.17
1824.66
200.109
385.306
415.857
772.506
823.335
2119.66
176.904
1031.49
1092.2
1362.8
174.241
1074.55
792.701
816.781
1788.39
1153.21
-24.6104
915.592
1015.83
342.753
1874.55
284.037
993.276
1349.12
354.802
355.613
48.2062
109.932
747.883
1941.2
25.7031
-4.99612
38.5858
319.407
40.4416
211.665
221.214
2750.46
651.838
375.959
1437.76
1328.83
8.6885
259.22
213.659
126.692
306.864
62.6085
374.15
25.1147
1818.91
130.058
257.097
729.586
22.8077
1300.87
-0.975083
325.784
-6.13482
952.567
260.568
1149.12
210.106
295.67
-21.1069
272.93
947.861
627.061
1066.97
948.132
268.355
2524.67
700.021
237.821
2360.47
22.8798
242.375
3.83925
244.371
32.9825
216.274
792.619
267.609
991.334
4.52542
279.947
1482.24
213.615
674.906
35.2958
349.109
810.77
548.854
140.018
332.258
66.064
45.8696
1018.12
1124.53
1899.24
3.54663
2492.99
63.3008
1433.68
41.6817
1084.88
73.6921
334.998
201.88
-11.8823
380.566
1133.48
-4.99612
598.932
313.785
1209.86
11.1397
327.289
98.5969
521.344
878.255
28.7101
79.8403
312.487
520.829
762.082
1533.74
392.746
75.3126
1990.83
1160.37
133.33
17.7656
886.13
1524.16
687.855
785.548
704.859
96.541
83.8408
57.4121
598.95
37.5662
918.656
1225.45
1858.22
637.803
258.712
51.3418
175.412
1684.67
1120.31
1216.63
331.221
30.7623
248.088
147.909
191.126
1102.19
753.063
23.0216
724.563
1953.44
29.4478
1473.56
1048.07
141.603
225.78
71.7127
-35.5167
375.626
277.16
358.43
1082.39
841.038
164.939
17.3189
1099.87
1426.77
344.369
98.806
116.323
196.243
105.574
42.3339
51.4155
192.241
391.575
1262.45
417.58
171.685
43.4568
965.743
-7.48065
1236.14
171.932
124.899
341.832
269.058
611.693
-12.7685
489.706
1261.57
110.841
10.9411
-2.38669
103.615
-5.54959
103.388
174.499
603.016
486.347
80.0927
745.194
1418.48
1013.01
3002.87
1167.63
266.859
299.1
878.554
1339.47
774.767
1464.36
9.34133
187.649
503.812
107.355
46.1511
53.132
-23.026
154.145
589.505
538.749
716.391
146.268
45.7908
3.54663
67.9497
614.276
517.263
214.096
132.854
525.342
437.894
395.559
14.6604
321.091
1526.59
1475.71
92.9154
335.353
16.941
1699.05
1261.6
1186.4
53.6661
64.3173
350.466
668.559
1809.24
2.32225
-32.0203
426.624
838.459
310.287
1194.53
1445.26
77.4114
433.228
1977.41
594.978
1086.66
183.146
200.839
200.736
64.6818
-49.1421
593.327
31.6739
-40.2104
122.435
412.386
238.748
385.307
56.1107
3365.44
1484.62
9.32333
115.703
1708.05
1261.96
445.886
69.3114
356.315
205.836
2326.25
321.639
1593.61
1382.81
1227.98
405.846
418.809
-69.2499
-24.5644
152.283
527.665
102.656
401.071
668.836
768.971
57.6365
1114.74
-34.9812
857.553
190.096
70.4266
1203.05
519.191
517.507
345.428
1127.6
29.165
477.549
1706.35
261.625
213.161
68.2307
1242.95
406.511
30.7369
775.056
3201.65
1034.83
1072.28
22.7601
222.039
1221.59
726.625
73.6303
18.1179
459.65
204.3
1306.67
521.243
1480.7
359.509
18.5953
-13.3037
493.898
124.079
339.826
187.498
28.853
730.775
1547.6
148.41
50.5528
207.533
8.27355
4.45956
-2.01606
52.4449
378.803
85.8956
469.049
-19.9565
496.09
2841.98
718.266
247.467
924.728
850.625
1126.8
962.449
589.913
77.289
29.7799
433.513
1500.67
29.4655
-28.7488
1415.05
631.228
158.762
92.4553
34.8376
883.501
6.70839
207.917
614.768
1089.04
805.265
362.749
35.8625
22.1508
569.909
569.234
101.964
-20.7759
394.765
459.898
317.784
97.262
1185.7
27.7486
136.189
-0.665693
194.865
192.725
1230.75
986.301
24.4355
538.171
208.232
1101.77
1490.9
255.264
157.513
131.927
59.2194
47.6078
108.585
1022.86
1197.89
3.25929
56.9993
893.788
82.1474
1.17352
53.132
318.344
228.099
49.6178
212.268
787.198
799.165
262.168
180.394
319.644
155.13
149.946
43.8354
56.6995
356.49
470.69
298.581
54.7512
648.116
506.83
1789.81
962.598
18.4037
151.071
47.2049
-0.681827
753.974
72.344
496.145
928.427
34.1814
424.75
-4.87035
68.5327
789.729
227.112
339.525
650.572
265.142
-11.5477
2623.18
1379.85
324.424
273.181
23.4524
241.262
301.041
975.972
420.913
98.0765
991.744
605.628
471.385
173.694
2031.89
201.243
41.2999
61.4456
450.541
1043.84
835.617
853.568
838.229
265.27
1214.21
551.995
0.391005
1475.51
86.2982
214.386
340.329
619.198
770.13
2525.86
9.72881
607.15
473.042
30.6965
897.536
1504.85
18.9828
5.31071
281.643
156.206
102.536
1055.99
236.631
263.182
-37.6828
21.098
147.23
642.387
448.354
547.022
0.603495
595.493
679.648
133.685
119.171
27.0527
752.587
-35.712
479.835
718.969
1262.78
1181.81
337.685
1061.91
32.4582
2055.87
46.1071
950.6
816.932
51.8105
-29.2332
51.3474
184.008
397.621
318.863
1003.52
138.378
1131.42
822.53
426.432
1061.34
358.689
1833.96
465.525
1137.45
128.928
882.638
141.332
693.262
1712.87
24.0514
99.8583
156.721
53.132
558.224
831.548
980.685
1630.91
1494.68
611.838
1235.51
530.451
25.1761
528.97
57.2746
424.996
348.597
841.251
131.788
784.774
-30.5046
1369.3
116.323
-6.87019
2129.75
267.204
1308.17
3087.79
3479.8
59.2415
749.743
735.826
1301.2
498.517
690.786
2053.49
808.487
43.5517
908.259
364.635
249.998
125.912
189.855
1062.87
118.965
76.5334
371.607
185.743
788.549
1633.28
188.789
869.15
192.277
36.2323
635.393
1257.8
610.066
6.9026
2611.48
37.8844
46.9221
57.6975
184.424
550.963
1283.52
289.474
25.7898
290.295
735.653
-25.8459
596.573
560.437
147.301
105.704
146.066
175.779
37.8398
1079.42
1429.42
1518.77
191.013
344.799
5399.43
2047.14
144.056
824.052
94.2517
56.6937
357.121
4687.54
1853.54
525.552
1348.91
271.76
79.1631
481.43
19.3442
261.91
1330.07
610.308
9.50127
1287.15
162.51
101.826
456.214
141.641
346.598
694.606
22.1518
779.729
23.681
26.836
569.732
347.832
128.201
-14.5443
2184.5
116.007
79.7298
498.893
60.5904
1623.03
727.88
597.076
955.662
1172.78
211.281
343.731
1222.6
82.3169
146.148
7.18478
45.5104
715.193
1068.88
37.2337
-4.28538
176.711
81.0565
368.365
156.046
148.142
186.346
994.928
738.865
201.578
1897.01
31.3996
50.0803
33.0953
-10.6183
797.583
28.9267
16.0787
-3.85283
1020.69
1.53708
372.211
292.708
348.693
161.769
121.07
119.458
131.949
86.6552
29.8239
1343.04
1196.72
1959.15
146.527
232.703
1297.13
9.9121
1059.16
961.607
-19.6511
939.532
845.289
348.391
2178.68
317.108
349.197
879.028
47.6078
2512.74
80.9433
1010.07
27.6221
356.85
7.46727
161.412
142.118
1123.1
956.947
391.143
838.256
232.856
490.179
73.9806
-14.4944
5141.62
106.404
181.805
75.4149
213.438
261.099
1047.14
569.078
-7.36532
325.755
402.39
-16.2405
6.72666
1056.19
680.181
1401.88
1665.37
1746.29
137.952
20.968
1115.19
115.51
450.375
621.445
188.798
264.691
612.156
29.1773
309.969
159.646
19.0596
360.092
829.236
816.58
390.348
423.612
435.098
47.0622
411.862
19.7042
-43.5957
86.0219
2375.46
49.1167
24.9831
-35.5161
434.033
892.812
14.8813
629.303
641.289
-17.3554
-12.3412
848.81
254.844
1290.92
296.635
15.6507
24.8345
820.015
25.2549
1685.28
22.5793
43.9167
695.077
683.213
106.404
1235.03
579.539
234.053
969.496
52.0143
928.899
787.239
-30.3172
181.251
51.4155
798.247
236.207
-34.4056
1380.46
244.228
783.375
851.956
1932.93
242.203
1900.14
18.0773
8.24811
36.6736
2808.1
4.09813
461.595
664.318
875.731
864.017
696.298
1149.19
971.386
849.043
1012.74
885.683
323.095
22.3775
126.858
657.637
362.49
1309.28
113.07
1294.58
12.4179
250.877
198.114
13.6668
1527.84
387.106
540.229
-13.965
24.239
917.154
246.923
79.2304
921.124
206.879
558.138
34.2107
1478.94
239.074
47.4566
452.053
252.688
270.033
3.64343
164.992
718.969
162.707
91.1006
1475.24
196.894
1329.91
496.139
992.157
583.108
445.843
451.779
393.364
199.907
1078.22
622.614
29.5898
29.3623
988.78
41.7337
11.271
373.46
46.5397
1232.05
1091.73
503.55
119.308
888.651
1583.99
2311.44
1223.58
1162.94
86.598
28.7312
869.658
173.156
284.747
-2.25686
65.9508
173.799
133.836
17.578
653.907
1298.7
247.619
936.722
9.9031
539.031
1661.08
1506.5
72.5513
32.4075
547.699
29.1591
57.114
259.434
-30.1866
433.962
202.42
1010.57
1004.29
69.9439
1455.69
679.766
1073.2
223.145
1727.36
903.926
1284.84
-1.97876
38.6829
16.5296
9.72358
40.5476
361.71
2407.43
872.832
495.518
72.9274
720.852
180.662
25.4292
1241.38
1270.97
152.118
-20.3434
14.0174
202.096
30.0577
1199.72
153.884
140.122
520.805
1387.2
439.152
1.96518
92.9526
165.674
-5.73345
5.98068
412.248
1779.2
614.552
267.962
807.965
89.6437
132.358
171.198
-28.3586
941.33
1351.67
452.698
227.654
328.775
1183.02
267.574
84.3539
1297.31
1377.23
1580.44
67.0068
10.7249
269.228
173.956
111.91
130.415
132
21.7009
74.8579
112.518
522.192
83.996
336.603
671.269
262.486
488.449
590.93
618.457
316.235
429.926
362.143
-24.524
1022.58
49.792
540.081
58.4149
495.025
55.2469
434.48
20.6873
337.646
340.647
724.353
96.9593
926.979
661.129
6.74472
80.3997
443.299
110.961
802.191
94.4453
1185.9
60.3286
524.692
483.02
1123.28
423.397
1058.54
633.967
1669.09
772.773
204.026
824.052
1402.35
811.942
1176.09
100.218
585.207
1057.79
211.568
603.933
1588.79
1231.71
370.86
748.356
773.53
1927.78
1102.08
1834.38
1513
705.753
8.58245
-15.0972
339.28
477.55
-0.72859
1086.28
978.862
843.345
672.045
133.823
517.69
539.068
58.8479
2561.04
336.205
101.55
776.438
11.5633
1303.37
263.94
186.074
31.9317
2354.14
1473.23
100.767
64.6818
362.885
1626.27
660.794
360.446
633.289
95.3922
171.559
1580.46
-7.40515
667.91
12.3678
693.293
-19.1235
161.528
-32.348
1361.35
1225.5
7.46727
1407.67
678.1
-5.08943
47.5098
-2.12165
967.566
1552.2
293.246
36.1054
331.8
147.85
172.897
167.845
1296.44
249.272
168.461
1788.46
1238.3
1313.2
902.662
426.517
338.148
912.565
419.865
711.473
183.321
211.041
227.115
256.864
1007.57
319.19
3.76375
844.459
1367.59
708.845
1746.47
832.837
1078.65
1745.5
392.03
941.356
172.733
937.304
1239.66
398.663
1158.71
2140.26
386.372
47.0622
-6.05502
952.989
404.306
1389.87
44.5612
169.788
32.4842
324.068
26.0517
1140.45
1280.38
39.4465
209.145
281.866
22.3775
1414.54
28.4695
537.81
291.865
66.3696
150.637
50.4578
18.7117
1300.29
-12.5857
269.165
116.85
37.2337
2394.52
249.799
347.2
-11.1539
15.8057
498.985
303.62
241.549
1551.09
817.224
222.682
756.589
345.454
340.31
1440.37
421.56
715.968
-4.47672
159.649
46.9686
1373.01
637.198
2004.77
1483.15
274.062
713.858
323.55
684.786
21.6811
369.002
5.03516
187.044
171.796
4.95651
248.01
869.991
664.898
68.2182
37.5633
338.66
338.889
1457.83
1330.77
316.536
-12.5642
1686.08
555.614
197.225
547.068
172.188
366.238
332.618
413.474
1114.67
55.9431
141.244
103.473
777.349
2394.59
52.5849
1995.84
55.3755
101.315
283.942
664.809
290.147
26.7144
725.681
87.4433
955.905
46.5196
724.73
392.306
655.154
394.37
57.9914
327.099
369.456
146.777
181.993
72.5048
793.784
355.735
744.957
633.627
748.207
54.1752
274.999
-14.2167
48.9994
20.4295
121.944
108.506
-15.5796
983.522
142.7
29.01
20.3114
786.595
167.334
442.352
716.208
390.016
441.847
975.478
1397.37
1459.48
1419.29
352.179
431.12
324.577
1061.03
392.674
968.707
332.729
56.613
669.662
-16.7755
179.16
242.511
29.8738
389.423
178.395
1008.2
2797.49
2185.94
497.339
86.065
11.2154
1403.92
1109.14
1346.24
10.9968
2298.94
830.76
504.595
284.032
603.54
795.417
190.953
0.483275
27.2895
904.757
901.447
577.665
726.933
109.299
1781.78
179.272
233.926
329.302
68.5708
551.791
1095.54
161.065
-3.67371
1485.46
2033.02
2609.85
676.891
140.672
-6.30402
217.407
1065.6
1.39157
60.7345
-55.7738
66.803
1338.84
152.547
-20.2647
1235.58
17.1379
272.639
515.065
650.843
13.4327
122.025
-22.9216
1059.29
60.2232
1795.88
1.12252
186.158
644.533
73.1734
80.948
652.48
1084.2
56.0368
605.714
1970.26
26.328
248.5
1220.77
33.6219
14.6097
333.942
138.634
772.893
1586.17
93.5613
125.805
53.0066
132.358
815.877
1375.03
180.459
111.042
712.256
217.347
-17.3055
1218.02
51.3353
1866.12
1394.42
47.5836
7.79544
1320.41
1578.57
4232.04
179.599
106.989
957.526
161.065
24.0259
19.8861
826.816
1045.85
2175.11
64.3173
13.1341
300.98
530.2
319.802
546.105
10.6574
1744.39
73.0505
725.897
168.271
276.497
301.102
1129.34
16.4338
75.9262
-36.0994
767.683
27.6946
201.648
371.69
41.0841
273.918
1599.57
928.943
174.359
529.962
12.9333
458.291
630.077
120.031
928.786
-44.2215
44.5948
1032.12
1106.48
32.5705
2884.05
1608.48
1.17352
1194.44
1105.45
1320.68
-5.07384
82.9306
8.54436
137.699
793.228
-18.6501
-32.0606
-1.39079
16.0452
719.224
749.647
349.029
329.631
38.8958
-2.39359
-13.6522
357.177
118.882
803.186
1294.88
239.208
33.0046
152.153
41.3464
19.9329
487.856
483.525
1601.84
364.333
422.113
320.304
-36.2706
83.2108
289.673
830.561
99.9002
744.276
536.882
74.45
9.44293
594.393
631.771
1137.13
77.8003
318.099
1255.21
-16.2415
41.0841
796.563
82.822
451.955
-6.21586
21.0178
163.762
247.447
27.7125
285.623
389.793
1.65721
21.483
3.30106
10.3967
-27.9099
575.744
925.69
12.4536
278.114
222.697
458.3
71.0195
965.33
61.2656
36.4973
309.669
84.1732
979.058
900.46
46.1567
303.835
415.764
221.829
5.23352
1346.99
1218.25
52.4289
226.323
560.436
589.27
144.102
12.297
406.255
892.508
217.187
1413.65
3.28859
407.909
0.130942
113.986
-44.3515
975.619
625.15
217.287
61.9186
754.576
3462.94
941.927
881.164
646.67
1200.59
577.811
14.2479
10.7619
403.372
455.237
2679.25
1250.75
663.769
1408
193.348
866.09
154.572
108.393
128.798
1010.66
170.613
963.584
56.4326
336.899
1108.54
567.35
657.113
613.942
113.463
373.33
1015.83
252.248
2172.8
444.512
22.4418
-30.4739
679.189
838.419
57.9541
1549.82
161.412
-10.7116
2139.48
2364.82
745.341
437.206
71.6862
218.44
313.861
883.183
564.184
176.975
270.918
406.255
597.848
335.91
414.772
3.28859
466.005
61.9751
168.334
39.9815
2443.01
132
610.841
882.76
863.272
167.937
294.582
584.027
1707.87
56.2376
1363.84
205.038
206.595
1289.2
91.0215
712.893
371.384
30.2564
143.79
-29.4433
84.4056
1222.21
108.906
110.137
21.5783
72.5964
48.0417
-37.8977
372.188
610.8
101.284
1351.51
47.7612
94.4213
1235.08
809.411
667.559
364.189
1162.66
94.8267
49.4818
1300.49
-19.1235
110.928
13.0715
10.7556
1616.22
1068.93
372.797
71.1855
1727.58
266.65
212.943
1998.41
573.217
898.226
244.1
210.943
264.741
736.599
-21.7533
1015.86
1570.99
420.749
51.9891
25.9034
1500.67
1057.1
515.036
612.286
392.306
60.7859
1206.11
1068.11
1741.08
497.829
185.196
738.735
70.5327
64.3173
13.1341
842.585
743.522
255.637
963.718
395.267
1146.27
506.348
56.7966
30.3039
495.025
1056.67
1171.83
1456.22
1257.81
1242.72
1092.15
789.945
27.6189
33.0492
801.684
21.7372
1797.04
733.779
73.4796
819.587
63.8094
638.306
1237.64
44.8663
852.317
200.884
74.9156
29.4962
334.361
754.086
668.9
2370.66
1563.21
12.807
12.4179
246.839
1522.21
495.802
398.194
255.686
37.2798
238.49
113.497
869.149
71.6668
2149.35
337.935
27.5915
91.1914
535.449
1171.92
893.16
152.615
31.0712
539.626
1876.01
188.944
380.552
30.5841
262.385
718.897
1490.65
1203.6
2251.96
244.38
220.332
122.562
1031.09
540.306
1610.14
654.32
621.887
111.931
93.7759
2228.48
158.863
36.5708
2075.97
297.293
1021.89
7.68175
115.88
1738.05
155.632
478.25
75.2675
570.71
1116.76
98.4705
757.514
60.5904
335.549
200.711
1244.2
113.27
-3.19389
1560.52
976.837
226.536
915.339
44.0116
23.0216
175.462
24.1153
-15.5298
-36.933
733.232
1703.64
219.221
-23.3353
108.572
98.187
53.8942
258.737
1243.03
147.135
195.355
1109.24
865.359
327.324
11.3753
31.527
83.7992
1128.81
537.087
3555.92
811.366
106.896
609.336
274.214
501.43
1625.07
-0.337968
332.662
616.76
639.511
706.35
608.886
811.281
743.417
1067.86
497.883
495.962
63.6802
28.7447
335.882
1378.92
1526.5
-9.99311
94.8509
858.826
187.852
47.1047
-1.35343
5.80768
117.754
214.435
53.774
248.619
449.833
1084.49
1614.48
144.374
1743.65
800.213
941.649
866.34
691.083
63.5331
679.431
110.024
211.453
36.6354
1173.05
273.231
28.4695
1548.69
138.652
693.647
816.781
25.5364
223.672
396.765
52.9455
476.905
1619.69
-48.6352
465.582
-24.5644
472.748
160.348
145.76
39.3763
73.5409
219.061
1134.41
1103.37
57.4582
1724.27
400.718
533.798
18.9081
790.735
409.379
999.142
60.5702
58.3045
467.696
1435.79
-8.41768
35.7997
2221.22
1199.23
1007.76
1052.13
27.9258
812.758
112.082
1299.98
1286.24
326.512
183.263
1.00964
272.491
116.274
117.52
287.76
678.217
155.734
726.089
311.649
477.308
669.932
1171.13
50.3742
1955.56
154.853
374.566
949.614
1278.66
1033.08
407.72
17.7587
69.8386
101.29
13.9317
180.394
67.049
1778.51
307.799
536.586
550.516
87.749
389.272
236.758
673.894
446.843
42.3156
1737.33
257.949
1630.1
266.471
1208.89
239.199
96.1764
455.414
4.87762
7.01377
53.2382
193.477
200.364
1611.03
40.4217
55.0956
1793.83
66.167
67.7853
129.582
1708.64
87.8959
1309.12
1912.17
17.6086
1770.24
113.2
1109.34
797.969
911.155
839.093
853.477
175
1141.16
2160.77
2.11617
455.087
1490.42
23.147
368.943
74.4254
1649.73
230.982
2617.24
1342.72
326.586
108.786
-11.3682
-25.5014
1191.45
3.86372
225.408
166.307
171.272
1356.49
1696.51
2250.23
689.324
62.4703
-7.60096
301.799
78.0383
89.6182
147.323
24.7161
7.61325
218.584
262.385
70.4699
895.321
791.62
1510.95
16.7054
1151.89
307.697
570.291
170.859
3040.63
250.822
160.657
571.981
-3.65701
128.56
156.304
209.784
963.628
192.982
799.737
158.199
219.124
140.797
891.744
39.8882
456.572
15.6507
1264.75
-6.15944
1670.26
222.188
1526.38
127.935
163.857
152.283
282.163
1192.86
269.381
1331.32
546.894
1284.21
122.232
116.491
522.058
196.466
1553.77
211.648
33.8823
-40.3971
165.929
97.716
439.132
332.855
7.84951
1235.61
357.962
342.21
702.292
519.881
170.988
1139.27
181.121
709.149
484.575
328.709
227.112
379.136
1247.15
600.243
41.3021
54.6622
77.0473
100.289
201.907
1663.49
210.647
209.977
557.926
229.664
217.578
598.583
816.982
133.417
787.061
1159.56
276.265
847.789
893.788
401.021
20.8568
312.658
53.0066
619.615
154.332
565.72
879.485
131.656
-2.70004
780.504
1726.51
56.3125
6.43541
766.292
38.5339
97.9711
917.808
1286.34
37.9588
34.1507
605.623
278.43
1243.11
69.7437
81.6893
1195.8
535.12
270.13
1546.7
69.5489
1048.66
854.829
278.898
201.478
215.71
34.1877
177.864
1157.68
1560
313.243
56.0368
738.193
20.0277
64.0371
-1.60273
17.7656
50.2965
957.135
2493.05
714.333
1135.89
749.194
250.214
98.8334
89.2712
190.738
205.396
23.1139
35.4619
206.232
20.9778
669.346
149.045
1400.33
770.959
579.157
115.337
210.286
244.249
207.175
9.17531
24.5492
1274.18
66.4181
909.476
996.425
199.099
222.854
80.3592
71.0725
1278.08
1396.42
44.6661
266.65
1073.14
296.761
2214.9
248.714
298.525
47.8997
171.353
1519.67
587.066
30.5047
59.6366
36.0847
1037.71
246.739
-14.8616
278.702
15.6186
1014.97
383.125
265.329
387.827
674.738
555.077
137.999
1166.27
509.762
21.7442
438.049
0.764358
4.19632
-30.1462
161.922
818.159
264.593
-21.9141
1325.28
123.96
1190.93
-7.79957
689.144
11.7862
622.263
1578.28
2252.19
12.208
233.766
-6.30618
190.738
160.418
691.385
877.148
1221.71
270.885
1445.3
1762.36
-8.24694
515.187
518.068
64.2725
424.834
34.1814
123.529
40.1504
-14.7504
24.0514
204.806
-8.19681
396.086
350.203
154.145
272.632
884.65
920.98
766.292
2127.55
52.0565
9.39121
159.09
577.816
1352.62
765.974
134.295
75.0936
24.0308
85.6733
442.906
1537.84
132
203.485
91.7245
290.555
456.6
837.371
364.714
131.538
1164.99
961.995
18.7563
47.9811
319.039
119.779
224.225
156.299
486.449
1092.93
187.981
156.446
1079.16
997.545
195.113
913.634
108.204
87.6647
79.8333
854.429
1450.61
635.672
107.127
212.764
1530.52
437.061
488.276
375.433
15.0836
1286.35
-1.11796
29.8738
72.7058
583.193
294.181
286.243
431.812
484.22
669.013
202.641
22.1773
26.7697
79.8843
19.3989
403.473
738.854
70.3885
2004.27
182.283
1038.32
161.983
65.3908
152.283
246.555
200.108
955.795
1660.87
67.2613
71.818
764.159
951.506
942.017
33.4011
188.747
414.795
289.711
1005.59
535.878
908.996
12.446
464.431
876.334
320.819
172.531
396.62
334.183
336.587
130.702
343.718
460.859
57.4327
804.726
178.784
64.0682
926.363
88.4
942.927
117.091
1290.93
692.892
105.489
320.538
853.014
358.157
518.683
15.9561
35.1151
231.7
25.4854
2032.11
468.371
209.98
402.044
181.191
493.597
1245.39
242.293
1006.2
23.4129
583.555
576.797
392.17
434.873
600.453
408.628
235.586
410.104
396.456
618.247
423.725
642.624
591.157
350.291
295.136
357.252
845.829
754.844
748.442
207.633
2368.35
2269.61
406.627
-2.72057
-3.63254
21.1344
162.128
946.856
1687.26
389.346
117.428
894.06
85.8749
404.264
1775.37
55.4524
1044.67
1176.81
93.7777
14.3201
104.611
18.0121
528.604
27.4292
-48.1267
929.552
224.143
156.939
424.303
272.188
978.101
211.106
1376.32
2032.24
101.55
109.015
159.567
173.985
209.383
1962.69
37.5539
22.6994
368.758
-36.5177
1045.24
599.017
449.359
39.9805
429.016
521.075
674.07
638.092
1741.41
1407.2
460.154
1291.77
469.441
2267.55
325.902
317.736
410.811
2137.06
545.444
137.549
390.929
519.475
989.46
318.102
208.799
85.0444
1209.68
404.103
1443.66
594.315
357.668
649.116
162.578
266.228
35.5623
2370.25
287.76
84.2092
978.998
772.635
1558.31
477.402
686.64
213.31
343.432
37.8988
317.953
446.159
987.301
117.532
2300.11
1961.38
4.56389
248.463
363.643
220.467
506.351
-1.75708
-20.3595
18.4027
78.9032
839.409
1197.04
-38.5795
723.663
925.918
567.653
976.738
1134.38
386.376
55.2469
203.97
2505.11
1115.61
14.8073
-15.8476
549.492
1464.67
666.973
32.0455
53.2996
370.081
178.484
550.816
765.527
652.411
659.782
1425.73
1186.4
934.243
400.565
105.68
428.702
657.278
1661.66
897.809
1272.16
72.5548
1964.65
61.0746
302.811
473.466
1716.31
943.801
1287.84
489.248
1217.46
878.192
78.5496
19.9514
607.949
62.9105
994.003
813.695
1243.08
843.649
1432.06
169.565
67.1631
869.054
864.486
474.211
48.9363
984.848
944.384
1423.41
33.8037
1043.46
300.616
52.461
535.766
377.556
15.5141
210.922
526.814
88.4867
231.348
36.8164
109.707
2249.99
26.9888
6.95024
1.02815
309.026
-2.055
2.69985
93.1247
126.452
-37.0331
265.892
73.9966
287.911
157.017
157.658
367.038
-33.0437
42.6382
455.509
835.789
2406.8
84.4235
154.487
929.335
2228.75
615.746
1455.73
-11.2235
299.645
1844.68
863.485
784.7
1494.26
435.888
98.2672
913.756
1026.88
879.011
1030.4
62.9897
360.174
177.354
341.679
104.963
1118.07
474.903
159.744
1173
1384.27
1464.4
106.014
101.947
272.09
68.041
393.825
32.7581
363.266
-2.38669
97.524
886.748
208.232
378.129
962.778
936.349
185.116
1698.53
556.452
616.653
71.5776
960.764
1890.99
597.8
27.5771
711.926
516.376
111.108
1094.28
437.582
-4.90202
20.546
12.703
500.866
729.101
48.9268
506.403
841.728
288.68
841.632
1210.46
19.7597
-27.72
6.24244
948.369
2195.65
621.072
-4.13093
420.149
892.008
803.486
697.011
577.183
215.206
1881.31
-39.8926
1218.69
133.53
169.714
-10.7462
23.302
436.456
174.771
331.292
333.605
417.432
3557.71
470.057
1362.86
975.582
909.527
217.795
337.958
29.2155
231.326
1099.29
1497.27
727.212
407.874
893.593
2107.6
483.862
494.87
535.301
107.421
719.657
1888.31
471.155
1091.15
726.976
1086.29
763.811
744.752
165.268
39.93
1542.68
-10.9731
1706.3
12.8152
-18.6681
1102.27
73.2992
293.796
1124.25
415.188
313.589
307.438
6.74559
686.664
1574.57
7.44927
1178.3
465.546
69.1985
701.143
-5.93368
1683.44
765.277
651.927
647.101
225.936
96.4694
-31.7686
73.9018
577.011
736.991
284.037
265.7
28.1319
320.918
31.654
101.803
274.968
432.271
41.3604
449.444
364.195
883.771
135.007
37.1443
44.249
682.513
1066.46
282.302
-33.1341
44.9932
379.691
698.854
333.857
46.6665
891.866
1379.66
264.818
654.32
486.282
408.243
1300.09
81.1266
903.372
421.979
338.773
775.371
232.199
484.528
30.3761
-22.3977
2.99746
529.243
20.5035
968.509
47.2101
1278.82
1538.47
517.213
103.316
989.195
828.87
62.5024
130.647
834.508
395.9
1106.75
671.414
296.193
400.849
122.298
776.916
893.512
28.1319
94.1556
995.733
239.421
201.761
48.8567
54.0158
93.1695
282.214
326.903
2047.57
406.335
2689.64
940.099
338.461
1541.87
1012.76
144.751
220.476
195.655
866.885
257.495
993.605
941.356
886.752
232.656
312.666
-11.757
3105.14
92.8483
1006.99
1426.26
776.605
1020.62
159.184
42.7207
90.3137
483.462
672.301
388.709
937.745
663.277
1130.03
258.31
1117.48
48.0252
51.258
1371.57
199.988
53.0222
43.5752
1376.61
445.046
418.944
989.383
273.16
18.8563
94.2229
111.528
709.786
398.843
371.543
1673.96
20.9139
728.206
-1.26914
853.103
102.952
193.178
276.32
4.01272
182.384
321.519
-10.6453
1518.01
125.08
1792.37
453.972
286.571
653.386
572.656
26.9846
2641.13
229.892
329.17
71.1765
1164.43
-14.5681
-4.14339
1202.29
18.1179
542.753
126.067
911.241
650.554
853.221
255.625
179.055
17.2576
256.838
264.999
1225.53
787.466
-17.8506
37.9295
325.862
2.66911
347.61
227.388
815.455
683.755
82.2113
-11.7816
244.1
74.1367
734.195
1009.28
22.365
785.349
296.622
38.2132
14.659
11.7219
678.829
123.988
34.8012
1544.84
914.948
513.183
5.78962
682.039
41.3786
81.4172
525.339
112.652
-6.20598
126.616
4.00334
39.8099
968.719
16.3777
627.627
234.34
175.616
241.438
35.6984
347.444
81.3409
1278
807.34
723.748
73.0416
734.145
51.3771
186.244
43.0745
697.395
840.207
-22.8931
1246.49
710.961
39.7552
4.21982
2289.28
38.3734
763.243
84.4235
171.353
477.685
88.5644
405.851
-24.342
131.637
-20.0112
699.504
198.95
1747.23
19.3667
342.184
208.837
647.639
1630.51
224.551
31.1305
858.676
397.419
4.94037
547.826
226.778
273.428
114.709
140.646
240.622
51.7232
1359.45
1552.09
1694.11
197.554
354.91
2239.37
249.493
248.939
208.554
51.7733
121.567
1531.66
1322.26
203.291
284.012
153.55
111.305
338.752
37.5969
266.637
165.876
321.855
145.972
461.624
1187.7
884.04
217.523
640.599
121.045
257.563
477.099
813.24
577.287
617.713
3497.36
929.654
1873.38
270.465
642.06
185.05
547.992
230.958
1620.91
128.647
416.795
309.969
1139.78
101.774
547.546
735.533
1047.3
-20.5421
661.86
-0.91048
655.431
137.997
763.266
395.613
209.583
439.323
670.063
2274.48
351.202
114.4
145.631
151.483
190.309
1366.94
25.4863
1147.71
497.339
2185.02
1107.54
1149.04
318.28
890.714
1.17352
17.5248
282.736
48.1885
43.6519
173.462
237.024
-41.1389
1530.05
1.67257
30.4683
290.501
1450.98
1024.91
-0.519526
863.307
35.7382
12.7864
68.8067
124.314
600.806
190.096
-4.53601
633.33
-0.672441
31.5221
263.515
-15.6744
1008.85
997.019
334.032
-22.65
78.0474
534.861
102.266
146.925
699.377
566.543
1053.54
1656.95
1129.09
274.975
1689.08
20.6873
2.18832
791.066
-2.30688
10.3339
604.831
10.5604
299.434
426.536
99.9506
1607.1
737.808
722.844
571.273
1279.14
267.811
28.9368
704.266
37.8398
329.789
349.962
1082.98
3412.36
195.436
188.065
766.245
1425.63
-8.82197
217.863
267.165
2271.46
2064.16
605.807
550.154
171.997
847.099
461.473
155.342
2470.62
20.0952
39.9815
62.9486
962.212
462.106
72.9839
326.162
705.85
53.6193
555.077
43.2205
21.807
223.613
2501.89
72.344
834.724
1450.98
1116.78
126.314
771.307
632.308
864.294
855.149
847.397
455.669
520.015
37.178
712.227
35.0612
634.992
60.9983
1528.11
617.691
-1.11796
32.2176
1516.07
27.6221
1484.97
282.955
26.479
230.199
600.234
921.34
456.056
1141.06
250.588
219.814
2474.24
467.535
710.362
1605.01
1194.26
-9.78773
7.51714
15.4448
594.682
1811.7
805.979
500.044
106.288
699.842
128.523
792.625
607.272
415.706
80.9381
659.788
828.353
473.394
231.902
53.2382
224.225
32.611
497.694
190.028
73.4386
49.3004
1758.15
6.52118
631.257
189.822
1088.91
114.632
777.305
141.519
48.5405
261.514
738.773
283.604
2653.77
264.985
2694.16
349.332
1113.08
314.46
302.083
1083.16
822.226
560.204
281.081
736.75
151.411
143.838
54.459
61.7992
125.439
495.489
415.589
78.8264
2463.48
453.039
34.4651
606.864
750.104
43.521
2462.82
11.6354
722.136
54.439
1550.59
194.152
77.5928
71.1033
362.053
2246.52
17.6439
955.632
149.896
129.553
360.353
1771.65
-17.1142
259.958
1589.76
506.47
1599.47
1078.09
6.43541
157.22
1257.98
179.493
94.1556
601.37
1118.36
104.428
104.31
753.505
134.601
1830.43
107.448
863.175
-6.68051
433.995
1392.51
27.4386
29.2565
1134.16
1683.03
8.09533
307.362
479.016
677.929
17.631
32.3073
65.4311
820.178
10.4367
26.9846
420.062
18.4374
-1.80146
133.373
298.187
1600.02
471.581
-28.5274
540.356
24.2175
1917.53
1382.47
1016.65
-16.4635
10.8459
482.4
166.779
159.079
546.222
1056.53
427.102
495.374
814.087
1451.65
6.3783
880.7
251.902
146.889
207.879
52.4449
658.039
-5.93368
515.901
40.9819
295.565
36.1556
390.277
-0.825973
375.705
-5.12402
9.46086
783.158
989.99
814.397
466.225
882.706
866.271
28.8429
578.753
77.3142
22.9063
1776.91
1432.85
79.3157
43.5068
198.34
168.833
1898.31
444.986
932.422
15.2571
3336.05
7.61325
72.4068
797.608
138.198
359.66
173.625
87.2734
353.072
-20.2647
617.142
390.125
924.814
125.259
929.024
34.275
30.0577
1701.97
547.438
396.869
306.663
1601.57
594.704
1129.92
56.3068
539.546
330.227
2073.34
877.154
268.733
5.51095
709.888
1469.63
802.812
219.237
93.9454
95.2659
47.3844
-38.1819
174.946
22.2412
178.585
171.588
946.902
2505.72
341.893
790.654
312.148
244.081
406.467
1047.14
301.205
1253.11
361.826
1967.44
61.5332
176.041
468.666
639.889
10.3818
708.662
1289.96
1943.61
406.089
1372.07
87.7431
111.523
67.6588
557.046
-5.78339
141.766
1263.87
319.658
431.783
2352.3
793.049
353.223
1150.37
1315.08
-5.08043
35.6799
388.246
92.0398
275.055
711.235
123.196
111.589
1389.3
58.1872
710.16
1948.45
216.408
433.357
60.7652
220.174
919.472
180.536
155.143
431.272
69.9986
-4.57411
216.41
201.023
127.527
295.042
112.242
1299.21
-12.0658
855.026
496.422
304.202
1217.51
1512.5
979.805
35.0735
1162.55
74.193
827.549
-74.8882
1446.11
380.098
66.7378
600.054
529.679
83.058
-16.851
1097.72
402.763
276.698
143.181
1262.31
2197.15
214.218
-16.5477
25.5712
183.62
574.098
1351.63
1847.43
214.791
-5.11798
1248.15
1270.87
28.6316
1148.99
531.923
630.708
129.368
39.3279
953.681
1347.99
830.039
2214.2
719.425
204.795
340.232
723.795
1765.27
761.143
256.821
17.8144
54.1627
81.6039
124.079
26.8572
11.9864
1466.64
30.3435
487.21
331.221
353.102
2335.8
985.617
393.525
247.619
24.8956
1834.01
210.554
-7.74385
256.21
13.6668
4.21982
115.366
555.616
43.6017
178.127
617.381
1489.68
1084.63
165.033
1764.02
1673.56
659.466
257.351
147.592
1440.64
143.665
56.3529
74.6305
349.917
617.194
797.564
-0.104697
788.309
207.684
242.108
60.0871
74.2808
89.9708
501.14
1453.47
194.316
243.266
23.7447
138.015
429.795
187.831
961.001
252.134
615.945
111.718
1605.64
222.103
494.568
-17.7216
1681.43
1184.5
1160.79
44.2269
469.273
571.479
195.261
674.617
87.5923
883.397
352.182
494.724
-8.83756
945.703
1394.96
1185.75
362.243
134.107
677.43
600.199
628.625
861.869
896.856
1854.91
1.89494
638.851
512.224
1391.91
366.679
796.609
700.569
559.812
-27.4849
345.644
989.402
1002.7
666.831
1010.47
1490
141.747
1568.61
122.944
369.955
82.9071
355.911
289.817
2236.83
-20.2647
161.489
-16.5953
27.8077
55.7094
690.198
1551.8
905.488
410.631
1648.75
66.5559
16.3745
91.1453
135.952
201.145
1002.72
13.8605
797.602
883.441
20.5035
-20.9975
99.684
642.758
1942.92
199.428
774.701
-5.6512
1256.16
1277.41
558.224
655.386
315.391
347.174
147.225
8.38833
1276.74
67.5569
975.328
332.762
424.996
71.2354
1559.68
426.017
803.336
636.85
664.045
74.193
977.204
127.511
925.452
1314.91
47.4507
964.399
642.322
23.2532
656.371
213.482
1849.04
456.15
-6.74863
821.191
19.3153
-7.17737
579.358
1749.4
1352.77
769.729
182.326
15.0651
183.973
62.0548
228.451
353.343
158.042
306.215
1056.22
640.75
658.623
748.307
190.576
221.588
63.4926
521.785
1145.96
1541.66
1233.76
15.229
1767.93
569.327
336.867
1576.04
100.761
315.871
532.111
191.89
627.358
36.6599
241.775
410.873
1186.08
1001.35
353.739
578.567
1549.21
55.8899
497.254
1072.78
233.47
1478.53
461.095
977.59
936.696
1351.32
66.7846
21.2138
7.51188
707.652
261.887
1256.39
5.46101
604.66
1509.69
40.103
433.484
82.7778
168.937
310.12
301.421
870.928
437.199
1.94667
435.098
1188.37
23.93
222.522
38.6714
207.605
98.574
2523.12
712
472.349
2020.55
722.509
2499.41
21.0178
293.072
430.637
147.196
313.36
1548.6
165.009
806.59
904.423
366.934
2194.89
1.38522
272.517
561.057
89.8132
485.354
240.123
258.31
1424.82
-19.4412
1222.36
578.104
1760.25
826.554
493.693
267.79
821.324
730.468
2080.23
169.269
679.766
45.1085
52.1418
1982.23
1449.28
485.198
295.247
853.091
184.279
139.423
201.648
516.124
440.023
116.551
41.1825
1819.23
58.8733
411.132
978.121
1249.97
253.241
623.753
354.731
448.56
550.728
59.4329
66.6404
493.771
1250.5
145.116
497.111
310.274
385.64
2352.41
332.946
1967.9
1735.05
1088.3
709.023
396.532
1112.14
370.277
65.4876
1379.39
1418
1525.15
-11.973
260.848
332.902
529.086
502.265
291.61
447.419
2215.91
588.905
621.527
-14.2407
37.8313
-7.17737
-29.7137
67.4283
113.078
293.833
623.2
1174.42
464.042
152.304
-1.84751
99.7704
48.9788
1548.73
584.791
522.318
911.824
44.7826
1309.22
-2.99203
-49.1085
388.29
644.632
59.4813
1273.2
-3.77713
1441.4
78.3993
174.821
1050.65
223.672
952.574
277.833
17.9147
135.825
922.539
28.9242
673.273
548.28
616.15
312.99
457.067
444.757
2319.63
939.038
642.473
3.21436
506.624
53.5783
1342.92
1240.53
224.215
1240.98
63.8352
1233.73
631.576
32.9886
38.8729
1074.29
998.716
947.614
489.883
56.572
80.9037
626.209
248.276
37.178
1041.47
7.56887
1199.72
148.262
-19.6511
483.017
424.729
826.047
542.23
7.35091
1896.64
849.257
-19.6207
1045.14
2607.74
11.6475
-14.2746
1383.13
1422.02
-2.98289
40.2237
30.5066
430.588
200.34
1436.55
2187.43
764.71
1563.71
553.973
0.756103
1206.52
22.8473
1932.12
574.849
1014.65
-8.65891
284.716
697.124
641.173
215.206
165.451
755.907
711.898
126.899
144.851
1346.05
1550.74
-31.7686
117.005
335.941
184.711
8.95293
650.322
116.644
408.087
63.8492
265.785
111.91
1134.44
100.43
709.213
2229.35
970.662
1332.54
1165
2577.99
800.579
395.545
535.5
439.296
-22.65
1734.72
769.433
776.611
491.355
289.181
530.68
1463.92
56.2946
13.4327
131.395
3224.83
724.353
344.336
733.95
908.506
46.1001
439.157
361.549
702.86
0.363123
-40.2104
1812.61
1550.47
274.356
878.186
-16.1105
805.737
438.149
35.9657
51.985
188.184
26.9484
970.624
34.9123
283.61
338.802
1540.2
913.36
846.689
1206.43
872.489
332.602
264.334
1076.53
1961.95
920.65
190.333
1511.95
1696.05
67.9187
72.8835
212.373
2115.36
-6.14172
33.0953
1619.32
31.527
861.537
19.3667
46.082
94.5191
39.2507
1175.11
141.757
333.247
1421.69
37.8346
528.604
1307.42
785.249
115.71
514.258
422.113
205.986
81.7955
1619.94
377.435
41.5483
2.14541
285.757
37.178
59.4575
1413.59
2331.55
16.9486
16.3206
126.591
783.165
138.867
3.5672
358.772
1095.01
392.975
113.334
90.4034
35.3816
141.35
2561.15
-11.6487
658.034
248.972
1752.94
50.9996
269.477
348.111
440.361
900.579
745.755
61.3904
45.0932
750.146
183.174
1164.4
925.269
715.255
418.048
156.888
8.12234
778.842
344.04
820.736
13.1929
169.811
213.997
425.53
468.971
618.269
-19.2295
242.53
69.6141
985.888
136.617
1146.34
676.175
246.711
49.3594
73.513
104.552
120.95
361.072
28.1375
963.715
476.533
991.566
368.879
470.475
601.938
1266.68
295.247
219.657
733.38
734.725
113.186
505.247
86.0958
1270.23
260.854
777.69
1019
1110.22
692.242
1832.69
1283.71
37.7234
1339.65
2034.54
30.6433
63.4707
45.5259
1042.45
923.089
40.2475
930.035
-1.78354
581.774
245.301
35.1535
510.704
1667.43
1015.54
388.535
336.872
21.9693
-5.49126
687.45
389.272
249.877
132
-13.044
91.1568
14.6555
758.268
11.3614
-17.5484
-5.02313
362.824
177.554
2017.26
97.8996
324.052
40.5661
420.543
6.68852
502.997
536.558
1113.51
722.414
706.22
75.1732
411.384
917.608
900.674
299.935
343.317
5.92703
349.57
389.621
42.2485
112.835
1214.49
194.152
1001.51
27.9997
132.676
24.7213
622.143
19.4521
1120.93
753.063
427.82
194.202
410.173
975.851
38.0297
41.7011
29.0031
530.859
1053.32
446.841
1157.35
191.607
252.794
1402.4
57.5765
833.322
461.151
543.147
72.5548
1027.61
1631.54
36.423
644.753
898.879
12.3899
1979.37
1428.16
154.122
498.34
145.514
1080.21
939.973
150.673
367.667
-16.2919
-3.42924
1079.73
739.743
383.788
6.63184
493.324
1833.09
718.288
1285.79
914.232
1777.41
-27.0891
536.346
195.208
175.977
293.373
264.634
598.447
1546.2
2133.43
1048.73
58.8522
936.65
712.504
-1.92106
1634.96
1663.01
76.6947
58.0671
999.119
890.714
401.708
83.7957
0.548359
285.33
1262.29
909.42
964.083
1235.49
1873.65
708.849
1199.2
180.514
25.7774
780.966
895.166
78.8417
200.193
141.895
958.274
1582.82
-1.79964
539.002
13.4717
1216.87
562.235
289.736
142.877
1.71288
301.061
234.073
813.736
244.249
744.095
263.125
-19.1235
77.1952
104.459
113.221
62.5556
563.952
459.388
52.0696
-14.756
24.084
8.18571
1081.88
961.868
1096.44
942.61
1363.18
-3.26486
389.388
164.939
395.88
666.962
38.0848
1220.49
393.971
556.897
1061.79
212.374
1400.33
78.8782
721.394
43.2527
-2.73668
92.4293
1443.24
146.53
155.664
518.435
292.953
34.4975
41.6776
290.319
717.104
16.6814
278.381
170.931
56.8422
13.2096
175.412
429.05
93.3205
453.882
121.767
1323.87
293.066
640.789
1920.89
52.716
576.512
1621.73
1459.65
44.4403
409.095
150.973
268.884
1822.09
249.341
939.72
14.5388
534.224
23.0084
115.276
63.2335
64.4502
-21.8853
321.88
-43.623
1626.05
101.331
1661.96
1419.07
627.501
449.943
629.565
255.022
-12.2861
1441.23
181.112
168.329
136.078
290.597
962.588
448.501
220.218
75.1551
253.453
976.216
175.064
1819.99
31.6739
-5.8116
232.022
331.092
48.06
254.835
1520.29
648.032
844.339
100.577
36.5708
874.697
70.5305
98.9091
420.913
574.089
181.869
251.488
2811.4
289.6
1189.44
1056.01
777.518
1796.36
663.958
209.724
681.21
669.793
1771.07
1110.78
1221.57
593.233
1960.08
487.444
314.662
241.176
567.795
35.1184
1027.77
263.081
230.368
187.378
177.725
474.672
66.7658
266.776
468.269
111.907
212.318
180.958
534.607
687.873
137.62
82.2574
21.6674
977.845
1636.08
26.8404
2484.55
188.643
1971.65
475.681
113.784
1188.78
4.85259
996.215
698.922
760.945
570.918
106.093
1565.2
185.65
620.915
-3.73251
568.971
325.605
774.754
249.699
277.201
130.521
103.825
555.79
86.9547
765.194
41.5483
20.8861
83.3579
1247.82
8.85771
1096.87
502.065
754.394
669.662
283.075
764.805
1358.52
23.3146
90.5094
2126.49
471.102
316.575
228.607
494.996
55.9105
-33.2004
724.048
162.507
152.348
1412.22
1370.44
269.956
88.8943
1248.61
1118
469.973
764.64
463.498
239.421
869.047
1093.82
159.427
365.111
173.754
130.415
827.279
130.397
1386.7
-5.54778
89.2827
16.5296
256.018
403.277
24.4798
994.447
918.891
123.704
1179.92
994.647
30.7494
170.988
37.3201
416.795
2296.8
823.463
538.207
358.521
387.746
535.128
528.878
626.558
787.199
-21.7468
-6.37287
694.161
667.056
50.217
665.652
292.307
428.064
673.501
117.924
119.911
1337.77
103.606
434.083
142.15
1050.17
29.4478
299.025
542.497
180.409
281.2
2830.89
499.958
106.843
403.376
89.7501
64.3217
1570.01
473.619
256.109
30.116
54.0158
51.9401
313.785
1528.45
74.8579
477.961
925.116
1416.46
121.086
1469.62
1401.12
373.538
47.9811
1195.17
973.405
1273.24
-1.79206
177.49
67.1496
570.744
16.6857
300.676
243.05
1996.77
-10.4671
1153.26
1354.81
148.022
41.4716
213.332
720.174
904.473
-25.5787
232.137
205.61
723.938
1010.59
47.7437
97.9496
1735.48
34.5464
-52.6754
137.29
237.185
378.144
937.054
761.323
14.7874
0.603495
295.583
820.203
342.622
3.21436
624.88
758.209
108.591
-33.6588
872.642
1463.31
18.0121
1137.91
303.716
705.841
1031.34
1369.96
477.404
949.042
52.922
-22.65
1226.85
8.24811
-16.119
1681.39
49.3004
1106.91
319.225
272.164
1275.37
68.7177
103.825
26.3189
762.199
638.74
906.202
27.916
603.636
-41.3407
734.251
172.773
-11.2914
625.449
1226.42
405.51
1299.64
34.3587
102.669
-29.7486
24.084
229.326
69.7402
1974.88
100.734
386.169
472.22
929.098
343.982
586.459
889.043
18.2869
210.011
52.0565
1236.9
498.296
1589.81
25.7774
235.613
309.352
142.097
99.9516
181.015
894.745
1120.59
135.533
36.8975
225.942
1030.99
136.469
21.5674
-4.49271
779.129
761.635
1351.65
229.388
2.94039
26.5869
1246.83
285.177
354.47
114.015
739.743
30.5268
925.861
33.9438
98.8927
141.519
185.04
46.6665
422.684
313.36
1432.41
1743.62
1168.67
1388.57
1079.08
1302.83
644.632
222.525
860.974
280.968
373.181
116.725
465.942
51.258
5.37462
9.91869
946.875
968.066
688.674
277.86
1305.16
202.198
127.92
793.783
254.456
161.191
384.636
1013.66
654.653
2201.51
127.567
1311.51
280.576
583.461
1539.69
1261.14
665.368
1249.33
1988.05
149.197
212.123
1966.01
4232.83
51.1988
1293.12
51.7293
758.514
259.385
1038.68
27.9498
581.712
628.878
975.262
635.658
1244.95
369.51
5.89354
981.036
1266.57
-4.26075
341.622
320.78
42.193
10.7523
1056.56
1689.66
1687.28
39.21
643.109
1912.46
1175.44
-0.185192
17.4868
274.356
1206.52
618.8
995.082
1253.26
148.829
426.124
243.487
854.816
361.158
146.649
1301.65
368.209
157.92
552.94
107.635
292.153
27.2895
1658.57
127.231
159.899
37.0218
1459.38
460.382
631.691
886.101
983.351
1046.35
47.9561
1080.28
85.4192
344.903
500.039
271.011
90.0722
1338.68
386.073
306.602
355.59
1215.16
330.284
587.793
424.291
1847.02
79.0608
358.521
669.36
582.531
274.975
-5.08043
680.6
288.817
1080.9
216.481
303.107
23.6789
543.063
1007.5
1407.28
1315.41
321.484
2005.64
628.432
1454.37
643.547
847.834
254.762
1536.35
59.9231
72.5997
278.139
294.94
80.5558
832.327
751.189
-35.0745
274.787
347.36
65.0551
58.6444
647.024
810.489
476.511
-22.3983
1095.27
723.188
1034.97
975.567
175.745
97.4723
169.118
1031.34
1523.16
1586.81
1125.68
386.189
653.717
821.945
433.725
844.416
475.908
-24.2884
194.23
20.2777
91.1006
-1.52082
-21.2966
360.42
1066.36
12.3739
729.776
690.104
206.899
-10.8944
1188.43
977.75
1268.82
140.869
17.0772
125.13
368.699
1271.81
181.368
998.126
156.173
481.49
-31.7743
517.605
-7.19144
60.9641
8.77667
16.3327
846.859
229.644
3252.04
295.153
360.573
432.991
441.734
2242.94
156.576
397.107
959.708
256.566
666.119
1943.96
1097.22
78.5688
425.384
933.527
76.5252
625.238
83.1171
231.847
1803.9
90.8472
34.2314
391.77
995.942
738.181
1064.95
435.836
134.515
1252.83
855.963
690.388
128.977
69.8179
465.186
1830.16
1241.24
305.162
357.177
842.542
14.8878
80.6593
33.0607
203.936
340.351
114.671
871.558
105.547
-1.85845
1560.35
121.332
21.0629
465.52
2952.72
1022.11
733.11
50.9187
936.73
271.227
129.852
99.6398
1235.22
145.267
20.1226
44.7924
439.551
71.6055
694.025
134.087
252.818
207.639
34.0917
146.954
30.6965
71.1855
553.092
33.4217
1838.99
2885.36
78.1735
58.6444
197.249
750.518
738.473
834.773
-3.26486
1382.24
1285.19
1101.97
6.07448
237.801
1170.02
1077.13
-23.0083
89.3173
170.671
155.215
447.368
163.67
169.77
396.244
548.313
101.274
10.572
1774.4
-8.22485
1435.89
1109.56
179.229
2232.61
256.763
788.499
40.1197
20.4295
690.675
6.0132
632.302
-8.24694
35.496
1646.92
823.073
87.5923
969.669
1061.43
112.302
942.626
24.605
563.782
-1.34129
767.667
582.587
3.21089
785.782
1139.9
784.408
160.188
2202.53
570.529
68.1983
14.659
414.646
116.797
396.768
73.7147
107.926
2242.47
54.2432
90.0296
-4.42057
55.4934
131.302
340.398
321.064
715.909
47.9811
850.344
2108.77
76.1733
2262.75
2150.62
1097.08
1911.9
1419.24
1415.19
81.4838
867.389
843.145
264.634
1790.48
336.581
362.451
577.101
919.784
1107.93
239.833
-22.9776
971.544
1188.87
1094.31
253.532
235.432
-40.6811
31.0332
196.867
13.9317
1264.79
1246.74
462.073
227.282
214.601
297.492
1170.15
10.9109
1016.22
132.421
245.634
134.601
-33.1071
409.748
173.951
1398.41
16.9836
167.984
26.836
718.897
829.102
80.4237
2779.99
91.0215
133.806
163.618
32.178
1225.91
347.601
477.702
-23.3438
0.391005
1040.86
801.989
327.579
528.44
104.459
1263.83
432.88
183.901
20.3032
167.325
145.477
1237.54
305.225
57.5588
71.7629
2464.87
23.5369
25.2549
723.888
399.267
2043.55
-0.201499
171.593
1202.73
217.844
551.579
293.769
-56.7415
1667.28
-41.0985
1127.65
754.001
34.8376
148.867
2096.29
578.982
1385.01
306.674
408.209
769.513
116.545
126.161
610.961
432.427
23.2532
131.633
-9.53152
160.362
1366.94
203.911
1018.83
311.729
652.599
588.062
1550.86
302.476
803.428
2186.19
402.729
544.603
1027.74
387.549
69.6989
393.507
364.954
36.3845
581.756
222.048
27.4161
246.128
867.288
401.74
1375.03
127.985
1376.04
430.209
238.898
429.659
592.295
203.212
1472.81
2446.14
355.655
577.665
220.935
54.9514
537.397
-4.26766
83.6951
286.4
599.167
68.0925
34.8376
482.451
-2.66194
1710.35
2138.43
156.147
157.437
1168.67
1352.89
465.787
736.899
13.2096
1095.2
29.2344
46.7404
87.6983
2383.77
2277.77
8.20769
607.055
56.193
1743.12
395.116
1524.15
2154.48
516.026
2347.96
560.894
639.528
254.047
547.725
591.144
100.998
320.949
220.318
596.911
246.235
751.167
24.8403
1162.34
69.6396
527.681
1050.08
169.069
1454.44
399.055
438.681
266.95
360.832
15.2571
332.31
1297.06
269.045
457.527
332.662
556.79
781.94
503.951
84.6066
294.043
195.032
717.578
814.632
67.104
-11.8625
412.257
88.7148
446.452
765.161
39.428
35.9215
108.906
303.166
1685.75
46.6665
1250.39
189.901
114.409
392.422
754.498
621.072
385.946
628.171
772.068
254.384
319.369
68.1778
659.529
841.698
172.103
918.825
758.296
1141.06
824.052
660.22
249.722
1005
685.999
51.413
303.397
440.889
413.751
1244.4
2345.87
188.761
826.594
39.0233
401.676
1039.34
669.857
1118.03
352.22
685.983
3.07569
131.538
275.605
263.561
342.97
175.418
200.043
220.03
566.416
475.852
1535.61
733.826
1574.57
32.4338
88.4
281.381
68.3654
36.9687
179.983
266.622
170.793
1197.71
7.18432
10.162
-15.8447
226.13
209.952
1044.61
223.096
591.659
1373.37
10.3985
1058.65
1104.01
623.016
4.30237
481.056
117.082
281.558
166.632
561.994
1631.23
699.935
36.7864
63.0177
1016.4
297.729
267.454
647.024
62.8923
752.393
948.776
1053.32
251.645
947.361
595.468
769.099
1082.88
590.748
0.299175
632.628
53.0788
11.6477
33.4222
326.255
1975.14
1162.07
469.349
195.914
2356.3
1507.89
7.84951
1027.11
389.998
156.002
26.0643
1485.65
448.175
-2.05925
48.855
5.4328
-6.20923
33.3708
1186.71
1107.18
-4.61256
905.488
366.884
-21.5252
233.766
2047.94
321.588
328.587
20.4694
196.862
472.628
60.2749
1121.69
142.832
313.687
382.38
1959.15
269.948
263.697
192.712
630.714
1684.97
1184.23
51.4256
-6.94203
1213.41
1049.93
-43.2633
28.906
1475.8
41.855
1693.75
7.73276
680.007
1318.16
1386.42
536.094
50.5548
278.389
224.764
984.62
1568.14
5.73779
1021.89
-6.53835
201.914
115.05
880.478
1317.95
16.2287
134.601
601.041
1751.48
10.1861
12.0767
887.445
90.2198
1677.89
1683.12
802.356
-26.5749
77.7894
481.827
255.328
685.736
83.8441
392.456
999.151
717.582
15.1218
78.5214
977.9
1264.38
962.604
2079.24
35.3039
316.205
17.4084
541.919
1395.75
588.902
1870.57
90.4758
260.183
534.901
49.7476
559.772
21.8566
1379.37
1070.84
933.367
415.497
642.488
380.24
30.1714
2199.97
162.932
31.4763
1870.68
417.87
98.8367
199.362
848.923
591.893
209.195
-5.86978
455.798
57.7074
1092.12
408.657
215.473
679.847
790.009
2.6096
1721.81
1017.73
1076.23
357.462
557.33
848.618
785.651
568.141
1530.31
249.856
1557.04
50.7672
610.824
150.074
119.078
54.948
1232.55
96.6314
1723.8
283.176
-23.9083
117.893
21.9999
238.782
1597.46
255.939
154.421
-12.5438
163.363
759.268
126.461
1313.42
-22.8841
608.207
958.899
23.6364
651.265
408.054
734.489
972.725
922.404
71.5193
55.342
17.7762
493.597
361.51
53.4929
1889.45
454.144
224.979
1413.79
276.611
973.396
1137.18
1580.2
146.954
256.605
251.096
131.427
2745.2
118.599
917.077
130.937
876.526
-5.07384
1016.22
973.532
163.542
116.283
501.189
395.911
1425.34
22.5097
1269.2
277.157
448.505
788.522
61.3247
1494.87
39.4863
657.263
1743.51
222.244
604.265
154.76
1306.3
857.985
92.9747
1878.17
674.781
784.552
202.998
303.614
36.7367
80.1023
56.9863
658.245
608.91
737.719
722.263
1456.72
892.327
137.706
85.9037
829.699
1820.26
391.752
251.335
1616.89
242.945
767.951
32.4842
24.7539
71.8347
633.525
38.6047
117.955
273.231
1702.01
95.5304
799.737
75.7399
637.894
127.295
425.102
1649.71
-0.700542
62.5024
1191.37
-6.94791
403.816
285.356
987.723
1378.25
299.649
66.0756
170.123
899.573
311.547
593.874
146.781
608.612
1335.69
704.011
1407.55
716.498
528.89
820.72
83.5451
1301.75
799.544
264.842
1495.52
1622.2
-23.5985
225.64
1249.19
-3.0005
491.58
-27.7921
1074.74
453.221
505.485
20.4295
181.866
310.549
1082.36
860.001
163.87
965.698
1832.26
529.198
1457.99
71.4566
679.974
802.633
16.1661
163.702
665.046
1983.23
53.5219
713.037
49.2239
126.376
9.16883
236.616
21.6674
35.1899
71.2354
39.9589
85.7475
200.006
1189.39
28.2419
102.742
765.959
0.626078
85.4374
671.731
623.276
260.391
1107.65
132.386
1695.3
97.8047
522.981
377.286
89.9708
72.9034
1327.86
39.7464
1385.56
1960.36
77.5787
544.603
769.123
275.376
258.238
1585.82
738.335
1245.77
1090.48
115.113
29.019
1438.03
29.5808
77.0732
121.535
73.778
461.42
188.892
314.378
1152.66
504.079
173.849
885.372
155.346
653.228
127.019
537.878
641.383
582.629
827.067
119.481
839.062
646.221
-6.15597
23.1149
51.7042
852.579
534.258
190.113
3503.64
116.457
91.0092
651.493
377.286
457.288
175.418
130.075
-28.2722
99.4548
168.079
681.798
591.083
211.851
-11.5612
1065.5
1864.5
444.34
955.593
29.8738
474.497
320.418
717.279
1533.76
1456.86
850.684
783.331
2340.95
1058.54
171.073
360.479
66.9291
708.008
1614.98
609.183
383.745
4.77569
391.556
913.406
9.85361
175.341
29.5677
159.316
392.132
460.815
2180.14
220.68
619.796
1154.09
990.847
585.335
61.0746
716.709
8.58245
324.109
50.6742
726.465
181.447
231.656
135.286
-6.30402
532.834
914.56
1260.5
381.827
1822.36
317.165
711.984
692.741
128.188
538.923
-10.4968
390.156
-31.5878
-9.67364
-45.4902
65.6649
911.11
251.335
-24.7957
660.635
5.13006
332.9
151.383
107.944
-44.3525
20.6996
-3.93332
1146.07
529.107
279.327
1003.37
2167.18
638.945
1939.61
145.688
428.064
356.784
1637.79
937.275
889.87
1436.07
126.736
157.174
765.956
-63.1699
632.032
745.052
255.765
631.651
591.383
657.38
277.814
921.835
99.929
655.464
-11.7639
499.738
295.296
203.962
1220.18
1236.76
812.303
-6.48481
75.2272
194.566
1002.98
354.315
1327.44
331.725
1194.91
66.9839
750.391
92.2774
183.497
220.476
55.0998
1610.89
79.4584
503.939
1912.57
1951.29
24.454
161.912
186.656
1224.52
1038.12
676.155
2176.15
78.6638
411.216
917.326
256.052
926.414
127.032
97.6879
37.2025
34.4226
50.9996
515.479
12.6796
254.419
13.2341
1640.33
666.251
91.3445
302.457
818.633
618.919
986.176
697.452
625.132
778.342
1896.96
946.092
178.204
1258.51
1861.21
306.073
773.406
889.361
158.021
540.861
55.7395
757.887
47.2998
120.688
808.073
212.344
320.784
327.658
209.383
515.91
586.897
290.047
132.567
390.996
346.286
647.675
138.986
1324.08
364.478
521.393
1112.04
603.52
147.653
1076.48
457.259
844.987
37.4126
85.7915
367.807
343.043
1583.05
199.403
13.2005
48.1797
61.5274
164.072
417.722
360.007
1.69314
400.002
969.446
1778.85
434.736
406.184
4.52542
795.315
28.3531
1154.11
251.658
918.045
1005.84
1387.36
624.536
1151.72
1972.41
579.177
534.922
651.974
114.801
329.014
1683.87
78.226
1377.92
1696.45
359.183
217.523
288.274
805.315
84.9591
713.25
658.613
216.604
50.4951
459.221
227.964
213.307
548.373
363.922
1315.71
78.029
113.573
116.956
714.467
5.46101
1418
660.423
27.3033
1782.59
766.812
107.721
108.511
269.01
3351.22
173.034
1055.19
889.049
426.536
259.377
792.619
1030.35
476.371
507.383
126.34
66.3037
494.611
395.399
326.33
151.488
367.85
259.795
-33.9808
-0.537244
1233.61
154.172
186.346
1595.88
990.964
387.953
1569.05
1017.41
296.706
449.316
213.006
15.1235
117.734
44.4438
535.213
-8.28414
1163.69
1038.31
91.1568
1796.89
291.626
2031.84
28.228
136.125
339.805
893.185
1493.15
227.526
1858.91
520.327
79.4626
111.636
673.537
783.71
510.321
1946.54
33.0675
78.6727
386.691
819.391
774.999
1196.91
763.893
428.039
680.368
451.333
22.5799
1544.97
58.8522
54.2367
1495.86
297.93
443.665
81.3621
594.79
1733.37
603.42
626.18
414.701
580.26
526.365
186.869
4436.39
246.395
578.026
532.033
1106.18
1091.76
2085.86
78.5057
1083.69
542.023
90.2543
484.577
1259.98
2157.45
726.096
6.63365
354.799
583.043
21.905
79.7648
592.46
1.5361
115.271
406.865
428.051
1068.06
271.076
1443.78
19.4883
32.2091
617.142
1578.28
1394.58
25.2618
1154.12
334.945
518.494
61.1177
45.0041
30.2381
444.674
710.457
411.983
34.5249
501.398
51.8999
55.5898
5.6792
496.094
1627.7
84.8715
861.12
1745.48
329.767
-4.16364
17.3566
48.8151
514.632
216.86
803.31
488.37
423.55
73.8404
564.176
822.169
37.1645
203.427
-27.369
1224.89
1415.28
-1.92106
205.658
591.108
697.864
3.60614
807.693
1297.1
37.1698
524.334
104.669
974.914
130.796
91.9403
281.065
32.8867
1105.58
261.231
344.374
570.236
832.817
13.596
1435.02
838.944
116.323
110.036
2652.43
-4.51774
610.158
299.746
-14.9181
46.1792
143.966
126.708
652.528
307.464
-21.2966
337.931
456.528
178.801
-3.29995
294.067
1476.1
2.62591
212.517
734.984
476.587
418.236
-3.47679
506.897
130.881
369.615
12.254
59.3473
1088.86
581.405
187.489
149.379
29.79
92.0156
97.2705
1292.06
843.884
8.3863
1197.04
2039.76
43.8149
2837.19
26.479
765.792
531.987
1015.21
199.199
445.202
53.3659
643.303
669.132
213.442
319.644
1512.39
277.965
874.729
786.588
158.658
730.554
1139.84
618.131
361.862
166.671
271.889
637.257
1792.81
530.024
27.4292
324.028
249.642
1372.44
-26.1458
85.075
240.637
149.814
1546.46
1092.53
192.54
1273.27
409.258
539.589
243.6
236.374
436.346
706.119
166.513
1004.11
222.549
573.575
417.872
210.923
412.171
197.512
329.382
288.722
818.051
138.196
17.5985
1832.5
3205.13
304.953
1050.71
367.448
59.638
70.6807
55.1637
215.413
-25.2255
427.552
551.576
174.497
6.67622
-10.9892
198.313
66.0469
1131.27
928.415
330.902
630.434
637.532
191.729
150.244
82.7302
797.377
545.05
-13.6311
635.85
1786.06
693.719
125.773
642.372
769.749
645.801
317.342
1268.6
635.393
262.732
781.79
2471.01
-21.5792
1321.62
1408.14
818.782
310.24
705.04
155.639
-16.1246
215.406
591.822
187.36
1553.11
135.71
525.45
99.1835
444.125
30.2272
988.806
-5.86978
1114.53
11.7161
1590.26
360.713
379.06
1919.13
1522.55
9.16883
399.197
799.707
1579.97
831.753
278.702
164.148
1069.03
36.6934
211.665
349.778
824.252
488.403
41.5827
1664.29
96.7696
184.258
181.8
169.795
719.159
404.637
19.9514
673.542
617.315
122.164
825.164
67.7853
2095.48
225.787
1287.18
-4.26075
394.096
159.61
875.399
951.593
347.666
616.076
21.8048
113.902
658.92
692.155
378.646
626.301
-1.56924
36.6013
1450.34
1267.89
90.3462
289.226
458.014
604.573
206.903
67.0836
1149.16
1073.79
1185.8
28.8883
23.2002
243.487
1864.94
20.3032
-27.5782
23.6623
351.109
1738.89
1088.3
103.622
2742.23
805.022
225.78
976.887
1059.66
76.6352
17.3499
359.403
161.191
328.414
865.613
292.958
1674.96
156.902
58.227
314.511
927.129
118.692
684.85
385.27
93.7777
1088.5
-19.4693
1111.67
320.582
926.981
1647.9
496.643
10.4998
767.257
434.622
124.899
214.71
1186.63
231.085
1855.64
1072.24
382.006
827.825
99.8673
1118.89
-9.05607
1178.35
1794.44
2002.88
-43.5199
152.922
99.9506
1489.74
584.793
273.977
573.769
437.651
557.878
40.265
1793.3
-12.0994
236.523
707.143
1134.57
44.8663
134.55
94.0618
267.944
1442.54
1501.9
2000.34
438.389
712.116
1330.83
1294.67
2.40684
711.445
1483.72
440.954
99.4366
828.292
1511.52
494.63
6.35773
490.552
1600.97
743.519
180.642
167.269
163.461
652.474
857.053
-5.93315
2316.51
241.65
206.222
1041.31
113.981
820.958
1316.79
69.3561
439.661
-22.9713
126.327
-13.2797
569.053
789.734
167.858
32.6068
2271.72
1927.11
386.376
919.191
48.4224
1035.85
243.701
262.684
827.904
347.666
282.3
413.752
544.104
-11.1596
5.92703
109.976
117.102
335.273
-30.8401
988.024
502.87
-26.1458
56.964
829.461
1068.97
385.946
1142.8
92.1877
39.3084
1631.82
235.036
50.4578
880.782
345.07
2171.73
1715.3
1897.73
341.738
100.952
1661.76
827.012
1445.38
641.979
969.784
6.12038
739.195
1566.52
159.779
274.666
568.294
252.794
1541.09
304.953
-21.2526
1250.13
320.133
1931.63
105.115
1021.24
792.879
504.956
16.004
158.022
2286.57
327.378
338.386
-40.9742
874.851
75.9153
1593.15
481.462
-22.65
158.632
220.018
1226.71
1524.36
538.207
231.085
1851.9
530.632
30.884
5.31889
355.56
1025.66
146.491
125.13
859.286
65.1002
55.538
121.398
398.425
647.178
29.8397
187.491
461.383
9.18514
1688.92
2037.73
1578.05
793.472
571.479
92.1877
462.847
306.858
527.39
397.16
2185.13
1075.96
85.8956
17.3994
-8.19681
32.5173
250.588
313.517
2661.65
248.425
341.972
251.215
1681.85
117.865
1606.56
218.444
1013.45
131.206
150.378
1351.81
224.368
1097.56
256.878
552.517
692.871
1072.59
1543.46
1635
657.009
192.924
457.347
433.263
108.014
1126.91
729.027
1504.13
203.791
994.019
169.114
272.95
329.028
917.166
1617.67
11.8191
851.145
1466.42
337.029
172.229
2334.23
279.627
147.301
2022.87
127.325
76.4539
302.083
1041.49
369.968
1184.27
401.021
751.743
316.406
2311.26
-33.9808
55.6847
928.211
1061.19
587.631
336.35
-1.37589
217.482
47.6649
1714.57
2.92669
584.291
753.827
886.228
125.103
20.0952
400.412
475.681
106.288
1061.35
147.263
114.213
1.94849
212.971
181.447
230.863
45.0946
2626.76
1582.31
335.473
366.572
1267.63
272.491
269.058
1224.51
500.19
1089.85
191.546
733.38
144.394
1067.09
19.8641
270.622
306.964
52.8323
884.07
47.6289
1241.34
142.287
1441.13
899.794
1116.63
885.092
196.076
834.618
35.3597
36.9441
73.6369
189.752
503.298
1157.19
497.126
289.419
539.53
643.288
531.817
1122.59
620.768
136.602
733.363
396.842
674.332
724.205
293.44
1.76937
301.799
1997.08
245.166
143.574
637.536
1386.93
10.5626
412.31
1359.83
374.331
428.051
433.357
1356.16
969.644
778.756
588.848
857.068
165.009
131.927
12.3678
28.8671
1933.65
107.18
790.809
1614.96
1091.48
90.6666
588.315
41.4716
100.888
346.455
1466.86
868.164
553.898
849.844
397.8
95.6679
73.9018
503.922
72.6712
998.898
268.444
37.2762
125.103
2130.29
1371.18
-16.7357
-24.695
360.447
146.993
164.13
1624.71
618.105
430.307
129.664
217.509
505.316
5011.85
788.997
522.12
542.997
933.124
664.63
9.72033
73.6632
2243.58
236.404
1695.05
1440.85
469.878
562.762
50.6724
320.78
294.439
550.543
409.51
797.936
55.4704
316.572
562.583
915.538
469.797
289.516
313.372
2024.71
250.016
258.608
519.985
154.195
22.0417
434.598
250.27
930.157
1643.65
2.61608
27.3603
18.6294
694.896
103.432
687.735
231.895
814.122
799.064
93.5613
575.309
247.619
110.258
395.961
461.678
389.558
198.114
60.5185
210.367
737.556
964.162
527.111
657.888
161.983
74.7611
236.616
91.0078
1243.96
204.294
105.4
2128.73
491.609
499.738
389.272
51.7042
878.149
60.0445
-2.54651
402.587
74.2341
28.4642
48.0439
1072.56
1118.83
256.002
972.158
3.56294
454.543
7.88727
141.175
290.571
190.404
12.0005
160.787
69.6989
2040.81
1113.97
561.057
54.2059
168.637
26.479
431.568
228.099
791.404
11.7161
1166.72
51.098
1092.67
211.568
390.289
958.7
1836.17
877.084
918.745
176.766
192.569
26.3679
5.2901
318.057
544.105
1421.65
1249.21
61.7395
286.807
273.277
887.579
-20.2615
238.123
452.842
103.673
208.037
1108.02
1392.27
241.091
827.215
336.524
889.055
1398.4
1670.37
41.5483
302.624
252.696
1922.28
210.437
1387.12
826.674
16.6814
870.586
302.116
1574.31
898.42
21.7381
17.6227
24.2516
387.549
157.78
818.478
519.894
482.346
2140.04
2142.03
140.797
1032.3
645.211
502.908
267.744
-2.41131
945.078
84.8047
34.7813
105.84
17.3648
120.031
9.16883
109.179
27.2895
439.988
305.494
455.85
16.6615
1447.38
679.826
2774.85
243.095
1156.92
77.6525
147.263
95.4727
3470.1
222.677
929.654
51.1988
58.1117
1268
59.4876
1400.69
633.273
1179.85
1811.1
819.317
656.498
1471.46
862.342
272.639
22.1855
-2.38669
208.563
200.598
776.178
1102.16
1221.46
1346.54
1307.61
392.87
951.609
220.388
1449.28
279.09
569.531
24.7539
105.568
20.7058
101.956
37.0985
701.259
1028.82
724.775
101.911
397.16
483.48
483.751
852.389
1158.71
150.583
361.447
659.134
109.244
122.286
252.173
1636.95
-16.7761
240.364
10.423
52.0565
466.663
43.5558
586.378
326.691
50.7307
33.4011
1163.26
73.7147
102.304
3402.52
1111.22
170.614
6.82382
663.082
672.061
16.1848
343.553
7.51188
175.053
1239.21
535.822
283.736
1009.31
2406.65
95.8963
1923.06
14.0174
149.622
155.035
409.088
1527.44
202.214
478.906
1031.36
813.436
527.736
260.384
224.505
348.935
46.3628
1134.52
629.657
167.034
1600.14
1505.41
1.17352
197.435
796.231
527.161
13.5902
694.297
225.701
773.788
695.762
171.593
1032.19
815.822
119.421
533.471
88.2121
187.075
1189.5
344.059
525.825
716.912
1368.46
23.109
18.8318
26.9789
214.767
323.095
408.435
481.252
134.886
274.999
58.8733
883.397
61.7022
213.615
1568.84
46.5402
143.603
1944.06
-35.8548
-15.5298
2866
658.269
100.374
285.75
251.623
120.753
768.85
210.948
160.752
16.8875
933.08
137.41
288.147
-23.0083
293.591
1010.25
1122.23
529.827
79.8152
1438.22
32.9453
574.666
481.298
122.168
-1.75708
121.132
474.738
419.806
51.7293
915.309
705.097
147.89
25.5736
913.422
310.287
141.303
879.287
88.6558
247.696
1440.18
237.494
631.875
1358.91
67.0336
874.278
7.94116
13.8703
648.509
1062.28
1259.56
54.167
521.816
1840.17
177.811
49.6338
1644.74
902.051
-6.96349
-26.9375
371.723
1455.9
1316.14
71.6862
628.86
133.951
583.648
790.654
1307.28
368.774
277.383
1013.66
512.224
404.339
188.761
352.455
305.141
171.88
478.991
1044.94
751.396
153.748
1292.77
1521.01
363.922
603.566
1621.08
4519.77
334.348
1091.15
953.738
432.246
988.385
1153.62
1505.62
309.796
957.919
270.764
9.06702
-9.88295
365.985
-11.1718
1137.87
225.099
-6.05502
96.541
293.544
192.844
2568.49
105.339
1228.13
1075.81
45.7337
183.276
38.8665
2497.03
28.8224
138.652
1021.61
2440.57
630.86
596.611
346.455
531.698
572.139
73.5603
1209.82
1162.81
103.572
191.968
981.809
56.7053
1948.21
27.6936
399.197
97.9037
1718
-15.6304
1130.19
228.304
720.982
725.89
171.644
1344.52
741.342
134.26
196.44
117.338
5.97545
71.3315
1113.21
1146.45
1235.46
42.4402
220.018
55.4142
1022.11
20.9647
885.134
1372.14
2.14541
1172.86
122.356
2190.86
1953.09
-3.53755
26.0517
999.896
58.4871
307.967
-26.1458
1503.74
919.416
604.205
9.25908
14.6097
474.497
2185.11
1297.63
860.908
91.6872
369.162
1413.29
1399.62
9.9031
1355.61
934.911
586.045
21.0864
244.677
1608.84
259.119
888.398
55.1611
241.553
289.089
-12.0658
16.4492
572.042
71.0094
86.8105
203.814
1354.43
-28.7488
1656.34
1388.15
8.12234
100.43
60.7859
164.13
524.634
374.141
288.269
336.603
1355.3
97.5684
166.11
1083.23
1251.13
674.181
742.895
107.27
183.497
268.743
287.48
16.0116
221.231
1723.01
164.167
1004.39
-24.7457
875.547
764.572
186.918
317.494
30.6965
809.455
37.4523
631.802
114.007
47.3844
1427.79
122.363
171.012
1102.84
1205.52
880.61
489.615
171.593
462.915
172.866
578.881
686.512
925.329
972.002
148.182
239.548
96.2035
87.3115
4.56389
38.5675
56.1173
464.096
243.292
149.197
163.397
46.9686
93.0215
242.354
-3.73251
29.5026
722.28
600.149
260.334
38.692
647.619
422.24
1263.44
-22.2175
581.859
1375.05
73.6303
1340.27
140.766
709.838
440.22
39.7464
171.16
41.3206
1522.48
1595.95
1143.94
101.088
18.3579
343.313
974.026
184.436
1395.02
219.508
1492.29
199.825
536.641
78.4632
831.548
1327.39
58.5677
40.4035
222.032
337.83
1825.43
670.498
219.287
397.754
37.2762
90.5587
25.7774
207.502
519.247
676.206
248.717
369.817
576.154
-28.0366
1.20163
48.3887
609.425
266.234
1.19224
482.234
239.136
1109.9
-7.65745
237.343
90.707
394.302
26.8116
30.2564
288.303
231.872
382.851
346.775
800.437
16.4338
578.176
1789.24
1414.24
2261.81
1378.46
-5.00196
1057.06
91.0786
794.493
1964.38
1303.86
598.604
780.323
42.9615
269.837
1559.47
883.218
2306.27
1143.84
29.7375
128.773
600.25
1332.93
1601.5
154.565
9.86851
403.015
2523.31
-7.69776
80.1674
247.398
79.1631
67.2613
461.624
458.687
289.961
350.581
12.7864
113.784
289.232
469.621
3169.86
1753.34
191.05
1533.06
1401.13
222.677
1318.61
2046.83
35.7242
910.114
-18.1416
57.9234
-19.2295
6.37404
186.599
-3.39813
1050.05
160.984
362.714
131.576
892.676
1010.21
1070.83
29.2344
231.266
71.1033
657.414
76.7897
38.2586
156.259
350.308
824.831
799.915
1121.22
475.312
632.218
874.941
1858.54
167.34
116.664
124.736
88.9732
-29.8945
259.434
361.493
1497.86
445.206
822.298
931.432
525.191
108.491
892.659
346.243
1281.34
760.233
1236.55
1215.74
791.482
32.6749
444.049
273.688
1200.94
-4.42996
1155.02
387.947
390.935
61.3617
197.541
1910.12
39.1702
1069.24
849.343
692.151
2245.22
105.69
447.151
986.515
63.607
356.431
794.557
42.6147
1456.93
135.644
5.5932
2500.25
44.6661
64.251
494.053
836.492
556.35
106.285
11.7928
247.848
128.485
227.654
122.312
-39.2649
370.004
1.67257
1524.1
657.38
112.465
245.955
1070.7
1279.53
18.8716
157.089
1035.82
81.2109
1416.02
120.756
527.699
121.71
843.404
391.007
44.6406
66.7378
673.143
18.8576
369.207
50.1173
1458.79
234.706
260.334
1039.44
2055.04
285.606
184.008
137.381
32.178
178.308
1043.55
400.538
8.03804
9.44293
909.236
129.125
10.3894
127.827
381.056
1184.5
999.619
833.209
1434.42
869.925
69.2934
1305.74
587.36
293.066
537.715
1574.19
56.4641
25.9254
560.879
278.535
283.642
239.633
140.018
999.426
90.4269
1440.33
952.839
89.7537
1119.3
1914.47
338.789
312.99
221.592
1349.12
182.388
74.5031
676.018
198.782
308.687
1119.92
49.5415
149.137
-3.85283
633.509
-13.7909
18.4037
274.759
-10.8911
1930.41
31.1773
48.7413
497.757
437.422
431.483
1785.82
1687.87
1830.78
330.855
161.561
131.927
126.686
319.347
316.606
442.233
1286.39
416.754
179.881
451.338
15.5253
469.69
2157.71
415.795
790.319
354.67
400.068
-14.4944
5.71272
244.442
135.416
147.23
16.4492
1056.99
234.711
630.29
-24.8224
51.9543
27.7789
250.591
407.298
351.555
121.026
635.204
97.1145
2023.26
1492.11
16.9836
1194.97
24.9619
376.703
257.877
20.1322
551.74
237.845
323.55
836.585
1005.25
172.764
88.6558
-16.5953
439.43
1647
1182.02
11.7862
28.1836
208.336
1937.99
136.374
149.015
818.475
844.52
2748.84
367.132
39.7464
34.3534
305.564
400.299
255.629
24.2516
-9.75313
502.608
702.286
446.805
651.012
32.1012
2.40684
536.641
1172.92
1254.3
34.6253
424.037
714.11
667.981
-39.5569
334.067
10.423
368.774
549.122
1098
1833.44
812.885
280.472
1246.38
1242.17
1433.13
1036.98
186.348
134.828
464.096
1161.19
468.87
195.02
1063.79
379.16
646.568
439.661
73.8529
1086.8
900.762
402.116
855.322
73.6632
770.56
266.389
32.7581
670.612
1138.92
420.333
417.732
924.934
453.915
594.699
341.171
2414.54
1337.33
216.274
504.013
779.229
440.359
359.332
36.3187
110.541
155.79
641.589
1602.08
830.76
552.024
270.758
-1.37589
209.986
1593.77
-20.8162
300.334
76.0153
1922.37
1840.35
178.489
46.3921
-6.14172
1839.7
680.417
241.422
809.063
336.084
227.866
364.385
841.351
1277.44
612.483
76.1081
170.893
221.257
-32.541
227.361
284.874
196.032
16.3841
17.631
32.3073
49.792
2129.69
1576.44
35.9261
1510.77
17.7656
1819.79
1441.47
18.3078
1474.7
-19.5957
446.419
557.218
455.489
236.874
246.626
1355.71
170.429
1142.8
-0.0469968
46.3628
639.834
864.656
1161.78
592.176
1814.34
92.362
57.3955
405.456
144.056
209.358
30.4567
62.8923
55.24
365.941
481.726
-17.9275
558.27
858.806
648.009
30.0059
781.938
711.94
217.995
93.2438
89.4356
239.243
303.73
65.2602
1108.91
4.56389
2.96026
258.516
-13.044
1299.93
288.269
375.959
2.22731
2303.34
-28.7928
1616.84
221.904
826.911
33.572
172.229
484.528
225.508
524.83
62.5862
2064.1
610.834
923.532
1285.97
1496.28
21.3262
352.182
13.3606
783.048
512.153
1734.68
60.6283
-32.1067
1637.4
21.1631
677.01
529.535
21.5068
4526.37
552.94
133.872
382.108
26.7202
373.992
269.448
35.6281
109.299
231.925
473.619
-7.36532
250.793
494.22
731.512
379.666
102.015
902.512
329.731
736.582
763.947
919.438
673.143
94.8955
23.0879
7.51188
595.208
503.641
233.149
-7.04808
586.422
820.178
38.5476
47.5993
77.1867
1050.05
577.531
821.112
1520.77
1058.33
465.31
616.882
2220.98
1004.07
431.999
584.523
384.804
318.682
956.516
1172.41
692.286
198.54
-20.9975
1548.34
13.3606
882.374
280.409
925.541
814.682
294.777
184.13
72.2626
336.35
915.042
39.4459
325.027
-17.284
105.4
106.617
51.2033
790.396
23.8433
16.2287
159.427
183.326
542.945
1301.23
2302.46
851.642
625.833
612.894
505.325
115.855
793.083
478.004
254.191
185.347
527.632
172.805
588.548
403.666
46.101
1040.86
14.8813
846.695
202.758
1056.93
95.0885
1054
1312.56
39.2134
728.983
2260.37
376.376
628.345
436.12
96.0491
220.314
662.044
18.8312
96.3906
455.197
1079.95
587.635
580.543
181.805
813.797
1220.62
1348.87
250.605
459.277
172.082
233.01
218.496
126.378
618.337
1675.49
21.8164
1939.32
173.56
-7.14302
1352.39
301.242
1140.2
920.615
627.651
201.277
42.2958
139.429
2369.14
236.404
184.557
3116.06
1428.58
11.317
742.444
36.9892
83.649
100.448
780.237
18.5953
624.149
41.5926
671.221
874.309
748.771
161.561
827.083
5.71332
43.8455
40.4788
223.77
163.402
88.0341
-24.8517
1308.88
1664.88
429.019
39.3264
425.102
765.152
179.21
77.4949
488.884
139.229
731.357
1153.6
765.511
210.394
-9.27981
366.256
26.0354
52.9571
135.985
243.211
631.581
264.696
2197.82
171.895
702.137
-7.36532
2463.86
2394.29
1016.83
755.144
1073.91
211.097
29.6481
610.217
322.693
1514.36
167.984
326.687
-28.0954
1089.96
2205.29
146.942
401.498
200.364
49.9364
1132.69
1290.42
1805.47
107.172
677.113
202.214
42.2485
933.676
1230.01
323.081
124.812
988.389
127.325
595.57
249.609
469.902
229.413
167.503
822.957
1605.76
8.02904
121.114
746.536
1378.78
-36.933
270.758
13.6166
71.305
156.361
957.446
225.371
192.207
1397.64
39.1503
506.601
59.4506
473.501
-9.23939
16.5345
1348.08
1014.69
377.773
147.947
751.575
226.09
13.4717
1456.27
1149.99
341.679
1289.37
-0.74458
328.726
1904.5
874.526
683.226
710.621
383.998
1547.12
791.247
328.053
881.553
21.7381
109.452
723.278
63.3355
37.8398
254.826
384.961
792.701
433.151
705.182
149.225
121.567
188.743
58.6444
281.582
282.158
1674.43
557.096
180.724
372.738
84.8163
1206.48
31.654
216.932
231.746
1605.74
520.457
53.56
198.546
406.747
20.2777
1163.07
-31.5059
997.12
105.547
36.9988
690.421
555.172
2119.41
119.132
1158.92
92.1792
354.773
1259.69
90.2265
3001.28
676.235
65.0797
1212.34
767.512
1374.08
165.538
819.058
1303.23
251.014
50.5528
1166.45
158.133
1008.11
1111.29
45.2197
286.421
176.695
1031.91
2.53226
-24.6104
14.4553
603.998
2.34576
465.816
767.385
1589.71
659.762
994.068
224.686
107.305
109.748
497.08
1304.14
529.901
100.562
1311.98
134.601
299.317
176.788
54.1627
1209.16
255.493
224.979
1029.6
1383.82
-6.00499
302.083
12.6296
607.975
30.6965
1149.04
550.664
189.939
12.8709
986.307
654.521
370.239
379.06
22.5793
1466.33
539.53
111.053
823.768
1754.15
1212.97
653.844
545.957
192.569
305.604
293.695
216.622
366.259
278.448
16.7619
299.925
1281.19
447.565
-3.39488
712.262
1715.96
24.9619
0.015619
788.237
464.286
1406.31
1486.58
1328.55
316.054
467.709
28.8586
262.719
2.44872
646.872
265.262
17.4868
1120.78
180.652
1389.81
624.82
1201.17
767.984
465.127
264.196
466.154
875.047
360.063
39.8882
554.023
240.539
382.062
12.5812
1158.72
733.232
4373.24
96.0755
545.444
308.16
1056.56
652.196
682.612
65.3872
89.4956
27.5915
-21.2526
579.217
57.5623
1020.12
1076.82
1269.56
672.002
87.7441
31.9761
488.449
399.775
134.948
287.862
1420.06
47.616
438.37
1219.35
660.423
66.6586
1299.48
172.764
60.5448
28.4299
1415.19
188.306
1.57076
228.123
1400
1242.82
1247.22
203.781
1242.09
1000
32.4842
639.141
225.251
260.31
28.502
45.5978
384.275
426.155
1406.67
38.2374
48.6145
726.755
1280.35
1154.38
318.102
47.5631
969.134
33.4217
64.251
-11.9449
2240.17
91.5817
219.814
793.778
883.577
275.986
200.616
994.068
1047.4
120.424
-2.69551
33.7541
950.755
5.16265
-2.39359
134.601
25.7031
94.8078
563.036
243.703
1262.45
39.0184
136.078
-16.5133
1038.35
1331.78
774.005
602.705
835.351
611.71
28.5592
522.201
30.7369
165.984
1093.33
1014.22
148.626
1141.63
52.7452
412.109
1487.15
176.782
1304.44
697.895
1131.19
672.678
1360.19
721.874
970.719
1406.93
2935.56
1365.03
1068.08
82.1474
425.946
1003.8
439.19
288.359
1777.16
750.675
728.03
-44.4794
687.873
336.271
1028.66
0.483275
137.859
484.966
28.5633
630.29
327.502
130.665
886.564
31.527
670.382
426.517
536.799
250.337
-14.9181
66.7939
284.521
1578.32
367.434
1.19224
1835.31
1056.99
194.158
1451.92
170.988
532.074
801.437
220.955
4.76718
17.2576
2159.54
515.459
98.1934
319.715
594.835
57.9848
1266.49
152.158
490.958
78.2219
379.339
364.28
56.08
22.4598
657.486
79.2436
1522.92
1076.37
136.559
6.95902
352.873
67.9381
167.84
25.2549
1036.86
521.081
821.654
256.546
45.4609
139.734
1060.3
507.667
363.109
64.9545
-7.36532
418.543
31.0895
17.6824
923.81
-11.17
385.385
166.455
738.735
521.107
724.582
1990.86
1019.51
38.8729
296.867
-32.0203
453.339
179.055
-5.23119
26.8572
1278.2
413.037
130.067
65.4811
83.9502
806.207
11.1974
2679.43
881.588
1765.23
731.419
739.556
43.7617
625.401
1289.91
369.663
285.75
933.083
476.496
958.7
24.3837
1267.32
1367.86
-5.0187
792.21
986.995
1450.2
44.4438
1505.5
197.863
1591.16
117.394
747.415
484.655
399.529
72.9034
478.507
0.0911181
199.393
607.954
27.9997
-32.2419
330.194
1229.34
1348.84
167.569
375.525
271.598
5.5932
430.724
1078.12
31.1586
834.618
317.266
107.87
268.884
191.245
165.731
258.42
401.533
104.126
177.619
19.1929
534.712
160.71
27.5915
196.908
634.775
161.796
147.282
334.67
286.627
12.446
172.077
577.566
1040.22
1826.53
104.963
147.307
1086.48
345.593
4.19632
428.498
130.062
1118.01
175.036
1767.59
135.507
127.755
284.673
345.847
34.1242
1402.54
76.086
102.962
441.897
56.5805
20.1259
32.6364
456.109
1457.99
470.633
1385.47
1075.01
210.554
1193.53
1312.39
180.382
72.1066
1762.12
241.845
7.29477
58.5793
44.1561
147.634
33.7541
73.5409
1079.26
233.799
1058.33
70.5767
1204.69
376.154
772.741
212.874
594.895
233.47
217.287
16.941
1208.1
715.556
1001.1
283.101
858.921
-18.725
16.122
23.8804
109.144
-3.90932
585.919
1518.75
1101.14
795.352
272.09
1449.23
836.152
63.5331
1472.16
-7.10526
367.937
460.27
43.462
314.796
230.021
1580.61
17.578
2100.8
51.1326
38.6548
112.196
-15.5298
-31.3108
1878.29
139.729
24.861
359.911
45.7908
548.9
52.9571
72.2671
33.3158
138.702
255.325
-5.0187
308.761
5.10267
49.9619
7.62721
12.7864
1020.83
928.289
808.827
718.583
635.204
766.567
1333.66
37.1443
-4.47672
88.1981
188.006
189.296
284.113
29.5026
73.8529
-12.6703
112.283
166.129
141.307
763.811
349.324
155.897
186.107
240.199
360.092
133.958
736.205
940.269
273.824
1168.98
19.7042
117.574
67.05
876.311
1215.02
2037.47
-14.6877
293.348
778.141
20.4295
427.678
549.722
0.0911181
937.775
32.9825
574.22
421.282
22.8473
1379.27
-28.5998
1473.79
25.0743
1716.5
880.782
1006.62
634.997
242.928
627.275
842.004
330.728
159.386
40.1686
2100.63
142.912
1659.6
945.986
3.76901
1096.93
908.463
38.8359
2019.61
734.765
100.666
43.7296
162.274
353.14
1281.07
805.744
1030.81
585.91
228.299
1417.94
472.382
1607.27
538.456
-3.73251
91.0847
1671.18
35.4221
-10.2254
1066.96
2674.38
368.44
85.0891
528.375
561.837
721.027
268.769
320.436
247.619
343.487
848.251
336.116
37.2337
21.9515
-5.07384
240.352
516.26
1754.62
247.467
726.077
365.241
69.8237
1132.99
872.897
28.1319
315.295
-29.3816
33.2137
44.3397
243.76
102.742
1020.83
630.312
1202.38
2435.5
605.398
19.9423
50.2628
970.038
1743
991.98
623.319
8.26062
506.446
964.481
208.773
465.516
429.511
98.0261
339.525
-1.60273
269.562
0.0726044
725.474
1548.94
1609.33
672.106
747.336
941.406
97.3061
80.6697
7.85939
112.749
53.4679
23.7692
62.7538
796.881
643.523
-7.42577
44.5791
330.601
140.37
298.996
22.8798
-8.75009
931.502
120.682
1467.28
261.986
238.365
1712.85
306.858
474.916
71.9259
20.5857
77.0788
1371.12
1050.14
978.015
-3.19977
708.869
242.803
859.214
2318.72
1227.6
908.721
157.905
257.8
175.745
183.679
232.836
243.423
169.269
40.7699
914.025
-41.8673
989.638
2477.18
1393.77
748.378
1661.53
180.997
421.56
1484.33
-6.29464
601.238
713.291
575.937
412.31
1198.66
379.953
211.608
505.334
1251.69
284.003
283.375
21.3567
748.876
297.865
1670.15
-22.5358
3393.44
1010.9
557.309
198.509
1214.37
148.293
833.648
109.229
-28.8115
366.101
593.831
1948.49
-14.4442
385.232
38.3734
56.7202
245.593
28.9242
490.804
1619.68
321.518
719.224
241.775
1643.07
139.413
2113.61
3394.35
39.6546
158.49
1162.53
645.082
1810.04
513.662
101.078
935.308
1340.79
731.486
720.695
673.045
2256.57
312.487
392.444
19.9514
334.65
13.8661
212.119
617.142
-9.05144
47.123
29.13
903.691
672.473
1944.43
343.14
123.507
889.603
1807.98
979.04
455.256
725.235
566.21
39.0439
401.583
938.207
77.4949
1716.4
25.6997
1529.71
87.0991
1076.21
-1.78354
229.449
18.5392
1287.97
971.819
1320.8
1471.16
297.771
178.64
544.894
393.034
554.086
896.872
793.335
688.186
181.473
344.996
372.818
20.7639
1412
17.8781
12.446
33.548
109.715
437.048
90.5754
-37.3902
2.99746
62.6003
162.932
764.236
1874.42
18.6937
119.451
458.049
431.747
783.218
3735.26
649.989
575.871
98.625
615.242
753.846
60.8622
64.2164
7.58679
3116.37
401.533
765.672
1564.43
476.034
482.087
66.1958
370.606
33.2137
151.161
12.7864
918.918
593.309
1031.55
11.1397
-9.29591
211.432
670.187
223.131
181.103
4.3472
296.118
171.669
195.667
-22.0406
-43.2647
70.5511
1543.11
1207.96
109.443
869.917
1237.46
847.397
998.692
555.115
163.664
138.772
604.573
285.614
26.1257
-30.3679
47.2101
790.809
-24.8517
-12.3412
226.62
1032.58
165.16
852.389
341.613
1912.72
10.0285
-2.12165
140.018
-6.94791
15.4642
250.299
868.585
354.697
590.129
414.652
68.519
153.694
933.737
110.365
1479.24
910.337
-4.26766
850.188
316.848
284.324
744.63
17.9711
2.68982
199.737
123.584
2228.34
-26.9094
755.602
84.45
306.665
857.047
-35.5916
415.298
38.8729
17.631
1162.37
495.964
1212.34
1417.81
367.708
789.602
234.349
573.081
1733.87
341.033
35.1184
1119.59
220.998
-9.39933
1759.44
-8.83756
623.363
776.522
445.78
108.159
6.17056
431.507
555.772
458.164
281.608
172.505
340.019
82.9422
135.985
158.878
74.9835
39.8077
2794.84
2205.26
-12.9875
2185.79
47.9561
541.484
39.5045
356.905
583.846
2022.38
221.348
1271.67
1167.8
286.925
543.934
174.115
132.57
41.5031
335.273
678.541
209.706
284.271
57.7337
962.652
789.734
1570.55
29.439
2102.79
396.17
218.515
188.163
389.694
348.194
286.243
446.739
-9.39933
517.484
773.678
1147.46
-32.5597
176.82
87.8335
2008.46
1199.95
999.349
1151.57
-23.8647
1326.93
187.205
537.036
1466.98
1206.69
688.386
166.332
777.218
-26.8748
461.151
18.4086
156.174
23.5933
94.5191
1001.84
59.8654
455.473
784.897
61.1156
1287.84
183.775
104.266
178.635
12.3739
1933.55
157.236
694.424
-18.3497
291.1
920.258
3100.45
23.2449
68.9576
135.291
241.708
1328.22
133.836
1241.34
950.01
1010.36
940.47
208.554
190.907
-15.5298
1874.61
102.248
36.4993
169.164
260.586
21.4279
1575.89
600.184
619.494
423.122
438.552
267.786
1496.11
228.177
136.169
368.657
39.9815
493.984
1245.2
2294.94
192.924
856.523
1215.6
149.588
646.368
1627.71
49.1167
1246.35
15.7486
177.925
633.052
485.742
80.5378
819.678
1055.07
524.981
1069.78
1567.38
35.3597
16.3294
-40.6811
685.082
343.452
-26.1464
-5.8237
188.459
396.885
73.1095
141.158
106.302
1235.14
33.1994
9.99641
405.903
357.825
2234.72
1929.43
405.398
230.719
1554.89
113.498
746.134
1791.27
754.327
738.575
770.696
644.506
224.727
74.2993
145.369
83.2065
613.17
16.0116
1053.85
87.2352
144.489
1153.38
32.4134
329.257
156.438
-21.1036
58.8733
88.7925
488.989
1834.95
217.08
431.568
711.445
113.102
1318.81
100.374
19.6327
1143.68
1043.95
257.56
487.056
7.97954
909.975
2499.59
80.6057
34.1855
84.1279
279.839
53.8884
227.998
1124.57
336.798
225.514
1100.89
12.3306
-20.7194
440.48
80.2479
383.455
-12.7652
978.38
1309.29
568.441
1373.71
32.9886
393.071
34.4975
1973.84
459.898
491.355
525.057
206.419
1132.83
338.903
449.263
234.8
909.236
14.5597
1342.79
292.169
776.882
238.397
1471.88
190.404
1463.53
46.4689
139.976
677.428
504.572
1261.09
1657.47
379.741
625.534
2.11056
1137.28
264.933
446.428
398.787
490.54
251.236
891.209
340.259
303.181
789.434
1547.77
282.524
134.413
70.5767
80.7158
625.404
24.9889
102.304
317.533
528.561
34.3332
1653.98
521.246
603.111
57.1746
90.4097
146.004
25.7481
1368.84
928.415
566.05
738.065
2289.26
392.422
1656.29
77.1952
799.737
124.466
2035.95
843.188
659.642
610.634
156.08
-36.3078
6.28039
35.3597
96.9142
1304.82
111.618
6.51426
-8.87215
1488.1
1535.67
1356.62
46.0302
245.085
1664.19
82.9112
86.0019
1450.07
23.8433
45.1085
115.86
895.034
58.9118
261.581
269.761
269.94
1359.9
451.313
192.3
121.931
319.783
909.521
13.1341
1059.98
83.8505
455.237
186.743
-6.74442
471.457
34.4808
268.341
69.1553
103.465
272.36
88.1722
77.5787
92.9526
630.442
138.57
381.927
71.573
641.708
684.746
1049.34
189.252
333.826
-36.3078
416.701
1067.68
-29.4367
1076.19
387.106
574.356
112.942
-18.6501
98.2646
-0.201499
1101.53
275.509
817.825
957.314
114.796
41.647
1506.88
747.42
850.292
55.4524
913.486
970.581
258.703
231.838
3.43134
810.625
417.722
888.494
71.573
350.403
59.4813
414.946
150.637
20.5857
181.473
2324.37
239.18
1339.42
1124.99
341.552
212.818
2071.74
585.207
1098.29
40.1686
8.54889
35.1899
54.3688
103.526
61.6391
39.9589
483.049
1075.08
889.849
87.5473
322.965
314.073
56.1007
1376.4
746.89
257.012
2613.05
524.947
1206.08
18.9959
-8.41768
211.962
1652.44
321.23
1079.3
525.949
336.21
362.761
19.4883
1638.51
710.086
1275.38
242.146
517.862
90.0463
842.198
164.167
107.578
147.94
445.645
41.5879
307.3
1285.12
1436.31
1213.23
498.36
3.05321
1092.18
1568.83
260.216
159.695
177.648
957.182
174.399
661.107
111.597
442.156
302.46
919.713
519.232
2751.65
253.957
220.655
116.924
1712.56
1733.99
682.459
6.69017
380.103
128.777
242.381
42.0452
57.9914
1315.67
-10.0428
112.107
147.323
-22.1355
581.56
-43.0879
18.2582
402.739
280.255
483.9
2032.11
772.206
1861.69
35.7936
588.276
566.794
475.434
77.7267
-3.29994
492.72
338.98
317.512
81.4929
569.953
168.387
178.726
36.007
617.039
559.52
1252.77
71.7127
850.917
465.582
24.8461
561.398
14.5751
279.257
1252.33
190.695
1041.46
802.231
336.798
261.121
1236.11
191.971
87.2932
-1.79964
1376.77
357.61
793.875
227.115
680.403
177.354
283.583
-41.2138
-19.4852
44.4951
1749.27
974.963
400.889
102.888
1376.58
303.99
841.547
-8.62832
855.698
804.73
400.939
-7.87906
5.98068
346.213
1425
56.08
1403.92
158.984
653.349
2477.27
26.7086
-16.3684
146.268
60.7057
2114.06
130.767
266.138
547.831
38.8958
622.005
2048.97
1697.99
1134.55
606.447
125.451
124.243
48.1472
1733.96
1424.13
48.5001
115.113
1260.28
409.172
147.647
815.455
1097.92
-14.3031
429.561
31.4704
273.148
341.191
80.5399
-9.80919
1545.26
1089.57
20.7303
477.469
558.493
229.088
80.3797
150.529
541.086
8.73247
476.144
1420.21
164.384
1027.61
182.871
597.901
287.934
37.1443
499.647
2192.77
450.968
40.4849
877.511
241.593
1202.49
1136.75
620.635
285.129
374.51
-0.512622
3416.24
25.3819
92.2202
395.519
49.4677
709.52
509.635
14.6097
678.77
926.566
932.122
1111.29
1432.03
142.118
116.725
159.048
113.781
225.436
662.017
68.5145
338.224
216.016
277.452
911.609
166.374
134.954
104.743
54.9514
228.117
334.82
1306.83
64.1215
1340.12
668.92
84.4821
55.1803
595.616
7.84951
228.753
16.1848
67.482
1318.6
1017.14
1149.57
2808.56
1895.43
329.028
86.557
839.901
939.178
192.054
481.332
1541.84
4.2899
254.946
178.351
39.566
239.695
-17.7216
137.198
1737.88
224.979
321.207
334.707
1314.48
95.4661
1056.59
47.2101
213.155
1218.85
222.985
317.25
450.949
267.744
1395.64
19.289
109.168
1672.72
885.057
384.997
7.29477
126.046
1324.14
531.817
1239.21
1997.55
69.9439
23.9033
2776.85
2478.75
558.603
604.991
128.063
598.932
21.4305
612.715
153.748
726.465
1129.72
1056.24
553.203
403.041
1149.99
-38.7563
28.1266
1015
111.961
-13.2797
162.38
1432.85
628.56
-10.8944
1316.17
1623.26
165.538
1112.06
891.305
135.689
625.827
16.8196
179.422
890.959
1384.71
1363.63
69.029
1604.86
167.34
105.996
2073.61
109.194
1698.93
52.35
-3.0126
972.187
365.558
116.712
589.415
725.716
903.095
306.076
346.243
1397.53
53.7101
33.4011
59.4363
347.328
98.5559
319.407
4.94976
115.855
1410.44
30.102
813.36
295.62
772.88
24.2017
366.654
557.349
76.029
304.346
260.845
79.0297
613.839
541.996
1526.11
181.876
59.2194
738.271
65.9508
447.855
619.827
1796.07
783.602
374.502
95.3298
24.8345
332.758
2180.43
1074.34
377.5
1951.96
67.049
-50.5789
1885.76
11.0393
109.299
574.879
872.677
554.854
83.7992
1410.11
932.497
768.262
2361.4
143.631
989.17
801.372
243.982
1446.9
945.659
89.4727
905.938
97.2662
75.9817
465.159
11.8646
88.1722
152.541
1759
27.7282
1999.58
52.3319
1327.08
143.992
403.457
212.428
48.4781
2364.53
407.221
1291.7
59.1441
175.18
1079.55
450.589
562.018
230.531
243.423
219.869
218.806
-23.0083
842.692
172.545
132.727
1644.18
1031.84
1142.12
550.188
-37.586
-50.5254
700.228
786.771
91.1006
283.337
316.834
137.999
289.205
29.13
544.099
60.7121
1054.35
160.052
336.012
1163.22
178.926
1526.4
96.7565
-5.93368
502.783
1170.11
277.762
27.7223
38.89
46.9627
71.1695
878.498
-21.4612
518.992
266.853
33.2794
413.252
228.303
703.252
611.363
523.932
334.189
1274.77
1538.3
875.356
33.6119
924.064
1084.04
25.3743
681.823
55.4934
410.774
58.213
1824.66
387.746
21.6338
6.0132
173.034
84.4241
19.4827
61.7329
125.074
759.708
224.746
118.037
492.568
379.094
79.8843
-9.61791
12.5812
761.419
715.067
180.409
644.769
1657.49
299.649
686.391
242.807
256.768
483.961
-36.8778
438.072
529.841
383.546
2753.13
200.193
665.92
-13.8881
259.437
485.648
1093.18
1058.26
780.666
1769.37
24.0249
-6.47722
427.678
971.386
166.883
336.581
468.336
1554.43
1299.28
467.938
43.9936
789.43
385.832
999.672
398.21
184.838
148.709
-18.9882
427.759
152.847
265.135
34.2314
612.91
589.27
267.79
250.303
434.366
96.0296
1086.75
1651.66
1821.13
8.73247
33.8641
994.595
2101.45
548.332
12.3306
318.487
802.175
983.212
106.485
60.0871
278.554
129.91
1050.23
121.007
-10.8944
1635.87
737.527
915.872
483.192
12.2725
805.653
729.198
5.44127
379.387
508.426
139.039
1266.82
231.895
829.049
120.848
130.49
763.37
58.6288
1001.92
724.048
520.602
1517.53
1439.24
79.7383
74.8388
730.684
240.364
443.736
693.425
968.407
279.968
540.209
11.6619
365.742
49.7937
150.53
105.351
2921.36
32.611
-10.2254
534.5
377.308
57.3454
206.036
106.439
1387.17
164.871
267.503
313.746
538.568
1210.5
-5.6512
979.825
186.065
31.1586
480.419
-49.263
22.9605
21.6628
227.654
-5.12402
-13.0279
25.1761
648.225
1202.33
142.45
311.547
511.415
54.9514
241.295
-2.39359
625.3
266.248
1884.98
385.524
38.5858
350.346
1123.77
906.711
44.249
275.605
53.0729
390.935
942.173
823.479
25.7481
126.338
243.758
54.1585
1058.26
42.7411
27.4928
41.1914
9.79474
248.856
23.2406
82.5409
60.9983
639.243
1489.7
240.435
762.166
416.933
857.833
877.84
941.493
680.144
1459.87
28.3531
835.522
1644.09
272.913
94.3615
155.01
-29.4367
66.4844
677.036
185.623
122.628
182.268
370.244
383.766
455.419
9.82261
12.9133
1397.53
1378.67
1017.29
21.955
35.7747
224.767
118.215
347.535
247.641
1359.3
1501.38
953.562
238.758
478.906
348.967
324.305
712.887
137.93
359.64
257.573
1275.66
1503.89
319.039
108.536
2008.77
967.813
634.342
698.332
1135.28
1134.05
1167.26
468.269
745.341
1252.42
390.277
58.9881
15.4907
350.249
175.341
171.997
1359.15
680.081
1205.63
273.154
852.166
396.054
483.324
457.892
940.872
637.924
4.87152
564.85
1187.78
11.6029
133.012
979.04
561.057
946.261
706.494
562.753
608.371
43.7617
623.816
702.238
-5.07384
170.075
674.775
1373.65
1253.31
4.77569
1724.02
100.061
602.996
1208.89
2270.01
1009.64
398.034
643.282
508.289
15.2917
237.2
1370.55
41.8555
87.0228
1203.3
-8.538
-21.4773
341.345
484.563
371.664
917.548
893.447
1303.24
853.148
127.275
62.8632
58.4871
244.249
94.4453
19.8641
761.627
741.747
71.9918
1078.3
333.442
1437.38
2737.32
3533.24
8.96607
350.687
625.659
1546.79
1331.92
853.248
647.024
1179.84
19.6327
573.962
361.785
257.56
1023.04
60.4534
867.275
783.38
1924.46
204.877
1114.61
70.5767
543.61
145.845
72.5548
156.174
1229.2
1297.87
95.9684
1566.81
478.629
272.863
1481.27
20.5035
1129.68
623.485
626.828
720.09
1339.8
597.685
181.755
11.4865
204.806
181.084
41.8876
923.667
91.292
1750.85
773.163
1535.36
622.28
-10.7611
-13.9399
794.187
832.106
212.222
1480.31
512.038
275.787
1121.76
412.899
304.002
1067.91
736.387
1917.32
802.933
135.944
425.678
21.905
859.376
734.65
1674.56
223.405
294.849
20.7058
56.964
33.9195
18.5597
3565.3
1820.27
11.6926
689.497
-15.0215
228.325
919.466
212.428
136.559
29.4478
296.574
92.7213
919.728
305.019
13.2341
1396.7
360.779
35.1225
1362.11
825.007
952.325
32.9271
426.018
452.053
638.746
285.962
964.086
499.588
563.989
31.9335
1280.1
340.225
30.3761
169.286
126.304
184.782
36.3634
119.829
705.007
1302.25
1187.08
1187.19
1198.71
540.357
620.552
464.49
933.685
331.321
160.704
954.011
69.2955
664.855
720.455
601.374
157.905
591.383
140.138
20.6356
1004.95
155.342
-31.2556
-13.578
87.5616
679.648
1002.76
203.941
522.331
11.0592
394.573
0.391005
330.456
995.22
580.21
-16.1105
27.9997
2270.99
648.785
539.684
1285.12
96.3547
58.8075
627.67
369.162
821.083
89.6437
-5.08943
51.7733
141.213
614.446
741.593
778.286
1473.49
165.81
161.668
144.394
79.524
157.22
645.162
1204.2
546.81
513.946
1319.95
1004.04
383.664
1582.95
168.797
753.042
36.2333
53.5783
825.405
16.7619
3.82256
576.54
365.106
2108.68
191.272
695.093
1320.36
1606.47
114.938
500.467
785.976
248.133
1461.66
1199.76
1523.57
561.731
474.85
845.062
59.9411
684.276
20.3032
17.3994
152.973
117.819
381.772
9.91869
1970.12
105.996
139.573
242.253
1638.75
1039.91
-10.1918
1208.79
51.0521
1310.58
351.805
659.033
33.8641
24.0308
1045.2
1115.7
43.9193
79.797
2245.03
476.087
812.672
878.6
96.7228
80.7018
111.762
373.538
1302.49
366.572
281.874
1127.33
958.268
700.992
128.178
136.424
691.889
1094.41
-45.4664
-1.09678
130.022
1077.45
702.746
654.291
1753.81
193.562
147.514
1361.04
1073.01
107.714
1220.83
226.561
11.7277
321.518
1188.18
527.065
24.1577
422.268
-4.20768
273.094
1354.31
97.5824
961.064
57.5623
21.4305
10.4565
236.028
182.986
18.4037
-14.6393
0.116984
4.3472
-14.9769
46.1071
570.171
816.604
190.057
43.3772
264.058
52.2845
979.55
218.648
550.31
406.634
304.232
1827.64
789.296
30.1956
368.758
1534.37
512.81
25.8205
282.232
1599.2
860.559
109.001
1127.59
788.017
30.3882
388.002
185.134
-6.73103
730.873
202.182
287.6
990.934
127.638
330.108
298.05
1156.47
756.196
1015.56
1793.87
1003.25
-3.65701
109.438
1196.78
975.271
560.234
2462.14
1831.32
575.291
1549.36
80.5558
217.634
130.873
2120.1
898.851
145.93
29.4478
470.939
1364.79
971.814
866.711
1501.63
37.2798
264.727
493.932
640.951
282.779
-19.2602
40.5916
97.5824
768.035
29.4513
122.44
137.911
15.8083
419.003
391.575
239.955
842.657
309.821
25.1147
577.294
40.6834
29.1391
59.7751
160.419
180.666
809.955
586.536
722.901
225.665
2197.12
95.4354
224.859
1126
1248.66
1091.36
801.563
114.79
610.12
596.845
-6.99809
26.3275
235.071
664.472
994.712
285.31
1601.06
557.952
1065.71
1042.59
14.6816
1474.77
75.1118
133.45
17.6086
68.5898
26.993
640.548
199.009
1664.12
80.096
2470.8
1175.75
2391.17
393.525
170.782
222.702
237.306
909.58
1017.37
31.3219
405.27
1281.04
594.971
171.038
1172.1
193.764
338.752
-3.63254
778.257
2068.76
90.5587
231.925
16.2287
950.282
261.835
99.9516
270.97
208.837
64.8044
91.7245
1742.96
428.489
254.536
374.628
2.89311
1702.04
13.2096
761.613
1007.5
27.9997
887.925
52.8323
822.555
301.499
85.128
-0.966031
21.2403
110.166
620.037
511.231
102.608
228.512
744.74
1564.39
691.646
334.103
68.4243
242.486
256.414
395.905
39.7729
112.743
130.651
1468.02
42.3156
449.591
473.593
1066.03
183.463
313.795
600.255
74.3841
1698.79
60.4183
425.253
192.887
832.056
944.771
3082.53
59.2696
144.961
306.81
982.482
49.7738
296.916
2467.94
671.399
953.482
-26.216
34.1855
361.49
53.0773
31.3996
1731.12
131.316
166.46
231.85
1173.79
76.0671
928.478
1140.52
-33.8379
-54.2735
24.0259
187.221
34.7522
303.99
1859.16
767.235
533.358
585.465
139.039
1599.96
4.52542
118.778
350.692
194.591
-32.5597
-34.9491
36.1556
682.632
100.374
960.414
2120.07
5.71272
503.063
2927.77
724.442
357.967
500.828
65.3872
1566.26
818.447
1166.91
-31.7282
12.7864
323.68
287.358
531.176
325.3
63.6136
618.516
89.2827
153.336
319.737
16.1848
6.22126
131.2
700.418
1563.74
259.069
2001.34
1073.18
98.2033
640.123
108.15
421.47
23.3146
-27.5568
906.469
334.474
5.13335
107.599
221.851
391.538
1767.22
1362.69
391.368
27.4104
64.3764
40.9819
982.559
71.6862
234.756
165.008
1605.01
1289.16
268.475
128.893
31.654
642.345
970.247
515.667
51.6678
174.691
357.636
69.5079
2057.6
22.6379
19.573
332.721
298.577
977.442
-5.36699
263.905
6.57485
77.0292
435.238
136.634
205.986
131.936
692.597
20.9647
519.435
88.3524
173.313
415.739
196.592
357.092
2817.11
124.309
972.731
420.914
534.865
280.727
817.451
1251.83
16.3778
1262.02
472.976
38.3894
47.4772
348.172
2153.54
861.792
525.428
1932.56
106.356
206.258
1548.87
169.164
872.254
179.709
3938.47
964.727
284.879
542.057
-17.3261
147.532
604.685
-3.61719
558.14
147.517
448.528
300.955
-0.185192
388.951
274.005
23.109
-8.62832
1539.36
7.38501
1377.06
1309.93
68.8516
45.7549
700.759
243.6
103.316
430.724
-3.99571
-2.41131
232.933
776.335
439.58
72.1066
257.245
264.334
446.841
1289.16
1252.36
-22.4679
124.141
912.465
918.896
1225.18
33.2137
-3.61719
473.954
-0.855023
1235.4
804.065
549.843
553.973
398.058
125.18
17.2251
-3.79513
542.99
559.249
1044.57
1011.85
1840.3
3.99024
395.116
591.504
114.976
649.764
309.769
186.004
1943.36
1425.73
29.8612
330.571
632.981
427.403
625.959
1499.05
-0.459546
-4.26766
1693.52
252.465
294.854
246.607
283.8
540.817
224.962
353.526
104.611
390.951
407.026
239.997
927.478
1215.41
939.298
270.486
-28.0199
352.213
969.251
588.41
1466.9
90.7325
342.925
219.508
1367.76
2.40684
121.114
105.606
14.4553
1304.9
197.825
1129.08
40.1686
577.696
1213.57
305.288
119.085
49.1167
233.004
536.074
1091.45
1.12339
1202.03
584.597
981.628
1482.74
333.095
285.635
1692.14
1325.21
547.76
1910.85
13.7767
659.424
-2.41131
-42.5552
375.285
-27.0629
4.64019
572.088
306.286
1590.88
1304.83
936.212
178.057
1951.36
537.652
19.3442
7.03672
78.1913
284.22
1231.39
-0.332102
312.435
1190.66
1981.99
175.104
76.0488
1619.09
1122.64
1676.95
403.978
1808.73
361.357
119.019
1370.69
1470.29
197.168
95.6685
932.153
151.049
551.732
48.3429
1445.26
209.407
522.722
41.2005
1673.78
80.2734
1344.24
317.891
36.2654
100.662
382.781
1198.58
42.1215
36.1054
20.7053
171.353
1678.96
39.8387
535.161
934.742
151.82
287.184
74.7575
86.8105
654.527
592.622
1373.99
788.176
729.617
311.498
658.549
93.1573
404.481
131.276
238.748
934.408
1739.89
35.496
35.2245
208.38
198.604
36.9925
55.1252
2451.14
1437.1
272.272
2062.65
336.116
14.7449
371.465
252.534
6.12038
789.072
197.59
232.867
998.056
786.69
316.738
290.933
1242.3
-18.1372
683.575
40.7099
27.4731
33.4011
241.221
81.2109
1631.54
2167.24
25.449
42.9988
1536.81
-0.672441
323.876
10.5158
82.8122
48.8427
9.62554
2235.42
83.4116
796.305
14.5037
77.5886
496.71
44.4316
60.0612
486.125
533.358
1937.67
-15.3753
585.067
31.8121
74.4738
268.769
787.819
44.9486
251.367
1598.27
3105.86
1769.35
-10.5549
45.3774
160.781
971.238
557.646
1616.34
142.52
38.2945
-35.8088
1640.29
34.7858
-7.91366
602.028
65.3872
718.371
353.739
149.406
381.672
458.814
160.636
808.349
396.532
1360.65
1431.24
880.494
-21.4606
2839.02
657.984
1023.06
199.477
68.7619
473.155
1004.95
35.4475
46.626
509.717
800.468
40.918
126.095
207.774
-29.4367
474.25
683.989
1573.78
298.067
1621.88
2201.83
90.4384
25.4155
200.108
204.294
1668.37
153.468
1090.37
349.054
39.7729
27.4731
9.50127
3.56294
2609.72
0.391005
1704.15
531.103
883.809
1451.28
451.539
559.963
263.665
1201.72
99.0999
927.521
296.073
52.716
167.965
1113.85
653.802
1588.67
127.985
262.867
-5.53167
3291.67
69.1389
527.096
1400.98
1708.73
2541.25
189.733
1083.01
198.191
846.558
674.026
1160.18
54.0158
609.698
194.133
161.985
94.7895
657.693
11.3188
36.8089
518.261
363.023
93.8897
511.439
881.637
93.3205
266.476
1051.3
566.679
1435.39
-1.90306
18.9828
1000.44
255.406
167.965
1844.74
312.721
263.706
39.8271
814.393
42.1215
214.142
275.578
315.656
315.326
74.9835
1033.21
5.16265
-25.0007
418.048
899.22
117.532
174.914
29.2155
1010.94
6.70839
217.466
623.392
93.3663
552.121
60.3234
1443.11
970.22
1014.06
1237.71
116.746
1798.52
88.9711
1449.1
740.031
47.6467
38.3894
640.236
51.2253
996.599
1128.42
2128.66
114.866
34.2049
395.926
367.407
176.975
132.857
184.142
450.828
574.921
2166.87
959.317
280.65
1191.39
522.227
15.5975
1004.9
1041.67
41.3969
295.981
73.2377
43.9359
1546.37
291.08
2311.48
2456.98
35.0612
1706.96
2127.81
61.0935
1195.54
485
335.411
121.325
1192.68
55.0593
717.738
1492
20.3032
1713.43
579.745
159.767
701.949
30.8771
1538.7
1861.76
897.476
266.601
83.9156
13.1393
277.814
288.401
1537.34
50.1402
945.884
91.1914
290.611
269.533
874.655
156.174
308.163
129.206
883.887
145.449
627.13
202.998
40.747
1039
91.6441
1850.72
84.724
244.249
584.8
169.408
70.0965
260.384
792.347
127.389
-41.7183
-1.09678
1.84507
500.618
127.969
197.95
857.106
-15.2401
1409.85
1660.89
102.248
1470.16
1078.09
58.9093
100.998
519.137
961.848
54.1428
933.888
331.25
95.0578
1082.57
504.255
1320.88
214.984
435.409
892.871
32.9453
378.636
-0.185192
297.121
993.646
309.841
873.406
195.645
-19.4913
-8.61423
18.6294
72.7058
1070.45
534.062
408.058
1078.37
750.338
515.61
167.325
-8.19681
1197.28
363.032
729.56
448.374
21.6628
246.395
15.4907
1163.89
275.286
339.689
220.722
447.923
104.743
774.593
1320.76
820.321
894.06
119.406
201.151
186.637
635.204
1486.21
-4.42057
619.979
1534.13
192.844
257.766
157.813
539.822
60.7121
848.201
1250.76
1484.15
363.927
187.36
-32.348
266.829
253.241
1347.14
969.425
18.0401
55.0061
-11.492
115.655
1018.17
247.848
2113.12
478.779
304.097
52.5644
280.049
2422.97
-12.6352
670.094
1201.07
221.743
156.902
486.619
-9.23939
322.007
1536.2
362.321
25.449
309.116
738.197
118.457
1107.66
285.6
1029.99
6.3783
117.955
123.306
963.223
2096.59
967.795
304.31
608.93
1038.2
59.6586
330.368
159.048
692.867
973.189
980.608
595.127
418.809
862.569
411.234
1043.65
684.517
-4.56958
1464.1
515.163
456.002
297.517
258.102
63.0804
-12.9875
736.176
85.4374
94.5191
170.435
639.131
110.233
518.388
723.743
1005.25
95.6594
276.816
62.4644
288.697
308.47
-46.0956
5.51095
279.79
284.279
133.949
1003.34
223.809
456.306
385.363
410.016
1510.73
31.5803
287.422
1013.48
53.8826
215.629
12.1365
319.089
784.173
412.778
130.767
290.501
513.946
496.422
279.839
110.701
46.5196
93.1695
292.98
401.866
883.771
67.2812
259.64
1416.89
188.53
-6.74016
935.112
595.464
-10.4671
49.4371
24.2209
104.636
27.4104
227.42
265.87
334.921
283.456
325.105
663.918
1558.16
479.307
-3.2285
242.712
359.336
88.813
80.2513
1550.33
242.172
1036.96
617.908
1317.28
-19.5957
1122.96
399.796
144.394
1805.47
753.263
132.676
375.172
352.277
411.806
1256.34
806.643
103.982
90.5807
912.266
-12.882
970.487
38.1708
997.403
70.8258
811.426
8.93147
3.83866
654.862
42.902
30.4683
44.1561
48.3083
676.99
1960.07
1956.07
19.1582
712.444
501.444
371.67
527.016
535.672
69.5079
16.7453
2487.72
54.6125
448.019
320.721
1037.89
21.5674
2749.45
349.031
229.388
191.237
104.631
1314.75
348.763
332.535
387.353
546.243
1925.11
346.542
307.121
8.29131
111.478
334.763
542.231
200.121
25.9893
45.5259
56.6937
16.0406
1361.46
879.435
416.856
190.953
430.581
590.446
309.741
124.646
329.351
1261.98
122.418
158.836
119.421
109.932
860.327
132.727
59.4363
193.655
1176.14
117.008
848.847
825.791
23.6343
-53.9947
592.322
626.957
573.855
1115.69
195.645
83.5823
1554.36
1680.93
53.0281
445.449
745.389
619.219
636.02
968.75
33.7042
240.123
1255.31
944.766
1078.28
45.4493
921.215
1035.38
521.489
56.3125
797.291
100.998
966.564
376.803
330.355
928.621
175.677
216.121
192.569
145.658
742.261
296.184
1575.54
33.4164
-12.0903
-17.0475
785.788
801.116
11.6926
741.97
813.119
23.3968
54.59
49.2585
628.47
1.62648
553.398
232.856
846.252
836.726
124.502
39.1539
12.297
192.611
217.844
421.46
840.185
126.977
1954.01
78.8417
1350.87
68.0925
117.297
225.704
192.241
7128.84
1099.4
1446.44
1985.78
1171.64
127.553
83.6511
166.808
548.357
839.099
738.83
244.404
1177.19
33.548
189.41
158.169
435.133
845.779
182.103
937.304
608.096
426.984
108.183
152.341
164.99
1737.57
443.427
0.504215
539.758
418.362
548.417
606.781
739.505
158.047
1425.98
872.46
517.633
799.909
683.188
1045.53
2224.7
13.9442
799.843
523.223
305.426
1198.91
1103.8
1433.9
869.255
82.9917
850.125
866.477
104.41
364.117
240.352
77.7288
322.43
466.441
171.023
147.23
609.092
414.621
408.341
439.886
-9.07116
1066.75
516.931
205.378
770.056
588.539
111.898
2257.4
1281.67
294.415
222.833
549.656
394.849
855.464
1143.63
2840.01
1975.24
579.329
27.7995
514.027
372.239
997.661
144.056
222.477
2399.35
322.811
107.87
163.936
1407.92
24.1614
26.7202
1556.53
213.664
1614.02
1177.52
477.427
140.035
154.91
885.899
2.50014
122.919
104.16
72.9839
822.378
42.3749
118.419
95.6944
349.769
84.932
1141.32
293.484
768.206
141.766
184.41
272.806
815.966
238.356
131.759
1715.04
1318.37
14.6892
26.0517
49.7448
2279.26
54.9682
209.987
814.087
2289.36
124.444
1583.2
710.63
1176.87
7.00742
306.25
94.4147
89.8132
399.147
1473.26
9.9031
72.388
246.839
341.552
43.2146
1137.51
240.908
-0.201499
51.0831
162.626
181.805
208.474
979.931
1070.7
1403.22
944.01
1280.29
1434.73
135.538
-9.68129
1488.82
400.262
-15.0972
724.927
11.9962
1654.25
467.671
880.616
194.722
2030.44
1580.39
85.6285
347.592
603.897
339.917
312.827
2584.31
395.67
128.999
109.229
53.6474
138.433
1247.59
90.4269
143.321
1398.55
57.0352
-3.94963
341.563
186.585
53.9305
830.006
699.63
310.635
870.921
467.879
359.489
132.525
122.44
257.852
248.192
285.944
905.248
777.065
408.209
228.753
1181.85
163.643
320.481
411.55
153.191
240.645
176.61
1688.37
5.43701
21.6338
39.7464
36.2275
508.995
2713.54
471.882
489.49
762.698
754.76
913.448
2155.89
2292.22
477.575
197.31
242.413
232.137
685.371
30.5334
223.906
984.383
1300.69
546.166
-32.0606
725.747
1079.48
1502.36
1090.84
217.06
1955.47
398.388
918.188
790.93
525.94
473.41
1992.49
1656.49
602.594
515.759
309.841
4.87152
41.9856
46.7404
672.407
305.831
421.618
35.1184
92.6065
439.243
327.82
569.687
1012.23
37.2025
973.33
1283.2
648.975
950.623
1069.27
713.565
157.537
36.1269
291.084
2120.98
1189.51
1283.4
611.761
825.675
494.649
344.903
3312.68
67.1294
42.3749
661.662
347.894
635.907
657.053
245.02
1007.14
1177.36
-17.0278
259.832
107.574
156.614
853.448
228.986
1661
1671.48
175.307
7.88727
-27.4908
22.5799
29.2344
539.55
662.371
114.872
48.1472
276.378
699.804
63.5763
698.998
274.146
599.001
28.7692
40.9819
1338.55
-4.18699
480.788
349.312
16.4128
421.78
23.9455
76.8576
424.928
942.322
1074.32
129.728
365.742
4.35306
163.126
130.639
194.586
473.293
612.625
151.986
284.677
1576.92
450.33
955.195
930.427
1271.07
964.984
363.343
-12.3234
314.148
-1.24852
432.505
1294.28
98.1096
241.217
519.665
148.523
203.447
351.342
1108.07
101.29
353.997
362.178
1166.72
541.188
71.2354
1934.49
655.718
17.4701
1025.41
761.476
37.8846
-32.1701
777.905
1204.9
541.754
898.51
865.893
893.593
232.737
234.375
188.599
216.117
834.978
978.654
649.047
545.444
175.03
2416.03
29.9381
792.241
2185.87
327.82
716.135
42.792
1177.45
57.3955
1479.3
865.571
261.832
1027.54
74.4973
251.236
39.3104
181.346
638.21
136.353
845.319
34.6911
46.3669
49.4576
65.2588
-26.7565
-11.5765
499.128
437.762
549.917
291.566
479.656
601.65
237.334
70.8775
2967.79
255.226
49.1167
420.411
148.793
51.3559
950.04
1658.17
2176.15
82.4119
484.894
235.036
272.451
1158.03
284.829
629.928
6.15497
411.594
939.565
1099.83
212.169
290.092
421.776
269.821
1028.42
709.425
279.971
239.996
508.392
463.852
1073.36
1807.33
93.2438
106.302
-4.38599
281.241
1142.85
91.2955
131.811
374.044
1734.33
167.878
82.5333
454.726
265.78
1339.23
811.824
337.449
1530.43
144.118
10.3894
1563.71
516.492
353.081
144.192
1948.65
1803.21
654.002
-7.98511
383.021
7.35427
993.497
329.524
81.1176
1103.12
78.2454
2531.97
356.028
958.146
544.292
249.049
714.502
57.2746
580.981
163.496
619.045
347.12
1403.97
113.512
403.529
769.93
368.133
530.256
299.178
428.824
2071.86
1896.95
15.7345
638.306
863.764
207.91
54.7064
513.447
835.345
1488.72
1516.09
474.381
212.006
427.008
216.207
765.167
500.847
165.966
208.913
450.274
888.398
250.064
1690.21
775.446
1218.16
532.05
179.055
288.997
183.75
1093.32
1670.92
1053.98
3.36534
532.593
528.44
205.658
311.872
56.9334
76.6947
11.2154
220.828
577.745
314.143
178.694
-2.41131
206.619
42.1215
495.252
-29.8945
1524.43
-47.0532
347.186
282.163
933.888
-2.72909
796.869
63.8094
188.149
51.7232
-8.61423
-22.6
-10.8859
63.6712
1363.22
21.3262
1548.77
627.117
133.684
1204.62
5.85869
14.7137
5.23352
42.6382
164.479
1811.38
234.134
25.0984
438.078
52.9935
55.3058
66.0446
37.2762
75.5661
83.8734
162.524
89.3173
76.9677
580.628
1442.72
480.593
1166.68
785.498
356.673
1004.71
168.082
1310.09
41.6205
71.8347
56.3131
404.048
311.851
177.653
20.5677
59.4813
96.3547
418.628
59.8281
354.169
320.154
2.40684
1298.03
-7.7751
83.1484
11.6442
1010.23
48.6807
140.116
203.427
50.476
444.889
570.199
40.408
1388.27
1549.87
292.149
36.2108
117.607
61.3247
1245.62
103.205
141.16
1320.91
67.3451
59.1822
1188.05
1094.53
510.948
1225.3
219.619
84.45
21.807
131.784
18.7563
430.85
276.507
101.591
56.8422
671.007
1484.07
333.77
648.246
345.654
1046.28
325.103
382.758
548.942
529.282
48.9678
125.251
665.826
-6.32274
1953.44
28.5108
434.395
2091.93
199.543
1.96459
23.302
41.028
77.32
2081.27
901.008
997.024
341.532
115.987
1098.81
42.644
-21.1343
198.013
52.1418
265.584
804.6
940.012
66.4081
531.447
267.887
537.931
1137.37
45.9966
170.931
2333.83
271.831
6.36421
402.174
1782.13
25.8541
953.853
426.19
203.111
314.532
392.213
375.987
1239.31
94.175
662.437
524.829
1228.33
162.859
425.495
53.8019
1522.36
616.456
1317.09
955.727
-41.7183
176.002
22.2632
802.895
808.631
7.092
756.422
716.551
-30.2326
998.34
555.195
396.476
111.462
1332.96
209.049
192.575
610.528
447.923
105.551
889.662
2013.98
1233.27
1630.11
2625.03
570.342
920.334
181.663
193.178
-1.79964
505.325
1405.21
618.697
79.4626
97.5334
3.2021
108.379
676.629
1071.22
120.696
5.2394
82.8174
104.901
914.055
536.76
75.6741
93.5613
762.716
909.164
1144.81
1303.81
154.222
133.53
136.762
1588.77
1802.73
-19.8792
171.023
293.407
1847.41
1201.73
-21.8853
601.116
2381.42
55.5841
1336.34
560.014
44.4438
776.489
1631.54
1348.27
34.8194
820.736
208.096
66.7939
1386.47
1621.18
1948.35
23.0879
500.391
12.3739
1033.06
651.32
28.502
324.834
373.03
158.164
16.1159
46.7404
12.6296
-17.9634
1704.24
63.5763
779.583
122.988
1410.92
-28.6482
626.486
1059.32
975.562
192.047
1325.46
877.153
213.442
2112.56
2266.27
2435.37
1418.18
1678.02
467.12
139.917
313.1
634.976
181.251
83.085
17.9711
373.755
35.7564
-6.48481
1001.81
52.7291
828.353
27.3664
1031.5
444.602
299.305
507.555
220.945
427.473
369.01
19.5664
1273.05
802.99
386.506
1089.61
38.1927
719.499
7.73837
1801.21
908.643
637.872
776.263
31.4704
1391.97
301.836
367.272
752.528
133.542
567.021
-15.4099
588.478
30.4373
104.743
-10.6409
235.673
-13.638
1663.99
1136.08
281.73
238.098
1783.92
849.138
644.498
1130.89
85.6285
154.563
114.766
1433.5
279.947
167.034
65.2808
38.0141
159.954
788.734
1372.29
2118.19
73.9018
631.359
84.8163
437.71
569.299
51.9891
120.672
-14.389
213.184
921.521
559.708
187.538
861.738
53.8141
568.946
611.761
1076.8
198.546
464.843
242.956
24.0259
2025.14
730.701
103.694
-14.9014
4.49014
1286.73
-2.99203
479.65
1052.84
2357.93
-51.0886
101.911
226.62
240.123
1624.5
157.954
2028.91
1610.48
-37.7289
1517.46
536.531
1422.89
-18.2425
95.6679
39.1539
907.531
379.614
1658.13
168.687
701.353
170.335
2363.8
158.658
468.647
312.637
464.235
903.926
939.993
434.679
1015.82
604.651
357.61
81.7303
-18.3874
968.908
31.1145
340.598
111.334
17.6424
118.34
365.258
246.522
495.144
53.0941
1179.53
27.3603
1470.02
533.726
1559.58
440.359
2776.2
209.753
803.945
1370.18
798.885
645.852
866.477
712.835
79.1106
33.3445
80.1195
60.0812
1135.25
2718.42
138.557
154.409
38.9016
1162.04
43.1244
815.671
1130.67
250.665
68.8209
175.524
918.423
936.701
437.998
1186.91
72.0303
46.0638
149.821
123.763
784.561
149.588
249.604
313.086
1086.77
1170.44
553.47
95.6685
1202.02
42.3528
-36.7252
305.09
41.0697
74.737
71.0725
43.0745
1330.83
475.701
127.969
1116.24
434.536
342.417
283.532
659.782
858.277
-36.0461
994.283
651.98
2.06043
7.31533
937.587
975.81
2425.93
71.6627
277.202
114.092
140.413
597.798
268.234
135.466
812.644
347.36
147.804
303.061
58.6444
755.72
216.566
1175.93
697.651
723.48
1425.1
141.038
1451.58
209.478
91.8501
354.651
552.644
34.2107
2037.53
1803.15
25.4308
412.899
60.3734
185.222
620.483
112.323
38.3137
32.8706
73.3532
41.9813
55.676
651.858
538.885
541.41
168.852
780.368
1169.31
1706.89
97.8099
1094.41
175.673
547.002
72.1226
308.526
1662.92
2022.65
662.719
932.069
258.374
654.597
-12.6468
1455.32
634.326
58.5942
108.786
1468.13
42.6498
213.759
251.645
68.4243
50.115
441.009
353.739
18.2211
23.725
1624.95
1399.39
96.2035
30.8008
745.09
1075.61
46.9261
297.64
1143.53
1248.24
104.266
721.177
184.611
1233.33
-6.72042
171.292
337.414
774.38
384.804
491.747
434.033
96.3335
37.3701
846.695
69.6989
98.2287
942.513
1626.93
38.1395
265.87
-33.1848
426.305
780.11
80.6754
190.094
1151.16
1715.82
170.123
163.065
210.348
1139.23
469.12
477.427
355.553
719.004
1471.27
402.592
657.263
432.724
1071.11
577.603
905.265
1649.92
-2.62474
-8.61423
532.188
153.185
291.192
162.902
412.266
1700.02
1592.64
219.799
-11.9449
476.671
157.174
631.023
1638.48
1638.41
432.083
358.839
-11.1539
720.455
104.746
109.179
170.561
251.577
402.719
1644.16
387.412
-34.371
251.256
639.661
71.6178
1236.57
350.329
611.095
538.689
676.802
69.9405
511.036
1203.27
-0.681827
847.677
351.842
64.1664
183.497
915.755
26.9888
1381
761.89
1147.32
7.58738
417.166
889.063
288.495
400.667
161.528
1161.87
748.53
945.241
986.001
29.6736
525.912
124.347
97.2039
339.678
62.8923
154.565
1745.25
329.926
1460.71
249.049
2.35734
-15.814
1180.48
90.3462
67.5575
34.4752
105.704
168.555
784.851
217.75
339.159
1656.19
377.465
110.541
1150.37
515.901
1110.62
437.316
65.3447
634.482
100.218
292.852
1699.58
1372.87
201.982
595.768
2.89311
30.3761
133.679
103.165
400.299
-22.6697
68.0206
479.182
456.288
1556.19
910.654
446.27
72.7771
3240.79
-9.13384
20.3359
98.1409
297.588
2807.82
1114.09
1585.96
60.0606
1009.92
433.393
574.517
1655.25
689.451
114.922
1847.37
1285.09
7.62721
395.096
848.418
197.403
450.88
1275.18
205.359
35.5026
562.294
1292.43
42.7665
381.581
896.157
910.913
1522.93
875.788
157.437
625.193
934.677
1124.28
1122.38
523.883
1610.21
77.5787
40.4788
170.429
529.978
56.5805
1294.93
0.448189
123.529
7.27066
1374.49
40.5345
414.794
27.7067
5.85869
155.269
326.487
498.036
24.4739
25.3904
136.683
1269.48
162.59
69.456
1014.39
15.9504
1239.49
18.4071
1925.14
442.697
493.179
19.8086
988.238
31.3253
1216.9
512.724
600.517
668.254
2012.64
773.652
456.544
729.129
-19.4225
416.642
560.161
1273.51
1651.44
-38.6134
158.178
187.295
57.6072
261.207
974.485
378.25
928.836
1429.66
195.951
0.892061
-10.4312
312.768
128.489
42.6861
759.018
54.8002
1186.08
998.358
504.423
1788.46
134.622
365.61
133.208
181.68
1474.7
492.024
667.559
242.375
1100.17
309.963
32.9825
573.081
513.853
-2.8581
861.845
1037.15
689.252
71.451
268.681
143.766
701.372
722.408
36.1054
728.81
412.778
203.452
52.0565
56.2429
1061.17
17.4701
664.834
102.554
166.154
289.625
35.9983
2092.08
28.2021
30.7271
784.483
1704.28
196.666
1545.72
67.8249
40.1327
753.233
564.065
1081.02
259.154
572.764
157.174
649.764
165.466
178.508
450.824
490.023
-5.12402
1120.78
1352.01
1146.73
1034.97
83.5115
125.145
369.795
1502.54
1791.09
2503.11
1036.49
1092.25
972.107
81.6893
471.206
344.04
541.5
338.534
239.543
2053.25
195.256
543.294
2.89311
30.3761
39.9756
504.215
41.9715
449.025
1970.4
269.483
1385.29
573.417
1584.36
1558.06
128.999
21.1475
387.231
1200.06
361.447
-8.82197
159.767
493.927
70.2325
234.756
-7.40574
75.7759
198.45
1439.77
85.7896
365.464
680.738
348.371
9.97383
363.109
37.6123
1010.73
1509.03
338.895
425.58
753.253
566.117
568.674
747.08
65.2553
87.3525
528.84
373.993
226.424
218.344
97.5334
694.962
1686.75
797.22
340.329
161.058
350.068
350.809
-43.1505
1388.19
1220.79
657.655
1568.56
95.8195
237.695
141.088
420.964
733.449
95.9772
108.307
531.769
392.728
409.438
1379.81
24.4534
122.628
20.4132
24.8461
490.184
520.573
863.965
808.175
839.377
798.956
74.5031
342.435
21.8509
88.2121
82.1268
89.4214
1248.75
2622.92
270.681
406.747
745.206
100.863
1080.61
1162.27
318.708
148.65
184.788
1000.27
1044.62
458.961
122.833
1217.6
138.364
1081.14
566.154
1800.8
354.753
840.877
238.896
1274.81
1506.59
737.303
1284.64
970.455
86.7398
45.6358
440.158
229.973
45.4493
325.262
447.992
6.43541
213.442
1174.62
-24.342
19.1929
919.961
733.779
133.45
667.788
487.348
428.41
320.354
357.9
678.27
275.459
1447.02
209.584
186.065
306.646
471.049
235.885
647.89
212.318
623.599
730.997
556.553
12.6796
166.882
1186.08
1.05262
342.537
1602.35
234.711
292.169
489.522
-6.87603
2213.36
66.3343
241.004
1198.28
237.895
1233.49
155.5
179.422
1391.33
1364.29
20.3032
1648.93
66.1407
156.019
354.154
24.861
522.955
51.413
1450.33
108.511
1950.36
-25.2088
62.0305
225.714
227.21
990.284
271.598
33.7042
350.692
883.859
487.915
235.885
808.271
178.508
396.32
64.5315
100.998
26.7202
143.886
67.4873
32.3114
37.2762
1683.51
96.9919
1045.21
181.147
423.67
537.525
36.2333
941.886
47.6674
396.514
24.2582
104.275
1214.06
486.529
67.8196
354.315
303.414
184.678
512.24
101.291
17.6086
112.333
-2.25686
1001.11
947.789
281.887
881.523
-28.14
1492
385.746
838.881
103.732
102.536
476.561
606.371
122.312
721.606
121.613
43.5868
1680.22
1622.52
179.931
427.739
81.9994
70.695
1858.44
1930.42
175.628
21.2408
454.628
58.9118
29.1972
-50.5254
1148.47
479.032
798.705
-17.7216
1394.7
1110.07
154.797
314.796
484.894
-16.0893
854.432
-11.2734
7.73837
529.019
458.446
-5.86978
189.829
257.219
400.224
1651.14
1245.19
850.625
1147.41
578.669
217.413
427.739
359.616
1617.92
280.65
237.487
242.991
1115.2
1378.98
286.198
128.063
1550.67
21.7009
-11.3491
1963.68
31.1305
7.84951
504.241
364.168
-7.48065
1407.24
343.345
283.604
-9.27921
40.4788
1338.84
775.752
1109.06
384.542
220.651
193.806
439.243
161.028
110.541
322.581
74.6512
985.354
991.617
959.243
116.882
3008.28
-9.759
1174.57
978.374
296.057
14.146
54.2241
1865.43
567.388
1709.26
164.002
424.928
759.729
479.301
494.234
1847.19
1510.63
42.7714
1751
49.346
395.519
30.7271
285.981
787.864
314.732
273.231
1.82707
448.679
210.607
149.783
376.929
-22.8003
1541.66
1046.39
710.819
2284.02
1784.22
1390.12
-6.46871
95.4535
13.854
188.827
904.352
291.937
19.1929
400.845
1614.99
644.159
1248.26
1969.31
36.2333
177.267
876.878
490.15
1372.21
41.3206
279.978
434.033
536.739
25.8541
570.075
6.39949
38.1927
2516.73
95.5484
378.803
62.377
-21.3153
1378.1
40.9819
23.5369
227.654
94.2015
1633.12
1152.37
396.447
196.868
24.2516
1284.09
213.597
194.414
1900.16
297.948
1014.11
213.332
1979.55
814.518
143.087
-12.5701
2211.87
16.0406
135.431
3620.51
23.109
-4.88019
1329.84
1726.77
217.28
1307.72
39.7139
37.4343
1232.65
399.953
266.829
30.2272
35.2958
27.4104
135.591
211.522
1179.34
992.429
735.526
64.2164
-7.40574
450.589
734.432
47.3349
537.44
974.967
1454.07
11.8479
314.384
126.917
173.65
-14.8616
20.2826
1746.1
179.725
1505.89
30.3761
928.283
729.103
8.23827
145.426
954.656
324.102
1540.1
508.23
1993.96
1.38522
937.81
898.389
556.456
217.363
375.055
134.621
19.2734
632.734
204.026
140.018
13.6668
39.8271
90.8472
21.1129
1748.59
238.82
1206.7
695.762
1372.87
113.901
1898.45
669.494
723.184
454.128
1161.46
368.553
586.714
419.459
533.575
-4.99612
31.0895
1181.48
1664.07
-20.5403
415.37
70.8775
182.93
384.301
525.338
131.2
437.787
331.227
383.074
49.1739
1808.31
37.2961
902.445
157.813
1156.92
785.325
1672.41
848.201
1025.87
110.459
245.12
1017.98
31.8121
-11.7332
538.634
1398.76
65.4503
271.711
176.404
173.977
63.0177
806.507
232.137
656.471
1362.92
793.778
317.215
-16.7761
104.746
169.149
29.1636
501.832
715.914
849.404
43.707
582.375
3.22861
-6.26006
198.782
203.941
168.132
1111.95
302.829
538.943
-9.47503
33.8076
394.756
1375.23
47.2049
258.738
873.13
44.1226
3347.82
-6.74016
3.63688
1127.81
191.513
501.761
1370.72
1055.81
562.078
1980.86
641.173
644.367
532.768
339.864
284.61
211.232
920.715
746.35
14.1666
579.979
216.016
-7.40574
161.983
494.552
1992.62
1007.43
78.2934
13.1393
1510.95
-10.6409
2409.59
630.922
-12.9875
2522.16
46.3179
130.415
92.645
36.6934
41.1248
363.643
-0.672441
282.647
314.115
197.13
407.802
1082.09
365.762
209.592
782.847
49.2675
228.709
393.868
1501.34
522.432
185.347
783.751
431.655
1173.26
1155.17
480.884
-8.61423
732.377
390.517
16.8376
31.5476
1765.9
314.143
238.665
220.892
625.401
913.219
21.0864
561.394
137.699
791.354
87.8959
2141.2
322.96
1.96518
1350.45
25.119
1028.75
35.2245
37.8398
288.559
1650.56
1001.53
684.746
397.16
1182.51
37.7234
1459.59
49.8992
380.188
867.155
1469.74
21.6628
156.44
148.549
428.1
496.426
1040.59
956.826
1918.63
58.1169
1091.16
494.548
508.475
2312.14
203.754
637.313
2026.68
514.58
237.821
1514.87
333.675
100.449
396.184
69.2292
170.157
5.98068
2218.85
859.708
10.1476
324.184
871.683
170.229
122.347
790.155
1091.36
5.08495
116.74
150.397
643.697
197.275
161.26
30.4683
185.115
314.864
1126.77
52.2687
1355.55
188.821
20.0952
3.11027
289.946
-1.24799
870.671
111.386
53.56
704.723
1187.49
268.345
451.767
6.81444
555.323
446.043
357.464
353.089
17.3148
141.307
915.611
830.959
1675.99
2863.39
372.084
2427.31
2345.08
860.287
531.103
19.8641
-14.2364
1135.57
372.556
1315.95
378.514
122.592
448.613
194.761
56.4641
609.604
578.386
842.114
788.734
149.388
281.658
24.8345
212.818
2386.58
470.889
20.7053
1132.75
1281.01
853.091
11.8646
845.295
1604.94
3207.65
673.546
1116.83
218.883
260.854
31.8121
246.28
456.109
833.817
725.235
39.5975
35.2958
281.643
858.98
1055.57
306.521
1880.58
45.7908
139.164
829.39
-33.7123
131.637
545.148
577.816
194.443
1335.69
1350.56
1196.67
-12.7275
276.108
31.9502
1760.49
167.915
45.7337
489.02
151.417
939.266
-19.2295
1589.99
2100.6
295.023
1007.55
164.514
564.33
89.6763
463.584
798.752
618.053
35.1419
1565.74
940.872
714.832
183.457
349.06
199.704
990.964
2953.55
322.792
166.587
144.907
636.663
-45.6154
-1.74312
543.147
452.99
463.52
72.0303
285.944
857.985
359.092
-43.7853
876.878
1397.2
1964.41
56.8422
30.0762
1078.33
527.736
765.375
-0.111252
797.969
2170.53
46.8047
741.641
636.086
32.5705
1060.58
1118.79
5353.9
289.139
94.8768
786.86
252.462
504.672
409.018
4.79623
2305.99
517.74
63.8088
1269.56
-7.69776
2249.36
470.205
1582.73
28.7312
284.949
1024.36
320.354
374.43
865.772
10.7556
521.768
1597.42
448.697
49.6338
36.7864
729.637
28.3475
84.0541
3620.45
975.851
1286.08
6.67029
1106.2
103.887
1073.64
410.235
42.2485
2204.29
54.9682
1082.09
43.462
3704.04
392.128
92.6243
70.5196
76.4324
2.11056
425.134
167.481
212.169
113.929
143.838
129.422
1195.61
649.862
-21.4612
67.3426
746.614
764.165
824.705
266.637
357.03
63.2335
210.627
454.001
1666.46
1601.2
-14.9105
1384.39
1420.23
535.137
119.745
1210.83
5.44127
1713.72
135.487
718.657
61.6844
70.9889
321.26
276.396
79.3363
188.876
687.082
19.3989
421.417
423.002
64.2666
86.6787
27.129
564.592
3.83866
156.361
31.6576
39.8387
935.611
1152.35
915.148
93.2438
181.147
193.16
91.4971
48.1919
523.491
102.304
1893.62
411.507
197.979
696.816
248.569
309.036
96.9054
2034.92
44.1317
493.621
2069.73
977.88
77.1952
1006.21
706.297
107.617
17.7746
593.384
136.403
77.4949
84.0854
15.5409
851.874
1556.37
1267.37
1019.58
733.573
567.641
324.697
1335.39
74.5452
983.906
26.6892
10.3894
643.196
116.812
654.14
529.229
164.167
66.3484
218.883
661.498
409.932
1719.3
38.1927
1152.41
742.101
202.641
563.782
472.797
1429.21
379.11
150.397
1266.04
218.284
1048.1
216.331
31.6576
4.23141
655.102
2670.13
1716.67
877.515
316.512
632.164
968.433
870.803
-14.8616
16.097
458.358
110.644
187.221
92.8483
914.935
41.8497
502.341
294.97
1552.85
46.7404
1144.67
236.491
783.313
803.486
1192.68
56.08
33.9753
99.014
427.82
928.836
1632.97
511.372
722.014
669.132
167.605
621.988
662.029
29.1636
518.699
764.64
542.057
46.6465
73.6921
319.946
846.44
155.014
645.305
775.094
699.842
-21.4697
118.157
551.717
12.3678
1693.04
921.929
212.128
166.745
520.502
182.562
1784.82
798.21
24.3339
6.79572
609.73
419.543
915.881
324.762
43.9956
802.598
99.416
18.5392
9.85361
306.525
314.426
-1.85319
376.482
933.888
35.1477
124.707
124.079
857.068
637.274
838.45
817.849
820.458
2269.45
707.3
484.22
625.796
1326.81
223.547
107.48
413.921
2504.3
77.3084
724.438
1312.74
32.3573
36.4205
1171.09
1145.54
317.77
-2.29146
193.481
-5.0187
670.456
56.0368
239.025
811.862
23.2308
192.278
-12.3624
1152.17
1031.09
95.5304
773.5
73.8659
261.207
1457.88
133.301
269.554
-27.5782
111.743
108.159
568.314
634.482
767.385
1331.09
114.409
1014.68
-20.8162
2185.64
475.191
35.1899
238.027
1649.78
880.352
562.035
40.3744
974.905
609.692
26.9789
263.493
935.048
196.394
26.5954
1037.07
202.257
1469.24
375.055
752.033
33.9697
619.131
857.934
539.266
914.499
964.705
475.166
134.809
77.5722
1478.18
1006.49
924.434
396.18
106.904
331.164
506.618
-20.5236
450.518
460.27
532.991
432.526
989.865
614.647
1438.79
13.8958
564.805
62.0863
1386.5
459.679
51.7733
402.387
678.884
19.7888
987.723
830.01
340.259
470.843
258.436
507.017
184.279
13.2096
116.934
43.462
303.552
624.841
258.479
241.726
37.7234
473.827
435.316
98.625
649.085
228.388
508.42
1040.58
585.757
2099.85
34.2314
408.637
60.7833
11.7277
81.6375
707.98
-22.4679
1919.5
93.4982
714.623
563.634
224.368
1138.79
979.951
384.575
178.778
883.809
1215.15
1337.97
1624.43
1896.91
1356.34
309.932
256.605
138.652
185.775
365.131
238.539
797.136
303.351
359.283
2513.67
1145.95
137.305
459.629
2206.83
38.938
-14.9717
238.459
472.06
917.022
820.381
458.508
350.581
453.339
668.187
1925.06
18.4239
1444.06
1482.19
1491.65
157.039
268.769
545.128
898.586
1537.91
228.232
307.583
-19.0195
399.866
249.651
57.7074
22.0235
1986.62
697.108
702.336
336.485
41.965
426.833
39.471
37.5022
811.923
192.824
2055.39
1247.61
490.82
39.7464
101.82
49.4677
1965.14
77.5928
185.15
658.245
41.0697
616.342
1501.92
696.187
548.406
15.6181
98.9212
330.072
129.063
-4.28538
948.826
532.346
151.361
685.062
55.4005
125.583
606.992
32.4626
2304.58
299.213
1540.61
467.661
153.127
683.717
4.77628
183.463
166.978
56.0411
1541.31
53.9651
581.319
86.9843
23.2002
1043.83
50.8419
-6.96349
68.1246
250.877
531.698
137.355
350.922
289.498
834.458
388.022
416.856
97.2499
1171.77
34.7858
292.807
264.058
980.757
28.2021
401.792
2010.12
188.163
573.353
112.061
1068.58
54.3009
702.286
115.095
342.925
30.5178
16.1661
495.412
234.011
1099.54
231.058
587.396
10.423
260.078
106.843
748.205
204.877
1496.92
340.561
1097.56
196.592
212.789
2380.68
61.9353
1558.09
1056.22
101.956
151.688
41.5879
1838.41
246.888
1416.65
86.178
343.196
230.199
1291.47
698.748
32.2589
563.705
905.285
895.759
413.73
1378.47
1511.23
668.588
121.93
8.0159
758.081
150.657
3.41459
476.49
668.522
570.952
777.405
865.285
159.922
17.9711
72.2336
11.6354
6.24244
-31.768
58.8381
394.31
9.25908
654.002
391.191
81.3621
956.485
583.077
1892.5
1486.67
49.3839
156.884
36.1556
1368.54
1266.04
1824.36
97.542
88.8943
1254.23
649.884
262.822
72.629
426.768
492.242
213.311
1857.83
47.6674
966.23
161.065
110.644
6.82382
1467.06
19.8861
1417.15
1598.7
2133.88
165.517
479.777
1123.7
-17.3491
791.247
1539.23
1145.15
281.852
328.718
425.302
601.528
629.197
70.1177
598.539
1274.61
211.458
690.189
76.1362
-6.83807
1654.55
12.5812
291.029
6.67029
186.425
22.987
65.6828
83.2721
-11.4459
920.65
61.659
38.5004
-10.8534
47.4719
324.305
491.747
597.076
388.688
1366.08
-5.6692
128.214
347.414
93.5613
7.46727
573.706
863.633
479.06
431.693
80.0476
731.934
763.637
337.83
1709.96
367.115
1311.02
859.779
674.685
967.47
1403.47
394.157
1941.92
1376.18
1040.2
690.398
499.625
-2.99203
1486.02
1392.05
556.551
-39.8442
1996.59
76.8077
916.107
1027.52
578.839
-21.9404
249.722
91.0033
70.2325
885.057
273.704
201.338
710.07
38.5339
449.571
-34.371
54.4789
85.8749
1127.42
51.4155
16.0787
730.781
-9.29591
202.062
1273.64
437.011
189.095
1149.82
65.9833
1645.52
384.926
364.692
1589.96
294.117
893.547
185.486
149.436
85.1103
81.2963
500.234
243.871
941.314
27.4104
840.24
406.425
662.882
1662.77
439.58
141.447
1216.36
113.257
197.26
541.188
82.2737
30.3761
73.7088
120.031
473.007
570.472
132.947
78.328
348.087
450.487
563.952
1197.5
1055.34
684.567
327.261
50.3522
631.023
358.495
52.9455
91.0033
851.718
600.199
68.519
112.027
1177.37
159.09
534.712
1671.21
408.027
505.813
149.07
172.805
1027.61
279.978
407.796
246.259
282.873
916.036
-3.79513
1492.47
110.428
1589.18
283.226
644.367
9.9031
155.3
188.892
459.101
5.18334
6.64976
147.927
1693.02
172.897
1405.57
395.88
1325.7
538.609
458.291
189.672
881.431
1572.43
49.4677
-14.2364
1094.34
1148.42
-1.92106
647.33
385.916
218.954
101.732
-0.700542
2759.28
468.269
642.267
597.362
753.33
222.575
233.136
179.992
255.264
1056.66
2171.2
522.684
1203.7
458.162
1360.41
282.758
1104.62
424.447
75.5882
765.371
534.191
1341.92
191.897
970.953
-15.1735
838.533
191.709
182.674
109.144
1134.59
707.234
224.746
42.4086
158.047
12.7142
1302.71
1534.58
66.2818
313.369
179.522
43.2146
622.145
-12.3829
439.551
1966.29
692.151
745.969
30.7412
164.807
419.408
57.5175
-4.73216
-25.7887
241.595
734.408
191.95
76.4324
412.953
361.447
1426.71
746.35
152.847
424.431
151.89
23.302
217.875
-10.1918
415.625
410.441
116.644
470.994
518.657
975.751
566.099
738.05
136.273
51.4155
51.686
189.176
434.598
220.285
423.93
-35.5161
13.8605
-8.61423
517.131
516.859
282.937
-24.8517
-4.84491
109.407
249.109
1111.29
740.498
659.36
738.915
332.883
1224.16
27.7223
563.629
373.987
1149.69
67.9646
159.386
-5.8237
280.925
301.807
-11.7904
9.05354
1397.21
618.247
963.456
295.922
551.801
520.412
73.9786
1424.74
640.771
136.581
716.688
44.0116
212.949
480.386
1255.22
213.88
542.295
408.946
155.082
1287.59
648.382
61.4053
197.59
160.968
1213
16.0452
31.4417
170.561
573.917
1647.1
398.717
756.485
-7.36532
1045.4
649.767
677.642
1129
1734.6
809.492
1293.18
70.5421
745.541
432.181
257.1
335.849
3.83925
90.6972
-5.73345
329.453
1098.56
-20.6617
5.13335
190.058
1.73208
258.592
1521.98
431.568
407.846
-39.603
188.743
300.399
699.498
260.606
2484.97
366.878
1514.12
1250.74
295.649
34.7858
837.728
3.54302
900.966
-28.6305
1392.56
9.18514
-43.9585
1267.26
838.328
238.098
1045.53
292.541
39.1745
201.079
2375.74
278.252
1805.17
27.9512
546.148
415.731
875.722
248.55
125.315
158.758
476.124
474.094
756.684
40.3829
1431.66
426.149
81.0681
1504.05
146.198
194.048
131.805
375.841
204.078
913.426
674.553
1690.02
959.88
757.076
-30.4739
512.397
15.704
258.479
127.408
256.989
588.145
-3.21536
600.875
902.084
29.7375
1464.98
568.39
343.426
1001.8
583.333
139.164
1648.36
14.5751
497.08
24.1577
66.1958
1505.17
993.07
44.1226
52.8649
1083.3
41.9715
300.974
214.4
55.8392
384.137
374.324
1166.38
734.492
937.004
503.812
43.6363
1269.92
750.285
831.838
57.5588
1424.4
778.765
1379.19
256.546
1166.15
42.2821
528.069
766.945
1184.2
-21.8853
428.702
1043.22
433.04
597.495
1811.69
1054.91
620.707
572.21
677.566
513.299
335.644
2673.24
308.642
111.46
835.674
2226.17
289.401
1093.49
1095.63
79.3363
446.561
106.121
839.334
1080.8
154.222
111.042
709.445
1048.1
0.0905256
381.249
676.336
1176.09
526.195
738.834
462.689
360.424
1215.81
1303.83
61.2063
-12.9875
2182.95
527.953
677.164
473.369
1950.11
7.39157
309.295
338.534
338.869
442.094
1340.58
727.229
1076.46
908.171
87.9699
269.483
433.268
8.27355
-0.225608
1177.71
240.788
40.5345
105.573
239.476
639.293
653.77
545.106
647.89
266.666
444.625
2958.32
1003.52
1108.39
451.448
67.9497
119.024
824.104
341.832
727.22
869.021
46.0057
99.5119
42.9226
92.3835
263.665
298.425
457.112
100.974
47.6467
83.0845
1778.08
18.9772
193.718
1494.97
337.88
156.019
472.22
1817.41
715.047
322.216
1338.17
494.207
1129.75
1051.44
1445.65
156.671
205.966
15.8183
743.426
23.2661
191.866
712.003
1561.07
494.996
153.362
-26.9375
203.057
155.3
539.194
64.1899
460.194
41.7276
1206.99
246.316
152.283
12.297
856.031
335.479
971.219
1755.79
68.0699
136.347
-9.88986
205.509
824.72
41.8555
36.423
100.412
511.515
429.236
584.036
2214.96
25.3819
22.8798
905.916
237.256
737.264
69.2292
778.096
18.6937
-9.85917
2064.12
1325.68
380.293
659.642
20.8568
0.532773
-15.6931
1247.88
354.747
339.678
474.637
657.673
669.777
692.951
65.7079
300.37
98.4093
134.448
152.531
243.295
212.247
391.979
282.178
1344.31
277.051
60.1375
870.382
958.734
47.9971
-10.0522
924.514
1133.62
794.995
79.331
209.987
68.2225
245.12
1004.86
73.8659
101.911
845.062
-13.1475
271.982
851.359
890.418
87.6158
387.887
-14.4944
484.251
510.869
819.325
888.26
158.807
265.021
4.45956
333.442
371.307
1369.63
931.944
233.558
25.0211
955.526
938.37
96.1257
0.47169
1755.17
334.476
1765.87
1036.45
189.079
17.3499
1732.69
74.5452
2089.6
891.87
414.56
283.604
1474.98
28.853
151.688
1788.22
331.663
406.184
1801.69
202.257
168.354
945.062
278.535
306.131
1678.63
860.745
320.937
2300.37
139.179
341.893
608.886
520.135
69.7315
1201.9
15.0836
-6.37287
664.911
90.3137
24.3159
200.036
2202.74
16.7246
1133.78
15.2346
2351.64
722.048
272.913
302.383
-32.1067
650.849
575.81
388.98
390.698
-13.5573
1406.58
131.061
729.747
1378.86
363.684
720.161
154.631
123.204
742.882
522.946
1438.74
85.3611
116.378
1182.35
205.099
274.168
248.672
141.445
1039.01
437.369
147.909
110.541
967.26
380.124
270.398
368.49
1608.61
-37.7289
125.025
217.94
556.132
399.287
1298.68
1172.73
848.105
1529.11
308.399
1135.27
140.35
561.76
709.939
1881.03
821.467
64.534
171.626
232.459
81.7865
187.615
-32.4429
502.332
205.601
745.562
254.027
491.192
891.875
242.58
-27.5568
520.006
1257.95
481.475
1015.52
4.54317
647.461
542.784
1099.77
787.641
658.971
833.712
149.388
58.5677
282.158
1012.89
49.2239
35.6978
229.449
337.13
507.455
299.871
209.71
224.033
1196.27
314.934
186.275
147.301
1861.7
78.5995
1369.56
1372.17
1106.15
555.435
657.655
1060.41
51.1326
45.6358
89.7076
659.134
1036.91
32.9072
53.3659
1419.7
20.4909
795.34
5.16844
553.807
488.647
343.686
162.71
39.8329
546.708
814.581
1446.45
1453.74
1710.25
452.736
813.24
2106.52
798.167
1312.87
600.092
34.3534
75.0538
726.006
85.4564
116.948
393.443
84.286
990.892
368.028
44.8356
2040.83
18.4292
43.6363
241.054
1169.17
1417.34
66.064
36.6553
136.897
-4.88666
-3.2285
1556.43
42.6188
56.0169
13.722
938.388
291.716
279.367
33.4011
1260.71
971.852
1514.14
-1.79964
619.643
327.625
578.358
200.878
1006.49
319.61
573.855
486.003
47.5937
907.804
31.7479
458.763
1806.96
25.7481
1432.56
49.4371
661.403
148.959
36.2328
91.425
11.4809
288.327
63.4707
8.83309
-5.07384
467.114
15.1036
584.664
70.7757
769.395
653.925
842.191
583.318
5.2048
74.9835
1231.08
650.692
231.13
873.406
506.754
1199.29
5.2394
403.283
1145.01
-15.4814
746.656
23.2002
9.22834
686.15
623.753
900.085
119.24
26.8951
42.8559
-34.2704
1145.6
30.4567
1393.48
651.193
360.319
573.555
41.0443
9.76134
68.0866
542.347
1044.61
560.234
589.948
455.757
58.0491
-28.5998
652.952
2635.65
1574.07
346.673
844.892
-1.34129
-17.5671
1423.07
1455.9
36.9441
367.865
86.6787
100.374
203.291
-8.87215
1132.03
186.346
325.886
105.431
8.95293
3.56294
118.457
474.881
1299.85
1773.62
564.92
1126.67
89.9082
218.777
347.48
100.037
222.985
46.1567
174.914
133.591
1458.57
37.953
545.168
60.5904
79.4669
1189.92
44.5948
440.359
76.3479
309.998
887.145
348.434
232.626
571.279
485.916
147.804
521.39
-2.26274
588.568
217.347
170.101
824.68
188.22
106.368
689.772
954.419
17.8245
134.728
220.68
1082.69
895.166
58.227
470.059
284.324
305.162
414.92
155.63
25.6909
465.51
1522.5
8.0505
1208.19
1496.89
-4.84491
691.773
-4.05962
171.073
712.803
228.388
218.728
1098.75
191.626
29.1591
1245.27
420.289
543.57
214.457
305.271
137.859
338.789
95.5983
2153.75
906.843
493.483
10.7849
228.117
205.815
41.0443
209.04
38.1016
8.61966
179.799
192.646
873.673
905.127
371.842
369.902
506.24
442.905
95.1731
146.414
1708.87
1361.26
910.331
33.8442
817.048
335.956
663.234
160.315
486.711
197.805
1555.28
85.4564
298.733
1131.82
1277.73
189.639
-22.5358
319.369
1541.19
166.65
89.9262
65.8344
310.783
-30.6856
208.68
149.678
885.896
1447.33
52.5849
509.701
121.375
412.171
229.372
752.921
140.671
770.761
2887.02
66.9816
69.0069
71.692
244.38
261.115
148.793
302.481
560.234
395.045
905.532
1191.86
1143.96
655.781
301.696
416.285
453.213
1471.67
471.564
362.353
-9.61791
771.578
553.398
52.9455
2536.5
232.882
56.3125
293.168
140.353
19.2239
46.0302
1294.56
1323.11
45.4299
651.97
1246.86
291.895
975.869
456.024
314.073
72.0303
16.6814
31.0041
1662.69
454.144
35.6984
26.9789
117.315
1.76281
1229.75
1787.81
-34.222
246.28
107.533
279.094
209.866
230.752
496.316
377.22
115.945
475.476
277.833
1113.29
1106.18
210.948
41.2503
84.7853
2646.78
173.829
140.223
1416.26
24.9889
1147.74
2945.24
72.9839
151.614
124.707
1795.75
1803.47
1593.05
36.3493
1340.71
747.641
-15.3753
2704.64
425.366
661.057
1438.19
1147.64
869.425
234.229
238.249
1448.34
15.5253
-26.9375
924.573
955.526
767.83
-8.82197
716.941
2041.75
47.3498
193.119
473.078
906.846
206.263
1113.71
1153.51
173.803
160.028
288.273
102.554
213.006
1944.95
709.023
402.739
25.3819
386.449
73.7088
153.765
73.8306
1.69314
1807.43
34.6232
13.5667
321.177
147.909
455.369
1245.55
1290.02
-20.8623
-24.9001
379.11
977.437
270.758
710.769
1598.67
999.69
1174.84
647.605
1477.22
394.968
-30.5046
18.1028
7.62721
1.54196
23.8291
145.408
21.4305
469.603
640.826
322.414
164.245
134.204
86.5603
305.59
792.048
-22.4732
1064.28
510.765
564.714
166.883
15.7345
29.2344
158.178
232.001
1727.84
1477.48
659.529
1120.66
852.389
322.872
136.559
818.43
583.383
1173.64
132.233
1016.64
821.339
371.156
1237.7
5.4207
879.99
902.882
241.775
900.004
-21.8853
1403.22
-8.01579
709.633
39.4863
3494.8
76.3029
216.144
428.103
94.7895
325.983
192.356
119.755
38.5004
242.375
215.609
945.271
1307.35
35.496
1320.83
555.082
58.8733
181.642
222.985
456.961
86.7398
-34.4337
360.479
546.98
190.617
300.399
111.042
62.8923
1067.24
652.673
1341.92
1757.67
431.518
165.97
-15.4099
862.091
14.7874
78.2512
727.437
476.416
37.6487
830.09
325.3
31.7544
985.574
77.4569
427.378
4515.37
134.182
475.832
639.882
32.4134
66.8878
8.27355
337.19
236.103
405.04
410.109
719.363
32.5486
37.0926
297.511
4156.79
206.023
546.089
1034.03
195.018
1404.2
447.417
1434.39
-12.515
12.6589
66.9469
8.73247
1229.08
2.68982
1753.34
234.154
7.76086
1248.48
1401.92
55.884
52.6663
129.765
993.082
1605.59
60.722
-54.2659
140.36
13.3048
18.5597
2.69985
-23.8086
6.07039
161.947
134.904
1010.36
79.2436
154.847
158.08
1278.51
