# Supplementary material for: Nonlatching positive feedback enables robust bimodality by decoupling expression noise from the mean
Source: PLoS Biol. 2017 Oct 18;15(10):e2000841. doi: 10.1371/journal.pbio.2000841 (PMC5646755; doi:10.1371/journal.pbio.2000841)
Supplement: S29 Data — The corresponding mCherry fluorescence values were taken according to the gating strategy in S28 Data applied to the flow cytometry files (S27 Data) and were used to generate the numbers in Fig 3B and 3C and S7 and S11 Figs. (ZIP) [file pbio.2000841.s029.zip › S29_Data/LChITF Iso 2/2.txt]

"Y2-A"
75.4526
51.727
1535.35
33.2946
36.2573
-18.2508
881.938
33.2946
-8.72031
103.764
-8.0188
310.656
28.609
22.0067
76.301
210.303
-8.21972
220.979
26.813
70.6002
-0.0598855
161.259
-23.1642
19.7978
9.23102
30.1318
613.239
797.648
96.5808
32.7244
44.4048
31.7989
1283.94
158.032
521.875
198.326
264.513
982.558
148.013
68.2883
-8.35044
855.746
179.261
64.3499
55.6685
23.4458
204.587
166.122
32.2472
12.3753
275.349
434.777
137.75
16.1037
222.117
48.0671
17.02
216.199
360.626
132.556
-5.97253
33.4092
54.7948
11.1729
100.979
634.643
141.012
-2.42983
17.8176
29.7235
812.653
37.2503
-0.687052
-19.6996
293.076
147.047
27.6827
39.5261
405.408
229.397
173
307.008
44.8262
1384.31
116.163
63.3619
27.0497
1028.91
29.0815
729.892
34.5897
33.7274
565.671
11.0621
143.154
143.24
75.0215
78.1451
40.4224
711.687
-13.3543
124.119
1.98505
135.537
638.581
185.99
89.8028
343.318
1649.62
-41.3469
441.909
209.606
-21.8183
143.933
518.463
26.6579
988.807
11.8982
275.677
68.579
7.44124
0.859095
52.0987
1180.45
6.42538
1212.12
29.6645
119.607
326.315
46.3413
234.992
4.62571
42.4721
841.662
481.475
174.506
1.33038
63.8902
1226.05
13.0866
-8.48816
86.0071
17.4404
846.542
496.869
459.115
403.6
166.898
1518.92
44.4767
20.2512
42.1572
104.816
36.747
35.4265
35.5131
8.90704
4.29337
251.341
249.141
868.962
-38.3494
39.1873
-3.54571
866.856
31.4829
266.296
3255.26
320.325
11.9584
214.133
2295.29
71.8645
-41.752
132.62
-25.8831
113.393
-9.15676
22.1278
67.7891
6.74158
19.6178
19.767
777.999
57.6377
293.438
33.2155
970.999
45.0979
235.228
22.328
258.048
13.0582
1190.23
214.254
52.2087
783.035
118.336
68.0137
66.4911
74.8475
82.5418
468.751
1517.69
84.7165
26.2569
14.3691
30.0395
99.5929
1493.08
1087.15
-9.50951
14.9857
74.0319
13.0484
1178.13
41.3828
45.6589
1200.87
42.0349
59.4672
27.7607
31.5351
65.5208
153.329
913.57
246.712
-36.163
20.3531
53.6563
1077.7
1509.81
282.025
4.47022
160.165
166.364
91.9999
131.795
220.027
678.261
9.34169
55.8657
36.4201
-3.70032
4.6285
32.7156
1296.85
871.27
24.012
95.2804
20.4325
212.495
862.066
938.162
717.826
42.2965
1406.97
494.518
67.9563
25.4901
969.542
83.8104
44.5385
15.4905
361.213
-1.52028
218.73
58.1078
804.381
994.406
983.723
19.3167
-42.9212
6.67936
168.527
19.2193
157.568
133.478
1168.71
25.3663
29.1683
367.35
58.9614
35.0345
-1.93431
362.745
7.69776
1959.01
248.261
31.5346
320.735
-1.32676
49.5476
505.144
44.2753
619.667
-14.3609
531.681
60.2837
139.171
1875.19
97.0128
30.6754
646.03
2031.05
41.7274
541.123
60.3239
2381.75
1123.9
127.448
0.407114
439.682
258.46
150.501
23.7485
1087.14
432.849
43.1928
936.216
37.342
467.062
45.981
495.811
386.09
30.8504
24.2021
38.7826
232.324
-15.8166
171.151
17.751
55.9568
380.111
86.4764
1261.79
315.665
934.305
81.7566
913.302
20.0613
152.289
417.17
323.775
-19.9647
538.547
-24.8854
10.8053
455.896
-9.01654
273.078
101.607
76.1133
37.32
495.329
69.5228
155.488
1223.09
53.531
316.578
272.218
34.1525
351.508
294.261
21.48
18.1679
1165.61
87.257
333.785
-6.88536
19.625
18.4161
32.1285
-6.94896
45.7995
16.0124
-8.19858
344.179
-31.2275
3.19467
23.4458
487.571
49.7172
1499.64
471.522
207.882
24.356
30.9284
267.921
1058.08
403.901
696.494
30.1384
26.9182
149.52
23.2942
-17.2169
14.6685
1059.29
110.131
41.9198
241.315
-12.6205
221.494
9.18076
323.678
7.50801
1130.47
-21.3382
24.2016
68.0424
51.8595
226.944
78.6509
1028.95
104.272
1895.74
29.8457
19.2193
260.915
936.329
21.6181
1397.99
50.8013
581.571
-32.1243
-5.94675
2211.67
208.569
13.9403
60.1603
54.8464
710.024
390.22
971.264
56.677
1267.27
456.347
38.8255
5.83577
343.73
158.935
10.4897
13.9956
192.181
4.8053
97.9301
-18.5939
249.67
83.4623
610.129
45.8429
354.038
797.779
592.145
-43.9276
217.593
589.068
51.4841
666.902
14.668
219.535
8.04357
219.227
32.681
231.53
655.221
124.914
-21.8571
4.73958
31.1894
28.499
168.527
-4.67886
7.98617
1528.49
14.5539
300.501
429.851
214.995
12.6793
38.8733
-29.6313
-4.28381
557.005
89.7939
71.7906
128.696
127.377
1587.42
-4.42354
1281.04
27.9717
24.8415
416.462
89.0845
2.93137
530.393
59.3974
326.577
16.1198
5.1836
186.183
302.415
1858.63
-5.12422
25.7549
217.202
-2.40974
59.9819
347.109
-2.59752
316.556
41.8055
912.056
-33.5508
84.2731
31.7198
30.4637
0.146747
56.6413
-26.9411
32.8625
58.1286
32.7244
117.905
168.093
1186.22
-12.0685
62.0457
472.876
4.6325
29.6605
-24.0935
-33.1859
218.519
1802.41
148.701
1029.55
-47.3742
33.2941
746.376
27.6289
-10.8906
725.275
-33.3261
509.023
99.1642
24.9389
690.916
481.817
1656.61
322.429
3.07272
46.0348
697.013
172.833
-30.6892
45.981
73.1211
533.1
-0.160786
1736.69
1384.87
-40.1795
45.1791
872.052
-34.7229
-25.747
124.816
80.1462
-59.3201
967.708
-39.8779
126.997
163.542
7.01421
166.602
890.193
21.0218
43.6796
20.0004
191.337
-0.0598855
163.133
-40.0308
-2.01338
22.9675
157.568
77.256
190.451
4.75154
261.552
13.151
877.928
1193.62
33.673
-42.0535
243.83
174.899
-9.423
23.1607
17.4791
136.139
28.3012
26.7354
7.20925
442.97
50.0773
1105.26
260.993
7.01421
-7.14247
168.476
714.031
332.117
137.957
41.0682
1155
-24.1805
37.5706
76.1613
450.833
29.8457
298.123
60.3894
8.66618
1269.8
138.713
210.761
280.949
246.804
367.257
16.0425
232.586
4.6325
22.1642
-1.60469
4.29544
33.6949
236.954
14.2902
351.676
319.223
1165.12
58.4096
239.134
18.3021
62.4942
328.652
192.506
603.01
27.6289
520.455
1047.61
-29.5779
383.46
7.33498
243.014
15.1749
33.6733
453.613
14.3171
231.567
93.564
101.678
18.8874
28.5303
209.191
209.928
248.242
39.1946
16.2938
339.146
98.5014
23.0997
-57.2117
80.3197
24.0383
28.3804
216.065
112.406
13.9403
23.5087
46.1493
-4.39699
-42.4719
140.001
40.3124
7.80985
713.137
855.779
58.586
-12.4684
776.554
192.506
460.581
-14.4945
46.3696
425.767
27.9214
1.33839
-1.86232
118.473
263.52
9.20905
-5.43985
837.648
14.3171
411.478
12.9791
178.515
20.7615
132.355
207.151
17.9239
7.52883
634.3
-7.65705
1019.43
347.313
904.184
29.7199
35.2827
598.096
1799.65
6.44408
1054.24
46.1493
1560.45
-3.11647
-5.13229
128.564
-7.93486
-14.3425
51.2901
447.379
1063.09
1346.97
759.351
502.06
439.87
52.4856
62.2513
8.64687
918.131
56.798
164.303
-11.3043
507.197
42.2866
16.7273
90.4339
215.664
163.463
212.939
40.3588
647.61
1343.74
1430.78
31.6983
16.8064
103.685
24.0383
296.372
-6.94896
243.59
0.821884
14.3437
761.503
316.164
29.068
28.4246
317.709
53.6782
26.625
465.712
209.825
17.9778
30.962
13.2718
19.4219
1086.55
25.1683
809.246
90.402
153.602
87.7369
1714.55
107.949
23.9243
-29.335
55.0382
-17.3891
14.5534
11.7424
383.702
-40.8757
1006.18
0.0117435
1449.06
1238.03
27.4967
-24.1805
-18.8005
337.421
63.0428
94.7605
-5.76151
112.923
144.722
30.9885
84.3655
42.0948
792.569
51.9011
-13.9425
22.6903
109.307
102.084
486.992
1022.92
17.136
-8.82303
20.5764
36.4291
724.409
1234.31
973.866
596.585
8.81687
1434.62
176.476
81.5763
838.912
-20.1248
392.807
523.514
-19.2632
59.531
22.9868
316.235
200.879
912.481
288.07
24.3746
24.77
940.058
144.879
51.8595
65.6816
19.7978
27.9717
-14.8458
45.3969
2184.46
474.171
546.219
-3.90892
490.433
293.404
65.7938
-0.9897
147.786
349.066
10.4976
46.4131
540.381
452.34
467.994
39.8534
63.2362
8.83466
41.2412
223.421
293.505
352.163
364.145
63.1039
894.112
11.1845
82.5482
8.69492
47.9088
500.236
39.8341
678.831
15.9959
327.994
70.2058
-13.2792
301.664
300.901
33.9347
23.0997
-23.4785
2600.94
704.324
834.229
8.04357
109.716
866.99
0.489908
544.915
343.604
171.23
-17.3891
423.1
382.807
162.562
362.049
35.4177
18.205
3.75988
1089.24
233.535
339.045
262.945
41.4118
1.81418
16.9559
252.324
368.374
1664.03
28.5897
-19.4448
53.4773
167.849
246.368
16.2938
878.877
104.124
45.1791
8.10717
-21.6044
14.7274
173.964
195.393
340.333
3.30953
-3.09811
347.393
-4.27066
10.8053
525.237
226.28
-10.8906
1.6845
-0.535674
179.922
13.5256
-10.0938
7.33498
8.75599
1518.18
183.599
108.785
-13.7939
32.9163
80.4455
41.3762
17.2859
97.484
13.9838
68.7677
-19.5647
-0.9897
44.7125
183.928
73.0503
253.821
42.2493
66.7641
154.899
1297.49
47.8087
494.007
346.264
479.238
42.6644
75.4606
1311.36
41.5832
378.372
190.619
-1.46695
164.194
630.262
18.923
33.6733
766.582
-8.17167
520.173
245.981
-1.72732
43.5228
-36.3114
349.58
56.2546
-7.65705
311.035
47.9016
221.341
26.8478
188.291
432.644
-9.10095
191.702
228.598
128.258
1219.16
531.532
40.5806
-21.8571
20.0613
445.111
9.68392
128.641
124.076
4.87905
39.2162
640.924
23.4321
94.6803
22.6422
34.4145
220.734
6.4276
63.2153
582.484
35.2832
62.291
24.2914
1190.52
1676.54
33.2946
10.0204
370.543
48.2866
283.482
22.0067
2.22786
15.0043
107.229
91.668
223.59
353.584
-39.173
554.664
1167.63
226.087
250.308
213.504
478.366
18.8874
838.127
122.984
126.566
1.05731
219.298
83.3242
27.9502
567.269
65.5321
8.54625
39.5569
251.736
-25.3526
177.771
286.408
202.669
84.8803
219.227
673.612
263.541
40.5806
43.7352
1017.06
403.238
157.911
151.053
373.589
26.9272
-11.7669
1530.67
470.889
1185.8
386.411
964.608
810.004
10.5209
382.148
66.1684
269.251
479.701
103.163
17.9238
65.453
7.97495
-0.704152
72.2179
118.099
45.8429
27.9502
392.981
29.9248
19.7906
48.9272
45.5885
1070.98
37.2162
235.808
204.543
191.116
94.5252
319.611
33.0309
540.956
163.675
244.586
86.5206
45.969
86.5951
396.559
1.73488
240.824
41.1594
77.9479
1048.58
37.6347
148.732
78.3051
497.433
-0.502902
224.538
5.29819
508.319
138.609
282.64
20.3943
38.3807
91.1643
47.3083
1.3183
257.698
475.751
-26.9285
21.1046
29.2382
113.879
203.089
-26.7595
20.1756
672.308
92.183
44.9893
19.1478
-21.3382
91.668
11.8204
6.88192
155.488
11.3337
-4.42354
49.7829
1563.45
0.146747
97.8708
79.8807
555.727
32.9164
41.262
433.775
571.017
-11.3046
12.2944
30.1866
242.365
-17.8563
496.303
770.511
311.642
275.449
55.1698
739.402
167.964
404.149
-14.3609
333.03
926.746
34.0468
257.738
-1.38416
379.689
18.3021
-19.9647
163.734
1.35154
2486.45
22.0067
-16.5128
1.88581
369.03
311.671
91.2149
725.446
172.354
860.286
-6.29761
8.55343
132.919
9.84901
105.094
420.21
-25.067
823.718
745.062
125.595
75.828
1169.26
51.9011
59.9099
14.1684
-4.07269
358.216
161.131
748.772
4.97334
121.261
71.5281
1470.26
31.1894
230.898
4.87905
232.245
127.43
51.5431
63.6482
8.60748
2.85104
306.688
401.731
23.9572
38.2867
243.126
1645.08
1709.6
78.6393
-7.71666
27.1363
9.827
218.343
14.731
63.0267
-18.2508
355.326
-17.3052
139.331
38.8329
22.0497
21.1127
398.694
240.234
443.964
-14.5854
-11.9679
198.49
482.211
1099.46
86.1472
1604.29
19.7978
9.23102
96.0561
37.9006
-0.704152
83.4623
504.156
772.981
897.517
35.0345
616.508
-4.57221
843.531
-6.88536
62.7285
36.7345
-12.4684
906.525
22.0497
245.021
924.268
-13.308
-0.535674
73.1003
307.754
128.587
20.4534
560.922
-15.6069
-7.31392
995.069
120.03
293.411
1088.69
219.744
107.241
-15.6967
816.222
55.4052
146.21
426.278
-5.78298
552.789
-10.1944
105.149
24.9738
-25.3526
476.282
-29.4378
63.68
216.339
16.0124
-23.7312
76.2832
32.8161
22.8024
625.055
18.071
1.13092
200.386
133.052
75.906
43.0335
44.2147
-40.2525
-31.7058
567.436
-1.06866
295.6
153.323
-19.0647
37.9282
1379.24
39.0112
82.2385
6.52161
-15.6574
51.9181
-6.54521
-24.6244
1532.29
65.7093
37.2503
-29.07
122.536
15.862
-15.7394
507.433
454.214
194.464
905.672
68.8584
-12.7647
1262.93
550.44
1954.66
214.051
61.1207
35.446
242.331
548.487
421.847
1163.74
-41.9049
782.543
67.3271
107.3
-3.60139
322.759
1260.54
662.603
-11.4052
10.6716
3.68789
540.781
22.6903
349.461
717.502
-7.82082
-12.8491
703.322
88.0428
32.681
1316.61
-32.5614
20.9029
640.625
-18.3571
-7.4763
56.2764
1493.9
35.8011
838.638
1094.46
27.1039
16.9065
27.3273
20.359
927.531
21.0489
343.541
164.594
394.001
202.328
57.7519
1343.48
40.2548
93.0384
1196.61
327.27
13.2354
32.1091
7.47432
7.42875
69.8492
31.0928
2156.7
116.79
36.3929
32.7675
47.4324
26.1127
7.04914
208.212
30.4835
-33.0832
431.726
-28.6335
411.855
146.675
9.72412
1841.67
15.0043
29.8238
566.544
243.014
-1.69172
127.377
189.37
186.731
42.2866
99.1862
19.2193
-37.3346
-5.20288
-34.4373
-8.36692
-4.56489
17.7319
1.30132
-7.5565
-36.4313
174.49
39.9663
701.785
265.852
798.028
1379.58
904.784
44.0023
400.935
22.5717
448.137
34.0214
-9.6757
7.87984
24.3828
412.784
47.9789
1393.87
84.983
49.416
65.0698
57.6569
115.71
1780.72
1242.32
18.205
1585.47
103.481
14.2691
86.0458
41.8055
9.31044
1137.65
29.3096
379.619
-32.6494
6.97855
716.126
13.1848
22.6091
62.8138
-0.0717233
246.279
71.5788
-2.87134
1544.34
44.242
48.3996
1191.85
120.612
71.827
235.465
241.365
297.001
65.4772
133.142
637.417
629.974
538.241
13.1384
25.6135
1817.9
34.0005
8.82133
944.723
283.782
684.964
856.455
77.7037
198.204
1620.82
1514.66
105.446
35.1682
24.8178
334.875
41.9769
-3.34677
87.1558
110.04
596.729
580.599
-8.25095
58.9732
351.477
483.629
-27.3133
87.6228
329.045
1112.68
43.3364
52.5402
101.232
266.983
170.379
28.0508
731.497
33.4681
640.606
95.8467
19.288
13.0802
231.332
242.774
173.586
501.601
673.421
20.0613
8.70065
202.26
18.7338
34.6765
376.617
10.4815
795.581
317.933
-11.091
6.30347
158.227
27.6081
24.0125
1245.93
45.4244
-13.1899
387.711
1468.29
-18.284
-47.4074
120.891
192.767
182.967
61.0241
21.3208
-19.1878
75.1528
13.6169
717.48
46.6049
36.0218
47.3495
20.1757
43.5585
10.6612
253.948
68.8105
1293.32
184.235
228.022
-31.6768
9.31044
-6.29761
227.819
12.9791
11.7231
661.692
22.9081
792.026
683.163
40.4127
1.90663
362.56
149.764
-9.43057
85.383
43.9879
-15.2577
966.694
-7.22689
-23.8156
-3.78642
1125.26
120.96
754.546
-0.64886
239.327
574.421
-33.2433
109.823
20.1761
-9.65734
52.9717
458.707
493.334
121.231
36.3547
-25.8356
1056.44
-7.28269
471.166
46.4907
800.549
16.1119
79.7371
39.617
36.405
65.134
722.599
31.3414
15.2254
-0.870656
327.145
742.163
-8.50502
897.105
26.1767
8.54625
88.2826
602.186
12.1288
219.001
688.052
-23.8156
26.1986
-12.0986
25.5346
546.578
381.067
44.4241
19.6977
3872.13
1344.7
16.1969
197.165
1.13092
511.481
384.177
325.157
132.989
300.962
-0.89709
35.7606
11.9257
1481.32
25.734
37.1573
804.421
209.824
-2.84872
-8.16118
978.001
607.314
891.824
-32.5462
235.173
1460.62
220.712
894.1
219.876
418.678
62.4305
24.2115
-17.4876
76.8081
-35.9636
-26.1891
-0.90352
643.685
165.774
320.46
503.953
211.419
14.6955
41.0472
1559.95
17.6778
96.0673
156.983
201.175
26.9272
68.8179
713.58
560.844
171.932
154.027
35.0716
131.196
0.407114
1213.67
3.58685
536.559
39.5377
74.9028
7.58556
402.249
-21.4316
-22.6281
-20.136
1594.98
1437.83
57.3919
45.981
8.55357
19.606
5.04945
3.68789
32.0606
19.3516
259.505
925.523
297.652
-16.5972
19.288
28.0727
57.0439
130.33
434.134
285.49
424.86
154.63
38.4728
38.6857
-8.88042
280.363
60.6201
380.933
-6.06125
-3.29315
358.694
13.5198
60.9189
27.5811
88.8569
-4.10913
12.5041
181.967
337.272
5.71149
-6.29761
542.662
-23.8842
253.146
51.0191
1224.77
107.879
54.3805
12.1097
340.919
248.678
-1.93431
-19.5647
88.692
9.1052
436.333
-7.22689
562.767
3.70984
236.954
782.505
-2.57638
81.8101
24.9945
220.223
28.4246
153.004
64.1063
-14.5026
47.9789
269.427
1293.76
776.554
1131.41
25.7978
335.956
434.301
12.9289
466.654
4.89874
29.8238
34.3092
12.5041
1077.77
29.9252
-14.9032
1472.34
453.385
-20.136
20.7615
1708.28
1299.79
138.713
1174.03
1.71328
46.2789
258.561
8.54625
1439.48
43.9879
305.208
22.1642
-12.8491
433.457
43.0652
778.757
-41.9318
44.3287
19.3723
-0.55346
19.6977
28.4246
49.7172
27.3678
-2.01325
1235.95
530.291
36.5842
34.9487
1390.71
558.066
8.30167
882.182
14.921
-4.09232
-21.5894
36.8164
28.5677
379.88
25.9753
1317.59
428.474
-25.3218
-51.9839
14.2457
235.694
765.269
1301.29
70.692
108.257
46.3696
395.782
7.3067
126.901
309.233
24.9389
-24.9772
-12.9361
11.1845
15.0818
117.391
59.1532
42.9642
448.38
-29.8383
302.144
1086.25
14.1219
106.005
1120.72
208.887
106.661
-6.19495
93.6431
10.4203
524.94
17.4775
449.511
44.653
-12.8491
342.564
132.083
1697.79
1160.28
493.168
-7.80164
445.111
41.543
2.86551
1249.33
9.75836
21.7456
-61.9834
1148.8
12.1877
14.9225
445.131
44.319
-18.5873
-19.9335
18.335
29.5379
114.816
1856.91
313.384
41.7274
28.566
-2.45731
19.4881
244.577
44.4477
1360.79
107.598
11.5671
1.11938
244.506
715.046
138.943
165.038
42.0272
40.7711
423.021
28.2313
589.426
94.4796
270.23
490.008
3.86108
885.698
209.569
80.5322
28.7829
171.152
1759.08
54.2328
17.1013
17.1548
373.323
31.2357
1255.68
15.2599
6.94726
37.6752
-31.0613
769.297
673.657
28.2852
1735.43
206.426
29.7293
35.4756
142.863
559.058
26.8499
36.2001
-4.90556
95.5397
0.272118
-0.480363
49.107
86.8825
185.778
21.6687
56.928
176.412
106.8
-5.68972
62.353
196.011
648.1
72.7379
111.997
48.9159
-3.2497
-9.65734
239.634
7.91077
1063.09
563.655
1.29082
67.2768
100.664
397.314
4.15525
278.512
48.5644
229.212
1210.03
161.352
5.56231
642.129
35.4679
508.351
650.72
-43.8077
10.3737
12.3017
23.3541
27.9502
682.1
-13.9425
476.214
36.2182
-0.9897
211.445
118.336
1278.66
76.7984
2573.91
346.053
165.549
225.845
9.68392
0.991445
29.3154
47.2397
6.75312
5.48302
121.807
1305.29
2115.75
104.185
44.0805
486.599
17.02
58.7773
27.7053
29.6347
1061.17
20.5432
644.335
-3.96853
49.6251
237.341
48.2454
-14.6113
663.433
371.311
25.4169
-1.16803
500.626
3.72619
129.096
507.804
60.4789
55.8951
-9.5462
175.823
9.21897
100.579
850.797
-11.6007
-10.7545
22.0502
-3.09811
23.1791
-17.3891
57.6569
185.05
97.8052
66.9307
521.002
103.481
375.964
249.09
21.1908
374.996
172.354
-11.1551
-6.29761
70.3976
11.1051
2995.24
17.0133
37.9006
128.606
163.076
25.2282
520.83
117.493
80.5246
-0.82408
322.541
313.853
363.244
-10.975
-5.07489
271.701
2165.57
124.86
-0.64886
1.32061
22.9787
14.2457
143.864
58.7461
28.8013
115.67
35.1681
1241.13
96.9694
324.567
464.579
229.974
3.75988
1117.35
1625.39
46.2373
-20.4324
237.947
-17.542
40.4126
41.0901
15.4712
104.244
614.726
89.7944
21.916
129.25
-28.9351
17.0681
21.2256
-21.6044
7.23113
353.874
1608.22
156.095
1.83577
34.5551
124.708
102.371
27.4621
1346.21
308.667
4.70513
2.36397
137.934
308.782
199.341
8.8478
38.9163
105.446
430.553
-9.01654
24.1733
1.33839
144.315
637.59
-9.53161
172.99
151.185
-42.9212
1442.97
-23.1642
19.7978
21.0934
607.344
255.292
394.724
171.543
327.145
376.72
43.9688
7.33548
379.863
-13.9425
41.4309
45.5885
1076.6
29.7199
20.2902
609.341
-59.4228
1068.18
435.605
1043
324.845
-11.7979
443.237
47.1652
387.049
166.122
131.573
27.3678
19.684
65.5223
475.116
36.8227
496.781
107.503
788.576
484.314
138.178
46.5276
73.0171
89.611
273.393
400.076
233.593
489.588
89.0322
181.523
6.80468
13.2354
518.885
64.4403
209.467
151.97
2.63523
13.7048
72.7494
14.8412
63.0973
164.562
533.048
7.54408
171.03
-17.3052
334.234
614.171
762.306
28.609
16.3845
39.1658
1601.79
365.455
484.66
69.1792
38.7411
20.7971
339.146
1177
-0.675409
23.546
41.0901
215.664
99.7448
-26.9411
336.515
48.7583
1674.41
766.332
29.4123
489.071
413.345
39.5569
1891.54
1618.2
363.304
329.511
-35.3379
206.695
28.0727
1260.19
3.04582
186.758
118.698
77.7937
0.313588
1101.07
705.853
37.8694
219.127
710.264
1041.05
185.462
267.094
-8.15486
5.77557
-1.19279
100.794
46.1048
190.716
-18.0906
159.986
40.7474
-5.26841
446.039
-0.723459
1113.03
577.788
-4.36247
138.863
16.8067
37.5706
492.062
71.0752
-18.262
-31.7124
10.4276
201.39
543.318
490.433
16.8064
162.22
283.185
1692.89
103.958
816.768
301.994
-38.8081
32.879
25.5346
76.1879
705.64
130.515
22.8768
-22.628
284.851
42.1728
26.1669
-10.1332
92.5105
48.32
32.6645
95.0745
335.134
135.38
46.7802
2396.59
-9.59072
98.3508
-55.0128
683.478
767.444
839.32
810.779
24.4798
27.88
-19.8536
64.3046
52.1347
134.781
422.918
785.205
230.154
17.6794
18.7885
278.218
320.46
7.32515
143.952
31.5621
25.0881
542.416
-27.6211
8.6235
3.30953
-38.7054
752.191
185.093
435.281
42.6215
44.788
244.967
760.883
375.22
1084.36
166.631
21.1908
-22.3064
423.479
19.9393
1455.33
846.939
56.7007
742.277
199.07
21.6181
1271.67
496.66
88.9464
3.58735
23.7901
3.68789
104.124
234.46
431.646
242.639
112.179
-15.3171
17.136
424.086
1233.1
25.3828
3.04582
46.2028
-19.9831
827.42
34.0468
14.3229
34.1212
623.321
-3.88731
13.1116
32.9864
363.13
114.968
10.0606
-15.5151
182.282
932.803
54.1584
-30.5207
39.3671
245.91
48.0023
547.803
-13.7328
144.485
2175.88
83.6576
44.1607
303.459
58.5747
225.035
28.5303
1296.15
299.883
20.4539
55.6492
-13.9425
899.753
43.7144
23.3732
24.0977
24.0383
-7.22689
59.9318
15.8144
36.6271
1.22521
39.987
25.6835
533.192
619.433
1324.3
386.051
1341.76
364.68
32.8361
544.695
414.322
20.209
28.9164
348.073
-7.8466
46.5276
392.127
1234.94
54.0037
29.7647
49.6251
8.70542
79.1674
42.5478
181.523
447.21
-29.8681
89.7242
64.9053
73.8107
8.36578
1478.21
66.2025
-19.8536
8.08262
31.52
151.648
1331.84
-7.52491
28.9238
-22.441
17.8371
2.75444
731.742
13.1127
679.935
156.675
241.316
298.627
139.371
334.935
7.05713
163.542
25.7549
-10.8906
904.984
12.5828
15.0043
492.156
16.7053
111.146
14.3782
65.5324
35.6965
57.2791
-9.50965
740.735
37.9006
-0.704152
1185.41
76.8693
199.516
12.9577
584.648
213.845
17.4775
-21.6044
7.17171
-9.10095
-12.5712
24.3246
533.057
4.76802
-0.70231
-18.109
171.861
21.5717
77.8282
18.071
551.363
-7.63545
550.969
47.795
284.095
501.353
376.841
25.8312
-8.56493
40.8791
24.0388
-8.92349
925.717
612.475
2346.11
-2.53898
1076.17
254.317
12.1954
113.626
313.086
271.509
-19.4277
388.847
933.775
576.466
-4.97218
30.6754
-19.2632
14.5534
34.2312
35.1252
-39.0016
26.0474
792.194
31.8709
-12.7113
94.8539
31.6978
-3.1721
4011.76
596.135
149.865
120.03
-6.29761
137.864
24.2235
410.899
41.6488
31.155
32.8625
4.80544
48.7583
34.5985
442.119
-0.572747
631.5
1203.35
999.488
627.547
72.764
-14.7232
95.5391
19.7606
1284.91
-17.5155
23.8094
1663.25
43.4171
233.376
205.478
109.084
226.019
1317.46
163.987
-0.89709
435.999
76.9901
32.5404
48.32
205.079
-23.873
1926.1
34.3832
22.0497
427.785
499.894
154.027
5.08652
181.796
937.44
-11.9679
369.767
381.695
-16.6842
972.58
506.087
346.027
-3.26945
1441.3
18.0365
17.87
44.1608
9.20955
1.81383
443.33
92.0307
17.4775
12.1288
52.2087
496.303
-23.8156
29.9468
724.211
34.7531
1086.26
21.5717
29.1024
31.116
764.48
892.049
29.0543
14.2297
300.828
359.162
60.1235
21.296
36.4127
623.561
44.6273
32.306
95.5059
400.706
-2.09446
44.0029
3.08322
85.6513
10.9828
-19.4322
57.8651
-15.6796
2.78916
-17.8711
-14.5026
10.8058
13.7685
26.9272
-23.0113
170.101
227.26
33.2511
37.8351
708.207
141.893
997.015
9.77744
-5.78348
11.8204
-31.6768
-16.9265
71.3038
822.04
572.647
9.51708
137.226
152.969
171.543
162.035
26.0761
28.0508
-21.4388
361.896
-55.3376
39.0903
-17.1911
240.15
275.449
117.212
1234.36
14.4391
10.3273
137.12
33.0635
348.964
17.9975
888.168
19.684
2080.14
25.4741
-23.3859
84.4863
725.945
522.459
814.15
-32.2095
528.163
374.742
160.826
204.053
25.2623
525.948
1867.03
-12.1674
305.211
196.894
11.0134
72.4015
1055.82
0.869514
25.8087
62.0149
834.721
-10.658
530.209
1356.8
145.821
-7.44845
793.701
111.45
775.858
20.2638
24.0658
9.18807
25.0881
795.415
50.5955
25.4916
271.174
321.532
44.5199
9.13453
-8.93973
-16.3767
194.156
-15.4311
81.2349
13.8088
822.193
484.944
15.4905
-10.8906
899.362
451.114
1096.74
104.224
625.777
121.754
584.798
287.931
106.005
385.918
34.2119
-16.7198
6.04151
-4.45228
27.2403
34.7905
69.373
47.717
507.299
-6.44628
-38.471
1727.56
-9.10095
-6.94896
26.1986
469.338
1444.05
154.845
44.3287
647.184
12.565
30.9421
151.13
914.932
524.599
37.4745
62.7875
43.0335
27.2139
1526.71
712.299
178.718
38.8525
-7.8466
91.5052
79.1576
341.009
113.974
1064.25
29.0104
-19.4056
572.047
-8.05203
285.809
560.084
18.0491
-26.1199
42.8725
180.825
399.898
-36.6118
29.5568
2.04478
767.103
-21.7276
-6.90991
20.2756
35.4559
81.8379
1740.65
28.9238
1018.75
1616.88
945.179
1012.69
567.403
163.542
18.2586
438.885
902.764
232.396
648.834
57.3726
110.409
452.226
692.79
-12.9361
20.5548
18.0653
162.227
50.4605
380.914
253.146
19.16
91.1251
700.03
515.401
117.057
233.686
3.68789
274.664
244.24
-2.1392
5.29764
1093.13
64.5401
1944.43
970.064
36.8325
1854.08
2113.39
0.957002
15.3061
737.499
179.241
9.75836
74.2195
41.0903
1085.08
26.1669
16.1037
160.511
9.5237
28.7923
113.912
325.019
55.7191
72.7646
289.053
1442.96
18.3965
-0.220395
21.5141
361.03
39.8121
272.691
617.75
5.3912
96.4925
186.255
-23.4933
3.91884
30.5952
236.893
173
27.7719
154.163
21.742
-0.4386
1113.85
296.793
5.09967
63.2791
12.6364
142.783
127.247
-15.716
65.431
4.32417
1015.13
206.33
582.775
58.1853
1127.37
11.1051
22.9675
11.3911
287.151
218.562
774.993
42.2868
97.484
51.4651
5.46141
745.306
260.435
25.4128
118.268
474.75
47.736
69.0159
440.953
14.1384
286.03
100.551
50.0463
164.001
19.0542
1867.56
29.3154
43.4916
603.442
45.9209
46.7816
106.163
262.523
62.5255
752.969
48.2228
22.1648
45.4244
1562.9
556.253
-47.5166
11.7343
113.571
831.647
542.255
51.2901
63.2791
127.934
57.614
303.953
361.505
12.5828
22.5005
107.229
670.192
44.8163
62.4202
1592.34
348.759
-28.1709
14.3171
38.5385
35.4679
364.048
354.345
39.7747
668.337
-0.870656
816.276
152.665
12.9577
68.7677
157.361
150.127
90.5661
-8.48596
280.845
27.7864
62.1136
112.991
69.3022
2401.5
8.66802
4.97334
32.4908
83.7795
893.012
446.341
49.9301
801.357
295.963
738.375
40.2987
43.0335
113.555
0.976976
134.274
17.02
276.169
46.446
53.845
48.3754
42.7795
58.5429
44.9061
5.27801
362.594
49.9349
39.8121
55.6662
14.0695
3.48655
252.307
-7.37928
42.8725
4.66322
10.0924
64.8455
359.382
107.472
34.4235
18.2181
33.2941
-1.37608
33.2511
-1.52028
250.935
899.563
1.15061
67.3051
45.5536
121.2
24.5452
1881.5
76.1613
835.694
17.0133
77.256
349.58
8.55357
170.573
557.463
9.20955
20.042
39.2952
47.9016
39.5569
650.912
5.35706
22.7582
75.5099
46.8134
-4.45044
-10.0192
36.9279
-2.79113
-7.18268
771.233
62.2322
18.6015
164.911
303.529
570.827
42.2064
23.7043
533.703
913.476
271.237
7.14593
167.239
18.6692
10.9002
-0.220395
437.976
0.95105
104.686
16.175
614.811
1397.82
124.875
152.714
-8.64824
226.334
32.4693
-4.86104
17.4529
724.924
-1.38416
267.245
1086.52
802.791
1112.76
52.9718
70.7325
-16.5128
27.9214
54.3597
30.3922
19.8913
18.5794
572.166
5.00786
-7.31392
-22.5487
48.815
248.575
280.293
14.8532
-3.26945
30.4044
36.7772
115.321
23.5461
190.146
16.7058
89.3824
189.22
233.434
2.07556
467.253
475.023
54.0828
836.103
1372.84
4.91989
-8.14512
917.05
218.712
433.866
903.613
23.4802
121.145
14.2494
-11.3836
549.095
342.884
128.548
45.9546
64.9337
15.4824
158.112
884.037
48.2866
24.8608
846.596
-16.5128
65.4027
-0.535674
28.1227
698.303
134.771
58.6721
-4.36247
1701.83
-5.68208
-23.1642
12.3016
39.8341
-5.47545
1178.82
45.8429
97.2906
38.7826
37.4211
45.1791
471.001
-36.597
40.9643
228.312
255.42
31.8208
19.9124
280.461
13.7501
951.472
94.6603
13.4321
53.4653
66.7967
89.212
236.126
49.6691
131.115
89.1923
14.0954
63.0597
656.077
85.0143
14.5868
398.673
213.32
12.7743
10.2697
-13.7834
69.7971
1075.16
72.827
40.5379
33.8502
72.8576
302.912
6.53729
2.59616
135.802
631.731
56.8321
658.558
10.9053
245.351
19.9938
22.4602
25.8806
296.15
936.286
2169.73
-38.7054
38.1716
533.586
2.37205
684.388
234.069
649.765
48.7375
255.28
257.898
457.111
913.246
3.13379
777.92
61.9335
363.43
249.729
153.82
45.3969
-2.74472
948.31
0.86531
24.2021
10.6716
31.7989
-6.44628
144.505
201.409
99.0604
2233.56
45.247
424.086
519.078
92.8491
78.0085
220.491
47.4833
376.134
1037.32
298.968
1419.16
19.8679
20.1761
40.0457
162.521
37.0422
95.0953
11.5982
292.165
194.367
95.5891
661.952
554
271.578
364.145
96.8371
2.05641
99.2656
16.9559
211.094
91.0123
42.9642
1286.09
322.759
17.87
162.227
108.728
122.68
78.55
211.197
-18.8009
-2.69815
523.066
86.8179
0.884366
325.822
188.956
30.2544
292.316
960.542
387.229
1284.96
-10.6127
2793.68
34.6902
637.496
12.4488
4.13616
675.795
968.753
35.6004
249.181
366.554
61.4385
971.572
31.3562
3.3978
340.756
630.133
41.158
1289.01
34.6326
145.512
-0.555765
-4.67115
7.23469
35.7242
78.0237
156.27
75.8322
2523.94
948.888
615.184
788.235
331.271
690.306
1681.73
6.97373
74.5235
354.696
792.248
-7.14247
41.0399
231.849
118.078
1096.74
83.6095
354.037
103.65
543.661
5.56231
-8.17167
252.182
16.7273
19.2193
1267.29
12.4143
8.49967
17.9239
41.262
36.4726
27.9502
1722.21
137.857
549.712
94.5877
48.4606
619.991
890.729
97.4131
229.458
522.01
415.34
10.5955
405.43
274.934
17.1802
77.8282
274.818
185.921
10.5012
-18.8798
50.593
-18.8107
1399.16
48.0671
105.101
561.027
769.836
321.989
3.42412
49.1726
153.602
500.155
315.743
44.3127
37.938
-8.41928
-2.13564
936.802
186.72
53.3889
88.8032
21.4842
46.4234
33.9039
56.8321
1297.61
-3.16178
586.244
14.3716
33.7045
164.562
218.204
-7.44845
948.767
31.1123
3.30953
77.527
-6.14473
1107.13
1640.31
16.3845
1213.86
226.774
-4.47159
815.057
49.3018
0.182344
989.447
4.94679
370.248
95.4381
294.707
11.3911
230.929
990.677
53.4773
40.4127
35.6398
22.328
57.5233
41.1692
141.605
150.536
553.734
44.7125
1062.27
157.691
656.47
5.58391
1365.14
1447.8
396.6
548.453
934.606
1136
675.655
240.268
595.21
7.35708
35.6004
178.98
477.817
205.384
10.3473
33.0746
1192.06
58.7773
258.215
176.968
61.4938
914.991
305.401
239.536
673.689
147.386
70.6587
1292.41
118.183
-18.9717
74.2756
30.9001
-10.5223
35.179
56.7119
25.4901
378.123
137.457
698.504
33.2941
67.9644
15.3463
625.749
-13.6541
16.8783
622.597
62.9948
2130.65
111.146
1680.42
7.67861
44.9177
67.5557
578.27
592.066
171.019
266.264
36.0266
53.6438
42.2329
76.02
74.9952
-0.160786
526.04
9.31009
-15.8166
65.7938
493.49
346.437
19.01
28.6583
798.314
30.8069
587.603
190.506
135.564
29.4316
4.23804
94.8305
35.1687
60.6604
218.743
50.1606
37.9793
46.3696
-16.5128
14.803
734.098
168.678
112.851
3.02467
54.5303
31.7992
115.344
-9.10871
331.83
17.6643
37.023
-28.9013
942.138
1066.58
11.3108
105.068
42.1991
13.0467
90.7314
13.9953
19.8792
477.561
19.3531
27.4433
5.23247
38.3801
20.4996
-5.53934
249.486
-39.0672
233.953
58.4796
10.3273
399.49
25.3543
232.772
494.614
440.399
40.2987
35.5372
32.9703
90.9322
29.3265
201.206
406.267
156.353
953.397
-20.9651
67.1424
26.6838
22.4173
90.8546
6.83135
810.053
1541.43
-15.2541
372.248
202.516
97.2204
479.074
10.2854
-8.64824
493.749
979.708
674.835
41.8396
101.961
3287.7
18.5893
12.4975
157.911
190.716
2.52409
8.8478
27.6719
373.437
38.8733
916.772
166.602
842.794
637.194
467.05
1.15061
71.0532
49.3018
799.612
-1.93395
536.072
10.569
192.212
652.654
2110.35
300.27
640.226
23.4922
1630.47
29.4123
-1.93431
465.818
549.303
23.0997
-4.73783
35.3421
-14.4452
39.3171
40.1773
-10.0726
-26.8858
118.698
1.32061
251.438
36.5987
239.211
219.654
12.3753
346.695
62.7875
50.5297
17.8436
48.0671
146.858
627.406
190.652
719.317
32.306
1360.5
2048.01
157.201
536.882
660.88
156.004
151.244
15.9436
-4.00971
81.7673
387.245
223.929
308.069
-6.62675
374.385
101.689
383.437
25.7983
-6.84624
68.1567
-6.14473
16.677
910.26
58.1078
22.8959
231.661
144.142
47.4277
31.2448
335.64
974.454
54.4372
495.952
263.426
50.4605
161.648
1340.1
253.418
124.858
30.9885
832.951
59.8093
66.8936
37.4211
47.0531
47.4626
12.1288
39.0903
24.0383
708.666
839.543
206.969
29.1309
76.1344
57.4472
2277.62
51.5568
97.765
150.917
941.912
-2.01325
642.798
1020.44
494.683
700.138
413.51
472.418
600.382
914.139
10.1757
1141.75
1339.89
119.596
27.1363
301.06
34.1899
2062.42
10.9828
216.7
757.24
0.91509
43.8256
47.0224
131.795
12.0056
231.096
1232.98
198.03
142.4
37.125
283.797
45.858
-8.88042
235.385
406.234
315.493
56.9123
527.964
900.987
-9.01654
369.001
477.351
118.078
1019.9
-4.47159
114.157
178.612
93.8857
59.9102
-9.28104
14.3171
36.6644
282.845
13.5971
1040.25
24.7822
1163.09
713.149
27.1022
618.281
18.1679
192.969
4.79812
217.593
896.414
-4.73783
10.9793
203.949
28.3804
-10.6971
609.033
38.3032
109.921
-19.9831
23.8094
-7.18268
92.8207
98.6558
11.6324
-2.01325
114.311
53.4172
9.30027
2.98528
11.3978
34.4145
171.345
10.9204
352.253
1513.9
20.3943
135.832
26.6936
-12.1674
25.9753
-21.3063
967.135
27.88
477.2
68.3815
249.973
17.7361
-5.13229
-17.6134
61.4056
144.953
641.621
25.7144
608.589
149.736
216.856
226.774
1269.15
106.098
367.156
43.6796
-44.7952
1113.14
28.2003
321.664
56.0827
2.35275
120.087
34.1525
47.8551
945.587
1328.75
19.606
36.9086
144.243
694.454
28.3125
750.237
-19.7304
25.9718
335.133
0.269376
-16.3193
1038.19
107.644
881.831
51.7715
102.425
101.831
734.08
49.6827
795.595
42.4338
26.625
21.7456
498.362
258.614
553.793
33.6631
1129.3
330.813
561.561
-14.8392
23.1701
87.6754
-27.3056
-0.502902
-30.3354
375.26
295.758
-3.96853
23.3882
27.4461
22.9455
1050.8
44.716
38.6638
41.3464
16.6356
6.80921
248.292
546.075
-4.75268
801.672
536.154
30.5952
101.961
90.5415
42.7644
558.32
21.8678
-20.1248
29.2382
688.432
469.207
112.005
1295.48
33.2511
-12.7647
726.948
254.337
46.8634
84.7401
5.46092
202.975
73.2709
2.93123
82.3196
1552.21
58.2428
159.715
34.9031
42.2329
40.4127
369.224
1.71328
20.042
7.43603
122.016
83.0698
-29.1007
262.639
16.1643
23.1205
5.06874
17.8236
1100.39
45.969
34.9376
9.75836
38.6122
590.192
23.4321
346.632
263.48
90.9322
10.5858
298.13
283.665
80.1792
426.218
31.3562
37.131
82.9057
200.181
50.3794
617.467
823.172
218.71
527.564
147.79
8.67875
620.433
1125.35
1098.92
55.7937
-1.70336
-23.7765
340.741
166.641
33.7045
9.01402
38.2941
24.4107
311.975
2056.71
119.934
796.127
320.955
53.6011
1258.93
373.589
231.2
1.35154
469.951
551.473
331.228
99.1359
601.04
213.655
95.9845
144.142
732.7
-1.78477
220.323
182.263
937.18
49.145
-8.20042
207.151
304.656
597.86
156.413
11.0836
78.138
1784.05
3689.21
712.756
697.824
1389.3
-41.8971
237.031
230.395
15.0754
-1.63934
-26.8858
-2.42753
220.223
5.93579
-12.127
-21.2844
374.07
183.519
56.2152
-3.81819
29.2222
34.7102
-2.53266
1162.07
126.244
291.949
278.167
1.37116
59.6198
390.253
-18.8121
395.39
3.26777
933.666
-26.2229
156.223
-22.2433
197.831
60.6762
2.12405
475.991
6.34429
263.815
39.5261
755.859
4.50929
-8.78398
282.833
12.4975
71.1859
456.916
43.9163
179.007
608.078
30.8415
108.69
39.8453
-7.93486
424.229
80.0623
16.4275
175.68
586.936
363.033
352.336
26.644
-11.9679
109.272
16.2523
77.0191
97.3916
40.554
32.9163
13.2652
36.0266
63.0141
130.314
42.2868
1143.21
184.524
3.58735
38.7826
43.0433
1138.61
105.149
139.292
334.468
1326.57
86.4764
1006.92
9.33204
57.0439
415.34
226.113
564.726
33.1797
83.4159
1322.21
55.5523
25.4938
-7.63545
123.682
45.9209
980.067
23.6
216.495
1168.76
56.3754
70.0217
72.6829
42.0349
156.919
16.5426
32.306
500.304
786.133
1760.96
62.7952
-4.43971
180.027
406.441
385.371
49.6408
148.773
47.7212
44.5493
1388.85
-4.86104
8.08262
78.3716
29.8337
655.302
72.7323
1282.67
-3.70032
1616.42
360.701
814.201
31.8533
26.0658
608.721
24.0658
188.218
123.684
134.187
254.932
93.1376
1033.68
1315.14
9.13453
39.786
14.688
38.0852
35.1314
11.702
560.193
50.9635
242.577
152.927
47.542
155.025
2.37205
1906.28
116.003
13.1302
274.021
889.458
19.3167
29.3707
166.732
104.272
214.701
159.774
13.2652
114.737
4.91805
36.6107
181.817
36.4726
21.916
23.5388
30.1866
321.076
1848.71
16.6015
370.741
180.18
410.382
42.0513
598.847
-15.6948
74.4092
58.4096
1365.31
-3.3601
274.745
275.481
52.4038
36.7185
185.686
2253.75
22.0502
-6.84624
958.999
75.4606
574.856
32.2129
78.5212
374.825
215.925
473.415
14.8312
137.383
198.037
-18.5583
192.969
438.621
104.272
392.737
571.451
172.893
-9.22358
34.1525
14.2884
315.847
49.783
264.276
883.55
340.919
715.32
89.8949
304.649
20.8162
71.8254
-14.1082
717.502
356.62
560.307
49.5476
16.0124
85.5047
19.9659
160.616
2.83107
2082.4
398.293
2064.55
30.3731
1.13092
-7.63545
50.593
761.814
138.611
1.11121
246.48
40.5709
791.009
439.213
27.7053
8.30167
27.6081
89.6048
22.1648
691.459
-0.220395
87.1065
122.765
40.9679
104.256
54.4649
146.667
119.193
33.2946
30.6351
855.264
977.74
50.1606
304.097
-12.7647
151.61
653.513
34.1403
34.8838
16.7053
347.278
14.3782
378.744
14.9326
97.5407
-23.1642
135.99
16.7273
937.18
142.848
44.1608
63.7508
-0.572747
84.5345
39.9663
14.0028
97.1863
82.7283
223.561
6.64209
-0.64886
-8.73867
1824.79
12.2014
191.468
51.5912
42.4338
94.0913
420.922
-15.1317
97.4446
289.55
378.491
190.392
12.2214
169.881
11.3978
94.3846
50.1941
-6.69086
1341.33
485.033
54.7948
211.698
1416.45
-26.4573
23.6979
630.143
194.641
1179.97
191.272
413.938
-21.3018
-8.45524
11.9665
555.593
1577.54
2187.21
39.9655
373.7
16.5275
365.292
-20.971
-33.6854
38.4519
283.864
1166.53
16.8608
252.828
383.833
37.1843
458.964
41.9547
437.469
22.4845
12.3732
42.5378
686.975
29.5274
-18.9765
1525.6
97.147
9.86024
-2.31267
26.8869
64.4086
42.581
558.033
124.186
1127.71
2013.1
106.632
14.4569
69.3522
184.066
-6.34566
363.408
269.251
-37.299
76.7768
1317.56
102.398
344.011
326.507
40.5253
205.277
180.968
477.919
744.87
327.389
562.16
344.004
1051.96
-2.86377
1826.89
30.2544
43.0652
43.9254
660.691
48.0234
287.957
178.668
289.927
23.4458
240.194
160.287
34.9376
901.814
132.316
247.238
548.171
367.247
27.3481
23.7043
127.59
116.873
128.905
1533.79
3.42412
112.891
28.0395
91.6088
44.0029
51.0565
14.4368
14.0695
136.545
-30.6766
35.3763
284.171
-4.90011
649.296
464.34
464.939
26.8471
73.8497
485.969
228.297
29.8337
29.3641
82.4303
24.0066
55.1607
113.415
-12.2381
50.594
95.4063
455.047
1828.79
-16.3767
196.03
-30.5076
342.515
11.7424
1077.11
-22.135
382.12
175.627
711.422
920.005
161.746
-28.1709
217.481
310.278
196.638
-3.60139
45.3969
-2.57822
117.196
851.883
40.2207
51.9011
153.613
-2.69815
45.1791
176.773
653.059
-13.3836
700.576
-31.5897
28.0727
233.556
1830.31
-10.6127
1093.9
25.3199
920.48
1305.34
458.477
7.8843
537.114
436.518
1862.81
23.4321
43.0335
62.9554
135.91
361.036
45.131
23.9572
10.1757
57.5931
-11.5947
24.0388
36.0541
27.7668
213.423
542.505
8.70542
300.307
454.842
14.0695
1564.58
68.6489
48.4947
136.12
-21.7667
-38.4859
582.406
112.615
381.046
576.099
626.428
29.2382
-2.31267
-42.4535
75.653
37.0422
-33.2352
821.195
455.208
1376.9
155.559
-5.21508
31.1357
230.349
11.8204
10.6301
-26.0546
620.256
5.48288
948.756
1124.59
909.341
147.347
833.089
8.55357
41.262
1228.38
756.962
1802.28
-22.549
-17.6907
962.534
-3.8008
444.826
24.9753
128.643
-0.389729
40.2541
41.5176
1274.38
311.149
22.7561
25.6879
12.0422
89.9615
10.2373
18.9148
698.243
906.792
38.0127
282.852
36.0414
113.031
44.4874
266.71
434.746
753.647
-13.5988
180.292
16.8806
984.56
46.0316
1426.41
16.8447
-9.58527
30.4938
138.354
1555.3
10.8937
15.5904
778.054
27.1453
315.424
35.483
49.7106
18.7742
-16.8724
-2.04518
170.189
87.8988
8.22154
411.232
-44.9819
-23.2341
367.376
211.204
100.742
-32.0949
-27.6211
47.9789
173.85
171.19
75.653
-28.6335
27.6719
17.3646
226.28
1066.7
46.6621
179.375
1.88581
-23.9557
-11.9679
545.192
316.9
7.43638
442.369
126.761
77.8939
117.927
289.085
238.153
34.1525
12.4143
68.4698
113.501
1025.15
13.9838
351.752
168.606
1646.48
556.799
229.247
-0.265135
-18.4713
-16.3193
179.872
30.8069
141.575
19.9124
-36.2561
-3.11647
156.868
364.526
2.18765
128.641
4.13616
573.325
43.0967
128.38
-16.9367
2.98528
-32.7562
68.6818
20.7681
-0.405684
411.944
-15.3165
17.3134
86.1356
1480.17
41.0091
0.45667
-6.17796
-25.2859
-11.506
-4.43971
24.4798
12.8875
338.247
175.01
6.49171
424.985
32.0298
-5.01204
-12.3573
-50.0134
9.21897
9.34169
25.1757
26.2847
62.8147
36.4637
423.533
260.144
91.5322
-9.55259
596.678
51.411
70.4692
927.722
786.301
132.601
264.008
4.17873
11.3554
74.4868
1651.51
479.609
73.5257
-9.48774
-7.86726
383.894
420.461
66.1432
-49.6556
11.811
819.25
-6.13822
470.628
-6.37001
614.869
-20.7639
-18.8186
43.6654
1145.78
44.8437
-21.9493
1460.51
86.8109
2107.61
-41.2889
592.51
-21.3452
131.962
50.0896
145.73
268.182
1034.98
-11.5314
194.656
718.182
1139.93
111.068
111.962
-9.01654
689.467
269.33
7.50801
-37.0742
205.986
38.0574
-8.1106
-22.3064
-15.0524
9.45962
45.4563
961.543
22.9081
10.3737
274.671
33.7658
1494.5
393.393
177.464
7.43603
3.94962
96.1883
-25.3526
18.4755
-28.4355
-14.4452
89.9169
229.458
1449.67
-17.5689
252.35
-10.6127
29.4316
0.957002
2.18765
207.139
-30.6547
768.755
302.856
-9.50951
16.8598
63.6482
683.271
666.27
3.08954
142.582
754.056
37.0756
-12.3131
323.711
515.018
-32.0795
1106.91
204.73
-17.4224
-17.7896
-30.2466
181.901
106.591
-21.3018
694.32
25.0849
-34.7377
33.3049
37.652
724
21.3759
96.1637
24.0237
935.008
164.297
-14.1797
1250.97
548.108
1177.77
-1.87986
-2.04518
143.952
715.596
655.741
21.34
51.411
12.3732
303.658
-2.43979
653.242
245.993
12.3716
76.3981
577.862
-2.3966
53.9088
184.156
301.243
15.3463
569.527
76.301
-16.8549
11.6515
27.9497
195.479
199.911
95.7597
-30.0449
-5.53291
-4.42354
17.9238
-7.63558
22.9675
108.843
319.011
690.826
36.6107
1356.01
848.984
-18.9014
156.849
-17.6907
429.363
268.602
-21.6044
1884.99
454.071
99.2872
864.766
2.89396
355.424
1966.53
387.378
180.867
0.313588
272.731
16.1969
937.421
160.239
-7.56633
-6.38505
100.302
3.08954
318.745
73.7699
123.283
564.899
-17.3695
25.8866
618.118
202.055
708.177
21.0714
156.866
203.35
117.805
4.93062
80.7018
726.907
14.3055
-2.83304
-4.75268
14.5643
159.466
2.48422
8.08262
44.8262
1070.06
749.27
12.0572
14.089
2.75444
6.47866
324.208
762.574
353.848
-5.80446
45.7029
53.2851
389.801
55.4767
18.7995
196.211
627.005
22.0311
423.303
319.022
1.98505
27.8065
12.6427
30.4427
144.151
22.8525
28.9334
247.814
-13.2359
14.6215
741.841
272.29
249.741
621.443
-9.80893
1308.75
1121.38
404.276
27.6719
95.0953
375.167
858.133
363.033
172.426
-10.8373
-19.4641
755.087
-18.5583
-20.6746
384.273
-17.542
131.045
17.3453
30.1318
204.693
-25.067
893.113
12.9577
1062.54
287.782
25.2472
591.94
248.926
-14.7232
-44.4303
1476.73
802.922
23.714
94.335
495.71
1061.04
263.574
10.5012
918.286
229.579
817.023
866.93
282.325
292.508
26.9182
1344.51
241.404
18.4167
277.809
1163.72
237.662
-11.4648
81.4843
12.4535
23.8071
72.1656
29.7235
19.9231
43.2205
55.991
-14.0774
8.21836
272.609
278.123
43.6899
29.6459
16.2456
1158.14
1815.61
268.804
201.405
4.6046
-13.1243
65.4212
61.5472
1195.47
45.7029
2195.34
-37.4856
827.592
370.499
44.1705
69.1046
54.7785
56.333
-4.05261
320.923
1311.69
35.9709
137.629
527.05
3.37714
24.0738
-3.07763
425.964
19.6848
15.5591
20.8981
80.0688
843.047
874.441
335.633
1163.65
32.7411
-26.3149
17.4285
156.272
46.7178
-6.95675
649.043
-1.27018
6.04885
26.034
164.858
2.17969
-38.2118
309.998
-35.1804
-38.962
55.4569
57.1271
487.202
398.039
-32.2224
73.4898
853.879
411.327
-17.1282
23.5318
3.0013
10.8058
337.982
1.35154
974.032
-25.8831
245.313
190.619
354.21
444.561
59.8088
575.914
908.308
579.269
644.619
165.007
-13.7939
317.774
97.3121
52.9525
54.4947
79.1301
42.2868
532.267
107.687
-2.03485
162.471
14.9323
-43.9276
32.0606
66.4767
-4.01327
342.63
-9.10095
321.013
24.3246
42.0513
377.707
983.182
917.644
-29.3534
1153.87
6.5792
740.644
169.797
637.043
112.437
915.488
29.915
583.812
584.05
7.64964
78.3051
42.0349
51.9709
739.906
37.1573
463.341
537.786
-2.21825
-9.59072
205.482
253.456
1330.03
34.6842
29.7235
23.6713
299.968
582.604
186.448
-4.90011
-15.9971
50.1715
1005.11
111.331
34.3195
1303.73
103.045
50.2435
13.9313
-16.8188
36.5778
36.4876
7.49047
53.997
666.871
-5.80446
328.687
130.122
344.824
537.112
39.4142
16.3009
267.184
573.007
52.238
319.022
91.9402
-11.5489
560.95
-7.00636
928.79
130.746
43.7535
161.86
265.595
10.8053
7.99425
-33.3794
-2.06363
71.2263
17.2737
24.2016
753.951
38.7411
275.67
58.0362
13.2078
23.6875
61.0273
30.4637
24.7822
739.552
1044.86
1271.67
56.2546
62.7095
16.7058
27.2869
736.709
232.995
35.2827
253.546
264.205
45.7995
509.044
771.466
319.912
19.6977
242.068
789.973
51.8042
1146.19
138.542
52.467
215.448
531.472
306.45
482.85
463.048
6.30347
1080.27
111.941
284.508
215.194
41.6763
55.8778
115.972
32.7585
10.5795
615.15
5.36062
261.678
371.182
24.1319
205.46
55.263
110.142
163.214
15.7537
2521.21
666.828
202.248
42.4826
16.838
2055.49
2354.64
196.825
66.5629
66.4488
112.438
7.32515
24.0658
696.004
1220.83
65.588
1133.06
13.1773
48.16
22.9787
579.736
301.286
13.6164
22.0067
255.227
3.55857
930.875
65.6041
2.28118
61.6829
123.778
-11.9198
17.9238
7.35695
287.211
556.744
268.411
3.04398
25.3663
192.212
67.4989
982.876
27.9502
1792.91
47.0531
722.126
2.75843
552.584
33.4086
0.269376
-1.32676
848.914
21.4366
31.0049
14.2902
865.17
-16.2349
16.3131
15.3061
89.0726
31.1894
1524
47.9826
357.807
35.6004
177.106
13.0484
141.666
328.115
4.42941
7.09058
81.956
340.756
765.066
346.631
46.5075
102.853
508.771
516.577
2573.55
59.0471
29.7235
-26.9285
-6.77417
233.254
12.6902
821.012
53.084
-8.60917
444.74
835.494
115.571
371.036
794.248
23.3016
1390.6
192.125
1093.46
791.712
-2.22497
912.373
1068.04
568.653
46.8474
36.7345
1095.89
0.650023
3.2256
376.248
2179.06
59.7805
1236.9
182.192
-0.723459
307.186
43.6796
749.809
882.625
41.3187
19.9393
27.2941
29.8457
28.5897
0.146747
259.04
32.8625
135.99
515.401
2660.6
1.81383
-0.82408
82.6604
191.766
-8.48596
93.4382
16.542
2489.03
6.1695
8.51616
340.378
852.051
-18.109
3.19467
111.527
19.0542
37.8694
-26.3761
18.7338
887.377
354.128
19.7176
668.383
-5.46883
228.23
38.2867
16.3637
46.5013
-32.1831
101.646
3.67665
24.0187
219.045
148.951
492.214
227.219
8.44731
9.10875
4.93062
26.0059
259.808
1147.84
131.907
559.918
22.6595
495.364
223.775
306.059
376.348
477.736
121.193
37.4527
-30.3414
40.1682
190.251
6.50257
12.1009
22.483
3.57702
37.1304
706.226
-15.1748
540.456
28.9222
412.29
18.7995
672.224
91.0222
164.46
14.7567
-14.5619
46.9626
471.96
362.299
37.0055
-22.0312
189.128
658.161
-34.7848
705.086
896.294
23.616
-2.31267
705.299
825.279
175.64
40.7903
-7.14247
48.5362
1084.55
22.8959
256.586
84.909
33.1189
498.684
103.014
245.592
25.42
704.51
37.6281
84.7523
-2.57822
27.2403
49.783
239.913
177.028
256.586
532.175
-2.69815
45.1791
69.9513
335.193
669.589
542.427
68.4863
265.415
-28.7599
-21.8571
135.924
1148.13
-7.10823
233.515
33.7264
46.0888
29.088
61.1856
1312
49.407
22.0831
-21.6834
475.51
29.6347
97.1274
4.19497
1298.66
52.1297
-20.8351
40.2548
29.3201
3.19237
-10.2933
124.871
680.403
264.012
497.117
190.408
-12.4684
30.6754
61.405
2.37205
468.87
-0.189566
-8.03194
20.6265
590.738
-36.3307
1358.54
486.643
281.292
168.755
-26.9123
553.907
202.26
-41.0827
-26.9411
462.024
55.4052
1747.93
191.094
-2.69815
156.158
280.12
24.0977
82.1344
778.285
20.5764
231.332
145.323
8.72147
-1.24241
130.631
1202.23
300.164
409.538
158.626
32.2472
323.47
2421.15
14.9857
563.163
790.786
775.101
203.376
10.5858
196.93
94.3846
612.414
28.9164
155.045
284.508
630.133
342.883
54.0037
1283.07
184.115
199.969
141.506
10.9828
682.277
1000.52
38.6683
802.822
94.5728
29.5568
757.293
24.973
160.831
31.7078
38.7344
-15.3488
17.6794
382.357
180.791
2.73053
33.7274
-4.09903
63.4212
1276.06
-33.7375
44.2323
303.658
100.634
32.9261
35.1496
1.98505
44.6731
2.47796
29.5092
21.0723
725.111
272.103
461.457
39.238
1521.37
10.0408
1514.8
12.1886
41.796
193.312
283.221
87.7979
-10.1181
-30.1343
590.276
85.1921
33.3581
614.481
1.47654
211.449
69.0073
37.7083
1043.34
156.282
53.3514
1161.29
48.9323
29.825
241.945
195.401
10.9574
425.166
51.0977
185.988
-24.9461
480.162
216.466
111.721
388.508
5.00786
13.0586
1085.17
19.9393
442.14
47.9354
46.3339
-29.7522
35.6736
58.2163
59.0656
38.3466
1560.94
57.5233
157.361
14.1684
32.0606
96.1883
-7.82082
129.58
199.198
46.8134
88.903
10.3902
4.97334
128.068
8.81687
55.3394
98.6558
602.706
26.0977
170.533
9.30027
194.14
250.228
162.385
4.23804
119.193
233.034
41.9198
12.5959
1363.88
-3.25015
-5.26841
12.9289
8.83466
86.2188
52.881
1461.05
292.193
-6.92023
-0.61434
-33.5508
1291.17
18.83
-34.4086
92.8864
502.11
414.647
101.346
933.704
8.66618
36.6646
20.6473
767.358
998.817
1670.84
411.031
51.4841
29.7199
275.163
356.342
365.99
35.569
79.5327
27.4087
31.2103
-8.73867
437.978
14.0755
17.1802
57.2134
51.8042
0.388031
-33.8724
2301.35
-6.38505
964.247
40.5709
854.728
17.5479
35.2016
1025.92
706.02
48.3754
1676.97
51.0466
16.7951
1120.35
-2.09446
1005.4
263.578
1441.61
110.014
2.82512
74.7011
306.655
449.893
89.7242
-6.30925
-6.58117
57.0915
674.236
125.733
64.3284
-4.86104
-14.4062
27.7719
215.161
326.9
95.6252
280.206
253.879
21.4712
779.261
286.55
-18.0154
-48.73
176.221
848.386
14.1855
76.3791
344.592
-27.6804
22.5998
811.166
56.8259
408.071
253.457
811.318
547.591
212.259
34.8604
420.441
252.56
15.4905
908.44
-16.5128
44.788
-8.03194
71.2263
-3.34102
26.0756
-20.0387
943.915
813.527
1143.12
412.384
8.69492
383.367
1114.93
81.0635
-18.5939
-1.45475
282.28
463.898
-8.31302
1459.93
1404.54
229.937
28.0508
-23.3129
180.112
180.521
1360.31
-9.10095
45.5249
633.396
49.5476
47.8715
16.1643
6.8474
-18.109
1.32061
1056.06
236.446
152.791
16.1969
542.736
40.1532
30.9153
1183.4
63.8924
1.91401
1233.41
85.0143
91.4236
347.508
93.353
19.2306
1446.03
24.8613
1171
31.6124
-5.2077
22.9867
768.822
1020.24
9.77169
49.6745
659.141
0.213574
27.0127
33.3722
1589.53
27.2633
2.13569
84.4531
1698.7
44.5192
-4.53842
5.85508
16.933
-1.75379
17.8362
46.7799
433.686
19.6175
112.557
132.323
-8.48596
417.592
7.76564
116.739
24.3246
947.225
638.202
14.2902
21.8399
-27.4793
48.1723
175.245
64.0318
21.6062
18.071
172.802
50.593
79.6541
68.3334
410.595
54.3879
47.1301
167.882
84.8643
21.2014
763.358
1339.47
40.2209
24.0187
3.52774
77.7361
25.572
15.4492
1361.89
456.349
12.8569
1.99105
78.4798
18.0536
6.49171
271.311
65.763
150.535
10.1315
2.46042
16.5275
26.0856
3.12716
678.383
-5.97851
-16.8188
962.366
953.153
145.739
36.2976
-8.0188
61.405
28.609
5.14014
2.22786
9.18076
1157.64
43.1153
149.764
71.7906
10.6301
73.2709
712.085
590.42
227.819
26.0976
22.9675
648.574
84.7523
27.4068
304.602
22.5214
107.687
1429.75
711.572
187.346
46.0276
736.709
1419.28
197.661
123.423
393.229
17.4139
127.398
1367.02
244.8
46.2028
15.6242
20.0613
29.068
1098.52
1087.95
167.996
1003.01
207.278
653.91
121.807
89.8851
6.59917
78.0522
30.1384
737.189
13.9239
70.7116
601.225
10.9204
45.4244
5.55072
89.611
138.46
1599.79
513.951
278.68
364.52
222.752
202.516
20.3837
34.9202
32.7742
459.868
51.4693
43.2742
347.312
6.38336
176.749
5.47083
366.696
52.4452
3.39182
34.546
232.432
1091.68
45.858
205.13
11.2386
346.531
164.567
603.152
294.046
41.9547
872.252
944.72
11.7428
-34.0202
586.336
1197.94
16.4275
174.743
-9.95357
2260.87
776.265
42.1782
-4.27805
58.3096
8.27201
578.725
2.19676
-23.2435
49.6029
190.307
9.63195
120.06
90.4339
-30.6892
62.8476
29.1683
1458.06
42.0948
309.06
87.5084
111.62
43.305
-6.6119
20.3496
417.592
388.201
13.6658
24.3246
13.9403
775.009
130.482
486.608
24.9945
57.5426
74.0456
28.4246
119.271
4.87905
2601.06
91.8224
868.636
58.026
51.711
10.3473
149.267
226.915
25.0441
16.4609
1490.69
372.436
97.1011
33.4092
17.3134
43.032
192.685
40.2548
201.734
124.145
-23.0446
12.1954
5.36062
72.397
115.961
233.571
327.003
21.3368
85.2025
168.238
437.268
-12.5321
6.8753
126.375
-13.0706
57.1925
38.3617
203.256
393.383
513.197
324.031
1286.33
326.899
352.32
597.082
7.55508
5.05647
42.2965
-9.60613
43.2145
546.923
19.3446
16.3908
71.6721
-3.90053
80.9485
-4.79977
37.9184
1053.11
32.5296
0.944183
804.541
-14.7092
171.898
47.0889
5.33896
181.037
28.2865
332.592
1.79613
292.916
19.465
481.501
432.162
-36.8313
32.5494
-2.3966
44.5385
20.9685
41.0399
-8.03194
37.4931
4.15525
31.1357
63.557
121.2
-5.43985
20.5548
26.3262
722.573
740.735
26.3837
6.79211
1963.15
143.486
26.2695
171.405
872.742
2100.77
111.62
48.9272
643.689
211.445
28.3804
122.362
29.9468
75.7845
59.2678
169.891
888.939
12.565
137.764
109.009
351.442
38.6857
60.3581
89.0244
52.4038
518.353
128.413
392.895
684.188
23.1701
717.362
516.174
674.161
1407.07
39.0314
51.0466
59.8986
130.84
535.008
-8.16118
32.3158
-23.0446
282.722
-17.5582
268.108
5.3912
207.334
982.926
23.2109
-14.123
196.349
24.5336
409.157
62.6053
94.2897
618.103
41.0781
908.301
58.0674
664.937
13.9313
61.892
572.471
28.9675
41.0583
10.8935
95.2804
623.882
17.5919
45.7888
191.15
1208.03
13.1773
404.233
1612.76
38.8977
130.949
9.80093
41.3404
25.9324
99.7831
282.832
457.636
186.66
511.181
43.7535
-8.0188
13.6164
22.8426
1202.96
7.50801
287.139
136.646
1063.17
33.1189
273.796
45.0669
986.957
10.4275
58.5747
433.329
-0.704152
55.3513
205.331
821.706
715.732
35.0345
26.1767
89.1311
298.178
143.04
27.1213
537.592
85.8825
-10.975
521.538
44.9393
10.3902
559.643
368.542
30.6167
38.8019
34.6902
35.9208
12.2358
19.945
497.016
31.116
-9.50951
256.677
424.516
762.898
36.2885
33.3275
43.9089
70.7116
282.634
39.8022
935.088
249.03
25.2623
19.9498
27.5552
57.173
-2.56565
14.3055
-15.9515
175.01
132.054
25.8087
211.94
47.4618
-2.98697
392.266
492.54
18.5893
46.4953
145.116
20.6625
32.8297
1155.28
406.667
18.5695
31.5082
35.3102
528.304
13.9297
69.3362
42.3582
115.626
765.686
50.1421
29.7493
791.286
816.788
283.588
43.5611
59.8177
65.956
1046.55
114.755
7.12527
10.9553
407.343
480.312
42.1736
139.247
22.7722
51.9578
119.192
37.6569
747.603
34.6152
983.807
58.6579
681.01
137.411
1151.84
32.2858
185.33
41.17
1890.2
150.352
411.576
547.621
104.183
6.52733
-11.2993
41.9666
1104.95
469.952
-14.3425
1402.49
3.2256
1118.34
1141.66
494.564
159.307
43.5106
31.1357
564.87
325.727
44.2229
713.022
336.484
8.29398
1157.71
-20.3818
33.7996
20.735
25.3325
226.69
79.0751
64.595
376.8
74.2271
730.56
867.64
13.7904
23.1013
1616.65
44.5879
761.77
860.279
54.5826
-5.92757
0.383573
154.924
-12.8511
-49.2747
3.60895
20.6079
10.3137
61.7741
14.2297
12.4599
80.7382
68.9348
141.36
70.7116
-41.5798
59.6461
860.643
41.158
93.3591
532.014
15.8919
32.3158
284.302
-40.2784
400.789
-21.3063
727.255
1261.02
31.1721
-3.02604
-44.1081
16.4384
60.1408
32.4693
56.8083
979.797
18.5893
51.8529
1121.18
16.1198
394.989
60.6201
199.341
-34.2557
443.715
909.42
7.01421
72.899
256.211
723.401
6.77281
31.6978
785.81
224.274
11.1845
163.133
-2.54948
21.6719
17.3453
32.8625
773.173
19.606
1553.03
670.855
216.129
-21.6044
-11.5095
39.0308
135.202
-18.1934
161.131
68.6916
371.697
8.81687
25.3199
15.3061
402.042
64.9226
85.4639
56.0828
137.75
2465.51
32.8361
36.8227
35.2016
609.877
44.4747
1869.97
29.661
7.9431
33.6617
299.506
36.9256
81.5359
1.61249
-11.936
354.315
59.2831
12.1595
70.0625
118.936
31.4309
759.167
30.5952
8.08262
113.979
231.763
273.585
7.13996
656.736
64.5986
310.077
20.6089
-2.04518
292.003
1667.62
524.556
141.28
-1.87834
456.527
-20.5559
100.634
14.1855
89.4975
-1.44347
506.109
-6.89237
509.27
-18.2831
607.045
7.85993
-42.2811
1945.72
196.66
3.37714
-31.1886
9.9212
169.61
823.282
63.2022
0.237293
12.8352
-2.62187
952.201
445.879
-3.82607
83.0208
10.0947
-30.1189
1518.53
1076.33
111.174
364.733
528.913
20.4118
584.649
166.061
38.2583
77.2635
833.241
-8.97698
1833.95
676.016
15.8977
-16.9215
402.561
29.8863
453.925
44.2824
57.1282
224.626
40.3984
1.86469
392.677
742.566
358.52
277.565
6.11211
113.571
134.494
-21.8388
60.6604
-28.6335
421.226
-5.12422
121.625
423.551
19.1478
-30.7085
-28.2723
216.777
547.41
-16.9265
39.4447
-13.7939
428.344
162.904
93.8501
26.6562
353.494
60.9735
10.4276
28.1436
15.8578
1.71328
520.418
13.0582
39.9663
240.15
273.575
19.5625
143.449
-8.14512
839.028
23.4458
2.18765
108.026
-16.4786
385.314
27.1803
157.351
235.369
68.4434
123.03
76.9901
240.562
968.487
712.951
21.9859
760.521
663.866
20.5432
539.387
1506.53
57.1214
-34.3981
1182.99
134.01
572.773
648.544
144.072
490.318
96.2995
98.321
17.0373
1119.43
265.004
211.618
499.755
431.007
-4.10444
660.484
1246.3
585.679
-14.1122
416.899
-22.4946
50.4287
22.1918
110.388
658.608
-9.37461
220.395
1107.63
419.225
17.3565
299.104
173.85
79.3608
34.4235
-24.8854
37.9793
314.361
405.152
46.6621
27.5753
48.7375
406.511
579.662
1674.8
-12.9361
377.886
355.256
44.8383
36.0859
-1.45475
-15.6967
17.87
639.089
19.606
-37.6421
48.153
-13.1787
387.108
26.4384
296.713
503.134
12.8533
738.057
-27.8416
51.1471
706.485
1117.77
183.01
252.445
29.068
148.365
321.457
353.529
62.2322
3.60895
22.482
24.2928
0.976976
32.0125
28.7923
364.374
50.0969
52.1235
125.238
41.6763
54.2764
70.8703
78.4904
18.0757
174.745
220.584
190.232
76.5751
4.93062
241.872
850.595
57.409
-2.83304
17.5887
2.74358
1273.94
354.809
911.557
96.1637
119.601
1219.87
38.7344
835.805
225.701
552.897
62.8147
49.6061
726.12
14.9867
-22.8397
71.9398
370.002
56.2177
797.607
491.064
19.8077
37.2455
17.2972
41.3404
1056.67
818.22
-22.9274
598.477
32.5494
74.4401
29.5459
19.2386
35.1252
847.432
27.9214
31.3235
48.7375
45.3847
166.068
72.9273
41.8055
130.57
-3.56579
58.0362
221.229
711.47
49.7829
61.7049
-9.22358
176.582
171.71
34.7366
68.5237
54.3805
0.86531
20.4539
1204.45
-6.44628
56.4235
351.061
30.8694
22.2237
110.245
129.58
508.419
104.909
23.3107
31.0049
51.825
264.875
27.5575
1047.92
92.8207
96.7818
1096.72
56.2152
34.6765
31.7891
323.555
886.028
2.67947
865.316
501.899
1840.01
296.549
354.127
382.089
388.831
34.1899
-0.923016
614.002
45.0946
728.781
51.7868
338.054
549.971
561.792
238.177
1780.97
624.825
8.08262
260.156
78.5594
63.6896
4.56093
-26.1891
53.4444
34.5897
22.3177
1195.3
44.6806
622.915
417.976
31.2934
137.874
82.0013
880.575
6.0528
446.139
200.221
208.625
168.19
30.4427
7.34387
50.9635
-1.05163
159.733
-15.1099
316.346
288.317
347.373
3735.56
32.8033
-1.30751
39.6388
29.469
9.60762
175.414
35.7828
142.28
16.7887
49.2876
1040.83
683.9
941.321
88.6976
6.78625
26.6636
28.888
513.921
546.462
5.09994
-13.1733
10.8811
16.7679
39.7567
752.407
723.879
46.1048
102.635
-23.7128
64.4086
994.607
1125.87
6.12018
61.6546
323.678
71.2263
815.626
74.2392
1637.77
555.3
25.6226
-35.4249
251.065
56.3113
1669.12
25.42
256.608
675.142
210.042
127.856
115.488
555.727
205.331
45.0102
43.9688
1386.65
1358.13
903.24
-12.0685
24.5644
64.3291
1243.39
1069.77
127.706
253.546
880.773
634.256
851.846
211.121
14.4391
532.548
203.391
1202.48
32.99
-56.3612
25.3062
1030.67
370.302
8.47324
24.5162
65.0894
574.988
42.7795
41.6763
20.2705
29.7647
158.321
444.61
10.6886
53.4249
130.923
681.469
70.9835
63.0312
19.6558
10.0924
203.269
177.608
114.489
60.5803
8.25742
9.95668
232.045
65.4409
630.939
41.2008
140.199
126.375
-7.44845
383.28
416.037
11.0733
82.108
89.6582
35.425
43.8288
-0.00427461
15.0513
715.328
83.5259
96.9938
67.2306
757.234
70.91
639.66
14.8401
1019.86
191.977
223.451
504.006
14.6215
10.9553
231.061
21.5589
19.024
27.595
298.214
1407.91
544.606
25.7983
572.24
38.1716
10.7219
63.2791
1177.41
261.887
-5.26841
835.298
37.4931
697.56
-8.21972
162.882
419.176
528.669
1791.55
120.03
-30.6605
780.09
56.6413
1.16991
49.7291
59.1534
359.853
285.723
305.312
912.097
320.667
9.98123
18.4161
-1.60469
-14.4452
35.569
42.0513
-2.72824
10.5421
30.6167
78.1573
15.3061
673.781
696.483
107.21
25.4938
7.48943
212.713
719.571
257.858
139.658
90.1085
164.512
979.068
657.294
1144.7
31.7876
40.8853
-0.974656
-8.91366
-21.5377
500.145
486.57
-15.9515
11.9665
229.506
38.0915
536.744
32.4455
220.988
33.1122
123.66
3.39182
0.0478148
27.2075
235.961
789.707
217.387
377.816
28.1698
514.561
771.658
-7.73207
11.675
57.7916
-3.14424
636.707
744.462
633.282
17.2303
13.0011
479.39
417.628
-8.69983
-3.19727
2.81825
669.531
6.74943
-4.18673
73.7789
23.8403
33.2941
-25.7389
40.7474
164.728
10.7087
110.582
28.5181
182.935
-7.65755
344.214
-20.4324
980.077
15.0818
799.551
38.5385
443.337
30.0176
756.114
48.153
24.3026
4.79812
813.546
345.439
-6.6119
1098.47
761.418
558.433
469.536
25.5346
1120.04
85.6536
755.562
1275.36
550.306
150.313
71.0753
9.3635
2382.88
69.2704
375.924
154.889
253.152
122.496
511.117
587.03
5.4018
17.766
48.0608
560.802
395.166
-8.18785
-42.9865
0.91509
-1.00455
1101.52
472.875
32.6203
6.20855
54.0088
27.9596
19.9938
10.8881
43.9163
37.5291
57.1925
38.3617
120.797
26.2311
252.828
95.2265
172.117
2363.02
333.579
21.7435
110.629
68.5334
189.045
-1.44347
834.07
118.556
797.605
-9.80893
384.874
423.016
543.04
15.4905
258.432
177.501
7.50801
192.305
170.379
19.3167
-11.0621
13.0586
605.413
518.299
47.3303
-16.7198
54.7672
628.816
1125.5
37.5139
23.3541
164.757
143.73
65.5321
0.201493
15.6034
118.951
2119.24
1641.95
564.641
65.554
1026.13
758.294
-0.64886
903.932
35.0538
49.6827
1427.16
31.1894
26.625
112.305
1345.57
89.0244
47.9629
-8.39335
205.489
656.077
1409.98
48.32
58.9015
51.9709
389.455
363.245
6.06904
28.0395
52.1297
517.022
32.7585
-19.4056
-5.16553
125.007
-12.1674
-5.88378
548.87
199.838
25.2779
617.29
70.21
230.082
97.6221
23.0989
2380.83
362.281
72.7494
33.5818
14.9639
544.997
374.861
17.8371
236.989
618.436
530.19
554.373
40.9324
60.6954
78.7065
16.9254
46.2859
31.4015
207.786
105.378
-0.304482
188.01
938.431
56.6796
674.511
45.3413
67.9035
20.4973
23.9919
29.696
1136.23
74.0328
187.973
-1.59069
267.475
7.73356
368.908
390.932
37.6569
274.176
39.8949
602.192
150.529
276.652
1531.54
563.891
787.048
553.155
810.086
17.9938
33.2946
776.513
1595.52
111.921
59.531
454.916
2163.03
395.238
70.6788
13.1302
274.021
4.89874
52.3126
176.738
136.989
-22.5487
73.1779
-41.9049
285.915
223.493
835.98
1152.97
-32.5633
45.981
42.2868
43.1361
103.939
293.656
245.442
2.92405
1040.72
763.629
22.2237
-12.8491
-33.1859
89.9169
34.5551
25.3828
-10.0192
-18.109
74.4092
60.9271
58.4096
190.272
324.601
18.6015
108.689
33.6631
-2.77116
64.9337
73.242
38.1626
78.3051
806.654
38.8525
153.323
145.853
570.163
54.2764
52.1297
172.194
780.821
117.143
151.538
389.923
24.1319
61.1571
2.59616
-12.2489
-2.30231
15.1632
122.424
-25.4758
286.393
46.7003
838.961
89.0517
49.5822
26.2311
-3.91925
14.6416
694.982
21.34
25.1741
-20.619
2.36397
47.9789
490.567
98.1418
32.3571
99.6793
84.1434
117.53
419.803
0.407114
18.0172
550.814
830.394
5.56231
442.369
844.528
27.2941
37.342
11.7231
18.8874
1524.04
111.74
43.1361
341.945
29.8243
44.4048
200.465
118.268
86.8179
115.202
87.816
271.415
26.5063
107.644
29.1309
486.555
1056.32
-1.24241
16.3131
325.17
26.5505
55.3394
46.182
13.5065
59.227
663.413
137.75
33.6631
19.7176
224.229
724.071
524.333
102.005
1133.31
25.9129
37.9282
52.4024
693.06
-18.9611
542.505
452.968
2006.86
59.2785
108.009
156.463
60.8396
215.089
37.652
377.297
2416.43
137.393
54.1966
486.636
28.0823
-25.4241
472.312
64.6888
-15.9862
1328.71
-2.04518
55.925
1440.97
38.2066
53.2851
31.9179
76.271
578.279
24.1271
2.36397
53.6011
33.2946
-4.97218
742.82
18.2181
19.2386
17.2204
616.378
28.1227
574.615
155.386
38.0574
48.1114
30.1674
-11.3043
35.6965
728.336
16.0497
24.2235
51.0785
-9.22358
264.663
1325.97
724.447
6.48751
-7.65705
21.916
82.3987
12.2944
294.43
311.706
-14.1082
115.927
117.742
191.424
-5.07489
577.174
-12.0986
40.3124
109.009
21.0028
-2.61722
-2.01325
54.3411
351.394
73.0185
38.5925
-0.89709
53.6893
41.9107
15.7979
353.696
142.079
113.994
45.4244
408.475
217.047
115.972
538.756
354.655
636.259
155.286
-2.56565
-3.63115
3.51714
449.089
287.647
31.4309
109.306
122.575
472.851
37.1422
3.59677
72.4676
326.059
561.864
118.879
15.0403
1065.44
287.612
416.899
2618.06
346.531
458.795
192.732
66.4035
-0.00427461
169.795
131.243
87.2741
11.3554
82.1544
892.659
25.7611
110.418
43.4672
126.385
185.97
708.28
966.647
-7.78535
11.9149
538.801
35.8906
346.186
356.31
10.4976
216.953
-16.2166
210.586
1191.38
527.111
74.4806
277.716
41.0399
1311.86
7.90338
462.171
41.0682
45.5536
1725.4
101.382
785.174
742.219
179.235
280.293
56.0827
11.3911
30.4044
38.6512
17.87
212.827
28.9763
1064.31
48.153
16.8064
54.5494
68.0773
1184.14
24.0383
157.691
1271.16
48.6874
917.24
32.879
1481.74
-29.3534
14.0755
457.586
27.2284
795.808
1109.84
51.7307
16.7274
22.482
37.4113
1324.2
45.131
38.1626
46.446
83.2643
681.657
9.04632
856.895
58.0246
243.284
567.622
171.439
344.163
183.103
135.884
19.9231
828.454
29.7541
833.272
-19.6996
-8.64824
610.179
37.1544
239.705
1.52338
53.0717
27.0226
421.981
559.38
32.4398
137.792
1222.86
193.023
440.055
34.2231
218.519
-19.9647
724.824
11.7424
2055.37
421.475
35.0716
236.144
23.0648
34.9929
13.3008
11.1845
13.2078
1.19866
34.7904
294.089
35.754
36.0266
529.49
27.2942
595.986
38.3466
59.3974
198.591
-4.57221
2123.52
911.407
45.862
666.843
7.76564
1353.62
283.806
415.189
-10.0726
108.047
321.097
141.876
15.9495
65.9059
555.715
988.021
-8.23941
284.719
52.467
154.617
16.7965
42.3407
107.799
1048.82
45.131
49.407
415.637
1329.52
46.3488
-2.2244
1206.57
1317.92
50.5283
93.3591
87.8607
75.8621
34.9423
13.5751
1305.67
2.82512
31.5975
143.612
931.528
93.4723
17.5887
-1.00455
297.548
28.2817
32.4693
904.061
38.0677
432.57
20.4634
63.0973
421.636
889.825
49.5385
-5.57438
373.82
1061.58
110.564
616.397
316.366
63.4212
241.572
1606.8
250.062
45.0364
25.4299
70.7569
760.635
6.0528
142.54
40.7536
452.108
605.171
-22.6062
635.019
362.365
117.136
232.668
424.897
33.9705
-4.03137
4.87439
11.42
11.0952
34.6152
905.096
26.1031
17.4061
4.36463
539.021
71.6412
352.122
20.5553
913.097
827.619
0.393347
55.4569
1524.97
400.995
167.529
174.189
149.23
24.1012
53.5168
-27.6211
226.015
10.8058
-23.7128
51.2901
38.8329
83.8938
15.4905
1331.98
37.8351
12.5828
494.765
13.5256
1226.79
132.897
-3.1721
29.3707
639.239
-1.93395
142.518
113.643
18.6013
307.826
5.76894
52.8932
154.843
34.7905
24.3954
47.717
31.6983
484.81
251.065
10.4203
1227.71
19.625
1096.06
288.282
11.5138
39.9027
6.79395
8.72147
881.443
50.0463
-21.5318
211.1
-14.6045
23.6197
704.642
40.2987
547.157
1215.51
6.59917
104.289
9.5237
38.1626
812.276
301.222
16.5163
34.18
346.631
61.5
223.913
64.1749
213.088
402.663
16.175
209.208
-21.5737
19.4628
27.1064
143.875
-9.19962
77.4469
98.0378
355.921
445.407
80.2285
57.0348
-58.0482
9.86024
149.487
956.424
-36.1298
1959.83
59.4881
26.2487
51.0069
660.822
716.469
62.0265
11.1845
204.363
29.1682
97.3121
58.5747
11.3911
34.9031
471.394
835.017
18.7732
9.20955
184.96
847.018
882.887
510.357
27.1213
22.2237
962.945
24.6322
13.6658
76.7984
90.9751
25.5346
387.283
4.37979
59.4167
47.8087
194.02
-4.41781
22.8768
14.2494
87.9419
106.815
15.9359
40.5709
515.522
47.5329
794.198
68.8375
237.656
173.964
22.4173
29.6409
32.7585
16.2017
145.621
497.579
22.2272
143.612
9.13934
29.298
19.6558
66.3144
42.6753
197.387
575.925
7.3449
14.3716
1151.17
17.9938
76.3981
692.18
21.305
1063.95
18.3015
96.0754
1112.71
258.975
46.6621
36.9456
52.4856
12.395
119.779
384.76
117.452
430.975
24.4522
302.923
158.479
31.7198
19.2193
22.9081
252.295
81.5882
87.2643
1186.32
1087.82
22.328
36.9086
412.234
342.13
674.865
58.707
-14.1082
12.7939
176.124
49.5476
128.456
19.9124
12.4696
11.8761
128.757
38.4383
227.966
24.7509
87.338
1390.42
560.339
636.252
78.6407
72.3257
195.88
313.122
799.033
48.32
49.5311
3.3978
295.778
337.779
399.105
40.8853
809.376
469.726
88.5378
21.5658
211.508
10.5528
448.019
1662.07
-11.9314
-10.3293
718.489
23.3583
496.199
382.48
69.9506
242.516
318.252
340.929
1003.88
18.712
464.412
673.603
7.54408
1106.58
60.8266
-22.4946
40.8786
432.612
238.818
830.207
66.7211
541.664
143.737
134.126
76.3791
46.6159
230.941
65.7033
2482.83
77.4406
1803.31
29.8327
32.2228
4.57056
58.5331
52.3564
646.264
68.0172
21.5589
98.018
510.029
1302.71
-11.5276
-2.62187
256.923
509.597
236.622
79.838
634.87
101.85
30.6754
6.97373
23.9237
30.483
204.627
577.023
16.3309
46.8634
24.77
44.2541
72.9273
1314.3
196.163
391.862
44.9177
299.94
1268.07
34.7904
357.807
858.801
-34.4373
810.6
107.879
416.075
196.616
696.58
29.9248
-6.44628
50.8013
64.3291
64.6026
277.097
143.979
-36.934
44.9393
542.625
16.1643
254.224
263.001
-9.92379
29.068
112.758
4.95252
1184.8
32.99
-0.139181
271.733
21.5581
6.59917
104.289
627.966
23.1701
18.2378
18.3903
16.5426
19.1875
22.1446
92.7287
-4.41305
731.342
-17.4224
107.773
387.67
69.4574
103.989
-3.02604
73.9581
98.8973
1276.85
-36.7202
215.178
632.813
116.163
171.353
20.6625
57.1925
23.3692
35.6015
164.567
696.97
632.286
17.6778
652.171
261.624
43.1623
471.699
36.6743
18.283
322.104
20.7257
168.361
602.179
198.175
1985.09
921.888
240.244
16.1198
8.93173
881.501
1316.95
237.567
28.609
153.191
223.368
80.3953
91.841
207.298
31.2448
528.427
566.057
434.108
583.892
42.9642
24.8415
101.619
1.16991
55.3513
715.076
34.5985
192.868
23.7901
29.9248
19.7906
60.1716
39.9663
0.884366
-0.265135
20.2902
11.7917
610.907
323.161
1067.52
154.899
103.705
12.2014
655.041
224.218
90.3432
85.4639
-22.628
11.2376
21.5581
20.5447
27.3481
-14.0156
357.541
1123.37
274.985
183.308
730.562
330.282
63.6468
400.706
527.512
14.3276
21.0714
666.612
27.188
134.671
1033.79
549.218
1291
-10.0574
4.66322
233.106
703.644
33.3049
32.0298
757.733
6.38336
-3.16178
166.641
51.4126
378.609
229.516
-35.613
785.063
89.6043
132.876
506.723
1606.89
436.653
329.09
0.0588186
186.841
149.118
228.178
-22.7246
32.2897
56.333
428.857
873.919
974.039
541.453
576.161
26.1195
44.6885
0.6705
1966.45
1087.52
25.7209
161.407
44.6943
19.8669
24.5384
33.584
62.7262
239.134
31.4205
110.131
109.194
57.614
103.427
1508.09
20.6265
103.481
33.0097
771.954
306.049
184.918
-26.0546
348.516
43.1928
-6.29761
59.1532
14.8532
684.181
137.226
27.2403
293.412
449.808
77.702
113.745
43.0433
58.2975
-4.73783
112.179
1.54951
191.424
210.443
142.391
386.88
150.945
76.1879
748.384
23.8094
372.022
1516.43
1.20439
4.87905
237.867
57.1653
22.4187
27.3481
36.5842
106.163
26.3903
2761.18
1093.39
23.86
118.513
211.698
-5.84259
561.245
34.1899
-17.4224
372.016
1234.75
-2.56565
131.302
4.93515
686.63
107.691
144.474
858.932
28.8722
15.5789
50.2606
86.0557
24.0066
715.941
40.2358
58.9525
106.816
102.903
953.549
24.0658
790.109
81.2349
240.571
-13.641
253.497
66.9843
-27.7572
440.216
694.555
305.311
139.257
110.752
764.559
284.947
11.7231
58.2428
200.944
-41.9336
42.0948
99.527
17.4775
511.355
84.0084
1162.94
44.2753
647.778
51.2314
33.1797
875.502
846.408
49.1138
83.5898
-5.76138
256.74
51.5431
519.046
36.7185
-0.89709
70.0217
37.0756
55.7191
12.7681
235.808
43.5504
46.7802
20.2705
-24.5833
34.6326
28.5677
1489.33
516.319
1678.9
908.23
46.1646
68.3815
145.025
1149.67
109.306
-17.9795
18.4015
27.9596
37.4527
-19.097
2.68686
191.203
293.325
100.206
53.3303
1.86828
42.9324
27.7601
45.7029
416.854
1.86979
14.2472
809.655
501.684
57.289
48.4899
22.9194
7.19178
94.3072
46.3758
37.9389
318.439
924.278
671.738
170.423
1274.08
135.603
262.92
565.038
30.5516
540.014
479.245
273.851
1200.99
450.902
17.0421
-32.0083
272.622
423.461
768.929
113.168
348.442
870.183
32.463
205.437
189.078
30.2907
257.174
62.9995
4.14148
280.141
20.5599
364.306
1555.11
14.8938
1807
36.0972
508.999
3.30953
28.761
1336.9
33.2107
404.359
199.149
595.471
-5.26841
24.1733
6.96059
234.27
43.2859
28.0511
102.398
25.42
856.309
249.729
20.7615
54.7672
-17.5707
1920.05
453.557
107.687
16.7058
128.738
116.132
143.479
69.9513
28.9954
185.267
172.09
0.269376
549.649
27.0588
27.2568
164.216
347.927
1278.74
14.4391
145.26
153.987
205.265
331.04
49.1138
25.4938
-20.7539
35.6004
143.372
1442.96
739.493
10.3473
421.818
204.954
127.031
160.819
113.994
347.149
174.217
48.3815
-9.59072
160.195
390.262
194.347
795.555
271.478
31.6281
40.5424
1129.06
709.843
174.459
292.964
45.7387
343.444
31.1123
-6.0608
-1.22404
859.013
-9.89286
11.7424
31.3771
476.367
32.2662
829.488
792.569
70.6002
-33.5508
18.6808
71.3038
737.707
382.17
26.7156
0.146747
79.1301
79.8807
108.728
72.0798
477.726
1478.07
30.1866
787.992
27.8459
120.21
-3.20083
6.64209
23.714
-29.3534
241.201
-2.79113
85.3244
48.5865
4156.67
63.6482
81.5618
15.1459
38.1626
46.446
194.4
181.46
356.001
1275.89
275.267
214.543
844.539
-7.00636
368.444
248.812
0.650023
2302.7
955.335
652.673
53.8659
746.232
50.4102
442.291
39.7625
42.3801
1986.35
231.086
16.2523
211.952
97.3916
33.0578
38.5385
52.3345
34.2119
39.5021
-25.067
17.87
632.618
179.75
334.885
303.538
495.803
519.318
1008.86
192.039
779.346
85.8825
-1.32676
119.902
1338.91
23.6605
27.4621
501.007
8.81687
716.85
27.2284
-2.54374
422.053
464.025
256.608
88.0743
249.932
173.785
7.14593
44.6536
314.772
277.018
21.5141
381.645
27.8494
15.1095
37.2503
100.513
75.8777
4.47022
-4.75268
31.4309
51.2099
6.38336
357.607
31.7078
16.2456
20.5861
910.844
25.3334
195.783
43.96
48.5546
1315.24
72.7916
162.861
109.421
57.0332
344.824
29.2398
-7.43745
33.1675
42.2965
400.814
28.222
226.458
13.7224
25.7611
24.8205
1.72167
320.829
1106.14
20.3256
9.9212
307.913
30.2684
5.85949
209.612
693.58
37.3321
-31.3692
44.539
105.598
525.429
1052.79
141.053
827.855
637.536
37.2918
37.4931
92.2364
74.2392
16.7053
45.1599
22.4289
15.0818
-26.9123
34.7904
528.965
39.5021
24.7822
8.66618
611.949
40.4127
9.4029
1.71328
59.3974
-3.80837
54.5494
34.3441
208.906
-17.1911
168.935
-16.3193
28.0727
23.5087
246.674
878.288
-18.109
857.769
133.372
394.758
234.646
1493.49
82.4521
17.9778
18.894
439.213
27.0423
98.8226
32.306
33.6617
12.8981
180.81
-8.91366
-23.0446
1235.96
1.61249
8.67875
16.9836
89.7242
53.6609
-0.958977
-1.15198
0.869514
29.5568
109.306
61.505
161.018
94.9564
13.0898
1024.76
119.988
276.458
2036.12
270.722
219.26
37.3102
-16.3767
181.346
1365.01
24.8608
81.9769
24.7167
41.0399
233.723
18.7524
232.791
-8.21972
41.0682
418.493
1839.72
43.2859
194.843
106.911
229.693
26.0976
136.954
60.3894
32.8625
16.0498
317.582
324.053
1746.06
1023.18
94.7533
26.4384
677.149
363.304
-7.82082
-22.2194
1361.12
106.783
557.618
-19.443
754.6
12.565
53.4309
-14.6789
2.86551
-29.597
12.3753
476.006
22.4187
287.843
49.9412
549.783
37.0756
186.338
749.276
430.711
1354.88
160.195
-8.16118
121.259
-5.88378
-32.5507
-22.3718
110.339
154.86
233.299
1550.57
42.6753
47.0224
-16.3767
166.045
0.650023
11.9347
18.2181
10.8053
3.26608
84.6868
86.0175
-21.1504
59.9819
56.6291
685.185
162.429
-9.18799
-24.4227
451.739
-15.6679
592.066
744.483
61.9909
82.8782
-0.704152
31.0424
35.6398
156.413
29.8243
501.677
24.3026
385.068
209.63
131.454
347.25
13.9403
64.89
1.22521
962.028
20.0613
-3.43454
92.8207
8.70065
34.8641
-24.502
53.4172
963.2
16.1037
1378.42
134.274
494.907
41.9107
10.1757
-4.09847
370.741
859.852
14.7721
45.877
460.355
200.982
-4.3039
70.9529
379.744
1.99105
237.047
-16.1445
-14.123
82.0307
91.9999
1586.07
947.165
-10.658
57.7569
22.3374
18.1197
1502.97
308.16
25.2432
-3.91925
391.329
196.48
26.9622
932.222
420.92
-18.6818
27.3039
76.3791
1172.93
161.281
20.3102
20.1389
989.354
628.176
38.3038
26.674
-15.1099
55.851
449.487
6.17306
25.307
240.37
27.3642
110.131
315.493
86.8974
27.5885
12.6793
25.7549
943.009
916.229
10.7087
556.609
169.073
1193.06
318.43
753.951
349.836
-11.0621
571.53
316.806
-11.9198
27.2941
204.134
204.752
15.1393
39.7747
121.11
619.445
440.245
-4.32088
24.3026
130.361
412.496
984.496
184.543
18.4755
7.17171
161.439
1037.18
29.1309
814.516
184.29
23.8094
44.095
21.8191
8.62718
573.325
616.561
34.6765
26.1669
145.414
168.819
135.614
7.09058
105.753
27.6081
336.982
175.838
908.851
914.2
29.7647
643.704
4.95728
2.33074
14.4368
238.957
179.649
28.228
756.892
1206.47
882.856
189.891
41.9906
26.8233
24.0237
71.0631
1660.39
186.345
126.533
15.8729
1001.61
173.991
936.851
161.895
72.0257
-14.9968
501.504
179.969
51.9081
249.015
6.0528
151.91
-11.5489
-8.76644
1158.66
27.3642
-9.89286
37.0422
11.7424
42.6215
-10.8906
869.377
587.921
612.831
84.7401
955.05
6.88192
-24.1805
14.9326
-4.42354
55.4051
5.48288
431.514
9.51708
51.0191
437.827
30.9885
308.404
134.965
36.4726
16.7058
31.2864
-11.3046
-17.6907
30.1866
47.4626
-34.7229
151.534
61.5196
-29.7157
283.531
37.443
964.092
12.2643
582.132
51.9204
604.406
392.671
33.0635
17.2546
1371.68
32.8025
153.603
319.702
-4.64522
42.6978
1013.37
314.493
72.7646
209.824
155.203
36.5067
467.852
553.306
1687.98
347.653
1062.33
279.005
1168.73
64.6333
75.6847
-12.2489
38.9271
659.842
206.757
116.953
70.5935
43.9163
11.7343
57.3492
37.0427
-2.3966
38.9163
264.597
6.96059
43.1153
237.283
80.4236
94.2793
38.7411
69.5228
322.279
35.6965
781.346
32.3378
-14.8458
-4.45228
21.6181
25.4202
103.106
5.46141
20.042
706.463
733.81
364.18
-8.48596
22.2237
554.399
346.972
47.399
736.47
739.204
96.209
29.4316
140.869
16.1969
665.682
51.7307
25.3062
39.2853
23.6
-1.19279
59.5644
36.4127
102.571
691.206
369.638
91.7578
61.5
424.438
372.274
42.8419
54.4649
44.7466
334.499
-8.64824
-17.8711
44.5493
740.427
855.184
56.9831
211.43
16.7152
261.748
20.5861
0.812798
1405.6
66.5629
491.495
962.523
7.05766
1040.76
152.49
29.5459
71.7125
57.614
257.101
155.012
1705.41
339.613
272.89
305.311
86.7831
-21.2291
183.748
722.714
-4.56503
24.2235
-20.468
382.729
220.436
8.49967
-8.31302
649.292
149.764
57.5233
164.858
61.0201
1587.54
43.7144
-32.8488
586.258
20.8841
4.29544
35.569
1044.87
1333.69
1020.81
360.778
5.93579
1099.19
22.8768
-24.502
36.5506
18.6706
707.634
184.874
86.3604
45.6589
391.274
70.7116
18.3903
12.7945
510.193
54.2764
-30.2055
19.9498
763.202
231.828
-2.79708
934.154
12.6902
1746.8
-5.01204
41.9906
0.586351
54.0088
3.59677
-4.3691
854.546
-7.85257
17.6794
22.5366
233.265
40.2119
1619.02
7.19925
30.7963
505.994
25.4916
-5.56338
1243.81
59.1631
44.7418
21.0453
498.197
62.4481
221.597
47.6741
22.9259
258.504
73.7591
11.7953
15.9367
-18.2508
98.5787
25.7983
1044.5
25.0532
351.842
86.5608
340.89
10.7087
697.56
44.2541
126.138
657.183
-5.43985
11.1845
24.4522
711.47
36.0859
142.576
-19.4448
968.022
92.8865
80.4241
73.0283
103.275
1046.34
1610.71
114.053
22.7582
21.162
61.8059
28.9329
254.019
168.017
281.742
6.9428
4.70513
20.9283
829.542
324.601
-2.01325
642.798
208.965
39.2853
259.732
195.88
552.191
291.162
83.9273
176.968
33.2303
18.3903
5.29819
963.717
153.602
72.8682
68.3658
272.691
239.619
128.619
471.578
-14.0774
133.781
966.014
22.0605
33.9039
199.261
390.567
72.7494
151.648
915.797
296.074
351.968
325.026
802.148
59.0666
-8.48996
64.5747
700.895
31.5082
3.56587
160.021
36.4185
1090.7
28.1698
199.959
143.845
423.303
875.619
798.463
173.984
66.1962
-11.3968
49.0894
-1.38416
244.756
368.752
-23.7128
495.444
143.864
21.1127
408.064
93.1676
2.28118
212.346
10.6301
-22.3064
35.6965
31.7198
77.3154
-16.7198
186.536
1266.05
30.0176
43.9688
196.616
222.441
-3.80837
182.834
1113.4
186.417
54.0828
243.304
807.992
13.0802
683.18
85.5582
10.002
23.8094
128.393
509.076
1531.5
2163.8
110.563
55.2913
192.959
203.51
40.5709
13.7997
518.711
36.4127
932.782
781.162
60.417
528.266
263.269
1028.2
-18.284
66.5434
9.10875
-23.1804
127.553
27.4239
130.226
377.409
928.532
201.971
131.355
527.223
6.38336
125.223
134.781
1839.71
42.7472
18.7885
47.8222
-0.993695
16.8608
438.36
31.5082
466.345
670.733
21.426
-25.747
413.422
4.39816
10.7219
169.164
50.1177
5.97599
71.0249
653.513
99.3372
2.28118
33.5719
159.872
138.067
136.989
24.303
2488.85
21.8134
233.441
37.342
64.1969
29.2809
321.523
61.8767
878.776
38.7826
633.374
1.98702
25.9108
42.1282
31.744
1756.08
78.9455
376.975
64.1018
44.9976
131.239
18.1917
-23.565
30.9153
808.589
7.67044
-35.5673
243.907
-4.53179
72.8328
2300.01
711.795
97.1274
691.977
470.319
1292.76
323.993
70.5496
478.344
568.793
52.2123
25.5453
-1.75708
-0.230994
6.80921
124.558
128.882
7.66697
390.416
1020.25
0.586351
271.119
421.636
45.9481
53.3542
34.5897
7.32515
-4.09903
63.536
302.45
30.7963
20.6105
38.6101
95.6362
1.30834
1031.8
927.205
123.453
676.968
26.3479
2.47796
7.95387
931.901
182.912
299.412
98.1015
55.0382
192.506
284.419
40.7474
1426.52
974.325
1152.56
17.2737
117.343
269.704
58.6721
10.6301
24.5452
294.168
569.805
126.761
70.3976
7.97495
-27.9642
3.04398
681.289
294.261
279.075
217.331
-2.69815
343.156
336.069
1081.07
89.6306
-13.9726
16.1643
-13.7673
-16.2349
10.6909
-14.0355
185.846
109.687
6.01023
80.4457
-2.80479
308.458
-29.0081
32.5404
48.32
141.36
35.1044
288.282
210.342
33.6617
33.389
168.446
160.195
647.762
1542.81
357.024
-13.81
1023.36
273.383
156.734
28.8331
1183.98
1634.68
390.933
661.107
2058.37
404.276
113.879
964.662
-16.5128
194.713
125.574
0.407114
1554.75
31.6978
9.94637
389.191
657.98
942.595
96.776
1121.75
48.5864
1042.46
15.1393
178.456
34.9031
372.122
987.665
1040.97
-15.1533
958.949
39.5569
575.949
11.5138
-10.6971
129.272
1205.85
14.1384
186.704
925.14
393
304.556
59.0875
22.8768
40.4863
595.814
474.132
1065.41
51.711
644.832
21.296
224.482
448.707
27.6081
18.3903
218.942
353.854
-9.9261
163.995
175.901
-21.3063
24.4798
-11.9314
34.6483
201.395
814.791
356.834
731.472
67.1272
5.47083
46.823
7.13996
88.8939
74.0591
520.819
295.752
24.1806
19.4659
27.0481
231.639
712.204
-38.0471
-2.10987
253.43
22.5998
385.753
384.787
91.3534
32.3167
56.5857
4.57056
165.355
10.9553
206.698
156.492
-7.21289
14.4765
26.4742
-2.1573
1.12626
1137.41
58.9781
440.328
559.599
964.705
252.476
245.064
22.8426
638.867
794.616
315.25
157.26
231.086
29.3707
20.5548
1175.13
3.07272
59.1532
56.0827
18.8874
643.224
211.065
25.3663
21.672
17.7319
52.3131
505.425
695.218
332.76
56.4235
1715.38
229.52
12.8533
912.346
275.449
171.362
132.205
664.74
270.823
43.4171
33.0635
21.0028
454.655
1.86724
1078.53
1470.38
8.47324
23.7043
-9.21696
150.607
233.853
4.55354
44.4747
811.12
87.7571
161.617
89.8837
1581.37
443.933
-7.03959
-38.4043
-4.00971
76.1451
279.353
1.64307
25.5499
66.5074
34.4553
12.1139
194.475
2022.73
21.3759
201.111
35.4559
5.00123
3.71949
127.08
87.0198
576.219
13.9749
14.9867
1124.09
174.106
40.0807
5.61792
29.2398
-11.1856
20.049
23.5558
1.41641
1126.74
-18.1368
29.5092
11.702
1336.06
0.36367
-42.2811
305.963
12.3716
698.588
244.319
-19.2632
2231.57
1093.08
507.39
386.411
35.4177
-17.5901
361.533
-6.92023
659.057
7.67861
475.953
234.348
61.0273
20.4754
110.717
1700.2
1380.48
104.077
19.798
47.717
-7.65705
48.9272
32.47
325.098
1821.27
22.7582
-35.06
101.161
87.0289
430.333
92.4609
269.312
24.6764
229.024
92.9602
31.7199
2.81741
367.247
132.296
27.2139
144.456
109.377
50.1941
276.293
36.9784
496.277
678.088
493.326
93.6318
867.348
15.8919
8.70542
66.049
767.811
4.69918
-6.31378
13.2354
788.295
237.047
671.638
546.223
-17.2948
1100.25
-31.098
24.0237
552.698
42.4826
653.693
-18.6928
23.4593
27.0934
416.037
226.465
7.314
163.769
160.107
112.44
-2.61936
-9.31151
42.5378
537.05
357.711
20.7257
157.117
38.0852
355.597
36.0972
728.265
-24.8015
634.084
79.4011
248.728
496.188
25.7549
510.1
9.18076
11.2561
91.1058
153.512
-5.04616
3.13379
56.4043
-1.93395
-4.42354
14.1756
-2.01338
228.783
1297.27
516.538
32.8625
214.701
37.5139
595.792
801.528
10.4203
0.201493
62.4551
1165.4
122.084
485.345
224.034
1333.69
224.334
664.376
1023.55
514.486
12.4488
15.3806
25.4938
868.636
494.683
66.7035
683.137
264.397
159.977
535.577
105.753
50.0969
580.636
937.48
687.711
97.1073
56.0016
107.721
94.9125
1052.3
-15.2541
1181.84
466.759
521.905
73.8107
-36.6118
85.7788
24.5336
19.3508
154.435
-5.03585
39.0163
955.622
-4.3691
37.4527
871.084
19.5535
0.970546
40.2358
-11.2502
42.9324
46.5546
-0.182261
639.782
299.846
1397.6
-24.5987
-18.3101
7.60725
1.56958
664.023
22.9464
-7.64866
-32.9108
-24.4803
-32.1482
755.919
17.4175
169.61
257.314
50.0838
3.98543
-0.747807
56.3975
620.167
-17.8587
29.9071
21.1766
113.168
410.287
858.862
0.616503
568.332
-6.14473
754.767
493.233
5.43263
102.538
213.655
22.8959
-28.8344
102.912
210.471
936.419
1.81418
7.58556
941.838
1505.35
5.76894
-19.4448
1189.16
347.76
140.588
566.833
258.46
29.4123
-15.8166
39.5569
274.225
729.896
16.6015
73.358
33.6949
817.915
242.774
53.6456
91.1804
15.6242
-2.42753
738.696
29.1024
30.3731
138.542
320.458
49.6691
82.3888
203.51
19.7176
49.9412
1443.18
23.1701
57.5931
149.575
284.534
41.6763
63.6468
33.389
387.711
120.84
149.37
42.1805
479.499
-15.6841
-9.60132
698.34
15.7146
117.062
1404.29
262.956
-7.00636
7.05766
13.7685
1110.8
-4.18727
35.1252
-22.135
14.803
2366.41
-13.1067
49.1328
3.02467
467.902
663.602
-15.0524
981.335
32.9163
192.889
11.7231
165.065
15.4118
15.9959
2.93137
1133.84
469.382
1056.81
1170.72
16.0425
20.8162
34.3441
105.832
25.9718
25.9124
425.682
969.44
13.0802
-4.60231
109.868
10.5955
0.631659
85.6536
7.80985
143.42
10.5747
45.3656
53.5851
2542.21
23.7043
13.2718
992.849
-1.06866
60.417
48.6542
74.6185
85.9866
34.9423
0.45667
640.375
1.61249
4.93062
922.158
59.7391
1071.28
96.2995
128.882
39.5261
407.283
667.754
830.06
168.31
-20.1248
64.8455
394.989
36.2976
-19.2632
69.8384
115.71
410.231
85.6714
39.3671
506.405
-19.4641
316.556
1165.85
112.384
31.9484
762.07
57.2791
35.4679
397.449
-17.5707
14.1219
10.4276
123.721
1070.96
27.5382
1343.65
103.685
-25.3526
219.535
-33.1859
759.819
-19.5948
449.127
-21.8571
898.998
25.3199
89.0726
1154.81
32.99
931.272
21.5581
314.773
203.51
655.026
1669.13
393.707
48.32
8.30167
128.96
112.12
56.6688
29.9136
57.7519
262.149
158.631
11.7011
10.6886
66.5434
-9.63191
-8.18785
292.471
-18.9717
883.555
942.826
21.2249
139.442
-5.03585
1332.12
230.359
174.26
742.943
58.1439
44.0741
143.309
1179.64
-26.2427
5.2713
679.989
11.9697
55.1591
59.9658
31.9179
42.5378
143.496
147.594
206.578
116.303
565.664
1050.08
-31.3692
25.4901
53.9093
47.542
-9.89286
1455.71
27.6289
30.3388
10.7087
41.2412
6.02931
10.5209
29.8238
77.4128
1922.18
20.7971
95.5175
-7.40697
-43.7789
314.026
152.278
881.23
1670.8
548.285
869.599
38.3466
168.505
42.5308
31.7989
1123.62
32.0606
154.284
956.658
44.7125
1042.25
1602.29
362.517
1288.5
27.4621
51.2314
-19.2941
-12.1615
15.3061
39.7434
216.649
-26.3761
183.652
38.4247
37.4113
443.257
1511.18
33.3275
28.9164
63.2153
400.7
48.4017
45.4244
2087.64
40.8853
198.431
675.563
9.827
426.731
-36.5303
254.611
874.497
45.0946
2603.99
669.764
4.61765
67.0381
150.096
19.3508
4.50929
2.46042
441.94
597.676
113.697
209.867
9.01402
38.4519
158.302
51.4562
116.186
21.1046
797.605
-2.31267
10.0606
1002.19
208.519
46.3696
-24.0091
31.6696
631.025
35.619
24.77
197.928
1148.64
23.0648
14.3782
191.095
7.58556
3.07272
25.42
42.9642
43.5822
271.886
52.8932
921.336
780.615
460.203
34.5985
29.161
32.0606
-12.2341
142.164
-12.8491
-35.06
142.391
47.6735
34.7531
21.8399
19.3723
-6.17566
1861.9
1016.74
18.071
47.9826
27.9718
5.61537
62.7875
227.443
151.394
126.368
21.9859
27.7607
16.5426
66.0392
1187.18
-49.3906
776.32
184.977
21.5658
1440.93
1281.17
115.04
227.632
23.9346
28.8722
84.9193
40.8903
1.2531
63.6896
17.6794
926.759
6.50257
2028.6
247.206
68.9895
52.1768
43.8288
221.136
10.4991
206.206
17.9336
231.927
903.79
25.4901
14.5539
-4.97218
34.4235
158.773
82.0198
36.1052
33.2511
52.2843
73.1003
28.5181
25.5135
61.6829
346.088
-16.6842
813.285
174.377
703.973
1605.26
19.2193
34.7366
27.2942
136.839
101.039
44.4048
532.175
22.6903
34.3441
457.007
141.102
49.5476
819.987
18.0918
902.057
55.6685
135.89
24.6764
-3.3601
321.596
487.118
3.7413
4.69147
119.87
546.33
201.896
410.07
1219.69
20.5432
42.7593
24.1425
44.0029
33.0683
302.181
80.0291
12.1954
16.175
-16.3767
27.3642
23.9243
315.533
115.67
171.038
-7.14247
365.253
308.685
922.052
782.636
48.5644
-11.8587
-7.31392
-11.3043
907.137
-30.6605
574.521
74.8233
41.3762
131.604
229.806
619.499
31.8917
38.3466
31.6983
28.0508
246.553
69.5419
99.9364
-17.8563
16.6015
228.312
28.3804
401.597
5.58391
227.584
388.952
643.976
-13.7673
43.4171
60.9616
17.9975
52.3347
631.553
520.06
1368
81.6961
214.859
55.8163
42.0349
852.197
511.27
202.846
28.0395
67.1222
26.0165
1556.37
108.031
39.8121
8.81457
199.602
20.3531
10.5528
350.567
16.6356
16.1795
6.34429
27.1064
44.5493
28.2817
51.2099
34.4944
-8.78398
46.5125
1204.4
54.3193
-0.356307
807.77
23.3692
2307.83
228.63
11.0733
1045.38
157.125
65.41
195.628
10.4991
158.73
160.363
357.489
863.709
202.51
1025.72
65.1165
41.6871
9.80741
-3.86554
-4.11913
67.1773
2.54457
112.934
91.0824
1962.8
523.555
12.5959
557.99
-7.14247
59.7805
3.21246
119.952
163.451
23.6394
63.557
23.0648
35.5474
98.6501
15.4712
50.7465
289.026
1689.7
51.6032
70.3978
488.122
22.328
441.707
198.591
66.2032
138.95
41.7768
73.0503
36.4291
57.2419
21.7865
33.0843
-16.2349
684.991
491.319
182.776
1041.31
571.978
535.24
3.60895
16.8598
803.044
181.022
-2.77116
269.207
13.2718
740.937
35.2016
10.1757
318.088
925.438
20.2907
221.587
1116.6
49.6251
36.8164
289.063
89.3994
1416.1
29.7541
304.786
919.207
101.922
88.571
483.07
1290.01
83.1492
57.6569
1824.86
688.136
560.156
1158.18
105.355
668.318
316.556
572.166
27.4967
-1.69172
14.3171
122.871
41.0901
721.994
49.145
18.0365
233.388
327.145
323.205
275.327
407.974
286.672
27.2869
67.6679
58.707
6.50656
372.674
67.1418
7.76564
8.04357
40.1773
25.5346
1196.29
874.635
29.068
2.18765
40.3468
182.989
21.0028
263.5
125.423
42.1728
106.752
186.644
36.5842
651.516
973.322
796.072
27.0423
35.1044
83.9826
661.992
921.969
511.276
115.972
420.69
425.87
541.049
499.453
1156.42
974.283
-0.687052
405.52
25.2324
188.852
33.9039
296.713
188.168
4.33448
57.7569
989.356
49.9788
1236.85
29.6287
920.979
790.904
154.644
72.071
318.585
18.5695
556.301
765.746
23.9243
15.6426
103.764
29.4625
33.2941
-14.6387
89.7656
151.811
397.709
101.776
8.75599
3.93048
-13.1783
46.9409
23.546
30.1318
120.36
121.11
617.625
22.5214
-4.57221
1711.22
-12.2341
27.8459
466.318
255.142
665.841
326.049
28.9329
1209.79
257.919
10.5955
420.422
6.9428
1700.73
150.239
34.7246
34.9376
59.227
118.059
211.699
53.5851
34.7102
123.03
390.487
535.577
4.55354
108.193
22.1648
390.253
50.2556
14.0179
-2.53898
583.291
-8.05203
216.469
166.1
329.953
819.836
14.5643
103.244
216.279
122.401
50.2606
27.9596
329.215
0.0478148
402.021
28.9914
13.9749
447.896
31.688
69.8304
89.2083
1500.69
-14.3425
-6.14473
42.6644
7.99425
732.278
792.54
96.9158
54.3597
11.6515
-25.0863
329.674
276.064
861.456
22.6711
37.4214
144.392
449.1
267.175
132.919
371.544
-13.8226
62.8476
87.2643
592.237
38.3466
7.33548
123.116
132.998
76.0126
794.806
233.269
1.60893
5.29764
193.576
1345.54
57.0439
75.9825
4.91989
1.32061
131.498
49.7172
107.21
653.306
99.1863
88.0743
896.747
46.0888
165.895
168.007
251.278
58.7773
50.1941
741.062
-13.4688
42.7795
275.935
515.297
156.757
215.974
8.44731
16.605
-28.8026
356.19
1677.06
-4.43518
10.2854
1040.83
444.324
426.023
12.9671
49.9788
189.252
479.405
15.0403
915.515
45.858
144.297
175.991
39.0045
247.08
26.0547
127.926
434.036
-0.4386
366.093
242.445
29.5459
1010.62
589.849
-7.14247
331.52
24.9389
23.7485
-7.31392
-16.9265
202.488
-38.1567
212.827
137.286
127.856
48.0216
34.7366
30.0176
34.5985
14.8317
29.4123
93.6431
392.291
33.4086
1578.23
8.04357
367.279
126.384
630.706
23.1205
35.0538
42.1865
866.81
75.3507
-20.6216
677.515
40.5709
279.389
1882.24
68.9348
643.61
66.9635
20.2644
3.42412
622.637
108.624
571.246
1.65367
835.169
843.786
44.0546
46.5901
29.2935
449.893
254.642
-2.56112
8.41135
13.8406
-12.2489
137.417
94.4645
56.8083
387.593
22.3374
38.7344
1450.5
50.2435
411.233
20.6625
21.5853
34.6136
21.4712
119.769
16.5157
700.604
31.6769
4.47341
55.4767
177.471
44.1705
604.866
22.253
575.769
558.583
94.1932
466.204
2.52409
248.067
698.504
282.545
82.8127
213.454
4.14949
23.4376
646.023
9.58391
474.914
18.3797
195.226
-45.7323
-19.7376
1762.65
567.962
27.0346
8.91198
25.7192
1057.21
71.2809
24.4831
280.205
1769.05
12.0206
52.8381
58.9728
93.8163
160.434
50.2737
-14.38
-23.1565
-2.2638
231.409
22.3736
61.927
86.4418
37.7695
125.257
-7.11269
244.586
211.1
74.2195
1845.82
-3.75496
570.659
289.717
30.962
29.3265
278.043
342.548
383.115
46.3488
314.493
117.742
1017.55
398.832
-7.71666
208.921
-8.16118
-7.03959
-30.9081
374.552
334.766
18.5097
8.68328
327.003
28.8331
431.905
38.9271
236.303
68.0765
19.5018
26.8233
61.505
66.8454
50.5711
233.902
19.5535
1145.1
42.2
28.9914
428.144
33.5621
220.789
29.688
-13.3007
23.2141
12.0556
1279.98
107.951
99.3843
160.712
22.253
605.754
121.925
202.095
585.312
241.279
24.8205
1440.11
18.6233
342.583
7.20718
917.089
701.452
-1.30751
88.3645
329.32
43.3408
1553.32
8.62252
60.1457
-9.51954
1451.41
28.6729
428.011
119.806
-3.20862
900.168
930.141
33.5303
16.8071
245.808
54.8378
394.681
23.9243
-3.09811
694.095
576.773
140.909
33.5436
359.285
166.804
240.288
923.191
712.721
40.6151
29.9252
48.815
46.1762
636.366
44.8383
32.3378
3.89488
448.321
228.669
141.42
398.603
-21.4388
18.9422
88.692
1269.63
475.748
706.198
15.2619
180.458
41.1912
388.952
756.474
-4.99054
12.565
12.4488
77.9676
166.653
92.7726
17.02
13.7997
50.1941
120.746
-15.3429
1126.76
56.1505
-3.96853
218.291
310.43
856.905
2034.68
12.1954
-6.31378
16.9836
-8.45524
-14.2704
-6.62675
74.5344
672.96
4406.69
15.5789
717.428
12.9671
36.7345
22.0502
8.14629
71.9048
40.7903
7.99425
82.8127
67.2768
95.0417
374.825
-7.08915
923.191
41.0682
8.75599
13.3008
-0.0598855
78.8001
8.69492
975.572
193.507
-3.60139
-11.9485
349.58
154.731
11.0836
38.7826
84.2727
12.2944
529.371
14.7274
50.2752
266.665
37.443
398.124
598.847
31.1568
184.884
14.0755
884.873
57.2134
291.611
672.72
182.896
30.962
456.614
-20.4614
32.5404
65.1866
130.116
1493.28
39.0314
1677.74
80.5134
25.8927
-26.4573
25.2623
19.9498
195.36
229.954
253.95
5.36062
16.175
3.86511
267.76
392.867
23.2109
4.61765
61.4159
50.7705
54.9581
-6.7351
165.504
333.245
933.134
599.08
39.3267
608.01
569.764
1357.31
92.9565
218.827
135.623
166.269
28.609
226.28
-16.5128
-21.1504
1450.93
492.156
67.3051
38.7411
794.786
614.783
36.6644
22.3495
11.7231
9.51708
82.8782
8.66618
96.5808
1436.59
63.7508
103.939
76.6759
-0.572747
1013.81
921.216
82.1938
72.764
824.858
23.0361
82.4206
17.6885
17.8865
527.933
87.164
283.975
19.945
170.928
192.286
622.051
-5.62903
155.477
25.4741
33.0746
-1.7207
-16.1853
23.9572
50.0969
40.8791
27.787
327.89
-26.4573
44.0029
1288.69
159.752
110.014
268.943
-5.88378
3.05655
1.18701
98.1735
-12.2489
308.793
135.543
218.153
156.134
69.0013
278.615
-7.85257
3979.46
59.0666
28.9914
-9.54144
18.4436
250.943
47.6629
206.143
186.661
8.8046
6.68921
349.993
-5.858
883.116
232.495
39.0509
264.847
1438.81
97.909
-5.7746
10.1928
21.0518
142.919
600.828
1011.56
465.418
719.119
597.388
-6.99828
8.88828
1122.92
400.861
1261.65
542.756
176.001
23.7485
331.892
40.554
12.3016
480.24
680.433
491.425
64.8882
442.312
81.4501
132.486
522.804
-19.5647
822.917
21.2256
-13.3836
831.761
485.652
288.568
1696.85
17.8865
1.17176
34.9584
23.1205
65.0389
455.712
415.16
992.585
217.78
29.2419
726.998
76.8299
19.684
520.92
124.665
18.894
26.9182
631.057
209.545
185.979
108.624
5.27801
18.5203
25.2623
-2.79708
31.5975
1.99105
271.509
339.928
194.475
1064.64
144.913
36.3684
100.86
87.9297
194.282
33.7045
929.18
915.515
295.109
6.11211
14.5539
-1.22404
321.156
363.046
151.36
1053.72
60.3239
-0.535674
3.75988
58.5032
4.89874
723.228
982.587
1168.8
174.47
13.0586
52.5631
911.995
430.218
843.19
229.115
204.42
47.271
932.581
35.6398
12.1097
23.7901
402.864
641.981
464.97
23.0997
27.1213
40.9643
232.06
-16.5972
-20.0674
22.4505
167.812
79.8825
1307.45
11.8761
-8.04972
90.9122
-10.9308
42.2209
81.7892
14.2494
11.1052
59.0394
52.4038
36.7185
716.87
109.911
30.1384
868.374
338.8
602.381
79.1576
18.6692
22.1446
554.503
0.89941
-34.3981
88.5378
158.74
216.469
-11.936
422.852
392.595
-21.7667
83.3284
425.584
-36.7202
1953.36
134.594
22.3374
202.37
57.1925
49.6061
323.467
3.30953
-40.5794
36.2976
-6.06133
24.8608
46.3696
899.362
571.602
-22.0817
550.252
642.643
367.893
81.8446
-9.18799
123.013
634.492
-0.139315
1283.88
1166.09
-19.4448
81.5882
17.9239
554.756
126.428
50.439
50.027
143.479
373.55
111.454
24.0383
-5.35282
454.346
3.04582
-8.14512
394.186
31.3057
0.957002
28.4246
876.18
49.9301
534.497
1350.46
-11.3836
348.569
727.068
2309.96
64.3995
68.9348
100.697
27.7607
61.5202
15.4394
236.061
2048.13
147.077
-34.3981
17.3233
-60.5259
-4.67115
925.527
306.655
165.833
-38.4859
664.865
9.54104
30.5952
-1.11291
15.5789
95.426
534.08
1065.28
5.67001
117.072
180.767
408.541
155.376
413.818
100.903
39.1731
-26.2412
53.6026
5.68102
110.004
68.5334
309.652
148.162
-32.1636
8.10015
173.812
4.1118
-31.0367
0.437082
113.947
27.8219
650.971
23.0397
92.7734
45.5441
1297.14
10.7284
972.357
-30.7329
32.7411
901.348
577.078
6.16171
-8.75383
15.5964
637.609
33.5303
-33.2433
400.303
23.9243
345.478
-8.68002
261.847
40.7903
566.466
140.073
16.677
192.493
1870.33
1306.63
480.912
144.142
682.736
608.457
627.995
944.469
617.625
12.9791
133.537
761.018
738.801
25.5328
55.3513
38.5386
579.119
113.309
27.9502
9.31009
10.4203
436.859
1850.31
4.6325
631.295
25.9124
1313.99
-5.07489
74.9244
25.1847
158.441
550.273
-8.14512
321.097
321.786
34.6902
755.562
44.095
188.611
1381.57
2503.01
-0.139181
71.2077
303.529
31.0963
0.976976
746.032
11.9257
623.658
726.635
-35.9313
637.629
50.5283
279.015
-12.2191
154.13
5.06643
105.899
162.782
6.80468
5.73918
27.88
160.483
439.447
-12.2489
8.94209
212.38
20.2756
807.571
100.579
-39.7117
141.368
749.674
1250.97
66.4727
46.8459
147.88
441.929
121.517
19.4659
98.2627
159.291
36.0972
8.6235
25.7983
4.43845
91.3067
754.767
115.656
32.2662
524.015
505.837
66.1684
184.918
62.0265
39.2955
13.2078
38.68
1073.02
835.694
1256.1
86.3538
62.2635
1348.46
38.5386
183.691
1179.65
12.9577
14.4198
369.131
6.67218
367.518
203.01
-10.36
1178.52
18.4161
17.136
170.502
127.671
30.2732
249.271
103.128
39.6227
-11.7934
24.5567
12.0422
190.211
155.554
43.9705
959.696
200.565
256.423
270.312
136.735
1928.07
277.141
17.766
1243.71
15.4492
132.503
-29.034
5.73918
249.02
-13.8055
64.4403
419.363
32.4693
2.63523
-25.6506
57.7569
-9.5217
201.778
14.9639
1106.51
56.2555
1201.22
1030.66
10.3016
36.3732
21.2009
21.2547
617.323
20.403
-44.9819
1134.94
15.0513
156.856
68.5334
694.821
-16.436
3.85912
9.06585
-6.89237
1284.19
-56.3744
288.97
307.784
391.309
91.5402
-18.0702
480.312
878.007
-10.961
409.904
651.892
226.014
894.105
595.804
19.6227
-3.18623
662.27
903.166
39.9593
362.859
96.004
477.684
63.6588
168.972
143.573
54.8378
130.438
37.0427
188.057
30.6754
1549.33
114.816
5.14014
-37.1275
41.0399
3.21246
2380.08
193.436
-11.9679
35.446
542.181
104.333
-20.4324
303.539
944.619
1204.21
7.35695
433.388
503.42
36.6107
38.5386
69.373
233.25
33.5724
66.8936
706.463
47.0531
321.076
-4.01327
285.68
711.291
-21.8571
758.08
127.75
1219.35
809.985
151.056
494.614
134.926
623.301
-0.89709
47.005
143.11
904.768
-13.4688
113.994
99.7723
500.304
966.674
1227.29
6.52161
-0.664915
2265.19
10.3214
10.9828
-8.88042
46.1048
787.758
761.561
269.343
28.609
43.4573
183.123
957.66
535.259
277.201
41.8055
42.4892
20.7971
46.7918
-0.675409
42.2866
5.76894
523.284
61.14
145.307
21.672
457.305
117.057
39.1946
12.5457
13.0582
90.1567
19.3516
-14.1082
859.931
1090.38
1012.27
141.377
21.7865
1099.43
-1.24241
-9.92379
32.8161
1151.67
19.945
7.8843
-9.50951
39.3486
362.638
1830.89
154.785
456.375
113.659
180.064
156.229
5.21651
270.671
659.168
863.594
117.742
22.9356
1092.51
1151.58
283.441
-19.2964
33.4716
239.997
783.129
72.4015
53.1959
696.148
586.154
58.2668
-2.98697
133.645
91.4901
642.653
994.508
696.796
186.345
39.4032
25.3334
21.4951
399.17
128.96
1.57705
4.47341
94.5145
-0.00427461
89.2099
18.7995
14.4268
248.444
206.637
3.0013
226.323
373.589
47.542
21.9663
213.204
387.45
4.10192
22.2992
134.397
48.7375
155.955
261.646
503.962
71.7906
23.7485
3.68825
1040.2
36.8059
36.6644
-17.0059
17.3453
13.2652
19.16
45.981
398.359
895.836
38.3466
36.9086
1015.68
-15.9822
235.867
1202.83
-1.60469
146.999
29.1309
6.79395
235.483
-31.2275
597.274
160.253
428.279
143.633
223.402
161.031
-13.1253
216.461
1258.48
428.503
58.2494
88.7624
353.13
162.541
561.896
227.209
1995.81
82.1147
859.976
88.9805
6.07887
-6.17796
3.05655
16.9836
110.339
70.2555
13.8406
-17.8711
303.17
45.1483
28.7211
2.63523
17.4529
258.282
83.712
654.862
45.9481
42.1098
42.0859
47.9789
541.167
26.9272
-21.1373
48.2866
549.599
86.5608
20.0791
97.4632
362.102
732.036
61.6829
-9.43022
41.3187
18.0653
44.8383
11.7231
103.493
68.5237
170.573
247.216
1521.17
951.965
924.965
285.06
2.75843
35.3421
1127.86
11.5138
206.695
43.0652
90.7771
36.6271
27.4087
25.5881
248.008
297.423
139.638
221.453
68.4578
78.0411
56.61
-45.1168
258.614
510.689
55.4591
56.3754
25.0441
1532.58
20.1118
353.848
22.1648
56.6688
31.7876
76.6163
285.757
130.52
521.447
177.481
1562.05
275.226
13.2354
700.67
74.2756
158.337
51.3219
-4.75268
18.3124
58.2668
60.5803
229.397
15.5789
7.15713
1825.19
52.9638
970.019
33.2946
-33.0832
139.371
220.617
254.434
554.534
359.285
346.714
1216.68
101.038
51.1758
574.724
1094.64
893.254
10.4275
-7.63558
11.7231
41.6488
87.377
760
2.93137
61.8767
192.456
1008.19
799.402
125.238
9.63971
116.739
56.1837
57.0439
-17.5689
18.0918
257.704
526.926
53.4653
68.6708
13.5065
372.196
552.843
28.0409
1209.88
8.47324
1124.59
169.347
27.0423
31.5088
39.0314
316.646
35.2631
14.7721
1672.88
120.397
3.19237
38.6638
20.7317
168.435
-6.58117
418.639
638.052
168.238
611.116
1389.44
209.556
254.844
3.39182
939.72
-14.9447
193.999
88.9376
16.8608
110.399
136.51
101.017
40.0807
257.558
74.9584
205.402
24.4217
50.0341
1041.17
140.986
41.3404
34.3657
333.137
-5.432
933.783
114.031
9.12361
757.537
-26.676
25.1103
300.252
2.82284
541.244
2.90039
436.919
150.045
555.521
687.324
107.906
16.3489
-12.8856
1257.56
1441.28
495.723
903.228
639.833
255.237
1636.94
59.146
49.3366
371.949
974.784
9.91763
56.1837
49.5476
289.626
160.467
1360.02
47.1652
45.969
42.4338
24.7509
1382.32
29.8459
31.8523
8.43961
37.4113
306.584
244.606
46.1931
997.157
186.214
50.1941
195.708
1108.94
653.699
1285.29
67.246
1.20915
151.244
-0.923016
685.647
520.759
121.127
-17.8256
192.601
1076.3
944.378
138.06
937.004
338.85
90.768
0.0478148
68.4369
954.78
325.07
181.779
687.611
102.723
39.0584
179.728
315.333
190.408
1761.18
583.485
47.542
289.958
936.594
121.332
18.5511
-21.1504
564.501
41.0682
467.902
126.761
19.7978
329.696
79.1895
73.2353
21.034
525.908
150.929
50.6324
-8.50502
-7.65705
25.6642
-7.5565
212.819
41.4309
296.713
61.579
528.162
-22.2194
79.2581
23.3107
829.509
263.594
-10.6127
-4.30159
38.4383
15.3061
147.169
4.87905
24.2237
49.6691
1326.77
246.718
234.412
28.7923
89.5495
40.7266
5.27186
24.2914
449.432
152.699
377.896
-16.4099
151.244
267.068
1092.32
-21.3063
9.48731
262.138
807.035
803.015
1678.01
133.928
233.83
454.134
662.307
-5.03585
-28.732
130.828
-11.1966
49.6963
58.9764
45.834
140.549
33.5621
177.685
115.895
682.885
587.394
1.86979
574.593
434.842
597.261
818.731
31.5546
148.541
844.457
471.826
73.7789
-8.0188
256.308
365.941
57.9065
125.574
116.599
74.2392
42.9422
86.7831
374.199
73.0287
43.1928
44.3022
-2.69097
135.411
-27.9642
753.794
91.1251
89.0845
52.5064
126.864
16.8064
8.54625
292.965
317.264
318.553
229.458
207.319
-0.55346
1457.11
161.483
47.8431
14.3229
40.4863
-2.01325
954.843
292.284
514.605
57.199
1272.64
52.0682
111.375
-9.72066
279.683
102.729
-24.5833
42.1289
-6.28711
1170.37
-23.1804
-3.63115
219.035
808.909
-4.70711
600.423
1057.84
1212.09
481.806
75.5728
218.153
111.156
52.1347
54.1966
8.74936
222.985
559.989
425.461
6.59274
17.747
38.3378
-5.62799
603.267
-7.00636
12.3716
5.1836
877.713
1754.82
3.2256
31.42
28.609
-0.482055
-35.2535
9.18076
809.061
522.876
1177.32
780.762
429
512.196
6.88192
-24.1805
11.1845
69.4297
152.998
53.531
327.822
22.6355
17.2859
-4.45228
760.054
-4.75689
226.189
56.4235
45.5885
-5.07489
35.569
30.8069
81.6047
-21.317
49.3574
1217.59
29.068
104.065
648.815
18.7338
36.5506
564.024
345.939
1781.34
40.5709
-5.46883
-8.68906
982.816
81.956
-5.97253
534.556
11.1729
143.959
-15.2129
26.509
360.202
-7.48225
-21.8133
-24.1174
72.2685
26.943
16.8447
591.99
479.693
163.214
1546.71
896.565
425.999
54.0088
91.6779
362.948
-0.356307
452.463
118.114
50.5192
471.031
864.699
16.6548
54.2221
27.1697
45.1693
1805.72
22.8601
1326.39
277.552
31.6124
182.239
114.33
189.688
27.3875
1306.06
54.924
12.5041
653.989
76.926
1183.73
33.5939
43.5822
279.383
95.9967
435.953
312.098
72.2718
253.031
83.3242
-13.2792
758.424
-2.69815
39.5569
88.692
-32.8488
368.926
526.882
34.2805
606.145
409.566
876.361
4.97334
-23.0423
62.8012
246.494
188.611
28.499
429.154
-9.44039
450.887
876.166
536.136
163.725
1425.84
712.074
3.40395
-18.9611
454.733
50.044
72.1656
29.7235
-32.5507
513.263
23.6758
23.4039
10.0924
34.6027
194.475
23.0989
503.011
0.586351
12.7793
211.618
138.652
49.5385
103.121
34.7037
608.078
572.447
44.8065
381.959
1261.06
15.8038
296.098
-3.68931
47.9187
7.26046
579.517
519.227
-11.5489
62.4481
-3.25822
865.072
363.13
30.6754
274.965
-8.87235
185.05
-53.9941
-8.03194
618.454
1713.3
179.187
985.597
114.894
988.893
116.374
-26.2968
266.207
-2.54948
56.0827
796.957
39.5021
112.863
184.662
38.3466
492.719
8.54625
110.771
4.35903
177.771
5.29764
-31.3118
1026.95
330.658
306.493
-4.45044
153.025
1002.07
17.1802
1685.99
65.9803
437.788
314.704
627.805
1183.48
387.862
29.2222
-0.89709
48.0671
324.367
13.7997
419.385
216.323
44.4747
-17.2169
52.1498
163.491
112.372
-2.09446
15.8919
23.6979
489.588
-49.2815
25.5453
58.213
33.0461
2186.08
1093.3
411.29
11.4151
255.483
-2.98697
6.20855
44.6385
503.503
16.838
653.693
2420.23
93.7511
59.0666
13.9988
-14.1361
736.502
35.2564
138.384
63.536
248.102
246.314
-22.4931
235.567
402.117
-4.20579
-0.235802
0.430597
138.792
488.827
722.119
31.3833
266.575
176.01
45.3413
265.066
695.716
642.687
7.12527
235.385
-9.89286
163.542
102.592
896.157
770.052
-19.2763
26.2487
375.22
14.3782
107.004
24.303
421.754
53.6725
1189.22
49.145
-17.5707
17.9239
307.379
75.828
-7.65705
206.087
82.6604
682.771
1477.65
481.31
22.7582
2.42137
200.487
85.1549
177.182
6.79395
72.4397
334.215
687.229
27.1939
32.8506
226.092
514.625
189.141
52.467
407.616
37.4113
836.945
7.64964
176.843
1020.96
19.5461
20.1118
9.02
24.0388
1134.26
322.268
25.8927
-22.7092
-4.72279
-23.0446
15.9436
365.181
9.13934
218.307
-18.0186
482.505
31.4309
43.2742
465.379
210.657
61.505
11.093
16.2456
597.798
5.26589
863.992
699.997
932.291
-6.0608
42.914
1013.33
61.8559
28.5181
-4.47159
37.32
130.57
-7.31392
31.1837
44.1607
56.0827
65.7391
140.974
229.639
47.909
-3.71557
871.28
50.027
129.25
34.7832
0.884366
35.8766
317.264
74.9244
240.9
149.223
14.3437
1466.15
27.5575
321.422
180.224
57.2134
16.1969
49.8566
-22.628
1009.19
16.7965
1.11121
-4.64522
900.767
35.7606
143.8
40.8791
39.8022
58.0246
46.5075
-5.84259
40.2548
1438.62
9.827
-43.6593
941.732
507.61
3211.46
22.6058
44.7466
-2.87862
42.6753
1053.84
504.885
31.8305
1159.69
27.0497
-11.1966
57.0784
555.214
29.2382
483.07
-18.0906
30.6754
23.8403
1.43493
722.013
12.6364
0.353791
48.19
16.8783
-3.34102
-34.4566
239.266
2057.91
3.68825
-7.40697
-30.6605
1485.32
52.3345
5.76894
-1.45475
188.577
90.9586
111.627
6.48751
48.153
803.914
-4.57221
517.444
109.58
766.168
464.73
55.5731
-33.1015
179.357
366.4
568.156
173.406
801.431
74.2195
479.754
89.0244
35.5372
428.398
1430.89
275.641
615.375
44.5719
357.444
18.3903
342.63
699.474
412.223
783.015
9.14994
14.0179
164.253
414.625
-6.17796
-3.63115
20.3837
256.06
-0.958977
830.933
865.989
85.0941
469.103
443.815
11.093
1266.25
77.7171
58.9525
607.192
234.087
136.456
29.688
30.7103
231.321
245.498
587.711
28.1698
591.639
44.1705
50.1421
9.13453
0.430597
138.792
22.1843
34.3371
145.701
135.39
-0.152397
197.141
-19.7923
60.4072
-2.24506
144.014
602.126
610.016
13.685
21.9728
62.3341
1000
-28.5496
1130.71
212.46
87.5586
45.4756
35.961
140.019
1205.43
38.6319
71.7906
23.7485
114.5
878.877
82.5482
128.635
62.9013
17.3453
66.0116
531.531
334.587
4.80544
122.68
-20.7755
752.802
9.31009
1230.94
-1.60469
28.6583
38.3032
31.0049
-8.73867
256.194
124.645
-24.0493
561.337
51.8042
1083.6
350.311
919.236
1179.9
1344.68
394.769
41.3828
135.614
117.66
145.108
-7.8466
346.378
1194.23
52.4024
809.252
36.5067
21.0714
-30.5408
-27.1599
254.611
79.8933
245.62
470.16
72.4015
557.513
167.514
8.36578
35.778
30.5952
38.0677
425.074
498.35
1348.71
-20.971
70.1532
18.7885
1232.23
340.086
506.854
473.968
177.685
523.59
96.3886
55.4767
-8.88042
767.62
8.14629
-11.7669
539.292
-20.1167
89.4731
48.5362
42.5678
251.137
887.584
66.1684
3.93048
543.419
5.48288
47.271
315.847
40.4127
2788.64
102.065
20.4539
237.946
14.1684
56.4235
53.0848
857.333
293.904
693.952
232.346
418.739
63.0694
127.131
26.2569
3.80254
1894.95
18.1917
478.685
216.385
819.141
13.1584
21.7051
20.359
50.4682
82.893
1123.15
969.505
786.618
7.45864
86.4792
739.776
1452.42
208.697
16.0465
40.9985
231.697
298.892
0.869514
68.9122
176.333
24.973
-8.60917
389.467
76.8081
24.0066
988.603
92.7096
62.7006
873.309
157.25
1750.2
396.153
27.3657
524.797
833.502
286.496
13.5491
99.4365
338.901
50.124
107.279
539.579
47.2153
616.45
29.6141
9.08125
-16.1961
-23.812
19.6848
1306.79
31.3431
322.577
14.7093
17.9929
1118.67
1412.05
20.5368
39.9173
720.366
304.025
443.951
89.2247
45.7545
79.1376
33.0145
483.902
199.76
1140.78
503.155
995.074
82.9488
55.4752
183.22
278.012
55.7828
463.392
51.9918
258.432
-6.15787
305.485
215.925
104.786
34.3092
1041.37
860.136
-13.7939
12.9791
596.432
384.603
520.286
411.478
-26.2044
-13.2792
170.48
379.611
35.8088
248.261
16.6015
270.135
234.806
1441.12
454.696
-0.55346
27.1939
41.543
443.271
44.3079
28.499
38.6122
388.875
138.611
117.303
19.7176
305.626
15.6738
36.9784
24.0125
104.624
380.882
183.587
590.11
49.6251
325.423
392.998
-12.1674
3.05655
24.1319
61.1571
0.91509
413.164
46.4234
118.237
34.3433
658.558
56.8083
458.807
213.492
615.947
28.0823
884.203
42.2
268.872
688.639
826.457
1.70295
26.7268
1629.69
638.618
377.337
27.5885
707.958
961.894
85.725
-22.135
526.423
404.263
73.1003
195.31
211.046
560.185
39.9314
387.317
-5.43985
1229.48
280.435
485.244
39.8341
783.506
58.5154
6.79211
589.46
102.257
262.402
130.176
1049.32
1373.12
21.2256
204.008
42.779
2029.88
127.984
312.931
120.96
36.779
6.8474
163.675
93.1498
59.0531
19.0542
288.994
-15.1317
69.3336
1524.56
37.4113
390.917
-22.4489
19.8311
220.884
8.02761
378.43
433.343
-38.7687
581.574
27.6208
310.086
-1.28122
1036.32
-13.7834
71.6712
31.3034
12.1954
-4.43971
3.06108
-12.2034
81.3069
29.5568
253.17
456.008
-8.60917
984.471
520.369
80.5562
83.2717
1763.54
49.6963
1282.74
362.385
-4.27066
33.2941
934.677
105.301
1772.68
-9.906
196.789
205.424
-6.92023
107.004
215.458
-5.53291
40.554
-5.76151
125.709
119.236
85.3364
20.6473
156.413
29.8243
18.6804
-12.2341
608.806
243.304
279.505
176.71
52.4356
557.769
68.787
-3.43454
47.8431
33.0635
513.882
464.025
179.771
44.9708
111.513
78.6407
168.007
99.4789
169.347
33.3275
47.6571
355.722
34.18
308.877
153.453
193.928
1.3183
126.513
-19.4322
281.227
24.1319
345.55
-38.4859
719.213
1589.38
649.037
-27.3498
1213.11
166.453
35.4559
1.2531
-0.0286417
-20.971
340.019
693.452
45.858
37.3102
-0.297017
-3.93039
246.314
26.2327
621.445
-0.565728
29.5274
11.0086
348.687
415.738
544.083
630.144
71.0621
202.763
632.383
862.508
1025
1195.28
1013.58
10.0408
519.667
45.9218
446.594
-22.2054
119.424
578.339
138.856
26.0877
729.894
22.4109
1385.5
145.027
1.74021
266.657
28.7149
145.467
33.5303
534.049
52.7795
739.526
1080.24
40.5107
0.393347
727.628
149.178
10.8058
-1.22404
397.992
1140.87
84.831
526.13
37.4931
9.77744
1197.37
1202.54
67.6487
155.488
925.878
87.4057
943.712
11.1051
32.3378
448.049
71.6338
16.0498
143.294
-5.78298
824.016
1137.5
-23.3129
41.8404
173.298
117.801
122.084
-20.0674
37.443
25.3828
48.0234
51.825
-1.24241
91.2758
57.179
28.4246
36.5987
10.5747
1464.03
90.9322
144.456
96.2586
1302.07
12.7945
92.2761
35.5358
22.1446
-9.59072
14.0179
298.433
226.206
340.818
1066.46
-2.10506
10.0924
212.639
16.4384
279.407
129.921
-25.4758
129.159
462.273
86.1784
997.493
66.7195
170.101
137.457
296.793
256.308
28.609
-24.0091
718.174
222.29
530.199
270.442
216.777
24.303
11.3337
293.411
250.986
24.8415
9.51708
815.638
-15.6967
45.981
316.75
4.61344
775.703
19.7906
123.89
39.9663
253.883
271.474
29.6605
986.306
603.411
1033.63
16.3131
-3.43454
971.758
876.393
13.5065
16.1234
-2.01325
29.9782
59.0394
1045.66
145.414
364.546
37.6347
68.1477
203.205
220.789
22.9356
58.0246
27.7668
-26.4573
782.385
200.982
739.7
1.61249
-8.18785
43.2205
1727.66
89.2681
793.452
622.8
64.4794
24.9492
1073.5
369.162
40.1682
95.6252
283.955
1205.88
805.102
913.32
241.232
1406.05
46.3696
-1.52028
944.541
1960.68
134.209
33.5719
34.3092
172.354
87.2642
837.568
-14.8458
56.6413
96.5808
12.3017
522.897
136.646
406.1
-3.80837
256.949
45.5885
207.032
528.221
831.761
1819.99
1261.79
194.865
613.641
113.616
46.2982
433.901
72.3454
292.215
9.3635
39.2853
29.2222
36.8227
9.5237
102.668
25.1683
7.14593
43.5504
37.4098
50.3794
634.334
87.4162
234.715
-14.0415
205.456
429.278
22.2578
-2.83304
2054.7
276.357
140.127
539.902
77.4469
942.034
43.0749
759.487
285.985
53.1239
210.393
48.2437
2.22786
9.18076
429.173
19.1478
891.332
125.401
71.7906
133.241
0.0892925
-6.29761
81.642
37.342
215.996
90.1019
266.537
3.04398
21.6181
30.0176
43.9688
16.2938
170.48
-2.69815
18.9422
547.838
311.979
33.4681
16.542
-8.82303
231.332
68.4863
124.86
40.5806
-0.55346
291.437
35.4681
1196.6
116.122
66.7035
45.9546
44.319
2.02744
-18.0594
925.383
105.753
45.4244
1184.34
215.173
318.371
44.0029
1076.92
1084.53
145.916
19.9231
318.708
-26.4679
756.436
1624.39
9.54104
4.23804
17.9938
42.6649
1239.45
29.5459
272.093
42.914
-26.7726
11.2561
48.5644
143.005
33.1189
92.0116
5.56231
646.642
72.4132
279.097
570.195
517.389
285.277
-30.6892
19.7441
12.3017
877.096
42.0948
753.214
453.464
17.9166
65.7938
38.0922
-23.4785
1281.6
50.2752
123.958
12.0663
8.51616
510.918
23.714
386.689
63.1648
336.415
-35.2937
8.48771
325.418
-5.23417
-33.8724
1707.27
26.1669
117.303
276.703
327.556
306.278
304.97
20.2644
972.316
236.579
22.4173
453.18
18.5203
405.698
1174.37
-20.1581
1282.81
102.382
-11.4754
-15.6796
456.313
219.988
619.311
87.6529
305.643
525.349
39.0163
432.288
5.26589
281.923
97.4993
905.168
442.108
-15.1748
41.9547
27.0481
965.634
698.28
814.035
125.04
105.446
40.7474
503.934
10.7087
937.44
1387.96
1202.99
38.0574
15.1749
56.1621
155.637
-32.5345
28.5897
66.0116
486.553
107.825
192.02
31.6983
14.4198
1076.76
3.94962
105.832
-22.7539
-11.569
202.669
-38.8081
424.559
808.894
782.711
-36.8497
40.676
312.052
4.06172
74.08
696.483
-10.8564
951.282
-26.3761
-13.1253
699.97
191.085
469.628
40.5709
5.77557
633.029
6.4276
1562.47
20.2907
109.143
48.6542
395.084
1905.7
1252.78
381.754
42.8419
-19.4322
116.309
95.3464
1211.83
722.431
-6.77417
391.252
41.4002
24.973
12.7793
279.084
48.1048
957.292
32.8297
2.75444
25.2193
389.8
0.489908
964.705
-4.97218
26.9272
-26.7595
18.3015
148.549
8.88828
-7.14247
-11.7801
745.89
1304.76
4.89874
846.917
184.235
1180.05
0.182344
612.76
7.58556
-58.7715
289.663
18.6013
442.758
262.516
-25.067
29.1144
17.9239
35.6398
353.19
99.1647
1371.24
114.258
17.9166
-19.7304
271.474
190.83
959.791
1165.63
12.0663
17.8865
-23.1911
42.4547
446.659
123.135
12.2014
933.599
930.528
18.071
6.01023
162.301
117.927
206.14
14.0618
181.714
1206.14
-17.7637
7.64964
28.7923
46.446
57.0274
127.112
1325.41
1120.62
-13.3389
113.653
190.599
64.6693
42.8419
12.4269
357.26
1095.18
53.3434
42.6753
37.652
-19.8536
23.0751
42.7644
76.6853
31.2382
13.0898
61.4879
27.0497
-31.8113
62.7006
16.8608
44.8065
27.7601
25.9399
687.6
527.338
750.438
1141.3
18.1749
25.4299
31.4015
-0.235802
1081.77
50.7108
145.873
1175.64
58.4597
-32.9108
56.6591
14.8751
-28.482
959.233
-14.322
358.497
394.498
43.6701
19.024
46.3356
163.281
27.3632
680.462
64.6003
1036.28
128.087
79.4011
-9.89286
63.2791
75.4606
359.339
-7.14247
63.5287
1718.53
28.5181
87.3577
42.9422
-1.69172
39.2955
272.938
19.7978
800.087
28.5303
265.413
36.6107
246.56
52.5064
42.0948
-15.0528
557.648
37.6828
21.2256
36.4916
3.483
914.814
-21.9415
67.4281
188.229
960.694
754.6
-21.1682
634.391
4.06172
465.973
11.6324
19.8716
-30.1242
1.86724
205.217
207.951
38.5925
-8.39335
213.238
118.872
57.5931
9.02
77.2836
496.407
2197.3
479.096
1316.91
6.57325
-2.13564
-1.75708
31.6281
19.9277
471.26
228.208
524.909
225.498
15.7537
187.993
-11.3958
18.1197
183.63
-10.4316
37.5291
1467.88
29.2382
1058.41
38.1716
-2.3966
20.1756
905.672
820.359
578.897
126.901
399.752
449.162
56.4043
-13.0292
-34.4086
20.4754
141.034
65.7391
64.1376
8.66618
619.499
6.92352
85.383
22.6903
23.0997
190.165
20.3496
-0.324554
-3.47876
29.9468
49.5476
10.3902
10.5421
186.758
17.4983
10.6909
1384.02
55.3394
19.945
43.4916
49.8566
24.2237
663.349
-34.496
-27.134
741.472
5.77557
169.347
1354.54
70.7116
18.3903
55.898
268.438
1713.8
168.001
13.5751
-15.5483
-40.2784
314.582
3.05655
245.272
587.498
-6.77417
421.237
847.839
1312.43
256.408
580.809
-8.11723
13.0898
724.907
2306.07
12.1248
79.5672
61.6731
-5.9731
314.546
421.483
-27.6211
443.407
136.368
1387.5
-30.5076
-11.6835
-3.25015
169.02
-0.189566
129.322
238.414
-4.47159
1825.18
227.338
335.398
290.57
-32.5345
23.546
-12.9717
39.7747
-10.0745
165.975
906.887
162.471
130.361
168.867
47.121
152.347
108.658
51.4217
34.7531
164.216
696.504
90.5868
563.177
350.764
568.833
113.648
170.928
-5.76138
1241.58
1174.97
223.991
48.0671
68.1477
215.112
621.121
172.064
50.2758
45.4244
127.092
145.957
537.192
0.45667
1339.4
270.817
524.477
190.463
41.3464
-17.0976
464.081
10.0924
789.851
1090.28
127.607
13.7286
-31.098
1019.15
164.766
316.096
854.546
37.125
83.2717
616.616
17.8371
491.862
206.141
498.33
2079.86
267.553
291.171
485.881
194.421
-5.26841
123.499
-6.15787
9.38207
61.1207
76.6754
358.523
29.3707
382.492
7.43638
277.451
23.6875
29.1682
337.193
32.3378
68.6363
613.877
750.492
153.613
9.57182
750.237
3.42358
2.14344
933.832
839.543
308.169
488.429
569.067
364.2
44.4241
17.8236
1011.11
8.70065
-2.61722
-13.2576
125.556
124.632
813.275
222.251
195.88
-17.5252
17.02
49.407
17.672
74.4597
67.116
839.258
11.6912
26.1654
567.498
507.652
653.074
-13.7834
-10.7877
434.228
-3.25822
130.438
55.0382
3.2256
53.9088
32.3571
374.331
1450.88
48.5362
-9.906
22.5005
302.132
1921.49
8.75599
-42.9212
22.4289
404.888
192.353
44.1607
771.976
97.5982
-17.5707
790.039
341.945
258.561
-6.44628
1152.75
-40.3451
46.5865
160.845
-9.10095
54.3096
34.5551
-13.9726
-21.317
12.4696
-31.2275
166.238
19.6977
251.438
27.2284
-26.9066
28.499
1140.56
-18.8798
160.239
16.7965
113.421
1725.36
22.6422
105.629
564.899
100.849
24.0388
30.4319
-5.69368
-62.0646
-4.72279
-21.2796
-28.6668
357.024
-5.88378
16.175
877.18
105.863
17.5887
673.659
233.83
-12.5083
4.50929
-6.90991
549.073
10.1831
1276.29
1307.19
154.554
98.3079
-20.1248
479.322
107.512
-49.2482
676.099
154.171
158.814
24.7167
41.0399
-8.03194
48.7375
667.575
166.068
89.7939
13.6945
627.198
1195.84
322.279
-21.2901
31.0422
12.9791
840.06
-11.0977
66.0116
394.724
1.00341
49.591
-5.78298
211.971
135.544
8.38063
1.60893
-42.8341
1189.06
16.9495
108.931
75.2508
593.774
30.3686
359.841
3.12469
18.7951
218.717
219.46
264.25
583.009
18.7806
266.396
75.494
751.369
525.173
23.0755
41.8425
55.7318
677.403
194.559
196.557
29.0104
-22.0321
40.6737
-8.41928
9.10875
-6.31378
58.213
12.8875
-21.3018
-14.0774
184.381
-1.38416
1144.31
1018.27
572.28
145.655
290.041
324.711
518.634
440.759
-11.434
741.594
151.811
-20.2076
25.5135
78.5495
13.6945
-0.61434
429.343
589.514
453.385
58.5747
-12.9717
45.3969
212.939
21.6181
55.4052
60.0027
873.154
409.848
2.92405
211.971
34.3441
-0.9897
-19.0652
227.031
-12.5712
184.48
1.17176
8.72147
-38.7237
10.3273
-40.9159
15.984
27.4413
154.061
-10.1135
670.909
1249.93
49.8369
304.576
358.628
850.42
881.616
104.445
-5.97253
194.579
45.4244
595.882
27.7668
136.115
35.7242
-4.43518
-21.5737
1450.7
722.126
110.231
20.4634
837.087
211.741
-9.72664
23.4593
109.576
15.849
262.018
65.2953
878.755
857.173
-4.81098
23.6176
20.049
44.1705
1680.58
7.92686
142.54
48.4212
43.7074
1300.13
424.029
10.4976
-11.683
53.1239
2.56438
1032.09
277.86
33.2511
125.916
20.4252
-14.9808
17.2737
98.602
46.6904
414.745
18.1263
5.80454
447.991
619.499
1825.82
14.2884
1629.57
46.0349
16.8992
36.4726
97.2906
192.456
54.2877
16.0425
56.4235
11.8553
-17.8563
164.653
599.377
243.898
782.033
161.131
576.16
484.529
597.178
-38.7237
55.6685
51.5568
19.0542
272.731
288.994
21.7456
-33.8724
189.274
27.3481
6.59917
1109.6
432.504
10.1757
48.2228
1.55006
2.32091
181.713
503.78
29.7647
8.70542
52.9305
621.634
-14.0415
202.516
133.974
444.876
203.269
118.237
-46.3617
1802.1
3.30953
81.2752
-4.27066
53.9088
725.762
44.4955
-9.01654
157.232
38.8197
84.3447
172.821
1376.72
42.9422
157.998
732.7
3.07272
83.5161
708.258
30.4637
882.832
210.315
18.0365
396.485
86.2396
12.1097
-2.03485
36.9086
11.1842
189.892
239.615
757.392
701.448
33.6949
23.3107
-8.35044
18.0384
-2.52293
1226.27
102.404
39.7434
32.99
112.305
28.1042
1417.74
1382.3
182.761
26.3903
365.037
1488.81
1.37116
577.659
459.075
24.0187
615.593
-8.05203
17.8176
957.386
-32.5507
-31.7421
397.071
12.4314
383.032
43.973
313.14
19.3508
71.9757
6505.47
93.3642
624.035
611.435
17.9938
423.1
-27.461
8.18658
233.736
863.462
79.0646
18.5511
574.803
5.63394
-5.21508
162.882
407.248
31.2448
90.1375
174.228
1002.71
861.395
9.84901
286.879
573.884
469.52
591.388
171.405
16.7058
35.0345
61.7839
16.0425
485.994
1003.51
60.2395
21.4366
-10.0726
6.8474
544.111
89.4017
36.5643
1244.69
17.858
124.893
35.9953
541.466
29.9782
0.943341
107.933
235.235
33.0746
1415.6
-22.8945
1929.22
57.5931
1122.22
248.927
11.1729
40.8853
117.092
515.825
1204.47
419.529
198.768
666.48
4.66322
527.335
17.0373
11.8546
161.756
83.9938
20.4634
229.889
138.652
110.214
802.913
209.943
383.19
12.1009
856.442
385.887
867.342
119.758
21.34
-20.619
212.898
71.2733
4.81515
10.7867
-2.10987
1076.14
-26.1259
28.5686
54.1955
-3.25822
14.2457
1155.86
326.778
336.809
310.656
467.14
83.8509
519.47
243.439
-19.2763
1.88581
41.6366
673.94
63.557
806.031
211.71
142.518
-32.5345
14.1756
11.3911
890.601
18.0365
38.4847
77.894
208.887
616.407
-0.572747
249.191
40.4054
15.8769
472
61.5196
268.261
225.435
768.329
1468.22
12.2643
14.2902
406.023
24.9945
57.5426
11.558
72.206
604.654
112.832
192.286
537.718
20.6079
98.3948
191.085
85.4442
8.47324
-3.59476
4.42941
70.8088
35.2569
54.0239
97.8983
187.062
168.446
174.778
12.6799
591.021
323.691
38.9163
-5.12422
76.8485
21.0218
1146.77
334.16
505.384
489.314
571.53
6.82086
5.48288
140.702
79.1301
316.013
32.8625
40.4127
1174.88
1247.56
39.2952
4.79812
58.2975
36.2182
851.71
61.5196
88.3505
41.7768
286.694
62.6661
21.6346
6.79395
-13.7673
602.896
-8.41333
36.5987
-10.04
-16.4786
29.2419
3.60895
127.43
1391.5
3.67807
124.8
2.02744
216.199
38.9497
115.689
104.597
-5.17536
44.9061
370.721
-15.2129
-2.84872
27.4461
2.33074
36.5583
4.93062
1443.15
264.012
480.676
-34.8852
-40.3599
48.8964
1196.26
-8.78398
530.022
18.5893
115.571
40.8731
17.6794
296.15
210.866
457.266
-28.2821
826.112
37.1843
157.239
308.072
178.848
43.0992
31.1138
41.2883
992.689
-23.873
2019.5
12.6799
19.3907
32.5494
65.1532
41.7274
180.264
1120.5
441.556
417.755
-26.0546
3.68825
26.3262
8.69492
-6.4391
-2.01338
304.077
256.894
47.271
10.5402
698.156
615.751
189.313
621.181
393.393
8.79758
77.8867
669.653
10.2547
18.4161
0.547304
1094.42
319.413
36.6271
72.4397
81.2165
42.5501
23.4458
243.942
283.975
177.367
103.462
19.8716
394.531
19.9561
5.77557
37.0756
34.5386
458.822
307.794
1148.73
24.0187
33.5128
803.309
-5.16553
-8.05203
-34.6562
-42.6136
604.577
1744.32
156.238
226.239
827.898
255.227
82.2693
59.4344
860.208
8.64687
1041.82
43.6796
507.258
-15.0524
48.815
308.404
-0.139315
11.7231
54.4947
34.1525
-19.4448
62.8476
670.948
831.925
706.463
6.67218
168.867
157.097
107.091
75.5099
61.8059
38.5012
-2.57638
196.128
19.6977
839.895
70.5448
39.7434
399.037
75.906
598.938
534.262
10.0516
29.4822
462.57
823.162
9.29885
55.8778
964.924
424.438
182.994
285.315
44.4218
1011.07
1007.99
-30.6766
9.48731
606.966
197.964
-15.9515
21.3368
88.9506
14.5643
839.752
343.564
197.538
1267.46
44.6385
156.801
90.768
73.1364
38.4519
45.858
30.8415
224.882
893.758
976.038
839.285
146.902
58.9073
3.74386
325.342
32.9864
540.381
467.333
105.446
258.139
-25.8831
331.174
2037.12
1360.98
19.8913
86.7831
-9.98467
-11.0621
149.865
835.923
745.203
87.2642
419.651
1094.93
73.2353
726.433
96.5808
94.7606
76.8693
613.685
1432.56
-1.50978
1.98702
96.7159
29.6589
98.1233
-36.2749
1884.92
44.0023
25.3828
349.748
709.622
277.993
42.1865
32.1727
6.82659
32.99
-31.9983
699.02
533.178
67.3963
8.60748
748.729
49.9412
28.7923
777.332
-8.56493
468.963
16.7951
708.177
-6.59685
814.554
-18.284
-19.6637
1169.16
49.9082
654.166
455.167
452.565
-19.7452
306.919
197.387
21.1046
164.171
203.835
-38.7054
11.9347
-34.2557
-19.1798
128.829
-22.135
635.119
20.6265
253.406
1202.43
19.3167
31.2448
-1.69172
11.1845
111.769
651.358
131.045
292.833
0.146747
144.722
582.13
90.9586
182.842
365.475
-0.160786
301.152
11.1842
368.367
1523.82
13.7294
8.38063
33.4681
814.894
34.2805
31.8208
111.392
1204.11
24.6764
49.7172
454.728
671.304
868.824
71.0753
474.132
36.5506
46.7816
426.524
49.7027
40.5709
672.943
88.7624
293.16
61.4938
685.584
51.0466
37.4098
488.787
914.324
10.2697
79.9199
575.795
126.881
134.01
51.7823
3.86511
119.709
462.207
413.21
577.934
349.446
649.873
60.1408
669.652
0.76116
66.1787
1165.33
117.915
81.8379
61.4879
300.821
23.3692
214.5
267.986
299.679
1560.75
675.389
57.0332
-13.1227
440.464
33.1675
543.021
2.30466
1.98505
204.877
50.4474
318.955
19.5631
200.962
80.4674
207.65
19.8679
415.604
-16.2166
51.2901
1084.56
867.211
986.113
457.083
44.4419
37.4931
913.077
675.814
39.1941
14.3782
918.475
530.301
111.627
434.644
17.3453
1023.66
653.345
29.1144
17.9239
97.484
62.7095
35.4465
1271.92
84.5345
-19.7304
1060.46
481.31
-7.22689
294.776
882.647
19.5625
214.869
174.92
893.376
1237.84
9.68392
15.984
211.1
358.335
71.0753
224.881
1216.2
17.9778
2.85104
46.1931
657.951
34.4145
1367.66
467.448
1472.51
16.5163
41.6763
638.985
37.1371
2.77348
-6.28711
36.0639
-32.4149
29.062
288.345
832.575
1416.05
27.6724
2073.41
6.97373
278.797
47.3496
33.2511
3.55857
5.08652
28.1227
17.2737
409.697
794.443
64.2943
-5.43985
903.24
26.3262
96.776
497.685
157.282
148.53
11.3911
19.16
3394.94
34.7905
228.669
12.1097
366.744
290.42
237.182
47.4626
396.312
123.423
297.652
120.21
4.29544
136.769
45.9975
675.836
83.6841
-25.6053
48.1723
12.2014
455.712
38.4728
29.3154
95.9654
16.1234
284.095
23.4658
164.259
27.7053
10.1757
36.9784
449.426
7.17225
24.8097
145.833
12.8981
77.7361
934.494
4.2048
-15.5483
7.23469
147.36
115.961
98.6385
83.374
34.4553
767.363
409.992
789.153
38.0915
471.152
11.8307
39.0163
768.216
5.00123
697.124
-7.85257
10.1831
16.9144
32.8297
-8.48996
400.033
33.5621
647.043
1204.59
309.871
38.1716
164.395
52.0347
161.668
2.22786
189.091
256.759
313.376
649.577
17.4426
216.777
39.4447
332.908
34.7904
256.608
96.0561
-11.0977
82.8782
598.884
-4.75689
87.9203
46.2789
-16.9268
456.448
660.282
630.571
3.483
305.742
982.558
1396.14
29.1309
201.75
669.673
1196.65
7.8843
748.883
11.2376
310.164
9.30027
-23.3859
132.4
5.77557
671.597
25.8312
282.481
-11.5947
159.742
580.889
7.15208
-22.7092
18.0757
875.646
-28.6668
-15.9155
14.3009
728.781
17.7817
0.722091
-27.2415
244.239
81.346
115.853
181.633
176.652
55.4752
869.128
0.690314
531.796
1174.56
714.373
22.2992
-17.4023
125.574
88.4882
186.683
132.444
-26.0546
-9.43022
52.5631
23.6875
21.6719
-0.139315
34.2119
-5.47545
632.73
1455.28
363.601
-3.90892
70.6418
56.4235
56.8329
337.601
107.369
515.33
23.3107
-4.60231
27.4087
829.562
156.504
144.617
8.48771
56.61
66.7232
-39.4946
146.17
570.659
116.122
349.704
305.034
802.791
48.2866
700.419
35.4177
319.93
155.559
107.229
218.542
914.383
1226.22
21.8745
489.314
-3.80802
85.5316
46.0348
243.489
639.535
-21.3189
107.825
12.3017
121.847
154.539
-5.78298
833.387
-21.4388
52.6753
527.223
3.483
44.653
652.722
16.8283
-15.8467
-0.70231
136.158
280.556
297.059
528.8
68.4578
340.41
343.342
57.3529
28.1042
1843.15
766.423
758.1
-35.4539
864.626
20.209
235.064
218.763
-13.4425
193.476
580.889
24.0187
42.1289
257.956
21.0714
3.19237
82.1973
33.0416
237.775
10.0924
-21.6193
38.9271
163.214
238.768
-1.28771
1081
31.8305
43.5934
744.654
795.294
168.143
1420.1
54.8459
325.605
570.07
1069.56
350.857
19.8913
1685.36
-29.8027
-7.55615
1345.67
-26.9123
25.42
9.23102
37.96
1356.97
121.11
23.4922
1224.82
1979.05
55.2132
-18.9014
282.411
5.56196
216.568
1169.62
13.7294
24.0977
84.0084
30.2544
23.0361
436.619
10.3902
1118.12
21.8399
25.3199
263.361
4.13616
203.53
-11.3836
811.464
34.6765
20.5447
295.34
581.938
269.207
180.592
74.557
15.7979
21.9859
138.331
165.365
24.2914
37.1371
14.7721
47.7511
66.8015
9.827
18.1849
276.439
9.10875
12.4269
110.687
228.405
1161.23
57.1371
38.2034
-19.7452
269.437
112.615
68.0765
-31.098
65.2532
354.047
898.931
18.3844
19.5535
25.3334
47.732
194.897
447.731
42.7526
910.614
1758.6
47.6629
9.36606
-9.31151
372.373
403.991
883.175
-23.2356
559.907
0.650023
-13.641
591.723
-18.3869
48.5362
44.4419
1032.62
161.577
452.801
27.9497
650.877
12.5041
268.174
243.569
673.988
2.93123
2578.58
28.5897
766.64
639.476
-6.32635
230.543
212.635
-5.68244
236.743
132.794
198.326
133.328
414.716
20.5764
53.2957
59.1159
4.91989
102.157
30.9765
6.82659
49.1138
336.589
1160.04
36.5506
158.533
53.6893
32.0125
19.5461
130.682
52.9207
52.4024
5.27801
6.83135
-3.29146
421.109
342.031
94.8858
24.4798
21.8017
235.173
25.0849
364.438
63.29
566.578
83.2201
2318.81
33.3941
27.7547
72.0273
2122.41
276.368
912.664
5.2713
24.0658
745.696
21.34
-28.8563
959.581
12.5527
235.325
52.0162
22.253
9.80093
1147.04
8.10015
46.3758
1089.32
4.87537
904.735
53.1239
184.349
46.4125
24.8608
121.332
1415.27
953.71
560.357
80.992
264.082
851.402
1215.65
41.3187
31.1837
32.9163
39.2161
169.145
262.516
553.269
-17.5707
30.9885
98.5087
877.096
10.6716
498.441
-17.6907
554.925
334.195
4.6325
-4.01327
-35.3379
-3.20083
322.301
431.857
6.64209
470.704
21.6062
-10.04
6.01023
25.4938
-15.1317
33.7264
47.795
689.586
490.108
1005.71
30.1384
30.6663
44.5719
137.612
31.3562
33.3829
88.5279
59.8986
3.40395
401.507
10.3214
586.321
247.494
708.166
295.674
22.6595
19.3508
-12.3573
261.082
361.074
16.838
102.717
383.122
65.6401
944.091
81.2349
161.86
473.616
42.6644
152.297
130.703
577.566
42.5678
24.3746
-8.96322
102.912
17.4426
40.6151
-14.8102
421.605
22.5781
-23.1642
104.131
39.2161
-18.5939
94.1226
-4.45228
32.8625
66.6496
356.105
31.6983
312.396
354.138
-23.3129
30.596
379.446
44.7125
112.713
23.0361
86.1687
1095.28
1011.14
46.1493
23.714
120.572
0.957002
295.22
26.0977
33.7264
36.5506
63.6482
12.3556
184.635
94.9188
358.1
2440.72
602.381
370.715
40.9054
66.0392
100.225
289.815
22.9455
1.3183
-12.1674
12.8569
-8.18785
-1.75708
648.196
44.2905
44.0186
32.5812
581.83
35.179
93.874
54.9581
118.653
61.505
444.002
1928.39
22.1325
3.79595
1273.46
98.3318
-2.89167
84.3272
72.9175
1095.98
155.25
16.6843
1674.27
842.267
-4.49342
-13.0596
1.30834
21.6817
20.1571
488.895
277.473
-9.67481
217.996
44.5018
-1.41646
16.7142
-7.00636
59.2233
216.953
442.93
188.758
22.0497
30.483
-50.246
42.914
-21.1504
374.825
-5.21508
-34.4566
18.5794
963.846
722.775
-11.0621
48.6658
187.496
2072.04
95.4381
215.937
48.0216
1483.44
1808.51
42.0948
14.8317
312.396
479.701
171.59
1135.89
56.8329
-2.86377
657.532
82.1344
15.2619
6.1695
197.599
19.7606
847.71
95.0239
34.0468
56.0828
557.541
31.7891
32.9703
413.272
199.866
230.663
227.443
350.045
45.783
623.561
62.291
26.1654
715.673
30.8845
3.08322
79.1674
10.3214
27.8494
16.9836
550.744
132.372
32.7742
137.529
44.5493
564.584
784.487
5.1836
840.232
259.311
48.2032
290.978
241.272
120.294
95.3878
464.78
156.698
123.527
783.936
792.116
16.8067
1141.4
259.82
68.5235
524.599
71.6932
48.8725
49.145
-8.20042
21.6181
111.627
30.0176
20.042
682.1
306.523
260.697
191.766
-2.1392
172.09
39.6248
1029.41
69.3022
1085.91
18.0384
750.852
295.185
-7.18268
19.7321
667.556
157.415
38.4247
899.482
162.281
291.696
35.7606
86.8883
75.7681
155.197
7.17225
52.9207
52.4024
175.942
148.951
-13.7834
138.125
68.6489
82.5759
1.64307
-19.4277
0.91509
819.689
237.002
941.391
8.25742
1646.68
136.778
59.6138
19.5535
46.8995
149.022
36.4876
109.552
1941.53
35.4361
52.123
280.813
19.2306
67.0278
32.5091
884.12
390.304
1125.83
-16.5128
164.728
3.75988
227.913
321.041
241.14
7.67861
133.148
317.916
71.0752
761.35
393.701
-4.45228
130.314
98.5087
28.1436
95.0046
16.8064
-6.44628
33.9347
409.157
14.0028
42.8384
689.332
546.525
1337.43
60.6018
857.769
104.031
30.9765
123.019
546.484
28.1042
12.1877
228.566
-34.9572
115.67
245.064
13.6164
-2.06363
6.96059
48.7375
434.06
114.157
577.788
-11.3043
60.0594
-8.17167
403.981
52.9525
1938.2
956.777
68.3317
12.9577
8.79758
-4.57221
77.0382
876.073
40.9049
-14.7232
-10.6971
1158.13
176.984
-26.9392
-4.39699
-46.22
8.81687
-4.6652
34.0468
45.969
61.101
477.748
16.8598
3315.15
769.344
83.6744
2.02744
28.7923
160.764
66.9635
383.833
106.478
-17.087
244.528
36.8164
-24.9186
983.623
421.782
142.198
-8.18332
-0.958977
25.0849
-2.87862
48.8964
79.3209
152.561
358.533
-25.1097
-13.5571
-49.9498
100.016
14.5105
993.065
110.582
11.6515
23.6394
30.5611
387.317
1276.42
101.14
18.83
-21.2901
309.082
1750.86
15.1393
36.0266
188.577
366.446
411.478
67.4989
-10.3791
72.5158
1006.98
971.651
37.2162
427.556
-16.3193
672.751
495.575
19.7606
2.50572
698.473
379.518
270.179
402.255
17.2546
32.99
75.906
749.556
0.976976
229.852
0.153371
30.6663
18.335
433.715
61.3413
12.7681
67.1424
62.291
376.616
20.2705
104.727
40.2548
3.08322
-0.555765
366.394
3.48655
15.7146
190.15
20.1865
26.4076
1174.29
677.973
197.427
401.74
-13.641
57.6569
76.6471
44.4419
55.4985
89.7939
463.077
31.7992
760.96
8.69492
1408.48
16.7273
5.76894
232.804
-2.57822
420.794
535.166
56.2546
926.654
39.1946
31.035
1732.25
478.771
361.43
27.7864
-27.8416
-14.4452
54.3096
591.153
49.7456
10.5955
55.3049
35.9208
576.33
87.4114
131.573
17.9975
-3.88731
108.689
42.1728
43.0335
936.27
25.3398
1821.75
8.17754
702.369
42.0349
288.103
895.453
95.2534
56.6688
239.809
33.5128
969.792
27.5552
1773.82
119.679
9.48731
50.3688
660.858
21.5298
70.0625
248.823
144.793
1318.6
16.428
-1.22404
1378.13
110.047
11.7424
295.62
5.97599
243.093
118.473
26.0756
39.9314
18.1263
515.551
31.9484
172.275
-3.26945
417.213
42.2868
1810.38
445.019
1236.72
5.04945
-5.68244
1412.22
54.5494
71.8254
396.977
195.172
2.42137
31.8208
117.014
1391.73
231.735
261.127
660.992
19.6977
26.5505
11.6324
85.4639
168.527
28.1042
34.6765
100.437
437.873
389.959
105.629
245.097
25.1683
215.167
743.933
33.389
-60.1905
252.334
21.0714
21.933
-36.5303
530.099
3.05655
159.413
50.3688
8.68328
-21.5737
-6.77417
20.7854
66.2025
-12.3573
15.5789
1354.8
-11.8654
59.9415
3.79595
79.6813
25.2432
148.908
309.05
708.046
1690.11
61.6619
148.777
60.7813
26.2327
1133.06
35.6661
10.6787
40.7718
-5.858
31.9701
5.31772
2.36397
53.6011
211.331
77.4867
40.0457
201.96
-18.3869
141.893
223.421
6.77281
390.382
-3.56579
224.977
186.731
54.2086
841.934
163.191
167.211
122.984
503.253
2289.29
46.8842
395.267
102.501
18.6804
1.04999
123.89
26.8478
75.847
590.066
93.3788
551.245
114.865
1413.87
6.64209
379.733
917.644
255.505
38.4383
122.128
334.575
29.3154
32.99
410.281
221.133
258.551
36.7185
853.677
975.73
1579.99
49.407
57.6904
299.5
352
24.8097
172.343
33.389
262.149
452.549
-15.6574
219.722
25.6812
-21.5377
3.48655
958.83
648.544
134.702
137.994
8.41135
25.0849
538.727
211.94
99.9357
289.367
71.8009
40.8903
708.246
332.963
502.221
-4.10444
36.4201
289.096
300.978
-2.31267
214.294
748.443
-11.7669
362.193
322.693
41.0399
44.9893
101.607
102.35
423.378
54.924
22.6711
33.8225
405.997
51.6569
592.066
971.245
44.2734
1513.37
1806.63
921.032
9.20955
346.129
822.655
-17.6907
30.1866
-23.4785
1360.31
11.5138
333.545
152.621
17.8865
4.91989
-34.382
167.424
360.778
1392.74
93.0336
12.3753
1354.81
140.548
529.43
116.122
17.9778
64.6952
103.227
68.1477
100.794
68.2718
959.019
80.2345
-0.324011
408.475
39.135
-38.456
88.5378
476.964
35.3457
334.766
241.872
1067.53
990.422
-19.8926
267.563
86.3777
179.164
-10.5944
-36.1298
170.101
1714.29
127.79
547.038
8.83466
0.407114
199.802
676.377
688.358
419.176
-12.9361
-37.5412
434.873
244.827
44.8383
11.7231
15.1393
4.16745
-4.56489
1566.75
29.4123
44.9173
-6.44628
45.1791
21.2256
1024.12
1.54951
153.943
455.945
43.0652
38.3032
16.9495
847.313
17.1548
74.6573
-12.7349
70.5911
144.57
238.2
-23.565
29.0412
61.8505
413.162
15.1667
24.6413
677.628
37.3497
66.0264
1284.6
19.3335
-6.77963
1600.41
13.3906
63.2379
395.442
520.299
11.3614
18.5097
49.9127
904.215
11.9665
16.4384
176.333
39.9655
109.457
876.724
168.515
46.823
-7.85257
154.486
78.7586
394.524
450.656
-10.7545
10.4976
-0.4386
517.892
393.031
95.1382
40.7474
15.3463
1174.85
331.174
946.81
87.3577
873.154
264.819
36.867
579.269
142.369
45.0669
312.294
-2.69097
211.63
373.418
341.227
39.7747
32.8625
36.6646
20.6473
3.17538
162.984
540.781
24.5644
40.2398
726.872
633.11
-18.4713
116.739
33.6949
27.0588
-4.60231
1090
-11.8933
68.4234
1357.14
274.605
612.15
22.8768
14.2494
1442.89
406.666
27.1803
89.8851
998.114
186.51
125.716
254.467
608.569
616.217
25.9129
172.343
1309.63
309.001
-15.5483
15.9436
85.4602
1067.78
26.8869
118.756
196.254
659.189
104.758
323.678
1075.73
574.615
61.6829
-34.3475
-9.18799
-3.80802
-30.6605
1297.91
310.956
21.7846
565.097
379.619
442.312
49.591
18.5799
286.159
222.954
34.3441
424.423
576.888
-39.086
36.1546
299.812
270.687
878.083
104.299
2320.73
1841.65
17.8236
519.43
32.8506
-6.29188
26.625
270.996
119.801
48.7189
14.9225
14.2297
79.6878
173.63
702.928
2.55534
145.771
90.7606
23.86
1.52373
19.1875
234.187
185.188
9.14994
15.8919
259.83
922.497
33.1774
390.757
3.05655
421.434
-19.6996
221.862
-17.8711
53.9197
54.5186
203.009
86.9682
2.46042
40.8903
35.4559
2136.93
-11.7669
-10.7464
466.16
294.039
18.205
884.571
-3.34102
370.342
181.623
141.131
13.3008
5.56231
12.3016
112.305
454.003
32.2784
-28.8151
591.334
27.1022
44.4048
16.8064
87.257
84.5345
26.8478
62.7285
400.785
2.14344
0.547304
39.3171
72.0364
-15.6948
109.921
40.3124
94.0169
911.788
769.571
894.318
7.35708
24.356
-7.56633
591.442
32.8361
173.63
73.242
159.977
29.6347
322.786
56.1505
-5.84259
1976.17
6.83135
326.544
-26.7927
1213.47
831.394
5.73918
55.991
36.5223
10.0924
21.4842
601.147
53.084
0.76116
-14.4062
149.304
46.823
20.2584
81.3976
88.9615
15.849
20.6089
303.428
29.6342
398.027
25.1741
-13.1227
-2.61936
125.621
378.992
43.2145
46.3758
557.055
9.21793
592.642
1002.51
82.0879
258.332
8.16677
214.194
12.1886
399.666
726.699
-27.461
742.82
-38.0039
335.019
-3.25015
1252.23
72.899
307.359
30.3922
167.942
437.233
647.813
15.1749
91.0123
19.2193
1131.23
911.8
61.0274
212.635
517.081
-4.57221
47.0531
56.8329
170.275
230.186
84.6023
612.781
115.14
21.6346
23.6605
29.3362
45.6092
140.001
4.70513
2.18765
34.7246
7.8843
1.13092
1872.05
46.8448
81.5282
656.9
123.03
20.7681
36.2885
32.6645
130.682
52.1235
-2.19808
1012.44
579.015
202.055
-20.8351
27.4461
191.611
141.873
1569.54
18.4791
640.239
3.51714
10.5573
1203.87
190.15
-9.79858
37.652
143.015
488.792
24.2115
31.2382
54.3193
-2.23037
23.3016
-1.82625
19.7112
1755.01
445.01
1654.63
24.012
9.07331
2.36397
299.104
18.3021
1649.83
3.2256
80.1457
68.8584
1889.41
3.55857
61.3085
573.476
736.915
141.706
271.578
367.893
310.481
52.5631
576.537
450.833
179.771
376.834
861.2
132.242
67.4989
45.8429
1849.13
89.8949
355.248
60.1716
-23.4785
1.60893
24.0383
894.199
9.91763
29.2827
557.823
-1.24241
42.5501
474.452
1071.3
517.63
308.478
172.275
133.052
384.113
14.2297
-12.1415
156.229
1153.36
125.06
867.342
91.5052
281.038
265.773
189.06
42.4386
-18.284
488.576
-20.8763
158.604
11.3614
337.822
29.2382
38.1313
312.447
216.953
79.2088
423.057
4.10192
14.803
1275.7
63.557
422.241
237.392
-12.9361
-1.78477
289.663
37.342
470.869
-11.0977
1016.16
990.677
147.181
247.409
593.506
1047.54
285.06
38.0922
1136.57
397.037
1380.86
123.958
870.114
78.6725
2248.03
132.356
113.669
28.7427
109.687
152.93
316.578
31.8523
219.196
18.0821
24.5162
13.7997
44.4747
39.0051
27.787
245.949
483.438
1991.16
44.3127
25.6812
14.0695
278.544
48.8427
288.375
23.6758
2.78916
27.1064
38.9271
39.5261
321.052
831.746
31.7078
42.4826
38.2941
61.892
834.93
15.8729
173.271
54.1768
44.6267
157.125
52.2916
47.5769
11.2401
786.362
583.324
42.3567
22.0502
-27.461
1053.92
-8.0188
1525.05
188.799
-9.01654
41.0399
6.96059
1109.46
881.218
1.15061
60.5462
89.3408
712.085
-13.7939
21.6719
9.23102
67.9451
-9.22358
182.204
126.566
51.6571
78.7433
220.131
14.8317
391.107
48.6655
-8.32034
43.305
-10.36
185.267
672.465
871.71
15.5398
46.8134
536.805
74.1085
209.193
627.163
178.668
55.6685
120.897
538.171
77.8282
21.8191
36.7382
44.9708
272.683
61.0813
38.4583
634.903
53.2793
1294.48
1751.9
13.5653
14.921
-0.220395
385.083
6.83135
156.004
820.285
283.935
151.538
-1.75708
29.298
141.277
102.069
599.273
58.2668
47.4618
-27.3498
469.103
2170.02
533.488
89.9265
-0.356307
36.4201
58.1439
634.405
70.1969
80.5791
441.929
1620.77
22.3065
60.7813
822.711
1260.5
766.552
79.7778
1794.9
235.897
334.014
1780.47
1.56958
17.4705
321.864
-22.6412
705.013
195.34
56.1046
1748.21
304.15
49.2923
2093.57
297.693
64.8445
35.7828
29.8359
34.6152
33.6553
53.0358
40.0797
219.132
11.7343
188.534
293.79
169.316
246.193
121.292
26.7349
267.509
185.886
5.08652
1433.67
498.909
64.8689
355.911
96.1534
21.8745
637.272
83.6576
17.9238
102.934
187.885
699.173
944.949
900.722
994.258
330.893
58.1286
788.821
35.0345
211.709
267.167
158.032
-19.7304
20.2902
44.1234
18.0384
604.081
608.154
547.541
199.642
45.3656
441.536
590.192
87.1504
157.351
38.5925
1224.74
30.1384
115.786
212.575
496.277
322.786
239.536
128.336
1131.27
-9.9261
17.8176
23.6713
18.8576
38.6683
8.41135
83.181
47.0224
34.4944
-6.90991
57.7569
27.9596
66.8454
80.5562
834.54
644.555
142.372
157.341
305.026
41.9198
209.373
57.6569
247.875
17.2204
18.205
46.8634
87.3577
182.36
211.155
260.678
138.621
93.7926
209.079
11.1051
19.2193
1325.11
18.0365
742.197
76.765
23.265
26.6012
124.565
1208.89
28.7219
311.979
374.548
142.104
5.89157
62.3915
101.161
684.856
123.04
476.644
1496.83
66.5493
290.868
304.73
189.141
132.128
49.8369
-32.7562
625.279
506.151
26.9182
270.671
46.3488
556.274
931.858
43.032
54.0037
417.696
874.214
44.3127
1254.21
-32.4149
222.091
125.301
72.397
43.2205
21.8017
325.129
9.21897
484.762
149.897
207.665
45.7904
15.0403
21.4712
20.6089
327.79
39.0045
82.2766
36.3325
-35.1173
278.489
1390.12
-14.3425
115.008
149.403
235.693
1574.71
48.2437
633.245
82.866
64.8689
46.6904
30.5611
5.00786
5.80454
30.0744
186.59
26.0976
24.8415
299.997
69.7598
87.377
548.285
524.771
387.771
31.2864
16.8064
-2.69815
1756.2
32.47
72.0989
290.215
1072.24
898.225
177.998
57.0439
1104.84
2118.87
317.942
6.25386
160.616
47.8087
450.089
120.932
557.802
47.2397
9.23115
76.8299
36.7185
-8.39335
21.8302
23.1701
38.8525
98.9752
456.948
34.18
127.365
423.319
29.0104
8.70542
40.3064
25.9753
42.4119
46.9686
165.833
62.5663
246.372
45.1483
264.733
19.8679
5.1836
103.724
553.54
59.4476
949.712
902.818
-19.2763
167.199
33.0097
30.5611
-9.98467
1518.18
11.1845
161.259
89.1383
4019.73
58.5154
29.2809
49.7291
53.5312
93.7359
11.0836
1075.14
642.744
164.094
50.8013
15.6034
25.9124
641.2
68.2883
27.4087
27.4621
88.7128
14.4391
3694.74
11.558
68.4578
61.1745
22.8768
76.0936
93.5641
43.0967
64.6616
678.342
1223
-12.1415
25.5783
256.9
26.9182
21.4201
426.937
256.423
24.8097
609
1146.58
110.35
512.519
399.633
61.2884
-8.41928
9.10875
179.219
1230.3
881.533
222.009
245.074
58.2668
56.8321
596.443
53.6011
915.98
-19.9647
17.5569
1253.31
13.6164
243.147
15.3463
35.4177
-23.0245
46.8634
333.422
45.5536
711.531
-24.1805
29.9252
845.293
66.791
89.1383
746.357
105.094
2558.52
8.66618
210.899
32.9164
556.437
31.035
103.275
90.5661
40.2398
155.282
1212.2
579.356
407.22
48.6874
53.2957
426.433
1551.02
495.979
-14.3609
201.482
116.506
1282.85
319.796
-2.01325
23.4321
258.551
21.7259
21.5917
123.03
120.094
272.421
912.265
63.2153
43.032
46.5075
1382.84
898.577
6.9405
69.0789
136.115
211.886
435.505
19.6102
46.4234
294.99
84.9193
11.093
104.327
690.469
-39.3076
1112.29
754.255
-2.89167
-1.87986
-2.04518
35.2564
372.757
43.9147
-20.619
38.6101
1373.75
379.87
44.1705
146.667
89.2083
102.635
381.085
55.0382
33.2107
546.788
112.942
23.8808
1259.73
267.802
610.41
532.247
22.3275
30.5611
41.4118
159.385
12.4431
38.5385
389.666
9.84901
-24.2161
184.828
1532.12
51.6571
730.918
60.8354
6.92352
28.0508
8.54625
60.1716
223.625
-30.9748
10.9793
59.6456
1647.57
133.606
325.035
319.611
35.0538
64.6752
52.7874
70.3319
33.0635
1.13092
417.91
21.5581
132.989
355.31
1350.3
649.642
84.4863
32.5404
188.875
57.0274
130.834
127.112
180.357
18.3965
18.5203
1093.48
700.236
-6.17796
345.779
20.3531
-2.56565
101.317
89.7242
14.3055
13.8406
1250.87
278.808
77.0074
75.5728
13.7048
325.748
1345.43
531.614
153.645
-4.10444
53.2866
558.52
347.673
34.6136
51.4562
76.8309
696.982
979.786
81.0748
89.5166
851.516
34.2312
20.1327
9.72412
202.21
750.965
47.2588
439.682
67.3051
49.3018
919.552
9.55268
-7.55615
48.815
31.0422
56.7007
33.8799
150.345
188.577
95.6099
87.0723
779.451
29.4123
106.762
975.564
613.021
64.3291
175.897
462.57
2.42137
92.728
1636.29
305.761
346.397
150.309
50.6542
47.119
36.9323
-29.1872
98.3816
59.9764
425.587
342.994
76.053
472.009
13.6498
-18.154
941.394
578.596
36.2001
18.703
-9.85069
-9.9261
-4.67115
67.2048
15.1095
398.489
214.559
57.6678
915.034
171.667
104.509
159.946
2.56438
473.616
274.112
308.739
206.501
57.9065
59.4344
685.92
1134.22
1.15061
50.4385
199.227
3.13379
1581.89
284.798
19.9393
3548.66
515.229
39.8341
6.79211
68.4698
308.404
67.4989
645.544
39.1946
246.804
1017.56
424.589
33.9347
28.7219
15.8769
649.976
13.3878
11.7917
55.1698
4.76802
561.518
1305.58
49.3574
36.9279
315.157
722.507
64.9226
463.282
347.833
82.3197
39.3486
1436.48
176.092
812.582
180.887
227.443
23.2942
970.416
513.17
32.7585
19.1973
587.901
-15.9155
25.9753
717.884
552.619
192.342
-23.4933
29.5568
384.794
454.285
2.46042
336.993
211.148
37.9712
520.244
677.973
-16.2166
242.445
372.5
660.169
35.1252
-40.8757
22.2992
1150.14
28.1227
19.1478
18.0172
69.1792
41.8055
281.292
359.91
859.379
59.8308
148.53
110.717
66.0116
295.398
29.1683
50.6324
748.618
63.5575
880.238
350.39
187.608
294.839
-14.1082
447.637
50.2752
13.3878
91.7909
43.9254
14.1384
-30.6874
74.3138
105.579
6.9428
23.4458
35.9208
904.291
68.6708
77.2247
724.52
110.563
43.0335
469.628
27.2139
44.319
93.8567
336.139
239.475
0.805403
12.6156
44.6273
49.1726
22.4173
1489.66
147.077
186.742
648.884
34.2231
6.27222
857.8
614.255
620.814
149.443
615.047
39.1658
1534.87
1122.97
1616.6
49.3018
-3.56579
1.81418
82.5482
554.048
2540.42
56.0827
193.507
3.89488
304.955
43.2238
32.8287
1276.17
62.2085
-12.2417
13.2314
61.5181
279.183
2170.84
19.3531
301.057
18.3509
274.512
149.81
0.0828592
212.004
1570.76
248.945
436.034
611
197.044
285.052
25.1607
87.1372
239.887
288.536
188.518
48.8791
25.0441
19.5461
44.4747
14.6422
22.1648
369.638
29.9136
149.581
12.8981
225.787
160.505
-6.17796
8.44731
-33.9948
33.0461
8.21836
36.4768
27.6827
80.7556
62.4543
32.6203
54.0088
204.122
272.229
27.6724
139.331
411.111
-11.7669
1515.68
920.664
35.1252
360.174
237.471
1864.71
420.198
387.208
-9.18799
50.5399
1015.83
186.59
74.8233
2056.33
69.4872
518.412
40.3588
91.8618
28.9763
518.956
2134.5
10.4203
1686.86
73.6995
752.385
61.5196
778.285
209.857
29.1309
-10.6127
145.624
47.8087
320.779
30.9765
94.0913
649.558
544.422
39.2853
-2.63692
1127.29
1388.84
212.451
162.638
47.6571
89.4523
451.3
104.624
254.802
260.151
26.0165
1.3183
370.804
379.744
22.6058
985.528
280.151
26.959
585.578
994.701
791.466
6.38336
135.519
67.1272
56.0706
35.5786
1124.08
40.1682
28.1588
42.2
150.782
7.49047
61.6731
230.328
42.9777
-2.81537
954.091
20.986
316.847
98.8678
-13.3543
645.109
305.584
-13.4229
13.7224
280.634
255.331
273.461
-53.5255
1051.79
-31.9765
1348.96
1448.36
-14.4417
407.617
-36.9148
-31.5758
177.52
-40.9922
31.412
37.9798
42.8165
-31.4446
71.7124
747.313
851.281
-29.5837
119.015
-6.15212
578.363
310.934
75.5387
299.236
303.781
33.8225
190.479
362.752
257.166
692.7
51.6032
19.798
28.1436
57.0873
558.311
2497.56
73.2901
1368.95
342.689
1845.63
94.5252
606.343
6.79395
992.606
351.082
662.866
265.2
95.9654
64.8492
54.3411
51.5431
140.485
68.5776
137.784
151.141
1158.33
993.936
59.5644
1927.35
722.887
-0.350335
882.361
264.69
127.365
-2.21825
408.326
34.6326
38.6905
227.219
973.591
151.538
118.183
1.18701
-6.58117
109.418
98.321
57.6678
180.081
988.243
45.7387
229.222
70.8754
41.0781
1073.81
833.603
64.531
134.981
179.007
36.4876
372.768
878.64
1906.65
25.1741
712.141
877.553
214.771
-2.31267
81.2349
695.969
21.1127
36.9993
1115.42
1382.87
1160.06
54.755
113.595
294.067
73.6646
109.956
105.037
415.903
17.0133
10.5402
1067.35
252.182
541.638
28.9763
239.72
-4.32088
105.998
51.2107
-19.7304
546.962
2561.52
538.126
97.9987
29.9468
362.517
42.2493
1479.86
529.807
29.068
894.243
74.08
810.801
19.1287
452.14
282.237
177.598
287.382
-32.3817
59.531
169.164
237.524
187.217
872.779
867.704
-16.4595
6.77281
758.836
242.331
1227.7
50.5399
184.857
6.67936
5.48288
1904.2
4.91805
349.58
29.1683
789.014
1018.48
839.421
85.6343
24.3026
231.56
71.416
47.4626
205.158
76.5716
35.2827
682.429
320.427
40.3753
63.0159
143.654
-3.11647
44.0605
1089.15
409.538
467.847
45.3656
161.031
46.8448
1409.23
1609.06
563.197
43.2569
22.0831
32.6645
27.7607
69.0164
1928.34
31.5149
7.27587
16.2017
683.478
278.974
36.7897
648.544
470.16
68.6534
474.861
604.319
854.745
6.38336
26.8233
25.616
37.4527
57.0348
20.6625
130.281
124.569
94.5598
101.194
168.315
307.05
1205.75
49.5369
86.2028
27.5453
428.354
40.7718
-7.73207
24.7935
53.0777
846.602
7.95387
316.565
959.885
45.8
37.9184
40.8585
22.1997
186.203
212.32
64.6624
724.748
7.21303
929.712
-30.1343
34.6152
1.79613
15.7169
417.783
643.344
186.149
-8.76644
322.829
31.1123
22.0502
2.52409
47.542
944.007
481.196
564.592
96.9694
412.306
19.1478
72.3651
425.989
983.825
253.088
14.3171
55.4051
1081.2
319.07
15.1393
52.8932
40.5253
34.7905
103.939
87.9203
732.187
78.6505
1360.77
791.467
838.592
40.9643
768.043
1298.69
34.7531
268.623
750.947
274.571
77.1503
552.18
242.143
799.483
-1.8809
932.354
2.98528
514.471
192.37
144.984
68.9348
250.056
990.878
901.075
-11.5684
61.7727
-0.220395
29.3201
21.0714
225.005
749.395
-14.0774
-10.5223
30.475
553.5
37.0422
59.4881
24.1733
27.5753
1235.02
161.008
98.0275
16.2523
877.245
833.9
-23.1642
490.866
783.506
1023.66
512.79
57.2254
1457.01
26.0761
958.949
78.6505
194.079
1077.79
54.9588
574.349
1369.68
526.288
-29.7157
349.124
78.6725
62.8641
17.4983
12.565
44.0605
82.7725
310.425
28.499
27.3678
-22.628
52.467
100.269
2.85104
36.2885
523.67
25.734
619.966
839.258
30.4319
117.995
464.424
337.112
954.799
458.481
83.7772
561.297
29.7235
-15.6841
-20.4977
48.4947
1262.43
722.431
-3.02604
100.195
37.0531
23.0989
324.975
830.798
3.59677
238.819
543.527
135.423
788.235
34.3832
25.0532
70.692
183.219
32.2129
160.98
214.982
417.928
-11.9679
400.889
723.966
310.481
95.7597
757.212
801.283
22.9675
324.633
460.316
960.525
426.47
1021.4
653.476
9.31009
319.202
756.858
91.5047
1241.18
1413.87
973.66
21.7865
40.5806
2.50572
74.4092
349.533
4.06172
160.287
55.5523
555.112
36.7382
41.0903
1950.9
42.1728
33.6631
325.325
592.886
492.474
5.1193
5.27186
52.1498
318.52
530.017
22.2684
222.039
21.8239
30.4417
120.43
68.5936
624.714
793.42
1131.41
57.6569
43.6015
48.2437
67.8202
37.2918
140.567
154.081
49.8763
24.2016
90.5312
1206.28
52.414
37.5706
-8.17167
205.33
22.3495
244.107
374.96
950.571
33.029
72.2179
220.979
579.026
60.1716
43.7144
-4.73783
338.941
46.5271
1926.5
311.917
25.3828
295.4
2.50572
1245.7
5.93579
207.139
76.167
534.497
3.00498
3.60895
688.726
192.959
25.4741
287.948
478.568
310.689
55.1533
316.367
64.1651
483.438
976.044
-3.96853
71.6712
400.494
285.809
-0.261577
-15.6841
373.056
100.969
1206.21
746.793
2.59616
-29.1155
31.4309
881.421
14.8412
456.651
44.9489
356.885
58.9525
597.821
14.8214
1422.07
292.172
34.8604
437.307
18.2181
4.24611
25.7549
560.156
37.4931
37.8884
99.1642
932.671
-12.9361
13.2078
35.4679
637.661
659.818
570.135
136.103
42.2329
270.923
659.704
28.9763
348.415
59.9099
1063.21
216.402
108.965
1057.52
63.68
14.1384
670.213
94.9285
840.213
38.8019
170.854
673.781
1339.29
19.1287
325.344
234.119
332.653
26.1669
6.59917
48.0671
52.6272
62.5255
803.569
27.787
105.395
24.2914
378.217
99.1051
-8.47092
21.8239
360.277
-19.2964
12.1954
-4.00971
1408.61
-18.0186
707.969
1623.11
15.6027
56.9831
149.178
409.982
36.2573
92.5196
938.468
178.534
74.4806
52.2843
36.9456
26.2487
1265.4
132.335
351.026
1127.57
1069.42
46.7123
96.0561
-1.72732
78.0066
44.1069
1.05731
86.2396
40.2207
71.0537
1.30132
161.109
158.472
2.75843
1590.82
784.909
-42.5562
5.58391
27.0588
374.164
293.675
833.077
21.8191
4.13616
38.6122
-20.7539
14.9857
679.355
41.1594
34.8444
1605.42
18.894
360.502
27.7053
844.135
40.7266
-19.091
27.787
828.784
108.624
194.559
181.564
1084.42
354.655
-11.506
636.491
39.4724
-2.10506
-8.18332
-0.958977
124.41
370.061
266.728
866.58
982.597
601.236
572.843
194.547
-16.8188
47.8222
100.206
88.9376
-24.3686
29.8139
48.3748
90.4451
882.247
-31.2091
252.476
20.1756
-5.12422
35.1252
-39.0016
80.3953
263.708
356.084
32.2662
1309.81
162.429
-9.18799
52.414
73.1779
246.701
522.048
44.8383
232.863
230.657
195.322
36.6107
51.6571
56.2546
28.9763
26.1767
-10.1944
52.6753
30.596
396.312
14.7274
40.9049
107.091
56.1837
1168.37
795.624
57.3937
53.6991
121.261
19.6977
30.2986
141.546
1037.56
39.7434
396.559
46.7125
28.6009
34.8604
771.677
49.3757
49.416
21.9663
449.337
17.3646
18.2586
82.8127
2006.94
25.7013
22.8959
59.2467
12.9572
166.974
14.3171
38.5385
432.77
45.1243
1627.11
27.4068
533.238
94.7606
494.786
58.9614
12.9577
780.913
119.88
-13.9425
62.0457
307.958
1492.03
380.983
407.494
1166.69
44.2753
386.689
323.66
52.7874
55.3394
979.467
88.4691
76.0936
854.435
31.8523
21.5581
567.772
38.5925
317.933
142.582
15.6738
110.164
10.1757
-15.3165
9.81717
31.7876
110.35
1562
647.871
8.44731
-17.5582
-13.0015
39.1244
10.5573
452.565
-3.02604
284.43
150.096
300.461
9.95668
65.2532
232.233
272.993
1225.61
158.939
264.291
21.5853
188.263
-3.75392
26.0658
177.685
102.777
300.662
140.551
329.09
14.4268
197.208
10.9399
68.0703
53.8721
358.404
63.5658
935.523
-24.4803
25.9478
25.0334
317.207
479.322
540.381
3.2256
278.797
1098.7
83.8509
52.2843
111.908
23.6394
324.052
92.4053
-13.7328
47.034
18.83
-21.2901
201.582
37.96
25.5328
10.4276
20.042
598.877
170.742
277.973
306.357
22.2237
5.29764
-22.2194
15.5398
67.4281
750.448
-6.32451
874.54
30.6167
42.1865
461.334
141.759
488.388
48.7189
126.506
149.028
1.21547
344.982
-3.06686
31.4534
341.885
96.9485
16.5163
39.0314
980.583
577.141
24.0187
674.443
12.1438
44.3127
148.508
100.277
18.4791
173.597
150.042
691.299
321.652
55.263
10.0924
78.2825
-14.2314
-6.90991
-0.339138
24.2115
14.3716
-7.52491
125.206
458.708
392.33
1061.41
-54.8704
89.516
19.2386
40.7474
-31.5053
193.041
11.6515
16.1431
29.8238
144.879
-2.48841
476.195
1049.57
951.35
32.9163
26.7156
-12.9717
56.6413
85.3364
337.364
4.61344
161.009
18.1679
-5.68244
126.612
48.9272
823.326
424.423
39.0903
44.653
50.8692
285.405
757.084
36.4291
1234.31
-6.27106
3.19467
323.296
1186.6
27.2284
395.289
1.86724
1477.88
1007.35
1227.67
87.5782
-5.17536
48.6542
974.17
144.083
471.6
19.1973
14.4368
68.4174
248.559
74.0037
673.512
-1.00455
22.6595
534.599
46.1048
-14.3425
34.4235
57.5735
227.116
89.7656
-5.61045
119.217
30.5611
76.2224
1323.18
-13.7939
414.029
174.767
-14.8458
56.6413
539.027
38.4847
40.4127
31.8917
3.58735
1650.48
151.739
-4.57221
356.957
61.579
902.975
56.4914
2.42137
1073.8
27.4087
111.795
10.002
220.586
1337.17
296.416
220.257
23.6932
596.341
9.23115
297.046
43.0335
59.2073
379.777
479.914
38.9497
1106.5
657.294
40.8791
54.0239
431.482
29.9136
59.6259
48.0608
67.2354
62.7593
23.2109
231.38
503.696
464.939
1207.51
34.9863
773.961
161.982
-58.0482
51.5703
169.546
220.122
44.8065
113.967
115.895
22.3065
977.114
40.1666
550.971
42.3582
-5.56338
33.1675
37.0237
-1.44347
110.681
897.373
283.588
786.632
-22.6412
17.2303
107.644
24.7999
3.37714
1009.83
1702.32
30.2684
203.757
491.243
503.841
62.0197
125.413
-17.8587
11.8063
52.34
34.3497
15.5964
167.956
461.447
-7.69915
-31.3692
38.6086
392.33
65.0698
14.5534
0.497981
85.725
406.137
176.174
96.728
16.7053
17.4426
1305.61
119.88
16.9559
-21.2901
252.182
1924.53
242.233
245.649
34.1525
-6.32635
92.8326
152.857
28.1436
51.4651
-18.9014
8.79758
125.502
4.79812
176.364
133.67
85.2173
236.402
817.915
456.57
1153.04
42.3567
3.30953
384.834
1078.94
53.9088
92.3272
25.7549
183.469
158.76
1849.71
98.602
571.429
23.0648
110.752
114.258
703.973
307.208
9.84901
1184.83
12.4143
36.6107
206.18
296.968
74.8019
85.6343
35.547
19.7906
28.7219
10.2547
233.993
210.165
253.821
548.247
433.541
65.0389
27.1939
13.4321
795.595
814.549
97.8395
-8.23941
140.416
779.605
1560.17
18.6706
-13.8813
518.219
119.282
110.723
19.5461
27.6081
-2.2244
155.223
129.757
41.158
59.6259
-13.3389
756.458
658.254
-29.034
327.27
3.86511
-11.9314
64.6333
634.156
343.824
181.955
785.844
1353.84
-5.03585
11.093
40.6085
262.341
104.591
-28.0632
-18.7465
-2.04518
820.49
27.814
348.394
291.206
562.71
582.088
141.99
144.953
55.0382
44.5385
1186.78
36.9993
234.612
27.9214
1032.07
395.44
695.686
-5.78348
4.32417
-0.61434
-48.5434
16.8067
1454.36
263.568
-9.50965
285.337
399.323
39.7747
1292.4
716.897
32.9164
56.2546
39.1946
27.5382
92.8792
1021.57
647.164
117.076
29.6605
58.3654
-23.8156
128.456
6.25386
484.83
81.5418
202.713
122.806
34.9376
268.379
291.611
-15.1317
635.302
95.5073
117.303
31.2005
455.551
13.9239
33.2303
1536.38
243.305
28.5578
40.8853
264.023
-10.0352
84.7896
1178.23
122.997
24.4798
78.4798
1882.75
0.91509
56.9441
-6.62675
327.533
221.311
26.8471
191.916
90.5415
130.845
52.3225
63.0973
263.182
38.4519
32.7156
1473.01
16.6955
40.8786
72.7916
581.772
5.61792
822.774
81.8932
12.3114
22.0311
198.347
441.009
438.056
431.493
556.445
101.563
15.815
37.9712
968.145
524.3
639.747
3.2256
895.364
232.882
254.391
215.871
715.704
126.901
56.2337
34.1403
49.8763
155.386
21.1908
-7.31392
1379.4
17.3453
714.166
9.78965
91.1251
255.876
1007.43
61.8767
28.9763
902.727
762.685
252.175
701.512
347.587
112.179
10.9198
45.247
23.0361
-1.91236
564.916
422.837
805.2
165.549
383.63
70.2974
152.113
508.863
799.557
22.8768
36.7382
211.63
746.822
1045.66
36.7185
1161.26
665.447
338.013
100.131
53.845
486.933
49.1726
28.0395
1011.65
35.3869
287.632
14.4368
265.194
24.1013
861.379
168.783
74.7317
59.2831
15.862
198.822
1014.63
1102.54
57.7569
14.8412
18.3844
388.744
54.3957
74.0591
321.346
81.4413
22.483
385.887
333.233
25.9399
153.491
227.573
-33.7375
95.6362
29.4193
44.5199
21.1046
160.423
333.145
-27.461
47.542
40.7903
9.86831
31.3771
-12.7647
-32.3948
29.9968
4.15525
51.7504
37.32
13.6945
18.1263
78.8931
30.0744
825.788
19.7978
26.7156
2.02081
1241.05
479.057
171.405
822.554
16.2938
26.1767
246.553
43.305
1908.41
-19.7304
376.363
206.417
234.806
33.6949
441.227
546.373
-8.19858
-4.39699
169.987
205.23
1017.93
145.295
167.996
11.6324
3.00498
196.638
286.725
379.505
14.2297
-4.40673
410.574
326.769
728.606
216.323
990.878
1019.17
24.8097
43.032
18.5203
100.225
8.70542
11.7011
181.229
677.489
65.3307
33.8502
768.136
501.291
2435.28
225.059
19.3508
143.682
1222.7
47.8222
162.297
10.8058
29.4625
55.7828
90.4532
0.407114
147.89
47.4277
619.702
324.396
363.509
30.0744
1080.66
761.928
39.8341
-16.7198
-8.20042
64.7217
40.4127
219.298
588.296
1290.66
-19.5647
54.5494
189.016
348.846
1418.63
62.6661
1496.52
25.5881
23.1205
17.8236
26.5505
411.412
299.181
54.7359
10.3137
21.5917
437.873
13.2718
53.1551
1206.49
1172.1
98.8226
7.14593
31.6387
89.2903
-25.2859
257.93
52.5908
72.8576
109.611
-21.7667
-1.00455
65.763
435.393
-25.4758
337.918
262.03
295.481
145.821
21.5853
12.1248
105.438
44.2308
194.464
1078.24
98.1418
27.5885
26.7349
263.761
36.7579
339.782
1820.98
20.5548
314.932
643.862
976.867
-11.0977
831.215
25.4202
60.0027
298.842
9.31009
63.9197
289.491
35.3421
48.4012
262.639
680.833
192.991
1112.14
34.7531
430.333
124.914
213.09
34.6902
19.0542
527.604
62.2322
-2.61722
37.3421
1506.74
570.659
1674.65
464.922
21.296
3.34245
34.5386
385.707
33.389
29.0104
120.43
634.562
27.6724
1612.35
171.892
34.2312
798.706
-15.5282
687.794
39.7625
-2.59752
228.475
23.0648
5.00786
230.692
526.553
230.599
106.682
223.493
654.196
1536.03
357.13
1062.63
-9.53112
1086.9
282.16
24.5644
669.653
527.497
44.9393
60.792
47.8715
332.935
58.7277
55.6685
336.415
620.629
38.4728
1727.22
103.462
44.2344
391.541
-1.8809
362.638
144.233
121.051
-10.2674
25.5783
2.02744
26.9182
-14.1871
27.7607
25.9129
155.994
219.194
327.617
-9.59072
30.8845
487.714
183.103
-19.6637
110.308
190.463
11.0134
34.9202
874.23
-4.90011
-6.62675
143.875
157.592
193.519
-6.0608
136.284
305.034
-3.25015
440.759
73.1003
165.494
767.753
1941.71
151.889
728.336
721.376
90.4339
154.843
74.092
673.847
55.2132
179.75
18.1679
13.0582
2.92405
13.32
17.4775
40.2398
102.749
1222.44
41.1912
23.3107
186.552
33.1797
30.2986
3852.41
616.956
364.7
382.303
732.69
31.0963
72.1915
25.0441
128.905
98.2568
201.896
1583.24
1697.58
129.757
254.802
464.424
166.571
-14.0931
-2.53898
-12.6618
-30.5408
546.304
-0.261577
33.0416
216.705
-4.90011
-38.4859
29.5568
-12.9478
118.676
-2.98697
58.6824
54.0088
18.5893
1298.11
271.711
235.071
7.54408
678.902
629.248
589.107
181.262
792.291
67.9644
16.3845
15.3463
1026.45
46.8634
401.457
16.1431
106.66
32.4352
810.856
-27.9286
-10.0457
887.49
39.2161
-7.01758
268.411
1815.1
139.738
446.06
27.1022
220.567
185.472
177.212
35.8088
69.9513
92.7136
627.547
-4.07269
-23.8156
215.479
36.4291
134.079
1358
3.09927
-6.86461
749.073
56.5356
25.3543
66.7967
26.625
1521
110.431
211.763
952.969
37.4113
149.162
150.079
492.474
70.1459
55.7191
-9.72066
312.645
39.8022
2078.27
46.5075
-3.96853
1005.4
-8.91366
439.85
761.822
550.714
415.351
273.731
9.13934
1567.91
85.0551
225.757
275.059
186.143
71.9757
288.267
747.131
1342.64
50.6476
2.84461
-0.993695
260.324
-2.22497
6.11211
46.4131
-25.5869
448.592
1028.34
59.531
39.8534
423.057
74.7731
15.3996
479.037
14.8312
469.093
-11.0621
3.68825
108.785
68.665
46.0348
344.689
394.033
785.38
39.7747
263.539
23.4922
87.2643
1008.28
98.3167
33.5724
14.4198
14.1684
579.288
555.334
-10.36
102.809
241.43
1864.97
28.0727
30.8069
-0.854174
102.371
367.949
25.3199
4.06172
233.376
205.478
5.48302
10.3137
48.6557
12.2214
23.7043
22.6422
17.5479
361.289
589.828
-3.30129
427.216
18.3965
222.793
23.6979
17.3233
3.19237
289.557
174.027
468.634
9.13934
166.105
203.121
37.0531
273.784
141.165
85.0941
6.20855
67.1272
102.922
10.6234
1056.94
-17.2229
1224.58
-24.315
21.5853
28.9914
30.8415
430.864
1531.6
1041.54
0.650023
53.1642
932.762
20.1756
759.351
277.172
136.271
174.3
95.9845
70.4911
230.349
10.6301
191.015
202.878
569.863
124.108
36.6107
523.922
121.847
21.48
18.5799
65.0196
1.81383
57.272
43.305
15.6034
14.0028
367.052
20.2902
68.0137
139.906
2356.33
14.4391
163.357
14.1099
205.478
547.615
3.00498
54.3411
12.1877
82.3888
34.8444
203.376
25.5783
-1.7207
345.634
-7.82028
109.143
601.504
52.1297
1.65367
769.267
776.32
1127.63
-34.6562
-4.43971
998.994
11.0134
1.18701
40.8012
166.963
270.476
-12.3573
1284.32
981.672
365.933
492.133
-34.9572
426.765
1.43493
754.767
142.783
264.054
-24.8985
706.535
1023.65
-32.5826
54.924
119.326
-16.6842
54.4372
887.632
1340.44
-37.3346
49.145
707.693
77.8401
1056.16
352.357
-5.78298
111.871
27.2869
377.298
-10.36
14.7274
37.1568
9.63971
-27.5637
61.8059
0.631659
8.45327
1051.66
1211.64
685.239
575.726
44.0469
642.735
42.3407
115.295
285.011
135.614
4.55354
50.0969
396.952
1.55006
22.9356
13.047
46.5075
632.017
403.875
-16.7496
14.7615
31.1721
1132.66
343.824
37.0531
822.886
1537.34
-42.3424
4.33448
44.8262
10.6234
-3.77677
153.317
124.501
-28.0632
38.4519
10.2507
33.7274
397.131
-19.0916
39.0584
1295.79
138.677
16.1213
22.5476
780.92
1419.74
1170.83
13.6084
8.6235
269.427
-33.2352
22.0067
-16.5128
162.854
385.522
35.619
904.451
26.0756
1289.93
6.88192
238.189
449.716
10.4275
21.0934
168.813
28.5303
402.22
917.422
1058.03
1137.59
34.5985
3.17538
-20.675
-19.5647
35.8088
19.3516
79.5951
1545.78
330.105
195.45
878.288
0.631659
276.445
195.216
62.8356
805.179
549.489
49.8566
22.482
536.926
460.95
8.60748
53.4508
1423.63
0.681274
14.5868
0.805403
329.333
-4.09847
1757.55
124.135
26.1654
42.7593
0.89941
352.781
633.924
-2.6209
281.8
584.269
123.206
1053.58
1075.18
9.77744
2684.81
191.731
-21.2291
-5.43985
20.704
152.857
37.342
444.632
446.174
21.034
-17.5707
246.506
2.93137
224.921
34.5985
224.727
201.826
28.0508
-15.8166
37.6828
504.735
-15.9822
40.9643
1970.19
1729.72
356.894
233.404
-8.19858
4.97334
-23.7312
74.08
86.5951
231.641
423.532
21.5581
35.5372
344.065
19.7176
9.5237
32.5404
25.1683
65.0894
29.6347
31.5351
179.566
-20.8351
36.5067
14.3276
13.5751
8.81457
418.868
-2.13564
-19.4322
18.8576
400.819
535.296
310.136
62.5663
510.616
7.06802
148.222
54.9581
236.893
-12.5321
974.076
122.505
408.107
1251.39
838.061
-32.3948
3.75988
46.1282
775.702
292.537
648.367
73.1779
-17.542
17.9238
314.704
13.5971
568.926
305.706
58.1624
463.015
81.5544
31.7874
15.7688
15.3568
8.37306
-26.124
-3.8008
113.116
452.856
23.9731
54.2328
103.156
56.5102
659.366
28.4946
116.212
897.054
444.208
31.3101
41.4233
-17.9428
38.4247
128.548
55.3249
1918.39
80.7382
71.8958
1481.88
61.4938
51.9837
90.8207
33.6956
28.3831
12.6381
1154.81
30.6605
17.112
628.866
23.1948
37.7313
196.755
112.229
132.991
39.8642
287.342
133.645
-11.5835
301.573
103.045
56.2698
100.296
351.331
19.5971
957.642
325.916
100.849
33.5509
369.916
236.622
308.474
63.1957
619.877
7.99425
44.4955
-48.3719
14.803
515.38
-3.34102
435.934
532.073
38.0574
902.686
-7.55615
21.8134
46.7123
13.5971
47.271
4.91805
720.645
124.746
37.5139
1063.46
58.707
-6.6119
1002.3
959.791
17.4139
1359.52
66.6122
147.349
6.8474
-15.546
12.2014
94.0169
349.568
110.958
1.13092
104.809
220.209
95.5073
38.5925
-36.5043
31.2005
494.907
19.4219
-1.06866
48.2228
-32.2095
233.934
9.81717
999.47
136.769
330.108
852.22
1.88808
236.808
35.8527
751.75
50.5778
164.85
298.485
1487.24
95.2505
5.27152
223.612
42.0151
182.1
39.9361
52.3496
79.6956
408.58
32.7395
422.521
1220.01
149.754
35.2564
54.0509
398.994
1411.66
59.2233
517.933
18.3015
526.966
286.543
-6.15787
836.241
520.267
42.9422
186.109
222.4
974.697
48.6658
682.249
10.4275
1184.27
-8.89165
78.8575
144.722
21.6181
231.567
-14.96
460.012
1024.02
470.755
5.73515
36.7458
-5.67487
532.907
296.715
16.1989
-41.6192
46.8134
1145.88
452.67
33.0843
-12.4868
70.661
1946.24
693.718
1104.8
683.376
957.801
119.535
223.819
85.7041
970.416
655.599
2329.91
346.631
97.1073
93.4829
883.585
336.667
547.684
803.419
135.884
1435.27
23.6713
61.9612
42.8725
59.2831
100.048
13.988
50.1715
68.0765
31.6833
22.1381
73.6865
64.5039
260.811
44.0119
1173.04
1303.46
532.178
11.1638
-1.10815
619.028
315.598
531.172
112.44
134.187
2415.73
16.0595
22.0311
1.63826
202.83
26.3479
315.447
112.902
138.529
410.784
155.985
52.9638
182.912
333.145
-19.9647
1310.66
-34.2557
522.425
225.386
-44.6238
20.0791
33.7449
-6.34566
29.8238
79.9705
-3.80802
1720.48
326.566
86.3538
81.0042
1011.29
623.193
68.5237
171.405
1646.73
22.4286
14.1684
3.94962
272.35
23.3732
-9.63547
882.361
-1.32676
52.4356
23.3107
1.01989
509.044
2.50572
-2.42753
15.9495
-1.56048
12.2358
1.20439
66.7232
-13.2576
7.48943
14.0618
520.92
38.5925
-0.89709
587.798
-7.34289
1173.85
70.8088
6.4276
959.172
938.583
275.416
336.988
24.1425
58.9955
27.4461
81.0415
-17.4224
328.913
122.997
13.2354
20.3837
30.9001
-4.90011
4.61765
67.6371
173.024
128.023
55.8828
26.0856
36.4201
-13.0706
38.4519
12.1248
16.6955
44.6267
25.9399
190.972
68.1917
58.9073
1.86979
160.604
53.8903
24.1271
79.838
-9.80893
15.6426
83.1492
16.3441
3500.32
88.5791
136.325
130.649
80.5966
68.617
526.451
84.909
51.8595
20.5548
396.627
265.3
79.1895
-26.0902
23.6587
248.38
173.471
223.046
21.916
217.331
561.396
23.3732
145.912
190.83
13.6658
384.145
42.4012
27.4621
17.4983
308.667
29.068
50.9134
167.996
785.622
6.75312
1013.73
352.318
255.816
67.3963
4.72511
-5.46883
482.316
33.3275
21.4201
29.4822
1.55006
13.047
48.3815
42.8831
58.9955
417.361
0.95105
42.4119
16.9836
42.4165
103.943
25.8087
1017.79
9.98049
120.701
665.88
449.029
-10.5944
14.47
40.7903
43.6015
57.614
-1.52028
198.461
241.219
109.103
540.882
62.4202
128.696
2074.77
237.947
74.2872
244.107
-11.0977
32.8625
244.686
104.98
2139.17
3.58735
325.515
198.591
835.009
1514.45
1085.7
-19.7304
27.8459
35.2827
11.5138
4.29544
236.954
87.2269
-2.57638
34.9584
4.37979
447.348
342.037
1430.23
17.858
-2.54374
4.13616
32.99
936.894
534.102
581.904
26.1669
10.4815
214.621
69.4938
772.797
466.237
5.27186
112.12
75.4095
18.6692
518.772
132.394
47.3083
-14.0415
22.2272
-11.936
521.107
63.4873
323.254
-21.7667
8.36578
82.6296
0.76116
373.526
113.979
5.00123
762.716
432.553
51.4126
11.2922
59.0666
12.1248
10.2268
1.86828
406.321
65.2953
479.757
159.354
456.706
2448.6
524.281
265.882
41.6601
567.953
-9.67481
282.508
311.553
351.273
603.939
38.6086
18.3021
8.14629
28.8013
1609.38
22.9868
40.7474
-18.3869
48.5362
162.508
722.666
499.078
502.432
565.908
277.451
175.345
46.7123
7.97495
506.417
6.79211
92.8865
61.8767
32.7244
129.25
117.242
108.897
30.596
-0.9897
20.3496
794.873
969.912
134.23
715.244
-6.86461
29.068
36.5987
29.3154
363.957
25.4938
1137.42
28.1042
62.7875
56.1519
25.4741
182.761
87.4225
303.752
21.296
149.52
57.0274
96.9485
11.6912
52.4024
168.322
-24.5833
497.527
-4.41305
97.9081
51.9181
19.6917
516.981
260.612
102.843
428.474
-4.70711
279.958
42.6753
549.712
34.4944
-8.78398
55.8828
40.6085
1017.59
-4.10444
598.64
612.867
241.583
535.686
11.0621
190.006
106.817
31.1138
76.271
62.9112
54.8378
33.2946
352.974
80.1457
18.205
320.477
165.325
12.395
32.0415
163.133
705.848
388.989
766.354
37.96
225.035
200.944
192.325
128.44
240.938
273.646
75.828
74.8019
63.1455
-7.5565
250.301
56.4235
64.3291
207.756
7.17171
32.1285
798.899
561.366
1532.28
160.521
19.3723
289.563
50.9134
14.1099
224.218
277.75
454.655
-7.63545
592.198
1937.71
17.9778
853.677
6.83767
11.9257
2422.76
448.707
1819.22
121.464
1060.4
37.9282
396.958
303.378
23.3882
72.4237
-10.7877
-0.555765
8.44731
-7.75784
1166.85
120.057
284.627
392.867
15.9076
85.2025
100.771
24.5336
523.475
675.425
-14.4062
39.204
58.0674
22.1325
-0.4386
-8.72031
401.74
-21.1373
807.283
24.8608
55.7399
465.122
72.899
14.4569
50.6115
36.0144
59.8088
103.65
18.923
80.525
20.704
199.85
40.4126
552.71
9.84901
-5.47545
285.277
96.7473
6.62561
334.641
455.431
726.129
5.46141
68.7677
247.316
784.41
1004.7
24.9738
-15.9822
213.378
31.5346
17.136
369.738
104.909
224.034
304.77
8.72147
1604.83
123.135
246.46
-0.669677
35.9953
11.1052
5.61537
1417.74
26.1669
40.5709
-16.7132
366.124
150.731
200.022
1375.21
200.972
329.764
25.8927
134.268
242.211
-4.3039
1596.01
1255.74
27.88
30.9001
-12.3964
930.027
538.984
33.2946
-1.22404
47.542
111.921
1729.28
-3.39434
39.1658
-9.906
18.7524
738.789
227.913
349.836
0.182344
215.458
790.945
-25.0383
822.576
-9.22358
11.6637
75.9661
707.58
615.559
1875.78
23.7901
11.1842
294.43
26.8478
38.3657
25.9718
67.1418
227.309
41.1912
163.866
254.171
4.97334
-4.99054
537.304
25.3199
1265.31
40.5598
39.2162
55.2913
28.0409
24.5162
77.518
42.6978
323.145
51.9709
194.553
55.898
77.2836
252.779
-2.53898
-3.29146
10.3214
33.4716
272.922
247.494
625.707
-10.0574
634.349
-29.4951
1041.54
-48.0757
143.119
143.781
589.892
-22.135
575.149
6.77281
886.272
32.4352
377.947
1096.51
485.323
1070.18
139.738
110.431
-3.26945
-26.0902
630.106
544.649
29.1144
583.7
1401.23
140.495
44.1535
33.9347
19.3516
773.724
411.97
-14.7232
-1.32676
878.899
-17.7208
-0.70231
415.394
17.1802
40.5598
209.756
417.91
30.9284
20.5447
92.8062
1103.17
388.085
6.30347
31.4534
546.724
43.5504
751.156
99.1051
602.475
1069.43
536.44
509.19
134.01
824.328
-15.6841
450.691
-31.137
36.4768
590.502
1334.95
2283.2
9.03119
584.557
44.3566
56.1933
-32.2154
-1.38416
915.98
-36.8313
71.9048
449.253
48.2866
187.905
29.503
244.967
18.7524
255.28
6.77281
95.4161
345.404
-21.2291
987.815
485.323
1177
12.4431
173.471
955.634
-42.9568
6.79211
160.353
56.2546
-3.90892
50.027
50.5395
1502.18
924.116
261.38
204.945
45.5901
495.96
115.802
51.4985
44.8624
41.3123
39.6436
66.8429
597.882
361.889
2.67192
215.524
102.067
204.447
19.0191
46.068
-22.6204
66.0264
15.5792
23.1018
366.827
-0.220395
463.794
1.20915
1332.92
-38.0371
1966.85
-19.0022
8.67875
58.213
46.6207
29.298
145.218
-6.77417
310.09
17.4768
96.0673
239.134
71.8645
71.7125
25.7549
543.833
1587.14
80.0492
564.106
1.15061
397.878
12.5041
-37.299
-13.1783
342.279
337.811
351.62
49.591
-35.768
207.449
-5.68244
1402.85
467.253
-0.9897
37.2162
344.504
174.558
-33.1859
29.9468
489.953
450.796
263.541
810.822
-3.11647
3.19467
1496.46
11.558
452.641
-13.7881
86.5951
500.236
16.8598
26.1669
126.674
535.324
67.6198
70.0217
633.029
443.085
1221.39
9.81717
1158.1
3.52774
630.586
316.052
17.3565
34.8604
2222.2
-23.7128
27.6719
13.6164
111.962
-12.7647
440.216
138.693
61.1207
32.4352
983.27
18.923
75.0519
516.425
32.3378
11.3911
3002.67
3.04398
864.948
44.8168
20.042
80.5246
-36.4313
35.8088
53.0848
1052.24
616.243
15.5398
1934
832.907
147.197
137.438
21.9353
-6.53926
-14.6789
343.946
299.181
-10.8564
-2.01325
1935.9
280.179
2207.58
40.4666
1683.89
52.6272
815.9
40.8238
96.9485
286.382
402.6
43.5504
324.142
316.373
-9.59072
117.092
27.4461
232.841
199.969
55.299
5.36062
22.6058
440.175
38.6683
-14.123
94.8305
152.49
128.788
616.129
753.873
17.2204
816.557
13.1302
1278.52
166.068
48.5644
236.708
3.68825
137.864
601.436
896.223
122.984
356.105
60.8354
69.1797
29.4123
284.034
43.305
17.4775
340.755
0.269376
39.9027
90.7771
-11.9467
-9.92379
-30.1242
582.828
44.9075
23.6
-14.0156
23.7043
3.9015
19.4219
396.233
25.9129
892.502
650.229
518.772
269.645
173.313
8.70542
446.484
46.2959
64.6693
-10.0619
836.556
257.617
37.0531
697.323
448.392
316.279
68.1567
1099.55
417.478
90.4532
934.677
200.879
44.788
9.77744
-19.4641
11.8204
29.3707
101.382
-5.53291
6.82086
1001.81
11.7231
42.2329
45.8429
650.14
1276.18
120.99
35.8088
630.297
716.778
185.267
7.17171
-9.10095
48.6874
40.5271
282.335
2.50572
57.5426
23.4458
14.1099
269.196
11.6324
276.619
725.257
763.688
147.981
940.018
428.264
462.236
3.9015
-0.405684
8.86743
50.2495
451.326
165.365
247.033
44.7572
12.1438
-13.7834
-1.4174
-19.6637
-13.38
38.6638
567.959
432.678
810.784
334.306
113.313
82.0307
183.829
118.827
49.9788
1152.52
-9.72664
199.141
12.3716
411.856
-40.5794
31.3366
20.1756
1629.06
74.4806
-18.3869
-23.0245
29.9968
28.5181
34.3092
-9.98467
-7.55615
311.184
233.441
61.7049
502.396
15.4118
3.04398
1273.49
10.4276
846.069
21.916
52.4136
2.92405
286.934
92.4401
8.38063
3.42358
11.5138
950.699
372.085
115.49
4.37979
-13.6719
1234.09
114.632
471.595
1061.11
12.3753
-3.75496
25.3062
680.216
501.487
-10.2674
109.911
-9.21696
746.56
904.768
100.131
74.4597
95.227
19.1875
237.662
456.297
381.645
164.362
647.504
589.639
0.116982
1212.29
143.616
-38.4403
1151.4
992.25
47.0224
137.417
56.9831
124.275
329.496
129.159
22.4602
30.7979
-18.6928
-6.52572
32.7395
19.5971
61.8384
5.2713
474.829
-19.2632
133.557
175.68
15.3463
130.995
-6.15787
187.418
112.851
53.2496
65.2313
17.7437
441.432
9.63195
367.437
32.6568
653.591
17.9504
46.3339
-0.704152
32.8625
598.884
61.8767
83.3242
602.877
-23.3129
948.479
24.9738
834.844
112.179
24.0383
513.456
357.092
-21.317
-30.6339
-13.6719
1101.03
20.9283
89.0726
10.5012
72.6415
275.678
0.498433
37.1943
35.3605
82.0199
836.288
5.03896
100.073
21.0161
151.269
378.775
283.76
344.467
183.981
-25.1175
707.4
250.277
33.9948
75.0828
13.9162
91.3709
38.5651
1.16991
1273.49
50.6324
884.398
1033.91
18.6804
569.918
742.741
22.2237
610.621
2.14344
296.65
57.0439
130.33
38.6531
41.8611
-0.917064
15.3061
218.383
-4.41781
4.13616
179.167
-11.3836
12.1877
14.9225
17.9778
14.0954
869.72
1567.4
28.9164
25.734
1.52373
63.3942
79.1576
58.0246
715.549
-35.8277
53.3733
33.0683
500.832
2004.69
982.962
-24.6244
5.73918
5.3912
4.93515
390.528
-30.9896
-2.30231
7.66697
139.442
-10.658
500.037
633.283
108.075
9.01402
1398.1
911.653
116.021
-5.9731
121.632
68.1917
1861.76
7.49199
561.475
1019.55
477.08
59.5125
345.259
215.213
22.013
925.636
32.2228
62.6666
1329.15
-18.8581
-1.3232
-20.1248
7.05766
478.537
131.875
1.35154
42.6644
35.1252
105.301
31.6696
108.16
230.917
12.395
7.33498
-28.7253
-35.4249
494.843
-21.2901
40.4126
7.35695
123.835
154.093
387.061
43.1361
53.3392
50.439
18.1679
141.605
48.9272
73.9729
605.058
474.408
341.042
30.8069
1170.44
78.0085
301.076
227.394
938.354
167.749
4.06172
334.575
249.639
51.7307
475.082
170.47
1050.59
220.243
-11.091
227.443
522.459
34.5386
1296.53
149.854
1720.05
76.6163
10.5795
1.3183
-0.261577
151.916
960.709
-8.45524
28.8331
1749.37
37.0531
587.193
2060.36
-25.6506
123.349
16.7152
44.3566
5.59356
15.4824
-0.746833
62.5345
434.261
440.904
48.2437
-1.52028
324.024
16.8783
6.02931
-25.0863
760.71
6.19823
9.55268
-15.0524
86.2963
40.554
27.9717
36.0859
46.9984
583.254
-13.8226
49.783
850.859
45.8429
-28.2718
42.5308
430.975
976.59
585.32
442.014
656.193
420.338
85.3529
1372.45
15.9495
838.021
12.2358
154.061
29.2419
12.9793
31.8523
34.6765
25.3398
17.02
236.814
31.3562
-7.8466
517.689
14.921
-5.96638
151.134
14.4368
1292.18
27.4194
245.62
20.3837
10.5573
1014.78
750.349
-12.2489
25.8087
842.042
-7.8354
24.2115
21.8678
-16.8952
-30.3414
2319.03
476.061
103.564
-4.49497
272.39
97.0123
631.121
1102.41
1425.58
868.44
19.142
25.3116
57.5661
42.0052
1135.32
420.113
-17.6213
128.463
13.3801
864.065
48.2674
795.688
57.5783
706.756
519.183
58.2163
1431.71
101.976
37.8456
336.335
33.4071
933.232
1007.05
178.649
415.375
1157.2
400.935
374.896
335.693
24.651
-0.55346
2.83107
-1.56048
964.261
377.892
47.2397
387.189
-33.8724
166.785
289.55
328.115
34.4145
98.2568
29.4822
-28.4613
24.8097
1452.33
55.8778
-32.0795
19.6401
-11.8002
236.808
718.013
10.4243
25.0689
13.3684
996.788
7.42875
19.2494
510.854
18.5648
113.967
23.2745
-7.94339
48.9159
13.6169
132.812
184.156
1273.93
28.8585
47.8004
181.255
551.189
46.6904
454.1
624.246
-41.9049
463.952
460.881
-25.7582
215.937
40.3588
63.5575
46.2789
-1.93431
4.79812
39.5569
709.008
416.927
203.949
875.458
168.628
437.479
149.071
229.861
-23.7312
8.81687
1224.15
951.282
567.703
144.296
615.637
24.2928
846.315
512.301
1199
34.5386
102.571
-0.350335
31.5351
11.6912
177.965
136.463
86.9237
41.1918
831.605
-10.8631
13.1325
40.0308
663.665
781.603
292.123
-8.18332
-29.07
10.0924
-25.3674
25.8087
63.889
60.5803
789.743
37.33
147.43
91.4729
1162.73
1048.57
111.45
60.8266
1664.66
38.6086
-18.0906
26.9272
10.7219
48.2437
172.768
43.1153
26.644
-19.4641
490.844
47.4277
68.7261
-24.1805
76.926
-6.29761
104.131
466.789
512.79
270.923
483.542
420.656
213.483
57.5233
24.9738
218.941
1041.94
19.5625
1183.71
10.002
138.127
29.068
549.415
75.9541
206.535
31.116
59.8309
762.738
19.684
584.639
295.34
225.865
71.8958
288.201
2414.6
-20.9651
35.5358
27.7668
114.098
16.2017
4.2048
272.691
352.063
739.565
108.813
397.071
134.246
190.196
143.151
-8.50082
1004.07
837.878
495.364
-1.11291
315.429
76.4976
682.009
1.2531
89.5166
208.671
383
449.253
101.698
369.545
691.341
1.33839
39.3671
17.2737
19.8913
52.3126
926.365
40.6151
-7.31392
268.081
833.143
1600.31
156.551
14.1758
452.515
586.422
128.738
713.959
256.949
307.958
355.083
134.668
9.63971
19.288
88.903
8.51616
-10.0726
3.09927
113.765
928.62
468.83
891.173
-23.9748
27.3678
-5.62903
971.71
1090.64
6.73341
561.323
10.5858
139.362
27.7053
122.62
333.233
10.9204
680.733
41.158
87.8607
21.5141
923.25
236.589
87.1581
539.469
1538.73
944.298
-0.687052
1295.89
201.247
546.223
11.4151
1855.94
-2.98697
206.734
59.631
37.33
125.534
-19.097
15.8053
-7.44845
396.398
49.6061
1655.66
13.1127
631.389
1047.25
85.91
284.676
41.9547
17.6778
-0.00427461
85.4618
7.55508
235.325
38.8977
-37.7858
1763.99
40.4826
-0.4386
83.1089
92.5196
115.67
389.367
2.37205
134.451
27.9214
424.877
-15.716
875.028
-31.6768
303.539
127.526
-15.6679
737.565
35.4679
144.45
17.2859
267.121
284.041
1206.93
325.079
59.8093
391.107
106.762
18.9422
34.3441
70.2248
5.35706
1039.78
-18.4713
19.288
1081.3
812.293
782.657
529.118
1727.34
19.6977
32.1727
81.5763
22.8768
12.3753
33.7264
844.273
89.8851
38.6968
18.894
602.256
2048.84
74.2158
1053.88
62.5345
10.7219
31.42
563.612
608.882
25.7013
26.2487
133.466
34.8838
279.075
1184.99
-20.4324
1083.3
514.551
24.5096
-6.32635
562.059
69.2802
783.561
37.2162
470.066
2.14344
1855.29
145.475
46.2028
382.941
248.697
-6.53926
367.631
23.4802
36.8116
19.8716
359.682
104.941
23.7043
170.693
43.7848
366.911
81.3902
625.435
844.853
4.19497
505.926
-5.84259
557.807
-13.6742
-36.2988
37.5983
4.93515
-2.83304
-8.64824
415.038
20.7854
279.997
0.586351
22.1497
520.839
14.3716
359.792
18.3844
36.4201
-14.9447
818.063
57.1024
143.285
89.9494
-9.54144
260.144
32.9879
101.258
526.047
21.6817
29.5274
18.5049
17.2972
50.7108
497.231
632.959
36.0649
22.8525
388.754
30.4221
-2.24506
21.2852
975.459
-5.13229
1254.88
923.476
1155.07
28.8013
-23.0113
14.5534
41.7274
65.1103
41.5832
125.373
243.64
34.1403
8.64687
46.6904
12.5041
2.05641
18.6808
-0.675409
34.7904
41.0901
350.929
-5.47545
96.7473
894.987
3.58735
946.343
-0.82408
95.7789
141.166
85.2173
16.6015
1928.09
916.966
374.775
542.83
33.1797
154.63
27.2284
786.365
1362.31
24.356
79.6541
84.2629
79.822
45.9546
962.611
387.526
57.0274
50.0969
138.331
60.417
425.342
700.557
127.216
36.0639
59.4143
27.188
37.2197
79.8933
24.4798
27.4239
1934.95
980.859
237.578
71.3852
-2.98697
77.4231
97.1123
529.74
63.6896
59.2233
477.448
128.127
-8.95583
88.579
13.5734
-6.20544
68.2138
620.717
333.054
39.6781
-10.125
673.816
-16.605
39.4755
1669.33
1191.39
560.579
43.2238
38.4509
47.6279
1139.8
1037.24
504.237
163.656
169.872
5.23247
165.817
642.69
174.371
24.651
323.908
65.9759
1.89404
149.302
26.2913
29.4361
521.184
58.1024
162.037
32.0333
26.2769
193.307
164.134
344.422
259.427
1004
-37.8317
406.348
54.7948
726.163
-34.3981
592.662
12.5627
229.587
155.286
21.7972
-3.63115
33.5022
-10.0574
401.965
624.786
233.254
-6.05044
296.273
39.9655
-49.8386
-6.90991
-23.873
-28.5496
1290.01
199.341
1108.92
33.2941
337.83
43.851
806.25
134.007
630.462
32.1818
36.7266
13.9956
679.438
333.704
443.077
110.112
25.4466
472.684
477.183
1605.26
15.0251
57.0873
36.9086
13.0582
152.849
84.5345
103.685
23.3732
27.7864
58.3654
925.75
74.1085
14.2902
-8.73867
8.81687
30.2986
64.7097
34.9376
2106.84
23.6197
35.6004
38.4247
48.6557
25.4741
870.782
15.1459
129.992
87.6754
13.9239
312.466
734.284
263.919
37.9282
65.2481
31.6387
68.3658
1303.69
43.5602
6.9405
-29.034
766.231
9.13934
126.749
62.7593
883.175
896.454
-13.641
1633.75
119.458
37.8351
1028.67
727.149
1114.91
390.382
57.4817
710.453
-20.6746
710.36
1.19866
76.0198
50.4605
66.071
854.993
12.4143
45.981
670.099
208.054
1012.86
50.439
370.492
37.4211
-36.4313
223.215
457.883
229.52
-39.086
24.3246
21.4366
-13.9726
-19.443
137.438
6.9428
407.629
103.387
111.561
512.824
32.2472
683.291
-28.2502
26.2301
26.1669
233.495
134.036
271.081
148.205
665.783
212.897
40.7909
-6.84624
21.305
5.18306
16.3845
140.019
5.63394
232.791
337.171
30.5611
13.3008
-11.3043
24.4522
-2.54948
29.1682
221.618
1167.69
212.189
60.9735
66.6496
54.3805
506.863
492.307
39.9663
-2.86377
48.4012
614.963
313.791
93.001
445.379
6.25386
565.414
222.097
47.1652
700.018
218.596
1734.64
438.392
104.941
298.92
365.373
319.702
53.6893
33.8866
103.755
212.575
803.471
127.112
30.4319
3.40395
76.6163
27.1363
344.163
336.409
1028.6
-15.6841
423.308
523.734
61.4159
30.5952
-23.6017
1481.1
314.692
130.564
47.8222
-1.0176
9.36454
22.9787
46.1048
1.43547
-10.5944
646.114
1042.48
68.8584
407.026
-17.4023
189.292
620.723
6.77281
289.866
172.596
667.108
-0.675409
-23.3057
473.999
43.5822
663.566
64.1376
124.692
32.9164
483.542
72.0798
555.774
770.443
913.555
-2.1392
1.54951
84.6023
71.7618
183.62
559.294
677.71
16.2177
-8.73867
516.689
172.728
1200.61
813.733
527.743
31.7199
157.415
707.466
361.625
94.6803
64.9337
42.6978
6.4276
192.526
676.188
1161.6
33.6617
14.6483
31.1942
17.3233
325.532
336.409
766.231
316.026
341.197
923.228
8.41135
540.453
143.299
31.4309
64.3284
377.448
302.311
-0.151365
168.045
970.41
818.961
37.1304
119.643
713.837
795.329
40.1666
177.291
269.924
252.192
31.4015
112.208
-7.06567
37.5923
525.228
428.414
95.1388
216.168
699.717
992.732
65.1532
693.902
31.3771
35.961
52.2843
42.3801
365.282
39.9314
5.00786
-14.8102
89.8953
1150
64.7754
547.088
19.2193
1134.98
981.14
32.9164
52.5064
2.73938
7.33548
188.708
535.923
894.979
93.9048
463.505
-12.2341
129.045
121.49
93.9727
1303.02
440.367
45.7995
42.2493
-13.8208
964.495
909.554
137.764
113.435
119.271
26.625
32.99
114.311
25.3062
13.0484
1781.47
1530.21
199.866
7.64964
25.0441
50.1941
911.602
24.8097
43.032
-2.21825
397.082
583.734
212.226
428.605
89.0322
-7.75784
437.84
67.5834
16.6356
-32.5462
-30.944
30.8546
54.5186
92.4394
1003.39
29.6459
181.633
454.777
41.2008
842.973
19.5535
193.077
197.633
189.275
16.6955
31.5621
440.223
375.463
261.186
110.047
97.0123
44.4955
-19.2763
29.9968
105.355
109.846
336.034
-18.5583
474.079
-23.1642
-15.8094
61.7049
489.61
569.012
799.356
111.627
56.2546
445.019
31.6983
42.5308
933.225
6.67218
78.9123
15.6034
338.216
3.483
39.0308
1111.59
324.761
159.257
117.014
70.3603
40.5271
373.571
10.6909
10.3273
22.8024
1305.55
37.8694
-3.88731
31.8523
27.1803
166.722
968.129
8.47324
1060.32
1580.64
151.296
-4.09847
880.487
239.809
775.519
530.14
1204.05
-1.4174
-40.2784
329.574
1.18249
326.204
867.462
25.5499
-29.07
-21.7667
-8.50082
38.9271
110.741
32.4693
64.3046
74.0591
90.8355
40.2119
16.8608
12.9473
16.5157
745.581
73.8139
36.4185
3.80695
57.5303
452.717
27.6533
374.577
193.519
23.616
711.707
940.259
57.6569
598.325
98.8434
167.146
1142.99
709.735
474.546
901.265
1273.07
932.671
1310.15
22.4289
256.072
1646.49
16.7273
7.97495
35.754
185.952
763.915
808.726
1539.67
11.277
1433.5
33.1604
-13.1787
1228.56
917.303
59.705
-5.35282
90.5025
8.51616
8.66802
302.95
25.3199
234.572
42.2209
40.5598
157.282
588.45
194.14
-0.89709
803.316
17.02
36.2885
33.3275
357.444
305.122
16.5426
1113.64
890.11
0.89941
289.815
559.79
107.773
44.716
361.003
28.228
1.64307
-32.8181
-53.4784
32.0298
322.95
47.438
61.505
470.239
354.17
61.4879
1007.19
118.114
45.9481
1344.59
447.896
42.9324
-20.9656
104.651
-7.00636
643.932
20.1761
-3.09811
1108.26
1301.95
11.7424
302.078
31.6696
6.96059
339.218
819.374
-23.2123
12.9572
8.0723
316.103
307.529
297.917
-0.675409
284.041
331.57
916.897
-12.9717
26.6562
741.26
1311.03
43.1361
5.46141
300.901
1844.28
542.49
265.852
293.904
-27.8416
114.865
56.1837
36.4291
8.51616
139.853
797.435
15.3061
889.299
501.58
62.2322
122.945
-5.76138
206.14
1147.87
367.247
392.791
15.9695
18.0821
2.02744
1329.39
471.859
420.596
96.9485
-11.5947
43.5504
451.578
50.2556
-22.7092
587.482
139.89
24.8195
282.428
-2.79708
76.5751
24.1319
512.807
797.393
1113.69
379.689
20.1761
1644.21
1522.43
-8.0188
71.7125
275.842
37.2918
1474.9
21.0218
57.3726
42.9422
847.654
32.0415
181.725
58.1853
25.42
2102.56
317.196
112.591
249.67
-11.9485
23.4922
435.841
45.0102
36.4726
166.631
571.017
468.456
1128.39
4.6325
127.171
89.6306
429.431
870.114
54.3096
158.243
16.0124
44.2753
296.734
53.4309
495.067
250.242
16.1969
41.6175
71.0753
910.789
38.4247
143.54
-4.64522
91.1706
1107.73
19.4219
48.6542
68.9963
867.472
96.4768
-3.29146
104.392
776.814
1648.92
5.73918
945.444
-3.02604
668.613
1048.36
444.74
112.105
18.5893
1326.22
1619.16
1014.84
42.0859
395.422
7.32515
25.886
140.258
207.839
105.673
303.594
11.7343
40.4826
511.181
-18.0906
47.542
33.2941
257.245
132.577
213.997
318.402
211.234
197.928
953.738
21.1908
990.767
-14.8102
324.154
1364.41
3.07272
32.9163
11.1051
1130.54
92.9992
85.3364
761.928
768.4
57.0873
29.8243
68.7677
249.191
619.492
545.555
1220.63
704.324
2.14344
-14.4452
912.632
45.7995
1483.41
636.48
220.491
4.37979
36.9279
30.9421
62.8356
13.5065
-18.8798
59.9633
1480.44
23.6
-14.0156
1088.99
-10.5631
98.9198
12.0498
46.3488
203.949
592.695
107.949
22.0502
114.968
96.2677
72.566
900.987
-5.12422
38.8733
468.87
764.429
196.241
417.928
60.3772
1509.77
16.2523
15.1749
222.338
104.131
875.05
24.8415
7.64301
210.315
-10.0745
32.9164
28.1436
419.218
147.991
692.58
1047.8
660.282
1410.18
7.23113
25.9124
817.362
-2.72824
533.407
242.98
-19.9831
29.4316
15.9495
79.7022
34.9376
62.9751
5.48302
46.8448
105.891
1375.49
677.649
17.8436
366.658
15.1459
64.3995
72.0199
-7.8466
31.5351
1441.6
93.6318
170.196
11.024
-4.3039
-8.41928
157.16
160.478
91.9462
59.7391
314.156
580.002
23.3583
228.208
253.17
19.3508
40.1165
15.5789
50.4484
79.9639
414.14
1125.25
45.0254
197.747
263.25
32.7156
116.186
93.5322
42.7526
605.026
41.0472
652.9
519.928
875.185
66.6593
374.356
799.99
13.6084
49.853
-40.5794
1050.17
-21.1373
87.642
742.628
40.7474
-5.26841
743.815
1.33839
22.5005
167.199
-26.9604
498.34
32.4352
272.999
255.055
552.174
269.049
54.2086
191.301
-2.74472
19.798
469.382
567.681
28.0508
54.9588
81.4692
95.3122
85.8825
-16.5972
825.136
109.518
42.4012
123.04
-4.99054
739.339
49.0393
111.561
640.261
-15.1317
37.4745
38.4247
61.7741
42.3407
48.0671
47.005
29.5794
57.0274
50.0969
275.137
2003.03
1647.08
23.3882
509.081
-7.03959
679.73
-10.2933
316.456
3.86511
12.8875
23.6758
132.1
23.2109
787.977
385.629
69.5112
656.684
39.0163
515.217
49.9788
29.9564
-0.356307
231.323
1349.38
92.7998
130.191
1352.06
1475.38
330.963
303.16
-3.09811
53.1642
66.9438
1067.78
795.102
25.7549
46.6621
280.574
99.3372
489.538
27.3875
5.00786
804.157
99.2656
1615.53
-6.4391
1885.17
124.167
9.78965
173.584
62.8476
64.7756
5.65476
68.3317
404.637
160.597
22.4286
409.596
24.5644
150.536
37.2162
11.5138
231.057
36.4291
763.917
3.09927
23.1205
44.4241
1037.32
4.06172
6.61364
242.959
7.8843
38.6122
-31.9983
968.885
35.5372
10.3473
910.138
1000.9
319.273
12.0498
775.36
-4.09847
127.883
14.921
44.6334
40.2548
14.4368
-0.923016
423.277
-8.18785
222.327
93.2751
882.856
58.7062
15.5789
54.0088
698.875
22.4602
29.6287
42.0423
55.3185
12.1248
861.632
1320.78
1401.32
300.204
620.126
37.4931
184.066
-23.2123
1.71278
658.373
278.622
62.0265
22.5781
-11.9198
-0.816902
3.60882
-3.26945
-7.07695
-34.4373
10.3737
34.7905
131.217
1284.6
132.898
27.5382
177.976
105.998
58.2975
437.268
714.904
72.764
0.269376
105.495
138.643
297.122
6.79395
492.326
30.2986
244.62
222.344
56.61
9.3635
473.208
-19.5035
19.7176
40.5709
-20.4614
274.295
89.5495
-2.94273
108.372
297.905
601.231
835.613
324.67
-32.7821
-33.9948
-19.4322
223.131
-22.7198
1253.06
-6.58117
-23.6408
-13.5467
86.3777
115.079
27.7719
1225.49
-17.4876
-15.0212
97.0951
894.742
159.343
662.426
943.512
327.956
404.627
98.9746
31.6769
13.8437
184.47
691.589
6.93054
32.9261
230.052
7.26046
482.066
31.9701
36.2111
334.982
43.5611
-11.3968
10.1928
482.072
10.8734
670.627
264.733
-4.18673
26.9272
306.865
540.085
979.947
1062.06
29.9968
54.755
1477.91
125.745
123.628
365.532
1532.31
385.918
487.736
410.567
39.7747
209.191
49.7291
72.2718
206.18
0.86531
72.5158
474.078
-4.57221
1553.8
9.98123
-14.1082
84.0678
393.229
17.136
16.8283
668.339
822.162
563.177
170.854
227.753
1013.73
22.482
55.4591
19.9561
298.13
21.296
66.9635
492.529
248.927
319.038
554.652
308.877
3.52774
19.6401
559.681
13.5751
1.3183
553.801
683.773
3.05655
31.9761
1358.47
-10.0574
90.8703
31.4309
120.111
30.5952
4.50929
300.437
46.5125
142.278
1403.05
367.288
37.125
1760.56
26.2311
94.8305
22.0502
-6.84624
533.67
1258
33.2511
22.8426
65.4027
466.107
61.8559
124.839
39.1941
33.1189
20.704
-34.4086
46.0348
-7.63558
277.84
243.775
1003.04
-2.57822
87.2104
192.02
24.3026
28.3125
23.0997
467.527
-19.0058
-7.82082
-3.20083
46.8134
49.5476
475.159
-14.3609
119.387
14.0755
142.743
57.2134
1125.64
19.8716
34.8444
14.0954
31.2005
33.8866
8.17754
50.1941
49.5311
31.3562
1890.61
49.1726
185.461
201.424
281.567
220.584
120.891
39.0938
426.595
-1.75708
865.588
3.06108
188.322
15.7146
38.3508
550.547
13.7286
-14.2314
187.993
22.1497
99.1741
-0.620969
200.169
699.839
207.004
58.0903
189.11
329.485
125.265
29.8028
71.9398
15.8038
1473.01
102.328
15.0513
1168.85
282.177
140.319
28.5416
50.7108
117.762
1464.25
122.272
92.1929
111.392
-16.4295
670.798
-9.74132
10.9553
-12.448
19.2915
-12.1743
26.8035
18.4574
1100.96
389.728
2494.94
444.644
13.7685
294.919
214.995
29.5459
-8.87235
-2.35612
2.22786
22.2992
-0.535674
1053.24
-25.8298
197.928
48.5644
-13.7328
-9.43022
441.604
-0.816902
65.453
157.9
394.724
44.1069
-13.9352
618.474
47.717
8.79758
7.43603
-27.061
703.386
133.943
175.838
82.7283
978.81
19.9659
727.769
576.659
38.4728
-10.04
154.061
32.99
189.141
-24.3697
784.303
34.9487
9.5237
784.041
8.30167
53.845
247.026
-11.5684
688.229
217.047
1.65367
124.898
7.95293
-8.05203
-2.79708
138.419
-21.3063
7.61325
419.56
561.533
465.683
333.754
347.312
0.76116
356.659
1054.76
1081.18
9.34169
9.01402
-24.315
38.4519
255.753
1012.85
74.9569
16.6955
783.009
320.168
10.0956
57.0332
35.603
21.7435
-1.81525
16.428
107.472
17.5569
-39.8779
38.9163
16.3845
54.7017
26.0474
296.114
691.938
-26.9604
369.03
6.88192
241.937
251.065
-28.7864
285.915
29.8457
32.3378
545.5
227.181
340.376
36.6107
670.099
54.1871
1594.26
-16.9268
34.7832
268.602
53.3582
48.4012
-1.60469
-42.5562
264.205
-23.343
2188.21
-25.6053
20.0613
98.4084
7.80985
36.5987
569.046
50.9878
111.701
-41.3686
27.1803
35.5372
46.0888
510.723
1101.29
197.458
130.779
43.9089
241.252
-11.5947
511.296
460.949
11.024
291.38
-15.2541
95.3464
12.4314
59.0111
1638.66
27.6827
178.207
544.089
34.4944
-31.2728
9.03119
93.5519
38.7344
-13.1471
-19.097
548.04
4.71868
154.554
765.475
1251.87
87.91
46.5008
305.176
86.0248
116.917
23.3
155.543
977.517
33.1675
1136.17
917.546
61.4056
-34.9572
1441.85
52.0347
51.0978
50.1177
52.2843
497.966
22.5005
-8.96322
26.0756
1319.92
36.867
1490.06
288.546
78.8001
3.07272
26.0976
326.566
15.1393
1216.69
107.992
1258.5
55.4052
84.3655
64.5836
-7.65705
1404.98
62.0457
212.38
599.971
8.04357
1201.24
347.722
83.6307
14.4391
49.6827
-3.43454
12.2358
119.271
317.105
1337.34
21.5581
65.5223
1444.14
4.72511
31.2005
13.2718
1033.29
40.8238
-10.439
42.6006
264.69
1227.44
359.477
-35.8277
278.261
139.89
1415.87
202.138
-11.936
609.188
343.869
21.3368
-17.8711
3044.93
18.9114
0.610157
1177.67
247.867
8.6235
473.7
34.2312
67.8202
243.439
48.7375
28.5181
6.77281
99.1642
212.346
47.034
183.599
15.0818
391.004
34.7904
42.9642
41.7081
47.271
14.2884
358.95
280.293
955.806
64.5836
69.1797
859.624
88.0209
479.962
289.217
111.454
40.9643
74.6381
305.742
725.811
78.6725
14.1384
40.5271
1099.43
-18.109
-4.30159
40.3124
41.543
551.967
956.978
30.3731
310.956
118.059
14.0618
747.682
59.2073
66.5693
529.955
97.8856
326.674
1138.17
85.7169
105.813
52.4362
26.509
787.489
174.302
30.2305
478.941
-8.66429
53.3889
-21.7667
112.016
45.1483
4.23804
47.9789
13.7685
37.2346
302.139
-7.93532
77.2917
308.638
26.6383
19.6894
786.578
28.3246
24.2016
174.864
192.414
772.298
121.904
220.464
948.138
41.7081
56.6413
19.9106
32.8625
78.7433
-28.2718
138.108
136.747
-4.57221
1053.84
178.921
-5.94675
-16.5972
4.29544
4.57002
248.397
5.06874
19.6977
416.356
25.3543
132.389
1506.61
607.191
238.95
331.64
184.77
44.319
777.891
1421.22
329.43
551.781
726.635
248.9
13.5653
592.133
65.2481
36.5067
29.3201
-13.6742
-15.2541
445.336
937.15
428.93
23.6758
278.084
48.2975
489.302
371.675
-31.098
73.6749
3.40899
-17.018
78.0898
13.0898
-20.971
17.6794
94.6739
77.7171
6.47866
2278.69
142.078
1159.75
40.0807
-18.7449
18.7995
20.049
715.086
27.8752
94.1932
374.375
58.7461
476.703
23.8403
19.2386
42.6215
59.7805
72.5529
18.7524
11.6515
400.889
38.0574
87.4668
1945.22
714.108
38.68
100.383
792.591
1332.94
268.411
542.775
23.4922
27.2942
27.1022
7.33548
151.227
140.495
316.919
150.536
21.4991
254.608
308.896
1471.69
277.323
191.977
55.3678
-2.57638
-10.0192
361.141
15.9495
43.4171
838.912
24.356
1591.01
2021.35
996.345
43.2569
21.296
278.167
271.237
16.5163
33.4092
71.6614
67.3949
-17.087
358.846
25.572
96.034
4.69918
773.728
34.9157
849.069
149.238
180.825
1573.21
20.1865
247.547
221.75
-12.3573
60.5565
400.711
14.8412
33.1122
623.708
759.967
2056.73
58.9525
24.8528
233.511
312.53
-21.8388
94.3936
361.172
320.026
191.653
46.3696
1053.58
18.5511
211.234
337.344
21.0218
-10.0938
127.275
410.997
610.331
1784.29
-10.0457
26.7156
0.146747
399.595
-4.45228
51.6032
57.2793
187.439
669.907
164.757
35.547
120.99
281.311
212.38
-17.8563
82.1938
48.4012
-1.60469
71.1762
379.383
132.205
55.5197
983.236
174.92
460.467
190.238
52.7874
126.554
160.5
28.499
1067.47
19.2306
227.889
481.196
6.27222
41.9198
-17.3891
662.043
668.56
127.79
37.2918
220.604
22.5005
961.803
102.912
43.6796
3.13379
35.7896
616.508
15.0818
138.005
293.411
771.976
819.446
-14.8458
26.6562
14.2884
953.083
30.0176
18.5799
33.1604
50.5395
86.4085
94.3142
55.2323
703.044
1379.27
12.0663
197.797
756.42
23.714
-1.24241
8.45327
755.562
1481.72
1634.57
134.19
16.7274
11.2376
25.3062
226.692
29.2222
141.77
18.894
-4.94092
91.4236
248.182
72.7382
30.4319
95.357
55.2473
8.70542
-4.3039
390.757
450.958
15.1095
125.331
16.1795
10.0924
87.0766
211.341
15.1632
23.0989
-18.1543
507.533
291.733
-0.356307
220.079
29.0815
671.796
32.7156
0.489908
-7.93486
1960.96
59.531
28.609
507.39
-18.3869
20.4252
1468.73
74.9744
120.347
54.1866
36.1833
203.659
1190.21
920.107
371.154
1483.58
34.7904
330.314
665.44
663.839
1251.17
40.3588
36.6646
58.9614
235.972
100.627
1266.81
54.5494
62.4551
158.306
803.709
828.607
324.175
45.7995
1059.87
40.5271
23.714
0.631659
48.1723
4.70513
7.80985
32.8506
263.574
45.3656
3.00498
676.399
59.9633
1328.64
59.2073
456.614
18.335
23.2942
749.276
99.7723
487.186
869.222
-17.087
231.41
1155.63
78.155
-14.0415
567.58
1114.38
-20.4977
20.3837
-15.6796
238.921
1.44582
51.2099
13.7048
44.6385
99.1741
33.1122
-3.77677
112.088
666.106
1046.7
728.018
-11.2502
479.59
27.7601
190.858
1840.15
10.0956
346.264
223.664
1781.05
-11.7669
98.8864
361.213
333.394
-4.28381
31.8709
151.185
0.182344
20.704
167.991
164.779
309.64
1243.68
949.335
0.0325663
383.175
524.578
1030.94
347.587
5.35706
11.5138
-21.9415
968.854
355.218
2064.52
10.5955
186.164
-26.7904
17.8236
79.0244
224.005
25.5672
540.119
142.29
129.304
44.0469
23.6
17.8436
358.1
1007.05
824.183
1175.84
829.708
93.353
304.046
356.001
307.003
-18.9611
14.0179
445.363
1.3183
6.57325
44.716
10.5528
15.1095
304.468
17.4768
100.087
1068.8
102.734
-3.8995
23.7419
446.518
8.6235
27.6724
-3.09811
41.9198
34.2312
775.674
163.055
161.577
6.77281
112.283
191.731
7.67861
5.56231
239.97
10.569
911.853
11.7231
-14.8458
386.477
23.4922
1455.33
539.764
-3.90892
-24.9356
382.249
138.882
821.452
793.614
16.6015
425.088
523.134
12.0663
51.6197
164.216
61.1953
101.831
48.1723
19.6977
30.2986
257.738
25.5672
305.861
171.671
87.9419
33.7264
-21.9989
3.0013
-4.18727
506.496
18.5511
33.1975
1130.07
17.2737
191.337
86.2963
91.1538
514.551
24.2235
96.0561
0.146747
21.034
-0.704152
44.1069
8.55357
179.943
175.153
114.157
471.692
37.4211
546.403
28.3125
19.3516
-30.9748
22.2237
17.136
-6.94896
43.0652
62.6661
36.6271
143.601
29.3362
2067.73
4.70513
51.5912
56.61
303.46
106.059
27.2139
158.637
85.0143
739.85
879.742
98.8226
53.9976
18.4167
1645.88
22.4173
1879.47
347.602
10.5795
172.871
362.877
30.102
258.39
29.298
330.751
2115.39
60.1408
240.491
36.1936
46.5125
46.7003
4.23804
132.312
33.2946
23.1388
41.9198
897.155
983.446
496.145
343.308
87.8915
61.3085
119.952
4.15525
522.141
507.711
51.1758
179.296
241.937
129.251
354.288
29.1682
590.192
34.2119
193.448
576.508
623.247
140.588
79.5761
44.4048
35.547
21.6647
800.837
-0.9897
271.415
-5.07489
183.62
358.967
297.328
16.3131
8.45327
1314.03
139.885
566.356
21.5581
275.418
188.384
49.9412
22.6422
36.2885
614.288
321.271
812.842
681.836
52.9207
58.0246
20.2705
179.69
769.267
2.33074
22.2272
190.463
24.4798
-10.7545
248.504
755.899
32.5494
31.3366
1156.8
3076.73
-24.0091
1555.29
655.2
91.668
154.249
6.88192
2.05641
16.9559
31.1837
225.945
179.771
151.946
1239.18
29.1144
108.728
274.479
782.787
16.8064
8.54625
311.296
45.5885
15.8769
18.4755
778.007
272.287
258.583
62.6661
132.205
1661.59
18.0918
-1.24241
992.702
306.43
676.851
79.9152
65.9803
21.7456
34.8444
327.064
372.281
358.1
70.0217
197.582
1013.37
142.079
1395.86
448.349
54.2764
179.566
27.8906
208.921
38.6905
21.0714
-19.2964
207.76
939.629
208.891
25.8087
-10.7545
-4.49497
-19.1793
58.7461
218.082
40.7474
-7.14247
18.5511
76.301
200.537
118.473
-2.59752
27.9497
38.0574
-2.48841
-16.6842
30.0744
68.665
40.4126
41.7081
138.828
1859.49
788.278
836.837
158.479
385.049
739.683
625.878
-25.1869
30.1866
888.918
-10.36
18.4755
20.2902
4.01751
193.576
58.0578
34.7531
18.0384
822.066
201.846
-2.79113
86.5206
119.058
68.6708
22.8768
315.974
-15.1317
408.54
163.987
269.795
132.162
59.3115
318.745
1432.47
185.127
148.857
201.896
-17.2169
52.9207
39.2839
48.3815
250.904
6.83135
25.3139
174.405
55.263
163.766
208.891
456.844
661.716
51.2099
967.779
1359.28
227.252
902.553
25.7983
-44.3276
629.164
269.426
279.734
51.9918
48.5362
106.834
155.955
3.02467
959.704
631.5
35.6965
-28.7864
1311.03
262.23
1068.7
22.9081
1590.38
152.803
52.5064
572.455
139.982
-12.0685
438.733
692.141
-23.4785
132.794
10.9198
1375.83
283.531
12.0663
-0.854174
98.6232
14.3437
639.688
271.186
-30.9021
885.551
66.7967
6.01023
-33.8724
584.702
21.5581
526.543
27.3481
195.88
629.84
23.1701
348.171
43.9089
209.393
84.7798
1.80258
889.837
89.7348
9.827
373.89
219.004
14.3009
58.213
-2.56112
21.5298
1001.47
1082.21
8.94209
45.1483
26.8471
169.427
425.999
97.1123
26.0856
244.882
28.0823
260.139
49.5385
-41.1816
34.7037
18.7349
312.798
29.6342
783.063
264.061
210.621
81.3961
3.74386
317.846
181.843
115.626
1618.39
160.712
11.0086
607.628
438.227
313.459
31.4205
-21.8388
2573.78
2362.67
35.1681
9.86831
95.9312
376.498
63.1826
560.357
1214.8
1942.11
160.555
781.668
-3.80802
45.0669
51.7984
1607.13
297.837
1840.81
521.41
1230.56
97.484
24.2021
968.319
312.145
1336.82
839.316
429.431
50.5615
664.241
19.7606
31.1568
38.8019
2225.47
83.6633
1019.88
181.041
11.1052
481.628
491.949
22.4187
31.0963
1044.83
78.0522
304.28
33.3275
35.1044
22.1385
65.2683
367.764
11.1729
197.986
345.285
810.915
295.356
42.6649
126.212
100.016
3.2256
246.938
53.8659
92.183
554.534
-2.40974
56.2337
13.5256
-23.2123
67.3051
1551.11
116.374
421.605
196.866
25.42
339.067
810.075
-24.2161
60.3894
3.04398
512.623
190.338
4.61344
147.478
-12.0685
50.8013
178.647
70.9494
17.136
141.102
1208.73
1029.68
1001.77
-2.57638
-6.27106
65.0389
46.182
74.0319
11.1743
10.3473
516.049
-2.27975
1262.62
20.2644
130.861
134.589
1054.88
1069.12
1183.85
334.535
386.175
425.182
14.3055
8.41135
21.3368
38.3508
12.6902
7.66697
613.43
28.8722
614.355
588.305
48.1048
5.26589
25.1757
54.3957
23.4593
40.2358
36.4637
545.347
151.628
374.631
32.5844
23.3
-3.75241
32.9879
31.9179
20.049
59.5125
12.8827
26.6675
69.4514
27.8065
712.749
35.1314
81.0424
-3.90053
1280.35
538.679
590.768
-1.99147
80.2958
647.223
675.215
908.175
306.908
384.834
442.97
20.0922
59.531
41.7274
936.551
2.22786
5.43263
-13.6541
41.2412
154.081
398.453
327.8
36.867
-27.9286
723.33
37.5706
342.279
17.3453
1109.59
28.5303
23.4922
31.0424
31.8917
-10.3791
27.9502
486.684
-15.0528
2321.14
2144.13
221.751
10.2547
-0.265135
73.358
978.81
624.026
203.221
372.237
643.762
1101.07
83.6633
49.1138
91.0861
841.317
14.9857
130.254
54.2779
66.7035
55.5634
596.106
149.52
861.002
213.141
27.787
34.18
61.7727
292.134
40.2548
190.49
-11.8002
59.0471
631.677
-3.97913
499.689
6.53729
25.0849
490.258
1412.61
-14.3425
28.8013
65.1532
35.961
-5.81176
583.242
1178.06
824.428
915.12
260.678
28.0511
1486.22
-8.17167
-0.816902
16.7273
-11.0977
47.8551
113.501
-1.00876
14.8317
35.0345
129.25
666.343
39.9663
165.802
39.0903
1300.28
39.6248
95.5391
208.843
1.01989
837.005
12.4696
6.25386
1106.66
156.539
51.7307
123.549
104.941
132.989
44.2147
17.8436
535.324
639.21
313.65
254.549
142.876
88.0096
318.247
-17.087
85.2324
1714.21
-0.923016
10.9828
127.553
84.102
36.7943
312.01
21.3368
-14.123
46.4234
63.889
56.8321
409.308
24.9492
14.6534
-15.1439
250.504
770.213
22.1325
322.829
623.317
1238.32
-38.7054
43.7938
168.143
64.2162
115.71
217.745
1249.81
14.4569
54.3597
22.8959
329.112
37.32
34.3092
6.88192
22.6711
206.087
61.9335
-6.4391
646.414
82.9376
-9.22358
-19.4448
1292.23
881.868
198.684
370.056
-0.160786
8.79758
16.8064
316.919
66.2032
259.505
76.5716
291.028
418.739
237.152
21.7865
216.149
14.4391
7.80985
1191.24
229.024
12.3753
110.431
251.118
602.519
53.4508
139.896
0.153371
25.0441
49.5311
488.628
7.14593
1350.88
450.223
74.8912
280.766
-18.9611
6.52161
14.3276
56.6787
50.044
12.1954
61.1526
-11.1274
-13.3495
608.384
64.6333
51.3219
-42.234
841.027
2001.16
74.8113
705.902
29.9564
-5.97851
117.005
1128.24
744.975
225.768
19.5971
31.1123
867.254
285.508
45.6679
6.97373
440.904
483.863
22.2992
188.745
219.277
32.2662
42.9422
25.6226
0.182344
43.1928
258.482
22.6355
4.16745
182.954
553.907
33.7658
285.723
11.0836
599.128
28.0508
41.4309
291.365
28.3804
11.7917
305.434
42.0513
235.278
1389.85
55.5731
6.25386
1228.47
571.904
822.045
116.58
1161.18
397.163
116.185
23.4321
48.6557
1273.6
1513.05
59.5644
924.72
289.977
738.032
950.598
46.7802
82.1147
77.7361
1322.43
35.0515
537.595
36.7345
29.5465
680.936
53.1642
31.42
907.546
203.791
1625.17
280.574
37.4931
37.8884
1094.64
215.607
64.7754
185.393
34.1525
33.029
19.7441
1279.17
61.8767
240.746
239.308
7.43603
144.505
547.838
701.785
3.483
4.01751
99.8728
41.1912
1260.19
76.1344
4.97334
813.976
199.972
771.198
1066.66
53.4653
248.581
30.3731
31.116
63.5791
376.617
1279.22
29.088
1129.4
85.0143
30.7905
85.7041
44.6536
81.0317
52.4024
50.3794
42.1289
18.0757
503.568
90.0722
734.403
14.3055
688.697
4.47022
285.728
58.2668
90.5653
442.866
438.192
869.415
186.786
35.5786
170.184
28.9914
340.062
-3.75392
-5.9731
67.1694
-11.4267
227.487
174.284
463.384
12.3716
407.322
497.318
-22.135
276.826
4.89874
236.708
469.776
240.063
-15.0524
20.704
72.4132
467.7
41.0901
112.923
322.759
1078.76
19.7441
287.789
56.2546
14.8317
3.17538
1115.01
8.54625
140.756
73.6995
133.943
262.104
55.8974
-1.60469
15.5398
11.2061
53.2957
1457.17
237.304
784.585
562.852
479.207
-9.05674
44.095
36.8116
51.7307
315.786
419.721
329.073
99.4789
30.7905
27.6081
824.239
1172.84
1186.73
22.1446
34.6326
127.893
248.328
511.358
1200.58
157.539
27.88
-10.0574
85.2481
-36.6118
91.401
418.087
146.667
-9.80893
1278.76
338.022
572.942
381.87
26.7349
144.657
102.884
-23.0245
11.2561
7.90338
805.125
18.5794
1425.55
-29.8027
427.227
123.778
-17.542
9.51708
67.8857
-10.0745
85.3903
43.1361
407.538
1360.41
-9.43057
31.035
20.8162
28.7219
132.069
7.76564
151.761
499.323
1200.42
940.079
4.97334
1449.28
340.527
282.067
234.572
23.4802
123.019
169.054
117.323
335.319
1630.43
252.929
102.311
13.7997
29.5794
528.136
-4.07214
118.513
309.149
378.217
1669.57
1087.86
462.229
6.9405
70.9529
18.8576
1307.87
-25.0499
684.949
180.632
1271.49
52.0456
125.733
154.284
53.235
2.46042
24.0237
556.446
310.474
386.029
9.01402
6.435
18.7885
139.651
47.732
23.3453
1639.8
873.144
452.14
21.742
63.2796
210.545
15.6828
556.075
881.309
522.382
90.309
52.2843
50.6115
39.7625
188.557
1273.07
-2.48841
-7.31392
-16.9265
12.3016
1364.8
17.87
59.1534
16.8992
51.4651
946.243
48.153
-5.68244
83.5089
170.742
21.2256
39.6248
429.708
687.744
38.3032
-8.35044
286.083
0.631659
81.9054
1741.96
536.297
44.095
1424.68
-39.4946
60.9135
1037.47
559.687
22.6422
14.5868
47.6571
50.0969
-13.4688
32.306
26.1654
35.2631
154.573
167.743
27.4194
661.662
20.3837
1488.73
-23.4933
33.9039
118.827
2.46042
766.983
21.742
18.3021
6.27222
478.577
908.4
368.752
193.527
35.1252
407.026
61.6546
269.877
86.6142
1129.34
1795.19
111.146
23.7485
82.6413
5.56231
222.875
52.9525
528.633
1286.03
1219.31
728.195
58.1286
1.71328
224.315
13.0582
679.462
1974.28
25.9718
353.874
290.75
1387.36
222.16
525.91
-8.14512
41.8611
21.9353
977.345
-10.9308
331.04
448.29
323.47
324.207
120.884
200.455
793.841
1721.61
258.775
45.6589
3.34245
23.2942
25.734
-9.72066
124.135
683.963
901.082
277.141
242.964
993.712
-23.0446
-21.5377
16.605
69.1095
1699.09
383.225
1124.01
41.4002
27.7719
72.9372
55.601
31.8305
70.4677
40.0457
16.4275
273.967
543.29
1067.68
695.29
2528.52
-17.5901
1000.59
30.5611
132.444
97.6338
213.584
18.83
56.0827
26.7156
106.969
22.9081
955.07
838.711
46.0349
56.2546
40.2207
1485.97
-0.0602394
1078.64
62.0457
51.2107
47.736
640.606
30.2544
1526.04
993.217
34.5551
286.03
16.2177
-6.17566
252.082
1104.82
44.3079
202.787
23.6197
370.926
565.961
518.186
498.432
196.014
61.9976
958.138
153.235
-10.5944
32.5494
-0.522531
35.1681
163.542
639.41
666.978
85.6714
1604.21
15.3996
8.64687
27.9497
23.0648
-5.43985
69.2806
52.5631
827.52
11.1051
-11.0977
13.5378
119.236
38.4847
36.6646
18.7732
8.36157
42.9427
514.795
123.628
817.704
-38.471
52.2087
3.42358
337.601
410.968
-19.5948
1599.75
263.594
439.163
734.948
34.7246
14.3229
736.896
450.907
102.934
59.0394
196.707
1119.93
1346.56
18.0821
47.005
620.997
383.681
237.656
20.2907
15.4394
603.378
355.852
27.1363
2004.69
184.61
6.80468
35.7242
487.026
667.89
175.158
692.976
69.5112
66.2025
-59.209
-33.1468
91.4901
44.9489
196.421
240.693
76.8845
57.1024
263.226
58.0903
187.236
411.998
37.2991
73.8139
-5.62647
160.424
-9.31151
893.364
593.272
91.5934
408.657
-24.6673
191.759
701.358
455.246
555.087
-7.05918
1.75666
3.45905
435.454
32.8033
142.996
2.15744
65.0763
198.888
254.59
8.62252
144.793
1037.49
23.1791
239.441
22.9868
104.466
303.953
20.4252
34.1403
737.659
-2.48841
2.05641
131.125
29.1682
1.73475
7.64301
30.4044
-11.9485
270.869
570.773
1400.79
31.6983
3.17538
16.8064
405.848
65.7938
47.4626
9.1052
37.1568
406.942
21.162
5.58391
28.9329
3.09927
221.771
74.4092
-1.56048
8.48771
359.151
133.447
128.567
129.304
64.6616
230.44
998.114
59.073
454.739
-3.59476
-23.6816
15.7979
31.5088
738.058
39.8022
37.1371
14.0179
-28.6668
175.901
284.411
474.329
1291.73
59.7234
13.533
75.4605
31.4201
-26.8202
860.944
290.882
744.953
98.7956
346.916
103.849
1086.6
41.5521
21.7341
163.921
117.218
41.3496
-3.60139
36.0266
-23.1929
1320.35
4.80544
159.328
19.606
219.105
78.138
619.492
429.772
36.4916
14.668
-24.0935
43.6508
79.5327
537.003
-10.0726
-4.39699
-25.6053
110.016
45.9346
-3.43454
49.7172
-10.8564
-2.01325
1473.01
471.334
9.30027
731.997
17.8436
-0.658597
607.351
216.199
40.8238
20.1118
14.6422
22.1648
42.7593
65.3719
413.504
226.206
45.9286
25.9753
-22.3718
-2.10506
347.889
38.3964
64.5878
204.444
21.2249
255.634
49.3121
46.5125
998.726
21.8678
41.2008
196.421
-16.8188
23.4593
-2.86776
789.838
297.971
211.598
37.1304
11.9697
1409.29
2131.94
757.182
1044.92
938.671
1103.52
31.1123
306.123
343.644
878.498
-16.3686
587.975
2391.12
385.522
29.9968
682.567
196.053
46.6904
53.0499
188.666
-20.4324
-15.0524
712.234
-33.8725
1679.64
-18.5939
131.604
-64.4224
15.9959
769.424
669.074
801.092
5.46141
5.04945
730.826
401.661
760.818
32.531
510.358
-41.8971
200.135
45.8763
742.952
81.6047
8.66802
109.921
33.1797
44.0605
219.579
78.0411
43.4916
1266.13
-7.63545
204.266
25.3062
239.81
196.014
53.4508
48.0671
316.871
179.164
109.346
55.0382
29.4625
173.849
43.6015
192.547
56.0324
50.6115
27.3875
27.9497
305.655
18.6808
31.9484
8.69492
38.5385
1137.42
611.424
223.161
4.91805
51.6571
86.2396
383.175
59.3974
16.0425
592.406
1078.2
34.3457
-19.1304
44.0023
61.729
13.2013
92.064
652.463
468.211
45.3612
-22.4688
83.7095
50.6542
1711.29
14.4435
26.4308
15.7904
14.0487
24.3692
150.792
135.211
-0.783662
33.4774
1281.46
1220.82
110.22
260.171
54.7948
504.052
63.3741
190.18
153.009
100.938
257.93
18.8576
48.4947
460.333
906.089
90.6773
51.4693
76.4085
33.9039
714.629
34.4944
74.6235
1054.01
1478.95
118.975
426.226
18.7885
32.8297
6.50257
261.186
576.69
21.1127
96.9694
-10.8906
44.788
46.316
99.3372
438.939
151.076
2513.7
94.963
-3.56579
22.4289
4.94679
192.212
27.9717
36.0859
189.427
54.7672
12.4143
1034.52
1479.5
76.264
1.81383
75.1641
302.336
-14.1082
12.8533
47.121
105.495
251.947
164.064
216.689
19.9659
-16.2349
345.785
282.101
49.9301
200.913
13.1116
44.0469
-5.69226
115.786
1426.97
428.658
369.638
573.12
331.489
8.39567
-0.664915
251.582
29.4293
32.8102
1157.91
78.0192
5.73918
286.501
17.7817
2606.08
55.7834
38.1313
11.9347
-26.7595
-5.12422
25.7549
163.398
78.5212
5.08652
2513.13
1790.14
-25.0863
29.8238
75.5387
160.555
-12.9361
46.7918
239.97
-0.675409
6.67936
527.091
-22.342
142.848
74.092
-27.0537
457.305
78.55
410.36
149.101
-1.67257
352.935
12.8533
25.9124
541.875
326.909
90.9751
10.5421
-4.39699
1895.31
14.4391
1571.42
594.393
18.071
-1.48603
-30.1242
18.7338
-0.762856
48.0671
-27.9576
26.9182
419.385
9.02
1.55006
162.972
175.818
-3.96853
143.328
8.70542
116.649
61.5826
19.9231
198.768
743.317
412.784
143.864
-29.335
947.094
-49.2482
132.62
785.732
872.833
-12.7647
18.7524
144.71
87.3577
20.0004
5.80454
-9.43022
73.1779
452.849
325.271
252.86
632.039
127.856
84.3655
152.665
29.8243
20.042
306.523
161.371
203.01
149.66
16.542
0.269376
1023.79
1.01989
1434.83
132.505
1167.86
256.004
-31.9983
266.111
298.92
4229.7
225.865
161.323
47.5329
38.9497
407.478
23.86
33.3829
40.9054
-5.69368
16.5224
717.547
23.3882
331.045
94.6544
695.396
142.198
-36.2943
1228.43
-48.0036
787.977
115.764
5.79291
6.11211
771.677
-29.335
4.43845
27.5885
333.145
-27.613
1032.13
67.8202
-13.6541
920.574
-21.3382
46.6904
126.138
483.691
354.139
710.36
-17.542
-7.63558
223.493
168.813
103.493
59.266
53.5312
15.8578
3.58735
95.0046
136.747
15.6034
280.12
9.63971
-35.06
148.013
42.9884
3.83099
403.159
421.359
24.7464
41.2494
14.3691
230.565
403.192
1021.75
-13.8616
28.0409
865.056
71.2545
123.967
42.8478
9.2387
73.5227
767.08
86.6539
727.066
151.455
82.2385
137.706
3.08322
211.214
175.239
245.241
327.27
500.493
35.3763
109.883
257.469
70.7863
1259.54
394.164
105.534
74.6235
9.21897
251.096
515.012
34.546
0.0478148
34.7037
1076.57
31.8533
659.5
1229.88
362.822
27.6724
-8.72031
38.1716
273.091
274.112
20.1327
1036.71
121.625
289.013
-19.4641
31.6978
515.944
49.9854
116.374
1332.4
7.35695
478.366
109.115
21.7846
75.9661
909.787
31.6983
96.8787
174.228
85.383
341.282
73.6995
705.533
142.104
13.6658
606.145
59.1159
316.015
59.3213
-8.73867
72.5351
336.415
17.1802
83.4504
57.4264
22.8768
53.6048
159.156
77.7801
37.4113
70.3174
287.948
758.741
150.457
659.54
390.24
540.344
716.486
909.639
115.527
-33.2433
250.378
-26.6755
-31.2091
293.706
682.658
326.441
39.1658
543.491
88.4882
287.883
633.617
-35.6671
1238.85
196.102
149.108
155.408
7.97495
687.929
30.4044
57.2254
86.2396
370.056
590.17
50.027
1577.9
47.9016
54.5494
231.121
180.795
-5.88733
99.001
217.661
313.516
5.58391
229.458
542.625
-23.1911
-26.8858
269.312
238.963
124.002
89.0726
754.579
257.135
-10.1135
-48.8649
11.2376
-15.9233
-13.1885
267.229
546.33
267.333
-29.4951
1125.57
128.872
-18.0906
90.6455
-26.6761
-8.87235
8.88828
457.083
-43.6392
22.5005
418.324
1405.39
1473.34
34.8526
497.505
117.218
5.88382
562.34
49.5234
1222.97
987.115
931.644
299.917
82.5792
90.9248
592.133
181.624
27.5382
26.1767
-4.57221
73.2901
482.246
178.921
35.2827
639.326
542.427
778.909
-13.7673
229.957
1222.85
472.578
137.798
233.589
143.56
59.9633
58.026
1464.76
19.7176
301.066
710.424
38.1626
35.2016
30.7905
22.1385
33.4092
268.438
116.121
47.7511
22.0084
-1.4928
1272.5
17.5421
-20.3693
-25.1829
709.103
33.7112
728.797
166.724
1.44582
-3.57742
154.435
59.631
612.668
42.7472
402.972
96.5479
160.176
1088.75
148.982
358.713
-1.28793
64.3583
87.9553
-2.32119
133.249
573.963
252.712
35.3605
-18.3262
220.701
28.566
-9.95357
184.406
132.523
292.366
45.3847
722.666
219.104
184.235
99.5079
20.5548
1313.81
-2.54948
19.7978
20.4754
191.633
243.775
60.3894
-7.26338
1165.74
376.616
70.1167
34.0975
1432.66
179.175
779.285
-16.9193
85.0049
1542.97
1.20641
57.1207
931.494
-23.1911
1483.61
17.4983
214.601
1272.8
30.9765
-4.41781
-33.3452
-2.61722
-46.9908
52.467
14.0618
66.5693
4.42941
151.394
23.2942
1071.46
-15.3429
70.8905
92.2761
352.253
33.389
44.0029
188.616
3439.37
317.668
310.833
-5.50522
36.7943
-34.8852
-0.447125
77.0269
2.3725
192.782
51.0977
44.5385
104.466
-31.5053
-2.06363
323.678
22.8959
835.11
123.527
10.8834
1289.68
2.99344
281.987
65.8539
898.735
1336.07
287.211
1346
68.4698
36.6646
65.6249
32.7244
172.253
35.0345
44.9173
168.867
617.179
118.951
27.8459
191.116
1181.48
32.879
27.4087
29.3362
117.513
162.127
144.617
91.1596
119.197
-0.139181
33.7264
524.668
947.515
1020.47
134.274
-1.7207
364.25
38.9497
30.4319
297.905
891.835
818.302
144.76
-10.7545
36.7345
306.908
25.0129
533.586
37.0422
187.905
76.3547
277.172
35.619
1263.53
57.3726
659.51
25.6226
522.189
224.071
132.919
9.51708
38.6512
60.9735
673.847
131.024
141.605
24.5644
201.136
499.386
893.664
580.636
35.8766
714.566
56.1837
68.2883
1780.45
285.093
1201.56
97.1461
84.7165
30.005
897.054
54.4023
1443.42
1479.77
7.35708
11.7343
3.0013
340.641
20.0922
35.1681
157.92
-11.7801
266.129
38.6319
24.2016
124.264
-15.0524
1428.13
-8.17167
99.1862
227.241
140.702
15.4118
664.589
186.536
36.6646
1.90663
639.922
110.409
-15.5653
37.4211
727.339
229.247
1530.12
801.835
258.297
3.3584
23.3875
745.961
3.98285
781.869
76.8567
1401.18
198.705
172.681
78.1618
170.734
422.595
2.04824
266.157
32.1376
295.319
91.5735
75.494
46.72
55.7191
202.049
846.754
407.119
95.5059
42.7593
56.0016
177.371
1223.21
295.179
464.507
306.655
35.7242
1896.32
1989.57
-6.58117
707.392
190.727
374.984
169.427
21.2011
37.1422
412.143
64.2082
54.9979
238.697
-15.5151
50.1606
402.442
-3.39434
428.972
170.004
1099.35
33.5719
111.146
7.67861
127.377
1396.27
167.991
469.574
52.3345
343.433
1096.48
19.9106
381.439
55.4052
340.071
1446.62
14.4198
232.586
1379.92
18.4755
470.066
33.6949
70.1623
25.3828
33.0309
38.7065
-6.86461
501.696
205.23
135.246
49.1138
129.24
119.177
156.524
565.309
292.508
63.3126
443.085
35.1044
207.697
27.7668
30.8845
-2.53898
313.426
14.4368
19.6917
34.9157
144.42
237.319
210.811
494.539
377.196
970
363.242
421.489
282.633
435.381
392.465
63.0973
11.2158
0.812798
-18.6928
437.785
10.8058
1601.14
498.916
56.677
19.142
512.569
750.971
562.996
767.069
192.414
-33.5508
193.118
651.5
14.1756
0.478684
-27.9642
38.5386
28.1436
374.24
32.9091
185.734
1048.21
5.56953
870.239
923.525
50.4846
1079.54
629.921
140.25
273.997
35.6617
182.052
104.399
551.169
54.2087
69.3336
1878.76
320.395
12.3556
39.6338
17.957
365.187
15.5239
161.038
1347.89
644.189
877.928
34.326
-4.90556
50.5622
612.155
4.2048
1371.26
20.3531
1118.13
222.783
1582.9
611.861
78.2825
103.244
208.632
429.922
439.118
98.9692
1363.26
462.942
30.9556
73.945
20.6089
129.139
6.11211
239.442
60.6604
20.0922
42.914
37.4931
6.02931
556.436
793.99
667.35
1212.46
1458.11
19.9393
25.42
1439.14
31.4008
10.4541
518.599
-18.5078
9.43671
24.4831
37.4096
474.915
9.31009
83.5089
11.4459
-32.8488
61.5196
-3.47876
-42.5562
26.1986
295.05
44.1234
-48.0941
-15.546
134.016
45.2912
288.994
-0.743149
831.946
266.111
15.9359
32.9703
-32.7562
101.353
-11.6501
-2.94273
100.697
-13.4688
80.2608
28.0395
-5.84259
596.41
454.842
25.3139
1448.39
307.837
555.851
177.598
227.412
1874.48
67.9643
91.3902
169.121
14.4093
386.805
77.2381
954.848
87.5512
539.945
1558.12
268.174
1248.07
59.1532
161.03
34.2119
316.864
671.335
812.474
586.615
371.93
1.71328
44.4048
-11.3046
486.433
163.245
173.025
507.547
-33.4638
43.0652
6.44408
227.782
119.238
-10.0192
-8.73867
1198.85
-30.9021
-18.4271
192.359
32.99
1322.95
196.77
1488.95
74.8926
544.59
79.6878
59.3115
2.02744
1445.59
181.379
10.1757
640.58
668.718
33.6617
2057.38
839.361
268.891
-4.41305
-3.29146
518.561
20.3531
14.3009
210.012
31.6281
529.674
180.632
190.15
43.2742
30.5952
309.982
288.267
11.093
23.7419
442.251
100.843
13.9313
25.4901
150.616
833.437
690.01
498.312
18.205
31.8709
931.818
-11.9679
813.183
611.522
18.923
16.8067
283.073
226.087
57.2791
215.378
378.708
414.588
-10.0745
505.127
36.6646
329.868
57.0873
-2.03485
26.1767
27.2869
54.5494
78.4456
514.041
764.581
103.896
1301.62
36.779
559.429
23.4802
447.232
-16.4786
252.256
749.487
196.77
711.214
158.533
15.9695
321.681
200.678
4.42941
842.924
21.4201
33.2303
389.482
26.6838
59.8986
-3.96853
1567.62
68.6755
-20.1581
1421.86
14.0695
63.4567
-6.31378
-22.3718
24.1319
98.6385
521.48
160.423
46.4131
163.694
492.357
260.056
223.512
-24.0091
788.446
28.1227
10.5209
472.841
12.5041
15.1749
-15.0524
-21.2901
29.1682
0.146747
405.218
732.056
171.543
669.074
58.9614
1382.9
48.6655
1132.99
459.348
98.3358
440.14
18.4161
126.11
35.569
45.7995
304.619
36.779
233.609
828.969
19.6977
34.7246
-1.48603
156.678
-39.4946
314.836
1151.62
26.1669
289.717
4.72511
1384.28
40.0367
925.383
10.1757
241.252
115.842
36.5067
12.4535
187.863
1224.72
282.722
259.804
-16.7496
19.2306
31.1123
-11.683
982.661
36.2976
29.4625
13.6164
1305.74
2.22786
155.012
41.2412
-1.46695
257.898
95.4161
304.175
-0.61434
-11.0621
13.2078
8.55343
146.038
-22.342
120.36
-28.8151
282.113
186.59
705.514
49.502
28.4753
716.77
-18.6277
211.034
27.7849
134.88
569.392
556.867
469.064
402.886
150.747
111.59
1073.29
116.506
413.286
63.0486
474.527
44.2344
586.444
1630.43
190.224
67.3963
85.4442
4.72511
203.615
47.005
45.6589
168.26
83.2643
370.715
390.253
687.711
68.9963
19.9498
164.932
2.11952
175.342
1368.77
1231.51
178.014
26.022
16.7991
7.06802
124.299
-2.98697
70.8754
35.5786
334.397
5.67001
-29.4951
960.649
76.3981
126.212
1421.23
1191.38
1161.48
-5.12422
215.871
-19.2763
26.2487
45.3847
1286.76
405.374
113.704
108.878
82.399
45.0669
1101.13
623.925
84.8117
2.02081
828.757
12.4143
49.7291
42.2868
88.9464
36.9086
207.961
46.0276
225.089
810.207
675.548
290.215
111.117
174.25
66.4142
42.2493
38.6531
653.4
92.4609
20.0613
417
7.80985
53.4653
48.056
225.276
10.5012
-3.88731
26.2301
721.445
252.236
8.47324
49.9412
1220.17
33.3275
19.5461
8.86743
9.04632
7.9431
39.2839
-5.84259
-15.9672
10.5795
19.1973
-23.0446
555.675
1142.92
87.3895
9.48731
12.8875
16.1795
11.9665
25.2324
16.4384
68.0765
-8.60917
1345.24
259.111
467.77
-48.0757
-4.93188
-32.3817
85.7679
530.859
162.562
-46.4979
12.9289
16.3309
41.6366
14.2691
35.446
-9.98467
69.2806
3.83742
548.426
14.1756
260.356
66.071
11.6637
4.91805
118.099
28.9763
7.33548
737.809
56.1617
-6.6119
42.8384
27.7864
-20.3454
-6.94896
805.81
1025.94
297.122
271.037
222.365
-14.3609
8.81687
1084.17
64.7097
1249.33
169.054
252.86
117.135
38.5925
61.1856
549.255
1109.04
19.5461
55.7191
-32.2095
10.9204
49.1726
16.7951
211.425
13.6084
473.392
-15.4311
43.7938
192.506
98.8864
6.12018
10.7623
437.011
2273.65
321.616
74.8014
587.842
404.981
-11.3043
5.71149
19.7978
1223.63
345.307
1014.02
331.006
722.519
21.672
35.6398
523.73
24.2021
16.8064
-27.061
335.659
1529.85
1069.1
114.053
25.9124
1370.21
60.5174
843.291
2.50572
-21.1682
261.452
566.959
27.4413
10.5012
-23.565
32.7893
1041.99
799.219
303.639
1480.79
299.067
39.2238
45.4117
62.4572
220.65
19.6062
45.5704
333.546
48.9978
112.901
-23.0446
0.95105
780.794
39.4724
70.5275
137.722
-10.5223
122.684
7.06802
2.04478
-21.7276
152.386
10.9053
44.8262
55.601
-22.5174
1.51776
17.6794
139.651
1042.84
-17.2175
33.4362
45.7029
745.874
1381.68
53.6011
5.1836
135.583
25.7978
217.89
68.8584
114.672
-45.5133
-13.1067
247.784
-4.47159
490.844
34.9929
1594.77
10.4275
-9.50965
1810.49
283.403
177.332
81.5882
89.1384
27.5382
432.085
1330.79
-27.2266
45.6495
30.5975
49.9321
207.167
-10.0726
25.5881
27.5575
2029.93
27.2284
-16.4786
762.002
-27.6211
708.587
52.9723
-9.65734
24.7774
64.2161
37.0423
64.1732
201.816
-17.4023
1033.02
1067.49
42.9422
722.091
584.891
659.611
41.3187
600.9
12.3016
11.1051
99.8042
-3.60139
31.155
49.7291
68.5237
101.232
81.4501
50.027
119.116
105.149
461.631
83.3433
89.69
1.54951
710.54
-18.1934
258.583
40.1773
368.337
-18.109
135.89
1520.18
25.5672
182.915
93.5641
178.029
1305.29
78.6407
31.0963
4.72511
61.1856
15.6738
869.161
1584.39
-7.8466
25.9129
32.306
517.171
543.135
133.958
398.511
1419.12
-28.6668
-34.6562
278.974
85.5155
1242.62
190.468
-10.7545
739.509
7.05766
-16.2166
541.083
327.522
14.5105
43.4573
59.7805
-4.28381
-3.73639
56.0607
197.353
192.414
500.558
52.5631
634.633
580.144
13.2652
21.034
196.073
47.909
422.53
3.17538
20.5545
656.973
174.49
45.5885
1814.98
348.311
167.339
30.8069
33.9679
5.31682
138.701
685.963
1342.03
25.2931
287.675
69.2704
-17.6295
343.931
6.83767
963.423
47.5329
280.704
182.59
1097.7
104.624
9.29885
72.7444
560.125
403.824
589.666
319.048
-66.5153
-17.1282
-26.9285
93.8203
301.494
63.0312
-21.5737
-48.0036
1084.08
7.06802
845.375
431.645
-34.8461
397.888
55.8828
15.4824
31.4205
-27.461
66.2826
869.044
702.336
34.2312
563.612
129.664
284.668
16.3309
16.8783
3.02467
22.3275
8.0723
1061.98
725.446
251.065
185.622
-32.5345
16.0497
26.6562
132.355
25.4202
86.2396
68.3317
796.317
1577.39
11.1842
585.759
62.0457
1265.61
81.4692
123.364
8.04357
33.6949
287.904
246.134
258.068
934.242
49.0393
630.678
154.061
317.848
18.7338
78.7171
1322.08
-11.2045
12.3348
298.658
121.409
42.0349
80.0819
9.02
365.89
37.4098
475.669
26.0165
1063.49
10.5795
142.619
-24.6499
-27.6965
1124.94
14.5535
33.2511
500.186
111.908
273.625
200.364
780.188
33.1189
-31.6768
1273.55
903.161
219.685
-15.6967
17.87
0.0325663
75.828
138.52
27.5382
560.286
26.4384
-3.13723
98.1233
15.605
297.309
30.8838
444.237
24.5976
67.7546
29.6797
219.649
26.2569
1104.14
651.292
49.1138
64.8492
365.304
18.7338
34.8444
421.006
110.723
623.658
25.1683
33.2303
1165.35
111.017
71.143
70.8703
18.5203
394.453
190.49
67.923
628.193
-12.0644
736.758
7.28132
11.1769
733.269
231.937
1103.39
1316.24
559.162
342.432
321.9
42.6215
20.9685
141.893
189.292
1421.69
3.58685
175.548
-14.8102
-15.0524
35.6965
171.739
89.1383
1063.68
29.4673
-1.64119
678.478
298.097
707.493
402.852
24.7271
20.7277
1155.56
4.6325
164.653
43.3729
1392.39
60.792
32.879
46.1493
868.918
56.8536
42.1865
24.6764
167.783
1187.41
52.3347
100.269
436.587
46.0888
130.288
59.3115
1600.05
51.9709
22.1385
281.072
0.272118
204.654
16.8806
-17.5582
-16.7496
5.3912
883.555
972.212
277.533
118.676
26.0611
5.17507
168.856
420.289
-35.8943
395.181
45.4755
484.944
2.32904
308.094
103.475
686.857
61.3143
408.76
56.0607
9.94637
34.9929
196.959
-65.6522
-36.2827
1316.65
563.955
-22.0101
48.8725
6.62561
746.936
23.3541
14.8317
-2.44681
9.57182
427.022
376.363
255.142
198.613
94.5252
452.67
524.09
782.117
173.371
-1.56048
14.1099
533.439
1389.07
44.8384
1428.03
478.83
194.833
507.109
349.553
309.902
578.681
1212.02
128.96
350.897
426.622
-21.1705
-10.2933
31.1675
1143.3
323.982
643.992
85.2481
41.9515
10.2398
139.291
25.124
46.5125
6.8753
69.3118
-4.10444
34.546
1229.44
231.481
28.9914
235.115
207.839
53.1991
55.1591
918.288
261.624
612.254
111.637
589.873
63.4824
2110.63
316.413
26.8408
486.781
886.891
61.6918
-1.05163
-9.80893
-27.461
171.23
885.994
41.7274
95.0953
101.553
440.216
35.0716
46.8634
118.473
18.0172
1319.18
12.5041
1493.81
3.68825
34.7904
3.60882
4.16745
1335.51
4.75154
10.4276
26.2695
21.48
848.379
783.299
22.6903
90.5661
1395.19
9.1052
1230.94
1119.36
148.013
60.792
111.59
59.2678
1052.58
322.971
-9.92379
595.036
21.6062
14.3229
864.333
-19.4838
149.786
4.69147
24.2928
128.548
250.228
121.156
76.9901
15.6738
126.368
155.045
1401.45
633.11
1524.06
89.8837
1785.64
-0.664915
13.5751
346.146
12.4269
747.521
49.2156
1309.23
-21.8388
316.278
11.0548
278.7
41.2412
13.5256
65.431
75.5387
-8.1106
987.815
361.635
1184.5
-0.675409
181.645
133.478
1331.76
1460.9
141.612
159.328
259.486
54.1871
83.7602
16.8064
4.79812
1010.32
124.299
461.905
395.163
10.9198
710.233
12.2643
4.91989
1108.8
759.628
8.81687
79.6678
22.8024
23.4802
44.3079
896.935
327.822
264.236
90.8985
194.833
25.3398
21.8302
2.02744
-8.68906
6.99336
1871.87
111.017
82.3874
1495.16
1232.16
1869.76
-36.5303
-9.63191
-13.81
31.9761
464.081
210.811
214.366
1024.11
1129.63
239.134
-21.0533
375.463
872.131
400.528
87.642
1496
-14.6387
837.518
-13.6541
0.407114
971.917
26.0756
169.242
156.807
-7.31392
1248.22
224.213
21.6719
78.5715
-7.01758
-1.72732
1099.37
913.674
136.646
248.678
-30.8091
343.156
737.392
10.9793
20.2902
1735.93
335.42
180.732
-4.45044
261.816
1569.55
800.54
1393.42
-8.16594
22.482
14.0618
586.513
999.988
932.388
38.6968
-14.8392
493.561
368.785
244.434
-15.3429
37.1573
981.939
44.6334
-33.9536
741.156
6.83135
442.736
274.932
546.996
115.233
-18.0186
559.341
39.5261
-12.3573
8.08262
-27.6211
-21.0533
304.249
21.305
265.595
-9.80947
572.088
809.115
-5.26841
1470.95
46.316
37.4931
2.28118
-36.3307
174.127
13.6945
267.377
116.374
20.704
-11.9198
54.468
1069.02
860.429
233.354
164.846
19.6175
555.774
84.5345
75.5735
495.638
69.0159
41.7768
42.0513
44.1234
53.6456
12.4696
-27.4793
2012.19
34.6902
38.6857
744.392
127.297
1485.19
64.5852
1109.49
60.2486
137.897
766.237
208.553
1822.4
110.22
579.533
82.3874
876.719
5.4018
163.943
4.2048
-4.67115
367.055
-32.5507
65.7093
85.52
2.78916
-27.3889
574.91
371.826
255.459
27.7719
241.603
46.2307
54.8378
107.949
-24.8015
1779.14
26.9272
5.09967
1474.45
6.12018
411.812
97.8052
6.36967
-21.1446
504.337
25.1386
30.8622
692.557
38.68
314.026
51.0785
45.1243
1098.62
465.938
79.7681
35.6398
49.591
46.7914
17.9166
969.094
965.755
874.199
501.985
48.4012
35.8766
30.5324
95.5391
1290.18
1114.22
842.627
212.058
22.8724
178.056
151.854
1.13092
517.235
21.5581
103.004
4.85934
398.279
126.778
-12.9651
869.161
450.581
44.4747
648.077
638.985
336.988
-62.0646
117.401
1076.17
994.573
726.215
175.901
784.542
1066.46
74.7317
615.881
96.4925
282.237
120.59
14.47
50.1177
993.609
1197.34
78.1751
459.158
581.368
4.89874
991.22
34.3092
1.81418
464.858
158.62
14.1756
476.491
43.2503
21.034
34.9031
834.963
4.80544
52.5064
220.131
361.534
1193.21
129.25
216.568
87.816
719.317
568.111
167.339
46.8134
606.145
-4.45044
91.1804
31.3057
684.991
20.9283
611.937
440.794
44.2344
46.7125
9.3635
12.1877
-9.44039
2246.24
255.026
100.007
191.96
604.82
-4.09847
-15.3165
465.215
43.032
1.65367
36.5067
4.95728
307.804
2323.29
-12.1674
1019.23
11.3614
1.18701
36.5223
68.9122
53.084
73.8497
214.23
12.7793
-0.620969
-14.5026
3.0013
-7.93486
-59.3201
-32.3817
15.4905
25.7549
73.4424
46.6621
1.33839
43.1153
-38.2048
7.33498
-6.92023
1060.11
524.921
1100.02
425.502
29.1682
137.286
91.976
127.856
565.264
14.1219
53.5312
369.555
-5.50925
62.9827
35.2811
232.332
285.53
10.5767
618.052
208.92
18.6255
60.053
562.455
191.443
218.96
-5.23863
371.085
998.932
390.073
473.59
228.83
1134.61
37.4876
45.8446
858.496
16.9065
609.35
151.016
1113.73
228.504
283.418
232.971
4.36115
258.131
27.1025
33.6956
707.917
540.112
670.93
34.4086
984.939
480.011
26.215
11.0295
32.3679
941.889
52.147
-9.5462
25.8862
210.493
64.5039
294.544
579.995
69.2162
515.558
737.006
288.319
101.614
409.044
34.2312
235.65
149.39
20.6265
716.3
156.698
858.161
246.079
-6.23654
-26.0546
-9.28104
1045.05
778.795
59.8308
22.9675
618.589
202.818
119.236
2.87748
31.0424
388.797
23.7901
54.2877
464.881
194.167
66.2048
173.62
83.9432
75.8614
83.2808
874.335
40.5271
671.547
136.253
138.994
105.939
256.077
1033
791.987
110.431
64.6616
301.655
1290.47
609.262
9.86876
679.999
490.759
232.799
305.971
498.063
452.105
1446.2
694.152
-7.09491
1566.73
132.335
42.9422
326.028
795.661
13.5971
496.66
268.857
23.7901
286.672
722.565
49.3366
274.498
162.779
-2.19862
4.29544
1304.31
53.4937
1.17176
475.364
1376.2
368.274
9.68392
381.427
34.1212
72.3454
-0.139181
167.735
31.7891
49.8369
38.4583
617.783
386.739
2038.58
137.612
23.86
1377.11
50.5283
115.848
104.727
18.0757
1402.75
25.9753
482.817
-9.25335
211.538
1539.8
32.7742
-19.8926
284.43
41.4002
43.7137
-25.4758
2.46042
7.15713
11.2158
108.34
289.419
66.5629
188.263
-18.7465
9.19922
-2.22497
548.804
33.5509
1025.84
105.438
68.1567
818.444
1706.84
575.836
614.212
99.1359
13.1302
390.956
1382.9
255.449
1158.36
646.493
16.9559
814.543
364.626
341.227
4.91805
-17.7373
365.475
1117.81
23.7901
84.2727
24.0977
187.082
761.14
-10.6971
63.68
28.9329
53.4937
18.0384
750.258
569.163
128.393
-3.43454
83.4504
4.95252
324.601
43.0967
379.505
361.625
2.85104
10.5858
13.2718
1839.26
76.3338
-9.72066
121.49
515.815
69.269
46.5075
78.4904
158.321
66.049
29.062
923.653
13.2354
185.302
108.009
27.152
68.1885
686.778
99.9357
17.6278
1184.9
51.727
531.796
-55.572
105.638
-0.522531
136.368
433.407
127.79
198.461
42.5678
69.3522
410.828
1.15061
102.912
1.25973
18.923
155.488
43.1928
185.393
129.457
1745.17
825.759
77.8401
25.4202
24.3954
486.248
-3.90892
12.5457
16.8064
21.6647
60.1716
991.992
298.861
513.229
16.542
0.269376
356.894
289.626
76.1344
246.728
2185.79
364.889
40.3124
114.632
128.428
21.8191
283.372
472.258
24.2928
36.7185
750.603
718.983
24.5162
1365.79
782.291
40.7266
1124.89
46.7802
1399.71
19.6401
2.33074
-19.2964
17.8176
1073.58
-10.0619
16.9836
659.44
325.4
340.121
70.0625
260.666
64.3284
1723.8
16.7152
477.531
23.3016
20.6625
593.085
25.2193
998.871
50.4287
5.2713
50.3028
-18.2508
14.5539
883.335
29.5459
219.764
155.065
79.0646
190.965
799.691
1169.43
54.755
126.713
494.592
1276.82
301.11
-26.0546
-9.43022
-8.17167
70.3976
26.0976
88.2279
49.145
212.939
137.81
1050.34
18.5799
762.172
1446.72
355.248
28.3125
1878.43
42.1138
55.9568
93.3788
116.461
13.6658
212.591
1.01989
486.555
898.903
8.81687
1421.5
95.891
19.1287
-17.0058
22.4187
44.2147
32.8361
394.769
13.2718
563.688
-6.69086
81.956
50.2495
754.925
260.942
286.661
40.8853
285.757
239.216
17.3233
96.8957
561.958
201.708
-26.1199
874.958
132.372
2.78916
-12.3964
1190.9
430.607
43.2742
34.3433
463.655
1062.26
31.7078
51.8529
-3.25822
62.9714
473.7
-10.5944
49.416
994.607
1068.72
-16.5128
136.271
558.483
79.1179
72.3651
974.353
32.4352
289.866
1102.13
14.9326
67.5557
72.2717
-0.139315
22.9675
-12.9717
19.16
548.397
643.808
707.58
3.7807
956.639
-15.1533
59.3974
132.998
-10.1944
30.596
-23.4785
29.6605
-1.60469
124.236
59.9318
53.2957
117.364
-15.6414
173.046
1328.16
62.1578
212.974
45.3656
6.75312
37.3421
1187.23
14.9225
595.19
-0.89709
812.686
13.2718
459.827
43.9089
531.732
895.48
875.636
346.631
14.7721
75.8621
242.211
660.99
6.57325
635.047
216.008
49.853
138.242
-19.9647
1035.17
-38.0039
95.1382
63.2362
-18.3869
472.075
841.863
93.542
-15.6069
1600.63
228.725
604.648
26.0976
1004.65
135.352
-13.8226
285.861
6.6795
697.185
217.231
70.6418
125.502
14.1684
47.0531
-17.8563
308.956
245.772
176.71
329.797
2652.82
186.704
623.415
-10.6127
13.4321
53.4653
100.53
82.8469
62.9751
84.1938
161.163
21.5581
40.4666
356.754
83.2643
419.44
18.4167
1430.36
14.921
24.0187
-39.5758
22.9455
1041.43
2.82512
1.61249
-11.1274
44.7466
523.354
-2.31267
124.338
44.4551
1279.55
12.6364
26.5907
-13.6541
1319.75
211.608
577.788
1253.14
253.088
49.7829
492.74
191.633
13.2652
42.2868
448.767
-2.44681
-9.43057
-4.57221
45.5885
-30.9748
1615.18
252.674
498.771
-27.5637
695.24
18.0384
23.714
-4.99054
68.4234
309.534
42.2209
79.9152
49.1138
488.992
59.0394
397.232
539.072
693.558
11.9257
35.2016
25.1683
80.0819
63.3942
1317.92
1669.57
23.3882
-15.6574
86.6637
261.446
38.6638
-29.8681
-22.7198
199.838
96.4925
-25.3674
48.2975
264.414
83.0453
20.2756
39.3267
161.66
38.6086
1710.58
-18.0906
60.6604
168.143
485.881
55.7399
180.264
279.046
178.048
139.088
74.2392
63.557
-15.6069
-11.3043
-8.17167
180.968
29.8457
813.823
403.071
1558.52
72.2179
36.6646
145.168
33.1604
-7.5565
-15.8166
41.8404
-36.597
1774.48
835.509
547.189
42.4012
-4.30159
59.0531
420.104
909.914
593.409
24.7509
27.3678
713.88
1.86724
85.2763
995.059
87.3183
116.345
82.0532
564.899
48.2228
134.582
16.5426
49.1726
22.1446
202.179
917.318
516.577
120.397
-53.0296
927.432
880.124
2628.36
-36.6118
-22.917
1182.71
36.2174
-2.98697
129.897
794.265
10.8058
-25.5869
793.42
297.454
256.308
54.8459
29.7955
526.077
16.8783
646.96
122.965
-7.65755
1253.93
-0.0598855
-16.7773
872.639
42.2866
32.3378
76.9835
30.4044
286.028
29.1144
17.9239
83.3242
-3.90892
246.804
149.865
-43.9276
-5.0113
12.1288
419.526
-27.8416
-33.1859
192.991
-42.0836
36.9279
222.097
2519.06
18.7951
27.562
28.3049
1048.4
25.2298
80.759
367.357
703.053
-0.783662
198.395
284.726
56.6561
176.749
277.975
715.403
27.1025
17.4594
28.8276
27.1363
23.6979
896.26
-0.923016
1.61249
23.6713
30.102
136.12
510.661
448.771
44.5493
248.138
76.4976
56.0706
486.636
1.51776
72.0273
22.5366
41.263
44.9209
271.659
36.3732
4.33427
26.8769
394.309
112.232
-3.55793
197.275
29.698
67.2197
-14.578
46.4126
39.8104
60.7176
700.365
-1.86232
729.419
8.64687
1014.45
632.82
389.988
59.9102
358.036
368.516
175.345
176.023
30.4637
1267.02
47.271
1003.8
60.8354
732.599
333.011
1328.65
13.32
51.2107
17.751
846.813
18.4161
63.9876
-29.4378
8.31815
34.7531
-13.8208
64.9435
35.6272
304.849
67.5208
41.4968
128.762
63.9121
19.6076
1478.81
11.2843
1418.95
44.1939
25.9812
66.1237
127.305
152.233
-8.78363
276.353
71.8074
41.9461
790.818
11.5165
246.896
-20.2335
1135.7
176.838
489.377
1507.8
311.801
97.7014
1081.31
323.766
421.855
21.1132
877.477
555.221
490.566
506.453
-33.3794
67.2768
10.7087
39.3671
7.90338
338.483
27.9497
1367.45
191.337
-30.0449
-9.28104
222.197
27.9717
51.0785
37.6281
164.101
517.275
19.606
1.71328
25.6642
31.7989
100.375
28.7219
494.488
24.0383
1790
-21.9415
982.833
160.316
486.555
21.8399
104.031
397.616
171.531
38.6857
111.701
295.963
35.6004
7.4262
1134.92
8.47324
771.457
122.62
284.355
-32.2095
17.3134
44.9061
33.389
-13.3389
-5.16553
529.438
7.23469
134.241
734.751
3.06108
44.0186
-8.64824
-29.1155
-9.79858
20.7854
21.2011
307.008
187.255
-11.8654
698.998
135.746
18.7885
220.236
-9.54144
-5.9731
559.283
-20.619
66.0822
1778.05
-12.4684
23.9237
-5.12422
74.4806
-12.7647
18.5511
106.286
481.647
-10.0938
360.397
27.4967
22.6711
151.739
1965.98
173.471
69.2011
126.041
7.64301
55.3513
677.595
114.351
-17.0274
24.3026
433.959
133.26
259.232
154.558
400.785
-7.22689
-40.6822
14.9542
13.9403
287.752
12.4162
-2.52293
454.845
135.89
410.734
59.0875
19.945
80.9729
27.3678
33.594
371.058
169.609
127.366
514.605
165.895
555.939
712.299
600.382
679.88
231.881
34.3462
271.249
883.551
611.538
44.94
5.89432
83.8526
176.543
462.908
411.096
69.5859
1230.09
415.975
2.38285
953.133
27.7841
46.6758
668.691
32.457
17.1827
30.4835
37.1943
515.121
54.7624
79.2087
198.212
1222.35
-30.5683
47.5991
22.8902
707.867
71.4281
1045.57
500.952
72.4742
202.581
44.9177
67.5557
-38.1567
27.2941
35.4679
24.8415
532.382
52.5402
766.613
45.9472
549.03
12.1212
271.853
55.4864
55.8959
1707.22
1235.68
66.2048
638.389
858.87
144.265
130.132
17.8865
-17.5155
319.548
195.216
36.5987
1063.8
521.378
194.16
144.296
152.743
129.24
-0.762856
-0.89709
81.8003
5.77557
137.488
52.0682
122.62
9.02
21.0616
342.883
634.964
157.201
-6.28711
-8.91366
-8.05203
810.548
3.86511
-2.10506
16.1795
75.8777
501.245
1632.48
98.0616
600.462
-12.5321
59.631
104.796
23.7419
33.7045
582.396
71.8645
158.112
951.503
284.419
272.093
991.191
48.7375
22.8959
74.8014
152.375
16.2523
5.80454
29.1682
82.3196
150.072
542.024
29.2809
47.8551
535.166
45.0102
188.272
-17.0274
29.4123
13.0582
17.9166
60.1716
221.751
-4.73783
657.532
303.868
-23.8156
207.983
103.896
149.071
29.2827
-11.8933
313.601
134.379
-15.9096
113.435
48.056
30.3731
736.501
822.645
971.877
874.292
349.792
47.005
2.55534
1603.79
1657.48
587.954
132.708
1610.27
50.5283
488.157
1087.42
-4.67115
237.745
576.521
238.123
743.773
53.6609
30.9001
898.4
521.86
554.295
75.1334
-16.1054
14.9639
-24.7192
677.351
25.3334
295.109
8.35273
31.8533
24.1917
316.366
-7.79328
-45.1598
62.5695
143.24
95.5731
21.9231
20.1571
-11.4802
37.9119
15.1035
-34.0377
247.834
444.001
208.385
111.007
-24.4803
298.466
17.9938
150.575
-11.7669
149.486
875.687
20.1327
1315.95
269.33
9.38207
21.0218
42.3801
187.245
409.122
724.649
-5.43985
-18.6514
16.0497
217.252
22.9675
71.3613
51.0191
8.66618
4.75154
17.9239
1116.78
28.3125
68.0773
648.162
20.2902
639.326
2.42137
13.0802
1339.1
48.0234
128.662
381.067
169.987
-0.917064
257.061
25.3543
548.432
50.9878
-11.9875
-0.139181
26.2301
780.555
26.1669
392.17
1230.51
43.7535
-3.05782
439.883
37.9793
27.6289
586.936
9.18076
286.196
24.3746
22.8959
593.356
317.293
407.932
-13.1783
110.659
557.796
-2.01338
39.8341
-41.0827
384.416
191.221
24.4831
105.724
157.786
644.792
640.604
83.1308
688.395
658.067
283.531
103.035
23.3107
29.3362
28.7427
27.5575
44.0605
24.6764
30.9765
211.1
239.137
1463.51
99.3187
58.026
62.9554
826.503
140.833
1725.23
269.61
32.3905
44.846
8.08296
11.8574
591.715
197.642
61.6238
30.8845
-0.664915
-5.16553
147.495
30.9361
182.967
-31.7421
9.13934
688.969
742.62
1625.47
665.984
1630
420.289
972.451
-6.15787
356.48
282.261
63.557
-8.79429
5.00786
-31.6768
1.81418
-23.3057
116.053
3.89488
1102.37
1020.5
505.181
103.106
388.797
329.675
1318.77
16.8064
1041.16
210.506
-25.3526
417.652
-7.82082
0.269376
4.29544
125.524
171.765
-18.109
857.405
122.128
51.5912
36.8116
75.3507
19.8716
198.512
-5.62903
10.4815
-6.51929
126.778
33.8866
829.018
23.9572
-21.6834
20.1118
736.158
128.987
185.979
2113.88
547.007
15.8919
376.022
-13.6742
-53.3969
-45.2392
-24.2459
140.324
21.8017
280.105
23.9346
1398.22
173.024
-21.7276
9.95668
108.357
7.3449
14.9639
612.463
-29.4951
1062.79
32.3576
3.46112
67.2197
17.2811
37.9792
391.241
17.2737
89.7939
99.9015
57.4817
705.768
947.281
246.529
761.132
35.7274
40.7711
16.0763
21.9711
389.872
24.4831
40.325
181.713
268.356
-0.997272
230.623
40.4939
27.7849
23.1607
161.782
-22.8785
39.4382
116.427
24.651
42.7981
71.2345
45.032
41.4968
86.5951
55.4788
104.809
326.081
229.579
276.599
1258.48
441.621
1417.48
672.384
1421.35
40.8791
446.475
212.669
235.467
156.941
7.51028
43.779
289.66
75.6687
1057.22
104.926
9.15539
459.079
-4.17638
92.9565
342.516
158.072
154.364
276.839
31.3771
1717
54.1584
1098.21
272.147
-21.3382
410.997
248.636
-39.173
15.0818
196.102
-20.136
-24.2161
923.21
872.444
310.278
239.913
-8.50502
-7.65705
-15.5653
-40.1795
5.82369
23.0997
624.948
162.779
346.378
793.936
-7.88599
139.58
39.2402
10.939
127.82
1036.38
44.3541
3917.07
147.502
21.4126
42.1597
37.4876
963.444
161.21
58.3745
31.6034
26.7683
620.184
49.1599
68.0531
407.285
265.627
64.5838
83.0518
4.46477
31.8215
545.625
430.555
761.252
-13.1044
19.4161
47.0971
42.2835
5.3912
1.18701
77.7518
-4.90011
42.099
555.214
647.68
394.989
69.9905
995.819
-20.1167
17.2204
251.137
137.214
63.557
813.921
-24.1805
-0.0598855
135.022
416.462
100.495
45.981
192.212
45.8429
424.84
103.013
-15.8166
3.94962
28.7219
-8.48596
18.4755
310.77
-12.8491
943.203
28.0727
8.51616
16.1643
8.72147
-29.3534
2.83107
714.333
165.909
93.0336
9.75836
-24.502
50.593
17.8099
1.80401
5990.49
8.71173
23.2942
1285.11
-0.324011
7.9431
738.162
192.054
183.103
-26.4985
2000.81
48.8427
1615.21
6.80921
6.53729
703.497
15.862
801.672
7.66697
126.173
-25.4758
1440.82
220.519
43.0749
35.2509
212.582
38.4519
355.079
166.621
290.129
256.45
-18.2508
207.275
1371.38
41.9198
-47.3742
59.531
25.7549
1634.54
11.0548
-17.4023
1.71278
312.355
-33.5508
61.7843
-4.42354
66.6495
1019.35
0.146747
135.352
107.825
282.167
7.33548
2300.78
2156.23
15.194
960.406
1292.78
86.4764
-25.6896
-1.91236
8.31815
4.76802
-11.9467
-11.8933
752.132
482.956
220.223
-25.9233
539.785
863.395
42.1597
52.4802
67.6406
31.8991
25.9812
1730.29
-11.376
124.275
24.9759
21.4803
41.9461
995.091
27.6306
1171.67
37.7268
4.80215
92.5353
18.9906
39.1404
-11.3119
62.353
27.3447
575.011
43.7014
8.28193
165.234
220.174
133.639
217.267
901.459
8.37664
0.856464
35.4361
260.144
8.22154
10.1816
29.9808
-8.37448
34.1045
230.64
71.6939
1851.13
50.79
-8.72031
546.788
1153.05
205.665
413.979
52.881
788.258
61.6829
741.516
-12.9361
65.6816
102.398
57.2791
837.568
536.462
9.51708
55.5178
49.7291
53.3392
29.8243
932.712
475.953
70.3904
300.052
322.95
46.5865
85.8825
25.5693
16.4769
65.4772
287.904
756.474
-12.4868
29.068
624.378
300.842
78.0411
28.499
535.24
509.607
16.8598
27.1803
40.4666
345.805
36.8227
461.174
920.848
1326.43
19.5461
42.6006
3.3978
7.17225
7.9431
14.6483
-26.4573
4.95728
0.45667
137.758
7.23469
57.4045
1381.3
-2.10506
127.926
147.613
1290.01
-17.3891
40.7903
-9.85239
777.202
-14.5854
69.1792
1110.02
580.346
2803.79
33.8225
-2.69097
16.7273
-26.0902
4.16745
675.834
-0.816761
43.1361
2.73938
814.646
53.5238
8.10717
629.362
-18.4713
-5.07489
146.139
28.9329
988.805
63.0694
-8.73867
1630.93
10.4976
87.6425
205.625
1200.84
403.422
-7.14247
29.7955
16.8783
731.293
945.68
78.5495
511.802
1726.89
-13.9662
-1.61244
34.5309
68.8821
42.3132
252.481
13.3513
77.8401
757.155
92.6945
348.415
81.8862
59.9099
130.361
93.9048
182.395
1218.09
30.657
255.485
87.1058
27.9958
45.0604
1403.91
796.173
35.9908
200.545
3.12469
63.7727
113.769
346.896
7.50257
41.4036
335.498
29.3265
41.3828
28.7923
863.539
27.6081
-20.9651
-5.94621
80.2407
1888.84
4.64754
-26.9018
96.034
1062.04
295.179
55.9604
188.589
1187.47
-19.6996
0.722091
146.11
7.04914
30.1753
37.0427
251.815
53.8254
40.7903
4.24611
29.503
-11.8276
40.1029
247.778
0.948777
158.766
1027.2
34.5089
151.438
54.6706
501.495
-0.996919
25.3892
746.14
268.112
1239.56
1498.79
44.1873
524.221
213.876
26.3033
22.6091
38.4509
43.0318
-12.2417
34.8717
614.368
1000.7
0.671898
34.3457
666.192
44.8624
183.741
435.018
217.68
-32.1645
406.119
-10.2874
22.8024
19.1287
-2.01325
39.3486
40.2987
1255.55
63.0597
30.1384
219.947
93.2004
29.6347
55.898
18.6692
711.925
514.394
26.6936
183.103
35.3457
25.5453
18.8576
12.8875
267.304
0.91509
178.906
33.3049
47.0224
30.5952
116.953
132.907
42.4826
11.2158
250.064
427.335
27.2075
-6.61589
1336.04
383.833
293.931
52.2916
49.451
855.385
1501.12
149.984
760.305
77.9037
1062.14
137.237
279.347
407.162
12.3716
-21.0533
234.908
265.595
78.2716
15.4905
1525.01
101.553
204.084
14.4569
28.5181
409.806
423.479
503.448
59.1532
95.4381
69.8191
2.02081
272.159
49.783
1014.23
-14.1157
75.0756
44.6515
177.984
34.4051
19.3531
447.234
20.225
32.7579
65.4772
22.5717
436.892
2.16224
-4.05351
2.25764
539.751
-6.24564
569.771
59.4211
1305.15
1452.41
55.2149
108.87
296.381
1808.22
1065
236.001
62.2783
384.77
87.0726
18.2935
28.3012
92.3277
5.33519
191.569
219.764
29.546
47.3066
43.851
-12.7171
22.3275
28.687
10.6301
-37.299
-1.93395
26.3262
-25.0383
-10.1872
397.721
25.5328
589.46
257.804
28.1436
2.73938
86.0463
1584.89
240.93
1134.01
1276.85
981.021
-20.8799
-9.69488
247.646
1417.34
620.278
1127.14
-27.0911
-34.4355
876.414
-11.7979
653.166
-4.41781
857.579
586.444
5.61537
6.56554
172.344
29.2222
-8.39335
563.435
1677.44
10.1757
162.541
18.4167
534.556
74.8912
-56.4424
-34.289
971.717
-19.0022
404.107
440.523
7.26527
-6.30925
-2.83304
549.823
15.862
123.26
478.058
502.86
525.5
-27.5246
279.084
89.3342
765.527
232.965
166.668
-0.889218
33.7667
1713.66
1518.58
58.7361
18.6149
1318.46
32.2304
1242.64
36.0866
755.013
540.162
76.5322
420.281
393.115
1271.27
1177.6
675.078
390.304
2057.29
30.3864
27.5811
1386.65
662.121
297.362
211.952
129.251
-4.42354
17.9238
1564.71
145.719
53.5576
-2.39178
197.01
56.2884
620.436
377.657
153.602
-3.90892
1.81383
503.3
862.681
2725.78
462.57
142.698
103.621
40.1773
8.66802
14.0755
34.7246
725.257
17.9778
117.408
25.0441
13.9239
53.845
406.322
290.156
17.3134
1019.27
265.143
6.83135
32.3158
29.4293
153.412
145.486
1246.02
124.875
-25.3218
-10.5223
1306.71
42.3567
919.728
474.789
151.277
46.4125
21.1127
-24.0091
426.751
101.211
17.2737
31.1357
1649.02
1449.23
224.274
-35.4249
-20.6746
-1.78477
-21.2901
606.38
269.726
819.446
2127.21
41.6488
27.4068
23.4922
252.182
58.9614
-4.32088
89.8949
-12.0685
457.474
154.284
43.9879
42.8384
35.2827
-8.82303
33.6949
1590.23
226.06
123.04
537.304
62.8012
64.0318
64.7097
1040.49
923.171
-31.9983
31.8523
1924.6
126.674
51.8153
40.0367
-14.1871
147.548
112.12
21.0616
146.106
29.6409
16.6462
14.0179
0.45667
1108.89
167.743
14.731
88.1981
192.798
317.904
-12.6286
74.524
40.0054
70.692
856.009
1040.6
20.1327
107.176
23.2363
297.051
40.6995
104.786
58.6721
1206.28
770.424
43.0436
56.3113
668.225
42.9642
262.848
48.8725
96.7473
686.966
224.921
16.7949
485.747
531.237
78.8237
121.079
119.614
-1.92673
4.42003
38.0938
212.976
9.33204
17.6885
-4.60231
57.3937
-1.24241
3.19467
14.0755
19.7321
40.5598
219.654
111.701
305.466
610.875
344.065
85.9513
26.7683
39.2238
34.1673
4.36115
34.326
132.838
34.6326
23.6979
618.932
22.0502
647.243
870.918
78.2716
41.7274
177.554
390.16
95.3878
1273.83
67.4781
2316.18
101.776
106.207
120.123
1027.08
-34.4086
792.591
364.048
901.573
-4.45228
87.2104
119.973
117.057
1244.22
366.744
324.153
1137.67
97.1253
978.21
92.5011
21.2272
166.124
14.6028
185.494
27.0588
16.0124
357.244
70.5657
737.14
734.08
426.37
491.319
2.86551
40.5598
516.499
16.7274
861.14
37.4113
40.4666
12.2214
105.101
30.6663
8.30167
246.874
1184.06
-5.94621
340.736
2632.84
2122.34
499.711
-14.5359
-10.2933
12.8569
8.67875
22.2578
27.4239
-4.70711
47.5737
630.556
647.999
852.871
122.424
-27.3498
42.9522
1.84542
97.0951
-37.4335
4.71868
-4.74183
1614.43
11.2386
1953.27
8.6235
25.7983
645.329
731.576
-6.14473
20.1756
0.497981
265.635
-10.8906
460.831
803.439
37.4931
2110.61
-0.723459
1307.94
116.768
184.918
11.4267
-22.5487
242.953
-10.1872
101.678
635.455
442.699
145.473
287.736
1.90663
23.3541
-20.7755
40.6567
281.05
1.04999
52.6753
45.5885
715.628
113.993
478.156
391.642
248.397
1.17176
-15.6414
356.704
621.273
946.717
27.4413
30.3731
-0.743149
820.834
559.415
18.6706
57.3332
0.976976
6918.39
43.7848
16.4609
169.471
111.941
143.953
12.7945
830.658
132.987
20.2705
250.46
-31.4025
-27.1599
-4.00971
2165.73
232.501
32.7742
-19.8926
195.772
7.66697
-10.4832
6.20855
1474.55
933.134
1018.87
13.0898
-14.1797
97.4993
126.533
654.929
253.855
24.3571
19.8679
59.5315
90.6455
376.165
22.8426
26.0474
50.0641
71.2263
-18.3335
825.74
447.741
189.857
8.75599
324.396
631.5
45.0669
94.902
47.9088
340.941
1033.09
0.146747
635.728
124.858
99.3581
1423.28
500.215
36.9086
1064.41
275.223
143.979
-18.4713
-31.3118
554.685
403.746
186.704
6.8474
83.0906
263.69
1112.28
161.224
135.2
5.0732
28.3049
-32.9353
72.1447
58.1024
6.48917
322.514
279.276
26.5154
27.3273
605.068
24.8942
1.74244
49.1599
-1.28737
214.257
870.951
1327.7
1531.7
-14.7204
27.6306
-48.3445
138.234
196.49
146.592
51.0977
18.3016
53.818
9.58391
202.238
630.946
397.484
46.7918
26.3262
-47.5271
16.0497
882.546
896.282
-9.22358
1527.78
3.04398
38.4847
-6.43896
234.291
139.546
1358.54
53.7752
-10.1944
83.3433
5.35706
125.238
9.63971
33.6949
270.687
8.51616
12.4696
336.778
29.068
247.69
10.3618
-11.9141
-31.4711
-2.61722
149.786
82.4521
38.4247
110.5
377.798
72.43
1052.48
188.842
755.899
-9.89286
368.752
126.06
1986.86
530.171
-18.3393
182.733
-30.515
137.02
38.2571
61.4832
-1.55137
9.31044
1216.36
51.6569
116.053
153.82
240.3
36.7772
77.702
11.0836
1206.33
534.049
906.224
39.9663
33.4681
42.779
723.659
49.273
148.013
21.4366
51.6197
-8.19858
29.3362
344.275
143.386
1375.88
60.9616
1541.69
32.2472
44.2344
194.764
70.2838
158.533
42.2064
661.699
722.197
1052.82
525.544
201.896
1077.24
1305.9
84.7798
73.0171
188.936
135.832
194.238
367.774
479.205
29.062
55.9604
68.1724
9.62031
-7.51821
445.813
23.3583
342.526
95.7481
30.5952
261.256
1018.2
44.6385
41.0781
169.919
811.442
151.443
682.208
25.4901
1023.89
265.595
238.504
477.405
794.958
82.2693
145.641
661.557
73.4957
24.2016
-20.0387
184.918
-35.6671
282.309
71.3346
33.2155
-12.8856
364.626
558.504
324.053
-2.44681
717.707
72.2645
92.0307
58.707
15.8769
563.829
580.636
1407.69
13.6658
281.072
420.811
40.5271
-3.11647
171.861
20.8821
21.9398
60.768
1350.26
43.1098
137.674
1876.11
710.311
566.121
-48.0444
320.06
413.1
-24.7132
31.5351
292.801
816.084
62.437
919.009
1798.62
-32.4149
5.36062
246.685
322.456
-24.5939
1008.74
48.9159
1222.39
104.661
599.454
230.925
1226.14
44.5385
152.254
-19.3239
246.25
48.7375
32.2662
21.7653
848.791
23.0648
42.4892
494.936
194.992
539.056
1166.73
41.0901
1008.73
124.858
1277.3
50.6324
23.3541
50.439
842.757
28.0508
31.035
48.9272
45.5885
48.4606
35.2827
-10.975
418.464
43.9254
74.1085
-11.9467
100.551
369.823
1092.03
550.058
225.202
55.3394
287.936
1359.09
807.583
172.407
32.8361
531.576
81.2661
28.9164
68.8375
68.9901
365.119
86.1356
520.77
225.787
713.354
981.088
25.9753
-19.4322
835.95
24.8528
23.9243
1972.87
58.594
1704.92
585.999
577.96
-23.9615
1175.99
-5.40862
1164.57
20.2537
317.04
360.847
3.07272
38.5385
31.7198
1146.14
33.2155
-22.2559
367.383
48.846
37.4096
25.1391
193.393
10.2471
-30.8091
123.89
101.81
-2.86377
493.149
73.6359
700.862
27.0588
1039.25
1584.76
109.921
29.6797
204.293
202.666
173.739
1587.53
2.67192
60.9003
384.19
28.978
-3.57396
670.956
1365.94
1184.94
5.49057
122.248
24.9496
860.809
59.4799
1919.91
995.722
41.1918
150.197
110.123
21.1132
472.018
-8.95583
349.074
143.864
32.3141
134.35
1546.85
946.805
30.9338
18.2107
13.332
142.068
300.173
-67.284
35.5474
408.636
-10.0457
87.9418
118.545
120.087
54.7672
-10.0745
0.0325663
17.7319
9.20955
23.7901
254.049
13.32
126.447
323.948
-1.60469
755.796
24.3246
10.3902
111.742
27.4621
231.142
378.008
1436.49
493.871
12.4488
73.4766
25.4938
271.733
32.9703
139.658
19.9561
532.916
668.636
-27.3056
-6.1251
82.1086
97.1274
-5.69368
48.3815
1244.16
34.6326
147.386
-5.16553
681.604
33.4716
72.397
-14.8755
205.916
-15.6796
936.074
-40.3599
206.318
347.312
887.194
-8.78398
12.7793
198.5
702.746
-37.8376
4.56093
336.428
182.665
285.715
-9.37612
33.5621
102.723
-17.1636
462.712
351.176
57.0332
-5.62647
111.699
-29.4951
16.1198
401.7
490.566
1036.86
68.8584
-39.0016
95.3878
1035.82
-3.34102
138.52
199.227
-47.466
1270.56
7.58556
1084.41
-0.816902
35.4679
202.878
31.3414
1042.21
37.5477
60.0904
297.072
243.557
501.152
32.7359
5.73515
449.04
627.486
-1.92673
10.0422
-15.6602
-14.4452
41.1912
1331.41
135.953
17.4983
477.333
23.4458
315.835
46.182
306.604
39.3486
189.211
29.2222
261.711
63.8716
447.551
213.32
885.006
1869.97
735.533
8.81457
19.6917
63.4567
31.1675
180.027
14.7615
27.4239
21.5298
30.8546
16.4384
478.497
23.616
63.2796
2680.56
774.68
-24.8854
53.9088
26.7349
-14.6387
511.43
349.915
16.8783
215.925
59.2467
89.7939
339.782
498.684
58.0362
374.903
664.618
953.083
627.673
15.1393
1533.41
49.7291
46.0349
331.742
802.966
63.5575
38.7826
1049.42
406.874
14.7274
249.798
26.1986
306.295
42.2493
10.5421
33.0843
446.659
1103.27
984.198
207.139
769.498
-2.01325
391.673
171.483
144.233
1035.6
30.962
114.471
81.2661
871.035
158.227
295.6
24.0125
22.1648
920.613
67.3949
1519.52
7.27587
72.1139
23.6979
13.5751
29.4293
498.24
3.05655
518.885
75.8777
349.298
21.4842
1461.34
37.652
39.9655
113.205
231.096
44.6385
46.7003
31.2382
140.526
29.6287
12.0572
372.987
724.27
13.9749
2582.46
29.8139
72.3417
20.1761
186.183
43.7938
441.757
11.7424
35.961
76.6471
70.6788
48.7375
993.662
642.081
97.2902
883.261
812.73
-24.1805
22.4289
554.048
46.0348
27.9717
58.5747
52.6206
92.9992
1191.04
99.3581
66.4576
22.328
17.9166
1452.6
49.3366
953.635
-8.16392
636.207
239.765
-5.38748
-20.9201
11.628
10.621
466.697
30.2524
65.7862
999.807
502.256
98.3184
744.178
58.3745
53.5643
936.777
72.0199
-6.1251
5.27186
-15.3165
22.9356
1409.23
-17.087
-8.47092
309.678
42.5478
1409.04
-25.0544
288.375
1356.14
-6.58117
-18.0186
-45.9821
41.4002
767.103
-36.7202
-14.4062
-11.9912
414.819
51.9513
35.1681
15.4905
1331.98
879.291
95.3878
1286.95
-7.48452
416.45
527.763
993.094
639.633
574.724
43.0436
71.3038
332.767
979.997
898.156
49.145
141.725
194.086
16.8992
-23.4975
5.46141
-17.6907
33.9347
1700.39
42.1138
1043.59
732.435
-10.038
-32.2489
247.262
-7.41341
17.1013
1051.05
2.25764
-7.4763
1228.76
547.282
902.63
266.505
220.397
116.053
103.067
302.668
702.705
79.822
227.739
1408.64
56.3754
854.071
336.982
987.309
39.2839
-5.84259
4.95728
180.367
3.05655
4.45417
180.16
14.9706
207.806
10.9175
314.667
113.967
148.649
2.65973
5.93826
95.1302
48.9159
-8.8719
353.911
24.1161
39.8533
3.30908
-42.7497
3.55857
1.33839
956.181
226.039
423.378
1357.4
-13.7328
1012.18
112.384
21.6719
498.98
6.04151
205.443
81.5882
51.6571
772.148
233.25
234.097
336.759
637.122
-4.57221
77.0382
1413.66
1112.21
-0.324554
-40.6822
209.857
34.5551
313.601
66.9129
26.2569
56.2764
106.273
1238.95
-1.07621
81.515
2383.82
49.5927
959.696
1.91401
206.426
-2.12982
189.812
39.7895
126.149
-5.00918
40.7393
3559.57
1679.13
345.1
22.0084
645.06
10.0458
-4.43971
-14.8755
-18.9717
353.511
1933.08
37.0531
753.545
32.4693
309.982
1003.21
24.0237
33.7045
-49.082
363.617
15.9631
51.4802
2.73053
-13.2896
10.9474
159.113
974.705
211.523
34.1882
8.78709
170.941
173.363
3.21821
142.643
58.8718
13.3008
980.226
36.8059
79.7679
56.0827
877.21
221.559
499.672
53.4773
567.025
113.309
1071.81
26.1767
242.805
35.8088
96.4617
791.125
768.914
746.7
887.453
93.001
38.7065
32.4908
19.6977
176.476
75.9541
32.2472
989.368
288.599
62.7875
412.224
119.177
6.59917
27.4524
642.958
10.0516
599.295
27.0423
196.274
440.055
166.468
47.2985
348.505
428.817
29.7647
18.0757
43.5602
61.2884
669.993
187.145
375.996
18.8576
106.591
4.93515
11.9665
8.36578
922.211
86.8172
996.664
57.9447
57.4751
59.9415
12.7622
708.445
92.7998
360.701
48.6451
98.8784
112.634
588.17
56.6365
40.7903
75.4606
17.2204
192.839
650.313
26.644
1155.58
946.242
17.4426
-0.61434
361.635
30.0744
38.5385
719.502
32.3378
-13.9891
27.2942
90.8205
33.1604
140.495
203.449
0.201493
917.029
9.63971
238.554
104.909
64.5401
29.1309
709.569
151.15
-2.42753
0.991445
614.024
109.084
10.5012
839.442
3.7413
27.1803
783.29
891.293
855.551
482.85
54.5013
3.34245
621.121
61.3413
-35.9576
108.475
467.542
-26.9018
9.827
123.427
-11.4754
637.161
24.2953
726.851
63.4715
843.828
2010.29
71.962
15.7683
867.332
124.011
285.977
308.224
-0.675409
23.546
14.8532
247.523
26.6562
143.432
165.975
39.388
158.287
29.8243
-2.44681
668.218
19.3516
326.972
31.594
9.04578
332.257
54.3096
53.6456
100.551
-8.04972
-10.2874
179.241
1112.45
946.397
145.246
144.233
141.645
685.652
54.8793
1011.86
94.1374
9.95703
171.153
1352.59
60.563
11.961
860.653
66.9106
49.6768
-26.4985
-19.4322
1.99105
1105.47
-2.56112
72.1296
117.851
217.324
37.9901
780.719
42.7766
18.5648
-0.350682
1370.54
79.0268
44.0119
1018.2
35.483
127.38
76.7561
131.951
199.237
1012.64
-14.1813
457.268
237.261
920.225
-9.93606
34.8002
155.312
9.80093
20.7257
81.0424
-15.1449
37.845
-29.1626
-31.3692
27.3642
38.9168
11.8944
47.542
246.854
86.705
112.798
145.988
10.7087
78.7225
11.6515
4.89874
558.31
47.4277
61.2298
627.995
856.388
236.222
777.062
580.144
526.473
6.10088
7.64301
202.818
1.16991
209.025
59.1534
56.2546
58.9614
423.378
250.552
2241.32
734.835
34.3441
753.109
1036.63
271.701
14.1384
27.4087
368.542
716.525
12.565
12.2014
309.534
42.2209
1558.55
809.985
8.62718
593.94
2.81741
1240.56
461.997
21.8302
11.3978
25.0441
31.4534
1177.72
870.938
32.306
21.1046
77.9639
608.633
161.82
386.748
546.788
541.123
-53.9941
9.77744
108.081
-14.8102
273.703
23.4922
32.7244
250.552
56.1617
-10.1944
35.8088
996.738
7.17171
5.89157
1479.19
89.9169
545.436
337.567
3.44276
643.188
49.9763
228.69
419.121
827.594
376.548
22.482
293.298
9.30027
23.6
864.921
113.659
5.77557
13.7997
44.5719
548.033
387.429
75.4095
576.992
572.49
143.638
2.33074
5.06643
-14.0415
-7.75784
1624.58
628.727
-21.7667
167.661
1756.17
28.7211
-31.098
116.778
33.3941
14.8412
893.309
26.2083
267.635
28.9238
11.2922
118.947
-1.0176
33.7274
219.095
1229.04
76.6544
12.0556
112.44
31.2934
138.223
37.2455
0.430597
269.977
895.499
392.284
571.114
1083.67
-11.3968
157.785
-12.296
199.088
-49.0967
37.1922
285.529
64.2691
-5.13229
275.049
150.575
19.431
454.876
108.257
71.7125
408.064
22.8426
575.149
958.055
1.15061
24.2016
3.93048
-7.55615
54.4372
1768.3
31.7198
84.8117
184.078
299.146
42.2329
44.1608
412.134
286.159
29.9248
-30.8091
781.22
18.4161
191.702
458.094
2392.33
642.102
111.795
-8.73867
9.68392
308.338
1.20439
212.158
16.1234
-3.88731
49.6691
35.5372
805.086
-8.39335
47.005
18.335
270.671
68.8375
671.362
10.9002
-5.84259
-4.72279
-19.4056
898.134
42.1805
-4.00971
126.745
9.48731
14.7615
306.66
739.297
37.652
94.3135
-42.3424
603.11
-18.892
407.925
1.84542
-52.8302
4.56093
-20.5669
439.021
1138.99
173.104
1.35154
23.9237
309.719
392.034
1236.69
-0.535674
198.663
56.9977
57.7351
268.314
-49.4804
1640.69
51.6261
20.8764
892.176
836.631
67.008
-4.53842
50.0821
63.9511
73.155
659.792
27.2065
1767.08
1037.66
-19.5647
18.9422
1078.47
20.3496
809.272
15.2619
4.29544
54.3096
55.1698
495.925
-10.6127
35.0538
14.0755
75.2762
220.257
111.774
9.75836
533.366
-9.50951
1354.94
30.9284
2294.97
825.566
21.8302
349.382
8.86743
-20.9651
80.2608
58.0246
10.9002
-3.96853
36.5067
27.4461
1075.16
452.601
24.1013
-36.2988
991.498
6.53729
295.356
-2.31267
-33.0832
512.31
1442.51
2.22786
15.0043
13.5256
22.3275
171.116
-20.4324
689.596
3.83742
21.8134
894.987
232.245
1289.5
22.9081
1434.83
283.987
14.1758
110.602
465.634
-39.5162
660.973
445.967
574.514
1178.99
24.9738
79.5951
69.0159
22.7582
8.04357
30.8069
188.426
128.608
603.763
3.07845
62.2322
13.1116
315.786
-29.0081
1388.84
688.464
220.734
326.893
722.887
-19.091
764.295
221.068
-18.9611
-23.4634
118.523
78.155
24.1013
627.121
-16.7496
-7.72726
169.853
851.741
662.415
998.449
502.86
-27.3498
-16.2802
113.979
473.987
59.3491
960.335
517.29
42.2
27.1173
46.8459
1022.89
7.19925
369.009
-0.74529
474.198
44.4119
2094.4
-17.1024
-33.3026
28.222
1367.76
883.289
37.0055
45.3413
39.8453
8.6235
528.048
373.589
38.1716
21.9663
-20.2609
16.677
96.9158
193.041
773.266
260.334
-11.0621
412.235
484.566
33.5939
382.788
67.6131
15.4118
484.512
31.0424
13.151
355.064
107.598
24.7271
338.209
227.901
209.569
18.4161
-35.3379
719.603
386.88
786.405
36.2389
1279.07
16.1969
4.87905
327.822
56.2152
17.8099
152.911
8.47324
624.745
1354.54
572.396
1738.63
-9.72066
355.852
-2.84872
3.08322
292.811
895.248
75.9137
569.025
-11.1274
517.011
-13.8055
594.994
-3.02604
-6.62675
23.9346
95.7481
53.084
894.691
26.8233
1502.85
623.443
9.34169
28.9238
460.117
840.072
983.446
-1.22404
49.416
38.8329
1534.42
41.7274
110.924
340.89
268.003
347.109
282.823
53.0499
3.13379
80.7672
61.7843
15.0818
512.819
126.62
46.7123
28.5897
-12.9717
47.271
33.7658
34.5985
104.787
-8.32034
-7.29477
244.24
829.222
524.473
554.399
1209.04
703.322
588.418
75.9825
452.822
535.334
23.1205
1005.82
431.992
17.1802
428.279
-7.10823
141.686
-3.88731
58.0892
169.609
370.995
85.4442
25.3398
94.9188
151.953
176.843
46.446
289.412
33.2303
158.945
293.904
130.964
49.6251
211.214
988.584
256.485
-10.7545
227.889
6.27222
894.62
10.7219
18.3015
135.431
117.584
11.0548
1103.84
245.91
59.8088
-0.61434
-9.43022
-14.9032
1043.18
50.4605
17.3453
43.5228
-38.1855
40.3588
1124.47
-2.03485
141.856
101.139
279.437
958.532
-2.1392
20.2902
11.5138
913.218
26.1986
2052.92
-4.45044
-21.2636
107.453
173.735
-31.5455
497.619
341.468
-9.50951
404.791
7.4262
1264.23
154.65
44.319
163.197
155.142
52.9638
47.9789
20.1761
-19.2632
597.388
264.741
68.8048
67.4781
32.2662
55.4985
24.9389
49.9854
-8.17167
96.6345
202.26
32.3378
28.2577
37.9006
70.3439
791.913
440.438
-35.768
590.271
-0.82408
88.2826
28.7219
891.066
54.0828
69.0159
-18.1934
26.1986
235.08
301.022
4.97334
388.563
270.179
268.983
126.767
324.601
18.7338
190.392
4.72511
1582.93
32.0125
465.45
29.5794
62.6496
1079.14
222.942
14.6483
109.595
36.8164
-28.6668
1294.06
189.019
211.078
11.3614
16.6356
-4.70711
-4.75268
233.83
129.481
939.668
183.319
11.093
6.8753
37.4527
636.826
36.4201
-11.1966
-17.7701
507.815
214.575
247.963
17.5066
426.168
336.885
13.3087
-2.31267
-31.2091
36.2976
735.985
760.432
885.057
25.7549
55.0954
-8.96897
279.449
152.575
297.616
167.911
13.9956
1625.84
73.3502
620.436
486.181
33.2748
145.387
918.525
149.992
556.63
284.697
200.465
821.042
521.601
203.284
721.25
-25.6896
32.681
626.958
8.66802
372.29
8.12792
45.969
70.5448
553.238
147.308
264.173
81.5618
93.0447
1803.01
107.503
104.542
-19.8093
51.9709
121.49
300.297
511.549
-9.71451
747.532
1140.33
-0.664915
176.619
231
46.1048
194.464
309.871
26.9272
55.6995
62.3422
2119.09
116.546
1041.45
0.0117435
1241.04
70.4911
650.877
14.3782
281.292
5.56231
1.96336
-2.69097
3.60882
-22.342
425.832
48.0216
140.675
212.739
94.5686
116.031
69.2802
752.55
157.623
47.4626
37.2162
224.563
43.3729
189.828
1553.56
731.708
280.256
23.6605
486.608
28.7427
869.013
583.792
120.254
92.8207
100.53
86.5951
362.826
262.362
2279.14
40.4458
189.025
553.381
452.084
84.946
67.3949
235.788
-5.84259
23.3882
132.394
1486.59
499.82
182.735
9.10875
49.9082
22.2578
838.197
919.42
29.5465
-6.84624
324.904
-0.522531
20.1756
227.26
65.1103
736.318
110.034
24.3746
463.301
21.7653
48.5644
1149.38
952.208
481.575
176.252
531.559
373.996
91.6899
6.10088
404.945
56.6413
83.4623
47.909
147.042
41.0687
168.093
362.745
37.6828
43.7144
-15.9822
1675.15
142.976
275.449
90.7771
-15.6948
533.46
-1.24241
12.565
825.546
30.2986
60.9616
559.676
-5.23417
113.575
174.149
907.041
703.718
40.3324
12.4599
707.204
475.607
62.6496
16.3637
-11.5947
226.438
111.017
76.7652
663.075
-9.59072
1412.07
250.46
500.832
-30.5408
-8.41928
52.2123
164.226
828.454
157.191
186.72
604.364
28.8331
1387.68
312.541
56.3927
32.4693
13.7048
37.1422
112.293
1246.23
1056.62
-3.70032
-0.90352
193.885
-1.87986
140.384
387.581
7.314
165.643
62.6554
-0.00427461
297.231
-9.31151
25.6712
647.62
87.6235
380.2
37.1768
0.60389
35.1314
214.007
82.896
-7.61367
-11.6154
338.917
352.995
158.549
-11.683
30.6351
34.4235
35.1681
394.052
35.4177
1739.15
-0.723459
961.235
437.233
106.207
494.936
369.131
403.014
-8.17167
276.545
7.35695
32.3378
30.1318
847.497
814.515
25.4202
857.314
14.8317
27.5382
713.959
273.815
249.862
247.052
498.771
71.7618
11.2061
25.1847
32.879
18.0384
840.807
-5.30861
59.0875
33.0635
24.7509
-0.743149
65.5855
57.1653
121.744
0.976976
61.1856
9.5237
1012.49
580.214
968.454
536.633
1732.99
953.461
524.256
378.915
24.1733
147.516
20.6265
35.446
39.9314
13.0586
-34.4086
16.0497
370.926
21.0934
-61.6974
28.5303
1.16991
32.8625
-12.0612
43.1361
10.2356
121.654
65.0196
61.0201
354.4
-4.73783
50.3347
24.0383
718.037
247.924
1011.96
27.0588
49.7456
16.2177
36.2389
213.09
0.957002
238.32
94.6947
31.1894
236.52
57.3529
1219.88
51.5431
125.492
595.19
18.0821
136.96
43.7848
147.646
283.789
40.7266
1989.91
35.2832
97.38
1352.73
50.3794
51.4992
432.244
410.877
-36.163
15.9436
84.0714
246.685
38.9168
-25.5869
163.734
55.6995
20.1756
227.26
682.514
256.557
168.13
29.9968
369.598
2004.53
86.0458
1689.11
259.881
-1.69172
41.3187
1.19866
137.864
41.7081
926.959
20.6473
87.0723
592.044
70.6418
9.31009
6.67218
56.4235
28.7219
683.769
391.355
11.5138
144.85
51.4217
6.79395
36.8325
1479.27
193.986
467.634
23.6932
4.13616
94.8342
33.594
1006.3
576.45
2.85104
421.006
144.456
1350.8
43.9089
48.2228
27.7607
149.601
43.032
54.0037
-9.59072
66.4917
196.112
157.878
542.923
773.066
432.218
1036.48
442.049
6.80921
10.2854
19.4628
23.3583
25.8087
918.463
0.586351
70.8754
112.293
16.2456
569.687
12.7622
1503.05
1037.33
21.4951
21.4712
528.481
29.8139
1147.42
-46.2016
43.7938
44.5385
586.101
47.2054
179.721
-4.28381
1319.35
11.6515
-2.59752
1439.12
53.0499
18.923
37.4214
496.717
263.568
49.7829
12.9791
1338.56
78.8575
-28.8151
1704.58
12.1097
7.33548
160.597
415.219
686.519
-2.1392
1631.99
153.943
775.009
688.954
23.714
-17.4201
310.178
467.847
13.5065
24.356
27.1803
18.6706
540.708
1395.52
731.567
972.235
17.672
63.2153
110.22
85.883
800.155
34.6326
36.8164
662.002
-30.5408
657.536
-21.3063
18.8576
54.1169
512.535
6.49171
183.23
24.5336
371.675
-3.16178
7.15713
16.7152
439.785
1128.16
-7.00636
86.8571
43.7938
1.35154
929.098
292.852
134.451
193.383
5.43263
-9.906
46.8634
15.3996
6.77281
447.741
150.501
-32.4735
342.894
2363.29
331.034
77.8939
9.23102
101.346
2.29338
295.398
33.7658
5.46141
35.0345
39.2952
51.6498
43.305
28.9954
200.26
636.858
1141.58
78.6725
143.251
132.205
1348.63
44.3287
242.386
1009.57
694.361
0.313588
808.927
474.527
25.4938
121.807
60.9135
1367.17
242.97
423.692
184.34
192.623
163.849
1418.17
-49.0761
22.1648
75.4095
5.55072
134.589
29.7647
-28.7759
-18.284
1449.97
-2.79708
301.463
-41.921
-26.1199
15.9076
-14.2704
7.06802
24.5336
2.63523
50.2606
226.015
100.761
351.1
105.638
-23.0113
1095.89
222.532
-31.5053
12.5828
16.8783
418.324
351.601
423.378
336.718
95.7597
717.707
577.302
3.07272
678.273
313.448
16.1624
267.121
3521.4
11.0836
288.033
67.4061
31.035
52.6753
795.215
397.037
41.1912
23.3107
74.1085
31.1568
-19.3895
1.32061
7.80985
328.953
59.3004
-11.9875
380.296
14.9857
261.439
166.722
117.303
973.617
996.345
5.1193
9.02
29.661
34.18
601.504
-26.5811
-20.8351
-17.8413
-6.17796
-41.9165
175.203
17.7361
248.823
223.185
6.23236
-16.1054
636.843
-5.77356
8.74936
7.46762
280.754
178.849
-41.1816
36.5778
51.4562
-7.50205
114.147
142.078
22.1918
-15.1748
110.444
14.0512
97.6432
-17.7448
5.9935
13.6084
72.3417
25.7983
71.8645
148.742
248.728
23.9237
53.8659
39.1658
85.6714
421.677
1676.57
46.6904
66.1684
822.897
46.1762
366.5
87.9418
54.8266
614.84
135.352
30.9885
158.479
393.586
308.212
89.7944
74.3899
121.754
975.564
317.856
1084.76
28.7829
753.987
4.95454
18.3509
233.283
86.0919
627.895
20.8494
-3.45996
38.113
3.19467
0.957002
6.61364
21.7456
-20.7539
824.582
1204.26
985.1
0.153371
45.6589
100.794
640.428
839.231
55.898
101.646
110.498
70.8703
53.683
420.247
-15.5483
437.608
35.3457
382.426
22.2578
-17.8256
-16.1445
-45.9821
2.04478
1578.57
913.431
-18.1543
-46.3617
398.429
-2.31267
-12.4684
17.5569
125.04
50.1606
120.438
-2.35612
-40.8757
5.43263
207.486
29.9968
903.707
-8.21972
1544.07
1261.82
-6.23654
715.218
642.665
97.9301
163.191
49.145
405.802
11.277
-17.8754
833.799
19.1049
72.0913
61.1086
18.4145
399.123
32.531
690.269
555.93
1303.96
26.1218
277.596
17.1548
175.857
14.4391
38.4383
450.089
317.709
542.736
-39.4946
430.104
31.0963
495.969
1404.17
735.761
594.729
1797.92
65.1532
6.12018
8.88828
-31.5053
71.0249
618.454
7.90338
-25.0863
9.20905
224.527
963.593
450.895
3.07272
62.9013
262.23
1377.92
1000.9
39.7747
68.6363
1089.84
582.018
596.818
5.04945
37.4211
604.499
78.9123
277.309
79.3233
-22.8785
45.8763
69.2253
-6.47637
346
51.825
463.526
3.19467
109.653
0.313588
911.788
98.6558
459.534
379.692
132.92
47.795
297.906
6.73341
40.5709
416.196
409.228
42.6978
30.7905
211.267
-13.4688
-11.5684
11.6912
35.5358
33.389
-63.9386
55.2473
22.9787
4.87537
-7.93486
690.306
179.388
42.6644
245.856
256.557
1203.16
302.132
1603.48
69.1792
171.116
8.75599
356.255
-16.7773
111.769
5.48288
-3.26945
-12.9717
0.419316
413.298
70.3978
28.1436
755.177
-21.7125
54.7122
40.2322
30.098
768.314
19.4126
28.7235
71.4839
111.117
74.9244
220.088
175.308
25.5346
44.3287
933.917
632.881
661.565
755.303
453.791
43.2974
-8.57248
304.529
35.6136
34.6002
33.9074
609.35
51.6902
355.817
515.9
27.6081
125.212
-15.3165
112.372
273.269
-32.0795
-19.4056
484.827
748.703
-28.3726
-4.43971
506.115
18.5097
-21.3018
27.152
1284.46
-25.3674
76.4085
22.6595
969.502
-21.7276
-35.0209
-7.8354
185.381
-0.620969
58.0674
192.673
-46.8038
1086.05
8.35273
166.786
18.5695
1290.88
569.419
-35.7895
559.197
60.7813
260.491
546.482
1443.09
53.7822
1391.62
1.63826
969.003
61.5397
1585.95
488.384
154.364
772.613
59.4881
-63.3645
569.527
447.366
710.283
-8.96322
1333.61
74.8014
381.011
149.311
38.5076
669.303
9.49046
19.5384
63.2599
12.3282
146.596
591.501
330.839
289.663
73.1211
53.3392
29.4123
54.2877
16.0425
978.464
502.861
38.3657
39.0903
37.1568
30.2544
99.2872
791.678
120.96
1678.46
8.72147
463.526
44.4241
1024.2
652.489
72.206
83.6633
68.5973
29.8459
297.97
66.5357
243.559
104.185
104.289
33.8866
2541.92
53.9422
115.842
443.83
438.978
610.874
154.883
210.352
14.4368
-8.41928
25.9753
31.1675
41.3464
46.6207
1.18701
51.3219
557.467
46.4234
48.8964
-9.72101
45.5755
68.2521
236.448
29.5379
50.79
-16.2166
64.4086
25.7144
683.595
26.7349
513.012
32.2129
305.283
29.4494
923.926
36.7579
69.9165
36.867
15.1749
1489.97
569.041
342.137
1133.67
511.767
23.8451
-3.51525
50.6662
95.6976
1282.83
556.526
727.914
691.895
30.8619
55.4864
108.37
149.873
88.753
6.23468
226.094
10.8547
40.2541
1311.73
292.437
807.957
1137.85
477.581
-1.49049
63.0948
97.5059
444.348
43.9014
23.419
73.0949
171.407
67.6406
-3.70819
75.2411
2.96447
24.8942
20.4831
197.211
244.242
351.316
279.829
-6.77963
995.091
95.1302
579.277
129.809
70.9275
54.1012
139.095
36.1052
33.1499
-9.906
0.407114
21.7653
37.32
105.524
226.148
541.787
28.0511
35.6965
1470.47
197.834
187.267
52.9525
-27.9642
826.882
419.087
53.5312
1042.01
390.671
603.289
194.33
266.057
30.596
573.199
84.0084
1544.19
27.0588
-6.47637
16.2177
169.987
19.6977
173.406
4.95252
148.439
1033.74
20.4755
51.5431
44.9075
683.271
-36.5043
17.5479
846.672
2.67947
87.5782
112.094
61.5202
1019.42
248.907
14.0179
186.742
21.0714
190.599
358.898
813.083
42.4119
35.7242
16.1795
-6.77417
70.21
425.584
418.527
-24.8015
504.774
88.5791
809.115
588.811
822.525
11.6458
44.0523
256.217
3.96171
1556.25
2.75121
375.84
305.734
287.53
1.94044
3.8684
30.9547
396.204
30.3493
374.078
10.0422
293.561
29.5953
27.1357
187.489
406.367
105.331
18.7606
6.87282
131.239
167.059
95.0284
27.3678
-11.3836
7.48943
8.60748
4.72511
222.355
886.587
0.681274
44.4747
-28.4613
5.29819
41.6763
164.846
537.513
-47.4074
47.8027
595.261
-9.25335
78.4798
-28.798
21.742
23.9243
49.416
14.47
50.1606
199.149
64.072
1096.34
21.0218
380.274
71.7906
5.00786
504.064
48.815
831.41
38.5385
-22.342
457.691
79.7142
30.0176
21.48
247.216
23.7901
354.138
66.6423
18.9422
740.867
1391.44
-2.19862
637.144
83.2808
1400.95
6.79395
53.6991
-21.8571
-8.04972
1996.84
135.246
42.2209
177.367
350.838
38.6122
607.058
1126.24
-10.2674
880.152
0.153371
32.5404
29.5794
176.968
319.962
121.464
-7.82028
9.81717
29.9136
35.2631
-0.220395
411.32
584.044
598.284
1056.42
34.6842
33.4716
61.1526
1401.92
89.2681
257.662
-4.90011
380.007
246.113
14.8412
63.0973
35.5786
-11.6007
266.93
3.79595
49.6061
57.0784
28.1052
7.32515
7.14536
-4.04515
-18.9229
647.278
47.9789
108.257
105.638
-49.2482
737.943
360.319
38.8733
54.7017
265.928
-14.9808
225.295
169.817
50.4385
30.5611
14.3782
2.05641
-20.6746
46.1762
44.1607
331.57
375.292
1756.15
390.976
-6.49286
968.075
708.43
-22.6496
36.9086
33.673
760.047
15.194
176.773
100.21
190.89
52.1493
197.046
754.196
643.825
812.696
-1.24241
861.153
66.5838
375.201
310.352
710.132
16.8598
222.083
216.629
479.102
22.6422
159.977
23.9572
18.2378
173.938
366.993
37.9282
588.385
147.707
874.969
30.8845
-4.41305
0.45667
-15.5483
-22.7504
374.122
-13.0015
16.6356
-10.7545
20.1761
8.14629
554.201
86.705
61.3621
-24.0091
11.0548
591.669
-13.1067
140.962
-2.59752
284.697
36.1833
52.6562
73.0287
-3.65884
-25.0383
-0.816902
277.222
21.034
347.872
535.112
214.701
740.289
531.226
324.053
38.7826
16.8064
-17.6907
37.6828
26.8478
1731.91
1404.22
331.671
765.441
48.0234
36.8325
1271.94
57.179
395.742
527.604
18.071
285.246
22.3496
41.2226
51.5431
997.493
270.993
12.6799
-31.2091
28.8013
-24.8854
-13.5576
257.101
123.153
5198.67
26.644
293.505
41.0682
11.8204
-2.48841
-33.7931
211.859
32.9163
1079.32
525.217
-5.47545
64.1376
10.5402
-2.74472
1507.81
65.6249
17.7319
-15.1533
447.329
395.368
48.9272
73.6995
37.2162
153.349
37.7507
47.399
166.754
23.3107
164.064
-15.6948
255.505
66.9129
36.5643
54.6615
34.7246
29.3154
22.8768
540.862
16.7274
1169.41
62.7875
1255.55
72.1915
28.2644
8.30167
68.8375
20.2907
327.89
44.6334
326.987
495.963
1086.4
-21.5377
815.336
3.51714
6.80921
770.963
-1.00455
20.1865
39.5261
188.017
115.079
47.438
158.956
29.8337
3.12716
745.85
247.02
23.3016
9.41815
1144.06
-2.04518
1.57705
22.3065
180.636
13.9297
1279.98
231.639
-18.6818
12.5527
23.5558
432.452
30.4157
488.827
337.936
6.11211
797.914
85.92
85.9603
806.263
523.362
171.975
71.6695
239.297
720.59
80.0549
225.664
966.657
159.618
51.7192
23.3659
162.196
20.8764
321.263
55.7636
448.135
65.7126
17.2309
271.853
285.997
72.7624
22.4361
591.003
19.3531
-20.3454
90.5025
65.554
43.9254
63.1648
-32.7762
13.4321
1590.2
24.7509
91.8224
23.4321
61.7741
85.5484
43.2569
101.881
29.5794
47.6571
35.1044
-26.5873
84.2615
57.7519
99.1051
636.208
179.245
208.478
18.1849
773.066
423.656
-5.85319
38.6683
0.91509
-29.263
-51.6043
22.0605
917.029
220.027
88.6675
308.882
114.167
514.747
183.63
18.3844
175.101
86.6969
109.823
265.679
249.901
45.6679
35.1681
-5.12422
29.503
227.116
460.831
1163.26
-1.86232
13.5256
-2.59752
-8.1106
-11.3043
343.043
-68.1418
1593.75
46.3933
2.10695
715.96
74.1459
142.462
934.15
35.4465
48.153
460.96
1231.46
1438.02
793.614
23.1607
41.8419
642.137
655.533
1114.09
39.2402
56.3048
65.827
47.1398
253.382
1486.19
359.272
105.142
27.0348
1453.27
472.439
148.091
88.3595
-12.0281
14.7368
551.507
41.0978
142.863
487.844
894.543
126.946
177.965
53.7922
-12.1674
-15.2541
42.4119
78.8278
-26.4679
17.5887
152.669
7.06802
1038.4
17.4768
16.1198
57.8493
120.355
18.3016
497.082
205.564
-10.843
42.1782
258.091
-29.7715
707.299
53.9869
736.831
14.2378
47.878
333.845
30.7828
82.0006
10.4541
1371.3
56.2884
2279.92
45.0102
207.013
325.927
211.197
226.702
77.8867
375.015
149.66
14.668
4.01751
30.5324
177.998
45.7995
16.0124
23.6605
444.785
8.81687
79.6678
618.755
383.301
153.004
1277.37
33.7264
1608.89
209.825
299.088
19.7176
93.8567
86.8883
40.8238
25.9129
222.942
173.944
1281.2
60.4268
27.3642
427.785
230.071
139.136
124.979
774.391
57.1708
368.661
418.13
86.9828
-8.25095
6.49935
269.018
-20.3531
-11.1243
128.234
42.6452
12.3282
-13.8226
126.566
8.55357
71.2471
23.3541
222.853
58.0358
938.083
2.48497
4.6325
16.6015
10.9198
166.09
21.8399
-12.4868
12.565
94.0169
0.388031
542.736
2186.9
168.659
-14.0492
102.311
2.85104
720.857
7.64964
-13.4688
1272.17
61.7727
27.7668
10.2697
700.236
1314.18
606.274
681.469
9.86024
49.853
5.1836
844.681
-10.7464
839.1
0.353791
12.9289
-58.6317
480.168
-10.0938
1204.86
-21.9128
-12.9361
-28.1709
105.037
-19.5576
93.564
4.22682
94.1226
-10.0745
701.904
39.388
12.1097
-38.0541
174.228
80.7863
-25.3526
-14.7232
159.843
130.132
98.4713
550.273
484.734
620.948
5.06874
21.5717
133.372
252.116
2212.6
34.1212
138.875
30.7829
27.1671
1212.53
42.0964
56.5004
21.7051
48.47
47.383
57.9644
86.6412
945.116
165.531
623.574
3.40395
-32.0795
4.64754
-21.2796
-48.2691
-21.1705
38.4324
608.81
928.845
-3.63115
87.8501
74.2756
113.89
707.133
229.126
747.006
-11.683
367.967
32.5494
10.7219
450.274
541.123
240.234
22.5005
88.4882
346.541
-6.92023
-17.4809
-42.9212
1188.1
-49.4011
203.456
22.3495
0.478684
-41.0827
-11.0115
491.072
3.8684
77.8063
80.5131
34.5094
50.027
368.367
82.6604
13.7294
167.676
42.779
1368.34
-8.82303
71.1762
90.7771
278.534
424.764
60.9271
11.558
87.1985
201.729
28.499
36.5506
773.226
660.648
316.871
40.0367
1504.47
28.9164
1787.36
67.9132
893.585
26.0165
42.1289
31.1942
714.476
484.46
254.611
452.832
674.781
112.213
286.045
148.966
1216.99
47.3416
771.368
166.353
44.7309
88.4956
19.2386
116.94
150.327
930.486
29.4551
604.709
560.528
723.33
299.94
-41.9049
192.212
215.996
1177.06
37.9006
960.525
-15.8093
611.811
-0.160786
580.9
688.832
24.9738
29.7199
521.26
1570.35
1531.35
1768.81
422.048
18.7606
334.834
926.056
110.021
882.879
308.145
1140.36
123.618
430.138
123.03
41.7608
9.80446
11.8311
111.183
214.509
43.6964
-12.4018
-5.65982
699.299
228.156
223.395
-9.35631
429.837
396.61
17.3565
57.3492
23.9243
64.3683
-4.27066
1065.9
41.7274
160.688
105.301
1845.77
78.1751
119.952
549.508
14.2691
7.67861
18.83
59.1532
352.185
187.885
46.9984
1563.39
42.3994
78.831
162.139
61.7725
45.3419
10.2471
-18.6277
8.63479
-20.6674
-1.20217
26.8494
-28.5007
289.505
46.7365
13.2013
1589.44
56.5102
-26.5423
292.738
680.306
40.606
348.844
368.642
97.3123
1068.21
7.4262
25.4741
214.621
11.5228
-0.783662
693.936
56.0904
354.633
1421.16
138.191
50.2556
35.3869
686.808
257.956
43.5602
27.5552
406.411
126.745
48.8427
267.76
119.918
35.3923
16.7991
36.715
440.079
53.9972
1216.87
160.081
365.759
87.1154
23.0695
37.3571
506.983
84.8229
228.197
-4.97218
55.0382
8.8478
50.1606
7.99425
20.1327
5.97599
27.9214
89.4195
26.2487
215.925
62.9948
71.0532
705.225
-8.1106
82.6413
3.68825
49.7829
11.1051
26.7156
-33.5864
999.297
79.7142
60.0027
-22.6496
6.92352
-7.5565
24.5644
445.038
1251.61
-7.22689
73.0503
194.049
68.6381
-4.99054
299.297
399.49
557.589
-14.6045
239.741
-9.37716
115.261
24.2928
566.945
267.333
73.242
922.722
57.6904
23.2942
1114.57
301.401
405.245
921.969
293.884
903.079
44.0029
-34.3981
944.986
209.34
-22.7504
595.261
449.893
3.06108
2187.95
1951.62
17.7361
333.156
39.9655
42.7644
78.5594
31.2382
239.852
-37.8376
30.9556
21.4951
525.595
1171.29
11.0733
44.6806
183.476
19.4659
187.402
237.261
9.42915
1140.74
3882.26
35.1496
9.13453
429.592
385.753
262.827
-18.8931
661.909
49.5481
7.37886
10.8734
1373.4
-19.9442
-1.3232
1582.28
1312.13
510.236
420.441
41.9198
-13.641
702.336
392.178
256.557
437.996
9.38207
28.687
42.4892
262.552
71.1546
15.0818
-5.76151
597.974
723.809
286.028
61.0274
809.629
26.0761
29.4123
1707.21
1719.57
656.125
842.067
165.802
370.8
952.295
394.101
221.102
167.614
23.5087
130.482
13.7501
816.176
22.8024
27.2284
31.1894
43.4916
218.523
9.23115
363.562
2276.06
20.5447
493.991
814.322
18.0821
321.147
222.608
-2.94273
25.734
130.861
-3.30129
3.67665
479.417
26.0165
49.6251
-10.0352
52.9305
-14.0415
3.48655
145.486
296.219
462.663
679.134
-44.1081
10.8162
1285.78
485.993
-38.5942
152.386
-20.7661
6.8753
102.717
641.743
53.4444
43.9839
201.015
10.4976
327.523
-27.461
934.636
730.447
36.1052
31.3771
-7.14247
554.188
432.921
918.7
310.372
29.8238
982.587
6.88192
-56.0396
13.0586
94.902
16.0497
260.974
73.2353
13.5378
98.6214
17.87
36.6646
56.2546
377.553
26.0761
392.73
744.889
308.896
701.448
84.2947
75.7845
274.634
21.7865
-13.7673
-6.86461
25.6835
53.4309
382.623
857.653
-3.3601
157.282
401.043
-4.67886
-7.56633
810.708
69.8304
226.323
15.6828
-45.5001
546.788
43.6015
254.391
43.4573
71.2263
49.1328
700.177
59.8088
15.5686
818.353
582.924
-8.17167
207.204
-18.5939
107.241
36.7772
38.4847
35.6398
427.227
38.5313
433.111
105.832
85.9419
430.711
1583.86
48.6874
270.885
544.651
1670.42
-4.30159
280.227
19.945
22.8768
1.13092
741.991
-1.8809
192.098
432.146
1344.92
879.618
22.0831
482.44
104.445
200.201
0.44684
65.5208
27.7668
829.991
1.20915
997.46
539.175
2638.42
362.882
-8.64824
141.424
-18.2508
16.1198
29.5465
748.402
225.578
27.5885
164.479
44.4955
540.085
37.2918
261.646
220.979
92.4053
59.3558
389.988
9.45962
-13.9354
27.9717
-24.2161
1441.58
57.3919
632.564
563.277
640.963
1492.62
1023.08
244.93
-0.0602394
-2.69815
32.47
-21.6044
335.193
192.704
5.89157
274.161
966.98
1522.76
21.8399
-49.9681
21.9353
9.68392
847.466
336.589
219.127
46.8448
25.3062
294.158
64.8295
-4.64522
55.5634
1252.03
72.6829
598.633
31.3562
-30.3354
-9.69434
2.32091
425.342
82.1147
112.224
31.1942
875.646
636.627
490.082
14.731
758.305
39.4724
4.93515
-27.1959
898.4
-4.75268
799.479
18.3021
-10.5944
73.7789
498.062
960.02
1248.48
350.261
154.081
-0.723459
15.5686
-4.36247
60.1525
474.079
7.58556
-53.1493
174.149
279.715
-16.7198
195.906
759.862
12.5457
31.7989
-34.5573
258.823
220.15
610.68
10.9198
1085.35
58.6434
221.962
51.6197
1.22521
23.1205
250.571
1927.5
26.5505
576.33
40.5598
348.964
145.434
321.409
380.365
1607.05
38.6968
-18.5873
4.42941
21.9859
-2.2244
1768.79
88.5279
40.8853
302.934
98.7697
493.83
237.745
831.394
135.05
134.702
197.964
17.7817
-6.77417
977.258
131.946
519.703
12.7793
67.315
773.961
151.443
21.4275
13.6084
23.616
582.396
21.2647
379.252
-24.8854
5.18306
-20.1167
471.783
243.982
119.751
72.5529
329.847
352.163
2867.5
309.31
132.383
42.9642
15.4712
73.5079
70.5104
44.1069
36.6646
33.7658
1335.2
505.425
1.81383
715.069
463.096
4.35903
-49.7154
312.704
292.03
5.89157
30.5324
-0.0382917
40.1773
252.145
51.825
933.917
775.31
477.907
72.4651
279.29
1334.6
422.99
68.2642
47.795
74.8926
55.3249
96.7928
180.064
1548.66
235.727
189.149
37.9155
17.4533
1012.61
233.768
10.7973
127.627
1233.63
0.650023
88.7714
279.734
1021.18
-26.7726
86.2188
-23.9557
96.728
20.4534
0.576036
524.124
298.159
-22.5487
891.208
440.526
78.1931
39.4757
120.91
65.5206
34.5094
47.2159
13.2314
89.629
1188.11
231.182
44.3099
61.4545
49.6245
530.246
421.111
47.1652
164.035
59.3004
6.01023
136.668
92.7726
27.3481
23.4658
950.833
207.616
65.0894
80.2345
103.687
2398.31
2182.28
185.495
30.9361
121.553
26.0059
49.6408
261.217
7.42875
17.3754
217.216
7.14558
33.2861
751.691
128.872
-31.2091
10.0606
-58.6186
1075.27
231.008
289.998
120.294
29.7955
707.861
37.4931
1104.23
14.2691
215.356
9.94637
49.9854
-9.18799
1412.99
-16.7773
42.2866
57.9567
141.034
-26.0902
70.3978
82.4915
17.7319
-2.03485
27.2869
35.8088
-12.2341
359.556
206.417
602.122
58.9179
298.996
647.725
510.971
53.1055
546.31
157.735
23.4802
595.283
161.558
417.174
-18.8798
33.7264
348.506
66.7035
59.073
385.399
49.407
245.097
28.9164
35.1044
22.9356
204.202
33.389
-9.59072
834.859
218.601
-34.289
126.513
7.23469
31.1675
11.3614
164.687
-14.0774
570.438
-21.6193
23.9346
1198.02
2032.61
1086.52
11.8944
309.911
-30.5076
533.67
345.326
595.471
-20.2609
52.2843
14.4569
282.996
2.28118
2.4501
29.3707
48.9081
1368.01
-36.2827
132.242
-5.76151
32.3378
30.1318
69.7598
-2.57822
14.1219
79.7681
288.445
51.9011
134.109
56.4235
175.173
5.35706
0.269376
585.256
187.368
1151.5
23.5087
109.868
1.22521
382.941
-13.6719
465.725
291.472
672.241
157.615
-8.57248
36.5375
50.6061
405.665
24.537
34.0116
835.05
37.2256
403.456
537.725
24.797
1661.01
173.027
13.984
74.6185
643.704
8.70542
142.886
1.3183
-21.3063
912.787
1.64307
27.152
77.5588
58.9656
1115.56
38.6086
37.0427
184.309
144.993
25.7978
27.6719
37.9363
-21.198
21.9589
427.501
124.011
162.196
185.653
482.433
16.4082
25.7192
-7.26338
627.879
35.7275
59.8984
21.391
555.088
27.1137
386.171
23.1607
43.716
-15.6602
59.5804
268.89
854.459
48.8086
1743.17
743.699
33.1797
53.4309
2058.04
381.427
63.0486
64.1063
59.227
1129.92
101.193
60.9135
58.026
25.4741
78.0522
286.885
936.627
145.108
736.005
112.094
53.8577
57.0875
197.37
-3.03149
222.976
-31.587
346.222
67.8476
15.0065
32.5346
13.3639
37.0342
50.79
40.7909
817.743
231.2
38.9163
18.2586
71.0249
-17.4023
29.9968
7.90338
779.45
28.687
475.398
524.063
33.8533
40.7711
42.5858
39.5883
24.4292
258.741
1372.79
1136.55
661.385
102.501
458.322
1480.71
-34.7229
9.1052
464.444
763.014
978.81
46.8134
19.9124
10.5955
-25.6053
289.927
37.7949
505.255
-22.628
859.266
25.4741
-6.51929
10.5858
11.9257
-21.0204
332.515
276.859
-37.8317
28.5578
147.98
-0.344184
-45.198
20.5771
5.89432
21.6687
658.503
24.6128
-7.51821
59.7552
-13.186
43.6123
53.5816
72.7617
97.2756
29.6344
34.3311
980.453
469.425
1721.91
36.4201
-8.39978
428.144
72.3417
25.7983
457.922
45.6679
0.414503
517.74
743.565
52.9288
872.732
17.6141
124.09
307.359
37.8884
578.363
76.6754
75.5387
46.2373
1615.53
1202.47
62.9013
214.063
625.234
89.0845
119.123
69.373
144.142
86.8789
2581.2
23.6952
597.437
79.6095
59.855
39.4382
-10.0192
214.275
1429.36
12.2014
2008.33
375.201
36.7382
-22.628
88.0743
7.4262
1.11121
385.161
78.0522
20.7681
34.4145
97.0458
981.264
-34.1718
1.35154
8.93119
29.503
-14.6387
337.142
-6.15787
15.0043
313.376
647.703
1189.87
30.5611
57.4817
41.4118
46.9409
1275.56
443.337
1662.16
594.558
39.7747
891.351
1254.81
194.935
195.768
179.338
171.59
131.386
382.92
572.475
69.0753
-10.975
-6.94896
-0.0382917
8.31815
1.01989
818.265
-0.305374
-8.98676
31.9135
185.8
17.6644
1287.49
25.2298
566.142
16.9065
62.1226
407.763
372.683
298.508
37.9155
79.2975
17.4796
78.2206
21.2076
632.277
22.7609
61.3638
-5.24093
100.001
343.2
25.4169
179.679
113.631
-18.2508
540.858
-4.18673
17.5166
143.119
29.4625
121.375
41.7274
44.4955
19.0945
33.1975
18.7524
21.0218
46.1282
250.964
124.264
78.8931
1137.5
50.6891
-40.0308
96.6345
166.653
32.3378
-35.4605
14.2884
1481.52
187.439
-13.2792
1648.61
582.774
29.161
380.17
7.76564
-44.4303
204.235
-8.35044
-6.32451
-44.3459
2.83107
0.313588
220.47
124.076
14.2494
-5.76138
52.467
-6.55292
37.4113
201.741
2078.49
1232.07
462.391
-26.5873
410.096
163.491
26.1654
14.6483
-52.6942
8.39567
18.0757
275.944
121.259
4.23804
784.487
44.539
43.7535
32.5494
-39.8779
-20.1167
657.315
9.18076
1334.74
-6.34566
52.3126
381.011
432.295
-31.6768
15.0818
97.9301
-14.8458
26.6562
169.669
383.367
839.421
1026.42
3090.27
67.6679
49.3366
-64.7079
25.9718
10.9198
-24.0935
-12.5712
46.8134
36.4291
12.2643
18.0384
465.994
214.275
40.3124
20.9283
346.033
28.499
16.1234
710.132
89.0244
281.04
182.896
25.3398
83.6744
11.9257
29.5794
55.7191
114.765
282.913
44.0029
8.70542
-39.9112
1745.71
1012.11
209.448
54.5381
1173.66
1453.99
509.499
155.962
186.03
16.4275
334.039
3.16489
62.5916
367.718
72.1633
27.5811
34.5089
31.1044
-23.4857
192.181
146.297
40.1531
40.7711
1509.71
84.1722
29.4123
22.4286
267.167
60.1716
114.929
-32.8488
420.06
478.434
215.479
36.4291
-4.60231
132.356
329.187
-9.92379
58.116
466.019
487.312
108.963
43.2974
48.732
148.918
507.109
57.4375
843.483
32.5404
117.563
46.5013
84.009
94.1501
65.5208
338.862
245.282
785.69
18.1849
220.217
505.736
355.381
11.3614
204.042
27.4239
165.833
113.313
112.016
41.8396
60.7313
78.5594
27.49
60.46
458.708
0.650023
28.8013
38.8329
44.5385
61.3621
137.161
448.649
22.8902
285.807
505.468
860.41
49.5015
125.201
22.8115
-53.2285
4.62528
21.6411
16.9867
167.59
243.17
-11.7621
-3.51525
206.214
19.5169
341.444
20.7277
23.6273
16.5405
66.2642
121.147
365.053
394.453
1598.66
24.5976
-15.616
56.2764
158.747
37.6752
272.537
38.4115
750.493
905.348
800.266
43.382
479.505
34.1673
589.043
107.435
722.899
148.917
63.2379
221.521
312.983
13.7939
264.489
46.0316
523.57
33.9832
320.443
-7.32556
-29.2239
-5.03585
40.8903
5.00123
1376.05
226.015
-24.8015
-16.2166
151.36
13.6164
792.248
429.515
-21.1504
1733.92
26.0756
24.9389
34.9929
26.3262
31.1837
1124.3
527.091
1836.73
146.596
422.634
178.813
24.7271
846.081
318.704
152.41
-0.9897
1191.58
514.041
395.39
40.3753
134.23
512.845
17.4983
100.646
24.6764
422.656
244.833
1064.86
846.335
27.9718
31.8523
75.906
251.055
26.7268
111.697
9.86876
-13.4055
82.2122
1057.39
416.541
3.30908
0.454978
1235.76
1897.9
146.953
183.981
98.5708
25.3892
322.46
30.7828
14.5342
-6.41248
259.977
-17.5707
8.49967
-2.69083
886.466
71.0537
151.227
1478.58
53.5238
-22.2873
-29.1007
30.5975
44.3099
3.3584
262.254
50.6826
15.2807
83.4504
72.4189
157.81
27.0348
14.0487
359.827
77.0109
1100.36
289.697
58.6274
613.685
17.4594
148.768
185.805
7.0159
45.3589
-10.9989
1818.55
31.8372
-0.214942
7.42875
96.0862
269.099
24.036
-0.175873
178.634
32.6448
1280.3
266.308
82.2122
11.6589
41.7274
3.16489
995.877
94.1047
19.6894
92.0428
55.1237
476.335
990.384
2198.37
205.472
32.9163
46.7123
-22.0101
5.76894
274.784
194.032
97.484
165.783
74.8019
55.6492
66.4691
7.60922
18.688
54.9604
808.929
-7.88599
43.9254
19.7606
4.91989
-8.14512
34.3648
-9.92379
-6.53926
401.364
27.2284
29.3154
-1.48603
74.2195
474
238
141.498
5.55214
525.85
-34.0835
39.0314
24.8097
1109.38
164.574
-15.2129
6.52161
201.734
1417.25
-24.9186
74.0396
10.9828
31.9761
35.3763
218.579
165.833
156.27
22.0605
345.438
383.071
1128.77
18.4015
344.8
-5.97851
289.419
905.222
503.22
32.7156
281.104
65.4212
110.219
14.6955
-3.25822
166.045
164.479
195.553
451.127
37.0422
19.2386
709.789
433.263
205.958
1.33839
-23.2123
39.1941
35.6965
233.583
17.3453
1347.6
1244.8
137.977
34.7905
60.0027
42.0948
53.7752
1036.3
-25.1869
143.04
1293.99
138.416
106.497
63.9876
0.547304
105.77
36.779
51.825
755.88
50.0463
6.5792
19.0542
29.1024
473.469
2440.42
8.62718
9.23115
201.741
86.3604
50.1941
25.1683
2621.47
-4.07214
438.978
69.269
4.64754
-17.5315
-35.1506
-36.163
1220.97
12.8569
634.617
1.99105
14.7615
265.43
476.503
51.727
67.0278
8.14629
49.416
1551.2
138.242
65.1103
41.0399
30.3922
18.0172
35.446
38.0574
1566.81
887.632
42.2866
1594.69
17.2859
166.088
304.602
29.1683
28.1436
70.6418
-30.0453
-47.6757
1497.58
377.298
169.55
771.85
377.235
172.376
53.2957
971.786
188.632
-16.2349
-8.41333
35.9208
27.2284
18.071
1154.29
657.79
732.69
182.761
368.532
1568.75
29.5794
812.276
102.571
503.773
48.4017
66.0392
31.5149
-20.8351
90.8546
2032.7
52.9305
419.235
212.721
50.3382
73.5785
419.044
235.694
47.5017
309.911
1146.49
29.503
39.1658
-2.40974
26.2487
182.192
497.778
1006.21
54.288
43.1928
53.531
32.3378
47.271
8.66618
482.638
263.427
49.591
121.654
29.4123
2494.32
47.9016
60.1716
21.2256
-8.48596
691.206
380.705
54.8952
661.507
45.7995
456.418
1213.69
35.0538
-8.41333
277.675
397.792
160.423
38.9168
13.7685
62.5345
241.232
36.1052
428.679
7.85006
29.7955
68.8048
47.2588
437.808
243.467
180.486
403.014
26.4986
20.7349
1500.05
2141.6
229.72
46.3339
-48.4928
3.81451
42.1991
13.0467
885.335
496.567
-0.82408
844.214
54.0828
2235.44
120.21
-10.6971
485.345
237.304
1020.12
18.1872
86.5206
36.8116
44.2344
1521.6
24.356
966.948
-23.2516
130.288
14.3339
888.461
472.946
34.5386
23.86
18.3903
37.1573
73.5354
11.024
79.6102
732.013
573.026
613.47
6.31251
-19.2632
7.05713
11.7424
231.902
-8.03194
46.8634
135.34
317.868
82.2976
549.677
181.17
99.5079
1045.82
190.479
66.0116
550.271
47.909
97.484
27.9502
541.545
30.1866
31.594
1214.07
78.6725
75.7845
598.847
222.312
-4.39699
34.3648
162.49
51.5568
37.7949
55.4788
738.375
4.69147
863.182
8.71173
17.02
182.466
1521.39
582.511
3212.6
26.1654
747.408
365.223
-0.974656
-6.28711
15.4492
5.06643
1736.34
34.2231
205.709
0.650023
45.6679
82.0198
15.4905
282.502
5.97599
919.977
3.21246
1135.7
-0.61434
-24.1805
207.961
1090.03
32.9163
1086.82
1297.33
153.82
1.16991
-0.816761
487.29
45.8429
267.831
-20.675
117.242
34.3441
-40.3451
24.0977
16.542
-22.2194
310.043
134.079
278.534
404.149
6.25386
33.1797
8.45327
723.703
771.446
310.352
-41.3686
118.059
68.4097
32.9703
-10.2674
670.257
-3.59476
424.22
48.32
1774.24
736.158
70.8905
30.4319
1538.54
588.113
160.505
81.0415
65.0365
3.86511
7.26527
171.727
966.059
789.704
-1.00455
3.31989
13.2892
29.2382
5.1836
362.345
-30.5076
258.182
553.347
76.6471
331.174
7.50801
24.77
282.261
39.1941
1816.55
258.803
-51.2752
170.401
35.754
274.033
10.5402
44.1069
14.1758
45.8429
258.048
833.135
152.001
883.296
252.009
46.5865
172.09
212.039
56.7693
1436.55
1.17176
1.22521
692.162
1007.69
385.141
341.394
694.396
19.945
977.824
28.761
45.6679
870.065
31.3771
766.847
337.142
9.77744
207.298
24.9389
1123.83
522.805
20.704
1013.19
102.257
17.3453
-14.8458
221.559
91.1251
79.7142
46.0349
189.313
7.33548
522.292
884.499
992.431
56.4235
17.4775
14.0028
591.94
18.4161
11.5138
551.523
78.6725
85.1549
186.552
34.9049
25.3199
51.5912
4.95252
21.0028
47.9826
387.793
40.2987
206.077
59.2073
14.0954
30.1384
32.5404
93.2976
0.805403
145.674
52.9207
-5.13229
51.727
20.1761
-34.9572
53.1642
-13.641
27.6719
28.609
144.114
83.7973
9.38207
-23.2123
29.8238
1181.92
95.7597
125.503
389.13
1567.78
90.4339
644.826
1301.02
1149.97
872.444
16.0498
1114.06
-0.572747
-1.93431
141.605
557.209
-25.3526
-5.88733
1144.73
97.7208
133.606
31.8208
59.1159
241.052
81.8101
-10.6127
63.1648
276.445
146.491
130.302
31.1894
751.889
267.248
1309.83
9.3635
122.758
803.904
473.376
205.25
45.131
105.629
170.134
146.983
349.947
59.6198
10.9204
344.757
44.6334
-39.5758
10.2697
3.08322
2.33074
-15.5483
260.985
2263.43
8.14629
68.1567
40.7903
704.167
-25.8831
179.721
1.33839
22.5005
2.28118
-4.47159
65.431
652.751
42.4892
-7.31392
-18.8005
39.4447
31.0422
26.7156
792.877
101.619
14.2884
66.5957
254.056
54.3805
30.8504
82.2981
66.8936
5.56196
923.091
73.2901
133.67
723.659
48.6874
36.4291
379.581
4.91989
16.2177
231.831
533.192
1516.43
98.4429
413.499
244.017
5.48302
35.6004
49.6691
318.521
23.6
15.9695
155.701
15.6738
30.7905
18.3903
526.289
14.921
44.6334
9.14994
924.814
25.572
5.06643
145.254
18.8576
1206.67
1678.48
1725.06
-25.3674
970.338
27.3642
72.65
122.505
1.35154
1251.44
193.527
51.9918
11.5982
398.987
595.417
15.3996
8.64687
1857.04
21.8745
777.92
89.8953
1762.82
56.0827
60.4488
26.3837
274.033
102.257
37.5139
804.84
35.4465
228.063
1100.02
86.4085
53.0848
1582.6
376.422
7.17171
444.423
780.159
397.264
697.974
1.01989
49.8975
642.156
1331.22
18.1872
-8.41333
15.3061
55.3394
27.4413
-5.23417
72.3454
389.667
17.8099
427.217
55.4591
1037.57
1299.41
42.6978
38.8525
200.175
730.562
317.164
1823.39
7.15208
85.9866
-13.6742
31.9761
651.944
554.036
-25.3674
213.215
7.66697
118.676
68.2275
111.697
-19.1793
81.2752
1135.16
254.434
377.185
469.909
4.10192
-8.03194
112.456
124.095
-25.0863
219.104
23.0648
336.718
22.6711
33.6733
296.192
-9.50965
1192.38
260.915
23.6587
19.7441
37.5139
60.8354
5.04945
-3.80837
25.9108
18.688
26.8494
1502.33
1270.23
257.646
174.173
107.994
638.408
1852.21
243.942
205.265
906.378
69.8304
632.996
26.8869
62.5345
40.7069
57.6569
43.6015
631.078
40.6938
601.587
439.876
1.25973
213.826
209.836
285.337
406.819
29.2809
313.972
83.5162
86.2396
284.697
597.254
28.0508
445.204
38.0922
1237.77
1036.09
69.0159
11.5138
28.6583
99.2872
527.434
49.7456
51.7715
46.2028
20.0613
30.9765
-4.41781
-24.502
3.7413
10.3137
26.1669
1074.95
32.0125
19.4219
61.4385
139.486
138.178
98.9752
12.7945
387.587
38.3807
223.471
535.427
1361.52
1819.46
218.574
57.3492
13.7685
543.04
58.594
429.515
912.481
83.7973
181.796
109.103
175.439
46.6904
15.5686
-23.1031
-33.5508
3.68825
41.3187
44.1607
-18.88
15.4712
-22.342
683.33
45.981
38.5386
1347.49
233.25
14.8317
38.7826
875.129
1310.17
173.025
720.526
70.9494
40.9049
-12.8491
1532.13
559.643
482.86
1636.69
52.7874
1387.8
139.885
45.3656
1689.66
14.9857
212.713
88.011
250.228
596.106
913.352
95.1717
-12.3131
753.024
37.1573
471.92
793.629
1006.86
214.771
1.43547
-36.8313
171.23
98.8864
17.3646
160.688
-16.5128
339.016
8.83466
215.529
363.408
47.4277
-30.5994
1184.59
-16.9265
13.2078
-28.7864
8.55343
1845.82
54.8266
20.7615
701.32
74.2585
21.6181
38.5386
71.2471
32.7244
395.267
214.945
914.484
52.6753
684.645
17.751
76.5716
634.984
24.6322
223.561
538.679
188.426
359.118
18.0918
854.021
8.45327
-1.56048
8.70065
19.1287
878.194
-3.88731
5.61537
100.269
20.5447
6.73341
413.272
846.419
35.2016
85.1384
230.007
-7.8466
54.0239
712.074
784.89
149.705
403.824
-21.2796
292.811
1972.84
1232.21
311.585
482.762
1300.16
436.135
30.483
404.359
67.9214
1255.04
244.577
824.803
83.972
19.0634
2124.44
41.1696
4.94679
77.8939
438.392
35.754
54.7672
315.847
359.004
296.135
421.504
387.359
110.51
299.026
56.4235
69.9513
456.282
183.393
46.5271
13.3878
0.547304
88.0428
47.6735
120.96
552.147
10.5955
394.186
-3.36456
42.4801
43.1579
581.349
293.485
367.178
550.969
540.674
703.752
121.156
50.7532
4133
145.108
55.7191
582.484
1282.35
401.7
51.2901
291.915
47.2054
12.5828
157.829
-13.8419
37.32
0.576036
743.39
506.087
102.257
24.2235
-9.22358
29.1144
19.798
31.8917
-0.160786
1431.21
-3.80837
35.8088
116.803
366.327
415.778
-15.3171
131.454
254.019
4.91989
23.714
-14.3609
-2.42753
34.6902
-1.56048
1136.68
36.8116
915.675
636.252
1143.11
-4.51099
1582.69
34.9487
11.3978
377.369
-3.25822
29.2382
3.30953
457.922
12.5959
529.922
90.4532
207.539
26.5907
604.788
71.2263
0.407114
-13.8419
135.509
-6.23654
13.0586
7.58556
371.544
403.071
338.335
4.61344
11.0836
83.7602
14.9323
8.54625
39.5569
6.2331
418.801
-2.19862
88.3505
11.2061
75.7845
478.907
1171.92
8.81687
988.59
-10.9308
4270.11
-2.54374
56.61
4.87905
96.3828
38.8525
7.17225
5.55072
48.5053
44.0029
42.4386
797.796
-6.31378
-6.58117
-15.9971
927.234
45.1483
141.165
52.9638
62.9714
276.923
81.2349
378.039
57.6569
406.19
1299.08
1690.22
-2.40974
31.8709
21.0218
20.4534
376.777
7.35695
22.6355
1392.85
8.66618
79.7142
53.5312
1240.66
182.65
192.868
-0.572747
89.8949
141.605
35.8088
960.133
-8.48596
228.371
25.9124
75.232
148.599
370.013
31.0049
38.6531
244.854
285.49
3.19467
1220.97
342.071
175.493
425.801
1378.57
89.816
1101.94
180.854
9.30027
319.081
6.74943
402.486
269.343
52.9718
-5.26841
207.832
217.403
182.192
57.3726
112.283
60.5462
9.55268
-0.0598855
181.874
1013.19
786.291
335.319
156.026
865.002
313.002
1140.3
14.8317
58.0358
-6.44628
144.505
757.734
-12.2341
89.69
1429.59
137.354
159.257
130.132
94.7232
308.572
885.191
46.2982
42.1865
504.437
188.398
54.7359
844.461
850.819
38.4247
252.929
111.547
68.6818
918.446
41.9107
53.9422
184.148
604.577
350.012
549.792
273.091
20.1756
0.497981
119.458
-16.5128
-5.81176
1002.64
17.2737
6.77281
230.349
51.1758
885.819
642.129
160.353
708.258
4.22682
-11.0977
41.6488
628.982
16.0498
34.5985
-13.2792
743.432
132.998
-4.57221
97.6529
-21.6044
1169.09
395.697
300.398
3.70984
748.574
21.6346
1061.89
398.527
792.177
763.702
9.68392
85.5374
826.851
-13.8616
391.541
26.2301
25.3062
384.113
395.918
10.4976
-14.3425
23.1791
3.2256
37.0422
38.8733
-40.8757
383.994
173.752
9.77744
675.24
136.192
-18.5583
234.198
20.704
-10.0457
730.069
159.442
191.574
16.1624
8.49967
308.212
9.20955
1889
364.619
47.0531
-42.2192
170.275
202.075
4.01751
66.1396
55.1698
23.5087
263.541
389.157
843.961
897.124
-4.6652
275.801
199.642
12.3753
925.649
22.482
1005.44
1107.5
411.532
-29.0081
1135.03
204.427
70.8088
48.4017
47.2985
128.872
62.5345
183.136
33.2941
470.889
46.3696
26.0474
15.0043
17.2737
12.395
196.616
13.6945
21.8745
322.522
114.258
13.2078
139.88
12.3016
691.391
2.35275
1422.56
-17.5707
79.7142
342.137
201.39
23.7901
24.3026
79.7608
287.343
-4.73783
102.809
1.54951
4.29544
-8.19858
196.128
36.9279
53.6782
41.2226
40.2987
34.8444
10.3473
49.9412
1465.67
-12.4372
46.446
-2.94273
9.02
29.661
4.19497
67.3949
35.2631
44.7572
317.926
6.07887
-6.54521
8.67875
416.16
2964.09
-29.07
583.557
398.172
47.0224
339.816
100.087
4.33448
56.7119
-13.8653
586.144
-29.335
297.454
413.729
188.799
-1.52028
87.8915
229.974
26.644
14.2691
467.219
-17.4809
528.669
-16.9265
5.71149
-10.0457
169.723
20.4754
30.4637
22.9081
-8.20042
98.4548
1397.24
613.685
472.104
42.5308
9.31009
-17.6907
26.8478
-15.9822
-4.01327
55.8974
35.8766
458.094
205.293
190.506
611.577
369.505
964.261
404.129
229.024
57.3529
707.466
393.484
2701.64
16.1198
-21.0533
832.735
550.453
65.1103
4.10192
443.964
16.8783
90.3623
175.439
469.093
26.3262
122.871
114.179
-8.89165
631.98
670.211
1024.24
709.454
253.031
546.655
112.384
-4.57221
802.302
66.2032
51.4841
1495.24
684.304
-21.9415
224.85
68.2883
3.04582
445.379
57.5426
-0.917064
422.656
282.314
1471.53
-0.447125
17.365
1144.77
374.566
588.955
310.656
212.224
254.29
163.791
-14.5912
-2.40399
133.272
55.1237
788.621
17.1893
27.3563
25.24
492.032
1334.6
195.023
-11.3837
45.3969
-32.5633
15.9959
-10.1871
714.052
75.828
50.5395
1211.7
560.547
590.942
25.9718
55.8974
386.605
509.708
51.4217
57.2419
29.2827
302.356
46.2982
17.1802
44.095
1871.52
-1.48603
698.284
-37.6205
208.015
398.245
-13.1885
21.5917
66.8078
574.146
8.96465
107.627
511.27
-9.69434
24.8097
123.617
79.838
76.3981
-19.9647
317.408
859.674
584.269
272.238
40.7474
5.97599
-2.06363
40.6938
54.3597
819.374
-17.5901
2282.45
94.2793
59.3558
-7.31392
-3.80802
16.1912
47.9088
359.681
540.21
84.7523
34.7366
89.1384
22.5214
153.513
274.915
412.234
224.064
361.896
24.9738
289.491
546.962
-9.69488
-10.975
9.91763
290.442
1252.7
962.416
-0.70231
6.8474
384.815
-9.92379
693.718
55.3394
26.7268
1048.73
2498.78
55.0382
160.647
18.3015
10.7623
148.405
288.417
601.04
236.144
146.584
10.5209
287.308
-5.43985
24.303
16.9559
837.032
17.9238
-2.01338
11.7231
725.41
150.345
115.488
85.3903
22.5214
30.8504
7.33548
-11.8171
292.294
654.251
1627.3
126.447
40.9643
37.1568
-20.0674
185.494
43.9254
10.3902
25.5346
992.606
-0.55346
340.163
1788.17
195.894
782.617
221.001
15.9359
110.5
59.2073
355.175
31.2005
20.7681
43.7848
52.0682
608.003
44.4747
57.772
45.4244
29.9136
3.40395
98.3508
35.0515
716.844
9.10875
-19.4322
4.23804
1295.63
857.139
14.47
376.248
0.497981
104.758
949.616
119.952
94.1104
16.1431
18.5794
14.3782
121.904
102.398
741.313
12.9791
43.5822
52.6206
107.241
321.635
1721.4
19.798
284.891
28.9763
-2.03485
1304.29
47.9016
50.8013
311.706
64.6026
78.4456
138.356
22.7582
954.447
202.361
32.681
698.172
201.697
36.2389
252.082
631.874
98.6558
483.897
222.271
-33.8724
15.9359
138.611
510.857
-30.8821
36.8227
1158.66
-2.6209
29.5465
963.92
23.1791
486.735
-5.12422
31.3771
56.0324
17.2737
111.721
1626.53
210.471
503.509
421.847
213.733
111.769
1044.91
192.889
1282.34
-1.72732
710.69
1007.54
96.5808
165.975
40.2207
1407.26
33.1604
177.976
1225.84
64.3291
1352.09
46.5865
170.215
0.269376
-14.4452
55.1698
104.094
402.222
391.031
8.12792
35.0538
1001.06
175.28
542.81
1.13092
357.807
1204.09
61.7741
726.375
190.258
34.9487
352.478
208.703
160.764
877.868
14.4896
164.567
144.75
20.5432
40.8853
31.6387
19.6401
-0.664915
862.56
70.4677
878.498
143.119
98.803
959.083
97.9494
325.605
-14.6387
678.222
318.603
682.567
510.897
33.5719
49.9854
712.327
1.96336
4.8053
424.018
-9.22358
120.36
8.49967
16.0498
569.555
29.4123
335.398
-4.57221
-4.73783
33.4086
22.7582
-10.6971
28.0727
411.44
344.126
1.22521
11.8761
692.851
12.2014
20.9283
267.109
733.964
92.2173
169.797
-0.139181
135.876
110.5
21.7259
57.4375
11.3978
45.6589
699.832
38.8525
55.898
2.32091
-24.5833
705.858
-20.1581
-15.5483
649.378
46.5901
816.401
228.753
292.123
57.409
74.0037
41.9515
2.74358
8.94209
170.711
133.549
732.013
130.746
-36.8313
-52.1201
633.245
12.5828
1649.59
12.395
89.7939
242.331
-37.299
509.686
297.16
747.613
88.5598
95.7241
56.6413
338.502
1685.79
23.7901
249.191
76.0126
35.8088
24.0977
183.334
-27.8416
17.4139
5.58391
1027.81
8.66802
418.407
928.79
1317.03
-12.4684
-30.5076
35.1681
148.549
8.88828
26.5907
-10.0938
26.0756
306.049
404.184
41.4118
121.904
149.25
87.2642
78.5715
52.6206
24.7822
-8.20042
666.297
34.7905
71.2471
57.0873
37.3205
23.7901
1.81383
25.4128
155.749
86.8179
698.037
20.3496
125.238
155.817
1131.9
381.257
-33.1015
-27.6211
239.134
578.648
272.39
45.6679
-28.6335
130.745
25.7549
169.02
114.33
-28.8344
56.0607
-3.1721
-9.43022
7.58556
-36.2827
106.005
333.444
229.115
266.264
1091.13
366.613
321.469
-8.31302
149.958
12.1097
185.372
8.79758
2.92405
47.0531
14.0028
1219.75
-16.3193
215.479
111.392
300.87
57.3937
660.896
99.9572
1.32061
853.657
98.4429
46.182
43.4916
132.316
28.1042
523.354
23.616
942.217
-40.5794
1357.51
156.899
225.242
116.003
-24.8985
1.88581
-16.4595
4.89874
37.32
-17.4809
2.05641
48.6658
356.162
377.886
27.9717
60.4488
-46.7049
208.441
1609.12
62.8476
30.0176
12.1097
18.1679
304.649
601.777
1085.7
0.884366
1163.47
1460.17
131.732
371.027
73.9105
225.908
316.015
1644.78
-4.99054
31.3057
246.46
-9.05674
1468.39
8.70065
11.6324
364.512
387.493
41.8795
26.9272
8.93119
785.732
23.8808
-3.39434
861.535
550.987
399.583
3.02467
-11.8587
1278.3
-33.7931
630.885
786.291
59.8308
1647.78
-22.342
58.5154
-32.5633
778.741
-10.1871
20.4539
40.6567
610.885
12.2944
24.5644
11.8553
-34.7229
320.2
89.6306
1132.21
-6.94896
237.968
205.445
-25.0117
173.735
759.31
1007.36
394.758
468.905
263.5
372.8
31.8523
510.689
237.936
12.3556
128.413
364.784
24.5162
6.30347
25.8312
122.62
192.705
13.5653
639.546
752.628
-6.0608
770.891
-10.5541
-47.3742
-21.9908
393.072
1405.36
59.9819
39.7625
842.606
-0.161283
36.1833
-35.4249
5.71149
25.42
-26.3762
525.217
45.3969
49.8956
102.203
6.6795
339.239
88.9464
-11.4052
-30.8091
41.4309
184.269
473.149
-9.63547
543.155
30.2544
446.575
2.69595
837.005
29.3362
1779.12
124.002
1944.4
33.0635
918.68
898.809
916.279
57.1653
1875.87
503.361
540.708
955.115
338.013
743.599
624.869
616.065
-9.72066
115.868
1276.69
191.083
140.335
1.20915
22.9455
46.2959
194.641
-19.4322
212.259
1322.65
390.456
-9.89286
57.6569
9.86831
22.0067
5.97599
5.43263
-15.5282
236.144
19.8913
50.4385
30.5611
36.867
-22.5487
60.0594
450.975
1228.57
142.29
17.3453
15.4118
-32.5633
-28.9816
194.086
28.1436
390.671
-3.90892
460.448
204.213
36.6572
153.875
285.469
510.63
50.2752
266.665
46.8134
8.31815
61.1953
11.8761
94.6603
163.357
939.899
509.076
468.377
-22.4956
1348.4
149.855
122.926
4.72511
23.7043
1990.41
83.9273
21.9859
535.659
88.5279
532.163
-8.2431
-48.0757
11.9347
1131.41
40.7903
-1.37608
160.688
48.1425
259.369
-18.3393
921.115
199.995
33.9468
777.576
53.0499
361.877
41.1696
178.126
18.0653
535.844
75.4413
69.7598
8.66618
40.4127
224.921
482.936
39.2952
75.1641
234.869
325.098
35.8766
4.29544
1310.79
98.6232
34.0214
1373.39
44.9976
175.539
779.666
19.008
44.4286
156.491
771.352
-4.64522
40.5709
0.153371
36.2885
42.6978
34.2231
926.916
23.9243
660.362
572.942
63.2791
304.097
722.907
1473.37
218.73
24.3746
6.02931
-0.723459
194.742
46.2373
-20.4324
16.8067
254.962
-32.5345
72.2717
144.164
75.382
-47.5558
29.1144
21.48
-24.5236
31.2864
953.839
77.8867
129.512
767.104
4.6325
559.019
133.881
77.8566
1343
119.291
96.209
12.565
390.797
6.82659
110.958
-35.7464
80.578
40.2987
270.977
27.4524
554.877
62.5255
151.394
1155.8
65.242
1036.85
106.075
423.1
-29.335
769.057
5.09967
52.0347
805.366
301.535
131.196
204.68
22.3275
32.4352
3.93048
121.904
16.1912
881.868
127.297
225.367
-18.5939
26.6562
4.91805
14.1219
75.828
24.2021
396.478
45.5885
862.955
1114.8
11.2061
238.828
-38.1836
546.578
667.799
16.3131
100.283
132.389
95.9654
164.175
-5.76138
22.482
173.541
1723.7
180.56
26.7349
316.235
7.85006
284.668
867.157
1049.49
17.2737
79.8614
46.6904
302.984
120.123
-15.0524
333.673
1.19866
47.9088
702.922
43.5228
205.443
462.024
1135.72
533.1
13.0582
120.142
107.433
428.171
-0.667657
3.3584
143.328
207.906
20.6976
335.693
284.553
19.1242
35.6272
46.2282
7.04914
353.452
-0.4386
10.0204
21.305
614.255
360.319
7.01421
4.10192
1118.28
6.02931
-23.2123
146.753
-24.1805
1060.66
-11.1551
835.158
613.877
180.389
99.7448
1202.45
173.417
19.798
39.388
3.58735
1701.59
368.367
128.047
852.435
47.121
594.626
134.079
569.014
1867.8
21.9353
897.991
68.4578
-15.6622
-3.3601
138.674
15.9359
73.0185
31.0963
-40.2525
115.534
5.77557
-34.926
781.08
152.412
-4.23833
564.959
164.574
419.57
70.2399
4.2048
18.1849
4.69918
26.3539
82.2279
522.177
14.0336
1029.35
46.1048
-14.3425
729.702
5.09967
110.088
174.69
713.489
36.4844
701.927
807.843
95.7241
51.0191
-15.6967
109.699
881.868
166.631
394.855
204.213
885.609
108.897
529.098
52.2087
35.2827
28.3804
30.5324
88.903
34.7531
24.8528
182.912
33.2946
36.2573
96.2677
48.2032
55.7399
17.2204
286.543
10.7087
134.945
43.5106
261.646
524.577
123.074
176.345
35.5474
30.0744
237.331
64.516
35.1489
134.142
177.519
-9.13745
39.4218
28.2313
372.035
1426.09
53.2501
71.5788
-14.1157
-2.69815
228.838
1411.78
345.713
348.311
33.4086
476.282
73.0503
999.699
21.6346
12.4162
29.3362
21.2464
411.741
30.2986
347.694
703.979
56.61
369.385
626.736
42.1597
14.9988
328.829
708.571
15.271
911.887
44.7218
332.241
27.9794
210.33
767.08
20.1676
22.0502
0.650023
1340.65
104.425
31.42
0.497981
764.137
-50.246
211.58
498.909
38.0574
76.2224
-16.6842
303.539
1469.36
691.391
-7.01758
-16.7198
2.29338
-25.067
29.1144
768.4
34.5985
288.445
76.7765
18.9422
33.6949
87.0289
74.1085
145.475
1702.28
1316.92
589.414
56.5356
72.206
214.848
1310.36
-28.2502
397.295
14.0618
846.315
38.6968
150.079
25.1683
27.6081
338.856
143.979
120.387
103.002
109.186
717.021
20.1761
-1.22404
926.479
93.1808
112.798
26.0474
1393.77
813.752
143.58
189.119
34.3092
21.7341
46.0039
118.328
45.0977
13.9162
95.119
238.239
35.6736
52.5941
156.517
39.2837
40.1316
283.348
118.943
110.683
66.7308
882.359
1412.99
124.36
247.989
32.1285
122.362
28.0727
482.457
209.041
18.0384
868.918
160.616
57.179
1206.02
33.0635
540.119
372.196
691.46
-17.7637
27.4524
176.316
-10.5631
569.31
969.698
36.9784
55.8717
1098.69
-10.1172
-2.31267
-12.4684
52.0347
167.29
181.302
12.9289
288.07
39.3671
-33.3261
8.64687
161.008
73.0287
1.96336
-25.0383
105.745
50.1414
456.482
115.674
1197.76
871.507
817.213
44.0731
858.251
15.7688
4.62493
61.1086
374.548
666.843
716.163
20.5764
57.2419
595.251
32.8161
5.93579
23.4802
18.071
210.283
242.885
110.431
918.286
72.1579
475.943
40.4666
27.2139
3.08954
1141.46
23.1701
27.7053
223.819
254.37
711.795
78.3868
54.7948
73.0171
40.8853
-20.8351
-2.84872
91.1643
96.034
287.683
14.731
27.88
-2.56112
133.974
11.9665
-14.123
20.1865
63.889
323.101
487.844
52.1347
33.1122
482.125
1646.56
348.138
-4.97218
38.1716
14.47
747.313
90.4532
1974.78
4.10192
106.632
1090.17
181.796
15.3996
-11.9679
33.5719
266.693
-32.4735
-59.7878
26.177
-11.1551
-56.8974
96.6345
625.799
-5.14351
442.426
1299.9
47.8551
2512.11
9.20955
50.027
-8.32034
67.6679
-23.4785
297.711
-31.3692
1.12723
23.9243
679.102
844.765
66.0903
501.768
-5.26841
201.863
680.693
46.1282
404.637
336.034
-13.7328
-24.1805
882.774
-32.5345
1088.02
35.4679
21.0934
-31.7124
270.285
518.246
49.783
136.839
109.561
22.328
41.1692
661.747
251.736
-2.86377
700.636
52.7432
32.4064
351.47
-6.32451
501.601
84.9646
79.6678
615.007
1249.12
4.95252
117.323
-31.9983
867.686
-40.7395
-11.9912
5.1836
375.463
28.8013
535.46
711.706
663.917
80.1028
721.869
1084.89
18.205
335.47
814.495
58.8718
325.727
66.4695
2.90039
20.8764
129.431
244.426
561.43
51.9561
-20.3818
28.1774
45.0979
14.0881
65.5206
114.157
84.2727
150.975
43.305
180.521
81.4692
39.0903
108.371
71.4839
315.39
384.145
23.5087
6.79395
739.607
565.414
628.769
403.238
64.7097
507.202
536.371
111.06
25.4901
-7.93486
4.39816
8.18658
419.268
-12.7647
858.133
-0.535674
86.6142
1.15061
26.813
865.204
-24.1805
5.56231
-11.1551
132.383
64.1376
-10.0745
87.2104
32.9164
314.876
370.056
2170.01
41.4309
253.61
105.832
37.2162
128.986
48.9951
206.109
671.738
263.389
295.4
589.777
8.45327
133.372
122.202
23.6197
1069.95
13.1116
1014.81
11.1743
-28.8738
1142.28
13.9239
548.598
1.52373
41.6763
226.691
33.389
52.2535
-25.3375
166.127
-43.6593
-21.5377
16.605
45.4675
47.5017
176.853
-15.5151
80.1457
23.8808
24.7167
102.884
85.6714
195.479
44.3632
112.626
631.5
1372.87
1002.49
30.4044
-32.5633
4213.02
701.87
61.7725
165.282
-8.49354
18.8536
37.1552
412.242
833.694
160.845
52.7432
-21.9415
164.88
27.0588
10.3902
-47.554
434.134
-10.6127
807.169
418.874
-12.8049
460.138
780.816
714.407
201.656
910.657
526.606
81.5282
1.80401
547.506
22.233
34.2645
16.735
60.4042
255.46
1550.47
438.041
709.263
1095.05
15.7092
612.073
154.323
686.599
21.9663
301.286
485.881
18.2586
-12.7647
391.49
29.4494
700.912
697.56
432.186
46.6904
199.227
7.67861
58.0362
667.257
61.1688
179.093
12.9791
206.626
22.6355
105.181
110.636
1238.88
385.986
1033.39
82.8232
615.57
562.333
76.5106
62.7285
44.7125
621.865
339.475
1336.76
599.663
484.529
29.3362
259.253
1185.73
122.771
4.06172
1074.83
138.011
739.513
725.124
3.7413
617.511
1010.05
8.60748
34.7102
366.658
341.761
272.545
21.9859
29.6347
378.237
645.126
44.9061
-0.344184
6.52161
2.33074
-33.2433
1.43547
-26.7595
164.479
-16.3686
625.456
967.372
1086.77
191.166
1233.54
814.495
84.909
-34.3475
88.2635
447.991
1312.11
792.85
870.364
1052.77
583.254
21.7846
44.1069
53.5312
37.5139
38.3466
72.5158
69.5419
287.343
46.5271
436.927
69.3022
996.888
730.183
184.29
70.2974
4.06172
100.53
545.741
98.5824
46.7125
95.5705
19.8679
25.0532
-21.1373
13.6164
57.614
22.2992
91.2936
187.418
2.28118
-0.723459
4.32417
29.3707
1089.01
138.621
447.226
177.219
137.226
702.071
696.336
456.263
14.4198
506.199
302.336
351.335
187.082
789.251
11.7917
322.301
143.251
-0.854174
18.0384
-17.5155
92.4609
96.898
25.3199
0.991445
276.692
80.0358
67.6603
1237.68
-28.5581
18.9309
1000.31
109.346
75.4605
73.5436
-0.583242
302.472
21.0161
445.102
145.647
48.5644
-11.8587
357.887
103.163
-21.2901
-4.56503
1616.24
48.2674
312.179
938.389
832.318
112.51
396.204
952.139
125.236
157.369
375.426
182.991
72.9734
50.6826
19.0288
973.961
247.69
-29.4951
49.853
1697.47
105.598
562.91
83.8104
110.131
38.8733
5.97599
20.0791
1643.57
-29.5779
216.668
299.689
377.263
-24.1805
311.035
16.9559
380.296
118.545
219.412
32.2784
1569.6
192.212
498.534
27.5382
20.5545
145.353
142.631
1.60893
-25.6896
43.9254
737.528
109.868
110.016
5.93579
917.41
1551.06
71.6025
1296.11
24.356
154.617
-13.8813
6.83767
30.6663
82.0532
23.86
7.14593
108.372
101.646
138.609
397.082
-64.274
175.415
55.7834
17.5569
-30.5076
18.3015
-11.7265
-40.8757
11.0548
10.7087
189.292
1134.96
50.4385
15.5686
91.2149
-1.69172
1025.05
208.111
96.6345
104.808
15.4712
94.1226
398.472
29.1144
1862.01
0.0325663
1728.75
157.261
66.8936
104.124
11.4459
41.8404
758.732
387.607
-12.5712
254.835
128.258
-11.9467
19.9659
195.535
-8.04972
19.0542
554.054
14.4435
53.4041
1637.04
162.385
37.6347
163.725
52.0682
6.4276
48.3754
69.0164
41.6763
455.327
82.1147
627.592
79.6102
209.23
105.404
484.827
21.5658
5.36062
1211.83
37.5983
27.88
21.8017
21.5298
309.943
27.1064
102.645
45.1483
679.173
95.2382
909.412
40.4826
900.987
394.204
81.2752
121.292
58.594
121.826
564.501
580.799
60.5462
496.013
1133.06
-2.87098
19.767
491.267
258.741
437.455
-5.47545
836.253
409.55
182.842
849.817
350.29
25.6642
1544.17
30.1866
30.596
-6.6119
219.535
161.66
53.6011
732.321
173.104
106.299
39.8534
173.806
200.879
33.5436
3.21246
6.02931
752.651
11.0831
1179.36
18.1263
451.832
-7.55615
61.9335
-10.0457
-6.4391
327.822
-32.5633
156.605
226.795
126.428
1246.19
76.0126
43.305
2.48497
75.847
1.60893
573.14
547.497
-31.3118
-21.4689
-2.57638
-17.5155
749.073
795.561
270.179
37.8694
171.671
17.9938
-8.72031
-4.27066
196.338
585.207
-4.33137
278.109
753.776
1243.45
-7.28269
163.82
9.00933
13.4412
-21.3694
398.179
605.443
265.041
651.717
17.9504
33.2155
193.262
7.61654
271.668
223.79
1.98702
31.1236
65.2662
17.4791
853.906
1708.76
55.2467
54.2328
33.816
526.847
307.635
1597.09
1050.73
69.3949
45.2449
80.0358
2.06795
30.7829
27.1803
13.0484
179.147
199.628
494.095
1654.95
208.703
1601.26
72.5857
7.14593
-4.07214
-27.6211
259.748
6.27222
30.6754
6.97373
354.696
346.22
-5.26841
52.2843
12.5828
1158.18
46.6904
379.137
14.3782
978.445
318.531
350.54
392.878
710.132
364.048
99.4723
280.239
555.781
2638.62
1826.39
845.405
207.756
1230.94
301.994
1832.8
381.257
23.6605
-29.3534
21.9353
38.4383
24.6764
388.923
514.698
221.528
524.599
31.8523
360.932
-34.6303
1419.88
316.871
175.757
268.797
-15.3429
146.624
-2.6209
139.331
203.089
41.7274
85.725
528.84
987.443
81.5336
241.225
33.9468
88.8569
35.2463
199.911
9.55268
22.4289
9.45962
169.723
865.679
238.153
-0.704152
74.092
48.7583
128.738
1097.47
42.7774
-0.052667
39.9679
-7.88599
2186.92
382.392
2082.32
502.538
236.516
22.5088
78.7652
240.148
32.053
117.319
37.0427
1408.07
420.481
83.8938
446.526
269.383
20.9685
142.239
21.0161
1256.57
1065.81
39.569
37.804
21.7341
23.3659
81.6112
32.1207
128.234
569.198
32.092
35.6736
159.416
51.5694
232.312
18.5799
18.6804
-23.3129
108.897
98.0623
175.173
18.4755
78.3862
5.89157
-29.4378
193.851
2.89396
-2.57638
34.9584
-6.86461
158.742
66.5493
2.18765
829.329
-5.23417
538.988
-15.1317
11.2376
87.1504
387.862
16.1037
34.9487
1808.63
580.555
8.30167
25.734
-9.72066
33.6617
54.0037
22.9787
299.104
378.123
19.3907
26.9272
-13.641
65.1532
7.99425
179.428
0.353791
22.2992
-11.7801
37.4931
7.90338
690.232
537.243
333.766
-31.919
69.4297
280.435
1369.13
526.473
26.3837
62.2635
-23.1929
47.909
42.0948
-15.1533
89.8949
-6.44628
-15.9822
87.816
267.667
-7.22689
-27.5637
22.4505
238.828
-25.217
299.148
109.921
223.646
198.098
1205.34
31.1894
6.75312
2061.33
1412.12
678.342
-8.25912
268.673
155.142
169.471
19.1875
-27.6211
124.816
295.664
673.44
121.292
37.0422
859.714
45.3314
215.328
179.375
13.1302
904.644
73.3022
18.3797
-12.7958
60.8473
82.5482
27.4356
39.2161
356.551
281.257
77.256
34.9031
89.0845
56.2546
43.9688
50.027
52.4136
65.7938
41.8404
32.7435
39.0903
59.6456
1590.41
68.3651
56.1068
498.584
110.953
168.686
38.7319
1045.78
-1.48603
124.819
131.178
62.7875
-29.0081
805.19
61.4385
23.86
374.463
105.395
20.2705
231.41
66.8015
1109.9
-30.5408
878.675
-2.56565
807.035
81.4999
382.095
288.159
389.996
11.7428
9.08332
625.691
568.257
112.942
217.847
169.957
1045.54
20.0791
170.552
-27.8974
1818.62
44.6166
345.151
102.319
254.962
252.86
1010.6
0.146747
-2.57822
76.02
46.8842
42.0948
788.821
33.1604
775.039
26.4384
56.8329
-6.6119
528.162
-29.7157
12.7287
27.1357
18.6255
11.4791
333.278
49.1093
33.7532
353.575
642.256
35.8011
18.2935
73.2788
7.9947
1.58706
37.2346
307.761
187.905
319.983
770.595
61.8559
-29.5779
-43.827
417.755
30.5611
83.7186
-29.8027
333.524
1825.43
615.751
222.875
277.84
-11.0977
6.04151
-13.8226
863.074
1485.32
52.5064
421.504
61.7839
6.67218
26.4384
605.934
30.657
289.813
-17.2563
447.199
87.4323
15.6242
31.3057
287.046
340.197
44.3079
41.6175
266.111
104.017
368.428
182.761
936.374
80.7382
17.5479
29.5794
48.2228
14.6685
1133.74
293.884
957.427
1063.49
89.3994
1005.45
261.678
41.3464
151.568
51.727
488.693
860.694
63.5287
6.96059
35.619
669.449
702.051
1421.12
1266.25
65.7747
166.732
45.0669
-2.54948
34.7904
320.944
48.8725
390.225
267.287
935.192
60.8354
46.6909
123.628
34.3441
277.097
691.206
255.142
281.072
224.034
444.785
839.028
266.431
87.1985
18.1917
270.059
945.46
112.45
42.0964
37.6555
0.0399429
255.151
76.581
15.5239
83.8858
1208.96
111.068
22.2421
118.481
208.519
26.7349
799.744
845.558
44.788
166.256
65.6041
37.8884
823.866
54.1866
36.867
193.118
929.397
1.08378
31.9255
179.094
-10.3791
18.1679
66.6423
196.978
339.817
267.002
50.3347
2285.39
74.8475
29.1309
789.613
376.134
40.3124
54.6615
62.8356
57.4264
1623.43
267.553
-27.461
62.5345
63.1957
175.723
1721.78
60.3239
33.5436
169.073
60.5462
40.6151
67.5557
78.5715
1003.1
107.241
3476.46
82.5792
57.1916
149.854
857.224
-11.3046
18.9422
2.75843
661.28
112.119
371.334
750.174
44.9393
39.5456
34.2316
1142.89
89.7085
-33.3187
43.6014
39.8104
8.78709
242.502
212.171
2855.15
364.913
687.168
93.8857
46.9409
50.4605
54.8266
1469.41
-19.4448
15.9959
27.2942
43.9688
9.20955
66.8936
33.673
1108.62
56.4235
311.706
0.884366
342.689
69.0159
1537
380.397
36.6271
900.724
535.334
229.957
499.459
-10.9308
137.798
81.7892
26.625
871.302
467.754
53.4508
1991.47
1000.25
162.693
177.712
727.584
37.1371
756.902
791.755
24.8195
181.229
19.6917
31.5975
411.603
3.86511
2985.88
94.8305
-7.93486
180.56
472.955
-32.3817
158.856
484.007
400.568
871.251
3.21246
17.4426
12.5041
-27.9286
-5.68208
54.4372
197.976
4.8053
-13.2578
120.419
-16.7198
110.989
199.654
31.0424
1205.06
16.7058
869.506
357.123
1349.53
399.787
381.32
25.9718
410.096
532.782
84.2947
60.792
29.1309
31.1568
5.06874
6.5792
19.0542
23.4802
18.071
547.615
347.833
307.208
9.3635
32.8025
324.143
449.013
249.404
992.186
27.6081
321.989
94.1501
28.0395
20.2705
14.0179
197.986
-14.5359
1325.45
657.05
-0.4386
345.478
34.4235
52.0347
82.8127
1.6845
9.38207
2171.32
26.0756
19.3167
83.7186
-11.0621
-13.1783
52.5631
1016.94
636.366
20.4754
34.2119
378.708
124.108
1298.02
2828.97
114.351
351.316
981.438
571.53
154.723
759.198
71.8254
10.9793
95.2528
9.63971
-35.06
66.6122
-34.4355
439.488
153.987
40.3468
-23.1585
1732.03
-0.743149
773.85
-3.75496
36.5506
782.597
145.519
26.3903
390.487
40.8238
49.5311
40.7266
39.0051
831.761
330.282
16.7951
-8.47092
-23.1537
188.725
34.6842
20.3531
-53.1654
1.99105
-18.0346
-0.0219434
81.0748
38.6086
1258.93
36.1052
850.344
721.869
1217.95
261.834
453.536
926.196
82.2976
136.989
78.8001
143.486
316.578
67.6131
152.219
153.74
865.939
42.1991
26.1652
100.102
101.564
-16.7536
40.4939
17.5385
34.3457
19.9471
170.15
47.7504
830.294
0.234723
485.671
1334.03
886.817
13.1384
89.3317
13.1729
-1.60671
-13.6675
899.413
659.664
74.0319
204.203
40.4666
30.1384
43.7848
237.601
135.738
87.5782
213.293
42.7795
1406
76.7652
1341.49
147.831
36.5067
201.734
669.531
278.489
919.728
737.158
353.015
61.3217
209.456
65.1103
762.555
715.358
464.78
1477.17
74.8014
67.6487
449.716
130.368
48.5864
581.439
804.121
1124.86
-0.704152
167.795
215.638
318.52
13.8947
37.8456
525.615
185.645
25.5014
55.8959
24.3102
-13.5082
40.2541
30.0679
20.8494
95.8655
179.605
961.779
902.417
23.6932
0.388031
-11.9875
-41.3686
258.551
8.60748
25.3398
342.296
326.241
7.24051
395.862
495.34
116.805
241.264
8.36182
54.0037
31.6387
58.9955
-32.4149
3.48655
26.7268
130.438
5.1836
643.455
578.564
147.612
600.199
61.3621
9.72412
344.639
541.069
61.8559
77.2438
548.378
570.292
219.448
11.1845
35.6965
79.7679
15.4712
138.828
100.495
55.3513
440.438
83.7602
496.567
171.59
509.947
1084.09
125.297
694.954
298.524
177.998
92.6511
25.3828
16.1643
239.232
2066.54
680.306
1004.81
14.2457
304.249
-32.3817
601.093
-35.2535
125.027
60.3772
1078.36
-7.17357
72.3339
1189.04
107.083
176.282
53.2716
1064.62
30.4044
14.2884
64.7217
77.894
161.202
-0.160786
854.001
908.862
62.0457
-27.2266
252.734
22.1642
108.306
167.691
849.035
-16.5784
277.056
-10.8608
196.797
286.109
34.7246
38.6857
45.3656
130.441
185.526
42.1728
500.306
162.281
102.177
47.3416
47.9789
891.617
56.9123
348.054
559.907
19.2386
291.872
198.115
43.1153
39.7625
297.253
813.183
36.1833
475.398
37.6637
1013.81
58.1853
507.197
938.09
31.7198
45.1243
52.8932
896.974
42.2329
96.6347
260.528
128.302
37.4211
46.0276
1310.17
523.475
35.3421
95.2528
181.117
18.3509
918.177
110.805
-5.33402
19.3723
-4.63075
717.098
260.883
83.5898
-31.9983
607.191
-12.1751
99.2554
-21.3776
-25.2599
106.375
2.06427
423.252
1407.18
229.988
59.531
65.1103
28.4648
339.016
473.603
146.189
315.25
462.171
1165.51
17.0489
16.8067
46.9409
452.849
242.552
198.193
32.9429
254.355
217.625
48.7921
31.9794
119.869
184.435
187.771
38.3581
16.9795
12.3829
171.151
72.0989
641.603
133.671
94.9097
-9.76006
-49.1728
32.0493
-12.4684
71.9048
462.372
529.922
87.5991
-1.52028
179.721
113.782
24.3746
8.84041
598.946
574.341
399.265
66.791
117.249
207.563
5.85508
6.5918
296.031
42.0057
227.126
896.68
641.044
222.278
316.391
1958.35
437.329
294.841
642.137
-17.2563
1310.99
214.815
248.602
-27.4793
119.387
29.068
114.632
60.9616
44.3079
358.335
169.797
89.816
53.3408
119.493
187.597
133.557
893.643
-11.7669
737.943
0.497981
14.5105
-46.4979
86.0175
126.901
34.1403
-8.21972
76.6754
-23.1031
1154.36
-3.65884
-4.42354
235.993
101.678
17.0133
24.7822
197.947
267.121
66.6496
586.511
13.8947
227.639
1424.24
64.3901
60.5826
1571.37
37.3662
472.499
9.6585
15.3761
306.723
972.695
433.177
54.5418
81.515
41.2358
1265.17
30.025
202.678
1903.27
61.5884
318.186
4.55354
100.697
-17.2169
58.5429
191.083
1011.78
904.199
350.94
790.109
57.6574
50.1606
888.805
477.697
18.7524
249.658
16.1431
237.845
98.0275
539.913
-30.0449
504.213
-0.675409
662.602
67.3271
51.0785
-26.0902
1039.4
23.4922
1483.44
375.679
27.9502
10.4203
283.185
442.891
-34.7229
16.6015
1832.51
65.8617
141.102
148.013
176.984
104.094
33.0309
179.261
105.579
42.1865
273.927
42.4338
94.8342
-50.739
14.9857
696.222
1036.29
32.9703
-15.8896
1210.8
502.931
1139.03
132.735
60.417
5.4018
853.599
452.859
47.9789
74.524
-14.3425
-2.3966
162.605
46.3696
690.01
57.9065
640.395
312.981
364.719
20.4534
15.5686
1058.23
1081.52
170.48
-18.6514
250.449
21.0934
165.065
564.513
-11.9485
30.9885
190.338
101.232
47.717
736.347
1498.68
76.7765
28.3125
460.755
704.324
-5.07489
880.773
-12.6286
797.605
-24.8854
25.7978
1040.6
-27.7572
42.914
-8.03194
245.514
945.68
949.99
84.909
25.6226
1328.9
18.83
-23.1642
345.885
640.791
721.994
18.8874
39.7747
186.702
42.2868
67.4989
656.788
828.176
314.783
0.201493
39.9663
74.6975
108.371
15.2619
-21.9415
139.503
274.634
934.457
4.97334
-18.109
3.19467
96.5688
12.4488
272.128
19.8716
138.542
465.258
443.407
-2.31267
45.6679
-6.14473
12.6793
54.7017
22.2992
150.332
14.8312
762.131
61.7843
101.289
506.259
361.236
8.58004
829.694
1063.77
51.6571
78.7433
83.3242
63.5575
580.388
121.754
92.8792
270.476
27.1213
39.0903
54.0234
37.0916
626.837
35.4921
18.8235
142.664
31.5537
238.39
28.131
98.4429
492.21
19.1287
572.721
318.452
1055.09
34.6765
-11.3145
4.85934
46.446
811.961
666.729
-36.8313
23.8403
280.671
-3.25015
29.503
18.5511
1157.64
33.5719
-9.98467
97.6338
-6.61912
47.878
176.424
1015.86
18.2823
1095.54
2.10695
2303.29
60.0904
505.093
63.6465
46.2789
743.944
169.277
173.298
434.518
861.746
22.7582
1348
226.647
-22.2541
240.169
41.613
158.413
773.246
826.324
1146.92
-6.51929
49.9412
596.634
477.481
10.1757
215.015
-22.8391
-30.3091
56.6688
109.823
265.679
201.175
-9.89286
18.3015
-1.37608
-2.35612
56.0324
829.676
301.736
71.6216
3.02467
3534.33
1839.03
1691.67
521.08
535.307
40.4126
242.233
156.717
194.032
28.1436
58.9614
168.093
174.49
23.0997
250.135
73.6359
985.72
406.755
93.9915
20.6347
831.462
58.1505
54.6153
111.895
298.17
194.896
413.238
1209.88
119.043
186.214
1358.29
101.068
1198.11
424.923
192.02
38.0742
169.383
859.749
748.251
-9.65734
1082.96
907.463
4.24603
91.3902
31.2759
11.9919
392.629
3.21821
256.961
143.205
159.618
151.045
10.2475
16.0189
39.617
380.556
32.6568
295.644
1125.52
36.9636
-0.870656
47.909
185.565
1.71328
593.506
468.456
2.92405
800.428
54.9588
12.1288
18.4161
1180.93
61.8059
386.88
62.8641
106.119
91.1804
31.3057
107.779
2097.39
62.8356
254.203
3413.81
58.0892
124.632
962.507
21.5917
289.287
45.5089
864.379
266.564
103.564
10.4976
930.972
-18.0906
118.756
91.3067
4.15525
21.7653
117.905
73.6646
-2.48841
-35.6671
389.13
-2.69097
-11.3837
622.337
34.1525
-60.6743
563.223
14.1758
115.183
250.964
2633
10.4203
116.394
270.75
-17.1317
70.89
356.342
313.516
13.3532
17.1548
-12.7349
32.8161
1552.04
124.68
797.682
39.7434
808.853
54.3411
626.881
40.4666
45.9546
32.0125
98.1327
456.866
30.7905
5.27186
1103.5
740.703
161.098
87.7369
-3.96853
173.313
36.8164
-16.8526
-1.19861
109.402
20.8647
339.696
17.9938
970.328
1230.04
14.5534
5.18315
37.9363
136.224
56.9695
270.267
42.1782
906.518
2967.42
215.84
-6.37689
0.877148
78.8001
10.569
36.6644
388.41
49.145
56.2546
60.8354
22.328
66.8936
778.787
73.6995
54.2952
471.062
17.4791
1432.99
73.0503
480.583
342.1
91.1269
42.4547
246.134
10.6909
21.5717
456.389
139.885
58.4841
66.7035
51.727
37.0427
917.068
128.127
679.763
179.471
1141.8
531.753
714.373
70.6788
71.2263
56.6291
97.2902
44.6166
17.7437
21.6411
86.4687
466.763
28.9087
50.1414
25.4466
334.003
19.9106
27.2403
36.6646
67.4989
32.7244
1602.69
21.4915
-7.38331
736.182
209.843
64.3307
636.515
-15.3823
258.506
215.752
1302.76
474.522
10.621
167.923
-17.0058
-17.7973
136.737
8.60748
-23.3859
31.2005
37.6347
585.199
51.727
746.528
276.178
8.8478
381.87
51.0978
231.902
680.64
24.1733
241.219
264.255
9.77744
92.9798
153.512
14.3782
161.352
46.7918
493.141
33.2748
136.017
63.2005
266.35
258.688
1085.2
32.8287
58.0243
1083.99
116.556
-30.9823
6.67218
957.849
587.194
1067.23
279.505
-6.94896
41.1912
559.643
107.453
378.008
130.268
528.8
57.2134
68.6708
49.1138
16.1234
340.941
16.7965
64.8295
90.9322
115.534
43.2569
749.124
-15.4311
300.501
43.7938
831.646
62.3422
57.614
249.605
61.6546
-4.28381
24.3746
163.451
85.4836
294.067
30.5611
33.6733
833.284
37.96
121.961
1190.45
226.058
570.773
1015.78
139.546
14.8317
44.9173
19.7906
84.9439
40.2398
809.331
417.592
52.7432
217.939
22.4505
55.3678
-17.5689
239.232
403.556
271.186
42.1865
223.327
1395.3
681.49
17.3565
34.8604
658.447
141.245
700.378
269.426
146.675
0.353791
254.683
121.826
583.242
231.661
183.497
3.13379
251.307
324.154
46.9409
167.991
244.686
27.9717
19.2193
273.76
92.2486
309.253
360.686
84.1722
205.575
168.867
570.327
735.518
813.02
116.739
44.9393
68.4863
55.5197
1204.38
13.7501
975.835
51.5568
62.1578
214.848
133.447
284.115
359.682
24.356
445.097
71.1445
379.673
908.025
732.101
275.978
280.363
16.428
1121.38
369.689
290.041
22.9438
38.2288
79.1121
499.846
19.5164
9.00933
801.346
34.6103
373.965
11.506
148.171
29.5267
-6.41248
689.139
504.357
1587.4
331.83
29.0806
31.7874
66.8936
268.602
210.78
153.408
74.6381
617.115
678.374
96.5973
100.497
138.032
1190.66
675.621
59.0875
21.0028
32.99
114.179
1530.18
31.7891
906.601
708.587
665.792
5.09967
276.923
0.497981
18.2586
521.344
811.281
44.9893
127.844
61.6829
41.8055
516.628
270.048
564.034
663.509
-19.4161
74.1457
815.079
62.3229
32.0059
41.6488
152.969
1026.12
83.5162
1132.8
169.967
825.639
77.0382
-12.2341
46.5865
67.1418
105.495
148.013
711.093
16.1643
36.8325
26.8686
24.7464
30.005
38.7319
191.209
37.7487
137.001
8.29412
214.574
27.6639
70.4677
-4.18673
-8.72031
83.8938
281.608
276.88
5.43263
-21.1504
-31.8474
3.21821
536.196
51.3755
29.6241
135.255
217.574
28.0511
151.889
-13.7939
438.392
45.4563
403.071
54.7672
692.7
310.224
405.856
73.1211
118.931
24.2021
402.351
61.7839
107.872
56.4235
109.307
1200.29
46.5865
785.503
47.399
63.68
43.9254
18.0918
1166.3
225.879
55.5523
282.241
408.407
35.6004
2156.3
-10.5944
244.319
5.09967
-2.31312
79.1658
-6.20544
32.6066
-5.22084
178.048
14.2691
3.13379
-24.1805
-13.1783
774.079
25.42
983.745
36.0859
-42.9568
224.017
83.5162
1171.32
17.7319
-3.90892
329.263
74.9024
272.79
127.638
-47.8414
-3.13565
94.9097
-35.997
0.898741
187.291
467.814
153.025
1442.11
77.8282
78.0411
4.13616
44.2344
325.948
56.2152
64.6616
43.0335
1066.83
1382.31
430.597
695.776
639.41
254.683
49.1328
14.2691
116.031
56.798
160.555
699.209
670.856
41.3187
36.8059
20.4754
298.455
-4.45228
57.2254
885.424
42.9427
934.586
161.109
60.8545
18.4755
502.519
51.1471
58.0578
21.6346
278.534
36.8325
1059.48
250.571
799.309
20.9283
27.2284
29.3154
472.653
1727.15
432.77
267.985
64.6616
73.0185
192.132
179.252
-15.7762
550.72
43.6349
841.324
313.403
21.2277
35.1171
75.8282
22.4512
9.64245
5.14184
-12.7372
-35.5932
-4.94674
64.7723
636.735
-11.5314
301.478
28.6089
378.122
94.9941
38.2288
77.2381
36.556
16.3367
514.645
427.863
671.098
884.679
1558.15
196.319
-4.53842
0.232881
730.952
264.364
27.2065
3.58735
299.278
777.677
34.7832
54.5494
98.0623
961.343
66.2642
21.8211
-37.8711
23.3875
998.96
301.278
755.747
408.259
42.8568
275.902
54.8458
38.9163
36.0622
-9.95357
26.9844
47.253
328.91
1.34415
1402.02
22.8115
2.99344
390.683
663.509
194.227
1.73475
735.113
-44.8308
410.84
282.28
25.4202
20.6473
27.1022
578.514
794.544
6.67218
-8.75943
-10.36
72.8234
-18.1934
35.569
-2.92625
-12.0986
-28.8133
8.72147
-46.3617
248.504
376.249
85.0233
-11.7669
800.724
258.139
-29.6313
-5.81176
100.274
199.995
0.213574
70.1162
91.4682
206.47
317.837
293.231
559.498
782.684
46.0348
329.982
345.247
8.66618
81.6422
39.388
60.8354
736.347
807.662
193.23
120.551
415.053
132.794
117.742
62.1136
407.22
983.846
34.5551
578.232
8.72147
24.9945
799.673
158.379
80.8984
100.317
696.483
167.18
175.419
1.73488
153.667
538.8
415.973
42.3407
51.8153
106.975
50.1941
599.198
39.8453
51.727
471.826
332.36
1153.24
-11.7669
357.507
423.893
464.579
177.501
144.315
323.49
344.667
39.9314
8.75599
25.3892
-36.2827
212.827
71.6932
146.324
90.3745
8.66618
2442.91
134.965
117.057
457.111
-2.44681
50.5395
25.4128
643.006
251.736
495.638
1.60893
-13.443
695.548
-51.9265
13.0802
195.725
862.384
411.412
59.4211
4635.7
556.458
37.4745
319.535
74.8926
43.5934
227.889
323.775
268.641
42.8568
-14.578
33.2941
1109.9
98.7423
542.353
-10.843
64.667
89.4253
250.964
1827.79
190.54
905.356
41.1696
22.5781
1.19866
514.551
149.786
73.5673
137.226
960.692
2866.45
127.469
105.813
54.1871
108.123
95.5171
961.509
29.2495
24.3102
75.6345
644.232
52.6641
-20.1163
52.2271
413.646
657.358
1160.4
-5.81176
1834.18
191.166
463.301
15.2061
43.8793
282.623
-26.0546
1478.58
1362.54
1198.73
33.2748
-12.0347
153.156
-20.3818
131.251
666.263
348.505
15.7688
8.37306
5.73515
1188.36
53.3582
-1.60469
857.933
58.9948
1.42694
258.811
21.1132
318.304
12.8717
922.455
34.2311
14.5535
187.862
-30.5683
37.4931
28.5181
34.8838
82.2976
225.464
14.3782
33.6733
2168.77
736.655
44.2734
649.43
139.738
536.016
87.9203
1159.47
39.2952
64.3291
133.943
59.6456
118.336
24.9102
39.3171
4.57002
12.4162
38.7065
133.69
46.2982
67.78
969.884
409.751
244.017
512.751
513.355
41.2226
86.6969
53.6011
713.581
35.3605
-16.4521
24.8608
115.753
84.788
512.911
55.0954
38.4301
214.988
37.6949
202.238
319.851
42.1066
44.1298
365.705
45.0977
2.67178
23.9045
102.283
342.436
5.85508
86.2734
1310.09
153.602
707.299
71.5788
1322.09
-22.3758
158.56
510.357
78.3862
176.432
36.1546
80.5466
98.4713
18.0918
178.668
1155.75
189.594
140.943
23.6197
745.739
541.598
368.26
179.84
23.6
80.1792
49.2156
29.2382
4.39816
194.464
920.664
57.614
11.6515
-6.34566
805.687
103.65
48.1114
556.78
13.0586
26.3262
25.5615
353.382
50.4605
538.336
-18.5939
1417.96
46.0349
732.792
58.9614
27.9502
176.102
-0.82408
21.4991
743.68
393.823
32.4064
43.0652
1591.9
51.6197
12.4162
862.702
78.1573
30.9421
143.42
69.7285
1024.37
1193.77
629.616
34.8444
23.4658
53.6893
172.567
63.2153
39.0051
69.0164
283.431
1101.88
58.9955
207.356
21.933
37.2197
10.5528
172.904
861.324
38.1313
480.451
20.0922
656.421
230.321
49.6745
844.674
40.8685
50.9225
911.916
16.0189
-41.9049
-15.8094
57.9567
-1.39538
1143.33
519.536
426.583
-6.49286
79.6804
236.061
24.7271
-4.7454
512.759
116.139
141.227
114.931
6.82861
1296.46
428.109
4.91989
12.4696
697.784
140.939
-19.3641
1109.5
423.806
181.337
54.5381
813.058
777.491
-16.4521
15.4904
1461.33
6.07718
183.075
1155.17
19.142
237.081
25.707
260.709
120.716
265.756
49.8451
394.58
198.913
451.77
72.0122
38.897
-0.790286
535.465
427.52
108.762
37.6016
15.8578
18.5799
526.04
177.976
6.67218
146.379
1739.74
277.852
1069.34
-26.6755
40.0457
-32.3817
46.4125
54.8459
16.3845
-7.14247
-0.189566
1141.71
-17.5901
5.46092
201.101
78.0964
39.2955
931.5
-21.2901
14.1756
860.057
-3.60139
107.241
1318.64
21.672
365.475
-5.78298
8.79758
33.673
-32.6832
985.96
156.158
-27.2266
1195.39
-5.94675
92.0986
354.746
43.0652
-10.4225
973.812
6.8474
30.9765
612.076
171.483
21.5917
220.481
176.316
19.4219
38.9497
64.5237
256.423
7.9431
0.489908
244.756
179.472
56.872
23.1791
263.804
96.0754
93.2213
-55.8682
5.43263
119.405
185.544
928.07
-11.9679
9.94637
-2.48841
1159.29
802.977
394.58
5.88382
38.5385
144.164
30.4637
30.1318
405.218
741.426
160.299
85.3903
425.446
171.405
244.93
14.9323
230.712
471.001
23.3732
1163.53
14.668
-22.2194
21.162
101.161
1670.61
-8.35044
404.096
1461.12
53.1055
244.949
6.5792
197.091
-1.38416
38.6086
1570.03
622.88
-30.5076
323.774
-8.87235
224.406
213.108
41.6366
105.524
29.3707
15.1749
89.8953
612.909
16.1912
934.342
1182.4
45.4563
39.7747
60.9735
1940.72
55.2132
219.105
141.856
279.176
51.6498
69.5419
424.15
1705.08
22.7582
292.902
67.4281
70.1623
40.3753
-1.24241
385.141
101.513
179.164
269.427
19.3907
491.696
1.35154
48.2866
43.6015
248.769
20.9685
86.0175
130.649
194.915
64.1254
18.0172
110.409
128.013
608.457
210.078
-1.93395
714.108
394.033
163.191
127.856
160.466
179.094
64.5836
224.727
87.5084
-5.68244
69.5419
49.3366
1168.43
18.4755
57.7715
-9.10095
99.2872
44.1234
743.302
18.0918
-3.11647
96.898
455.712
40.3468
44.3079
19.8716
14.0618
393.484
27.3481
59.073
89.2966
64.3995
65.1866
27.0423
206.637
14.5539
463.585
63.1957
194.464
750.124
74.4806
28.4648
488.942
533.573
1235.02
616.406
64.978
187.589
54.4372
1099.4
1412.91
543.958
14.2022
-13.0521
208.142
149.854
266.894
1021.73
531.788
249.441
14.7055
338.959
5.09967
170.101
227.26
111.962
-37.1275
260.306
56.2337
133.466
-2.59752
234.097
2.4501
-13.7328
1692.46
5.56231
2001.59
278.56
31.0422
12.9791
56.7007
63.865
66.0116
31.155
96.5808
225.945
43.1361
109.561
1257.44
353.374
869.768
1025.73
139.565
25.9718
37.1568
468.786
15.5398
651.321
480.933
48.0769
4.37979
14.4391
842.413
96.5688
72.3417
1136.33
81.2752
669.456
37.9792
569.277
23.8808
-10.8906
-11.434
-0.535674
-26.2252
4.15525
1586.72
-48.5434
-45.0375
3.83742
40.4392
297.459
45.2105
185.599
1066.38
574.33
44.4048
580.9
268.602
12.1288
-19.0058
44.653
510.015
718.315
58.0578
160.118
145.323
788.28
538.489
467.963
197.734
489.445
44.3079
363.957
24.356
44.0469
436.587
300.962
24.8528
350.012
46.4125
637.536
640.741
31.3235
1548.93
1300.07
17.0802
418.693
70.8535
25.6226
129.4
550.3
1396.66
99.4723
1694.58
-4.45228
36.6107
55.4052
148.084
139.546
-9.53112
33.1604
1144.99
751.702
-6.88536
231.395
327.696
-10.038
37.0916
7.57912
-16.6319
-1.58589
77.4684
81.9054
139.638
744.318
289.598
83.6633
736.896
62.3341
58.7864
16.3441
636.743
75.4606
110.088
54.1584
190.619
564.106
982.418
6.77281
959.361
138.863
33.6733
19.767
-9.10871
74.5043
164.128
1039.59
37.7142
358.013
309.341
140.483
12.0206
-3.38385
270.742
251.238
181.732
151.534
1221.57
466.912
19.288
66.4911
226.113
559.103
497.948
8.45327
157.735
1485.25
38.8064
35.1601
26.4271
15.491
122.464
73.7789
46.3291
88.5791
692.922
39.1658
12.5828
54.3597
116.599
14.2691
46.2373
182.662
263.396
1023.5
157.542
30.7828
865.028
546.71
421.898
50.7201
1152.48
270.642
768.731
506.875
639.169
579.697
564.978
61.579
0.269376
287.279
24.3246
206.969
938.053
107.994
915.769
79.3424
603.763
1751.37
-4.41781
1242.89
-48.8649
880.804
2871.11
187.685
-6.96492
33.6016
-6.90957
238.619
194.413
47.7172
71.8074
-42.3869
7.45864
909.303
32.8102
114.808
419.044
971.457
689.134
1226.14
-2.35612
1535.21
524.203
275.499
452.057
73.6646
263.629
123.778
6.82086
1266.05
670.776
607.676
56.6413
186.702
89.9877
72.0798
698.866
14.4198
24.3026
192.205
436.859
2.75843
25.9124
227.031
37.443
94.1932
1401.36
-19.9647
547.918
949.629
627.373
15.4905
70.7325
971.12
44.8163
48.9081
15.0818
1007.57
561.403
393.415
30.4637
-7.34952
24.7822
1268.04
248.38
628.869
948.31
223.879
16.7058
12.5457
459.086
-15.8166
178.238
1681.65
434.036
145.739
56.9123
-0.522531
33.2941
395.926
462.412
4.10192
22.2992
36.9456
96.5261
27.5811
22.7024
193.805
1438.92
1017.94
368.436
548.104
398.328
676.799
28.2311
-6.69855
112.863
76.1326
130.314
111.627
47.717
29.8243
366.744
421.605
44.1535
619.053
-19.7304
48.4606
114.865
1294.94
98.2733
38.5012
6.8474
1441.79
29.4316
1177.87
255.187
132.389
826.851
1106.83
63.6482
59.2073
72.6415
24.5531
60.4685
132.536
202.897
61.3621
378.915
215.328
542.943
183.67
492.349
795.38
699.603
-9.98467
-26.0546
442.22
851.883
-22.6281
45.4563
281.257
172.833
-15.6967
259.625
2317.4
58.1286
29.4123
1013.81
-28.9351
-1.67257
135.544
808.607
2102.44
0.269376
-3.20083
36.506
773.874
37.5642
212.004
-24.6682
95.6318
1130.33
332.841
161.031
65.5855
70.2838
31.7891
1260.48
487.747
27.6724
-3.09811
38.8329
672.351
114.816
95.3878
309.233
476.42
256.586
377.263
36.867
30.1674
123.628
1913.51
121.139
418.974
42.9642
101.678
22.6355
721.935
85.3903
40.2207
166.631
59.3974
1118.76
25.4128
918.903
298.861
1009.8
-1.60469
105.846
601.137
877.713
56.9123
-28.6335
396.863
-1.37608
1.39201
169.02
46.316
256.759
177.313
7.13527
20.9374
212.889
13.9956
4.94679
-4.56503
31.7198
2052.58
142.848
3.04398
207.205
350.483
593.07
68.7677
144.243
85.383
65.7938
660.556
12.8533
39.0308
41.4988
4.29544
728.973
42.0513
270.885
6.25386
14.4391
388.889
49.0393
94.6947
66.7967
37.8694
724.52
86.0679
73.0817
66.5357
1672.78
748.434
404.393
231.316
-14.5026
567.095
10.8058
421.378
234.012
305.887
49.2236
43.5585
201.816
497.375
10.7145
762.384
725.586
1543.48
200.465
41.3187
1567.92
224.071
56.0827
62.3229
197.947
1063.6
72.2718
339.239
285.723
1559.06
662.595
60.1716
51.2107
36.0972
778.865
159.946
70.0308
5.09967
463.248
58.1078
1269.15
184.809
-5.04616
515.551
11.1845
6.82086
98.5086
1239.24
410.567
482.054
66.7622
68.5237
1390.59
42.0948
899.391
19.6175
-35.4943
685.173
55.8959
392.352
251.672
44.9393
113.266
105.968
696.45
234.748
36.7345
226.323
570.366
73.7789
56.6365
404.359
212.224
816.51
1012.74
208.423
58.1078
152.206
1753.4
558.31
326.664
1451.79
253.181
43.0436
21.8134
1215.45
798.213
50.7465
214.063
10.1466
20.979
388.808
30.098
203.538
54.0218
-5.67487
26.9088
502.862
449.108
254.483
53.3726
7.57912
175.513
958.279
33.1797
-3.43454
17.2546
488.388
-31.9983
787.101
-27.6211
6.12063
779.325
31.6124
-25.8224
51.0977
50.1607
5.03896
38.2288
976.4
-12.7113
1451.68
695.117
277.938
71.5372
-12.2413
40.3817
-42.8419
37.6015
4.83191
48.208
0.232881
19.606
274.915
59.9099
647.603
223.215
31.594
1889.33
1096.88
14.9542
1151.85
31.2103
-48.0941
178.993
161.66
-2.31267
-16.2166
4.43845
962.747
1324.53
60.4681
80.1028
1092
1363.19
437.059
203.348
14.4626
446.241
12.0201
31.4981
-27.7883
197.896
1241.51
162.196
32.1207
51.0785
11.3911
122.234
306.643
131.024
70.6418
232.324
216.568
116.394
66.2032
1011.73
1382.74
1325.23
343.501
297.938
64.5401
21.6346
1768.42
23.8094
75.0171
245.77
125.013
48.9196
-4.82435
1001.68
59.9764
34.8444
615.909
20.7681
33.3275
0.805403
848.449
141.045
21.742
52.0353
1269.39
257.437
400.611
12.6364
1306.58
-24.8985
-11.2327
369.598
44.2541
59.8088
272.316
226.944
381.634
-10.1872
11.1051
32.3378
2.29338
535.279
77.8401
162.227
93.7359
81.4501
1.30132
134.109
53.0848
14.7274
97.1269
482.534
112.527
-11.0097
297.671
30.9421
2031.8
454.515
14.3229
139.069
89.212
272.683
17.9778
455.438
181.975
-10.746
123.401
859.95
64.1732
-21.198
-15.5282
58.1078
-12.7113
31.1357
-6.92023
94.963
425.595
20.5548
27.4356
322.2
67.9451
37.9006
797.648
28.9763
1227.35
81.8862
46.9646
23.6273
1515.13
20.3496
99.001
7.76564
1250.55
715.855
146.999
276.508
439.021
59.5315
34.3832
81.2752
29.4625
134.494
70.7325
534.463
35.4177
256.759
105.355
720.792
1662.87
250.511
-7.31392
241.844
49.7829
807.583
583.313
140.702
140.974
38.6512
287.736
992.438
240.85
365.371
152.576
52.8381
51.4766
53.6124
82.1328
9.31766
28.7829
266.73
109.902
449.386
139.58
194.049
53.6456
1011.35
28.7427
243.075
34.2231
59.2233
25.0129
191.845
67.0272
128.829
24.7167
123.499
21.9531
766.505
562.059
98.0275
214.903
89.2005
1119.69
587.609
165.179
22.6089
349.933
99.3919
43.2238
51.5694
50.5281
53.2501
233.261
-18.6277
278.5
25.9108
655.87
1004.05
32.0493
-22.7758
350.204
495.168
765.074
33.1499
55.0954
76.301
543.491
748.159
561.496
69.1792
197.353
183.044
-12.9361
-22.5487
30.0744
-2.54948
106.005
131.045
260.974
652.322
150.345
1189.16
49.783
303.631
39.1946
55.6492
26.1767
966.194
58.2975
1295.59
1039.12
42.8384
710.54
4.29544
38.3032
1.01989
-8.19858
-13.7673
-4.99054
33.1797
390.296
586.144
529.137
-32.3817
715.454
2111.59
200.336
773.454
43.1153
-16.4595
177.313
120.516
96.8371
1087.14
82.399
1983.96
37.023
535.193
63.2005
24.5957
69.4068
83.5162
380.468
192.02
9.20955
80.5246
160.346
236.743
113.328
745.613
447.577
94.2506
32.7579
320.35
58.1789
17.1013
108.39
1036.74
53.7245
67.5208
13.3858
118.454
1013.13
-17.0058
1025.11
70.4677
35.1687
2504.4
43.7938
5.09967
738.88
43.4573
138.491
25.7013
907.06
112.283
45.1599
50.5399
838.906
79.7679
46.7123
15.4712
36.0266
559.642
1438.47
56.2546
193.23
71.8254
-10.36
977.516
16.428
10.0204
1814.79
-19.2632
185.093
-10.7464
70.7325
203.69
1200.15
170.941
115.267
20.0848
224.527
243.951
432.155
1434.54
38.5076
45.2392
1904.17
827.261
732.302
124.772
12.6007
914.777
44.0731
62.7095
138.621
327.137
153.347
234.206
438.207
542.152
13.9403
314.926
416.277
13.4066
5.31682
32.2427
107.779
17.1802
808.212
818.22
18.3021
-23.7128
23.1791
48.2032
443.715
632.058
766.011
303.953
1988.19
203.738
266.129
1166.08
460.297
34.3092
-11.8587
-22.3064
26.177
116.281
480.96
279.715
493.026
390.225
-15.6967
21.6181
14.1758
89.0507
-7.56799
143.205
412.905
-2.86377
80.2603
360.368
314.396
13.3087
714.518
-8.72031
-8.0188
18.3015
-8.87235
183.176
144.657
189.091
291.819
228.648
-8.96322
884.398
206.723
187.589
1206.84
260.584
389.13
111.627
97.3121
1179.27
180.33
-15.6967
17.9239
742.163
68.3317
576.64
765.669
30.1866
1260.92
34.9396
145.787
396.327
185.723
227.176
47.3495
128.872
410.875
81.3323
36.0086
59.0448
203.743
5.83577
113.22
38.0574
252.385
11.4267
-24.4227
76.926
383.508
362.752
-24.5022
-59.8234
-8.95101
-17.5707
212.827
211.802
220.131
318.43
351.752
39.9663
-40.3451
76.5716
164.593
238.554
1695.99
1623.76
162.19
29.2827
132.41
-8.73867
89.4017
179.028
34.9376
146.565
27.3678
-26.3761
507.865
40.2987
725.194
47.9629
113.421
83.6744
-11.091
126.244
1596.38
1625.26
37.1371
-9.59072
29.0104
34.9423
-10.7877
23.8071
1067.29
788.72
21.1046
117.319
7.05766
1827.86
25.0532
603.947
195.257
269.676
63.1826
121.826
6.77281
142.268
39.9314
994.515
663.602
539.671
382.399
51.7984
-0.139315
-7.01758
791.003
656.342
-8.20042
227.819
18.7732
79.5761
68.7677
-16.9268
-27.6211
-25.1097
-2.31267
457.922
703.465
-14.4945
0.353791
41.2412
-41.9529
1009.96
15.5686
76.2224
43.2859
211.71
44.1298
942.917
181.905
55.1456
794.146
40.7117
-18.5078
330.839
1860.13
76.8693
81.4501
33.5724
45.3419
-3.63518
18.0051
84.2803
238.678
36.2197
-19.4083
10.8547
311.917
-21.317
430.386
-12.4868
183.678
819.021
12.4488
11.7343
411.548
1.43547
976.803
67.9643
230.965
644.096
39.7567
51.5486
27.5811
238.782
65.915
-25.1175
32.7363
-1.78477
38.68
42.2866
14.8532
647.031
560.765
40.5253
32.8625
47.909
393.586
68.3317
67.3056
41.1692
836.883
495.364
345.65
122.834
-11.9467
21.8399
32.4908
55.3049
-4.37158
676.805
437.982
275.041
138.871
997.502
738.095
43.518
567.403
-8.87235
58.4498
121.625
231.849
29.9968
999.284
-8.21972
622.029
748.328
132.444
1525.67
-18.8005
243.775
219.685
2591.13
15.9959
1143.21
34.5985
157.261
580.388
-36.9914
47.9789
357.508
45.6679
1440.63
57.6569
0.497981
51.9918
-46.4979
29.7955
1.88581
245.91
59.2467
97.2902
32.4352
42.4892
-42.9212
438.472
369.28
314.168
275.348
36.0859
485.53
19.16
-4.45228
54.3805
-2.88282
167.568
313.333
32.7359
393.755
487.868
7.23113
-18.4713
816.703
444.237
62.0789
-17.172
30.3686
15.0125
972.017
35.6617
19.008
33.1842
14.2494
-25.747
503.377
5.1836
77.4867
-23.0113
33.2941
712.643
25.7549
1330.4
22.5005
-29.5779
104.224
123.871
-7.55615
2050.32
-17.0059
-1.39538
-1.72732
22.9081
1451.7
173.417
36.6646
65.4315
20.042
44.9173
-8.32034
1085.29
60.581
-0.9897
16.6015
20.2902
11.5138
-18.1934
1636.02
75.4526
934.412
347.352
261.186
469.868
21.1127
0.353791
760.681
-4.28381
13.1302
347.109
-17.5901
1771.57
-11.8587
1459.99
104.272
31.0422
578.947
-7.34952
71.6338
194.199
489.252
53.4435
28.8872
1062.71
57.3605
1841.88
-33.7859
368.926
4146.98
-3.47876
6.1695
1813.24
5853.88
683.385
24.9945
527.933
49.6827
7.80985
74.08
32.2472
53.6048
1.73488
-0.00683069
87.1504
562.15
68.5776
505.101
389.147
1726.17
343.635
2574.56
40.1608
21.9859
-16.3767
4.39816
70.0308
14.47
513.055
491.359
18.5511
1062.06
1090.72
-3.34102
327.238
14.8312
21.1908
29.3707
20.704
823.914
1519.05
16.7273
34.2119
-5.47545
512.039
793.9
859.326
199.708
48.7583
188.272
16.8064
35.8088
611.83
398.852
-9.10095
259.168
685.87
25.1847
593.225
14.2902
235.483
-38.7237
34.6902
508.186
280.227
494.084
21.0028
628.943
140.548
8.43961
609.001
46.0888
47.5329
22.0831
6.4276
651.672
781.162
9.86024
16.1198
335.019
1368.72
25.0532
865.296
23.9237
11.7424
769.759
45.3314
29.2616
46.6904
394.814
-5.43985
-7.55615
558.561
454.581
448.38
397.449
954.319
91.1251
872.444
3.7807
332.575
697.643
261.622
235.694
3.309
-12.6205
115.71
730.35
110.582
-1.46695
147.328
202.238
341.656
-2.48841
52.6562
258.561
1049.57
-38.1567
943.712
17.3453
614.84
1171.71
392.85
8.55357
84.3655
1007.24
86.0463
87.5084
230.45
6.67218
251.326
1196.27
-14.1082
-20.8799
-5.94675
20.8841
319.139
78.7936
26.4716
313.257
-13.4238
99.7091
593.162
1974.38
23.6932
-29.597
-2.32119
32.0493
-2.16108
84.0863
54.8458
431.533
2207.17
35.961
67.2768
150.874
945.873
94.4791
395.067
135.255
32.9785
88.1704
-0.675409
44.1607
1692.14
-39.2086
587.002
-2.57822
115.375
-8.88042
31.4205
399.826
789.672
-13.641
896.302
2559.49
1299.08
97.2619
14.4569
-3.34102
3.02467
20.4534
372.325
2.05641
1426.1
31.9484
537.182
501.433
318.452
73.5673
-9.22358
34.1525
529.657
62.8476
1198.59
494.786
1082.64
-8.88042
85.4602
78.2722
-14.3425
-8.68002
264.741
70.7325
189.634
-3.9377
1410.64
138.693
2.28118
775.14
644.517
217.968
392.94
354.381
-6.61912
34.7595
68.665
315.9
1352.94
645.157
244.712
55.7043
361.928
75.9322
37.4096
795.38
19.1049
11.1842
382.511
0.610901
59.705
1570.14
90.2245
23.0361
14.3437
-8.73867
3.19467
23.4802
788.312
140.943
331.703
336.401
11.1743
34.3832
128.127
33.2107
35.1681
49.2237
70.7325
26.5907
78.5212
821.992
69.9165
49.9854
-16.605
61.9643
1181.46
647.969
3044.57
50.0821
26.4698
164.984
36.6646
208.054
-12.2532
1018.67
33.9347
49.3366
28.7829
103.686
27.4433
83.8858
86.3972
47.3501
352.078
27.6289
30.3388
-19.2763
36.556
372.409
414.382
25.8759
272.062
552.095
1425.17
62.9013
1049.34
79.1895
97.5982
12.4143
65.6587
26.3572
478.856
471.167
545.718
396.305
76.9497
244.767
46.5255
-24.4155
705.261
29.5953
1102.77
-6.47637
-19.443
6.8474
-16.2349
-0.917064
-27.6211
289.733
428.723
337.045
33.4865
-5.2077
67.9643
436.218
-8.07951
571.992
1131.01
10.7145
13.332
133.834
235.771
150.248
122.934
21.4919
1191.06
212.031
7.6164
92.627
548.643
33.9661
10.4276
13.6084
8.6235
-4.18673
559.122
28.8013
406.15
1223.33
231.008
1318.86
54.1584
-43.6392
307.359
36.7579
108.535
422.241
1.25973
-18.5583
-30.0449
166.912
47.6494
10.786
542.689
123.171
3.98101
30.0514
852.82
1732.61
29.8243
31.2864
37.4211
55.3979
54.5494
579.576
57.3492
409.982
23.1388
101.89
-44.5631
32.357
118.521
62.5916
281.511
74.0374
162.514
699.24
165.694
503.763
115.578
35.5474
275.577
54.2086
36.0859
-22.342
742.549
143.432
42.2868
389.838
285.723
-18.9014
12.5457
513.434
270.067
131.796
2.75843
372.674
792.405
73.358
17.4139
46.8134
534.931
45.9975
147.349
-13.7673
-34.9756
-43.657
182.741
472.578
611.334
314.1
-46.9908
607.191
265.187
1781.47
388.909
145.519
61.9976
2.55534
8.96465
8.30167
70.7116
39.0051
112.12
54.7948
272.867
1230.82
-42.4535
-54.8704
20.1756
15.4905
55.7399
-31.5053
50.4102
919.631
633.841
177.875
8.0723
-13.7328
30.1674
9.31044
35.6965
72.2717
890.328
30.4044
10.3737
133.924
9.20955
128.738
16.8064
77.0382
1050.09
735.518
25.9718
697.422
-10.6971
164.88
188.229
16.1643
-21.8571
704.095
-3.43454
237.559
48.9159
455.111
151.553
395.842
354.696
1176.47
349.031
301.141
306.22
1085.49
38.4301
40.6995
32.0727
538.633
1585.1
54.6706
323.217
33.8225
267.852
21.0934
485.53
1129.36
36.6107
31.0424
1452.43
28.9763
209.323
14.9323
17.0681
1823.14
58.3654
-25.747
38.6086
33.2946
414.819
1123.26
353.759
0.497981
577.566
48.5362
110.034
1.88581
645.086
10.5209
651.077
330.158
17.986
73.9657
57.6377
57.5783
11.4773
239.01
46.0349
53.3392
286.571
82.8232
553.726
166.905
29.2495
31.8065
1020.16
64.3307
19.9471
282.594
101.161
15.8144
278.382
-6.32451
59.4167
186.49
960.513
128.641
17.2546
83.5898
-43.2427
323.283
507.802
-4.64522
10.5858
17.02
66.2736
-25.747
160.423
303.16
523.555
31.3366
82.0198
12.6364
-31.5053
61.6546
-6.15787
20.6265
1874.47
27.3875
1253.59
118.642
72.4742
-9.28104
-41.9049
23.546
16.7273
-1.72732
144.722
4.75154
1217.33
851.691
854.413
61.2714
251.615
908.175
562.87
188.097
32.357
5.18315
34.4807
45.3789
85.2818
138.151
60.7459
74.6016
140.878
-6.37689
27.1141
351.508
344.689
37.96
9.51708
347.122
778.907
179.04
42.2868
432.942
88.9464
192.456
344.768
-13.9425
32.0606
-5.0113
32.7435
1740.74
946.079
1566.99
-40.6822
202.889
1033.74
186.968
-49.9498
118.756
35.0847
1087.46
576.773
1083.67
214.934
71.962
54.3597
30.3922
2714.8
618.281
-1.29803
59.3558
-0.0598855
960.721
49.7829
264.104
335.937
408.693
13.5378
336.628
53.4773
96.6347
1021.4
546.219
-0.572747
320.405
135.046
27.7849
29.9324
1183.21
369.803
10.5767
110.18
111.469
364.996
239.358
13.6164
721.033
101.01
128.775
39.3671
43.5106
537.134
1279.83
51.1758
258.803
15.0818
3.07272
16.0497
-20.468
12.3017
1375.6
23.3541
226.601
1549.28
112.645
156.158
8.16816
11.8569
162.376
-4.13786
32.7579
22.3736
108.249
90.1454
161.668
16.5796
111.26
-8.0188
25.7978
885.057
158.814
54.7017
-3.9377
307.359
15.3996
134.209
177.875
79.2868
-24.1805
462.834
1008.34
533.433
23.546
21.0934
682.579
6.79211
30.9885
43.1361
627.651
21.916
-28.1712
72.2645
41.4309
298.587
10.7973
273.804
439.03
616.281
36.9588
49.2237
130.703
272.093
377.089
44.0523
-24.1493
53.2496
487.58
216.395
5.88382
67.5865
28.9087
423.081
19.8244
81.9412
922.273
48.846
154.643
88.0094
55.6492
206.087
54.9588
186.417
24.0977
-9.10095
-6.94896
73.0503
611.767
257.767
139.313
66.5493
49.0393
75.4526
17.9938
370.778
46.6049
86.6215
122.312
303.16
49.1807
17.2204
824.4
783.767
31.1357
279.075
38.0574
656.246
19.86
27.1141
164.101
537.718
17.3453
43.2503
26.6562
47.8551
16.0498
39.388
28.9763
31.6983
306.774
3.68789
379.172
142.376
266.789
257.874
72.65
261.145
622.88
953.377
734.195
656.421
730.404
1231.62
74.7731
46.316
1591.09
56.6291
11.458
626.714
291.993
71.5372
41.1696
790.18
539.592
795.083
52.6206
12.4143
1035.49
169.723
1365.19
267.831
926.839
88.2826
560.957
645.169
220.393
284.419
96.2274
501.066
308.698
291.915
86.662
203.69
51.0011
349.525
-2.59752
52.3126
412.477
423.479
7.58556
186.731
-0.816902
567.703
19.2193
455.817
12.4143
49.783
577.245
1261.09
20.042
-7.5565
76.0126
798.554
448.513
107.706
194.578
30.2544
300.398
296.064
72.0364
174.523
-16.5784
335.478
831.462
39.4098
539.998
45.1715
426.84
264.742
675.314
51.2901
56.72
63.2362
5.97599
189.091
59.4344
104.959
26.644
48.5644
983.524
367.64
44.2229
266.995
169.692
148.313
116.312
536.402
1016.91
34.7366
1251.06
22.5214
673.655
640.77
211.197
597.767
-49.5498
20.8162
154.284
-8.48596
1120.43
172.09
5.23247
40.2541
44.8624
54.4308
180.145
-5.33402
-5.92757
39.739
136.183
128.762
11.4383
43.9014
220.196
214.511
781.66
350.49
948.556
-19.5243
65.1452
20.8049
32.3576
-2.16108
14.7458
487.672
36.1052
53.9089
489.586
301.141
1188.91
163.445
64.2943
162.429
-18.5583
39.2955
18.83
8.69492
53.531
926.267
3.89488
601.995
377.857
1042.01
439.397
989.346
355.5
14.9323
145.353
211.971
1135.36
30.2544
556.559
516.54
723.879
31.1123
119.502
-3.09811
704.21
-21.9908
2034.75
0.353791
1.33839
31.8709
37.8884
79.8614
821.417
579.027
-28.7864
46.0348
59.8308
1132.08
43.5228
915.714
88.1137
28.9763
140.394
36.9086
43.0433
47.0531
26.8478
79.5951
558.147
511.889
212.317
655.885
112.329
132.612
502.44
420.289
-9.65734
71.629
605.821
63.2792
62.2992
170.894
27.5753
1458.97
19.3167
706.705
-18.8005
853.726
191.416
105.068
319.389
291.896
696.362
-6.13991
556.831
1.99434
61.8767
40.2207
78.55
63.1455
239.056
995.331
618.177
698.988
628.634
57.3492
98.8869
5.09967
2353.39
1106.2
831.896
982.418
107.972
309.06
512.196
-30.5994
367.499
11.1845
56.3113
53.6725
79.7679
-3.88745
9.84901
13.2652
34.7905
67.4989
1811.21
20.4539
42.5308
189.22
332.76
-5.13229
419.044
556.159
156.198
126.253
1103.3
82.0198
143.864
-26.8202
47.5991
755.65
737.457
754.719
434.997
194.742
39.9314
734.02
224.828
963.532
10.168
1734.93
462.377
26.4698
230.577
45.0979
36.5769
299.779
2.65031
600.065
40.2322
107.96
16.5405
3.69547
200.201
19.01
401.597
1428.86
53.6456
18.0918
28.7427
36.9279
89.0381
486.375
152.187
119.197
249.112
48.7189
660.615
112.374
177.273
240.857
534.262
448.583
490.6
847.883
29.4822
22.1385
149.601
46.5075
620.806
57.3492
18.3021
83.1089
111.26
7.99425
36.9993
744.358
8.83466
266.129
710.678
19.8913
67.3051
-9.18799
44.9177
69.4297
64.7754
48.5864
291.65
235.262
96.6347
164.95
857.314
26.0761
59.3974
26.1767
53.5238
101.401
60.581
1415.8
46.5865
59.6456
135.202
103.621
1107.53
277.852
930.664
474.829
50.1606
60.4681
379.953
5.97599
316.181
1182.01
1102.16
47.6274
430.674
1234.25
17.7437
272.766
-29.7234
-2.95041
23.9045
806.932
95.0597
-29.7522
498.622
55.2132
713.858
274.915
5.56196
-0.82408
32.47
25.2472
1751.93
429.431
32.4064
191.116
1734.33
186.552
97.9413
27.6724
273.367
75.3771
49.2236
-15.4316
32.3141
443.57
390.553
690.058
538.264
6.77281
32.4352
25.6226
1055.28
22.4289
28.2003
143.628
902.483
57.9567
470.537
326.507
94.7606
114.351
268.481
61.0973
308.782
-1.22404
70.0308
16.3441
316.278
704.167
-27.7572
214.982
545.365
21.0218
55.4985
39.1941
122.39
-13.7328
9.31044
11.3337
190.479
29.1682
80.4455
-8.89165
961.815
280.239
31.8917
1215.26
104.887
1142.36
51.2107
40.2398
127.112
155.817
19.288
1276.2
66.4142
29.3362
96.0673
224.141
691.008
45.3314
593.889
465.176
465.919
1854.03
728.397
266.057
136.896
64.9169
239.064
31.7198
90.1019
40.7117
82.6918
157.488
13.2387
366.413
73.0169
36.3835
98.7528
807.662
568.892
153.875
-33.1223
4.87537
-17.3052
397.952
-6.06133
-33.2352
20.1327
-21.1504
22.5005
19.1478
385.334
554.562
-5.04616
-4.36247
513.676
78.6509
16.9559
108.02
40.4126
127.915
157.568
753.794
345.998
548.231
16.7058
51.6498
60.1716
73.6995
346.65
356.744
442.892
1.20641
609.97
110.455
462.04
85.5582
139.313
21.9353
15.3061
60.9616
254.203
208.409
357.94
193.972
16.7965
776.975
-15.8896
499.717
124.178
185.094
473.616
61.405
-1.37608
1.39201
296.456
331.52
-0.535674
294.24
92.2364
-13.8419
14.8312
30.5611
-11.8587
37.6637
37.4214
294.318
1.19866
61.0273
712.006
538.336
122.234
-26.9411
1496.51
-0.816761
60.0027
132.05
-11.4052
1.30132
-30.0453
428.337
233.269
-17.1317
14.668
57.7063
47.7504
1688.62
101.434
338.557
219.897
29.4316
15.4824
203.526
1124
-10.5944
55.0382
173.766
106.383
41.7274
447.712
23.8272
52.4856
229.787
84.909
14.3782
0.182344
101.14
552.939
25.5615
16.0497
170.401
620.795
45.3969
21.7846
947.407
111.627
1143.21
7.33548
57.5233
224.828
45.0905
36.7458
129.8
83.5861
215.079
26.9272
-8.0188
85.7679
13.6164
2302.75
50.0165
116.94
34.1345
68.4152
298.384
186.683
48.5644
41.8055
571.913
8.61564
741.133
579.348
410.541
364.367
42.6452
514.578
396.784
1610.06
770.361
164.95
30.8504
1845.79
275.427
26.7268
1028.42
116.842
652.865
-15.5151
38.9163
15.4905
1245.77
56.5758
35.4177
18.205
15.0043
120.347
-8.21972
5.46092
15.5686
18.1263
5.80454
76.7768
-9.28104
-0.675409
11.1051
186.011
-27.9642
-2.57822
192.212
260.528
1296.69
531.662
150.975
614.895
424.15
97.1863
571.266
559.019
84.2947
195.725
958.668
964.442
44.3287
161.801
128.757
8.45327
2.86551
155.815
-4.19526
1995.13
-0.4386
-3.09811
141.245
23.8403
388.43
518.634
47.2054
58.1078
38.6319
889.82
639.379
23.6082
750.653
-10.9828
22.6089
501.173
58.5747
187.826
12.4143
342.083
440.895
1498.51
662.195
79.4011
1294.46
112.934
270.993
101.89
616.045
857.883
708.895
43.4573
1741.75
122.216
33.2033
64.2943
224.274
-39.173
-24.4227
383.336
-20.3531
43.2237
883.483
945.945
1547.19
1253.23
0.232881
3.81451
1623.06
1283.66
43.8798
764.559
-12.0685
1323.7
495.638
455.133
42.779
783.629
1130.61
396.448
406.023
8.12792
874.635
12.2014
742.444
29.1024
57.4264
149.182
-39.4946
28.1042
64.6616
50.5297
55.4591
0.976976
379.777
-12.9651
49.5311
35.1044
-2.2244
138.357
959.969
192.957
783.139
45.877
1091.92
22.9455
177.481
24.1013
33.0416
148.168
55.5349
390.528
15.862
35.179
39.5261
43.7137
113.205
306.059
157.27
53.7269
103.045
498.145
111.383
451.698
1067.31
47.732
386.914
539.725
35.4361
333.233
-12.3637
2816.51
588.331
685.03
307.477
720.121
804.676
46.3452
66.6403
582.359
56.6796
247.224
4.1118
36.0443
586.465
7.20718
212.44
774.54
1460.84
2822.91
703.058
33.2172
1083.45
265.834
2.04962
2542.12
1443.57
1038.85
64.3221
-15.7025
13.5451
127.234
-1.93353
19.0463
-34.4636
154.1
219.659
66.7013
12.5962
-12.2133
415.988
-21.7517
1050.99
196.678
58.4973
336.637
222.046
209.634
1.86469
28.5471
8.06977
376.678
158.227
56.4247
30.7414
3.05435
-40.7557
13.6637
182
1041.87
27.5061
632.566
29.817
138.883
-4.58499
85.8308
22.3488
449.553
1.79723
261.976
403.842
178.444
55.8709
52.9568
319.941
1280.95
474.881
92.3801
832.432
40.0415
480.534
696.59
6.78968
117.394
453.261
74.6524
-12.6225
401.211
25.6441
-30.4268
395.881
169.574
87.9547
-6.65581
28.0858
213.543
357.796
395.507
209.469
70.6782
180.408
83.8939
72.6065
13.4723
56.0324
81.9232
24.77
299.127
359.659
214.22
97.6338
817.033
6.82086
34.7904
65.453
71.6932
9.51708
98.5087
85.1983
33.5724
46.2789
141.605
62.4551
-6.6119
17.136
28.6583
239.842
1365.14
31.0049
209.193
51.825
124.645
305.786
81.5763
59.3004
30.1789
-4.82435
24.2928
94.6803
1085.24
23.9572
23.86
-19.091
155.223
40.8853
14.7721
154.573
76.1718
28.5677
703.265
24.8613
9.08332
55.9753
-7.08176
337.83
610.464
28.4648
125.574
0.407114
-8.21972
149.764
-22.1661
587.702
14.1448
100.524
147.234
44.8383
361.841
29.2809
183.725
48.7583
