# Supplementary material for: Nonlatching positive feedback enables robust bimodality by decoupling expression noise from the mean
Source: PLoS Biol. 2017 Oct 18;15(10):e2000841. doi: 10.1371/journal.pbio.2000841 (PMC5646755; doi:10.1371/journal.pbio.2000841)
Supplement: S29 Data — The corresponding mCherry fluorescence values were taken according to the gating strategy in S28 Data applied to the flow cytometry files (S27 Data) and were used to generate the numbers in Fig 3B and 3C and S7 and S11 Figs. (ZIP) [file pbio.2000841.s029.zip › S29_Data/LChITF Iso 2/3.txt]

"Y2-A"
37.6151
380.085
37.6151
33.383
51.9903
66.3237
32.5476
-28.2631
43.14
32.8003
12.4946
14.2111
11.3031
15.8332
71.7104
22.0441
75.0784
28.9205
9.42939
5.15613
28.757
-3.52384
35.8897
110.308
18.5924
14.7154
13.497
-18.05
19.2313
27.0465
-4.55842
50.1282
-5.14519
4.45966
-4.05733
15.4976
-14.0167
25.6687
-34.2886
20.1735
33.1995
308.588
13.1407
52.6678
71.937
60.7387
27.0438
5.89221
41.6723
-4.14806
29.3647
70.642
-1.019
89.5096
87.2769
130.789
47.845
5.78173
40.2778
4.69104
-3.58001
5.55893
11.6978
32.6083
17.1708
90.146
-5.18604
52.1487
3.87932
17.198
16.1372
0.607519
7.69029
43.2572
12.2932
29.3664
-16.4422
-14.5098
453.092
411.012
33.3343
132.311
23.529
64.7
84.0014
-30.8855
143.484
-16.4325
-22.8908
9.99965
11.8826
-10.903
187.9
24.6124
-3.8823
773.359
-6.81787
14.5393
18.7615
-2.28104
0.483324
-29.3058
10.682
-11.8633
21.0655
12.399
-55.7709
7.06095
-4.94362
5.54105
-15.5457
-16.9162
-50.0153
20.5773
-1.33071
14.3173
0.808508
-41.7358
60.7761
25.3734
-30.8956
193.759
130.229
37.1167
39.3037
46.562
0.622572
24.9011
-23.4514
10.7734
16.8932
-0.224472
-29.2398
-19.3037
33.3215
8.51613
1.1509
249.838
23.4103
12.2211
11.6979
35.4016
9.12173
-19.8298
27.2104
37.4854
15.3057
35.7629
15.9883
33.6368
30.7116
45.2471
67.0252
4.80089
42.976
21.6108
13.0459
36.7955
13.5894
22.1977
70.5018
23.7083
10.9822
-20.8919
-4.56392
-18.2305
-25.8584
-32.1055
-28.8828
25.7906
3.62063
41.3562
-1.40864
-18.6891
-26.6969
-22.7143
4.37597
20.1828
-26.1981
-40.1561
17.2354
22.0428
-16.485
-2.48681
6.96259
23.7301
0.1939
-18.0182
-17.9721
6.42906
-16.5966
-25.6192
15.4354
-36.0072
398.556
0.706553
-8.58884
3.17558
-23.5078
3.30251
-4.55229
-13.3207
-10.1442
12.7225
274.607
24.4966
-5.97241
5.6067
-5.58256
-34.2168
23.2202
45.666
-7.64838
13.1549
17.8077
263.619
38.574
-7.43752
21.4554
23.2153
25.7958
7.98859
31.7316
40.5436
13.5894
27.3983
-10.4556
24.4841
7.06943
10.6859
0.690683
28.2762
24.8535
-8.56079
3.87487
44.7521
-1.24623
5.19023
58.4648
-6.06818
-5.24061
-15.6053
-28.5522
-1.41726
24.569
36.9477
40.5967
0.0222068
13.8409
25.1315
8.30313
-14.7225
6.2399
4.19102
2.00783
-28.4612
149.91
11.284
-11.728
11.9758
36.2957
-39.5075
157.458
25.304
-26.8608
-6.40362
1.93281
1.66356
-20.1188
-19.1854
-3.63241
-13.0594
174.539
-6.85028
-7.27197
37.7638
20.3526
-17.0148
-9.64749
-40.7193
-27.7325
-2.12042
-6.39402
1.42769
-20.7422
3.87487
17.332
-3.69654
25.7769
-5.8477
-8.7425
-17.2986
-10.1711
35.976
-11.6904
-23.9813
-15.6053
37.0401
26.6937
44.4439
42.4708
7.51847
28.3049
11.9669
27.0055
0.806864
-18.4707
23.1065
15.4354
31.2388
15.6991
35.0347
-10.3893
198.205
23.5587
-13.3207
17.9668
-30.381
-19.6214
-13.217
-13.896
-18.7553
28.1169
16.0977
-21.615
25.7533
56.0341
14.3597
-13.6193
6.22776
491.617
-28.7166
-24.6924
1.09072
-16.7549
24.4966
177.686
31.8436
97.4911
95.0938
-7.64838
-18.7042
-19.5221
162.01
7.28576
-2.54154
37.9772
-11.6891
-7.38054
-6.68671
39.4145
22.74
-0.466064
-36.8353
-24.1386
-12.836
-24.5111
-9.64749
-10.8659
-7.74261
4.85038
8.92396
-28.2385
18.8674
-9.31873
470.165
19.3685
18.3087
-46.8128
37.8501
-19.1866
9.5041
-7.84647
18.7252
-50.5602
151.316
10.1017
19.4291
29.0521
-32.483
26.3925
8.49204
51.3263
15.4849
27.9835
30.9812
9.29782
40.5436
-16.3956
-21.3275
2.66285
21.2746
232.505
-11.6712
-9.92882
45.6683
7.66148
66.083
-8.56079
4.81191
342.482
-12.1298
17.3436
36.3188
25.9277
13.6235
0.586826
385.105
6.07565
125.357
39.1068
-21.5153
37.4854
26.3925
-15.8708
-13.2148
9.63989
18.2995
22.0441
48.8414
574.274
58.1551
15.857
37.7325
-2.34013
11.8904
35.8316
22.7713
17.5415
55.1367
-19.1675
-26.7954
23.1795
20.7799
39.846
-6.43249
5.15059
-19.6261
16.0633
4.33496
-14.0159
57.8904
-6.71134
-10.2709
28.1151
10.6205
372.998
24.1524
64.9248
73.5845
9.48605
40.1649
43.1626
49.5902
33.9844
3.28207
-1.64977
43.386
44.7154
37.3331
25.9598
128.495
26.6155
16.6202
53.5761
52.0275
33.6057
16.9933
41.6949
30.0367
60.5979
20.1828
1.91289
56.5908
71.7056
5.06676
15.3168
24.8587
-22.969
244.215
23.4103
2.85073
14.509
34.4646
36.2957
-15.1446
37.5178
45.9187
0.0587432
80.3743
735.841
34.2291
149.481
33.8489
39.3399
39.395
318.108
227.493
40.0438
44.8255
30.0215
27.1781
79.8034
-11.1857
58.9367
26.0264
62.3401
150.041
47.6612
-26.1779
13.983
35.8585
-6.85028
-3.52384
58.3785
37.2192
82.3107
-9.64749
32.9174
0.510195
26.3707
27.7608
59.9546
48.7654
18.2571
60.6586
-7.64838
22.5252
32.8003
55.4406
28.1697
49.5664
61.1767
54.8438
42.6588
42.039
33.7923
4.61265
-7.96233
2.52005
64.0007
33.471
26.0887
16.5894
42.2877
28.6212
29.7387
31.0873
44.5312
42.976
13.2452
-15.878
-5.14519
26.9485
2.37913
-34.6314
42.5353
-27.6199
38.7999
32.1834
41.7253
60.3735
56.5263
10.3296
47.9826
296.236
423.523
7.01269
176.851
177.103
-27.7978
48.8813
37.3849
28.8375
20.8843
887.863
3.86385
57.0315
37.5404
19.6052
39.6066
2.52005
28.3353
45.2601
22.3405
31.582
17.3768
26.6155
5.37585
63.2719
18.6132
65.7191
34.1986
24.4145
18.2806
54.4817
22.1386
9.40997
40.7459
40.0868
32.5476
-13.2706
33.7696
44.0447
18.1168
28.9517
48.5152
51.8064
19.2366
22.0441
28.2267
30.0441
17.1178
-0.466064
10.0163
-4.46087
19.9602
17.5415
28.2322
19.4313
39.5206
26.7276
40.1649
18.2691
-8.3817
-7.01925
15.7041
18.4315
37.9864
-17.6673
32.2279
-9.81632
-31.4775
95.1362
29.4514
23.7301
-11.2222
33.9271
-20.8293
-7.6647
52.3437
-32.5261
31.5398
33.239
-6.95916
37.2508
129.155
12.0995
-19.1863
-13.9226
-24.5651
-17.6404
-30.381
28.0124
-21.3922
-31.8737
-1.86819
25.468
-11.728
3.56024
23.73
19.8685
-2.37494
0.605559
30.597
-0.805847
56.3558
35.5918
1.9137
-11.728
-1.14267
13.8069
-2.02618
-26.2005
38.4225
0.0587432
-8.52967
-15.203
12.451
-18.2448
-19.1854
-29.8693
27.0465
22.5479
2.12526
-52.9399
-48.5014
20.8972
31.7109
-30.2622
6.68048
-18.2305
7.8748
-15.2389
13.5839
-14.9409
-2.33409
1.64857
-3.1203
18.3087
33.867
-11.5946
13.103
-26.1973
-13.602
17.555
-7.45983
-2.80699
-2.49794
11.3031
-12.2778
-13.329
21.8213
26.7328
-0.44471
31.9748
28.9205
32.8552
29.9125
25.5511
7.96723
520.699
188.568
786.453
-14.2037
28.6212
17.2451
36.7095
48.8525
30.4505
26.2885
37.0213
61.9779
28.0955
547.267
220.656
43.8349
60.6586
24.2107
28.1474
32.8003
-0.623871
53.5665
20.6735
47.6923
76.1692
69.8363
80.1401
239.996
43.9131
56.281
33.6607
347.89
1.16133
34.9527
55.0228
17.6554
38.1412
24.4841
3.32129
18.1822
-7.00561
6.68597
33.2616
15.9812
268.468
17.5781
-12.4906
42.6716
15.0314
2.94738
34.102
-11.6904
23.7501
-26.6781
-8.91352
13.3246
33.1995
33.1005
13.1407
5.8161
-27.3885
21.4216
-14.7225
9.81322
-19.1406
25.0694
8.27775
-8.06881
-31.0041
33.2876
-5.8244
51.7
-4.14411
-30.8658
44.879
-6.3997
26.2223
13.1243
34.8383
-2.87436
18.257
7.30837
6.86344
-10.1165
-11.7453
-21.8832
17.4785
39.4892
16.5164
7.48076
3.78777
6.35359
165.606
13.1549
36.5484
-66.2162
19.8333
-26.1782
-2.90747
9.15983
18.0732
-14.4966
25.7922
7.61198
22.5479
-4.75768
-9.11913
-16.2206
-46.6274
7.34802
-6.43799
255.383
-10.8659
22.2424
-4.51995
37.035
-16.9941
35.741
-17.2168
-11.2599
-9.3307
28.8424
21.3032
-3.71169
445.095
-0.623871
2.96671
-41.1707
12.0851
-7.70677
15.2621
8.9292
17.9193
31.7316
-13.9964
35.5347
1.18823
-18.2697
84.0419
19.9602
30.6599
-8.58154
48.847
-13.5453
10.998
29.2132
40.7831
14.865
20.7415
14.5325
50.3743
15.6204
42.6716
39.3942
16.0658
69.7092
1.42808
217.773
55.6092
7.95307
45.1838
55.6883
138.703
33.9271
-6.7738
42.0363
19.0107
19.3584
28.5539
1.47414
46.2313
-0.350207
18.7252
20.6544
68.1978
70.0289
48.5736
16.903
40.2965
27.4871
55.4406
22.5475
38.322
39.1449
93.0358
90.4511
50.1551
93.819
184.468
5.68126
37.7325
25.7709
13.7644
88.3054
93.4411
26.0887
155.27
53.5321
8.94349
-3.05745
37.6465
26.7276
25.1724
29.1748
454.926
-19.6261
-35.1302
6.33373
22.1796
17.3717
23.7946
-1.38302
-8.10901
13.5753
46.318
27.4783
33.7554
22.6827
58.8646
-22.2188
-3.13043
-12.6756
-22.8887
1.25372
19.4472
109.477
349.878
-29.13
18.295
38.5512
1.67186
4.84836
-19.6214
5.52362
-10.1478
-36.6076
-0.187892
1.24124
-19.4869
21.2203
51.2117
-0.805847
14.3869
3.95575
22.6226
-26.5871
1.9137
1.39049
-22.6409
-3.71169
10.3115
-30.6089
61.0628
8.33692
20.4042
8.92562
11.3601
12.054
3.8072
2.73858
80.836
-32.3252
-19.9687
11.5269
-43.2518
9.09317
0.510195
-16.4881
74.7163
31.0873
-0.127498
-12.9917
97.9169
-34.1932
23.1166
430.603
33.772
16.0658
-11.6904
20.9963
20.1735
-5.16539
127.643
104.414
44.3449
30.0073
-3.02566
17.6352
23.2957
20.8847
34.3509
-11.6443
12.4981
30.6916
-6.71478
0.855065
12.3143
-6.39604
-15.3885
-2.75482
-7.59484
-4.52563
22.4742
-16.8607
18.257
8.7375
4.87598
0.605559
-15.7984
-13.7241
-29.7774
27.7815
55.479
34.8239
13.2302
41.5478
-9.88293
1150.81
25.8867
26.2214
1.9137
14.509
47.5401
-35.7594
35.6437
186.474
21.8649
25.2035
29.7746
-4.4156
16.4219
0.11572
38.2909
26.296
35.8585
-41.6955
-6.85028
-35.383
71.497
0.510195
62.2227
245.256
34.8354
-24.4904
-22.3621
0.465429
-16.815
-37.9413
462.669
17.4944
23.9309
337.371
10.4436
13.4873
12.6725
-3.36654
1.26132
-39.7966
9.82714
15.1987
26.3707
24.0127
5.6067
8.88675
40.0868
-3.71169
59.0372
8.74646
338.425
18.7994
2.71473
6.82879
47.3476
7.05155
16.9823
2.68362
31.9182
17.7311
3.99933
-15.4586
13.3428
9.65281
-2.02231
14.7154
4.80641
-10.7342
-37.1028
-39.6017
-7.94264
9.24283
193.156
9.83576
-7.44467
27.8855
19.3685
-8.29701
39.7242
10.7984
7.87785
198.038
18.2995
-14.5357
21.8561
-5.59999
-19.8923
36.3759
42.0363
-25.9669
23.1065
30.4279
53.7276
30.6916
4.52962
60.8252
582.389
19.8106
-11.6404
12.2377
48.6271
-0.777501
22.4742
50.6057
61.0753
15.8663
5.13856
29.7972
16.2338
8.62411
21.2203
-14.3806
54.4817
3.39793
9.35483
0.0396354
40.0438
-2.02618
42.1706
-32.483
14.2111
-9.31159
39.1449
29.3176
2.36997
22.6045
77.6463
3.8072
227.627
20.8659
-13.5845
-6.85028
-29.7608
-9.08785
147.789
14.7154
25.4211
19.2509
-25.8584
3.50178
-30.1126
-14.8658
-31.8075
-2.09957
28.7388
44.5456
21.688
49.0945
3.30215
7.87785
33.1204
5.18099
15.4493
35.0736
16.2339
33.7554
52.6678
-12.396
6.39079
8.30313
17.1366
11.6873
7.09634
8.74999
587.289
-19.8332
19.5957
27.6654
55.4178
5.41999
-7.89224
12.2377
28.0124
-15.77
20.6001
1.87994
34.8383
28.9848
14.5089
16.2338
186.66
7.63003
48.7102
-6.10577
53.2052
26.9254
-2.02618
23.4299
-13.7423
16.0852
9.42907
26.0264
25.5695
51.0957
7.05155
48.8414
325.023
-1.815
50.851
76.3706
-10.5984
-14.7682
-9.08785
14.7304
7.34802
44.1618
0.510195
-11.4907
12.3466
37.035
22.3613
88.5465
16.9182
-4.20815
54.1224
732.328
-35.5684
8.56958
-7.12747
5.17621
9.75192
211.157
-4.18934
46.9854
181.434
103.058
5.66183
20.1312
23.4299
-23.1127
6.71484
22.5475
178.877
14.782
22.9847
-19.1854
13.2342
23.2984
26.296
-1.00955
56.4732
-17.3327
-18.0947
-22.2645
20.8972
50.3376
29.8368
3.47098
-14.4823
6.00074
-5.86855
29.5387
35.4798
41.3562
4.21356
-9.83035
-5.8477
54.9758
35.1753
-24.324
12.3177
39.7242
7.05028
97.833
130.572
29.5439
21.0715
26.4431
321.806
23.7301
26.2591
0.722468
34.5018
53.2807
-5.35219
28.5539
82.059
14.3722
23.2703
25.6644
10.7988
47.9519
-4.62889
33.6346
-36.3848
22.4742
29.9909
10.4755
-8.49656
53.8643
16.6787
6.86344
-8.24248
-7.99714
-5.01664
459.758
-4.35376
20.2852
31.1161
8.58699
-5.30382
-26.7495
46.3974
-9.18035
13.7868
24.4966
16.5164
3.73263
-28.0714
32.5905
43.792
-11.3965
-5.58576
4.99833
-3.68939
17.7073
-3.95864
12.451
18.296
20.7304
57.0315
41.4807
-28.5771
-16.2206
-20.3904
9.10816
11.0962
12.8413
-48.2155
-32.1055
31.0873
23.9165
-13.246
-18.6139
-5.15677
-13.0669
-41.6895
8.1241
-11.6764
609.11
8.56958
-26.6829
68.7277
3.30693
13.5753
18.9468
42.5699
16.2339
16.8888
-1.68017
-8.64786
8.26486
98.2583
-5.35219
-14.5496
-0.399928
46.2313
-12.9847
11.2289
45.0172
-45.4612
-12.43
-28.2631
35.6437
205.214
-32.483
27.3296
-16.8079
17.7073
44.7671
166.124
16.4219
-9.25461
77.7012
24.6141
8.14225
17.1491
39.0932
3.59989
229.694
-27.6008
-18.3621
-9.61668
190.708
76.7092
178.502
5.67379
-0.460022
-11.4699
-18.1128
12.6865
341.119
26.6057
37.0353
9.75192
8.75759
12.6773
32.0653
16.3329
-5.59999
11.4383
6.39079
0.806864
51.2175
148.494
-13.5184
48.1054
36.3138
36.9088
-6.6412
18.295
34.8031
-34.1292
14.1118
-15.77
-5.63681
69.3463
-12.2447
20.4268
1.24124
-13.8647
6.99539
30.5906
17.4785
8.56448
-12.9108
-26.5664
-10.1133
17.9573
-27.9993
-27.7926
-21.1273
27.6567
34.2385
8.03444
0.189388
16.9113
102.173
79.7658
-1.23588
7.83769
28.5697
5.87174
-29.7248
-15.1267
-45.9253
-32.4898
40.7762
-24.342
9.02012
-7.51176
848.992
12.6349
23.2202
17.555
24.3993
17.8077
48.1018
-13.8999
-37.4226
482.476
-5.8327
261.702
-10.7485
-19.1854
-13.0027
0.809557
75.0217
98.316
3.99933
-34.1993
-22.2645
15.275
31.597
-2.02231
5.34504
40.4137
2.38426
4.85038
22.3613
36.0727
-7.44467
-6.08222
31.6336
43.7314
25.805
-9.33151
-12.0451
58.4648
16.4206
0.38159
-0.441206
5.82836
25.7033
13.1407
30.179
-6.72767
58.9029
-46.5816
6.2399
95.1774
8.74999
28.8175
16.294
-45.9966
5.17658
-7.69847
-6.39604
-32.2551
-4.62889
-13.217
20.6206
-4.51704
2.74783
14.8046
4.87598
-1.26851
10.6388
485.591
10.9149
10.5014
16.0833
-14.8808
46.3974
-31.6691
4.41644
31.5138
15.5307
17.056
-5.51903
-3.56144
-14.0189
27.2919
-24.7649
17.4959
-6.85808
3.8819
-2.22427
67.4509
0.0396354
16.383
51.3312
8.1847
29.8329
3.78457
10.3115
-20.556
553.69
47.5782
50.8693
-5.12988
4.80089
35.4798
4.74423
29.9125
18.0548
6.09317
16.5755
-4.46087
49.9452
4.53692
10.0302
39.4766
-2.3009
-1.18338
18.9059
41.7201
8.3058
-6.43249
25.7653
-10.2558
-16.3896
19.4522
55.9128
11.7495
8.47212
40.4287
80.9536
7.05028
22.8704
19.1975
33.9394
42.5699
46.2189
28.1332
63.852
16.5164
58.0806
28.1506
38.8718
49.4571
56.9104
5.47009
30.0215
49.6669
30.0438
39.1449
32.355
25.7922
25.1724
38.3458
47.1029
10.7783
73.7346
18.965
9.65281
29.7229
39.2071
31.582
77.895
508.382
-16.4881
39.109
47.9539
35.1609
11.1169
99.4522
13.5839
-18.6891
5.16218
20.3892
49.3536
42.6716
31.0584
52.8426
77.2183
8.75759
52.0326
17.3234
32.0653
63.1846
57.4633
30.0073
24.5568
-12.396
86.9756
52.7439
34.3509
45.4205
3.3482
64.4248
19.5222
-23.5078
42.6579
29.1809
22.2866
8.97435
14.8939
14.215
26.2223
22.4947
51.7049
34.607
46.6638
36.8485
1269.87
6.99539
23.0944
367.929
4.81635
29.3794
32.0667
29.6555
53.6049
98.5422
41.5478
6.98367
44.5233
5.81218
26.9052
47.357
63.3729
58.6342
11.3476
71.2592
58.2298
41.214
18.7803
23.8793
53.2052
347.391
50.4477
43.14
55.2891
53.5665
24.4216
60.8108
132.848
57.4286
31.4144
54.4636
38.2909
39.4145
93.9545
26.8829
-20.3904
20.8972
5.47395
200.248
42.2877
4.25833
7.8748
22.2424
94.8055
46.9784
66.0577
9.42193
93.2433
56.8498
59.5381
37.5201
53.7797
50.0443
35.9315
33.253
32.9299
24.9497
10.2919
35.4016
35.3587
-25.452
51.5409
8.74646
49.8184
19.5813
44.7671
38.6879
28.6069
14.5478
37.597
34.5427
62.7087
63.9694
-7.96233
47.4976
17.0909
43.386
25.9748
24.2146
-2.15122
47.9099
2.38426
34.1117
-9.61668
8.3058
2.93784
-22.0118
-3.0366
27.8018
24.8679
0.975855
33.8695
29.4168
15.4836
35.9315
-7.00044
18.2604
10.5135
30.3884
28.4153
34.6924
23.6197
-14.2701
40.124
0.806864
-25.9669
6.2399
-6.24254
15.6991
21.9162
-27.2559
16.0624
14.2187
-45.3736
87.9825
-34.5107
-0.0146098
14.9984
231.615
-12.2447
-2.3577
18.5528
3.1153
-19.4869
-49.2266
2.47963
583.446
-36.4131
-30.5907
-24.1552
24.0333
-29.8733
-22.9431
-6.82796
-10.7062
17.0004
-11.5946
-33.6936
36.0607
14.7439
4.53305
17.8401
41.2336
52.6295
-15.8708
13.0221
28.8375
4.01769
27.6699
6.11452
27.9835
7.42375
19.9289
0.470969
32.534
27.9627
18.4635
62.9025
16.6202
59.1983
59.5237
84.2055
31.9859
34.1986
31.9107
3.28811
18.5152
79.3386
53.916
13.1573
10.4436
47.2204
8.75759
5.18099
-5.41603
29.4514
18.8744
18.3905
5.6067
24.4025
1.39049
34.4216
-13.2706
-5.58576
45.9187
23.739
46.0702
43.1623
35.3968
57.6513
8.30582
867.752
-6.63175
7.0302
-1.64977
22.7713
63.57
16.5894
68.5247
0.510195
6.00074
29.7387
68.8941
7.36877
36.0727
50.1398
57.8705
27.679
1.91289
91.0285
54.7167
38.9094
6.00379
53.7352
37.0401
1.39384
19.8839
28.4153
36.5665
-20.8293
31.6907
-18.4707
15.4354
7.09634
16.2463
2.65556
-11.8169
-17.8856
21.6846
1.67186
-39.7514
15.9858
29.2076
-5.63681
-14.1188
25.7533
37.2934
-23.235
-43.6044
9.97589
-27.0428
-34.3388
-35.3996
-19.4837
-10.1537
-33.6215
2.19245
70.7019
-2.32834
84.523
-38.6871
5.75597
-30.3353
8.88675
25.0943
8.1847
22.3367
9.40677
15.9337
1.25019
-6.40362
3.80688
-12.2778
11.7403
-4.19284
11.3601
23.2984
361.754
-4.75768
-41.6955
-12.4725
25.9748
-13.2667
16.5894
-44.599
-26.4833
14.2207
22.0424
-20.7422
-7.72177
3.31616
-20.5759
2.24286
-28.557
0.38159
57.4833
25.7957
45.4344
11.4506
72.5549
4.98947
5.75597
7.14606
234.243
-18.701
27.6274
-35.7594
-5.58576
8.74646
6.82879
2.36997
-34.1779
16.9823
-16.057
-43.0445
34.5977
-17.3327
-14.3465
-43.8163
23.7083
26.9118
13.9073
11.9043
26.3582
-16.1759
457.437
17.3573
-21.6793
1.40246
11.296
-2.33409
31.6336
47.4795
79.7841
49.0945
29.5391
34.1148
46.2389
23.9217
56.4282
59.4364
74.3299
41.2517
206.341
17.5891
72.0214
62.4619
37.9242
18.3407
72.4682
41.936
12.0259
78.1382
32.7142
23.9172
61.04
27.9088
47.9519
18.3447
19.734
52.3753
31.0816
52.4797
36.481
42.6199
29.3522
46.1054
393.053
58.7016
54.9598
42.4979
50.2703
49.8568
47.9424
39.4671
26.5553
48.2131
53.8936
41.4194
22.9941
272.278
18.93
67.6001
39.0052
35.5918
23.8793
32.5905
9.21822
18.7771
25.304
66.685
9.42907
42.0701
46.6412
74.2952
64.2141
58.2118
9.42939
60.8346
54.5991
179.444
38.1273
3.97243
867.975
59.708
70.9374
30.4953
52.8524
37.235
47.9539
40.7831
41.102
45.1043
56.6874
35.6589
18.2806
99.9533
55.79
28.1498
84.4693
46.2834
300.342
-23.0442
24.6872
118.562
1.1432
25.3221
91.0861
-21.7663
70.109
-9.10032
36.225
26.6798
-21.0147
23.7425
45.6841
2.65556
29.4125
-19.7597
25.7913
14.1884
-17.0688
-17.6404
-21.0107
-34.6139
-13.217
68.5629
119.946
-17.8669
38.8718
20.4268
-0.632829
8.62411
18.2398
-5.01664
24.9748
-2.67991
104.342
9.57795
22.1593
-18.4223
5.1096
48.2715
56.412
-10.5761
41.7348
-4.09345
-3.20995
5.81159
7.59944
22.6226
5.27199
36.9977
30.7164
32.5476
-30.1372
-20.5783
-2.80699
8.74646
10.463
-11.1857
14.782
-15.66
4.24403
-6.06691
-13.0594
-3.49693
-15.4586
-16.2206
22.2266
-22.637
29.7079
-0.815788
6.13239
-55.8434
5.37585
20.1684
-18.6139
-14.9409
37.0213
37.2558
20.6535
-4.54888
43.4723
3.30215
25.6242
10.8032
-23.906
9.5765
6.96259
42.4708
-13.0963
9.56423
-31.1367
27.0438
-9.10032
19.3584
36.0501
10.8445
70.047
-29.2036
31.2866
33.867
-11.5946
22.4733
-16.827
-15.4761
56.9534
10.0588
-35.7594
-17.4905
14.2111
-7.43752
12.0851
-35.8178
21.8213
-10.7485
-21.0594
4.55769
-12.6475
1.58302
-43.8163
28.7709
5.74344
3.18964
19.4313
39.5206
36.0979
19.5502
-27.1224
0.477011
40.0669
55.9128
-28.543
24.4017
-6.42295
172.783
-34.1792
-10.8628
125.121
-20.1579
11.4506
-4.2818
7.51847
20.8086
-5.83676
33.5648
35.4771
-0.667025
67.147
40.7353
28.6481
54.6646
22.2583
14.837
52.8383
-0.0819684
47.3431
33.8661
-15.1947
-0.773839
-15.8733
-30.0836
-28.8885
1.85946
-9.36446
51.7049
-29.1113
7.30837
40.5966
-0.746218
326.221
-0.0155003
-9.3307
177.553
47.583
34.4216
-30.1372
-22.4524
-4.68106
-28.7349
-27.2703
8.70286
22.9847
9.48605
6.43176
757.182
24.6141
-15.4586
-9.14604
-14.7101
37.2192
-3.89638
16.5894
-15.8083
79.0893
-11.4907
31.0873
3.30176
-7.62376
-16.7399
-5.5706
-0.460022
185.307
-3.1203
8.93836
-11.2056
-25.1636
32.2279
148.433
-4.18934
-1.41726
-11.0382
40.6958
3.1154
-18.7185
-9.17643
-31.1367
-8.60174
48.9957
-27.4933
27.7111
-19.361
37.2508
13.0365
11.7358
468.649
28.8458
24.5261
-8.82928
40.3487
72.99
14.215
58.0814
78.7167
171.645
58.2298
50.5843
29.5015
68.1978
538.545
1.72195
123.725
60.9113
29.3612
42.3221
43.9442
21.8213
56.7179
25.4156
24.2354
38.4774
52.4013
38.6696
-25.766
-4.03918
16.212
-1.1992
10.1591
25.0227
-2.68985
64.2284
19.1192
-33.9795
-17.313
-16.7399
-18.6891
-45.4376
7.27076
-16.2388
136.375
-22.45
-25.1636
-7.94225
24.7444
-9.81154
-5.16539
11.4506
6.96259
3.77034
9.56423
-31.1367
17.6352
-37.2113
49.3434
32.302
13.825
-19.8332
5.04965
-19.7597
33.2876
-8.30043
12.3446
-13.5144
-13.9992
13.0199
1.85946
3.75401
32.9643
19.6144
-15.1804
49.967
24.5537
85.8756
-7.36508
52.8053
23.6334
300.458
2.06809
28.2647
23.5376
56.6464
29.5308
-12.9285
123.822
-30.3353
-0.0155003
3.78777
644.195
-4.93376
-17.0187
28.1474
145.244
-24.9867
27.3296
-13.0597
-12.2778
11.0339
21.8213
7.99217
5.17749
18.8564
8.30582
-5.56314
192.019
3.28207
-16.2206
-37.257
34.0157
10.9822
-5.77044
42.8264
46.0359
-33.223
2.25261
61.3978
18.8674
28.5764
5.67379
-30.4451
177.811
-12.4906
18.3087
-12.0451
13.4873
59.5241
3.13539
-2.31527
6.07901
-24.1567
25.6042
18.8744
37.1311
9.35483
24.4025
34.4646
47.5401
-3.71169
21.7074
9.42907
46.6412
23.6954
31.9748
308.156
24.4219
39.6066
1.408
20.8972
34.7915
-5.112
-29.6065
-13.3648
1.10224
962.824
-15.12
-1.74732
22.9542
24.4145
-6.08222
22.2633
-10.6166
18.3087
-11.2056
77.2055
-12.7369
51.8611
-19.1819
22.695
33.1995
7.51847
2.06797
-23.6404
23.2957
-7.22626
32.4768
-26.6369
30.6916
428.069
8.79778
5.17658
42.2994
99.1233
-0.773839
-13.5144
109.689
14.8939
-0.777501
35.5926
16.8725
68.3401
59.4865
35.4194
29.3522
-0.746218
170.039
19.3462
636.377
33.4037
25.4939
5.73393
0.318382
-0.512598
20.1605
-5.43221
47.357
14.6472
4.28631
0.189388
31.9623
62.4496
-23.3893
4.18218
1.47202
-14.3632
225.526
11.5858
26.6956
103.567
-10.9949
-9.11011
-11.3786
-41.8602
-8.69194
-6.07541
27.704
-38.6761
-3.01827
-1.76548
-10.3459
-21.0797
117.447
26.6877
6.77676
-8.9192
41.908
-5.70334
-6.17537
26.3707
20.5992
-1.83443
-7.97984
77.5251
22.5252
36.5484
3.12426
34.8258
1.93281
27.0776
-13.329
21.8213
-9.81504
8.30582
7.55533
6.48672
189.532
42.6375
8.14225
356.297
49.784
2.38426
9.12398
35.1609
3.62063
-14.8658
43.569
-5.5706
-11.7044
44.7521
124.316
-11.2056
1.07332
10.7984
16.2539
-4.18934
-8.91352
0.206167
27.5773
7.51847
-9.17643
-25.5145
-10.4758
72.0214
39.9731
25.837
34.4397
-25.4554
-23.0613
-23.5078
-37.9269
-2.64791
-17.2626
53.4672
-0.0985801
11.2298
11.2503
-2.64298
1843.6
352.137
3.1153
-26.7378
9.97589
24.9748
486.451
51.8682
-7.28864
8.62733
597.044
-1.76234
19.059
14.4799
-13.4687
279.22
-24.3232
263.76
17.598
38.1698
0.0364382
128.378
43.1623
197.618
-7.70677
-0.667472
-5.50648
2.68362
-14.9335
8.36078
-24.1117
-1.22808
-20.3904
74.7005
9.22208
3.47098
-8.31205
-5.24366
-0.771821
29.5387
-8.9049
18.5152
-28.0722
-17.6673
28.4798
-30.431
0.38159
23.7501
-4.18934
-23.906
11.4506
223.036
-29.2626
15.7611
23.2957
-24.0929
21.2324
22.9317
8.9704
21.8685
21.3213
21.3962
-2.44661
-29.13
16.421
19.8106
-17.0688
4.84836
-41.6254
-38.3621
48.6271
-2.65157
137.681
5.13856
39.1675
14.3597
1.12785
312.468
49.3313
23.1007
-17.4722
-3.54051
5.29268
38.6124
10.4611
163.155
-9.05195
1.4198
-26.0469
-3.07983
-18.2353
20.2694
8.03444
-18.5513
20.7179
12.7683
14.977
-13.0788
5.13862
19.4291
-3.90024
0.941138
4.99833
34.8258
-13.0597
5.4117
34.9398
2.36997
-1.815
-10.3799
28.3622
-41.6955
-14.3465
-26.0126
19.0231
42.8414
-4.02529
-14.4823
-16.4881
-20.8611
207.25
70.7681
-31.9866
-9.24359
0.465429
-20.5631
-13.5785
20.3892
-6.05417
-31.8203
-32.6599
-7.12747
-28.557
-18.3591
-32.4719
3.30693
4.20494
-16.6604
1.3404
8.7376
7.51847
-23.6404
15.7994
-31.5891
23.1065
11.6873
25.6166
0.781489
68.7679
-62.8632
10.7988
31.055
-52.6761
-15.7664
260.099
-32.7399
20.5161
-28.8885
-1.88868
51.7049
12.1182
7.14606
-11.2599
-33.6936
3.26456
8.1847
-3.71169
23.4299
-17.4905
1.09264
-11.1857
-6.65561
307.136
10.5769
22.9847
-15.4372
41.3452
6.48672
30.2363
27.6449
219.912
-11.0201
-18.8889
535.706
25.4211
13.6287
-3.99448
10.4726
-36.0536
-28.2385
33.8599
-12.653
-16.815
-41.6895
-37.7068
2.5019
6.69552
45.3464
140.109
1248.51
-0.612741
-1.6679
36.9477
53.7152
-18.7185
34.5018
-4.81533
15.2625
9.81322
-6.02213
-9.99067
-25.5304
8.79778
-17.8856
391.234
-6.42636
12.9163
14.2187
-4.14411
417.818
42.326
-9.38494
18.7465
23.5939
16.383
48.5378
29.3522
16.1204
132.558
17.4722
-5.01028
-17.6724
265.512
11.452
-31.5407
-41.7421
3.93812
13.7868
34.2385
33.3879
41.7676
17.0533
7.54094
-15.893
29.166
26.671
25.8349
53.1032
14.6423
20.5992
1.39049
36.3386
62.5326
-3.90024
14.0596
-43.7274
-1.81532
21.4554
29.7746
21.8213
-9.81504
18.8564
32.6687
0.864518
-4.2142
-6.85028
-14.7682
17.1491
16.6044
7.34802
-28.3881
21.673
-35.0971
164.146
-0.446374
3.62063
47.3171
-58.0445
8.91031
14.767
2.5019
31.4272
-28.0722
10.4436
-10.8756
-22.9348
-10.8628
-6.23494
20.1735
126.019
656.129
-4.2818
14.3598
28.1332
33.9271
-6.72767
476.82
204.543
32.4768
36.0501
157.022
8.74999
36.3138
-2.96664
-36.1798
-51.6188
6.6921
-30.1873
-2.64791
-32.2551
-40.2361
-32.6366
24.3482
52.4797
27.3421
13.9922
51.9902
18.5528
-8.12909
25.4907
-15.4934
51.2117
8.56448
27.5054
15.2001
27.7815
43.2373
408.196
16.8511
-0.483576
6.35359
-18.8928
22.5252
-11.4549
34.9398
41.7254
-7.94097
0.11572
60.7797
5.68126
30.8496
17.1178
-11.7105
21.2607
15.275
-35.7555
61.567
25.4211
-1.36387
-25.8584
9.12398
-8.26809
-3.87563
2.00081
-7.03084
-43.0519
-36.0673
1.64857
-10.6166
14.5606
-7.45744
1.07332
9.73912
8.92435
28.4926
9.5765
18.207
6.86354
-14.9703
22.6827
-19.8923
-23.5943
73.3586
-23.7452
-14.5496
-23.1091
2.58062
142.794
-28.193
34.2246
7.62914
13.2817
11.7855
511.676
6.46065
-12.196
19.6836
37.6494
224.825
2.32747
-17.9915
-1.56986
2.06488
-31.423
18.4092
28.4424
-0.729413
39.9629
9.56436
19.059
50.1455
22.6788
0.668303
34.2385
52.1285
39.8936
54.5373
88.2149
44.9621
39.395
16.383
47.583
79.3992
54.1958
41.2659
49.6669
25.6131
49.8184
9.42907
21.4554
14.3251
21.1106
46.4069
88.1968
58.9056
30.8496
30.2363
183.883
65.8748
117.804
12.9702
25.4211
6.13239
30.3636
44.7312
52.0275
27.9835
7.62301
34.1986
15.0441
37.2558
21.2426
37.0494
22.5276
22.0428
77.2183
31.2464
38.9142
52.68
70.6808
52.6678
118.789
19.5093
38.2882
30.2551
58.5389
7.09634
27.4906
85.6345
40.2105
346.257
59.166
21.3496
26.4001
0.541054
-16.8103
17.705
-12.9589
8.41869
49.6686
32.0272
9.30707
118.52
45.7267
37.7855
17.0574
-3.31197
-4.07961
27.7859
43.4349
-2.60348
32.4666
42.3605
40.4461
16.9783
7.81465
1.36147
13.3084
76.4914
75.5008
54.4511
30.1717
94.3087
66.5659
52.9079
40.8274
-0.307712
52.175
38.877
32.9299
4.33496
10.347
60.4236
44.7719
52.2253
8.28119
37.4854
19.9909
25.4555
-7.43752
-4.78154
14.782
297.309
15.4884
3.30342
0.11572
12.054
-30.9946
15.2437
-24.8289
-4.97622
-27.8867
9.65281
24.1007
-7.64451
4.80641
2.25261
-1.18338
95.7426
32.3498
175.098
47.9154
33.2616
-6.50763
7.97328
41.941
39.0462
26.742
40.3312
0.136284
33.1649
-5.13115
6.94082
39.6797
2.36989
40.7492
27.3801
47.255
54.6522
-0.914826
36.7382
22.3204
-11.3746
-13.7855
16.5473
8.03337
260.812
14.837
45.3421
-11.3264
-18.2492
15.1254
-3.0133
0.163194
-1.33301
27.0754
-3.5886
30.1532
16.8033
26.6903
45.7267
-10.9402
5.81301
5.12133
21.2203
58.708
-25.1687
-19.3463
-7.28864
33.4037
27.3276
-22.3771
84.6514
-4.2024
-1.68408
-49.9315
-8.86501
50.2545
28.3004
-22.3856
-16.6799
3.79281
-14.3871
-8.39675
4.18218
25.8349
2.50339
19.3788
13.4599
52.9675
-55.9724
-20.7489
-8.44395
-53.1046
15.1263
-19.0909
20.5992
-16.827
-21.0983
15.7239
0.688436
-18.8928
-22.4524
15.9337
3.12426
44.1962
-14.9338
7.28576
-25.0303
13.6144
-9.25461
4.55769
9.42939
-18.4895
-19.2067
-8.72435
-57.8718
33.471
48.5775
25.9598
47.9099
-20.1045
-13.3648
1.10224
25.7906
-12.3089
38.5451
14.5209
-16.3896
32.5707
42.7943
32.3642
-8.39447
44.4093
22.9798
23.8074
290.805
24.8587
80.1046
45.2819
21.574
7.2817
29.8166
20.4846
-23.1558
31.5398
-0.494144
-10.7073
45.2943
37.8458
-1.95603
17.358
24.4957
32.9299
30.5719
12.1659
6.59887
57.8904
591.304
-18.4275
159.451
23.4846
-7.59264
13.845
50.8693
37.0402
142.921
21.6675
-0.87797
-9.44285
46.1658
-23.8919
7.20521
-26.0126
58.3785
14.7304
-15.1408
-9.64749
14.1767
-27.6008
-7.11772
477.641
23.591
20.1684
14.865
0.126742
2.3395
5.16218
-22.7143
35.1753
702.814
45.3464
5.17621
-5.24061
14.3798
10.8032
11.7012
2.08023
16.3329
33.1005
-7.47406
9.56423
-23.6404
0.768594
-21.6819
-33.4632
-10.6267
0.442889
1.47414
-14.286
9.21479
32.2236
3.66616
13.6099
15.1254
-6.95521
1.93034
19.5791
42.326
39.3408
62.9493
43.9773
53.8643
44.3448
79.8386
20.1139
126.168
51.2117
15.2001
29.2421
55.4386
26.3487
15.3109
1.36147
18.9306
34.4015
88.5864
243.283
75.5008
45.167
592.308
75.0073
2.84765
247.811
50.1977
69.9698
84.9712
49.0671
35.257
29.9696
1.9137
68.8569
81.3162
64.4067
-2.96321
23.4623
14.9966
20.9279
50.7554
17.8624
17.5931
69.61
-1.37816
28.2267
-14.9335
81.4494
-24.8289
4.39411
-52.2496
20.8972
35.3451
-43.2518
37.2042
-35.2287
-39.6017
-34.505
-16.9941
9.49707
-5.15677
-65.5407
-30.4451
-5.8477
11.8722
7.0643
-29.9462
-8.29701
11.6132
-22.9348
-8.98874
-6.0634
15.4493
11.4506
31.3255
6.86354
-1.85186
32.053
78.5423
48.5956
400.383
9.90744
60.2868
74.7322
59.1669
39.9422
66.5138
-8.39366
2.32752
569.51
55.9734
175.073
28.1151
7.80943
17.0222
28.0146
-6.76973
26.5065
151.358
21.6675
21.4243
28.3622
-36.0733
8.14225
-20.3904
7.77874
-18.8889
-17.1438
-29.4749
782.588
16.4202
87.9536
2.00081
15.458
-14.9409
14.767
35.1753
-1.83524
8.56958
116.561
-13.5644
-19.1819
-23.906
3.9543
14.4589
14.3598
16.8888
-9.17643
-38.6329
15.7611
141.173
-3.30524
-21.0147
12.4981
32.5657
-12.337
-8.06881
-38.5003
7.05065
6.6921
-38.2552
-36.0032
-23.3696
-34.5107
3.73352
17.9718
306.347
18.257
348.388
-41.7303
-14.387
30.597
-14.7849
-3.61437
5.27199
5.6067
5.66183
-30.4686
362.426
-17.0187
15.029
34.6743
-54.9718
687.841
-5.8327
12.451
30.481
-4.19284
16.9823
12.054
15.0516
12.1089
15.2437
-34.1993
-40.5835
-29.7608
24.6453
48.4636
-11.3926
-7.77342
1.05828
-35.0971
127.19
-4.51995
-15.4389
-11.3719
15.1193
-12.653
-20.5631
-66.0523
-13.344
22.1796
24.8679
14.0943
-31.7228
27.5427
2.36511
-17.422
26.5612
8.92912
-5.16539
43.3097
40.6958
49.9671
37.5035
146.371
10.0928
45.7462
6.42906
0.270008
75.5804
84.7759
35.2073
49.9794
51.3063
53.7754
12.0995
12.9163
83.937
74.0819
48.6271
25.4594
69.3463
46.0827
53.8643
143.557
25.7361
34.3387
43.7154
32.9273
-4.35376
-7.28864
47.9827
31.0758
24.4746
14.4799
44.5233
493.069
11.9127
37.9866
22.1435
60.5083
71.4039
462.997
11.4311
39.4001
21.5883
51.6548
30.4191
35.2052
2.46089
40.2769
36.5839
4.20159
41.0238
27.8624
4.53305
38.4548
41.2336
4.06129
28.2666
-12.1227
31.7628
45.4735
-6.06691
-3.63241
32.6687
36.4718
2.12526
-28.5771
11.8904
-74.7383
26.5194
5.36003
19.7989
-25.7267
-18.987
-6.39402
35.1609
15.1193
7.96169
218.806
16.6411
-3.1203
1.4421
-13.0796
-23.2895
15.3613
-11.6904
-12.7369
207.409
-15.4337
-18.2839
14.4589
12.4857
39.3776
82.6528
-3.02566
-21.6819
-7.22626
-1.25636
39.7983
-26.6369
8.74999
19.4472
6331.9
45.8327
10.7988
8.56617
-2.07627
111.111
7.55254
17.705
-3.5886
-4.69978
45.9205
155.716
34.1866
58.8452
60.2743
33.924
34.804
-1.28724
12.2211
26.6904
84.1273
110.321
42.0144
17.8401
20.6188
94.6991
-3.95864
27.4435
7.05155
12.054
24.4219
66.4568
30.2363
-3.27716
76.5457
192.316
21.8342
58.7709
-27.3222
6.28207
18.8619
-28.5378
12.56
-3.05745
-30.7569
-9.8167
20.4872
-16.7399
-7.03084
-39.8154
530.135
47.4795
-5.58338
-4.54888
15.3613
9.75192
16.2539
-41.6707
-33.2764
-9.16416
33.1995
55.5893
1.89627
-3.55423
0.722468
-6.72767
13.9253
-18.4707
-1.25636
7.00212
15.5296
32.1758
18.5102
-5.77774
15.357
7.4143
633.926
6.35703
131.348
-1.33301
-26.1806
51.4382
36.5297
83.4018
48.8938
11.6978
47.6008
142.733
5.81301
131.621
53.5447
8.47293
37.9348
37.2757
40.9809
-31.0742
600.675
17.1798
37.6369
-14.9338
98.2921
-15.203
27.4435
13.6144
3.30342
762.861
2.68362
-11.1853
47.7162
43.3547
-6.85028
129.593
202.137
-11.3926
-11.5216
59.1543
-18.2305
-15.2389
-13.8903
16.4202
18.6132
18.8674
6.08763
37.5329
-6.08222
20.3892
-10.6166
40.7975
-18.7018
15.3613
-47.2976
-7.11467
-0.612741
-20.1579
30.1912
20.0811
3.77034
30.179
-38.6329
0.768594
12.0513
26.5069
8.11397
-22.0459
16.4667
-19.361
13.2522
7.14606
-30.0006
-13.0788
10.7608
19.4721
11.9328
-22.6409
9.40677
15.9337
-30.6089
-23.5222
-2.08457
-11.6891
21.4243
-3.68907
110.821
103.298
5.90467
-9.51858
8.55454
-3.23794
0.37854
-33.9795
231.612
14.5462
84.2055
-7.36952
26.7024
-26.1853
-41.6895
3.52263
11.8722
145.745
-30.7858
-5.25341
-7.11467
-2.31527
-1.41726
13.3246
40.6958
23.7301
1.89627
35.8012
36.4141
24.9806
4.19102
142.029
26.9435
-6.71478
6.92372
-12.2634
-6.06782
-13.3207
34.8334
-36.0032
8.48957
11.1458
-11.259
4.85329
50.4119
-46.8672
-15.4761
15.7239
-10.556
24.2107
-29.9486
22.4929
30.1407
24.2665
19.0102
-15.4337
-27.6187
-8.31758
27.9835
-8.37423
1.80155
422.853
12.8274
-2.58681
1.21951
24.1007
39.2071
31.582
57.2803
-18.2305
17.2451
31.6128
36.7095
74.5163
29.8576
31.9859
47.3171
-7.44467
50.3743
34.8065
56.5908
61.2314
62.0503
70.6808
289.848
311.117
19.4631
43.8721
55.1548
-12.8485
73.7063
56.6649
52.0739
23.2703
65.0198
34.5883
55.7764
92.8991
48.8889
15.5336
18.7969
17.0261
29.0334
60.913
58.2642
30.7342
32.1633
10.4982
13.7304
34.8014
113.712
29.6555
-2.61707
4.83886
-1.55568
156.909
-22.2988
31.9929
10.8942
86.1915
-16.827
-19.2242
32.5905
-9.52244
-17.4905
23.5814
-9.31159
2.71473
42.893
31.1917
24.8588
533.664
9.48605
8.30582
0.0590629
-25.3724
9.62153
-19.2067
11.8904
43.386
12.9702
-6.98607
11.6229
-0.246351
4.85038
5.4947
4.21356
-13.0669
-9.83035
31.6336
5.19023
-20.5759
265.317
-1.50527
3.30215
-8.10901
-13.5597
0.45681
2.08023
21.9551
13.3124
-18.0182
-2.97954
10.1772
-42.8335
13.7362
10.8445
62.5507
-4.84071
-8.06881
32.929
-37.6835
6.72243
18.3447
261.488
13.0199
-12.0219
16.852
71.2204
8.60142
-11.728
31.6712
3.1153
32.987
-15.4934
11.85
1.09072
7.60799
-24.0445
37.6151
1.52386
13.103
410.46
19.4291
-39.5075
3.78457
-39.9793
-9.31159
-10.4037
39.1449
16.1991
-21.9929
17.6762
-23.7169
-10.9619
44.8293
-37.7585
19.7989
-20.2362
-15.2389
17.9688
14.5462
-16.9941
-16.4012
-6.50763
-12.6415
13.83
20.3055
32.3642
4.72399
26.5612
15.4884
70.7343
-0.730867
7.89963
168.97
8.4555
19.8716
-20.8293
12.95
-4.41516
7.17694
14.4984
37.0814
38.735
29.4125
-1.019
5.41999
34.8334
61.4482
35.5087
23.5854
-1.88868
367.323
51.7049
60.8439
361.211
54.16
38.7226
10.4982
64.3238
35.7384
511.951
46.1222
23.0963
22.6425
12.2932
-30.6037
-7.07183
39.8382
3.00108
-5.89093
27.6793
49.3174
26.4263
43.2067
63.7629
21.2201
90.9287
149.106
19.1747
33.3311
62.4735
35.257
106.806
18.7803
42.6199
25.0513
67.3143
65.6288
62.7853
1.25019
27.3296
30.0438
32.6998
61.6337
34.9398
66.0882
143.858
47.6612
35.6663
43.3547
8.14225
22.7131
49.0082
413.906
29.8368
18.4635
46.0359
-31.3489
0.37854
5.37585
38.5836
211.323
86.3338
157.887
35.6589
55.9965
55.79
-1.83524
27.3102
22.8576
1.42808
22.8704
1.26132
7.05506
30.4419
43.3097
72.5549
21.8561
60.777
47.1217
64.336
8.9704
42.4832
32.5657
40.6569
38.9098
19.8409
-0.395979
-4.62889
16.0891
16.852
57.3271
10.2441
243.145
63.5304
18.1078
32.987
10.7435
103.679
60.582
31.9929
61.494
-3.76363
-3.7085
14.509
4.47952
26.9254
-15.1446
103.11
-21.5477
12.4946
17.9592
-5.56346
34.5738
26.0264
38.6879
51.0957
27.6663
11.3601
28.9205
37.5404
40.2199
41.4807
42.6375
53.1198
11.4687
32.1416
29.7229
-9.51858
14.7154
31.0433
11.6229
24.1165
38.5836
85.7607
26.1094
159.422
49.1911
543.531
55.762
88.7089
28.1498
44.1768
97.8202
12.6725
37.8629
38.7426
46.4104
49.1825
45.1838
55.6883
68.7077
1.89627
43.8721
62.4619
47.2945
-6.02213
17.1833
46.6212
-20.7703
5.98668
5.54023
39.8468
33.8661
28.8458
-9.20714
13.6595
15.0488
28.2705
27.1798
15.1607
0.873767
23.8792
49.967
-23.235
-51.1007
159.901
45.5895
-17.4722
-3.54051
16.5371
23.6199
1.09072
-18.4223
-26.7495
-7.95053
-22.2988
0.668303
17.3719
25.8916
-12.9847
-11.5946
14.977
669.081
14.509
173.145
47.5401
3.78457
17.8077
-38.1052
-0.781426
30.8257
181.574
-2.54154
41.7254
-24.8076
1.98979
51.4093
-37.4223
2.73858
9.62153
-2.34013
10.0163
22.7713
31.597
-9.51858
14.7154
4.80641
-3.23794
-37.1028
-3.99448
-23.2606
201.953
24.8283
-22.4372
-7.01925
-6.78473
12.8093
-8.39447
15.1288
379.867
-14.5015
-18.4164
29.5048
10.5135
28.5144
17.1709
36.5665
765.75
7.2817
14.8241
57.9659
21.8218
52.1545
21.1518
28.4277
-22.6443
45.3421
-15.0745
26.7283
13.2513
30.1483
101.256
19.6631
35.7754
3.68487
71.6679
45.7267
1.3732
26.8425
23.1007
-0.805847
5.75597
-15.3427
7.48076
48.2421
26.9683
49.4142
-5.77431
0.0364382
6.56334
-11.1857
66.7989
7.99217
74.5179
15.8021
-11.1853
-8.50581
-30.4511
-21.8428
-27.8867
-25.9544
14.7154
27.2952
-42.5933
-27.7325
-20.8611
17.9688
1.74657
5.74894
41.6949
-29.9335
-15.4526
18.5152
26.8648
1.4421
-11.2056
-4.54888
-12.7497
-19.1866
-33.3516
18.1279
8.92912
4.20494
38.8217
53.7152
15.0147
204.996
34.5018
17.6735
11.5144
637.8
40.8295
10.6241
28.8175
-1.09258
53.7754
-6.6412
5.17658
70.4103
18.5385
139.781
8.97435
39.2568
-25.1404
-7.51087
39.3613
12.1182
-2.3577
-23.1216
4.87598
23.1007
-19.3463
-11.0368
27.7815
12.3755
12.3351
-20.503
-0.454271
-12.6131
12.7731
15.5307
176.352
5.72537
0.186688
37.526
-23.3893
31.04
41.6635
35.741
1.39049
28.8424
19.4291
-48.8778
0.0364382
14.3687
21.7074
3.80688
0.840659
44.3101
15.4884
16.9823
28.9205
16.9257
15.857
2.52005
-31.6348
4.03061
52.2117
11.0962
24.7414
263.471
65.1459
14.865
31.9859
28.5764
316.769
370.605
14.767
30.6129
-13.9192
5.99099
25.7909
112.826
-11.6856
9.82714
32.0653
48.093
0.0222068
15.715
38.099
24.8057
23.7425
43.8101
19.5222
14.42
-14.1375
-22.691
16.0928
3.35215
19.734
5.52362
-8.27377
41.2148
24.3687
12.3496
-27.2372
18.257
14.3597
-1.26851
-27.0428
12.5128
-22.2812
12.7889
68.5571
7.60799
4.06651
-36.1199
37.0271
99.5155
88.5864
2.41225
5.81159
-9.26716
75.1493
-23.7574
-36.5077
-32.6782
-1.7403
12.7683
110.61
-34.2168
8.22766
-12.43
-37.6334
-7.45983
-56.8459
-2.90747
97.2409
10.5769
-16.3707
-22.9335
7.61198
4.55769
50.6588
19.6052
13.3697
-45.4436
0.645982
-42.8792
221.422
-11.5066
-26.3852
25.9598
-48.2155
-35.2287
29.7387
23.591
23.9165
3.62063
-8.3817
-5.14519
13.83
183.349
28.6161
1477.74
2.01035
-0.555443
4.07242
7.99209
-1.41726
28.3172
27.5773
27.4783
7.51847
17.0605
-34.8387
10.1772
-14.7225
16.3725
-5.08509
15.3092
-2.02961
9.73482
-20.6967
0.491414
-18.0058
15.1557
-23.8218
25.2013
-13.896
18.7261
24.3687
38.5865
35.1236
31.2263
12.3722
16.3657
11.85
61.0383
35.0016
21.7458
44.1942
22.6005
0.318382
10.7318
11.4344
15.6608
15.4978
37.136
77.3749
58.2854
37.6151
164.568
28.0955
35.6469
28.8424
71.9029
35.6437
18.1168
62.9368
26.2957
31.6486
44.3101
51.0957
40.7847
314.959
57.0315
26.296
53.6934
38.1562
280.025
0.659877
23.936
539.173
-3.05745
28.2762
8.56004
10.7728
19.7293
-3.27112
15.7041
25.9277
67.9714
14.0943
81.8907
-10.7533
12.563
30.3093
-8.8745
183.178
43.5069
30.2894
1.6595
82.2905
-11.9114
27.7917
46.3575
-14.4554
26.5536
24.2073
19.1051
-7.57823
-5.13078
28.2439
-8.6355
26.778
0.159532
14.0409
38.4242
28.0477
11.6978
35.9115
13.3093
30.597
32.9273
6.89063
7.70388
46.5221
17.9977
17.9573
221.252
17.185
35.153
148.72
61.4989
54.8861
47.041
45.0808
33.9199
35.6519
34.3386
15.9661
128.491
81.0189
60.5994
68.1046
19.0821
11.7031
26.7306
-1.62453
34.6596
415.412
16.8511
31.8988
33.2496
62.5756
62.5326
18.5885
69.3769
25.304
42.4796
53.5665
31.9179
30.8257
48.5152
59.3026
5.17749
7.61198
3.8072
330.482
43.386
37.2192
39.0782
39.8656
-8.99179
25.9906
53.5761
57.6497
48.8525
32.3246
17.8552
-5.14519
46.5425
17.3717
25.3387
-3.61185
53.7797
39.8464
29.4296
37.8056
22.0086
27.3801
36.0106
67.7707
24.3851
9.56423
11.9669
-2.94127
-24.0929
4.36584
15.4354
-17.2665
10.6241
49.4323
-10.4629
18.1681
-29.13
3.30251
29.1809
77.5715
15.1557
9.91138
6.46065
29.0539
21.0681
17.6157
543.915
7.17115
136.938
-27.7796
12.389
33.9272
4.83886
-42.9918
-14.6741
-47.3643
-4.2024
2.06405
-44.3093
-16.3613
-11.5897
-37.2919
-28.0078
-48.539
1.91874
38.0867
-17.7671
-1.75612
6.99328
15.5275
5.31449
16.5677
6.90066
29.5067
5.17882
48.0489
15.7954
-26.2476
-25.9306
9.85416
-34.6494
100.746
1.61632
-7.12159
-3.01827
3.85672
57.4771
58.5469
34.8878
48.2904
66.2709
14.9429
693.645
-1.2896
31.8217
292.898
25.4668
49.5342
10.7381
14.6423
3.73263
18.7803
40.7459
55.0793
73.777
-15.1446
33.7696
25.304
6.87239
32.9518
0.0587432
25.2035
50.3893
68.673
38.9107
50.7155
45.7871
39.4145
51.4643
22.0227
11.8904
26.4612
41.5119
91.5671
49.784
36.1175
19.1192
18.4943
79.813
65.1459
48.5982
33.8599
47.3171
56.2736
15.7041
3.43893
2.37913
4.72399
-22.3525
12.563
21.1106
7.01604
29.2542
62.2475
64.0226
10.3296
-26.4515
-10.0374
14.6732
63.2241
32.1758
-34.7522
55.7764
-33.9354
-6.39604
-36.0032
-18.8392
42.1724
56.3901
39.2921
52.9272
58.8452
-10.9402
50.2683
554.398
2.00525
26.5683
34.8778
26.8444
54.5419
47.9004
-4.36678
22.9132
165.401
12.8497
52.0421
23.964
36.6475
6.74592
23.4705
-5.58565
31.3561
4.28312
61.5365
31.5603
20.0191
35.1289
20.1714
-10.0578
16.1898
-17.0008
-34.6809
1.24334
-23.6845
1.42086
33.867
3.39793
12.6349
21.3032
-33.6968
407.613
4.06129
8.49204
5.52582
55.0744
48.2846
-12.6261
7.36879
45.9737
24.2903
42.4177
17.3376
-19.0317
-2.58681
23.1637
36.2671
-9.24909
-49.1526
-11.8029
28.8017
39.5206
17.3573
2.93784
7.02466
-28.9964
320.942
11.9559
24.0537
19.2457
-12.1426
31.2909
74.5167
28.4926
59.3574
1.43286
191.361
83.7002
22.511
48.9196
11.9669
60.777
4.01814
34.3509
2099.4
34.9869
45.6841
12.0259
78.1382
50.1542
-13.3207
1.47809
2.86738
129.212
50.5852
54.3538
46.0827
30.8588
27.6274
69.1526
68.5942
6.99539
38.0869
26.3681
112.775
-2.60348
41.837
47.0457
13.2722
4.79689
-9.98898
-18.3162
414.651
66.7193
20.183
45.5693
27.7121
21.7411
17.9068
10.4941
23.4705
-11.2079
22.6067
18.2377
34.2682
54.0402
6.90066
38.877
16.4232
16.1898
-23.56
5.61155
7.98009
-15.9087
17.3967
8.91662
25.9792
11.6191
-38.6255
-5.51361
-9.83532
-14.5414
-9.80565
-27.4324
-0.0811434
5.06903
42.4071
-39.708
-14.0929
5.22852
26.4038
35.869
50.4713
11.1134
24.4363
52.2671
33.7146
-14.3413
90.8341
-20.0423
-4.73683
2.57956
25.1786
10.0177
29.5862
-16.8922
0.963681
13.831
-17.0583
-25.8629
106.019
6.20902
42.151
6.07565
106.616
17.8401
69.3446
-25.9238
41.3851
14.1142
16.7702
18.2995
-1.38174
17.9193
18.6132
2.87016
33.6607
-18.0947
9.59462
17.1491
29.7229
11.0962
51.6581
58.6062
-1.49553
-2.12042
50.1534
33.8599
45.443
-18.6891
-17.3266
20.3892
24.9907
53.916
20.6535
-0.800749
24.7317
-13.5644
45.3592
27.4983
51.0566
191.361
50.0661
31.8813
155.741
23.2957
32.4768
19.1835
3.3482
27.4906
10.0769
15.774
-23.5078
394.624
-7.69847
409.647
-28.507
2.86738
56.1234
8.59283
-0.0146098
33.7391
55.4531
17.7404
53.8643
52.286
891.423
158.549
5.12133
41.835
36.2192
23.557
33.1276
63.3887
46.1086
179.127
33.8449
52.7922
-0.512598
44.5233
13.3084
13.7868
81.0902
537.512
60.5083
28.3004
80.688
47.4571
-8.39675
17.9216
49.1598
541.203
6.25152
32.2006
54.8066
41.7231
-18.4911
-31.5989
5.48803
29.0374
-6.81787
29.5319
26.2578
35.2003
-29.3058
65.7261
40.8792
44.9621
15.0322
48.2421
109.427
81.2733
89.8031
48.7622
45.9187
46.0702
256.651
43.3731
22.9811
70.3932
56.0945
94.6994
31.7866
51.788
6.09317
-32.5719
8.71577
43.7784
-2.95934
2.53394
-7.9231
31.3006
18.9059
51.0904
36.4168
35.1357
29.0996
47.3287
-18.1128
14.5606
-7.45744
-42.0302
32.2279
37.8629
-9.98307
2.33088
9.5765
-18.7185
304.321
-8.60174
-27.841
15.6102
-34.1331
17.5731
-59.1151
14.5469
225.958
-6.01818
-12.1252
7.39768
14.9779
-27.2372
8.8867
3.1153
14.2463
-54.8488
2.48598
-13.9243
18.9483
19.8314
-42.9918
-39.037
-21.1273
7.04199
5.81218
-25.5686
-8.86501
16.5213
4115.64
462.939
26.8423
-4.64862
53.5288
0.434047
10.8423
-18.1113
-20.2733
-21.9951
-39.1059
148.311
16.7324
-45.9253
143.672
-51.7955
-7.94947
-28.0901
-22.8958
2.35739
-25.5576
8.80797
-51.744
29.1566
29.9465
4.22018
11.5625
50.1136
43.3211
254.07
24.9497
57.1435
27.2136
13.5719
91.6236
46.6031
280.021
60.9436
20.6188
5.93536
22.6444
8.49204
18.6443
28.8375
-0.667472
6.1181
1.42936
0.11572
4.55769
-7.4372
30.2363
-16.2206
-2.13623
-5.77044
-20.8919
34.7915
17.3768
-44.599
-20.8611
-10.1422
-6.06857
-2.00156
-20.488
-3.2827
-26.1853
54.9758
-20.5759
6.69552
15.3613
8.92435
-1.49248
293.616
89.514
-5.16539
2.08023
48.093
14.0777
55.4789
33.5186
56.0535
56.0918
29.318
27.6168
37.798
40.999
15.357
-28.193
30.1179
0.734829
20.7779
8.03732
-57.1027
16.768
-50.6144
18.7465
-17.6355
-40.3557
-19.2243
-32.047
-2.5069
-47.5979
-45.4785
-18.1351
47.4636
-2.67991
7.82767
44.2482
17.0606
18.8944
-15.8178
14.3739
-5.19776
26.7197
514.621
23.9311
-8.24391
42.2697
31.1088
45.9593
16.535
-31.8226
16.9845
69.7745
81.2142
56.5634
54.8066
28.6046
234.508
28.3712
152.726
25.6062
337.073
-3.26431
14.0764
11.7745
-24.6206
28.4857
11.0372
128.482
-5.66073
15.4646
56.5401
40.7432
28.3285
-37.9672
11.7461
38.3372
259.005
274.501
35.8479
26.8214
24.3254
30.5284
55.4519
72.4133
396.236
-0.506335
45.7836
40.3659
-12.155
45.7079
19.6591
1.58828
84.2748
7.13162
-2.10561
27.9897
22.1991
69.4742
27.7608
31.8436
50.6394
65.1087
63.5126
63.4697
-12.3335
51.5733
20.7703
12.2402
40.0819
1070.36
38.9143
2.36639
10.4231
27.233
31.7866
57.4102
9.8413
18.4496
-32.5719
31.2046
28.7859
25.1516
10.0302
13.2397
16.4398
21.9303
8.18695
48.8909
32.3498
12.0539
-12.0547
-4.21974
7.97328
7.27076
4.37597
14.5606
-22.45
-15.7933
-32.3051
-18.3591
10.6317
-4.18934
-8.91352
-1.6679
31.3255
-26.8697
-3.72593
9.56423
-6.7738
0.768594
15.7994
2.14407
-14.3748
-8.92744
-6.02213
10.6241
13.825
-23.5078
7.05065
-13.9226
-24.5651
4.84836
16.4706
-2.75482
-27.0144
6.54462
30.928
32.0272
13.0552
36.0607
-3.31197
608.746
7.62745
15.3239
24.9704
0.15369
-25.1882
35.0947
50.1455
58.286
28.7793
135.438
55.8767
41.7676
50.7892
58.1992
18.9273
67.5111
19.7142
32.9141
49.1598
27.7089
24.9922
39.9936
22.8302
24.8565
-12.8689
5.88242
-35.7414
6.54858
-0.630723
11.9228
46.3984
35.2003
51.2791
36.919
11.9743
20.7233
40.2539
18.2757
14.3736
32.3099
10.5249
212.221
41.908
67.3852
61.291
18.691
286.973
15.577
29.9476
53.0172
67.6001
12.7683
36.5288
11.6979
18.535
39.1068
0.78492
68.4398
39.3595
20.9279
30.1407
23.4846
56.4915
53.9068
4.24046
44.1563
9.29782
34.9214
23.6501
38.7008
34.4081
-14.2037
6.28207
30.1063
-19.1675
59.4116
79.4015
28.2762
52.9645
-1.06453
19.8044
57.6244
-0.885436
2.5856
50.2906
32.3642
6.59805
13.2547
143.735
4.23918
29.4296
32.1834
-27.6152
72.6084
27.3801
45.3809
32.1634
-18.7185
11.4383
-2.97954
12.0513
-3.13043
26.6798
-9.77026
18.1203
21.3213
28.8925
8.79778
-31.0041
65.1467
147.247
5.41999
141.655
22.3902
-17.6441
520.221
-4.74843
-5.81009
-6.25503
-11.9906
25.7361
8.10182
69.9524
-12.0502
8.7647
-11.0368
1.54455
17.9977
-6.40554
13.4368
-37.9939
25.7827
-16.6766
-8.70203
182.29
-11.5897
9.55972
-16.7634
3.93482
-30.8041
-22.0547
12.7164
0.629321
-21.9951
-33.4837
-33.473
-24.497
-29.0587
-48.0473
5.64306
-7.90323
-3.26481
-44.2983
49.4556
-24.2543
-8.47183
-2.33905
16.2477
69.7913
-2.59357
-25.7858
158.86
13.797
16.7855
-0.553171
32.0997
8.08073
-8.82697
-15.7626
55.5467
1.36773
-8.56431
13.2522
-9.72054
-1.83443
-0.483576
68.1978
28.7994
-9.52244
-13.082
-40.2883
-26.8608
-4.52956
-22.43
-16.0259
-32.0696
-19.4081
-21.0594
-1.75835
31.7316
385.18
425.34
12.4326
-1.4031
1.58302
-10.0831
25.5824
-1.1992
-17.9519
-18.0808
48.847
-8.05476
19.4313
37.6465
-22.3621
-17.0921
36.2351
40.7975
-16.8278
-15.7933
-14.6237
254.427
174.67
10.6317
47.3085
8.7376
24.5568
-23.6404
-39.0854
24.8057
-4.14806
23.7425
30.6916
-23.5814
-29.13
25.7913
299.648
-15.3885
-30.8658
-11.343
-21.3922
-11.2385
-21.3836
0.873767
12.6348
11.0565
-39.9882
-34.4794
-56.7229
182.39
9.98225
-23.2946
1.26844
37.1518
-2.61707
-13.0067
-43.6161
-12.9285
-33.2279
-17.2119
13.6566
15.1819
35.6519
9.97575
47.8252
2.92905
5.22015
-18.1113
4.38632
58.4375
-16.4079
6.11586
-24.1026
-15.9402
-41.8602
-8.69194
-7.94947
-28.0901
18.3337
-3.26481
35.0449
-46.1218
631.669
-12.22
-17.3316
12.4995
40.51
-12.6673
10.8091
2.55264
41.1483
-15.5457
15.2331
6.20666
5.58474
-53.8046
-17.6367
19.9395
36.4158
-12.3124
-19.6042
-42.14
-16.1363
-0.955651
-32.1449
-43.4682
-26.2886
-22.7203
-28.2323
-15.2822
0.622572
-12.5803
-10.3329
33.2621
-73.0619
22.2643
-27.3657
10.6814
9.05429
-30.3967
-15.8467
0.52487
1.1509
-5.99012
-0.742767
350.235
9.46177
-1.1622
-5.7458
-11.4398
116.501
-3.12417
-24.4119
30.1188
-7.84647
513.479
202.439
-7.97984
70.0718
199.339
-61.9963
22.5252
-8.12014
31.0777
-31.8004
-25.3963
50.3893
-13.7859
-10.7485
15.1082
23.2984
13.983
35.8585
10.7783
-10.5984
-42.8792
4.03061
12.8563
7.34802
-15.2697
17.9249
-1.49553
22.2424
-13.8903
31.4128
-1.40864
-7.44467
33.2732
1.64857
51.2276
-24.324
66.6656
24.7317
-19.1866
22.8704
282.371
6.07901
41.4356
21.9551
40.5967
18.7629
37.6752
23.2113
8.26486
19.5475
-1.60406
51.2175
7.09634
-0.620343
49.4323
38.2628
12.5459
95.1318
83.5288
-9.57253
32.9594
93.3073
-17.7474
18.6421
-1.88868
39.3613
12.3496
5.13856
22.3009
-25.1091
138.075
-7.28864
18.4111
21.7055
-16.7549
-5.30382
37.0271
-20.4247
62.5125
-3.24281
35.2619
11.4338
-33.5465
346.747
36.2127
-57.1225
12.2994
-6.02425
23.1181
26.8751
251.466
11.7031
97.9451
178.286
-24.1026
-15.9402
-24.9936
-1.19567
12.6653
-16.8457
28.2448
10.8942
-0.0155003
9.40997
3.26456
-18.0093
41.9179
-28.2631
-18.7042
89.0222
119.062
62.5707
-1.60451
483.068
9.86265
10.4231
20.4873
30.9812
26.1644
29.2992
32.3301
22.1977
-4.46087
36.8268
23.2776
11.3656
39.5206
47.3423
21.4243
31.0488
-14.0039
-1.39706
35.2981
39.8605
-7.35998
31.2909
6.94082
22.9846
23.8826
55.4911
75.366
52.7782
-2.78889
56.0535
642.674
6.82924
12.6243
-12.5814
20.9314
-20.7703
11.6089
-5.70417
28.6024
92.5641
58.2592
-20.5585
24.2643
-26.2515
281.116
40.2292
61.3605
33.5453
-2.5069
-52.9747
8.10182
208.633
1189.23
16.5371
3.00513
-46.7399
-3.42975
-26.7495
18.2864
-27.921
-14.3242
21.12
37.136
32.3973
18.8438
9.55702
30.0297
30.5905
-25.2633
2.92905
21.0488
85.805
47.4898
52.8153
30.4437
-5.12854
-17.8143
4.42653
14.5393
-37.4605
40.8225
36.2865
23.8005
-19.8849
0.898499
18.2757
3.12922
123.253
8.17484
18.6595
46.9854
-9.72054
106.806
258.661
3.26456
26.9254
56.0699
60.0066
107.763
162.262
-11.1857
-10.4037
18.5302
932.84
5.73792
17.6762
3.8072
8.36078
20.8659
-21.0808
-14.3465
-27.8867
19.0231
33.471
67.3181
1.59691
-40.7193
-38.9768
27.8646
10.4726
29.5387
57.9686
-11.1177
21.0802
-16.815
-4.20815
22.2633
4.37597
-7.45744
-12.0451
35.976
8.92435
6.00379
53.7352
22.0476
9.82714
-16.6604
21.9551
16.2339
13.8871
-8.56347
6.06509
27.4906
36.3138
-42.322
10.6718
-8.51527
-6.06782
42.2994
7.29406
44.2037
20.2187
-13.9992
-6.3997
22.4742
-13.1126
-2.64298
-8.49656
7.01263
18.5528
18.1078
16.1204
175.661
30.5906
19.3526
38.5495
6.89063
3.41862
36.7383
25.4536
20.7265
9.68871
25.7243
14.5383
-7.30628
-29.3168
28.6163
55.8767
294.767
31.9623
26.2816
28.7164
-36.5077
16.0475
24.7969
5.22015
-14.3632
-1.53264
-31.5989
-28.2452
-23.4365
-8.12699
-3.06974
18.2875
14.5856
32.3424
-16.1873
6.93391
-18.0108
28.2196
48.2607
-8.11518
34.184
51.7544
0.451131
57.6607
51.2784
14.9114
162.491
-24.4125
33.9738
-9.40778
-21.3848
111.769
550.469
-21.6828
14.129
-34.6438
38.2116
15.9109
-30.2708
9.3122
-17.2312
50.5481
-28.2323
-38.7328
-5.084
45.8891
-7.9673
11.0199
-27.3657
-6.1852
-43.5152
25.3827
4.273
-6.34536
-2.24199
-23.2316
-17.0816
27.2445
-19.8762
31.9506
-6.7844
5.49859
16.6712
0.309033
7.44724
10.6929
35.741
-15.3427
-29.9454
12.6349
231.242
167.48
-18.8928
-13.082
-17.648
5.68094
31.6486
34.9398
-39.8001
-29.8693
683.156
31.7866
-25.766
6.78352
647.772
26.9118
-4.96232
63.8395
-22.9156
-0.558493
4.43881
28.2762
45.4682
-14.183
25.4266
12.6469
341.557
22.1796
60.4752
17.8425
46.2834
19.2317
42.5481
4.07242
43.5993
120.344
52.7782
94.6625
72.3454
110.355
72.9201
80.4547
48.4064
57.6019
170.14
272.993
2.58062
-14.211
10.6718
6.47726
23.9172
-2.67823
-17.0688
-17.2626
901.327
-3.76274
25.468
27.1107
38.8718
18.5528
14.3597
14.2463
-2.37494
45.5831
13.7304
8.56448
-13.7241
-18.533
33.4037
32.9902
411.511
16.9783
17.185
18.2864
9.56032
-10.5761
32.3644
22.1435
6.16038
5.81159
61.9474
5.80889
52.5185
32.4645
-27.1374
62.8992
21.0488
25.8349
64.3476
32.2006
30.4437
6.11586
0.249537
-42.8433
-0.947684
316.086
35.741
-0.350207
14.977
15.0322
-4.23171
28.8424
41.9179
-3.90024
20.6512
53.5665
24.4216
28.9517
7.28576
160.502
28.6069
113.873
-14.8768
51.4093
-1.815
2.73858
-10.9932
19.3866
105.172
34.0157
48.4636
16.7183
308.405
-35.2287
-33.9795
6.72444
37.035
-2.00156
18.8674
356.538
-14.9409
222.554
12.893
28.7388
20.1828
1.91289
-12.0451
39.7242
-0.445985
2.25566
29.3723
-0.441206
-5.41603
65.0586
31.2264
73.1108
39.5493
6.34467
13.8871
21.4216
-3.47812
133.676
-14.5496
44.3572
53.1804
-17.9592
-17.4391
-40.3744
321.894
44.1734
-9.57253
-8.2701
-0.395979
-4.62889
3.73352
9.3762
2.97922
477.403
26.049
-8.12909
-2.37494
6.22776
0.611917
31.0533
12.5128
-22.2812
-2.20358
-0.743006
-6.40554
9.48206
-36.1199
7.04199
-18.0724
-21.9835
239.535
28.6492
-18.5513
13.2216
18.9273
22.5335
21.2201
31.04
-36.0093
-10.6151
13.7566
-9.02891
2.36772
-10.9949
-37.2211
162.91
-19.6883
-49.3564
-13.5717
97.4723
160.763
124.172
-18.0614
-4.31049
-13.5834
-0.719499
-38.9043
25.8016
23.1674
5.54105
-24.916
-48.7753
7.73687
30.1188
-20.9649
-35.5676
5.13862
64.4496
4.43657
-50.7519
-3.71169
-23.1127
25.4555
-5.56346
24.2665
47.1212
33.2921
-14.5002
-13.9398
65.4648
23.4849
-24.4354
29.2992
-18.2697
-0.291051
370.352
16.212
17.5415
28.2322
-19.1675
41.9201
-8.56079
65.7191
0.0515966
12.6584
44.7521
233.012
23.9309
9.40915
8.56958
41.5982
13.5001
-0.612741
30.4419
28.3172
40.6958
40.5967
43.2974
30.7075
66.3609
58.9029
-1.60406
15.6102
36.0501
39.6721
33.5776
0.364485
-1.38265
60.103
0.734829
13.2817
-20.0737
-12.9589
32.7815
88.2492
26.1737
36.0607
81.334
-3.44393
92.0201
-14.5564
24.0377
22.62
851.157
11.8519
45.1716
18.8944
227.811
-7.17788
278.723
3.29386
-14.8025
1.52875
64.2564
-27.9216
-13.0153
11.4311
-34.6337
1.05498
-5.18815
-11.6464
81.2142
-20.2733
26.6956
0.493657
-29.7355
-7.63043
-0.947684
-6.25292
-31.1807
9.39119
16.4596
52.9572
-10.5651
12.5561
-4.89234
5.15721
21.8699
17.3174
19.8952
-61.3931
10.8091
17.5452
-0.553171
-43.1531
-18.5001
46.9854
9.02012
-5.6377
3.78777
-0.483576
17.598
-1.18563
-3.90024
13.1549
10.6205
166.01
-28.0522
-19.7741
27.9005
329.168
-16.3707
-13.5632
-3.63241
10.2348
13.3697
-11.7105
4.39411
1536.96
0.282476
54.1997
23.5471
-29.4749
-8.99179
-37.7277
29.2132
7.04989
-20.7422
-12.9917
-69.2888
-33.2562
11.9559
-35.1022
-30.8833
9.50661
70.6463
6.11325
47.1759
-1.37824
-6.10242
-0.730867
58.4994
45.2819
8.4555
107.016
133.781
30.7537
253.269
49.3434
64.1611
59.5702
-12.2634
46.406
20.4125
12.3446
3.35215
4.74144
52.3753
64.8234
34.607
95.0937
51.841
23.6166
30.5906
62.4561
78.842
-5.2908
-2.60348
26.8444
15.1866
6.67096
19.9961
7.9207
32.9861
31.5904
128.879
1.12642
17.9903
113.426
10.9128
13.2364
38.8524
129.846
145.869
35.9487
-10.7507
-18.4911
-14.7323
-0.134164
-44.2992
-0.453207
65.6132
14.5856
9.85365
3.18577
-16.1367
-22.3802
-10.3459
8.75142
13.5693
38.6359
-3.297
40.7941
21.2933
-15.0737
-34.2864
-16.9162
-12.8779
28.6955
-3.78559
-41.9996
36.8061
-6.68776
-30.4914
-34.5967
2.60433
-34.6888
-26.5227
14.9344
-43.4682
-22.5405
-24.5944
-46.2291
6.1604
-4.21917
-37.4547
-24.5873
-55.4767
20.0517
-26.6486
-0.854204
24.8877
-8.21943
-5.97241
-7.51176
-39.3158
28.8424
-28.2631
35.6437
-10.3033
-51.2237
23.5814
-48.667
-4.78154
-1.37816
119.496
-36.6718
-22.4297
-1.00955
-24.1117
-60.4362
-10.0831
23.1637
8.15614
5.74344
-24.7897
-6.18069
9.53554
11.7351
733.824
74.491
13.1701
16.4066
20.3892
51.2276
57.6641
16.9054
428.36
5.17621
25.6242
55.7808
81.0417
54.5541
93.1696
41.2517
28.8335
28.8796
62.651
68.0841
31.4592
55.6016
56.9285
51.3813
25.2179
74.1585
52.2716
57.3222
38.9594
34.7265
46.7531
38.5779
31.865
46.368
65.4044
55.5892
46.1054
10.7435
99.9311
73.7005
25.4311
9.97785
22.6828
28.2647
23.5376
43.528
34.8602
20.346
27.6793
247.968
22.0899
42.3559
32.8993
16.1162
45.9593
42.7719
5.65874
71.3325
44.5755
0.629321
17.5048
-22.1474
19.1993
26.7306
22.7383
13.3787
-24.497
14.0448
-8.69194
35.154
221.161
29.5781
2.35739
-3.06885
23.8005
-44.2477
-1.76548
-9.83532
-0.618913
-4.46763
-37.0302
10.8091
20.5336
23.8097
-11.294
18.9813
-31.2747
-20.6522
8.60021
19.9395
-8.56182
-32.3655
-47.9197
-36.4708
-17.7772
23.2191
29.0294
3.46235
151.741
35.2426
-0.0516632
-30.2166
7.37499
-9.65998
-18.1181
38.0195
-0.962592
40.7584
316.493
-25.4916
-4.31114
14.6765
-9.78201
49.2506
-23.212
-13.4864
22.6226
-7.84647
63.7027
23.2202
73.777
-39.5075
-11.208
30.9262
-8.12014
40.448
-29.9263
10.211
-24.5734
-2.54154
-3.25223
22.0441
22.6045
8.30582
13.1775
-10.9932
-21.0808
-33.5089
28.3935
1.6119
16.5894
282.168
-27.6008
-46.4731
-7.74261
10.4726
29.5387
78.8375
2.3395
-39.8154
138.455
6.25003
23.9309
-24.324
111.876
67.9574
20.939
33.253
40.4986
345.232
12.2036
44.2345
20.4846
4.95517
37.162
471.771
11.7815
13.4352
42.873
20.4592
17.2311
-15.0745
24.8543
31.992
37.6445
8.03732
24.4191
538.695
86.3666
12.1668
89.024
116.36
207.958
47.305
38.2305
64.0225
41.4203
22.925
37.1498
-22.3576
28.4424
14.2631
32.4666
17.0606
8.75168
-3.3237
3.29386
5.81218
2.54237
-20.1094
21.1529
-9.18094
26.2816
39.9608
14.092
23.5438
3.34608
32.4884
23.127
9.71176
13.5771
-7.00261
-20.3652
-18.8748
-19.3714
-3.06974
166.339
-33.7123
246.97
-53.6686
48.8343
-0.975567
8.90534
12.4995
73.5394
31.1396
17.3177
57.6607
25.0414
44.8964
-16.9162
-14.4081
9.33288
-3.20477
13.927
-34.2395
15.7985
-36.5178
-19.6963
-24.6486
18.6825
10.8797
335.406
-35.8388
-13.2397
-0.289647
-27.4884
12.1559
-4.21917
-24.3362
29.7606
-17.9954
-26.7999
10.9284
40.3753
51.1247
-10.0935
1.50615
1.1313
-15.2075
19.7482
11.3358
-9.3307
5.13862
302.456
28.7994
13.1549
10.6205
-4.52956
243.687
0.840659
261.702
36.1032
-11.6891
22.6045
3.8072
4.61265
18.9919
12.6524
-46.6274
-5.77044
12.8413
36.6655
-1.36387
-20.8611
-10.1422
185.086
11.1169
-16.7399
39.8208
-35.5557
-13.5785
80.3593
45.6054
506.037
4.82145
-49.1717
-7.11467
10.6317
-6.0634
0.45681
-5.41603
554.19
31.2264
-7.47406
13.3124
-1.60406
28.5539
-0.399928
14.3722
10.1518
-12.2634
-2.31968
265.313
-19.1366
-8.37702
13.0199
70.437
-0.0146098
37.4872
17.9718
18.1078
124.816
-34.2341
26.8488
25.4311
-6.22783
47.9827
-27.0203
712.257
14.4799
3.93812
-16.1983
11.7826
305.662
22.592
-16.6799
13.1631
-6.52269
16.0475
0.434047
10.8423
8.12559
26.8751
24.8215
-27.6173
-31.6096
-54.0877
235.998
0.926382
-10.566
20.1615
9.39119
25.83
13.6018
-0.562357
-19.8849
20.7233
4.64663
1.40908
-18.2895
-6.05751
-4.94362
11.1633
-28.1606
-12.534
-1.91152
39.8987
27.4358
27.0454
1.36773
8.30228
17.8771
-29.0216
21.345
5.33641
39.2973
410.056
5.57054
20.4935
9.08068
-29.3625
-1.33587
8.40774
33.2621
-18.714
-14.2472
-28.674
7.18022
-36.0189
32.879
28.6359
5.75597
22.1386
24.3474
-46.812
8.88675
19.4721
-26.389
12.1855
-13.7423
25.4555
-21.6481
21.8213
105.444
588.573
-13.0594
-17.8761
20.8659
-4.2142
-16.2206
-31.5766
-15.1408
27.2952
369.701
-27.7325
-3.99448
12.3466
20.1684
82.3314
247.503
67.9318
45.0292
-9.83035
1.64857
71.8423
20.1828
3.78695
23.9169
-20.2331
8.92912
36.0641
-1.6679
-35.585
-11.0505
-6.7738
113.213
34.5401
-48.4557
36.225
15.4354
1.25372
23.1953
-2.96664
21.9162
-25.3819
16.0624
-13.3207
2.97429
23.9669
-7.51087
5.62807
46.0827
416.916
14.8046
-15.6254
-6.36842
-4.249
9.98225
1.26844
13.3261
40.8999
-0.743006
-2.65741
-27.9993
-12.8001
22.0345
5.81218
51.2681
-8.86501
35.2619
53.012
-20.4253
39.5421
106.866
-10.2708
-4.56722
68.9384
39.9847
4.38632
221.481
36.0659
6.11586
142.679
-3.48791
1.7399
-17.8143
-19.3714
-16.1882
8.91712
84.3538
22.0818
20.2645
43.088
-9.3307
49.4571
30.6735
26.2734
34.6743
-32.483
49.8184
-11.1857
23.3295
15.4884
3.30342
20.7304
12.054
35.6663
47.7162
-18.5164
35.3451
7.34802
16.5894
34.7915
-3.23794
-40.8509
3.50178
29.2132
33.8599
30.4505
198.703
14.5325
16.6411
43.7314
1468.84
26.2757
23.5621
54.7167
40.7835
101.581
1.43286
-3.29132
24.569
38.8217
25.6042
54.3701
3.94203
49.4943
-4.81533
-14.7225
45.5953
13.5614
-4.14806
23.7425
85.0395
15.774
18.1681
-17.8856
12.6728
-22.691
-15.3885
-34.6139
22.3902
-12.0219
9.35572
43.1094
4.85329
-2.87436
12.6348
87.8932
81.8261
8.86946
34.3451
267.186
-15.5982
-20.4071
22.1593
44.2346
543.591
-3.42975
-8.00886
12.6642
2.06405
-10.5761
39.8607
59.6248
13.6566
-12.9291
18.9273
0.0446787
-21.5152
31.04
47.2857
37.0793
41.8588
21.2529
-7.0376
-18.247
-33.4837
-12.8582
-13.2526
-19.6883
8.17466
35.154
17.3499
-25.5576
98.7631
-18.0108
16.9752
383.208
18.2757
12.4995
7.94708
38.6359
70.7792
41.908
39.2742
18.1875
-15.0421
30.2257
-6.9118
2.41743
12.3483
27.4358
4.55664
8.30228
2.88458
10.3338
27.1553
-19.0264
-0.364649
43.0519
-16.9879
7.20662
330.458
-34.6958
-6.09324
-33.7065
-10.4991
-2.43707
-5.93824
40.3753
41.7543
16.1434
14.6246
12.3757
-15.2075
4.48671
37.5728
31.7355
39.16
0.309033
-6.8723
78.6618
5.4855
29.4335
419.185
21.5319
-18.939
11.32
80.1094
14.9143
-31.6073
13.7345
23.8044
62.9146
17.1424
-12.2311
1.72202
6.99758
-13.8796
5.49452
22.2445
47.645
97.9881
-21.1571
-15.3126
24.7479
91.479
-26.2524
-26.1973
-15.4761
49.4571
23.1772
-3.90024
-9.33389
4.68927
21.7074
7.55501
41.019
14.3251
-4.19284
9.48605
28.9205
22.5479
17.1178
8.14225
5.84649
32.1416
65.3301
33.5849
24.0857
1.05828
-31.3489
-20.2362
-3.99448
44.2058
61.3978
18.6132
-11.1177
6.08763
-37.4297
-11.4699
9.99817
5.19023
-31.8203
11.6132
6.11325
44.4221
180.235
19.2365
20.1345
44.2467
28.5144
28.4153
-40.2702
14.2494
15.715
32.666
11.5144
58.7138
572.033
5.22227
79.9645
53.1804
0.781489
8.79778
40.2105
23.9172
47.9216
42.3297
15.0488
302.563
2.0336
252.047
45.1457
28.0477
30.4385
25.112
15.1833
11.6806
40.9043
0.331402
166.062
32.4666
29.1598
33.1145
-1.44963
21.0975
19.8677
29.5533
39.9471
20.2159
127.626
-1.77089
5.80889
23.0942
22.9228
14.5905
15.6218
34.3714
2.21549
21.0734
9.86399
-12.8689
8.42265
-34.3639
394.232
5.16899
-11.6514
0.483324
-36.802
-27.3811
-18.6321
-14.094
-34.1982
18.1217
6.07301
36.7618
-20.1636
27.6757
40.034
33.652
-28.6642
-2.86071
72.3922
24.0103
19.6402
12.7248
22.6557
39.6172
48.5972
-1.44337
11.3179
-5.59576
39.1486
35.5886
6.5011
0.572384
-14.1768
15.6399
-30.2995
16.841
-12.1548
43.8161
11.6184
11.8654
43.1863
40.8173
24.5767
19.3098
21.3368
41.3
-30.1835
22.2636
23.3022
-11.8724
14.0065
36.4076
50.9853
49.4731
65.9238
187.387
51.3385
162.182
21.8036
50.2788
50.7332
16.2053
40.3751
-0.15205
-11.7431
-1.25056
6.22425
399.556
6.73517
736.007
22.2445
60.1039
83.9828
11.2289
11.284
96.9679
8.22766
15.681
-11.3965
27.1781
-43.7274
31.0777
26.2957
180.751
65.3818
192.361
17.3625
48.8414
15.8021
-14.128
9.62153
-21.0808
10.0163
-1.64977
25.9748
35.459
-5.89935
32.9174
-31.3489
-42.725
-33.9795
18.2943
-16.9941
5.74894
7.96169
-26.1853
37.2558
15.6204
9.40915
8.56958
-12.7497
306.901
2.25566
14.3798
-6.0634
0.45681
-11.0382
19.982
18.7629
45.1715
23.2113
4.01814
0.617705
0.442889
-32.2591
357.326
23.1953
23.7903
-23.5078
692.959
40.4253
10.4706
361.299
6.61551
-11.343
413.391
-37.4959
1.87994
44.2087
-0.483634
-6.25503
231.638
-28.6119
-5.01664
39.9673
61.0383
-21.2204
-1.66645
-20.9442
17.9977
12.3351
-13.0067
140.101
-7.30628
321.134
-14.4872
395.083
19.2788
7.68565
335.561
5.80889
-5.57752
66.1977
-12.1449
21.6697
60.4042
-13.5205
2.50339
4.38632
11.5858
-21.9951
-31.6096
-46.9858
-29.0587
23.9097
-9.34947
-47.2586
34.2165
5.05984
-27.3811
-28.576
19.1915
66.7469
-25.7858
44.5423
43.7821
33.652
30.1188
1.52386
-37.4417
50.1162
49.4571
10.0588
28.1474
-17.7995
4.84077
-1.81532
-6.65561
125.352
10.5769
26.7328
5.17749
-9.31127
17.1178
-13.5845
10.0163
-9.14604
54.0858
7.21911
8.55454
-20.1045
74.7163
33.2868
22.3613
26.3637
-11.1928
5.3967
15.6204
18.3087
11.2832
6.69552
-31.4775
-2.31527
-12.6617
40.6958
34.9745
18.7629
48.9196
-4.89973
0.768594
-42.8335
9.98804
52.9167
23.9629
68.1729
6.40369
130.739
254.069
-2.07627
94.8035
-22.8848
19.734
-23.2663
-26.2515
300.956
422.539
-0.483634
-9.55822
-2.5069
722.643
-32.36
-1.26851
28.7229
-2.67991
48.9333
32.9902
14.2092
-16.7549
-40.9111
-2.38666
-2.32834
-5.43221
-14.3242
34.2385
31.5138
223.552
18.93
43.2067
7.68295
18.7853
-38.3818
19.1747
-0.402048
19.37
11.8826
523.206
13.5771
13.6121
-12.8689
-12.8582
-29.0587
-0.630723
-3.06974
2.35739
-2.43642
-3.01827
-9.83532
32.3099
38.6359
-10.7933
42.6682
44.8964
20.0616
35.8479
9.9548
0.543359
12.3483
12.4432
25.1714
-12.3124
42.24
15.956
45.7079
3.46235
136.749
-9.73498
549.05
69.1089
1.75279
9.08068
208.644
28.6492
-4.71072
25.7659
-35.5806
7.27179
3.18513
25.9209
18.329
13.6433
-4.4713
16.4987
11.0294
26.3284
15.7044
27.9874
9.17495
-12.4945
29.936
46.715
-2.42559
67.6878
24.4966
11.2289
-54.3083
-2.35764
26.9683
13.8069
-32.0112
15.029
10.3115
1.25019
70.4331
7.55501
8.33692
20.4042
12.451
34.2291
8.92562
54.4636
19.5502
13.1775
38.3458
532.486
-15.4586
4.39411
-48.5014
2.15654
7.2341
67.3181
35.3301
42.2877
-22.1103
18.4943
201.627
38.909
28.2377
39.8208
23.9028
38.1092
-17.2986
28.1498
-0.800749
82.0129
-25.8553
3.13539
-17.3078
-20.1579
-3.54197
33.1005
1.89627
-18.0182
4.555
395.698
9.98804
-10.8015
-9.77026
-6.24254
34.4397
-6.71478
241.182
0.855065
5.17658
17.9365
-17.0688
21.715
-13.5144
6.61551
-1.97265
160.392
-24.3775
33.7391
17.9718
-6.25503
248.75
2.47963
39.9673
-13.9243
-0.605631
44.6481
17.9977
1.98579
-13.6311
-5.43221
-8.70203
39.8607
27.7657
11.4338
-31.6724
39.4001
-6.89085
-40.2559
-12.6844
-0.402048
-10.6151
469.155
-12.6248
-48.4762
-37.2211
-50.7339
-39.9861
-21.8104
5.16899
-46.8308
-20.1314
-29.3058
-26.7993
7.60485
-29.0866
-3.29732
19.8952
-27.6599
29.5497
36.2858
13.0373
14.4394
39.596
-10.6599
14.9551
-5.07884
-34.5033
31.1839
13.927
-12.3124
-40.2189
59.0595
16.5164
11.2289
-3.7085
32.5905
51.2882
354.046
31.8956
2.8152
-34.3571
42.3221
-21.6481
20.4042
25.5695
17.3625
-4.19284
-13.0027
28.9205
-3.68907
0.251198
-13.5845
4.39411
-59.7458
296.385
-9.51858
-26.5141
36.6655
16.6202
5.17582
3.62063
-29.8583
22.9542
14.1071
7.97328
47.5632
20.3055
45.4827
-0.898211
37.6176
225.379
23.8074
21.1106
14.5123
21.7579
39.7588
60.2744
152.759
400.307
14.778
46.6832
53.6809
44.6583
50.1056
26.5536
25.0694
12.0259
35.0347
-14.1375
72.643
70.4103
33.531
34.8334
44.5816
30.9784
65.4937
73.074
74.9685
62.9493
25.7533
46.6638
34.861
21.9879
36.2192
18.135
-19.4701
0.607519
-1.68004
33.8869
44.1523
-19.3593
0.424435
4.23089
16.1195
-7.76499
-0.431712
118.658
38.9565
25.4031
9.40688
58.214
29.4821
-20.2733
17.3253
6.11586
-35.3577
-14.7323
-21.5624
-28.7417
-10.566
-22.4679
10.682
-33.0033
1.98265
-10.3459
-37.0302
29.5497
6.30078
-24.444
1.32089
-26.2865
7.73687
-25.6525
-20.6522
-18.1973
-41.9996
3.07289
-8.56182
18.2343
-2.73762
-8.40685
45.7079
-17.8222
-22.8534
-3.86941
1.58442
-21.8662
2.78554
12.6474
-11.2177
-2.09854
15.7378
-6.1852
12.8024
-49.1374
-4.60234
49.2506
-32.5823
-30.353
-2.61683
-28.326
-40.4909
11.3358
57.9724
9.17495
-18.4316
-18.1167
-18.7897
20.7485
9.02012
18.7252
-3.7085
-22.9724
28.8424
34.4216
-30.1372
16.903
15.9337
-6.24607
-10.4037
12.908
10.5769
32.355
-2.31878
-11.1287
6.43176
-3.68907
84.5842
-10.5984
-39.1311
-22.637
10.9672
143.487
-8.86014
50.3534
10.4726
188.834
468.389
24.4896
-35.5557
-32.3191
3.52263
39.3942
17.9399
30.3538
-45.4236
-10.8628
17.3624
29.5048
62.2475
64.0226
126.693
305.258
37.3129
-0.130169
-0.667025
55.9027
10.7503
28.6481
20.9314
44.7471
74.8071
37.8458
16.7846
19.8106
-18.9429
-25.1367
-28.507
17.8599
11.1458
11.2298
3.75401
263.474
-4.74843
20.4268
16.2338
-8.24248
-22.9897
-28.7166
27.7815
-2.61707
-6.40554
-9.05195
174.478
-14.3242
-23.8575
29.6397
4.28631
9.4735
-14.8058
-14.956
37.5993
7.19742
31.2635
-7.97463
-17.31
-26.9244
-21.2915
-8.56746
-18.4344
-22.7474
-10.7606
-21.5309
14.5388
11.6191
-3.9553
34.7788
28.0725
28.583
15.3106
98.8393
43.3211
-0.485902
41.7312
57.8376
28.4949
-0.986645
44.2812
-5.97477
17.7662
27.7173
258.883
16.7381
-1.44337
3.61711
-1.80059
55.2663
-7.78205
29.9269
69.2888
6.24477
28.6492
19.6521
16.3956
-3.72148
48.5012
38.7924
7.18022
12.7068
53.4937
51.1247
50.2319
18.9349
-12.3964
45.0481
18.5422
49.7542
-0.225169
-34.0463
-4.73419
69.726
126.721
-2.06369
0.133767
-0.350207
-3.76363
-13.0788
26.9683
32.5476
-2.02618
-11.208
23.4299
520.367
-6.40362
1.93281
40.196
59.7596
8.70286
9.86623
3.30342
-1.06451
20.6738
32.1103
-13.5845
25.0088
3.47098
42.2877
-3.23794
-37.1028
31.0873
20.1684
5.74894
36.0727
-39.3038
-17.3266
54.9758
136.375
-3.70931
-21.4155
28.4798
8.92435
-16.485
20.002
7.05506
-7.03945
-9.16416
23.7301
17.0605
10.1389
-25.4301
-22.2188
24.9806
-22.0459
-22.8887
21.8685
45.6841
6.40369
20.0422
-31.0041
-15.1947
-13.8923
-26.6329
-27.1177
-1.97265
32.9557
50.6057
23.5939
13.9922
29.7972
25.6041
8.62411
-17.3675
-14.387
6.23412
-6.42805
8.7647
-16.659
518.787
1.13106
-6.40554
-12.8001
-4.26073
20.1605
-14.8025
30.4904
5.27688
51.138
-3.55874
3.8513
30.1717
18.7853
-1.26865
-14.0189
31.04
4.18218
18.3386
43.7417
-18.4911
-33.8674
-30.9327
61.2135
-25.5585
22.0356
-28.0901
31.4522
19.224
-19.9354
8.80797
-36.7515
-14.8839
60.8686
-6.08718
3.12922
21.0655
33.0137
-12.6673
29.5497
21.2933
33.652
-0.553171
-15.0421
-9.12972
-40.645
-39.3928
-40.6861
-13.8886
-8.56182
-22.9951
14.129
362.658
4.4784
8.41468
7.21048
7.43813
-28.4756
9.31867
-9.65998
-51.8513
-32.8217
12.6474
-39.3287
-5.84667
-25.4916
31.2961
8.11725
0.525358
28.1938
23.9507
-26.0231
8.56706
386.644
12.2211
22.9422
50.3941
91.5806
-21.7039
48.7298
-9.05717
61.9998
2.86984
16.7702
51.3263
25.7958
34.2255
12.2971
68.2759
28.9755
45.2288
28.757
20.839
534.391
-28.2592
1.59691
17.9249
37.8599
10.998
61.0724
46.4053
29.8576
11.3711
52.9393
498.553
14.5325
27.8855
43.7314
24.4017
330.909
56.5908
22.8704
53.7352
27.6698
39.8122
30.1912
63.1846
34.9745
1.89627
24.5568
10.0928
70.109
79.5176
341.35
43.5464
14.5926
49.9794
17.5731
42.531
17.7217
78.2652
42.2994
38.5816
153.277
44.0968
25.4594
22.4742
29.9909
53.579
40.7458
57.9082
51.841
-8.93417
-5.95367
25.9118
11.3756
0.331402
5.81623
-18.587
-58.9214
42.4849
15.417
15.4753
14.7238
43.6952
50.2009
1.12642
27.2771
-15.7429
23.4705
48.8437
10.7414
11.7794
22.1811
52.175
10.6488
3734.54
20.1714
257.934
-19.4175
35.5966
24.6692
-11.503
-6.9662
-13.5722
76.6295
12.29
505.959
26.709
-22.1707
55.7358
-22.9747
30.4868
24.1044
40.2113
15.3764
0.887421
49.9034
3.39556
-2.84855
273.22
18.9076
59.8416
15.4232
7.36525
20.6882
-5.59576
44.7708
-3.76675
-3.09689
8.37516
-10.672
17.752
-14.3451
260.181
30.5233
15.904
-21.0858
-54.3213
5.39773
-4.87689
-23.0518
205.831
-11.6561
34.2581
14.2694
9.00241
20.7485
158.945
9.35483
3.78777
-26.7205
10.1017
15.681
-32.0112
133.095
10.3115
49.9759
46.9104
15.8332
-15.66
18.296
7.61198
-8.56077
-24.3038
17.1178
-34.1993
-23.7169
32.1416
-11.5066
-9.51858
156.606
272.25
-48.9721
-6.39402
-4.19451
-3.87563
0.126742
-12.653
-31.8075
-2.33409
-18.1128
-37.4425
-45.7783
-18.3719
67.0204
0.38159
-11.8571
-15.4337
17.3234
24.569
-6.15587
64.9596
-27.3885
-16.0597
-78.4408
-16.2489
7.93915
28.8175
-57.3146
-9.94288
14.5469
-2.67823
11.0422
-30.381
-28.9917
-15.0911
31.865
57.3271
-6.6225
5.13856
3.56024
-15.6254
147.305
-11.7453
159.901
30.597
-34.539
8.7647
-42.8959
22.1593
16.1236
32.9498
23.7442
4.17257
11.7272
14.2455
9.1016
12.6868
21.7411
25.4866
42.7719
30.103
-2.37705
9.06262
7.19742
10.6488
46.3733
52.9675
0.249537
-3.48791
14.8584
19.667
-8.12699
11.9228
55.7688
26.2578
76.4297
90.6345
59.4078
47.5815
67.575
34.9883
62.295
48.0062
43.5547
55.7867
41.908
63.6371
61.291
20.5651
19.3251
84.2955
6.16556
38.5853
48.0505
35.1009
8.30228
25.3734
49.6892
47.5819
35.5886
321.117
45.8565
15.5649
27.1223
8.20176
6.43795
-1.22668
16.5521
-42.192
8.89929
-28.0843
-19.8694
-51.1628
-22.8048
-32.2708
15.5174
5.25428
-11.4594
14.126
-10.5058
29.8615
35.4119
-20.3057
16.7299
-5.4008
16.677
-6.22778
-19.6975
-1.7403
-19.0909
5.6067
-21.0983
2.5625
-9.33389
27.1781
10.6205
96.67
-18.6819
-25.3963
12.908
10.5769
2.36997
-15.4372
-3.63241
591.14
-9.31127
43.968
18.9919
-37.9474
-25.5909
-22.2645
-12.836
24.1007
144.155
7.21911
25.4211
-31.3489
-22.1103
-0.771821
7.04989
11.3711
21.0802
-18.6891
-22.9488
48.5002
19.3685
-11.6764
-12.0451
9.75192
7.05506
19.1975
-31.653
5.08853
-3.72593
-3.55423
-19.8923
-2.97954
4.555
15.6102
21.0576
-7.89619
666.547
36.3138
-31.0776
33.1606
-17.8856
-0.445619
6.6921
-22.691
-21.3886
-2.75482
5.52362
-49.5032
-43.1181
90.8981
48.8938
17.32
19.4898
13.4227
3.93895
37.9175
14.6611
31.534
-1.74288
13.4499
-17.596
2.48159
-1.68004
3.90182
17.9154
18.122
30.4095
26.7197
-20.8835
3.31642
53.0656
27.3633
64.7585
-8.24661
4.72984
22.1572
-18.7041
20.7327
46.3487
9.90532
24.064
-9.96594
37.003
35.1639
-2.55088
-1.0712
28.1003
-14.6862
27.8524
28.5948
-38.3975
23.0189
-13.5722
13.4931
-35.8144
-11.2829
9.84238
-3.43001
7.01005
50.8173
-32.345
414.67
1.61561
47.7075
-5.23834
-21.6014
36.7849
-20.9673
490.202
-4.70067
12.2211
17.3201
33.5275
39.1068
-13.2706
33.7696
-6.24607
30.8257
34.9398
28.6069
67.0217
35.6663
21.4792
67.7176
23.8968
56.868
32.0834
49.0082
76.5745
29.8368
42.8264
130.369
32.3693
15.3711
533.862
55.4502
389.359
21.4243
229.7
63.2466
-16.3896
347.414
20.3055
-10.2685
17.0029
-54.7939
140.114
-3.54197
21.9551
25.6042
-38.6329
13.8871
4.555
-44.7076
26.8546
5.22227
-21.2351
23.1953
-10.4629
-24.9354
20.1691
1.0699
-11.4466
6.72243
-4.62889
3.64955
-12.0219
9.35572
-6.6225
31.3755
12.9306
-39.9882
4.87598
274.987
8.10182
30.597
-8.30211
-26.8426
-29.7774
-11.5739
-10.1537
0.424435
10.4973
48.294
31.4603
4.78834
89.9999
26.8423
8.46984
49.1598
40.8274
58.7342
77.1781
54.8066
56.7156
5.87174
22.749
12.9843
8.42265
19.984
59.5169
54.3688
28.5943
15.6718
13.8483
39.464
15.891
7.03128
19.9958
28.5618
44.2581
15.4437
37.046
38.1599
39.596
32.4025
29.2149
64.9171
27.0454
28.917
21.6252
27.2004
14.9739
137.458
19.6196
-10.672
36.4926
-1.05831
19.388
-34.0477
46.8261
39.8214
-32.7695
-1.1615
15.3666
19.3616
34.804
15.5794
8.47293
34.1866
57.8904
61.5956
-8.58541
29.0521
61.2203
59.1887
16.9253
70.1811
29.7746
12.6738
433.025
24.2354
34.7293
31.7866
29.2992
24.0718
431.71
8.28505
21.2746
31.9804
12.6916
-21.1732
4.43881
67.6316
10.1799
19.8044
42.6319
-25.2483
4.45966
3.43893
34.2383
-23.387
-3.61185
16.2984
467.961
15.3168
-14.4967
16.1357
21.0181
13.4228
19.8716
-39.57
24.1944
4.555
-25.9669
9.98804
-26.6369
29.3647
21.3213
8.27775
1.30152
-25.3819
-39.801
27.3068
-15.1947
-0.395979
0.993309
22.3902
-36.3848
-1.88868
24.3687
12.3496
8.37003
20.1311
-13.7513
59.2239
-2.37494
9.97589
-2.67991
1.26844
11.452
22.1593
16.1236
6.71292
-3.6364
-14.6741
27.6567
-12.9285
-6.82796
0.505321
14.6472
43.6417
-7.30688
9.4735
-11.0577
75.0073
28.7164
-4.64862
21.6697
43.5376
12.7164
66.2216
34.3714
17.208
9.829
11.7381
-27.8508
-17.0008
-0.947684
-26.8676
263.79
13.6018
-17.429
-34.8774
83.868
134.213
-8.9192
8.93502
28.7896
44.8964
-23.042
-41.2791
9.61094
5.58474
19.284
36.8061
10.1788
-17.3729
-23.5568
12.2549
-42.14
51.33
-0.955651
-45.2634
-15.3572
22.4371
-32.0907
-13.2397
-28.4006
32.3973
0.911474
14.5215
129.337
16.6421
4.49344
31.2961
-45.2936
14.1383
182.309
23.6397
44.6097
22.1386
7.5359
-13.602
559.203
17.555
-24.515
9.40677
3.12426
44.1962
18.7994
19.5813
12.908
33.0657
0.495902
-13.0594
63.9694
1.408
19.3866
2.15654
27.8488
-26.3852
24.0857
38.5396
15.3711
-7.94264
-0.127498
-5.49546
-16.4012
-28.571
-2.09957
22.0568
-13.0796
9.73912
16.4206
-5.24061
-8.10901
20.1735
15.4493
33.9394
18.1079
-3.72593
18.9346
-14.2701
30.7537
17.6735
53.0916
-1.43118
-7.89619
48.1054
26.9435
71.996
218.693
10.2254
7.05065
25.4328
-18.9429
-23.2626
7.10029
15.9858
-1.97265
-8.27377
5.60759
22.4947
19.6144
80.1012
16.6787
-11.9906
-11.7453
26.8425
411.032
23.557
-11.85
-16.659
55.479
-22.3771
-37.1629
16.4123
135.123
27.7657
-3.55874
-9.26716
196.964
1.91874
99.9309
-30.8855
32.9141
17.4959
13.7566
288.948
2.36772
-31.6096
303.859
-24.497
-12.1921
-12.4401
-4.20134
-22.4679
8.96336
-2.43642
-29.2552
-4.7237
423.074
18.1217
45.4284
33.383
401.035
363.608
-28.5946
36.3386
17.555
2164.39
3.78457
4.84077
-1.03341
11.0339
43.5994
35.1625
-14.8768
42.039
16.9257
9.62153
8.14225
-18.5164
11.5269
29.7229
-7.64451
33.456
2.38426
6.00074
115.42
35.1609
24.2354
11.3711
-16.815
1.64857
7.0643
-7.45744
8.56958
-11.6904
11.626
25.7957
193.486
116.398
12.4857
17.0605
26.9594
12.013
-25.4301
8.11397
15.4354
8.9704
5.00185
56.9285
-2.96664
23.7903
-21.6337
173.843
-5.8244
-19.5145
27.715
-4.62889
7.39768
21.7113
7.50214
29.2161
-15.9928
81.9753
1.68617
25.6041
4.87598
-9.8712
-1.26851
23.1007
29.1792
-9.97596
5.82982
12.7889
10.5014
10.4611
-13.0067
4.06651
-28.6236
-0.454271
3.93812
-33.0649
-21.9835
14.6472
491.195
93.8065
3.93482
38.0867
17.9216
17.3006
100.798
236.762
21.2529
37.8227
52.9325
22.9825
-22.2393
11.5046
-28.2452
-12.1921
-14.3141
1.42086
-6.02917
32.3424
2.60393
-10.3459
-17.3316
3.12922
30.4359
21.7693
-10.7933
127.001
-1.95521
6.94309
-28.1606
-23.7784
-1.91152
-27.5676
8.60021
14.3173
45.7861
-13.6248
17.6726
-6.48575
79.6743
-49.0115
3.69
-20.9794
-24.5944
-5.74348
25.9473
39.978
-40.318
5.15116
-14.9659
-19.8694
-26.7999
-15.3086
161.303
7.14606
5.6067
13.1581
-15.4761
43.8349
-32.0112
9.40677
-6.55513
38.574
-3.68939
-4.78154
-22.6993
25.5695
39.8513
423.094
99.4412
27.0465
-5.56314
10.2348
8.14225
-20.3904
24.1007
24.2146
-9.64749
89.1394
-7.74261
27.3392
76.3903
1.74657
5.74894
-44.926
53.8879
26.0114
2.5019
-19.1726
14.1918
357.501
-37.0997
10.6317
-7.93747
50.0661
0.0222068
258.815
-16.1441
27.0438
-12.8485
54.7908
-39.7553
-34.3535
-3.04158
12.5459
25.7913
11.0422
36.7075
-26.6329
-27.1177
3.64955
-19.5182
20.6001
7.50214
14.2236
-14.1188
3.2645
35.4194
12.4856
32.987
1.3732
0.605559
17.4785
31.0533
-26.8426
-35.3996
1.54455
14.2495
102.29
-31.7474
0.318382
-11.757
5.16793
-35.4173
-14.4872
-15.3378
2.06345
-13.0153
0.186688
5.66688
17.472
38.5363
-12.6844
22.0867
5.96362
-16.3729
-14.743
-18.4804
-13.2526
147.104
-2.50479
-29.3067
-16.1873
-8.05862
-40.4996
-14.8839
103.972
-15.6114
43.5543
51.7544
10.0489
-1.95521
5.06903
22.7294
-21.9043
-20.0714
-40.1255
23.6876
-1.06556
-6.69025
-12.108
-42.14
74.7559
9.35171
40.2343
0.572384
147.063
0.705493
55.1637
-4.97481
-7.81073
321.941
17.9374
11.8312
46.8362
78.2272
43.792
9.21822
27.1781
23.739
44.1962
17.7073
72.4211
67.9623
50.1551
63.834
34.5427
22.5479
49.5902
41.4807
53.1198
-3.52384
41.5119
20.4665
16.5894
57.2803
111.08
20.9933
44.7312
91.3829
24.2354
14.1822
14.5209
-2.7595
19.2177
34.4447
50.2906
60.4752
42.2053
35.7435
61.2759
-11.6904
-7.11467
-11.8571
12.6773
46.318
4.98947
-5.59999
-16.1441
-10.4758
4.555
-5.35219
13.5614
-11.6443
6.40369
25.6644
-16.0115
38.9098
32.929
-7.69847
-27.0108
-30.381
6.61551
-7.59484
-42.007
-5.63681
22.4947
29.2161
6.49597
22.3009
-11.8772
-17.3675
32.471
14.1867
-15.5982
15.2001
-5.95171
-15.7355
16.0833
-7.38454
-6.1348
-28.5653
0.189985
13.7868
-27.6057
0.538181
20.7179
122.001
9.41501
4.35355
180.884
-7.06222
0.629321
62.4824
0.341425
-12.6248
-50.3502
-25.9767
1.7399
-14.0661
522.411
-20.5939
267.584
9.85365
-27.4317
111.882
-55.4921
-13.0099
-15.9681
1.40908
6.87735
7.94708
27.3915
-57.6449
121.261
-22.5384
47.0923
-40.645
-20.6522
-10.701
8.60021
-32.9247
-32.3655
-12.3124
-10.2339
-19.6513
-19.6963
-22.7746
-22.5469
447.85
-20.8463
-13.2397
-41.5191
26.7751
-30.9476
55.7509
-43.0769
-5.84667
-12.3732
278.673
23.5087
-21.3379
22.1209
12.3757
3.53315
-2.74057
-36.7427
8.20813
14.8689
20.4193
24.6719
-29.3611
20.7485
31.5089
52.4584
-29.9454
91.3457
13.1549
43.2591
16.7702
17.1362
20.1736
322.832
44.8501
30.9812
34.9214
-25.766
39.0643
10.5317
9.65281
27.8488
-28.2592
-11.5216
40.4137
157.932
507.626
-17.6384
33.2868
-15.12
-18.6139
-9.31873
-21.0747
-2.09957
181.352
-28.0722
19.1095
70.6018
14.5513
11.7012
24.569
61.3105
27.4783
-43.0813
15.7611
2.14407
98.0691
-34.1331
23.1953
2.65556
-1.019
10.7988
14.1884
-5.8244
-43.4995
-8.37702
3.64955
-13.896
136.792
19.8458
-2.87436
226.278
-7.68416
239.134
-12.5129
124.3
21.8832
170.748
-4.49114
6.71292
-14.8808
43.4219
132.546
22.0345
9.56032
-4.9539
-14.4872
29.6397
20.7179
30.0297
38.0867
-2.77455
-23.9288
-0.402048
13.7566
20.9562
28.5697
67.96
-48.4655
-24.497
37.1311
5.6067
5.13862
28.7994
0.0364382
21.5559
-0.623871
8.5889
-35.5485
-2.90747
5.4117
79.2067
23.9181
-24.2471
-16.057
-11.1853
15.857
3.99933
-19.2067
-31.2131
-52.2496
-5.33972
22.2266
1.72582
-37.7585
-44.4674
-18.987
-8.26809
14.865
-1.74732
-26.1853
-34.1932
-0.225501
7.0643
-1.83524
1.07332
43.4723
8.92435
25.7957
20.8209
44.4439
27.4783
-18.7185
24.5568
43.8721
6.42906
-31.5891
178.654
62.2871
-11.6443
12.4981
53.1804
10.1518
15.8476
-9.81595
14.1884
-6.39604
-15.8733
3.64955
-27.0144
44.963
50.6057
17.9718
-6.10583
46.6638
108.063
27.3648
18.2398
17.4722
109.308
76.0309
23.7572
13.3261
22.1593
34.8643
25.4536
-5.30382
-11.757
3.29386
-5.96752
377.225
58.2854
341.267
26.8423
-53.3743
-8.31535
54.782
-19.1427
0.629321
23.127
-20.2733
26.6956
-37.2318
-27.8508
-12.1921
-23.6845
-6.07541
-61.8233
1.4671
6.10552
-68.6612
-4.31049
-31.1293
-7.96125
-13.7374
4.19895
8.65083
-28.5969
21.1164
134.674
28.9669
25.2503
31.1627
-4.1007
-15.3862
343.121
-12.6878
29.7783
-0.018618
-1.22282
45.8565
6.50757
-24.6773
48.3269
24.3373
4.21413
-15.9029
52.2494
21.9258
58.0806
-1.83443
76.3531
51.3312
73.777
31.707
22.5252
49.6669
42.4796
31.0777
28.1697
2.71473
41.019
27.4435
18.8564
40.1649
18.7997
34.5977
-8.89936
20.3237
40.5749
8.17113
236.921
71.8744
9.49158
-41.6563
-9.92882
2.56475
-29.8198
0.490659
12.3082
8.91031
7.27076
9.99817
46.4197
326.126
29.1843
24.7444
6.88352
5.18099
32.0653
53.8142
7.51847
-19.8923
43.8721
6.42906
11.5144
231.128
25.837
53.7276
55.0545
10.1518
36.9088
12.0995
50.1542
27.3068
48.5235
16.0928
-0.395979
4.74144
50.5012
36.7038
35.5926
20.6206
49.8309
21.4885
46.368
52.286
1.24124
44.2314
30.5906
60.582
32.0667
34.8643
53.5646
-9.2586
-18.4223
25.7243
52.0196
13.3084
8.16457
15.4978
54.0026
47.3898
24.5522
228.739
43.2902
45.0223
56.8274
45.9512
94.1374
29.583
26.8751
26.7306
3.99767
19.0009
29.8509
23.7321
17.545
37.0281
65.6132
25.83
47.335
-23.6836
25.6746
8.22613
52.5824
21.5132
52.0089
-16.5485
46.3654
-28.5969
35.3488
8.35215
-21.6014
34.9108
10.2699
70.8208
19.0025
-7.62479
2.30476
18.6096
16.9401
-33.7067
48.519
-16.8852
-18.0894
263.248
27.3077
-33.1464
12.1659
117.169
4.20159
228.43
44.729
15.966
102.141
-8.12014
46.0702
57.0626
121.604
57.4286
19.2366
15.1082
47.6612
15.0516
45.8421
215.052
375.038
431.318
25.9748
569.568
290.203
49.784
-12.6083
144.682
-11.4907
5.17582
-22.6163
32.3246
15.0441
22.2633
49.3536
46.4197
31.8979
50.1538
28.4926
33.1204
22.0476
20.0811
49.9671
31.8813
73.2825
22.2742
46.6832
26.1068
12.4514
24.0435
176.699
37.798
46.6212
44.822
43.468
1.7921
77.3281
16.9995
-18.0058
18.9039
-12.5774
-6.65781
-20.4552
12.1873
0.168123
140.492
7.94966
77.5859
-5.43138
11.6806
10.9129
9.70173
-17.596
4.35565
22.6828
31.0338
27.4923
7.97903
23.5596
30.5719
54.8014
39.1497
60.6586
14.8404
35.6437
53.415
18.7994
6.46286
16.6561
57.4286
52.9698
30.1008
5.68126
68.3309
62.0954
-11.7105
63.9425
225.17
85.9449
18.5924
14.7154
72.2728
36.1175
24.7414
80.3385
57.3242
59.8426
178.163
88.5465
31.9107
23.9028
48.5002
301.293
20.9835
58.4776
52.0326
9.82714
59.3374
61.8664
48.9196
10.0928
49.4943
27.0438
20.8847
62.4619
34.9869
53.2553
91.2567
12.0995
52.0282
57.8938
49.719
61.7456
24.3482
44.9835
59.2012
36.481
22.9422
36.3564
28.3018
9.80649
16.5351
22.1637
52.605
348.908
18.0112
-6.88875
30.1791
1.98579
19.059
16.354
5.16793
18.9306
8.16457
28.6492
39.5448
-1.68738
71.2592
328.567
14.092
36.6622
52.9079
40.8274
49.355
43.7417
0.249537
-18.4804
18.6065
-7.50692
19.047
31.6005
36.0911
4.70602
23.0189
33.2795
2.24874
-3.9553
44.1491
26.1984
6.09424
26.555
667.385
-7.98217
223.516
35.3488
73.9445
392.064
51.7774
-4.72262
-17.2603
11.4113
12.9899
184.089
5.69568
20.6412
78.504
24.3442
585.36
-6.92388
28.9964
18.8744
35.6469
-37.9649
30.7164
51.2882
-20.7668
79.6519
-13.7423
10.463
-16.8079
-4.78154
-2.08457
9.86623
-56.6667
254.989
-10.4348
-24.3038
18.9919
-13.5845
17.5126
-55.9977
-43.2518
102.258
356.583
-6.18069
356.238
41.7201
30.7946
27.3007
50.1282
31.5499
-0.898211
-27.9747
288.038
-32.3051
0.38159
55.6092
-2.31527
26.6937
15.1987
102.54
-9.34812
-16.6727
-33.9478
35.4388
10.5774
12.6243
9.90744
28.4277
61.6137
-0.155544
-9.00585
-1.95603
178.528
701.034
10.1052
5.78539
-5.08114
43.942
-3.5886
27.1593
54.516
18.6774
32.6083
20.9189
-9.17951
52.1487
12.5128
7.70388
42.774
-20.503
-7.17788
-32.3717
-9.8246
9.56032
-27.4427
22.1435
31.9623
-3.56144
131.229
-49.6262
12.2994
486.855
36.2366
-18.1025
-3.40671
-18.247
-35.3577
-57.8358
-30.9327
-38.112
-31.1807
1.42086
-15.3995
-20.1314
-26.4947
28.4857
-18.9478
-0.828447
-24.4014
-9.05221
9.58786
54.8496
59.7117
63.6371
80.0317
-9.41994
9.61094
-5.03773
37.4439
23.2973
120.074
-5.97241
37.4658
3.78777
12.6349
66.3237
30.6735
-3.71169
32.8003
10.6205
13.1772
51.4404
33.5227
33.0657
-3.25223
1.42936
208.137
28.9205
149.984
19.6052
92.0804
4.39411
3.97243
35.8897
16.7183
9.09317
27.2952
6.00074
20.3684
171.642
24.2354
47.3171
-15.4526
26.8648
53.916
-12.0451
35.976
20.1687
20.9963
27.4983
52.0326
28.5678
26.4431
51.9402
51.8411
22.511
30.7075
163.812
-18.4707
38.099
15.4354
35.2073
57.4757
38.1879
25.1443
16.294
-10.3893
22.0432
87.2769
38.5816
18.3447
56.1234
29.2076
35.5926
39.3613
53.579
32.7329
53.8643
46.6638
19.9819
12.3722
18.2398
146.789
16.0607
20.0091
17.0742
12.7889
21.7458
29.2017
30.3034
6.98367
111.99
49.231
67.1211
11.4338
65.6955
20.8014
50.6445
49.3311
8.46984
158.477
67.0643
53.1032
66.2305
9.71176
43.5622
37.975
-16.6171
43.3637
69.4742
55.8718
76.8212
206.836
5.47009
30.0215
-25.9238
-19.619
-11.3408
41.499
29.5439
41.7218
108.568
-13.191
1.18823
-8.89936
-0.71274
3.09358
13.7933
34.3931
-7.9231
-29.6065
-25.1347
8.92396
-31.9866
-3.62139
-29.5196
-14.9409
-47.3117
-15.218
11.8722
-13.5504
11.2832
-17.6673
35.976
9.69462
22.9846
-4.22836
254.142
26.5412
2.83331
46.1085
46.6371
-17.035
5.49203
-6.28922
-9.68966
-2.36821
2.41117
11.5611
26.9435
66.8938
-2.89307
27.6654
25.4328
5.41999
1.10023
12.7225
32.8524
18.6421
9.35572
24.3687
302.83
341.954
129.123
57.4632
10.4982
3.24726
47.4572
51.2117
-8.30211
54.5555
35.2777
104.205
10.4611
3.85986
17.185
-17.3792
20.1605
22.6788
-10.5761
-6.99094
47.3898
28.3004
9.55702
86.2517
30.9586
49.7807
55.8199
64.3564
28.4524
62.3028
-1.62453
9.63055
12.9843
14.0448
10.6137
231.931
-3.72727
33.3262
6.30148
11.9743
14.017
37.0163
33.1143
13.5693
40.51
11.6955
65.157
98.13
40.6763
35.8479
106.784
66.1357
53.6727
55.1564
29.4787
2.68008
36.6178
10.3338
53.2041
253.917
27.8252
60.1039
33.383
29.9696
9.40997
35.1237
203.131
40.0438
-0.152113
46.8881
51.5409
40.6056
72.3072
56.2807
36.4479
37.2708
49.9323
14.5478
41.3452
23.2984
144.362
605.575
-9.8364
32.5051
30.2094
82.7414
35.3451
7.34802
-8.71045
-26.7954
10.061
37.6465
19.8044
31.3875
-15.878
32.3361
574.176
17.4944
38.9234
-16.8278
26.6057
22.0428
4.12972
-23.1015
-17.3078
-3.29132
-12.9123
20.0811
4.98947
-16.8444
174.482
-16.1441
19.5093
8.30313
-20.3447
-21.8711
-5.17931
-67.8663
16.2463
25.0694
-21.1873
-36.6263
6.6921
-39.5576
17.9668
-47.2476
-23.3696
282.885
191.14
9.3762
269.097
-2.87436
5.43431
14.3597
17.9944
-43.6044
109.301
21.2266
24.6943
19.8853
17.4741
-1.68004
26.3906
179.085
10.6257
4.23089
-0.747048
9.1016
23.9311
39.9471
29.5862
31.1115
10.4941
6.60391
117.735
-9.33379
33.8511
51.9709
94.2383
27.8033
-0.595608
38.877
11.4939
26.4971
11.1102
-2.82175
12.4877
4.42653
95.1242
659.264
51.0831
27.5486
-12.3886
18.8492
46.3867
46.2327
81.0357
83.6135
-6.1081
52.9756
48.4673
34.5891
6.50962
25.5405
14.018
-17.2603
11.4113
-16.9951
-15.4989
29.1215
-42.14
-16.1363
19.6591
29.9269
-30.3497
97.3998
438.3
18.6194
-49.9772
8.03446
19.6521
25.3265
28.8236
-5.81393
6.693
4.33496
6.54373
-0.897398
-5.16874
7.29062
40.9809
16.8707
-7.1831
52.6295
14.1142
16.7702
36.3338
-3.47857
20.1736
-8.87801
-2.69538
-2.00154
81.5809
2.73858
43.3547
46.3856
26.8829
-1.64977
17.1491
59.708
7.34802
22.2116
31.0433
17.2451
232.138
2.97631
421.537
-3.62139
39.8208
0.0515966
1.41404
27.8855
56.8498
70.7825
0.0388222
45.3464
18.2947
28.4926
25.7957
4.20494
18.9468
70.6808
53.7152
33.9271
40.124
23.2957
-20.3447
60.413
20.2148
10.6241
56.9285
2.65556
48.1532
-6.6412
16.421
21.6846
25.4631
16.4706
8.48957
20.5161
6.71876
303.584
35.6131
70.7309
31.6712
33.1004
17.9944
27.6101
36.2128
68.0783
17.9348
27.5054
26.4445
31.5296
36.7383
36.698
-11.1327
32.1775
-4.26073
55.7677
116.382
25.0312
172.919
61.4989
53.012
32.0485
61.9474
45.0223
43.7089
13.5525
18.3386
19.3788
7.83769
37.94
30.4787
5.88242
35.4731
-6.56988
-6.25292
19.4191
44.5244
20.6356
50.1928
28.5943
0.679283
20.0524
8.22613
39.464
10.6255
46.1322
9.82146
53.9126
19.4192
31.778
16.817
22.7294
4.3326
35.5698
51.1431
16.0965
61.1689
27.0454
6.98993
42.0355
49.7362
58.8263
12.8327
29.9269
14.6279
54.2963
16.6351
20.4935
14.7029
86.7452
32.7706
20.1437
30.0117
48.5012
18.5489
453.898
-3.12715
6.14756
76.9195
40.8173
5.83607
47.4208
30.1793
13.8405
11.0459
-35.8324
28.9244
51.6706
10.8942
-7.45663
-4.23171
23.2202
-24.515
65.6288
12.1855
-24.9867
-24.3041
11.0339
415.375
27.0465
-8.50581
9.62153
-34.9613
138.905
9.65281
22.2266
54.1997
3.47098
21.673
22.999
-25.8584
16.0948
26.1094
6.08763
3.79973
-7.95629
-32.0846
34.361
-6.05417
-3.70931
6.69552
-17.3126
-14.6109
21.8761
12.6773
-8.91352
53.8142
6.86354
5.64441
39.5493
-31.1367
10.1389
716.163
0.442889
10.0769
66.3738
0.855065
655.721
14.2187
12.7225
-0.880757
92.703
-4.23177
26.049
25.6041
-15.7387
24.9684
8.10818
47.9199
64.9867
18.9483
-17.6096
1.09072
-18.6289
-12.8001
-9.88293
-7.95053
-1.68408
36.199
7.09741
21.7411
14.1587
17.9903
23.4705
22.1572
-11.2079
56.3399
33.1376
37.003
5.17882
-10.0578
-2.55088
27.0398
-9.38098
36.6781
0.586826
17.7881
-2.77146
19.1941
39.1497
29.7365
-31.0742
29.9892
-9.05717
28.2666
-15.8708
-1.97044
6.34873
-21.2822
11.7403
-21.0594
-9.25461
-22.4297
13.983
-7.24507
-13.5845
-1.22808
5.36003
-43.3807
27.2952
9.88053
35.9858
-2.12042
-4.51995
-22.6163
-18.6139
0.465429
-59.9185
-67.9264
-38.7276
133.427
-60.4161
64.0998
-41.8422
-36.0485
-24.1567
7.80057
46.6371
41.061
4.95517
24.0435
-4.24228
21.1518
75.2793
24.1324
24.2073
24.2809
45.469
38.2162
17.0298
35.6635
28.9494
339.366
17.0347
11.1811
22.9422
21.3639
9.67453
-26.0461
25.9055
12.7933
13.2496
830.543
-6.35161
9.97785
18.9347
-1.72038
-2.69937
149.307
-0.747048
355.804
25.8052
26.8286
40.8306
34.8596
17.9068
40.4791
20.2831
-19.6411
-2.69315
11.6784
-14.3632
17.5048
2.21549
37.975
-1.62453
-4.69582
-15.6233
12.6653
0.0208578
5.21523
122.298
16.3042
15.7224
41.338
-11.7094
21.8699
17.3174
-20.1636
-1.19549
16.7855
26.4775
-12.534
-24.4003
-10.701
4.85208
-13.6248
-19.6042
-21.5253
62.5744
15.9109
-30.2708
-11.3025
-24.7275
29.9334
9.13879
-22.6101
18.451
-29.3625
-8.83213
-21.5773
-6.09324
-48.6991
-15.217
-38.6101
-8.05927
13.2522
-7.84647
20.5992
-6.10577
-3.01674
28.7994
176.01
15.029
-0.932928
-19.3645
35.7629
-6.50049
32.5857
493.149
9.86265
8.54902
18.6132
68.4625
16.7941
10.9533
761.153
24.1007
-18.8889
-13.3956
25.4211
-8.86014
-52.0953
7.24991
16.4202
24.2354
-14.8658
34.1986
-24.3113
-26.6969
18.5152
15.6204
35.1753
9.40915
27.3102
32.2279
31.2464
16.4254
26.4431
16.3329
55.5893
7.51847
5.8161
2.59653
-6.6894
-22.2188
21.2324
28.5539
-2.27399
38.1879
-8.58884
38.7828
-31.0041
-0.445619
1.0699
-28.3132
1058.07
-21.4955
-18.8392
-10.1478
5.62807
-13.8874
-4.74843
-7.9799
3.56024
231.751
12.3722
-41.7303
13.7304
31.2535
-42.8959
9.48206
-16.5482
74.4501
-9.8246
116.86
9.87565
17.4048
3.8513
-14.8058
41.2741
-36.5077
104.129
-2.27611
2.50339
0.638185
9.71176
39.4892
-9.72054
7.48076
-7.45663
-49.2093
21.3461
6.31063
-20.7668
30.9262
-24.9867
1.09264
-22.43
-4.78154
-52.6844
-8.16374
22.0441
-16.7509
362.504
-3.82065
-22.0178
-40.0681
-21.8139
-25.4481
-4.96232
37.6026
-11.6712
-26.7954
-23.6722
88.2463
-2.9386
38.5451
-0.471604
22.2633
32.487
65.1603
9.40915
19.814
5.17621
49.1073
27.4983
-0.441206
34.19
48.192
27.4783
3.77034
20.8086
0.722468
56.9906
17.6735
-24.0929
22.9317
16.4667
25.6166
43.8101
17.6481
21.9162
126.991
64.7882
14.7903
27.3372
-21.0107
-4.62889
35.5087
44.2001
73.074
14.9984
36.7124
38.8718
63.5304
27.3648
340.579
32.4647
39.9673
34.8014
14.663
40.4865
9.48206
5.94058
0.424435
2.35683
-7.76499
156.674
-6.37254
44.0852
670.584
-1.83752
33.8511
40.7265
9.90532
39.0565
8.77472
38.877
12.6751
-8.18376
-2.55088
-23.56
-41.2401
-22.1825
13.6023
257.705
10.7907
-58.3538
10.4159
29.9465
15.4646
20.9328
21.7693
13.5696
55.7867
1.85857
33.7728
20.1312
55.0364
24.2107
59.0372
36.8575
96.67
26.2957
49.5664
44.7671
34.9398
54.8438
42.6588
35.723
114.377
52.725
14.5265
8.14225
-52.2496
20.8972
35.3451
10.9672
57.2803
-5.112
107.2
16.6202
14.2207
46.7242
28.5764
5.67379
-13.5785
610.72
50.1678
57.2953
30.3538
33.2872
32.2407
74.3499
18.9468
27.5773
48.093
22.6827
6.34467
-5.35219
62.4619
26.6798
-0.399928
48.1054
23.1953
662.847
12.0995
2.94397
-33.9354
32.9594
-8.37702
1.09656
37.4667
14.9984
44.2087
0.873767
10.7608
12.9306
40.5966
23.6166
-0.500871
38.0869
47.4636
1.06822
162.438
28.3186
39.0259
349.667
28.2227
32.1775
-9.88293
-7.30628
34.4015
31.5138
51.138
33.9226
181.829
30.5905
21.5883
14.1734
41.6635
23.9608
38.1106
6.26038
52.9325
32.3528
67.7159
-1.61385
27.9768
-2.82175
6.86554
-16.1882
52.0206
30.0059
31.4522
-4.94292
12.5561
-1.14421
33.8418
29.3661
60.4209
34.1843
46.4163
64.3968
18.1875
54.5885
7.45881
26.7803
17.9705
25.5617
45.9881
51.5633
10.8942
22.4733
174.328
-5.16874
24.1572
29.7365
15.966
29.9892
30.1407
-13.9968
11.148
39.625
44.5365
22.9811
17.9193
29.2992
-33.0872
-16.5841
18.4785
-28.2592
12.8413
16.0508
-18.2305
-42.725
19.4313
20.7799
107.312
145.113
6.68597
228.164
6.61083
-1.16253
57.7868
257.252
-27.1351
-22.3525
-0.568242
5.06676
-33.4089
22.9846
1.39384
4.89133
32.2625
2.83331
-6.36533
-13.2869
22.3586
3.08111
-19.06
8.87619
11.7815
28.4277
-30.1406
-6.01818
25.3562
28.0124
20.6001
35.6131
42.3346
88.9549
22.0052
248.505
289.979
11.85
6.69042
3.1425
2.08169
9.04082
17.9977
70.4312
11.5628
5.1096
478.077
39.8607
20.2694
26.7751
7.59944
-3.56144
30.0297
32.4645
-14.0189
62.2782
-11.6464
-3.11881
39.9936
26.5784
54.8066
28.6046
11.1102
15.9189
-0.630723
40.0338
42.6503
-3.72727
37.1311
16.8511
0.0396354
12.6349
55.0793
56.9104
27.9589
71.251
27.1781
31.2353
57.3146
39.4141
39.8513
82.5746
34.5427
21.6108
28.0385
-2.5599
245.974
-28.8237
23.7083
6.29706
-27.4511
1.99531
-28.5378
168.831
24.8535
-17.9311
-15.8028
7.02466
-29.508
23.2003
69.8455
34.8065
20.1687
9.75192
6.88352
35.166
-10.7876
22.695
41.2517
39.5493
38.2038
71.9831
42.0363
24.9806
34.1761
3.3482
49.9794
60.6767
51.9013
10.2254
16.0624
26.0347
27.3372
-2.27004
15.9858
37.3827
38.5865
40.2292
51.9902
62.1484
0.190815
22.925
7.16479
5.29708
39.4866
60.3015
12.389
109.303
45.1716
41.3831
31.0338
-22.1704
-11.757
-9.18035
-29.3168
-31.3538
440.06
13.3078
-22.3856
-20.428
19.3461
25.3364
-5.18815
3.34608
-53.7186
-31.2209
-14.6511
-1.4154
-38.8617
-29.7355
-15.1267
-12.1921
-32.4898
22.0356
-29.9642
-7.90323
-10.7611
-29.3058
-21.1771
-57.3662
-9.26174
0.898499
-4.21312
-2.49298
37.9321
220.42
-35.1561
10.8091
16.7855
-9.9235
-22.5384
-9.12972
-57.5116
13.081
4.85208
12.4432
15.801
57.5897
-2.94212
37.6151
-2.22427
24.3474
-1.83443
51.3312
-3.90024
401.087
77.7778
38.574
3.80688
-9.58083
67.9623
18.296
21.4243
-13.0594
543.73
-22.9549
-4.97622
-1.59159
5.34504
-46.3415
198.405
-0.771821
-11.6908
-24.4904
1.92566
-22.9488
33.5077
21.2426
37.0494
-35.5684
6.69552
16.4206
80.9664
-6.0634
122.271
13.3246
42.5699
55.5893
5.64441
-1.68017
-6.7738
30.7537
2.68093
-31.5891
13.7362
-23.92
-9.77026
55.6016
47.5582
-10.4629
18.1681
-4.76713
-19.1863
23.5587
-11.4466
17.9668
-2.27004
-8.37702
11.1458
-13.896
110.555
13.1243
19.6144
20.1311
14.8046
4.98937
-30.4859
-5.01664
11.8563
57.2902
156.816
12.7889
-6.3652
23.5795
3.85986
-28.6236
-7.95053
0.189985
-12.4502
67.1211
-5.43281
26.3401
37.526
-10.639
-21.5152
-0.819086
13.5525
52.0718
45.6069
26.5784
26.6956
-20.3652
-22.2286
-15.9402
114.996
27.6578
40.8225
82.9422
17.5459
-9.93269
40.0853
18.8492
12.1429
28.2448
112.428
56.9104
-39.5075
20.6512
23.4299
-41.8533
80.6436
1.66356
16.1991
19.2366
3.30342
7.61198
-9.31127
118.931
-6.08826
10.0163
-22.2645
7.77874
14.7304
-28.3881
12.3027
-18.3621
-3.99448
-19.5125
5.4947
13.5839
-11.1928
22.0288
-20.8402
133.687
23.9309
-3.70931
64.7916
5.17621
11.626
3.30693
-3.29132
37.6875
14.4589
40.5967
22.6827
-4.89973
12.013
47.6585
51.0427
18.3407
55.0545
27.5384
-6.6412
85.4029
32.9594
18.3447
-2.65157
-15.0071
68.5715
25.2366
12.6348
29.7972
16.2338
1.12785
10.7435
2.47963
-13.9243
-19.3463
2.08169
8.62733
-4.53148
-35.4955
2.19245
-13.6311
10.7901
7.68625
2.54237
-10.7391
7.15095
6.16038
0.189388
50.6445
-6.52269
27.2919
19.1747
86.8364
60.6083
13.4599
54.8066
17.3603
9.23617
10.6137
205.694
-5.60134
28.5943
83.1382
57.5337
66.3222
35.7158
8.39476
33.1143
48.0062
19.1918
37.046
26.9155
39.2742
6.94309
-10.6599
-6.95291
87.4059
0.808508
-8.0026
-13.982
-34.6438
23.2191
14.0369
134.647
22.4307
398.811
-5.67386
-5.85374
114.197
37.1917
346.836
-13.4687
5.13862
45.709
231.199
-5.58576
40.2965
40.448
24.4216
34.5738
31.6486
19.9473
51.0957
10.7997
20.7304
15.8021
26.296
461.885
22.74
8.90427
11.8904
-42.8792
17.1491
70.9523
-11.3926
-7.77342
14.1767
-10.7342
-18.3621
3.50178
23.591
1.42769
24.4896
5.67379
-0.460022
14.767
20.1828
33.772
21.688
58.4648
29.5391
-10.8628
14.3798
42.6623
22.9456
51.9402
48.093
37.5035
39.5493
6.34467
36.3759
6.42906
30.6028
34.1761
580.561
25.6166
92.5358
-6.71478
134.36
-31.0041
-0.202204
4.84836
12.7225
-8.37702
24.2643
-4.52563
155.533
13.1243
529.592
0.873767
102.886
-2.5069
-13.8647
-11.7453
26.8425
229.248
-23.2946
-9.97596
3.95575
-7.82578
10.5014
-15.7759
-18.6289
22.8072
7.68625
-16.1983
-1.36875
-5.96752
32.3973
9.55702
46.8963
4.35355
-12.1449
7.93031
17.4959
-18.3992
9.829
0.493657
-10.9842
-28.2452
-32.8068
-24.9936
-16.1882
25.7837
-22.4679
-9.7773
-27.4317
-23.0512
-25.5071
-27.2125
-21.0797
-24.9818
11.6952
34.8878
-8.9192
40.7941
7.41512
40.6763
-7.54588
39.596
-3.16367
-35.6447
-5.07884
731.99
21.8136
-6.68776
3.2418
-2.73762
60.7004
6.54061
-9.65612
-7.7278
556.476
-13.134
-5.58256
49.4571
32.5476
63.7547
4.68927
8.74646
29.2036
20.6735
23.3295
11.0339
49.9323
2.36997
-13.0027
13.928
18.9919
-24.1386
59.708
653.901
53.5321
11.7546
-18.3621
46.4053
22.3613
20.7415
-7.44467
-24.8229
9.14483
-1.24623
29.5531
-7.45744
26.6057
-7.94225
-5.24061
1.26132
-2.31527
-10.7876
22.695
23.8292
27.4783
28.3049
13.8409
25.1697
5.89221
41.8472
41.6723
237.606
14.3722
56.9285
12.0259
-2.44661
-21.6337
-0.445619
-18.9429
14.2187
-15.3885
-17.7474
31.7605
-0.777501
24.3687
25.2366
3.2645
-2.06196
-21.3609
-34.2341
15.5981
189.893
-24.9685
18.9483
-2.20358
36.7383
4.83886
-26.1252
-7.17788
21.9762
14.5383
3.93812
-14.3242
44.6323
32.3973
2.06345
20.7179
114.505
45.1114
18.3905
46.8362
-24.3232
64.4496
15.681
571.438
-3.71169
2.8152
-21.2386
36.6999
-43.0448
7.28576
10.5769
34.2291
-34.1779
39.4711
38.2909
1.93313
81.4494
3.28207
4.39411
5.90467
187.144
438.254
38.5396
-8.86014
-18.3621
-33.9795
19.8429
29.5387
-26.3644
5.74894
-29.9335
-5.8477
32.487
-9.33151
-4.54888
15.3613
1.42808
-3.36654
12.5057
1.43286
13.5753
9.5765
42.5699
-8.12899
7.51847
-38.6329
25.1315
38.2882
-20.3447
0.442889
-49.1256
12.4981
85.0395
0.781489
-16.0115
-7.94188
145.373
-5.8244
29.2112
-28.507
10.3636
16.768
-6.3997
-28.1256
-7.49039
80.1012
31.2263
3.00191
-2.37494
15.5981
2.08169
531.492
23.5795
-14.8808
1.36147
35.741
18.3905
13.103
75.0023
-7.97984
30.7164
-22.6409
-20.5783
14.0596
-11.8683
6.71484
-19.619
46.4105
13.6108
8.54902
26.1094
27.233
-7.56878
27.4252
-12.6475
-6.33494
44.323
-32.9444
229.296
37.6026
325.529
-4.93152
50.765
13.928
-4.55842
138.209
-3.27112
44.6684
36.1123
8.47212
41.3657
14.4243
19.2317
10.689
32.1834
25.7567
44.2467
39.7588
21.574
690.787
3.53357
85.54
10.9251
-2.36821
-12.5814
9.68702
3.51765
9.21479
37.8458
-13.2004
25.0977
-3.58494
4.28919
3.80441
182.623
-22.3293
19.6631
32.0272
665.23
24.8163
26.9861
73.3928
52.6647
-1.4379
5.29072
106.953
36.8757
22.1593
-9.05195
301.212
53.8936
15.4978
61.4989
66.1305
33.9226
56.3252
50.7865
61.8889
39.9608
83.9309
45.6069
58.7342
28.4524
51.0585
24.8565
20.8643
-18.4804
18.6065
-18.7198
200.118
49.209
30.6643
33.1708
40.0853
50.1348
44.3587
71.6653
74.2431
54.799
59.5348
43.7821
56.1408
670.362
54.5885
-4.72262
37.0876
0.166913
41.4912
80.4563
15.4232
39.2244
54.4214
28.1374
64.6367
-54.6337
-1.9322
-47.2163
14.9409
37.2498
-33.8545
-15.2822
-16.244
-29.0736
-11.7154
3.8819
1.52386
84.3175
-44.938
3.26456
30.7164
-17.0187
7.5327
14.0596
-28.7349
2.96671
11.3031
34.5738
27.4435
58.592
-7.38054
-4.81264
-18.6816
-31.2131
-48.5014
60.2526
-50.748
-9.64749
-40.7193
-27.7325
-20.8611
6.72444
18.2943
-11.3719
-18.6139
-22.0234
-43.0519
18.5152
4.37597
-35.5684
-6.42295
28.4798
19.1223
20.002
5.18099
-16.4098
15.1987
-8.02994
123.056
-20.5925
-18.0182
15.7611
43.9104
28.7287
10.8445
2.58062
-8.58884
16.294
-4.76713
-13.5641
12.3143
-12.0182
-32.2551
28.1169
44.2087
23.3626
27.9231
8.7375
-37.9822
19.3462
92.4412
-2.67991
33.4037
31.1161
-35.4955
-3.42975
-36.1199
-13.5727
19.246
-8.83215
3.93752
0.103172
451.837
38.463
25.9053
3.78468
60.0881
12.6155
6.15718
1877.51
48.2474
18.2973
-41.917
-0.676816
8.29913
7.80258
41.7133
-17.7828
-11.6981
-11.5021
-17.0738
16.0381
7.45773
19.0588
50.1136
35.8248
8.88443
51.1015
35.3488
60.826
72.2853
328.883
-19.6381
0.453457
224.682
59.7215
0.78492
-20.5783
8.4374
-26.8608
-21.6481
-0.210503
19.9473
-5.1263
-6.06691
376.803
30.7946
15.0516
4.61265
-6.08826
-33.0872
19.0231
18.4785
-24.5111
-9.64749
34.7915
17.3768
-2.64589
-6.06857
7.36877
-27.9842
362.16
-13.0669
-26.6969
-2.30603
-5.58338
-13.9192
32.2279
-6.23494
16.4254
-18.2839
40.6958
42.4708
-3.72593
2.68093
-42.8335
-10.6267
2.41117
11.5611
31.6286
-13.274
9.73482
-1.7412
-18.0058
33.8964
8.03732
31.9154
25.2013
-16.7071
-4.67929
33.9013
28.0477
54.8013
49.4749
18.9315
50.2683
55.8969
46.9828
4.89279
17.4741
18.9347
7.64995
6.67096
12.4998
15.417
15.4753
12.3714
-2.30578
-14.4008
31.4603
47.9781
1.0402
36.589
57.7644
16.9845
2.40905
48.418
-8.09187
27.6326
7.05289
46.0484
-8.4488
-14.0159
2.32752
18.4921
-6.71134
13.1226
19.0538
43.2591
-6.50049
31.7628
21.3413
32.1287
26.7292
40.4081
67.3389
25.359
10.7783
36.2532
93.9858
63.4561
11.0962
22.2116
46.0359
4.12667
-7.74261
32.9614
46.4053
12.991
106.949
75.4281
16.4066
31.6336
36.2351
23.5621
50.9814
10.6317
8.92912
-3.29132
15.1987
68.8068
30.0073
52.6678
-8.64786
15.7611
7.76627
51.2175
7.09634
77.5433
66.8938
55.7764
68.5363
26.0347
23.589
-2.27004
536.976
48.6271
29.2076
1058.85
122.919
62.7179
27.6274
3.56024
27.3648
53.847
26.8425
34.3451
27.3051
16.261
37.6889
29.6555
29.2421
40.4461
16.9783
24.6812
-36.1199
156.967
15.1825
11.9127
109.201
59.6248
49.2639
48.8289
33.9199
30.5905
576.312
34.7882
49.1598
52.0718
47.481
43.7417
41.5709
34.1919
30.4787
-27.8615
52.3397
36.5336
40.5987
38.1597
-9.34947
128.904
34.2165
33.1708
0.729861
50.7084
-2.84963
14.5275
57.4771
-3.297
49.4043
40.6763
69.5811
28.0735
23.0322
21.7187
28.9195
25.7306
58.2298
48.3755
46.8362
45.0172
42.6199
43.792
7.34415
47.7928
462.27
25.4555
32.6998
54.1374
63.0508
58.592
20.17
43.2192
25.1724
31.9182
12.1089
10.7783
90.6012
-14.7682
35.8897
20.3526
-7.64451
3.47098
36.6655
22.999
174.667
32.9614
35.1609
-2.00156
26.3637
11.296
36.2351
63.2863
18.7795
38.5546
45.3464
39.737
42.4908
46.4104
17.3234
37.6875
80.0512
59.3374
56.4159
58.9029
45.2476
77.4544
41.6723
76.4368
66.2989
38.2628
38.7828
19.5957
67.0208
80.7177
30.7199
-10.7033
19.5791
40.2983
52.642
9.82373
36.3564
3.93895
-5.18604
12.787
61.5191
35.7384
19.0721
13.726
22.6828
24.5166
36.656
-4.36678
10.4411
17.4534
-8.4488
-19.6381
69.1348
1.62547
-66.6815
-4.64873
-16.8625
28.4242
-3.59253
34.5738
19.9473
45.4735
16.4219
33.8489
45.7871
35.6663
57.0865
96.9854
8.14225
-12.8942
30.2675
59.708
12.9702
96.6357
-34.16
-17.4251
10.061
-1.70885
34.2239
6.43173
16.0563
-8.3817
8.2078
21.1198
-16.7303
-6.17764
9.69462
13.6143
10.7642
-1.56976
12.2036
137.938
264.029
22.3586
27.7917
63.2241
15.5296
88.3978
48.4952
-17.0221
34.0977
-30.067
18.8735
43.8383
3.91133
-1.03561
18.9002
-25.3145
55.2908
11.4125
7.433
-7.04287
829.086
50.7906
5.29072
183.79
8.64092
20.8088
3.90182
-4.57344
-6.24085
6.04663
19.2234
-2.62111
35.3385
54.9396
46.4528
34.8596
2.91427
31.1088
32.8408
37.1497
7.53281
15.1105
38.8524
18.4418
40.6338
37.003
23.6754
-4.42495
27.0398
406.662
-9.06402
-29.0272
58.6261
46.3979
31.6014
11.6191
573.257
10.4159
3.7096
23.8979
8.75142
75.4135
132.339
81.036
65.157
80.7186
39.0052
3.78777
14.509
71.9459
100.014
11.0923
53.4473
46.8558
-7.1831
43.2591
-4.62642
14.8962
13.845
423.809
5.18107
211.885
30.7946
31.9182
23.3533
37.7325
1.408
58.742
-22.2645
44.7154
-4.02529
61.0284
30.3636
9.12398
68.5686
16.4202
132.248
33.2616
-14.0039
-7.01925
11.9559
18.4315
41.7345
8.47212
20.751
85.6388
24.8539
6.94082
37.8056
238.502
44.4974
52.8772
52.7782
30.9443
40.4863
-9.5849
37.3129
71.0843
-31.5891
28.7287
15.4354
-8.11661
-42.322
16.294
-34.7522
16.0624
-21.3886
-6.01818
-27.1177
37.3827
-10.1478
-1.88868
110.576
10.4755
-17.8669
198.167
-11.4323
-26.9831
-28.6119
49.3313
51.2117
-8.30211
3.1425
6.75326
-13.9018
-27.9993
11.5628
-0.512598
14.5383
-12.9285
-19.9464
48.3804
11.7826
20.8041
22.592
-12.9318
22.5335
15.5979
79.6844
52.6076
406.322
20.5992
52.5135
-24.8464
38.2127
21.3032
99.1734
-35.5708
-4.52956
-20.556
3.53763
1.20659
13.6144
3.86385
-8.50581
-28.5771
-25.5909
17.1491
25.9748
3.59989
20.3376
35.3609
-12.0162
3.30176
22.6155
-1.40864
-22.4372
-4.20815
138.455
31.4272
24.4017
72.2878
482.004
-15.548
2.36989
18.2604
25.5061
56.6253
4.05244
14.0777
29.2419
-26.4515
-19.4077
33.4139
110.076
32.1758
66.2989
-1.09258
-27.2559
40.7838
19.8106
61.642
23.589
-37.8773
4.74144
43.0049
14.215
27.3421
47.7254
438.048
33.5453
792.097
153.173
79.3227
-12.0502
27.5054
35.8149
48.3962
23.6199
-2.65741
18.8524
-1.55568
3.29386
15.1825
36.1454
24.5522
15.1792
21.2201
44.6274
-4.70067
32.8358
-14.2076
8.46974
112.448
5.93536
11.4
-10.4037
11.0339
6.1181
-9.81504
18.8564
-31.0496
24.4219
-8.50581
-0.466064
0.645982
-26.0126
-10.9619
-2.13623
-41.3777
-13.3956
-40.7193
0.37854
1.62772
10.4726
5.4947
-5.49546
21.0802
-37.9413
16.6411
-5.58338
14.1918
-15.4385
-5.24061
33.1204
-27.6542
20.0811
49.9671
-14.9703
-10.5219
19.5093
2.68093
-10.9744
41.8472
-0.620343
77.5433
-17.9592
31.2866
-6.06782
12.9163
-0.773839
-13.5144
5.52362
-15.77
14.2236
-1.0003
14.5089
8.7375
1642.81
-13.6193
5.01657
-18.533
12.3351
-16.7549
309.539
1.36147
-6.07647
3.93812
-4.9539
290.986
31.5138
9.90851
22.6782
22.6755
39.4001
212.375
-17.7671
17.3006
25.8349
36.2366
26.8751
-42.854
-18.4804
-46.9858
-17.4973
441.084
-7.47541
27.704
176.646
31.9929
24.0127
-16.827
1.39049
30.6735
-7.64838
33.7696
92.7704
10.463
-15.203
-0.44471
64.5278
790.915
17.7311
28.3622
5.15613
6.26818
-35.383
45.2601
40.9673
-9.51858
-12.0602
-25.7267
-18.3621
-5.86855
554.277
-37.4297
1.64857
-2.30603
-35.5684
-45.4236
-18.3591
169.927
-15.4337
-20.1579
62.0503
35.0736
16.8888
32.053
-33.0107
25.1315
-27.3041
-39.0854
6.2399
-17.8856
-12.0486
-41.6254
-1.97265
-25.1404
9.3762
-6.39111
14.5089
109.445
19.0449
-7.30545
11.6806
27.7859
281.441
19.8853
49.3332
33.9272
7.64995
-43.9288
8.75168
-8.9459
25.4899
-2.1428
-6.05391
24.9546
22.0899
-21.3624
19.7809
32.8408
101.236
20.7327
20.1117
-3.21315
5.32335
12.5229
25.7586
-21.0581
-17.5541
-8.17308
4.551
-18.7513
-12.8122
-0.258639
6.10602
-6.53837
32.3892
52.0201
-5.87995
-16.4919
-18.9478
68.512
20.5762
17.3386
-1.55595
-30.471
9.87205
9.11188
49.5816
-5.23834
-30.9717
-17.2192
-8.47075
-6.01587
28.3728
12.9899
26.3104
-14.9661
50.393
-3.76675
139.332
63.6601
5.25755
67.6001
40.8792
58.0806
30.0247
35.1237
83.1903
11.0923
18.7771
55.2891
10.6205
15.0513
38.322
32.1287
53.9068
4.24046
439.584
2.87016
-3.82065
837.022
-5.15123
-11.9571
169.455
25.6784
25.0535
5.78741
206.957
49.7895
40.7579
48.4165
41.7345
21.5906
-5.48591
44.4093
-19.1866
8.75759
-17.3078
5.82836
5.08853
48.093
26.2591
33.9271
-31.1367
-17.9721
4.555
-16.5966
-5.17931
1.47414
18.1203
15.6991
4.52962
-10.3893
12.3143
-9.76631
-17.6441
-1.88868
359.052
-40.3557
10.7608
27.9231
31.2263
-0.746218
-36.1081
15.5981
9.98225
12.3126
14.3869
-42.8959
-13.448
36.7383
-10.1537
-13.0067
288.925
16.4123
-7.30628
-14.4543
7.59944
-41.0428
24.9683
-23.3893
20.1117
39.0565
-13.7141
-6.06557
-21.3022
-15.6693
4.551
-3.75878
-20.8734
17.3504
-29.0272
-2.32778
1.61632
24.7375
3.54096
29.1566
-5.66073
101.672
-22.1707
8.88411
54.5655
36.9954
-3.24641
40.2113
-3.36427
-14.1051
33.0368
12.7659
23.5927
66.7911
40.1639
3.2418
6.42821
14.129
23.4523
64.4485
8.41468
-30.2708
50.5417
-0.364649
54.2963
26.0054
25.9473
-6.87369
21.5262
44.5065
13.1451
27.8865
1.31106
24.0468
-9.78201
52.9987
-6.34536
22.1209
17.0004
100.849
15.0322
36.9977
96.3088
64.4067
3.59602
54.3844
-0.623871
237.225
24.4216
235.099
42.893
63.0508
712.641
65.708
27.0465
35.6663
32.7236
46.3856
32.5051
57.8339
31.7109
30.4953
22.8673
18.4943
51.702
171.968
22.3613
11.3711
0.0515966
38.8954
59.7446
68.0942
633.473
58.4648
48.2845
51.0566
26.4431
70.6808
68.7077
46.8739
73.2825
13.8409
68.235
32.666
7.76627
69.9582
49.1686
70.5942
15.774
55.6494
0.855065
10.7988
38.5512
1.67186
27.3372
12.7225
2.86738
299.752
-6.3997
5.60759
110.086
72.9007
53.7151
40.4832
16.5351
31.534
-9.23914
7.82767
10.515
186.14
50.7535
-10.1956
-9.05195
-26.7495
-20.4247
1697.56
30.5232
-12.9291
92.0159
-1.82939
17.9374
13.7053
12.1659
-12.1418
13.5719
29.7794
24.1143
0.78492
240.854
5.6263
-18.4275
65.7479
-6.50049
2.14363
27.6699
7.98859
113.497
14.1146
18.6681
9.62153
524.272
-37.257
35.8897
-0.262167
-33.8814
181.507
23.5471
-42.5933
-10.8659
-2.64589
-33.8607
-5.49546
-26.1853
-15.218
12.8093
32.3642
-5.48591
44.4093
-7.00522
15.3168
33.253
10.5135
34.1366
49.03
-28.3256
37.3129
42.9734
-29.448
45.2943
31.6286
-5.77774
26.6014
22.4068
11.7358
31.992
206.882
22.652
-14.4515
16.9229
28.9494
13.278
21.5372
23.4317
37.6494
532.688
43.8527
24.6671
-1.68325
49.1619
48.3942
46.5265
30.1162
124.02
415.313
17.0606
78.8645
-8.32157
19.9961
4.17257
15.4753
3.31642
49.3174
22.0899
35.7966
46.9548
7.68295
37.526
15.5979
10.4253
-12.6844
31.4571
-6.86694
38.1195
26.6956
-14.743
-17.8143
-36.238
-33.0548
-13.5717
-13.0976
-10.7611
-51.7946
-1.76548
-39.8204
-16.4158
-76.3856
561.785
24.1044
345.684
-42.2161
16.1702
-25.3373
73.2555
22.3603
-27.6803
39.2244
41.3029
-46.8252
9.35171
11.8956
17.7455
-1.30168
14.0038
23.1943
14.7029
4.3707
96.1156
42.1409
5.64885
17.6119
25.6739
39.0393
16.4549
41.7543
46.1285
3.38021
44.2348
502.035
17.8742
6.36078
37.5728
28.8229
31.7355
20.4193
2.1831
13.7424
18.6916
44.8409
25.6854
32.0805
31.2535
44.0207
9.4459
72.6131
11.4962
21.9303
162.24
58.3718
27.9589
61.9779
40.8792
43.088
44.494
83.1903
33.4846
8.46974
26.241
4.06129
32.0147
36.603
26.1406
70.067
35.8768
595.508
4.55769
-14.9335
521.242
-7.96233
-33.0872
-24.1386
4.03061
35.3451
-24.5111
3.47098
-10.1861
80.158
-0.558493
6.31288
47.0169
28.6017
19.5502
14.1822
48.2541
-2.7595
7.97328
16.6411
514.936
0.0388222
28.4798
-0.445985
-32.4719
3.9543
16.3329
-0.632728
12.2036
-30.1996
20.4463
5.49203
-28.778
46.5323
24.9
68.7201
92.5358
32.6406
40.6569
23.3439
49.7956
37.2791
40.4556
42.7075
17.8599
44.879
36.7038
33.7186
69.3463
40.2292
-10.791
9.67453
3.93895
37.1498
39.0303
-7.16486
-8.22568
47.4592
82.6529
5.77589
19.7894
31.2405
-14.5681
-6.36925
10.9757
41.8212
59.5713
32.9855
23.529
25.4866
24.0312
31.0559
-3.16131
15.9141
4.7248
9.12173
27.2104
46.8558
4.06129
36.6999
-16.8079
-23.5222
26.0264
25.5695
17.3625
-9.81504
7.61198
36.4168
491.064
-10.3799
73.3398
-5.39791
33.471
-39.5036
390.466
52.5951
7.06943
-2.43256
11.9351
32.0243
34.2239
12.0539
-2.68436
20.1431
-1.39706
17.5781
7.18707
9.50661
23.7946
-33.2421
29.4296
41.5537
11.7402
-6.35307
41.4234
-12.396
55.1548
-3.13043
51.8535
51.3063
42.0109
31.2866
6.47726
134.129
117.864
29.2112
1.47809
4.74144
37.3827
21.7113
64.8234
62.7179
39.1675
53.7151
38.8545
53.0794
73.7005
51.668
136.201
73.2962
66.7234
49.8164
30.0968
0.318382
-2.38666
10.7901
28.301
51.2681
46.5014
18.2571
62.5756
60.6586
44.8255
89.9916
21.5559
41.5426
39.511
17.8624
61.7478
54.6175
196.336
9.86265
-2.69538
41.102
0.996096
55.7559
15.6385
-16.6423
30.2675
12.8563
20.4665
5.34504
21.673
-44.4674
56.6005
-43.3499
16.0948
-9.24359
-1.40864
-63.6667
-69.8005
-11.4699
16.4346
-24.324
-0.800749
-32.3051
-25.8553
-13.7312
3.30693
-7.03945
-27.9048
-2.40774
25.6042
-20.5925
17.0605
-31.1367
21.2324
6.06509
-15.3925
14.3722
30.6916
17.6481
29.4125
-2.89307
17.9365
14.7903
25.4631
2.79649
68.4093
39.5235
13.0552
60.4235
21.3639
13.3093
34.1694
335.126
11.5758
34.8778
38.0888
33.9272
-0.825306
-32.4778
-16.4422
32.3419
-12.4502
2.37939
9.02501
32.3973
5.81159
45.1643
13.1631
579.692
-36.5077
18.8586
14.4895
40.9217
37.1825
27.5154
-0.478367
198.208
-0.350207
5.6067
29.5015
38.2127
200.373
20.6512
32.8003
-43.7274
-0.781426
-20.556
38.322
31.6486
-8.16374
31.418
43.5958
13.0459
34.9214
-20.1438
24.0718
-11.9571
68.6859
103.749
-12.3297
49.3856
56.3432
-13.5453
10.6859
23.1795
32.0243
30.4757
8.3058
14.5209
-7.01925
113.156
5.313
217.897
-3.61185
1288.79
-8.87928
33.1777
32.1834
47.3475
18.2604
23.632
50.0661
85.5743
-16.8444
60.164
25.0853
60.7387
1143.99
20.8847
830.829
60.413
52.0739
21.8685
56.9285
30.7665
31.2866
135.788
72.643
137.877
5.41999
38.5816
76.7381
43.0889
650.307
30.8588
48.2421
44.7897
48.0929
29.2388
35.1064
52.1424
35.2821
-3.61695
15.3239
1.14465
9.97785
11.3981
-21.44
-6.24085
49.1502
41.7122
1.60534
25.8052
26.8286
8.97148
44.2299
-13.8688
36.589
24.0312
48.8437
29.4821
3.34608
26.8662
0.458666
9.86399
-39.1059
-9.11011
9.23617
-12.1921
-11.8751
15.6709
-4.20134
-39.7624
4.23146
-8.69105
6.35206
-6.08718
-8.11518
0.450814
6.07333
46.4163
47.5302
14.9551
8.03962
32.9631
29.3098
40.1639
16.3603
70.1465
4.75864
23.4523
-32.1449
11.1927
27.8795
20.4935
61.9779
7.14606
163.028
-2.35764
13.8499
4.43657
-2.02618
0.0364382
15.9337
-1.81532
12.0851
46.6412
19.9473
24.8588
10.7997
28.2267
23.2984
1.408
-10.5984
-33.5089
84.6154
25.9748
-9.51858
5.34504
16.0508
0.510195
50.9783
-0.246351
1.42769
26.7024
-30.4451
18.5152
1.91289
6.69552
476.382
-22.9348
19.1223
6.88352
128.869
28.5678
-3.54197
57.5624
16.2339
172.608
4.4706
45.7462
7.76627
28.7287
0.442889
-17.4869
34.4397
-16.0851
12.5459
8.35133
-17.3122
24.1607
1.10023
-11.343
-1.88868
24.3687
25.468
-1.0003
-8.12909
43.7091
23.1007
2159.99
10.6388
-5.41458
10.9149
31.1161
19.8314
22.6226
22.4733
5.66183
-7.97984
28.8424
56.9104
24.2107
21.7074
-14.9338
21.4554
59.7596
34.2291
38.9107
16.9823
-9.31127
58.3472
-6.08826
13.7644
-14.7682
22.7713
44.7154
19.7989
-20.1045
12.8721
389.034
31.4128
16.7391
11.3711
-12.653
3.79973
7.27076
35.1753
9.40915
9.73912
-2.32005
-10.7876
50.0661
49.9671
60.164
-25.5145
-14.7225
19.3584
15.4354
22.0889
36.861
38.1879
0.781489
31.2866
10.7988
25.4328
-19.5145
4.74144
-6.3997
-28.1256
61.0753
-23.4891
-0.632829
-14.387
2.48598
-12.0502
59.3645
-3.54051
29.6555
6.71292
-7.38454
-3.42975
-56.7346
5.16793
-18.0724
28.2448
-20.9649
389.79
-65.5527
12.6349
154.405
358.635
-15.1446
11.2808
32.8003
-34.3571
21.7074
3.80688
-14.1519
23.6954
24.8588
228.191
7.61198
4.55769
-13.0594
0.864518
95.8286
15.4635
5.33115
-6.33494
25.5824
10.1591
30.6449
-11.6712
5.0637
15.6832
13.2837
1.06377
25.7653
15.9812
0.477011
111.281
21.5906
258.053
20.939
15.4884
8.89011
14.2617
43.5069
24.6672
14.0777
34.8641
54.1795
20.4846
44.3106
55.9027
1.37992
103.611
30.3017
48.4952
43.468
7.4143
15.4839
45.1105
317.452
5.78539
-4.62889
76.7381
-4.52563
52.4592
118.072
6.72735
-27.2372
31.6712
-15.6254
359.074
-22.9897
24.9684
32.471
14.1867
12.5128
-26.0293
25.9074
14.2495
-10.926
13.3084
-23.6946
9.87565
77.3749
41.3326
7.68295
931.456
976.994
21.5883
46.0326
26.671
5.22015
38.1106
17.5048
19.0821
17.3603
-12.8582
104.814
-15.9402
-16.1882
22.0356
527.096
-27.4317
-25.5071
1.98265
-22.9538
17.3174
8.93502
21.2933
43.0224
-18.7903
41.4701
94.2878
3.71068
-5.07884
48.0505
19.5492
20.1084
14.129
-23.3994
17.5969
-14.0741
-28.3968
18.6825
10.8797
176.111
12.9972
-30.2747
126.185
4.65961
-0.471039
-39.3287
54.1234
-40.4841
10.6814
17.0004
993.24
-22.4492
49.4571
9.21822
62.7853
8.74646
40.448
20.6735
30.8257
119.73
18.0732
609.567
14.5478
34.5427
11.3035
10.2348
73.3398
-17.3327
305.755
69.0783
-18.8889
12.8413
23.5471
-3.23794
-5.24366
27.8646
14.2207
22.3613
41.6949
-29.9335
20.3892
50.1678
50.6386
47.2204
11.626
53.7352
2.33088
18.9468
63.1846
3.77034
172.608
96.346
10.1772
19.3584
254.473
36.3138
36.3887
27.092
-4.19375
-18.9429
-15.3885
2.86738
35.5087
-13.896
-13.8874
15.8663
-19.2243
42.9156
-15.7387
8.86946
-10.6388
43.7154
-15.7984
-6.22783
3.95575
4.83886
3.85986
39.6738
12.6642
-5.43221
-34.939
5.27688
9.55972
155.651
22.6755
58.1407
24.9683
-14.5585
-10.6151
32.4973
-25.8955
15.4862
-16.6171
-31.5989
5.27199
-9.3307
-4.23171
2.5625
33.5811
16.0852
-31.8004
-1.03341
-9.58083
61.1767
-21.9929
1034.04
-22.3731
-27.3014
3.8072
-23.4983
3.99933
-24.8289
-40.5835
-17.0148
14.7154
87.2653
-38.8452
-33.3547
-5.86855
17.9688
-35.7348
-1.74732
13.5839
-15.878
-7.01925
-8.86526
2.84992
-9.23405
31.2909
-7.00522
-0.555443
7.82056
33.253
-2.60493
19.144
24.6672
31.8813
47.0456
-3.02566
40.124
-1.60406
24.9806
49.1686
63.3183
31.2388
55.0545
6.40369
42.531
214.499
37.0357
22.2866
19.8409
-4.62889
1.77549
1.09656
3.75401
55.4531
30.8588
29.5014
24.175
27.4782
31.1129
111.943
16.0607
59.3645
35.2777
68.5974
29.2017
7.60799
952.344
-6.1348
37.0271
39.5454
6.2905
39.8936
11.4338
50.703
-14.8058
-8.39675
270.921
43.5376
29.583
39.9936
28.4524
30.4437
22.9825
-29.7355
-14.7323
29.8509
21.5411
33.28
506.019
35.2003
-18.0614
29.4227
-16.1367
56.3306
23.7439
66.0431
25.5174
39.4892
35.5918
20.6544
-2.35764
70.0718
24.1143
-10.4595
540.705
-5.30904
48.8813
15.7191
16.1991
26.7328
16.4219
54.4636
33.7923
23.3533
41.4807
14.5265
26.8829
18.0861
36.2821
10.0302
9.49158
-9.79717
-12.4278
27.0465
-16.7399
17.332
-37.4297
-32.3191
20.3892
2.5019
-7.45744
-0.800749
-7.11467
-23.1015
-6.0634
-29.5282
24.569
14.4589
25.6042
24.3851
9.56423
-14.2701
6.39079
81.3917
-25.9669
2.49177
-8.92744
-21.7073
-12.2634
138.235
-4.55229
-30.381
-17.7474
-38.2588
39.3408
56.2279
-4.51704
21.4885
5.43431
-28.8572
-28.6119
30.5906
28.7229
-10.1762
49.0571
-6.35161
19.3482
5.81623
22.6425
-16.4422
34.216
1.12702
12.8497
16.4349
17.4583
-7.89512
-2.62171
44.0852
27.7794
3.78468
15.4266
29.583
43.7328
216.156
15.334
9.61987
7.75648
-0.134164
36.5336
19.984
21.2931
31.4059
-13.0976
40.8225
17.3499
51.2791
27.5486
0.729861
18.8492
6.5207
31.3941
-25.7858
102.638
92.5078
71.1334
52.6076
40.8792
432.894
31.8988
192.545
49.4142
1.72195
64.6594
74.1812
13.1772
25.2035
50.3893
179.243
34.2291
22.0441
26.3526
38.2909
38.3458
114.569
44.5115
51.2458
-11.9571
29.3305
47.5265
-19.8259
167.452
45.0988
-19.2992
10.061
41.7201
27.6394
6.61083
133.536
26.9485
52.9789
6.59805
23.7946
598.318
-9.92577
39.6797
19.2365
-4.22836
128.58
43.4078
40.4863
20.4002
54.1795
1.7439
-17.5336
22.1695
27.6168
-12.5814
13.4352
145.947
9.21479
-5.25771
-22.5708
409.975
19.8106
18.5385
21.715
1.47809
68.4597
39.2568
6.71876
31.8445
37.4872
21.7199
6.49597
3.1153
23.6166
73.7005
27.3051
38.626
0.607519
74.1373
5.00355
9.85309
31.1121
1.60534
16.4349
7.15095
20.7179
-5.43551
15.0372
-25.6315
-49.6262
-10.1894
26.671
24.9922
13.7566
0.341425
0.458666
7.98992
-50.3502
-12.8582
241.62
14.0448
-4.37885
-33.0548
1.42086
-71.1937
7.08929
-19.9354
-55.4921
32.9299
9.95716
107.743
53.4505
17.3201
24.1572
44.729
248.162
21.5882
26.241
11.5576
26.3925
24.4216
118.907
71.004
72.4211
79.2067
44.5329
36.4168
31.9182
55.2124
50.851
807.256
19.3866
26.4612
19.0231
65.4441
27.8338
36.6655
-19.1675
3.18964
8.18695
39.846
6.43173
1.06377
40.7579
17.8552
-27.634
43.8151
33.424
30.4901
27.2128
2.01035
44.4093
-7.00522
31.3037
41.5537
11.7402
32.3159
42.5699
23.7301
41.4234
-3.02566
36.3759
22.7588
38.099
40.8295
48.1054
141.262
28.8925
31.2866
2.72913
55.7764
44.1734
42.9013
6.72243
28.0124
-8.27377
18.7261
54.3538
74.1937
42.1032
20.1311
29.7972
1305.59
21.7426
54.9535
17.4785
40.4236
33.1276
32.0667
57.7665
55.479
51.6905
7.60799
15.3109
-13.6311
44.5233
39.5454
34.2385
39.0101
62.0336
76.9399
48.9124
60.9518
-5.58565
24.4808
59.4671
39.8904
24.0551
40.9306
65.1139
5.17882
-21.6859
36.6781
1.52386
13.1581
5.13862
13.8499
15.681
-60.1222
-8.42919
-19.3645
14.2111
1.93281
10.211
906.381
-29.4892
-2.31878
16.9823
15.8021
-8.50581
15.2437
-41.6955
-1.22808
290.218
9.22208
42.2877
-44.599
-33.9795
-10.1422
23.9165
-24.3113
-24.8229
-3.97363
8.1241
-7.92823
7.53509
2.24286
-15.4385
-42.7219
10.6317
-7.03945
5.82836
-7.47406
37.6752
21.3372
0.806864
2.49177
52.9167
1.47414
55.6016
15.774
16.294
-1.019
-4.19375
4.81804
11.0422
227.862
18.3447
-23.3696
-3.84671
16.852
14.9984
-8.49656
-2.06196
33.1004
38.6092
17.4722
23.1007
-12.0502
23.7572
-33.5256
5.29268
19.8717
29.2017
11.3561
24.6812
-13.6311
1.4198
-9.18035
386.563
11.7826
9.55972
18.8438
376.874
1.91874
15.5979
19.7142
17.9216
15.4266
-2.27611
9.99965
8.13445
13.4599
-1.4154
54.8416
-10.9949
-24.1026
-22.623
227.688
-4.37885
3.29492
-16.8457
3.34116
24.8462
15.6718
3.18577
-10.5145
21.5132
80.1199
104.329
46.1322
21.2933
41.1483
20.0616
-16.9162
67.707
62.4286
13.081
-6.95291
44.3023
158.789
2.68008
27.2474
-14.0291
13.8487
-6.57785
-39.6412
-20.9794
22.4371
14.761
-15.2822
0.911474
-7.46962
5.39773
-27.3657
7.18022
-39.7671
4.76799
0.52487
-15.7157
157.054
-24.7131
29.9696
24.4025
120.672
41.9179
41.0773
30.9262
256.123
34.8258
-2.90747
3.53763
6.82879
31.4144
33.8489
67.5254
8.36078
45.2288
-39.8215
23.1348
876.247
9.88053
26.6155
46.6053
34.8354
27.6646
5.4947
9.49707
32.3246
-13.0669
10.7844
15.6204
48.2938
-5.58338
30.3538
-8.98874
12.5057
-9.81154
2.33088
38.8217
-5.59999
-36.7589
30.7537
-5.35219
21.2324
7.93915
-9.77026
1.25372
13.825
17.6481
-34.7522
7.05065
445.224
-3.95034
14.2187
153.277
-43.9843
4.58659
5.78173
30.9075
34.6761
99.7789
198.955
7.68708
-33.297
20.2833
85.8819
30.1162
82.7903
21.7594
34.3407
35.8013
28.2647
6.67096
-22.0644
23.6158
18.4719
44.5459
411.012
55.8231
17.993
6.6624
4.87185
47.8334
24.0312
28.1475
35.7252
63.2153
412.83
29.6862
10.6488
138.203
37.0379
42.3003
12.1659
2.85073
36.0607
59.7645
72.84
4.53305
58.1002
-28.7349
-13.8999
0.0587432
169.507
-28.3215
-16.3707
-13.5632
37.597
-19.8052
-20.5557
6.48672
3.28207
21.2607
157.646
47.1341
37.2192
7.21911
57.2803
4.12667
22.2424
130.413
38.909
-11.1177
32.3246
-7.44467
29.7596
21.2426
25.805
-5.58338
12.3177
80.9536
-35.2257
18.1279
63.9244
44.4439
-18.7185
-14.2701
12.013
72.0214
-22.2188
24.9806
6.06509
27.4906
34.4397
-46.0702
171.842
-34.7522
37.0357
377.757
-13.3207
21.715
-15.3885
8.48957
65.4937
257.844
24.3482
16.8725
-6.6225
35.1236
21.856
3.00191
-16.261
21.2266
-0.805847
10.6388
7.70388
14.663
-0.743006
2.96479
148.163
-9.05195
3.23553
16.4123
-20.4247
17.5349
15.4978
23.027
41.3326
27.7608
-3.76363
-31.8195
8.88675
56.9534
47.5401
-18.8928
67.5028
15.9337
-0.623871
17.9592
-5.56346
9.15983
4.95473
19.2366
-11.6891
-3.63241
28.9205
31.9182
-14.128
15.2437
-24.8289
6.26818
-12.8942
32.1416
42.8414
-17.0148
-15.2697
21.673
-18.3621
5.37585
40.4576
14.865
-11.1177
-17.3266
15.6204
1.4421
-5.58338
-34.5339
47.2204
21.8761
13.5753
-12.9123
529.827
98.6928
-7.47406
6.34467
19.5093
6.42906
15.6102
28.5539
74.3423
38.1879
-14.211
6.92372
-16.0115
-2.31968
1.0699
-48.9279
12.7225
-21.4955
20.5161
16.0891
27.9231
1.24124
-21.3609
-30.4859
69.946
-20.0028
33.1276
-5.41458
39.0259
34.8643
-22.3771
-24.0445
1.4198
15.1825
8.16457
266.623
9.02501
13.6566
16.9698
20.8014
20.6594
261.101
-4.64862
14.1734
28.545
8.96828
23.1181
23.127
129.652
2.36772
1.7399
-12.1921
-21.2454
-16.1882
20.1615
-20.5939
23.9559
0.483324
-14.3132
3.18577
-14.2627
1.98265
-15.9681
-6.08718
-8.11518
37.9321
167.946
-5.17107
42.6682
45.6562
89.874
-6.17537
-39.405
2.00783
-11.5946
9.40997
-11.728
41.9608
-7.45983
17.8077
-9.31159
-1.03341
8.70286
5.17749
22.6045
-26.1779
-1.00955
43.3547
250.659
-10.5984
-18.5164
32.1416
33.471
-13.2667
14.7154
21.673
-1.36387
-16.4881
9.12398
53.5761
22.0424
-0.127498
-5.49546
2.3395
-20.5631
-32.0846
2.5019
56.2608
27.3102
330.204
-17.3126
-17.422
-13.5987
12.3876
60.3735
60.2744
49.8567
26.0224
20.4463
27.9808
12.4514
39.0361
15.4354
20.2148
36.3138
-14.211
42.531
10.7988
23.5587
37.2791
21.715
35.5087
41.2148
9.3762
21.7199
-15.9928
35.1236
37.2934
3.00191
-32.36
-8.76477
-6.42805
20.2852
10.5014
17.9573
-9.2586
-3.42975
5.1096
29.5308
15.1825
2.54237
24.8682
25.8916
28.6492
-7.30688
26.3401
3.93482
4.72171
21.6697
10.8423
0.638185
-29.6436
317.176
-35.1136
3.99767
-15.1267
-49.6734
41.3632
762.395
-9.38583
-7.97984
4.47952
1.72195
18.7771
-26.8608
61.0628
13.1772
45.8182
30.481
-11.6891
-20.499
-2.93858
13.1775
30.8496
-6.85028
311.377
18.4785
10.9672
2.93234
-23.8527
45.3561
5.37585
12.3466
-22.6163
-28.571
53.1017
22.0568
58.1349
53.5472
2.24286
7.87785
61.2314
-6.0634
17.3234
17.0728
16.2339
-5.59999
37.6752
0.722468
58.8646
51.0427
44.3572
34.4397
-36.6998
-1.019
33.2876
12.3143
-17.0688
25.4631
-13.5144
36.6006
18.6421
42.326
3.73352
93.7092
46.0827
34.9744
-8.24248
9.97589
34.3451
-4.55398
116.4
27.7815
16.1236
-13.9018
-44.8659
-39.037
-45.4902
-19.1949
-18.0724
-8.86501
9.02501
9.90851
-22.2994
-9.26716
35.6519
19.3461
-47.7521
14.1734
92.2633
22.0867
21.2529
34.0746
15.4512
6.11586
-27.8615
7.75648
-13.2526
-23.4365
19.984
-27.4326
16.4134
-28.0901
5.21523
-22.0055
-21.8095
-15.5549
-40.4996
9.47892
-24.9818
37.6151
24.3474
-9.85391
40.0868
-11.3965
20.6512
32.8003
8.74646
21.7074
30.8257
3.53763
34.2291
33.2885
502.365
36.4168
43.1626
0.864518
-39.8215
24.6453
24.1007
-33.8814
-15.2697
4.80641
39.8656
-7.11772
-9.61668
25.7906
18.6132
8.91031
22.2633
2.5019
-9.8023
22.5276
15.3613
22.0428
13.5001
23.7501
2.33088
5.82836
35.0736
4.98947
16.8888
13.8409
34.5018
24.6329
296.545
12.7185
26.9435
20.0422
-12.2634
31.4135
38.5512
10.4706
14.5965
-34.6139
-23.2663
-7.51087
1.87994
17.9718
-32.492
6.75005
96.9506
53.0794
49.3376
492.074
14.3869
38.6124
-37.3696
-45.4902
1.4198
2.54237
37.136
30.5232
11.4338
33.8364
7.68295
35.6519
56.8274
1.05498
-12.6844
17.0004
1.52386
-4.23171
36.3386
40.0438
95.4253
24.3993
6.56334
-17.4905
17.9592
-2.90747
14.782
10.5769
16.4219
-3.63241
15.8021
27.1014
22.74
23.8968
15.6385
-14.7682
5.36003
-30.1333
51.6581
-3.36959
-3.99448
57.3242
12.6721
-7.62376
-9.24359
-3.2827
539.783
-13.5785
-2.30603
-1.83524
-4.54888
4.11692
12.6725
9.75192
-7.2901
16.2339
-29.9629
0.1939
-23.6404
21.3833
10.1772
-46.5816
-5.00449
-15.3925
6.87592
120.722
-19.3132
-44.1225
-43.5491
19.8106
-13.3207
1.10023
-11.6404
-38.3621
-24.4614
11.2503
23.5939
-44.1038
-9.85396
26.049
-2.5069
12.3722
-19.2415
18.4155
9.70173
25.5075
225.495
69.5345
3.90182
34.782
-0.618651
-1.44963
24.9546
48.3269
-26.9846
16.0327
6.74592
40.3371
54.0163
-14.956
5.74015
21.9858
9.06262
25.9381
10.766
20.1714
6.81945
2.67694
-13.1291
19.047
78.4521
425.897
2.83196
28.6411
38.9017
432.702
23.5344
1.83553
-3.27609
15.3106
85.7208
80.8024
-14.5414
43.7821
35.5261
14.4394
18.9813
-59.3857
-33.1898
27.4358
-19.8062
-0.506335
-10.4384
-12.108
-15.9031
18.8744
2087.36
0.0396354
5.13862
203.131
107.51
-15.1446
243.665
40.2965
6.87239
29.2036
-22.43
39.1449
162.376
49.2216
82.5746
45.7871
18.9919
20.1487
11.8904
2.09836
37.7638
39.0932
7.34802
3.47098
-14.614
22.2424
19.8429
52.0275
27.9835
7.62301
13.5839
-9.31873
11.0189
21.2426
53.916
11.2832
8.56958
33.2872
13.5001
12.5057
3.30693
28.5678
42.5699
66.8336
11.9669
-1.10547
13.9253
15.2625
39.7983
5.22227
332.491
18.1681
-8.51527
27.6654
21.6846
12.9163
12.3446
-24.7588
-23.3696
20.5161
-8.27377
1.85946
-2.87436
57.6124
20.4268
10.6116
1.12785
-2.37494
13.724
13.7304
-26.8426
-14.7849
85.8775
21.7458
-0.783343
5.94058
-0.512598
1.4198
-16.6766
19.409
-6.99094
54.8861
-18.554
65.637
25.3364
19.7956
103.508
21.244
20.9562
19.1993
-3.4986
-10.9842
29.8509
735.56
7.63003
14.6423
5.6067
-3.7085
9.40677
8.74646
27.3296
-3.68939
94.1992
14.5478
18.8564
21.4792
-25.9857
-18.0947
-27.8867
18.4785
-17.0148
5.34504
12.3027
49.2359
-22.1103
1.62772
19.8429
188.834
-18.8682
9.49707
-18.2752
-18.6891
-0.225501
45.6054
-28.0722
10.4436
26.6057
320.019
144.685
8.75759
-15.4337
-3.29132
1.3404
46.2189
-24.3407
-33.0107
25.1315
-2.94127
7.76627
6.2399
-0.399928
13.825
2.65556
-59.1151
23.5587
-30.7589
-28.507
-42.007
-7.51087
16.8725
12.3496
-8.49656
26.049
-4.38096
490.259
-24.8637
118.672
17.4785
-17.6724
-21.2204
-2.20358
-0.743006
-6.40554
116.304
-9.88293
-4.49518
18.4719
1.44235
1375.17
25.4893
4.78834
6.74592
23.4705
-7.45972
31.9771
12.7164
4.37745
43.7417
9.829
9.86399
-50.3502
8.73961
8.17466
-69.3196
2.40413
42.6498
-11.5021
-5.24752
-26.4441
2.91969
28.0725
36.6781
4.33496
32.7807
29.0877
6.07565
16.661
-47.9408
-27.7978
298.132
-8.37455
-5.71857
25.0894
28.3806
25.7958
502.742
8.54902
5.49472
-4.6261
28.0385
16.1808
-19.2067
5.84649
19.0231
35.459
49.784
17.3768
-1.49553
424.641
61.3978
44.8501
311.222
272.205
-13.5785
59.7446
41.8573
5.19023
9.40915
111.643
101.568
53.7352
33.292
36.0641
220.606
46.2189
63.9121
28.9179
20.8847
56.6649
35.2073
12.4981
111.276
12.0259
44.532
51.6697
18.5385
479.365
158.415
33.6346
56.2074
39.3613
30.8588
27.6274
25.6041
29.2388
48.2248
26.8425
55.8969
0.131186
-26.9663
4.35565
-11.0504
-30.8104
-9.98898
16.1195
54.0792
-3.24281
46.5063
11.7826
-16.7634
-7.30958
-32.7596
27.2919
0.434047
132.657
15.6218
0.638185
45.4363
5.48803
10.6137
10.0487
22.0356
-18.7198
-13.5254
-12.6351
-19.9354
10.682
11.353
17.7651
3.28315
6.87735
28.5618
104.228
7.9474
35.1719
38.1599
6.94309
9.32072
45.2182
-22.5262
-15.7626
40.5542
38.2898
3.2418
-32.9272
-19.6513
7.63003
-7.84647
22.4733
-5.58256
-37.6334
6.87239
38.574
21.4554
541.395
3.08066
-6.06691
9.48605
2.68362
18.7997
920.418
-24.8289
6.26818
-7.21379
80.4366
-2.15122
-6.43799
-63.3397
-22.7351
29.2132
27.6646
-16.9941
16.9933
19.2061
8.48489
40.0669
35.2981
28.6161
-14.0167
30.4761
43.5993
31.1283
36.0106
114.622
45.9368
57.3529
5.40763
815.05
1.7439
-15.6596
16.5473
25.7428
-3.21103
77.5433
31.2866
13.9735
46.0778
8.97435
34.7265
65.4937
16.0891
110.555
46.8575
77.9419
57.9082
46.2188
47.9795
73.6941
84.9449
23.557
55.6164
25.4939
31.0758
37.593
-2.49272
12.3714
5.19049
43.6952
70.8157
19.8671
10.4105
-10.1207
49.7074
35.2756
-14.956
23.8599
-6.96128
46.5528
32.4459
-10.3229
19.7173
24.8163
50.3941
6.31063
18.7771
21.5559
-19.3645
9.42907
21.8213
9.86623
-22.3731
0.809557
-16.8075
-4.75768
0.251198
13.7644
264.468
15.275
12.8413
-16.4881
-45.2239
12.6721
48.5982
0.126742
7.96169
-33.6816
-69.8005
-0.225501
-23.735
141.997
-24.324
125.931
-26.6829
-12.7369
-14.5357
-24.1567
29.4514
19.045
-13.8616
16.6982
18.6105
14.3255
25.9176
20.1206
32.3962
35.9239
50.3693
33.5776
22.8533
35.5253
-1.38265
33.8661
26.4001
13.6595
-7.43999
-22.3293
332.653
43.8527
-1.56986
15.1833
0.436162
29.6536
16.9978
22.8202
43.711
28.305
7.64995
74.1373
33.1145
-8.9459
-10.7616
29.238
3.31642
28.6492
9.55972
15.0957
11.4311
41.2741
47.4571
-4.64862
38.5363
12.7164
11.8826
-10.903
32.3178
30.4787
-2.00823
-6.56988
-8.12699
7.04306
-16.8457
24.8462
-18.0614
8.22613
28.2196
-32.3241
29.2656
41.3632
9.02012
11.2289
-56.1823
30.6735
1.72195
253.035
6.87239
44.1962
2.71473
26.0264
40.562
24.8588
37.0366
5.73792
25.1724
5.68126
6.48672
22.74
0.645982
-35.383
5.47395
-9.64749
40.4137
-3.23794
-35.2287
-17.1129
17.9688
12.6721
31.9859
-14.5271
-16.815
-24.8229
-10.6166
-9.33151
-23.2895
-26.6829
26.6185
10.8032
17.3234
3.9543
30.0073
12.013
12.0513
-3.47812
15.6102
-7.05338
-9.77026
6.87592
71.9211
17.6481
497.929
-8.51527
-12.0486
4.84836
-6.01818
12.2377
-19.5182
-16.8812
11.2503
36.7124
4.6219
18.257
-15.7387
26.8488
12.3126
18.135
20.8223
1.54455
36.7383
25.4536
-35.4955
116.51
5.16793
2.06405
11.9127
13.6238
54.8861
103.263
61.9474
43.2902
43.1482
-15.893
17.9216
-6.02425
17.4959
49.3639
11.7031
-5.12854
-31.6096
172.674
-18.8748
-41.8602
-14.3141
43.1244
13.6018
54.4817
25.8867
-3.76363
8.88675
36.3386
23.1772
11.2808
6.56334
59.3462
-12.0258
-13.0597
-10.4037
29.7746
39.8513
26.3526
35.6663
8.36078
-7.96233
-18.0947
7.77874
25.9748
-18.8889
12.8413
16.0508
-10.8659
83.5612
29.5387
5.4947
298.442
9.14483
26.8648
25.805
11.2832
173.487
19.1095
14.5465
20.9963
23.7501
21.0715
-1.6679
-10.5219
163.851
-44.7076
-6.87856
21.0576
16.4667
1.25372
28.8175
-23.5078
12.6728
-4.55229
147.849
55.4481
61.4482
2.86738
7.39768
1.09656
-15.0071
217.398
36.481
-15.4762
26.049
33.1004
-39.8563
28.7166
34.3451
-19.5465
134.327
44.2346
25.4536
3.85986
-31.5407
18.9306
13.6238
33.3879
15.5307
-11.055
28.2142
45.0223
4.72171
10.4253
48.8595
50.5843
1.9137
-15.4761
11.9758
72.9365
-5.58576
21.5559
3.12426
24.4216
4.58879
31.6486
42.4361
10.7997
43.2192
21.4243
9.42939
23.3533
54.5991
-8.72435
-44.7533
32.1416
24.1007
-20.763
288.329
-1.36387
-25.8584
-15.2389
32.9614
29.5387
12.991
11.3711
-33.6816
7.03624
-7.72177
156.175
3.78695
19.814
784.788
42.4908
-6.0634
15.4493
29.4514
31.2264
-16.8444
-6.7738
30.7537
64.5251
-14.7225
26.8546
13.5614
-4.14806
5.00185
49.4323
-6.6412
-13.9226
-7.69847
-4.52197
-11.6404
64.7116
7.39768
33.7186
24.3687
17.7404
33.1004
16.1204
-11.7453
32.4647
34.3451
1.26844
114.526
434.04
0.111727
19.059
50.0872
44.5233
806.038
30.6534
22.9941
40.8841
41.7676
9.55972
899.655
26.2816
51.2052
-23.3893
64.7732
2.30811
47.481
34.3714
-7.15484
5.48803
6.54858
48.8595
29.6349
16.9062
16.383
40.0868
53.1623
-0.152113
126.504
-21.2386
66.685
22.5475
20.4042
2.36997
25.7922
33.8489
21.4792
41.4807
10.0163
3.97243
43.386
33.5849
25.4211
6.00074
12.8721
14.2207
-15.4389
-0.127498
5.74894
32.3246
26.2885
-24.8229
100.974
0.627835
37.5201
50.9686
20.1687
29.3723
37.9381
155.754
29.3523
11.4383
-3.02566
27.0055
40.1623
11.5144
41.8472
15.4354
642.184
47.5582
6.40369
14.42
1.42845
-2.67823
18.5385
-6.01818
16.768
27.3335
-5.63681
44.2087
46.6638
16.2338
1.12785
-18.1351
56.8339
-27.0428
-6.22783
-22.2812
36.7383
3.85986
37.7997
-41.7421
226.308
-27.4427
28.6163
27.7657
22.6226
7.14606
-33.6936
1.39049
-1.14267
30.6735
2.8152
-38.1052
42.3221
-5.56346
-1.03341
37.2708
23.6954
8.92562
16.9823
15.8021
-37.9474
-22.2645
112.726
618.18
-54.4962
12.8413
17.9249
8.00646
-20.2362
54.1016
-0.771821
3.30176
-11.3719
36.0727
10.7844
89.7297
35.1753
-1.83524
-2.67482
52.8426
-23.9813
10.6317
-5.16539
-5.41603
27.5773
46.2189
0.0222068
306.195
-2.97954
32.666
-6.87856
86.6499
-4.14806
-4.36848
43.8101
53.7754
-31.0041
17.9365
-7.69847
17.9668
1.47809
-3.84671
6.71876
41.2353
23.5939
-0.483634
31.6712
-6.25503
-3.14257
-27.9034
7.16675
-4.49114
17.9573
3.85986
2.19245
-8.00886
1.4198
22.6788
2.37939
22.1435
35.7966
22.592
39.4001
23.0942
15.9661
12.2994
7.93031
25.8349
19.37
17.5048
17.208
-7.0376
13.6121
33.9827
-12.8582
-17.0008
-25.3105
26.9153
44.5244
7.51712
22.0818
49.209
23.1681
-0.562357
248.107
0.108586
37.9321
31.1396
65.157
30.6636
33.652
21.9356
20.5651
28.6955
-5.65965
-10.701
-19.5108
38.6801
18.3905
16.8511
1.9137
1.39049
19.4721
486.072
-3.90024
28.1474
626.879
124.939
1.09264
1.93281
19.5813
35.3968
89.2877
47.3476
-6.06691
22.6045
23.2984
18.7997
23.3533
28.3622
20.1487
602.221
20.8972
44.7154
33.456
94.7616
-18.2305
6.00074
16.4202
119.813
52.6006
21.0802
5.67379
12.893
10.8124
-1.83524
22.0428
39.737
10.8032
-12.6617
78.9169
44.4439
25.6042
20.8086
34.5401
2.14407
54.9656
30.4279
8.9704
31.2388
45.6841
23.2703
85.6345
6.47726
27.6654
5.41999
47.9519
20.2187
-0.880757
21.7113
37.4667
31.865
28.9848
20.1311
67.2785
27.4782
-6.36842
10.7435
0.605559
21.6829
20.0091
5.82982
1.54455
29.2421
21.7055
15.3109
-26.7495
25.7827
7.68625
484.177
18.3905
-15.008
-11.2048
-2.35764
-22.6409
45.014
14.0596
-9.9942
-0.781426
-16.8079
8.33692
14.3251
-3.63241
15.8021
1.93313
50.851
-7.96233
-18.0947
-31.6348
13.4009
27.8488
-4.02529
-27.6008
-8.99179
29.7387
-36.3791
25.7906
-3.87563
26.7024
91.3692
24.9907
7.0643
-13.9192
34.102
-7.94225
-7.11467
-6.23494
-6.0634
-23.906
-18.5345
214.984
19.982
18.7629
9.56423
126.285
2.68093
-5.35219
-3.13043
7.93915
-9.77026
55.6016
-10.5378
-27.3295
-19.3132
-16.0115
-47.2476
-15.8733
5.52362
-28.8885
-37.4959
-4.51704
-40.3557
8.8867
16.2338
6.75005
-13.6193
30.5906
9.98225
-28.9168
-2.4797
-31.6515
25.9074
3.00513
-15.7759
-6.07647
-6.82796
2.37939
29.6397
9.90851
-12.9291
142.616
16.9113
-12.513
70.314
-6.44128
392.114
-22.8908
324.843
30.6232
37.94
6.11586
-5.37266
43.3637
-45.1118
-36.238
-12.4401
10.7912
-17.2736
-8.88701
-23.6836
1146.37
-19.8849
20.7233
-9.23656
-11.2048
-19.8833
-30.1372
-29.9486
-17.7995
-15.6164
11.3031
-10.0378
-3.25223
-4.19284
3.86385
-2.93858
-2.88361
28.3622
253.645
156.709
33.0786
3.32129
5.78741
34.2239
0.809536
23.5526
33.2616
19.7293
19.4522
25.3387
44.4093
-2.42951
13.4428
22.0086
14.2617
28.5144
31.2264
-42.3811
17.6352
-8.56347
-18.4707
8.11397
-7.05338
-30.385
18.1203
26.9435
40.1369
26.6014
-5.13078
30.1179
32.594
26.4001
-6.50295
254.774
-45.7551
11.2503
-27.2372
35.1236
8.7375
10.4982
-39.8563
-27.4991
-0.805847
-18.533
-19.0702
-32.6021
-54.2362
13.4368
-52.9865
1.4198
-44.7876
-14.3242
-35.1019
20.2694
13.6566
17.056
24.466
-3.56144
46.8963
21.2201
10.4253
21.0488
-19.1427
9.99965
28.7492
20.9562
32.3178
21.1084
-27.8615
-12.8582
-0.134164
-25.3105
-23.6845
-11.2235
-21.0217
-50.1165
-27.4317
-8.05862
-27.3811
31.9677
14.017
-11.7094
6.87735
37.6151
10.8942
3.73263
136.323
28.8424
23.1772
-24.515
19.6818
-9.9942
3.80688
4.58879
335.247
8.70286
37.9772
-0.44471
11.3601
-26.1779
10.2348
-39.8215
95.8598
31.597
-11.3926
16.5894
17.3768
-22.7351
23.591
7.04989
9.24283
-11.1177
41.6949
-5.5706
22.2633
20.1828
30.3538
12.6725
6.00379
-2.48681
12.6773
-11.0382
23.8292
16.2339
16.8888
24.5568
4.4706
23.2957
-27.841
2.49177
13.5614
-17.2665
30.6916
-4.84071
-14.1375
6.6921
18.5385
4.84836
-52.8698
0.993309
16.768
4.8447
33.7391
-12.2447
18.257
37.2934
74.2164
153.173
9.57795
12.7889
4.87919
-19.524
-18.6289
-34.2458
10.7901
-5.43221
-10.5761
43.6088
22.592
21.5883
81.6398
19.1747
-15.3946
26.8662
15.6307
-24.0214
9.829
-40.9692
11.1102
-6.56988
18.1099
-6.81787
7.04306
45.1114
1002.28
-7.51176
14.509
51.3312
135.621
-39.5075
1425.54
21.7074
-7.43752
6.46286
50.3893
6.82879
13.6144
-1.75835
4.55769
20.6738
244.493
-9.11913
-0.466064
-8.72435
24.6453
22.2266
7.34802
16.5894
19.7989
-6.98607
-10.8659
-24.6092
19.8429
25.7906
7.36877
7.96169
14.5325
-7.72177
9.99817
23.9309
-8.29701
30.3538
-24.8088
13.5001
34.9945
654.506
-31.653
3.21446
33.1005
13.1407
-21.7663
-10.4758
35.1131
41.5461
12.888
11.7358
26.3698
24.5261
274.155
0.0562764
0.922423
21.5576
11.4125
52.9272
71.9637
165.222
11.4352
4.18429
42.7784
13.2496
20.9461
-2.60348
36.6781
62.431
14.04
38.458
-1.42061
52.2253
60.9436
33.7373
20.6735
6.46286
31.6486
29.3176
18.296
9.48605
8.30582
5.68126
18.9919
-14.7101
24.1007
14.8443
-9.64749
-22.1103
-11.4907
36.7095
31.4128
-2.00156
7.62301
-46.8001
-6.08222
-12.4906
-44.9388
11.6132
-13.5644
45.3592
16.2539
22.9456
-9.16416
14.4589
-7.47406
-8.60174
32.666
-46.5816
9.98804
-11.6443
3.12779
28.8175
12.5459
-21.6337
22.0432
31.055
16.0928
-7.89224
25.4594
22.4742
0.00587344
17.7404
20.1311
29.7972
17.9944
1.3732
39.9609
23.1007
38.5495
31.2535
20.8223
3.41862
31.1161
31.0758
-33.6215
-5.30382
468.004
22.0345
-21.8205
35.2619
24.901
22.6755
239.061
286.33
24.9922
13.7566
2.21549
71.6732
2.36772
13.368
-11.8751
2.55246
35.154
37.6151
26.2766
12.6349
13.8499
15.681
101.047
18.7771
8.4374
42.4796
6.71484
331.768
-12.2778
37.2708
19.9473
9.86623
-1.75835
17.6762
-8.50581
28.3622
-11.7105
-12.4725
-50.3755
43.386
552.587
-7.64451
87.8039
209.08
-10.8659
70.9682
61.7167
22.6155
6.08763
-14.9409
-3.97363
30.6129
0.0388222
-13.9192
30.3538
7.05028
11.626
40.6167
7.05506
28.3172
61.3105
53.7152
16.8888
9.56423
-27.3885
32.6277
58.9029
298.247
11.8621
26.6798
18.1203
4.52962
-2.44661
-4.76713
3.30251
32.929
-17.0688
83.5591
-39.7514
50.5012
8.59283
22.4742
24.3687
44.2087
23.3626
12.6348
3.56024
81.8261
-8.24248
40.7286
60.5757
8.56448
-13.7241
7.70388
1.54455
-13.8615
-4.53148
1.98579
-32.3717
18.2864
262.559
-6.82796
24.8682
16.5213
15.5307
-3.55874
23.0942
-17.7671
-0.402048
0.629321
8.13445
11.5858
45.4363
15.4862
-22.2286
-30.1192
-21.2454
29.5319
129.331
-17.2736
17.3499
-38.6761
10.682
-47.9959
-11.1358
-15.4575
31.1396
-13.5538
-10.5658
29.9039
1.32089
-52.5235
11.485
-25.6525
9.33288
2.41743
-17.3729
53.4844
38.4448
40.0857
-2.82972
-24.6486
29.9269
-9.73498
-28.1627
-22.7203
3.62685
-20.9044
-46.2291
290.614
-0.350207
33.7177
7.01269
73.82
-30.1372
-0.932928
-4.372
31.0777
-1.03341
11.0339
42.4361
36.1032
22.0441
41.3452
51.4093
-16.8075
8.36078
41.4807
-30.4511
23.1348
50.8823
67.2042
3.59989
363.292
8.55454
-27.6008
9.12398
34.8354
33.2868
-1.74732
21.0802
-3.69654
-17.3266
21.2426
-2.30603
-1.83524
16.0658
23.9169
-23.9813
-47.4644
-36.0485
-0.533671
-11.2222
37.6752
17.5891
30.7919
-24.0929
150.543
1041.36
25.6644
-17.8856
10.7988
-5.8244
38.4746
12.341
1.85946
209.901
-1.0003
16.383
22.3009
10.6116
-24.8637
64.3238
32.471
1.06822
-9.97596
-18.533
18.4111
-13.8615
-8.27961
-1.55568
-19.2533
-2.32834
-14.8025
203.067
45.5158
-12.9291
5.72537
3.93482
11.2891
-25.2633
-21.4338
32.4884
37.6151
12.7683
-0.0155003
-5.58256
36.3386
214.332
23.4299
-15.6164
46.0702
-18.6819
-10.4037
-9.58083
1.20659
0.495902
7.05155
-18.6249
10.1799
39.4145
-17.8761
5.8734
-36.0733
-29.3391
-72.8643
30.2675
12.8563
-39.5036
-13.3956
-2.68985
-91.319
-44.599
-15.2389
-12.0162
20.1684
18.6132
20.7415
24.8283
-1.82247
-21.0747
33.5077
15.6204
-2.30603
9.40915
34.102
-6.06818
-17.3078
-12.6617
18.9468
27.5773
19.982
-1.85186
9.56423
146.9
34.5018
-12.3116
-31.5891
-12.5008
1.47414
1.25372
15.6991
-10.4629
6.92372
-44.1225
-23.293
-3.95034
-8.2701
-50.9958
282.103
11.2298
5.62807
10.2441
499.892
37.2934
-21.3609
-13.6193
6.22776
11.8563
17.9348
90.1628
33.4037
134.19
21.7055
-20.503
11.4344
2.54237
5.27688
-1.33589
-9.18094
11.3476
3.93482
11.2891
9.97575
-8.39675
12.2994
22.9228
45.1114
16.5164
35.5918
20.6544
7.01269
18.5885
-11.208
-21.5477
-26.8608
16.0852
1.93281
-4.78154
20.4042
26.7328
16.9823
27.0465
-3.68907
2.73858
20.8659
-4.97622
7.72056
19.0231
20.3526
20.4665
-19.0178
38.5396
-42.725
10.4726
-7.94264
729.138
9.83576
146.229
-15.4526
-3.97363
31.4272
-5.58338
8.56958
75.3314
-6.23494
21.0715
23.8292
34.9745
-22.4666
26.4308
-3.02566
62.6128
212.576
39.9731
6.06509
38.735
-1.09258
91.2567
-17.8856
37.0357
10.4402
10.4706
4.74144
-24.4614
22.4742
123.694
36.7124
3.56024
-26.8698
-13.8647
-41.7303
-33.1276
-32.665
-14.7849
44.2346
8.58699
9.48206
26.5553
132.546
-29.3168
37.9866
25.8916
-1.68468
50.703
17.0533
30.0297
32.4645
-10.2708
27.2919
1157.77
6.26038
-10.903
17.3253
-36.9877
-20.3652
-37.2211
-47.7993
4.99148
-19.9363
-25.279
-7.94997
-5.87995
9.74501
5.41503
-0.0385343
2.34611
11.5625
46.3654
33.9507
-6.1081
15.4942
22.2303
23.3447
60.354
21.5021
19.9183
12.7659
10.2699
46.458
-1.70715
37.7431
27.9825
90.3859
-0.131018
5.69568
46.6449
43.0849
-9.65612
5.25755
60.1039
48.7102
0.0396354
29.5015
58.8274
144.992
59.818
30.0215
59.0372
77.9294
35.666
375.654
25.5695
71.7104
57.6513
49.5353
31.9182
34.5977
136.121
-33.2622
10.9533
6.29706
13.2397
1.31557
-19.924
58.2613
13.6091
15.8021
14.1822
7.02466
7.97328
16.5574
30.4901
313.945
-1.73778
21.9206
4.23918
33.1777
24.6872
37.9771
45.3809
35.9116
6.58144
31.116
-17.0812
48.5573
11.1142
28.381
77.4544
-1.43118
18.3407
21.8685
38.1879
30.7665
53.7754
-1.019
29.5394
30.9784
44.879
49.8223
41.2148
54.3538
186.638
271.256
89.7673
19.9819
34.8014
-15.5982
52.1443
-10.1956
-5.19776
28.5938
20.346
-6.05391
90.5469
17.993
42.2697
-11.9947
121.011
653.097
14.0951
40.0868
28.7994
-5.77431
9.40677
27.1781
12.4946
49.5664
14.782
4.95473
58.592
67.0217
15.857
-3.49693
-24.8289
315.126
16.6044
-11.3926
-11.5216
-35.0971
-25.8584
7.24991
-2.64589
18.2943
-11.3719
0.465429
-33.6816
-28.3365
-10.6166
14.5606
-3.70931
-25.1636
19.1095
-2.32005
-9.81154
322.796
184.999
-4.38086
15.1864
-31.1367
-12.3499
-19.8079
53.0916
-11.6443
1.25372
41.936
-14.211
-2.44661
-29.13
-6.06782
-15.7664
-38.3621
28.0124
-34.5107
-14.0701
10.3132
0.168123
19.4898
49.0299
-7.30545
-7.0601
9.03886
44.6525
24.494
13.4499
-30.7145
73.6961
22.6828
13.2722
-23.1074
-14.5681
32.3419
-13.8655
-47.1204
-21.0464
21.2064
29.5862
18.8438
26.4236
26.2816
105.921
46.0326
260.929
17.4959
581.599
-12.777
49.1844
17.3603
0.249537
-16.6064
-11.3786
-19.3714
25.7837
4.23146
-8.69105
37.6151
22.5284
-0.483576
32.5905
-30.1372
37.5178
32.8003
-11.1857
255.714
26.0264
10.5769
298.472
22.0441
39.4145
-19.2067
21.2607
49.0082
25.9748
14.8443
68.5247
35.3609
44.5312
35.4798
13.2452
66.0577
-1.82247
37.2558
53.916
24.4017
29.1843
12.6725
49.1073
48.113
31.4179
28.5678
53.8142
59.3374
48.7479
58.8646
37.3512
-6.28922
12.7991
-14.4554
30.3017
11.0139
16.7111
24.7273
-5.70417
43.5949
35.7401
13.8533
-30.7589
-32.2551
-36.488
-48.8243
-36.3848
20.6001
-31.8533
-28.8799
-20.678
6.0756
25.112
43.4077
7.68708
15.4287
3.41666
55.8969
31.9903
-3.41673
14.2631
11.4384
34.9886
11.6688
32.3419
1.60534
31.4274
43.6952
53.9491
10.4968
402.09
43.2902
60.0148
92.4347
40.329
67.0643
41.8588
139.319
36.1009
3.99767
22.3546
-2.82175
4.99148
0.0208578
37.9646
32.5384
31.2968
11.2059
4.22018
38.8692
183.876
183.173
28.6127
117.808
42.0853
26.6208
-10.357
34.9108
15.577
26.3707
97.1012
-5.6377
7.5359
18.2571
15.7239
13.8069
-18.8928
-7.45983
27.1781
4.99833
34.8258
1.93281
30.8257
27.9005
25.5695
0.0590629
36.4718
43.3547
-6.08826
-16.2206
-37.257
20.8972
48.4636
27.9627
-4.02529
-5.24366
-7.74261
3.30176
-3.87563
13.2452
127.902
-16.815
-11.4699
260.534
17.9399
350.819
-2.32005
37.8629
21.8761
-6.0634
4.20494
-3.54197
14.4589
29.3523
-12.396
42.0363
-18.4707
2.49177
0.442889
33.1128
26.9435
-6.71478
57.5235
-32.8781
70.7689
448.972
24.1607
21.715
-2.27004
8.48957
-9.46891
-42.007
-11.259
16.8725
5.13856
-9.8712
242.36
38.0932
2.94229
36.8757
22.1593
-4.49114
-7.38454
273.932
-11.757
16.4123
7.68625
-4.9539
-35.1019
-1.33589
26.4263
11.3476
-35.4206
52.5185
6.22762
-21.5152
23.5438
6.05625
-13.5205
6.08086
17.0004
-17.2168
-24.3784
-24.3232
-28.5946
11.9758
-10.556
-37.6334
16.903
-14.0514
-32.483
-2.65549
-13.0597
-10.4037
-20.8252
6.82879
11.7403
-32.3038
-3.63241
13.928
-13.0594
64.5828
13.3697
53.8819
60.6161
-50.3755
35.8897
3.48597
-33.8814
14.7154
51.6581
-3.23794
-9.61668
6.72444
3.30176
2.00081
3.79973
-45.4376
8.93836
-11.2056
42.3028
47.2204
-10.8628
-9.98307
-26.6781
11.4506
223.036
5.8161
-4.89973
43.8721
15.7994
-18.4707
-8.75263
-24.7628
18.1203
19.4472
-2.96664
20.0422
-60.9891
49.2171
39.4883
21.3496
148.214
9.91138
-16.8103
6.46065
34.6556
40.2983
45.431
55.0971
47.1559
9.03886
26.3681
22.8202
6.76685
13.726
26.431
-4.57344
-19.3593
-22.0644
-14.5098
-11.9914
16.5979
55.4187
13.7053
51.5213
-5.16874
37.2327
182.569
6.59567
-0.623871
109.788
-39.2966
-7.70677
-1.37816
168.221
152.852
15.9886
-5.15123
14.2798
8.71577
40.0303
-29.1963
4.40801
-6.98607
-3.36959
35.3609
36.7095
63.2719
41.102
31.9859
58.5615
-3.69654
44.5176
128.064
18.7795
282.183
67.8352
29.5391
49.1073
51.8611
27.6698
214.1
43.3097
44.9998
30.179
43.826
62.6128
43.9104
1.47414
51.8535
49.4323
-12.337
36.9088
-16.0115
59.5245
-6.42636
16.6644
-13.8923
8.97435
32.9557
44.963
203.504
2.74783
31.6712
51.841
21.7426
16.3657
21.2266
16.0607
70.6089
65.7999
12.7889
46.1086
23.5795
-1.76234
0.318382
12.6059
22.0345
35.7972
43.6088
49.2639
54.5373
838.748
-0.750345
29.0927
55.8904
31.8957
23.8599
26.7719
59.6713
8.77472
50.1214
18.2973
-20.3545
-18.8748
-30.9327
539.1
13.2522
-4.09834
16.8511
238.046
28.8424
32.5476
-56.3741
-19.6736
-36.2311
23.5814
11.0339
10.5769
7.99217
-0.44471
38.2909
13.983
15.2437
-4.97622
13.4009
31.597
-3.89638
-28.3881
38.5396
-4.51995
16.4202
-7.03084
-39.3038
-34.1932
1.64857
14.5606
-28.0722
-8.29701
32.2279
10.7984
94.0849
20.002
-24.8041
-14.5357
-9.16416
5.08853
12.4857
-13.0963
67.6603
6.39079
30.7919
22.7588
6.2399
-3.30524
-19.1406
31.2388
-30.4307
10.4402
-1.71087
-38.8143
-22.4325
-48.5662
-10.322
42.1724
84.5011
-31.9224
-8.91693
32.6083
24.6671
30.1759
19.1768
37.1498
35.2821
11.5758
-10.0997
11.4384
76.9904
53.5226
0.424435
5.81218
-8.70203
21.12
65.247
49.2639
24.5522
39.4586
0.186688
37.526
84.9384
15.9661
42.2844
17.3006
14.5905
54.9861
13.4599
24.8565
-5.37266
-9.11011
34.6596
27.4803
15.4764
8.45415
35.1535
7.23851
13.7053
-17.8191
96.0308
39.1497
0.78492
34.7067
455.402
9.52594
24.2665
30.7116
30.2546
52.0327
64.2106
4.80089
7.36879
2.87016
1.80155
-16.3956
31.5681
1.16133
21.8342
27.8488
27.2952
4.25833
-7.11772
-43.3499
38.5836
3.30176
52.3464
-12.9917
-29.9335
-6.08222
4.37597
-3.70931
-8.29701
-9.81632
0.38159
-8.10901
-9.81154
-12.6617
333.05
40.5967
16.8888
26.4308
146.9
56.9906
167.599
13.5614
80.1849
25.6166
96.2839
45.7591
-27.2559
7.29406
-9.76631
39.2568
4.8447
-44.9922
-7.49039
10.4755
-51.6001
20.4268
510.987
27.3648
-0.500871
-16.261
-1.26215
38.5495
3.1425
18.9483
-17.1961
68.5974
-20.503
-39.037
-34.2458
-31.7254
-9.38583
59.0727
19.1941
11.0388
27.8624
8.28119
-15.8931
11.2485
-39.0422
6.61797
22.3924
36.3338
48.9953
18.2995
26.7292
31.7316
94.6994
34.5977
32.1103
1.408
49.3717
-3.52384
41.5119
54.0858
22.3405
46.5745
44.1618
22.999
25.9906
42.3317
1.74657
26.3637
19.2061
-13.0669
20.1547
41.004
58.7239
63.2863
88.1199
31.0584
26.6057
14.5465
37.8629
70.6018
29.5439
227.219
58.3022
61.3105
66.8336
26.2591
37.6752
6.34467
62.6128
17.3095
-6.02213
31.2388
49.4323
-6.71478
100.181
70.7689
33.531
31.0853
42.7075
30.8235
14.0409
-12.9503
28.0477
135.386
43.4077
-21.1156
33.867
7.14606
7.5359
32.5476
-28.2631
-7.45983
38.4225
-34.3571
17.9592
-22.43
-8.52967
79.2067
3.30342
-9.25461
-21.6243
3.99933
1.408
6.26818
-1.64977
11.5269
14.7304
-2.15122
40.4137
-35.0971
-22.1103
-4.51995
-0.446374
-26.3644
6.08763
-37.9413
-18.9662
-8.7425
-4.1801
-7.45744
68.5397
22.8576
-36.22
-26.6781
27.5773
-0.632728
20.6369
-19.8923
13.8871
43.9104
-40.9594
-14.3748
-8.92744
-22.8887
14.3722
2.58062
-21.7073
-27.2559
10.7988
1.0699
-24.5651
-0.773839
1.47809
-19.6214
24.3482
33.7391
23.5939
-1.0003
-6.10583
44.7897
12.3722
-36.1081
411.026
-21.2204
58.3037
25.9074
-4.49114
1031.83
-18.4223
-17.3792
-37.9356
-35.4173
-16.1983
-18.2353
2.06345
11.3476
0.133767
22.4733
22.5284
7.01269
49.4571
25.0513
9.21822
28.1474
12.1855
-0.623871
-13.8999
1.93281
58.9367
12.908
33.0657
3.30342
11.3601
22.5479
-37.9474
-10.5984
-35.383
52.7563
3.48597
11.0962
10.4286
244.007
157.175
-6.39402
9.24283
-5.49546
30.4505
-44.926
-2.33409
12.893
8.1241
10.8124
63.7571
-2.67482
3.30215
14.3798
10.8032
4.20494
-5.41603
31.3255
3.77034
21.3833
25.1697
-18.2978
-13.5184
16.2463
-8.66378
4.52962
12.5459
15.8476
37.0357
53.5438
-22.691
-19.5145
-32.2551
-15.0911
-15.77
10.4755
-11.8772
-10.1165
-28.6119
-8.76477
19.3526
-6.42805
-24.9685
61.9779
-3.76363
15.0322
-11.728
23.2202
2.5625
-28.2631
2.8152
-34.3571
31.0777
-1.81532
8.33692
-2.08457
11.7403
-22.9335
9.48605
23.2984
-11.1853
0.864518
-21.0808
2.52005
-20.3904
0.282476
-7.64451
18.4635
44.1618
-27.7325
3.50178
-2.32044
-18.8682
22.6155
15.458
-9.31873
-17.3266
16.6411
17.4944
-35.5684
-4.54888
-22.9348
-18.3591
8.75759
-2.31527
54.8047
-3.54197
33.1995
424.78
-5.59999
17.0605
-16.098
42.0363
-14.3748
0.442889
-22.8887
-32.4795
160.002
-10.4629
40.6569
-49.7447
20.1691
-7.69847
85.4332
-7.59484
-4.52563
-37.4959
26.2428
-10.3706
7.01263
354.011
10.6116
56.4128
-10.8082
61.5127
26.3681
1480.84
-13.8479
28.7185
41.3831
34.9886
49.2085
4.87515
12.8497
-11.6761
75.5544
6.74862
-3.64496
15.0372
-12.0635
-1.44002
5.75597
4.33496
6.54373
-12.665
41.0238
-16.0817
12.2179
20.6188
-7.1831
11.4
1436.53
30.7116
31.418
-20.1224
29.1637
31.7316
1.93313
-12.2539
75.2138
-9.8364
28.757
327.813
18.4635
104.132
-29.4749
15.3711
-6.39402
3.62063
11.3711
7.96169
-7.44467
24.4017
16.0658
17.2354
9.75192
117.625
0.45681
5.82836
31.3255
12.4857
16.8888
30.179
58.8185
30.7537
-2.94127
45.5953
13.5614
18.3407
85.0395
19.5222
16.294
0.855065
33.2876
200.323
40.4556
-17.2626
29.1043
1.77549
-25.1404
20.6001
98.5566
-4.74843
295.915
33.1004
-6.12307
24.9684
4.36005
4.81635
-0.605631
2.08169
18.4111
62.9349
-27.9993
20.9331
265.605
42.6493
-5.43221
-36.813
-3.24281
12.7731
6.16038
5.81159
-24.3182
424.144
-8.39675
40.4104
113.916
-8.74101
28.7492
22.8302
17.3253
500.869
-22.2393
-14.7323
12.9843
-12.1921
-4.37885
2.55246
25.7837
33.3262
28.5943
-16.1873
-4.31049
-21.7589
45.0862
-0.975567
20.1497
12.4995
19.8952
-3.297
59.5348
30.6636
363.488
6.94309
24.3132
32.0997
-3.78559
28.6544
15.1263
22.1386
-13.134
5.66183
36.9977
6.35359
60.6586
7.5327
15.9337
1.25019
89.1737
828.396
14.782
-23.1563
-3.25223
8.92562
15.8021
26.296
17.7311
-5.371
12.6524
-6.85028
-0.148246
46.0359
-0.246351
23.591
37.9468
-13.0669
-15.4526
11.0189
19.3685
46.4197
342.993
1.07332
62.213
12.6725
5.00946
29.5439
13.5753
33.9394
50.0661
23.7301
16.8888
69.5343
6.42906
-10.9744
19.3584
-8.92744
-2.27399
29.3647
8.20282
4.52962
-25.3819
14.5469
32.929
14.7903
21.715
7.10029
-6.50295
1.77549
-4.52563
11.2298
13.1243
-32.8594
65.1087
11.0565
-23.1216
-21.3609
-19.2415
21.2266
23.557
3.1425
-24.1552
-11.5739
70.4312
-24.2511
-1.68408
-3.07983
66.0976
48.8595
7.14606
28.0955
39.395
42.6199
255.604
-3.90024
20.6512
42.1706
6.87239
72.3072
5.68094
-4.78154
183.448
33.0657
34.2291
38.2909
1.93313
49.5902
48.9769
49.3717
-3.52384
-9.51858
214.702
-1.36387
17.2451
25.9906
1.10224
48.2793
29.8576
22.6155
64.1837
9.42193
-6.08222
55.9965
38.9234
18.7795
16.0658
8.92435
15.3741
1.26132
20.1735
41.4356
31.3255
63.0855
3.77034
15.715
-27.841
19.3584
21.8685
17.5731
134.36
1.42845
630.756
7.29406
10.4706
1.47809
-2.75482
140.456
11.2298
9.3762
8.60142
42.6199
31.6712
38.7226
-1.26851
26.8488
-2.67991
-9.16271
-17.1961
12.3755
19.8314
-39.037
-13.6311
-9.8246
2.06405
100.854
-7.30688
-5.51903
15.1792
26.8423
-51.5003
51.2291
28.7492
272.081
28.5697
-18.247
-18.4911
-18.4804
62.7706
-24.9936
-19.9363
14.5393
8.96336
-12.4392
39.464
12.1429
-34.1982
29.3661
34.184
-20.1636
-9.45147
-0.553171
-35.6569
33.9738
-50.0153
-11.2819
-12.5751
14.2224
36.8061
-10.4359
16.8085
-7.86091
18.3905
1.85857
108.735
-22.9724
15.7239
-61.9963
-16.8302
17.8077
-51.2237
-14.9338
-13.329
38.6879
-1.37816
-21.0594
-1.75835
-1.06451
1.93313
50.5273
34.9214
-16.3956
12.8274
19.4155
10.0302
37.6026
-19.1675
-13.677
180.601
131.994
-2.68436
23.8913
12.233
-8.89332
15.7041
554.414
30.4901
0.975855
24.4991
-16.3755
1.31862
176.487
45.4734
-0.480223
12.3876
102.159
39.1408
31.6907
27.9808
-23.1558
-9.68966
8.87619
20.9314
9.13985
13.4829
19.2321
45.1105
13.8533
52.637
18.7969
34.5716
11.4039
12.1668
48.6625
26.6903
60.7193
20.9189
28.3018
42.772
1.54895
-1.54266
10.515
51.2073
38.6124
55.8718
41.214
27.2136
61.6385
48.4771
2.65899
27.2104
13.1226
-20.3016
148.207
-1.97044
25.0894
32.1287
19.2366
-6.06691
5.73792
25.1724
199.516
3.99933
-1.22808
-16.6423
13.4009
25.9748
-5.77044
19.7989
-23.9843
-18.987
-19.5125
1.42769
5.4947
-7.36952
28.5764
-33.6816
-28.571
-9.59583
-25.6091
-18.7018
-10.1711
80.9536
-15.4385
-29.6035
-15.6053
-43.5447
24.8197
18.9468
179.377
38.7227
63.9121
19.4631
283.753
-37.2113
41.6723
31.4592
38.735
4.52962
36.9088
23.9172
42.2994
-7.69847
-11.6404
2.86738
33.6346
107.918
432.895
9.3762
-17.6355
1404.55
16.6787
-11.8772
-4.49435
42.6026
-1.26851
339.818
14.1867
-22.2812
-11.9874
-13.9018
-24.0445
-30.4977
12.6642
-18.5507
-16.1983
45.1114
108.346
-3.76363
11.284
164.434
13.8499
32.5476
-48.8778
-14.0514
-28.7349
32.9518
8.33692
52.2633
24.8588
7.61198
11.3035
41.4807
-15.4586
-12.4725
-52.2496
2.15654
33.471
9.88053
7.8748
16.0948
10.798
3.62063
24.4896
107.287
-0.225501
-1.24623
12.6865
9.40915
-4.19412
-16.485
33.292
-31.4023
-8.12899
-31.8369
-11.0505
6.34467
28.8796
6.42906
-19.1406
3.12779
21.3213
-25.4554
113.745
-12.2634
19.8106
-0.202204
29.2112
21.608
139.777
-1.88868
49.8309
-14.1188
40.1045
30.2893
110.761
-8.93417
10.9129
22.62
64.0497
44.2482
41.837
33.9272
50.7535
48.1071
253.482
10.4973
-0.26873
54.0026
7.68565
48.8289
94.3087
-21.5152
49.7807
242.189
20.2127
68.0957
69.9786
32.2006
39.8141
7.05289
634.621
-4.42495
-7.50692
-5.31589
14.7339
0.483826
-23.405
60.5002
-30.2428
34.1079
-2.70251
-1.9126
-3.27609
4.06625
33.247
-28.5969
22.9905
20.3563
27.0928
4.13199
-30.9717
919.814
40.255
12.9899
-38.9247
9.23931
46.6449
32.9299
8.08309
75.8842
-0.897398
-8.91687
15.681
-24.515
5.65864
6.56334
-49.3496
-10.1518
-6.65561
-8.6438
22.0477
19.233
21.6675
20.4873
34.7293
37.4088
42.4177
-5.15123
1.58302
-19.4534
73.7634
-1.08528
33.8544
-26.7954
8.18695
28.9205
10.4341
-2.34567
-28.9964
-23.8858
33.424
39.3942
34.8065
29.5391
43.4851
25.7957
28.5678
59.4364
561.587
35.6295
32.666
30.2551
51.0427
22.0889
56.9285
66.4474
35.1616
32.929
46.6494
76.0629
151.403
42.2228
56.1234
21.7113
41.2148
46.8575
29.9218
60.4235
40.1045
43.4077
-0.500871
0.605559
174.9
25.6313
-18.533
22.1593
-17.6499
0.111727
-10.926
-32.3717
265.663
-10.5761
-12.6131
29.6397
13.6566
-3.61437
1.52386
13.103
11.284
38.2127
32.5476
16.7145
7.5327
173.355
-17.4905
17.9592
-29.1444
-11.4549
15.4884
-12.3089
-13.0594
587.447
99.5767
-55.9977
-15.1408
12.8413
-2.68985
-38.8452
-27.7325
12.3466
117.62
39.4821
-7.03084
-28.0594
203.813
447.676
-16.2388
-48.6869
-13.9192
35.976
31.4131
2.25566
14.3798
16.4254
4.20494
17.0728
301.191
404.166
13.3124
-21.7663
-10.4758
2.68093
-14.7225
11.8621
21.0576
3.12779
23.1953
-31.0776
-15.5651
-27.2559
18.295
14.1884
13.2817
-35.0662
155.604
12.0828
-29.8255
0.922423
38.4242
32.0272
1.8108
122.268
13.3093
0.436162
42.7784
35.9387
33.0038
28.7185
3.94216
22.6425
25.4337
45.5644
45.9543
134.727
21.5882
41.2336
20.7703
10.3661
-5.71857
13.845
-1.37816
353.134
15.857
5.8734
-7.96233
-14.3465
-16.6423
320.748
5.36003
52.3256
-0.815788
-23.8527
-38.9768
5.37585
-34.505
23.9165
-13.246
-14.8658
-1.40864
-24.3113
-34.1932
20.3892
-14.3647
-7.92823
-18.7018
-13.9192
19.1095
-24.8088
-19.3534
0.45681
25.7033
8.7376
-16.8444
22.6827
-8.64786
10.1772
-42.8335
-3.13043
21.0576
-19.1406
-2.49441
23.1953
-27.3295
248.678
-1.019
5.17658
11.0422
-15.7664
3.35215
15.9858
-33.8318
6.71876
-7.51087
248.482
36.9977
24.175
-54.8488
113.05
306.085
-32.665
-49.3313
333.791
-13.448
6.71292
-26.1252
-6.07647
2.06405
-14.3242
-31.3538
54.0026
-6.95808
-11.055
22.592
-33.5465
11.2891
-3.14271
-25.2633
4.80311
-7.06222
-19.1427
-16.2373
13.7566
122.156
-8.91166
86.7007
-25.9874
-31.5989
-21.5624
-46.1733
-6.07541
-28.0901
-22.8958
30.4684
-12.4392
5.05984
-51.744
-7.38768
7.03128
1.25515
-12.6676
21.1164
1.61561
141.411
22.8727
-32.8458
53.6515
51.4994
10.8507
16.0965
66.7911
30.7936
78.8445
48.7102
39.395
57.6125
161.901
70.0289
29.8329
42.1706
-17.4905
55.4406
33.7919
38.322
85.9965
38.6879
28.6069
7.98859
36.6034
14.92
33.0474
-18.2697
121.523
-2.58681
14.338
56.8969
-6.70748
34.3931
73.2098
-23.6722
11.4096
8.3058
1844.21
19.2061
-37.4297
-36.0673
3.52263
4.37597
10.8124
-4.54888
-12.7497
42.6575
-10.8628
158.683
5.18099
-23.906
32.0653
72.5549
18.1079
15.0147
15.1864
-19.8923
-16.098
-10.4375
-39.0854
-25.6192
-30.385
-2.49441
32.5657
29.8295
39.7199
61.7622
9.86174
28.2439
91.9924
-1.33301
18.7969
19.6631
40.2983
-17.8669
-9.85396
35.4194
14.3597
-13.8647
-24.8637
-10.6388
51.2117
10.4385
-0.605631
61.5147
64.809
46.9634
5.75597
-5.97241
11.284
8.1847
-30.1372
1.9105
17.8077
1.25019
51.6924
1.93281
12.0851
12.908
19.2366
13.2342
25.1724
52.5329
72.079
15.2437
-24.8289
-10.5984
9.59462
-1.59159
7.2341
-22.637
6.68048
-59.4599
-8.99179
-5.86855
-8.26809
63.2719
-9.49783
-3.62139
4.21356
-46.8001
-28.571
5.3967
-4.99436
67.0344
-30.7858
6.11325
1.31862
45.3019
4.24396
-0.480223
52.8772
-2.78889
-3.02566
36.3759
57.0288
22.7588
298.419
18.3407
44.3572
15.774
40.6569
25.7913
32.929
14.7903
17.9668
-9.76631
-36.488
35.5926
46.8575
55.4531
42.1032
41.0416
51.841
14.2463
8.86946
38.7498
68.5974
7.60799
33.2206
31.4049
24.4966
191.139
33.7728
48.2421
45.709
40.0438
9.21822
50.6362
33.1093
64.8109
65.6511
66.433
41.019
72.4211
25.7922
24.4786
22.5479
23.3533
54.5991
18.2746
22.7131
45.2601
-2.95934
-36.8214
159.417
-21.0416
41.9201
84.4982
39.846
36.4168
57.6244
-21.5002
34.4447
-10.6166
-18.7018
-23.2895
277.731
37.0353
4.12972
3.13539
0.45681
17.0728
20.0811
61.2115
20.8086
-40.507
12.013
-12.8485
17.4843
-37.8812
28.8175
-32.9517
-13.9226
-8.2701
123.292
-36.3848
-18.7553
125.568
-6.39111
-1.0003
7.01263
44.7897
12.4856
-14.387
11.8563
430.229
-39.961
-13.448
27.3276
-46.7399
-42.7851
-15.4468
13.3084
126.231
8.00159
1051.01
64.2564
-31.6697
-13.0153
-36.5077
46.0326
101.634
12.7164
30.6144
84.9712
-5.28077
0.458666
-3.25447
7.3621
-18.0623
23.9097
-29.9642
-10.7611
-48.0464
-0.562357
-29.2552
7.60485
85.2315
-7.96125
-8.91952
27.3915
-22.0377
29.5497
38.1599
3.66699
-24.916
26.3707
-9.72054
-7.51176
26.2766
-13.602
17.598
-39.5075
8.4374
32.9518
0.0587432
15.8332
33.0657
21.1106
-19.1854
39.4711
-1.06451
16.9257
-2.88361
26.4881
-2.34013
-27.465
-1.64977
22.7713
61.582
-20.763
-20.8919
38.5396
-16.3564
-31.4806
34.8354
151.353
-43.231
168.793
11.296
-21.0747
14.767
64.3461
7.0643
7.53509
26.6057
-24.8088
28.4926
-7.93747
34.19
7.70243
-0.533671
515.39
33.9271
-10.5219
15.7611
-21.8711
7.93915
-39.7553
16.2463
28.8175
-0.572548
20.1691
-8.2701
-3.84671
-23.2663
712.13
-1.0003
20.1311
159.108
12.4856
61.098
-34.2341
2.47963
28.7229
4.81635
-6.22783
-24.1552
10.9149
16.1236
1.09072
-41.1177
333.902
-32.3717
1.4198
11.4344
21.12
7.15095
-5.43281
-24.2597
5.80889
15.0372
17.472
-0.900487
-10.1894
639.491
-32.2612
6.25152
294.867
2.21549
36.0659
9.86399
5.87174
-12.8582
202.265
-8.44395
-49.3564
-8.69194
-13.5717
7.51712
16.4596
13.6018
8.17555
25.6746
-6.7664
12.1429
-0.464986
19.9958
39.4892
16.8511
-18.701
-6.10577
10.1017
70.0289
-15.1446
30.9262
-15.6164
42.3221
-16.8079
17.7073
93.4928
-10.0378
13.6144
23.9181
3.8072
19.6052
37.7325
-19.2067
9.65281
16.6044
16.5894
559.53
6.00074
-18.987
-13.5648
-0.127498
2.00081
30.4505
-45.4376
-35.8328
180.538
-11.2056
47.2204
-9.81632
290.862
-2.48681
-7.93747
17.3234
0.206167
16.3329
36.8486
37.5035
39.5493
19.5093
32.666
-18.4707
15.6102
-5.17931
-13.5184
5.00185
0.706553
10.6718
-45.9966
23.9172
27.3068
-0.202204
14.2187
-34.1292
-30.8658
22.3902
216.614
18.7465
111.675
30.8588
33.2496
16.6787
21.856
-10.1165
-0.500871
4.35369
38.0932
8.56448
-6.22783
-0.329514
21.7055
0.111727
-16.5482
-11.757
10.7901
-18.0724
35.2619
23.027
9.55972
31.9623
20.8014
46.8963
51.2052
2.84765
44.1585
23.9608
17.4959
24.7043
21.0734
-12.6248
-24.1133
-11.5946
35.5918
13.1581
-4.23171
26.9683
19.4291
-3.90024
-10.3033
31.0777
-13.0597
26.0264
-2.54154
7.99217
-26.6816
5.73792
6.43176
-9.31127
2.73858
43.3547
-5.33972
3.47098
-12.6083
502.628
-24.6092
46.4053
-0.127498
41.3562
185.998
-5.5706
-15.4526
5.3967
30.6129
-4.1801
-18.7018
-13.9192
24.7317
8.92435
52.8554
-0.612741
-11.6856
-7.03945
18.9468
518.484
157.444
-12.9246
-4.89973
28.8796
2.68093
7.76627
21.0576
19.9944
-18.0341
-1.09258
42.531
25.7913
3.54593
463.995
-15.8733
31.7605
-4.52563
23.5939
-1.0003
8.8867
-2.06196
-34.366
-15.4934
28.7229
17.9348
565.362
-14.7849
65.2628
4.83886
-13.0067
9.5041
31.5089
-29.9454
28.8424
0.688436
-3.90024
22.5252
25.304
109.946
18.7994
-4.78154
32.355
14.5478
4.55769
91.8883
17.1178
25.9748
67.1892
19.7989
-40.7193
-23.2606
55.7756
-26.3644
5.74894
-3.69654
13.7463
16.4346
15.0314
-0.800749
35.976
-0.445985
3.13539
-58.5373
-0.533671
-2.50679
5.8161
-48.0033
40.124
25.1697
2.49177
4.19102
-21.0147
21.3213
-6.71478
-4.32068
93.2577
10.4402
4.84836
-6.50295
18.6421
-2.65157
-20.6293
1028.87
28.9848
7.01263
22.3009
-0.632829
-6.36842
201.898
15.5981
-1.26215
-8.30211
3.1425
5.82982
25.9074
3.00513
-2.65741
-13.0067
-1.55568
-36.1199
-19.0909
29.9696
38.8718
19.4721
-1.18563
20.4626
35.6437
-6.55513
-30.6089
27.3296
1.93281
6.46286
5.4117
57.4286
30.481
19.5502
9.42939
42.094
33.9844
5.15613
-14.3465
11.4687
5.90467
10.9822
-13.2667
14.7154
-6.98607
-22.7351
17.9688
20.1684
3.62063
29.525
29.7596
36.2351
93.2713
3.30215
-5.24061
18.1279
1.43286
22.9456
-16.6604
57.4633
9.39254
120.134
-16.1441
6.39079
27.0438
4.01814
11.8621
-3.30524
12.4981
38.1879
51.3813
48.1532
2.94397
8.59649
12.2377
-13.217
-21.3922
-1.88868
9.3762
36.481
54.16
18.1078
1.12785
14.4917
24.9684
24.9748
-19.5465
9.04082
55.479
8.58699
-33.6215
-3.42975
-17.3792
25.7827
11.4344
6.12752
10.8991
30.5232
-3.55874
58.1407
21.6697
24.7969
40.8274
28.7403
28.4524
41.6881
-8.87667
-9.11011
20.4806
-10.0011
0.678394
-1.85321
26.7202
2.55335
-14.2627
-34.7088
-9.83532
34.9883
36.0581
36.7618
2.3252
181.918
11.284
344.345
55.0793
47.5401
-11.3965
46.8881
-15.6164
32.9518
16.9253
30.8257
22.2783
13.6144
-13.5632
693.52
-21.6792
-16.8075
8.36078
-9.11913
-37.9474
-19.9687
-14.7682
2.15654
-20.8769
-17.0148
-11.5216
16.0508
-1.36387
-18.3621
14.2207
35.1609
-7.62376
2.00081
15.458
-44.926
-36.0673
38.9234
3.78695
-0.800749
73.4574
179.464
34.1148
38.7426
18.2995
2.33088
9.5765
18.207
38.7227
-7.47406
18.9346
-27.3885
17.6735
-12.8485
19.3584
0.442889
29.5851
-34.3535
-16.16
-21.7073
29.4125
27.6654
6.6921
-22.691
-22.8848
-25.2436
26.1383
-12.0219
29.2161
13.9922
-0.746218
-13.6193
19.3462
6.23412
-10.1762
-8.1019
0.20762
-7.82578
46.1086
12.3351
-18.6289
-3.42975
16.4123
-1.68408
-18.0724
-1.36875
55.8767
35.7104
28.2977
150.531
2.84765
23.5438
26.671
-28.513
-33.1039
26.8751
15.334
-10.7507
-40.9799
-42.8433
-0.134164
104
10.6137
-21.8104
481.182
-22.4679
-3.76363
3.26456
15.681
-47.0038
-11.208
-2.65549
-54.2892
-14.1519
-30.1956
-21.2822
-25.741
-32.3038
1.98979
111.379
1.93313
443.144
44.5115
-6.85028
-24.1386
-5.33972
52.2117
14.8443
10.9672
8.55454
-16.3564
-25.8584
657.551
5.17582
-9.49783
17.332
-56.1704
-50.8253
-38.7276
-11.6764
21.688
-22.12
3.30215
6.00379
-34.3459
-5.12637
509.015
7.89963
-0.914826
3.005
35.4771
46.1846
10.9251
33.239
4.28524
72.8581
3.59259
-11.3264
21.1061
226.895
15.1557
26.778
-15.8733
421.566
-18.7553
0.00587344
-25.3632
29.5014
76.6488
31.2263
-10.1165
-45.4785
-1.26851
13.7304
-2.4797
30.1927
10.5014
34.8239
-20.503
-9.05195
-15.5051
23.9086
-9.18035
4.41644
-16.3613
13.6566
3.93752
-22.3856
13.1631
36.2127
-23.3893
19.7956
4.18218
-19.1427
11.8737
21.2529
0.341425
34.1919
-14.4989
-33.4837
24.6231
12.9843
458.199
24.4966
-9.72054
24.3474
32.5476
28.1474
15.9337
4.99833
27.3296
-13.0597
26.0264
36.1032
-0.44471
382.425
-1.06451
-33.6741
40.2199
30.2363
3.97243
22.7713
83.5172
-18.2305
-18.3621
-22.7351
378.115
11.1169
-57.9693
28.5764
-33.6816
-19.2007
-0.225501
56.8498
25.805
166.831
-0.445985
272.121
12.5057
-39.7966
-42.8974
37.8847
22.7931
14.2494
16.652
50.4313
27.9808
-2.54109
24.0435
21.9946
32.3962
89.7247
-7.65181
-7.13178
28.6024
24.4957
28.2742
-31.3181
7.55254
6.46065
-24.2033
12.1668
39.5235
-13.1817
37.9347
47.6008
-3.44393
286.401
55.8969
13.2496
37.8127
50.7938
27.2857
5.00355
-7.07183
44.5233
39.5454
45.6459
9.87565
16.5213
17.4048
-14.8894
-33.5465
41.2741
28.7164
-15.8116
32.2932
40.8274
60.5994
53.112
41.6881
-8.87667
-29.7355
-44.7174
-22.623
8.42265
-14.3141
78.2576
-19.0909
37.4658
-16.827
40.7459
19.4291
-9.52244
-14.9561
-10.3033
10.6205
25.4555
13.1772
18.5302
21.8213
3.86385
68.2759
90.0142
20.8659
-2.34013
4.39411
22.7131
-3.46566
37.2192
-24.5111
-19.0178
-16.4881
-2.12042
40.4576
5.4947
-18.6139
26.7024
-9.31873
-11.7044
12.893
8.1241
-11.6764
0.0388222
-0.800749
300.219
82.0129
20.9963
-26.8497
-22.032
46.318
55.5893
-20.5925
-1.68017
-4.8536
72.0214
-35.3372
517.86
-7.05338
-13.5184
-13.7388
8.20282
-32.9517
29.4125
76.7547
26.7283
84.4658
10.1052
13.2817
-27.5699
-5.56592
0.922423
27.1798
32.0272
1.8108
24.8163
-20.9462
10.9193
-9.23914
-5.2908
19.8853
-13.8615
-12.0277
20.7485
-4.09834
-13.134
9.40997
-0.483576
-48.8778
-7.45983
21.5559
93.0794
-24.3041
61.6337
3.30342
7.61198
-14.183
-35.5482
0.251198
247.601
1410.91
1.72582
-34.0103
8.55454
-11.4907
379.664
31.4128
5.4947
16.9933
-2.33409
-9.59583
23.1166
552.888
6.69552
35.976
-4.19412
30.3666
-17.4793
18.2995
22.695
20.0811
40.5967
-22.4666
-27.3885
34.5401
0.442889
-4.14806
18.1203
12.0259
-38.5003
-15.4381
51.6697
-9.57253
38.5816
-32.2551
-6.50295
-5.72078
-11.259
3.75401
-15.9928
-15.4762
7.30837
35.9115
32.0499
-50.1636
-5.95367
14.6674
16.9978
-22.1574
-2.60348
-11.0907
164.093
-8.11492
-40.805
17.0566
21.283
17.3719
46.5063
24.901
20.7179
45.1643
34.3386
240.935
19.1747
22.0867
38.1106
41.8676
15.334
71.6732
356.566
5.88242
-0.134164
-1.19567
48.2725
151.82
27.704
142.912
8.22613
60.1039
52.1236
41.214
28.1506
128.827
55.0793
60.6586
16.7145
104.984
-0.623871
53.5665
88.1398
48.5152
31.1917
39.8513
-2.31878
16.9823
36.4168
61.9032
23.3533
48.9769
16.4005
-3.52384
50.8823
72.8264
20.4665
42.8264
15.5027
25.9906
38.5836
33.2868
28.2377
34.1986
27.651
37.2558
33.3012
31.8979
21.688
65.9611
26.6185
55.6092
60.1763
23.8292
42.4708
31.8813
58.29
19.4631
49.4943
75.7695
5.89221
276.105
28.5539
33.3333
53.1804
23.2703
40.6569
57.077
164.472
41.3623
15.7274
20.7779
-27.5699
5.67847
21.4532
24.5224
32.7815
14.1893
-11.5946
31.8436
-19.2242
-3.01674
33.5811
20.6512
-41.8533
-6.40362
-11.1857
-2.90747
357.279
36.1032
20.17
-1.75835
-14.128
13.3697
-58.5621
-1.22808
-72.8643
-16.5841
12.8563
-13.3956
9.88053
-1.49553
-18.987
-12.0162
3.62063
-22.3621
-41.1779
-22.7143
-8.7425
-39.3166
6.69552
7.05028
102.461
4.20494
21.9551
4.98947
-5.59999
22.6827
21.3833
8.30313
-25.9669
-12.5008
2.31696
-21.0147
-28.7313
2.58062
-21.7073
-6.6412
121.01
-33.9354
-6.39604
-52.8698
-40.2361
968.794
-42.007
-9.38494
-22.4829
-15.9928
10.7608
-0.187892
-34.2341
-23.7573
-12.0502
-21.2204
-44.77
14.663
-30.7684
10.4191
-11.863
-22.0644
37.9641
-6.36925
-15.2613
13.7102
25.8381
-6.36984
1.0402
1.12372
283.966
29.6534
-33.6966
49.7807
47.2857
175.76
53.1032
58.7342
5.96362
39.8141
3.99767
-3.48791
10.0487
72.6354
22.5097
44.5706
20.0524
23.2187
170.649
34.6317
44.5126
23.7439
51.0506
24.814
53.9126
62.5228
104.867
33.18
20.5651
26.4775
2.45853
35.5698
39.4892
46.5014
31.8436
-11.2048
40.7459
60.7015
60.6586
5.47009
43.14
30.9262
31.2353
233.477
72.0552
74.7521
51.8064
15.4849
38.5341
14.1146
76.7642
27.4252
3.03539
49.9452
133.734
4.53692
112.565
-7.9231
16.3081
38.172
49.2164
137.616
29.1748
16.395
17.8552
-8.89332
38.1929
36.1123
29.4168
131.676
-8.05171
2.36989
23.8826
19.8839
32.2625
200.829
17.8258
19.8716
-27.3885
0.768594
-2.94127
0.270008
8.11397
11.6873
-4.14806
53.7276
17.5731
-2.44661
-51.6188
-30.4307
-12.0486
-24.7588
-60.8509
3.64955
-38.2588
9.3762
-27.2372
-9.55822
18.1078
-12.9276
-20.1786
5.29072
48.4006
39.6868
4.35565
18.8944
-8.32157
-4.36678
17.3494
8.62328
16.5979
18.3089
30.5768
23.964
10.4968
32.8993
1.91061
40.7265
46.5439
54.0491
27.5154
35.1639
-3.44182
-5.88084
19.2245
-14.0346
23.0189
-6.07591
-22.7465
35.9819
76.6295
19.7863
51.6706
6.20902
27.1585
0.976668
6.07565
14.7869
36.2957
-7.64838
-16.8302
-47.4755
6.71484
7.55501
12.0851
-22.6993
-2.54154
-9.81504
37.597
6.43176
3.8072
-1.00955
-22.9549
-18.0947
180.135
19.0231
22.2266
-17.0148
70.9374
-10.1861
337.71
198.405
21.717
-7.94264
-3.62139
17.332
-20.5631
-13.5785
127.211
4.37597
5.19023
-33.6944
21.688
52.8426
807.276
9.75192
14.3798
10.8032
11.7012
31.3255
38.7227
-13.0963
17.0605
47.6202
-16.0597
-33.4632
26.8546
-16.4237
-13.5184
27.4906
10.0769
-2.96664
-32.3047
77.9066
-28.3132
-2.64791
-36.0032
-30.8658
-3.84671
-27.0144
1.85946
7.50214
-19.741
29.5014
12.9306
-19.2415
23.557
18.135
-16.659
-5.95171
-0.743006
8.58699
189.599
8.91606
5.81218
-0.345319
30.5232
2.06345
3.8513
35.7939
4.18218
-4.15018
-4.05584
7.19742
-4.34374
1.3957
-28.5544
-55.0354
-41.9063
-14.1897
7.48561
13.4248
24.1042
31.0559
26.8238
44.0251
-22.0353
87.8755
40.9809
-16.0817
40.3289
26.241
476.326
27.2327
-7.59264
30.7116
17.1362
490.564
6.11452
40.4081
46.7242
19.7368
221.067
29.2992
-1.4031
9.07928
32.534
-19.8259
25.0227
217.513
-13.5453
6.31288
8.3058
-0.810291
-25.7599
28.8225
48.4165
12.2203
11.3807
47.2204
173.842
23.7501
16.4254
36.0641
48.9319
48.9196
47.6585
2.14407
22.9317
59.3498
10.1518
38.7828
27.092
196.331
20.4125
33.6346
121.82
34.8383
40.2292
67.2785
51.841
53.6017
51.973
41.835
33.1276
18.9483
46.1086
8.58699
13.2302
39.6738
-8.00886
61.3899
33.9232
49.394
137.312
59.6248
45.5158
5.81159
25.4031
-4.49848
21.5964
-29.9485
13.2364
14.4895
10.9367
48.4269
12.5229
23.9195
-37.2318
-15.1267
-44.0512
10.6137
43.7819
35.154
-39.3345
-22.8958
-25.5576
14.4302
18.8492
-24.8278
3.12922
42.384
-29.5339
17.5452
14.9114
-35.6569
7.73687
112.407
-10.701
224.118
21.8136
31.9929
7.14606
3.73263
-39.3158
23.8793
49.4571
709.085
-13.2706
15.029
4.68927
-13.7423
-1.81532
-10.4037
-13.329
22.9847
-24.8076
9.48605
12.054
-3.68907
2.73858
-1.62287
-30.4511
94.3493
-31.6348
30.2675
5.36003
-15.2697
8.00646
-31.4806
-7.74261
31.0873
50.1534
31.7316
9.49707
-18.6891
-15.4526
3.52263
11.8722
8.93836
69.3793
-4.54888
15.3613
-4.19412
-28.7237
-24.8041
78.1771
10.6117
-3.72593
0.1939
-1.1516
0.768594
274.421
-18.4707
7.93915
-32.8781
46.0475
-30.1873
19.8409
-39.7514
-19.6214
9.27175
-17.6441
11.2298
0.00587344
-16.9299
11.6978
0.749141
-14.6883
-12.9276
-22.3576
4.07953
-0.729413
9.97785
125.756
15.1462
-15.6112
-12.694
9.85309
25.4899
11.9127
96.0827
59.6248
36.1454
-1.68468
63.8214
56.4087
380.48
19.3461
10.3439
68.1046
-1.53264
54.8066
43.5972
119.59
1.9137
-2.35764
51.3312
71.9029
12.9664
639.093
15.9337
6.87239
68.559
-4.78154
567.632
91.1618
58.592
22.0441
43.9131
37.5404
60.8346
37.0153
18.965
43.386
70.9523
12.9702
-17.1438
61.0284
34.2434
635.062
-21.3865
65.1459
71.087
52.6006
339.671
90.0068
22.0288
26.0114
54.9758
74.5307
19.814
28.602
59.4147
41.5537
-3.2523
-0.480223
30.3884
15.2968
27.1962
25.4938
1.6595
42.9351
6.82924
22.1695
29.4909
167.109
65.3618
22.8533
-22.5708
0.491414
16.9995
66.3271
33.8964
-27.5699
-1.81779
32.6976
714.179
12.1668
237.075
50.7679
249.704
187.711
-18.3045
-7.82774
46.5265
9.50152
-27.7796
-0.729413
21.2222
554.918
19.7894
-10.82
6.10496
-17.6136
7.06455
17.4583
22.0899
8.62269
29.1512
-10.3229
216.494
13.5719
39.1497
22.2402
-16.0817
10.3438
31.8632
1216.58
17.8624
61.7478
34.4597
26.5065
23.9217
27.9835
42.4177
15.4635
33.0205
23.1637
8.28505
0.659877
45.0988
14.5657
34.4239
39.5206
64.5278
102.602
23.4774
6.09921
27.8018
17.3717
19.7165
-14.8562
45.4686
20.939
60.4659
15.4493
17.0728
21.8561
-13.0963
41.4234
-18.4707
-14.3748
425.856
-11.6443
1.25372
15.6991
0.781489
5.04965
-21.6337
-15.4381
96.6473
-9.57253
-8.27377
-3.76274
-28.1051
-4.51704
-44.1038
3.2645
34.4823
86.5112
-14.8017
27.7795
24.494
45.309
13.3261
35.2777
29.2017
50.9182
48.2131
12.6642
37.6713
25.0312
54.8532
38.073
23.6152
36.6475
38.605
30.9668
426.955
20.6513
50.7177
25.7339
43.6385
37.1736
25.9381
14.3969
44.4992
35.1639
-36.2948
-11.9212
-36.6785
-9.06402
-26.2161
2.35739
-34.928
-9.93269
-21.7589
-45.4426
30.4359
3.02863
-16.4155
-21.8102
29.9039
7.73687
-23.7784
28.2448
-2.22427
-11.2599
-18.701
-4.23171
-0.152113
-7.45983
45.9187
-38.1052
12.337
-13.0597
334.424
19.9473
15.4884
3.30342
13.2342
13.1775
-13.5845
15.6385
-41.0052
0.282476
7.2341
280.962
-9.64749
-2.68985
-46.3415
-3.36959
-22.7351
12.3466
-0.446374
-30.1126
5.74894
187.872
-20.5631
7.97328
18.4315
54.4842
39.8464
22.8131
0.495828
18.0098
79.1141
12.9039
50.4313
24.2327
40.9101
57.6019
28.6481
24.6795
21.9162
105.803
1.42845
-2.67823
12.9163
29.2112
-9.46891
428.384
-13.1331
1.87994
119.457
31.6712
304.211
-10.1762
18.135
-9.16271
5.29268
162.301
10.4611
18.8524
-24.8755
-7.95053
7.68625
19.409
13.6238
78.3655
13.6566
16.9698
9.55702
19.3461
20.2127
24.9922
311.229
20.5992
0.0396354
20.1312
64.4496
30.6735
-3.90024
16.2427
11.3031
10.211
136.596
10.5769
13.6144
-7.94097
3.86385
32.6687
9.42939
41.4807
-13.5845
21.2607
-24.1386
16.6044
613.878
-14.4823
-27.7325
10.998
-17.313
-15.12
43.569
-9.31873
23.9028
39.1299
43.7314
-7.45744
32.9324
56.5908
-22.1072
-15.4337
64.1751
17.0728
19.982
30.0073
56.4159
-19.8923
-1.60406
38.099
17.3095
27.4906
11.951
4.52962
31.2866
-25.3819
18.295
23.5587
5.41999
-0.880757
22.3902
-23.2663
-26.2515
48.7316
36.7124
2.74783
25.7533
-11.4323
8.7375
-4.49435
5.12133
-1.26851
17.4785
4.81635
27.5054
-11.0368
-26.5664
-4.49114
-1.55568
3.29386
-35.4173
-6.82796
281.615
593.734
24.901
127.626
-7.39309
7.54094
23.0942
-19.6411
17.0004
-3.76363
25.7533
32.5905
30.6735
-26.389
5.65864
15.9337
-2.65549
-1.81532
12.908
-6.28967
-17.3113
3.8072
-29.1205
-28.5771
-8.72435
-27.8867
42.8414
1.72582
52.5951
20.0562
-25.5462
9.86099
21.4243
27.3007
66.9948
8.48489
0.477011
28.8225
22.1796
15.4976
22.5276
54.7167
37.0353
51.8611
28.3172
55.6883
48.093
118.088
23.2113
51.3684
87.0139
36.0501
27.7111
74.3423
53.3289
23.5587
51.7
29.5891
38.4746
19.8372
37.4667
41.2353
66.6975
59.7822
29.3522
-4.249
41.835
73.7005
16.0607
61.2386
13.3261
28.305
68.5151
-23.1074
17.3494
297.708
7.06455
45.5693
209.497
32.9855
1.0402
14.2422
23.4705
-18.7041
-11.7474
38.0163
53.112
49.1844
20.8643
-5.36198
-8.44395
106.191
39.8392
-2.79024
97.9815
5.36445
30.3597
9.16316
21.6603
44.9391
29.4988
24.5804
-41.7154
37.983
6.00606
-7.84883
2.77365
-1.70715
43.3653
46.7231
19.1714
-5.75322
31.9326
13.1449
406.466
29.9664
22.6226
-30.3353
-1.88957
3.78777
51.3312
23.1772
-30.1372
7.5327
-2.80699
-43.7274
12.337
-33.6744
5.52582
48.9953
213.202
2.36639
-10.1916
125.435
15.9886
-3.82065
-20.1438
-26.9497
19.4155
-19.8259
11.3656
12.6916
3.18964
-8.67965
20.7799
112.935
6.43173
52.6006
13.5839
-54.2963
20.1547
397.077
893.498
-5.58338
-28.9117
19.1095
-3.36654
8.75759
25.7957
21.0715
35.8134
83.7993
25.6042
1.89627
78.9047
-14.2701
4.51673
9.98804
-12.6756
14.3722
10.0769
-1.09258
35.0347
-32.8781
-6.06782
-10.1745
-4.52197
651.779
34.7265
14.8939
-13.1331
51.7049
-1.0003
23.8792
-17.4994
10.7435
21.2203
28.7229
-2.67991
12.5128
25.9074
34.8643
84.4447
-13.134
-33.6936
-34.2168
2.60546
13.8069
11.0923
3.78457
10.3115
1.25019
25.4555
-35.5485
53.3145
20.4042
56.3377
25.1724
35.8585
31.3931
62.4902
2.09836
28.3935
48.4636
50.3226
-3.23794
13.497
7.24991
38.909
33.8599
49.1911
-29.9335
-4.20815
7.27076
3.31616
1.91289
535.182
22.8576
-4.36087
1.43286
-7.03945
-9.16416
44.4439
48.093
20.6369
62.0381
10.1389
49.5326
7.93915
-2.27399
12.4981
15.6991
-17.9592
-8.06881
-29.13
297.531
10.4402
1.67186
62.9444
-43.4995
31.7605
-0.0146098
16.8725
31.0902
40.2292
23.8792
63.5304
-6.25503
8.62411
-22.9897
13.724
304.211
53.5421
8.7647
20.8223
19.8717
36.698
26.5553
-45.4902
12.6642
-16.827
12.6349
-3.01674
-11.3965
5.65864
21.5559
10.6205
46.0702
42.0701
44.7671
4.95473
4.24403
-4.19284
53.2834
-7.4372
-5.371
-52.9399
201.171
-35.383
31.597
-17.0148
40.9523
38.5396
-27.6008
7.8748
194.657
32.9614
5.17582
-11.3719
-9.24359
22.9542
444.205
14.767
8.1241
8.93836
-7.45744
139.754
35.976
136.361
-22.1072
51.8611
20.1735
-7.03945
3.21446
42.4708
28.1332
35.8012
-4.89973
27.0055
12.0513
-27.841
2.49177
-8.92744
10.8445
26.9435
17.6481
-19.3132
-40.3744
-11.69
12.3143
-28.3132
-19.5145
-41.6254
-10.2511
474.04
-25.1404
-41.2441
56.3901
16.8033
71.6679
83.2081
43.4077
22.6796
11.6806
37.1498
39.0303
19.0721
8.64092
17.0606
15.1462
-0.825306
-8.11492
15.417
335.941
3.00108
22.2201
28.7027
15.5307
-5.43281
22.592
3.93482
11.8498
-17.7671
-8.93628
35.2052
8.12559
6.26038
-5.28077
75.4213
-14.4989
-52.2243
-9.50449
-27.1846
-19.9363
11.2653
-15.3995
15.4759
184.338
8.80797
-29.2552
0.108586
-0.975567
601.11
8.75142
15.4433
-46.4005
37.6151
-28.4612
266.157
-15.4761
79.4422
15.681
-0.152113
15.029
14.0596
-36.2311
-16.8079
12.0851
22.2783
41.7254
-15.4372
-5.50648
35.6663
32.7236
20.8659
-9.8364
62.4902
-29.7608
-2.13623
-30.1333
964.867
85.3913
-38.8452
-37.1028
-15.2389
-37.6088
315.309
-13.0669
-9.59583
-10.6166
-1.83524
-12.0451
4.12972
10.6317
-0.441206
13.5753
-24.1567
38.8217
359.188
-14.9703
22.6827
-27.3885
-1.10547
19.5475
-27.841
15.6102
24.8057
14.3722
42.531
8.35133
-2.31968
14.1884
-0.202204
1.10023
-45.3736
14.1118
57.9975
-13.1331
18.7465
29.2161
-1.0003
14.8046
-11.8772
-13.8647
-28.6119
15.5981
34.3451
10.4385
17.0004
16.5164
3.78777
998.394
49.4571
2.5625
-3.90024
-1.83763
30.9262
-6.24607
-27.0184
-5.56346
641.771
31.6486
23.6954
9.86623
-2.31878
-1.75835
38.2909
3.8072
129.562
-2.34013
-16.6423
9.65281
16.6044
0.37854
14.7462
-2.64589
14.5462
1.74657
-18.6139
32.3246
-18.6891
-13.5785
44.7521
15.6204
10.8124
0.0388222
-28.9117
-1.50527
-49.1717
-22.1072
-15.6053
-19.1819
9.82714
1.3404
49.9671
-1.85186
33.9271
2.59653
27.0055
30.7919
31.4592
-3.04158
-15.5651
-40.3744
12.6728
-28.9152
-20.8169
12.3446
-21.3922
-11.259
9.3762
244.734
-19.741
26.049
55.5892
1.3732
11.85
49.3376
19.8089
49.9942
-12.9108
14.2495
47.9424
-1.76234
2.19245
-21.1273
6.2905
17.3719
44.6323
45.5158
37.6707
108.799
22.6755
37.526
-62.7447
19.7956
7.93031
37.0793
34.3625
13.7566
13.4599
2.33273
-3.4986
-16.6064
-15.1267
-10.0011
-12.4401
-31.8383
-11.6514
-16.3833
-21.0797
3.12922
-33.2821
55.7867
298.655
29.9039
39.596
-14.4081
88.0437
-14.4492
36.7112
44.3023
4.55664
254.367
-17.9346
1.01051
-23.3994
358.677
-34.019
44.9195
50.7336
-11.5946
63.7579
4.47952
32.5476
20.4626
191.191
19.6818
-24.9867
14.2111
-3.68939
857.289
3.53763
6.1181
-0.44471
-5.50648
19.5502
126.427
-34.1993
13.7644
-41.0052
26.5194
46.5895
40.9523
31.0433
31.6128
-13.5648
-45.1051
2.00081
15.0441
-0.225501
-12.4906
14.5606
-50.561
-30.7858
410.789
-19.1866
30.3666
25.6242
-26.6781
-12.6617
-29.7789
8.83666
-26.2147
-11.0505
-42.3811
6.39079
-17.9338
33.4139
40.7353
49.2628
33.5027
4.11262
7.4143
37.9727
58.2289
-14.2577
2.03726
16.9229
15.831
29.0539
318.759
-15.0558
64.4674
11.5486
0.190815
14.6611
70.8894
-20.4835
9.70173
12.389
32.4666
26.431
6.87761
27.3639
33.4645
23.9311
-10.118
38.5215
2.99779
107.803
31.5275
-1.83752
56.3399
20.1117
19.37
17.5048
-1.53264
6.11586
-16.6171
26.4971
-17.0008
885.486
-60.6008
2.55246
-35.5864
18.3337
24.4966
-1.88957
63.7579
-30.4686
19.4291
41.2659
14.0596
-21.2386
101.258
-10.4037
22.2783
40.562
26.7328
-4.19284
3.86385
1.93313
41.4807
-21.0808
-42.4575
-20.3904
18.4785
-11.3926
-7.77342
8.55454
24.8731
-18.3621
-3.99448
17.9688
-24.2361
17.5781
15.4976
6.59805
5.75848
48.1575
2.36511
14.5123
33.0023
64.1216
49.03
44.0628
64.8492
3.53357
27.9808
42.7842
39.6721
24.1324
5.46665
39.7199
7.98768
13.8533
32.0223
-10.7033
-5.56592
-29.8255
-15.9442
10.3132
28.2791
31.7959
45.2818
-3.55732
4.18429
13.4499
-4.47755
22.6828
-17.6919
-56.7346
10.7901
-48.5357
6.12752
-0.345319
17.4048
52.6632
22.592
46.8963
30.5905
-44.004
-18.3066
18.8744
9.02012
-3.76363
-0.483576
17.598
15.681
-47.0038
11.2808
9.68349
8.49204
7.39989
-4.89567
-10.9748
12.6773
2.36639
23.5415
124.159
5.34504
42.2877
-36.9711
-7.11772
-0.246351
46.0798
-4.19451
215.39
-3.62139
-39.3038
-19.2007
-2.09957
41.8573
1.91289
-28.9117
43.4723
32.2407
20.002
-9.81154
4.20494
22.695
35.0736
10.6117
9.39254
128.205
-6.6894
-12.8485
-12.5008
84.7759
-21.0147
64.972
26.9435
-21.7073
30.8401
27.6654
32.929
18.5385
1.10023
8.97435
28.0124
-0.777501
20.6001
13.1243
17.9718
21.4885
33.2496
27.9231
57.4632
25.4907
-1.26851
15.6044
8.56448
6.89063
-1.66645
21.7458
7.81465
-9.88293
5.16793
28.7793
13.6238
17.056
80.7715
7.54094
14.1734
-8.93628
-36.0093
8.12559
1194.42
15.334
-5.16353
-9.12079
-9.11011
-5.75636
-45.9253
6.30059
31.4059
1.89492
41.3632
-5.6377
-44.938
-43.5871
11.9758
11.9328
-24.515
15.029
298.918
310.471
-0.781426
-26.1782
-2.90747
-0.210503
34.9398
22.9847
-21.0594
13.2342
195.712
16.9257
186.397
30.2363
5.15613
2.52005
-37.257
22.7713
5.36003
-26.3852
-2.15122
16.0508
311.605
-15.2389
22.0424
-15.12
-7.36952
28.5764
-37.4297
-11.7044
27.8855
209.463
-16.8278
39.7242
12.6725
30.3666
16.2539
-7.93747
7.95307
-20.4086
20.0811
29.3523
-1.85186
13.3124
-34.8848
40.124
8.30313
-35.3372
9.98804
-6.24254
36.3138
6.40369
-26.6825
11.0422
-15.7664
-21.4955
-15.0911
-34.5107
3.75401
278.467
-4.74843
48.2421
14.8046
-11.8772
1.12785
-15.4934
24.9748
-36.2129
-25.1462
-46.5333
-13.6311
33.2789
11.7497
14.6472
28.6492
95.6805
0.186688
16.9113
77.4421
-17.7671
8.55124
13.7478
34.3714
-42.6099
2.13428
11.1102
-12.1921
-1.19567
69.8238
-12.4392
-12.3886
7.60485
241.888
12.7683
33.7177
35.6469
45.709
21.3032
-3.90024
33.7696
-0.932928
8.5889
30.8257
1.66356
-2.54154
12.6738
31.9748
21.4243
-13.0594
-15.4586
-1.22808
-18.5164
54.6304
3.59989
24.0857
359.005
-6.98607
-10.8659
1.62772
2.97631
38.909
5.4947
-1.74732
2.3395
903.351
16.4066
-18.9662
-14.3647
14.5606
-16.8278
-13.9192
39.7242
-41.6754
13.5001
478.344
16.8888
20.8086
-4.89973
30.7537
-9.10032
6.06509
44.3572
-2.96664
-2.89307
-4.19375
47.9216
151.597
-4.62889
10.4669
3.73352
20.6206
27.3421
14.3597
190.409
45.5895
-2.67991
18.135
208.229
22.1593
34.8643
-1.76234
73.407
-30.4977
-3.55815
-23.8575
357.601
23.027
15.1819
-1.77089
25.9053
-9.33379
165.036
31.3561
6.15718
16.5589
40.9306
25.6413
1.3957
-7.93964
-28.7878
18.73
-14.6862
7.23763
64.2021
23.9092
41.6041
18.5335
48.6872
28.583
22.8069
59.4839
174.506
5.1363
56.7237
46.5932
171.396
79.0946
6.50962
27.4146
-20.9673
53.9542
55.4187
34.32
25.2844
-4.64553
17.3201
44.7719
39.1068
-14.2076
388.905
7.65187
19.7364
-0.0963739
139.407
19.0102
37.0402
28.6033
16.0453
16.7391
30.9812
44.9051
40.5436
2.34504
88.756
6.41099
11.9043
48.847
333.157
-13.677
0.690683
15.1577
43.5942
28.9205
613.883
40.7579
-9.31873
-7.95629
22.2633
19.3685
-9.8023
-18.7018
-10.1711
9.73912
-19.1866
170.922
-19.3534
-14.5357
-9.16416
23.8292
51.8411
7.51847
18.9346
-3.02566
-14.2239
-44.7076
-18.123
-16.4237
-45.3775
19.4472
-27.3295
29.4125
-6.6412
3.30251
17.9365
-26.4391
-13.5144
0.993309
-1.97265
16.0891
-14.9867
16.383
25.6041
-6.36842
3.24726
19.3462
-43.9094
47.0593
-15.322
-17.6499
-41.1177
278.723
487.926
-10.7391
80.2395
26.7751
18.8438
-11.0577
24.4075
264.849
42.2844
45.4116
32.4884
39.9936
88.4225
17.3253
15.4862
3.99767
-1.61385
5.48803
-2.82175
-0.630723
-16.1882
25.7837
-29.9642
-19.1476
-18.2573
-38.6761
-24.9252
13.227
-36.5828
-4.21312
23.7439
37.9321
7.63003
10.8942
-31.8746
-3.7085
10.7608
109.427
26.9254
136.183
25.4555
-1.81532
-10.4037
16.6561
-2.54154
16.4219
31.9748
21.4243
-18.6816
6.48672
-15.4586
-33.0872
0.224293
5.36003
-15.1408
-24.64
267.176
-12.6083
-12.7399
7.24991
1.10224
-7.03084
-26.1853
485.158
26.8648
-9.33151
25.4362
5.99099
25.7909
16.3112
41.5537
-0.730867
17.27
11.5487
9.20189
17.6735
11.5144
38.099
40.8295
51.8535
64.4248
251.98
550.53
9.16813
47.9519
50.2038
55.3412
76.7381
1.09656
99.3109
28.1169
36.7124
43.9773
33.2496
67.2785
685.275
47.9795
12.6176
69.946
19.8089
44.1942
32.1775
59.6199
35.5918
31.8988
20.1312
238.738
73.777
18.5885
37.5178
70.2816
11.3031
55.1886
50.3893
31.1917
51.0957
50.7155
40.1649
19.7368
46.1658
52.9448
-2.58681
16.212
49.4006
-8.58154
4.40801
37.6026
9.74887
-11.4907
27.3392
260.049
56.0945
37.9468
151.851
42.6435
29.7596
41.8573
22.5276
23.5621
62.213
16.4206
6.88352
37.9381
26.4431
76.303
39.5493
83.2275
15.2625
62.4619
45.4205
29.3647
-1.09258
-0.445619
21.6846
16.6644
10.4706
8.48957
52.3753
19.8372
18.7261
54.3538
109.801
10.2441
48.2421
87.8932
46.2188
14.2463
27.6101
221.745
103.686
72.2827
35.0016
24.5705
14.663
36.7383
31.0758
24.4746
11.5628
12.6059
12.6642
30.175
3.4794
16.4349
38.073
52.075
21.7411
-8.33013
-10.1207
21.5964
22.1572
22.6067
30.4191
12.7164
-1.23588
-5.28077
-52.2243
-34.6809
-39.9861
-42.4251
3.29492
-37.4605
-17.2736
250.562
36.6529
28.0725
7.96831
0.31812
77.0542
69.8422
29.7266
40.2113
7.88013
-0.986645
29.2886
8.39584
5.78911
77.0985
-12.6878
29.854
13.1919
16.0633
47.4385
27.1585
15.446
63.5126
27.8624
85.1179
35.6114
2.18723
17.0222
28.0146
148.778
-5.35264
33.2921
58.5884
42.2822
-15.12
6.61829
1.80155
12.4326
51.0708
1.58302
43.7784
-6.70748
-12.4586
28.2322
-2.3009
8.81184
672.543
-6.39402
-22.9352
-9.49783
2.00081
-16.4012
35.6589
-22.7143
-46.2238
-32.2911
22.6251
33.1649
24.6872
12.6382
93.1696
768.561
19.4631
60.7387
47.6585
11.5144
47.4694
56.6649
28.6481
277.678
42.873
3.59259
-13.2004
24.8543
67.5993
150.088
17.4076
-5.46267
30.9075
257.69
20.7829
41.1662
19.1941
13.4227
11.4352
-5.18604
42.772
35.7384
15.3239
12.389
19.3482
7.69029
30.1387
-1.55568
-30.4977
0.189985
-3.07983
11.7497
24.0175
465.307
335.647
13.2216
-16.7328
1.85857
-13.0788
-24.8464
2.60546
55.0364
73.8735
21.5882
26.241
11.5576
47.8474
23.2153
7.76583
359.38
13.6108
42.2822
41.102
30.9812
42.094
75.2138
245.037
10.0163
24.6453
52.2117
27.9627
92.8875
49.2359
22.8673
37.235
87.6347
72.9611
54.4747
52.9393
30.0367
50.1398
97.2259
54.9758
29.5531
22.5276
-27.9747
33.1649
169.157
16.3112
43.4278
14.5123
49.8689
39.7588
43.4078
0.95924
151.056
22.2742
50.4313
-2.00424
23.6958
132.739
48.2316
9.90744
67.7831
-2.96664
35.0347
-2.89307
7.05065
21.6846
-2.64791
-0.395979
15.9858
7.39768
31.0816
20.6001
22.4947
15.8663
14.5089
63.0854
-2.62028
-41.7303
2.47963
4.36005
1.06822
-7.28864
12.7889
-23.2318
12.3351
251.237
-3.42975
606.685
43.2373
380.085
11.2289
-11.2048
-30.4686
2.60546
6.31063
-11.208
-23.4217
-17.4905
-9.31159
-10.4037
11.0339
68.8957
13.2342
-5.371
-28.5771
-41.0052
-11.3926
-28.3881
188.465
-31.3489
-38.9768
1.62772
8.59851
68.8688
328.95
-7.01925
38.1929
106.513
43.6086
15.1288
42.5353
0.491048
20.0593
67.7907
-16.3708
47.0578
29.4514
48.093
30.0073
48.9196
25.0853
56.9906
534.379
64.336
12.7185
62.5507
30.7665
38.7828
-21.6337
36.6772
39.1532
49.719
21.7113
35.5926
116.198
37.4181
28.3018
6.05836
29.6536
16.9978
35.9387
3.01872
47.0457
22.6425
-8.32157
25.6183
-5.19776
-26.984
35.3385
12.6868
922.632
35.2084
1.12642
38.5215
8.61999
27.2186
7.16465
-14.956
41.3474
16.0633
19.3275
32.7807
-45.875
42.8979
-27.3261
28.1151
-20.3016
11.4
13.845
13.388
49.2216
5.17749
42.039
-3.68907
17.7311
67.7176
18.2746
2.52005
58.3785
40.9673
1.72582
24.0857
34.7915
15.5027
37.8599
-9.61668
20.4872
174.415
32.3246
-7.44467
99.1
107.45
65.1603
77.91
54.7167
-6.06818
60.3517
79.9721
14.5513
43.3097
89.4215
34.9745
26.2591
176.356
55.1165
19.5475
5.89221
950.769
55.8221
57.4757
58.8026
21.3962
37.0357
70.4103
39.1532
61.0703
-17.2626
2.86738
36.7038
65.5777
46.8575
51.7049
85.2067
404.61
33.1004
23.6166
58.7016
46.0458
51.8682
43.3111
26.8444
2.02776
43.528
28.5938
19.8677
-37.7501
5.19049
9.96204
18.93
43.2902
58.1407
-6.52269
46.0326
15.4266
25.8349
94.3415
129.652
26.6956
13.6121
13.368
5.88242
-0.134164
-8.44395
74.3319
-4.9438
48.2725
-3.72727
8.96336
28.5943
8.17555
-3.01827
75.0712
15.891
130.72
38.7365
28.5618
61.1247
113.883
48.6446
7.44665
50.8404
23.0322
349.68
85.5318
-16.0581
1.36773
-2.94212
15.956
66.3226
41.3632
9.02012
26.2214
1.9137
61.3606
41.9608
12.9664
-1.83763
21.8649
21.7074
48.7845
34.5738
31.6486
24.8588
10.7997
48.8414
58.9056
46.9107
-12.2539
47.1029
-11.7105
-35.383
11.5269
31.7109
10.9672
98.5097
229.146
7.8748
62.9464
23.9165
29.8576
30.1118
30.4505
7.54786
23.9028
48.5002
66.2201
29.5531
16.0658
65.9611
280.664
58.4776
38.7426
233.817
28.3172
70.6808
42.4708
26.2591
71.4084
-12.396
68.235
22.7588
19.3584
25.7428
-3.21103
50.3693
11.0889
15.357
28.029
11.7358
157.554
-1.13924
5.78539
-12.5774
9.42661
-1.03561
-5.46267
55.2908
67.9198
38.2305
-3.44393
-34.0647
33.4081
4.07953
-4.47755
88.2348
-10.1956
-0.618651
345.253
321.885
48.8595
31.5089
464.753
30.0247
55.0793
53.1623
41.0773
17.8077
42.3221
26.2957
32.6998
49.9323
49.2216
23.3533
-6.08826
17.5126
-33.5089
71.497
3.59989
-17.1438
13.6287
-20.2362
-18.987
21.717
12.991
-14.8658
52.9393
18.2806
35.3818
-1.24623
29.5531
31.8979
6.69552
45.3464
8.92435
30.3666
87.4684
-7.93747
24.8197
-1.85186
35.8012
-19.8923
75.7312
236.939
7.76627
-1.25636
45.4205
22.0889
32.5657
28.8925
42.531
-4.76713
22.2866
49.8259
-2.27004
30.9784
204.175
31.0816
31.8445
46.8575
40.4605
508.746
23.73
16.1204
5.12133
11.85
77.4486
20.0091
9.57795
18.4111
59.1868
176.274
-12.8001
-23.0014
-1.20576
43.6088
45.5158
43.2929
75.1493
41.2741
-12.1449
6.67718
32.2932
69.9698
54.6893
52.9675
92.0788
7.75648
24.2287
2.80045
34.4116
56.3558
76.8212
23.8793
73.777
-9.52244
24.3993
42.1706
27.3296
7.55501
52.2633
3.08066
103.883
0.864518
23.8968
21.2607
-3.52384
58.3785
18.5924
5.34504
47.9099
15.6832
20.7799
26.7276
17.6761
4.81191
10.359
32.3361
116.904
46.5425
-3.24307
40.3312
-5.48591
51.9056
49.2168
14.4371
28.4353
-1.37824
186.676
22.8922
43.4078
-2.78889
4.87907
-3.9627
-15.161
14.8624
-40.0224
162.724
211.275
142.029
12.4981
15.6991
-34.8258
14.5469
-12.0486
-21.3886
48.3297
-10.2511
317.814
20.6206
27.3421
4.6219
3.2645
-3.93602
4.87598
-9.8712
-25.625
-43.9094
-29.7774
-17.1961
25.4939
-0.783343
-11.6987
-14.8025
-10.5761
-12.6131
303.253
11.7826
-20.4253
253.102
-12.9318
24.7969
85.805
8.13445
180.252
418.375
-16.3729
-57.8358
-29.0587
-41.8602
46.0484
23.4103
95.3717
37.2327
4.53305
9.40677
47.7928
18.1168
34.8258
32.6998
50.3893
37.9772
78.2661
10.4231
18.6132
6.61829
109.167
21.2607
0.224293
39.6379
24.0857
66.6506
15.5027
15.3711
40.9831
30.4757
28.9205
31.0488
14.5209
-27.1224
-12.6415
-8.39447
-5.48591
17.2354
-22.9348
17.2482
-15.6053
-1.41726
-24.1567
29.4514
9.67464
16.1235
-0.214565
1.20704
33.239
21.1518
34.0499
55.9915
20.4592
56.5865
3.66616
59.166
34.8334
10.8484
-4.62889
50.5012
14.215
22.4947
38.5865
4.6219
31.3755
19.9819
19.8685
10.7435
26.8425
10.6388
46.5221
194.16
59.1868
33.8449
254.36
35.741
43.088
18.7803
36.9977
49.4571
58.7845
35.4551
15.029
51.5409
-21.2386
74.1812
9.42907
8.33692
46.6412
34.9398
52.9698
16.4219
45.0933
143.239
26.296
25.2274
20.8659
31.3931
56.868
-12.8942
30.2675
14.7304
16.7183
7.21911
310.279
479.515
22.9795
40.4192
-10.7674
42.7943
9.8754
20.6535
-0.800749
47.2204
-0.445985
6.00379
7.05506
2.33088
29.4514
113.685
-9.34812
24.5568
88.8036
21.3833
182.591
-10.9744
32.4768
-33.2903
-28.5109
72.4682
23.1953
16.421
-0.804162
12.9163
-37.8773
15.9858
6.71876
412.28
7.50214
-29.1113
-9.85396
3.56024
-23.1216
134.187
-12.5065
-17.6724
-21.2204
-11.0368
17.9977
-4.53148
-22.3771
-1.55568
44.5233
37.0496
9.96204
37.0825
42.3003
30.5719
208.061
70.0718
100.014
3.59602
55.2891
33.1093
63.777
8.33692
18.5302
40.7847
27.0465
67.7176
28.757
49.0082
37.3331
29.7079
64.7765
76.5904
59.1983
65.4648
28.2377
69.8059
48.2657
31.6336
75.5905
50.1678
26.2757
14.4243
9.86138
14.4371
27.3801
4.98947
3.77034
-31.1367
12.013
12.0513
-17.4391
-31.0041
7.05065
-24.5651
25.4631
-7.89224
-0.0985801
-28.8885
5.60759
5.62807
4.85329
4.6219
35.1236
26.049
-10.1165
-43.6044
-3.14257
159.908
-17.2168
24.3474
-19.2242
32.5905
13.8069
-17.0187
16.0852
-18.6819
0.840659
1.66356
-14.8768
32.6687
-37.4223
10.2348
11.4956
-32.3252
7.77874
136.545
-3.89638
-4.56392
-53.8377
-48.3472
-10.1422
-6.06857
7.36877
581.426
-37.4297
-7.72177
6.25003
10.8124
-37.4425
1.30582
10.689
-20.2904
33.253
16.1357
-10.2852
-13.333
-23.1558
17.4843
39.7983
-11.6443
147.431
78.1382
0.855065
57.6504
46.0475
9.16813
32.9594
-7.89224
-16.8103
36.4457
10.2928
22.4255
31.1129
32.4647
101.811
31.0533
44.372
20.8223
42.3202
24.6812
12.6059
24.0941
-2.30578
49.3174
37.0825
70.4669
49.7659
21.7384
45.9593
48.3941
-7.45972
13.2364
12.6155
34.2682
-5.92991
211.471
36.8857
-0.443376
-15.68
19.9379
-8.56746
3.73748
25.4337
23.0756
24.8163
43.8349
15.681
-13.082
14.0596
6.87239
23.5814
52.5326
8.33692
-7.70677
38.6879
2.36997
-11.6891
27.0465
1.93313
-29.1205
-7.24507
-13.5845
-36.8353
-9.14604
-4.0103
215.369
-11.5216
-8.86014
-0.246351
3.30176
7.36877
63.845
61.8958
246.917
46.6262
461.648
37.0494
-16.8278
19.814
37.8501
39.737
14.3798
16.4254
54.8047
41.4356
48.192
-16.1441
32.6277
543.749
11.8621
81.0277
-6.02213
16.2463
77.5433
19.5222
-29.13
-0.445619
10.4402
-17.0688
31.0853
-30.381
10.3636
749.528
-12.0219
54.3333
18.7465
62.9493
-6.6225
3828.53
91.1964
-22.9897
45.5831
28.7229
32.9273
-54.1403
158.966
27.3276
5.73393
213.131
233.804
0.668303
9.87565
95.2321
341.618
17.056
20.7179
30.0297
21.2201
55.4029
26.671
-19.1427
13.7478
25.001
19.0821
51.0585
187.54
-0.350207
97.4359
-1.83443
40.7459
38.2127
0.688436
5.65864
600.951
38.574
23.3295
25.5695
7.61198
30.7946
38.3458
-1.62287
-5.33972
59.708
-5.77044
23.5471
-29.6065
-20.8611
21.717
389.678
2.00081
24.8283
20.1547
18.5152
19.3685
-29.9462
6.69552
24.7317
-9.81632
-12.7369
12.5057
-11.6856
53.8142
29.3523
0.0222068
2.06797
-10.5219
12.013
-14.1857
-7.22626
-16.2489
2.31696
-36.0072
-0.620343
1.30152
-25.3819
17.9365
48.5235
51.7
-37.8773
57.2153
-27.0144
1.85946
-4.74843
12.6348
24.175
8.7375
6.75005
8.10182
92.4412
17.9348
24.0333
14.2495
-1.55568
-41.7421
5.16793
-12.4502
44.6323
8.03444
15.1819
26.3401
-27.1374
-0.819086
617.002
-6.02425
-12.4803
-5.28077
11.7031
-46.358
-40.9799
-18.8748
229.879
12.6653
-16.8457
7.08929
11.7277
-38.6255
-7.38768
-22.9538
31.2402
19.1915
49.8803
-22.0377
14.5572
-1.95521
17.0004
-2.22427
13.103
-26.1973
1293.84
141.243
-9.52244
21.7074
-13.0597
9.15983
10.5769
4.24403
13.1775
-23.4983
86.4582
-41.3777
-18.3621
-11.4907
22.6155
11.7098
-11.1928
-21.0747
9.14483
8.1241
3.31616
-18.7018
-12.0451
34.102
8.92435
17.2482
-7.93747
-1.6679
-1.85186
24.5568
-49.8773
-14.2239
-4.81533
-41.8965
18.4213
29.4909
-5.08509
42.873
13.2513
-21.754
-14.8293
-16.3255
146.233
165.756
-12.9589
-4.69978
77.7796
63.8864
39.2921
49.1791
32.1633
26.4277
0.605559
47.4636
-8.30211
98.7199
-20.4071
20.2852
-10.1133
-15.7759
16.9783
-39.037
-43.6161
-9.8246
7.68625
174.956
97.9568
27.7657
289.144
-11.055
0.103172
-9.18364
11.2891
13.7239
36.6622
2.30811
29.583
26.8662
21.2529
17.208
-3.25447
-42.8433
12.9843
-21.5624
-53.1046
-8.69194
143.85
-19.1476
-48.0464
214.955
-44.2477
-34.7088
-26.7019
-24.9818
-3.29732
848.232
-22.0377
25.0414
-0.0811434
8.81716
-24.4125
-9.12972
-32.2117
-25.3373
-32.2528
2.04098
19.0025
-30.1136
-13.2495
-5.59576
12.9117
14.9739
0.651246
38.3602
41.1778
50.3101
24.9854
34.2714
169.577
23.8918
12.894
0.745303
63.1552
33.867
31.8436
-5.58256
-2.35764
19.4721
62.5326
3.59602
45.9187
14.3687
32.9518
35.3968
27.4435
28.6069
48.8414
43.9131
16.9257
-2.88361
11.4956
21.2607
-42.8792
24.1007
39.2071
10.9672
18.4943
49.828
906.602
18.6132
30.1118
34.1986
15.0441
7.03624
46.6262
677.166
37.0494
26.2757
34.8065
45.3464
-4.19412
39.737
27.4983
52.0326
28.3172
72.4558
131.379
41.9519
64.4868
107.629
2.14407
68.0841
69.7833
42.4832
36.3138
-6.71478
65.0198
-2.89307
68.8948
51.6697
44.7754
51.7
16.4706
34.7265
37.3827
42.326
41.2148
36.7124
51.841
64.8461
35.2758
18.4155
3.87932
-14.7985
-16.7549
-63.3999
-39.868
52.0196
-1.68408
6.2905
9.87565
40.8841
8.03444
9.55972
103.26
31.9038
-21.5152
-4.56722
3.39793
-0.0155003
3.78777
5.13862
6.35359
38.1698
-3.90024
32.8003
-0.781426
31.9179
-7.70677
23.6954
-17.3113
3.86385
10.1799
2.73858
-16.6154
-2.34013
9.65281
629.424
-30.1333
-52.751
-0.815788
-42.5933
-14.614
-13.3648
-21.0611
-26.3644
-48.599
-71.1629
-8.7425
376.255
-28.0722
-34.5339
-1.50527
-39.8014
23.8074
0.324292
142.925
-17.3468
-8.22713
37.8847
17.1709
-13.333
27.9426
20.4846
-64.3853
-0.319328
13.9
6.92372
-1.019
62.9141
35.4051
38.5816
-4.14411
21.608
11.1458
1.09656
43.0889
56.2279
102.305
55.7383
63.5304
16.2338
-0.500871
68.0783
34.8014
57.4904
39.563
48.3962
51.6905
0.111727
4.06651
12.6059
76.3824
58.286
55.8767
65.1935
42.3559
42.2697
55.3296
52.1422
-14.956
30.103
38.8524
45.5126
42.7958
69.0416
22.9475
4.24179
108.945
9.5041
55.8718
104.932
-5.58256
29.5015
-6.76487
45.666
463.835
-39.9793
-4.52956
23.3295
1.66356
7.99217
-15.4372
22.6045
21.4243
1.93313
34.5977
22.74
115.726
450.058
397.04
-11.3926
62.9025
11.7546
-29.6065
1.10224
22.0424
-3.87563
11.3711
28.5764
-7.44467
-0.460022
11.0189
32.487
28.1498
-17.6673
49.0945
16.4206
6.00379
59.3574
-13.5597
-53.8911
17.0728
18.1079
-13.0963
-1.68017
-12.396
10.1389
40.1623
32.4768
31.4592
29.3647
41.936
-36.6998
14.42
68.8948
-20.8169
-4.52197
-30.381
-42.007
1.85946
-3.74226
-12.0133
-14.1188
14.5089
3.56024
16.2338
-28.6119
30.5906
-15.7984
-39.961
1.54455
6.75326
27.3276
-39.8097
-7.30628
87.8124
-17.2983
38.073
-0.398852
-2.62171
59.1363
-21.3651
36.589
36.6622
2.30811
33.3311
39.9847
26.5784
52.9325
17.3603
22.7383
-7.23605
-12.1921
-19.3714
-16.1882
38.9022
-18.7198
20.2078
4.23146
-3.06885
100.637
-4.89234
16.9752
5.27199
35.5918
11.284
10.7608
19.4721
12.9664
27.4871
62.9368
16.9253
43.9442
35.3968
19.9473
254.428
283.1
32.6687
39.4145
888.559
122.46
2.09836
22.7713
55.9598
-15.2697
57.2803
43.4821
24.1165
31.7316
60.0969
34.1986
-11.1928
27.651
55.9965
37.0494
2.94738
25.7909
58.4776
31.2464
7.05506
30.1912
44.4439
70.5818
28.1332
26.4308
23.2113
10.1389
26.8546
35.2073
25.6166
36.9088
23.3439
40.7838
37.2791
-13.5144
-2.75482
46.837
48.2421
39.1675
29.3522
16.1204
20.1139
47.4572
81.1968
36.6755
29.3794
3.95575
57.353
29.2017
-1.76234
71.5329
55.4187
99.9123
32.5905
0.688436
-60.1222
28.1474
2.8152
-38.1052
19.8333
0.0587432
12.0851
-3.95864
18.0732
-2.31878
0.11572
-7.4372
-21.6243
22.74
-8.72435
-20.3904
594.361
24.1007
8.15614
11.3656
-45.4044
-4.93152
17.3573
33.6057
11.7098
20.6663
215.292
55.79
-19.5414
22.0428
34.9945
63.9244
55.6883
44.3449
93.7255
50.7937
49.4482
73.8572
43.9104
15.2625
7.93915
38.9555
25.6166
2.23855
1.7921
24.8543
13.8533
28.2742
-35.0662
-13.0622
-21.6503
276.41
44.0464
17.0347
35.544
26.6903
28.4152
27.3648
0.605559
107.434
-43.9094
-20.4071
-0.783343
-26.1252
14.5383
13.6238
31.5138
38.0195
1.91874
4.35355
45.1114
1.52386
-24.3232
-9.85391
25.0943
15.9337
-26.8608
12.337
-11.1857
2.71473
29.3176
-6.06691
-5.50648
6.43176
-11.1853
12.1089
28.3622
-22.9549
-10.5984
4.03061
106.56
-28.2592
-20.8919
-10.7342
-33.3547
-17.1129
23.9165
124.154
30.0367
-4.20815
20.3892
23.1166
7.0643
3.78695
-7.94225
24.7444
51.8611
8.92912
-5.16539
7.70243
19.982
-11.2222
13.3124
10.0928
602.344
0.806864
20.8847
-8.75263
-38.9125
18.3407
3.12779
40.0619
-10.4629
8.79778
17.7217
-8.30043
-9.57253
16.0928
-7.89224
-27.1177
-19.5182
41.2148
35.6131
-0.76891
-17.8669
-9.85396
38.7226
-0.746218
-0.500871
19.3526
-21.4206
83.7273
-31.6515
-2.20358
-10.1537
-37.3696
-29.6667
-9.88293
42.6493
-39.1654
-10.5761
3.40281
3.8819
-11.5946
3.73263
9.40997
31.3755
43.8349
10.3115
-66.2162
27.3296
21.4554
28.3806
22.9811
25.4156
14.92
292.825
-9.66138
-51.3125
28.7859
-16.0778
45.6375
28.2322
-34.16
-64.2767
245.629
30.4505
42.878
30.6129
23.9309
35.976
70.7685
13.5001
19.065
-8.8745
48.2455
-4.479
6.02556
34.8641
27.9426
-13.2486
25.5699
27.7917
21.9946
39.8925
42.4832
56.9285
30.7665
63.1457
30.8401
36.6772
25.4631
-1.33301
35.6635
2.71252
0.922423
-2.80523
-7.55953
15.4459
24.6671
17.0574
5.29072
48.4006
11.3756
22.8202
-23.2182
-6.88875
37.6754
40.4041
12.4998
9.79477
32.3419
9.1016
38.9565
460.186
-6.37254
55.3296
22.1572
-3.71159
82.5769
12.6155
45.5126
57.7972
25.6413
31.4157
-21.3022
55.1508
-45.9253
57.4653
83.1373
20.1615
-32.2661
9.85365
19.4199
-7.38768
-44.0791
-7.96125
-2.49298
21.0655
-10.7933
38.9201
60.6487
-1.95521
-2.42724
-31.9087
17.1072
-29.4006
-26.2744
-4.51825
47.6602
-26.7433
317.523
-34.6438
25.0931
10.2887
-15.3572
86.1554
-24.5944
-1.99534
19.2789
-29.0736
-9.84137
-37.893
27.2568
-3.22326
8.64717
-11.5946
14.977
-9.3307
-17.3502
19.4721
6.31063
-52.626
-18.7042
38.4225
375.906
129.369
32.5857
39.625
25.7958
21.107
6.67495
50.4723
0.996096
-7.56878
8.90427
45.6236
11.4687
52.7563
84.0708
-0.148246
42.2877
707.033
13.497
44.7312
56.7126
-12.3089
50.1282
17.8552
13.83
63.409
2.84992
66.8981
4.23918
20.0593
52.7981
18.2604
23.632
354.602
34.0375
25.3221
191.349
40.124
478.694
-50.3298
36.225
8.9704
42.4832
8.20282
8.79778
113.299
-19.1863
-28.3132
-22.8848
21.608
41.1309
330.932
50.5852
39.3613
-1.93733
57.6124
67.2785
25.6041
54.9598
3.1425
22.6964
30.1188
29.6349
-1.83443
83.1903
69.1883
61.8806
64.6594
18.1168
79.8034
52.5326
495.594
307.136
46.1842
377.183
42.6588
34.5427
24.4219
58.3472
25.7709
47.4976
862.295
45.2601
50.3226
19.2509
49.1043
48.4794
40.4576
52.0275
87.9536
168.793
69.8059
22.5404
38.8954
55.9965
61.4122
19.814
58.4648
23.9169
31.4179
28.5678
56.4282
68.7077
48.7479
52.6678
10.0928
58.8646
55.1548
60.2401
79.3285
12.6243
19.0574
52.2434
12.9629
39.7199
29.9031
37.9727
56.3549
39.5186
4.74144
9.27175
-8.27377
236.138
34.8383
-8.49656
31.9929
-13.4687
-18.7562
9.40997
-28.5946
8.22766
577.901
-11.208
85.2741
-43.7274
14.2111
-13.0597
18.5302
-23.1563
364.065
5.17749
-14.8768
-8.56077
-9.31127
-10.3799
3.99933
-66.0584
-10.5984
-1.59159
31.597
-14.2037
-3.08826
-6.04904
-28.6695
10.061
93.8685
34.2239
12.0539
-2.68436
38.8838
-25.2483
32.3361
13.83
31.5499
45.4827
-5.48591
35.039
17.3576
31.3789
38.6245
80.9882
17.1709
38.4406
8.6272
20.4002
65.4239
59.8399
33.4139
44.4834
22.8055
24.1324
1.71852
22.8533
5.54023
31.4135
409.616
-39.5576
-6.39604
-37.8773
-23.3696
-1.88868
31.0902
113.318
3.2645
-5.81009
-22.9897
6.22776
2.48598
1.06822
-26.0293
76.5072
29.2421
21.7055
-39.2437
-10.926
-43.6161
84.523
29.6397
9.90851
-11.055
5.72537
20.6594
38.0867
19.1747
18.3386
19.37
26.8751
-16.5252
28.5697
-48.4762
11.1102
-4.37885
-36.8029
-4.20134
-28.0901
-2.28104
-14.5092
-31.1798
-46.1218
-3.63955
16.4016
23.7439
54.7987
23.6434
-12.6673
44.5423
43.7821
28.0298
27.5578
-16.9162
11.3782
381.959
-45.1297
29.0521
-17.4905
32.9518
-20.556
10.211
-9.58083
29.3176
37.0366
0.11572
-2.93858
17.7311
0.251198
-19.2067
-16.2206
-39.1311
7.77874
1.6119
-18.2305
-7.74261
68.5686
-11.3719
-20.488
-41.1779
20.1547
20.3892
9.99817
-3.70931
87.2804
-30.431
0.38159
3.13539
21.0715
20.0811
21.8561
-5.59999
-4.89973
-2.97954
68.2732
-74.6926
-5.00449
-11.6443
40.6091
10.0769
-23.5814
-0.572548
784.215
-17.6708
-17.0688
8.59649
-11.259
28.1169
36.7124
385.574
8.7375
-25.1687
-17.4722
36.7519
0.607519
140.749
21.8701
-16.4422
37.9641
3.00108
-0.26873
62.3495
44.6323
45.5158
39.5448
5.72537
13.3052
20.7485
-26.5871
11.2289
-11.2048
14.509
41.9608
-13.2706
15.029
47.7928
3.80688
-8.52967
-0.667472
-6.06691
28.9205
28.1701
30.8496
3.28207
13.7644
-7.27197
-14.7101
33.471
-2.02231
134.656
40.4137
-3.23794
-5.24366
35.3609
47.9539
99.4522
0.465429
12.6584
59.7446
41.8573
102.642
27.3102
110.939
59.5241
54.7295
23.7501
18.2995
48.9319
646.019
284.225
43.1257
92.0231
-4.89973
109.464
32.666
37.9242
5.22227
49.9794
85.0395
21.3962
78.1382
34.5883
22.0432
74.1585
35.4051
12.7225
51.5931
59.8715
-0.777501
65.5777
43.1094
55.4531
23.3626
14.5089
67.2785
126.804
33.2323
54.9535
83.0708
145.371
29.3794
-10.0997
19.3482
33.9272
11.3981
-21.44
-6.24085
-5.13944
-2.62111
3.31642
22.0899
102.326
36.731
297.084
59.1669
24.9497
17.7881
-16.827
12.6349
30.7164
38.1698
-28.2631
-0.932928
-11.8683
32.9518
-41.1707
-19.7741
18.5302
16.1991
22.0441
7.61198
2.68362
7.55533
38.3458
7.72056
4.03061
11.0962
84.0558
1.05828
-1.36387
718.146
-0.246351
4.21356
-7.44467
38.1092
44.5456
0.0388222
62.213
-0.445985
4.12972
18.1279
-22.93
2.33088
-5.41603
29.4514
15.0147
65.7862
0.722468
23.2574
8.30313
5.89221
-12.5008
0.442889
11.951
-12.337
-2.44661
-36.6263
-4.19375
2.94397
-24.5651
-23.2626
-21.0107
-28.2096
203.496
9.35572
39.3613
16.383
31.6712
19.9819
-0.746218
13.724
41.8414
-6.42805
-6.1348
453.07
-6.82796
-8.86501
37.136
79.249
118.256
16.9698
-3.56144
5.66688
-8.76491
-34.6337
43.5376
52.0718
11.8737
23.127
-25.8955
-18.282
-27.6173
-27.8615
-24.7131
11.2289
40.0868
25.0513
-7.64838
-13.082
-7.70677
25.5695
7.99217
-11.6891
65.708
4.55769
-13.0594
-4.75768
45.2288
-24.8289
-37.257
5.90467
24.1007
-41.5066
-46.3415
-25.8584
-30.2314
-13.8903
-6.06857
-30.1126
-14.8658
-17.3266
9.14483
-3.1203
-16.8278
27.3102
-34.1792
2.25566
8.75759
-5.16539
27.5773
23.7301
24.5568
0.722468
13.9253
-27.841
-22.8887
-6.78971
-1.09258
33.1606
0.855065
379.99
36.6772
-5.8244
-13.8923
-21.0107
-13.9992
-7.59484
-34.5107
1.85946
-1.86819
-6.39111
201.399
15.4459
40.1045
-1.68325
-3.31197
-22.1574
107.429
37.6754
-15.8178
21.8701
-7.07183
22.9716
1.60534
4.25345
-0.345319
133.597
-7.30688
-7.30958
26.2816
-14.0189
47.9066
30.4191
29.583
6.26038
90.4138
37.0379
21.8013
-32.5359
-3.75878
-27.8047
-28.3696
32.3429
-42.1456
15.5226
-11.5021
45.3523
19.7863
29.9465
6.09424
20.8323
231.898
388.433
55.2038
28.4949
4.63555
36.7849
10.2699
8.97666
1158.34
60.2319
18.8744
56.2065
16.9062
-20.7668
-13.082
57.1631
72.0552
45.7041
12.6773
26.7292
19.7934
31.7316
29.1071
18.6681
59.2843
14.7015
14.2798
23.1637
-12.3297
79.3707
20.736
-21.0416
-19.2992
21.3054
58.5867
6.43173
10.4341
13.83
33.424
6.59805
51.9056
42.6575
43.4851
76.3955
41.6863
106.288
46.8739
60.164
23.2574
68.2732
27.6168
8.03337
52.7905
7.34072
-11.3264
35.7401
38.2162
58.2592
6.16325
-20.5585
32.0187
42.1724
11.9935
35.9115
-1.68325
50.2683
46.5265
37.6125
18.0112
28.7185
22.6828
28.2647
14.3739
15.417
60.5618
-18.5513
-33.5465
15.0372
45.583
-15.893
19.7956
31.4571
23.1181
13.7566
-3.40671
6.08086
-5.37266
-57.8358
-13.2526
-55.2956
12.4877
-23.6845
22.5097
31.4522
34.2165
-51.7946
454.254
12.1429
-30.604
15.4433
6.77676
-46.4005
12.6831
15.6711
26.1558
-7.84647
16.8511
-16.827
-33.8853
25.304
-47.4755
675.756
3.80688
32.6998
3.08066
28.6069
-3.63241
0.809557
-16.9391
18.0548
-42.6326
-6.27675
34.4081
-1.21419
20.736
-28.5378
63.1598
32.5498
39.5206
19.2313
21.6785
25.7653
4.73676
13.5955
28.8225
9.06113
41.7345
14.0943
44.4093
21.1058
41.5537
9.86616
88.3854
4.70737
237.263
18.5261
35.4388
12.9883
49.9328
-2.19339
10.8445
58.8026
-17.8856
8.56617
-9.57253
44.2037
-4.14411
-10.2511
13.0199
-34.5107
11.2298
35.1236
29.7972
-8.12909
4.87598
-6.12307
24.9684
23.1007
-4.55398
353.593
-2.20358
-15.7355
14.2092
7.60799
204.592
3.23553
23.9086
7.68625
-21.8205
37.6151
24.0127
-30.4686
47.583
25.0513
29.8329
-8.42919
-38.1052
62.9368
9.42907
27.0776
39.1449
-2.54154
57.6513
-11.1287
-16.057
-10.2483
129.238
-18.2697
-32.5719
561.135
1.59691
46.0359
-23.8527
6.00074
27.8646
34.8354
68.8941
29.8576
28.2377
43.7314
340.648
18.7795
25.4362
32.2279
18.2947
17.3234
72.5549
22.511
60.164
41.9519
58.8646
28.9179
15.2625
49.3434
39.7983
18.3407
40.0619
10.1518
10.6718
-21.6337
27.6654
62.9141
40.4556
40.8335
128.43
37.3827
-18.5811
42.1519
618.61
136.744
-7.04287
28.4152
506.434
24.0314
54.0228
2.00525
11.5758
-14.7849
12.7889
46.1086
199.742
91.941
-9.05195
-26.5057
34.804
-8.7835
21.5363
0.976668
150.379
10.9958
-31.0742
15.966
-12.8053
15.1481
-19.619
-7.59264
13.845
7.76583
33.2921
17.3589
26.3526
55.1575
9.42939
65.8435
27.6449
25.0088
48.95
52.7563
72.8264
22.2116
31.6128
53.5761
27.9835
26.0114
34.361
18.3087
-3.70931
32.9324
14.5465
30.3666
64.9796
17.3234
34.1366
-6.53702
70.4714
-3.9627
24.1944
35.4771
-4.41516
22.1695
20.1206
92.1459
44.7471
-3.90368
-12.2634
-4.19375
-12.0486
132.856
-12.0182
-19.1366
-8.37702
9.27175
220.362
-20.6293
13.1243
-0.76891
-29.1113
-0.187892
-17.4994
-8.24248
15.5981
19.3526
-0.805847
-33.5256
12.7889
29.2421
17.9573
-14.8808
-10.926
-17.3792
1.4198
0.189985
0.668303
11.7497
50.2545
-16.3284
901.615
43.2067
-12.9318
20.6594
-20.0093
-22.839
-16.8821
-24.8464
38.2127
-35.7594
-3.71169
10.3115
-23.1127
7.55501
6.46286
6.82879
9.86623
-0.44471
31.7316
164.04
-26.528
34.0157
9.10816
-24.5111
-2.15122
19.7989
-3.36959
50.3534
24.8283
5.67379
3.28811
9.14483
37.0494
20.6535
6.69552
62.213
25.7909
142.811
106.381
28.5678
16.3329
46.2189
48.7479
58.29
131.953
34.5401
15.2625
66.21
3.3482
25.6166
21.3213
21.3962
23.3439
33.2876
12.3446
5.22622
-25.2436
128.533
74.9685
16.0977
30.8588
55.7383
20.4268
17.0574
6.05836
72.7635
25.5075
23.0963
21.2016
-42.1269
58.7845
5.47009
52.5103
38.7315
83.5516
18.7994
34.5738
52.2633
56.7179
-7.94097
60.0858
42.039
120.805
253.25
-15.4586
23.1348
-11.0201
40.9673
31.7109
39.0782
42.2877
19.2509
39.7339
74.7163
49.828
20.1684
54.2204
151.926
16.9182
31.6336
47.4795
35.1753
37.5201
145.376
23.9169
84.7146
29.3723
29.2542
79.1141
73.3929
34.6924
66.7232
16.6982
54.2177
2.49177
5.00185
34.4397
-12.337
33.1606
-21.6337
22.0432
147.277
-54.7439
-25.2436
-28.8885
-9.38494
114.324
14.2236
-13.6021
21.856
14.2463
-15.4934
9.97589
17.4785
-2.67991
17.198
195.097
26.3906
182.833
-34.3518
-10.82
21.7417
1.44235
71.8062
-4.14698
19.8115
56.2065
11.284
33.2496
35.6437
68.4075
1.25019
42.0701
39.1449
61.1767
73.5845
12.6738
39.4145
42.094
989.758
22.0227
30.631
2.09836
695.561
33.471
39.0782
424.049
-1.18338
43.2687
45.4682
15.8021
23.8913
7.97328
13.83
198.342
25.3387
28.602
12.563
9.69462
9.86616
22.9456
24.569
68.7077
-5.59999
11.4383
-29.2626
27.0055
30.7919
11.5144
604.067
45.4205
12.4981
30.6916
-8.58884
38.7828
-17.3122
92.8991
-13.8923
-32.2551
-10.2511
-1.97265
41.2148
81.9753
26.049
-13.7513
-41.7303
17.4722
4.36005
6.69042
-30.5907
-35.3996
31.5296
139.812
-2.65741
-18.6289
-39.037
-41.7421
-15.4468
-24.1729
-23.6946
-6.99094
-9.71565
-3.20995
-1.68468
-3.64496
-7.30958
13.1631
4.35355
-12.1449
2.92905
20.2127
17.4959
21.2529
-1.53264
9.829
6.11586
-1.62453
-40.3031
-31.1807
-7.47541
27.704
-3.26481
-38.6255
1.98265
-29.0866
10.7794
21.8699
-1.42325
-2.59357
5.18688
11.923
35.741
-22.5043
-13.0788
46.3681
25.0513
31.8956
19.6818
-13.7423
63.5077
21.1106
103.189
0.809557
-9.31127
15.857
-13.5845
-10.5984
382.534
-22.2063
82.1967
-33.8814
-9.64749
-2.68985
81.095
0.37854
-2.12042
-8.26809
-21.0611
-16.9941
37.6081
0.465429
-31.8075
22.0288
52.2484
-4.99436
-35.5684
16.0658
-18.3719
-19.1866
8.92912
11.4506
10.7107
44.3449
0.0222068
45.1715
-36.7589
28.7287
4.19102
-21.0147
34.9869
-19.8332
44.405
-21.6337
48.2801
25.4328
-6.01818
47.845
-13.217
-8.27377
14.9779
40.4605
17.7404
-4.23177
26.049
55.4758
6.99539
24.4966
-15.3427
1.9137
-6.10577
6.35359
34.4216
-18.8928
108.732
36.5484
36.8575
27.3296
-14.9338
38.322
1.66356
19.9473
15.4884
-11.6891
0.11572
19.5502
5.68126
12.1089
159.547
-6.08826
-31.2131
2.09836
-9.08785
16.6044
1.72582
100.922
66.6506
-18.2305
0.37854
3.50178
29.2132
35.1609
24.8283
-1.82247
874.963
8.1241
23.9309
-3.70931
-5.25341
37.0353
8.75759
-21.0559
7.95307
62.0503
10.7107
81.8262
33.7554
9.56423
-18.0182
73.8572
30.7919
9.64034
17.3095
-11.6443
10.6241
32.5657
-6.71478
8.79778
491.86
-9.81595
10.4402
24.1607
-21.3886
-36.0032
-23.3696
14.8939
-34.5107
-18.7553
2.97922
30.8588
40.7458
1.68617
-2.5069
-6.36842
-3.14257
19.3526
-15.7984
23.7572
-14.7849
3.41862
-23.2318
-35.4955
9.68871
23.8503
-24.1729
-8.70203
216.023
7.15095
4.28631
-3.55874
16.9698
5.66688
19.3461
27.2105
24.7969
18.3386
39.9847
-24.0214
34.1919
-9.12079
-13.2526
2.80045
3.11741
326.766
-29.9642
8.96336
13.6018
-25.5576
13.8483
18.8492
83.3574
-7.96125
-15.6114
36.0581
164.198
63.2829
6.30078
44.8964
-18.7903
320.706
53.0583
16.8291
-6.95291
-4.51825
33.0579
-6.68776
310.589
-16.0606
49.7362
-19.6513
-3.01787
12.1628
29.9269
22.1241
29.9334
14.761
-7.61754
-3.12556
9.90853
-12.207
-13.5895
30.1188
-0.350207
14.977
38.8718
6.35359
55.0364
65.6288
38.4225
19.8333
-1.81532
-8.52967
11.0339
48.0582
-13.5632
8.30582
258.68
-21.6243
15.2437
-36.0733
-12.4725
-14.7682
-9.08785
-3.89638
-4.02529
12.3027
15.5027
-44.599
-28.3573
-21.3865
-13.5648
46.7242
15.458
16.9182
-34.1932
29.7596
-19.9869
97.0195
-7.45744
-32.6599
15.3613
-15.4385
4.12972
-11.8571
-2.31527
6.07901
8.7376
577.235
22.6827
-12.396
-1.0672
-1.60406
-6.24254
50.3693
-0.155544
3.66616
193.162
23.2236
15.1557
13.6595
44.0259
53.4168
67.6345
43.0403
64.1716
21.3639
0.304204
20.8055
11.6806
22.1573
22.1637
2.00525
0.331402
12.389
-15.322
10.4611
18.8524
-16.5482
-21.1273
23.9086
6.2905
34.2385
59.6248
60.5083
31.9929
33.383
131.224
109.427
436.694
15.9337
-26.8608
21.7074
-41.1707
36.4479
7.99217
235.688
20.7304
21.4243
13.1775
-19.7502
37.7325
-21.8428
-22.2063
168.404
-5.77044
-20.8919
40.4137
-16.4881
-17.1129
1.10224
20.1684
-13.246
31.9859
26.7024
-31.8075
8.1241
316.285
-9.33151
11.6132
5.17621
7.87785
25.6242
-17.3078
-18.2839
3.9543
40.6958
15.7611
25.1697
-20.3447
-16.2489
17.3095
7.09634
13.825
-49.8183
16.294
-23.5078
-22.9344
-2.64791
-24.7588
6.61551
7.39768
8.59283
-0.0146098
14.2236
19.6144
22.3009
4.98937
-4.49435
-32.665
25.6313
-27.9034
14.663
23.6199
20.7265
1.36147
-12.4502
-27.6057
7.15095
17.4048
-26.0475
20.7179
3.93482
9.97575
-17.7671
-5.18815
1.47202
30.6144
26.8751
-1.53264
-27.6523
-10.7507
-35.3577
-13.7953
-10.4415
13.1078
-17.1252
22.9726
12.2023
475.755
34.1079
-9.5775
-19.7162
136.342
-13.7374
4.19895
19.8952
-35.1561
17.3683
12.86
4.60402
6.00606
10.2578
68.644
-39.708
87.2778
30.9066
281.563
-2.77466
63.7224
18.8963
7.39989
34.0028
22.9811
17.9193
9.24286
8.49236
-50.6723
4.93636
4.2191
-36.32
111.245
83.1188
22.61
145.75
-11.8029
-23.6722
25.4651
16.4202
153.546
15.458
41.2811
5.16218
61.6187
64.3461
22.0568
13.1573
37.8501
29.5391
105.329
8.75759
3.30693
2.33088
59.4364
85.5743
33.7554
49.4943
-14.7225
36.861
41.936
38.7828
8.92471
29.2112
8.97435
23.4821
48.6271
44.963
74.9685
42.1032
33.2496
67.2785
34.9744
28.3018
2.31023
44.6461
82.1338
17.4741
24.5569
45.1313
-29.6667
-4.26073
27.6567
-23.8575
230.165
19.2788
15.0957
9.55702
18.7853
30.1188
-3.7085
23.2202
38.1698
-35.7594
-5.58576
8.4374
-8.12014
40.448
15.0513
36.4479
-0.210503
-13.7859
13.6144
-15.4372
1.98979
315.708
18.9919
-41.6955
-51.8279
-37.257
24.6453
-24.64
34.7915
588.835
-15.2389
-10.1422
108.249
-7.62376
15.1193
28.5764
-20.5631
63.2582
31.6336
17.4944
25.805
9.40915
-25.1636
159.664
-8.98874
-2.31527
7.95307
0.206167
6.96259
6.86354
0.0222068
-4.89973
10.1389
-6.6894
-37.2113
-5.00449
69.7833
-17.2665
-2.49441
43.8101
13.9
-23.5078
242.824
-15.7664
-17.7474
404.7
-15.77
-3.76274
9.3762
8.60142
16.383
-18.9286
-34.366
1.12785
-11.7453
38.0932
8.56448
14.3869
-11.5739
40.4262
45.5644
27.1585
4.20159
35.4016
42.8549
10.1553
-9.05717
20.7703
-4.62642
35.5109
21.3413
41.499
323.772
27.2897
39.2279
0.996096
16.7941
23.677
-10.7734
9.07928
106.167
62.519
319.38
-4.96232
55.4062
6.13239
2.25261
12.991
11.3711
33.2732
40.0669
18.4315
28.6161
0.975855
-3.61185
20.0465
-7.00522
-15.548
34.0575
6.02556
52.7782
-29.0258
17.9975
-2.08863
26.1068
-30.6521
37.162
27.6168
-5.08509
338.586
75.6692
126.344
35.0347
-16.0115
310.291
-0.202204
44.2037
12.7225
31.0902
60.8439
25.7533
39.1675
138.18
56.8275
51.2117
-2.67991
14.3869
13.3261
65.2628
31.0758
148.163
34.0516
25.7243
48.2715
47.0416
11.7497
34.2714
20.8041
16.9698
3.93482
56.2667
24.9683
47.8252
29.166
40.8274
28.7403
35.9487
22.9825
-16.6171
11.5046
0.926382
23.7321
35.154
914.565
28.5943
21.9264
33.8418
150.824
3.28315
39.8062
44.2581
2.3252
29.5497
28.2448
35.257
7.48076
9.40997
48.2421
49.4571
32.5476
803.822
23.4623
67.4705
13.4316
17.0222
-12.1227
16.7702
6.34873
30.2546
29.5439
4.80089
-1.815
8.36078
-21.0808
-33.5089
34.0157
20.3526
5.47395
337.055
40.4137
-27.7325
-35.4805
195.368
-37.9413
-3.97363
0.627835
-7.45744
-28.9117
7.86506
-19.1866
-18.3591
-15.6053
-19.1819
64.8615
34.1366
0.95924
59.227
-2.08863
24.2327
-4.41516
62.4619
41.6723
29.3647
53.1804
34.5147
-1.019
14.5469
49.7956
1.67186
19.734
31.7605
13.1039
74.9685
66.6975
85.7234
65.4044
55.5892
8.62411
-6.12307
39.9609
186.144
33.1276
-3.54051
32.9902
61.0608
20.9331
14.4799
12.6642
73.2223
46.8362
382.763
56.0163
37.2327
168.67
163.357
20.7703
26.1406
124.415
43.3731
37.0402
-40.7371
4.80089
16.7391
18.0548
-38.8844
-11.5354
-40.0681
21.2896
8.28505
-12.4586
13.2397
-7.9231
31.3006
13.6091
10.1799
222.204
8.89873
-18.6891
-11.7044
59.7446
5.66102
16.0658
62.213
29.5391
32.3159
28.3172
40.6958
44.3449
37.5035
39.5493
-12.396
27.0055
45.7845
7.76627
34.3509
37.9242
20.2148
38.735
45.6841
124.47
59.3976
42.0845
1.42845
16.6644
27.715
10.3636
6.71876
16.852
37.4872
600.575
-19.2243
71.0266
68.7076
26.8425
53.0858
53.5421
-9.97596
14.663
49.8568
368.408
33.8449
45.296
-6.1348
52.0196
112.634
19.409
24.8682
63.3729
23.027
39.5448
13.3052
35.6519
26.8423
14.092
19.7956
7.93031
65.7261
11.284
25.7533
68.1978
-17.0187
39.3918
23.4299
25.6131
34.8258
-6.50049
38.2079
0.269561
8.9292
-23.3101
16.7391
0.996096
11.1719
16.1808
-38.8844
-4.03918
-26.9497
30.2675
27.8338
34.7915
30.4953
22.8673
104.701
36.7095
183.212
22.3613
7.62301
94.6919
-29.508
10.0819
30.4901
-8.39447
7.63255
-4.31637
-14.6682
15.4884
31.3789
-15.7234
37.7856
-14.0333
34.8641
243.414
1.70563
57.9659
-4.41516
119.621
-12.8018
88.7877
36.3887
40.6569
10.2254
97.0058
38.5512
50.3976
-1.71087
32.4002
15.0488
-23.4404
74.1937
51.4736
36.8485
34.861
-4.249
30.5906
21.2266
1.52386
56.2065
35.6469
41.9608
26.9254
74.0297
34.9834
31.0777
31.6486
55.5545
39.8513
31.4144
35.723
34.5427
26.296
23.3533
17.1178
20.1487
10.0163
-9.14604
140.837
74.7005
-3.89638
9.09317
40.4137
-1.36387
-7.74261
23.591
59.5237
52.3464
28.2377
19.2061
1.92566
-4.20815
5.3967
8.1241
3.78695
81.6582
34.102
38.9094
5.06676
43.5993
18.0098
43.5069
22.7931
38.4406
31.116
11.1142
3.08111
24.0435
-5.08509
-5.77774
20.9792
-16.9486
560.837
8.23109
30.1483
-18.1996
16.9229
17.705
33.7186
28.1169
31.0902
24.175
8.7375
12.3722
-19.2415
6.22776
2.94229
-14.7849
-33.4148
8.91606
-14.8025
21.283
9.87565
16.5213
58.6342
-11.055
-9.26716
99.5122
18.7853
13.7239
-29.0115
-2.69315
-2.27611
37.1736
7.19742
14.3969
31.3808
14.5492
-15.68
-26.9137
-19.8119
11.2337
-6.53837
11.7745
14.5388
7.23851
45.3523
29.7779
278.407
20.5762
0.472047
9.68845
23.8766
19.6622
-0.897398
19.7141
511.624
-1.5609
1.93281
34.5738
69.1299
4.95473
82.9548
14.5478
13.983
50.3087
-4.40269
26.9118
-4.83341
11.9043
-6.18069
8.18695
33.8984
128.246
25.4266
35.1357
167.781
4.22514
34.4447
42.7943
21.1198
-21.5129
114.454
18.1724
4.23918
32.2407
44.3648
68.8068
46.2189
5.8161
-27.3885
23.2574
4.555
51.2175
23.9629
15.774
33.1606
6.47726
35.1616
59.166
1.67186
3.35215
32.8524
29.2076
63.7241
57.3271
36.9977
42.9156
47.4572
36.2192
20.0091
18.9483
5.29268
76.0937
68.5571
18.8524
20.9331
16.354
12.3714
10.9757
41.8212
12.2846
16.0633
23.0756
-4.64553
20.3661
7.50037
41.3851
-10.2486
22.3924
20.8843
12.6773
-3.25581
4.80089
22.3613
21.6108
9.29782
3.0623
-35.1363
26.8829
-48.5014
15.275
1424.03
-18.8889
16.5894
19.7989
-40.7193
4.85038
-7.94264
-7.62376
-13.9288
-7.96787
-15.878
15.7041
3.43893
19.2457
8.47212
0.136284
-6.17764
-8.8745
25.7567
33.0023
363.873
-17.0812
22.3204
-7.99041
-14.4554
-3.43144
11.0139
5.46665
37.8458
-5.70417
-1.38265
-31.1243
-5.459
-25.6959
-12.0219
26.2428
42.3346
34.607
10.7608
34.861
-19.2415
99.9311
34.3451
29.1792
35.0016
26.4445
40.4865
42.3202
48.8374
-7.17788
50.1455
24.5528
15.6608
-1.36875
50.2545
22.6782
30.0882
18.9273
46.8963
32.4645
15.9661
-7.89831
17.3253
26.7306
0.249537
1.7399
1.24334
-12.4401
25.7837
22.5097
-6.02917
39.8387
-4.94292
42.5412
117.091
12.4995
46.1322
-1.42293
69.4742
50.2496
54.3324
47.583
45.666
-2.02618
-5.58576
16.2427
73.1473
15.8332
48.5152
24.8588
61.9599
13.983
26.4881
-13.5845
49.3717
15.2168
47.1341
44.7154
-3.89638
24.0857
40.4137
6.13239
-1.49553
7.24991
36.7095
44.5312
153.546
61.9709
41.6949
52.5254
52.0138
24.1374
56.2608
1.07332
58.4648
107.203
59.3574
37.0401
69.7973
9.5765
50.0661
72.4558
5.64441
26.9594
12.0513
-5.35219
64.336
41.6723
29.5851
57.4757
100.032
27.5384
27.092
57.6504
31.6569
263.469
-22.8848
32.8524
67.3678
20.6001
14.2236
55.2217
53.8643
33.5453
55.7211
19.3462
41.8414
27.3051
134.327
-5.41458
527.744
17.9573
15.1043
67.7848
-0.512598
41.4194
-3.24281
44.6323
39.8936
97.6408
-2.20568
3.78468
5.74015
17.4016
24.064
-11.84
29.5067
1.19725
27.0398
11.2337
10.9858
28.5948
-4.66431
24.8929
29.5313
-17.1243
13.4931
-5.82937
23.5344
18.7021
-28.7299
21.0655
51.7544
-22.0377
76.4014
29.9039
-8.04944
-18.7903
-25.6936
89.1851
-4.42337
-1.06556
10.4411
-21.5121
46.646
20.3661
53.2588
21.5882
0.00410473
15.9883
9.27396
30.7116
39.625
65.1512
11.7367
81.6376
39.2279
114.246
2.34504
-39.6464
74.2499
27.4564
21.2896
5.34504
32.9174
39.8656
67.8449
53.5761
48.2793
264.116
35.734
45.443
-29.9335
50.3743
143.057
59.5381
13.1573
36.6806
40.7835
31.4179
47.3085
24.569
76.303
68.7077
18.7629
17.5891
34.5401
2.14407
36.225
152.242
533.709
68.1729
53.2553
10.6718
63.2726
36.6772
22.2866
30.9784
73.074
44.9835
214.749
27.1107
35.1236
59.7822
89.3223
54.5387
-33.297
149.594
33.4081
161.301
54.6793
-15.7219
54.9554
48.9197
13.2722
-32.6844
21.8701
-8.9459
19.2234
11.9127
2.37939
27.7657
8.03444
-11.055
-11.0577
41.2741
11.3782
-43.4537
-3.76363
20.6544
-19.2242
28.8424
-26.389
0.0364382
-0.932928
-28.7349
21.7074
-8.52967
16.1991
22.9847
-17.3113
-1.06451
189.34
-19.7502
9.8413
3.45708
14.338
956.449
238.795
13.7783
5.74344
-9.92882
-8.67965
27.3392
38.909
42.976
35.734
41.6949
26.2885
16.4066
42.878
127.005
57.2953
62.213
50.9814
100.587
80.1436
65.7985
61.3105
55.5893
21.7457
-5.83676
29.8166
42.9734
1.20704
25.7428
-25.6998
13.4352
63.4878
-11.3999
18.1681
23.3439
16.421
16.0624
-20.8169
8.59649
-9.76631
-23.3696
24.2643
18.8744
5.27199
7.48076
28.1506
-0.483576
25.0943
38.1698
191.191
-17.4905
64.8109
18.7994
42.893
25.5695
45.4735
1.98979
17.6762
69.3995
30.8496
32.1103
-26.703
45.6236
-14.7682
77.1192
-41.3777
-2.15122
-65.0821
-20.8611
41.3562
6.08763
-28.0594
-26.6969
16.6411
357.515
1.91289
-8.29701
-21.0607
0.38159
27.4983
151.358
-22.032
9.5765
-11.7781
1.24134
123.711
13.3124
-27.3885
38.2499
17.6735
107.439
13.5614
344.428
-8.11661
40.0619
-21.7073
-17.4391
-32.8781
19.2321
168.799
270.6
5.78539
-3.20708
-9.31405
15.831
86.3666
32.7815
23.4317
28.2791
27.1107
76.3531
50.4119
168.033
14.4917
49.3313
-11.0368
23.6199
23.5795
0.111727
0.318382
8.85773
47.0416
19.246
78.3655
43.6417
28.3004
71.3177
26.4236
37.526
45.583
-8.39675
61.0251
20.2127
53.1032
45.6158
26.5784
17.1268
37.3472
45.904
16.2359
20.1615
16.8875
12.7115
46.9854
39.0052
48.7102
18.2571
353.056
45.666
7.34415
24.3993
45.9187
27.4871
46.0702
-9.31159
69.1299
56.7179
20.17
54.4636
55.1575
48.7848
87.0716
35.8585
18.2746
11.8904
26.4612
54.0858
44.7004
46.0359
21.1249
-3.36959
26.4021
33.2616
-12.1298
-29.508
32.5707
5.313
59.5381
41.2683
38.5546
29.5391
60.3517
-2.48681
32.3159
16.2339
37.5035
22.6827
36.4141
24.9806
25.837
53.7276
53.1804
8.27775
40.7838
57.2919
33.531
31.0853
-0.395979
65.4937
-0.777501
434.769
50.6057
44.2087
135.807
63.2346
74.7747
46.2188
16.3657
32.471
21.6829
44.372
54.5555
18.4111
404.91
31.4049
24.5528
417.567
11.2289
16.9062
60.7015
56.9104
11.0923
61.8806
31.0777
18.7994
123.021
82.0142
20.7304
40.1649
54.407
103.938
39.6066
3.28207
7.20521
29.3305
26.8968
31.9804
18.3138
-9.92882
223.705
48.8909
69.8311
21.4243
8.89873
-4.63357
34.4447
10.9352
15.4976
-6.52041
15.1288
293.66
36.9259
5.94649
-12.6226
34.19
138.887
51.9402
33.9271
-4.89973
51.3684
17.1366
9.98804
33.3333
68.7201
86.9136
19.5222
28.9661
59.5245
40.4253
31.6569
64.8185
8.97435
4.74144
44.879
55.4445
39.3408
474.145
132.29
45.8514
85.7234
18.5528
27.4782
46.1054
2.31023
37.1498
2.00525
-5.2908
51.2073
86.4011
5.77589
-30.8104
123.07
-19.2533
13.7868
240.386
11.7826
-31.6697
-1.77089
-7.30958
28.1557
339.811
-23.3893
34.7882
21.0488
-25.6076
11.8826
11.7031
-40.9799
-15.6693
8.29913
-31.8698
0.306311
39.0967
6.10602
-4.66431
13.6485
25.7832
-0.25775
17.2413
7.28909
34.7788
-13.157
6.09424
28.4291
22.0026
57.3765
-10.7933
63.2829
15.6711
46.7705
23.8097
22.4392
54.5885
32.4436
38.0247
19.8446
27.0454
1.36773
38.2873
21.6252
28.2448
-0.350207
48.7102
37.521
29.5015
77.5681
53.1623
-3.90024
45.9187
81.835
51.6924
11.3031
39.1449
40.562
59.5254
33.6607
25.5511
4.2191
27.8199
14.338
6.41099
-6.83639
-6.04904
-43.662
21.3054
28.2762
9.86099
-4.55842
8.89873
174.765
38.1929
27.8018
37.0494
-9.33151
27.3102
-11.6904
2.25566
70.7343
57.3652
-5.21884
47.156
47.8109
17.9975
-13.333
13.8871
49.5326
41.4995
49.3434
51.0427
29.5851
76.2164
58.8026
27.0184
13.4829
-26.3189
36.0987
20.7476
19.4755
-25.6959
-16.8103
13.9569
45.1371
304.521
0.942906
18.9088
204.21
56.6754
32.6083
26.5411
18.2398
28.7166
53.0858
49.7939
23.7572
56.4296
29.6555
70.4715
20.7265
34.0516
18.2281
55.7677
-38.6871
375.319
41.7676
76.9705
35.257
196.761
40.0868
55.0364
63.5661
61.8806
70.2816
336.708
47.9443
20.6735
77.6774
76.6262
63.0508
69.8363
50.7155
79.5203
24.4219
33.9844
26.4612
60.645
-2.95934
15.6524
37.6026
-28.5378
2.56475
166.957
15.4832
14.1822
18.2691
-46.8001
-13.5785
-2.09957
9.99817
-6.05417
-9.33151
-43.9043
30.3538
-37.9273
14.3798
-6.0634
-25.7801
20.8209
-7.47406
43.2974
8.21873
75.7312
58.9029
86.4771
24.9806
-3.30524
-6.02213
3.12779
-12.337
5.04965
-10.3893
-13.5641
4.84836
-41.6254
-9.46891
9.3762
-27.2372
18.257
-0.187892
-28.7438
-38.2275
-0.500871
4.36005
-28.9168
6.89063
-11.0368
-11.5739
-52.3621
-24.8755
-0.454271
-25.7316
-7.84158
2.41225
-9.26716
32.9299
13.7053
0.921533
-6.5196
15.446
40.9809
-14.2076
6.59567
11.2485
-5.30904
32.0147
2.86984
438.435
143.156
22.7584
243.187
39.8477
-10.2483
46.7791
46.1658
19.2116
215.227
-32.5719
14.338
-6.04904
-15.551
45.4682
26.3637
77.3021
-1.82247
16.4066
44.7521
49.3536
5.19023
20.6535
12.3177
197.146
29.5391
37.8629
20.002
25.7957
384.39
74.429
34.9745
91.8514
413.017
15.7994
-19.1406
57.4757
41.936
33.1606
0.855065
22.0432
55.4178
50.3976
46.0778
338.81
8.48957
56.1234
27.3335
29.9704
39.3613
47.0198
11.1811
6.0756
41.9786
15.2967
9.56115
-3.31197
29.6536
11.3756
127.768
-2.60348
-7.82578
-19.4837
10.4611
-29.8733
-20.2963
-37.9939
-26.0469
-18.0724
-14.4872
20.2645
-3.7085
60.7015
41.9179
3.59602
14.0596
145.553
7.55501
21.8213
39.8513
7.05155
15.1082
53.2834
35.6663
-1.00955
13.3697
-13.5845
19.3866
17.0909
78.4486
1.72582
91.5521
19.7989
-12.6083
-12.7399
3.50178
57.6497
22.3613
3.87487
41.6949
-39.3038
-19.2007
20.3892
34.361
38.9234
1.91289
8.56958
22.8576
7.05028
26.6185
-15.6053
16.4254
9.82714
508.078
33.1995
16.2339
0.0222068
101.393
-4.89973
28.8796
15.7994
28.5539
14.5926
-15.6129
8.20282
0.781489
-10.3893
29.5394
17.9365
16.6644
194.129
-28.507
14.1118
35.5087
-10.1478
-9.38494
14.9984
-17.8669
27.6274
136.619
16.2338
-0.746218
-32.36
699.632
43.7154
14.1867
-0.605631
3.95575
12.7889
25.4939
14.2092
-18.4223
3.29386
84.523
-38.6871
37.9866
-18.2025
-20.4253
-18.6375
7.68295
48.7704
-6.89085
-35.1732
-31.2298
15.6307
7.83769
-5.16353
118.56
-39.1059
-6.25292
-22.4679
7.97959
-46.1724
-39.9177
-51.744
35.7158
-12.22
-4.36705
15.4433
44.2581
414.62
44.5423
15.6711
39.2742
3.8819
-7.84647
-22.5043
-2.35764
-4.89081
4.43657
14.8404
18.7771
-28.7349
-15.774
-20.556
-12.2778
42.893
23.6954
11.7403
-4.19284
53.5266
233.38
33.6607
48.0399
-8.89936
16.5755
4.90946
29.3305
47.5265
25.1516
2.53394
-34.16
0.690683
30.1503
8.3058
34.797
170.068
-10.2558
-31.3821
14.6833
-17.7648
5.75848
-7.00522
31.3037
2.36989
25.7567
4.70737
687.039
24.2327
-10.0374
188.961
31.365
34.0499
1.71852
3.17558
5.17658
17.9365
1.67186
-10.1478
3.73352
3.75401
29.2161
-8.49656
18.257
27.9231
-2.5069
10.4982
5.12133
92.4412
42.2977
-7.28864
14.2495
8.58699
17.185
-32.3717
29.5308
-14.3242
18.3905
22.4733
0.0396354
-15.4761
58.8274
51.2882
89.8031
37.5178
14.0596
-28.7349
40.448
-9.31159
19.5813
7.28576
1.20659
1527.86
22.0441
3.86385
-1.06451
26.296
12.1089
-12.4725
-55.9977
-16.5841
39.0932
-13.2667
-17.1438
2.93234
690.167
-8.99179
14.2207
-7.62376
-3.62139
2.3395
-26.1853
-11.7044
-36.0392
-16.8278
-45.7783
-9.81632
-2.42951
7.82056
15.4884
1.39384
-25.0937
-10.841
24.6672
-12.1592
1.6595
-3.8783
306.68
232.065
27.6168
24.9
58.4127
12.888
39.7199
23.3439
29.1809
227.862
27.715
13.0199
-6.3997
46.8575
64.8234
35.1236
61.6563
57.4632
23.6166
56.8275
39.9673
190.349
43.3111
50.2703
113.575
27.3276
153.785
34.0516
10.7318
48.2715
15.6608
48.3804
53.012
15.1819
58.1992
56.4087
100.307
11.2809
41.3474
158.793
195.438
20.307
567.543
38.7598
13.5771
0.493657
-10.9949
13.2522
-9.72054
0.0396354
16.383
28.8424
34.4216
633.471
17.8077
14.3687
302.817
-3.68939
25.2035
1187.49
32.355
29.5403
11.3601
3.8072
-2.88361
81.2308
888.532
11.5269
44.7154
9.09317
23.5471
-27.6008
195.281
-9.61668
1.10224
46.4053
-22.6163
7.62301
0.465429
-29.9335
-19.2007
24.1374
268.619
-20.5759
80.9536
1.42808
22.8704
20.002
-6.0634
-14.5357
-3.54197
-6.15587
8.7376
5.8161
-12.396
8.26486
-33.4632
-2.27399
18.1203
25.0694
29.4125
28.9661
31.4135
8.56617
-17.0688
-8.2701
-17.7474
-5.72078
-3.74226
12.1182
44.494
110.382
3.1153
-8.24248
-7.99714
24.9748
6.69042
-8.22568
34.3407
20.8088
13.5429
19.8677
-13.3872
37.0496
53.9491
14.2449
32.4459
14.04
-17.764
21.0682
18.535
851.799
43.1076
-18.4275
39.511
0.995776
49.4522
127.706
23.9217
32.9119
12.991
14.1146
43.031
21.803
-23.8919
-0.291051
48.013
698.372
45.6525
22.2116
-27.6008
0.37854
5.37585
18.2943
-26.3644
-22.0234
-24.3113
-4.99436
3.78695
-6.42295
5.99099
37.0353
10.6317
-2.31527
0.45681
48.192
25.6042
-28.0888
-9.17643
-6.7738
15.7611
36.4141
-12.8485
9.81322
14.5926
16.2463
-1.09258
12.5459
-25.3819
-32.3047
1.0699
57.8938
12.3446
-0.777501
26.2223
20.6206
-2.64298
26.049
27.4782
74.2164
8.86946
26.8425
28.7229
68.5346
258.016
-18.533
9.04082
16.0833
-5.51047
-3.42975
-13.6311
35.7972
-12.4502
6.12752
44.6323
171.078
-3.55874
18.8438
24.4075
49.3311
36.6622
58.5301
25.8349
15.6307
-7.15484
6.08086
-33.2395
-57.8465
-33.473
-25.3105
306.716
-16.1882
18.2875
-20.5939
109.375
-19.303
-6.7664
-5.51361
-32.8347
-30.45
-2.49298
49.1765
33.0137
17.3177
29.5497
55.0265
217.311
1.32089
-9.41994
13.3591
45.5209
-0.77012
23.6876
-23.5544
-40.4234
25.3263
28.8413
23.4072
-11.5302
39.4892
33.383
-26.1973
23.2202
26.9254
138.529
133.095
42.3221
-2.90747
-2.08457
16.1991
7.99217
-9.81504
15.1082
-1.06451
24.4219
-8.50581
123.94
-18.0947
-39.1311
20.8972
-26.3852
255.931
-1.36387
73.4671
9.12398
27.3392
342.508
26.1094
9.49707
-18.2752
-14.9409
-24.8229
5.3967
302.352
-0.431968
-1.83524
-27.0377
64.087
39.737
-0.612741
-9.81154
-8.91352
3.9543
38.7227
-7.30236
-12.396
40.124
27.0438
236.402
9.81322
7.09634
1.25372
25.0694
-8.58884
-6.6412
-2.67823
-13.3207
-13.8923
45.9709
-22.5874
-4.52563
-20.6089
332.815
383.183
33.2496
26.049
8.86946
-14.387
21.2266
-21.4206
5.82982
8.62733
7.60799
-25.9185
-45.4902
38.9011
-39.1654
-18.0724
-20.1094
12.7731
9.41501
660.277
340.73
20.5992
9.40997
-51.0834
30.6735
5.47009
341.116
1061.66
6.87239
23.5814
-11.1857
96.418
1.66356
11.7403
-7.38054
-2.93858
483.568
-9.8364
-27.465
11.5269
-11.5216
12.3027
-29.4749
-42.725
5.37585
-7.33105
11.7351
21.6785
16.395
34.7218
9.84734
27.8018
58.6011
11.3807
27.5427
16.3112
14.5123
40.4986
22.8922
43.4078
-2.78889
-27.9171
-51.7514
28.8796
27.0438
-52.2038
30.6028
0.442889
-4.14806
18.1203
26.9435
32.6406
-25.3819
63.2726
-25.167
-35.8095
2.97429
213.248
-53.3546
-3.84671
-42.007
39.3408
123.694
12.1182
12.6348
11.0565
-26.8698
-4.49435
-36.1081
-5.01664
23.1007
10.6388
9.57795
-0.329514
-28.8943
-27.9993
-29.6667
-19.2533
240.549
24.8682
7.15095
99.8637
7.68565
24.466
-5.43551
431.08
-34.6337
27.2919
86.6411
2.50339
25.001
30.3265
22.9475
-12.6248
-27.8615
-25.9767
-5.75636
-21.5624
1.24334
0.678394
8.96336
17.3499
12.5561
23.2187
-1.76548
-6.59777
37.0163
22.6226
5.27199
14.977
7.5359
1.39049
34.4216
-18.8928
-4.68106
-30.6089
-13.0597
13.9591
31.6486
-6.28967
6.1181
-5.50648
134.992
88.9456
15.2437
-26.703
-12.4725
-61.6199
-7.21379
40.9673
-4.02529
4.80641
-23.8527
-18.3621
-32.1055
106.987
15.8021
21.6785
59.4985
52.1647
19.7165
13.2547
44.4093
0.491048
-15.548
43.4278
35.127
51.0031
227.721
57.3529
31.6907
-5.75237
23.6958
70.8952
20.1206
22.0889
27.4906
26.9435
36.9088
3.30251
23.5587
-2.07627
16.0928
-32.2551
-27.1177
-5.63681
19.8458
-25.3632
22.3009
-6.36842
8.10182
-27.0428
-51.2054
-27.9034
1.54455
4.83886
-26.1252
-33.4148
-4.26073
35.153
-6.36925
38.073
46.4528
19.8671
25.4866
75.9444
33.4016
-1.83752
54.4659
16.3636
21.1497
166.484
66.2305
52.6076
-5.97241
11.2289
-7.97984
68.1978
79.3992
33.7696
42.1706
10.6205
-16.8079
30.8257
42.893
48.0582
54.8438
27.6663
11.3601
30.7946
62.7087
11.4956
25.7709
38.1273
-14.7682
49.0082
16.6044
24.2146
20.3376
76.0209
13.497
14.7462
42.6571
18.6132
7.62301
21.0802
-7.44467
55.9965
25.805
758.196
28.4798
29.5391
48.2845
47.3085
33.9394
50.0661
40.5967
-3.72593
150.119
6.34467
56.9906
55.1548
13.3885
24.8057
6.1593
56.5387
29.8295
32.2236
11.1624
24.8543
30.1179
740.991
3.91133
-21.9477
46.9079
13.278
-12.1756
5.55893
-5.1688
13.8676
22.793
-27.6748
-39.6869
190.83
-11.1132
-18.4093
232.055
34.8643
30.0968
170.027
37.0271
10.9757
52.0421
8.97148
16.1189
27.3606
595.061
-14.956
34.32
49.6473
98.4281
-1.42061
46.646
44.729
-34.8223
-4.64873
13.1226
-33.42
10.463
38.322
-18.9512
-13.7859
15.4884
11.3601
4.55769
-13.0594
7.74746
-7.96233
-8.72435
-35.383
0.282476
166.53
202.251
149.648
8.55454
-20.1045
-7.11772
-45.2239
4.85038
-7.62376
-22.0234
-18.6891
-32.3191
29.7596
13.6235
-27.9747
12.5502
33.1777
645.003
-14.4967
40.7492
-6.35307
14.4589
49.9671
232.406
40.0779
111.338
27.0438
24.6329
36.0501
37.0814
91.2089
94.4099
71.996
57.5235
45.8327
55.7764
55.4178
33.531
42.3297
18.3447
42.2228
28.0124
16.0891
56.2074
56.2279
36.7124
50.1161
35.4194
25.6041
681.414
57.5952
62.4497
49.3376
4.81635
3.95575
32.0128
6.67096
1686.04
25.4899
-7.76499
20.183
15.5842
55.8231
36.6475
32.9828
45.9593
65.2607
60.0881
53.8449
34.2682
20.307
38.7598
31.3808
10.801
-8.18376
3.07132
21.4176
-2.82175
196.146
-42.4251
40.7762
-28.0901
10.8374
84.8163
-42.4242
-4.31049
22.5974
-2.84963
3.28315
5.94032
44.4914
235.874
28.9669
4.13199
-32.8458
25.5405
-17.2192
7.66318
24.6247
1.74554
-14.9661
42.8968
38.5521
24.9497
8.47293
-2.35764
38.2127
56.9104
297.824
-32.483
1050.57
28.1697
-6.65561
-3.95864
-25.0303
-8.87443
5.73792
1601.26
4.61265
26.4881
-45.4436
-8.72435
-22.2645
4.03061
-11.5066
-34.0103
-18.2305
-33.3547
23.591
29.5387
-24.4904
-35.5557
-15.218
-18.7018
-2.67482
4.11692
-22.9348
-47.4644
-16.4098
-5.41603
38.7227
7.51847
9.56423
47.6202
43.9104
75.5804
9.81322
276.962
-4.36848
6.32875
-31.0776
-17.6708
-33.9354
-4.52197
-75.3586
-51.4805
-13.217
-10.1478
-20.6293
3.2645
17.1708
3.93895
0.436162
55.8905
48.4006
299.982
-13.8479
9.97785
54.5419
-22.3771
58.2298
58.0806
54.3876
171.931
68.1548
-2.02618
45.014
-0.623871
23.5814
28.1697
27.9005
31.1917
45.4735
7.05155
17.6762
49.5902
18.9919
1.408
23.1348
-9.14604
20.8972
39.0932
1.59691
339.716
2.25261
10.998
61.0724
83.8866
42.976
131.311
49.1911
25.7769
58.7239
413.737
35.6461
34.8065
79.0796
42.6575
41.611
61.2314
78.2696
37.9381
65.7985
46.318
78.078
23.448
70.4714
48.5112
-0.168439
547.097
29.318
20.2954
13.825
3.17558
103.929
3.30251
2.94397
-13.3207
32.9594
-9.76631
179.03
14.8939
-30.7626
33.7186
13.1243
-6.6225
22.0052
9.18244
31.1129
-15.4934
-1.26851
9.98225
28.2448
-0.350207
3.73263
18.2571
15.7239
60.6586
9.40677
-0.623871
1.09264
5.68094
6.46286
9.15983
-21.2822
39.8513
-4.19284
7.61198
471.2
-18.6816
23.3533
0.251198
8.90427
146.401
29.7229
123.54
16.0508
2.38426
-30.2314
377.79
7.04989
-26.3644
18.5152
28.7388
1.4421
-11.2056
58.4648
-4.19412
45.3592
5.00946
-28.5522
-8.91352
18.9468
25.7033
38.7227
-33.711
7.69016
195.625
206.916
8.30313
-20.3447
32.4768
6.06509
-0.399928
3.12779
53.7754
-44.1225
-4.19375
10.4706
-4.14411
-2.75482
1.77549
-4.52563
-7.51087
22.4947
31.0902
-4.74843
40.7458
-9.55822
18.1078
76.0905
8.10182
-25.1687
-9.97596
-0.329514
4.87515
46.5829
24.9546
4.87185
33.4016
69.377
33.8511
12.6155
43.6385
301.417
288.307
94.9818
37.003
25.7936
-17.5541
-6.29901
3.73748
-1.56776
15.5226
30.4684
0.729861
39.464
27.1354
37.6151
24.0127
63.7027
144.343
31.3755
294.96
35.4551
63.7547
1.25019
49.8184
22.5475
2.71473
119.73
51.8064
75.4585
40.1649
25.2274
-15.4586
19.3866
26.4612
384.466
65.3301
14.8443
72.2728
30.4953
4.12667
39.109
33.6057
52.9393
-7.44467
46.3916
29.7596
28.7388
95.1454
41.2683
4.82145
47.2204
94.9646
38.9142
37.0011
39.7588
30.2894
33.5186
24.1944
-2.00424
-21.2818
29.6657
-18.2978
-26.6369
-19.361
25.0694
-23.5814
23.7903
102.055
-13.5641
327.157
11.0422
10.4706
46.4557
-40.2361
-5.72078
-38.2588
-11.259
-16.8607
14.2236
-12.2447
-13.3064
-15.6254
76.0905
-62.3451
-14.387
13.7304
10.4385
-6.22783
-39.1478
1.54455
1.13106
-6.40554
-41.1177
45.296
14.5383
-29.7951
-14.3242
25.8916
26.7751
38.5215
59.0778
17.8402
50.7336
48.3755
20.5992
20.1312
28.7994
5.65864
15.9337
46.0702
45.0363
57.0626
179.7
59.3026
22.9847
30.1008
58.1551
105.812
30.2363
12.6524
6.26818
534.333
48.4636
44.7004
51.6581
15.5027
17.2451
40.9831
47.9539
29.8576
-2.68436
37.1721
22.9939
29.0868
24.4991
40.6612
12.563
22.8131
7.99209
25.7567
4.89133
43.5069
65.8966
6.58144
23.6197
100.985
37.3129
52.3437
136.14
54.0286
23.8687
-5.08509
17.1833
22.2583
-17.0221
7.86075
3.66616
45.469
30.1179
11.9792
10.2088
12.1668
-0.93116
45.8514
164.434
33.5453
16.2338
27.3648
8.86946
30.5906
14.1867
10.6388
18.9483
37.1518
21.7458
61.0608
-1.55568
10.7318
30.175
34.2385
80.2395
45.5158
17.056
37.5845
15.1792
88.1258
22.1572
-13.0819
31.9771
38.8524
11.7794
-4.5514
4.66966
-27.1343
-14.5391
14.7869
23.2737
25.3363
84.3371
24.676
-6.50049
9.27396
103.8
190.714
17.3589
-10.1916
34.5427
37.5404
15.857
40.0014
320.748
46.5895
1.59691
24.8731
24.7414
-5.86855
16.0948
38.909
37.3538
105.413
26.2885
63.4927
51.2276
46.4197
11.2832
34.8065
43.4723
38.9094
47.2332
1039.49
12.6773
84.7898
56.4282
50.0661
55.5893
52.6678
-8.64786
58.8646
28.9179
17.1366
39.9731
33.1128
50.1542
57.2919
-5.8244
-19.1366
39.2568
14.215
18.7261
63.7241
36.481
38.8718
21.856
29.2388
44.4767
60.582
4.81635
6.89063
-6.88875
39.5494
-5.46851
-30.8104
-0.618651
-23.9384
4.87515
31.5904
-9.71565
307.885
-39.166
-16.7634
3.8819
-13.4687
-43.0639
-0.483576
545.105
-34.8223
0.973471
-13.9968
-7.59264
32.5857
26.5065
-24.804
30.4774
137.803
46.7791
38.6696
2.34504
-25.0756
40.4137
-1.36387
16.6202
42.3317
31.4128
14.865
28.2377
66.0577
28.1626
18.2806
1.91289
8.56958
35.976
10.7984
49.1073
48.113
61.403
24.8197
148.257
34.1366
47.156
-17.0812
26.0685
20.4846
-15.6596
16.5473
5.93889
40.999
5.46665
50.9643
7.4143
9.86174
28.2439
43.2667
2.41512
-34.6139
7.39768
-18.7553
-7.49039
-10.1392
-11.728
6.86344
-23.235
-5.18604
44.6525
7.62745
13.4499
23.6334
13.726
35.8013
-13.7371
-5.19776
28.5938
230.241
14.5608
66.184
55.4743
44.1437
12.3681
9.40688
33.2302
0.534985
9.07148
16.271
14.5492
-10.0578
21.6855
-14.4057
14.04
25.7533
56.9534
43.792
28.1474
45.9187
12.4946
760.089
15.0513
58.9367
16.6561
33.0657
65.1476
6.43176
20.6738
42.094
45.2288
68.8744
34.3792
-16.6423
58.3785
46.5895
12.9702
52.1967
46.0359
-10.8659
22.2424
23.591
46.4053
48.5982
52.6006
43.569
-2.33409
41.004
26.8648
7.53509
27.3102
52.8426
61.3982
39.737
34.9945
22.0476
30.4419
66.9327
130.552
54.3701
27.0055
27.0438
26.5069
41.8472
40.7353
-3.21103
41.5461
-0.23048
-0.155544
26.6014
-26.3189
39.8468
22.6217
0.734829
101.363
121.418
42.2228
11.1458
-21.3922
78.7167
4.85329
-8.49656
29.5014
33.5453
-0.632829
-8.24248
-4.249
17.4722
24.9748
-19.5465
-6.22783
-16.659
5.29268
-4.49114
12.3351
-27.9993
19.059
-36.1199
-9.8246
71.4045
-18.0724
-16.3613
-0.345319
24.4966
13.1581
-36.0908
6.87239
-25.1443
-18.6819
65.4959
7.76583
510.238
-19.562
5.49472
19.7368
20.5422
60.2213
3.28207
8.14225
2.09836
34.0157
29.7229
9.88053
37.8599
33.4868
40.4576
37.035
54.4747
-11.1928
-24.8229
55.9965
58.7239
63.2863
37.5201
40.4287
62.213
45.3592
61.2314
45.4344
33.9394
18.1079
37.5035
33.9271
68.235
60.777
7.76627
45.5953
49.1686
119.54
97.7681
37.2508
5.54023
26.7283
26.3698
25.0977
41.3926
-14.4515
16.768
-33.7478
36.7124
7.01263
16.3657
-12.5129
9.98225
-28.7166
19.8717
-27.9993
-39.037
-24.8171
0.189985
-23.6946
-8.86501
7.15095
39.8936
-7.30688
0.103172
23.5438
13.5525
-28.513
-1.23588
9.829
-18.247
-22.2393
-24.1026
-11.3786
-13.4687
-1.88957
110.61
-37.9649
11.9328
-43.2556
-1.83763
-17.7995
0.155607
-12.1227
-28.2074
32.5857
-9.10077
37.0402
24.8552
59.1488
71.087
21.6108
39.2829
36.7955
12.8274
-11.9571
53.6934
4.53692
-12.4586
-39.7822
-15.551
30.6757
45.1428
21.6785
3451.56
-17.752
15.4695
2.5856
-7.80546
-3.24307
9.50661
25.6815
5.94649
2.36989
-0.480223
36.7505
19.982
119.962
-27.3885
13.8871
-12.3116
0.270008
-12.5008
5.22227
-34.3535
11.951
20.0422
-57.241
12.6728
6.6921
19.8409
-36.0032
-1.97265
-28.8885
-7.51087
37.4872
-4.51704
90.8289
975.905
11.0565
96.8186
89.4543
34.3451
10.4385
-7.28864
29.6555
-8.23927
16.0833
-37.1629
-43.6161
-2.32834
-1.20576
-3.24281
-1.33589
198.838
-1.26865
17.9216
84.767
2.51225
-25.8955
0.458666
-29.4914
5.48803
-29.0587
239.25
-6.07541
-29.9642
-4.1551
-25.7536
-18.0614
-17.429
-55.4921
-11.1358
-21.0797
5.00329
17.3174
25.0414
-3.82928
-52.5235
9.61094
-11.2819
-51.9305
-28.8811
14.3173
-36.6728
-6.12853
-17.9346
16.003
-21.5253
19.6196
-5.04981
28.9267
-14.3451
162.729
30.4511
-8.40665
6.33476
1.68234
19.1147
12.3152
-16.2798
-15.9451
-0.897398
-7.04281
215.312
27.8624
12.0293
29.0845
-14.9884
0.155607
-17.7449
11.148
28.8375
22.7584
473.698
2.36639
28.2267
42.039
1.93313
43.3547
8.90427
40.0014
-44.7533
28.3935
39.0932
41.0812
44.7004
-1.36387
-1.49553
18.4943
57.3242
59.5237
50.4723
48.8525
67.9318
11.296
-13.5785
35.3818
52.0419
44.1768
75.3314
69.722
59.3574
31.4179
13.5753
48.9319
49.9671
5.64441
25.0853
25.1315
20.8847
56.6649
40.8295
177.464
12.0995
21.6846
12.9163
27.3372
30.9784
57.9975
6.71876
11.2298
42.3346
52.286
42.4707
21.7426
71.8201
51.2117
19.8089
16.261
13.3261
14.663
38.6124
25.4536
5.73393
94.0217
6.98367
70.7602
17.0566
26.9052
52.1285
41.3326
39.4892
31.5089
20.6544
42.6199
49.4571
79.3992
-0.152113
45.014
57.1631
46.0702
423.328
48.0582
37.9772
42.6588
67.5821
28.9755
69.5916
7.0302
32.5051
24.5872
10.5898
36.2821
-17.9519
-4.96232
56.3432
-6.04904
16.3081
0.690683
39.846
27.0465
-12.0547
817.57
-1.16253
37.9864
30.9609
5.75848
40.6612
6.11325
61.2887
28.4353
32.3549
-21.0949
19.8839
11.5487
14.0777
64.8492
16.652
-5.79064
22.3586
1.55474
2498.57
-2.27399
48.1054
25.0694
53.2553
18.1681
-2.89307
46.406
55.4178
-10.2511
56.1234
8.59283
67.4518
1.87994
36.9977
65.4044
44.3448
29.4842
36.2128
54.9598
32.0667
49.8568
46.0683
43.2152
37.7997
31.3465
46.3974
48.9157
55.0162
41.3326
24.5495
84.3777
58.7015
17.8402
34.7882
30.4191
22.0867
-11.5521
12.5229
70.7361
1.43069
-13.806
-0.676816
-4.81933
7.48561
39.8392
679.37
36.1373
-39.3158
-6.10577
36.3386
17.555
31.8956
-30.6089
23.5814
-7.43752
21.4554
3.53763
-17.5341
4.24403
196.332
26.296
-10.3799
-18.0947
-27.8867
22.7713
27.8488
1.72582
32.9174
-20.1045
-33.3547
68.5686
136.36
-3.62139
15.458
-24.3113
-60.4301
22.0568
3.78695
-17.6673
19.1095
-4.19412
67.848
1.26132
10.8032
-3.29132
20.8209
5.08853
16.8888
315.566
-8.60174
21.4216
-40.9594
-6.87856
-10.8015
-6.02213
166.172
269.293
8.35133
20.4125
-56.618
-21.4955
-16.9652
-12.0219
-1.88868
4.85329
251.999
38.8718
-34.366
591.704
40.9043
-22.1574
32.4666
11.4384
9.52402
36.656
-6.24085
13.5429
15.4753
16.1195
-10.6576
0.921533
791.833
35.4016
35.3587
19.5256
39.3595
16.7702
19.4672
-21.9965
17.9193
34.5427
7.55533
-25.3724
47.1029
-12.4725
-14.7101
-22.637
16.5894
2.93234
-3.23794
-46.4731
16.6202
8.59851
7.04989
-30.1126
21.0802
-22.4372
537.397
-11.4699
12.8093
24.8679
10.3462
0.136284
35.039
2.36511
-6.17764
34.0575
21.7579
52.8772
34.0375
27.1962
44.2345
-7.71083
16.6982
1.7439
-17.5336
46.5323
31.365
19.2778
11.5611
44.7471
18.6587
9.5032
-13.0622
4.58659
76.9962
3.75401
31.0902
4.6219
1232.65
4.98937
-19.4869
-11.7453
-5.01664
21.2266
-8.30211
-14.7849
23.6199
-8.27961
-11.1327
-18.4223
96.9388
22.0345
721.705
33.3879
38.0195
13.3078
-3.64496
56.2667
-1.26865
32.9141
-13.5205
4.37745
15.4512
-5.12854
-52.2243
-44.7174
-37.6155
136.176
-14.3141
-11.6976
8.96336
-20.1314
-7.3625
-15.3427
-3.76363
-28.0714
-34.2168
478.618
377.376
-20.7668
63.7547
14.2111
-43.0448
22.3924
328.688
20.8843
15.4849
8.54902
39.2279
40.3515
41.7004
14.7015
-15.7053
63.0637
53.1487
12.0332
6.28207
48.847
0.690683
25.1724
4.81191
570.193
15.4976
-18.6044
35.039
9.86138
55.6665
24.6872
11.7402
8.89011
51.0031
47.156
-4.66296
209.152
-9.5849
39.2252
14.3255
-3.13043
101.642
-7.89619
11.951
8.27775
27.5384
-21.6337
-26.6825
-13.3207
-7.89224
-4.62889
5.52362
-25.1404
29.9704
-9.36446
38.5865
-6.6225
1.24124
-26.9831
-49.2266
9.97589
15.6044
5.01657
3.00513
1.09072
65.704
-14.6741
-43.6161
-6.07647
-18.0724
4.25345
-6.95808
-5.43281
0.103172
2.06075
11.2891
26.3707
7.14606
-9.38583
-11.728
11.9758
53.1623
-13.082
148.992
-9.9942
21.7074
-26.1782
20.4042
23.6954
37.9772
23.9181
-14.8768
4.55769
-7.4372
-16.0021
-11.7105
233.03
-50.3755
13.4009
31.597
-3.89638
-28.3881
-25.7267
-29.6065
25.9906
34.8354
29.5387
9.24283
-28.0594
1.41404
6.25003
-6.05417
-31.8203
42.3028
49.0945
22.0428
39.737
1.26132
17.3234
26.4431
-4.38086
-1.85186
228.83
-29.2626
17.6352
13.9253
-33.4632
133.676
24.8057
8.74999
13.825
-19.8332
6.92372
-1.019
23.5587
-4.52197
-21.0107
2.86738
5.52362
-15.77
6.72735
6.49597
1.39043
54.16
19.9819
-30.7313
8.86946
17.4722
30.597
9.04082
26.3487
91.3166
23.9086
-31.1908
60.4754
14.6472
49.2639
5.81159
30.0297
40.329
106.003
54.782
-24.7649
21.244
38.1195
11.5858
37.94
-5.37266
-22.2286
-15.1267
-38.429
-8.12699
2.55246
3.29492
-63.6974
197.26
-4.94292
5.05984
287.462
-6.59777
-11.7094
-13.7374
47.3025
-4.46763
-7.04513
33.2979
-3.06955
-5.70334
-36.1604
-33.7828
60.1039
1.52386
-7.51176
30.0247
-6.10577
83.1903
-54.5
15.029
227.703
-11.8683
2.02967
113.17
34.0028
53.9068
24.8552
42.2822
35.4798
21.6108
84.2605
89.2693
90.4261
531.58
34.4081
-4.83341
41.8893
-26.6638
-6.18069
17.5573
26.7276
31.0488
1.40246
8.48489
130.959
62.472
91.3973
36.6806
54.7167
16.4206
24.7444
16.4254
14.5123
76.1058
45.2819
-0.914826
23.6197
5.40763
-9.10032
30.6028
-11.6443
8.74999
113.151
-2.44661
12.0995
18.295
-23.293
5.41999
6.72243
-13.5144
8.48957
22.3902
-4.52563
1.85946
18.7465
-13.8874
15.8663
10.7608
1.68617
18.1078
-11.7453
39.9609
30.597
8.56448
20.0091
24.0333
46.1086
17.9573
1.98579
5.1096
103.264
-16.1983
-8.86501
120.478
26.4263
1.97724
7.68295
5.66688
115.373
-6.02425
21.244
107.46
9.71176
21.0734
64.2119
11.4939
-31.5989
-9.50449
37.6151
-17.2168
5.6067
-24.3232
-43.5871
19.4721
-10.4595
0.973471
-1.86996
-25.9238
-17.7449
-3.0216
9.63989
29.5439
-9.49781
5.68126
27.1014
52.725
96.2234
11.4687
65.8748
14.8443
37.2042
21.1249
20.9933
44.7312
38.5836
38.909
26.7024
-26.1853
3.28811
484.137
52.0419
11.2832
42.3028
37.8629
44.3648
31.4179
34.19
30.1912
78.1771
53.7152
39.5493
2.59653
43.8721
46.5323
0.537105
61.6137
11.0889
20.9792
-11.3264
26.7283
22.6217
2.60889
28.2742
-11.343
8.59283
3.73352
21.7199
38.3551
-13.6021
22.3009
35.9115
-5.43138
-14.5564
50.2683
-2.67733
-8.7835
0.921533
2.60546
-20.5783
102.141
-0.210503
3.08066
2.36997
22.6045
-1.815
-32.8687
11.4956
-28.5771
-38.7094
-29.7608
64.0007
16.6044
-30.1333
48.4486
42.2877
6.13239
433.288
12.3466
21.0802
-33.6816
-15.4526
-2.09957
-3.1203
224.456
-11.2056
-12.0451
11.6132
-3.36654
44.3648
-13.5597
0.45681
0.206167
18.1079
-5.59999
18.9346
-34.8848
36.3759
57.0288
-12.8485
13.7362
32.302
-34.1331
-10.3893
31.055
1.67186
-15.7664
-62.2402
-23.3696
-26.3355
-33.7478
-22.4829
-10.1392
-6.6225
-3.93602
-11.8772
-17.6128
-58.5969
-1.26851
-17.6724
-34.0627
9.56436
2.02776
-28.9363
-11.863
26.6614
-10.1174
35.1755
56.8137
46.4528
17.993
2.99779
40.3371
-9.33379
65.7103
48.2227
26.7719
61.5365
68.5372
0.586826
29.0325
15.9692
-8.91687
63.5126
31.6105
19.5256
-2.77466
24.367
63.8739
27.2327
11.148
15.7191
44.5365
2.36639
347.755
48.0399
7.96723
31.5681
1.16133
27.8488
-35.7555
638.779
-6.98607
-31.4806
-28.3573
16.0948
-2.32044
-13.246
-3.62139
34.1986
5.67379
-34.1932
9.14483
-9.8023
-37.4425
-13.9192
7.86506
23.9169
26.6185
-0.441206
-12.6617
15.1987
136.273
16.2339
18.7629
-7.30236
-16.1441
190.049
14.8624
-13.7855
26.0064
12.9629
2.23855
-0.0819684
70.4103
68.5666
8.97435
29.1043
54.2493
46.0742
50.5852
17.9718
12.1182
33.1004
1.3732
469.122
763.357
336.526
20.0091
50.8074
61.5147
47.9424
31.9709
140.873
20.1021
55.7677
28.301
25.0312
85.8617
82.9971
69.5298
63.852
29.6349
46.8362
15.0322
26.6904
16.661
16.618
-4.83728
19.7141
7.80943
39.511
2.86984
31.7628
22.7584
50.1587
89.1339
17.6762
5.68126
23.3533
-19.2067
-4.97622
10.9822
3.59989
16.5894
46.0359
-14.4823
0.37854
-47.098
32.9614
25.7906
-16.9941
71.3413
6.08763
-20.5631
-30.4451
34.361
55.79
173.487
63.2723
-12.7369
34.9945
-6.0634
-11.0382
25.7033
16.8888
69.5343
85.0554
47.6202
-8.56347
123.958
4.36584
13.5614
112.044
0.706553
-14.211
27.5384
-16.0115
-13.3207
38.5816
-14.9363
441.244
3.90766
48.8938
5.55893
15.7417
-9.06613
11.6806
320.134
20.2896
19.8853
23.0963
20.8088
13.2722
25.6183
-1.44963
-8.88757
-4.49518
-0.26873
25.8052
44.1743
-3.16131
53.3954
4.7248
26.6904
-10.2709
0.00410473
4.06129
54.5035
14.8962
62.1137
16.4255
-16.3743
87.2598
54.2204
34.7293
13.0459
18.0548
0.470969
-4.03918
36.8268
40.0303
-36.6925
442.939
7.61751
1.44723
18.1822
39.5206
13.6091
42.039
17.9304
22.0172
4.73676
7.97328
-10.5329
-4.05733
24.8679
19.7165
25.6687
31.3037
4.07242
211.289
151.068
4.15149
-4.66296
49.8567
-14.2701
-14.2239
-1.60406
6.87592
6.32875
-2.96664
3.17558
-29.13
-13.5641
-4.55229
-52.6761
-13.8923
-32.2551
-10.2511
7.39768
-36.3848
12.3496
-45.9779
10.7608
12.9306
6.86344
3.00191
-49.2266
8.10182
-0.805847
-21.2204
-37.2737
-5.95171
-28.8943
-48.614
183.977
98.8129
-13.5727
-37.2913
-23.6946
15.4978
-0.345319
22.592
-3.56144
45.0223
8.10168
-15.893
8.55124
11.6784
17.4959
19.3788
22.8302
11.7031
20.7485
-13.0788
-43.5871
-4.93376
-33.8853
101.236
-45.6015
3.80688
-10.4037
-30.1956
-4.4156
24.8588
-1.75835
-19.8052
-28.0519
13.983
-14.7413
15.275
49.4006
2.66285
-14.3327
33.8544
-43.5304
11.9351
2.03928
24.8535
-8.56079
27.6394
0.98863
45.6891
3.88442
51.9056
34.2242
18.1852
24.6872
25.7567
219.669
41.5338
30.9443
46.1085
20.4002
61.6757
44.8474
8.70331
87.7618
21.9946
19.0574
39.1249
-9.52587
26.6014
16.7846
55.7764
-6.01818
-2.75482
16.768
34.8298
48.7316
14.2236
32.7329
59.4865
82.271
18.1078
21.7426
-0.500871
17.4722
6.23412
23.557
13.3261
50.2703
44.2346
53.5646
-1.76234
134.42
27.6567
834.149
21.283
37.9866
50.2545
28.6492
48.9151
284.961
28.2977
17.472
-2.77455
92.8842
51.0338
36.2366
68.1046
36.0659
64.2119
-18.4804
250.991
30.9114
283.662
61.391
30.0059
61.4372
26.7202
189.96
53.7856
17.5965
58.2046
22.8069
55.7358
63.9358
16.3807
43.6052
12.86
30.8409
14.0059
30.2257
545.316
10.4743
31.1839
-2.93962
-24.8692
3.8819
1.52386
-0.0155003
-33.6936
12.6349
49.4571
115.006
-15.1446
8.4374
-38.1052
-31.8004
-6.28967
3.86385
-14.183
-8.50581
24.6141
7.0302
101.846
-31.6348
13.4009
12.8563
12.9702
10.9672
-42.5933
-18.3621
-11.4907
55.7756
50.4723
26.3637
11.7098
7.54786
-11.7044
12.893
11.8722
3.31616
-19.5414
-5.25341
-21.0607
2.25566
10.6317
-6.0634
0.45681
-11.0382
8.83666
6.86354
-22.4666
4.4706
2.64266
-1.0672
736.778
0.617705
34.1761
-30.385
18.1203
49.4323
85.6345
-34.1788
334.654
-47.0539
4.84836
-40.2361
-15.0911
-19.5182
33.7391
14.2236
-19.2243
5.43431
-23.1216
-32.6053
13.724
28.7229
-8.30211
-20.4071
84.0035
-27.0203
5.75597
-16.2798
-10.3229
135.909
6.07565
11.0388
185.284
-2.96321
23.4623
9.37444
-31.546
17.0222
-13.9968
67.37
410.21
-0.44471
7.61198
30.7946
54.407
47.7162
260.746
64.3642
0.224293
50.8823
57.8339
264.095
45.0988
14.5657
-26.7954
-4.93152
26.4021
27.0465
514.558
1.40246
-0.885436
2.35108
-1.16253
33.3012
172.453
47.925
30.4761
-21.1702
28.4353
27.6308
16.1357
52.8772
45.2819
55.3072
74.2195
18.5261
41.061
37.3512
293.561
42.7842
-2.49441
8.20282
2.65556
-40.3744
32.929
12.9163
8.59649
-49.1217
44.0968
1.77549
-30.7626
5.60759
18.7465
-12.0133
10.2441
18.257
18.5528
136.174
21.7426
102.573
41.835
30.597
8.56448
-13.7241
-3.54051
35.2777
1.13106
5.94058
631.75
6.2905
-2.21938
30.5232
-27.9216
3.8513
-41.0428
3.79281
3.8819
18.3905
18.7252
-3.7085
201.916
-3.01674
-24.515
15.029
4.68927
-19.3645
6.71484
32.6998
-0.210503
-3.25223
-7.94097
-18.6249
-12.3089
16.9257
35.8585
40.7634
37.7638
12.8563
12.8413
12.3027
-23.8527
480.139
-37.7277
207.25
3.62063
75.0894
-11.1928
-32.3191
54.7167
-17.3126
-12.7369
-15.4337
-22.032
-1.6679
-8.02994
8.7376
84.3552
-20.4208
-18.0182
4.51673
-1.0672
40.9101
23.0259
15.3092
-0.23048
209.74
73.4531
-13.2004
94.1947
-11.1115
-1.13924
3.91133
19.5791
5.78173
2.79649
69.5086
14.9293
26.6903
20.9189
16.1204
46.3508
24.9684
60.582
44.1717
11.452
18.4111
29.2421
76.0534
22.6005
96.9388
35.7972
40.0237
62.3495
115.793
29.1512
4.87185
244.61
72.757
20.6513
108.193
105.483
25.9381
38.7598
46.3733
-13.806
40.5526
34.5361
13.4248
16.608
54.8317
-8.41244
0.530063
347.186
-33.0539
-25.5071
-11.1358
23.3873
29.5201
21.8699
11.6952
12.399
-20.1636
14.5572
56.3558
194.553
11.284
-9.85391
25.0943
19.4291
-47.0038
-14.9561
96.5185
1.25019
42.3221
6.46286
-15.203
-7.94097
15.1082
15.8021
-14.9335
-14.128
17.1178
-7.96233
-26.0126
13.4009
-50.748
20.3376
42.2877
4.25833
106.575
27.3392
-11.6908
16.7391
4.21356
-11.1928
-13.344
6.25003
25.805
22.5276
10.4436
26.6057
-8.98874
-9.81154
61.3105
18.1079
556.792
-33.0107
23.2574
23.2957
2.14407
23.1065
118.509
7.09634
12.4981
-31.0776
353.626
-44.1225
5.17658
18.5385
1.10023
-19.1366
-38.3621
-20.7133
-15.77
11.2503
10.4755
33.5453
-11.8772
-11.9906
-17.3675
9.97589
17.4785
-13.7241
3.95575
13.2522
5.27199
-21.0983
-1.14267
-4.93376
-13.082
14.0596
-30.6089
-4.52956
-44.9188
91.6187
16.1991
-1.37816
-4.19284
33.8489
-6.68671
-7.4372
28.9755
-3.49693
-4.2142
-48.5014
13.4009
-35.7555
-0.277156
-42.5933
-55.8434
-32.1055
-26.6833
-22.6163
-9.24359
1.64857
20.3055
17.3717
-25.2611
18.1724
21.1058
5.94649
2.36989
23.8826
39.7588
32.8184
4.87907
204.059
33.5648
26.1068
46.5323
50.1056
-6.95916
41.5461
44.7471
-3.90368
26.6014
246.931
66.6622
16.6644
164.144
35.2113
10.3636
39.2568
-17.6441
56.2074
18.7465
25.468
10.7608
27.9231
25.4907
12.6176
15.5981
51.2117
27.3051
27.5054
29.2556
200.719
21.6635
-15.6112
15.417
6.10496
52.2051
16.4349
74.6173
34.2714
47.041
18.9273
56.2667
976.994
6.59578
55.4029
56.656
14.5905
54.9772
75.6008
52.8153
96.036
-12.8689
15.2527
24.2287
-15.6233
15.6709
280.657
31.88
25.83
30.4684
2.55335
58.2298
52.1236
52.4584
13.1581
56.9534
255.561
31.707
52.5103
19.6818
-6.24607
370.284
9.42907
47.6923
27.9005
26.7328
8.92562
52.5896
43.1626
21.4792
30.631
-12.8942
61.582
39.2071
77.895
13.497
9.12398
32.9614
42.6571
14.865
30.4505
5.16218
37.2558
45.6054
306.915
84.3718
55.4212
30.3538
6.00379
31.4179
-10.7876
108.902
29.4514
66.8336
62.0381
23.2113
71.9831
43.9104
5.89221
442.897
21.0576
27.7111
42.4832
55.0545
10.1518
29.4125
-8.51527
1410.73
18.8735
6.35703
15.1557
-16.3255
151.856
17.705
18.9002
8.41869
21.5576
9.53845
29.9218
4.20153
17.6157
13.4227
82.6497
-3.31197
54.0164
37.1562
2.20547
16.1372
28.7185
18.9347
28.2647
14.1672
-14.6741
-45.4902
7.68625
-29.4797
26.7751
3.93752
9.4735
21.5964
42.3003
15.5794
40.2769
-8.39366
-3.29468
42.8979
-32.9483
10.3438
-14.6794
11.4
21.3413
-14.723
220.699
14.1712
11.1169
-3.82065
27.4252
-14.5216
-15.2836
-15.7053
34.9527
26.9118
-16.0778
8.15614
46.9729
5.19536
-0.558493
33.8984
24.8535
17.6761
21.6785
32.3246
22.0288
19.3685
40.7975
219.305
31.4131
16.2539
21.1106
20.1345
79.854
202.803
49.03
14.0777
41.998
47.6585
11.5144
43.7212
31.4592
64.972
71.9211
10.1518
42.531
241.309
32.9594
-3.20708
5.67847
-12.28
-39.1959
-19.6923
13.5719
8.24541
2.17827
20.8055
24.0314
27.7859
11.3756
62.1756
533.379
24.5569
36.698
30.3034
488.619
0.189985
24.4966
20.2645
580.945
28.1506
27.6274
64.4496
21.3032
9.21822
13.1549
32.8003
1.25019
47.9443
22.5475
39.1449
44.3101
54.8438
8.92562
18.8564
38.2909
5.68126
40.2199
8.90427
-18.5164
86.4895
49.784
9.88053
-3.99448
12.6721
37.3538
18.8674
22.9542
7.54786
1.41404
61.6187
18.3087
60.3389
3.30215
277.743
7.05506
30.1912
40.6958
43.1257
56.4159
-18.0182
70.109
57.0288
45.4205
183.259
-15.6129
71.9211
46.0475
-17.2626
23.4821
7.39768
27.3335
88.087
2.97922
38.3551
12.6348
11.0565
42.4707
16.1204
14.4917
39.9609
36.2192
-8.30211
48.1201
37.6889
-9.2586
13.4368
-17.3792
48.2715
2.06405
15.6608
-6.99094
68.9951
26.4263
5.80889
52.5185
38.0867
368.291
36.6622
239.478
30.6144
77.4749
13.4599
34.2268
-18.4911
0.260217
-17.0008
23.7321
4.42653
-9.34947
48.3187
49.209
98.1307
-21.7589
33.867
46.5014
31.8436
24.4025
22.0052
51.3312
38.1698
31.707
40.2965
9.42907
23.3295
39.1449
-6.28967
0.495902
16.4219
22.6045
12.054
637.242
-8.50581
37.7325
248.785
433.555
3.97243
19.0231
44.7154
14.7154
19.1192
49.828
59.5237
22.6155
15.458
9.42193
18.2806
657.572
39.9832
29.5531
16.9054
29.1843
45.3464
21.8761
8.92912
22.9456
55.6883
31.2264
1.89627
52.6678
43.8721
20.8847
17.4843
62.2871
18.3407
29.3647
49.4323
36.3887
55.6494
282.538
47.9216
24.1607
42.3297
20.2187
19.734
66.6889
14.9779
24.3687
8.60142
147.051
72.9007
76.2039
23.6166
5.12133
70.4087
31.5296
46.1086
77.9274
270.184
-4.26073
27.6567
45.1676
-18.0724
24.8682
47.3898
30.1744
47.4571
42.2844
457.706
147.649
56.8513
60.6083
24.7043
167.251
26.7306
611.195
665.159
132.111
12.4877
37.6151
46.5014
18.7252
48.7654
25.7533
58.8274
47.7928
123.064
12.337
121.873
68.673
43.5994
35.1625
16.9823
25.1724
28.1701
7.0302
8.14225
279.46
37.7638
35.3451
-20.763
36.6655
4.25833
0.37854
20.3684
59.1983
74.5163
3.87487
-1.82247
37.2558
45.6054
25.805
-3.70931
24.7317
18.2947
29.3723
27.6698
45.1838
25.7033
55.5893
0.0222068
75.1565
28.8335
60.7387
28.9179
107.092
56.8397
18.3407
44.3572
40.0619
29.4125
19.5957
8.92471
38.5512
14.7903
34.8334
25.3562
357.848
6.71876
11.2298
33.7391
31.0902
53.3476
44.494
479.015
16.3657
41.835
21.6829
22.6964
33.4037
53.6049
47.9424
28.4294
10.7901
20.8047
-23.6946
4.25345
40.8841
32.3973
-22.2994
13.2216
18.8744
33.383
26.9254
-22.6409
31.8956
27.1781
4.99833
32.9518
17.7073
61.6337
19.9473
27.0465
62.0954
22.0227
56.868
37.7638
61.582
39.4766
85.7802
20.0562
0.690683
6.11286
-2.9386
14.1822
42.6319
19.7293
176.201
-4.54888
0.38159
14.3798
-41.6707
-20.1579
3.9543
14.4589
3.77034
18.9346
-12.396
10.1389
10.1772
2.14407
8.11397
11.6873
3.3482
19.9944
323.046
-14.211
-53.4929
-21.0603
-10.1745
-7.69847
55.4481
-28.507
-27.1177
275.389
-9.38494
-37.4754
17.9718
122.688
74.479
-0.632829
31.5277
127.111
9.50152
22.8202
6.76685
13.3125
-3.59444
-6.4475
16.2479
-8.9459
-10.7616
10.4973
1.60534
228.204
-6.36984
32.9828
29.0927
54.0163
-4.64862
-2.27611
53.1032
32.4973
-8.91166
245.996
-40.9799
-3.48791
-27.1846
-43.7342
8.91712
151.82
-22.355
-7.84647
-22.5043
-21.0983
0.688436
-47.0038
-18.7042
-4.68106
-2.65549
-50.541
-34.7666
54.1374
88.577
-20.1224
8.54902
14.8651
-10.2483
-10.0562
141.026
39.0643
-32.5719
6.84171
51.2747
86.8669
20.736
-41.6563
-32.4176
33.6057
54.8133
31.3991
42.878
36.2351
10.8124
22.5276
14.1918
46.2389
59.4364
98.6928
31.8813
39.5493
13.8409
96.346
42.0363
58.3661
19.3584
22.9317
23.9629
25.6166
-4.84071
76.2642
30.8401
16.421
66.6622
9.16813
1543.46
16.4706
44.0968
31.7605
14.215
50.5852
67.4723
31.0902
22.0052
48.5378
4.87598
18.2398
11.85
45.5895
6.69042
12.5128
13.3261
39.0259
29.2421
1.09072
60.0818
9.68871
115.738
43.2935
19.409
22.1386
33.2496
55.0793
43.792
-15.1446
-17.4905
5.68094
21.4554
23.6954
45.4735
-9.81504
307.463
131.994
35.6663
21.4792
50.851
-9.8364
8.14225
-16.6423
41.5119
-20.763
1019.21
29.1693
15.5027
-7.11772
24.1165
25.4651
7.04989
56.0945
37.6081
54.8133
-31.8075
8.91031
157.196
11.8722
35.1753
60.0089
-0.800749
19.1095
16.4206
34.9945
21.0715
18.9468
53.8142
30.0073
22.6827
23.2113
25.1315
-24.0929
36.0501
8.9704
16.2463
49.4323
27.5384
-16.0115
12.3143
14.7903
47.9519
7.10029
23.4821
24.2643
28.0964
46.8575
27.3421
47.7254
55.7383
56.0341
38.7226
62.4497
45.5895
261.563
5.01657
33.4037
46.9854
52.1236
-11.728
47.583
70.0289
90.8963
-13.7423
11.3031
44.3101
29.5403
24.4786
21.4243
28.1701
21.4792
22.74
45.6236
2.09836
34.0157
69.0783
37.2042
37.235
59.1983
57.6497
14.865
24.4896
9.83576
-3.69654
41.004
34.361
23.9309
45.0164
186.606
52.8426
33.2872
25.6242
16.4254
58.5529
33.9394
51.9402
50.622
45.1715
20.4002
24.1944
354.068
-10.0374
3.4288
-0.494144
17.1833
48.4952
22.8533
8.35133
55.7764
64.7882
25.0977
95.7406
-27.5699
13.1747
13.9569
32.0187
34.6556
32.9299
43.6903
19.6622
308.324
14.7869
-1.08915
29.0845
176.166
-7.1831
54.5035
-2.75236
13.0221
-6.76973
35.8768
85.7659
-14.5002
14.1712
-31.9866
-20.3635
52.0078
-31.6348
50.8823
-5.77044
25.9598
31.0433
-12.6083
-59.5916
-16.1759
52.6391
-5.13154
4.55767
32.9229
42.6319
-4.63357
-14.5155
24.0537
34.2383
-19.6389
-29.8488
44.4093
28.602
10.689
7.82056
7.01604
10.5135
22.7931
2.83331
12.3753
-20.8293
20.4463
39.2252
3.08111
27.7917
27.6168
-3.21103
56.5387
24.1324
-2.02961
77.2012
-22.5708
32.3505
15.1254
77.3778
0.0562764
13.9569
-52.3143
2.79649
23.4317
24.531
16.8033
11.6978
35.9115
-5.43138
50.2683
44.6525
31.9903
-2.60348
39.9629
47.0457
15.1462
6.67096
3.12948
-7.07183
7.97903
6.74922
-9.63906
8.93862
-10.6527
27.7121
-2.62171
28.2142
20.6594
4.72171
10.4253
24.7969
-0.402048
124.318
37.8227
28.6046
15.2421
13.3787
1.7399
55.8718
1.9137
20.1312
28.8424
38.1698
-0.152113
47.9443
-7.43752
24.1524
25.5695
19.2366
5.17749
1051.47
19.5502
18.7997
-6.63175
48.9769
-24.8289
3.97243
17.1491
25.9748
41.0812
31.0433
-3.23794
-7.11772
42.8572
14.2207
20.1684
3.62063
33.8599
-3.69654
3.28811
26.0114
51.2276
404.366
18.7795
49.799
84.7018
-6.06818
24.7444
116.398
205.614
55.5893
13.1407
17.0605
251.847
45.7462
160.102
-9.10032
36.225
19.1835
89.3348
71.9211
-16.0851
51.9013
12.0995
67.0208
175.358
-15.1947
-40.2361
16.768
41.2148
29.2161
31.3755
-19.4869
3.24726
30.597
3.95575
25.9074
53.6049
37.6151
22.1386
22.4733
39.395
29.5015
60.7015
188.095
-3.90024
47.7928
10.463
26.2957
27.9005
18.0732
28.6069
24.4786
-14.183
35.6663
23.3533
17.1178
-0.466064
8.14225
20.839
14.7304
39.2071
22.2424
32.9614
40.7831
13.2452
28.5764
25.7769
172.189
77.4645
601.143
36.6806
69.7092
5.17621
264.625
40.6167
44.5364
15.4493
30.1912
102.54
392.921
46.8739
71.4084
223.736
36.3759
34.5401
71.4845
52.9167
-4.14806
23.7425
43.8101
12.5459
6.47726
145.732
31.6569
62.9444
-21.0107
287.725
1.77549
89.1777
13.1039
39.3613
147.282
49.5995
31.6712
46.2188
-0.746218
20.1139
28.7166
6.23412
16.261
8.58699
48.8374
37.7997
447.389
55.7677
35.7972
21.12
61.4989
49.2639
9.4735
2.06075
37.526
43.7089
-4.64862
25.4178
19.1747
24.7043
13.5771
4.24179
2.1236
-5.36198
2.80045
3.11741
8.17466
31.4059
1.89492
63.3113
26.7202
-6.81698
23.8005
53.2037
76.9453
-4.7237
25.7719
63.0993
47.3025
36.7618
57.6607
182.463
46.7705
7.14606
16.8511
1.9137
1.72195
41.2659
94.6444
177.412
22.5475
84.1225
49.9323
94.1992
575.831
-7.62374
14.1146
46.7791
-35.1363
24.0718
4.90946
27.4564
41.9043
-32.0074
7.21911
-20.1045
8.18695
84.4982
-8.56079
27.3007
18.2691
-40.2408
-20.1377
424.25
374.504
-4.64634
181.921
31.2909
-18.2496
-19.2961
4.07242
-33.2374
20.1345
21.7579
40.6958
5.64441
41.4234
53.2424
10.1772
4.01814
34.1761
7.09634
42.4832
53.1804
48.1532
25.7913
29.1809
19.8409
-11.6404
4.74144
35.6131
44.2087
306.347
4.98937
71.8201
23.1007
-6.42805
29.3794
11.452
31.1161
21.7055
1.98579
-1.55568
35.0947
65.7823
15.6608
19.246
31.5138
23.027
41.3632
43.792
7.34415
30.0215
25.304
1.25019
16.0852
21.4554
31.6486
34.9398
47.3476
-13.5632
43.2192
40.1649
695.338
32.7236
52.725
25.7709
78.9933
48.4636
57.9478
64.7765
896.314
24.7414
3.50178
52.0275
786.98
45.1043
45.443
24.4145
20.1547
29.7596
69.9683
44.5456
76.8755
79.0796
79.0924
66.8536
76.3955
39.8122
32.0653
78.1771
51.8411
15.0147
47.0456
4.4706
13.8871
27.0438
30.2551
28.5539
297.577
25.6166
10.1518
21.4698
40.7838
32.929
37.2791
42.3297
10.8484
81.5782
20.5161
-6.3997
138.687
42.3346
53.8643
42.9156
63.0854
38.6092
20.1139
8.56448
28.3186
370.736
28.2227
9.68871
-2.38666
20.1605
33.9232
28.6163
262.024
69.4436
26.8423
0.0365459
58.214
27.3077
21.2016
47.7732
8.47293
-23.9094
-8.58541
-8.39686
37.4854
4.06129
56.3776
21.6105
94.544
-11.4549
-10.0378
414.665
14.5478
19.5502
35.6663
-36.6168
-10.9932
-4.97622
-52.2496
0.282476
40.9673
-0.148246
4.80641
330.346
-0.558493
23.1795
20.7799
77.3274
4.55767
25.4266
-3.69654
1.41404
46.6262
58.7239
16.4346
7.53509
19.814
26.6057
16.4206
7.87785
31.2464
27.6698
-5.16539
13.3246
46.318
94.9446
5.64441
133.253
23.2113
47.6202
72.0214
53.0916
32.302
48.1054
41.936
49.5072
462.322
22.9802
20.7476
13.8533
-12.9553
-5.08114
18.7969
40.1938
8.41869
-18.7348
6.72735
6.49597
16.383
26.3707
-30.3353
-46.812
-37.9649
-6.76487
-10.556
9.37444
9.52594
14.1142
29.8887
8.22279
-1.60451
-9.81146
15.4849
-8.31758
-18.8681
48.9769
-4.2142
11.4687
41.5119
24.1007
20.4665
40.9523
12.3027
-6.98607
-22.1103
25.9906
40.4576
89.5088
-2.00156
47.3171
12.6584
2.5019
74.5307
42.3028
5.17621
4.12972
31.4179
-14.7864
44.4439
30.0073
62.0381
6.34467
49.4943
79.3285
45.4205
1.47414
5.00185
68.1729
51.3813
21.4698
50.1542
44.1734
34.8334
7.10029
44.0968
43.0049
19.8372
20.6001
48.0929
19.8685
39.9609
45.5895
1.06822
347.971
28.3186
52.1443
201.656
40.4461
28.4294
12.6059
37.0271
28.301
0.668303
24.8682
25.8916
39.4586
289.588
-14.956
5.74015
31.3561
-1.28724
39.3399
60.7015
272.428
-17.0187
24.3993
51.5409
68.559
5.68094
10.211
34.9398
-1.37816
16.4219
18.8564
45.7871
61.9032
13.983
22.74
-1.22808
37.7056
20.4665
16.5894
38.5396
-6.98607
26.6155
44.2058
16.4202
288.479
37.9468
28.1626
23.9028
61.6187
371.693
16.9054
70.4138
64.087
23.9169
54.7295
49.987
3.30693
37.9381
18.9468
38.7227
69.5343
148.774
70.109
51.4067
-12.8485
42.7842
20.1206
49.2628
33.5027
-7.65181
-5.25771
-7.57823
137.298
-9.20714
-20.0737
5.67847
-29.1466
-12.9589
44.0464
18.9088
7.433
-7.04287
-11.0536
-4.07961
11.3756
-14.6611
-36.3367
-1.26655
33.9272
-1.72038
18.122
-10.82
9.85309
3.4794
19.246
11.7826
37.6707
11.4311
104.992
30.5905
19.7142
17.3006
12.7164
41.8676
41.5709
67.925
19.2343
24.6124
4.00835
69.4742
35.257
24.3474
15.0322
42.6199
5.47009
42.1706
19.9909
27.3296
35.666
19.5813
39.1449
63.0508
41.3452
31.9182
50.851
20.1487
43.7495
2.09836
24.6453
20.3526
674.516
42.2877
-11.8029
-6.80558
33.8984
2.93784
-4.21974
-25.2483
15.4695
19.4522
16.5574
21.1198
15.1288
36.9131
-5.13115
19.065
17.3624
1.39384
10.5135
52.8772
45.2819
8.4555
14.2494
1.20704
51.2175
75.4055
5.22227
53.7276
41.936
32.6406
44.405
29.5394
11.0422
586.187
25.3562
189.182
34.8298
58.1019
36.7124
46.9854
44.6274
104.932
31.8988
1.39049
53.2052
145.244
-0.623871
30.1407
17.5931
13.388
283.476
29.1637
20.4873
-13.9964
20.5422
-37.0104
-26.528
-19.4534
-13.773
43.7784
-29.1963
26.8968
15.1138
-36.0341
-32.4176
-20.1241
-1.06453
-30.7953
-36.4927
46.5425
7.53509
-8.29701
62.213
15.3741
33.1204
38.9142
24.8197
33.9394
46.318
192.396
30.179
73.8572
38.2882
17.1366
21.2324
30.4279
5.22227
68.1729
38.2628
35.0347
8.35133
31.4135
46.0475
39.1532
36.7075
20.2187
6.61551
-17.6441
13.1039
39.3613
32.9643
57.0957
40.7458
39.1675
38.7226
-9.8712
34.3387
24.9748
-19.5465
18.135
29.6555
29.2421
-18.6289
-37.9939
14.5383
3.93812
-29.3168
30.4904
29.6397
24.901
37.6707
181.888
-24.1762
28.1557
26.8423
-0.900487
-4.56722
32.4884
13.7566
61.9779
-5.97241
24.3474
71.2542
31.3755
7.34415
49.6669
-0.623871
-1.81532
5.4117
93.0358
14.5478
46.9674
13.928
43.1626
38.3458
39.6066
-7.96233
19.3866
5.84649
41.5119
57.8339
202.251
12.8413
8.55454
-1.36387
19.1192
57.8497
53.5761
12.991
26.3637
22.9542
30.0367
-19.2007
29.7596
13.7463
14.5606
-3.70931
-10.1711
5.00946
-3.29132
-7.2901
35.0736
3.77034
60.164
-1.1516
4.51673
15.7994
-14.7225
8.11397
17.3095
-4.14806
21.8685
17.5731
10.6718
15.8476
37.0357
154.743
217.189
62.9444
43.0049
-25.1404
-18.7553
-3.74226
42.3346
23.8792
50.4119
228.003
10.4982
-15.4934
787.713
36.2192
37.6151
24.0127
31.8988
336.848
40.0438
-0.152113
46.8881
23.4299
-6.24607
42.3221
5.68094
32.6998
1205.52
-4.19284
58.2118
4.55769
18.7997
-12.2539
32.1103
145.711
6.26818
35.3451
-0.277156
57.2803
7.24991
32.9614
27.6646
35.4798
15.1193
36.0727
24.1374
26.8648
18.3087
-18.7018
20.9835
23.9169
1151.94
-22.93
7.95307
13.3246
36.9477
59.3374
-11.2222
17.0605
-6.7738
17.6352
42.0363
178.654
9.81322
81.8386
-17.9592
-32.8781
1.42845
61.642
31.0853
87.6851
10.3636
7.39768
-12.0219
41.2148
14.9984
1.10516
-4.74843
27.6274
33.5453
21.856
50.0989
24.9748
-13.9243
5.82982
27.7815
-18.6289
6.98367
-0.454271
65.7823
201.193
34.2385
42.7582
23.027
7.68565
39.4586
20.8014
31.9038
28.7164
17.8402
54.4817
46.8362
-16.827
8.88675
21.3461
59.1887
144.362
6.46286
42.893
31.1917
96.0733
25.1724
11.3035
12.1089
39.6066
8.90427
32.5051
17.0909
10.9822
-17.0148
-0.277156
29.1693
4.25833
15.3711
22.2424
47.9539
22.6155
-3.69654
-9.83035
55.9965
19.3685
15.0314
10.4436
19.1095
26.6185
8.75759
-13.5597
41.6863
42.5699
24.3851
-19.8923
60.777
32.1291
75.5804
1.47414
29.3647
71.9211
5.04965
17.9365
-15.1947
12.3446
-4.14411
-12.1252
16.768
-6.3997
1.85946
14.9984
6.72735
13.9922
104.464
29.2388
-17.3675
47.4572
13.7304
4.81635
72.4829
5.82982
29.2421
136.023
-5.51047
-3.42975
387.419
35.153
-24.1729
-18.2353
26.3707
0.0396354
31.3755
34.4646
40.0438
-37.6334
-11.8683
0.0587432
17.7073
11.0339
3.08066
43.5994
10.7997
28.2267
135.742
118.125
27.1014
28.3622
-21.0808
5.84649
39.0932
125.285
29.1693
-8.86014
437.036
8.59851
33.2868
33.6057
22.6155
32.3246
-9.31873
1.41404
58.7239
58.4648
113.872
26.6185
38.7426
900.009
37.6875
61.2115
37.5035
54.5418
32.5816
32.6277
25.1697
-9.10032
75.5804
41.6723
27.7111
53.7276
10.1518
-17.8856
40.4253
27.9088
12.3446
1.47809
19.734
26.1383
8.59283
13.1039
59.976
15.8663
46.368
56.0341
-11.8772
-11.7453
24.9684
248.445
27.5054
256.955
55.8925
25.4939
57.3127
61.9779
24.0127
52.4584
31.3755
66.3237
56.9104
-3.90024
32.8003
-15.6164
40.448
92.6699
16.6561
44.3101
62.3401
43.2192
23.2984
46.9107
23.3533
60.2213
29.519
6.26818
28.3935
35.3451
-18.8889
22.2116
-7.74261
33.2868
-5.7497
24.8283
0.0515966
-36.0673
33.5077
39.9832
20.1828
69.3793
119.139
4.11692
-4.19412
-1.49248
36.8686
-17.3078
36.0641
31.3255
1.89627
35.8012
-31.1367
15.7611
26.5069
47.2945
-19.1406
4.52962
8.79778
-14.1375
35.1616
61.9779
5.27199
14.977
119.98
20.1312
45.709
32.5476
-0.152113
31.8956
353.266
4.99833
31.0777
45.8182
16.6561
14.3251
8.92562
17.6762
9.42939
558.723
-6.08826
13.7644
41.5119
-22.637
25.9598
16.0508
-3.23794
48.4794
32.9614
515.241
54.4747
3.79973
14.5325
65.3668
33.772
41.5982
19.1223
6.11803
21.7579
49.03
-21.5296
19.8716
-30.1996
24.1944
20.4846
-23.1558
1.55474
21.9946
2.19076
29.7546
-9.52587
11.6089
-2.31968
340.276
33.531
14.2187
-0.395979
57.2153
-1.88868
76.8426
703.649
9.02012
-22.9724
73.82
71.9029
9.21822
488.507
40.448
52.2633
34.9398
52.9698
23.9181
27.0465
234.317
15.857
37.7325
-2.34013
13.7644
-18.5164
18.4635
36.6655
4.25833
-8.99179
21.717
35.1609
27.9835
54.4747
19.2061
-2.33409
37.2558
6.25003
41.5982
13.5001
44.3648
-4.18934
-1.41726
63.1846
31.2264
7.51847
-10.5219
49.4943
13.3885
47.4694
11.6873
20.2148
34.4397
25.1443
141.856
44.532
27.9088
5.22622
23.4821
13.0199
-4.52563
54.3538
42.3346
6.49597
16.383
18.5528
132.426
6.99539
56.8339
1.06822
-11.85
67.1369
10.5014
-4.53148
4.06651
-15.5051
-22.2988
-19.0909
41.214
13.1581
42.6199
34.4216
9.21822
13.1549
-2.49794
-13.0597
45.8182
16.6561
31.1917
39.8513
18.8564
328.771
15.0516
42.094
43.3547
1.408
-23.7169
-20.3904
55.9598
312.692
462.079
34.1117
-3.99448
21.717
16.4202
31.7316
15.458
-44.926
1.41404
11.0189
-3.1203
23.9309
-7.45744
-8.29701
3.30215
20.9963
158.683
18.2995
37.6875
61.2115
16.8888
6.39079
32.666
26.5069
32.302
25.837
56.9285
13.9
40.6569
27.092
22.0432
-15.7967
6.72243
5.22622
20.5161
124.785
16.852
41.2353
53.579
25.2366
44.494
26.049
14.3597
-15.7387
15.5981
39.9673
-27.0428
25.6313
3.95575
1.54455
17.9573
5.73393
22.8072
31.4049
-7.30628
2.37939
25.8867
434.768
5.66183
76.3531
47.583
15.681
-13.2706
9.40677
218.333
1.25019
38.574
33.7919
12.0851
34.9398
305.969
25.7922
26.3526
25.1724
-9.31127
-6.63175
37.7325
-21.8428
56.5045
22.2266
26.0887
10.9672
57.2803
-8.86014
-33.3547
-5.86855
38.909
52.3464
22.6155
64.1837
7.54786
213.418
65.1603
13.1573
19.814
35.976
46.4057
14.3798
27.6698
39.8122
25.7033
40.5967
153.696
28.8335
68.235
51.4067
5.89221
64.1611
51.3063
19.5222
42.531
10.2254
52.0282
12.3143
11.0422
16.0928
-28.9917
43.0049
2.97063
-15.0071
39.3613
42.3346
27.1107
14.5089
12.4856
17.9944
17.4722
32.471
49.7939
20.0091
7.70388
3.41862
6.75326
31.0758
200.637
4.06651
-13.6311
70.7602
43.2935
462.549
71.7527
43.2067
45.1643
54.3926
35.741
39.0052
31.8436
28.1506
29.5015
51.3312
85.0214
86.0549
41.2659
27.1781
18.1168
32.9518
22.5475
0.840659
34.9398
99.8214
14.5478
-9.25461
47.6612
5.68126
47.7162
56.4732
36.2532
238.231
29.7229
9.22208
23.1487
-6.04904
-44.2869
-5.45699
39.846
-12.0547
29.0996
-10.7674
66.3038
27.8018
22.9939
2.84992
148.188
16.2984
-5.13115
3.19269
-1.54977
13.6143
20.1345
19.8839
9.77369
32.1634
41.4234
0.722468
6.39079
10.1772
107.439
26.6798
-11.6443
38.735
180.617
8.27775
31.2866
17.7217
554.278
19.8106
-9.57253
62.9444
4.74144
31.7605
-4.52563
22.4742
43.1094
47.7254
40.7458
46.6638
23.73
44.2314
38.8545
13.724
53.0858
12.3126
-17.4722
20.8223
63.3887
2428.05
6.71292
37.7997
-28.6236
25.7827
-7.30628
11.9127
44.6323
11.4311
56.2667
66.1977
54.4817
102.723
82.4434
27.6274
990.238
30.0215
36.5484
8.74646
42.3221
-1.81532
23.3295
44.7671
18.0732
19.2366
14.5478
33.8489
-2.93858
-3.68907
-4.75768
17.1178
-2.34013
17.5126
50.8823
27.8488
547.079
3.47098
12.3027
-7.11772
35.3609
55.4502
213.516
9.49707
28.5764
0.0515966
22.2633
15.6204
-4.54888
43.4723
35.1613
43.4851
16.2539
10.8032
52.9307
40.6958
55.5893
5.64441
30.179
21.3372
58.8646
38.2882
45.4205
143.903
46.2313
40.0619
2.65556
20.0422
-32.8781
12.6728
426.483
-0.773839
-9.76631
-6.50295
-0.0985801
-27.0144
-1.86819
81.69
10.7608
41.0416
8.7375
61.098
-5.01664
43.7154
2.94229
6.89063
22.6964
36.7383
49.8164
7.60799
39.6738
-13.6311
35.7972
51.2681
17.3719
20.2694
28.6492
0.189388
15.1792
592.25
2.84765
17.9216
36.0413
23.1181
69.6819
34.1919
228.886
9.63055
-3.8823
-10.318
-17.4973
30.0059
0.483324
6.30148
51.9115
-40.4996
28.2196
8.39476
27.646
57.4771
54.7987
34.8878
29.9696
13.1581
381.826
66.3237
-17.0187
31.8956
29.0521
12.4946
26.2957
8.33692
284.648
121.147
45.4735
28.9205
35.6663
2.12526
10.7783
10.0163
30.2094
45.2601
52.2117
25.9598
68.5247
9.74887
20.3684
19.8429
59.5237
-3.69654
1.41404
50.3743
17.4944
44.5456
60.3389
20.1687
39.737
21.0715
33.9394
38.7227
48.9196
10.0928
40.124
-37.2113
28.7287
26.6798
1.47414
66.846
145.605
-70.3595
368.745
29.1809
-5.8244
17.9668
-2.27004
38.4746
31.0816
35.5926
-13.1126
42.3346
27.1107
44.494
34.861
1.3732
81.1904
12.3126
160.564
3.95575
61.5147
31.1161
17.9573
3.85986
-6.1348
27.6567
54.8532
25.8916
35.7966
491.108
0.186688
75.5681
46.0326
36.0413
10.8423
45.6158
50.9412
47.3103
41.7231
-18.4804
14.8584
96.5038
-21.2454
-31.8383
16.4596
36.0906
-27.4317
-6.18456
304.329
16.9752
12.1429
-15.4575
-13.7374
46.9854
25.8867
52.4584
16.9062
51.3312
270.554
-2.02618
127.473
25.304
57.3146
16.9253
85.9965
18.0732
34.2291
30.1008
19.6052
50.851
37.0153
26.8829
54.6304
55.9598
65.4441
5.34504
23.5471
24.1165
19.8429
53.9015
46.7242
46.0414
31.3875
75.9513
0.711532
7.18707
11.7495
4.72399
13.2547
183.09
15.4836
106.266
37.8056
0.495828
-9.85055
-15.7234
17.27
448.206
-4.66296
23.6197
-17.0812
29.8166
29.8549
-21.2818
1.37992
-16.3295
20.9314
26.0064
41.0739
61.7622
24.8543
-10.5096
37.6445
-6.95521
-14.9363
38.3198
58.2642
-11.3077
-4.87306
9.67453
-5.43138
48.3942
143.978
11.3756
174.62
-6.35161
-18.6289
15.3109
10.7318
33.2789
63.9082
-3.24281
42.7582
34.2714
65.6955
504.258
9.02012
9.35483
13.1581
194.419
62.5756
171.228
3.59602
24.3993
59.0372
19.9909
61.0628
20.6735
34.5738
47.3476
12.6738
37.597
42.039
33.9844
-21.0808
30.631
5.84649
333.866
48.4636
18.4635
31.0433
19.2509
-1.49553
44.2058
-2.00156
34.1986
-13.5785
29.7596
32.487
46.4197
-16.8278
12.3177
34.102
3.30215
579.468
51.8611
10.8032
30.1912
50.0661
82.4811
-4.89973
38.2499
-10.9744
66.21
26.6798
1086.56
46.2313
34.4397
34.5147
40.6569
35.1616
77.9066
42.9013
44.2037
10.8484
12.2377
9.27175
28.0964
19.8458
25.2366
40.7458
63.0854
269.119
31.3583
58.7016
375.881
447.296
-9.16271
48.3962
53.6049
35.741
9.35483
1.9137
41.9608
-20.7668
37.5178
44.0447
5.68094
27.0776
13.928
37.5404
40.2199
16.4005
0.645982
-11.0201
0.282476
67.2042
-0.148246
63.4411
17.9249
59.5237
41.102
28.2377
39.8208
-9.31873
59.5101
54.1224
59.5381
-17.6673
58.4648
18.2947
40.6167
143.862
26.6937
84.5391
100.567
24.3851
50.7937
28.8335
30.6028
43.5464
7.09634
44.3572
49.4323
13.9
29.4125
17.7217
35.1616
25.4328
22.2866
27.3372
14.5965
17.8599
39.2568
38.5779
29.9704
42.3346
21.4885
8.7375
-6.36842
10.7435
54.9535
69.9524
-4.55398
119.335
-3.54051
20.5992
7.01269
55.0793
47.5401
-17.0187
15.029
17.8077
-2.49794
42.3221
271.798
226.095
88.577
50.1551
18.7997
424.403
54.5991
7.0302
6.26818
20.839
48.4636
-5.112
2.25261
24.1165
32.9614
55.7756
22.3613
48.8525
408.086
52.2484
40.7975
9.40915
55.4212
34.102
34.1148
37.0401
58.5529
43.3097
46.318
42.4708
30.0073
22.6827
53.1963
55.1165
34.5401
19.3584
36.0501
29.3647
2.65556
52.0282
61.04
20.4125
38.5816
-6.01818
21.608
31.7605
18.7261
97.4573
85.4381
64.592
53.8643
52.286
46.2188
19.8685
8.86946
36.2128
47.9199
12.5128
455.606
44.6481
77.9678
9.48206
-22.1704
110.057
38.9011
56.3558
20.2645
69.3249
37.521
33.2496
43.8349
58.7845
12.9664
16.903
48.1018
55.4406
33.7919
61.6337
66.7989
35.1625
30.7946
12.2405
4.93636
42.8125
3.03539
76.1822
32.534
64.507
-3.08826
28.2322
-34.16
-16.1759
39.5206
32.3498
4.55767
32.9229
13.5839
145.717
11.0189
8.1241
20.1828
-31.8203
-17.6673
-7.94225
15.3741
6.88352
1.43286
-33.2764
-8.02994
29.3523
5.64441
-10.5219
10.1772
2.14407
11.8621
-24.7628
21.3213
83.2404
-3.25672
33.8661
-20.4515
-40.6884
112.5
6.46065
-7.33673
32.0272
9.30707
2.32747
37.2934
46.2188
32.987
15.5981
36.6755
37.6889
40.8999
76.0937
44.1942
16.354
50.1455
17.0566
11.9127
637.688
57.7507
34.2714
18.93
67.6531
39.4001
64.3237
10.3439
41.6635
46.4496
51.2291
43.4449
49.1844
-13.7953
-15.0032
-10.9381
6.693
8.08309
12.2211
49.1792
22.2402
12.0293
17.8401
12.1855
359.197
14.2111
-1.81532
-17.9
46.6412
-11.9119
276.917
-16.7509
49.5353
15.2437
-45.4436
-46.2057
5.84649
-61.5617
-13.3806
54.1997
19.2509
-25.8584
-47.098
20.7799
36.0979
17.6761
19.8044
4.73676
-8.89332
11.9559
41.8573
359.389
399.215
91.0285
67.8352
32.2407
14.3798
38.9142
36.9477
46.2189
5.64441
39.5493
-16.1441
38.2499
662.352
63.0512
10.9251
29.4909
17.4037
50.9165
14.762
-2.02961
9.73482
11.1624
34.2246
43.2364
-6.76144
24.5261
1.93034
28.9494
20.7743
30.9075
30.928
174.225
3.56024
8.7375
-10.1165
-26.7378
36.2192
-2.67991
16.261
-12.9108
771.786
34.8643
4.83886
-24.2511
-3.3237
12.3714
-23.6946
317.223
63.3729
45.5158
37.6707
0.186688
32.4645
-27.1374
23.5438
607.631
27.7089
51.238
15.334
36.0659
2.36772
-24.1026
31.725
-0.947684
-4.37885
17.545
93.8371
33.7177
14.509
19.4291
14.8404
56.2584
57.1631
46.0702
11.3031
452.857
39.8513
14.5478
13.2342
47.6612
9.42939
47.7162
28.3622
125.096
17.5126
-26.0126
39.0932
35.3301
44.1618
185.911
38.5836
76.3903
14.865
39.4821
24.8283
22.5404
1.41404
54.1224
13.7463
69.3793
12.3177
32.2279
-9.81632
64.0998
25.6242
35.166
0.45681
60.1763
66.9327
21.8561
43.1257
60.164
219.988
60.7387
34.5401
14.5926
79.9645
43.8101
4.6032
12.9163
32.9594
7.10029
6.71876
29.9704
33.7391
25.468
38.3551
59.7822
55.5892
1.12785
-19.2415
51.2053
12.3126
16.261
46.5221
54.4817
46.5014
13.1581
40.0868
24.3993
40.2965
24.4216
6.46286
18.5302
81.7914
41.7254
28.2267
10.1799
-9.31127
41.4807
379.969
-4.97622
-7.27197
20.8972
63.4561
-24.64
64.7765
4.25833
290.859
5.37585
27.3392
50.1534
14.865
15.1193
41.6949
-18.6891
31.3991
100.974
68.9085
37.5201
53.5472
12.6725
24.7444
224.447
24.3851
28.3049
182.507
32.666
4.01814
725.881
47.2945
38.9555
27.4906
-1.09258
162.27
-6.01818
15.9858
22.3902
-25.1404
13.1039
24.3687
31.0902
19.6144
14.8046
57.4632
1.12785
877.669
45.5895
47.9199
-2.4797
528.694
50.2703
166.049
25.4536
31.9709
2.19245
38.9011
-12.4502
50.2545
49.2639
18.93
-9.18364
50.6445
30.5905
44.0771
70.3954
42.7015
51.2291
7.83769
43.5622
9.86399
-14.743
2.13428
-15.1267
2.80045
1.24334
43.7819
18.2875
0.0208578
910.389
17.3499
0.679283
148.781
26.3455
27.1354
55.5025
9.82146
44.5423
40.034
41.1483
-8.04944
13.0689
50.8404
34.3177
109.895
23.2973
12.7683
9.40997
51.3312
40.0438
-15.1446
-2.80699
38.574
35.666
43.9442
26.0264
38.6879
39.8513
14.5478
16.9823
40.1649
356.132
12.1089
364.977
23.1348
189.505
210.178
59.708
18.4635
8.00646
34.8354
14.5462
-5.7497
9.49707
9.83576
-13.5785
-6.86843
33.3012
18.7795
17.9399
47.2204
47.2332
20.1735
-12.6617
-20.4086
27.4783
22.511
10.0928
90.7238
79.5176
15.2625
137.425
36.0501
109.402
61.2716
4.6032
38.9098
546.423
16.6644
27.3372
12.2377
-9.46891
48.7111
49.8309
38.3551
27.6274
93.5154
34.9744
-10.1165
16.3657
11.85
24.9748
23.557
42.774
24.4966
11.2289
20.6544
10.7608
264.975
456.086
3.12426
-1.81532
100.166
14.3251
34.2291
29.5403
-16.7509
15.8021
22.5479
47.1029
17.5126
-20.3904
40.9673
-7.64451
5.34504
-36.9711
0.37854
16.6202
-0.771821
-0.127498
5.74894
22.9542
-5.5706
5.16218
50.3743
469.144
52.0419
16.9054
8.56958
33.2872
34.1148
20.002
123.247
26.6937
-0.533671
76.204
35.6295
32.053
13.8409
34.5401
24.6329
32.4768
185.975
-6.02213
21.8685
341.862
2.72913
48.2801
1264.19
11.0422
17.8599
24.2643
24.3482
22.4947
49.5995
8.8867
29.7972
31.2263
8.86946
17.4722
24.9748
26.4445
70.885
52.6076
12.7683
809.581
21.3461
16.7145
18.7771
44.0447
-4.372
62.9368
5.68094
1.66356
31.1917
17.3625
-7.94097
-1.75835
-6.68671
13.1775
88.9456
50.851
10.7783
-48.5014
41.5119
3.47098
314.027
373.449
-7.11772
33.4868
40.7831
11.1169
15.1193
21.0802
-2.09957
10.8124
13.1573
19.814
50.9686
12.6725
13.5001
-11.6856
13.5753
44.4439
31.2264
11.2666
3.94203
4.4706
28.8796
4.01814
36.225
62.2871
155.148
27.4906
47.5582
-9.81595
16.6644
17.9668
-15.3885
-8.37702
65.4937
52.4592
5.62807
2.74783
123.205
57.9082
27.4782
23.6166
1.3732
30.5906
54.9598
8.56448
1.26844
32.0667
40.8999
4.06651
155.035
37.0271
17.0566
2.54237
-6.99094
42.7582
49.2639
17.0533
26.2816
23.0942
8.46984
32.9141
21.0488
-2.27611
49.355
21.2529
-10.903
22.9825
-22.2286
-7.63043
428.213
27.4803
-10.566
7.51712
25.83
45.4609
2.55335
20.7233
16.4016
25.618
52.9247
61.1247
24.3474
-17.764
-3.29468
29.7365
-6.71134
2.84754
3.75224
-5.30904
33.8888
17.8624
-7.70677
-2.54154
19.2366
-30.4298
-3.63241
38.2909
-1.815
15.857
-8.72435
-29.7608
-24.0804
-13.2667
-49.0029
-42.5933
-46.4731
20.1684
-46.9791
-17.6769
25.7653
-23.3742
-3.27112
-3.0366
27.8018
52.9789
87.1829
30.1213
31.2909
22.9798
15.3741
36.8686
5.18099
73.5454
53.8142
51.8411
44.9998
33.9271
984.607
32.6277
53.2807
50.8698
17.4843
30.4279
75.6692
482.416
46.2791
0.855065
57.6504
46.0475
24.1607
32.9594
18.3447
43.0049
48.7111
35.6131
96.6825
579.96
672.602
23.862
58.708
14.1867
22.6964
89.6257
32.9902
25.4536
18.2281
25.7827
50.7898
21.283
58.6014
61.4989
37.6707
26.3401
73.2223
52.1236
12.1659
-8.39366
0.453457
24.1572
35.3587
39.3595
-5.30904
84.4886
15.9883
37.3849
8.22279
65.8619
-1.75835
17.7311
2.12526
-11.7105
15.275
10.0452
114.439
-2.43256
30.1503
9.86099
8.56004
-0.471604
-15.878
-16.3896
36.3188
37.1721
13.6235
-2.77228
270.002
454.83
-5.13115
78.1553
62.1685
-8.8745
7.01604
19.8839
-5.21884
26.5412
18.7629
70.0629
53.2424
15.2625
26.8546
36.861
41.936
282.411
27.092
662.974
40.4253
32.9594
12.7225
44.0968
37.3827
11.2298
39.3613
36.7124
40.7458
67.2785
40.5966
32.987
-30.4859
23.0944
17.9348
18.9483
3.41862
38.6124
462.111
356.184
24.6812
-0.454271
18.9306
41.7348
18.93
211.873
582.879
13.7239
2.84765
29.166
8.96828
43.7328
43.2373
26.2214
22.5284
46.3681
66.3237
36.2957
11.0923
61.8806
132.435
39.511
8.49204
21.3413
26.5065
14.5514
53.5266
2.87016
28.0385
59.2843
29.694
-21.3275
11.5269
-56.3702
-2.15122
-19.5564
-40.7193
-78.3322
-9.61668
17.9688
-0.446374
-35.7348
28.2377
425.878
-41.1779
-36.0673
5.3967
-13.0796
265.317
-5.25341
8.81489
20.939
8.89011
3.01727
45.3809
50.9041
-8.41109
104.733
44.8091
23.6958
21.9946
457.809
34.0499
-47.0072
-14.628
-71.2965
37.0357
96.6776
72.6926
-23.3696
16.0891
28.0964
46.0827
10.2441
44.494
16.6787
16.2338
-11.9906
20.1139
39.9609
-4.55398
5.01657
-7.28864
20.2852
32.9902
47.9424
20.7265
-12.8001
10.7318
372.485
151.989
21.12
57.7507
41.7676
31.9623
0.186688
22.6226
20.2645
269.85
41.9179
-2.02618
31.8956
8.74646
42.3221
-5.56346
-17.9
37.2708
12.451
6.1181
31.9748
13.928
11.3035
70.205
1.408
20.3526
14.8443
-7.77342
42.2877
2.38426
15.3711
18.4943
29.2132
16.7391
39.8208
-7.44467
-2.33409
-2.09957
13.7463
18.3087
59.1694
18.2947
65.9739
14.5513
-3.54197
54.5418
-1.1516
34.5018
28.381
88.6988
28.5539
47.5582
-1.09258
51.9013
28.9661
74.1585
-11.4466
31.0853
-6.01818
0.993309
39.2568
66.6889
69.3463
10.2441
35.1236
57.9082
23.73
-4.49435
81.958
30.5906
32.471
34.8014
7.70388
39.0259
34.8643
29.2017
131.296
69.6588
-8.00886
5.16793
30.175
246.171
16.5213
77.3749
230.7
3.8513
28.1557
105.081
33.383
44.9621
52.5135
55.7384
53.2052
319.28
74.0297
12.4946
389.024
9.42907
36.8139
37.9772
18.296
28.2267
38.3458
3.28207
13.7644
-16.6423
5.47395
31.582
17.3768
348.955
24.1165
27.3392
57.6497
52.6006
5.67379
18.2806
16.6411
19.3685
44.5456
21.688
744.373
37.0353
80.9664
42.4908
31.4179
11.4506
321.806
24.3851
17.5891
143.198
30.7919
39.7983
12.7185
47.5582
-16.0851
16.294
-12.2634
38.5512
33.531
220.744
45.9709
54.2493
29.9704
43.1094
49.8309
40.2292
140.071
72.9007
38.7226
10.4982
4.35369
44.1717
-7.16486
21.7594
17.4741
54.5419
2.92283
31.4049
20.8047
15.6608
-8.86501
453.179
26.7751
24.466
17.472
-13.9375
17.3006
205.745
-1.24475
26.8751
50.9412
-27.8615
-11.3786
-12.1921
-13.7492
-14.3141
243.175
-24.342
-13.5254
2.35739
-42.4242
48.1634
13.8483
223.122
-6.08718
-6.24111
7.94708
36.7618
139.132
-0.435315
14.7341
49.5816
38.5521
15.5794
23.4103
-10.2677
127.89
1.72195
43.14
53.415
33.1093
46.0702
15.0513
75.8033
48.5152
27.4435
-4.56945
5.49472
15.9886
-5.69471
6.81043
7.96723
22.1977
44.323
25.0377
-6.83639
-7.11772
207.775
25.7906
22.3613
39.4821
56.2736
426.827
54.1224
68.0942
72.6566
4.72399
15.1288
53.7797
20.939
54.8437
20.1345
27.3801
32.2625
54.6522
14.0777
49.8567
9.15577
46.6832
41.0993
-2.54109
278.917
304.979
9.90744
45.2943
35.3768
16.7111
67.3844
24.8543
15.1254
4.48296
18.9039
-1.33301
9.42661
34.5716
299.836
29.9909
25.468
16.383
22.3009
184.9
-34.4794
-37.9822
-33.1276
30.597
-15.7984
-5.41458
12.3351
-16.7549
-1.55568
-35.9575
9.35483
51.2882
-11.3965
-16.8302
60.9113
153.05
9.42907
28.9517
12.908
10.5769
60.0858
19.6052
-3.49693
141.963
120.586
114.542
0.282476
39.0932
-18.8889
7.21911
27.2952
-5.112
-14.614
-18.987
22.0424
-13.246
155.674
13.5839
-7.72177
-25.6091
593.647
-13.0796
21.688
-4.19412
73.4702
-13.7312
3.30693
-13.5987
40.4986
58.4994
15.2968
-8.41109
192.286
33.5186
48.5573
6.82924
-8.83323
13.4352
99.095
19.5222
44.405
10.2254
33.2876
42.2994
34.8334
-7.89224
32.8524
58.2298
27.7608
44.9621
22.5284
12.6349
34.4646
18.5885
20.6512
34.6743
25.6131
31.0777
227.603
52.9698
40.1649
39.4145
36.4718
52.725
39.6379
55.9598
93.5551
25.9598
-1.36387
13.497
42.6571
61.7167
6.68597
-27.1224
-31.3821
20.3055
168.234
39.3942
53.5472
49.0945
5.17621
20.9963
25.6242
31.4179
300.994
51.0031
29.2419
46.6832
-2.00424
-11.9114
-28.4303
203.779
5.93889
55.9915
-32.0147
-43.1855
4.23955
16.9995
13.8533
32.0223
-11.1881
6.46065
24.5224
-8.44791
10.3132
28.2791
1.8108
19.1941
-18.3045
-0.331474
-25.0923
41.3831
4.79689
284.239
-27.6866
2.35683
-8.24331
5.35347
31.4603
27.2771
17.9903
40.3371
27.7794
56.2585
18.8586
3.8819
-30.3353
-3.76363
-1.83443
22.0052
26.9683
0.0364382
0.941138
-38.1052
-7.43752
-6.65561
7.28576
-4.4156
-10.7485
-4.19284
31.9748
12.054
-37.9474
311.319
-5.33972
9.10816
50.4515
6.68048
-6.98607
-23.0473
19.4313
50.765
21.1054
16.395
-17.752
29.7596
25.805
13.1573
8.56958
23.9169
9.75192
18.2995
33.9394
59.4364
49.9671
-1.85186
45.1715
28.8335
32.6277
-14.7225
28.7287
10.6241
68.1729
-2.96664
25.6644
4.6032
3.30251
85.4029
26.0347
595.179
-13.5144
4.74144
1.09656
56.2279
342.185
-34.7335
34.9744
29.2388
18.2398
32.4647
54.9598
32.9273
42.4979
17.0742
69.0109
32.9902
42.3202
45.1114
37.1311
637.167
39.395
29.5015
20.6512
14.0596
44.3537
1.93281
76.6262
57.4286
27.6663
46.9674
55.1575
27.1014
1.408
19.3866
18.965
52.7563
46.5895
7.21911
40.4137
49.1043
-0.246351
38.5836
12.991
30.1118
52.9393
-11.7044
663.194
36.2351
61.4122
33.772
47.2204
14.5465
9.75192
16.2539
9.82714
26.4431
42.5699
38.7227
39.5493
-4.89973
28.9179
-22.2188
54.9656
1057.42
20.2148
34.9869
649.208
65.0198
15.8476
53.5438
23.589
117.185
28.0124
27.3335
865.804
76.8426
68.8568
29.7972
53.7151
119.194
21.9879
53.0794
41.3632
43.088
108.735
34.4646
36.2957
-3.90024
63.7547
3.12426
44.1962
506.057
12.0851
46.6412
233.591
58.592
33.2885
69.4562
73.1476
15.857
24.6141
14.5265
26.8829
-1.64977
67.7489
37.3331
29.7079
32.9174
22.999
19.1192
22.2424
29.2132
53.9015
67.9318
-29.9335
14.5325
26.0114
28.7388
25.805
31.0584
65.9611
49.1073
34.9945
27.6698
70.6808
39.5493
17.5891
27.0055
28.381
54.7908
205.747
48.1054
30.6916
15.774
46.2791
34.8031
26.0347
12.3446
44.879
31.0816
137.912
22.4255
39.8088
143.178
49.0299
187.843
14.6611
1.54895
15.1237
10.515
39.9629
15.1866
-21.44
1.25541
772.54
9.85309
27.3639
3.4794
-0.398852
-13.8661
42.2697
-36.3576
122.796
-7.82788
13.2364
35.1043
34.2682
1032.3
10.9455
-4.34374
80.1065
-32.5466
-41.9063
0.802869
-16.5603
14.7339
34.217
49.2558
27.6573
-47.1094
20.0524
-18.0108
18.8492
25.2614
-4.21312
51.7544
54.799
23.1674
31.306
-9.41994
50.8404
13.2522
12.7683
14.977
13.1581
25.7533
21.3032
-13.2706
28.1474
38.4225
-13.7423
31.0777
0.0587432
2.71473
45.4735
-2.31878
4.55769
11.3035
19.6052
20.8659
11.8904
-9.08785
48.4636
-2.02231
12.8413
10.4286
-6.98607
252.753
-22.6163
-11.1177
-3.2827
12.6584
76.6112
-6.86843
-3.70931
10.6317
-21.0559
90.412
-7.2901
23.8292
87.4484
-1.85186
-3.55423
15.7611
19.5475
-20.3447
2.31696
-4.14806
-4.36848
18.1681
-11.4466
31.0853
-19.1366
2.97063
9.35572
28.1169
44.2087
19.6144
46.6638
105.081
13.103
16.9062
567.358
-0.152113
20.6512
38.4225
6.87239
19.8333
80.6436
20.4042
25.5695
64.2141
42.6588
50.7155
25.1724
24.4219
115.726
103.72
-35.383
37.7638
29.7229
54.1997
-0.277156
66.6506
-3.36959
40.9831
107.924
50.1534
5.4947
31.9859
39.8208
-7.95629
20.3892
34.361
110.138
26.2757
13.4873
40.7835
6.00379
27.4983
42.6623
21.0715
57.5624
68.7077
10.0928
25.1315
25.1697
2.14407
45.5953
30.4279
1.47414
48.1054
26.9435
-1.09258
569.144
10.2254
32.929
31.6569
47.9519
-6.01818
19.734
13.0199
21.7113
50.5852
28.9848
69.1526
29.3522
235.631
30.5906
36.6755
25.6313
31.5296
53.6049
583.925
5.73393
49.7965
11.8312
-10.3229
25.3395
7.94972
50.3941
-2.77466
179.914
-42.7904
-32.7374
-10.7521
41.102
19.7368
24.2903
40.5436
26.7079
12.8274
10.5898
2.54893
36.2671
33.8544
-41.6563
2.25261
24.1165
47.9539
29.5387
78.5833
20.7415
54.8133
-11.1928
20.1547
59.7446
16.9054
31.0584
20.1687
35.9888
48.2845
47.3085
18.9468
42.5699
38.7227
45.1715
47.5741
83.2275
43.9104
2.14407
66.21
32.302
50.1999
55.0545
42.531
28.9661
51.6697
26.0347
28.2742
-8.82928
17.789
62.7871
15.1607
41.1662
566.717
24.5537
-51.1007
-15.7984
134.327
3.95575
194.573
-2.61707
5.73393
-10.926
3.29386
-9.18035
-55.5537
4.25345
37.136
13.6566
9.55972
11.3476
21.2201
-45.8781
1.05498
182.218
17.0004
24.3474
-16.827
68.1978
70.0289
-18.7042
-17.4905
17.9592
9.42907
41.1331
34.4597
30.2546
22.9811
31.0378
-4.6261
14.92
2.09836
45.2601
67.2042
50.4515
14.7154
10.998
68.8941
22.6155
9.42193
27.651
69.1149
51.2276
25.805
22.5276
2.94738
30.3538
-0.445985
268.373
148.508
-3.54197
65.0586
61.2115
16.8888
37.6752
4.4706
21.3833
13.9253
-29.715
36.225
36.0501
16.4667
29.3647
161.876
19.5222
50.0272
-17.8856
593.633
32.929
31.6569
19.8409
38.4746
5.52362
26.2223
59.976
27.3421
17.7404
33.2496
46.6638
6.86344
-10.1165
5.12133
171.146
-17.4722
-11.0368
16.5371
27.368
87.2978
17.185
-0.512598
16.4123
20.8047
6.2905
21.12
63.3729
45.0808
36.2127
14.092
9.80438
20.2127
24.9922
44.6274
9.35483
381.826
51.3312
18.4921
57.0069
45.9511
22.4929
-14.6794
20.7703
2.86984
9.27396
6.34873
-6.06333
-38.8631
2.92682
33.6057
25.359
-11.3169
19.9289
-5.15123
26.9118
-29.1963
37.6026
-6.04904
-30.5436
-3.05745
36.0979
40.1649
31.9859
34.1986
24.4145
27.8855
29.5531
91.0285
69.7092
46.4057
9.75192
46.2389
37.0401
146.383
46.318
5.64441
24.5568
11.9669
53.2424
42.0363
504.394
53.0916
28.5539
25.837
46.2313
197.483
85.1145
85.6345
21.4698
31.4135
72.2844
48.5235
27.3372
7.10029
23.4821
37.3827
38.5779
44.963
53.4168
3.68487
28.5644
45.7267
20.8055
2.31023
99.0004
159.627
29.2556
55.4187
21.2016
29.0325
379.015
48.5201
27.8624
-16.0817
17.0222
21.3413
87.4136
20.17
33.8489
113.254
35.6663
8.36078
3.28207
17.0909
27.8338
64.2284
-18.987
19.8429
50.1534
26.1094
596.08
84.7984
-15.4526
20.3892
95.1454
-2.67482
230.879
74.5167
39.737
38.7426
29.5439
37.9381
41.4356
53.8142
46.8739
17.5891
-10.4758
21.4216
15.2625
-13.5184
34.9869
21.3213
19.5222
23.7903
-4.76713
565.522
29.2112
31.4631
6.61551
41.1309
36.7038
26.2223
36.481
61.3605
65.4044
61.2114
38.6092
25.7361
56.8275
62.4561
53.7423
13.3261
46.5221
76.0937
49.8164
22.6005
2.19245
10.7318
-2.32834
15.1825
-6.82796
66.1305
48.3755
41.214
57.6125
55.9734
13.9034
25.3363
142.433
47.1648
37.6369
156.98
14.1712
12.991
18.6681
25.5511
94.1743
12.4057
40.5749
47.5265
13.9073
-21.8289
-22.9156
10.6859
-1.18338
54.8386
-6.68673
-9.24359
28.5764
-22.9488
-18.7018
27.3102
64.087
40.7835
20.939
23.8826
12.3876
472.668
15.9518
29.2419
27.8964
6.82924
14.6732
40.7353
15.5296
26.5536
20.3842
27.0184
35.0347
6.47726
29.5394
20.4125
53.5741
29.1043
63.6197
86.2129
59.2012
47.7254
188.797
39.1675
18.1078
32.987
18.2398
56.8339
32.9273
30.1927
14.663
19.8717
102.29
11.3561
145.665
68.8862
33.9232
11.9127
21.12
24.0175
15.5307
-35.4179
31.9623
13.3052
1.91874
4.35355
-19.6411
16.0475
32.2932
29.583
221.274
28.0955
24.4025
51.2882
12.9664
24.3993
45.9187
14.3687
51.6924
-33.6744
33.5227
18.0732
3.30342
24.4786
28.9205
1.93313
36.4718
-24.8289
-4.97622
0.224293
0.282476
46.5895
5.34504
66.6506
11.7546
-18.3621
17.9688
288.16
24.2354
350.577
30.4505
3.79973
16.4066
38.1092
31.4272
15.0314
8.56958
49.0945
37.0353
24.7444
18.9468
33.1005
11.4383
2.59653
47.6202
38.2882
88.3511
41.8472
-9.77026
31.2388
250.032
29.4125
23.3439
35.1616
165.459
11.3007
17.705
-14.833
-23.4404
25.3058
0.168123
-16.9299
13.5719
-10.9402
58.2869
34.3451
-0.805847
168.874
18.4111
22.6005
-25.9185
-19.1949
-3.55815
-21.8205
-3.20995
16.1189
83.4991
1.12372
9.03872
-20.5782
31.9771
33.2302
9.90532
35.3084
-11.84
29.5067
16.4232
-26.9244
31.1823
15.7954
-20.3084
-18.9993
15.4764
-25.279
10.8942
39.3399
28.1506
70.0718
62.5326
-2.02618
50.6362
15.9337
42.3221
19.5813
42.893
27.4435
69.8363
22.6045
85.1425
38.3458
65.8435
104.482
60.6161
26.4612
54.6304
46.5895
-2.02231
16.5894
49.784
-6.98607
45.3561
29.7387
57.3242
57.6497
19.5502
27.6394
36.5959
49.4373
380.126
47.3567
0.136284
66.8981
7.98731
29.4296
24.6872
2.36989
20.1345
2.27743
-36.5221
0.722468
4.01814
60.5878
49.1686
8.9704
61.2238
62.5507
25.1443
34.0977
-5.70417
31.992
13.8533
3.91133
7.55254
-12.28
-29.8255
-25.3145
47.7946
30.1532
61.3605
54.16
10.7435
34.3387
77.4486
19.8089
273.747
26.2214
11.284
53.8643
58.7845
29.8329
43.14
68.4075
16.2427
47.9443
26.2957
54.8438
50.1551
9.48605
46.9107
30.8496
37.7325
16.4005
37.7056
47.1341
55.9598
35.459
23.5471
2.38426
240.259
-7.74261
46.0798
265.671
-11.1177
36.0727
1.92566
115.967
30.6129
5.19023
48.7645
46.0509
49.0945
586.137
26.6185
14.3798
8.92912
94.1601
55.6883
6.86354
9.39254
39.5493
4.4706
66.3609
22.7588
23.1065
28.5539
-4.14806
213.023
85.0395
23.2703
36.9088
17.7217
29.5394
57.2919
140.353
5.22622
29.1043
7.39768
29.2076
24.3482
223.02
46.0827
23.3626
42.6199
198.463
49.967
23.6166
21.9879
24.9684
9.98225
29.1792
36.8757
-24.1552
34.8643
27.3276
9.48206
20.9331
18.2281
23.9086
15.1825
255.007
16.5164
1.85857
-9.3307
40.7459
45.709
19.4291
-5.77431
-7.45983
29.2036
48.7845
55.1886
34.2291
-19.1854
26.3526
20.6738
19.6052
75.2138
10.7783
17.5126
-9.14604
4.03061
55.9598
59.1543
2.38426
-14.614
42.8572
63.2719
37.3538
52.6006
71.6799
-9.83035
52.5127
23.5621
14.5465
26.6185
38.7426
8.92912
28.5678
52.68
68.8068
31.8813
815.413
476.781
28.9179
13.3885
47.4694
32.302
36.861
40.0619
-16.0851
42.531
37.0357
-19.8799
39.5186
32.6976
-3.8114
6.0756
19.4898
86.5112
51.0359
7.16479
0.131186
-19.4701
27.3077
34.32
40.2769
12.2211
6.07565
32.5476
24.3993
17.9592
-31.8004
19.5813
-30.1956
19.9473
-12.6226
-15.4372
191.27
15.8021
12.1089
9.62153
-32.3252
-34.9613
2.09836
14.7304
36.6655
-18.3621
-13.8903
20.1684
-3.87563
45.1043
32.3246
-46.8001
-21.0747
41.004
32.487
14.5606
-26.1981
-27.0377
49.0945
-3.36654
3.30693
6.07901
17.0728
72.5549
40.5967
1.89627
69.5343
-25.5145
-2.94127
-29.715
49.1686
-6.02213
33.1128
-34.8258
20.0422
-13.5641
26.0347
23.589
-28.507
-6.50295
-23.2663
14.9779
-3.74226
224.119
2.74783
16.6787
16.2338
-13.6193
-18.1351
351.062
-8.30211
-8.1019
-24.1552
-17.1961
5.77589
4.79689
8.56706
19.6622
19.7173
0.453457
65.3867
33.4846
47.6366
4.7216
29.9892
20.9279
14.1142
18.6443
2.6006
35.8768
27.6699
-5.12988
19.7934
20.4873
-17.7446
-5.69471
31.1733
-41.9422
-0.654557
17.5415
-32.9444
-34.9474
-6.04904
-24.9214
-40.5388
22.654
-19.8052
-12.0547
72.617
-0.885436
-22.0118
51.3113
20.3055
13.6235
83.4348
5.75848
55.6537
472.589
6.11803
10.7642
51.0031
9.67464
216.477
345.959
-29.2626
8.26486
-4.81533
776.481
-20.1718
-9.77026
6.87592
-4.91564
-36.6998
-19.3132
-27.2559
-21.0603
1.0699
167.892
-45.3736
-20.7133
-40.1329
-29.9997
3.75401
96.6825
-37.6692
1.24124
-31.2536
32.471
-12.0502
-33.5256
-60.7535
-48.614
-30.4977
-42.9135
-19.9464
-31.3538
-9.71565
-5.08402
-57.9067
11.8498
24.4966
-20.6302
14.7869
16.618
-29.2001
13.1226
62.1573
8.49204
284.762
-1.14754
23.9217
-1.38174
6.61829
36.7955
-31.3882
-17.1576
21.8342
602.25
-4.83341
31.0433
62.2227
16.6202
27.3392
14.5462
194.775
5.74894
43.569
29.525
-19.9869
52.0419
18.7795
17.9399
56.5908
1.42808
45.3592
53.7352
48.2845
62.301
28.3172
259.962
72.4558
13.1407
-1.1516
47.4694
47.2945
65.1924
49.9794
51.3063
21.3962
42.531
22.0432
21.6846
-15.1947
198.255
60.9634
28.0124
29.2076
37.4667
246.376
37.2934
89.3223
19.8685
276.093
26.8488
6.69042
18.135
129.518
228.307
16.1236
11.5628
-0.512598
48.2715
17.0566
0.668303
8.00159
70.8692
38.0195
17.056
65.779
48.3755
46.8362
58.1357
33.2496
51.3312
16.7145
251.161
25.304
-38.1052
4.84077
33.7919
23.6954
50.1551
35.723
38.2909
308.343
48.6532
-5.15123
-5.91325
-36.32
15.6674
96.3662
-6.83639
104.132
-14.4823
-12.7399
-9.61668
-11.6908
-11.3719
-33.6064
-20.5631
-54.8079
258.396
-1.24623
3.31616
2.25566
-28.7237
-10.7876
-19.2743
-2.50679
-20.5925
-22.7034
-26.904
22.1695
1.37992
23.0259
129.627
11.0139
11.0889
19.1051
-9.4523
14.1884
46.6494
18.3447
23.4821
22.3902
25.4594
39.3408
28.1169
-8.26517
-2.62028
14.4917
45.5895
38.5495
14.3869
24.5705
22.1593
8.62733
11.5628
27.5984
50.1455
-3.55815
25.0312
9.87565
65.247
17.056
13.1631
19.3461
0.973579
11.6784
16.4645
51.2291
150.267
36.0659
36.1009
273.863
32.1193
187.272
32.7855
14.3618
40.0338
29.5319
56.3558
69.3249
16.9062
14.509
45.709
30.6735
209.932
83.4
40.6056
46.0702
3.80688
28.9517
36.8139
52.9698
50.1551
27.0465
38.3458
63.9694
-9.8364
34.3792
2.09836
28.3935
25.9748
18.4635
390.864
-3.23794
41.3947
28.9205
16.0563
14.5209
-27.1224
11.7214
263.081
9.06113
30.4901
-8.39447
43.2398
44.4093
-14.5015
31.3037
17.1909
65.1121
377.83
22.8922
13.4228
2.83331
14.2494
22.3586
1.20704
50.2805
25.7428
8.03337
41.5461
12.888
54.1924
26.6014
-5.70417
24.8543
41.3623
11.9792
7.55254
38.3198
5.78173
-8.44791
-21.5459
37.4181
0.453399
-15.1804
833.609
-6.10577
15.681
-15.1446
7.5327
19.6818
-23.1127
40.196
-9.58083
36.8139
-8.87443
-2.31878
50.7155
-26.703
-1.22808
367.541
-17.0148
-36.9711
-29.6065
-7.74261
-2.64589
710.144
26.7024
-11.1928
-43.5635
-5.8477
2.5019
-6.05417
-7.45744
-8.29701
75.3314
290.034
4.12972
-0.612741
-13.5597
-5.41603
12.5848
-0.632728
11.2666
45.1715
-38.6329
2.64266
75.2327
6.2399
-21.0147
25.6166
-21.7073
27.5384
-12.2634
-4.19375
-8.2701
-30.381
-7.59484
-19.5182
-15.0071
11.2503
12.3496
-27.2372
18.257
10.6116
89.209
-24.8637
0.605559
102.268
12.3755
2.96479
-26.1252
1.4198
101.868
49.231
17.4048
37.5845
5.80889
181.829
26.8423
-27.1374
106.003
43.5376
3.34608
17.208
36.0659
-3.25447
-20.3652
-27.8508
-17.0008
-47.7993
-2.50479
2.55246
14.5393
-22.4679
43.2373
-0.0155003
102.59
32.5905
28.7994
-41.3816
112.48
-36.2311
210.988
-1.03341
-25.0303
30.481
-6.06691
0.11572
2.68362
-11.1853
-10.3799
-22.9549
-17.0148
-26.5141
12.3027
4.25833
-38.9768
219.019
124.791
16.4202
-11.3719
-26.1102
2.3395
-29.9335
23.1166
7.0643
16.0658
161.538
-2.32005
-8.98874
18.1279
-35.1504
-11.0382
12.5848
31.2264
-28.0888
-5.4283
-16.1441
746.647
17.6735
547.497
-3.13043
-27.6681
-17.2665
812.177
-23.5814
-9.94288
-24.8085
-28.3132
-4.52197
-60.3661
-19.6214
31.7605
-19.6923
17.8095
-1.70594
-7.55953
25.112
-3.44393
32.0499
40.898
-4.07325
9.70173
27.3077
-3.16131
0.921533
-0.897398
49.1792
29.7794
25.9883
-21.7039
-27.1375
7.50037
28.2666
4.74391
11.148
25.0894
31.1917
69.8363
12.6738
17.6762
30.0441
-4.75768
25.7709
0.645982
-9.14604
62.1267
179.648
-24.5111
3.47098
59.1543
-12.6083
-8.99179
-0.246351
32.9614
415.596
20.4872
56.6874
539.271
22.2633
46.4197
24.4017
79.0796
-2.32005
47.2332
323.601
-7.93747
-7.03945
35.8134
235.599
34.9745
89.9774
22.6827
146.946
25.1697
7.76627
22.9317
7.09634
38.735
36.3138
51.3813
40.6569
29.5394
11.0422
40.4556
23.9669
44.0968
20.5161
1.09656
7.48165
86.2129
57.3271
62.7179
51.9902
54.16
20.1139
73.7005
21.6829
42.4979
67.674
72.3456
25.4536
13.2302
28.4294
6.98367
128.856
31.9929
63.368
93.6878
18.7803
58.8274
154.362
10.3438
3.12426
10.463
48.7845
34.5738
18.5302
105.444
20.17
13.2342
225.697
-5.56314
3053.72
22.74
13.7644
18.965
-1.59159
5.36003
-45.2547
36.6655
0.510195
5.37585
-8.26809
18.2943
-3.87563
-1.40864
-29.9335
-22.9488
-2.09957
-10.1711
-5.25341
-25.8553
8.75759
-7.03945
13.3246
78.1771
-13.0963
17.0605
-44.2551
-23.556
-40.9594
11.8621
-5.17931
-10.7073
37.798
11.0139
16.7111
-24.4448
11.7358
-34.8724
39.5186
2.41512
-28.0547
10.2088
-18.5811
46.8575
60.8439
16.383
38.7226
22.1386
37.4658
16.9062
29.5015
68.1548
20.4626
101.236
42.1706
44.3537
9.42907
27.0776
27.9005
36.8139
45.4735
37.0366
30.1008
37.5404
58.9606
10.7783
2.52005
43.386
63.4561
26.0887
-21.9786
52.8524
1.62772
29.2132
46.4053
438.404
16.9933
59.5101
44.7521
68.0942
83.901
50.6386
38.5546
82.8277
56.6036
25.7957
67.9232
48.9319
59.4364
59.3374
43.2974
19.4631
30.7537
42.0363
142.699
32.4768
34.1761
59.5702
377.941
43.8101
21.3962
48.2801
21.6846
18.5385
27.715
23.4821
37.3827
40.452
16.852
43.1094
29.2161
27.1107
19.9819
17.9944
14.4917
45.5831
11.8563
-10.1762
87.4755
2.08169
37.6151
16.9062
-0.483576
18.5885
46.8881
16.2427
61.0628
33.7919
39.1449
75.4585
52.0291
58.2118
45.0366
62.7087
42.4177
-2.16512
-15.7053
25.5824
27.0257
-3.08826
24.4841
97.0246
-6.18069
3.91334
11.7351
19.5502
36.671
46.3801
15.7041
27.8018
6.12726
6.59805
17.0029
20.0465
-0.555443
28.4353
18.2604
11.6478
37.7856
38.6123
7.2817
29.8166
-2.54109
3.4288
51.0427
428.761
64.4248
28.8925
48.1532
6.47726
70.7689
53.5438
-0.202204
42.3297
20.2187
4.74144
54.2493
27.3335
33.7186
50.6057
38.5865
40.7458
31.6712
40.5966
87.3349
8.86946
73.7005
1.06822
25.6313
25.9074
411.552
126.653
20.7265
27.5984
37.0271
35.7972
32.5274
43.6088
40.8841
23.027
30.1744
56.3252
449.963
51.2052
6.59578
27.2919
20.2127
45.6158
56.5634
84.7916
36.1009
20.8643
26.1028
19.667
-0.630723
80.1316
28.1318
10.4411
26.8238
66.5138
-10.2677
57.8904
25.9883
5.6263
-24.0497
54.2515
38.2079
-11.6855
-5.12988
240.933
27.9835
6.61829
12.4326
52.9448
-24.6539
-51.3125
-8.15082
15.6674
-10.4556
10.0302
30.1063
-26.6638
-36.1657
37.235
59.1983
20.1684
76.7092
20.7415
28.5764
0.0515966
3.28811
82.2334
36.2351
42.6716
20.6535
21.688
54.7167
58.4776
79.9721
22.0476
43.5603
54.5541
57.5624
63.0855
43.1257
50.7937
26.9594
55.1165
42.0363
-10.9744
39.9731
7.93915
27.7111
14.3722
18.1681
37.0357
4.81804
-11.6404
51.5931
340.303
56.2074
38.5865
17.7404
262.181
25.6041
25.4907
33.2323
24.9684
36.2192
53.5421
14.3869
37.1518
76.0937
209.112
20.7265
7.81465
9.56032
30.6534
28.6163
50.2545
62.3824
153.863
20.7179
11.4311
50.7336
42.7533
26.2214
125.079
26.9254
-32.0112
18.7771
102.45
21.7074
46.6412
44.3101
40.7847
26.3526
47.6612
37.7325
-19.2067
159.942
20.839
37.7638
70.9523
149.777
49.2359
17.2451
-5.86855
42.3317
65.1459
245.629
54.8133
28.1626
18.2806
54.9758
108.264
30.0239
8.56958
41.5982
27.665
13.5001
111.831
-7.93747
2.33088
15.1987
177.503
96.8187
45.1715
-25.5145
141.362
15.2625
68.0841
12.6243
231.047
17.1833
55.9915
-20.7703
472.629
-28.193
19.2321
11.3773
15.7274
0.541054
343.01
6.46065
2.0336
32.7815
48.8938
13.0552
26.6903
-49.2266
-8.76477
-17.4722
-22.2812
-17.1961
-19.4837
20.7485
7.14606
0.0396354
5.13862
-18.0093
-1.18563
-35.7594
9.40677
10.3115
-11.8683
-24.3041
2.71473
-3.95864
12.451
64.2106
-2.75204
-3.27716
1.58302
1.16133
26.9118
-8.58154
8.15614
37.6026
16.4398
3.18964
30.1503
42.039
49.7895
52.0022
-0.885436
-10.7674
43.8151
33.424
32.835
13.2547
46.2834
17.3576
206.472
32.3549
14.2617
39.7588
60.2744
21.574
9.15577
44.8091
22.3586
-2.54109
9.051
6.1593
7.81295
74.7322
12.9629
1.30152
-23.5078
3.30251
44.1734
189.078
34.8334
-9.76631
6.61551
5.52362
697.138
131.191
21.7199
19.6144
18.257
554.536
27.4782
-0.746218
61.3433
19.3526
215.725
778.868
-17.6499
-26.1252
4.06651
-15.5051
42.6493
19.409
6.12752
38.0195
5.81159
5.72537
15.1792
69.3851
29.166
0.629321
26.8751
-14.6511
-1.4154
-20.1211
-14.743
1.52386
97.4359
0.0396354
40.0868
-22.6409
-3.71169
21.5559
-17.4905
16.0852
13.1772
19.5813
127.226
33.0657
17.3625
1.42936
22.6045
12.1089
24.6141
-4.2142
0.645982
-37.257
-10.9619
-9.6325
-43.2518
-35.8844
-23.8527
-48.3472
-11.4907
115.42
20.1684
5.4947
5.74894
43.569
1.92566
-21.0747
-2.09957
80.1529
-36.408
11.6132
-19.1866
7.87785
-2.48681
-6.0634
22.695
65.0586
16.2339
3.77034
18.9346
8.30313
-20.3447
17.4843
26.6798
8.74999
216.224
6.40369
-4.76713
35.1616
19.8106
18.5385
-9.76631
101.101
-38.2588
28.0964
43.1094
27.3421
-17.8669
18.257
18.5528
-6.25503
36.2128
28.7229
-23.2946
20.0091
-3.54051
20.2852
8.62733
-7.38454
9.68871
-24.8755
-5.11688
50.703
-3.56144
37.526
9.97575
40.4104
-16.4325
-26.639
0.638185
-9.02891
32.3178
-48.4762
-16.6064
-17.4973
-14.3141
33.7177
-1.83443
30.4385
-19.6413
18.7448
-7.1831
51.6924
11.3031
6.46286
29.7746
51.8064
637.678
22.0441
28.2267
113.254
66.4568
54.5991
35.1412
13.7644
0.224293
20.8972
70.9523
22.3405
-11.5216
34.7915
-10.7342
7.8748
12.8721
80.1385
42.976
35.734
12.6584
39.1299
20.6535
36.6806
41.611
79.9721
-4.18934
2.33088
51.9402
144.497
6.34467
34.5018
32.4768
34.1761
1.47414
12.4981
53.1804
36.3887
29.5394
34.8031
16.6644
1.47809
14.1118
41.1309
27.3335
-1.88868
66.6975
26.3707
7.14606
13.103
28.1506
12.6349
62.5756
53.1623
-11.3965
-1.83763
40.2965
325.464
119.159
9.42907
39.1449
18.0732
45.4735
451.205
43.2192
30.7946
204.332
21.4792
45.2288
-11.7105
28.757
9.59462
9.10816
249.103
37.2042
61.0284
30.3636
72.3168
35.1609
16.7391
43.2303
43.569
37.2558
4.37597
31.0584
47.2204
38.9094
45.3592
66.8536
10.8032
71.6713
37.6875
48.192
59.3374
11.2666
17.5891
55.1165
58.9029
-11.9114
37.162
10.7503
49.0424
54.1924
32.2236
43.5949
45.1105
8.23109
-13.8923
-0.880757
-1.97265
7.48165
-1.86819
4.85329
4.6219
-6.10583
35.4194
-15.6254
-13.8647
19.8115
4.33496
-2.8266
-27.1343
21.0682
27.9054
110.321
25.1478
12.2179
22.4929
13.4316
63.8739
12.2402
52.3775
43.8301
-17.3113
15.1082
19.5502
-18.6816
-8.50581
5.8734
99.9715
-3.52384
84.6154
54.1997
-28.3881
16.0508
-40.7193
-33.3547
-12.0162
-41.357
-39.2286
118.532
-39.3038
-36.0673
32.3642
6.59805
5.75848
33.1649
-3.25708
8.81489
11.7402
42.5699
72.4558
286.926
6.34467
45.7462
4.555
0.270008
19.3584
54.7908
437.364
186.314
40.6569
-21.6337
16.421
38.5512
12.9163
19.8409
22.0928
36.6006
22.3902
2.97063
13.1039
46.8575
77.9419
47.7254
-6.10583
-8.12909
47.9795
338.705
384.789
28.7229
16.261
-9.16271
31.1161
-12.8001
18.2281
55.7677
35.7972
47.52
0.505321
46.5063
36.1454
20.2645
11.284
42.6199
56.9534
45.666
220.988
41.2659
36.5484
-2.49794
38.574
45.0363
19.5813
67.9623
33.2885
22.6045
31.9182
50.851
-6.08826
21.2607
5.84649
41.5119
372.677
15.5027
800.605
46.0798
45.1043
47.3171
-13.0669
355.847
56.8498
27.679
0.0388222
44.1768
19.1095
35.1613
17.2482
34.9945
1.1432
30.3884
14.0777
25.4938
22.3204
19.9477
46.3575
-10.7073
-1.55738
22.2583
35.9717
-11.3264
296.594
45.1105
54.5111
8.03732
-3.69186
60.8086
45.1371
10.2928
163.212
161.106
19.1941
62.5933
19.0449
11.4352
37.9175
41.835
-15.7984
-0.605631
-33.5256
10.9149
27.368
-12.0277
-14.6741
3.23553
7.04199
-7.30628
-14.3242
23.0805
23.964
27.3633
42.2697
214.23
15.9141
29.0877
15.446
18.535
243.38
66.5658
13.1226
-25.9238
1.77769
6.34873
35.1661
-22.9335
-7.38054
30.7946
0.251198
-39.1311
-10.9619
27.8488
117.918
-32.1363
16.0508
101.71
-12.7399
-28.3573
-13.8903
-0.446374
-11.1928
-32.3191
9.14483
8.1241
-15.4245
-22.45
36.6806
9.73912
-0.445985
-1.49248
-4.36087
-3.2523
12.6382
708.8
22.7931
472.987
32.6277
-14.7225
56.8397
51.0427
233.858
36.861
21.3962
68.7679
-4.76713
57.6504
49.7956
41.0273
68.5666
18.3447
15.9858
82.3603
48.7316
40.4605
22.4255
21.0681
47.6008
-29.7942
13.5546
42.772
70.8894
35.7384
-15.7219
15.6
11.4384
11.3981
-23.3141
31.2405
-29.5606
21.6855
2.46089
-10.3229
-27.6575
52.2682
42.8549
-17.9557
34.7067
39.3595
-18.4275
985.662
28.3806
50.1587
-1.38174
52.3464
6.61829
5.54968
18.0548
-33.2622
78.4197
-34.4459
-10.0249
6.29706
32.6479
114.978
45.0988
-15.4194
-9.92882
62.9464
-9.8167
5.4947
-48.599
22.9542
1.92566
-36.0673
-0.225501
8.1241
27.679
-1.83524
136.006
4.11692
16.4206
-3.36654
-19.3534
-21.0559
7.70243
16.3329
36.8486
-3.72593
22.6827
2.59653
27.0438
376.957
-1.25636
-18.2978
8.9704
-0.620343
2.58062
-16.0851
-0.572548
-25.3819
1.42845
8.56617
-45.1798
-28.8848
-4.14411
-19.6214
7.39768
-16.8812
-9.36446
-6.39111
19.9819
-10.1165
21.9879
9.97589
13.7304
-2.67991
-26.8426
-20.4071
499.633
210.986
-41.7421
1.4198
-22.2988
26.3707
-20.9649
9.35483
21.3461
23.1772
-41.3816
-4.68106
-15.6164
-15.774
-24.3041
-6.65561
24.1524
-17.5341
6.1181
-2.31878
-1.75835
0.809557
23.3533
-5.371
20.1487
17.5126
-7.27197
58.3785
39.0932
1.72582
318.314
42.2877
21.1249
4.12667
12.8721
12.3466
27.6646
27.9835
16.9933
90.4206
-7.44467
-7.95629
24.9907
42.6716
37.5201
-17.6673
24.7317
-28.557
30.3666
1.26132
-15.4337
-22.032
18.9468
25.7033
4.98947
1.89627
18.9346
-6.7738
4.51673
15.7994
-18.4707
218.009
9.81322
-26.6369
-38.1017
11.951
-0.804162
27.3372
-0.395979
8.48957
-49.5032
95.5628
35.6131
-4.51704
122.688
-2.06196
12.4856
8.62411
-34.2341
107.427
11.8563
2.94229
-19.3463
5.82982
20.2852
-32.6021
109.787
-24.8755
-9.8246
-20.4247
-42.4352
2.41225
-20.5116
47.0383
7.54094
8.10168
-13.0819
7.61421
14.4895
54.0402
44.6787
5.02659
51.9955
53.9045
-21.3022
-15.6693
-7.50692
-7.7549
26.7208
-14.0346
13.6485
37.0276
-23.6836
46.2893
-6.7664
0.108586
16.4016
14.3736
49.1765
48.0062
31.9929
28.1506
-22.9724
60.7015
25.0513
9.21822
45.014
59.0372
21.8649
23.5814
31.9179
8.33692
41.7254
48.281
281.226
36.4168
37.5404
60.8346
47.1029
5.15613
38.1273
-1.64977
11.5269
7.34802
37.2042
66.6506
37.9915
457.651
53.5761
41.102
20.6663
10.7844
42.6716
47.925
45.3464
6.88352
24.569
65.0586
33.1005
50.622
37.6752
679.134
43.8721
47.6585
35.8773
15.6102
19.1835
40.6091
416.749
44.405
-8.51527
48.2801
12.2377
9.27175
6.71876
37.4872
46.0827
33.2496
20.4268
27.4782
14.2463
20.1139
36.2128
45.5895
51.8682
303.806
33.4037
70.4715
17.9573
5.73393
-5.30382
7.9207
37.9641
1.12702
-13.5502
24.9546
19.8115
-21.902
36.5839
-0.205641
25.9883
32.8326
11.2485
0.313162
20.7703
14.1142
-43.1999
7.76583
14.5514
9.86265
12.2971
-2.00154
18.6681
14.3067
-29.5141
24.0718
-10.0249
32.534
23.2776
-18.0808
-75.3895
52.8524
22.2424
35.1609
76.7092
30.1118
22.9542
5.67379
60.5979
76.4047
17.9399
41.5982
23.9169
60.3517
25.7957
34.19
68.8068
27.4783
26.2591
52.6678
85.1016
31.729
-4.41516
40.9101
129.627
187.251
200.89
9.28836
20.7476
-25.5021
33.8964
8.33472
-22.3293
24.3482
29.9909
76.0678
42.1032
31.6712
57.4632
8.62411
5.12133
352.93
66.2042
10.4385
-8.1019
-3.76363
7.5359
14.509
73.82
38.1698
-22.6409
9.40677
47.7928
4.99833
2.02967
-6.50049
41.1331
18.2995
9.86265
-0.127476
4.74423
14.92
40.5436
-7.0253
-2.16512
-23.2015
21.8342
15.6674
15.6524
-13.5453
14.434
62.5349
32.0243
26.7276
-4.81266
-12.0547
20.1431
12.233
25.0744
27.8018
43.6086
36.5831
9.50661
42.5353
15.4836
16.3112
5.14198
28.5144
45.2819
19.6999
36.7382
3.53357
1.7439
797.685
25.7428
9.68702
3.59259
20.9792
-35.6892
-14.5011
-29.2502
-5.459
-25.6959
-9.2108
-6.57384
14.0614
-15.0558
6.0756
24.175
61.2114
578.34
-34.2341
36.2128
51.2117
16.261
50.2703
17.9573
13.2302
-27.7926
5.1096
10.7901
48.9157
11.7497
70.8692
81.123
-2.62171
10.4105
4.87185
19.7224
57.7644
-59.9336
28.2289
10.7414
11.7794
40.9217
31.5603
11.5858
11.7381
-22.2286
24.2287
37.6151
37.1311
37.4658
-2.35764
64.4496
34.4216
-2.02618
35.6437
38.4225
4.99833
46.0702
15.0513
19.5813
24.1524
16.1991
27.6699
-5.12988
13.0459
-3.27716
12.8274
-17.5793
70.56
23.1637
26.3582
-15.4194
-11.8029
25.9906
23.591
31.4128
-3.87563
22.9542
241.529
31.8979
2.94738
365.812
20.1687
47.2332
27.4983
27.6698
19.1975
57.4633
123.711
30.179
34.5018
45.7845
198.921
54.9656
-19.1406
33.1128
70.047
51.3813
117.494
19.5957
16.421
57.2919
-0.202204
-2.27004
10.3636
32.9557
43.0889
46.8575
66.4661
59.4865
39.1675
7.68708
-12.6823
42.7784
-3.61695
26.5683
38.0888
28.305
3.90182
-15.8178
-3.3237
32.3419
36.7343
146.845
8.00159
200.18
21.1529
-1.68468
-27.9243
60.0148
6.22762
-34.6337
24.4966
65.2421
-18.7562
67.9198
72.84
-16.0817
47.7928
-13.7423
40.448
288.665
51.4404
34.2291
86.3228
54.5991
6.26818
-16.6423
65.8748
46.5895
5.34504
44.1618
4.12667
46.0798
46.4053
14.865
9.83576
-5.5706
-0.460022
-2.09957
-1.83524
205.347
19.1095
31.4131
28.4926
20.1735
26.6937
22.695
20.0811
64.9596
208.044
78.9047
25.0853
56.9906
19.5475
-16.5966
-6.87856
64.1611
-2.27399
42.4832
60.6767
-2.96664
295.53
-12.2634
-11.69
44.1734
12.9163
29.2112
-4.14411
-13.896
28.0964
46.8575
40.4605
428.161
31.3755
57.4632
32.987
170.039
41.835
12.3126
26.4445
24.0333
68.5974
57.3127
18.8524
6.98367
80.1306
30.175
17.3719
78.3655
28.6492
11.4338
95.6805
2.06075
60.0148
11.8498
8.46984
745.059
24.4966
5.27199
46.8362
31.8988
35.1237
28.8424
45.666
-15.1446
-11.208
34.6743
51.4404
50.3893
81.0807
22.0441
35.723
19.5502
15.857
33.9844
18.2746
45.6236
1201.5
27.8488
-0.148246
55.9448
9.88053
27.8646
42.3317
53.9015
39.2279
17.9304
37.0097
26.7139
30.6966
7.18707
15.9684
-1.73778
42.5353
13.6095
5.94649
20.1345
40.4986
7.89963
1068.52
10.3296
38.6123
-18.9552
26.0685
7.3661
-32.5261
16.3725
-8.83323
50.9165
-7.72674
57.9405
39.7199
-7.57823
11.7358
20.7476
8.23109
41.3926
-18.1996
419.847
403.763
26.3965
47.0198
0.453399
38.2305
7.93243
46.5202
1.14465
-41.1177
-33.4148
-21.1273
-7.95053
-33.5432
25.0312
-15.3378
152.338
-12.9291
-9.26716
-27.9243
-5.01678
-17.6857
-22.0547
-0.402048
-12.777
-27.6173
-55.9724
-42.8433
-5.75636
-47.7993
-30.6158
-57.4177
-28.5642
-44.0197
9.90039
-17.3203
-17.1243
13.4931
-30.1922
10.4159
-5.66073
613.138
164.432
46.1322
-3.297
52.0385
56.9006
52.3927
82.5927
7.01269
55.0793
55.0364
-26.389
48.7622
57.3146
30.8257
29.7746
27.4435
89.5105
20.7304
12.054
25.2274
28.3622
-6.85028
5.84649
28.3935
37.2192
33.5849
9.09317
17.9249
-1.36387
0.37854
-20.8611
22.0424
59.8426
273.74
49.1911
-13.0669
-19.2007
31.6336
39.9832
59.5381
45.0164
46.0509
23.9169
298.358
8.75759
13.1407
32.053
28.8796
19.0107
43.7212
-7.05338
23.7425
47.5582
122.596
23.7903
73.9436
-15.4381
31.055
-7.69847
61.0703
41.1309
21.7113
-1.86819
21.7199
12.1182
10.7608
280.477
10.4982
314.342
45.5895
37.6151
15.0322
23.8793
55.0793
30.0215
12.1855
451.026
42.3221
6.46286
18.5302
14.3251
695.774
358.062
40.2199
30.2363
1.408
-29.7608
2.15654
29.7229
-7.64451
20.3376
51.6581
13.6287
-12.7399
50.3534
61.0724
35.1609
22.3613
7.62301
32.3246
-9.31873
-28.571
35.3818
40.7975
-1.83524
17.9399
26.6057
56.6036
42.4908
194.462
37.6875
55.5893
-20.5925
28.8796
22.7588
12.7185
61.2238
41.936
-6.71478
8.79778
-4.76713
27.6654
-5.8244
22.0928
-15.8733
59.8715
28.0964
36.7124
8.37003
46.368
78.5229
12.3722
61.3433
34.3387
128.505
40.6238
18.9483
27.7815
34.8643
-20.503
-0.512598
18.2864
24.5528
-1.20576
62.3495
299.505
54.8861
41.4188
468.62
24.5495
30.0297
53.0793
31.9929
59.6199
33.7177
30.0247
27.6274
75.694
68.1548
5.47009
46.8881
17.8077
36.6999
11.3031
23.3295
37.2708
178.532
293.784
50.7155
-9.31127
19.6052
58.3472
16.4005
11.8904
32.1416
29.7229
29.7079
51.6581
15.3711
3.50178
12.3466
39.2279
20.7415
32.3246
-16.815
12.6584
16.6411
47.4795
22.5276
21.688
35.976
33.2872
-5.16539
35.0736
98.6928
20.6369
47.0456
-14.2701
15.7994
-16.5966
32.4768
24.8057
14.5926
27.4906
19.4472
6.40369
-2.89307
59.166
-3.95034
10.4706
1.47809
12.2377
292.34
26.2428
6.72735
28.9848
53.8643
423.351
14.3597
23.6166
-6.12307
17.4722
23.1007
-19.5465
-2.4797
67.1369
51.7308
47.9424
1.36147
46.3974
0.668303
26.7422
247.031
24.466
28.2977
161.214
41.8349
26.671
8.96828
47.481
49.0671
45.4363
15.2527
-19.6883
-6.25292
90.6336
7.04306
-18.7198
4.47799
40.2539
16.2477
63.852
25.8867
5.66183
18.2571
60.6586
12.9664
18.7771
21.5559
23.739
26.2957
28.9517
159.085
209.228
52.9698
-19.1854
30.1008
15.8021
103.938
9.62153
391.214
-29.7608
47.1341
24.1007
14.8443
14.7154
17.9249
27.6646
13.2452
9.42193
-4.20815
33.5077
20.1828
30.3538
25.7909
24.7444
351.712
5.18099
5.82836
59.4364
46.2189
41.4234
30.7537
27.0438
0.270008
30.4279
-11.6443
18.1203
18.1681
-17.8856
38.5512
12.9163
27.3372
-2.27004
17.8599
35.5087
291.577
59.9555
17.9718
15.8663
87.5975
466.455
46.2188
124.816
-20.0092
62.4561
17.9348
46.5221
21.7055
7.81465
-13.6311
4.41644
22.9941
55.8767
64.2564
15.1819
56.3252
28.2977
27.2919
56.3558
505.648
29.9696
-11.2048
215.034
26.9254
-5.77431
44.0447
42.3221
-9.31159
17.7073
27.4435
14.5478
39.4711
25.1724
43.1626
12.1089
1.408
19.3866
-26.0126
24.1007
7.34802
12.8413
36.6655
-5.112
52.8524
25.9906
64.8205
31.4128
20.7415
-26.1853
48.5002
28.7388
33.3012
-6.42295
30.3538
138.235
56.6036
16.2539
23.9217
7.95307
41.4356
76.303
36.8486
-5.59999
47.0456
-6.7738
41.998
32.666
-12.8485
17.4843
7.93915
10.8445
-3.04158
-12.337
-6.19475
-34.7522
7.05065
25.4328
-2.07627
218.492
-13.5144
-36.488
-17.6441
-1.0003
7.01263
48.0929
8.62411
14.4917
34.3451
377.755
-7.28864
-11.5739
19.8717
-26.1252
-18.4223
-4.26073
-26.6912
20.7485
33.2496
11.9758
25.0513
-4.68106
-9.9942
41.019
19.9473
-4.19284
36.4168
30.0441
17.7311
30.2363
3.28207
178.682
187.631
26.5194
335.196
-17.0148
218.45
6.13239
15.3711
27.8646
46.0798
40.7831
22.3613
37.6081
22.9542
-3.69654
20.3892
19.3685
37.0494
15.0314
10.4436
30.3538
33.292
21.0715
30.1912
46.318
46.2189
1.89627
-8.64786
49.4943
9.64034
39.9731
24.8057
36.861
38.1879
32.6406
-4.76713
-7.94188
19.8106
-13.3207
40.4556
7.10029
14.1118
230.412
-2.65157
11.2298
44.2087
47.7254
46.368
20.4268
10.6116
-19.2415
53.0794
45.5895
36.6755
18.135
17.0742
18.4111
-11.9874
82.5706
-29.6667
-0.454271
10.0386
15.4978
20.7179
30.5905
1001.81
47.2857
91.4272
11.8737
24.7043
-5.37266
-9.11011
22.3546
12.4877
6.30059
59.5169
53.9409
24.8462
23.8005
15.7224
56.3306
18.2757
6.87735
46.4163
608.518
9.32072
42.7533
30.0247
-0.483576
30.7164
45.666
35.4551
50.6362
29.0521
-6.24607
1.93281
6.46286
21.8213
86.7029
8.92562
168.782
15.0516
17.7311
225.139
1.408
21.2607
64.0007
26.0887
50.3226
53.5321
17.3768
20.9933
49.828
38.909
26.1094
91.019
132.587
-23.8858
17.5781
9.06113
39.8605
-12.1426
7.63255
53.7797
2.36511
-0.555443
-4.22836
41.6328
0.95924
49.8567
-15.2071
16.6982
-5.75237
-17.5336
25.9176
-12.5814
15.3092
22.2583
-0.155544
-10.3893
59.166
16.6644
207.247
5.22622
-8.37702
13.0199
36.7038
421.65
24.3687
46.0827
-6.10583
11.0565
53.6017
-24.8637
32.9273
3.1425
9.57795
35.2777
31.0758
13.2302
26.5553
-17.3792
10.0386
34.2385
30.1744
1.97724
2.06075
17.472
-10.2708
27.2919
42.7015
41.8588
34.3714
-3.40671
127.895
43.5972
-20.3545
76.7025
-15.9402
-16.1882
29.5319
-54.3271
17.3499
-14.3132
27.5486
-6.7664
-1.76548
8.39476
42.6385
1.25515
37.9321
16.1471
-1.7403
-3.76363
18.7803
213.16
49.4142
31.8956
41.2882
-14.1519
16.6561
6.82879
19.2366
-17.3113
-1.75835
4.55769
90.0142
3.99933
8.90427
0.645982
-20.3904
19.0231
20.3526
-5.77044
9.09317
23.5471
-14.4823
-22.1103
42.8572
40.4576
1.42769
22.3613
51.0652
-18.6891
16.4066
187.181
28.7388
15.0314
111.643
165.287
-3.36654
29.3723
-2.31527
13.5753
24.569
55.5893
0.0222068
48.9196
-3.02566
66.3992
17.1366
345.446
64.1611
35.2073
33.1128
36.3138
4.52962
-17.8856
-28.5566
17.9668
544.957
-15.8733
13.0199
-23.2663
26.2428
43.9773
205.664
63.5304
77.9646
14.4917
47.4572
36.6755
27.5054
103.281
31.5296
64.8493
25.4536
155.659
-10.926
153.161
16.4123
22.6788
48.8595
-4.09834
116.177
11.284
-6.10577
26.9683
45.666
-3.90024
26.2734
2.8152
1.25019
44.1962
13.1772
10.211
46.1842
58.592
3.30342
61.9599
19.5502
3.8072
53.3384
50.851
23.8968
10.0163
2.09836
58.3785
33.471
18.4635
317.775
0.510195
72.5301
25.0535
9.86099
-12.3089
14.1822
63.2466
-42.6265
-6.78473
54.0387
845.243
675.737
-28.557
-16.485
-6.23494
-17.3078
-7.2901
36.9477
1.89627
48.9196
0.722468
28.8796
-20.3447
28.7287
9.81322
5.00185
8.20282
-10.4629
-31.0041
7.05065
-34.5374
-17.0688
-25.1367
68.9445
1.93034
-26.0774
2.79649
-8.42742
9.53845
3.68487
38.2305
-33.429
-39.1646
9.97589
88.693
34.8014
35.0016
11.452
50.2703
12.3755
2.96479
9.48206
4.06651
-2.38666
46.3974
9.56032
43.6088
16.5213
39.8936
37.6707
45.0223
36.2127
-4.64862
22.9228
57.694
51.2291
43.7417
26.4865
9.63055
-5.75636
19.984
-25.5585
20.1615
1.89492
40.8225
13.6018
-59.2908
10.682
-1.14421
2.77256
447.437
-3.29732
7.63003
39.0052
7.01269
43.8349
-11.3965
18.7771
8.4374
421.041
8.5889
5.68094
23.3295
33.5227
21.1106
29.5403
43.2192
11.3035
43.968
33.9844
7.0302
-3.52384
198.933
35.3451
76.6885
-0.277156
14.1767
13.497
25.9906
27.6646
5.4947
9.49707
34.1986
-24.8229
-20.8402
34.361
-13.0796
-2.67482
17.2354
-26.6829
50.9814
21.8761
-19.1819
-3.29132
245.709
31.3255
33.7554
48.9196
-1.1516
51.3684
28.9179
2.49177
17.3095
-2.27399
21.8685
26.9435
-1.019
27.6654
32.929
9.16813
40.4556
25.3562
5.52362
-2.65157
46.837
61.0753
120.814
95.0937
50.4119
23.6166
8.10182
34.8014
-2.4797
-14.7849
12.7889
3.00513
57.3127
15.1043
-18.4223
-11.757
25.7827
13.3084
5.27199
5.6067
-1.83443
20.1312
62.5756
34.4216
31.8956
92.7704
8.74646
408.605
15.8332
21.8213
14.5478
33.7923
34.5977
37.7325
5.15613
11.8904
-1.64977
26.5194
40.9673
24.2146
12.8413
38.5396
15.5027
8.59851
65.1459
309.093
45.1043
64.1837
5.67379
23.1166
37.0494
40.4287
7.86506
-2.32005
16.2539
37.5035
60.164
77.6053
57.0288
28.381
38.099
4.19102
-0.399928
47.5582
6.40369
20.0422
-19.7597
-0.445619
14.1884
3.54593
17.9668
224.007
26.1383
-1.88868
35.6131
6.49597
8.8867
61.6563
-0.632829
917.546
27.6101
-5.01664
32.471
12.7889
3.00513
-15.7759
151.911
5.94058
6.98367
-7.95053
-12.9285
-31.1908
26.7422
31.5138
36.1454
9.55972
7.59944
46.8963
2.47948
-29.0115
-19.5597
-3.31409
65.1903
3.8819
-11.5946
34.4646
9.21822
15.9337
-2.49794
38.574
20.6735
35.3968
64.9248
60.0858
-3.68907
66.4568
11.4956
-21.0808
10.0163
35.8897
479.499
-13.2667
40.9523
29.1693
-5.112
-5.24366
-9.61668
25.4651
3.79973
33.2732
-18.9662
249.879
1.91289
49.0945
-9.81632
6.00379
102.632
33.9394
31.3255
46.2189
11.2666
22.6827
2.64266
30.7919
15.2625
9.98804
37.9242
-13.5184
25.6166
43.8101
-23.5814
-4.32068
600.556
12.6728
102.269
-13.3207
4.84836
8.97435
17.8599
28.0124
514.591
8.37003
53.8643
76.6488
336.699
-8.24248
-0.500871
-10.6388
17.9348
554.118
17.0742
-15.322
-10.1133
4.83886
-16.7549
-33.4148
10.7318
10.7901
20.8047
4.41644
8.00159
23.027
24.4966
35.5918
35.6469
45.709
-13.2706
15.029
-15.9255
8.74646
25.4555
26.2957
36.4479
14.782
8.92562
21.4792
3.28207
-3.10215
-26.0126
-1.59159
250.863
-15.1408
5.34504
-11.4907
8.59851
1.42769
-7.62376
50.7265
19.2061
-14.9409
31.6336
201.153
22.0568
-0.445985
6.00379
29.3723
18.2995
11.4506
29.4514
53.7152
-20.5925
54.5418
15.7994
-5.35219
8.11397
47.2945
25.837
16.2463
51.3063
32.6406
59.3976
4.6032
102.628
33.531
57.3222
22.0928
12.2377
11.1458
-6.3997
18.7261
25.468
51.4736
27.6274
67.2785
23.73
-22.9897
17.4722
58.708
-2.67991
-24.1552
29.6555
-2.61707
21.7055
95.6891
280.656
9.56032
19.409
53.012
28.3004
50.703
60.1568
54.9533
23.4624
53.5288
56.3558
29.6349
33.7177
10.6205
57.3146
13.1772
42.893
34.9398
-15.4372
35.723
3.8072
27.1014
35.8585
388.156
34.0157
-4.0103
61.0284
-18.2305
0.37854
7.24991
59.1983
24.2354
15.1193
0.0515966
118.694
18.7795
21.688
30.3538
8.92435
-20.2331
33.1204
13.3246
53.8142
31.2264
39.3776
54.5418
26.9594
60.7387
45.7845
159.566
51.2175
213.244
33.1128
13.9
184.96
58.9511
51.6697
24.1607
1.10023
-22.8848
52.4797
61.0753
27.1107
46.368
12.9306
51.841
36.7351
0.605559
32.9273
29.3794
13.3261
31.0758
-29.8733
20.9331
-11.757
29.5308
30.175
0.668303
-8.86501
40.8841
64.2564
33.8364
18.9273
114.363
36.2127
-2.77455
21.6697
99.7596
9.5041
10.8942
31.8988
31.3755
53.2052
100.014
12.9664
7.5327
12.1855
-4.372
47.9443
1.93281
10.211
53.6804
39.8513
121.37
9.48605
17.6762
58.1551
6.48672
20.8659
8.90427
242.401
62.1267
46.5895
-2.02231
36.6655
-8.86014
6.00074
42.3317
23.9165
5.4947
10.7844
4.37597
55.79
11.2832
6.69552
43.4723
22.8704
29.3723
12.6773
58.5529
37.6875
53.7152
125.585
39.5493
13.8409
34.5018
-10.9744
28.5539
-17.2665
51.8535
11.951
32.6406
76.2642
13.9735
1.47809
17.8599
16.768
-2.65157
24.3482
-8.49656
80.3969
18.1078
16.3657
11.85
49.3376
19.8089
36.7383
34.8239
671.027
32.1775
42.5909
13.3084
11.9127
32.3644
37.136
38.0195
22.6782
46.9548
18.9273
15.9661
38.5363
22.9228
33.3311
33.7177
9.40997
30.6735
-3.90024
912.707
23.4299
76.0553
11.3031
51.4404
46.6412
40.562
19.2366
12.6738
23.2984
24.4219
25.2274
32.1103
67.6907
35.3451
174.14
42.8264
27.2952
22.999
19.1192
10.998
38.5836
35.1609
20.4872
26.3637
16.4066
26.0114
102.642
15.0314
20.9835
-6.06818
26.6185
12.5057
52.0326
249.708
0.206167
31.3255
64.9596
60.164
45.7462
10.1772
-29.715
17.3095
7.09634
12.4981
19.4472
64.4997
16.294
15.8476
27.6654
32.929
22.2866
6.72243
-17.2626
29.1043
26.1383
33.7186
31.865
25.468
804.848
22.0052
681.527
76.0905
-4.249
54.9535
10.6388
17.0742
20.2852
104.205
29.2017
228.954
-0.512598
48.8595
37.1311
37.521
30.7164
58.7845
-5.77431
15.9337
38.7315
38.574
-18.6819
45.8182
16.6561
23.6954
21.1106
33.2885
12.054
9.42939
28.9755
15.2437
-6.08826
3.97243
39.0932
78.5625
22.2116
34.7915
-5.112
24.7414
-5.86855
27.3392
-0.127498
-13.0669
-4.20815
39.1299
92.4571
396.87
7.53509
-22.1072
31.2464
27.6698
138.147
44.3449
16.8888
33.9271
15.715
36.3759
0.270008
4.36584
28.5539
63.3183
53.1804
6.40369
12.5459
-4.76713
31.4135
42.2994
16.6644
38.5816
-22.8848
-3.84671
535.968
62.9493
55.2217
44.494
112.256
29.3522
8.86946
31.0533
16.261
16.5371
27.368
29.2017
11.3561
17.185
-15.5051
7.04199
203.067
5.27688
9.90851
0.189388
3.8513
58.7015
36.6622
-20.1807
-7.89831
39.9847
53.112
28.4524
77.2954
11.7381
7.7458
67.6001
39.0052
43.088
33.7728
60.7015
45.666
-16.8302
30.9262
295.479
44.1962
54.4067
15.8332
10.5769
39.8513
-9.81504
236.248
62.6537
3.8072
26.4881
59.5041
23.1348
30.2094
41.5119
76.5745
5.34504
44.1618
-8.86014
70.656
6.31288
3.91334
32.3498
1.06377
29.5135
70.3291
-18.2637
25.0744
16.5574
21.1198
-2.77228
0.136284
-18.2496
110.014
4.07242
-37.9225
-29.5282
27.5773
-29.9629
-3.02566
636.077
-18.123
21.0576
-52.8738
5.00185
-16.16
5.04965
-59.1151
-17.3122
-12.0486
-48.9279
-4.52197
-41.6254
-34.6139
-26.3355
-42.007
-5.61632
2.97922
-2.87436
22.3009
17.1708
87.756
13.2496
40.8792
24.3474
30.7164
45.666
-39.5075
30.9262
1.25019
92.9219
24.1524
38.6879
36.1032
8.92562
-1.75835
13.928
720.506
28.3622
-11.7105
26.8829
16.6044
-7.64451
-22.7659
-10.8659
9.12398
25.4651
8.92396
5.4947
5.67379
37.0213
20.3892
12.6865
58.1349
22.8576
-6.23494
861.629
41.4356
42.5699
48.9196
377.41
253.768
38.2882
41.8472
45.4205
27.7111
38.735
71.9211
19.5222
13.9735
31.4135
42.2994
1.67186
31.0853
22.0928
-4.62889
166.693
126.659
20.6001
198.657
906.048
267.508
18.5528
12.4856
8.62411
-19.2415
9.98225
16.0607
-2.4797
18.9483
-2.61707
16.0833
18.8524
-3.42975
-0.512598
31.4049
69.5304
-10.5761
26.7422
76.4914
53.012
3.93752
35.7104
102.173
12.2994
37.0793
49.3639
5.96362
54.8066
-16.3729
20.7485
29.6349
24.4025
91.3457
25.0513
-7.64838
11.2808
3.12426
106.881
22.2783
29.3176
-11.6891
23.2984
28.1701
18.9919
-22.9549
7.72056
2.15654
1.72582
9.09317
49.784
-10.7342
-16.4881
10.998
-6.39402
50.1534
7.36877
16.9933
34.1986
-14.9409
16.4066
26.0114
0.627835
27.679
-15.7933
135.302
5.17621
32.2407
27.6698
9.82714
15.1987
38.8217
34.9745
48.9196
23.2113
2.64266
21.4216
7.76627
38.099
22.9317
8.9704
48.1054
-12.337
552.277
-6.6412
55.7764
38.5512
-2.07627
36.7075
-11.6404
39.2568
28.0964
148.057
49.8309
25.7533
41.0416
31.2263
8.62411
-2.37494
54.9535
53.0858
19.8089
16.261
-20.4071
12.3755
-19.524
13.2302
-16.5482
-21.1273
-0.454271
-4.9539
79.249
-5.43281
28.2142
45.1643
22.5335
312.15
36.0413
84.4667
106.472
29.9696
28.1506
1560.61
30.7164
51.2882
33.5811
9.40677
40.2965
-8.12014
-20.556
171.381
29.3176
-2.31878
21.4243
15.0516
23.3533
5.15613
144.949
17.0909
20.8972
3.48597
9.22208
14.7154
484.019
3.50178
153.227
18.6132
7.62301
-5.5706
5.16218
176.79
20.1828
31.8979
-6.42295
54.7167
31.4131
35.9888
40.6167
16.4254
11.7012
32.0653
65.0586
31.2264
75.1565
32.5816
920.935
55.1548
-12.8485
19.3584
36.0501
-9.77026
57.4757
64.4248
31.2866
30.8401
10.7988
8.56617
7.29406
14.2187
58.0814
44.9835
36.7124
42.1032
38.8718
11.0565
42.4707
40.4832
25.7361
6.23412
64.9867
-7.28864
29.6555
53.6049
8.58699
15.1043
0.318382
6.98367
39.5454
0.668303
21.1529
17.056
11.3476
13.3052
41.2741
43.7089
-29.0115
-0.819086
37.6151
10.8942
146.162
-14.9529
43.792
-26.389
9.40677
-0.781426
52.5326
155.337
33.0657
7.99217
35.1625
20.7304
12.054
24.4219
36.4718
33.9844
-32.3252
8.14225
-9.14604
25.9748
-11.3926
36.6655
-23.8527
-22.1103
314.597
14.2207
44.5312
51.0652
0.0515966
35.3818
46.4197
44.1768
20.9835
-8.98874
33.1204
25.7957
-8.91352
13.3246
66.9327
734.001
13.1407
4.4706
36.3759
-1.0672
-12.8485
28.7287
34.1761
12.7185
-15.6129
40.0619
6.40369
-6.6412
35.1616
44.1734
18.5385
1.10023
44.879
-13.896
-11.259
36.7124
72.0883
33.2496
10.6116
29.2388
-13.6193
9.97589
11.8563
-15.7984
24.5705
70.4715
26.3487
39.6738
801.588
29.5308
0.189985
15.6608
-10.7391
52.6076
16.5164
41.2691
35.1237
66.3237
68.1548
43.14
148.992
8.74646
-1.81532
45.8182
35.3968
44.3101
28.6069
543.034
35.723
34.5427
73.1476
19.6052
41.4807
-0.466064
4.39411
22.7713
29.8368
9.09317
46.0359
9.88053
-8.99179
27.8646
1.10224
23.9165
22.6155
4.21356
-26.1853
14.5325
141.997
-11.2056
31.0584
45.3464
-22.9348
24.7444
59.3574
25.7957
11.7012
13.3246
644.145
21.8561
-7.47406
48.9196
-1.1516
30.7537
42.0363
23.1065
30.4279
14.5926
49.4323
-16.0851
38.7828
30.8401
143.857
185.137
0.993309
7.39768
1.09656
33.7186
32.9643
8.37003
44.494
23.6166
1.3732
-13.9243
5.01657
-12.9108
29.6555
27.368
14.2092
-3.6364
-8.00886
27.6567
-12.9285
4.41644
40.8841
86.7452
28.3004
3.93482
26.2816
55.4029
32.2932
38.9533
30.6144
6.11586
232.634
5.88242
-2.82175
-0.630723
6.30059
12.6653
31.9929
22.1386
9.35483
11.284
88.8125
1310.66
871.289
10.6205
4.84077
16.9253
25.2035
26.0264
21.8213
30.481
7.05155
3.86385
8.30582
1.93313
17.1178
-39.8215
-37.257
31.597
25.9598
53.5321
-10.7342
-18.3621
59.7238
38.909
13.5839
1.92566
3.28811
35.3818
15.6204
83.901
20.6535
37.8501
9.75192
72.5549
57.4633
15.0147
41.4234
13.8409
28.8796
25.1697
11.5144
41.8472
14.5926
57.4757
-1.09258
36.9088
31.055
-3.95034
-2.64791
-8.27377
26.3707
40.8792
73.0731
20.6544
-9.85391
19.4721
66.2807
25.304
8.74646
31.0777
-16.0259
26.0264
51.0957
31.4144
28.9205
16.9257
-2.88361
-24.8289
-16.2206
-16.6423
32.1416
18.4785
-26.3852
-19.0178
-21.9786
22.8673
31.0873
33.2868
11.1169
22.6155
129.776
-13.0669
22.0288
14.767
24.9907
3.31616
7.53509
40.4287
496.182
126.824
35.166
20.8209
55.6883
48.093
37.6752
23.2113
25.1315
21.4216
67.7364
41.8472
19.1835
8.9704
23.7425
30.6916
-19.8332
27.5384
13.9735
59.5245
3.35215
132.178
13.0199
26.2223
35.6131
46.0827
17.7404
65.1087
42.9156
33.1004
522.998
228.286
16.9062
40.0868
3.59602
30.0215
32.8003
-6.24607
32.9518
25.2035
56.0115
70.547
52.9698
59.5254
26.3526
33.7923
8.36078
43.3547
36.2532
-11.0201
46.5895
-10.4556
-16.2067
20.736
40.0461
15.1577
39.846
8.56004
27.6394
-6.50763
-8.89332
5.313
15.4976
36.9131
-23.8718
-0.555443
-5.29791
-7.00044
22.0086
14.2617
43.5069
4.70737
18.5261
33.603
-25.0299
-2.19339
21.9946
507.472
48.1054
21.3213
12.0259
0.855065
46.406
10.4402
46.6494
40.4556
60.9634
11.2298
35.6131
46.0827
25.2366
8.8867
48.5378
40.5966
27.3648
10.7435
24.9684
49.3376
113.512
52.6076
24.0127
5.6067
-9.3307
22.0052
98.1828
58.7845
-0.152113
9.40677
14.0596
-13.7423
38.574
20.6735
47.6923
31.1917
58.592
3.30342
43.2192
34.5427
4.61265
10.7783
-8.72435
3.97243
41.5119
44.7154
-2.02231
42.8264
55.4062
11.7546
11.6229
35.3609
19.8429
42.6571
37.3538
45.1043
47.3171
-28.571
28.7388
37.0494
34.8065
34.1148
31.2464
44.5364
9.82714
35.8134
104.315
18.7629
6.34467
17.6352
15.7994
-22.2188
15.6102
7.93915
49.9794
13.825
19.5222
48.1532
-17.8856
-7.94188
57.2919
11.0422
194.129
-2.27004
-0.880757
14.8939
8.59283
7.48165
168.672
14.2236
33.2496
18.5528
18.1078
-11.9906
34.3387
50.7336
22.1386
14.977
24.4025
36.9977
49.4571
16.7145
45.9187
21.8649
25.4555
43.1623
12.0851
74.7521
23.6954
51.0957
3.30342
114.434
42.039
43.1626
208.886
-15.4586
13.7644
-24.1386
15.275
65.3301
48.5775
37.2042
16.0508
-12.7399
2.97631
31.4128
58.5615
8.91031
24.1374
66.2201
7.0643
9.73912
28.4926
23.7501
290.039
-20.1579
7.70243
48.192
34.9745
24.3851
107.016
26.9594
259.39
-4.81533
47.1217
56.8397
495.196
-6.02213
43.8101
0.781489
-17.8856
63.2726
42.2994
235.93
10.4706
7.10029
24.2643
96.6739
13.1039
45.8514
20.1311
27.9231
10.6116
25.4907
36.2128
51.2117
-4.55398
35.0016
13.3261
95.2479
51.7308
40.4461
665.405
29.5308
-1.20576
-10.7391
13.3052
61.8889
28.7164
106.956
288.256
-13.0788
35.1237
-17.0187
5.65864
14.0596
355.449
12.0851
14.782
46.1842
52.9698
17.6762
28.1701
15.2437
7.0302
-10.5984
-1.59159
27.8488
-2.02231
7.21911
42.2877
-13.3648
8.59851
10.798
-0.127498
-9.31873
-30.4451
29.7596
20.6535
27.3102
47.2332
29.3723
151.358
26.6937
-1.6679
42.4708
24.3851
50.7937
19.4631
41.998
4.555
28.381
24.9806
24.8057
3.3482
36.861
15.774
50.0272
-7.94188
44.1734
9.16813
124.789
-6.01818
30.9784
44.879
19.8372
86.1924
41.2353
201.63
12.1182
23.8792
37.2934
38.7226
47.9795
211.269
77.4423
45.5895
136.001
10.6388
-14.7849
16.0833
-33.6215
11.5628
-19.2533
3.29386
-20.4247
-1.20576
20.7485
25.8867
20.5992
15.0322
51.3312
51.2882
-17.0187
57.1631
3.12426
9.42907
370.032
46.6412
21.1106
14.5478
9.48605
30.7946
20.839
30.2675
61.582
18.5924
20.3376
145.361
-18.3621
27.8646
-0.446374
16.7391
11.7098
46.3916
48.5002
273.182
3.78695
10.4436
110.939
29.5391
184.04
48.113
29.5439
21.8561
24.3851
41.4234
23.2113
71.9831
45.7845
20.8847
45.4205
16.4667
18.1203
36.3138
33.1606
19.5957
20.1691
27.3068
12.7225
0.993309
-17.6441
56.2074
31.865
34.8383
4.6219
33.2496
99.1376
31.2263
1.12785
-13.6193
51.2053
24.9748
8.56448
33.1276
59.2271
38.572
65.704
-4.26073
37.0271
-15.2613
54.9347
25.2844
24.8163
35.4016
-2.12266
-19.8298
5.6263
-1.5609
67.622
2.86984
10.0969
24.6324
144.795
-0.821313
35.4798
8.49236
36.7955
-5.15123
-11.5354
-13.8312
242.037
46.5895
76.6885
7.21911
40.4137
-36.9711
4.12667
9.12398
37.035
48.8525
36.0727
5.67379
57.8705
26.8648
53.916
5.66102
27.3102
23.9169
26.6185
49.987
21.0715
39.5616
51.9402
48.093
43.1257
50.7937
13.8409
58.8646
49.5326
22.7588
56.8397
5.22227
36.861
21.3213
58.8775
57.5235
2.72913
29.5394
23.5587
18.5385
31.0853
2.86738
7.39768
-34.5107
69.3258
67.4723
19.8458
12.1182
31.6712
25.6041
17.9944
-15.4934
25.4311
11.452
33.4037
38.6124
25.4536
11.3561
31.3465
61.3899
22.6788
147.701
15.0322
-11.728
32.5905
70.0289
-18.8928
35.6437
49.6669
38.7315
62.9368
31.9179
49.5664
22.2783
91.1618
17.3625
-6.06691
299.966
304.408
75.0217
43.968
43.3547
34.3792
-16.6423
67.7489
55.9598
14.7154
35.7285
5.19536
-2.43256
15.6832
45.4682
15.8021
-13.5901
-8.3817
-32.3191
7.27076
-16.2388
-4.1801
-14.9537
46.0509
19.1095
-13.5644
-8.10901
-13.5597
-14.5357
-14.7864
31.3255
21.8561
0.0222068
37.3129
20.4846
-8.16329
232.065
10.7503
11.7815
57.8656
27.9554
15.357
-5.70417
47.3431
-6.42636
-15.1947
-45.3736
23.4821
-9.46891
-27.0144
203.504
29.9218
62.2976
598.576
-22.1846
-14.8017
10.7435
11.85
66.2042
34.8014
33.9408
-18.1331
-3.5541
17.0203
-30.8104
-24.9815
-46.4272
158.492
6.20902
30.9066
10.347
42.8979
22.2402
-23.5779
25.3363
99.3296
13.4316
15.1481
29.8887
62.5707
20.8843
42.6624
9.86265
12.2971
39.2279
413.291
33.0474
-25.766
20.3237
-23.2015
9.22208
48.4486
32.9174
19.2509
0.37854
29.2132
27.6646
42.976
37.6081
-16.815
-24.8229
51.2276
29.1843
1.42808
34.1148
27.4983
39.5616
74.3299
67.4886
9.56423
28.9179
19.0107
41.8472
16.3725
19.0574
61.6137
-22.6443
-26.3189
11.7358
4.48296
3.80441
2.71252
-33.5737
12.1668
17.8095
24.8163
43.8527
41.5337
-18.3045
20.2833
357.622
2.20547
197.922
11.8519
24.5569
25.4116
102.455
663.844
45.4604
-8.24331
15.6608
49.231
42.7582
41.4188
26.3401
60.1039
24.0127
31.8988
35.1237
83.1903
41.9179
-15.1446
5.65864
30.9262
40.448
213.702
21.4554
54.1374
45.4735
20.7304
26.296
32.7236
48.9769
-14.7682
116.475
39.0932
801.952
47.9099
8.00646
285.237
27.8646
50.1534
16.7391
52.6006
324.679
-9.31873
22.0288
30.6129
44.5456
37.5201
8.56958
20.1687
-5.24061
55.6092
40.7882
22.9456
78.1771
54.5418
47.5741
71.9831
64.5251
58.7138
22.0889
53.7754
184.514
38.9098
82.2567
23.589
35.2113
10.3636
249.152
-8.27377
39.3408
22.4947
44.7897
33.867
7.14606
-3.7085
31.3755
-11.3965
-4.372
40.448
35.666
306.313
91.6187
38.6879
18.296
60.0858
34.5427
24.4219
4.61265
58.3472
16.4005
-9.14604
33.471
6.13239
30.3636
14.7462
27.3392
12.6721
5.4947
18.8674
47.3171
37.5329
12.6584
46.8905
6.69552
41.5982
23.9169
52.8554
48.113
53.9067
168.872
44.3449
24.3851
225.082
23.2113
55.1165
38.2882
28.381
38.099
45.4205
18.3407
21.8685
79.4173
19.5222
31.2866
4.6032
33.2876
16.6644
19.8409
61.4482
40.3487
-17.6441
54.3333
54.3538
47.9568
75.8364
81.9753
56.0341
6.86344
12.3722
16.3657
38.0869
69.9524
-2.67991
73.2223
25.8867
44.9621
6.59887
425.866
27.9054
52.2253
-14.2076
22.4929
-29.6719
18.8963
39.259
8.22279
25.7958
-7.00394
27.9835
26.1644
42.4177
44.6865
-4.46087
-11.899
36.2821
0.788787
28.7709
31.9804
-24.7897
25.6784
41.3947
24.8535
21.6785
-23.3742
-3.0366
14.6833
13.6235
-7.35998
927.094
16.2539
9.82714
11.4506
65.0586
27.4783
41.2517
-1.1516
13.8871
13.3885
229.079
-7.89619
40.6091
51.3063
40.1369
31.2866
118.921
31.055
18.5385
-0.880757
1.09656
39.3408
24.3687
31.0902
63.2346
33.5453
4.98937
8.62411
21.9879
99.4593
-29.0635
24.1572
307.098
-19.8298
26.241
14.1142
-20.7111
26.9635
35.8768
5.18107
-16.3743
-15.12
-25.2408
52.4013
-17.5524
275.959
-9.66138
-13.8312
23.7083
19.4155
25.9598
27.2952
82.8374
36.7095
46.4053
14.865
20.7415
13.5839
-35.5557
3.28811
27.8855
32.487
303.167
2.94738
26.6057
-17.3126
22.8704
1.26132
31.4179
0.45681
18.9468
23.8292
46.2189
5.64441
28.3049
19.5093
43.9104
-20.3447
23.1065
47.2945
-4.14806
5.00185
45.6841
6.40369
21.9162
10.2254
29.5394
17.9365
9.16813
1.10023
18.6421
14.215
56.2074
36.7124
27.1107
33.2496
33.1004
45.5831
17.4785
-0.805847
27.5054
26.4445
29.6555
-28.8943
50.7336
3.39793
16.8511
230.55
237.523
18.5885
95.6138
593.146
8.74646
49.8184
0.0587432
18.5302
27.4435
36.1032
15.1082
21.4243
-9.31127
126.97
-27.8867
7.77874
14.7304
-24.5111
37.2042
-6.98607
189.659
-17.1129
6.72444
22.0424
-7.62376
15.1193
22.9542
-14.9409
20.3892
35.1753
29.1843
8.92435
18.1279
17.3234
35.0736
-14.9703
0.1939
6.34467
19.5475
41.8472
39.7983
-2.27399
40.0619
63.7027
16.9062
10.7608
21.3032
7.5327
-15.6164
32.9518
43.1623
28.9517
26.0264
33.0657
23.9181
15.8021
0.0590629
34.5977
5.8734
2.52005
-31.6348
11.5269
22.2266
-9.51858
-2.68985
13.6287
-16.4881
10.998
27.3392
23.9165
11.1169
-5.49546
15.458
-5.5706
-41.6895
1.64857
375.441
-17.2986
11.2832
1.07332
-3.37934
5.17621
5.00946
7.05506
11.7012
50.0661
171.781
2.06797
-16.1441
36.4141
8.11397
-3.30524
5.22227
46.2313
36.3138
77.6182
35.0347
85.188
8.56617
76.6345
6.61551
29.8865
-2.65157
78.6962
11.2503
51.7049
6.49597
25.7533
9.18244
8.7375
25.4907
10.7435
41.835
79.3227
42.2977
303.732
7.14606
9.35483
131.224
10.7608
58.8274
64.4067
-2.02618
7.5327
8.4374
-23.1127
-36.6407
-5.8327
3.08066
-5.1263
38.9107
22.6045
390.615
-41.1704
-12.2539
13.3697
-15.4586
-12.4725
-24.1386
35.8897
29.7229
33.5849
40.4137
484.019
-5.24366
20.3684
25.4651
-20.5631
-2.33409
7.27076
8.93836
15.0314
-13.9192
-6.06818
49.987
-0.441206
25.7033
1.89627
15.715
32.6277
12.0513
2.14407
73.5315
-4.14806
29.3647
88.7877
-12.337
-4.32068
27.3068
-15.1947
769.467
-4.14411
6.61551
11.2298
23.5939
28.9848
31.9929
41.214
-18.701
-6.10577
11.9758
19.4291
-11.3965
22.5252
-11.8683
23.5814
23.3295
20.4042
29.3176
5.17749
16.9823
10.1799
11.3035
17.1178
222.548
203.045
-22.2645
19.0231
91.5671
-9.51858
-12.6083
6.72444
1.42769
5.4947
16.9933
15.458
30.0367
-13.5785
21.2426
44.5456
-1.83524
568.915
32.2279
42.6575
22.8704
299.238
8.92912
50.806
66.9327
57.4633
11.2666
35.8012
6.34467
12.013
-1.60406
9.98804
26.6798
47.5582
12.0995
-9.81595
10.4402
-11.4466
-0.773839
-28.507
6.61551
18.6421
16.0891
-9.38494
22.4947
29.2161
51.4736
55.7383
24.175
27.4782
4.35369
51.2117
21.6829
21.8832
20.8223
31.5296
4.87919
14.6423
11.2289
5.66183
7.01269
40.0438
14.8404
49.6669
25.6131
139.522
44.3101
-10.4348
15.0516
34.5977
17.1178
-37.9474
-1.22808
-24.1386
33.471
5.47395
57.8189
-16.3564
-27.7325
-30.2314
38.5836
3.62063
9.49707
-8.9049
-21.0747
37.2558
28.7388
-29.9462
12.3177
32.2279
1.42808
16.2539
10.8032
13.3246
6.96259
46.2189
0.0222068
37.6752
-10.5219
38.2499
24.6329
48.1054
58.8026
16.294
-10.3893
20.1691
-0.804162
153.471
-4.14411
216.511
147.953
-4.52563
14.9984
19.6144
14.5089
36.8485
60.1039
97.1012
5.13862
28.8424
62.5326
42.1706
-28.7349
46.0702
5.68094
0.840659
12.908
25.5695
120.436
61.3995
33.8489
19.5502
-3.68907
15.857
30.2363
-2.34013
11.8904
-29.7608
168.404
9.22208
29.7079
36.6655
32.3693
18.4943
38.5836
44.5312
-5.7497
15.1193
-13.0669
-22.9488
33.5077
36.2351
286.771
46.0509
3.30215
24.7444
97.9082
166.998
87.5474
70.5818
20.8086
-3.02566
23.2957
41.4995
69.9582
36.0501
-4.14806
14.3722
36.3138
10.6718
-4.76713
-2.67823
-11.4466
166.018
-6.01818
2.86738
-3.84671
-10.1478
11.2503
66.6975
33.5453
57.5952
13.724
53.0858
-0.805847
-9.97596
-3.54051
12.7889
36.7383
6.71292
-13.0067
-10.926
-24.8755
119.486
-1.68408
21.12
42.7582
26.7751
18.93
15.0957
5.80889
26.2816
49.3311
-4.64862
36.0413
104.546
19.37
25.001
32.2006
32.3178
19.2343
43.3531
110.704
41.214
20.6544
31.3755
49.4571
71.9029
42.9514
35.6437
23.4299
40.6056
36.6999
1.93281
31.1917
26.7328
-2.31878
15.8021
18.7997
25.2274
47.1029
-24.8289
-16.2206
7.72056
24.6453
48.4636
2.38426
-5.24366
42.8572
12.3466
25.7906
-0.127498
386.184
16.4066
39.1299
53.1017
42.6716
-2.67482
32.2279
30.3666
6.88352
25.7957
17.3234
45.1838
224.354
23.7301
11.2666
20.8086
23.2574
124.495
-16.5966
93.3034
-2.49441
15.6991
19.5222
587.438
12.6728
42.2994
14.7903
-26.6329
-12.1252
67.3678
-42.007
13.1039
33.7391
49.8309
25.2366
-17.6128
24.9748
426.481
57.4904
29.6555
6.71292
65.7261
14.6423
11.284
-7.97984
41.9608
34.4216
48.7622
6.56334
14.3687
124.781
25.2035
35.3968
57.4286
37.9772
29.5403
33.8489
20.6738
49.5902
50.851
30.2094
37.7638
279.088
33.456
175.346
-8.99179
78.4644
38.5836
16.7391
-5.15677
45.0292
-2.33409
78.4853
49.3536
14.5606
7.53509
-4.54888
12.6725
13.5001
25.6242
23.9217
534.315
12.5848
48.093
-22.4666
15.715
49.4943
4.01814
39.9731
-0.399928
739.089
15.774
20.0422
-1.019
3.30251
98.5213
5.41999
-21.0107
-21.4955
26.1383
35.5926
44.9835
38.5865
-10.3706
23.8792
5.43431
29.3522
17.9944
9.97589
24.9748
12.3126
23.7572
59.2271
54.4817
22.1386
13.103
-7.45663
55.7384
-3.90024
46.8881
34.6743
21.8649
45.8182
25.5695
0.495902
40.7847
13.2342
-10.4348
24.4219
2.73858
6.26818
-5.39791
39.6379
57.8339
-17.0148
-24.64
25.4211
-21.9786
22.8673
24.1165
23.9165
18.6132
13.2452
127.902
24.4145
31.6336
37.0494
49.799
12.6725
109.077
-11.8571
21.0715
61.8664
35.8012
-4.89973
27.0055
12.0513
28.381
28.7287
112.887
8.9704
29.3647
32.5657
21.3962
0.855065
18.295
14.7903
2.97429
83.937
62.8375
39.2568
25.4594
14.9779
46.8575
38.5865
53.3476
275.004
16.2338
12.3722
39.4892
-5.58256
21.3461
-5.77431
7.5327
32.8003
-45.6015
12.337
-1.81532
-6.65561
34.9398
34.2291
-4.19284
37.597
28.9205
-44.9185
-10.3799
-32.3252
-29.3391
-5.39791
15.275
9.10816
18.4635
17.9249
-31.3489
-7.11772
18.4943
37.6081
54.8133
-1.82247
7.03624
18.5152
26.8648
40.7975
0.0388222
-6.42295
184.04
31.2464
-0.441206
-5.41603
51.9402
31.2264
20.6369
39.5493
15.715
25.1315
15.6102
21.0576
63.3183
57.4757
40.1369
6.92372
4.6032
1.42845
74.1585
16.6644
38.5816
3.35215
2.86738
31.8445
11.2503
13.9922
126.804
27.3648
8.86946
43.7091
58.708
-12.0502
49.9942
78.9184
39.0259
42.3605
46.0683
9.48206
-14.6741
-13.6311
46.3974
15.1825
26.9052
54.0026
45.1114
83.8494
49.4571
22.3367
28.1474
75.9038
6.87239
70.4331
38.322
60.466
50.1551
22.6045
36.4168
32.7236
178.287
12.6524
19.3866
-14.7682
54.6304
39.0782
46.9729
205.72
-36.1657
18.9059
29.1748
113.846
-47.7371
-16.3896
8.2078
-1.369
-12.1426
27.5427
-33.2421
23.8074
11.5687
15.4884
12.6382
53.6171
45.3809
-0.743133
344.614
35.4388
7.76627
13.5614
19.9944
-4.84071
14.42
42.6579
55.4178
-28.3132
17.9668
-34.1292
29.1043
7.39768
-13.1331
16.8725
10.4755
78.2271
12.9306
-36.3535
-17.3675
107.434
8.56448
91.2236
31.9929
-17.2168
-5.6377
-3.7085
40.0438
52.5103
51.5409
3.12426
41.2882
10.211
-15.203
18.0732
11.3601
346.761
15.857
15.2437
-28.5771
-27.8867
11.5269
51.6581
5.37585
29.5387
33.6057
105.074
32.3246
-22.4372
-24.8229
42.6716
11.2832
58.4648
31.4131
43.4851
27.6698
24.569
26.2591
50.7937
6.34467
667.936
9.64034
19.3584
480.204
10.8445
40.6091
28.8175
30.7665
296.958
20.1691
52.6076
1.39049
696.01
15.681
-18.8928
35.6437
12.1855
29.2036
61.9029
57.0626
-5.8327
47.3476
42.6588
-14.8768
70.15
28.1701
28.9755
45.2288
14.5265
25.0088
118.29
11.5269
5.47395
4.12667
22.2424
72.3168
25.7906
2.00081
34.1986
5.67379
-5.8477
358.574
-12.0451
34.102
23.9169
483.891
51.8611
59.5289
40.6958
51.8411
22.511
8.21873
43.8721
39.6254
52.9167
23.9629
36.861
6.32875
15.774
38.7828
-29.13
14.5469
1612.77
278.84
25.3562
-0.777501
16.852
14.9984
36.7124
55.7383
14.8046
38.7226
47.4636
4.81635
10.6388
17.0742
31.5296
62.9752
17.9573
54.4817
1.52386
18.7252
-1.83443
23.8793
45.666
-5.77431
13.1549
40.2965
239.099
34.5738
29.7746
22.0441
19.5502
9.42939
20.8659
-21.0808
2.09836
45.2601
48.4636
-22.7659
39.8656
9.12398
14.2207
44.5312
-3.87563
9.49707
-24.3113
-11.7044
24.1374
42.6716
993.294
14.5465
9.75192
-8.10901
419.35
-4.479
43.5069
-7.71083
16.6982
346.572
-17.5336
22.1695
3.25399
55.4187
101.786
42.8979
24.1143
-1.08915
0.00410473
-8.12014
46.0702
18.7994
27.9005
42.4361
16.4219
18.8564
51.4093
24.4219
51.4643
32.1103
1.408
38.1273
41.5119
74.7005
22.3405
347.76
-18.2305
-20.2362
7.24991
21.717
33.2868
14.865
80.7116
36.0727
116.244
10.7844
45.6054
-9.33151
1.07332
67.8352
38.9094
32.2407
115.579
22.0476
9.82714
32.0653
74.429
185.555
52.6678
-3.02566
41.998
28.9179
26.8546
30.4279
16.4667
21.3213
4.6032
108.25
347.772
22.2866
21.715
-0.395979
6.61551
-19.5182
28.0964
7.50214
915.649
185.049
63.5304
21.7426
15.5981
26.8488
-0.805847
8.7647
-1.66645
-0.329514
-44.8659
28.4294
699.16
164.568
29.9696
15.0322
12.6349
36.3386
122.503
-0.152113
42.1706
16.2427
29.2036
17.7073
385.847
37.9772
13.2342
17.6762
9.42939
-1.00955
2.12526
28.3353
13.4009
40.9673
35.459
16.5894
42.2877
2.38426
-22.1103
14.7462
32.9614
55.7756
26.1094
-7.36952
43.569
-11.1928
-3.97363
47.4795
48.2938
15.0314
2.94738
28.4798
-21.0607
19.1223
38.7426
64.1751
29.4514
12.4857
16.8888
17.0605
43.826
34.5401
11.5144
49.1686
7.09634
426.667
32.5657
4.52962
48.1532
33.2876
29.1809
3.54593
-6.39604
-9.76631
-15.8733
11.1458
34.8298
-5.63681
65.7261
18.3905
84.3175
7.01269
51.3312
17.555
565.816
23.4299
-51.2237
29.2036
-14.1519
-11.4549
23.6954
1148.36
20.6738
19.6052
-15.4586
27.8488
22.3405
40.9523
79.7691
60.4803
-10.8659
-2.12042
38.5836
-3.87563
41.6949
-26.1853
-2.33409
398.951
39.9832
428.729
30.3538
-11.6904
35.9888
27.4983
6.96259
63.0855
39.3776
45.1715
25.1315
349.383
-12.8485
24.9806
8.9704
21.8685
-17.9592
35.0347
-17.8856
23.9172
24.1607
44.2037
3.35215
43.0049
-3.76274
14.9984
17.7404
46.368
50.4119
38.7226
211.023
8.86946
45.5895
12.3126
-11.0368
-7.82578
38.6124
27.3276
45.0893
-5.30382
8.85773
3.29386
0.189985
367.985
64.2236
16.5213
11.3782
-17.2168
3.73263
24.4025
5.13862
441.094
5.47009
41.2659
21.5559
10.6205
249.31
41.019
81.7914
49.2216
29.5403
103.189
57.0315
116.251
23.3533
56.4732
286.266
32.5051
167.016
37.2042
12.3027
-3.23794
-23.9843
-11.4907
19.8429
65.1459
11.1169
0.126742
17.332
-1.82247
18.5152
21.2426
141.997
6.69552
43.4723
33.2872
31.2464
-13.5597
11.7012
17.0728
25.7033
-4.89973
21.3833
27.0438
52.7439
32.4768
-2.27399
0.855065
27.6654
-15.1947
19.734
24.2643
4.8447
14.9779
44.2087
0.873767
18.257
39.1675
29.3522
10.4982
3.24726
41.835
29.3794
2.08169
16.5371
53.6049
21.7055
37.593
-30.4977
52.6076
-0.350207
30.0247
70.0289
-7.64838
20.6512
10.3115
183.035
51.6924
9.42907
5.4117
34.2291
37.0366
52.5896
30.7946
41.2885
99.5767
-9.8364
2.52005
30.2094
19.0231
48.4636
18.4635
2.38426
-7.11772
29.7387
38.5836
59.5237
29.8576
52.6006
34.1986
48.7773
327.502
2.5019
65.1603
613.188
20.1687
159.677
38.7426
5.18099
28.5678
481.101
28.1332
50.7937
6.34467
58.8646
4.555
11.5144
101.817
36.0501
33.3333
27.4906
27.0184
123.116
-10.3893
25.4328
9.16813
29.2112
3.35215
-20.7133
16.8725
10.2441
37.2934
27.4782
19.8685
18.2398
34.3387
56.8339
23.557
188.675
116.326
25.8867
39.3399
-2.35764
53.2052
66.2807
15.029
59.0372
19.9909
32.9518
16.9253
23.3295
44.7671
48.0582
7.99217
23.9181
16.9823
30.7946
18.7997
27.1014
11.4956
-15.4586
32.5051
11.4687
37.7638
3.48597
37.2042
151.553
10.4726
27.6646
-7.62376
7.62301
34.1986
-1.82247
-15.4526
5.3967
36.2351
37.0494
21.688
35.9888
31.2464
42.6623
127.643
3.21446
323.581
20.6369
56.4159
17.6735
2.14407
43.7212
-3.30524
-21.0147
16.2463
12.0259
-27.2559
-0.445619
-11.4466
23.589
-43.4995
4.74144
-1.97265
2.97063
39.3408
5.27199
9.35483
-13.0788
-7.97984
40.0868
32.5476
9.40677
10.3115
-34.3571
419.85
21.4554
-2.08457
-2.31878
7.61198
17.6762
43.1626
17.7311
90.2064
25.0088
-31.6348
17.1491
29.7229
31.7109
79.7691
5.37585
16.0948
42.6571
42.976
33.8599
34.1986
13.1701
42.6435
39.1299
62.472
95.1454
5.66102
22.8576
-2.32005
28.4926
14.3798
35.8134
44.3449
50.622
65.7862
28.8335
17.6735
5.89221
38.099
26.6798
38.735
0.855065
32.929
8.59649
-26.6329
-6.50295
-5.72078
-8.27377
11.2298
24.3687
22.6226
24.3474
16.9062
66.3237
17.555
-0.152113
70.2816
16.2427
27.3296
-3.68939
8.33692
37.2708
18.0732
13.6144
-9.81504
31.9748
461.079
28.3622
-5.39791
10.9822
-30.2622
44.1618
6.13239
19.8429
8.92396
3.62063
-16.815
-9.83035
3.52263
9.99817
67.0344
11.2832
6.69552
-19.1866
35.9888
16.2539
-1.41726
32.0653
-0.632728
30.0073
35.8012
8.21873
8.30313
-12.8485
19.3584
40.6091
36.3138
4.52962
48.1532
29.5394
29.1809
18.5385
12.3446
-34.1292
-8.37702
14.8939
66.6889
29.9704
13.1243
17.9718
13.9922
59.4865
13.2522
119.59
13.1581
23.8793
241.791
38.4225
12.908
51.8064
84.8289
38.9107
49.5353
52.5329
23.3533
60.2213
-12.4725
18.4785
24.2146
10.9672
89.1394
238.517
30.3636
-3.99448
27.3392
48.2793
9.24283
18.8674
28.5764
38.1092
29.1843
62.213
16.4206
32.2407
27.4983
274.07
13.3246
21.8561
24.5568
100.132
24.6329
28.7287
9.81322
327.562
46.2313
43.8101
-21.7073
68.7679
-10.3893
10.7988
34.8031
-2.07627
-6.39604
10.8484
-6.50295
16.0891
14.9779
59.2012
94.5771
17.0004
1.52386
7.48076
29.5015
34.4646
30.6735
241.602
35.6437
19.6818
89.3313
72.3072
1.93281
27.0776
10.5769
47.3476
14.5478
11.3601
20.6738
12.1089
17.1178
10.7783
2.52005
99.608
33.471
78.5625
-0.277156
53.5321
124.199
11.6229
1.62772
10.4726
1.74657
7.62301
229.102
-14.9409
-30.4451
12.893
9.99817
73.1274
32.9324
-15.4385
245.884
38.9142
7.95307
70.6808
15.0147
292.548
4.4706
34.5018
27.0438
-31.5891
39.9731
34.1761
46.2313
32.5657
21.3962
18.1681
6.47726
33.2876
16.6644
-19.1366
-8.37702
67.3678
427.272
44.9835
38.5865
40.7458
27.9231
8.7375
4.87598
-7.99714
41.835
75.5746
34.8014
-1.66645
18.4111
39.0052
35.5918
1.9137
22.0052
60.7015
56.9104
16.7145
30.0215
27.1781
-24.9867
237.225
15.8332
52.2633
44.3101
18.296
3.86385
2.68362
20.6738
38.3458
30.2363
10.7783
28.757
-29.7608
19.0231
57.8339
22.3405
18.4635
34.1117
18.4943
57.3242
16.7391
48.8525
88.5465
16.9182
20.1547
1.07332
47.2204
5.17621
-12.7369
16.2539
8.92912
22.9456
51.9402
52.6678
6.34467
62.6128
13.9253
39.9731
7.09634
25.6166
77.5433
-4.84071
38.7828
-12.2634
22.0432
66.6622
52.2716
44.2037
325.692
21.608
2.97063
31.8445
44.9835
66.6975
139.555
37.6151
27.7608
43.088
-2.35764
51.3312
107.51
-9.52244
16.903
27.1781
-17.4905
14.2111
-20.556
46.6412
25.5695
67.0217
12.054
93.7624
12.1089
9.62153
57.63
-10.5984
0.224293
15.275
40.9673
125.285
104.132
96.0876
29.7387
44.2058
52.0275
48.5982
33.8599
-18.6891
14.767
38.1092
57.6641
138.72
-2.67482
49.0945
5.17621
34.1148
33.292
4.20494
39.5616
46.318
33.1005
41.9519
41.998
68.2732
-9.10032
28.7287
24.8057
-0.399928
21.8685
21.9162
-9.81595
28.2448
198.301
5.6067
-7.45663
24.2107
51.5409
27.4871
42.3221
15.0513
17.7073
11.0339
31.1917
46.4069
33.8489
94.5129
16.9257
12.1089
30.2363
-2.34013
18.965
7.77874
20.3526
14.8443
5.34504
70.3987
2.38426
-1.49553
22.2424
23.591
65.1459
3.87487
28.5764
-11.7044
-7.72177
0.627835
38.9234
-13.0796
52.8426
22.0428
50.9814
168.053
19.1975
693.611
57.5624
193.051
108.89
8.21873
21.3833
45.7845
24.8057
33.3333
93.083
-6.71478
23.7903
-2.89307
2.94397
12.9163
1.47809
-21.4955
131.086
29.9909
36.7124
374.33
-17.4994
1.12785
-24.8637
21.2203
-15.7984
-4.35376
-7.28864
-37.8108
-3.6364
333.902
-11.757
16.4123
7.68625
8.16457
0.505321
13.6566
-14.8031
41.2741
9.97575
200.959
33.3311
23.1181
60.6083
-35.2658
15.4512
-37.2318
223.274
-7.63043
14.0448
4.99148
-42.4251
9.39119
50.1928
0.483324
-27.4317
14.4302
71.9444
56.3306
14.3736
71.6653
34.8878
43.5547
169.345
252.446
24.4966
3.73263
11.284
47.583
-15.1446
53.415
-0.623871
-3.68939
-4.78154
-5.8327
14.3251
-5.1263
-34.1779
542.415
-14.9335
-1.00955
5.8734
1.408
2884.83
-3.46566
194.755
10.9672
460.204
-5.112
64.0968
3.50178
31.0873
3.30176
-16.9941
-29.8583
-1.40864
-13.0669
-17.3266
0.627835
100.768
-7.45744
-27.0377
17.2354
24.7444
6.88352
22.0476
26.4431
36.9477
21.8561
20.6369
33.9271
-36.7589
36.3759
6.42906
91.963
-4.09834
-37.4417
23.8793
30.7164
2.5625
31.8956
6.56334
-36.2311
29.2036
10.211
33.5227
12.451
545.849
14.5478
16.9823
0.864518
30.2363
92.4752
45.2601
12.8563
49.784
-16.3564
-8.99179
-13.3648
21.717
85.7607
15.1193
30.4505
1.92566
-2.33409
-17.0921
47.4795
3.31616
16.0658
17.2354
-7.94225
26.6185
14.3798
168.225
9.82714
2.08023
46.318
12.4857
7.51847
53.2424
40.1623
7.76627
-1.25636
24.8057
27.4906
55.0545
28.8925
35.0347
22.0432
7.29406
-4.52197
-7.89224
80.4863
-12.0219
-13.1331
121.82
25.468
10.2441
260.012
12.9306
-6.25503
27.3648
63.852
18.3905
46.8362
-7.97984
36.2957
-28.2631
18.7771
17.8077
32.9518
-41.1707
22.2783
30.481
18.8564
15.8021
26.296
8.36078
39.6066
-7.96233
6.26818
41.5119
22.2266
52.3256
2.25261
144.057
248.479
9.49707
58.5615
-29.9335
-34.1932
27.8855
19.3685
33.3012
-1.83524
20.1687
64.9796
-2.31527
-20.1579
17.0728
25.6042
-28.0888
47.0456
6.34467
8.30313
-42.8335
234.876
2.31696
-6.02213
1.25372
8.35133
18.295
-4.55229
-35.8095
2.97429
42.7075
-4.62889
5.52362
-21.3922
14.9779
4.85329
405.672
66.9827
19.9819
9.02012
-15.008
40.0868
23.1772
-20.5783
15.9337
-26.8608
-6.40362
-16.8079
38.322
42.893
14.3251
36.1032
37.0366
17.6762
23.3533
41.4807
-15.4586
21.2607
-18.5164
24.6453
67.2042
-17.0148
-4.02529
32.9174
-14.4823
152.178
20.3684
32.9614
37.035
18.6132
11.3711
2.3395
-18.6891
-15.4526
31.6336
306.101
-2.30603
22.5276
47.925
47.2204
14.5465
-6.23494
8.92912
17.3234
28.3172
222.48
38.7227
37.6151
29.6349
-7.51176
-7.45663
-34.2168
53.2052
396.116
-22.6409
-30.6089
17.7073
31.6486
29.3176
-0.44471
45.7871
8.36078
35.8585
-13.5845
296.748
-14.7682
47.1341
46.5895
5.34504
31.0433
-12.6083
-50.2212
17.9688
9.24283
22.9542
42.878
36.2351
166.36
37.5201
21.688
11.6132
-19.1866
-8.98874
-24.8041
30.4419
-3.54197
68.7077
24.3851
17.0605
17.6735
41.8472
21.0576
16.4667
64.4248
27.0184
38.7828
6.47726
27.6654
36.6772
18.5385
-9.76631
8.48957
31.7605
-4.52563
9.35572
28.1169
2.97922
23.3626
136.323
31.2263
6.75005
12.6176
30.597
66.6605
15.2001
31.5296
2.96479
-14.8808
4.06651
22.0345
30.175
13.7868
11.7497
63.368
91.8137
-9.3307
203.79
49.4571
8.1847
3.12426
38.574
-39.2966
4.58879
12.908
145.51
56.7179
13.2342
13.983
54.5991
-21.8428
-11.0201
19.0231
27.8488
1.72582
25.4211
-20.1045
-23.9843
-3.99448
25.4651
33.2868
24.4896
47.3171
11.296
-6.08222
166.566
32.487
-0.800749
202.768
12.6725
16.2539
10.8032
36.0641
25.6042
18.7629
43.2974
10.0928
45.7462
21.4216
8.11397
45.4205
12.7185
19.9944
66.8938
-4.76713
-11.69
2.94397
1.67186
32.9594
-15.3885
-4.62889
-22.5874
6.71876
18.7261
54.3538
16.0977
6.49597
38.8718
-2.06196
134.3
-2.62028
13.103
43.8349
25.0513
23.4299
14.3687
6.71484
13.1772
-12.2778
14.782
51.8064
-15.4372
6.43176
-33.6741
-8.50581
-9.11913
-28.5771
-7.27197
-2.13623
-11.5216
96.6357
-5.112
7.8748
31.9859
-33.6816
55.762
26.0114
28.7388
366.885
19.1095
1.42808
17.2482
-2.48681
14.5513
3.9543
16.3329
38.7227
-3.72593
-44.2551
-1.0672
-16.5966
66.21
11.6873
6.87592
45.6841
6.47726
23.9172
8.56617
26.0347
25.4631
-13.5144
2720.26
20.5161
-21.3922
8.8867
14.8046
45.5895
17.9348
10.6388
20.8223
288.277
29.2421
16.0833
-3.6364
28.4294
8.85773
42.7533
5.66183
31.3755
137.538
34.4216
33.5811
34.6743
-2.49794
36.6999
39.4141
36.4479
49.2216
50.1551
48.8414
907.858
26.296
-3.49693
-19.2067
-12.4725
-11.0201
20.8972
46.5895
-13.3956
31.0433
-6.98607
16.6202
1.10224
361.248
7.36877
22.6155
99.7909
0.0515966
-7.95629
48.5002
61.883
29.1843
50.9686
-0.445985
22.8704
44.3648
30.4419
112.65
33.1995
134.3
7.51847
15.1864
-18.0182
30.7537
43.7212
15.4354
20.2148
118.773
6.40369
44.405
22.0432
25.4328
20.4125
20.2187
-17.7474
5.52362
47.9482
11.2503
8.60142
10.7608
24.175
1.24124
27.3648
-17.3675
35.741
29.9696
16.383
25.0943
49.4142
14.8404
28.1474
40.2965
-11.8683
49.8184
19.5813
14.782
4.95473
47.3476
18.8564
41.2885
51.4643
-9.8364
41.8754
-29.7608
24.6453
61.582
1.72582
44.1618
26.7471
56.6005
65.346
68.5686
46.4053
194.775
19.2061
4.73676
-16.3896
10.0819
-5.9314
37.9864
-6.52041
0.136284
-8.87928
14.4371
17.1909
-1.37824
8.89011
8.63946
34.1366
-30.8999
-2.6172
-17.0812
20.4463
31.729
166.473
23.8687
9.90744
4.06482
24.1324
-7.65181
0.364485
22.9802
-3.61526
0.734829
2.03726
-21.9477
-11.1881
-4.78375
195.062
27.1593
-24.4261
17.1708
-9.17951
34.804
30.9066
6.59887
-16.4131
14.7869
39.1068
25.3363
22.4929
54.5035
14.1142
5.52582
-6.76973
19.0102
25.7958
22.0441
215.577
-11.0201
30.2675
65.3301
22.2116
55.4062
15.5027
64.0968
32.9614
22.6155
-7.03084
110.11
52.2484
62.472
65.1603
45.3464
33.2872
-15.4337
-1.41726
33.9394
42.5699
19.982
5.64441
38.2499
32.666
11.8621
34.1761
-0.399928
16.294
23.9172
21.6846
250.351
16.4706
61.9779
-20.5751
1153.94
631.408
1.9105
2.8152
-9.9942
25.4555
34.5738
9.15983
46.1842
22.9847
87.6364
0.11572
17.6762
15.857
11.4956
5.15613
10.0163
5.90467
-2.02231
1.59691
21.673
6.13239
-25.8584
-11.4907
29.2132
42.976
11.3711
15.458
-16.815
-11.7044
4.37597
91.3973
3.78695
14.1918
62.213
18.2947
41.611
55.6092
20.1735
30.4419
13.3246
44.4439
59.3374
31.8813
45.1715
19.4631
43.8721
42.0363
-3.47812
15.6102
21.0576
27.7111
53.1804
28.8925
1.30152
8.35133
16.421
74.1585
-0.773839
4.74144
26.1383
-21.3922
74.9685
2.97922
56.3558
681.81
16.8511
22.0052
11.0923
12.4946
49.8184
0.840659
29.7746
49.9323
37.9772
18.296
41.3452
11.3035
13.983
20.8659
10.0163
41.5119
61.582
49.784
6.13239
17.2451
51.702
27.6646
27.9835
41.3562
28.5764
-0.460022
39.1299
28.7388
50.1678
3.78695
101.581
-6.23494
-13.5597
41.5338
-6.53702
32.9901
36.3759
34.5401
586.716
25.8867
26.2214
16.9062
33.2496
32.5905
58.7845
-9.52244
30.0215
-9.9942
11.3031
-1.03341
31.6486
143.636
56.7179
45.0933
17.6762
-1.815
42.094
-4.2142
-4.97622
37.2042
-10.7342
-32.1055
8.59851
37.035
14.865
-3.62139
-13.0669
364.983
18.5152
30.6129
25.805
13.1573
34.8065
30.3538
-15.4385
35.9888
20.002
22.0476
-35.1504
-11.0382
20.0811
36.8486
18.7629
9.56423
62.6128
-10.4375
-14.7225
43.7212
39.7983
10.8445
25.0694
-16.0851
20.0422
-10.3893
66.6622
1.67186
-2.27004
13.0199
-13.896
-9.38494
24.3687
50.7336
78.3606
7.48076
18.7803
110.086
154.405
173.103
22.3367
35.6437
40.2965
12.337
-4.78154
7.28576
19.9473
22.0441
13.2342
4.55769
25.2274
62.0954
-0.466064
-8.72435
40.9673
-33.8814
9.09317
77.895
-23.8527
22.8673
-5.86855
25.4651
40.7831
33.6057
24.8283
3.79973
-22.9488
496.402
4.37597
29.5531
-11.2056
-14.6237
8.92435
6.00379
36.0641
20.8209
53.7152
9.56423
-1.1516
40.1623
23.1065
7.93915
1.47414
29.3647
32.5657
6.40369
1.30152
-19.7597
10.4402
16.6644
14.2187
35.741
-17.2168
28.1506
-26.7205
19.4721
26.9254
1.72195
5.65864
23.4299
-2.49794
-2.65549
12.0851
21.1106
3.30342
0.11572
21.4243
71.2736
203.807
4.39411
-39.1311
95.3152
-0.148246
-9.64749
-23.8527
-3.36959
27.8646
39.8208
0.0515966
-4.20815
-7.72177
64.3461
-6.05417
1845.99
43.4723
31.4131
9.75192
-0.612741
25.7957
-5.16539
42.5699
48.093
23.2957
-14.7225
6.2399
49.1686
82.059
42.4832
47.5582
0.781489
25.6644
-1.019
5.17658
10.4402
-2.07627
-21.0107
-2.75482
-5.72078
-8.27377
24.3482
24.3687
-0.76891
44.494
7.30837
8.7375
21.7426
36.2192
16.0607
-13.7241
38.572
657.909
-8.00886
10.7901
28.2448
9.02012
-15.008
-26.1973
12.6349
34.4646
55.0364
-13.2706
70.2816
4.99833
25.4555
29.7746
289.416
58.1551
13.983
82.7101
5.15613
-14.7682
-1.59159
20.3526
71.0663
7.21911
14.1767
-40.7193
10.998
53.5761
16.7391
31.9859
15.458
16.9182
-2.33409
53.1017
7.53509
23.5621
35.976
-19.1866
148.433
36.8686
31.4179
4.20494
7.70243
38.8217
55.5893
11.2666
-8.64786
62.6128
47.6585
-0.572548
1.42845
23.5587
27.9088
23.589
22.0928
2.86738
28.0124
10.4669
22.4947
12.3496
6.49597
12.9306
23.73
12.3722
1.3732
1.85857
20.6544
71.9459
62.5326
-3.90024
643.746
-11.8683
44.1962
-3.68939
-4.78154
20.4042
44.3101
32.355
53.3384
41.4807
-17.3327
41.5119
23.5471
-27.6008
-31.4806
3.50178
10.4726
46.4053
7.36877
0.126742
13.5839
-3.69654
48.5002
38.1092
25.805
-6.42295
29.3723
10.8032
39.8122
-12.9123
10.6117
-5.59999
9.56423
-23.6404
-8.56347
-10.9744
9.98804
13.5614
23.7425
369.973
16.294
10.7988
29.1809
-2.07627
-4.62889
14.8939
-10.1478
91.963
1.85857
80.6245
3.26456
83.1903
4.43657
52.5103
8.4374
4.99833
31.0777
-1.81532
-2.90747
-0.210503
14.3251
17.3625
-34.1779
15.1082
-16.8075
21.4792
8.90427
-6.85028
122.039
200.808
14.7304
-17.0148
22.2116
23.5471
-18.2305
-42.725
-20.8611
-32.6309
44.8501
21.0802
-36.0673
-7.72177
23.1166
-7.92823
7.53509
-6.42295
5.99099
1536.29
10.6317
31.4179
15.4493
-5.41603
38.7227
20.6369
25.0853
30.7537
34.5401
-22.2188
28.7287
16.4667
5.00185
-1.09258
36.9088
-19.7597
-0.445619
4.81804
-11.4466
-4.52197
-15.3885
-8.37702
33.6346
-2.65157
41.2148
11.2503
345.702
-9.72054
-11.2599
12.6349
51.3312
-24.9867
-9.31159
25.2035
-2.08457
-7.94097
28.9205
-5.56314
22.74
-1.22808
755.531
65.3301
-4.02529
55.4062
0.510195
185.286
36.7095
102.627
52.3464
22.5404
-11.7044
-5.8477
29.5531
13.1573
16.0658
35.976
-6.06818
-6.0634
19.1975
31.3255
8.7376
20.6369
22.6827
-29.2626
30.7537
-22.2188
6.06509
-17.2665
27.4906
55.0545
-25.4554
29.4125
-10.3893
35.1616
34.8031
18.5385
8.59649
-11.6404
-2.75482
14.8939
-25.1404
151.785
1.87994
21.7199
13.9922
5.43431
13.1581
27.6274
43.8349
40.0438
91.8657
31.0777
-12.2778
-22.6993
33.0657
0.11572
38.2909
12.1089
-37.9474
-14.3465
-37.257
26.5194
22.2266
9.22208
31.582
25.4211
-29.4749
27.6646
50.7265
21.0802
584.76
258.161
104.722
53.1017
-7.92823
-5.58338
8.56958
52.8426
-6.06818
27.4983
10.8032
7.95307
23.8292
27.4783
-5.59999
33.9271
-1.1516
30.7919
9.64034
34.1761
14.3722
-2.96664
38.7828
-16.0115
18.295
17.9365
32.9594
6.61551
31.7605
21.7113
3.73352
35.741
42.7533
18.7252
-5.58256
-0.483576
-5.77431
36.5484
18.7994
12.0851
113.651
39.8513
14.5478
20.7304
15.8021
26.296
21.4792
30.2363
6.26818
-5.39791
-9.6325
12.9702
12.8413
16.0508
2.38426
-10.8659
5.37585
62.9464
40.7831
1.74657
127.488
-4.20815
16.6411
-11.2056
-24.8088
-11.8571
-8.91352
42.5699
40.5967
-1.68017
-6.7738
34.5018
0.270008
36.225
6.06509
569.316
19.9944
-17.9592
25.6644
1253.88
-7.84647
11.2289
209.935
25.0943
30.6735
57.1631
-2.49794
10.463
23.3295
22.2783
21.1106
24.4219
-1.62287
-32.3252
-12.8942
17.1491
24.1007
-7.64451
29.7079
6.68048
-5.112
18.4943
12.6721
22.3613
-1.74732
17.332
0.0515966
22.0288
33.5077
2.5019
8.93836
22.5276
20.9835
18.2947
45.3592
63.1055
31.4179
71.4207
63.0855
13.1407
-5.4283
12.0513
-14.7225
38.099
4.19102
-49.1256
29.3647
-1.09258
50.0272
-27.2559
16.421
22.1386
7.5359
5.13862
49.4571
60.6586
519.153
55.2891
19.8333
157.48
43.9442
16.1991
32.355
7.05155
26.3526
54.407
45.2288
-17.3327
-8.72435
-44.7533
17.1491
18.4635
21.673
-10.7342
0.37854
-13.3648
70.4427
385.611
-3.62139
-26.1853
327.736
-4.99436
35.1753
1.91289
25.4362
39.7242
18.2947
25.6242
-9.81154
-6.25493
2.59653
15.7611
28.9179
23.1065
43.5464
-7.89619
42.4832
75.6692
31.2866
52.6076
16.5164
9.35483
-5.58256
10.7608
43.8349
23.1772
41.0773
20.6512
10.3115
1.25019
19.8333
5.68094
33.5227
143.239
43.1626
15.857
15.2437
38.8893
13.7644
13.3428
22.7713
9.10816
31.7109
335.181
46.0359
9.88053
39.7339
3.50178
381.538
31.4128
14.865
43.2303
13.5839
-31.8075
-4.20815
30.6129
24.4017
-0.800749
28.4798
14.5465
302.106
40.6167
38.9142
21.0715
13.3246
78.1771
40.5967
18.7629
37.6752
8.21873
8.30313
37.9242
16.4667
34.9869
41.936
0.781489
499.803
20.1691
64.7882
12.9163
31.0853
59.8715
-17.6441
-16.8812
69.3463
618.092
20.6544
-4.23171
28.8424
883.374
-37.6334
0.0364382
12.1855
31.0777
-3.68939
23.3295
16.6561
-10.0378
19.2366
-9.81504
-13.0027
28.9205
15.857
12.6524
34.3792
-9.14604
24.6453
22.3405
25.9598
40.4137
-10.7342
-31.4806
-11.4907
-12.0162
1.74657
37.6081
0.0515966
96.9914
406.447
15.6204
53.916
19.814
56.5908
-11.6904
13.5001
-14.6682
-21.993
-21.0949
-15.9074
16.1235
-37.6959
-3.91657
31.729
-0.319328
-30.4792
-46.3145
4.06482
-7.72674
-39.5109
14.1893
8.4178
-21.0983
32.5905
40.0438
14.8404
751.537
47.7928
-5.56346
14.3251
11.7403
-0.44471
16.9823
13.928
-1.815
79.5753
17.5126
-63.494
14.7304
27.8338
1.05828
-21.9786
-14.614
-15.2389
53.5761
273.167
51.0652
24.4145
-21.0747
30.6129
25.805
15.0314
92.198
-6.06818
7.87785
600.962
-7.93747
21.0715
20.8209
91.2956
57.4633
22.511
43.2974
8.30313
0.270008
8.11397
369.634
-37.8812
13.825
-1.09258
14.42
-12.2634
37.0357
4.81804
69.4742
24.3474
18.7803
44.494
41.9608
40.0438
5.47009
30.0215
25.304
-15.6164
38.574
34.5738
23.6954
0.11572
36.4718
26.4881
12.6524
6.26818
961.62
30.2675
-20.763
25.4211
-38.8452
-7.11772
-11.4907
-0.127498
9.49707
24.8283
-29.9335
-52.9339
-24.5884
67.5052
23.5621
45.3464
-0.445985
-7.11467
72.4758
-0.441206
21.0715
2.08023
5.08853
19.982
-5.59999
7.69016
53.2424
6.42906
9.64034
8.11397
4.19102
-4.14806
6.87592
45.6841
4.52962
-14.1375
33.2876
12.9163
21.715
-30.381
0.993309
9.27175
26.2223
14.9984
270.971
-8.49656
-0.483634
1.68617
-0.632829
-11.9906
3.24726
5.75597
1.52386
-0.0155003
-4.93376
-41.3816
55.2891
-32.483
16.0852
78.7695
51.4404
37.2708
10.5769
38.2909
16.9257
115.183
28.3622
-13.5845
6.26818
3.97243
24.6453
46.7034
44.1618
-5.112
11.6229
24.1165
23.591
57.6497
18.6132
22.9542
9.42193
46.6262
28.7388
16.9054
43.4723
-0.445985
0.38159
1.26132
8.92912
66.0491
24.569
53.8142
54.5418
-8.64786
6.42906
-18.4707
47.4694
8.9704
-1.09258
-0.572548
-62.8632
220.694
6.6921
25.3562
20.5161
41.3632
3.39793
-11.2048
18.2571
338.063
20.6512
12.1855
1.25019
-0.781426
7.28576
24.8588
3.30342
18.8564
-14.9335
6.48672
5.8734
4.39411
-7.27197
-5.33972
29.7229
12.9702
-10.7342
-16.4881
-3.99448
49.828
-3.87563
36.0727
13.1701
-0.460022
18.5152
41.8573
50.1678
-22.45
65.9611
14.5465
9.75192
59.3574
10.8032
11.7012
15.1987
10.7107
26.2591
38.2882
-10.9744
39.7983
1.47414
79.9645
73.7951
8.79778
-2.89307
173.843
165.988
24.1607
8.59649
-28.507
22.3902
-12.0219
-1.88868
13.1243
563.325
-6.6225
8.8867
27.9231
34.9744
-10.1165
30.1188
16.8511
59.4865
21.3461
7.5327
14.0596
-6.24607
53.5665
26.2957
45.8182
36.8139
92.3251
218.821
1.98979
19.5502
-27.2465
-1.62287
-13.5845
58.742
-18.5164
-4.0103
1.72582
24.0857
59.1543
-18.2305
4.12667
62.9464
106.694
5.74894
19.2061
-22.4372
38.8954
23.1166
3.31616
6.69552
58.4648
14.5465
-6.23494
23.9217
6.07901
11.4506
36.9477
21.8561
45.1715
37.6151
-3.76363
0.0396354
25.0943
28.7994
-22.6409
37.5178
29.0521
-9.9942
28.1697
18.0732
32.355
7.05155
-16.057
18.7997
15.857
65.8435
3.28207
892.28
12.8563
10.9672
32.9174
6.13239
-42.725
7.24991
357.5
138.808
30.4505
56.2736
-7.72177
26.8648
-7.45744
54.7167
400.604
7.87785
21.8761
-8.91352
30.1912
51.9402
30.179
73.8111
25.1315
24.9806
-7.05338
21.8685
31.9929
18.7252
26.9683
227.45
-15.1446
0.0364382
8.4374
-23.1127
17.9592
26.3707
217.041
29.9696
-28.0714
8.88675
47.583
30.6735
-5.77431
23.4299
199.744
-1.81532
4.58879
20.4042
27.4435
15.4884
-13.5632
183.774
40.1649
-4.75768
176.413
-4.2142
24.6453
9.10816
7.21911
40.4137
-10.7342
-7.11772
-2.12042
38.5836
16.4202
18.8674
6.08763
3.28811
27.8855
35.976
115.746
15.3741
21.9551
78.078
-14.9703
18.9346
12.013
390.613
-25.9669
19.3584
870.01
5.22227
289.86
38.1879
6.40369
-4.32068
-25.3819
27.6654
-19.1366
-6.50295
-7.59484
20.6001
-3.74226
34.8383
-15.4762
18.1078
19.3462
21.6829
-9.97596
326.295
32.9902
-9.2586
-35.2889
6.98367
-6.07647
-1.68408
85.8617
73.6268
22.6782
45.0808
275.674
52.5185
23.0942
-27.1374
38.5363
37.9154
16.4645
39.9936
135.274
19.1993
-5.12854
-40.9692
-12.4401
31.4522
66.0756
8.80797
-33.0033
31.9677
-12.22
5.15721
39.8062
42.384
17.3177
46.2985
9.32072
62.3875
2.97801
29.3098
30.7936
-8.0026
8.30228
-8.35982
115.282
51.33
40.2738
-11.5302
31.801
-13.4831
1.8224
1.64253
58.2298
10.8942
9.35483
16.9062
5.13862
49.4571
62.5326
29.8329
11.4
-6.50049
419.694
15.7191
15.2621
29.5439
-33.2409
-2.69538
30.9812
3.67562
44.2918
-8.89936
3.45708
-41.9422
-25.4481
-21.8289
42.2877
0.510195
-1.49553
40.9831
59.5237
31.7316
20.7415
-7.44467
-2.09957
68.0942
61.4122
5.66102
43.4723
12.6725
30.3666
1.26132
14.5513
-3.54197
368.657
31.2264
-39.3332
33.9271
-12.396
2.64266
92.6361
9.64034
2.49177
646.153
26.9435
1.42845
19.8106
7.29406
706.424
17.0004
28.0955
-1.18563
5.47009
22.5252
15.9337
6.87239
5.68094
166.581
138.013
19.2366
-4.19284
0.11572
443.089
-19.7502
44.5115
-36.8353
-16.6423
310.833
9.22208
480.421
-2.3009
10.6859
37.6465
51.0904
17.9304
33.2616
92.8179
7.97328
46.5425
41.7345
30.9609
56.3583
48.1575
35.0518
64.2141
286.001
43.5069
71.5188
23.448
74.2195
0.722468
4.51673
21.4216
45.5953
144.746
11.951
0.855065
-15.4381
34.8031
16.6644
40.4556
78.3606
14.977
-14.9529
20.1312
30.7164
47.5401
3.59602
-7.45983
30.9262
3.12426
40.448
16.9253
-17.9
29.7746
33.0657
12.6738
5.73792
43.9131
-13.0594
15.857
-15.4586
-1.64977
35.8897
10.9822
29.8368
-0.277156
40.4137
-10.7342
-14.614
247.13
17.9688
29.5387
37.3538
41.3562
191.62
-18.6891
18.2806
22.2633
13.1573
-23.2895
8.92435
-3.29132
20.8209
36.9477
76.204
-1.85186
0.722468
-2.94127
-16.5966
19.3584
-6.02213
-2.22427
101.184
3.26456
41.9608
58.7845
-2.02618
11.2808
45.9187
-4.372
147.27
6.46286
65.3818
40.562
52.9698
-28.5557
22.6045
30.7946
23.3533
37.7325
-9.8364
4.39411
-9.14604
32.1416
40.9673
26.0887
35.3301
51.6581
28.4895
-18.987
38.5836
31.7316
15.1193
-0.460022
65.3668
35.1753
-0.800749
22.8576
-9.81632
-20.2331
23.9217
28.5678
17.0728
12.4857
44.9998
24.5568
-18.0182
5.89221
21.2324
56.6649
21.3962
368.618
-2.89307
-2.31968
12.3143
44.7754
27.3372
1.47809
37.6151
16.5164
18.7252
27.6274
36.3386
41.9179
-2.02618
42.1706
19.9909
38.574
25.2035
4.24403
35.1625
43.2192
23.2984
-7.4372
165.782
43.3547
-7.96233
32.1416
25.9748
24.2146
1.59691
17.9249
-53.8377
-27.7325
20.1684
-7.62376
-14.8658
-37.4297
-41.6895
-13.344
30.6129
119.508
-57.0227
195.272
-15.4385
9.75192
-24.0386
-0.480223
14.2617
37.8847
305.777
2.83331
59.227
234.044
18.6105
61.5249
50.1056
63.3183
66.846
41.936
34.5147
68.7679
38.3364
27.6654
-9.57253
29.2112
42.7075
-0.880757
23.5854
48.7111
25.3058
48.8938
38.5521
32.8358
19.1941
12.0293
17.8401
7.50037
47.1648
2.96671
-1.81532
-29.1444
-0.210503
4.24403
254.428
42.039
22.5479
11.4956
25.7709
-1.22808
-14.7682
35.8897
-19.0178
4.80641
-33.9795
25.4651
10.798
114.191
11.3711
28.5764
-43.0519
153.213
11.0189
-3.1203
-2.67482
2.24286
9.75192
27.4983
-0.441206
17.3234
50.806
36.8486
13.1407
28.8335
25.1315
-2.94127
13.3885
0.617705
1.47414
29.3647
-29.2036
-4.76713
23.5587
145.975
4.84836
-17.2626
-13.9992
7.39768
-2.65157
7.48165
44.9835
23.5939
19.6144
27.6274
16.6787
60.1039
-9.38583
-24.3232
-7.97984
13.8499
-30.1372
-26.8608
11.3031
24.8588
138.236
3.86385
30.7946
0.0590629
12.1089
-9.8364
32.1416
29.7229
-9.51858
23.5471
2.38426
-1.49553
-3.99448
-6.39402
48.2793
9.24283
-7.36952
0.465429
-11.1928
-34.1932
352.099
17.4944
-31.8203
6.69552
-13.5644
20.9963
-2.48681
3.30693
-12.6617
15.1987
36.8486
33.9271
-4.89973
2.64266
23.2957
-22.2188
26.8546
21.0576
1.47414
25.0694
30.7665
-14.1375
55.4178
-3.95034
10.4706
-13.5144
32.8524
303.5
33.867
63.368
-7.51176
9.40997
41.9608
15.681
-26.389
-3.71169
36.5484
34.9834
49.8184
-1.81532
6.46286
112.233
94.9099
26.7328
13.1775
8.36078
2.12526
-60.4362
4.39411
41.5119
27.8488
-43.2518
-5.89935
-6.98607
94.8055
22.0424
31.7316
-1.74732
34.1986
56.8498
-2.30603
13.1573
32.2279
42.6575
11.626
1.26132
1197.09
17.3234
26.4431
33.1995
61.2115
13.1407
28.3049
-1.1516
23.2574
30.7919
-3.47812
17.3095
-13.5184
-2.96664
4.6032
-21.0603
14.1884
10.4706
-24.7588
46.0742
41.2353
33.867
9.02012
-3.76363
-16.827
40.0868
-26.389
279.272
44.0447
199.901
40.448
7.55501
33.0657
2.36997
27.6663
31.9748
47.6612
17.7311
73.3398
-13.5845
25.0088
-14.7682
20.8972
61.582
9.22208
35.3301
-1.36387
-31.4806
27.3392
277.489
30.4505
5.67379
-0.460022
-2.09957
476.641
10.8124
11.2832
-13.9192
28.4798
-13.5644
35.9888
57.4833
5.18099
242.211
41.4356
61.3105
87.4484
13.1407
45.1715
36.4141
-10.9744
9.98804
-5.17931
33.3333
36.861
16.294
102.628
19.8106
29.7829
49.8259
33.3372
0.993309
-25.1404
31.8445
69.4742
31.5089
14.977
275.004
36.2957
-5.77431
5.65864
21.5559
10.6205
31.0777
10.211
29.3176
45.4735
3.86385
-4.81264
286.791
73.9531
564.345
21.2607
0.224293
13.4009
27.8488
1.72582
44.7004
15.5027
4.12667
-32.1055
23.591
29.5387
13.2452
26.7024
26.2885
50.3743
0.627835
22.0568
251.164
2.94738
24.7317
42.6575
20.1735
15.4493
46.318
91.1965
28.1332
127.63
154.396
4.51673
51.4067
67.6001
164.568
11.284
12.6349
73.777
33.7696
100.267
-19.3645
122.907
6.46286
16.6561
59.3026
43.5994
41.2885
25.2274
22.74
-15.4586
36.2532
-9.14604
40.9673
16.7183
-5.89935
122.873
30.4953
-0.246351
27.3392
11.1169
24.8283
-5.5706
26.0114
4.37597
23.9309
20.6535
62.9175
28.4926
40.6167
22.0476
26.6937
32.0653
51.8411
31.8813
35.8012
34.4557
27.0055
51.4067
-22.2188
56.8397
7.93915
19.4472
27.0184
138.108
19.5957
42.2994
44.2037
-4.14411
-8.37702
-23.2663
7.48165
14.9984
12.3496
1.52386
-15.008
-3.7085
7.01269
13.8499
21.3032
-32.0112
9.40677
8.4374
-13.7423
36.6999
0.0587432
17.7073
633.224
34.9398
19.2366
18.8564
21.4243
75.0217
13.983
39.6066
-17.3327
32.5051
7.72056
34.0157
-28.2592
-15.2697
2.38426
17.2451
42.3317
16.4202
16.7391
26.3637
32.3246
-24.3113
41.8573
42.6716
5.66102
-12.0451
28.4798
197.159
-1.41726
42.5699
64.9596
24.3851
48.9196
-1.1516
13.9253
1160.32
34.3509
2.65556
10.6718
37.6151
18.3905
176.147
575.378
16.383
28.8424
14.8404
27.1781
244.721
58.9367
16.1991
22.9847
10.7997
5.73792
88.8907
17.7311
41.4807
3.28207
253.645
26.4612
22.7713
14.8443
63.4411
-18.2305
14.7462
47.9539
44.5312
84.2055
114.783
0.0515966
-21.0747
18.5152
9.99817
31.4272
13.1573
42.3028
17.2354
-26.6829
20.9963
36.8686
12.6773
341.537
0.206167
55.6883
42.4708
125.585
78.9047
-8.64786
36.3759
34.5401
180.18
9.98804
17.3095
29.5851
19.9944
40.0619
68.7679
70.1955
12.6728
95.5619
49.4571
38.1698
12.9664
39.3918
4.68927
179.969
66.433
1.20659
51.0957
-28.0519
26.4881
0.645982
-11.0201
-33.8814
37.2042
42.2877
4.25833
34.8354
44.5312
26.3637
39.8208
12.6584
36.2351
809.165
24.4017
-12.0451
7.05028
24.7444
37.9381
50.806
381.776
40.5967
28.1332
54.5418
0.722468
51.3684
45.7845
13.3885
36.0501
1.47414
31.2388
56.9285
12.0259
18.1681
94.5584
25.7913
-5.8244
8.59649
-6.01818
8.48957
26.1383
29.2161
68.8568
10.7435
-5.01664
28.2448
97.1012
20.5992
9.40997
391.196
56.9104
-13.2706
20.6512
25.304
19.9909
12.337
-3.68939
72.0552
69.1299
34.9398
260.991
35.723
42.039
39.4145
17.7311
41.4807
-17.3327
-5.39791
9.10816
9.22208
20.3376
59.1543
-14.4823
6.00074
25.4651
55.7756
33.6057
37.6081
49.1911
16.9182
687.322
27.8855
322.967
12.3177
37.8501
-6.06818
45.3592
27.6698
39.8122
58.3022
27.5773
11.2666
23.2113
38.2499
97.7214
47.4694
54.7908
35.2073
66.846
45.6841
2.65556
48.1532
54.4817
26.2214
30.0247
31.3755
55.0793
66.2807
18.5885
35.6437
40.2965
-23.1127
147.27
27.0776
56.0115
40.7847
46.9674
47.6612
41.2885
50.851
-9.8364
38.1273
3.97243
28.3935
48.4636
16.7183
36.6655
0.510195
-14.614
25.9906
57.3242
-7.62376
-1.74732
-8.9049
-5.5706
-6.08222
7.27076
45.6054
27.679
-7.45744
4.82145
20.002
23.9217
43.3097
44.4439
76.204
-3.72593
67.6603
25.0853
56.9906
51.4067
43.3735
39.0052
17.7881
-21.5121
-5.82784
31.6105
-21.5153
-24.3588
30.1407
-10.2486
-24.4592
-12.8489
16.4255
41.7218
38.5341
32.8552
-26.703
-33.0872
-35.383
768.65
-13.3956
2.93234
-8.86014
-8.99179
-30.2314
31.0873
31.4128
121.687
-27.9842
19.2061
-0.460022
30.4901
59.4019
56.713
35.0518
37.9771
29.0702
92.9602
46.6832
59.8399
23.6958
61.35
49.2628
32.1758
71.9211
28.8925
33.867
7.48076
3.78777
-21.0983
32.5905
34.4216
25.304
-13.7423
21.7074
-11.1857
15.8332
38.6879
43.5994
61.3995
30.1008
-3.68907
8.36078
32.1103
36.2532
32.1416
12.8563
7.34802
-35.8844
46.0359
2.38426
-14.614
10.998
42.3317
18.2943
13.2452
19.2061
0.0515966
-13.5785
9.14483
36.2351
33.3012
-3.70931
10.4436
43.4723
22.0428
8.75759
-7.93747
19.1975
-3.54197
40.6958
29.3523
20.6369
33.9271
-23.6404
32.6277
9.64034
53.0916
-0.399928
254.253
34.4397
42.531
-21.6337
52.0282
16.0624
-17.0688
16.0928
6.61551
16.768
-32.6366
44.963
46.0827
65.1087
18.5528
10.6116
374.067
43.7091
28.7229
14.3869
22.6964
35.257
16.383
36.3386
25.0513
-5.77431
161.206
57.1631
1.25019
61.0628
-16.8079
-2.08457
21.8213
24.8588
18.8564
49.5353
269.925
28.9755
-8.72435
-37.257
35.8897
3.48597
-3.89638
1.59691
-12.6083
12.3466
53.9015
11.1169
24.4896
45.443
13.1701
35.1472
55.9965
22.0568
-14.9537
12.3177
-9.00154
-9.81632
39.737
33.1204
-7.93747
39.8122
28.3172
42.5699
42.4708
11.4383
-4.89973
23.2957
-9.10032
28.7287
37.9242
23.9629
23.7425
38.1879
8.27775
8.79778
12.6728
-7.69847
25.4631
-0.395979
-5.72078
-15.77
-26.2515
-14.9867
6.49597
10.7608
27.9231
18.1078
18.2398
46.5014
18.7252
13.1581
-15.4761
86.9384
66.2807
9.21822
49.6669
8.74646
22.5475
23.6954
34.2291
-0.44471
33.8489
11.3035
10.7783
82.6832
15.275
33.471
-5.77044
14.7154
-18.2305
-14.614
-2.64589
151.353
1.74657
-7.36952
-35.5557
8.91031
237.781
154.747
26.6185
1.26132
-28.5522
161.626
16.3329
46.2189
9.56423
-21.7663
8.26486
-27.841
11.8621
-5.17931
-7.89619
-2.49441
-8.58884
48.1532
4.6032
46.406
16.0624
-2.07627
17.9668
5.22622
41.1309
77.9333
31.865
27.6274
39.1675
29.3522
8.62411
18.2398
650.906
261.764
7.14606
-13.602
25.0943
36.2957
-33.8853
-5.58576
34.6743
14.3687
21.7074
245.561
100.166
12.908
-0.667472
-11.6891
23.2984
7.55533
2.73858
32.1103
-7.96233
26.8829
45.2601
35.3451
26.0887
1.59691
347.76
384.694
59.7238
23.9165
3.62063
30.1118
81.0503
-16.815
-32.3191
18.3087
3.78695
-3.37934
-1.49248
12.5057
-19.1819
31.3255
10.6117
15.1864
-36.7589
-1.60406
-21.8711
15.4354
33.1128
218.098
6.92372
-19.7597
12.6728
2.94397
9.16813
26.1383
338.428
-0.0146098
0.00587344
14.2236
8.37003
16.383
-2.06196
12.3722
-43.0639
-11.728
45.709
36.2957
-18.8928
13.1549
-2.80699
6.87239
34.8258
20.6735
25.2035
29.3176
11.7403
41.3452
96.3869
-3.68907
30.2363
-7.27197
-1.59159
374.551
54.1997
14.1767
0.510195
-18.3621
-11.4907
116.065
60.0969
79.1762
-5.8477
36.2351
35.1753
0.0388222
2.94738
49.0945
3.30215
23.7501
14.5513
174.745
46.9854
14.6423
-11.2599
9.40997
25.7533
55.0793
56.9104
-11.3965
70.2816
21.8649
23.5814
-7.43752
-2.90747
57.4286
36.1032
-0.44471
22.6045
25.1724
-3.68907
33.9844
1.408
-27.465
-7.21379
24.1007
-15.1408
10.9672
-21.4305
6.13239
-10.8659
5.37585
29.2132
-1.74732
13.5839
-39.3038
19.3685
-6.05417
-9.33151
-6.42295
35.976
161.551
273.001
-15.4337
26.6937
-43.8344
50.9041
15.9518
29.2419
46.6371
65.4239
-8.16329
18.2465
30.5222
50.9165
31.7036
-11.3264
59.1669
34.32
29.0325
6.59887
11.6979
54.1423
37.2327
-9.52244
-28.0746
4.68927
-32.483
17.9592
-14.1519
1.66356
51.0957
-24.8076
7.61198
-17.9311
-13.0594
42.094
-9.11913
-30.4511
4.39411
4.03061
18.4785
-13.2667
21.673
-12.6083
-5.24366
10.998
25.4651
18.2943
16.7391
47.3171
16.9182
-9.83035
33.5077
88.7089
7.53509
29.1843
26.6057
-26.6829
41.611
34.9945
35.166
9.82714
73.2947
40.6958
13.3124
13.8409
77.6053
47.6585
22.7588
111.188
4.19102
-11.6443
19.9944
15.6991
-4.84071
698.454
38.9098
636.378
-20.8169
17.9668
-17.2626
14.1118
14.8939
24.0127
39.395
40.7459
40.0868
32.5476
-17.0187
26.2734
23.4299
10.6205
130.403
37.5401
-2.90747
48.5152
64.9248
47.3476
22.0441
31.9748
21.4243
73.1476
47.7162
84.5842
8.90427
40.0014
2.09836
93.4411
5.34504
1.05828
6.00074
1.62772
122.917
190.708
16.7391
26.3637
11.7098
22.5404
-17.3266
24.1374
58.7239
37.0494
-33.6944
30.3538
13.5001
36.8686
114.775
2.08023
22.511
6.39079
-19.8079
13.2522
-28.4612
11.2289
-7.45663
145.694
25.0943
60.6586
14.8404
31.8956
25.304
-15.6164
201.366
213.433
-6.28967
-12.6226
-2.31878
0.11572
19.5502
16.9257
25.2274
32.1103
-7.96233
13.7644
-24.1386
64.0007
10.9672
25.4211
-51.9637
290.859
7.24991
583.937
83.8866
24.2354
3.87487
28.5764
-26.1853
-24.8229
461.648
27.679
30.0239
14.1918
50.9686
10.7984
6.88352
20.1735
17.3234
33.9394
31.3255
49.9671
46.8739
33.9271
23.2574
72.0214
2.14407
21.2324
11.6873
-22.8887
40.6091
26.9435
6.40369
27.5384
6.47726
48.2801
62.9141
48.8595
37.4658
30.0247
44.494
45.709
15.681
-9.52244
365.479
364.661
9.42907
42.0701
38.6879
82.9548
441.835
0.11572
9.42939
43.3547
5.15613
10.0163
13.3428
49.0082
14.7304
2.25261
-13.3648
19.8429
48.2793
528.359
7.62301
-48.6741
-19.2007
41.004
-16.2388
22.5276
16.0658
54.7167
-6.06818
-1.49248
1.26132
-7.93747
32.3159
32.0653
16.3329
11.4383
-27.841
41.6723
-24.7628
48.1054
41.936
40.1369
12.5459
-47.8707
1.42845
-4.55229
-2.07627
-0.773839
-30.381
-4.62889
-5.72078
-21.3922
376.693
7.63003
-24.7131
46.8362
-20.5751
12.6349
23.2202
36.2957
319.841
-4.52956
13.9591
119.73
28.9205
-10.3799
26.4881
21.2607
-18.5164
28.3935
33.471
6238.62
14.7154
8.55454
11.7546
3.50178
-6.39402
-13.246
0.126742
24.8283
-18.6891
-36.0673
-13.344
26.8648
91.3973
20.6535
14.1918
-22.9348
9.75192
1.43286
21.0715
23.8292
25.6042
-19.8923
251.395
13.7362
67.6001
-22.839
65.5768
20.1312
23.2202
32.5476
1.72195
13.1549
2.8152
-26.8608
-2.90747
18.5302
1.20659
-5.1263
65.1476
-4.81264
33.7923
15.857
22.74
7.0302
-22.2645
28.3935
16.6044
29.8368
-13.3956
34.8354
14.865
41.6949
-24.8229
21.2426
-1.83524
-0.800749
30.3538
6.00379
27.6698
4.20494
5.82836
38.8217
40.5967
-9.34812
60.164
-1.1516
38.2499
23.2957
-25.9669
28.7287
52.9167
16.4667
100.579
8.27775
20.0422
-23.5078
32.929
-22.691
14.2187
-4.14411
10.3636
18.6421
6.71876
144.309
51.7049
20.1311
82.271
33.1004
27.3648
-5.01664
54.9598
-4.55398
-4.35376
3.95575
24.4966
113.968
-13.0788
-4.23171
55.0793
34.4216
15.029
29.0521
-9.9942
-9.31159
2.71473
245.292
-4.4156
9.86623
-6.06691
1.98979
19.5502
18.7997
2.73858
3.99933
-30.4511
2.52005
50.8823
42.8414
-35.7555
1.59691
-0.815788
-27.6008
303.977
-17.1129
27.3392
256.301
12.991
22.6155
36.0727
41.2811
-15.4526
-3.97363
21.2426
196.345
39.3942
-8.29701
-17.3126
0.38159
21.8761
-13.5597
-16.4098
24.569
3.77034
723.583
0.722468
70.1473
-1.60406
13.7362
17.3095
-19.1406
773.369
15.6991
-4.84071
6.92372
8.35133
82.0133
46.0475
16.6644
86.3408
28.0955
8.88675
28.8424
19.6818
-30.6089
51.6924
-1.81532
-2.90747
41.019
21.8213
56.7179
10.7997
-5.50648
32.6687
-3.68907
30.8496
22.74
-17.3327
0.645982
-7.27197
809.879
22.2266
-7.64451
18.4635
42.2877
9.88053
-10.8659
-13.3648
24.2354
136.934
22.9542
-13.5785
29.7596
45.6054
37.0494
6.69552
52.8426
41.611
23.7501
3.30693
43.5603
20.8209
21.9551
128.678
24.3851
67.6603
19.4631
109.464
30.2551
28.7287
51.0427
51.8535
8.27775
35.0347
46.406
4.81804
21.715
123.292
29.1043
-43.881
18.7261
52.4797
65.7261
-7.51176
-5.58256
36.9977
36.3386
26.9254
-26.389
18.7771
38.4225
-15.6164
117.285
31.9179
36.4479
35.3968
34.9398
52.0291
50.7155
34.5427
226.821
32.7236
54.5991
-28.5771
103.72
-35.383
9.65281
670.654
29.8368
7.21911
47.9099
176.672
26.6155
185.286
12.3466
50.1534
28.2377
16.9182
-45.4376
24.1374
21.2426
100.768
-5.58338
29.1843
39.7242
18.2947
7.87785
21.8761
-0.441206
56.4282
40.6958
46.2189
-11.2222
247.571
-32.2093
18.7252
-15.4761
26.9683
-39.5075
39.3918
47.7928
-4.372
17.9592
-9.31159
62.6848
18.5302
649.633
12.6738
133.174
12.054
21.4792
-11.7105
-3.10215
-7.27197
7.77874
27.8488
-17.0148
4.80641
-8.86014
17.2451
-63.9646
37.035
-13.246
13.2452
24.8283
-24.3113
-30.4451
22.2633
-11.6764
-3.70931
15.3613
-13.5644
0.38159
34.9945
20.1735
-10.7876
18.9468
27.5773
-23.1215
-33.711
0.1939
-29.2626
4.555
-33.4632
47.1683
35.3768
35.4517
30.3495
45.469
52.6067
30.7199
-16.3255
-13.0622
50.5012
8.59283
52.6076
33.7177
83.1903
60.6586
45.9187
6.87239
30.0438
31.7628
28.8375
43.3731
46.4105
-8.87801
27.9835
-7.56878
55.5361
-14.5216
22.1977
299.138
63.0637
53.1487
-17.9519
13.7783
22.61
23.936
9.53554
22.9795
48.2541
-6.50763
4.22514
21.3263
65.2831
179.342
0.491048
-0.555443
34.0575
22.9846
59.4364
49.9671
28.8335
40.124
34.5401
-5.35219
358.564
21.8685
40.1369
31.2866
-1.019
29.5394
44.2037
1.47809
-8.37702
-16.7071
19.8115
165.505
-12.1969
-7.45663
80.1013
43.8349
40.0438
-4.68106
-6.24607
10.463
0.0587432
10.211
208.517
23.9181
18.8564
15.8021
-12.2539
18.9919
33.2671
26.8829
69.0783
44.8293
5.34504
38.5396
-10.7342
-0.246351
10.4726
23.9165
1.74657
22.9542
-21.0747
63.4927
163.672
38.9234
-29.9462
27.3102
13.4873
-11.6856
0.45681
35.0736
46.2189
48.9196
13.8409
17.6352
327.611
43.088
3.78777
31.3755
45.709
10.0588
-3.90024
33.7696
-23.1127
38.574
20.6735
-8.52967
11.0339
27.4435
-0.44471
24.4786
10.1799
0.0590629
17.7311
33.9844
-6.08826
420.437
13.4009
108.434
-17.0148
-20.8919
6.13239
30.3636
21.717
29.5387
19.2061
5.67379
-9.83035
61.6187
53.1017
10.8124
5.66102
29.1843
45.3464
-17.3126
13.5001
1.26132
-17.3078
11.7012
489.153
0.722468
55.1165
19.1835
38.735
56.9285
28.8925
81.8864
34.5883
44.532
40.4253
-3.95034
3.8819
-5.6377
-7.97984
34.4646
26.9254
13.1549
12.1855
26.2957
39.1449
16.9823
40.1649
24.4219
-10.3799
37.7325
1.408
6.26818
-11.0201
20.8972
-5.88437
33.5849
18.4635
210.954
8.00646
73.4671
-11.4907
2.97631
10.798
1.74657
7.62301
37.9468
246.917
-0.225501
156.175
18.3087
103.112
10.4436
-1.49248
12.5057
278.795
13.5753
24.4966
46.8362
0.0396354
-13.602
68.1978
-7.64838
39.3918
-19.3645
44.1962
-29.1444
31.6486
6.82879
2.36997
9.48605
70.15
91.8883
32.1103
25.7709
37.7638
5.36003
22.3405
10.9672
49.784
0.510195
-12.7399
37.235
10.4726
27.6646
27.9835
11.3711
39.8208
-11.7044
32.487
23.9309
50.9686
18.2947
7.87785
20.002
-9.81154
-3.54197
1.3404
46.8739
12.7683
9.35483
16.9062
5.13862
673.521
73.777
-11.3965
45.014
25.304
25.6131
64.5589
23.6954
20.17
362.504
-11.1853
17.7311
50.851
21.2607
-9.14604
7.77874
9.10816
34.7915
11.7546
-12.7399
1.62772
17.9688
12.6721
20.7415
-16.815
-19.2007
-3.97363
221.768
16.4346
5.66102
13.4873
-11.6904
4.12972
8.75759
14.5513
4.20494
20.8209
252.465
29.3523
-22.4666
-4.89973
34.5018
-1.60406
43.7212
-7.05338
45.1114
12.6349
41.9608
18.5885
46.8881
289.547
-6.24607
70.4331
37.5401
11.0339
19.9473
49.2216
50.1551
39.4711
42.039
24.4219
47.7162
39.6066
-26.703
-19.9687
7.72056
19.0231
25.9748
52.1967
76.0209
17.3768
189.659
20.3684
32.9614
37.035
97.3239
35.734
60.4355
9.42193
5.16218
48.5002
28.7388
40.7975
18.7795
34.8065
32.2279
12.6725
43.4851
27.4983
31.4179
36.0641
52.68
44.3449
33.867
14.6423
46.8362
-4.23171
45.709
40.0438
-7.64838
15.029
21.5559
21.7074
9.42907
-8.52967
12.908
0.495902
-7.94097
338.141
15.2437
20.1487
28.3935
37.2192
5.47395
20.3376
-48.2155
-31.4806
-0.771821
50.1534
24.2354
45.1043
-9.83035
21.2426
44.5456
15.0314
28.4798
22.8704
18.1279
-6.0634
-7.03945
38.8217
-16.8444
22.6827
43.8721
12.0513
-10.9744
49.3434
19.1835
8.9704
166.172
56.9285
-17.8856
48.3755
28.0955
15.0322
-9.85391
28.8424
68.1548
30.0215
98.3926
33.1093
16.0852
28.1697
23.3295
18.5302
-8.16374
56.7179
35.1625
23.2984
60.0292
1100.94
60.2213
-12.4725
-27.8867
222.752
20.4665
260.218
12.3027
-48.2155
13.497
1135.44
-3.87563
15.1193
13.5839
7.54786
-24.8229
32.487
331.278
26.2757
30.3538
24.7444
51.8611
16.4254
24.569
48.192
44.3449
26.2591
39.5493
0.722468
133.827
461.827
7.76627
41.6723
42.7533
22.4733
1.9137
27.6274
38.2127
34.4216
31.707
41.2659
263.31
1.25019
72.3072
22.2783
46.1842
34.2291
-11.6891
221.256
10.1799
-4.75768
30.2363
20.8972
38.5396
-3.23794
-25.8584
12.8721
425.286
3.87487
45.443
-7.44467
7.03624
38.9234
37.5201
92.9026
1141.68
7.05028
32.2407
36.8686
-2.31527
7.95307
15.1987
10.7107
3.1154
7.69016
-14.2701
10.1389
49.5326
48.8595
22.1386
24.3474
65.1087
10.1017
17.555
-7.64838
33.7696
-26.8608
42.3221
3.80688
19.5813
314.633
-2.54154
24.4786
-8.56077
13.1775
47.7162
17.1178
-0.466064
0.645982
-14.7682
64.0007
11.0962
10.9672
20.9933
24.1165
20.1684
-16.9941
13.5839
-13.5785
7.27076
26.8648
10.8124
13.1573
12.3177
52.8426
8.92435
49.1073
-0.612741
291.913
24.8197
5.82836
36.8486
1057
-8.64786
28.9179
-1.60406
8.11397
69.7833
21.8685
-9.72054
5.6067
18.7803
36.3386
40.0438
279.084
13.1549
23.4299
3.12426
40.448
34.5738
89.2877
409.042
18.8564
13.928
22.5479
10.2348
-21.0808
38.1273
12.8563
-39.5036
10.9672
29.1693
-23.8527
12.8721
41.102
9.49707
11.7098
31.3991
18.5152
33.3012
11.2832
46.0509
47.2204
33.2872
11.626
27.4983
-21.0559
9.82714
55.6883
63.7405
35.8012
30.7537
28.9179
-5.35219
2.49177
24.8057
21.8685
49.4323
4.52962
14.42
40.8792
14.977
11.284
-0.483576
49.4571
73.777
-37.6334
26.2734
115.259
130.561
36.6999
27.0776
48.5152
23.6954
34.2291
15.0516
32.7236
-10.9932
160.704
4.39411
7.72056
162.782
91.681
19.7989
-36.9711
-22.1103
-13.3648
29.5387
9.24283
22.6155
21.0802
168.206
33.5077
15.6204
46.4197
376.726
-2.67482
35.741
331.359
-5.6377
16.383
66.3237
12.9664
31.8956
44.0447
74.3388
16.0852
13.1772
2.71473
14.3251
45.4735
-19.1854
20.7304
19.5502
30.0441
19.6052
22.74
-11.7105
8.14225
27.8488
-0.148246
24.0857
19.2509
-10.8659
113.546
44.5312
24.2354
13.2452
15.458
-37.4297
-4.1801
0.0388222
12.3177
3.30215
19.1223
57.4833
2.33088
15.1987
23.7301
47.6202
47.6585
20.8847
36.225
7.93915
27.7111
-6.24254
11.951
76.2642
188.262
-29.4936
-12.9856
-1.13924
38.5521
-5.03537
6.54373
-15.8899
-7.04281
7.29062
-11.2403
-37.1682
26.3925
-25.2411
3.65176
2.6006
22.7584
20.1736
230.626
64.5278
52.5329
23.3533
17.1178
-2.34013
-20.3904
4.03061
-11.3926
10.9672
31.0433
-5.112
-3.36959
18.4943
12.3466
5.17582
39.2279
43.2303
-13.0669
5.16218
121.589
29.5531
3.78695
-17.6673
26.6057
-15.4385
20.9963
-23.1015
29.5439
6.07901
16.2339
0.0222068
0.722468
167.56
40.1623
93.8371
41.214
340.596
28.8424
-0.152113
3.78457
17.8077
4.99833
47.9443
-5.56346
13.9591
35.3968
19.9473
-4.19284
22.6045
38.2909
21.4792
15.2437
-0.466064
-3.10215
11.5269
31.597
3.59989
14.7154
-1.36387
268.37
5.37585
29.2132
37.035
7.36877
7.62301
41.6949
0.0515966
-21.0747
9.14483
81.2127
1.91289
8.56958
64.087
181.918
7.14606
252.983
36.2957
-18.8928
20.6512
25.304
34.8258
18.0732
66.0882
53.9032
46.9674
53.2834
16.9257
133.923
48.9769
3.28207
23.1348
0.224293
32.1416
61.582
-0.148246
22.2116
25.4211
6.13239
-3.36959
104.176
35.1609
15.1193
11.7098
7.54786
151.339
7.27076
10.8124
31.8979
34.8065
26.6057
7.05028
18.1279
18.2995
37.6151
35.257
9.35483
35.6469
23.8793
-24.515
5.65864
-0.932928
-24.9867
-7.43752
-13.329
-4.4156
-20.1188
27.6663
9.48605
60.7797
65.6514
-11.0201
-7.21379
38.1562
19.4005
39.4766
12.6916
50.0413
516.059
110.735
56.7126
319.401
104.137
66.9948
11.7214
51.3113
1.56487
11.7495
7.63255
35.039
185.914
34.9945
24.8197
37.6875
66.9327
12.4857
0.0222068
60.164
43.2373
5.66183
12.6349
58.8274
41.9179
-24.515
18.7771
-39.9793
74.1812
7.55501
23.3295
31.6486
291.687
9.86623
-5.50648
19.5502
399.427
-9.14604
9.65281
-33.8814
16.0508
8.59851
27.6646
-9.49783
65.7191
36.0727
-13.0669
-39.8154
23.1166
55.79
-16.8278
-2.67482
13.4873
7.05028
47.2332
601.134
11.7012
273.82
52.6678
-25.5145
47.6202
27.0438
30.1188
13.103
-18.0522
59.3462
27.3296
-11.1857
12.0851
31.6486
19.9473
30.481
80.1401
7.61198
-2.93858
-9.31127
4.61265
39.6066
-15.4586
272.386
5.90467
46.5895
19.7989
2.38426
97.83
52.2275
57.3242
5.17582
13.5839
-7.44467
18.2806
11.8722
63.2863
-9.33151
41.5982
54.4817
13.103
69.3801
18.2571
19.4721
40.0438
-9.52244
-22.4524
30.9262
-13.7423
12.337
29.7746
-6.28967
30.481
522.42
41.3452
-4.81264
20.6738
51.4643
18.9919
-30.4511
118.712
451.874
20.8972
25.9748
-7.64451
312.692
21.673
62.3544
0.37854
7.24991
12.3466
3.30176
9.24283
37.2558
15.6204
-28.0722
-42.0302
7.86506
-0.445985
-7.11467
1.26132
-1.6679
160.636
464.136
63.7405
-27.3885
35.8773
40.8792
35.5918
33.7728
198.167
53.2052
30.6735
6.87239
27.3296
-12.2778
16.1991
32.355
1.42936
30.1008
-3.68907
-10.3799
13.3697
12.6524
-4.97622
-11.0201
2.15654
-18.8889
-4.02529
29.1693
-12.6083
31.6128
25.7906
35.734
34.1986
-13.5785
190.929
8.1241
14.1918
41.5982
3.30215
-37.0997
-2.48681
3.30693
9.82714
3.9543
51.9402
23.7301
-13.0963
17.0605
-12.396
43.9104
-22.2188
21.2324
33.867
42.7533
9.35483
23.8793
11.9328
-5.58576
17.8077
6.87239
14.2111
13.1772
-2.90747
-0.210503
-10.0378
45.4735
-9.81504
18.8564
-7.4372
-16.0021
-26.703
-37.257
50.8823
11.7546
20.9933
-15.2389
31.0873
25.7906
24.2354
37.9468
-13.0669
-47.3117
12.893
26.8648
48.2938
1.91289
10.4436
14.5465
25.6242
20.1735
26.3707
5.27199
37.4658
-5.58256
-2.35764
41.9608
289.295
-9.52244
63.7547
25.304
19.9909
23.5814
40.196
16.6561
27.4435
34.2291
24.4786
47.6612
9.42939
-10.3799
-17.3327
25.0088
-11.0201
20.8972
16.6044
22.3405
10.9672
53.5321
-10.7342
-12.7399
295.856
31.0873
8.92396
20.4872
105.074
15.458
-29.9335
-49.1857
11.0189
-19.1726
-14.9537
2.94738
28.4798
-22.9348
0.38159
42.6623
18.9468
78.1771
495.995
48.7479
37.6752
562.942
58.8646
43.9104
-10.9744
26.6798
-15.3427
-21.0983
26.9683
11.9328
-41.3816
28.1474
30.9262
-15.6164
171.633
-14.9338
-19.7741
39.1449
21.8213
21.1106
-17.3113
5.73792
-5.56314
-13.5845
0.645982
-29.7608
35.8897
16.6044
-65.7406
-17.1438
-0.815788
-25.7267
-3.36959
-0.446374
-7.62376
-1.82247
-58.5561
-3.97363
-1.24623
-1.83524
-17.6673
24.7317
9.75192
27.4983
-7.93747
-8.91352
18.8744
-7.84647
3.73263
16.383
11.9758
49.4142
-3.71169
17.8077
-28.7349
417.135
-11.1857
15.8332
13.6144
-0.44471
20.7304
-7.4372
15.857
-6.08826
22.7713
42.8414
-18.8889
3.47098
34.7915
530.739
33.2868
-7.62376
101.326
1.41404
20.3892
13.7463
11.2832
-13.9192
75.3314
484.937
11.626
63.277
21.0715
83.7993
41.3632
42.7533
35.5918
37.521
19.4721
28.7994
69.3769
27.1781
29.3612
-3.68939
25.2035
41.7254
261.925
16.9823
26.296
30.8496
168.917
11.9193
6.41099
-26.6638
-6.18069
36.2979
21.1054
-34.7977
-25.1732
-17.752
-5.14519
-4.91067
-10.7393
-19.6389
57.5278
-21.0607
9.75192
132.446
43.2373
12.7683
31.8988
38.8718
30.6735
-39.5075
-0.623871
26.2957
40.196
5.4117
10.5769
58.592
-15.4372
3.86385
17.6762
-3.68907
17.7311
7.0302
3.97243
-18.8889
878.66
66.6506
-14.4823
-14.614
25.9906
20.1684
28.5764
28.1626
52.2484
37.0494
22.5276
2.94738
52.8426
22.8704
6.88352
27.6698
215.974
13.3246
258.087
33.1005
0.0222068
18.9346
-4.89973
68.235
12.7683
59.9546
1.9137
19.4721
43.792
-7.64838
-16.8302
-6.24607
64.8109
15.0513
-6.65561
11.0339
144.799
33.8489
64.5278
13.1775
15.857
67.7176
40.9384
1.16133
18.0861
23.1637
-16.0778
1.99531
16.4398
-19.924
-24.1976
50.1534
20.4872
32.3246
-16.815
132.599
33.5077
9.99817
8.93836
27.3102
30.3538
12.6725
32.2407
6.88352
10.8032
2.33088
70.6808
53.7152
5.64441
48.9196
-6.7738
47.6202
52.6076
25.8867
39.3399
13.1581
497.359
51.2882
37.3292
43.14
25.304
34.9834
38.574
-7.43752
37.2708
16.1991
47.3476
-4.19284
33.8489
27.0465
11.3035
10.2348
41.4807
-0.466064
0.645982
-3.52384
24.6453
46.5895
153.525
-7.77342
38.5396
-33.223
-7.11772
-11.4907
59.1983
12.6721
16.7391
-31.8075
-9.83035
7.27076
34.361
11.2832
2.94738
93.2573
115.579
344.387
17.3234
67.6001
-2.22427
22.0052
32.5905
41.9179
18.7771
-13.7423
-1.81532
27.0776
26.0264
18.0732
-18.2448
-0.44471
12.054
229.501
30.2363
-34.1993
-33.0872
380.66
-22.2063
18.4785
-15.1408
9.09317
36.6655
-16.3564
-40.8509
-2.12042
70.4427
16.4202
157.548
32.3246
1709.2
-30.4451
24.1374
36.2351
-21.0467
-2.67482
54.7167
55.776
18.2995
-27.6542
20.8209
36.9477
16.2339
43.2974
32.6277
195.71
-24.0929
32.4768
7.09634
42.4832
64.4248
10.1518
53.7754
17.7217
68.5363
42.7533
28.0955
18.2571
62.5756
41.9179
-17.0187
8.4374
-15.6164
737.601
5.68094
3.53763
38.9107
11.3601
87.0166
43.968
9.62153
1.408
10.0163
-48.5014
0.282476
40.9673
-24.5111
1.59691
49.784
-27.6008
22.2424
4.85038
-21.0611
-11.3719
0.126742
17.332
-18.6891
22.2633
-3.1203
432.477
70.6463
79.2976
51.5213
26.6904
25.0513
1.72195
16.903
14.3687
34.8258
-1.81532
26.7328
3.30342
30.1008
27.0465
-3.68907
28.9755
39.6066
-1.22808
34.0157
57.8339
-13.2667
100.922
66.6506
-8.86014
-18.3621
18.4943
14.5462
29.8576
-5.49546
0.465429
0.0515966
27.8855
21.2426
-14.9537
272.108
-13.5644
2.25566
7.05506
-29.5282
24.569
50.0661
16.8888
13.3124
54.4817
25.0943
15.681
7.34415
8.4374
-6.24607
17.9592
6.46286
18.5302
-19.4081
12.6738
47.6612
31.9182
4.61265
35.8585
34.3792
-18.5164
20.8972
48.4636
-9.51858
20.3376
77.895
-8.86014
1015.5
2.97631
42.6571
18.8674
43.569
-0.460022
2.5019
35.1753
284.897
1.07332
28.2448
31.8436
-1.83443
1.39049
19.4721
32.5476
-24.515
16.903
15.9337
-13.7423
35.666
33.5227
32.355
-26.6816
5.73792
-7.4372
-16.0021
43.3547
-30.4511
4.39411
2.09836
24.6453
1.6119
-22.637
35.3301
62.9025
-8.99179
-24.6092
25.4651
31.7316
-5.49546
11.7098
-17.752
-27.634
21.3263
41.7345
238.982
-9.23405
38.7871
19.2317
194.347
22.9846
87.6009
48.192
53.7152
-11.2222
28.3049
-48.0033
6.39079
-27.841
15.6102
51.0427
11.3782
13.1581
12.6349
41.9608
58.7845
-26.389
48.7622
32.8003
263.462
16.9253
-8.52967
7.28576
38.6879
75.4585
1.42936
24.4786
10.1799
5.68126
15.857
32.1103
-13.5845
-3.10215
-29.7608
46.5895
-7.64451
498.224
-33.3547
-15.2389
3.30176
-35.4805
37.9468
20.1547
37.0494
20.6535
30.3538
81.8462
32.0653
22.6226
297.626
26.2214
10.7608
23.2202
32.5476
-23.4217
-15.6164
47.9443
-14.9338
-1.03341
24.1524
48.0582
22.9847
-4.19284
28.2267
21.4243
15.857
20.8659
-4.2142
8.14225
-11.0201
15.275
12.9702
-11.5216
12.3027
-6.98607
-32.1055
76.3903
1.74657
-11.1177
34.1986
26.2885
1.41404
123.463
73.1274
-2.67482
67.8352
-7.94225
9.75192
22.9456
-9.16416
33.1995
42.4708
26.2591
32.053
195.625
41.998
36.4141
-10.9744
30.6028
30.4279
-9.77026
19.9944
21.3213
-31.0776
-8.51527
617.996
-15.1947
74.1888
-19.1366
94.6966
813.478
749.276
-7.51176
-18.701
18.2571
210.627
34.4216
61.6921
521.027
12.1855
3.12426
145.396
43.1623
25.5695
81.0807
43.2192
25.1724
-11.1853
6.48672
-4.2142
-11.0201
19.0231
69.0783
-5.77044
3.47098
32.9174
-8.86014
-20.2362
29.2132
38.909
29.8576
31.9859
81.0503
-7.44467
-6.08222
57.8705
[truncated: 21,997 more chars]
