# Supplementary material for: Nonlatching positive feedback enables robust bimodality by decoupling expression noise from the mean
Source: PLoS Biol. 2017 Oct 18;15(10):e2000841. doi: 10.1371/journal.pbio.2000841 (PMC5646755; doi:10.1371/journal.pbio.2000841)
Supplement: S29 Data — The corresponding mCherry fluorescence values were taken according to the gating strategy in S28 Data applied to the flow cytometry files (S27 Data) and were used to generate the numbers in Fig 3B and 3C and S7 and S11 Figs. (ZIP) [file pbio.2000841.s029.zip › S29_Data/LChITF Iso 2/4.txt]

"Y2-A"
15.5567
21.1789
14.6909
15.5721
36.948
57.9613
56.0896
9.23006
71.7938
31.0416
43.8558
27.4531
19.7244
-5.71841
-9.62373
-9.26544
123.443
29.0855
14.8313
-4.58017
7.6465
-23.0012
7.37642
-17.5252
-4.61314
3.35619
17.4798
54.321
55.5326
43.4449
35.9971
233.702
-2.66861
-27.2093
31.0472
68.3694
2.95569
9.98135
42.4442
38.3911
91.6943
18.0806
14.625
44.4042
12.9825
-15.1172
22.4082
22.9977
22.0059
44.733
126.09
73.5928
46.3754
31.4931
43.5795
52.8364
27.3402
22.2168
62.8671
64.9351
232.704
-9.53402
34.1878
136.344
49.2699
52.3561
55.0771
31.9263
53.9631
60.3041
78.9382
47.4357
2.73587
39.2199
51.3129
34.6962
-3.38499
16.7692
34.7593
-13.0642
2.15675
4.09789
-14.4271
-2.05187
-12.143
9.52217
-1.62189
18.103
6.66731
23.2545
29.8713
-17.4626
-0.444467
1.58607
8.53304
89.4428
-20.0338
1.29149
-28.3698
-16.102
-19.6067
-6.95597
10.7906
-27.4481
-20.6808
-9.7783
148.765
46.933
-3.26117
5.94167
-27.0286
-8.71559
16.7522
5.20164
181.634
202.679
-1.20171
-18.8168
7.90755
49.2899
20.3131
58.6756
21.5082
29.4517
188.55
3.6157
17.4459
-5.50268
11.0596
-12.8393
11.5436
-7.44958
594.92
-38.3135
13.8104
-7.4588
18.8457
619.529
-23.9382
-6.67908
-44.6992
5.5872
37.0894
117.448
-2.78014
57.1321
18.145
33.186
-27.7301
31.1157
-9.22785
-15.0278
28.8282
26.5588
102.119
-0.811971
0.903066
-57.0144
86.0168
69.4543
16.7572
24.9739
4.96283
25.2726
324.078
49.9397
29.4117
69.2044
-5.05804
-2.17567
-27.5314
-14.0991
-19.4711
18.6082
26.0967
44.7928
0.279165
-1.5749
18.7873
-2.90731
21.3067
26.2744
30.7609
144.408
10.4576
-23.9382
-22.2104
16.9386
42.1315
29.6612
41.2604
26.2101
42.4142
45.319
36.9251
17.0602
31.0646
-17.8389
50.38
58.078
1.6541
6.68429
-6.5932
37.5952
-7.60569
26.8479
32.0821
3.08876
25.2726
145.604
9.23432
7.37164
12.3337
24.8717
-7.59461
24.1183
28.6383
32.3634
10.7681
-35.1518
-23.7462
1.50803
18.1519
32.3351
25.9353
8.07585
29.0044
69.2057
27.3805
16.7263
49.305
14.8077
-10.9652
-24.0637
21.4555
8.1799
-19.5728
2.56602
30.0225
4.52396
37.5863
2.96133
-1.59567
28.183
56.7671
-0.323812
24.6818
37.5123
-24.3897
27.4217
62.1856
43.2971
127.217
55.6069
37.4632
-8.46727
-17.659
24.1726
54.4618
-22.5982
19.3517
9.59326
-0.659367
-27.5468
-34.0348
-5.04261
36.5007
98.7922
24.2281
-2.60455
3.60787
28.2305
22.304
52.753
7.79543
18.7873
-6.65544
10.4123
25.0548
18.7781
-2.97231
31.9641
-10.1571
30.8022
32.1375
-18.6686
20.2909
0.318955
48.7567
26.2101
38.6661
21.0045
323.657
178.23
6.52394
61.6244
177.421
3.52816
-19.7117
9.18012
17.4308
29.6834
45.5572
308.688
72.9538
66.7359
3.60787
-1.2948
35.4225
-12.8393
7.79543
4.31229
7.19466
332.289
-0.533332
16.7318
164.187
-30.1175
-11.3847
18.8602
-27.8318
69.6396
155.594
538.899
19.4326
1205.06
28.8868
45.0826
8.58353
6.04684
34.5504
-1.59567
3.82016
19.6427
-10.6993
3.42432
-7.17731
26.2679
43.0766
27.4217
45.319
40.6733
29.1905
17.7683
42.8837
25.9353
713.039
-4.28146
54.2131
16.1361
35.4748
7.356
26.8162
31.6743
435.062
9.6695
233.225
32.5428
34.4251
35.6447
10.1462
-10.8198
19.5578
-18.4623
6.20179
8.38969
12.5851
76.7019
27.3805
18.6082
-11.3847
53.0531
-11.1249
-12.8393
0.29917
35.6539
55.3898
25.0548
-3.71067
11.3494
2.96133
7.9209
38.2985
11.8086
65.2907
8.07585
24.2281
19.8842
7.36383
26.8162
13.238
22.304
-16.5674
-14.1517
21.2984
1.04193
17.5586
772.891
6.18636
114.016
28.6906
182.678
40.6961
61.7094
40.499
29.8526
52.5934
16.6818
-10.9652
19.0398
33.7799
-12.2776
66.6342
8.18822
13.1559
25.1387
45.0826
1.08726
-16.442
10.1875
-24.0845
-39.2834
23.3908
-14.4474
-4.07194
-16.5476
48.7567
3.72126
44.2883
60.3599
36.9251
58.2896
19.8202
11.8086
55.9204
19.3202
32.7525
29.8503
59.8377
1.7338
41.349
54.1631
17.1458
69.3871
-7.59248
5.3688
506.103
7.25119
-10.2699
12.2864
9.52056
5.1098
533.989
-15.6512
-13.9835
10.8525
73.7018
48.1076
8.99746
21.2502
-9.72778
-9.41394
24.7666
15.7948
53.6174
33.6008
5.48193
32.4384
22.6083
264.059
20.8939
-10.9452
16.9133
-19.7739
47.5353
-23.3209
15.6845
50.6373
32.6349
17.145
9.44235
19.2857
1.55025
49.0447
18.7716
52.447
9.71174
46.2955
45.1712
-8.29081
54.1281
74.3475
41.0095
17.9287
10.2734
4.82975
7.30605
18.8545
-5.73162
34.3442
47.0746
64.9329
40.2651
144.939
10.887
762.701
43.9058
22.6953
12.049
12.0412
-0.35777
327.144
-10.4922
-3.46897
19.0398
35.6539
8.06043
27.8094
17.4462
60.8635
23.8295
39.2206
293.498
26.1045
-13.2587
28.6903
52.5934
69.1556
9.6695
33.7799
-14.1517
8.53819
40.0473
-4.84637
22.5938
19.8279
6.04684
-5.3438
-20.5427
19.6427
22.165
7.81522
30.016
18.7138
51.7845
24.7043
4.13795
10.6882
52.6674
21.6942
41.0097
21.8737
22.4707
12.8985
36.6693
-14.0895
6.70382
-0.190215
416.157
3.63871
33.4316
26.8165
27.5777
65.4575
46.1212
48.5933
-11.3847
90.5344
43.223
74.7778
15.2717
17.1658
76.8834
27.0777
19.4243
40.0473
28.1485
4.52396
50.7048
28.5356
-16.5882
58.1681
163.946
53.0189
20.2909
52.5048
64.903
212.159
48.1695
75.1562
21.6942
110.35
13.6826
40.9278
36.5007
5.08887
52.3391
46.7192
11.1041
61.6594
2.15323
30.9688
-1.97028
24.1095
7.60116
15.967
27.9498
9.47532
2.96133
-14.5679
-19.7975
-18.4623
-13.0464
-25.6918
-26.5607
-0.906069
39.6031
25.6413
18.1934
20.9956
55.4785
-27.9685
18.7054
68.1836
99.6474
15.9115
-16.1495
13.2435
-28.145
2.62088
74.5898
19.3761
18.3832
13.0749
24.7666
62.6464
50.8063
40.16
19.5374
31.5014
46.0341
26.9892
-10.0282
10.6065
102.183
-24.4591
-49.5579
-25.545
-35.5698
-11.1394
0.424639
-10.4272
-5.3438
-54.2759
0.902038
8.04135
-11.5682
-22.1698
344.859
-3.775
8.681
0.389819
-17.4228
-34.7055
7.27646
-13.7336
-7.71623
-36.5783
-51.3922
5.43198
-11.1305
35.4978
24.5858
-0.134983
-47.5118
-31.295
352.023
-20.0351
-10.351
-2.4074
27.9762
72.3581
-16.999
-13.2587
30.5643
13.238
18.5559
-39.0762
8.73247
23.4725
9.27412
18.4873
1.97896
29.74
-2.77363
24.2017
27.279
236.283
14.4801
-3.86798
5.9006
70.2425
17.4117
14.6687
44.9507
55.5326
21.0045
40.6733
116.386
23.5683
35.3875
78.0957
50.5817
9.15036
19.8028
-4.54058
16.6764
1.76464
81.1959
95.8003
42.4442
40.2651
56.087
4.9621
85.8396
123.115
31.7231
11.8086
9.01289
45.3813
57.0242
37.6879
-12.3217
29.6273
41.349
-18.4615
4.0473
33.7799
-1.03325
23.1724
17.9085
22.5263
19.5165
48.8307
31.0723
-8.94569
25.18
421.737
86.7521
166.468
17.1856
95.6083
65.5654
21.7995
157.763
31.3029
292.548
40.4349
42.1312
89.7354
49.9847
43.0854
11.0244
16.0742
27.9208
20.5053
51.2108
142.127
45.5572
38.3747
46.3183
34.8768
31.7267
18.6004
47.1508
12.2281
-33.8294
-1.76917
65.3472
8.47076
5.46099
12.2864
9.52056
14.4801
-12.1094
-22.8126
-37.1624
-3.775
-8.1856
30.3265
-18.3508
6.70172
7.27646
1.85598
-3.18397
-23.7833
-23.4694
-9.90366
234.123
-19.4711
-24.4953
-3.8884
38.0606
46.9712
-5.57551
-19.7739
28.7946
-34.5653
-31.1672
0.0374658
-17.9648
97.5564
-8.28307
-31.4345
510.024
-34.7052
-4.07194
-46.5327
-33.7022
9.34346
60.2178
132.463
5.07498
9.75119
53.6045
-18.5982
7.46097
36.3245
34.9921
14.9744
-2.09403
14.1806
1.08162
-7.68648
26.3508
38.0923
30.208
10.585
45.8873
41.0945
14.3324
27.7435
46.2782
22.3528
33.6086
26.1564
72.6057
-22.5871
44.733
44.5013
32.4758
9.0043
5.03345
30.461
4.50012
56.5256
48.4241
69.92
34.6266
201.866
67.3316
46.1212
29.8526
28.2305
42.9187
7.77543
28.4102
56.2687
-2.90731
34.4168
-1.18211
39.3929
23.2646
37.5863
21.702
17.2912
28.9282
-5.3438
-18.6686
25.2649
8.04135
24.039
39.6743
67.4973
39.3285
42.4142
1167.88
34.123
38.5608
-17.8389
74.7428
61.2291
46.8336
14.0215
27.3185
27.9208
37.5952
144.194
62.4552
44.3182
26.8011
35.3056
43.6831
40.2488
14.4592
55.4915
44.8373
545.932
127.556
69.3871
-44.1368
26.9206
41.9214
185.57
21.3906
31.9641
25.4501
-5.19756
4.02653
14.0205
15.5376
39.0316
30.016
29.2957
30.3265
53.7917
20.8083
67.2466
44.3625
118.048
16.6466
47.9137
25.2659
-17.659
123.387
47.4312
51.4932
18.2073
1356.69
55.4915
44.8452
3.60787
17.4459
13.238
78.526
32.1583
58.1427
-25.3961
36.2909
16.0345
28.8029
60.0076
43.8793
54.4529
11.669
13.9357
19.0191
20.6868
6.16729
2.19302
71.2455
44.9507
24.7527
29.4289
71.4081
23.5683
6.52394
54.1281
36.8662
31.841
50.3798
23.3919
41.0392
46.9655
5.51278
45.5886
16.2072
4.9621
27.7435
379.862
1.74944
21.1236
14.5097
28.0126
395.183
52.1722
51.4932
50.0665
42.9687
46.1212
33.6008
16.7263
39.9347
-12.9989
52.2891
-9.09117
22.788
-14.1517
30.6687
1.04193
48.7632
40.1312
56.327
30.4097
15.8097
13.3969
37.5533
85.235
25.9131
11.5634
18.7716
54.6893
29.4289
54.5415
-36.5796
44.7578
46.8336
9.15036
162.232
45.8807
23.5704
65.4021
28.6752
16.565
17.4462
23.3822
61.3108
46.7169
59.2396
67.3339
39.2151
143.008
15.112
54.1631
49.0049
17.1658
63.7649
5.3688
149.68
34.7077
6.39802
1.97906
66.6796
21.0394
-35.3289
9.33534
0.613222
-0.618078
59.0062
47.0994
57.5004
39.7362
49.8563
-14.85
-3.78343
25.0801
17.7855
26.954
-7.53023
-9.22574
13.8653
17.9175
-6.66865
25.9109
29.271
-5.34453
8.99746
67.1648
30.5646
12.1378
33.1999
80.4501
40.499
44.8452
42.9633
17.4459
181.904
44.7928
2.15323
30.2842
41.2761
2736.98
45.6612
40.3973
16.6215
-11.4056
19.7827
7.6465
16.3542
74.0976
-9.40533
-2.26601
23.102
-4.36621
6.5902
36.8857
10.6972
41.6103
25.4935
-16.7241
-7.53156
27.8912
6.88115
14.9744
-11.4644
-36.5783
-25.1553
28.722
2.097
-2.53343
8.406
99.1905
-43.471
-23.0622
9.23432
213.563
-21.3994
-30.4679
-2.11864
-1.3698
3.27186
-27.6555
11.8611
1.28532
6.09813
-31.1071
-1.57043
24.7254
-38.2521
-4.02009
179.059
-7.30526
19.9575
12.1484
20.9348
420.245
27.6478
-29.4209
40.9278
-1.29448
10.2638
10.7111
132.924
18.0102
9.2379
7.356
-18.6211
3.56333
-10.9652
-37.1822
58.1427
6.46302
-23.3209
-6.80431
-14.9551
2.64989
7.60126
34.8205
-6.67908
152.078
-46.7796
-27.209
49.2708
-19.0645
-37.1624
-18.7097
31.8323
-16.5252
-3.35831
3.94173
-42.024
-34.7055
24.1431
15.3144
30.904
11.3695
-9.4043
-4.121
32.4945
46.4942
28.0674
13.5222
51.402
48.9323
38.2859
25.1596
27.7532
38.2336
27.4531
-6.26006
165.902
1.77785
-4.00153
-26.132
20.3697
30.9596
54.4981
-18.8605
-21.2734
-17.7316
129.276
22.0968
8.10949
-17.4847
145.213
43.3512
5.02657
27.5638
7.87712
-24.3982
64.4355
12.5033
-16.8847
-13.3384
-36.4192
-6.41464
-28.3012
25.4137
27.7381
36.2427
3.39069
13.0749
146.581
30.1916
19.5453
8.29303
-0.35777
-6.43972
2.6263
-17.5245
-8.13413
10.354
-6.81263
-30.8172
4.44009
-7.4588
-28.8978
-42.6789
27.0541
-28.039
14.0205
16.5428
4.06709
-20.6416
-21.3041
0.341406
-23.973
-11.0508
-23.2833
-38.4536
14.7727
10.6293
89.9371
-30.205
-38.4523
-19.5331
-33.9234
-39.4648
25.9109
21.7747
20.8924
-13.1458
-3.4712
-38.7858
-42.2911
-19.7583
11.3967
-2.30223
-8.91616
-1.03538
122.507
29.5754
-22.9216
26.6924
38.098
27.745
-4.33688
-27.359
66.1565
33.4316
13.6981
242.898
18.6082
42.9633
26.8162
65.7118
22.304
-14.7134
292.653
10.2112
47.5353
-4.58027
10.0623
24.4003
56.9978
7.9209
27.0541
-3.46973
5.69422
36.5093
11.7895
18.4168
28.4299
71.2455
44.9507
33.0439
15.3823
31.3029
50.7934
-27.0315
-0.972327
520.771
40.6143
46.8336
41.0095
17.9287
29.0141
44.1851
-5.81241
0.564163
22.1872
-14.4129
29.0044
33.1999
56.0872
18.0102
35.4748
39.9347
41.349
80.4
32.1383
22.788
41.2761
-1.03325
15.6762
28.1485
15.7684
2408.28
364.656
22.9134
42.0466
354.477
98.3535
86.7521
22.165
45.2965
62.1856
26.6267
21.9326
60.1637
4.82765
10.2721
56.0022
25.6218
12.8985
66.6544
-8.46727
-8.28871
9.18012
0.113851
-13.2279
132.399
31.7241
10.5843
12.751
46.2782
20.4787
16.742
16.786
49.2346
20.1319
34.2974
28.6906
38.8221
93.5685
57.3656
52.3414
20.4745
0.579263
33.8527
1.68927
-14.7134
30.2842
60.0168
-2.90731
32.5428
31.027
41.2669
45.0826
492.093
62.2688
38.2985
37.7597
-1.80204
10.2724
21.1598
54.0241
41.5484
46.8826
46.1623
77.1781
45.3674
20.0585
39.549
29.1905
-2.84639
9.15053
72.4735
28.0929
80.3649
21.6768
58.9991
23.5704
-26.4271
1.98792
9.26091
-10.6334
32.0821
10.585
40.2651
37.3463
16.7306
-18.8653
14.912
32.9485
28.6199
10.7615
-1.97241
243.384
13.6826
22.1872
32.4387
2.76749
46.3183
56.0872
-2.60455
-13.2509
146.037
45.0971
61.6594
17.1658
69.3871
-1.03325
13.8021
19.7826
45.0151
28.8868
34.8205
11.669
32.6763
-27.8326
1.94609
16.5428
49.0447
48.6988
63.0289
82.8003
25.4424
30.8868
73.8058
58.418
21.5337
11.9615
7.4623
49.7766
34.3442
18.9636
-34.3926
14.0282
-20.7497
-0.660101
-12.5543
44.676
-12.5389
23.3822
52.3391
36.7508
26.1045
19.3199
43.223
-5.807
5.92137
54.3946
-36.6405
-4.93856
68.5083
-10.5524
0.0374658
2.64989
13.2235
-27.0237
6.43939
-39.077
-22.4168
32.7612
-12.5734
-10.9254
28.142
-4.43746
47.1931
17.2564
8.81415
54.5415
130.39
-32.8315
13.4404
32.7781
15.7096
43.2286
-13.1524
-20.4701
-31.0315
39.0294
28.3887
56.1947
291.05
7.85989
-8.56931
424.351
17.0189
23.3275
11.9369
52.0642
-4.2297
-10.6802
16.565
-3.16854
12.1378
23.8295
53.6174
1.74164
-13.2587
-23.7836
-9.25082
41.0447
30.2642
-7.19709
41.2761
10.2112
-6.81263
-21.4469
36.2992
-5.58473
-4.84637
11.3494
293.442
-29.5604
47.6688
-24.0845
-14.9205
14.0205
33.3412
41.8427
55.2581
45.2253
50.0042
20.0675
9.75119
18.8831
-16.9019
32.5764
45.2995
21.5337
15.7096
-50.6338
7.64085
10.1171
31.0359
-12.2909
18.4146
61.1301
11.5221
39.3281
53.2759
5.89913
17.502
5.26475
13.5222
38.2836
52.6804
47.6563
42.9633
109.275
24.1781
35.8864
4.0473
39.4021
-23.522
225.58
43.141
113.531
-35.1826
-14.1753
373.218
-44.9056
10.2724
3.42432
854.893
-25.0522
-19.3363
-8.98947
-0.743437
-20.65
23.206
50.9217
8.41521
15.1176
-10.3413
-4.54058
7.30605
7.61012
11.135
160.51
71.0795
14.3324
50.0264
24.2269
239.756
55.4373
43.6124
408.064
27.8664
40.7532
47.3071
40.8634
25.6482
90.4311
-16.1146
35.9109
318.954
16.0958
20.3428
48.9167
269.208
62.7482
15.3126
-7.65996
46.3885
60.5143
30.5492
22.1872
135.512
68.3598
138.148
66.7359
69.208
31.7189
64.2975
24.4824
5.4374
2.17324
-1.82738
32.5428
4.79006
31.8966
28.8868
820.946
31.0723
23.306
26.3089
32.7612
42.7797
54.3789
84.3061
55.5326
10.6882
45.1712
32.9386
8.398
1607.73
34.9921
9.35224
16.6466
36.6693
171.443
47.9333
41.0392
30.0989
-19.7871
78.3848
22.1159
24.9983
26.1933
13.5222
43.9058
13.325
508.677
0.796767
-9.7281
34.7897
12.9337
-29.7059
-29.6859
1.92075
-8.52951
-25.5533
-19.5728
26.9289
0.775825
5.72719
64.8055
4.17277
-4.80501
-54.0695
-3.67611
10.2724
-16.3215
-30.3089
-10.9254
-5.59123
3.72126
-17.5559
32.2005
34.123
46.2955
33.9268
-19.5352
-17.8389
26.0171
36.8662
9.35224
-11.4644
-29.082
-30.7775
-22.679
43.2174
13.009
6.23322
13.3414
18.0813
15.9023
12.9835
-17.5267
5.04879
-15.1285
-3.8287
-4.53285
-0.48286
-1.97241
-40.7252
31.3829
-23.9074
146.929
363.872
7.85883
-41.5014
31.008
301.916
-8.15349
30.8891
-1.554
435.238
130.883
-18.1611
6.51562
-2.4074
-0.134795
-10.1008
3.6157
-24.5031
6.20146
18.8602
7.31147
-1.5949
30.0317
0.683635
-15.8247
86.899
24.4003
182.56
-1.72383
-4.26053
16.7468
104.083
13.0835
-1.32898
17.1856
65.5654
46.1623
49.0671
22.8786
23.8067
52.6674
96.4791
404.578
48.1106
22.4707
-17.0866
34.7953
115.221
29.1926
3.55792
18.8545
1.76464
36.2183
52.6968
57.1317
22.3538
20.2472
50.0264
12.9825
-0.124624
13.6826
19.6341
14.4592
24.2281
36.7508
50.4674
194.763
17.4459
27.9262
5.90136
6.46302
25.0465
2.91599
10.0623
31.9641
27.3242
22.9134
17.6838
7.77466
33.8052
60.8722
4.29322
211.446
-1.55511
48.7567
56.1951
334.768
49.1155
84.5266
72.1162
69.1206
49.9847
71.1964
22.2688
31.0472
14.8023
54.4618
-5.73162
45.5886
84.5559
136.147
79.6205
10.5843
31.4916
33.1598
-16.0542
-16.0101
17.0189
12.6903
-14.5384
17.7053
6.31466
50.1901
29.5523
327.48
25.9166
-5.0512
11.5927
351.863
-15.1776
6.86287
3.17367
-29.8188
15.6576
5.70813
32.9872
52.7537
35.5742
34.1009
25.62
35.1248
17.3404
23.308
136.599
-10.2402
9.92251
35.9982
132.456
-8.73491
69.92
0.893423
20.0814
44.8428
46.1212
42.9711
-5.76246
88.6604
9.48985
35.4225
43.4027
38.3221
55.0316
6.66412
30.677
54.3854
25.1387
4.17277
24.6413
18.8127
27.139
6.16729
7.17245
-22.1698
48.0364
73.43
9.76015
-15.7871
21.5165
65.3725
57.4809
33.7151
1.0621
328.865
-8.28871
29.7948
30.0989
-26.3463
26.8479
8.71096
32.7689
5.48722
-8.15637
31.4916
21.9154
33.5972
12.9938
31.0744
-16.3577
7.0134
39.257
22.2442
34.2605
4.2524
46.3754
34.1887
6.2389
46.4856
8.78158
19.2166
-12.3665
28.4146
45.3402
29.7131
39.5464
10.5872
10.2744
16.2973
-1.554
-28.2747
61.381
47.3958
55.0771
57.5708
9.43749
23.978
68.7944
21.1789
37.1797
15.5721
32.7525
80.4501
46.1212
39.223
24.2226
11.8237
-7.68106
39.6346
11.5436
43.1502
-23.522
17.5502
-0.83214
0.691957
52.5113
130.086
8.31345
18.8127
43.6486
58.415
48.7567
6.01202
14.4364
17.0602
-23.2833
27.1387
67.2466
366.702
42.8836
23.5509
-4.71913
26.0467
65.7062
11.135
41.8405
54.5709
23.7035
59.0058
1.73908
10.5843
22.1213
428.588
18.6047
-18.8653
59.4873
-0.0983434
97.2069
65.116
11.6999
6.2389
10.8784
14.4038
99.8014
30.5492
36.1868
21.5082
44.4443
54.2131
33.0027
41.097
-5.76246
1.99358
35.4225
137.086
28.4102
4.58895
-6.81263
64.4102
226.799
34.509
52.5788
1376.65
88.5057
-5.55017
23.3908
82.7779
31.8901
35.5804
8.681
48.1695
63.9118
6.70172
-21.5871
18.5209
8.75521
183.64
7.2763
16.0546
-2.84507
-10.1628
-0.190215
33.847
-28.2204
45.5886
39.5783
14.3332
29.8501
50.0264
710.135
-1.99869
26.1564
51.6891
11.7533
18.2578
-3.84648
32.3865
6.18636
50.2982
21.1943
77.7301
29.4517
69.2057
11.112
-0.140266
43.6828
18.8602
-12.8393
64.0174
298.817
-1.19043
19.7826
101.892
9.4078
8.27209
28.216
31.0723
6.04684
28.9282
45.8796
41.7745
52.15
-5.30324
50.6307
61.8173
76.1474
47.1931
56.6118
2.77581
54.1281
70.5994
151.781
33.5132
46.0397
17.7697
46.9655
53.0849
77.0596
44.3182
38.3911
29.8501
-7.62089
5.54163
38.5707
39.8643
16.3837
42.8589
69.8678
22.9931
74.4864
49.1812
57.73
66.8776
101.952
45.2812
19.1032
12.3477
29.7131
51.6228
54.5389
38.6982
38.3853
36.912
20.2419
12.761
24.3193
32.2628
50.8063
6.4268
-6.6995
-8.6181
-13.7763
-9.46654
-17.12
10.9993
25.3374
-7.65747
23.5308
-13.6309
14.8727
23.7042
-22.8807
384.797
-9.98841
13.3662
25.6413
-11.7916
17.2475
27.3676
-28.1463
37.2615
42.4884
28.0929
19.8028
-6.5932
46.9655
14.8831
1186.89
39.5783
8.71096
43.6677
40.9278
54.9275
48.1924
48.5909
46.1212
31.7267
29.8448
33.5484
0.279165
19.0398
61.8909
55.0316
32.9011
40.0473
26.2744
28.8868
41.3344
27.3242
62.2688
9.25049
23.7042
6.63125
26.2019
119.548
2.48729
-13.7365
32.8271
42.1396
35.855
25.6897
17.2475
19.8713
-5.47971
-3.78343
-4.90497
29.0299
6.33926
60.0952
-9.4043
-8.62351
6.67308
6.44981
27.785
31.145
37.759
-0.0272936
27.039
-27.8341
-3.17859
47.2153
-34.7948
0.152317
5.19404
-3.29396
-8.53164
104.515
24.9796
27.745
51.8851
62.3201
11.9964
34.0368
19.1032
9.09838
32.8821
30.1761
8.71311
70.6452
48.4241
36.5007
175.629
24.2281
29.2546
18.6082
56.8012
52.5934
63.5335
2.15323
60.0168
-4.78138
23.1724
19.7826
19.4326
46.8891
21.3906
32.9464
28.5356
23.306
13.3969
-28.039
-2.84609
-9.69414
31.8323
33.0439
28.4524
32.2489
12.3239
14.0202
82.2391
608.456
54.3298
217.172
44.1656
-6.5932
-10.1628
7.30605
37.5952
56.833
17.0895
38.3911
3.08803
-5.98969
42.5301
127.312
14.912
15.5014
59.4873
31.7608
56.7493
58.6003
50.1235
-16.4111
-13.7072
24.8388
10.1223
50.9624
16.0958
10.9724
18.9317
46.1944
40.6601
57.9324
39.8996
65.4745
34.4624
13.6826
46.55
34.3128
51.4932
248.717
74.8279
57.3656
35.467
36.1865
24.4824
56.0372
13.3976
10.2112
10.054
40.3973
32.5511
15.03
12.0202
60.0751
10.4576
15.8097
-33.4548
48.7977
23.3908
23.0339
1.55025
-12.7995
28.142
26.2101
-10.0597
45.319
6.01202
25.6807
41.423
32.9386
-27.2093
41.9467
24.6848
13.8355
13.2435
31.8252
1.05088
6.44981
12.7925
27.3969
167.07
112.417
-20.3378
-3.17859
21.4158
-40.417
2.73053
39.5077
4.20231
-23.5242
2.56653
7.0635
-2.35563
23.0598
7.84455
-43.2886
16.2332
40.655
24.5291
13.2044
57.35
13.3983
9.33732
-27.3377
46.3692
-1.40022
7.1034
19.5599
73.5004
54.9001
3.03851
1.5012
122.45
11.2008
0.403701
105.75
35.8138
21.4193
137.604
120.997
-6.26006
139.665
-9.46654
-14.3089
11.2819
10.1462
35.7122
23.5761
-20.1901
42.0466
-14.7141
12.1464
43.6486
52.5048
-13.8078
71.5559
-2.43024
50.7934
32.9386
-8.46859
22.269
34.9921
16.8485
95.3574
-25.1553
7.30605
24.4767
14.8831
18.0813
34.6429
35.4723
12.4584
9.00284
29.4117
11.1084
20.4901
29.9045
42.3188
38.0455
35.3056
285.438
48.1924
286.002
11.112
26.0967
24.9421
16.9861
48.5409
39.6346
28.4102
11.2911
-2.90731
36.6492
8.18822
-1.8366
43.8793
14.2057
26.6616
10.1875
-12.8401
9.44235
66.4944
33.4094
18.7716
63.6914
55.5326
37.8711
67.66
10.4498
-0.972327
61.6244
33.1181
24.1429
8.39933
-19.5331
24.1726
31.973
155.438
51.2108
49.9404
55.2577
20.4797
-11.9045
20.2472
29.4117
1.74944
13.0379
17.9559
28.6199
-3.84648
53.0012
385.581
-7.0408
11.8611
5.25617
31.2704
588.933
11.8086
535.681
-14.4129
36.5007
8.837
18.6082
7.356
-16.7471
27.9262
15.2917
382.356
-34.7664
2.5577
-6.45434
26.9289
16.9041
105.724
61.9492
12.3317
13.5431
-10.966
9.44235
280.138
22.165
-9.05138
1084.39
19.0821
-18.3508
23.8067
71.4081
14.198
-32.8315
14.7727
222.399
-5.64029
22.2688
-21.4267
-2.84507
-17.659
13.2323
-0.109422
32.0821
10.585
36.517
56.087
-6.2823
20.0413
35.4712
20.5342
0.508871
72.844
51.1271
19.2449
51.9976
36.224
22.1228
-8.61834
30.2887
49.0883
-6.39297
38.1464
105.034
15.2723
11.2114
5.9899
35.1248
168.273
110.197
18.3832
14.9489
-29.5814
12.0466
17.0731
-1.06946
4.5449
21.6713
18.1028
13.1651
-61.0034
19.4243
-29.2931
79.4866
16.9716
-10.1571
-14.1753
-24.0845
-12.2164
-8.82524
10.9206
-59.6512
-5.64907
77.0844
-11.7916
7.87712
44.2341
17.5838
-7.17435
8.41521
7.62133
-35.6412
208.166
0.746818
-16.039
14.6665
18.0266
-10.9667
31.8318
265.045
-20.3378
137.376
-18.377
-2.94711
-34.7948
-34.7508
-1.72175
-38.5167
27.8664
124.216
21.119
68.8642
19.1961
21.2314
27.745
30.461
6.37419
58.3997
1.60211
98.4744
54.5389
24.0613
-16.287
38.3747
50.0665
27.9762
8.63984
11.112
-15.1328
62.4234
33.8527
-18.4615
9.6695
28.1577
-8.52951
159.979
-4.58027
-6.80431
20.6522
60.7459
21.702
28.5356
73.9058
-9.09193
9.44235
21.5168
53.0189
17.1856
65.6233
33.7063
36.792
8.81415
18.9343
4.82765
19.6424
9.15053
51.8587
52.4558
524.519
25.425
4.6512
-4.54058
22.2986
7.61012
-18.8501
23.0998
52.6968
143.644
53.3836
46.7167
19.9546
5.25471
36.9079
28.6906
29.4517
59.8353
55.4915
-15.125
155.407
105.527
31.9786
41.0447
-9.09117
97.4981
-12.2776
79.3944
-8.3284
36.2992
37.5188
23.2646
37.5863
15.8097
5.69422
51.5018
24.9079
41.5484
67.4973
73.0617
14.3032
0.341406
17.2564
-4.30431
-0.972327
26.0171
-6.23732
16.8485
-25.1748
27.9208
37.5952
-11.3538
68.0774
63.9412
44.3182
27.1467
41.0945
-23.1489
55.8545
23.7895
207.897
25.4522
-13.2168
-3.9927
11.7487
50.1235
36.0627
10.8784
1.28532
11.7203
25.1149
19.0443
39.0834
60.9931
30.1761
25.2669
65.023
152.254
6.18636
54.0463
32.4387
32.7525
23.8295
550.841
26.1045
26.0967
0.579263
33.5484
15.2717
56.2687
53.1575
19.7826
349.268
43.141
58.8719
46.9566
6.70946
-1.44943
40.1726
90.2336
116.737
29.6612
73.43
30.3749
10.6882
762.938
-9.22785
5.5869
55.0651
49.0476
40.2743
-6.7792
-22.3637
138.825
-10.4976
38.5322
-27.2834
40.9034
3.03403
28.3887
-3.4712
-10.6749
-5.99507
7.13882
6.0259
148.853
30.1916
17.6712
302.521
-0.35777
8.55281
-17.9884
-15.6504
-36.2451
-0.89035
-15.2459
-9.26544
55.9769
4.72263
57.9348
35.7122
47.9389
7.9209
32.1375
16.9386
32.4042
57.7722
34.0521
60.0011
56.1951
28.5008
42.5473
40.0726
71.5364
12.1633
-43.3235
-34.5452
-55.3189
-41.4197
116.306
-30.0945
66.2033
1965.87
34.5352
9.64726
21.1843
-12.3174
6.47866
7.64858
-15.4207
24.817
49.5644
0.692462
39.8597
239.404
21.0702
6.2389
29.3963
56.6979
-4.87021
86.5107
64.0808
0.564163
55.9204
44.4443
52.3391
95.4449
27.9707
23.0681
52.5934
200.804
49.0249
80.6315
23.3296
47.5353
31.027
2.56602
95.6148
19.5165
78.8158
62.9314
27.0541
30.2635
57.124
47.3967
470.71
101.231
58.0692
55.5326
75.3041
20.0585
65.7859
27.3164
49.6275
39.1356
61.2291
-8.65326
15.1176
-8.62351
33.3603
28.7464
10.887
24.3193
47.2554
57.9613
38.6249
29.8526
-13.2587
26.8162
50.7193
61.6594
67.5131
-8.52951
293.975
5.72709
127.191
87.1815
42.9423
49.7677
20.765
-8.00866
37.3615
344.9
-18.1956
-5.94601
-3.42918
22.5198
260.468
-8.1856
54.6893
-27.7212
-49.2819
-12.9249
-40.1499
-53.4462
3.52833
-11.2625
-38.2933
118.969
-72.007
-26.1231
-37.5907
106.108
11.5221
-26.2642
-31.5822
-1.30452
20.0413
14.8565
16.742
50.5192
23.88
43.0052
82.9863
36.1115
70.7382
15.6092
22.1228
57.5073
20.2419
30.6205
5.26475
39.3118
32.2628
40.1576
30.7897
-14.1958
-10.1878
-6.28007
-25.0007
36.591
-11.3406
37.2279
22.5937
0.974499
31.6979
4.79016
-2.38646
31.7393
-23.1474
66.6014
7.10432
30.5983
19.9966
-2.78014
40.2655
17.1143
79.9892
21.9416
11.6253
65.7859
12.3239
4.64987
46.6318
7.2763
42.2915
12.326
1.68385
24.4767
269.756
255.484
35.8302
21.8294
60.8799
-11.3794
-6.2823
22.1213
68.767
-3.88414
-22.6134
24.2823
9.8792
245.02
-0.0983434
40.9849
41.7568
52.9781
26.8011
35.3056
23.3822
57.3656
33.6008
3.60787
21.194
18.5559
26.5361
39.4021
13.9593
25.0465
8.53819
28.8029
56.327
24.7875
21.4319
-3.46973
37.5533
44.0056
21.1598
31.5353
41.2604
48.6988
40.5401
412.636
17.2564
-15.7871
-14.0908
31.6393
63.1031
44.9595
5.40223
25.425
-2.84507
14.8023
16.9804
-7.60569
24.9739
95.8003
49.9404
26.1019
8.71023
29.4117
14.8565
68.0305
24.0613
49.3053
40.6961
59.8353
34.8768
18.6082
9.23006
16.9861
48.5409
5.92137
8.33709
23.1724
14.1604
58.788
88.8569
52.5788
29.1983
6.04684
27.0541
206.426
55.25
13.6636
30.016
316.69
51.7845
245.844
22.8786
29.4289
32.0527
17.9461
4.64987
121.594
41.2114
1.6541
44.1656
8.39933
6.70382
9.18012
41.3433
23.0998
137.03
25.5776
60.8799
57.9611
235.472
44.676
62.7376
33.1999
468.382
36.7508
-3.88056
43.6828
9.48985
78.526
9.6495
43.1502
-32.8924
17.5502
28.8029
22.5263
58.8719
60.0751
47.9389
-12.6938
81.402
2.15247
775.935
30.8871
43.6486
-29.6661
61.8173
57.4067
54.6893
38.7992
54.5415
81.6644
2.77581
41.0097
18.1255
24.3448
21.6768
27.14
51.6814
58.2099
24.927
67.1648
41.809
42.1229
47.0582
21.4193
19.5374
10.8866
29.1675
30.7373
-2.53193
-0.637863
35.3539
-11.1395
24.1178
21.5892
-2.03527
15.1428
1.36167
55.1651
-10.3424
-48.1806
-0.323812
5.65316
9.34346
-1.53266
5.07498
11.6253
23.6194
-18.5982
47.5689
4.07005
-55.303
-26.4569
59.1581
-30.9561
10.452
29.7948
13.2323
28.0016
30.5961
22.7117
27.4516
73.9983
24.2279
-8.15637
25.6635
42.9675
5.49757
11.1638
47.3605
16.3837
11.1461
-2.11864
23.0161
25.7607
19.1961
13.7352
-23.0775
-21.7368
41.592
35.3353
40.3784
52.6649
87.4239
72.1185
38.7861
1.71037
44.5144
32.4033
537.739
184.388
50.0745
61.2981
-9.0364
52.7013
28.6951
10.1614
38.0609
27.1303
27.5777
61.7094
37.3489
16.7263
8.07553
9.6495
-0.637863
-18.8369
5.3688
46.6066
-2.97231
3.85313
-33.3086
-12.3013
-9.09193
-14.9205
-6.59423
15.5376
-7.82008
-22.1698
18.7716
3.72126
8.681
13.4599
22.8786
24.5565
-13.913
-0.972327
39.1356
1.25895
35.5892
63.4983
-8.30824
-8.46727
-42.0219
-26.4271
-3.63428
-30.0945
8.10729
-1.65113
34.9479
44.0133
-5.75718
-6.2823
-22.8563
14.4191
18.6047
19.3761
20.5711
11.6481
-27.9044
22.3485
24.9421
46.9712
35.4225
25.0465
-6.45434
26.9289
35.6447
17.6424
33.8834
6.98387
-0.119844
-27.1019
35.5723
18.1226
42.1975
44.0137
50.0042
-8.04348
34.114
57.3526
3.89062
-4.90497
20.9366
29.0299
33.8583
18.7067
1.05088
-30.0945
34.3442
-14.7696
-13.7778
-7.63125
-28.7711
-24.7303
-37.6173
-28.2356
23.9347
-37.0271
426.105
16.4569
28.5718
-2.35563
-11.5647
-23.7919
18.2796
-20.7998
62.2067
92.9325
2.43823
44.676
0.579588
47.7451
55.6887
61.7094
31.1286
42.9711
3.60787
47.4309
11.3639
50.415
17.1458
62.1434
67.5131
53.1575
98.4934
26.9289
34.509
31.9641
25.4501
2.29871
13.3969
35.6793
82.1351
65.9113
50.6307
50.5729
93.014
54.6893
145.621
37.6749
-19.713
25.0801
43.4254
34.6521
15.7096
54.473
-0.0339674
-26.0923
8.54715
-34.7796
1.54805
42.3894
-3.47047
54.3206
20.8917
-5.05265
44.4042
16.7306
972.516
35.5267
40.4447
43.6124
1.39121
224.79
28.6383
21.119
8.89406
21.0702
8.11297
13.6826
48.4241
24.9424
57.5627
52.3391
10.5139
52.3414
67.3261
32.4384
46.6669
11.5436
63.7649
8.33709
-17.6987
10.0623
26.2744
8.27209
58.201
143.516
20.1023
-10.029
-0.86501
43.0685
162.652
42.4854
51.5678
12.1546
35.855
-12.7771
2.26388
18.9343
12.8987
6.88115
-32.0791
21.6768
-59.0671
11.4673
21.8294
31.7241
-26.897
-34.1007
-10.6802
5.32059
-20.0351
-4.72878
-13.6518
104.813
10.5139
11.112
-25.6577
-5.50268
-5.807
-14.7134
-14.6934
-2.90731
23.1724
-1.18211
3.7856
-34.52
-42.6789
-10.4272
-16.5882
-22.4168
17.7686
11.7895
10.9206
-42.7846
15.0235
-6.31153
35.9487
9.56393
-36.4018
-47.824
-9.59013
5.00708
33.5132
-57.193
-17.0568
7.61012
-3.13711
-27.8881
-23.1482
-7.52356
70.1425
0.276932
15.3562
79.5118
-25.4245
145.16
47.004
8.94217
7.95044
-12.2798
8.18873
-15.4022
14.5598
26.6977
20.2944
-5.0512
9.71862
35.1462
-22.6738
4.9888
29.4106
47.0179
128.102
31.9451
37.7611
-18.7737
-8.11323
-29.2117
-6.10462
83.9401
27.0562
100.992
15.4043
-2.24694
23.1242
22.1313
-16.9102
-0.533332
-2.00886
-15.723
12.986
-20.755
-8.79107
103.193
5.4374
-15.6504
25.5991
-22.585
-3.64324
10.9993
-10.2699
12.9573
17.9086
-28.6234
-9.49017
122.823
18.7057
-7.88821
-8.75711
190.537
-15.9564
29.2957
-8.98051
62.0378
57.8762
38.7403
28.0929
9.15036
-4.5601
-6.5932
463.976
22.2986
28.2248
23.0998
24.5858
25.5776
21.5245
16.7316
-26.897
-7.86375
18.6047
1.74944
5.54163
27.3263
2.38294
37.383
28.6752
147.071
29.8503
23.6324
39.223
22.3485
43.6828
20.7342
16.6818
-27.8318
11.5436
45.0243
-21.648
132.227
-1.18211
9.4078
-8.59451
12.3317
210.32
-9.09193
-37.4093
8.3983
13.6636
25.9131
75.2816
15.0235
23.6735
4.08954
-5.23238
14.4364
39.549
-13.913
39.1356
25.6218
27.891
10.4324
-0.971
-0.792444
7.30605
30.0989
-7.60569
47.4627
15.2155
154.888
46.7167
27.975
5.49757
7.41569
31.0744
125.08
-18.839
54.8753
22.9931
-1.4186
2.49077
7.13023
58.572
-8.61834
39.718
14.2218
102.802
17.4308
52.1722
36.1868
29.0044
50.0665
39.2206
49.8693
11.112
9.23006
32.4384
24.4824
29.8003
-9.09117
32.1583
58.1427
-4.78138
-19.5728
41.9214
71.252
-2.97231
37.5863
14.2057
13.9357
-12.8401
40.2574
26.782
76.5129
22.8077
43.1345
63.0289
49.0671
59.4139
58.2896
27.3164
25.2646
46.6318
51.8587
39.3373
78.8358
-27.9664
-14.1649
-9.69634
6.78216
-3.47047
22.4615
25.1649
5.89913
-8.80079
-1.51044
-6.68386
23.3453
-4.121
14.6351
18.6971
4.15183
27.0392
34.8768
46.7192
20.4745
16.9861
-7.2171
-1.5749
54.3946
-4.78138
4.43177
43.7955
30.0225
34.509
19.8279
0.0720234
31.8901
41.2026
61.1549
9.76015
31.3029
30.1787
97.2316
61.2291
-3.76622
12.8985
77.8988
17.7697
15.1064
24.2534
58.7071
3.08876
32.7689
70.5544
10.8769
306.773
1.73806
-9.49496
14.2078
15.5014
25.7541
41.7568
55.7457
10.8784
-9.95908
133.535
-8.61834
64.0219
32.2217
1.10329
22.2168
29.134
13.3095
38.6982
38.3853
270.43
44.676
6.20179
60.8635
40.6961
129.176
79.8544
-2.01433
47.4309
50.7193
82.2741
26.5161
32.1583
56.2687
51.4406
141.239
38.5232
73.7805
61.8816
69.4454
64.8055
0.424639
22.3689
-21.2734
-34.5982
22.4538
-33.12
18.1226
23.4568
21.8932
19.8713
15.135
-15.0278
-1.15684
52.7958
19.6596
-16.7415
-37.5153
40.1022
-21.6612
1.54805
23.6488
-24.0852
727.11
40.1574
298.253
-4.11562
29.849
-20.7394
242.844
299.368
-0.0983434
14.748
66.1197
37.9856
27.6347
-12.663
369.808
53.9819
6.90752
22.9647
-1.12208
30.2887
22.8514
-0.770772
62.8671
48.0685
55.6526
-15.1562
15.4471
67.0032
53.018
269.748
62.5733
30.0522
55.6759
28.4449
52.7013
39.9395
64.5093
10.2321
110.434
2.58723
62.8072
8.79644
32.6987
15.0816
8.48759
33.4316
199.231
23.3822
104.414
42.9687
27.9786
30.5643
45.0971
-14.7134
22.788
78.7575
8.33709
15.6845
39.3929
34.8205
36.0319
43.9207
5.9006
11.3164
53.3759
43.6486
25.3309
4.65829
41.4772
121.219
362.076
-7.35378
11.2091
1215.11
-7.17435
184.577
-18.0236
-12.9934
-14.8479
18.5504
63.8321
-3.85755
56.833
67.6893
85.5477
47.7614
12.9835
12.4584
40.656
102.938
382.229
19.2495
14.5097
11.1461
44.733
54.8753
11.7487
42.6272
7.95173
39.9721
471.676
19.4927
26.5406
20.9773
32.9624
18.4687
36.6302
69.5314
44.0075
57.5267
64.0383
11.0807
208.476
42.6403
53.018
37.3635
53.203
31.3339
-2.25892
53.8019
43.3309
-1.28997
-4.7604
29.8496
-8.65717
10.3333
55.6481
45.8172
13.2076
0.991326
42.4492
8.78306
-26.6086
23.6137
30.7443
-14.3417
-9.33191
31.0739
54.0463
26.8165
43.9969
48.1924
65.4575
13.9231
10.8866
-25.1804
30.7373
-10.0282
-21.2526
-15.0887
27.8576
-5.51731
25.9918
19.7152
33.572
31.0271
-2.38646
-10.029
1.83907
5.23025
218.648
-2.83797
24.6106
66.8708
10.6972
-8.98947
23.6194
-5.47971
-20.65
39.6773
19.6596
17.5837
-14.8675
25.4445
7.30605
1.76464
75.5737
43.3265
31.1998
53.3836
52.3389
19.9546
25.8694
25.6635
20.4787
3.62351
11.1638
36.6966
22.9977
27.6281
1017.52
40.9849
56.7262
51.0553
36.8926
37.9573
8.24826
47.1553
34.0958
31.0884
627.54
57.2449
58.2871
42.1335
35.0379
30.3051
41.0658
28.5656
63.2551
68.0106
26.1191
28.8402
44.4523
12.2486
34.1242
81.7493
22.1359
-0.145991
-11.3196
32.6607
14.7687
18.7666
19.1038
41.132
27.7381
49.3611
35.4725
10.5139
-17.0069
-14.4133
9.48985
-44.6984
-44.1368
-3.0645
13.2234
-10.2699
5.77243
273.101
56.1021
-17.5252
-15.8575
22.4538
23.9709
26.8501
-2.49214
-7.4653
103.047
21.7995
17.208
-1.48425
57.5399
-55.1425
19.4579
-20.2928
-27.192
-9.24527
-56.256
3302.25
-8.62351
-5.50835
7.38684
38.0923
211.992
51.5095
37.3463
-26.897
3.38064
46.2782
123.552
-13.2431
46.0669
14.5644
-16.4124
-4.78351
0.692462
23.9532
-2.30683
47.3124
3.42781
-10.8961
12.6574
18.1073
10.6699
22.6551
2.53914
33.8191
21.7428
2.24176
19.9978
70.1138
14.5101
2.34791
18.3478
-3.956
-1.46228
-31.3069
-37.0903
-6.2253
33.0236
9.01739
9.22434
369.116
11.0205
35.9704
121.717
-12.0923
1.92836
7.84602
-6.93087
26.4248
40.4574
41.0516
34.3686
395.384
12.0466
18.9472
17.6712
-25.4402
19.7972
21.367
-8.15413
3.11027
24.4095
-10.4036
30.6687
53.1658
43.141
10.1462
78.8158
23.5761
11.669
16.9386
30.8871
56.7671
46.5278
1.25599
19.7087
32.7693
35.855
96.8558
-6.16941
66.7229
49.4429
2.19598
17.7855
-28.145
-9.22574
216.264
8.54715
10.1979
155.221
-7.2186
-5.64949
34.5352
-12.8415
-3.17859
30.3487
21.4158
-32.9208
10.2268
35.7596
-0.428162
-10.7902
32.6978
25.8042
6.07767
13.7352
-2.2401
12.5297
19.2166
13.481
-15.7633
-28.3829
2.89703
20.8057
19.9575
30.8891
42.5342
19.0607
-30.1488
1.41088
45.5218
52.3561
4.4773
334.933
-13.0513
10.8595
25.6909
1623.28
43.3309
36.3983
10.2321
-6.7831
14.0814
14.0119
6.96293
16.7318
55.4915
11.112
61.7039
2.45333
9.48985
18.5559
13.3976
-18.4415
58.1427
-4.78138
165.601
-4.58027
11.9364
31.8966
-16.0908
-14.8875
21.702
-44.5529
-34.7901
-59.6917
-9.29831
10.2724
-1.32898
-25.918
-11.2134
18.7138
3.0588
19.0821
26.6267
-23.045
-27.2093
-2.09387
25.6218
-26.255
5.40223
31.0472
-38.2738
-39.5456
-5.50835
17.4776
-11.9038
-6.58652
-3.88312
-41.8896
-4.32154
-14.4284
14.6909
-18.1611
29.0044
10.7111
39.2206
25.5064
-9.50276
-26.3772
317.296
-14.873
-13.3033
-52.1947
-10.9452
-5.57551
3.65192
-14.8876
413.269
309.06
17.9086
-9.2201
3.23574
-13.2383
-4.40677
4.75719
16.8316
-2.26601
4.36135
12.5004
12.1546
9.61803
29.3894
-6.16941
20.9956
718.898
-3.60565
-16.9019
60.6873
43.4254
25.2818
26.954
31.9842
-3.7821
2.01866
-14.2457
78.8246
14.8831
69.9515
32.0821
59.3107
37.3463
6.83616
40.862
25.6635
14.8565
-5.70277
38.5707
4.257
16.7683
52.2293
97.9788
37.9856
63.242
62.4609
40.8634
33.1444
39.8313
30.737
50.9034
41.592
57.3253
52.2019
51.6228
77.0277
53.6907
83.7636
50.9199
155.384
41.6841
95.1142
73.6328
349.925
69.4076
44.5927
48.1797
50.9337
131.412
14.6396
-0.145991
213.568
47.6532
1.65019
-20.2516
-2.24694
43.7389
-13.4759
-3.79174
21.0184
30.7873
30.1916
34.5378
-6.6995
44.6198
0.752235
-17.5245
42.2132
181.688
5.3688
6.31416
-1.8366
-14.2167
35.7122
-25.1497
-48.3011
-4.80501
-35.3289
279.308
53.3759
-12.5734
7.17245
-7.17731
-3.71717
-11.9337
-12.7771
-8.98051
-6.17838
-7.30267
-12.0389
-36.5796
-0.615119
-24.3809
-43.3235
-19.5526
-42.2005
221.887
17.9175
6.44981
18.4146
51.7598
22.7665
39.3281
23.2908
-5.34527
24.9324
247.74
36.4083
13.9309
17.7231
165.61
0.527342
15.4968
-3.29266
324.83
1.50803
-8.08501
15.4685
-2.99614
6.86287
25.6625
-26.0707
45.0635
36.7353
39.3224
8.75337
-46.0783
60.444
12.7256
15.8118
40.7042
58.1632
59.4241
-7.16233
47.0791
23.0729
-1.08302
28.9728
16.7311
45.6907
59.059
12.5446
47.6913
45.5417
22.1872
73.982
18.2073
27.9762
31.1286
27.9707
-14.4133
22.6083
-5.34303
56.5212
54.3946
32.5428
34.7751
49.4177
35.6447
53.2497
48.8307
-7.07163
50.8782
24.4349
2.7761
69.8855
31.5353
19.0596
7.46939
102.384
11.6342
-2.43024
47.0452
4.82765
-2.84639
44.7578
55.6069
13.1004
40.4175
-23.2812
22.2986
18.8545
36.2183
60.1931
6.8369
73.9983
22.3538
3.08803
27.5376
-5.75821
20.5342
16.0819
29.5022
44.8792
39.8827
52.9781
35.131
24.9796
67.1003
38.7666
36.0832
-1.12208
45.2812
39.718
19.844
12.8465
47.8746
63.9092
46.1944
34.6372
75.2827
-0.163692
26.6915
52.0107
43.6477
24.2451
56.9512
46.3264
50.6669
27.7261
10.6983
73.4225
47.0791
24.947
28.902
-1.01227
41.094
15.7057
62.8072
50.0259
57.0616
39.4445
29.3307
1.28679
-2.24571
25.4877
37.6463
13.7693
11.2828
21.7036
15.3334
-5.99507
105.583
57.7386
7.89997
62.6464
28.3175
4.55273
21.4115
10.8866
19.7972
34.4854
-6.28007
-27.8118
5.66888
-44.1368
-43.9357
-20.5773
15.7684
-18.6357
-4.80501
-39.077
-18.6686
2.7761
-16.3215
4.06709
-9.3972
14.3032
204.615
-14.6027
-11.8006
37.6749
428.367
49.6275
26.0171
-9.98545
-41.4494
-27.0489
-7.35168
6.67308
-4.79459
5.29619
7.77393
9.34304
-6.69421
-44.7007
109.059
8.29729
-12.3061
34.5897
18.893
10.8162
25.7541
22.2442
26.7643
22.9931
218.789
11.6999
19.3574
22.9647
32.2217
12.3477
35.3353
17.8896
77.0277
51.8166
68.3704
40.6601
-0.163692
42.6403
46.7339
15.7217
63.193
551.54
67.1648
36.1868
335.323
46.1212
31.7189
30.5643
41.0447
41.5086
26.5361
60.0168
6.46302
38.165
28.8029
39.3929
73.1936
44.1908
58.9132
24.4349
375.715
60.5152
2.19302
61.8173
574.649
64.0597
245.892
40.6733
17.0602
-1.73158
13.0832
15.7098
30.307
-33.0161
28.2361
37.4474
17.0112
-8.62351
25.9109
33.0191
4.0258
39.3281
36.4093
-3.4712
34.0968
900.353
-8.55792
11.3967
9.8245
2.71276
79.4032
22.0791
31.4264
41.6902
44.496
25.9166
34.3042
5.97049
40.7684
44.7925
36.8479
31.2847
35.7735
24.0909
45.1686
27.141
3.1788
-18.4206
-15.1562
29.5219
-8.82616
14.8747
19.4698
18.2154
-14.9254
-2.25892
32.1931
36.1714
-5.92381
-6.91668
25.2563
18.2073
29.8503
176.022
19.3199
-31.7396
9.18553
-7.2171
-10.9452
-47.8849
-27.4274
11.9364
7.53373
-32.9574
-26.1319
-33.3086
-2.93094
-21.9437
18.4168
7.81522
112.475
16.8397
12.4291
35.9487
33.177
1160.24
-30.7796
27.8912
98.7104
341.062
402.112
-27.0294
-18.9309
5.73605
-0.109422
19.3517
-11.9038
30.8948
-5.75718
-19.4008
-24.7303
18.1673
3.61212
-24.4875
33.6526
23.5781
-8.86146
-4.23099
116.094
-13.363
51.1271
-11.7207
-14.5371
-13.4845
-6.21094
4.22407
-27.359
43.4072
34.0958
-0.770772
-11.5164
12.2674
39.5464
18.0834
11.8086
1.57246
0.579588
14.0119
65.059
35.4725
3.01764
211.637
12.9782
-12.5392
57.9113
4.0273
-25.9378
3.79482
-2.90731
2.5577
18.7781
-1.09824
3.85313
23.5761
-52.0492
0.817189
-40.9511
-11.1724
4.65017
11.7895
25.9131
-12.7995
-4.43746
13.4599
4.13795
9.56393
-30.7796
-21.5871
44.7578
-39.9705
-9.38842
-22.7088
104.136
-38.4523
-43.896
-7.68648
26.3508
6.23322
2.097
-13.7778
55.2577
12.9835
-28.7711
-52.8413
-9.94374
3.61212
-35.7319
-12.0291
-12.6643
-16.0279
-6.8038
29.5754
-4.1809
32.3199
-0.481564
3.42781
-6.92526
24.7111
84.8089
17.6186
41.5331
23.5921
36.6302
50.7908
38.6982
64.6223
34.0533
-3.91182
9.82494
59.5069
71.7587
74.8449
53.203
70.6893
31.9263
44.5927
104.402
39.0538
23.0684
27.1303
40.6961
37.3465
41.8087
43.223
27.9262
-16.5874
15.2917
82.5056
443.12
0.683635
34.7751
2.56602
5.65966
480.537
26.3419
42.3167
-1.44943
-5.3438
7.56829
60.8722
6.16729
4.06709
106.853
95.5505
32.2005
35.9971
63.9118
14.198
15.8943
53.7328
52.4558
16.6466
55.41
16.0742
33.543
33.847
19.3517
45.2005
51.5095
39.2204
18.0806
380.068
50.0264
125.438
76.052
22.0059
3.64979
23.1813
52.0642
1.4413
56.6827
25.7554
31.5388
39.9264
7.84455
20.1536
33.0998
29.4106
-1.20899
24.4488
49.8538
18.0834
14.0225
5.05286
4.0682
646.389
4.20274
16.4034
15.5367
26.1191
15.7217
42.5783
-49.1106
35.8347
28.6951
-10.6802
35.3056
14.4592
14.8577
4.89171
50.4674
-15.1328
28.6903
5.4374
-31.58
-22.1896
5.66888
-34.7664
-18.0487
31.8966
0.104993
-28.8978
4.17277
-4.80501
4.02653
-11.1724
-4.07194
2.19302
20.6457
19.9254
20.9561
7.88608
8.81415
18.9343
-13.913
-12.2167
3.13301
-7.51435
307.127
-6.43417
-36.5783
-7.68648
5.73605
49.3367
6.8369
26.1019
-19.4008
23.7895
3.61212
-45.1022
-5.70277
-0.784716
14.5097
7.25169
8.02361
8.00053
9.8258
-23.7462
-9.73636
-24.9516
17.3425
14.2218
202.127
6.64517
47.0427
3.09091
36.5113
33.1639
26.557
-2.03776
-12.6639
-7.95945
11.7886
337.214
16.9338
233.873
12.5724
-9.0364
15.2199
2.45816
-4.83116
-2.00957
15.9555
8.79644
-12.1271
-10.0247
-0.587276
-30.3567
0.164931
-1.3099
5.32059
-31.2795
21.5082
-15.5259
23.291
87.0116
-8.57356
27.7532
-10.1878
14.3547
45.9613
24.2666
-22.3839
-11.4895
14.093
11.3946
5.50235
-10.029
19.7497
29.9501
28.7242
40.3234
45.8877
24.6106
53.7523
36.9341
17.2475
47.9823
-12.0389
54.1281
-15.0106
3.52816
-15.8045
4.6512
-13.9109
361.809
31.7497
60.1931
25.5776
12.1541
-17.0016
-32.5192
-5.98969
-2.01007
-52.5985
5.54163
25.4522
-10.7355
-9.85319
-1.97241
18.4961
-5.09486
-5.11793
-5.16673
-29.3684
-0.366033
-32.4479
17.3425
-23.6109
19.1032
1.10329
2244.28
21.9195
-14.6725
2.32868
11.7886
-0.117783
19.4698
-13.6437
-35.5401
-19.1255
61.2981
688.116
-7.26885
-46.0606
12.983
-31.146
0.839626
-44.8885
-28.9937
-13.7057
-49.0974
2.039
150.685
23.053
9.06872
12.1378
10.7111
20.4799
37.2965
-9.07116
-13.0718
-40.3886
-57.4124
-4.93024
-35.5698
11.3494
-17.6534
-25.8123
12.0616
-14.9205
14.0205
0.545088
-7.17731
9.40129
22.4619
27.4217
-1.53266
-22.099
31.3029
302.804
-44.0758
25.6218
-15.0106
-26.4569
106.01
-2.84507
-21.4072
33.847
0.611022
9.59326
3.08876
27.1467
20.4797
21.8287
211.402
-9.94374
5.49757
-39.436
4.83748
23.88
-7.59461
169.193
-18.2364
14.5163
-31.4037
-18.124
5.25617
-13.7072
0.475936
-53.5959
2.1777
56.5845
-2.64484
-8.34736
20.8057
-10.0276
21.9195
35.1441
21.1589
11.1266
49.4549
33.2079
-16.7994
-0.384854
16.3205
-10.6802
9.06872
11.824
-6.60284
-2.4074
3.61334
-8.22675
24.2304
18.6004
2.45333
112.259
43.4027
-31.8124
-40.3886
-23.6792
-58.9282
36.2992
-51.698
3.85313
-12.0312
-57.6714
13.9357
-27.8326
-46.7796
0.902038
-8.82524
-22.1698
9.40129
37.4545
372.25
-14.6027
-2.43024
-14.7989
-49.698
2.19598
10.2893
28.8281
37.6064
-45.0116
47.9025
25.9109
33.0191
-25.9593
61.8169
21.4168
-37.2044
4.31768
84.6966
276.289
-1.06166
-23.5064
48.2976
15.4467
15.8312
15.685
42.6938
156.989
32.3199
3.42781
6.1932
15.3408
320.004
18.5556
21.8554
657.223
12.7456
28.7464
9.01289
39.3118
11.6481
37.3465
12.388
24.2304
7.356
52.5934
33.5484
47.1308
-5.32303
15.0392
8.1799
-2.70621
10.0623
18.7781
15.7684
35.7122
29.1983
13.5431
25.18
19.0191
3.82016
49.2708
33.4094
11.5634
22.5198
59.9432
51.7845
41.5709
34.123
10.6882
157.615
250.33
34.6349
31.6393
31.244
24.3448
3.52816
44.1656
14.0215
21.6964
44.7874
45.0914
24.2534
229.851
39.2204
18.0806
31.4916
348.003
54.2119
24.2382
52.3933
210.985
60.479
-0.48286
16.7683
3.50356
28.6153
63.242
13.7352
35.2412
31.2704
30.461
4.50012
32.1628
52.8364
31.5872
36.6302
58.2871
51.8166
70.2445
23.7935
-19.3576
-7.97868
37.0885
25.1821
-4.121
62.4796
-28.4684
36.4095
20.8213
32.6637
17.6634
7.13849
10.1226
-23.1467
-4.38599
25.3466
35.511
18.4873
-26.132
27.8659
29.0855
-5.78341
10.4124
-20.4645
-11.7568
20.4949
5.69422
45.8796
34.2783
39.3864
44.9507
25.5476
77.1781
28.5008
16.3104
71.4081
-2.84639
54.1281
76.2216
50.5817
18.5207
21.6768
-4.71913
-0.792444
9.18012
-1.98349
107.433
22.7117
1.2147
45.8873
16.7316
-19.4008
22.1213
74.3892
42.9675
31.7786
134.148
4.257
3.26527
41.7568
24.8671
72.6123
0.455469
32.4758
48.3597
3.15939
-6.74427
62.1478
25.3858
47.0427
68.6832
45.8816
31.2898
52.7939
-17.0303
39.81
48.2625
17.4308
50.2982
28.6906
17.76
48.1924
78.576
34.8768
44.8452
32.4384
135.052
74.7778
11.5236
54.6471
35.6539
107.663
8.53819
28.1485
56.9978
54.4529
36.6945
41.6541
38.2985
19.0191
13.1905
9.91542
48.4019
19.0596
45.0085
64.0597
45.3674
40.6733
56.4156
12.3239
10.2721
54.1281
55.6069
69.1205
66.6544
19.6437
59.1777
43.2174
22.3794
51.2108
39.5783
18.0813
59.8351
10.8769
102.5
-2.01007
1.74944
31.7786
32.9485
24.8717
1.77572
24.1183
28.6153
44.5013
6.07767
19.3574
-13.4845
16.2778
6.37419
43.4072
32.2217
-23.2596
-0.271955
12.2674
15.1835
102.416
60.8741
81.8896
3199.35
19.1953
46.3885
49.2699
71.0967
32.5883
53.8227
-9.30317
37.0965
50.0537
19.3048
12.8169
-12.5389
-4.72878
1.34073
129.176
31.1286
24.2304
9.23006
24.1781
-5.34303
133.742
14.1604
25.0548
26.2744
58.8719
155.652
29.1983
17.2912
23.306
-18.4623
11.3164
21.5168
42.7797
15.3115
41.2026
34.9179
26.5783
39.7452
70.6583
59.7503
40.6143
28.0929
77.8988
-10.3413
1.08162
11.0542
35.7211
28.0016
39.9664
56.4449
31.4916
40.656
286.607
46.0669
52.9827
-4.23099
-26.3353
31.6146
15.4968
281.565
26.8536
419.202
58.572
11.9964
37.785
56.5845
171.643
263.971
23.7056
66.4963
-2.03776
15.4471
170.077
41.7736
41.9586
-9.75518
18.1946
-9.0364
24.0613
32.4387
40.2488
40.6961
41.0947
81.7284
78.5783
33.5929
69.9197
54.4674
50.415
9.6495
34.0324
33.7799
60.6538
17.6424
54.4529
19.8279
572.015
85.1502
31.9311
72.1165
39.9005
7.17245
45.0085
31.8323
38.6661
49.0671
60.3599
21.9326
37.6749
-13.913
-10.3427
20.3949
29.3699
3.73004
39.1354
90.8582
192.839
33.847
-5.73162
75.5737
58.319
49.9404
102.109
29.325
-12.5489
5.98583
53.2749
538.669
62.7006
22.0606
0.454173
34.5719
-12.426
35.1976
18.3079
18.2591
5.30187
8.06726
24.7111
25.7758
-18.9257
23.7295
-0.574466
0.665079
28.1969
46.1056
0.279812
22.4558
11.6121
25.62
-51.7005
19.1953
65.1291
47.5808
40.7042
16.9338
22.1039
10.6983
43.4375
50.8272
8.28731
-4.7604
26.1014
6.33536
55.3109
-2.44795
30.8247
-9.28123
25.3542
25.6497
44.6059
29.2359
33.8981
-4.9714
43.1419
14.3964
10.5595
39.0232
16.6953
8.06043
104.646
53.0534
68.3598
14.4592
56.0872
55.4915
78.5783
44.8373
35.4225
26.5161
15.2917
45.0243
26.9206
23.2646
40.4427
13.5431
45.0496
13.6636
48.4019
32.1781
50.6307
41.2026
60.3115
-5.23238
31.0646
12.1461
42.4884
50.5817
29.7651
2.93616
10.2734
19.8223
9.18012
37.5952
-3.85755
34.3442
70.2502
4.9621
23.9954
9.24571
19.83
36.1161
31.3763
26.1386
42.8589
37.9856
93.227
24.8183
51.2165
33.3672
48.137
49.2017
21.3667
43.4072
40.4587
40.0205
346.788
25.4909
26.5167
48.6927
177.419
-8.59699
-9.85275
52.9477
48.3329
57.0412
50.3919
25.3671
-1.32189
24.7538
3.14503
36.7717
7.35027
-13.1937
38.2829
121.59
-3.72219
-20.2516
25.8641
38.1167
3.39069
14.9489
32.2628
21.417
13.325
12.049
30.7818
4.80468
28.8632
-17.5245
-5.71841
35.3539
28.2159
6.5967
-11.4056
36.6493
15.1428
6.98387
16.208
-4.61314
151.764
38.0945
6.87819
45.9456
44.0137
48.9734
40.6338
12.5712
58.4769
29.2416
35.7497
26.2016
60.6873
65.9142
-2.82919
11.9615
-1.90803
-18.5961
36.3541
27.2878
-47.8981
35.2812
13.3961
27.039
-28.4785
900.852
16.7306
-24.4875
-13.199
31.0744
-10.7355
-43.5864
-24.4612
5.37763
45.5049
-5.11793
-7.97254
-16.2499
-9.73636
20.026
0.475936
-14.2405
13.4221
2.23663
27.3402
1.02297
33.9242
-0.657222
12.5491
13.4385
-20.1601
27.6478
19.2848
-3.86592
19.4698
151.274
20.6819
-6.16825
-20.3873
2.45816
8.28731
-29.1233
18.6052
2.83704
21.1789
29.6834
12.1378
36.948
39.2206
-10.1008
22.3564
-39.4957
54.9272
-16.5874
4.0473
24.4095
-47.8849
-27.0691
8.18822
16.9041
10.1462
-12.6938
15.8097
-14.7141
61.9162
-1.32898
-4.07194
9.40129
39.3285
8.681
39.6968
-16.4768
59.4139
20.8083
-17.6611
-19.713
-9.98545
-22.5069
-13.3384
-25.3339
-10.1628
-32.0493
-22.3749
-7.60569
-7.27333
-2.53343
17.7763
-5.75718
-26.897
-11.6119
16.2932
524.602
-22.6134
1.7935
42.3188
5.13934
-20.7131
39.8827
-5.11793
14.5163
-23.9074
-19.3294
-23.6109
39.659
28.4736
-15.7633
-17.1385
1.02297
193.22
23.7056
-39.5191
24.8175
33.27
17.4108
22.371
25.092
91.304
-0.384854
1.32801
19.0746
22.7162
0.584093
6.41324
-25.3751
1.73857
15.9555
-51.1737
767.333
-20.9864
10.4952
1044.02
15.7518
-6.84546
-16.8282
29.1999
12.4336
27.7788
22.5969
-14.1693
125.903
161.734
16.565
28.6906
103.967
80.4501
27.3805
27.9786
-3.16887
11.3639
118.345
3.79482
-25.3961
2.5577
-13.9506
11.9364
37.5188
10.1462
26.3419
34.8205
7.9209
8.31345
36.5093
-20.9385
-7.17731
-1.8431
22.4619
-8.1856
34.0746
2.26388
-6.17838
18.9343
15.8943
18.5209
8.75521
20.5966
12.3065
-15.785
265.927
2518.86
-43.2129
7.7192
-36.2666
-3.88312
-35.9747
-15.5659
16.7306
-30.1097
-41.31
16.0819
-30.4679
16.7683
7.25169
210.423
75.4669
-48.2702
10.8784
5.03345
-7.02033
-22.1852
35.9698
-43.8743
-9.64229
17.0576
16.2094
30.8891
10.6751
24.6829
8.90714
-16.1374
286.347
60.3041
20.8421
-14.2015
70.3034
143.729
8.33589
-24.2738
-23.3715
21.9015
-9.74197
29.2359
7.66119
32.6184
-51.8231
-43.0651
19.8295
2.43823
42.8019
-18.1611
10.2638
-24.8962
-10.1008
20.4823
-1.2948
18.8602
-35.3281
-7.19709
-12.2776
-13.9506
-22.4513
13.8943
20.7197
31.0723
60.3948
2.69126
-33.6612
-14.0905
261.04
-7.17731
155.578
35.5804
12.4291
13.5083
29.4289
48.9193
-23.2833
-29.0833
27.8912
29.3699
1.6541
137.869
-3.93835
-28.2204
0.611022
17.0895
8.71096
-9.50531
-4.40823
9.00284
-9.50634
194.822
34.8225
9.8792
12.6356
29.8867
24.8902
28.6153
53.8716
66.0478
-4.33688
24.8388
969.644
-7.19263
22.8514
-0.271955
227.785
22.6798
-11.9016
27.141
38.7861
15.3126
11.0807
-15.4557
17.4108
2.60324
-13.0513
-0.384854
14.4465
26.5709
528.714
30.5692
6.41324
-47.8639
-17.0021
-19.9016
23.4518
5.04831
28.9506
-31.77
0.991326
1.21972
-24.9501
5.25056
-7.33133
41.9887
-1.22327
-1.83565
-12.0296
1082.61
-26.9218
80.8842
-22.821
-28.2823
148.392
-14.5
35.707
19.1653
12.7623
-18.3862
-18.0625
27.0016
-6.48821
15.3405
45.5179
10.0332
16.4586
6.18636
42.1229
46.3183
573.329
29.2546
9.2379
67.2816
17.1458
43.4027
22.5355
-2.90731
-4.93856
564.786
-1.8366
23.2646
30.0901
6.70946
-23.9382
-19.7975
-35.3289
-29.913
17.7686
6.16729
50.276
4.06709
54.3789
48.0364
6.01202
41.423
27.3164
19.6424
49.9847
-18.7588
-13.3384
8.55836
154.576
2.95569
-9.56054
-30.0945
6.23322
60.8799
-3.88312
-17.5267
-9.73782
23.7895
-5.75821
-16.9912
-13.199
-10.7355
-2.35693
39.8827
15.4968
-0.476273
-1.4186
8.78158
28.5869
13.8705
15.2962
26.5995
12.3477
55.95
29.134
47.0427
20.0454
-16.3024
22.1872
1.34073
-0.730489
-22.6212
656.502
639.176
-7.68106
-12.8193
-9.32365
-8.52951
15.6762
15.6845
329.873
-4.84637
7.60126
8.58353
-37.0567
0.817189
-52.1954
21.1598
-2.19788
43.4225
33.7642
-13.1453
21.7995
0.341406
61.288
6.70172
-17.8389
27.4959
-7.51435
-13.3384
-32.6711
-21.5857
19.8223
145.987
-1.76022
-26.3463
38.0923
22.7117
3.08876
29.0207
35.4723
-8.15637
-15.36
6.92286
3.61212
-35.7319
16.0819
4.257
16.622
0.504266
14.5163
-5.16673
-4.33688
-21.7368
5.92583
2.23663
1.10329
-11.5164
-0.851099
17.0576
19.9575
10.2744
8.80099
5.94227
-17.0303
8.90714
8.04044
-9.48811
-11.1772
3.36328
31.3131
-20.2808
-5.05804
-2.17567
17.4462
0.893423
24.2281
3.01764
29.8526
40.8717
31.0416
10.1226
12.4606
27.2206
24.1095
-9.26544
35.3622
16.7054
47.8937
35.7575
6.98387
37.3615
-0.658633
16.4746
36.2205
15.9605
72.1247
281.358
1.27844
14.4453
20.7572
7.46097
36.3245
47.7706
10.0874
15.1176
-30.9561
-13.9109
-17.0568
1.76464
9.98135
18.0813
21.5245
6.83616
-47.2191
-5.75821
-37.6059
17.9559
8.00513
-22.9717
-26.3353
54.8753
-14.4883
5.14593
9.8258
11.8611
5.25617
-13.7072
-12.6425
126.314
585.012
34.0958
1760.85
26.4279
57.4388
-23.0581
-24.5266
-22.0342
11.7886
3.63035
21.3439
-20.2808
3.97555
-40.6454
-23.5718
-53.4861
7.36077
-23.6497
-2.78516
-53.0477
59.8727
-9.31604
7.77895
-42.7538
748.318
22.311
-9.7432
23.1242
-1.29448
14.0119
-0.533332
19.8842
3.60787
17.4459
45.0971
0.279165
0.29917
28.1577
-14.1517
6.66412
6.31416
31.8966
60.7459
37.5863
29.1983
41.6541
30.8022
13.3969
70.2425
232.929
-5.94601
5.94115
22.4619
22.8302
512.01
16.3104
851.02
12.3239
6.52394
33.5134
23.7477
65.3723
27.299
-11.4346
63.8321
18.6312
334.195
24.5858
21.8294
57.1317
35.4723
36.8212
31.2857
41.0934
14.8679
23.5781
37.9902
7.0134
14.8942
104.703
34.2605
28.6153
38.8791
14.6265
12.5297
156.023
22.3038
18.1073
38.7809
-12.9522
-6.83119
26.3229
17.9946
0.279812
208.389
795.861
-19.2231
22.9626
-11.6373
42.0487
12.9106
189.692
27.2411
26.6279
14.3894
29.2754
44.6246
157.346
-10.4429
16.6427
-55.8588
16.7692
2.9002
20.8974
-18.3909
-1.30868
34.8352
39.1776
14.0939
63.8701
22.741
6.85861
2.47888
4.51383
27.9972
-17.4626
48.2812
-11.5324
-39.938
-52.7327
-15.1649
8.50432
24.7109
71.7548
55.7682
32.522
58.03
52.0659
14.7511
135.014
26.7239
88.4006
17.012
31.5768
83.2816
40.8566
30.6205
54.3043
41.6332
36.4095
50.8063
34.5378
6.41897
18.3829
29.1675
42.9187
-48.4466
-9.32365
231.351
17.5502
4.79006
116.884
-14.9551
2.64989
8.58353
0.424639
-14.1753
84.6114
-14.9205
25.845
15.6058
1.25599
17.8346
34.6434
18.1934
-5.24134
12.375
-25.1574
31.6393
-3.76622
-26.4569
19.8028
-23.4598
-43.896
-17.0568
-11.1305
-35.7167
19.3517
-21.2741
2.78381
-23.1489
29.4117
-15.1285
-24.4875
-7.57683
17.9559
110.087
-48.8241
-5.86677
41.7568
-33.2289
37.0051
-40.774
-14.3758
20.2487
8.78158
208.773
4.1107
110.298
38.5043
24.5539
-19.7107
-35.7709
-33.2786
12.6553
20.4969
-1.1449
5.09695
-3.68097
-13.6645
-24.0289
35.8347
-35.0232
-19.7529
-14.2794
14.0814
-24.9367
32.6987
-44.8885
-40.2381
-23.1431
-21.202
-32.2308
97.6164
39.1776
-34.0194
87.7082
19.3761
-11.6018
26.1933
47.2554
42.0317
13.325
21.4193
-31.0624
-1.2948
37.6008
39.1706
60.0168
27.0777
34.4168
60.6621
939.683
37.5863
34.8205
57.0392
7.77466
-3.67611
47.7537
49.2708
67.7853
48.7567
58.0692
48.0364
30.3749
85.6509
43.2971
-34.7055
352.105
46.2365
35.5892
24.1429
29.1731
-12.0368
30.5961
71.4374
36.822
38.3911
37.3463
10.5843
5.25471
430.462
41.0934
14.8679
13.9749
84.4853
-4.17629
9.8245
30.6775
10.8347
27.6782
2.33483
31.3776
20.1536
-15.1776
33.0998
-28.6855
7.66253
9.65014
442.247
24.7306
14.3756
10.1437
20.1323
15.4664
18.3478
21.434
18.2154
-16.7994
6.95021
3.97555
-25.4459
-10.3826
7.36077
-14.2794
4.71111
467.943
-10.4048
-50.5107
23.053
3.44652
-8.47691
-0.533332
18.0102
-3.88056
-18.8809
-10.6651
-9.55513
-39.0762
-10.9452
76.8834
-1.03325
30.6687
19.4326
-16.8291
25.1387
35.7122
315.93
11.669
-12.8401
49.6278
4.29322
10.9206
17.1856
30.016
14.3032
5.9636
13.5083
-15.5487
-13.913
-10.3427
20.3949
3.13301
-0.219967
47.9137
-42.2005
-17.659
-13.3087
1.98792
-37.5907
17.0895
-36.2666
-41.8896
-45.3451
-30.5585
-7.63227
-24.4875
2.96342
-36.9725
-13.6013
-13.2168
-41.474
38.0087
-20.1105
-23.9074
-21.8721
124.974
26.7129
20.9184
0.362567
297.206
-7.76822
21.6377
30.1761
-17.5238
23.3928
-13.6878
19.0607
-5.16759
36.1514
50.482
29.4598
-1.3099
-12.5389
-0.980643
3.61334
29.2546
18.6082
-33.8735
4.32739
3.56333
-18.4615
-3.44896
35.6539
-51.633
-8.6867
-38.3135
-4.93024
3.7856
6.70946
-2.93094
-4.61314
104.913
18.3487
23.102
8.75225
55.3159
36.5174
24.6106
72.493
2.26388
31.3029
62.0378
10.4498
15.8943
61.6244
38.7403
1004.28
32.9212
17.7697
-0.792444
13.2323
35.4978
75.1856
36.822
49.6355
46.7167
608.411
59.6026
44.4042
37.3453
20.4901
37.4008
10.4597
37.9902
1.77572
37.2368
41.7568
26.7412
61.3679
28.5665
-14.3758
232.018
58.572
-17.0516
25.6035
3.17367
-14.8263
92.4943
1.96
68.5944
65.8721
22.4558
-17.9673
3.26571
30.4589
37.2735
23.493
27.7261
-0.546056
37.8153
541.833
98.0355
-1.08302
12.1062
42.968
31.2852
0.0890994
19.732
51.8195
-2.46134
125.261
15.5721
21.5082
35.4725
44.2471
31.7267
277.941
20.7342
52.2891
49.5665
49.4094
81.2768
25.1387
44.1908
2.29871
12.0616
22.7672
-1.80204
42.1315
21.1598
25.9131
28.4299
30.016
22.4619
50.9412
-23.973
46.2955
47.0452
19.8202
15.8943
44.7578
39.3373
-5.84217
36.6693
57.125
14.2001
39.1652
18.8545
95.4679
49.3367
43.3265
27.4516
34.6429
84.198
14.3324
112.076
33.1598
116.067
28.0304
33.2503
50.3552
-5.11793
348.1
0.455469
32.4758
35.0185
15.7445
43.4661
70.9426
37.6723
29.3278
30.8891
46.2823
20.9348
-5.16759
52.0107
489.675
57.9783
452.379
18.8078
12.7336
50.8272
23.0729
45.7686
12.1062
14.857
41.9426
55.3109
6.92238
34.5728
-7.40717
32.4233
50.2982
-12.5389
34.6266
226.627
47.9952
46.7192
16.7263
30.5643
48.8452
34.0324
35.6539
11.928
34.4251
13.1559
28.8868
28.216
34.8205
13.9357
0.2784
13.1905
47.7537
7.81522
24.3938
52.8153
9.76015
42.5473
181.978
4.82765
-17.8389
46.6318
34.9921
9.15036
14.1806
12.1475
10.452
78.8246
-8.15563
27.976
18.0806
282.616
40.656
-0.136009
-5.74682
266.037
14.2078
167.301
22.3904
50.3552
26.7643
6.12646
11.6999
39.9721
59.6041
35.0185
22.9647
13.8705
13.4221
31.0884
16.5946
31.008
72.1185
44.4082
5.45851
19.1953
83.8698
58.6402
48.6079
79.4399
61.3189
16.4817
42.5575
43.4375
37.7087
8.28731
-1.01227
29.8496
36.3204
47.8146
30.9764
-11.8317
-15.3642
19.8655
17.0315
30.6359
-39.317
16.0814
1.27789
57.4112
62.1436
89.623
-5.05804
25.9353
13.6981
4.64156
21.9555
37.3465
1.14358
7.36383
41.0892
39.9347
39.4749
436.473
4.0273
24.662
48.7724
-17.8998
19.4243
46.0195
51.2917
37.5188
16.0798
15.2709
26.3089
28.6561
7.81522
45.0085
648.4
96.7621
26.5783
32.2489
48.1695
55.4274
35.3875
42.4884
4.4652
3.87319
-11.0998
-6.74945
12.072
29.659
42.3894
-5.34453
13.0912
28.913
-20.3378
-5.25857
-12.3061
326.944
12.0831
-3.05567
-17.2994
17.3274
-10.7889
70.8485
23.7741
49.2017
4.50012
47.1553
699.389
-15.7633
64.7412
47.0427
55.5648
66.4963
63.1489
22.3251
49.1803
25.1821
37.2735
4.75232
-18.1885
30.376
25.6338
38.6458
19.5317
-14.1307
24.2274
-6.7831
20.0408
45.8172
-5.5331
0.991326
237.352
27.5237
-0.371643
43.6677
21.1943
10.2638
16.3333
63.5835
30.1916
25.1675
4.5449
22.131
17.9231
2.6263
209.238
-32.497
-0.89035
-5.51731
40.9844
9.52056
-13.6309
-15.8575
13.0835
-6.01414
9.98355
-4.36621
14.0865
2.78423
-5.3745
16.271
6.94905
-50.2189
34.8638
9.51282
-4.90497
167.114
-6.57732
2.59113
123.813
-22.5228
-46.7071
-10.1935
-57.2684
524.412
6.8369
32.7689
191.02
1.21397
-22.8563
5.04879
-26.3615
1.7935
19.2495
16.3837
-0.0983434
15.4968
126.96
24.8183
17.4833
38.9894
44.3888
30.461
180.214
192.258
35.3353
32.8821
64.9351
51.5038
42.5342
35.9273
21.0693
67.0032
45.5218
2.43823
44.676
36.1868
68.3598
35.0739
57.9613
112.304
-29.7059
37.528
-6.65544
11.928
1.04193
81.2768
20.6522
-10.4686
6.70946
17.6838
86.4854
16.9386
27.139
19.2857
17.1856
43.1345
59.9432
48.0364
43.4933
83.7768
47.0452
21.6942
30.8868
179.691
104.333
-25.1553
-32.0493
58.2099
28.0016
60.1931
31.1998
62.7539
20.4797
763.959
12.751
51.9004
11.1084
-9.49496
16.786
32.9485
22.9977
22.0059
14.8942
37.2368
41.7568
51.104
30.4405
43.7202
35.2412
35.0185
32.3351
26.9889
39.659
136.036
31.9451
312.223
24.6427
41.1964
43.4712
10.6274
12.636
45.4514
43.8327
48.2005
164.985
12.5724
22.8227
35.8347
51.1839
-17.9496
25.2247
26.1014
10.0835
117.155
-14.6294
56.1246
-38.3293
4.09789
2.43946
41.8649
-13.4759
28.0674
51.0035
10.5139
52.3414
-15.1328
17.4459
12.9337
498.781
313.268
3.79482
-10.2025
-18.0487
28.8868
43.2085
-4.53493
-12.6938
-17.9235
-5.3438
-31.7871
5.29839
-31.5402
1.90503
43.0766
23.6735
2.26388
23.8067
-0.972327
-3.96794
21.8737
37.4632
-7.71623
-28.923
-15.1827
7.61012
-48.8351
6.23322
-34.3926
-25.3272
14.8575
-36.2674
-28.4785
-6.1956
-15.1285
-43.2281
-7.57683
36.6966
-44.4687
-30.0834
4.27547
-12.6142
14.5163
-42.6481
5.03345
4.22407
-62.9663
-10.9408
-1.5115
-11.5164
-10.2214
9.56133
20.8945
14.9595
15.3602
-21.7155
134.54
31.6513
24.7746
10.3745
-1.32189
82.8499
117.463
11.0984
37.5073
43.0061
4.77426
48.78
38.701
8.78306
40.8578
34.8581
23.248
23.1396
413.383
11.5853
5.87437
15.5973
-11.6173
34.3686
-7.85371
24.3193
32.2628
22.3564
0.579263
-14.873
18.5559
-35.3281
-29.6859
-5.57551
-32.8924
-4.93856
-21.7968
20.6522
-6.72044
24.4679
6.70946
-40.8048
-1.05688
-9.09193
52.5459
-23.4608
11.7895
14.6687
-16.5476
-7.4653
-11.9337
-47.4078
3.52833
-4.36325
-7.71623
1.0621
-40.3264
-15.785
136.617
-3.63428
-15.102
45.5886
22.7117
108.036
29.0207
172.279
16.2932
-2.01007
-39.48
3.66756
186.622
1.39121
-35.7056
0.527342
8.00053
20.1385
315.299
26.8536
-6.21094
60.4461
17.1702
0.362567
14.2218
9.09838
30.1761
18.0834
51.5038
-6.19153
-20.2947
-13.2822
30.4397
23.8997
10.0995
14.4673
-13.5033
-23.0348
28.3384
34.3173
-25.4459
-29.1233
1.73857
-50.5107
9.06872
19.6341
-2.4074
26.1021
23.6324
5.74171
5.4374
152.079
-22.1896
33.7799
-2.90731
-36.7894
-39.3179
-27.3352
42.9837
16.208
-17.7316
24.3279
-9.76228
53.0871
78.0214
50.9412
56.6118
46.2955
69.534
51.6793
2.77581
24.3448
35.3873
29.1731
2.77713
9.18012
1.76464
93.9262
44.3182
33.5982
18.3732
18.6047
74.838
19.83
58.6049
168.183
39.1108
47.3559
68.8642
19.1961
28.7277
59.6041
33.1444
341.556
-12.3665
54.6516
3.17367
-24.1966
42.3575
4.02794
56.189
24.7306
29.3681
183.176
31.4663
-9.48811
27.5857
-13.0513
3.36328
-22.1549
30.2125
-8.78624
-23.5718
-49.738
4.46129
-0.911089
-39.9293
10.21
-11.1553
-25.0172
-38.0686
-45.3492
-37.7676
-36.5059
153.301
28.7464
16.5091
22.4452
74.8279
42.373
56.0896
37.3411
51.179
22.6083
41.0447
-9.09117
28.4102
56.2687
19.5815
49.4094
21.6567
36.2992
13.1559
21.3906
45.0826
23.5761
9.79497
53.291
20.8931
159.368
32.7612
45.5227
4.06709
48.7567
48.6988
43.3512
31.3119
82.8398
34.8638
15.135
5.5869
30.7023
4.07005
118.985
34.4503
58.2211
-7.53023
-12.9739
-7.68648
20.7286
-39.4648
4.35915
19.6504
27.976
-13.7786
-39.7229
27.5376
18.6047
-39.48
-13.199
8.88747
11.1461
9.12576
8.02361
24.8671
12.6422
11.8611
282.618
-9.95908
-19.8627
34.0368
-3.38557
1.10329
-15.2645
34.7562
27.4538
12.1484
3.1788
-14.6725
-7.65996
6.07681
37.0181
24.907
41.1117
3.22288
142.496
19.0746
26.4643
73.8796
41.094
19.7036
6.46182
-23.3715
10.59
-27.9461
36.3665
-33.0824
-37.4429
-21.3999
-15.5887
529.676
27.7788
28.2191
7.32493
21.438
19.0817
6.11476
26.6616
-10.2363
-18.3926
34.2735
1.42023
23.053
7.19466
-1.29448
3.2148
11.1096
143.573
-5.75463
-1.2948
22.6083
-5.807
-31.58
7.79543
30.0317
-4.78138
-8.6867
-25.195
2.56602
7.53373
13.2235
0.424639
184.476
-31.5807
326.99
0.545088
-4.07194
-39.0364
31.8323
176.504
18.9343
-28.9055
341.982
-2.09387
-6.23732
14.9744
-37.7013
450.838
63.8321
-60.0795
381.046
18.9636
-2.53343
-0.964327
-15.1275
68.973
-8.06967
1.73806
-37.6059
-3.8287
-50.0909
-46.95
43.6309
-1.3698
-25.6728
5.32059
-25.6573
-17.8472
29.4517
39.2206
35.4748
-35.7475
-7.37675
7.31147
15.2717
9.6695
35.6539
-12.2776
12.2863
-14.3006
-9.33286
56.327
-23.9382
118.345
-44.9056
6.52424
-7.82008
-7.17731
5.9636
-26.7931
-7.30267
-14.0908
-26.852
7.47818
12.8985
61.0322
-30.9561
14.8023
-3.63428
-18.8501
43.7145
15.2155
-0.964327
-7.63125
-15.6526
158.722
12.9825
533.984
-15.0731
1.08935
-14.4837
-15.2371
6.14954
16.3903
-16.4111
35.2412
-2.46281
-5.14626
28.863
30.2887
22.8514
-0.851099
28.302
3.09091
21.5188
103.394
-18.9044
6.07681
22.0256
49.2699
29.8673
40.0846
27.5857
0.0671589
14.6077
46.3056
332.044
138.908
-21.627
-18.1765
-2.17567
-20.0351
43.9969
38.8221
490.871
36.7508
2.45333
37.6008
-9.09117
-3.44896
15.0392
-23.522
-40.5458
21.6567
18.7781
10.1462
195.008
27.3242
-18.316
13.9357
-12.8401
32.7612
4.29322
25.9131
63.6914
21.7995
86.5484
21.0045
47.0452
88.9828
-20.8347
31.0472
-23.4598
-17.0568
-1.76022
34.3442
7.7192
29.3257
4.65787
-7.63125
-26.897
36.9079
-11.3804
-18.8653
-1.95464
34.8225
26.7458
-6.10506
3.64979
10.9998
28.6383
691.054
39.8109
24.9796
6.90752
13.8705
22.7924
4.85143
12.8465
9.56133
29.3278
14.0225
1.30473
58.4161
-52.6375
4.20274
7.03308
19.2848
9.25255
15.7217
25.7117
39.4225
8.98548
0.564163
168.364
-44.398
29.0044
57.9613
36.7508
198.519
37.3411
373.518
46.9712
-46.5725
17.1658
54.3946
-1.03325
0.683635
-21.4469
-1.18211
1.97906
2.96133
-46.427
13.9357
-7.21786
-46.7796
40.2574
2.41915
-19.0645
-29.6661
31.8323
-0.689332
20.9561
20.0585
7.68986
-36.4018
-14.0908
36.8662
16.0546
-4.71913
17.9482
-20.8049
-9.47975
13.7295
35.8302
312.31
-2.83839
-23.1489
-0.367489
27.5376
-22.6248
11.1638
16.0819
0.508871
9.89767
4.2524
-3.29266
24.9796
-2.2401
18.1519
19.0443
33.1587
38.1464
25.4909
39.6352
91.7962
22.8565
14.3756
28.8843
34.207
7.12339
10.0058
35.2498
24.3193
49.528
148.258
28.9156
12.3009
53.2261
23.705
12.4806
41.2761
-18.057
-12.0765
-12.4265
-7.4588
-8.59451
21.702
-18.316
-6.67908
7.77466
51.5018
14.6687
-5.30324
29.9582
14.3032
28.4524
170.93
66.9102
48.9193
-2.09387
21.8737
7.47818
-9.5903
10.4324
-23.4598
-8.28871
28.2248
11.8554
30.208
-8.15563
302.634
-40.0155
-7.86375
18.1673
26.1009
-20.7394
-1.3652
1.77572
1.62949
47.379
48.2494
28.5665
152.416
-13.4845
40.6407
37.9573
15.7445
7.7999
27.3402
46.5797
46.0006
45.1686
55.5648
59.0001
40.6601
401.594
33.6154
123.387
6.20179
-10.351
-8.0296
69.2057
6.76578
26.1045
5.48193
9.94959
0.119515
-24.5477
-39.0762
-14.6934
56.2687
-4.93856
8.53819
1.91153
-1.09824
1.97906
42.3167
-12.6938
8.31345
501.278
-23.8178
19.0596
11.2754
-13.1453
14.3032
30.3265
-16.4768
16.3104
54.5415
27.1387
16.6468
18.1255
-7.51435
-15.2125
-36.5783
-34.5256
-7.38241
-35.7167
6.23322
-16.6437
-0.964327
-47.5118
205.78
-22.6248
-46.9763
24.5152
-14.1538
6.31466
43.6309
16.3903
30.4405
21.2314
35.0185
298.452
4.50012
20.0403
-12.9522
-4.95712
61.9301
60.1611
38.6982
44.0075
36.912
31.6954
32.3137
13.6826
28.6906
38.3747
25.7036
44.8428
9.23006
43.223
38.2336
38.7175
44.0872
-26.3331
133.164
147.806
40.3299
92.8713
99.4757
26.1171
-21.4797
369.156
53.956
0.613222
34.6434
44.2883
5.9636
-16.4768
76.2805
13.3121
1.07952
-6.59453
31.6393
108.476
14.1806
-12.2154
-40.1478
575.148
13.2323
-8.75931
22.7117
-38.1407
0.909739
-17.5267
-19.1082
5.04879
9.23432
587.672
2.38294
-19.2235
-28.2093
1.62949
47.379
-12.6142
-4.22441
-18.2852
-8.75362
769.875
-23.0775
-23.8869
-14.2405
-9.00776
-19.5114
27.839
38.5043
45.1686
45.8816
23.7935
-3.42806
24.1992
-27.6564
14.5293
38.0255
16.7488
140.03
28.1782
8.98548
18.1946
4.08207
21.1988
-4.83116
35.4718
-6.7831
23.4518
-15.5664
81.4245
-28.0219
-12.1271
14.3382
-10.6802
-8.79074
6.51562
-21.1481
20.4799
-8.22675
-7.6287
-15.1328
18.8602
9.18553
-5.34303
5.92137
13.1651
51.2834
-12.0765
-6.80431
1.91153
-6.72044
17.9539
-23.9382
13.9357
-24.0845
55.25
48.4019
-22.1698
13.1494
157.395
31.1698
-14.6027
5.06602
88.2747
-30.7796
-32.8315
7.27646
61.2291
5.60411
-22.7088
-17.6786
-42.2005
-25.1553
-9.56054
15.1064
-0.109422
32.4701
27.1467
-45.6377
11.1084
-7.62089
19.83
11.7533
1.39121
-13.2168
226.517
13.6227
2.32953
14.6265
10.6557
-27.359
41.592
-2.64484
25.965
109.719
-18.1765
39.0538
4.32772
14.0119
25.7036
16.7318
5.48193
41.8087
24.4824
33.5484
19.0198
17.1658
9.41701
8.33709
81.2685
-40.1875
10.0623
21.3906
16.9716
79.798
-3.32349
-8.55314
-27.8326
-9.29831
75.8647
-18.1956
-7.82008
-25.918
148.082
31.8323
12.4291
20.9561
16.3104
47.0452
1.07952
-19.713
3.52816
212.832
-38.4523
-42.0219
-46.9611
-27.5
6.8369
-28.7711
-24.7303
22.3528
-15.1172
10.2268
11.3967
6.07637
-21.0475
37.9421
31.3776
42.7832
0.348287
23.9018
7.31122
3.11473
20.0403
3.91439
13.7835
10.4984
50.5668
3.26571
223.488
42.7107
58.9153
-2.24694
542.241
50.2423
29.9414
12.5851
7.36147
6.76578
1.74164
-11.3847
23.0681
-26.1174
-13.3033
-33.454
-29.6859
-29.1442
-28.9431
-23.6709
1.91153
-35.5023
-21.4015
-50.1751
57.0392
7.77466
-9.29831
34.6352
8.04135
-4.07194
-18.4217
61.8751
35.5804
-26.9263
345.218
73.2822
-2.66861
-29.0833
1.65426
-22.7088
-8.30824
-4.71913
-9.22574
15.7393
1.05088
-1.04646
35.2812
44.2635
52.7515
52.4466
-1.07202
19.1043
56.086
11.1638
72.3039
7.0134
31.6146
54.8753
43.6078
111.968
124.144
41.8462
70.8485
63.1295
92.3052
77.1403
58.4586
32.9624
57.2449
47.7557
37.8014
5.13978
111.044
35.2144
-5.83006
-12.5663
56.613
40.6264
-3.88363
-8.65717
-6.19609
19.5803
-44.8885
-34.6159
19.9604
-15.3642
-12.5543
7.19466
8.38969
27.5777
-5.75463
-48.866
30.5643
7.31147
-44.6984
-16.5674
194.95
-21.648
15.6762
-21.7968
-10.4686
54.4529
-10.1571
2.69126
-42.8251
-29.913
17.7686
-10.6993
84.0092
-1.8431
170.513
33.0439
15.3339
-16.4768
-4.30431
3.94173
-23.2833
-34.7055
33.5134
51.8587
-5.64029
3.52816
-32.8301
-36.3997
-20.8049
3.86198
-50.7092
9.98135
2.097
-15.6519
12.9835
-11.6119
-13.6919
-37.5619
31.0744
-39.8382
-15.0909
20.3702
41.7337
16.3903
-12.663
90.5719
-21.2035
-53.5959
-18.437
15.3551
-23.2596
32.8821
46.1056
65.5593
19.1084
36.8644
15.7659
22.0064
249.725
70.1597
35.3994
28.5228
25.3671
-1.32189
7.88724
25.6338
8.66071
24.0099
39.2094
-20.69
-0.223873
18.7666
2.23721
9.27292
-0.847934
43.1578
168.949
0.187827
-0.772102
44.7998
-39.6416
-17.7652
3.89997
139.022
9.6225
6.22702
25.408
48.1297
8.92586
51.9615
-8.78945
46.2691
21.8998
63.3215
-0.274158
21.4857
-2.28203
-14.2784
-18.2537
9.6898
-28.9026
139.336
-26.3513
-2.02464
178.316
-27.2304
6.29455
-3.82428
-5.21091
6.44731
7.22605
-9.23135
-4.78812
19.532
16.086
-18.7854
-12.5543
-24.6645
-31.2795
19.6341
18.6059
3.01764
14.8601
-8.79107
-1.75455
-5.807
-20.3356
-5.32303
1.92075
1175.88
2.5577
-1.76907
-13.9053
-33.3086
-8.55314
-46.5733
-29.913
4.65017
-27.5659
-5.94601
-37.1624
26.2101
61.1549
22.8302
-16.673
-6.41675
24.1431
55.6069
58.078
-30.9561
-30.1753
-26.3463
19.3517
3.97107
106.162
-5.75718
-19.4008
-35.9747
1.30066
20.4787
-61.9688
-33.8138
-8.86146
-31.9575
-5.86677
38.0087
-16.3623
-4.22441
-12.5018
335.092
8.78158
22.9647
-19.8627
11.548
22.8514
-0.770772
9.09838
-2.72517
45.1686
8.71311
252.029
6.92693
-20.2947
0.454612
7.03308
-23.6337
40.7042
-11.1772
-5.07002
22.1159
-4.98677
1.51662
-7.53987
26.6406
8.2985
47.0582
51.4044
2.67083
3.39036
51.352
38.7175
76.5833
-31.7542
10.1462
46.0648
-5.19756
40.1726
24.6413
54.0241
221.113
61.1549
71.6043
23.8067
66.7229
20.5794
36.3245
50.9217
4.66708
18.8657
-7.53023
20.7593
-3.00131
35.7211
61.7348
43.7145
11.4673
27.1467
14.8575
-11.6119
31.2857
-9.50634
-5.74682
13.0379
32.9485
15.5014
3.50356
-1.34672
-5.11793
10.7681
-3.29266
2.49077
-0.366033
-11.8331
7.9722
6.37419
37.785
45.3402
-27.0077
-13.3904
-15.8436
71.4055
8.71311
29.015
-6.19153
-3.29352
17.4108
35.4895
25.092
23.978
0.333935
54.5753
8.28731
544.341
15.7057
4.71111
-13.6924
19.5803
-11.1553
-8.379
-6.27655
-13.7057
-47.2233
8.62112
2.039
23.248
23.053
55.9204
10.7111
44.8428
38.6249
9.2379
12.9782
-18.1614
69.46
-0.184798
5.90136
2.17324
20.6614
-40.3886
-10.5608
16.0345
4.44009
35.7122
19.8279
-42.6789
6.43939
1150.95
-22.4168
-2.84609
-37.8051
-12.7995
13.1494
13.0916
38.6661
15.3339
160.614
300.044
-23.2833
0.901739
8.75521
-15.0106
-24.5828
-31.7145
-17.9938
-0.823182
59.6441
40.5154
43.3812
239.853
23.2908
-1.59713
15.5621
6.43461
38.3378
10.8162
23.3275
86.8995
8.88877
45.5943
35.2412
16.2778
47.6036
52.7775
24.7254
42.3327
67.6574
66.8092
57.126
38.7861
19.0607
-15.1562
7.95088
67.0032
58.6402
67.3486
23.218
48.7929
38.9705
20.0687
45.5417
48.4241
17.4462
50.0665
142.294
79.8544
67.3339
174.867
43.223
48.5409
19.0198
26.5361
43.1502
-1.03325
41.9131
40.3299
-2.03527
160.338
28.2612
18.6208
6.83763
-2.73908
61.8092
20.2228
14.6687
-7.17731
13.0916
220.45
-10.8546
-4.30431
13.3121
1.07952
25.2646
80.365
29.3699
-18.9606
-49.5182
-17.0568
16.9804
256.638
2.48509
24.5858
18.0813
80.4499
66.8063
6.92286
2.68647
-16.0101
-14.5384
2.71276
-16.1741
23.9532
44.5448
52.9293
39.9721
46.2629
51.0757
20.9773
-27.0077
35.3353
29.134
213.835
70.5573
45.8816
46.2823
3.58444
15.4471
47.3958
41.1117
4.38356
31.5017
39.3118
30.3888
140.762
51.4044
17.6634
47.6039
4.98434
55.3316
-30.0813
18.4873
-11.1395
18.4956
-9.53154
1.04203
-15.5049
7.77466
7.56829
34.6352
46.5278
28.4299
30.016
22.4619
63.0289
32.2489
44.4214
57.8762
42.4884
99.1055
42.2915
12.326
63.8321
7.38684
5.29619
35.8849
23.2908
-25.96
21.1843
0.363628
-37.6059
-37.5619
-27.0216
7.0134
-41.474
71.7419
66.0966
-7.97254
-74.5072
-5.00549
1.50803
-9.95908
11.7203
-4.5189
5.35024
31.008
-8.15349
20.5817
-19.8414
121.332
26.7108
53.9551
55.1672
9.16247
26.6487
21.6189
13.6706
12.5154
182.949
760.518
14.8465
14.9173
-19.1135
39.9908
44.934
36.011
49.528
20.8213
30.7897
-8.57356
12.7607
-3.46897
41.5286
61.8909
199.335
135.975
40.0473
30.0225
753.48
-1.44943
75.7798
41.5079
92.7313
50.276
9.68929
33.7642
29.2957
-5.23238
65.0361
42.309
-7.53156
45.6948
13.4404
34.6521
17.5837
-9.22574
44.7874
78.8246
56.833
69.5634
57.4367
85.2427
46.7167
40.5694
-1.30452
62.2078
-6.69524
26.3892
37.0532
47.3559
173.812
13.5739
-5.00549
14.4038
26.7129
-21.7368
9.67397
-22.7607
152.822
176.353
23.3928
6.92693
-1.554
-52.6375
-10.7898
13.6626
3.63035
-18.0115
12.5932
3.81529
-20.9996
-29.4209
-17.1682
18.6971
38.2836
17.0731
15.7893
-11.6022
-23.3063
11.9966
-6.28007
-21.2526
24.4095
-14.1517
17.5502
12.2863
43.7955
9.4078
64.4941
11.669
64.5354
152.078
198.723
60.5152
10.9206
35.9262
69.3714
50.5729
38.6661
39.6968
29.4289
52.6674
36.509
63.4984
533.494
31.841
38.5434
6.70382
-3.93835
348.69
35.4978
34.3442
56.4449
40.5701
38.3911
39.2204
14.625
14.4191
-9.50634
22.4082
54.8568
8.88747
-20.7131
20.3702
41.7568
4.2524
47.4684
29.619
25.6482
47.3276
58.848
37.785
-2.64484
7.22431
60.9931
60.1611
18.0834
45.8816
1.71037
30.4397
31.3959
53.018
50.482
49.4549
72.5633
-28.9809
-20.0625
14.3894
3.39519
5.47621
-31.9344
-1.07253
-5.84607
13.1444
-18.3775
-25.2108
30.2677
82.8087
-14.4271
375.001
19.8426
18.5629
-7.7825
0.151835
500.717
33.9854
25.5993
34.338
19.7858
46.7379
18.2962
942.367
42.2662
27.5986
10.6618
3.48928
8.78131
20.218
45.4608
-8.70746
-0.0660832
-15.4005
9.12888
15.7067
-1.3871
-1.5546
-28.9026
-8.71559
-16.9809
3.32757
7.34569
-7.2168
-29.1045
21.2871
148.876
-15.2627
-31.4245
-8.80617
-16.287
87.1005
-21.1481
27.9762
4.89171
11.112
-0.140266
9.94959
78.8303
3.56333
-57.8169
-10.9452
-40.3886
-32.6913
-24.3254
-23.587
174.393
21.702
-48.3011
-1.05688
-25.9585
-41.1574
10.2724
35.6382
-0.0268714
1.18473
32.2005
-12.7286
-24.919
30.1787
-32.6537
-38.4536
-26.4567
27.4959
3.73004
-3.9681
-21.4072
-2.06428
-9.25648
-24.4723
2.48509
20.8377
3.08876
38.3911
12.9835
18.3732
31.2857
5.48619
16.742
31.0744
-8.86146
-4.23099
-7.59461
-7.74084
30.5124
-12.6142
14.5163
-23.9074
4.36484
-32.4479
15.4685
-7.19263
9.7329
-36.378
17.8896
-5.4312
14.3353
6.52622
20.0454
0.32007
-54.5116
18.2775
11.1266
52.8856
-10.2402
47.4038
56.613
40.6264
97.0985
86.0611
51.2352
18.3832
43.0599
36.011
53.2761
-9.16379
6.4268
137.604
27.7532
26.9892
12.4806
47.8354
31.7629
35.3622
19.7152
31.6979
33.8834
57.5837
12.9986
-10.029
280.245
43.0685
20.2228
-4.36621
40.2655
37.729
100.604
49.1066
38.6119
-44.0758
8.75521
52.4558
-19.5526
-47.8227
-34.5256
-18.9309
5.73605
-3.85755
110.793
211.11
17.7763
-25.023
-9.73782
6.92286
-7.63227
6.47866
32.0114
20.1866
30.4392
15.685
16.4569
29.5523
54.8087
10.7628
5.30187
2.62606
30.2887
17.2292
398.405
15.1835
473.569
15.3126
71.0508
7.95088
-14.4484
23.8376
26.3041
25.8521
21.9427
3.97555
-12.5344
-14.1307
-4.90904
38.4443
-9.94422
12.084
9.45943
8.71598
-15.3642
197.902
8.25549
-3.09733
-12.5543
-11.546
1.34073
33.5984
-8.22675
16.7342
-11.3847
-3.62862
9.18553
64.0174
197.618
-4.93856
4.79006
4.44009
13.1559
15.7684
52.5788
38.5686
4.17277
17.6838
24.6413
-18.6686
15.8946
-3.20304
121.49
-7.4653
31.8323
12.4291
-5.28079
-12.7286
12.5623
-4.54268
-36.5796
48.1106
69.1205
1.0621
-47.8227
-42.0219
-45.1678
-13.0046
9.98135
-3.5252
4.96283
34.6429
-13.7786
-11.6119
14.4191
-0.136009
-1.99869
-30.0656
6.13107
-22.5871
27.8664
2.40141
28.6153
286.256
-5.16673
23.9968
12.5297
28.5869
-27.359
-3.4445
15.3551
-23.2596
22.2168
16.0155
33.9242
25.5797
19.6447
18.1713
-12.7984
-32.0228
-12.6639
16.4034
268.536
33.6154
33.2079
14.4465
13.4524
47.0791
-8.57929
-2.00957
11.9576
27.1999
-13.6924
34.5728
1.96317
-0.88274
-8.08354
-7.86791
25.4877
48.8906
-18.0899
7.53468
-21.2109
30.2844
33.401
1.98214
-11.4157
72.0378
2.2151
2.36663
-25.5879
13.5431
20.2586
-51.7957
-12.5389
30.8785
3.2148
22.354
19.8842
-0.132431
14.8523
-26.1174
365.258
-27.8318
80.884
58.1427
12.0852
6.30583
58.788
-18.316
-17.9235
-57.8176
-26.1649
12.1464
-27.5659
-9.05138
-1.90094
102.384
-20.2249
32.0527
14.198
-36.5796
59.355
-11.2625
-28.331
-2.68604
-31.7145
8.24308
-12.0676
-20.7241
43.7145
32.0821
18.0813
23.3985
37.3463
-26.897
12.751
29.849
7.41569
4.83748
6.13107
23.88
408.448
35.3627
69.8447
20.1385
1331.2
29.619
14.4038
294.98
-6.39297
49.7487
75.1536
53.6907
14.0225
231.815
90.2752
26.6915
54.2301
454.253
26.3041
100.815
48.1797
32.1931
62.0716
63.4166
22.1313
108.652
28.5147
92.6315
341.287
36.4119
-6.6995
31.5014
42.286
13.8707
-24.0837
-35.3081
48.7724
6.30583
-17.6987
30.677
3.7856
13.8943
125.667
-7.07163
-18.4623
16.9386
13.6636
10.9206
19.0596
7.46939
-0.689332
24.7043
36.9251
15.1861
23.5683
-6.59453
22.269
3.13301
-9.38842
-18.9606
31.0472
-21.5857
-25.1553
-9.56054
-16.976
-14.3815
154.888
8.406
1.73908
-45.6377
-22.8563
-2.44747
-30.1097
7.41569
14.2078
9.8792
-21.0976
-5.72054
25.8272
61.4114
54.8087
-0.481564
2.44507
31.398
-2.05911
8.73693
16.2921
47.0179
43.1895
32.9872
28.3908
48.6927
34.1009
23.7459
27.0103
41.7033
55.0771
12.5932
-37.8662
23.8168
-7.16233
11.4718
-31.275
-15.3654
70.8571
37.4377
36.011
42.0317
38.2859
25.1596
23.5453
30.7373
4.0473
-27.2702
-40.5458
-17.6987
13.1559
-14.2167
30.0901
-12.6938
25.18
-37.2029
78.7828
-4.72016
39.9005
-17.1904
-14.9616
11.2175
119.251
52.8153
-5.23238
-21.1709
48.9193
-21.4093
-34.7055
12.8987
63.1031
22.4707
-5.84217
-23.2812
-18.9309
-7.60569
81.1959
2.097
12.1541
-3.88312
-53.134
470.023
-15.5659
-33.8692
-28.1916
2.96342
-28.5939
-24.4612
-22.7334
9.89767
27.6347
23.1055
-3.2722
2.62606
28.4146
-3.38557
-13.8892
24.5539
23.7056
34.6372
50.0304
-14.5379
-2.33725
-17.3918
5.68936
40.6834
0.333935
33.9606
101.784
-17.9496
-47.8639
5.4867
-6.7831
15.9555
-13.6924
-5.5331
-45.8603
-10.6802
-2.17567
-20.0351
29.4517
16.7318
25.5064
-11.3847
-44.3983
-11.1249
5.4374
-29.6859
-21.648
-18.057
-25.195
-8.67837
-23.587
13.2235
-15.7793
-44.5529
-21.6716
-3.46973
-31.7871
23.3908
3.42432
13.0916
-10.903
9.76015
233.702
137
-15.7871
-40.3277
37.2615
61.2291
11.2263
299.631
-4.5601
-4.71913
-8.28871
-22.679
9.48418
-18.8501
23.0998
17.0895
8.71096
15.9023
-21.2748
14.8565
-26.3615
-5.70277
-4.53285
-42.5947
-11.7273
-13.2168
12.8739
-23.8355
6.12646
-4.22441
8.11297
3.3821
-10.7685
-12.3665
19.0443
-22.1262
-30.7558
-11.5164
4.96498
-15.5619
10.1437
7.01384
304.073
32.6784
20.4069
19.1524
-0.869874
-5.07002
39.9908
22.4452
92.6315
33.3754
17.9231
47.6039
-19.3785
27.2206
5.52599
14.7391
1.97896
20.3697
4.72263
20.4535
31.0271
33.8834
-15.5049
16.7468
-6.28083
2.88312
39.3204
31.4672
-4.36621
69.3714
58.4859
52.6674
19.6424
48.5059
51.8587
93.6852
20.3948
25.425
311.998
29.1926
63.8321
54.9589
62.0671
1.2147
68.3761
34.9472
10.8769
61.2708
18.6047
18.616
65.5117
53.5632
1020.88
90.6476
53.9151
-9.8519
12.7981
15.5635
28.4593
25.7758
25.1149
19.0443
0.362567
24.0909
25.3858
39.5464
-11.9016
17.7706
5.05286
504.444
37.3176
38.1167
53.9905
51.402
88.2877
45.7822
8.29303
-5.50268
26.0521
-3.44896
-47.8849
124.73
4.44009
-14.2167
9.47532
46.0648
-22.0642
-29.1679
-29.7067
-1.80204
27.139
-6.95118
35.9262
198.624
-2.5634
37.8227
30.3749
-32.4153
13.3121
-27.0315
-30.9574
18.1255
31.841
-11.4644
4.81023
192.058
-13.9109
-45.1678
15.1064
7.38684
143.339
65.4573
-24.7303
-15.1172
41.1489
16.0819
-6.98739
-2.11864
77.3641
5.25617
5.03345
64.1942
-31.1071
26.5406
9.7329
12.8465
27.2599
65.9124
-0.163692
153.21
18.6229
41.9586
35.082
-14.9254
54.6819
20.8421
-6.70522
-27.2492
-0.135499
-29.2719
17.8296
-35.0431
232.964
34.6266
-2.4074
-0.134795
-2.60455
-20.755
-8.79107
-31.58
-31.0183
-10.5608
-14.3006
17.9539
-40.8048
-2.93094
-7.21786
-13.0464
19.2857
1.55025
-27.792
5.65316
9.34346
21.7995
-16.4768
5.06602
22.6824
-25.1574
50.38
1.6541
-51.4118
-6.5932
-47.6441
-16.976
8.406
-0.134983
4.9621
-22.8563
6.92286
1.73806
23.3012
39.5077
68.9123
30.4392
-10.4057
-1.1816
40.7967
-0.481564
22.1685
4.31913
-12.7702
-7.68131
86.3733
-21.9092
14.4592
46.7169
25.5064
27.9786
-1.75455
39.1706
-12.8393
9.6695
56.2687
-19.7739
7.53373
4.17277
72.0317
-14.7141
16.9386
38.0264
-2.19788
19.0596
153.704
24.336
18.0513
28.4524
491.199
2.77581
37.2615
13.1004
-7.71623
19.8028
-12.0368
-32.0493
0.611022
17.0895
-10.0297
2.78381
31.7241
-36.2674
46.2782
-35.7433
-26.3615
143.518
141.064
18.2578
-9.46867
-3.9927
17.3939
-1.3698
-5.16673
6.2389
10.8784
14.4038
6.09813
-8.61834
0.303635
13.481
16.5946
17.8896
32.0501
38.6982
1.30473
15.3126
25.7737
11.7886
547.109
108.171
0.0671589
-2.25892
-10.9105
32.0865
-12.3274
31.7236
-1.16091
17.8296
-23.0627
8.33589
3.83723
-14.0012
-2.46134
-7.86791
233.509
37.6463
32.6184
371.716
36.6961
1.1892
32.1585
-9.26226
-22.6601
37.8223
17.3592
15.0923
-1.44941
-40.5513
13.6826
29.6834
9.23554
3.01764
22.3564
-46.9919
-12.5392
-9.25082
-20.7995
5.66888
-29.3014
-19.5728
36.5818
19.7827
11.3946
-34.2456
16.7468
-40.014
59.1051
5.5872
-2.26601
36.2205
-2.49214
14.0865
157.763
31.3029
84.5266
40.4349
75.8644
53.7328
24.3448
33.5132
-8.28871
22.2986
45.0914
49.3367
67.6893
21.8294
72.1243
10.5843
18.3732
141.856
22.3528
-3.87276
1.7935
34.8225
-5.11333
1.39121
35.5089
33.4886
33.3235
7.95702
-21.0963
-20.9351
-1.30307
29.524
-21.2481
-2.44853
-9.20407
21.2798
58.2871
59.3129
68.3704
12.5491
39.6755
91.6656
-10.7898
50.1366
41.7736
44.8598
-16.3024
23.0684
33.1999
52.3391
34.8768
39.223
11.1041
43.6828
84.4525
39.1706
24.4095
6.30583
100.017
26.2744
45.0826
31.0723
28.5356
22.7672
28.183
57.124
26.782
77.1557
26.2679
41.2026
34.9179
41.5709
77.2265
25.6807
28.3046
6.52394
61.2291
20.5966
21.6768
-0.971
-15.785
12.9282
37.5952
23.0998
24.5858
27.4516
74.3025
7.12878
35.0339
27.3263
-6.10506
-3.84648
16.622
15.4968
13.5739
6.2389
38.9894
53.7592
8.24826
32.1628
60.3327
19.844
7.22431
25.5797
0.904026
14.4232
41.5495
9.20664
-1.3099
42.8019
30.5646
65.059
33.0027
20.4823
101.015
17.1458
-29.6859
52.5205
30.8259
45.6612
17.5586
39.3929
12.0202
30.0901
-8.94569
27.0541
62.1226
38.3834
24.9079
31.5353
-4.36621
29.079
38.3915
9.61803
29.3894
-9.91755
32.9898
-11.1019
-15.0278
34.4504
-10.5273
37.6064
6.36902
6.44981
-4.07414
38.696
51.5095
-0.134983
-26.897
48.1523
33.5972
18.616
48.6451
61.0595
39.8643
22.0059
-39.4537
16.622
54.8753
43.6078
46.3754
5.03345
28.5869
35.9109
65.9549
16.0958
393.282
23.5118
33.9242
57.4388
-24.5266
11.699
53.8847
43.6477
46.7339
53.203
44.4523
20.6819
724.879
9.70427
41.4569
21.4058
14.857
780.325
14.0814
53.3135
0.0890994
21.8344
29.3978
37.6463
34.4924
33.7716
77.9256
12.4336
65.8917
114.426
36.1714
37.1797
29.0044
27.5777
93.5685
68.61
19.5453
-16.0698
1.5163
40.4119
38.2336
10.6065
29.0947
-31.9553
29.7317
-1.76917
16.6215
-23.2756
-46.427
30.8022
0.2784
-18.6686
-10.3424
-8.82524
12.2124
12.1546
22.7365
16.271
8.82312
39.7362
25.4935
12.3239
10.2721
170.32
3.73004
-14.0895
83.5405
1.68385
20.7286
132.949
47.4627
45.2005
53.6885
38.3911
3.08803
-24.7303
12.9825
28.0304
17.3755
35.1244
18.6423
24.1183
165.445
30.4893
13.5739
39.9721
35.0185
24.8388
-4.87021
91.0585
-4.02009
27.2599
22.6798
40.5722
40.2594
25.6676
15.4471
-0.463187
26.8011
40.9278
47.7451
21.9555
41.0947
27.3805
37.3489
89.8149
20.7342
48.5409
52.5205
4.58895
28.7946
4.79006
248.069
491.781
40.4427
-7.21786
7.56829
68.3684
56.7671
55.8982
32.1781
46.8826
119.913
29.2957
44.382
53.8007
20.9956
40.486
-7.35378
112.409
32.5764
28.4329
-8.65326
16.9917
-12.9739
26.9837
23.5397
10.1979
31.5331
59.256
52.7515
204.246
28.913
71.4914
-10.6749
45.3412
349.389
-14.1361
41.3818
29.5569
15.4467
8.33495
-10.7401
15.6092
1.50803
65.0036
0.475936
-68.5885
15.2962
-17.6374
-2.72517
10.5872
29.015
-6.19153
-3.42806
-41.3931
-18.1765
-21.9092
17.76
-21.1481
16.7318
3.01764
1.74164
-7.63653
-3.16887
-5.50268
8.2485
-21.2726
44.3397
14.1022
-26.3331
31.6057
-20.5098
48.4806
167.766
29.153
39.5056
-13.6309
17.8757
22.4538
27.719
70.3084
15.9027
41.4772
9.71174
19.1305
20.8083
-2.66861
-29.0833
20.3949
59.355
65.5742
-43.896
-17.0568
-1.76022
-18.1296
17.0895
-10.0297
0.909739
16.4991
203.7
-17.0026
57.9714
3.66756
4.83748
-4.23099
-25.6728
263.942
-23.7833
-11.7777
-3.88056
98.0307
26.0521
-16.5874
33.7799
-6.65544
10.054
-8.3284
15.6845
-8.59451
22.5938
10.4576
-31.4345
-34.7901
-14.7141
-9.29831
43.0685
5.23025
141.168
10.6263
34.7012
54.5956
46.256
40.6822
44.2341
33.8757
41.9467
67.7883
0.918944
4.4652
30.1101
-13.1524
-7.35168
15.7393
87.2579
-2.92052
40.9034
57.382
41.5071
71.1872
-7.21933
-5.98969
-0.573406
-7.57683
-8.28098
9.8792
-17.3495
-15.0909
9.12576
39.8827
124.193
334.039
68.0831
14.4038
19.2166
8.24826
35.9109
82.8215
29.7131
42.2524
156.764
21.5188
-8.0656
24.6829
101.036
-3.29352
45.5218
35.4895
-2.39932
35.2224
10.6983
4.31229
1.57246
49.3053
-4.72878
-19.274
41.0947
117.336
24.2304
-13.2587
-16.2873
13.238
29.8003
-14.7134
-14.6934
28.1577
27.0777
-1.18211
-1.8366
-1.09824
35.7122
1.08726
-5.19756
-20.3363
-11.1724
29.013
92.3743
10.9206
1.90503
34.9179
193.37
-18.3508
16.3104
56.4156
-19.5352
22.269
-8.11138
14.9744
57.125
-42.0219
-2.06428
28.2248
-5.73162
9.59326
14.3332
-6.2823
-17.2341
65.0189
3.61212
-5.74682
11.7533
33.6348
31.6146
69.8678
64.2225
33.2569
11.6999
23.1055
70.6258
-1.12208
20.9773
31.0884
-5.89415
77.8597
9.56133
49.6297
29.4157
262.689
-37.645
59.5069
62.3884
54.2301
45.7068
18.2154
9.43749
-2.25892
40.6834
-10.9105
71.4419
23.0729
4.60993
27.9755
57.5222
-17.901
-7.40717
29.3307
16.2793
-17.2382
25.4877
33.8981
-19.9639
-26.1985
4.837
5.02602
-45.6624
30.2844
2.43823
-0.301608
0.579588
-8.47691
5.08887
22.354
306.616
-2.0065
2.45333
-18.9255
41.2761
-10.4036
2.5577
-25.195
49.4177
-7.4588
4.52396
24.4679
2.96133
-5.3438
-31.7871
124.233
7.17245
-9.05138
44.9507
21.7995
43.4449
17.2564
32.0527
-15.7871
-36.5796
44.7578
18.7226
-2.09403
49.7878
-12.2154
-6.41464
-15.1827
7.61012
-18.8501
2.48509
9.59326
-15.6519
15.9023
11.1094
1753.47
8.79692
20.4787
-50.7244
-13.199
39.8643
16.3837
-7.59461
-18.9852
6.12646
23.8866
3.44652
-18.1611
15.886
44.8428
18.6082
1.7338
26.3564
-15.1773
9.6495
11.5436
28.1577
-19.7739
45.6612
-2.70621
-10.5524
43.141
819.743
35.7122
36.0319
-16.5882
-9.29831
29.013
-5.07711
-20.2958
28.0841
45.319
13.5083
23.8067
20.8083
23.5683
43.0854
-13.3384
-0.811971
-51.5708
-27.0294
-39.5456
33.847
412.517
4.96283
32.7689
7.36128
34.9472
267.624
591.631
14.8565
26.1123
28.0304
179.126
11.7533
-13.6013
-13.2168
7.25169
26.7643
-6.992
315.46
-11.6104
6.90752
-5.14626
-8.61834
77.1403
22.8514
27.2599
0.191001
23.7056
17.7706
21.9195
43.4236
-20.1601
22.0256
9.25255
-4.89303
-17.3918
9.43749
-14.4284
42.8019
-5.04261
17.76
4.89171
-26.3772
-1.2948
-1.75455
22.304
24.642
69.3871
-38.5146
0.683635
682.852
30.0225
0.775825
-6.409
-37.0567
15.8097
-5.3438
-7.42424
40.2574
-5.07711
-3.71717
33.0439
7.83767
24.7527
42.5473
-21.4093
7.27646
5.00708
-31.8772
370.845
-47.6441
114.128
-18.6268
-54.4573
11.8554
-11.9038
-27.2013
-30.12
-30.3525
3.17473
198.515
-24.4434
13.6273
-9.46867
-13.363
5.21251
38.9226
-13.6
9.05
-6.92526
75.3109
7.03517
1.24067
31.2847
-14.8263
2.53914
43.1895
34.013
48.6927
5.9899
27.494
12.0177
30.5292
52.3561
41.9586
61.3189
22.556
35.2224
28.502
36.2427
38.9979
18.6971
19.1444
109.498
18.0102
20.4823
-28.2513
11.8237
0.119515
-0.184798
47.1308
-12.8193
28.1577
-31.0183
15.6762
10.4123
238.044
5.72719
10.4576
-38.9307
10.1875
36.1523
29.6612
-25.918
46.8826
129.284
60.3115
9.76015
-0.556177
24.5565
77.9162
-44.0758
5.00708
106.804
-30.205
-0.811971
-21.5857
-13.9109
-33.9234
31.973
24.9739
50.8227
-15.6519
25.2726
18.6057
40.656
123.552
-7.62089
4.257
-11.7273
-13.2168
9.89767
290.985
20.1385
-42.6481
-1.25736
597.461
3.15939
60.4461
399.928
32.1628
101.562
16.0958
47.0427
-4.40535
29.4157
-22.6525
50.482
6.35137
37.5485
25.8521
20.0687
-10.9105
36.1913
-20.0506
-5.04261
8.38969
14.4592
35.4725
14.262
35.4748
-5.04294
26.3564
20.4299
365.722
-7.19709
20.6614
-29.1442
19.4243
-18.0487
13.8943
16.0798
19.0191
44.0056
11.5634
3.0588
77.1781
23.8067
48.9193
31.0646
8.398
29.7653
63.1031
46.8336
11.0244
-59.0671
-43.896
11.0542
1.76464
343.565
363.792
-8.15563
39.2204
-15.6526
-9.73782
35.0339
12.9825
12.9938
1.7935
27.3263
24.8717
57.6132
1.77572
-2.11864
9.8746
46.3754
60.4256
17.4833
25.8709
16.2778
30.461
28.4146
322.702
-13.3904
22.6798
49.9426
40.2594
-7.65996
-8.91572
34.2774
253.728
78.1855
1.94123
48.3409
50.9337
52.7013
26.821
16.7311
0.71316
72.1775
-4.32202
7.58536
68.6861
8.78306
55.4728
0.164931
36.3665
-8.71953
-9.33191
27.3258
3.06327
8.06043
47.4312
48.5909
1.14358
20.4823
2.45333
3.86765
24.1781
-20.3356
16.9133
-6.81263
7.53373
43.8793
9.47532
-8.94569
28.9282
0.2784
-20.5427
6.16729
18.4168
13.4374
11.2754
3.72126
51.7845
32.2489
57.5399
17.9461
21.5165
46.6318
497.886
14.1806
4.6512
16.0742
48.8396
-22.5982
15.2155
10.585
-15.6526
27.7435
-9.49496
22.4082
81.6742
8.00513
0.564163
46.55
4.32772
34.6266
21.9555
39.2206
47.9952
-24.5031
26.8162
31.9786
11.5236
22.5355
4.43177
-38.3135
13.8104
18.7781
12.0202
26.3419
31.0723
4.17277
45.0496
7.17245
-13.0875
37.4545
87.3918
22.8302
-16.4768
10.6882
464.962
27.3164
-0.972327
12.8987
25.6218
-9.5903
27.299
-28.9034
-15.1827
11.4673
25.5776
186.442
57.9611
-11.9045
-4.11562
-0.136009
-35.7319
-7.57683
-6.40691
49.2346
-17.3495
-5.72054
-5.86677
26.7643
11.7487
16.3903
26.6924
-11.8331
4.50012
5.92583
1.02297
108.887
8.71311
29.015
-3.42806
-24.5266
18.2775
64.2624
34.4624
-26.1698
14.6077
8.82428
39.5828
-5.03811
15.7836
-34.7455
11.1089
51.1639
39.0538
17.4462
156.441
33.1999
48.5909
-4.47862
24.2304
-9.5106
28.6903
28.2305
-16.5874
-14.6934
-21.648
-23.3209
4.44009
28.1485
13.2235
6.70946
4.56532
-26.1649
-23.4608
2.41915
-11.5682
-9.05138
13.1494
570.901
-12.7771
-8.98051
3.19196
11.438
-38.2759
5.5869
25.0801
9.69224
15.7096
39.4804
-3.00131
29.1619
-8.54272
39.0294
18.0266
-20.3371
584.681
-14.7156
9.73396
0.801024
19.5971
46.4235
-0.0983434
16.622
47.379
-0.476273
-5.16673
122.431
-15.5813
-5.14626
-59.2181
-14.63
6.72549
1.60211
2.89703
63.061
36.5113
27.5417
19.0607
-11.4081
48.2625
11.1266
77.5659
9.94992
11.2008
38.2836
2.67867
32.9157
-8.15413
627.174
49.7094
30.8259
467.326
53.1658
31.8966
45.0826
47.6688
22.7672
28.183
66.4944
19.2857
42.7797
24.6818
76.8677
20.9956
-15.0278
41.9467
7.81818
34.6521
-1.157
35.7323
-35.6412
-5.47761
244.375
34.7841
2.70168
1.54805
11.5221
18.7134
32.6612
-27.8341
367.887
5.98583
-29.184
-32.9208
17.7231
20.1866
21.0689
23.3275
17.5591
320.056
37.0486
16.5463
4.31913
12.4851
-2.44853
-18.5744
-29.32
18.8266
25.4909
17.1464
39.3224
18.1237
28.5848
33.3403
130.13
11.7966
36.8782
57.7431
27.8871
5.98534
39.258
-4.04974
-27.5314
14.0119
6.96293
35.4725
14.262
1.74164
-11.3847
-1.2948
52.2891
-24.0837
-46.5525
3.79482
-25.3961
-12.0765
-10.5524
0.0374658
-21.713
9.47532
2.96133
4.17277
30.8022
-14.9205
-27.5659
10.9206
-24.0439
-9.3972
-17.5559
31.2635
20.0675
17.2475
1.13063
91.9717
-1.90936
4.46536
47.1736
25.2818
8.21333
13.2435
-17.0568
15.1064
-17.526
8.406
-20.7497
-2.53417
-26.6044
-0.573406
-7.63227
-58.2207
-19.5254
-14.4837
7.0134
-11.3427
15.5199
7.0635
-8.90957
-30.4666
27.7907
7.84455
5.78846
19.4057
16.0155
160.512
-14.0885
-8.0656
-7.17619
-18.9044
36.1514
21.3439
38.8301
-29.9179
18.3558
3.20208
-11.8475
93.3504
-13.1937
-4.121
24.9983
1.51662
414.125
22.8925
54.2155
18.6004
16.9861
-13.3033
-5.34303
4.0473
24.4095
6.46302
25.0465
28.8029
331.747
55.1237
22.5938
34.8205
30.8022
17.145
8.3983
28.142
176.135
61.1549
408.936
43.2971
15.8943
54.1281
314.228
29.967
50.3798
34.7953
0.903066
404.006
18.5504
58.2099
-11.3538
36.2183
44.3182
44.0133
1.21397
46.2782
41.0934
5.49757
-1.95464
104.163
5.13934
28.0126
18.4961
32.3865
36.1115
50.1235
32.3146
39.9721
33.3672
25.6482
67.9423
0.751991
52.7775
-1.5115
37.2094
42.2524
26.4279
45.8816
31.2898
2.19414
63.2551
45.5218
89.8374
23.053
42.8019
129.89
57.1154
78.576
44.2471
44.8373
39.9347
61.9637
31.6743
30.2642
243.928
46.8983
-0.0962123
1004.25
26.3418
-0.245076
-11.4056
-52.0492
-31.0419
-14.7141
-43.0315
10.2724
10.9206
-9.05138
-20.5838
11.2175
8.681
2.21547
-14.6027
-38.0375
6.70172
-14.0908
9.15053
27.1559
-35.6412
-5.47761
-31.1123
17.9175
-40.4018
29.659
40.5154
43.0762
-10.4423
11.5213
58.4597
32.6601
6.43461
25.2193
-37.0271
-29.1464
2.56653
-19.1734
30.4458
-22.9704
-19.061
13.6895
-5.27391
-2.33516
-28.296
16.2921
-50.4335
-25.5718
22.5747
3.0021
41.5972
-8.11323
-7.97868
47.3255
22.0959
45.3894
30.9893
-23.8107
22.8798
-18.4067
150.153
-3.16404
-19.8237
-57.2342
7.36077
-2.78516
-32.433
17.7062
-44.8885
28.1653
4.03082
-31.2937
41.4173
19.3915
-3.70972
174.852
42.8019
-21.9092
23.8295
35.4725
44.2471
54.2155
27.9707
32.4384
31.9786
52.2891
39.6346
61.8909
19.5815
28.7946
-13.9506
77.5287
28.1485
28.8868
35.7122
29.1983
15.4172
28.9282
16.9386
39.0316
-12.7995
37.5123
37.4545
46.1623
56.5634
49.1155
33.177
69.534
29.1905
30.8868
194.885
34.6363
1.08162
24.1726
348.69
29.8756
62.4552
75.1856
51.5095
63.5833
21.8287
53.7745
37.4008
18.3125
2.32824
-12.2798
-8.67787
42.6708
41.6902
181.303
16.5463
30.5561
-14.6442
18.2796
-15.1776
27.4776
10.6699
-14.8263
541.691
61.0981
-5.65521
131.552
5.13978
22.9626
48.3329
30.8043
-1.46228
21.6189
-16.3144
7.88724
25.5273
12.7655
5.47621
391.605
34.5347
12.8946
28.1369
-23.9997
-5.99507
24.9983
16.5091
19.5429
28.9156
-36.2651
29.0947
-1.97028
51.2834
-17.6987
26.9289
35.6447
25.1387
25.4501
17.6838
24.6413
35.6793
29.013
35.2834
7.81522
31.8901
61.1549
28.4524
13.5083
59.4139
301.918
23.5683
363.349
19.9996
134.915
33.5132
46.0397
36.5103
19.8223
42.9133
108.81
-16.976
394.165
526.836
29.3257
55.2577
84.198
31.199
48.3582
314.27
35.4712
12.9938
33.6526
61.0595
48.293
58.5568
39.0351
0.348287
46.3906
17.6186
9.67397
155.91
31.0884
-4.02009
15.1835
53.6907
31.2898
7.81633
-9.53402
3.28495
-0.117783
-3.01896
-4.27338
-29.9179
30.319
5.84961
-14.2015
-29.1233
-2.00957
-1.3099
-9.67194
-3.16854
-8.0296
41.0947
85.4766
1.74164
-0.140266
-14.4133
-3.62862
-40.9503
4.0473
13.1651
-1.18211
-2.97231
-1.76907
-8.28307
-52.0492
30.8022
2.15247
279.308
0.545088
-11.5682
9.68929
-13.0875
16.8397
13.4599
22.6824
-25.1574
-8.46859
3.52833
-0.615119
-7.51435
-13.3384
14.1806
-23.4598
-23.2812
69.231
90.5662
54.5709
-2.53343
-0.964327
-5.75718
-4.40823
-24.7303
1022.67
5.48619
-30.1097
163.553
3.64979
-17.1112
23.0161
-21.9845
12.6422
-25.7815
19.3574
56.6979
-36.7293
-3.4445
9.7329
1.02297
-12.2144
4.0682
27.6478
17.4108
20.4969
13.8476
70.6893
0.0671589
-6.00705
-9.0364
-9.14292
-1.08302
-38.4936
-11.3799
-21.7756
-17.4405
-43.0144
-49.313
22.311
-0.286234
58.2479
-14.7404
15.5973
-9.7432
2.50949
-2.23151
5.57859
-5.2185
40.1576
1000.96
25.1675
-5.76246
36.1865
37.6008
57.9113
47.1308
45.0243
-10.4036
25.4048
2.56602
17.9539
-8.94569
53.291
-1.80204
21.5168
28.4299
89.2658
75.3041
65.9821
57.5399
82.6525
98.3532
830.929
6.54114
15.7096
16.9917
-3.7821
-39.2108
-3.00131
42.2803
23.3164
22.1628
59.256
52.4466
62.6462
8.06581
26.6006
4.54916
4.56054
13.9749
45.1299
37.0532
17.3208
52.2293
19.3048
27.8094
10.2638
18.2073
35.4748
12.9782
6.20146
5.74171
11.2911
-8.52951
-31.1755
-19.5728
23.1808
-31.8217
91.9342
17.9539
-27.6864
32.6763
-33.4548
29.013
0.545088
-4.07194
0.318955
11.2175
21.7995
4.08954
-5.23238
-15.7871
31.6393
23.7477
5.60411
3.52816
25.425
-36.5783
-21.4072
-20.8049
423.43
15.6036
7.7192
-19.4
6.53194
7.36128
-17.5267
21.9154
1.73806
-37.6059
-2.65878
-41.7123
-5.72054
8.02361
8.00053
-17.3429
-12.663
-38.7387
12.7524
5.03345
22.9647
-40.4775
24.6665
13.481
-9.64229
13.3095
29.3278
-12.2144
22.8089
-48.2711
-22.952
-21.9446
25.092
42.5783
-24.2957
23.8168
-3.4142
20.8421
2.45816
-10.4534
-44.1158
1.73857
1226.35
0.962977
-6.19609
17.7062
-30.8678
-29.4209
10.9428
-31.2795
17.76
1.34073
17.0731
87.0116
2.67083
14.175
6.37443
-15.6504
-10.0082
5.52599
39.102
3.58692
7.60126
-19.5275
-23.9382
19.5578
-18.4623
14.0205
-12.5734
25.9131
-33.4142
15.0235
24.336
31.1698
22.8302
0.389819
22.6824
-15.7871
-30.9574
31.6393
6.88115
20.5966
-10.1823
-15.785
-22.679
7.61012
-22.5982
19.3517
92.0522
40.1574
-12.8415
15.5621
-4.82117
22.0606
-5.16803
19.5794
31.4494
16.4338
34.194
-24.6832
54.9189
11.5927
59.509
-11.0781
33.8191
37.7611
29.9521
-0.616963
-16.0933
18.2582
37.0885
39.9908
37.1239
8.837
-3.88056
-15.1328
-3.16887
33.8527
-17.0514
-18.4615
45.2768
20.6614
28.9518
8.1799
-17.6987
2.56602
9.4078
0.775825
52.5788
16.0798
-9.09193
3.82016
38.3834
0.318955
1049.51
-9.3972
10.5551
37.8227
20.0585
26.4305
531.44
-14.0908
20.3949
-0.615119
3.73004
-28.331
6.23322
-11.0215
14.3332
4.65787
-7.63125
-58.7561
-15.36
10.671
-30.1097
4.60459
13.8109
5.21251
31.4264
36.068
-0.481564
-3.13143
14.6265
0.564163
-17.1682
0.893423
-0.533332
44.8428
20.4823
12.9782
-3.62862
-7.2171
20.9139
26.2836
-25.3961
-43.9357
6.31416
16.9041
8.27209
1.97906
-2.66087
-29.5604
-31.5807
-50.5278
0.902038
4.29322
16.5428
-9.33937
3.72126
-6.31153
2.21547
17.2564
-41.7856
493.781
18.5209
5.00708
-19.5526
-14.8479
-3.00131
29.9578
85.135
-8.15637
83.9655
61.2708
12.9825
14.8679
44.1929
33.6348
29.7405
66.1197
30.4893
14.511
21.1857
29.524
26.0519
21.8554
47.2142
1.10329
12.8465
10.3933
43.2945
33.076
30.8891
44.4082
376.224
39.8996
65.4745
40.0846
473.613
24.43
-2.25892
40.6834
47.1856
75.1901
349.16
35.4718
4.46129
23.789
30.8247
105.037
27.7393
19.8655
20.7797
4.39893
27.3258
-17.4628
23.678
45.277
50.2676
22.5969
34.5564
39.848
8.1453
39.4551
66.017
45.871
36.948
33.5984
19.8842
22.3564
-5.04294
48.8452
-12.8193
18.7873
40.3973
298.668
82.4964
35.7122
68.5536
-5.19756
19.0191
325.764
-3.42918
3.7791
134.906
78.0214
11.5858
52.8637
42.5473
35.8009
19.8202
36.8662
42.2915
10.2734
1.08162
27.9208
49.3367
71.4374
48.0664
38.3911
51.9004
26.1009
22.4082
40.4447
15.5014
26.1386
14.748
54.8753
64.179
8.88877
14.6722
21.1857
48.2646
-35.7923
91.1958
25.6625
18.9069
-21.8237
-9.2844
21.7428
32.1389
341.047
11.6121
38.9825
5.57859
28.9132
62.0507
10.1749
19.7972
17.6188
-2.53193
27.4731
389.71
40.9761
284.963
37.2362
34.8205
17.2912
60.7873
129.383
60.8722
38.0264
35.2834
75.2816
65.6233
56.1951
263.554
58.4375
26.6267
54.5415
2.77581
44.3625
18.7226
89.1432
-2.84507
17.9482
26.0467
33.847
56.833
88.304
21.8294
44.0133
12.9835
61.1841
-5.98969
40.656
-7.62089
26.1564
32.9485
17.3755
-11.3427
33.4886
71.7419
17.3221
4.36484
42.7375
40.6407
34.2091
20.9184
0.362567
-6.39297
87.23
75.1536
59.0001
30.3051
-12.3451
36.9989
34.207
29.5922
15.8118
22.2809
19.1524
8.04844
61.4713
38.1167
24.0054
16.823
154.077
0.206544
8.30087
51.3966
25.8792
4.80468
453.339
5.66888
12.0852
-29.3014
-38.3135
68.1583
2.64989
9.47532
-4.26053
37.3615
-32.5178
-6.48721
24.3279
23.102
33.1151
19.7087
80.8325
64.9967
19.1215
62.9748
-11.1019
26.2016
49.4429
45.2995
-3.03107
14.1806
-44.0745
-15.785
-37.6715
41.3433
-1.98349
341.303
14.8575
-43.7636
36.9079
3.61212
-41.3541
-20.6953
-10.155
-6.98739
-15.0909
10.9998
-5.11793
-7.97254
-23.9074
18.3746
-28.6997
-17.9887
30.2887
19.1032
-23.2596
17.8896
24.5539
14.3353
12.1484
6.92693
2.19414
-12.6639
27.6478
19.2848
16.565
-21.9092
341.973
16.7318
18.0102
14.8601
-26.3772
-16.2873
16.9861
5.4374
-44.6984
-7.19709
-13.0718
-42.2627
-15.8247
-18.0487
0.0374658
-10.4686
-9.26534
2.96133
-52.0492
236.95
-40.9511
-20.5427
13.6636
3.42432
-37.1624
18.7138
-2.5634
17.208
-12.7286
184.976
15.1861
14.198
-25.3352
-13.3384
25.2659
2.95569
-37.6715
-1.76022
-16.976
-1.26304
-1.65113
-13.7778
42.1392
-5.75718
-23.1489
8.79692
-16.9472
11.7533
-30.4679
-20.7131
-15.2371
71.67
4.36484
5.03345
26.7129
-10.8818
-0.851099
33.9242
6.83904
23.3928
8.80099
-10.9243
-17.0303
7.95088
53.8847
19.2848
16.7488
8.22543
-22.8736
33.1871
521.324
35.8347
336.042
636.099
-4.7604
-4.90904
10.3333
10.21
11.8086
10.9428
46.1212
12.986
38.0606
13.238
9.18553
-5.34303
22.788
-4.58027
17.5586
-16.8291
-25.1497
21.4319
-20.5427
25.2649
-37.8051
13.1494
16.8397
-12.7286
-24.919
15.1861
-32.6537
-14.0908
110.35
-13.9304
-68.4374
74.1702
-13.3087
3.86198
-46.9611
-1.26304
2.097
262.342
-16.0645
243.906
-8.80079
34.0968
-19.8137
7.37164
5.54163
16.0819
165.427
-7.74084
43.6309
53.8716
-12.663
32.4758
29.3963
22.9647
-21.7368
35.9109
34.2974
40.9278
25.2563
1.34073
37.3465
57.3656
12.986
39.2151
59.7853
7.77543
174.335
115.159
51.2834
30.677
60.0076
22.3689
272.955
4.75719
41.1945
25.845
34.3464
21.8707
-0.906069
26.4846
-17.4138
-20.2339
46.1082
-16.7241
15.9115
36.3243
-20.4897
-18.7746
-33.5886
2.62088
724.217
19.9006
2.15173
41.2022
36.4093
-10.9675
27.7435
44.4042
5.48619
26.1123
13.0379
17.9559
56.7309
198.553
33.4886
49.2531
13.6227
83.8567
54.8034
61.4781
-4.33688
43.5795
17.6186
577.516
50.9624
83.5622
-5.89415
34.7562
23.053
2.45365
23.8295
6.76578
11.112
11.1041
15.5718
33.5484
15.2717
67.5131
51.4406
21.6567
49.4177
45.0151
58.8719
47.9389
4.17277
22.3689
19.9561
17.8757
14.9575
92.4425
42.1975
36.5174
26.4846
33.1376
42.5563
20.9956
91.0858
26.2016
25.0801
-15.0106
-3.9681
38.5629
1.68385
13.2323
-15.102
23.0998
20.8377
16.2072
6.53194
12.9835
3.08803
-11.6119
-13.2545
15.8049
0.856463
24.5152
51.054
-34.7686
21.3072
22.0791
186.974
43.5643
4.2036
231.127
67.1003
28.5869
-2.99614
45.2812
60.3327
6.72549
10.9724
19.7636
127.627
338.549
19.6447
38.7861
12.9548
-1.41945
38.8922
43.6477
27.9932
62.5733
65.0671
15.0597
42.5575
82.7928
30.5692
6.41324
270.727
29.8496
13.8316
1.30018
40.195
11.3335
14.1098
68.6861
20.2431
17.9915
48.8906
73.8478
30.6359
30.0235
36.8851
44.6454
11.3525
-5.79353
41.1157
141.833
8.92586
-32.1471
21.6515
27.5986
-6.91538
8.78775
-0.258852
24.1905
16.9376
23.7738
11.7847
-50.0356
-15.2941
94.2829
27.5777
11.1096
10.5139
14.8601
11.1041
16.9861
-40.9503
-16.5674
-16.8199
-81.6181
23.1724
-43.9357
8.18822
24.4003
8.27209
972.745
1.08726
-8.94569
4.56532
-33.6612
-27.5659
-22.8126
-37.1624
322.37
7.46939
18.145
-7.11541
34.8638
13.0832
16.8485
-9.5903
31.0472
42.1325
-6.41464
18.8545
22.3794
328.185
-4.4075
42.1392
6.83616
-13.486
59.3967
24.2269
12.9938
18.6601
49.8151
46.3688
125.318
73.6159
13.6227
65.116
11.6999
2.49077
38.9894
29.3963
22.9647
39.659
47.2142
14.2218
24.0909
132.208
67.6574
29.3278
37.8014
-18.286
44.5144
57.9783
21.9635
16.9338
31.4743
44.4315
71.4419
24.947
-4.83116
-17.8789
10.0835
42.1924
8.79644
35.6964
152.791
27.5237
37.1097
15.1575
68.2256
47.5025
15.0309
24.927
27.8094
11.2008
26.6406
-14.1879
21.4115
37.1236
45.7298
8.71246
36.591
-24.4591
20.3613
11.3493
-18.0487
11.2819
28.8868
-46.427
8.31345
-27.8326
-28.039
-8.46829
-3.20304
4.93287
-3.40673
-7.10645
-2.43024
-5.4286
-40.1499
33.5134
44.3625
-22.5069
-15.2125
6.68429
-40.3264
124.77
15.7393
4.79902
-4.79459
4.0258
52.4466
21.4168
-14.7156
9.93987
37.845
-19.8023
25.2193
22.6411
23.9347
-21.6501
-4.92974
31.4264
103.534
31.3776
12.7981
-27.7627
33.2721
33.5481
8.73693
36.9069
3.91439
10.0354
87.3351
31.8261
49.9828
-25.4636
29.5026
75.4365
67.0735
37.2735
56.6338
4.75232
30.5372
56.613
9.70427
35.8347
38.0654
-5.05804
20.3131
0.893423
100.666
31.7243
29.2546
-5.50268
312.784
16.9133
-21.648
19.4243
-23.3209
-3.05617
18.7781
-6.72044
7.60126
-0.786802
4.17277
-6.67908
-29.7067
11.3164
-4.72016
-29.44
20.2909
-10.9254
35.5804
1.18473
9.71174
-1.48425
8.81415
62.0378
-19.5352
10.2721
127.217
8.75521
269.847
-22.7088
6.68429
-19.7117
-15.785
-15.1827
11.3582
-16.976
21.2257
7.7192
-25.0222
-0.964327
14.8575
-10.0304
-15.36
-15.1285
-7.62089
13.0379
4.83748
37.9902
31.3763
12.8739
-5.09486
-20.1105
5.14593
5.25617
214.119
5.98477
-23.2596
-17.1385
68.4893
11.4354
36.8241
-12.2144
5.9899
10.1437
46.3692
37.9552
52.081
36.4265
63.5104
2.42625
56.613
18.9681
-18.1566
-14.2015
-14.1307
-2.44795
27.0766
2.43823
27.8094
-10.351
-17.3999
9.23554
6.76578
-11.3847
6.20146
-42.2627
647.236
70.3824
-14.3006
-22.4513
2.91609
48.8759
31.7393
-26.8956
7.10432
11.8576
44.0715
47.7618
71.4622
44.382
36.9341
24.7437
55.4785
22.6313
58.8133
28.4329
-4.70325
76.9618
86.1731
399.321
-17.9938
299.027
8.32388
531.521
34.0109
-10.4423
11.5213
-6.92672
22.8524
25.1639
38.3378
17.0189
13.9572
0.692462
14.5828
36.068
7.0147
-21.8721
68.9744
3.15939
2.35
17.1702
22.8514
-28.8818
-0.851099
21.7428
67.7462
61.8112
47.2193
16.2496
-1.10072
45.5417
52.1722
57.1154
309.625
60.7724
10.1749
42.7458
40.4119
4.50037
-13.7763
10.354
-1.97028
6.66412
33.7707
-6.72044
50.7048
21.702
21.0394
66.4095
114.596
88.1531
216.42
325.764
5.00412
13.3662
18.145
12.5712
-3.36728
55.4785
35.7497
-31.8944
23.206
4.66708
-0.219967
-10.1823
-53.4449
-24.5531
140.669
-20.7241
19.3517
20.8377
25.2726
-30.12
-16.0542
26.3892
-12.6643
-10.4057
23.9532
35.1257
46.5313
26.5852
23.9018
-30.1701
70.5811
23.7884
-9.20407
26.3229
19.8687
633.714
9.33732
24.7306
18.1237
-25.4636
39.8292
42.0487
24.155
43.5153
10.3745
6.17438
418.308
42.3939
16.5137
-15.0678
16.8925
17.2297
104.85
-5.5331
-15.6469
-4.33541
-2.62327
45.1425
21.374
-16.2158
10.6482
25.5521
39.6548
18.4084
-12.5543
-18.1611
743.024
14.4592
31.7243
25.5064
11.112
-0.140266
17.4459
-20.4952
7.31147
-42.8244
-12.8193
20.6614
-55.1801
18.7781
4.52396
33.8382
-10.1571
-44.5529
-1.05688
42.1315
26.782
-35.9311
-10.9254
1.90503
24.336
12.4291
15.3339
0.901739
50.38
280.495
28.0929
367.097
17.7697
-19.5331
14.8023
-1.98349
15.6036
33.9561
-2.53343
47.7614
37.3463
14.3324
25.6635
-9.50634
-3.8287
-3.23926
-6.10506
-16.9649
67.9706
27.6347
-8.91486
-5.00549
20.026
19.2166
-14.2405
79.0144
11.607
6.72549
-15.2645
21.6377
22.6798
33.4316
-29.4055
1.73927
19.8842
1.7338
2.45333
15.112
22.304
-31.58
-7.19709
-2.90731
-8.6867
12.2863
16.9041
-13.9053
-25.8123
152.617
185.811
-3.67611
32.7612
19.2857
25.9131
109.015
22.4619
18.0513
32.2005
22.8786
20.0585
28.3046
-4.54268
0.901739
-4.36325
-3.9681
-15.9635
-15.785
-32.0493
7.61012
84.944
90.1781
8.71096
19.6504
-20.9822
5.48619
-16.9912
3.66756
8.58561
-24.8457
5.52386
-9.6149
221.667
6.12646
5.14593
-7.0408
8.11297
3.3821
-0.588746
-1.39813
22.7924
20.9773
66.6956
-45.2495
8.51923
54.5389
48.0685
27.141
7.81633
1.71037
303.136
20.4969
43.8327
-1.80691
-11.6293
20.0687
7.8302
26.4643
287.316
-19.8237
-42.2417
-9.50583
4.46129
51.5628
-19.3145
25.2025
-48.6366
-2.75681
23.7085
-30.5723
33.8981
-16.2158
-14.9541
-15.7777
-26.8331
68.6556
9.66971
27.7788
31.9672
-30.1564
126.386
-12.7774
11.737
-21.8398
29.6834
-1.29448
29.4517
20.4799
14.262
-31.9916
-56.3622
-16.2873
12.9337
-52.1947
-14.6934
13.1651
-27.2702
-6.81263
220.308
6.31416
2.64989
16.9716
-19.2531
7.37642
-13.7771
-12.1094
28.076
-6.01414
30.5983
38.4493
15.9027
36.792
47.1931
38.7992
142.623
47.9312
37.4632
27.891
57.2841
25.2659
31.6689
1.98792
49.3367
45.2005
44.0133
27.976
22.1213
48.1523
442.144
18.616
479.913
83.9048
26.6911
15.8312
17.5591
18.331
5.14063
162.723
131.756
110.918
77.5887
0.303635
9.09838
33.9242
44.0075
25.9353
19.3202
17.76
258.088
1.73927
25.5064
16.7342
-0.140266
4.32739
20.8939
-5.32303
-25.195
8.27209
24.4679
-6.409
6.04684
4.02653
11.3164
38.3834
11.7895
33.4094
4.06709
237.98
4.93287
-6.17838
26.4305
-4.54268
-6.59453
44.7578
21.8737
-12.0564
-42.0219
-15.1827
0.113851
-13.2279
35.8302
9.23535
-51.2599
910.223
-30.1211
138.556
-0.0805705
116.701
-26.7198
-31.9575
367.844
-22.0333
33.1444
-3.2722
-16.1146
37.785
4.1107
16.0958
-4.02009
2.89703
174.479
16.2094
31.2898
9.6904
-11.4081
11.699
18.2775
-3.20396
20.4969
19.4698
33.2079
-5.55504
76.4519
12.5724
-10.6802
-5.92381
265.137
25.7036
31.7243
9.2379
-9.5106
-10.6651
29.8003
-5.32303
13.1651
-23.522
-8.6867
-19.5728
-8.67837
-9.33286
8.27209
26.3419
12.3317
39.78
41.5079
-3.67611
6.16729
18.4168
29.9582
-14.6027
-11.8006
47.0452
-0.794548
-27.2093
24.1431
207.406
16.0546
40.2585
-15.1827
30.0989
37.7043
-2.53343
-19.4008
12.5451
-20.7507
5.49757
25.4522
2.38294
18.2578
25.9924
49.2531
198.285
8.78158
19.2166
-29.2331
9.67397
-21.3855
-20.8867
6.64517
-1.68307
21.8316
-25.3329
3.1788
-26.4006
-23.9082
8.90714
31.7413
3.81529
-13.5033
21.0057
394.825
18.3877
24.2169
-28.1862
42.031
22.5147
-29.6219
32.1418
4.09789
8.06165
15.1804
788.696
10.3458
33.885
-20.2739
44.3399
36.2121
29.1561
8.77433
46.4072
15.6416
108.796
-14.5679
-5.97835
4.42631
-38.5907
12.2524
-16.5186
13.6588
-3.18397
33.4316
4.32772
10.2638
21.9555
20.4799
-8.22675
-13.2587
7.61578
1.68927
-65.3131
31.9058
-17.8998
13.8021
2.91599
28.8029
-7.4588
30.0901
159.72
-29.7067
247.449
4.65017
-10.6993
-26.5607
-14.6736
33.7642
46.8248
48.0364
19.0821
7.88608
228.08
28.3046
-17.6611
-21.5871
42.8837
525.997
-5.64029
-0.219967
-10.1823
-14.0895
-40.1478
-32.0493
3.86198
367.208
24.5858
4.96283
-4.40823
-9.73782
-4.32154
-24.4989
-46.9763
-30.0656
141.644
-44.4687
1.39121
-26.3353
-13.363
15.5199
26.7412
20.1385
4.2036
6.2389
10.6557
-29.2331
-27.8074
24.927
16.565
-17.3999
16.7318
31.1286
-5.76246
37.2965
-50.3206
4.0473
1.92075
-12.2776
13.8021
-30.8172
21.3067
-5.58473
9.47532
-13.9053
-22.0642
2.69126
26.5153
-9.29831
21.5168
9.91542
-7.82008
71.2455
25.5476
30.3265
10.6882
33.9268
17.9461
-2.84639
20.3949
33.1181
206.129
-22.7088
1.0621
-23.4598
-7.68648
15.1064
-58.2055
-8.75931
20.8377
36.517
-24.4978
12.751
20.0413
140.419
-33.8578
-18.8212
31.0744
-10.7355
-21.0976
9.12576
30.5124
9.8746
23.8866
11.6999
21.2314
-17.9887
5.92583
4.1107
-15.7633
-0.271955
2.89703
39.5464
-23.146
-2.84411
-8.0656
11.5645
-23.9082
14.5293
-14.4484
-22.6066
29.6834
-0.533332
24.2281
1.74164
-50.0205
-1.5949
15.0392
-25.3961
-8.3284
-3.05617
76.8742
-17.9648
34.8205
-38.9307
-37.2029
-52.4018
19.6427
208.635
-0.618078
23.4568
45.8877
75.2103
-21.1619
39.7362
-2.6175
8.57578
-15.9649
59.7503
83.7179
41.2114
27.891
-15.9635
-21.4072
9.18012
30.0989
-30.0945
45.5886
1.2147
29.8501
-19.4008
-45.3451
40.656
-5.74682
-20.6953
9.27199
35.3627
32.3634
55.7457
-7.0408
18.1519
41.7054
4.50012
17.1702
60.3327
19.844
40.3784
34.95
78.1414
36.0619
288.143
41.7736
50.482
71.9437
110.045
30.0522
22.1039
27.5649
49.0597
23.0729
4.60993
48.5902
40.0686
40.3184
138.107
51.4394
5.7113
-2.75681
36.1714
17.502
18.6971
-1.66752
178.841
133.855
-0.35777
25.4194
34.4854
-19.3985
32.8428
1.77785
10.991
13.2234
70.9694
44.078
34.7752
2.0243
-26.7493
33.6133
-23.1474
111.579
87.1091
49.2708
29.6612
43.1345
48.6988
51.9177
26.4305
38.5608
59.7503
35.5892
7.2763
8.55836
41.0392
46.9655
7.38684
21.2257
75.1856
23.7035
44.0133
29.8501
42.9675
16.786
36.6966
17.3755
-7.97912
43.6309
31.3829
6.07767
24.9796
201.001
25.1149
52.7775
24.7254
6.72549
-7.76822
60.9931
32.0501
42.4463
55.2519
13.4385
5.45851
7.95088
0.564163
63.4166
41.809
3.2148
20.4799
31.7267
39.9347
56.0372
22.768
30.2842
75.0093
19.5815
23.1724
38.2571
13.5431
45.7948
15.2709
-9.29831
57.124
-13.4423
-20.2958
78.7417
41.2026
51.7845
62.1856
24.7527
21.9326
585.788
36.509
42.8837
38.7403
11.2263
14.7726
4.6512
44.1851
22.6026
13.009
13.7295
41.4524
16.2072
14.0282
31.7241
25.8694
196.204
50.4638
3.62351
21.7041
45.4865
38.8725
-11.3427
-18.0482
12.7088
29.5523
43.5643
5.30187
30.3333
44.5165
-28.296
9.7329
-19.5114
22.2168
-27.088
22.6798
-6.27942
14.0225
21.9195
7.81633
-32.0228
23.053
-19.0423
-46.2721
-36.5879
5.4874
4.89171
2.45333
-20.7995
-72.8094
-20.3156
30.9688
117.97
129.057
-35.5024
-13.3635
289.581
7.33506
231.552
-3.5979
34.0116
150.827
47.3967
18.4168
32.1781
30.016
54.321
44.2883
9.71174
37.8711
73.2822
-32.8315
3.73004
14.1806
6.52526
11.0542
48.8396
3.63871
131.796
39.5783
-4.4075
59.0058
29.325
33.3657
8.79692
18.6047
11.1198
9.28976
776.953
-6.98739
12.6356
-1.97241
363.324
38.0087
112.948
-12.663
32.4758
33.1444
32.3351
-23.6109
7.85883
34.8365
14.7206
55.3709
62.0352
4.96498
19.6447
23.7935
-5.30213
-11.4081
178.491
37.0181
17.4108
31.7413
12.5932
13.1856
-2.25892
28.4449
24.5903
36.1913
12.0354
39.2199
504.837
3.17424
15.8322
9.45943
4.31229
33.4316
8.07585
-0.533332
65.4575
46.7192
20.4745
4.32739
0.119515
26.5361
101.246
-16.0258
4.43177
47.5436
-37.4439
38.5686
19.1653
19.5578
4.02653
-28.039
85.235
23.0339
46.5278
-1.55511
33.7642
39.3285
48.0364
92.1706
2.26388
6.52394
63.4984
36.8662
31.841
16.6466
21.6768
2.77713
-25.1553
-9.56054
58.2099
30.5961
75.1856
38.696
38.3911
-4.40823
-7.86375
35.0339
9.23432
44.897
16.0819
49.2346
27.6281
35.5089
40.9849
9.8746
70.7382
26.6924
77.4534
3.15939
73.5645
23.2408
56.5256
52.8364
66.6956
50.3278
68.4893
82.6499
44.0075
57.4791
-25.4636
115.71
41.7033
38.3006
54.1401
480.173
-2.74394
-5.07002
18.3678
10.0058
24.0054
29.9414
-13.849
-41.3697
-14.4133
-1.75455
-2.05886
45.2568
20.6614
-62.8774
-10.5608
-53.306
319.633
8.7117
-4.61314
183.623
1.48212
60.5833
-2.49214
15.9027
-9.12263
-2.46969
-10.8635
-20.4722
-33.7685
60.292
38.4003
19.4577
20.7398
-22.5228
-42.9589
2.62088
33.847
14.8831
62.0671
-4.4075
269.731
179.543
59.8341
-0.124624
26.7458
7.0134
26.1386
27.8664
38.0087
13.6227
50.1235
-15.4741
17.4376
123.227
18.1073
14.4181
58.182
53.6019
104.915
54.7156
8.99746
165.553
-11.6018
36.011
12.0466
21.4193
13.9152
8.55281
45.7298
-46.5725
-24.0637
39.4021
13.8021
14.1604
-18.0487
7.53373
-32.9574
9.47532
23.5761
-20.1901
10.1875
-1.59567
-11.1724
34.6352
11.7895
20.2909
-12.7995
22.5198
26.2101
-8.1856
11.5858
62.234
-0.556177
13.3121
-2.66861
51.5015
209.676
68.7253
16.0546
-5.81241
507.762
500.987
-7.27333
44.3182
27.1467
14.8575
-21.2748
-52.8413
50.4638
-13.2431
-16.9472
137.896
633.943
-24.8457
-18.2364
1.39779
-22.0333
-38.7387
12.7524
36.8926
-27.359
13.481
-17.1385
-1.68307
25.5797
14.0225
18.1713
712.465
-11.4081
-14.5379
7.37848
15.7217
-6.14745
8.04844
19.1316
3.14503
1.52113
-0.145991
386.859
35.6332
-12.7553
57.9986
23.99
23.1242
29.6276
-7.09256
87.0093
28.3175
73.8932
413.811
21.6713
32.6114
21.8509
-30.0813
10.991
12.8734
19.7152
1.71286
34.7752
8.58353
-12.6938
-22.2104
-13.0464
17.7686
348.252
-29.9541
3.0588
7.83767
22.8786
-8.05244
17.0602
-15.7871
160.197
3.52833
18.1255
-0.0180891
-22.7088
-4.5601
-10.3413
-19.5331
-17.0568
26.3508
-26.3463
39.9664
23.7035
-34.3933
-2.24155
-38.0547
179.786
10.4597
13.6273
-24.8457
-35.7056
164.673
-14.4883
57.6198
-50.1443
21.2314
-24.7289
-45.5663
167.268
-53.5959
-24.0592
-4.5189
-5.89415
662.109
5.32059
-14.4129
0.893423
10.7111
-6.35269
-31.9916
-26.3772
382.889
18.8602
-20.3356
-24.0637
-11.1977
235.099
2.56602
-31.0833
11.3494
-15.7793
-55.7973
-10.966
-41.1574
25.2649
-1.32898
9.04652
17.1856
-16.8356
-3.775
338.517
13.4599
17.2564
50.7934
-17.6611
-6.59453
7.27646
-37.7013
-2.68604
-66.5633
-27.0294
-26.4271
-14.8787
-15.102
69.9515
11.4673
-13.7778
-19.705
-53.134
-6.1956
-11.3804
31.0744
-3.23926
-9.85319
-35.7056
-15.2371
-3.22079
-25.7815
10.9428
-8.79074
12.1378
-6.15553
42.9687
-2.23184
56.3415
9.6495
27.0777
38.165
-2.70621
17.5586
13.2235
44.1908
-33.3086
13.9357
7.77466
26.3089
17.4117
20.2909
114.637
43.0766
24.7043
35.9971
32.0527
-12.0389
35.3875
38.7403
-9.5903
-2.68604
0.903066
2.95569
61.958
-28.2204
71.4374
70.2502
76.7017
34.9472
35.2398
38.782
31.7231
31.7786
32.368
22.0059
31.7608
20.3702
28.6383
20.1385
-14.5371
20.2487
6.90752
22.7924
28.4736
23.5921
25.965
62.8671
24.5539
40.5722
44.0075
-3.91182
24.8175
46.3885
13.6626
33.6154
34.4624
74.4374
28.1782
3.36328
6.95021
-8.80617
14.6909
-3.16854
45.871
16.3333
70.484
9.2379
-2.01433
28.6903
50.415
-9.09117
32.1583
13.1651
12.0852
-18.057
10.4123
7.53373
40.1312
45.0826
-12.6938
55.1651
17.145
-18.6686
64.6203
39.9005
22.165
15.3115
11.2754
50.5729
76.1474
20.0585
58.2896
24.3448
-9.5903
38.5434
30.8881
-17.659
46.9655
-16.976
36.2183
33.9561
44.3182
72.1243
37.3463
-11.9045
-26.3615
29.2003
25.9924
41.7568
11.7487
80.1086
26.8536
42.7375
21.9
30.461
6.37419
65.896
43.4661
72.3178
31.5872
64.7412
32.0501
44.3204
77.7407
21.9195
15.3126
-7.65996
41.6841
78.593
58.8252
50.0745
33.8004
59.4241
101.534
322.567
68.0505
25.1539
35.4718
371.778
17.4308
37.1797
19.3202
42.1229
42.5702
72.9538
67.3339
33.8527
5.90136
7.79543
37.528
163.885
100.367
9.4078
42.3167
40.1726
22.5608
73.9906
45.5227
39.0316
91.8602
61.1549
34.0746
13.5083
52.6674
4.64987
59.7503
25.6218
44.9595
18.5207
-2.84507
-5.81241
24.2534
30.5961
35.8302
25.2726
-4.40823
10.8769
389.232
9.23432
-5.74682
41.1489
32.9485
41.7383
22.0059
106.577
34.2605
-20.1105
35.131
23.1055
70.8485
20.026
51.3518
24.6665
43.4661
85.4363
27.839
40.3784
2.06507
44.3204
73.9926
26.6915
48.2625
41.1117
53.8227
-6.9321
34.3128
23.3822
93.5709
-0.140266
-3.16887
80.7044
41.0447
-18.4415
10.2112
30.6687
19.7826
51.2917
30.7609
63.8232
17.2912
13.9357
-3.46973
37.5533
77.7387
26.782
48.4019
22.8077
52.5048
28.0841
40.5401
47.1931
35.0511
43.2971
107.901
-31.8944
15.7098
11.5663
14.0374
8.21333
5.74726
-16.9006
-14.8479
-21.742
12.2953
-19.7871
31.5331
12.4044
11.5221
31.8318
4.55018
-37.2044
45.3412
13.9195
221.996
51.6891
13.6273
22.0059
395.33
35.3627
30.4893
27.6347
7.95173
41.8462
23.9968
8.78158
47.3276
11.9964
28.4146
20.9773
23.5118
42.4463
38.7861
34.0533
-9.53402
34.1878
57.6329
49.4549
29.4598
118.133
505.613
44.4315
37.7087
11.8285
-21.627
-1.16091
8.79644
-9.28123
27.2283
6.84191
38.7681
22.1171
32.984
48.8906
10.0211
-9.33191
29.1999
31.2629
41.7936
55.9204
24.9424
27.1303
44.4443
198.516
31.1286
31.7267
-9.5106
60.5494
86.3266
78.526
19.0198
30.2842
46.8983
38.3221
14.1604
23.1808
54.3854
26.3872
-17.379
24.243
-8.1549
472.23
12.7265
39.6743
56.2529
51.7845
62.1856
39.7452
42.5473
47.0452
57.3015
57.8762
49.9847
11.2263
-2.09403
-6.5932
-15.785
11.0542
35.7211
-20.7241
51.2108
31.1998
14.8575
-62.5043
-2.24155
14.4191
31.7231
9.28976
23.5781
-6.98739
23.88
-11.3427
15.4968
-12.663
40.8634
33.1444
39.8313
300.603
24.6665
-21.3855
241.483
30.1761
32.7631
42.5342
45.2977
33.5695
30.4397
72.6254
54.8921
57.9783
41.9586
28.6752
55.9204
38.0609
15.886
57.9613
25.5064
37.3489
30.5643
39.1706
-7.2171
49.0249
88.1278
-12.2776
6.66412
25.0548
28.8868
19.8279
-20.1901
32.6763
67.7448
15.0646
14.6687
9.68929
50.5729
40.5401
60.3115
40.6733
10.2721
55.6069
31.6392
149.113
-25.3339
-15.785
3.63871
20.8377
149.266
42.1392
61.7092
-13.486
27.5376
29.849
7.37164
-15.7772
15.5014
14.5097
11.1461
86.7344
810.994
14.6265
78.122
-42.3515
13.4221
32.2217
-10.1411
20.3428
12.2674
34.95
35.0379
-26.4006
-1.41945
50.1366
62.3884
71.0967
14.6909
19.3202
40.2488
31.7243
55.4915
37.3489
4.32739
50.7193
-1.5949
18.7873
6.46302
90.6388
26.9289
238.044
36.3831
39.4604
27.3242
6.43939
-5.3438
11.3164
4.29322
20.2909
-16.5476
97.4824
28.0841
16.1773
684.376
2.26388
7.68986
14.198
-38.4536
16.8485
-5.84217
29.1731
2.77713
-25.1553
30.0989
131.075
26.4599
-0.659367
152.709
-26.897
14.625
441.706
3.61212
-18.8653
-16.9472
49.8151
69.8493
134.45
-0.0983434
0.504266
37.0051
96.0328
15.6092
106.233
47.3276
39.718
44.2068
27.839
17.8896
12.4612
53.3779
50.9199
24.0613
24.9424
23.3822
59.8353
61.1137
187.274
11.1041
26.8162
42.9187
17.1458
24.662
39.4021
38.165
-15.8247
34.4251
35.6447
24.4679
30.4097
49.5429
55.25
49.2708
18.4168
37.4545
48.0364
65.9337
6.01202
29.4289
50.7934
-28.9055
199.553
54.1281
57.4809
55.41
9.26091
68.0774
41.4524
1134.72
14.3324
-5.98969
51.9004
57.96
-0.0805705
38.5707
43.6124
40.7466
44.8792
10.9998
37.9856
38.8791
126.018
53.0906
5.25617
6.90752
21.0907
0.751991
43.4072
11.607
16.0958
-17.1385
60.1611
55.5648
10.6751
30.3051
18.577
32.3137
91.3661
47.4158
37.1797
11.824
53.8146
36.7508
1.7338
15.5718
5.92137
49.7094
-0.245076
25.3374
17.9086
22.639
5.50235
-0.658633
6.52424
-50.0547
18.4168
9.34346
98.6362
-22.1474
7.88608
-2.43024
-42.024
15.9115
-1.157
5.74726
-20.6487
15.1371
3.86198
1193.67
0.611022
24.5858
-40.0148
36.517
20.4797
-7.21933
109.265
-10.432
36.4637
45.1299
10.8162
118.52
0.83869
15.685
22.056
32.3199
-7.97783
-0.320327
32.2074
-11.6018
13.0749
7.70281
-4.8176
-1.0773
59.6123
16.6818
-57.8169
273.913
48.7724
43.9443
17.5502
-25.195
2.56602
-16.8291
-25.4611
41.3344
-6.409
-27.6864
-20.3363
-19.7127
-14.4474
-42.7846
78.7417
-21.3041
26.5783
-9.92651
-21.4093
-19.713
49.9847
-20.8347
2.93616
-24.2183
-16.1198
12.072
36.7672
15.2702
-24.0859
4.31768
11.608
7.0681
-14.5384
25.2015
-1.1816
20.205
37.9421
57.6145
19.3117
45.3259
16.4055
-13.3035
-6.2556
38.7809
-7.33
34.3983
28.1969
25.4909
13.3983
13.0855
21.8718
10.762
39.7672
15.5447
9.76131
5.0191
-19.4503
-2.22701
-10.3826
48.4241
57.1154
67.3316
428.431
39.223
22.3485
28.6903
2.15323
0.29917
48.7724
107.663
15.6762
4.79006
19.4326
76.9417
28.5356
30.8022
57.124
16.5428
32.1781
11.2754
69.3136
16.1773
30.3265
11.6342
14.4364
37.6749
33.1181
43.0854
46.0397
42.1325
8.57789
1.76464
64.628
91.6943
16.2065
25.8694
25.9353
24.9424
35.0739
89.8204
-9.5106
82.5784
57.9113
37.7605
2.17324
60.0168
285.699
13.8021
23.5307
40.0473
566.005
18.5795
35.7575
-9.88272
33.6133
16.208
59.9351
13.6636
1.90503
5.59533
554.034
15.3823
6.94009
15.1861
-0.794548
-15.9649
1.25895
2.93616
-30.9561
-53.2663
-20.8049
17.4776
-4.4075
1087.87
24.2279
7.12878
21.9154
9.23432
-31.9837
14.2078
-24.8457
-9.46867
19.268
-12.6142
70.7382
19.1961
-21.8721
-17.2326
1.28532
-14.6889
-13.8892
-11.5164
16.0155
549.292
1.21684
41.1964
12.5015
41.7033
-10.2402
39.7464
3.14503
38.6458
138.328
93.5573
-16.9418
15.7941
24.139
26.2629
-7.13312
28.0136
80.8675
11.5942
-25.6715
2.06189
-11.0795
-8.6111
-33.0824
19.8295
261.059
6.20179
19.6341
11.1096
29.2546
382.889
-5.807
-22.2096
5.92137
38.3221
126.604
-12.4265
-13.081
-19.8389
16.9716
-14.5679
-12.8401
17.7686
16.5428
129.342
142.402
11.6342
-11.8006
-8.46859
22.269
-2.48919
71.1964
20.5808
-37.3367
15.7393
4.79902
8.32388
57.77
72.3745
46.8244
62.6462
5.89913
17.4361
35.0339
-11.3804
-0.124624
-12.0291
9.8792
-7.97912
355.974
105.475
34.2375
46.3754
4.2036
23.1055
22.1228
-8.89439
191.719
53.0534
17.76
-4.47862
14.8523
19.3199
11.3639
27.9262
-33.454
15.0392
4.43177
0.691957
39.3929
10.4576
28.9282
9.91542
25.9131
-5.30324
29.9582
8.681
22.8302
-16.4768
20.0585
13.3121
23.5683
-2.84639
33.5134
36.8662
-3.76622
-18.9606
29.1731
-32.8301
20.4245
24.4767
26.4599
-36.2666
2.78381
-28.246
-34.3933
-41.5969
16.2932
-0.136009
-37.6059
-3.8287
1.08935
-13.6013
-22.5871
-28.3556
9.89767
-12.6142
-19.2169
-27.6555
-63.1015
-2.2401
-30.5738
-38.6034
5.92583
-56.9928
263.971
-2.72517
32.0501
-19.3979
424.443
-16.412
3.28495
0.544171
17.8708
68.6308
12.7655
-4.82066
-7.72014
46.8776
-22.1256
41.5121
65.9421
39.5432
44.2055
46.6738
-0.286234
141.53
26.3888
0.340857
25.408
40.1211
33.6194
33.1372
-9.8148
27.2737
-21.1271
51.278
-3.18397
29.6834
53.0534
36.948
140.42
529.63
1.74164
-20.755
321.045
-1.75455
52.2891
-46.5725
-18.4415
0.0466835
-10.5608
55.3898
-16.1746
17.6424
13.2235
1.08726
11.669
-8.55314
3.35619
41.8427
42.1975
42.1396
76.2411
12.5712
30.3659
51.7304
-18.5982
5.5869
25.0801
2.79301
-9.5903
-27.2079
-43.896
-0.190215
0.113851
-26.3463
11.8554
2.78381
-11.3794
-4.40823
7.12878
29.4117
-11.3804
-26.3615
31.7786
14.2078
13.6826
14.6909
30.8785
-21.1481
-2.00886
19.8842
-3.88056
397.881
-11.1249
5.4374
-42.8244
-24.0637
30.0317
-32.8924
-40.5458
-47.6838
-3.05617
-20.5773
-18.316
30.8022
-5.3438
-33.6612
6.16729
12.7947
-35.2883
146.208
15.3823
-8.05244
16.072
46.6318
-27.0489
-60.9411
-0.792444
42.9133
-1.76022
-56.3314
23.0998
0.222933
670.256
11.1094
-17.5267
-19.1082
10.671
166.667
3.66756
289.696
-16.3577
-60.453
63.6199
-43.3481
-8.84299
29.5088
-3.29266
-1.25736
-26.603
7.9722
4.1107
-4.5189
-9.64229
4.38356
5.26475
18.6971
13.5222
30.1916
16.7263
19.3199
44.7928
-20.3356
15.2917
318.638
-11.3406
31.6057
39.1103
14.093
12.9573
224.056
777.888
-39.8678
39.2355
34.9486
-25.2279
46.4597
6.23542
12.5004
59.064
103.047
19.9254
347.044
97.8413
27.5548
-15.9649
3.52816
-21.5857
-17.659
14.8023
-5.50835
4.35915
-1.65113
-15.6519
182.694
21.8287
-17.2341
-37.6059
-26.3175
4.83748
-6.10506
-39.4537
-20.8593
0.527342
-0.476273
-10.7889
54.9646
-4.11417
309.697
-8.61834
37.785
22.2168
19.7636
2.06507
-4.40535
-0.569336
-3.42806
-18.9044
9.82494
-11.7076
-15.2941
-27.2176
146.042
134.8
-41.3697
-35.028
-17.0514
-48.4466
-44.6784
-13.0718
-12.2776
-8.6867
-43.9357
-33.0412
29.0855
7.33506
27.279
48.8759
158.783
42.9837
-11.903
19.7497
35.5723
7.10432
108.727
50.5729
42.4142
49.0671
64.1081
77.0303
61.9867
43.0682
25.0801
56.5439
15.9115
24.4879
-22.3442
6.36902
14.1693
-44.15
-1.26304
20.8377
6.8369
12.0464
-20.3378
27.038
-16.0542
2.73053
2.02638
-0.48286
-16.9649
1652.68
38.0087
11.7487
27.6347
-5.16673
-1.25736
-10.6648
-17.3999
56.0872
26.4435
51.4044
-14.1958
3.39036
8.55281
32.6114
-25.0207
-23.1267
38.465
61.748
0.0374658
15.7684
26.3419
-38.9307
-8.55314
15.2709
-39.2834
-0.972028
-12.5734
-17.1904
59.3745
20.9956
50.7423
-13.1538
15.7098
20.9366
6.33926
-5.65617
18.8853
-16.1198
13.9461
40.2651
-5.75718
327.301
-9.73782
5.04879
-11.369
-1.3652
-39.8382
33.6348
7.25169
15.5199
30.4893
8.89406
4.2036
17.4833
-15.5813
-36.7293
9.67397
-20.2522
-25.1336
-5.89415
-30.8362
16.1206
41.5093
24.3299
43.4712
14.3756
25.7545
41.7033
35.2144
32.6784
26.0291
26.6487
31.9263
29.6002
36.9353
64.0522
421.363
11.824
143.322
20.0814
31.1286
67.3339
18.6004
34.3125
22.6083
48.5409
41.5286
67.5131
4.58895
25.0465
85.3749
53.1658
67.5038
43.8793
44.1455
22.639
14.4801
80.465
17.8757
228.601
8.97838
9.98355
14.3745
27.2049
9.61803
-0.595627
-6.17838
-12.0389
-30.9574
16.8485
-0.219967
-4.5601
-34.7042
8.57789
1.68385
-39.4648
9.98135
26.4599
19.9554
25.2726
33.5982
48.0656
10.8769
3.61212
21.7041
11.7533
3.26527
29.7405
15.5199
112.948
40.7532
-18.2852
-1.25736
16.5006
2.35
43.8555
-10.9408
19.1032
-8.26704
10.9724
-12.0955
206.338
42.1335
3.1788
15.3126
327.798
-16.412
7.03308
13.6626
46.7339
10.0995
5.68936
293.844
-28.657
13.7026
21.4058
-20.7502
-14.4284
46.55
-27.5314
-0.980643
291.821
42.9687
6.76578
22.3485
-17.6841
47.6039
-26.8948
29.3472
55.3316
-30.0813
20.3613
-20.5098
3.50306
64.6927
-9.53154
34.7752
1135.83
-9.88272
20.4949
-4.40677
16.8316
304.212
3.13005
4.71613
17.7768
-8.1856
-18.3993
-8.98051
3.19196
33.9268
-19.5352
574.366
168.446
18.1255
-28.331
-0.811971
-49.6967
18.8545
0.827611
35.2812
61.1301
50.8774
18.7134
19.1043
-25.4245
21.4712
1.4459
-16.4124
-10.4057
-2.11864
19.268
4.2524
29.5088
-1.4186
6.2389
-7.8623
21.9
11.9964
27.3402
54.5389
38.6982
98.0156
239.579
0.579588
75.8561
33.1999
54.2131
27.3805
393.421
15.5718
52.2891
-7.2171
37.528
12.2863
36.2992
37.5188
34.509
72.3018
37.906
51.417
-22.2104
45.0496
58.9981
8.04135
0.318955
11.2175
30.3749
55.6658
30.1787
14.0202
28.0929
-2.09403
-4.5601
6.52526
164.808
35.8302
51.8145
18.6057
16.4991
38.782
222.889
1.7935
62.9335
36.1161
7.0134
7.39792
31.6146
41.7568
47.3559
23.8866
-22.0333
36.224
31.4931
38.7666
30.461
13.4221
43.4661
36.7106
5.35024
42.2524
71.4055
62.7482
48.1564
37.8014
31.6954
36.0619
70.7513
8.06043
28.6906
36.5007
46.7169
138.541
50.7193
69.1556
15.2917
389.852
471.074
40.3973
45.6695
108.733
30.0901
17.9539
-5.19756
53.291
22.7672
-5.55017
54.893
55.8982
24.3938
28.4524
-1.48425
21.9326
45.1712
19.6424
39.1356
49.9847
35.5892
16.0546
23.3919
17.9482
50.4096
28.2248
36.2183
33.9561
83.6736
30.8948
12.9835
33.3657
33.1598
31.7231
7.37164
26.7458
3.64979
429.665
63.242
51.2165
125.196
192.44
43.5795
-6.74427
47.1553
10.4736
27.839
31.008
57.35
20.8945
33.7002
283.352
21.8718
5.13978
71.6884
7.1034
15.8118
35.3994
22.9006
-0.869874
-30.5882
-2.24694
6.25762
5.26475
11.2008
26.6406
57.0242
33.9397
40.8717
291.537
45.7298
-6.28007
45.9613
10.991
785.339
18.5795
2.0243
-23.0012
-38.14
51.6088
47.7537
24.6818
0.0309637
44.2883
56.5634
58.4859
59.4139
90.1488
32.9386
-7.53156
55.0651
35.9292
15.7096
46.9767
22.4548
144.448
248.124
16.2072
62.7539
31.7241
-17.5267
57.5226
-26.3729
-5.74682
33.6526
10.4597
-23.854
-52.9567
-35.7056
8.02361
56.7262
22.0125
-8.75362
-6.21094
-10.7685
594.383
-9.00776
-36.378
-5.89415
6.64517
15.1835
29.9521
6.8793
19.2145
35.2144
25.1821
51.329
57.5708
22.556
47.1856
43.3309
36.1913
24.0613
13.6981
40.2488
44.4443
97.319
18.6004
28.6903
0.840821
150.967
25.0548
39.4604
12.3317
-1.44943
36.4244
15.2709
5.69422
45.8796
45.5227
52.15
114.349
26.2101
36.792
75.1562
31.0646
-14.0908
52.254
61.2291
37.4632
18.5207
25.425
21.6964
56.833
69.5634
4.96283
38.3911
42.9685
-13.7786
20.2472
42.5301
24.2269
-0.124624
32.9485
18.2578
16.7683
67.9937
39.8597
61.3679
47.3071
13.7352
55.8559
63.1295
47.3276
24.927
24.9983
20.2573
29.9414
34.1369
49.528
9.57687
49.5303
35.467
120.519
12.9337
-18.4415
-5.57551
0.683635
-32.6913
17.5586
15.03
15.7684
3.85313
-8.28307
-22.0642
-22.2104
-14.9205
-10.6993
24.3938
18.7138
10.5551
39.6968
-23.973
-15.5487
39.549
-2.66861
-12.2167
8.75521
20.5966
-22.7088
4.81023
12.1475
-25.1553
-2.06428
-26.3463
36.2183
-10.0297
70.2502
-26.3719
-56.8821
115.825
-30.5585
305.337
-28.2356
-0.0805705
8.58561
-24.4612
36.1346
538.361
-55.7665
-1.25736
-20.9808
13.5944
-38.6034
-9.0667
0.362567
-10.1411
-15.2645
-0.851099
3.93913
-4.40535
-8.0656
-1.554
-5.16759
143.84
13.6626
57.9783
19.4698
126.911
7.56342
34.3173
548.018
-34.7455
20.4792
2.58723
25.3258
-32.433
36.4469
-35.5182
25.5826
-5.99384
14.2433
161.335
26.9962
-21.838
-37.4429
8.58513
-6.21837
15.2919
57.7638
-11.1363
-7.6676
57.0452
26.578
0.492566
6.27123
-20.0506
-21.9092
-8.47691
16.7318
34.8768
29.8526
106.682
15.5718
7.61578
653.864
-24.0837
-14.6934
-25.3961
4.43177
8.53819
11.9364
-9.33286
-17.9648
-14.8875
2.96133
-14.1753
-7.21786
23.3908
10.9206
-3.42918
41.2604
22.4619
31.1698
15.3339
17.2564
35.0511
43.2971
1.07952
-10.3427
413.949
23.7477
1.85598
-22.7088
-12.0564
-23.4598
-5.81241
13.2323
30.5961
22.7117
-0.659367
103.983
7.36128
-43.7636
16.4991
-24.4989
-37.6059
-35.6878
34.8225
8.00513
-7.97912
8.06043
31.5575
11.824
57.1154
82.3241
23.6324
-13.2587
51.179
37.6008
50.415
-29.7059
-38.5146
-3.0645
-62.6763
-28.0735
0.775825
90.3798
-21.6716
-3.46973
-35.5352
40.2574
20.2909
19.0596
26.2101
38.6661
19.0821
25.6807
31.0646
-10.3427
24.1431
57.4809
13.1004
3.52816
2.93616
-2.84507
-13.9109
-24.4723
23.0998
-10.0297
8.406
-17.5267
-50.9673
10.671
-11.3804
-15.0731
19.2495
-13.2168
50.3552
-1.34672
-2.35034
-18.2852
-21.8721
-11.6104
1.28532
-29.2331
-1.57043
2.23663
-38.2521
50.3278
19.7636
15.1835
30.8891
3.1788
-39.5191
-18.286
27.6478
9.9145
14.8747
13.8476
29.4598
20.0687
-14.6586
17.094
-18.1566
-40.4384
448.764
-1.3099
-14.4129
10.2638
39.2206
662.689
29.8526
0.579263
9.48985
16.6818
4.0273
-12.8193
18.7873
-12.4348
-15.8247
8.18822
-5.58473
-16.7616
10.4576
-27.6864
-7.61611
-10.029
33.6982
32.4723
-24.9809
43.3512
56.5634
9.76015
29.4289
28.3046
-8.29081
-14.0908
-0.0180891
-32.0791
-12.0564
-22.679
15.1064
-13.2279
4.35915
35.8302
21.8294
-2.83839
54.2129
1.50658
35.0339
-17.0026
-30.1097
-3.23926
-1.97241
-3.22079
9.8746
1.39779
-18.2852
38.098
14.6265
-11.8331
-8.89439
-51.7219
19.0443
-12.0152
29.7131
17.8896
11.4354
-36.2645
0.904026
18.1713
13.4385
-3.91182
29.8673
-24.2957
21.9427
-3.4142
13.7026
17.6576
20.4792
-16.3024
56.1784
-5.2185
62.6464
33.9397
4.5449
22.131
19.9569
-9.46654
29.7317
9.47522
37.2362
234.097
55.4352
15.4172
10.1875
-3.46973
41.3015
73.9906
5.00412
57.19
6.53236
28.3587
42.5079
18.1934
24.5565
14.198
-34.7055
140.335
46.2365
1.85598
-9.5903
-0.811971
12.1475
-2.06428
-1.76022
14.3332
-0.964327
-11.9045
-4.11562
33.1598
27.975
-24.4875
3.66756
32.9485
-14.4837
8.88747
1.77572
35.3627
-1.34672
-16.3623
23.8866
-12.663
-17.4553
15.4685
-27.359
19.0443
-15.7633
-0.271955
19.7636
5.8132
21.8316
81.4889
119.371
0.32007
-24.5266
-8.91572
44.5144
28.6552
52.3561
45.7068
19.3048
9.06872
13.6981
14.0119
18.2073
59.8353
29.8526
1.7338
30.5643
247.192
39.4021
-31.0183
-14.3089
-23.3209
-3.05617
22.5263
173.19
14.2057
13.9357
-18.4623
-26.1649
1.55025
-7.17731
24.3938
39.3285
27.4217
24.7043
-23.973
-0.556177
41.423
-0.794548
-15.9649
22.269
-13.1366
-6.43417
-8.28871
-5.50835
-15.102
8.10729
18.9636
8.71096
2.78381
44.8426
-0.367489
10.671
-22.6134
0.508871
-19.2235
-13.2168
1.62949
28.6383
67.9706
33.2569
13.5739
8.11297
30.461
6.37419
39.659
35.9698
-17.6374
-13.3904
2.89703
62.0352
42.4463
11.8086
55.9204
-1.29448
-8.22675
12.986
68.0456
35.4225
-22.2096
7.79543
24.4095
-29.1442
11.928
-19.9228
20.7197
1.08726
-29.913
23.3908
2.41915
5.29839
5.94115
22.5198
9.34346
12.4291
15.3339
13.5083
98.7693
43.2971
-19.5352
-34.7055
22.269
14.3774
14.9744
-15.2125
-21.4267
-30.9561
242.836
9.48418
-5.73162
8.10729
686.131
-49.3858
-19.1082
16.2932
-7.63227
-30.1097
-15.0731
2.96342
89.4723
-46.95
206.675
-36.9771
22.0125
2.32953
-25.6202
14.6265
-57.3441
20.9184
-3.38557
-34.504
-32.1311
17.8896
168.009
2.77809
3.1788
-16.412
5.15901
-23.8187
18.2154
3.20208
-44.6437
-7.26885
-27.32
-12.2567
0.564163
-15.2941
-8.79074
-0.533332
33.5984
8.63984
11.112
-24.5031
-6.917
22.6083
183.474
-27.8318
-31.56
66.2759
-48.0338
24.4003
21.702
-18.316
98.2686
-5.3438
-59.8981
-4.72016
757.668
-20.9385
7.81522
-8.1856
21.8932
5.07498
49.8563
-18.776
38.1986
40.2743
2.59113
-5.49714
-26.2709
-14.8479
-40.4826
342.131
29.659
9.648
28.0837
-8.56828
-18.4637
39.9249
24.7265
6.42322
-23.5505
100.415
11.7533
20.1319
1.77572
10.9998
28.6383
37.0051
32.3146
38.9894
76.248
81.8255
584.134
159.462
38.1464
22.5747
44.2316
39.6352
449.743
60.3378
19.9978
-34.8339
33.2508
60.444
47.6709
35.3994
12.2486
19.2928
65.2194
43.7389
29.6276
7.45265
32.0657
12.7607
42.286
40.1076
1.2162
-4.38599
19.7244
-0.0962123
2.91599
83.1509
-5.58473
-19.8389
7.60126
12.3317
-1.05688
-67.188
6.16729
10.9206
-18.4217
18.7138
316.028
0.341406
11.6342
-6.17838
-1.68047
-0.0352937
22.8107
19.4577
136.932
-5.65617
-8.62351
36.6581
54.2385
30.5961
23.7035
14.0282
-17.5267
14.625
44.4042
20.4901
61.0595
29.8867
39.1108
15.4968
333.107
12.6369
12.7981
32.4301
-5.27391
29.524
-7.68131
3.17367
-1.20899
33.8191
40.4834
22.7686
46.8186
50.9675
12.5015
2.64741
22.0064
34.207
43.9228
24.155
49.1375
-36.4771
195.294
1.52113
-2.02006
-13.1937
6.42373
7.27239
54.3739
5.98534
-2.722
-14.0012
33.0788
-28.6983
-47.2233
-30.7343
11.4093
-39.6416
9.71119
24.615
11.8492
-14.2268
489.017
14.6197
196.475
-6.91668
47.7451
53.8146
12.388
41.097
41.8087
26.3564
30.2842
41.2761
13.9593
34.4251
63.7557
58.201
47.9389
152.617
9.64873
-9.29831
30.8871
32.4042
40.9056
15.3115
-0.0268714
78.0214
94.0447
63.1621
56.4156
-8.29081
70.5994
26.017
19.8028
38.5629
-2.06428
35.7211
39.246
68.0774
52.6968
49.9404
94.613
20.4797
8.71023
12.751
234.122
33.6526
44.1929
52.9827
691.985
21.4534
13.8109
38.9457
23.9301
7.95702
-7.97783
-5.94253
-7.14798
7.03517
408.361
-31.6929
33.8191
36.7353
17.1464
28.078
19.1084
23.7459
8.88791
19.2145
15.5367
27.9932
15.7217
-2.39932
-11.1772
0.333935
1095.04
-33.8084
0.801534
12.8946
16.0187
49.0084
9.72009
-18.1753
124.79
31.5729
-17.7652
11.3962
-22.1479
2.12624
5.24933
24.3193
-1.47036
35.8138
-11.6022
521.743
31.2213
23.4725
5.52599
1.62067
-39.2505
4.72263
-24.5241
34.7752
22.639
10.732
32.6763
0.2784
18.8127
72.1165
896.349
35.2834
35.6382
33.7063
40.5401
20.9561
30.3749
55.6658
80.7784
14.198
27.1387
65.3725
53.7328
31.841
64.7803
14.0215
37.5952
-3.85755
49.3367
41.4524
36.822
73.9983
31.7241
-20.9822
44.4042
116.056
5.49757
50.5192
145.392
9.27199
16.622
42.6272
39.8109
23.1055
63.3522
16.2778
52.9498
32.6111
32.1628
7.85883
40.4587
16.5946
10.3933
39.5464
64.9351
42.1335
46.2823
262.206
52.9285
37.0181
41.7736
63.6005
34.4624
40.7042
43.1707
59.5853
42.5575
71.5484
77.0641
62.4283
156.339
26.1014
18.1668
30.8247
383.336
-13.0642
49.0084
-23.7975
48.9135
21.7167
39.1776
-13.4047
34.7086
2.21492
-1.62189
34.9696
281.715
29.8713
36.8853
23.9184
27.823
38.5181
5.10982
4.32901
-19.3232
-33.055
-1.10943
56.7052
20.3406
-4.10558
14.8577
16.1361
-5.75463
-26.3772
9.94959
-7.37675
-2.05886
-10.9652
2.17324
31.9058
-23.522
-27.4274
-23.3209
83.1509
-13.081
13.2235
31.0723
-33.3086
-7.42424
8.04135
145.853
-17.4847
21.5249
43.3512
6.94905
-1.49321
653.306
15.135
62.5614
69.6624
21.5337
15.7096
24.4879
-17.8376
-23.2812
-11.4346
7.19466
-12.5389
2.76749
25.7036
29.8503
-17.0069
0.579263
16.6818
155.827
221.439
219.949
-25.195
17.5586
45.0826
6.70946
-3.32349
30.8022
-50.3214
-20.5427
25.2649
0.545088
11.2175
-5.28079
-1.48425
-4.30431
48.5059
42.4884
174.27
1.6541
32.9212
-14.0895
-23.2812
101.009
16.9804
-45.087
6.23322
35.8302
-8.15563
-4.71246
-0.134983
-26.897
5.25471
31.2857
35.4712
-22.6134
69.2599
109.785
6.13107
-11.7273
-46.95
4.27547
30.4893
50.1235
210.512
12.7524
-17.4553
-31.1071
-12.0152
10.9724
19.7636
41.4205
4.96498
4.65216
-28.6803
-6.08539
19.2848
127.319
18.2154
-17.2514
-23.0348
-27.7771
56.4494
4.33223
-38.5643
-44.1158
10.9428
-10.6648
-2.85471
16.3333
16.7318
8.63984
-13.2587
98.0307
-12.9989
14.8077
-3.44896
83.2997
5.3688
-16.7617
50.3547
40.3299
14.8313
34.7752
5.1098
31.7393
43.0685
33.3412
30.5983
-15.8986
40.2655
26.4846
155.928
170.682
-3.78343
56.9392
28.4329
6.54114
-29.86
3.71416
22.6334
-16.039
29.659
14.2784
34.0109
41.2022
115.12
7.7732
2.44361
24.7265
334.385
2.68647
-8.51387
50.7521
57.9977
7.95173
225.505
38.9894
27.5222
-12.3665
47.1553
52.8364
12.3477
46.0006
58.2871
55.5648
60.8741
42.5342
65.9124
18.577
174.743
50.1366
32.4033
487.139
70.0696
27.5857
311.429
90.1826
40.1464
34.4464
20.0408
49.5653
66.5836
57.4417
8.78306
9.55816
10.1296
21.2655
0.564163
30.5646
25.7036
42.9687
27.3805
50.4674
-22.6291
15.5718
52.5934
-1.5949
17.1658
-1.03325
15.6762
32.5511
50.6373
-16.0908
31.9641
1.08726
-24.2908
1338.99
-20.0696
18.4168
5.94115
20.6457
52.447
387.242
26.5783
362.085
-0.556177
54.5415
-0.794548
-25.3352
35.3875
-11.8595
-26.4569
1.0621
-32.6516
337.446
-30.0945
19.3517
17.0895
15.9023
9.23535
-45.3451
14.4191
-18.8653
-41.31
-20.1059
18.2578
25.9924
15.5199
-10.7401
-0.476273
-27.6555
-3.13143
9.0043
-0.588746
49.2017
-6.74427
-10.9408
5.98477
-2.14602
34.7562
11.4354
18.0834
5.05286
-23.9082
10.7812
6.35137
-6.14745
-14.9254
-7.16233
7.72368
13.7026
-17.9496
18.6052
-23.6497
-15.5664
57.0616
-31.77
-10.6802
16.565
279.815
1.34073
33.5984
4.89171
9.2379
-9.5106
-10.6651
16.6818
-6.26006
40.3391
-20.7109
-3.64324
-3.99321
32.8336
25.4049
13.2687
10.732
5.50235
-23.1474
41.1945
6.23542
-13.7365
2.84206
39.3285
299.161
47.1931
69.534
27.3164
10.2721
288.386
56.2039
21.3318
20.7398
-18.7746
-22.3442
8.24308
-8.54272
31.5331
10.5303
7.77393
18.7134
39.6323
-10.6749
0.801024
-14.1801
31.7786
47.941
52.9827
110.087
16.7683
294.756
39.8597
24.8236
50.1182
19.3117
46.3906
-5.80724
-1.7078
4.41321
30.1761
40.5722
27.141
33.1639
37.8014
36.0619
36.0811
40.8366
159.088
54.7597
3.37526
77.4721
20.5711
24.7666
42.0317
2.08061
8.29303
-2.23184
26.3564
67.2816
15.2917
35.6539
53.1575
-4.58027
36.2992
20.6522
30.7609
80.6898
47.9389
50.8782
97.5235
47.7537
-5.07711
42.7797
17.1856
40.6338
8.82312
53.6045
7.63875
42.1484
4.4652
-2.68604
-29.082
4.82975
7.30605
16.9804
-9.47975
41.4524
-0.659367
15.9023
22.3538
-4.40823
-26.6044
8.79692
-15.1172
-3.8287
42.3188
8.88747
9.27199
-5.86677
39.8827
0.455469
24.9796
286.366
-32.4479
19.2166
20.9184
4.1107
-45.7484
-30.257
-3.55713
-6.27942
-2.84411
5.05286
9.6904
-39.5191
2.32868
-7.95945
23.033
16.7488
2.60324
-26.7622
-1.80691
-6.00705
63.1722
-1.3099
3.44652
-3.16854
23.3822
14.4592
24.2281
-3.88056
-43.2438
4.32739
-9.25082
-18.9255
-39.0762
-16.5674
35.6539
-31.0183
-40.1875
-16.1746
26.2744
-4.84637
45.0826
-30.7719
38.2985
-41.1574
-2.84609
-0.323812
-14.6736
13.1494
7.46939
-25.8471
31.3029
0.193596
-47.6462
10.2721
-3.9681
-0.811971
-19.7117
-2.66651
3.55792
-48.8351
-2.83839
-7.63125
-0.660101
-45.3451
-4.32154
-11.3804
-35.7319
9.28976
4.257
-47.3345
10.9998
26.7643
-33.2289
-4.22441
9.8258
2.49077
-15.3586
21.0907
87.8961
-2.50746
22.6551
26.3229
34.8612
83.7636
144.623
-3.91182
46.3885
75.5068
48.6079
42.5783
44.4315
30.319
56.4494
32.4233
15.886
25.7036
50.465
67.3339
26.0967
23.0681
52.5934
-5.34303
35.9064
75.0093
30.6687
46.0195
34.509
58.201
61.0574
21.0394
57.0392
24.6413
18.8127
94.6053
36.1523
29.6612
-1.55511
23.4568
60.8803
20.8624
25.6897
7.87712
2.01655
-7.53156
37.8032
-10.3255
-1.749
-0.0339674
-24.2183
8.24308
77.8876
12.072
16.5406
27.3969
-5.34453
-1.90136
4.55018
-9.0934
-6.92672
-1.07304
-21.6764
-10.3879
32.0114
22.0606
-14.5384
-1.03538
17.5591
12.6857
-22.0333
-25.6202
-20.1388
-31.1071
23.7884
13.2847
-27.4459
39.4413
27.365
48.6927
-10.8767
3.58444
78.2476
41.7936
35.3056
17.4462
45.871
40.6961
24.2281
16.7342
-18.8809
34.3125
11.3639
24.1781
-20.3356
22.788
30.0317
44.7242
9.47522
-9.61541
10.3448
10.4124
0.150231
-2.38646
42.0466
17.145
22.5608
60.8722
34.0521
46.8826
26.6267
41.423
31.0646
4.64987
72.8688
64.9772
48.7076
38.5434
-21.4072
14.8023
-3.85755
22.7117
27.4516
79.6205
31.7241
-8.15637
7.12878
57.96
24.2382
18.6601
64.8076
19.2495
29.5022
26.1386
31.6146
60.4975
-7.92903
555.184
18.2591
28.4593
52.0128
-32.0442
1.24067
18.1662
-11.0781
15.6576
3.83407
29.239
5.90201
46.8186
-7.97868
30.4589
103.618
40.0846
752.849
-26.1698
-17.4127
30.319
17.094
-12.3274
9.23483
-23.6497
-17.7777
-6.19609
10.21
16.9557
-4.40248
-26.8242
-21.9246
-17.1682
-15.9732
-51.1331
-5.75463
-26.3772
-6.917
136.926
-18.9255
-18.4415
9.41701
64.5591
-61.1605
1247.3
-18.7032
-14.2167
-7.39127
-36.3941
-25.8123
10.1875
-46.5733
-5.55017
32.7612
-8.82524
-35.2883
52.5048
-9.3972
-7.24856
12.5712
145.434
20.7572
-13.1538
47.5689
11.5663
30.904
7.2763
44.0066
8.57789
33.847
11.135
51.2108
22.7117
14.3332
42.1392
56.087
12.4584
12.751
42.5301
37.3453
72.964
65.5117
11.7533
33.2503
350.352
14.748
73.5928
57.6198
11.8611
61.4781
61.2554
38.8943
-43.2886
36.8479
-2.44853
10.0354
20.7007
47.9797
-13.1515
4.11583
-4.3651
-36.708
30.4589
5.22934
-23.5436
17.502
5.26475
11.2008
-3.34443
34.5354
9.57687
19.5374
16.5088
32.9157
-0.637863
36.591
-8.3284
15.6845
34.509
80.6898
14.2057
21.0394
43.9207
22.7672
39.9005
52.15
54.6669
50.6307
46.8248
59.2808
45.3674
57.5399
70.42
8.398
66.8513
44.9595
16.6466
27.14
-16.1198
23.5397
27.0645
52.1478
33.0191
13.3961
54.3206
25.1649
-8.80079
34.0968
-1.07304
-21.6764
17.7231
7.64858
17.3208
-2.90944
41.9219
119.531
18.3079
-12.6577
-9.8519
16.5463
-5.0512
-5.27391
35.1462
36.8479
33.1587
-18.5744
-1.20899
775.949
49.8538
11.5242
35.975
38.7384
-6.10462
21.0886
29.7772
19.7449
-20.0625
34.1242
25.6338
34.8976
20.2618
1.72807
-26.3122
19.5422
28.8242
342.043
12.5446
53.3135
7.58536
23.4801
25.5826
20.0275
-11.616
4.8501
37.3035
-15.2788
-17.7652
22.6406
-22.1479
2.12624
66.1971
2.91917
-2.98243
35.4935
20.0187
-0.444467
29.6971
42.2662
44.4652
41.8103
-4.33071
-4.00698
-2.04646
5.69322
6.90725
44.5809
37.9645
10.9702
6.49315
23.0179
6.31778
50.3769
12.2628
10.7943
89.3376
847.733
-7.61061
29.5645
31.7086
24.6423
-29.1045
-1.3099
3.44652
-5.04261
29.9414
19.1444
42.0317
20.8213
168.481
-33.454
24.662
9.41701
-49.759
10.054
-32.6913
-33.0412
-32.9574
55.3899
26.3872
21.9764
-8.1549
-7.53126
8.10949
4.65829
200.773
-11.7916
2.25492
189.474
-12.0389
-23.4611
76.6169
-20.6328
78.4908
10.4324
-12.2154
-6.41464
-28.2204
30.5961
-17.526
44.0133
33.5982
-41.8896
603.082
10.671
-26.3615
-33.8138
-15.4754
-20.7131
16.622
17.3939
-46.3962
17.4833
3.3821
-24.9516
6.09813
-25.4849
-18.437
13.481
10.9724
12.4612
460.05
32.1792
-35.7709
-8.91572
27.6478
11.8086
31.5575
8.38969
-0.533332
24.2281
23.6324
3.6157
1.7338
6.20146
33.8527
50.415
28.1577
-40.3886
8.1799
-8.67837
88.1186
-1.09824
11.3494
17.9539
-20.1901
8.31345
9.44235
8.3983
-1.32898
18.4168
-9.05138
-3.71717
9.34346
8.681
-5.23238
8.81415
30.1787
1.07952
54.1281
1.25895
-35.8272
-15.8045
-25.1553
-9.56054
-5.50835
-28.2204
-6.88524
22.7117
-8.15563
6.53194
9.23535
-30.6452
-50.9673
8.79692
-16.9912
43.0229
26.7458
14.5097
14.748
8.02361
16.3903
-5.16673
17.4833
1.28532
32.3351
-29.2331
-9.0667
15.3551
-23.2596
1219.75
31.008
127.627
38.6982
15.8966
439.836
7.81633
-18.9044
-22.0342
17.4308
8.38969
72.5552
142.294
21.7583
24.2304
-24.5031
-12.9989
9.18553
-44.6984
-3.44896
0.0466835
-34.7664
32.5428
0.0374658
-53.5721
5.72719
-10.1571
-50.1751
-6.67908
-27.8326
-44.9056
14.0205
7.17245
-25.918
-31.8282
36.792
-1.53266
73.4694
7.63875
-1.90936
19.4579
49.0476
19.4577
39.4804
3.71416
196.922
4.49495
3.86198
13.009
24.9739
45.2005
53.3836
-0.134983
29.4117
16.7306
121.69
0.508871
-11.7273
-0.0983434
35.3627
19.268
-42.5993
7.01999
2.32953
21.2314
119.574
23.7741
30.461
13.4221
-7.1337
6.18636
-1.29448
4.64156
8.837
3.61334
12.388
-0.132431
339.785
24.662
316.764
-29.1442
394.238
-15.8247
11.2819
47.9389
4.17277
49.5429
11.5228
33.8052
34.6352
8.04135
1.55025
-5.30324
73.1195
-11.2713
33.0439
11.5858
7.88608
45.1712
-4.72046
48.5059
23.7477
11.0244
23.5509
261.398
-43.896
-33.9234
35.7211
38.0923
116.415
-47.511
8.406
-3.88312
-34.3933
-22.8563
-19.3141
-15.1285
-20.6953
27.3263
-3.23926
85.7242
-46.95
3.50356
13.6227
572.988
15.6092
9.84627
-53.5959
7.7999
11.607
-23.2596
22.2168
135.956
-6.27942
21.5188
297.407
15.3126
-41.3931
-23.9082
-6.08539
9.9145
26.9661
46.3264
15.0597
-7.88112
2.208
47.0791
13.7026
-36.6903
-44.1158
-11.3799
-10.5312
4.32772
14.0119
23.8295
18.0102
26.1045
9.23006
22.6083
-9.55513
-50.3206
-20.3156
9.41701
-14.1517
-15.8247
6.31416
-7.4588
-11.1394
-20.1901
-25.4197
-29.7067
374.489
-29.6661
16.8976
-7.15486
-22.099
-26.7931
17.0602
-30.7796
-11.2797
28.8282
22.8107
-2.82919
42.2915
42.1325
-0.190215
310.986
47.4627
52.6968
51.8145
75.8724
56.087
132.399
23.9954
38.782
48.6011
49.8151
13.6273
48.2429
67.368
22.2442
92.3566
45.4819
38.8791
27.6294
5.30187
17.4376
52.8221
27.6499
-17.0516
46.2183
-1.5115
10.9428
11.824
17.76
21.9555
27.9762
24.2226
6.20146
-16.7471
17.1458
101.499
20.6614
11.928
-68.2985
-16.1746
18.7781
150.701
-2.66087
-8.94569
232.663
-14.9205
75.8647
32.4042
-9.05138
26.2679
650.274
4.08954
41.6193
-30.5412
7.68986
-25.1574
0.901739
44.7578
70.5994
13.1004
-3.9681
23.5509
-10.3413
4.82975
5.43198
39.4692
-11.3538
75.5737
16.2072
2.78381
-13.2534
642.145
29.4117
-3.88414
-37.6059
-1.95464
6.71155
15.5014
710.173
37.9856
173.812
-16.4111
36.224
-9.73636
-0.588746
26.7129
-6.74427
22.7924
26.5995
-38.2521
25.3858
45.1686
19.9575
29.015
130.615
67.3027
10.7812
56.1042
38.8301
-5.55504
34.2974
5.32059
0.579588
45.871
23.8295
-13.849
16.7342
-3.8884
-3.16887
206.267
26.0521
-37.2022
-20.3156
-1.03325
-30.8172
-10.5524
16.9041
-1.09824
10.4576
-48.3011
12.0616
-18.4623
5.29839
277.681
243.66
14.9657
10.5551
35.9487
19.1305
-11.8006
43.2971
-15.7871
-14.0908
39.1356
38.7403
-21.5857
-51.3922
145.987
26.3508
-30.0945
122.425
3.97107
-11.9038
-0.964327
26.1019
-20.9822
-5.75821
-52.5985
-18.8212
17.3755
-19.2235
-13.2168
1.62949
17.3939
-5.11793
14.511
25.9166
38.0523
35.9555
1315.13
44.4031
-20.4485
25.0279
17.9946
23.7056
51.5038
14.4232
9.6904
2.32868
47.3958
33.2079
-44.4134
-27.5314
-2.85471
106.288
138.546
-0.730489
-16.999
8.07553
-1.75455
-33.454
-6.81263
-32.6913
-19.9228
-16.8291
33.8382
124.776
23.306
-25.9585
-22.4168
49.6278
8.04135
-0.323812
-5.30324
7.52723
886.406
145.488
5.9636
34.123
37.6749
-2.66861
8.398
-11.4642
-26.255
-3.9681
12.3065
-17.8376
-19.5331
153.483
26.3508
-0.109422
176.385
-2.83839
84.198
-34.3933
-20.9822
14.4191
7.36026
-7.62089
1.08935
24.8717
-45.4604
-16.9649
12.8739
45.5049
186.93
-25.6202
-0.366033
-20.1388
-46.0997
22.7924
-20.2522
-23.2596
42.2524
6.83904
23.3928
25.6676
-12.7984
48.562
17.3212
29.5219
11.7886
37.3635
40.7042
-5.55504
133.393
39.5828
19.3248
-6.70522
6.33536
47.8146
-8.07015
124.253
5.32059
26.8165
219.131
-0.132431
71.0742
24.9421
16.9861
-10.9652
-14.6934
18.7873
25.2037
32.5428
-13.9506
24.4003
13.2235
-40.8048
43.9207
-25.9585
92.3743
-2.19788
-7.17731
41.2604
-7.52314
33.0439
32.2005
-12.7286
54.5415
-15.9649
35.3875
59.355
11.2263
42.8836
23.5509
-44.0745
-30.7775
27.9208
1.98792
-24.4723
2.48509
2.097
3.08876
-7.57683
91.0445
-12.6096
-21.0976
13.0201
-23.8355
17.3709
51.9976
-50.1443
28.7277
10.8784
36.0832
-61.0922
17.1702
-7.1337
-17.1385
23.5118
17.0576
40.2594
-5.78589
-20.1601
7.37848
36.3364
23.8376
-20.5476
408
-1.54013
11.4718
-3.16404
-17.9496
2.43823
-20.0351
42.5702
44.8428
8.63984
11.112
-41.3697
0.579263
-20.4952
-5.807
-46.0108
-4.93856
-36.4394
-10.5524
-18.7032
474.915
97.5564
-13.9053
-26.7493
-49.3844
39.3204
-0.391945
2.48729
-6.24028
38.4493
17.7768
63.966
8.7747
11.6253
25.4935
0.142485
-15.0278
36.3245
15.3144
-3.9681
23.5509
19.6437
26.0467
60.084
20.2887
42.3894
7.77393
37.454
6.19174
16.2932
-30.1097
-20.6953
10.4597
15.5014
1.39121
-13.2168
23.0161
125.086
0.616706
-2.46281
287.208
-9.0667
-29.4209
-6.91668
0.893423
5.08887
-7.63106
-26.9674
27.9786
-31.9994
-23.7836
-5.50268
175.977
-12.8193
18.7873
-42.2627
-16.183
2.56602
8.27209
10.4576
116.47
-9.29831
10.2724
9.91542
31.5353
-33.4142
33.7063
-2.5634
11.6342
-19.2968
32.0527
-4.72046
24.1431
1.25895
-3.9681
-0.811971
-6.41464
20.7286
-41.3389
19.3517
30.208
55.5626
-12.2087
14.8575
-15.6526
71.7841
7.85989
6.42322
42.6754
-10.7902
-23.5242
70.9699
56.7493
8.00053
63.242
24.8183
45.5943
9.0043
73.5645
17.6186
41.592
57.3253
115.92
18.9317
33.076
51.5038
60.2902
11.0807
34.1878
52.0107
34.2774
35.4895
40.0846
74.4374
45.205
68.0505
-8.57929
-6.63446
25.076
36.5702
18.1668
90.7948
21.1789
50.2982
58.6756
16.823
11.6481
53.2761
7.70281
10.1749
19.5374
16.5088
21.6713
10.5865
21.8509
338.316
20.3613
-3.64324
27.8659
0.974499
-18.9019
5.77243
-13.6309
7.46127
17.4798
-6.24028
14.0286
-9.02892
0.389819
30.1787
-13.913
-15.9649
1.65426
15.9115
11.9615
3.87319
-26.2709
-27.9664
-19.8679
21.6656
-19.7871
20.2887
33.0191
13.3961
9.34304
-14.1905
29.325
3.38064
31.2857
26.1564
19.2495
20.1319
24.2645
44.5679
22.056
58.5568
-7.97783
363.249
11.8154
22.8371
16.4055
40.5961
87.5066
-10.5793
46.1056
11.5242
88.0481
45.3453
14.6909
8.38969
-2.4074
24.2281
33.6008
-28.2513
-5.50268
29.8003
-37.2022
5.92137
31.9058
66.4331
10.4123
32.5511
31.9641
-0.786802
17.2912
42.0466
35.6793
36.5093
130.861
-22.1698
11.2754
18.7138
40.5401
-14.6027
-24.919
18.9343
-17.6611
-15.9649
7.27646
928.922
67.4483
-41.4494
29.1731
-53.4449
-13.9109
-7.68648
-20.5009
8.10729
42.1392
213.509
-19.4008
5.04879
128.249
13.2708
-7.92443
-16.4124
-14.1538
-1.1816
3.31537
47.3071
34.3499
36.8926
43.8555
32.1628
32.2217
29.134
52.6649
23.7056
47.7557
71.5346
48.562
54.8025
25.7737
161.734
21.1943
45.871
23.8295
54.2131
349.72
35.4748
34.7897
15.7448
29.3272
-24.0637
18.7873
-42.2627
-58.9282
-3.05617
84.3704
-1.09824
22.5938
6.16729
-20.9385
-40.9105
131.216
69.3136
39.6968
3.19196
9.56393
-40.3277
24.1431
-31.8772
-56.442
10.4324
-44.0745
-54.4573
-14.7696
-21.2741
-45.6377
-17.2341
18.1673
140.419
-30.1097
-9.4509
14.2078
4.257
-36.0901
400.952
3.50356
2.40141
8.00053
32.3199
42.622
40.9091
105.519
17.2149
27.6499
-5.80724
36.8479
-0.574466
0.166262
13.7835
31.9451
57.7232
23.1242
7.13882
18.6971
-28.6443
26.1021
1.14358
46.7192
3.60787
-5.50268
-9.55513
-59.691
-46.0108
0.683635
-36.4394
-26.1995
-18.6357
-28.8978
-42.6789
-17.9235
-27.8326
35.6793
0.902038
-13.4423
-20.2958
15.0235
61.8173
4.13795
2.06766
-23.2833
-6.59453
18.5209
10.6293
24.3448
-22.7088
-0.811971
2.77713
-4.54058
-9.56054
-9.25648
-5.73162
52.6968
44.0133
361.56
-6.2823
12.751
71.0899
6.71155
8.00513
13.0201
6.14954
-5.11793
10.7681
-31.4037
-6.87956
-34.0992
-11.8331
30.461
-17.9887
-12.8148
13.481
-24.6348
48.0685
10.2744
19.0607
4.20274
26.8011
19.6341
6.96293
106.091
2.45333
5.74171
-20.7995
-42.8244
13.8021
838.749
15.6845
580.998
12.0202
28.216
105.372
8.31345
75.241
1.94609
535.659
-18.4217
-3.71717
-1.90094
27.4217
-16.4768
21.9326
-3.55454
-17.6611
-38.4536
16.6468
-16.8847
-37.7013
190.343
-27.2079
-38.2738
-11.4346
31.973
-11.3538
19.9554
34.6429
16.7316
-17.5267
9.00284
10.671
-7.63227
-3.87276
147.971
6.71155
-6.98739
-7.97912
-20.7131
-20.8593
487.785
-1.3698
5.14593
-29.5296
41.8462
-13.7072
-10.7685
51.3518
13.4221
4.1107
25.4662
47.8746
27.4538
12.1484
0.564163
3.44652
-38.7758
-21.5954
455.263
85.4766
-11.3847
9.94959
-16.7471
-2.05886
-20.3156
-40.3886
-36.7977
-40.1875
96.2693
-6.72044
12.3317
-74.538
-19.7975
13.3969
-35.5352
-2.84609
-20.0696
3.7791
18.7138
57.4067
45.319
30.3749
21.5165
29.7653
409.805
-0.0180891
22.2688
12.3065
19.8223
-13.2279
-3.13711
18.9636
-11.9038
-4.71246
69.2055
-17.5267
-6.1956
3.61212
-28.2356
39.2748
-33.2243
-2.35693
27.8664
6.14954
9.8746
-7.0408
505.632
47.3276
0.303635
19.1032
29.7131
-6.4733
28.302
53.6907
-2.84411
-3.91182
-7.95945
13.6626
57.9783
4.4773
1.34882
39.4225
-4.13299
29.439
-7.16233
-21.9047
-12.3274
-26.3724
-6.7831
25.3258
-23.0627
-10.4048
-3.65903
-12.1271
10.59
-9.95761
-9.74197
17.0315
40.1146
13.7693
-25.6728
-12.5389
19.6341
16.3333
56.0872
18.9472
2.67867
229.433
18.3829
36.3595
-25.0207
-22.1896
0.0466835
467.326
4.79006
-59.1943
15.0975
-16.0494
-27.1019
18.7057
-3.13491
21.5827
40.2655
30.2328
26.6178
353.455
-16.7241
-15.0278
36.3245
20.9366
-8.45139
13.8355
1.8401
-1.72948
25.1097
6.44981
-2.20008
6.78216
9.648
39.3281
13.9205
-25.023
-24.7303
94.2675
-18.1611
2.76749
23.8295
27.9762
4.89171
12.986
-9.5106
17.4459
3.86765
18.5559
-22.2096
-10.9452
18.7873
-14.1517
12.2863
21.3067
123.726
15.0975
23.5761
30.8022
-14.7141
-9.29831
45.8796
0.545088
3.42432
13.4374
0.0309637
-1.62636
12.5228
18.1934
51.7304
-16.7241
-5.65749
0.321914
-21.5698
-12.4014
17.0112
11.9912
42.2803
965.972
24.0368
29.271
15.2702
19.5427
13.3954
-18.1711
32.6601
135.745
8.35273
65.1642
2.32824
15.8312
5.18943
14.511
5.30187
30.5561
32.2074
18.5556
36.8479
21.9143
24.5291
-17.1385
10.3933
18.9317
25.2669
1.30473
9.6904
-7.65996
-33.2786
13.6626
48.6079
10.0995
-13.0513
12.7336
18.1946
11.5783
24.5903
-12.3274
-29.1233
-3.88363
6.33536
49.6887
34.5728
-11.1553
-19.6234
-8.15061
-5.99384
1.12486
39.5203
10.1296
-46.8132
-8.28146
-6.30706
9.93449
14.6909
2.45365
-10.351
21.9555
-2.0065
-11.3847
8.07553
-54.0688
24.662
2.71489
-19.9311
31.027
13.1559
24.4679
-4.53493
-16.442
-5.3438
-7.42424
-18.1956
-20.2958
35.6382
26.2101
5.9636
75.3525
-23.045
28.3046
-10.1649
-19.713
24.1431
23.7477
-16.8847
245.283
-27.2079
-4.54058
12.9282
-29.8712
-35.7167
6.23322
13.3414
3.08876
2.78381
-26.3719
-13.7786
-37.8488
3.17473
324.077
-28.2356
-31.9397
25.4522
-8.86146
-24.8457
-9.46867
100.955
4.27547
-5.11793
27.6347
27.6294
6.1932
11.5927
59.3367
66.8919
-14.8263
17.5317
7.5822
30.2649
48.6927
29.3681
127.891
5.15901
4.2923
10.0995
-2.39932
-26.1698
5.07614
-7.16233
2.10148
-3.16404
-17.0021
-19.9016
21.5777
-6.19609
-46.7626
-10.2531
6.84191
-43.4752
-10.1195
-3.5832
28.8702
-29.3343
-3.70972
-10.1555
5.02602
-2.55893
16.5344
-37.6527
21.438
-2.17567
-0.980643
-15.1273
3.01764
5.48193
559.051
1.99358
29.8003
-3.70145
19.4243
15.6845
28.1485
42.0053
45.0826
17.9539
-31.4345
-22.4168
32.7612
17.4117
9.68929
15.0235
16.8397
27.4217
18.1845
50.7934
-4.54268
-38.4536
40.6143
31.841
-6.43417
-12.2154
-6.41464
-20.8049
-7.38241
-30.0945
13.7295
18.9636
-17.0016
1.21397
-5.98969
3.17473
-28.247
-48.8503
14.2078
-12.6096
-18.839
43.6309
-3.24387
18.2644
-3.29266
28.7277
33.4316
4.32772
6.51562
3.2148
14.8577
14.262
24.2304
-7.63653
13.6977
26.3564
7.31147
-1.5949
-14.6934
28.7946
-0.83214
-23.6709
1.91153
-8.59451
16.9716
16.0798
-14.5679
30.8022
-27.8326
10.2724
13.6636
26.5559
15.0235
37.4545
3.0588
-1.48425
-0.556177
0.193596
94.7828
0.901739
82.2391
14.3774
28.0929
27.891
23.5509
-25.3339
-19.5331
-28.3012
30.0989
-13.2279
6.23322
22.7117
-13.7778
19.6504
31.7241
-21.2748
3.38064
23.7895
-20.7507
-7.74084
39.8827
2.32953
6.2389
18.3746
25.6482
36.0832
-20.3111
4.1107
-17.6374
25.965
5.8132
47.7557
5.94227
-43.2672
-1.3299
15.7217
8.84508
-20.5476
-31.275
10.2321
16.7311
11.9576
17.7062
8.48759
-15.3642
-4.49734
-5.45727
36.3665
-12.4677
5.66061
37.1797
17.4462
15.886
3.61334
229.78
-9.50276
-2.01433
1.99358
-44.1368
4.44009
110.607
-25.4611
46.9566
16.0798
0.424639
25.18
-27.8326
2620.02
36.5093
-4.07194
7.81522
26.2679
113.629
35.8009
38.5608
-25.3352
16.6468
10.4324
-15.9635
-15.785
3.55792
-13.2279
0.611022
13.3414
-15.6519
53.6878
9.00284
53.7745
11.1638
790.071
30.4939
719.159
11.1461
7.25169
13.6458
6.12646
27.6347
28.5665
8.11297
10.8784
-9.95908
13.5944
-36.7293
35.9109
12.3477
22.2168
12.2674
22.6798
31.2019
29.015
628.132
-0.163692
11.699
44.5144
31.7413
-3.01896
-12.5543
9.06872
-18.1611
6.51562
-21.1481
-3.88293
10.5139
16.7263
17.4459
11.3639
12.9337
4.0473
43.1502
-1.03325
-4.93856
-3.05617
339.982
11.3494
-16.442
25.18
63.9966
-14.4474
5.29839
3.7791
14.9657
19.9254
49.0671
52.8637
50.7934
-12.0389
-34.7055
16.6468
3.13301
-13.1366
5.40223
4.81023
8.39933
-15.1827
33.847
-1.98349
13.7295
8.71096
-2.83839
20.4797
-21.2748
-9.73782
20.0413
-18.8767
24.2382
3.66756
17.9559
-1.3652
-9.85319
9.27199
-3.9927
13.6458
-3.24387
-1.4186
57.73
-6.21094
-22.0129
4.05177
22.8514
72.3178
23.5118
23.7056
17.7706
18.1713
5.94227
-2.03776
11.699
24.907
41.1117
2.60324
14.4465
153.901
19.3248
25.1539
-10.3826
50.4643
4.46129
47.8146
-17.4405
-3.18397
10.9428
8.07585
81.4783
293.695
12.9837
21.7583
237.874
-2.01433
15.112
24.1781
-22.2096
13.1651
55.3898
23.1808
452.426
17.9539
215.942
19.0191
9.44235
30.8871
-5.07711
-2.19788
-24.0439
5.59533
12.4291
-1.53266
-16.4768
5.06602
15.1861
19.8202
18.5209
271.124
20.5966
-8.30824
-25.3339
-7.68648
9.48418
-28.2204
5.84513
12.4591
49.6355
-19.4008
23.7895
-9.50634
162.919
7.41569
49.8151
34.2421
29.5022
-3.84648
10.9998
17.3709
-21.091
-35.1518
25.8709
1.28532
19.0443
2.23663
-6.39297
-26.5089
31.008
37.6723
40.5722
53.7786
45.2977
56.6766
35.1441
-18.1965
42.9857
-24.2957
8.06043
-2.17567
-8.79074
55.2413
-6.15553
20.4799
38.6249
52.3414
19.3199
24.4824
26.0521
-5.34303
32.1583
31.9058
-12.2776
761.555
81.6268
-6.80431
5.65966
-10.4686
-10.1571
-27.6864
21.4319
-10.966
-52.4018
13.6636
-9.69414
-33.4142
1.90503
24.336
44.2883
-3.40673
-35.2174
33.9268
-21.4093
-6.59453
24.1431
23.7477
11.2263
19.8028
-66.5633
-35.7975
26.3508
-45.087
0.611022
409.761
33.5982
-47.5118
-45.3451
-34.3066
9.23432
-30.1097
-30.0656
-0.784716
4.257
68.8576
33.6348
282.739
17.3939
13.6826
-2.17567
-23.7833
-15.5259
8.63984
-17.0069
-1.2948
20.4299
-35.3081
-4.78138
-5.58473
7.60126
-33.3086
-12.3013
-52.1954
0.902038
-3.20304
-9.69414
-46.5327
6.80693
43.4449
-3.35831
110.763
2.95358
-70.3128
11.0246
-0.0180891
-15.8045
-36.5783
-28.9034
13.2323
-16.976
8.10729
-1.65113
29.3257
5.48722
-24.4989
3.62351
-1.95464
-4.23099
-11.3427
17.3709
10.7681
-12.663
14.6265
50.011
11.7203
-44.2256
198.955
-41.5014
14.1414
50.7908
12.4612
36.5113
-32.4285
-18.9044
-9.48811
-19.8856
29.4598
9.43749
9.93449
10.0058
24.0054
58.0524
45.3813
51.402
45.7822
4.5449
20.257
21.6713
59.7853
-16.5874
15.2917
30.0317
21.4555
36.2909
6.66412
45.6695
35.6447
36.3831
69.4454
158.239
16.9386
51.5018
29.6612
11.5634
45.0085
33.7063
36.792
58.4375
28.5008
42.5473
60.1637
25.4424
21.5165
434.168
198.633
27.891
53.5359
-18.7746
0.144589
-4.87538
23.5397
12.072
33.4072
30.2627
65.565
27.039
20.8917
-0.367489
31.2857
39.2194
26.1564
25.7541
9.27199
10.9998
53.0012
34.2375
61.3679
17.3221
38.098
31.4931
36.8926
-5.14626
35.9109
32.2217
8.59956
21.6377
29.015
5.05286
-12.7984
-3.91182
-29.5304
-1.3099
27.1303
20.0814
46.7169
29.2546
20.4823
-9.5106
-10.6651
71.0297
-14.7134
32.1583
-14.1517
23.1724
-4.58027
4.44009
-9.33286
-6.72044
35.7122
16.0798
-14.5679
4.56532
-5.3438
-18.6686
12.1464
15.5376
-11.5682
-48.4068
41.2604
-5.64907
13.4599
21.9326
60.1637
-8.29081
-0.972327
27.8912
27.4959
5.60411
42.3111
-9.56054
24.4767
185.423
6.23322
30.208
45.8873
-8.15637
8.79692
-31.9951
-13.2431
25.4522
-6.98739
18.6423
-15.2371
-25.7815
6.2389
-4.11417
-6.21094
9.84627
126.314
2.1777
32.2217
-17.6374
-17.1385
-21.4658
-3.55713
19.9575
17.7706
6.92693
-9.05026
-32.0228
14.5293
-1.3299
37.3635
16.3413
-13.0513
-24.7477
133.393
-33.5058
-31.275
2.43823
40.9278
-10.6648
-13.6518
48.5909
3.01764
22.3564
-9.5106
11.8237
-12.9989
-9.55513
-35.3281
-5.32303
15.0392
-13.9506
-6.80431
24.4003
-12.3426
11.3494
-8.28307
-31.4345
10.1875
-24.0845
491.077
47.7537
5.94115
16.8976
9.34346
52.7216
38.7598
280.563
32.24
47.9823
3.89062
-11.2797
19.4579
-5.30028
54.473
3.89272
6.36902
46.0285
21.4423
27.785
42.3894
37.454
9.23535
-36.2674
42.5301
24.2269
-31.9837
-20.6953
21.7041
17.3755
-32.342
86.1087
-8.84299
49.23
1.39779
-7.0408
-44.3609
-9.73636
-21.2035
-1.39813
-49.8478
-10.8818
-49.4965
-5.89415
-6.4733
9.56133
-2.53129
15.8966
-11.8137
-9.05026
7.33257
-3.29352
8.90714
19.2848
33.6154
23.218
-1.80691
1.48921
-21.9246
10.9428
172.994
-15.9732
25.7036
11.1096
-28.8415
-20.7472
-30.1253
-5.04294
1.99358
18.5559
-14.6934
-24.3162
-6.81263
-34.5653
-5.58473
-24.2579
12.3317
-59.5455
17.6838
86.4854
159.368
44.0056
-8.82524
-9.69414
-52.1549
0.0309637
-2.5634
34.0746
-23.973
37.6749
177.242
-27.2093
110.35
31.244
-15.2125
-17.6786
-42.0219
26.3508
9.98135
-0.659367
26.1019
-35.9747
-8.06967
-5.74682
-7.57683
19.83
-6.98739
18.2578
11.1461
10.9998
13.6458
13.6227
12.6422
2.32953
2.49077
14.6265
-21.2035
-12.6425
-44.2256
28.4146
-5.25963
-6.39297
-20.8867
6.64517
33.9242
55.5648
934.59
-35.7709
7.95088
55.7588
-5.07803
25.7117
37.1797
34.8768
-3.88056
11.1041
5.74171
-24.0837
20.9139
15.0392
-27.2702
6.30583
-21.4469
-16.1746
15.03
-27.3352
7.60126
16.3542
9.25049
22.4538
20.2228
-4.36621
21.5827
13.3662
87.4855
-6.16941
29.2416
294.371
-7.53156
53.1911
10.2893
236.849
-39.3894
-14.8479
38.2281
32.91
12.072
142.103
25.5228
-14.7149
33.7059
4.02506
13.4821
-4.80979
-19.7583
28.2633
30.4392
6.46089
21.1421
-5.16673
-40.6127
5.25617
-9.95908
26.7129
-21.7368
39.659
-5.25963
-26.5089
16.0155
40.4834
33.7002
35.975
12.5015
-6.72292
85.7246
74.4995
41.7736
48.6079
32.5883
48.2005
17.4308
24.0613
83.3523
2.27777
21.4115
-4.1059
12.3009
-12.3662
10.5865
14.3547
4.43177
29.1529
45.6695
-4.84637
54.4529
29.1983
26.6616
12.0616
-5.3438
299.923
73.9906
34.2783
52.15
144.622
22.5198
54.321
31.1698
47.1931
35.9971
35.0511
45.1712
1.07952
90.8569
72.8688
70.5994
54.3298
5.40223
-0.811971
-19.7117
4.82975
29.7948
69.4543
-24.4723
122.425
95.8003
36.822
118.976
71.0795
-11.9045
59.3967
-9.49496
9.28976
29.2003
23.88
38.0087
47.3559
22.0125
31.4931
47.3276
-4.87021
79.0733
61.0734
31.5872
59.119
16.2094
51.1639
52.1722
36.1868
-1.91768
22.8925
677.34
32.0657
32.6637
-8.57356
454.581
13.8707
-38.1392
29.3472
107.805
-11.3406
1.62067
3.50306
265.218
-20.7759
6.66422
22.639
6.98387
31.7393
-0.658633
-12.1094
29.9501
24.039
9.68929
31.8323
49.9105
307.688
53.7917
50.7934
23.5683
21.5165
80.365
505.383
31.841
-2.09403
61.0322
8.57789
39.1652
877.177
42.9941
53.0849
44.3182
70.2502
27.4509
3.38064
106.248
11.1084
11.1198
-13.199
22.9977
40.7466
22.3904
10.9998
51.1271
24.8671
35.131
103.529
189.897
321.973
58.572
6.37419
1.10329
7.22431
-39.5191
9.82494
38.8922
22.371
55.0771
42.7187
36.9353
30.319
60.1975
41.8135
-6.70522
21.4765
31.7236
68.4294
-0.573887
13.9581
9.45943
36.5986
14.3382
-9.95761
-9.74197
36.7321
19.3048
25.9353
32.4387
49.6191
33.1999
65.4575
49.8693
31.7267
28.6903
48.5409
303.898
37.528
36.2909
17.5586
22.5263
64.4941
58.201
233.471
-14.5679
21.4319
-5.3438
84.405
-8.46829
43.6486
18.4168
35.9262
322.37
61.1549
80.9747
21.9326
41.423
19.8202
143.331
59.7503
93.0882
9.35224
-2.68604
4.6512
3.55792
24.4767
152.41
47.0746
3.08876
45.8873
39.2204
-4.40823
33.3657
27.5376
42.9675
22.3642
31.0744
17.4308
799.925
28.6906
43.9969
33.1999
61.7094
70.484
110.437
67.3261
7.61578
27.9262
19.9769
45.9613
5.52599
3.49473
45.0825
45.9521
15.7684
-4.80501
-12.8401
25.2649
-8.82524
-17.1904
-16.5476
52.447
14.3032
22.8302
-14.6027
-15.5487
24.5565
-12.0389
-36.5796
44.7578
-5.64029
13.2435
1.8401
38.2281
2.92495
127.11
33.0191
34.0109
37.454
50.4648
1.21397
3.38064
29.4117
52.3378
9.24571
-0.0805705
51.991
11.1461
48.316
-6.05497
17.3274
20.1332
-7.81659
51.1708
43.4518
-2.05911
31.2257
5.78846
13.7835
33.8191
2.50949
9.01289
26.1933
15.3962
80.4501
-2.60455
11.112
-13.2587
-1.75455
-18.9255
-16.5874
-9.07116
56.2687
-34.7664
-12.4348
-27.419
22.5263
0.775825
-9.26534
-17.6534
-61.4195
-10.4272
-37.2029
6.52424
12.7947
1.90503
4.93287
-27.7696
10.6882
43.2971
-60.9424
-3.96794
-5.64029
-56.442
-17.6786
-36.5783
-36.3997
7.61012
-58.2055
-17.526
-4.71246
-40.6599
20.9784
-14.1915
8.30867
-6.6398
7.64858
18.3125
20.5164
31.3829
41.6849
8.11297
35.0185
141.031
55.0999
69.6441
60.3327
16.0958
38.6982
27.141
29.4157
37.8014
-13.2822
6.07681
34.2774
34.4624
55.6967
41.2966
37.0965
640.385
56.5559
52.7013
53.0579
21.4058
-6.63446
27.9755
161.883
16.8925
15.3557
8.99746
30.6205
5.26475
35.5636
3.95468
28.9156
-6.6995
14.175
268.744
-57.8169
-1.82738
-34.7664
-23.3209
-10.5524
5.65966
43.8793
1110.53
10.1875
-39.077
17.7686
-15.3163
-14.9616
10.5551
30.3749
5.06602
-3.55454
-30.7796
-29.0833
-20.8345
-53.4449
-62.6366
-60.1603
-1.76022
134.823
-46.2406
3.97107
-4.4075
349.486
5.48722
-30.6452
-64.0857
-23.0622
-17.0026
-37.6059
-6.6398
-2.90944
25.0553
40.7967
56.8387
40.8634
56.6979
-10.4924
34.0368
88.4437
32.8821
72.1185
91.2599
26.557
65.4286
24.8175
60.5143
31.7413
56.9512
74.4374
59.6685
51.1794
51.4932
5.08887
63.5835
44.2471
57.9636
31.9786
46.6669
1.77785
25.9835
75.0675
14.7475
59.0705
7.33506
44.1455
9.52056
-17.379
-15.6512
-27.1019
12.7265
11.8576
-21.2328
-19.6467
18.9884
188.733
107.203
51.7304
70.9947
85.5919
28.0929
31.6392
77.8988
-2.84507
-8.28871
11.0542
33.847
46.7422
187.63
44.3182
34.6429
1.73908
12.4584
16.2932
27.975
22.9977
14.5097
26.1386
12.8739
49.23
46.3754
39.9721
20.2487
88.8331
58.4586
17.9699
24.0909
64.7412
60.8741
155.868
132.895
29.5219
77.3809
93.5855
26.9661
861.769
8.07585
10.2638
14.4592
48.5933
1.7338
38.0606
15.112
14.8077
2.15323
-1.5749
-8.52951
32.9011
36.2992
20.6522
23.2646
24.4679
27.3242
7.9209
64.5354
42.1315
11.7895
22.8077
26.2101
72.3992
52.8153
24.7527
16.3104
95.771
67.2466
20.3948
21.6768
-6.5932
10.452
5.43198
41.3433
-18.8501
8.10729
598.05
533.145
76.7017
9.00284
16.7306
1.74944
28.0304
8.58561
82.9678
25.7541
18.6423
25.9924
27.6347
39.9721
20.026
26.7129
6.37419
47.2142
1.10329
-2.14602
36.912
15.3126
13.5731
57.6329
47.3958
34.2974
59.6685
-10.6648
91.2959
14.262
71.0821
23.0681
50.415
114.365
-19.7739
34.4168
21.6567
506.69
45.0151
13.8943
50.7048
-4.53493
15.4172
47.6688
-7.21786
15.0646
62.7462
39.9005
29.6612
39.6743
48.7567
70.5252
49.0671
57.5399
47.0452
14.198
-6.59453
56.0022
70.5994
41.2114
18.5207
36.6693
19.8223
177.846
60.084
34.3442
31.199
25.6635
27.975
72.3039
12.6356
18.6423
47.4158
35.3056
24.9424
207.041
50.0665
59.8353
27.3805
33.6008
35.7268
26.5161
20.9139
45.0243
19.5815
30.6687
6.66412
30.677
93.7408
19.0191
0.0720234
43.6486
44.6538
13.4374
61.8173
27.4217
43.4449
54.7377
20.0585
-11.1019
2.5913
35.9292
14.0374
-1.157
-1.749
-20.6487
-24.2183
-6.74945
128.487
-1.04646
74.6366
46.1376
17.1443
48.6984
425.278
22.1213
24.2269
17.9559
82.9678
48.2429
53.1663
248.841
24.8236
-15.4741
20.2944
17.4376
35.9555
31.398
33.1587
311.261
-1.20899
54.4338
46.1056
37.7611
28.078
22.8565
-18.4206
-26.4006
2.32868
17.4108
42.9857
-24.7477
-13.6645
-20.0306
-10.4534
-20.7502
-12.4053
2.83704
61.2703
-4.78257
-23.3715
-15.6469
-28.6983
-20.9864
10.4952
-29.8201
-23.7121
-26.8331
-11.9293
-3.44876
7.16405
-24.2548
-48.8971
13.9417
7.83729
-1.3815
-36.8323
6.18636
410.119
8.38969
-23.0221
108.561
19.8842
-37.6138
-13.2587
976.968
-27.9915
14.8077
-27.8318
4.0473
-21.648
2.5577
-13.9506
78.7482
-10.4686
30.0901
46.0648
-39.077
-16.3215
24.039
1.90503
22.4619
28.4524
-9.92651
-18.5471
19.8202
-8.46859
-13.1366
603.229
-38.4523
-27.0294
-22.679
-56.3314
2.097
-5.75718
-0.660101
7.12878
8.79692
27.975
-26.3615
-22.5694
-2.65878
8.00513
-2.35693
11.1461
24.1183
43.6309
-12.6142
-15.4688
-14.5371
-19.998
35.2412
7.9722
-17.9887
15.2962
64.0808
-10.1411
7.22431
136.998
27.4538
-25.6728
61.5426
-25.6573
19.6341
20.0814
10.5139
-13.2587
-1.2948
20.7342
5.4374
15.2917
31.9058
0.840821
43.7872
1.04193
23.1808
28.8868
-42.6789
6.43939
4.02653
2.7761
56.7671
-9.33937
82.432
15.3339
-25.8471
18.9343
-36.5796
7.27646
-11.8595
-0.0180891
-18.9606
-30.9561
-38.2738
-11.1305
-22.5982
15.2155
6.8369
23.3985
14.8575
-8.15637
-3.87276
17.9559
21.1236
-18.839
-22.7334
11.7717
9.8746
9.98704
26.7129
-34.8553
0.303635
-18.3781
47.9549
22.2168
12.2674
7.68727
8.40029
1032.04
-17.0303
-8.91572
20.1515
2.41824
16.7488
101.929
20.0895
-33.666
5.23734
4.08207
17.4507
180.701
-19.7529
-18.1765
2.45365
12.5851
7.36147
100.469
38.2859
0.796767
22.131
17.9231
28.8632
-13.7763
16.2287
7.40005
159.401
31.614
38.4558
27.9498
-14.8875
-0.786802
-38.9307
-8.55314
-18.4623
-22.4168
21.5168
-31.314
209.572
-20.2958
22.5198
50.5729
33.0439
4.08954
-16.4768
9.56393
4.82765
27.8912
126.821
-9.38842
-24.5828
16.0546
79.7924
-22.679
-13.0046
-30.0945
-1.26304
43.3265
-6.28157
29.8501
-45.6377
-29.4155
41.5931
-2.94711
-27.2986
-20.1606
671.754
-4.92974
8.96064
27.6782
43.5643
-19.2222
9.05
6.1932
-9.02204
-9.55537
3.11473
8.79587
165.084
2.53914
22.5747
603.729
26.6046
-29.2117
45.4514
55.8291
24.2451
41.9586
29.439
62.1781
58.3235
19.5317
6.20179
12.1378
20.0814
56.0872
27.3805
31.7267
12.9782
47.6039
-2.53193
-0.637863
62.8279
-28.3644
0.104893
24.1178
68.4409
22.3276
17.0168
-19.2531
14.8727
-21.2734
-19.6057
29.9501
22.0968
23.102
16.2485
40.3234
26.4846
36.8857
10.6972
13.4993
59.2267
0.142485
610.91
10.0876
30.307
-15.9477
12.8985
-2.68604
19.6437
-0.792444
26.3508
18.6312
32.4701
18.0813
14.3324
190.787
50.0264
18.616
16.786
55.4373
255.382
-4.23099
5.52386
53.0012
56.7262
13.5739
23.1055
154.149
26.9889
28.4146
0.362567
21.718
20.3428
43.2945
40.5722
70.2445
33.1639
42.8019
17.4462
55.2413
8.837
50.4674
33.5929
65.7118
-22.2096
13.4176
61.8909
12.2863
23.1808
54.3854
42.0053
36.4244
-11.903
-11.1724
-2.84609
-20.9385
9.68929
-28.1379
74.367
1.32685
13.4993
46.1082
13.2609
3.71284
17.5838
161.492
-15.0106
-0.219967
12.3065
-36.5783
-45.77
-15.1827
9.48418
-22.5982
0.611022
429.384
-19.4
10.2801
-1.3099
5.32059
-4.72878
-9.90366
-0.730489
-0.132431
-11.3847
-12.5392
-35.4877
-46.5725
21.4555
-3.0645
-19.5728
-13.081
11.3494
111.657
-34.7901
-37.4093
0.902038
9.91542
-13.4423
30.016
1.84719
8.681
41.5709
-13.6746
35.8009
33.1181
-13.3384
-10.1823
-25.3339
-19.5331
-22.679
0.113851
-11.3538
24.9739
13.3414
12.9835
-11.9045
-9.73782
6.92286
9.23432
-13.2431
-0.0805705
445.243
26.7458
7.0134
-33.8315
39.1108
2.40141
22.9931
-4.22441
-12.663
36.224
-17.2326
-11.8331
-12.3665
22.7924
-5.25963
5.35024
12.2674
1.21684
14.0225
-0.569336
16.565
-23.7833
10.2638
66.933
-0.132431
-14.4133
1.99358
26.0521
-3.46897
35.6539
-21.4469
-1.18211
-20.5773
-14.8875
12.3317
-37.0567
-10.4272
-48.4473
11.7895
7.17245
-22.1698
-7.52314
-17.5559
-20.2249
-11.8006
48.9193
19.8202
16.6468
14.3774
-3.9681
-2.68604
-23.4598
-19.8679
17.9175
-2.92052
54.9589
67.6893
156.457
100.539
-2.24155
26.1009
7.37164
11.1638
23.5781
36.1161
158.813
28.6383
47.3559
-3.29266
21.2314
31.4931
-11.8331
24.8388
0.751991
52.7775
33.4612
97.6424
218.609
44.0075
27.5417
12.9548
2.32868
40.7663
14.8747
23.218
12.5932
25.8521
29.439
26.5709
28.3384
15.5567
13.6981
23.3822
48.1924
33.5984
14.8601
3.60787
43.6828
41.349
35.4225
-18.4615
24.662
60.0168
30.6687
34.7751
26.9289
20.6522
49.5015
65.6973
27.3242
24.7875
34.5504
18.8127
291.382
-2.19788
-9.05138
37.4545
31.1698
7.88608
21.9326
37.6749
0.901739
18.5209
31.841
78.4908
10.2734
48.8396
-1.98349
51.2108
51.5095
48.3582
61.2708
71.0899
49.8151
30.4939
105.402
-12.2798
-4.92974
72.6789
14.5598
51.0605
40.7479
531.914
8.06726
5.97049
14.5314
-32.0442
29.3517
-2.44853
-20.4485
-15.2645
19.7636
-14.0885
-22.1687
-26.4006
-42.6489
-20.0506
1.57246
427.867
-14.0991
13.9207
-11.0379
-8.56573
261.292
18.3829
49.7823
-30.6429
27.8576
7.25119
1.71286
-36.2659
5.5872
-43.7216
17.7768
114.659
15.3823
36.9251
165.111
12.3239
2.77581
53.7328
11.0244
17.9287
4.6512
-13.9109
1.68385
39.4692
-13.2279
19.3517
3.97107
1.21397
-11.6119
29.849
-22.6134
18.6601
11.7533
-4.23099
-9.46867
247.132
42.6272
15.448
22.1228
21.9
34.2091
49.0294
20.9773
29.2143
27.839
17.8896
41.4205
19.9575
17.7706
21.9195
19.0607
-5.78589
24.8175
23.8997
40.0846
10.7191
9.43749
25.8521
63.9457
24.947
19.5317
-16.0048
294.093
17.8296
55.1875
39.4445
57.4417
310.508
-13.4901
21.7396
26.4019
49.4849
13.7693
12.3333
51.8777
4.93734
55.8898
11.3525
3.5768
15.6416
61.9439
10.8882
41.5839
28.6752
31.5575
31.3258
42.9687
42.373
14.8601
63.578
39.1706
-18.4615
30.0317
43.7872
11.9364
50.6373
1994.78
41.3344
17.9539
-8.94569
38.2985
-9.09193
69.4125
152.701
68.0115
84.0092
463.213
44.9507
102.384
54.6893
26.6267
40.6733
54.5415
57.1237
39.1356
36.8662
-0.955122
32.5762
-5.65617
17.6134
-34.7796
53.6338
17.1443
29.9578
17.6686
5.89913
4.31768
8.79692
-20.7507
-56.3466
-43.1841
-4.53285
-55.7131
-39.4537
-15.2371
127.964
-29.4808
1.39779
269.384
18.4203
13.6895
-0.461097
-28.296
33.1587
0.166262
11.9095
26.3229
25.4909
45.2574
15.3602
19.9978
-25.4636
60.444
3.35527
16.6587
21.0265
-6.49207
23.041
21.7792
25.884
-33.8792
15.8543
61.7087
47.5648
45.9406
51.9
15.8322
31.9482
0.991326
46.1973
4.31229
22.1872
30.8785
14.4592
42.9687
46.1212
33.6008
6.20146
9.48985
-2.05886
7.77543
13.4176
-10.4036
8.53819
19.4326
61.8816
34.509
56.327
40.4427
22.9134
23.306
22.7672
359.893
39.9005
4.06709
56.2529
15.2402
35.0116
25.6897
23.6194
65.7348
19.4579
146.499
-15.0106
10.4324
-15.9635
-8.28871
3.55792
-3.63428
-41.3389
144.914
-4.4075
2.78381
-35.7422
-47.5118
-2.44747
46.7156
-54.4725
-24.4434
21.7041
-29.4762
-24.8457
-14.4284
-21.9092
-19.7213
-8.0296
56.0872
-17.5971
232.252
1.5163
32.9157
78.9899
52.5205
-32.8924
13.8021
70.3824
51.2917
24.4003
47.6275
53.5611
37.906
32.6763
15.2709
31.9311
38.3834
53.0189
46.8826
60.3115
24.7527
8.81415
587.662
208.923
61.6244
113.703
43.0854
12.8985
5.74726
-26.2709
-24.2183
21.6656
-5.94821
44.2635
-6.28157
14.0282
-15.6526
-30.3525
-4.32154
189.145
-58.2207
-20.6953
-15.7772
-6.98739
-19.2235
-18.839
93.4587
62.3715
289.11
20.1385
8.88877
45.5486
28.4593
22.0277
-24.5479
10.611
960.821
-3.08305
22.5747
124.816
34.013
43.0705
45.3453
18.1237
54.8218
42.7107
60.7894
57.5708
30.0522
-0.384854
36.9353
54.6819
54.9121
35.3056
49.3053
43.9969
70.6812
34.8768
74.8302
42.9633
68.0456
11.0596
13.3976
179.02
505.902
44.7242
-26.132
6.5967
14.8313
44.1455
-2.38646
22.3689
27.246
2.7761
262.914
-2.19788
-14.6736
1.90503
-8.1856
-16.5252
-14.6027
-23.045
226.956
2.77581
-0.219804
34.9921
-13.1366
-20.8347
-10.1823
-14.0895
-17.0568
-30.0945
-1.26304
20.8377
1.2147
8.406
20.4797
321.972
16.2932
-52.5985
5.54163
-2.65878
15.5014
-2.35693
-35.7056
-13.363
35.131
24.8183
5.25617
24.8388
-21.7368
20.9184
4.31229
-0.980643
393.419
51.7434
299.718
9.23006
38.0606
33.8527
20.4299
-1.5949
-7.19709
37.528
-8.6867
28.8029
-7.4588
21.3906
-15.7793
-8.55314
-29.913
12.1464
23.0339
5.29839
15.0235
89.9283
33.0439
-20.2249
8.81415
-18.5471
-38.2759
-19.713
42.4884
59.952
-18.9606
17.9287
-28.2204
30.5961
-1.65113
17.7763
26.1019
57.7286
16.2932
69.2044
-26.3615
-12.0291
8.88747
-15.0909
57.8515
13.6458
31.3829
0.455469
133.675
55.8559
8.78158
6.09813
-49.8478
7.7999
-20.2522
35.7983
36.8241
-12.7984
11.0807
-7.04165
51.144
-1.99185
-1.1449
27.5857
121.881
-17.2514
17.2005
15.2199
6.20629
25.076
-2.78516
21.1789
18.4391
19.3202
14.4592
36.7508
31.7267
-3.16887
15.112
-7.2171
-14.1517
-16.183
-30.8172
6.31416
-18.7032
-14.8875
6.70946
-23.9382
-4.80501
62.1226
-41.1574
23.0339
-7.82008
-11.2134
-13.1453
-35.2174
-28.6672
18.9343
-14.0908
-9.59013
6.88115
11.2263
-44.0745
1.98792
-9.47975
4.35915
13.3414
19.9554
40.2651
1.73908
-43.7636
-9.73782
-30.1097
-31.9397
-2.65878
-29.4762
-24.8457
-15.0909
20.3702
0.504266
306.871
-43.5851
-13.4388
24.9339
2.22235
18.2796
-17.9887
82.7625
49.0883
4.85143
31.5872
65.7833
46.1944
32.7631
55.6526
39.6755
-5.78589
47.3063
53.018
70.0696
44.4523
58.1632
-6.00705
43.4375
60.1975
-21.6978
38.1945
312.058
42.8019
11.824
62.7376
42.373
31.7267
11.1041
35.7268
44.7928
-8.52951
51.2834
83.5008
17.5586
37.5188
0.775825
45.0826
23.5761
7.9209
36.4244
22.7672
0.0720234
45.5227
-2.19788
5.94115
13.1494
103.047
66.777
73.43
39.549
49.8052
244.53
18.5209
23.7477
335.44
21.6768
252.028
14.2001
24.4767
-13.2279
41.8405
118.289
49.6355
22.3538
44.4042
18.6047
9.24571
16.786
36.6966
19.2495
5.13934
-0.0983434
38.0087
64.1737
32.4758
16.5006
106.233
21.0907
53.2258
22.7924
37.8439
27.839
72.2375
36.8241
21.5188
50.0304
-24.5266
40.7663
36.1514
74.8449
28.8402
40.7042
9.43749
-2.25892
-18.4067
37.7087
0.584093
-1.08302
-32.8714
7.36077
-12.5543
27.8094
27.5777
31.1286
16.7342
22.304
20.8939
24.4095
17.7074
11.928
38.5232
103.849
2.91609
7.6465
-2.38646
14.8727
-6.28083
-2.73908
11.2094
-0.618078
44.0715
12.5228
-4.29535
22.8696
25.4935
37.6238
5.5869
68.1836
11.5663
-11.4346
-5.73162
2.48509
211.992
0.909739
-4.40823
-0.367489
29.4117
9.23432
-43.2281
-45.0582
-43.5864
-15.2371
-12.6142
2.32953
15.6092
9.0043
8.78158
32.3351
-2.99614
-36.378
-19.0126
-0.851099
3.09091
-23.4588
-7.17619
11.0807
-25.7823
22.0256
6.16637
-8.64116
-28.0438
-15.3774
3.20208
-29.6511
0.227414
-29.194
-44.1158
-24.4984
-19.9016
-0.911089
13.9581
-34.6159
-21.2691
-9.95761
-20.4498
29.6122
302.36
7.13882
20.5711
25.1651
7.70281
25.1675
10.1671
27.2935
-19.8625
-5.32303
24.4095
-17.8998
32.5428
-10.2025
-1.18211
30.0225
32.6349
43.2085
-14.5679
28.9282
-9.09193
23.3908
47.3967
11.5634
39.3864
100.51
15.3339
30.3749
250.569
61.6244
44.3625
18.5207
53.5359
15.8956
38.5629
20.7286
13.009
88.6921
133.282
6.8369
30.8948
14.8575
18.0806
5.25471
55.6486
44.853
40.8013
-5.16803
283.445
7.0147
-7.81659
0.348287
3.28704
270.618
28.6906
23.3822
3.2148
-15.1273
18.0102
5.48977
84.1927
1.99358
22.304
-18.4615
350.497
519.8
17.5586
26.2744
352.429
6.70946
0.424639
2.69126
19.0191
-24.2908
23.3908
18.4168
2.19302
20.5879
31.1698
28.4524
107.212
18.9343
41.0097
27.299
-17.8376
-2.66651
27.9208
7.61012
5.51278
14.3332
27.976
-15.6526
-5.98969
-28.2356
42.3188
19.2495
27.6281
5.52386
18.4961
38.0087
-10.7401
1.39779
-7.0408
12.7524
12.5297
45.4535
-25.4849
49.0294
-8.80617
42.8019
171.12
83.3523
16.3333
27.9762
46.1212
23.0681
9.18553
2.15323
199.492
405.84
39.3929
600.477
15.0975
12.3317
-8.94569
17.145
62.7462
15.5376
417.593
566.287
18.7716
86.1802
49.9105
58.4375
28.5008
44.4214
21.6942
33.5134
40.6143
-3.9681
34.7953
12.326
1054.91
91.7198
39.9664
30.208
21.5245
52.3389
-6.2823
-22.8563
-24.4875
117.281
17.3755
10.7615
35.3627
15.5199
0.455469
39.9721
40.8634
450.079
34.8365
-2.14602
40.3784
-1.3099
24.9424
53.3673
27.5777
57.3656
35.4748
20.4745
64.2975
48.5409
4.0273
11.5436
-12.2776
36.2909
53.1658
18.7781
19.5165
30.0901
21.702
11.669
23.306
-3.46973
22.5608
231.412
39.9005
87.7573
22.5198
48.6988
13.5083
23.8067
20.8083
-25.1574
23.3905
33.5134
-4.36325
24.3448
-42.2005
-43.896
-5.81241
56.3358
0.222933
24.2279
-26.897
-32.2266
53.7745
31.7231
43.0229
8.58561
8.00513
-3.84648
-5.86677
51.1271
22.9931
15.448
23.1055
-4.11417
8.78158
-6.74427
245.806
19.1032
4.85143
-19.0126
23.5118
32.0501
40.5722
34.6372
-20.2947
256.583
-25.7823
53.8847
17.4308
37.1797
-14.4129
23.3822
50.0665
50.465
21.7583
-11.3768
-39.4957
99.9048
5.74171
18.5559
-1.5949
7.79543
31.9058
235.099
36.2909
53.5158
-4.93024
40.4427
13.5431
23.306
-12.8401
9.44235
14.0205
32.4042
12.7947
-13.0875
20.9561
7.88608
23.8067
17.0602
-0.972327
29.7653
40.6143
24.3448
-5.84217
12.3065
23.3919
-9.56054
11.135
39.5783
34.9479
-10.0304
20.2472
38.782
39.2194
-5.74682
24.2823
29.2003
16.7683
24.1183
36.1115
44.5013
42.8019
358.526
33.6008
3.60787
34.3125
31.9786
-7.2171
0.29917
4.58895
15.6762
32.9011
-12.4265
136.844
14.2057
28.5356
30.8022
3.82016
28.6561
42.7797
335.777
7.52723
3.0588
47.1931
51.9177
1.07952
10.2721
52.4558
31.6392
8.39933
4.82975
33.847
33.6238
394.165
26.4599
4.96283
19.6504
9.00284
44.4042
-1.99869
5.54163
6.71155
25.7541
35.5089
22.2442
461.525
343.41
101.816
49.2017
37.785
49.0883
14.2218
16.5946
34.7562
44.3204
81.4889
23.7935
19.0607
11.0807
15.4471
36.1514
35.4895
36.3364
31.3339
48.1797
24.6968
25.1539
10.2321
39.2199
23.4518
25.663
30.8247
0.991326
51.8195
37.1097
16.1174
7.66119
114.969
238.045
12.5223
49.9149
58.3954
9.4784
22.3175
47.6749
49.0667
71.3143
45.5572
70.2339
87.9463
23.6324
71.0821
20.4745
33.8527
63.5335
140.834
18.1028
36.591
-24.4591
256.852
-17.7662
39.1942
-23.0012
1.21543
-0.86501
39.3204
-0.391945
15.6058
36.8632
38.3915
24.6106
79.9892
10.6972
17.2475
-12.976
-5.65749
51.317
25.2818
34.4503
11.3695
36.6889
32.4701
15.2155
34.9479
81.4946
33.5982
8.71023
10.8769
63.1448
29.849
49.8151
34.2421
-6.10506
5.52386
50.3552
34.2605
54.8522
39.8161
27.6294
185.212
21.1857
37.8296
42.6424
3.56309
42.4701
68.766
63.8845
28.7761
62.9722
-4.3651
-10.4711
16.3842
39.8292
35.2144
34.5524
25.7117
-21.9092
16.3333
38.6249
-7.6287
-31.9994
-1.2948
30.1046
44.7928
-18.4615
24.662
-38.5146
-10.5608
-34.5653
1.08726
-16.442
-10.966
448.804
-1.32898
213.32
-22.1698
434.756
-6.31153
28.4524
-23.973
42.5473
330.029
-55.3202
57.4809
18.7226
8.55836
54.4618
-11.3538
9.59326
1.2147
-0.134983
-55.008
12.5451
-24.4989
-18.8212
-26.7198
-1.97241
-28.3556
15.4968
16.3903
-19.2222
12.7981
21.2502
25.8795
20.5711
26.6406
35.8138
34.5378
-19.818
27.7532
51.6563
28.8632
-2.53193
-0.637863
-15.0887
1.97896
67.5714
7.9209
40.1726
32.1375
56.294
16.4746
11.8576
-8.11434
-10.2764
57.1321
35.855
48.1301
17.2475
34.8638
-14.85
-7.53156
44.7578
-6.23732
7.47818
-9.5903
-21.4267
-30.019
-8.62351
-10.4168
4.9081
5.89986
52.4466
-2.94608
-12.8415
49.5267
10.1827
313.826
41.3818
27.6828
-7.04209
4.58682
28.8035
52.0642
72.607
284.538
52.0128
18.5556
18.1662
28.2773
25.0279
139.809
49.0055
39.3224
30.3528
44.3606
-10.4711
42.6211
22.9626
44.5847
27.9932
28.8402
36.9561
-18.6735
10.6983
-1.54013
37.7087
21.1789
-11.546
9.94992
55.2413
-11.7777
38.6249
-13.2509
-5.76246
22.304
-22.2096
7.79543
414.215
-25.195
-8.67837
-17.9648
176.267
34.8205
131.609
-51.6567
-37.2029
-18.6686
-19.0645
-2.49214
38.4493
19.6508
37.729
29.3894
54.7288
27.3676
-18.5982
13.0832
30.7023
35.9292
32.7781
34.4503
-21.5857
47.9333
503.934
18.8545
8.32388
42.3894
32.1368
56.1947
36.4093
21.4158
2.73053
24.5152
13.5726
21.3072
27.7013
16.4338
34.194
-6.10376
14.6722
23.0598
-32.0442
34.9739
12.544
33.8995
-22.7607
23.5118
18.9317
23.7056
16.2973
5.13978
11.7182
20.2219
30.8043
18.5328
45.3894
-6.49207
-18.1885
14.6197
43.7389
31.5017
-15.9732
185.398
-6.35269
-11.3768
-20.755
16.5088
31.0416
13.8707
1.2362
38.465
-9.62373
42.8584
-3.90934
29.153
10.732
18.6208
34.9486
17.8757
63.6833
20.5879
31.1698
13.5083
51.9177
-17.8389
-9.98545
-3.76622
-35.8272
6.68429
23.3919
-27.0294
9.48418
7.38684
26.4599
2.78381
29.8501
-45.6377
-49.0932
-24.9363
-3.88414
-22.6134
-16.9472
8.58561
-5.11333
-15.4754
-13.2168
-22.7334
28.6383
8.89406
-40.774
-1.25736
41.8005
28.4593
44.5165
3.56309
36.8479
50.6857
31.1131
39.6352
41.1964
15.3602
181.167
8.99746
13.6981
304.492
38.8221
54.2131
64.8618
41.097
26.0967
38.0606
50.7193
29.8003
24.642
171.776
4.73185
281.014
20.3697
37.3201
15.4172
30.8022
-11.903
47.8607
22.4538
3.13005
208.989
47.7618
-7.24856
16.271
61.297
15.3734
0.193596
-27.0315
-12.2167
-7.71607
-1.89216
21.6768
-19.7117
205.355
7.30605
13.2323
-7.60569
17.4776
-12.8955
23.3985
-18.8756
-21.2748
419.217
-20.7394
-15.7772
159.804
-37.9642
-28.2093
9.8746
-21.8721
-7.8623
30.461
26.9889
-8.80617
9.06872
-5.04261
12.5851
-11.9749
3.6157
-18.8809
-14.873
35.4225
4.0273
4.0473
-49.759
-31.1755
29.1529
22.2437
-14.018
5.46099
23.5308
316.867
10.732
31.7393
4.96357
12.2535
28.076
31.4672
21.2279
12.5004
10.2805
90.2029
-9.91755
20.9956
11.3869
-45.0129
49.4429
43.4254
28.8281
196.743
-52.3293
11.3582
-33.8426
439.142
13.3414
-11.9038
38.3911
34.5352
-22.2119
9.93987
19.1043
-27.31
49.8151
120.449
63.2354
28.0126
457.028
73.6159
17.3709
35.131
19.1961
178.653
48.3597
6.90752
36.0832
19.4927
75.3252
25.4662
42.8316
38.5043
60.1611
16.2094
23.7935
26.557
-2.03776
21.1789
50.2982
19.3202
72.1079
40.6961
74.8279
46.1212
52.3414
16.7263
23.0681
56.3415
37.2965
12.0852
66.6342
19.4326
30.0901
31.0723
24.7875
15.2709
9.44235
42.1315
4.29322
14.6687
61.8751
5.59533
33.0439
20.9561
50.9896
21.9326
9.51282
-0.0352937
53.1911
5.94411
21.5337
2.59113
404.923
-22.5228
-18.5961
23.2356
46.0285
10.1979
9.648
31.8318
-21.6867
-33.4563
-12.5489
17.2302
38.2823
-19.8023
-8.53164
-1.1816
23.9532
42.6708
2.33483
53.8664
7.17594
38.0523
18.3678
635.888
60.8635
25.7036
40.499
37.3411
26.3564
56.0372
2.15323
50.899
41.2761
94.5441
14.1604
36.2992
5.65966
43.2085
23.5761
19.1653
21.4319
11.5228
16.9386
51.5018
39.0316
7.81522
43.1345
33.7063
25.5476
789.372
23.8067
34.8127
2.77581
67.2466
512.879
22.2688
21.6768
-6.5932
24.1726
50.7136
1.76464
23.0998
193.252
48.5907
9.00284
40.656
27.975
7.37164
26.1564
26.3892
3.31997
22.943
-17.902
-8.67787
50.1901
-13.5512
21.0755
-11.726
18.4203
-35.259
-20.7998
23.7295
35.0328
401.216
6.28728
35.6932
3.0021
30.2649
-1.90707
11.6121
-8.11323
-16.0933
-1.40022
47.6709
9.16247
10.3745
21.1669
29.382
72.379
24.0099
116.046
-30.0603
10.1719
-8.65717
77.7997
-53.0477
10.21
-18.6516
-17.7493
-17.5209
-45.3492
-25.1121
0.164931
10.1296
499.152
-29.4209
-4.04974
-15.9732
8.63984
11.112
-33.8735
28.6903
599.821
16.6818
-22.2096
-11.1977
-59.1293
-19.9311
-32.6913
-8.67837
-36.7055
43.2085
-51.3866
20.1023
29.8652
143.644
107.831
86.172
5.23025
-17.4847
4.71613
25.273
30.2328
-9.91755
17.2475
34.8638
2.01655
18.7054
30.7023
22.8107
15.9115
-39.2303
-10.1628
14.8023
67.5802
17.4776
13.3414
14.3332
49.6355
35.4723
9.00284
25.6635
-0.136009
3.62351
41.1489
49.8151
32.368
14.5097
31.6146
36.1346
32.3634
66.9901
2.32953
17.4833
31.4931
14.4038
34.2091
-1.5115
4.85143
10.9724
38.5043
56.413
34.95
44.0075
23.7935
33.27
21.1589
62.5733
23.8376
1.94123
36.9353
11.5783
34.3173
23.2798
-1.01227
41.9426
54.9121
37.1797
45.871
474.004
44.2471
61.7118
52.3336
374.933
11.0596
15.2917
15.8333
11.928
25.0548
40.1312
26.3419
19.8279
4.17277
51.417
7.77466
15.0646
36.1523
41.2604
177.347
210.237
16.3194
-14.6117
31.1157
1.83877
186.25
35.9292
0.918944
-12.0564
-27.2079
128.518
-17.0568
28.2248
-28.2204
28.722
0.222933
21.8294
45.8873
7.36128
-43.7636
-39.7229
-5.75821
59.8455
-45.0582
21.7041
26.7458
-9.85319
-18.839
-22.7334
36.1346
9.93449
36.2427
387.574
-31.4554
57.0242
-1.06946
6.41897
29.6273
92.8858
47.6039
34.9694
21.5984
65.4961
5.3688
-18.6358
14.7475
2.84857
-17.0278
-2.70611
17.0168
-44.6992
-22.4168
-14.0905
-14.6736
31.8901
110.543
15.3339
-29.5952
-15.5487
-9.17673
-25.1574
-53.4462
-0.219804
-0.615119
-22.5069
-3.9681
24.4879
-31.7145
103.82
27.2878
-16.039
31.5331
17.0895
18.0813
17.7763
29.8501
-8.15637
10.8769
59.3967
12.9825
7.37164
304.688
48.4811
429.688
45.4819
53.8716
24.8183
867.327
27.8094
8.07585
60.8635
36.948
87.9463
53.6174
11.112
45.5569
82.5784
35.4225
-5.34303
41.5286
31.9058
58.7797
19.4326
41.2669
23.2646
60.0751
29.1983
-35.1826
53.291
30.2635
-1.80204
34.6352
39.9005
-4.07194
-9.05138
28.142
13.0916
23.6735
43.4449
11.6342
3.19196
35.8009
10.2721
-3.76622
25.425
-19.7117
-10.1628
-3.93835
9.48418
39.9664
10.585
21.5245
10.5843
1.73806
-16.9912
93.6227
46.0669
43.6124
1.39121
50.5014
359.576
21.1421
34.2375
7.01999
30.4405
26.8536
1.50803
18.1519
4.05177
60.3327
34.8365
16.5946
36.6302
58.2871
-0.97004
48.1564
30.3051
-18.9044
24.8175
48.2625
11.7886
46.7339
38.2105
25.7117
42.8019
70.2339
20.0814
65.4575
44.8452
58.6753
31.6743
5.90136
2.17324
26.2836
26.9206
-13.9506
45.6695
31.9641
55.4352
-3.32349
-27.8326
21.5168
4.29322
16.5428
-16.5476
54.3789
9.34346
38.6661
125.904
17.2564
47.0452
-13.913
49.6275
37.2615
49.9847
3.73004
18.5207
42.2915
-4.71913
-0.190215
45.5886
29.3257
49.6355
37.3463
-25.023
85.8396
205.574
31.7231
39.2308
35.1791
4.20231
4.58682
48.316
16.4338
26.6977
-34.2148
-29.6368
27.6499
3.11473
36.9069
7.66253
-33.0681
163.13
20.0454
-18.1765
-17.8472
26.6406
27.0415
4.5449
-4.56565
28.8632
10.5865
-6.26006
-8.38661
-2.12746
-14.8876
34.7077
78.5496
31.0271
15.1428
-36.1197
20.4949
-12.1094
39.3204
29.6612
153.992
35.6382
224.861
49.9105
17.2564
23.8067
77.0303
31.0646
34.6349
70.9947
33.1181
44.9595
-2.09403
104.136
-22.5228
-3.60354
11.9912
62.8951
-10.4168
37.1553
16.1525
5.89986
31.8318
23.2908
-20.3378
-61.2746
86.5707
45.7786
-47.9133
-16.0101
-9.21801
52.928
60.4975
24.8671
46.3754
-1.4186
-12.5018
50.2338
62.1478
28.4736
8.59956
9.09838
58.2871
40.5722
25.2669
46.2823
47.1717
16.7029
23.033
189.163
68.1955
11.3116
8.98548
33.1871
-10.9105
62.0716
56.8061
13.9803
14.857
-10.5312
38.4443
6.92238
0.564163
202.098
28.6906
12.1378
35.0739
35.4725
29.2546
22.3564
16.7263
19.3199
76.9562
74.7778
17.1458
56.2687
13.9593
41.9131
25.4048
23.1808
41.2669
41.3344
341.505
24.4349
36.5093
38.0264
31.5353
7.81522
20.6457
41.6193
1236.33
45.1712
-19.5352
59.7503
61.2291
5.40223
34.7953
16.8326
-6.74945
42.2803
-19.7871
49.3367
24.5858
16.2072
55.2577
5.48722
207.654
33.1598
14.8565
1.74944
39.0538
29.8503
-6.35269
20.4823
622.05
86.7863
-9.07116
45.0243
-8.52951
26.9206
-4.58027
17.5586
43.141
76.9417
36.6945
-20.1901
60.8722
6.16729
5.29839
50.6307
46.8248
54.6893
38.7992
65.7859
25.4424
54.3298
12.8985
21.6768
-27.2079
2.95569
29.7948
31.973
-39.4648
54.9589
33.9561
16.8393
-10.4423
47.1286
-18.1711
37.845
-14.1915
13.9309
4.60459
3.90045
1.4459
-7.04209
-4.15782
-17.2994
-12.6577
-32.3407
-0.320327
-21.9178
-3.39985
18.2796
288.421
-3.58187
-1.20899
3.83407
102.328
30.2649
44.9446
-34.3502
-15.1562
7.95088
56.7662
61.7264
17.5958
55.6759
20.9487
37.7087
4.33223
36.3983
-4.7604
24.2274
-8.65717
53.4368
8.79644
43.9431
23.0684
58.9895
42.5702
50.465
68.61
39.223
320.325
19.3199
192.844
24.642
581.007
-4.78138
0.683635
21.6567
41.9214
15.03
32.6349
50.7048
136.02
189.705
-22.2104
-9.29831
45.8796
8.04135
50.276
78.7417
44.9507
49.9105
49.1155
43.2971
17.9461
-0.972327
46.6318
40.6143
18.7226
-11.4644
49.7878
-10.3413
-8.28871
11.135
66.2033
75.1856
47.7614
-0.134983
9.00284
16.7306
3.62351
16.786
36.6966
6.13107
20.1319
42.8589
69.8447
51.9976
36.0627
20.2487
23.7741
30.461
146.54
24.927
20.3131
9.94992
15.886
14.4592
40.499
27.9786
46.9712
57.9113
30.0317
4.58895
10.054
65.6298
10.1462
67.5714
40.4427
37.906
22.7672
33.8052
76.5129
11.5634
52.5048
39.3285
42.4142
14.4364
69.534
1.07952
0.901739
46.2365
28.0929
23.5509
-8.46727
2.95569
-13.3087
26.3508
-0.109422
41.8405
45.2005
14.3332
14.0282
-2.00905
6.83616
3.17473
14.8565
1.74944
20.5342
128.526
62.3531
-36.0901
-13.2168
5.37763
15.5199
24.8671
42.6272
-3.13143
-22.8548
-4.33688
2.35
-6.74427
52.7775
51.1639
69.0388
626.518
6.51562
-0.533332
19.8842
80.4524
11.1041
34.3125
284.673
-7.2171
2.17324
41.9131
-4.58027
1063.29
22.5263
90.0602
31.0723
-23.9382
57.0392
7.77466
14.6687
17.1856
33.7642
14.9657
24.7043
6.01202
-13.6746
30.1787
-6.41675
41.0097
294.008
19.8028
-4.71913
-13.9109
-15.1827
16.9804
18.6312
48.9487
64.628
-4.11562
36.9079
5.49757
-20.6953
28.6199
7.39792
-5.09486
26.7412
14.5163
24.8183
36.224
27.745
51.8851
-12.6425
-4.87021
20.9773
4.85143
17.4308
12.8169
-10.6648
32.7525
52.3391
12.986
-5.76246
5.74171
65.4075
13.3976
9.6695
48.7724
36.2909
31.027
17.5586
15.7684
60.7873
15.2709
33.8052
42.1315
44.6538
69.3714
63.6914
100.51
139.022
19.1305
10.6882
8.57578
-12.2167
29.7653
29.3699
28.0929
26.017
4.6512
14.2001
69.1502
-13.2279
41.8405
30.208
8.71096
59.0058
19.9546
25.8694
27.5376
14.8565
-5.74682
-0.0805705
44.1929
-14.4837
8.88747
11.1461
3.50356
53.0012
26.7412
23.8866
26.6924
8.11297
16.5006
-34.3219
17.3425
26.5995
-4.59923
39.5464
40.6601
-22.0342
22.0256
43.6477
69.2227
10.0995
-14.9254
-20.9996
25.6909
-16.5327
15.2199
-38.7713
-31.0681
-45.9899
18.6052
15.5721
32.7525
38.8221
158.565
22.3564
-20.755
13.6977
37.2965
7.79543
-23.522
21.2984
-19.5728
45.6695
22.5263
61.9492
209.109
28.9282
-39.077
3.82016
19.6427
-1.32898
14.6687
69.6594
16.8976
26.2101
55.5326
-3.40673
30.3749
-9.92651
39.549
-25.3352
14.7727
-17.4817
942.637
10.4324
-32.8301
-40.1478
147.861
31.973
-50.7092
50.8227
14.3332
2.78381
20.4797
-4.40823
-15.36
3.61212
14.8679
9.28976
34.2421
-4.23099
-22.5871
-3.18397
25.9353
4.64156
3.2148
37.3465
31.1286
16.7342
-20.755
9.94959
13.238
42.9187
1814.38
4.0473
41.2761
-29.1442
-8.6867
17.5586
6.70946
9.79497
27.0541
9.44235
4.29322
-9.69414
26.2679
28.0841
66.777
0.389819
47.0452
27.3164
-14.0908
42.8837
48.1106
-5.84217
8.57789
415.852
9.48418
14.8831
34.3442
12.4591
4.65787
24.2279
-23.1489
-13.486
18.1673
16.7306
14.8679
29.9045
19.83
26.7458
76.3539
-11.3427
16.622
26.7643
24.8671
35.131
21.0702
92.4459
13.6826
3.44652
26.8165
40.2488
51.9405
27.3805
16.7263
11.8237
20.7342
20.4299
-7.2171
-14.6934
0.840821
13.8104
48.7632
60.7459
13.2235
14.2057
17.6838
19.0191
45.0496
23.0339
16.5428
4.06709
86.238
74.9358
27.4217
26.5783
32.2489
35.0511
43.2971
-8.29081
-4.72046
12.5033
31.841
33.5132
57.2841
10.2734
1.76464
41.8405
851.049
66.807
48.5907
104.288
7.12878
31.7231
8.00513
23.88
-0.0983434
27.8664
62.3715
21.119
-3.29266
-3.13143
23.9968
7.9722
7.7999
21.6377
26.4279
130.527
28.4311
11.0807
17.3212
438.068
23.033
19.4698
46.3264
26.5709
47.0791
34.3173
47.6427
44.0665
-21.1886
27.0766
7.58536
4.73946
5.03492
1.50242
21.7396
20.7797
-3.70972
151.203
21.8039
58.3954
16.9747
11.8086
7.19466
54.9275
23.8295
25.5064
18.6082
16.7263
-8.79107
41.349
5.92137
22.5355
15.6762
2.56602
161.207
58.8719
856.553
15.8097
9.44235
88.6262
20.9337
5.65316
22.4619
55.5326
33.177
54.5415
14.198
29.7653
29.3699
33.7151
-0.219967
14.1806
29.0141
10.452
1.76464
45.5886
246.412
27.976
-19.4008
-19.1082
1.73806
-28.2356
28.0304
-1.3652
-4.23099
-9.6149
43.6309
-8.86606
-1.4186
83.0756
172.048
-23.6109
11.548
41.592
16.565
17.4462
25.2563
57.9613
4.89171
12.986
-0.140266
13.6977
16.9861
46.6669
-9.09117
5.92137
30.0317
-23.522
128.12
-30.8172
2.56602
46.8891
2.64989
39.4604
6.70946
8.31345
11.7895
-5.30324
41.2604
58.0692
19.9254
35.9487
32.2489
-19.713
27.8912
46.2365
5.60411
7.2763
-44.0745
-2.66651
24.4767
-26.3463
41.8405
20.8377
6.8369
49.6355
50.4648
1.21397
26.8011
34.6266
78.1774
61.7094
27.9786
-15.1328
2.45333
16.9861
277.177
172.693
24.662
61.8909
8.33709
-8.6867
4.79006
489.823
15.7684
26.3419
-21.4015
-2.93094
-24.2908
8.3983
-7.17731
-1.8431
22.4619
33.0439
32.2005
19.1305
23.8067
50.7934
-2.66861
21.5165
37.2615
11.2263
-9.5903
267.179
-32.8301
5.43198
13.2323
30.5961
45.2005
16.2072
30.8948
39.2204
76.1766
-19.1082
33.1598
86.071
-20.7394
11.1638
66.6817
-39.8382
1.62949
30.5124
-12.663
26.8536
113.952
4.22407
-31.1071
11.607
2.97736
-13.3904
-8.34736
48.9167
3.09091
10.2744
46.2823
2.19414
-22.6525
124.143
15.5367
54.2301
17.5958
11.3116
17.4308
2.45365
17.76
16.7318
-6.35269
-24.4953
12.9782
17.4459
-7.37675
52.5205
540.572
-4.93856
6.66412
15.6845
33.8382
32.2838
-3.46973
33.8052
23.3908
94.2484
-9.69414
-20.2958
63.6914
49.9105
34.0746
6.94009
13.3121
29.1905
-0.972327
46.2365
31.841
229.698
-23.2812
35.7211
7.38684
43.7145
25.5776
25.2726
-9.50531
-10.0304
27.5376
-2.01007
-18.8653
-22.5694
17.9559
-32.342
-7.59461
22.2442
23.0161
40.7532
4.2036
32.1628
-10.1411
-15.2645
23.053
63.4166
41.809
19.6341
33.1999
29.8503
1.14358
20.4823
-9.5106
0.579263
16.9861
-11.4292
17.1658
907.095
-17.8998
38.165
10.4123
8.18822
5.65966
15.0975
-8.28307
0.2784
5.69422
15.8946
0.545088
24.039
-18.4217
86.238
28.0841
14.3032
13.5083
44.4214
-4.54268
-0.972327
22.269
3.73004
-27.2079
1.08162
20.4245
37.5952
-5.73162
28.3339
22.3538
3.08803
7.12878
33.1598
24.2269
3.66756
62.9335
32.368
35.3627
11.7717
59.4938
-7.0408
30.6018
25.8709
21.9
19.2166
221.892
9.67397
26.5995
14.2218
114.509
44.3204
8.06043
42.8019
-12.5389
38.8221
52.3391
441.549
180.49
46.9712
12.9337
-5.32303
-31.0183
10.054
-19.5728
25.0548
28.1485
30.7609
-5.19756
-20.5427
40.2574
1023.79
16.5428
5.94115
45.0085
54.321
44.2883
49.0671
22.8786
18.1845
26.4305
25.2646
3.13301
26.2188
38.5434
-0.792444
24.4767
-11.3538
38.0923
-17.526
34.6429
-11.3794
-4.11562
-0.124624
1.7935
23.5781
22.9977
27.6281
-7.59461
39.1108
30.4893
2.32953
-16.2499
34.2091
403.228
22.2168
17.8896
26.4279
51.8166
21.5188
33.1639
-0.163692
50.1366
152.344
26.9661
52.1722
53.3673
14.4592
14.8601
1.7338
7.61578
989.322
-18.4615
2.17324
11.2911
21.2984
-2.70621
34.4251
25.1387
80.6898
-0.786802
11.669
17.6838
-14.7141
42.1315
63.3944
30.016
13.0916
27.4217
13.4599
-23.045
554.917
-25.1574
-2.84639
69.1206
10.6293
-0.0180891
-18.9606
17.9287
-0.971
-36.3997
12.9282
24.4767
-9.47975
41.8405
49.9404
19.6504
56.087
-4.40823
-20.9822
40.656
22.3528
9.28976
46.0669
-14.4837
5.13934
547.129
35.3627
294.733
20.1385
-38.8999
20.2487
17.3425
-12.3665
9.67397
17.2292
19.7636
122.005
36.8241
32.7631
422.97
15.3126
-26.4006
14.5293
41.7936
25.9353
99.1907
63.5858
12.9782
28.6903
27.9262
19.0198
4.0473
21.2984
23.5307
8.18822
23.2646
63.8232
29.1983
0.424639
21.4319
-1.59567
32.7612
39.9005
20.2909
39.6743
60.0011
48.6988
32.2005
40.6733
288.8
-4.54268
12.1461
52.254
44.3625
9.35224
1.6541
-8.30824
-2.84507
-19.5331
5.43198
-0.109422
622.413
8.71096
19.6504
1.73908
-10.0304
177.669
-0.573406
95.4414
-24.4875
32.368
7.0134
-15.0909
48.4811
6.14954
378.085
4.36484
-15.5813
45.4535
0.303635
2.97736
-2.14602
40.3784
30.1761
27.4538
2.77809
18.1713
17.1867
26.0732
224.425
34.2774
50.482
64.4474
18.1946
0.333935
22.7162
34.3173
-27.32
-29.1233
13.6826
-16.287
29.0044
-0.533332
22.354
34.8768
22.3564
43.6828
33.8527
29.8003
-7.2171
309.52
52.5205
-1.03325
13.1559
8.27209
15.0975
40.4427
21.0394
-9.09193
32.4042
24.039
20.9337
18.7716
35.9487
32.2489
53.7917
13.3121
-0.794548
14.0202
27.8912
31.244
327.943
5.40223
17.9287
139.584
10.452
-15.1827
56.1126
34.3442
26.4599
20.4797
3.08803
12.751
-7.63227
-26.3615
6.18636
44.676
-5.04261
47.7451
3.2148
44.8428
44.2471
9.2379
46.7114
17.4459
13.238
37.2965
-7.2171
69.6396
60.0168
-17.8998
-21.8052
17.5586
35.6447
-2.97231
31.9641
102.287
23.306
22.5608
1.55025
3.72126
497.812
24.7043
18.1845
58.2896
4.82765
120.842
3.52833
-23.4598
-17.0568
22.6026
-0.109422
83.0699
-0.659367
-25.3272
12.4584
31.2857
31.7231
-18.8653
122.904
99.8344
-11.7273
-30.0834
50.3552
11.7717
-1.3698
22.0125
0.455469
53.0906
17.3425
28.4146
-27.0077
34.7562
45.1686
29.3278
5.05286
-12.7984
-7.04165
31.3959
64.2624
19.4698
20.0895
3.81529
-20.9996
0.564163
175.861
23.3822
20.0814
46.7169
33.0027
18.6082
9.48985
9.18553
-18.4615
13.1651
25.2037
41.9214
73.126
88.8569
60.0751
4.8354
-14.7141
1.94609
8.3983
9.91542
52.15
-5.30324
37.5123
149.898
38.6661
20.9561
351.768
17.0602
-13.913
-45.9499
3.52833
25.6218
3.73004
27.891
27.299
-30.9561
-11.4346
13.2323
-18.8501
54.9589
17.0895
40.5701
21.5245
39.2204
27.4509
14.625
38.782
-18.8653
-13.199
42.3188
19.2495
24.8902
11.7487
11.6999
29.619
33.1444
51.0757
15.7445
19.0443
0.362567
34.8365
51.6228
75.1536
18.0834
21.5188
42.5342
24.6829
25.7737
547.771
46.7339
50.0745
31.9263
6.95021
19.0746
39.5828
8.08036
0.791042
13.9803
160.009
34.6962
21.9149
47.6913
-18.6516
-0.88274
-8.15061
-24.9501
-43.4752
4.87299
37.6463
-1.22327
76.8751
33.4316
-25.6573
6.51562
16.7342
7.356
34.3125
16.6818
9.6495
-1.5749
7.54295
-6.65544
-3.0645
-23.6709
-5.58473
13.8943
43.2085
253.424
-1.05688
-10.966
-16.7946
32.7612
56.7671
-4.07194
47.1706
18.7716
41.2026
41.5709
19.1305
13.3121
8.398
63.4984
46.2365
22.2688
-0.792444
3.55792
26.1275
28.722
541.828
21.5245
3.61315
-4.40823
7.12878
22.3528
-33.8578
-7.57683
38.5707
18.6423
32.3865
48.2494
24.8183
17.4833
207.655
475.424
34.2091
26.5406
39.718
9.09838
19.7636
32.0501
29.3278
66.4963
16.2973
17.1867
-31.295
24.0613
25.7036
52.3391
27.3805
26.1045
-9.5106
23.0681
35.4225
4.0273
45.2768
20.6614
10.2112
19.4243
76.0046
15.6845
11.2819
36.3831
39.4604
105.765
-3.46973
13.1905
29.013
0.545088
50.6307
46.8248
40.5401
32.2489
24.5565
8.398
46.2365
28.0929
11.0244
-0.792444
9.18012
46.9655
-7.60569
43.3265
109.26
41.809
25.7036
141.699
65.4599
47.4309
121.934
69.1556
-3.44896
25.2037
392.363
43.141
21.3906
31.0723
-3.32349
-3.46973
13.1905
15.5376
42.7797
34.0521
28.142
41.2026
48.0364
58.4375
35.9971
20.0585
69.534
0.901739
29.7653
51.8587
3.73004
16.6466
-2.84507
16.0742
-1.12725
150.976
-12.2909
55.896
48.0116
2.15173
31.8318
-25.023
85.6336
-11.3804
-16.9912
-5.70277
12.3337
-12.6096
-0.48286
-35.7056
-9.6149
30.4893
1080.86
-20.1593
-9.73636
228.047
-36.7293
-29.6814
2.23663
-40.1262
19.4057
466.728
8.6243
15.2723
-24.7357
9.06872
66.1719
23.3822
23.8295
37.3465
42.373
11.112
32.4384
4.0273
185.832
30.8259
13.8021
-2.70621
349.268
27.0128
58.201
38.5686
28.9282
-14.9205
21.1598
22.165
22.8077
61.8751
78.6839
33.0439
135.274
6.01202
21.9326
335.651
46.0571
-14.0908
23.7477
50.5817
-15.9635
172.224
18.8545
180.521
62.0671
19.9554
42.1392
16.2065
-7.86375
1.30066
1.73806
-15.1172
11.1638
17.9559
69.8493
22.0059
26.1386
35.3627
159.823
66.0966
33.2569
22.9443
31.4931
8.78158
17.3425
-6.74427
19.0443
4.1107
-23.2596
16.5946
49.7487
69.5314
59.3129
57.126
36.912
90.2752
29.8214
4.20274
252.536
69.8846
57.9783
41.9586
20.6819
35.0612
52.8078
24.927
57.7944
15.5721
57.5627
36.7508
12.9782
30.1046
24.1781
11.5236
15.2917
33.7799
4.58895
25.0465
49.4177
15.03
30.7609
37.5863
21.702
-42.6789
87.0242
20.8931
5.69422
68.3684
71.7596
26.2679
36.792
28.4524
72.8688
33.7151
39.1354
19.8028
2.95569
-0.190215
33.847
22.3794
20.8377
53.6885
53.3836
22.3538
16.2065
-5.98969
50.0264
97.3154
1.74944
69.2599
53.5632
13.6273
-6.10506
-9.46867
10.9998
54.8753
28.6153
68.8642
30.4405
64.335
-5.98823
1.28532
45.4535
8.24826
20.9184
28.4736
6.72549
-17.1385
38.5043
33.9242
59.3129
162.074
10.6751
9.93449
138.379
32.4387
31.7243
72.9561
5.48193
30.5643
48.8452
14.8077
-1.5949
-27.8118
46.8983
-23.522
-0.83214
41.9214
50.6373
-14.2167
69.4454
21.702
15.4172
38.2985
-5.3438
-1.80204
23.0339
33.4094
17.1856
26.2679
28.0841
36.792
43.4449
3.19196
52.6674
68.5459
38.3831
74.1507
2.77713
39.1652
39.4692
-0.109422
33.0191
78.6835
96.3794
16.2932
11.1084
-28.2356
8.58561
28.6199
-24.8457
-30.0834
31.6146
60.4975
-20.1105
-7.97254
4.36484
-37.8474
-43.6923
17.3425
-44.2256
-14.6889
67.8289
-2.72517
11.4354
3.09091
20.9824
21.8718
-4.84886
1.39165
28.5848
33.3403
26.0291
23.99
59.4368
46.7169
34.8768
547.095
62.4234
33.8527
2.17324
18.7873
30.8259
281.794
21.6567
161.862
99.363
27.0128
82.5639
11.669
49.5429
26.3089
30.8871
-5.07711
37.1575
43.1345
39.3285
33.0439
9.71174
6.01202
6.94009
23.5683
30.8868
42.8837
44.3625
18.7226
-17.8376
-19.5331
22.2986
-20.7241
36.2183
29.3257
55.2577
12.9835
-11.9045
35.2398
39.2194
39.2308
28.0304
32.368
26.1386
25.9924
79.2381
36.1115
46.3754
13.5739
46.4856
55.6332
97.9274
26.5406
80.9474
33.9242
61.187
29.4157
189.601
9.82494
35.1441
41.7736
260.377
41.9586
35.082
10.8595
35.9982
55.6189
61.1346
519.752
-4.10558
151.756
42.0317
22.6953
2.67867
-8.57356
-8.31378
29.3472
1.62067
23.4633
8.27209
31.9641
29.1983
32.2838
30.8022
37.7597
0.0720234
68.3684
24.9079
34.0521
20.6457
76.8098
46.1623
41.5709
25.6807
55.4274
14.0202
36.8662
16.8485
-0.219967
34.6363
9.18012
22.6026
167.403
142.652
36.822
30.8948
29.8501
35.0339
50.4638
13.0379
53.5632
60.479
14.5097
20.5164
102.829
67.9937
32.3634
329.359
30.4405
18.3746
72.4998
2.62606
4.31229
35.3056
11.824
32.7525
40.6961
41.0947
3.60787
23.0681
14.8077
-1.5949
110.869
8.33709
19.4243
43.7955
16.9041
0.775825
3917.22
25.18
19.0191
-5.07711
-14.6736
15.0235
28.0841
16.1773
37.8227
21.0045
29.4289
0.901739
33.5134
33.1181
37.4632
37.2614
12.3065
10.2734
97.2612
39.4692
-9.47975
38.0923
1.2147
53.3836
12.9835
4.9621
12.5451
3.61212
170.415
7.41569
8.58561
9.8792
18.2578
-24.4612
2.40141
8.00053
3.27186
-10.7889
22.9647
-17.9887
56.5256
56.5845
2.97736
-0.271955
25.3858
14.6909
30.8785
55.6887
61.7118
5.48193
15.5718
37.6008
39.1706
-5.32303
41.2761
-23.522
23.1724
-6.45434
-3.71067
-3.64314
32.9464
15.4172
38.2985
4.02653
286.804
44.0056
9.04652
80.9038
103.105
46.8248
36.792
7.83767
-3.35831
36.9251
28.3046
-8.29081
12.1461
41.0097
63.1031
44.9595
27.891
32.7622
-2.66651
-2.06428
13.2323
22.3794
32.4701
22.7117
-21.2741
10.2801
-11.3794
33.0731
59.6026
38.782
3.61212
39.2748
6.71155
199.16
87.5983
18.6423
39.1108
53.0012
11.7487
23.8866
10.8784
-8.80617
27.8094
86.7866
40.2488
1.34073
42.9687
35.8138
15.7893
9.01256
10.4269
25.1151
-15.6304
30.9688
-1.97028
-0.253398
-3.99321
-32.7587
-9.53154
12.2864
-30.4975
-1.99391
-34.3918
83.468
134.898
-21.0067
-23.7496
-45.5957
-15.8986
65.5654
21.7995
35.9487
15.3823
10.6882
18.9343
2.95358
-19.713
9.15053
6.88115
-28.1291
-0.219967
14.1806
90.8582
1.08162
12.9282
9.26091
39.5783
23.7035
6.53194
26.1019
-37.8488
27.5376
-5.75821
-31.9837
11.1638
40.4447
-8.86146
-0.0983434
2.37833
-5.16673
6.2389
194.537
33.1444
21.0907
-8.61834
49.0294
43.4661
9.93449
42.8019
8.07585
30.8785
29.4517
42.9687
27.3805
174.156
43.6828
30.1046
4.0473
1.04193
28.8029
18.7781
93.8083
10.4576
-12.6938
47.6688
0.2784
28.183
23.0339
50.276
76.8677
37.4545
25.5476
62.1856
24.7527
40.6733
78.9044
31.0646
0.901739
56.0022
26.2188
3.52816
246.406
-13.9109
-20.8049
50.7136
-11.3538
107.433
43.3265
66.5021
14.8575
10.5843
-17.2341
14.8565
-7.62089
31.7786
7.0134
-15.0909
9.12576
71.7419
32.3634
40.7532
-14.5371
16.5006
44.3888
30.461
8.24826
22.7924
20.9773
6.72549
17.0576
46.1944
34.6372
47.4158
27.1303
76.7019
39.223
-13.2587
-9.25082
33.5484
-20.3356
22.788
26.2836
285.699
41.9131
4.79006
41.9214
-3.71067
43.8793
-8.28307
-18.316
13.9357
73.367
101.272
6.52424
15.5376
1.55025
-5.30324
30.016
33.0439
12.5623
28.3046
34.8127
3.52833
33.1181
26.2188
49.6288
7.30605
91.9431
1.76464
38.0923
43.3265
-0.659367
34.6429
18.6057
7.12878
434.647
-15.1172
71.1339
44.1929
18.2578
-15.0909
-18.9852
24.8902
24.8671
42.6272
-12.663
30.6018
22.1228
33.1444
41.7054
-2.99614
30.2887
29.134
48.9167
61.187
70.2445
18.1713
7.81633
577.667
28.6552
27.9932
45.7068
36.9561
28.1782
12.7336
48.1797
26.5709
-12.2567
11.8086
31.5575
113.024
27.1303
23.8295
76.7019
14.8601
-15.1328
15.5718
-7.37675
-0.184798
-1.5749
-21.648
-27.0691
103.766
2093.37
15.7684
56.327
-0.786802
-7.07163
26.5153
10.2724
-1.32898
3.72126
45.3674
14.4364
37.6749
8.57578
-0.972327
31.6393
66.8513
22.4707
40.4175
2.77713
14.2001
24.1726
50.7136
-7.60569
37.7043
653.39
23.3985
22.3538
-34.3933
-7.86375
23.7895
14.8565
-67.591
6.71155
20.3702
43.6309
9.98704
35.0185
15.4685
30.3476
415.272
25.965
29.134
14.4232
-50.7635
23.8997
-20.0506
52.1722
-8.79074
85.2264
10.7111
46.1212
61.7118
12.9782
-4.86996
-15.6304
-29.0013
376.591
-0.253398
-54.243
9.12525
-4.6477
37.3201
580.128
-12.9682
-2.38646
7.37642
-4.40677
35.5723
42.7116
-16.2534
12.5004
23.4568
74.9358
47.1931
39.7452
-6.17838
32.0527
-53.2684
9.15053
38.7403
16.6466
615.756
-38.4523
-0.190215
-41.3389
47.4627
36.822
-0.964327
-7.63125
8.71023
5.25471
63.1448
-18.8653
38.5707
12.6356
16.7683
34.2605
26.8011
475.711
-10.6648
29.0044
12.9837
55.4915
12.986
56.0817
30.5643
3.86765
26.5161
24.4095
-16.0258
21.2984
14.1604
-18.7032
49.5015
0.424639
21.4319
9.64873
3.82016
-5.07711
-9.05138
20.5879
969.234
7.88608
-4.30431
24.5565
-2.66861
-23.4611
44.7578
14.3774
91.8111
-14.0895
18.5504
31.973
-3.85755
22.7117
6.8369
25.2726
273.479
5.04879
97.3154
573.34
-31.9397
14.2078
4.257
10.7615
-1.97241
12.8739
24.8902
73.5928
61.3679
17.3221
26.8536
48.3597
19.2166
38.0455
24.0613
9.94992
58.9895
-15.5259
20.4799
18.0102
24.2304
-5.76246
15.5718
-7.68106
9.6495
9.6695
45.0243
23.1724
-6.45434
30.677
28.1485
23.2646
35.7122
-8.28307
19.5578
34.6352
30.5301
78.387
19.0596
56.2529
14.9657
22.8302
13.5083
104.392
16.072
0.901739
33.5134
48.1106
22.4707
9.15036
8.55836
-6.41464
33.847
3.63871
32.4701
43.3265
199.561
39.2204
-11.9045
20.2472
42.5301
12.9825
213.563
19.2495
5.13934
5.52386
20.3702
36.1346
33.2569
38.098
16.2778
34.2091
2.62606
115.421
-13.3904
31.008
4.96498
14.0225
25.6676
-1.554
-22.6525
215.972
10.7812
22.371
15.7217
8.07585
42.1229
46.3183
29.8503
-9.5106
-20.0355
20.7342
24.1781
-12.8393
24.662
41.2761
0.840821
-32.6913
30.0225
21.3906
75.0676
21.702
4.17277
15.8097
-9.09193
9.44235
-8.46829
-11.5682
-16.5476
421.696
18.7138
19.9254
30.3265
13.5083
8.81415
101.393
47.9312
27.8912
25.6218
31.841
-5.84217
21.6768
-40.3264
-8.28871
-11.4346
-16.976
-16.2556
35.8302
18.6057
23.7028
29.4117
5.49757
29.9045
39.8643
20.1319
20.5164
7.25169
23.0161
-16.3623
-3.29266
35.2412
-2.46281
43.5795
-12.3665
114.622
17.2292
57.8241
14.1414
54.5389
16.2094
17.7706
18.1713
-15.1562
-8.91572
31.3959
30.5292
805.731
38.2105
78.1855
23.978
85.661
11.5783
22.7162
21.1789
3.44652
-6.91668
21.5082
50.465
6.76578
-3.88056
-13.2587
13.238
7.31147
-18.4615
19.0398
7.54295
43.9443
16.9041
38.2571
343.059
38.5686
4.17277
43.9207
38.3834
24.9079
19.0596
28.142
46.8248
39.6968
35.9971
-11.8006
60.1637
25.4424
-0.972327
44.9595
3.52816
25.425
11.0542
54.9589
39.5783
226.103
36.517
44.8426
34.9472
37.1138
-11.8178
18.6601
-0.784716
4.257
-24.8457
-13.2168
9.12576
34.2605
81.0891
28.7277
36.8926
24.0613
23.0684
101.065
33.5929
20.4299
11.5236
-12.8193
1.92075
-1.03325
30.6687
14.1604
30.677
61.8816
12.0202
43.2085
40.4427
-12.6938
40.1726
-20.3363
26.782
3.42432
67.4973
65.5654
49.9105
50.9412
32.9386
-8.46859
29.967
64.7803
-42.2005
3.55792
31.973
-37.8488
13.6826
880.509
2.45365
15.886
6.96293
33.0027
9.2379
26.0967
39.9347
24.1781
-35.3281
-5.32303
11.2911
-1.19043
11.2819
8.27209
21.702
418.341
4.56532
-7.21786
32.4042
7.81522
26.2679
140.528
40.5401
50.9412
43.4933
24.5565
8.57578
-27.2093
91.6094
29.3699
235.912
-8.46727
-2.06428
28.2248
202.29
50.8227
87.4217
36.517
277.227
70.847
35.0339
35.4712
-5.74682
51.6891
26.7458
164.435
9.27199
42.8589
107.349
26.7412
50.1235
21.0702
21.2314
67.1003
31.2704
28.5869
-1.12208
15.2962
56.5845
34.8365
5.35024
67.6574
38.6982
56.5421
35.4436
59.5069
68.0106
26.8011
46.55
30.5646
85.6737
222.879
21.7583
59.8377
28.6903
35.7268
31.6743
-35.3281
34.574
2.91599
-8.67837
20.6522
-6.72044
20.7197
6.70946
13.9357
-22.2104
-18.6686
45.8796
47.1706
620.347
41.2026
54.7377
40.6733
1.07952
14.0202
39.1356
43.0854
18.5207
44.1656
91.639
31.973
90.5662
34.9479
13.0912
34.5352
-14.7156
30.5546
15.3562
23.2898
6.43461
88.59
48.4241
21.5082
-10.1008
-7.6287
7.356
484.088
-1.75455
7.31147
-37.2022
270.165
15.0392
-4.78138
10.054
-25.195
-46.1597
-20.5773
-46.0758
-16.7616
-36.3941
-38.9307
-17.9235
-50.3214
-27.1019
24.3279
7.10432
18.1226
45.9456
87.1172
47.0994
-2.42128
24.7437
3.89062
25.0801
-1.55215
268.91
15.7096
-5.49714
-6.74945
10.1979
50.2738
34.8932
4.0258
-38.0547
-61.9688
-31.9397
17.9559
-36.0901
-28.2093
-30.2296
476.54
127.941
12.6422
-18.2852
-23.7462
11.8154
20.1536
-24.5479
31.2257
31.2847
-16.7003
44.7056
690.679
56.413
33.076
31.2898
19.0607
-15.1562
9.82494
55.7588
43.6477
5.50442
55.0771
42.5783
48.3409
21.1789
23.0684
36.5007
421.132
23.6324
69.208
67.3261
45.5569
54.4674
72.9038
12.4806
17.8503
-15.0887
35.3539
-26.132
5.37712
21.5892
31.6979
16.0346
26.3872
-8.55314
-57.8176
-46.7796
-12.2164
11.7895
-4.07194
-9.05138
-14.9616
39.3285
3.0588
-3.35831
-9.92651
-53.4462
-43.7186
-16.8847
7.2763
-19.5526
-47.8227
-34.5256
-5.81241
3.86198
-10.6334
-15.6519
11.1094
-30.6452
-17.2341
25.6635
-24.4989
-50.6804
37.0532
30.4392
76.427
3.31537
8.06043
19.3202
27.1303
48.1924
37.3465
47.9952
2.45333
19.0198
35.9064
45.0243
13.9593
103.766
23.2646
54.4529
51.687
2.29871
27.0541
7.77466
37.5533
39.9005
5.29839
-9.05138
46.8826
87.3918
236.474
80.0287
45.1712
4.82765
8.398
27.4959
-5.64029
39.1354
1.08162
52.5877
440.296
56.833
65.8152
57.4367
72.1243
23.2908
-10.9675
-6.92672
49.0893
-2.94711
-4.80979
15.849
35.7596
11.6986
-17.902
-25.5445
50.1901
363.136
101.66
27.7907
26.8079
40.7684
-17.0516
8.73693
-35.2447
349.68
-5.89415
9.56133
-12.2144
44.4082
-10.6802
20.3131
127.393
24.5694
23.2934
3.39036
34.7897
-2.51193
57.2057
-20.7109
16.6132
-9.26544
5.37712
10.3448
46.6904
44.1455
5.50235
18.082
-32.7241
51.5018
21.1598
9.04652
17.1856
30.016
21.7995
32.2005
-3.35831
59.2267
13.2609
56.9392
213.965
16.9917
2.77713
-4.54058
39.1652
31.973
13.009
292.965
37.7043
59.3107
32.6612
-31.5822
9.73396
4.60459
33.8855
-16.4124
12.0831
25.0553
119.531
12.6857
24.8183
66.209
53.9819
59.3814
66.3443
49.2899
46.55
19.3202
15.886
18.2073
14.8523
37.2965
7.77543
13.1651
36.2909
14.1604
8.18822
-1.09824
52.5788
-4.53493
28.5356
40.1726
13.3969
57.124
556.274
30.304
44.2883
35.9487
64.1081
33.9268
4.82765
216.419
95.3576
25.6218
35.5892
39.1354
14.0215
14.2001
-3.93835
43.2174
28.722
23.7035
29.0207
46.7167
-2.53417
-7.63227
16.742
40.4447
24.8717
-13.6013
1.77572
65.3477
575.866
32.3634
25.7607
51.0553
68.0831
50.2338
20.026
54.8239
62.1478
23.5921
22.5747
44.2316
22.7686
14.9595
10.6274
16.3842
38.9625
8.31551
44.7697
37.8931
42.2336
19.2928
34.8976
7.14332
14.8465
-43.1788
6.25762
-32.2166
44.934
30.1916
53.2785
-25.4402
16.5088
19.7972
1.2162
-6.26006
30.9688
-15.0887
-7.74966
-11.1395
35.3622
20.6522
0.775825
-8.28307
15.4172
-2.93094
17.145
-63.6462
12.1464
11.7895
25.9131
-9.05138
28.142
33.7063
41.5709
13.5083
42.5473
863.15
19.6424
97.2316
26.2188
1.6541
21.6768
12.1475
1.08162
24.4767
16.7572
26.8479
30.208
42.4442
30.8948
33.5982
-10.0304
14.625
16.2932
-5.75821
1.74944
16.786
36.1161
22.0059
24.2645
22.2442
292.882
15.4968
50.1235
47.3071
-1.25736
46.4856
31.2704
60.4461
95.881
49.829
16.5946
38.5043
114.509
111.787
57.5267
20.9348
24.1992
39.81
44.5144
74.661
0.579588
45.871
51.9405
34.8768
22.3564
24.9421
24.4824
11.5436
35.6539
28.9518
4.79006
20.6522
-40.4536
16.9716
36.6945
17.2912
-22.2104
-14.9205
47.7537
0.545088
18.4168
2.19302
33.7642
48.0364
24.7043
-5.23238
20.0585
30.1787
25.2646
33.7151
9.15036
6.68429
6.70382
5.43198
28.2248
-20.7241
49.3367
14.3332
41.0945
18.3732
65.4563
7.37164
22.4082
61.0595
28.6199
3.64979
25.0553
14.511
794.231
19.3761
29.9414
17.2703
38.2836
39.5619
28.9156
3.79482
-14.1517
49.4094
90.9971
-26.1995
-34.8314
-24.2579
0.150231
31.7393
9.33534
12.7265
24.9761
16.2485
21.5249
17.1143
-2.42128
11.6253
25.4935
-0.794548
152.701
33.1181
-15.0106
-13.3384
-38.2933
-32.6516
-20.8049
21.6656
-32.9056
-5.94821
31.145
150.203
9.34304
6.42425
-25.96
-1.30452
19.1043
2.67509
-14.1801
1666.9
3.31997
2.32824
21.4534
23.1813
3.33844
5.18943
28.5718
16.385
224.568
15.3408
27.6499
-13.3035
21.8554
-15.567
-24.1966
36.7353
22.7686
176.129
17.2343
27.494
10.762
50.2069
47.6709
26.6487
-8.36614
0.552179
24.7538
1.27097
18.3678
39.9908
101.156
49.528
32.0657
-19.818
31.5014
55.1002
-4.406
22.788
-2.90731
36.2909
22.5937
17.8411
37.6316
3.23574
22.3689
-11.903
38.4904
16.8316
14.6006
21.2279
21.5827
40.2655
56.4697
48.1301
4.12899
-24.3982
49.4429
47.1736
-22.7088
14.1806
-23.4598
15.5567
3.44652
4.64156
14.4592
37.3465
12.388
35.4748
7.61578
-27.8118
-8.52951
28.7946
2.91599
-10.5524
-3.71067
388.708
28.216
10.4576
-1.44943
939.724
11.5228
-33.6612
30.8871
15.5376
-17.1904
44.2883
20.0585
101.393
-36.4018
-34.7055
14.9744
-15.2125
-36.4192
246.406
342.162
7.30605
22.6026
24.2534
62.4552
30.208
25.2726
7.36128
20.0413
-3.88414
3.62351
-9.4509
-13.9032
17.3755
-41.7123
-28.3556
-3.22079
16.4338
105.408
16.385
-19.061
-3.17713
7.03517
-9.55537
32.1628
35.9698
-8.26704
19.9575
-0.569336
24.6829
-2.03776
36.0619
96.9883
-29.4055
10.2638
33.1999
35.4725
38.6249
9.2379
34.3125
7.61578
227.041
73.1353
-2.90731
17.5502
36.6492
0.691957
4.52396
515.473
29.1983
45.4022
43.9207
11.3164
70.2425
9.91542
22.5198
35.5804
286.043
60.3115
39.7452
36.9251
10.4498
25.2646
74.7428
30.8881
16.0742
-6.74945
27.2878
20.2887
48.0116
9.648
29.9578
17.6686
21.9154
-2.01007
2.96342
-42.5947
-19.2235
-45.0759
-26.4815
43.6309
-3.24387
10.7681
-5.16673
516.876
-0.588746
24.6665
71.5771
12.2674
-3.55713
-2.53129
49.6297
-23.7833
-19.7213
16.3333
4.89171
-22.6291
24.1781
0.840821
-49.5579
30.677
33.7707
7.60126
-29.7067
-20.5427
2.7761
-12.5734
67.1426
227.081
158.332
24.6106
18.1934
15.3734
34.8638
-3.78343
26.9542
517.564
6.68429
367.127
142.127
-23.7833
8.837
5.4874
8.63984
1.74164
-26.3772
-20.0355
11.0596
10.354
-28.2072
389.552
3.85303
0.974499
7.33506
31.0271
9.52056
-9.88272
18.6208
-25.0215
36.6163
70.2425
62.3893
27.7872
33.7642
41.2026
33.177
67.66
59.1756
80.365
281.092
9.15036
30.8881
2.95569
31.973
42.9941
92.0522
25.5776
66.5021
-29.7081
-3.17859
37.845
55.2044
15.1448
35.1791
-28.2093
4.27547
-14.4883
16.3903
-52.0184
-5.98823
17.3425
-10.4924
35.9698
-25.1336
14.7206
-8.34736
30.1761
36.8241
14.0225
44.4082
-22.6525
-27.6564
29.5219
24.907
129.193
25.092
-24.8881
-22.4216
5.07614
19.0746
36.1913
-14.2015
-8.50853
-28.2465
4.46129
180.873
-30.5589
-35.5182
-8.80617
-0.301608
-31.2795
-12.225
20.0814
39.2206
27.3805
3.6157
9.23006
28.6903
-1.75455
-11.4292
-3.46897
3.79482
-46.0108
281.794
-12.0765
9.4078
-2.97231
-61.4195
8.31345
-10.966
-9.29831
8.04135
-2.19788
-14.6736
16.8976
40.5401
37.8227
11.6342
5.06602
37.6749
-12.0389
-12.2167
44.7578
44.3625
7.47818
-11.4644
-13.9304
-32.8301
-17.659
-18.9309
-30.0945
41.8405
21.8294
2.78381
16.7316
-4.40823
-20.9822
-15.0731
-13.9032
-29.4762
-4.23099
14.8942
-2.11864
8.02361
-21.9845
0.564163
2.45365
77.7301
9.23554
-15.723
74.8302
-5.04294
22.6083
7.31147
1353.35
24.662
-29.1442
-10.2025
6.31416
16.9041
-1.09824
-27.0237
-12.6938
6.43939
-31.5807
28.183
13.6636
63.3944
2.19302
133.09
9.34346
-3.40673
-16.4768
-17.4228
18.9343
-19.5352
-29.0833
14.7727
196.759
-9.5903
-0.792444
3.55792
-5.73162
0.611022
15.2155
-21.2741
26.1019
-49.3858
-32.2266
21.9154
4.56054
171.396
44.5494
36.0614
23.1813
-6.05497
75.4234
-24.6832
96.1484
6.90752
156.023
6.37419
42.3327
20.3428
60.9931
123.879
33.7002
9.73803
10.6274
849.725
44.5847
169.485
124.324
31.5017
46.808
45.7798
24.5694
51.4044
-21.692
33.3754
46.0341
-27.8318
11.5436
575.385
-10.4036
988.316
10.4123
116.23
-21.713
34.8205
1040.53
49.5429
204.552
16.9386
143.331
8.04135
14.6687
-27.792
3.7791
13.4599
11.6342
17.0602
-21.4093
14.7727
40.6143
5.60411
4.81023
-6.5932
-25.1553
-5.81241
69.4543
56.1126
-6.88524
75.1856
-10.0297
98.3612
1.73908
10.5843
42.736
7.36026
48.6011
16.786
31.0744
79.2197
1.39121
-28.2093
39.8827
2.32953
1.50803
-1.3099
56.8016
19.6341
14.4592
3.61334
-0.730489
-13.2587
30.5643
-5.807
-22.2096
7.79543
28.1577
-32.8924
-6.81263
-40.1875
27.0128
16.9716
23.306
-33.6612
15.8946
455.943
-35.9311
-33.4142
11.2754
33.0439
5.9636
43.2971
36.6868
20.3949
34.9921
-16.8847
-26.4569
-28.923
-38.4523
1344.79
-47.0419
9.48418
54.9589
35.8302
-13.7778
560.211
-51.2599
-2.24155
56.1414
8.58561
-11.7273
-28.2093
-17.1112
36.1346
6.12646
33.2569
0.455469
-31.2424
-11.8331
-42.3515
13.4221
5.98477
4.85143
0.579588
-8.47691
41.0947
31.1286
1.7338
-1.75455
7.79543
30.0317
-60.0663
9.11693
-26.132
32.8336
24.2017
149.093
305.623
-42.6789
4.56532
-13.0464
23.3908
-23.8178
5.29839
-14.6736
24.3938
-7.52314
-10.8546
-9.92651
17.0602
-30.7796
3.71284
47.5689
714.341
60.6872
-11.2784
-6.74945
55.3988
78.3848
63.0041
15.2702
28.0837
27.039
-3.17859
39.719
-9.50634
-39.48
-18.8212
-6.40691
-30.4679
12.7088
-26.6697
965.605
-6.10376
-24.6832
-8.79933
48.0923
22.6551
-4.95712
52.5598
31.1131
26.5167
9.73803
-11.8614
-34.8339
-22.9712
37.9552
37.0885
31.7413
55.0771
46.3264
-11.1772
22.1039
7.8302
47.0791
30.5692
30.7761
8.35806
17.5798
85.296
24.927
70.9129
-6.91668
4.64156
61.3108
59.8353
29.2546
56.0896
26.0967
10.8866
495.81
38.2336
-2.53193
-15.6304
8.47998
-18.8369
-11.4978
-24.258
16.6215
91.668
-11.7568
-20.7346
-6.28083
-4.61314
-0.0349952
-49.1177
31.8901
11.2175
15.3823
59.4139
18.9343
17.7683
12.8987
40.6143
11.2263
26.017
17.9482
42.9133
41.3433
-3.85755
210.506
50.8227
34.3128
32.7525
31.3258
442.145
22.131
2.93061
51.352
-0.657868
18.1028
23.4725
-9.46654
18.4873
-24.258
27.8659
23.4633
59.1381
3.89836
-28.6234
-7.61611
351.459
58.0611
35.9262
30.016
43.0766
65.9337
45.3674
32.0527
-10.3427
35.3875
88.063
33.5132
32.9212
907.951
17.9482
11.3582
219.156
39.9664
18.9636
57.4367
75.8724
56.087
-11.9045
31.4916
151.226
174.152
3.66756
27.3263
26.7458
12.6356
41.1311
50.3552
37.9856
87.6048
24.8183
41.8462
14.6265
3.15939
124.44
24.6665
19.1032
25.4662
38.5043
37.6723
47.7557
25.6676
20.9348
-30.1488
57.6329
32.4033
35.4895
30.7142
48.2005
243.244
47.1856
43.6677
42.8019
51.4932
46.1212
37.3489
3.60787
2.45333
18.8602
39.1706
56.2687
-44.1368
34.4168
27.2789
11.9364
13.1559
38.2571
46.0648
2.29871
17.6838
22.7672
35.6793
594.981
23.0339
42.7797
37.5123
64.0597
56.6118
89.399
165.111
21.6942
10.2721
48.5059
53.7328
46.8336
56.002
27.299
27.14
-17.659
35.417
31.973
-5.73162
79.3218
65.8152
49.9404
-45.3451
3.62351
37.9902
16.7683
22.2442
60.4975
26.7412
6.07767
22.1228
29.3963
2.43823
35.3056
79.6042
57.9613
44.2471
46.7192
69.9197
28.2305
46.6669
-12.8393
9.6695
45.0243
28.7946
51.2917
31.8966
34.509
47.9389
-5.19756
128.254
9.64873
22.5608
6.52424
54.893
112.12
30.016
28.0841
21.7995
176.504
23.8067
60.1637
29.1905
21.8737
35.5892
377.749
8.24308
31.0359
-4.07414
23.6488
30.2627
-3.77543
12.0464
-70.0005
-19.1082
-9.94374
5.48619
54.2233
-50.6804
-8.28098
-10.7355
-28.5939
-22.5871
-8.80617
0.579588
6.0259
21.417
-22.2822
-2.94353
12.9782
68.0456
41.349
-7.2171
18.7873
-21.648
0.683635
4.79006
49.4177
-14.2167
15.0975
25.18
0.2784
20.2909
2.19302
103.105
33.7063
14.3032
24.7043
21.9326
32.0527
-10.3427
33.1181
3.73004
119.72
27.299
12.326
82.2687
-5.73162
49.3367
35.8302
53.3836
101.065
-2.24155
18.1673
16.7306
29.9045
22.9977
20.1319
61.7458
19.268
17.3709
27.6347
22.1228
22.9647
-10.4924
13.4221
26.5995
27.3402
42.8316
19.7636
49.9426
36.5113
59.4008
45.5218
19.3048
20.3131
19.3202
55.2413
65.4575
504.33
27.0415
-6.6995
235.315
17.6188
-19.3785
-9.46654
-2.12746
-11.1395
-9.61541
20.765
38.2985
-31.5807
26.3089
26.782
26.2679
86.1802
55.5326
58.4375
49.1155
6.94009
54.5415
-27.2093
655.703
576.597
5.40223
14.2001
14.8023
37.5952
30.5961
41.4524
14.3332
42.9685
12.4584
-11.6119
32.4233
76.5351
64.6117
35.0739
44.8428
46.1212
24.2304
12.9782
53.0531
41.9817
12.4806
60.9538
37.5862
25.3374
236.908
41.3344
9.79497
2.69126
-22.4168
-7.82008
-12.7995
0.0309637
35.5804
-2.5634
15.3339
28.5008
12.5623
15.1861
-28.9055
-30.9574
20.3949
34.9921
-5.64029
12.3065
-10.3413
3.55792
11.3582
-43.2129
11.8554
-1.65113
-21.2741
-14.0828
-5.75718
-11.9045
-4.11562
41.5931
669.843
-6.68386
28.0304
23.0684
32.7525
14.4592
48.5909
3.01764
29.8526
19.3199
41.0447
30.2642
39.4021
-14.1517
6.30583
240.572
30.0225
12.0202
28.216
15.4172
38.2985
0.2784
1219.05
-9.05138
31.8901
39.3285
44.2883
20.9561
13.5083
40.6733
31.0646
51.8587
21.6768
-8.46727
34.8148
9.18012
60.084
320.356
18.0813
59.0058
12.4584
50.0264
29.9045
2.96342
21.1236
5.52386
9.89767
-8.86606
14.5163
7.95173
14.6265
37.9573
2.62606
335.761
339.569
57.3253
12.8465
6.64517
28.302
29.3278
85.237
22.8089
-3.18397
84.0314
62.7376
57.5627
61.7094
207.291
41.097
24.2226
24.9421
29.8003
-9.09117
14.1604
49.4177
39.3929
21.702
7.9209
57.0392
17.145
26.3089
15.5376
35.9262
33.7642
56.1951
53.6586
30.3265
18.1845
62.0378
31.0646
228.618
27.891
34.7953
-27.2079
-2.66651
43.2174
11.135
2.48509
18.9636
23.7035
27.1467
1.73908
19.9546
18.3732
42.5301
20.4787
-22.6134
18.6601
46.0669
41.7383
3.26527
-1.97241
14.748
28.6153
284.382
32.3146
24.9796
38.9894
13.5944
17.2292
31.0884
7.22431
40.3784
6.18636
10.9428
21.1943
6.51562
20.0814
63.5835
16.1361
-5.76246
39.9347
35.7268
20.4299
-7.2171
15.2917
-4.78138
21.6567
43.8793
43.2085
32.6763
20.8931
15.0646
64.2633
24.039
0.318955
54.321
57.4067
21.0045
-12.2167
65.3725
49.9847
24.3448
87.8611
66.6544
1.08162
-0.190215
58.2099
39.246
39.9664
35.8302
57.9611
-13.7786
29.6176
93.1299
57.96
49.8151
49.2346
20.5164
5.37763
19.268
23.8866
-7.0408
319.208
38.9894
40.6407
-23.6109
88.3847
16.5946
19.7636
58.2871
6.83904
81.8896
388.252
-24.5266
6.16637
24.2451
59.4449
1.94123
3.36328
39.6893
2.43823
144.001
49.3053
23.3822
610.412
57.9636
22.3485
337.911
30.1046
18.5559
-18.4615
22.788
-23.522
38.165
-8.3284
21.3067
5.65966
60.0751
-18.316
199.468
-18.4623
37.5533
51.5018
47.3967
297.653
35.9262
9.40129
63.6914
38.6661
50.9412
60.3599
33.177
41.423
23.3905
35.5892
16.0546
12.1475
8.57789
22.2986
20.5053
-1.65113
12.4591
44.3175
5.25471
93.1299
18.616
13.0379
8.58561
54.8568
-0.0983434
91.5847
66.1197
-1.3698
42.6272
-10.7889
6.2389
25.8709
38.7666
77.3126
272.102
4.85143
-24.6348
88.2721
19.9575
21.9195
8.06043
7.19466
144.883
25.2563
6.96293
25.5064
-0.184798
-10.9652
52.5205
15.8333
242.438
-2.70621
17.5586
7.53373
86.9829
22.5938
87.2943
7.9209
42.0466
0.2784
30.0571
64.6203
49.2708
22.165
178.355
39.3864
41.2026
49.9105
34.0746
6.01202
50.0436
37.6749
94.7828
151.579
55.251
10.452
26.0467
22.6026
19.3517
43.3265
-2.53343
42.1392
22.3538
-13.7786
179.543
14.4191
9.23432
20.4901
1.39121
-1.97241
44.733
34.2375
46.55
38.3747
50.0665
61.7094
50.4674
42.9633
24.4824
74.7778
20.9139
146.224
10.2112
23.1724
62.8861
33.7707
28.8868
82.5639
51.687
-12.6938
51.417
2.15247
16.9386
21.5168
36.1523
54.0241
56.5409
7.46939
39.6968
37.8711
50.0436
32.9386
-23.4611
8.75521
9.35224
-0.219967
-2.68604
-10.1628
18.5504
48.8396
68.0774
41.4524
19.9554
51.5095
12.4584
175.795
61.2708
26.1009
14.8679
53.5632
19.2495
-3.84648
37.2368
11.6999
8.11297
207.655
37.9573
11.9964
20.9773
8.59956
25.965
40.3784
41.4205
25.5797
20.9348
185.069
60.5143
419.673
61.3189
1.94123
-7.88112
46.3056
62.0716
0.584093
-1.08302
21.1789
33.4316
114.898
4.64156
27.9786
-0.140266
0.579263
45.0971
-31.58
165.759
21.2984
10.0623
26.2744
38.2571
50.7048
55.4352
450.201
128.254
15.2709
71.2865
53.3759
13.6636
37.1575
19.0596
41.2604
18.0513
52.8153
54.7377
38.7992
42.1312
31.6393
29.3699
28.0929
22.2688
29.0141
26.0467
67.5802
-18.8501
88.6921
35.8302
53.3836
50.4648
4.9621
21.9154
22.3528
-30.1097
19.2495
-9.46867
25.9924
11.7717
15.4968
38.8791
22.9443
9.98704
38.9894
55.6332
28.5869
-2.99614
39.659
45.3402
69.0685
38.5043
71.4055
173.631
51.5038
33.1639
47.1717
75.4173
62.3884
100.055
48.7929
59.4241
69.6744
60.1975
58.6801
45.7686
47.7135
37.3458
40.0686
81.5478
15.8322
129.875
5.57859
26.6406
57.0242
28.3175
40.8717
-4.56565
28.8632
16.2087
-23.1267
32.8428
189.184
3.49473
5.72709
6.5967
-9.53154
16.0346
-22.3386
-39.8678
9.25049
-30.6437
-49.5907
-10.3424
-12.7995
10.2805
14.3969
18.1934
28.4918
-16.7241
-56.2573
-10.5273
-3.62307
-1.90803
-15.8157
0.827611
16.5406
-0.7141
5.89986
36.4093
-33.4563
126.132
37.845
784.161
637.995
14.912
34.8225
33.2503
36.1346
55.7457
11.8611
-4.11417
38.7666
30.461
15.7445
43.4072
30.3476
22.2168
33.9242
44.0075
35.0379
41.5495
34.1878
23.8997
54.2301
41.9586
33.2079
44.4315
26.8011
25.9353
13.6981
57.5627
33.0027
57.9636
209.755
31.9786
-18.4615
107.121
114.365
0.840821
31.027
60.6621
20.6522
42.0053
59.1833
-10.8198
4.56532
20.8931
13.1905
8.3983
41.7745
33.4094
26.5559
28.142
38.6661
5.9636
55.6658
30.1787
-10.1649
27.1387
14.9744
-18.9606
2.93616
-14.0895
6.70382
24.1726
46.9655
7.38684
70.5551
15.9023
26.1019
42.4434
31.2857
20.4787
12.9938
33.6526
42.3188
11.7533
28.0126
22.2442
49.2531
24.8671
4.2036
25.8709
41.7054
60.2738
47.2142
-0.770772
20.3428
47.8746
22.6798
50.2982
2.45365
49.6191
194.37
12.388
41.097
26.0967
2.45333
331.829
1006.19
7.77543
15.2917
4.58895
11.928
36.6492
26.9289
23.2646
15.0975
32.9464
20.8931
22.5608
64.6203
45.5227
10.9206
67.4973
39.3285
46.1623
60.3115
50.9896
-0.556177
62.0378
8.57578
0.901739
126.821
279.218
-11.4644
-12.0368
12.9282
20.7286
13.009
58.7071
41.4524
-27.8341
9.93987
0.801024
-36.6689
-12.262
5.77452
3.31997
4.20231
-14.3001
301.315
-2.30683
309.682
3.26657
3.42781
8.06726
10.6557
10.1223
47.1553
26.5995
16.0958
24.0909
32.8821
33.9242
48.0685
68.3704
21.9195
-5.78589
17.3212
50.1366
34.2974
37.1797
26.8165
188.3
173.755
110.435
29.2546
61.7118
42.9633
58.2156
47.1508
22.5355
62.685
51.2834
-0.83214
109.388
19.8279
-7.21786
69.4125
51.5018
26.782
30.304
48.7567
71.1876
58.4375
65.9821
255.067
26.9542
41.5514
17.7855
-1.749
1.8401
3.89272
-12.3716
34.7841
-4.79459
37.1553
59.256
17.1443
15.7946
17.1435
-58.4635
10.671
-39.4914
-31.9837
-50.6804
-0.784716
-0.476273
-13.6
30.5561
14.5314
-24.5479
10.611
47.9549
-0.271955
60.9931
39.5464
72.1185
7.81633
18.577
48.2433
30.4589
23.97
17.6858
-3.956
28.5228
-2.74394
26.6279
34.0671
78.9382
17.4507
19.5317
51.1639
43.6831
84.2894
15.3962
42.0317
56.4285
21.4193
-6.6995
14.6348
32.9157
-17.5245
-8.13413
4.73185
-39.4516
3.49473
290.585
14.7475
11.0832
42.3167
43.9207
24.9079
39.6743
127.467
52.447
80.365
55.6069
41.2114
12.8985
62.9063
280.139
71.0243
31.973
53.0849
36.822
-1.07202
-5.05265
52.8375
21.4712
-31.3503
3.26527
-35.7056
-28.3556
32.3865
0.504266
57.6198
-42.6481
396.045
-4.11417
-4.33688
11.7203
-36.7293
-16.3024
24.0054
44.934
22.8925
43.9058
11.4509
-4.82543
44.6198
23.241
-0.657868
14.3547
17.8503
16.7704
13.8021
195.945
495.445
61.8816
66.017
-18.4623
-13.0464
38.3834
62.3893
9.98355
5.00412
32.8271
25.273
32.1068
25.6897
48.9193
-0.794548
-17.8389
42.4884
1.8401
22.6334
4.49495
36.6581
2.70168
85.881
31.145
-2.53343
-47.5118
-52.8413
-0.136009
-9.4509
1.08935
26.7458
-22.7334
24.8902
-21.9845
5.14593
-33.2777
8.11297
5.03345
0.475936
-29.2331
2.1777
7.85883
32.9624
-9.64229
6.83904
20.0454
9.06872
-27.5314
42.1229
27.5777
15.7948
39.5619
30.7897
-27.3142
10.8866
4.80468
7.31147
17.1458
15.0392
38.5232
13.8104
19.5165
16.9716
24.7875
49.5429
28.3894
226.834
37.1575
49.0447
48.7567
48.6988
34.0746
63.9118
29.1905
30.8868
389.586
56.2039
61.6242
38.5434
-10.3413
-12.0368
12.9282
35.7211
301.615
23.0998
46.1923
42.1392
39.2204
-2.53417
36.9079
54.2119
39.9196
406.371
51.1794
38.3747
59.4368
23.291
33.9397
15.7893
18.3829
47.9082
40.5916
42.2132
-16.9628
42.8501
-20.5098
-7.74134
19.7152
9.20912
-12.9682
-34.2456
-11.3642
-40.014
-23.3538
-15.3845
-18.1274
18.1226
-0.906069
32.7693
31.2635
-8.04348
3.0047
-14.85
-20.65
-3.0309
28.4329
8.41521
4.4652
21.6768
-25.3339
36.6889
29.7948
39.9664
47.0746
103.983
46.7167
38.6953
50.0264
-15.1285
309.096
31.7786
46.0669
66.1012
35.5089
44.733
64.2225
44.5013
19.3574
239.514
379.847
75.4386
5.35024
358.138
48.0685
47.7557
53.7786
22.8089
-2.03776
66.1365
2.43823
25.9353
369.771
516.512
18.6082
147.911
26.8162
24.4824
417.732
-12.8393
37.528
87.0479
193.712
38.1733
24.4003
27.0128
58.201
201.612
-8.94569
26.5153
85.235
38.0264
70.8907
35.6382
58.0692
33.0439
50.9412
7.88608
27.5548
43.2971
12.3239
4.64987
14.9744
-2.84507
6.70382
-15.1827
16.9804
-11.3538
36.2183
4.9081
-33.4555
15.7946
2.151
-31.2896
-25.4245
-10.3879
245.655
44.5494
43.5577
0.83869
26.9294
44.5679
15.6092
40.8634
37.9573
0.751991
69.6441
26.5995
2.97736
181.512
34.7562
26.4279
2.43823
67.1648
40.2488
57.9613
96.7209
18.8602
35.4225
-12.8393
-10.2025
43.7955
30.0225
58.201
-3.32349
28.9282
20.8931
23.3908
7.17245
15.3115
46.8826
37.4545
46.1623
58.4375
73.2822
17.9461
34.4504
39.6773
16.8485
261.557
36.5103
21.6964
41.0392
37.3719
229.247
39.5783
31.1998
51.5095
35.4723
-8.80079
2.67509
-19.8023
240.033
21.0689
10.209
15.685
57.6864
53.9151
-32.3407
-19.061
2.22235
10.7833
-13.3035
3.17367
39.5216
20.7007
29.239
0.279812
9.33732
54.7156
31.2422
28.8843
33.2508
36.1514
49.4549
59.4449
45.871
38.8221
59.8353
25.5064
76.7043
29.8448
262.949
43.223
42.9187
17.1458
39.4021
-10.4036
23.1724
56.9139
54.3854
73.8644
52.5788
32.9464
43.9207
0.2784
53.3759
34.2783
50.276
39.3864
39.6968
45.3674
33.9268
15.8943
35.3875
100.584
44.9595
170.32
4.81023
130.214
-12.0368
16.6764
135.047
14.8831
291.091
86.43
177.901
3.08803
18.3732
35.4712
-3.87276
-9.4509
1.08935
17.3755
-7.97912
7.39792
-2.11864
99.8897
25.9353
0.579588
23.3822
57.5627
56.0872
42.373
39.223
5.48193
19.3199
13.238
-2.05886
26.2836
0.840821
4.79006
21.3067
18.7781
25.1387
33.8382
42.3167
-3.32349
437.475
30.2635
39.4274
49.6278
8.04135
12.7947
24.6818
52.447
32.2005
19.1305
57.5399
78.9044
4.82765
4.64987
18.5207
59.1581
-25.3339
-40.1478
50.7136
24.2534
67.6893
138.022
55.8545
65.0189
26.1009
-5.74682
-1.95464
188.496
21.1236
46.6071
69.8678
32.3634
87.6048
2.32953
36.224
42.7375
36.8926
37.9573
23.2408
41.5331
24.7254
20.3428
47.0427
8.06043
38.1167
1.51662
31.8155
37.885
12.0466
18.0102
243.496
-14.4133
0.119515
-59.691
9.6695
13.1651
-31.0183
-38.6718
0.691957
7.53373
176.938
15.0975
-10.1571
-38.9307
10.1875
-24.0845
30.8871
28.6561
-19.0645
-10.9254
16.8976
528.46
-2.5634
30.3265
6.01202
-6.17838
-30.7796
-34.7055
14.7727
3.13301
447.884
-24.5828
14.1806
-77.8077
-23.2812
22.2986
3.86198
26.1275
82.6818
3.08876
19.5427
22.7657
28.4746
-10.4434
-6.68386
24.5152
30.4392
10.209
43.796
35.1976
44.5448
77.2975
33.2516
20.963
40.7684
28.4146
4.1107
170.268
666.316
9.56133
16.2094
30.8891
21.9195
9.6904
89.7915
29.5219
51.329
8.84508
-13.0513
-6.00705
-26.783
-5.28826
-8.78624
-38.7912
12.5851
35.4725
74.2322
5.48977
29.8448
19.3199
-22.3693
-33.918
-27.8318
-31.8124
-19.5728
-50.5623
18.8457
-21.4015
-8.94569
236.95
-35.3289
-65.5203
12.1464
33.7642
9.34346
3.0588
-10.8546
24.7437
-7.53156
36.3245
37.8032
10.2893
180.627
-9.24527
0.903066
14.8023
95.6912
58.7071
67.6893
36.822
34.2974
13.7539
57.7386
45.1841
34.5378
-0.35777
10.4269
6.37443
29.3272
14.3547
2.91599
-4.93024
-22.4513
-10.4686
16.9716
1.08726
-14.5679
-19.7975
-14.7141
-35.5352
6.52424
-8.82524
230.186
-37.1624
0.0309637
-1.90094
-0.689332
-18.3993
-14.6027
-28.6672
106.027
-21.5871
7.27646
38.7403
-15.0106
-17.8376
-4.54058
7.30605
-11.3538
59.256
-3.47047
12.0464
6.19174
152.163
10.1714
-16.0542
6.47866
50.7521
27.6828
30.4392
8.33495
25.0553
23.9532
-0.432767
52.9346
5.14063
38.098
7.13023
21.9
13.4221
14.2218
9.09838
57.2449
45.5417
16.565
716.787
473.605
50.465
35.4748
24.2226
67.5859
63.5335
49.0049
4.0473
43.1502
15.8333
-7.74966
16.6215
42.9423
112.549
-43.8903
-35.1826
-2.93094
-9.09193
2.7761
-20.0696
-2.19788
-14.6736
31.8901
-1.90094
-0.689332
54.6893
56.6118
3.19196
96.6569
2.77581
-7.51435
-7.71623
-32.6711
-19.7117
-15.785
11.3582
-43.2129
137.418
36.517
-3.88312
-4.40823
6.92286
-15.1172
-18.8212
25.4522
79.2197
12.6356
-22.5871
16.622
39.8827
4.2524
29.5088
1.50803
3.15939
-8.89439
69.9046
-10.6648
10.7111
18.6059
10.5139
14.8601
9.23006
11.8237
3.86765
20.4299
-54.0688
4.0473
46.8983
-46.0108
-19.9311
-8.67837
5.65966
10.1462
0.104993
14.2057
27.0541
-14.9205
19.6427
-6.95118
-31.5402
179.221
-30.9574
18.5209
-5.64029
-32.0791
-21.4267
-21.5857
-32.6516
23.5397
-17.913
3.42212
21.7747
-14.7149
272.542
-25.96
-6.92672
-2.94711
-17.9283
12.1009
9.52265
-3.29396
-8.53164
4.44059
40.7967
15.4533
-4.2297
9.71862
12.6574
27.9259
-21.2481
10.6699
15.1588
20.7007
26.5167
29.9521
5.13978
13.5923
1.5012
34.3686
13.0749
23.291
28.3175
40.16
6.41897
36.6638
193.781
4.96433
34.9694
45.9613
-5.51731
89.7101
2.91609
11.3946
98.8131
11.1246
-19.3993
-12.1094
13.0835
8.10949
-17.4847
15.9605
4.93287
0.341406
-10.8546
89.399
31.0646
2.77581
31.6393
18.1255
187.389
-5.84217
475.201
-19.7117
-32.0493
9.48418
-0.109422
-24.1399
-30.6444
-10.3347
42.9685
-5.98969
16.2932
3.61212
-11.369
5.54163
29.2003
9.8792
-21.0976
14.8942
-22.7334
6.14954
10.7681
-20.1593
-19.998
-4.11417
-25.761
-27.359
29.3517
27.5365
16.4937
8.13169
-4.10558
-29.5814
600.503
59.8377
438.391
15.5718
52.5934
-14.7134
-18.4415
45.0243
-16.0258
13.8021
-0.83214
30.677
48.7632
28.8868
14.2057
140.98
15.8097
125.841
-11.1724
66.4944
13.6636
-2.19788
-1.55511
20.6457
44.9507
23.6735
95.9672
46.2955
71.4081
-10.1649
4.64987
41.0097
44.3625
28.0929
27.891
8.55836
-10.3413
-8.28871
7.30605
16.9804
-9.47975
47.4627
48.9487
690.871
64.628
35.4723
40.5694
-7.62089
3.66756
53.5632
32.368
-4.23099
18.6423
-0.244571
11.7487
53.8716
17.3221
30.6018
25.6482
356.548
39.659
24.7254
6.72549
29.134
51.1639
18.4391
47.4312
85.6737
77.9803
50.4674
65.7118
29.8003
19.0198
71.2612
257.588
22.5937
27.8659
-12.144
-0.161208
51.6418
2.0243
-24.8753
22.4538
46.4597
-4.36621
19.7087
32.7693
21.8932
28.4918
47.9823
26.2016
73.4105
30.904
-6.7792
45.1026
0.144589
-19.8679
31.0359
-19.7871
12.7925
27.3969
7.77393
35.58
6.42425
-57.8191
-1.30452
-12.3061
19.5971
36.9985
11.1461
37.2368
30.5124
18.4391
28.6906
19.6341
-6.15553
41.0947
21.7583
7.36383
99.9048
48.5409
-1.5949
54.3946
2.71489
-1.19043
36.6492
26.2744
231.286
22.5608
47.3967
20.9337
46.8248
76.1474
208.363
45.3674
42.309
42.1312
74.7428
108.081
44.9595
16.6466
23.3919
59.1777
9.18012
22.6026
5.51278
45.5886
24.5858
4.96283
11.1094
12.4584
-4.11562
18.1673
27.975
72.3039
22.9977
-0.48286
39.257
39.1108
47.379
39.8597
197.238
-15.4741
26.8079
133.407
-52.6589
-2.50746
8.79587
6.28728
-3.6622
43.3833
21.8718
3.37526
22.4452
47.2554
29.8503
-30.7155
16.7342
-0.140266
-8.79107
1.99358
-4.38599
14.1022
14.7391
9.47522
473.894
12.2189
-18.9019
82.5639
-10.1571
-22.0642
-10.4272
-25.9585
292.426
6.52424
20.2909
52.5048
14.9657
6.80693
20.9561
-16.4768
33.9268
-29.0833
29.7653
18.1255
24.3448
225.605
-3.62307
-3.7821
183.803
118.813
79.7617
-21.6612
31.5331
-0.7141
7.77393
69.3132
27.039
7.7732
0.569544
43.4671
21.4158
19.5531
4.60459
-1.72175
7.0681
7.95044
-8.53164
86.8995
53.9382
-4.1809
36.068
-29.5296
-21.8721
10.8784
3.15939
-1.39813
0.564163
33.4316
9.23554
12.388
-16.999
4.32739
1.68927
-69.0613
41.5286
0.0466835
-49.759
-27.4274
-57.0541
26.9289
-1.09824
15.0975
-29.5604
6.43939
-24.0845
45.0496
8.3983
-1.32898
545.966
1.25599
4.71613
0.910162
18.145
19.1215
30.7023
34.0551
12.1633
6.33926
7.62133
-18.7746
-20.8049
3.86198
-5.73162
28.722
-11.9038
-8.46059
-7.63125
6.19174
65.9559
2.68647
21.4712
2.96342
2.38294
15.5199
4.2524
23.8866
-12.663
-4.11417
-17.4553
-8.89439
394.306
2.1777
34.0958
-13.8892
-26.5089
94.2675
2.50949
35.2498
94.107
23.291
37.6879
7.36383
-13.2587
43.6828
1.99358
-12.8193
-16.8199
-34.7664
29.7317
13.2234
392.654
1.71286
40.3974
30.1353
51.417
-1.59567
9.44235
53.3759
86.7521
479.437
30.304
16.8976
20.5879
35.9487
60.3599
51.9177
23.5683
15.8943
89.9371
-0.219967
27.299
-14.0895
-4.54058
-11.4346
43.2174
32.4701
43.3265
9.648
52.4466
38.2834
24.9324
47.2153
34.5342
0.856463
9.52265
-6.98739
-21.0976
-18.839
-24.6074
6.12646
-22.0333
-23.7462
-24.7289
-24.9516
6.09813
-49.8478
1044.42
16.565
213.11
24.2281
-25.0933
116.06
-9.5106
-31.2799
-11.9023
17.8503
-4.00153
12.2863
11.9364
33.7707
15.7684
4.8354
19.1653
40.1726
11.5228
96.1225
39.0316
60.2891
26.2679
33.7063
38.6661
39.6968
21.0045
46.2955
52.6674
68.5459
-10.3427
80.365
46.2365
54.3298
14.7726
-2.68604
-2.84507
21.6964
11.0542
67.5802
-22.5982
83.0699
80.8078
18.0813
50.4648
-8.15637
14.625
40.656
5.48619
35.4826
254.792
88.59
-2.35693
16.7683
54.1033
67.9937
28.6153
37.0051
66.0478
71.8312
12.7524
18.1519
-4.20923
-10.0037
-4.5189
-24.6348
-0.851099
6.83904
1.30473
7.81633
170.376
96.032
-9.48811
12.9106
30.3968
-2.74394
30.5372
14.6197
-6.86084
18.3832
4.15183
47.0582
49.5303
191.952
5.26443
-2.69158
23.241
-45.6355
3.11027
-2.76442
-48.8219
24.1178
14.093
-11.4056
47.8937
24.5131
-43.6159
16.7468
-36.4723
55.25
38.0264
5.94115
13.1494
26.2101
46.1623
19.1305
42.5473
86.4006
12.1461
164.698
43.0854
-7.71623
21.6768
17.7697
-43.896
-18.9309
93.8172
45.5886
18.9636
8.71096
21.5245
933.15
-19.1082
24.2269
33.6086
-7.57683
23.5781
9.8792
-16.9649
37.2368
37.9856
35.131
-20.1593
90.5719
3.3821
-11.8331
21.3667
28.4146
28.4736
18.9069
23.1539
15.0785
14.9595
20.9824
10.6274
-8.59699
7.01384
26.7108
342.561
-2.92888
27.9031
8.04844
28.502
-32.4622
27.4014
83.98
-15.0678
-35.8311
13.7539
-24.7203
-8.96663
46.7169
40.499
44.8452
31.7189
17.4459
4.0273
37.528
19.7826
64.4102
71.252
85.1088
6.70946
140.98
36.4244
-16.5882
53.3759
19.0596
58.127
46.8248
48.0364
54.6893
35.9971
58.2896
12.3239
4.64987
82.2391
44.3625
26.2188
54.1279
-6.43417
27.14
-13.9109
-5.81241
28.2248
22.3794
13.7295
33.9561
46.1923
70.2502
1.21397
23.7895
18.6047
-20.7394
44.1929
11.7533
158.813
59.8718
48.4811
144.83
36.1115
22.0125
90.4106
34.2091
991.685
6.72549
9.06872
11.824
53.3673
16.3333
303.464
-5.76246
23.0681
30.1046
19.0198
28.4102
48.7724
6.46302
11.928
-17.6987
34.4251
6.39802
30.0901
6.70946
-3.32349
27.0541
-20.3363
58.9981
23.0339
50.276
31.8323
38.6661
30.3265
44.4214
4.82765
27.8912
21.8737
35.3873
42.2915
15.8956
-23.2812
-11.4346
58.7071
37.7043
4.96283
34.6429
11.1094
280.45
-20.9822
271.166
18.6047
3.62351
1.7935
27.3263
9.8792
18.2578
13.0201
29.7405
30.5124
9.93449
14.6909
62.4238
35.0739
14.262
52.3414
101.059
15.112
-17.0514
7.77543
242.054
33.7799
-30.8172
17.6424
46.9566
8.58353
4.17277
17.6838
-20.3363
13.1905
30.8871
28.6561
25.9131
-14.6736
31.8323
55.5326
4.13795
70.9947
69.3224
297.165
113.347
-4.54058
1.68385
26.3508
-33.8426
128.048
41.4524
14.3332
223.924
27.976
10.5843
9.00284
16.742
18.6601
441.495
46.3688
1.77572
33.4886
17.3939
55.7457
14.6265
20.026
456.15
174.651
-25.1336
43.2945
46.1944
300.755
6.18636
7.19466
23.0684
27.5777
42.9687
47.9952
26.1045
112.304
26.8162
18.8602
37.2965
408.593
-6.65544
32.5428
2.91599
7.53373
15.7684
33.8382
302.812
-25.8123
-1.80204
38.3834
9.91542
29.6612
-5.30324
-5.59123
55.5326
10.6882
41.423
2.95358
67.2466
26.017
19.8028
-8.46727
-30.7775
20.4245
54.4618
135.544
54.5709
53.3836
57.9611
183.291
14.4191
-24.4875
9.28976
47.941
26.7458
40.7466
14.8942
40.9849
30.5124
8.00053
19.1961
22.1228
25.6482
-19.8627
17.1702
30.3476
8.59956
-0.271955
51.6228
60.1611
42.1335
25.6676
28.4311
-10.7898
65.1291
54.8921
42.9857
15.7217
83.8077
23.978
126.89
56.4494
6.33536
20.0408
58.9357
5.7113
6.61352
14.4053
-9.74197
16.1174
45.7368
345.479
0.0384157
12.3333
-21.2109
17.4462
-12.225
10.5139
41.097
82.3186
36.1865
751.316
15.2717
-1.5749
24.4095
-12.2776
68.15
10.4123
23.1808
39.3929
40.1726
17.145
-9.29831
14.0205
32.4042
74.6388
-1.55511
18.7716
43.0766
19.9254
37.8227
-1.48425
18.1845
4.64987
346.087
11.2263
68.5285
8.57789
61.958
-22.5982
43.7145
31.1998
36.517
48.5907
-4.40823
23.7895
18.6047
-9.49496
11.8086
116.772
45.871
40.6961
56.0872
46.1212
42.9711
35.467
49.305
14.8077
296.382
15.2917
-4.78138
26.9206
47.5436
35.6447
5.72719
57.3092
24.7875
51.417
2.15247
0.0720234
23.0339
31.5353
20.9337
82.4899
21.7995
17.208
34.123
59.4139
80.7784
8.57578
-4.72046
42.8837
52.4558
24.1429
4.81023
-8.46727
36.6889
35.7211
1.76464
38.0923
30.208
72.1243
69.2055
-11.9045
29.6176
44.4042
24.2269
-15.1172
-0.0805705
40.4447
17.3755
22.0059
5.52386
20.3702
90.4825
19.2449
29.5088
30.6018
29.3963
17.3425
-42.3515
5.92583
181.512
31.008
56.413
36.8241
-1.554
-3.91182
97.9061
44.5144
71.7587
36.1714
54.0463
32.7525
48.5909
49.8693
41.0892
32.4384
9.48985
48.5409
26.5361
45.0243
8.1799
14.1604
86.899
33.7707
48.8307
73.5132
36.4244
34.2783
16.5428
230.541
61.1549
30.3265
28.5008
68.7843
86.4006
45.6948
24.6848
15.9115
217.517
73.0546
-31.7145
-14.2457
16.0434
13.9461
25.9109
25.5228
34.0109
35.58
27.039
-9.0934
47.4212
-5.25857
-38.543
66.4488
46.0669
39.8643
5.13934
1.77572
41.7568
26.7412
65.116
21.0702
24.9796
404.432
33.1444
67.1648
223.593
43.9969
263.71
56.0872
51.7434
18.6004
36.1865
39.4749
19.0198
22.788
56.2687
23.3296
10.054
19.7826
21.3067
7.53373
206.923
4.17277
23.306
4.02653
11.3164
36.5093
11.5634
30.016
37.4545
24.7527
45.1712
83.3606
37.2615
27.4959
16.8485
-15.2125
14.2001
14.8023
73.2024
13.7295
36.517
27.976
1.21397
27.5376
119.804
-26.3615
13.0379
36.6966
-6.98739
18.2578
5.52386
33.4886
34.2605
28.6153
35.131
13.5739
30.6018
63.3522
46.2629
36.0832
23.2408
54.6516
30.3476
19.844
21.6377
50.7908
66.8092
55.2519
23.7935
47.1717
48.4241
43.6831
27.1303
29.4517
36.7508
69.208
33.5484
-1.5749
41.2761
-6.65544
26.9206
38.5232
32.5511
45.0151
22.5938
12.3317
27.0541
62.1226
21.1598
125.239
9.68929
487.23
102.384
45.319
-5.23238
31.3029
69.534
59.355
24.1429
-14.0895
11.0542
-22.5982
83.0699
33.0738
32.7689
-10.0304
33.3657
68.767
-2.01007
-3.87276
49.8151
28.6199
31.3763
58.6234
26.7412
57.6198
15.448
30.6018
42.5148
11.7203
768.671
122.177
25.4662
74.6907
50.7908
44.3204
72.1185
18.1713
45.2977
2.32868
8.97747
53.975
36.2427
61.8006
21.0184
48.5909
18.0102
12.986
12.9782
-33.1539
-5.50268
-22.2096
-7.19709
5.66888
-42.0616
11.9364
1.91153
-27.3352
11.3494
2.96133
-16.442
13.9357
-42.8251
75.0347
135.835
-10.6993
15.3115
-26.206
6.94905
13.4993
-5.65749
143.146
62.1661
-8.65326
123.813
16.6764
24.4767
13.009
36.2183
50.8227
34.9479
59.0058
-5.75718
38.9879
44.4042
50.4638
14.8679
43.0229
72.3039
15.5014
20.3702
32.3865
2.43823
24.0613
13.6981
53.3673
57.5627
48.5909
18.0102
54.2155
14.8523
23.0681
41.349
20.4299
17.1658
56.2687
6.46302
30.677
28.1485
768.472
38.5686
-7.07163
17.6838
-5.3438
64.6203
49.2708
153.35
-5.30324
54.3789
37.4545
3.0588
58.4375
28.5008
29.4289
60.1637
-15.7871
42.4884
404.78
20.3948
23.5509
-23.4598
6.70382
41.3433
13.009
32.4701
39.5783
25.5776
66.5021
7.12878
80.0114
-3.88414
-11.369
51.6891
92.3381
-2.35693
35.5089
18.2644
-10.7889
2.49077
26.7129
17.1702
19.1032
4.85143
-20.8867
16.0155
33.076
59.0001
18.1713
2.43823
20.3131
98.7922
18.6059
-24.5031
-6.917
-11.1249
-9.09117
-27.8118
30.0317
-29.1442
-6.45434
56.2594
13.8943
20.7197
16.0798
-31.4345
17.6838
-5.55017
25.2649
28.6561
74.6388
-1.55511
78.7417
28.5008
-9.92651
41.423
1.07952
33.5134
27.4959
39.3373
5.40223
27.299
17.9482
-17.0568
3.86198
-1.98349
24.5858
18.0813
19.6504
777.602
31.199
-5.98969
27.5376
7.36026
-16.9912
51.6891
13.6273
26.1386
28.6383
51.104
-10.7889
17.4833
38.9894
15.4685
0.751991
17.1702
32.2217
-4.5189
31.5872
74.1115
32.0501
33.076
53.3779
16.2973
2.19414
14.8288
54.0463
43.6831
23.3822
14.4592
138.546
19.8842
14.8601
-18.8809
-1.5949
22.788
-9.32365
-4.78138
81.6268
-21.7968
41.2669
26.3419
23.5761
-48.3011
19.5578
11.5228
0.0720234
38.3834
17.4117
10.9206
30.304
-1.8431
21.7995
142.819
36.9251
47.0452
36.6868
4.64987
48.5059
27.4959
-16.8847
1.6541
25.2659
12.326
-5.81241
3.63871
26.8479
73.3115
59.0058
35.4723
38.9879
44.4042
11.1084
-0.124624
3.66756
46.0669
33.2503
13.0201
44.733
-6.91668
40.6961
41.0947
31.7267
27.9707
5.26443
4.80468
2.6263
488.473
29.3472
34.7169
16.6132
-5.86727
6.5967
-9.53154
15.0975
-27.0237
-42.6789
-34.7901
-74.6842
-18.6686
-15.9646
3.35619
-17.4847
21.5249
27.5154
8.82312
-7.11541
319.722
119.72
5.00708
149.907
1.0621
12.326
5.43198
1.98792
-5.73162
9.98135
43.3265
48.0664
21.5245
11.1094
4.9621
-9.49496
33.6526
23.5781
23.88
-9.46867
78.4662
26.7643
-10.7889
-0.366033
473.55
105.424
-4.87021
49.0294
-23.2596
25.965
50.7908
23.3928
30.5492
6.20179
18.0102
52.3336
23.0681
286.852
26.0521
4.0273
15.2917
0.840821
8.1799
47.8936
259.313
0.0374658
4.52396
-12.6938
36.4244
122.093
40.2574
43.6486
20.2909
-16.5476
39.3864
24.336
34.0746
9.76015
-11.8006
30.1787
38.5608
-17.8389
48.5059
35.3873
27.299
12.1475
-12.0368
9.18012
24.4767
28.3339
38.696
38.3911
54.2129
8.71023
14.625
229.937
39.2194
61.0595
36.1161
12.6356
33.4886
32.3634
63.242
4.2036
67.1003
25.6482
11.7203
4.50012
13.4221
47.9549
47.0427
6.83904
30.8891
63.1489
47.1717
36.1868
68.3598
134.798
86.0746
37.3411
8.07553
60.0896
27.9262
7.77543
39.6546
41.2761
17.7074
38.165
23.5307
62.5361
41.2669
52.5788
32.9464
13.5431
23.306
19.0191
38.3834
56.7671
-7.82008
69.3136
180.3
50.0436
75.1562
-2.66861
34.9921
26.2188
-5.84217
23.5509
-10.1628
18.5504
11.3582
20.5053
17.0895
51.8145
84.198
25.5768
21.9154
35.4712
20.4901
-16.9472
306.562
-5.72054
82.9863
39.8597
38.8791
-3.29266
26.8536
25.8709
18.1519
52.9498
13.8705
52.7775
65.9549
-4.5189
60.1611
53.6907
45.8816
737.813
45.2977
19.1953
25.7737
2123.86
17.4308
64.2978
45.871
31.3258
29.8526
-0.140266
39.4749
37.7605
28.9518
28.7946
72.2564
3.50306
36.5818
7.33506
51.6418
3.89836
-8.00866
-24.2908
210.44
-0.323812
-20.2958
190.465
-3.40673
5.06602
-4.54268
-17.8389
-5.84217
-4.5601
-34.7042
-42.0219
-2.06428
30.208
-17.526
15.9023
11.1094
-11.9045
-4.11562
5.48619
-28.8957
-12.6096
10.7615
-13.2168
-10.7171
-27.6067
46.3754
-5.16673
-35.9733
17.3425
-34.8553
34.0368
2.23663
-27.0077
-9.64229
-6.9321
-5.92381
11.824
6.51562
-19.274
-15.1273
4.89171
-19.818
9.01256
1.05655
34.4854
-10.0282
40.3391
10.991
-1.76917
66.2843
31.8966
17.6424
46.9566
17.9539
17.2912
36.4244
28.3894
1092.65
27.7872
686.227
41.2604
24.336
31.1698
19.1305
31.0646
45.8793
74.7428
24.3448
-9.5903
29.1731
10.2734
-17.659
69.4543
41.8405
39.5783
6.8369
32.7689
19.9546
21.9154
-3.88414
249.126
42.3188
36.1161
166.309
56.1236
29.7405
4.2036
49.3424
52.1078
42.5148
39.8313
13.8705
30.3476
40.3784
69.5314
63.061
70.2445
46.2823
13.4385
9.20664
28.5656
94.2475
27.9932
81.9337
201.089
26.8165
38.3747
33.1999
49.8693
39.9347
-5.34303
2.17324
-1.03325
13.8021
-4.58027
97.4889
47.6275
31.0723
-7.07163
-7.42424
73.9906
30.5301
27.7872
-5.30324
211.8
54.321
32.2489
565.412
30.1787
10.4498
8.398
62.1661
1.99913
-22.5228
-16.1198
-29.1574
-10.6334
-15.6519
12.9835
-11.9045
-15.1285
19.83
30.4939
818.869
-11.489
15.5199
18.2591
34.3042
8.78158
17.3425
406.976
-12.7559
-19.5114
-20.8867
23.5118
13.3095
34.95
-15.5619
60.2902
159.132
-8.91572
8.99746
-16.2312
-20.9722
1.83046
7.89997
12.0466
26.4435
154.478
6.41897
348.219
21.6713
-10.4922
-26.8948
3.11027
35.6539
17.5502
-4.58027
118.104
48.8307
46.0648
42.0466
2.15247
26.3089
34.6352
48.4019
51.7845
24.7527
-8.05244
-6.41675
14.0202
9.35224
14.7726
-47.8227
2.95569
18.5504
63.8321
51.2108
73.3115
25.5776
27.1467
-11.3794
-9.73782
-5.74682
20.5342
34.8225
14.5097
22.2442
53.0012
22.9931
20.1385
45.4331
8.78158
-17.9887
34.0368
11.607
14.2218
-5.89415
44.1265
33.9242
32.4233
8.07585
40.2488
27.5777
76.7019
62.9878
61.7118
20.4745
22.6083
46.6669
-29.7059
11.5436
50.6465
-2.90731
482.677
21.3067
16.9041
4.52396
24.4679
-23.9382
-10.4272
2.15247
41.3015
18.4168
4.06709
29.9582
-29.5952
40.6733
39.549
96.6569
61.8261
-9.5903
10.4324
-13.9109
12.9282
-14.8787
11.135
9.98135
20.8377
21.8294
492.219
3.38064
23.7895
129.175
20.4901
26.1564
17.9559
1287.99
5.13934
-24.4612
9.12576
-1.34672
2.37833
351.848
4.2036
61.4781
192.44
58.572
31.008
41.4205
23.7056
4.65216
72.5192
17.4308
25.9353
-16.287
30.8785
48.5909
11.112
30.5643
9.48985
9.18553
43.1502
281.951
45.6612
-8.3284
0.691957
5.65966
9.47532
32.9464
4.17277
49.5429
4.02653
0.0720234
19.6427
-25.6918
3.42432
5.94115
82.4899
50.5729
51.7845
73.43
31.3029
52.6674
17.9461
52.254
24.3448
1.6541
-15.9635
-0.792444
-24.5531
16.9804
5.51278
65.8152
40.5701
59.0058
22.3538
-23.1489
1.50658
40.656
12.9825
27.9864
18.6601
128.526
146.686
35.1244
37.383
27.8664
141.082
9.71862
6.86287
10.6699
-11.0781
-10.5793
253.085
42.3575
5.90201
50.5668
34.1009
14.6197
51.2352
29.6276
12.0466
-2.01433
2.45333
342.769
-37.2022
39.6546
71.2612
-4.78138
-31.1755
-40.1875
2.56602
-5.58473
-25.4611
-2.66087
4.17277
-27.2938
-16.5882
-4.72016
-12.5734
37.1575
-35.5763
-3.40673
-11.8006
129.504
6.70172
-49.698
10.6293
-9.38842
-47.0716
1.0621
-2.66651
32.6059
46.0285
-2.92052
24.3356
7.7732
-12.5489
50.0264
44.8416
-3.8287
46.0669
70.7317
44.8792
207.777
6.12646
50.1235
34.1887
39.9721
18.3746
55.6332
52.9498
0.751991
58.3997
54.7105
636.412
129.039
20.8057
48.0685
36.5113
44.4082
32.1792
-5.78589
67.3486
249.98
51.9486
3.81529
42.7187
-16.3024
57.7944
38.0609
21.5082
59.8353
40.499
37.3411
11.8237
16.9861
41.0447
-5.34303
82.7581
45.0243
-4.78138
0.683635
2.91599
38.1733
6.5967
-9.53154
40.3974
163.194
12.9986
-21.2734
-12.7995
37.5123
20.5879
32.2005
-6.17838
777.931
-32.6537
18.5209
228.021
-7.71623
2.77713
-28.9034
18.8545
32.4701
13.3414
57.4367
44.0133
-9.50531
164.258
-20.9822
-11.8178
3.61212
-18.8212
-30.0834
-28.3556
26.6977
22.1685
30.5561
27.4776
36.9069
15.0785
6.75023
734.914
66.4963
47.1717
40.9278
43.6831
30.8785
63.5835
41.097
27.9707
21.194
30.1046
42.9187
15.2717
71.2612
10.2112
53.1575
25.4048
51.2917
50.6373
46.0196
11.3946
-15.5049
-10.029
29.9501
-15.3845
75.5759
8.75225
6.5902
-15.5487
-1.68047
-19.5352
0.901739
85.0502
17.1885
44.0225
15.1176
-3.7821
-7.35168
-16.1198
-12.0676
-2.92052
18.4146
42.3894
0.277666
95.5501
12.0464
-33.4563
201.095
9.73396
4.54916
-31.0467
0.856463
4.83748
-45.4604
-18.9852
-16.3393
-23.8586
227.223
-15.4741
9.05
-1.30307
-7.14798
40.7684
19.9813
21.9143
-29.8188
-4.95712
91.4564
4.38356
304.178
70.2339
57.5627
61.7094
74.2322
20.4745
96.1566
46.6669
-7.2171
37.7805
-27.2702
16.0345
-7.74134
330.81
37.3201
36.6493
-19.2531
24.243
-15.8575
24.3279
-21.9437
-11.5682
116.511
-1.8431
49.9105
19.0821
6.01202
123.882
-23.2833
-0.219804
5.00708
1.85598
-9.5903
111.632
-17.8376
-52.6641
-18.6268
-37.5907
-16.2556
-20.3918
-2.83839
104.813
1.30066
-63.8543
-45.1022
5.54163
8.58561
-25.7281
-19.776
36.2997
33.3235
8.93756
39.8161
7.0147
29.6647
44.6116
16.2778
37.9573
-10.4924
2.1777
37.8439
2.97736
-7.76822
19.7636
58.2871
93.0461
17.7706
20.9348
-2.03776
67.921
41.7736
54.2301
47.5808
423.014
-0.384854
25.6909
56.4494
21.1988
12.1062
186.246
70.3034
717.193
-3.65903
68.0305
29.6834
9.94992
43.9969
48.1924
42.9687
59.2396
144.171
33.5929
6.20146
27.9262
2.15323
56.5212
90.0019
32.6999
107.864
14.7475
267.159
24.5131
-30.4975
-0.658633
18.7057
25.845
11.8576
5.00412
6.53236
-14.6511
-28.9055
-59.0684
42.4884
13.1004
-17.0866
21.6768
-30.7775
-11.4346
16.9804
-3.47047
4.02506
32.2228
17.6676
-16.0542
18.893
27.6828
4.20231
0.83869
2.56653
18.331
38.9226
8.88877
-9.69066
136.346
-11.4294
21.8554
321.765
7.66253
25.4909
1.5012
36.2427
35.5636
27.0392
80.7914
19.5453
4.5449
-15.3503
19.7972
35.6539
-6.65544
23.5307
83.1509
37.6316
1.00906
24.3279
22.0968
-8.11434
19.7087
60.8803
57.5004
19.1215
5.81579
4.82765
20.3949
-9.38842
-9.5903
-10.1823
-2.84507
-32.6516
217.201
-43.2129
-12.5074
17.0895
-6.28157
62.7539
-13.7786
-0.367489
-11.8178
-7.63227
-33.8138
2.43823
5.32059
-29.4055
0.893423
39.2206
219.133
38.0606
163.163
-3.93293
-22.2096
-29.6859
20.6614
-40.3886
10.054
-21.4469
11.2819
5.72719
-19.5275
-25.8123
-31.7871
17.7686
-14.4474
-18.4217
33.7642
11.2175
-2.5634
-29.5952
-17.4228
9.56393
-15.7871
16.6468
56.5439
34.6521
0.125062
-12.9739
-27.3642
-38.5278
20.2887
12.4044
29.9578
21.4168
-6.92672
24.7265
4.54916
35.5267
26.7458
24.1183
52.0642
-0.432767
75.4234
8.88877
-9.69066
8.06726
20.2419
38.1167
37.1239
52.4302
275.891
34.5354
35.8138
36.4119
371.862
25.4194
2255.25
-2.53193
38.7175
29.0947
-30.0813
29.7317
5.72709
37.2362
-26.1995
-25.4611
155.652
1.08726
-22.0642
-4.80501
-37.2029
-11.1724
-8.46829
-3.20304
-5.94601
-11.2134
28.0841
23.6735
-37.0915
-9.92651
39.549
-8.29081
-19.713
5.40239
10.6293
16.8485
-26.4569
-10.1823
-6.5932
-21.4072
-32.9056
65.2663
33.0191
24.6405
39.3281
19.5427
29.6176
72.9526
20.4901
31.7786
-23.2735
6.13107
20.1319
7.39792
24.8671
7.95173
30.6018
31.4931
43.5795
28.4146
10.4736
27.2599
29.4157
16.565
43.6831
16.3333
46.7169
34.8768
42.9633
45.5569
31.6743
-18.4615
18.7873
32.6999
2.91599
32.5511
183.696
25.1387
67.5714
49.813
38.2985
23.0339
3.42432
30.016
41.2026
36.792
30.3265
35.9971
33.9268
72.1162
-17.0866
53.5359
3.71416
45.7244
29.1619
-1.04646
46.5256
29.271
39.6331
25.1649
-20.3378
23.0583
6.42322
-12.262
3.90045
-17.902
26.9294
-0.432767
28.5718
1041.5
6.2389
33.3672
41.7054
-44.2256
523.168
13.481
-10.1411
7.22431
23.5118
-9.17933
-6.19153
4.0682
8.90714
-20.7325
60.6993
37.1239
28.0674
133.462
42.0317
50.8063
356.877
30.5643
30.2642
35.9064
26.2836
17.7074
17.9085
-3.05617
38.2571
45.0826
17.9539
-2.93094
5.69422
146.142
10.8525
-10.6312
30.8952
22.7365
40.6338
6.94905
20.9956
4.87876
-18.5982
-16.9019
21.332
39.6773
-2.82919
17.5837
35.7323
-0.0339674
-41.0849
21.6656
54.5709
16.2072
23.3985
310.96
4.9621
33.3657
59.3967
144.167
-31.9837
14.912
46.0669
31.3763
24.2645
1.62949
46.3754
2.32953
23.1055
10.8784
2.35
-2.99614
30.2887
47.2142
63.9092
-4.04974
11.824
36.5007
145.644
543.344
10.5139
-28.2513
21.194
41.349
26.0521
15.2717
116.491
24.4095
12.0852
-17.6987
32.5511
33.7707
2.64989
52.5788
8.58353
257.172
40.1726
448.18
-13.0464
27.139
28.6561
-14.6736
-1.8431
108.669
10.5551
39.6968
125.952
21.9326
35.8009
-32.6537
31.6393
26.2188
557.66
-0.971
-0.792444
9.18012
60.084
41.4524
23.7035
26.1019
-30.6452
3.38064
428.588
11.1638
32.9485
13.6273
36.9985
-3.84648
29.7405
56.7493
-1.3698
57.6198
21.0702
40.8634
63.1295
15.4685
-17.9887
43.4072
17.2292
10.4736
23.5118
95.7684
73.9926
23.7935
28.4311
-7.04165
39.0538
8.07585
40.6961
54.2131
46.7192
9.23006
217.511
-35.3081
-25.3961
0.683635
-4.58027
15.03
-4.84637
30.0901
9.79497
12.0616
-1.59567
23.3908
15.5376
12.7947
24.6818
30.016
13.4599
108.14
52.6674
1.07952
20.5966
38.5434
-14.0895
-30.7775
71.3284
-3.85755
8.10729
32.0821
10.2801
33.5982
-19.4008
7.12878
40.656
67.3304
-11.369
-5.72054
40.9849
19.268
2.37833
-3.29266
-8.75362
31.4931
3.15939
60.4461
-29.2331
22.7924
22.8514
18.4687
23.5118
22.6798
35.0379
5.94227
258.457
0.454612
42.6403
30.5292
17.5958
35.082
0.0671589
10.8595
-2.42012
2.43823
12.8169
-1.29448
30.8785
3.2148
5.4874
33.0027
-31.9994
304.178
5.74171
-22.2096
16.9133
0.840821
40.039
-15.8247
17.5586
39.3929
25.1387
48.8307
-16.442
85.1502
19.0191
45.0496
92.7313
0.545088
50.276
50.6307
1.18473
26.5783
22.8786
18.1845
33.9268
106.027
-19.713
681.94
29.3699
9.35224
7.2763
6.68429
19.6437
-6.41464
-2.06428
13.2323
-26.3463
-2.53343
45.8873
5.48722
-32.5192
6.92286
103.638
44.676
49.6191
12.5851
52.3391
61.1137
46.7192
1.7338
22.6083
26.0521
-7.2171
-31.56
22.5355
4.44009
-1.8366
25.1387
-24.2579
6.70946
26.6616
19.5578
-3.46973
1.94609
55.25
-1.32898
39.3864
30.3265
30.3749
23.8067
60.1637
63.4984
16.8485
20.3948
15.8956
-0.792444
11.0542
-13.2279
15.6036
40.5701
-3.18397
42.8019
32.7525
27.5777
31.7243
25.5064
42.9711
-2.01433
41.349
24.1781
24.642
17.1658
63.7649
27.0777
23.1724
17.9085
25.0548
-9.33286
-28.8978
-31.4345
22.7672
7.56829
2.7761
-25.6918
16.5428
-18.4217
80.6158
5.59533
70.5252
11.5858
109.086
29.4289
9.56393
-0.794548
46.6318
36.8662
5.40223
25.425
-34.7042
598.909
-35.7975
30.0989
-24.4723
39.9664
416.952
275.353
18.0806
20.0413
18.6047
-7.62089
-30.0656
-21.9799
22.0059
-41.3278
2.37833
-18.2852
-21.8721
-39.7214
18.1519
30.461
-12.8148
-1.5115
-15.7633
10.9724
60.9931
93.0461
16.2973
-10.9243
0.564163
-20.0351
42.1229
132.525
166.657
70.484
35.4748
-7.63653
18.8602
56.0372
62.1434
-5.8756
-2.11914
23.4633
-5.78341
32.9011
-20.4645
-49.2381
3.62829
31.2005
185.498
-41.6214
5.00412
21.5827
22.8696
46.1082
5.76468
-39.3907
51.317
100.584
35.5892
80.3649
44.1656
1.08162
22.2986
43.2174
6.23322
26.4599
74.3033
25.2726
41.0945
48.0656
18.3732
29.4117
39.2194
18.616
-1.95464
49.8151
47.3605
31.7608
63.4737
64.2456
45.4819
22.9443
25.8709
53.7592
33.1587
17.0329
4.41321
118.152
60.2499
22.4558
-2.24694
34.3686
-15.35
9.32672
10.1726
32.0657
15.7971
36.1865
11.3639
18.5559
-16.5874
30.2842
56.2687
30.8259
9.11693
-28.0061
3.50306
1.71286
83.5009
17.0168
18.6208
-2.5327
3.71314
23.9709
-1.26084
14.0865
32.7693
32.1068
293.681
290.861
30.1275
-16.9019
465.486
15.3144
4.66708
4.4652
22.6139
33.4072
27.3969
-12.8408
13.0912
0.80205
-20.3378
26.6006
2.67509
-21.6764
19.5971
-1.97241
18.4961
39.8827
60.4744
7.95173
33.3672
35.0185
54.8239
30.2887
14.2218
13.6826
15.5721
23.8295
35.4725
42.9711
39.2151
13.6977
18.8602
42.9187
47.1308
43.4027
58.1427
2.71489
47.5436
39.3929
23.2646
69.4454
220.353
2.29871
25.18
-31.5807
9.44235
22.165
22.5198
249.224
18.0513
20.9561
13.5083
36.9251
-15.7871
0.901739
52.254
55.6069
-3.76622
18.5207
23.5509
-25.3339
-45.77
11.3582
-3.85755
34.3442
144.526
12.9835
-11.6119
59.3967
26.1009
34.8225
39.8643
-5.72054
-0.244571
45.5049
24.8671
65.116
19.3574
48.3597
20.026
2.97736
24.0909
19.7636
3.93913
18.0834
-33.8969
-14.5379
48.6079
10.7191
-1.80691
4.31229
63.4166
6.20179
90.8486
5.08887
6.76578
29.8526
19.3199
33.8527
-14.7134
24.662
20.6614
12.0852
28.7946
14.1604
26.9289
11.2819
24.4679
263.457
26.6616
19.5578
131.463
26.3089
29.013
199.196
25.9131
13.4374
5.65316
44.9507
27.4217
39.6968
22.8786
1.31789
35.8009
-12.0389
-42.2018
9.35224
-2.09403
-15.785
-11.4346
16.9804
-1.98349
-3.13711
13.3414
3.08876
-3.88312
-28.7711
5.25471
14.4191
18.6047
-11.369
7.41569
6.71155
8.00513
-11.7273
37.383
10.9998
8.02361
39.8597
72.6123
17.3221
11.7203
4.05177
4.85143
-6.4733
30.1761
25.2669
34.0533
-9.53402
8.06043
-5.04261
34.6266
21.9555
71.0797
40.499
-0.140266
20.7342
-10.9652
-16.5674
26.2836
-21.648
34.4168
1.04193
30.0225
-6.72044
26.3419
32.9464
-23.9382
79.528
2.15247
-26.1649
30.8871
162.72
-16.5476
22.5198
61.8173
40.5401
58.4375
6.94009
67.66
21.6942
19.6424
37.2615
48.1106
39.3373
-2.09403
6.68429
-53.4449
-23.2812
3.55792
45.0914
15.6036
26.4599
-8.15563
34.6429
1.73908
-25.023
-4.11562
20.4787
-34.216
7.39792
45.5049
12.8169
0.893423
16.3333
16.7318
44.2471
39.223
-11.3847
83.0382
15.112
5.4374
-18.4615
30.2842
48.7724
-19.7739
25.0465
-23.3209
-27.419
31.8966
-8.59451
31.9641
-13.9053
-53.9233
-8.55314
-24.0845
18.8127
43.6486
33.4094
7.52723
39.3285
95.9188
12.5623
26.4305
25.4424
-4.72046
42.8837
46.2365
-26.4569
14.1806
15.8956
936.241
-3.93835
71.3284
-37.5907
-21.8778
58.319
16.7316
-17.0026
31.0744
0.508871
-11.7273
-20.7131
16.622
32.3634
29.5088
0.616706
7.9722
-8.61834
28.4146
-0.770772
-9.64229
14.1414
30.1761
48.0685
40.2594
334.888
32.1792
-28.2747
21.1789
33.4316
-18.1611
14.0119
23.8295
50.465
16.1361
-3.8884
13.6977
11.3639
42.9187
26.2836
-8.52951
-33.0496
-13.9506
23.1808
18.7781
26.3419
327.175
-16.442
13.3969
-14.9205
45.8796
25.9131
2.19302
73.1195
26.2101
46.1623
56.5634
-23.973
1.31789
24.5565
8.57578
23.3905
61.6244
81.8438
-0.0180891
-7.71623
27.299
-17.659
20.7286
166.682
30.5961
-8.15563
63.5833
6.83616
29.4117
16.7306
-26.3615
11.1638
51.991
69.2421
56.7493
69.8447
46.3754
19.1961
16.5006
60.4461
37.785
32.2217
-19.5114
16.5946
29.134
23.053
37.1797
-8.79074
-0.980643
-0.533332
34.8768
24.2304
26.3564
37.2965
9.6695
50.6465
-6.65544
-13.9506
17.5586
9.4078
15.7684
0.424639
27.0541
135.211
9.44235
57.124
15.5376
22.165
18.7716
9.34346
12.4291
30.3265
35.9971
37.6749
113.523
2.77581
54.1281
53.7328
-11.4644
-0.811971
-12.2154
-10.1628
26.3508
-9.47975
28.722
12.4591
44.8426
-25.023
-19.1082
16.2932
-22.5694
14.2078
-10.7355
25.7607
4.2036
90.5719
8.78158
19.2166
64.2824
31.5575
11.824
37.3489
1.7338
11.3639
35.4225
-10.9452
-20.568
-14.3089
13.1559
-2.97231
28.216
-6.409
13.3969
34.6352
32.4042
27.7872
-1.55511
19.9254
49.0671
21.0045
50.7934
12.3239
41.0097
363.349
23.5509
-0.971
57.3036
82.2687
33.847
16.7572
39.9664
17.0895
34.6429
22.3538
25.6635
16.7306
-0.124624
32.9485
2.38294
3.26527
29.7405
64.2456
7.01999
2.32953
-8.75362
44.6116
20.026
2.62606
11.548
13.481
-15.7633
1.60211
14.1414
38.6982
20.9348
-13.5816
-18.1765
22.1872
-8.79074
10.7111
50.465
48.5933
-21.9095
22.304
1207.18
2.17324
441.246
-8.3284
13.8104
-10.4686
127.541
-13.9053
-37.0567
15.8097
-12.8401
-8.46829
23.4568
59.0062
20.8624
48.1301
31.3119
324.594
35.7497
-7.53156
40.0726
140.877
15.9115
15.7096
9.49539
78.6768
32.0037
-4.87538
44.1544
23.3164
67.1404
60.7722
5.89913
137.376
24.7265
47.6527
32.6715
19.3048
72.787
28.6906
30.8785
-3.8884
154.253
22.6083
11.5436
67.5131
-2.90731
0.683635
23.5307
34.4251
28.1485
30.0901
44.1908
51.417
34.6352
47.3967
18.4168
28.4299
48.7567
61.1549
99.6669
-22.099
108.14
54.5415
31.0646
29.0127
56.0022
31.244
46.8336
-11.4644
29.1731
10.452
-15.1827
33.847
48.6163
24.9739
54.5709
29.3257
29.0207
12.9835
3.08803
-19.1082
35.0339
-2.01007
-39.48
-20.6953
25.4522
46.7533
24.1183
53.0012
13.6227
-5.16673
17.4833
0.475936
-40.4775
-7.19263
56.5845
14.7206
-8.34736
-21.2719
38.3853
400.481
26.557
-13.2822
18.2775
24.907
-20.5476
-13.5033
31.3131
24.6968
37.7087
36.1913
38.1945
10.6705
19.5803
-8.379
21.9015
-20.9864
111.695
99.4904
26.9962
-9.33191
-10.1555
10.6482
13.4178
35.275
9.4784
-20.7861
51.423
66.0849
4.39717
71.6392
-4.94402
11.5924
215.452
23.9549
58.1774
35.9267
8.06043
21.5082
421.132
9.2379
12.9782
37.6008
61.6594
-7.19709
37.528
13.9593
-6.81263
58.788
17.6424
40.4427
-22.0642
27.0541
-3.67611
28.6561
69.0166
105.267
41.2604
51.7845
32.2005
1.31789
50.7934
8.57578
14.0202
76.6169
42.4884
24.3448
57.2841
133.962
-15.785
24.1726
-0.109422
77.4477
48.9487
56.1947
-8.80079
24.7265
-15.3654
38.1167
38.9979
3.70452
30.3888
43.9058
11.4509
32.6637
-6.6995
24.0051
-4.86996
-11.8823
-1.03325
23.1724
6.66412
26.9289
86.2445
19.5165
46.0648
34.5504
97.7298
3.82016
62.7462
0.545088
-2.19788
43.1345
9.34346
53.6586
41.5709
17.2564
12.5623
58.2896
-15.9649
27.8912
-4.36325
-5.04261
48.1924
65.4575
38.6249
56.0896
57.9558
47.4309
37.6008
29.8003
-46.5725
215.564
32.5428
-6.45434
21.702
6.04684
47.7537
37.1575
23.6735
20.9561
7.88608
-0.556177
47.0452
33.5134
31.244
18.7226
-2.09403
456.301
141.637
-11.4346
9.26091
19.3517
48.9487
51.5095
-23.1489
-20.9822
27.5376
-3.88414
-5.74682
-3.8287
14.2078
17.3755
20.1319
150.43
27.6347
19.1961
34.3499
16.5006
121.226
30.461
45.7296
20.9773
2.97736
20.3428
25.3858
37.6723
63.061
30.8891
21.9195
15.3126
-7.65996
17.3212
14.5293
11.7886
22.371
36.3364
36.9561
16.9338
14.6077
36.9353
13.4524
45.205
28.6951
24.927
-23.7833
2.76749
31.3258
46.1212
-8.79107
236.252
-9.09117
-40.9303
-36.6405
6.30583
17.9085
28.8029
30.0225
30.7609
51.687
-5.19756
68.2836
13.3969
624.966
45.5227
61.5204
34.0521
56.2529
50.5729
44.2883
34.0746
11.6342
70.6583
479.955
8.57578
10.6293
9.35224
74.7427
4.82975
22.2986
182.007
434.124
27.1467
29.8501
-13.7786
16.4991
65.0189
27.975
126.127
65.2907
32.4387
6.96293
71.0797
59.2396
20.4745
30.5643
54.4674
50.415
41.2761
-6.65544
26.9206
38.5232
47.5436
60.0076
239.985
349.664
431.46
5.50235
-23.1474
69.3055
18.1226
25.3309
11.2175
-15.6819
13.4599
-5.23238
-38.0375
24.5565
-23.4611
-28.3308
-0.615119
-39.5754
-25.1748
-34.7042
-12.0368
-45.1678
15.1064
41.12
2.48509
35.8302
8.406
-2.00905
-19.4008
-9.73782
-3.88414
-31.9837
-11.325
334.673
13.6273
-4.23099
29.7405
8.02361
82.9632
22.0125
-8.91486
-26.8257
9.84627
-17.9887
15.2962
9.7329
18.4687
-8.34736
11.8086
-3.34443
-4.81996
20.8213
8.30087
0.796767
-19.5582
177.378
-17.5045
-6.51255
-24.4591
-5.8756
15.6845
7.53373
13.8943
110.675
27.3242
9.79497
17.145
43.1755
21.7995
27.5548
75.1562
38.5608
25.2646
44.3625
29.967
24.1429
44.1656
2.77713
29.7948
204.387
14.8831
77.0596
27.4516
62.7539
4.9621
462.527
38.782
50.5192
64.8076
26.7458
10.7615
52.3755
42.8589
30.5124
52.9781
48.2494
47.3071
23.1055
16.5006
48.137
17.6186
26.5995
-6.39297
42.8316
75.1536
51.8166
70.2445
41.5972
-0.616963
-7.02242
20.2219
13.9377
-12.7067
-23.3587
30.5372
10.8715
-0.0436097
65.4575
47.9952
27.9786
-2.01433
39.9347
41.0447
19.0398
7.54295
116.876
8.53819
21.3067
54.3854
-12.3426
44.1455
-19.2531
-43.7622
-19.6057
23.3908
0.545088
33.4094
4.06709
13.1494
56.1951
18.0513
24.7043
-4.30431
1.07952
-4.72046
18.7226
-24.5828
1.0621
-23.2812
-3.93835
-1.76022
111.181
25.5776
33.5982
44.3175
27.7435
33.1598
22.4082
25.4522
-28.5939
-5.72054
-2.11864
144.83
19.2449
31.3829
21.2314
25.6482
30.2887
24.7254
-15.7633
42.8316
29.015
40.6601
47.1717
1.71037
30.4397
8.90714
41.7736
9.94992
16.1361
3.6157
29.8448
5.74171
243.444
-22.2096
4.0473
39.4021
-4.78138
244.671
25.0548
30.0225
10.4576
7.9209
23.306
11.5228
-16.7946
35.2834
31.1698
15.3339
7.88608
40.6733
75.1562
12.3239
19.6424
31.6393
42.4884
69.3224
190.935
1.99913
-1.90803
-11.0998
-4.87538
29.1619
28.9386
2.48509
4.96283
-4.71246
-22.6238
-11.6119
-0.573406
-2.01007
-3.87276
2.43823
24.0613
2.45365
33.0027
31.7267
-3.8884
19.3199
9.48985
3.56333
-22.2096
-19.7739
6.30583
-21.4469
-4.93024
9.4078
-17.9648
12.3317
43.5282
-5.3438
-1.80204
36.5093
3.42432
-3.71717
0.341406
20.0585
43.2971
-27.0315
-4.72046
44.7578
14.3774
3.73004
-24.5828
-30.9561
-39.5456
-26.3463
840.193
32.0821
17.1443
34.5352
9.64726
-20.0452
41.5931
42.0305
-34.7948
-21.6323
2.02638
20.1866
608.036
-25.5445
27.7013
290.985
18.2644
21.2314
80.2188
-4.33688
332.186
-4.87021
65.9549
-4.5189
20.3428
27.2599
47.0427
43.6677
33.4316
17.4462
57.1154
79.8544
146.045
31.7189
24.4824
72.9038
305.752
24.662
43.1502
62.685
53.1575
182.826
25.0548
50.6373
75.0676
17.9539
-14.5679
-19.6057
19.9966
41.2604
43.0766
25.5476
28.4524
-16.4768
-4.72046
-3.76622
-20.8347
32.9212
-42.0219
-2.06428
-20.5009
-35.7167
26.8479
7.7192
-8.46059
26.1019
-19.4008
-5.98969
520.417
-11.369
-22.5694
-25.1476
-58.5789
-48.8241
48.4811
62.3715
8.00053
31.3829
-5.16673
-19.998
-14.4284
18.4391
13.6981
-23.4694
-6.15553
60.7669
33.3754
23.5453
13.8707
19.9769
312.873
33.4798
3.58692
15.1428
-8.00866
31.7393
6.83763
-2.73908
4.36135
10.6263
6.5902
-19.7046
59.2808
37.8711
370.509
50.7934
55.4274
23.3905
63.7002
-0.219967
14.1806
-12.2154
17.9482
14.8023
39.4692
-0.109422
28.722
40.5701
59.8351
25.8694
125.926
44.5494
-11.489
21.1421
31.3829
19.1961
0.616706
-15.3586
246.788
-14.5166
17.2292
31.0884
-26.5089
1.02297
46.1944
-0.97004
14.4232
-41.3931
51.0544
-6.95209
32.5883
6.97101
-3.68097
-24.7477
-22.1549
47.0791
-14.4084
15.5721
12.1378
20.0814
41.0947
39.223
-31.2799
3.86765
22.304
-1.5949
-24.0637
-12.2776
-23.3209
19.4326
309.258
-25.4611
-13.0464
0.545088
17.1856
7.46939
6.80693
43.4449
11.6342
-19.2968
-12.9249
-27.0315
-47.824
27.8912
19.0626
17.7855
2.59113
80.7099
-12.9739
15.7393
448.953
25.9109
38.6413
24.6405
29.9578
36.4093
-10.6802
-2.17567
-25.6573
118.96
46.3183
7.36147
12.388
-18.8809
-18.1614
-42.8244
-19.7739
-47.6838
-33.0412
5.65966
9.47532
-12.0312
-27.6864
-25.4197
-16.7946
-0.972028
-1.32898
7.17245
240.199
20.6457
13.0916
-18.3993
124.078
14.4364
48.9193
-19.5352
-36.5796
100.98
18.1255
1.85598
-0.811971
-51.3922
-35.7975
-50.7092
15.6036
73.3115
-2.83839
-0.134983
-32.5192
11.8086
5.32059
-21.9092
36.5007
-23.0221
76.7019
12.388
9.23006
52.5934
127.716
5.66888
-66.6256
26.9206
-19.5728
-25.4611
-31.4345
-25.9585
-22.4168
23.3908
-8.82524
357.623
86.526
13.1494
258.594
18.0513
64.0597
-1.48425
20.0585
1.07952
32.7609
37.2615
16.2515
5.60411
-17.6786
-34.7042
25.4445
-13.3087
1.98792
-35.7167
-12.5074
31.1998
23.3985
42.9685
3.08803
-2.24155
-13.2545
-18.8653
5.54163
17.3755
5.13934
-33.8315
-11.489
4.27547
-27.6067
23.8866
-10.7889
-19.998
-16.2956
7.03517
-17.0516
14.3591
3.17367
-24.7357
-13.4759
36.948
37.3465
70.484
27.9786
11.1041
56.8012
69.46
52.2891
13.3976
45.2768
76.8834
-8.52951
-17.6987
19.4326
13.1559
2.96133
11.669
8.31345
41.5079
24.4349
75.8647
38.0264
16.5428
15.3115
54.3789
19.9254
56.5634
35.0511
52.6674
36.6868
184.56
41.0097
63.1031
37.4632
16.6466
14.1806
-2.84507
19.8223
42.9133
-13.2279
43.7145
6.8369
14.0282
11.1094
-2.24155
25.6635
38.0455
14.6909
28.6906
34.6266
63.5835
169.81
48.5933
11.1041
-1.2948
33.8527
57.9113
15.2717
-27.8118
0.840821
43.7872
29.1529
48.7632
-8.59451
46.9566
38.5686
-8.94569
17.6838
3.82016
45.8796
21.1598
29.6612
24.6818
61.8751
14.9657
65.9337
200.915
-11.8006
30.8868
46.6318
48.1106
1.6541
10.4324
47.7547
27.3185
24.1726
40.4063
-29.1574
25.9109
36.7672
11.5221
5.5949
21.4168
52.101
-30.3425
3.70452
189.684
12.0412
40.8717
359.003
-32.517
4.98434
77.8204
-28.2072
-6.52177
-13.2797
34.7752
4.17277
9.44235
17.4117
50.276
5.94115
74.9936
33.7063
431.377
26.6267
35.0511
28.3046
6.52394
33.5134
51.8587
18.7226
16.6466
-4.5601
-12.2154
35.417
46.9655
-9.47975
21.2257
20.8377
40.2651
22.3538
25.5768
40.656
20.4787
18.616
30.4939
10.7615
71.7419
61.3679
26.6924
47.4684
9.71862
-13.3035
31.2257
24.5291
4.41321
42.3575
184.875
10.2744
-2.4434
-16.5465
-28.2747
-23.9082
44.5144
-8.82616
-29.4209
6.25762
-13.4759
34.1369
3266.7
8.30087
13.9152
26.8162
7.61578
-2.05886
11.5436
15.0392
10.054
8.18822
58.8719
37.5863
51.687
0.424639
42.0466
2.15247
-11.1724
28.6561
33.4094
15.3115
41.2604
34.9179
49.0671
43.4933
19.6424
361.475
156.806
26.2188
23.5509
-15.1827
16.9804
-1.98349
22.7117
23.3985
1.73908
-26.6044
31.2857
14.8565
7.41569
32.9485
4.257
-6.10506
13.0201
29.7405
60.4975
13.6227
20.1385
13.5739
19.3574
57.73
16.2778
32.3351
10.1223
25.965
21.6377
63.9092
47.7557
20.0454
97.7715
5.45851
-7.04165
24.927
12.8169
17.4462
92.7227
29.4517
52.3391
16.1361
33.6008
18.6004
5.74171
-29.7059
128.277
39.3929
10.1462
61.9492
6.04684
28.183
21.5168
18.7716
63.6914
11.5858
13.5083
52.6674
-4.54268
76.6169
51.8587
-2.84507
-6.41464
3.55792
76.9506
18.6312
39.9664
45.2005
34.9479
42.1392
33.5982
48.0656
9.00284
27.5376
48.5897
20.4901
17.9559
0.508871
27.6281
24.2645
9.12576
32.3634
18.2644
14.511
24.9983
1.51662
26.1933
12.9837
7.36383
-35.7475
-23.7836
-5.50268
32.6114
-17.5045
15.9762
1.62067
7.60116
37.2362
16.7054
5.77243
-19.2531
20.4949
52.4389
-15.3845
-53.7347
27.2049
14.0286
17.2564
10.6882
65.7859
391.46
57.4809
59.952
-0.219967
23.5509
-19.7117
30.208
38.696
12.751
25.6635
24.2269
14.8679
400.265
19.2495
-0.48286
210.4
38.8791
0.455469
8.11297
46.2629
32.3351
18.5556
23.7884
197.442
-7.41033
-4.49416
866.098
-37.8388
222.97
19.5453
-31.0624
7.13849
24.4824
59.7853
-16.5874
3.79482
-21.648
8.1799
36.3831
43.2085
38.5686
36.4244
47.1301
-20.5427
53.3759
27.7872
46.8826
59.9432
58.4859
73.2822
0.901739
59.7503
24.3448
40.4175
19.6437
10.452
31.6689
14.8831
29.3257
65.4573
-14.7156
2.44361
5.98583
-23.5618
22.0606
-5.16803
-17.902
-14.3001
33.3235
37.0486
52.9346
-4.2297
24.0425
-15.4536
-13.4913
105.583
20.5711
19.1444
10.1671
-15.3503
2.6263
-17.5045
37.3851
-24.258
7.25119
-6.52177
-3.90934
25.4049
-34.2456
41.1096
4.96357
6.63125
-3.78313
-19.1326
180.524
-15.6106
-14.0245
29.0212
-15.5882
1.31789
32.0527
124.768
12.1461
24.1429
44.1656
-4.71913
14.8023
165.529
56.4449
21.8294
27.1467
54.2129
36.8212
-11.6119
336.758
39.2194
3.62351
11.1638
32.9485
3.26527
9.27199
54.0463
36.1868
16.3333
48.5909
61.1137
37.3489
52.3336
1090.83
14.3347
14.3547
21.5984
-24.4591
12.8651
627.917
-2.77363
3.58692
49.7677
-36.1197
3.62829
-4.40677
-12.1094
18.7057
38.9634
-0.618078
17.8346
-1.62636
16.271
3.20092
-3.36728
46.1082
3.89062
79.0327
-15.9477
-18.0236
12.1475
26.0467
37.5952
-36.6537
5.29619
121.1
15.2702
-2.94608
-24.0859
8.06581
60.3337
28.912
13.0379
34.2974
24.9424
28.5147
47.6539
7.70281
0.804603
6.41897
10.8866
19.4929
-25.0207
130.547
-2.76442
-16.0258
-25.195
60.6621
18.7781
-12.3426
11.3494
-2.66087
11.669
463.712
5.9006
41.7745
20.2909
60.0011
58.0692
29.2957
52.8637
12.5623
-19.713
31.6393
28.0929
3.52816
12.3065
21.5178
12.326
3.55792
-5.73162
51.2108
39.5783
8.71096
649.337
27.976
18.3732
33.1598
7.36026
-0.124624
-3.8287
44.1929
24.8717
18.2578
-0.0983434
63.4737
53.0012
8.00053
55.7457
17.3221
38.098
33.3672
33.1444
19.2166
73.8406
51.6228
71.4055
36.1714
244.208
49.6191
14.4592
74.8279
38.6249
9.23006
8.07553
-1.75455
-9.55513
19.0398
24.4095
-44.1368
-13.9506
2.56602
50.6373
6.39802
33.8382
-12.0312
-18.316
23.306
-7.21786
26.3089
34.2783
35.2834
5.94115
7.52723
46.8248
14.3032
64.0597
17.2564
44.4214
129.504
-14.0908
29.3699
16.0546
-8.46727
10.452
-7.68648
35.7211
13.7295
35.8302
21.5245
22.3538
23.053
24.0613
43.6831
36.5007
14.4592
59.8353
51.7434
1.7338
23.0681
15.112
27.9262
15.2917
365.49
-1.03325
-1.19043
41.9214
7.53373
25.1387
41.3344
27.3242
10.1875
-18.4623
2503.82
32.7612
4.29322
18.4168
56.5409
45.0085
99.2986
51.7845
42.8837
53.7328
24.3448
-3.9681
2.95569
-20.7241
6.23322
34.6429
11.1094
6.83616
-0.136009
-18.8653
-22.5694
6.71155
26.7458
67.368
16.622
23.0161
2.37833
65.116
11.6999
-5.05804
-1.29448
30.8785
-6.15553
54.2131
6.76578
18.6082
12.9782
-16.7471
-16.5874
-3.44896
105.631
6.66412
26.9289
82.4964
-2.97231
16.9716
14.2057
45.4022
30.8022
-20.3363
-7.42424
-4.72016
15.5376
56.2529
39.3285
4.13795
23.8067
30.1787
6.70172
2.77581
21.8737
20.5966
-2.09403
25.425
-40.3264
-15.785
16.6764
20.7286
18.6312
57.1317
-4.40823
27.7435
12.9825
56.0974
24.2823
28.6752
10.9428
12.1378
35.0739
54.2131
83.6025
50.4674
30.5643
28.2305
39.1706
0.279165
71.2612
-21.648
15.6762
-6.45434
26.9289
39.3929
21.702
-5.19756
42.0466
13.1905
42.1315
144.848
9.04652
17.1856
50.6307
54.321
18.0513
43.4449
22.8786
73.2822
1.07952
34.6349
50.38
48.1106
1339.74
29.1731
-21.5857
12.9282
41.3433
57.9866
34.9479
45.8873
47.4158
48.4241
15.5721
-2.85471
55.4915
39.223
71.7938
16.9861
26.0521
710.55
-10.9452
22.5355
-29.1442
13.8021
2.91599
51.2917
30.0225
15.7684
18.8457
29.1983
42.0466
45.8796
37.1575
-7.17731
-5.59123
20.5879
27.4217
24.7043
50.9896
-15.5487
33.9268
46.0571
12.1461
65.3725
35.5892
31.0472
36.6889
18.5504
41.3433
-18.8501
19.3517
45.2005
27.4516
6.53194
22.8524
2.67509
77.6491
-25.3805
54.5002
1486.64
10.7615
18.6423
-18.2364
38.8791
-7.0408
63.4166
8.07585
55.2413
50.0665
46.7169
53.6174
31.7267
20.4745
13.6977
18.8602
2.15323
-7.19709
48.7724
-16.0258
10.4123
24.4003
190.057
-8.28307
-29.5604
0.0720234
33.4094
33.7642
33.7063
37.729
677.816
19.8713
15.135
23.7477
-3.9681
8.55836
-3.63428
33.9561
317.932
23.3985
6.83616
37.1138
31.2857
7.37164
37.4008
42.3188
1.39121
13.0201
7.25169
725.791
154.178
576.736
9.8258
25.6482
52.9498
52.7775
11.607
17.9699
34.7562
34.95
34.6372
61.2748
9.94992
17.76
-6.15553
42.9711
0.119515
33.5484
-22.2096
10.054
51.6417
8.18822
69.3779
27.3242
0.424639
2.69126
24.6413
42.1315
11.7895
16.8976
19.9254
80.7784
1.07952
57.1237
38.7403
71.1964
39.1354
-8.30824
23.3919
48.8396
39.9664
65.8152
38.696
52.3389
14.3324
-1.99869
15.5014
22.0059
40.9849
53.0012
223.518
18.2644
11.6999
24.9796
42.7375
14.4038
2.62606
4.05177
24.7254
8.59956
16.5946
41.4205
3.1788
-12.7984
5.45851
763.309
39.0538
-14.4129
-2.85471
14.4592
33.5984
29.2546
42.9711
18.6004
0.579263
29.8003
20.6614
-8.52951
0.683635
26.9289
9.4078
28.8868
39.4604
30.4097
5.69422
44.0056
28.6561
40.9056
30.304
44.2883
30.3265
28.5008
50.0436
60.1637
-4.54268
15.8943
18.5209
175.547
35.5892
-3.9681
12.3065
-2.84507
-12.0368
-0.190215
54.4618
16.7572
36.2183
45.8873
37.3463
104.288
35.2398
14.4191
7.36026
-5.74682
20.5342
37.9902
-6.10506
31.7608
25.9924
47.379
-6.87956
31.2704
6.09813
19.1032
-15.7633
45.1686
-0.97004
42.5342
2.43823
42.8019
21.1943
25.2563
27.5777
144.171
-2.01433
28.6903
7.61578
20.9139
165.759
17.5502
27.2789
8.18822
16.9041
15.7684
101.305
-8.94569
28.9282
34.6352
10.9206
9.68929
15.0235
61.8173
-0.689332
2.26388
38.7992
45.1712
29.1905
-32.8315
46.8336
-11.4644
29.1731
-10.3413
59.1777
11.8554
47.0746
464.109
24.2279
-8.15637
25.6635
41.7936
27.8094
-18.1611
30.8785
42.5702
48.5909
23.6324
33.6008
28.6903
54.1631
13.3976
-29.6859
37.528
-23.522
0.683635
6.31416
27.0128
32.9464
15.4172
51.417
5.9006
-9.29831
32.7612
33.4094
2.19302
16.8397
45.319
-14.6027
61.288
14.198
46.6318
100.584
144.285
-9.5903
-2.68604
-0.971
-8.28871
354.089
11.4673
439.746
21.5245
21.8287
917.719
22.3528
-1.99869
211.689
25.4522
137.371
50.2982
8.07585
6.51562
14.8577
6.76578
149.793
56.0817
32.4384
30.1046
59.7853
7.77543
11.5436
15.8333
25.0465
45.6695
28.1485
45.7534
165.023
-28.8978
-3.32349
30.8022
-20.3363
-37.4093
-3.42918
18.7716
29.9582
31.1698
26.5783
11.6342
40.6733
54.5415
-0.794548
-4.72046
69.1206
131.749
99.9051
20.0814
29.2546
369.059
22.6083
56.2687
6.46302
30.6687
-21.4469
-3.05617
33.7707
37.5863
2.15247
-1.80204
29.013
-3.20304
-10.9254
76.1474
49.0671
37.8711
51.9177
21.6942
-14.0908
1008.03
28.0929
-11.4644
-4.5601
19.6437
4.82975
-9.56054
195.017
-0.109422
47.0746
57.4367
16.7316
-0.660101
53.7745
27.975
-5.74682
-0.0805705
46.0669
47.3605
3.26527
1.77572
14.748
56.7493
35.2412
21.9
7.9722
-27.359
41.5331
333.946
-19.5114
9.09838
46.0006
37.6723
375.717
21.1789
4.32772
509.213
-13.2587
36.1865
88.2006
183.474
-3.46897
-6.51255
-9.62373
-16.7617
5.37712
4.72263
-9.53154
-36.1197
-10.2353
-31.8941
33.3412
9.98355
10.6263
9.40129
37.4545
-5.23238
-28.6672
307.54
-12.0389
-15.9649
785.014
3.13301
256.527
-4.5601
-18.9309
-11.1305
-24.4723
15.6036
27.3969
-10.9667
9.34304
-2.94608
-10.6749
-15.1285
-39.436
-23.2735
5.13934
-37.5797
-0.301608
23.0684
-36.5879
28.9132
247.583
8.30087
9.01256
-16.1144
1.2362
34.7169
-22.585
1.62067
-1.76917
58.8719
65.6973
17.6838
35.8857
13.1905
34.2783
40.9056
15.3115
29.3894
24.7437
38.6119
0.142485
47.5689
43.8206
16.9917
3.71416
5.76679
-32.0493
-42.9897
-30.0945
56.833
52.6968
21.4168
-14.7156
-9.49496
36.6966
12.6356
67.368
32.3865
52.9781
72.6123
15.448
56.8387
29.6834
454.104
77.7301
38.8221
10.1726
45.1841
58.9007
13.9152
55.8642
21.6713
369.006
808.002
65.639
-31.1755
-2.70621
47.5436
-13.081
-20.5097
-2.66087
-40.9511
-35.5352
-1.90906
25.845
-0.618078
27.2049
-4.71204
5.02657
43.4933
31.3029
77.0303
38.5608
-12.2167
31.6393
59.355
43.0854
61.6242
10.2734
202.209
-13.2279
49.3367
165.141
19.9554
13.6826
16.565
54.9275
42.1229
51.9405
42.9687
47.9952
31.7267
45.5569
45.0971
56.0372
9.6495
34.0324
46.8983
-31.0183
-6.45434
587.275
50.6373
0.775825
69.4454
31.0723
13.5431
66.4095
17.145
15.0646
26.2019
-12.5052
-11.8625
-4.6542
-6.5861
5.8699
46.256
-41.7767
2.25492
18.8831
-16.9019
-3.42622
-3.03107
-15.0265
-39.2108
20.7286
43.7145
22.7117
4.96283
12.4584
1.30066
9.24571
18.6601
29.2003
21.1236
22.0059
40.9849
217.919
64.2225
9.93449
26.8165
252.018
29.4517
67.3316
57.3656
-0.140266
53.0531
52.2891
350.73
11.928
40.3973
16.0798
34.1578
33.8052
57.124
34.2783
12.7947
32.1781
35.5804
34.9179
75.3041
32.2489
23.8067
82.6525
122.716
39.1356
59.355
9.15036
1.68385
63.8321
-0.109422
49.3367
24.2279
-17.5267
-30.3525
29.4117
196.641
-9.49496
11.1638
31.0744
15.5014
1.39121
5.52386
1.62949
41.7337
40.7532
19.1961
32.4758
29.3963
39.8313
11.9964
11.548
34.0958
34.2974
-3.16854
8.38969
25.7036
37.3465
-11.9749
61.7118
-5.76246
21.194
301.844
-3.46897
22.788
15.0392
17.5502
-6.45434
17.5586
43.2085
47.9389
96.002
58.9132
62.7462
53.0189
20.2909
-18.4217
39.3864
54.321
19.9254
37.8227
43.4933
89.1606
6.52394
63.1031
11.2263
18.5207
29.1731
3.55792
189.395
49.3367
236.355
6.8369
40.2651
31.7241
41.7936
32.7525
57.5627
21.7583
59.8377
20.4745
39.9347
24.4824
95.3926
4.0273
24.662
58.1427
40.039
6.66412
49.4177
157.459
-9.26534
-25.8123
38.2985
28.183
62.7462
17.4117
43.7167
27.2049
36.5174
18.9884
33.1376
59.2267
-27.9685
1.83877
28.8282
4.66708
15.1176
5.58823
5.76679
-14.2457
16.7572
107.433
747.975
-18.463
-6.69421
2.151
8.99746
38.1167
-30.3425
28.0674
7.89997
40.1576
17.0731
102.716
21.6713
-8.15413
-13.7563
-48.8219
-16.7617
116.884
35.6447
24.4679
14.2057
-5.19756
4.02653
28.183
32.4042
-9.69414
-14.6736
76.8677
-7.52314
154.858
6.01202
14.4364
22.6824
6.70172
25.2646
29.7653
29.3699
29.967
18.5207
16.0546
11.0542
37.5952
-5.73162
71.4374
57.1317
39.2204
10.5843
5.25471
4.31229
48.4241
32.4387
21.5082
55.6887
72.9538
37.3489
668.901
54.4674
33.5484
-3.46897
172.713
26.2836
12.0852
77.5203
-6.45434
-6.80431
30.0225
8.27209
-7.07163
55.1651
-3.46973
5.69422
9.68929
54.3789
25.5476
-0.794548
-49.698
37.2615
16.2515
33.7151
-4.71913
2.95569
56.3358
43.7145
65.8152
40.5701
234.123
36.8212
-13.486
59.3967
42.9675
59.8455
11.1638
19.83
26.8011
22.1872
45.5572
12.5851
37.3465
33.0027
35.4748
87.9408
34.3125
43.223
22.788
69.3871
8.53819
30.677
52.5113
26.3419
25.4501
36.4244
15.2709
5.69422
13.6636
5.94115
26.2679
14.9657
41.5709
22.8786
9.56393
165.997
-0.972327
42.8837
21.8737
20.5966
-7.71623
21.6768
-2.84507
22.2986
20.5053
38.0923
65.8152
49.9404
29.0207
33.5982
-17.5267
-11.6119
1.30066
52.3378
-5.74682
5.54163
36.9985
28.0126
1.62949
180.438
9.8746
63.242
28.5665
26.8536
3.15939
-17.9887
49.0294
30.3476
47.9549
18.4687
46.0006
21.1789
23.0684
29.4517
57.9613
18.0102
27.9707
15.5718
20.7342
14.8077
-3.46897
21.4555
40.039
-17.6987
-14.9551
141.331
0.104993
6.70946
23.306
19.0191
21.5168
51.1449
42.7797
24.6818
14.9657
64.903
69.6819
-1.48425
-12.0389
0.901739
48.5059
25.6218
-11.2625
-9.5903
-4.71913
507.079
41.3433
16.7572
71.8255
77.0596
59.3107
60.8799
-13.2534
19.9546
41.0934
-24.4875
54.9121
31.5575
11.824
90.8486
25.7036
31.1286
48.5933
29.8448
69.9197
31.9786
16.6818
-16.5874
-1.5749
96.261
-6.45434
54.3854
43.8793
37.5863
2.29871
36.4244
-18.4623
-16.7946
9.91542
1.55025
4.06709
37.4545
57.4067
2.21547
8.62689
-3.60565
217.356
34.4504
22.8107
31.6392
21.6768
19.6437
4.82975
11.0542
-5.73162
48.9487
109.911
88.9908
35.4723
-17.5267
-4.11562
18.1673
32.4233
27.8094
11.824
25.2563
-4.28146
47.9952
31.7267
32.4384
80.4
50.6465
28.7946
10.4123
45.6695
43.141
25.1387
43.2085
85.1502
11.5228
15.0646
40.2574
9.91542
49.0447
37.5123
33.7063
25.5476
54.7377
3.19196
-2.66861
39.1356
79.9697
31.6392
14.0215
233.466
18.5504
32.4233
54.0463
17.4462
36.5007
21.7583
44.8452
34.3125
18.8602
39.1706
16.9133
-34.7664
-18.057
-1.09824
11.3494
4.8354
-10.8198
90.7724
228.914
27.139
47.3967
37.1575
67.4973
43.0766
59.2808
60.3115
26.6267
6.70172
4.64987
44.7578
18.7226
9.15036
10.4324
-12.2154
-10.1628
24.4767
5.51278
24.9739
6.8369
20.4797
4.9621
27.7435
21.9154
26.1009
-3.87276
55.4373
39.0538
24.9424
32.7525
55.6887
50.465
12.9782
48.5409
-20.3356
30.2842
50.6465
12.0852
-8.67837
-11.2069
6.39802
28.216
-1.44943
40.1726
5.9006
328.034
34.6352
20.9337
43.1345
43.0766
46.1623
58.4375
45.3674
237.45
60.1637
12.3239
0.901739
59.7503
40.6143
50.5817
20.3948
17.9287
22.2986
31.973
16.7572
174.899
35.8302
-8.15563
47.7614
29.8501
-12.5543
284.556
34.3128
19.6341
59.8353
36.7508
20.4823
7.356
26.8162
7.61578
24.1781
47.1308
-12.8193
-15.8247
49.4177
35.6447
-6.72044
73.1936
7.9209
40.1726
7.77466
75.0347
40.2574
60.5152
70.8907
37.5123
35.5804
109.881
49.0671
7.88608
14.4364
47.0452
17.7683
67.2466
46.8336
29.7651
19.8028
2.77713
-30.7775
-3.93835
39.4692
3.63871
23.0998
20.8377
12.4591
-10.0304
-35.9747
-20.6953
-23.7987
-10.6648
-5.75699
10.5139
14.8601
-0.140266
23.0681
18.8602
26.0521
-7.2171
-2.90731
11.928
17.5586
155.585
-34.8314
16.9716
-27.6864
-14.9205
2.7761
21.1598
2.19302
1.90503
14.9657
46.1623
50.9412
21.0045
21.9326
54.5415
44.183
-8.46859
85.9872
20.3948
413.357
23.3919
12.326
12.9282
45.0914
35.4978
19.3517
20.8377
68.6811
267.027
408.411
44.3175
60.5343
42.8019
15.5721
29.0044
89.8204
18.6082
24.2226
521.57
37.6008
44.7928
28.3902
37.528
34.4168
11.9364
9.4078
-23.587
41.3344
21.702
0.424639
10.1875
133.337
7.56829
44.0056
-3.20304
440.082
15.3115
46.8248
31.1698
69.6819
26.6267
456.716
2.95358
29.0127
24.1431
48.1106
33.7151
-7.71623
31.0472
15.8956
12.326
-15.1827
28.2248
-39.4648
60.5811
62.4083
49.3053
55.2413
38.8221
29.8503
36.7508
24.2304
57.9558
9.94959
39.4749
16.6818
19.0198
15.2917
213.69
-10.4036
28.7946
29.1529
6.31416
24.4003
652.951
33.8382
40.4427
-18.4623
-7.42424
30.8871
32.4042
3.7791
56.1951
49.9105
25.6807
54.5415
79.7903
34.6349
36.8662
237.988
9.15036
48.8508
3.71416
-31.7145
53.2207
27.2878
-14.1649
713.305
-7.86913
13.7539
-13.4759
31.8155
30.3888
23.291
15.1991
2.67867
-12.3217
51.179
45.0971
5.90136
41.5286
69.3871
92.6701
47.5353
29.1529
38.1733
41.3344
36.6945
15.8097
22.7672
-5.55017
100.228
-6.95118
-4.07194
740.575
13.0916
25.5476
60.3115
13.5083
54.5415
17.9461
8.398
46.6318
68.7253
29.967
41.0095
42.2915
47.7547
295.31
9.18012
48.8396
1.76464
45.5886
54.5709
-0.659367
17.7763
63.5833
-13.7786
55.6486
3.61212
3.62351
5.54163
61.0595
60.479
24.2645
37.2368
51.1271
36.1115
47.4684
31.4931
63.4166
79.2904
20.0814
41.0947
10.5139
41.097
48.5855
15.5718
16.9861
46.6669
37.7805
39.4021
30.6687
6.31416
58.1335
0.775825
17.9539
19.1653
57.0392
-1.59567
55.25
15.5376
27.7872
28.4299
61.8751
56.1951
46.1623
82.8003
41.6193
144.497
16.072
-4.72046
382.09
368.576
37.4632
26.017
57.2841
420.694
22.2986
-1.76022
50.4904
26.8479
62.0671
4.96283
81.4946
-8.15637
23.9954
40.656
37.3453
26.1123
11.1638
28.6752
18.4391
11.824
47.7451
61.7094
19.8842
91.6968
71.334
-29.7059
26.5361
4.43177
-10.2025
19.4326
28.1485
38.2571
43.2085
-17.6534
7.9209
13.9357
35.8857
3.82016
5.29839
52.7928
46.8248
42.4142
24.7043
-1.48425
36.9251
32.0527
-0.972327
50.38
46.2365
28.0929
-35.8272
-42.2005
-28.9034
-5.81241
16.9804
12.8169
-0.533332
35.4725
46.1212
14.8601
12.9782
8.07553
-26.1174
65.4075
-18.4615
46.8983
-16.0258
0.683635
25.0548
41.2669
231.286
75.7798
-16.7946
67.1426
18.7716
41.2026
187.748
9.76015
63.9118
32.7609
74.7428
29.3699
20.5966
35.3873
-4.71913
1.08162
24.4767
-18.8501
17.4776
65.8152
27.4516
29.6834
21.1943
57.9636
-26.3772
47.4309
15.112
27.9262
-7.2171
22.788
41.2761
-25.3961
0.683635
21.3067
196.882
29.1983
-14.5679
34.5504
156.45
47.3967
59.6463
48.7567
54.321
40.5401
242.096
13.5083
-6.41675
-8.46859
767.752
-7.71623
57.2841
-21.4072
1.68385
39.4692
9.26091
34.3442
65.8152
16.7316
-25.023
-8.80617
26.8165
21.5082
21.9555
37.3465
34.8768
42.9711
22.6083
29.8003
4.0273
20.9139
69.3871
-16.0258
-13.9506
30.677
13.1559
51.3756
37.5863
34.8205
13.9357
151.871
38.3834
30.304
35.6382
48.6988
72.3992
35.9487
50.0436
360.014
-13.913
-4.72046
56.0022
6.88115
1.85598
6.68429
-25.3339
-32.6516
20.7286
-7.60569
25.5776
17.7763
11.1094
-32.5192
21.9154
5.48619
-16.9912
21.7041
29.5022
20.5164
976.144
54.8753
28.6153
57.6198
-22.0333
12.5297
32.4233
104.646
-1.29448
44.8428
43.6828
5.74171
-24.0837
-10.9452
54.3946
-8.52951
31.027
15.6845
43.141
-12.3426
76.9417
23.5761
7.9209
45.7948
9.64873
159.368
23.3908
47.3967
46.5278
28.4299
41.2604
48.6988
56.4156
-15.9649
42.4884
-5.64029
27.299
29.0141
21.6964
46.6614
27.0645
35.2812
51.7598
45.2553
44.9503
10.1724
28.7464
104.59
20.5711
4.15183
25.1651
28.3175
-39.4957
225.467
9.48985
-33.454
22.5355
-21.648
19.4243
-34.5653
-29.2931
-5.58473
-4.84637
33.8382
2.96133
62.2688
-18.6686
112.409
5.23025
8.10949
-28.7291
2.78423
27.5154
6.01202
33.177
22.6824
8.398
33.5134
20.5966
18.5207
15.8956
19.8223
30.0989
-24.4723
24.5858
36.822
11.1094
-21.2748
29.6176
-11.3804
-43.2281
15.5567
35.3056
19.3202
55.2413
21.9555
59.8353
57.3656
31.7267
-2.01433
0.579263
46.9712
77.1159
34.0324
61.8909
-2.90731
10.054
36.2992
33.7707
37.5863
6.70946
195.328
60.7873
-5.3438
37.5533
41.7745
-5.30324
31.8901
46.1623
30.3749
32.0527
47.9312
37.2615
19.9996
-15.2125
14.1806
12.1475
50.7136
-18.8501
15.6036
303.822
19.9554
14.0282
7.36128
-0.660101
30.5492
893.628
-1.29448
10.2638
33.5984
23.6324
16.7342
-0.140266
17.4459
-5.50268
41.0447
4.0473
13.9593
19.4243
4.44009
9.4078
23.2646
15.0975
23.5761
38.2985
9.64873
-11.1724
19.6427
21.1598
26.5559
50.5729
87.3918
65.9337
6.01202
10.6882
35.8009
32.9386
15.8943
83.7179
-11.2625
3.52816
-10.1823
19.8223
254.987
-31.9685
35.8302
19.9554
60.8799
-11.9045
232.248
-5.74682
40.9278
39.935
42.1229
14.4592
11.112
-11.3847
8.07553
18.8602
44.7928
50.6465
19.5815
733.443
28.1485
-1.09824
26.3419
14.2057
58.9132
-14.7141
45.0496
568.744
5.29839
58.127
54.321
54.6893
0.389819
27.5548
48.9193
41.0097
44.3625
37.4632
31.6392
47.9137
-8.46727
1.08162
90.702
-29.1574
318.814
13.6826
13.6981
30.8785
51.9405
18.0102
37.3489
1.7338
2.45333
3.86765
11.0596
0.279165
54.6471
22.5355
-19.7739
23.1724
-13.9506
38.1733
69.3779
0.775825
50.7048
21.702
2.29871
32.6763
19.0191
-11.1724
32.7612
214.189
24.3938
58.0692
36.792
34.0746
116.582
6.94009
65.3725
74.3475
37.4632
48.5058
21.6768
40.2585
520.198
3.55792
16.9804
18.6312
11.8554
24.5858
34.9479
30.8948
215.383
514.708
12.751
51.9004
5.48619
-9.49496
11.1638
21.7041
-0.48286
13.0201
59.7255
30.5124
345.332
38.8791
6.07767
53.0906
38.9894
36.8926
43.5795
23.2408
-4.121
9.01289
-1.91768
2.6763
3.95468
2.67867
-21.692
21.6713
-18.4615
4.0473
9.41701
-12.2776
30.6687
14.1604
32.5511
48.7632
19.5165
43.2085
17.2912
73.9058
17.145
13.1905
57.124
32.4042
566.287
41.2604
42.4142
17.208
52.8637
48.1695
39.549
-36.4018
-32.8315
24.1431
51.8587
26.2188
295.882
25.425
-0.971
-12.0368
-3.93835
-24.4723
20.4797
-9.73782
10.671
20.4901
-26.3175
-0.784716
34.2421
20.3131
-8.79074
32.7525
65.4575
16.7263
56.8012
43.223
42.9187
-24.0837
32.1583
16.9133
6.46302
26.9206
158.463
41.9214
13.1559
4.52396
20.7197
2.96133
-3.32349
17.145
88.1531
55.25
51.1449
22.165
37.4545
-10.0597
50.9412
50.9896
50.0436
60.1637
2.95358
17.7683
33.5134
18.1255
14.9744
21.6768
-15.9635
90.5193
40.9278
176.742
4.64156
21.9555
33.5984
4.89171
59.8377
48.5855
31.0416
-17.5045
-41.3257
-11.4895
1.71286
109.738
-22.3386
-43.6159
29.8652
33.6982
7.10432
-5.00898
21.8707
72.1825
36.5174
37.729
14.3969
25.6807
54.5415
10.4498
-57.1943
91.6094
49.9847
25.2818
5.74726
-26.2709
11.389
-3.00131
293.182
4.9081
0.277666
26.2096
14.625
21.9154
5.48619
-39.48
-11.325
932.5
62.3531
8.06043
25.9353
-8.79074
1.34073
18.6059
27.3805
11.112
31.7189
26.8162
14.8077
-22.2096
0.29917
-10.4036
17.5502
4.79006
15.03
20.7197
51.687
-31.4345
6.43939
3.82016
40.2574
6.16729
0.318955
39.3864
74.9358
96.7621
54.6893
15.3823
48.1695
26.4305
21.6942
23.3905
46.8336
129.875
11.824
8.38969
170.007
48.5909
57.9636
1.7338
21.194
22.6083
172.229
-29.7059
17.1658
0.840821
15.6845
35.6447
34.509
24.4679
10.4576
32.6763
18.8127
73.6337
18.4168
32.1781
46.8826
82.432
2.21547
8.81415
54.5415
-6.41675
362.596
57.8762
46.2365
24.3448
20.3948
31.0472
-4.71913
8.57789
22.2986
45.0914
47.4627
22.7117
40.5701
-0.134983
-2.53417
12.8169
0.579588
-10.351
33.1999
16.1361
18.6082
-22.6291
4.32739
28.2305
-24.0637
28.1577
-29.1442
-16.183
30.0225
-17.9648
75.0676
17.9539
2.29871
36.4244
-11.1724
27.139
8.04135
-5.30324
3.7791
48.6988
80.9262
13.5083
29.4289
135.126
1.07952
59.7503
44.3625
16.6466
117.254
-34.7042
-25.1553
-5.81241
31.973
11.8554
77.0596
18.0813
164.783
977.895
113.745
7.36026
-5.74682
10.4597
2.38294
39.9196
18.4391
32.7525
6.96293
116.057
61.7118
-9.5106
13.238
26.0521
-1.5949
41.2761
-12.2776
8.1799
212.811
21.3067
-6.72044
16.9716
10.4576
-20.1901
17.6838
-18.6686
15.8946
46.5278
-20.2958
7.52723
74.9358
36.792
41.5709
6.01202
54.5415
-6.41675
39.1356
38.7403
33.7151
3.52816
21.5178
10.452
-2.06428
1.98792
24.927
14.6909
-18.1611
-8.47691
10.7111
26.1021
14.262
37.3489
4.32739
54.6271
7.79543
-12.2776
58.7797
30.7609
260.6
-2.66087
2.29871
30.8022
9.64873
73.9906
26.5559
56.2529
31.8323
83.6436
28.4524
20.9956
49.8563
-33.7685
34.4504
-19.1135
11.8798
1.51662
41.1858
-14.5888
-21.6866
-14.786
46.7114
36.1865
61.6594
2.17324
18.7873
47.5353
1.04193
13.8104
35.6447
2.29871
21.4319
30.2635
9.44235
30.8871
63.3944
20.6457
44.9507
44.2883
35.9971
12.5623
2.01655
-16.9019
43.8208
17.1885
-21.5698
-4.90513
768.333
2.01866
-17.9938
-40.4018
46.1376
84.6106
3.72084
2.67612
10.5843
7.12878
1620.49
20.4901
312.888
152.889
11.7533
46.3688
44.733
30.4893
57.6198
11.8086
59.6685
34.3128
75.8561
464.235
50.465
85.4766
44.8452
18.6004
111.149
43.223
24.1781
41.2761
15.8333
30.6687
19.7826
6.31416
67.5038
61.9492
111.657
270.144
60.0421
45.8796
47.3967
21.5249
17.1143
29.3894
-7.10645
57.5399
-15.7871
29.7653
57.4809
-5.64029
-20.8347
19.8028
-3.18397
-5.92381
-8.79074
25.2563
3.2148
16.7318
31.1286
26.1045
158.001
108.815
-11.4292
5.92137
-22.4421
-74.1218
311.779
-6.80431
3.7856
55.1237
697.258
-10.1571
-52.0492
-12.8401
-44.9056
26.8501
1.25599
-4.6542
23.399
18.0513
73.43
-1.48425
59.4139
50.7934
19.8202
27.1387
42.8837
57.4809
71.1964
37.2614
-15.9635
-2.66651
-18.9309
208.135
-0.109422
-0.37287
54.9833
16.5091
24.3193
84.7367
17.6688
26.4435
17.6712
9.01256
-6.43972
25.1151
-23.1467
7.79543
9.41701
-46.0108
21.2984
-15.8247
-18.0487
-10.4686
28.216
619.529
107.246
19.7497
51.5018
17.4117
-2.19788
19.0596
58.127
71.1876
420.976
109.086
25.6807
43.2971
2.95358
14.0202
18.7226
11.0244
23.5704
20.4245
43.2174
5.51278
292.965
7.7192
194.768
31.199
16.4991
29.4117
22.3528
3.62351
9.28976
6.18636
42.8019
30.5646
40.2488
20.0814
37.3465
33.0027
1.74164
-21.9095
20.7342
-12.8393
2.17324
51.4406
-12.4348
17.9085
56.9139
48.7632
34.509
31.9641
27.3242
2.29871
122.631
19.2857
-20.2958
7.52723
36.792
37.8227
22.6824
-10.1649
-17.8389
37.2615
211.154
46.8336
14.7726
19.8028
-10.3413
17.9482
3.55792
15.1064
-9.47975
-26.8963
51.5095
24.927
18.4391
36.1868
44.4443
21.7583
35.467
35.4225
4.0273
-22.1896
28.1577
23.3296
173.098
29.1529
35.6447
13.8943
31.9641
57.3092
9.79497
62.6614
-18.6686
19.6427
39.9005
42.7797
3.13005
25.273
33.9809
14.3969
54.7377
50.0436
-13.913
-0.972327
-18.9605
11.2263
-20.8347
-15.8045
-4.71913
-23.2812
-2.06428
1.98792
-5.73162
281.721
5.84513
-6.28157
10.2801
27.976
-30.6452
-54.7154
-8.80617
7.19466
14.0119
24.2281
-19.4711
-20.7472
-11.3847
-25.6577
28.8632
102.416
-32.497
-13.2147
24.1095
-9.26544
-13.3635
60.9446
209.734
92.8713
15.1428
-2.38646
18.6208
-19.3993
41.1945
1.48212
34.3464
14.3745
40.3234
35.855
50.9412
407.062
-13.6746
2.06766
-36.4018
4.64987
18.5209
25.6218
5.60411
-32.0791
-8.46727
-57.0144
-3.00131
4.79902
0.827611
71.4374
4.31229
46.55
28.6906
36.948
69.2057
72.3581
42.9711
26.0967
49.305
28.2305
11.9966
4.96433
10.6065
14.1022
-33.8294
1.71286
64.7603
-28.6234
89.8353
175.504
12.2535
31.8241
42.7116
-18.1274
5.00412
45.0085
28.0841
53.6586
39.6968
29.4289
43.2971
1.07952
63.4984
8.41521
-23.6458
80.7099
-16.9006
-7.35168
0.746818
-2.92052
36.7672
35.8849
11.8086
20.3131
-3.16854
595.42
7.36147
44.2471
-3.88056
-2.95136
20.257
34.4854
29.3272
10.6065
55.3316
-0.0962123
-5.8756
-24.258
7.25119
96.5519
-1.72383
-13.6309
87.9613
23.9709
21.2279
23.7448
12.2124
6.53236
37.729
12.5228
490.449
24.5565
-29.4209
-23.4694
12.5851
35.4725
-20.755
-9.25082
-32.0439
-22.2096
-7.19709
55.3316
-28.2072
-22.7422
604.491
41.9214
154.449
123.793
57.3092
24.7875
62.6614
35.6793
480.663
43.6486
-1.55511
46.8826
14.9657
64.903
54.6893
69.7303
-0.556177
54.5415
17.9461
-21.5871
27.8094
34.3128
44.4443
14.8577
27.3805
5.48977
9.94959
58.2156
217.207
24.642
13.4176
65.639
-4.78138
51.2917
-1.09824
53.5611
28.5356
43.9207
11.5228
11.3164
38.3834
35.2834
116.511
33.7642
29.2957
65.9337
2.26388
32.0527
14.198
318.371
74.3475
44.9595
33.5132
14.0215
-0.792444
33.847
13.009
45.5886
82.6818
2.76749
25.7036
46.7169
46.1212
42.9711
14.8523
13.6977
39.4749
42.9187
-5.34303
20.9139
21.4555
56.9056
31.027
40.0473
11.2819
19.5165
41.3344
27.3242
36.0319
120.757
-7.21786
-9.29831
40.2574
47.3967
20.2909
99.6445
54.3789
29.9582
61.1549
67.8078
24.7527
5.06602
62.0378
-15.9649
710.051
29.3699
14.9744
-8.46727
24.927
29.6834
27.1303
18.2073
46.7169
34.8768
47.4309
26.0521
28.4102
26.2836
-47.8849
30.6687
838.749
315.535
20.6522
58.8719
140.66
70.4277
-23.9382
30.8022
161.448
269.542
48.7567
80.558
81.7696
45.319
49.1155
59.4139
41.423
1835.61
56.0022
21.8737
3.87319
3.71416
-17.0568
-1.76022
-9.47975
-6.88524
26.4599
16.8393
13.9205
-14.7156
-40.6599
35.9709
-12.3174
15.849
17.0189
31.431
-6.10506
-11.3427
20.3702
43.6309
0.504266
-15.3129
171.111
24.7111
27.6499
-11.4294
-2.50746
96.6807
9.09838
31.008
37.6723
57.126
36.1714
63.4166
56.8016
46.3183
59.8353
40.499
56.0896
14.8523
47.4309
67.5859
16.6818
892.355
62.5361
67.5038
51.6418
3.89836
128.798
41.1096
-23.1474
20.2228
21.2279
-0.618078
21.5827
42.1396
38.6661
34.0746
22.8786
42.5473
45.1712
-6.41675
8.398
10.6293
22.4707
38.0455
59.6685
49.6191
50.0665
63.5835
37.3489
76.9562
108.511
35.8864
20.9139
71.2612
73.9294
22.2354
-18.6358
11.2819
17.6424
7.60126
-28.8978
-20.1901
214.461
43.3819
-18.1956
-22.1698
0.0309637
-15.3654
14.6909
6.20179
-0.980643
29.4517
46.7169
26.0967
13.6977
43.223
33.5484
-31.58
-3.44896
60.0168
42.2714
43.7955
28.1485
19.5165
61.9492
27.3242
22.9134
60.7873
597.899
47.7537
4.29322
33.4094
20.9337
61.1549
20.9561
71.6043
14.4364
47.0452
-6.41675
-0.972327
12.8987
46.2365
41.2114
93.4833
25.425
-27.2079
-7.60569
23.053
35.3056
20.0814
4.89171
35.4748
11.3639
-13.3033
7.77543
15.2917
41.2761
4.58895
11.928
113.486
0.691957
28.8868
16.0798
47.6688
13.3969
-1.80204
39.9005
18.4168
44.9507
25.5476
39.6968
30.3749
25.6807
28.3046
16.072
0.901739
31.6393
57.4809
24.3448
47.9137
63.528
37.5952
41.8405
46.1923
45.8873
41.0945
3.08803
14.625
20.0413
12.9825
-15.1172
-0.0805705
2.96342
-5.11333
1.39121
28.6752
1924.36
15.5721
49.6191
44.4443
56.0872
55.4915
30.5643
11.3639
11.5236
41.2761
80.4886
7.24287
6.5967
27.9498
35.7575
-9.88272
5.50235
19.9561
-21.4797
22.4538
33.3412
-10.6312
5.00412
-14.0245
9.34346
28.4524
7.88608
31.3029
84.5266
14.198
-10.3427
34.9921
33.7151
38.5434
-21.5857
-25.1553
37.2911
46.9655
13.7295
165.141
34.9479
35.4723
-8.15637
38.782
-5.75821
-3.87276
40.4447
51.1087
61.3613
37.383
56.7493
26.8011
38.8221
45.1841
25.1675
-23.5661
162.686
14.175
36.3595
471.607
-10.0082
53.4576
-17.7662
-5.78341
19.7827
-34.2456
5.50235
-24.2908
242.657
9.04652
16.8976
48.6988
31.1698
86.5484
15.3823
30.1787
23.5683
22.269
31.244
62.4083
39.0538
6.20179
60.8635
31.3258
29.2546
59.8377
20.4745
381.015
15.112
1.2162
66.8285
51.5835
-16.9628
5.3688
-13.0136
42.204
22.3276
-0.83204
-9.88272
22.3689
16.0016
55.25
54.893
46.5278
23.399
5.8699
46.256
-3.36728
332.84
-11.1019
-3.78343
32.5764
30.307
2.79301
483.207
31.7243
6.76578
-23.7836
-5.50268
-33.918
-33.434
-7.59248
1.62067
-29.8802
7.25119
6.5967
12.9573
27.279
2.0243
-6.13459
-1.99391
-19.3993
-2.73908
41.1945
-6.01414
-14.3793
-19.3587
-15.8986
-4.04974
-27.5314
0.893423
-21.1481
36.4095
13.325
28.9156
15.7893
3.39036
11.9966
-18.8369
17.5502
6.66412
30.677
24.4003
8.27209
45.0826
-5.19756
47.6688
45.0496
43.6486
33.4094
37.8003
24.336
59.2808
52.8153
20.0585
30.1787
32.9386
19.6424
31.6393
164.303
9.35224
29.7651
1050.54
40.2585
7.61012
11.135
23.0998
47.0746
29.0207
9.00284
46.727
14.912
47.941
22.9977
19.3048
65.2907
56.8016
14.0119
17.0731
15.7971
17.9231
205.025
-32.517
23.4725
26.9289
193.066
12.0202
41.3344
21.702
2.69126
-29.913
15.8946
2.41915
37.1575
17.1856
45.0085
142.402
55.5326
54.6893
26.6267
14.4364
43.2971
29.1905
12.1461
43.0854
26.017
38.5434
23.3919
-13.3087
43.2174
-7.60569
56.833
17.4308
-10.6648
43.9969
63.5835
42.373
97.319
2.45333
41.349
37.2965
-1.5949
58.1427
-19.5728
143.121
73.126
-7.07163
17.6838
5.69422
13.6636
16.5428
-16.5476
14.9657
16.1773
28.4524
-0.972327
59.7503
57.4809
18.7226
23.5509
139.584
4.82975
5.43198
60.084
26.8479
172.637
19.3048
44.676
24.9424
47.7451
61.3108
96.7209
27.9786
27.9707
88.6604
89.7704
17.1458
30.2842
-1.03325
10.054
27.2789
19.4326
30.0901
57.3092
260.92
53.291
5.9006
24.4349
-3.42918
56.2529
43.0766
61.1549
45.319
51.9177
60.1637
6.70172
49.6275
642.585
78.0957
48.7076
54.1279
19.8028
10.2734
718.849
44.7874
-11.6173
43.7389
256.39
41.6332
25.1651
16.7342
-11.3847
39.9347
18.8602
-9.07116
-13.0718
-17.8998
-8.6867
-13.9506
-14.3006
3.7856
-25.4611
-9.26534
21.702
0.424639
-39.077
0.0720234
17.7686
-3.20304
-2.19788
11.5634
-18.7675
-19.43
9.71174
0.389819
683.478
82.6525
-17.6611
-33.953
-2.48919
82.4408
-39.5754
-12.0564
-47.8227
22.6026
-28.2204
-16.2556
-16.6437
-13.7778
2.78381
-33.1636
14.6197
33.4316
8.07585
58.9895
55.6887
41.0947
21.7583
78.5783
-15.1328
13.238
26.5161
46.8983
263.053
42.2714
56.9139
54.3854
50.7048
6.04684
32.6763
-27.8326
9.44235
38.3834
6.16729
13.0916
64.903
49.0671
34.123
63.1621
8.06043
39.0538
47.4312
21.5082
44.8428
16.1361
67.3339
65.452
49.305
18.8602
26.0521
2.15323
-23.522
19.7826
56.9139
20.6522
85.1088
35.7122
34.8205
2.29871
40.1726
13.3969
9.44235
19.6427
46.5278
26.5559
71.2455
44.9507
33.0439
56.5634
50.9896
88.2747
100.227
52.7958
25.2818
23.2059
3.71416
-49.5182
-11.3538
-8.75931
-9.1474
4.96283
41.2022
19.5427
17.502
18.3832
-18.7843
26.1021
27.3805
7.356
34.3125
50.415
20.9139
28.1577
-32.8924
45.6612
199.693
10.0623
33.7707
12.0202
310.308
217.816
45.7948
15.2709
45.0496
53.3759
37.1575
19.0596
45.0085
58.0692
40.5401
-3.35831
849.146
-0.794548
46.6318
46.2365
3.52816
53.5359
21.5178
1.08162
24.4767
-11.3538
18.9636
21.8294
44.0133
49.9397
20.2472
44.4042
48.5897
23.053
78.4092
38.0609
43.9969
23.8295
63.5835
46.1212
56.0896
20.4745
58.6753
71.334
-4.86996
10.5865
79.0099
35.6539
-34.7664
-25.195
-1.18211
9.4078
-29.2092
30.0901
-4.53493
9.79497
17.6838
-25.9585
-5.55017
10.2724
11.7895
-15.3163
-5.59123
-13.1453
25.5476
35.5636
32.2628
47.6539
48.9323
14.8523
19.3199
43.223
-3.46897
15.2917
91.8759
19.7826
77.5287
99.363
27.0128
47.9389
-11.903
14.1275
54.3129
8.10949
3.13005
6.53236
45.2253
12.5712
9.75119
32.0527
-6.59453
-3.76622
2.93616
-23.2812
-20.8049
17.9175
17.6942
-14.4129
45.871
29.4517
29.2546
11.5236
-1.5749
-6.65544
11.928
6.66412
40.0473
35.6447
30.7609
59.1833
41.6541
49.5429
-1.59567
31.9311
38.3834
11.7895
37.1575
56.2529
55.5326
41.5709
56.6118
63.9118
57.3015
134.713
61.2291
318.573
-19.5526
-2.84507
-15.785
3.55792
7.61012
-11.3538
23.0684
290.345
34.8768
54.2155
24.2226
24.9421
46.9712
35.4225
-5.34303
28.4102
31.9058
10.2112
28.7946
4.79006
78.7482
86.312
38.5686
28.5356
30.8022
0.0720234
71.7596
40.9056
26.5559
54.3789
50.5729
28.3046
19.3048
40.6961
61.7094
59.2396
42.9711
52.3336
77.416
-10.0282
6.8584
19.7244
-0.253398
-57.0541
-29.2931
-1.8366
-23.587
-35.5023
-12.0312
-0.119844
-10.029
4.65017
-18.1956
37.1575
24.3938
80.558
57.4067
15.5567
7.19466
42.1229
5.08887
49.8693
46.7192
27.9707
54.9272
41.0447
41.5086
320.764
33.7799
45.6612
8.18822
31.8966
76.9417
27.3242
109.12
38.2985
26.5153
20.6868
14.0205
4.29322
9.04652
20.9337
52.447
143.614
43.4449
50.9896
44.4214
150.119
48.5059
72.4735
43.0854
40.4175
32.4945
35.5636
19.1444
32.6614
8.63984
-11.3847
30.5643
5.74171
125.842
-5.32303
3.79482
-51.633
-18.057
-38.6634
3.7856
10.1462
-4.53493
-37.0567
-1.80204
216.063
33.4094
4.06709
-3.775
44.2883
12.8169
14.0119
30.7873
30.1916
6.4268
-4.82543
3.39036
51.6563
524.081
-14.6934
22.5355
-10.4036
47.8936
-16.1746
13.1559
6.39802
3.85313
-4.53493
-37.0567
-16.0494
13.1905
30.8871
-14.4474
-24.6867
-7.17731
35.6382
214.828
15.3339
52.8637
6.70172
-47.824
5.40239
-0.615119
8.06043
-0.301608
-10.6648
18.0102
7.36383
-18.8809
-16.2873
-3.62862
46.6669
-14.6934
16.9133
-40.3886
-17.6987
69.3779
-10.4686
5.72719
2.96133
-22.0642
12.0616
-29.7067
1.94609
-7.79787
11.824
36.5007
3.2148
22.354
-4.47862
-15.125
-39.4957
32.9157
30.7373
-2.53193
91.1914
25.3466
-10.4036
30.6687
10.4123
40.3299
22.639
6.98387
-17.9235
-18.4623
55.25
4.29322
-33.4142
0.0309637
18.7138
38.6661
47.1931
-27.7212
8.06043
5.32059
6.51562
5.08887
41.0947
1.7338
372.754
-42.8044
-11.1977
-51.633
13.8104
-24.3254
48.8307
-4.53493
21.0394
-2.93094
15.2709
61.9162
15.8946
26.5559
-1.8431
14.3032
28.5008
38.7992
22.6824
10.6293
9.15036
-4.5601
-8.79074
14.0119
4.89171
48.5933
-16.5874
-1.82738
-46.0108
-10.5608
-28.9431
4.44009
-12.3426
131.29
-20.1901
4.56532
-27.8326
-29.913
57.124
-46.3066
-26.5607
-22.1698
-20.5838
9.34346
59.2808
10.6882
30.1787
-25.1574
51.5015
164.698
40.6143
-11.2625
-6.9321
54.3043
34.5354
7.70281
-1.06946
-10.4476
12.7607
12.3009
9.18553
-31.58
-3.44896
-53.5071
315.527
-12.4265
-3.71067
208.126
-27.0237
9.79497
4.56532
-39.077
35.6793
2.7761
7.17245
-27.792
9.40129
-3.775
5.9636
19.1305
18.1845
24.5565
29.967
-25.3339
-36.3997
-28.3012
-20.5009
-22.5982
32.0821
2.78381
14.8575
-11.9045
-9.94374
-4.82117
-1.06166
13.9749
73.5975
61.3613
41.1311
62.3715
21.1789
50.2982
-3.34443
2.6763
27.0337
16.0491
8.71246
48.0879
-14.1517
10.054
10.4123
30.677
45.0151
61.9492
40.4427
13.5431
9.64873
174.36
23.0339
33.4094
43.1345
67.4395
38.6661
118.408
13.5083
-8.05244
35.8009
44.183
29.9498
-15.3654
-2.23151
26.6406
5.82874
4.55273
-8.57356
38.9976
-0.817518
11.9966
151.141
4.98434
32.8428
-45.0738
1.62067
-7.39137
10.9993
42.204
5.46099
23.5308
52.6241
-9.88272
6.83763
4.75719
37.4463
2.41915
18.4168
4.06709
-3.71717
9.34346
25.5476
45.319
26.6267
0.193596
-23.2833
-40.3277
54.1281
36.8662
-1.89216
25.9353
-31.2795
70.2339
50.465
1.99358
26.0521
270.145
-7.19709
13.1651
-38.6718
-49.5579
2.56602
33.8382
299.064
-25.8123
-37.2029
-5.55017
24.3279
-15.3845
0.613222
45.9456
-0.963905
39.7362
25.4935
29.3699
52.4558
16.6466
12.1475
12.326
18.5504
90.5662
80.8078
51.8145
87.1168
65.4573
68.767
37.3453
11.1198
62.9335
24.8717
46.3688
50.5014
48.4811
38.0087
62.3484
25.9353
36.1868
44.4443
18.6059
18.6004
64.2975
13.238
74.7778
37.7605
0.29917
14.1022
-48.8219
10.991
13.2234
5.37712
25.3374
42.9423
14.1605
-4.26053
9.25049
8.7117
29.9501
8.04135
38.6661
24.7043
-31.4693
18.1845
20.8083
-15.7871
83.7179
-5.64029
7.2763
89.1432
0.903066
-13.9109
-14.4284
7.19466
17.76
46.3183
27.3805
-3.8884
-6.917
165.037
-44.6984
-1.82738
-51.633
-21.4469
19.4326
15.0975
27.3242
-37.0567
27.0541
11.5228
1.94609
4.29322
10.9206
9.68929
30.016
14.9657
16.1773
-20.2249
214.961
56.4156
-28.9055
-40.3277
5.40239
25.6218
445.808
2.93616
-30.9561
-40.1478
7.30605
30.0989
230.401
6.23322
37.7043
4.96283
12.1541
-2.00905
10.8769
14.4191
-31.9951
-26.3615
11.8086
78.4092
-21.9092
4.64156
-6.15553
42.9687
-30.7155
-28.2434
211.629
-5.04294
120.06
65.4075
-46.5525
30.0317
-17.8998
413.915
-29.8802
5.37712
23.2646
15.0975
64.8055
4.17277
66.4095
24.6413
82.5309
62.4083
41.8649
24.0054
41.1858
30.3888
87.0093
65.7989
49.5303
-16.2873
25.1151
-23.1467
8.73247
23.4725
-14.1517
-7.39137
12.2189
31.6979
94.7453
-35.1826
-25.9585
328.034
25.2649
-20.0696
21.2279
-19.3587
19.7087
-9.7432
10.0058
-22.8462
6.96293
48.5909
36.7508
31.7267
20.4745
96.1566
78.8303
35.4225
1.2162
34.9694
66.576
96.261
-13.9506
2.56602
9.4078
-27.3352
12.0616
-33.4548
-35.5352
12.1464
-23.8178
-26.5607
-29.6661
13.0916
10.6488
23.8156
26.6178
42.3601
21.5165
42.8837
72.4735
43.0854
1.6541
17.9287
-8.46727
76.0443
11.0542
39.4692
26.8011
44.676
6.20179
36.5007
51.9405
22.354
79.8544
29.8526
29.8448
41.8087
84.4525
48.5409
32.1583
45.0243
12.0852
4.43177
25.4048
28.8029
-6.72044
28.216
6.70946
10.1875
-10.966
-20.5427
30.8871
11.7895
-15.3163
110.889
39.3285
46.1623
43.4449
2.26388
50.0436
26.4305
-8.29081
-8.46859
26.0171
24.927
4.32772
51.4932
36.948
47.9952
99.1931
28.2305
26.0521
-40.9503
7.79543
-19.7739
21.2984
36.6492
30.677
41.2669
124.776
-7.07163
662.447
38.0264
10.9206
-10.9254
9.40129
37.4545
67.8078
34.2974
57.1154
39.2206
8.63984
-11.3847
26.0521
-20.3356
9.6695
46.8983
15.8333
34.4251
20.6522
45.7534
46.9566
46.0648
4.17277
-39.077
50.6718
32.7612
20.2909
41.5484
20.5879
46.1623
22.8302
30.3749
107.015
896.883
-25.3352
61.6244
36.8662
7.47818
27.891
16.0546
24.927
29.6834
24.9424
25.2563
31.3258
69.2057
14.8523
56.8012
20.7342
48.5409
24.642
52.5205
-21.648
38.165
69.3779
4.52396
29.1983
30.4097
60.7873
2.15247
-3.67611
49.6278
19.2857
29.6612
28.4299
52.5048
28.0841
51.7845
84.7228
48.1695
63.9118
50.2982
25.2563
33.1999
102.939
450.919
29.8526
-5.76246
15.5718
13.238
24.1781
-18.4615
-9.07116
18.7873
-4.78138
25.0465
-10.2025
23.1808
24.4003
10.1462
23.5761
5.9006
-33.6612
18.4168
7.81522
253.03
63.6914
32.2489
50.0436
50.7934
12.3239
-10.3427
51.8587
33.7151
10.452
37.2911
54.4618
14.8831
28.722
50.8227
79.6205
41.0945
314.183
66.893
11.8086
172.112
17.4462
30.8785
36.948
61.1137
20.4823
42.9633
30.5643
45.0971
48.5409
-12.8393
5.92137
45.0243
-12.2776
124.372
45.0151
70.1163
52.5788
106.035
-8.94569
10.1875
7.77466
-3.67611
36.1523
24.039
37.8003
26.2679
14.9657
31.1698
9.93449
389.504
-1.29448
34.6266
25.7036
29.2546
41.097
26.0967
94.2826
37.6008
2.17324
75.0093
-1.03325
13.8021
2.91599
60.6621
41.2669
36.3831
83.5462
-16.442
42.0466
-3.67611
279.781
-4.07194
28.142
11.2175
23.6735
15.3339
30.3749
-2.84639
37.2615
17.7697
14.2001
3.86198
-13.2279
45.5886
35.8302
14.6909
40.2488
50.0665
65.4575
46.1212
48.5933
14.8523
19.3199
14.8077
-9.09117
-5.32303
26.2836
8.1799
-27.0691
46.8891
-1.09824
56.327
27.3242
-12.6938
81.402
-12.8401
16.9386
49.2708
82.1351
-3.42918
20.6457
33.7063
64.0597
15.3823
35.0511
26.4305
29.1905
27.1387
35.3875
55.6069
31.841
-22.7088
-21.5857
1.08162
20.7286
41.7936
20.3131
-18.1611
102.093
50.0665
41.0947
34.8768
-5.75463
12.9782
19.3199
26.3564
24.1781
41.5086
-20.3156
52.5205
-14.1517
28.7946
23.1808
79.4866
46.9566
32.6763
-29.7067
99.3975
32.4233
6.20179
14.0119
-2.4074
63.5835
33.0027
27.9786
11.1041
49.305
13.238
-14.7134
-3.44896
43.1502
10.2112
-18.6358
10.9993
328.936
23.2646
34.8205
17.6838
0.2784
11.3164
60.8722
28.6561
18.4168
24.6818
52.5048
74.9358
79.8955
50.9412
62.234
29.4289
538.051
12.1461
168.446
26.8011
61.5426
11.824
25.2563
38.8221
61.1137
29.8526
41.8087
35.7268
217.207
-10.9652
7.79543
22.5355
849.793
10.0623
21.3906
43.2085
38.2985
161.448
528.559
34.6352
-30.6031
137.775
30.8952
26.4846
27.5154
35.9881
36.7379
-3.60565
25.0801
27.4959
29.967
14.7726
135.836
31.973
-7.60569
34.3442
41.4524
36.822
8.06043
54.0463
52.3391
64.8618
31.7267
1.7338
-6.917
30.1046
41.2761
-4.78138
15.6762
15.6845
15.03
13.8943
15.0975
4.8354
0.424639
17.6838
-16.5882
18.8127
34.6352
13.6636
48.4019
43.4225
37.5123
59.9432
40.5401
7.83767
22.8786
25.6807
30.1787
10.4498
-6.59453
48.5059
29.967
22.2688
42.2915
56.7861
5.32059
0.579588
45.871
3.2148
41.0947
16.1361
37.3489
13.238
56.0372
-14.7134
17.1658
25.2037
19.4243
89.123
75.0001
765.395
45.0826
7.9209
32.6763
-9.09193
24.4349
38.0264
18.4168
19.3048
-1.23864
24.3193
6.0259
10.5139
-6.6995
40.8717
55.4045
30.7373
-26.8948
1.2362
-16.0258
-10.2025
81.2768
9.4078
15.7684
9.47532
10.1875
26.5153
269.938
36.1523
24.039
39.3864
59.9432
84.6744
30.3749
74.4065
38.6119
-11.1019
38.1986
47.1736
25.2818
7.12339
28.6906
12.1378
8.837
44.8428
31.1286
71.0821
13.6977
15.112
5.90136
-5.32303
28.1577
14.1604
41.9214
-9.33286
-29.2092
-18.6357
-0.786802
-18.316
8.31345
-57.8176
-18.6686
23.3908
309.766
-13.4423
18.7716
35.9487
13.5083
20.0585
30.1787
-15.7871
-17.8389
-15.2123
57.4809
-1.89216
-28.331
19.8028
-10.3413
-3.18397
-40.6499
2.76749
-9.90366
18.0102
-2.0065
16.7263
9.94959
-1.75455
29.3272
108.058
132.168
11.1482
20.3613
35.3622
-5.78341
32.0094
-9.88272
52.354
19.7497
10.2724
-5.07711
-28.4348
-5.59123
16.8397
31.1698
2.21547
7.88608
20.0585
35.8009
-17.6611
-6.23732
-30.0031
114.098
16.0546
-21.5857
-34.5256
-15.1827
-7.38241
-5.73162
-11.9038
14.0282
16.7316
-21.2748
-19.1082
-13.6919
0.564163
7.19466
-18.1611
-17.8472
87.5478
3.61334
-22.6212
-37.6216
3.39036
-8.31378
-19.3985
1.2362
3.65192
-18.6358
7.25119
29.153
26.1171
-4.40677
13.1905
42.1315
35.2834
13.4374
37.4545
81.7696
90.2966
20.0585
54.5415
70.2422
69.1206
63.1031
67.4483
10.1171
36.6581
8.32388
14.6665
16.4937
16.565
6.20179
40.6961
31.7243
14.8601
-13.2587
-29.8655
144.118
-44.6984
-3.44896
-19.7739
46.0195
-3.05617
-1.76907
8.58353
12.0616
-9.09193
-20.5427
0.902038
13.6636
5.29839
-24.0439
20.6457
9.34346
48.0364
22.8302
9.76015
5.06602
35.8009
12.3239
23.3905
12.5033
1.85598
-17.0866
320.275
24.927
46.55
167.371
12.1378
196.244
101.065
-9.50276
-2.01433
-20.0355
35.7268
112.259
-27.8318
53.7101
60.9538
14.7391
11.3493
20.3697
62.8862
11.3946
45.4022
45.7948
17.145
20.6868
32.7612
45.5227
22.165
-7.17731
28.142
33.7063
60.3115
43.4933
36.9251
73.2822
21.6942
74.7428
14.3774
41.2114
7.2763
874.377
-4.71913
14.2001
37.2911
45.0914
7.38684
64.3293
47.0746
3.37526
2.50949
382.266
-3.34443
17.6688
22.6953
2.67867
26.8162
26.3564
39.1706
9.6495
56.2687
0.840821
32.5428
34.7751
46.8891
23.2646
56.327
32.9464
-2.93094
47.1301
-7.42424
53.3759
26.782
61.5204
43.4225
50.6307
84.6744
34.123
31.3029
52.6674
36.1714
134.631
40.2488
44.4443
33.5984
19.8842
89.8227
38.0606
1257.62
39.1706
0.29917
25.2037
32.5428
-19.6402
9.20912
23.5308
-11.0942
31.7393
14.3339
41.1945
45.5227
37.1575
17.1856
39.3285
154.858
39.6968
9.76015
53.7917
30.1787
39.9196
40.9278
17.4462
95.4426
13.9231
29.8448
30.1046
49.0049
37.7805
58.1427
10.2112
62.5278
-1.76917
635.063
17.8411
42.9423
77.8787
326.238
27.9911
-4.40677
20.5797
-29.44
-24.0439
133.032
15.3339
21.0045
21.9326
5.81579
2.01655
-1.90936
49.4429
-1.55215
64.6372
79.4576
64.7691
28.9386
24.0368
27.3969
-20.0351
10.2638
6.96293
18.6059
21.7583
-5.75463
2.45333
11.3639
9.6495
47.1508
20.6614
-6.65544
0.683635
-25.195
-10.5524
-5.58473
32.6349
28.216
-12.5543
61.5426
0.579588
-12.225
-6.15553
48.5933
-22.6291
-1.2948
-3.62862
31.6743
-20.3356
4.0473
3.79482
10.2112
10.054
-21.4469
0.691957
-1.8366
-8.59451
-20.3363
16.9386
34.6352
-5.07711
48.4019
11.5634
9.40129
7.83767
2.26388
31.3029
-36.9172
3.44652
0.579588
26.1021
-8.22675
-20.755
-38.7761
-27.9915
-42.8244
27.4731
32.8428
-20.7109
-20.8681
238.111
16.6215
0.974499
44.8164
-21.1271
169.881
-4.61314
22.4538
-6.01414
208.34
39.3864
35.5804
36.792
36.8857
12.5712
-24.3982
31.6393
83.7179
74.9446
11.0244
32.9212
65.2907
-21.9092
12.1378
1.34073
46.7169
4.89171
-7.6287
-3.8884
-16.2873
-7.37675
-1.12183
-21.2726
-21.2526
28.1577
377.528
34.7751
11.2819
19.5165
41.3344
25.4501
19.1653
12.0616
7.77466
24.4349
66.4944
62.3893
7.17245
13.4374
61.8751
18.7138
63.0289
-27.5468
24.0613
73.6682
42.1229
29.4517
93.5685
53.6174
35.4748
3.60787
9.94959
4.0473
58.1427
51.2834
19.7826
10.1462
54.4529
55.4352
30.0571
32.7612
34.2783
44.6538
41.5484
78.7417
21.5249
28.3587
968.297
-21.9246
-9.67194
-11.7777
13.9207
24.5694
21.4193
69.2002
24.9421
48.5409
13.3976
30.2842
43.1502
-14.1517
41.9131
1.04193
26.2744
2.64989
20.7197
16.0798
236.95
95.8558
68.3684
26.782
29.6612
7.81522
52.447
24.927
27.8094
24.9424
19.6341
47.9952
-2.95136
14.175
11.9966
-26.8948
-17.5045
15.9762
18.8456
-20.8598
55.3224
22.3276
21.6568
-11.0942
-23.0012
1.75422
-53.1325
-25.2279
-7.53126
5.23025
25.9131
9.68929
30.016
48.6988
29.2957
37.8711
42.5473
43.2971
79.7903
-8.46859
26.0171
4.07005
0.918944
-23.6458
13.2435
3.71416
-20.4701
10.1171
-0.823182
-10.4168
51.7598
82.7366
4.55018
-16.5897
1.30066
44.676
19.6341
-13.2533
36.4119
-6.6995
953.542
16.0491
17.6188
10.5865
-19.3785
-24.4591
-17.12
45.6695
65.6298
15.7684
39.4604
55.4352
0.424639
19.5578
9.64873
22.5608
38.3834
32.4042
54.3789
44.9507
15.3339
-5.23238
21.9326
47.0452
34.8127
0.901739
44.7578
55.6069
11.8086
33.1999
52.3391
27.9786
9.94959
59.7853
5.90136
19.0398
46.8983
4.58895
19.4243
-0.83214
17.5586
26.2744
56.327
51.687
11.669
27.0541
689.935
73.1606
70.2425
36.1523
22.165
7.52723
46.8248
33.0439
49.0671
9.76015
8.06043
63.4166
34.6266
29.4517
31.7267
42.9633
7.31147
2.17324
-29.1442
-1.19043
17.9085
5.65966
45.0826
42.3167
43.5282
30.8022
0.0720234
28.6561
44.6538
2.19302
174.319
33.0439
34.123
40.6733
58.2896
2.01655
-0.301608
35.2498
-13.1621
13.9207
15.7971
20.4745
15.5718
30.1046
33.5484
-7.2171
20.9139
11.2911
36.4481
122.498
57.2639
21.3067
28.1485
43.8793
15.0975
14.2057
-1.44943
38.2985
19.0191
-35.5352
30.8871
13.6636
-5.94601
31.8901
41.2026
0.564163
15.5721
34.6266
8.837
57.9613
16.1361
24.2304
41.8087
37.7805
28.1577
40.039
10.0623
7.53373
-8.59451
31.9641
195.328
2577.66
4.02653
-48.6537
30.8871
0.545088
14.6687
45.2965
48.6988
22.8302
-7.10645
69.534
21.1789
5.32059
-1.29448
842.349
21.9555
44.8428
18.0102
39.223
14.8523
21.194
52.5934
44.7928
26.5161
26.2836
-6.45434
168.703
34.509
37.5863
34.8205
17.2912
21.4319
22.7672
-3.67611
58.9981
19.2857
25.9131
15.0235
-10.3342
23.7672
12.5712
31.1157
20.7572
358.664
72.7157
11.8798
-0.357445
62.7376
33.1999
33.5984
166.061
54.9272
9.48985
31.6743
-5.34303
26.2836
34.4168
-2.70621
19.4326
43.8793
-2.66087
28.5356
220.083
35.8857
13.1905
23.3908
39.9005
22.165
7.81522
13.1494
29.9582
53.6586
32.2489
8.81415
337.525
-8.29081
-27.2093
35.3875
33.1181
-7.51435
52.1722
2.45365
6.51562
31.3258
52.3391
34.8768
110.437
30.5643
18.5559
30.2642
80.884
50.6465
-21.648
6.30583
-10.2025
33.7707
-6.72044
3.85313
-18.316
6.43939
-5.55017
102.102
26.782
97.1276
9.68929
43.1345
-1.90094
49.9105
50.9412
-5.23238
8.81415
18.9343
-21.4093
4.31229
5.32059
31.3258
31.7243
372.209
-26.3694
60.5494
5.4374
41.5086
26.5361
16.9133
-16.183
-13.9506
-18.0487
0.0374658
-19.8389
14.2057
28.183
62.7462
38.0264
63.3944
15.3115
50.6307
52.447
212.954
54.6893
97.8413
6.94009
-2.66861
0.901739
33.5134
143.688
9.93449
24.0613
11.824
45.871
29.4517
31.7243
53.6174
37.3489
12.9782
289.185
39.4749
24.1781
-14.7134
-4.78138
41.9131
6.66412
25.0548
48.8307
206.964
0.2784
16.9386
42.1315
287.277
20.9337
50.6307
37.4545
31.1698
22.8302
604.767
62.0378
23.5683
41.0097
42.4884
28.0929
-2.09403
62.9063
41.7936
40.9278
49.3053
229.529
66.933
26.1021
38.6249
27.9786
-7.63653
24.1781
-25.9578
20.9139
4.58895
34.4168
14.1604
23.1808
37.5188
50.7048
32.9464
190.098
-16.7946
90.8572
24.9079
50.276
13.4374
33.7642
44.9507
53.6586
92.1706
-13.4201
13.6981
19.6341
29.4517
337.197
9.2379
3.60787
17.4459
24.4824
21.4555
26.9206
16.0345
23.1808
89.9926
15.7684
253.104
34.8205
2.29871
15.8097
-12.8401
1.94609
41.7745
14.6687
26.5559
35.6382
8.681
39.6968
32.2489
25.6807
39.549
17.9461
-4.72046
16.6468
24.3448
-4.5601
-12.5543
4.32772
19.6341
23.8295
86.0723
-8.22675
33.6008
16.7263
6.20146
13.238
33.5484
39.6546
28.1577
-17.8998
1.04193
49.4177
36.6945
26.5153
66.4944
36.1523
37.1575
5.94115
20.6457
63.6914
46.1623
47.1931
34.123
46.2955
36.6868
2.77581
365.223
9.35224
16.6466
34.7953
15.8956
-15.785
48.5355
22.6026
-20.7241
36.2183
290.703
23.053
65.2907
79.2904
38.3747
57.5627
22.354
62.9878
41.097
22.3485
28.6903
24.4824
11.5236
30.2842
9.41701
-25.3961
47.5436
20.6522
40.1312
34.8205
-22.0642
13.3969
64.6203
54.893
52.15
24.6818
135.18
20.0191
-4.29535
13.4993
10.8715
-3.11271
-0.357445
13.5222
21.417
22.6953
39.2151
60.0896
35.4225
28.3902
22.5355
17.7074
394.238
1.04193
351.142
37.5188
36.3831
51.687
-14.5679
17.6838
9.64873
28.183
94.6053
32.4042
22.165
17.1856
11.2754
58.0692
28.4524
15.3823
47.0452
-0.794548
-30.9574
64.9772
48.7076
16.6466
32.9212
8.39933
4.82975
-11.4346
36.1714
18.4391
24.9424
29.0044
12.5851
44.8428
34.8768
128.016
33.5484
2.15323
11.5436
58.1427
21.4555
17.5502
121.852
73.5132
27.0541
-9.09193
-22.4168
40.2574
-1.32898
27.7872
4.06709
54.3789
434.756
24.7043
6.18636
35.3056
32.4387
57.1154
23.8295
44.8452
-20.755
15.5718
89.7704
-18.4615
4.0473
3.79482
-14.1517
-14.3089
-12.0765
32.5511
11.2819
10.1462
8.58353
9.79497
258.9
46.9237
34.6352
26.782
14.6687
11.5634
18.145
-2.42128
10.8715
32.4945
9.01289
-15.0361
36.4095
13.325
-8.6181
-10.0282
18.7873
27.0777
13.8021
6.66412
60.6621
38.2571
49.813
70.1576
28.3894
29.013
20.2909
120.259
48.7567
23.6735
23.8067
63.9118
6.70172
-23.4611
155.328
54.3298
14.7726
10.4324
-17.8376
60.5343
15.628
5.26475
7.45265
49.1294
30.7873
5.82874
30.7897
7.13849
29.1675
-16.8199
-47.8849
10.054
-4.93024
-31.8217
-1.09824
1.97906
15.1428
308.709
22.3689
-15.6512
-11.6363
-5.00898
11.5634
44.2883
44.676
163.623
113.337
44.2471
12.986
9.23006
49.305
46.9712
61.6594
24.642
32.1583
-15.0887
-5.8756
7.25119
25.3374
51.3756
56.327
31.0723
17.6838
-28.976
31.8241
-12.5052
-8.11434
21.5827
19.6508
-12.8708
3.20092
9.75119
14.198
4.64987
35.3875
35.5892
42.8836
-29.082
-13.9109
29.7948
36.6581
-19.7871
22.1628
18.0266
17.1443
28.0837
-7.63125
-11.6119
-8.80617
-20.0351
12.1378
12.388
-33.8735
-11.6022
-19.5582
47.6039
-19.3985
24.662
57.0628
23.1724
-2.70621
-2.97231
45.0826
6.70946
191.579
36.4244
26.5153
22.5608
-5.05804
-0.301608
11.824
171.881
35.4725
33.0027
18.6082
16.7263
53.0531
41.349
29.8003
-16.5874
-3.44896
-10.4036
2.5577
4.79006
55.0399
0.0374658
284.963
34.8205
34.1578
7.77466
41.3015
143.979
43.1345
44.9507
242.939
56.5634
33.177
23.5683
17.7683
35.3875
42.4884
20.5966
39.1354
29.1731
52.2836
46.9655
11.135
26.4599
47.7614
20.4797
10.5843
7.19466
-5.04261
36.5007
41.0947
47.9952
20.4823
5.48193
41.8087
48.8452
730.701
9.6495
61.8909
-6.65544
4.43177
31.027
238.698
24.4003
19.5165
37.5863
100.413
-42.6789
57.0392
2.15247
181.856
6.16729
9.68929
37.4545
48.0364
15.3823
48.9193
25.4424
-2.84639
52.254
59.6685
24.9424
44.8428
370.335
1.74164
12.9782
28.6903
30.1046
69.1556
35.8864
35.9064
10.2112
45.6612
29.1529
4.72263
-34.8314
9.47532
-8.28307
-57.6714
-4.80501
-40.9511
-65.5203
6.52424
-18.1956
-20.9385
-44.6586
65.84
-4.121
11.8798
30.8785
42.5702
50.465
51.7434
93.5709
37.3411
24.9421
24.1781
-5.34303
200.824
36.591
-24.4591
27.8576
485.488
25.3374
50.7048
10.4576
-27.6864
-14.1753
-12.8401
33.8052
2.7761
37.1575
67.7853
26.2679
-23.1781
32.2489
25.6807
22.6824
-2.84639
46.6318
47.4158
57.7944
30.5646
38.3747
18.2073
31.7243
44.2471
56.0896
11.1041
231.089
11.3639
193.308
9.6695
35.6539
7.24287
0.104893
5.37712
18.5795
36.6493
-6.13459
44.8577
-44.6992
-41.1574
-3.18397
-9.67194
-14.4129
-0.980643
26.1021
45.7744
25.8792
16.0491
-8.6181
56.5011
28.4102
43.1502
-8.52951
53.1575
-8.3284
40.9844
-2.77363
-14.2167
545.458
-15.7793
-22.0642
12.0616
3.82016
11.7895
-13.4423
80.9038
0.0309637
23.99
146.757
105.841
48.1924
97.3166
16.1361
17.6712
16.5088
33.5484
4.0273
-29.6859
22.5355
-12.2776
1404.37
86.2445
-1.09824
0.104993
42.3167
-8.94569
17.6838
2.15247
-13.0464
21.1598
2.19302
24.336
26.6267
-10.1649
14.0202
46.8336
22.2688
11.8086
494.452
8.07585
29.4517
86.0723
16.1361
39.223
196.637
37.6008
20.4299
5.90136
101.499
37.528
-16.0258
75.6463
21.3067
48.7632
8.27209
28.216
-1.44943
25.18
92.1076
15.5376
27.7872
56.2529
138.654
49.9105
52.8153
51.1639
95.2758
60.5497
282.451
35.4725
46.1212
27.9786
24.2226
26.8162
41.349
29.8003
11.5236
-3.44896
48.7724
-12.2776
15.6762
6.66412
25.0548
-8.39583
-30.1463
29.153
10.4576
17.6838
-10.966
-3.67611
55.25
30.5301
16.5428
9.68929
33.7642
52.447
31.1698
57.7944
29.0044
59.4368
48.5909
35.4748
14.8523
8.07553
35.4225
-37.2022
198.698
-6.65544
43.7872
-4.58027
-4.93024
37.5863
14.2057
4.17277
62.6614
4.02653
40.2574
9.91542
29.6612
15.3115
30.016
61.8173
-0.689332
39.6968
21.1789
33.4316
13.6981
8.38969
14.4592
33.5984
33.0027
26.1045
20.4745
51.179
30.1046
0.279165
28.4102
54.3946
-27.2702
8.1799
-2.70621
55.0399
19.5165
45.0826
19.8279
-1.44943
40.1726
1.94609
44.0056
15.5376
24.039
49.2899
31.5575
64.2978
87.1005
14.4592
26.1021
65.4599
-5.76246
34.3125
30.1046
-22.2096
34.0324
31.9058
55.0316
8.53819
43.141
4.52396
33.8382
-0.786802
9.79497
-10.966
0.902038
9.91542
-4.07194
-9.05138
41.2026
44.2883
21.0045
11.8086
34.3128
38.3747
25.7036
59.8353
46.1212
57.9636
33.5929
35.7268
48.5409
-5.34303
-25.9378
34.4168
26.9289
-7.4588
64.4941
-12.5543
3.39069
43.5072
25.5064
39.2151
34.3125
27.9262
-9.09117
17.1658
15.0392
3.85303
576.967
4.72263
-18.9019
16.0346
-43.4764
52.1722
45.5572
58.9895
57.9613
12.388
39.223
33.5929
-11.6022
-0.817518
21.367
-11.9023
-3.70145
-36.6405
-4.93856
-13.9506
2.56602
-14.9551
-17.9648
23.5761
-50.1751
37.7597
16.9386
53.0189
11.5634
20.6457
52.447
34.2974
44.676
28.6906
47.6539
28.9156
186.285
38.465
-20.7109
375.497
38.5232
41.9214
45.0151
28.216
29.1983
107.246
25.18
20.8931
95.6494
20.2909
2.19302
46.8826
7.46939
51.7845
26.6267
28.6752
37.1797
24.9424
19.6341
33.5984
12.388
65.4599
34.3125
48.8452
16.6818
-5.34303
20.9139
-55.3812
6.30583
-17.6987
-4.93024
-18.7032
13.8943
19.8279
34.5504
-13.0464
34.6352
26.782
-14.4284
16.565
6.20179
15.886
33.0027
29.8526
14.8523
41.349
14.8077
-20.3356
116.491
-5.57551
2.56602
9.4078
12.0202
31.0723
253.424
13.9357
28.3894
182.349
23.0684
18.2073
42.9687
254.143
39.223
1.7338
30.5643
63.8378
22.304
-12.8393
24.4095
17.7074
30.6687
-0.83214
40.0473
34.509
150.03
16.0798
13.5431
27.0541
-7.21786
723.462
41.1945
22.0968
-3.13491
138.063
-19.6467
12.1546
-8.09189
-13.6657
-3.36728
-14.85
-24.3982
50.38
57.4809
-1.3099
35.3056
24.9424
5.08887
74.8279
34.8768
20.4745
75.5419
-16.7471
35.4225
11.5436
46.8983
-6.65544
19.4243
50.6373
6.39802
35.7122
38.5686
-7.07163
36.4244
26.5153
43.1755
83.3609
29.6612
45.0085
26.2101
33.0439
49.0671
4.31229
39.0538
39.935
32.7525
3.2148
-2.00886
40.499
37.3489
-7.63653
32.4384
9.48985
18.5559
-12.8393
17.1658
24.4095
-16.0258
15.6762
246.545
131.877
46.8891
15.7684
48.8307
29.1983
-22.0642
32.6763
-14.7141
-39.2834
21.1598
13.4374
5.65316
4.93287
-1.48425
34.8127
-8.46859
39.1356
16.2515
4.31229
33.4316
41.809
68.8071
89.8149
22.6083
5.4374
4.0473
63.7649
4.58895
176.846
-4.93024
20.6522
36.3831
35.7122
10.4576
28.5356
42.0466
7.77466
15.0646
33.4094
22.8077
45.0085
20.5879
49.9105
30.5492
40.9278
11.824
55.4915
117.934
37.3411
73.6678
234.378
31.6743
13.3976
30.9688
-26.3331
29.7317
195.008
108.451
10.3448
18.5795
-4.58017
3.89836
-23.0012
35.4874
-10.966
23.3908
8.97838
14.6197
24.9983
-31.2795
30.8785
-6.15553
34.5354
247.583
30.7897
26.3564
12.9337
-3.46897
-42.8044
-22.4421
-49.759
20.3613
11.3493
27.8659
-2.77363
6.66422
18.8909
-11.7568
5.50235
-19.3993
4.75719
29.9501
-9.05138
56.2529
39.3285
51.7845
84.6744
30.3749
63.1621
26.4305
-0.794548
46.6318
48.1106
19.3048
70.9129
210.475
45.871
65.059
60.1767
36.4119
6.41897
16.5088
15.112
12.9337
-25.9578
-10.9452
56.2687
-19.7739
142.466
46.9566
1.08726
6.04684
0.817189
-1.59567
-7.42424
23.3908
19.2857
5.29839
0.318955
31.8901
30.3265
-1.48425
1.31789
-5.4286
-32.6537
-30.9574
-29.4209
-0.301608
-20.0351
-1.91768
34.1369
369.993
33.9397
43.9081
21.4115
22.131
23.5453
21.367
295.465
-3.70145
-42.2627
-6.81263
2474.54
-14.8875
-48.3011
11.1246
-13.7771
-13.9835
5.5872
42.7116
3.13005
20.6457
26.2101
61.1549
47.2415
69.534
23.5683
-5.65749
24.6848
17.502
38.0609
55.2413
56.0872
55.4915
54.2155
31.7189
51.179
-31.58
-33.434
13.1651
-31.0183
-29.3014
-25.195
-36.7055
7.12339
60.6055
-5.97964
44.934
2.27777
180.713
13.325
-6.6995
39.4749
76.6519
44.3197
-11.8823
142.476
40.1962
10.0623
41.2669
15.7684
81.149
50.2982
32.4387
35.4725
1.14358
42.9711
37.3411
5.26443
55.4045
-4.406
239.927
32.6999
71.8981
109.388
37.5188
53.2497
54.4529
38.5686
44.8577
-38.14
6.16729
-13.4423
-35.2883
-20.0506
-4.04974
21.1943
10.2638
41.0947
21.7583
3.6157
14.8523
21.194
1.99358
11.0596
318.89
-18.694
424.38
29.7317
-14.8876
54.3854
85.1088
50.7048
-20.1901
38.2985
44.9426
-2.26601
-12.5052
7.81522
590.362
8.06043
