# Supplementary material for: Nonlatching positive feedback enables robust bimodality by decoupling expression noise from the mean
Source: PLoS Biol. 2017 Oct 18;15(10):e2000841. doi: 10.1371/journal.pbio.2000841 (PMC5646755; doi:10.1371/journal.pbio.2000841)
Supplement: S29 Data — The corresponding mCherry fluorescence values were taken according to the gating strategy in S28 Data applied to the flow cytometry files (S27 Data) and were used to generate the numbers in Fig 3B and 3C and S7 and S11 Figs. (ZIP) [file pbio.2000841.s029.zip › S29_Data/LChITF Iso 2/5.txt]

"Y2-A"
0.106733
33.3596
59.69
30.4374
33.0892
15.9416
62.6506
0.478789
39.3525
15.3991
34.3525
286.707
62.3465
25.2839
-11.8384
247.962
23.2803
44.8868
8.48652
34.0387
-7.53692
6.67996
-21.849
13.7791
-25.3965
12.3374
17.5234
32.0527
-25.4753
42.0867
-2.77012
11.7114
66.4897
3.99382
5.78408
-0.240488
33.1276
46.7136
58.6804
35.4195
44.2963
38.8952
14.8304
10.163
240.793
37.1248
71.4469
36.4124
6.12345
-21.2162
1.08617
52.7592
-8.4891
62.7936
31.2973
14.1809
80.3026
23.6703
-0.964912
21.3732
42.8274
18.3404
43.0082
-2.39892
66.139
40.2883
4.29225
30.5535
0.85955
20.5317
22.0093
31.9046
-16.248
34.6002
17.9647
39.7455
-3.34627
50.6081
-31.7136
43.3494
27.8389
22.9711
46.9888
20.7998
9.19568
588.3
11.8416
14.7782
-4.90978
1.61673
35.9883
-25.5361
51.7003
-6.71332
8.72176
36.5218
-3.70063
20.6369
13.5171
84.8363
-4.33192
6.07483
-20.9549
34.1929
23.5357
59.0889
51.018
-5.78148
3.25092
33.1448
-6.80715
16.493
-3.6414
61.564
34.1855
31.2151
-12.1694
17.673
-25.7581
70.0707
65.9988
26.8562
18.7155
15.9136
34.3182
-15.5875
34.5247
65.5015
11.5559
17.8568
-37.2729
7.80176
38.5391
11.8842
36.2679
-21.6484
-2.51039
28.4498
17.9596
6.27901
54.0444
12.2224
26.7039
12.1418
12.7448
44.3336
21.5638
24.7694
36.2265
24.3377
-6.21616
34.5247
54.2571
20.9263
4.73839
-11.036
17.1721
-33.7738
31.0428
-14.3527
60.6307
13.9589
23.7265
1.09298
17.5234
17.0602
10.1319
34.5904
14.689
0.978009
4.2151
-0.373628
-18.6339
33.453
32.3115
8.72633
-15.9175
0.806373
40.0856
36.0138
49.345
67.9687
27.517
21.8938
13.91
84.2422
41.541
37.7868
-5.66286
130.368
36.2471
2.46882
15.3313
6.71518
55.0047
13.8801
17.7238
-29.8783
29.7049
60.4225
18.0967
-0.92502
-21.6824
-10.7656
-3.75102
37.8879
32.4784
-0.953012
-0.593966
13.7034
-9.96528
60.7616
19.0522
-28.9948
-42.8951
54.6534
-18.7813
36.665
10.0101
6.28283
-18.1459
-6.25852
-40.5726
22.6824
10.1319
23.346
175.266
482.532
39.6011
14.4521
-12.9566
5.60914
29.3794
33.5951
36.1916
42.9158
-2.33425
11.0823
51.3327
-4.82952
38.9818
7.603
1182.26
249.703
-6.2662
6.57124
10.1767
22.9676
6.35242
44.9747
6.02873
21.234
13.0933
43.6058
2.79512
18.1467
17.4516
10.1618
180.222
0.2084
52.7794
25.4206
6.26201
56.8826
725.858
20.9535
57.315
12.006
35.3037
96.5554
25.2603
227.008
-19.2811
-1.71218
-11.2575
12.5128
54.2098
36.1916
46.1703
8.91014
12.9564
26.9698
34.6462
8.9967
-5.51547
67.1862
88.5334
-4.67315
28.8412
51.0063
43.7228
371.04
58.5983
27.158
50.0058
23.0738
25.1544
46.7609
30.2966
6.61245
-7.53692
42.2872
11.8842
5.3458
7.39967
29.6428
20.9154
25.0197
53.8632
-7.20324
-11.2324
-5.75286
-5.14341
32.5893
24.9821
-22.514
37.9836
5.02823
36.1922
-45.5725
-1.08258
46.7609
2.1856
-4.63194
-24.1545
5.9277
-18.7813
4.38795
15.6532
15.833
-13.7548
30.3238
32.9521
17.5234
35.8008
-1.11248
19.5979
16.493
9.47706
22.9411
8.72633
0.806373
-3.26934
14.9896
9.77687
39.9747
16.8414
9.87262
12.1655
23.7689
26.8219
6.90132
6.41369
74.8719
-1.56253
-5.4138
20.3346
43.5559
10.6004
42.0358
-16.3878
10.1006
29.9822
7.9028
28.7303
41.2043
32.3614
94.6244
54.9329
-34.3281
-1.08258
140.464
-7.28786
0.106733
57.8159
11.6967
-6.2662
0.949046
-2.94176
22.9676
43.5101
34.3525
7.47106
47.3539
8.41732
-36.2012
17.4516
-2.46901
8.28776
52.3831
293.345
-46.6433
34.0387
-46.8923
-10.1866
25.0027
10.8708
1081.44
19.193
55.578
407.621
12.0508
-10.7656
30.7153
35.6044
43.7228
11.2192
-40.3084
240.465
-13.7134
3.65734
28.4225
-32.7429
30.2906
-52.5145
6.67996
107.462
23.1494
8.3367
-3.15338
51.8375
-20.276
23.5818
-28.4846
-31.7524
40.9493
52.9262
-38.4063
17.673
15.7228
58.0932
34.1397
41.8487
18.7155
21.117
21.5358
-6.21616
19.3256
72.4936
15.784
11.5559
34.7234
16.8259
57.2797
4.38795
34.3938
-1.27931
16.2303
13.4572
25.4558
111.227
5.81577
21.3763
25.9334
-12.1405
13.5854
10.2678
3.3745
-11.1377
35.3271
26.6893
55.578
-10.2954
-4.81583
-7.01748
-18.0104
22.4859
107.441
73.5909
34.6542
5.02823
17.4516
-29.1936
91.7384
7.8078
-12.1282
-12.9101
54.6534
-1.91472
31.0428
56.8826
4.34289
17.2054
19.8336
52.6674
49.4873
23.346
40.9259
17.8446
45.4446
-24.2561
61.564
43.5559
-21.2587
-8.42128
8.30264
-23.8841
594.809
63.7154
24.7694
377.307
20.5895
19.243
-8.44928
10.6504
36.1922
72.006
33.6424
43.4151
-3.53973
-28.1516
-6.85645
21.2754
-1.03363
-20.02
4.98587
2.21284
10.4633
86.8639
47.0452
8.25785
55.2051
23.9892
1.9808
28.5633
21.8448
-27.1619
11.7232
128.167
26.234
34.1397
46.8264
34.2355
135.518
20.5239
22.8003
-4.63194
-14.7841
-20.6554
59.1538
-16.2268
25.0235
-2.9077
-21.894
31.078
2.53088
37.6749
0.761588
47.7089
40.9259
23.4668
51.0668
-13.4921
11.3511
97.9038
10.1006
14.9896
146.584
26.8562
13.0933
44.3836
-2.46901
24.6744
-12.1282
116.4
408.852
46.0354
4.38795
17.707
-33.1384
19.9784
24.7016
10.4633
34.39
33.9268
36.3688
57.0792
46.5481
60.9481
37.9483
44.001
153.919
3.2077
45.1395
24.3498
25.6313
90.5395
41.0417
48.0444
-0.460189
-13.2806
45.7105
-14.1999
36.5203
35.2507
-19.1143
-5.51547
59.69
332.162
23.7189
-12.1694
55.1543
11.9746
9.34512
-2.46803
24.9478
-6.21714
184.45
50.509
4.05967
-10.2541
43.409
1.83341
30.6249
38.142
36.4477
-1.27931
29.3487
28.4498
12.3374
32.5159
69.534
34.5904
33.4296
208.999
51.4972
35.0668
9.35727
-35.8477
27.5054
59.832
49.3101
129.123
42.4222
7.33416
81.3177
4.54081
51.5128
-2.24769
-9.2636
61.564
7.94861
10.6004
55.297
12.0508
6.10099
23.219
56.6285
88.7004
16.8414
57.5021
24.9478
-15.5875
12.0359
4.05967
24.6684
93.6627
4.80589
62.5048
27.0774
13.4572
25.0197
35.8008
4.50972
51.457
84.0294
34.7112
37.9483
12.578
5.78408
33.1276
41.0914
54.9323
22.301
36.8
5.16201
3.3745
29.7049
21.0671
-17.5106
-19.6657
6.42857
-18.2619
77.456
62.3465
21.5358
-11.8384
6.20718
-2.46901
40.1469
35.5165
24.6744
3.70747
34.791
23.1286
38.142
-6.90151
63.0819
-7.15749
-13.8996
75.1562
19.5022
36.4645
69.0369
-21.5108
32.7566
47.0973
12.578
-27.9491
-3.76119
25.9964
20.0091
41.8138
63.5305
38.6741
8.91014
29.823
30.7179
0.792677
18.3841
3.3745
-9.2636
48.4456
34.1855
25.5929
32.6655
388.662
51.0063
39.9747
18.7155
49.228
19.6617
23.7689
470.976
-8.09121
56.1312
17.1781
15.9828
0.2084
43.409
-15.0332
29.1688
143.069
25.0235
32.6996
-18.1459
34.9709
17.2054
17.5234
36.3688
34.5904
29.6815
40.3334
29.0084
26.4826
27.5706
-27.9491
-1.88713
46.246
43.9025
29.6324
32.6084
228.892
0.476844
18.5365
29.961
-1.31066
-21.445
-23.706
-26.7216
-3.4551
-33.7212
-2.00473
-45.4358
-26.4437
16.3361
13.0933
22.9911
4.66919
6.9023
2.45905
-15.5875
58.8875
26.1461
0.311538
-10.2541
15.2009
26.5424
-39.396
68.5241
0.639817
6.46263
-5.02744
18.1043
-6.83945
37.6749
43.8651
-27.2538
54.0444
32.8371
73.5555
327.421
-14.8306
-9.38339
-9.61082
10.6388
101.784
7.30852
-4.20832
-11.4065
28.8439
-38.5627
14.0315
33.3767
-31.0539
36.1085
-23.0902
41.8054
-27.2298
38.4307
27.7374
-20.508
33.0892
14.0675
28.9174
186.011
15.7228
84.3301
51.0063
63.693
73.5909
17.7876
-6.21616
23.0738
14.3976
570.508
40.2016
23.7374
7.54949
-30.7137
34.9757
-15.9702
30.1058
39.079
-5.96448
-1.57336
-9.96859
18.8966
14.7123
38.6119
21.2482
-18.6997
31.3891
37.4417
20.8604
-4.12176
-35.5005
40.9493
2.32641
18.0967
-29.1787
-14.5137
21.345
11.2415
2.2806
41.8487
47.3539
44.0246
-17.4606
-6.91128
-8.09121
8.28776
20.5239
11.5559
-23.3726
-26.0285
32.1646
1.83341
44.1613
19.3805
34.3938
19.3354
25.4558
23.1456
58.2896
416.804
17.8446
24.8298
12.1418
30.2307
6.95583
5.78408
-3.76119
-28.3515
31.2535
22.3507
44.7898
143.622
278.776
9.20823
-0.373628
37.9337
12.4745
-12.1694
26.9671
52.471
26.6435
38.1006
16.8414
-4.3421
13.7034
8.28776
37.3905
79.701
2.08247
65.8978
1.83341
31.0428
11.8842
25.0235
-16.0262
-12.5237
46.2153
24.7016
6.71518
17.5234
62.0378
23.2504
10.2276
42.8
-14.0145
22.9558
34.6306
-19.2811
-41.0676
-26.25
18.6026
23.0731
44.7898
38.8952
-20.7768
17.5995
-47.933
66.5053
57.7395
3.98051
-8.56514
-1.37282
-28.7124
-14.4166
-4.53603
11.5297
-7.86989
-13.0117
16.5864
22.9411
36.8373
19.6897
25.1692
-25.7581
-4.89197
28.1081
24.7694
45.5969
34.2355
8.77636
38.0663
-9.96528
43.895
29.8943
26.5485
83.4492
-0.0406573
36.665
15.6323
137.467
42.0699
-10.6496
-13.7548
19.0794
6.71518
11.9012
204.467
6.60021
55.2454
33.9789
18.2002
33.8951
-13.1315
-0.240488
50.4617
32.4435
27.9232
23.6816
-11.4065
56.9549
-14.1999
413.812
39.5878
-12.3133
8.07217
-6.41009
35.8926
-21.6076
19.69
14.1809
5.33993
-10.3352
88.8395
27.8348
46.4514
22.7112
-5.51547
473.859
43.5559
3.10413
-8.42128
10.1767
15.7228
24.36
17.2731
41.8487
1.84886
317.997
8.77538
173.206
5.93374
0.990255
19.0462
-33.7738
74.1463
4.38795
-16.206
-6.65583
-44.3828
209.259
-24.0241
3.3745
117.786
19.193
23.7189
-12.1694
4.5545
-25.7581
13.8487
61.8413
11.6509
30.4873
-23.4418
1.2801
54.9329
-51.1947
-6.70477
20.5239
-10.9329
-0.883811
-9.16193
7.80176
-28.1516
2.93183
13.7791
-10.404
-15.6289
-44.6388
2.96704
-4.96538
-7.30269
-12.3569
21.472
59.6666
41.6964
34.6306
15.2382
-17.407
25.8633
20.3346
26.6893
23.7189
-8.42128
-16.3878
21.0213
173.033
28.0858
66.0946
-36.5603
-4.3421
-21.2097
-8.57884
52.3831
12.2347
-12.9101
34.0387
59.9295
29.1688
54.9877
19.4013
27.0774
-10.6496
-4.38446
-5.28342
6.71518
2.53088
39.549
42.0867
60.9481
-10.7774
11.4901
-13.6589
-24.3759
25.6313
26.0988
35.4195
33.0519
38.8952
22.3267
47.5845
-8.57765
2.78708
-0.356532
5.85458
21.4199
6.12345
-36.2087
15.5684
-19.5286
71.4998
21.5641
94.7658
8.67781
30.7435
303.323
-39.7557
-22.2664
20.5194
50.0749
4009.56
-18.1965
38.9818
16.9733
35.3271
10.6004
-0.92502
-6.68989
7.97505
-3.01791
28.1081
28.5175
19.3599
-5.6474
14.0395
-8.09023
100.605
17.6581
48.6349
15.3041
0.990255
-31.6507
28.4165
-16.9073
-6.85645
-4.96157
0.840436
-14.3978
4.08691
19.8336
-1.68049
15.7541
-10.3872
37.1077
-44.8709
24.0827
-4.39214
-47.7767
17.673
-25.5067
19.1472
32.4784
-11.2696
34.2355
-41.8234
-10.6594
50.0048
63.6275
4.05967
20.9202
-18.7813
21.6725
298.616
-12.4578
4.58857
-18.1459
44.3413
37.8201
10.4633
4.50972
43.9608
27.8074
-3.28116
12.1418
28.3567
10.704
-33.5713
-0.0130613
-33.9737
64.3026
31.6714
123.007
16.4064
14.8304
43.8364
40.2684
-9.72686
26.4693
-19.8095
-36.2087
-3.17223
-2.66196
39.6407
23.4382
-30.5469
-21.3072
44.0127
1.9808
46.5715
7.94861
8.72633
12.1934
-7.01748
36.3375
7.49338
84.7395
80.5596
17.3689
-27.1899
58.681
32.6506
44.8868
-3.43659
-0.883811
-41.0211
0.305499
-20.6554
10.4281
-1.23425
28.7716
0.840436
6.21695
29.3487
28.4498
32.9521
11.9012
47.0452
19.5022
76.5332
11.7114
18.2002
27.7374
0.106733
44.6974
9.82267
-21.2587
21.4211
-37.0025
-31.1289
-1.87695
0.406536
30.6043
9.34512
45.4799
-36.5603
50.0058
2.45905
-0.594946
58.0053
26.5485
-0.883811
-29.7767
25.4206
-14.3527
201.366
-40.6347
-15.7736
45.6344
13.312
-8.60874
96.4346
40.9259
-8.39232
73.986
13.3642
-0.373628
-24.2561
-2.15421
13.5708
-2.51807
-8.42128
2.68044
4.22692
13.8487
9.36745
0.406536
32.4784
26.2117
-17.4606
-28.7059
20.5239
-10.9329
-12.1282
28.4165
-16.2268
45.6382
-4.78176
19.9784
-27.7722
19.8336
10.0271
30.1786
34.4948
2.7313
18.4371
13.5854
23.3862
13.3642
-26.7774
-29.8232
-23.0944
76.6986
-3.93588
109.889
5.16201
279.074
78.5066
-18.885
61.8202
0.580501
35.1715
25.8758
15.1417
-3.80394
75.526
16.0363
26.8938
33.2485
49.0187
-9.35832
80.4542
-11.7026
22.282
51.5339
42.573
42.7858
15.9044
44.5428
-21.2087
-24.9578
156.339
33.6424
-1.66567
41.535
-3.78879
34.791
-3.10832
12.0848
-3.15338
6.85994
36.7002
698.131
17.3336
349.474
37.727
6.95583
-0.240488
35.4692
73.6729
27.9232
25.5556
-37.6434
34.4661
-21.6961
0.913009
7.13973
24.5952
-10.4392
54.8492
-6.22364
24.9388
-5.99583
284.965
27.8308
465.221
18.0967
-30.9101
-23.5565
-5.14341
-0.00288463
13.525
28.7303
5.59699
0.50229
17.7876
-2.46803
13.7034
-30.58
-4.83071
29.8943
-20.3032
-23.3726
-3.53973
17.5272
0.840436
-35.0125
-4.38446
-35.2685
1.09298
-21.832
34.4948
36.4645
40.9259
0.978009
27.1344
8.8299
-3.76119
-22.7293
-20.9884
69.4472
27.8308
31.2151
21.4211
-12.6397
10.1006
13.525
17.4859
9.34512
88.5834
12.1655
-2.46803
77.4217
5.02725
2.66556
0.311538
-6.50601
-22.2804
26.5424
-33.7738
57.2797
15.833
-42.5088
4.98587
-33.3944
-2.65515
21.2715
35.8008
34.5904
20.3112
60.9481
-14.5256
55.2454
476.258
-24.9033
2.03595
-46.8647
39.2173
32.4435
20.427
53.6666
10.7842
-5.7843
49.4586
32.7721
3.98051
-12.3133
14.3911
15.5684
-25.1508
17.1519
-8.4891
31.2973
-28.3933
4.92968
23.2472
8.97004
20.8371
29.8897
21.1614
11.2878
21.1588
108.613
-0.128776
6.76372
-26.6106
3.85487
483.961
12.4745
-55.2729
-21.6824
-8.89154
21.345
54.345
13.525
11.2192
4.25042
-12.1974
-2.46803
2.45905
-4.34308
28.9025
5.93374
27.2272
32.1646
-16.9073
51.6575
-23.723
36.2679
21.2095
27.4747
-25.8981
17.9596
34.39
48.9193
34.7112
30.452
58.9935
17.1123
23.8224
-5.46031
33.3596
-9.2636
48.4456
13.5708
4.97819
-8.89154
6.35242
35.6044
19.3599
8.41732
20.0208
28.696
1.27912
15.784
44.8868
-14.681
-8.38008
-1.66567
30.2906
9.32967
40.4132
101.86
13.9589
-21.894
-10.0067
178.375
14.2114
11.438
15.7541
109.553
29.6815
-8.90336
51.4972
65.838
-8.0367
-18.5788
-39.3685
-24.6033
-13.7241
20.4766
43.6879
67.2786
14.3112
556.137
-3.91023
11.9773
-7.86989
3.85487
40.9493
-1.42173
-10.438
-18.0104
3.74525
32.4784
7.47106
15.4948
-12.1974
6.9023
23.0738
-49.3207
24.2721
5.93374
8.48652
-16.6582
5.58154
-19.7743
-35.0125
11.5451
477.289
155.703
53.6045
20.4393
44.8978
30.6185
95.6183
14.5225
37.4417
31.1678
4.14473
10.4692
332.634
0.696545
55.1469
52.1212
58.8453
33.9889
160.071
57.8919
-24.5072
44.9536
19.3212
235.428
-32.928
467.144
-14.4166
19.8268
45.2629
29.0604
27.5492
9.08807
-28.8035
145.212
15.751
27.8348
5.52686
36.154
25.2958
-12.5743
-28.0043
-9.65048
10.6004
-29.036
4.5545
122.293
25.0931
26.234
36.0138
31.8339
17.3689
-32.8121
21.1997
-23.0837
101.109
19.0522
4.73839
-11.036
41.535
-22.5295
4.80589
-29.3244
-40.389
-12.5237
-10.0067
-22.15
8.58924
54.5415
27.0942
29.6815
-0.896057
60.4371
23.3862
18.9864
5.72893
415.763
0.949046
-2.94176
6.10099
-14.2623
29.9822
26.6435
61.819
-6.57521
1.2801
4.33312
35.0123
32.6506
52.3831
43.4151
-25.2467
13.3269
-7.53692
34.791
10.0101
13.7791
15.833
-40.6347
12.4821
-19.8531
60.8273
29.6815
2.85208
-42.6366
51.4972
-26.7774
-18.5788
-9.38339
-32.0996
21.8832
44.8395
36.1916
18.5529
-10.0516
23.9027
22.3267
30.7179
-1.08139
600.614
232.491
67.1862
7.94861
-17.5106
-29.036
27.0433
-7.01748
2.60429
35.6044
82.8654
30.6043
-11.2696
19.243
6.54325
-8.09023
-30.58
12.0359
38.4716
20.9202
17.9244
11.8842
17.5272
219.86
-42.7647
10.4633
-8.60874
38.3386
42.8
-10.2664
-8.90336
30.8825
45.2233
544.813
-26.075
-20.6278
-15.233
953.294
8.08062
24.1751
14.3112
-2.33425
-15.1546
60.703
0.792677
51.5128
241.398
30.2174
-16.0614
16.2652
259.197
6.70837
264.529
44.0529
16.3048
-34.5448
187.124
12.1536
-27.3526
-4.02429
-28.5113
5.84456
11.1491
18.2158
31.9025
30.918
-16.3225
20.5317
7.603
-2.51807
109.645
2.68044
-1.39528
31.8562
15.3991
16.8414
-14.0715
-9.9643
9.95532
-34.3281
21.4062
13.43
-27.1207
-37.2729
32.1646
11.2037
76.0204
4.38795
15.6532
2.7145
-14.3978
-3.40936
0.656816
35.8008
27.0942
-8.39232
15.4595
15.89
33.9789
-15.0056
46.246
18.6026
-13.4921
-26.1302
24.0827
6.07454
25.5929
6.57124
40.1618
11.7232
-10.5142
43.5101
45.5969
26.7392
10.2914
-6.21616
9.95532
-24.9578
35.5165
2.1856
12.2347
-12.9101
-26.2776
12.3022
17.5064
6.28283
-14.1521
9.96508
-11.8807
-8.27735
-42.4467
13.312
16.563
252.103
18.9864
8.8299
-24.201
16.261
26.0988
24.9472
48.538
27.4297
-37.9415
-20.7768
21.3476
-2.95545
40.2684
10.8879
26.4693
45.7828
-54.9494
51.1757
-0.787895
17.7478
32.8085
21.927
32.9216
-2.15633
33.0407
4.65729
25.1213
22.2126
-6.02249
95.482
31.3343
1.91744
14.0514
-8.82621
-10.676
17.7261
-4.22762
37.724
-11.3732
214.785
32.7262
-15.7685
26.627
-35.4617
37.7272
166.52
3.85487
48.4456
87.4371
-2.94176
6.10099
22.4859
32.2657
38.1006
-5.6474
4.25042
-2.82708
3.15417
28.696
-41.8244
-36.6898
29.8943
13.43
-0.883811
-59.7617
13.424
-3.78879
17.9244
6.28283
0.840436
19.9784
-1.53529
75.1562
43.9608
-42.1255
-12.6515
-0.97663
9.53222
-3.76119
-17.4722
-11.3825
36.1916
1.68632
-26.9182
-28.5712
-20.7768
38.2142
-55.4293
10.2833
-15.3491
9.60271
-19.8095
-10.7431
-12.9693
27.4593
234.202
46.864
3.87358
-34.5635
28.7679
780.842
-10.2954
25.1692
45.7078
34.1397
60.4724
20.0208
43.6885
3.15319
2334
142.338
45.2891
35.8157
67.7719
169.724
47.4915
770.902
36.4477
37.139
92.1299
3.14987
67.6223
14.8171
39.2756
7.53724
145.707
11.2048
420.974
-3.58625
9.35727
-18.9811
-6.22782
365.305
51.1841
29.7973
-4.20832
-32.9405
14.0315
5.26567
7.72864
-28.7124
19.3166
-23.2767
77.122
280.185
57.5343
57.2845
35.325
18.0481
281.868
9.09417
145.777
22.7112
487.162
48.2009
58.1394
34.6661
23.0329
6.19061
12.1039
46.7687
53.8684
84.4397
111.022
-4.39214
-6.54722
2.68044
4.47836
39.3525
54.7545
43.7228
5.59699
54.8502
10.2914
306.753
19.3256
-41.8244
8.28776
140.464
-22.2804
54.6534
-7.53692
-3.10832
13.7791
36.4477
83.6966
49.3825
2.63565
47.8297
32.3261
53.3713
-26.7774
-3.58625
-18.7537
-33.9737
42.9654
47.436
31.4855
-5.51547
52.1937
41.6818
-4.67315
-12.6397
15.7228
11.2415
9.77687
51.2191
4.25042
-10.3233
27.517
8.08125
6.41369
39.2646
19.0522
4.73839
34.0387
-7.53692
55.0085
-8.52989
-20.02
113.682
295.321
11.9012
363.762
12.006
39.0518
15.9705
-16.3996
12.1418
538.103
-27.9491
97.4384
-26.4774
36.8757
27.9729
51.1841
42.9158
10.5631
33.273
399.014
32.592
1.50044
1.9808
31.579
11.6967
-36.5323
36.4136
-7.01748
-1.14384
-3.75102
26.6435
49.345
20.5895
34.2355
-30.9381
27.517
-21.9038
106.227
13.91
24.2721
26.5485
-33.5248
37.7868
-22.5295
10.4281
2.51388
11.905
13.9589
524.102
60.1637
-8.60874
15.8498
25.9334
-25.2589
22.9558
62.7416
33.9789
-2.4145
-16.7047
-1.88713
20.0091
27.9729
23.0731
31.6714
25.5556
7.33416
42.1425
-5.38982
-14.1873
-1.37282
12.517
17.4425
-17.6545
-1.58876
42.1107
14.1809
7.214
46.5755
-19.1143
-9.2636
24.0827
39.8077
-32.7841
1117.42
-6.76604
-5.62508
9.77687
146.796
29.9599
73.5909
10.2914
-28.705
23.0738
20.0198
30.7765
34.0447
-32.7429
17.075
315.149
27.2947
15.6323
0.660631
0.840436
-1.53529
2.96704
82.6525
55.2051
17.8446
-35.5005
40.9493
56.6743
34.9633
-40.2804
15.7989
11.7232
19.4709
11.2415
51.0063
34.3525
13.0933
26.7392
-4.70114
20.0208
17.4516
3.15319
0.79149
24.6744
117.182
-33.5248
217.697
271.699
23.5466
10.0101
23.3292
-12.5237
-11.8807
-39.0166
1.09298
-21.7272
28.9682
33.4296
-14.0145
0.466968
173.312
2.11976
-24.201
-33.7463
-30.2255
53.0582
54.1602
16.1853
-9.53243
32.592
-7.86989
-14.8858
24.8152
4.22692
17.5968
-14.586
21.234
1.84886
54.8502
-23.4418
3.15417
161.755
2.66556
22.398
-12.8069
-21.4985
2.08247
30.2906
-30.0257
38.5391
38.1211
-21.6484
-36.8866
-8.13259
-9.03156
2.96704
2.53088
32.0527
-8.60874
37.1778
6.08917
29.0084
32.1048
-26.075
-26.25
36.8757
39.9397
29.7973
7.03608
91.6671
6.35509
-25.4442
2.78708
10.8879
22.7212
-47.9205
4.24938
4.32403
26.5222
32.8085
20.0529
36.7888
-17.2402
-14.8858
27.8308
6.07454
1.23006
-34.6582
0.806373
-50.121
17.5968
28.1081
0.406536
9.34512
62.3465
-14.0715
25.643
-6.70477
11.1536
-7.18473
-21.4985
-37.2729
9.67583
-31.8998
23.5466
17.5272
-31.0187
82.7977
26.4305
-8.60874
-6.63904
-14.5256
-2.8507
71.4602
1.33364
-16.7047
-11.2575
-33.9737
10.6388
33.5951
15.5769
33.0519
16.4064
88.814
-12.3258
8.40927
29.6285
24.5952
-6.99501
-0.601439
13.6944
56.5073
12.1256
45.927
18.1789
-0.811589
-30.2673
34.9147
1.50044
-28.0043
20.3346
21.0671
16.2226
21.5638
111.3
17.2731
-10.6251
97.9537
-38.4343
23.7689
-4.34308
-4.83071
3.65734
28.4225
-15.8763
22.7943
-30.0257
38.5391
-4.96157
27.3299
15.6493
-6.63904
35.3037
7.96323
231.408
-44.8157
-2.47968
7.35817
8.08062
-0.681303
1.41388
-9.53243
11.9773
-1.08139
-27.8786
-21.6836
26.7382
13.6944
-32.647
9.65564
-60.963
17.816
-23.0506
-23.3004
-2.24769
52.1937
7.94861
3.10413
12.0508
46.8488
21.0213
9.9896
-15.0177
39.8577
2.79512
-9.9643
21.1997
-47.4466
459.938
14.9017
4.05967
129.519
-1.56857
13.0778
6.67996
47.5123
-14.1521
4.98587
15.6493
146.371
6.38379
8.35349
39.0518
-15.8886
-12.6515
49.6232
13.3642
-4.28856
-27.9491
-9.38339
-6.22782
-5.76029
-1.28971
-5.80995
-11.618
95.2972
-20.1624
19.9707
-30.9101
-23.8841
36.0138
9.9896
20.5895
22.9911
-8.44928
199.931
9.95532
10.1618
41.1387
-7.18473
7.70467
17.1721
1.83341
6.67996
11.905
2.46882
6.85994
17.2054
0.656816
32.0527
8.25785
48.4222
32.8371
19.2076
-8.0367
-35.4454
444.141
-5.86269
1.9808
35.3271
54.8003
23.4378
-1.06769
11.7232
25.0931
69.3376
34.1397
43.7228
24.3377
58.5983
20.0208
1.27912
21.4062
37.3905
41.541
29.1012
13.424
-31.8998
10.0101
21.2754
4.58857
6.21695
21.8525
60.3089
27.3299
24.5564
21.3763
15.8498
74.6591
30.8825
26.4826
-13.6589
-22.3269
-9.61082
23.7572
54.2098
258.433
23.6816
35.1471
-5.7843
25.0957
68.3794
37.1248
-14.7602
23.294
32.3604
45.5535
1.08617
-10.3632
62.7936
31.2973
23.5513
8.9967
0.106733
29.7049
19.193
16.2226
8.30264
2.35286
19.4709
35.6044
45.3841
-16.8918
17.3689
-10.3233
47.4366
23.2803
39.2646
4.05967
-14.7841
-50.6404
31.0428
12.0848
-3.15338
21.8525
15.3313
25.0197
64.4798
21.472
66.4897
63.9639
16.493
-22.3821
25.9568
19.193
19.9707
-12.1694
13.9248
701.38
17.5968
15.3991
68.0856
47.3539
-10.3233
21.1997
32.6506
58.0053
19.0522
68.4566
20.8231
37.7868
-9.41099
46.0354
36.2471
32.5198
13.9589
4.34289
18.1043
32.1979
38.5743
19.3975
48.9193
6.38379
0.857229
18.4371
27.2149
107.289
51.4972
43.3492
-4.28856
172.576
26.2239
35.4692
8.08062
46.6639
10.5631
1.71196
32.592
23.4018
-4.817
28.6122
-23.0902
15.5684
17.9528
49.011
-6.61504
186.482
20.0529
-15.8041
-19.0229
15.9017
26.9954
25.9608
-2.24769
129.417
93.4232
31.2151
-29.036
4.5545
15.4713
23.219
35.6044
4.15467
34.3525
-4.70114
-28.705
-2.46901
-12.327
449.685
322.651
-11.036
-33.7738
-29.3452
-4.78176
-38.7606
-30.6214
-24.0241
1.09298
-1.11248
15.8498
25.9334
21.5927
25.2603
107.067
-28.6514
-3.58625
-16.8797
-30.2255
22.3507
19.325
-43.4771
-28.0043
25.9568
437.11
171.77
53.4229
-4.81583
-18.2619
-14.2623
11.2415
4.15467
24.9821
22.9911
-10.3233
-24.9568
-7.15418
26.0914
107.668
19.9892
20.6679
-11.973
8.7388
-8.47396
534.23
-0.297217
3.47173
-9.46693
-26.5792
10.6461
-14.8366
5.34198
14.2491
22.3133
33.6534
31.9001
48.6861
60.2158
6.95583
3.91002
3.73507
35.3668
53.0582
66.7851
65.1321
38.2563
22.2846
-2.01842
52.4498
21.1952
44.5418
23.7614
-11.618
-28.0043
37.2012
723.842
19.9707
34.212
30.7153
26.6435
28.7303
20.5895
54.8502
17.7876
20.0208
38.0663
-4.34308
39.2646
50.9113
5.8306
32.1646
-14.3527
28.9514
4.08691
51.2566
26.4305
-10.4828
15.8498
29.6815
10.3483
0.466968
58.9935
13.3642
10.6388
56.0839
21.1991
492.692
19.9334
1.71196
64.4511
-44.1849
51.5128
40.8729
10.1755
-3.24688
-38.0828
19.3166
22.1152
-28.0043
33.453
18.0967
27.186
13.9248
4.22692
26.9671
26.234
28.0858
27.158
-23.7779
13.91
37.3905
39.6669
-3.53973
41.535
7.45561
-1.21343
11.8392
-3.40936
38.5743
0.656816
0.193576
17.7238
39.0518
-4.64419
17.3336
-6.59883
-3.50244
-19.2811
17.0285
-7.50933
-0.605617
23.0731
-28.4846
-2.15421
-26.8809
-21.5397
40.1618
0.478789
25.0931
54.345
9.77687
32.4784
-1.89927
34.2355
25.2839
-9.9643
11.8294
153.078
30.7765
43.0127
58.4076
356.378
-15.0332
10.4281
-8.52989
-3.15338
4.98587
-5.28342
32.5159
37.6749
42.0867
54.0444
-8.90336
5.86789
12.578
-7.33438
-13.1315
-32.0996
12.5128
49.3101
44.7898
100.518
18.2805
14.8304
40.0883
-8.57765
35.2507
60.2025
28.9162
15.4938
51.1757
25.449
43.3888
32.8085
5.0604
-28.9226
17.7757
60.7285
40.9533
-7.89655
0.222358
13.0231
35.0824
39.9021
17.7996
-6.95215
-12.5501
598.07
34.8747
24.4084
18.367
-26.1302
42.8234
19.193
1.23006
0.949046
8.30264
2.35286
30.7153
46.8488
75.3692
38.1006
37.4561
60.4724
-4.70114
-6.21616
39.9404
-30.58
54.2571
19.0522
315.833
-15.0332
42.2872
0.639817
0.840436
3.11181
12.3374
62.0378
10.1319
45.8348
14.689
23.4668
26.7039
24.6085
95.3369
48.5876
9.95469
48.0444
23.9027
8.9967
-22.3821
46.5715
-3.29579
-6.2662
14.0675
30.7914
38.2115
29.9822
32.2657
60.5894
13.0933
21.117
-21.5677
-4.3421
13.7034
-24.9578
-8.57884
44.8868
50.9113
-35.3989
24.6684
-13.1591
40.4132
-16.2268
6.28283
4.58857
27.4747
-24.0241
6.71518
-2.98654
-2.8909
46.5481
45.9556
11.7114
36.5047
52.7195
38.815
3.91002
20.6017
-35.9809
-9.2636
61.564
21.5638
-17.9343
13.8487
46.8488
24.7694
77.456
13.0933
34.2355
12.1655
16.2726
-17.4615
7.8078
-18.5323
52.7794
-15.0332
56.8618
36.2679
27.0774
21.2095
70.5782
34.8262
34.39
43.2971
62.6058
47.7089
29.6815
0.978009
0.466968
-5.99583
-28.0043
63.4381
32.3115
29.3411
-0.92502
36.4136
22.9676
13.8487
63.7154
65.9988
86.8263
11.2192
-6.57521
16.2726
-14.4075
20.0198
45.186
49.0312
1.83341
8.55403
-14.3527
-16.0262
77.4315
85.5707
11.5832
34.39
15.1861
-8.60874
283.841
10.9408
-14.0145
26.7039
53.3713
32.1048
23.8224
-7.33438
-20.6278
55.6164
42.9654
24.9472
23.6816
33.273
-9.53243
23.2217
-25.4442
10.8879
20.8471
0.805194
789.483
-6.22364
84.9089
23.8011
-28.9226
14.7103
14.0276
8.25469
46.5755
-4.14842
5.84456
6.97141
-26.6106
-13.0117
40.9493
-30.6291
-38.4063
-25.7581
46.8488
32.4784
49.228
-12.1974
-17.4615
19.5322
3.65734
-9.05879
-2.75788
13.3269
4.05363
-7.53692
14.1762
10.031
-16.0262
-46.2569
21.8525
28.4498
36.7002
10.0271
30.1786
30.8423
57.7925
66.5703
3.91002
24.3498
7.25578
31.721
93.022
-3.6414
125.282
-1.42173
4.97819
10.3194
0.806373
156.026
15.7228
31.8562
24.9821
-2.82708
-38.0753
9.95532
-19.3356
17.6581
1.78328
8.48652
0.305499
78.6701
40.4132
2.5347
-12.278
148.646
29.204
-1.21725
28.3046
34.4948
326.945
22.1852
-21.5108
235.156
12.578
13.2803
9.35727
-26.4774
49.9942
56.0839
36.1916
27.9232
29.5249
24.2008
62.5771
-14.8858
24.0827
36.0596
25.5929
-8.42128
184.465
15.7228
13.1156
28.5175
66.2116
26.2117
187.909
-29.064
25.643
39.9404
48.1308
220.057
41.1387
-12.9101
20.9202
11.2037
8.1569
-2.9077
9.96508
-4.38446
11.5832
19.8336
19.3975
-8.60874
36.4645
29.6815
281.577
27.1344
22.7345
-30.5255
-22.3269
262.356
14.3869
26.8213
12.4372
1.41388
170.378
34.4661
-2.94294
11.7456
23.0647
52.7592
-2.8669
47.801
70.6527
1.06248
-5.90446
30.8942
12.0028
27.8348
213.243
11.4668
33.6379
25.7121
8.9967
21.0671
36.8373
-30.9101
12.0508
-7.01748
4.47836
39.3525
21.234
-7.52147
199.153
2.79512
72.4946
-19.3356
15.784
-4.63194
-16.6582
26.5424
-37.522
16.0503
8.13608
11.905
6.46263
-3.15338
14.3562
15.3313
29.204
25.0197
33.9268
2.34103
70.2379
7.74195
-19.2811
-16.7047
-18.7537
-15.233
27.5054
61.7061
35.4195
12.4372
10.7842
-3.91023
-34.8146
10.8879
17.099
0.805194
22.99
-6.22364
21.1906
-25.1508
28.3963
-19.7335
51.5492
16.3048
47.9141
1.5918
1.18154
34.6423
4.50656
3.47197
29.5848
56.4443
26.1416
34.2799
-5.05379
33.6502
20.1352
3.3745
241.861
42.8234
30.4374
29.3411
-10.438
-23.8841
36.3375
16.8637
13.525
23.1081
-3.77334
-5.11991
-40.3084
59.3761
-19.3356
-1.08258
9.27954
-1.56253
-19.6245
30.2906
9.32967
152.857
-1.23425
-8.77558
-10.9056
-27.018
6.27901
-1.11248
-19.7575
18.4371
-2.77012
-14.5256
485.629
87.5407
5.60914
1.63358
78.1052
37.3432
45.5619
31.6714
4.9409
53.8877
3.58603
377.42
49.6387
9.0138
7.72864
-8.56514
32.3604
-2.47551
26.8128
76.0488
56.5073
72.5268
-19.0229
19.9222
8.40542
23.2472
22.0885
26.4593
29.8897
27.5861
41.7762
26.2803
51.5327
-10.7003
-6.92785
39.2724
42.624
17.1093
42.7299
-39.2487
13.5708
57.452
-10.2954
0.806373
54.345
37.8879
68.0856
22.4636
56.7243
-32.8121
29.3911
-12.5335
-6.21714
41.1387
47.1632
21.605
152.105
-41.2701
229.694
15.6323
-55.6272
-8.13259
0.338776
14.2114
291.137
28.3046
101.961
57.0792
36.5853
4.2151
23.3862
-2.4145
-20.4528
-22.5019
-9.61082
20.0091
84.1949
14.8048
16.1853
-15.4527
5.4601
60.703
7.12264
-56.1152
46.5715
9.82267
16.2226
32.8082
220.072
13.8487
22.4859
113.063
21.117
-32.8121
89.3612
-3.89367
15.8388
98.7
-33.68
-21.3434
-8.1278
-59.0737
45.0983
-69.6377
27.8346
-39.0547
-23.0871
-9.21439
4.87874
-5.79764
20.5349
4.38162
-13.0775
10.7743
-3.78773
16.1753
-67.0698
-40.1305
-24.3759
46.7136
54.9323
44.7898
136.645
17.5995
-42.3108
6.53521
10.8879
-1.64169
-19.8095
13.6944
10.4565
35.8926
-10.3632
25.3122
42.5417
10.4328
3.46587
33.0407
38.3905
3.34784
3.97049
9.275
20.0899
60.5168
61.8876
8.42922
-1.30566
29.9021
22.0093
20.8574
5.49342
25.5044
7.603
10.9642
-19.3847
-25.7581
33.7303
75.3692
2.49333
-22.514
17.3689
-15.9455
198.057
-8.78535
2.66556
20.5239
-14.681
-27.1207
-29.7767
-3.44263
-18.7813
40.4132
13.9589
-50.005
-2.51039
311.434
6.71518
20.8083
0.761588
-8.5131
7.19271
66.5703
-2.8507
7.74195
11.641
-8.27141
74.0126
-12.4219
37.8127
40.1543
82.1062
70.0897
-9.1146
1079.94
15.7675
71.0104
5.47784
60.2025
17.6718
-2.47551
-6.41009
26.5222
-32.852
42.1788
-28.0043
35.3271
34.1855
48.0817
-25.2879
0.478789
23.219
13.1156
26.6435
-16.8918
49.228
3.15417
-28.7059
-17.9492
-6.50601
20.9202
14.1762
-3.10832
4.40876
-10.404
-38.7606
-22.15
19.8336
2.06764
-10.4828
28.9682
5.31865
6.60021
13.5854
0.245689
-32.3996
-33.5713
-24.3759
-2.11455
66.1767
22.301
21.8075
36.3401
-31.0664
21.5277
24.0063
24.5952
-6.69107
6.1981
-19.5286
50.8851
-15.9854
4.69751
12.5567
-0.811589
-2.56659
-30.3853
137.029
12.5936
28.6577
-11.201
14.0514
-19.1143
-3.6414
14.7124
7.94861
-8.14027
-32.7841
15.7989
-8.89154
-7.49915
7.9028
17.4859
13.0933
43.6058
-23.4418
-6.21616
23.0738
-15.5875
10.1618
22.398
32.1707
14.1087
15.298
-15.0332
6.67996
-21.849
25.0235
-34.7668
34.9709
5.96097
2.96704
19.3975
33.9268
2.63565
133.916
10.9408
21.5927
28.578
58.9935
27.5706
9.35727
-2.11455
63.1126
41.0914
69.9248
33.5454
87.3998
108.236
-21.6961
25.2759
3.3916
43.3359
-19.8095
-4.34957
17.4425
-64.5061
22.7741
147.058
8.44564
27.5492
21.6772
-4.0304
-4.44065
8.40542
158.18
-2.15023
-2.27436
13.0231
27.5861
19.2874
28.1544
51.5327
34.2773
-8.80192
10.2299
20.5317
3.26865
55.8484
41.3362
106.542
39.8077
4.97819
-29.036
-16.0602
-5.14341
-4.89197
24.7694
11.8637
16.8414
-2.82708
-26.8309
13.7034
-26.8319
15.784
52.3831
5.93374
4.73839
0.2084
-9.06483
-3.78879
36.665
-4.98238
19.4013
6.46263
-18.1459
-0.636326
781.824
-3.09132
0.761588
62.7014
50.2962
4.72614
13.5854
51.4972
39.6011
8.8299
-1.71218
-0.0130613
-7.73675
10.6388
41.0914
51.1841
26.0492
-4.20832
1.71196
-13.475
33.9656
-10.4392
37.9826
-8.0977
-4.53603
24.6482
0.881228
0.949379
18.1789
-17.6782
18.4584
10.5519
51.5089
21.3732
110.17
-1.65171
380.34
30.5318
9.41371
10.3033
13.6626
-5.05379
-14.133
7.41328
29.5056
3.99079
37.3525
-4.48068
61.8897
441.024
12.1114
-13.8944
10.8708
7.603
605.043
0.949046
2.68044
-25.7581
4.47836
37.4784
9.77687
53.0931
-5.6474
77.339
-6.57521
-0.593966
6.20718
-8.09121
17.6581
29.8943
22.8003
-12.1282
58.3045
37.7868
-7.53692
25.4206
10.0101
45.6382
4.58857
13.7132
19.9784
-9.03156
4.84111
-10.5876
-6.73468
25.9334
21.5122
45.2233
29.4446
7.65815
14.752
8.76471
57.958
34.3175
50.412
27.4297
25.7767
48.5636
62.5771
10.163
-9.72686
-14.1873
-4.34957
101.775
-15.7804
243.914
29.0604
18.1789
-13.4007
46.1591
12.1536
73.847
7.2201
16.4663
7.71862
3.6528
35.0824
45.5243
33.7766
34.6661
19.2848
30.5535
23.3483
37.3983
0.106733
44.6974
15.4449
4.5545
7.97505
25.0931
43.1006
49.345
161.144
33.1392
38.0663
-4.34308
21.4062
26.1461
24.6744
0.990255
-26.0285
30.2906
14.1762
-12.4786
26.8976
8.734
35.946
2.96704
15.1861
-8.60874
40.2126
9.06678
19.7187
21.0817
44.001
0.245689
200.512
-0.240488
8.76471
63.5305
38.6741
10.7842
-9.53243
47.5845
36.5203
10.8879
-14.1873
-8.0977
17.4425
6.70837
54.6332
-30.9779
2.82345
27.5492
84.0507
90.8643
41.9879
33.457
-0.400289
35.0824
7.53964
84.8771
-6.63671
24.2799
25.7574
35.8499
14.8638
1.14152
37.5268
-12.4998
96.4444
8.59435
39.7455
-23.961
-27.9654
58.3419
288.334
31.3675
35.7923
8.9967
-3.6414
292.074
42.4595
23.2952
-22.01
23.219
41.2266
37.8879
38.1006
41.7317
-6.21616
64.3032
31.2642
135.724
84.2422
32.1707
4.73839
20.8231
47.1572
18.7
59.1538
56.8826
30.8255
21.2095
4.98587
1079.8
-13.8996
23.1456
48.9193
-6.73468
28.9682
20.3112
70.3185
24.8298
40.2528
45.2233
18.9025
18.7276
-2.11455
30.3165
66.3913
7.14359
141.304
5.87793
24.8397
1.66992
-9.51469
48.7017
-8.78983
29.2804
-15.1244
20.1789
-12.7829
-13.4796
-37.3322
-41.2853
46.864
26.6122
-18.6152
5.86671
7.46839
-0.178604
23.1497
-3.21139
-14.4291
69.0603
37.9337
-4.39214
-6.54722
-18.2619
10.1006
46.8488
36.0138
98.0707
54.8502
14.0395
-11.8384
-14.4075
19.5322
76.7459
137.118
-0.883811
47.0601
37.7868
14.9519
40.4132
25.0235
124.027
16.0855
4.50972
44.674
12.2224
56.6889
103.971
24.6085
10.704
37.6432
40.6238
15.5769
20.1545
-33.8953
45.7105
-10.4517
49.6387
18.3841
18.973
54.8492
-17.468
15.5684
-25.1508
2.15938
12.1256
40.3048
-8.05806
1.06248
-0.282266
8.67781
12.1536
10.1288
14.7164
-22.8891
9.59269
3.22328
18.784
79.6437
163.612
36.4668
56.139
20.1352
-20.3721
462.766
25.5044
35.6528
2.74111
583.933
11.6345
-10.8425
-11.2361
2.01962
50.8456
25.9649
-2.36571
-1.39172
20.7519
19.3967
-4.12176
-28.0043
35.3271
362.147
-47.7767
-4.81583
-23.8841
-3.01791
26.234
22.8953
26.7392
8.41732
13.7034
-4.34308
27.0284
67.3756
19.0522
-1.66567
80.8903
-15.0332
36.665
11.8842
13.7791
-4.78176
8.09102
-8.13259
-10.9056
38.1381
37.6749
8.25785
28.9682
31.5556
0.978009
-5.15523
105.845
11.4901
63.1778
-1.71218
193.016
172.174
117.461
521.575
3.28794
10.163
29.024
53.9914
22.7212
212.575
34.2344
6.89482
-13.9064
35.8926
-6.61504
79.6602
192.467
-19.5522
20.3325
13.8769
7.2201
-19.141
29.8897
1.91744
25.2958
-3.20401
-1.30566
296.962
41.1465
83.8535
-7.25361
54.2191
23.6303
37.5268
34.3518
60.8372
329.06
28.5011
4.14999
-16.8583
0.14555
33.4611
51.0821
54.4851
20.7998
67.3095
4.34534
25.0753
32.2402
19.4415
55.4484
18.9654
-1.09113
124.914
59.0106
-11.1969
12.7448
-20.508
14.7124
49.1781
21.8448
84.8118
8.22649
62.4635
13.0933
6.54325
-24.9568
64.3032
1.27912
38.2728
7.8078
-9.16193
-24.4035
19.7984
-12.4786
23.1494
699.867
-35.0125
10.6081
-5.28342
94.7963
25.0197
47.0452
19.5022
46.5481
2.85208
15.4595
45.875
-15.533
9.53222
-5.63526
25.9964
26.0988
49.3101
16.6788
23.9027
-33.8953
40.0883
-2.95545
15.9055
29.6285
-8.56514
19.2419
-19.3421
21.1906
24.6482
4.62936
68.4158
8.55874
10.9621
25.5444
49.6349
30.7435
-0.400289
30.2074
14.8972
21.9639
24.4062
652.719
15.8521
5.53921
46.3722
-1.63141
54.2191
60.0156
68.3334
-0.77598
45.3677
-25.8351
-1.86577
-5.47665
22.7347
44.7055
7.00462
28.5933
24.5
32.0442
-10.5884
27.7374
-3.6414
46.5715
37.9337
33.0892
12.1934
4.5545
4.22692
697.883
37.4784
71.1893
23.4098
23.7689
23.0738
5.02725
15.784
34.0447
253.207
28.4165
-7.53692
61.0279
-4.98238
17.5272
-10.404
-10.6496
23.7265
15.3313
1.09298
49.3825
7.68984
34.4948
25.9334
141.022
27.1344
28.3567
-3.58625
-13.1315
14.8544
34.3175
698.345
57.6359
-24.525
32.592
-10.4517
19.6537
35.2507
7.72864
-23.5577
19.2419
-30.5865
-33.1573
43.3888
-2.8669
45.927
23.8011
-2.68565
3.05561
-2.83898
259.38
38.9551
18.963
380.34
2.42077
-1.83069
36.5402
9.91445
397.87
14.9095
8.89085
18.9833
65.4635
60.0156
204.892
235.125
8.59435
21.0048
-23.961
363.577
15.2384
37.2093
-0.491644
26.3741
5.80729
-2.24769
-18.6339
24.0827
36.0596
33.0892
-4.67315
291.287
15.7228
20.6118
30.3916
32.4784
30.4873
-10.3233
14.3986
-6.21714
15.784
46.7609
28.4225
7.70467
-9.41099
4.38795
8.1569
-1.03363
-33.1384
-17.5029
20.9535
-2.65515
26.8937
45.1712
28.8726
49.5829
95.2738
21.5927
44.001
342.414
-7.33438
9.35727
29.7446
53.7423
29.847
47.436
38.6741
29.5249
-9.53243
23.2217
-1.08139
23.4018
-19.1143
40.9493
4.20047
-13.7625
0.806373
4.22692
-1.14384
24.36
581.367
51.2191
652.677
-12.1974
-9.9643
11.8294
8.77538
28.9025
29.8943
-1.56253
10.3606
0.305499
262.329
-18.1008
12.0848
-8.77558
1321.56
1.09298
-4.96538
5.81577
-1.11248
47.7089
14.689
42.2075
21.0817
-6.16263
2.03595
9.35727
-20.8552
108.09
59.832
10.5631
40.7693
15.7254
-1.08139
-4.10466
41.4618
-23.5577
-5.12095
-0.601439
-3.17223
203.485
493.165
42.1107
57.1714
36.9195
14.1809
-19.0229
14.0276
28.8694
22.2126
333.183
52.3785
404.273
39.9021
51.5327
15.5366
21.1831
12.1039
58.0131
33.2537
-3.50548
23.6303
1.09809
19.1307
-12.7166
-16.8583
-4.12176
69.0603
9.82267
3.10413
-25.2879
-12.3121
-37.0025
17.5968
88.4876
66.2116
22.4636
7.99856
-44.0565
-8.78535
12.5235
39.2646
0.311538
8.48652
-3.53973
425.719
13.0778
38.5391
-4.98238
41.8901
-6.90151
25.4558
81.2417
35.8008
31.5556
21.5927
-18.2737
651.198
7.74195
-21.1552
262.531
11.2313
-32.0996
585.977
11.1063
34.3175
35.4195
36.8
-19.2008
-26.399
-17.948
-13.475
15.2249
30.7903
-11.8458
146.462
4.62936
51.5492
-6.43379
29.0201
19.4991
40.9533
-0.400289
11.4668
31.7638
50.0749
103.117
30.918
-1.32995
1.79108
-11.7239
-22.2461
33.6044
27.335
311.485
-3.34627
18.749
17.0121
62.09
228.144
26.7193
2.05916
14.6189
-1.76733
22.2086
31.2151
-25.2879
-14.1862
7.97505
26.9671
99.732
43.7228
1.84886
22.9911
-14.0715
1.2801
36.1922
-4.34308
37.3905
9.68187
-25.2467
-12.9101
-39.396
-0.816303
-10.6046
-4.38446
-9.03156
-28.8921
15.7541
4.60536
13.5854
49.6232
5.86789
-11.7848
13.2803
-46.8647
-17.1071
16.261
54.2098
36.1916
44.7898
23.6816
12.6583
-22.6509
11.9773
0.792677
2.78708
10.8879
20.8471
36.4124
-14.4913
-30.5865
-16.2907
-43.8914
-10.3632
35.0455
-13.9301
7.214
29.2925
38.2397
398.9
-20.3924
9.275
-38.0062
26.2803
55.2809
-35.0631
-1.01452
89.4757
14.8638
15.038
-19.9961
40.2224
-19.5166
-5.23213
-33.3313
-5.99583
18.4605
30.4374
10.6004
21.5638
15.7989
-7.01748
8.22649
9.36745
26.6435
26.8562
-0.025206
28.6133
-14.0715
10.1618
41.1387
13.43
-37.2729
50.9053
1.83341
242.394
-2.9077
-46.2569
-21.2511
-18.4019
14.2114
6.27901
-5.42862
15.7541
23.346
27.8074
-8.39232
62.3111
19.6381
24.6085
-9.91076
-14.8306
-24.3759
6.89065
16.7285
47.436
46.6639
34.926
-7.95645
-30.1472
36.3401
-21.6961
-13.4921
-22.3821
3.46798
11.6967
-19.3847
-8.42128
-44.4988
19.1472
-10.7421
10.2914
-28.705
15.5775
-36.2022
-4.83071
22.8003
40.3456
-31.6507
47.1572
44.1613
806.488
11.905
-12.5237
34.9709
-33.3944
16.0855
11.9012
37.6749
45.7392
15.8498
-2.77012
7.96323
32.7566
-8.0367
5.78408
33.4927
44.372
29.7973
12.4372
10.7842
0.732889
-16.0739
38.3943
20.2582
13.3508
-16.0614
-19.3421
-1.29817
4.8343
32.1444
31.2973
21.6772
10.9621
34.9147
36.3657
48.4496
29.5848
3.97049
34.2799
13.1618
396.361
-1.32995
-5.05379
160.155
31.7761
14.513
301.967
9.24155
23.6303
26.2824
148.67
32.7262
-2.65005
37.8714
-13.1102
-16.721
60.216
54.0759
-2.36571
119.567
-50.4931
35.3271
54.8003
-0.644004
-15.9175
-1.06769
-10.7656
4.47836
0.406536
9.9896
16.8414
39.8577
33.1392
17.4516
46.2567
2.66556
60.2756
-24.4035
154.731
36.2471
32.5198
40.1958
-14.3978
31.2228
5.96097
19.8336
26.8937
39.549
10.1319
38.3386
50.2962
14.0965
77.3037
27.5706
3.91002
11.2313
37.2408
29.3794
28.6953
52.2861
59.2888
29.5249
22.3267
36.3401
-6.70359
51.5128
-11.6009
17.099
54.8492
-4.34957
10.4565
45.2629
8.37749
27.1863
29.4233
-7.77853
-2.56659
-4.71304
6.38063
27.8348
-17.2669
3.6528
31.3343
38.028
45.9105
0.544119
0.56841
-6.63671
35.5243
18.2612
3.99079
16.7378
12.3859
33.7787
6.24084
128.304
16.0906
7.88634
31.8674
63.4462
29.6114
24.4696
55.9418
36.0596
25.5929
21.4211
4.22692
58.0932
60.3767
19.6617
53.0588
14.3976
55.1394
34.0387
11.2037
38.3218
13.7132
25.6006
7.83504
149.144
47.5085
35.8008
293.116
23.346
32.8371
7.96323
23.3862
15.2382
20.0743
7.65815
11.2313
-27.4144
26.5683
6.37148
17.1223
15.4694
-2.9732
27.9068
42.0221
546.266
7.13973
629.919
-23.5577
-10.7431
8.07217
16.0787
52.7592
-2.68565
33.0407
32.7683
23.9892
-20.508
59.69
92.1223
-22.4768
14.8619
29.0451
10.7139
29.5503
50.5838
-29.642
7.14422
-27.7689
14.847
72.0608
-15.618
-14.9393
21.8573
-6.59989
15.1133
10.9472
16.77
-15.3348
52.7746
3.14987
11.4003
5.34198
3.57269
103.707
-3.70716
-7.96633
-3.78773
3.05679
21.5387
43.8001
84.6644
20.4766
41.0417
42.4222
-2.03617
30.7179
-12.3258
14.0315
18.3841
26.4693
0.805194
9.87158
27.3231
50.8851
40.3048
23.5513
12.8362
29.0201
17.625
5.22191
39.5777
-15.3662
74.6825
39.8077
16.2226
12.1934
4.22692
37.8879
31.8339
17.3689
-21.5677
-23.0828
26.8219
-26.8319
6.41369
59.8793
15.3041
-5.4138
11.5499
-0.0406573
47.9094
-1.23425
32.5198
9.96508
33.0969
39.6942
32.5159
47.0452
19.5979
16.563
25.3409
555.191
71.4602
21.9484
-5.63526
-11.4849
156.816
22.3507
23.0731
42.4222
340.62
5.4601
25.0957
-1.08139
115.231
27.7545
47.084
103.879
12.517
8.07217
-2.66196
45.2629
-17.8594
42.1788
38.7936
-6.31472
-2.83898
48.4496
8.97004
1100.3
53.8231
62.3909
46.895
11.7885
3.3745
11.3511
39.0752
34.1855
1.23006
2.82311
38.2877
43.5823
15.7228
18.7378
7.9028
53.0931
43.6058
-6.57521
28.9025
44.8868
9.68187
-44.7692
35.5666
8.13608
53.1345
-4.78176
2.46882
-0.636326
-7.15749
17.9596
21.2715
35.8008
13.8801
43.9608
50.2962
29.089
4.2151
44.001
50.8455
-26.7774
-3.58625
14.9795
-18.9811
6.89065
18.6026
20.427
27.4297
29.5249
12.9564
56.9549
25.8804
35.8396
-14.1873
37.9826
6.89482
54.9238
2.96024
778.023
-42.2223
38.4307
95.0156
25.4253
-11.5267
4.92968
59.0052
186.291
59.694
29.5848
39.5777
48.6304
130.66
59.029
15.5366
24.9313
28.9705
14.6189
7.603
37.9337
-6.54722
43.9099
66.3225
21.0213
79.33
13.0933
114.82
10.2914
21.8948
-8.09121
128.228
2.1856
51.59
30.2906
-30.0257
47.9094
13.7583
41.8901
276.328
61.0631
41.8863
166.985
47.6132
53.3311
28.0714
6.80492
474.535
-17.8167
61.4915
43.8528
50.8555
-2.9732
27.9068
20.4704
43.0795
-0.131839
46.4905
0.149138
-2.52579
-35.6631
35.6196
227.137
15.118
13.7732
-7.25175
22.3102
21.2756
10.5297
43.5157
811.08
15.9729
33.7291
-6.63671
54.2649
33.2537
22.7314
-9.49911
-2.60661
45.0231
-14.3739
45.8446
505.222
52.8639
159.441
14.5009
210.033
27.9541
32.4563
26.0226
2.58649
-0.257336
79.0918
55.0487
81.6853
7.72098
65.3122
-43.5618
81.9284
-0.317765
-36.5695
-13.5532
-5.27913
-39.0133
42.958
-23.2174
8.7388
-36.5849
5.74293
-24.6601
15.6532
0.594754
38.7191
22.8276
46.0706
1608.61
56.4156
49.4873
69.0369
4.72614
13.5854
42.1269
41.4751
18.2002
22.6507
-3.76119
-20.8552
27.9729
241.567
44.2963
55.7618
-32.0212
68.1993
-6.70359
49.6387
38.9989
93.9357
-1.06887
52.9751
1.27263
-25.1508
52.7592
13.9997
57.1714
23.8011
1.5918
-19.4332
2.78322
53.2323
7.2201
-9.77062
15.2149
14.8972
16.3417
15.5392
61.8876
53.4068
-14.4484
23.0572
79.5703
61.3647
47.0943
4.88965
41.275
-3.12949
53.3409
2.97215
21.0048
-5.22034
11.2527
5.76775
48.9716
5.24857
-11.1377
52.1937
39.8077
74.3186
-4.67315
42.0358
0.478789
10.1006
44.9747
41.636
32.4784
18.7155
26.7392
370.112
10.6504
32.4441
10.1618
43.0127
45.2891
0.990255
-5.4138
17.1721
-22.5295
56.8826
40.1958
304.193
-24.0241
27.3299
41.8863
50.7934
44.674
19.2076
57.1194
43.3492
201.859
15.1544
20.6017
-13.359
21.8832
2.45842
41.0417
68.6591
68.8803
5.4601
-34.8146
32.7721
50.2433
35.8396
10.1755
30.4863
-11.8458
41.8054
4.8343
35.8926
4.62936
40.3048
10.6826
-4.55972
-19.0229
12.4259
14.0276
90.7136
3.47197
-34.1335
1347.68
14.8972
-13.6433
23.0355
16.91
12.1774
-6.95215
-5.05379
-1.01452
31.7761
9.61299
27.9822
4.88965
-25.6183
42.0965
-15.7685
-16.4647
28.1193
-1.6282
37.2093
-26.7286
19.223
18.8778
9.55542
-17.2402
-39.2487
1.59392
11.6967
701.85
10.1767
11.7232
58.8263
28.1081
39.7619
71.8338
41.7317
-4.70114
6.9023
-5.03721
12.5235
30.7765
16.7758
11.5559
-6.50601
-14.7841
52.7794
24.3222
-0.816303
47.5123
-25.6422
27.4747
-10.9056
-10.1514
6.27901
410.614
17.6282
214.501
16.563
-6.51826
28.578
43.3492
6.95583
0.161885
-20.8552
21.8832
146.762
35.4195
53.6666
12.6583
-5.7843
26.9698
4.54081
40.8729
35.8396
2.67926
90.4564
-11.8458
-28.8989
11.5297
-14.1113
20.0529
51.6623
-30.2673
8.9967
-24.2561
65.3122
22.9411
12.4745
-7.01748
-8.64011
3.74525
43.7228
30.9061
24.9478
-56.8169
285.65
22.8003
-36.4911
-11.036
17.1721
-0.0406573
13.7791
10.2108
31.2228
-18.4019
17.9596
28.7678
118.828
10.2276
93.3998
13.5854
34.6306
2.11976
3.73507
-32.0996
24.9472
-25.0442
27.6508
1.71196
47.5845
630.599
22.1323
3.98051
6.42739
272.241
8.76889
-2.66196
47.137
14.0678
83.7712
-30.2673
31.1666
443.189
60.7285
-6.02249
45.1999
24.2675
36.154
48.7691
30.918
-5.05379
77.6963
24.2799
-7.25361
42.9747
13.164
6.24084
38.3484
4.84622
7.88634
-27.7091
-14.9842
5.76775
11.4903
50.3277
23.8712
88.5635
-4.12176
-31.7524
40.9493
21.8448
19.6897
-7.01748
26.9671
63.7154
32.2657
54.9672
35.5821
49.228
1.2801
-38.0763
19.5322
83.4492
-3.53973
50.9053
-28.1516
36.665
34.373
38.142
12.0848
9.96508
14.3562
2.21284
29.204
21.2715
33.9268
47.6132
25.2201
35.3037
62.7416
3.2077
3.91002
55.6164
67.3283
37.2936
48.0444
27.6508
-5.7843
13.9111
16.5101
-0.601439
35.8926
4.62936
62.7936
16.055
20.3325
12.4259
42.1386
-0.400289
26.4593
33.6379
10.7195
43.6502
28.1544
632.493
13.6626
26.8053
34.5927
419.708
28.3536
12.3859
48.7712
-29.3664
36.4743
-0.77598
-20.508
48.4456
24.8152
21.8448
-4.67315
49.5321
7.97505
56.9522
24.36
-7.08973
14.6748
-16.8826
-25.8939
9.01828
-24.0208
-4.77596
55.5965
-20.5615
-1.75334
-15.2897
10.968
46.7551
2.17477
-26.8352
-7.34032
10.9642
-13.1983
23.1223
-5.58122
206.108
8.67899
59.195
-25.5404
168.313
1014.62
-5.36647
-10.7676
42.8994
1.85004
457.853
35.8396
-2.94294
1.27263
21.1906
15.2778
29.4233
-4.55972
12.8362
27.4185
19.6498
22.2126
-13.5188
48.9481
16.7713
43.6502
68.3993
32.7187
52.3909
23.8834
20.8574
29.8563
40.4969
90.0007
11.863
58.9631
-10.8425
47.0975
63.4462
54.533
43.7595
56.0651
58.6933
5.24857
16.9733
37.2012
34.1855
113.674
21.4211
26.7157
25.0931
61.8413
73.4951
66.2116
26.2117
13.6208
6.9023
-11.8393
34.5247
15.3041
31.0428
45.6382
4.58857
-6.90151
-1.53529
46.0706
21.2715
21.3763
6.47943
35.3037
44.0815
32.3261
32.7566
37.727
-2.4145
-3.58625
-16.8797
-20.8552
42.9654
11.8288
27.9232
55.5407
7.03608
11.0823
8.22915
25.1555
-3.51575
-8.56514
-21.2162
17.4425
-13.9064
15.2778
17.7478
53.4232
-4.30993
-13.9301
-9.6526
23.6703
-8.46118
10.1288
-2.15023
-11.6447
2.09642
140.03
34.2799
1.91744
49.6587
21.1588
11.8128
-12.2589
31.7761
20.8574
26.1082
52.1002
16.9733
19.193
85.563
-29.036
-1.06769
2.35286
26.9671
65.5894
69.9597
13.0933
28.6133
16.2726
62.4292
-4.83071
14.9017
232.696
42.2197
-29.7767
-9.41099
27.2947
-3.0875
-8.52989
-20.02
-13.7548
120.279
25.0197
17.6282
14.0965
2.34103
14.0159
-11.0825
-13.1315
35.3668
40.6238
59.832
67.2786
42.4222
44.5174
7.33416
73.8215
-12.3258
66.5053
25.8804
118.299
10.1755
52.9751
-32.4606
19.3166
4.8343
43.3888
55.2973
-0.373628
24.4696
70.9344
52.9262
6.57124
25.1692
36.3375
61.8413
19.1472
60.5894
31.8339
-15.9455
8.77636
34.3182
374.218
45.7691
76.7459
17.1781
-12.1282
28.3194
7.80176
13.0778
40.4132
4.38795
-1.03363
-3.15338
19.9784
-7.15749
-12.0255
-21.7272
30.8423
52.1703
142.896
44.001
33.9789
16.3262
43.2654
3.73507
174.048
55.6164
78.5727
388.516
10.7842
779.449
72.0072
44.0165
57.7395
35.8396
6.42739
45.4788
12.517
25.449
56.5073
-14.1113
21.5641
27.5492
-32.6707
33.0407
40.2645
63.4421
-4.14842
31.7638
18.784
51.5327
28.6551
0.56841
19.6002
35.5243
14.513
584.58
18.7862
24.9815
10.4684
30.3751
54.7498
-9.36203
80.3128
41.7118
67.6036
71.3996
15.6486
52.3169
23.086
48.5114
-1.16165
14.7352
45.3586
23.1896
61.0706
8.9967
0.106733
82.1788
54.8003
-2.79909
-4.81583
2.35286
17.5968
13.525
31.8339
30.4873
10.2914
3.15417
39.9404
-6.21714
32.1707
40.3456
28.4165
-3.10832
51.2604
19.5811
9.96508
19.9784
7.83504
1.09298
146.834
19.5022
21.472
16.563
26.7039
26.4826
6.95583
-12.9566
768.354
9.12984
1.26845
146.039
41.8138
33.273
41.0674
212.502
122.607
59.0091
42.747
3.98051
-2.94294
19.2419
38.7539
-28.8989
576.22
10.3197
17.9291
-2.15633
-19.4332
-2.83898
2.6325
-13.3946
-4.14842
11.4668
13.0231
46.3268
15.5392
-18.1723
0.85955
54.2649
20.1352
26.4796
29.8563
-10.1029
0.0455005
-16.248
12.1114
-6.39818
-1.48399
-25.8351
20.2411
13.2252
17.3189
-21.5397
-12.6397
-12.3882
142.836
26.2117
36.1095
214.565
18.1467
36.1922
-51.1947
-31.0676
41.1387
0.311538
10.3606
41.535
25.4206
-21.849
19.4013
4.58857
16.2303
32.9521
-18.0838
90.1488
43.8651
28.9682
27.2149
4.2151
57.1194
22.7345
13.2803
7.4832
7.25578
91.2236
24.2248
118.651
4.9409
10.7842
-26.399
12.0371
37.1248
35.8396
12.0496
1.27263
-6.92036
-19.5286
45.2629
14.4307
27.2994
-0.282266
312.693
18.3404
10.7195
26.7836
18.784
47.7846
23.0329
2.44248
49.5853
61.7612
1.39458
20.486
6.76372
51.4668
1.09809
39.7455
-29.5832
-3.73984
-22.3432
35.8531
29.4934
60.4525
123.315
-11.1377
39.0752
-6.54722
6.42857
26.9671
39.3525
30.3916
21.234
39.3302
60.4724
120.861
68.7465
54.9329
-0.594946
27.0284
19.5869
16.2351
50.7205
-0.276402
128.277
-14.3978
29.3487
20.9535
1636.82
25.2201
25.9334
-8.39232
26.4826
-6.16263
-7.33438
-28.1241
31.2535
52.3358
20.427
34.926
278.776
91.6671
64.4511
-10.4517
34.6462
541.249
47.084
12.0496
19.2419
-8.0977
0.575901
-34.5211
64.0036
25.3122
20.0529
34.7957
7.214
19.9222
-6.58711
32.6176
9.09417
29.5848
26.4593
1.77873
73.6353
34.6661
-6.95215
36.1757
33.2537
22.7314
42.9747
25.5044
56.2675
-12.4998
-17.6426
39.7455
-7.0944
7.50456
-16.721
44.7055
57.6044
36.0896
48.8629
15.1776
26.893
41.0548
29.8281
34.3304
33.5189
10.0827
-15.2499
7.12264
-31.7524
32.3115
93.0593
-4.81583
9.84912
-4.89197
31.8562
32.2657
41.8487
16.8414
36.1095
10.2914
-13.7124
-12.5335
-26.8319
27.0284
35.5165
22.8003
-19.6245
-9.16193
-50.6404
31.0428
-31.2193
15.833
17.4613
499.739
28.4498
-12.0255
30.6419
32.0527
4.50972
23.346
48.4222
10.3483
-5.15523
-17.407
-18.5788
-15.233
35.4692
15.5769
52.2861
34.926
-7.95645
13.8514
-40.4368
51.5128
24.0063
13.9237
49.227
29.3836
60.546
12.3306
39.6407
45.8588
2.93654
5.33993
3.05561
14.7164
-17.2669
33.6379
41.7762
0.544119
39.9238
147.037
52.3909
24.6055
18.0081
13.164
-14.3739
12.1114
-25.1388
19.1307
-5.22034
20.623
-16.721
137.053
44.4859
52.9562
30.1222
60.1552
-31.2031
22.3141
29.8281
36.2045
42.8892
51.3122
-11.5017
34.1142
-18.0399
47.9521
11.4691
34.6477
22.5363
24.385
-17.7916
-1.06769
4.22692
24.3377
22.9911
-40.3084
-6.21616
32.4441
27.516
38.2728
58.0053
11.5559
-2.75788
123.897
-7.53692
44.1613
8.13608
15.6532
17.707
6.71518
-6.83945
2.63565
-12.6515
44.001
37.727
29.4446
18.9025
-11.2575
-22.7293
18.6026
43.6879
46.6639
23.6816
27.6508
55.0808
-16.0739
74.0016
63.3617
347.507
28.6122
51.1757
154.76
13.9997
42.1788
38.7936
10.4328
12.8362
561.527
0.909154
38.2397
25.7121
39.9021
86.2504
13.6626
23.0572
0.85955
52.3909
5.14271
42.9747
-0.732545
47.7187
6.72028
2.26414
-48.3239
-37.473
33.9791
52.2018
-19.2323
-5.13985
50.7849
5.44755
50.4429
28.7082
16.6523
23.2012
-11.5017
26.618
42.3299
23.9892
-13.0117
59.69
24.8152
25.5929
122.763
27.0433
2.35286
716.3
8.41732
1.2801
25.3531
75.171
35.9128
-26.2776
44.1613
-6.85645
23.1494
-1.03363
-21.894
8.734
-16.5278
-28.8921
-19.9579
30.1786
19.7187
-8.90336
29.0084
17.1123
-9.91076
-9.20845
27.8705
25.6313
33.5951
51.1841
33.273
11.9773
-40.4368
6.53521
-7.8528
20.8471
19.5459
111.071
-15.594
-15.7804
50.8851
89.0305
-26.5192
10.2795
14.7164
-6.02249
-1.9694
18.784
44.0365
0.544119
-25.6685
18.367
55.9418
36.0596
25.5929
-10.2954
-1.06769
-38.8766
15.7228
73.0857
51.2191
-7.52147
195.405
19.6617
-13.7124
60.5551
-26.8319
10.1618
-13.1591
-0.816303
1419.31
0.840436
-11.8807
-9.03156
44.1965
21.2715
30.1786
4.50972
30.8423
25.9334
28.578
15.89
5.86789
16.3262
-5.46031
5.60914
51.1841
50.412
38.6741
-24.823
18.5786
32.592
-27.3183
42.1425
31.5026
-5.38982
-27.3058
24.8641
21.1906
14.2046
34.0185
-34.726
1367.1
176.921
29.7089
11.4668
11.1491
30.5318
38.4143
-1.30566
17.7261
10.7649
-5.37954
29.8563
-8.75169
49.5928
-12.0204
24.0908
-15.4842
7.97861
-11.1072
-25.5809
-7.67091
32.4563
-18.998
13.8193
-11.1377
16.5864
-26.8809
-27.1619
-4.81583
-27.6322
40.0856
63.7154
6.02873
-0.025206
-30.9381
-17.4606
394.139
-15.5875
4.53962
31.7683
-9.05879
-4.63194
-37.2729
7.80176
-20.6554
34.791
45.6382
-33.1384
-25.8981
-23.2699
36.2641
8.25785
15.8498
31.5556
-0.896057
27.1344
18.9864
201.859
-22.3269
-44.9906
-11.85
42.9654
7.30852
-7.95645
15.7254
-8.57765
53.3869
18.3841
-10.4392
-15.594
-47.6395
17.1519
-42.2223
8.44564
-49.008
-29.0759
-8.6119
-7.77242
-7.89655
438.754
16.3417
-1.32736
15.0359
-12.1855
-8.82621
-12.5501
289.466
-5.70519
20.1352
13.3611
50.471
52.5194
-16.248
23.3558
-10.8425
15.0008
7.64181
16.493
29.7049
16.2226
-42.1545
223.82
-42.6247
5.61931
23.1081
1.84886
7.99856
17.7876
12.5235
25.3531
-33.5248
823.021
-18.7813
29.1688
-4.98238
58.7567
4.58857
-6.90151
-13.7548
21.7077
-3.09132
18.9342
25.1244
13.9757
-6.51826
32.3261
4.64557
18.9864
-0.540431
78.4703
803.369
54.2098
32.4435
31.6714
29.3038
10.7842
41.0674
51.5128
29.6285
8.30146
275.989
26.8128
2.96024
34.0185
25.2441
45.927
51.9121
31.5769
-4.44065
42.1386
43.8619
5.22191
54.5703
22.3935
12.5936
13.6652
91.8726
15.5366
-16.2982
-4.76265
7.41328
22.7314
1.14152
39.4009
45.8446
15.3826
30.2309
31.5871
35.1156
152.282
5.44755
42.9466
6.2194
20.4004
151.426
-9.2636
55.9418
51.0521
19.9707
15.9416
-25.7581
74.9598
38.1006
29.9599
291.401
-34.3272
45.5626
33.1382
-25.4454
11.1536
2.1856
8.48652
5.8306
47.1572
34.791
25.0027
38.142
-17.9002
21.8525
28.7678
30.1786
-8.60874
-25.3797
39.0518
77.3037
10.2678
17.1123
6.95583
20.7766
11.2313
-7.73675
55.6164
63.5802
38.0657
26.0492
40.5482
16.7045
21.4074
21.5277
1.51753
18.973
-25.4317
26.7382
-19.3421
-12.0323
30.2704
-42.2223
38.4307
33.1714
-2.15633
175.47
19.6498
1.59791
-21.015
30.2074
24.2675
31.3343
155.591
40.2883
4.31654
-16.007
5.53921
-15.472
-37.2387
-21.3473
16.9121
-38.7367
28.978
79.8089
37.8714
-35.2054
5.63049
-24.2173
180.156
10.9724
-15.4842
21.0971
35.7444
52.1002
-16.7599
14.7124
39.8077
23.7189
-25.2879
-5.14341
41.9597
121.811
54.9672
30.4873
-17.8196
35.0133
-11.8393
17.6581
43.0127
24.6744
19.7309
5.8306
71.52
-18.7813
104.131
-16.2268
-4.78176
190.518
112.783
12.3374
26.8937
8.35349
44.674
-4.64419
15.4595
77.7341
-38.0218
1648.94
29.3794
56.8063
76.649
404.117
10.7842
17.6593
33.3767
18.973
4.24938
250.523
15.5684
540.817
41.5148
4.62936
44.0529
53.7861
-13.9301
-17.5591
27.1461
25.1213
207.745
-0.400289
5.84456
38.8305
56.7687
26.2803
44.0365
-3.20401
2.44248
12.1039
421.185
24.6055
1.14152
28.1565
-18.122
160.163
-6.39818
13.5085
22.1152
16.9733
20.3346
19.193
18.0967
6.10099
64.4485
58.0932
47.2582
64.3375
33.708
71.7168
4.66919
21.8948
36.1922
42.0209
74.8719
45.2891
8.48652
11.4528
-13.1591
40.4132
-3.10832
36.2679
6.46263
-33.1384
4.40495
52.6674
25.2201
8.47427
58.563
38.3788
39.6011
-3.58625
20.3742
35.0016
840.166
46.1703
41.0674
55.0808
-12.3258
38.3943
490.649
37.7137
8.76889
34.3091
-4.53603
10.2516
23.4382
35.0455
-2.68565
48.4435
19.9222
2.78322
126.321
25.9608
-2.27436
10.7195
19.2874
214.576
52.3909
22.0093
47.0943
37.3525
6.76372
6.24084
4.84622
697.543
-22.0869
-7.48797
50.8456
-6.11384
92.3116
50.737
37.6664
325.913
39.1985
3.4083
19.4634
-31.1794
-28.9413
-7.98096
-11.2324
5.16395
205.207
12.588
-19.7029
-7.51224
-1.53198
5.47666
38.3276
12.493
-11.1912
-10.0019
-0.97769
46.9724
-49.0229
11.1478
-34.0755
-3.44742
19.0794
47.9446
-4.96538
47.0452
45.7392
38.3386
61.5406
15.9705
43.3492
2.03595
9.35727
5.38171
6.89065
184.243
25.5556
7.03608
33.5711
21.3476
17.7796
14.636
10.1755
45.4788
72.4871
38.0572
-2.66196
448.187
55.2973
-16.7599
24.0827
49.1781
12.4745
-14.0435
-1.39528
11.9746
31.8562
36.0138
17.4859
26.2117
81.0871
-10.3233
12.5245
139.266
1.27912
49.5172
74.8719
2.86432
49.0312
7.45561
51.6575
-10.6046
30.6457
-1.03363
14.3562
0.338776
1.09298
26.8937
28.3046
36.3688
44.674
-20.1478
41.4751
18.2002
-0.0130613
66.8608
69.2023
33.273
9.20823
38.2142
210.808
37.1248
65.8247
262.871
-24.9643
23.0647
1.08617
-6.61504
74.038
38.7936
23.5513
16.5843
-0.692522
21.3732
16.5904
182.007
28.0157
55.6971
19.2874
20.6581
36.5402
-20.0706
171.108
-0.082988
20.1352
11.4871
57.9673
411.562
43.149
51.4668
-21.3907
13.5085
-18.3388
-5.6139
45.2234
39.0833
14.5009
21.0971
528.624
45.1627
20.4401
31.7022
0.597203
49.4381
34.1142
53.1746
57.3225
53.6994
11.6495
28.5096
28.6143
181.201
-26.5771
36.0669
53.4667
47.2698
24.6656
3.58885
18.2434
23.7745
4.43725
31.6843
5.15169
0.275915
52.7267
57.6189
53.0906
268.194
48.0671
22.1524
38.0507
-8.54572
28.1318
43.0396
-7.23192
22.1152
-3.6414
12.8383
43.5559
18.0967
272.689
32.6655
9.84912
36.3375
52.471
19.1472
39.9747
35.5821
66.0946
-6.57521
-9.9643
34.3182
10.1618
4.05967
-4.63194
-22.2804
35.9128
-9.41099
16.0503
2.5347
36.845
6.71518
21.2715
20.8083
40.2126
14.0965
11.4901
-17.407
-31.6972
26.2239
44.372
41.0914
3.06683
18.2805
-22.6509
26.9698
12.0371
134.576
-8.56514
52.9751
9.94623
-14.1113
32.8085
51.9121
14.1809
-19.0229
10.5519
10.2795
295.702
47.074
7.40093
16.3417
32.4058
26.2803
-42.5594
-6.63671
-15.472
32.1018
50.471
19.8822
78.7563
-6.62922
1.09809
17.2567
21.0166
-7.48797
-24.2173
-7.76831
-36.0989
2.35641
20.7519
73.2737
-16.2106
-0.174648
26.08
34.3304
0.712419
9.11299
1.50044
15.4449
-14.0435
21.4211
19.2194
40.0856
58.0932
21.0213
19.3599
65.5671
51.1021
10.2914
-11.8384
-10.6594
-32.4541
23.2803
31.7683
4.05967
2.86432
-14.7841
52.7794
70.3982
53.1345
-12.278
-16.2718
12.4821
-10.9056
23.5818
56.8788
73.2822
36.3688
17.7238
39.0518
20.0743
-29.8232
-37.7218
32.4435
27.9232
34.926
-3.91023
36.3401
4.54081
23.4018
82.1024
93.9357
30.4863
-1.29817
-12.0323
22.7741
8.37749
12.1938
44.4158
-4.55972
22.2065
45.8867
8.25469
35.3311
24.5852
-3.84347
43.6502
22.5322
2.80703
234.827
27.0965
46.7687
51.9944
11.4871
27.9822
21.7562
61.8897
118.685
17.9647
13.5085
1.88236
-1.72852
20.8606
44.7055
-2.24769
31.9659
42.8234
56.6743
-2.51807
-15.9175
-2.94176
11.9746
59.9672
6.02873
107.441
13.0933
37.9836
407.593
47.6431
28.0202
-9.05879
-4.63194
0.2084
64.0238
32.9169
-29.3452
19.4013
8.3367
33.0969
-12.7797
10.0271
18.9342
13.8801
38.3386
1253.45
-8.39232
7.96323
79.6082
3.2077
3.91002
11.2313
588.216
38.7498
29.847
56.8063
78.523
23.6816
3.28794
45.7105
30.7777
4.24938
5.02076
38.0572
-8.28416
10.2516
4.69751
14.7103
23.6703
-2.83898
24.0867
254.473
-1.65171
12.5936
19.2874
37.5247
59.029
15.5366
13.6869
4.60768
9.61299
14.8638
31.9046
735.501
8.9967
-24.2561
21.0671
31.2151
-0.92502
40.1618
-10.7656
19.4709
16.8637
30.3916
58.7153
552.824
50.0058
28.696
-9.96528
30.7765
54.2571
4.05967
11.5499
7.45561
53.5316
28.7716
0.840436
416.637
4.98587
32.1979
35.8008
-2.98654
320.162
25.3409
28.578
35.8529
7.65815
714.006
11.1063
37.2936
40.5482
26.0748
18.367
-7.38953
13.5708
13.9248
7.97505
77.5669
33.7303
43.5101
49.345
1.84886
-23.4418
-4.3421
26.8219
-19.3356
-16.5551
-23.3726
32.1646
14.9519
79.7685
25.2033
-1.27931
10.6081
-7.15749
27.3299
-17.9791
42.0867
46.5481
22.9558
48.9714
40.689
2.03595
9.35727
-9.61082
16.261
41.0914
36.1916
24.2008
58.8289
30.8981
13.3508
41.7307
12.517
26.8128
2.15938
-6.61504
555.673
10.6826
-7.77853
-4.44065
-17.8315
7.2201
-19.141
15.2149
-7.5916
3.22328
-12.5718
-7.45289
-5.07808
-1.01452
101.117
-30.7176
129.356
35.9973
-5.22034
31.8674
-9.22478
48.4537
21.9971
26.3741
43.2886
10.0264
11.0697
11.0875
35.3271
29.3411
0.949046
17.673
4.22692
19.4709
52.471
11.6509
32.4784
17.7876
20.0208
-0.594946
58.0053
35.9188
4.73839
26.4453
28.4165
-18.7813
32.9169
6.26201
68.127
17.707
-14.6538
1.09298
6.27901
39.549
19.5022
34.5904
-2.17762
0.978009
36.0742
8.3937
5.08177
69.5023
123.675
-3.98862
38.7498
18.6026
32.4435
50.412
92.5621
-2.95545
17.7796
-8.56514
33.1318
6.70837
49.011
-14.1113
55.2973
33.1714
27.2994
9.08807
-0.964912
-7.77242
-28.5113
31.7638
11.7911
52.5172
461.953
0.544119
32.7187
18.6577
27.6315
22.1152
-5.51547
31.579
39.8077
34.9633
15.9416
40.1618
4.22692
32.5893
33.7303
19.1472
53.0931
22.4636
58.5983
36.5283
-11.8384
47.4366
-8.09121
8.28776
251.333
15.298
-3.78879
49.7835
156.208
10.2108
-14.3978
19.3975
92.0228
13.9757
15.9705
13.3642
-16.7047
48.1201
9.18258
16.1853
134.473
9.20823
126.295
4.54081
14.636
52.7062
120.745
49.227
-2.47551
8.07217
-23.2767
59.0454
21.927
25.4253
14.7103
2.78322
21.3732
16.5904
-19.141
35.8296
35.5119
18.2158
223.561
32.7921
-3.17972
54.2649
95.4486
130.452
76.8822
-16.248
13.5085
-14.5907
13.1268
11.3899
168.912
132.787
38.8637
15.4749
35.7444
45.1627
40.0114
13.2252
41.6818
10.6004
-8.42128
6.42857
26.7157
41.636
38.1006
52.9761
2.79512
8.77636
23.7679
76.7459
67.7779
-14.0023
-7.28786
24.6684
-3.78879
34.791
32.4989
40.016
32.6996
17.4613
10.6081
178.375
23.5818
43.2971
53.3713
32.1048
155.007
-3.58625
24.3498
-26.4774
38.7498
48.5876
43.6879
42.9158
38.6741
16.4064
-22.6509
38.3943
71.4469
-44.1724
17.3678
10.643
35.8926
-8.4891
12.5567
-32.1414
8.67781
23.2472
54.0718
231.984
20.8371
5.52686
36.9565
48.7691
47.7846
19.2848
9.93874
4.60768
146.094
-11.0017
35.4785
6.76372
30.0306
34.6002
19.8387
35.9973
2.27593
5.63049
11.3899
18.9865
42.8315
13.2252
50.3196
52.9262
6.85226
-6.54722
17.673
17.3454
144.3
11.2192
-2.46803
207.426
46.7609
9.68187
12.2347
571.799
-28.1516
81.6426
4.38795
34.3938
-2.9077
-21.894
-5.28342
28.7678
45.1712
28.8726
27.0942
33.4296
27.2149
40.2528
33.9789
8.8299
11.4063
1.861
-24.6033
31.721
170.08
-7.65837
15.7254
49.6387
22.1323
54.5803
52.9751
-8.0977
21.1906
-6.61504
45.927
36.9195
-2.68565
46.5694
31.1666
25.272
13.8769
74.5624
30.2074
16.7713
8.84548
26.7836
16.91
36.5402
0.544119
4.31654
29.9021
33.2537
26.2824
-31.2405
0.867047
-12.0204
-8.96847
-11.2361
-5.47665
28.3569
20.3427
-7.98791
285.34
35.7444
-3.09211
14.8179
42.9466
78.4965
43.8159
17.2476
-21.788
14.2189
-21.7059
1.92156
41.2516
0.405065
85.8334
11.3511
93.4232
54.8003
40.5854
21.5638
32.6655
-12.6397
45.7078
35.6044
39.7619
73.5909
49.6468
45.5626
19.5322
45.9678
167.85
15.6323
17.707
-29.3903
-15.6289
5.96097
19.3975
92.0228
13.8801
17.7238
-13.422
-4.64419
165.385
45.875
1.63358
31.721
-4.20832
30.7179
-34.8146
59.0091
25.8804
221.372
-46.0465
24.8641
196.176
24.9388
-12.0323
35.8926
-14.1113
10.6826
32.9216
3.46587
368.226
26.9954
27.8348
26.4593
11.1491
3.22328
47.3984
-5.57882
8.04038
-14.4241
4.60768
1.79108
33.2537
18.9833
31.7303
6.76372
15.038
-16.248
75.8297
-49.5017
0.390072
-54.2024
0.245862
-4.23978
15.1776
-25.5809
14.6189
57.8159
15.4449
-17.7916
98.1817
32.4784
5.59699
54.8502
29.032
8.77636
2.45905
33.1382
38.2728
29.8943
8.48652
2.08247
-41.2701
29.1688
-14.3527
8.1569
9.96508
1.23774
0.338776
522.083
22.6824
8.25785
139.538
14.689
23.4668
-12.6515
32.7566
3.99382
5.08177
11.4063
-31.8722
21.8832
17.451
27.9232
53.6666
1.41388
6.41488
40.2684
87.0122
-3.24688
35.0058
-23.2767
34.0185
-27.2298
27.1863
388.994
5.33993
4.92968
21.5239
130.908
3.34784
-18.5183
18.2158
28.1544
17.7996
326.947
39.2724
18.2612
27.9822
10.5119
7.54177
-3.12949
28.5011
23.9892
48.8325
35.3271
98.6815
-42.6247
1224.5
22.4859
-12.7119
28.0858
37.9836
27.158
-24.9568
18.1457
49.5172
33.6424
57.2122
192.988
10.0101
47.5123
-10.404
-23.7681
-7.15749
1.09298
28.7678
32.0527
3.44458
546.331
56.6889
55.2454
35.8529
23.8224
142.591
18.7276
3.50764
12.5128
26.0988
101.784
27.9232
61.1629
42.6433
26.0748
32.592
2.66674
44.0165
46.4951
15.2249
1852.38
37.9826
-19.3421
0.575901
-38.2692
62.1295
210.845
35.0455
31.0475
34.9147
62.7533
32.6176
40.9533
-4.14842
16.3417
21.1614
9.41371
40.2883
15.8521
24.2799
173.809
26.1082
12.3859
62.4628
9.7604
-5.22034
9.37863
7.64181
37.7272
50.3277
-0.491644
34.2155
37.6185
33.9183
4.40416
14.8179
56.0651
44.7202
49.1068
4.44892
34.8337
18.9654
-19.8318
44.329
29.0255
78.7583
-12.7134
9.76899
-19.3244
32.3118
-13.4586
-0.827151
-8.37749
19.1588
7.79899
-3.90741
16.3694
38.767
64.4074
39.4933
280.935
1.40355
2.14998
-9.90489
35.1164
178.289
51.9967
728.675
49.2951
-36.6567
52.4099
-12.8541
7.12264
15.0993
35.3271
39.8077
96.8074
-14.0435
2.68044
-20.1359
28.8412
29.9822
22.8953
32.4441
41.1387
-12.1282
60.2756
-20.6554
31.0428
-6.85645
-12.5237
3.11181
41.5682
16.0855
19.5022
27.0942
55.9184
-14.0145
-1.4071
55.2454
-10.9987
1.33364
678.574
-30.2255
46.246
26.0988
36.1916
56.0342
8.68903
209.435
45.7105
-14.1999
55.2609
-0.356532
-8.56514
-19.3421
11.8203
1.08617
92.7786
8.80854
-19.0229
10.5519
10.2795
26.9954
59.694
-22.8891
28.3333
-3.70476
-20.0706
8.35581
46.7687
-22.2461
24.2341
4.88965
127.482
-29.3664
-1.00702
-12.0204
-10.8425
114.425
6.07454
-11.8884
-27.3046
-72.6098
23.219
16.8637
-10.8379
9.9896
-9.39554
64.2205
96.4984
3.15417
28.696
-41.8244
-16.0751
33.6424
15.3041
-17.7504
-22.2804
358.252
-33.7738
32.9169
-40.5896
-8.7097
-12.278
-21.894
1.23774
-22.15
22.6824
8.25785
34.5904
39.0518
-10.2664
7.96323
44.001
52.7195
-21.1552
-16.7047
7.4832
21.8832
12.4372
-19.2008
-22.6509
51.3327
-23.5702
-14.7602
56.7232
-6.22364
36.1832
14.6189
29.3411
4.15467
84.8353
78.1158
2.66556
20.5239
5.93374
-28.9948
-33.5248
43.409
-22.5295
10.031
4.58857
219.86
-24.9992
-7.15749
30.1786
-10.4828
30.8423
39.0518
40.3334
17.3336
27.1344
-4.28856
-3.76119
-30.2255
18.6026
9.95469
33.273
32.592
31.5026
-81.6537
-8.79443
1.08617
19.026
-6.61504
40.3048
16.3048
-2.15023
-20.3924
8.84548
-6.94956
-19.6818
-20.0706
-14.4241
-30.9996
1.39458
-35.3646
5.49342
-31.2405
0.867047
1.09809
-35.2054
-24.2173
97.1794
10.7528
-39.729
-22.3821
5.34205
-21.5397
-40.4231
11.9746
14.9896
13.525
20.5895
62.3465
-30.579
-18.1557
-49.3207
2.86432
-11.2851
-14.3527
0.660631
-23.5224
-23.7681
-48.3869
7.65221
27.8308
285.989
22.3133
69.2606
13.7519
28.2729
33.1276
99.1874
83.0433
42.4222
48.2655
85.1079
67.2622
-7.64062
23.0693
38.6507
43.6794
-10.1582
20.9
-10.3632
21.5641
23.8011
8.55874
-28.3933
3.05561
-11.618
-28.0043
14.7124
15.4449
-25.2879
0.806373
-35.1285
-13.1213
17.2731
16.8414
36.1095
698.074
-8.09023
-20.0297
-2.95664
7.40547
95.8889
-29.7767
39.6609
-1.91472
120.998
-1.23425
-6.25852
6.71518
-14.3357
35.8008
43.9608
31.5556
-6.51826
52.9408
304.496
-23.0292
-0.0130613
-2.11455
21.8832
23.0731
16.6788
-4.20832
41.0674
32.592
13.9111
53.3869
3.98051
4.24938
-47.4531
13.6944
-19.5286
13.4038
-23.4816
30.9344
35.0455
-6.43379
-5.90446
-15.6851
-2.83898
-26.5131
-19.141
11.4668
27.5861
51.1465
16.91
29.044
24.907
-8.51078
29.9021
22.0093
0.242656
14.8638
7.54177
376.794
37.2012
28.5633
44.3336
-34.6582
8.30264
-16.3878
17.5968
35.6044
139.087
0.619268
-5.6474
24.8652
38.7614
8.08125
12.5235
78.62
-53.3577
96.6351
-31.2193
77.4973
28.9514
64.313
10.6081
230.849
26.8937
22.6824
8.25785
32.7164
-6.51826
4.2151
10.2678
37.727
-19.2811
-26.075
-20.8552
26.8213
1.19276
18.2805
18.5786
8.28894
34.6462
9.0138
41.4618
-39.9568
15.2778
53.4232
31.2973
-10.1819
10.9621
28.8694
-9.77062
2.09642
-9.46566
655.398
24.9096
65.6357
36.5402
-1.30566
-12.2589
33.6502
23.8834
30.2277
-28.0043
26.6893
6.85226
-10.2954
-6.68989
2.35286
19.4709
39.7619
45.4799
-6.21616
-45.5725
17.6581
43.0127
10.3606
-11.036
-0.0406573
59.1538
21.2754
-5.02744
27.4747
94.0421
-28.8921
6.27901
26.9985
42.0867
24.0593
4.2151
34.6306
50.8455
20.0743
75.1245
-26.25
-17.1071
86.0689
28.6953
29.7973
79.9035
67.0062
55.0808
68.3794
48.3692
17.099
12.0496
39.8566
-13.7199
19.3166
-8.4891
30.9344
-9.93212
1.06248
-11.5267
-25.3278
19.4991
726.862
-28.5113
23.838
40.2883
-1.32995
13.6869
19.6002
16.7836
23.8834
17.1093
14.6189
25.9568
26.6893
-0.644004
-15.9175
405.605
-40.7507
21.345
-10.8379
4.3674
51.1021
-9.9643
49.5172
35.5165
15.9828
-27.9026
-15.0332
38.5391
-18.1008
51.2604
-4.78176
4.34289
16.2303
1.09298
-10.5876
2.06764
12.006
0.857229
8.47427
88.5481
44.001
17.1123
-26.075
-24.3759
-2.11455
14.3869
24.2248
49.3101
-11.4321
16.1853
23.9027
3.58603
40.0883
-2.95545
44.0165
28.3434
23.294
49.227
-21.4026
-23.4816
20.0529
-6.43379
972.358
14.3
23.3979
36.3657
-17.2669
59.8748
30.0284
11.7885
0.56841
-27.2514
29.9021
23.8834
30.2277
-36.8627
98.3185
-8.27224
-12.7284
44.9859
-9.22478
37.7272
16.375
26.3741
47.0367
-21.8328
2.47127
26.0226
-6.78385
-0.257336
-29.2843
14.2189
9.59505
-36.6984
18.0921
-9.74396
-26.1302
16.5864
0.452341
-32.7841
-29.1787
10.1006
213.641
39.7619
29.9599
37.9836
8.41732
-11.8384
5.02725
10.1618
144.212
4.05967
24.6684
-9.41099
29.1688
-8.73051
26.8976
13.9589
38.0761
-13.7548
-10.9056
23.5818
28.3046
6.38379
-4.64419
124.155
27.1344
18.2002
-59.8082
-35.6203
-48.9662
130.997
-7.95645
25.0957
25.2759
183.302
5.85458
62.3454
337.908
-23.2767
49.011
-10.3632
27.5492
8.55874
-22.7711
-10.0629
0.909154
25.1213
12.8423
-11.6447
11.1491
-0.524853
58.6428
-20.5714
-8.82621
14.6189
0.106733
9.09018
-14.5402
-23.4138
28.9174
0.730225
20.6118
2.2806
24.9821
16.2726
26.8219
-30.58
467.434
-10.2541
-20.4063
22.7943
-16.9073
14.1762
25.0027
-18.1459
-1.53529
13.7753
13.8801
-1.01684
35.3037
6.60021
-5.15523
26.4826
-9.91076
-11.0825
-1.88713
-7.73675
1.26845
-2.01216
35.4195
19.9334
23.2217
15.9055
46.4951
-8.56514
34.2344
-15.594
36.1832
27.3231
54.6332
-14.1113
46.2899
17.9291
5.33993
34.6423
17.625
33.457
-11.6447
2.09642
31.7638
53.0206
9.41371
17.7996
-29.4409
-5.05379
14.9095
5.14271
3.01559
24.4084
-70.5959
28.978
16.0906
7.88634
-29.5832
-9.36203
-16.721
45.2234
40.9574
3.85487
25.9568
17.3189
29.3411
-15.9175
-12.3121
290.959
3.74525
13.525
36.2265
-28.1362
1271.12
0.921054
-11.8384
-38.0763
37.3905
2.1856
-26.0285
11.5499
16.0503
19.3805
-6.83563
4.58857
12.4821
65.9311
647.646
15.6493
30.1786
6.38379
17.7238
18.4371
39.8224
19.6381
15.2382
29.4446
20.7766
-9.38339
-22.7293
16.261
12.9804
86.0193
33.0519
5.16201
-11.4065
43.8364
-17.948
44.0165
18.973
-1.06887
26.7382
3.14669
51.1757
44.1897
37.7666
-15.9854
27.1863
23.8011
21.5239
-4.86377
20.2144
-9.14797
11.1491
6.97141
6.1689
22.5322
34.6661
-10.7003
-32.8736
20.486
8.63779
31.9046
21.4818
6.72028
6.01227
99.3338
11.3899
24.6087
114.046
-6.11384
9.5075
-4.96617
14.8179
42.9466
-29.3879
-18.955
225.269
-0.373628
-20.508
724.983
21.0671
-21.2587
-23.5565
-10.7656
120.67
11.2415
0.619268
-13.1437
-44.0565
1.2801
124.273
-17.9492
1.78328
-31.5476
-17.7504
43.409
11.2037
19.7984
-27.4712
17.5272
8.3367
-6.90151
25.6006
7.83504
13.7753
37.6749
-8.60874
17.7238
24.0593
4.72614
-5.15523
11.4901
5.08177
-0.0130613
-50.8403
-15.5981
6.81496
36.3401
-23.5702
24.0063
22.7212
88.8863
-2.24769
-33.6265
1.59392
105.4
3.10413
19.547
-20.1359
70.0707
119.937
13.525
106.797
37.9836
-2.82708
-9.9643
-15.5875
10.1618
9.68187
-6.50601
182.09
-22.5295
-2.69037
21.2545
11.905
-16.0262
-36.8866
-0.636326
1.09298
-27.4542
7.68984
12.006
35.3037
2.85208
144.77
13.3642
-9.91076
230.672
13.1054
-3.98862
-2.01216
39.9397
52.2861
27.4297
-33.8953
49.4586
-19.8221
24.0063
-1.64169
-14.1873
-8.0977
-27.0248
-3.46282
21.927
22.7333
24.335
4.31154
0.106733
51.0521
14.3485
276.294
112.923
-4.89197
54.345
39.7619
81.2041
32.3614
-4.70114
43.6885
44.3826
60.7616
24.2721
35.9188
8.48652
33.9416
77.1422
456.456
0.639817
38.142
-4.78176
0.594754
4.98587
26.8937
45.1712
15.7541
19.5979
82.1554
55.3259
37.9483
32.1048
27.5706
5.78408
-18.7537
42.4979
4.9409
35.1471
20.4526
56.9549
59.0091
5.26567
-1.06887
555.225
58.672
32.9453
67.7517
6.50343
-4.0304
17.7757
41.9879
14.7164
7.09597
48.9481
44.8823
23.838
4.29484
43.6476
11.8128
-4.76265
20.5317
20.1352
54.5906
42.371
-6.39818
35.9973
-10.8425
44.9859
2.01962
37.7272
52.9562
30.1222
66.2483
15.7549
30.7652
37.1415
-8.69063
20.0587
-2.64765
-16.0837
12.4699
6.53672
-3.34307
0.398658
-6.99295
-13.4921
-14.8858
23.4378
-2.94176
-18.2619
13.8487
-20.6176
26.6435
21.234
2.37636
-15.9455
29.3911
4.33312
-34.3281
131.976
-11.2851
49.7835
-6.85645
51.4402
-20.02
29.2416
-2.04951
30.6185
42.6335
337.292
31.1678
-12.7219
-10.3204
10.0669
234.59
556.245
-30.6664
-0.460189
-17.0287
30.7179
-4.82952
-1.64169
-19.8095
30.4863
-29.4092
-27.9619
42.4518
18.753
-1.49883
-25.5822
-3.08726
-6.95952
51.7592
15.0993
47.304
34.9633
12.1934
34.5396
41.7082
36.3375
44.9747
39.7619
54.9672
65.5671
57.6613
5.60622
24.0108
-2.01961
36.4535
-0.625495
60.0233
25.5083
14.0148
26.3577
-11.5416
-25.5763
-16.0262
-46.2569
-13.7548
-27.7722
-2.65515
-14.3357
62.6058
73.9458
33.4296
9.8373
23.3862
13.3642
-8.0367
-33.5713
-44.9906
-30.2255
14.8544
2.45842
-2.06181
-2.55537
3.28794
-19.8221
12.1574
97.0949
-11.012
-1.06887
-16.2907
-27.0248
-29.1038
23.4382
40.6677
3.46587
-26.9294
6.53135
55.1063
3.47197
9.90707
-8.21094
19.1528
23.4692
50.5957
87.6882
30.8391
34.9129
55.1562
62.8267
18.9017
15.5559
-35.5005
10.9642
-10.0143
-45.9026
43.9099
384.662
3.74525
48.7005
30.4873
66.5134
-38.0753
17.4516
-9.96528
21.4062
91.7384
7.8078
-3.53973
4.05363
-46.8923
6.67996
-3.10832
0.840436
-11.8807
-16.5278
-23.706
26.4305
17.6282
8.35349
-10.2664
77.3037
5.86789
35.0668
-33.5713
-20.6278
-62.0847
-0.605617
5.4841
4.33249
-7.68401
-10.0516
-13.5787
-3.95228
-17.011
52.4498
26.8174
5.49036
25.8011
-12.7829
37.1202
2.0232
81.8072
5.56639
13.2439
-14.3378
32.1036
20.5868
33.5546
11.9053
13.6552
18.026
57.0637
43.5157
87.6908
312.576
248.231
-1.41652
51.7795
32.0636
51.5823
-20.9331
28.041
-5.23213
-38.9535
-9.36203
-16.721
9.61619
27.8389
-4.23978
-5.13985
652.312
13.3036
272.396
-20.7894
7.33934
-50.4931
27.8308
-14.5402
-6.2662
-60.8951
163.523
30.7153
20.6118
21.234
-1.89927
21.117
-32.8121
15.5775
-21.2097
77.6282
-22.1773
-49.6095
39.6609
-33.7738
713.203
-2.9077
-42.5088
-19.377
6.71518
-19.9579
13.312
-4.86061
-20.9183
-25.77
-10.347
9.61602
-33.7463
-35.8477
18.135
-9.50843
-20.0304
3.56038
8.68903
-15.4527
-48.8878
-14.1999
30.8981
1.51753
7.72864
-8.56514
9.87158
-26.8384
26.8128
26.5222
-14.1113
32.8085
1.5918
231.692
10.2795
15.751
20.3386
-13.5188
16.3417
32.4058
30.0284
4.29225
-18.1723
-1.01452
10.7649
817.336
-32.5917
127.482
31.0831
19.1307
7.89812
-7.48797
5.76775
-7.86989
1.9808
25.9568
22.9411
16.2226
-34.6582
-1.14384
22.4859
2.2806
28.0858
7.99856
13.7034
-11.8393
4.53962
14.9017
-14.681
-5.4138
15.298
-0.0406573
46.0354
0.660631
15.833
10.6081
13.4572
16.0855
35.8008
-4.86061
0.857229
-4.05168
2.85208
26.7039
2.7715
60.2158
-2.4145
-14.8306
-13.1315
-20.8552
-8.10188
57.958
244.213
46.6639
-7.95645
16.7045
32.592
-36.6886
-6.58325
-2.2306
-18.5083
-49.3272
6.1981
-17.6545
17.1519
-14.1113
-0.924687
5.0604
-25.1744
-19.0229
-4.44065
0.909154
25.1213
10.9682
-24.7631
71.4369
-7.5916
-15.5174
-8.82363
11.2878
4.68109
-44.4335
19.6002
-13.2015
-2.35355
-24.1202
-3.87691
-56.9545
37.5268
2455.65
-6.62922
-21.3907
-45.3512
-26.5171
2.32641
-13.7625
-47.7767
-27.3046
-0.206808
-9.90083
61.5264
25.2747
29.5503
28.095
13.4615
39.0033
-9.02824
-0.145543
32.7054
33.7864
-6.85645
47.5123
30.8255
5.34198
20.4393
24.4038
18.2706
76.7971
-4.52328
6.54617
-19.9182
47.1831
81.3838
44.6249
53.2231
30.4619
-2.9732
166.588
-9.51469
43.0795
2.45457
-2.0059
-32.647
26.5222
-8.4891
6.57158
-17.6782
5.33993
-4.44065
-19.0168
-39.7557
11.4668
-11.3397
57.5712
-10.6977
-5.57882
-13.0117
10.9642
1.23006
-0.92502
-33.2544
33.7303
47.2582
23.1081
-13.1437
9.87262
70.2615
-6.91128
-41.8244
27.0284
76.7459
11.5559
0.990255
45.186
26.5424
-18.7813
44.1613
-3.10832
6.28283
-5.02744
127.775
53.5668
18.9342
10.1319
-6.51826
101.667
19.6381
11.4901
-6.16263
-56.4625
37.3432
33.5454
367.155
4.48102
-21.6961
12.1574
-0.356532
32.0915
10.1755
26.7382
-26.8384
1.08617
32.1444
8.37749
47.801
16.3048
-2.68565
-7.77853
-7.86989
1107.29
-29.5327
-2.51807
-27.1619
21.4211
13.525
21.234
3.72293
2.37636
-6.21616
6.20718
-6.21714
-1.08258
35.5165
9.68187
-5.4138
365.748
-41.2701
4.80589
-4.96157
-31.2644
-43.7398
-9.03156
-0.781088
42.0867
29.6815
-19.6367
19.2076
14.0159
-3.50244
-27.9491
476.709
24.6943
28.9099
50.2471
40.1047
33.9889
-18.2638
49.5007
44.7734
16.8426
-16.9984
91.3935
-10.9088
78.3496
-5.47306
31.2074
37.4937
93.8288
18.9852
22.4609
14.8139
11.9053
-3.21139
48.011
46.3268
33.7766
31.4855
23.1457
3.26344
116.485
164.93
-0.13066
1.41582
22.282
31.5414
12.1562
35.1725
-11.2604
0.343067
-44.6355
-2.01961
0.846243
19.9892
1081.54
62.1497
13.0778
77.8945
39.9952
38.142
28.9514
-10.6496
40.5931
318.93
40.4484
10.9642
40.486
27.9355
37.9483
73.3343
0.396602
17.9655
47.1831
17.6655
39.0027
34.4825
33.9889
9.84717
83.2338
172.21
54.3239
29.2804
37.0455
5.95779
20.2536
-48.5766
49.9481
13.0627
41.2418
5.99744
-12.993
193.686
53.8632
54.6409
-20.6027
-2.33231
7.28946
21.5489
49.345
38.4024
3.15417
26.8219
34.5247
297.886
22.8003
2.86432
5.8306
-7.53692
17.5064
11.905
23.0835
25.6006
13.4572
36.2641
37.6749
30.7466
30.8423
25.3409
96.0443
12.1418
157.583
14.9795
-13.359
12.5128
71.0764
56.8063
50.412
46.1703
16.7045
56.9549
2.66674
36.5203
61.4876
24.5952
-1.06887
29.5493
24.0017
14.3408
-35.6631
108.708
69.7157
24.4883
-8.71556
3.99264
11.2165
-3.92674
13.6552
18.026
28.9527
43.5157
27.7207
6.60261
-6.63671
7.41328
-0.479484
11.4871
-15.7251
-23.2648
4.1382
-27.7091
-63.5727
129.556
29.713
-22.9804
0.482344
33.8704
26.422
18.566
-18.1435
-11.4587
-21.7764
-11.5017
7.87729
-11.1377
22.9411
-0.644004
-25.4306
-50.121
34.4634
44.9747
49.228
14.0395
-15.5865
17.4516
57.5011
41.1387
-36.4911
211.978
26.5424
-24.4035
1.05776
-8.73051
-4.96157
126.403
-0.342279
-22.1881
-2.47232
2.03001
31.5789
65.7859
96.339
62.7014
48.4222
38.4593
54.8149
317.615
47.0135
37.4683
-0.240488
31.2535
399.038
23.0731
44.7898
47.5845
8.28894
75.5431
213.512
436.222
17.2022
-5.47306
89.3035
-1.49883
-17.1489
-6.31472
4.65729
8.25469
-17.2669
-5.57882
17.7996
-10.7003
9.93874
-2.88858
2.11672
12.3859
-38.7367
32.7262
68.5645
-9.74396
-41.1227
24.0827
22.9411
-21.5397
-18.2619
-8.64011
26.234
30.3916
-30.9381
-23.0828
-34.3281
6.41369
24.2721
7.8078
-34.617
35.9128
-41.2701
31.0428
-12.4578
118.661
6.85994
2.21284
6.71518
-2.98654
-12.2612
31.5556
36.5853
-7.0293
57.1194
32.1048
12.578
9.53222
-29.9981
-18.9811
10.6388
37.3432
49.3101
33.5454
31.1778
18.2805
-11.4065
-10.4517
18.973
22.99
29.3836
8.58244
49.011
-12.2372
34.6826
5.0604
19.8031
19.4991
16.5904
-13.5188
24.2675
25.7121
19.2874
16.91
23.4218
4.29225
-23.7944
305.39
-4.22762
22.7314
3.61936
-0.732545
46.8972
16.0906
-7.10619
0.40186
-3.73984
-27.9654
-1.76733
22.9411
-0.644004
-38.4063
-8.56396
510.476
35.6044
298.383
17.4859
3.72293
24.8652
-36.5603
-9.9643
6.41369
52.3831
11.5559
-19.6245
-10.9389
-22.5295
-16.2268
-44.3828
81.8226
-12.7797
-2.65515
-3.09132
13.312
31.5556
36.5047
54.5936
1.33364
3.50764
-4.35375
9.23223
43.6879
14.8048
-0.681303
-5.7843
-16.0739
57.135
20.2582
-5.38982
-21.6836
-3.24688
-24.9643
161.746
-49.5136
220.215
16.3048
10.4328
-20.9884
147.407
-57.147
-34.8009
64.4485
-1.87695
-7.52147
8.41732
-26.8319
15.784
9.27954
-16.5551
4.73839
-24.1545
-3.44263
-5.66286
-0.816303
116.853
-29.1446
-8.13259
-20.276
-19.5217
13.312
-1.11248
17.7238
112.14
27.2149
30.8825
56.4677
5.08177
-52.4869
-45.2181
42.4979
20.4766
-0.187748
-10.0516
-4.20832
-16.0739
53.3869
3.3916
-14.1873
9.87158
-17.468
17.4425
4.8343
4.03344
53.3551
30.9344
-26.5192
23.6703
8.40542
-24.7365
14.7124
7.94861
-38.4063
-30.4433
35.4004
32.7933
38.8249
39.0376
40.2672
48.291
7.48029
35.9503
25.8849
94.0454
37.3358
72.0608
256.122
46.9049
1.14543
36.8498
67.5871
87.7839
-2.9077
-18.1459
14.3562
36.7002
4.40495
32.0527
15.7541
24.0593
4.72614
11.7114
102.097
-15.533
-26.075
-39.3685
-5.86269
29.3794
39.2173
38.0657
69.1527
-6.08239
12.9564
-27.3183
18.3841
17.099
-19.8095
-0.601439
8.58244
71.4998
-44.0964
4.69751
-9.93212
-8.30785
-49.008
-0.964912
4.50656
-37.8816
7.71862
11.1491
17.4133
3.79151
-20.0706
28.6794
8.35581
22.4058
27.6315
2.11672
-18.6339
1278.57
12.4745
-2.94176
24.8416
15.7228
31.8562
86.6136
9.9896
52.4486
-21.2097
15.784
35.5165
21.605
-22.2804
5.58154
64.776
4.38795
41.8901
120.781
111.808
10.4633
35.8008
34.5904
24.0593
6.60021
36.0742
44.001
16.3262
-12.9566
530.348
-33.9737
14.3869
38.0657
56.0342
38.6741
-2.33425
4.48102
28.6122
-30.5865
4.32403
52.7592
-19.7335
128.386
18.1789
-13.9301
19.6498
-0.27616
-21.015
-1.65171
-5.71753
1.34921
60.9031
-46.7449
24.0827
287.184
33.0892
-2.79909
-16.0602
-3.26934
9.36745
26.8562
14.9673
8.41732
3.15417
8.08125
3.15319
8.28776
31.7683
-1.56253
-12.1282
-22.2804
176.468
-26.2776
23.5466
-27.5162
-0.636326
688.875
-3.09132
-18.5471
58.9533
55.9184
-15.8886
27.1344
-3.58625
13.1054
-32.0996
-0.605617
97.3133
24.1751
298.709
291.273
12.7619
448.134
-16.0614
6.12345
-36.2087
-29.4092
-15.7804
18.1789
-8.18879
-4.71304
-10.486
-26.6372
-14.7702
-17.2402
253.106
37.2012
17.3189
-8.42128
-10.7656
52.8804
23.1081
1.84886
-6.99397
6.20718
48.1308
50.509
7.8078
-25.2467
195.111
32.1646
-18.7813
27.2947
-18.1008
15.6532
-2.51039
-7.15749
-10.1514
35.8008
-8.5131
235.236
21.0817
34.6306
-1.62838
5.08177
-12.9566
-35.6203
-33.9737
20.0091
43.6879
48.538
4.9409
-26.6971
-15.1546
49.4586
-21.6961
-11.6009
11.4768
-36.6761
-26.8384
-8.79443
-57.0099
20.9
-6.61504
8.44564
42.5417
10.4328
7.214
-4.44065
0.909154
40.1138
27.8348
15.5392
-11.201
15.9255
-35.0631
-14.4241
2.73362
9.28734
59.4906
22.7314
3.61936
4.88965
33.7787
-36.8627
43.9706
-10.1463
9.7604
-24.3546
50.8456
1.60202
30.4304
33.2785
36.6815
57.3441
20.3337
28.8734
38.2614
16.5268
26.9597
25.0637
8.9967
-24.2561
9.09018
6.07454
25.1692
328.44
17.2731
86.8263
136.782
39.8577
2.79512
0.584986
-26.8319
0.79149
80.494
-7.18473
-10.2541
0.2084
58.4016
17.5064
10.031
12.0848
-10.6496
-2.51039
-13.8996
36.2641
20.8083
218.153
38.3386
46.5481
-2.77012
-10.7774
38.3788
32.1048
33.1928
-1.88713
-32.0996
-0.605617
31.721
24.9472
16.6788
-9.83052
-18.9028
17.5995
72.1275
13.3508
-23.5577
-47.6395
35.8926
0.881228
51.5492
65.0305
7.214
25.272
14.7164
-13.5188
-7.27391
20.5194
25.7121
52.1002
6.07454
737.738
-30.9101
8.30264
-22.01
31.8562
4.15467
15.6118
43.6058
4.66919
-30.58
4.53962
22.398
15.3041
-23.3726
-20.6554
14.1762
12.0848
35.946
85.426
21.2715
26.4305
12.1016
24.0593
51.4972
3.99382
-18.5788
14.9795
1.63358
27.5054
6.81496
8.91014
359.659
35.2507
-6.69107
22.99
-8.0977
-23.787
2.96024
11.5297
45.927
-6.58711
9.59269
24.2675
21.9639
3.3745
-26.1302
31.579
30.7914
4.47836
45.5969
35.5821
-8.44928
1.2801
3.15319
75.7541
39.2646
17.1781
75.9529
32.1646
-37.522
8.55403
21.2754
19.5811
-31.2644
3.11181
11.5832
503.343
25.0197
-10.4828
8.35349
-15.8886
-31.3922
23.3862
9.61602
-11.0825
-37.4944
18.5002
38.7498
41.0914
12.9307
8.68903
12.6583
-17.0287
38.2142
81.4978
-4.10466
-7.26389
-8.56514
4.24938
-6.92036
-27.2298
3.18634
5.33993
-6.31472
6.53135
-10.486
12.8423
-6.02249
26.4593
-1.9694
-0.524853
65.3122
9.82267
-4.39214
-25.2879
-7.01748
163.774
43.1006
225.294
6.24147
-0.025206
22.9911
-25.3159
-10.6594
-21.2097
15.784
93.6125
-15.8763
32.0675
15.6323
-14.3978
-9.03156
-6.40329
15.6493
26.4305
19.5022
32.7164
20.3112
-8.39232
-1.4071
27.1344
17.1123
-26.25
-41.4699
14.8544
13.7028
117.878
186.725
-30.4452
5.4601
41.9623
37.1248
9.60271
-34.3346
331.995
10.2516
34.6826
42.5417
7.214
30.8942
38.2397
33.457
14.5922
-4.27299
60.9031
49.2698
17.435
27.0965
16.3871
28.3536
57.9673
27.3784
7.54177
-27.4923
29.6114
-22.3821
52.1937
64.1706
4.97819
0.806373
2.60429
4.15467
26.8562
24.3377
-1.37178
-5.03721
-23.0837
8.28776
56.1312
75.2742
39.6609
-0.0406573
8.1569
-1.03363
-3.15338
29.3487
7.83504
10.4633
-10.5876
33.9268
-12.3569
24.8298
45.875
15.2382
-13.6589
-67.4794
50.4617
43.6879
39.1676
4.9409
-11.4065
38.2142
15.2249
-10.4392
-18.2394
-11.8458
-12.5426
-13.9064
73.3739
-36.6001
32.8085
12.3069
8.67781
12.8423
-32.2594
43.3259
26.1416
16.3417
17.4133
326.131
27.1699
-27.5669
-5.05379
28.028
3.26865
22.7314
28.1565
36.4743
20.2411
-3.6414
54.0678
43.5559
28.9174
17.3454
25.0931
7.49338
4.15467
19.3599
0.921054
21.1997
0.79149
-5.31066
-15.8763
32.0675
35.9128
-43.1442
0.840436
14.3562
-9.03156
-4.52922
10.0271
11.438
-4.86061
28.9682
18.4371
17.8446
19.2076
32.1048
-0.540431
-9.38339
-5.86269
3.14252
39.2173
26.8213
52.2861
19.9334
41.0674
83.1918
-47.933
17.7796
-1.06887
37.9826
-23.0902
11.8203
-28.8989
41.5148
8.37749
14.0678
36.9195
302.787
14.7103
19.6498
12.7182
3.6528
26.7836
28.1544
70.2734
20.2411
5.72893
-9.65048
32.3115
8.72633
-29.036
4.22692
41.9597
39.3525
6.02873
45.5969
-15.5865
41.8144
36.3987
28.4225
75.9529
30.1935
54.6534
-13.1591
-8.7097
0.840436
-61.2494
18.1043
114.657
2.96704
-4.86061
0.978009
62.3111
17.764
127.682
-24.9033
-33.7463
40.6238
56.0839
111.154
16.6788
12.4372
63.5561
32.592
-29.1924
38.3943
18.3841
21.496
6.93447
-21.4263
-5.90446
4.50656
-4.02429
-26.6372
116.097
5.09735
-3.20143
44.9735
29.5921
43.9576
56.6795
36.7869
8.30452
-8.80693
-28.9413
37.2012
17.673
-8.89154
19.1472
6.24147
28.6133
12.1655
15.5775
-32.4541
28.9025
9.68187
-15.8763
-57.8876
24.6684
-11.2851
61.0279
-49.96
-6.83563
-27.2706
-40.6347
3.11181
-14.6538
-12.4616
2.63565
19.5979
42.8
-29.5181
42.1269
20.8604
-4.28856
11.4063
-7.50933
8.76471
29.847
24.9472
45.7105
-10.4517
21.5277
52.1173
11.4768
43.6048
-13.9064
47.801
23.8011
33.4509
29.2925
34.6423
3.97049
136.711
213.119
32.4058
31.9025
-10.7003
6.19061
2.73362
18.2612
41.4721
34.8747
12.1114
-6.39818
-5.23213
-14.5907
9.37863
-20.4692
3.99399
18.367
-41.1227
57.8159
11.6967
-1.06769
-20.1359
15.7228
9.36745
36.2265
60.4724
14.0395
29.3911
45.5626
27.516
77.6282
164.827
32.1707
-10.2541
-7.28786
71.52
-13.1591
40.4132
0.840436
244.722
-4.96538
22.6824
19.5979
18.4371
111.467
33.9789
5.78408
-0.0130613
9.12984
27.9729
38.0657
22.301
10.5631
27.6508
26.9698
319.384
600.614
5.85458
32.3604
11.8203
-25.1508
264.529
-21.6076
-6.43379
3.46587
-23.1813
8.25469
27.8348
20.2144
31.7638
21.1614
13.6626
0.56841
19.6002
58.0131
37.0018
1.50044
-11.1377
42.8234
54.8003
31.2151
32.6655
15.4713
26.9671
22.8953
47.4709
17.7876
12.5235
4.53962
18.6499
5.93374
-5.4138
37.7868
-22.5295
17.707
4.34289
-5.28342
16.0855
40.0122
13.8801
34.5904
24.0593
19.7187
-12.6515
66.4897
-23.0292
-26.075
-28.1241
449.535
38.7498
26.0492
-19.2008
-2.03617
53.2067
2.66674
53.3869
48.3692
15.2249
-4.817
21.116
36.1832
16.0787
41.5148
62.7936
25.6751
16.055
16.5843
10.5519
28.8694
7.09597
28.3333
13.0231
30.5318
13.1618
19.2848
9.93874
-3.6414
61.564
19.9707
21.4211
225.367
44.9747
69.747
45.5969
27.517
-6.91128
-13.7134
156.339
89.8644
-27.9026
22.7943
410.38
23.5466
25.0027
15.6532
40.5931
-14.6538
25.4558
17.6282
22.1852
4.72614
19.2076
34.6306
35.5942
22.2483
38.7498
48.5876
62.4285
54.1602
194.443
24.2008
36.3401
27.0296
45.8906
207.665
-2.94294
272.241
-8.0977
54.9238
50.8851
19.6219
62.7936
44.4158
4.81061
3.46587
29.2925
17.7757
111.328
27.8348
37.081
45.1999
7.40093
44.4527
77.3834
33.7766
53.4068
2.41819
23.9892
-9.2636
20.3346
47.304
8.72633
-8.42128
23.2952
6.10099
54.9672
39.8577
30.57
-9.96528
-23.5714
136.716
28.4225
-14.0023
15.2009
45.2831
22.4481
27.2947
41.8693
56.8826
17.707
-10.6496
21.8525
-3.40936
60.1637
38.2429
4.72614
189.748
60.8675
24.6085
36.9409
26.3988
18.135
42.9654
43.6879
29.7973
42.4222
-3.91023
15.7254
34.6462
33.9656
26.7382
39.9313
139.562
30.9344
31.2973
-30.7966
-2.15633
-23.1813
29.0201
7.09597
39.2601
274.16
34.3016
42.624
41.4721
12.3859
22.1152
0.106733
31.579
49.1781
-23.4138
555.53
215.996
4.47836
38.1006
31.8339
9.87262
0.921054
169.946
-23.0837
38.2728
61.7534
34.0447
6.61245
45.2831
73.0479
15.6323
-8.52989
57.315
21.2715
45.1712
34.5904
19.6381
408.792
26.2239
46.6112
64.9867
24.9472
50.412
27.4297
3.28794
3.58603
19.4736
-36.6886
336.371
10.8879
22.7212
36.4124
49.227
53.7465
32.435
10.4565
24.6482
49.6751
21.927
21.6772
51.7813
28.8694
22.2126
47.074
22.1152
-11.1377
52.1937
21.0671
38.7114
-29.036
12.0508
-10.7656
25.0931
13.525
26.8562
48.7005
52.9761
2.79512
14.3986
13.7034
14.3976
65.5015
30.2966
15.9828
-9.16193
18.7
59.1538
-4.98238
6.28283
4.58857
-18.1459
7.83504
19.8336
0.656816
24.5564
25.2201
40.9259
30.452
-24.3759
9.12984
67.3283
24.1751
18.0594
-21.6961
36.5203
38.9989
33.9656
-8.56514
22.99
6.1981
-2.66196
35.8926
-2.8669
38.4307
46.2899
27.2994
16.5843
40.1138
12.8423
31.4588
73.3109
29.8897
48.2009
9.91703
30.0284
-10.7003
26.8053
3.66514
24.2341
23.6303
24.4084
-1.25542
30.8521
10.4684
37.8714
-8.96847
-31.8508
-9.74396
24.0827
-23.4138
0.806373
-3.01791
58.0932
19.1472
41.8487
4.33312
-6.21714
21.4062
13.0277
5.93374
28.3194
-0.0406573
59.1538
-21.849
4.58857
28.7057
89.3188
60.1637
43.9608
24.0593
15.4595
16.3262
3.73507
-11.4849
36.8757
24.2248
19.325
36.8
18.2805
27.9489
-1.08139
34.6462
-5.97873
4.55333
36.1085
20.0133
28.6869
10.4565
60.2554
23.8011
-13.9301
-2.15633
10.2795
41.9879
29.7089
34.2799
43.1469
8.04038
15.5609
32.7187
86.1241
74.4832
49.3444
36.4743
-4.52411
-10.8425
13.264
67.7122
27.7374
29.1548
48.241
8.91209
1.66726
15.9267
16.3361
31.5414
546.793
-5.63818
-12.7754
55.1394
63.6275
-5.31066
14.1087
17.075
62.9019
9.07311
27.8346
9.27373
-11.5867
-16.5659
1.27581
1.59385
23.346
61.5406
29.089
32.7566
67.7121
18.2002
7.4832
14.752
28.6953
24.1751
31.1778
8.91014
41.0674
57.135
35.2507
575.571
32.3604
36.8799
26.8128
-10.1582
45.2629
-10.3632
44.166
6.80374
55.2571
24.0867
-6.02249
15.2149
638.961
31.3343
62.3909
31.9025
42.1624
17.4107
39.9238
36.4668
70.735
32.1018
27.3784
43.149
43.7222
17.9647
22.1152
-1.42173
46.2076
-19.6657
13.9248
4.47836
41.2266
34.1397
54.9672
-0.025206
47.3539
4.66919
25.643
21.1997
-15.5875
13.91
63.6275
2.1856
0.990255
41.535
7.45561
57.2797
-6.85645
549.762
-19.7743
-40.6347
-23.2699
2.53088
33.9268
-10.3872
57.7925
87.1851
26.7039
15.89
26.4826
-36.1477
11.4063
-31.8722
-28.3515
293.623
42.9654
41.0417
21.8075
173.828
-3.91023
49.4586
27.0296
45.8906
57.7395
3.98051
102.005
5.02076
13.6944
-28.8989
41.5148
-23.4816
12.5567
-6.43379
168.384
23.6703
21.3732
37.2052
1.47378
33.9555
-13.0117
37.2012
0.452341
40.5854
1964.97
12.0508
32.5893
46.8488
2.2806
15.6118
7.47106
19.243
-56.8159
11.8294
29.3901
413.086
13.43
-0.883811
11.4528
61.0279
34.373
26.8976
15.833
-8.77558
3.11181
27.3299
33.9268
100.183
70.911
27.2149
112.911
34.6306
18.9864
-16.7047
-22.5019
-15.233
37.3432
24.9472
76.649
41.9623
-10.4517
8.40927
21.4199
-13.7199
6.1981
28.9922
956.723
40.6677
1.06248
-34.0155
-13.811
-2.83898
-0.27616
5.22191
225.11
134.837
31.3343
127.983
4.31654
-2.24769
22.2086
19.193
-10.0143
8.22649
41.2266
86.8263
168.641
34.3182
-0.594946
65.5015
19.0522
3.95653
34.0387
33.6925
15.6323
15.6532
15.833
-5.02744
14.3562
0.338776
38.5743
37.6749
38.3386
15.9705
146.644
58.9935
18.9864
8.8299
-11.0825
5.60914
21.8832
44.8395
98.0358
262.182
8.68903
-0.460189
11.0823
23.2217
7.13973
496.86
15.4938
-23.0902
-6.41009
80.8702
4.62936
-0.561793
383.372
10.9621
31.1666
-15.9574
21.3732
9.09417
22.0885
35.5119
25.7121
13.6652
277.906
180.77
9.28734
13.3611
33.6044
35.6528
0.618641
45.8446
2.97215
97.8415
-20.2129
7.50456
58.3419
33.4611
1.50044
50.7065
14.7124
26.6893
1.23006
-0.92502
-1.06769
79.441
30.3916
69.3152
18.1467
6.20718
-39.9503
29.8943
-25.2467
-22.2804
17.1721
7.45561
173.472
4.40876
-10.404
27.3299
8.15308
56.4156
-12.3569
49.5829
31.5556
55.3259
37.9483
53.3713
5.08177
-13.1315
-20.8552
21.8832
24.9472
93.5412
28.8439
-16.0739
42.747
153.906
2.67926
-4.34957
231.086
-15.7804
22.7741
-0.992838
38.4307
10.6826
-4.55972
136.525
33.0407
8.40542
387.656
18.3404
23.838
18.784
45.9105
-1.32995
10.2299
65.5093
17.1093
31.9046
30.6037
43.9706
-7.38953
-15.9175
23.2952
-33.2544
8.22649
16.8637
31.8339
11.7467
6.9023
24.9478
12.5235
62.6357
39.6669
34.7234
-3.53973
35.9128
1054.28
17.5064
60.6307
42.0699
0.594754
16.2303
19.0794
17.9596
6.27901
5.81577
205.035
180.768
44.674
25.3409
11.7114
30.8825
50.8455
-4.28856
0.161885
-16.8797
49.9942
16.7285
60.5545
38.6741
48.2655
40.0883
-36.6886
60.8831
18.367
54.4547
19.193
83.689
38.2877
-10.7656
32.5893
19.3599
48.7005
24.8652
15.9136
38.7614
21.1997
-4.34308
-23.5714
13.0277
4.05967
30.1935
-43.1442
27.2947
0.639817
11.905
19.5811
179.274
-14.6538
19.8336
73.7454
35.8008
56.9836
21.472
31.5556
21.0817
27.1344
5.08177
234.245
14.3869
11.1063
53.3869
14.636
4.24938
18.1392
30.561
34.0185
-6.61504
25.3122
21.927
25.4253
-7.77853
-2.83898
4.50656
10.8441
18.963
-0.0953345
21.1614
22.5322
47.7846
-21.9447
30.5535
15.8521
5.53921
18.9833
27.9822
-15.7251
26.2824
7.12264
-26.1302
61.564
28.5633
4.97819
-30.9101
-2.94176
-16.3878
24.7694
41.8487
11.2192
24.8652
-4.70114
18.1467
-23.0837
15.784
41.541
-2.75788
11.5499
-13.1591
28.7508
56.8826
-1.03363
-5.02744
12.4821
-18.4019
42.3224
-8.60874
39.0518
14.0965
27.1344
-5.37651
-2.4145
22.6507
-3.76119
-54.5884
38.7498
46.7136
58.6804
29.7973
-2.55537
-2.33425
30.7179
-27.3183
8.40927
9.0138
-38.5502
49.227
76.2353
19.3166
36.6934
14.0678
18.1789
9.08807
-6.31472
-4.71304
32.6176
16.5904
33.3329
48.9481
5.66558
29.044
-21.6292
191.072
434.304
1.14152
-8.75169
-9.2636
18.4605
19.193
14.3485
-34.6582
285.664
2.35286
30.7153
11.2415
54.8502
214.565
12.5245
13.7034
-23.0837
-2.95664
13.0277
-9.05879
2.86432
-35.3989
49.0312
-30.0257
4.38795
15.6532
-5.02744
81.8226
2.21284
48.9193
43.9608
42.8
34.2002
32.7566
3.2077
-9.20845
-1.88713
7.25578
73.6729
37.2936
22.0286
9.20823
58.8289
221.932
42.1425
18.3841
41.4618
38.2865
73.5898
-11.8458
4.32403
-15.9854
226.869
213.363
28.5633
-32.7841
-18.2619
26.234
15.6118
35.5821
45.4799
-38.4343
-17.4606
21.1997
6.90132
86.9985
33.6424
-12.8069
-25.2467
-39.147
39.6609
26.1963
61.0279
-1.23425
17.707
-36.8866
-8.13259
24.5564
34.4948
34.5904
-4.64419
28.578
32.7566
26.4826
5.08177
-9.20845
-9.61082
21.8832
4.33249
-0.187748
3.28794
-4.88931
-55.4293
27.1499
132.702
32.0915
-17.9355
-9.97177
-6.92036
-23.2767
41.5148
-32.852
27.1863
12.5567
-12.056
-47.1339
-8.18879
2.78322
293.113
3.85487
493.332
57.452
-21.5397
-2.94176
7.97505
17.5968
58.0932
52.8804
28.7303
49.228
15.9136
-13.7124
38.0663
-21.6973
29.8943
73.4001
68.4566
11.5499
198.61
4.80589
-14.3527
4.40876
375.654
-20.02
10.6081
-24.0241
40.4484
346.896
293.116
19.5979
24.8298
47.7491
121.274
-1.71218
-9.61082
44.372
11.1063
39.9397
14.8048
57.4147
33.273
16.7045
30.7179
-36.6886
23.4018
7.13973
0.805194
26.7382
6.89482
23.0647
-15.7804
41.5148
-2.8669
42.1788
27.5492
7.214
323.521
15.751
-19.141
14.8972
18.2158
11.2878
23.4218
-21.9204
-23.5033
33.6502
18.2612
3.99079
29.8563
-8.22881
31.9046
-4.52411
21.0048
-24.2173
120.186
42.8315
707.005
9.5075
11.4295
-28.2856
33.5763
64.3155
-13.3328
-12.406
-17.1239
4.12916
-18.0399
5.24857
-18.6339
22.2086
3.10413
47.8007
341.886
-8.89154
8.22649
1.87118
36.0138
45.5969
-3.77334
12.1655
8.77636
23.0738
72.4936
38.2728
93.9117
26.5424
-30.0257
64.3789
156.388
0.594754
-2.51039
17.5234
12.006
45.9556
41.6964
21.5122
54.5936
-19.2811
0.161885
9.35727
-2.11455
24.2248
45.5619
42.9158
16.1853
33.273
5.4601
58.8289
-1.08139
25.2759
16.5101
21.116
-5.0463
-12.0323
37.7666
8.37749
98.4008
25.6751
10.1288
16.4663
-15.3662
30.0918
80.3047
28.5633
-8.14027
-0.92502
-1.06769
0.478789
30.7153
89.9523
56.6285
23.1081
99.8278
2.79512
23.7689
19.3256
27.0284
31.7683
10.3606
2.08247
7.80176
29.1688
8.13608
15.6532
-33.1384
-5.28342
134.152
11.9012
21.3763
10.2276
26.7039
-2.4145
2.03595
31.8461
-22.7293
23.7572
52.2861
34.926
38.8952
38.2142
-2.95545
17.7796
9.60271
19.5459
41.7307
-15.594
-21.4026
45.2629
29.4233
212.832
455.116
27.4185
21.5239
100.084
-26.6372
30.2074
24.2675
35.0824
51.5327
-6.95215
21.4743
33.6502
181.305
69.2117
16.9121
-16.248
43.9706
77.9348
19.1307
-8.96847
-16.721
35.8531
33.4611
24.5
17.0517
19.3967
-7.38953
31.579
37.9337
29.3411
2.82311
19.547
0.478789
25.0931
48.7228
2.2806
75.5819
18.7155
36.1095
386.979
33.1392
17.4516
3.15319
8.28776
48.6349
187.718
0.2084
28.4165
5.58154
72.2723
92.4691
25.0235
-8.13259
-5.28342
16.0855
373.133
36.4645
27.8074
23.4668
7.96323
32.7566
-0.540431
-24.201
-3.98862
21.8832
44.8395
41.0417
14.5323
45.7105
31.5026
12.0496
28.6122
10.643
75.5385
55.4341
188.356
46.2899
17.9291
10.9621
36.7888
7.2201
327.561
13.3408
-7.5916
260.539
134.559
-1.76733
48.4456
-4.81583
47.4709
35.5821
64.2205
-13.7124
174.873
-8.09121
-27.3195
13.0277
-7.18473
-32.7429
28.3194
-18.7813
-6.85645
17.5272
-2.9077
57.4597
-24.0241
3.94171
-2.98654
13.9757
16.563
32.8371
39.8224
44.001
11.4901
25.6965
31.8461
-0.240488
8.76471
30.5694
46.6639
33.0519
-17.0287
49.4586
51.5128
11.7456
-27.0248
49.6751
14.4307
8.9967
-14.8858
18.4605
23.7189
-42.1545
15.4713
49.4559
157.419
9.77687
43.7228
16.8414
36.1095
-2.46803
9.95532
143.708
2.66556
28.0202
9.68187
0.990255
-27.9026
30.2906
-29.3244
25.2033
-8.77558
-0.636326
17.9596
32.6207
19.5979
-1.4071
40.2528
41.4751
-15.533
-1.88713
22.2483
421.059
32.4435
46.6639
25.5556
27.6508
20.4526
38.2142
-29.1924
53.9914
10.1755
36.1085
5.02076
13.6944
52.7592
6.50343
12.4259
97.0511
-0.714676
19.1528
40.8391
125.558
-37.8742
5.25357
-24.4403
4.60218
13.576
4.92782
128.245
20.8192
4.73067
48.6557
92.2193
9.37863
-11.1377
25.5929
-2.79909
28.9174
-3.26934
41.9597
15.3991
53.0931
10.2914
14.3986
182.369
-19.8232
363.478
-7.18473
12.2347
7.45561
36.665
17.5064
38.142
51.4402
-3.15338
27.4747
23.5818
25.0197
241.948
154.435
27.0942
50.2962
452.117
24.6085
-8.0367
17.0285
-0.240488
46.246
712.007
45.5619
18.5529
40.7693
-0.162102
40.0883
86.9997
-17.2402
63.4381
26.6893
10.6004
6.42857
13.5973
18.7378
37.8879
28.7303
21.117
-42.1825
-0.593966
15.5775
8.28776
43.0127
34.0447
28.3194
22.7943
7.45561
-8.7097
-8.52989
-29.3903
10.6081
2.21284
16.0855
19.3975
36.3688
17.7238
31.5556
30.8825
17.1123
-4.28856
11.4063
114.305
-28.3515
14.3869
63.5802
35.4195
16.4064
-9.53243
141.288
0.792677
42.1425
14.636
129.543
13.9237
-15.594
56.7979
-17.6545
32.1444
-15.9854
27.1863
44.4158
3.3745
-5.51547
243.348
7.94861
3.10413
29.06
-12.3121
22.9676
30.7153
28.1081
23.1081
50.5746
81.0871
12.1655
36.1922
34.5247
26.1461
41.541
0.990255
-31.6507
20.9202
-0.0406573
46.0354
34.373
36.2679
19.3354
87.4448
24.7016
10.4633
204.93
13.312
101.961
49.5829
17.8446
6.08917
-4.28856
11.4063
14.3869
31.721
13.7028
3.58603
26.9698
-42.3108
53.3869
33.9656
-2.47551
23.0647
-25.1508
30.2704
385.065
25.3122
42.5417
2.93654
12.8362
-4.44065
-17.8315
80.3087
-4.14842
28.0157
12.5936
30.0284
2.80703
15.5609
-1.01452
35.5243
8.89085
29.8563
8.63779
13.7371
461.887
-20.9884
120.047
54.0678
62.2965
-40.2804
441.212
2.35286
51.33
31.8562
19.1472
517.862
9.34512
-0.593966
43.6885
-17.4615
27.0284
29.8943
-2.75788
5.8306
-26.2776
46.0354
13.7583
30.6457
49.5662
-8.77558
1.09298
21.2715
33.9268
2.63565
30.8423
6.60021
19.2076
38.3788
240.126
-43.644
-1.88713
-9.61082
18.135
39.2173
64.3026
44.7898
14.3112
27.9489
55.0808
-87.2884
10.2833
14.636
9.60271
0.805194
19.2419
-15.7804
24.6482
-30.9779
25.3122
20.0529
-13.9301
5.33993
16.1741
-4.86377
12.8423
1.47378
-24.1405
7.40093
8.84548
69.8871
13.1618
-0.941106
-12.5743
31.3796
17.1093
29.8563
21.7562
-18.122
51.4668
-2.65005
-14.6025
-12.7166
-13.4921
-35.5005
9.09018
11.6967
-2.51807
4.69718
12.0508
13.5973
8.22649
46.8488
22.8953
45.5969
3.72293
24.8652
-4.70114
-49.3197
988.218
-17.4615
10.1618
99.2347
15.3041
11.4528
7.80176
-7.53692
4.38795
19.4013
-18.1459
8.734
17.2054
27.3299
13.7753
6.38379
236.99
39.0518
4.72614
24.8298
51.4972
22.7345
1.33364
-3.58625
-28.3515
33.1276
37.3432
38.6741
7.03608
3.58603
-16.0739
7.13973
52.7062
12.0496
6.89482
38.0572
484.595
9.65564
36.9195
-17.6782
-2.15633
17.7757
6.38063
42.8274
10.8441
45.1999
40.7046
28.6577
22.5322
32.7921
-21.9447
17.435
21.4743
31.7761
-7.86989
11.3511
22.2086
19.193
0.806373
-8.89154
17.5968
16.8637
9.77687
36.2265
32.3614
-4.70114
36.8874
13.7034
2.66556
41.1387
34.0447
-1.66567
22.7943
-24.4035
15.6323
32.5198
2.46882
34.9709
35.946
46.0706
25.0197
41.423
8.25785
8.35349
12.8149
10.3483
15.4595
27.1344
-5.63526
-7.73675
18.135
27.9729
6.20655
42.9158
35.1471
14.8304
25.0957
-25.4442
0.106733
-5.90235
6.07454
10.6004
-57.147
8.22649
-1.87695
37.8879
54.9672
1.84886
64.2205
-6.21616
23.0738
-32.4541
39.2646
-34.617
-5.4138
-24.4035
21.6725
-8.73051
-31.1985
-44.3828
-0.636326
36.2641
43.2971
27.0942
14.0965
75.4296
237.03
26.4826
-24.201
-35.6203
-35.8477
8.76471
30.5694
-17.0543
-11.7046
47.5845
-1.08139
34.6462
-9.72686
5.85458
21.4199
735.907
-10.6685
-28.8989
-12.2372
8.55874
10.9621
-8.18879
180.82
18.4645
7.71862
14.8972
276.837
30.5318
7.53964
40.2883
23.0329
28.6794
-9.74396
-11.1377
95.2972
15.4449
1.23006
8.44531
2.68044
4.22692
26.9671
-1.46753
-6.877
20.5895
12.1655
-21.2087
15.5775
-28.7059
30.7765
41.1387
2.86432
-14.7841
43.409
1.83341
44.1613
36.2679
0.594754
36.7002
26.8937
32.6207
59.6666
8.47427
11.7114
53.3713
32.1048
-9.91076
7.4832
7.25578
48.5876
8.91014
-16.0739
364.482
54.5803
-4.817
-36.2087
11.8203
-27.0248
2.75529
19.69
33.1714
-8.30785
16.5843
-15.6851
45.8867
6.38063
29.7089
1.47378
6.97141
19.2874
392.248
7.01678
37.3525
23.6303
-7.86989
-20.508
15.4449
16.2226
-1.06769
-31.3803
13.1156
0.406536
45.5969
39.3302
43.6058
147.098
5.02823
38.0663
-53.0688
22.398
17.1781
347.692
11.5499
-7.53692
47.9094
15.6532
0.840436
69.9352
-11.8807
-18.4019
18.9342
5.31865
14.0965
7.96323
58.9935
22.7345
-13.6589
-24.201
-2.11455
38.0657
50.412
20.1545
-20.7768
-21.6961
40.2684
18.3841
15.2249
13.6197
29.3836
23.0647
-0.787895
17.1519
-4.74097
70.2898
51.9121
-4.55972
29.2925
27.1461
32.6176
14.7164
-7.89655
14.8972
20.0899
1.91744
-11.618
22.2086
13.5708
186.763
2.68044
-25.7581
11.2415
24.7694
36.2265
-0.025206
9.87262
-0.953012
-23.7779
-4.34308
122.606
61.7534
50.9113
445.144
11.4528
303.904
-3.78879
29.1688
-10.6046
-29.3903
11.5832
8.15308
39.549
15.7541
23.346
9.06678
8.47427
2.34103
12.1418
22.7345
-21.1552
3.91002
18.5002
26.8213
1.68632
29.5249
11.0823
92.5621
-8.57765
47.7647
18.3841
-8.56514
30.4863
-2.66196
9.65564
-25.3557
-49.5373
33.4509
-10.0629
190.19
0.758429
-11.618
167.244
-25.2879
-5.14341
9.36745
34.1397
-3.12886
19.243
-8.44928
36.8874
362.974
23.2803
-0.0907903
41.541
-30.8689
-54.1395
26.5424
36.665
-6.85645
-6.90151
-11.8807
-9.03156
-13.8996
4.40495
5.81577
25.2201
42.8
38.4593
81.0518
10.4692
12.1684
58.4275
43.9025
42.7508
27.9232
112.282
17.6593
68.3794
12.7619
20.8471
-13.4921
9.09018
24.8152
1.23006
62.7932
68.2728
22.9676
40.0856
48.7228
127.843
51.2191
5.59699
19.243
-38.0753
183.064
20.9263
-8.38008
-18.5323
31.8185
-8.31257
19.4013
-10.404
21.8525
-3.40936
329.055
15.6493
30.1786
-1.11248
28.9682
44.674
10.3483
169.133
24.6085
14.4521
-18.5788
1.861
12.9307
8.68903
-19.2008
-17.0287
4.48102
-23.5702
17.7796
1.51753
-2.94294
-19.3421
-3.17223
-17.8594
18.1789
-21.4263
-17.2402
-28.0043
44.6974
45.4299
-8.89154
11.9746
19.3599
45.4799
-2.82708
-9.9643
-43.6985
-16.0751
24.6744
0.990255
15.298
-9.41099
34.3938
-4.78176
-27.5162
10.4633
11.438
10.2276
419.487
21.5927
-1.4071
51.4972
-6.16263
88.243
-20.8552
10.6388
20.4766
27.4297
44.5174
-2.03617
-9.13795
-14.1873
19.2419
-4.53603
35.8926
-15.9854
19.69
198.089
-17.6782
8.40542
14.7164
12.7182
28.3333
22.3935
31.3343
56.7687
7.53964
-25.6928
-33.1648
-1.01452
41.1465
35.4785
24.4084
-25.6183
32.7262
244.727
-8.96847
7.50456
-4.12176
-20.508
37.2012
6.07454
12.4745
-10.2954
-19.8084
-27.6322
14.9896
7.9028
-1.2548
21.8948
28.696
-6.21714
-16.0751
52.3831
-23.3726
-24.1545
13.424
-45.0182
156.605
150.565
122.475
-4.78176
-21.894
23.7265
-14.6538
4.40495
8.25785
34.5904
160.866
36.5853
9.8373
25.2603
24.6085
3.2077
-33.5713
-5.86269
96.8458
17.451
20.427
5.16201
-33.8953
13.8514
0.792677
19.6537
35.2507
-25.4317
21.116
16.493
7.603
37.2012
23.7189
-23.5565
25.0931
26.234
17.2731
60.5894
7.47106
81.0871
12.5245
-3.16315
-11.8393
-15.8763
-9.16193
-13.1591
34.791
54.9877
30.6457
-4.78176
10.6081
-7.15749
17.5234
41.423
709.159
21.472
24.0593
-4.72476
-11.7848
-35.4454
-3.76119
-32.0996
36.8757
31.721
26.0492
10.5631
13.8514
-21.6961
49.6387
22.1323
20.8471
96.0786
-13.9064
17.1519
-27.2298
-4.55972
-11.9369
-14.0834
8.25469
-0.400289
33.9555
21.9639
11.2878
0.544119
6.48175
-14.8858
47.304
21.8448
27.0433
28.8412
56.2191
37.8879
36.2265
32.3614
-14.0715
16.2726
-21.9038
23.2803
16.7758
13.43
10.3606
9.67583
-37.522
2.51388
-23.5224
-6.90151
4.98587
-33.3944
2.96704
-12.4616
3.94171
6.38379
40.2126
84.0294
-8.90336
184.556
-13.6589
5.78408
89.9421
-22.7293
22.3507
43.6879
35.4195
16.1853
-2.33425
13.8514
12.1574
35.2507
-7.26389
-36.6761
-6.99501
-32.4606
-21.9129
-40.1433
37.7666
2.82345
8.80854
-25.1744
10.9621
3.05561
4.50656
2.09642
9.275
42.5787
146.724
20.6581
42.1624
-12.5743
0.85955
31.7761
20.1352
7.73892
20.486
12.3859
45.0231
26.8556
162.037
15.3944
24.3712
-14.847
416.289
52.2018
4.23048
24.5
-9.74396
-31.7524
17.3189
40.5854
503.199
90.7615
167.271
4.47836
46.8488
43.7228
29.9599
64.2205
29.3901
4.53962
9.68187
32.8494
9.57873
84.6385
-26.2776
23.5466
-3.10832
2.7145
-24.0241
1.09298
13.7753
35.8008
13.9757
40.9259
19.7187
2.34103
221.385
-13.6589
0.161885
59.9571
33.1276
45.5619
29.3038
42.6433
-24.525
-19.0972
30.2174
-19.8095
13.6197
-15.594
39.6407
-21.6076
49.6751
16.3048
-28.9226
-20.897
121.122
-10.3352
-1.11564
128.91
22.7112
7.40093
12.5936
-1.32736
26.2803
19.6736
0.544119
11.8128
-1.01452
-15.0755
25.7574
-16.6239
16.7378
-17.5991
24.4084
23.3558
-7.10619
-29.5832
-7.48797
-12.9729
22.7347
14.7205
-43.5952
34.2155
-1.7369
15.1776
3.57348
7.33934
17.4638
12.9042
-23.6504
-6.79547
46.0781
-14.7678
-23.5799
23.7143
-2.83361
33.7553
21.0134
-17.2402
-33.6265
40.9493
-42.1545
-44.4988
13.8487
38.8249
46.5339
8.93559
-0.0159794
-5.27913
31.5071
96.8259
-22.4356
-19.4693
45.0983
12.8212
3.47173
-10.404
125.901
36.2641
30.7466
12.1016
42.8
-17.7627
2.34103
15.2382
-16.7047
46.8386
35.4692
101.784
-17.5479
20.1545
5.4601
13.8514
-6.70359
27.1499
5.26567
24.5952
-19.8095
37.9826
-26.8384
-3.17223
263.455
24.6482
-6.61504
30.9344
40.6677
57.2845
14.7103
-0.692522
-8.46118
40.1138
91.5531
-7.89655
11.4668
9.275
53.8231
373.486
-9.32695
19.6736
-31.315
8.06467
-15.0755
-0.479484
7.73892
-15.1213
17.7336
1.09809
-26.1302
33.453
9.82267
-11.8884
111.376
-10.7656
8.22649
9.36745
15.3991
9.34512
-40.3084
19.3256
-38.0763
2.66556
18.6499
-40.2392
204.482
-22.5295
10.4281
-3.10832
23.3292
-14.3978
-15.6289
26.5757
12.3374
23.1456
-17.1701
-32.7552
-3.28116
17.764
-18.495
-31.6972
31.721
29.3038
-17.0287
11.9773
-8.57765
15.9055
-20.9713
-1.64169
-10.4392
22.99
-32.4606
2.44997
-47.6395
311.38
-10.3632
36.9195
-8.30785
27.4185
-6.58711
40.1138
40.9533
14.5922
18.963
24.2675
31.3343
36.154
31.9025
23.4218
-3.20401
0.56841
257.607
3.66514
3.26865
5.86485
16.9121
25.2299
-11.618
-20.508
31.579
18.0967
-14.0435
157.9
26.9671
41.2266
-7.08973
23.1081
-5.6474
-23.4418
17.4516
-36.2022
14.9017
-17.7504
-31.6507
39.6609
34.3938
2.7145
-5.02744
98.6892
7.83504
-3.09132
28.3046
8.25785
1035.34
22.1852
-15.8886
-5.15523
6.51963
33.0418
0.396602
17.9655
47.7756
36.4062
39.0027
43.8528
-7.24053
44.7734
-2.01842
33.7092
39.9359
14.8607
31.4233
-7.16067
33.3721
2.15938
45.927
124.751
-19.4332
10.1288
-0.400289
18.963
18.6453
17.4133
15.5366
39.9238
25.2224
24.2799
18.2612
16.493
144.41
35.3271
223.466
53.7039
-21.5397
-4.81583
-22.01
19.4709
43.7228
14.9673
52.9761
12.1655
10.6504
-10.6594
-8.09121
32.6506
59.8793
-10.2541
-33.5248
22.7943
-30.0257
21.6725
10.0101
28.7716
4.58857
506.593
-3.40936
124.781
51.2566
108.889
43.8651
40.2126
59.6666
2.85208
7.96323
58.9935
37.727
-24.201
-11.2575
-13.359
166.654
36.1916
31.6714
61.1629
10.7842
10.8708
57.8159
18.0967
-27.1619
13.9248
-18.2619
-3.01791
26.234
0.406536
29.9599
11.7467
103.995
-23.0828
-9.96528
5.53141
165.229
0.990255
26.4453
-7.53692
25.0027
-21.894
18.1043
24.7016
19.8336
17.5234
35.8008
36.3688
9.06678
6.60021
45.875
-16.6209
12.578
-29.8232
23.7572
68.0507
41.0417
21.8075
25.7767
-7.65837
49.4586
-8.57765
25.2759
-2.2306
15.2249
-25.4317
39.8566
15.5684
113.53
41.5148
0.881228
36.5566
16.055
-0.282266
181.092
23.3979
23.2472
0.222358
20.5194
-31.7524
31.579
13.5708
-4.39214
4.47836
43.1006
58.7153
-3.77334
17.3689
-4.3421
-8.78535
-32.9417
28.0202
-12.1282
-37.2729
-24.0574
-58.1367
23.5466
-33.0726
-32.8928
-23.7681
-4.38446
4.08691
-19.9579
17.0602
17.6282
6.47943
12.8149
-25.2589
-29.5181
12.1418
-30.5907
27.0359
22.1361
32.6084
26.4927
-25.462
-35.7516
6.2027
31.1545
2.67926
133.56
-2.47551
23.0647
370.277
20.9
27.1182
85.2824
36.9195
-24.6451
18.0481
14.0276
45.736
-6.02249
182.007
16.7713
8.9967
44.6974
-0.92502
521.797
67.9452
60.3767
79.33
37.4561
36.1095
10.2914
18.1467
41.8144
10.6495
23.2803
49.716
45.2831
-9.41099
50.7205
48.4493
25.6387
48.8817
39.1799
-7.57607
49.3592
26.2779
16.827
12.4271
52.8705
-25.138
2.79804
-31.1626
20.9461
44.8395
30.5694
7.30852
63.0369
22.0286
27.9489
36.3401
30.8981
14.636
13.3508
9.87158
-21.2162
-13.9064
20.9
-10.3632
38.4307
23.8011
-27.0485
-20.897
10.5519
-22.765
-24.7631
238.229
-13.2138
25.7121
24.9096
88.1245
19.6736
-10.7003
-65.0239
11.1614
7.01678
72.9598
-15.7251
28.1565
-19.9961
28.978
-58.872
-57.6942
-9.22478
-7.01392
11.3816
310.814
-0.8303
34.3901
46.367
287.025
-59.9581
7.3656
102.615
-3.01791
-22.514
-51.5528
-17.4606
184.938
31.7683
9.68187
2.51388
6.28283
16.2303
2.21284
19.8336
257.404
41.423
25.9334
6.60021
19.2076
29.0084
-7.25058
-41.7699
-31.6972
18.135
14.8544
36.1916
-2.55537
-22.949
-2.03617
2.60696
-31.0664
34.6462
-4.10466
67.6988
-17.9355
4.24938
-30.5865
29.6239
-44.8284
55.5703
-20.6705
56.2343
9.74557
35.325
55.5295
53.383
46.5755
46.4514
48.9481
58.0007
53.8231
30.5318
25.3433
26.2329
-3.82562
27.091
15.4501
171.348
58.3005
102.182
61.7742
15.5559
-7.20324
41.0226
-20.6176
-14.586
-30.0103
17.3689
-29.064
288.012
0.584986
-1.08258
2.1856
-6.50601
-15.0332
-4.98238
2.5347
-23.5224
-2.51039
-46.5129
114.512
30.7466
19.5979
18.4371
-34.6292
12.1418
-10.9987
-26.7774
-29.8232
-0.605617
32.4435
37.2936
-2.55537
131.918
0.792677
55.2609
-32.928
0.501251
-12.5426
62.9304
-36.6001
15.9419
3.18634
23.5513
-24.6451
-15.9574
25.1213
-17.2669
-1.65171
-22.5841
3.22328
20.6581
-15.9336
-23.8187
-6.92785
-8.51078
8.9967
260.602
70.9344
6.07454
-17.5106
-32.9268
-44.4988
-14.2623
61.8413
15.3991
38.1006
9.87262
-13.7124
-3.16315
94.4948
43.0127
-25.9254
-12.1282
-35.3989
43.0629
514.134
15.6532
8.3367
-10.6496
0.656816
15.7541
-1.01684
5.31865
-32.7552
25.2603
-14.7468
-9.91076
-52.312
-39.3685
14.8048
14.3112
-11.7046
-0.162102
40.0883
19.6537
18.3841
-31.0539
15.4938
-24.9643
15.5684
2.15938
-23.4816
17.816
-19.3025
-10.1819
17.7757
51.3582
22.2126
5.22191
3.6528
29.4602
75.5093
97.4948
-0.941106
-14.4484
-20.0463
-8.51078
14.9095
-50.4931
31.579
13.5708
6.85226
6.57124
-8.56396
23.219
6.02873
15.6118
-6.99397
6.54325
0.343067
25.8849
-14.6504
7.35072
47.6979
26.5485
49.0312
29.9444
6.26201
43.944
-12.5237
17.2054
53.5668
62.501
1.91504
38.8853
43.0639
10.5531
17.2632
32.7831
13.815
35.9387
59.832
53.0582
39.1676
16.1853
145.717
-20.7768
28.8439
94.496
-19.1143
-14.8858
-1.42173
6.85226
-21.5397
0.806373
-29.5063
277.359
4.15467
4.3674
-5.6474
19.243
-12.1974
6.9023
13.7034
-26.8319
-14.201
2.1856
-23.3726
-14.7841
-20.6554
-13.9348
-40.5896
-1.21343
-0.781088
-29.3282
7.68984
645.44
-34.75
-0.30355
-12.1405
-31.3922
-3.50244
-43.644
-48.5638
-35.6203
-48.9662
12.5128
3.61004
171.124
-24.823
-20.7768
-12.3258
29.024
27.7545
2.10644
-16.0614
5.02076
6.1981
-62.6321
32.1444
-27.2298
31.2973
-0.811589
0.909154
25.1213
9.275
10.7195
-0.373628
-16.7599
28.5633
-10.0143
-0.92502
12.0508
2.35286
312.966
23.1081
213.618
15.4948
-0.593966
15.784
48.6349
47.1632
13.424
-22.5295
46.0354
-21.849
36.4477
-35.0125
-18.4019
8.15308
-12.3569
29.6815
100.304
-8.90336
32.7566
-50.4379
-29.9981
30.5694
22.301
-20.7768
21.3476
-31.0664
2.78708
7.72864
-6.99501
-38.0828
-6.92036
-42.0173
22.7741
-5.99583
-11.1377
31.579
24.8152
4.97819
-29.1787
31.8562
37.8879
49.345
60.4724
-0.953012
1.2801
21.1997
-21.2097
-8.57884
13.0277
-31.5476
-10.2541
-29.7767
24.6684
-41.2701
2.93183
6.26201
-16.0262
-46.2569
-32.4954
-46.5129
-12.0255
11.1646
54.9814
18.7816
33.6936
98.6342
7.89287
-10.1455
68.1629
35.9387
12.0433
14.6399
339.683
-8.5954
41.0253
12.9741
-1.89809
-1.29357
595.248
1.74223
8.93455
-1.53847
1.08617
28.3963
-30.9779
40.3048
-11.8062
-38.1738
36.5164
173.173
-4.02429
-7.89655
15.2149
24.2675
33.2083
26.7836
5.66558
0.93296
45.5217
-35.9809
-18.6339
39.0752
-23.9105
3.10413
-49.6507
-16.0602
-25.7581
-16.1364
110.976
26.8562
30.4873
-6.57521
20.0208
26.8219
-39.9503
-27.3195
28.0202
36.5975
-11.036
75.2681
161.129
36.2471
-4.96157
-4.78176
4.40495
33.9268
-1.11248
28.9682
27.8074
-20.4528
-39.3685
-20.8552
11.1063
14.3112
1.41388
41.9623
-12.3258
34.6462
72.732
11.4768
4.32403
-25.1508
0.881228
6.57158
29.4233
-19.0229
1.18154
21.5239
12.0028
7.2201
-0.373628
-5.51547
20.3346
9.82267
14.3485
25.1692
6.10099
30.7153
18.7378
52.8804
36.2265
22.4636
24.8652
6.54325
-13.7124
21.1997
-30.58
52.3831
14.1087
58.4016
-11.2851
38.5391
-4.96157
296.943
-23.7681
76.2004
11.5832
25.4558
30.6419
83.2205
28.9682
24.0593
29.089
7.96323
29.0084
-11.2575
7.25578
692.799
12.9804
49.3101
51.7925
-3.91023
-19.1143
39.8077
33.0892
38.2877
-14.5137
60.3767
36.2265
13.0933
28.6133
16.2726
-51.1947
2.66556
46.7609
7.8078
-21.4985
18.9491
-1.91472
55.4057
6.26201
32.5198
-12.278
-35.0125
-19.377
15.3313
4.84111
30.7466
21.472
54.0444
59.0741
24.8298
11.4901
29.4446
-9.20845
-31.8722
-22.7293
23.7572
31.721
47.436
31.1778
305.013
59.0091
10.8879
24.5952
-17.468
23.0647
-36.3952
69.6258
-29.1038
12.3069
12.8362
-15.6851
-15.9574
0.758429
-2.15023
-21.015
5.84456
43.0082
48.2009
10.3033
41.7736
-17.8811
3.26865
35.8499
35.4785
31.1266
363.614
-10.6258
47.7187
-6.39818
11.6463
11.2527
20.7603
138.927
-4.12176
-5.90235
4.20047
-8.14027
14.0675
-14.1862
-12.6397
77.5669
17.2731
9.9896
-5.6474
49.228
3.15417
-8.78535
-26.8319
2.66556
20.5239
448.892
-9.16193
421.624
-25.5971
49.3863
-8.13259
4.08691
117.285
529.143
24.5564
439.293
-6.63904
18.9864
10.704
-5.63526
-24.6033
51.8682
12.9804
64.3026
64.911
-7.65837
30.7179
15.7852
51.5128
15.2249
0.805194
49.227
-1.29817
-17.6545
56.5073
28.9922
53.4232
68.7787
5.33993
34.9147
43.8619
-7.89655
29.6114
-14.8858
9.82267
33.0892
-8.42128
-18.2619
-3.01791
9.36745
148.458
146.796
161.672
-34.6862
10.6504
24.9478
-28.7059
-10.4529
17.1781
-30.8689
-1.56857
-0.0406573
4.80589
-31.2193
17.5272
-59.3754
25.6006
6.71518
6.27901
45.7392
30.8423
29.6815
8.47427
26.7039
21.5122
17.1123
-35.4454
-11.2575
6.89065
50.4617
24.9472
26.0492
19.9334
-9.53243
47.5845
57.135
14.636
37.7137
17.3678
-26.8384
24.9388
-25.1508
34.0185
25.3122
-17.4284
-19.5522
-7.77853
10.9682
-2.27436
3.97049
3.6528
1.34921
-1.83069
137.74
-16.3225
-29.4166
31.7761
33.2537
3.99079
-6.87762
-7.86989
-20.508
17.3189
25.5929
0.949046
0.478789
15.7228
65.5894
15.3991
4.3674
30.4873
6.20718
3.15319
12.0359
-10.9329
-10.2541
-31.6507
4.05363
1.83341
19.7984
-10.6046
16.2303
0.338776
25.4558
17.5234
-11.0508
23.346
-19.6367
-8.90336
0.897436
13.3642
-11.7848
-46.6898
20.4766
53.0582
29.7973
-22.949
-41.3916
53.2067
75.8757
-19.0972
-22.2564
56.7232
-9.03474
42.7424
2842.31
52.4862
37.8566
7.62171
2.11858
11.2165
16.688
21.2756
77.0591
80.06
38.028
82.5023
74.0215
23.0329
68.0348
51.4593
42.624
62.0868
78.582
162.311
58.0261
15.1536
-18.3388
10.8708
-44.8709
20.3346
669.494
6.85226
0.806373
9.84912
17.2731
38.1006
226.737
-10.3233
26.8219
-2.46901
39.2646
5.93374
-23.3726
-24.1545
15.298
19.7984
-29.3452
0.840436
-36.8866
221.479
8.58924
-14.3357
-3.55456
-16.105
13.9757
12.2224
-5.15523
8.8299
-22.5019
14.752
55.6164
27.9729
40.5482
3.58603
51.3327
-10.4517
81.4978
50.2433
32.0915
30.561
1.08617
854.859
-14.1113
32.8085
53.7861
25.4253
-11.5267
-2.56659
29.0201
-0.373628
-35.5005
42.8234
8.72633
-14.0435
43.9099
234.665
7.47106
52.9761
-0.953012
48.1318
26.8219
23.7679
30.7765
54.2571
13.3269
34.0387
31.0428
15.6532
-17.9002
540.07
2.96704
40.9259
23.4668
-3.28116
75.8601
45.2233
24.5247
-1.88713
33.1276
46.7136
13.7028
16.1853
3.58603
60.703
-23.5702
15.9055
273.257
13.6197
9.94623
-32.647
32.1444
-42.2223
12.1938
12.5567
-0.811589
203.991
18.0481
400.085
40.1138
14.7164
-0.400289
26.4593
-11.3397
14.4677
21.1614
24.4062
-2.24769
54.0678
22.9411
34.9633
-34.6582
-17.9343
-16.3878
6.02873
-5.00293
-11.2696
692.033
-23.4418
-56.8159
19.3256
-26.8319
3.95653
-9.06483
18.7
27.2947
19.3805
17.5272
0.840436
25.6006
86.5458
181.003
1007.03
28.3046
44.674
17.8446
7.96323
17.764
15.2382
6.95583
-22.3269
1.26845
18.6026
15.5769
29.3038
7.03608
-9.53243
28.8439
-19.8221
25.2759
16.5101
-26.6106
16.5864
8.72633
-30.9101
-10.438
-14.5137
41.2266
24.9821
32.3614
-14.0715
-6.21616
-14.4075
76.7459
-22.1773
-19.6245
26.5424
-18.7813
27.2947
6.26201
68.127
-35.0125
6.85994
-8.27735
8.15308
220.027
34.5904
25.9334
-12.1405
-8.90336
35.8529
18.7276
-0.240488
10.6388
5.4841
19.325
33.5454
6.81496
1.41388
-0.162102
-1.14118
53.3869
25.8804
-29.1799
39.8566
85.6056
107.908
38.4307
33.1714
-4.55972
8.67781
-0.964912
10.1288
33.457
-15.3928
26.4593
14.4677
-3.20143
5.66558
15.9255
-23.8187
-19.1143
-14.8858
14.7124
-7.01748
17.5968
26.234
34.1397
43.7228
13.0933
551.478
25.2839
10.6504
23.0738
-32.4541
43.0127
-6.50601
-26.0285
13.424
-11.2851
-12.0607
8.13608
-31.0187
-16.2718
4.98587
14.2114
-6.73468
43.9608
18.4371
2.85208
72.1119
10.704
-14.8306
7.4832
-13.359
40.6238
56.0839
534.693
29.7973
19.9334
-13.5787
10.2833
13.3508
-8.56514
-0.601439
30.561
4.8343
19.026
-0.811589
117.784
-10.0629
10.1288
3.47197
-21.015
32.0815
37.386
23.838
6.1689
22.5322
68.3993
0.544119
60.5385
10.2299
1.79108
58.3387
-7.62504
-10.1029
-1.82857
-23.7442
-1.00702
-32.6351
4.1382
-10.8425
-11.2361
-33.5876
30.2309
82.1869
-9.86197
-7.01392
13.3036
305.316
10.8708
-18.6339
16.5864
-25.0069
-38.4063
17.673
-37.0025
10.1006
-14.9954
28.5175
-1.2548
-3.77334
15.4948
1.2801
-12.5335
49.5172
7.40547
9.68187
-36.4911
2.08247
34.0387
-31.8998
57.2797
-10.6046
10.031
-1.27931
-1.53529
-3.09132
13.8801
-1.01684
3.44458
4.72614
33.9789
10.704
425.575
12.878
31.2535
35.4692
54.9323
37.2936
246.695
20.1545
-3.91023
29.024
9.0138
189.513
-1.06887
-1.37282
-21.2162
4.32403
15.2778
0.881228
68.4158
23.8011
40.4179
-9.6526
29.2925
92.5877
44.5773
3.3745
-3.6414
52.1937
185.985
-25.2879
8.30264
8.22649
498.499
34.3525
16.8414
26.7392
-36.2012
-18.1557
5.02725
731.677
-4.63194
82.6673
11.5499
-20.6554
6.67996
669.681
23.1494
45.818
-42.5088
-13.7548
-22.15
-4.96538
9.56391
4.50972
25.2201
33.4296
13.5854
13.3642
29.4446
-12.9566
-13.1315
-7.73675
25.6313
34.3175
41.0417
14.3112
40.7693
-2.03617
308.08
-17.948
6.53521
20.2582
5.85458
-19.8095
-8.0977
-17.6545
26.5222
-15.9854
8.80854
-12.056
1.18154
-4.71304
21.3732
29.7089
-26.6106
-26.1302
243.348
450.228
-25.0069
-38.4063
16.6598
10.3045
40.699
157.104
23.4006
-13.1344
11.5865
3.60259
60.8164
351.699
-3.69491
1.14543
34.9757
-32.8368
27.8138
27.8346
436.315
35.908
3.14987
27.3675
26.0615
26.1571
17.5001
0.0409759
24.3233
-25.138
-15.9426
-1.17752
-5.29078
17.6655
19.4899
-3.27129
33.5711
15.7852
39.5878
43.9087
47.3529
-12.7829
40.8683
0.149138
23.7111
28.0552
46.864
-9.24489
10.0251
7.74078
3.72025
150.489
-23.3191
25.0197
12.6338
-20.3217
-29.973
36.4136
69.8192
79.441
51.0063
30.6043
42.1505
10.6504
31.5071
-9.02824
9.22479
60.8164
-32.4846
-29.9318
33.0046
49.0312
9.32967
11.8842
819.628
15.833
34.9709
32.9521
8.15308
60.1637
41.991
6.60021
28.578
73.986
69.5861
-29.5885
-4.69823
-23.6663
69.6719
36.4062
20.8705
17.3434
19.5156
30.5656
21.7841
-2.0059
65.1565
35.7564
33.0815
-43.1593
-16.7411
-3.09336
39.5999
20.5868
-37.8816
11.4668
-18.836
21.9639
51.1465
401.983
-12.5743
126.131
19.6002
11.1614
10.7649
7.73892
12.9897
-17.5991
-21.8702
-4.75515
-27.0129
0.390072
-1.86577
35.8531
-13.6101
32.3415
-2.24769
42.8234
-7.04392
16.2226
-29.036
-46.3729
32.5893
104.922
9.87262
-27.1899
1.2801
-25.4454
22.398
2.1856
-3.69491
51.8423
-36.5849
18.8614
-22.786
64.3789
38.3218
15.5873
27.4747
49.0645
51.2566
71.4081
165.775
85.9035
19.7187
37.9483
47.7491
75.2083
29.4446
7.65815
7.4832
16.6261
76.2311
44.8395
77.4211
72.9008
29.5249
27.9489
24.5952
15.7977
13.6197
10.4565
69.6258
6.50343
47.801
16.055
-0.282266
29.2925
55.2571
101.958
65.497
75.5093
86.2504
24.907
180.479
27.7374
-5.51547
48.4456
20.13
17.1596
19.6897
10.1767
703.254
-3.01791
46.8488
41.636
259.24
-18.7659
41.7317
-23.4418
-34.3272
9.95532
-47.4466
2.66556
26.1461
11.5559
-34.617
-52.2654
9.67583
-20.6554
21.6725
-16.2268
-21.8282
-16.0262
33.0969
-33.3944
16.0855
-25.5801
60.8273
-2.17762
-12.1405
2.34103
8.3937
-15.533
-11.0825
-18.9811
26.0988
24.9472
1.19276
5.16201
-24.525
8.40927
33.9656
-36.6761
19.2419
-13.7199
11.8203
-4.74097
192.104
-2.43586
8.55874
-17.1489
17.7757
251.883
-21.015
-5.39984
24.2675
17.4133
-22.4454
6.55516
-21.9447
-10.3848
-7.97575
33.9758
35.4785
-47.2253
-44.8709
33.453
-7.04392
25.5929
-38.4063
-31.0528
-7.01748
25.0931
29.9822
103.48
17.4859
-14.4902
-12.1974
12.5245
17.4516
16.2716
-6.70477
63.6275
7.8078
-55.2317
2.17957
-33.7738
-23.723
17.5272
4.58857
-5.02744
-37.1425
-6.83945
-7.30269
4.50972
2.7313
14.689
-36.5033
-4.72476
-49.2662
-16.8797
32.6581
29.6324
45.2333
4.52306
41.0253
23.0693
3.04348
20.4829
22.053
-5.2866
-12.9693
36.8296
50.6121
4.12337
-11.119
-33.0784
-3.50362
4.65729
32.6176
63.4421
27.7107
103.296
20.5194
57.5712
75.5093
16.91
88.6252
66.1607
55.2075
48.6427
16.3871
39.598
16.1341
23.4713
-15.3109
-10.681
4.7919
17.5235
59.4854
45.2706
-9.35832
18.61
12.6602
-0.206808
30.9192
55.9042
23.4006
38.9206
-3.76411
76.4847
35.4617
32.7054
3.12264
-20.5615
93.9117
45.2831
-37.522
8.13608
-14.3319
-16.2718
203.056
22.6824
12.006
37.1778
2.85208
15.4595
32.7566
26.4826
295.562
-29.8232
12.5128
149.787
36.1916
41.0417
-22.949
-30.1472
135.666
43.8962
4.66114
12.7619
173.219
70.6131
8.07217
-4.53603
50.8851
-6.61504
17.816
20.0529
-43.3858
17.7757
40.1138
10.9682
-36.0075
2.09642
13.0231
32.4058
16.91
28.6551
45.546
20.8574
-30.7176
39.4009
-19.9961
188.274
-10.1463
28.5011
117.693
7.603
40.9493
26.6893
-23.4138
4.5545
9.84912
9.36745
45.5969
22.4636
47.3539
-10.3233
-19.3346
-41.8244
45.7691
52.3831
-24.0513
-2.75788
-26.0285
39.6609
-14.2309
23.346
110.266
4.72614
28.578
42.1269
17.1123
-0.0130613
-20.8552
36.8757
-3.88623
61.6564
19.9334
12.9564
49.4586
161.962
34.6462
-41.586
4.32403
-21.4026
49.011
8.37749
36.5566
-6.43379
12.1536
17.625
-41.6297
-14.7702
-0.0953345
35.0824
17.4133
15.0359
79.6437
24.907
-11.1377
51.0521
12.4745
388.881
10.1767
-12.3882
13.1156
28.7303
9.34512
32.3614
-42.1825
27.517
17.4516
13.91
37.3905
30.2966
-4.63194
161.378
41.535
-20.6554
70.3982
-21.849
6.28283
-35.0125
29.204
55.0047
0.193576
19.5022
77.6939
-45.8736
-6.59883
37.727
-11.7848
13.2803
-35.8477
29.3794
9.95469
-5.80995
8.68903
-45.4378
11.0823
17.5995
-19.8221
44.0165
7.13973
10.1755
-9.97177
6.1981
-17.8594
34.6826
181.223
46.5694
15.9017
8.25469
1.59791
26.4593
-9.46566
-71.5881
-22.3821
27.8308
28.5633
2.68044
-1.14384
35.6044
54.7545
-5.6474
64.2205
-29.064
-26.8309
-1.28908
57.0135
20.5239
26.5485
-2.75788
-9.16193
50.9053
20.5741
49.7835
39.9952
43.7642
-21.6484
-27.5162
-19.377
-30.7661
8.15308
401.244
0.761588
2.7313
-7.0293
38.3788
24.6085
-6.16263
7.65815
1.63358
31.721
21.1991
44.7898
33.0519
23.9027
7.33416
49.4586
-2.95545
2.78708
9.0138
77.0691
-23.5577
13.6197
-2.47551
54.6332
-40.3482
47.801
8.80854
68.3755
67.0661
0.222358
43.0082
16.3417
49.6587
23.0329
23.0572
6.48175
22.4058
27.9822
4.88965
28.1565
32.4778
21.7128
-5.23213
3.75643
32.105
33.4611
-4.23978
34.2155
0.106733
50.3196
28.5633
-11.8884
274.563
287.538
6.35242
46.8488
53.0931
14.9673
19.243
51.5208
25.643
-9.96528
23.2803
56.1312
5.93374
-12.1282
1.83341
387.115
-12.4786
38.142
0.840436
-8.77558
14.3562
8.25785
917.316
18.9864
56.3839
-28.1241
-43.344
21.8832
39.2173
63.5305
3.28794
12.9564
53.2067
-25.4442
45.8906
16.5101
-22.2564
-5.12095
11.8203
20.9
310.102
8.44564
357.135
370.373
-4.02429
-34.1335
-12.8961
-37.8549
-2.51807
34.5396
17.5968
50.5969
197.183
21.234
9.34512
9.87262
-25.3159
10.6504
6.20718
4.53962
41.1387
4.05967
-14.0023
41.535
7.45561
2.93183
56.8618
-4.96157
0.840436
-23.1251
10.4633
13.7753
7.68984
-2.8909
4.64557
-6.16263
20.7766
-3.76119
-2.11455
31.2535
-5.76029
26.8213
24.1751
10.5631
12.1574
-26.5935
-5.38982
-5.12095
-36.2087
13.6944
-23.2767
-7.21095
-34.726
-17.4284
-32.6707
-28.3933
-8.46118
-4.86377
-37.7575
23.3305
22.0985
19.3041
22.0041
-9.50099
40.0856
-0.00288463
19.1472
54.9672
-10.3233
10.6504
-19.3356
8.28776
-37.2729
11.2037
64.776
6.85994
-14.6538
-8.71351
47.0452
26.9985
12.1016
52.7195
-5.46031
-29.9981
-26.4774
226.624
29.3038
-15.1546
13.8514
-31.0664
27.1499
9.0138
-47.9205
229.137
-6.22364
-3.17223
-15.7804
22.7741
-15.9854
32.8085
6.93447
-34.5448
-12.2093
161.928
-19.0168
-36.0075
17.089
29.0914
28.1069
-11.6373
202.031
-0.0774831
47.7057
36.0648
38.661
53.2821
34.2966
34.777
75.6195
66.9817
201.755
27.0433
23.219
-1.87695
24.7694
-24.3881
51.1021
-19.6937
5.02725
0.79149
46.7609
19.0522
-14.0023
-7.28786
31.0428
11.8842
-8.7097
-8.52989
-23.7681
222.378
-10.9056
-6.40329
11.9012
62.0378
0.761588
28.9682
40.9259
13.5854
44.001
48.9714
-9.20845
38.7498
-11.3825
-10.66
35.4195
-18.9028
19.4736
-44.1849
649.34
20.2582
17.099
-17.9355
26.7382
-36.2087
13.6944
12.3306
24.6482
-38.4742
4.69751
14.4307
9.08807
-23.1813
19.6498
3.34784
20.8371
-15.0879
-2.39892
17.4133
-5.99583
9.09018
-2.51807
-10.2954
-16.0602
-42.6247
3.54132
17.8007
35.0768
55.9042
16.8506
27.517
58.681
36.8864
87.9903
47.1632
158.412
56.5275
11.2037
46.0354
38.3218
21.2095
30.2858
276.764
69.4964
20.3345
59.2267
281.03
69.9739
26.2779
23.3862
-27.8653
151.259
-42.9416
-37.7218
-2.47968
9.23223
21.1991
22.301
-11.9257
-11.7046
-20.7768
19.4736
21.4074
27.1499
24.0063
75.195
-12.3133
-29.8783
425.133
-14.0435
-22.01
-7.08973
0.619268
-22.514
0.50229
2.79512
3.15417
-1.28908
21.4062
37.3905
-16.5551
-39.147
84.6385
-33.7738
25.4206
-6.65583
-18.4019
16.0855
-4.96538
43.2971
15.8498
-19.6367
22.7345
1075.17
-57.9342
-28.1241
-30.2255
6.89065
39.9397
-2.06181
-0.681303
-32.3193
-15.1546
-16.0739
27.1499
5.26567
-42.2983
9.87158
-45.579
-10.6685
-4.53603
34.0185
-6.61504
14.1809
53.6554
34.6423
17.625
14.7164
14.4677
26.7836
16.91
23.4218
-28.0043
235.852
-10.7921
10.6004
-17.7916
-8.64011
910.793
19.1472
23.1081
449.751
13.6208
4.66919
-13.7124
-17.4615
-1.08258
-14.7841
-0.0406573
4.58857
-5.02744
-24.0241
4.84111
-14.3357
-14.2309
13.9757
80.2813
8.47427
23.3862
-5.37651
5.08177
-24.201
-29.9981
11.1063
24.9472
7.30852
-7.95645
-11.4065
6.35509
-17.948
15.9055
46.4951
-11.012
30.4863
10.643
62.1295
19.69
35.0455
-8.30785
-0.282266
3.05561
21.5239
-22.765
-42.9968
-15.9175
-8.56396
-3.01791
22.4859
19.1472
5.59699
10.6504
-24.9578
32.6506
50.509
34.0447
-6.50601
-5.4138
37.7868
-18.7813
21.2754
107.662
-42.5088
-4.38446
-1.53529
31.078
-6.83945
234.452
0.761588
28.9682
24.0593
81.5629
38.3788
202.645
5.78408
-31.8722
6.89065
93.5652
39.1676
55.5407
20.4526
36.3401
36.5203
27.7545
0.805194
43.6048
33.1318
21.1906
30.9344
14.1809
495.663
12.8423
-9.77062
10.7195
43.6502
11.2878
-0.941106
0.544119
11.8128
4.60768
-5.70519
27.6315
54.5906
37.3525
300.718
1.09809
39.7455
31.8674
46.9972
67.7122
46.5796
39.8377
35.7923
18.566
38.0785
-10.532
14.7352
30.3661
32.5599
61.0706
7.12264
9.47706
87.801
24.8152
25.5929
13.5973
15.7228
51.2191
22.4636
21.117
42.5096
6.20718
-32.4541
8.28776
29.8943
19.0522
-7.28786
51.2604
-5.02744
405.137
23.5818
6.27901
13.312
17.3336
98.3489
-10.0617
21.0113
-45.7527
-17.8167
-10.5479
13.4499
47.6506
65.2396
17.1223
-5.14535
-10.4695
16.6625
29.961
-16.2861
-8.20092
-28.2428
48.2899
-10.9088
22.7741
-8.4891
45.927
16.493
13.2252
31.579
34.1855
18.0967
8.44531
-18.2619
20.6118
13.525
9.9896
14.3986
13.7034
5.02725
15.784
26.1461
17.1781
-17.7504
-1.66567
11.5499
-3.78879
27.2947
519.756
25.2033
-20.02
23.7265
-17.6477
11.9012
45.1712
43.8651
62.7014
372.636
25.3409
-44.5106
6.51963
-2.4145
-1.71218
-3.76119
1.63358
55.6164
57.958
4.33249
41.0417
-17.5479
51.3327
17.099
17.3678
-11.8458
28.6869
-10.1582
27.7374
-9.2636
665.746
-4.39214
-19.6657
152.606
-10.7656
-14.2623
45.4799
-8.44928
-0.593966
48.6349
30.2966
12.2347
9.57873
9.67583
36.2471
-8.77558
6.85994
-5.28342
47.5085
810.575
58.563
44.001
36.9409
-29.9981
29.3794
18.6026
32.4435
41.0417
10.5631
-2.33425
46.6896
70.0733
154.466
134.576
22.7212
12.0496
-8.0977
1.08617
26.5222
35.6196
20.99
-28.9413
38.1382
11.5374
-7.48425
39.2247
-15.4508
1.66726
44.0377
33.2027
25.9192
6.53403
271.305
12.7664
-42.7614
-3.89367
-6.24769
101.253
-34.4618
-15.9702
22.6095
-24.6601
-28.2076
165.513
12.4821
0.338776
42.3224
36.2641
50.7934
4.50972
76.5332
14.0965
26.7039
639.954
1224.01
-24.201
13.1054
27.8705
48.1201
57.958
38.0657
7.752
17.3434
30.76
41.2054
8.07677
-7.6281
56.7979
-32.647
71.4998
8.37749
66.5417
108.821
11.8992
2.11858
24.335
29.8065
-4.96133
-1.33732
29.2704
0.841699
7.90844
44.5873
6.1856
15.0993
74.6825
64.1706
124.637
19.2194
64.1248
39.9747
6.53403
48.291
31.5071
-19.3356
6.41369
54.6595
-10.2541
37.6897
52.7794
-4.72582
28.2317
89.658
5.5256
0.300707
-11.0885
24.0826
19.8713
32.7164
69.0369
17.8446
40.2528
52.7195
25.6965
18.9025
22.4757
1.63358
49.9942
48.5876
56.8063
668.854
14.8304
32.592
12.0371
44.0165
7.13973
-32.928
21.116
14.3911
4.8343
50.8851
-2.8669
37.1077
9.47706
27.467
242.561
-1.39528
39.9747
33.708
52.9761
-11.8384
36.1922
115.11
54.2571
-15.8763
-11.036
32.1646
57.2797
-1.23425
17.2054
62.9372
40.0122
78.9044
-8.60874
38.3386
10.3483
53.3713
15.2382
-26.075
35.5942
-35.8477
407.941
44.2963
24.2008
-46.059
14.0315
464.412
50.8322
-10.4392
22.99
-21.2162
-23.787
-36.3952
7.78158
-14.1113
2.82345
-0.561793
-0.811589
-15.2748
267.299
-14.0834
40.1138
27.8348
3.34784
9.59269
29.8897
32.4058
54.3913
40.2883
11.7885
2.73362
23.8834
18.9833
4.88965
20.6602
-1.25542
51.4668
8.59435
80.9749
16.8749
3.85487
-0.92502
-2.94176
23.219
16.8637
41.636
20.5895
24.8652
21.5358
3.15417
-10.6594
-11.8393
32.6506
65.5015
15.3041
77.827
-14.7841
1.83341
28.7508
-25.6422
22.8276
73.2822
26.0615
31.7793
41.8629
-11.2034
3.27807
28.0714
-12.7219
-59.0461
0.696545
86.5385
3.39545
-9.1146
9.84717
-31.0842
140.351
372.795
35.5832
21.1952
-23.1934
5.18642
-19.3421
39.9313
-23.2767
24.6482
8.37749
44.0529
40.6677
38.5438
10.9621
1.18154
34.6423
10.1288
48.4496
14.5922
37.7037
53.8231
49.2724
26.2803
34.6661
9.93874
32.7187
29.9021
33.2537
30.2277
1.50044
39.0752
82.9112
42.4595
38.4304
6.42857
-3.26934
31.8562
3506.78
223.633
25.643
41.8144
-43.6985
29.8943
34.0447
12.2347
33.9416
19.0462
17.9244
-8.73051
32.5198
-1.03363
19.9784
15.3313
32.9521
53.1307
21.3763
53.3311
54.0444
4.72614
57.1194
32.1048
24.3498
63.1126
264.056
16.4064
-7.86989
-9.2636
63.4381
15.4449
21.8448
-15.9175
6.42857
-14.5137
21.345
16.8637
51.0063
32.4784
367.292
33.1392
8.77538
76.7459
22.8003
-19.6245
9.57873
181.744
36.2471
45.6382
32.6996
15.5873
-19.377
50.9386
29.204
13.7753
-14.799
26.9985
16.563
-4.64419
-3.28116
17.764
13.3642
20.7766
-9.38339
-26.4774
27.5054
56.0839
30.5694
29.7973
29.3038
52.0137
30.7179
0.792677
36.5203
31.5026
-5.38982
17.3678
-6.22364
19.3166
-4.74097
40.3048
2.93654
10.5519
-8.6119
57.8199
14.8972
25.7121
37.5247
47.7846
24.9313
-4.76265
434.7
-0.479484
-1.63141
20.6602
-42.4849
49.5928
12.3425
53.9743
18.8474
149.645
28.5633
44.3336
-7.01748
30.7153
48.7228
58.5026
184.161
-6.57521
42.5096
24.9478
47.6431
2.1856
14.1087
-12.9101
41.535
-20.6554
74.1463
41.8901
11.8392
36.845
80.9236
29.204
13.7753
58.2896
15.7541
2.7313
33.4296
14.0965
4.2151
51.4972
48.9714
17.0285
16.8535
-2.11455
31.2535
44.8395
24.9472
48.538
19.9334
46.3915
-9.53243
51.3327
-10.4517
17.7796
-0.356532
11.4768
-8.56514
7.99752
-11.8458
17.4425
-28.8989
574.345
38.4307
1.31227
29.7028
29.0201
23.2472
-4.02429
518.716
185.755
31.7638
42.5787
23.0355
37.5247
-29.4409
13.6869
19.6002
35.1278
17.1093
15.038
-12.4998
47.7187
-12.0204
77.2386
-14.9842
-35.4617
26.4828
-34.1068
-18.6339
42.8234
38.7114
6.57124
21.4211
-29.5063
86.9373
9.77687
15.6118
164.893
-27.1899
-30.579
36.1922
19.7309
-59.7617
-31.8998
-8.31257
-31.2193
-14.3319
-10.404
-4.38446
6.71518
-16.2098
30.1786
38.3386
61.5406
2.34103
42.1269
-17.407
-9.20845
-0.0130613
-39.5959
20.0091
39.2173
56.8063
39.1676
29.3038
29.5249
44.0165
-0.356532
7.72864
11.7456
-28.0043
42.8234
8.30264
79.1896
-3.01791
35.6044
30.3916
54.9672
20.5895
8.41732
258.027
-1.08258
15.3041
7.80176
19.7984
-4.98238
26.8976
19.5811
-1.27931
332.048
34.8262
15.6493
45.1712
30.8423
46.5481
175.266
11.7114
14.4521
13.2803
-28.1241
-11.4849
33.1276
7.35817
35.4195
27.4297
-4.20832
194.741
30.7179
66.385
94.6163
7.13973
33.9656
2.67926
157.923
-8.0977
-23.2767
5.90751
21.496
59.0454
-13.4007
10.2795
35.3311
50.8221
8.9967
20.3346
36.0596
30.9341
15.4713
13.8487
31.8562
36.0138
37.4561
47.3539
8.77636
28.696
-4.83071
54.2571
90.2667
14.1087
37.4407
53.5316
26.8767
68.127
-1.03363
-3.40936
36.7002
-19.9579
28.3046
27.0942
47.7491
10.704
-16.7047
7.4832
-7.73675
1.26845
33.5454
34.926
10.7842
38.2142
364.362
53.3869
57.7395
15.2249
-14.1873
294.73
35.0058
23.0647
-2.8669
38.4307
-8.30785
-11.5267
18.0481
8.40542
26.9954
-11.6447
37.7037
28.0157
36.9565
47.3984
26.2803
36.5402
-19.1143
-24.2561
14.7124
15.4449
26.7157
10.1006
24.36
24.7694
28.6133
0.921054
-4.3421
32.4441
48.6349
24.6744
-12.1282
60.2756
38.5391
23.1286
4.58857
-3.15338
16.2303
-9.03156
-4.96538
33.9268
276.249
27.0942
15.9705
28.578
60.8675
48.9714
23.8224
219.428
7.4832
-0.240488
42.4979
42.9654
23.0731
307.159
72.4073
16.4064
5.4601
43.8364
10.163
34.6462
55.8655
35.8396
10.1755
114.819
6.89482
-15.7804
-4.74097
31.0475
-19.0229
6.80374
8.40542
45.736
12.7182
32.0815
9.275
53.8231
17.4133
159.339
34.6661
-12.5743
11.8128
73.0056
48.9684
41.1007
47.9932
31.9046
47.7187
70.4385
62.2343
-20.2129
1.88236
0.14555
20.8606
37.2093
11.7267
23.9892
5.72893
1.59392
32.3115
0.949046
8.30264
22.9676
41.636
39.3302
347.205
-4.70114
13.7034
-9.96528
188.198
58.0053
-15.8763
-18.7813
-1.23425
2.5347
0.840436
14.3562
-4.52922
35.8008
17.6282
49.5829
42.8
6.60021
-14.5256
40.2528
13.3642
-24.9033
-22.3269
-37.4944
18.6026
12.9307
124.881
-27.3183
7.13973
-8.56514
30.4863
-17.468
-14.4166
-32.647
-4.12176
-11.1377
33.0892
-10.2954
2.68044
-22.01
43.8337
41.636
54.9672
567.817
43.6058
10.2914
23.7689
38.0663
8.77538
43.895
26.5485
19.7309
-9.16193
47.1572
38.5391
25.0027
-1.21343
15.833
-6.90151
36.845
-29.6463
21.2715
38.2429
34.5904
20.3112
32.8371
75.4296
11.4901
-21.1552
54.2098
21.1991
41.0417
19.9334
32.592
-23.5702
25.2759
29.6285
0.232378
-1.06887
34.2344
-11.8458
2.44997
41.5148
15.8738
1.50044
-33.6265
10.9642
9.82267
-2.51807
-25.2879
-12.3121
8.22649
14.9896
52.9761
-23.4418
-6.21616
-34.3281
30.7765
9.68187
-27.9026
37.7868
-22.5295
61.0279
19.3805
-17.9002
6.85994
0.338776
6.71518
2.53088
22.6824
-4.86061
11.7114
47.7491
17.1123
-19.2811
-7.33438
-26.25
-35.8477
21.8832
-3.88623
79.2951
370.384
22.0286
-9.53243
34.4661
-38.5627
29.024
20.2582
-19.8095
2.37532
-15.594
28.6869
-17.6545
2.75529
14.0678
14.4307
-2.68565
35.325
-21.3072
15.9017
25.9608
5.22191
33.9555
14.8972
16.3417
26.7836
26.2803
27.1699
21.1588
-8.80192
2.73362
20.5317
27.6315
7.73892
16.7378
988.251
443.147
-8.27224
92.2193
-5.22034
14.6189
-20.508
52.9262
21.8448
4.69718
66.0946
-25.3159
32.4441
-15.5875
25.1544
31.7683
138.992
2215.45
57.2797
158.082
8.3367
-10.9056
25.4558
41.8863
41.423
34.5904
31.5556
6.60021
11.7114
-2.4145
28.2729
-16.8797
-9.61082
35.0016
46.7136
39.9397
67.2786
-11.4065
49.4586
339.999
18.3841
54.5803
19.5459
17.4425
13.4038
-17.8594
42.1788
233.447
-17.1489
40.1138
55.9458
-22.8891
22.7112
18.6453
28.6577
24.4062
15.9255
24.907
96.1458
-6.63671
-34.1068
-22.3821
93.4232
25.5929
-32.7841
28.9174
-12.6397
76.8338
24.3377
79.2131
6.54325
-6.21616
-11.8393
33.6424
37.7929
-25.2467
-11.036
24.6684
-9.41099
49.7835
8.1569
-8.52989
-12.5237
38.7191
5.96097
16.0855
4.40495
39.549
40.117
53.3311
39.0518
34.7112
135.4
42.1269
28.3567
12.578
-3.58625
20.6017
-2.11455
5.01658
1433.52
21.1991
-24.823
65.4302
68.1993
-14.1999
188.32
15.2249
-10.4392
4.24938
-2.47551
-3.17223
-38.2692
529.368
698.102
-2.43586
-34.5448
-28.3933
-0.692522
14.0276
32.6176
-21.015
33.9555
35.0824
54.8946
-3.70476
73.6327
-12.2589
28.028
14.513
11.4871
48.5969
332.851
16.493
-5.51547
37.2012
-0.92502
34.5396
43.5823
392.086
62.4635
43.0783
30.4873
4.66919
16.2726
69.9254
12.5235
68.2579
11.5559
23.479
17.075
11.5499
64.3581
11.905
15.833
41.8242
23.7265
-10.9056
761.528
41.423
25.2201
77.7341
2.11976
31.3187
33.8951
1.63358
54.2098
34.3175
33.5454
12.4372
1.41388
66.3252
-10.4517
63.3617
-7.86989
13.2252
166.512
24.8152
21.8448
0.806373
28.5898
8.22649
67.4635
54.7545
208.641
14.9673
58.5983
-6.57521
-28.705
8.08125
-34.3281
54.2571
15.3041
-14.0023
-3.53973
56.5275
-7.53692
17.5064
10.031
38.3218
26.8317
23.7265
37.8201
8.58924
77.4935
58.2896
13.8801
38.3386
63.4147
25.3409
16.3262
0.161885
7.4832
-18.9811
54.2098
10.7842
17.5995
-2.95545
70.2535
50.2433
47.084
2.67926
13.6944
-15.9854
677.487
25.4253
-4.44065
-29.0759
23.2472
1.50044
14.7124
37.9337
4.97819
2.82311
193.835
-20.1359
20.6118
22.8953
45.5969
11.2192
-12.1974
151.205
6.20718
70.1319
48.6349
4.05967
-8.38008
32.1646
47.9094
45.6174
12.4821
4.84111
26.8937
48.9193
75.7242
94.5605
52.1703
12.2224
36.5047
22.6507
-1.88713
70.6089
51.1841
44.7898
48.0444
27.6508
28.8439
-32.9405
12.7619
17.6718
41.7307
23.0647
10.8708
63.4381
51.0521
2.68044
6.10099
37.4784
30.6043
5.59699
24.8652
-23.4418
23.7689
30.57
3.15319
56.1312
19.0522
21.605
-3.53973
167.097
12.0848
-16.5278
1.09298
23.1456
54.5415
10.1319
55.9184
25.3409
9.8373
27.1344
11.4901
-17.407
-7.50933
65.4542
-17.9657
7.29212
-32.0035
0.580501
46.147
-5.75404
20.1789
-14.6569
5.26107
-7.34713
64.0036
-27.2298
17.816
0.125445
-19.96
13.0906
16.688
62.2965
44.3336
-8.42128
28.9174
13.5973
30.7153
58.0932
49.345
9.34512
56.7243
14.3986
4.33312
44.8868
19.0522
23.479
200.733
35.9128
-29.0887
35.728
841.158
12.8421
-41.5717
-12.8178
178.192
31.1157
9.19489
-9.45013
-24.8329
39.3158
-10.0617
-33.3366
-27.0121
29.847
12.9307
28.8439
-8.57765
33.3767
7.72864
41.7307
49.011
-27.2298
74.038
12.3069
22.2065
14.3
-18.6339
25.9568
64.1706
29.3411
-4.67315
173.22
13.5973
45.7078
48.7228
9.77687
19.3599
22.4636
73.5909
32.7802
10.6504
21.1997
25.642
-2.95664
35.5165
8.48652
59.1538
23.3292
-3.15338
-7.15749
36.7002
19.5022
39.0518
9.8373
25.2603
60.2158
21.9484
-24.201
-7.50933
31.6186
33.1276
69.2023
75.547
24.1751
55.5407
314.383
21.3476
-2.95545
-3.51575
862.876
7.99752
17.4425
1.08617
64.0036
-17.8594
44.4158
21.6772
27.1461
26.9954
57.8199
213.548
35.0824
38.028
60.0135
53.4068
21.1588
30.5535
-15.3662
-23.3191
45.6345
-4.23282
60.2631
-18.7286
-17.3248
11.0376
2.80821
12.588
17.7784
63.2835
10.8923
0.342087
43.9498
14.367
-1.82084
1.14543
12.4869
42.1258
38.1211
40.016
28.9514
13.7132
10.6081
68.5594
30.1786
55.2051
4.38162
-7.45529
-11.7145
14.9529
38.664
-27.7144
-8.27141
49.4223
60.3015
28.8603
35.863
44.5174
14.8304
43.8364
8.28894
24.0063
26.4693
13.9237
414.67
-36.2087
-17.6545
-17.8594
42.1788
21.927
12.3069
10.9621
-10.0629
42.1386
23.2472
9.09417
-13.5188
24.2675
44.4527
36.154
27.7374
-1.76733
30.4374
-6.54722
21.345
58.0932
69.9597
16.8414
29.032
-1.28908
8.28776
52.3831
-23.3726
-14.7841
28.4165
13.0778
4.80589
184.896
27.3299
24.5564
619.203
293.332
13.5854
27.1344
18.9864
-9.61082
548.496
39.2173
46.6639
14.3112
-22.6509
30.7179
-8.57765
77.7497
203.9
-24.2561
27.8308
34.1855
4.69718
49.5321
-12.6397
26.9671
36.0138
41.8487
312.944
15.4948
2.79512
14.3986
39.9404
15.784
23.479
37.7868
9.32967
34.791
23.1286
38.142
13.9589
21.8525
9.70911
66.6853
131.841
63.9118
25.1244
42.0867
61.5406
38.4593
39.8224
23.3862
-13.6589
15.1544
-1.88713
14.752
38.7498
4.54707
67.1137
11.5001
-1.39722
493.654
44.7734
28.087
-12.538
-17.5713
-31.991
-6.05798
7.13513
-56.0728
36.8296
-0.0558046
89.9675
41.6047
-9.24489
-18.4962
-24.3907
12.0028
5.22191
43.3259
48.6304
65.0675
45.5243
7.53964
9.93874
142.055
1.9808
62.2965
33.0892
15.7989
-3.26934
6.35242
50.5969
515.987
26.2117
-6.57521
51.8799
247.962
8.77538
28.9025
-7.18473
2.86432
-44.7692
51.6575
0.639817
21.2754
19.5811
-3.15338
1.23774
-9.03156
40.4484
47.5085
52.6674
13.8801
43.9608
52.1703
19.7187
34.2002
0.245689
3.2077
-13.1315
16.6261
40.6238
59.832
24.9472
698.839
18.2805
31.697
49.4586
8.28894
471.304
3.3745
47.304
36.8373
-2.79909
19.547
9.84912
38.2115
28.1081
28.5175
53.0931
14.3976
30.7765
13.0277
20.9263
10.3606
399.384
50.9053
-11.2851
25.4206
-6.85645
13.7791
27.0774
58.6908
79.9485
-1.53529
25.4558
92.4861
270.059
-59.2085
22.1852
-10.2664
-12.6515
-32.3996
0.161885
-29.9981
33.1276
26.0988
-7.68401
8.68903
13.8514
34.6462
22.7212
-4.817
17.3678
-1.29817
12.3306
24.6482
34.6144
70.2898
61.2824
29.1735
5.24857
-5.16986
59.3261
-32.7841
17.673
-8.89154
58.5026
36.1095
27.517
0.584986
-8.09121
-12.327
59.8793
-5.31066
-44.7692
127.742
304.656
-23.723
17.5272
-17.9002
-21.894
-30.6214
-35.2685
47.9446
-6.83945
26.4305
48.4222
222.118
-7.0293
7.74195
-3.58625
29.972
-3.98862
48.1201
63.5802
24.1751
20.4526
27.7545
-6.69107
-11.8458
-27.5351
-28.8989
35.8926
45.927
36.9195
-11.5267
10.2795
30.7435
12.8423
10.8441
11.1491
44.4527
84.8797
93.7467
8.04038
34.3016
178.896
16.3871
13.3611
76.8822
279.854
1.50044
54.0678
0.949046
-5.14341
2.60429
28.1081
34.1397
233.003
48.7005
21.117
-14.0715
1.27912
19.5322
-0.883811
-7.53692
19.7984
-3.10832
-12.278
-6.90151
14.3562
7.83504
130.404
199.308
45.1712
12.006
23.346
50.2962
6.08917
14.0159
12.578
26.2239
22.2483
72.483
43.6879
82.2712
-6.08239
41.9623
175.201
10.8879
133.291
426.218
54.8492
-21.2162
19.3166
-10.1582
71.4998
250.132
79.6602
21.927
1.5918
-4.44065
25.1213
10.9682
-17.2669
-3.52577
25.7121
13.6652
9.41371
29.044
2.41819
11.8128
15.8521
24.2799
3.26865
14.8638
15.038
51.4668
-6.39818
30.3751
-8.96847
-11.0988
12.7448
13.2252
43.5559
6.85226
-34.6582
12.0508
-3.26934
58.8263
21.0213
28.6133
18.1467
47.4366
-28.7059
28.9025
20.5239
-9.05879
-36.4911
-9.41099
-6.4385
-3.10832
13.7791
-34.7668
-29.3903
254.237
-12.7797
-6.40329
17.6282
10.2276
108.392
360.288
57.1194
8.8299
-18.5788
-15.0056
57.9083
-13.5787
-9.53243
49.4586
-42.3108
7.13973
5.02076
21.1906
47.137
0.881228
351.4
89.3934
17.9291
-13.4007
-8.18879
10.1288
22.2126
-4.14842
26.4593
11.1491
56.7687
-6.92785
5.53921
33.2537
0.242656
53.6154
-26.6106
5.72893
17.3189
19.9707
-32.7841
2.68044
-12.6397
66.2116
14.9673
12.5245
36.1922
1.27912
6.41369
78.62
0.311538
-10.2541
-20.4063
7.80176
-5.66286
165.976
45.6382
34.5736
-12.5237
24.7016
12.3374
19.3975
13.312
27.8074
-10.2664
24.8298
51.4972
37.727
-2.4145
15.1544
5.60914
12.878
38.7498
52.3358
47.436
46.6639
14.3112
27.9489
17.6593
156.46
20.2582
58.3284
10.1755
34.2344
29.3836
-4.53603
19.6219
60.9195
38.7936
14.1809
-19.0229
48.0332
17.7757
6.38063
24.0867
-34.1335
46.7563
36.9565
28.6577
11.2878
15.9255
-3.20401
-5.05379
-6.63671
14.9095
-13.0117
1519.59
-14.5402
12.4745
-17.7916
-8.56396
-31.3803
10.1006
54.7545
24.9821
22.4636
41.7317
27.158
8.77636
23.0738
42.0209
56.1312
-14.681
8.48652
-14.7841
77.1422
13.0778
4.38795
4.58857
-2.51039
4.08691
-6.40329
28.3046
36.3688
8.35349
44.674
453.991
45.875
10.704
-3.98862
37.3432
33.0519
8.91014
-30.1472
47.5845
6.41488
53.3869
47.084
41.7307
38.7539
39.9313
28.3963
-4.74097
42.1788
8.80854
-2.68565
24.0806
108.003
15.9017
40.9533
31.7638
10.7195
118.613
9.41371
-11.8884
-14.0435
-10.438
-16.3878
13.8487
13.1156
41.636
47.3539
390.727
8.77636
24.9478
213.049
42.0209
72.9978
50.9113
8.48652
3.95653
17.1721
3.70747
32.9169
39.9952
13.9589
-10.6496
34.9709
11.5832
25.4558
212.426
54.5415
26.9985
25.2201
82.1554
59.0741
58.563
44.001
45.2233
25.6965
50.7617
9.35727
1.63358
53.7423
52.3358
52.2861
31.3989
7.33416
11.2204
23.0693
33.0285
-24.4947
25.8011
10.8833
14.3408
3.69233
43.4788
530.486
-3.09336
-14.748
0.660873
3.03346
-12.2768
13.5306
5.23187
12.2248
28.1069
-26.6298
20.5372
8.35031
30.4426
1.17969
4.55639
30.5485
17.9104
56.8789
27.6263
11.1137
12.9117
47.7858
6.96577
-6.58444
31.4244
11.2284
31.2652
26.8219
-4.34308
47.6431
54.6595
36.5975
-1.91472
77.8945
28.7508
45.6382
4.58857
495.348
12.4821
90.2939
27.3299
8.15308
77.0303
15.7541
15.8498
14.689
34.6306
56.4677
6.95583
329.823
-11.4849
154.942
24.2248
48.538
29.3038
18.2805
9.20823
-4.82952
81.4978
38.9989
54.5803
51.101
-8.0977
-30.773
-17.8594
23.4382
20.0529
3.3745
56.6743
34.9633
-17.7916
27.0433
4.22692
38.2115
21.0213
16.8414
32.3614
0.921054
3.15417
11.8294
-0.594946
36.3987
65.5015
15.3041
-31.6507
13.7583
13.7791
-1.03363
13.7132
646.892
27.3299
6.27901
36.3688
34.5904
46.5481
26.7039
51.4972
62.0899
21.9484
11.0039
35.4692
39.9397
36.8
5.4601
-4.10466
-2.94294
45.4788
-32.4606
-3.17223
-15.7804
39.6407
113.756
1.06248
22.2065
1.18154
42.1386
58.8545
27.8348
16.4663
15.5392
42.1624
154.218
428.147
37.3983
48.2462
-14.7499
-23.2213
-9.74396
-1.76733
20.3346
-5.16986
16.2226
-12.1694
-19.8084
-8.64011
41.2266
24.7694
36.1095
0.921054
-11.8384
28.696
17.6581
18.6499
-22.1773
-6.50601
9.57873
-26.2776
49.7835
-6.85645
34.3938
0.840436
-10.6496
18.1043
11.5832
31.078
13.7753
13.312
12.006
76.5332
23.4668
28.578
6.95583
-37.3194
14.9795
25.6313
22.3507
18.5529
-32.5404
16.4064
-9.53243
26.9698
30.7777
36.5203
26.4693
8.30146
68.739
1.08617
39.6407
-15.9854
38.4307
31.2973
8.55874
35.325
-2.24769
232.104
30.4374
-7.01748
13.8487
35.6044
795.011
17.4859
13.0933
-19.6937
-4.3421
34.3182
-9.96528
-12.327
44.8868
-14.0023
-5.66286
19.7984
23.1286
19.4013
-38.515
-3.15338
-21.2511
11.9012
35.8008
4.50972
15.8498
33.4296
30.452
25.2603
15.2382
6.95583
11.4063
16.7285
41.9623
-2.95545
19.6537
10.8879
18.973
0.805194
11.7456
-21.2162
18.4605
28.5633
21.8448
55.1543
-12.6397
21.345
28.1081
54.7545
11.8637
-15.5865
-6.91128
48.1308
25.1544
24.2721
17.1781
0.990255
9.67583
128.494
28.7508
4.40876
8.3367
31.2228
-16.5278
32.9521
15.6493
17.6282
17.7238
9.06678
-21.5108
0.466968
47.7491
5.86789
23.8224
-7.33438
-3.76119
3.50764
19.325
20.427
-13.7998
-2.33425
22.3267
-2.95545
49.6387
10.8879
39.5878
37.9826
3.14669
291.056
471.272
38.4307
18.1789
-8.30785
-13.4007
-11.9369
-2.83898
12.8423
22.7112
10.7195
84.8797
3.79151
38.4143
-53.8038
106.342
0.242656
12.9897
15.038
326.706
-8.50328
-32.6351
39.7455
-33.3313
-3.73984
-0.373628
-42.9968
25.9568
2.32641
12.4745
6.35242
24.36
28.5175
51.2191
-20.6399
-17.8196
21.8948
13.7034
91.2343
10.1618
22.398
4.05967
-4.63194
11.4528
5.58154
23.5466
4.58857
-36.8866
-11.8807
-3.40936
-3.55456
49.4873
34.5904
33.4296
23.4668
2.34103
13.3642
-4.28856
3.91002
114.305
-7.73675
31.721
53.0582
27.9232
7.03608
21.3476
59.0091
16.5101
35.8396
45.7828
-4.34957
2.44997
4.8343
26.5222
68.3476
16.3048
-4.55972
-19.1143
0.106733
48.4456
-8.91799
-34.6582
-14.1862
7.97505
-18.0104
13.1156
92.2358
36.2265
14.0395
-17.4606
-32.4541
34.5247
35.5165
-7.18473
-5.4138
41.535
101.839
6.46263
-33.1384
-23.1251
9.70911
1.09298
-12.4616
-12.3569
2.7313
57.7925
21.5927
-1.4071
643.702
13.3642
-28.6514
-3.58625
3.73507
-8.10188
33.5951
33.5454
57.4147
29.5249
-20.7768
-21.6961
34.6462
42.747
-3.51575
19.5459
41.7307
-6.22364
4.32403
-25.1508
37.7666
27.1863
-32.1414
8.67781
10.2795
-4.86377
14.7164
28.3333
31.7638
130.66
69.8871
0.0433772
30.918
-12.5743
23.0572
22.4058
-11.7239
31.7303
-4.48068
-18.122
356.94
-8.27224
6.01227
15.3944
0.00829554
-3.60258
39.6012
8.87869
11.7267
47.0367
14.8179
29.8281
5.24857
-20.508
52.1937
36.0596
-19.3847
-23.4138
15.7989
11.9746
31.8562
22.8953
4.3674
-7.52147
41.7317
15.5775
23.2803
59.8793
20.9263
-18.5323
34.0387
-24.4035
17.9244
60.6307
-25.6422
14.3562
14.2114
30.1786
38.2429
14.0965
-7.0293
34.6306
-0.540431
-46.6898
-11.2575
12.878
16.261
23.0731
39.1676
27.4297
31.3989
-5.7843
51.3327
5.26567
-27.3058
37.9826
21.8874
8.07217
50.8851
119.378
-21.4263
-7.77853
-36.2998
-9.74396
-31.7524
29.7049
-10.7921
-19.6657
6.42857
-40.7507
-8.64011
35.6044
26.8562
24.8652
-11.8384
-18.1557
-17.4615
2.66556
-20.3032
-29.7767
-13.1591
106.005
-3.0875
-21.6484
291.718
-6.40329
8.15308
13.8801
-2.8909
-12.1405
-8.90336
58.9935
-3.50244
-4.28856
-20.6278
-11.4849
31.2535
89.8171
37.2936
12.6583
18.5786
56.9549
-12.3258
24.0063
22.7212
-1.06887
-10.6685
-15.7804
-7.86989
19.193
-6.2662
19.6897
8.30264
-31.3803
-14.2623
33.7303
9.77687
79.33
50.5746
2.37636
413.575
396.013
316.122
10.1618
46.7609
-9.16193
20.9202
779.571
40.4132
39.9952
21.4552
0.594754
23.5818
47.5085
17.0602
392.441
29.6815
22.9558
98.3489
20.8604
-11.2575
-45.2181
-4.35375
34.3175
48.538
49.9185
33.273
-45.1397
30.7179
-23.5702
14.0315
40.8729
2.10644
150.73
39.8566
-15.594
-23.2767
13.4038
-17.8594
32.8085
25.6751
29.7028
10.5519
-19.7056
25.1213
6.97141
0.546703
-13.0751
-23.4299
-8.82621
-18.1723
22.4058
23.8834
-24.2561
-23.5565
-23.8841
-23.6326
37.4784
13.525
41.8487
29.9599
24.8652
-27.1899
109.976
13.7034
18.5951
32.7054
14.367
18.012
51.8423
71.3352
44.6804
25.9605
-0.342279
42.5053
123.844
31.5789
59.2267
77.4702
20.6557
5.15213
35.5677
33.0418
-3.35153
-34.5083
-8.44636
17.5631
19.0721
6.42114
22.1361
-1.12478
-2.55537
119.48
957.486
0.732889
-29.1924
16.5101
26.4693
6.42739
0.501251
136.433
-20.508
39.0752
26.6893
44.3336
-29.5063
-8.64011
18.7378
384.59
-9.39554
13.6208
-14.0715
-0.593966
24.2721
4.05967
45.2831
21.6725
-18.1008
28.7716
-1.03363
23.7265
-20.276
16.0855
30.6419
13.312
8.25785
0.857229
39.0518
-23.8959
33.9789
1.33364
-7.33438
-28.3515
12.5128
16.7285
-8.17757
9.0138
2.10644
-29.1799
26.7382
-10.6685
-13.9064
28.3963
47.7329
40.3048
-13.6803
-4.55972
33.3596
-28.0043
-42.1545
-14.1862
-33.2544
-8.64011
4.15467
805.823
7.99856
-16.2816
-13.7134
4.53962
11.1536
-10.9329
390.014
-26.2776
-16.2268
-2.9077
44.3413
-39.0166
-19.9579
26.4305
13.8801
10.3483
-3.28116
23.3862
26.4826
-28.6514
-24.201
-22.5019
-9.97595
-18.8788
16.6788
38.6741
20.1545
-22.6509
11.9773
-4.82952
33.3767
13.3508
13.6197
-17.468
0.575901
-45.7655
19.026
-2.8669
36.5566
29.4233
53.5363
121.532
6.53135
241.478
29.5848
-1.9694
26.7836
0.0433772
21.5477
-10.7003
-3.17972
-16.007
-0.479484
113.624
92.6375
50.8043
42.212
31.5407
-3.58708
125.015
-4.28331
39.6012
74.6906
7.97861
30.1701
-6.84024
1.69942
142.272
39.9526
11.0301
4.46055
-5.87953
-6.79547
16.493
-18.6339
37.2012
-23.9105
-21.5397
-10.7656
-6.76604
-1.87695
17.2731
285.477
22.4636
-17.8196
-11.8384
-6.91128
1.27912
11.1536
-10.9329
-28.9948
11.5499
-37.522
2.93183
-16.2268
10.031
-42.2631
-38.7606
57.4597
-10.9056
-23.2699
176.819
11.438
17.7238
-0.896057
251.592
47.7491
13.3642
117.526
-26.075
-28.1241
-2.11455
12.5128
16.7285
6.20655
18.5529
71.0524
-44.1849
-0.356532
28.3434
-40.4243
13.6197
3.14669
28.6869
-12.0323
19.026
-49.7186
257.696
-17.4284
-11.5267
1.18154
148.96
12.8423
-19.141
-11.022
18.6453
1.34921
-26.6106
5.34205
3.10413
-6.68989
19.4709
35.6044
37.8879
23.1081
1.84886
39.8577
14.0395
-9.9643
-26.8319
150.717
26.1461
22.8003
-16.6582
-4.98238
0.660631
609.912
-23.1251
13.7753
48.9193
4.50972
42.8
34.6306
-20.369
-2.4145
-12.9566
-24.3759
-6.22782
-2.01216
21.1991
14.8048
-19.2008
-26.399
41.4618
9.87158
-23.787
-10.1582
-6.61504
5.0604
-36.4188
31.1666
30.8942
30.7435
-28.5113
178.259
23.0355
-9.32695
-18.1965
3.3745
-11.1377
-5.16986
38.7114
6.57124
116.998
-5.14341
0.730225
31.8562
13.525
43.7228
-18.7659
22.9911
4.66919
1.2801
-47.4466
-31.0676
37.3905
-18.4291
-30.8689
4.05363
-26.2776
31.0428
21.2545
-10.6496
15.3313
11.438
6.38379
27.0942
18.4371
-30.5255
0.161885
-9.38339
24.2248
15.5769
26.0492
29.3038
-9.83052
-13.2806
-14.1999
23.4018
5.85458
17.6718
49.227
-4.34957
4.32403
-14.1113
23.4382
-9.93212
306.535
-32.1414
-40.0479
-12.2093
13.8769
33.457
-0.400289
-3.52577
-16.9619
-15.5174
19.2874
26.2803
32.7921
-6.95215
101.768
25.7574
-24.7365
-37.3746
5.34205
304.051
-21.2587
-2.79909
19.547
13.5973
-27.3808
16.8637
13.525
13.7377
63.693
47.7727
-16.2816
-17.4615
-4.83071
48.6349
-15.8763
44.1613
0.639817
28.7716
-2.9077
-10.0067
25.4558
11.9012
37.6749
51.3614
21.472
102.77
29.089
34.2002
30.8825
-1.71218
-7.50933
31.2535
36.1916
33.5454
-2.33425
-24.525
51.3327
13.9111
55.2609
-31.0539
24.8641
-32.4606
-10.1582
39.6407
36.4885
23.8011
-11.5267
-0.373628
-29.8783
42.8234
-1.42173
-4.39214
4.69718
-21.6824
71.6933
58.5026
30.6043
9.34512
37.9836
-4.70114
47.4366
-4.34308
4.53962
74.8719
-31.6507
47.1572
-33.7738
29.1688
-12.4786
15.833
4.34289
19.9784
50.9386
1.09298
11.9012
41.423
19.5022
403.781
16.563
17.3336
32.7566
12.578
386.22
9.35727
-9.61082
11.1063
32.4435
26.0492
57.4147
18.2805
-7.65837
13.8514
-17.948
36.5203
33.3767
20.2411
52.9262
-16.3878
38.2115
39.3525
34.1397
28.7303
13.0933
-2.82708
-24.9568
30.57
8.77538
48.6349
-19.6245
-11.036
-7.19077
-0.0406573
47.9094
-23.723
111.231
14.3562
-1.53529
25.4558
-14.2309
17.7238
24.0593
21.5927
678.879
40.2528
13.3642
-26.075
12.5128
-0.138096
23.0731
22.301
10.5631
-3.01524
-32.9405
8.40927
-20.9713
95.8098
24.8641
-9.97177
34.3091
14.2046
19.026
2.75529
47.801
4.81061
30.7435
5.22191
31.7638
-4.27299
8.04297
-7.45289
6.16632
35.2336
11.3511
40.9493
66.0447
21.8448
12.1934
30.4638
50.5969
11.6509
34.3525
18.7155
26.7392
27.517
17.4516
5.02725
-14.201
58.0053
5.93374
12.2347
-5.4138
3.70747
8.55403
10.0101
38.142
15.833
-25.6422
51.8375
4.08691
32.9521
34.39
301.918
15.7541
-1.01684
10.3483
15.4595
30.8825
-24.9033
-18.5788
-17.1071
105.532
29.7973
36.8
-26.399
28.8439
4.54081
15.9055
10.8879
50.8322
25.1681
169.939
-12.0323
77.122
29.1735
-5.90446
-10.0629
17.7757
24.0867
12.7182
1.77873
44.604
-1.76733
39.0752
26.6893
19.9707
-25.4306
-23.8841
48.7228
49.1323
129.93
124.191
291.76
13.7034
-0.594946
4.53962
48.6349
15.3041
10.3606
-14.7841
9.32967
38.142
15.833
217.986
29.3487
-50.261
10.4633
30.6419
41.423
13.8801
32.7164
100.304
9.8373
30.8825
30.2307
23.8224
18.9025
12.5128
47.436
25.5556
-6.08239
34.4661
287.525
24.0063
18.973
13.9237
24.8641
18.367
-46.7449
82.9112
1.23006
-34.6582
-4.81583
-7.01748
-14.2623
35.6044
21.234
-29.064
9.95532
20.0198
17.6581
59.8793
5.93374
17.8568
22.7943
49.7835
11.905
-14.3978
21.8525
19.0794
62.501
-10.4828
17.7238
44.674
34.7112
-18.2737
126.46
58.3417
-0.0130613
-2.11455
18.135
56.0839
28.6953
36.8
38.2142
27.7545
33.9656
23.294
28.6122
38.0572
-0.787895
20.9
-17.8594
18.1789
36.5164
17.625
24.0867
5.52686
-13.6433
39.9021
283.027
12.1774
-25.6928
51.1682
13.978
-0.082988
12.639
17.1093
27.9822
43.149
-7.0944
22.4971
-44.832
-35.5005
14.7124
-19.3847
4.69718
0.806373
-25.7581
37.8879
5.59699
88.5834
-12.1974
-15.5865
25.642
20.5239
5.93374
12.2347
2.08247
24.6684
-11.2851
244.686
223.654
17.707
-10.6496
-10.0067
-27.7722
-8.71351
48.9193
-8.60874
45.8348
24.0593
12.2224
-18.2737
-7.25058
8.8299
7.65815
-11.2575
-0.240488
5.01658
27.9729
20.427
49.9185
-13.2806
23.2217
38.274
21.5277
-7.26389
-27.3058
1.27263
9.94623
28.3963
21.5641
-10.1819
3.46587
261.404
17.625
31.583
-39.7557
24.5852
-0.0953345
1.34921
11.7911
24.4062
14.0514
0.544119
-2.88858
-21.0942
6.76372
13.164
36.4743
13.5085
0.00829554
63.4462
-21.1064
-13.4921
-28.0043
31.579
30.4374
6.85226
-32.7841
-48.2469
-25.5067
5.61931
38.1006
47.3539
-6.57521
-9.9643
24.9478
26.1461
20.9263
-10.2541
-7.28786
34.0387
-18.7813
16.0503
15.6323
15.6532
10.2108
-18.1459
14.3562
-9.03156
-34.5143
13.7753
47.0452
-10.4828
-7.79981
7.96323
-5.37651
-34.2736
821.003
-13.359
-9.97595
24.9472
21.8075
-7.95645
-44.1849
32.7721
16.5101
28.9162
-21.2162
289.182
-40.1433
-4.74097
-15.2748
26.9954
27.8348
-11.6447
41.4518
5.52686
18.2158
41.2728
17.7996
-6.95215
-14.4241
-25.3774
-7.57925
3.46798
19.193
-0.644004
-1.39528
13.1156
32.2657
-20.6399
34.2355
-28.705
9.95532
-30.58
173.206
28.0202
19.0522
-48.5173
75.2681
-13.1591
6.67996
-14.3527
4.40876
2.7145
-12.5237
-27.7722
25.4558
189.938
32.6207
25.9334
-20.1478
12.1418
-12.9566
-35.6203
5.01658
9.23223
19.325
7.30852
31.1778
366.857
26.9698
16.5101
48.9581
-21.6836
2.37532
-24.9643
431.611
46.0638
9.65564
450.725
104.136
40.1138
37.2052
-9.14797
220.615
15.9255
-8.82621
-6.92785
-23.5033
-11.618
-37.3746
7.21612
6.07454
-6.54722
27.0433
584.706
28.5175
47.4709
3.72293
41.7317
-12.1974
21.8948
21.1997
18.1457
-4.83071
44.8868
9.68187
-19.6245
-42.8951
-16.2268
-4.78176
-0.636326
58.4348
19.8336
17.5234
0.193576
45.8348
109.674
-3.28116
36.5047
-11.7848
-3.58625
-28.1241
-24.6033
274.882
87.943
224.7
4.9409
520.53
-9.53243
17.5995
-25.4442
17.7796
17.099
24.8641
81.8575
13.6944
-57.0099
388.217
-14.1113
45.927
23.8011
4.81061
-15.2748
-4.71304
14.7164
8.97004
26.4593
29.8897
20.0899
18.784
-17.8077
0.544119
-20.0463
-17.8811
28.028
268.234
177.908
-5.5767
39.0752
96.0297
-13.7625
-23.4138
-25.7581
50.5969
15.3991
17.4859
-20.6399
15.4948
-17.8196
10.6504
30.57
-19.3356
4.53962
-18.5323
24.6684
-41.2701
1.05776
-23.7681
-41.8658
4.84111
47.0452
19.3741
-5.58122
379.965
14.3012
9.76693
-17.6417
-16.17
43.9025
78.3581
11.9937
9.62606
52.9507
-4.84727
31.655
-22.6331
32.4396
5.49036
-18.4051
-4.10926
56.5073
37.4937
-11.119
30.2296
26.209
12.9399
45.6385
4.28488
18.026
0.841699
39.7676
145.284
23.0522
45.6345
14.5078
50.8928
13.1305
34.5396
133.789
11.2415
245.909
-15.9455
20.0208
729.597
-34.3281
58.0053
-7.18473
-24.1545
28.4165
-0.816303
-8.73051
4.40876
-4.78176
-8.77558
16.2303
-12.4616
135.79
-2.17762
-18.2737
351.348
11.4901
-4.28856
-16.7047
-16.8797
-58.3365
-11.85
9.23223
11.8288
-7.68401
-19.422
18.2805
-7.65837
30.7179
40.2684
25.8804
210.701
43.6048
-17.468
9.94623
43.3888
-34.726
4.69751
-0.811589
-9.74396
-14.8858
47.304
1.23006
-6.68989
17.5968
59.9672
26.6435
39.9747
61.819
8.08125
-47.4466
8.28776
26.1461
15.3041
-27.1207
-41.0211
54.6534
162.227
165.558
-16.206
-16.2718
-19.377
-24.0241
44.1965
30.6419
-4.64419
-10.7774
0.897436
80.8305
-26.7774
-18.5788
-35.6203
-11.3825
23.0731
24.1751
66.7851
14.5323
-3.01524
38.3943
7.13973
15.4938
-9.97177
9.94623
-8.28416
-17.8594
29.0604
6.93447
-23.3004
-9.6526
16.1741
-0.400289
-11.3397
9.91703
22.5322
-17.2402
-5.90235
6.07454
-27.1619
10.1767
-31.3803
14.9896
36.0138
-13.1437
4.25042
-21.5677
-17.4606
-16.0751
-3.83892
-10.9329
-36.4911
654.257
43.409
68.5241
-12.4786
19.5811
-25.6422
4.98587
4.84111
21.2715
200.719
6.47943
27.8074
0.897436
-5.37651
-17.407
0.161885
-0.0130613
20.3742
-2.47968
24.2248
45.5619
31.6714
10.5631
5.16201
9.20823
49.4586
-14.1999
45.8906
46.4951
-7.86989
44.6974
28.5633
199.457
4.47836
44.9747
56.8413
43.0783
2.79512
17.4516
139.96
399.968
43.0127
22.8003
19.7309
-12.9101
26.5424
3.70747
44.1613
11.905
-17.9002
-4.38446
16.0855
7.68984
-25.2589
15.4595
49.6232
30.2307
-23.0292
-24.201
-15.0056
-30.2255
97.3133
64.3026
27.9232
218.584
12.6583
4.54081
70.2535
26.4693
-1.06887
480.262
1.27263
15.5684
-0.787895
30.2704
10.2516
32.8085
59.4083
-34.5448
3.46587
25.5444
23.3979
43.8619
181.384
2.09642
29.8897
18.2158
4.29484
-16.7599
39.0752
26.6893
23.7189
-2.79909
-6.68989
26.234
9.77687
47.4709
44.9524
39.8577
-21.5677
-38.0763
-0.0907903
-17.7504
-26.0285
9.67583
7.45561
27.2947
-1.23425
-31.1985
576.179
-8.13259
-3.40936
-13.8996
47.5085
7.68984
32.6207
32.7164
129.007
-30.8811
23.3862
33.9789
-11.7848
-14.8306
-5.63526
-15.5981
46.7136
42.4222
38.8952
37.3192
58.8289
-23.5702
38.3943
-4.10466
-20.3823
278.634
8.07217
36.5566
6.93447
16.055
10.9621
16.5904
25.8366
47.074
47.3984
56.2654
8.9967
46.5715
17.3189
16.2226
-2.79909
15.7989
4.47836
14.9896
34.1397
-0.025206
39.8577
-21.5677
3.15417
11.8294
-6.21714
28.9025
45.2831
-1.91472
17.9244
13.7583
32.5198
-8.52989
11.8392
12.4821
-1.53529
-17.6477
36.2641
52.6674
56.9836
29.6815
8.3937
28.3567
-28.6514
223.176
-15.0056
42.9654
53.6666
164.458
-3.91023
25.2759
38.9989
-1.64169
58.9012
11.7456
-19.7335
29.0604
21.927
-20.897
-8.18879
51.5089
-8.6119
-0.27616
7.09597
-3.52577
-1.9694
-20.9884
2.32641
-0.644004
-17.7916
-14.1862
0.478789
0.730225
144.3
86.6136
20.5895
19.243
1.2801
26.8219
8.77538
100.117
31.7683
30.2906
11.8842
13.7791
-40.6347
-6.25852
-5.28342
6.27901
15.1861
17.6282
6.60021
30.452
57.1194
15.2382
-15.233
27.5054
29.847
33.0519
35.1471
41.9623
-32.9405
14.636
7.99752
-9.97177
21.1906
258.906
-8.4891
32.8085
10.6826
-5.90446
12.4259
-10.3352
40.1138
-4.02429
-1.65171
-1.9694
21.9639
4.29484
39.3988
-5.07808
19.6002
13.2252
67.9187
-27.1619
60.7765
21.0935
26.6435
41.8487
454.026
1.2801
-43.9873
0.2084
15.298
-10.5838
77.6771
-15.6289
-9.03156
227.855
28.7678
71.4081
-8.60874
10.2276
31.5556
-21.5108
0.466968
38.3788
11.4901
-9.20845
-41.2425
-20.8552
27.9729
223.598
31.6714
27.6508
36.3401
-6.70359
22.1323
60.4714
-15.594
43.3888
47.801
25.6751
-32.6707
1.5918
48.0332
17.7757
51.3582
22.2126
-2.27436
3.97049
20.0899
9.91703
376.731
12.1039
301.642
22.0093
5.86485
-51.3323
-6.87762
-24.7365
-26.1302
54.0678
11.6967
-12.1694
-27.6322
-1.14384
20.6118
-3.3416
223.633
32.3614
-30.9381
15.5775
-12.327
22.398
0.311538
-18.5323
49.0312
-26.2776
-19.9749
227.423
-10.404
-10.6496
0.338776
13.7753
28.3046
8.25785
52.1703
-2.77012
2.34103
528.732
1.33364
9.53222
-26.25
42.863
-28.7166
26.0988
15.5769
27.9232
1.71196
-2.83512
-5.97873
-14.7602
-32.928
19.2419
-26.8384
26.8128
-38.2692
37.7666
14.4307
173.477
-11.5267
23.6703
17.7757
9.09417
-41.6297
18.963
-3.84347
3.22328
-5.0755
-14.9492
-46.3075
-14.4241
37.3983
7.01678
-7.25361
8.63779
1.91957
8.36331
-10.1463
22.8789
-38.9535
-7.48797
-29.8395
39.6012
25.9649
10.7528
21.0971
31.9963
-6.84024
5.44755
20.4578
65.378
-18.0282
-2.1314
11.6254
10.0711
34.8337
20.8394
8.9967
-7.38953
33.453
63.0742
-17.9343
2.60429
1.87118
36.0138
3.72293
47.3539
14.0395
35.0133
0.584986
-8.09121
12.0359
16.7758
13.43
14.1087
5.9277
1.83341
79.7685
34.5736
4.34289
1.23774
13.4572
31.078
55.2051
16.563
-6.51826
15.89
48.9714
-26.7774
-20.4528
-13.1315
-45.2181
16.261
28.6953
-0.187748
-11.7046
-3.91023
4.48102
0.913009
1.51753
-7.26389
-14.1873
36.1085
3.14669
-27.0248
56.5073
21.5641
29.7028
-15.6851
-13.3946
-13.5188
39.5777
7.40093
5.09735
172.961
0.0433772
32.7921
4.31654
25.8633
-7.38953
13.5708
3.10413
-40.2804
30.7914
-23.8841
15.7228
52.471
47.2582
-5.6474
-12.1974
-6.91128
-36.2022
2.66556
20.5239
0.311538
-10.2541
22.7943
-18.7813
46.0354
105.588
-44.6388
10.1319
10.2276
14.0965
-3.28116
15.89
9.61602
-9.91076
-24.201
-22.5019
-47.0921
14.3112
1.71196
77.5696
10.163
48.3692
24.5952
8.30146
49.227
-9.97177
-16.2907
-25.1508
52.7592
-14.1113
55.2973
394.866
16.055
23.6703
-34.1068
19.193
-2.51807
-25.2879
-46.0453
-25.7581
14.9896
28.5175
-11.2696
37.9836
6.90132
19.5322
33.6424
-29.7767
24.6684
-15.0332
139.739
-27.4712
41.8901
23.7265
-12.7797
85.426
-4.96538
161.363
-12.3569
19.5979
31.5556
-20.1478
15.89
18.9864
-0.540431
-18.5788
-0.0130613
29.847
9.18258
25.5556
-9.83052
242.547
42.747
-12.3133
37.9826
0.575901
-28.8989
-6.61504
12.3069
18.4584
-19.7056
15.751
-20.8909
-24.7631
-1.65171
8.84548
-29.9417
208.954
-3.20401
-3.17972
30.8446
29.9021
59.4906
32.1018
-25.0954
-18.6339
42.8234
15.4449
-8.89154
15.7228
28.7303
-13.1437
41.7317
-25.3159
-4.83071
37.3905
-9.05879
-12.9101
22.7943
-46.8923
19.3805
51.2604
-8.52989
-27.5162
4.98587
17.2054
14.2114
21.2715
-8.60874
47.7089
29.6815
-21.5108
43.5705
27.1344
7.74195
-8.0367
-20.4528
-9.38339
14.3869
57.958
39.9397
25.5556
43.8364
-7.86989
3.85487
9.82267
-2.79909
-31.3803
18.7378
26.6435
2.49333
-33.7584
37.9836
15.9136
36.8874
24.9478
3.15319
2.66556
78.62
37.7929
109.686
-9.16193
9.67583
-31.8998
23.5466
19.4013
-3.15338
-10.0067
157.76
10.4633
11.9012
-2.98654
0.978009
4.2151
58.9935
56.4677
78.1703
33.7201
7.25578
29.3794
39.2173
36.1916
8.68903
10.7842
27.9489
917.151
15.7852
42.1425
-1.06887
49.3016
25.449
99.6108
4.62936
74.038
46.2899
44.166
29.7028
18.0481
10.2795
24.0867
67.0661
412.199
20.2411
26.3437
44.6974
36.0596
29.3411
-2.00473
-26.6952
16.6598
23.4229
29.4546
-2.19183
-8.4585
67.0316
-18.7566
-2.22611
-48.3836
-2.01961
13.9647
-21.4985
3.95653
24.6684
8.55403
-25.5971
-6.83563
-24.4595
-24.7051
108.997
-24.9611
31.1157
32.7164
33.4296
1335.31
11.7114
44.001
39.6011
3.2077
217.379
-5.86269
23.0731
59.7824
38.6741
12.6583
-2.03617
47.5845
13.9111
29.024
18.3841
39.5878
4.55333
-17.468
56.5073
531.31
177.474
46.5694
49.4841
48.4496
38.9551
2.09642
51.949
32.4058
37.5247
608.13
43.6719
23.3483
43.3462
325.959
10.5119
164.142
30.3751
0.00829554
-1.72852
276.988
51.0521
29.3411
196.319
-0.206808
14.0526
-6.1527
14.6748
34.645
8.93559
-16.5235
31.5071
-18.3986
54.2024
23.335
23.479
-27.9026
9.67583
-8.73051
11.905
-12.278
23.7265
30.3238
29.204
43.2971
20.8604
3.2077
28.2729
-5.86269
23.7572
50.4617
47.436
17.6159
-12.6416
31.655
-11.3888
28.087
1.16941
502.118
25.8011
-22.1532
12.7573
-18.5915
26.2493
41.6047
-22.3633
241.727
41.0508
43.7644
52.6962
22.3935
14.4677
21.1614
-16.8232
-1.30566
21.4743
24.2799
51.9944
35.2336
-13.0117
26.6893
-0.644004
17.3454
15.7228
35.6044
24.9821
1.84886
-0.953012
6.41369
43.0127
17.1781
109.001
58.0554
186.59
38.142
10.2108
-18.1459
2.21284
12.3374
13.7753
45.1712
-8.60874
21.472
2.85208
-20.1478
32.7566
18.9864
10.704
-1.71218
-11.4849
58.6804
37.2936
23.9027
18.5786
45.7105
34.6462
-1.06887
17.3678
-28.7124
-5.99583
9.47706
6.85226
-27.1619
34.5396
6.10099
23.219
56.8413
47.3539
33.1392
45.5626
-11.8393
27.0284
72.9978
45.2831
32.9169
-8.73051
19.4013
0.840436
4.34289
-16.5278
17.9596
-4.96538
90.1488
-1.11248
44.674
-0.896057
13.5854
60.8675
-11.7848
-3.76119
29.3794
37.3432
24.1751
-9.83052
16.7045
40.0883
49.6387
45.21
21.4199
41.7307
10.643
36.1832
-13.9064
30.9344
35.0455
66.6548
27.8287
44.0127
0.758429
39.0792
62.3909
46.895
295.729
3.85487
34.1855
25.5929
-40.2804
30.7914
-38.8766
10.1006
33.7303
39.9747
28.0858
49.228
10.6504
-9.96528
165.709
44.8868
-5.31066
35.9128
25.4206
51.4402
25.6006
-1.53529
31.078
-22.6642
56.1422
-22.4478
-13.5885
10.5531
30.3817
-4.92565
15.3239
21.4137
49.3101
39.1676
33.273
18.5786
2.66674
7.47224
15.573
14.2879
-15.1244
10.8086
-14.8434
0.563405
-10.2006
15.6494
12.0508
2.60429
-5.62508
39.7619
36.2265
31.8339
26.8219
5.02725
23.2803
23.479
-26.0285
9.32967
44.1613
6.26201
30.6457
-6.90151
91.1929
-7.15749
-10.1514
13.7753
32.0527
19.5022
23.346
24.0593
29.089
38.3788
121.274
-16.7047
-33.9737
33.5951
24.1751
6.81496
95.1172
71.9474
30.8981
24.0063
-16.0614
32.3604
389.204
94.7895
37.7666
42.1788
23.8011
1.06248
211.487
25.272
17.625
1.47378
20.8371
-37.3746
33.453
127.889
72.4446
-44.0285
38.2877
-18.2619
33.7303
21.0213
26.8562
-16.8918
2.79512
8.77636
-26.8319
15.784
204.182
7.8078
-2.75788
49.0312
7.45561
31.0428
-3.10832
71.8751
-14.3978
-6.25852
-1.53529
25.4558
25.0197
33.9268
17.6282
27.0942
31.5556
12.2224
-10.7774
15.89
20.8604
-47.3921
56.3839
-43.1166
-33.9737
9.23223
26.8213
35.4195
10.5631
8.91014
-22.6509
26.9698
10.8879
17.099
-47.9205
5.02076
45.5535
-6.41009
45.2629
32.7404
40.3048
-12.056
-29.0759
594.837
20.3386
5.84456
-24.4582
759.543
44.0365
0.106733
50.3196
32.3115
-10.2954
17.5968
7.49338
56.6285
24.3377
32.3614
4.66919
-6.21616
6.20718
-54.9429
49.5172
13.0277
0.311538
-0.883811
-12.9101
27.2947
-25.5971
-6.83563
12.0848
-5.02744
18.1043
96.6703
58.2896
17.6282
28.9682
18.4371
53.4519
30.452
14.752
59.3645
116.004
34.926
57.6359
70.0733
29.6285
32.0915
-6.69107
-2.24769
-14.8858
54.0678
28.5633
14.3485
-14.0435
-8.56396
-10.7656
14.9896
7.9028
18.7155
111.072
-8.44928
-6.21714
71.1237
40.604
23.6342
18.1091
-25.3405
27.8346
-0.0965973
-43.4458
-16.5659
-24.9611
-12.9625
-11.5246
23.6194
40.117
42.8
2.85208
79.1777
34.6306
5.08177
-28.8861
-27.187
-21.7922
-9.03891
2.62335
15.2483
-5.14535
107.597
39.1512
112.3
51.7692
-31.991
-39.0198
-19.1018
-29.8359
27.4593
-7.55207
3.76048
5.99744
-29.3303
20.5868
901.247
-6.95952
-36.9179
11.9013
8.88564
58.3891
-28.5692
16.8637
43.5101
43.7228
9.34512
43.6058
4.66919
154.954
11.8294
72.4936
-1.08258
20.9263
170.748
77.1422
29.1688
21.2545
11.905
-20.02
21.8525
-3.09132
0.761588
34.5904
33.4296
-8.39232
43.5705
18.9864
-29.8232
5.60914
42.9654
54.9323
61.6564
-24.823
-9.53243
-49.8071
13.6944
310.307
77.7179
72.715
7.603
15.4449
-19.6657
-1.06769
-25.7581
24.36
103.48
15.6118
-11.2696
22.9911
-10.3233
-4.3421
19.3256
10.1618
56.1312
7.8078
64.7085
0.2084
7.80176
-5.66286
12.0848
-3.15338
31.2228
-12.7797
44.1965
-38.6986
11.438
-14.2309
44.674
-29.007
-7.0293
32.7566
-14.7468
-17.407
3.91002
7.4832
37.3432
19.325
8.68903
-0.162102
34.4661
55.2609
29.6285
13.3508
-19.3421
39.9313
184.745
129.596
-17.8594
70.2898
14.1809
-4.0304
34.9147
19.6498
13.8769
-2.24769
26.3437
63.4381
30.4374
25.5929
15.9416
-34.8009
21.0935
40.0856
58.0932
30.3916
45.5969
17.3689
-12.5335
-34.3281
-6.70477
123.598
135.244
141.545
-12.9101
7.80176
27.2947
36.2471
41.8901
-25.6422
-44.6388
27.3299
25.0197
35.8008
2.63565
36.4645
95.2738
34.7112
27.1344
2.11976
12.578
-11.0825
-16.8797
-11.4849
44.372
16.7285
58.6804
44.7898
19.9334
95.1172
-17.0287
15.7254
24.0063
30.7903
37.9826
209.108
4.62936
31.2973
-25.1744
24.0806
-21.3072
17.7757
-10.486
-4.02429
15.2149
24.2675
-17.2402
-28.0043
21.0671
-32.7841
19.547
4.22692
-31.1289
22.4859
-8.96379
127.411
13.6208
160.217
338.612
-12.5335
-26.8319
-42.792
0.990255
-42.8951
26.5424
51.6575
17.707
-16.2718
-4.96538
28.3046
2.7313
80.2813
14.0965
-14.5256
29.0084
18.2002
352.486
-7.50933
-26.4774
29.3794
5.4841
41.8138
31.6714
7.03608
3.58603
13.8514
-44.1849
8.40927
12.7619
3.98051
-8.56514
-12.6172
-19.3421
26.5222
-42.2223
15.9419
10.6826
1.06248
-9.6526
44.0127
23.2472
16.5904
-13.5188
18.6453
65.0675
-1.32995
73.0056
3.26865
20.6602
13.9855
6.72028
19.1307
-22.0869
37.4896
-24.2173
33.9791
46.5796
-0.491644
42.7299
1.9808
87.801
36.0596
29.3411
-14.0435
25.1692
43.1006
47.4709
22.4636
15.4948
-8.09023
9.95532
44.8868
9.68187
-0.883811
-11.2851
53.5316
6.26201
8.1569
-8.52989
-36.8866
-2.51039
-35.2685
91.0481
137.464
41.423
2.63565
441.263
29.089
36.5047
30.2307
-4.28856
39.2173
461.605
59.808
38.2142
44.0165
3.3916
20.8471
-47.9205
-41.8309
26.8128
-25.1508
235.139
17.816
-4.44065
13.8769
40.9533
27.7107
33.9555
39.2601
25.7121
41.7762
13.1618
11.7885
-36.6218
-22.2461
12.9897
392.821
-3.70263
17.7336
213.27
-16.7599
37.2012
62.2965
12.4745
-38.4063
-1.06769
-23.8841
0.730225
26.234
24.9821
24.8652
-6.21616
17.4516
24.2721
19.0522
-25.2467
-29.7767
-3.78879
4.80589
-4.98238
17.5272
13.9589
-33.1384
-15.6289
737.601
62.501
32.0527
-23.6013
28.9682
40.9259
-6.51826
-1.62838
-11.7848
-11.0825
74.9496
35.0016
33.5951
32.4435
50.412
7.03608
12.9564
23.2217
-17.948
47.084
2.67926
34.2344
34.3091
23.575
34.0185
12.1256
15.9419
44.4158
137.869
39.0731
8.67781
17.7757
34.4916
7.09597
14.8972
23.838
120.487
45.021
0.56841
27.0965
29.8563
14.26
-33.1145
23.3558
1.09809
-3.34627
-11.2361
22.7347
31.5871
8.87869
39.4926
30.1701
37.3067
46.6947
19.3379
39.1411
1.61673
7.87729
-21.788
5.84691
-21.7059
49.9512
51.5143
24.385
54.8512
37.934
-22.8289
32.3188
21.6616
14.1113
4.1663
9.67306
-9.86754
606.609
-21.7997
39.4933
-13.2933
10.8708
16.9733
35.3271
26.6893
-0.92502
2.68044
-18.2619
13.8487
33.7303
28.5175
56.8413
50.5746
23.4098
29.3911
56.807
54.2571
15.9828
99.631
-45.0182
27.2947
23.1286
13.7791
-10.404
-8.77558
-14.6538
42.3224
15.6493
62.0378
-8.5131
20.3112
62.7416
28.3567
23.8224
-27.9491
-13.1315
8.76471
117.928
12.9307
41.9623
10.163
49.6387
9.60271
15.7977
15.4938
24.9388
-26.1302
57.8159
24.8152
33.0892
32.6655
46.8488
30.6043
5.59699
36.1095
-36.5603
-19.3346
17.4516
12.5235
192.938
15.3041
7.80176
-35.6479
21.6725
-14.3527
21.2754
17.707
-51.8791
4.98587
-1.53529
2.53088
32.0527
23.346
16.563
-3.28116
34.6306
-4.28856
-28.3515
29.3794
9.23223
26.8213
16.1853
19.4736
6.53521
13.3508
-8.56514
24.8641
-62.4456
4.32403
1.08617
-42.2223
-2.43586
-12.056
19.9222
10.2795
17.625
29.7089
-28.5113
-31.9545
-6.14705
9.91703
7.53964
23.4218
-1.30566
-25.3774
44.8946
-5.37954
24.2341
-37.8549
10.6004
-29.1787
-63.2395
-19.8845
59.9672
11.6509
41.8487
14.0395
-19.3346
38.0663
-13.7134
34.5247
11.1536
112.749
1.83341
36.665
15.6532
89.3188
47.9446
40.0122
47.0452
13.9757
37.9483
36.5047
-28.6514
2.03595
-29.9981
-48.9662
8.76471
-0.138096
30.5694
24.1751
6.81496
10.7842
16.7045
-24.7365
40.9493
-3.29579
23.7189
-55.2729
12.0508
-12.3882
16.8637
-1.46753
8.11553
-0.025206
8.41732
20.0208
11.8294
-15.5875
40.1469
-7.18473
2.86432
-5.4138
47.1572
-16.9073
66.6501
-14.3527
-23.5224
21.8525
2.21284
23.5818
26.8937
37.6749
38.2429
32.7164
27.8074
37.9483
10.704
2.03595
73.0755
-2.11455
298.561
31.6714
61.1629
12.6583
18.5786
-16.0739
57.135
14.636
56.4544
15.4938
1.27263
13.5708
42.4595
30.9341
-2.94176
-10.7656
21.345
31.8562
56.6285
8.11553
9.34512
22.9911
29.032
-11.8384
38.0663
-13.7134
23.2803
58.0053
50.9113
12.2347
0.2084
-22.5295
44.1613
-16.2268
-14.1521
5.96097
10.4633
8.15308
454.286
21.472
21.5927
2.34103
13.3642
-8.0367
7.65815
11.2313
12.9804
51.1841
9.18258
-0.681303
23.2217
984.677
17.7796
-5.97873
-17.9355
-8.86908
18.1392
-16.2907
-0.373628
-16.7599
-27.1619
6.42857
-46.3729
-25.5067
-3.75102
30.3916
0.619268
9.34512
49.228
-30.9381
-36.2012
15.5775
-15.5875
2.66556
5.93374
-5.4138
13.424
43.0629
-8.73051
-19.7743
6.21695
42.4672
-20.276
12.3374
0.193576
30.7466
8.35349
-10.2664
-1.4071
29.0084
161.415
-29.9981
20.0091
11.8288
43.8528
37.7371
-7.01942
33.7092
40.7937
-1.53847
20.2536
-11.0953
31.2074
29.9974
28.4862
24.4883
6.27697
65.5644
-11.423
28.9527
47.2638
34.2966
31.0288
14.7124
-44.0285
-12.3121
-10.7656
-27.3808
45.4799
223.805
5.93374
11.4528
-20.6554
2.93183
0.639817
2.5347
27.0774
-2.51039
17.2054
26.8937
-12.2612
12.8149
8.47427
0.245689
-13.6589
-24.201
-24.3759
-26.4774
35.4195
16.1853
30.7179
37.1248
30.2174
17.3678
-28.7124
-19.7335
14.0678
16.3048
-15.8041
5.33993
6.80374
14.0276
12.8423
28.0157
55.6971
8.04297
17.7996
2.44248
26.1539
81.9794
30.2277
29.8563
-36.8627
8.36331
-19.5166
4.1382
-38.9535
-11.2361
-39.2098
35.3352
12.6268
33.9183
-22.8624
39.4621
-2.15421
-15.6365
-17.7916
10.1767
13.8487
18.7378
43.7228
14.9673
30.4873
-25.3159
6.9023
23.0738
-19.3356
54.2571
11.5559
-12.1282
-24.1545
41.535
14.1762
10.031
-2.9077
-25.6422
-5.28342
-16.2098
37.6749
21.3763
13.9757
22.1852
-23.8959
-4.72476
5.86789
-28.6514
-33.7463
-24.6033
20.0091
26.0988
2.45842
20.427
198.277
59.69
-3.29579
1.23006
62.7932
23.2952
-25.7581
8.22649
2.2806
-1.2548
22.9911
-15.9455
-13.7124
-24.9578
50.509
-24.0513
-19.6245
-59.7617
483.815
-45.0182
218.449
-27.4712
13.7791
-25.3965
-35.0125
-15.6289
-14.6538
-34.5143
-14.3357
151.993
-38.5938
590.372
31.3891
9.33073
1.18272
-16.47
-15.7677
14.0424
11.9409
20.9461
21.4137
25.8842
17.6159
45.2333
-7.01942
31.655
-13.2628
136.783
13.3508
-1.06887
52.9751
33.1318
-4.53603
37.7666
12.1256
6.68468
37.1991
33.0407
6.53135
25.1213
39.2601
1.34921
150.472
46.895
79.6437
11.7885
3.3745
22.5955
-2.51807
-49.6507
12.0508
292.833
13.8487
65.5894
36.0138
51.2191
18.7155
2.79512
23.7689
75.5476
-9.96528
37.3905
65.9039
0.990255
-11.036
65.8978
292.314
29.1688
-13.4157
-7.59286
-7.83854
26.5376
114.238
691.06
-2.64921
-8.44636
26.9335
5.01658
9.23223
17.451
41.0417
-4.42943
-37.6434
55.0808
-34.8146
34.6462
-13.475
220.071
9.87158
-45.579
159.872
13.4038
-12.2372
25.3122
14.1809
192.655
-18.6339
1.59392
67.9187
-10.438
-3.26934
28.1081
-5.21566
56.8413
-13.1437
22.9911
-51.5528
-11.8384
-6.91128
-10.4529
35.5165
363.88
-51.4836
-48.5173
4.05363
-31.8998
8.55403
-4.98238
21.2754
-1.03363
-10.0067
34.072
31.078
609.728
6.38379
50.2962
15.9705
36.5047
-12.8728
-11.0825
5.60914
-26.4774
21.8832
42.9158
31.1778
157.259
33.453
16.2226
-4.81583
84.3301
19.1472
34.3525
146.152
30.4873
2.79512
-26.8309
116.777
54.2571
15.3041
19.0462
71.1739
169.306
400.017
-14.3978
8.734
-18.4019
231.603
38.1381
2.06764
13.8801
10.2276
95.2738
-64.6143
-42.6366
2.7715
69.5861
-15.533
-43.1166
30.3165
30.784
53.9952
49.475
22.9656
72.8844
37.4573
30.5656
23.6582
12.9866
132.623
-7.16067
37.1202
7.6454
33.0815
26.1811
37.4937
34.1084
10.0251
-20.0513
46.5715
10.6004
206.954
105.426
17.5968
11.6509
28.7303
7.47106
-12.1974
68.0514
-39.9503
16.7758
0.311538
2.86432
-24.1545
206.787
13.7791
-12.278
-10.1514
-38.6986
32.0527
107.583
19.5979
37.1778
-34.6292
-1.4071
47.7491
-4.28856
-1.71218
-13.1315
-35.8477
-0.605617
34.3175
1.68632
-10.0516
-32.3193
-5.7843
36.5203
-4.10466
2.10644
-42.2983
26.7382
8.58244
-10.3632
304.548
-17.4284
-8.30785
-38.1738
-2.83898
13.8769
-43.3797
-45.3779
24.5852
54.2526
31.3343
53.0206
12.1774
-44.4092
74.589
-16.7599
-10.7921
0.806373
90.434
8.22649
-0.00288463
19.1472
13.7377
22.9911
-6.57521
69.9254
-15.5875
-1.08258
24.2721
165.229
-25.2467
5.8306
23.5466
2.5347
-27.5162
-1.53529
6.71518
60.1637
8.25785
17.7238
9.8373
25.2603
249.496
3.2077
-1.71218
1.861
3.50764
29.3794
41.0914
24.9472
29.3038
38.8952
12.9564
17.5995
-25.4442
36.5203
3.3916
345.061
-16.0614
45.4788
19.3166
20.9
3.76048
35.9825
199.306
-5.37769
26.209
18.5621
58.7569
13.6552
1.15939
12.0861
37.8935
30.9655
-9.3744
-4.14105
-0.368623
13.6819
2.91783
47.5085
35.1226
9.66336
-13.2491
14.5343
9.16352
15.9267
222.483
14.0303
14.5578
-37.4973
26.58
-26.8319
54.2571
-33.5248
-3.44263
-23.723
-2.9077
6.21695
8.734
-1.53529
6.71518
26.4305
38.3386
-18.2737
29.0084
14.3869
37.3432
21.1991
12.9307
29.5249
-23.5702
3.3916
-23.5577
28.6122
17.4425
7.78158
-6.61504
27.1863
-41.1227
41.6818
21.8448
-14.0435
17.673
180.389
16.8637
453.931
30.6043
3.72293
-15.9455
8.77636
109.975
13.0277
-6.50601
11.4528
32.1646
-33.7738
32.9169
-31.2193
-3.0875
-27.5162
-6.25852
-5.28342
-19.5217
2.53088
30.1786
-10.4828
36.4645
14.689
0.978009
4.2151
29.0084
83.7925
5.78408
97.4384
-5.86269
35.0016
178.621
12.6583
-17.0287
30.7179
72.732
337.564
0.805194
24.8641
23.7614
9.94623
95.8627
4.62936
42.5417
27.2994
-2.15633
-0.692522
14.0276
37.2052
45.1999
-10.6977
0.0433772
8.42922
20.2411
26.3437
7.21612
51.0521
-15.6365
42.0358
-16.3878
22.9911
9.95532
-19.3356
-16.0751
-5.31066
-14.7841
67.7719
-80.6255
4.80589
0.639817
2.7145
-25.6422
12.3374
6.27901
40.117
49.5829
20.3112
-17.7627
-12.221
32.2557
-19.5158
-2.82416
-3.05159
20.9461
30.784
20.262
51.3491
157.677
-7.01942
43.6669
36.651
41.8863
36.9966
496.921
-12.1694
-18.2619
10.1006
3.74525
-18.3341
2.49333
-15.0177
4.25042
-4.70114
25.643
32.4441
-51.1947
-12.327
-15.0833
22.8003
-27.9026
-12.813
-56.2626
765.677
-38.7156
13.7791
-29.1446
-36.8866
17.5234
30.1786
-7.0293
5.86789
-8.0367
78.8727
-16.8797
12.878
36.8757
7.35817
32.4435
50.412
27.4297
10.7842
20.4526
32.592
-10.4517
14.0315
37.1248
28.3434
19.5459
-11.8458
24.9388
17.9528
-15.9854
36.5566
-38.2929
-37.7636
3.05561
34.6423
4.50656
1.59791
-15.3928
5.84456
13.0231
19.2874
11.2878
39.0752
26.6893
-11.8884
-27.1619
15.7989
740.986
-1.87695
384.59
13.0933
112.946
-6.57521
-9.9643
41.8144
42.5086
2.66556
49.0373
-14.0023
-24.1545
35.9128
26.1963
31.0428
-10.6046
43.7642
-16.0262
-27.5162
-10.0067
20.9535
21.7077
-31.2023
26.4305
55.1095
70.1977
24.0593
-43.9996
9.8373
25.2603
-38.0218
32.021
-11.4849
40.6238
31.721
4.33249
-2.06181
34.926
-9.83052
18.5786
43.8364
44.0165
14.636
7.72864
-1.37282
63.1168
73.6645
16.493
-35.5005
32.3115
-6.54722
-4.81583
51.2191
-5.6474
86.7093
23.4098
10.6504
-26.8319
27.0284
24.2721
7.8078
-0.883811
0.2084
-3.44263
54.3073
23.5466
6.28283
118.907
-12.5237
-28.7473
17.2054
19.3975
22.6824
26.9985
58.9533
25.9334
-19.6367
425.88
6.51963
2.11976
-32.3996
-7.33438
3.73507
-15.233
-4.35375
14.8544
26.8213
39.1676
12.4372
14.5323
-7.65837
279.969
-36.6886
-29.1799
36.1085
-7.86989
-20.508
33.453
15.4449
98.6815
-14.0435
-3.26934
635.306
174.695
41.8487
15.4948
-5.03721
5.02725
34.5247
41.1387
9.68187
10.3606
-9.16193
43.409
-26.2776
193.669
-10.404
-36.8866
29.3487
-9.03156
2.96704
17.6282
19.5979
31.5556
-25.2589
57.1194
58.3417
71.3764
-11.2575
31.6186
36.8757
26.0988
30.5694
33.5454
49.9185
16.4064
60.703
15.7852
12.1574
18.973
-10.4392
7.99752
-38.0828
19.3166
10.4565
32.1444
8.37749
49.6751
51.9121
12.3069
-34.0155
-41.922
-18.6339
10.9642
6.85226
-6.68989
-14.586
49.345
9.34512
58.5983
-6.57521
19.3256
41.1387
-0.883811
-31.6507
62.1497
-39.396
34.791
8.3367
1222.49
1.23774
-14.6538
-4.52922
49.4873
-12.1405
66.4897
-28.6514
13.2803
-13.359
12.5128
39.2173
18.5529
31.1778
38.8952
16.7045
-31.0664
-0.961057
17.099
-27.3058
-17.468
-40.1433
122.1
102.149
16.3048
-27.0485
-13.4007
-4.44065
57.1311
8.25469
10.9682
-19.141
15.2149
36.9565
32.4058
-29.9417
29.044
-21.9447
2.73362
-0.082988
18.2612
20.8574
18.6119
13.164
9.98897
23.3558
330.934
4.14999
-13.0117
94.9334
-37.0025
354.818
24.3377
32.3614
21.5358
-11.8384
15.5775
-43.6985
23.2803
2522.4
5.93374
-11.036
474.444
345.489
-23.5224
-20.02
-20.276
-6.83945
-27.9174
4.50972
33.4296
-21.5108
7.74195
-7.33438
-26.25
-20.8552
-13.7241
27.7583
56.7854
49.3826
20.13
34.0262
-9.35832
-16.9973
-43.5618
18.5339
36.5414
74.4321
61.5264
34.645
44.5428
-15.9455
6.9023
15.5775
-19.3356
0.79149
44.8868
30.2966
27.2272
-9.16193
45.2831
-18.7813
31.0428
34.3938
-23.5224
14.3562
2.21284
0.761588
49.5829
12.8149
12.2224
-5.15523
25.2603
-37.3194
1.861
-20.8552
14.3869
39.2173
13.7028
26.0492
4.9409
147.889
40.1481
32.7721
24.0063
-1.06887
67.9676
14.3911
2.44997
43.3888
-2.8669
66.5417
40.6677
38.5438
108.414
55.1063
-4.02429
-17.2669
35.8296
7.40093
-1.83069
-12.5743
-20.0463
10.2299
33.6502
12.9897
4.88965
15.038
-10.6258
-8.27224
-12.7284
-23.961
7.50456
28.3569
22.2168
-21.1064
15.1776
212.425
-16.7599
24.0827
19.9707
-21.5397
-21.6824
11.9746
37.4784
24.7694
171.042
-2.46803
-1.28908
3.15319
124.48
16.7758
20.9263
-15.8763
7.70467
13.424
7.45561
53.5316
10.0101
-16.2718
8.734
15.3313
32.9521
30.6419
62.0378
12.006
49.5829
14.0965
-3.28116
19.6381
-6.16263
-29.8232
-18.7537
-62.0847
5.01658
35.4692
54.9323
-2.06181
33.0519
-2.33425
-18.9028
41.9623
-19.8221
42.1425
35.2507
33.9656
-30.5865
4.32403
-8.28416
-7.21095
-4.74097
-0.924687
20.0529
-4.55972
-26.5192
-25.0554
8.40542
10.1288
-4.02429
-36.0075
18.963
-7.5916
-36.1321
-1.32736
547.271
-18.1965
14.6239
-5.69968
38.3354
-16.3032
38.5251
55.0048
39.6484
41.0988
7.03802
447.371
42.7858
12.5245
30.57
6.90132
4.53962
7.40547
-27.8055
17.9244
-27.4712
4.40876
-17.9002
-18.1459
-0.636326
-14.6538
26.4305
-2.8909
9.06678
10.2678
7.74195
1.33364
-16.7047
-41.2425
-18.9811
51.8682
9.23223
19.325
198.463
-23.1701
46.6896
50.2433
21.116
-28.7124
36.1832
35.8926
32.8085
31.2973
-5.99583
-41.1227
-0.280148
372.295
0.949046
-2.94176
435.262
19.4709
39.7619
28.7303
-13.1437
-8.09023
135.518
114.227
-23.3726
-5.3167
-1.91472
17.9244
2.7145
842.05
-17.5029
-24.0241
10.4633
10.2276
200.992
56.4677
18.2002
22.6507
20.6017
-5.86269
5.01658
18.6026
21.8075
10.7842
49.4586
152.592
25.2759
1.51753
-9.13795
-10.4392
1838.96
-21.2162
4.32403
-25.1508
0.881228
19.69
53.5363
-4.0304
1.18154
60.8793
18.3404
17.089
5.52686
-16.7599
69.0603
-10.0143
-10.2954
-25.7581
24.7694
30.4873
38.7614
0.79149
18.6499
-18.4291
-4.63194
34.791
13.7583
41.8901
17.707
-14.3978
34.9709
-10.9056
19.8336
32.5159
28.3046
15.8498
52.1703
27.2149
29.0084
11.4901
-0.0130613
39.2173
42.9158
454.717
1.41388
11.0823
4.48102
-8.57765
15.9055
15.2249
-14.4913
-13.7199
49.3016
29.1972
39.6407
-14.1113
29.6114
21.0671
27.467
-19.6657
561.152
-29.9879
7.9028
-1.2548
75.4649
-27.1899
1.2801
24.9478
-39.9503
28.4225
10.3606
-46.6433
-15.0332
16.0503
577.852
13.7791
-21.894
53.7116
-18.4019
17.9596
41.8863
33.9268
6.38379
10.2276
33.4296
15.9705
14.0159
7.74195
14.4521
-39.1935
-52.4869
-22.7293
395.29
24.9472
5.43445
1.19276
-60.1322
8.22915
-31.0664
40.2684
9.0138
3.98051
-55.4168
6.12345
381.011
-20.9884
22.2086
23.7189
-21.5397
-1.06769
-25.7581
56.9522
71.2116
17.2731
0.619268
9.34512
21.117
-24.9568
24.2721
2.1856
-12.1282
43.409
17.9244
-10.6046
-57.5013
19.9784
9.70911
46.0706
168.362
30.9631
19.2076
45.875
-14.8306
21.8832
42.9158
8.68903
-2.33425
2.60696
-25.4442
23.4018
9.60271
-40.4243
22.99
76.2353
23.0647
6.70837
-19.7335
44.0529
18.1789
-36.4188
8.67781
-4.86377
22.2126
-6.02249
41.4518
-1.9694
85.6822
11.7911
-1.76733
29.7049
21.0671
-0.644004
-17.7916
19.547
-37.0025
15.7228
33.7303
58.5026
62.4635
58.5983
-2.82708
-3.16315
-32.4541
38.2728
41.1387
47.1632
21.605
20.8231
30.2906
-7.53692
-3.10832
-1.21343
0.840436
25.6006
-24.0241
181.003
21.2715
45.1712
-23.6013
48.4222
2.85208
2.34103
42.1269
7.74195
10.704
26.3988
-26.4774
33.1276
48.5876
56.8063
42.9158
31.1778
45.7105
-12.3258
27.1499
-11.012
-25.4317
-35.106
-4.34957
-10.6685
7.78158
-12.2372
34.6826
-21.4263
8.9967
3.85487
40.9493
234.711
-9.37321
28.5175
26.8562
65.5671
124.191
-29.064
-26.8309
-6.21714
13.91
24.2721
-2.75788
0.305499
-9.41099
25.4206
178.676
-16.2718
-13.7548
9.70911
10.4633
4.40495
26.4305
-14.2309
23.346
24.0593
81.0518
41.4751
1.33364
2.03595
46.6639
22.0286
-48.8878
23.2217
-22.8453
45.21
15.7977
-15.594
24.9388
835.046
230.795
-8.4891
30.9344
5.0604
14.1809
29.7049
-19.6657
0.478789
11.9746
47.4709
5.59699
22.9911
6.9023
6.20718
49.5172
56.1312
4.05967
37.7868
-20.6554
-18.1008
51.2604
-8.52989
-16.2718
4.98587
-5.28342
1.09298
28.3046
43.8651
40.2126
15.4595
21.5122
533.568
46.246
29.847
137.391
24.1751
40.5482
38.2142
-29.1924
-4.70919
27.7545
32.3604
-17.468
9.94623
2.96024
2.75529
18.367
31.579
-2.51807
-4.67315
-14.1862
976.867
25.0931
32.2657
13.7377
-1.89927
-12.6162
36.5283
3.15417
-4.34308
12.0359
24.2721
5.93374
-10.2541
58.0554
8.13608
-8.52989
4.34289
-7.15749
6.71518
4.40495
26.4305
-4.86061
10.2276
72.785
29.089
44.001
17.1123
-32.2328
18.4605
52.9262
21.8448
-32.7841
9.84912
165.648
14.9673
191.657
16.2726
19.3256
-15.5875
12.0359
-22.1773
6.61245
2.08247
82.7644
46.0354
-1.03363
-0.636326
19.8336
35.8008
-23.3848
-10.7774
44.001
-5.37651
20.0743
-26.4774
779.006
61.7061
28.6953
3.56038
126.976
48.5636
55.0808
27.1499
0.232378
-2.94294
0.501251
-2.47551
-38.7795
-25.1508
23.1457
-4.23282
37.3507
-17.3248
35.4004
1.87118
34.3525
39.8577
2.79512
6.9023
9.95532
-16.0751
22.398
0.311538
-8.38008
9.67583
31.0428
4.38795
206.808
-14.1521
-48.131
14.3562
64.8112
178.23
13.9757
9.8373
64.6157
5.08177
-41.2425
-26.4774
3.14252
26.0988
26.8213
16.6788
-19.422
-6.08239
434.621
32.592
178.949
-5.97873
9.60271
19.5459
43.6048
-13.7199
34.0185
-21.6076
32.8085
16.3048
19.9222
8.40542
30.7435
35.3311
8.9967
-9.2636
24.8152
16.2226
-42.1545
-1.06769
-23.8841
23.219
16.8637
24.3377
56.7243
10.6504
13.7034
-39.9503
0.79149
41.1387
-5.31066
2.86432
-26.0285
30.2906
14.9519
34.791
-3.10832
30.6457
15.833
-6.90151
164.281
-24.0241
-0.781088
83.1157
27.8074
5.08177
-0.0130613
-17.1071
18.135
20.4766
51.1841
42.9158
222.554
-2.03617
47.5845
49.6387
7.13973
20.8471
47.3529
11.8203
-6.41009
30.2704
-21.6076
96.8896
-6.43379
-7.77853
17.7757
40.1138
24.0867
14.5922
-15.0879
4.20047
21.8448
36.4136
15.4713
28.1081
56.6285
47.4709
460.426
8.48652
-11.2851
70.3982
-27.4712
26.8976
-33.1384
-30.6214
15.3313
40.0122
35.8008
-16.105
27.8074
2.85208
-20.1478
30.8825
17.1123
-17.407
-7.33438
-15.0056
-22.7293
23.7572
58.6804
50.412
21.8075
22.0286
45.7105
-14.1999
106.465
41.4618
28.9162
-17.468
15.2778
23.4382
10.6826
19.8031
-5.99583
-22.3821
24.0827
22.9411
-13.7625
-12.1694
12.0508
17.3454
8.22649
161.167
45.5969
17.3689
4.66919
134.339
-21.9038
-12.9101
28.4165
-18.1008
124.349
-29.1446
-4.38446
-9.03156
83.5519
80.7784
53.3311
85.9035
-8.39232
85.2304
-8.0367
9.53222
-24.6033
10.6388
69.9248
3.06683
23.9027
168.504
-32.9405
4.66114
37.1248
24.4696
39.0752
19.193
-2.51807
-25.2879
21.4211
11.7232
32.2657
174.907
5.59699
13.6208
-8.44928
6.9023
28.696
-15.5875
198.56
41.541
7.70467
4.05363
191.114
21.2545
0.840436
-0.636326
-31.5203
45.1712
12.006
30.9631
-0.540431
18.9025
9.12984
-0.605617
47.436
33.5454
40.5482
5.16201
2.60696
-0.961057
5.26567
13.3508
10.1755
-19.3421
-17.6545
24.6482
10.6826
68.5289
-9.6526
6.80374
16.493
9.82267
27.467
-21.5397
13.9248
-14.5137
25.0931
36.0138
47.4709
140.53
17.3689
-0.593966
23.0738
-13.7134
16.7758
-10.2541
5.9277
-9.41099
27.2947
38.142
87.0475
-53.7532
-10.0067
-33.3944
25.4558
4.40495
18.9342
6.08917
41.4751
134.392
5.60914
-22.7293
-5.76029
19.325
39.1676
-17.5479
12.9564
34.4661
238.799
51.5128
5.85458
-1.06887
-26.8384
13.6944
-4.53603
-3.6414
34.1855
25.5929
-12.1694
48.7228
7.9028
90.5744
153.648
-15.9455
-24.9578
65.5015
9.68187
60.9604
19.0462
-18.7813
-31.2193
23.1494
10.2108
-20.02
203.637
13.4572
21.7077
28.7678
17.0602
15.7541
784.217
20.3112
-10.7774
-20.4528
-29.9981
-18.9811
31.721
1.68632
29.3038
-0.162102
17.5995
-21.6961
53.3869
10.8879
-25.4317
43.6048
-28.7124
-0.787895
20.9
-45.9704
15.9419
1.31227
-27.0485
-7.86989
30.4374
-0.644004
-53.8691
26.234
36.2265
15.4948
4.66919
2.45905
-6.21714
-8.57884
41.1387
-20.3032
9.67583
1.83341
10.4281
6.26201
-3.0875
-21.894
-39.9917
-59.6313
-10.1514
8.15308
58.2896
-1.11248
7.19271
-38.3774
-18.2737
24.6085
-20.9884
-39.2487
18.4605
22.9411
-30.6291
-49.6507
-14.1862
10.1006
2.80821
24.7694
41.8487
7.47106
6.12449
-7.51224
7.83933
25.8849
-9.02824
-9.51587
36.4535
21.8633
-5.56898
-13.8471
30.1058
3.45092
50.3234
16.5243
27.5127
11.4003
22.2086
40.486
-0.175445
16.7868
19.3741
24.4038
38.8853
48.6861
13.5151
36.7062
29.035
5.38171
72.483
6.20655
48.538
14.3112
1.41388
313.702
161.962
18.3841
4.55333
0.501251
-30.5865
16.493
-16.7599
40.9493
472.717
-11.8884
-40.2804
90.7615
-1.39528
-14.2623
20.6118
24.7694
58.0708
0.921054
-8.09023
-24.9578
15.784
54.2571
9.68187
-12.1282
13.3269
-15.0332
17.9244
-1.23425
-44.1371
-38.7606
-3.40936
-13.8996
28.7678
20.8083
6.38379
-10.2664
0.466968
473.162
-22.2431
-64.2587
-48.5638
-52.7143
-17.0047
26.9862
18.9964
-7.01942
-29.2101
44.7734
58.072
-15.2727
13.5708
-10.438
2.35286
58.8263
16.8637
37.8879
-3.12886
-9.39554
28.6133
-29.064
21.4062
43.0127
30.2966
-0.883811
-7.28786
201.583
-6.85645
55.0085
23.3292
1.23774
-39.0166
5.81577
-25.4753
17.7238
31.5556
29.089
-14.7468
-3.58625
-16.8797
-0.240488
12.9804
4.33249
44.7898
29.3038
8.91014
-2.03617
40.0883
-8.57765
-16.0614
41.7307
-19.3421
17.4425
-23.2767
17.1519
-44.0964
42.5417
1.06248
-28.3933
18.0481
-5.89836
-17.2669
7.71862
10.7195
-15.3662
-9.2636
36.0596
-2.51807
-16.3878
420.521
131.182
36.0138
28.7303
-16.8918
32.3614
-0.593966
64.3032
-17.4615
10.1618
-24.0513
-35.3989
11.5499
-28.1516
-31.2193
11.905
-14.1521
-20.02
-11.8807
32.1979
-10.1514
23.1456
-2.98654
8.35349
16.563
-4.64419
4.64557
0.245689
-19.2811
11.4063
-26.25
-7.73675
14.3869
77.6116
44.7734
5.47784
43.0795
120.521
104.816
-1.53847
25.5852
36.1707
1.9808
27.8308
2.32641
-6.2662
205.222
-2.94176
-12.6397
-6.76604
11.6509
23.1081
29.9599
-13.7134
23.2803
5.53141
-41.0211
17.1721
-41.2701
-1.23425
30.6457
8.3367
-36.8866
-0.636326
7.83504
27.3299
32.5159
38.2429
257.214
19.6381
3.99382
1.33364
-15.233
20.0091
35.4692
45.5619
33.5454
-4.42943
-7.95645
57.135
7.72864
51.0521
14.3485
-42.1545
12.0508
-18.2619
28.8412
421.662
-8.96379
56.8413
-24.3881
47.3539
-10.3233
-4.3421
0.584986
-43.6985
-17.9492
-21.4985
-31.6507
33.6925
1.05776
19.4013
-4.78176
-9.96859
35.7632
33.453
22.3133
46.7719
45.6111
13.1594
22.0187
29.9455
29.2937
7.89287
-23.2639
-2.82416
13.815
59.6174
-2.03617
26.9698
-17.948
64.6313
18.3841
41.4618
38.2865
52.9751
25.449
-14.1113
34.6826
-10.1819
-0.282266
2.78322
8.25469
12.8423
22.7112
25.7121
23.0355
3.79151
-13.4921
-24.2561
84.0528
7.94861
-2.51807
-29.5063
34.4634
36.2265
51.1021
2.79512
2.45905
-15.5875
-2.95664
61.7534
65.9039
8.48652
7.70467
20.9202
-26.2776
-12.4786
-14.1521
-38.7606
-2.51039
-33.3944
-6.51826
-42.6366
34.6306
-7.25058
-17.407
-33.5713
-31.8722
-41.4699
-0.605617
-15.1306
-28.5712
-76.9988
-18.0078
-34.8146
34.6462
-35.9638
-16.6342
-29.1799
7.99752
-68.0678
0.575901
39.6407
43.1159
-1.49883
26.8917
54.5924
14.9647
24.1843
49.5674
56.6342
16.4763
55.3283
24.3588
3.35522
19.3041
4.7919
2.68044
-14.2623
101.197
-5.21566
28.7303
1.84886
52.9761
-0.953012
158.007
4.53962
35.5165
-12.8069
227.752
-46.6433
32.1646
4.38795
-4.78176
262.964
-10.9056
6.71518
28.7678
42.0867
25.9334
8.47427
51.4972
52.7195
-11.0825
-32.0996
-4.35375
-5.76029
24.9472
31.1778
-7.95645
-13.2806
-19.1143
-35.5005
42.8234
28.5633
14.3485
-49.6507
6.42857
977.119
36.9508
59.6524
112.009
-15.0085
-29.642
-29.643
33.5876
43.9498
18.1152
24.4161
39.5638
80.8903
-3.78879
34.791
8.3367
17.1673
-4.34639
27.8308
51.7304
18.5652
14.9127
69.3814
40.7594
80.5452
6.0188
17.7906
0.696545
50.9312
76.484
37.9582
11.0823
51.5128
22.1323
30.2174
-12.3133
6.12345
21.8874
7.12264
24.0827
-1.42173
12.4745
8.44531
-14.1862
19.2194
71.621
45.5969
35.5821
37.9836
14.0395
-8.09121
59.8793
234.57
-19.6245
17.1721
-16.9073
57.2797
-25.5971
10.2108
-7.30269
6.38379
145.16
299.547
14.0965
0.466968
19.6381
24.6085
24.5247
-15.0056
-0.240488
3.14252
13.7028
35.4195
18.2805
-21.6961
27.1499
-13.475
2.10644
43.9087
2.37532
1.27263
-6.41009
22.7741
-32.852
59.0454
98.7637
-25.1744
-2.56659
14.0276
-11.5206
-22.8891
5.84456
53.8231
12.1774
4.29225
0.56841
443.139
7.41328
-6.10168
28.3536
-19.1143
3.85487
20.3346
34.1855
14.3485
-29.036
4.5545
-31.3803
133.789
30.3916
62.3465
23.4098
23.0738
-47.4466
43.0127
11.5559
45.9678
-22.2804
41.535
-33.7738
23.5466
-6.83563
17.707
-27.5162
-6.25852
7.83504
8.58924
45.6344
63.9118
57.0792
24.0593
36.0742
17.1123
1.33364
-37.3194
-7.73675
48.1201
24.2248
41.0417
1.19276
16.4064
30.7179
0.792677
60.8831
42.747
37.7137
-2.94294
32.3604
-11.8458
6.70837
32.1444
4.62936
42.1788
-9.2636
18.4605
17.3189
460.095
-17.9343
10.1006
80.582
0.406536
174.907
39.3302
9.95532
-6.21714
-10.4529
65.5015
39.6669
-23.3726
105.253
40.4132
2.51388
41.8901
194.267
2.21284
103.267
28.9682
63.4147
19.7187
0.466968
33.9789
-20.6278
3.50764
80.4467
-1.76733
48.4456
49.1781
-2.51807
-19.6657
-8.56396
183.656
279.642
23.1081
1.84886
37.9836
-17.8196
8.77636
9.95532
61.2492
1202.07
29.8943
28.4225
-14.0023
-20.4063
217.697
-15.0332
304.656
19.3805
47.5123
-12.5237
-15.6289
-3.40936
332.803
15.6493
20.8083
564.855
23.346
15.9705
27.1344
13.3642
6.95583
26.0988
24.1751
19.9334
563.634
1.71196
51.3327
-14.1999
21.5277
22.7212
41.7307
-38.0828
17.4425
17.9528
-22.8624
36.0596
226.118
17.8156
10.1767
9.84912
73.8188
37.4784
34.1397
43.7228
37.4561
47.3539
34.3182
-8.09121
29.8943
-0.883811
50.9053
16.8259
8.13608
17.5272
-6.65583
-40.6347
-3.40936
10.0271
30.7466
47.7089
20.3112
25.3409
12.1418
32.1048
-12.9566
31.8461
29.3794
38.0657
18.3841
11.4768
-4.817
49.227
8.07217
-13.9064
22.7741
0.881228
47.801
65.0305
-13.9301
-7.77853
3.05561
32.7683
26.9954
125.162
76.7414
31.3343
-35.5005
37.2012
26.6893
-17.7916
-8.56396
-1.39528
69.747
-9.39554
43.6058
-13.7124
21.1997
-2.46901
72.006
119.849
50.9113
23.479
30.2906
25.0027
40.016
709.237
40.5931
-14.6538
45.1712
34.4948
73.9458
54.0444
44.0815
21.0817
52.7195
21.9484
11.2313
1.63358
18.135
37.3432
44.7898
33.0519
37.3192
47.5845
28.9037
38.3943
16.5101
43.6048
38.7539
39.9313
4.8343
127.722
25.2441
392.629
80.023
17.9291
12.8362
40.5369
29.0201
39.0792
1.47378
167.014
44.8823
50.0749
32.4058
30.0284
-21.9447
7.603
50.3196
48.0817
30.9341
-6.68989
11.7232
43.1006
17.2731
53.0931
43.6058
25.2839
-6.21616
69.2497
247.682
47.9094
-8.52989
-18.1459
25.6006
347.041
443.373
38.1381
41.423
8.25785
30.8423
46.5481
15.9705
0.466968
68.3638
35.8529
-24.201
29.7446
63.1126
63.5305
38.6741
72.6284
11.0823
66.3252
0.792677
29.024
-11.6009
24.5952
8.30146
30.4863
83.9594
64.1706
116.671
6.35242
46.8488
19.3599
-15.9455
6.20718
1.27912
401.842
33.6424
-9.05879
25.3531
-1.56857
277.321
68.5241
41.8693
32.5198
283.824
21.2095
8.734
30.3238
1.09298
-4.96538
12.006
7.96323
27.1344
32.1048
-18.5788
11.2313
-24.6033
31.721
768.951
4.9409
-2.33425
37.3192
25.0957
-2.95545
77.7497
30.2174
8.30146
39.8566
1.27263
23.0647
45.927
40.6677
12.3069
-0.282266
14.3
36.5164
-19.1143
123.795
33.453
36.0596
12.4745
-40.2804
210.702
88.5599
174.285
39.7619
47.4709
28.0858
66.0946
-6.57521
-19.3346
478.472
-28.7059
41.1387
35.9188
8.48652
26.5424
8.13608
10.6081
34.072
49.8187
37.6749
55.1095
15.8498
23.4668
28.578
253.896
-4.28856
13.2803
29.972
18.5002
38.7498
3.06683
7.33416
32.592
53.3869
9.0138
-12.8861
-19.3421
17.4425
-13.9064
8.44564
7.214
23.6703
38.3905
70.0989
12.7448
-20.508
31.579
-11.8884
-10.2954
6.42857
7.97505
-1.14384
30.3916
20.5895
4.66919
27.517
8.08125
-36.2022
59.8793
5.93374
4.73839
-13.1591
2.51388
36.2679
2.46882
5.96097
2.96704
-16.2098
43.2971
0.761588
7.19271
-3.28116
96.4748
47.0973
-24.9033
-42.9416
-18.7537
-2.11455
-4.35375
449.638
19.325
430.847
10.5631
-7.65837
10.1032
-4.82952
27.1499
-9.72686
32.0915
113.249
141.828
15.5684
340.292
-5.33689
-42.2223
4.69751
-19.5522
-19.0229
4.92968
-10.3352
1.50044
-31.7524
37.2012
2.32641
-53.3989
-18.2619
0.730225
0.406536
24.9821
11.2192
46.2577
-43.6985
4.53962
54.2571
-1.56253
6.61245
-3.53973
-15.0332
32.5198
8.3367
-10.6496
23.7265
14.2114
19.5979
48.4222
36.5853
-22.0218
0.897436
10.704
-43.344
25.6313
14.8544
26.0492
38.6741
-20.7768
45.7105
23.4018
22.1323
7.72864
-1.06887
-13.7199
13.6944
-4.53603
35.8926
-30.9779
29.0604
106.54
28.2177
183.378
176.615
-0.644004
-8.42128
17.673
15.7228
58.0932
33.708
-19.6937
46.2577
17.4516
44.3826
6.41369
24.2721
-3.43659
0.990255
-22.2804
19.0462
-19.9749
26.8976
17.707
234.597
16.0855
23.1456
17.0602
13.8801
39.0518
12.2224
28.578
19.6381
26.4826
361.154
-7.33438
-28.1241
-15.233
10.6388
12.9804
24.1751
-21.0749
53.2067
-1.08139
38.3943
5.24857
16.9733
44.6974
22.9411
14.3485
-2.79909
-6.68989
-10.7656
11.9746
29.9822
19.1472
26.2117
39.8577
385.105
20.0208
28.696
27.0284
44.8868
-12.8069
-38.3651
5.8306
26.5424
-30.0257
17.9244
-1.23425
-36.3883
120.597
51.4972
5.86789
-36.1477
-24.201
-41.4699
-2.01216
43.6879
67.2786
16.1853
8.91014
-13.2806
25.0957
-55.4293
-29.072
-13.475
-24.1305
-46.0465
-36.2087
-75.7505
24.6482
-57.2148
20.0529
-15.8041
-25.0554
-5.39984
11.1491
8.84548
0.546703
-7.45289
4.68109
2.41819
-8.51078
-26.1302
9.09018
30.4374
27.467
-2.94176
22.4859
36.0138
-13.1437
54.8502
4.66919
14.3986
4.33312
12.5235
17.6581
33.6424
-7.18473
-4.63194
-27.9026
5.9277
-0.0406573
44.1613
-16.2268
-29.1446
-9.03156
47.0452
28.9682
6.60021
17.764
45.2233
6.95583
-46.8647
-3.98862
37.3432
35.4195
-7.95645
7.33416
-6.70359
38.3943
35.2507
-10.4392
-2.47551
129.886
-27.0248
65.8776
-25.3557
62.7936
533.547
1.06248
-0.964912
6.38063
-28.4846
-28.0043
31.579
9.82267
-0.644004
128.386
-17.9343
-14.5137
34.4634
54.345
24.7694
116.811
-13.1437
-8.44928
5.02823
-34.3281
10.1618
365.352
24.6744
10.3606
-26.0285
24.6684
7.45561
23.5466
-3.10832
-10.5838
4.98587
-4.52922
401.707
52.6674
-4.86061
30.8423
7.19271
19.7187
8.90026
63.6786
68.6491
868.389
58.4275
186.331
68.9878
48.0444
23.9027
357.742
50.5758
41.81
25.8011
-16.531
25.8758
-10.1582
-1.58876
-49.7186
42.1788
-29.8783
0.452341
-4.81583
-1.39528
41.636
16.8414
30.4873
-23.4418
-23.0828
26.8219
-17.4615
110.479
22.8003
-14.0023
-35.3989
11.5499
-13.9348
229.297
-6.65583
-37.1425
25.0197
39.549
-17.9791
37.1778
-10.2664
-3.28116
6.51963
3.99382
-5.46031
-33.9737
18.135
44.8395
19.325
41.0417
23.6816
25.7767
-14.1999
-5.97873
-14.1873
-45.579
-8.79443
-5.99583
-24.2561
-11.5245
-8.91799
-10.0143
70.2895
4.5545
-31.3803
557.328
11.2415
45.3841
-5.6474
-6.99397
-23.4418
-43.6985
-14.201
20.5239
56.5335
-0.883811
-10.9389
-48.7664
16.0503
-3.10832
-10.5838
-25.3965
0.594754
-6.25852
0.338776
-10.1514
-38.6986
60.1637
-14.2309
30.8423
33.4296
-4.64419
32.3261
19.6381
-14.7468
3.2077
-18.5788
-18.9811
6.89065
26.0988
860.781
50.412
-13.7998
7.03608
3.58603
49.4586
-16.0739
19.6537
-0.356532
20.8471
-16.0614
75.4639
-17.6545
13.4038
-2.8669
-11.8062
-38.2929
29.2925
-15.9574
98.2099
-24.7631
103.296
22.3935
-5.99583
407.902
-14.0435
2.68044
79.1896
-6.76604
17.2731
53.0931
-11.2696
45.4799
10.6504
-34.3281
23.2803
37.3905
32.1707
-27.1207
7.80176
-18.7813
40.4132
-18.1008
-12.4578
-10.404
-36.8866
69.6792
16.0855
-29.3282
618.635
13.8801
10.2276
-19.6367
-12.6515
-9.91076
-29.8232
-50.6128
-37.7218
-17.0047
0.584355
12.9307
-21.296
44.5174
-7.65837
28.8439
-29.1924
-8.78983
19.9101
20.4829
31.4233
-10.681
1.04377
15.6494
14.5078
5.91523
-26.2249
7.3656
-17.3248
14.0526
57.7783
23.4006
397.804
-15.9455
-10.6594
49.5172
35.5165
296.414
-52.2654
0.305499
12.3022
-33.0934
-12.4578
15.833
-31.2644
-7.15749
8.15308
22.6824
19.5022
0.857229
37.1778
-0.896057
427.754
54.5936
-7.33438
-31.8722
-20.8552
49.9942
48.5876
24.9472
46.1703
6.35509
-21.6961
36.5203
195.135
-23.5577
0.501251
-8.0977
208.597
-36.3952
24.6482
85.2824
-2.43586
-20.9884
118.173
22.2086
352.777
-19.3847
-21.5397
-19.8084
6.35242
-0.00288463
54.7545
36.2265
-15.0177
9.87262
-47.8047
52.3831
-5.31066
-19.6245
-9.16193
-15.0332
51.6575
176.802
-10.5838
-32.8928
-36.8866
-24.9992
6.71518
13.312
120.702
53.3311
22.1852
-27.133
-10.7774
-15.9692
3.99382
220.599
73.0755
9.95469
-0.187748
1.19276
0.913009
-9.72686
-12.3133
868.965
4.32403
-42.0173
14.0678
139.993
10.9621
85.5145
-25.3278
49.4841
3.47197
-7.89655
7.40093
23.0355
1003.56
128.005
-21.6292
149.842
-13.5979
5.86485
56.0932
130.452
9.41583
120.807
-11.1377
84.7853
-23.1328
13.9248
-55.7432
17.5968
7.49338
11.6509
3.15417
-3.16315
-30.58
0.79149
-40.9179
-28.9948
-50.3914
11.2037
8.55403
0.639817
-10.5838
6.46263
-2.51039
13.4572
21.7077
10.0271
45.1712
-23.6013
23.4668
-5.15523
21.5122
15.2382
-24.9033
-20.4528
-33.9737
31.2535
18.6026
231.094
9.18258
25.5556
-9.53243
21.3476
62.7572
210.128
6.89482
-5.0463
-13.9064
0.881228
21.5641
38.7936
-34.5448
-35.8895
-36.2998
4.65729
19.4991
10.9682
-0.400289
-17.2402
-7.38953
33.453
7.94861
138.037
418.723
-3.26934
-3.01791
37.4784
24.7694
30.6043
60.4724
6.54325
-4.3421
13.7034
-11.8393
22.398
99.637
4.73839
2.08247
54.6534
-11.2851
38.1211
0.660631
10.6081
9.70911
23.5818
722.172
642.998
17.6282
216.375
25.9334
-8.39232
-16.3996
14.0159
3.2077
-5.99583
-29.8783
14.7124
19.9707
-25.2879
10.1767
15.4713
271.737
51.0063
54.9672
36.1095
34.6542
-11.8393
13.91
46.7609
9.68187
-14.0023
-35.3989
14.9519
10.0101
13.7791
32.6996
-18.1459
-4.38446
-10.1514
82.6525
-17.9791
495.611
8.47427
11.7114
17.1123
18.2002
11.4063
-18.7537
-11.4849
1.73597
26.8213
25.5556
20.1545
5.4601
42.1425
26.4693
41.7307
-8.0977
-25.1508
56.5073
510.627
8.80854
12.3069
-7.77853
23.6703
49.4841
-45.3779
-39.729
-20.508
16.5864
32.3115
-21.2587
-34.6582
13.9248
190.011
21.234
-21.9038
-8.09121
-25.4454
20.5239
-20.3032
-43.9873
-29.7767
0.305499
-50.6404
29.1688
0.639817
10.031
-36.6409
-23.7681
-19.377
4.08691
23.1456
11.438
-10.4828
-1.01684
27.8074
12.2224
17.3336
2.11976
-27.9491
-29.9981
-18.9811
27.5054
195.487
26.0492
-49.1859
-18.9028
0.732889
17.7796
20.2582
2.10644
41.7307
-15.594
4.8343
32.1444
-10.3632
35.0455
34.7957
-22.7711
1.18154
8.40542
-24.7631
-1.65171
34.2799
15.0359
17.4107
36.1757
-19.7552
29.9021
22.0093
2.11672
6.76372
20.6602
-19.9961
25.2299
-23.2648
-1.48399
-14.5907
-1.86577
-7.2504
7.97861
15.1297
-7.86989
-11.1377
39.0752
19.193
8.72633
-4.67315
10.1006
1.87118
22.8953
2.37636
20.0208
17.4516
-24.9578
-10.4529
579.398
-29.7767
-3.44263
-3.78879
66.6501
6.28283
23.7265
20.9535
16.0855
34.39
41.423
-10.4828
66.4495
-17.7627
21.5122
7.74195
-11.7848
-24.201
-24.3759
-17.4722
9.23223
24.9472
5.43445
31.1778
-47.0138
32.592
-17.948
-0.373628
-24.2561
524.458
28.5633
19.9707
-17.7916
21.4211
-27.6322
-10.5142
22.4859
24.7694
1094.43
21.117
-13.7124
-23.0837
31.7683
-25.2467
36.2679
4.58857
8.734
-25.8981
87.3
47.0452
30.7466
10.2276
21.5927
26.7039
15.2382
-19.2811
161.332
-48.7388
3.14252
-15.1306
15.5769
-0.187748
83.6517
8.91014
-35.7694
17.5995
-44.1849
17.7796
-11.6009
-1.76733
27.8308
4.20047
18.0967
-21.5397
-29.5063
29.9822
-14.3733
22.4636
-9.9643
-36.2022
17.6581
335.769
-28.9948
-29.7767
30.2906
24.3222
141.613
191.795
10.031
-17.9002
11.8392
-11.8807
-7.15749
36.7002
19.3975
2.63565
12.1016
-8.39232
60.4371
35.8529
-27.9491
-24.3759
-9.61082
14.3869
50.4617
38.0657
3.56038
20.1545
5.4601
-47.933
66.5053
22.1323
17.099
-17.9355
73.5898
-2.47551
-1.29817
-4.53603
-44.0964
12.1938
16.3048
-0.811589
-24.6451
-23.1813
-0.373628
-20.508
69.0603
62.2965
-51.5248
-10.438
-3.26934
115.048
419.788
38.1006
-7.52147
23.9281
-11.2604
58.4391
31.5071
16.7211
366.289
-6.24769
28.4165
46.9724
16.5694
22.2124
49.0264
-23.0871
65.7483
22.2086
40.486
50.4243
58.0162
138.722
-5.15523
18.9864
-5.46031
3.50764
38.7498
7.35817
22.301
301.043
-21.0749
1.71196
30.7179
-29.1924
-6.58325
5.26567
9.60271
47.3529
-29.8783
39.0752
14.3485
-40.2804
0.478789
-12.7119
45.5969
5.59699
77.339
383.231
-11.8384
17.4516
52.3831
11.5559
4.73839
-14.7841
24.6684
-11.2851
17.9244
28.7716
4.34289
14.3562
53.1307
41.423
43.8651
36.4645
25.9334
-8.39232
2.34103
47.7491
9.61602
18.2002
-7.33438
-24.3759
-2.11455
66.8608
74.8245
32.4435
-9.83052
22.3267
51.3327
-4.82952
40.2684
37.1248
2.67926
24.8641
21.1906
-17.8594
5.24857
20.3346
25.5929
-4.67315
23.2952
26.7157
67.4635
51.0063
28.7303
18.7155
32.3614
-8.44928
9.95532
25.1544
22.8003
70.3307
-14.7841
37.7868
-37.522
12.3022
2.51388
21.2754
23.3292
-6.25852
14.2114
26.8937
49.5829
50.2962
22.9558
72.1119
0.161885
-0.0130613
-35.8477
10.6388
19.9334
25.7767
34.6462
16.5101
26.4693
-8.56514
5.02076
15.5684
-21.4026
35.8926
863.02
55.6602
-24.6451
-21.3072
19.4991
37.2052
-30.3853
11.4668
5.52686
10.7195
88.6278
13.1618
60.9031
-16.3225
0.85955
18.6577
-15.3662
25.9568
8.72633
-25.2879
30.7153
26.234
37.4561
26.7392
34.6542
12.5245
17.4516
1.27912
11.5559
8.48652
-22.2804
19.0462
211.729
34.9709
-7.15749
16.0855
21.2715
339.968
49.5829
7.19271
23.4668
37.9483
51.4972
22.7345
-19.2811
-3.58625
26.2239
-3.98862
8.76471
61.7061
41.8138
48.538
18.0594
-0.460189
22.3267
17.6593
20.2582
28.3434
-34.8021
26.7382
-3.17223
17.1519
44.4158
6.80374
1.50044
26.3437
39.0752
34.1855
2.68044
9.84912
0.730225
21.117
-36.5603
5.02823
9.95532
18.1457
20.5239
-5.31066
-23.3726
-14.7841
-1.56857
66.6501
86.8677
0.840436
-23.7681
3.11181
11.5832
34.8262
4.40495
20.8083
19.5022
69.0369
-0.896057
-14.7468
2.03595
-48.9662
3.14252
35.4692
32.4435
72.9008
16.1853
-6.08239
12.9564
-25.4442
-1.64169
2.67926
17.3678
-28.7124
15.5684
36.5566
42.5417
1.06248
-30.2673
-10.0629
17.7757
2.6325
3.47197
1.77873
44.4527
19.3091
50.5168
59.4906
116.435
-4.48068
232.43
-5.00356
44.604
27.8308
22.9411
23.2952
17.5968
43.5101
62.4635
28.6133
74.3677
-8.57884
67.3756
-9.05879
-0.883811
-5.4138
15.298
-26.2776
34.791
15.833
107.417
-0.636326
22.8276
208.678
60.1637
64.5755
29.089
43.5705
19.6381
135.178
-0.540431
18.7276
200.285
18.0594
7.33416
-8.57765
44.6211
2.10644
96.3826
903.801
1.27263
-9.74396
-18.6339
29.7049
22.9411
14.3485
-10.438
6.35242
24.36
-3.3416
62.4635
22.4636
52.9761
42.1505
5.02823
38.0663
-9.96528
13.91
54.2571
-5.31066
-36.4911
-9.16193
-20.6554
445.211
26.8976
12.0848
-10.6496
-17.5029
11.5832
19.8336
23.1456
19.5979
132.755
-17.7627
-14.5256
-8.0367
15.1544
-30.2255
21.8832
18.6026
86.7914
42.9158
29.3038
9.20823
32.592
57.0147
45.7828
-21.2162
-0.787895
30.2704
-14.1113
29.0604
5.33993
-10.0629
25.1213
9.09417
-4.14842
44.8823
48.2009
23.0329
-10.676
3.66514
-18.6339
3.46798
31.8562
43.5101
51.2191
-26.2621
67.9687
-4.70114
-23.0828
45.5626
-30.58
13.91
46.7609
-18.4291
4.73839
56.5275
905.133
32.9169
0.639817
34.3938
31.2228
4.08691
-27.018
18.9342
23.2504
17.7238
10.9408
12.2224
24.8298
38.3788
-18.495
-11.7848
-18.7537
6.89065
36.1916
301.537
-11.7046
-13.2806
-25.4442
45.8906
31.5026
21.4199
-8.0977
-36.3952
41.5148
10.8708
1338.19
22.9411
10.6004
-45.9026
15.7989
-16.3878
15.7228
64.3375
-15.0177
-6.21616
-1.28908
-2.95664
-3.43659
-12.1282
-3.53973
22.7943
-11.2851
638.24
21.2545
51.2604
139.521
8.09102
33.0969
-20.276
16.0855
-31.2023
43.2971
28.8726
10.2276
63.4147
57.2
37.727
18.2002
-9.20845
28.0979
-17.1071
35.0016
33.5951
257.331
-9.55808
-1.08139
59.0091
45.21
40.1606
32.3604
-23.0902
17.4425
4.8343
39.6407
-4.74097
49.6751
53.7861
1141.02
967.927
21.3732
275.087
20.5194
76.3119
37.5247
25.2958
261.039
26.8053
1.9808
3.46798
34.1855
6.42857
43.8337
29.9822
11.8637
16.8414
21.117
-0.953012
21.1997
-4.83071
67.3756
-9.05879
-14.0023
-12.9101
28.4165
-1.91472
10.0101
-3.0875
-23.5224
-44.3828
-13.7548
30.3238
-0.781088
-16.2098
9.56391
50.2962
-12.6515
38.3788
5.08177
22.6507
-28.3515
40.6238
50.4617
39.9397
314.655
244.821
53.2067
-46.059
6.53521
3.3916
-3.51575
25.1681
24.8641
-9.97177
11.8203
6.70837
41.5148
-27.2298
47.801
38.7936
17.9291
7.214
6.80374
23.3979
41.9879
1.59791
-11.6447
30.2074
3.3745
0.106733
3.10413
0.806373
-10.7656
154.404
29.9599
34.2355
-25.3159
-23.0828
-3.16315
741.535
17.6581
26.5485
40.3456
18.7
12.3022
-19.9749
10.031
6.46263
-10.6496
10.6081
-9.03156
27.3299
77.4935
141.317
43.9608
-2.77012
6.51963
-41.7699
-14.8306
-5.63526
1.26845
31.721
49.3101
20.427
36.8
389.346
-7.65837
42.1425
60.4714
-21.2162
9.94623
5.90751
-14.1113
40.3048
20.0529
-2.68565
-5.90446
-8.18879
0.909154
-1.11564
7.2201
-7.89655
35.8296
42.7299
1.9808
55.9418
11.6967
23.7189
-8.56396
28.5175
9.9896
-16.8918
21.117
-32.8121
115.598
8.08125
12.5235
29.8943
-25.9254
-34.617
-46.6433
67.7719
-0.0406573
26.8767
25.2033
-10.6496
51.8375
15.3313
23.5818
4.40495
32.0527
-10.4828
13.3642
-28.1241
-48.9662
23.7572
12.9804
8.08062
4.9409
-4.20832
-26.399
32.592
291.273
35.2507
-16.0614
47.3529
-28.8989
43.3888
-12.2372
14.1809
5.33993
-11.9369
34.6423
25.1213
40.9533
20.8371
6.97141
47.3984
66.5253
-10.7003
13.978
9.28734
2.11672
-11.618
32.3115
42.4595
559.421
-2.94176
236.611
8.22649
91.8264
4.15467
41.8487
19.243
-32.8121
-28.7059
34.5247
65.5015
34.0447
-15.8763
5.58154
27.2947
17.5272
-21.6484
2.46882
1.23774
-18.4019
16.0855
19.3975
33.9268
15.7541
31.5556
21.5122
50.8455
-20.6278
7.25578
17.451
31.6714
3.06683
18.2805
5.4601
30.7179
6.53521
12.7619
11.4768
-21.6836
-3.24688
-38.0828
-21.4026
35.8926
-6.61504
35.0455
29.1735
5.33993
25.5444
40.2645
38.2397
10.9682
3.97049
7.40093
20.0899
238.553
19.6736
-14.4484
-5.05379
28.028
12.639
-27.8683
18.6119
8.63779
26.2824
-33.1145
19.6077
94.0934
-18.3388
20.8606
168.394
5.13055
26.7193
30.0918
22.2086
31.2151
-37.0025
21.345
33.7303
22.8953
15.6118
17.3689
-29.064
15.5775
-23.0837
17.6581
9.27954
-10.9329
-17.7504
-69.132
9.67583
-35.6479
40.4132
-6.85645
-10.5838
-55.6272
49.0645
28.7678
10.1319
-1.01684
-10.2664
-3.28116
-52.312
-18.7537
-33.9737
27.5054
16.493
5.72893
46.5715
52.9262
12.4745
19.6897
-16.0602
-27.6322
41.9597
43.1006
30.3916
64.3375
33.708
36.1095
-17.8196
-15.5865
33.6424
2.86432
-24.1545
26.5424
-20.6554
19.7984
-6.85645
6.28283
32.4539
18.1043
-9.03156
17.9596
-3.09132
25.1244
12.1016
27.8074
-2.77012
-12.6515
94.6007
0.245689
-30.5255
-13.1315
37.3432
33.5454
31.1778
8.91014
-30.1472
40.0883
-40.4368
49.6387
16.5101
6.42739
2.37532
-9.97177
62.1295
-8.4891
42.1788
-21.4263
-22.7711
285.767
0.758429
3.47197
5.84456
-2.24769
-29.8783
44.6974
43.5559
16.2226
-32.7841
53.2802
24.8416
1089.56
7.49338
45.5969
706.498
34.2355
-8.44928
14.3986
-5.03721
-4.83071
33.6424
-1.56253
-7.28786
24.6684
-24.4035
-3.10832
15.6532
-19.7743
8.09102
-5.28342
10.4633
238.2
34.5904
33.4296
-17.7627
0.466968
21.5122
-0.540431
-9.97595
44.8395
27.9232
87.3998
18.2805
44.8155
17.7796
43.3359
-21.6836
19.2419
11.8203
-25.1508
52.7592
4.62936
30.9344
5.24857
-13.0117
33.453
-16.4143
68.6964
-15.9175
-12.3121
15.7228
52.471
30.3916
8.11553
43.0783
-10.3233
14.3986
0.584986
-17.9492
22.398
-14.681
-15.8763
390.014
24.6684
-0.0406573
36.665
11.8842
0.660631
-4.78176
-3.15338
1.09298
42.0867
10.9408
19.7187
9.8373
30.8825
26.4826
6.95583
-13.1315
-33.9737
25.6313
30.5694
11.0566
-19.422
-45.4378
-7.65837
-10.5115
33.3767
35.8396
-2.94294
47.3529
-4.34957
13.6944
-19.5286
2.15938
581.842
29.0604
1.5918
833.267
8.40542
34.4916
17.089
5.52686
6.97141
51.1465
-1.83069
49.6587
-1.76733
22.2086
19.193
-15.9175
0.806373
17.3454
23.219
-3.3416
51.1021
-21.5677
33.1392
174.873
-32.4541
-25.4454
-12.8069
21.605
20.8231
26.5424
16.0503
11.8842
51.2604
2.7145
-40.6347
451.014
243.967
27.3299
-21.832
12.006
24.0593
-10.7774
60.8675
-1.62838
-11.7848
-33.5713
5.43445
-19.422
-28.2731
26.9698
-53.5552
38.9989
-5.99583
-20.508
14.7124
17.3189
10.6004
-17.7916
7.03802
9.16352
29.0451
42.573
74.6449
50.165
-1.89005
5.02823
17.4516
-41.8244
63.6275
5.93374
-12.1282
28.4165
-7.53692
-4.98238
17.5272
4.58857
-0.636326
-12.7797
14.2114
377.344
24.5564
18.4371
14.0965
5.72893
42.8234
-19.6657
10.1767
92.308
100.056
58.0932
38.1006
71.7168
135.854
6.9023
-1.28908
-15.5875
-1.08258
54.2571
2.1856
0.990255
-18.5323
28.4165
-11.2851
38.5391
6.26201
26.8976
4.58857
225.483
-4.38446
162.263
2.53088
15.1861
152.561
27.0942
2.85208
7.96323
0.897436
1.33364
-11.0825
-22.5019
-30.2255
36.8757
44.8395
24.9472
48.538
-6.3035
466.182
26.0748
49.4586
-1.08139
27.1499
20.2582
22.7212
-4.817
-8.86908
-39.9568
0.575901
79.797
20.9
-32.852
38.4307
-15.8041
471.572
-6.58711
17.625
40.9533
17.089
-13.0117
39.0752
14.3485
2.35286
25.0931
20.6118
7.9028
36.2265
-24.3881
195.405
-36.5603
-4.3421
-21.2097
-2.95664
106.731
-64.6021
-56.0136
112.749
2.93183
-34.9674
-14.3319
-12.278
585.303
10.6081
23.1456
28.3046
-4.86061
0.857229
31.5556
21.5122
33.9789
-9.20845
-37.4944
-22.7293
16.261
44.8395
41.8138
41.0417
12.4372
-30.4452
1.71196
28.8439
-8.57765
10.2833
42.747
11.3511
41.6818
61.2002
-12.1694
-6.68989
43.8337
16.8637
24.7694
11.8637
11.2192
846.125
12.5245
8.08125
-15.5875
45.7691
551.287
2.86432
32.0675
9.67583
-33.7738
447.086
-29.3452
-19.7743
-9.03156
21.7077
-14.3357
21.472
55.9184
13.5854
-21.1552
-18.5788
-33.7463
10.6388
185.394
43.6879
-5.80995
46.1703
3.58603
349.309
38.3943
18.3841
3.98051
-62.9131
-12.6172
8.9967
27.8308
-10.7921
-0.92502
34.5396
-7.01748
19.4709
18.7378
7.9028
26.8562
16.8414
221.642
6.54325
1.2801
225.473
-8.09121
29.8943
24.6744
40.3456
7.70467
24.6684
125.522
-18.1008
28.7716
6.46263
-1.27931
-13.7548
-35.2685
8.58924
13.7753
32.0527
-16.105
-2.8909
35.3037
6.60021
8.3937
20.8604
-3.58625
-3.98862
-13.7241
8.68903
-0.460189
-1.14118
-10.4517
49.6387
-3.51575
30.4863
-26.8384
-10.6685
-19.5286
7.78158
-21.6076
272.802
-45.2599
-13.811
-7.86989
80.3047
43.5559
293.303
103.88
-14.5137
-12.3882
3.74525
-10.8379
39.9747
11.2192
-21.9865
212.691
-9.9643
39.9404
-4.83071
28.0202
-1.56253
-15.8763
-59.7617
-50.6404
21.2545
26.8976
-19.7743
-23.7681
51.8375
-5.28342
-21.3958
23.1456
67.66
-6.73468
37.1778
-2.77012
38.3788
13.3642
-9.20845
-13.1315
42.4979
45.5619
33.5454
55.5407
-11.7046
93.5412
17.5995
-47.933
-30.5865
22.7741
-19.7335
59.0454
31.0475
-0.282266
51.7813
47.7608
39.4621
39.0752
189.733
16.2226
-20.1359
8.22649
24.9821
26.2117
-0.594946
19.5322
28.0202
49.0373
-17.7504
7.70467
64.0238
-15.0332
34.791
-10.6046
28.7716
34.5736
2.46882
19.9784
-3.40936
21.7077
13.7753
33.9268
43.8651
38.3386
32.3261
62.7416
33.9789
-0.540431
3.73507
3.14252
20.4766
15.5769
95.3896
41.9623
27.1499
44.6211
30.4863
9.94623
56.5073
74.038
36.9195
-2.68565
530.078
23.6703
8.40542
12.7448
31.579
180.859
49.5321
-1.39528
-12.3882
28.1081
26.6435
15.6118
35.5821
116.694
293.275
12.5245
-26.8319
36.3987
35.5165
5.93374
12.2347
-3.53973
37.7868
-5.66286
36.665
19.3805
-25.5763
4.58857
-18.1459
6.85994
-1.53529
16.0855
15.6493
48.9193
36.4645
48.4222
23.4668
-16.3996
25.2603
11.4901
-33.7463
-18.9811
-0.605617
41.0914
49.3101
119.259
16.7045
53.2067
4.54081
53.3869
55.8655
2.10644
21.4199
4.24938
-15.594
2.96024
123.974
-47.8445
306.422
173.726
694.467
-7.77853
12.4259
30.7435
104.672
391.28
20.8371
121.441
27.8308
34.1855
-10.0143
-6.54722
28.9174
43.5823
10.1006
13.525
4.3674
-28.1362
22.9911
16.2726
8.08125
-23.0837
17.6581
29.8943
13.43
-10.2541
-16.6582
9.67583
-2.69037
-3.10832
-34.7668
-14.3978
-32.4954
-1.53529
-12.4616
22.6824
6.38379
19.5979
20.3112
22.9558
38.3788
-4.28856
-41.0676
247.364
-33.9737
29.3794
8.08062
5.16201
-7.65837
41.9623
-8.57765
25.2759
5.26567
28.9162
0.501251
5.02076
15.5684
-38.2692
19.026
-19.7335
30.9344
96.8896
23.5513
5.33993
-17.5591
15.9017
26.9954
27.8348
-13.2138
19.2874
55.2809
13.6626
6.19061
38.3409
35.5243
22.0093
7.12264
-26.1302
22.2086
39.8077
12.4745
-7.01748
17.5968
34.3525
13.0933
22.9911
-34.6862
-9.9643
-1.28908
-30.58
2.66556
-6.50601
-1.56857
-15.0332
2.93183
-29.3452
0.660631
-42.5088
-21.2511
-3.40936
11.9012
-3.55456
2.63565
8.35349
5.31865
27.2149
19.2076
15.2382
-33.5713
5.38171
25.6313
50.412
675.857
-37.9415
-35.7694
190.014
115.111
49.6387
3.3916
22.7212
45.7828
17.3678
-19.5286
35.714
29.7049
19.193
-6.54722
8.30264
37.4784
24.7694
37.4561
-6.99397
0.921054
35.5165
0.311538
-35.3989
28.4165
23.5466
-27.2706
-5.02744
-19.377
-37.1425
12.3374
8.35349
216.496
0.466968
19.6381
30.2307
3.2077
-33.9737
19.325
36.8
28.8439
-61.0515
30.5656
18.036
-7.6281
0.563405
-0.8303
67.1862
36.0596
44.3336
-11.2324
-6.08044
22.282
45.9117
42.573
90.5744
28.0858
193.531
6.54325
46.2577
45.5626
18.1457
49.572
19.9892
-22.4356
33.0046
51.8423
-12.4786
15.6532
0.840436
66.8301
210.234
-16.2098
195.096
25.3409
19.2076
32.1048
1.861
-24.6033
49.9942
3.61004
30.5694
29.7973
49.9185
-4.20832
-17.0287
56.9549
-12.3258
21.5277
7.603
33.453
-19.3847
49.6748
-12.3121
2.35286
17.5968
15.3991
11.7467
-6.57521
-18.1557
-9.96528
0.79149
18.6499
-20.3032
-12.1282
101.505
62.9019
26.8767
28.7716
25.2033
-11.8807
-12.7797
70.4334
-10.5876
17.0602
-14.2309
13.9757
4.72614
2.34103
14.0159
264.489
6.95583
20.6017
3.50764
69.2023
41.8138
12.9307
136.126
-26.6971
18.5786
-6.70359
540.644
-4.10466
22.7212
-16.0614
-21.9875
-2.47551
38.0572
6.70837
38.7936
-2.15633
-10.0629
25.272
28.8694
-0.27616
14.5922
26.4593
18.2158
38.4143
26.781
-4.12176
5.72893
34.1855
21.8448
2.82311
13.9248
-18.2619
66.3225
9.36745
367.723
11.8637
22.4636
39.8577
205.553
34.3182
-30.58
28.0202
-30.8689
43.409
-30.0257
19.7984
-14.3527
25.0235
-10.404
-21.894
3.11181
-16.5278
-0.781088
13.7753
24.5564
81.3464
27.0942
10.9408
-15.8886
10.2678
15.2382
-11.0825
-43.344
219.128
62.4285
44.7898
29.823
21.3476
0.792677
42.747
22.7212
-34.8021
0.501251
-23.0902
-13.9064
-0.373628
-20.508
55.9418
-1.42173
2.82311
47.658
133.537
41.2266
45.3841
38.1006
20.5895
171.461
10.6504
0.584986
-12.327
54.2571
152.111
-12.9101
30.2906
21.2545
6.28283
25.2033
6.21695
-2.51039
56.8788
52.6674
40.117
51.457
63.4147
44.0815
43.5705
36.5047
47.0973
-11.7848
3.91002
3.73507
-17.1071
27.5054
38.0657
22.301
5.4601
-10.4517
14.0315
-11.6009
15.2249
-47.9205
-30.5865
-8.79443
22.7741
-14.1113
14.0678
8.80854
8.55874
-15.2748
76.1442
27.1461
8.25469
48.4496
-2.27436
5.84456
-13.2138
-21.1396
21.1614
20.6581
14.0514
66.4519
-3.83112
-5.37954
52.3451
-8.22881
-19.9961
36.4743
-4.52411
176.269
40.9493
45.4299
-21.5397
-3.26934
8.22649
39.3525
7.9028
21.234
36.1095
-2.82708
-28.705
6.20718
-9.96528
46.7609
-32.7429
-18.5323
11.5499
-31.8998
42.2872
-14.3527
10.031
25.2033
8.09102
33.0969
-1.53529
38.1381
5.81577
13.8801
29.6815
6.60021
13.5854
32.7566
-2.4145
-45.2181
35.0016
19.325
-9.83052
12.9564
55.0808
-8.57765
88.9941
46.4951
28.3434
-21.6836
21.116
24.9388
-21.4026
26.5222
21.927
12.3069
7.214
18.0481
19.6498
532.993
26.4593
3.6528
45.5243
24.4062
8.04038
-27.2514
20.1352
9.61299
41.1007
-0.732545
3.79363
-16.248
283.851
2.97215
-5.22034
-22.4805
-12.9729
50.8456
42.8315
37.9637
58.2332
-1.68898
110.196
29.7049
15.4449
1.23006
-23.4138
-10.7656
56.9522
58.0932
94.1098
16.8414
15.9136
409.827
-5.03721
-9.96528
2.66556
48.6349
17.8568
-12.9101
-18.7813
422.723
26.8976
12.4821
264.582
47.9446
6.27901
63.9118
10.1319
31.5556
36.5853
17.3336
4.64557
9.61602
-21.1552
-20.4528
-4.35375
17.451
-2.06181
-2.33425
-22.6509
-26.6106
-13.0117
11.6967
-2.51807
-42.1545
-25.4306
-14.5137
242.485
33.7303
29.9599
34.2355
2.79512
-21.2087
-21.2097
24.2721
-11.036
-56.2626
31.0428
15.6532
51.4402
-36.8866
7.83504
2.96704
38.1381
-17.8834
46.5481
-8.39232
17.3336
19.6381
-5.46031
-45.2181
38.7498
31.721
21.1991
42.9158
12.4372
-17.3268
-15.1546
-3.01524
17.7796
-19.0972
-8.56514
-17.468
-27.0248
-17.8594
12.5567
-12.056
20.3325
-10.0629
30.8942
-9.64649
37.7037
43.0082
21.9639
-24.2561
202.851
-6.2662
44.0526
28.1081
-3.3416
17.4859
20.5895
1081.84
4.66919
-24.9568
57.5011
-17.9492
41.541
-14.0023
-18.5323
32.9169
-14.3527
-8.52989
-16.2718
-24.0241
3.94171
21.472
12.8149
58.9935
24.6085
-11.0825
-11.2575
38.7498
48.5876
32.4435
29.7973
38.6741
23.9027
7.33416
11.9773
2.66674
8.40927
-9.72686
-53.5427
62.3454
36.1832
-19.5286
35.8926
-8.4891
47.801
16.3048
2.93654
-49.008
-19.4332
8.97004
20.8371
-1.9694
31.3343
-6.94956
13.1618
15.9255
23.0329
-5.05379
15.8521
18.6577
-4.22762
13.3611
12.9897
3.01559
24.4084
66.211
147.044
-4.52411
15.3826
0.00829554
-26.0914
32.105
25.9649
-3.26579
31.9963
-5.43711
10.0264
-11.419
18.367
54.0678
24.8152
-4.39214
15.7989
-5.14341
38.2115
1.87118
43.5101
5.59699
15.4948
-14.0715
63.1243
-23.7779
-13.7134
-10.4529
28.0202
-24.0513
607.503
-54.3886
4.80589
-44.3378
49.5662
-31.2644
-6.25852
5.96097
-2.65515
35.8008
-31.0975
42.8
-16.3996
27.1344
-7.25058
-26.075
-26.25
39.1149
141.823
27.9729
11.8288
3.06683
22.0286
21.3476
-27.3183
8.40927
282.627
-14.7602
-33.2319
87.4797
6.1981
-43.8914
2.15938
-62.837
18.1789
-43.3858
-6.58711
-4.86377
5.24857
0.106733
37.2012
22.9411
-0.644004
27.186
23.2952
-22.01
-25.5067
35.6044
9.77687
-3.77334
11.7467
-11.8393
19.0522
5.8306
-9.06483
-3.78879
32.9169
17.5064
15.6532
38.3218
-23.7681
-6.25852
-20.276
16.0855
28.9682
46.5481
17.8446
19.2076
155.007
-11.2575
136.566
-4.35375
7.35817
8.08062
-4.20832
-3.91023
51.3327
-10.4517
36.5203
333.227
22.99
-23.0902
23.0647
32.1444
-19.7335
60.9195
18.1789
-2.68565
-15.2748
38.3905
13.8769
1.59791
471.864
7.71862
562.125
10.7195
30.5318
5.66558
355.131
-38.787
3.66514
8.9967
-5.51547
22.2086
-5.16986
-10.0143
334.39
-37.0025
-29.2548
26.8562
43.0783
26.7392
-9.9643
-53.0688
-2.95664
18.6499
0.311538
-14.7841
-45.0182
40.4132
-33.0934
38.142
-5.02744
1.23774
-12.7797
-8.27735
-27.4542
30.8423
-14.5256
34.6306
-18.495
74.4222
-18.5788
-1.88713
14.3869
30.5694
35.4195
21.8075
12.6583
-30.1472
36.3401
53.2665
30.8981
5.85458
-16.0614
41.7307
-29.8783
5.34205
26.6893
1.23006
68.4154
-1.06769
-10.7656
-16.1364
-1.87695
43.7228
18.7155
-10.6594
-13.7134
182.576
52.3831
22.8003
236.341
1.83341
119.124
-16.2268
6.46263
32.0527
-6.73468
40.2126
52.1703
27.2149
3.2077
-35.4454
22.2483
10.6388
26.0988
54.1602
14.5323
12.9564
55.0808
0.792677
49.6387
1.51753
9.60271
23.294
-13.7199
36.1832
-15.7804
11.5297
-6.61504
45.927
12.5567
94.7658
59.0052
47.6101
-15.2687
-26.6372
-14.7702
44.8823
16.3417
43.6502
7.53964
15.9255
-46.3075
-29.8783
16.5864
1.23006
-19.6657
30.7153
-3.75102
-8.96379
4.3674
-5.6474
-25.3159
15.5775
31.7683
24.6744
54.3073
70.3982
-12.4786
-1.21343
-23.7681
3.11181
-25.8981
-8.27735
75.6195
50.7934
-8.60874
43.9608
39.0518
17.8446
2.34103
47.7491
1.33364
0.161885
-13.1315
135.517
42.9158
25.5556
-9.83052
-26.399
55.0808
-21.6961
298.89
-19.0972
28.3434
-6.99501
10.8708
-20.508
50.3196
28.5633
14.3485
6.42857
-14.5137
13.8487
46.8488
24.7694
14.9673
32.3614
42.1505
21.1997
-11.8393
-16.0751
59.8793
22.8003
47.8419
142.637
9.67583
3.70747
44.1613
10.0101
23.1494
-19.7743
-16.2718
168.03
40.0122
52.6674
12.006
-2.8909
48.4222
-5.15523
29.4446
-12.9566
-13.1315
1.26845
26.0988
58.6804
1.68632
36.8
-24.823
3.58603
40.0883
24.0063
5.85458
-16.0614
17.1519
14.4307
10.4328
1.5918
21.5239
20.2411
44.6974
-2.51807
2.82311
6.42857
43.1006
43.7228
64.2205
44.3836
24.9478
32.6506
43.0127
7.8078
-2.75788
-31.6507
34.0387
3.70747
70.3982
15.6323
143.09
2.7145
-1.27931
-10.0067
-15.7736
-14.3357
-39.1618
-29.2235
-4.76497
18.4371
216.415
11.4901
12.578
534.096
5.38171
168.06
44.8395
62.4285
42.9158
25.5556
8.91014
8.40927
-0.356532
0.232378
8.30146
22.99
34.0185
0.881228
27.1863
-24.7365
-11.1377
2.32641
14.3485
-4.89197
29.9822
32.2657
2.49333
-20.6399
94.6244
1.2801
-36.2022
4.53962
132.968
0.990255
11.4528
49.0312
147.235
28.7508
38.142
-42.5088
16.2303
-27.7722
-8.27735
21.2715
4.50972
19.5979
-18.2737
37.727
7.65815
-15.0056
-0.240488
415.437
39.2173
56.8063
751.313
36.8
201.939
-5.7843
-51.6812
16.5101
2.10644
6.42739
26.7382
-21.2162
-1.76733
11.6967
-1.39528
28.8412
37.8879
86.8263
-0.025206
30.4873
-4.70114
-26.8309
-36.2022
0.79149
41.1387
20.9263
-16.6582
15.6532
4.58857
-35.0125
-29.6463
310.314
18.9342
0.761588
42.0867
12.8149
-4.64419
2.34103
44.001
249.496
31.3187
-29.8232
-9.61082
47.436
41.0417
18.0594
14.5323
21.3476
-27.3183
30.2174
422.166
-2.47551
30.561
-15.7804
50.8851
-14.1113
60.9195
36.6697
-41.5117
10.5519
21.5239
17.625
24.0867
22.0885
37.7037
12.7448
-3.6414
20.3346
-4.39214
-27.1619
6.42857
-1.39528
-6.76604
65.5894
435.19
25.2839
8.08125
-47.4466
36.3987
-5.31066
0.2084
237.966
34.791
17.5064
38.142
6.46263
128.031
-4.38446
14.2114
37.6749
55.9184
29.089
-10.7774
32.1048
-36.1477
-16.7047
-43.344
31.721
29.7973
21.8075
25.7767
-20.7768
40.0883
-17.948
49.6387
11.4768
0.805194
-26.1302
25.9568
0.452341
4.97819
-10.2954
19.547
-22.01
11.9746
7.49338
15.3991
0.619268
-22.514
37.9836
-32.4541
10.1618
26.1461
-14.681
-21.4985
-20.4063
26.5424
21.6725
-18.1008
-10.5838
-4.78176
-31.2644
-10.9056
16.0855
-25.5801
41.423
6.38379
17.7238
29.6815
0.978009
-5.15523
14.0159
20.8604
-32.3996
-22.5019
-7.73675
31.721
40.5482
5.4601
81.3177
-10.4517
62.7572
5.85458
13.9237
32.3604
13.6944
-4.53603
-8.4891
44.0529
35.0455
6.68468
-17.1489
-19.7056
30.7435
340.804
-17.2669
47.074
13.0231
1.34921
39.9021
-0.373628
24.0827
19.193
-2.79909
-23.8841
24.7694
5.59699
21.117
-0.953012
8.08125
8.28776
247.688
-17.7504
-33.5248
157.381
44.1613
4.38795
23.1494
0.840436
-18.1459
-2.51039
-14.6538
21.472
27.8074
8.47427
24.8298
103.319
-3.58625
-2.47968
33.5951
-9.83052
11.0823
-12.3258
81.4978
9.60271
-21.2162
11.8203
1.08617
52.7592
42.1788
1.31227
-8.30785
-13.4007
22.2126
-11.6447
29.6114
-48.619
65.3122
43.5559
27.467
285.807
4.5545
-22.01
11.9746
58.0932
30.6043
13.0933
11.7467
-15.9455
-9.9643
-5.03721
16.2716
-8.57884
50.9113
55.4057
-6.85645
-19.9541
0.840436
-29.3903
4.98587
-37.1425
-4.52922
17.5234
69.534
70.102
139.538
39.0518
23.4668
40.2528
-4.28856
-52.312
-3.76119
-7.73675
23.7572
28.6953
46.6639
34.926
-6.08239
190.014
156.34
7.13973
52.7062
-27.3058
22.99
-32.4606
-12.5426
-34.5211
-34.726
20.0529
-2.68565
42.8213
23.6703
36.5164
18.4645
3.34784
9.59269
71.1192
72.5637
21.1614
49.6587
-31.315
17.7261
207.938
13.3611
12.9897
-25.6183
25.2299
177.26
92.2193
0.40186
26.2452
0.14555
41.4753
27.8389
-2.36571
-26.6106
-24.2561
39.0752
39.8077
36.8373
79.6598
146.984
22.9676
7.49338
-14.586
41.8487
237.981
7.99856
-4.3421
-17.9492
14.9017
-25.9254
73.0479
-2.69037
-25.5971
-34.9466
0.338776
10.0271
94.5605
37.1778
6.60021
11.7114
53.3713
30.2307
3.2077
-12.9566
-18.9811
23.7572
44.8395
51.1841
38.6741
14.8304
70.0733
-27.3183
53.3869
47.084
12.0496
11.7456
-17.6545
-44.0964
63.1565
-10.1819
-7.77853
8.67781
14.0276
220.024
12.8423
5.22191
35.8296
-3.84347
78.1859
49.2724
28.1544
4.29225
36.1757
20.5317
10.7649
26.4796
1.14152
239.507
-9.2636
110.29
19.193
36.8373
-6.54722
-23.8841
-18.0104
41.2266
32.4784
16.8414
49.228
-41.8244
32.6506
-10.9329
-51.4836
-9.16193
15.6323
32.5198
-5.02744
-0.636326
24.7016
14.2114
-8.71351
34.4948
25.2201
-17.7627
433.376
0.897436
-9.91076
-24.3759
-22.7293
8.76471
22.3507
13.7028
8.68903
364.983
-15.1546
-10.4517
4.66114
1.51753
60.2025
115.123
28.6122
8.9967
1.9808
395.148
-1.42173
18.0967
-10.2954
-14.1862
-40.7507
-3.01791
20.6118
15.3991
56.8413
43.0783
4.25042
-29.064
5.02823
-14.4075
-43.6985
-29.1936
3.65734
-12.8069
-15.8763
32.1646
-30.0257
10.4281
-6.85645
15.6532
-4.78176
-18.1459
-25.8981
34.8262
32.5159
30.1786
13.8801
43.9608
-4.64419
0.466968
30.8825
20.8604
-0.540431
-3.58625
-43.344
6.89065
24.2248
19.325
33.5454
46.1703
7.03608
1.71196
36.3401
-38.5627
308.26
74.6061
9.60271
0.805194
6.12345
-2.47551
45.5535
-17.6545
15.2778
-19.7335
109.645
31.2973
4.81061
15.9017
17.625
25.9608
376.91
24.2675
14.4677
28.6577
39.3988
89.0141
41.1465
91.3498
2513.37
29.8563
274.755
28.1565
-6.39818
255.263
-10.8425
31.8674
-20.4692
37.7272
37.2093
41.7118
28.2482
32.0442
-4.12176
-22.3821
52.1937
-13.7625
144.782
43.8337
26.234
214.146
38.4024
23.0738
5.02725
28.9025
41.1387
13.43
10.3606
38.5391
10.0101
8.1569
-1.03363
-21.894
82.7977
-19.9579
41.423
19.5022
12.1016
0.466968
-5.37651
8.8299
-11.0825
183.645
61.7061
34.3175
29.7973
-8.17757
59.5099
9.20823
36.3401
-29.1924
25.2759
20.2582
24.5952
23.294
7.12264
20.7215
24.0827
-4.81583
26.9671
97.4486
45.3841
75.5819
24.8652
-0.593966
51.1848
13.91
41.1387
22.8003
45.2831
-60.0108
46.0354
64.3789
-2.9077
-48.131
18.1043
17.5234
3.94171
-21.7272
23.346
31.5556
44.001
1.33364
-27.9491
-24.3759
16.261
37.3432
6.20655
18.5529
33.273
7.33416
-17.948
14.636
-14.1873
11.7456
14.3911
4.8343
47.137
6.50343
15.9419
726.576
6.68468
3.46587
27.1461
15.751
-13.3946
562.125
-15.3662
-7.38953
29.7049
-6.2662
-1.39528
56.2191
34.1397
-1.89927
-8.09121
144.212
-2.75788
39.6609
-15.0332
34.791
4.38795
-10.5838
12.0848
-2.51039
-16.5278
27.3299
32.0527
23.2504
45.8348
27.8074
-21.5108
23.3862
-7.25058
1.33364
13.1054
3.50764
179.305
52.3358
33.5454
12.4372
5.16201
49.4586
2.66674
59.0091
12.7619
26.4693
-14.1873
58.5973
26.8128
-36.3952
7.78158
68.4158
16.5864
-2.51807
-32.7841
-8.56396
41.2266
176.569
21.234
7.47106
67.9687
263.29
-2.46803
17.4516
-8.09121
10.1618
2.1856
-3.53973
9.67583
16.8259
29.1688
28.7508
8.1569
6.46263
23.0835
-9.03156
12.3374
26.8937
41.423
8.25785
4.60536
44.674
154.14
47.7491
20.8604
-6.16263
-14.8306
9.35727
44.7371
6.89065
75.547
22.301
-4.20832
16.7045
10.1032
-46.059
47.7647
12.7619
230.743
32.3604
64.2942
-8.28416
24.6482
28.9922
34.6826
18.1789
-4.55972
20.3325
14.3
15.751
5.34604
15.2149
14.8972
14.4677
41.7762
9.41371
27.1699
-12.5743
17.7261
-9.2636
19.193
8.72633
-4.81583
-16.3878
68.1966
20.6118
17.2731
19.3599
18.7155
26.7392
15.9136
-13.7124
62.4292
16.2716
-1.08258
61.7534
50.9113
-17.7504
2.08247
30.2906
-13.1591
23.5466
21.2545
43.7642
23.3292
38.0761
12.4821
-9.03156
143.522
17.5234
43.2971
13.8801
43.9608
16.563
17.8446
0.466968
1.33364
-48.5638
-15.0056
9.12984
68.7348
46.7136
45.5619
19.9334
-13.5787
295.021
74.0016
-3.51575
-17.9355
21.116
-62.4456
-34.5211
28.3963
-6.61504
42.1788
-36.4188
14.6189
22.9411
21.8448
64.3375
20.5895
58.5983
-4.70114
6.9023
26.8219
8.77538
21.4062
24.2721
17.1781
10.3606
-18.5323
13.424
-20.6554
31.0428
-21.849
25.0235
15.833
40.5931
19.0794
4.84111
4.40495
0.761588
55.2051
29.6815
-0.896057
-25.77
36.5047
22.7345
25.6965
545.515
556.585
109.964
52.3358
37.2936
-8.17757
-13.5787
-11.4065
28.8439
-1.08139
14.636
-1.64169
0.501251
-34.3346
-23.787
-30.773
22.7741
-9.6526
32.7683
10.1288
24.0867
5.22191
20.8371
2.42077
9.41371
-4.12176
-35.5005
22.2086
114.77
-12.1694
49.5321
36.086
69.3376
73.4951
28.7303
-5.6474
6.12449
-34.6862
-27.526
5.93374
-51.4836
-44.7692
5.9277
-3.78879
19.7984
10.0101
75.6233
66.4327
31.2228
41.5682
19.8336
21.2715
17.0602
36.3688
12.1016
162.74
27.2149
-10.7774
388.829
26.4826
8.8299
-13.1315
25.9964
98.7199
35.4692
349.161
691.343
230.348
41.9623
21.4074
45.8906
57.7395
15.2249
25.6355
13.6944
4.03344
197.658
57.1714
21.927
-8.30785
-30.2673
12.1536
-1.11564
-2.15023
-28.5113
15.2149
5.66558
17.7996
6.16632
11.8128
60.0768
33.453
41.6818
76.1927
0.478789
33.7303
45.3841
-1.2548
-11.2696
15.4948
-8.78535
-23.0837
22.398
7.8078
0.990255
-7.28786
-30.0257
16.0503
8.13608
60.6307
54.5415
10.1319
49.5829
55.9184
2.85208
603.916
40.2528
-0.540431
5.60914
27.8705
33.1276
16.7285
71.7989
61.6564
27.4297
22.0286
-22.6509
30.7179
-44.1849
49.6387
20.2582
30.2174
-4.817
22.99
-6.22364
-30.773
-36.6001
25.6751
98.5139
7.214
-8.18879
14.0276
15.751
31.583
13.3408
20.5194
25.7121
24.9096
13.1618
20.2411
577.319
18.4605
54.8003
-27.3046
-7.01748
11.9746
56.2191
26.6435
56.8413
18.7155
480.263
-6.57521
0.584986
3.15319
-6.70477
18.6499
313.281
2.86432
2.08247
19.0462
-9.41099
4.80589
-29.1446
0.594754
-12.7797
36.7002
2.63565
67.1628
43.5705
29.0084
2.11976
-18.7537
-41.4699
5.01658
22.3507
-13.4921
-18.6339
67.1862
22.9411
-4.39214
-59.1637
-22.01
6.35242
28.5175
39.9747
-1.37178
-4.70114
40.6355
15.784
162.953
-3.43659
115.376
-6.85645
2.7145
-10.6496
-0.636326
20.9535
4.84111
8.15308
17.0602
-8.60874
396.998
4.2151
14.0159
178.282
20.0743
24.5247
-56.235
29.3794
57.958
39.9397
54.1602
106.14
35.1471
9.20823
64.4511
0.792677
49.6387
22.1323
11.4768
-31.0539
12.7448
-9.2636
7.94861
-0.644004
-12.1694
-6.68989
0.730225
31.8562
19.1472
28.6133
14.0395
-4.3421
-3.16315
-19.3356
-32.9417
37.3905
10.3606
-37.2729
49.0312
-7.53692
38.5391
45.6382
-6.65583
16.2303
30.3238
17.9596
38.1381
217.585
39.0518
21.0817
45.875
35.8529
-3.76119
-15.233
43.6879
33.273
12.9564
2.66674
23.4018
33.3767
36.1085
-4.34957
2.44997
-30.773
35.8926
47.7329
34.6826
27.5492
8.55874
4.92968
30.8942
32.6176
174.012
56.4443
3.6528
14.6189
25.9568
49.1781
12.4745
-17.7916
-6.68989
-23.8841
369.598
34.3525
22.9911
1.2801
15.5775
57.5011
17.6581
28.0202
-14.0023
-26.0285
5.9277
3.70747
2.7145
-40.6347
-6.25852
0.338776
27.3299
15.6493
13.8801
52.1703
29.089
24.8298
55.2454
2.03595
7.4832
24.1224
-11.85
45.5619
84.1452
-2.55537
14.5323
-15.1546
41.9623
-17.948
47.7647
9.0138
18.973
-2.94294
37.1077
-20.508
40.9493
96.0297
19.9707
107.771
0.478789
28.8412
33.7303
80.9914
44.9524
32.3614
21.5358
56.807
8.77538
25.1544
29.8943
7.8078
0.990255
7.70467
152.105
42.2872
-4.98238
56.8826
8.3367
-35.0125
18.1043
-22.15
6.71518
0.656816
48.9193
4.50972
20.3112
19.2076
68.3638
12.578
191.142
-37.7218
16.261
50.4617
26.8213
54.1602
19.9334
12.6583
-17.0287
41.9623
77.7497
55.8655
32.0915
34.2344
6.89482
11.8203
1.08617
11.5297
-29.1038
4.69751
-26.6106
-16.7599
39.8077
-10.0143
10.3194
7.97505
60.7003
45.3841
43.7228
24.8652
-17.8196
-15.5865
28.696
-19.3356
-16.0751
13.43
-9.16193
-16.9073
40.4132
21.2545
23.1494
27.0774
9.96508
-0.636326
-0.781088
32.0527
47.6132
4.60536
55.2454
63.9639
-21.1552
-29.8232
-20.8552
38.7498
12.9804
30.5694
42.9158
12.4372
0.792677
35.2507
20.8471
-29.1799
28.6122
-11.8458
8.07217
10.4565
39.6407
-27.2298
1.31227
-19.0229
0.909154
22.2126
-6.02249
24.5852
-3.20143
178.08
23.4218
-31.315
10.8708
-42.9968
17.3189
-4.39214
-10.2954
28.9174
-8.89154
272.47
37.4784
6.02873
19.3599
3.72293
41.7317
4.66919
542.19
13.91
425.322
481.947
14.1087
20.8231
22.7943
-7.53692
86.8469
0.660631
10.2108
-3.15338
-11.8807
7.83504
51.457
15.9705
129.778
55.2454
28.3567
-4.28856
3.50764
18.135
71.0764
21.1991
82.2712
-5.7843
77.5696
-14.1999
90.8682
45.21
-1.06887
28.6122
9.94623
-12.0323
-10.3632
126.625
3.46587
18.0481
6.53135
226.388
7.603
42.8234
52.9262
29.3411
8.44531
86.6858
15.7228
34.3525
-1.89927
27.158
169.251
-24.9578
15.784
7.8078
17.8568
5.8306
45.2831
16.8259
10.4281
-8.73051
19.4013
42.0699
-6.90151
6.85994
-39.0166
10.4633
32.5159
45.1712
19.5979
63.4147
-25.2589
21.5122
5446.28
91.8162
-15.233
14.3869
494.615
32.4435
50.412
29.3038
16.4064
1.71196
26.9698
-25.4442
42.1425
25.8804
-20.508
37.2012
3.10413
-23.4138
17.673
233.114
52.471
47.4709
28.0858
22.9911
-4.70114
1.2801
30.57
18.1457
48.6349
-1.56253
-14.0023
-29.7767
39.6609
-30.0257
40.4132
-1.23425
144.964
19.5811
-40.8907
-27.018
-4.96538
9.56391
-8.60874
40.2126
39.0518
6.60021
36.5047
50.8455
21.9484
5.78408
1.861
16.6788
25.5556
-24.823
-7.65837
-29.1924
24.0063
3.98051
2.37532
-41.8309
-12.5426
45.2629
38.4307
-4.12176
5.72893
18.4605
10.6004
-34.6582
33.7303
52.8804
60.5894
16.8414
229.138
45.8986
18.1467
39.9404
-23.0837
34.5247
59.8793
-15.0332
59.1538
-6.85645
26.8976
-10.404
64.313
-18.4019
28.7678
-21.7272
50.2962
-14.0145
42.1269
20.8604
-14.8306
-15.0056
16.6261
23.7572
50.4617
42.4222
37.3192
-12.3258
12.1574
22.1323
-16.6342
32.3604
15.5684
-12.0323
47.801
-0.811589
9.08807
6.80374
2.78322
6.38063
12.8423
217.614
30.5318
22.5322
44.0365
-5.07808
1.79108
33.2537
9.61299
41.1007
26.2824
-36.8627
19.6077
-11.618
172.521
33.453
13.5708
14.3485
-34.6582
6.42857
-3.26934
51.33
43.1006
410.827
8.11553
-9.39554
-38.0753
11.8294
-54.9429
-4.83071
54.2571
14.1087
-7.28786
22.7943
1.83341
27.2947
-8.73051
38.142
-17.9002
-12.5237
-6.25852
13.4572
15.6493
35.8008
12.006
8.35349
56.6889
336.355
-1.62838
2.03595
20.6017
27.8705
15.5769
-15.6738
27.6508
-13.2806
122.547
-46.059
34.6462
672.433
18.973
-23.5577
0.501251
-17.468
-9.74396
0.106733
24.0827
40.5854
27.186
33.7303
6.02873
13.6208
-21.2087
26.8219
5.02725
10.1618
28.0202
17.1781
-25.2467
-3.53973
34.0387
-39.396
64.776
0.639817
58.7567
-6.65583
-20.02
-5.28342
-0.781088
23.1456
23.2504
37.9483
8.3937
22.7345
-21.1552
-11.0825
-20.8552
11.1063
24.9472
41.0417
35.1471
-39.5175
11.9773
6.41488
522.508
2.10644
-14.1873
15.4938
5.24857
-16.7599
22.9411
18.0967
-15.9175
-18.2619
555.454
44.9747
11.6509
23.1081
16.8414
36.1095
2.79512
-17.4606
96.1624
5.02725
-27.3195
28.0202
17.1781
6.61245
20.9202
-7.53692
25.4206
-36.8415
26.8976
2.7145
10.6081
-29.6463
1.09298
48.9193
6.38379
19.5979
-0.896057
-8.90336
11.4901
55.6816
-7.50933
21.8832
11.1063
9.18258
36.8
25.0957
-17.948
38.3943
20.2582
15.2249
24.9388
-12.0323
-15.9854
51.5492
3.18634
81.6473
-9.6526
-6.31472
-12.2093
4.50656
-13.3946
-0.400289
-7.27391
3.6528
-39.2487
40.9493
-27.1619
-23.5565
40.0856
65.5894
176.665
49.6468
-26.8309
-8.09121
0.79149
97.3606
-22.1773
-30.8689
-41.2701
36.665
-27.4712
-23.7022
-6.65583
-18.1459
6.85994
14.2114
15.6493
45.1712
12.006
40.2126
3.44458
154.14
-12.221
0.245689
25.6965
0.161885
50.5867
-7.73675
16.261
44.8395
47.436
-6.3035
175.702
-5.7843
1.51753
-1.64169
0.805194
-23.8616
-9.97177
-17.2402
-69.2337
538.309
-23.1328
-25.2879
30.7914
8.22649
14.9896
39.9747
73.0634
30.4873
20.0208
24.9478
-17.4615
-4.83071
33.6424
-1.56253
-35.3989
0.305499
-33.7738
14.1762
-49.96
2.5347
-38.515
-18.1459
-15.6289
2.53088
15.7541
19.7187
32.3261
-16.7047
-24.3759
-7.73675
12.5128
20.4766
34.3175
18.5529
18.0594
-7.95645
-18.9028
28.9037
6.53521
115.836
15.2249
21.116
-15.594
8.07217
1.08617
-28.4846
-9.2636
-22.01
8.22649
573.461
24.7694
14.9673
34.2355
36.5283
1.2801
32.4441
10.6495
141.346
138.59
-20.3032
-38.3651
3.95653
13.424
-37.522
-4.56444
-12.4786
-29.3244
4.58857
-1.27931
-9.03156
25.0197
4.50972
381.293
-12.1405
-18.2737
30.8825
680.532
16.3262
-14.8306
38.0657
3.56038
-2.33425
-1.14118
-29.1924
-0.961057
192.672
32.0915
-8.56514
71.7158
-21.2162
105.054
106.178
-12.1694
-1.06769
-51.9951
-19.8845
41.2266
37.8879
13.7377
9.87262
32.4441
-38.0763
54.2571
10.3606
15.2009
19.0462
-33.7738
27.2947
-36.8415
-14.1521
-8.77558
34.9709
9.70911
8.58924
-1.21725
20.8083
19.5022
44.674
-10.2664
26.7039
49.6232
-20.4528
-35.6203
-26.4774
-0.605617
129.172
32.4435
35.4195
3.06683
-2.33425
-34.8146
38.3943
9.0138
-2.94294
11.7456
-36.3952
-6.61504
57.1714
35.0455
-5.90446
-4.44065
12.1536
36.3657
18.4645
-36.0075
-9.14797
11.1491
20.0899
19.2874
24.4062
105.492
-8.80192
-2.35355
18.9833
14.8638
-21.3473
5.6677
-43.4771
-2.15421
46.2076
-6.54722
23.2952
-3.01791
61.8413
32.2657
-21.5677
261.08
-21.2097
22.398
-38.3651
-12.9101
-10.9389
-31.8998
53.5316
17.5272
-19.7743
-33.1384
-16.5278
11.4003
39.0752
1.69862
14.9127
39.9889
306.877
-1.91366
23.6715
22.8854
25.4618
36.5312
21.4137
29.7973
-2.55537
-20.7768
41.0253
7.35191
33.7092
19.3212
280.405
35.2461
-7.34713
16.8789
32.2344
6.27697
15.237
26.209
11.0658
23.1497
109.538
22.901
35.2169
36.5877
59.966
106.429
5.25357
-3.82562
4.60218
17.3241
1.17969
42.0377
-20.9884
-22.3821
22.2086
30.4374
8.72633
-53.3989
-68.8617
-14.2623
11.2415
9.77687
6.24147
11.2192
13.6208
-15.9455
14.3986
-8.78535
-43.6985
-1.08258
316.626
28.4225
37.7868
-7.53692
119.124
-6.85645
8.1569
-27.5162
-4.38446
-1.53529
12.3374
25.0197
23.346
-16.3996
15.89
3.99382
31.3187
-14.8306
10.0669
2.20548
55.8693
223.763
6.81496
-24.823
2.60696
-36.6886
19.6537
3.98051
-6.69107
34.2344
-14.4166
2.96024
24.6482
0.881228
152.749
-8.30785
-0.692522
-44.0684
-4.86377
-0.373628
-29.8783
35.3271
12.4745
17.673
-16.3878
23.219
28.1081
112.851
17.3689
-0.953012
16.2726
15.5775
-24.9578
-4.83071
28.0202
-9.05879
4.73839
32.1646
49.5662
-25.6422
82.6525
2.7313
25.9334
29.089
2.34103
677.435
-9.12464
-23.0292
-29.8232
-37.4944
11.0566
-9.83052
-11.4065
43.8364
-16.0739
-0.961057
5.26567
15.2249
-40.4243
17.3678
-15.594
4.32403
1.08617
-26.6106
15.4449
-11.8884
-44.0285
-33.2544
-1.14384
112.441
-3.12886
28.6133
-17.8196
-34.3272
-8.78535
-64.3132
-5.76774
27.0832
38.4716
24.5713
43.409
62.9019
43.944
24.9576
36.7002
73.7454
75.1562
163.805
75.8199
50.2962
17.8446
51.0668
105.845
47.0973
-11.7848
617.264
25.1618
53.9952
1.19276
40.7693
32.592
-38.5627
-17.2231
-11.012
-8.56514
201.026
-6.92036
-1.58876
-22.7689
-5.16986
173.644
-12.3121
11.2415
44.6598
-6.58444
35.1725
-26.2529
74.3687
36.1922
34.5247
41.1387
58.4076
25.3531
79.0163
13.0778
41.8693
107.662
-6.90151
55.5857
8.77207
0.155945
24.0826
49.8563
-14.2309
-2.8909
37.1778
0.978009
-22.0218
60.8675
58.3417
-9.91076
-18.5788
-7.50933
-11.4849
22.301
12.4372
-13.5787
11.0823
17.5995
-31.0664
10.2833
37.7137
-4.817
243.255
24.4696
24.0827
-4.39214
-27.1619
-20.1359
11.2415
193.435
188.026
-22.514
2.37636
-32.8121
-10.4529
-10.9329
19.7309
-46.6433
-5.3167
-15.0332
6.67996
-23.723
13.7791
4.58857
216.755
198.99
27.3299
17.5234
41.423
88.8427
32.7164
27.2149
60.8675
-7.33438
-33.9737
35.4195
44.2963
-16.0739
14.0315
-0.373628
-22.3821
61.564
15.4449
-15.6365
-38.4063
2.68044
-53.8691
16.8414
39.8577
38.7614
-15.5875
21.4062
-16.5551
-16.6582
20.9202
211.729
44.1613
-29.3452
10.031
-14.1521
-31.2644
6.85994
6.71518
-10.5876
33.9268
17.7238
33.4296
-10.2664
-1.4071
30.8825
-10.9987
-11.0825
-7.50933
-2.11455
21.8832
26.0988
79.2951
26.0492
42.4222
20.4526
17.5995
-25.4442
-20.9713
-5.38982
-14.1873
28.6122
-17.468
118.351
81.4661
42.1788
-2.43586
29.1735
-17.1489
19.9222
47.7608
10.9682
3.34784
24.2675
18.2158
30.5318
25.2958
-72.229
-30.3587
-48.619
40.3044
617.374
-35.1285
3227.87
29.9822
6.24147
-37.5065
-21.5677
-0.593966
4.33312
-19.8232
15.3041
-2.75788
-42.8951
3.70747
16.0503
-16.2268
25.0235
-14.1521
-18.1459
-13.7548
12.3374
15.6493
-3.55456
-6.73468
15.8498
29.6815
-8.39232
-27.644
-9.91076
-22.3269
24.3498
-0.605617
22.3507
33.5454
754.567
-13.5787
16.7045
22.1323
10.643
2.44997
113.53
-19.7335
32.8085
-8.30785
-2.56659
14.0276
-28.0043
48.4456
6.07454
-25.0069
0.949046
-14.1862
14.9896
7.9028
34.3525
-28.1362
9.87262
-15.5865
-21.2097
6.41369
14.9017
-5.31066
-55.2317
-50.3914
521.296
28.2317
25.9605
7.39967
63.376
55.5857
35.946
74.1816
351.107
37.6749
47.6132
55.9184
14.0965
13.5854
68.3638
65.838
35.0668
39.5173
35.5942
16.6261
33.1276
56.0839
45.5619
63.5305
61.1629
2.35091
17.6415
155.403
67.4424
26.8174
34.9026
239.279
75.5385
-2.24769
11.3511
50.3196
-4.39214
-32.7841
4.5545
28.5898
19.4709
258.618
101.606
21.234
7.99856
81.5059
36.1922
-4.83071
19.0522
-10.2541
-44.7692
32.1646
-35.6479
44.1613
6.26201
12.0848
6.21695
1.23774
474.478
32.9521
30.6419
33.9268
40.117
64.5755
37.1778
38.4593
85.2304
-2.4145
-1.88713
-18.9811
48.1201
38.0657
37.2936
31.3989
3.58603
-16.0739
29.024
22.1323
-17.2402
9.09018
-27.6322
13.8487
9.36745
6.02873
45.5969
153.648
39.8577
-15.9455
8.77636
49.3107
-15.5875
58.8875
34.7234
37.6897
37.7868
44.1613
23.1286
13.7791
32.6996
19.9784
-35.2685
21.7077
6.27901
37.6749
10.1319
13.5854
49.6232
2.11976
1.33364
24.5247
-28.3515
24.2248
23.0731
23.6816
5.16201
-30.3587
-14.5402
-17.5106
-44.0285
-16.0602
26.234
101.606
0.921054
-21.2087
2.45905
-36.2022
31.7683
-12.8069
-4.63194
32.0675
20.9202
-33.0934
-35.0125
8.734
-19.5217
-25.5801
17.0602
39.1799
49.3592
43.3492
16.3262
9.35727
-9.61082
21.8832
46.7136
6.81496
7.03608
-41.3916
19.4736
23.2815
85.246
-7.8528
30.2174
113.249
32.3604
-1.29817
14.2046
41.5148
6.57158
14.4307
-15.8041
-20.897
-22.3821
82.1788
204.726
-0.644004
-17.7916
-16.3878
-10.5142
-10.8379
15.4948
-23.4418
28.696
-24.9578
0.79149
20.5239
9.68187
-39.147
24.6684
-63.7589
-8.7097
-23.7681
-10.0067
-14.6538
-8.27735
50.7934
4.50972
-6.63904
7.19271
12.6484
48.6861
81.7676
2.27067
-13.8936
34.6572
-16.17
22.8202
60.7691
68.2157
82.7146
51.0766
71.0104
228.612
24.9434
-21.6836
4.24938
-11.8458
-10.1582
26.5222
6.50343
68.4158
-8.05806
-24.2561
92.2816
2.68044
-22.01
24.9821
-29.064
23.0738
-38.0763
72.943
66.8409
12.8212
22.2124
48.6291
-4.09041
20.9154
12.5202
37.6373
25.0197
-12.3569
36.4645
37.1778
-10.2664
229.103
310.118
13.3642
-3.76119
-22.7293
23.7572
-23.7785
35.4195
31.1778
-9.83052
-5.7843
26.9698
-4.82952
38.3943
-1.64169
-16.0614
11.7456
-4.34957
-30.3587
590.783
85.563
-3.26934
45.7078
36.0138
9.34512
7.99856
-19.6937
-2.46803
58.8875
35.5165
64.0298
-21.4985
-33.5248
19.0462
-45.0182
-27.4712
0.660631
-34.7668
-18.4019
32.9521
25.0197
32.0527
-8.60874
36.5853
19.2076
30.8825
3.91002
-7.50933
6.89065
36.8
7.03608
-9.53243
145.036
-12.3258
27.1499
-11.6009
26.4693
141.36
15.4938
-28.7124
3.3745
24.0827
7.94861
-43.7475
-27.1619
8.30264
-40.7507
19.4709
-23.9563
-28.1362
946.906
8.77636
11.8294
-8.57884
37.3905
-26.0285
46.2201
56.3427
29.7087
13.0219
-7.83854
32.1598
16.5864
51.7304
48.5503
45.9556
37.9483
51.4972
48.9714
55.2719
47.5482
62.1756
36.4062
29.7973
1.19276
10.7842
14.8304
26.9698
-27.3183
27.1499
18.3841
-5.38982
-21.6836
-1.29817
15.2778
-57.9893
3.46798
22.0041
-2.33231
160.963
195.837
14.462
42.7858
45.8894
52.0391
28.095
19.0837
20.2627
11.5865
27.9654
55.1942
18.7939
44.3461
8.39264
54.4686
-18.1008
17.5272
-19.7743
24.9576
13.4572
47.5085
28.3046
8.25785
38.3386
7.96323
15.89
371.311
5.24857
5.72893
46.5715
37.9337
-4.67315
-8.89154
18.7378
19.1472
-1.89927
-11.8393
11.1536
20.9263
-21.4985
-29.7767
99.631
-28.1516
57.2797
2.51388
26.8976
19.5811
8.09102
1.23774
169.005
27.3299
69.9973
0.193576
12.006
22.1852
12.2224
70.2379
56.4677
20.0743
11.4063
-9.38339
-9.61082
31.2535
37.3432
11.8288
1.41388
-11.4065
32.592
-34.8146
-0.961057
-9.72686
84.5654
-2.94294
17.3678
-26.8384
23.0647
-0.992838
160.245
-15.3662
134.653
24.8152
10.6004
-30.9101
-44.4988
9.77687
17.4859
-11.2696
26.7392
-28.705
4.33312
-13.7134
26.1461
-1.56253
8.48652
5.9277
-37.522
21.6725
-36.8415
51.2604
6.21695
23.7265
2.96704
21.2715
0.761588
10.2276
63.4147
19.2076
32.7566
1120.15
-3.58625
9.35727
-7.73675
14.8544
43.6879
52.2861
48.0444
-19.2008
49.5184
16.5101
-1.64169
-12.3133
-30.5865
19.3166
54.6332
-27.2298
27.1863
44.4158
-7.77853
3.05561
-0.964912
46.5755
130.541
-47.7767
-17.9343
15.7228
28.1081
3.72293
2.37636
-23.4418
13.7034
-13.7134
-1.08258
13.0277
10.3606
-56.0136
41.535
-26.2776
23.5466
4599.6
19.4013
-10.404
-16.2718
1.23774
5.96097
14.2114
41.8863
58.2896
342.058
-1.4071
29.0084
48.9714
-6.16263
5.78408
3.73507
-30.2255
24.2248
13.7028
35.4195
-9.83052
21.3476
8.28894
27.1499
-11.012
-16.0614
45.4788
-24.9643
23.0647
289.692
29.3333
-11.3002
52.4862
35.9825
40.9472
23.9892
13.2252
56.6743
44.3336
0.949046
36.4136
36.086
-5.21566
30.4873
6.9023
24.9478
38.2728
-20.3032
-0.883811
80.5442
452.708
-38.7156
-12.278
-35.0125
-32.4954
-50.261
-21.3958
8.15308
12.006
19.5979
37.1778
30.9631
39.8224
34.6306
56.4677
-8.0367
-33.5713
419.778
425.173
-11.85
29.847
32.4435
-3.93588
-4.42943
-5.99583
11.3511
37.2012
41.6818
13.8487
22.4859
-14.586
15.6118
-16.8918
17.3689
-2.82708
-9.9643
26.8219
-30.58
41.1387
39.6669
-6.50601
-5.4138
-16.9073
164.102
-8.13259
-27.7722
17.9596
-3.09132
21.472
29.089
18.2706
13.0789
40.5381
-5.2256
10.4692
2.79804
-36.7848
4.07955
17.6655
43.6879
20.427
12.6583
18.5786
36.3401
-16.0739
19.6537
20.2582
35.8396
20.1789
37.1202
-5.47306
-12.5551
255.917
46.367
-31.0528
210.374
-19.8845
3.74525
38.1006
7.47106
28.6133
-8.57884
-50.3914
15.298
14.9519
42.2872
19.3805
28.7716
17.707
4.98587
-12.0255
-1.21725
24.5564
-1.11248
25.9334
6.60021
-25.77
-6.16263
-20.4528
-22.5019
29.847
28.6953
14.8048
48.0444
11.0823
-21.6961
14.636
69.5728
23.294
37.9826
-17.468
15.5684
-15.7804
-20.508
18.4605
6.85226
8.44531
-4.81583
4.22692
-3.75102
-1.46753
19.3599
13.0933
-1.37178
-21.5677
-54.9419
-53.0688
15.784
365.352
45.2891
-40.2392
-42.8951
-2.85176
43.2243
69.064
12.7762
-9.06962
16.2683
24.5188
66.2491
161.363
79.4724
57.0792
-40.8329
-10.1455
8.42024
21.4137
37.1286
51.3491
88.3368
86.6839
42.8994
-11.3888
42.1425
25.8804
41.4618
-12.3133
19.2419
-30.5865
4.32403
-7.86989
22.9411
18.0967
-34.6582
-25.4306
2.60429
29.9822
15.3991
-0.953012
14.3986
28.696
33.6424
0.311538
-15.8763
-24.1545
19.0462
-33.7738
47.9094
-42.4637
167.453
-12.278
31.2228
-1.53529
17.9596
24.5564
6.47943
12.8149
12.2224
238.473
36.5047
0.245689
-26.075
-22.7293
130.579
-3.16378
-7.68401
12.4372
-9.83052
-3.91023
8.22915
-17.948
-23.4499
-28.4675
-44.8709
19.3975
29.5004
-14.6995
189.15
53.408
56.1968
39.8577
27.158
5.02823
39.9404
23.7679
73.8801
41.1387
43.4151
8.48652
-18.5323
26.5424
9.32967
49.7835
877.724
-36.8866
-3.40936
38.5743
308.004
2.7313
788.678
13.5854
19.6381
32.1048
-6.16263
-18.5788
26.0988
45.5619
48.538
48.2655
14.8304
58.8289
30.7777
30.8981
35.2507
74.6825
42.4595
8.44531
23.2952
56.2191
64.3375
34.2355
13.1025
80.9279
-18.3986
45.8238
27.4855
-9.31711
46.2201
17.763
-17.9002
430.399
-9.03156
16.0855
4.50972
39.0518
30.8825
-18.495
-24.201
-26.25
12.878
11.1063
35.4195
6.81496
-0.460189
-13.2806
47.5845
5.72893
22.2086
-10.7921
-47.9193
-20.1359
-8.64011
11.2415
-33.3267
28.7303
7.47106
-5.11991
-10.3233
-23.0828
0.584986
-39.9503
12.0359
9.27954
-7.18473
-59.7617
2.17957
-39.396
52.5946
129.034
28.4117
9.52628
10.9642
33.6534
31.9001
-0.470065
26.1973
58.3417
29.4446
21.7136
12.1684
25.0594
118.398
17.6655
55.8693
62.5935
47.1074
-5.14535
38.2563
-1.08139
19.6537
-3.24688
-36.2087
-1.29817
33.3596
3.85487
12.8383
12.4745
-0.92502
58.5748
14.9896
-18.3341
4.3674
3.72293
0.584986
2.66556
59.8793
-1.56253
-2.75788
39.6609
-26.2776
27.2947
6.28283
345.669
-25.8981
-27.018
94.3601
23.2504
-34.6292
64.1852
205.171
7.74195
-42.9416
-9.38339
-39.5959
21.8832
22.3507
49.3101
20.427
-0.681303
-9.83052
5.4601
4.48102
60.8831
48.9581
-14.1873
26.7382
3.14669
-6.92036
-25.1508
24.6482
81.8971
-32.6707
33.0407
10.2795
-10.486
37.386
-15.3662
-11.1377
5.34205
-10.2954
23.219
1.87118
9.77687
-3.77334
45.4799
-38.4343
-15.5865
6.20718
-26.8319
10.1618
13.0277
540.043
-51.4836
-14.7841
28.4165
1.05776
-10.5838
-53.7532
-2.51039
4.08691
21.2715
67.66
-14.2309
44.674
4.72614
17.764
-5.37651
23.8224
-3.58625
-18.7537
3.50764
18.135
26.0988
20.427
18.0594
1.41388
58.8289
-29.1924
17.7796
-5.97873
-1.64169
-37.8549
44.6974
62.2965
19.9707
-4.67315
-4.81583
11.9746
34.3525
7.47106
28.6133
15.9136
14.3986
19.3256
-43.6985
10.1618
69.2497
15.9828
13.424
25.4206
-1.23425
13.7791
4.58857
-31.2644
-8.13259
-9.03156
44.1965
45.6344
47.0452
19.5022
62.7014
42.8
1.33364
-11.0825
5.60914
-20.8552
3.14252
-28.7923
-24.525
41.9623
-4.82952
21.5277
-32.2157
-27.3058
-19.3421
-0.361132
-8.32656
2.53095
466.158
7.78929
-16.8546
45.784
31.8562
51.0063
21.234
59.9449
79.2131
51.5208
61.2502
64.9974
26.0914
-8.12176
-26.1837
-0.728633
-25.3405
16.9873
9.07311
-3.84473
7.15399
20.9154
-17.4649
33.8891
16.1231
-11.4198
30.6185
59.5
35.5677
40.5381
22.8854
19.8396
23.4128
-1.17752
7.82768
64.5172
68.9878
-2.01842
76.8127
15.573
-0.704655
12.9866
-20.1135
-26.8384
23.0647
-13.9064
4.62936
-0.924687
18.1789
10.9621
-26.6106
-8.14027
-15.9175
-16.0602
-20.1359
-5.62508
53.0931
-48.7509
51.1021
-28.705
-6.91128
-38.0763
21.4062
28.0202
-20.3032
100.316
145.361
10.0101
15.833
-12.5237
-9.03156
24.5564
-12.3569
0.857229
25.9334
49.6232
43.3492
95.7393
9.35727
-5.86269
12.5128
63.5802
24.9472
-5.99583
-22.3821
35.3271
36.0596
-17.7916
-4.81583
-29.5063
-6.76604
-9.37321
21.0213
11.8637
13.0933
34.2355
8.77636
0.584986
-11.8393
26.1461
-5.31066
-25.2467
-44.7692
13.424
-43.1442
-32.6754
-20.9119
25.9605
26.1403
-4.09041
9.67104
20.7707
56.4156
-1.11248
58.9533
31.5556
32.8371
39.8224
58.9935
31.3187
17.0285
-35.6203
-5.86269
36.8757
63.5305
46.1703
8.2712
284.654
9.22598
46.8276
28.6915
3.46798
6.07454
-15.6365
-34.6582
-16.0602
23.219
28.1081
-1.46753
26.8562
-44.0565
-8.09023
-28.7059
28.9025
9.27954
22.8003
-2.75788
-9.16193
7.80176
72.2723
11.8842
19.5811
-20.02
-2.51039
-29.6463
-4.52922
309.982
25.2201
50.2962
30.9631
-31.3922
36.5047
47.0973
-16.8797
-11.4849
-0.605617
219.128
51.1841
35.4195
-9.53243
25.0957
-42.3108
405.711
30.2174
-27.3058
9.87158
-25.661
-13.9064
12.5567
-28.9226
-4.0304
-10.0629
-14.0834
-10.486
-24.639
-9.77062
-8.02112
-1.32736
21.5477
-8.82621
-6.92785
-10.3848
-35.9809
-15.6365
-8.42128
-4.81583
-46.1214
22.4859
17.2731
525.358
52.4486
-10.7421
-44.0565
-39.9494
-21.9038
-39.9503
17.6581
18.6499
-22.1773
-44.7692
39.6609
-20.6554
19.7984
58.7567
4.58857
-66.8716
-13.7548
-40.8907
6.71518
6.27901
51.3614
-4.76497
483.206
-17.7627
9.61602
-44.8157
7.4832
-45.2181
-32.4647
26.0988
-26.6106
-25.1932
36.2641
-2.35876
11.5374
37.4933
-2.33231
25.9192
25.2839
20.0208
21.1997
203.678
54.2571
0.990255
62.1497
-0.0406573
27.2947
23.1286
25.0235
21.4552
0.594754
15.3313
147.27
32.0527
43.9608
64.6963
69.5861
20.0743
-5.46031
0.696545
7.82768
27.0359
50.2471
51.3491
31.655
-7.64062
44.9536
58.6766
16.1619
-45.1094
370.629
2.20966
66.8147
35.6196
22.864
-22.3633
14.3
31.4855
50.3196
59.3261
12.0508
17.3454
42.8967
38.4155
1.34357
25.9192
10.2822
3.31339
-1.89005
7.83933
7.14422
5.96429
2.66556
72.9978
395.74
12.2347
-24.0574
-2.15047
-24.4595
-11.5867
9.67104
35.7632
229.293
80.7784
40.9259
25.3409
19.2076
42.1269
35.8529
-8.0367
28.0979
78.5727
73.6729
50.412
40.5482
1.41388
16.9733
162.764
118.519
34.9633
-4.81583
22.9676
51.33
73.0857
60.5894
18.7155
66.0946
36.5283
39.9404
-14.6504
26.0914
72.0608
112.497
32.7555
183.361
54.0715
-14.1521
-4.86061
-4.64419
-8.90336
45.875
9.61602
-35.4454
-20.6278
340.84
-6.22782
23.0731
26.0492
7.03608
19.4736
-1.64169
-34.8021
0.501251
-36.2087
8.07217
-7.86989
40.9493
66.0447
-6.2662
-44.0285
-51.9951
33.7303
26.6435
4.3674
5.59699
-21.2087
28.696
-47.4466
-19.8232
11.5559
-25.2467
-26.9656
-23.1203
28.2317
-43.4458
-3.44742
-6.22046
7.65221
5.34198
52.6674
56.9836
66.4495
-6.51826
30.452
63.9639
9.35727
33.4927
203.668
62.4285
93.5156
53.6666
64.4511
27.0296
53.3869
48.9581
21.4199
73.5898
25.6355
90.1043
57.4443
-0.0558046
56.2343
79.086
313.094
8.15103
-3.50362
-10.486
-24.7631
11.4668
-20.7101
-1.32736
-12.5743
59.8871
8.89085
-69.7141
-39.2487
27.8308
869.082
11.5374
37.4933
29.8544
-9.57714
45.3841
20.5895
51.1021
-4.70114
21.8948
-8.78535
-28.7059
59.8793
17.1781
10.3606
3.95653
62.1497
-0.0406573
57.2797
28.7508
64.3789
-5.02744
10.6081
7.83504
115.411
-0.0798041
-27.5476
-23.3191
-18.2883
25.5929
460.095
19.547
51.33
7.9028
13.7377
9.34512
4.25042
-13.7124
-21.9038
-32.4541
-1.96486
13.43
-43.9873
-39.147
-9.06483
-63.7589
-6.4385
-15.2897
-9.71261
24.6636
-23.0871
66.7229
652
-7.45529
8.90026
28.0714
149.234
-16.47
-8.27141
15.9165
65.9237
8.2952
-12.5551
169.323
23.8782
13.4115
-28.099
-7.62692
-32.3174
29.9822
83.0782
26.2117
-17.8196
10.6504
-2.46901
23.2803
46.7609
13.43
-34.617
7.70467
34.0387
133.018
46.0354
32.4989
6.21695
8.734
5.96097
-8.27735
17.6282
42.0867
10.3483
56.6889
20.8604
36.9409
-18.5788
5.60914
-26.4774
24.9472
41.0417
49.9185
5.16201
41.0674
8.22915
-17.948
31.5026
48.9581
-4.817
-20.2791
42.4518
-5.678
314.855
-14.8671
-12.4637
33.9777
-18.9193
17.5275
-10.7077
34.1454
40.8391
20.2411
-9.2636
35.3271
56.6743
34.9633
-29.036
8.30264
13.8487
11.6509
49.345
22.4636
41.7317
-15.0085
-29.642
-18.8862
0.846243
-14.681
-23.3726
-65.3839
-25.9314
-50.6404
-4.56444
13.7583
186.193
-27.2706
-74.3679
13.4192
-8.09452
55.9184
53.3713
28.3567
38.815
12.7448
40.9493
36.0596
40.5854
-6.54722
-14.5137
4.47836
46.8488
19.243
10.2914
1.2801
30.57
8.77538
38.2728
4.05967
25.3531
17.075
39.6609
-15.0332
68.5241
-4.98238
70.0011
28.9514
53.7116
11.5832
32.9521
26.8937
60.8273
46.5481
32.8371
-1.4071
53.3713
30.2307
16.3262
-5.46031
-5.63526
-9.61082
41.0914
30.5694
38.8952
12.7448
-7.38953
57.8159
37.9337
6.85226
-25.2879
0.730225
20.6118
45.5969
29.9599
34.2355
17.7876
12.5245
48.1308
40.1469
-3.43659
4.73839
3.95653
-9.41099
27.2947
0.639817
15.6532
45.818
33.0969
4.08691
66.6853
36.2641
71.4081
30.7466
40.2126
16.563
179.014
104.256
-14.5959
-27.187
-2.9732
39.1512
-7.64062
33.7092
17.4471
15.2249
85.1382
32.3604
10.643
-3.17223
69.6258
25.8633
18.8474
49.1781
2.82311
-10.438
33.7303
2429.41
11.2192
54.8502
6.54325
-13.7124
47.4366
23.7679
27.0284
58.0053
0.990255
-24.1545
14.1762
98.0913
40.016
-1.27931
72.4523
83.1157
36.4645
29.6815
57.1194
14.4521
15.1544
20.3742
44.372
59.832
62.4285
63.5305
22.0286
73.8215
8.28894
41.2054
31.1545
27.6752
-19.1018
27.4593
-45.0334
44.9899
37.8566
-5.05879
-43.9338
20.3346
2.32641
29.3411
-14.0435
24.8416
41.636
101.819
67.4412
66.0946
21.4062
-8.38008
26.4453
549.407
-5.66286
34.791
38.142
-10.6496
27.4747
25.4558
26.8937
7.68984
19.5979
33.4296
60.9481
55.2454
7.74195
14.4521
-1.71218
5.60914
51.8682
42.9654
66.1767
33.5454
38.6741
16.4064
75.6955
23.9892
-2.70437
26.8938
27.6263
9.66336
-7.48425
-3.87879
-2.33231
5.41539
25.297
50.0693
172.398
15.3356
10.8923
5.02725
71.1237
35.9188
22.6972
73.3941
24.3222
46.0354
-4.98238
62.5048
-12.5237
40.5931
13.4572
10.4633
34.39
19.5022
25.2201
24.0593
-0.896057
68.3638
69.5861
1.33364
-16.7047
5.60914
27.5054
65.4542
39.0027
-3.27129
30.76
57.8919
14.9685
31.1545
3.61629
37.0455
24.0017
-29.8359
46.1999
22.433
65.6047
-5.24696
41.3549
21.2695
9.61484
-14.0834
-23.6044
-5.89836
3.34784
-42.8812
-26.1302
38.1382
10.7597
-3.4551
7.3656
-34.1914
37.2745
1195.12
-2.19183
-17.8288
-4.18287
-37.4973
-24.0198
-28.463
5.96429
0.79149
24.6744
-28.1516
-6.85645
2.5347
281.705
23.7265
7.83504
12.3374
41.8863
41.423
8.25785
49.5829
39.0518
21.5927
14.0159
12.578
-3.76119
5.38171
25.6313
42.9654
26.8213
39.1676
36.8
33.273
46.6896
40.0883
2.66674
38.3943
10.8708
-5.51547
19.193
14.3485
43.8337
39.9747
12.1655
20.0208
23.7679
62.6357
71.1237
19.0522
30.9753
-12.9101
13.0778
31.0428
41.8901
-35.0125
660.01
62.9372
23.1456
54.5415
19.5022
34.5904
29.6815
74.0666
43.5705
45.875
32.1048
20.2411
18.8474
22.2086
34.1855
-12.1694
51.4062
-1.39528
2.60429
71.2116
20.5895
64.2205
-26.2529
-3.40507
47.6979
4.9967
-35.554
7.70467
148.357
27.2947
34.373
51.2604
887.671
69.534
5.44675
14.9127
62.4777
-9.32935
8.90026
10.5531
17.2632
16.0914
-23.6663
13.4499
42.0284
35.2546
81.3341
-17.5479
-30.1472
23.9892
-33.6265
7.21612
10.7597
-3.4551
12.0508
-10.7656
25.0931
14.9673
54.8502
0.921054
18.1467
45.5626
-36.2022
67.3756
86.4154
14.9519
11.8842
28.7716
-8.77558
6.85994
32.1979
-0.781088
29.7048
31.1157
52.2984
33.6534
60.6036
11.2854
142.389
18.0493
2.43747
14.1622
129.967
46.367
90.2482
-8.42128
266.924
395.907
38.2115
21.5266
3.31339
3.73215
11.5875
22.3433
16.2411
-23.3726
0.305499
1699.74
0.660631
30.8255
-12.7797
-21.3958
40.0122
18.9342
-16.105
304.456
46.5481
-27.644
-21.5914
397.464
-45.2181
-0.605617
42.9654
13.7028
-3.93588
1.41388
-9.53243
13.8514
-32.9405
-15.3491
-16.6342
-4.817
313.47
-5.0463
-15.7804
5.90751
-19.7335
-15.3662
-37.3746
39.0752
36.0596
-22.01
31.8562
82.8654
124.308
-5.6474
11.7467
34.3182
-13.264
51.8484
20.6679
-32.5878
41.535
74.1463
36.4477
-10.6496
89.1741
32.5159
54.5415
57.7925
21.5927
37.9483
21.5122
24.6085
0.161885
8.42024
-12.4219
25.1618
33.3805
4.00386
1.71196
34.4661
-55.4293
-44.8709
25.9568
7.94861
-60.8951
-17.9343
-33.2544
8.22649
9.36745
22.8953
43.7228
-5.6474
32.3614
-42.1825
-6.21616
51.1848
-34.3281
4.53962
13.0277
240.192
-30.8689
24.6684
-43.1442
23.5466
-18.1008
17.5272
-27.5162
-10.9056
167.885
-3.09132
32.0527
-6.63904
16.563
-7.0293
-61.5985
-56.7624
-39.1935
-31.8722
3.14252
8.08062
35.4195
71.6914
21.3897
27.9068
-22.6331
12.4138
-9.50217
23.9271
2.0232
66.8147
7.44046
21.1781
-0.8303
51.2567
58.3891
20.4841
474.618
607.928
5.61931
26.6435
23.1081
-26.2621
-25.3159
-32.4531
8.08125
432.314
15.784
-5.31066
-8.38008
30.2906
-18.7813
10.0101
-40.6347
-31.5203
20.8083
10.9408
0.466968
14.0159
-1.62838
-32.3996
0.923972
0.476844
15.7675
-20.7591
20.5907
-13.2503
23.9271
5.95779
-2.66196
49.011
53.7861
46.0401
44.6953
19.9222
57.1311
47.6101
50.3236
18.3404
24.5852
35.5119
29.4602
35.6506
11.7885
4.31654
12.639
26.4796
63.5895
93.81
42.8234
45.4299
-2.79909
-8.89154
19.4709
41.2266
58.5026
21.234
22.4636
60.4724
29.032
16.2726
39.9404
4.09022
52.3283
12.493
98.5969
23.7313
4.40876
-6.65583
-10.6496
-10.0067
-17.6477
-44.3208
126.324
1.57052
4.72614
-7.0293
-18.6339
14.7124
15.4449
-6.2662
-1.06769
-38.8766
22.4859
30.3916
21.234
-33.7584
-47.8047
-38.0753
-30.58
-36.6898
466.552
-42.1133
-40.084
-0.631534
33.4568
127.34
-35.9495
4.04884
-13.7167
20.7707
33.453
29.8096
56.1422
73.7221
-15.4626
12.4271
10.2943
-20.8552
12.9804
79.2951
34.926
-22.949
15.7254
17.7796
38.9989
11.4768
8.30146
-5.99583
-13.3986
-23.9105
-4.39214
22.3581
30.9192
-30.5156
69.9597
24.8652
25.2839
18.1467
17.4516
52.3831
22.8003
13.3269
49.0312
19.3805
-6.83563
-25.6422
23.7265
-25.8981
15.0993
35.3271
19.193
-10.2954
-29.5063
40.0856
3.74525
189.9
35.5821
62.3465
29.3911
23.0738
-4.34308
56.1312
-13.0652
-23.2174
16.2351
8.39264
-21.849
-8.52989
-51.8791
-22.15
5.54239
10.0038
53.9743
-29.8783
33.453
9.82267
81.8149
28.9174
32.3379
43.1006
19.1472
52.4486
-6.57521
3.15417
53.0588
-6.70477
6.61245
-9.16193
7.45561
32.5198
-16.0262
16.2303
-3.40936
45.6344
32.0527
2.63565
4.60536
65.2888
45.9556
22.7345
20.0743
-18.6339
35.3271
11.6967
-8.14027
-0.92502
-1.06769
-23.8841
36.3375
29.9822
32.2657
24.9821
12.1655
23.0738
-34.3281
38.2728
56.1312
26.5485
15.2009
19.0462
18.7
62.9019
6.26201
4.58857
30.5798
-4.38446
-5.28342
45.1712
0.761588
40.9259
34.7112
0.466968
57.1194
25.6965
41.3913
-0.0130613
-3.98862
67.3283
49.3101
34.926
23.9027
62.5771
-12.3258
55.2609
-9.2636
14.7124
39.8077
197.726
12.0508
24.8416
-3.01791
56.2191
21.0213
58.7153
18.7155
64.2205
368.238
21.8948
17.4516
40.1469
65.5015
43.4151
0.990255
9.57873
47.1572
68.5241
6.46263
13.7132
31.2228
20.9535
41.8863
54.5415
52.394
34.3667
-4.2182
61.1528
-29.5885
17.9655
-10.3204
-4.92565
24.6943
-18.6339
-4.39214
-25.2879
-6.68989
36.3375
31.8562
22.8953
-7.52147
7.99856
10.2914
26.58
12.7664
-22.1467
27.9654
-2.49956
-7.44304
-30.7137
23.7313
-21.5924
28.2317
-26.5341
27.8346
12.0848
-3.15338
33.0969
94.0421
17.9596
19.3975
63.4147
27.2149
30.452
36.5047
75.2083
48.1853
-20.0513
6.66596
17.5235
16.3819
19.0337
80.5969
-5.75286
33.5264
16.8637
-12.7119
17.4859
35.5821
-13.7124
25.8849
-16.5245
27.0284
455.71
15.9828
65.8978
23.5466
0.639817
118.907
68.0611
37.8201
64.8112
23.1456
33.9268
62.7014
38.1148
314.884
-0.0395972
-15.6839
15.6494
93.2186
9.66336
116.204
-19.1989
35.2895
-23.451
-5.63818
12.7664
9.68187
6.61245
56.5275
7.45561
36.665
88.7417
12.0848
29.3487
49.0645
29.204
47.0452
49.4873
59.6666
60.9481
69.8074
64.6157
17.9655
27.1609
-19.9182
42.0284
53.9952
23.2381
-16.6109
-20.1379
-36.7064
35.4031
-39.4997
43.0795
8.07677
10.5397
-13.2503
-12.7829
192.668
-29.8359
34.9555
-24.4187
43.1159
0.37524
8.15103
32.4225
-23.3191
40.0123
28.404
-22.4768
11.1137
5.16395
1.66726
40.2895
40.699
16.5488
3.72293
19.243
538.778
-15.5865
8.08125
-21.2097
34.5247
44.8868
-20.3032
-14.687
-48.7664
14.1762
-6.85645
-14.3319
-19.7743
26.8317
-30.6214
-31.5203
-8.71351
24.1874
35.5275
1.91504
33.2631
23.6715
15.3891
1.09892
2.79804
-42.407
26.5683
38.2803
45.7269
22.7445
178.513
-33.8953
-46.7449
-15.2727
474.591
46.3934
20.4079
14.0526
-9.90083
-13.1437
24.8652
14.3986
1.27912
30.7765
80.494
28.4225
-0.883811
2.08247
-22.5295
160.353
19.3805
36.2679
10.2108
8.09102
-8.09452
-1.71812
-7.77648
47.9823
4.60536
10.9408
-17.7627
20.1447
46.8121
4.93085
9.76693
-4.52328
-6.93286
1.04377
35.1226
-22.4768
20.4841
7.28946
23.8324
-23.4418
-4.3421
-12.5335
-21.2097
-4.83071
80.7932
-12.4786
17.5272
276.328
-37.8236
-3.44742
-21.213
17.0225
31.5789
-2.04951
1.79426
35.6482
11.2048
3.05679
-17.6417
42.1534
-14.296
28.6744
66.6361
18.4605
4.20047
-39.9994
-38.4063
-4.81583
-48.2469
8.22649
14.9896
45.8894
22.0541
200.868
16.5145
-24.0208
-11.3899
54.2571
24.6744
14.1087
-3.53973
35.9128
1.83341
23.1286
199.312
25.2033
418.512
29.3487
37.8201
53.5668
53.1307
65.7859
36.3688
81.4421
63.4147
1.91504
10.7743
21.6585
10.0272
19.193
21.8448
34.4634
-9.37321
0.406536
8.11553
11.2192
20.18
17.2097
-7.84831
34.5247
11.1536
34.0447
92.8195
17.075
37.7868
-0.0406573
35.728
5.32498
679.073
-29.3903
-5.32149
-21.213
-1.31066
-15.8228
4.69718
131.991
-25.7581
30.7153
65.5894
43.7228
37.9836
12.1655
12.5245
34.3182
216.797
23.2803
58.0053
37.7929
10.3606
7.70467
4.05363
23.5466
13.7583
15.6532
19.3354
15.3313
53.5668
56.8788
62.0378
45.7392
36.4645
75.9407
41.6964
47.7491
47.0973
14.4521
-0.0130613
7.25578
68.0507
142.241
29.3038
44.5174
16.7045
28.8439
19.5333
14.6189
45.4299
15.7989
2.35286
223.744
31.8562
45.3841
69.9597
-0.025206
34.3182
-8.09121
36.3987
-6.24769
-3.69491
-15.7212
-40.3331
38.5391
124.349
2.46882
25.6006
32.1979
136.026
133.716
123.609
24.9963
174.249
9.76693
-19.5158
-29.0611
8.19281
15.3239
-21.9254
-69.2337
-0.280148
11.6967
-15.6365
-44.0285
-38.8766
-4.89197
11.2415
19.1472
8.11553
134.908
-10.3233
-17.4606
-36.2022
22.398
-24.0513
-41.0211
-20.3092
-56.2626
21.6725
79.3506
37.2049
-33.8298
5.92291
-5.46625
27.8308
42.3601
20.5349
8.90026
48.6861
36.79
8.8299
5.78408
-2.11455
35.4692
16.6788
19.9334
7.03608
-2.03617
62.5771
36.3999
57.135
37.9826
-21.2162
2.44997
23.575
5.24857
67.1862
-12.1694
58.9024
64.197
23.219
44.9747
45.3841
50.282
18.3059
16.8506
0.343067
-11.8393
-1.96486
5.93374
32.8494
7.70467
2.17957
-10.6046
6.28283
-19.7743
-6.25852
17.9596
0.656816
22.6824
25.2201
14.689
8.47427
-28.4846
-63.6115
12.8383
-3.29579
-17.5106
109.502
-37.0025
5.61931
13.525
11.8637
-18.7659
37.8244
22.1367
-24.0208
30.8313
-13.744
11.2976
-2.5056
52.5946
704.307
-9.06962
20.0165
3.90408
-9.65055
397.127
48.6459
15.0335
50.5602
19.9234
-4.52328
-8.44636
41.5609
59.832
51.1841
8.91014
14.8304
98.1843
20.2411
21.4211
0.478789
32.5893
28.1081
157.828
43.7228
28.0858
41.7317
21.5358
-9.9643
41.8144
5.02725
49.5172
50.509
225.199
65.8978
-0.0406573
47.9094
38.142
156.142
14.3943
46.5714
53.6045
4.50972
4.60536
7.19271
-23.8959
40.2528
20.8604
-29.8232
-33.9737
27.5054
-2.24769
-39.2487
18.4605
-22.0365
-36.2513
-27.1619
-7.01748
-3.01791
14.9896
28.5175
32.4784
18.7155
-21.9865
-39.9494
-12.5335
-28.7059
-25.4454
7.40547
21.8633
4.89357
21.8573
-27.2146
22.6095
4.38795
25.2033
-12.5237
42.4672
-3.40936
9.52628
37.2011
44.2341
7.32082
45.6111
-8.47289
-35.5005
24.8152
-34.6582
-13.2491
-6.08044
35.4004
44.0377
21.9583
16.5488
-6.58444
14.5578
-3.76411
5.96527
5.27015
52.8159
-32.0047
40.604
-82.2505
-10.9389
16.8259
1.05776
-1.23425
19.4013
-23.5224
18.1043
405.137
23.1456
9.56391
4.50972
4.60536
9.8373
4.64557
-21.1552
-33.5713
-3.76119
34.3175
61.6564
27.4297
-0.460189
-41.3916
-8.63744
27.0296
19.6537
14.636
15.2249
-47.9205
19.2419
-60.5716
-29.4092
2.43747
2.91783
141.212
36.9966
27.467
15.9416
60.4489
23.219
24.36
26.6435
77.456
0.911827
29.5503
-18.7566
763.088
631.208
-16.5245
67.3208
90.0084
12.3898
38.7239
23.3852
30.1058
565.671
4.40876
-42.5088
-37.1425
56.8788
15.1861
-19.8531
-32.876
14.689
-2.77012
-25.77
43.0639
12.578
5.60914
3.50764
20.0091
69.9248
30.0918
39.0752
34.1855
2.68044
32.5893
35.6044
40.699
12.1562
19.243
-10.3233
-6.91128
-66.1873
18.5951
30.8313
-9.99583
-24.3096
-19.4693
27.4795
70.2368
307.468
8.13608
129.971
53.3143
55.5857
86.363
-5.90242
1.13061
104.772
24.2831
52.4343
167.355
49.3826
63.2336
-9.0773
-11.2324
12.9117
23.4229
59.4396
328.873
31.4244
9.7134
16.5145
14.847
62.6904
-18.5323
-31.8998
1.05776
-10.6046
-14.3319
8.3367
-36.8866
-10.9056
-3.55456
-19.8531
53.3311
-5.92575
13.5854
29.0084
-7.25058
-4.28856
-12.9566
-7.50933
35.4692
5.43445
6.81496
20.1545
34.4661
-25.4442
51.5128
22.1323
133.291
-14.1873
96.0786
14.3911
-19.5286
45.2629
-4.74097
-15.9172
-4.12176
-7.38953
27.8308
-8.14027
-15.9175
-12.3121
44.9747
15.3991
21.117
36.1922
-15.5875
13.91
47.1632
6.61245
9.67583
-22.5295
66.6501
8.13608
23.1494
-4.38446
-12.0255
-1.21725
43.2971
6.38379
6.47943
23.4668
-27.1619
-2.94176
-20.1359
30.7153
1.87118
79.33
-0.025206
67.9687
0.921054
-8.09023
-41.8244
-44.1861
46.7609
-7.18473
-40.2392
-39.396
12.3022
-27.4712
15.6532
-21.6484
-14.3978
-39.9917
-29.6463
-2.65515
8.15308
39.549
30.7466
23.346
5.31865
-30.8811
39.8224
29.0084
-23.0292
-2.24769
-20.508
14.7124
34.1855
51.8298
-36.5323
143.235
-23.8841
4.47836
-14.9954
9.77687
28.7303
22.9911
-0.953012
265.523
-6.91128
37.3905
296.414
-9.16193
29.1688
8.1569
30.8255
-10.6496
-21.2511
-9.03156
1.09298
33.9268
25.2201
-10.2664
-22.0218
8.3937
48.9714
-13.6589
-26.25
-13.4921
-20.508
50.3196
-15.6365
443.229
64.197
-4.89197
22.8953
626.557
-0.953012
447.308
6.20718
-60.5651
22.398
17.1781
-42.1133
-43.1442
34.791
2.51388
-8.13259
-24.0241
14.2114
-3.09132
-3.6414
217.112
-10.0143
6.57124
4.22692
49.4559
18.7378
15.3991
24.9821
-3.77334
52.9761
-8.44928
-19.3346
23.0738
18.1457
13.91
29.8943
13.43
-21.4985
26.5424
12.3022
70.0011
190.121
59.3338
-24.0241
1.09298
25.1244
40.9259
8.47427
2.34103
30.8825
3.99382
-12.9566
-43.1166
-32.0996
175.021
-36.6886
64.6313
16.5101
-27.3058
39.8566
-21.2162
15.5684
115.818
-42.9968
27.8308
-6.2662
-8.42128
-2.94176
-7.01748
17.5968
31.8562
4.15467
30.6043
29.9599
4.25042
-14.0715
-6.21616
18.5951
23.7374
0.0532218
-17.5952
-0.97769
-1.76733
59.69
45.4299
291.71
12.6602
18.5339
59.0302
40.9117
38.3932
1.85809
-4.3421
20.5239
-7.18473
216.508
-26.0285
13.0778
-14.3527
6.28283
-15.6289
-16.5278
-10.1514
-8.71351
11.438
-0.896057
-1.4071
34.6306
-5.37651
-8.0367
-9.20845
-1.88713
59.832
53.0582
41.0417
27.4297
-7.95645
11.0823
-8.57765
22.1323
10.8708
-5.51547
9.82267
21.8448
-4.67315
23.2952
-21.7586
14.9896
-8.96379
45.5969
-9.39554
-3.24584
-34.6862
-0.593966
19.3256
-30.58
-8.57884
41.1387
20.9263
-23.3726
2.17957
-30.0257
14.1762
4.38795
-6.83563
-20.02
-35.2685
-25.1439
0.656816
24.5564
6.47943
3.44458
-36.5033
-3.28116
4.64557
0.161885
-7.50933
70.6089
18.6026
-4.20832
-11.4065
25.0957
32.7721
1.51753
-12.8861
-14.1873
-9.97177
-11.618
9.82267
-44.0285
0.806373
-35.1285
21.345
314.84
7.9028
-3.12886
-18.7659
26.7392
-12.1974
-24.9568
19.3256
-14.201
-24.0513
19.0462
-31.8998
-4.98238
-29.3244
-29.1446
-59.3754
18.1043
5.96097
21.7077
19.3975
7.68984
6.38379
13.9757
10.9408
-32.7552
122.281
-49.2662
1658.71
-16.8797
-15.233
16.261
1.19276
-15.1546
39.8077
-0.644004
-10.2954
2.68044
30.3916
45.5969
20.5895
-36.5603
-36.2012
9.95532
4.53962
29.8943
-36.4911
-33.5248
17.1721
-31.8998
14.1762
-4.98238
386.718
20.5181
52.1316
5.02394
48.8817
46.5714
42.3601
820.666
1.79426
66.2258
33.7742
31.3891
28.0714
38.664
-23.9663
6.72112
2.79804
-44.281
37.8127
36.4062
39.0027
28.8603
-9.83052
1.71196
32.592
-0.961057
-16.0614
-24.7365
-2.70437
60.627
1.38937
-25.9439
-16.8546
-15.1232
59.7633
44.0377
5.0917
62.4635
20.5895
43.6058
19.6617
18.1467
-47.4466
23.2803
56.1312
32.1707
414.222
16.138
-16.5611
23.5466
-31.2193
6.46263
-5.02744
-32.4954
-39.0166
170.26
453.349
15.8498
151.496
75.9407
34.2002
9.47706
41.6818
36.8373
-10.2954
19.4709
44.9747
47.4709
-5.63818
17.2097
-8.78535
-2.46901
15.784
17.1781
-34.617
-29.7767
-18.4352
-30.0257
23.5466
-17.1638
46.5753
16.77
61.5019
84.5266
59.7947
54.2681
68.0999
87.611
46.8121
53.6566
-8.27141
0.696545
61.7061
10.1196
2.1298
2.43747
56.8789
14.5078
112.456
11.1137
52.0156
18.5339
193.963
14.462
88.7004
88.5834
36.5283
6.9023
53.0588
29.3901
26.1461
14.1087
18.9491
29.3535
-8.47396
85.9306
-4.09041
-1.57336
-5.28342
16.0855
501.137
-4.64419
15.4595
8.3937
7.12264
31.579
3.10413
-14.0435
-14.1862
20.6118
97.858
23.1081
14.9673
-19.6937
72.4946
-20.0297
-38.0763
-25.4454
33.6424
15.3041
-10.2541
-24.1545
-10.9389
-18.7813
-0.816303
-19.9749
2.5347
-22.5854
-28.4533
2.17477
-13.7167
39.0752
27.3675
-0.175445
161.09
36.2407
81.5629
-16.3996
2.11976
119.927
-20.8552
49.9942
84.9173
11.0566
-2.55537
7.03608
28.8439
-31.0664
17.7796
3.3916
22.7212
-16.7599
14.7124
-4.67315
-17.9343
-46.3729
118.796
37.8879
32.4784
7.47106
24.8652
19.0522
30.1935
-25.5971
-3.0875
-29.1446
94.2981
-32.4954
-10.9056
-4.96538
13.312
-10.3872
14.689
6.60021
-1.4071
12.1418
11.4901
-4.28856
-33.5713
5.38171
6.89065
20.4766
19.325
10.8708
-22.3821
7.94861
4.04116
11.2564
34.6673
31.3286
63.4005
-4.71037
40.7947
2.21713
33.3811
-3.40605
226.671
-26.0285
50.9053
-31.8998
32.9169
71.8751
149.289
-12.7797
16.0855
0.656816
-16.673
15.8498
57.7925
-21.5108
-5.15523
40.2528
45.2233
-53.0143
-69.1786
11.0039
16.261
-26.6106
-31.7524
39.0752
8.72633
-12.3882
21.0213
-1.2548
9.34512
43.6058
23.7689
-3.16315
341.872
29.8943
0.311538
-26.0285
208.327
-28.1516
51.6575
-19.9749
30.6457
-1.03363
-50.005
19.9784
-20.276
19.8336
-1.21725
22.6824
-38.5938
8.35349
25.9334
19.7187
127.903
-2.8507
17.1123
-2.4145
-48.5638
-9.38339
-26.4774
1.73597
41.8138
39.1676
-18.9028
-13.4921
-28.0043
14.7124
-20.1624
-10.0143
-12.3121
-42.6247
-6.76604
37.4784
-10.8379
6.24147
-18.7659
19.243
-4.70114
-2.46803
15.5775
-30.58
-8.57884
52.3831
-21.4985
0.305499
119.124
-1.21343
319.432
49.9635
2.21284
27.3299
24.5564
41.991
6.47943
-27.644
30.8825
-3.50244
-9.91076
8.9967
-9.2636
48.4456
15.4449
18.0967
2.68044
19.2194
11.2415
-7.08973
-14.3733
28.0858
15.4948
15.9136
-11.8384
11.8294
-30.58
52.3831
-7.18473
1.92729
-19.4693
33.1017
-14.0962
26.3577
52.1974
7.39967
5.27992
4.98587
-31.5203
21.7077
6.27901
13.312
-27.3494
-19.7575
0.466968
17.764
-45.518
273.601
-39.729
7.603
1.59392
2.32641
-10.0143
16.7359
-7.95451
29.7782
65.9988
45.5969
56.1968
67.9687
15.3356
37.1293
11.0989
32.7054
8.74483
-23.2174
31.2276
-14.0962
-31.2193
55.1884
-40.6347
6.85994
-20.276
16.0855
-23.706
-6.73468
13.9757
22.1852
17.8446
-23.8959
10.8708
24.4696
18.4605
-15.6365
-4.67315
17.673
-3.01791
26.234
7.9028
8.11553
5.59699
28.6133
36.1922
-24.9578
9.27954
15.3041
-8.38008
-31.6507
15.298
-28.1516
-19.9749
-10.5838
-1.03363
-35.0125
12.4821
127.775
1.09298
8.15308
41.423
0.761588
-1.01684
-0.896057
-7.0293
-11.0825
-5.99583
-31.7524
7.21612
9.82267
12.4745
77.7858
160.102
96.0562
-21.7586
33.7303
15.6118
-1.89927
41.7317
-10.3233
26.8219
-24.9578
25.1544
26.1461
43.4151
-2.75788
-35.6479
-33.0934
-19.9541
10.2108
-57.5013
-10.0067
45.1712
2.63565
23.346
65.2888
0.978009
-5.15523
57.1194
16.493
33.453
7.94861
14.3485
-12.1694
-4.81583
-23.8841
-19.8845
20.6118
15.3991
2.37636
-23.4418
-39.9494
8.08125
-28.7059
19.5322
43.4151
11.5499
2.93183
-6.85645
-12.278
-10.6496
-21.2511
12.3374
13.7753
-9.17675
-4.86061
13.9757
107.8
6.08917
12.1418
66.9259
32.021
-1.88713
35.4692
15.5769
-0.681303
23.2217
-36.6886
-7.86989
12.8383
-49.6507
-10.438
-27.6322
24.36
22.8953
-1.89927
24.8652
-19.6937
5.02823
-31.2741
-47.4466
6.41369
14.9017
-10.9329
40.3456
-10.348
45.6382
69.9352
46.2153
28.4498
42.3224
43.2971
34.4948
28.0312
39.9889
24.4038
10.2678
39.6011
-48.619
52.1937
-27.1619
-10.438
-25.7581
-8.64011
14.9896
4.15467
11.8637
16.8414
51.1021
-21.5677
33.3811
-20.2726
81.4311
18.1152
33.7864
-2.6027
34.9757
24.0656
19.5811
-18.1459
14.3562
-46.5129
34.39
-29.2235
10.2276
20.3112
-17.7627
-10.7774
1.83447
14.3012
-0.775148
9.93374
-30.8154
40.0123
41.5225
12.9878
-9.82857
6.35242
33.7303
7.9028
19.3599
-24.3881
-26.8309
34.5247
7.40547
96.5676
-22.5295
6.67996
10.031
-2.9077
26.8317
1.23774
-14.6538
101.856
39.549
17.6282
-5.92575
-7.0293
12.1418
11.4901
-47.3921
-14.8306
-69.3535
-15.233
18.135
16.7285
11.0566
-36.0674
-32.0212
-54.7215
-29.8783
22.2086
195.355
-6.2662
-32.7841
2.60429
103.48
1.84886
-15.9455
21.8948
30.57
-23.0837
25.1544
0.311538
-4.63194
-54.1395
-28.1516
31.0428
-8.73051
4.40876
2.7145
-12.5237
31.2228
-18.4019
17.9596
17.6282
15.8498
25.9334
-0.373628
-26.1302
40.9493
24.8152
33.0892
-38.4063
-1.06769
2.35286
-12.3882
24.36
17.2731
56.8413
47.3539
-15.9455
178.621
-32.4541
-15.8763
-46.6433
20.9202
-24.4035
7.19905
40.9531
1.77747
-8.13259
34.072
34.8262
35.8008
68.228
42.0867
44.674
39.8224
64.6157
15.0993
88.5334
53.7039
-11.2324
3.61747
5.16395
30.3916
9.9896
-9.39554
-2.82708
-21.2087
26.8219
14.9017
-4.63194
-26.0285
22.7943
-11.2851
10.2108
8.15308
2.63565
15.8498
-34.0367
89.0591
-23.8959
-10.347
543.725
10.704
150.087
-65.8328
29.847
23.0731
31.6714
21.8075
-21.0749
-5.7843
15.7254
-21.6961
-33.6265
48.4456
9.82267
-6.2662
-17.7916
-10.438
-63.2395
-0.00288463
11.6509
21.234
-1.89927
4.25042
-32.8121
-26.8309
132.464
7.40547
-6.50601
-33.5248
9.67583
-0.0406573
881.869
113.105
341.92
-14.3978
14.3562
2.21284
2.53088
18.9342
8.25785
45.8348
44.674
-6.51826
2.34103
-0.97663
-3.50244
-13.6589
-57.9342
-31.8722
-11.4849
81.3838
14.6399
15.5559
13.4115
-5.61019
153.543
2.80821
29.4546
56.8413
21.5358
47.4366
17.2087
39.2098
-13.8471
68.7089
12.3022
26.8976
-4.78176
-21.894
6.85994
4.08691
8.58924
11.9012
18.9342
-23.3848
-5.15523
-12.221
18.9864
-9.91076
2.03595
91.2236
54.2098
41.6818
21.8448
-17.7916
-35.1285
-1.14384
29.9822
19.1472
9.34512
37.9836
-2.82708
-13.7124
-1.28908
-17.9492
43.0127
24.6744
-17.7504
20.9202
-11.2851
23.5466
28.7716
23.3292
4.34289
46.2153
19.0794
32.9521
40.0122
54.5415
22.1152
54.0678
45.4299
16.2226
2.82311
13.9248
-12.6397
17.5968
522.862
268.398
41.8487
20.5895
92.3315
6.54325
4.0912
-3.40605
8.28776
67.3756
-18.4291
-14.0023
-26.0285
-1.56857
-30.0257
27.2947
-46.2569
-36.2436
-3.40936
-4.52922
21.2715
-5.42862
12.006
2.7313
16.563
-3.70716
33.2631
46.1603
15.3891
-8.27141
-5.86269
46.246
52.2861
171.733
18.5786
675.456
29.6114
11.3511
40.9493
-14.0435
-16.3878
709.127
11.6509
43.7228
22.4636
-36.979
89.0022
-34.3272
43.6885
-4.34308
33.6424
39.6669
-22.2804
-18.7813
27.2947
-18.1008
-1.03363
-10.6496
111.808
4.08691
-17.6477
4.40495
28.3046
-10.4828
53.3311
48.4222
30.9631
7.96323
40.2528
-1.62838
22.6507
14.9795
-18.9811
-30.3587
-18.6339
35.3271
17.3189
-38.4063
-1.06769
-22.01
8.22649
16.8637
-5.21566
43.7228
28.0858
30.4873
-4.70114
-23.0828
-10.6594
-34.3281
11.1536
-9.05879
-28.9948
-29.7767
15.298
-24.4035
2.93183
4.38795
8.1569
8.3367
-3.15338
1.23774
20.9535
52.6674
214.405
47.7089
20.3112
-6.59883
-22.2431
-0.540431
-22.3269
-44.9906
-0.240488
-13.7241
53.0582
52.1002
-26.1302
40.9493
17.3189
-1.2548
-9.39554
19.243
-6.57521
4.33312
1.27912
17.1781
-10.2541
9.57873
-54.3886
-33.0934
-34.7668
-48.131
-61.5054
8.15308
-1.68049
28.8726
-19.7575
12.8149
25.3409
-20.1478
17.764
-9.12464
-19.2811
-57.9342
-48.9662
5.01658
9.23223
5.24857
-1.76733
5.34205
-18.2883
-15.6365
-44.0285
2.68044
-40.7507
-6.76604
3.74525
7.9028
26.8562
31.8339
67.9687
-21.5677
21.1997
-0.594946
13.91
28.0202
-9.05879
-25.2467
-29.7767
45.2831
-26.2776
19.7984
-6.85645
10.031
-14.1521
-27.5162
10.6081
17.2054
-15.3662
-13.0117
67.1862
15.4449
3.10413
-32.7841
280.042
-8.89154
6.35242
18.7378
1014.28
5.59699
-8.44928
-0.593966
-8.09121
-10.4529
59.8793
15.3041
-8.38008
-41.0211
19.0462
-41.2701
72.2723
17.5272
-20.9884
-37.3746
8.72633
-45.9026
-35.1285
8.22649
28.6133
-36.5603
-24.9568
6.20718
22.3433
36.4535
41.541
40.3456
9.57873
50.9053
-9.41099
57.2797
11.8392
14.7123
44.2341
33.5577
26.1571
30.6185
2.85208
-39.729
596.997
0.656885
10.7597
4.04116
9.38234
209.765
20.1565
-13.3253
38.4155
50.0693
65.2746
32.771
65.1576
-3.76411
20.9578
16.5145
-15.5875
2.66556
146.086
22.8003
2.86432
-29.7767
22.7943
-39.396
-19.0379
16.77
265.775
17.1673
20.3345
42.3601
14.9127
38.1148
5.66317
24.9263
40.0123
44.4929
5.63421
-1.06769
268.47
26.234
13.7377
26.7392
-10.3233
-9.9643
-10.6594
-4.83071
4.05967
-27.9026
52.7794
10.2667
58.2168
-0.297217
24.0865
30.8255
34.9709
-9.03156
16.0855
38.1381
78.9044
43.8651
28.9682
17.8446
32.3261
49.6232
26.4826
36.9409
3.3745
-14.8858
17.3189
31.2151
-11.2324
14.8619
1.66726
49.6599
40.699
-30.0103
23.9281
28.095
-1.531
16.5145
4.09022
7.35072
15.8388
48.1002
47.0601
-41.2701
-27.0532
-29.3452
2.5347
-46.0112
-14.3978
20.9154
2.03001
3.46792
12.943
192.949
10.3483
-12.6515
222.323
-16.47
-20.0513
-19.571
53.1307
46.367
71.5075
36.4136
-3.26934
71.9447
56.2191
30.3916
58.7153
46.8264
-24.3788
-12.7754
-0.352047
278.153
54.2571
26.5485
15.9828
-5.4138
1.83341
59.1538
77.4973
13.9589
1.23774
40.4484
30.6419
90.1488
21.3763
45.8348
35.3037
42.2075
19.2076
98.3489
9.61602
18.2002
29.972
6.31874
19.5396
39.0027
-0.187748
-11.618
-11.1377
-19.0208
-18.2883
-11.8884
-14.0435
12.0508
-44.4988
-19.8845
5.61931
6.02873
154.293
13.0933
15.4948
5.27015
-3.89367
4.73839
60.1785
24.3222
60.6307
47.6921
24.9576
29.3487
849.291
-3.6414
50.3196
7.94861
25.5929
-25.2879
2.68044
-31.3803
11.2415
-12.7119
36.2265
14.9673
15.4948
4.66919
28.696
-28.7059
19.5322
24.2721
-2.49956
-9.31711
-11.973
162.412
21.5111
16.9873
7.19905
-26.5792
-5.32149
5.77814
29.7048
25.4935
5.44675
35.5275
44.674
580.064
-18.2737
8.3937
-24.1172
-29.8783
17.3189
18.7527
26.1063
-9.82857
-11.4512
19.6748
18.2102
152.419
24.3377
84.8353
-10.3233
66.8724
64.9974
72.006
58.0053
28.4225
32.8494
35.9128
-40.3331
-22.3821
-18.2883
-25.4306
-48.2469
-34.877
9.36745
-33.3267
-31.2399
-24.3881
22.9911
-5.03721
-23.0837
4.53962
4.05967
-4.63194
-52.2654
19.0462
7.45561
12.3022
-4.98238
13.7791
-14.3978
-6.25852
-33.3944
-10.1514
25.0197
12.006
-29.007
-39.8958
-18.5788
-33.7463
-6.22782
44.8395
16.6788
-8.17757
-2.33425
-7.65837
21.5277
38.9818
-20.508
39.0752
4.20047
8.72633
-40.2804
412.292
8.11553
-9.39554
4.25042
6.9023
-41.8244
-4.83071
17.1781
20.8231
74.922
-10.1866
-6.85645
30.6457
-23.5224
6.21695
59.3338
67.8052
-8.27735
23.2504
23.346
40.9259
15.9705
-17.2402
-39.2487
16.5864
6.85226
-59.0211
-6.76604
14.9896
17.2731
71.7168
0.921054
-15.5865
-21.9038
85.1245
7.40547
-7.18473
-32.7429
-16.5611
355.095
16.5902
29.8885
3.40585
21.8905
10.0271
28.3046
10.2276
35.3037
8.9967
-31.7524
42.8234
86.6594
-42.1545
38.2877
6.10099
88.0782
32.2657
0.619268
9.34512
32.3614
-4.3421
-38.0763
11.1536
-5.31066
26.5424
-14.3527
409.207
-12.278
-1.27931
25.6006
55.0047
48.9193
0.761588
-8.5131
31.5556
0.978009
-5.15523
-5.37651
-17.407
-31.6972
-73.1016
-39.5959
-6.22782
16.7285
11.8288
35.863
9.84717
27.0119
84.1288
-6.93286
-4.57843
73.7455
172.707
3.76014
5.49154
24.1561
57.1561
65.0618
36.5191
-6.57521
-39.9503
36.3987
183.568
0.990255
-3.53973
22.7943
-18.7813
40.4132
6.26201
21.2754
42.0699
-5.02744
33.0969
67.8052
32.9521
2.53088
2.06764
10.2276
16.563
90.9332
28.578
77.7341
1233.3
5.60914
-15.233
27.7374
-3.6414
-9.65048
0.452341
10.6004
-23.4138
-40.7507
6.35242
7.49338
15.6118
22.4636
52.9761
-10.3233
-34.3272
28.696
18.1457
-8.57884
-16.9574
-44.666
-14.0023
245.711
-7.19077
65.5517
-12.4786
43.7642
105.788
4.04884
33.8891
-0.280217
51.7304
22.3133
15.8498
31.5556
2.85208
-12.6515
27.1344
15.2382
16.3262
-5.46031
-0.0130613
53.7423
39.1676
8.68903
20.1545
-18.9028
19.4736
210.688
15.9055
-28.4675
19.9101
-22.6206
38.9196
117.705
-14.8434
-20.6705
50.6121
4.12337
-27.9855
-10.0629
-26.6106
-5.51547
7.21612
32.3115
59.3261
-25.7581
14.7857
40.2895
33.2027
25.9192
32.771
80.1501
3.73215
11.5875
24.9478
-8.09121
0.79149
37.3905
14.1087
41.535
-13.1591
-6.85645
200.249
10.2108
-3.15338
14.3562
-7.15749
4.84111
11.9012
18.9342
15.7541
21.472
33.4296
-4.64419
116.659
1.50044
-7.38953
26.6893
42.4595
-18.2619
-1.14384
48.7228
7.9028
39.3302
3.15417
30.57
-9.96528
32.6506
372.848
5.93374
14.1087
-11.036
30.2906
-13.1591
-10.5838
2.46882
-8.13259
19.0794
12.3374
16.493
-26.1302
51.0521
27.467
490.08
23.2952
-31.3803
-6.76604
13.1156
32.2657
26.8562
49.228
-6.57521
-0.593966
36.1922
522.269
-10.4529
39.2646
69.652
17.8568
-12.9101
94.0088
-5.66286
177.22
23.1494
-18.1459
-27.7722
19.8336
20.8083
15.7541
30.8423
423.235
23.4668
169.133
39.6011
8.9967
-1.76733
-13.7625
-34.6582
-7.01748
-21.7586
13.1156
7.9028
3.72293
57.6613
16.8506
43.4466
9.71242
5.47666
34.9818
26.2901
4.89357
-8.73051
36.2679
426.253
-14.3978
-22.15
1.09298
73.2822
649.188
2.7313
7.19271
-2.34413
78.6712
27.4196
67.1862
66.0447
33.0892
-10.2954
43.9099
0.478789
17.5968
211.744
58.5983
1115.99
27.517
38.7604
25.1544
6.46844
-9.99583
28.1642
-8.2249
-16.5611
7.45561
42.2872
-31.2193
6.85994
103.412
4.50972
17.7238
48.4222
-8.39232
6.08917
-28.4846
-50.4931
11.6967
-28.755
2.82311
-4.81583
0.478789
-10.5142
43.7228
8.77636
-30.58
-4.83071
-22.2804
11.5499
-1.91472
66.6501
-36.8415
-12.278
-5.02744
6.85994
8.15308
41.423
0.761588
20.3112
10.3483
11.7114
36.5047
52.7195
5.72893
32.3115
47.8007
4.5545
-31.3803
-27.3808
6.02873
13.7377
28.0858
50.165
7.48029
11.5875
40.8774
15.3346
49.572
33.1077
46.123
55.5905
-15.9702
46.9724
-3.10832
21.2754
-12.278
-16.5278
-47.6327
15.1861
41.991
17.7238
9.06678
-0.896057
491.472
3.99382
3.2077
-14.8306
-37.4944
-5.86269
10.6388
17.451
37.2936
23.6816
355.612
-13.2806
130.043
-7.86989
-13.0117
24.0827
2.32641
5.61931
17.2731
-10.6251
-7.52147
-27.1899
83.739
30.57
-19.8232
28.0202
0.311538
-17.7504
-35.3989
13.424
-4.56444
30.5798
18.1043
12.3374
-12.4616
18.9342
-17.9791
78.4072
-17.7627
34.2002
14.0159
13.3642
10.704
-35.4454
-7.73675
9.23223
30.2408
-10.4695
33.529
-13.2628
33.7092
-34.1068
-29.8783
48.4456
-29.036
21.4211
-10.7656
15.7228
13.7377
-7.52147
34.2355
825.51
-15.5865
6.20718
13.91
11.1536
71.526
36.5975
-29.7767
47.1572
-18.7813
25.0027
56.8826
15.833
-1.27931
46.2153
-1.53529
21.7077
73.7454
10.8708
-44.8709
52.1937
45.4299
3.10413
-12.1694
2.68044
-18.2619
13.8487
31.8562
26.6435
-5.00293
37.4561
22.9911
156.828
-8.78535
29.8943
-18.4291
-1.66567
32.1646
-35.6479
-12.4786
-3.0875
2.7145
-20.02
-37.1425
3.3745
329.942
29.7049
-17.7916
10.1767
-1.39528
82.456
-9.39554
77.339
1.2801
23.0738
-17.4615
28.0202
-12.8069
139.671
3.70747
21.6725
11.8842
41.8901
12.0848
19.3354
4.98587
224.107
8.15308
134.559
-16.7599
342.674
16.2226
218.341
17.673
9.84912
11.9746
36.1095
2.79512
12.5245
38.0663
33.1382
38.2728
52.3831
21.605
-22.2804
17.9244
23.1286
13.7791
-8.52989
12.3374
25.0197
18.9342
0.761588
54.0444
8.47427
-3.28116
42.1269
-0.540431
-29.9981
23.7572
228.498
30.5694
24.1751
36.8
-32.2328
20.3346
23.7189
8.44531
-10.438
309.7
-16.1364
29.9822
13.6208
-6.57521
-13.7124
15.5775
-15.5875
6.41369
26.1461
45.2891
6.61245
82.6673
79.0163
51.6575
8.13608
161.83
19.5811
25.6006
5.96097
10.4633
71.4081
23.2504
49.5829
40.9259
60.8675
22.7345
-3.6414
31.579
21.8448
-34.6582
-40.7507
2.60429
16.8637
-3.3416
-13.1437
19.243
-36.5603
14.3986
0.584986
-28.7059
111.361
69.2497
19.0522
-23.3726
-18.5323
19.0462
16.0503
-3.0875
-4.78176
-31.2644
-10.0067
808.061
21.2715
36.3688
36.4645
74.589
63.4381
77.2891
-17.5106
6.42857
-22.01
15.7228
13.0933
13.6208
0.921054
167.377
-38.0763
10.1618
2.1856
-23.3726
-27.9026
52.7794
-19.9749
-23.5224
-12.5237
-2.51039
8.9967
-9.2636
45.4299
12.4745
-27.1619
15.4713
15.7228
54.345
7.9028
30.4873
-14.0715
6.9023
4.33312
1.27912
13.91
29.8943
4.05967
0.990255
-28.1516
10.4281
-18.1008
2.7145
-24.9992
-25.8981
-2.24769
-28.0043
46.5715
294.681
-6.54722
2.35286
103.804
46.8488
30.3916
3.72293
6.12449
-14.0715
-17.4606
-12.5335
162.449
-4.83071
-18.8315
-24.0513
-25.2467
-20.4063
7.80176
-31.8998
8.55403
-19.7743
-57.5013
14.3562
-29.6463
-19.9579
17.0602
-8.60874
2.7313
12.6484
59.9305
51.7825
17.43
-19.571
524.458
24.8152
25.5929
-21.5397
19.547
-7.01748
-5.62508
0.406536
437.277
-18.7659
11.7467
3.15417
15.5775
-23.5714
26.5485
12.2347
-29.7767
9.67583
-3.78879
10.4281
49.3655
19.4013
-29.1446
-31.2644
94.0421
-13.8996
-23.706
-7.30269
-30.3587
-48.619
3.46798
-5.16986
81.8149
-45.9026
34.5396
-8.89154
-3.01791
32.2657
15.6118
-22.514
62.3465
-12.1974
63.1243
212.354
-2.95664
-9.05879
-27.1207
-42.8951
-28.1516
2.93183
-3.10832
-10.5838
-8.52989
-36.8866
57.4978
26.3929
80.7784
-16.105
-4.76497
18.4371
9.41131
4.31154
14.1622
34.3901
30.4374
1.23006
-19.6657
-36.6749
-29.5063
10.1006
37.4561
24.8652
-4.70114
-8.09023
60.5551
18.1457
10.1618
16.7758
13.43
-3.53973
30.2906
-20.6554
23.5466
32.4989
11.905
4.58857
-25.6422
-13.7548
5.96097
312.188
10.0271
33.9268
42.0867
24.0593
8.9967
-13.0117
14.7124
45.4299
-32.7841
-1.06769
-23.8841
-1.14384
20.6118
43.5101
-1.89927
24.8652
-25.3159
-6.21616
13.7034
-16.0751
29.8943
-16.5551
-27.1207
-26.0285
32.1646
-22.5295
-23.723
11.905
-27.2706
46.0214
17.5235
18.256
35.9003
14.0675
34.5396
6.10099
34.4634
56.2191
65.9988
71.8338
105.45
36.5283
23.0738
17.6581
13.0277
5.93374
-14.0023
-46.6433
-11.2851
31.0428
-3.10832
-8.52989
-5.28342
13.7753
32.0527
-14.2309
32.7164
25.8633
-50.4931
-2.15421
30.4374
12.4745
-21.5397
566.774
26.7157
-1.14384
24.7694
46.8264
56.7243
2.79512
70.6205
81.1698
14.3976
8.28776
33.6424
73.4001
-14.0023
-18.5323
35.9128
130.368
6.28283
-33.1384
317.056
-2.65515
19.3975
17.0602
23.346
16.563
-21.5108
-18.2737
45.875
18.9864
36.9409
-31.6972
-15.0056
-37.7218
14.7124
14.3485
-25.2879
80.1266
32.7933
40.699
61.5264
-12.2066
8.93559
-13.1344
-3.40507
4.33312
-24.9578
4.53962
31.7683
35.9188
559.462
-42.8951
2.32641
10.6004
-19.6657
-29.5063
-6.76604
18.7378
6.02873
28.7303
-3.77334
17.3689
-38.0753
11.8294
-4.83071
14.9017
-14.681
-16.6582
-1.91472
-12.0607
-1.21343
-12.278
-38.7606
245.803
8.77207
34.8638
38.2429
62.7014
70.911
42.2075
35.8529
-1.47746
-4.52328
23.4128
0.563405
22.2086
-25.0069
-21.5397
-10.438
-18.2619
11.9746
149.922
125.969
26.8562
11.2192
28.6133
-53.0688
25.1544
20.5239
0.311538
-12.1282
-41.0211
17.1721
-30.0257
1.05776
10.0101
-14.1521
154.268
451.014
15.3313
31.078
13.7753
13.312
23.2504
58.9533
35.3037
25.2603
11.4901
-4.28856
53.9743
-26.1302
31.579
3.10413
-0.92502
-4.81583
6.24147
35.5821
180.831
109.976
8.08125
-41.8244
43.895
61.7534
-39.147
35.9128
-26.2776
16.0503
-8.73051
-8.52989
-29.3903
-23.1251
-33.3944
77.9297
13.312
32.7164
-7.25058
-9.91076
15.1544
11.2313
-11.618
31.579
22.9411
-46.3729
-8.64011
29.9822
36.1095
-17.8196
265.523
2.45905
-26.8319
0.79149
35.5165
-35.2957
-17.7504
-18.4352
-24.4035
6.67996
-12.4786
8.1569
-32.8928
-27.5162
-17.5029
-25.8981
-0.781088
-1.21725
15.1861
-20.7902
7.41646
146.741
43.7604
27.6263
22.7818
4.69718
51.4062
2.35286
11.0376
49.6599
51.9434
21.234
48.7005
176.665
-10.3233
-11.8384
-64.3132
5.53141
-33.4217
-0.883811
15.298
46.0354
-3.10832
10.031
-27.2706
-17.5029
-31.5203
32.3115
18.0967
-38.4063
-13.2491
-22.947
-13.3253
61.8413
71.621
16.8414
42.1505
44.3836
52.1218
-22.1467
64.5645
-12.1282
-35.3989
21.2754
-4.78176
-31.2644
-21.2511
-9.03156
-10.1514
332.367
26.4305
13.8801
10.2276
57.7224
18.4605
19.9707
1265.94
2.68044
21.0935
-4.89197
20.6118
-6.877
30.57
-9.96528
29.8943
-27.1207
-12.9101
20.9202
-28.1516
31.0428
17.5272
-5.99583
9.09018
37.9337
-4.67315
17.5968
5.61931
13.525
13.7377
-20.6399
9.87262
-30.9381
-3.16315
-41.8244
2.66556
46.7609
-38.3651
-9.16193
30.2906
-33.7738
-0.816303
-31.2193
-6.65583
-27.5162
-10.0067
0.338776
17.9596
15.6493
8.35349
14.689
0.978009
6.08917
75.8601
2.11976
-23.0292
-7.73675
10.6388
33.5951
45.5619
35.4195
36.8
12.6583
33.5711
23.2217
-1.08139
17.7796
5.26567
9.60271
-1.06887
18.1392
45.0843
22.9411
-6.2662
-19.8084
-3.26934
-1.14384
47.2582
54.9672
-0.953012
-34.3272
-6.21714
-4.83071
44.8868
24.6744
0.990255
343.163
-22.5295
6.67996
21.2545
8.1569
-12.278
36.845
26.5757
8.15308
43.2971
6.38379
42.8234
7.94861
10.1767
-18.2619
50.5969
13.525
35.5821
32.3614
-19.6937
10.1618
43.0127
26.5485
-28.9948
-33.5248
-41.2701
27.2947
66.2529
-33.1384
-7.15749
18.9342
6.38379
25.2201
292.051
290.107
28.2177
48.4456
47.304
33.0892
-0.92502
54.8267
51.9434
55.9042
1.84886
-6.99397
-13.7124
15.5775
-56.8169
-1.08258
9.27954
-31.5476
132.175
-14.7841
-35.6479
19.7984
-10.6046
-12.4578
16.77
-19.0829
-10.9437
88.6445
-0.8303
72.6039
32.1522
-43.0915
110.112
16.6598
27.1711
18.2102
19.6525
53.9132
14.9765
13.4615
-9.72238
15.8388
22.8003
-43.9873
35.9128
7.12264
72.8084
2.32641
-6.2662
-12.1694
-14.1862
-6.76604
41.2266
-12.7119
21.234
-0.025206
13.6208
-38.0753
28.696
-41.8244
4.53962
86.5186
-16.6582
24.6684
-9.41099
13.7583
-8.7097
-47.8853
-59.3754
-8.13259
0.338776
198.807
36.3688
50.2962
24.8152
-44.0285
6.42857
41.9597
43.1006
28.5175
21.234
13.0933
-4.70114
18.1467
28.9025
48.6349
2.86432
-27.9026
50.9053
43.0629
42.2872
25.0027
23.1494
-14.3978
48.0894
4.08691
34.8262
-9.74396
-13.0117
33.453
540.183
4.97819
-21.5397
57.0284
-10.7656
34.4634
37.8879
22.9911
-12.1974
-23.0837
25.1544
209.805
-8.38008
-1.66567
15.298
-0.0406573
160.353
13.7583
43.7642
4.08691
14.2114
25.0197
52.6674
231.272
48.4222
34.7112
24.8298
49.6232
48.9714
-1.71218
24.3498
18.135
41.0914
72.9008
3.28794
204.111
-14.1999
5.24857
1.9808
44.6974
24.8152
10.3194
9.84912
41.9597
44.9747
36.0138
34.2355
12.1655
-23.0828
53.0588
4.53962
260.404
25.3531
47.1572
44.9369
42.0699
34.9709
-3.40936
47.5085
4.50972
349.434
9.47706
51.2567
-11.8884
152.748
8.30264
-14.5137
-8.64011
7.49338
28.5175
19.3599
-9.39554
277.864
-17.4606
2.45905
-7.58705
23.0522
-7.38953
39.0752
109.148
-6.54722
-4.81583
19.2194
38.2115
39.3525
21.0213
52.4486
47.3539
21.5358
-5.27913
39.0033
-2.95664
33.6424
128.427
-24.1545
15.298
-59.3303
-18.08
-16.0262
-31.5203
-11.0885
18.4604
62.6058
16.493
367.424
63.4381
37.9337
-14.0435
10.1767
-10.7656
37.4784
-18.1214
26.2117
51.1021
23.4098
26.8219
29.3901
36.3987
48.6349
-11.036
64.0238
-37.522
53.5316
23.1286
41.8901
19.5811
-1.27931
55.5857
22.8276
26.8937
54.5415
40.2126
40.9259
36.5853
317.184
118.964
78.0194
8.59518
-34.6833
300.547
-28.4846
365.55
60.627
20.13
51.8298
19.6897
66.3987
11.7232
-4.89197
149.922
478.293
38.1006
344.803
58.5983
139.602
0.343067
31.5071
191.466
-25.2467
-14.7841
5.9277
-7.53692
206.787
-53.5075
-18.6339
72.8084
349.029
38.7114
66.3987
36.086
54.345
71.621
62.4635
12.1655
38.7614
53.0588
16.2716
45.7691
2.72031
10.6189
118.119
-24.4035
16.0503
-39.729
82.9112
-19.3847
-17.7916
-23.5565
24.8416
0.730225
16.8637
45.3841
247.996
16.8414
26.7392
-14.0715
-13.7124
-3.16315
-21.2097
-1.96486
-20.3032
100.471
8.7388
-14.0962
41.8693
51.2604
27.0774
-8.77558
19.9784
-5.28342
36.7002
57.8158
43.2971
10.9408
-0.896057
-8.90336
