# Supplementary material for: Nonlatching positive feedback enables robust bimodality by decoupling expression noise from the mean
Source: PLoS Biol. 2017 Oct 18;15(10):e2000841. doi: 10.1371/journal.pbio.2000841 (PMC5646755; doi:10.1371/journal.pbio.2000841)
Supplement: S29 Data — The corresponding mCherry fluorescence values were taken according to the gating strategy in S28 Data applied to the flow cytometry files (S27 Data) and were used to generate the numbers in Fig 3B and 3C and S7 and S11 Figs. (ZIP) [file pbio.2000841.s029.zip › S29_Data/LChITF Iso 2/6.txt]

"Y2-A"
15.5429
-15.0872
88.5656
13.6688
11.1497
34.2177
12.8878
41.7798
13.0238
52.9583
39.1247
43.4488
28.803
123.43
30.97
77.1005
11.8976
29.9369
21.8615
29.8736
45.3717
38.1976
55.0489
19.9512
40.3381
15.8248
58.6794
19.2351
-0.921939
168.532
-30.4468
22.3373
10.6231
14.3097
36.0122
-1.02406
-8.20523
-15.0764
59.6409
6.58389
34.1892
-2.68058
15.2779
49.463
16.6447
35.8503
30.6063
49.2096
177.139
38.8993
45.7038
37.8994
44.7706
22.3271
18.379
75.6831
36.6542
15.5037
38.4609
16.7519
45.7879
48.0831
30.9698
44.7869
24.3023
44.0691
38.1994
-14.7665
-5.43457
22.0372
21.0942
-10.6722
47.8849
3.66059
16.4154
-8.81997
34.2177
12.8878
-9.02503
-28.0532
-11.5026
8.48123
9.63413
-12.4653
-0.0482056
-19.368
25.1885
-16.5931
-22.8425
35.6223
45.7806
-10.7691
21.8528
-16.0811
20.9304
86.4612
32.1023
-17.3987
-21.6388
-38.1903
-4.66051
-7.04027
-25.1694
8.58601
6.82061
-3.94786
-19.8996
-27.9686
36.7873
-0.315755
-18.1601
25.7838
15.0319
34.2141
-7.40606
16.4799
-1.03171
-0.452546
28.8173
12.5267
61.5991
30.6639
-11.1965
-10.0436
-20.8986
18.1134
490.894
-14.5985
-23.6466
40.0564
-0.663542
42.5967
42.2122
-8.53803
-20.0314
31.7644
43.588
14.7618
-5.2769
36.2993
-32.1173
80.8486
-14.3393
56.1738
25.6096
54.742
-6.78003
70.0415
61.1806
23.4715
17.6989
-8.78696
32.3536
40.3075
22.3548
-15.4542
45.2786
43.3834
35.4558
-8.11761
3.06529
106.128
30.39
38.3313
21.7798
7.41238
35.2781
-6.53457
91.3448
37.634
67.7278
-1.13676
31.7644
41.7139
46.6209
26.5822
20.6725
-9.62854
17.1304
-1.22087
14.9443
24.2514
56.616
2.5903
60.6711
23.6993
40.7226
0.832297
-3.16476
36.1017
60.9222
12.9845
26.538
30.2649
27.9595
21.806
-14.5876
17.7166
-15.7015
-0.0838811
31.53
17.9341
54.5006
633.696
13.6688
-20.2694
-24.3051
15.6845
27.8528
47.1155
8.14946
22.4406
8.74304
36.0013
-8.6541
623.4
216.5
482.467
105.531
64.2127
-15.9145
14.8585
49.0056
51.1501
18.646
34.2177
57.8653
19.086
37.2231
35.6552
27.4378
-24.6467
10.2592
360.13
25.1885
-45.1984
22.2528
-32.2458
38.9028
15.6988
-4.33987
132.814
-10.5656
24.4108
-22.7726
16.7719
51.0843
18.5099
19.086
-35.5495
345.52
119.051
50.8636
-3.09494
10.6171
11.133
43.4976
-6.78003
38.0317
31.6284
-3.69037
36.2993
17.8516
17.1304
-21.8356
-0.62729
24.2514
6.01626
538.573
8.70679
46.3448
0.982721
-16.0343
-16.2832
12.1965
-7.63028
26.538
28.3908
-28.2625
-27.5606
11.1497
47.3361
27.8803
47.1969
22.5466
26.9289
20.3565
59.081
19.0045
41.1812
18.1134
354.087
11.6385
-1.15783
51.3008
8.70679
48.2189
17.6989
2.45744
759.547
-15.0872
32.3436
52.2431
13.4638
-24.3051
41.9215
-5.07184
101.684
40.9987
20.96
13.1762
2.52726
41.1812
2.69967
-13.3393
33.4972
56.4955
28.5412
75.0083
146.072
-7.84992
31.4165
-1.85897
-16.0636
-14.5172
-11.8804
10.1559
-24.0472
1.19122
46.1578
39.7603
21.1651
144.208
43.588
27.8803
28.4563
28.1688
30.6771
-7.75448
36.5922
48.9895
41.1812
12.4912
9.2589
24.7569
25.0791
45.6786
27.6041
120.923
94.5356
8.07964
28.6054
8.44839
29.851
61.3825
217.693
35.8871
33.5817
31.1763
357.253
2.27898
21.4647
27.402
43.6539
39.8399
16.6359
28.4563
53.1658
-6.81744
16.9145
6.82303
-4.37542
28.8272
-1.17305
-34.3967
-6.12905
10.3531
-23.5306
-33.1498
-33.2388
-27.1589
-29.684
-1.32371
-11.3391
-0.230712
-1.52877
-9.31257
-18.0487
-15.2507
-15.8816
54.6117
-42.4503
-8.12355
3.6367
-10.8503
-23.6466
-11.9079
318.084
135.915
-19.7824
-68.7571
-18.2462
-66.5143
-28.245
-30.4468
-22.1877
-0.65718
-19.8292
-14.6768
345.082
-11.0012
7.40924
16.1576
31.53
12.2061
16.3822
32.9267
39.9057
-7.59094
45.4621
16.6359
9.71563
-7.4385
41.9215
20.3565
272.003
15.6457
23.7356
74.8512
26.631
28.8272
15.6935
-10.0339
62.8269
30.8174
0.583374
19.2351
38.4334
22.3548
-0.461696
24.6639
11.5243
35.4558
25.6156
36.7985
17.417
51.0843
127.782
40.0474
12.8603
40.3404
-21.8356
80.5366
63.091
46.7402
62.2382
45.6786
-8.15981
33.2263
17.8493
10.2026
49.2201
278.314
27.977
-2.33576
13.4195
52.7537
-11.3959
19.9934
31.1763
61.1504
32.4095
24.8473
26.0062
22.8341
-9.31257
32.5511
25.9787
15.9775
67.7302
-1.22087
33.685
34.98
21.0088
70.0415
197.987
10.7375
49.7084
10.2026
62.4276
275.982
-8.4182
24.2288
-26.6986
9.67137
47.1315
106.67
36.86
94.8945
2.42442
1.77939
66.0768
64.0635
133.116
53.1658
48.4675
53.4588
17.1304
-3.09494
48.6775
10.6171
15.3866
73.8048
28.812
-25.0264
48.2189
34.7159
23.0722
32.3536
45.9297
3.61412
-2.33576
0.301043
41.5093
-7.64775
14.3097
59.2763
946.808
6.4722
19.9058
31.7752
52.1447
15.9542
9.82633
31.3747
21.6823
26.3896
39.6168
39.6407
6.3595
37.2595
37.7243
-5.00092
20.2582
62.328
42.2058
31.403
32.4095
50.5051
54.1172
3.80589
5.36399
27.2219
28.3748
-21.8356
22.4406
2.18381
-8.54473
-28.3318
-0.236015
-46.5782
13.5486
248.808
-59.955
-16.0636
-16.3913
-34.3692
-4.83665
-18.425
-9.12711
-8.02838
-0.0870293
-11.0163
-40.3763
34.3411
-7.47161
-9.85137
3.2637
-3.84281
41.7139
32.2044
-39.2976
143.121
59.7119
59.081
30.2489
-18.0875
52.4256
4.99491
32.2532
51.3008
-2.53761
61.3373
29.0937
-12.5351
43.598
14.0706
3.61412
300.152
11.5243
-13.7398
4.93936
72.3948
9.77525
53.3239
25.528
9.28645
18.4115
19.7024
-31.4031
7.01183
4.81569
33.9946
4.29849
14.8979
62.3287
35.3765
30.0428
43.7955
39.0972
45.9626
56.4858
-1.22087
20.5665
42.9921
84.727
-14.2763
14.329
68.8336
37.527
-13.2232
3.39447
25.7943
-9.35524
-10.4414
-10.7691
-34.3692
1.21689
101.985
18.9949
45.2208
6.96415
26.465
-35.6911
39.0262
-2.3585
19.8082
30.1378
13.3798
-16.3162
-11.3391
30.4695
-0.230712
11.5897
-14.9348
-18.9989
-16.2134
-11.8717
-14.5985
-27.3948
311.796
11.5179
47.2818
61.8899
7.39153
351.971
38.9128
256.762
27.0399
19.216
57.4389
23.2743
7.81195
41.4727
3.21602
28.3391
21.2226
-20.5901
10.7634
2.32666
5.75272
-0.784326
-0.675653
26.9521
-1.32371
39.8399
12.8878
-30.8643
-2.1191
39.4033
6.82303
-19.0245
69.2922
40.6022
31.7477
15.3866
-6.28574
51.967
36.59
27.0692
-20.0314
26.7314
4.70026
18.279
34.0342
16.7151
6.87492
61.1613
79.891
36.4573
8.66137
31.7752
19.1967
66.6599
65.745
78.9722
19.963
-9.57006
8.67632
41.7798
56.7065
5.39149
-29.9273
41.9215
10.9862
42.2144
19.0045
-8.71714
-0.0482056
-32.4864
-8.97627
26.9532
38.1823
-43.7671
327.455
-6.51354
-6.66397
0.583374
17.361
-23.4107
-11.3784
-17.3283
-1.57302
-25.9571
-32.0106
-13.7398
-36.2901
14.2987
-34.7573
-17.5756
-17.1958
971.728
-68.8844
1.38963
-4.55464
-24.2102
-11.3391
439.238
29.3933
-17.7459
40.9844
-1.19525
18.7886
23.6896
-22.7726
23.3776
26.5467
31.3162
7.27547
52.2378
9.64382
71.6447
8.32856
-16.2832
15.487
11.1104
-22.1877
24.6427
3.59664
-19.362
93.0205
-40.3795
-17.5756
-24.4467
35.2781
101.75
71.1198
28.5955
-39.2976
15.9775
15.2563
218.982
49.6145
-20.305
28.9366
50.0568
33.4972
17.1401
34.1634
58.1417
312.526
39.3705
6.42522
4.98621
19.9575
16.4799
15.8349
24.7082
257.439
3.48992
25.3478
37.7451
50.5516
39.7495
-3.0319
25.5734
50.0929
77.8194
10.2026
49.2201
-13.5802
-7.19522
-9.09048
264.092
40.6081
18.0578
51.78
7.90118
36.4573
14.9086
54.0187
44.0652
0.455999
57.2895
35.76
223.275
221.877
35.3854
102.279
15.6138
-13.475
43.6539
50.5051
56.7065
72.8579
0.345297
-6.50147
-3.06931
-2.5473
10.9606
26.1887
8.74304
35.4958
45.3717
-8.6541
23.6993
35.1004
-7.45058
1.76933
-5.97586
16.424
319.142
127.342
37.9658
52.2431
-1.81631
32.5511
-5.88041
27.2219
48.9895
-16.2134
43.0553
18.1134
42.9921
69.7345
15.7088
53.1749
1.21052
59.4633
72.1972
21.447
24.8573
-9.83203
9.21884
-11.8657
6.81342
53.6541
13.5234
6.4722
39.2715
50.2706
13.5745
18.2562
32.4095
9.27565
22.9733
33.5025
45.3229
24.4206
122.506
10.9862
30.97
-18.0875
71.1663
12.4912
24.7569
4.46437
64.4193
-8.15981
106.315
25.1952
-6.91289
22.9832
5.1605
2.17511
18.0835
-19.8292
22.8045
-40.9753
24.6061
-24.1348
8.34942
-1.84941
5.14116
37.6118
14.6059
8.33862
44.525
-12.4121
-21.2065
35.3622
2.55289
34.934
-4.03197
17.7554
-24.9901
-1.48
58.7971
117.559
-0.891345
191.05
-50.9534
-7.93887
312.984
10.1734
-22.0135
-26.8941
-29.1995
-52.1582
-19.4235
-6.31601
-47.8757
-36.3162
-31.943
-2.20324
-54.3233
-24.8439
7.94886
-18.6101
-15.7769
33.0575
47.137
14.7707
-19.5353
23.1101
-5.9787
17.843
40.7734
59.1233
39.9057
16.7719
39.8399
14.7618
2.21936
5.67996
45.6696
23.4738
56.4858
349.229
222.966
-0.62729
13.007
67.8604
13.8347
51.3008
12.4549
59.4633
57.2047
-10.4121
10.3225
18.6066
-26.6986
4.04918
17.1464
16.7151
-11.8657
48.0429
72.3948
10.7123
14.9055
11.4725
6.47535
47.4595
-9.34567
4.20073
-1.74355
31.4724
-36.639
-6.07474
-25.2421
24.1178
-31.1803
20.6627
8.38509
4.99491
9.2589
7.89033
-17.5301
74.4558
-43.2375
-17.3283
-22.1877
-4.36948
44.2947
4.92839
197.182
-40.3795
-21.3237
-60.054
37.1522
21.5764
-23.9069
-11.7288
12.312
15.1452
114.579
-29.2478
16.0719
-1.32371
-43.1982
16.6359
-7.4385
30.6771
-15.2507
37.7451
31.8109
-2.50136
-3.85957
-5.22813
-1.15783
-19.4042
-23.7795
34.2276
44.0556
-15.1265
5.1605
7.79731
30.2649
-30.6064
48.0319
678.817
-4.77219
12.4095
-0.0838811
-12.0509
17.0193
39.6168
110.855
2.61137
29.7632
-4.5428
48.9687
334.205
-49.0822
11.7283
14.0949
38.8993
39.9057
13.0238
26.7214
24.1321
22.8341
-13.0607
17.5586
36.5922
-29.3319
3.69993
-15.104
32.2532
10.0866
32.5601
-6.28574
36.9745
-6.66397
-8.81997
-5.71688
82.9434
20.96
37.5391
38.1733
9.11212
-3.19777
-1.32371
23.0392
0.550358
3.65346
31.4066
52.2431
13.6688
24.2682
39.8399
20.384
20.96
124.38
23.0392
162.949
51.0843
35.3765
140.9
36.2993
5.36399
10.3553
22.7526
23.142
69.2922
14.3652
71.1031
32.2532
6.33843
92.5303
19.9512
36.9745
27.2196
6.4545
23.0722
-8.4182
12.9845
130.723
-33.8847
12.4971
40.5356
8.34627
-25.0718
-7.04027
7.01183
42.297
28.2637
28.3724
54.6332
71.4575
20.2582
37.9652
55.3243
40.3826
118.792
21.0328
42.8965
54.8324
24.1321
-25.8916
-37.4236
51.2918
42.8453
27.2219
26.5007
-16.2134
24.3147
34.98
9.76439
-34.891
58.7971
-11.9079
35.1004
36.59
-10.4121
-20.0314
75.4571
9.67137
41.5093
-17.0181
10.6231
4.93936
25.5431
13.5234
23.3388
29.2761
9.28645
25.3246
24.8189
14.5081
32.9267
37.7427
41.5148
0.737302
39.1335
48.9687
23.1101
15.5429
54.2532
45.4621
54.1172
7.84156
30.6771
66.5773
30.2489
83.1121
46.8034
14.3652
44.8662
30.3791
14.7717
42.8675
-25.9634
58.5262
-21.9054
17.361
-11.3784
-39.8171
-45.5989
-28.7938
162.35
-22.0839
-32.8832
-30.694
-27.1493
7.01183
-28.9175
-3.48675
37.7667
-61.1069
-15.2144
-32.6538
15.2356
144.884
125.109
41.2688
37.9623
39.4456
1.6632
-34.2522
28.841
-22.4937
9.94575
22.2722
-30.3188
12.224
1.75934
-32.9225
2.3099
33.6064
5.91664
93.7511
11.9907
10.2468
19.7062
25.0809
-22.2628
-22.3012
0.676865
17.352
20.2499
78.807
13.4685
21.4642
57.5558
0.485841
11.8856
-13.6041
3.88658
-3.7061
24.1745
43.623
14.0685
-10.176
1.54754
-15.1531
15.3259
26.3781
8.6399
42.2202
35.6757
31.9648
66.0768
70.9838
161.515
20.6725
34.4252
14.7343
53.4588
28.0628
-23.1161
24.2514
36.0013
4.46437
62.5452
-21.2783
38.8485
15.8248
13.7018
22.9832
12.1965
33.5992
25.7752
4.04918
6.87492
19.9319
42.4097
0.404916
-14.1425
21.7798
20.5308
2.83576
46.3672
65.8537
54.6332
266.855
-8.29093
65.8353
33.3767
73.5724
29.0874
27.6549
57.2492
38.2075
-1.456
41.0225
14.0506
-17.2282
32.5796
1.04699
2.38521
39.7912
12.9917
-6.74994
32.7356
45.6957
7.7223
9.55796
40.0323
15.4779
44.52
52.1091
-1.77783
28.9605
41.8706
37.6198
28.153
467.098
26.7564
-4.67219
-10.176
25.9104
3.58757
15.3259
32.0003
-30.7155
-24.2944
56.3276
-5.33098
4.7857
-8.56763
11.7948
14.8979
22.9733
11.0137
-5.56444
26.9289
27.2219
28.0628
213.016
41.6235
6.98941
51.5825
19.573
2.3685
9.23632
-5.32116
34.013
26.0854
10.6231
-8.17911
-7.09135
10.5354
3.66425
119.611
158.383
-18.2847
-0.484435
33.8859
17.128
30.2704
21.352
1.65221
-2.66874
43.3465
-19.9935
14.636
6.10606
42.2567
62.5703
33.5262
-6.56415
-9.53202
25.8753
-30.8121
0.511147
8.09951
30.5365
20.5
-17.93
52.9097
29.8583
61.8919
11.9907
17.743
24.5889
8.17313
45.463
65.1347
-1.32371
13.0238
18.5099
9.71563
-13.0607
13.8105
-5.88041
29.096
41.4933
-1.22087
22.4406
29.3578
-1.9855
-29.2688
10.5809
44.4707
34.7159
13.9508
-14.4092
39.8498
-2.00808
-0.461696
5.92324
26.5168
11.0929
33.1118
14.3097
38.6616
15.3974
4.59814
-0.0838811
36.5689
-3.29213
34.8007
15.1452
19.026
51.3371
48.5039
38.1026
-2.23057
73.5724
23.4652
40.3826
22.9069
61.6372
-8.81997
37.3866
73.5731
27.8803
30.3304
39.4131
40.0474
22.2306
41.4933
-14.3393
67.4182
57.4688
24.2514
32.2532
25.5734
47.8344
38.3136
8.07964
51.0942
32.8113
37.0196
4.04918
13.3983
-15.6139
224.205
46.1578
28.5159
6.4722
36.7724
1.79018
87.7519
53.4355
32.3151
16.3822
27.3045
65.745
47.113
62.1295
6.3595
62.328
29.0874
93.2472
68.4936
34.4594
21.0328
67.2594
23.4209
56.0603
26.7873
22.3941
52.9583
87.8504
45.3229
18.7984
62.5362
18.4824
34.7182
71.4783
30.6383
38.7281
30.3791
21.331
62.5452
12.4549
59.4633
70.3232
27.0692
22.0462
13.1336
-23.8875
-6.25819
-8.15344
17.1208
3.99136
8.83821
9.2833
26.465
-29.1319
49.3336
41.6855
68.856
81.6524
35.76
58.3574
13.8558
18.5188
1.55831
21.1953
40.7763
60.4511
5.23552
27.6584
47.1969
16.9244
306.165
12.8603
39.3072
33.1059
24.2514
47.2457
-6.28574
44.4707
27.2196
8.32856
172.909
-10.2923
-9.50434
-15.4542
4.02799
1.72258
3.12679
8.68749
36.7875
-14.1425
4.91324
25.9078
0.550358
14.8979
-9.02503
-22.431
15.6845
-0.258213
33.997
21.2679
-2.50136
15.3866
28.8272
53.1749
21.5974
12.0767
-21.9054
21.1092
-21.5367
5.48819
-11.7061
-5.71688
6.17256
1.77939
39.8399
50.3691
6.3142
1.61585
43.3673
319.244
22.4406
692.777
1.76263
2.26813
0.716234
103.775
-2.53761
35.1004
10.3531
36.4396
7.9907
-12.1663
11.1104
11.5454
17.1464
5.47071
-19.4235
57.4022
75.3676
-1.02406
19.9058
33.404
19.7024
7.95226
50.1153
22.6415
77.0981
17.1519
-30.7797
37.7243
38.9989
28.5949
76.3806
19.4668
19.1587
57.8891
22.3271
7.13465
32.5796
188.454
17.3777
-10.6411
-23.3833
30.5365
12.0551
28.5468
79.0052
35.655
26.9832
25.2393
2.83964
45.6957
-22.2628
20.8024
20.5201
90.4397
16.6359
0.345297
-9.31257
40.0474
37.2231
40.3404
37.7451
8.14946
-1.92227
1.24678
27.9996
22.8829
-14.2763
30.6861
-23.1523
57.5892
27.2196
21.447
-3.16476
45.472
10.3225
22.3548
2.3494
-23.1248
8.71315
-29.6694
11.4986
20.0826
17.0947
27.7818
-34.6456
-24.8473
-36.4138
0.26138
47.137
140.355
15.7077
-35.4649
16.1726
16.5508
-13.0791
13.5994
0.0902025
1.6632
20.0958
36.3373
-14.9974
10.7919
-3.04181
-0.591736
48.4807
-23.684
-1.82614
-39.6392
10.2592
-10.9347
81.4104
-19.2836
-41.4503
20.3787
-5.34871
36.0374
3.79382
17.6989
6.20557
34.2276
-4.67007
-9.50434
-11.3959
-2.49541
-13.8013
40.5356
-27.261
29.9012
87.7519
19.7024
9.82633
35.1228
35.76
11.5058
2.61137
380.214
-1.32371
69.8249
55.9913
-10.8991
382.367
32.5511
-6.84307
24.3147
12.4912
101.088
34.1273
4.46437
25.5734
36.9745
55.3306
8.32856
187.99
14.8585
39.9057
3.65346
56.7065
3.51742
-22.431
-7.75448
124.673
47.1155
34.98
26.1255
43.4976
27.4474
59.4633
34.7159
-11.3784
14.5308
2.17511
24.6427
-7.64775
-17.4879
12.4247
28.5159
128.286
21.7798
1.79018
24.0337
59.0577
22.9448
1138.95
46.0451
15.1452
-12.0391
35.8503
30.6063
69.8243
8.47266
183.202
62.8714
639.783
238.424
45.5279
16.7719
82.9434
40.9987
9.42809
44.0885
45.2414
-27.4578
40.6022
46.7402
34.1273
23.205
21.8253
63.2114
358.929
-2.91584
15.5759
49.2201
-4.67007
18.6066
-9.06929
30.2649
6.87492
12.4356
121.12
17.2715
13.9685
-15.7015
-18.8245
7.16709
-17.779
36.9969
2.94162
48.8784
92.0906
-8.63303
31.6373
45.2206
29.6286
47.3355
29.0874
186.951
36.6345
13.8446
-3.33007
29.7781
0.932116
33.5715
2.5945
-15.8196
-20.1036
44.8629
15.4284
17.161
24.4106
2.62039
47.7281
10.3359
11.7948
35.3765
58.4413
22.5466
45.6696
-2.13228
93.9671
26.1887
29.8736
10.5809
38.8485
57.2047
15.5759
34.2276
8.44839
3.61412
-3.89962
14.3712
23.68
42.4097
10.2203
1.1651
427.203
233.929
-0.912376
-5.1662
23.8784
31.0526
294.381
11.5297
34.4705
10.4497
25.8804
49.2096
6.59859
29.529
42.2567
45.3956
139.613
33.5715
23.2092
-0.827078
15.5037
11.8476
10.3499
41.7809
9.2556
11.1176
-12.824
33.7809
-8.62401
30.8615
-42.1379
41.9475
-22.2628
7.6839
21.1001
52.0163
27.7462
78.807
47.7011
8.83006
24.9132
-3.84281
52.9583
4.09343
16.9244
45.6696
10.9862
36.5922
24.6267
37.4331
-4.37542
13.007
62.2382
-14.2763
60.6711
1.21052
143.412
-14.4092
191.649
-12.1663
-4.20983
15.2936
-3.46828
-2.49541
25.5541
-31.4542
182.634
-16.9505
29.6559
6.0782
3.2637
70.408
15.1452
2.13545
-8.63303
24.141
-21.4094
41.4725
30.6063
7.13976
28.5949
14.0949
57.64
53.5011
152.526
24.7809
144.096
38.4134
26.0752
14.6309
-25.1899
14.8979
78.4801
-41.1717
21.3067
80.3266
27.2219
45.2414
2.52726
22.4406
-4.37542
31.7477
65.9864
10.0866
47.5527
-21.2783
40.7226
45.9603
-14.1602
24.8573
27.1891
-7.63028
13.4195
22.7686
5.87639
408.79
-24.895
-22.5758
30.8382
38.0892
18.7653
291.873
-23.9103
-8.30278
-16.7139
30.2464
15.2779
-27.3737
-41.4513
-12.0391
7.73929
-14.3713
7.13976
14.5394
43.5845
50.69
27.9001
38.8364
47.5817
-14.9974
12.0197
157.06
-8.6499
-34.5603
-23.3833
19.563
216.89
43.9138
14.3499
33.5425
24.3023
-26.2084
-13.8295
-2.62347
29.7249
18.289
39.9276
-13.7054
-14.143
20.0745
0.485841
189.922
-11.73
183.797
231.06
56.7065
39.1247
5.96749
1160.1
3.48992
40.3404
41.4933
-19.9615
58.0478
34.98
9.2589
82.853
64.4193
36.8178
63.2114
45.9603
2.70636
-20.0314
22.3548
-7.95796
802.401
-17.0181
6.87492
-12.7135
21.4647
-11.9534
-16.9505
20.2856
6.58389
0.455999
35.1228
21.6823
73.3739
12.8966
-25.1575
69.5835
23.1101
-2.23057
58.5799
44.0799
79.738
30.7112
6.04026
18.5337
9.00872
23.5358
42.8728
-7.15097
60.6621
9.11212
134.044
37.7451
48.6775
16.2393
18.6292
24.7569
15.7088
68.1674
36.8178
57.5892
27.2196
2.70636
15.5759
15.487
32.8113
-3.88214
1.41237
17.1676
26.5168
22.3373
-12.8028
20.8689
-5.37897
12.5863
18.9687
58.7039
526.637
0.452598
33.8637
0.26138
-3.4628
-14.2552
-9.59219
-60.7648
0.621278
270.349
160.272
106.366
12.2716
-23.6367
-29.567
-5.82918
-21.5567
39.1937
-34.0948
4.46856
-25.1899
-10.6411
-21.5092
39.9068
-31.0484
-20.1789
44.8508
114.612
46.8994
11.9907
92.7057
-15.901
53.1919
-3.5221
2.0617
8.17313
-8.88493
-5.52596
49.0758
-23.8125
19.2251
1.64335
-18.3954
-30.2433
-10.2594
-10.9806
-31.2059
3.69993
-16.041
-22.7096
74.7266
34.1634
24.4085
-3.85287
-30.3387
22.0462
-21.6858
-10.7691
3.11214
31.2019
-59.1846
92.1449
-39.1012
-1.63084
-36.1394
-22.5758
-31.6311
-34.7541
23.0967
-13.0938
14.5115
-7.04367
14.2082
12.4428
711.945
-15.7872
24.6059
22.1323
30.4689
-2.77174
40.7734
31.0123
7.91433
23.0392
43.0088
49.2102
33.5025
-18.3954
-14.9348
-28.3692
36.5922
20.8785
13.7717
16.2393
46.7402
17.2607
-36.7651
36.3083
16.2031
61.3373
42.2122
17.6989
9.9537
11.7388
19.6928
-2.00808
-4.20983
37.7824
-1.59421
545.202
12.4356
-1.46915
8.34627
-28.1949
-8.40864
300.307
12.634
40.4229
2.02677
62.1056
10.1076
-3.96999
6.70159
56.465
10.8879
73.5724
6.59859
797.505
58.8222
30.4031
78.5038
162.102
71.9349
21.6617
-1.36292
120.543
12.224
90.5066
29.8703
15.8032
31.7324
15.287
41.9758
-15.901
-7.27023
-1.1972
26.7223
168.208
39.4516
-7.14619
-2.89864
14.4523
-10.7586
73.227
-1.83203
-23.4393
40.7478
8.95282
3.30329
-16.2561
25.6333
-8.29211
2.08067
136.861
-15.3792
42.651
8.20259
-0.591736
569.774
64.4102
7.23805
30.97
-6.84307
65.5441
4.99491
61.7327
34.1273
-1.15783
55.0489
6.83272
44.4707
12.2271
-2.91584
-18.1573
32.3536
38.4334
65.4583
33.2715
2.17511
2.15392
18.1193
19.9319
-31.4542
23.3388
48.3965
19.7024
-10.7884
42.6191
12.312
22.6415
28.3724
30.2704
-16.1293
24.6059
-6.87499
27.7545
8.47266
76.3806
72.2417
36.3334
-20.1967
27.169
35.4456
16.505
399.897
16.0395
4.25928
19.3439
35.5126
42.8728
32.2044
3.80589
70.0324
57.8378
66.5773
30.8739
11.5541
10.1959
31.3162
-2.09486
3.51212
457.318
-9.47507
142.075
22.0462
-41.2144
37.3473
14.5308
-33.4321
22.7686
-13.27
16.2452
12.4247
-3.34322
-2.89813
24.279
40.9003
26.6929
27.6266
35.76
48.9871
35.8926
52.252
76.042
60.2131
54.9692
10.8879
9.85419
40.7734
29.1382
19.4668
35.4003
-0.941951
14.8308
45.698
1.04699
-3.23699
-10.6411
-9.48506
-2.93745
29.8583
5.91664
37.5291
10.1167
10.2468
12.21
34.4513
110.796
47.5285
28.5964
46.3941
376.323
45.0738
9.72041
2.72356
-11.7847
45.4634
67.5084
37.293
9.82566
-6.97675
-14.5003
-19.5464
14.832
28.6614
-7.59094
41.7139
40.9987
-3.69037
6.3142
-41.4877
0.984963
862.334
0.653193
16.2393
31.7477
73.4826
41.9457
32.5601
98.662
42.5967
4.73085
-12.1663
72.9546
891.594
-27.8311
-20.7662
1.25272
-2.55691
-23.9579
19.5907
10.5354
3.66425
63.3891
21.5764
7.01183
292.507
15.2539
22.7741
-25.4996
5.40034
-27.0316
32.4804
318.235
24.8467
23.9068
32.8864
38.2075
15.4106
41.0225
65.4306
1.51245
23.2092
40.4024
4.25928
-25.2573
24.9143
-9.48506
-12.3078
17.3024
7.3695
7.79071
113.19
17.743
-2.78256
25.0809
20.8408
30.1727
13.7953
50.235
56.3182
-7.14619
16.3263
14.5069
-12.98
-5.81053
-8.915
4.26765
2.82408
-28.9167
54.0214
24.9132
603.934
48.495
22.8341
-2.13228
64.7032
56.4858
2.52726
16.2393
24.2514
9.76439
16.2031
46.3448
25.1952
13.6129
0.952127
106.688
44.5159
384.485
37.7612
14.841
-13.7398
56.6269
16.1576
-16.9505
32.8208
37.9373
44.4932
8.56382
32.0118
54.6332
-9.59219
25.4423
48.3692
37.9652
-14.0161
33.2771
38.5086
58.8222
124.106
14.7855
8.42838
131.023
-11.606
23.2092
-4.57521
2.38521
-8.76708
11.1297
-40.4188
22.9246
20.488
9.66478
61.8919
28.8573
-4.74575
59.0616
38.1994
127.663
2.55093
51.0852
1.41647
335.093
465.618
30.4709
39.9057
18.646
26.7214
16.6359
41.9215
20.3565
45.9626
50.8636
-6.84307
29.9369
23.7356
5.51076
36.0013
-25.5207
29.3215
50.0929
44.0862
6.20557
4.24256
-0.921939
-3.88214
-10.9434
26.5168
20.4632
-15.6139
10.5616
14.2987
54.7528
47.7017
6.7873
-9.45421
39.0262
8.45795
15.4485
65.1079
31.0526
39.5081
135.194
52.7592
6.3595
31.0645
148.673
24.0064
64.2021
60.9465
149.469
62.5703
11.6625
61.6372
8.42838
27.9493
-9.73194
15.713
-12.0715
0.511147
-6.89301
6.60178
68.0178
-22.6035
171.351
135.369
35.4805
288.654
32.7356
25.3284
33.9592
28.2986
21.2916
34.2186
65.1347
16.5018
24.4591
7.84634
49.5752
655.383
43.7447
-36.0929
56.3604
-1.88753
89.7668
38.0008
2.82408
-4.55383
14.666
14.832
22.8222
63.8594
-0.730432
29.1017
69.4461
-0.599482
-1.07136
53.8034
4.29849
39.8399
0.345297
39.4131
40.0474
-28.3692
38.4663
32.1229
393.506
-0.62729
69.229
37.8754
199.367
23.1898
-11.9079
72.5817
29.0937
-5.03882
32.3536
-5.75621
59.5084
5.92324
37.7612
-24.5143
-8.11761
34.9134
9.77525
4.59814
57.3871
-0.0838811
44.6484
0.96169
-1.41807
3.2637
14.186
33.8859
39.6168
58.3814
10.1076
12.8966
58.3391
8.11754
-5.9787
9.85419
25.3393
40.3826
11.9706
6.04026
44.7706
-4.69008
27.9493
-26.5985
36.3277
-4.57521
101.711
13.7217
6.60178
32.4105
-47.915
54.2212
22.7832
31.9069
0.87645
0.965576
26.955
11.432
135.61
51.0852
27.7462
0.485841
26.8781
38.8698
112.582
-35.5652
440.217
30.4404
32.3786
57.172
17.3588
-0.805701
99.8759
14.8979
34.2177
26.0062
15.6845
3.48992
34.7182
37.7451
-23.7097
67.4182
-4.37542
31.7477
7.89033
21.331
47.5527
-8.15981
53.8411
25.3456
-6.66397
19.2351
204.139
-47.3134
45.2786
5.90205
12.967
1.25272
66.7835
51.78
17.2715
263.534
35.5234
-19.653
22.9448
35.1228
46.0451
24.5156
221.401
75.248
2.61137
31.6373
-41.0871
42.4095
16.5508
6.20273
11.2838
21.0957
24.152
-19.8847
-4.84686
11.8198
-39.2454
-24.6966
-41.1869
33.3476
12.0667
-31.9855
12.6173
47.6619
-8.13885
27.2217
22.2981
28.0504
-11.2159
151.58
-11.9938
-15.2527
-6.07383
34.2126
-5.04995
-21.4555
-19.3276
2.27083
-7.94746
-0.295856
4.82361
12.2235
-14.069
-35.7956
26.6923
27.1869
19.2328
-13.9242
40.9029
-3.9087
73.4219
18.8818
-2.6045
17.8573
39.4238
11.3501
5.02272
41.5207
308.15
4.0839
46.3071
44.1797
30.7538
-35.6776
12.0995
3.44661
48.1125
9.92069
18.646
36.0917
15.3378
28.1688
18.4824
94.6883
84.5968
-12.4653
14.9443
3.12084
20.5033
36.0013
-33.017
17.5676
6.83272
62.8269
30.8174
-12.5351
34.2276
21.5669
429.027
413.707
19.0205
-0.621346
48.0429
44.2838
-10.8395
49.5757
19.9058
20.5308
33.404
8.45795
25.7525
59.1636
17.0193
69.6018
41.5148
21.352
65.3705
8.57566
71.4575
31.5026
52.9577
30.9614
27.6549
47.8789
41.9556
227.18
59.7631
29.0431
17.587
2.38521
682.763
25.3424
45.529
113.255
39.7912
54.2212
17.161
455.446
55.0942
55.2244
30.9506
66.3104
2.1001
41.4171
-8.69347
10.7868
85.8423
15.0888
62.1943
6.47169
53.8076
19.2265
-1.23289
7.01065
41.3679
5.66423
-0.0134683
7.30794
30.4404
40.3054
6.11439
16.0609
108.369
-5.78276
28.4444
26.3781
-8.2267
542.596
18.8463
25.6374
-18.4494
16.0301
-17.938
51.9293
66.6685
33.6629
27.092
85.5938
40.3695
19.5311
38.0317
45.8199
26.9432
-0.591736
-18.0618
54.3958
19.9415
-34.017
17.7554
28.4207
3.20516
-5.843
42.8675
2.14756
66.0225
7.54195
16.424
-27.308
-31.3838
1.23808
-13.7756
-9.05464
65.8465
-2.40618
-20.7018
30.2131
-23.5097
36.2151
-22.4641
-7.9773
-7.36574
2.96381
29.3094
-11.8961
20.415
-0.79467
56.465
26.8582
57.7395
77.3206
134.035
31.403
49.753
8.22243
62.2622
10.3024
67.3047
18.379
23.2092
-6.98512
4.35138
49.2771
26.6728
57.9693
61.8919
38.2276
70.2169
49.4438
30.2111
54.8333
78.2532
24.9132
24.2682
52.2431
9.71563
28.1688
34.4252
21.5997
41.4933
-10.5912
37.4331
11.6385
-3.0319
70.0415
128.419
0.832297
9.9537
-7.19522
49.0056
134.781
5.00085
1.19122
59.2763
767.343
7.72433
-40.3763
-41.7105
34.1858
-22.3583
1.08974
31.1835
-7.696
21.3299
167.972
-16.2861
8.91716
11.2838
118.547
5.7124
1.35509
40.0854
-5.62712
34.4536
21.1259
8.09951
-0.89448
-2.93745
54.7838
35.4805
47.1461
63.766
30.7314
72.091
28.8291
252.739
20.1631
51.0792
38.0536
-4.58892
-56.8089
-11.3319
-2.16992
22.0032
101.338
18.7827
22.4753
21.0701
-5.10268
42.777
11.0838
-24.0295
28.2522
68.4571
7.56469
7.60193
26.5281
-5.28643
18.1961
29.1872
8.26504
20.5201
177.806
5.67996
32.8441
20.8785
-14.3393
-3.43839
-2.92253
-6.16517
-2.09486
5.38618
37.9115
3.79382
-26.3417
-28.4647
8.92773
15.0076
-23.5598
-25.7616
22.7898
39.6352
16.2452
61.1613
59.2763
21.0196
0.850004
-11.9534
108.612
39.0262
8.45795
11.7004
36.9969
-4.55464
17.0193
58.3574
56.5073
79.4481
33.5113
-27.0316
48.9687
3.39163
37.9652
325.19
14.5364
36.6345
270.592
7.91433
59.7631
30.9172
9.20864
16.505
56.9424
-20.1036
26.8402
-23.3833
39.9068
7.38154
19.1765
52.3471
7.79071
61.8919
60.8466
23.4544
68.1844
11.4704
33.9208
34.4101
7.98167
37.0237
44.6128
5.97227
10.2198
6.10804
-11.73
50.7382
-1.83203
-28.1245
-3.93646
28.5663
-8.85081
8.44627
-25.7447
80.2583
76.6761
0.333367
33.8744
10.514
59.0868
22.5572
20.7204
-0.599482
-1.58285
-8.33277
21.4174
9.7061
38.8109
555.8
17.6354
1.80376
40.2105
53.0242
33.6385
39.1247
-7.15097
11.3022
45.6696
10.9862
42.2144
26.5007
-4.96901
29.9369
27.9996
41.6235
-34.891
40.0564
64.9288
55.7151
42.2122
8.32856
15.5759
28.6054
10.3225
-2.00808
56.5018
-17.0181
21.8674
435.964
10.2203
16.7827
17.8283
2.33006
27.3045
47.0044
82.7203
58.3814
6.3595
52.252
28.7323
20.2582
67.9502
4.72452
63.2622
47.8789
-8.01524
11.2395
55.1233
0.57542
-3.96473
382.419
23.937
31.5253
0.0425535
48.3401
-0.126347
46.3505
15.8028
14.3499
79.6956
24.1721
35.5467
1.90261
44.7586
-6.3716
42.8434
18.289
69.8199
38.0536
-4.33509
24.2753
2.27083
-52.0224
42.3049
0.979067
-2.82457
-12.3698
7.01456
44.5601
41.2424
22.0439
-18.6093
24.9734
-1.0976
35.0036
34.8114
2.08067
10.361
-31.7907
-7.3906
-15.592
-29.4347
-1.96874
34.2177
-7.72698
-33.3879
-44.9198
13.8105
-7.75448
-15.8816
19.0045
-34.9541
9.32212
6.4478
3.52733
5.89569
46.8973
7.39153
-19.0943
5.1796
-24.3478
-2.94511
592.99
1109.76
-5.36801
17.1098
-23.9579
133.909
-30.694
-46.9355
12.7893
-14.0308
-23.9069
-21.0992
8.56382
-22.3361
299.175
3.5484
36.3224
-35.923
24.9434
50.1466
77.3177
35.6975
44.7667
5.10323
36.3373
-20.6196
60.7455
4.32355
387.506
-15.3263
648.469
481.249
-25.4146
22.362
-3.45369
67.5141
109.442
38.3578
4.71371
56.9401
5.84823
51.2766
42.6459
35.2425
26.3332
-9.02026
38.3308
153.133
15.4784
1.38845
43.242
16.9086
5.60873
20.4264
22.9441
32.4095
18.646
64.2027
48.495
64.0635
48.7835
-15.2507
19.7256
41.1812
72.4613
35.4958
-8.6541
90.6562
53.4566
13.9508
-36.8979
-16.8515
-51.6708
-8.89499
-9.05464
-1.61987
24.6061
1.34195
2.10214
-6.64311
24.4934
17.9563
40.5538
51.8221
-15.1923
25.078
-29.8427
51.7798
24.0471
6.20273
50.1466
35.6466
18.5298
14.4736
-14.9974
38.2567
15.5679
20.3981
-22.3788
68.9146
24.9661
23.4684
17.6773
41.1027
157.469
23.2351
38.0317
28.0163
28.5955
26.0062
0.345297
1.93183
32.5511
3.48992
21.5997
54.6117
29.9369
5.51076
21.0088
17.5828
40.0564
-21.2783
44.4707
30.9678
25.1952
6.20557
0.494432
-6.54414
-2.00808
-17.3283
30.2861
45.2574
1573.59
36.7875
159.701
-1.02406
149.216
11.1605
21.5764
69.7964
51.9894
12.312
24.5156
122.1
90.6925
54.5909
60.5914
32.343
14.0949
102.618
70.3677
19.4668
0.418062
48.5187
-4.69008
41.0678
37.1197
58.8165
222.187
49.329
47.8312
64.2697
3.6334
384.619
10.6018
45.9624
-5.81291
0.0285426
12.8995
-17.5776
141.68
20.3546
3.2965
24.9351
-10.2111
-0.586958
24.2753
9.76709
-7.94746
39.0595
78.8492
-18.6986
-47.04
-10.7891
-27.5915
-8.42032
-44.4854
-28.9167
-30.3116
-30.1456
-16.5332
-5.48101
-25.0933
-21.4981
-33.6648
-7.3906
-8.09575
6.65976
0.802702
41.5652
53.8034
-21.72
-50.6701
-31.004
-37.7828
-8.10947
68.2568
-48.7593
-23.1979
10.2717
-65.9402
-31.504
-43.0182
-12.8025
-35.7832
-40.0112
-3.38948
-32.0888
-20.4312
-48.5367
3.68961
-56.033
5.3488
0.720556
3.50417
3.37679
36.864
-24.0858
145.145
50.1472
23.1951
-15.5843
-4.6274
25.9919
-38.6766
7.54419
-6.29543
250.841
21.5036
-3.43839
38.3069
-4.2911
-0.220799
224.224
93.1964
27.2196
-14.1602
0.583374
28.6054
-21.5367
37.0196
2.17511
41.5093
22.3373
14.3097
9.77525
28.961
31.1502
33.404
12.2061
28.567
14.5081
18.8934
33.9946
-4.8849
-8.29093
56.465
38.9989
29.0874
70.7584
48.5187
17.7987
3.38652
34.4536
-6.44928
34.2443
6.22545
12.224
45.529
0.810686
28.5468
56.2697
289.353
19.6171
58.8141
123.876
38.1582
39.8408
32.3386
8.06851
-0.840792
-30.572
2.27083
-11.6956
-6.00887
-30.8643
18.4956
-1.19525
268.039
1.20083
-28.3948
45.8664
10.1959
6.9533
-13.3393
55.986
-12.845
34.1634
1.91975
1.76933
235.779
29.5425
-14.9774
-42.3005
-10.7691
205.49
20.9304
103.328
27.0869
69.2566
323.884
6.0782
27.6266
89.1487
309.374
65.8537
30.2704
26.9742
-2.09592
8.57566
-3.12685
79.1946
23.4652
42.6474
29.1382
15.7187
-1.456
26.7873
-5.71688
41.7139
39.1247
24.7082
13.1762
38.1733
22.2306
68.4513
39.6192
28.7642
153.625
81.8316
44.8662
39.7495
25.0791
88.7821
10.5809
83.8261
79.6935
-17.2203
37.0387
-13.1034
6.42522
-14.5172
-11.8804
64.9351
-25.4514
28.4267
4.00232
122.058
-5.70923
-27.8829
-8.51718
1.89872
-9.85137
6.0748
11.3749
2.96381
25.5613
-47.0514
10.5504
48.41
17.4471
10.7912
34.2141
-11.4553
2.60411
138.676
10.1457
-18.1652
44.761
5.73215
-7.92215
18.4069
-18.6981
33.3476
446.85
51.0356
41.2772
41.9758
36.4837
8.46184
26.463
20.8024
23.1657
49.2111
33.2756
20.2499
22.585
22.8389
62.6937
27.5707
22.9746
68.1076
-4.23375
-13.0764
11.2309
41.1348
49.2102
29.7543
28.1688
43.7955
24.1046
47.8366
37.7451
-4.96901
-3.79634
23.7356
11.133
171.256
45.6786
-13.782
59.4633
-29.1528
-20.0314
19.2351
6.57433
7.36225
-17.3283
24.6639
35.8871
41.078
16.1838
36.7875
-3.34322
-1.02406
-2.58303
52.1447
647.515
21.0707
23.8784
27.3045
78.9722
39.6407
317.454
46.6298
-23.2835
28.7323
-4.10463
43.5874
2.85046
20.1586
60.9974
10.0965
30.4031
63.5113
55.28
50.4381
14.6309
58.8165
38.5283
2.47732
411.4
51.1512
26.1222
-8.55964
45.4134
41.1027
17.161
37.5291
38.2276
15.869
-0.90849
66.3104
35.8333
39.543
68.8829
52.1091
48.822
-3.39806
23.3383
78.1705
24.8487
49.3669
-11.73
18.8791
0.0420341
-9.3838
11.6997
19.2602
-7.00408
29.6585
11.0838
28.4444
45.1188
25.5065
32.8498
6.89678
0.802702
5.95797
20.0702
9.92069
20.5201
52.9583
24.1321
32.2044
47.5437
9.11212
12.2294
90.219
-12.4653
14.9443
18.1134
18.6292
-14.2763
38.8485
4.58043
6.20557
41.7239
-27.1589
20.4807
5.1605
58.3971
-11.9272
-7.09135
-0.708963
14.5081
147.245
26.4983
-10.5071
-9.59219
-12.4972
24.0064
11.7283
17.843
33.2771
16.0198
19.4668
-10.8263
114.111
20.453
28.8314
-14.4814
129.914
-2.76855
-10.8086
-9.07588
7.54402
-3.00181
19.6171
-19.6492
51.3179
9.59636
-14.8049
6.29906
19.2261
103.17
17.2167
21.4642
57.5558
37.9672
40.7438
48.8642
33.7752
24.3494
37.293
21.1342
19.6907
4.24032
10.4387
42.777
-7.65683
58.4294
41.3706
1.14363
29.1017
39.4238
26.3426
16.2671
13.4097
150.963
40.9279
-0.613209
1.01413
19.5311
5.58859
19.291
166.697
16.6359
292.096
51.5847
17.5198
20.5665
18.1134
7.38483
6.01626
0.716234
-4.41167
76.3299
-8.53803
-53.7645
7.9907
-11.3784
-15.4542
2.15392
-2.02555
-21.2361
-4.43097
16.1728
4.15305
-8.52033
16.1576
-0.0838811
31.53
47.8133
-6.10663
10.4379
9.52304
20.8761
43.3889
4.48543
29.7632
-0.79467
47.0947
23.1101
3.39163
26.7208
-12.1421
55.7659
34.7604
39.7734
50.3928
2.80618
26.0752
-24.7245
-12.398
-2.70114
6.22545
-10.2648
38.0327
-39.4701
-16.0559
11.6802
-0.126765
159.59
13.8648
-0.997617
-0.90849
30.7031
13.3061
7.98167
5.71844
34.5827
8.83006
39.8412
-1.23289
276.876
24.5013
22.5308
7.4828
14.8042
43.5589
21.1342
40.3054
0.492188
-23.2945
9.7037
52.615
44.0942
16.935
-6.22168
19.7782
-17.938
35.0627
1.07617
-10.4756
-1.94437
27.8095
23.7496
32.8733
29.9514
14.2834
49.627
37.1335
30.3402
30.301
30.5354
294.134
11.7289
16.6359
-16.8088
-24.6211
66.5773
92.4824
35.5591
-30.6123
29.8736
4.1422
-33.017
68.1674
139.513
-18.1573
28.6054
-7.63028
7.03457
781.787
5.90205
-7.64775
14.3712
25.5541
25.5431
30.39
38.6464
71.1306
27.7818
19.7024
122.27
-0.806512
11.5297
26.9742
44.7557
8.57566
175.806
51.0836
27.6549
43.8297
39.7734
35.4003
-15.9345
22.3271
-2.23568
21.3352
16.0395
32.3703
13.7217
-25.2573
-15.1073
6.43288
37.7758
20.6625
30.7314
13.9949
220.231
15.7106
5.84823
17.0542
208.698
39.8408
108.792
19.0907
-1.02457
115.652
28.5968
25.004
-23.8125
13.0238
64.2027
26.0062
11.3022
43.7955
52.2156
51.5847
48.9895
18.6925
3.12084
-1.9855
28.5051
10.0866
26.9379
1.21052
46.3448
42.2122
212.602
32.4425
47.3461
178.988
108.562
18.279
14.3565
29.3279
-6.71072
2.18975
18.9949
348.82
10.7123
14.9055
9.5984
9.97819
3.2671
48.8562
12.3341
48.0501
42.4518
26.0372
-1.15889
-41.0871
48.0317
14.6768
9.40969
28.5919
52.263
-30.504
36.3373
1.86915
23.2641
39.1388
-24.2529
-30.4109
9.03655
-0.89448
28.6624
41.1147
-6.68558
-7.20182
21.361
49.6022
25.3284
60.6882
110.758
25.0397
28.5964
243.171
46.4869
7.5925
-10.8943
36.9411
58.5819
39.9966
27.6254
30.1235
22.9441
116.712
321.415
27.3053
5.46164
26.3781
-17.597
23.4795
-5.55378
41.3351
-6.22168
-12.8272
13.0238
17.3511
63.4875
84.6783
-1.81631
56.914
-2.13228
64.7032
13.7717
121.766
12.4912
14.8811
28.5051
40.0716
48.4897
26.6671
-2.22773
12.6759
1.88916
-25.4339
46.1945
19.0563
0.254192
11.4876
29.898
18.9687
-21.6356
0.0246574
70.7335
13.249
6.71194
10.5687
-30.1848
15.7077
-1.7317
53.6539
7.18051
45.0169
-13.6374
51.3298
-1.87898
27.7494
47.5721
-6.44928
-44.4664
-60.8646
51.1512
-0.114728
-31.0484
15.4284
18.6139
122.109
9.41809
244.375
-32.8567
130.276
26.955
-12.8924
-11.0568
4.425
642.347
41.8017
4.78141
8.78337
-18.8282
2.27083
9.07447
25.4383
-2.76906
8.41983
23.2375
8.88863
53.9304
-20.6017
-13.5633
-3.6168
13.729
4.5246
-3.54153
41.2831
57.2274
9.70788
-17.5124
43.2041
1.2728
5.76133
35.439
-9.44063
8.35137
-2.17559
-28.9709
-38.5649
-5.07184
5.52752
-5.13771
7.26555
-14.6472
-48.668
6.3142
-22.747
253.984
-12.8547
-27.4578
-21.242
-13.2299
-29.591
-53.6317
-12.4174
-25.0264
-2.38092
34.7159
-32.9009
-12.5351
-3.2537
-63.4172
-32.0106
-32.4805
-0.682841
42.4097
-21.6388
1.1651
623.98
-2.20324
17.8283
4.20413
14.5081
-6.42871
-31.7064
19.002
22.7741
-12.3812
526.391
58.3391
19.3619
-20.9712
4.72452
518.66
-15.8394
10.0965
-29.567
-3.95512
-29.0529
706.361
-22.8504
0.720431
-42.0565
-24.3203
10.8588
-21.6665
-35.7336
19.5509
19.9721
12.2292
25.1092
23.3652
4.71371
51.3179
-26.0109
118.254
15.6694
45.463
29.5275
42.7387
-11.1482
206.497
-4.7727
-3.26229
-21.8476
-30.4707
7.63471
-28.069
-22.5023
-9.55866
0.455331
9.88985
17.8166
2.36625
-12.0501
10.9179
18.5801
28.2522
14.2621
-3.67971
52.5795
5.91341
66.6299
-16.0639
-10.9086
89.4106
21.6909
-17.9719
-5.6925
11.7948
5.52752
28.5955
46.6209
45.3229
3.80589
34.4252
4.7331
32.1229
13.7717
58.0478
27.9996
32.2532
-4.90596
-0.663542
-23.5306
22.9832
-9.50434
-9.83203
-9.06929
-2.02555
3.12679
46.1688
19.9209
36.4573
-13.2023
52.1447
21.5764
-20.1587
27.6266
42.297
75.248
0.737302
-34.5279
9.01383
88.565
68.8844
57.2492
0.418062
39.1484
12.1765
33.5715
24.0012
28.8314
6.66919
6.22545
34.2846
17.6773
12.9917
0.294446
-3.70037
40.1017
27.2025
253.717
277.588
2.0617
41.9063
17.352
50.1422
38.9906
22.585
4.09821
12.5782
37.9672
15.6337
23.8772
-14.9505
41.216
39.1671
24.8182
23.0083
2.36625
61.0385
34.0666
5.76339
23.6324
47.8424
1.94249
13.2241
-13.7179
-16.5754
184.461
-25.9012
333.039
27.0057
11.1741
-5.92373
10.6312
14.1326
30.7755
40.5203
-0.972739
248.903
4.10327
11.3297
32.1751
27.935
-55.0037
465.127
-25.8767
14.7628
11.4334
15.1815
725.169
17.3511
29.7543
32.2044
24.4206
53.1658
3.48992
32.8441
24.6267
-25.5837
52.4256
-17.4939
33.6218
15.3866
-4.90596
-23.1523
21.5974
-27.2787
52.9683
-23.4107
5.48819
798.632
-2.02555
57.4022
36.0122
28.961
4.91324
-20.6986
20.2856
8.45795
11.7004
23.8784
8.56382
50.8612
37.7667
25.1002
61.6223
6.70159
62.0872
124.31
18.3842
60.454
12.2208
33.2771
38.5086
-6.7701
7.91433
31.6521
4.68025
24.2012
8.54325
-12.5152
8.47585
11.7958
-1.98879
-1.06338
15.4284
13.4129
-10.694
-0.094677
15.477
59.7394
-12.7732
-3.69037
92.5212
-9.62854
-1.22087
14.9443
-32.4864
7.38483
2.5903
30.6861
-23.1523
10.7375
4.73085
-23.7795
-5.12777
-11.3784
-11.7061
183.96
45.2574
9.21884
5.00085
10.5616
51.78
12.4095
37.1522
-19.653
6.0782
41.3822
60.2315
28.3963
-1.13676
-30.7797
43.7248
-2.23057
49.2096
4.72452
80.1288
19.4668
41.0225
-0.941951
18.579
-19.1023
38.2018
-6.44928
6.13335
-17.7611
-13.2332
-14.1818
69.2137
4.04258
32.6054
28.9874
34.6988
13.3445
32.536
34.2186
48.2681
33.8294
29.4448
36.0931
19.3818
20.7532
-5.58016
33.5449
21.0701
15.512
6.57221
-8.87814
1.06836
18.5801
7.82963
41.3706
12.388
10.361
-1.80564
7.60193
30.2763
8.53383
-19.812
228.972
33.1887
-17.6645
-13.1888
-6.64115
-32.4723
55.362
-8.57989
10.5353
23.3901
20.9699
0.0853086
-25.0186
5.98085
-14.6323
5.39247
-14.809
0.189013
24.3043
-33.5442
-2.09054
-16.1735
43.6692
11.5641
145.229
-30.6451
-6.43483
-22.2965
-29.8413
-2.7537
2929.72
-11.3391
15.477
2.56606
19.7256
19.0045
396.675
-24.4743
11.6385
13.8195
40.3381
-10.4121
-18.1573
-10.75
3.28644
-1.57302
-10.9645
-2.02555
-36.2286
8.68749
3.05432
9.77525
-54.4318
318.262
-29.0234
-25.7809
-0.484435
-23.2953
0.152707
22.7502
35.8926
0.737302
-30.7797
30.2281
21.236
3.39163
28.5949
771.659
23.516
4.16619
27.904
17.7987
-0.161694
-9.73194
40.0758
-28.9381
-3.23699
-0.89448
51.1512
-46.041
32.1536
39.4031
8.24258
-2.87168
25.0809
8.17313
-1.38866
31.4015
-50.2497
-8.52084
7.98211
17.5078
-9.85595
39.4938
-22.4468
-13.1319
3.5598
67.9217
13.6688
-1.96874
9.85482
91.5985
-13.0607
1.61585
17.8516
-25.5837
43.0553
-1.9855
13.5125
-18.0244
59.4633
-34.775
17.45
2.82619
-20.7487
-43.5652
245.804
-1.59421
-28.2625
-38.1027
16.1838
18.0469
-25.832
-14.1425
-4.4571
77.4446
136.326
-5.1696
-3.61761
8.58601
27.4353
-7.696
41.9446
14.2985
10.9286
11.8249
31.406
22.5282
73.5695
46.9419
12.9076
-13.6374
369.921
11.2395
25.1382
5.73215
14.5666
9.03655
25.1852
14.8662
12.6173
17.6769
27.4684
12.9277
698.966
642.586
46.1023
54.0877
441.828
79.1902
-14.6425
17.7161
-0.54027
34.219
2.51524
39.4938
14.8042
34.1885
32.8091
-31.3669
-8.30197
23.0392
32.3436
37.2506
17.2119
-26.1792
10.0623
40.3404
45.2414
-14.3393
24.3147
-7.6077
41.6235
-21.7726
-4.41167
33.2263
19.7234
10.2026
-8.78696
-1.37963
-17.0006
-22.9505
-26.3884
-0.621346
44.2838
30.39
15.8425
-8.20523
-7.82544
-0.912376
41.6855
-17.351
27.3045
-9.21762
69.6258
-12.0391
3.99116
9.99161
22.1323
34.2171
-14.0161
44.5215
70.3677
26.9631
52.2669
39.1937
18.379
26.9574
-10.1974
-27.5077
-10.2648
9.92175
1.75934
7.79071
104.995
10.1167
38.3578
-0.90849
7.7223
-3.5605
60.647
28.5964
38.8978
37.1165
54.4442
-1.52399
23.8226
13.7596
-2.35968
48.8642
125.549
21.0701
47.3712
25.3129
-16.3744
-8.30197
14.666
-9.53089
7.82963
75.1038
-30.7155
21.6054
-9.30191
33.8389
21.8893
-14.7013
59.1336
4.55083
11.5802
27.3131
15.7613
-18.1903
5.52752
24.8473
26.0062
-5.2769
11.3022
-2.13228
58.3599
30.6383
59.9219
12.4912
243.517
-8.6541
36.3083
10.5809
35.1004
53.4566
-29.1528
262.864
-0.921939
9.23632
-17.3283
-9.06929
-3.46828
-7.64775
25.5541
21.795
51.0047
-2.58303
-9.45421
63.3891
10.332
26.6929
171.93
32.9267
28.2637
35.8686
39.6407
-25.4996
-23.2835
58.3391
17.4879
18.3842
43.5874
2.85046
27.6549
36.6345
13.5365
50.3928
33.5715
672.428
47.5721
8.54325
17.3777
-5.01895
-0.89448
29.8703
21.4254
46.7249
11.5388
46.8994
549.848
47.7281
98.417
62.5623
-16.6406
6.29906
35.1497
9.00554
43.1998
7.84634
471.24
18.2004
13.6043
38.1225
12.6328
20.6568
-9.3838
-3.93646
9.82566
24.8824
71.7067
-23.2945
24.0363
-5.78276
54.6813
329.977
-10.1008
25.3536
15.061
27.5115
641.222
40.393
-23.5602
0.335771
38.8109
6.69837
-4.85343
-26.3072
28.9661
55.9205
18.1275
-4.60807
-20.7094
52.9583
2.21936
0.691997
12.8603
13.3823
88.7343
33.685
25.6096
37.8754
-10.5282
10.0713
-6.28574
29.4782
-21.5061
4.58043
-18.1573
7.36225
1.41237
22.7686
-20.7662
168.045
-15.6754
44.2838
161.575
-17.5756
-30.0689
33.404
0.455999
34.8007
32.0118
-5.33687
-34.87
11.0225
-15.7872
13.3615
28.5949
110.114
62.8714
10.0965
-29.567
-34.6751
-2.03576
-13.9455
-12.5152
-14.0129
-20.7295
33.6064
2.16851
26.2847
6.36852
19.6171
240.846
73.8066
652.401
69.5281
-6.8194
16.5018
20.711
-3.39806
45.8271
19.2265
-21.1003
9.41236
-9.3838
7.30794
58.5514
9.88985
12.1944
6.11439
25.9104
-3.41477
22.63
-6.35263
32.8498
18.8091
18.8463
-4.34761
88.3723
-3.84281
92.3137
44.7469
13.4638
567.9
89.697
38.4663
26.5007
-18.0875
119.892
-13.7458
14.8811
515.762
0.716234
60.6711
51.967
30.9678
10.2026
11.8278
7.9907
-38.4033
-5.75621
-6.08389
-16.5656
27.4282
24.7678
19.5907
6.7873
61.7603
29.6559
37.7427
-21.7515
9.14847
63.9613
9.99161
-15.349
0.976392
7.04018
21.642
11.9706
24.7809
-17.8085
54.1862
1.51245
328.682
11.7555
30.5883
-23.3833
23.0402
-0.114728
4.55882
37.9172
11.1176
-7.20182
33.7809
12.1208
-21.5232
45.6957
15.2186
-1.68643
28.7879
0.485403
25.8721
45.0738
30.3351
23.3383
126.896
30.6262
-28.5966
30.1235
-7.45423
-3.7616
5.43387
4.20346
15.9425
-16.3744
-13.9242
18.4141
-11.405
-1.5407
32.0003
7.60193
-28.7105
-24.0716
-10.2068
-6.69356
17.2024
10.4465
6.39097
15.5429
-18.6829
124.38
25.9787
44.0885
65.8561
50.5516
31.2318
26.1255
15.3866
30.6861
38.8485
34.7159
-29.4017
32.3536
7.36225
76.375
-37.1803
2.15392
-41.8508
18.0578
44.2838
-3.34322
29.2761
52.1447
0.96169
-8.91433
10.76
32.9267
22.6415
907.309
41.5148
-11.4663
-8.74905
10.8879
24.8467
14.0949
143.847
42.2567
-14.2664
2.29213
1.71237
-32.2207
0.511147
-20.0115
6.60178
9.92175
-20.7295
-1.06338
-10.8086
7.3695
5.66996
-14.2462
30.8615
-8.40475
8.21434
-3.5221
40.0323
-1.38866
156.964
52.1091
22.585
-25.8869
6.95599
334.07
51.241
-11.73
56.3604
20.6568
22.4753
5.52752
73.5731
-9.31257
38.1733
-5.88041
34.7182
313.233
-14.3393
267.364
-26.3484
0.716234
28.812
-10.0339
27.2196
4.58043
4.33151
41.7239
2.82619
-9.50434
-21.0764
5.92324
-9.09048
-5.77369
4.93936
12.4247
11.6493
18.0317
-15.0764
14.0802
-5.1662
3.2637
233.452
13.2712
622.451
35.8926
15.7298
37.2595
28.7323
-17.2231
28.5949
194.005
50.1437
602.602
15.7187
46.6447
20.453
35.2456
-25.6337
87.1866
0.810686
0.435834
11.1176
-14.6981
-38.3898
51.3179
-18.5146
-1.68643
34.4101
7.98167
87.6235
23.9981
-20.2647
8.34576
16.3263
6.10804
2.51524
-13.6041
41.3679
0.0420341
16.8531
21.0701
-5.10268
6.57221
-8.87814
-19.5464
3.4216
29.8245
34.0666
24.504
-6.35263
38.472
15.061
410.526
16.2671
-1.58285
239.044
-8.29416
19.5094
9.30003
15.5429
31.6284
-9.31257
36.2993
24.6267
-4.96901
16.8184
18.1134
57.9846
6.01626
-12.4022
32.5601
21.8253
44.4707
-1.04177
470.974
112.938
17.8187
16.7326
16.4049
-3.44709
30.2649
-26.8583
25.5431
-16.4617
10.2203
-13.2023
1.54489
17.8283
15.4485
49.7933
18.8934
43.3889
17.6039
115.97
-6.41687
67.7094
9.99161
45.4614
40.3318
29.529
-8.64417
2.29213
56.015
33.5715
40.8678
-23.3159
6.13335
8.09951
51.1512
10.181
28.5468
5.91664
689.704
36.4837
42.195
15.1802
4.425
22.9742
7.03867
12.7537
0.0962406
-16.0171
108.156
62.33
60.6113
97.5899
12.9301
13.5738
47.3712
19.6907
688.274
33.4067
-26.3975
7.82963
9.51152
16.1362
92.8199
-11.176
35.7129
-4.34761
32.1503
32.8967
-21.6861
-3.41236
870.896
-6.4201
-1.94437
13.9736
25.9354
21.8756
-17.9502
5.58859
19.642
13.6688
49.2102
39.1247
52.5316
34.4252
9.11212
123.952
2.52726
151.751
100.572
29.8736
16.3236
-7.71706
24.793
30.0307
3.6434
-13.4721
7.05366
-17.9376
-23.8875
-50.2987
-29.7052
-5.77369
8.68749
-40.8245
-34.7573
-40.0644
-46.9355
-0.329171
-5.1662
-24.8473
-12.0509
-12.9658
24.6242
-37.196
-38.6181
-30.2069
-47.6463
210.138
8.0768
52.0207
-3.70877
36.0882
39.4456
-20.8256
0.418062
18.5337
38.4134
26.0752
-5.98381
6.34263
21.1259
47.4031
1.75934
23.2995
-8.9345
57.9693
93.7511
34.4795
28.8291
5.84823
15.6694
57.6385
-8.79809
-10.2111
9.28279
15.3893
168.215
-22.0374
237.208
8.98365
42.0718
52.0213
21.321
6.90453
-25.2421
37.2363
-4.94338
14.3193
-17.1504
4.63696
-34.7817
-2.09486
58.5262
9.9537
-3.2537
-25.2848
-9.50434
5.1605
-5.32116
26.5168
12.967
-4.36948
34.9244
12.0944
-4.4571
42.7743
460.108
15.4485
20.1303
3.90084
11.5058
49.011
-29.2478
14.7707
-19.5353
30.2281
-1.25279
-11.6009
54.8318
19.7171
35.1512
26.9631
-12.7004
7.28928
-32.8011
16.7049
50.2382
-21.4418
-1.36292
-4.64261
-3.86286
-23.5522
6.05803
-2.00083
13.4129
-14.9448
15.7388
45.854
4.425
6.1076
35.1497
37.1165
15.0888
5.97227
5.08193
7.98211
6.26338
-19.2263
-12.98
5.66423
-35.6207
99.7808
39.8749
-36.9891
24.2023
2.42442
-13.2131
30.4695
27.8803
20.96
11.3022
45.6696
-0.258213
13.3823
11.1962
23.7356
13.007
69.7345
23.856
47.8344
6.4545
-3.16476
7.9907
-4.67007
172.28
-39.8171
19.0417
77.1166
7.34478
8.74898
33.0504
44.2838
-27.7061
4.59814
23.6539
-30.8974
187.863
40.745
38.5489
43.3649
7.78159
168.444
92.9086
41.4725
-23.7416
13.6023
10.3467
0.726166
-17.8085
16.7049
18.379
88.8015
17.3777
64.3215
8.47585
30.5365
-7.61099
2.3099
26.1102
5.91664
41.2772
30.7314
32.7356
53.1919
18.9667
32.536
-6.94591
17.3511
20.96
-7.4385
41.9215
20.3565
2.85903
41.4933
-33.08
33.685
-9.99762
41.118
11.6385
26.9532
8.70679
57.5892
49.7084
-10.661
21.5669
69.2064
-11.7061
4.04918
24.6427
-11.3959
-6.24354
4.93936
36.7875
9.77525
-8.52033
-2.58303
37.1522
-8.91433
1.38963
2.02677
15.2539
22.7741
-4.8849
-5.84405
-15.7872
63.9613
51.2211
10.8879
39.8393
51.5762
61.3881
19.7679
6.34836
17.2847
50.3928
19.6728
39.1937
47.5721
75.5141
20.5
24.7987
618.315
34.0276
30.0328
429.907
40.2318
-4.65662
58.8141
-3.5221
17.0542
-8.69347
27.6534
106.457
7.5925
5.97227
36.9411
34.219
10.0115
-24.8485
22.6272
-28.069
9.35686
-7.04093
24.8824
53.4239
-16.3744
-28.9167
-30.1456
-10.911
35.7484
1.14363
15.061
28.2167
42.504
6.65976
-47.923
-9.03456
27.5665
15.5429
-30.0797
164.687
-7.4385
3.48992
51.5847
4.01193
0.653193
9.32212
-8.12355
15.3866
10.0866
70.0415
6.83272
38.8485
0.982721
51.0942
-12.1663
46.1578
6.02711
21.4647
29.2761
-1.95795
34.6949
24.8189
29.1785
17.0193
35.8686
11.5297
26.9742
50.3779
-21.4094
37.7243
57.7395
54.8318
45.954
63.2622
157.84
69.1335
220.198
56.0603
10.8828
88.8015
8.54325
2.38521
-3.14488
-4.64261
15.544
-7.06043
20.488
0.294446
33.7809
36.3536
-42.1379
40.0735
0.226032
-14.8049
156.224
27.6534
31.4943
-5.52596
-12.7684
8.34576
-38.0216
32.345
21.2559
3.26252
56.3604
-16.8246
-5.63567
41.0411
26.6923
23.0083
13.6107
12.3128
13.729
4.5246
-19.1273
32.5654
-12.1237
20.3697
56.9008
37.5293
0.653193
33.685
-24.4743
8.2125
42.2122
-12.2862
79.2942
49.2201
14.0706
31.7251
14.5308
13.4195
13.3983
1.72258
-19.362
18.0578
38.6616
34.5832
23.6539
11.1605
39.0262
36.5689
-5.1662
52.6266
84.5944
30.2704
26.0151
29.6286
13.6023
0.976392
50.1437
66.3185
660.089
39.1484
40.0758
405.845
15.5037
6.22545
27.2165
51.1512
29.8703
-23.5522
24.7987
12.9917
-25.9425
50.6475
30.7314
21.3328
-14.7665
13.3061
28.7879
113.953
60.0664
-9.02026
23.3383
10.7041
56.7078
143.817
31.9976
41.6848
19.2602
-6.4279
37.1548
-5.78276
17.2
30.1262
56.1273
37.9658
11.0137
7.84156
28.1688
25.0549
1.61585
39.6192
2.52726
20.5665
106.194
31.7477
24.7569
270.582
49.4267
68.4491
13.9508
17.45
602.527
5.48819
-2.49541
23.6691
-34.7573
-0.708963
20.5308
8.45795
39.8114
23.5563
33.9946
37.7667
18.5188
-6.41687
45.2206
9.99161
12.762
15.9689
68.8844
46.0048
11.9706
41.6475
117.859
14.0506
-3.90983
-28.4726
56.9424
-0.827078
-8.85918
-6.89301
6.60178
30.5365
-9.48506
-12.3078
19.1765
31.7324
11.9907
30.8615
919.01
-3.5221
3.93576
0.676865
15.4779
14.6277
20.711
182.134
25.2124
14.4523
36.0931
-7.98188
0.550358
3.65346
30.4695
16.9244
19.4327
11.8976
33.685
-6.24949
5.51076
-10.5282
108.032
111.937
47.8344
-8.53803
-6.91289
18.6066
-4.20983
-5.32116
22.3373
308.6
31.1763
53.6541
-10.8395
77.6867
-19.4496
16.7827
29.0727
27.6266
29.1785
26.3896
58.3814
30.7224
50.3779
21.6941
30.2281
24.0064
15.4764
29.529
42.2567
19.4668
0.418062
48.5187
-13.4801
-14.4814
285.838
39.9068
7.38154
-17.93
30.4209
29.8583
11.5388
155.595
40.1017
40.2318
25.3284
60.6882
23.1657
-3.65189
-1.52399
23.13
3.26252
17.005
131.171
18.5523
64.1736
34.2527
14.0685
15.4847
16.0609
29.6585
2.20743
39.4966
19.8843
0.0684211
54.4536
5.91341
31.0226
-5.28643
16.0687
27.0057
13.0482
18.4391
40.6162
-0.859934
8.28671
29.9514
10.2717
-22.8366
-10.8893
-7.41096
64.0342
24.1869
-0.655763
64.0769
54.5314
-9.18132
11.1859
-9.18137
35.3339
-3.05506
41.7952
65.912
23.4151
-0.660004
35.3592
8.5577
-3.55584
-8.07796
67.6101
29.1054
-2.01617
16.2794
49.2307
46.0582
20.7883
21.0792
-5.71688
24.8473
52.2431
13.4638
34.4252
16.6084
27.2219
37.7451
11.8976
111.817
5.51076
28.5051
-10.5282
10.0713
-26.9005
17.8493
8.32856
-33.1498
8.44839
-16.5656
30.2649
-2.02555
8.74898
6.81342
49.906
-14.5876
6.4722
12.4095
-13.2023
55.8928
-6.53457
24.8189
5.13776
32.9267
-3.59542
19.002
-1.58874
-18.0034
-2.09592
72.2939
78.9538
-11.6009
15.4764
27.2133
27.2642
28.8372
30.4031
44.7706
23.4209
31.6974
162.682
443
21.6617
6.13335
55.3275
28.6624
33.6185
-12.3078
294.664
14.8658
-12.824
-14.9448
8.24258
-2.87168
17.5847
6.29906
4.23353
33.3684
-16.7704
-40.8794
-4.7727
-21.155
-3.26229
-3.10696
-19.2263
-48.6837
1.8606
-48.914
24.8182
-4.67219
-21.9966
14.1868
-34.0597
-5.28883
236.274
10.514
34.7239
7.60193
3.14865
-22.1976
27.2745
12.0471
69.6762
21.9443
74.1647
-14.2238
-6.64115
-20.9163
20.0015
-4.60807
111.36
14.9589
45.4621
31.6284
0.345297
-7.4385
13.8105
1.61585
14.1034
19.0045
-16.2134
26.1887
5.51076
-22.0947
0.716234
-23.1523
46.3448
68.4491
10.2026
9.9537
34.2276
10.3225
-19.2024
-16.5656
5.90205
-2.02555
5.00085
11.6493
4.59814
14.2836
7.41238
55.8928
-23.4012
79.1668
16.3822
67.7517
-3.01083
26.0151
7.73929
19.3619
32.8355
53.8918
44.1308
32.5853
10.3024
9.20864
-0.361613
38.2018
17.3777
41.8327
207.127
23.0402
18.6259
-21.6781
-12.6826
29.8583
-16.5721
-3.00181
-4.74575
62.5623
-9.1827
21.2916
-16.3812
25.7793
14.6277
-7.40002
0.849495
1.3338
-12.6326
11.8856
-19.2263
-12.98
-24.3208
-33.7467
-15.1809
15.4479
24.8824
-4.67219
-23.8707
-32.6648
-25.6866
57.8653
-29.6398
149.983
41.9215
-9.62854
8.48123
11.5082
11.8976
3.6367
-21.7726
56.923
59.4633
81.5676
36.1017
8.44839
12.9845
-11.7061
9.67137
487.537
-9.99168
-8.96541
-23.5129
-0.708963
-33.8171
33.404
0.455999
55.7375
49.7933
35.76
35.8686
30.2704
-3.01083
12.8966
27.3163
20.8578
-5.00092
5.2657
141.531
38.8993
32.8864
6.34836
21.0328
31.6521
20.453
-6.44928
-16.3554
-25.6337
-49.6202
17.418
-5.73693
13.5543
39.2286
24.6573
30.0328
403.671
19.6171
-25.2714
21.3328
5.84823
-12.4416
34.2186
23.9053
-17.2314
-3.65189
-25.8869
27.0864
17.3524
21.2559
-4.23375
-7.35782
-33.6912
-13.1319
-28.2993
8.44627
-0.805701
33.4067
-20.0644
-11.3391
32.3436
-7.15097
20.6725
21.5997
37.7451
-44.3244
43.0553
13.007
2.5903
-4.41167
27.2196
-46.2683
279.73
-0.921939
-5.75621
-11.7061
-12.8174
19.0205
3.59664
-24.9842
18.0578
36.7875
-8.96541
-6.33116
22.1596
0.455999
20.1303
31.0526
-3.59542
35.8686
17.1519
0.737302
72.8667
69.5835
26.7208
6.59859
48.2696
49.753
19.4668
-14.5745
20.453
-30.3467
25.0833
4.79512
-16.3554
23.092
17.8462
47.4031
161.055
-16.0559
32.295
-0.126765
7.79071
0.0477581
4.49445
21.4912
626.904
135.651
20.8024
7.98167
12.6609
16.5018
1.97031
-9.02026
-8.03653
49.2116
23.13
-4.23375
-9.3283
28.0975
14.8042
12.3128
16.5401
-0.160563
-9.03696
18.8818
-2.6045
34.7239
0.0684211
3.85379
21.8893
24.9132
37.3866
198.42
30.3304
-7.4385
-26.4951
36.5922
45.2414
-6.84307
37.4331
23.7356
50.4883
-1.15783
3.08459
36.9745
36.59
-10.4121
-38.772
9.86476
-12.8174
24.6427
-32.0106
-2.55691
8.67652
-15.7015
-7.58015
35.2781
12.2061
13.5745
8.56382
63.9796
37.7667
65.8353
17.4879
0.483864
21.5911
55.7659
47.8789
15.4106
100.258
-2.23568
10.0908
2.92105
15.5037
36.2105
11.7958
11.1297
53.2845
13.5543
20.488
24.6573
50.6475
6.36852
0.87645
-10.2788
73.8066
-11.0184
9.55796
-1.1972
21.1001
20.1571
13.2147
-1.52399
23.3383
-0.54027
24.8487
17.5078
7.01065
32.4095
13.0238
56.7065
41.5748
3.80589
18.4824
21.5997
15.2563
23.142
9.32212
-8.97627
30.7013
34.4342
164.026
6.4545
84.9164
30.4795
-2.79601
-9.83203
41.5305
24.6427
9.21884
117.445
14.3097
-8.96541
6.4722
-17.5756
-28.1949
35.2781
-17.351
2.94162
18.8934
28.3724
62.1295
-29.2478
31.6373
-5.9787
21.0986
25.3393
38.8993
231.537
15.7187
22.9069
27.7494
26.9574
2.92105
8.00741
231.062
3.6334
0.810686
82.8947
19.0351
35.655
15.869
66.3104
-16.6406
-18.553
15.5429
99.2308
11.0137
-7.4385
10.0623
16.6084
44.0885
2.13787
-1.22087
74.9144
106.194
1.76263
36.0013
6.33843
49.4267
21.8253
50.0929
27.2196
17.45
34.2276
134.011
16.7326
-0.461696
242.056
232.664
-26.3884
-11.8657
19.9319
2.27898
8.34627
1.1651
-13.2023
14.0802
6.0782
55.4155
17.0193
41.4908
15.7298
3.52628
-13.9131
53.0951
88.565
42.6474
21.642
19.4668
-20.1967
61.6372
37.3196
27.7494
68.1868
-8.32334
4.25928
26.8402
-38.3758
47.4031
33.6185
42.0401
22.9246
42.9768
-10.95
927.711
17.6129
-23.3973
25.0809
-7.27023
35.7949
-1.1972
11.7298
22.124
22.585
11.5945
2.72356
-0.54027
32.345
24.9132
13.0238
22.9733
9.13962
20.96
26.2947
41.9215
54.0897
47.8366
77.1005
38.1345
74.9144
6.86897
49.1198
23.205
115.019
40.5659
53.8411
64.701
4.33151
34.2276
19.6928
17.1676
24.6427
749.475
-8.11761
27.4282
38.6616
17.2715
-6.64626
6.7873
35.5234
35.2781
2.33006
-4.23257
23.5563
33.8859
11.9817
42.8817
-15.7872
67.7094
52.9577
52.0178
47.8789
36.3334
-3.33007
56.015
-25.3048
20.2531
51.3202
34.7802
15.5037
17.4698
-14.0129
47.4031
16.7519
68.2771
24.7987
33.6064
82.5067
41.9758
25.2393
14.084
43.8216
5.84823
43.5889
50.1422
18.8369
7.84634
48.1854
9.85617
1.38845
22.6272
3.79017
24.8182
25.3129
0.492188
12.3128
78.3842
26.0764
46.9928
27.3806
47.8424
22.5945
28.6614
97.3568
64.2027
46.6209
-14.9348
40.0474
80.3266
68.4513
33.685
29.3578
43.4976
6.33843
36.8178
55.7151
25.3456
8.32856
6.20557
71.7089
42.1816
7.36225
-2.33576
30.2649
-17.0181
25.6156
21.806
21.795
2.27898
-0.708963
6.58389
-1.41807
35.1228
4.81569
30.1378
41.4908
-32.9959
12.8966
24.6059
-14.3713
100.843
75.4465
29.0874
87.625
43.8297
2.29213
31.6521
17.7987
42.9418
20.2531
53.1943
25.4098
0.979587
34.2846
-4.81151
59.8433
37.5291
17.6129
-0.997617
-14.027
-16.6406
-3.5605
35.1497
33.3684
11.3406
-33.3831
45.8271
25.6967
15.4784
-11.73
13.2569
-0.0134683
13.0238
34.2177
44.7469
285.203
5.67996
20.3565
29.096
62.108
-8.71714
39.3072
23.7356
34.1273
-18.0244
-14.4092
39.8498
0.952127
-2.00808
17.1676
32.139
24.2114
18.0578
68.6466
7.90118
10.2203
27.402
-9.45421
46.5225
-27.655
12.634
12.312
491.291
34.4705
527.692
2.49534
13.6023
23.4652
8.91425
44.1308
21.3409
-3.33007
32.7912
20.453
-7.85788
-17.6937
9.88148
-1.27082
44.0831
30.5365
43.5394
39.2286
5.91664
20.6625
30.7314
-10.3679
-8.40475
38.1994
-22.2628
3.93576
30.6619
54.8333
57.6385
38.9906
16.9628
32.2092
48.1854
41.8706
11.2864
-20.6282
3.5598
37.9367
23.0083
105.898
2.36625
111.638
215.191
-10.1008
24.4313
23.0392
52.9583
117.835
-14.6472
-33.6754
40.0474
-7.75448
45.9626
11.8976
54.2997
25.6096
48.6143
22.8829
13.8347
-28.7745
14.4857
15.9753
-18.1573
51.0942
16.7326
-12.8174
28.3908
-2.49541
1307.42
25.5431
41.6344
-4.77219
-21.3237
-3.83201
117.737
-10.2827
6.0782
-4.23257
-10.1768
324.366
335.719
37.7667
-19.8774
-0.221856
-6.41687
28.354
9.99161
7.13976
94.1872
29.0874
36.6345
-18.3226
24.1559
65.4306
20.2531
152.52
-23.3159
-8.85918
2.47732
-6.51668
54.8993
7.38154
42.0401
41.6653
45.0253
-3.00181
7.7223
2.55093
13.6039
29.6203
5.71844
28.4611
-21.6393
1.3338
21.1006
-25.5957
3.26252
17.005
11.2864
-22.5023
-35.7956
-35.1519
8.01578
40.3054
-10.7522
6.69056
14.666
-7.65683
-16.5332
4.29849
7.40159
183.428
-4.00634
15.6457
11.133
28.5051
19.4569
58.7971
23.6993
-14.1602
-18.1573
36.1017
-2.00808
61.3825
247.678
22.7686
295.951
16.1838
449.082
11.6493
-32.8832
-6.33116
-31.943
35.2781
42.1911
6.0782
12.634
44.1711
3.90084
5.88358
-1.58874
-12.3812
16.6447
51.0836
40.3318
23.9068
55.3752
19.4668
100.258
-13.4801
31.032
-16.3554
41.8327
-2.76855
-20.7295
-14.1818
29.8583
2.16851
449.824
0.965576
51.3179
-18.5146
427.772
22.0312
-19.1054
-20.5185
-9.02026
57.0715
31.3189
0.485841
-9.85595
3.88658
-5.58016
-11.3391
12.8878
4.09343
30.6771
18.4824
15.9775
19.0045
-21.8356
18.6925
8.74304
-1.9855
47.2457
-36.7651
6.83272
36.9745
-12.2862
17.361
-21.5367
18.6066
-39.8171
-3.44709
-16.5867
8.68749
23.6691
-16.0166
-30.694
-13.2023
29.6559
-14.0308
-7.04027
27.6266
79.7783
189.433
26.4983
34.0185
6.3595
20.3929
-19.5353
52.7169
32.4804
-13.475
75.4465
4.72452
32.8864
26.9631
-35.1892
7.33457
-5.98381
25.0833
-32.6862
15.544
24.2481
-10.4337
32.295
24.2361
50.8942
41.2772
23.2351
49.6022
6.58777
60.6882
41.9063
21.1001
40.7719
3.84437
23.3383
32.345
188.048
221.278
-16.8246
5.60873
14.8042
24.8182
24.8824
-1.38188
16.0609
9.0438
9.20977
-7.59094
-1.38958
35.3765
-10.8991
43.7955
5.36399
23.142
46.8034
7.38483
49.1198
85.0492
17.5676
-6.28574
65.0855
17.8493
-1.04177
-8.78696
34.2276
14.0706
595.819
-7.19522
34.013
-23.1101
40.5466
44.2838
11.6493
6.4722
18.0317
134.604
40.3171
15.4485
22.0044
-6.42871
93.9647
32.1445
111.307
35.8503
23.1101
-11.6009
40.7734
289.633
49.4519
48.5187
205.205
271.578
-13.4801
26.9574
17.9136
-35.0961
-23.7596
-12.1389
35.4925
-4.81151
7.9321
14.8658
56.2697
17.743
-4.65662
5.80983
6.29906
13.6039
55.7644
46.4869
22.585
-9.02026
216.367
14.4523
22.9746
17.5078
-11.106
7.5383
-0.188328
0.455331
6.11439
8.56463
54.0214
22.8222
52.615
-6.35263
22.5572
11.3501
10.6449
-7.20505
16.0301
53.2766
25.6924
-0.797897
2.64284
3.67783
10.2254
-2.17559
3.13492
28.9014
16.1575
34.6345
-2.22192
41.5846
94.2537
22.3941
58.5805
67.2357
13.4638
-5.56444
156.239
22.2306
34.7182
28.3748
30.6383
1.24678
17.2607
-8.6541
30.6861
29.3215
87.5743
53.4566
25.1952
11.8278
39.8498
22.3548
14.5308
-22.1877
28.3908
5.47071
-15.6139
33.0504
39.7603
17.7166
6.7873
54.0187
-3.29213
48.2413
66.6599
143.166
1.0794
22.7318
43.7248
-2.23057
17.3505
33.2771
4.4743
103.492
42.8965
23.4209
44.8159
24.0012
319.312
8.54325
30.4962
19.3439
19.7202
60.5215
35.4925
-6.68558
17.6129
21.4912
0.965576
182.502
62.0318
28.7879
22.9742
33.2756
52.1091
1.97031
15.3426
30.8346
40.6892
28.5968
-6.10781
3.79017
-15.006
14.8042
26.6923
23.0083
23.4388
-12.0501
70.888
26.0764
0.333367
22.3941
45.6696
31.6009
42.2144
93.9671
407.326
44.9294
29.3578
183.547
37.8754
6.33843
59.7341
4.02162
41.6596
166.687
67.1127
33.2906
1.88916
17.6696
-14.5172
-21.2507
16.2094
0.785545
-0.682841
4.92839
-25.3869
-19.4496
3.66425
10.9152
-21.5271
-16.4106
3.2637
2.94162
37.7427
-10.5071
25.078
38.6614
-15.3083
-3.70877
39.8363
60.9974
21.3409
17.2847
50.3928
21.5468
76.675
-4.10975
6.66919
23.092
66.1437
13.5543
2.16851
38.2276
23.3652
-6.53069
41.9475
0.226032
18.9283
531.777
7.13148
41.3257
9.72041
-8.52084
33.1929
37.9672
101.841
18.255
61.9826
33.7752
24.1745
15.4479
36.5573
-17.6723
-2.20059
9.20977
35.9406
26.7873
93.6086
176.647
13.1762
3.48992
0.984963
-3.09494
56.1738
22.8829
28.8272
-2.53761
12.6116
85.3157
10.2026
15.9447
22.3548
-4.20983
2.17511
13.3983
16.7151
-13.7398
36.7985
21.7798
11.1605
39.0262
29.0727
32.3151
5.13776
47.9192
37.634
52.7352
41.5148
8.23357
18.5188
-0.79467
56.8433
20.2582
62.328
27.6549
47.8789
-12.7004
56.015
-4.69008
48.564
30.7055
14.1655
9.88148
88.6325
12.0551
58.5319
48.599
2.16851
35.655
152.546
55.2244
26.955
14.2431
10.7928
43.583
34.3054
38.5146
5.03524
16.7791
36.004
18.2895
12.8226
-18.2892
23.5643
-21.5097
4.49684
35.1256
52.0563
104.961
11.3757
0.610505
78.5502
30.3184
6.76583
29.1017
16.935
5.72786
29.3856
35.8985
17.9042
-12.3158
171.87
59.1722
-25.4682
-22.5591
913.525
25.9354
10.6312
6.63633
10.2738
-7.26837
29.9494
14.4106
27.4899
-1.11298
9.6516
10.666
-6.19902
23.0392
-30.0797
77.3212
-0.230712
-7.15097
53.1658
-24.6211
8.48123
-10.9806
1.82586
-32.4864
3.6367
-40.5132
26.9379
-28.7745
-0.506854
25.1952
-27.5276
-12.624
-15.1265
-24.8246
-1.57302
-5.34235
-20.7662
117.445
-21.2976
10.5506
-27.7061
-17.8907
-32.5681
-26.3208
24.0337
0.455999
-19.2251
2.94162
49.011
23.2261
-3.12685
1.51757
50.1437
1.02724
15.7187
-8.95227
14.7855
-12.1863
108.534
-22.8504
25.0833
-34.5603
-40.7183
-14.3893
19.2921
-11.3591
-12.824
31.9069
-4.74575
41.7798
-11.3391
5.39149
11.5897
-13.0607
-48.9839
0.263801
-46.1985
9.32212
6.4478
3.52733
40.9934
15.266
39.4011
-26.5906
72.646
12.1965
-13.2525
16.4049
13.4195
41.5093
-11.3959
-9.99168
23.6691
-31.4542
33.0242
39.2715
23.4505
24.8189
64.7858
60.1228
65.8537
78.9961
8.23357
32.9385
30.2281
11.8657
156.031
42.2058
353.352
266.844
9.78839
46.6447
39.1937
16.505
53.1943
-6.44928
41.7406
-6.89301
89.0607
60.5215
-14.1818
56.0952
22.7832
52.5216
38.2276
11.2729
67.2474
31.1481
9.11016
18.289
36.0867
10.4036
3.16117
3.66059
-6.07339
12.8226
-8.29485
-8.62163
12.7009
0.0129772
-0.386675
3.65346
27.8803
159.641
-11.1866
56.914
7.23805
53.4588
-16.2134
58.0478
14.8811
204.667
-19.4042
406.165
36.59
-10.661
6.57433
22.3548
-9.83203
-12.8174
-4.36948
34.9244
-16.4617
377.537
182.95
69.0113
25.3246
28.567
20.1303
17.0193
39.6407
384.921
3.52628
-4.5428
47.0947
42.2058
64.7455
47.5778
21.0328
299.644
8.42838
54.1862
40.8678
27.2839
21.1259
28.7142
32.4105
22.9246
22.362
105.242
45.0253
58.8424
53.3503
56.9401
-7.27023
6.29906
7.98167
23.9053
38.9906
202.495
15.3426
12.0939
16.3263
22.9746
28.6614
121.72
73.5731
29.7543
5.96749
-7.4385
2.56606
19.7256
50.8636
36.4961
-16.5569
12.07
12.5755
-22.7096
15.4227
3.79382
-15.0973
5.26854
312.526
-9.35524
-12.3154
2.3494
3.11214
-35.7587
-32.4805
-41.9123
29.2912
-23.1978
-7.58015
10.9152
21.5764
-13.6029
-38.2878
-46.6989
19.002
15.2779
-16.1293
-58.8907
41.4725
-18.1194
32.343
-9.82641
17.8938
-10.5182
-52.0558
20.4077
-19.6826
37.3196
-34.0948
8.2167
-4.57521
-27.5998
53.0771
-69.4552
-31.0484
-8.9345
18.6139
-16.8188
-21.5232
73.3146
-3.5605
-4.94533
266.603
33.2756
-9.73512
174.384
-25.8869
23.9117
-2.16992
-23.9114
-21.4133
-17.7616
102.123
-14.2438
348.095
29.5675
-0.444845
2.0054
17.4771
15.769
16.2629
10.4486
-26.0303
82.5126
-12.7809
-11.8902
16.9671
-32.4604
-27.7185
-22.3497
26.1666
23.3439
-0.301527
5.00899
-30.845
2.66451
17.417
-11.3391
26.7214
26.0062
9.71563
135.625
59.081
15.2563
36.2604
-8.12355
28.812
19.9512
51.967
55.3306
308.179
11.8278
-12.1663
16.7326
16.4049
11.5454
20.8946
5.47071
49.906
17.2715
25.528
3.66425
65.2631
40.3171
41.6855
46.3672
6.68975
61.9969
22.7502
19.026
25.1002
78.4889
-0.79467
33.28
33.7725
45.4585
376.777
18.5337
-36.5492
29.8234
-20.9763
32.5796
-17.6937
-14.4814
29.0906
41.7798
52.3792
44.7469
2.21936
-16.8088
21.3067
-13.3767
72.1995
41.4933
62.4974
63.67
38.7281
27.9996
24.7569
10.0866
371.766
33.2263
-10.2617
-14.1602
11.8278
34.2276
-22.6228
-9.83203
15.2936
-3.46828
-2.49541
12.4356
-5.21728
359.112
-11.3283
6.58389
11.7004
125.078
2.94162
50.7525
43.3649
34.0185
19.478
31.6373
19.8201
26.4799
13.7397
-17.2231
223.498
45.954
42.6474
47.8789
10.0965
11.6625
71.0075
56.0603
37.1197
66.3127
-4.57521
60.5734
-14.0129
75.5141
11.1297
19.1765
37.3546
161.916
4.62458
8.46184
-24.1368
103.261
-6.8194
35.2425
271.836
7.84634
43.953
18.2004
230.996
45.6188
-4.23375
58.2345
45.0196
39.3419
35.4189
28.6305
319.083
14.1868
65.4317
28.2522
8.6399
41.2831
7.10959
251.967
36.3136
-2.4658
-9.31257
32.5511
-0.258213
14.1034
-3.48433
114.971
-0.62729
-9.48176
2.26813
-33.017
3.24128
-12.1357
-25.4046
13.6129
-7.63028
-48.4247
-12.8386
-30.1365
-41.8508
23.6691
-29.5801
-52.5577
16.5374
-27.1493
311.551
1.38963
41.36
14.2082
52.2741
21.3299
0.142363
21.7948
9.99161
22.1323
66.0762
15.9689
72.6325
44.1308
23.215
51.3202
-25.7258
23.092
-3.86286
0.810686
42.9768
19.0351
8.24258
15.869
15.9581
28.337
-1.68643
26.7223
22.0312
20.2499
9.46657
-3.39806
19.291
28.0163
11.5897
-3.69037
41.9215
55.3329
39.6192
23.7356
31.7477
13.8347
1.21052
30.9678
-14.4092
30.4795
-8.4182
18.279
22.7898
34.013
1.25272
-1.46915
58.9461
38.6464
1.79018
48.3965
-0.912376
19.1967
40.745
26.3896
37.7427
28.3963
10.1076
-43.8982
6.24348
31.5026
15.9689
46.3956
30.7112
-25.8189
27.904
-8.43822
24.2012
14.6309
47.5721
-30.8121
-23.8517
-31.2559
-21.5092
1147.48
-16.9813
-19.804
16.7398
20.9092
54.3957
13.9949
195.868
19.4587
11.4704
30.6619
17.352
40.7719
42.7387
-1.52399
437.991
49.3669
-9.85595
35.5938
24.1745
19.196
-3.22861
30.9351
-17.6723
10.9179
26.7873
37.9658
58.4413
90.6472
574.449
33.997
23.142
11.133
3.08459
55.7151
32.6914
30.4795
17.8187
20.4807
7.79731
19.0205
26.0854
-0.621346
36.7985
55.5282
-14.5876
23.6539
16.7827
61.515
12.2061
11.7004
-8.30278
28.2637
21.236
83.9765
90.439
53.8918
79.738
101.926
6.04026
52.2669
-6.56415
48.564
-13.4801
15.713
4.79512
22.9999
2.47732
-14.0129
36.1587
42.9888
17.6773
80.4581
-3.45369
189.328
2.62039
-36.5157
319.309
-29.759
18.9283
-14.3157
15.4779
48.2681
50.235
37.5776
-12.7684
16.3263
71.7004
59.4845
61.9826
-1.83203
-0.0134683
18.5523
174.743
28.6305
45.5279
18.646
56.7065
42.8728
35.9526
35.665
68.1584
3.48992
23.4738
15.2563
-8.71714
46.8034
27.4837
18.6292
15.3866
21.8253
48.2189
115.301
19.324
105.442
35.4732
38.8937
2.17511
43.3834
18.5892
-18.425
22.743
20.858
12.5863
-20.7018
-26.0089
36.4604
-14.9679
7.01523
32.3117
44.1933
22.7502
20.9001
-4.8849
-15.2144
-42.0241
54.5909
-18.1194
-49.0822
7.98013
-6.51987
20.1586
-37.0633
-32.8011
-28.2727
-58.4577
11.0278
-26.127
3.32225
70.8807
33.7757
38.9698
17.6889
-9.49668
-11.7456
49.0202
10.2468
60.6882
9.59636
32.536
17.352
46.3941
7.13148
24.4591
23.8226
28.7522
18.255
46.9901
26.2235
45.4329
49.2761
48.631
279.005
5.67996
47.5437
79.6957
58.3599
174.941
29.9369
18.6292
62.2382
56.923
21.8253
70.7077
45.9603
43.9358
7.9907
24.2288
3.28644
20.8946
16.7151
14.3712
-10.0532
27.4172
11.6493
42.3946
3.66425
29.6559
14.0802
18.2562
40.4229
33.8859
45.239
69.6258
2.61137
41.0076
1.0794
45.2206
27.7545
67.9502
19.7171
46.3956
75.9899
34.4594
65.3853
-4.69008
18.579
1.51245
190.328
24.874
26.8402
51.1512
39.2407
19.5513
28.5468
48.599
-3.45369
45.0253
32.6054
-2.78256
64.4363
22.7148
144.98
54.8333
76.3791
20.2499
16.9628
-1.52399
66.4418
29.4448
47.4928
23.8772
26.3754
11.2864
16.8531
47.402
77.3212
35.3765
-1.81631
53.1658
18.4824
47.8366
47.1155
84.9862
44.9294
-2.50136
27.9996
28.8272
47.5527
25.5734
66.9595
143.949
5.1796
1.88916
8.29929
52.9492
124.926
-13.7756
-12.3329
-29.6694
-5.36801
9.61355
251.038
19.9058
3.66425
20.2856
32.8208
17.3226
27.3045
54.6093
46.1576
-0.315755
6.20273
50.1466
20.6541
-2.08493
49.4558
-26.2418
32.6345
-21.9134
1.65746
-1.76411
-34.1591
-0.333784
5.66475
46.466
664.242
30.7953
25.5943
25.3477
121.624
33.6726
-33.7046
37.2624
-8.20726
-11.5046
20.1631
62.3236
6.19444
6.65547
-0.087538
-1.4773
31.4079
50.3039
4.82361
15.4479
56.7415
19.6907
13.6107
-6.4279
26.0764
52.8072
43.2447
53.4646
18.8091
362.179
52.2431
4.09343
11.3022
30.6771
-7.75448
223.278
4.40133
1081.29
25.5734
135.915
94.5356
26.7314
536.935
213.51
10.7827
13.4195
30.2649
-4.36948
21.806
40.5356
32.264
4.59814
29.2761
11.1605
10.9152
30.4411
1303.54
37.634
43.3649
41.5148
13.8558
31.6373
-28.9057
26.4799
43.7248
43.5874
65.1362
250.278
19.4668
45.3956
27.904
14.6309
75.6831
31.032
45.4887
23.092
237.112
66.1437
149.811
2.68475
32.295
71.0877
39.6498
30.0328
32.6054
36.4837
53.1919
28.2986
197.454
19.2261
65.1347
42.7387
6.17256
16.7719
92.3137
318.361
16.9244
36.2993
-2.13228
72.1995
8.14946
14.3652
50.9939
85.0492
94.4043
19.9512
48.2189
57.2047
21.447
66.0867
14.5308
46.1945
2.18975
-24.1087
-19.2728
-3.83516
13.3465
-4.76905
38.0892
-7.47161
-34.5397
-11.0917
-36.744
-26.4588
-40.1501
26.4799
3.39163
21.0986
19.7171
-40.8114
-3.95512
-44.0455
8.2167
1.04699
-30.8795
30.5365
-5.73693
-10.4337
-7.06043
45.7879
-13.761
10.3551
-3.93885
14.9319
-14.964
1.12467
12.6668
32.3386
19.3129
-9.45787
7.04507
108.4
-5.17078
81.6603
-34.6282
45.4329
11.7639
38.4313
17.3588
6.69056
55.8955
35.4467
43.4369
56.3632
16.1362
64.709
18.8091
30.0907
10.6449
17.1578
17.6693
32.1949
51.9293
14.1946
49.4945
28.0407
112.768
-11.1673
42.0718
31.4066
11.9507
25.6452
0.994794
31.6141
23.1676
55.3329
63.982
8.14946
65.5441
44.3503
41.118
37.8754
6.33843
21.8253
55.7151
59.0788
21.447
28.6944
21.1092
20.4807
23.9012
547.528
37.7612
27.9595
-11.8657
38.6725
59.2763
118.471
-11.9534
46.7678
80.2557
255.835
21.0707
-15.477
44.1711
35.8686
23.2261
41.0076
1.0794
80.8279
68.0877
18.3842
394.038
64.7455
47.5778
21.0328
93.4963
81.517
37.3196
29.6234
866.866
386.569
30.5365
22.3741
130.121
39.7912
46.7249
28.4054
37.5291
15.7388
6.58777
49.4438
234.484
45.1652
26.9138
40.7778
9.94258
6.65547
747.165
5.53466
2.27083
-15.4437
-37.0299
23.5643
0.979067
-19.6912
6.3709
-2.29158
1.88704
10.4387
-5.94873
26.0764
13.4518
24.504
73.6389
523.707
46.3991
621.022
14.1133
7.25123
-23.684
41.2774
-4.42136
8.38509
-24.0531
17.6922
-13.6614
7.27547
5.89569
9.41602
-26.3417
-22.8425
-5.12777
2.82619
-50.7338
-34.1949
-20.3137
174.568
-47.473
40.5466
-25.832
29.2761
-28.1949
3.41896
-4.23257
-13.925
28.3724
-36.744
-13.3403
15.2356
-3.12685
-28.4675
-22.9449
-19.5875
-36.7552
-10.8263
29.7781
-6.56415
9.20864
44.1505
-46.3405
-5.01895
16.9091
-3.87448
18.5499
82.3983
43.8216
20.8408
32.0468
53.1507
24.8483
53.9831
30.3351
41.7153
41.8706
-2.35968
69.4789
200.567
-20.6282
61.6559
28.6305
49.6757
29.1794
672.463
22.3282
34.0666
33.8744
6.76583
34.7239
45.046
-2.47355
-0.645816
10.8577
13.9608
80.1323
43.8098
1.28233
-8.67833
-0.258213
8.48123
-44.3244
-3.79634
-15.6198
45.3717
-19.8985
8.19728
10.3531
12.0767
-16.2832
30.4795
151.665
-6.08389
-14.6915
2.15392
382.158
-21.2361
-0.693809
13.5234
36.4573
-30.0689
10.9152
-19.653
-12.6625
-30.4695
-6.42871
2.02677
7.78159
-10.5071
26.0151
-10.165
-22.8453
15.4764
14.0949
-6.46903
-8.64417
-12.7004
18.5337
173.346
18.579
13.8389
137.318
-49.9965
-42.1239
-1.32264
-22.6035
4.55882
-27.6752
-5.74896
34.0276
30.8615
-32.7676
11.9625
11.4704
-27.9234
-16.1897
6.1076
379.978
1.50928
0.0962406
-22.1387
-19.7652
-13.6587
-14.5067
-47.3373
-67.4243
-13.1319
-22.6771
27.6293
12.7009
13.1314
-34.178
0.610505
3.36146
-4.77984
-1.38958
29.7543
-42.7582
-46.7939
-22.747
393.818
-3.09494
-26.8642
-24.4743
-55.5057
0.701018
169.876
10.7375
-4.63948
-16.2832
-35.1128
-29.0329
-54.4819
-39.8171
-40.9284
27.0225
-31.5434
33.9764
14.4604
-7.58329
6.47535
19.3485
39.38
11.697
-16.7361
17.9563
70.5389
-35.807
-8.65515
356.316
15.6138
241.398
30.4689
38.8993
36.6345
17.5928
-1.456
57.8891
-6.56415
27.9493
24.0012
40.0758
1.04699
28.6221
17.4698
1.75934
19.5513
48.599
-10.95
19.487
10.3359
48.9518
24.8483
65.1347
63.3535
46.9479
-14.6425
36.9411
54.8338
30.6262
46.9901
15.0346
-10.7249
44.0535
34.2254
16.0609
29.6585
39.1948
14.8979
34.2177
20.384
-5.56444
43.7955
-5.88041
38.4663
41.4933
572.243
69.2922
14.3652
11.133
34.1273
-21.7726
319.292
44.0862
-12.2862
-3.88214
9.65018
-8.11761
19.9319
67.8713
38.3313
28.0271
21.0707
16.3822
228.789
73.35
24.6482
17.6039
185.776
4.36941
-9.72683
17.3505
2.85046
38.8993
544.506
28.8372
19.1587
35.4003
2.80618
41.0678
25.8753
15.713
-10.1974
2.38521
79.6904
62.3956
-0.114728
6.43288
9.80616
67.7608
0.0477581
28.9874
2.83964
36.3253
24.5889
-3.5605
30.6619
22.9742
63.2607
7.5925
2.22414
135.782
1.3338
39.4938
-9.3838
-0.188328
13.5738
41.749
4.24032
31.0534
1.54754
12.9579
118.4
294.37
-2.6045
104.064
9.43875
281.216
6.65976
-6.69356
5.95797
-23.2867
396.197
9.30003
13.9736
1.57254
12.5053
-1.90767
27.4019
29.0123
5.27434
24.718
-11.1591
13.4344
26.7873
-0.094677
30.4695
22.2581
5.36399
2.85903
38.1345
2.26813
58.7971
327.298
44.4707
72.1972
32.6914
73.583
-0.921939
-14.6915
41.5093
12.967
-2.49541
38.6725
51.78
22.8937
15.8425
41.1456
35.2781
68.4281
4.20413
23.5563
18.8934
17.128
34.0185
-1.13676
-8.29093
65.8353
530.982
-2.23057
53.8918
51.627
28.8372
25.295
56.0603
3.38652
30.7055
39.9586
-2.76855
51.1512
-14.1818
-1.43823
48.7735
30.7314
25.2393
29.0766
58.8141
7.7223
17.5435
696.695
9.00554
15.0888
4.59763
10.7041
9.92069
28.5955
19.086
18.7984
15.6845
232.126
14.1034
-3.09494
16.8184
26.631
-10.0339
29.0937
49.558
-12.5351
102.612
32.139
-15.144
3.12679
31.1653
13.5234
-23.5129
-17.5756
-20.6986
25.9078
-25.2752
-19.2251
19.8082
3.90084
56.4834
-8.63303
16.6447
43.3465
4.36941
16.5101
9.85419
-0.897674
68.4936
-6.7701
7.28928
-21.5567
18.579
-0.361613
2.92105
13.6296
-40.6262
-3.86286
-27.3003
7.3695
15.287
26.2847
-3.00181
0.87645
-31.8306
57.8771
46.1407
19.8653
47.3311
16.0258
-9.95729
97.3639
34.13
37.0301
19.1921
35.1256
333.166
43.1165
-2.31891
18.872
45.5881
21.3912
42.4999
20.7559
-0.730432
62.8349
-5.55378
-26.8364
21.6523
17.6693
7.83204
3.20359
6.47731
-9.67186
-2.734
-2.95769
-18.1903
14.8979
26.7214
50.3691
24.7082
-1.81631
-5.88041
34.7182
30.2489
10.6171
-0.111434
-3.35407
-6.78003
26.9379
4.95866
29.4782
2.85679
-8.78696
26.7314
-15.9145
18.279
-22.1877
30.2649
-21.2361
36.7985
25.5431
-8.96541
-14.1425
8.66137
1.79018
374.484
-17.779
15.4485
-2.68058
50.7525
17.128
459.432
3.52628
20.8578
-8.74905
25.8804
30.4689
38.8993
38.2075
221.558
48.5187
12.1765
16.505
41.9499
64.7652
9.88148
-14.3893
-4.64261
60.5215
-32.9225
36.0431
9.24357
24.6573
22.5366
-3.00181
25.3284
9.59636
8.17313
22.0312
52.1091
35.7035
-1.52399
16.3263
34.219
11.8856
-4.23375
28.6614
1.77939
-5.13771
35.3765
9.71563
11.9364
22.2306
42.2144
35.8711
26.8901
13.0703
14.3652
41.118
69.7345
-31.1429
10.5809
53.8411
30.9678
-10.4121
-23.7795
0.952127
12.9845
387.47
4.04918
47.1315
20.4632
16.2452
-26.9198
94.8836
15.3974
743.675
-20.5901
38.8744
-10.7918
2.96381
18.065
16.2149
-21.7736
-18.5983
44.2836
100.884
-1.29353
65.1391
41.2688
7.97721
35.6975
5.41133
-26.7559
-24.3678
58.8714
-25.6615
7.27966
1.44818
-5.95598
-24.3203
39.9068
-10.4337
35.4805
26.5314
7.54402
13.8648
8.37271
34.6988
34.4513
11.4704
41.4171
23.1657
26.7223
53.8903
3.38334
-16.5165
43.5894
54.9891
12.6328
37.6198
11.2864
-9.3838
-0.188328
37.9367
11.7639
30.9351
186.025
21.6831
54.0214
7.82963
26.3781
2281.88
43.1572
1.00545
10.2127
41.7139
39.1247
24.7082
-3.69037
-15.2507
164.029
50.8636
-10.5912
58.0478
37.3699
79.1048
6.33843
21.8253
51.967
27.2196
2.70636
-18.1573
39.8498
-4.67007
26.1029
1.41237
49.0056
12.967
33.1118
59.2763
19.1456
1.1651
153.59
48.3965
14.0802
14.5081
25.4304
33.8859
41.4908
80.8702
13.8558
18.5188
24.6059
26.7208
21.5911
83.8769
62.8714
197.195
74.7557
19.6728
29.8234
-9.73194
248.097
-16.3554
206.751
-6.51668
43.6549
-11.3591
6.43288
-7.06043
24.2361
48.7735
38.2276
-19.6492
-9.1443
22.6764
26.9138
29.5275
18.3759
131.281
-10.8943
24.8487
49.3669
-7.98188
7.63471
26.279
3.73466
226.574
21.0701
15.5429
18.646
32.3436
29.7543
-5.56444
60.6621
64.7032
9.63413
-18.0875
48.6775
1.24678
22.3774
32.2532
-16.1504
52.7749
-2.02555
-26.8583
18.0578
31.1653
13.5234
-12.2685
174.204
45.9393
21.0707
51.9894
19.8082
86.4924
10.1076
56.0001
39.5984
41.8507
10.8879
43.5874
33.2771
25.089
18.2217
30.7151
-3.75305
21.3901
30.5605
42.8869
-28.001
-26.5707
-20.5722
-6.00781
-21.6665
-33.8595
36.4175
-30.6276
-23.3781
-20.8054
5.56161
-5.59366
-15.2115
-6.3332
-26.9863
42.8434
7.04463
4.22757
129.883
-13.9593
-26.8239
9.28279
-20.218
7.04507
18.4448
-8.91891
24.5013
15.0346
9.35686
18.5523
8.01578
45.9276
4.24032
-8.30197
7.16974
37.8147
18.8818
-14.9241
-2.94543
23.0392
16.7719
22.9733
4.09343
-14.9348
-5.88041
27.2219
13.3823
-14.3393
-0.62729
11.133
126.263
-23.1523
25.3456
418.749
294.812
30.4795
4.70026
-14.6915
7.77612
8.68749
18.0469
-14.5876
0.850004
8.66137
-15.0764
57.7669
12.2061
24.8189
32.9267
32.1205
56.5073
53.2112
-21.4094
32.1021
24.9841
16.5101
2.35793
31.403
13.8446
534.527
20.4077
12.7568
15.713
-10.1974
-18.1374
-8.39074
31.7444
10.181
26.6728
39.2286
36.3536
27.1134
-0.90849
34.4513
28.337
22.6764
25.0397
28.5964
16.409
40.8647
1.97031
-17.8912
10.7041
28.2494
-11.4327
13.5738
8.01578
42.1795
-5.13001
24.2023
8.04662
9.27565
60.4546
54.1172
-1.52877
26.9289
42.8453
62.8291
28.5051
4.46437
45.6786
27.4474
80.078
32.8418
62.6765
-1.29069
387.01
16.7326
13.4195
7.77612
-15.6139
1.19122
42.4097
17.7166
24.0337
-2.78644
-8.91433
-0.484435
-8.30278
-5.46949
-3.4628
15.7298
-3.96999
-4.5428
24.6059
-19.9935
-22.8453
15.4764
-0.897674
7.04018
31.0123
0.726166
-33.3151
-23.4307
172.252
57.7344
111.29
-25.1899
-1.27082
28.6624
11.1297
-5.18636
52.3471
37.5291
4.49445
66.4688
4.71371
32.0468
7.98167
0.849495
46.3114
21.1006
24.9132
20.5201
39.8399
18.5099
32.2044
-14.9348
23.1808
-9.62854
21.5997
-19.9615
1.82586
6.86897
27.9996
-25.8429
-12.4022
-25.0264
33.2263
-6.66397
-23.7795
64.2127
-27.1589
9.23632
5.92324
19.0205
11.0929
-0.621346
-7.09135
-1.02406
-3.83201
78.3816
-2.78644
34.8007
15.1452
24.6242
47.137
-21.7515
9.14847
13.7397
26.7208
30.9614
59.514
54.1409
27.2839
6.22545
12.224
24.9143
-1.98879
88.8918
-12.6826
8.24258
38.3578
-21.5232
62.5623
25.0397
66.0777
40.8647
30.0813
133.409
8.34576
42.5633
37.9672
-6.10781
41.3679
41.2715
-44.054
16.3849
161.183
-7.94111
-11.1131
42.777
9.20977
-5.28883
63.4875
-1.81631
51.2918
12.8603
81.5698
30.2489
33.685
19.9874
9.2589
32.2532
8.2125
-17.5301
25.7301
12.2271
-2.91584
-23.7795
42.1816
20.4807
-21.0764
9.67137
7.34478
8.74898
8.68749
33.0394
-31.0091
8.66137
5.53832
4.70982
-16.4106
-36.0917
17.9341
20.8761
172.699
-1.13676
63.4964
31.0645
82.7019
15.6138
25.8804
52.9577
0.976392
-4.20422
38.5086
19.4668
48.564
-0.361613
-34.5603
-2.76855
36.1587
18.6259
-16.0559
72.9618
52.7683
26.2847
36.3536
11.9625
-12.8924
-14.3157
9.46657
76.742
39.8399
-13.0607
13.8105
-13.3767
27.2219
20.8785
14.9443
-13.7458
-9.48176
-10.8503
0.716234
36.3083
-13.782
35.1004
-34.775
-10.661
-12.624
-29.0329
-6.08389
20.9158
-22.6403
-17.4879
-8.17911
79.891
4.59814
-11.9534
-30.0689
18.4115
-4.66051
9.82633
-6.10663
17.0193
39.6168
52.7592
-1.13676
22.2669
-23.2835
62.0872
39.9767
12.762
-12.1421
53.8918
31.0123
30.7112
-22.0707
50.3928
52.3122
5.26059
41.9499
17.9136
-8.85918
4.35138
595.059
39.9068
-1.06338
24.7987
-11.3712
24.6573
45.0253
4.49445
47.7281
64.4363
20.8408
-5.43457
13.7953
39.8408
38.8978
85.8423
16.9628
-18.3906
28.9605
10.7041
15.4784
32.5003
-0.485615
26.3754
9.41236
9.182
45.4329
-0.924056
-23.8707
-8.30197
14.666
15.5429
11.1497
21.0992
489.477
41.9215
541.347
27.2219
48.9895
-4.96901
56.1738
6.86897
7.38483
161.564
10.0866
49.4267
8.70679
70.7077
53.4566
21.1981
37.9758
34.6853
-9.83203
-14.6915
28.3908
37.3298
19.9319
72.3948
-7.09135
-2.58303
35.2781
34.6949
4.20413
-17.351
4.81569
5.77491
49.011
-18.0034
5.40034
-28.9057
37.7243
45.5989
17.3505
30.9614
42.6474
29.1382
28.5291
29.7781
-2.81602
35.4456
22.1272
8.54325
17.4698
-11.3591
73.5244
44.8508
32.1536
37.5291
113.19
40.0735
26.463
33.9208
10.0472
28.5964
38.8978
31.9554
-3.39806
50.0595
17.5078
58.2345
-13.0764
20.6013
30.4404
49.2452
2.36625
1.06836
22.1623
29.8245
34.0666
35.7484
-32.5896
34.7239
54.4536
12.519
-3.45692
25.4004
6.4249
10.6999
-14.2238
-18.811
51.4549
4.29849
29.8904
54.6932
7.55402
55.0399
7.76007
14.8811
21.0088
10.0866
10.5809
42.5967
-2.91584
-5.03882
28.6054
17.8187
-18.8747
-28.5727
257.048
6.87492
-8.17911
42.4097
40.2054
16.1576
-24.4467
44.6484
12.2061
0.455999
46.3672
19.8082
32.0118
5.88358
45.2629
26.9742
76.042
37.7243
0.621278
27.7545
34.2171
53.4502
42.6474
25.3901
26.9631
7.91433
52.2669
10.3024
24.2012
25.0833
-0.827078
15.5037
-16.2633
-21.5092
19.2921
16.7519
-25.4262
28.5468
-20.3203
28.1588
30.7314
2.83964
41.9475
20.8408
-18.553
23.1657
33.2756
48.3609
41.3257
-7.14619
28.9605
7.01065
30.1235
9.41236
1.8606
31.6708
30.4404
-8.81997
18.646
45.4621
160.939
17.2119
-20.557
34.4252
59.081
22.7526
44.9294
23.7356
33.6218
17.2607
3.08459
2.85679
-16.2832
506.492
6.57433
35.4732
-22.9505
-24.0618
27.4282
25.5431
-20.2098
21.4647
-17.5756
-3.83201
149.596
-2.78644
38.871
30.1378
24.6242
7.78159
327.74
2.95346
60.2131
38.1026
-7.85277
8.47266
57.64
17.5928
54.1409
-14.0604
9.00872
34.4536
29.158
24.874
137.41
-39.3128
31.4735
184.481
14.8662
8.86913
6.85368
-0.190713
211.709
-11.9554
6.74686
22.2286
10.7928
49.759
-2.46102
13.5152
25.7857
-2.16992
-14.5411
-40.3059
200.98
154.193
15.9425
7.98845
14.1868
40.9029
22.8222
-2.6045
15.9832
80.6533
20.7204
3.14865
-1.58285
17.9042
-19.812
0.335771
25.6924
31.0612
0.768773
16.7963
177.735
1193.17
17.8807
12.0348
19.9056
15.8939
-41.5773
58.4512
24.1869
12.4627
45.3362
116.552
33.5035
-3.56464
-9.18132
26.1422
36.0917
48.495
-14.6472
254.931
-3.05614
39.6192
-8.12355
16.7552
11.9606
207.514
9.9537
43.598
-6.54414
71.5156
7.34478
-2.49541
173.605
715.199
19.1456
24.279
48.3965
30.9467
37.9373
19.8082
28.2637
24.6242
-23.6256
5.40034
-4.5428
39.9767
31.5026
37.9652
12.2208
61.3881
43.8297
82.877
136.6
65.4306
4.79512
22.9999
30.5883
6.60178
35.4925
-3.87448
8.86913
40.5869
-12.1337
14.8018
-26.2084
-0.711001
-2.62347
40.9693
27.6594
11.7238
77.87
-6.20916
-0.087538
15.3893
38.9042
22.1929
23.9762
-6.65391
40.7769
-27.4047
-9.96207
-28.9903
31.6141
0.67882
45.0255
-2.15791
21.5036
0.309743
-9.9133
-33.954
-10.9709
43.5337
22.5345
20.1721
333.885
3.59664
-38.5054
1.1651
-33.8171
-4.66051
46.0451
-7.34356
52.7352
116.477
10.4497
50.8428
-1.25279
-7.85277
82.9428
70.7584
26.9631
416.461
39.1484
139.613
374.652
31.4975
45.698
32.9061
30.5883
19.2921
13.0037
-14.1818
11.1176
217.439
17.6129
40.2318
60.6882
7.7223
18.9283
41.9063
26.7223
35.1497
52.1091
31.9554
95.9274
34.5827
44.4373
-1.38822
41.8706
-7.98188
133.197
30.0271
-2.06239
2.3294
19.2602
32.8091
-1.38188
130.379
19.291
9.27565
24.1321
34.4252
132.8
42.2144
41.4933
29.9369
19.9874
24.2514
43.8045
25.5734
40.3381
-31.0268
22.9832
-12.1663
12.9845
-19.2024
-12.8174
-13.7398
23.68
48.0319
13.5234
25.2129
33.0242
-3.83201
503.795
9.82633
23.5563
63.9796
22.7741
32.5964
10.4497
39.5984
31.5026
11.7283
30.9614
29.529
21.642
8.22243
-5.20414
56.015
-14.0604
22.3271
9.00872
32.5796
6.66919
8.00741
11.8476
42.209
51.1512
8.30695
24.6573
42.195
41.9475
-1.64803
-7.30863
36.2841
67.9518
10.8796
0.350075
0.849495
26.7228
30.6262
0.138446
-7.45423
35.5938
17.417
7.40159
17.2119
401.108
26.9289
-11.5026
23.4738
13.3823
10.0235
31.8109
17.5828
19.4417
29.0937
77.669
22.9832
-4.20983
2.17511
30.2649
-15.144
16.2452
-8.17911
59.2763
19.1456
121.105
-28.1949
25.3246
11.7004
1.38963
44.1711
-9.21762
48.9871
32.1445
63.9613
0.621278
89.5987
24.8467
30.9614
72.6325
15.7187
34.1513
57.8891
10.3024
33.5715
-22.8504
47.5721
-4.57521
-1.36292
30.5883
-15.887
35.4925
-2.93745
17.3024
20.488
5.91664
7.54402
28.8573
2.75052
4.71371
43.8216
11.4704
15.1802
103.751
26.7223
327.504
55.8572
52.5701
8.83006
140.46
29.7543
41.5748
18.7984
45.6696
22.2306
45.9626
80.8486
4.40133
31.2318
7.38483
9.76439
0.716234
68.1674
48.2189
8.32856
4.70026
18.6066
29.5234
9.67137
11.5243
27.9595
-9.99168
87.3983
59.2763
15.3974
27.0869
9.28645
44.0652
-7.04027
33.2488
541.758
54.6093
43.3889
21.352
16.0719
-3.12685
-4.10463
41.7133
4.72452
25.7808
44.1308
24.7809
-0.941951
41.0678
45.698
2.92105
24.9661
60.5215
-1.98879
12.0551
35.9017
0.74632
28.9874
29.0766
51.3179
78.8984
38.1582
37.9667
33.2756
33.8294
0.350075
12.0939
16.3263
498.987
34.3744
-3.29671
340.281
-14.0135
-6.5727
-25.4882
5.1405
16.4491
71.2275
-2.31891
8.10677
-47.0122
-17.597
-24.2944
-6.4587
-49.7971
-15.5938
2.26656
9.50947
-20.5376
22.1021
343.796
31.4066
17.5729
-28.7027
-10.2496
39.1104
1.59023
25.2517
-1.56432
93.1603
0.716234
25.0639
-19.4042
50.0929
426.396
30.8174
15.5759
66.0867
44.0556
19.0205
66.7726
463.299
25.2129
36.7724
294.145
48.3965
23.4505
65.1079
27.3045
18.8934
95.8388
67.7517
36.3446
41.0076
39.9767
9.95086
1824.89
118.547
56.3122
29.7742
-6.14117
40.0854
-20.6196
-22.8504
-30.8121
0.511147
-8.76708
-8.39074
38.0327
62.6549
15.4284
534.157
19.487
-15.9901
405.516
136.994
-25.5601
4.23353
162.586
-24.7276
-14.5067
-1.23289
-18.6986
12.9301
-6.97675
-10.2944
-29.4347
-31.9538
101.684
14.7618
-46.7939
10.0623
-30.2433
-15.8816
10.5712
15.8814
17.6922
33.1902
-30.2059
249.524
30.4152
63.7639
-22.5935
-22.8425
-14.9774
-34.8042
-25.7616
-41.8654
51.8167
10.1559
15.3082
7.75046
3.99136
-0.532117
11.1574
-23.5097
58.7039
-28.0863
-6.10323
11.697
2.96381
-2.52577
-20.8145
-10.5292
-5.47984
33.0392
-11.5602
48.2725
22.5282
43.8336
30.7604
17.442
22.2722
1.98402
10.8185
-3.70558
55.8364
6.4445
-46.978
-19.3832
58.1438
28.9874
-3.5221
-18.553
19.4175
65.1347
48.3609
39.4516
2.22414
13.968
6.95599
379.047
-13.6041
0.0420341
35.4189
41.6848
32.3786
21.5647
34.2254
-7.82279
12.9579
28.4444
46.9928
25.5065
4.03935
82.3642
51.0843
39.1247
32.2044
-22.431
55.0399
30.6383
46.8034
36.854
50.4883
32.2532
6.33843
68.1674
42.5967
21.447
17.45
52.9683
30.9372
16.7326
-7.95796
-9.06929
-18.4608
16.2452
18.0578
22.8937
10.2203
16.1576
-17.8875
16.8913
11.697
9.50085
31.0748
38.6797
23.7112
-1.15889
11.3868
31.1651
32.4397
35.6466
32.3401
30.0753
40.0816
873.733
42.8965
25.295
29.8234
278.874
6.60178
56.7734
525.549
11.6802
44.8508
0.294446
30.7314
132.061
-10.2788
23.2069
20.8024
45.6545
26.7223
38.8978
29.6203
28.2072
45.3277
-2.89864
28.5968
-30.4707
22.3941
34.0785
-3.69037
70.0324
10.0235
7.44806
21.0088
-4.90596
77.5377
29.0937
34.5655
32.4425
206.642
128.389
46.7176
-22.1877
32.139
-0.151489
1.19122
51.78
36.0122
34.5832
8.66137
-3.83201
31.53
14.0802
7.95226
35.1228
16.0601
485.668
12.8966
21.236
209.539
-2.77174
45.7038
75.3807
68.3985
33.5715
531.873
32.5796
2.92105
19.2518
58.6993
-6.51668
43.6549
10.181
13.5543
89.8284
63.766
13.8648
62.7206
53.1919
68.1432
58.5815
57.6385
27.7462
5.97227
31.3189
39.8412
49.3669
23.4679
-27.1874
-19.1273
-29.1427
52.0213
-3.04181
10.6527
18.4956
-27.4322
16.9145
19.9415
-39.6392
0.888827
17.1763
-2.92253
89.4122
-22.7096
18.5046
-7.22277
0.430179
33.7789
-9.72399
-14.9774
-1.07104
-23.8875
-6.25819
91.1721
8.28181
16.2452
23.68
61.1504
0.404916
25.2129
16.1576
11.1605
18.4115
21.0707
27.6266
6.68975
71.3672
35.8686
-2.66874
6.24348
22.1323
53.4502
57.2492
21.0328
52.2669
-0.941951
24.2012
3.38652
-6.44928
9.88148
-1.27082
-17.7611
62.3956
18.6259
10.181
21.0506
82.3321
247.424
532.981
42.1059
56.9401
18.9667
47.5285
54.8333
52.0163
22.124
650.397
-5.27212
19.5902
36.0931
28.7522
-7.98188
33.8716
22.5308
16.6783
48.244
-2.29158
-18.7277
-19.1855
82.5902
-12.508
-14.2161
40.6258
24.4165
2.87952
17.9093
13.456
-30.6309
39.4559
-33.8675
515.761
-4.77984
31.2674
-12.1237
150.604
9.08649
14.0073
23.8199
11.0236
-7.22277
54.7781
24.4085
-20.7195
-15.3462
-7.02093
4.98621
19.9575
-1.08852
-14.6768
32.1133
60.2133
-10.3944
-0.708963
-16.9505
-29.5291
-24.8473
-15.799
-3.59542
2.13545
-22.2035
-27.0316
-25.6156
2.85046
31.403
-14.2664
11.0374
-15.9345
548.94
-0.361613
0.511147
-5.01895
-68.3609
39.9068
44.8629
-42.2928
20.488
-19.7383
-32.7676
3.97416
-7.30863
-8.88493
55.8572
35.7035
-6.16247
-18.2548
23.13
-24.8485
-1.73562
-30.1734
-41.3241
15.477
31.6284
-37.136
-18.6829
-16.1746
-30.2433
399.224
12.4452
-26.5208
0.888827
0.309743
12.07
25.694
-30.2059
-57.8226
36.0374
13.1642
31.4165
41.2445
-12.3154
43.5789
-2.51006
10.1559
49.0414
18.9949
26.4802
0.853152
58.7039
23.4505
2.33006
20.1303
93.856
54.6093
77.122
-18.0034
37.2595
2.95346
90.1982
-18.1194
24.0064
56.7058
27.2133
76.3806
152.526
44.7706
-24.7245
4.46856
-29.4739
0.603249
-6.51668
53.0253
0.810686
28.5468
88.8274
47.7281
14.084
40.0735
-5.39617
0.187632
30.6619
6.1076
171.956
42.7387
20.711
2.22414
34.5827
9.92069
32.3436
24.1321
4.09343
-11.1866
36.2993
72.1995
26.5007
23.7356
142.823
6.33843
11.9454
16.2031
200.018
40.3381
8.32856
-35.0239
94.1977
0.952127
14.5308
35.9083
11.5243
-13.27
8.74898
14.3097
15.3974
8.34627
10.5354
7.41238
31.53
12.2061
15.4485
3.2637
16.0601
26.4983
7.27441
103.317
6.24348
14.636
31.403
32.8864
-8.95227
65.3853
10.3024
18.579
-18.1374
12.224
26.7883
4.55882
22.9246
72.9618
17.161
41.2772
34.6096
64.6838
53.1919
32.536
24.8483
35.2425
433.006
-14.6425
4.59763
23.8226
18.255
33.8716
5.66423
-15.006
26.7564
17.8166
-7.00408
6.69056
55.8955
1.7135
35.9406
19.8843
30.9758
22.5572
30.0907
14.393
17.1578
0.802702
-61.5084
8.82579
12.3206
8.26504
-13.1888
32.7142
24.0613
78.0976
8.5104
20.5811
23.6537
-2.84681
16.5187
22.8439
41.5454
34.0918
19.291
48.631
174.773
350.22
45.3229
43.7955
33.475
59.081
19.0045
-14.3393
-3.79634
17.2607
-14.2763
36.3083
3.08459
21.9819
12.2271
6.4545
13.7018
12.1965
-3.88214
-14.6915
26.5168
-15.6754
-4.44194
-16.4617
10.2203
-6.33116
31.7752
37.1522
-3.29213
10.76
25.4304
17.0193
47.113
52.7592
44.7557
56.465
1.51757
35.1512
81.6121
10.0965
13.5365
90.8873
9.00872
47.5721
1.04699
8.00741
-10.6411
2.85365
157.307
8.30695
39.7912
11.1176
9.66478
8.24258
27.1134
-15.901
77.5548
9.59636
11.432
11.9213
58.5815
48.3609
28.9605
-19.2809
17.3524
43.7447
22.6272
9.41236
-15.006
-9.55866
6.07753
-3.22861
60.9201
4.24032
-2.67977
24.0363
-1.32371
20.5201
192.798
28.4563
-26.1792
41.9215
-9.62854
43.3673
48.6775
-6.24949
11.133
37.8754
-18.0244
58.7971
-8.15981
70.7077
44.0862
34.5655
4.33151
69.8349
-2.33576
9.65018
24.2114
25.6156
55.5282
34.5832
-1.95795
39.0262
38.5489
32.0118
52.7352
2.61137
-8.29093
47.0947
4.36941
18.3842
39.8393
37.0252
25.089
67.2594
-6.56415
40.0758
4.79512
-6.98512
-12.5152
-2.76855
34.2846
14.8778
17.3024
41.1027
13.4129
1.92182
141.301
-27.1454
-9.1443
3.93576
16.6359
35.9526
36.2993
48.4675
8.48123
-5.3584
-10.5912
8.74304
147.94
24.7569
-6.78003
38.1823
48.2189
19.7234
-21.6565
68.0498
32.3536
27.1891
-19.2024
26.538
71.4944
-5.77369
-21.2361
12.4356
29.2912
13.5234
540.581
3.03917
13.0346
46.5225
4.20413
31.0526
17.0193
-27.3737
12.3238
48.9687
88.7024
26.7208
19.7171
181.328
41.9556
7.91433
20.453
6.34263
-10.1974
13.6296
-3.14488
-38.3758
11.7958
-36.6706
76.7099
-27.8165
15.7388
-6.61981
6.58777
568.56
26.463
37.9667
15.5429
-16.9613
50.3691
-7.15097
41.9215
38.4663
-0.62729
59.8587
39.7495
38.1823
6.83272
55.7151
2.70636
9.9537
6.57433
-11.7061
-16.5656
20.8946
66.7726
30.39
19.5907
66.7574
17.8283
-1.41807
70.7301
16.0601
287.822
31.1835
89.3035
3.5484
-1.15889
27.417
-0.315755
13.699
-42.6197
25.3393
3.29205
4.77537
-6.7701
22.2818
-17.8085
18.579
-32.2207
4.46856
-19.5677
-3.14488
-16.3152
-7.61099
-10.4337
-9.4971
-18.4462
-26.1892
26.0462
24.3023
42.8846
1.12467
-5.88237
30.4705
0.550358
24.2682
22.2581
9.71563
8.18826
12.8603
6.27539
43.0553
29.3578
35.4958
34.1273
8.19728
-4.41167
63.2114
25.3456
13.7018
-5.12777
12.1965
-13.2525
14.5308
11.5454
-23.1101
33.0394
-13.8274
-7.58015
39.0262
0.455999
18.2562
38.5489
127.589
125.824
-4.8849
-13.3403
-17.6613
375.056
92.4505
52.9577
52.0178
297.035
44.616
51.3202
16.0395
13.6296
17.4698
15.9721
60.5215
5.50747
8.30695
39.7912
9.24357
551.27
46.8994
10.3359
55.066
-11.0568
-5.1368
95.1198
42.7387
15.3426
19.5902
30.6262
23.5643
-25.2579
0.923565
-10.4957
-0.417514
0.131332
30.5956
-23.5864
-27.9698
-46.3013
11.1497
4.23262
82.2282
-37.136
-58.0383
23.1808
-10.2594
-14.7287
6.27539
28.0628
-4.37542
9.2589
-44.2614
100.964
-22.2153
52.904
41.2751
31.7544
1.43147
26.252
23.2918
-8.89499
-53.1098
-6.27938
-1.08852
-3.43245
-1.61987
33.9764
-9.90245
22.4018
-36.6282
-20.0069
-13.0938
-22.9698
22.9414
12.4428
49.9481
9.1706
-1.15889
-14.8502
23.6689
1.55831
-16.2861
31.406
52.9548
26.3271
-43.1084
28.8863
4.32355
-16.7566
5.19631
10.9106
-5.57964
293.177
9.24398
18.2395
-2.76334
12.9277
24.3023
3.77667
42.8846
3.03713
12.3691
-11.5046
22.9682
21.648
37.3938
873.712
-4.19932
102.778
-25.7855
115.394
-0.894999
-16.8801
-5.16687
101.719
-32.7832
0.492188
974.188
-50.7603
24.504
-19.4711
34.7239
7.56469
1.97973
-4.34761
-22.1976
-27.3083
-16.5308
12.5739
-32.657
6.39097
288.536
-1.01896
-9.67186
6.63633
-13.8276
-27.2097
-25.8818
-14.9072
28.4269
-17.5224
22.8474
-13.3482
-18.5572
20.5562
-12.9295
24.0895
-48.0326
9.93603
-3.42846
-29.0588
-20.0644
-37.576
-9.60104
-55.8767
-39.2976
4.44013
-7.75448
15.9775
33.997
-14.3393
32.748
-7.18652
58.9216
14.4496
37.2453
-9.09684
24.793
30.0307
34.2276
23.4409
26.1029
188.819
47.1527
11.5243
-24.5143
85.5242
19.1456
55.1979
18.0317
3.66425
76.5075
19.7024
30.4411
48.2413
23.5563
18.8934
8.23357
17.1096
23.1101
7.13976
43.5874
29.529
157.512
-5.83307
-4.2671
37.4764
26.0203
37.5913
-21.0406
-7.45371
44.592
12.0667
16.3654
20.488
-1.57962
-16.1203
13.9949
-44.012
26.955
-59.7441
28.7879
-21.0723
-13.4833
-14.8963
-50.2497
-21.155
-14.5067
-4.98102
-21.1003
7.63471
-26.1949
-28.1245
-26.4253
-14.5372
152.319
-17.7907
24.855
-25.1686
-30.3116
-9.53089
-31.5258
-11.1032
-55.0784
-23.3722
-21.9384
-11.3391
13.603
7.26555
-3.40284
-20.557
-4.9302
-33.08
16.8184
-11.8717
-8.97627
-8.6541
-36.2708
36.9745
-19.632
-44.1453
-35.0239
219.76
6.57433
-19.2024
-18.4396
-35.7587
-54.9693
115.498
150.33
-25.3869
-10.0793
-30.0689
14.6634
-17.779
73.5446
-32.6656
-5.46949
19.9391
23.7112
9.1706
-1.15889
-11.102
68.6464
-14.412
52.5132
34.2141
46.6408
29.4661
135.663
34.5085
41.0129
-4.17402
24.0291
-22.4462
-2.00041
13.9287
12.4759
37.5291
64.4646
233.261
-40.2639
-16.6406
-11.0568
8.17313
-7.01086
29.5275
-14.8963
-9.02026
-11.7847
18.2895
10.9485
154.597
4.49684
-6.1039
-9.78784
61.8572
-6.06704
0.610505
5.23552
1.42152
43.8098
50.008
-0.879273
20.3697
15.6713
30.033
-9.06059
-12.2929
12.5755
-39.5762
27.875
-33.4597
11.6746
672.835
-7.84992
18.2981
1.88916
-19.8117
18.1047
143.215
-20.3605
33.9764
5.85027
-12.2653
38.0892
-9.34567
-21.0958
0.452598
-1.74355
29.2007
46.176
20.9001
41.9668
-30.7797
39.5984
-5.9787
26.7208
36.5836
35.1512
32.5853
19.1587
37.2743
20.2531
32.5796
4.79512
11.8476
-17.7611
56.7734
0.810686
36.0431
48.599
5.91664
90.7015
45.2036
25.0397
28.5964
29.5275
37.1165
28.2072
-40.8794
51.0856
161.308
9.41236
5.60873
3.5598
52.9292
26.7564
21.5647
-16.3744
-21.4204
14.832
16.1362
23.4795
13.2241
-19.3401
-7.20505
2.42442
9.27565
40.9987
-22.431
178.728
106.564
17.1304
48.6775
1.24678
-1.9855
-18.0244
51.3008
8.70679
12.6116
38.464
289.438
-20.0314
34.6853
7.03457
-9.06929
15.2724
-17.0181
-11.8657
-15.6754
53.6541
4.15305
28.961
19.9058
234.174
70.8853
19.7024
0.455999
12.634
16.0601
15.1452
48.9871
34.0185
11.0225
-27.0316
45.2206
15.6138
10.8879
33.2771
19.7679
25.089
17.2847
20.4077
44.8159
16.505
66.3127
6.66919
6.13335
12.224
34.2846
13.0037
-12.3078
37.9172
20.488
-5.32775
37.5291
17.6129
40.2318
240.846
-18.553
-4.94533
-16.3812
25.7793
55.8572
1.97031
4.09821
-27.2615
16.3263
30.6262
11.7948
32.3436
31.6284
30.3304
-5.56444
55.0399
47.1155
-18.0875
22.4406
-5.73363
-12.4022
-2.53761
55.7151
12.0767
1029.45
30.4795
-2.79601
7.36225
-2.33576
45.2786
11.5243
11.0929
21.806
63.0244
37.8862
126.728
-1.95795
50.2706
8.45795
3.2637
16.0601
39.5081
17.128
290.766
15.7298
27.8891
-32.6538
33.9762
43.7248
39.8393
32.8355
37.0252
19.7679
10.0965
37.8994
82.2519
8.42838
52.3122
40.8678
10.0908
6.66919
8.00741
13.7217
253.979
64.2697
221.95
39.7912
22.7832
17.6129
15.869
-8.40475
32.5772
3.65346
9.13962
7.84156
-18.6829
44.7194
5.886
-1.22087
494.705
48.0984
49.1198
26.9379
16.2031
18.2338
49.7084
19.573
49.2201
6.57433
-0.134011
-19.2024
0.301043
-17.0181
-17.5494
49.906
-1.46915
17.7166
25.528
9.28645
54.0187
-4.23257
14.186
9.52304
54.6093
15.7298
7.27441
39.5984
8.11754
1.51757
39.8393
259.598
37.0252
14.1457
30.7112
4.16619
217.185
15.9246
39.1937
32.5796
94.7503
-8.85918
6.22545
195.882
26.7883
-26.3517
13.9291
9.80616
16.7398
26.2847
60.8466
27.2025
58.8141
5.80983
40.0323
36.0927
20.2499
11.3406
-1.52399
38.8151
51.0856
-11.73
31.9976
5.66423
5.60873
18.5523
24.9132
-9.46501
34.2177
57.8653
19.086
31.9169
47.5437
288.348
38.4663
48.9895
120.593
31.8109
13.8347
58.7971
-0.663542
59.4633
38.464
17.6989
-5.03882
64.2127
11.1104
3.28644
20.9158
39.6352
27.9595
78.0894
18.0578
113.294
51.7649
11.1605
24.0337
42.1911
19.1967
17.9341
54.5006
64.0036
10.1076
22.2669
-2.66874
19.3619
46.4952
73.5724
19.7171
68.8844
49.753
53.2
13.5365
100.993
-0.941951
61.6825
20.2531
12.2914
-6.98512
5.50747
36.4179
27.6098
47.6619
46.2091
60.9549
22.2981
39.2948
5.65074
67.2474
-6.07383
29.5275
-11.6092
5.71844
5.97227
-4.7727
-63.2324
-36.0929
17.005
-29.943
3.73466
22.9441
-27.5915
-38.4054
-35.1151
-49.0522
-30.1456
-33.3998
-26.0957
-28.8414
43.1572
-23.3574
-15.8239
-2.26074
-31.0168
37.0288
26.9432
186.815
6.61699
23.1808
5.36399
278.347
58.3599
26.8901
39.3072
36.854
13.007
52.8679
4.46437
68.1674
57.5892
17.6989
96.1607
60.4645
24.378
17.6696
18.0835
-32.9476
-3.43245
-3.49394
-9.90245
-3.83516
-9.14226
-40.3763
-48.7011
72.6075
210.348
93.8338
550.191
33.0575
36.8296
23.204
22.6312
40.5354
407.253
20.1616
-11.205
22.9697
159.386
-5.83307
209.376
23.2188
-2.23568
38.2018
10.4173
41.7406
38.0327
13.0037
10.181
71.0877
17.161
60.7164
139.557
6.58777
58.8141
33.9592
28.2986
881.488
45.463
-10.8943
34.219
-20.0644
28.0163
32.3436
46.6209
0.345297
41.9215
-28.3692
33.685
94.9501
4.46437
23.1898
-2.38092
19.2351
-23.4107
-0.134011
363.107
-7.19522
13.3983
11.0929
8.74898
40.5466
57.4022
2.27898
681.136
11.1605
29.6559
12.2061
-7.9807
32.9267
-1.72136
60.2315
-14.2552
43.3465
60.5914
20.2582
34.2171
40.3318
51.627
53.2
15.4106
71.0075
4.68025
69.1787
18.379
30.4962
2.47732
-6.51668
51.1512
9.2556
37.9172
44.8508
4.04258
56.2697
28.8573
25.2393
15.9581
47.5697
24.5889
15.1802
21.2916
35.2425
56.3182
34.0833
49.2116
411.062
-6.10781
-3.7061
22.9441
17.3861
29.061
4.8165
190.828
29.8245
52.8072
14.2621
55.3386
13.1869
69.8908
27.0793
10.0767
25.6452
366.438
29.74
-17.7557
-51.8207
14.9443
-8.12355
-28.2224
25.0791
-40.0189
3.24128
0.982721
-21.6565
56.8054
43.598
-2.79601
-18.8747
-28.5727
-24.0618
-9.09048
-43.255
-13.7398
-17.5494
43.3467
18.2085
7.40924
-5.39413
-9.34567
5.14116
5.75272
83.5487
57.4204
19.4558
-5.47984
33.0392
7.18051
38.9022
11.2838
36.0882
41.3197
-22.0707
421.458
34.6653
-15.1542
-3.0277
-25.1899
-8.85918
-25.6337
-55.2424
39.2407
9.80616
-20.3203
-11.1966
-16.1203
315.72
-8.40475
-1.15599
-34.4442
-0.749401
31.599
77.3161
4.32038
-4.58892
-53.0608
-11.3319
29.6892
12.6328
30.1235
-15.1809
9.82566
-10.176
-9.69686
-2.03463
24.6962
22.63
3.0177
30.9758
9.43875
13.2241
-1.58285
23.0392
35.5126
52.9583
5.39149
-1.52877
-4.00634
29.096
288.87
-10.5912
24.3147
37.3699
6.01626
-21.7726
30.6861
-17.5301
95.0705
42.0618
-5.03882
-32.7811
48.5917
18.279
1.72258
6.87492
12.4356
132.365
0.404916
-15.7015
-3.83201
50.2706
-8.40864
594.535
55.4155
30.1378
24.6482
-12.3812
19.8201
-9.72683
45.4614
51.5762
61.3881
42.2567
10.0965
7.91433
74.7557
75.8948
-2.03576
18.379
17.587
-2.70114
21.1259
-5.01895
32.4105
22.3741
21.4254
32.295
17.161
63.766
43.8498
55.2244
17.8322
189.999
2.1001
26.4246
75.448
29.5275
16.5018
41.3257
20.9648
32.7086
16.3263
37.9672
472.403
18.5523
24.9132
28.5955
15.3378
5.67996
29.7268
57.2069
32.1229
893.881
31.2318
35.4958
-6.78003
48.4897
56.6522
26.2826
-24.4676
40.7869
-33.7181
-2.94511
-18.2653
6.86027
38.6982
-12.3329
4.06382
-8.02838
15.2206
156.401
664.027
-7.47161
37.6118
31.0748
25.5613
115.54
35.4075
26.9521
49.9058
3.43238
9.95086
51.0836
-14.0161
104.101
30.7112
4.16619
69.1335
-0.941951
39.1937
33.3716
17.587
1.04699
64.2294
64.3215
-10.2648
25.1735
11.6802
44.8508
30.2795
71.9326
33.9592
41.4171
22.9742
40.7719
11.5945
20.0745
43.5894
106.336
46.9901
0.0420341
14.9791
11.6997
-3.22861
42.1795
21.1069
-2.67977
35.2807
-5.78276
3.65346
87.8504
20.96
-31.8014
53.1658
33.475
32.8441
4.01193
-14.3393
41.1812
-13.7458
22.8829
40.0564
4.95866
38.8485
38.464
6.20557
36.1017
17.8187
-7.63028
-17.3283
2.17511
104.326
23.68
63.0244
36.0122
0.850004
5.53832
35.2781
25.3246
109.152
18.2562
2.94162
24.5156
52.7352
67.7517
-1.13676
16.6447
23.5682
49.347
20.2582
30.4689
19.7171
46.3956
59.1233
11.9706
11.6625
23.4209
50.4381
11.9648
56.7331
26.8402
-10.2648
6.17362
-4.81151
-1.43823
35.4805
15.0403
2.62039
36.5728
452.368
108.922
24.5505
25.0397
9.85573
46.3941
74.5979
27.5707
19.3818
-1.83203
22.3005
36.0626
30.5046
27.1869
28.6614
33.5025
9.71563
26.2947
32.8441
35.8711
44.3503
22.8829
28.812
50.0929
51.5825
-21.6565
43.598
-7.95796
-12.8174
30.2649
46.1688
23.6691
-14.5876
32.7091
4.91324
-15.0764
187.077
23.4505
17.3226
3.2637
41.3822
78.9722
168.951
34.4705
56.0001
32.9385
69.5835
2.49534
20.2582
54.8318
68.8844
79.738
75.6888
71.6326
183.451
38.4134
37.3196
-0.216602
-16.3554
-23.3833
26.7883
-27.3003
-40.7936
-16.9934
-33.4387
-27.3647
381.312
17.5847
-5.39617
2.0617
-28.2057
41.7139
-17.4583
-2.75334
51.2918
-5.88041
114.582
26.8901
61.7327
9.76439
11.9606
68.1674
20.1079
23.4715
2.45744
67.9608
-0.921939
16.7326
7.79731
41.5093
-9.52182
12.4356
-6.33116
1.79018
52.1447
-12.1568
0.455999
8.88589
18.8934
17.6039
9.14847
497.249
25.8804
163.528
-17.7643
33.2771
36.6345
55.0741
11.6625
54.1409
27.169
7.33457
38.9938
96.2978
19.7876
6.13335
2.47732
29.0906
71.7659
28.9217
51.0356
24.4106
10.2468
14.084
43.8216
56.448
15.1802
124.365
37.9667
0.550358
-3.84281
26.7214
-5.56444
53.1658
54.0897
15.9775
292.618
-14.3393
-23.1161
-11.3558
4.1422
-6.78003
28.812
-13.782
21.9819
68.4491
8.32856
-1.29069
0.952127
218.804
13.4195
26.5168
9.21884
-15.6139
3.06529
53.6541
-1.46915
-11.9534
1.79018
27.7818
17.3226
-2.68058
11.3971
49.011
77.574
-5.84405
41.4725
4.36941
-0.356501
41.7133
15.9689
25.7808
27.2642
9.78839
33.5262
-47.7936
5.4605
1.51245
11.9648
-8.32334
-3.23699
-10.6411
43.6549
11.1497
56.7065
26.0062
22.8341
1.93183
11.9364
74.0735
114.582
-3.09494
33.685
16.2393
-1.9855
19.1347
88.7821
462.231
50.0929
47.8344
-4.7899
-1.29069
26.7314
15.9447
33.5992
11.5454
17.1464
27.9595
552.228
-17.5494
49.906
2.27898
2.72407
8.66137
35.2781
-4.66051
13.5745
18.2562
13.2712
33.9946
41.5148
11.9817
29.7632
43.3465
15.6138
14.636
21.5911
53.5011
9.78839
8.42838
61.6825
12.7568
32.5796
15.5037
8.09951
-0.89448
34.2846
24.2481
-19.804
34.169
23.2351
25.2393
-10.2788
28.8291
0.226032
28.2986
-1.1972
24.8483
35.1497
23.9981
288.956
1.3338
49.2116
17.5078
16.9086
15.5429
131.669
-1.52877
37.7451
-18.0875
22.4406
27.9996
28.5051
-12.4022
21.3157
40.7226
-2.76541
2.70636
-5.03882
19.2351
-11.3784
-22.1877
446.308
-26.3884
-5.21728
-14.1425
72.3796
43.0196
16.0601
20.7674
438.817
-58.8907
63.9613
26.8582
52.1174
28.5949
23.4652
203.817
46.0048
34.1513
44.7706
12.1765
41.0678
-0.361613
12.2914
0.511147
14.098
45.529
436.543
418.727
45.4134
37.7758
2.75052
27.2025
38.1994
30.2111
26.4246
30.6619
58.5815
18.2831
13.2147
32.2092
57.5558
60.456
12.6328
-13.0764
-9.3838
4.20346
17.3861
10.3203
4.8165
-12.5681
31.7644
81.0693
87.8504
0.345297
26.9289
10.9862
19.0045
-29.3319
51.8466
35.4958
52.8679
-12.4022
3.08459
76.3299
27.2196
4.58043
9.9537
34.2276
19.6928
275.354
-24.8246
5.92324
-30.1365
19.9319
57.4022
15.3974
43.9535
23.6539
15.9542
90.4112
18.2562
44.1711
26.4983
451.935
21.352
35.3854
39.5984
39.9767
3.39163
25.3393
333.128
42.2567
15.7187
-10.8263
27.904
-10.3123
27.9493
-4.57521
36.1184
0.603249
-12.1389
4.55882
0.435834
41.1027
25.1092
4.62458
23.4544
18.9667
-27.9234
17.5435
169.151
68.8829
24.4591
17.2167
1117.43
1.38845
37.6198
13.1605
5.60873
20.4264
51.1193
21.5647
11.7948
14.8979
39.8399
35.3765
-3.40284
15.0503
27.8528
42.2144
339.859
88.0329
44.3503
44.8662
58.4901
30.7013
27.4474
70.3232
4.58043
0.583374
294.723
36.5594
24.2288
-19.2024
43.3834
24.2114
3.12679
49.906
32.264
15.8425
-0.708963
29.9012
57.7669
15.9542
-31.4031
34.8007
54.5006
39.6168
47.137
-8.63303
31.6373
1.0794
20.8578
30.6063
14.636
17.3505
31.403
53.5011
85.0591
32.2772
42.8965
17.7987
50.4381
22.1272
38.2018
1.04699
-5.11105
13.7217
-10.2648
58.6475
9.2556
2.68475
39.7912
27.9842
58.1438
17.6129
30.8615
45.6957
-1.1972
32.3445
55.7644
37.1165
144.399
-27.7609
10.2198
110.03
51.0856
22.4753
41.6848
21.1342
32.8091
15.4847
224.082
-6.88576
93.3166
8.20259
-10.2496
6.30102
13.1664
27.4378
-28.3948
6.51103
-12.8087
6.4478
-0.542969
-11.4652
1.63805
-31.5856
24.793
30.0307
-13.2232
23.9203
-50.5847
-42.3005
-12.6431
0.301043
-3.89962
-6.24354
34.9244
55.5282
-10.0793
-30.0689
-49.6381
-31.4031
-2.3585
51.6673
4.00951
45.2629
0.737302
11.0225
-28.9057
48.9687
-3.12685
1.51757
15.4764
8.47266
63.2622
46.0048
4.4743
395.846
18.5337
-12.1863
7.33457
-17.2282
26.9574
-4.57521
2.38521
-14.3893
-19.6351
43.6549
18.6259
77.2725
56.0952
7.79071
2.62039
377.564
10.3359
19.4587
15.2186
-22.3012
22.0312
17.7161
-3.26229
11.8856
-11.73
26.3754
5.66423
9.35686
24.9132
119.846
17.3511
-1.52877
-31.8014
17.5586
-11.5026
32.8441
4.01193
-19.9615
24.3147
21.8615
5.51076
0.394064
11.9606
-0.663542
63.2114
27.2196
13.9508
2.45744
58.5905
12.1965
-17.0006
-26.6986
4.04918
26.5168
27.9595
1.25272
-5.21728
28.961
26.153
48.3965
41.6855
32.9267
-12.9658
73.35
35.3854
-21.4094
101.821
18.3842
62.328
8.47266
35.1512
34.4594
-7.0782
29.8234
45.698
17.9136
17.3777
19.3439
51.1512
13.9291
43.5394
42.9768
24.6573
61.8919
15.7388
30.8615
-4.65662
79.4288
35.8333
53.1507
-2.26074
0.842356
25.7844
-30.5768
-19.6199
29.74
31.9071
-13.7917
-37.7652
2.76289
0.309743
13.9441
-6.16517
116.466
4.17831
48.7714
13.0137
-13.4721
7.05366
-3.73304
87.0101
-21.2507
23.7057
-17.0181
8.74898
27.4172
-1.46915
16.1576
-11.3283
4.70982
47.3077
12.634
20.3929
20.8578
49.347
22.1323
64.2021
50.1437
36.6345
32.5853
74.7557
24.2012
-5.98381
133.779
14.1655
4.72772
101.751
33.6185
2.68475
41.1027
56.5164
65.6401
40.1017
28.9874
70.0585
15.2186
13.3061
-10.694
26.1422
52.9583
31.6284
37.8266
24.1046
38.6822
6.51103
0.309743
12.07
-8.03923
-0.220799
125.326
-22.2153
32.2893
408.592
-32.2128
-0.442601
-26.2218
0.803022
-48.2504
4.98621
15.7781
18.9949
18.2085
5.53517
0.22807
10.2235
56.8298
219.29
3.2671
75.4152
16.0823
18.065
29.3334
9.1706
294.944
2.01643
33.0392
12.8027
21.0986
10.7883
32.8864
-18.0145
-23.9448
26.0299
-0.941951
-7.85788
17.587
-4.57521
22.9999
-62.7387
24.9143
-9.48506
-31.0484
34.169
18.7884
25.1092
6.58777
55.066
-22.2628
-56.0344
23.1657
-12.6331
47.3311
9.94258
-9.95729
24.7596
30.4709
38.1225
-15.4781
46.9901
11.2864
39.3419
9.182
64.1736
23.0083
58.5882
71.1198
39.8399
44.7469
26.5822
28.1688
271.481
40.3404
48.9895
24.3147
98.6982
37.3699
32.2532
182.501
62.5452
46.3448
-1.04177
-27.5276
60.4645
14.0706
-2.00808
-0.461696
-24.0618
-12.8386
-5.21728
12.0944
-6.33116
31.53
4.70982
19.1967
3.2637
21.6823
30.1378
47.113
58.3814
23.2261
26.0151
-27.0316
43.3465
17.4879
35.1512
46.0048
11.6625
114.111
-30.927
97.2897
-23.8517
-27.5077
-4.64261
81.1363
54.2212
35.9017
35.655
34.4795
23.3652
26.955
25.0397
37.0237
42.7387
39.9057
-1.96874
45.4621
7.26555
-1.52877
-3.69037
90.6472
38.4663
44.9294
31.2318
-9.48176
47.5527
-6.28574
32.8418
21.1981
26.7314
-24.4969
-21.0764
620.617
-5.34235
14.841
-15.6139
31.1763
31.1653
7.90118
32.7091
25.528
-3.83201
-4.66051
47.9192
17.0193
19.026
-36.744
3.52628
-17.6613
63.9613
-16.2453
34.2171
42.2058
423.083
31.6521
-17.8085
33.5715
10.8828
26.9574
-17.6937
36.1184
47.4031
59.8554
13.9291
9.80616
56.0952
-10.95
18.7884
6.36852
32.7356
43.8216
382.536
36.2841
21.1001
48.2681
3.84437
165.767
18.2004
60.456
11.8856
-0.485615
28.2494
-5.58016
5.43387
36.0626
2.39359
36.5573
-20.1225
-17.6723
211.443
0.333367
21.1651
28.0163
66.0768
37.2506
-10.8991
294.286
-24.6211
34.7182
32.1229
-6.84307
20.5665
32.2532
0.716234
41.9305
33.2263
34.7159
-10.4121
13.7018
21.1092
686.86
-17.3283
15.2724
9.21884
-38.1027
-8.19007
-10.3944
16.1576
16.7827
38.443
-1.41807
14.5081
32.1445
-7.71812
-30.7797
9.61336
0.621278
-7.85277
9.85419
6.59859
27.6549
36.6345
34.4594
44.7706
15.9246
50.4381
-5.98381
17.587
120.987
-10.7332
32.6698
622.063
31.9069
36.3536
12.1208
21.5803
-5.39617
47.0393
21.2916
0.0962406
0.350075
17.7161
66.9261
-52.9595
37.6198
15.0346
-24.3763
-0.188328
-7.04093
0.519519
134.009
-30.7908
-7.65683
-9.03696
16.935
9.47599
-8.09575
15.2837
21.6523
-6.69356
668.497
-0.797897
43.6539
31.7644
57.8653
55.0399
4.01193
276.141
20.5665
-2.50136
26.1255
30.3791
55.0642
75.6637
342.291
396.795
32.6914
4.33151
25.315
5.1605
56.5018
14.841
-23.1101
34.9134
-20.2098
145.468
16.7827
55.8928
-0.912376
17.3226
22.0044
48.8784
50.8612
15.2779
-8.63303
12.8966
8.57566
43.3465
6.24348
7.13976
71.6984
57.1984
70.7584
49.4519
71.0075
19.6728
24.2012
38.9938
53.1943
8.54325
8.00741
-6.89301
47.4031
3.6334
7.9321
24.2361
26.5314
6.36852
6.58777
11.4704
20.8024
41.9063
32.3445
52.1091
16.9628
403.274
34.5827
-27.5606
-4.77984
67.0138
191.861
271.148
16.6216
19.4195
45.0255
21.8156
-33.08
-8.12355
-16.978
-5.22813
21.3157
192.365
27.2196
306.305
-10.661
17.361
-29.0329
-0.134011
18.279
-37.1803
-31.5793
-30.1365
-5.30651
17.1208
5.86542
-32.3912
-7.58329
56.8298
-24.3382
-32.3402
51.0524
15.123
24.6242
37.7667
2.61137
18.5188
27.7545
51.0836
60.9465
70.7584
167.819
86.9332
36.0253
59.7631
14.0506
31.6974
16.505
28.8314
-15.8196
0.603249
-30.8795
47.4031
22.3741
-16.0559
-16.5721
-6.61981
-19.6492
62.5623
2.1001
50.7874
19.4175
15.4779
14.5349
14.6277
22.585
152.149
28.9605
26.7228
47.4928
117.581
819.105
13.1605
37.4679
24.1745
54.8032
39.8749
19.2328
-8.30197
24.0363
27.9504
20.9481
39.4966
31.1287
64.709
-6.22168
0.550358
35.5126
64.2027
57.8653
11.5897
0.0577605
34.4252
-18.9989
17.8516
-19.9615
59.9219
52.8679
4.95866
59.4633
25.3456
66.4246
24.9462
-15.9145
-30.1191
10.7827
-7.19522
17.1464
-0.682841
25.5431
-11.3283
29.6559
219.722
48.2413
-17.6731
4.03346
13.8558
1.0794
26.4799
38.1026
-2.23057
39.8393
57.2492
8.22243
11.6625
605.116
-2.81602
91.4676
34.4536
20.5
-14.1818
-0.126765
0.294446
43.1513
-3.00181
-17.7751
5.80983
35.2425
5.71844
-1.52399
25.2124
104.407
598.313
396.069
73.1306
-0.0134683
5.43387
-18.2853
6.14172
49.2179
109.764
108.369
9.92069
35.5126
58.5805
31.6284
30.6771
47.8366
43.3673
-27.4578
29.9369
-32.4864
19.1347
4.46437
41.9305
18.2338
38.464
-5.03882
0.952127
11.1104
-6.08389
-5.32116
817.373
-32.0106
-8.11761
8.68749
0.404916
-0.708963
7.41238
22.1596
-21.5271
-38.8994
17.9341
45.239
19.026
19.478
5.40034
54.5909
53.0951
21.5911
31.403
54.1409
12.1765
67.3047
62.5646
11.7555
7.53882
27.7254
-10.4221
3.62179
-6.1234
32.6694
-25.0054
25.3477
9.17962
341.019
0.0285426
39.1364
3.03713
38.606
40.9693
10.7928
30.4645
-0.840792
-26.8239
3.45228
-14.5411
16.068
-8.39126
8.95282
-5.60922
-24.8077
-20.4834
-18.1302
49.0591
22.63
525.882
59.0868
46.9201
18.8463
46.757
26.7214
30.3304
7.55402
40.0474
12.8603
29.096
17.1304
-0.62729
-27.3948
23.6993
48.2189
544.311
28.6944
13.6129
15.9447
3.61412
22.0271
45.2574
34.9859
40.5466
40.5356
21.0196
615.544
-11.3283
20.2856
94.1593
5.13776
6.68975
30.2464
11.9817
39.1335
27.3163
80.8279
33.3767
115.294
47.8789
75.6888
24.7809
-2.23568
25.0833
15.5037
-3.14488
24.9143
37.3546
13.4129
41.2772
-3.00181
49.6022
-2.78256
38.0317
5.52752
42.8728
-7.4385
28.803
12.8603
45.9626
32.1229
65.5441
53.7206
-6.78003
23.1898
91.3224
75.9454
38.3136
4.33151
34.2276
17.8187
-9.50434
16.4049
26.538
63.9981
-7.64775
21.8674
42.4097
-3.34322
107.672
4.91324
1.79018
40.9003
2.83576
34.1892
16.0601
22.6415
212.055
15.7298
39.1335
14.1979
30.2281
26.8582
-19.0972
47.3355
30.9614
65.1362
40.3826
55.0741
7.91433
69.1335
-6.56415
43.824
4.79512
-21.5092
71.7659
-1.98879
4.55882
146.05
11.5388
46.8994
10.1167
40.2318
10.0884
-12.8924
28.2986
13.7953
6.1076
59.5125
23.9981
41.5795
27.0864
-3.26229
459.787
12.6328
0.0420341
22.4753
18.5523
17.3861
4.69814
6.11439
-17.6723
22.1623
-0.160563
22.8222
49.8694
44.0942
9.43875
28.2167
111.844
-24.0716
-29.1824
19.0764
40.6849
-3.19777
13.0238
37.9658
26.0062
24.7082
0.0577605
5.36399
29.096
37.7451
25.0161
16.8184
34.98
1559.11
50.9939
-1.15783
40.9934
24.793
1.76933
9.01667
273.171
-22.4737
83.2619
26.7123
-30.621
3.09095
-6.71072
13.3617
-14.1425
12.4095
11.1605
63.3891
14.0802
-1.41807
40.745
25.4304
215.67
30.2464
28.3963
9.14847
-34.5279
28.354
36.2285
-4.10463
54.8318
42.2058
47.8789
26.9631
-2.39304
49.4558
-14.9974
-8.59499
15.5679
52.048
20.2809
-33.6906
52.0882
8.31857
25.7357
-25.9425
1.92182
-25.4906
-6.61981
-25.2714
0.718072
-48.5381
36.2841
-18.2553
-15.4501
1.50928
-29.635
-36.6318
-17.4069
49.2116
-53.7067
-20.4763
-31.8726
8.01578
18.7536
23.2653
1.2704
-44.771
26.2906
-17.7352
8.53896
-1.53652
-8.14208
37.347
134.331
2.26656
1.48739
5.52752
43.588
15.3378
99.3833
30.6771
7.23805
248.362
-14.3393
46.8034
8.74304
22.8829
306.189
63.2114
57.2047
-6.66397
-21.9054
82.9533
19.6928
18.6066
-4.20983
-5.32116
-5.34235
-2.02555
-2.49541
18.0578
53.6541
0.404916
42.0795
16.1576
-7.58015
1071.64
10.332
26.6929
55.7375
38.5489
37.634
35.8686
-4.8849
30.2281
47.4729
5.2657
77.3206
19.7171
121.358
83.4861
28.8372
95.3704
6.55431
14.8308
9.00872
25.0833
-4.57521
21.218
12.224
26.7883
26.1222
8.30695
21.0506
18.6139
41.9758
53.3503
3.97416
15.6694
7.98167
346.162
7.98211
180.552
35.1216
78.8492
13.1605
21.1651
-1.96874
14.7618
11.5897
3.80589
13.8105
-0.258213
30.97
48.9895
-6.84307
59.9219
34.98
31.7477
26.631
41.9457
203.61
140.048
53.4566
23.3211
172.997
174.783
-10.2923
635.609
1.72258
8.74898
25.5541
33.0394
4.15305
43.9535
29.2761
-22.5727
70.8853
-0.912376
-5.1662
8.56382
-7.34356
35.8926
31.6373
-6.41687
45.2206
45.5989
36.5836
23.9068
40.0816
74.7557
98.3836
42.9418
16.505
6.34263
85.38
4.35138
127.322
23.2995
26.6728
29.8583
52.7683
39.4031
17.6129
-6.61981
-0.90849
43.8216
15.2186
28.7879
34.2177
-3.97884
-22.1435
138.739
26.5007
-6.84307
39.3072
37.3699
34.1273
-19.8985
41.9305
25.5734
68.8336
45.9603
2.70636
-6.91289
71.7089
11.1104
-17.3283
15.2936
21.795
86.612
28.961
6.7873
-18.8245
44.6484
12.2061
-2.3585
31.0526
26.3896
24.6242
37.7667
121.592
25.4423
52.7169
8.11754
-15.349
19.7171
38.5086
15.7187
-12.7004
18.5337
2.80618
26.0752
9.00872
43.824
-10.1974
64.2294
2.47732
6.60178
43.6549
16.7519
32.6698
24.2361
30.2795
25.2393
-8.40475
36.3253
32.0852
9.85573
55.7644
13.2147
20.9648
38.8151
4.23397
49.3669
1.38845
16.7719
29.7543
-44.9198
30.6771
75.2264
6.27539
39.3072
11.9606
23.1898
72.5817
8.32856
-25.6536
39.8498
10.3225
-2.00808
1.72258
19.9319
38.6616
-16.4617
8.34627
1.1651
16.7827
52.1447
-36.5196
25.7525
19.8082
39.6168
13.4038
11.9817
46.6298
-15.7872
33.9762
15.6138
20.2582
22.9727
29.0874
63.2622
32.8864
43.8297
-7.0782
292.147
5.4605
14.6309
31.032
21.1259
36.2105
6.60178
58.6475
62.6549
19.1765
15.287
20.6625
38.2276
42.1059
55.066
24.5505
55.7644
9.46657
13.6688
5.52752
4.23262
26.0062
-12.7732
-9.31257
13.8105
3.48992
25.3478
24.6267
-33.08
26.1887
8.74304
-0.111434
34.1273
-34.891
42.2122
75.9148
698.893
-28.5727
1956.83
26.0854
6.87492
55.5282
6.02711
10.2203
6.7873
-15.0764
44.6484
6.58389
88.5371
10.76
14.186
5.77491
58.3814
-3.01083
46.6298
707.602
54.5909
39.9767
67.1099
36.0911
15.9689
36.6345
11.6625
29.7781
270.798
78.5491
35.2456
40.0758
14.1655
251.636
19.3439
-14.0129
68.0178
4.55882
62.28
47.1461
46.8994
36.3536
6.49865
45.9432
19.4587
-18.5146
18.9283
15.6694
39.8408
27.6534
37.1165
39.4516
5.97227
68.3159
23.8226
11.3828
18.7272
-9.55866
24.8182
4.26765
-0.924056
0.492188
1.06836
20.2882
43.2447
12.519
14.156
-21.6861
-7.16049
51.1501
29.8904
81.0693
37.2506
-12.7732
-3.69037
60.6621
20.3565
55.3329
7.76007
2.52726
44.9294
18.1134
30.3791
-14.2763
-13.782
27.6041
32.8418
-21.6565
-8.78696
52.9683
4.70026
45.2574
161.018
-0.621346
38.6616
-16.4617
-0.708963
444.07
44.6484
-12.6625
-6.10663
46.0451
140.708
146.439
37.7667
13.8558
46.6298
-10.165
43.3465
153.317
551.459
33.2771
606.351
10.0965
19.1587
36.5394
57.9344
12.7568
45.698
2.38521
6.60178
38.0327
14.8778
-17.93
28.5468
50.473
22.7832
30.0328
55.0942
42.1059
159.483
34.4101
89.4976
53.9831
187.503
-16.5165
32.7086
8.83006
41.7153
36.2484
-30.4707
-37.4393
37.9367
15.9425
-9.03696
26.3781
-28.8414
36.598
-1.32371
41.1348
37.9658
29.7543
864.29
31.9169
51.2918
9.63413
17.5198
25.6096
24.2514
56.616
4.46437
47.5527
33.2263
17.8493
-12.2862
56.7164
-4.67007
-11.3784
16.4049
15.2724
9.21884
6.87492
61.1613
49.906
-10.8395
18.6568
63.3891
60.9318
21.0707
104.141
22.6415
32.1205
30.2704
6.3595
44.7557
12.3238
21.236
18.3842
66.0762
19.7171
53.8918
17.8938
19.1587
157.215
17.7987
18.579
-0.361613
-12.0715
22.9999
9.97358
22.7832
67.5141
71.9608
165.794
10.3359
41.9475
32.0852
24.5505
8.17313
51.0852
65.1347
59.6053
-5.27212
27.0864
3.20786
64.2041
47.4928
-33.2818
6.69768
-4.69863
15.7412
74.5451
0.0129772
16.9979
17.4771
-9.974
39.562
22.5425
-42.0981
-10.0161
-29.6493
23.8183
15.7613
-9.44063
14.691
29.3718
36.6214
15.783
-9.40394
-37.2534
9.33462
6.91437
51.6221
29.364
14.6059
6.46455
246.924
-8.088
-29.3062
37.5293
-2.5473
58.9849
5.93194
34.5588
12.5755
-32.0799
112.208
-3.47464
52.904
-7.601
-22.8425
-14.9774
-34.8042
17.1676
13.3983
93.5518
25.6156
19.9209
24.7678
57.072
36.7724
106.738
63.3891
28.567
36.9969
76.9894
43.3649
86.4924
36.3446
-8.29093
29.6286
15.9689
44.5215
45.7038
32.2772
50.3928
30.9172
54.1862
45.698
17.9136
2.38521
39.9586
-10.2648
23.0402
-15.1073
9.92069
1.77939
5.96749
43.7955
18.4824
75.2264
28.7642
219.218
-9.99762
41.6235
49.4267
36.8178
263.736
-12.5351
45.472
-15.9145
42.9695
-0.461696
22.7898
211.618
-21.2361
33.0504
385.364
-1.46915
102.05
1194.95
40.9003
4.70982
7.95226
38.871
37.634
56.4834
54.6332
-3.01083
153.452
-17.6613
13.3615
16.5101
38.4577
50.1437
57.2492
19.4668
13.5365
84.126
27.169
57.9344
29.6234
23.2092
25.4098
38.0846
4.72772
28.6624
187.292
4.55882
24.7987
34.0276
459.194
9.92069
33.6385
62.3287
187.176
137.152
28.1688
38.1733
59.081
32.1229
4.40133
29.9369
27.4837
41.9305
-4.41167
44.4707
17.6989
41.8128
25.315
29.5234
-7.19522
35.8871
16.7151
-0.621346
-6.30504
49.906
-13.6506
22.4018
-18.5126
45.5854
53.8669
17.3192
-1.74355
0.152707
20.8761
37.7667
-38.6181
-13.3403
-34.5279
26.4799
56.7058
-4.64581
16.4105
40.3826
85.0591
370.123
-22.8504
-29.2646
-31.348
16.5328
11.287
12.9921
25.7357
75.7729
17.8514
28.8573
30.9506
47.5697
26.463
15.1802
62.3296
56.3182
22.8389
49.5752
56.7078
53.115
-0.798587
6.60127
6.3709
12.0868
31.4066
27.866
11.9232
5.886
-21.8356
13.0703
-28.7383
9.2589
-6.78003
41.9305
46.3448
-0.891345
-10.4121
-36.8979
-16.3722
-29.0329
-41.3635
-49.1874
-22.1877
-10.9645
74.8112
149.304
-13.8013
42.4097
510.151
15.8425
-38.1903
-22.5727
-13.4476
-8.40864
-1.41807
-19.2251
10.4379
32.1205
159.074
-17.6613
47.0947
13.7397
-0.356501
-8.39394
34.7604
2.60023
8.42838
-13.2802
578.725
-12.398
14.1655
10.8185
89.6214
-18.6981
65.2067
0.822305
3.62179
15.8028
10.6018
30.9698
-13.3092
35.5467
-3.71959
186.251
98.8679
68.9757
60.0664
11.1569
34.13
18.2895
7.20041
-27.6596
12.7318
-6.65391
68.8879
32.5654
-9.02503
0.0577605
64.4102
149.667
70.3254
15.2563
32.5123
44.9294
-4.37542
11.133
67.8604
21.331
68.8336
-9.47507
-2.22773
42.6609
18.7558
109.499
4.22347
6.86027
6.83908
-14.207
-3.43245
-7.24207
23.8307
44.8906
511.848
-2.89498
28.7189
1.89872
-21.0958
24.8155
17.9563
36.8057
31.2074
101
23.204
-24.2205
48.0317
48.41
-29.4045
25.7838
-6.51987
14.1457
88.4992
39.1484
-2.97279
9.94575
114.101
-3.63818
-4.08192
-20.5722
22.1032
-6.67396
7.36992
32.295
35.4805
43.8498
36.4837
27.2025
58.8141
22.6764
53.1507
56.7074
74.5051
36.1576
57.6435
36.3136
3.1564
50.3547
10.0492
20.6627
-23.162
-41.5133
15.8814
20.9245
7.27547
346.466
45.4078
-24.4676
3.39447
1.43147
37.4964
-2.94511
-30.4468
-9.06929
9.65018
-23.1716
-10.8395
6.4722
21.7798
3.66425
14.6634
9.82633
38.871
32.9267
3.90084
13.3798
22.7741
-2.66874
431.278
-10.6231
34.2171
-22.9449
13.8446
-18.3226
42.8965
6.55431
31.6974
3.38652
38.2018
21.1259
0.603249
-29.0055
41.7809
24.2481
15.8032
6.05803
24.2361
131.232
38.2276
42.1059
-15.901
204.991
-3.5221
0.187632
19.4175
36.0927
53.9831
-20.2647
22.9746
401.691
263.758
-18.7541
7.30794
0.95001
2.94243
33.4067
17.0078
139.672
-24.0716
-12.0809
-16.0639
23.8183
8.26504
-5.6925
-2.17559
25.377
8.28671
14.9589
31.15
17.7679
-15.3404
364.119
3.65346
15.477
9.13962
-18.3954
-22.431
5.36399
0.263801
35.5591
-15.6198
13.5125
68.1826
62.5452
18.0771
42.5967
45.9603
-3.16476
54.8424
-27.1589
-22.6228
91.3675
30.2649
16.2452
-17.5604
-6.33116
-15.0764
40.9003
12.2061
-7.04027
18.2562
14.186
28.2637
39.6168
39.6407
25.1002
16.6447
31.0645
188.028
30.4689
21.5911
35.1512
49.753
32.5853
19.1587
50.3928
21.5468
31.6974
5.26059
25.0833
16.0395
4.72772
-18.8554
40.1661
19.1765
-33.4387
1.92182
-1.12775
21.4912
-6.53069
26.955
-22.2628
15.1802
2.55093
36.0927
65.1347
104.583
-9.02026
-2.89864
19.2265
11.8856
-24.8485
20.7532
-20.5727
-7.50973
-3.2928
-17.0272
65.9257
-10.694
11.1497
7.26555
9.71563
-16.8088
11.9364
-14.7287
33.685
-26.8642
11.133
-3.35407
-19.8985
-17.5301
31.3523
34.7159
-23.5306
37.9758
14.0706
-24.4969
10.7827
-1.57302
-24.5143
14.3712
16.1838
-36.3162
-1.95795
27.7818
42.1911
8.88589
-10.1768
-9.21762
9.63171
13.4038
20.8578
2.49534
-41.586
18.2846
17.8938
85.0591
-8.95227
-15.9345
-2.23568
8.2167
11.7555
608.177
-26.3517
-38.5447
1.7473
-7.20182
0.0477581
-8.62401
10.2468
60.9357
34.4513
-22.2628
17.0542
10.0472
9.85573
12.6609
-22.8536
-1.77783
-10.8943
4.59763
3.20786
34.219
36.9957
28.2494
9.27565
52.9583
-28.3417
17.2119
5.36399
21.5997
39.6192
-6.84307
26.1887
1.24678
-9.48176
28.5051
10.0866
32.5601
34.9437
12.2271
8.32856
8.07964
37.9758
15.9447
14.8585
3.28644
34.013
-15.144
156.739
23.6691
-10.3944
16.1576
10.9152
15.9542
21.0707
20.1303
10.4379
18.8934
39.6168
30.2704
62.5815
29.7632
170.783
11.8657
22.1323
43.5874
20.1586
31.0123
13.8446
15.4106
11.0827
47.5721
-8.85918
14.098
30.5365
16.7519
24.7987
26.1102
13.4129
82.5067
40.2318
15.9581
38.1994
37.669
-1.1972
13.6039
20.1571
31.4943
19.0907
19.5902
10.7041
34.3744
20.7532
3.79017
-28.1245
11.0561
6.14172
15.9425
-8.87814
37.1548
19.074
18.8818
-23.2192
36.598
-35.5388
1.97973
-27.3083
354.534
-38.2792
-27.3422
-12.2634
40.9279
31.2459
-43.9635
33.6996
-2.5832
25.2642
-22.8366
5.97734
4.06407
-8.81997
-24.4575
28.5955
1.64335
-9.02503
-29.9273
10.0623
-18.9989
-17.7557
2.13787
-29.3319
24.3147
-16.978
-23.9688
-1.15783
-4.92118
-26.9005
23.856
32.8418
-10.661
24.8573
-6.54414
-35.7413
-10.9434
11.0929
3.06529
49.906
-13.2023
12.7893
2.33006
-4.23257
11.3971
20.8761
-38.276
-8.7898
76.3835
-3.70877
28.5919
26.3271
18.2217
73.8186
7.49135
34.5085
-5.04678
16.65
16.4407
70.8289
31.3579
1.23148
25.3477
35.4165
28.0504
89.9837
18.5217
287.895
-19.4901
-2.13423
20.1631
59.5125
10.8796
1.97031
34.0833
-4.7727
39.9966
-9.85595
781.528
-20.6282
-2.06239
11.6997
15.512
2.94243
-24.6894
-2.03463
-24.0295
-15.723
12.2351
-9.30191
66.1427
-22.5835
99.81
-18.3954
40.0474
28.3748
-55.5688
-13.1667
-19.368
18.6292
-10.5282
23.1898
-30.6486
8.86348
12.2271
-8.53803
-27.5276
21.1092
-15.9145
-37.6153
-18.4396
-18.4608
-9.52182
-39.9767
-30.6679
31.1653
-2.89813
8.66137
-41.3133
24.0337
-36.5196
-7.04027
3.2637
2.94162
5.88358
15.2779
10.1076
-11.4663
-19.5353
30.2281
-6.87499
-24.7194
22.9727
6.59859
25.7808
57.2492
19.4668
7.91433
21.5468
98.9639
41.9499
10.4173
-29.4739
15.544
16.7719
47.3361
33.5025
80.9301
60.6621
-4.00634
29.096
-16.6028
-10.5912
594.795
25.0639
-40.0189
40.3381
-8.53803
6.20557
-18.4396
-22.6403
10.6231
-8.17911
21.795
-20.2098
-2.89813
92.9943
-24.4467
20.2856
-12.1568
-38.8994
3.2637
16.0601
3.90084
28.3963
4.48543
-17.0885
145.382
36.2285
3.39163
17.3505
14.0949
23.9068
17.2847
-14.0604
-58.4577
4.46856
24.874
-51.8706
26.7883
89.8404
-21.6781
-25.9425
7.54402
-1.12775
-30.8935
41.9475
8.17313
-22.8536
-20.5185
-0.54027
11.7302
-12.4773
-21.9384
-33.8279
0.484487
29.7543
-31.5138
-41.1717
-3.05614
20.3565
2.85903
35.8711
-38.7022
44.9294
-41.3409
-8.97627
-4.90596
236.833
-1.04177
319.086
-44.0255
-20.7487
1.41237
34.0342
-9.52182
415.421
-23.1716
-37.0764
-46.0016
-17.5756
-48.8096
48.3965
-44.0159
-7.04027
387.125
1.08974
12.4428
34.9556
-32.0589
-1.15889
-18.5983
53.6539
630.267
27.6578
292.394
54.4381
27.9001
36.9624
18.7357
34.5085
24.9383
9.48029
18.3148
35.2735
-20.5722
108.581
321.276
11.6802
-12.824
108.744
105.694
98.3279
-14.027
26.955
-9.1443
-7.30863
17.417
-33.9639
-54.0026
-31.8014
94.3953
12.2294
-10.9806
-0.0482056
14.8811
-33.3391
-34.891
45.6786
-17.5301
33.2263
776.846
-27.2787
-46.2683
-30.907
-20.7487
-0.461696
-18.4396
-7.21641
-32.0106
-2.49541
-6.30504
6.80246
54.7528
-32.8832
-40.0644
12.7893
-29.0234
-25.7809
-30.4695
-15.799
-5.46949
13.4038
-14.2552
-26.4588
-27.0316
568.085
21.236
-24.7194
21.0986
21.5911
12.6624
23.516
-7.0782
72.1466
7.33457
-28.4726
-4.90177
10.4173
-29.4739
-5.01895
-34.6277
19.2921
5.50747
-6.68558
-38.9196
5.49543
-52.1794
-24.3151
-6.74994
-23.4864
-14.027
36.3253
56.448
-14.3157
425.898
3.38334
5.71844
-45.5645
13.0309
-4.19932
24.067
38.5568
29.0901
23.8812
33.3157
-3.73516
25.7921
9.50166
38.0918
42.0059
261.766
132.263
22.6954
5.67587
47.8943
-18.4031
25.5911
16.9671
3.6138
-6.22346
26.6294
-16.7275
2.7408
37.3994
62.4797
13.1956
176.953
11.2108
-2.5832
-16.3162
-1.96874
13.603
307.116
3.48992
24.6267
-31.2059
29.9369
2.5903
26.9379
-11.9079
23.856
23.4715
25.1952
26.8203
-21.9944
-26.6986
15.2936
-5.34235
-11.3959
21.806
-29.5801
38.3313
25.528
-33.8171
14.6634
60.9318
-0.484435
-2.68058
-1.72136
413.032
14.7707
46.057
37.7243
30.6063
-7.85277
532.719
-12.1421
31.403
-3.02197
-42.6855
18.5337
-30.927
5.4605
-28.4726
4.46856
-17.6937
752.949
-9.70411
11.287
10.1926
78.5844
30.7953
19.9721
9.17962
-3.80872
-20.5862
3.52917
-6.3332
-10.1197
47.5285
62.3296
38.8978
12.7537
491.102
21.9485
32.345
25.004
-7.98188
63.8567
22.5308
16.8531
-5.81053
30.4404
26.7564
38.4313
-6.4279
33.4067
35.4467
32.1925
241.896
57.2127
56.3276
6.89678
20.9059
102.237
34.069
63.1737
40.4316
38.2501
11.1741
79.5659
63.4167
49.0495
22.3422
12.1478
2.46324
23.781
25.3852
45.7387
15.2738
38.0317
112.349
28.5955
14.7618
-46.5064
-24.3051
-1.18207
25.3478
33.997
-25.5837
29.9369
-38.1086
35.4958
-6.78003
45.6786
-32.5227
23.856
36.59
4.58043
-38.772
-3.2537
223.966
-19.2024
-22.1877
17.1464
-13.7398
-4.43097
31.1653
-38.9505
-2.89813
-2.58303
-16.9505
44.6484
-23.4012
-25.7809
21.6823
7.64897
11.5058
281.395
28.8483
18.5188
-57.0167
63.9613
759.618
39.8393
21.5911
22.0327
2.9013
-1.456
35.4003
-53.4158
9.20864
40.8678
19.4611
-53.8368
-18.1374
-28.2257
-10.4337
-12.6826
5.91664
5.66996
-12.3721
19.7062
19.4587
-1.64803
15.1802
105.625
26.7223
31.4015
12.7537
80.6811
-1.02457
81.9186
-23.7217
-26.7225
-1.73562
-26.1949
14.9791
-44.4581
1410.25
-14.5003
-24.6894
4.0815
9.51152
19.8843
27.2276
112.55
-4.34761
-14.7013
19.7782
-22.153
17.417
3.65346
31.6284
-12.7732
-13.0607
23.1808
-22.747
0.984963
-27.4578
3.69993
-7.6077
2.26813
-4.90596
88.7821
-17.5301
14.4857
17.8493
17.6989
-29.4017
-1.37963
-17.7885
13.3983
-7.64775
10.6231
269.183
-53.943
19.5907
27.402
-18.8245
33.404
64.6799
6.0782
-15.477
1.06755
18.8934
249.512
-3.4628
-29.2478
-2.09592
-27.0316
47.3355
0.976392
13.8446
31.6521
-2.81602
7.13465
30.7055
-25.1899
-18.1374
431.587
20.5
12.0551
60.4059
33.6064
-16.5721
16.9144
2.62039
6.49865
94.6689
26.955
-41.0034
-18.553
6.29906
17.352
46.3941
7.5925
5.97227
45.8271
-6.16247
51.241
-11.73
7.5383
6.17256
5.52752
49.2102
26.0062
-14.6472
7.55402
5.36399
19.0045
35.5591
267.364
-13.2299
-16.4725
915.245
34.9437
48.2189
66.575
-20.0314
32.3536
6.57433
3.61412
-19.2024
-12.8174
-22.6403
-32.4805
6.81342
16.1728
-14.5876
-21.6388
6.7873
-26.3208
14.6634
86.663
11.3971
-16.1293
3.52628
520.196
2.11709
-3.12685
-20.9712
36.0911
-8.39394
37.0252
40.0816
-42.6855
-2.81602
-5.78389
-17.2282
21.3352
-18.1374
-64.6127
4.29955
-40.4188
-53.9121
3.62137
-14.6981
1.92182
10.2468
-37.2553
-1.68643
66.2692
-6.07979
-13.4833
-9.27409
-48.3756
8.34576
20.3189
85.4085
156.471
6.3709
40.8119
29.5984
40.7769
32.5654
87.4894
18.4956
1807.8
-7.7801
36.4961
26.5467
34.5588
10.7014
12.8977
185.297
15.266
64.1484
12.7648
125.12
22.5039
11.7197
-2.51006
0.279853
18.5892
-9.99168
-6.30504
27.4172
9.77525
-13.8274
-9.45421
35.2781
300.812
-12.6625
-11.7288
-1.72136
242.016
4.48543
-23.2835
41.4725
17.4879
-34.0897
15.4764
-4.64581
46.3956
25.3901
-31.4411
16.6596
-25.3048
11.0827
15.713
-25.1899
-27.5998
-18.1374
-10.2648
34.2846
-1.98879
-4.81151
-10.8086
0.294446
-7.44851
6.36852
-12.242
-19.6492
-3.5221
5.80983
13.7953
32.3445
3.29054
1.50928
-11.1482
-12.7684
-1.02457
182.27
-9.46501
14.7618
-33.3879
-16.8088
-8.67833
19.7256
20.8785
2.52726
211.721
-8.12355
18.6292
2.26813
0.701018
36.9745
77.8194
-40.3972
-46.2683
39.8498
-29.0329
7.36225
-1.57302
-30.1365
-8.17911
27.4172
15.3974
-23.5129
10.5354
-24.4467
27.7818
4.70982
-7.04027
22.0044
1.06755
0.152707
32.1205
11.5297
-31.1218
9.14847
-23.2835
236.375
-5.00092
-7.85277
47.3355
14.0949
23.516
19.1587
52.2669
-0.941951
29.8234
9.00872
25.0833
-6.98512
8.09951
-7.61099
-14.1818
18.6139
22.5366
210.642
23.3652
2.1001
7.6839
2.35947
-5.98699
-37.1312
6.47169
1.3338
0.485841
23.13
-28.5966
-7.45423
-20.6282
-17.0549
-10.2944
-40.7373
-11.405
-13.8489
-18.635
-6.22168
-37.1901
-3.19777
-39.4501
24.8473
20.384
-10.8991
-24.3051
325.829
0.263801
-4.96901
48.6775
-28.7383
653.938
-31.1429
10.5809
83.8261
-21.6565
-33.1498
-1.37963
-27.1589
24.2288
5.92324
32.139
-13.27
-28.7323
-21.2976
33.0394
-1.46915
-2.89813
-10.0793
-15.0764
-4.23257
28.3724
71.4998
-27.3737
-13.3403
-15.7872
11.4874
-11.6009
2.35793
31.403
14.1457
15.7187
26.0299
-7.85788
17.587
-62.6713
722.027
-10.6411
-29.0055
420.342
-26.3517
-42.2928
5.49543
-9.07588
9.41809
-21.7425
10.2468
-21.5232
13.8365
-48.4997
285.535
-8.88493
3.29054
22.124
28.2072
-5.27212
31.3189
24.8487
-34.2188
13.2569
421.707
21.1651
-1.96874
125.908
-4.63723
5.886
-40.5763
-28.7383
-48.0095
-3.04711
-49.3893
33.2263
53.4566
-10.661
-25.2848
-22.6228
-64.1799
-34.3545
42.4097
-35.2023
-6.64626
-6.33116
147.967
14.6634
59.0577
-27.655
-7.9807
23.5785
42.4279
34.9556
-19.8996
-44.8352
30.6063
27.7545
17.843
22.0327
68.4936
64.4444
0.418062
7.13465
19.4611
152.846
-1.36292
-5.01895
-6.51668
9.92175
22.3741
36.4179
54.7838
63.5915
56.7723
96.0619
37.2506
41.2872
38.1733
10.9862
38.4663
65.8561
13.7717
52.4256
78.0835
24.2514
45.3717
336.174
62.5452
20.1079
49.7084
32.6914
62.3386
38.4334
16.7326
-11.8804
8.71315
43.4192
-35.2023
-4.77219
-19.4496
-54.4318
9.04116
-19.653
-27.655
1.38963
-13.925
-9.21762
26.4983
58.3814
-18.0034
22.2669
14.1979
33.9762
151.443
79.1946
19.7171
14.5364
-0.846831
10.0965
-20.1967
35.4003
-10.3123
-18.9024
-8.6499
-15.8196
-10.7332
-3.14488
4.72772
262.921
-20.7295
-42.2928
-7.20182
84.3807
-12.3721
15.869
-40.2639
-5.39617
-12.9308
-21.8119
4.23353
37.0237
12.7537
9.46657
-27.7609
-14.143
-11.7847
-25.6866
6.46455
-6.78994
3.1564
6.61699
18.4956
27.2219
28.3748
17.5198
50.5516
54.2365
22.8829
6.33843
66.2933
27.6041
40.3381
12.0767
8.07964
57.1741
11.1104
-15.4542
7.79731
38.6616
24.7678
34.5832
-15.7015
-31.943
15.9542
-3.29213
20.1303
245.655
39.6168
64.0036
38.2186
1.0794
73.3316
55.3752
42.8965
16.7049
33.3716
40.0758
1.04699
22.9999
-6.89301
36.0431
41.1027
54.6424
67.5141
317.464
17.743
14.084
41.9475
-26.0109
71.4021
71.8914
46.4869
30.0813
-9.02026
30.8346
12.5782
49.2116
75.1011
-16.8246
22.4753
16.6783
32.3786
34.6832
34.2254
47.92
42.777
22.3282
226.903
47.9953
15.5429
29.8904
64.2027
54.1172
35.9526
108.451
-10.5656
24.4108
38.6822
-9.65417
35.917
31.3162
-2.09486
10.0713
-15.6561
38.8485
-2.76541
-23.4107
-31.9931
1.41237
-18.4396
34.013
299.699
3.12679
-10.0532
-16.0166
-0.708963
18.4115
435.745
-21.0992
7.64897
26.4983
32.1445
12.8966
-17.6613
-6.87499
7.13976
11.7283
21.5911
7.04018
40.0816
6.04026
42.8965
0.932116
-0.161694
3.38652
28.8314
-18.2295
-12.5152
-42.1239
8.04769
-43.2183
-32.9225
-15.1193
26.2847
-1.12775
6.49865
83.4245
66.3104
-24.1368
4.425
36.0927
1086.5
18.3759
33.8294
20.9648
-36.6318
-19.2809
34.219
-0.485615
43.242
1.9161
-48.7392
1.68574
-20.0952
3.76111
-15.4374
-26.1056
24.9734
20.0111
0.206601
181.838
10.3758
6.66489
-44.6864
-40.1919
-21.6861
-37.1455
-45.7755
-4.85343
-6.62954
7.41434
36.2428
-18.6636
-5.76879
-2.84471
5.8501
13.0828
86.7962
18.1588
-21.4665
18.1196
4.96643
58.4547
199.011
9.14061
13.3075
403.475
13.0238
21.0992
16.6359
-9.02503
3.80589
23.1808
55.9638
2.13787
-1.9855
13.5125
-3.0319
36.9745
45.9603
4.58043
38.0647
4.70026
5.48819
0.301043
560.626
-5.77369
-11.9272
21.0196
40.2054
12.4095
11.1605
67.1372
32.3151
46.3672
74.1561
11.3971
32.1205
54.6332
6.3595
16.0719
25.8804
51.0836
194.005
42.6474
55.3752
36.3334
80.3779
21.5468
11.0827
-9.73194
6.66919
8.00741
43.7068
21.5943
34.2846
27.0476
43.5394
42.9768
60.2646
82.5067
49.472
43.98
113.41
79.4288
47.0777
45.1652
64.2037
72.631
93.3385
28.2072
-1.52399
43.953
5.08193
66.0782
53.115
65.1067
61.9826
22.3005
32.3145
38.4313
37.9735
32.9275
43.0088
21.0992
3.51742
2.21936
20.6725
-7.75448
39.4033
275.204
21.4403
-28.3318
20.3787
34.0067
32.2893
-21.6565
2.3685
-53.3958
-33.8672
-39.8171
-0.63599
4.96502
2.12826
24.6061
72.0645
-17.5756
18.4115
-3.29213
3.2637
-10.1768
25.5613
533.457
19.4558
32.0015
60.5914
61.4877
44.0799
91.3732
60.9974
36.3334
1.35509
45.7076
61.8393
-1.09873
2.44949
18.5241
60.0801
-7.92215
-20.9485
-11.6311
83.3013
5.16965
0.706321
-9.96207
-10.2496
44.7326
68.1452
30.033
91.156
20.3309
36.4961
-2.50136
-14.5985
-36.7651
1.21052
3.24128
21.5974
-1.29069
0.952127
-20.7487
-9.83203
-31.5581
-10.9645
-13.27
-23.1101
-12.7135
-29.1351
-25.0718
-18.8245
70.8853
19.7024
0.455999
478.954
-11.0917
15.2539
11.5297
-29.2478
-7.71812
-34.5279
41.4725
21.236
-24.7194
41.7133
40.3826
66.3185
7.91433
31.6521
-2.81602
24.2012
8.2167
-53.3009
21.218
-40.2499
-14.4411
-5.73693
-14.1818
9.24357
17.6129
12.21
-24.1368
-18.0638
33.2756
-19.1054
-18.6444
-20.2647
-36.6318
-22.003
-52.9595
129.449
13.1605
-24.3763
3.5598
9.88985
-25.7447
1.06836
-7.65683
-31.5258
-43.834
-6.50556
-34.3327
-23.1346
3.6138
-26.8382
-7.10377
-35.4681
348.408
18.6587
11.8799
58.4199
13.1956
3.60154
-11.2801
-36.8921
29.4032
-45.8293
6.87517
19.291
16.7719
24.8473
55.9913
0.0577605
32.5511
27.2219
19.0045
-21.8356
33.685
126.809
26.1255
22.8829
-36.7651
38.1823
49.9362
95.0705
11.8278
34.2276
-8.4182
-20.7487
-34.1949
-33.4321
9.65018
-7.64775
12.4971
79.902
19.1456
-25.3869
21.7798
5.53832
54.0187
17.8283
21.0707
-6.10663
17.9341
37.634
45.239
20.9001
63.4964
21.6941
30.2281
349.553
29.529
70.3677
25.089
76.6297
31.6974
98.9639
19.4611
8.54325
21.1259
24.9661
2.85365
28.6624
0.810686
29.8583
-3.45369
23.4544
85.051
8.04662
9.27565
269.635
-7.15097
20.6725
-11.5026
36.5922
22.7526
-21.8356
14.9443
-9.99762
-11.3558
24.7569
41.9305
21.8253
70.7077
29.0937
-10.4121
49.2201
-21.5367
20.4807
11.5454
28.3908
14.841
6.02711
-6.64626
40.9003
15.9542
9.82633
8.88589
19.8082
26.3896
92.0906
64.0036
-8.29093
69.5835
24.9841
36.0911
19.7171
74.5066
40.3826
36.3334
32.2772
41.0225
21.5468
20.453
9.00872
17.587
-36.4343
30.5883
10.3499
21.0506
39.2286
28.4054
9.17962
-13.179
24.1439
-23.1998
-4.0083
1.42244
24.8423
-8.79809
-36.448
7.40873
6.01896
-6.07339
-4.04399
11.6958
34.8087
-2.76906
21.5383
-17.992
-6.03971
19.6907
-23.2945
-35.9338
-33.8938
4.0815
28.2522
12.388
3.81655
19.2251
39.1247
49.071
-11.1866
28.803
-2.13228
32.8441
48.9895
-12.4653
12.4912
37.3699
21.331
23.1898
19.9512
78.2039
85.3157
-14.1602
9.86476
-19.6626
5.48819
-24.8246
39.6564
-3.46828
3.59664
53.6541
-1.46915
75.8126
-15.7015
-7.58015
404.469
25.3246
-12.6625
586.098
21.6823
140.708
20.3929
19.8201
58.3391
23.1101
7.13976
28.5949
17.843
27.2642
13.8446
4.16619
16.6596
-14.0604
7.33457
27.7494
43.824
-25.7258
-21.8855
1.75934
-16.0559
6.05803
31.7324
4.04258
-19.8684
62.7206
-4.65662
13.8365
-11.0184
7.6839
4.425
11.7298
42.6459
1.97031
-35.2572
15.842
81.9186
39.8412
114.959
-9.85595
82.5974
342.996
44.9641
12.9301
11.7639
14.0685
-8.87814
12.3128
24.0363
18.5801
47.185
56.3632
11.3128
2.16528
55.3855
27.5665
8.26504
147.981
51.4549
3.13492
8.5104
17.657
18.7071
-4.45727
21.1651
24.2682
58.5805
29.7543
5.96749
-7.4385
-1.18207
16.6084
42.2144
65.8561
-18.0875
18.1134
19.1347
120.641
-2.53761
57.5892
30.9678
-2.91584
67.9608
177.114
-7.63028
-11.7061
-1.57302
11.0929
3.12679
64.9095
76.1429
-3.34322
356.923
10.5354
25.9078
238.968
-8.91433
1592.47
27.3045
43.2562
50.8612
35.8926
41.9668
46.6298
-19.5353
38.9989
71.6984
38.4577
47.8789
62.5703
-3.33007
11.0374
25.295
41.0678
7.13465
49.4462
-10.1974
21.1259
56.7723
28.5955
35.3765
24.4206
32.5511
164.66
29.096
-10.5912
3.12084
11.133
26.631
-27.3948
18.0771
57.5892
21.447
47.3461
-23.4107
-28.245
-15.4542
11.5454
35.8871
-22.6403
23.7415
12.4356
48.0319
6.02711
21.4647
-6.33116
-28.1949
31.53
-14.0308
16.3822
4.81569
5.77491
7.75764
4.03346
-34.87
-3.96999
56.465
6.64943
-10.8263
-19.6826
48.564
22.1272
34.4536
-13.9455
-3.23699
8.47585
39.9068
11.6802
59.8433
37.5291
40.2318
70.0585
-12.8924
3.93576
41.7149
37.0237
20.711
-16.5165
21.4642
131.735
16.7719
26.0062
32.2044
20.6725
40.0474
14.7343
10.3553
28.3748
-14.3393
119.892
21.8615
-16.1504
36.3083
18.0771
51.967
14.1012
70.1727
-40.6461
23.9012
45.2786
28.3908
-15.144
16.1838
-16.4617
0.850004
-4.4571
-43.1874
44.6484
21.0707
38.871
2.94162
2.02677
11.5058
45.2629
26.9742
1.0794
62.0872
39.9767
27.7545
25.3393
33.2771
-18.0145
-20.1967
2.80618
22.3271
46.49
388.979
21.1259
34.5439
4.04258
69.3882
28.8573
40.2318
64.4363
-7.27023
37.9667
52.0163
13.2147
-12.7684
21.4642
40.6892
19.2265
-16.2254
71.353
-9.3283
22.3005
-5.16687
17.3861
-6.54625
6.11439
14.1868
29.6585
22.8222
27.2276
-3.67971
15.0982
-4.34761
32.3436
0.345297
16.9244
9.11212
40.3404
22.7526
-6.84307
14.3652
44.8662
32.2532
-10.5282
16.2031
51.967
-6.51354
8.32856
11.8278
32.3536
-0.134011
19.0417
212.049
-11.3959
-39.9767
347.882
6.96415
-11.3314
32.0872
4.60128
88.689
34.1858
61.0599
40.5538
50.4001
32.5743
-9.22797
53.6539
31.5434
32.4397
40.7763
43.1429
30.466
52.5641
31.6483
38.8364
79.4408
26.232
-4.10975
23.2092
19.7876
-18.1374
87.1866
39.9068
269.751
30.7957
21.0506
29.8583
193.323
28.1588
-4.87588
19.6171
-6.53069
41.9475
174.514
0.187632
15.6694
13.6039
40.7719
46.4869
33.8294
21.1651
7.40159
292.839
50.3691
-20.557
23.1808
33.475
4.7331
39.6192
4.40133
103.025
10.6171
87.9697
26.631
13.8347
55.0489
604.66
20.1079
6.20557
72.9546
-11.7061
17.1676
15.2724
-9.99168
4.93936
8.67652
-12.7135
17.7166
-2.58303
9.28645
37.1522
29.0727
21.0707
-9.85477
16.0601
32.1205
52.7169
38.1026
29.0874
29.529
1.02724
4.4743
29.7781
53.406
69.1787
37.1197
36.3277
107.869
313.48
30.5883
53.4534
47.4031
33.6185
109.507
97.8873
24.2361
0.294446
35.655
13.8648
302.601
62.5623
9.55796
17.5435
165.403
37.5776
7.84634
8.34576
17.417
38.9028
-8.66401
-6.50147
18.4956
4.42695
52.5218
46.1784
-5.90604
43.9923
36.4329
33.4972
39.4011
29.8803
35.1647
-37.4662
448.705
-25.7616
27.475
23.7057
0.315687
-9.11614
-1.646
17.7197
29.6559
-23.4012
-18.2847
-39.8398
-15.799
-42.9508
2.13545
11.5297
5.42247
2.58924
-26.0946
24.0471
13.699
57.6429
-14.9532
45.0678
-19.2596
30.7151
-22.4937
17.6419
15.5679
-3.96473
-9.79622
-28.4448
73.1311
37.0957
-27.2887
-7.62261
-26.7381
-19.8045
-10.0129
42.2142
28.0504
52.5024
9.15137
-21.3257
-30.7345
72.8284
63.2666
-3.2687
19.3129
31.0183
-17.4536
-24.4504
28.5078
99.9667
-22.9744
26.3754
1.68574
57.172
-7.00408
-4.55383
-0.160563
20.7559
29.1017
3.81655
44.8829
122.299
46.6209
24.7082
40.0474
18.4824
15.9775
8.14946
48.6775
10.6171
1221.78
34.1273
4.46437
-10.0339
59.0788
-8.53803
-16.2832
-11.3784
7.03457
-16.5656
26.0854
143.682
38.6616
45.3825
66.4423
19.9058
9.28645
63.3891
19.7024
-25.7809
7.01183
14.186
39.6168
50.8851
8.23357
6.70159
60.2131
34.3545
3.39163
45.4614
46.3956
40.3826
10.0965
340.873
-15.9345
29.8234
51.3202
-2.70114
17.4698
8.47585
64.2697
-2.93745
15.4284
207.895
19.0351
55.0942
41.9475
318.817
26.4246
10.0472
17.352
61.3866
11.3406
11.5945
19.5902
33.1929
54.8338
118.205
-1.83203
-15.006
13.5738
19.2602
-27.6188
-10.176
-5.94873
-18.8353
45.4621
27.8803
10.0623
35.349
27.2219
21.2679
16.8184
29.3578
5.51076
15.3866
-19.8985
153.01
51.967
12.2271
23.3211
30.4795
-6.54414
-17.3283
-10.9434
3.12679
143.62
14.2987
-31.4542
4.59814
6.7873
35.5234
30.9467
12.634
16.0601
32.1445
61.6223
-19.0972
17.3505
14.0949
3.29205
47.8789
-16.4485
52.2669
329.674
3.38652
-17.6937
-10.7332
-20.0115
51.1512
9.80616
9.66478
24.4106
11.9907
27.1134
6.58777
204.991
-5.39617
2.0617
36.2841
17.352
46.3941
36.1576
-13.2131
19.2251
-14.9348
53.1658
30.97
39.6192
-19.9615
9.32212
28.812
-10.0339
14.4857
15.8248
-23.7795
21.1092
-10.2923
-5.75621
-13.5802
43.4046
-2.02555
-0.621346
12.4356
-35.2023
6.4722
-4.4571
5.53832
80.2557
17.3226
-2.68058
28.2637
41.4908
52.7592
-27.3737
112.222
-19.5353
20.8578
-10.6231
5.2657
27.2133
22.0327
49.753
2.60023
67.2594
0.932116
24.2012
-4.10975
2.92105
32.3703
-6.89301
96.557
39.9068
33.6185
58.5319
22.7832
45.7239
17.743
-0.90849
-11.0184
28.2986
15.4779
-48.3756
2.72356
12.5782
17.3524
17.5078
-28.5966
133.197
-3.7061
-3.7616
29.061
0.492188
31.5326
31.6986
32.1925
16.1362
1.94249
-4.8195
-5.28643
34.2835
56.1273
22.9733
-18.3954
25.9787
411.405
-5.3584
21.8615
46.3448
19.7234
25.1952
-18.1573
26.7314
10.3225
10.7827
-22.1877
1.72258
-11.8657
4.93936
23.6691
21.4647
1.1651
-7.58015
52.1447
-6.53457
46.3672
14.186
28.2637
30.2704
0.737302
-12.0391
208.643
-0.356501
4.232
10.3467
63.2622
17.8938
-5.20414
4.68025
42.9418
18.379
53.1943
-8.32334
695.79
23.0402
62.28
399.049
56.5164
6.36852
49.6022
36.3253
14.2815
-26.9863
7.2361
8.9187
47.3311
32.4314
53.5071
12.5315
11.1569
39.9057
7.40159
64.2027
32.2044
11.3022
66.2843
24.1046
49.7107
12.8346
27.1258
19.0504
-8.54473
36.9384
18.5199
15.266
26.6671
67.5121
-1.9788
-7.84992
-20.1203
-23.4107
-5.75621
-43.5652
-27.8099
9.65018
-33.8847
-34.3545
-9.12711
-30.5172
-11.3314
67.6945
-12.2653
11.8523
-29.9604
-17.3476
-12.6659
9.50085
42.4279
29.3334
-35.807
19.4558
-39.213
21.7948
-28.4267
8.91716
5.66156
62.3251
15.0827
-7.70713
-2.39304
46.6447
0.932116
112.282
18.379
-5.11105
21.218
8.47585
43.6549
60.7808
15.4284
24.2361
30.0328
26.9832
45.854
57.1876
96.2954
225.114
17.0542
36.2841
17.352
55.7644
59.6053
144.399
30.3351
27.0864
145.637
15.4784
23.13
-9.85595
22.6272
11.2864
-17.0549
77.292
6.11439
1.06836
18.4141
9.92069
13.0238
67.9509
63.4875
58.4413
20.6725
44.7326
-1.19525
22.5367
16.1934
-17.1504
23.3776
7.80601
12.5755
29.7643
44.7416
62.2744
20.6604
-4.7899
17.361
-13.2525
-2.33576
586.884
-22.2089
-35.7587
-17.4879
-19.4235
8.67652
-27.7061
17.7166
868.858
29.9012
-19.0698
-25.2752
6.68975
-14.8398
17.128
10.1076
1.65221
-8.29093
-5.37917
48.2725
1051.39
15.0827
92.5593
28.8863
-27.5356
24.1463
7.16248
39.3979
50.2142
-17.9184
-5.74855
-15.4937
120.75
9.30975
28.1395
245.284
17.0542
40.0323
43.5889
19.0907
-12.269
-9.9106
7.98211
2.51524
-17.3522
24.5013
-18.6986
44.7893
1433.57
57.8653
5.96749
64.4102
29.7268
274.599
58.3599
64.3714
133.01
29.3578
27.9996
28.5051
85.034
23.6993
68.8336
1027.82
30.5684
41.7239
59.0482
35.4732
9.67137
56.0705
25.5541
64.8985
37.8862
42.0795
29.2761
7.41238
42.7743
51.9894
27.3045
24.5156
140.816
58.3814
-3.01083
52.252
27.3163
152.421
1.91342
56.7029
30.0753
-30.504
26.232
-4.84686
4.32355
-0.216602
15.5037
9.97358
15.9721
47.4031
13.0037
-19.804
13.1662
47.5697
3.97416
-3.5605
19.4175
34.2186
250.667
24.4591
0.350075
-12.269
-19.2809
15.4784
32.5003
-28.5966
-5.58016
-5.81053
528.942
41.749
50.5051
28.5955
48.495
30.3304
121.872
40.0474
-35.8655
19.7256
22.7526
17.5198
13.0703
28.5051
53.1901
40.0564
391.016
31.3523
12.0767
9.9537
15.9447
56.523
32.139
153.522
23.7415
4.93936
-12.2685
6.7873
-3.83201
12.2061
-1.41807
23.8784
17.9341
22.6415
28.3724
13.4038
2.61137
42.8817
-4.5428
39.5984
-5.00092
38.9989
41.7133
-4.64581
42.6474
40.3826
51.0178
42.8965
14.0506
9.20864
34.4536
17.9136
-1.36292
-1.27082
11.7958
13.0037
-25.4262
41.6653
-0.126765
11.5388
50.6475
287.478
36.4837
0.965576
41.9475
208.247
5.80983
10.0472
22.9742
27.6534
23.9981
20.711
30.3351
15.842
21.9485
72.603
11.3828
13.105
3.5598
19.196
11.7639
7.40159
40.9987
15.3378
16.6084
137.792
52.7377
19.3939
13.0703
25.6096
18.6292
356.789
19.4417
4.95866
-13.6253
424.522
242.587
-31.2757
-8.8759
-10.2923
-28.245
-43.5652
-3.44709
7.77612
9.21884
1.19122
6.80246
-8.96541
12.0944
89.2462
-9.45421
10.9152
-38.3937
11.3971
5.88358
-23.6256
35.8503
6.24348
46.4952
69.8243
30.9614
23.9068
19.7679
-10.5182
65.3853
15.9246
27.9493
29.6234
41.9499
-12.0715
8.47585
56.7734
7.38154
12.0551
101.946
27.1134
12.21
28.8291
7.7223
22.6764
51.2766
46.3941
23.9981
-6.94591
11.1497
19.2251
35.9526
0.0577605
29.096
47.1155
53.127
26.1887
139.075
-21.7726
55.0489
-21.2783
57.5892
8.47899
6.4545
-3.16476
9.86476
21.5669
9.67137
29.8336
5.00085
122.995
12.0944
-10.0793
20.5308
65.2631
26.6929
57.6116
31.0526
138.834
47.137
-3.96999
-21.4094
18.9837
-3.12685
27.7545
7.98013
34.1513
59.7631
-25.3048
27.9493
-2.23568
602.296
29.158
2.47732
0.979587
51.1512
13.0037
39.2286
50.6475
12.1208
0.965576
17.5847
152.025
-3.5605
40.0323
7.98167
48.3609
35.7035
11.7948
47.3361
55.9913
19.086
-20.557
4.44013
293.97
23.4738
174.552
0.653193
58.0478
145.55
35.4958
221.534
23.205
58.7971
-19.4042
65.0855
27.2196
-8.53803
6.20557
10.3225
-5.75621
2.17511
7.77612
-8.11761
-28.7938
16.1728
26.6418
40.2054
42.3946
26.153
42.7743
7.95226
29.5006
32.9267
30.1378
2.13545
49.011
15.7298
24.141
-27.0316
78.9538
-6.87499
20.2582
43.5874
-8.39394
46.3956
38.2075
2.29213
44.7706
298.909
52.3122
7.13465
17.587
17.9136
15.5037
0.603249
-19.6351
11.7958
24.2481
13.9291
24.7987
42.9768
48.7735
45.854
-19.6492
64.4363
7.6839
17.5435
45.463
38.8978
12.7537
-6.64677
5.08193
41.7153
-3.60969
16.8531
237.818
26.6923
39.8749
32.8091
-36.9891
12.3128
11.0838
19.074
-5.48101
147.168
5.69062
13.2241
-10.9532
18.646
28.5955
9.71563
22.5466
-3.05614
68.4513
50.8636
29.9369
2.5903
45.6786
-4.41167
27.2196
-1.29069
36.5594
27.977
12.6568
35.9083
37.7612
26.0854
48.1044
6.81342
33.0394
21.0196
21.4647
48.6418
39.0262
-3.29213
7.01183
53.5414
28.2637
12.3238
39.5984
28.7323
-2.23057
355.175
361.239
44.1308
51.326
21.0328
44.7706
33.5715
15.713
43.6147
-6.89301
-0.89448
51.1512
13.0037
-10.4337
63.5915
4.04258
91.877
34.4795
30.8615
15.7106
-7.27023
15.6694
2.35947
29.5275
891.691
-7.14619
12.0939
31.6708
28.5663
25.3129
19.2328
-0.805701
16.706
28.6614
11.1497
48.495
-22.1435
-22.431
-5.88041
162.155
31.8109
-4.37542
16.7552
6.01626
41.9305
51.967
51.5825
6.4545
24.8573
0.952127
-11.3784
8.90863
20.9158
71.4944
147.43
27.4282
42.4097
-1.46915
10.2203
-0.708963
-20.6986
65.2631
30.9467
6.0782
23.8784
134.126
24.5156
13.3798
0.737302
39.1335
-6.41687
56.465
16.5101
43.5874
29.0874
38.8993
25.3901
39.7734
3.58644
80.2232
28.8314
-10.1974
13.9291
41.1027
37.7758
16.9144
30.7314
15.869
512.586
40.0735
9.59636
10.0472
23.9053
13.2147
19.0907
40.2049
48.1854
26.7228
25.004
-1.83203
5.60873
5.43387
9.88985
219.279
7.6276
36.3837
-0.603666
44.1817
15.1991
-15.8611
29.1537
76.45
46.3991
1063.3
-17.4583
4.74293
15.6713
31.9071
657.124
-19.0245
10.2592
-8.54473
-23.0318
-41.4503
22.2528
54.7781
-13.2232
-24.7165
31.4165
16.8817
25.1659
17.3419
-10.0063
-2.53125
-17.9551
-10.9287
-23.1716
-48.3208
-21.3237
-37.5652
-13.4476
-5.59754
11.3749
17.9563
31.1835
68.6887
-3.01083
85.9852
-2.66874
20.2582
66.0762
38.4577
53.8918
34.1513
42.9418
29.6234
-13.9455
-1.27082
-0.89448
47.4031
31.7444
578.023
256.62
37.7758
56.2697
26.9832
21.4912
2.83964
81.3029
-1.64803
43.2912
43.7804
6.1076
35.1497
35.2425
302.075
30.4709
-4.23375
172.456
38.0008
16.8796
-17.3114
463.026
2.48457
-14.2161
241.151
12.3226
-1.66747
15.0462
-21.4833
30.0907
-15.592
-3.45692
-31.0564
-27.7752
-31.9294
13.9736
-2.17559
22.3941
43.588
35.3765
-22.1435
8.18826
15.2563
-1.22087
63.091
27.9996
6.33843
51.3008
-0.663542
207.514
36.59
21.447
8.07964
30.4795
25.315
16.4049
7.34478
-8.11761
48.0319
11.6493
6.4722
29.2761
-13.0938
-36.0883
-23.9103
-13.9028
49.9481
24.141
48.9687
34.3545
31.5026
52.9577
48.2696
18.2881
11.9507
323.622
-15.8718
-16.1878
21.8156
29.7012
10.2592
-16.5569
-22.7096
-3.98415
-22.2153
30.4152
37.3766
-50.9534
-4.19073
-16.8515
-4.81918
-22.0135
9.65018
-17.0181
-8.11761
64.8985
-3.34322
14.0802
19.1967
5.13776
-4.55464
11.3971
84.5944
34.0185
251.862
50.3779
42.3088
67.7094
32.4804
50.2433
46.891
67.9473
26.3271
26.0261
85.063
7.49135
160.071
-14.4171
3.41435
-42.1239
-13.2332
-16.0559
-14.5567
20.488
-12.824
624.112
-27.3647
-4.74575
0.187632
-7.01086
-9.82793
-37.8461
-37.3851
-26.7772
275.974
41.8706
-9.85595
-14.8541
-35.5652
-5.63567
-22.6771
77.292
193.548
-0.924056
-40.7373
-47.6574
14.666
-28.2716
-7.35508
-55.0784
-8.37962
-3.67971
-23.0883
-40.9382
-30.8216
-19.812
-20.279
27.5665
-2.67196
15.7613
8.35137
-17.1681
-0.613209
-32.7191
4.53858
-13.1521
1.16493
-8.81997
-7.59094
2.35855
-32.0898
-9.02503
-41.1717
8.18826
-7.75448
48.9895
-42.4503
-13.7458
-16.978
29.4421
22.2528
15.266
3.6434
-24.7165
29.5425
-22.4737
-31.3838
47.1315
20.4632
5.00085
-12.7135
36.4573
29.2761
72.7594
44.0652
23.8784
38.5489
39.5081
30.2464
26.5223
14.7707
-8.29093
84.576
19.3619
-17.2231
71.6984
25.089
20.453
27.7494
17.9136
21.1259
28.7142
4.72772
21.1661
9.2556
255.684
84.7688
22.362
54.6424
31.9069
49.472
28.6614
50.5051
56.7065
26.0062
34.0785
70.0324
29.7268
35.8711
21.2679
63.67
16.2393
48.6143
26.631
19.9512
48.2189
36.59
212.602
66.0867
34.6853
16.7326
24.6639
9.68602
45.2208
18.2085
9.2833
22.7169
3.66425
-16.4106
35.1228
42.297
135.085
50.8851
8.23357
-4.5428
275.731
8.11754
24.0064
30.4689
25.3393
45.4585
48.8159
7.2854
-23.0078
-3.75305
42.0048
-1.29865
3.53153
-7.38631
-37.9072
32.4624
2.85365
136.692
64.5289
-10.8086
48.599
45.272
54.3957
34.6096
27.2025
38.1994
-5.43457
-12.4416
480.246
57.6385
7.13148
-10.8943
42.5633
41.7153
366.831
3.88658
151.786
5.43387
-18.2853
29.061
17.3588
-4.55383
10.9179
24.2023
47.8424
16.935
54.4536
31.2596
5.91341
29.1486
-3.41236
14.448
32.4095
49.2102
42.8728
18.7984
30.6771
634.419
45.2414
11.8976
48.6775
49.4267
7.76976
37.9115
28.1567
20.51
20.2611
0.0150939
-10.4414
-14.5172
1.23808
1.21689
17.6521
-25.9212
47.1058
-9.12711
-30.5172
-0.0870293
-14.7645
-12.2653
30.5929
7.52092
22.9414
23.5563
-7.34356
0.28533
73.8259
23.204
13.2608
203.579
33.4174
1.4209
22.9697
3.53726
18.354
24.2682
22.9733
57.8653
17.2119
5.67996
34.4252
33.475
47.1155
2.52726
43.0553
702.148
20.5033
21.331
57.4325
72.5817
59.0788
50.1572
135.885
-22.6228
-34.1949
58.3971
23.68
44.2838
-38.5054
-36.3162
-58.1799
29.6559
-53.3862
-18.2847
141.945
-8.30278
2.02677
0.26138
37.7667
-8.63303
-2.66874
37.7243
-5.00092
46.4952
238.49
-25.2605
10.7883
13.8446
1.66708
-13.2802
-24.7245
6.34263
-8.76708
-43.998
12.9921
111.943
57.0323
23.7203
18.5499
-11.305
-13.0899
63.4993
21.7778
14.2431
165.403
63.2607
53.9831
60.0664
15.3426
60.8196
45.4634
236.774
-21.1003
18.8791
2.42442
-0.094677
45.4621
55.9913
64.0635
7.23805
30.97
26.5007
-4.96901
23.7356
22.3774
-12.4022
53.1749
3.08459
14.1012
-36.649
-53.7645
26.7314
-15.1265
18.279
20.9158
15.2724
-11.3959
-9.99168
-8.17911
28.5159
12.0944
3.03917
91.5001
-8.40864
7.95226
580.476
6.68975
52.6266
52.7352
39.6407
-4.8849
27.8891
1.0794
90.1982
24.9841
-29.0087
55.7659
10.0965
6.04026
31.6521
24.2012
3.38652
17.587
-6.44928
4.25928
28.7142
-45.8721
327.847
-12.3078
30.4209
46.7249
20.9092
344.876
34.4795
36.5728
34.4513
228.862
18.9283
806.525
11.7298
25.7793
42.7387
39.4516
11.5945
16.3263
-24.3208
26.2235
7.30794
240.336
24.2682
41.7139
67.2357
17.2119
13.1762
4.7331
-19.9615
35.5591
16.2393
24.2514
0.716234
32.5601
25.5734
74.4558
21.5974
-14.4092
41.7239
12.1965
-4.20983
-12.8174
35.8871
-0.151489
8.74898
21.795
19.1456
30.8351
-8.20523
3.66425
61.515
29.0727
44.4932
70.408
56.4834
47.137
11.9817
23.5682
41.4725
21.236
10.8879
28.5949
36.5836
16.4105
22.9069
33.5262
19.6728
52.3122
25.8753
62.5646
23.5358
17.4698
17.8462
3.6334
-4.81151
65.4655
2.16851
35.655
32.6054
19.6171
2.83964
30.7031
-18.5146
45.1652
21.2916
13.6039
35.1497
31.4943
-12.7684
13.968
5.08193
-8.72915
42.6179
-3.19777
21.0992
5.39149
24.7082
-9.31257
38.1733
5.36399
8.48123
17.1304
-53.6947
10.6171
49.1198
0.716234
34.4342
1.21052
50.0929
64.701
2.70636
64.2127
-52.9355
-9.06929
1.25272
44.2838
7.90118
10.2203
-15.7015
-7.58015
16.3822
40.4229
56.4834
0.28533
20.3929
-2.66874
52.7169
41.8507
22.1323
42.2058
67.0103
44.1308
112.237
-4.69008
25.8753
34.7802
19.3439
8.47585
77.3881
-13.2332
8.30695
26.6728
254.746
5.91664
61.8919
26.0462
18.6801
-3.71959
27.892
-28.822
2.99873
3.48796
5.17057
30.4645
111.142
23.5221
-17.4536
185.445
2.27083
1.42287
6.07362
21.6902
12.2235
-34.8586
18.259
12.7009
15.0055
-7.94111
-52.3425
10.9179
30.5354
20.5201
26.7214
55.9913
258.966
28.1688
45.6696
479.503
71.4783
56.1738
25.6096
46.7402
-6.78003
1.21052
46.3448
62.8269
-18.8454
-11.5981
23.9203
-1.07104
-6.25819
-34.3904
6.40774
-7.18058
3.99136
-30.5172
-37.5684
-42.8755
-45.9985
13.7263
136.831
-17.3476
-18.2881
25.4304
15.2539
-34.87
-9.59219
-19.5353
9.01383
24.8467
2.85046
52.0178
62.5703
24.7809
93.4963
535.041
48.564
27.2839
-8.85918
28.7142
15.9721
15.8032
15.4284
37.3546
39.6498
65.6401
353.201
17.8322
30.2111
41.4171
150.602
41.7149
96.9938
36.1576
18.646
75.4471
40.9987
4.09343
24.4206
51.2918
12.8603
75.9476
47.1155
2.52726
773.362
39.244
60.3642
26.9532
27.4474
63.2114
34.7159
38.3136
56.7164
19.6928
42.9695
32.1602
37.7612
18.5892
102.452
63.0354
78.017
26.6418
53.3239
3.03917
-26.3208
61.515
59.0577
41.6855
55.7375
147.245
39.6407
34.4705
20.8578
30.6063
33.3767
12.2208
52.0178
40.0816
97.2445
27.169
48.564
-10.1974
17.3777
-8.39074
21.1661
36.1576
11.1497
66.0768
205.917
17.2119
-1.81631
47.5437
7.23805
156.532
0.653193
-4.90596
62.5452
259.832
50.0929
38.464
32.6914
-1.29069
2.82619
14.5308
50.9008
43.3834
-4.83665
-9.05464
150.179
20.858
-0.0870293
706.751
-27.2578
57.7669
30.4411
66.6599
45.239
-13.7702
3.5484
-4.90702
51.7798
7.18051
-21.9083
50.1466
3.78749
232.865
33.5223
26.967
-20.6196
0.775339
-18.1652
13.2284
5.19631
30.5883
-15.887
-8.54803
-9.49668
33.232
51.3461
171.416
418.882
47.5697
15.2186
11.9213
2.35947
20.711
11.7948
4.45445
-6.21393
6.61699
29.74
22.5367
18.0674
27.1258
38.7281
9.2589
30.3791
-12.4022
19.9512
95.0705
25.3456
12.0767
23.0722
13.6129
-8.4182
11.1104
0.785545
7.81195
27.5789
-3.83516
15.8457
-23.4012
-27.655
7.01183
-30.7916
-31.7064
28.3724
1066.63
-42.3662
-18.9625
38.6614
561.904
14.5394
5.66156
15.4735
37.5715
55.0741
-3.33007
-32.8011
9.20864
-47.2133
-40.509
-24.6966
-29.9425
33.3476
16.3654
40.1657
132.416
33.7809
96.3237
38.3578
0.965576
37.7074
560.533
51.2766
49.2111
48.2681
10.8796
46.0109
-4.33509
-12.7217
33.282
-7.88294
-4.77984
5.16965
36.3136
16.2749
4.74293
44.7326
-3.06931
37.5293
10.5712
47.7405
-16.5569
38.3069
-2.41704
3.52733
54.1119
146.451
26.6671
254.919
7.14261
5.1796
-20.5996
4.55115
83.6758
-10.4589
18.9949
32.1023
-6.15431
-20.7018
-22.2607
-31.006
7.52092
-12.6659
-8.30278
58.3814
32.5964
91.6074
-4.5428
50.8428
-2.23057
69.8243
44.0799
48.2696
38.2075
0.418062
21.5468
-0.361613
32.9061
2.38521
49.329
0.979587
42.0401
17.3024
65.4655
34.0276
-1.12775
47.7281
8.46184
43.8216
0.226032
45.1652
56.8988
6.1076
50.1422
14.6277
18.8369
5.97227
23.3383
21.2559
7.01065
30.1235
24.4049
13.105
53.0242
474.044
18.5099
50.9451
11.3022
16.6084
68.4513
17.1304
-0.28384
36.4961
-10.9347
214.469
31.6231
26.5104
43.5337
35.6529
-46.2683
21.1092
-44.0255
-31.9931
-37.943
-39.0755
-28.7323
-13.8123
-40.3795
-36.3162
-45.0615
20.2856
-6.53457
-26.7214
-8.30278
-27.9583
-4.39984
-7.696
30.7002
11.3868
38.6614
12.8027
51.1803
23.9097
45.0169
50.1437
38.5086
37.8994
7.28928
35.4456
18.379
40.0758
-10.1974
2.38521
9.97358
4.72772
79.2622
13.0037
45.4134
41.1027
24.6573
28.1588
34.6096
-8.40475
66.3104
7.7223
-11.0568
23.1657
5.1646
76.4719
1.97031
9.72041
34.5827
1.3338
-3.26229
23.13
8.88472
386.196
63.7603
9.35686
12.9301
25.3129
18.646
41.7139
18.5099
19.086
28.803
7.23805
72.1995
869.831
31.8109
44.8662
17.2607
-6.78003
43.8045
16.2031
29.0937
-21.6565
23.0722
37.9758
17.8187
22.3548
2.17511
41.5093
21.8674
48.0429
66.7726
28.5159
-8.52033
33.0242
20.5308
57.7669
0.96169
33.2488
40.4229
20.7674
39.6407
34.4705
63.4964
1.0794
41.8507
-2.23057
55.3752
28.8372
52.8919
59.7631
40.2875
25.8753
32.5796
-4.57521
11.7555
15.9721
10.181
56.6578
34.0276
61.8919
236.879
36.4837
42.195
66.3104
15.8349
46.3991
34.4395
18.1489
2.86886
52.2288
-1.19525
50.6477
1.59023
17.7554
13.9441
-5.22813
8.19728
57.5892
14.1012
-2.91584
277.945
-3.2537
287.684
-51.0615
-33.4321
-20.3349
-0.151489
-30.6064
-6.30504
173.594
82.8638
-17.5756
-20.1587
-2.3585
-16.7139
12.9187
2.58924
-11.102
-4.44214
1.55831
-6.91573
31.406
-1.83471
52.0178
44.1308
70.0666
24.7809
19.6728
48.564
59.6085
10.4173
15.5037
34.3364
179.016
60.5215
29.8703
42.0401
37.9172
39.2286
50.8942
69.3882
34.4795
66.4688
7.52481
-2.13423
27.6594
30.5573
-4.33509
29.8975
12.5782
-1.38822
-6.10781
-12.98
-22.4468
65.5788
38.0317
5.52752
17.3511
1.64335
20.96
-9.31257
23.1808
-18.9989
-21.5038
-1.61027
-42.4503
16.8184
189.169
482.029
-14.2763
10.0713
-11.9079
44.4707
8.47899
-25.4046
126.146
13.6129
-30.907
-21.0764
208.322
-10.9645
-17.4879
212.95
920.571
-30.694
-43.1874
20.2856
-23.4012
-30.4695
10.4379
17.128
-1.58874
-7.71812
9.61336
0.621278
0.483864
117.168
50.1437
-0.846831
4.4743
-34.6751
-26.5985
-34.5603
-3.23699
-29.0055
131.736
-50.7145
463.705
-16.4308
-2.00083
-1.57962
9.41809
-12.3721
4.62458
6.34027
759.223
-26.0493
11.9213
36.0927
-26.1407
-24.0128
-16.0171
-47.3919
-42.6177
-14.3514
29.1865
-6.5172
-29.0615
22.0071
-7.91378
11.2574
-22.9336
38.9028
15.6988
-0.879273
9.12529
11.2923
27.1258
-10.9347
-10.4188
-6.16517
56.923
-15.6561
46.3448
17.8493
40.1877
21.1981
32.3536
14.0706
1.74005
-13.5802
7.79731
28.3908
39.2039
3.12679
124.869
22.8937
44.2686
3.66425
67.1372
47.8133
34.1892
48.2413
54.5006
69.6018
38.2186
3.52628
634.514
43.3465
26.8582
22.1323
43.5874
78.2547
46.0048
17.5928
560.764
187.402
34.5085
24.9383
-3.63818
-36.0331
-9.70411
15.0351
42.7179
36.9801
42.0397
14.3499
53.4586
1.68335
33.6726
1.90261
52.2549
14.2815
20.8024
231.187
68.8829
61.4794
60.0664
28.5078
112.148
-10.793
21.6902
10.3494
-3.7616
79.2611
13.0238
20.96
542.297
22.2306
21.5997
10.5712
16.5828
15.8814
11.5541
34.5588
27.568
5.4014
-20.3412
21.0449
33.7789
17.361
-21.5367
-24.4969
-30.4468
-25.9359
3.12679
-8.17911
94.8836
-31.4542
-6.64626
6.7873
114.234
20.2856
12.2061
101.656
-13.6029
15.1452
80.8462
24.6482
-3.01083
7.27441
-13.9131
20.8578
-28.4675
-6.07828
31.0123
208.747
-7.0782
31.6521
-17.8085
-11.606
-10.524
-18.1374
-15.887
23.0402
-5.73693
-12.3078
18.6139
-1.57962
-8.62401
-10.2788
43.8216
11.4704
20.8024
-42.6181
1.50928
3.84437
-20.2647
-10.3949
1.3338
-1.23289
5.76064
-56.18
-26.2504
12.1944
-21.9966
-12.0501
9.0438
-5.78276
-24.0295
11.3856
-34.4636
10.361
-54.2795
-1.7684
-10.694
5.52752
-13.3492
-22.431
-3.05614
12.2294
37.7451
26.1887
16.2393
-30.0965
0.394064
-57.3798
15.6935
-26.9005
12.6116
-12.2862
-42.5201
22.0462
3.76323
15.7956
0.475337
42.4463
-8.58479
-31.5434
0.254192
47.0949
192.497
30.8351
12.4095
40.9003
21.5764
19.1967
16.3822
42.297
37.7667
-3.01083
21.6941
63.9613
66.2136
-19.0972
60.454
-2.77174
44.5215
32.5853
9.78839
-17.8085
26.0752
-7.85788
43.824
8.54325
-3.23699
28.7142
393.439
12.0551
200.961
44.8508
4.04258
30.0328
4.49445
32.8247
9.59636
9.55796
10.0472
9.85573
40.7719
10.8796
54.8338
73.7298
14.5069
52.6123
148.093
11.2309
31.6708
41.749
15.4847
-0.160563
50.9332
67.6076
29.2546
47.8424
45.0832
7.78748
8.53383
-2.94543
50.0552
14.1946
34.502
419.709
23.1243
22.8126
11.0978
14.0219
18.9686
-3.19777
-26.3316
23.1951
1.28233
27.866
-14.3137
43.1515
48.0525
185.249
38.3702
0.825599
18.1977
331.489
31.6231
120.37
129.356
5.51746
-15.3462
-4.81918
-12.6431
41.5093
14.841
23.7415
46.1688
66.7726
24.7678
17.7166
6.7873
348.492
25.9078
4.20413
35.1228
407.74
11.3971
399.437
28.3963
-16.1293
-2.09592
19.3619
29.6286
51.5762
52.0178
43.8297
26.655
50.3928
22.3271
38.2018
-12.0715
24.874
-29.3818
8.04769
26.1222
62.6549
48.631
58.5805
40.9987
5.96749
13.1762
47.5437
297.718
19.7256
133.712
576.585
46.7402
6.33843
45.6786
3.08459
98.8186
-32.9009
-3.16476
47.3461
65.4583
3.28644
0.301043
60.25
24.2114
36.7985
129.715
-6.64626
18.0317
54.0187
38.871
53.5414
39.5081
26.4983
79.4481
18.5188
8.57566
63.9613
116.773
48.2725
134.972
26.7179
43.1937
-13.3293
5.10323
-29.99
30.7604
6.19762
71.9349
3529.91
37.9925
43.7068
-4.64261
25.1735
52.9097
187.28
28.4054
-3.93885
35.3883
-0.711001
35.1556
32.3386
-10.3949
-49.266
-33.2473
23.13
-32.3447
-18.6022
-9.3283
-24.5512
9.82566
-23.4128
-25.7447
22.1623
-14.6592
25.4411
17.872
46.0203
-30.6309
15.0931
16.7323
-34.3345
16.6983
14.9106
-5.5451
-18.8872
-21.5854
-12.8906
13.0828
80.237
90.3103
-3.43219
12.4627
495.112
60.5205
-0.094677
34.2177
89.7245
24.7082
26.2947
64.4102
39.0972
77.8217
67.7302
0.653193
58.0478
20.5033
-19.8985
28.812
51.967
8.32856
118.65
-19.6626
42.9695
348.856
187.255
33.0504
21.0196
36.4573
31.1502
9.28645
348.092
32.9267
30.1378
60.2315
35.8926
37.2595
16.0719
13.7397
38.9989
56.7058
34.7096
46.3956
53.5011
32.5853
22.9069
0.932116
42.9418
50.2382
113.164
21.6617
37.9925
34.3364
6.43288
41.6653
41.1027
50.8942
56.2697
51.3461
43.0429
773.77
-13.8295
25.7853
26.7164
24.9351
10.6574
7.89303
23.9117
31.0605
-29.0615
-1.12536
3.26643
-21.0014
-2.90578
37.0288
-6.21393
-25.2421
60.6621
59.7119
51.5847
22.7526
17.5198
46.8034
346.075
37.3699
11.9606
85.7002
66.0867
18.6066
60.25
-0.151489
40.6081
-3.49394
43.3467
43.3316
66.2002
16.8913
-13.5995
34.1858
36.6748
-7.34356
13.3798
34.0185
-21.7515
145.955
-23.2835
18.9837
257.368
32.343
44.0799
93.2472
-19.5875
-10.5182
25.0929
24.1463
9.48029
85.7812
-0.333784
-29.9425
7.11065
4.55882
27.9842
37.7758
46.8994
40.1017
57.0984
53.1919
13.3445
2.0617
98.1283
47.3371
44.6128
50.696
-9.02026
32.7086
27.5707
101.685
21.2559
38.8698
18.7827
309.207
28.6614
50.5051
41.7139
63.4875
15.3378
95.6351
18.4956
45.0255
21.8156
-52.7577
42.1183
-24.0531
27.875
-40.956
-16.9713
-5.97586
96.3804
85.7453
-12.8174
11.5243
-22.6403
-32.4805
21.806
15.8425
-23.1978
24.279
102.744
44.0652
41.6855
29.5006
55.4155
22.6415
48.9871
30.2704
-6.75896
14.7707
63.9613
38.1026
33.3767
67.9502
37.5207
7.97721
22.579
24.152
-6.14117
68.1964
29.0431
3.58644
-19.1023
6.34263
-5.11105
-42.5003
2.85365
30.5365
9.2556
-34.7966
-8.9345
16.9144
2.62039
25.2393
-45.8861
-10.5263
-11.0568
-31.3737
-7.95386
-7.86105
-35.511
-14.6425
13.968
-3.10696
-6.10781
-18.6022
-33.7467
-18.929
-5.16687
15.512
-16.3162
-18.8353
6.10669
-5.85291
6.3142
25.9787
6.60716
30.2489
-34.9541
39.3072
-28.7383
16.7552
64.1123
-42.3873
0.701018
-40.0189
-30.4919
31.9048
18.387
-6.0648
0.0150939
146.98
-29.5097
14.3353
-36.6958
-59.6544
0.254192
7.73949
-39.8875
-0.0870293
-12.2653
8.45795
31.0526
86.3597
41.4908
995.414
-19.8774
61.6223
670.121
37.7243
56.8433
17.3505
33.2771
34.7604
45.7038
-3.33007
-2.81602
11.0827
-15.3541
38.2018
22.9999
28.7142
45.9572
49.2771
36.0431
39.2286
37.7758
4.62458
162.135
62.5623
3.97416
20.8024
34.2186
42.7387
35.7035
8.34576
31.3189
52.9597
-9.85595
43.242
9.41236
8.04662
7.40159
223.498
22.2581
28.4563
4.44013
14.7343
70.3254
67.4182
-0.62729
19.1347
17.5828
60.6711
57.2047
-18.1573
43.598
-28.245
15.2724
22.3373
12.4971
1.19122
21.795
-14.5876
12.4095
16.7827
52.1447
0.96169
-19.2251
47.9192
50.7525
69.6018
-10.5071
20.3929
12.3238
41.4725
56.8433
1.51757
32.343
17.843
33.2771
14.1457
2.60023
2.29213
87.8741
36.5394
20.453
9.00872
4.79512
15.5037
0.603249
10.3499
141.106
3.6334
85.1437
262.805
-24.0684
86.2548
-40.2639
-18.5146
-5.43457
13.7953
32.3445
3.29054
11.3406
28.9605
-11.7847
32.5003
-34.2188
95.7158
-29.943
30.4404
-17.7907
437.15
-15.3191
-26.3975
-16.5332
-35.5388
20.7204
-9.96981
-14.7013
-0.836503
28.6614
-1.96874
11.7289
30.3304
7.55402
17.5586
53.4588
47.1155
28.7642
21.8615
-14.2763
66.2933
-2.53761
25.7301
57.2047
32.3536
-2.79601
-24.4969
18.279
7.79731
-14.7127
11.0929
3.12679
25.5431
34.1381
-18.8245
33.404
-12.1568
21.0707
31.3747
42.297
60.1228
260.757
43.3889
12.8966
25.4423
52.7169
15.6138
33.3767
49.753
49.1438
80.3779
654.981
27.9493
30.7055
-0.827078
403.435
6.22545
-12.1389
45.529
-11.3591
-62.9076
37.3546
2.16851
26.2847
15.869
-12.1529
36.3253
11.4704
6.29906
21.1001
171.956
52.1091
-3.39806
2.72356
12.5782
24.8487
-4.23375
76.9752
-0.0134683
4.29849
-13.2131
34.2177
20.384
22.8341
247.434
343.646
10.9862
17.8516
-42.4503
209.847
-17.4939
251.519
41.9305
61.3373
21.5974
0.583374
9.86476
75.9148
387.47
5.92324
41.5093
5.47071
14.3712
16.1838
53.6541
60.375
19.5907
14.2836
16.7827
72.7594
141.623
63.871
52.7352
54.6332
12.8966
32.9385
43.3465
21.236
230.994
2.85046
70.7584
47.8789
78.5038
17.7987
127.275
612.458
193.749
362.742
-1.36292
315.446
6.60178
41.7809
13.0037
29.8583
7.79071
2.62039
-17.7751
17.5847
-24.1368
-3.5605
47.3371
13.6688
22.3941
39.8399
37.2506
-16.5213
26.9289
-28.3692
2.85903
15.2563
-29.3319
28.0628
-17.4939
29.8736
34.1273
-12.4022
51.3008
57.5892
17.8493
15.8248
-8.4182
16.7326
-18.4396
26.5168
3.59664
-9.99168
-8.17911
36.7875
-22.0839
-2.89813
21.7798
37.1522
21.5764
23.5563
20.8761
56.5073
22.2669
-12.0391
32.4804
1.51757
28.5949
25.3393
32.8864
13.8446
2.29213
-12.1863
48.564
12.7568
8.2167
-6.44928
-42.5003
-0.89448
3.6334
617.004
44.8508
-20.3203
54.3957
34.4795
-4.74575
2.83964
19.4587
-12.8924
-12.9308
6.29906
6.1076
27.6534
-9.27409
-18.3906
-4.2884
30.4709
7.63471
15.512
15.9425
-33.241
-34.5389
13.4518
-13.8489
30.9758
39.4238
5.72786
-9.07911
1.03756
42.0322
-1.53829
8.82579
19.8168
75.7314
-20.685
-1.01896
40.9279
42.4903
-17.7265
-2.95769
70.2418
14.8979
20.96
-14.9348
60.6621
5.36399
30.97
41.4933
19.3939
52.4256
31.2318
22.3774
54.742
0.716234
150.626
27.4474
42.5967
70.3232
12.0767
8.07964
88.5755
105.9
16.7326
-13.5802
2.17511
61.6927
3.06529
19.9209
36.7724
13.0346
55.8928
17.8283
11.7004
23.8784
14.186
17.0193
-32.6538
73.3316
39.9767
9.01383
25.089
-5.20414
-6.56415
7.13465
-12.0715
-14.4814
-4.64261
43.6549
-30.0998
231.321
9.80616
-7.62303
311.389
15.0403
632.307
36.4837
14.084
45.6957
30.2111
32.0468
32.536
45.463
53.8903
46.4869
13.2147
-33.3831
152.649
33.1929
30.6262
6.17256
56.7065
20.384
17.2119
-3.69037
6.3142
35.349
59.081
-26.8642
71.1031
55.0489
19.9512
-12.2862
23.0722
43.598
-54.3328
-5.14686
-24.9988
-28.7682
-10.4589
-9.11614
54.5911
-24.895
5.53517
-12.8904
9.97819
-18.716
-13.5995
-11.1139
49.9241
1.22236
-33.9329
624.779
-6.41687
65.8353
32.8355
42.6474
-0.846831
23.215
46.6447
54.1862
8.2167
-21.4418
-10.6411
11.7958
-5.73693
-17.93
6.05803
35.655
32.6054
-0.90849
-7.27023
15.1802
79.3876
37.0237
45.0738
2.22414
33.1929
75.4485
26.8781
-24.8485
30.5354
24.7082
-31.8014
17.5586
-20.8729
8.48123
24.3147
8.74304
26.1255
15.3866
-10.5282
41.9305
6.83272
70.7077
-20.0314
-4.67007
29.851
13.3983
374.192
-8.17911
12.4247
-22.0839
13.9685
-28.82
27.1986
-8.91433
14.5081
20.7674
50.8612
346.988
75.6999
2679.69
154.753
52.7169
0.976392
27.2642
40.0816
19.1587
52.2669
18.579
14.6309
38.2018
-0.827078
-5.11105
-10.6411
-4.64261
9.92175
3.6334
744.44
-2.00083
-16.5721
5.66996
28.9874
21.5803
96.2954
15.2186
11.1497
54.8324
5.96749
-3.69037
15.6845
10.9862
32.8441
45.2414
-1.22087
26.1887
-30.6123
-9.48176
-14.2763
41.9305
46.3448
-38.772
7.9907
-8.4182
-11.3784
37.7612
-33.8847
21.8674
173.605
33.0394
-16.4617
13.9685
4.91324
-13.2023
14.6634
240.842
52.9299
87.5967
10.4379
39.5081
35.8686
50.8851
23.2261
-7.71812
4.82753
20.8578
32.4804
3.39163
23.4652
53.5011
0.418062
42.8965
104.006
7.33457
33.3716
25.0833
-21.4418
11.8476
15.9721
41.7809
16.7519
-2.93745
26.6728
44.8508
4.04258
45.0253
4.49445
30.8615
34.6988
-3.5221
10.0472
47.3371
-29.635
4.59763
21.9485
56.7078
16.381
13.2569
-33.6912
22.9441
41.2424
-30.4299
-9.239
6.2327
33.3465
31.4066
34.4395
10.6527
0.994794
-46.1728
31.9071
-25.0361
-11.5282
25.2517
549.411
5.07923
-26.4577
1.63805
-20.3412
7.54195
1.52041
10.8018
9.38542
-2.33576
-3.44709
20.8946
599.08
23.68
17.2715
-1.95795
40.9003
25.3246
16.3822
60.1228
-6.75896
22.2669
203.479
63.9613
23.1101
20.2582
28.5949
21.5911
23.9068
14.1457
36.3334
-1.456
-0.941951
22.1272
17.587
6.66919
-5.11105
4.35138
36.5868
11.7958
20.5
-24.0684
33.7809
28.8573
19.7062
56.9401
-12.8924
5.80983
19.4175
69.8259
74.5051
38.9906
-9.27409
-10.8943
8.34576
61.3039
32.345
11.8856
-11.73
33.8716
1.9161
37.4679
-9.55866
52.9292
51.1193
4.24032
-6.4279
7.16974
41.3706
-14.4422
16.7719
13.603
55.9913
1.61585
49.7107
24.6267
-19.9615
39.3072
235.505
46.7402
30.3791
10.0866
-0.663542
72.5817
14.1012
-12.2862
-3.16476
-36.5292
-17.0006
10.7827
-1.57302
-8.11761
-12.7135
13.9685
-19.4496
2.83576
0.455999
10.76
-6.42871
52.7352
37.2595
-4.5428
11.8657
14.636
33.2771
25.3901
23.215
13.5365
37.2743
-21.5567
22.3271
-34.0948
10.0908
-32.6862
-31.348
-5.01895
2.85365
-0.114728
-1.57962
41.2772
13.8648
36.4837
-19.6492
583.022
36.2841
37.0237
22.585
-1.52399
36.4568
44.4373
22.9746
28.7522
-2.35968
262.508
9.41236
-7.50973
84.7883
19.2602
13.0238
64.2027
61.6135
-20.2694
3.80589
35.8711
-3.09494
5.57399
-18.8521
-3.35407
11.9606
2.57508
33.2263
15.9753
8.32856
6.20557
-31.9931
1.41237
7.79731
11.5243
-32.4805
-36.2901
6.80246
19.1456
-6.64626
-23.1978
-16.9505
4.70982
-35.1513
-17.351
13.2712
283.245
-6.75896
16.0719
41.4725
84.9543
33.3767
22.9727
175.265
31.403
32.8864
85.0591
-8.95227
67.2594
36.5394
37.3196
-20.9763
-12.6073
-10.6411
-6.51668
56.7734
-14.1818
-8.9345
-2.00083
52.7683
13.1662
-6.74994
-29.0195
11.9625
-7.27023
-7.30863
43.7804
21.1001
44.52
13.2147
-5.27212
25.2124
10.7041
-5.13636
-19.2263
43.242
-22.4468
-31.8726
39.8107
24.8824
14.0685
58.5882
-19.5464
9.0438
7.3357
-1.5407
125.704
19.8843
47.8424
-5.55378
732.866
-6.94591
-1.96874
41.7139
40.9987
225.233
0.0577605
55.0399
16.6084
45.9626
142.693
-18.0875
41.1812
-1.15783
40.0564
29.4782
12.2271
199.483
-10.661
32.3536
-38.4033
-9.50434
-7.95796
-22.1877
-5.34235
65.4408
-11.8657
-2.55691
61.1504
8.34627
-2.58303
44.6484
78.2263
14.186
2.02677
116.453
26.5223
-40.4922
7.98013
12.2208
42.6474
23.516
19.4668
26.0752
16.505
49.4462
-27.5998
261.047
3.6334
287.168
56.0952
0.294446
33.7809
19.487
13.9949
77.8023
55.066
2.1001
-14.8049
26.9138
36.0927
40.7719
14.6277
-9.27409
17.2167
23.3383
31.3189
26.7228
-6.10781
26.3754
20.6568
511.607
-5.81053
-10.694
26.1422
-7.15097
65.6501
46.5934
58.3599
-46.1985
-13.7458
7.38483
13.8347
-6.28574
17.8493
-17.9084
38.0647
41.7239
117.144
129.177
-5.32116
39.6352
9.21884
-6.30504
42.4097
19.1456
4.59814
-13.2023
80.2557
0.455999
1.38963
33.8859
0.26138
20.9001
-10.5071
31.6373
28.354
24.9841
25.8804
77.3206
12.2208
15.7187
48.5187
7.33457
-15.3541
10.4173
13.6296
0.603249
54.8993
34.5439
27.0472
4.73292
-0.190713
-0.0605835
48.5068
-22.2628
-16.679
-3.07127
-27.6256
8.91273
-2.23885
476.109
-27.7609
-40.38
-17.4069
-3.10696
-41.7151
-20.5727
65.5788
-30.1734
15.4479
-6.97675
-12.9871
-14.382
301.121
-48.5191
11.2981
-1.53652
56.5132
24.9132
18.646
45.4621
31.6284
11.5897
194.961
88.7731
-0.258213
104.059
48.9895
-18.0875
-7.54447
61.2169
-1.9855
-12.7244
71.9307
47.5527
-0.663542
23.4715
-14.1602
-3.16476
-30.907
-11.3784
35.8871
-5.77369
14.3097
-57.6911
-1.95795
-2.20324
-10.2827
167.248
-17.351
-17.6731
-12.9658
22.7502
17.1519
15.7298
-22.7106
-0.79467
614.937
-34.986
-0.356501
24.8467
25.7808
51.627
22.9069
29.7781
-0.941951
20.453
15.713
-16.2633
132.164
23.0402
-21.6781
11.1497
6.10669
39.1247
15.3378
-14.9348
9.11212
17.8516
-16.6028
96.2306
28.0628
1.24678
-13.2299
9.76439
2.57508
-43.7671
218.759
-21.5061
109.279
28.6054
29.0631
-19.2024
-29.684
0.279853
-11.3959
29.2912
-33.3283
-17.8907
6.7873
-33.8171
20.2856
23.4505
21.0707
-9.85477
-8.30278
-16.7139
28.3724
32.1445
23.2261
11.0225
2.95346
43.3465
-25.6156
-13.475
21.5911
14.1457
6.34836
-27.6929
-2.81602
37.3196
21.3352
-6.44928
-14.4814
-14.3893
32.295
-7.62303
2.16851
50.6475
49.472
21.4912
10.3359
19.4587
11.4704
3.93576
0.485403
10.8796
-7.40002
-20.2647
13.968
6.95599
26.3754
0.0420341
47.307
29.061
-14.5003
-0.160563
17.2
46.9928
111.714
15.5429
5.52752
62.3287
16.6359
36.2993
27.2219
24.6267
377.34
16.8184
1.76263
967.412
-27.3948
25.0639
35.1004
17.8493
-16.2832
129.805
411.373
-24.4969
-4.20983
-20.3137
114.598
9.21884
-4.36948
10.5616
40.5356
7.90118
2.72407
359.112
37.1522
-29.0234
12.634
-6.42871
2.02677
24.6242
30.7224
-9.59219
-10.165
28.7323
-17.2231
21.0986
38.4577
14.5364
216.545
1.66708
34.6653
41.0678
-9.73194
66.3127
-4.57521
-10.7332
-25.6337
-21.5092
28.6624
3.6334
191.028
-1.57962
20.6625
23.2351
23.3652
2.83964
-3.5221
-29.7974
-0.457597
13.2147
0.350075
33.1929
739.023
-24.8485
3.88658
-22.5023
3.5598
249.77
19.6907
9.86252
-2.67977
20.2882
22.3282
107.155
56.3632
1.14363
45.9683
37.587
-6.22168
-10.9532
6.65976
49.5284
-9.03456
18.1961
19.5094
-7.56657
25.218
25.9354
6.88305
299.817
9.92069
28.0163
84.1023
11.5897
3.80589
-20.8729
49.7107
-8.71714
22.4406
16.7552
21.0088
6.33843
34.4342
21.8253
31.3523
4.73085
-10.4121
4.33151
4.24256
21.5669
11.1104
85.7453
73.3896
22.3373
27.4896
27.4282
13.9685
-24.4467
-14.5365
61.3597
19.8082
37.634
45.239
41.5148
36.3446
37.2595
-13.9131
41.4725
39.9767
24.0064
41.7133
44.0799
52.0178
31.0123
26.9631
28.5291
0.932116
7.33457
-0.361613
-1.15364
-6.98512
32.4095
24.2682
49.2102
19.086
0.0577605
25.0549
-9.62854
30.2489
13.7717
14.9443
3.6367
6.33843
30.6861
48.2189
49.7084
13.9508
-6.91289
-3.44709
13.3983
12.967
5.00085
29.3022
224.194
36.0122
6.4722
16.1576
18.6568
46.5225
27.1986
86.3597
58.3814
4.48543
33.5113
17.946
20.8578
38.1026
21.5911
47.8789
56.9482
8.42838
9.00872
10.0908
16.0395
-2.76855
71.7659
8.30695
43.5394
33.6064
28.4054
52.5216
32.6054
237.009
32.8247
26.955
-16.6406
5.80983
10.0472
30.4705
38.8978
30.0813
0.350075
28.9605
5.08193
24.8487
-26.7225
-3.60969
-7.45423
-15.006
5.43387
26.6923
29.1794
23.0392
13.0238
60.4546
11.0137
50.9451
0.0577605
20.3565
57.2069
33.997
-21.8356
-2.50136
35.4958
-4.90596
32.5601
-21.2783
55.7151
4.73085
-25.6536
26.7314
-8.4182
3.61412
-22.9505
11.5243
5.00085
-17.5494
498.906
-14.1425
40.5205
-12.1568
-1.41807
27.6266
27.3045
4.00951
22.7741
-2.09592
-34.5279
65.8353
23.1101
21.0986
67.0103
51.627
28.8372
-8.95227
26.0299
10.3024
42.9418
40.0758
-47.6787
157.933
0.603249
85.3126
16.7519
-3.3123
20.488
9.66478
41.2772
-14.2462
21.4912
6.58777
233.102
48.9518
22.6764
6.29906
-16.3812
104.49
1.50928
15.0888
52.9583
26.0062
9.71563
0.0577605
22.2306
263.354
26.5007
-16.2134
31.8109
40.6022
322.228
11.6385
-26.9005
63.2114
40.3381
463.727
-3.88214
-11.7061
-17.0181
-23.1101
-2.55691
31.1653
21.0196
8.34627
-4.4571
-16.9505
16.5374
25.3246
17.3226
42.6191
27.3045
18.8934
73.35
137.092
43.8408
1.65221
-30.7797
15.2356
-17.2231
49.2096
44.1308
75.6888
-22.0707
9.16334
-19.8943
-8.32334
-8.85918
-25.6337
-2.76855
68.0178
-1.98879
24.2361
-1.57962
26.2847
257.624
27.2025
62.5623
9.59636
4.425
59.5125
37.1165
39.2607
40.9987
17.2119
8.18826
-0.258213
19.7256
7.76007
-19.9615
24.3147
12.4912
22.3774
15.7088
47.5527
-8.15981
23.856
19.7234
129.894
13.6129
-25.2848
-5.75621
-1.57302
2.15392
23.68
12.0944
-2.58303
-3.83201
4.70982
-8.91433
47.9192
43.2562
26.4983
2.61137
14.7707
1.0794
45.2206
19.3619
-4.10463
28.5949
8.47266
25.3901
30.7112
94.1214
74.7557
56.0603
26.9574
-34.5603
-12.6073
-48.1225
-0.89448
24.9143
-11.3591
-17.93
22.9246
37.7758
24.4106
25.2393
4.71371
32.5772
-31.6331
22.6764
28.7879
39.8408
16.409
3.84437
-9.02026
-2.89864
12.5782
0.485841
25.004
35.7457
-14.9505
-37.4948
-5.81053
13.5738
-3.22861
-25.2869
17.3588
1.06836
13.4518
41.3706
38.472
5.69062
-15.592
-12.8272
9.7061
18.1961
8.57243
32.6279
28.9661
33.4317
55.6088
-8.81997
-5.85291
22.8341
3.80589
43.7955
16.6084
32.8441
52.7377
-12.4653
31.8109
19.9874
26.1255
17.2607
19.4569
18.0771
27.2196
6.4545
19.324
-8.4182
9.23632
14.5308
15.2724
11.0929
18.1193
6.80246
-5.21728
19.5907
-15.9049
50.1153
10.4379
41.3822
47.113
84.6183
2.61137
52.7169
11.8657
9.01383
32.343
27.2133
46.3956
10.0965
15.4106
78.5038
-0.941951
51.3202
32.4105
39.2407
6.43288
41.6653
59.8433
-44.6831
20.6625
28.8291
7.7223
3.93576
43.5889
10.7868
65.6886
4.29849
28.0163
37.2506
26.5822
-18.6829
55.0399
25.9787
33.997
6.27539
16.8184
10.6171
27.9996
-14.5985
92.5455
49.4267
242.965
0.832297
264.738
-2.00808
22.0271
28.412
24.2114
-19.362
-8.17911
36.7875
223.419
-2.89813
21.7798
9.28645
55.8928
-10.2827
27.6266
129.463
26.4983
17.1519
2.61137
144.081
2.95346
30.6063
9.01383
39.8393
8.47266
59.514
66.6196
8.22243
11.0374
0.720431
-3.23699
8.09951
-4.64261
34.2846
20.5
17.6773
18.6139
20.9092
4.49445
15.869
-8.40475
73.8066
2.1001
22.6764
10.0472
6.1076
37.0237
-4.11292
7.5925
-12.7684
4.59763
-6.16247
6.10804
-2.35968
15.131
61.8307
30.4404
28.6305
3.65346
598.312
174.057
11.5897
18.7984
19.4327
14.7343
10.3553
10.0235
21.8615
19.1347
-3.0319
28.812
1.21052
40.7226
126.545
-25.4046
-33.1498
-2.79601
-7.63028
29.5234
-14.6915
35.8871
6.87492
34.9244
100.506
-3.34322
6.4722
25.528
9.28645
22.1596
22.9448
35.1228
26.3896
837.969
5.40034
-12.0391
39.5984
-15.349
4.72452
10.7883
38.5086
49.4519
112.862
56.015
22.3271
19.4611
6.66919
112.994
11.7289
65.3616
-3.40284
-13.0607
30.6771
3.48992
43.3673
19.3939
18.6925
14.3652
42.9921
28.5051
-46.1354
25.0639
4.95866
104.441
109.679
-32.9009
21.1981
15.487
-32.7811
-26.3709
8.90863
35.9083
11.5243
481.483
9.77525
-1.02406
15.4485
18.2562
5.77491
30.2464
20.3929
-2.66874
24.9841
24.0064
45.4614
14.0949
58.8222
29.8234
16.505
51.3202
8.54325
-12.6073
461.624
0.979587
32.4105
3.6334
169.477
133.495
24.2361
31.7644
37.9658
61.6135
5.67996
41.9215
9.11212
59.081
35.8711
6.27539
56.1738
243.001
18.6292
24.7569
23.205
56.923
21.8253
46.3448
165.901
-4.7899
13.7018
9.23632
37.7824
-2.02555
331.088
372.256
14.2987
2916.45
21.4647
59.6409
0.96169
7.95226
21.6823
39.5081
32.1205
60.2554
7.27441
-6.41687
58.3391
36.2285
52.9577
12.2208
31.403
4.77537
66.3185
-3.33007
20.4077
-32.8011
-11.4061
-19.1023
-1.15364
-28.9381
0.603249
58.6475
13.9291
56.0952
26.5314
9.41809
49.472
58.9725
27.2025
47.5697
11.4704
360.008
36.2841
43.5889
48.2681
22.124
9.72041
34.5827
53.8076
30.4709
65.1067
0.0420341
-5.81053
30.4404
54.8674
38.4313
-23.8707
14.1868
33.4067
41.0689
54.6813
84.4742
47.8424
22.5572
78.8164
6.17256
27.0793
21.321
10.6527
-10.2496
24.1178
-10.5656
-12.4653
18.6925
1.24678
-3.85957
-5.22813
128.153
30.6861
1.21052
3.24128
29.0937
13.9508
-12.5351
41.7239
-23.4107
-7.63028
20.153
-29.684
50.8796
-32.0106
-51.2211
-47.5345
-14.5876
-41.3133
59.6409
-21.5271
-44.5216
-9.85477
-27.0434
-26.0842
393.815
-20.3294
-3.94786
-14.2774
20.7571
10.5504
91.5135
-5.04167
25.7838
-7.45691
38.8993
47.8789
19.4668
22.9069
78.5038
27.169
2.92105
30.4962
51.203
66.1437
18.6259
98.2621
-1.43823
52.3471
43.398
58.1438
38.2276
77.7132
181.813
-19.4517
25.8503
28.8173
-8.088
66.5871
-21.7968
-7.23246
59.9219
1.24678
13.007
-4.41167
12.6116
-4.7899
-5.03882
71.7089
23.4409
-6.08389
-22.1877
9.65018
-9.99168
-2.55691
16.1728
-14.5876
-23.5129
-4.4571
29.6559
-23.4012
-30.4695
-10.1768
-12.9658
-1.61269
62.1295
-16.1293
16.6447
-34.5279
50.8428
20.2582
-0.897674
-0.456083
23.516
4.4743
18.5337
16.505
43.824
10.4173
-6.98512
-55.6187
-4.64261
34.2846
-9.48506
-19.804
-37.1869
19.487
-6.53069
-3.03006
-31.6715
6.1076
27.6534
-11.6092
-41.1332
-2.41434
-20.1289
13.7596
-34.2188
153.812
-11.2024
-43.117
-37.6697
3.26643
121.397
15.0055
185.088
43.2349
-10.6339
25.2052
8.91778
51.3061
-45.8569
10.9994
-6.81744
-34.017
-3.43839
20.5033
62.2382
-12.4022
309.922
59.0788
-6.66397
-16.2832
43.598
4.70026
26.1029
29.5234
22.7898
15.2724
29.8336
-8.11761
81.7761
19.9209
6.02711
-10.3944
305.389
22.9448
27.3045
30.2464
52.7592
62.5815
44.7557
1.0794
39.5984
39.9767
54.8318
4.72452
53.8918
347.729
53.2
11.6625
35.4003
42.1616
7.13465
56.9424
-17.6937
-23.8517
0.603249
12.224
154.225
5.50747
10.181
43.5394
54.2212
19.0351
65.6401
36.3536
503.126
51.3179
38.8978
14.6277
-18.6444
34.5827
12.5782
6.26338
13.2569
1.9161
29.9716
-14.0425
7.16974
26.5703
58.2372
-13.8489
113.435
18.1412
21.6523
-8.56763
-3.41236
25.6924
17.417
47.3361
33.5025
-3.40284
1.93183
45.6696
20.3565
28.7642
27.9996
39.7495
-12.4022
66.2933
48.2189
19.7234
-23.5306
-33.1498
26.7314
10.7827
20.9158
19.0205
46.7002
216.77
1.19122
42.4097
-18.3357
2.72407
-16.9505
0.96169
-16.4106
-2.3585
122.882
35.8686
26.5223
16.6447
8.57566
32.1021
24.9841
-9.72683
24.8467
14.0949
38.8993
47.8789
-16.4485
318.384
25.295
29.8234
20.2531
-30.8121
6.13335
-25.6337
25.1735
69.2137
0.0477581
-1.12775
21.4912
-2.78256
21.3328
3.97416
-12.9308
25.7793
29.6203
28.2072
-10.8943
-21.6393
87.5408
485.869
28.7522
1.38845
37.6198
-28.069
9.35686
27.9227
19.196
34.2527
8.44627
12.3128
27.7845
27.9504
20.9481
61.9854
12.388
62.8349
28.2167
8.77085
20.9059
74.1261
-2.94543
31.7644
84.8175
59.7394
37.5391
15.6845
7.23805
37.7451
2.52726
206.036
-18.0244
143.64
59.0788
40.1877
11.8278
7.36225
-19.2024
24.6427
-7.64775
72.4057
74.2688
-31.4542
-23.5129
-10.0793
-20.6986
16.5374
2.83576
-3.29213
-2.3585
-4.55464
11.3971
26.4983
24.6482
-18.0034
20.3929
8.57566
8.11754
24.0064
17.843
38.8993
21.642
407.398
0.418062
3.54115
-0.941951
12.9568
22.1272
11.9648
-10.1974
30.4962
8.09951
2.85365
49.2771
2.68475
30.4209
26.1102
28.1588
-3.00181
2.83964
150.643
-3.5221
-5.43457
6.29906
19.2261
35.2425
-9.27409
-5.27212
-14.143
32.345
21.2559
-5.58016
-9.55866
26.6923
29.061
-21.9966
62.9125
-0.326528
11.5778
18.8818
-19.4711
-5.55378
43.2092
8.77085
44.1411
-16.0639
-5.28643
50.0552
14.1946
-6.72749
-1.94437
68.3215
16.5651
23.7496
-6.48213
-17.9502
1.84046
47.402
22.2581
11.5897
76.8945
10.9862
148.315
23.142
26.1887
64.965
22.3774
-22.0947
66.8028
45.9603
-1.29069
22.9832
-25.7616
175.526
4.96502
-20.299
-18.4865
3.99136
-19.2728
33.6462
-26.0089
-16.0134
19.3485
-22.9698
4.20073
33.8637
25.5852
-7.696
-27.0316
62.0872
69.9617
37.1248
34.2171
65.1362
77.8639
34.1513
63.5566
37.1197
10.0908
64.2686
22.3941
32.3436
50.3691
22.8341
24.4206
32.5511
22.2306
34.7182
56.4858
2.52726
56.1738
664.666
7.38483
2.26813
-6.78003
75.6637
175.499
40.3381
-1.04177
-14.4092
32.8113
8.90863
13.4195
23.68
66.7726
32.7091
19.9058
35.5234
72.7594
6.58389
26.6929
29.5006
31.0526
47.0044
47.113
19.026
29.7632
49.2096
32.8355
46.0048
28.8372
22.9069
50.3928
20.453
19.4611
16.0395
6.22545
8.47585
24.9143
170.976
59.8433
22.5366
-12.3721
-8.49388
2.83964
5.80983
25.0397
15.4779
48.2681
117.701
-9.27409
39.7055
42.0789
-0.54027
38.1225
183.173
26.3754
9.41236
9.35686
104.759
34.1885
13.638
38.4313
15.4847
21.6831
48.3992
12.9579
13.4518
4.89177
51.5905
108.764
-37.1438
10.2127
-49.605
22.2438
-19.9359
15.0405
21.8156
2.76289
-4.7966
17.2607
-10.5282
32.5601
40.5659
503.617
59.0788
-14.1602
-16.2832
146.672
-17.0006
3.28644
17.1676
198.931
11.0929
12.4356
0.850004
-11.9534
-26.3208
57.7669
2.83576
30.4411
10.76
91.0227
24.5156
39.6168
43.3889
29.7632
13.7397
143.947
64.2021
-8.39394
67.0103
47.8789
83.1851
15.4106
27.904
44.0356
20.453
321.186
2.92105
11.7555
28.7142
11.1297
15.8032
37.9172
39.2286
38.3578
6.58777
51.3179
-33.5072
26.9138
0.485403
78.2532
22.124
22.585
-37.1312
4.59763
-11.7847
17.3524
-3.10696
-22.9744
37.6198
38.0317
161.654
155.317
-22.1435
-3.69037
28.803
-7.75448
15.2563
29.9369
1.24678
91.7178
7.89033
-48.0095
21.3157
31.1956
47.8344
-14.1602
6.20557
29.0631
48.5917
-24.8246
-3.44709
8.74898
51.791
9.77525
21.7798
-11.3283
218.937
21.5764
13.5745
27.3045
530.622
54.6332
-12.3812
27.8891
272.819
47.0947
189.902
17.3505
12.6624
14.1457
-20.1967
41.0225
-8.43822
313.689
17.3777
-25.6337
-14.0129
69.8919
0.810686
50.473
41.5239
75.0104
53.2202
51.4762
19.4587
-16.6406
236.32
227.439
39.8408
17.417
26.1422
41.7139
42.8728
20.96
9.42809
45.6696
3.0749
3.46429
14.0073
-12.8087
14.4496
-32.0799
-5.34871
11.6746
9.41602
-4.10179
5.1796
-43.0884
-1.39873
34.0342
30.2649
12.967
10.6231
34.9244
27.4172
2.27898
72.0645
23.6539
24.279
45.5854
7.52092
3.2671
20.7452
16.0823
8.69468
286.08
69.1407
-11.102
62.0872
30.6063
93.3468
25.3393
63.2622
51.627
37.2705
-21.1337
43.8336
17.6419
11.8198
1.65746
-11.1344
-21.9776
11.7958
-23.5522
6.05803
35.4805
5.91664
51.5846
33.6726
5.65074
16.6476
8.65933
19.8653
12.8583
12.6668
20.1571
7.13148
-22.3926
-8.81997
-30.0797
4.23262
36.3136
-2.4658
-42.1087
27.866
15.6713
226.089
-7.7801
32.748
20.9245
40.181
70.6715
-13.3393
40.9934
-5.34871
16.9123
50.495
27.7573
5.1796
-16.8515
17.3419
6.86027
21.8316
15.3082
35.8614
47.0949
39.7603
389.097
18.6568
50.2706
36.5689
22.9448
50.1153
27.3045
35.76
19.9391
18.089
-17.0663
36.3224
63.0242
-7.81202
17.4471
15.4735
-10.5182
-1.456
-23.4307
-24.5246
17.587
60.9497
-1.32264
-56.3367
281.921
259.057
-7.62303
-44.6831
-3.70037
-4.87588
-19.7383
-23.3973
-42.8775
-16.679
452.327
39.4516
-7.14619
12.0939
55.6817
-14.5067
83.0093
34.2177
-24.0176
3.80589
107.514
-4.00634
-4.63723
0.263801
-64.9391
27.1258
15.8181
14.7717
39.7856
35.6529
22.1351
5.1796
16.8817
18.1047
38.2669
69.5946
118.309
18.2085
18.6536
5.85027
180.764
60.578
-16.8419
8.8893
-5.1696
-18.6101
8.58601
55.5463
46.2
5.42247
6.33738
-22.3464
154.853
40.9137
2.4546
57.6429
33.8234
-2.08493
50.0808
1.86915
32.6345
-10.669
14.7759
-3.63818
14.5666
-15.3792
13.9608
41.9358
10.6527
-21.494
22.2438
128.115
33.06
-7.7801
21.5036
-7.18652
51.4254
31.6231
-16.5931
30.0307
5.51746
-20.0314
18.6066
-9.83203
-3.44709
11.5243
-33.8847
31.2378
-41.9123
-2.56788
-27.7061
-17.5756
-52.5577
10.9152
12.2061
2.33006
17.9341
-9.21762
877.324
-32.9959
-41.4513
-21.4094
17.1096
39.9767
1.51757
15.4764
-8.39394
31.403
6.64943
17.5928
22.2818
1.86915
53.2492
-8.79491
5.19631
-24.6966
-22.4462
23.9772
25.1852
1.74772
23.8617
-2.93786
14.3499
12.2292
-0.190713
-28.0824
22.2698
-11.9554
47.0393
40.0323
52.1091
15.3426
42.5633
42.6523
-11.5403
55.4234
12.168
10.119
5.20468
-1.86109
3.30329
-7.36493
4.5246
-19.3443
60.1113
53.4646
29.8904
54.8324
52.2431
41.5748
75.0204
60.6621
46.8996
49.9266
-2.15791
32.748
17.1763
-4.7966
37.2453
37.7548
26.2826
49.558
6.20557
342.032
25.7752
28.412
20.8946
2.18975
41.4836
22.732
-17.3987
-9.45736
-3.52006
-4.76905
51.2076
31.8838
-3.29213
44.4932
-3.59542
39.6168
4.03346
-40.4922
22.7318
-32.2156
2.35793
-17.7643
8.5235
13.8446
-5.20414
52.2669
121.453
360.541
330.883
101.711
-33.1299
-62.7387
30.5365
-46.041
3.62137
-29.6906
0.0477581
12.1208
34.4513
-37.2937
-6.8194
0.485403
10.8796
0.0962406
-37.1312
12.0939
5.08193
0.485841
23.13
-41.7151
13.2569
-28.069
-41.2429
-45.1659
-66.916
7.04372
34.4395
-4.33987
-8.37554
172.169
37.5293
7.21242
207.973
34.1273
24.1268
-24.0894
26.2826
13.0137
-2.22773
10.8018
-35.5922
6.42522
-16.3913
-4.38412
29.3637
53.6651
63.0244
200.93
210.745
14.9086
65.2631
79.6725
6.0782
29.1785
-3.59542
52.7592
38.2186
14.1979
41.8507
14.636
36.0911
12.2208
42.2567
36.3334
15.4106
89.7482
40.2875
29.8234
31.4975
11.7555
28.7142
-4.64261
62.3956
46.7369
30.4209
241.628
19.0351
43.8498
34.6096
233.35
58.8141
8.04662
-5.71688
51.2918
75.9476
41.4933
6.27539
58.0478
18.1134
31.7477
47.2457
36.3235
-6.28574
51.967
244.611
-10.661
-10.2923
-4.20983
28.412
13.3983
-11.3959
-4.36948
14.3097
-1.46915
36.4573
4.91324
-5.70608
55.8928
36.5689
13.5745
-13.6029
-2.68058
9.63171
26.5223
11.9817
20.3929
25.4423
33.9762
13.7397
22.1323
30.9614
48.2696
38.5086
22.9069
69.1335
57.9344
24.0012
40.4024
4.25928
137.786
24.2481
17.6773
32.295
41.1027
-1.57962
60.8466
47.5697
182.27
70.7569
80.2201
-3.19777
9.27565
52.2431
75.3079
-18.6829
32.5511
20.3565
45.9626
32.1229
-14.3393
16.8184
87.9697
9.76439
-6.78003
58.7971
91.3224
29.0937
11.8278
58.5905
42.1816
136.673
12.6568
-22.1877
29.3637
51.791
55.5282
12.0944
65.2631
30.9467
11.7004
51.9894
26.3896
56.4834
37.2595
36.2285
18.3842
41.7133
44.5215
59.1233
0.418062
35.4003
266.838
-6.44928
2.38521
26.8402
21.5943
69.8919
42.9888
8.30695
19.1765
43.398
47.598
12.21
36.3253
53.1507
45.463
37.0237
55.8572
16.9628
4.09821
11.1497
64.2027
65.3616
48.7835
13.8105
34.7182
52.7377
-1.22087
37.4331
44.8662
11.6385
25.0791
40.5659
51.967
23.4715
-2.91584
-6.91289
2.82619
59.8361
16.4049
26.5168
44.8261
38.734
4.93936
68.6466
32.7091
29.2761
13.0346
73.6964
24.3875
526.132
30.4377
45.1081
14.2082
34.9316
51.8221
57.8963
238.722
15.2356
64.2021
-6.51987
14.5364
27.2642
15.7187
12.9115
-4.69008
36.3277
-10.7332
-23.7596
-25.2573
28.6624
-61.0335
0.435834
-1.57962
28.8573
12.1208
116.742
-7.59094
17.3511
3.51742
-12.7732
423.597
13.8105
-24.6211
9.41826
22.205
-1.56432
4.57373
20.0718
-28.3318
-55.9485
22.919
18.7863
-18.8454
-37.835
-7.48117
2.67709
-31.3838
-10.9645
3.59664
-2.55691
-4.44194
-53.4979
-49.4347
-31.943
22.5135
-24.8439
149.25
-18.9404
9.51269
55.528
485.067
8.0768
12.6624
23.215
-1.456
37.2743
81.517
-22.8504
45.698
-21.9776
-31.2559
40.335
23.0402
70.1511
7.3695
15.287
28.1588
-1.12775
17.743
-38.3898
-12.8924
7.6839
70.0173
24.8483
22.0312
1161.56
15.0888
-14.6425
-8.52084
12.5782
-3.26229
73.7298
-6.10781
-39.2169
-26.2504
3.5598
-16.4113
28.6032
-1.32371
-22.5835
4.23262
1.64335
0.345297
11.9364
14.1034
112.708
-40.5763
3.12084
4.1422
-3.0319
12.2271
-51.6416
26.8203
-29.4906
-30.907
-28.245
-21.0764
-7.21641
12.967
8.74898
-33.3283
1.1651
9.28645
50.2706
8.45795
-10.7884
27.6266
6.68975
11.3971
-18.4793
10.1076
-3.96999
1.0794
43.3465
2.49534
-20.9712
28.5949
30.9614
18.2846
21.642
13.8446
-10.8263
-40.2973
3.38652
-23.6424
-15.8196
-42.5003
126.542
49.2771
9.2556
2.3099
-7.62303
4.04258
9.41809
-1.12775
15.869
-2.78256
49.4438
7.6839
10.0472
-25.7515
-11.1482
-33.3831
6.47169
-24.9031
2.35991
15.6337
-0.485615
-28.069
-9.3838
-32.0475
-1.41874
4.26765
10.3203
311.587
1.54754
22.8222
295.372
-18.635
-15.829
18.1961
-4.54603
10.1391
19.5958
18.4391
-0.613209
-15.8525
42.0199
14.9589
-32.207
5.97734
-7.41096
18.646
9.13962
17.2119
17.5586
-37.7395
42.2144
22.4406
-6.24949
-24.4743
174.682
-34.891
40.0564
-10.0339
19.7234
-44.1453
-48.1423
2.3685
-30.907
-24.4969
-3.46828
-30.1365
-4.44194
-40.8245
-27.261
-30.694
-33.8171
29.6559
4.20413
12.312
5.77491
13.3798
-5.33687
-11.4663
-30.7797
20.8578
7.13976
-5.13833
10.3467
12.6624
26.0261
-0.518971
1.86915
13.8938
6.19762
14.7759
-11.1344
-7.83005
23.4684
45.529
54.2332
13.9291
34.169
17.161
39.4031
92.5756
30.9506
71.9326
9.59636
28.2986
167.277
70.7569
78.346
45.0738
28.4611
27.0864
31.3189
71.7004
56.8632
-2.35968
34.8087
57.201
30.9086
23.2375
29.5034
35.2206
34.4395
-1.81631
51.2918
-54.6061
107.807
108.96
-57.4429
35.5591
-38.1086
146.066
14.7565
0.273491
60.4003
41.2751
9.26559
0.583374
-25.2848
-18.8747
-31.5581
7.77612
-11.3959
-0.621346
184.85
12.4247
-14.5876
-4.4571
-35.6911
31.53
409.508
24.4934
40.4451
48.0501
55.5703
24.141
39.5984
49.347
49.2096
91.3732
26.9631
16.6596
-21.5567
294.067
11.9648
-40.1825
-35.0961
-31.2559
-27.1314
34.2846
1.75934
13.5543
-2.00083
-9.07588
5.66996
-12.3721
-14.1161
57.1876
-46.664
-29.3082
19.2261
23.9053
9.00554
-14.8963
-37.1312
-31.0096
-7.01042
-16.2254
15.131
-31.8171
-9.55866
-25.7816
-44.4581
-47.7757
-42.6113
-34.5389
-30.3116
-9.46501
20.384
330.181
-22.431
40.0474
-43.3617
32.8441
93.9671
-6.84307
38.3702
-7.18652
-8.54473
25.694
175.926
-22.2153
26.6671
40.3381
-12.2862
0.583374
5.48819
35.1456
15.2936
34.013
27.9595
6.87492
1.19122
98.3014
-1.95795
9.82633
20.7674
49.011
22.2669
-0.79467
58.3391
20.2582
54.8318
51.5762
60.9974
8.22243
19.1587
46.69
20.2531
49.4462
8.54325
21.1259
53.0253
18.6259
12.6173
23.2991
7.10959
74.5101
18.1489
0.994794
57.851
2.55289
13.1664
-19.9615
267.943
10.6171
-12.7244
-28.7745
35.1004
-15.8839
349.528
3.61412
-7.95796
-10.9434
2.15392
22.3373
-24.9842
-30.6679
-35.2023
-12.2685
1.1651
-30.0689
31.53
-12.1568
-25.7809
4.81569
11.3971
17.128
7.78159
-14.2552
16.6447
-25.1575
43.3465
2.49534
-15.349
114.802
10.3467
10.7883
17.8938
4.16619
31.6521
6.55431
29.8234
-28.4726
-0.827078
0.511147
27.0476
16.9144
143.175
-27.1454
13.8365
-16.679
-25.7515
37.0237
-15.5795
11.1569
22.8856
37.0301
12.8226
44.179
10.3494
171.464
19.4894
-9.35735
-22.9336
43.6539
31.7644
37.2506
9.71563
15.9775
288.87
2795.82
25.2517
24.6726
-12.2929
23.8199
54.1119
-14.719
47.2818
-17.9084
-29.4017
6.11663
75.9148
-33.8672
7.79731
93.5518
10.5616
-40.8245
-2.58303
-30.0689
29.6559
-4.66051
-48.2697
-27.0434
3.90084
11.5058
4.03346
-40.4922
7.27441
-25.1575
30.2281
17.4879
23.0693
0.48095
30.0753
-17.0775
-9.8893
62.5742
254.868
44.8159
-15.3541
21.3352
1.04699
-5.01895
13.6699
11.1297
-1.06338
22.362
54.3957
25.1092
34.6096
23.2069
-5.39617
5.80983
4.425
15.4779
52.0163
23.9981
71.3108
39.7055
38.3308
147.511
47.3375
43.7447
45.116
28.153
11.0561
43.5589
180.43
30.9351
-8.87814
53.0242
29.8904
37.9658
42.8728
24.7082
-2.13228
49.7107
17.5198
37.4331
50.4883
75.3567
25.0791
36.3083
36.9745
-15.3462
20.1721
-2.53125
-2.96259
-12.8028
7.75046
16.3345
18.6536
9.5984
-17.8875
24.9707
15.0172
-22.9698
30.1156
44.1933
72.4129
134.281
-3.94786
34.4484
-40.1501
-11.6009
17.3505
-30.8827
7.04018
27.2642
11.9706
29.7781
-29.0529
-3.90983
-7.85788
-38.3084
-87.4779
-27.1314
-27.2887
17.8514
-0.0605835
-26.2084
14.7736
-10.0813
-6.3716
-43.3637
3.2965
24.9351
-2.71486
-2.46102
-13.206
45.3744
-17.3178
-11.5403
26.3754
11.2864
16.8531
36.0626
38.4313
26.7291
179.105
-15.3191
-9.53089
24.6962
-32.5896
30.9758
21.1651
86.6915
57.8653
43.4488
12.8603
42.2144
58.3599
13.7717
69.2922
48.6143
159.69
-8.6541
41.9305
27.4474
63.2114
3.6434
-24.7165
3.76323
13.9215
-28.5727
-27.8099
-10.9645
-19.362
12.4356
6.80246
-7.09135
-19.7647
-34.4422
-22.5727
-8.40864
22.0044
4.81569
-1.72136
32.1205
-3.4628
28.8483
-13.9131
-9.12731
116.813
-30.3416
-3.26427
-19.6383
434.327
21.642
-10.5182
-29.567
5.41521
-42.1714
7.33457
8.2167
-64.5453
-27.5998
48.3401
-2.92583
-9.49668
78.2096
25.1731
-4.39072
47.8364
17.6129
6.49865
4.71371
53.1919
277.549
43.7804
28.5964
52.0163
40.8647
13.2147
41.5795
27.5707
148.537
62.4854
5.13658
56.3604
30.0271
31.6708
33.6385
51.0843
47.5437
33.475
38.4663
20.8785
17.5198
41.1812
117.439
1.76263
7.89033
10.0866
28.812
21.8253
96.9446
27.2196
32.6914
47.3461
14.0706
42.9695
5.92324
41.5093
26.0854
-4.36948
218.583
38.6616
7.90118
-16.0166
-6.33116
77.7984
24.8189
23.8784
46.0451
58.2488
63.9796
41.5148
45.7149
50.3779
-4.5428
21.236
24.0064
43.5874
52.0178
4.16619
91.6223
23.4209
48.564
14.6309
30.9646
60.5215
12.0551
39.7912
31.7324
43.398
51.3461
23.0392
35.5126
58.5805
42.8728
20.6725
27.8528
62.8291
-10.5912
31.8109
12.4912
27.9996
90.6562
173.625
42.2122
-16.0343
-6.91289
34.2276
-0.921939
61.7102
20.153
20.9158
52.7537
12.967
-8.11761
42.4207
66.7726
28.5159
-6.64626
409.712
101.116
57.7669
-44.9529
-9.85137
-10.7918
961.526
96.6671
3.07248
57.4443
17.5818
-37.339
320.708
-18.1194
-30.3416
9.85419
-49.6234
3.29205
14.1457
10.0965
12.9115
-6.56415
1.71237
381.948
-38.8442
-51.8706
15.544
-29.1744
-42.6677
-22.1943
17.8514
35.5467
41.258
-28.822
38.9906
48.822
0.350075
4.59763
55.6817
39.8412
10.0115
65.1067
5.66423
66.0476
45.4971
6.57221
11.7366
-2.67977
35.2807
20.4542
32.1925
39.4966
-13.8489
25.3536
7.56469
56.3276
-0.599482
-3.45692
-6.4587
8.29897
2.95024
-6.00887
-17.4583
-43.9828
-5.86723
20.6627
-9.65417
-9.06059
-2.41704
14.7717
269.63
-42.83
23.4715
-17.9084
39.9388
14.0706
20.4807
3.28644
225.168
23.7415
-2.55691
-22.0839
-13.8274
-18.8245
37.1522
15.9542
35.1228
32.9267
24.5156
371.326
41.5148
0.737302
46.6298
39.8393
32.8355
95.1213
379.589
47.5778
64.1363
14.0506
41.0678
68.1868
-21.4418
-16.3554
17.4698
105.499
30.8074
16.7402
-7.99746
10.1806
-8.13885
45.9624
5.43149
7.43568
29.7661
-13.8679
115.932
-22.8755
25.7844
83.7412
-31.8014
30.6771
6.60716
-55.5688
13.0703
6.86897
18.6292
36.0013
-49.8836
-1.17305
-43.7671
27.6041
-4.63948
-29.1528
-25.2848
-13.2525
-21.0764
-31.5581
5.90205
71.063
34.9134
-50.1949
-17.8907
6.7873
-28.1949
-0.329171
-27.1493
-27.655
-4.23257
2.94162
0.26138
9.65566
-13.9131
5.2657
24.8467
27.2133
14.1457
6.34836
49.4558
-6.92084
11.0278
-24.2529
-17.2004
-3.70558
7.11065
-4.79989
5.49585
6.99507
30.7953
21.5995
18.5499
33.7617
-22.3012
-18.0638
7.13148
4.78141
12.5315
28.0235
-18.2892
14.1939
-17.7616
-10.402
16.414
-3.04181
853.982
-4.6274
-10.5656
45.0255
46.8034
132.431
16.7552
26.631
23.205
-4.41167
50.0929
19.7234
-23.5306
9.9537
42.1816
33.5992
12.6568
-3.44709
56.0705
-15.6139
25.5541
23.3388
52.1447
27.1986
7.95226
25.4304
37.634
-47.9884
-5.84405
45.2206
18.3842
-8.88647
-23.3865
33.2771
46.0048
6.34836
79.1288
9.16334
-25.3048
5.4605
5.26059
26.9574
-51.4269
-16.2633
147.157
148.602
-16.9613
19.2251
9.71563
1.93183
47.5437
-18.9989
14.1034
-7.23246
135.586
-0.0482056
14.8811
22.8829
-14.2763
56.923
25.5734
44.4707
23.4715
17.6989
-3.2537
42.9695
-39.8171
-31.5581
93.5518
-28.7323
10.5616
21.795
-12.7135
-14.1425
8.66137
-1.95795
35.2781
21.5764
6.0782
59.4857
46.0451
13.2712
26.4983
22.7741
18.5188
-0.79467
84.9543
43.5874
1556.89
-3.02197
-15.1995
-36.5492
35.4456
-13.4801
13.8389
-28.9381
1021.88
-27.1314
26.7883
645.115
24.2361
34.0276
20.6625
26.9832
13.9949
34.6988
-5.71688
13.603
18.5099
-24.3051
30.6771
102.185
-36.8281
-3.79634
-2.50136
14.8811
65.9864
11.9454
-32.5227
29.4782
8.47899
-55.3897
-35.0239
-36.5292
-39.8171
-9.09048
79.9635
14.3097
-5.21728
6.4722
3.41896
42.1911
-27.655
-4.23257
-12.8331
22.2669
-10.165
17.1096
26.7208
-0.897674
5.16612
-23.9448
-7.70325
385.116
-50.9614
661.655
-28.4448
35.2216
-21.6665
-9.87153
15.8028
-51.2424
19.7255
-43.075
103.792
-3.5221
15.4779
68.8829
-11.6092
18.8369
-7.14619
17.7161
20.0745
99.9667
201.914
46.9901
13.1605
1.8606
39.1671
64.1736
34.2527
13.6107
17.935
42.777
-0.160563
2.01525
-10.1008
36.598
50.7054
23.7634
0.291217
47.8892
13.9212
22.8246
25.6924
27.0057
-22.5591
59.6686
42.4903
36.6214
23.0392
-1.03171
-0.879273
27.866
15.0405
-17.1504
14.9443
14.3652
-3.85957
-16.4725
-3.04711
-23.1523
51.967
30.9678
-34.775
-1.37963
-11.3784
-22.9505
-31.5581
2.15392
-26.3884
-30.6679
18.0469
-21.6388
-26.9459
-22.5727
123.359
-21.5271
-16.4106
-21.0992
113.512
-9.21762
146.439
37.7667
-29.2478
26.0151
-10.165
5.86522
-6.87499
-13.475
56.7058
0.976392
16.4105
25.3901
75.6888
-23.9448
76.6297
14.6309
8.2167
-32.6862
-23.8517
-20.0115
-29.0055
11.7958
-10.4337
19.1765
-2.00083
12.4759
-11.4351
3.36146
6.46455
35.1547
56.9283
50.008
305.228
13.7973
35.6552
21.8156
67.1825
17.7554
39.6651
40.181
40.6865
-22.7096
39.1194
-31.5856
34.1634
24.4085
-9.72399
22.0462
1.88916
17.6696
-3.2728
8.71315
13.904
5.09008
26.465
-8.51718
50.2706
55.3096
47.3077
10.4379
-24.2102
58.3814
4.82753
39.5984
-1.25279
-12.5379
31.406
134.972
3.22916
56.952
-9.37525
19.516
-12.543
37.2647
155.657
3.32225
11.287
14.6069
117.014
12.9921
57.5948
16.224
31.6684
28.0504
159.324
42.8846
31.1481
37.2212
3.2965
240.36
23.061
-19.5815
-32.4461
22.4013
35.1561
25.9411
29.1865
10.3494
-63.7317
-14.4422
-0.094677
41.7139
159.353
8.18826
44.7194
27.2219
28.3748
-27.4578
88.0329
-30.6123
-16.978
2.26813
-53.6317
-0.663542
-14.0098
-27.2787
-40.6461
718.262
-21.5367
-37.1803
-33.4533
-2.56788
-25.832
-27.261
-2.58303
-13.2023
5.29303
-10.7884
1.38963
730.079
200.678
30.2464
78.9961
-4.8849
14.7707
-25.1575
15.2356
17.4879
-2.23057
22.9727
8.47266
59.1233
11.9706
-55.8039
29.7781
-42.1714
3.58644
7.13465
-6.77583
1.04699
-33.222
274.217
-4.64261
-25.6855
39.229
47.8364
11.0537
18.6801
-44.012
6.34027
-35.4196
351.127
-16.3812
35.1497
7.13148
-9.27409
-33.3831
-10.3949
27.5707
-8.88449
0.641177
-43.5891
11.3828
-20.5727
-26.2504
24.8182
4.26765
57.172
260.829
16.935
15.0982
-34.3327
110.861
-32.9305
-29.6493
-6.16674
2.95024
251.894
-30.0554
-4.76709
21.8756
34.7473
15.5429
-0.094677
19.2251
26.0062
-14.6472
-3.69037
10.0623
51.5847
-3.48433
-33.08
33.685
-4.37542
23.1898
-51.2633
31.3523
-12.1357
-19.7824
2.3685
-21.5367
-22.6228
-32.3208
-5.77369
-19.4235
-27.7061
-26.9459
-46.9355
-9.6995
-36.5196
-23.9069
92.8968
-16.7139
15.2779
7.29653
4.46331
21.7948
46.5359
62.3251
43.1937
-5.83307
29.4661
-20.6196
36.3826
23.0642
24.1463
-31.7492
12.6926
-3.70558
44.592
34.5555
-28.2373
46.3505
10.1806
-4.39072
25.3477
52.2831
24.3023
9.39887
6.78526
57.6444
67.9458
39.9276
21.648
-9.46501
22.2581
28.4563
-14.9348
53.1658
-26.4951
27.2219
-3.48433
-25.5837
54.2997
-13.2299
52.8679
-38.6392
53.1749
-4.41167
1866.06
10.3531
-19.7824
-20.0314
19.2351
-0.134011
-5.32116
-11.3959
-23.1101
-15.6754
36.7875
-7.09135
-6.64626
-0.708963
12.7893
51.5615
4.20413
80.1004
1.06755
4.00951
11.5297
7.27441
-45.7723
26.4799
431.656
-7.85277
0.976392
1.02724
15.7187
21.0328
-14.0604
-0.161694
6.34263
-4.57521
-48.2146
-57.4928
-15.887
32.4105
-40.4188
-27.6752
-3.8749
-10.95
16.9144
4.49445
-0.90849
34.4513
560.572
28.2986
0.485403
-5.98699
16.9628
-2.89864
12.6673
9.07447
-8.91891
40.4309
-10.2653
-8.62163
10.7627
-0.417514
15.9425
-16.3744
-10.176
29.6585
14.832
7.82963
1.14363
0.0684211
35.7129
27.5115
4.29849
276.33
-4.20068
17.5729
-28.7027
44.0885
17.5198
71.1663
19.9874
41.118
26.631
42.5967
10.2026
24.9462
19.2351
7.51136
-6.69324
-7.02093
-43.7607
-42.318
-14.6768
24.6061
21.0196
8.66137
-9.45421
63.3891
8.45795
13.5745
83.8485
66.6599
18.8934
17.1519
36.3446
35.3854
217.635
34.3545
16.5101
34.2171
68.8844
95.3665
45.7076
-10.669
20.3981
-5.51224
-7.92215
-15.3263
-1.83151
25.1852
-18.867
-6.686
130.542
60.9549
20.424
248.864
23.3312
82.0064
29.3933
298.034
79.4028
-4.00634
2.85903
-42.8397
-27.4578
11.1962
385.43
-23.6466
-29.284
-23.1523
-51.6416
-45.3312
-15.4351
-20.1394
19.0205
18.5892
36.7985
40.5356
19.1456
-6.64626
64.8834
14.9086
7.95226
22.0044
20.7674
39.6168
73.3739
149.703
23.1101
52.9577
47.828
87.625
17.2847
42.8965
46.69
143.476
9.88148
-1.27082
6.60178
14.8778
12.0551
11.6802
39.2286
24.6573
48.7735
43.8498
62.7206
51.3179
11.4704
1.77939
62.3287
0.345297
13.1762
43.7955
25.3478
-25.5837
67.4182
12.4912
37.3699
53.1749
130.521
51.967
42.2122
12.0767
51.5519
24.2288
-2.33576
34.0342
45.2574
215.366
19.9934
23.68
40.2054
34.8983
-1.95795
55.8928
55.3096
17.3226
44.4932
89.1487
50.7525
138.942
29.7632
29.1904
45.2206
21.236
42.2058
0.418062
19.6728
16.505
60.6905
14.1655
15.5958
-11.3591
49.1616
41.1027
54.6424
43.1513
12.9277
-7.55685
-1.84552
47.5697
33.9208
45.5279
2.71642
25.0692
12.5267
4.74293
-29.3062
33.7811
40.5562
-54.6318
92.7181
-12.8087
6.4478
18.1977
50.3638
-14.719
48.7714
-31.9639
-7.84992
7.05366
6.57433
-15.1265
22.0271
-39.0543
3.59664
1.19122
1.18026
4.15305
-1.9611
-9.14226
-49.7466
39.9632
1.89872
-11.7254
7.94886
31.9896
44.3019
3.09643
-35.807
-18.5983
42.4095
260.179
2.4546
46.3985
54.8289
37.5715
10.7254
77.5668
9.36541
32.6345
2.44949
33.5166
4.79512
12.224
49.2771
10.181
11.6802
104.995
47.598
14.084
62.5623
215.705
30.6619
26.7223
44.6128
26.587
25.2124
27.5707
37.9672
28.7522
46.9901
49.2761
18.646
69.8249
15.0503
12.8603
46.8034
27.4837
32.6847
41.0087
70.9785
-14.719
24.793
45.0233
-4.7899
69.9238
41.7239
-48.8597
-7.95796
-24.083
-11.3959
-30.6064
-21.2976
-37.0764
-19.7647
-26.9459
-37.5652
-0.329171
0.0246574
-32.3402
-3.29553
20.7452
29.2007
1.19841
649.649
387.732
8.21144
-11.102
990.687
98.0727
75.4465
291.507
79.4369
24.7809
42.8965
38.4134
-12.543
65.3757
-37.3714
3.41435
68.446
2.42549
-72.2779
-10.95
26.2847
351.197
17.743
-21.5232
10.0884
-18.5146
-12.4416
-20.7094
2.35855
18.5099
350.796
-41.1717
-1.18207
-22.747
55.3329
17.1304
42.1183
-10.9347
0.825599
-7.71706
35.3712
19.0142
49.1559
61.8899
-7.601
-11.5981
7.05366
9.38542
12.0474
4.22347
70.5785
63.0611
8.28181
11.5601
9.62452
18.9839
10.7123
33.6462
4.91324
-24.4467
9.04116
35.1228
17.9341
35.76
-29.2478
9.14847
-16.2453
-5.9787
37.9652
46.3956
32.8864
140.348
1.51245
6.34263
-19.5677
-25.7258
-48.1225
-0.89448
-37.5961
-14.1818
-5.18636
-18.4462
-7.44851
-10.4981
-19.6492
38.1994
-18.1903
-16.9613
17.3511
271.509
26.9289
-0.889103
15.2563
-55.5688
-11.2926
-2.50136
-2.92253
-0.542969
-9.59113
14.7565
0.273491
54.7781
9.41602
1.76933
-17.2203
3.76323
-1.07104
-5.14686
-21.7032
-7.18058
0.254192
17.1098
31.327
43.0165
-27.2578
64.3261
-18.716
28.5636
22.6193
17.9563
34.9556
28.8262
-18.5983
22.173
32.4397
42.6504
14.5364
-2.7209
-14.2664
39.1484
-15.9345
24.2012
-5.98381
36.3277
6.66919
-14.4814
-33.1299
0.979587
54.8993
-31.0484
-3.3123
-52.1794
3.79589
2.62039
-2.87168
-14.027
2.59214
-14.7665
-33.5456
-12.6331
31.4015
932.92
-18.6444
-22.1387
-77.8613
-27.6252
2.51524
-56.7076
-8.39126
-32.8096
27.7243
-8.52797
23.1951
23.7711
-23.684
31.9071
-20.8986
17.7554
10.1959
189.675
8.2125
53.1749
14.329
61.3373
21.5974
250.083
19.324
64.2127
-15.4542
-10.4589
24.6171
545.596
16.7796
-8.51718
43.7114
13.1431
16.3856
-11.1139
21.7045
55.5463
1.22236
-11.4441
-3.03296
18.0467
3.29496
7.53562
26.0261
10.7254
454.254
-14.9974
-5.04678
7.60622
188.947
-5.57964
-17.9184
9.24398
5.121
-14.1823
31.2165
12.2292
14.8018
-5.68278
26.2655
46.6327
19.8653
31.599
12.6668
37.9608
6.65547
33.6457
4.29849
-24.4575
-2.10478
7.84156
4.44013
-18.9989
14.1034
-21.8356
-3.85957
36.0013
-31.1429
15.6935
35.1004
27.2196
-19.7824
9.9537
6.11663
89.0332
-9.50434
-13.5802
-7.19522
7.77612
140.403
12.4971
63.0354
-6.33116
-39.4393
-4.0773
-23.4012
6.68975
52.7352
510.031
-27.3737
11.0225
86.8283
-17.2231
9.85419
8.47266
25.7808
12.2716
-16.1404
-16.4485
65.3853
-17.8085
-18.9024
-17.2282
-4.90177
-47.6787
-18.2295
9.97358
8.04769
-50.7145
-42.2928
-38.9196
-22.6156
26.2847
-10.4981
23.3652
-25.2714
19.4587
-16.679
21.1001
22.124
-9.27409
-32.8837
-19.2809
-1.38822
-3.60969
-31.8171
-44.9911
-41.4178
15.4479
-21.9693
-23.8707
8.56463
36.2178
18.137
23.567
2.08067
35.6609
-4.61674
167.835
446.578
22.3941
-30.2158
-37.136
-24.3051
2.56606
19.7256
422.866
-5.90604
34.622
54.6577
28.9366
78.1678
7.27547
54.1119
11.5179
22.919
26.1322
12.7648
-7.93887
-20.5996
-16.0636
-16.3913
-17.5026
11.5243
-20.7662
-45.5989
-2.56788
-3.34322
-27.261
23.6539
14.9086
1.54489
-44.0159
61.3597
17.0193
19.002
0.28533
-60.7648
-38.7341
27.7545
36.0911
-14.0161
7.04018
21.642
-1.1479
14.7855
-14.9974
8.2716
60.5455
207.805
170.65
5.19631
-9.70411
-13.0759
-21.6781
34.169
24.2361
5.91664
13.1662
8.24258
53.3503
-2.78256
53.1919
51.2766
22.9742
121.357
55.8572
35.7035
13.4685
332.559
29.4448
38.1225
2.71642
42.651
11.9507
29.3933
-12.1237
-4.94338
166.119
-4.03197
1.82586
-2.50136
-5.73363
-8.6541
58.7971
-47.5152
57.5892
-6.66397
-1.29069
22.9832
-23.4107
-20.3137
1.72258
-2.49541
3.06529
3.05432
34.1381
38.3313
1.1651
-7.58015
55.8928
-25.7809
18.2562
-2.68058
-18.588
22.7502
34.0185
-10.5071
-20.8366
-30.7797
7.73929
11.8657
83.9765
9.85419
15.9689
-8.34309
-10.5182
590.749
48.5187
11.0827
-45.3392
-10.1974
-12.5152
-12.1389
13.6699
-11.3591
-18.3048
26.1102
0.294446
172.462
17.417
-16.9613
6.10669
16.6359
-44.9198
-39.6136
-12.1335
-16.6028
-1.92227
-5.73363
-34.891
19.1708
35.6529
1.76933
-7.84992
20.1721
22.5039
-10.4414
-7.02093
25.6009
25.5797
-47.9402
73.4043
19.9319
9.77525
-4.77219
-0.708963
46.5225
23.4505
22.9448
59.1636
27.4353
61.1925
-5.82193
21.3299
-22.3464
19.9207
9.05457
36.1878
-23.879
10.3467
20.1586
-6.46903
-10.8263
24.1559
-15.9345
22.3271
9.00872
2.5945
8.04662
-9.46501
2.35855
18.5099
-52.1286
-1.18207
-15.2507
27.2219
11.5082
-10.5912
0.309743
4.57373
125.342
17.2968
13.1642
84.2282
-26.5906
20.1721
-27.308
-0.63599
50.8796
-25.0457
27.4172
2.27898
36.7724
116.108
57.7669
4.70982
31.3747
35.8686
-1.13676
-10.165
50.8428
23.4652
65.1362
55.3752
47.5778
13.5365
87.8741
52.1122
28.8314
10.4173
30.4962
4.35138
-27.1314
60.5215
20.5
12.0551
37.9172
22.362
37.5291
56.9683
36.4837
23.4544
9.55796
57.6385
50.235
22.585
24.9132
28.0163
51.0843
58.4413
5.67996
62.5362
20.3565
60.2339
-8.12355
54.2365
41.6235
4.46437
49.4267
15.8248
0.583374
2.67709
-13.7545
2.65961
-20.299
4.00232
50.843
11.1574
24.5909
-4.76905
19.3485
3.77279
110.089
16.0823
20.8761
287.017
29.7632
10.4497
75.2057
8.11754
37.9652
21.5911
52.0178
19.7679
71.9407
6.04026
56.015
8.42838
14.8308
29.6234
23.5358
30.4962
-14.3893
-5.73693
-17.93
36.0431
14.8658
5.91664
56.2697
36.3536
2.83964
34.4513
-7.27023
32.0468
17.352
57.6385
704.284
26.3332
15.3426
6.17256
52.9583
22.2581
9.11212
21.2679
31.8109
16.2393
29.8736
47.2457
15.7088
26.9379
-6.28574
-11.5981
-11.687
140.57
-21.6858
-14.5172
-15.6285
51.8167
-8.58479
-24.0472
-22.2346
8.83821
7.40924
-17.8875
38.0892
-2.3551
-7.9807
-13.925
-35.4545
116.453
-6.75896
-11.4663
-64.5129
85.7539
-14.9532
30.466
30.7112
-7.0782
37.2743
6.55431
-7.85788
58.8165
-15.4184
-9.70411
-48.6832
-0.385611
55.1702
106.695
14.4913
23.2991
-4.39072
387.042
17.6129
-17.7751
-9.1827
8.17313
30.4705
3.29054
87.7163
45.0738
30.3351
10.2198
25.6967
21.1006
-22.9744
17.005
17.417
14.8979
32.2044
-3.69037
56.914
47.1155
-21.8356
46.7402
30.3791
-6.78003
41.9305
-21.2783
29.4782
-6.66397
-10.661
7.9907
-10.9434
1.19122
-3.34322
12.0944
14.2836
1.79018
84.0038
-21.5271
17.3226
22.0044
6.68975
30.2464
11.5297
197.856
47.0947
49.347
1.51757
43.5874
-12.1421
57.2492
53.2
0.418062
52.2669
20.453
65.2307
21.3352
-8.32334
249.762
23.092
17.8462
41.7809
31.7444
-4.81151
9.24357
30.2795
28.8573
-27.1454
18.9667
28.2986
256.289
57.7313
9.28279
40.7783
10.9485
14.6059
-14.1502
7.04372
23.1951
4.74293
-13.3635
4.42695
28.1589
-8.71714
28.0628
12.4912
13.007
26.631
119.433
-16.0343
-20.0314
26.7314
-17.7885
9.23632
-43.5652
416.344
11.5243
72.9371
949.53
16.1838
38.6616
23.3388
27.402
-13.2023
48.3965
42.1911
79.1668
29.5006
23.5563
9.52304
54.6093
45.2629
51.3371
397.08
-8.29093
6.24348
32.4095
28.5955
37.2506
22.8341
3.80589
26.9289
47.8366
13.7717
29.9369
-23.1161
44.8662
37.8754
26.9379
-0.663542
78.2039
38.464
-1.04177
11.7388
-25.2848
12.9845
-4.20983
-3.44709
-9.09048
-0.151489
1.19122
27.4172
-19.4496
-7.58015
98.9963
4.70982
31.3747
12.312
91.9819
0.26138
553.135
43.8408
29.7632
-19.5353
6.24348
22.1323
41.7133
96.5538
60.9974
38.2075
11.6625
6.55431
20.453
27.7494
79.4312
59.143
8.00741
79.2622
37.3666
-23.5522
39.7912
52.3471
15.287
35.655
45.7239
32.5772
5.84823
-18.553
40.0323
17.352
40.7719
38.9906
39.4516
24.7129
38.3308
157.907
58.7372
45.116
-0.950501
0.748705
218.784
25.8194
31.8721
42.6587
18.872
24.9734
-20.7753
-9.03696
-26.9674
12.2351
-1.7684
0.291217
-23.3253
276.29
-63.3825
-14.4422
5.52752
4.09343
-22.431
6.3142
-30.2433
-10.2594
5.886
-37.7652
538.167
-2.92253
33.1902
172.193
37.2453
-14.719
58.5262
-5.57651
5.51746
-26.5906
34.2276
36.5594
9.23632
26.5168
16.7151
28.3542
-47.3838
-1.9611
-10.3912
24.9707
-11.2197
1.39303
13.5711
-9.23981
23.6872
25.5852
-2.0738
-6.78109
-33.5908
53.6539
5.30644
-2.23057
-3.26427
-30.8827
-14.5745
7.28928
-21.5567
-15.1542
-15.3541
13.8389
-30.8121
41.7406
-27.5077
-12.1389
13.6699
-12.3078
-22.053
5.49543
-35.3128
1.92182
-15.9901
-40.2639
-22.2628
53.1507
-23.8775
46.3941
-1.77783
-12.269
18.2004
3.29694
12.0868
59.5176
83.1652
35.0155
9.12529
9.11212
19.7256
71.4783
39.244
10.7014
44.7416
39.7856
30.0307
-9.47507
123.335
-25.4339
47.1527
32.139
26.0854
18.1193
-2.55691
66.7726
-25.832
14.9086
63.3891
12.2061
-5.1662
13.249
21.7045
102.398
109.918
-0.199731
-11.102
16.1726
20.299
-20.0342
115.739
7.53562
19.2216
37.5715
7.2854
-1.87898
21.3901
-10.669
57.8794
128.977
35.2216
3.24693
10.3551
-0.190713
41.1689
-18.7121
18.5217
-34.4442
-23.2382
17.5435
51.1501
161.075
418.401
12.8878
-16.5213
-18.6829
770.933
12.8603
47.8366
45.2414
63.67
29.8736
28.5051
116.908
19.4417
-10.0339
70.3232
-10.4121
856.943
-0.921939
11.1104
-0.461696
19.0417
39.6352
46.7002
51.791
-27.7061
15.8425
42.3946
97.1223
-5.1662
-17.351
29.1785
41.3822
33.9946
78.9961
-12.3812
12.8966
-4.5428
54.5909
51.2211
25.8804
67.9502
18.2846
34.7604
70.0666
43.5216
69.1335
12.1765
-2.23568
59.143
21.1259
-19.6351
17.417
31.4066
31.2674
-32.7384
42.8585
943.334
3.79606
23.6896
-24.6467
5.93194
42.0551
539.188
-29.2688
-19.9137
-40.0189
16.3597
19.7234
-6.91289
-7.00183
-30.907
97.3174
-34.1949
-54.0469
-7.21641
-32.0106
-30.6064
4.93936
10.5506
-40.3795
-8.20523
-26.3208
42.7743
564.55
1.06755
-16.7139
11.9596
0.142363
29.291
24.0471
186.113
52.0207
-13.0791
22.9697
56.3122
22.2779
32.5892
33.7283
54.1313
9.48029
-25.7258
-21.8855
-23.3833
15.544
1.75934
-25.4262
0.435834
7.3695
4.04258
29.0958
-5.81291
22.4282
-46.8231
35.3883
-19.4517
34.8579
-4.19976
17.4388
4.78141
6.90931
67.9522
14.5069
-20.5727
16.6783
30.4404
75.9127
208.514
23.5572
46.5251
45.5279
13.0238
41.7139
74.7319
20.6725
68.1584
37.2231
45.9626
54.6117
-4.96901
149.298
11.133
2.5903
45.6786
-11.9079
80.078
53.4566
-2.91584
23.0722
41.7239
-12.1663
-17.0006
8.90863
26.538
35.8871
26.0854
10.6231
34.9244
34.9134
28.5159
36.4573
49.8908
-7.58015
35.2781
8.45795
52.9299
33.2488
46.0451
43.2562
32.1205
729.749
37.2595
38.5607
63.9613
64.3395
53.4502
25.7808
47.8789
25.089
32.2772
19.6728
42.7419
51.3202
-2.70114
0.511147
32.4624
6.60178
66.1437
27.9963
23.2995
9.80616
65.4655
7.79071
52.5216
43.8498
42.1059
17.8322
453.712
14.5349
38.9906
16.9628
22.8389
38.3308
44.4373
64.2041
95.0918
30.1235
7.5383
873.301
-7.68459
30.4404
34.2527
51.5498
21.1069
-4.55383
143.977
14.832
22.8222
56.3632
18.0102
34.7239
30.0535
106.927
25.6374
-3.45692
36.6448
310.024
24.2682
39.8399
17.2119
1.93183
53.1658
57.8378
72.1995
191.808
33.6218
47.2457
40.0564
-25.0264
68.8336
30.9678
-20.0314
145.255
33.5992
22.0271
-20.3137
32.139
8.28181
-9.05464
-7.24207
47.0949
27.0901
53.0817
15.0172
12.6374
28.2415
34.8229
-5.36082
34.0185
-23.6256
-17.0885
-10.165
43.3465
26.8582
67.1099
43.5874
-29.0087
3.29205
-8.34309
407.398
-8.95227
8.42838
5.4605
-13.4801
19.4611
-15.8196
-57.5849
-5.07078
-7.61099
-34.7966
25.7357
28.9213
6.85368
25.3477
53.7562
105.627
41.2774
-19.0245
76.7885
18.1134
26.1255
34.1273
53.1901
83.1599
55.5584
59.0788
8.07964
14.0706
14.8585
14.5308
0.301043
18.1193
15.8425
49.8908
-0.0838811
39.0262
34.6949
-7.04027
61.3597
36.6748
129.463
43.3649
43.3889
41.9668
8.57566
45.2206
-11.6009
60.454
64.6946
83.8769
43.8297
41.6475
52.2669
44.0356
48.564
29.7685
-20.5048
1.44818
-43.998
-5.73693
-29.1744
-10.694
-33.8279
51.0843
0.345297
-13.0607
-18.0487
-5.88041
19.7256
-27.4578
164.87
-38.1086
-27.7169
-51.7576
36.3083
-36.2708
-21.6565
27.6684
-9.35524
-1.07104
2.3494
12.4613
-19.8292
-10.9287
-1.61987
28.961
42.7743
80.7375
92.0906
52.7592
43.8408
80.363
-0.79467
38.9989
66.0762
29.0874
74.5066
53.5011
25.089
26.655
127.23
34.6653
39.1937
56.9424
12.2914
-36.0331
-9.32778
42.7179
-13.2448
13.9287
31.2165
26.0462
-0.0605835
-18.7121
378.787
-12.9308
25.0397
-10.8943
-40.38
14.4523
-3.10696
-24.8485
18.8791
0.0420341
-33.7467
-16.3162
18.646
39.8399
19.086
34.7182
15.2563
-23.6466
73.7896
-38.1449
6.60492
-31.0268
-5.12777
-3.88214
-12.8386
114.167
-23.1101
-53.1567
-13.8123
-23.5129
-26.9459
-26.3208
7.52092
44.4966
36.0599
24.4934
36.697
23.6872
76.185
18.5409
2.01643
357.493
9.40969
322.43
18.5298
30.7151
22.1272
261.216
13.6296
10.8588
-4.79989
-11.3707
-13.6197
0.810268
34.9647
19.7255
-9.56104
118.006
199.617
-20.3887
-40.5526
355.615
-14.8963
-16.5165
6.47169
-7.0995
-24.8141
-7.79212
-12.667
25.4383
-6.5172
-23.4393
13.8672
12.6368
3.33062
-4.13481
30.8274
50.1472
32.5654
-41.8212
-57.1013
7.25123
-25.5581
30.033
7.44806
-0.62729
33.6218
47.2457
-4.90596
4.44915
-6.28574
47.8344
-12.2862
6.20557
58.5905
46.7176
25.7752
-14.6915
-17.4879
49.906
4.15305
8.66137
50.2706
15.9542
28.567
31.0526
43.2562
28.3724
28.3963
0.737302
41.0076
240.96
100.506
-5.93795
23.0693
52.0207
16.906
11.7253
30.0753
14.7817
17.5966
-9.37525
45.553
11.3544
14.5666
-2.20785
33.7757
61.4586
64.5406
271.238
-13.2452
-38.805
-24.4575
15.477
80.3541
-27.7657
-35.5495
2.56606
5.36399
4.7331
-33.08
-9.41854
1.24678
-19.8985
23.1898
-11.9079
40.7226
263.352
-17.9084
-35.0239
17.361
-14.0404
-26.3709
-41.6912
2.17511
4.02799
-17.0181
-36.2901
3.05432
-38.9505
-21.6388
-21.3237
-28.1949
10.9152
-25.2752
0.455999
-13.6029
218.459
-18.588
47.113
28.3963
-21.7515
-3.96999
-12.4972
-17.2231
17.3505
0.976392
57.64
19.7679
-20.1967
41.0225
-8.43822
8.2167
-40.1825
-40.7183
-21.8855
-2.76855
-25.6855
-22.6035
-68.5298
-28.2378
-31.5647
3.79589
6.36852
17.743
-0.90849
6.34027
301.951
-33.5456
41.9063
25.7793
-2.23885
35.7035
41.5795
-29.1356
0.485841
-14.3514
-39.841
-20.5727
-3.19777
800.132
22.9733
38.1733
-13.3767
4.7331
5.886
-19.368
26.1255
-29.2688
21.5974
-34.6551
-30.1191
-26.6986
-46.5506
-12.8386
-13.27
-15.6139
-15.6754
14.2987
-14.5876
-30.694
-11.3283
37.1522
-25.7809
-22.9732
-10.1768
-1.72136
11.5058
-0.221856
-30.7797
24.6059
-40.6082
-32.2156
-45.8753
29.529
25.3901
175.014
-37.0633
39.1484
-21.5567
-11.606
-10.524
-12.6073
-49.9965
-17.7611
8.04769
-29.1744
-5.18636
-10.95
-16.1203
16.806
-16.8381
-28.822
12.3691
82.0073
115.735
7.13148
-13.0222
26.587
52.9597
38.1225
9.27565
30.4695
164.687
-7.15097
15.0503
68.1584
40.3404
63.982
10.0235
36.854
-14.1669
5.4014
7.26025
-10.9709
39.2507
98.8829
487.123
-24.8246
-7.19522
0.279853
-26.3884
-23.1101
-0.682841
-16.4617
-27.261
-17.5756
-24.4467
3.41896
8.45795
-41.7139
-5.46949
20.8761
22.7741
-26.4588
48.9687
148.673
-22.8453
13.6023
-36.5049
22.0327
12.2716
-6.7701
-29.567
16.6596
16.7049
-26.5985
-16.1462
-6.04808
-24.3203
9.2556
-2.93745
-1.43823
2.42442
20.5201
81.0693
35.3765
20.6725
64.4102
42.8453
38.4663
54.6117
20.5665
27.4837
39.244
206.541
15.7088
265.454
59.4633
44.0862
-12.2862
-5.03882
45.472
-30.907
11.1104
-7.19522
17.1464
50.4483
10.6231
-6.30504
44.2838
7.90118
-6.64626
12.4095
-30.0689
18.4115
-6.53457
10.76
25.4304
15.1452
28.3724
64.0036
21.352
78.9538
69.9617
33.3767
34.2171
38.4577
53.8918
77.8639
58.8222
71.6326
436.45
488.189
59.8084
38.9938
38.2018
21.1259
47.4549
15.9721
98.0029
67.3517
669.852
66.0281
123.562
32.1536
76.8845
64.4646
48.6651
16.8951
31.6402
-2.58507
12.3691
74.511
54.8274
28.6832
25.3961
78.1705
19.2265
4.38931
-43.5891
33.8716
3.79017
18.7272
-5.07184
28.5955
170.885
-3.69037
251.817
-15.2507
-29.3319
-22.537
-30.6123
44.8662
4.1422
21.3157
-49.3893
14.4857
-31.0268
-16.3722
-19.2024
47.1527
2.15392
-37.6328
18.0578
1.18026
-8.96541
-2.78644
-3.29213
-6.42871
125.715
22.7502
4.03346
-10.5071
-17.0885
0.243025
1.41798
81.6121
-3.33007
12.9115
23.4209
20.453
100.838
-23.6424
-53.3009
-15.887
184.21
-6.68558
0.0477581
-40.2639
407.39
-37.2937
-12.4416
7.98167
14.5349
-0.364789
-27.7609
-36.6318
1.3338
24.8487
13.7596
474.277
153.715
420.341
9.13962
9.71563
-1.18207
-0.258213
15.9775
47.1155
7.44806
-9.48176
-21.7726
4.44915
33.2263
-2.76541
-1.29069
-1.37963
-40.2773
-33.8672
-47.3134
-25.9359
-14.7127
52.3224
-15.6139
23.68
85.5132
-33.3283
-29.1351
-49.6381
-8.91433
20.1303
23.5563
-1.72136
2770.13
-10.5071
-13.3403
-51.3945
15.2356
-4.10463
-0.897674
42.6474
0.418062
24.1559
452.582
18.579
-26.5985
115.038
-30.8121
-46.2484
28.6624
-22.6035
304.409
-12.6826
11.1176
9.66478
-1.82631
13.8648
-23.4864
-10.2788
3.97416
-14.8049
-6.8194
96.9938
271.375
30.0813
79.0609
-13.6587
-6.85509
-45.4632
7.63471
-20.8031
-25.7816
-8.85081
21.5647
-20.1225
-10.176
-15.3191
-2.03463
-10.911
-3.60695
-38.2118
42.2202
9.43875
16.9723
8.77085
-5.33098
1.03756
2.67677
14.448
-21.4126
-3.84281
28.5955
52.2431
-1.52877
-7.4385
-6.80427
1.61585
26.5007
-23.7097
20.5665
-0.111434
6.01626
-53.1374
46.3448
25.3456
-17.9084
54.9313
11.7388
0.952127
226.628
-16.5867
-13.27
-22.0839
4.59814
-20.6986
35.2781
-10.2827
-44.5216
139.748
5.77491
-3.4628
2.61137
-15.2144
-17.6613
6.24348
-26.5934
-14.0161
25.7808
175.315
6.34836
23.8439
64.4483
43.0986
45.7529
5.4056
221.25
25.8503
15.8349
76.3842
28.8173
35.0155
14.1133
97.2064
-1.19525
54.3958
-5.90604
49.6145
48.0984
-5.73363
-1.48
13.8347
19.4417
-32.5227
57.5892
-17.7579
57.0543
19.2351
6.57433
27.977
-34.1949
161.471
-22.6403
-32.4805
-6.31601
-40.8245
23.6539
-22.5727
-18.2847
-9.85477
66.6599
0.152707
20.8761
-23.6256
41.0076
-12.0391
6.24348
41.7133
96.9954
128.464
8.22243
-42.6855
3.54115
-5.78389
16.505
-27.5998
-40.2499
24.9143
-4.81151
-20.7415
-3.45369
7.54402
-31.1128
-45.8861
6.34027
-12.8924
13.7953
165.403
9.00554
-18.6444
-37.1312
-25.7511
-10.6032
-13.6041
30.1235
-22.5023
-5.81053
6.07753
36.1268
7.98845
-28.9167
-14.4422
11.1497
129.795
-7.72698
-20.557
-14.3005
-13.3767
30.97
56.4858
-29.3319
509.698
12.4912
-7.1022
-38.6392
115.529
-4.25499
-46.0194
-25.2848
9.23632
-24.8246
-24.9842
7.75046
28.3542
5.09008
-23.5097
30.5929
9.39499
18.2596
34.1858
31.9896
33.0575
25.5852
-13.3182
23.204
-20.4724
29.291
31.5434
11.8249
37.0282
24.4022
24.8438
27.9001
3.74321
-8.79491
-7.38631
-38.8442
-14.3893
-38.3758
8.04769
-23.5522
-3.3123
-3.8749
-14.6981
-13.0707
-36.735
72.091
-21.5232
210.613
-7.27023
-18.553
-12.4416
27.6534
1.50928
17.3511
-2.10478
-44.9198
102.815
238.991
-10.9806
-12.4022
34.4342
-3.47464
36.0374
146.223
-13.4721
7.05366
-8.56731
-31.3838
26.538
19.0205
29.8336
-13.7398
40.5466
63.0244
19.1456
-19.7647
8.66137
-3.83201
24.0337
32.3151
23.8784
17.0193
50.8612
37.7667
28.8483
368.396
412.538
32.4804
-11.205
32.3401
29.4661
-1.87898
-1.09873
4.32355
41.0129
-9.26038
241.329
-5.95598
11.287
7.38154
8.30695
30.4209
-1.57962
9.41809
-0.997617
2.83964
139.399
-14.8049
47.5285
201.01
16.409
10.8796
-3.65189
7.84634
-4.7727
-11.7847
-5.13636
-3.60969
-1.83203
-13.1319
5.43387
34.1885
8.44627
22.3282
28.4444
24.504
34.8768
-18.6722
31.9648
14.393
-12.8272
0.550358
7.40159
22.9733
-2.10478
-1.52877
13.8105
-5.88041
41.4933
-19.9615
20.5665
-15.6198
13.007
30.3791
-77.9945
268.037
23.3211
315.426
47.3461
75.9148
31.7251
14.841
23.7415
23.68
49.1306
12.4095
24.279
42.7743
423.995
36.9969
57.2895
48.8784
35.8686
58.3814
19.478
37.2595
-4.5428
43.3465
19.3619
27.7545
49.2096
30.9614
28.2012
7.2854
62.5742
-16.8715
32.4345
476.123
35.1814
184.262
-14.0129
139.232
-27.3003
-14.5567
-7.62303
3.79589
2.62039
-6.53069
34.4513
-33.5072
15.1802
6.29906
-23.8775
20.1571
-14.6425
-17.8912
-15.5328
-27.6252
4.38931
-11.73
13.1605
-15.006
-56.4103
4.26765
15.9425
-2.67977
-15.3191
-5.07184
-60.0648
-1.38958
-0.230712
-20.2694
-50.542
608.813
-6.5113
-21.8356
61.796
-11.8717
-4.92118
96.7879
10.7375
-23.5306
-23.7795
-10.2923
-2.00808
33.076
5.93789
-7.24207
60.2133
203.741
7.40924
22.7169
4.60128
118.674
43.1282
29.504
30.4377
13.249
31.0748
48.0501
42.4518
-0.199731
8.21144
-14.8502
66.7724
20.299
28.6915
20.1616
50.69
21.9698
-1.87898
-5.04678
27.8944
7.07038
-7.83005
-25.2573
49.2771
-18.8554
-40.4188
-9.07588
16.9144
53.2202
-30.8935
6.34027
-14.7665
-4.94533
405.284
5.1646
-20.9795
-16.7704
22.8389
51.4493
-9.9106
0.485841
30.6262
-11.73
0.550358
41.1348
-8.88584
-0.230712
-35.5495
2.56606
-17.1248
-23.3779
11.5082
-46.1985
-33.7814
-24.4743
-7.1022
-36.7651
3.24128
960.505
-3.16476
24.8573
-7.63028
-51.0615
-29.684
-1.59421
-37.6328
254.252
23.68
25.5431
-33.3283
-43.8125
-22.5727
39.0262
-21.5271
-27.655
-6.10663
12.312
-12.8571
24.6482
-5.84405
37.7243
-6.87499
7.13976
17.3505
12.6624
10.0965
-27.6929
18.5337
7.33457
-12.398
-63.2071
-53.7447
-21.5092
34.2846
-46.041
-31.4233
22.7832
26.2847
-8.62401
12.1208
210.613
-31.6331
2.0617
-19.9379
11.7298
-2.71486
-11.8314
15.3893
35.1561
39.0595
37.6198
1.9161
-1.32371
-0.094677
6.10669
239.65
-9.02503
-50.542
40.9844
-44.2988
9.41826
4.94897
-22.7726
23.3776
0.309743
10.1959
-17.4096
26.9532
34.4342
14.329
70.7077
154.656
36.4396
24.9462
285.352
53.426
42.9695
424.014
8.73434
-6.71072
39.5986
104.416
16.7796
93.9314
12.0975
17.4745
16.8913
7.01523
11.697
9.50085
19.8304
29.3094
40.5778
-22.6885
4.46331
0.142363
60.2131
-9.72683
-5.13833
2.85046
20.1586
13.8446
17.2847
20.4077
0.932116
11.0827
-58.4577
-36.9702
-6.89301
25.3424
49.2771
-24.4776
-1.06338
-13.2452
-1.57962
37.5291
2.62039
6.49865
-40.2639
10.0884
-1.64803
0.187632
25.0397
7.98167
37.0237
25.8721
-1.77783
0.550358
41.7139
-3.97884
535.725
49.7107
-10.5912
-20.7262
-12.4022
19.4417
-19.4042
104.441
27.2196
-21.9054
24.8573
-32.7811
7.36225
-5.34235
-43.255
-38.1027
-21.2976
18.0469
-14.5876
-14.1425
-13.8274
-13.2023
20.2856
-36.5196
-9.85477
-6.42871
-29.8323
-3.48675
22.7741
0.737302
1.65221
-8.29093
32.1021
-5.00092
-22.8453
4.72452
7.04018
38.5086
26.9631
-14.5745
48.5187
-11.606
13.8389
-25.1899
-21.9776
28.7142
-17.7611
-31.0484
30.4209
32.6054
4.29849
-20.7094
13.603
12.8878
-12.7732
-3.69037
10.0623
-2.13228
42.2144
352.588
-33.08
5.57399
-11.8717
5.51076
13.5125
-63.002
13.8195
-11.9079
18.2338
-29.4017
39.8498
6.57433
-4.20983
-20.3137
60.25
3.59664
-26.8583
18.0578
-17.8907
-5.70608
6.58389
-20.1587
-4.55464
33.8859
35.8686
17.1519
-18.0034
16.0719
48.9687
4.36941
2.35793
-4.64581
20.1586
25.3901
4.4743
21.0328
52.2669
252.057
15.713
-20.1036
-12.3078
2.3099
-7.62303
30.7314
-0.997617
-10.2788
28.8291
-20.3887
7.03867
46.4869
-10.8943
25.6967
17.5078
-13.6041
15.131
16.9086
-3.93646
9.82566
-8.85081
-8.87814
1.06836
7.82963
20.7559
70.4841
26.3426
-17.4661
-24.0716
-12.7827
3.20359
-44.2088
-54.4182
15.8476
55.9205
-47.7116
-1.08362
55.2492
1.52621
0.550358
15.477
16.6359
35.9526
0.0577605
34.4252
25.0161
16.8184
16.7552
154.067
-6.78003
-0.663542
25.7301
-2.76541
-36.649
-29.4017
-3.2537
9.23632
-18.4396
-9.09048
-26.3884
-9.99168
201.716
18.0469
36.4573
78.6269
462.565
-10.2827
143.819
36.6748
50.7525
65.8537
32.1445
-3.01083
35.3854
-15.7872
47.0947
-3.12685
11.7283
22.0327
12.2716
11.9706
28.5291
22.2818
10.3024
9.20864
-1.32371
-37.576
26.7214
26.0062
0.345297
-24.3051
29.096
13.3823
-31.2059
21.8615
24.7569
-21.7726
-36.2708
18.2338
-2.76541
-17.9084
-16.2832
15.487
-21.5367
20.4807
7.03457
-24.0618
22.7686
-2.49541
-13.8013
29.2912
-25.832
-19.7647
-43.8125
-45.0615
-26.5661
60.9318
-44.5216
-6.10663
-27.0434
-5.46949
15.2779
7.27441
-30.7797
815.462
26.7208
20.1586
279.025
19.4707
1.86915
34.5085
17.442
3.32225
3.41435
22.5313
-12.2962
-16.9929
29.4839
30.7953
-2.51665
47.8364
1.68335
-1.93465
9.39887
29.7661
19.9037
578.635
24.9351
15.0888
-10.8943
10.2198
-9.9106
-4.98102
404.937
-30.1734
7.9516
21.1342
27.1869
-7.00408
-12.0501
24.0363
37.6225
-9.30191
14.393
11.5356
-2.94543
11.5802
20.0702
-12.5681
35.5126
678.896
106.591
4.09343
-24.3051
43.7955
-20.8729
38.4663
16.8184
211.142
1.76263
21.0088
-21.7726
-3.04711
-32.5227
29.4782
-17.9084
-70.6311
22.9832
-3.88214
-21.0764
-11.3959
78.0894
-0.682841
10.5506
23.3388
-4.4571
-43.1874
19.7024
5.13776
25.4304
18.8934
15.2539
15.2779
-46.1143
3.52628
14.1979
35.8503
9.01383
94.1872
42.6474
29.1382
56.9482
7.91433
-42.1714
44.8159
-2.23568
-8.32334
-8.76708
-19.6351
30.5365
-13.2332
-1.06338
11.6802
12.9917
17.161
15.0403
2.75052
14.084
25.0809
-1.64803
3.93576
27.7462
-7.40002
5.97227
0.550358
28.0163
30.4695
1.64335
7.84156
-24.3051
-13.3767
20.5665
-17.4939
-11.3558
124.082
-29.2688
32.5601
-30.6486
-17.9084
-10.661
28.6054
-3.88214
-10.9434
28.3908
6.87492
1.19122
119.246
-18.3357
-17.5756
-3.83201
27.7818
-23.9069
42.6191
33.8859
33.9946
5.90753
-3.96999
10.4497
28.354
8.11754
37.1248
120.424
-2.77174
10.7883
17.8938
2.60023
-23.9448
26.0299
319.523
-12.6073
0.603249
6.60178
1.75934
7.9321
12.9917
9.66478
28.1588
10.1167
34.6096
-3.19777
-0.094677
28.5955
-16.8088
0.691997
27.2219
-16.6028
-14.3393
10.6171
24.2514
19.1347
-27.3948
6.32322
-13.782
35.1004
14.1012
105.78
-14.4092
139.633
-34.1949
-27.8099
6.81342
36.7875
-7.09135
-2.89813
10.5354
33.404
10.332
-4.8849
27.3163
-9.12731
1.51757
-10.268
40.7734
23.215
-7.0782
11.0374
-17.8085
34.5085
-3.17271
13.2284
-15.3263
15.0351
916.033
15.8148
10.7432
174.097
35.5467
16.8951
14.2815
35.3471
22.0372
66.0717
21.187
-21.2017
42.6523
15.4439
18.354
27.6584
34.4395
14.4008
-0.879273
-6.81744
28.1589
-4.42136
-9.65417
45.8664
34.0429
80.9789
-38.6392
28.812
-25.0264
46.3448
29.0937
-5.03882
-10.2923
-22.9505
-31.5581
618.722
61.6927
-15.6139
-53.1567
-38.9505
-12.2685
-15.7015
-16.9505
5.29303
9.82633
-11.0917
65.8537
-3.96999
-28.9057
56.465
13.7397
9.01383
21.0986
15.9689
57.64
53.5011
0.726166
59.7631
259.553
9.20864
-7.85788
-4.90177
-19.5677
-21.8855
-23.3833
39.9068
657.682
-29.1744
-3.3123
86.0803
-9.07588
288.654
40.1017
30.8615
53.1919
-12.8924
-31.6715
-3.07127
45.463
580.596
-3.65189
-1.52399
13.968
-8.03653
4.23397
-34.2188
24.5013
-3.7061
-26.2504
37.293
24.8182
-23.8433
-0.924056
6.11439
2.94243
-4.07466
21.1651
67.9509
-5.85291
4.09343
10.0623
39.0972
19.0045
23.142
13.007
21.0088
-49.8836
15.6935
1.36721
21.5974
-21.6565
-18.1573
24.8573
-2.00808
-43.5652
-16.5656
20.8946
-13.27
121.193
-40.0382
12.4247
29.2761
-11.3283
-30.8974
-27.655
-2.68058
19.026
95.3555
-30.7797
32.4804
-20.9712
-2.77174
-4.59496
6.34836
-50.1817
22.2818
-15.9345
1399.77
-4.10975
40.0758
-25.7258
262.973
-10.2648
-26.3517
-22.053
4.04258
1.92182
10.1167
8.37271
34.6988
23.2069
-26.0493
20.1571
4.09821
-8.52084
34.219
-56.7076
26.3754
-26.1949
-11.2579
-2.06239
13.5738
-5.10268
-10.2944
-20.1225
20.2882
32.4095
5.52752
62.3287
12.8878
18.4824
11.5082
24.3147
-2.50136
-10.8503
-10.5282
15.6935
-25.0264
46.3448
158.404
27.0692
-23.7795
30.4795
-15.9145
-5.75621
-0.461696
19.0205
-28.2625
-11.8657
-15.6754
38.6616
-27.7061
-8.20523
3.66425
37.1522
-2.78644
24.8189
4.81569
37.634
26.4983
19.478
48.5039
244.708
11.4874
11.8657
26.7208
-4.64581
46.0048
10.0965
37.8994
41.0225
31.6974
-19.1023
23.2092
1.04699
-3.23699
0.603249
-14.0129
6.17362
37.3666
-19.804
22.9246
3.62137
0.294446
9.41809
11.9907
42.1059
-15.901
-18.5146
-5.43457
-3.07127
11.7298
20.1571
27.7462
16.9628
-12.7684
741.106
1.3338
19.3818
-5.48375
-14.9505
9.182
41.6848
440.925
17.8166
-16.3744
53.5422
-26.5635
-18.9012
178.37
54.4891
27.2276
22.5572
8.53383
64.521
13.0238
-7.01178
3.51742
-13.0607
0.691997
-5.88041
23.4738
171.193
31.8109
-19.368
3.6367
-12.4022
25.0639
2.85679
10.2026
-10.2923
-13.5802
-14.6915
26.5168
-39.9767
-6.30504
3.05432
2.27898
-10.0793
-30.0689
24.0337
-17.779
-33.2772
-28.5954
-15.799
20.8761
24.6482
-6.75896
-6.41687
33.9762
15.6138
22.1323
24.8467
0.976392
59.514
27.2642
11.9706
2.29213
61.6372
6.55431
12.9568
-5.98381
34.4536
-34.5603
21.5943
45.529
5.50747
-19.804
-16.5721
7.54402
36.4837
-10.2788
9.92069
-0.094677
-16.3821
-3.97884
-3.40284
-7.75448
36.5922
1.24678
-5.73363
-21.7726
-15.4994
-8.53803
19.2351
6.57433
1.74005
-6.08389
11.5454
0.279853
-0.151489
4.93936
-18.3357
13.9685
-37.5652
22.1596
-34.6456
-23.9069
3.2637
103.335
37.7667
-23.6256
29.7632
10.9286
-6.91573
27.6578
-7.45691
50.1437
25.089
61.6372
53.406
33.5715
31.4975
29.158
45.4887
49.329
32.8387
52.3591
12.0551
49.1616
35.9017
50.6475
23.2351
60.8466
25.3284
85.051
56.448
53.1507
23.9112
34.2126
289.178
21.648
-17.4536
26.6337
20.1635
-49.2113
5.76064
-0.188328
6.17256
0.484487
29.7543
-5.56444
26.1887
-17.4939
0.394064
28.812
-4.41167
100.693
-14.1602
4.33151
34.2276
-20.7487
1.41237
-35.3062
159.575
-15.144
5.00085
12.4356
16.1728
15.8425
1.1651
11.1605
-29.5291
-6.10663
6.68975
-9.10895
15.2779
-32.9959
3.52628
-10.165
33.9762
-18.1194
10.8879
28.5949
34.7096
102.618
75.9899
-12.7004
29.7781
20.453
-15.3541
-14.2721
1.04699
392.191
-38.7521
-12.1389
-30.0998
-3.3123
20.488
-37.1869
45.0253
-3.00181
17.743
0.965576
-14.2745
-31.6331
-14.8049
165.595
-1.38866
20.2499
3572.07
-35.2572
-14.143
-24.9031
16.4154
37.1855
6.07362
25.4383
55.327
-19.6912
-21.7401
5.20468
-16.7353
120.551
29.8245
11.5778
26.3781
3.0177
56.2904
21.1651
-9.46501
43.588
42.8728
-4.9302
5.36399
15.9775
28.3748
32.5123
74.9144
-8.12355
37.3699
64.1123
17.5828
60.6711
16.2031
30.8174
105.531
56.7164
38.4334
1.74005
18.279
20.8946
61.6927
-8.11761
42.4207
70.5207
2.27898
12.0944
61.1352
-1.02091
39.9632
31.8838
14.5115
28.5636
37.6118
31.0748
10.5687
48.074
-35.807
-1.7317
38.6614
6.20273
40.7763
3.78749
43.8297
57.8891
23.4209
59.8084
192.667
40.0758
55.3949
109.207
-22.4462
14.6069
6.4445
18.2395
36.4175
6.85368
59.0808
52.0872
46.3991
49.432
3.1564
82.2139
-15.2764
10.6171
254.762
-7.1022
-19.8985
22.2528
-20.3412
30.4152
52.5195
-22.5935
-0.353659
7.05366
5.63729
-47.9227
16.2306
49.9426
-25.4514
-17.4879
3.06529
-2.56788
-17.8907
-13.8274
16.7827
-19.653
-12.6625
11.5297
4.48543
-8.29093
43.3465
26.8582
-7.85277
32.343
-10.268
23.9068
-10.8263
-5.82918
-0.941951
-7.85788
34.4536
-30.8121
-1.36292
-18.1374
-23.3833
24.9143
-5.73693
2.68475
5.49543
32.1536
-24.4575
96.0619
9.13962
11.5897
-14.9348
29.7268
34.7182
-14.3393
18.6925
-16.978
9.76439
4.46437
34.4342
-28.7745
27.6041
188.389
-17.9084
-25.6536
-16.3722
-44.0255
150.205
-54.4994
-30.6064
4.93936
23.6691
0.404916
-4.77219
-21.3237
-1.95795
7.16709
-10.2827
-23.9069
-7.9807
168.819
15.2539
13.8558
3.52628
22.7318
-14.3713
3.39163
-1.1479
-7.0782
16.6596
-15.9345
7.33457
-0.361613
38.2018
-19.5677
-20.1036
-23.7596
-12.1389
19.2921
-13.2332
-21.6781
58.5319
7.3695
3.79589
40.0735
-29.759
28.7879
22.0312
12.7537
1.97031
-22.1387
19.5902
5.08193
-12.6326
-4.98102
-41.7151
0.138446
-20.5727
-18.7541
9.88985
22.981
-27.0426
-33.8938
-18.4073
22.63
-43.834
-14.0018
-33.6648
-1.7684
-41.8289
-20.3235
-19.5772
1.32953
-36.4052
-19.846
-16.9369
-5.92373
-10.694
-3.84281
11.7289
5.39149
-12.7732
-24.3051
-8.67833
-41.4877
65.8561
-16.2134
20.5665
-49.353
-13.2299
-3.35407
-36.7651
4.95866
5.11535
-0.891345
-23.7795
-25.7425
-17.7885
3.61412
-36.069
-18.4396
11.5243
678.26
16.1838
-25.832
-19.4496
-15.0764
-7.04027
1.38963
24.5156
2.13545
32.1445
11.0225
112.687
-16.2453
-28.4675
2.35793
14.5364
4.77537
45.7038
140.348
-17.8085
-47.2133
-1.15364
-40.7183
-36.8781
-34.6277
0.551422
-7.88294
12.0868
61.3916
40.0617
29.3933
2.86886
40.9844
6.30102
54.3958
23.6896
-0.28384
21.5036
-3.43839
-6.67067
-7.1022
-59.2539
19.4417
48.2189
-16.0343
-25.6536
-3.88214
-32.3208
-10.9434
-5.34235
-28.7938
-23.5129
-6.33116
-13.2023
3.41896
-17.779
0.455999
3.2637
26.3896
2.11709
144.924
-13.475
17.3505
-15.8902
33.2771
4.77537
4.4743
-35.1892
3.54115
4.68025
-33.1578
35.3907
-14.8826
1.54028
-1.83151
67.0808
0.822305
1.74772
27.6098
40.1657
19.7255
200.334
337.271
-20.5862
52.2549
606.486
39.0952
288.155
28.5904
677.11
-21.4555
51.8869
-5.70974
-7.0995
-11.5403
-7.04485
-19.6357
5.43387
-27.5915
-14.5003
7.3357
5.95556
2.01525
19.7314
23.0392
-33.8279
-5.85291
-29.6398
-28.0532
4.44013
1.61585
8.48123
-20.3509
-16.9148
-13.7458
16.7552
-7.1022
-14.2763
23.1898
-51.2633
-2.38092
128.419
-1.04177
-33.1498
32.3536
26.1029
-60.4318
337.18
-45.5989
38.6725
319.441
12.4095
-7.58015
-4.0773
8.45795
-7.04027
-9.85477
-0.806512
7.64897
54.6093
52.7592
-7.71812
-38.276
15.2356
-9.72683
-5.13833
2.85046
3.29205
8.5235
-8.64417
-20.1967
16.6596
41.0678
-3.0277
-15.8196
-40.7183
-55.2424
-20.7295
-8.55964
-23.4864
-49.6342
-6.77819
742.356
250.865
-6.07383
34.2126
10.4036
50.0128
-3.35137
18.2895
7.20041
-22.0374
29.1865
-0.0134683
159.107
24.8182
47.3712
12.1944
-3.25594
31.0534
16.5401
26.0764
-12.7851
395.569
-41.9599
21.6054
9.43875
50.7054
40.63
28.4022
23.5264
26.5727
48.1812
38.5575
36.376
99.2552
49.5808
44.6761
83.7198
61.8106
36.7722
40.2567
100.852
39.7105
48.5498
61.1884
90.3138
0.360211
28.2945
133.248
59.9116
39.5443
35.3339
-20.8587
15.6988
-21.2065
-6.50147
216.196
308.332
19.0045
-40.5763
54.2997
-2.50136
26.1255
-33.3391
257.463
23.1898
-23.1523
132.167
-29.4017
-15.1265
12.6568
-65.2913
80.8647
-30.1365
12.4247
-23.5129
-0.708963
282.9
22.1596
-30.8974
453.98
-9.85477
142.582
11.5058
32.1445
-6.75896
-11.4663
-25.1575
17.1096
2.49534
-9.72683
22.9727
-8.39394
23.9068
154.701
4.4743
-14.5745
-38.4233
1.71237
-28.4726
11.9648
-34.5603
-20.0115
-38.3758
-12.567
-54.4626
-53.5372
-35.1714
33.6064
-35.3128
0.87645
-21.5232
2.59214
-18.5146
-1.68643
-31.1823
-20.1293
27.6534
104.583
-46.7554
-31.509
12.0939
-6.16247
30.6262
-0.485615
5.76064
136.849
9.92069
-41.3241
-2.10478
15.3378
402.982
-3.05614
-32.1173
12.2294
4.01193
-16.2134
-7.54447
54.742
-46.1354
33.2263
2.85679
-12.5351
7.9907
-4.67007
-15.1265
-21.0764
-48.4247
277.642
-38.1027
1.19122
12.4247
-35.2023
-14.1425
-8.20523
-10.2827
-16.4106
-2.68058
-18.588
7.75764
-14.2552
-11.4663
-42.0241
24.6059
-19.9935
18.3842
44.0799
22.0327
36.3334
-8.95227
-22.6958
15.9246
16.7049
-17.2282
26.9574
-27.064
-33.222
8.09951
6.60178
30.5365
-18.8554
118.502
-9.07588
42.1059
-0.90849
11.9625
2.1001
-19.9379
2.35947
10.7868
-33.1828
253.483
-18.9714
-54.2902
-45.2358
-7.23246
21.5036
2.18381
18.1977
-28.3318
31.6231
49.1559
86.2527
-16.9713
-17.2203
40.7869
-18.7256
-27.308
1.23808
92.1091
37.3298
18.1193
40.5466
51.78
-16.4617
-1.02406
-13.8274
26.153
108.367
203.361
17.3226
42.6191
34.8007
48.8784
212.031
58.3814
24.141
14.1979
54.5909
32.4804
5.2657
171.024
38.4577
93.2472
68.1925
26.655
71.0075
25.295
46.69
561.858
49.4462
17.9136
-23.8517
32.4624
6.60178
26.1222
19.5513
19.1765
239.754
-9.07588
31.9069
42.1059
27.2025
41.9063
33.2756
78.346
111.12
-11.3391
62.3287
805.618
20.96
11.3022
66.2843
55.3329
47.1155
-23.7097
69.2922
23.7356
9.2589
-23.9688
23.205
58.7971
-0.663542
-4.63948
-12.2862
-33.1498
19.2351
-19.6626
7.36225
-26.6986
191.435
11.0929
1.25272
-0.682841
111.75
8.66137
35.5234
29.6559
6.58389
2.33006
20.1303
21.6823
58.3574
20.9001
34.4705
29.7632
-21.4094
24.9841
9.01383
73.5724
44.0799
78.2547
77.5629
9.78839
130.978
9.00872
71.9349
4.79512
71.7257
2.47732
75.5141
14.8778
28.9217
20.9092
52.5216
13.8648
4.71371
55.066
24.5889
3.93576
34.4101
877.548
95.1198
3.38334
26.587
-8.52084
372.399
28.5968
8.88472
-22.4468
-59.9836
30.4404
51.1193
97.9436
14.666
5.46164
28.4444
-11.9748
19.7314
-1.80564
-1.32371
14.7618
26.5822
-18.6829
6.3142
-5.88041
-1.61027
8.74304
1.76263
-10.8503
-23.6466
19.4417
1.21052
18.2338
-10.4121
-27.5276
15.9447
20.4807
-19.2024
32.1602
20.8946
-26.3884
74.3413
-0.682841
15.3974
-27.261
-0.708963
-7.58015
8.45795
6.0782
38.871
12.312
133.211
56.4834
71.4998
336.195
320.243
34.8126
69.5835
38.1026
44.6211
47.3355
999.854
297.52
46.0048
13.5365
-14.9974
10.1457
-55.6466
7.27966
-26.127
-5.57964
-7.62261
16.3654
-1.0638
18.0981
23.4736
18.5499
258.561
-14.964
22.2698
-4.45913
89.695
30.4645
24.9351
-13.9593
55.6817
-1.38822
38.1225
22.0032
48.8642
9.41236
48.7122
50.4115
28.6614
39.2607
36.0917
52.2431
19.086
1.93183
4.44013
1.61585
34.7182
28.3748
-18.0875
52.4256
16.2393
27.9996
315.237
0.716234
53.1749
3.08459
55.7151
810.429
-8.78696
45.472
19.6928
44.8436
8.90863
37.7824
15.2724
-9.99168
11.6493
38.3313
23.6539
28.0271
398.847
30.4411
21.6823
11.3971
73.35
50.8851
15.7298
16.6447
21.6941
28.7323
52.1174
37.9652
51.627
47.5778
-7.0782
99.1185
4.68025
20.453
-7.85788
2.5945
8.54325
4.35138
127.988
43.9142
56.6578
54.2212
33.7809
26.9832
34.6096
8.46184
56.448
56.4096
-6.8194
41.7149
138.316
30.0813
17.2167
42.0789
55.6817
51.0856
36.2484
-18.2892
17.9421
-0.894999
-25.3134
-14.2438
23.8812
14.575
-42.6113
-13.9242
-5.94873
-2.03463
-14.6592
7.63745
-34.4636
23.4795
110.676
-30.5845
-50.3086
-34.8046
-1.53829
-13.663
-51.7051
-78.7811
-44.1225
-37.7828
-25.6866
-43.1982
4.74293
18.4956
-25.5581
344.876
18.0674
-4.03197
47.7405
12.8977
22.7623
43.5337
35.6529
-3.85287
-19.0943
33.2906
-14.9774
17.6696
11.7197
8.73434
-36.2644
-8.58479
-16.5509
54.6021
56.4652
143.771
187.32
-45.9985
34.3411
-13.0938
220.659
9.82293
11.3749
34.9316
8.71863
-10.5292
-16.7242
23.6689
20.299
13.1578
19.2216
54.4381
24.152
-0.518971
10.1004
40.2875
35.4456
21.3352
-15.8196
9.88148
96.1806
-25.2573
41.7809
360.631
51.0356
65.4655
50.6475
34.4795
51.4762
12.21
28.8291
20.8408
36.2841
36.0927
48.2681
172.049
43.1998
7.84634
8.83006
17.3524
38.1225
22.6272
-11.2024
9.35686
16.6783
8.04662
28.5955
37.2506
17.2119
-9.31257
43.7955
-22.747
195.888
19.0045
15.6457
-0.0482056
19.9874
73.4826
17.5676
16.2031
539.224
107.804
8.07964
24.8573
-0.921939
-2.00808
327.5
-24.0618
11.5243
-17.0181
31.2378
-2.55691
34.9134
-18.3357
-19.7647
-2.58303
-35.6911
39.0262
212.731
-8.30278
32.5964
31.6373
16.0719
50.8428
38.1026
48.3692
73.5724
65.1362
38.5086
-8.01524
38.9687
206.99
31.4066
13.8248
218.674
405.793
-5.86723
154.352
0.0479304
205.474
-13.4023
21.5036
-16.5569
13.9441
-3.96893
67.2304
-20.3412
152.23
123.734
-3.16476
24.8573
44.0556
1.41237
5.47071
23.68
12.4247
39.7603
19.5907
8.66137
-0.0838811
42.1911
19.1967
27.3045
41.9668
29.7632
-12.0391
60.2131
33.3767
17.843
32.5853
-29.567
37.2743
23.4209
63.5566
42.7419
43.824
42.2764
2.47732
10.3499
35.4925
31.7324
17.161
129.358
38.4469
119.721
-6.3332
-0.749401
12.6668
11.8166
8.52954
25.65
12.7318
51.3061
-12.1237
-0.245036
-23.7097
14.9443
29.3578
1150.57
-3.35407
-16.1504
28.812
29.4782
12.2271
-19.6626
-11.7061
-20.7662
-10.0532
145.483
-23.9579
-34.7573
-4.4571
10.9152
30.9467
-38.8994
-6.10663
-0.806512
-7.23488
-6.75896
-18.9625
3.99116
-29.3638
-26.5934
103.558
-17.7643
205.691
-0.846831
-20.1967
1.66708
17.7987
5.4605
-50.9614
12.9019
-7.38631
-17.2004
-9.32778
50.2142
-12.2962
-31.9855
10.7432
248.187
22.7832
45.0253
45.854
-4.65662
40.0735
69.5665
52.9593
50.1422
29.6203
-9.27409
13.968
-8.03653
7.98211
17.5078
-43.5891
15.131
-3.7061
50.4115
32.3145
45.9276
10.4387
-18.1903
36.0917
40.0474
30.97
22.7526
8.14946
44.9294
4.99491
-6.78003
75.9454
-32.9009
-21.9054
47.3461
64.0193
4.02799
168.514
5.00085
23.6691
-3.34322
30.8351
10.9152
0.0246574
14.5115
7.94886
13.249
33.0575
55.5703
18.5409
51.315
-14.8502
66.7724
8.0768
25.7838
26.2763
23.9068
11.0374
-36.5492
14.8308
-20.9763
4.46856
-21.4418
-51.8706
-30.8795
-1.32264
-45.0923
-68.5298
-42.6677
-22.6156
-25.9425
15.7388
-6.61981
-4.65662
40.0735
-7.27023
-31.6715
39.0952
-11.696
73.568
49.298
55.3812
-28.698
12.7318
12.6659
39.1247
185.878
-39.2976
8.18826
27.8528
21.5997
54.6117
13.7717
16.7552
28.5051
8.2125
47.5527
57.5892
10.3531
-32.9009
-14.4092
60.4645
-42.1514
-3.88214
-32.3208
-16.5656
93.9832
18.1193
4.92839
8.34627
3.03917
-1.95795
33.404
17.8283
13.5745
29.5006
3.90084
48.9871
34.0185
30.7224
11.0225
90.1982
2.49534
16.5101
30.4689
59.514
51.627
1432.72
18.379
38.2018
-0.827078
6.13335
-12.5152
32.8387
39.2407
13.9291
30.4209
114.191
17.161
24.4106
191.901
47.7281
17.417
21.4571
48.2732
47.558
-4.33987
77.8315
22.2438
16.9145
-4.42136
5.33836
8.38509
-39.0456
4.57373
14.4496
-5.843
-7.22277
6.05238
-5.57651
-30.0898
89.6015
5.1796
12.6568
22.7898
47.1315
11.0929
-24.9842
14.3097
38.6616
19.1456
3.03917
-28.1949
69.0113
32.8208
31.3747
4.81569
50.8612
24.6482
30.6063
170.184
56.7058
77.8131
61.3881
66.6196
55.0741
28.5291
40.0854
11.2395
8.07168
67.2498
18.8506
1.54028
35.2216
6.4445
-5.74855
31.3579
8.30653
-8.13885
17.8514
14.9319
-5.59366
3.52917
321.628
-6.3716
10.9842
29.5334
16.409
5.25741
3.84437
6.47169
-9.9106
-25.7511
-36.0929
4.82361
-25.2579
600.625
-36.7326
9.38331
31.4143
-3.6168
1.48739
0.842356
48.2732
-42.1087
16.6216
137.486
16.9145
25.5637
-19.0245
70.6715
12.8977
21.8253
50.6149
-20.1394
81.8229
22.8045
56.4652
6.96415
7.40924
19.5938
45.5854
3.77279
-3.29553
674.794
12.3341
34.9316
0.715177
-20.4724
46.1576
20.299
-5.04167
10.7912
48.7651
64.1992
31.9493
44.7667
96.9325
-3.75305
34.5085
187.19
28.6221
0.603249
-6.51668
46.7369
-2.93745
30.4209
63.5915
20.9092
65.6401
32.6054
8.46184
43.8216
77.0243
22.9742
33.3684
33.8294
49.2761
22.3941
40.9987
11.5897
15.0503
53.1658
41.2774
-37.7652
34.622
-7.18652
16.6458
97.2154
75.3928
16.9123
-34.0868
13.1336
4.55115
-7.02093
-9.06929
-18.4608
-7.64775
-10.0532
29.2912
-25.832
-15.7015
25.9078
-36.5196
1.38963
21.6823
5.77491
206.409
64.0036
-25.4996
44.7557
-43.8982
-35.3642
-19.9935
18.2846
27.2642
4.4743
14.7855
23.4209
11.0827
12.7568
13.8389
-27.064
-21.9776
242.734
8.04769
-18.8554
-44.1669
11.6802
7.3695
5.66996
4.49445
2.75052
-17.7751
4.4662
-26.0109
-22.3012
0.676865
16.409
-53.9978
43.953
-6.16247
-7.01042
-18.0995
9.50878
-18.6986
-31.4038
11.7639
29.998
20.1699
9.98083
34.5097
44.3739
63.9249
39.4091
32.8646
-18.4031
12.7318
-12.4121
-11.8361
-6.50147
213.398
17.8516
20.8785
-14.3393
1.82586
18.6292
19.1347
0.716234
21.3157
-8.15981
27.6041
-35.0239
-27.6166
178.988
-33.8672
-6.08389
-24.0618
-48.8772
-28.7323
-30.6679
-8.19007
-16.4617
-34.7573
-6.53457
-30.4695
-0.806512
13.4038
-29.2478
-35.4649
27.417
95.2616
-5.04167
-2.32724
20.6541
54.8289
48.8159
20.4039
1.35509
48.5187
26.0752
-4.10975
23.2092
-0.827078
-25.7258
54.9512
-0.89448
1.75934
15.8032
11.6802
29.8583
32.1536
9.41809
11.9907
27.1134
25.3284
30.7031
0.226032
17.0542
19.4175
18.289
30.4645
-8.33706
-15.0801
-20.218
-2.32526
24.067
7.94768
-17.6652
-27.1319
-29.0615
-17.2841
26.2499
-19.1855
-2.97166
8.76666
-21.0014
14.54
2.58039
-9.31257
58.788
514.479
26.1887
-11.8717
43.4976
10.0866
-2.53761
-3.16476
73.583
19.6928
11.1104
1.41237
7.79731
8.74898
-25.0457
31.1653
28.5159
4.59814
8.66137
-33.8171
170.211
51.9894
132.252
35.76
73.35
133.344
21.352
33.5113
23.5682
38.6614
-20.9305
20.1616
5.66156
24.152
42.5845
32.5892
-1.87898
30.7604
-25.6615
59.7535
9.48029
-11.6703
-30.3188
20.6573
24.9143
110.455
-32.9225
-5.32775
3.79589
-1.12775
30.8615
-38.3898
377.405
-12.8924
86.3947
93.6086
41.7139
5.39149
52.8191
-7.4385
-26.4951
27.2219
2.13787
56.1738
6.86897
-31.1429
-32.5227
18.2338
30.9678
32.6914
-35.0239
17.361
-38.4033
-34.1949
-37.1803
-45.1291
-23.1716
72.3948
-27.7061
151.715
44.6484
-27.1493
9.82633
32.9267
-7.23488
66.3296
9.14847
-11.102
27.7952
-14.412
-3.70877
39.8363
-26.1467
97.2406
-32.3781
173.144
-31.864
-6.72093
-8.32334
2.38521
6.22545
2.85365
21.1661
24.2481
6.43288
-3.3123
9.24357
151.847
64.4646
30.8615
-17.7751
422.383
3.97416
491.193
51.0852
29.6203
31.9554
11.7302
58.7372
52.6123
-16.8801
-15.1809
17.3219
17.3861
11.1497
43.588
26.0062
32.2044
47.5437
24.1046
55.3329
60.2339
3.12084
14.8811
4.1422
6.33843
62.5452
40.3381
0.583374
-6.08389
-18.4396
24.6427
37.3298
18.1193
72.4057
46.1578
-5.21728
-2.89813
3.03917
67.3825
1.54489
49.6874
45.4336
213.159
-3.59542
32.1205
393.839
22.2669
-12.0391
62.0872
39.8393
40.3318
44.1308
0.726166
45.9097
1.71237
16.7719
58.5805
33.5025
272.085
5.67996
18.4824
-12.4653
37.4331
31.2318
29.8736
54.742
8.2125
10.5809
38.8485
4.58043
36.1906
43.598
-2.79601
18.6066
7.03457
24.6427
31.2378
31.1653
19.1456
4.59814
21.7798
-13.2023
85.8779
17.3226
33.2488
12.312
13.2712
56.4834
35.8926
21.352
-5.84405
14.1979
67.7094
34.3545
1.51757
144.787
70.7584
38.5086
62.2622
52.2669
-4.69008
41.0678
9.00872
55.0683
0.511147
-23.7596
-19.6351
56.7734
20.5
6.43288
21.0506
18.6139
37.7758
58.1438
38.3578
4.71371
66.3104
22.7148
50.7874
32.536
22.9742
12.7537
19.291
29.8904
37.9658
67.2357
32.2044
13.1762
47.5437
-5.88041
42.2144
9.63413
10.0235
31.2318
26.1255
28.8272
103.775
-25.9634
28.1567
44.8729
8.92773
-14.9774
18.1047
12.4613
6.40774
-10.9287
63.9615
21.9567
-0.0870293
594.307
-6.64311
49.3336
18.7653
-28.5954
12.312
-22.3361
32.1205
26.5223
10.1076
29.7632
-21.4094
69.5835
-4.10463
21.0986
17.843
8.5235
-33.3151
3.54115
-25.3048
11.0827
-11.606
36.3277
36.6542
-8.85918
9.97358
-30.8795
41.7809
-24.4776
36.0431
33.6064
-20.3203
2.62039
8.37271
-30.8935
40.0735
-18.5146
-3.07127
-1.38866
16.409
31.4943
-1.77783
-31.509
18.2004
-40.5883
-32.3447
-12.98
-33.6912
-37.4948
-7.68459
-11.3391
30.4695
31.6284
-40.8842
-44.9198
-1.18207
0.984963
28.3748
-16.2134
14.9443
38.7281
16.7552
-33.3391
-26.9005
20.1079
4.73085
-20.0314
-24.4969
-66.054
-14.6915
14.3353
317.503
-20.299
5.87639
30.2283
-23.0209
-30.0721
20.8428
-3.83201
54.0187
-8.91433
-0.484435
70.408
-1.72136
24.6242
34.0185
0.737302
69.1186
-2.66874
69.5835
-2.23057
58.5799
50.1437
47.8789
15.7187
24.7809
46.6447
0.932116
42.9418
3.38652
38.5283
-27.5998
11.8476
14.098
60.5215
16.7519
-8.55964
66.0281
-1.57962
26.2847
21.361
4.62458
-25.2714
47.5697
32.0852
28.7879
61.3866
40.8647
30.0813
3.65346
39.8399
22.2581
129.368
8.18826
3.48992
25.3478
30.3791
-12.4022
3.08459
61.3373
27.2196
-5.03882
52.9683
290.346
710.572
9.65018
-5.77369
-8.11761
123.006
10.5506
-18.3357
1.1651
5.53832
45.4336
32.9267
33.9946
19.478
63.4964
-8.29093
236.754
16.5101
36.5836
46.3956
79.738
15.7187
57.8891
21.5468
33.5715
61.4826
45.698
17.9136
8.00741
23.092
10.3499
77.3881
27.9963
36.4179
79.1466
52.3471
35.9017
26.9832
38.3578
68.432
624.29
9.55796
19.4175
19.2261
25.7793
42.7387
-14.6425
55.6817
30.4709
-9.85595
39.4938
26.2235
26.6923
31.4416
-7.48329
-17.3114
-1.74273
2.48457
61.2405
29.1892
-22.2822
61.8979
4.75359
6.66489
9.70788
3.10232
-5.75653
27.0793
37.0288
11.5897
-29.9273
0.691997
-20.8729
-8.38537
-16.2134
-11.2926
-21.242
18.6292
7.89033
-16.1504
8.19728
-26.9005
21.9819
19.7234
186.116
-18.2462
-42.1514
-65.7263
-24.8246
-27.8311
-41.8508
-43.7864
-65.1874
-16.9536
15.2206
-21.6356
24.9707
24.4934
31.1835
-32.0589
33.0392
-13.4342
-10.6639
413.713
32.8864
-6.7701
7.91433
29.8234
28.8314
2.92105
8.00741
-6.89301
-6.51668
22.3741
10.181
384.619
29.8583
17.161
58.1438
38.3578
64.4363
-11.0568
31.4015
65.2275
30.0813
-22.1387
62.6937
34.219
36.2484
31.3735
22.6272
31.9012
32.3145
10.3203
-3.25594
-21.4204
16.5401
44.817
28.4444
41.3706
34.2835
44.8829
47.3361
1.93183
45.9626
44.9294
41.118
19.1347
-6.78003
43.8045
765.83
42.5967
17.8493
-25.4046
-23.7795
52.9683
-2.00808
3.28644
11.5454
14.841
19.9934
42.4097
9.77525
34.5832
28.0271
25.3246
-1.41807
20.1303
36.6748
3.90084
35.8926
21.352
-9.59219
-8.29093
30.2281
24.9841
29.6286
43.5874
27.2133
34.7604
34.4594
39.7734
89.7482
-27.1789
37.3196
14.6309
10.4173
21.218
-14.0129
77.3881
99.2108
-12.3078
51.0356
26.5314
54.3957
56.9683
42.1059
41.9475
-7.30863
9.92069
35.5126
25.7844
21.321
-13.7102
4.74293
33.4882
8.17509
22.5367
21.8156
-5.90604
-5.31246
2.69967
-3.96893
20.3787
12.2271
-1.04177
-31.2757
-19.6626
-31.9931
-13.5802
-27.8099
-37.6328
-15.6139
-38.1642
48.9689
-20.7018
-31.006
47.4595
30.0097
30.1156
-6.40652
48.9871
69.6258
8.23357
205.925
14.1979
12.8027
11.8249
38.9022
33.7725
43.5845
46.9419
23.215
19.1587
71.0075
12.1765
20.2531
40.0758
4.35138
89.0607
51.1512
29.8703
10.181
42.9768
41.2772
70.0868
34.6096
17.8322
-3.5221
35.7949
22.9742
50.1422
18.8369
9.72041
47.402
39.2607
36.0917
70.9838
15.3378
-8.37554
67.2213
4.42695
28.1589
-19.4139
3.46429
12.1332
-3.43839
15.8181
-4.2911
-37.7021
29.749
-20.3412
7.54195
-5.72693
1.88916
8.29929
7.9716
34.9501
28.4267
-26.9198
27.4172
-42.6986
-29.1351
53.639
-48.8096
14.5115
0.452598
373.07
14.3169
25.5852
26.9521
-5.47984
724.57
25.7838
4.72452
17.5928
2.29213
26.0752
-13.4801
41.9499
22.9999
0.979587
-1.32264
13.0037
26.6728
54.2212
35.655
67.2757
18.6801
24.3914
31.1481
-4.49753
-26.4971
18.289
43.583
-2.71486
-24.9498
7.40873
-8.97357
25.9411
-25.3134
3.33062
35.6202
-6.06704
-29.8537
11.8549
16.7719
56.7065
28.4563
25.0549
40.9712
40.3404
47.1155
4.40133
61.796
6.86897
24.2514
187.801
13.8347
60.6711
39.7856
18.7863
-5.72693
490.652
29.5425
48.7408
-4.81918
-13.7545
0.279853
-41.3809
-24.9842
-26.9198
-8.19007
-44.5727
-42.2535
-40.0644
42.7743
291.442
88.5371
5.13776
-12.9658
35.8686
50.8851
-14.2552
14.7707
-15.7872
33.9762
17.4879
-41.586
4.232
68.4428
34.7604
26.9631
-5.20414
12.9115
30.9172
-26.3986
-38.7521
274.165
-34.7966
15.4284
18.6139
11.1497
491.49
3.51742
-27.7657
-33.6754
0.691997
1.61585
29.096
37.7451
-4.96901
13.0703
-15.6198
-37.5928
-31.1429
2.57508
-28.7745
5.11535
-14.0098
-16.0343
-42.5201
0.494432
-22.9505
-31.5581
-24.083
-1.9611
3.9762
-7.47161
7.01523
15.4451
155.678
12.4428
29.3334
10.0855
2.01643
62.0872
23.4652
61.3881
57.2492
22.9069
48.5187
30.9172
7.13465
26.9574
10.4173
66.1035
4.35138
15.9721
58.6475
56.1073
-14.1818
90.391
48.599
24.6573
30.0328
13.8648
19.6171
23.4544
137.525
39.5814
17.0542
13.6039
40.7719
14.6277
4.09821
58.9455
44.4373
24.8487
49.3669
10.7588
67.6048
43.6539
58.5805
42.8728
20.96
9.42809
18.4824
38.4663
165.182
19.3939
44.9294
19.9874
41.118
30.3791
-1.15783
43.8045
37.9758
19.6928
-26.3709
5.1605
75.2637
9.21884
19.9934
21.0196
17.7166
63.0093
20.5308
39.9632
14.5115
-12.6659
34.8229
34.9316
61.1925
38.1965
431.178
22.7318
-14.3713
-9.72683
2.35793
-29.0087
23.9068
8.5235
11.9706
-12.7004
18.5337
-19.6826
-0.161694
-35.9689
42.8869
63.8282
-17.2925
-0.333784
-7.45371
22.3624
42.6023
73.8988
3.10555
32.8439
3.55742
0.0285426
76.6178
14.2815
29.2357
-0.260168
46.4
52.9533
6.65547
12.5782
24.9132
5.52752
69.1097
30.3304
-14.3137
13.1664
-37.7652
-22.1791
-14.1669
-6.16517
7.27547
232.148
15.266
32.2893
26.2826
-24.4676
-17.2203
-0.442601
-2.94511
-3.2728
-45.6136
3.09095
-27.3254
80.9005
30.2393
28.3542
3.21602
-22.2607
-14.1394
34.3411
9.39499
59.4891
4.20073
30.1156
18.089
-18.9404
32.5743
27.417
1.55831
129.891
22.0356
45.4585
719.732
18.5298
12.5995
26.967
20.453
25.8753
13.8389
448.949
24.9132
11.1497
259.106
35.3765
0.691997
-4.00634
59.081
82.7227
-14.3393
41.1812
14.3652
22.8829
41.9457
8.70679
74.4558
210.878
-6.66397
6.20557
26.7314
27.977
14.5308
28.412
-6.24354
81.7761
57.4022
11.6493
8.34627
447.193
80.2557
12.2061
6.0782
40.745
30.1156
42.3192
42.4279
-0.199731
4.46331
53.6539
6.20273
55.7688
28.1504
51.0807
18.5298
10.7254
5.61728
20.2531
-21.7684
-32.6862
-23.8517
32.4105
-22.6035
-1.43823
12.9917
-3.45369
0.0477581
-1.12775
12.21
36.3253
6.17256
1.64335
11.5897
-28.0532
13.8105
18.4824
28.0628
-9.99762
16.7552
32.5601
6.98941
29.0937
-40.3972
-14.4092
-21.5367
24.2288
-4.20983
-52.6253
-62.4655
-11.9272
-23.9579
-32.5681
-9.45421
97.1223
77.7984
-29.5291
16.3822
21.6823
22.7502
22.7741
246.24
16.6447
-40.1501
2.49534
1.51757
13.6023
23.4652
12.6624
-0.846831
-31.4411
22.2818
-4.69008
-2.03576
0.720431
-34.5603
-23.8517
-35.004
-6.51668
32.4105
96.3881
-7.62303
103.368
5.66996
-16.1203
148.928
-40.2639
-29.7974
10.0472
41.7149
5.1646
-22.8536
-5.52596
-10.8943
0.849495
3.20786
7.98211
0.641177
-30.4707
80.7233
-35.5652
-6.94591
-48.8204
50.1472
28.8173
18.1489
-19.6199
22.2438
-6.81744
13.1664
-6.29543
-39.6392
29.9369
14.8811
7.89033
-4.90596
45.6786
149.262
35.1004
70.3232
2.45744
41.7239
36.5594
26.1029
-11.7061
30.2861
24.6427
-17.0181
33.1118
68.6466
19.1456
6.4722
23.6539
24.279
42.7743
60.9318
46.9822
12.3341
81.8072
-7.696
26.9521
9.51269
366.623
180.532
-22.8453
7.98013
-30.8827
111.988
12.2716
-18.0145
-16.4485
3.54115
-23.4307
44.8159
-30.3467
28.8314
-29.4739
-8.76708
-3.70558
22.1032
31.3579
12.0547
18.0981
67.5141
64.4646
14.084
88.7992
5.84823
28.7879
56.7074
40.8647
52.5701
26.587
49.5752
20.0745
43.5894
58.7372
68.8548
31.0605
-29.0615
2.62277
36.9996
12.7318
12.0868
37.0288
-3.97884
-22.1435
-52.4161
-30.2433
12.2294
-20.3509
-7.54447
-24.9901
5.51076
-19.8985
559.454
-30.3387
110.127
-7.48117
13.9215
-7.02093
25.5797
-5.30651
22.8937
4.59814
46.1427
18.6568
8.45795
28.567
51.9894
48.8784
56.4834
54.6332
16.6669
8.21144
-14.8502
29.291
31.5434
-6.91573
5.16903
13.1578
0.0902025
9.15946
-4.2671
21.3448
23.2641
-1.29865
26.0203
-36.4343
9.92069
-13.2131
64.2027
48.495
24.7082
0.0577605
40.3404
30.2489
13.7717
24.2514
7.89033
-10.5282
58.7971
50.0929
45.9603
23.4409
-30.1191
-11.7061
118.367
-24.5143
16.1838
15.3974
32.7091
-13.2023
39.0262
-8.40864
-5.1662
5.13776
19.8082
-7.34356
37.7427
52.7592
6.3595
39.1335
19.8201
96.0612
14.0949
70.7584
25.3901
36.3334
40.2875
7.13465
27.8944
-16.7566
-19.1665
5.28841
-22.4462
-11.3707
-28.6122
-14.6981
73.8349
-12.242
-21.5232
45.6957
-50.3738
10.0472
-16.3812
23.9053
9.46657
-63.3682
-12.269
-2.41434
-16.3808
-14.3514
-49.2113
0.138446
-9.3283
-9.55866
9.88985
14.0685
-47.6574
-26.3316
11.7289
-32.0898
-31.5138
-12.4396
-9.65417
18.6292
41.6235
64.4193
25.5734
64.701
42.0618
60.5535
32.3536
22.3548
1.41237
20.9158
17.1464
8.74898
31.1763
49.906
21.7798
32.8208
2.33006
25.7525
44.1711
39.5081
39.6407
37.2595
6.70159
866.44
331.353
821.325
278.338
93.2472
259.648
107.548
15.9246
42.9418
25.0833
14.1655
34.2443
21.218
13.0037
30.7957
142.979
76.742
39.8399
22.8341
-16.8088
632.545
24.6267
-3.09494
37.4331
43.4133
15.8181
38.8124
-43.3243
256.511
30.4152
22.5345
586.14
189.582
32.139
11.0929
21.8674
25.5541
19.1456
13.9685
33.6493
44.6484
30.9467
30.4411
44.4932
28.2637
34.0185
36.3224
7.63863
78.0168
27.7952
23.0693
-18.7013
24.8438
9.46053
18.5298
47.5817
-9.37525
18.5241
-11.1344
-59.459
-21.5092
32.4105
7.38154
0.810686
3.62137
-20.3203
-25.4906
4.62458
-29.0195
2.59214
127.663
22.6764
401.727
11.7298
23.9053
-0.364789
224.984
-1.02457
50.0595
7.98211
-8.72915
-30.4707
3.88658
0.0420341
-22.5023
2.42442
-13.2131
17.3511
16.6359
-20.2694
-33.6754
21.3067
40.9712
-14.7287
29.9369
-33.8446
-10.8503
23.1898
-15.6561
42.5967
257.73
-25.4046
-35.0239
-21.5367
-5.75621
-17.3283
-10.9434
22.7686
-21.2361
6.81342
166.098
-12.7135
-38.5054
-28.82
3.66425
40.9003
-32.7715
-3.29213
14.5081
-1.72136
7.78159
22.2669
-10.165
45.2206
28.7323
1.51757
150.409
21.5911
16.4105
14.1457
11.9706
0.418062
22.2818
-32.8011
3.38652
-8.6499
-19.5677
-38.8442
-8.76708
-43.998
32.4105
-1.98879
-27.3003
11.6802
12.9917
50.8942
45.0253
0.74632
19.6171
-8.40475
4.4662
-33.5456
-21.8119
5.25741
0.0962406
-14.143
-21.155
58.5819
15.6337
-36.0929
-13.0764
-22.5023
-7.68459
19.196
28.6305
0.95001
-12.5681
-9.46501
60.4546
20.384
-14.6472
-25.5837
16.8184
3.12084
-5.22813
11.9454
29.4782
-6.51354
-1.04177
-20.0314
-21.5367
-43.2375
-26.6986
-48.4247
11.0929
-38.1027
-10.0532
207.328
-37.0764
-42.2535
8.66137
-15.0764
-4.0773
-20.1587
2.32666
-9.23981
44.1933
121.139
-20.8145
-12.0391
56.465
30.6063
37.1248
32.8355
79.738
49.4519
13.5365
89.7482
12.1765
52.3122
-13.4801
19.4611
42.2764
13.6296
17.4698
-8.39074
15.544
13.0037
28.5468
942.529
35.9017
69.3882
38.3578
15.9581
51.3179
3.97416
28.2986
49.4026
15.4779
31.4015
52.1091
-24.9498
28.0235
26.6337
25.7857
-2.16992
36.6827
8.47533
-10.3208
11.9931
27.6935
22.5018
-24.8077
-29.8537
-8.75983
45.7541
-32.4628
20.8213
0.0536731
22.1021
-2.90578
40.0617
24.1178
229.315
-52.7577
-1.56432
18.6292
19.1347
53.1901
111.271
-26.9005
95.0705
60.9528
32.4425
43.598
-8.4182
5.48819
-16.5656
2.15392
963.118
1.19122
51.78
30.39
13.9685
61.1352
76.7528
2.33006
33.2488
27.3045
52.6266
60.2315
11.9817
48.5039
-2.66874
56.465
43.7248
29.6286
47.828
74.1158
23.215
154.091
59.7631
39.1937
22.1272
43.824
-6.98512
-63.6757
57.7104
-16.9929
-9.87153
47.6619
6.85368
39.4031
11.9907
12.1208
-5.39617
-11.0568
257.232
31.4943
-14.8963
-20.2647
-12.269
-0.54027
77.3226
-42.5532
-24.4575
54.8324
2.21936
-50.542
19.4327
6.30102
20.6627
31.1859
-7.18652
47.5527
40.5659
207.514
49.7084
-6.66397
62.3386
14.0706
11.1104
1.41237
-7.19522
39.6352
20.4632
18.1193
0.404916
25.528
3.66425
63.3891
36.5689
26.6929
59.4857
44.1711
22.6415
31.1835
21.8371
5.76456
20.299
22.0356
37.5207
19.2216
33.8234
2.60023
-10.8263
1.66708
3.58644
-13.4801
26.9574
-40.1825
-38.8442
-30.8795
0.551422
9.2556
40.1661
-1.43823
-13.2452
-29.6906
-24.3151
-34.7308
-57.1305
25.0809
-14.8049
-0.260168
-0.45163
605.803
-18.1684
1.03327
-17.4536
-31.9467
6.17256
168.435
18.7984
49.4177
-15.2507
35.8711
46.8034
10.6171
24.7569
64.4193
23.3211
-3.16476
51.0942
0.952127
31.7251
-0.461696
637.484
50.8796
6.87492
25.5541
42.4097
28.961
26.7873
48.631
47.3361
11.0137
9.42809
-4.00634
0.263801
70.5872
41.118
0.394064
40.0716
800.927
-17.5301
402.417
53.4566
60.8024
46.7176
7.03457
-9.06929
18.5892
29.3637
18.0578
494.06
-12.7135
-2.89813
16.1576
3.66425
9.39499
-7.9773
-5.1696
13.249
27.4353
40.5778
34.9132
263.928
15.5731
16.4134
21.0957
494.844
-15.2034
11.0374
-29.0529
-13.4801
-3.0277
-10.7332
-31.2559
-23.3833
19.2921
3.6334
-6.68558
11.6802
-3.8749
-16.5721
9.41809
30.8615
4.71371
-29.759
6.29906
-9.82793
-15.3573
239.977
-32.8837
-43.6438
-12.6326
32.5003
-24.8485
7.63471
-28.069
-18.7541
112.899
-5.01169
-4.84573
934.429
32.8498
9.47599
14.393
4.29849
49.2102
42.8728
2.21936
-18.6829
158.114
37.2231
42.2144
30.2489
-50.8836
-35.2975
-2.92253
-8.03923
20.3787
-27.8375
45.4078
9.41602
-22.5935
8.92773
-9.35524
-8.56731
-25.7616
2.18975
0.254192
18.9839
3.9762
-32.88
-19.2217
8.88589
77.9043
18.8934
28.3963
0.737302
12.8966
-0.79467
27.7545
58.5799
-6.51987
53.8918
47.8789
2.29213
37.2743
30.9172
24.2012
14.6309
21.3352
-12.0715
120.451
48.631
154.158
32.2044
13.1762
75.6546
44.7194
-11.8717
54.2365
30.7013
55.0489
27.4474
107.804
-13.2232
-5.97586
27.6684
-13.1034
12.0474
-8.13225
657.14
-5.30651
37.7355
45.2208
35.0751
84.2459
-3.52006
-8.51718
23.0967
5.64686
45.4302
1.06755
-5.36082
-3.01083
28.354
-17.7643
10.7883
-4.59496
-10.5182
-36.5492
-13.2802
-8.6499
-25.1899
-44.4664
139.284
388.911
-14.4411
5.50747
2.3099
5.49543
-1.57962
-18.6929
-10.3679
-14.027
208.739
3.97416
-27.9234
7.03867
-11.6092
-9.27409
210.245
16.3263
-18.1903
-18.8353
3.51742
6.61699
12.8734
8.17509
361.743
36.8081
9.08649
17.1763
3.20516
-24.5837
439.742
61.3373
51.5825
22.9832
10.3225
9.23632
-16.5656
20.8946
12.967
12.4971
40.5466
40.5356
26.6418
25.2129
239.797
74.6335
71.6705
46.3672
34.8229
85.5314
-9.57006
-18.5983
4.92819
24.0471
-8.7898
10.7912
11.2838
45.4585
20.7049
23.2188
875.184
32.6345
48.5091
1.44818
18.4069
-20.5722
46.466
23.3111
5.49585
16.3654
-14.1823
649.658
29.0958
26.0462
-11.305
-24.3343
-26.9479
7.6839
53.1507
47.3371
63.2607
61.4794
16.9628
191.505
31.7644
82.2282
54.6932
28.1688
30.6771
16.6084
38.4663
35.8711
24.079
51.4886
-1.56432
40.181
23.8199
472.044
65.3563
30.0307
-31.9639
352.819
29.0631
82.3249
45.2786
20.8946
-3.89962
132.437
-16.6124
-28.6431
14.9055
-6.8884
-11.7254
-12.6659
11.3749
-0.784326
14.3169
33.0815
-24.2205
64.8983
-14.412
36.0911
46.3956
59.1233
17.2847
76.6297
34.6653
37.3196
24.0012
4.46856
1.04699
32.4624
-6.51668
41.1147
17.6773
86.6429
135.227
61.8919
11.9907
29.0766
43.8216
225.565
45.463
46.3941
50.696
40.2049
32.345
32.5003
12.6328
26.3754
28.153
15.4479
234.778
23.4388
17.935
406.346
11.5778
35.7484
-19.4711
34.7239
24.9132
-35.7019
22.2581
103.419
17.5586
7.23805
42.2144
-3.48433
-8.71714
3.12084
16.7552
41.9305
-8.15981
32.8418
-2.91584
-6.91289
15.487
-15.9145
-13.2525
79.0118
19.0205
40.6081
1003.82
25.2129
1.1651
-3.83201
350.121
330.797
13.5745
408.699
41.4908
58.3814
23.2261
9.51269
49.9058
-2.18982
13.699
29.5319
48.7651
45.4585
27.9001
-28.63
55.078
12.7318
-19.7724
360.815
-5.86723
25.9787
47.1155
-8.71714
22.4406
31.7477
21.0088
195.619
0.701018
61.3373
29.0937
-19.7824
-14.4092
11.7388
130.263
9.23632
110.108
-1.57302
19.0205
-2.02555
19.9934
-2.55691
59.2763
24.7678
10.2203
46.1427
37.3974
29.6559
30.9467
55.4155
60.2315
-14.2552
14.1979
-19.9935
62.328
32.8355
424.957
56.9482
37.8994
46.6447
25.295
44.8159
3.85809
-52.8076
-31.8166
42.7179
17.6889
-11.3707
-7.99746
15.8028
14.1033
24.1721
-0.0605835
-14.964
16.6476
272.903
-13.8679
33.473
37.0297
47.3311
10.4036
23.7759
5.23552
7.04372
62.5505
-2.4658
18.4956
30.6639
20.3309
103.962
30.2948
-31.0335
6.9533
45.4078
9.41602
2.70636
-12.5351
0.494432
4.70026
-52.6079
-39.8171
-25.9359
24.6427
-43.255
38.6616
-33.3283
283.834
-15.7015
-45.0615
-4.0773
-17.779
-23.9069
-41.7139
-43.91
-18.4793
20.9001
21.7948
44.6618
-12.5379
44.5244
-5.58284
33.8234
1.6632
48.5187
2.80618
61.6825
18.379
58.8165
10.4173
0.511147
32.4624
227.742
62.3956
9.2556
48.599
2.16851
12.21
55.066
17.0926
27.6534
16.5018
41.3257
4.09821
36.9411
56.8632
-13.6041
18.7827
1.8606
28.5663
6.14172
4.69814
0.492188
47.92
25.9104
18.5801
43.2447
25.5065
-2.75743
30.0535
111.844
-5.33098
10.4079
6.4249
-14.6568
10.6999
19.8168
47.7068
58.6464
-13.2131
18.5099
11.3022
26.9289
-9.62854
8.48123
63.982
54.2365
58.4901
32.5601
66.8028
6.98941
19.7234
72.0468
-33.1498
11.7388
14.0706
11.1104
9.67137
9.65018
-15.144
-9.99168
-4.43097
83.6392
32.264
28.961
-6.33116
1.79018
29.0727
9.82633
43.3649
35.8926
21.352
14.1979
28.7323
22.1323
64.2021
47.828
77.5629
24.9132
59.8754
238.491
28.4563
-19.9359
26.2849
8.6971
215.234
8.19728
-6.51354
-49.7675
-5.12777
-0.921939
-70.9135
37.7612
-61.9957
-83.0803
-38.1642
-21.3085
-57.6911
-33.8171
7.16709
54.3726
-32.3402
9.82293
3.87865
10.4601
-2.54972
23.204
-7.3539
23.6689
-13.4342
2.4546
27.6578
27.2133
31.403
42.2567
34.4594
21.0328
63.5113
21.5468
26.0752
1.51245
16.0395
52.985
10.3499
44.8629
-42.2928
30.4209
48.599
56.2697
55.0942
7.52481
18.5217
-2.58507
-2.13423
27.6594
28.6832
-2.46102
14.5413
-17.1625
19.8161
-16.8246
-31.8726
-17.0549
94.1586
-16.3471
-20.1225
4.8165
9.0438
9.20977
-18.4073
18.8818
-34.4636
10.361
-16.7982
11.3501
-9.96981
1.03756
-20.279
-6.16674
-36.4052
-10.4756
4.60324
10.6312
9.44743
18.5941
12.1478
60.198
43.0678
21.9069
-20.7907
1.2183
71.5747
-7.72599
-24.1794
-44.7886
291.031
-15.0872
33.5025
-58.0383
5.37716
-8.69151
25.5637
-17.1504
117.081
45.8032
10.7014
18.5046
36.0374
-5.97586
17.6696
185.071
30.2649
-4.36948
51.791
72.3948
22.8937
10.5354
-5.70608
20.2856
29.0727
159.752
44.1711
37.7427
24.6482
-18.0034
26.0151
19.8201
65.8353
38.1026
46.4952
126.046
60.9465
61.3881
47.5778
49.6578
42.9418
24.0012
68.1868
8.54325
2.38521
15.5958
25.3424
68.0178
24.2481
364.38
116.628
21.1651
35.5126
56.7065
65.3616
67.8117
14.7343
34.7182
52.7377
6.27539
14.3652
37.3699
6.33843
60.6711
18.0771
78.2039
57.2047
30.5684
62.3386
12.1965
39.2214
7.03457
-10.9434
30.2649
9.21884
-14.6768
20.8689
45.2208
-2.40618
29.898
9.5984
-19.7616
43.7114
7.52092
27.63
37.9339
30.1156
61.0599
27.4353
16.2149
25.078
25.9212
30.0244
28.2012
44.4586
21.3352
-12.0715
-2.76855
24.9143
1.75934
-44.1669
28.4054
34.6096
36.5728
10.0884
41.4555
-22.3012
22.0312
23.9981
-1.52399
-11.7847
4.23397
32.5003
-15.4781
41.3679
-29.9985
7.30794
-7.04093
-12.5989
6.11439
-30.7908
1.54754
-9.53089
-18.4073
-32.5896
-19.624
-35.5388
-3.64247
-47.4511
-46.5604
-14.4422
39.2607
-3.97884
-33.3879
-20.557
48.9895
-18.0875
3.12084
33.2263
17.8493
-25.4046
-33.1498
22.5039
-17.9376
4.22347
-4.38412
31.2019
5.93789
-14.7383
37.7245
1.34195
28.024
-21.6356
62.452
26.2616
-9.85137
17.3192
0.130521
6.71194
53.6723
46.2
41.9446
-9.22797
16.5508
36.1878
-14.2664
-18.3226
27.904
-38.4233
14.8308
8.2167
-34.5603
-42.5924
-18.1374
-34.6277
-18.8554
-17.93
41.6653
7.3695
11.5388
26.9832
51.4762
-19.6492
36.3253
-11.0568
-4.94533
-10.759
18.2831
119.575
-14.6425
-21.6393
-8.03653
-8.72915
191.293
5.66423
-20.6282
11.6997
15.512
-29.4347
-3.84281
-5.13771
20.384
7.84156
-7.4385
53.1658
-0.258213
21.5997
-3.09494
5.57399
-2.50136
16.7552
-27.3948
167.493
-19.4042
70.3232
25.1952
-40.6461
56.7164
15.9447
24.2288
-6.08389
37.3298
-28.7323
-10.0532
31.1653
9.77525
-6.64626
-8.20523
-39.4393
40.9003
-2.78644
33.2488
7.64897
13.3798
6.3595
22.2669
-23.2835
30.6063
-7.85277
252.101
18.2846
31.0123
8.22243
-12.7004
37.2743
-21.5567
35.4456
-3.0277
-21.4418
-38.8442
0.603249
-25.2573
38.0327
50.4851
-14.1818
-3.3123
12.9917
5.91664
30.0328
38.2276
23.3652
8.21434
11.4704
15.1802
23.1657
17.352
46.3941
-11.6092
-24.2666
4.29849
311.579
42.8728
-24.0176
-35.5495
23.1808
-15.2507
25.3478
-16.6028
-14.3393
133.01
3.12084
243.517
15.3866
36.3083
-28.7745
-31.0268
-12.5351
-33.8672
-19.2024
20.8946
-22.6403
-2.55691
46.1578
-31.4542
4.91324
-5.70608
3.41896
-12.1568
-18.2847
7.01183
12.312
15.1452
15.2779
3.52628
-19.5353
-1.63104
-3.12685
7.13976
13.6023
25.3393
-0.456083
17.8938
26.9631
-25.8189
16.7049
-19.1023
-10.524
-21.4418
-32.7536
9.92175
29.8583
-5.32775
24.4106
8.24258
15.869
14.084
13.8365
-5.39617
131.735
37.9658
-14.9348
-12.4265
-9.62854
-44.3244
52.4256
-1.9855
56.923
-26.9005
18.2338
30.9678
-25.4046
-23.7795
45.472
10.3225
-18.8747
-1.57302
399.456
-17.0181
-30.6064
3.06529
-18.3357
19.5907
-6.33116
329.752
46.5225
-21.5271
-22.0328
-2.3585
16.0601
-27.9583
20.8761
22.7741
-32.9959
1.65221
-27.0316
30.2281
53.9914
39.8393
20.1586
10.3976
26.0299
-2.81602
48.564
441.126
-14.3893
-23.3833
8.04769
-5.73693
73.8993
-14.5567
26.9832
-4.65662
28.8291
-9.1827
8.17313
36.0927
52.0163
-11.6092
-9.27409
-14.6425
24.9132
29.8904
-10.5524
-20.8729
27.2219
4.01193
2.52726
17.2607
-12.4022
19.9512
104.441
27.2196
285.69
-29.4017
4.70026
-2.00808
-34.1949
-22.1877
3.59664
12.4971
-4.43097
33.0394
-12.7135
21.4647
3.03917
-1.95795
19.1967
38.871
27.3045
17.0193
24.6482
-3.01083
16.6447
-28.9057
30.6063
-13.475
-6.51987
59.514
47.8789
8.22243
4.16619
26.0299
-8.43822
11.0827
-0.361613
-10.7332
39.9586
-42.1239
39.9068
27.9963
785.107
0.294446
22.5366
-30.8935
476.239
-3.5605
90.4406
-11.702
7.13148
-11.1482
-33.3831
15.842
-4.2884
9.85617
10.0115
7.01065
3.88658
27.9227
6.14172
-3.25594
85.4013
11.0838
15.3259
22.63
-13.8489
14.1092
-5.55378
31.9648
-9.96981
-20.0644
7.40159
36.0917
-11.1866
-6.80427
25.9787
-14.0076
5.886
-34.9541
39.3072
14.3652
-39.4668
-7.1022
-16.1504
32.5601
-36.2708
20.1079
19.7234
-40.6461
19.2351
12.0474
-8.89499
14.3565
-12.3329
-18.425
39.6096
10.7123
-16.9536
71.1306
78.3816
34.6949
75.4186
-4.55464
24.5156
88.3664
8.23357
84.1111
72.2939
54.5909
26.8582
75.4465
32.8355
56.9482
17.2847
63.5113
6.55431
48.564
9.00872
-5.95598
63.3326
28.9333
7.36992
-3.3123
3.62137
24.6573
71.2623
-3.00181
-15.9901
-3.5221
-18.553
-3.07127
18.2831
27.7462
-9.27409
-31.509
1.3338
9.85617
13.7596
-47.3373
37.6198
7.5383
3.73466
-7.68459
6.14172
30.9351
-7.00408
1.06836
-2.20059
3.58757
-31.5258
17.0078
13.6688
303.504
142.914
5.96749
1.93183
19.4327
24.1046
24.6267
-36.8281
-4.37542
-27.7169
-34.891
40.0564
-19.4042
27.6041
-1.29069
30.4795
-30.907
-37.6153
243.167
14.841
-24.9842
-41.9123
-8.19007
-3.34322
-30.694
-20.6986
-2.20324
-17.779
-14.5365
16.3822
6.68975
-7.23488
9.65566
-21.4094
7.73929
-1.25279
14.5394
-7.45691
34.2141
26.3271
20.4039
8.85136
17.5966
9.36541
175.063
2.44949
78.4942
71.3245
-43.5294
7.36992
-2.37527
35.9017
17.6129
55.066
18.9667
21.1651
24.2682
43.588
52.2431
-5.2769
135.625
35.349
35.8711
23.142
36.854
30.3791
24.1421
-18.4672
62.2744
45.0233
16.7619
-28.4647
52.0312
-9.35524
25.5797
11.0929
8.74898
64.9095
36.7875
26.6418
85.183
29.2761
35.5234
80.2557
53.4355
0.130521
55.4377
49.9481
-19.5353
20.8578
27.7545
51.0836
44.0799
29.1382
23.215
-38.9373
121.607
-19.6826
-5.78389
4.46856
-8.32334
-33.222
24.9661
-15.887
36.1587
24.2481
-23.5522
22.9246
11.1176
-1.57962
-24.3151
-15.9901
-19.6492
2.59214
-23.686
83.8754
202.034
7.5925
-16.5165
-4.7727
20.0745
7.98211
21.2559
-22.9744
13.2569
13.1605
5.60873
-33.2779
23.0083
38.4313
-23.8707
24.9132
-31.9538
41.7139
5.39149
-13.0607
41.9215
-22.747
29.096
24.6267
-18.0875
57.4688
-25.5207
17.5676
-43.7671
16.3597
-23.5306
-42.5201
-3.2537
-0.134011
-28.5727
35.8871
-26.3884
8.67652
6.02711
-19.7647
10.5354
29.0727
-1.41807
38.871
43.3649
24.6482
-14.2552
-24.5847
-8.29093
43.3465
11.8657
-11.6009
51.0836
15.9689
29.7781
6.55431
16.7049
18.379
38.2018
613.331
-5.01895
100.305
11.1297
6.43288
6.05803
7.79071
52.5216
4.62458
-30.8935
15.7106
-11.0184
-11.0568
156.224
16.409
12.7537
30.0813
-5.27212
-6.16247
11.1497
-10.7599
27.8803
4.09343
108.754
-6.80427
-4.00634
10.3553
-1.61027
-27.4578
-9.41854
-8.12355
-16.4725
414.87
-38.1449
-2.76541
-1.04177
-12.5351
212.264
-34.6551
-32.3208
-10.9434
2.15392
1416.17
3.05432
-27.7061
-6.64626
-28.82
-15.3217
57.1837
-31.4031
1.38963
-6.42871
-16.7139
7.75764
0.28533
-18.0034
-11.4663
-30.7797
7.73929
-29.3638
6.10606
143.405
16.4105
-19.8886
-29.567
16.6596
-23.4307
-24.5246
-0.361613
-1.15364
-57.0491
-22.9147
-33.6906
192.643
-5.74855
68.8392
2.68433
27.4684
47.8364
37.2906
41.0105
8.65933
4.8728
3.2965
9.94258
9.76709
-16.3162
-13.2131
14.7618
-31.5138
-9.31257
-16.1746
-11.5026
8.48123
19.0045
-38.7022
22.4406
-11.3558
9.76439
0.701018
-21.2783
27.6041
345.811
-8.53803
11.8278
81.0793
-8.4182
-14.5172
4.96502
2.18975
-12.8643
65.8355
9.77525
8.34627
38.6464
20.5308
-4.0773
23.4505
-14.5365
29.1785
17.0193
7.75764
56.5073
30.7224
125.341
-12.0391
56.465
23.1101
62.328
44.0799
47.5778
-22.0707
24.1559
-12.1863
-23.7874
20.3981
-48.6158
14.5666
14.6587
-29.9425
-18.8554
-17.93
4.18397
27.9842
15.287
20.6625
-27.3647
66.4688
-21.5232
58.8141
-27.885
-12.9308
122.491
87.6235
-5.52596
-25.3874
-19.2809
0.485841
-6.85509
48.8642
-20.5727
-18.7541
15.4479
11.7639
-2.79812
-2.67977
10.9179
588.79
9.51152
71.7649
-3.84281
37.9658
106.591
30.3304
-13.0607
25.0549
-15.2507
-3.48433
543.431
-3.85957
41.6235
-16.1504
166.556
47.2818
11.2901
25.8833
18.2981
-4.67007
-26.3709
49.0268
0.279853
98.7042
396.619
-20.2098
-51.6238
-19.4496
-21.6356
19.3485
5.14116
43.5561
112.574
44.1933
33.0575
51.8221
18.5409
25.078
-27.9686
-21.8675
-7.85277
118.55
-0.897674
57.64
15.7187
6.04026
29.7781
-21.5567
1.71237
7.13465
19.4611
2.38521
-12.5152
39.9068
-10.4337
0.435834
13.1662
152.546
-15.9901
-17.7751
30.7031
-39.1678
30.6619
-5.1368
-7.95386
22.585
-15.5328
2.42442
18.646
49.2102
20.384
-7.4385
23.1808
27.8528
540.716
2.13787
22.4406
91.202
-16.1504
17.5676
252.335
23.4715
-34.775
-36.8979
11.7388
-19.6626
-7.63028
48.264
-10.9434
5.90205
-21.2361
-25.0457
-42.6986
-25.3869
-7.58015
22.1596
-23.4012
19.1967
3.2637
19.8082
24.5156
4.00951
-12.3812
333.362
1.0794
17.1096
15.4764
2.85046
52.0178
29.1382
8.22243
0.418062
-27.1789
24.2012
-17.2282
26.9574
-17.6937
-25.6337
-30.8795
-5.73693
86.6429
5.91664
24.4106
41.7798
28.0163
15.477
33.5025
11.5897
-13.0607
8.18826
-2.13228
2.85903
33.997
-21.8356
61.7327
2.57508
-2.53761
20.1079
5.1796
-5.6071
-8.56731
-23.8875
-13.7545
39.5986
267.904
-5.39413
41.6821
28.3724
32.1445
0.737302
31.6373
-19.5353
52.7169
12.762
28.5949
35.1512
11.9706
19.1587
20.4077
-0.941951
46.69
20.2531
21.3352
6.66919
-20.1036
-18.1374
-21.5092
47.4031
4.55882
9.80616
16.7398
7.79071
18.7884
32.6054
-21.5232
10.0884
-12.8924
-14.3157
13.6039
29.5275
-4.11292
9.46657
-5.27212
4.59763
-3.26229
32.5003
7.01065
13.2569
-9.3283
9.35686
11.7948
64.2027
20.384
-14.6472
3.80589
25.0549
29.7268
52.7377
13.7717
74.9144
-5.73363
11.6385
-18.0244
57.5892
13.9508
58.5905
-14.0404
7.36225
-7.95796
15.2936
-2.02555
23.68
439.381
-11.9534
1.79018
-14.5365
50.1153
8.56382
-20.462
34.0185
30.7224
20.3929
-21.4094
24.6059
3.39163
36.0911
27.2133
57.64
23.516
19.4668
4.16619
20.453
-43.4651
10.0908
-17.6937
2.38521
176.765
-25.2573
53.0253
-25.4262
22.9246
11.1176
4.04258
-8.62401
-2.87168
19.4587
-5.39617
-29.3082
14.5349
-48.1754
-50.6945
62.3287
-3.05614
45.2414
-38.7022
-20.6629
-4.37542
53.1901
19.4417
-51.2633
-4.25499
59.0788
-35.0239
-14.4981
-8.4182
-20.7487
-28.5727
-46.5506
-9.09048
-28.2625
33.0394
-14.5876
15.8425
-36.3162
-37.5652
9.04116
2.83576
-18.2847
8.88589
29.1785
-9.21762
15.2539
13.4038
-27.3737
3.52628
-21.4094
-20.9712
32.343
-6.51987
40.3826
-10.8263
27.904
87.9194
19.4611
-10.1974
-3.23699
-16.2633
-8.39074
58.6475
-8.55964
20.488
-9.07588
22.5366
-10.4981
-20.0644
-7.59094
109.18
30.3304
55.0399
-26.4951
66.5773
-16.6028
-3.09494
3.69993
1.24678
20.5033
-33.017
26.9379
20.1079
-19.632
-14.1602
-36.8979
13.6129
-30.1191
-21.0764
148.352
127.716
-61.9957
-47.473
-17.5494
-19.4345
34.1381
-49.7498
-30.694
40.9003
-1.41807
14.5081
278.429
24.6242
24.6482
4.48543
-5.84405
16.0719
13.7397
-11.6009
-18.2568
-7.95235
14.1457
17.2847
35.4003
-44.0455
-9.53202
35.2456
-12.6073
28.6624
14.8778
-14.1818
0.435834
1802.72
315.589
17.743
9.92069
48.631
114.803
57.8653
24.7082
26.9289
-39.6136
21.5997
-31.2059
1.24678
18.6292
-27.3948
1097.03
8.70679
46.3448
47.8344
-46.0194
-25.6536
-5.12777
-12.1663
-15.1265
-62.3059
4.04918
1.72258
-9.99168
36.7985
34.9134
178.441
-31.0091
123.604
37.1522
49.6874
-38.8994
12.634
10.4379
7.64897
35.8926
-6.75896
1.0794
30.2281
-1.25279
12.762
41.7133
10.3467
42.6474
6.64943
32.5853
-7.0782
14.6309
15.713
39.9586
-4.64261
-14.1818
37.3546
18.7884
8.24258
8.37271
34.4513
-31.6331
-7.30863
17.352
18.2831
-5.52596
-9.02026
-19.2809
437.143
-3.10696
1.38845
-26.1949
-24.3763
-3.93646
-10.7891
-1.35455
-10.176
-31.3088
21.0992
37.2506
-3.40284
78.7685
5.886
-46.1985
35.5591
-23.1161
23.3144
-30.2059
33.4972
41.6596
16.9123
11.1397
-11.5981
52.0312
1.74005
34.0342
62.124
-3.89962
67.7206
29.898
9.5984
0.853152
42.1911
40.745
140.708
73.35
39.6407
26.0151
23.5682
19.3619
52.9577
21.0957
26.3271
20.4039
-2.39304
19.4707
16.8617
38.2567
-8.79491
46.6351
-3.63818
8.94444
-19.0744
-26.1944
37.0957
40.1777
50.4734
-20.7415
15.0403
28.9874
229.354
9.59636
9.55796
0.676865
30.4705
12.6609
14.6277
-25.6866
-3.84281
37.9658
-24.3051
-17.1248
2.85903
-20.3509
-49.9466
-8.12355
-12.7244
-25.5207
55.0489
169.876
14.4857
-22.5935
-13.4721
40.7869
-13.7545
19.9575
17.1823
17.1208
-8.02838
-31.6311
-4.76905
15.6004
-13.0938
29.504
13.5711
13.249
63.0426
31.2074
-2.0738
0.715177
18.883
29.6693
8.91716
28.5919
45.0678
295.16
-6.77583
-21.4418
-50.0886
-25.6337
-47.7461
2.42549
-13.2332
-16.0559
-22.053
48.599
-3.45369
18.7884
49.472
15.869
-34.6417
-57.87
-41.0418
11.1497
84.8175
-33.9639
-26.1792
19.4327
-4.00634
4.7331
-51.8207
11.133
45.3717
-19.8985
17.5676
136.143
46.3448
19.7234
-38.5231
15.5759
39.8498
-29.0329
-9.50434
122.115
4.02799
-51.2211
14.3097
33.0394
-33.3283
-1.02406
-7.58015
22.1596
8.45795
-0.484435
-2.68058
15.1452
30.2464
24.6482
-38.6181
12.8966
2.95346
185.776
3.39163
-8.88647
-4.64581
22.0327
-13.9653
2.60023
6.04026
26.0299
-2.03576
-6.77583
-28.9381
811.982
-19.6351
17.418
-7.61099
7.3695
10.1167
13.9949
-19.6492
107.54
15.2186
4.29849
-15.0872
32.3436
-24.3051
34.4252
6.60716
30.2489
-19.9615
24.3147
31.7477
-22.0947
-55.5057
-8.15981
145.67
30.9678
-1.29069
17.361
-21.5367
-9.50434
-45.4393
-39.0543
24.6427
-0.151489
-30.6064
-2.55691
16.1728
-22.0839
18.0317
-16.9505
-45.89
-0.806512
5.77491
43.3649
43.3889
-19.8774
16.6447
4.82753
24.6059
6.24348
42.747
30.4689
53.4502
52.0178
9.16334
-9.53202
-32.2207
34.4536
-8.32334
-6.98512
-35.004
-19.6351
-1.98879
587.393
9.80616
-2.00083
5.91664
13.1662
-12.3721
-30.9827
32.5772
9.59636
17.0542
-4.94533
137.292
-11.702
7.13148
-13.0222
-48.3756
-25.3874
26.8781
-2.35968
9.50878
-5.58016
-48.7392
-13.3068
13.5738
-10.7249
-16.3744
9.0438
-5.28883
3.88932
-0.730432
21.6054
3.81655
18.8463
575.63
17.9042
-12.5681
22.9733
7.26555
11.9364
-13.3767
29.096
-23.7097
78.6626
1.24678
-22.6002
34.1273
-29.2688
-19.9137
-36.2708
10.7375
21.5974
-12.5351
69.8349
-17.7885
-15.1265
-30.4468
9.65018
-13.27
-4.36948
6.81342
-14.5876
-25.0718
-24.4467
16.5374
-4.66051
-29.5291
16.3822
16.0601
2.02677
43.3649
26.5223
21.352
-32.6538
26.4799
32.4804
-13.475
326.571
-2.77174
38.8993
10.0965
30.4031
19.291
24.2682
30.4695
-0.230712
1.93183
-13.3767
-15.8816
376.951
1.82586
-26.8642
-20.7262
-19.8985
8.70679
38.8485
30.9678
8.32856
71.7979
13.6129
-26.6986
-27.8099
-43.255
-23.1716
542.785
-22.0839
17.7166
-38.1903
423.455
-12.1568
8.88589
1.06755
30.1378
15.2539
4.03346
-8.63303
-13.3403
-21.4094
11.8657
-13.475
39.8393
-15.8902
7.04018
19.7679
-5.20414
12.9115
-4.69008
22.3271
15.713
-5.11105
-31.2559
-27.1314
17.418
-38.5447
37.9172
18.6139
-5.32775
-1.82631
-31.9538
425.897
7.26555
-7.4385
-1.18207
-35.8655
437.642
-68.6873
-1.92227
-43.7308
-10.8503
-1.17305
-33.4597
28.5412
28.1567
-24.4676
-5.97586
48.2831
-11.2293
750.429
2.3494
3.09095
13.904
-22.1731
-10.9902
37.7245
-21.1468
5.14116
174.741
20.7452
2.02677
39.6407
-27.3737
-13.9131
4.36941
104.591
37.9652
-17.7643
22.0327
14.1457
330.562
-23.9448
39.1484
-34.6751
3.38652
2.5945
-0.827078
-53.8368
250.23
-18.867
12.6173
-2.93786
-0.642587
12.2292
777.547
33.6726
-33.7046
27.892
12.4075
16.1172
11.7238
6.65547
17.2167
32.7086
23.8226
24.8487
19.3818
8.88472
43.242
54.3899
7.4828
418.467
13.0238
84.8175
13.1762
43.3673
-8.71714
-30.0965
22.8829
28.8272
25.0639
34.7159
-1.04177
66.0867
-28.245
-9.83203
67.7674
22.7686
-24.5143
-11.8657
10.5616
29.2912
-7.09135
-16.9505
22.1596
-15.9049
-12.6625
-6.10663
-13.925
33.9946
47.137
-19.8774
-0.221856
-8.29093
43.3465
15.6138
-11.6009
51.0836
57.64
45.7038
-10.8263
4.68025
35.4456
7.13465
38.2018
-25.6337
237.112
77.3881
11.1297
-27.3003
30.0328
30.7314
23.3652
37.3866
30.4695
65.3616
277.707
24.4206
23.1808
24.1046
45.9626
33.997
-6.84307
41.1812
11.133
41.6235
-4.90596
23.1898
41.7239
2.82619
12.9845
157.723
13.3983
31.2378
-19.4235
53.6541
17.2715
13.9685
3.66425
29.6559
21.5764
-14.5365
5.77491
101.461
92.5665
69.5835
26.8582
10.8879
23.516
35.4003
-12.1863
-9.73194
41.9499
-27.064
90.4663
34.3364
30.9646
26.7883
-11.3591
58.9067
62.28
222.887
22.7832
43.1513
32.7356
29.0766
47.5697
11.4704
26.4246
21.2916
19.2261
-24.4575
24.8473
29.7543
19.086
15.0503
64.4102
62.8291
65.8561
20.5665
14.3652
547.116
36.0013
15.7088
12.4549
36.9745
43.9358
68.0498
88.5755
-0.134011
8.90863
-1.57302
1722.55
37.3298
25.5541
2.27898
-18.8245
42.7743
-0.912376
-5.1662
46.3672
38.5489
5.77491
26.4983
41.5148
-21.7515
-2.09592
19.8201
11.8657
7.13976
60.454
14.0949
53.5011
23.215
17.2847
47.5721
21.6617
24.9661
0.979587
66.1437
36.4179
23.0392
21.4571
12.6659
0.706321
18.1489
-21.494
25.9919
24.4108
19.9415
-30.2689
14.0073
-27.8012
-10.8503
874.031
-25.0264
-36.649
-42.5201
-1.37963
-51.5217
166.658
50.9008
33.076
-10.4589
-40.9138
112.698
11.4876
16.3345
5.53517
-7.26819
-8.51718
95.2482
8.45795
-19.2251
1.06755
0.152707
50.8612
13.4038
-6.75896
14.1979
63.9613
13.7397
71.6984
34.7096
48.2696
53.5011
23.215
26.655
338.999
6.55431
114.893
-11.1344
-9.70411
-26.1944
31.4735
0.822305
-37.6077
6.99507
22.7832
9.41809
4.62458
71.9326
-1.64803
-22.3012
10.0472
12.6609
-26.1407
-46.5016
-12.269
16.3263
560.832
174.929
-45.4632
-18.6022
26.2235
-17.0549
-8.915
82.9784
4.29849
5.39149
-24.0176
-33.6754
5.36399
20.8785
-25.5837
24.3147
-9.48176
-29.591
-9.59113
515.642
32.2893
43.1492
189.176
-11.5981
29.5425
-1.85897
-16.3913
-17.5026
18.0835
-12.3329
-1.61987
16.3345
13.0314
42.0826
68.0742
-14.9679
44.4966
2.32666
26.3674
29.2007
47.113
19.478
44.7557
66.6717
219.887
3.39163
36.0911
327.064
52.0178
47.8789
47.5778
9.78839
-14.0604
20.453
31.4975
45.698
-10.1974
15.5037
19.3439
272.719
17.418
30.4209
48.599
56.5164
19.487
21.4912
19.7062
64.4363
-18.5146
-1.68643
38.1582
26.7223
52.1091
11.3406
105.298
14.4523
41.7798
33.5025
32.2044
-7.4385
34.4252
22.2306
25.3478
15.2563
15.6457
33.1059
65.4809
75.6637
119.277
76.3299
49.7084
40.1877
-5.03882
60.4645
0.952127
22.0271
9.67137
19.0205
-9.99168
49.906
19.1456
8.34627
14.9086
55.8928
2.33006
-4.23257
49.7933
17.0193
24.6242
60.2554
39.1335
-15.7872
39.5984
43.7248
10.8879
19.2245
8.47266
17.3475
43.1937
1.6632
31.3402
34.5085
186.108
12.9019
-13.5443
5.28841
3.79069
13.9408
-8.56006
27.4684
38.4661
9.17962
35.5467
1.90261
24.1439
17.9913
40.9693
14.5409
32.3386
32.4314
32.8924
-52.1238
-2.89864
-21.9384
-15.0872
450.26
14.7618
-18.3954
-28.0532
32.5511
-24.6211
25.3478
41.4933
-51.8207
-38.1086
14.8811
-18.0244
10.0713
-10.0339
-6.12905
38.464
-8.78696
0.494432
288.907
-24.083
-56.3735
-53.0952
27.4172
-27.7061
-16.0166
-26.9459
-39.4393
-8.91773
374.944
27.3267
10.5927
-11.4441
15.7077
17.009
40.5354
5.30644
4.32866
40.7763
326.127
37.5715
31.6483
-4.2671
23.2188
-35.6122
47.627
21.1901
190.001
25.4098
17.3777
21.218
90.5066
52.3591
49.5364
63.5915
82.7534
36.3536
42.1059
20.6433
37.2624
173.577
-23.2382
52.9533
-8.79809
681.573
21.0115
22.0376
7.20041
-13.0764
-18.7541
147.863
-42.5532
-24.4575
41.7139
16.6359
-20.557
29.096
-33.08
26.1887
46.2244
5.51076
202.793
-27.3948
27.6041
-14.0098
-27.2787
13.6129
-47.7736
-2.00808
-2.33576
-46.5506
-1.59421
-28.7323
1.19122
48.0319
-2.58303
-11.3283
12.7893
-18.2847
7.01183
18.8934
37.7427
7.78159
-40.4922
18.5188
-15.7872
-12.8754
2.49534
22.9727
17.8938
-3.02197
-14.5745
16.6596
-12.1863
9.20864
-19.1023
-34.5603
-20.0115
-32.7536
43.6549
7.38154
-21.6781
2.3099
11.1176
-12.824
30.0328
-19.8684
13.9949
-23.3973
21.3328
283.21
-3.5605
8.17313
36.0927
70.8497
-11.1482
-12.7684
-36.931
-0.094677
109.18
-42.7582
208.713
-7.75448
60.9551
459.41
35.5591
481.008
-7.6077
41.6235
-8.6541
111.271
31.3523
-10.2617
-34.775
-46.2683
13.6129
-12.1663
-47.0031
-6.24354
-37.0764
-29.1351
1024.41
-26.3208
-9.6995
-21.5271
-24.8473
18.8934
48.9871
-29.2478
-22.7106
34.2171
0.976392
33.2771
73.8147
210.313
11.0374
-32.8011
-3.0277
-13.9455
-8.85918
-21.8855
-36.5017
26.7883
-15.1073
-27.3003
-1.43823
11.1176
-12.824
20.6625
23.2351
-2.78256
51.3179
-27.885
-6.94591
28.5955
11.0137
-24.0176
-24.3051
34.7182
-16.6028
610.897
-19.368
-7.6077
24.7569
-16.1504
64.4193
35.1004
-6.51354
-6.66397
-18.1573
-13.5802
9.21884
-17.4879
4.93936
25.5431
-16.0166
10.5354
61.515
413.256
-44.5216
14.5081
16.0601
2.02677
11.5058
-22.7106
-7.85277
19.2245
33.2771
31.0123
25.089
0.418062
33.5262
30.9172
-24.7245
-32.6862
-5.11105
-27.1314
23.0402
-22.6035
4.55882
6.05803
432.783
20.9092
1.92182
6.58777
186.251
-31.6331
7.6839
36.2841
41.7149
23.9981
52.5701
49.2761
6.10669
11.0137
-5.2769
-22.431
15.6845
1.61585
0.984963
-9.10653
-3.79634
-38.1086
3.6367
-18.3466
-23.6466
-4.92118
-2.53761
23.856
222.123
-19.7824
-40.6461
-36.5292
-39.4894
-9.83203
-42.8025
32.139
-0.621346
-4.43097
-21.3085
-16.4617
4.59814
-46.9355
33.404
-44.0159
-20.1587
-45.462
2.94162
20.7674
22.7502
5.90753
-34.87
3.52628
18.0467
43.6841
46.3985
48.7651
28.5919
37.5715
3.53726
19.1587
50.3928
4.68025
48.564
49.4462
17.9136
15.5037
28.7142
-5.57964
35.2216
13.9408
52.3475
16.3654
19.5509
-23.1314
21.5995
37.0946
6.46455
53.8954
64.0635
71.9065
5.36399
35.8711
61.796
33.1059
23.3144
25.694
37.2453
28.3845
60.4003
260.541
30.8174
-27.1589
-19.2024
4.04918
13.3983
-33.8847
-24.9842
-32.5529
-29.5801
-16.0166
-35.6911
7.16709
6.58389
-20.1587
-13.6029
4.81569
-46.6989
5.88358
17.1519
-21.7515
-3.60577
57.402
9.05457
-42.523
53.8947
16.906
71.6326
57.8891
12.1765
16.7049
1.51245
30.7055
-8.32334
257.35
89.0607
116.744
-1.06338
0.550358
11.1497
32.3436
57.8653
0.345297
61.9019
45.9626
105.601
37.4331
199.898
48.6143
21.0088
42.5967
34.7159
-31.2757
7.9907
4.70026
-17.0006
28.3908
5.47071
29.3637
21.806
2.27898
12.0944
19.9058
18.6568
57.7669
1.38963
56.3747
11.9817
52.252
31.0645
52.7169
11.8657
26.7208
238.983
59.514
62.8714
51.326
311.513
-9.37525
-4.84686
-38.78
112.227
-24.2529
-21.0406
-1.27082
-27.1314
21.1661
5.50747
-10.4337
2.3099
39.2286
9.66478
41.2772
62.5905
53.3503
-8.40475
17.5847
18.9667
17.0542
-3.65189
-5.27212
-6.64677
10.7041
13.7596
-28.5966
35.7457
0.0420341
28.0975
27.9227
73.5439
424.089
34.2177
55.9913
26.5822
-11.1866
28.803
31.6009
38.4663
9.63413
7.44806
26.1255
19.1347
-23.6466
21.3157
-23.1523
35.1004
40.3381
0.583374
0.494432
-15.9145
5.48819
3.28644
-3.44709
-14.7127
-8.11761
3.06529
46.1578
32.264
25.528
-22.5727
82.1297
32.8208
-23.9069
18.2562
40.4229
43.3649
5.90753
2.61137
325.866
-32.6538
32.1021
-5.00092
-7.85277
52.9577
8.47266
12.6624
4.77537
0.418062
54.1409
-4.69008
59.8084
-2.23568
-6.44928
9.88148
11.8476
2.85365
15.544
18.6259
25.1735
7.9321
27.9842
-5.32775
20.6625
45.7239
-15.9901
0.965576
135.12
-3.26273
29.5275
20.2499
13.2147
-7.14619
6.47169
12.5782
51.0856
4.38931
-3.19777
11.1497
30.4695
70.9838
92.1745
-20.557
13.8105
-1.22087
23.7356
45.3717
-23.6466
49.4267
1.21052
42.5967
15.9753
-7.601
-24.7165
7.51136
-6.69324
154.149
-28.747
-25.4514
-10.9287
73.3428
52.7171
1.34195
9.2833
45.5854
-28.0863
-43.5846
-14.5399
-0.784326
8.21144
-6.41687
26.4799
38.1026
70.7584
90.9824
25.089
14.8308
3.38652
229.356
81.6318
15.5958
-8.39074
53.0253
57.9813
-12.3078
15.4284
72.9618
-7.20182
46.8994
17.6129
94.5798
-5.07184
28.0163
47.3361
67.2357
5.67996
7.76007
-19.9615
670.867
123.061
20.5033
32.2532
-6.78003
15.6935
50.0929
-12.2862
11.8278
30.4795
6.57433
19.0205
26.0854
16.2452
40.5466
21.0196
4.59814
42.3946
9.28645
463.856
25.7525
57.2895
41.3822
7.75764
67.7517
-12.3812
2.95346
63.9613
14.636
32.343
29.0874
22.0327
26.9631
54.766
52.2669
7.33457
-15.3541
-0.827078
8.00741
-14.3893
15.544
9.2556
2.68475
69.8249
11.5897
-7.4385
15.6845
-17.1248
12.2294
43.3673
14.9443
19.9874
9.2589
13.8347
38.1823
-0.506854
21.5974
19.573
54.8424
75.9148
74.8286
-6.08389
-3.44709
28.3908
1.72258
25.6156
10.5616
27.4172
0.404916
70.8853
-6.53457
-1.41807
57.6116
49.7933
18.8934
80.8462
67.7517
-8.63303
14.7707
14.1979
58.3391
29.6286
41.7133
35.1512
68.4936
4.4743
26.655
71.0075
31.6974
22.1272
49.4462
37.9925
21.218
8.47585
64.2697
28.6614
39.2607
179.968
53.1658
18.4824
47.8366
47.1155
13.7717
52.4256
31.2318
7.38483
45.3717
139.397
73.7896
4.95866
72.5817
34.7159
-8.53803
-14.4092
34.013
22.3373
8.74898
8.68749
1.18026
11.6493
21.7798
16.7827
46.5225
2568.43
25.7525
28.3724
88.8184
39.1335
54.5909
2.49534
22.1323
73.5724
23.4652
22.0327
32.8864
49.4519
6.04026
29.6234
40.0758
26.8402
92.3807
43.9142
38.0317
-3.84281
22.9733
33.5025
24.7082
11.3022
41.9215
7.23805
59.081
495.407
8.74304
3.6367
37.8754
-18.0244
30.6861
-10.0339
48.2189
25.3456
12.0767
58.6794
3.61412
15.2936
43.3834
4.15305
54.0187
105.909
4.20413
1.38963
-0.806512
35.76
-3.48675
26.5223
-3.96999
111.649
17.4879
-13.475
47.828
19.7679
47.5778
4.16619
69.1335
30.9172
-2.23568
56.9424
-0.827078
9.97358
-25.2573
36.1587
-5.73693
0.810686
84.7688
5.52752
64.2027
19.086
13.8105
3.48992
25.6096
20.5033
24.7569
4.46437
49.4267
42.2122
-16.0343
29.851
-6.08389
45.2786
-6.71072
-37.1656
58.3502
-8.02838
-17.5756
-48.8096
10.9152
-44.0159
-25.7809
-47.6582
4.83787
31.1835
-0.651703
89.7554
11.9596
1.55831
-25.6564
32.343
2.85046
6.17256
-13.2131
28.5955
39.1247
-24.0176
-14.9348
26.9289
8.48123
-5.3584
-39.9827
-31.9706
0.394064
-31.1429
-10.5434
-6.28574
4.73085
2.70636
-14.4092
-1.37963
3.28644
-26.3884
-19.362
-13.8013
27.4172
-16.4617
-36.6313
36.7724
31.53
-0.912376
-22.0328
16.3822
19.8082
18.8934
67.7278
30.2704
20.3929
8.57566
-0.356501
64.6946
55.7659
147.204
100.052
-25.8189
33.5262
-32.8011
18.579
5.26059
38.2018
15.5037
-16.2633
-34.6277
41.7809
13.0037
-1.06338
51.0356
26.1102
171.286
12.21
55.066
11.432
49.4026
45.463
48.2681
18.3759
30.0813
9.72041
51.4493
48.1854
6.17256
75.4471
14.7618
67.8117
11.9364
50.3416
66.5773
39.6192
-19.9615
21.8615
31.7477
-19.8985
32.5601
-6.28574
51.967
29.0937
13.9508
-10.661
19.2351
-4.67007
-7.63028
-0.461696
12.967
16.2452
12.4356
78.017
105.353
88.9311
34.8983
11.1605
48.3965
17.8283
-14.5365
7.01183
6.68975
30.1378
24.6242
41.5148
2.61137
14.7707
326.331
20.2582
58.5799
38.4577
503.668
51.627
34.4594
244.561
91.6675
20.2531
51.3202
119.113
-5.11105
17.4698
4.72772
17.418
-16.0559
32.295
-20.7415
157.716
32.6054
38.3578
43.8216
-18.5146
9.55796
-6.94591
-5.71688
3.51742
167.137
62.5362
16.6084
-8.38537
17.1304
-25.5837
20.5665
12.4912
18.6292
2.5903
74.4558
47.8344
23.3211
302.308
-8.4182
45.2574
18.5892
-19.362
18.0578
61.1504
6.02711
296.952
-20.6986
50.2706
-27.655
78.2263
14.186
3.90084
26.4983
-4.8849
7.27441
8.57566
39.5984
4.36941
14.636
49.2096
0.976392
17.5928
22.9069
63.5113
151.638
9.00872
23.2092
47.8986
2.38521
9.97358
43.6549
9.2556
6.43288
17.161
11.2922
10.2468
-10.2788
51.3179
28.337
15.1802
215.06
35.2425
-1.52399
13.968
16.3263
47.3375
6.26338
-4.23375
7.63471
3.79017
-5.63567
-13.3068
375.364
-13.2131
39.8399
11.0137
19.086
30.6771
29.096
20.8785
-57.4429
-1.92227
10.6171
3.6367
-3.35407
70.0415
-15.6561
10.7375
25.3456
-29.1528
34.2276
-30.907
-18.4608
-54.4994
-15.6139
-30.6679
-4.44194
-25.832
-21.6388
18.4115
6.0782
18.2562
20.7674
69.6018
20.9001
-36.744
1.65221
-30.7797
15.2356
-3.12685
-19.0972
15.4764
32.8355
115.736
23.516
9.78839
24.1559
-6.56415
0.550358
54.8324
37.2506
-1.52877
262.427
231.202
-15.2507
-4.63723
-10.5912
35.5591
28.5051
32.5601
-4.41167
53.8411
32.8418
-5.03882
197.729
-9.50434
-3.44709
8.68749
48.0319
0.404916
12.0944
38.6464
-35.6911
44.6484
0.96169
4.20413
36.6748
30.1378
-16.6052
26.0151
156.627
33.9762
21.236
44.0799
23.9068
46.0048
13.5365
42.8965
-36.5492
37.3196
-12.398
259.668
-25.7258
-5.01895
-23.3833
21.1661
20.5
-1.06338
22.9246
12.9917
16.9144
4.49445
12.1208
-15.901
671.142
-9.1827
23.0392
63.4875
609.417
-5.56444
34.4252
3.48992
39.6192
-4.96901
29.9369
13.007
26.631
-16.1504
49.4267
36.8178
31.3523
27.2196
21.447
24.9462
30.4795
-10.2923
-7.63028
1.41237
125.863
24.6427
11.0929
505.376
-6.30504
64.8985
-12.7135
13.9685
38.6464
37.1522
0.96169
4.20413
20.1303
2.94162
39.5081
30.2464
-4.5428
11.4874
15.6138
-2.23057
30.4689
47.828
29.529
38.5086
19.4668
-33.3151
-14.0604
20.453
44.616
38.2018
-29.4739
6.22545
-10.2648
36.1587
-10.4337
46.7249
7.79071
20.6625
10.1167
55.2244
302.69
66.3104
5.84823
-3.5605
34.4101
42.6459
55.8572
18.8369
-25.8869
36.4568
12.5782
41.7153
64.3594
1.38845
3.88658
7.5383
-15.006
-11.4327
56.6773
23.0083
-2.79812
-8.87814
49.7941
14.666
39.6888
-6.35263
787.176
8.77085
-14.7013
8.53383
10.173
17.417
5.52752
17.3511
22.2581
15.3378
91.887
28.803
25.9787
45.9626
58.3599
-3.09494
35.5591
39.244
26.631
13.8347
10.5809
33.2263
-10.4121
13.7018
15.9447
-0.134011
62.1452
5.90205
-17.0181
6.81342
119.246
36.0122
1.1651
46.5225
8.45795
-14.5365
16.3822
25.4304
50.7525
67.7278
-18.0034
-28.9057
38.1026
55.8655
49.2096
25.3393
52.0178
26.7873
52.9583
33.5025
15.3378
-22.431
56.914
14.7343
36.5922
33.997
88.7343
-11.8717
39.244
24.7569
-4.90596
21.3157
-8.15981
151.292
268.974
0.583374
30.4795
12.1965
5.92324
-1.59421
-5.77369
8.74898
6.81342
36.7875
-1.46915
-27.261
-10.0793
-7.58015
42.7743
-0.912376
-33.2772
17.9341
9.52304
26.5223
-18.0034
9.14847
-15.7872
37.7243
21.236
7.13976
109.18
134.035
42.6474
25.089
7.91433
48.5187
69.1787
1.51245
66.3127
23.5358
19.2518
173.017
62.3956
50.4851
34.5439
22.9246
11.5388
35.655
51.3461
28.9874
6.58777
101.918
7.7223
32.0468
143.106
41.7149
44.52
37.1165
15.3426
25.6967
157.907
-10.694
28.0163
86.6915
693.174
0.345297
-3.69037
28.803
314.585
51.5847
48.9895
-4.96901
48.6775
44.3503
4.1422
-16.1504
-23.1523
29.4782
55.3306
30.8174
17.45
30.4795
668.12
1.41237
20.9158
10.5872
-17.9551
-7.18058
123.156
13.0314
-14.7645
-25.3838
73.1132
-22.9698
-31.4065
13.249
195.993
25.5613
8.71863
-39.5551
41.0076
88.3241
8.11754
22.1323
49.2096
34.7096
1131.48
44.1308
-5.20414
59.7631
0.932116
333.422
42.7419
17.587
-10.694
-11.3391
62.3287
42.8728
17.2119
-16.8088
9.11212
15.9775
30.2489
-6.84307
18.6925
4.99491
13.007
21.0088
-16.1504
68.1674
10.5809
33.2263
143.412
12.0767
41.7239
4.04918
36.7875
110.975
23.3388
-21.3237
-39.4393
40.9003
-25.2752
131.641
31.3747
14.186
13.2712
26.4983
4.82753
45.2206
53.0951
197.753
25.3901
15.4106
37.2743
-15.3541
25.0833
-10.1974
-5.11105
-16.2633
51.1512
65.4776
58.9067
21.0506
18.6139
46.8994
25.1092
32.7356
34.4513
-7.27023
-20.4271
56.8988
26.7223
55.7644
16.5018
-22.3926
9.72041
-2.89864
19.2265
6.26338
32.4095
-0.094677
7.98075
14.7618
292.7
37.5391
17.5586
7.23805
15.9775
15.6457
18.1134
48.6143
34.1273
-6.78003
71.9155
141.765
15.8248
-23.7795
11.7388
12.1965
1.41237
-12.8174
34.013
16.7151
-8.11761
21.795
7.90118
8.66137
-3.83201
42.7743
29.0727
29.1785
-11.0917
35.8686
18.5188
35.8503
4.36941
7.13976
0.976392
14.1457
30.7112
90.3732
17.7987
33.5715
25.0833
-8.32334
32.3703
6.22545
441.385
15.544
1.75934
-27.3003
-18.3048
19.0351
45.0253
62.5905
23.3652
34.4513
-20.4271
25.0397
21.1001
310.73
-31.509
0.849495
-14.4422
13.0238
19.2251
-0.230712
75.3079
40.0474
224.63
15.9775
41.4933
-33.08
54.742
-36.7651
10.5809
45.9603
19.573
-10.661
-17.0006
3.28644
5.90205
31.7076
-4.36948
16.1728
17.2715
-4.4571
-18.8245
10.9152
7.95226
28.2637
23.2261
29.7632
-2.66874
39.5984
-4.10463
43.5874
21.5911
27.6549
23.516
19.4668
-6.56415
42.9418
25.4098
60.5734
21.4254
4.18397
4.29849
11.1497
13.4638
47.5437
18.4824
27.2219
33.997
25.0161
28.0628
27.4837
27.9996
24.7569
-3.0319
13.8195
14.329
65.0855
36.59
30.8174
6.20557
143.381
-20.7487
12.6568
39.6352
29.8336
5.00085
34.9244
-1.46915
27.0869
4.91324
40.9003
32.8208
30.4411
29.5006
27.3045
7.64897
35.8686
32.1445
6.3595
3.52628
-21.4094
54.5909
8.11754
20.2582
10.3467
46.3956
6.64943
15.7187
-7.0782
65.3853
0.932116
16.505
23.2092
-30.8121
41.8327
-12.1389
14.8778
12.0551
36.0431
41.1027
4.04258
25.1092
38.3578
25.3284
70.0585
-7.27023
30.1727
34.4101
25.8721
39.4516
16.7791
-13.5051
4.59049
8.91778
13.8248
-8.088
7.25123
-31.1803
28.1589
19.9415
-26.5208
207.036
-37.1716
-32.9076
-9.59113
53.1749
-33.1498
30.4795
25.315
146.043
27.6493
-3.44709
13.3983
-7.64775
34.9244
-16.0166
18.0317
-22.5727
220.811
-17.779
-7.9807
192.222
5.77491
54.6093
20.9001
35.3854
14.1979
48.9687
5.2657
4.72452
42.2567
-3.02197
-12.1863
12.9568
12.7568
34.4536
-8.32334
24.874
-10.6411
-14.0129
7.38154
19.5513
393.99
44.8508
26.5314
46.8994
56.9683
92.3137
40.9987
41.2872
34.4252
-9.62854
44.0885
69.6042
43.7567
27.9996
23.205
51.3008
10.5809
20.1079
32.8418
-6.66397
-1.29069
39.8498
17.8187
35.4732
13.4195
47.1315
31.7076
-10.0532
25.5431
12.0944
12.4095
-3.83201
3.41896
-10.2827
19.1967
14.5081
-1.72136
163.305
26.5223
-29.2478
-26.4588
-34.5279
9.99161
-5.9787
11.7283
23.9068
36.6345
19.291
11.1497
40.9987
34.0785
15.0503
18.4824
26.5007
13.7717
16.7552
36.0013
-29.2688
47.5527
-25.0264
38.8485
72.1972
-14.4092
22.3548
8.90863
52.7537
61.6927
59.2763
21.4647
14.2836
-5.70608
10.332
11.7004
38.871
30.1378
47.113
16.6447
56.465
36.2285
47.3355
23.4652
30.7112
-8.95227
38.0317
1.77939
13.603
-16.8088
-15.2507
27.2219
242.018
-19.9615
41.1812
29.3578
-1.9855
4.1422
2.5903
45.6786
-4.41167
83.8261
30.9678
-36.649
11.8278
332.204
-2.00808
-0.461696
0.301043
5.90205
76.6852
66.7835
27.4172
-1.46915
12.4095
6.58389
7.95226
10.76
-8.63303
24.141
25.8804
23.4652
70.7584
29.1382
23.215
56.952
6.39754
-5.51224
-15.4184
24.0291
-4.64261
-3.86286
-17.93
1383.5
3.62137
21.5995
-7.68698
29.9245
-21.0014
208.728
35.9526
0.0577605
988.325
-24.6211
217.655
8.2125
34.4342
18.0771
62.8269
-8.78696
60.4645
19.6928
24.2288
96.9897
24.6639
-1.59421
20.4632
-47.473
49.906
2.27898
13.9685
22.1596
-14.5365
8.88589
23.5563
15.1452
58.3574
52.7592
13.8558
1.65221
63.9613
257.368
44.6211
34.7096
64.7455
49.4519
28.5291
46.6447
4.68025
41.0678
5.26059
-0.827078
-0.89448
53.0253
3.6334
19.1765
24.2361
4.04258
-3.70037
51.4762
435.749
30.7031
20.8408
32.0468
32.536
42.6459
16.9628
11.7948
-7.59094
109.18
26.2947
86.899
-11.5026
0.984963
22.7526
40.0086
39.3072
31.2318
-1.9855
28.8272
-15.6561
36.9745
-2.91584
289.19
28.6054
-3.44709
20.8946
-20.7662
-6.30504
19.9209
27.0869
-8.20523
-0.0838811
31.53
12.2061
15.4485
22.0044
43.3649
62.1295
-6.75896
52.252
86.4501
-20.9712
19.2245
29.0874
57.8891
2.80618
-22.8504
15.713
12.2914
17.417
33.6385
36.0917
57.8653
13.4638
232.442
15.6845
17.1304
-19.9615
48.6775
24.2514
21.0088
15.7088
96.2784
-8.15981
70.7077
38.464
0.832297
-8.78696
24.8573
30.9372
-5.75621
7.03457
20.9158
43.3834
11.0929
18.1193
106.139
36.7875
34.1381
12.0944
4.91324
-11.3283
40.3171
28.567
40.745
51.6673
534.262
62.1056
56.5073
19.478
18.5188
-28.9057
0.621278
7.13976
4.29849
14.8979
49.2102
175.932
-9.02503
16.9244
-0.258213
40.3404
35.8711
-18.0875
14.9443
29.3578
24.2514
26.9532
51.3008
-30.6486
57.5892
28.9433
26.8203
26.7314
9.23632
164.456
32.1602
168.946
3.59664
1.25272
-10.0532
81.7651
14.2836
-5.70608
50.2706
23.4505
4.20413
-0.484435
24.5156
75.248
56.0001
36.6867
22.7318
592.689
42.6474
49.753
10.0965
403.342
29.7781
12.1765
61.6825
-17.6937
15.5037
15.5958
32.4105
-4.81151
-3.3123
18.6139
-7.44851
259.367
-8.81997
-7.59094
37.9658
11.0137
32.2044
0.0577605
45.6696
25.6096
7.38483
-1.48
8.2125
-19.4042
40.7226
62.8269
-16.0343
-48.1423
4.24256
-21.5367
-45.1116
-11.7061
-9.06929
22.7686
-5.77369
1003.88
31.1653
-18.3357
8.66137
3.66425
40.9003
15.9542
7.95226
19.8082
-14.8398
48.9871
30.2704
0.737302
-18.9625
1.0794
73.3316
32.4804
28.5949
-15.8902
31.403
10.3976
2.60023
-1.456
134.771
10.8828
23.2092
6.66919
-14.4814
-1.27082
47.4031
3.6334
-12.3078
0.550358
16.7719
58.5805
125.332
-18.6829
17.5586
-11.5026
45.9626
24.6267
-23.7097
22.4406
1.76263
32.5601
38.6918
48.2189
45.9603
25.1952
-6.91289
41.7239
-6.54414
24.2288
31.3974
20.9158
926.069
-7.64775
12.4971
23.68
40.5356
7.90118
8.34627
14.9086
57.7669
40.745
51.6673
7.64897
71.4998
38.2186
-4.5428
39.5984
17.4879
24.0064
49.2096
64.7455
0.726166
11.6625
18.5337
19.6728
-2.23568
32.5796
-4.57521
-10.6411
49.2771
39.2407
57.0327
45.4134
5.91664
0.0477581
15.7388
36.4837
-21.5232
100.044
-18.553
180.587
28.5964
33.2756
19.291
14.8979
45.4621
42.8728
-7.15097
-24.3051
32.5511
9.11212
32.8441
28.3748
622.843
31.8109
20.5033
-8.97627
30.6861
42.2122
69.8349
-0.921939
68.8788
80.8859
19.0205
42.4097
75.3676
27.0869
12.4095
-15.0764
18.4115
28.567
35.1228
17.9341
-14.8398
48.9871
67.7517
367.095
-13.9131
35.8503
51.2211
37.1248
12.2208
33.2771
25.3901
165.644
-16.4485
48.5187
-9.73194
98.1719
-2.70114
-36.9702
-20.0115
15.9721
43.6549
9.2556
0.810686
142.865
31.7324
37.7758
51.3461
27.1134
-10.2788
50.1422
23.0392
28.4563
-13.0607
54.0897
34.7182
39.6192
8.74304
-0.111434
218.602
25.7301
42.2122
-17.9084
4.33151
15.487
9.23632
-24.8246
-9.06929
-20.3349
-32.0106
-15.6139
6.80246
-37.0764
-8.52033
-34.4422
-11.3283
-4.66051
1.38963
17.9341
22.7502
-6.75896
20.3929
-30.7797
32.1021
45.5989
-17.2231
30.4689
15.9689
25.7808
96.6046
30.7112
56.64
-15.9345
-2.23568
-10.1974
92.3404
-14.3893
4.72772
21.1661
14.8778
17.6773
22.362
2.16851
43.1513
15.7388
6.49865
12.21
97.6775
-35.4196
15.6694
11.7298
40.7719
275.584
7.84634
19.5902
21.9485
6.10804
8.13744
3.26252
50.7382
26.279
49.2761
54.8324
11.5897
21.3067
18.4824
595.064
35.8711
-1.22087
86.1588
88.4752
10.0866
58.7971
-0.663542
38.8485
8.07964
56.7164
2.82619
-7.63028
-4.20983
-9.06929
24.6427
-9.52182
593.458
21.806
21.795
-8.96541
28.961
35.2781
15.9542
19.1967
50.8612
49.011
203.136
-2.66874
27.7545
24.8467
36.5836
55.7659
66.6196
32.2772
63.5113
-0.941951
67.3047
336.97
51.3202
-8.32334
47.402
-1.96874
13.4638
-13.9977
14.7475
-3.06931
4.94897
-36.8281
10.6171
37.3699
45.3717
17.5828
86.9081
84.7632
9.41602
12.7648
33.2906
-7.48117
-27.308
-46.3763
-6.25819
-9.05464
7.75046
168.909
-11.7765
5.53517
-16.6385
-23.5097
281.718
-5.59754
-21.0958
11.697
1.08974
4.9705
-28.3107
50.3779
25.4423
39.5984
39.9767
37.1248
9.85419
-6.51987
55.7659
36.3334
26.655
0.932116
27.9493
26.7873
33.6385
88.5656
35.9526
241.812
66.2843
16.6084
39.6192
28.7642
44.9294
38.7281
19.5663
7.27547
52.2378
-7.22277
49.1559
-21.6565
0.583374
4.24256
7.36225
-26.6986
-12.8174
-22.2089
7.34478
44.2838
-15.7015
13.0346
-21.5271
-24.8473
4.81569
60.2554
-18.0034
-2.09592
-12.0391
15.2356
-19.9935
-5.9787
79.1946
15.9689
5.16612
31.0123
371.791
-36.5492
33.5715
-0.361613
-8.6499
-14.0129
21.1661
13.0037
-42.2928
23.2991
49.9572
14.8979
22.9733
39.7007
9.42809
16.6084
34.7182
-2.15791
47.7405
-4.2911
35.3865
52.2378
-40.0189
-9.87718
-46.0194
-25.6536
0.494432
-8.4182
-33.8672
-24.8246
15.2724
-19.4235
-14.5876
-68.4904
-4.4571
-5.95137
-21.5271
-20.1587
8.88589
16.0601
9.63171
15.2779
-14.2552
-17.0885
112.687
-5.00092
-16.2861
61.391
19.2216
103.164
16.6557
7.91433
57.8891
42.1616
26.9574
2.92105
-28.5369
14.6587
-28.0684
38.9698
122.637
-5.74855
61.4575
93.6086
41.7139
-10.8991
35.349
8.14946
18.6925
39.244
52.8679
-40.5132
1.21052
89.4483
62.8269
4.33151
41.7239
45.9297
56.088
8.90863
373.24
32.139
59.8186
14.3712
22.743
33.9764
1.34195
18.6536
-5.39413
-6.64311
88.689
32.8208
5.13776
6.68975
5.88358
5.90753
-3.19777
33.5025
-46.5064
30.97
7.76007
3.69993
6.86897
9.2589
2.26813
23.1898
-4.41167
38.464
-1.04177
21.1092
-37.6153
-20.3137
52.7537
10.5506
21.7798
-16.9505
48.3965
-4.66051
3.2637
2.94162
2.02677
105.209
-11.4663
-28.9057
-3.12685
-28.4675
21.0986
19.7171
17.8938
2.60023
-12.7004
34.4632
-7.50118
2.64941
11.0278
622.3
-32.285
-22.4462
16.481
-8.54803
12.9921
8.86913
55.1582
20.9092
71.7649
26.1422
32.3436
33.5025
-9.02503
-30.8643
232.139
-4.94338
354.246
14.3193
18.4568
25.2517
15.3023
-2.92253
53.8049
288.385
84.097
-5.34871
28.5412
15.0382
7.14261
-24.3478
-13.5802
-16.5656
-1.59421
-17.4879
3.06529
46.1578
-12.7135
-4.77219
-47.5606
10.9152
-23.4012
-18.2847
-24.8473
12.312
239.096
16.1909
40.5778
-0.199731
6.33738
-18.5983
-5.93795
13.699
51.0807
30.0753
26.0261
23.8439
64.4483
19.583
57.6435
25.6452
14.1133
6.3142
-11.5026
2.85903
260.759
43.7567
22.4406
8.74304
-26.3484
49.1198
-38.6392
33.2263
8.47899
-31.2757
-16.3722
-45.8995
-31.9931
-25.9571
-41.3809
-21.2361
3.06529
16.1728
-40.8245
-13.8274
196.448
-30.8974
-19.5472
-16.7139
13.8558
11.3868
49.9058
18.4249
-21.9083
3.78749
20.7049
5.10323
383.04
30.9172
71.0528
20.3981
9.48029
14.5666
3.41435
11.287
4.57044
16.4799
12.0868
40.7769
40.0617
14.1133
52.2288
-12.4396
-0.673232
-0.28384
-21.242
9.2589
-7.1022
0.716234
56.923
12.6116
-4.7899
-27.1589
-24.4969
-21.0764
5.92324
34.9244
167.035
-11.7765
1.78704
221.368
23.3419
19.3485
22.5135
-15.4736
12.3341
22.7741
161.907
26.0151
-10.165
15.6138
5.2657
47.3355
16.4105
23.516
722.242
-1.456
26.0299
48.564
83.1793
-43.9306
-18.2295
-53.3683
-1.03171
21.0992
-1.81631
32.5511
140.297
19.7256
26.5007
8.14946
50.5516
12.4912
31.7477
-1.15783
62.5452
25.5734
91.3224
130.293
8.32856
-18.1573
86.7015
8.44839
12.9845
29.5234
1.72258
256.126
6.81342
7.90118
-12.2685
-39.4393
50.2706
8.45795
27.3045
425.566
41.4908
35.8926
45.7149
24.141
-2.66874
50.8428
15.9689
38.8993
30.7112
7.91433
41.0678
21.3352
23.5358
15.5037
4.35138
8.47585
-5.73693
-16.0559
26.6728
26.7873
18.646
32.3436
15.3378
13.1762
43.7955
138.423
17.8516
7.76007
25.0161
30.2948
0.825599
20.0718
-3.96893
-17.1026
-48.4522
163.474
24.4085
-23.7795
43.598
2.82619
16.7326
-0.461696
11.5454
253.279
-5.77369
-21.2976
44.2838
-14.5876
12.0944
227.927
31.7752
59.6409
0.96169
23.8784
16.0601
26.4983
20.9001
34.4705
35.3854
4.82753
88.3241
392.301
1.51757
122.298
32.8355
33.2771
79.738
53.2
39.7734
23.4209
48.564
-4.10975
116.913
36.6542
30.5883
10.3499
-1.98879
28.9217
62.3945
-10.402
33.2806
16.2749
-21.494
22.2438
0.67882
40.3404
4.40133
33.685
4.99491
7.38483
22.8829
53.1749
68.8336
96.5601
-19.7824
23.0722
52.9683
74.0407
-5.75621
9.65018
-9.52182
8.74898
-13.8013
33.0394
-16.0166
-17.5756
20.5308
42.297
39.5081
65.8537
62.1295
36.3446
25.5429
31.5434
9.95086
7.0431
-1.83471
-8.34309
13.8446
-31.4411
37.2743
-30.1468
-43.4651
-29.2646
-2.70114
2.38521
-15.887
-9.48506
145.676
21.425
96.8089
51.5846
3.55742
8.46184
66.3104
52.6615
25.0397
9.85573
24.9132
14.8979
49.2102
37.2506
435.129
23.1808
-22.747
497.612
39.6192
2.52726
24.3147
-0.62729
9.2589
13.8347
25.0639
31.1956
91.3224
62.8269
4.58043
98.0348
41.0954
-24.8246
7.79731
29.8336
-6.24354
27.4282
44.2838
12.4095
166.708
50.2706
-0.912376
159.752
47.9192
45.1303
13.6688
3.65346
45.4621
42.8728
-9.02503
-11.1866
38.1733
32.8441
47.1155
94.3565
429.113
-2.50136
54.2365
9.76439
-10.5282
41.9305
-2.53761
36.9745
21.5974
38.3136
13.7018
6.57433
65.4583
-4.20983
11.5454
54.6278
-2.02555
-6.24354
21.806
2.27898
4.59814
-17.5756
18.6568
48.3965
8.45795
19.1967
16.0601
37.634
43.3649
24.6482
41.0076
2.95346
58.3391
1.51757
49.2096
31.403
56.9482
13.5365
48.5187
2.80618
69.1787
1.51245
45.698
-19.5677
0.511147
41.7798
13.4638
26.9289
14.7343
36.5922
-9.65417
8.38509
-3.43839
2.69967
-12.7244
0.716234
6.32322
-26.9005
10.7375
-51.6416
-13.4721
12.6759
744.019
10.1734
29.3279
-1.08852
11.4986
-4.28025
1.78704
24.5909
-34.7541
24.3875
-5.49168
19.8304
27.4593
-5.82193
-11.4663
-17.6613
30.2281
34.2171
-6.51987
1.41798
44.1308
19.4668
-50.1817
42.8965
-23.4307
-43.4651
-16.1462
493.43
-13.2131
9.13962
-9.02503
-3.06931
37.5293
3.0749
-2.15791
21.5036
-12.8087
13.9441
10.7014
-28.3318
12.8824
-7.22277
37.9115
24.4085
33.6285
3.39447
23.9203
-28.0959
8.29929
252.363
103.859
-31.5434
0.254192
13.3617
-62.8682
-22.5727
-0.329171
132.146
-15.799
11.3971
-12.8571
-44.2403
-30.7797
18.9837
-49.0822
13.6023
-10.268
33.2771
31.0123
11.9706
-46.4336
5.41521
98.3836
6.17256
55.7694
30.6914
53.7562
18.4956
-12.4396
48.7737
59.2969
-55.5688
-1.92227
-39.4668
67.8604
-1.15783
49.4267
38.8485
87.1898
-6.91289
142.923
-18.8747
10.7827
2.17511
-12.8386
59.3488
-34.416
1.18026
-25.832
-8.52033
-6.33116
-18.8245
72.7594
21.5764
-35.1513
-21.0992
-4.55464
-14.8398
7.78159
-6.75896
19.4558
23.6689
37.1656
26.8175
23.9097
7.53562
13.5994
1.96427
22.3271
87.7195
21.3352
-36.8781
47.4031
13.0037
19.5513
12.6173
66.4026
1.23148
21.5995
3.55742
-16.9272
-9.34179
5.40324
18.0297
-6.3716
70.9543
18.289
32.3386
72.7238
18.646
52.9583
40.9987
24.7082
33.791
26.9289
-2.13228
19.7256
14.3652
52.8679
-1.15783
30.6861
46.3448
44.0862
13.9508
-21.9054
28.6054
8.44839
-13.5802
2.17511
11.5243
-11.3959
10.5616
31.1653
8.66137
7.41238
136.478
34.6949
30.4411
14.5081
76.0302
33.8859
34.0185
-27.3737
20.3929
8.04662
67.3717
350.22
-1.52877
-3.69037
49.4177
33.475
29.096
26.5007
-10.5912
41.1812
269.754
315.237
-6.78003
6.83272
61.3373
42.2122
8.90863
-10.9434
24.6427
9.21884
16.2452
9.62452
11.1574
28.3391
43.7114
18.7653
19.1967
18.2562
48.9871
25.1002
42.8817
27.3163
16.5508
8.0768
38.9022
9.40969
43.5845
31.9493
151.588
4.16619
48.5187
-0.941951
20.453
7.13465
21.3352
17.9136
8.09951
-8.39074
5.50747
-23.5522
37.9172
49.0202
23.2351
0.87645
2.83964
47.5697
18.9667
35.7949
30.4705
38.9906
2.42442
61.7495
64.2027
43.4488
-11.1866
38.1733
29.7268
63.982
21.8615
1.76263
13.5125
32.5754
-10.0339
24.9462
43.598
-19.6626
33.5992
-42.8025
37.7612
-0.621346
18.0578
63.0244
7.90118
40.2054
-0.708963
5.53832
97.1223
6.0782
51.6673
63.9796
38.2186
31.6373
53.6539
12.8027
15.5731
8.91716
5.66156
21.0957
1.6632
38.8364
-44.0455
41.0678
31.4975
2.5945
-6.44928
-18.2295
-40.6262
-48.1754
24.8473
-16.5213
-28.0532
31.6141
-18.0618
-30.2689
62.733
5.93194
-21.6632
26.631
81.2859
55.7151
36.59
30.4795
32.8113
26.1029
3.28644
22.7898
346.982
9.21884
19.9934
36.7985
79.891
19.1456
-8.52033
49.8908
16.7827
52.1447
19.1967
47.0044
523.126
92.5665
175.94
73.3316
43.7248
49.2096
40.3318
33.2771
28.5291
86.0453
24.0012
53.1943
2.38521
26.8402
32.8387
52.3591
10.181
51.0356
61.7174
26.5314
23.3652
30.9506
51.3179
30.2111
4.29849
7.40159
41.7139
50.3691
11.5897
-1.81631
62.5362
59.081
71.4783
6.86897
50.4883
36.0013
-10.5282
32.5601
1.91975
-11.3491
39.0017
-0.442601
-11.2293
2.67709
13.5938
-23.1248
3.09095
21.4003
-22.1731
32.1133
43.3467
25.7048
39.2684
-5.70608
-15.9049
7.95226
78.2263
2.02677
71.4759
37.7667
35.3854
11.8657
-0.356501
51.627
58.8222
21.0328
67.2594
54.1862
41.7798
14.8979
69.1097
0.345297
-11.1866
32.5511
-2.13228
66.5773
148.315
-23.7097
28.0628
16.2393
-7.6077
37.8754
-18.0244
32.8418
-21.6565
-12.5351
17.361
347.654
-13.2525
-9.06929
7.77612
20.4632
21.8674
29.3022
-4.77219
48.3965
40.3171
4.20073
74.576
4.59049
145.725
43.8098
21.8971
-4.00634
-36.8281
23.3776
-18.4309
34.5588
59.4271
20.3939
50.3638
-20.3412
11.6746
28.1567
239.776
-11.5981
5.1796
4.55115
-19.3767
-2.53125
6.40774
0.315687
4.00232
-0.532117
-1.9611
-1.646
11.1605
42.7743
13.5745
27.6266
16.0601
20.8761
10.1076
26.0151
-8.29093
56.465
32.4804
-11.6009
51.0836
40.3318
53.8918
-0.094677
26.7214
19.086
-13.0607
28.803
3.48992
29.096
33.997
-6.84307
11.1962
19.1347
-3.0319
-4.41167
244.996
62.8269
9.9537
21.1092
-12.1663
1.74005
-13.5802
20.9158
28.3908
7.34478
9.77525
64.8834
26.153
0.96169
45.4336
14.5081
21.6823
45.1303
48.9871
82.7442
-6.75896
6.17256
28.4563
7.55402
56.914
7.23805
36.5922
2.52726
35.5591
1.24678
14.8811
28.5051
-40.5132
372.276
46.3448
36.59
25.1952
13.7018
242.249
-12.1663
7.36225
-4.20983
-20.7662
49.9784
29.3022
44.2838
347.107
4.59814
-23.1978
-20.6986
35.2781
32.8208
49.1817
59.4857
-12.0509
43.3649
16.6447
-4.5428
52.7169
19.3619
29.6286
58.5799
14.0949
29.1382
7.91433
12.9115
14.0506
41.0678
-4.10975
36.3277
17.9136
64.2294
2.47732
134.038
49.2771
-2.93745
34.169
61.8919
17.6129
0.87645
2.83964
8.04662
41.7139
-3.69037
-0.258213
51.5847
20.8785
-3.09494
13.0703
44.8662
-21.7726
-0.663542
51.967
4.58043
52.9683
-0.921939
-4.20983
-14.6915
7.34478
16.1838
-20.3867
-25.3838
49.3336
118.091
-14.5399
504.254
-11.4441
10.8577
-13.2131
172.183
4.09343
4.44013
14.7343
8.48123
2.13787
44.9294
25.6096
-0.111434
22.8829
11.9606
34.4342
1.21052
65.0855
77.8194
15.8248
-1.29069
15.487
32.8113
159.162
18.279
-9.06929
26.5168
9.21884
21.8674
18.0578
18.0469
15.3974
27.402
-5.70608
72.7594
0.455999
65.1079
34.8007
32.1205
15.2779
-3.01083
31.6373
-2.66874
28.354
30.6063
24.8467
33.6385
-18.3954
-7.4385
38.1733
42.2144
-46.1985
50.5516
15.3866
-3.0319
32.5601
-19.4042
44.0862
0.832297
36.1017
518.982
-18.4396
285.138
-2.49541
-0.682841
28.5159
6.4722
9.28645
44.6484
4.70982
609.224
67.7278
24.6482
1.65221
205.353
39.1247
9.71563
3.80589
-1.18207
-2.13228
55.3329
-19.9615
48.6775
-0.62729
46.7402
607.591
8.2125
41.9305
14.329
21.9819
27.2196
8.32856
-25.6536
383.262
-3.88214
-22.9505
17.1464
31.7076
36.86
-4.43097
44.2838
-1.02406
-8.40864
36.0633
25.7525
73.3739
56.9593
7.27441
4.82753
45.2206
32.4804
-12.1421
89.1083
114.111
-34.6751
406.511
25.0833
-38.3084
-3.23699
-6.89301
-8.39074
38.0327
-9.48506
13.9291
2.3099
19.291
33.6385
30.4695
35.3765
-7.4385
34.4252
31.6009
33.06
-20.8986
34.622
17.1763
-2.92253
40.6865
22.268
20.3787
-14.719
129.741
30.0307
1.76933
-45.3312
46.409
23.9012
20.9158
168.946
-7.64775
-8.17911
34.9134
-14.1425
44.2686
-18.8245
35.2781
17.417
-5.71688
47.3361
46.6209
15.3378
1.93183
70.0324
-1.19525
16.1934
17.7554
-1.56432
5.07923
-15.2285
-18.4672
37.9115
-8.53803
-6.91289
43.598
19.6928
11.1104
1.41237
-5.32116
131.464
174.137
-24.9842
-17.5494
34.9134
9.77525
6.4722
28.0271
44.6484
379.523
16.3822
48.8784
35.8926
19.478
37.2595
36.6867
18.9837
36.2285
44.6211
103.558
8.47266
40.7734
47.8789
36.0253
48.5187
11.1497
41.7139
65.3616
35.9526
-5.56444
47.5437
-2.13228
90.9401
30.2489
26.1887
34.98
4.46437
38.1823
63.2114
49.7084
-1.04177
-3.16476
0.952127
3.61412
10.7827
-5.32116
15.2724
-7.64775
16.2452
12.4247
-8.96541
-1.02406
-23.1978
13.0346
467.604
6.0782
23.8784
-5.46949
35.8686
34.0185
25.1002
26.0151
38.5607
48.9687
33.3767
17.843
37.0252
23.516
11.9706
26.0299
0.932116
44.8159
1.51245
-16.3162
9.27565
54.8324
39.1247
11.5897
3.80589
19.4327
15.2563
8.14946
12.4912
11.133
-1.48
15.7088
19.4417
1.21052
46.3448
-10.4121
6.20557
28.6054
-10.9434
9.65018
3.59664
-9.99168
37.8862
19.5907
6.7873
46.0451
97.6041
90.2166
26.5223
2.61137
22.2669
78.9538
33.3767
62.328
120.917
40.7734
31.0123
11.7948
16.7719
39.8399
44.7469
19.086
5.67996
2.56606
47.1155
17.5198
35.4958
29.4421
11.0236
-30.6486
-21.5061
-8.8759
-17.7885
0.301043
-20.7662
10.6231
-13.8013
18.9839
-9.45736
-14.7645
-4.76905
21.2226
-5.59754
30.4377
9.50085
77.0981
58.3814
8.23357
26.0151
65.8353
29.6286
13.6023
-8.39394
53.8918
36.6345
36.3334
13.6688
37.3866
-3.40284
-28.0532
49.4177
-2.13228
74.0735
26.5007
-22.7726
-7.18652
-4.7966
83.79
-3.96893
31.6231
4.95866
3.24128
51.5825
-36.649
11.8278
37.9758
-8.4182
18.279
-16.5656
11.5243
9.21884
-28.7323
-23.1716
31.1653
-16.4617
10.2203
-0.708963
39.2715
5.29303
8.45795
-18.2847
32.9267
15.1452
19.002
37.7667
65.8353
20.2582
49.2096
10.3467
18.2846
72.2417
36.3334
46.6447
-19.6826
24.2012
1.51245
-19.5677
534.62
-3.19777
17.3511
15.3378
9.42809
15.6845
-31.2059
26.1887
-2.50136
11.133
17.2607
62.5452
-19.4042
30.9678
-27.2787
4.33151
69.8349
-0.921939
14.8585
25.7752
-3.44709
-0.151489
8.68749
55.5282
-5.21728
10.2203
10.5354
-11.3283
4.70982
47.3077
31.0526
24.5156
69.6018
45.2629
11.9817
3.05412
88.6616
22.9727
6.59859
33.2771
-27.5606
1.77939
49.2102
-1.52877
-28.0532
725.956
-18.9989
306.458
30.2489
-29.3319
80.5366
-13.2299
-7.1022
-18.0244
15.6935
-36.2708
87.5743
-17.7579
-25.4046
-57.5127
13.6129
-14.0404
50.4658
-22.9505
-31.5581
151.648
-8.11761
-9.11614
43.3467
1.34195
31.7721
22.7169
-8.51718
28.7189
0.96169
-20.1587
12.634
29.1785
26.3896
-27.3737
1.65221
3.99116
4.36941
12.762
28.5949
30.9614
164.071
28.8372
14.8979
127.921
11.5897
16.9244
21.3067
10.9862
32.8441
8.14946
24.2514
71.9155
23.856
8.32856
17.45
67.9608
10.3225
12.9845
20.153
24.6639
20.4632
-38.1027
59.2763
41.6344
-8.52033
55.513
-0.0838811
46.5225
12.2061
53.8635
12.4428
29.3334
-20.8145
344.606
121.02
38.1026
1.51757
11.7948
33.6385
58.5805
27.8803
89.3634
34.728
25.9919
712.824
622.238
18.0674
-4.03197
7.80601
-28.2224
-18.0244
28.812
-36.2708
96.9446
4.73085
19.2351
-15.9145
-9.50434
-51.0615
2.17511
-1.59421
-24.9842
-26.9198
-13.8123
321.315
-37.5652
10.9152
-42.1418
-7.04027
5.13776
-25.6866
-22.5835
1.64335
-0.591736
-4.6274
410.175
-18.0618
48.7737
33.1059
24.2514
60.6864
70.0415
36.59
81.4171
28.6054
-12.1663
11.1104
321.878
-7.19522
45.2574
12.967
23.68
42.4097
-8.96541
28.961
14.2836
9.28645
55.8928
0.96169
77.2927
32.9267
93.9647
84.6183
34.4705
6.70159
34.9132
84.9135
52.0207
-6.00887
11.0137
-20.2694
31.9169
-18.9989
10.3553
-3.48433
-14.3393
9.32212
-6.24949
-11.3558
-20.2207
-21.7726
75.7949
-15.4351
-14.9774
-12.3154
10.7827
26.538
26.5168
19.9934
25.5541
-1.02406
49.2761
0.842356
53.8954
8.77859
6.61699
24.1178
-4.94338
96.7782
66.8391
-14.5985
-36.7651
17.5676
-34.3967
6.60492
-12.5351
-14.4981
-21.5367
7.36225
-51.0615
-37.1803
-14.7127
-30.1365
-21.2361
32.1023
-21.1468
46.7646
-18.5126
13.9716
26.8448
37.506
-2.3551
26.6895
-15.799
46.176
57.4443
-9.57006
49.9058
11.8657
4.29849
-5.71688
28.5955
147.821
-24.0176
13.8105
-5.88041
23.4738
-3.48433
-51.8207
-3.79634
-49.353
-23.9688
30.6861
-28.7745
-14.0098
-8.53803
-27.5276
-16.3722
-79.6327
-30.1191
520.529
-16.5656
17.1464
1.72258
-23.1101
104.265
46.1578
-21.6388
-4.4571
-5.70608
22.1596
-17.779
-38.8994
-0.484435
19.8082
-5.46949
24.6242
-25.4996
-11.0014
-5.07184
-26.3316
15.477
-5.85291
-37.136
-73.0308
13.8105
-20.8729
0.984963
676.802
-61.191
-17.9151
7.27547
44.7416
-25.9634
9.80051
-22.5935
-22.8425
32.3536
461.972
1.74005
27.6493
11.5243
12.967
-9.99168
19.9319
6.02711
-16.0166
-8.20523
-15.0764
44.6484
0.96169
16.3822
4.81569
20.7674
13.3798
15.2779
-4.8849
12.8966
54.5909
2.42442
-1.96874
39.8399
9.42809
28.803
19.7256
19.0045
6.27539
31.8109
21.8615
1.76263
26.631
-6.28574
8.47899
4.58043
30.9372
-17.0006
-28.5727
9.67137
32.139
18.5892
6.87492
1.19122
31.1653
-10.8395
8.34627
-41.0014
-6.64311
45.5854
148.076
20.1337
24.8155
-11.1139
17.9563
44.3259
-9.57006
-14.2774
-5.47984
36.7873
813.029
-35.0267
67.9502
40.3318
35.5126
45.4621
24.1321
37.8266
30.6771
37.2231
25.3478
4.40133
41.1812
33.1059
18.6292
24.7569
58.7971
27.4474
36.59
41.8128
34.2276
-6.54414
-16.5656
-0.151489
20.858
-6.15431
1172.14
16.1576
-15.0764
117.737
-14.0308
17.3226
29.5006
228.789
63.9796
39.6407
44.7557
-29.8427
40.5354
14.6768
-5.04167
32.3401
24.4531
1086.75
117.547
19.4707
2.64941
-7.71287
140.129
3.41435
-20.5722
12.7329
-16.4308
30.7953
16.4799
8.33862
25.0692
38.7637
-27.1162
43.7955
25.3478
9.63413
26.8901
41.1812
52.8679
55.0489
25.5734
53.8411
47.8344
23.3211
-12.5351
32.3536
9.23632
7.03457
-16.5656
22.7686
-0.682841
18.0469
-12.7135
-2.89813
-20.6986
52.1447
-0.912376
52.9299
14.5081
21.6823
0.152707
43.3649
54.6332
10.4497
63.9613
-5.00092
21.5911
67.0103
25.3901
6.34836
19.1587
-4.69008
3.58644
14.6309
-10.1974
-4.77984
48.2732
25.0692
-13.7102
-41.1717
-3.05614
1.61585
5.886
-38.7022
-3.79634
-8.12355
-3.35407
-48.0095
49.4267
-15.6561
422.648
9.26559
23.9203
12.1965
200.063
11.5454
24.6427
12.967
-13.8013
34.2835
7.55402
21.3067
34.7182
56.4858
29.3578
11.6385
25.0791
28.812
-6.28574
-10.2617
26.7314
-4.67007
-9.50434
331.248
-20.7662
6.87492
6.80246
9.77525
10.5354
27.7818
104.035
-14.5365
30.4377
-14.862
23.6872
6.84456
-14.2552
37.2595
42.3088
41.4725
-15.349
52.9577
6.59859
44.5215
16.0198
26.9631
-1.456
57.8891
6.55431
7.13465
8.2167
-16.7566
25.811
-39.3128
29.5994
24.2481
46.757
67.9509
6.90453
89.0759
27.866
-0.258213
-23.3779
0.263801
-25.5837
38.3702
27.0625
14.7565
21.5974
516.201
-3.16476
36.1017
-34.6551
-1.07104
-1.57302
24.6427
19.0563
-22.2346
28.3542
16.3345
23.6539
-20.6986
6.17256
-16.9613
30.4695
24.1321
20.96
-7.4385
21.3067
24.1046
21.5997
45.2414
17.5198
39.3072
29.3578
13.007
34.1273
0.716234
73.7896
-23.1523
29.4782
34.7159
-1.04177
19.324
-17.0006
-6.08389
47.1527
191.435
7.34478
355.379
0.404916
364.419
-25.0718
5.53832
55.8928
36.0633
-17.351
43.2562
48.9871
47.137
38.2186
2.95346
73.3316
47.4729
-2.23057
49.2096
-0.897674
31.403
32.8864
23.215
7.91433
-30.927
5.4605
-15.3541
36.3277
-1.27082
15.9721
56.7734
11.1297
15.8032
37.9172
56.0952
-20.3203
35.655
21.361
42.1059
25.0397
32.3445
42.6459
35.2425
47.402
33.6385
45.4621
18.5099
20.96
62.5362
-20.8729
12.2294
32.1229
21.8615
16.7552
37.8754
30.7013
60.6711
59.0788
-1.04177
15.5759
32.3536
149.791
29.5234
58.3971
37.7612
14.3712
19.9319
26.4802
-19.2728
-7.58329
-35.3792
7.52092
3.2671
12.7318
25.2052
48.495
30.3304
24.4206
37.2231
81.5698
65.8561
-0.28384
30.8739
13.4282
-16.041
-13.6614
3.52733
31.6231
-25.9634
-1.82838
-33.8379
14.5499
-56.2069
-18.2653
-8.15344
-25.4514
-22.1731
-21.2976
222.305
-8.40864
0.455999
76.3523
12.312
26.3896
4.00951
2.61137
-11.4663
-36.4019
-16.6236
17.4879
71.6984
3.78749
58.577
46.9419
15.4106
37.2743
17.7987
64.2686
74.868
21.0992
14.7618
0.691997
24.1046
22.7526
-16.2134
36.0013
-19.8985
60.6711
-23.1523
20.1079
-17.7885
-18.8747
-55.9209
536.263
-19.362
-2.55691
34.9134
-18.3357
-14.1425
-4.4571
12.2061
26.6929
8.56382
7.64897
30.2464
2.61137
16.6447
-6.41687
75.2057
-1.25279
22.9727
30.9614
16.0198
26.9631
17.7987
20.453
7.13465
-3.19777
18.646
37.9658
11.0137
-10.8991
11.3022
26.9289
-24.6211
42.2144
-21.8356
26.631
0.716234
-15.6561
117.559
735.617
28.9433
109.279
7.9907
-25.2848
-11.3784
50.8796
3.59664
8.74898
72.4057
16.1728
2.27898
25.2129
-13.2023
6.58389
11.7004
34.8007
35.76
82.7203
22.2669
12.3238
20.2582
25.3393
46.3956
42.2567
53.2
83.0093
16.7719
60.4546
65.3616
-9.02503
16.9244
-12.4265
-0.258213
30.97
0.263801
13.7717
29.3578
29.8736
22.8829
2.5903
68.1674
42.44
53.8411
57.2047
8.32856
-6.91289
52.9683
6.57433
9.23632
-21.0764
-3.89962
23.7415
-8.17911
31.1653
-33.3283
-27.261
-8.20523
5.53832
-4.0773
-1.41807
1.38963
21.6823
38.0317
22.3941
47.3361
352.094
1.93183
0.691997
-13.3767
43.3673
2.52726
51.8466
3.6367
-8.6541
-16.1656
6.83272
33.2263
49.7084
-32.9009
-35.0239
9.23632
-37.943
-5.32116
12.967
5.00085
27.4282
125.967
51.4498
31.1502
-9.45421
37.1522
98.4131
40.745
55.4155
32.9489
16.4799
-1.03171
23.1951
-26.1792
-9.62854
30.97
32.1229
-53.6947
8.74304
46.7402
-6.78003
15.6935
-28.7745
98.8186
12.2271
265.076
17.361
-4.67007
31.7251
-22.9505
4.04918
-18.4608
1.19122
-38.1751
-41.9384
115.171
36.2151
11.2691
-28.592
7.94886
20.7452
23.5785
29.3094
30.2704
15.5429
39.2607
67.9509
70.9838
54.6932
30.0428
16.6084
57.2069
10.0235
20.5665
-28.7383
46.7402
11.6385
-1.15783
-10.0339
6.4545
14.0706
-3.88214
-2.33576
-5.32116
7.77612
-3.89962
63.0244
-3.34322
25.2129
54.0187
-16.4106
14.5081
14.186
-3.59542
33.9946
11.9817
-23.8125
-31.9538
19.2251
5.39149
-18.3954
27.8528
43.3673
-4.96901
35.4958
26.631
17.5828
28.812
-6.28574
55.7151
59.0788
30.4795
37.3473
-26.3884
-3.43245
13.3727
41.4727
-11.7765
29.5984
26.1422
91.5985
24.4206
50.3547
-6.81744
10.5712
-5.90604
16.8184
325.46
-5.73363
-10.5282
30.6861
-43.7671
-22.9956
10.3531
-1.04177
401.545
197.729
1.74005
-0.63599
13.904
17.1823
35.8614
-19.2728
14.9055
1.48739
2.71642
40.0617
40.6377
6.61699
-3.99317
13.1664
16.1934
-11.5282
30.8739
-10.4188
5.07923
35.3865
5.38618
11.5179
54.7781
28.1567
-5.72693
128.957
19.2351
25.315
-5.75621
194.441
39.6352
-45.1291
-6.24354
14.3097
44.2838
-20.2098
21.4647
-11.3283
1.54489
18.2562
61.9969
47.3361
46.6209
114.663
-7.4385
43.7955
189.022
26.5007
19.3939
33.685
39.244
-12.4022
45.6786
55.5584
68.8336
44.0862
-3.85287
158.942
-7.93887
-1.85897
-10.4414
-20.1394
-21.2507
21.8316
0.785545
-25.9212
103.328
3.99136
-13.6506
-1.9611
-29.757
-6.64311
45.5854
39.38
14.5115
60.2315
365.728
21.352
20.3929
44.1829
43.3465
17.4879
20.2582
41.7133
45.954
233.802
30.5354
18.646
58.5805
30.3304
24.4206
105.64
3.48992
18.7886
-11.5282
21.5036
75.2724
-12.2929
168.123
-20.8355
74.7266
11.5179
21.0449
-16.9713
-15.3462
-17.3092
-1.07104
-38.1173
43.3834
27.9595
297.355
666.485
40.5356
17.7166
42.3946
71.699
74.7319
45.3229
-9.31257
40.3404
28.3748
8.14946
43.0553
-28.7383
24.2514
2.26813
6.33843
66.2933
-17.5301
44.4707
40.3381
4.33151
14.8585
10.7827
49.0268
10.6231
31.1653
64.5683
32.0872
13.9716
15.6004
18.7653
-2.3551
12.312
9.52304
9.63171
37.7667
-18.0034
9.14847
-36.4019
28.354
11.8657
24.8467
-12.1421
22.0327
-12.0912
26.9631
-5.20414
-3.19777
-0.094677
62.3287
-2.10478
-25.8916
-18.6829
-20.8729
4.7331
2.13787
-38.7022
26.1887
-13.7458
14.8811
15.3866
13.8195
6.83272
12.0767
-31.2757
39.8498
-14.0404
-15.1265
-4.20983
45.2574
-30.1365
-44.5727
21.4647
6.7873
3.66425
14.6634
-13.0938
-6.10323
19.1933
52.6044
45.1303
33.9946
34.0185
23.2261
15.5429
24.2682
37.9658
50.3691
17.2119
35.665
336.15
73.3524
86.1588
-4.37542
59.8587
52.8679
182.501
68.1674
27.4474
65.0855
47.8344
-27.2787
15.5759
43.598
25.315
5.48819
734.935
0.279853
-19.8292
-12.8028
-10.9902
22.732
-7.09135
38.3313
19.9058
159.212
80.2557
156.509
36.0633
66.9819
62.9117
52.6266
69.6018
58.3814
149.726
57.402
-2.18982
-3.1676
18.2875
9.40969
41.7104
22.579
20.4039
-41.7484
5.61728
-0.386675
7.98075
48.495
15.3378
3358.38
16.6084
27.2219
63.982
-12.4653
33.1059
5.51076
22.8829
75.6637
76.3299
44.0862
109.528
96.1607
30.9372
1.41237
-10.9434
19.0205
21.8674
21.806
68.6466
49.1306
58.009
2.10214
10.2235
41.8373
22.1021
-32.8908
50.1472
562.926
37.2363
27.4378
103.727
3.6367
-1.48
-25.5207
36.3083
-21.2783
12.2271
4.58043
-7.00183
-29.0329
-17.0006
-8.89499
-17.5026
19.5262
28.4267
23.68
31.1653
43.9535
20.5308
-12.1568
21.0707
38.871
81.7833
23.7112
28.8262
260.109
2.71642
26.9432
-13.7102
-0.879273
74.7176
11.8976
13.0703
-15.6198
1.76263
-14.5985
559.188
-12.4174
27.6041
-4.63948
37.0387
-11.2293
0.803022
-22.0135
4.04918
-3.46828
-22.6403
-15.6139
-28.7938
17.1098
9.2833
7.72433
-40.3763
17.4745
30.0097
1.39303
56.6746
45.1081
18.5188
45.5279
0.842356
7.25123
-8.69151
43.1515
39.6192
-16.2134
-4.37542
3.6367
150.319
28.8272
-25.0264
23.856
947.386
100.158
36.1017
18.279
15.2936
99.6054
7.34478
25.6156
38.6616
2.27898
34.5832
463.122
-2.89498
21.2226
13.1431
3.2671
4.20073
20.7452
373.092
-5.33687
6.3595
-32.081
-3.50511
10.9286
-3.1676
5.16903
-6.00887
-4.77984
14.54
35.9526
499.194
9.11212
60.9551
-6.84307
69.2922
33.1059
46.7402
54.742
25.0791
203.1
25.5734
38.464
25.1952
-12.5351
41.7239
15.9447
174.154
-13.5802
5.92324
2.15392
35.4558
1.25272
4.15305
13.9685
64.8834
-9.45421
25.9078
-4.66051
47.9192
91.9819
71.4759
4.48543
50.3779
49.2761
-0.094677
45.4621
46.6209
32.2044
-28.0532
43.7955
-4.00634
42.2144
5.57399
33.1059
13.007
75.6637
25.5734
40.7226
17.6989
23.0722
455.264
-2.33576
30.2861
43.3834
15.7781
-7.18058
24.6061
-21.1468
3.6611
30.8382
37.0946
-16.9613
451.419
78.7685
13.8105
144.045
-14.0076
-59.3169
26.1887
15.8181
5.07923
7.27547
80.3488
-39.0819
15.9753
-7.00183
78.5768
-9.06929
421.513
17.417
11.1497
67.9509
54.1172
11.5897
20.6725
68.1584
41.4933
4.40133
41.118
11.6385
-8.6541
58.7971
14.329
76.3299
53.4566
-4.7899
9.9537
43.598
-6.69324
-22.0135
159.575
1.72258
-26.8583
79.891
6.02711
-19.4496
-19.7616
6.23006
1.89872
12.6374
-9.23981
7.10959
-5.71688
41.7139
37.2506
32.2044
15.0503
30.6771
33.475
53.4588
17.1304
-3.09494
226.714
4.99491
18.6292
395.822
17.5828
26.9379
4.95866
64.701
210.728
-12.1663
26.1029
3.28644
19.0417
20.8946
-4.43097
-14.5876
0.850004
18.0317
-11.3283
39.0262
10.332
12.634
6.68975
17.0193
84.5944
35.3765
37.8266
-3.69037
38.1733
1.61585
8.48123
35.8711
-4.96901
8.74304
-14.2763
34.4342
18.0771
38.8485
59.0788
17.6989
94.6554
59.8361
37.0196
20.9158
15.2724
5.47071
3.12679
-8.17911
-5.21728
-1.02406
-11.9534
515.039
-14.0308
2.42442
-41.3241
11.0137
19.086
15.0503
25.0549
14.7343
70.3254
11.5082
-19.9615
87.9697
11.6385
-30.6486
20.1079
29.0937
43.9358
9.9537
49.2201
-6.54414
-30.4468
7.77612
-3.89962
42.4207
36.7875
-33.8202
26.465
17.7197
43.7114
-5.59754
-2.3551
15.4451
304.666
15.1452
62.1056
-3.03296
8.0768
20.2281
-12.2761
8.91778
-11.4894
29.096
17.1304
149.877
4.99491
-1.9855
-20.2207
845.92
19.4417
-17.5301
16.3597
-2.76541
150.758
45.561
-14.4981
-25.2848
-11.3784
-21.0764
-14.6915
5.90205
1.72258
-45.5989
-36.2901
19.9209
-19.7647
-10.0793
18.4115
4.70982
9.82633
142.582
20.8761
24.6482
-20.8366
184.738
9.61336
8.11754
1.51757
9.27565
37.9658
-24.0176
-13.0607
21.3067
-2.13228
32.8441
-12.4653
24.3147
16.2393
13.007
4.1422
-18.0244
11.9454
4.95866
31.3523
1198.51
4.58043
-31.2757
334.078
-15.9145
-17.0006
-43.5652
-1.59421
-3.89962
-41.8508
338.523
18.0469
-25.832
-21.6388
9.04116
-4.66051
432.425
11.3971
48.9871
49.011
43.8408
18.5188
-25.1575
30.2281
13.7397
5.2657
49.2096
4.72452
40.7734
36.6345
2.60023
17.2847
-5.07184
-30.0797
6.10669
7.26555
6.90453
192.784
18.0674
-11.5282
4.63696
-9.06059
-2.92253
-17.4096
-9.59113
35.3712
7.76976
49.1559
157.467
-11.5981
74.52
13.1336
6.42522
-37.943
30.2861
5.90205
1.72258
10.6231
6.81342
49.906
1116.23
-11.3283
-51.5122
-27.655
-11.7288
8.56382
45.239
67.7517
-12.3812
26.0151
-2.66874
34.3545
49.2096
10.3467
33.2771
34.7604
30.7112
2.29213
20.4077
-25.3048
6.17256
29.8904
9.85482
16.6359
-3.69037
4.44013
-11.5026
34.7182
-16.6028
-6.24949
33.6218
21.0088
4.46437
23.1898
59.0788
-6.91289
17.361
0.952127
-20.7487
174.137
8.74898
8.04662
-15.0872
21.0992
26.0062
24.7082
1.93183
70.3254
47.1155
47.5048
-13.1667
-8.12355
303.993
-33.017
26.9379
-13.782
-2.91584
-14.4092
47.3461
-25.2848
191.021
10.7827
3.09095
-23.5773
-16.5509
-20.3605
-30.5172
1.78704
3.36146
21.4571
-6.07474
-31.1528
-2.4658
-45.8569
24.1178
53.4588
41.4933
-19.9615
25.6096
3.6367
15.3866
-18.0244
1.21052
12.6116
23.4715
-16.0343
23.0722
6.11663
242.707
117.932
37.0196
-16.5656
19.0205
-35.7587
-11.9272
31.1653
-22.0839
10.2203
49.8908
22.4049
14.0802
6.0782
-17.351
4.29849
22.3941
154.158
9.13962
209.953
70.0324
-9.62854
70.3254
39.6192
314.795
16.2393
436.546
23.205
30.6861
-0.506854
2.85679
-14.4092
-3.88214
4.04918
19.0205
-24.5143
8.68749
-12.7135
-25.6866
1.77939
43.588
40.9987
19.086
10.9862
64.7032
48.6775
44.3503
-0.111434
-1.15783
-23.1523
40.7226
4.73085
13.9508
41.8128
55.3
22.0271
11.5454
41.5093
21.8674
27.4172
-22.0839
2.72407
21.7798
-15.0764
17.417
22.3941
51.0843
46.6209
-1.52877
659.729
34.4252
32.1229
0.653193
-1.92227
1.24678
11.133
13.5125
49.4267
16.2031
51.967
120.773
-12.5351
43.598
-38.4033
7.36225
5.1605
-16.5656
22.7686
-9.52182
-2.49541
29.3022
61.1504
19.1456
0.850004
22.4049
98.4131
15.4485
468.032
7.64897
54.6332
-14.2552
9.14847
23.0392
16.7719
60.4546
46.6209
-5.2769
7.55402
20.3565
42.2144
4.01193
18.6925
-8.12355
-3.85957
-1.15783
40.0564
-8.15981
44.4707
19.7234
-38.5231
-3.16476
32.3536
-22.9505
-40.9284
1.25272
6.81342
46.1578
9.77525
-8.52033
-35.6911
28.6614
16.7719
51.0843
46.6209
-18.3954
22.5466
58.788
22.2306
30.2489
-6.84307
21.8615
13.007
7.89033
409.263
32.5601
-6.28574
25.7301
15.9753
28.9433
-33.1498
-15.9145
127.716
-9.52182
6.87492
25.5541
63.0244
51.1501
39.8399
-1.52877
3.80589
55.0399
70.9563
351.435
52.7377
52.4256
25.6096
294.622
34.4494
53.1749
-4.41167
53.8411
57.2047
21.447
17.45
22.9832
-18.8747
16.4049
15.2936
47.1315
-2.02555
-21.2361
12.4247
-2.40618
-7.58329
4.91324
16.7827
13.5745
45.1303
42.4518
3.5484
148.766
15.1349
20.8578
-16.2453
-28.4675
26.7208
263.346
8.91425
5.7124
19.4707
-24.3678
-6.00887
4.59049
27.6584
26.5822
26.2947
27.8528
47.1155
-8.71714
290.432
-2.50136
29.8736
30.3791
-4.90596
34.4342
-4.41167
29.0937
12.0767
-12.5351
26.7314
10.3225
16.7326
8.90863
-5.32116
-1.59421
-18.8921
154.865
66.7726
156.397
2.10214
12.0975
47.4595
-28.2057
29.7543
37.5391
-3.05614
-22.747
-0.889103
-10.9806
7.44806
179.283
-22.6002
235.912
44.7416
-1.60058
16.9123
-33.8379
-41.5831
333.141
-7.48117
8.29929
-14.5172
-19.3767
1.21689
-2.96259
13.4341
-20.3605
41.4727
-13.2055
-22.2607
-45.9985
-3.29213
5.13776
36.1576
41.1348
40.9987
15.0503
0.691997
-7.75448
4.7331
-23.7097
19.9874
52.8679
-31.1429
53.1749
21.8253
32.8418
8.32856
19.2351
17.8187
-9.50434
17.1676
41.5093
3.59664
-9.99168
4.93936
40.5356
7.90118
70.8853
12.2061
19.1967
8.88589
81.6524
-1.72136
18.646
41.7139
39.1247
32.2044
40.0474
69.0822
42.2144
60.2339
28.7642
54.2997
23.7356
-5.73363
-3.0319
45.6786
-2.53761
66.9595
62.8269
-6.91289
24.8573
2.82619
20.4807
-7.95796
-12.5681
14.8979
280.879
-22.1435
14.7343
353.309
4.40133
-19.368
37.8754
47.5527
-15.6561
14.4857
-8.53803
6.20557
62.3386
24.2288
14.5308
20.9158
-1.59421
-9.52182
-20.2098
25.2129
16.1576
42.7743
10.332
7.95226
31.0526
28.2637
84.5944
30.2704
0.737302
-8.29093
30.6063
14.636
62.328
0.976392
42.6474
47.8789
36.0253
230.303
31.6974
-17.2282
21.1651
-3.84281
37.9658
39.1247
1.93183
11.9364
36.5922
17.1304
-10.5912
83.7057
41.118
37.8754
8.32856
-1.29069
-6.54414
-3.88214
-21.0764
916.719
37.7612
22.3373
85.5857
-13.8013
42.4097
-1.46915
32.7091
14.6634
47.3077
46.3672
27.3045
15.1452
19.026
2.61137
14.8979
37.9658
12.8878
26.5822
-5.56444
17.5586
-5.88041
53.4588
-34.9541
-1.92227
14.3652
-26.3484
2.26813
-18.0244
6.32322
-19.4042
44.4707
30.9678
2.70636
2.45744
32.3536
-21.5367
27.977
-14.6915
-18.4608
3.59664
-21.2361
23.68
74.2688
-14.5876
0.850004
29.2761
7.41238
31.53
6.58389
38.0317
5.52752
223.498
87.8504
11.5897
631.618
45.6696
36.5922
62.108
41.8826
50.5516
74.3354
-0.111434
49.4267
788.318
16.3597
34.5655
-1.29069
28.6054
12.9845
30.2649
14.841
6.87492
14.3097
-4.44194
-8.52033
10.5354
-11.3283
33.404
31.7644
230.995
44.7469
4.09343
34.4252
35.8711
-3.09494
11.1962
12.4912
1.76263
60.3642
4.46437
36.3083
-8.15981
27.2196
-12.2862
-25.6536
11.7388
265.195
7.36225
5.1605
-7.19522
17.1464
-15.144
4.93936
-0.693809
60.375
36.4573
-6.33116
16.7827
29.6559
-14.5365
16.3822
38.5489
24.5156
13.4038
-3.01083
54.1261
8.57566
286.975
118.687
24.0064
39.8393
-5.07184
39.8399
12.8878
225.233
17.5586
37.2231
14.1034
48.9895
-6.84307
16.8184
6.86897
-34.891
4.44915
46.3448
-8.38761
-6.66397
15.5759
-2.79601
18.6066
37.7612
-3.89962
76.2154
25.5541
25.5431
-18.3357
36.4573
12.4095
-9.45421
19.1967
31.3747
-8.81997
28.0163
30.4695
-5.85291
22.8341
-5.56444
4.44013
-17.1248
29.096
0.263801
-1.22087
28.0628
-0.62729
4.1422
4.46437
26.9379
-43.7671
31.3523
19.7234
8.32856
-1.29069
60.4645
2.82619
5.48819
-11.7061
-3.44709
-24.083
1.72258
-0.621346
21.806
57.4022
-3.34322
2.72407
102.365
-0.0838811
4.70982
30.4411
65.745
28.3724
22.7741
17.6039
35.3854
-1.7317
6.80226
-9.68609
-20.0342
46.3985
22.5282
48.8159
14.7817
-26.7559
31.4724
356.915
38.9028
45.6839
-42.1087
1.62903
-10.5656
26.2849
55.9381
36.4961
3.12084
33.6218
4.46437
55.0489
25.5734
271.233
42.2122
2.45744
0.952127
22.3548
-2.33576
-1.57302
-28.7323
36.7985
31.1653
752.351
78.0018
-11.3283
40.9003
12.2061
26.7873
13.0238
107.306
1281.63
22.8341
0.0577605
9.12529
-21.81
16.9145
27.4378
19.0504
17.6922
-24.5837
5.38618
466.916
18.7863
-22.5935
-26.5906
10.8018
25.1659
-3.2728
-6.25819
-8.15344
-42.318
-12.8643
17.1098
-7.09135
6.4722
-2.58303
7.16709
-15.9049
-16.4106
16.3822
41.3822
19.002
-1.58874
-16.1293
7.27441
1.0794
26.4799
9.99161
27.7545
88.565
30.9614
20.1586
270.416
112.349
178.521
54.1172
-7.4385
60.6621
22.2306
42.2144
30.2489
-3.09494
28.0628
44.3503
-9.48176
13.5125
98.1525
-13.782
110.063
51.5825
-12.2862
-6.91289
19.2351
3.61412
14.5308
-10.9434
58.3759
41.078
38.6616
9.77525
-12.2685
31.1502
3.66425
495.304
41.1348
54.8324
46.6209
-9.61537
33.7811
-38.1546
-47.1355
-12.2296
12.4912
18.6292
13.5125
-25.5207
38.1823
-11.9079
102.567
29.0937
25.1952
-3.2537
-27.1589
-22.6228
-0.461696
-1.57302
22.7686
-21.2361
-23.9579
171.39
-13.8274
116.108
24.0337
-2.78644
37.9373
316.979
41.5148
-3.01083
46.6298
43.588
-26.1792
32.5511
16.6084
33.997
11.8976
27.4837
31.7477
6.01626
8.2125
36.3083
6.83272
32.8418
-2.91584
-8.78696
21.1092
85.2851
48.5917
8.90863
114.619
30.2649
50.4483
18.0578
34.9134
-23.9579
12.0944
-4.4571
20.5308
29.6559
1554.56
19.8082
7.64897
32.1205
22.7741
23.2261
-0.221856
808.802
54.5909
27.7545
9.85419
38.4577
98.8694
44.1308
45.7038
17.2847
19.6728
24.2012
-12.543
16.65
-19.1273
-31.0168
-15.4451
11.9507
-19.3324
-43.9828
-49.921
-18.6927
59.2969
-15.2764
12.1332
-12.8087
265.069
6.9533
18.0771
80.078
12.2271
-12.2862
11.8278
15.9447
7.36225
1.41237
4.04918
-17.0181
5.00085
3.06529
29.2912
497.032
-1.02406
12.4095
25.9078
-27.1493
11.7948
52.9583
26.0062
4.09343
-3.69037
36.2993
5.36399
26.5007
-21.8356
43.0553
-28.7383
13.007
184.053
17.5676
38.6918
40.7226
-27.2787
-25.6536
11.7388
72.1666
-30.4468
9.65018
5.47071
-17.4879
42.4097
780.016
-14.1425
14.9086
48.3965
8.45795
38.871
17.0193
4.00951
37.7667
-6.75896
20.3929
-2.66874
52.7169
-16.2453
-11.6009
40.3318
25.7808
13.6688
45.4621
35.3765
-5.56444
12.8603
2.85903
33.997
16.8184
-26.8642
178.43
11.9606
43.8045
29.4782
27.2196
2.70636
15.487
-10.2923
8.04662
-11.3391
34.2177
58.4413
-18.6829
14.7343
25.3478
4.40133
11.1962
-0.62729
284.747
7.89033
17.5828
34.4342
12.4549
21.5974
13.9508
-44.3942
79.2052
-15.9145
-7.63028
128.849
19.0417
146.457
7.34478
-4.36948
-19.4235
14.2987
-25.0718
13.0346
39.0262
17.8283
19.1967
12.634
10.4379
-3.4628
2.61137
44.7557
-19.5353
13.6688
9.27565
13.603
52.2431
-10.8991
0.691997
-13.3767
21.5997
2.13787
-29.3319
13.0703
-9.99762
-26.3484
19.1347
-34.3967
344.321
32.8418
-12.2862
2.45744
22.9832
-10.2923
33.5992
-2.33576
5.90205
-5.77369
3.12679
8.34627
24.279
52.1447
-6.53457
6.0782
33.6385
34.2177
48.495
-7.4385
-41.4877
-8.38537
-4.37542
42.9921
-37.0873
-40.5132
47.5527
-0.663542
87.5743
40.3381
6.4545
911.38
39.8498
1.41237
15.2936
41.078
-8.11761
4.93936
7.90118
13.9685
18.0317
0.550358
-13.2131
81.0693
0.345297
41.2872
8.18826
-0.258213
70.3254
48.9895
26.1887
25.6096
39.7495
30.7013
23.1898
59.0788
25.1952
13.7018
343.449
15.9447
11.1104
-51.6883
47.1673
5.87639
20.858
-9.45736
-14.7645
-51.6207
8.10413
-44.525
58.2266
-30.7694
32.1445
15.7298
41.0076
2.42442
22.3941
40.9987
60.3154
31.9169
3.48992
51.5847
142.693
-14.3393
44.9294
29.3578
27.9996
9.76439
-4.90596
26.9379
66.9595
23.4715
2.70636
-36.8979
17.361
4.70026
-24.4969
-13.5802
-42.8025
-1.59421
-15.144
6.87492
14.3097
11.6493
2.72407
1.1651
-16.9505
57.7669
-12.1568
11.7004
36.1576
7.40159
21.0992
84.1023
36.2993
-7.75448
30.97
-14.3393
-24.9901
2.5903
-11.9079
33.2263
25.3456
-17.9084
19.324
-20.7487
-47.3134
-35.3062
0.279853
-43.255
149.304
16.1838
25.5431
4.15305
-44.1276
-1.32371
45.4621
48.495
5.96749
-11.1866
10.9862
21.5997
4.40133
35.5591
50.4883
1.3311
-47.0725
39.1194
0.273491
52.904
22.5345
27.0692
26.7314
-0.921939
3.61412
8.90863
19.0417
32.139
1.25272
49.906
19.1456
133.909
18.0317
39.2715
57.7669
33.6385
24.8473
52.2431
-9.02503
28.803
-9.62854
32.8441
33.997
19.3939
41.1812
3.12084
22.3774
-34.891
10.5809
53.8411
10.3531
17.6989
43.598
4.70026
35.4732
7.79731
37.7612
33.5817
342.333
51.78
26.7873
56.7065
17.2119
-5.56444
58.788
-11.5026
45.9626
48.9895
0.653193
65.5441
33.1059
168.555
90.3492
-1.15783
45.6786
23.6993
42.5967
17.8493
-6.66397
244.212
49.2201
7.03457
22.7898
26.5168
11.0929
25.6156
531.552
29.2912
10.2203
-0.708963
24.279
65.2631
4.20413
40.745
34.8007
50.8612
50.8851
-1.13676
63.9613
16.5508
-3.1676
68.8873
69.8214
10.3976
19.4668
107.24
33.5262
448.834
-54.4426
19.447
-11.8361
-40.2347
16.6216
-4.94338
52.5218
47.1155
10.0235
29.9369
-8.12355
14.8811
474.533
11.9606
70.0415
57.5892
49.7084
-27.5276
60.4645
21.5669
14.5308
22.7898
28.3908
12.4971
-8.17911
-3.34322
4.29849
66.0768
42.8728
32.2044
24.4206
64.4102
3.48992
15.6457
111.817
22.3774
24.7569
11.9606
38.1823
12.4549
57.5892
40.3381
19.573
8.07964
-14.0404
-3.44709
34.013
31.7076
16.2452
12.4356
24.7678
32.7091
3.03917
-5.07184
43.588
37.8266
451.708
7.23805
-16.2134
36.854
13.007
32.5754
73.7896
75.9454
13.9508
-23.7795
26.7314
42.1816
860.062
39.6564
8.71315
-19.8292
-20.299
13.3727
86.4503
32.264
8.34627
12.4095
14.6634
-15.4736
77.2893
-7.36574
10.4601
16.1909
44.3259
-39.5551
22.2669
1.0794
78.9538
35.2508
124.172
3.78749
2.35502
21.4571
16.414
10.0767
-38.0731
27.8528
50.8636
666.884
21.5036
-27.8012
87.0326
36.9384
-26.4577
55.0489
-8.15981
61.3373
14.8878
37.0387
26.252
58.8991
-3.2728
6.40774
12.7318
-5.13771
-4.33987
312.09
62.8291
20.8785
15.6457
24.3147
6.86897
33.6218
21.0088
55.0489
3.08459
-1.82838
28.0063
-26.5906
31.4165
-29.0329
1261.11
-21.0764
8.73434
61.187
-6.71072
-11.7765
-11.1139
14.2082
12.4428
16.2149
16.6669
-5.47984
31.1651
10.8577
61.7495
22.9733
9.13962
-46.5064
-31.8014
28.803
-36.8025
23.4738
17.1304
11.8976
18.6925
44.3503
11.133
337.726
21.331
51.3008
9.92069
-5.71688
69.8249
29.7543
45.3229
-9.31257
47.5437
35.349
-22.7726
24.6726
11.133
-3.96893
22.2528
11.5179
24.793
-5.57651
-22.5935
-20.9684
39.8498
-4.67007
-7.63028
