# Supplementary material for: Nonlatching positive feedback enables robust bimodality by decoupling expression noise from the mean
Source: PLoS Biol. 2017 Oct 18;15(10):e2000841. doi: 10.1371/journal.pbio.2000841 (PMC5646755; doi:10.1371/journal.pbio.2000841)
Supplement: S29 Data — The corresponding mCherry fluorescence values were taken according to the gating strategy in S28 Data applied to the flow cytometry files (S27 Data) and were used to generate the numbers in Fig 3B and 3C and S7 and S11 Figs. (ZIP) [file pbio.2000841.s029.zip › S29_Data/LChITF Iso 3/1.txt]

"Y2-A"
1107.02
934.69
100.645
52.0045
84.993
87.3727
202.135
51.8119
44.7111
500.394
401.449
190.954
99.9372
81.9103
113.554
367.449
14.5333
99.7917
259.602
888.224
0.0791905
154.194
322.094
756.939
1281.77
477.987
-12.2296
51.1757
452.492
386.824
134.116
297.361
498.42
62.4151
544.891
297.347
750.532
353.166
226.608
223.824
798.289
266.658
773.182
18.7005
116.015
54.4904
598.084
99.0686
13.8968
25.4798
354.85
14.9262
297.599
247.402
360.069
537.524
48.2658
169.479
1344.8
478.917
48.7142
617.984
269.277
442.006
7.87094
36.0985
486.345
494.431
123.174
201.564
25.6811
108.664
466.764
-13.2818
1217.82
40.8664
228.65
82.7318
469.391
7.22888
632.935
661.028
234.46
37.7847
153.186
437.995
231.135
484.991
57.4971
327.232
38.291
1269.02
921.516
53.0492
110.27
606.154
185.061
35.3847
212.77
789.371
469.527
45.3896
457.523
845.092
78.9094
526.032
311.951
47.0142
48.9698
22.4161
206.262
906.324
1148.97
416.919
303.734
96.6871
-5.73104
631.624
141.848
-15.7085
568.936
476.909
686.04
246.787
33.2358
865.74
492.34
261.9
697.813
107.987
31.5948
703.987
438.265
521.008
11.6437
621.989
343.566
164.369
-13.8824
369.323
23.9036
70.3216
41.1464
425.492
154.194
278.99
185.633
246.391
214.219
765.833
703.617
759.763
70.3975
507.256
161.088
169.237
610.483
-26.8667
77.7424
632.402
18.5867
493.979
581.708
4.55813
475.95
36.1477
572.657
166.752
801.923
46.9941
352.581
123.431
829.116
106.367
91.8686
121.057
109.385
451.584
441.902
65.618
73.3374
140.222
25.9211
524.667
37.0214
221.953
-10.1487
1029.89
672.778
5.34875
519.491
221.631
38.4808
68.4286
92.1409
222.458
1026.96
57.7684
60.7562
679.731
1037.76
649.087
906.34
61.5799
85.5451
352.058
37.4993
76.6355
58.7078
55.6734
321.575
877.195
629.227
781.952
677.519
326.004
615.214
948.093
-5.71089
18.8411
171.429
19.3166
29.3254
-2.9058
195.96
580.345
265.754
1053.14
782.056
98.8629
141.799
495.659
253.84
159.142
746.978
662.293
13.0557
30.5255
66.6589
37.4412
52.0045
199.311
220.875
68.6785
537.59
367.335
13.5177
65.3911
66.204
458.382
18.8728
582.375
120.406
12.2256
586.5
131.264
344.583
1049.29
228.547
764.719
746.767
1041.32
497.47
744.771
10.4274
657.182
361.331
-9.45221
189.852
53.8853
389.176
175.194
844.171
526.459
280.336
45.7251
182.594
364.888
117.597
51.2598
21.7804
295.838
33.7512
14.7913
1987.12
-17.6306
-18.6085
335.924
197.758
1086.88
268.071
195.423
511.374
612.636
191.066
75.0631
372.891
222.653
207.851
509.866
122.388
137.662
445.662
-5.3149
672.758
84.2372
178.819
476.176
352.135
20.4877
139.555
91.4327
193.158
619.339
158.182
865.024
1380.51
73.7687
198.492
326.57
372.692
191.807
556.531
-18.7978
37.507
427.536
89.6219
168.594
27.6511
53.2868
398.332
-37.4929
399.655
843.678
411.732
801.654
294.291
310.089
427.312
422.914
41.8441
9.79314
153.775
442.661
49.6313
294.838
12.0305
243.75
7.17309
-30.3481
13.1328
115.193
427.02
662.92
393.037
324.464
1466.66
34.1823
1010.5
262.837
706.752
382.982
942.93
626.893
235.595
313.357
154.743
56.6882
302.706
-0.0830457
525.259
-33.9788
26.0529
1.78537
722.404
489.707
10.5848
499.344
221.906
835.016
316.353
166.71
366.854
-26.8667
278.267
1290.2
116.038
557.345
1105.64
326.628
61.2891
59.5008
53.1338
542.771
87.4192
39.0889
760.889
429.56
385.856
669.653
59.4215
28.2431
769.782
37.9475
375.794
320.382
35.6864
24.1173
80.4008
528.398
213.744
516.257
662.76
474.981
293.121
32.9162
844.84
28.0291
28.6819
647.964
447.272
49.6314
57.9421
420.891
319.339
55.1579
226.699
86.7475
70.407
406.632
846.901
45.12
264.5
192.772
656.701
413.714
65.6317
-0.757129
8.81526
140.086
13.7784
12.41
374.549
38.6935
33.4667
499.457
1090.17
83.1948
708.072
577.601
637.356
347.771
513.972
340.609
298.021
377.541
872.898
555.477
13.9668
31.0225
770.193
170.179
62.1216
67.3717
648.256
723.711
671.489
566.823
65.2262
120.415
373.246
185.501
16.7708
209.741
21.7145
58.906
149.863
841.996
340.273
629.131
316.248
647.213
29.2766
865.554
432.247
280.843
50.6178
380.835
725.062
165.53
40.6809
182.895
2.34026
437.511
1426.55
364.037
2128.66
343.183
45.6503
58.3712
204.944
1029.82
25.0987
42.7782
204.662
1699.95
-6.42708
605.801
387.461
52.518
-1.02008
462.036
423.122
497.381
742.979
239.044
296.678
94.9177
253.841
2159.69
227.819
-21.2302
33.3695
728.93
577.783
136.344
16.2369
19.6464
184.5
410.267
358.694
175.607
-13.5878
525.398
226.498
248.589
13.1365
247.176
604.061
171.866
297.213
355.613
13.5847
201.506
119.857
369.711
162.798
140.371
352.236
751.601
212.658
630.262
325.428
609.838
760.054
-15.608
42.7398
513.412
24.9337
535.353
533.076
-13.2724
173.514
61.7814
582.027
13.0783
451.473
639.199
159.552
-4.00504
1275.14
612.365
923.954
825.908
-13.5878
358.607
217.127
48.0638
247.11
-33.9344
264.855
173.74
-27.0009
75.0948
177.577
161.636
150.906
817.01
71.2937
130.939
16.6826
249.351
364.458
176.738
555.938
392.522
379.618
25.6215
230.146
169.237
20.1521
306.717
113.35
420.632
234.104
415.488
867.223
384.844
48.4614
27.4491
846.811
361.713
-1.4748
702.574
808.334
928.988
538.967
586.715
955.314
500.842
651.282
232.301
30.0642
922.561
142.183
415.859
277.273
648.527
172.99
364.783
454.29
44.1606
554.108
554.36
4.319
85.7444
160.54
87.1127
201.366
222.86
505.224
83.2689
110.507
118.323
402.667
498.541
368.434
85.0225
349.895
55.7527
298.636
677.703
554.459
462.232
263.977
337.35
354.598
226.561
41.8412
514.82
6.73229
470.523
405.264
17.8478
277.441
124.209
-2.11963
7.31225
221.051
899.652
338.221
442.856
221.982
10.4274
1065.98
556.516
19.3115
430.573
775.234
516.274
1471.98
696.999
400.276
814.092
87.017
63.6555
180.977
318.551
69.1634
43.36
58.8744
364.988
948.967
242.406
951.959
11.1872
311.121
348.825
481.319
162.972
334.998
1751.19
1076.81
891.211
535.971
646.095
184.944
629.413
607.572
171.031
1559.15
407.635
163.753
134.224
492.615
621.528
477.62
76.8547
50.9991
9.16915
63.1697
624.196
766.034
-12.6523
268.973
505.909
873.415
113.333
902.64
802.943
793.496
567.025
25.6215
239.517
321.036
364.98
21.5204
4.58937
1393.53
1082.08
139.491
356.01
210.436
270.932
412.254
436.48
225.03
28.771
20.3504
61.1823
404.532
350.468
140.954
196.576
377.299
421.116
-40.1194
213.776
541.146
680.752
17.8478
166.871
21.1351
159.05
490.821
438.632
21.8291
175.13
789.748
274.671
561.604
235.769
878.855
373.51
520.528
94.9476
420.697
199.492
672.636
53.5736
630.434
73.8986
44.9148
62.3846
716.96
200.485
177.859
581.103
768.624
951.769
43.8818
929.082
33.7726
321.582
240.57
0.651965
663.353
1176.86
884.181
-7.47056
301.973
1350.87
254.557
254.801
613.633
94.799
-0.844312
447.89
38.8975
366.728
462.621
658.172
244.12
546.353
415.974
17.8288
269.396
471.051
216.683
357.285
423.272
959.321
448.514
-13.8824
37.6135
685.449
189.747
29.902
61.9234
-22.7344
87.8971
5.5335
143.942
103.351
24.2682
46.681
88.2011
635.63
135.788
125.196
66.0667
75.2699
28.0797
61.7484
452.433
491.168
14.803
361.568
579.961
293.832
708.527
540.628
364.329
409.626
267.311
178.716
56.0633
58.5785
321.442
456.717
33.2639
360.481
793.896
174.024
377.899
102.807
155.566
275.887
359.62
737.12
65.0437
254.109
131.317
501.79
283.45
1083.13
136.886
214.164
7.2507
702.591
-26.3256
346.803
366.332
11.8203
377.902
94.5456
-4.85577
10.629
910.432
329.754
1006.94
498.039
329.206
420.697
413.136
10.4701
1715.52
533.045
3.68535
525.279
92.8958
59.93
957.471
434.926
288.863
5.36529
577.991
518.662
1248.17
636.425
109.385
546.005
738.325
166.414
1300.63
227.011
237.673
1000.44
236.06
63.2584
261.308
47.9473
347.732
67.0085
631.287
870.058
595.078
374.745
881.52
579.398
380.113
55.7078
394.593
59.4143
1115.04
220.052
172.535
382.146
796.155
305.487
180.183
107.696
282.717
85.7074
647.91
317.905
93.9051
371.368
117.578
36.9451
990.131
335.053
1005.77
484.653
1059.65
750.436
678.687
424.888
504.699
683.734
385.014
499.821
532.895
218.557
166.528
291.692
42.837
279.254
105.347
919.965
538.469
122.924
631.692
366.858
1715.24
398.283
202.316
1145.13
137.327
447.718
33.6445
798.453
614.034
28.9533
51.3662
152.856
226.147
260.131
65.5104
171.111
492.417
672.16
45.8833
266.959
54.194
340.306
40.1029
90.7652
22.426
690.197
185.492
72.9115
493.022
562.476
179.653
223.792
506.037
570.833
120.63
8.14823
331.643
59.9129
739.878
910.822
213.892
488.798
155.232
18.6688
196.317
94.5163
218.711
245.033
36.2672
790.147
48.4614
19.9528
130.918
215.917
289.932
224.124
69.4726
1068.68
36.5885
138.598
1126.39
208.542
398.931
99.1415
22.4001
57.1108
68.0423
730.226
171.382
36.3737
21.8734
-2.23778
163.615
608.609
256.117
75.8683
198.497
612.982
389.616
84.2059
261.369
327.565
299.98
383.206
546.433
-11.925
-12.4383
234.1
500.858
261.472
-5.44229
488.884
215.233
128.307
1458.9
901.985
536.946
649.613
523.468
148.672
90.8204
4.22527
515.244
230.669
219.648
19.2084
224.611
97.6801
259.294
127.712
15.663
136.825
980.536
406.471
559.083
363.02
578.322
268.124
27.6517
49.1919
1177.89
159.213
532.314
296.623
949.906
22.3048
352.425
604.338
30.561
94.9177
122.657
193.795
117.249
938.292
192.665
1053.14
506.569
949.689
411.665
195.744
72.3142
56.9695
518.052
757.06
189.821
362.761
33.693
72.9115
350.593
918.549
67.2095
209.441
146.217
567.085
43.7931
727.79
14.9262
367.26
708.019
43.3523
768.034
413.853
384.112
927.203
98.2644
-10.1487
582.823
589.873
155.922
422.156
212.769
313.931
487.966
752.82
218.052
-8.20469
185.268
49.9379
247.11
1086.98
555.123
11.0432
225.5
531.686
85.4431
13.2506
67.9326
15.9737
43.1827
129.831
39.1098
110.481
566.068
173.303
47.4276
542.82
195.745
21.3812
299.034
46.4879
237.925
39.9263
451.187
891.426
27.1426
328.803
357.793
25.4626
366.19
43.0407
38.0218
743.197
552.672
136.949
2337.22
968.635
1129.61
7.53564
23.6057
375.503
253.651
341.023
368.813
95.6031
483.758
31.5433
191.083
235.672
72.0275
435.879
12.2742
762.733
282.526
664.705
566.343
448.393
81.5843
691.462
-0.911875
40.0645
723.701
39.033
18.2264
863.109
263.687
78.6793
363.241
579.872
545.475
140.392
900.871
586.113
203.059
747.044
524.474
739.594
421.398
305.491
294.628
-0.201185
171.152
526.064
1159.28
37.0221
886.899
608.179
52.553
532.755
376.503
7.40757
650.401
214.532
19.3166
321.68
638.025
10.1368
919.349
524.375
-13.2003
165.489
438.069
630.931
683.066
579.928
177.882
53.5736
465.516
75.7726
84.2702
345.369
145.37
1038.19
31.6821
579.229
7.23936
338.11
306.892
76.8761
53.5908
150.615
77.4887
372.873
104.973
135.182
359.487
151.484
758.925
416.856
848.174
544.509
236.121
835.376
224.299
573.839
163.535
44.103
46.7831
559.434
141.264
131.496
290.158
79.7494
799.67
1731.61
1096
920.953
288.727
674.5
393.231
256.384
24.3772
793.003
152.674
576.713
396.785
347.89
468.82
44.4897
93.1671
169.29
561.828
649.896
368.592
694.548
139.483
38.291
394.129
834.79
426.815
396.429
29.43
48.2564
150.585
272.905
67.2021
42.837
84.351
1651.45
147.85
126.888
360.931
104.488
343.42
483.426
328.482
1157.93
20.4307
-5.71089
451.75
371.641
246.345
233.151
162.227
149.31
140.191
374.731
28.6819
74.5
31.2294
40.2611
2580.44
580.186
190.028
128.246
445.965
156.088
462.087
71.1744
681.983
875.331
326.344
239.624
473.043
1004.54
638.299
212.459
136.741
618.385
250.747
28.3598
301.391
-2.42914
419.321
360.481
117.358
1201.01
885.771
552.583
238.024
193.428
108.495
-18.129
4.85822
217.524
287.198
1091.69
164.835
825.109
7.2507
22.3048
11.1557
989.607
463.783
559.048
90.7975
812.528
235.517
1187.79
262.94
840.993
302.969
77.7424
35.4533
152.899
1314.47
32.6691
311.032
941.322
407.739
236.092
286.555
331.852
448.158
286.475
58.8744
290.026
258.66
122.931
810.286
218.044
655.857
3.69096
37.1036
123.714
37.7301
545.02
226.446
118.879
910.018
343.984
144.292
827.879
12.845
751.875
111.061
540.731
765.581
137.516
71.5261
340.758
8.85611
244.667
106.266
50.5683
265.79
484.295
26.3582
63.5549
-2.19724
631.575
2867.59
70.9471
-0.4996
130.667
-10.057
496.829
673.093
634.82
473.603
1873.51
53.8786
707.183
469.682
561.956
293.566
329.569
1068.24
21.014
-2.07525
272.351
55.6734
550.211
22.6209
207.562
335.924
675.645
697.07
1561.62
786.862
427.103
176.074
500.476
274.502
373.515
505.338
566.81
45.744
66.6493
287.991
1279.62
1.79219
1711.59
59.5075
1210.02
471.296
1057.81
476.76
278.172
447.839
68.0068
532.195
732.583
99.4679
566.224
443.897
52.0193
136.846
314.086
435.473
454.176
-11.3107
-11.3016
97.0737
50.6255
920.415
456.939
329.52
217.32
552.39
587.396
317.813
31.0148
1160.04
456.814
599.146
96.9821
49.3857
25.5285
903.036
282.322
509.479
408.564
422.064
108.495
124.3
672.241
212.88
592.337
581.427
510.727
858.239
30.0642
88.6015
496.382
415.954
494.854
51.4886
873.891
203.241
345.595
147.436
374.449
14.9107
420.362
299.388
906.418
866.724
386.899
586.429
91.0549
446.775
-21.6788
775.801
894.47
299.81
22.3117
125.705
131.441
84.0761
145.081
78.2562
478.539
832.019
312.912
104.57
84.3587
22.7376
340.747
342.638
144.231
608.612
193.842
428.383
574.494
114.306
475.555
702.186
471.991
258.996
338.331
105.91
472.974
556.275
318.077
460.185
104.916
213.48
556.274
187.044
151.814
1167.82
141.43
189.013
501.75
70.6973
463.096
101.503
5.1343
445.492
4.37268
61.4525
117.661
57.4971
192.299
964.072
28.9207
47.1266
263.719
434.228
477.418
328.622
290.216
308.559
400.784
22.5068
11.6437
59.7689
64.33
537.308
65.7245
564.56
362.676
54.4271
339.726
599.517
159.396
499.39
750.393
81.6419
357.331
29.6213
144.221
195.474
91.3666
31.2294
107.727
15.8338
224.734
2337.5
229.703
749.586
87.904
183.801
279.492
9.11343
131.963
473.684
137.924
25.0148
882.619
202.342
340.702
543.505
15.2413
14.6592
39.0395
597.755
59.5102
516.181
821.871
590.319
578.629
332.995
693.131
534.484
628.303
6.62168
1144.14
38.1904
673.101
745.556
252.485
-28.9464
166.236
396.974
257.533
-22.3675
1167.38
10.8813
22.5032
297.709
672.273
609.273
-10.9411
361.207
705.987
49.3503
280.511
510.548
586.858
228.111
347.278
488.831
937.863
895.332
22.2662
662.546
454.843
237.537
630.346
63.0098
342.292
633.168
9.38835
63.5171
1001.36
194.354
12.3545
485.515
131.651
295.21
329.753
174.367
111.09
140.309
69.1564
1295.56
29.3254
30.8274
448.668
1344.76
702.411
52.392
887.845
149.296
248.282
827.304
69.1865
422.765
1203.9
1220.83
18.6779
90.4956
716.96
856.408
453.347
523.007
78.4539
1455.05
490.551
262.409
600.818
146.867
396.08
166.726
101.142
543.101
627.838
813.594
5.28888
16.3115
762.276
137.972
67.2021
620.049
99.3435
848.751
21.2264
238.139
265.658
482.616
52.553
103.594
22.3048
951.937
163.144
1304.93
165.76
25.1293
897.314
262.287
133.63
1138.97
684.94
244.47
578.932
510.846
369.939
90.7652
44.9148
92.3697
89.1477
239.703
1062.74
373.196
320.208
364.347
526.652
57.3389
55.0375
2112.72
1006.31
22.4316
16.4888
824.615
444.402
518.783
108.38
297.905
340.62
195.716
81.6805
917.448
314.832
400.592
1077
-24.6363
131.559
37.9725
462.02
-0.0685956
205.235
51.3089
847.39
316.395
106.308
254.038
190.599
490.974
648.099
369.312
382.146
170.217
429.176
32.132
276.362
513.227
100.7
201.882
4.93557
-5.42042
9.67367
638.569
12.5823
770.866
23.8078
518.647
251.785
366.609
985.494
370.403
970.5
30.3843
145.976
667.779
1080.79
169.776
0.132149
76.3775
36.0734
525.72
24.2798
886.512
987.387
309.132
71.3149
279.812
6.83662
700.084
621.575
1024.75
266.688
659.209
1219.39
1605.11
150.767
785.08
688.882
23.2363
103.884
612.757
287.273
150.992
294.371
22.7453
1002.37
-2.32862
603.489
116.882
495.405
78.6445
131.127
40.8517
35.8561
39.0221
634.993
356.001
37.0214
564.907
314.065
4292.64
29.9735
153.085
258.348
95.952
446.519
-0.874584
344.76
535.071
74.4076
52.0045
56.882
687.074
374.549
207.359
80.3183
414.187
22.2876
306.084
891.507
-25.1268
251.257
419.332
73.5548
1056.08
980.054
552.929
413.985
464.68
586.683
478.776
323.182
875.955
426.47
256.132
552.486
36.1781
496.165
-6.25194
282.016
216.359
717.613
10.4701
684.782
197.587
288.543
276.554
991.341
179.733
52.7303
95.3205
53.8934
629.726
55.4649
45.6671
343.606
1159.98
5.56503
408.169
682.186
47.1004
569.383
84.0171
689.584
544.893
201.338
733.856
1290.39
350.439
218.808
640.342
46.5782
80.9595
682.651
399.107
4.71032
568.551
732.246
524.707
63.3906
422.451
382.431
764.456
654.063
77.1096
2037.98
76.5693
310.595
677.895
168.868
253.302
614.206
31.3229
-4.99765
361.096
653.319
529.289
51.4095
364.918
343.529
370.765
381.266
1748.03
288.384
799.945
697.542
487.669
30.2361
166.68
318.036
36.2672
990.673
850.562
458.484
232.783
37.2801
182.396
254.324
319.701
665.426
936.574
-20.1485
280.217
251.042
850.905
311.615
22.2432
554.54
290.392
448.791
1005.08
3022.21
-12.2761
45.744
42.2865
272.998
35.2435
101.118
272.31
25.6072
392.521
86.0531
34.8329
636.056
534.919
35.5445
856.989
46.0442
661.505
1296.68
150.068
63.9747
9.11343
60.7484
183.698
257.864
131.874
697.086
48.6685
50.222
284.525
7.18041
468.445
231.924
623.003
448.997
767.523
476.001
518.658
68.752
281.601
-43.9781
-20.6833
392.642
15.7016
47.1633
335.135
102.559
274.652
942.099
796.447
500.048
499.288
3.19306
324.873
383.475
194.241
112.177
485.401
127.836
147.85
216.129
977.714
1316.7
114.45
569.257
0.466191
29.0922
20.5317
93.7825
39.1098
766.309
204.185
33.8336
662.434
564.67
1490.72
321.232
381.492
151.184
22.1251
176.733
140.092
683.001
7.34232
-27.0113
448.712
575.276
367.857
173.481
108.656
67.6088
167.048
453.267
383.088
27.6564
665.333
520.233
444.806
-15.0588
541.548
22.5145
804.223
46.5183
22.0289
469.329
6.71787
666.323
138.669
469.933
599.113
292.729
339.697
-17.7412
-31.9277
883.647
195.612
352.636
550.653
252.485
325.252
3.19227
181.753
569.388
21.4008
1400.05
361.531
119.617
323.85
312.983
324.486
268.866
91.5619
138.181
462.377
374.127
-9.16855
523.168
319.977
63.1821
964.739
501.651
-10.1004
182.586
129.586
379.911
407.248
723.089
591.161
809.374
1009.25
27.8296
362.705
433.321
217.643
27.9988
-0.555069
-15.4619
34.3932
2057.02
177.772
1543.57
356.091
227.161
601.374
315.455
413.62
269.102
20.7469
376.228
229.102
-2.76693
-11.3274
155.627
225.408
278.99
177.852
835.745
350.551
591.22
93.0437
654.891
-2.9817
312.152
-9.98576
634.945
989.425
1059.42
78.081
353.166
289.706
296.912
33.6704
444.694
-13.1586
9.19326
845.346
376.944
134.676
1025.89
1011.54
908.961
1468.51
784.049
647.205
346.636
14.9354
232.006
897.703
172.663
368.858
768.051
239.809
173.828
995.942
1352.3
-12.0887
528.475
451.192
392.965
402.651
105.322
24.8541
90.9547
6.58439
115.027
448.213
44.6552
927.148
591.369
151.243
558.44
52.1462
358.733
-1.75277
194.74
74.6395
161.443
392.554
811.203
237.507
722.703
2.07584
177.481
252.53
337.992
634.6
260.229
112.462
448.301
339.005
334.195
390.916
388.064
239.421
60.4363
66.5735
670.833
133.138
34.2535
745.633
552.665
120.041
564.983
38.0573
713.36
624.906
-21.7224
894.987
61.2287
359.457
267.91
482.206
1.41145
576.244
72.0558
822.561
552.075
394.301
233.194
745.816
79.2512
713.212
929.497
1066.17
380.578
365.699
-4.00504
506.776
546.773
525.855
341.77
1451.18
1066.29
219.291
558.721
837.374
1099.76
818.895
239.421
263.182
126.658
555.753
41.2179
291.896
213.055
54.0745
405.173
401.541
149.051
485.315
29.0732
596.662
693.716
215.195
151.285
27.2756
23.807
773.958
657.47
216.304
223.135
601.412
784.911
741.767
324.228
2039.86
220.64
434.097
1137.76
778.041
316.229
659.135
547.852
977.871
805.443
514.769
126.706
527.414
461.83
957.923
106.297
45.5529
69.0404
-36.6511
171.942
157.199
10.963
140.944
6.63277
308.666
340.611
356.733
229.848
72.8221
434.801
512.019
1311.65
364.181
66.9178
662.655
290.021
-37.0151
490.112
39.2723
264.323
817.613
7.31225
234.17
826.564
816.108
6.19813
902.64
4.59046
437.424
175.345
25.6215
59.8882
6.19307
1378.85
76.207
1187.19
265.085
410.267
107.922
-16.1191
180.72
56.1592
780.152
63.5412
86.3495
364.347
338.751
200.564
896.921
591.02
701.553
588.39
356.015
627.434
895.829
541.854
85.8737
91.5134
732.688
484.923
295.041
111.666
103.062
65.1344
572.876
-34.0066
341.455
249.742
-2.74865
116.124
42.1916
838.417
639.368
509.424
-0.514225
730.33
627.781
564.215
123.525
269.542
-1.8597
622.463
347.577
445.528
1191.22
275.689
378.865
1294.44
137.431
233.867
1204.62
578.487
1037.5
323.141
40.1651
204.548
100.675
680.861
46.5516
883.515
456.8
402.702
111.57
964.863
386.447
263.38
436.102
2403.96
56.882
454.69
340.816
36.8194
451.383
931.429
1600.85
1191.7
9.98204
338.657
559.582
13.2506
829.752
459.612
152.781
631.477
167.312
346.518
281.021
1741.11
41.8054
505.338
821.683
1011.38
22.1251
21.1856
706.06
336.702
304.504
230.356
29.2107
111.317
570.526
406.61
81.1253
137.873
481.777
406.929
160.913
77.615
125.108
286.771
269.108
877.753
847.73
213.577
1739.08
1572.37
228.885
230.194
556.526
72.6287
115.131
733.856
915.574
26.2254
1240.17
1672.95
387.377
290.011
489.791
375.979
415.778
226.1
301.458
416.061
974.914
-15.1937
525.35
130.636
-28.875
56.3541
-19.1999
478.353
32.8403
569.633
704.728
652.695
457.027
262.185
839.682
431.611
70.5549
632.403
38.5384
424.798
136.443
-26.3188
735.205
7.03365
250.495
681.192
336.299
26.083
703.875
343.702
418.727
24.3001
856.989
69.3003
74.7856
60.1126
358.203
-20.8716
585.487
1.41951
223.053
866.935
1246.94
349.228
236.066
582.777
76.4589
24.3886
101.448
136.474
308.905
311.023
882.225
418.73
32.9548
149.081
80.5733
263.785
467.928
494.48
647.552
459.078
51.562
626.647
262.681
807.4
409.906
776.902
323.658
403.71
-20.778
1081.01
582.471
211.784
633.707
42.1041
117.567
393.037
143.616
234.46
209.408
170.004
97.0598
393.149
121.215
31.1291
801.028
259.431
568.117
271.185
481.166
634.094
104.683
113.656
565.701
828.737
27.9098
15.6042
660.997
580.197
294.361
29.5258
304.065
45.9588
1064.39
1175.12
-26.4825
252.815
-16.9553
674.764
107.711
409.122
1243.72
98.2938
321.232
570.773
361.079
814.855
367.888
183.196
850.196
132.09
152.641
303.445
375.561
815.156
157.962
894.996
953.859
310.918
39.4978
412.551
85.9501
274.392
168.211
224.927
89.198
281.799
0.651965
498.435
67.0886
198.677
494.42
20.2989
378.49
320.005
285.888
-3.75967
604.865
239.292
10.9709
4.1228
127.928
215.449
21.3238
48.4034
-19.2549
411.459
1116.39
69.3089
713.692
493.665
577.334
537.694
389.483
61.4811
357.961
504.998
1096.06
134.433
65.0751
404.112
672.992
-14.6892
1.38617
578.55
137.431
552.458
749.221
825.864
87.351
468.792
795.954
221.715
209.595
480.591
329.364
48.5032
840.582
-24.9179
424.944
47.5116
-13.8269
509.482
567.576
1458.04
264.643
-24.564
34.3449
726.374
-5.49005
115.733
498.968
5.53915
35.6864
244.149
451.404
194.719
466.554
397.402
75.8515
34.3091
1157.51
791.698
109.462
563.277
481.02
102.71
715.811
606.229
533.955
23.5885
875.936
688.592
409.087
91.0218
163.004
1000.57
661.688
159.552
625.681
40.1337
-15.4471
136.846
229.753
53.1634
489.065
-24.42
16.4888
20.6404
219.515
102.74
709.955
-4.20802
103.887
340.302
372.095
322.328
394.97
139.966
483.236
388.306
-5.131
195.902
374.745
403.886
379.27
714.331
100.877
696.638
484.548
141.873
54.3164
40.1414
166.913
1.71075
314.52
63.3552
31.8735
839.854
66.467
453.257
394.928
134.416
537.17
534.311
433.213
638.569
141.893
311.72
301.333
57.691
21.9337
5.15287
604.109
550.267
46.5873
94.9155
175.896
311.113
170.939
687.581
332.321
593.53
136.043
215.65
370.606
-18.2745
572.571
432.826
313.048
615.214
-41.475
202.215
-30.0738
193.129
1020.38
971.342
91.1696
214.486
641.697
-12.0614
267.376
222.65
106.74
131.755
55.7594
-13.7482
771.082
177.882
565.194
-14.245
380.373
1200.47
1.83392
421.488
504.266
5.87868
59.7132
1095.87
1122.6
1702.77
49.4153
613.472
22.4225
586.526
202.021
650.327
161.418
398.843
936.961
364.983
90.7681
122.91
134.088
140.543
50.1419
379.847
415.769
-13.6808
1127.74
472.327
325.082
13.1436
111.819
204.888
1019.91
1506.85
414.55
133.964
1104.43
367.166
879.995
396.979
764.256
50.6141
20.8876
300.725
498.234
113.801
548.415
-44.7758
27.6231
111.908
615.318
713.628
502.782
266.455
260.702
-13.2458
484.721
343.367
1009.76
173.051
322.233
-20.1497
411.135
200.589
26.6189
519.584
323.936
78.9394
954.572
680.956
83.7952
2077.2
50.2745
283.372
151.972
490.2
52.518
55.2019
323.356
516.826
932.102
576.187
771.279
609.023
25.8758
669.319
11.1497
168.495
256.867
200.847
92.4026
8.35142
-5.98836
74.9313
-3.84392
124.471
18.9034
455.209
23.363
462.498
-10.1778
376.647
391.503
80.7273
796.735
20.1602
54.3873
302.414
669.694
-5.67937
1129.68
697.178
188.947
217.076
489.059
50.1399
1052.16
441.501
186.562
252.541
40.641
-4.02158
699.401
17.3578
216.517
278.324
201.234
155.859
61.5218
123.174
505.162
829.655
376.656
153.346
60.7562
97.5727
927.499
792.407
113.955
103.088
459.419
527.487
78.2112
122.234
-9.11993
780.75
158.662
54.7488
10.9319
152.345
257.279
408.884
189.488
173.926
435.42
393.447
422.13
1235.39
28.5787
884.282
48.9543
770.914
215.793
416.713
104.029
846.54
133.795
530.035
229.025
24.5359
366.512
958.126
10.7736
558.516
287.586
739.398
269.449
-4.93073
70.0935
268.84
308.384
7.44806
40.8684
296.38
155.453
69.1698
307.467
679.92
631.868
593.111
865.665
111.67
570.464
334.394
740.193
321.006
394.62
372.899
783.183
397.444
69.5969
10.9875
296.881
414.208
359.064
504.813
159.948
13.0521
33.676
327.584
221.389
976.055
599.385
3.67629
164.458
72.0275
745.1
132.214
292.343
303.141
-30.2585
348.951
945.021
347.702
667.099
568.804
17.5757
1325.28
327.639
145.663
141.594
741.574
462.863
453.196
30.7711
56.3433
1219.85
331.347
-9.35597
-20.3418
634.309
147.784
151.3
72.5714
36.7947
-7.29449
412.598
602.961
524.202
38.1059
72.6969
110.165
36.7512
511.065
241.285
188.067
169.832
410.156
34.9453
556.331
56.24
22.8881
5.42101
195.515
858.711
196.95
231.579
1048.08
81.9881
200.569
17.7206
555.74
155.131
324.905
347.455
349.425
134.096
134.885
29.624
481.912
1454.18
37.3107
146.297
-18.4191
596.526
5.25603
43.4108
618.41
612.724
75.7457
174.451
837.581
527.487
1065.95
61.9737
21.5116
26.9969
778.817
579.767
505.1
406.425
501.965
103.944
371.624
536.946
271.051
538.461
302.346
329.764
366.857
576.151
192.184
1055.09
235.674
87.4926
1252.25
527.104
268.701
290.792
10.922
565.454
196.745
-0.327684
416.829
144.424
560.182
1043.53
361.332
410.435
129.583
105.822
552.582
224.388
33.216
269.179
940.983
338.67
494.348
23.7639
1341.1
45.7873
246.852
358.522
243.329
604.279
27.639
258.399
490.132
543.198
348.107
188.067
760.162
674.399
775.597
386.076
348.976
335.257
356.684
216.843
314.079
75.0948
46.3924
2.34026
53.4551
728.929
369.27
600.221
567.596
151.615
292.455
-19.7259
19.3166
295.443
103.916
324.98
668.225
-17.482
396.938
207.939
236.703
95.1148
1256.87
606.229
370.032
95.4234
975.262
1301.41
304.665
230.47
277.504
292.097
529.265
559.891
9.40971
730.129
-1.2221
52.4075
162.666
402.95
413.835
166.476
590.259
492.419
250.064
458.368
47.8814
1156.29
89.3667
715.62
259.112
235.258
41.1609
263.331
206.856
58.4077
183.336
724.749
120.979
878.381
307.315
293.901
138.802
44.8143
278.873
324.228
157.694
694.279
1182.27
55.7048
-34.4198
33.935
323.726
6.96008
-21.8643
477.495
906.643
687.183
567.112
163.853
349.152
16.5666
145.133
518.644
481.412
779.056
316.248
339.866
95.3131
160.903
762.763
798.151
362.805
-5.49005
156.962
298.443
68.4476
425.33
281.189
287.252
434.538
3.56412
200.436
57.1108
592.781
634.649
384.95
44.1606
479.397
646.471
171.784
4.65383
347.543
243.475
14.2182
26.9844
534.919
172.351
1177.45
276.554
174.248
5.44513
478.029
545.61
106.565
178.815
-4.20268
123.728
19.8576
353.014
654.701
719.575
354.141
188.903
367.343
684.283
217.058
100.884
1382.99
59.5102
750.439
51.6955
267.147
1.86253
415.585
814.63
42.8301
341.455
105.439
245.434
568.804
679.964
501.736
41.198
863.617
253.785
1019.61
41.0661
593.756
462.531
-13.1041
287.005
799.227
488.864
297.459
218.579
376.889
-27.8077
389.318
183.122
-29.3605
931.006
597.097
862.872
107.631
156.123
409.865
488.662
1031.9
220.478
736.241
663.437
4.1474
335.257
553.461
514.82
137.917
335.59
520.531
19.7219
440.322
431.114
395.948
198.405
151.615
24.4633
668.056
15.5685
162.384
158.264
1226.7
310.48
361.331
143
50.1372
467.887
29.0167
373.78
87.9272
349.676
117.002
245.44
277.902
81.6514
472.225
436.48
305.729
-18.9976
283.762
436.203
423.578
383.426
236.822
452.302
646.487
526.555
474.164
140.804
89.6393
296.031
278.776
371.878
529.516
148.04
237.549
408.273
431.41
785.725
529.486
507.803
566.93
1475.6
772.427
59.6478
516.728
194.067
514.812
158.968
507.993
12.9551
325.764
188.918
185.547
118.339
743.005
128.811
1225.12
53.6613
32.0609
84.6363
572.928
542.23
391.288
484.978
177.437
179.18
53.2836
193.304
711.621
607.773
209.595
1217.1
681.688
498.279
604.45
308.939
519.505
370.202
212.181
822.966
423.427
806.047
541.025
62.7007
244.948
994.66
789.642
576.948
362.907
48.4592
824.607
4.1474
687.581
609.683
33.1846
151.035
1315.14
1696.5
544.46
37.3983
228.715
875.709
282.738
27.927
72.9999
367.417
-4.73337
663.995
741.471
160.062
25.4199
29.3696
515.286
455.969
653.586
692.775
49.6314
15.8338
1034.33
171.64
15.74
407.482
372.876
58.6365
27.3035
595.913
11.0673
37.6238
1111.58
483.252
488.036
37.0268
442.319
76.0796
382.243
560.289
353.821
76.8624
301.973
181.451
46.5358
311.023
573.004
443.093
473.36
441.822
23.7744
293.955
485.758
1142.31
346.634
156.51
754.084
465.08
395.106
136.293
589.495
559.79
275.456
316.389
133.845
712.266
-28.2743
501.927
1.511
1068.49
1052.23
370.798
899.052
518.599
639.258
373.242
653.561
10.7082
129.935
936.641
164.513
184.802
529.289
315.653
140.83
42.5789
557.173
-13.4185
868.523
-36.0793
39.1328
102.2
310.814
633.823
36.0193
523.116
345.027
46.2714
521.847
787.247
476.175
84.5771
442.207
719.756
62.9938
99.4933
-5.48699
227.218
831.321
91.7204
60.4229
73.1524
-26.8183
881.969
330.93
43.9994
60.1017
1091.99
201.902
502.171
496.072
-22.9581
190.446
661.281
883.897
233.992
93.7213
382.709
63.5171
650.913
274.939
1069.33
7.62841
160.277
335.375
217.471
41.7498
104.702
11.0604
35.5186
22.5892
210.784
396.004
432.25
-23.5964
76.0197
-13.7339
230.146
1015.66
152.37
153.211
160.54
368.223
240.722
288.452
739.482
-21.7413
624.001
165.458
184.725
13.0783
322.482
273.87
550.719
1284.51
1024.66
930.654
364.258
270.517
695.212
200.468
233.88
59.9958
667.416
340.747
280.794
1.80222
38.8955
53.2868
27.3326
126.592
247.365
449.318
713.746
347.193
658.797
693.336
30.9472
519.825
47.1633
612.497
658.836
3.19227
419.759
833.632
499.288
459.267
144.14
76.5135
27.7479
273.628
-3.47523
707.398
786.84
237.507
201.882
362.882
1038.43
478.19
756.635
1.33789
-8.74579
42.0314
637.992
530.636
95.0528
542.435
10.7724
144.081
17.8672
144.022
-7.10718
313.98
0.251066
29.8729
442.478
467.936
100.182
765.938
824.12
484.169
147.787
555.936
380.169
269.884
343.353
693.203
738.994
40.6809
314.079
650.433
162.585
410.887
62.8254
3.82732
43.6239
209.65
10.1233
36.4556
222.177
61.796
586.222
324.491
582.74
37.3107
800.346
-18.4191
51.4549
5.25603
21.0891
193.336
192.997
745.783
199.434
9.53303
698.837
764.492
23.363
48.3291
371.195
851.723
182.544
197.856
529.167
820.682
377.17
1095.43
821.021
148.931
84.8922
17.8293
450.962
596.557
28.7322
538.722
471.204
357.168
35.1494
295.514
342.681
236.624
41.1609
729.974
293.063
178.348
239.558
541.091
23.5274
18.1856
529.891
148.711
306.638
74.6983
38.6935
50.3333
84.351
742.529
207.82
8.82175
12.3545
196.909
241.295
94.1695
30.9663
288.523
556.677
530.881
531.989
3.56412
247.288
311.195
49.6145
291.056
70.5549
126.405
872.207
336.515
33.3695
575.256
1591.65
1378.85
8.74059
351.356
4.58937
74.1883
354.946
407.482
127.374
252.191
101.023
123.831
92.0857
358.725
303.144
661.585
276.605
1070.78
196.711
18.6835
57.7183
322.365
15.2413
644.345
1315.28
50.5279
20.1548
257.56
34.7629
9.35879
76.3788
443.565
190.881
318.966
22.98
197.776
-15.9044
167.501
210.207
143.468
21.9329
56.1905
333.256
253.785
639.178
80.4215
550.652
16.5035
123.703
174.561
107.696
12.6012
-0.686631
77.0385
-5.31886
288.051
14.5232
366.103
10.536
361.43
638.395
132.858
13.7302
261.821
673.9
697.285
72.6293
23.47
29.902
110.649
-2.11963
438.347
37.3926
303.699
40.2442
34.3091
835.174
1278.96
733.526
29.168
108.08
76.473
1010.04
109.267
361.232
329.206
-17.835
122.656
601.421
784.459
351.198
396.238
76.7739
111.636
509.706
468.339
30.2415
558.215
568.62
100.745
-3.70876
205.39
351.14
547.879
663.353
993.198
121.437
58.1217
-7.24747
18.4073
316.401
134.861
550.516
206.96
242.85
12.2742
110.558
706.065
21.9003
1468.99
1270.99
224.333
239.411
199.311
23.6544
95.3131
151.137
-9.63686
1557.37
450.175
222.813
56.8337
23.5989
1263.59
195.884
-7.57931
1270.7
684.555
-3.9937
498.318
363.48
60.0705
83.0348
808.937
1299.57
145.07
16.0496
12.503
724.9
376.605
964.514
72.1202
308.188
147.897
510.846
34.4807
341.89
-18.8034
497.168
235.325
811.294
116.335
260.752
115.935
488.677
168.705
791.973
444.843
264.177
61.787
138.303
54.5967
293.895
406.357
217.32
14.5326
13.9314
14.2141
331.698
87.6232
123.1
912.397
283.359
53.4733
170.471
343.916
735.343
704.96
84.0106
1003.99
76.0013
175.606
151.768
404.471
587.369
196.898
1.71075
314.52
172.051
703.048
103.948
963.003
572.965
524.221
1026.3
-29.7833
-37.178
-4.23603
26.8615
44.5859
1667.51
-9.96927
624.874
1204.5
975.09
254.573
167.622
897.123
245.033
324.873
51.7654
398.912
66.8045
953.633
500.394
88.4804
1952.58
655.159
0.132149
81.9997
697.619
632.542
37.5605
111.09
-3.9937
1.69005
43.0148
9.47075
30.8739
1093.16
201.74
0.842329
71.9809
724.447
732.144
576.849
176.08
154.244
364.98
391.05
1240.48
36.707
190.028
79.5208
267.929
266.658
417.109
31.819
56.0449
75.1051
632.339
356.112
645.796
41.919
755.901
63.6519
620.259
117.688
277.387
236.381
286.416
552.39
64.5312
254.029
74.9511
1.4162
704.375
348.951
111.061
74.0881
202.331
503.212
570.425
82.7705
48.2115
76.0013
737.826
164.886
485.055
363.246
-22.8519
43.1179
215.79
847.953
220.872
-21.1143
170.023
612.133
202.702
734.146
201.15
166.4
1071.56
820.242
970.036
253.809
37.7563
158.771
149.37
865.349
665.953
54.0836
110.303
781.504
219.665
380.234
55.458
725.396
110.111
260.961
287.713
-20.6978
464.848
699.547
59.7245
421.481
537.768
441.294
311.861
492.062
662.804
518.753
1070.01
1284.31
126.974
21.8591
188.248
80.4309
19.8404
709.144
-2.93814
36.1477
493.946
311.055
618.265
95.7198
10.9875
227.54
224.433
194.942
308.464
1083.86
217.325
206.09
612.442
213.669
-5.3734
871.107
97.1356
412.223
63.2584
334.614
320.454
156.964
496.039
-13.3919
180.285
66.0835
-8.37085
346.634
577.921
180.222
25.9146
636.668
1183.57
98.7696
588.425
389.478
819.753
251.246
-5.78552
130.861
-0.363068
54.3623
384.456
572.465
39.088
529.844
413.482
759.199
121.259
316.248
311.755
257.913
569.452
246.715
39.0889
251.143
50.9991
380.234
59.2061
20.1555
199.117
553.831
706.44
438.611
105.468
756.877
597.738
697.253
233.273
404.139
-4.77987
336.224
636.365
46.2362
239.517
-8.79946
409.958
-28.7407
73.9943
355.919
197.877
81.3323
20.5519
62.9108
697.112
888.13
77.0932
234.001
195.681
220.685
101.239
156.664
184.348
556.54
790.478
93.729
39.6042
46.5183
340.764
912.21
92.6422
274.709
330.865
121.803
426.699
5.99687
102.199
674.595
465.731
15.7016
551.287
69.0181
310.581
-10.2058
71.0512
458.823
389.443
648.7
379.436
739.989
-21.1143
415.356
376.889
365.746
245.015
181.248
-2.42914
1232.67
887.093
215.253
810.809
606.931
58.1141
866.218
-20.8159
75.5744
259.947
642.041
449.908
520.531
800.692
1048.58
599.618
7.57545
931.931
-22.7344
888.123
16.7779
157.522
973.529
337.908
842.67
1423.18
878.12
299.235
-4.11185
489.049
68.0372
119.478
437.902
73.9943
554.57
911.544
17.6766
7.43348
588.997
77.9033
599.844
28.3675
20.3578
186.311
599.247
140.594
25.0148
226.696
359.443
483.535
118.315
37.148
1144.74
-7.56811
141.969
167.605
124.784
46.0073
796.467
82.001
128.722
172.141
596.328
1064.96
253.867
26.2621
719.016
109.311
206.57
421.766
553.231
340.112
956.383
562.069
1187.34
80.2617
61.4811
305.487
249.524
280.111
67.199
524.239
66.9492
290.682
408.85
1268.25
765.957
611.57
127.031
100.469
191.964
466.917
479.236
566.543
36.4375
884.087
325.865
894.93
586.301
769.378
3.19306
327.492
229.296
316.009
310.831
149.263
397.035
65.6103
47.2509
74.7615
759.608
409.872
885.669
775.996
468.057
474.605
70.3216
111.424
381.452
374.397
41.9209
190.034
504.972
53.5113
35.5591
215.157
219.543
138.586
327.791
367.437
583.156
19.314
244.484
434.417
618.916
897.985
95.546
99.2297
2894.34
78.8735
116.003
400.923
551.85
826.067
176.292
576.235
116.952
289.686
293.548
253.679
895.645
13.6009
679.529
92.5188
144.955
191.088
459.089
987.255
476.038
952.274
530.027
44.6617
14.9207
273.154
469.329
471.42
33.7217
625.48
184.944
485.11
159.67
544.479
368.279
302.434
28.4226
350.128
342.44
267.156
138.649
455.07
302.511
-29.8638
1.71075
-5.94537
1041.62
715.908
210.77
209.628
20.1151
106.305
452.837
569.918
4097.01
130.697
361.159
39.9799
1461.38
334.859
1286.75
1248.93
701.71
372.415
722.834
408.077
137.467
514.66
211.505
229.848
957.381
453.542
397.701
370.864
309.833
121.266
239.116
99.4577
85.7478
180.377
454.505
39.2723
75.0418
584.463
665.109
475.924
459.247
17.7554
259.197
162.384
-34.7649
126.329
336.515
602.834
1165.31
654.62
10.7818
-15.6223
377.593
588.303
349.676
521.8
-15.0553
272.28
53.5404
151.759
421.488
279.378
178.293
-9.62723
447.447
37.5207
164.161
216.207
352.258
166.414
131.21
213.892
496.294
556.282
1152.48
83.8731
340.019
387.153
29.1407
331.252
145.589
290.207
641.305
73.5798
724.389
151.731
640.019
126.272
43.4151
74.6403
152.838
417.361
391.648
117.738
23.2748
299.972
520.827
831.762
136.821
34.0061
825.464
250.608
895.117
176.364
137.11
190.667
548.565
932.035
327.57
486.852
568.644
1327.65
307.622
74.4381
51.1751
-19.2957
353.729
341.74
96.743
97.1871
40.5675
204.007
511.638
382.709
663.218
-8.75862
492.331
254.109
808.189
134.04
7.41322
84.4122
176.683
-20.8603
657.613
399.087
588.557
195.792
238.582
153.014
518.085
139.447
533.292
49.9844
93.3396
457.19
36.1781
175.7
61.2144
437.499
33.5792
439.631
34.4807
516.178
299.788
214.184
150.992
488.954
314.986
4.00461
-22.7457
160.074
-19.1952
102.317
261.185
315.495
447.835
603.392
14.6148
136.833
138.348
1397.74
2117.62
923.455
30.798
179.132
203.429
350.439
173.83
243.04
359.547
725.638
-10.2449
13.0499
197.739
499.211
564.406
389.483
494.239
480.8
68.7846
230.479
222.686
868.479
140.676
265.954
511.297
-45.3407
292.369
656.196
525.613
239.613
108.196
102.556
913.858
256.949
138.193
1416.26
-8.74579
3.35649
37.0762
166.193
158.741
591.736
71.8745
608.363
229.848
578.82
307.365
1107.97
3.54695
31.3105
-6.38617
524.871
8.91108
928.129
414.086
77.3571
102.828
258.437
603.361
180.011
495.642
538.433
424.753
473.107
836.6
385.241
59.3547
548.738
14.9107
13.6893
567.379
426.657
182.69
257.588
285.958
-29.2376
124.498
522.802
448.442
335.418
708.22
22.6312
260.752
307.09
-37.9359
112.483
201.642
36.2968
411.072
116.126
337.275
475.635
18.9895
35.2739
282.668
294.157
22.0289
188.22
74.1842
119.096
356.061
89.3667
292.081
307.722
90.4464
-21.4893
222.102
523.574
19.0523
537.535
473.625
17.9052
5.06633
807.691
35.2796
280.022
305.594
33.5699
254.55
282.998
841.729
1179.66
20.3473
419.291
1.35684
175.476
-18.5389
98.8376
-11.7806
765.244
363.177
473.54
-2.60414
752.302
416.852
1089.11
14.468
857.024
82.1589
248.207
265.645
271.517
23.4894
1054.82
309.61
655.06
1019.9
122.065
143.748
83.1189
765.785
198.387
261.707
719.375
676.937
701.512
158.747
2.98416
1199.53
1774.28
1177.38
220.247
665.21
552.929
30.5054
323.968
412.111
921.952
496.728
64.6071
830.787
885.774
311.937
501.433
481.271
157.34
1998.33
98.8629
299.221
51.5055
616.414
300.95
285.606
148.861
577.15
41.7699
25.4294
374.773
42.9265
746.021
849.208
55.9651
591.109
201.945
245.542
33.6669
89.898
215.14
412.543
247.043
595.637
672.718
162.584
632.656
805.837
640.473
572.876
1420.27
2.24874
630.177
327.087
1480.44
390.515
493.191
61.5218
599.187
263.408
183.103
189.249
50.2721
634.22
16.7033
307.024
683.671
386.072
410.693
32.7338
440.138
44.478
166.994
268.295
1028.37
566.593
507.48
194.498
653.45
211.039
43.9054
77.6464
1130.34
257.322
408.246
197.607
100.728
560.123
956.774
1262.84
899.941
169.677
495.165
588.708
331.598
52.6725
31.2789
681.143
1094.59
350.613
41.4736
584.636
264.358
728.287
455.566
465.645
586.718
56.678
447.137
387.823
332.162
276.807
269.396
628.472
362.86
82.1946
471.603
78.7288
176.561
-9.57152
173.026
1063.92
239.421
275.954
945.51
13.0354
-3.66894
215.272
307.163
536.083
12.1332
382.885
111.336
220.323
13.0366
596.524
484.921
194.273
4.65383
881.652
801.946
8.596
534.856
621.126
18.6779
28.6514
16.0591
695.101
95.7198
311.351
196.52
452.428
1654.35
-24.3235
486.5
652.865
512.272
395.362
-60.0273
12.7407
-3.72243
225.137
12.7851
143.987
755.177
200.065
218.205
499.597
435.813
16.4087
-0.588477
-29.6104
360.312
323.339
183.59
780.574
426.122
864.256
1506.43
432.074
250.569
256.419
271.861
177.873
100.876
297.613
916.433
375.086
79.5854
57.8287
299.351
349.764
118.268
-44.6743
246.889
850.29
740.881
239.475
554.125
261.639
379.363
394.364
99.6005
374.289
622.765
132.759
283.814
27.639
492.657
2414.8
100.918
131.574
328.972
195.315
-7.2452
13.0063
323.658
81.2448
231.676
207.757
557.81
325.821
311.113
378.961
-9.57152
30.5968
16.318
211.005
446.16
824.13
950.618
287.713
354.115
459.225
472.785
393.308
539.547
65.5036
326.188
548.116
276.702
77.679
375.58
109.753
482.894
777.374
950.07
982.582
318.129
347.947
12.1501
-16.0254
18.5867
-6.39653
-21.7413
-16.0566
575.276
510.286
68.533
168.489
219.408
133.315
487
25.1412
734.179
646.592
945.646
392.369
-23.7109
316.651
157.044
1326.86
897.926
207.688
350.135
573.004
205.086
218.487
94.7331
50.5882
42.6457
40.641
-9.64378
487.632
137.298
76.7681
546.315
281.819
217.703
501.927
53.8337
971.805
12.5626
149.894
498.174
341.866
-11.5676
194.54
125.577
298.249
19.6153
563.594
93.1861
251.428
520.503
209.359
255.498
569.324
477.482
660.946
152.943
1899.23
296.912
95.8524
20.0902
187.982
1129.76
195.733
531.763
687.56
1.00058
382.028
1426.55
291.491
19.1527
440.657
119.828
742.329
318.011
223.87
125.702
1666.21
320.393
82.5734
520.266
41.3973
96.4535
140.69
412.751
469.626
713.91
890.634
773.434
60.6301
239.172
616.303
456.61
603.183
346.72
56.6213
260.294
598.439
91.2807
158.532
862.203
453.065
630.152
744.985
213.56
339.285
588.977
417.671
27.927
466.743
422.554
62.4201
252.339
218.234
362.461
272.797
368.576
67.1027
16.7847
978.833
81.9963
177.407
17.7723
119.786
454.624
214.391
381.245
817.03
701.441
433.976
348.719
643.061
327.705
467.421
258.167
0.0393763
231.627
823.405
313.621
387.865
342.897
539.353
326.113
903.549
172.081
860.125
331.25
115.414
25.3926
39.3439
42.515
331.436
971.141
521.482
831.211
26.1683
372.027
137.516
1393.98
237.492
883.724
479.205
7.16858
96.3634
1073.96
196.454
346.64
847.748
139.118
204.693
54.5983
1318.61
104.314
9.81947
337.733
107.354
26.575
13.3254
357.819
48.0637
148.464
486.895
804.611
1017.51
47.3167
324.928
817.156
128.763
60.0437
293.703
649.615
716.718
886.79
372.859
124.788
353.506
400.04
179.088
221.352
471.495
453.463
238.142
261.605
33.6244
350.903
45.0414
265.536
8.6544
42.1253
388.063
78.1213
439.908
18.6622
1249.46
845.899
588.05
1974.05
538.416
656.019
716.447
1032.65
28.5842
347.522
1457.38
175.511
572.841
175.422
82.3539
270.233
408.363
247.771
-0.589128
979.333
4.51576
634.362
225.445
166.237
45.6376
93.439
29.7185
477.905
60.3694
74.7615
180.522
27.5624
130.421
483.641
104.488
17.3328
870.548
798.431
67.9867
350.205
3.65944
229.525
116.768
589.671
4195
1397.24
349.835
10.8807
211.688
874.726
113.688
999.719
79.8105
1179.54
193.839
33.6704
858.863
448.968
717.727
264.066
123.945
365.186
428.707
-28.0716
1189.27
381.125
113.096
361.628
28.1367
631.809
854.258
612.36
626.751
923.07
136.795
22.0309
226.174
833.686
-27.7363
650.792
492.811
402.012
64.0299
342.44
623.229
338.65
687.751
509.418
24.4842
363.406
1755.68
754.886
592.219
607.47
212.644
292.087
586.065
947.591
403.126
67.7697
428.673
-11.7806
311.72
1148.41
827.738
126.706
146.979
227.572
97.7264
220.615
30.5604
127.136
394.384
29.513
447.679
74.0892
76.5553
498.891
1592.09
643.056
125.45
32.0578
428.581
251.981
253.138
293.673
31.3898
137.467
181.076
38.6935
666.901
500.394
-7.097
798.964
1204.48
285.968
442.412
171.955
446.494
377.668
695.195
805.928
111.09
605.078
702.591
408.647
641.819
388.508
359.161
671.758
533.001
36.6643
158.68
-9.73405
33.6513
195.474
-24.9926
600.607
15.8338
321.248
3822.97
677.412
1097.81
759.126
780.508
331.029
1372.5
48.567
32.3416
473.241
256.927
601.328
380.15
310.092
45.5368
109.659
715.205
98.0726
660.536
43.5807
518.992
612.978
86.2998
482.56
326.567
35.9558
-12.4549
83.7706
55.7761
715.956
703.643
65.3644
868.941
542.22
360.243
509.848
259.002
521.896
41.8388
205.996
14.1768
-2.19724
67.1033
29.9994
583.107
173.289
22.2214
385.558
123.171
97.7548
5.1343
1007.71
13.743
127.045
604.918
437.801
255.675
276.297
452.999
36.1826
102.774
-29.1549
25.7649
254.65
425.132
318.98
641.343
390.057
457.16
519.315
396.722
804.831
63.8577
869.729
82.703
1.80136
-22.3743
25.5125
524.906
100.202
38.1413
407.838
89.6909
419.524
432.361
460.256
665.426
121.355
32.3253
345.809
1.79102
489.21
641.451
-5.86776
785.05
206.059
83.3477
63.0586
413.137
503.016
68.5234
8.7549
89.8733
508.443
556.135
430.405
14.0242
278.203
116.038
851.926
414.916
40.1654
103.011
107.362
450.842
1182.5
691.353
363.711
573.721
636.926
236.911
476.052
100.442
83.1485
-16.2146
9.30401
-20.6719
327.584
329.861
90.204
29.6517
117.75
151.728
1260.79
283.797
1.09567
55.3777
903.288
83.8751
306.758
445.754
727.629
86.1384
240.843
767.202
1072.28
782.804
198.62
747.425
182.57
712.266
27.7878
42.7405
13.1328
438.804
642.537
259.978
-8.1829
62.046
103.377
1378.82
594.703
239.489
293.823
501.651
389.076
163.846
73.3636
1602.03
675.494
989.035
9.14777
494.472
35.9963
6.63277
555.136
231.829
614.224
411.08
23.6544
498.237
449.114
52.2073
18.7587
107.221
211.568
26.8486
21.9402
473.375
590.463
558.012
11.7106
190.262
161.087
136.886
1212.28
449.592
749.538
834.06
1413.93
536.559
49.4921
195.96
-21.2302
97.3696
45.5485
-30.4477
60.8758
-32.8919
61.6902
201.625
-1.12657
682.97
534.649
66.6589
50.5596
205.97
811.613
476.269
140.298
12.0227
370.611
530.4
540.848
294.918
-29.3331
290.414
361.638
33.3554
893.955
-9.12153
226.429
80.269
570.581
169.143
22.3647
933.444
256.84
1295.91
367.796
380.784
33.1708
98.8797
35.6697
628.681
159.321
481.01
236.747
533.273
27.5551
26.2054
824.261
636.094
294.35
415.879
1000.39
760.885
13.3914
19.6153
620.049
366.817
14.4753
962.583
69.5422
2380.37
108.208
-15.5287
575.963
125.171
1099.67
531.636
235.06
731.695
82.7339
897.153
720.217
603.149
362.525
571.368
261.496
-11.7923
699.1
565.443
604.637
597.089
195.26
58.0155
582.06
434.09
98.3158
46.0291
288.819
349.681
-2.67589
502.706
613.929
-33.842
73.5413
2374.51
404.217
563.378
40.4497
581.856
1385.07
617.852
336.835
395.349
357.407
8.19174
1078.99
688.442
717.503
70.5526
496.361
24.7621
2527.91
195.515
158.747
845.377
503.319
92.307
915.948
354.243
73.9426
390.822
75.6541
712.993
177.2
31.8109
42.7424
268.269
339.035
648.547
481.957
597.463
414.087
161.741
925.326
1116.31
147.083
157.268
548.327
180.658
759.807
168.603
545.894
400.243
230.47
20.4377
515.511
123.945
1086.7
704.194
307.386
1335.45
806.538
297.919
494.376
159.321
148.3
207.688
486.941
312.897
731.699
16.0882
12.2742
200.514
12.6606
46.2632
665.02
526.987
350.942
182.784
832.017
334.546
298.686
813.656
119.618
8.85611
32.8978
144.272
196.449
604.235
329.957
2023.83
59.6469
-22.8519
45.2505
600.576
9.10295
-6.1218
842.812
732.073
245.704
373.242
168.178
229.974
-1.24952
374.422
430.63
128.712
46.1216
139.483
88.8908
989.782
106.297
101.775
205.103
481.163
291.481
140.274
32.2711
9.6214
593.967
47.0503
33.153
427.45
54.592
384.111
3.86264
44.2532
195.071
675.54
7.63147
551.432
782.595
560.237
62.2969
247.441
137.965
791.95
520.012
952.157
-36.1967
355.575
528.408
181.245
834.655
48.3194
146.831
474.698
1885.41
367.871
109.576
986.232
15.8122
531.59
323.658
61.3749
322.999
57.3876
46.5873
269.204
70.948
714.037
320.264
714.631
601.027
126.673
466.775
308.762
345.294
223.995
479.84
1006.89
1026.74
24.1788
867.604
24.4633
581.536
190.495
945.296
255.93
1009.51
929.173
54.266
394.125
100.737
124.594
617.409
52.3199
289.706
-6.74877
864.754
513.431
135.473
604.516
43.0634
402.747
241.897
577.469
455.141
21.3931
-4.20268
30.0244
414.858
-16.2146
-24.42
543.101
78.7365
798.601
24.0295
535.667
539.659
14.5326
851.639
417.138
964.3
751.489
473.681
169.041
379.053
1050.48
152.762
429.87
525.05
153.351
231.87
46.0162
297.421
509.714
273.286
261.281
275.609
325.924
245.179
305.11
101.214
268.264
57.0966
7.22888
312.469
542.962
85.5204
-12.9167
-42.8002
460.532
263.707
-10.6199
503.719
754.65
222.284
362.497
690.466
363.844
640.406
808.298
-20.9148
368.147
516.77
247.154
8.49684
659.39
259.033
644.93
138.569
641.129
126.419
423.678
17.0291
-3.50402
400.977
226.038
210.063
355.075
39.4906
-8.91428
464.004
-0.108837
50.0184
1268.03
516.462
802.996
478.018
-38.0364
402.455
761.531
233.55
25.9726
293.566
889.915
88.0991
99.9372
111.895
79.8209
283.116
40.7702
840.048
395.345
0.0791905
575.859
202.154
252.815
13.0298
-9.26991
420.68
26.8129
63.0586
-6.65394
621.373
339.124
80.1222
166.162
163.949
793.571
505.844
619.542
70.0879
849.762
341.017
854.704
160.193
851.586
1854.53
89.2746
233.064
640.772
769.344
78.8907
67.2189
833.674
77.7074
-19.7349
628.371
383.272
1513.56
707.127
146.798
285.723
454.001
871.317
418.075
366.368
4.09669
746.542
228.074
1069.65
382.372
57.0904
684.059
892.765
82.7705
575.016
994.615
143.468
111.888
401.019
398.848
491.791
-9.24903
205.784
882.7
97.7243
57.0966
72.8212
-32.3587
12.6012
329.149
333.786
-16.5633
-13.6064
65.0561
141.18
856.057
747.347
638.458
368.461
924.716
564.904
206.422
231.86
635.884
642.505
467.473
903.077
521.991
182.795
-7.08426
599.589
372.384
12.6491
239.172
322.075
141.767
149.943
56.6213
194.702
397.914
572.7
41.3616
119.481
29.0922
472.344
38.0017
31.6136
142.245
-16.9553
15.0929
-4.73337
307.923
229.85
32.9162
38.74
503.76
-3.83001
684.605
486.795
1058.22
0.905696
-10.4032
372.785
628.912
1033.36
126.372
266.055
875.729
171.607
117.889
253.141
1074.1
20.3578
36.3856
486.803
843.369
70.03
813.997
215.451
147.673
26.2626
127.685
693.071
69.2686
207.561
274.709
64.748
1108.99
715.62
133.433
682.651
482.634
229.598
21.3238
56.5336
99.0032
8.85611
574.782
28.0795
451.322
409.332
704.77
773.826
556.274
9.00726
798.367
159.569
102.074
82.1915
413.669
162.527
59.2835
1362.65
54.6513
406.184
1030.2
349.201
518.725
468.111
113.719
394.698
27.0388
677.348
478.162
-2.39864
187.982
533.809
27.0671
736.036
483.286
465.769
417.635
-14.6034
493.89
199.063
1461.66
1085.28
198.071
480.617
193.168
376.85
48.9698
1005.65
56.3898
465.645
28.2462
1156.75
694.514
29.8762
75.4154
35.6711
415.327
486.279
-1.74245
192.439
421.167
400.972
1944.74
191.85
796.072
229.29
41.7887
430.041
-18.7058
1211.12
169.486
46.2067
98.7023
136.067
-11.3495
7.86353
11.061
755.643
291.765
726.334
742.898
47.7792
425.97
706.933
125.007
694.809
62.5042
-0.708421
410.156
38.6935
873.048
640.949
169.065
71.0133
-8.75862
413.62
776.973
403.056
74.5034
60.4363
90.9364
22.568
99.8459
102.828
447.718
297.888
371.165
41.8054
430.003
435.55
-19.3561
78.6289
327.499
402.294
53.3795
1055.94
47.9514
143.177
94.5133
258.558
707.063
469.583
33.693
562.043
135.075
35.8637
67.2095
66.3706
158.841
218.509
381.125
414.821
609.005
1546.05
142.051
166.818
931.66
102.74
545.037
385.986
250.665
287.545
10.466
428.317
22.4773
509.288
156.833
293.955
88.4558
375.304
66.5918
166.723
53.436
272.449
511.298
229.954
472.233
796.15
283.77
461.142
41.0661
-0.323175
-11.6075
530.375
362.569
769.974
-30.4847
-11.7616
207.335
138.883
-25.9336
126.949
220.604
501
558.08
231.979
291.755
1354.22
291.29
753.65
291.83
43.6788
318.291
-8.54012
587.985
-15.2151
1136.68
40.948
219.655
413.305
719.892
414.056
17.0653
229.93
-27.2545
470.53
213.806
346.946
196.704
144.418
550.251
290.648
495.63
1006.51
482.091
1352.31
194.794
15.4453
446.092
460.439
64.8764
111.664
88.977
414.3
934.57
349.953
368.651
96.2729
14.5863
154.327
240.44
201.079
47.7314
304.072
473.084
1022.6
780.835
297.353
93.5982
-10.8771
346.519
448.296
775.274
550.172
252.052
506.555
631.047
133.886
177.086
450.279
16.2889
36.3927
92.6784
234.496
54.3911
191.076
909.564
35.2083
37.45
356.482
316.301
199.907
421.167
21.864
319.327
27.63
152.849
36.9263
737.913
135.593
735.8
224.624
196.115
125.296
286.75
159.695
-39.5566
341.692
35.0587
5.75435
291.895
214.11
42.2107
116.109
35.6864
677.058
346.457
-35.7913
181.696
0.100417
894.818
36.1832
559.686
808.565
409.603
516.627
130.821
204.844
52.0112
12.4887
15.8982
506.839
35.4533
1102.7
645.489
114.858
190.347
380.258
444.296
215.774
-20.8716
19.519
10.7898
440.445
27.3539
311.785
-39.4126
501.872
354.224
247.626
393.238
-24.4347
216.932
30.798
-8.27466
2.90382
9.35879
548.643
278.647
-32.1326
275.862
152.291
426.412
701.863
1220.73
633.746
215.195
321.825
199.69
29.4292
414.137
173.96
270.652
275.324
573.141
1275.88
28.1254
735.509
194.635
321.84
122.234
759.247
26.6861
19.1415
278.923
189.826
684.566
517.58
376.894
620.181
457.145
488.469
403.337
148.688
593.972
871.504
1173.82
747.204
439.542
363.981
56.473
451.538
412.493
962.69
108.835
30.1476
129.555
198.578
440.52
61.1198
153.841
388.808
607.333
725.72
49.8354
-11.3532
1014.32
432.973
645.971
765.938
711.676
165.578
565.704
370.403
923.648
833.977
838.107
20.4135
281.722
130.636
65.7245
586.123
489.597
30.9663
584.626
77.3571
723.301
266.218
12.1332
83.0348
443.122
8.26269
185.169
59.8882
294.799
655.461
495.998
342.8
565.194
349.324
105.758
564.031
482.175
237.199
413.992
75.1051
721.772
682.938
299.396
9.40971
242.871
349.266
437.309
419.724
1.8169
218.888
7.52196
210.144
663.086
28.0392
130.725
0.812958
426.509
553.879
640.919
586.125
12.53
5.34875
9.745
446.519
164.043
550.907
137.769
60.6792
1177.23
297.654
38.8412
906.213
162.488
877.031
52.1462
538.643
2747.5
72.7654
190.792
208.036
122.087
313.844
552.582
16.367
127.638
446.331
115.704
72.5524
128.061
33.3416
944.124
332.985
111.714
1277.04
634.244
133.334
792.205
559.984
399.813
713.912
152.264
808.437
712.209
323.665
254.187
1288.31
366.579
65.9491
547.147
64.8178
615.875
-8.506
323.391
764.832
36.7121
318.53
188.479
51.9929
45.1502
394.382
258.137
907.112
5.04083
33.0173
404.018
23.3846
268.123
-6.21165
293.731
519.038
177.496
146.873
67.0601
772.769
71.3106
714.573
145.183
455.433
199.124
25.1825
72.4437
6.84554
-9.99358
196.037
496.444
283.378
690.941
745.074
92.5969
6.54972
347.259
1822.95
483.919
210.722
1266.31
38.8861
194.194
464.106
12.8519
530.379
28.5103
260.294
1466.13
-6.38617
594.211
483.05
202.865
1059.83
243.546
457.351
328.482
237.761
445.844
5.5335
50.7002
907.937
126.138
682.927
61.0271
630.945
760.507
47.4225
57.6334
460.391
51.5055
548.069
250.971
499.601
343.702
366.253
-0.0627844
403.465
203.466
136.767
31.6821
442.422
1863.08
215.261
19.519
282.529
365.482
188.524
654.739
138.615
54.2907
40.8517
119.966
221.389
1084.75
215.202
230.05
964.083
92.9249
40.3851
24.3513
132.601
303.01
269.592
277.736
216.009
-36.4818
685.84
87.1692
611.655
96.616
29.9536
239.553
364.355
579.208
132.736
249.265
862.343
488.132
115.925
16.3494
533.422
107.024
614.997
155.06
1524.95
-18.1161
83.9413
526.014
314.113
611.747
420.601
90.2302
115.668
744.58
65.2923
1067.17
-3.9707
550.102
430.754
80.9739
-27.1004
11.1322
558.67
702.195
154.53
46.9911
329.998
236.376
172.341
254.988
445.303
18.9085
563.096
-48.2697
111.68
135.385
305.537
639.412
11.4655
9.52759
296.061
229.705
491.353
191.594
272.598
-23.9657
-2.11562
575.869
387.554
911.829
593.696
908.865
162.142
430.571
607.08
152.091
21.4467
-9.94009
266.871
336.789
223.147
202.23
33.7237
1009.74
761.294
58.0827
499.942
-25.8776
571.439
854.486
246.483
216.376
25.9416
259.159
426.759
116.574
202.867
799.949
589.622
39.0911
616.301
3.76616
94.1026
41.8412
162.495
300.961
-11.1122
235.673
-14.5263
1022.35
-11.3274
343.033
352.845
329.59
44.7936
127.348
326.188
-6.60743
360.397
617.782
147.019
414.935
345.885
509.131
504.697
-13.4846
232.859
90.2625
1070.06
573.368
259.404
451.813
1240.44
184.533
43.644
267.184
374.773
530.184
575.481
41.4859
111.989
228.675
76.0796
64.4078
971.418
127.37
-13.1756
350.476
577.461
239.547
976.073
204.201
512.433
261.591
460.176
99.314
368.733
59.3816
280.836
1297.23
45.4688
83.4584
687.714
427.996
1390.87
895.481
188.766
878.381
254.841
629.359
838.494
629.701
56.4949
519.991
742.8
793.167
963.52
777.002
524.105
232.833
125.963
373.321
275.211
52.7025
469.189
58.3712
139.351
1300.62
721.915
151.598
199.263
387.383
263.479
9.50248
1202.69
304.065
326.167
484.029
41.1408
573.565
4.63696
41.8054
188.621
143.486
1631.7
1184.05
71.1326
592.776
229.88
210.801
617.409
1043.7
177.262
723.93
948.237
39.1783
534.251
746.135
848.695
564.872
265.663
290.52
763.862
244.318
311.747
-11.3107
104.891
22.111
338.295
94.8891
139.285
860.818
325.079
377.164
185.408
596.112
715.986
364.494
75.4418
227.111
13.782
531.672
387.486
425.475
491.874
43.1287
183.033
574.079
1059.23
208.927
525.348
672.639
-4.56387
615.467
583.448
392.254
538.808
164.855
296.772
2.3115
551.395
646.803
-8.23152
6.86257
163.493
-28.6472
234.883
573.073
417.512
40.6305
286.002
229.438
355.008
744.279
194.378
-2.17409
1453.23
-9.84235
4.74871
93.4219
-46.4626
829.348
1186.7
290.731
63.9169
300.707
7.63572
702.937
110.814
989.434
691.645
115.468
72.0906
97.5866
395.884
992.491
106.713
165.371
6.91489
559.63
79.8051
896.699
185.664
377.972
1.37666
303.52
6.95643
-33.0377
-9.7766
416.697
607.757
78.8069
148.605
240.76
-50.5649
42.0491
494.109
74.3119
312.346
-21.3547
1345.47
1239.12
520.807
289.001
439.816
10.4405
266.885
1041.42
362.251
1062.08
729.839
40.2791
-6.99298
340.502
761.656
1040.34
279.279
-35.6858
482.277
649.902
612.731
401.459
333.958
5.20637
996.385
147.554
855.823
513.013
634.484
-3.53208
1282.33
364.888
48.2564
10.0303
209.187
20.3504
561.558
112.462
2.27333
190.954
240.492
407.998
315.953
848.493
127.903
8.47747
262.286
286.811
126.083
520.745
727.049
481.735
66.4811
144.879
3.08849
714.786
248.434
-34.3486
410.057
119.858
266.688
171.951
299.221
47.7574
593.046
188.506
1202.02
191.965
11.1816
56.7624
50.7293
658.694
889.387
19.9342
456.078
258.462
319.074
143.405
48.9056
402.677
65.3072
398.173
10.2502
94.666
212.373
218.013
390.671
17.3437
515.244
41.3881
419.884
51.5253
409.026
352.988
452.962
117.62
230.573
24.388
46.2262
201.14
375.236
380.537
1368.45
396.333
17.4759
601.424
437.716
308.121
783.974
169.24
398.253
1110.66
328.836
473.871
35.09
83.6463
1132.14
2.1774
27.6231
1496.84
456.023
16.475
190.75
580.362
289.75
17.6685
58.9058
-17.3912
124.264
674.364
343.784
415.571
258.399
180.911
3.46672
-7.10718
960.532
260.907
127.688
122.013
975.371
822.854
384.346
297.904
170.655
673.939
629.854
130.187
738.517
180.366
664.529
-7.6051
-15.8658
92.1849
92.0503
11.4017
97.4103
604.518
613.167
225.328
746.737
-7.09907
67.2248
1051.88
338.923
100.822
44.1367
282.601
288.549
96.5493
22.0249
65.4749
84.6251
296.389
268.189
58.928
549.855
702.232
407.742
493.647
1198.46
1384.38
397.859
512.981
339.616
943.482
956.697
420.294
361.117
55.1334
6.47135
1290.68
333.114
343.614
151.091
35.3429
293.566
335.191
352.724
29.4365
285.968
56.3541
37.9475
724.371
577.129
406.752
386.578
1120.45
170.356
193.129
439.42
88.657
548.442
57.0643
210.662
222.197
31.2437
351.961
37.3994
394.125
85.7444
407.917
769.273
909.763
132.905
205.373
450.523
431.845
900.092
354.158
181.607
727.28
689.913
164.661
649.205
138.226
787.147
653.292
744.694
397.236
878.559
369.217
176.411
42.7702
535.667
43.0317
53.888
771.054
447.123
260.484
117.608
149.337
1461.5
95.952
410.912
784.359
54.2793
55.3101
615.403
114.63
578.572
462.059
59.4143
670.884
12.7908
1067.13
476.134
331.387
120.213
53.3485
25.9695
762.245
271.222
378.763
13.4218
475.525
361.159
100.808
78.3057
213.045
1250.8
53.2836
637.457
166.267
244.204
696.109
496.155
912.448
932.411
85.9256
322.751
718.018
777.625
496.826
297.396
333.746
65.8364
257.129
150.393
107.05
1136.36
441.076
57.177
587.919
501.112
50.2745
240.269
17.0397
-8.30115
425.891
544.882
556.642
37.5605
251.645
27.8654
736.324
131.096
135.033
0.88883
54.9239
509.086
235.101
184.425
501.433
-0.615433
372.575
54.266
66.1632
57.4663
17.7723
186.374
532.081
694.214
222.206
91.7891
983.708
414.311
405.055
477.63
32.6375
23.9083
579.126
703.892
628.502
249.184
3371.39
471.887
545.379
224.555
44.6617
599.629
587.997
711.084
70.4361
-2.71838
807.711
833.502
353.925
320.84
77.3279
484.509
29.9165
613.782
576.047
749.938
213.321
912.156
795.643
456.716
311.063
387.604
364.355
221.261
0.613858
62.4181
653.126
299.186
663.357
739.052
182.222
185.952
165.168
299.115
624.513
508.273
1116.63
69.8858
1014.4
405.136
45.1845
1137.42
214.856
556.236
270.503
-3.85496
77.3017
762.808
581.616
38.8074
123.762
531.71
419.105
169.491
214.779
292.274
398.379
255.973
31.1662
398.166
171.592
286.945
302.829
773.928
346.837
337.788
465.878
376.578
277.815
91.893
374.232
778.896
83.5532
94.5992
333.715
1026.4
284.78
546.688
-14.297
661.139
17.5206
197.336
770.337
459.7
506.878
264.278
281.583
53.703
66.8157
651.435
61.7391
733.127
232.779
46.2625
349.646
-6.72863
1762.55
422.982
545.91
200.012
326.498
454.351
193.953
358.45
764.041
64.5037
182.634
345.066
897.721
601.02
185.063
547.887
342.246
921.379
668.775
196.795
305.272
4.35984
38.8068
728.248
468.649
334.999
418.383
109.677
406.589
60.0493
32.3795
824.344
650.117
462.806
70.5549
347.545
156.314
180.967
582.219
904.81
73.0067
568.413
509.283
451.02
441.311
817.934
730.111
514.242
1197.47
386.598
1047.73
403.821
28.871
46.0571
87.4006
1053.91
504.606
566.944
566.148
106.574
531.241
174.847
896.989
386.661
168.35
26.1651
580.501
913.483
829.433
745.034
232.373
128.722
149.652
95.952
1261.74
74.0881
625.87
503.212
41.5411
1122.24
117.552
4.78677
16.3107
194.871
-32.1868
64.5043
35.7286
56.0587
99.0023
232.021
354.213
153.174
-19.4273
318.793
182.088
50.1119
938.371
59.5785
14.5875
81.86
92.9732
190.083
313.779
148.326
271.215
200.225
35.1352
-17.0892
606.916
279.625
959.934
378.812
605.211
146.376
5.04198
653.031
22.6282
93.8658
406.916
114.245
131.299
432.185
662.421
1075.85
116.648
1757.11
-5.16946
534.173
571.009
434.067
746.01
213.146
-31.9376
520.451
202.158
137.338
16.5836
301.341
535.926
-2.77622
14.5287
144.186
240.173
526.899
759.311
469.349
179.341
25.1165
340.537
624.412
1188.29
138.511
35.5977
468.897
-9.75064
792.203
39.2453
728.578
45.3369
819.435
1030.96
341.753
287.007
371.736
1007.33
970.228
487.993
397.914
687.018
208.153
12.6592
572.056
619.423
234.175
238.086
602.096
333.338
145.993
29.8964
-5.52178
167.681
253.575
18.081
336.3
-12.352
295.285
793.989
188.917
24.281
581.531
417.454
302.969
323.245
58.9373
46.6977
83.2064
84.2702
693.945
345.895
58.0559
588.28
393.696
481.891
-43.3604
19.519
647.972
22.5282
14.2354
-16.9329
906.991
1187.78
689.682
485.05
507.556
3.67629
561.159
171.636
893.085
95.1195
1223.18
293.955
467.017
217.883
503.249
-45.0462
443.242
-0.625414
360.435
622.613
354.3
422.046
435.689
924.524
119.789
106.006
881.425
-1.3001
43.3764
291.355
368.924
29.4855
608.554
104.261
142.631
471.728
1754.75
127.045
634.709
36.7512
188.209
172.689
11.8197
438.231
476.843
115.97
432.036
-19.2957
1232.67
160.461
799.962
196.115
162.777
314.861
761.27
97.2503
186.144
273.065
278.472
33.8653
1288.9
656.389
265.225
365.36
63.7974
62.3645
48.4802
31.6751
48.637
322.44
808.611
128.012
428.501
158.264
559.529
402.309
106.458
14.5299
582.205
23.33
663.265
-12.371
806.658
307.284
135.473
171.607
196.737
54.4904
80.8413
399.215
29.2279
501.065
456.05
166.735
8.99256
528.512
266.366
108.363
381.994
545.281
820.381
482.448
537.079
51.6295
39.3439
578.629
1487.73
766.868
49.2169
134.058
325.176
682.869
37.7929
243.306
48.2115
57.5402
127.405
391.352
898.464
240.002
-1.10035
577.826
-6.9223
2317.56
459.816
73.5084
242.005
132.425
64.1674
88.482
76.5242
226.37
44.5725
387.333
-23.2189
107.624
118.876
513.769
3.22356
56.7973
267.691
349.406
12.6464
194.68
673.79
640.649
894.319
307.759
18.9917
280.53
519.973
363.708
26.3994
137.051
7.42356
335.572
677.688
22.6566
53.35
256.882
305.929
709.507
43.5563
1270.68
115.476
359.952
235.543
11.1659
87.5413
296.798
78.3045
154.233
2981.74
517.796
295.108
1212.56
459.619
94.523
21.8439
145.526
29.2451
59.8651
252.816
116.587
27.3071
43.8712
596.881
705.966
49.2824
477.373
217.802
797.402
-11.7995
52.0045
23.6544
1097.94
664.632
485.782
863.743
54.9596
295.338
508.35
722.919
187.451
109.55
366.9
141.246
467.395
27.0853
704.288
9.64772
0.766429
85.39
-26.8524
829.848
665.212
7.03365
-2.5038
864.85
304.44
198.497
-2.6484
249.998
79.5208
588.394
517.783
250.317
354.158
1343.53
71.471
20.3578
348.122
1316.71
248.066
446.68
-35.6644
857.945
491.031
459.395
89.6219
1120.38
624.541
11.403
101.292
319.517
405.277
669.705
222.452
370.619
313.031
323.208
633.206
189.895
720.064
11.6256
460.052
291.09
78.5598
23.5471
58.7099
19.3146
5979.22
1183.75
359.758
139.351
652.612
195.323
363.819
-17.6019
74.3289
43.5527
73.4894
498.189
28.6564
201.057
71.5526
47.0586
518.981
230.383
-1.59908
214.993
263.943
195.733
-11.7164
353.976
640.057
25.9555
725.653
225.898
1008.66
120.191
33.621
-39.1567
179.33
831.068
492.41
495.413
63.0098
614.429
108.034
99.059
22.8881
277.161
1023.85
293.464
329.968
19.2184
132.588
188.261
493.896
10.8277
113.197
372.103
376.965
509.651
873.435
-5.3006
96.1507
162.678
7.97068
14.3628
163.949
221.981
230.356
628.912
139.428
594.889
1026.93
472.805
606.39
312.929
93.8457
30.2415
52.2169
977.808
697.192
61.0871
259.311
624.007
44.5998
15.0182
223.263
87.7478
232.068
788.91
78.2509
23.3018
844.425
795.634
826.452
709.813
31.2706
1002.35
624.439
111.061
458.272
7.42767
190.243
253.708
73.4002
29.6627
53.8337
540.77
310.539
431.004
132.731
847.199
410.097
25.8739
528.76
310.096
42.6039
40.7122
349.764
609.273
210.199
389.318
376.151
249.875
158.904
1189.63
42.5046
19.8847
15.7945
313.779
287.007
1524.97
627.512
626.768
505.526
27.8884
213.895
595.841
106.961
262.532
579.331
400.977
24.4774
471.54
738.55
569.851
427.743
426.523
54.8007
80.6486
65.0109
994.413
934.379
158.317
260.627
1133.22
1038.15
248.711
101.895
312.563
69.8997
815.315
26.7906
78.7457
560.819
158.651
407.896
46.2284
760.131
26.1319
1104.19
1206.72
444.548
663.767
35.7403
363.399
942.646
79.0913
135.356
213.117
29.875
339.193
143.869
446.387
1083.06
141.73
520.096
190.139
344.533
39.8934
-17.8349
173.263
57.5682
254.311
697.471
-10.9322
250.924
405.254
171.942
286.01
-0.845986
22.2001
234.503
177.965
178.504
792.453
45.2062
64.391
506.273
446.698
347.657
40.6917
161.906
24.0375
221.313
793.799
195.381
35.1364
685.952
504.041
573.543
77.3571
337.086
93.5193
123.6
304.488
47.4276
33.0735
997.77
537.04
533.493
408.465
72.626
218.636
23.3945
640.156
55.0954
92.6392
601.512
510.286
40.422
541.565
288.429
217.648
275.231
492.425
462.934
563.337
64.4078
776.515
65.526
101.142
140.177
700.926
288.855
22.1555
471.949
299.779
231.323
154.769
36.637
211.758
670.458
274.899
162.77
272.114
133.55
44.103
159.227
266.827
363.013
504.092
816.765
544.265
148.173
82.2956
378.238
427.56
456.273
754.981
683.535
265.6
376.001
-5.42042
859.708
222.478
182.409
395.036
1251.47
175.563
332.854
398.104
326.897
397.577
102.549
167.367
254.401
48.5032
30.9856
1165.39
157.811
349.587
748.003
117.954
931.609
160.589
53.3304
10.6893
528.017
325.823
604.661
410.154
172.432
62.2435
747.551
336.07
156.873
252.235
789.114
1005.91
1426.63
84.2499
549.181
1812.74
1135.44
1071.78
63.8187
666.182
632.136
61.1845
789.824
636.075
559.529
561.604
271.658
716.464
22.0262
96.8217
921.072
606.165
116.038
287.832
43.851
105.758
712.082
75.5031
2167.49
277.322
365.266
914.687
200.782
97.1945
1537.51
833.505
89.198
133.002
45.0033
67.7152
1058.51
859.88
74.5028
158.235
495.849
289.636
967.007
73.4371
25.0264
267.546
163.106
181.81
91.6013
128.685
834.382
967.12
418.298
30.5944
41.0785
167.85
562.994
141.129
845.141
53.1435
475.513
207.504
419.104
41.4312
457.575
263.707
984.509
291.963
-8.0952
398.446
905.976
319.401
13.3934
3.22356
649.002
24.0628
152.63
-15.4646
114.095
645.679
59.6887
364.579
721.767
537.277
-16.0101
131.324
50.7623
99.5696
-18.8134
-57.9815
286.008
460.022
19.1967
1208.01
-26.3458
330.288
-33.6694
151.218
51.7579
70.4347
-20.4831
368.602
-41.7269
519.038
-30.5249
482.33
150.579
28.6703
176.716
1459.93
233.794
131.067
-3.45602
586.869
957.962
476.21
214.397
95.0347
243.977
24.496
282.815
399.167
-1.49352
376.307
487.681
576.685
125.452
1671.65
200.091
50.9591
176.011
490.917
244.804
17.7251
415.747
304.137
32.7649
62.6926
50.0719
865.256
405.319
1100.4
139.12
182.097
166.591
452.106
773.268
186.935
2.90215
119.652
639.301
339.134
585.661
58.4229
228.27
225.542
480.597
1210.4
963.72
15.3745
251.593
786.831
228.865
120.613
613.095
308.017
473.22
132.521
43.8394
482.247
336.783
26.3691
7.96246
426.394
389.723
136.886
152.32
535.799
-1.96276
217.492
403.813
442.856
387.272
32.6256
589.514
5.00677
200.161
-22.5707
397.873
197.683
100.167
63.5643
610.171
210.643
821.651
245.44
45.518
89.1477
22.4486
99.1484
551.118
616.824
29.7282
75.741
492.425
2754.92
428.404
1233.83
184.31
16.8003
826.406
908.544
144.329
1124.69
586.249
698.711
1093.99
386.871
96.673
12.2742
1480.5
479.303
85.6186
728.738
197.152
847.569
664.419
171.249
15.3041
683.712
170.026
194.067
-0.0315003
288.279
517.079
560.023
447.539
637.197
710.544
36.4819
228.369
546.71
179.224
82.6607
907.351
7.00837
74.4265
780.236
912.279
303.194
580.362
677.682
72.0164
43.9132
549.376
1003.97
161.745
18.4406
285.688
1073.37
1647.08
8.49684
209.614
791.245
285.869
309.633
459.397
815.107
315.042
70.6343
100.182
20.7542
45.1401
80.829
140.482
26.3514
830.379
49.6018
-11.1092
410.877
17.9763
460.911
221.593
89.3738
437.816
132.279
118.962
609.203
91.2398
747.255
159.217
-4.28797
401.746
346.296
-6.84226
36.1665
283.538
311.975
-29.9502
403.397
280.056
252.354
194.252
675.915
42.3635
26.1319
110.937
397.696
162.455
-17.6705
-1.10644
201.453
955.217
247.933
357.433
626.348
227.589
-6.57255
823.218
479.183
336.243
310.07
1100.31
277.405
230.432
49.3675
5.22321
327.93
490.917
99.7002
20.1989
16.2484
-29.2493
-32.3401
1237.93
5.83825
-8.9053
508.087
0.648324
205.592
81.9896
585.369
237.742
194.241
241.488
166.81
298.376
425.212
-51.8621
171.866
540.841
314.975
7.96246
102.991
399.255
838.228
361.449
578.902
1159.96
-5.52178
51.4886
204.849
630.529
-8.6039
506.319
128.01
53.329
52.9483
288.913
1.84273
46.7559
364.352
358.109
63.5287
11.1174
486.28
401.81
224.093
94.8968
2.55419
399.954
569.262
492.919
321.582
56.9115
11.8964
125.496
1242.45
102.696
359.846
957.897
408.213
176.975
265.273
133.047
297.388
243.355
258.996
416.534
1136.68
215.449
508.834
368.026
143.981
110.056
47.8903
788.426
63.6867
1081.01
188.193
712.266
599.538
102.75
20.2517
468.531
406.945
296.977
471.997
183.159
158.778
419.104
661.747
391.192
214.981
85.802
19.8847
205.075
75.2376
111.919
465.344
23.8908
115.97
150.926
814.937
603.838
454.535
658.209
110.821
475.901
41.4281
790.276
69.4799
539.894
637.427
22.4161
787.222
147.327
47.0195
982.887
185.668
182.24
-8.26063
427.178
667.62
1015.03
390.9
203.295
164.42
627.734
25.6971
210.591
149.519
474.793
673.349
841.552
401.93
84.8062
280.465
400.427
1240.53
26.6042
175.979
174.683
844.615
70.4106
845.971
308.274
18.1842
832.642
99.7356
266.944
877.987
257.25
1292.53
173.2
442.517
236.175
436.579
351.092
949.753
623.975
442.689
236.507
1077.03
71.8745
653.341
623.8
102.412
693.138
335.476
161.569
434.582
560.957
1157.62
36.7173
742.262
1225.18
334.05
375.794
517.159
545.432
581.481
95.3934
429.072
1491.86
223.903
68.0423
78.0511
656.765
497.394
991.501
60.2917
11.8177
1503.86
18.3745
319.066
789.289
489.1
552.754
469.3
565.778
532.108
598.701
220.743
286.862
79.6077
60.7301
85.4124
261.689
692.211
354.04
184.141
73.2685
55.9745
400.765
94.574
26.7962
6.58493
23.6746
176.766
36.2284
-6.63107
749.502
117.118
127.916
20.9633
72.5262
52.028
387.994
178.905
226.137
75.5773
95.679
452.031
55.2534
19.35
290.329
379.62
135.706
41.8433
180.484
501.327
207.357
56.6418
215.768
507.137
539.097
1085.53
471.952
1760.29
1638.47
1374.03
984.092
766.358
282.857
81.7969
262.782
610.584
929.237
62.6744
87.6091
196.554
257.748
704.367
780.001
1080.47
22.9008
24.6139
597.715
9.56898
278.656
42.086
706.662
414.331
361.939
886.361
20.7292
44.2532
759.165
1155.3
170.996
333.475
156
817.157
351.743
81.743
364.465
193.16
12.6211
456.732
344.273
243.159
287.898
451.386
220.873
262.387
64.1175
383.982
86.8187
632.886
1.11009
76.9689
111.985
247.843
55.3291
391.597
514.014
288.361
78.5268
28.9998
738.958
377.902
236.899
525.796
-11.8598
262.006
-13.2003
-16.2957
81.8292
73.9943
31.0848
154.421
203.209
151.737
365.983
92.8958
42.9265
78.9673
487
581.739
61.8836
312.212
399.866
737.16
78.6445
798.295
121.437
7.52196
674.913
398.843
153.358
1034.41
280.65
503.345
257.777
476.001
80.127
278.647
323.94
77.2114
57.2215
92.5383
650.613
250.803
95.0631
119.384
275.456
162.716
301.561
513.171
35.2442
593.08
31.5917
31.3595
36.9641
231.896
499.126
106.223
152.943
356.882
127.711
95.0528
137.637
250.653
402.702
546.354
42.8221
519.505
92.2412
286.983
93.5911
449.975
61.264
47.7082
856.588
568.005
43.3476
1124.37
218.541
716.769
581.096
34.1892
276.597
84.7857
-15.8658
1310.33
281.331
348.734
-5.66337
125.91
405.657
169.063
680.003
524.361
291.513
38.035
265.123
560.381
309.694
64.9474
158.645
612.196
263.503
391.575
30.3523
380.252
75.357
220.336
19.5083
201.843
148.608
1002.11
122.224
19.5676
137.731
264.747
374.258
7.02694
605.983
557.763
522.203
114.052
37.8806
-28.3122
237.458
323.449
15.1247
-3.28194
620.395
596.473
1038.05
48.637
624.164
124.577
675.878
675.506
98.2179
55.4049
1290.87
400.968
568.413
241.292
1219.39
439.437
293.196
1054.95
820.067
778.485
398.112
387.869
1008.79
259.688
571.55
590.154
148.194
15.249
531.978
118.844
57.6415
264.283
132.302
26.1706
237.949
290.102
-24.3372
18.9895
256.414
1298.41
460.56
477.108
19.7704
116.181
125.105
239.292
312.696
87.5187
807.277
-3.68568
450.644
121.839
822.487
25.6115
79.3255
652.598
170.642
718.673
62.6179
2509.01
712.159
461.293
72.0892
67.199
681.66
235.446
373.141
781.789
428.673
156.885
386.682
567.437
591.606
81.7288
10.1723
366.253
-7.22128
8.07159
572.992
185.31
-10.2438
436.376
375.202
269.002
843.742
496.515
155.746
797.772
34.5897
667.307
52.718
1411.1
33.0088
457.44
-10.3683
307.482
1321.67
675.773
162.935
241.818
520.409
113.602
988.727
934.354
498.941
281.968
611.343
286.491
64.249
308.938
769.863
225.921
693.021
138.624
89.053
353.735
138.564
813.637
648.713
255.341
1320.94
20.8433
549.772
14.0735
20.2894
837.159
4.85822
522.997
52.0146
187.873
27.2181
294.145
386.137
204.028
1030.55
432.821
263.258
296.678
310.435
25.1293
503.307
217.028
541.523
534.68
482.476
957.494
342.18
1014.68
1071.9
83.5255
145.063
347.782
25.5564
477.728
379.044
36.5837
734.814
843.045
981.007
351.33
227.321
143.392
615.88
797.082
137.428
212.635
22.9659
996.879
11.403
476.105
1927.47
349.992
310.507
-41.5029
225.263
43.5947
550.064
594.788
176.474
269.351
156.586
288.05
275.456
1036.03
90.0765
16.5035
1088.85
64.5929
616.3
749.109
150.127
71.5179
29.4972
3.21195
38.1059
61.4525
12.5195
379.371
-4.41018
39.7678
734.272
862.707
731.351
686.623
213.707
619.097
1030.19
-0.525033
902.614
229.461
23.6245
539.651
195.979
446.272
26.1642
-13.004
610.221
97.6193
493.756
129.446
382.766
329.071
397.193
437.95
377.845
98.5457
549.997
-36.1967
282.487
303.52
282.444
139.376
253.653
632.12
665.39
43.6572
383.189
646.588
658.27
15.8122
16.2217
336.681
199.902
203.533
110.465
30.3523
235.949
170.934
516.653
-2.67801
726.581
234.815
383.136
473.188
969.678
701.139
494.797
-20.6933
1411.81
584.31
131.153
14.9039
11.6536
20.9894
228.22
267.373
438.034
233.633
224.407
23.5383
168.881
187.498
166.099
493.745
481.025
169.237
720.96
628.472
505.289
678.148
385.396
185.266
459.545
13.2506
173.395
526.692
830.732
-0.245566
710.087
921.952
159.396
323.228
757.699
687.123
668.01
499.559
20.251
972.558
444.725
284.395
533.479
42.1352
647.394
147.897
735.734
28.8585
1181.47
296.04
1265.54
70.407
22.4486
232.207
401.193
315.1
492.622
411.199
1408.84
376.727
533.352
366.132
294.88
506.869
364.449
527.172
180.873
484.695
834.563
101.821
-14.1273
684.511
629.562
159.454
99.4182
392.605
575.817
135.281
426.077
261.807
207.576
118.129
565.899
96.5396
660.38
963.582
897.355
224.374
228.08
155.516
1066.02
2.66012
554.845
387.768
902.977
211.406
644.693
1272.76
679.287
185.265
185.033
23.8456
197.964
-24.1611
292.658
-15.4804
271.427
54.8933
49.2577
403.262
789.189
569.581
912.543
321.677
547.64
24.0012
225.525
-7.60309
369.656
274.328
438.595
61.5628
495.143
816.229
354.611
292.605
956.018
222.941
118.181
79.1668
104.839
56.2858
68.7591
6.78034
91.0495
345.724
30.1167
33.1437
791.551
171.194
56.7813
1038.33
197.331
32.7388
1205.06
1066.82
608.427
63.0675
846.338
299.746
425.807
49.7958
1230.16
128.364
44.4211
441.725
1103.36
287.392
1110.61
207.757
254.211
629.42
52.4919
1289.16
495.365
567.293
62.9543
543.611
115.733
298.443
1436.52
294.145
635.388
88.6015
590.085
455.214
946.315
90.0556
750.202
64.9327
188.249
999.644
72.4731
282.62
101.118
822.252
585.953
295.134
74.8669
283.767
277.172
99.1985
-14.1183
73.2181
120.837
317.477
220.345
81.7784
22.3301
2.35655
685.011
528.239
260.744
640.597
917.833
310.034
270.961
1185.44
1566.71
1020.91
119.667
397.677
129.802
472.196
36.3164
403.236
117.51
1141.27
57.008
463.016
1068.05
672.467
29.622
31.8735
39.6283
295.103
543.212
295.603
46.3344
228.838
333.887
1133.32
180.535
222.622
490.6
138.082
462.164
10.1723
13.9282
49.0007
-30.5096
744.58
69.0404
4.57834
318.119
-15.2151
668.168
979.855
836.223
25.3734
146.428
217.279
462.314
28.9675
155.687
146.34
165.162
608.999
657.912
22.6566
538.733
742.265
557.054
400.286
880.702
270.318
333.648
16.2852
18.0247
152.894
274.51
-29.8534
445.438
897.18
522.786
1333.8
345.524
365.037
-19.9607
133.155
371.619
428.167
29.43
70.0004
657.089
54.0814
68.4214
63.1805
97.1261
339.379
175.357
468.994
721.045
-8.51634
246.519
361.278
752.254
939.755
294.329
227.651
354.774
13.9608
293.411
595.589
39.2735
277.933
53.8853
703.875
311.032
723.93
189.241
884.382
328.218
-22.7457
74.5081
408.586
555.841
294.88
37.415
166.414
14.6592
134.617
126.977
173.227
12.3401
433.939
631.102
404.21
252.725
586.957
-26.3055
392.642
673.499
360.132
556.275
-47.3659
786.272
694.723
78.6793
1124.11
1175.83
24.4842
908.599
749.263
558.486
337.605
820.574
327.462
123.171
397.504
785.537
140.067
168.353
62.3896
101.732
435.121
211.976
507.51
165.632
344.892
471.046
839.034
-5.54866
973.989
-21.3007
142.317
225.087
1543.65
70.197
86.3465
661.708
376.931
213.571
79.8604
1148.97
46.9869
482.091
389.697
200.978
73.1524
370.484
627.096
411.515
1082.23
5.75381
36.8919
-0.497408
539.653
145.637
626.634
125.156
499.156
444.25
40.2351
24.836
38.301
377.916
169.889
199.902
159.191
759.364
558.288
478.281
295.513
705.719
572.995
727.798
61.5799
722.728
771.849
30.0031
427.686
277.161
622.802
541.057
154.784
251.257
104.488
299.768
781.565
305.993
177.791
423.355
7.40757
99.4259
377.576
1708.49
287.574
270.632
947.46
151.184
878.573
1045.65
461.591
377.529
841.302
47.9514
881.621
282.921
808.263
422.731
350.41
95.4003
69.4829
337.588
273.357
1524.39
83.8784
275.527
625.181
634.124
30.637
239.814
744.03
227.011
95.244
1174.72
63.6464
334.998
321.278
952.118
193.954
740.735
881.475
141.867
318.145
172.477
340.074
401.075
106.594
231.759
259.236
375.236
1023.34
-5.24103
819.872
171.149
2.93239
102.75
387.569
674.678
376.96
118.941
16.5992
657.298
27.5938
121.128
920.368
804.278
-0.487896
25.7007
975.139
511.228
706.861
28.318
207.886
89.8279
659.009
319.004
574.977
641.568
11.1376
536.448
-3.03366
43.1671
314.295
594.152
453.936
3.9992
524.626
1156.5
477.307
75.1021
952.188
46.7789
112.558
74.2382
433.077
195.779
82.5941
268.448
69.2316
84.3968
460.439
420.885
204.405
325.498
260.417
526.073
173.11
408.14
631.005
572.995
62.5042
143.595
342.69
2778.58
59.7036
541.623
423.938
226.561
614.145
276.598
13.2506
357.487
684.5
45.9588
408.463
66.1127
7.2507
58.0074
202.975
533.001
31.0421
497.886
35.2435
423.076
38.7257
510.652
310.062
381.183
446.838
558.409
677.078
68.533
652.135
175.985
108.838
419.336
170.579
893.172
21.3043
53.1258
-22.546
232.006
118.092
871.69
398.843
726.822
715.821
927.203
236.945
207.243
31.8476
33.2753
128.722
355.799
64.2094
351.319
97.4766
269.638
105.371
476.114
386.439
248.282
64.3276
142.278
619.216
326.701
114.892
186.484
18.6783
362.364
94.1407
212.189
421.915
1.13881
151.166
92.2784
-10.8435
29.6726
40.8244
-28.7099
413.439
654.851
62.6539
114.593
65.0677
373.514
661.245
10.2005
207.549
321.466
620.034
727.527
921.177
7.90827
658.048
393.442
-50.4011
274.908
383.166
1038.37
823.815
53.655
722.38
1187.34
226.975
53.5787
430.974
490.203
155.067
1036.53
173.242
141.945
343.31
112.403
31.0537
323.674
419.385
2.52807
-35.0536
469.396
75.4358
173.234
329.191
756.499
413.429
532.13
35.9745
7.84417
279.369
110.4
942.646
380.816
40.8491
923.388
11.1343
498.488
466.209
731.268
352.792
941.441
861.362
119.676
25.575
399.194
425.812
2.48578
1001.86
224.429
39.8216
180.892
653.966
234.337
39.1098
434.599
385.969
82.5593
1177.8
130.525
160.138
298.743
940.166
166.428
185.451
941.352
106.359
18.1109
390.711
806.69
518.962
1475.99
289.354
484.319
262.306
433.45
578.279
458.969
208.164
697.409
753.118
328.74
308.766
612.859
91.0721
493.569
519.768
95.5111
408.489
434.406
970.792
907.297
548.643
492.606
847.453
253.49
74.0881
707.485
504.435
282.47
209.34
535.951
151.472
246.289
506.119
786.944
689.333
481.272
95.8503
189.013
370.565
226.245
169.853
592.407
661.849
181.297
480.385
462.503
713.614
14.3936
374.083
49.5276
424.349
80.8598
292.93
112.144
98.2816
548.629
74.7401
229.637
343.343
603.861
13.3171
374.233
175.145
252.926
511.735
397.47
66.4684
118.201
320.921
1387.92
24.254
34.1859
1731.7
361.113
589.615
107.916
1573.24
244.948
501.78
349.236
683.326
389.541
216.73
378.295
697.171
598.226
24.1617
111.182
78.1622
548.337
1786.12
657.338
653.156
213.56
695.358
152.32
7.2507
50.4158
423.45
971.804
592.157
85.8459
204.551
539.56
650.421
43.9587
93.3371
65.8996
390.589
747.915
753.185
540.541
515.909
430.228
970.909
107.078
578.83
42.0078
378.107
46.891
109.813
468.269
16.5815
654.92
1113.75
402.013
167.978
-3.14442
156.169
321.331
549.578
412.17
599.86
433.939
462.883
488.673
44.3891
31.5857
56.7132
1327.84
282.072
98.1605
94.952
613.434
776.286
1549.95
170.921
111.475
381.045
430.884
220.324
-12.3447
30.5989
54.9219
870.518
40.5653
45.6472
43.541
47.2715
3.01288
576.579
481.147
445.492
808.347
198.259
72.6835
51.4017
596.228
646.028
1267.44
346.402
1093.41
23.8908
480.762
67.185
304.609
422.077
774.24
622.078
24.7197
69.2599
767.57
66.6918
18.0477
55.2122
304.65
684.247
240.985
337.271
-12.0462
438.051
67.639
225.27
36.075
316.44
67.695
1186.96
302
754.33
383.646
92.5651
349.902
-19.5046
-20.4826
183.199
540.197
368.298
144.22
95.6566
810.117
237.761
1815.79
474.987
315.881
-3.79634
516.881
177.942
24.4829
41.5511
506.571
-1.56677
187.375
41.1337
1192.07
22.2993
91.7022
370.065
367.447
94.6002
1239.52
387.137
268.672
159.137
121.057
62.5337
554.666
1189.65
661.571
307.596
9.03701
161.098
121.354
137.62
10.466
51.6295
127.425
606.74
462.306
224.614
660.046
397.793
332.709
50.5312
28.8201
680.598
983.049
577.181
177.709
416.829
281.231
1.71075
93.3801
1408.93
886.448
21.4894
111.944
29.4678
94.8907
767.879
42.5673
311.72
213.252
282.579
574.739
413.439
964.072
-2.39864
455.973
22.1888
548.057
290.008
419.568
112.163
884.948
85.3435
33.9843
286.931
99.465
513.657
33.9773
217.319
-20.5002
231.66
230.678
225.764
50.735
502.91
520.282
494.489
1046.94
374.547
1263.14
646.952
99.1243
313.581
407.998
452.76
148.183
508.338
240.862
822.632
92.3496
18.4951
72.9046
393.465
96.4662
131.761
430.376
360.663
-1.10764
643.862
874.573
14.6288
329.754
-30.6148
38.387
955.62
152.899
79.5208
393.491
512.161
374.006
138.504
646.695
17.1231
-4.00504
659.217
269.905
622.88
364.221
288.54
299.473
359.846
83.9997
464.453
693.333
468.057
192.25
31.0148
547.216
537.399
20.0263
297.703
924.406
45.9771
850.757
-4.66001
313.678
659.983
194.581
417.403
42.2681
66.9105
11.2129
-11.5721
74.7993
54.0247
57.733
500.39
588.73
716.768
151.532
306.847
1077.07
154.861
-22.287
129.614
464.28
23.1133
338.814
166.387
377.962
36.4092
210.705
257.022
27.5864
677.113
829.911
1595.66
70.7425
37.2588
425.132
1184.8
616.98
483.397
-18.542
-17.4468
554.863
399.339
271.984
239.325
111.975
315.503
703.94
134.668
599.039
535.716
228.654
474.538
130.983
-31.2474
3.19955
136.043
770.373
70.7553
37.9475
1162.9
185.449
451.729
65.4083
-5.71089
46.9521
51.4886
484.085
36.8217
236.975
483.338
33.8532
693.726
242.61
31.493
277.836
41.1981
1600.36
128.22
180.073
11.0549
104.821
615.568
897.807
19.6375
561.106
46.0571
181.104
737.188
635.15
253.481
542.582
155.3
473.854
12.1151
915.424
935.718
604.412
317.903
847.682
407.294
362.56
712.622
97.6101
455.491
40.2809
232.863
129.659
259.285
179.348
170.602
677.406
114.343
277.134
540.98
377.11
77.7422
88.6905
213.493
2317.4
692.144
9.38469
388.205
130.185
1018.99
677.895
56.4238
1499.56
5.1343
383.647
845.828
53.9563
284.453
1339.23
503.052
478.162
542.955
366.018
196.477
462.422
970.544
175.289
520.435
593.61
401.71
216.683
174.024
26.2549
504.523
385.856
2836.79
319.701
524.871
316.258
-18.2745
27.2181
1019.41
152.32
84.0874
183.474
275.399
527.501
182.999
682.927
135.99
53.9842
393.091
239.251
1170.32
10.2116
11.0905
137.907
371.813
776.673
242.295
1147.99
468.476
136.63
298.119
221.396
635.052
315.621
691.57
413.411
283.674
23.1408
37.415
1000.37
461.046
29.6517
503.808
103.002
136.028
342.11
469.802
3.47468
193.403
605.815
370.191
430.967
188.369
53.183
270.177
134.61
272.778
229.954
363.537
872.987
536.769
11.0811
265.794
290.117
734.648
17.1395
9.10295
158.796
482.992
134.246
680.488
746.182
275
788.446
151.394
74.2326
664.221
444.963
463.169
522.34
1915.07
195.903
25.9555
946.792
156.558
238.257
355.96
339.405
642.224
0.856516
768.507
32.0216
639.301
357.874
674.778
105.116
15.8687
11.7005
224.124
41.1206
45.4303
1268.81
181.203
715.177
-2.65384
523.76
14.4951
486.079
730.479
935.813
174.847
322.435
1458.9
-11.2095
413.114
897.027
377.938
367.514
2647.01
331.14
411.174
55.6794
258.754
378.552
43.4841
85.8267
748.176
509.219
468.406
248.817
448.37
286.455
1027.22
101.872
508.147
386.728
83.414
784.696
237.681
562.393
883.163
-9.84117
48.7699
519.97
192.171
23.2418
272.777
584.66
235.771
88.3585
237.912
850.946
135.254
763.318
567.476
242.229
63.6869
444.058
757.906
905.337
140.365
12.1186
856.052
215.647
29.0079
1344.47
593.398
91.6705
33.4481
375.684
325.093
30.5443
347.665
224.2
24.047
1.80222
573.004
317.53
17.8963
-16.8781
35.1494
475.424
736.883
334.075
319.553
83.168
525.05
46.5293
327.447
250.569
26.2054
-2.20175
100.112
278.873
352.339
116.465
177.037
745.361
316.031
652.377
-35.3039
-47.3396
109.32
726.746
346.297
568.644
223.824
40.7049
179.61
1235.84
687.31
-0.222563
64.7188
353.917
467.032
222.15
114.73
395.316
1593.15
449.221
246.907
394.72
445.763
42.4416
129.044
-9.35231
49.125
406.347
60.3586
133.232
256.276
45.0218
430.177
886.017
4.50115
210.744
712.097
25.8758
618.719
605.229
816.922
110.69
379.135
50.2336
204.748
225.195
408.515
234.162
25.1459
329.998
11.0549
113.254
245.44
32.3996
158.488
253.141
541.862
147.794
960.3
190.7
807.762
158.111
703.427
93.637
326.03
805.515
151.484
1148.73
1056.51
-17.7109
520.979
3.15966
436.384
410.795
757.614
418.916
931.342
105.91
285.567
240.192
533.595
601.019
931.379
187.079
684.82
86.3283
3.42496
145.814
386.072
763.018
688.657
556.33
6.99666
351.807
0.201777
1008.55
190.619
47.4762
325.696
603.787
72.9613
439.743
84.2262
528.952
276.202
373.003
568.498
6.94831
358.02
27.586
302.913
1065.29
271.001
362.052
762.664
40.4319
797.659
180.775
677.589
60.1827
36.7121
505.937
503.643
558.644
-19.7865
27.6267
319.884
690.814
87.3013
69.4721
370.568
61.7657
657.257
163.739
914.138
40.0094
66.1516
464.865
577.766
73.0313
83.4308
336.868
72.9712
131.477
435.07
15.1896
763.577
589.761
141.309
178.384
118.199
52.3044
149.916
453.144
204.697
219.156
43.0902
338.628
636.158
1012.23
51.9188
4.40811
115.928
400.388
346.436
119.958
534.721
1646.76
499.916
232.85
286.776
21.4687
162.186
1193.36
887.125
323.092
221.988
468.468
738.021
4.02552
196.682
222.843
217.512
446.601
117.047
696.69
623.434
456.239
352.17
-0.774329
223.761
32.6691
196.714
332.25
500.336
181.607
489.274
78.9673
728.755
486.161
706.068
561.463
148.741
425.347
505.941
167.755
572.776
283.588
315.464
586.459
701.059
193.122
291.406
373.418
538.206
276.151
393.616
-2.87969
309.246
1024.49
105.562
117.51
14.6648
544.265
99.4468
642.442
303.872
-2.87348
1004.23
-0.4996
91.312
512.807
419.993
51.986
53.8117
199.276
147.66
350.045
201.669
643.607
1140.78
529.062
308.921
-21.6586
541.383
170.259
21.0038
321.476
-22.2377
-5.73439
331.908
465.625
148.214
-20.3706
-50.6725
603.564
99.4933
495.63
890.317
345.284
171.65
266.777
651.513
524.757
423.938
130.983
1689.15
533.345
136.939
156.962
314.76
469.037
-3.9937
61.7555
520.005
2107.03
42.4439
49.568
343.721
683.217
456.908
151.717
259.192
469.928
141.799
1674.45
583.676
80.4309
2234.63
21.4247
50.537
580.153
82.4188
129.133
395.684
543.222
121.057
51.2893
75.6146
52.4075
16.8923
579.335
1229.05
546.911
-3.81997
362.508
473.36
282.14
247.751
335.949
34.7327
71.1459
580.049
-4.91309
348.888
59.6478
323.699
420.829
623.508
796.447
252.671
737.294
67.3031
237.683
584.346
736.522
223.287
319.466
378.062
454.881
381.623
892.257
745.39
12.5823
23.8078
55.0079
486.549
659.407
63.0563
137.206
-2.07525
-10.6327
417.368
643.915
1542.49
512.086
1257.42
444.233
289.127
130.939
867.509
922.141
306.362
609.647
726.478
673.632
701.667
304.656
14.6288
404.716
240.451
466.18
53.7182
302.63
349.418
221.95
215.455
129.851
293.421
14.9524
444.296
63.9747
398.919
400.596
363.608
299.093
278.051
-16.2146
232.318
372.882
24.6117
378.228
337.016
1465.45
190.376
89.1109
-16.8781
267.403
957.374
395.803
69.8316
259.621
171.249
283.296
235.618
379.88
483.478
531.907
493.665
391.801
14.6295
52.4882
84.6059
-17.3662
355.555
872.827
40.8244
422.94
896.948
416.852
47.1266
394.903
570.291
743.704
973.471
9.14777
92.8298
486.394
457.684
502.501
241.642
732.958
226.182
22.6282
659.834
376.823
21.0708
881.921
33.6244
405.251
545.417
203.692
18.0247
304.693
32.755
616.699
33.1437
3.25072
1017.54
345.524
664.887
332.364
191.714
9.46645
575.892
253.472
156.777
139.904
902.677
62.9783
457.167
15.3598
766.887
36.8922
-1.10644
268.919
526.057
699.687
450.942
200.261
226.1
528.505
523.264
118.678
261.821
83.569
172.546
587.997
293.336
136.724
-18.6615
744.525
185.349
395.339
699.127
182.673
39.9313
246.345
525.796
522.249
37.1176
5.54032
1739.7
5.15958
1075.08
-19.709
549.943
211.616
90.7027
60.7801
600.242
605.283
324.036
316.86
82.7154
100.943
539.77
203.516
684.686
1073.77
43.0464
616.19
15.0182
3.99693
119.607
419.719
106.362
107.635
2.96974
495.783
20.6032
40.7716
8.78185
35.3338
257.122
577.704
831.211
689.588
580.049
594.788
817.404
52.1515
319.951
1116.39
517.211
156.334
320.587
-32.0224
451.327
380.072
432.924
42.1041
882.418
68.8408
342.437
-10.057
-12.9167
95.0895
339.831
78.3191
160.765
717.168
14.2625
1039.55
499.906
957.381
569.734
30.3843
-18.9418
510.358
467.968
458.382
335.59
56.6882
385.165
1053.3
90.4755
-3.9937
69.1564
359.732
48.8261
585.597
469.092
51.8142
28.9533
203.166
74.1456
48.1103
573.101
761.442
-13.7482
276.393
621.157
821.941
193.776
150.735
817.03
195.443
285.925
346.662
45.2341
317.496
61.3896
783.399
992.498
62.5337
454.176
728.955
438.154
273.639
875.438
10.9111
1.55821
432.837
7.03637
38.2943
327.183
159.284
46.3938
164.644
155.922
131.676
29.1105
189.212
336.42
566.677
531.912
788.468
240.919
262.338
140.227
-24.2416
226.599
158.972
820.855
639.329
412.027
1.35684
473.452
78.9126
570.019
-15.5287
2.49861
569.324
109.84
105.75
10.18
47.1266
70.6899
928.982
331.24
70.0004
1208.51
227.974
54.3659
731.285
142.228
356.684
27.347
172.88
124.67
415.96
142.508
452.17
745.633
335.274
691.442
292.455
120.829
649.003
46.192
206.99
-23.5964
21.8734
31.4954
384.102
818.504
479.131
210.801
302.566
84.179
62.9439
75.7101
261.305
286.669
388.472
153.633
299.674
28.2534
523.121
48.4688
449.321
657.837
156.664
60.6597
1188.81
121.748
311.038
385.68
622.439
25.9036
28.0392
170.08
90.7681
390.901
104.103
852.689
528.029
139.966
290.207
710.762
19.7401
430.967
304.308
1025.43
370.743
771.601
248.415
8.81447
174.257
-7.82395
83.245
873.151
270.74
22.2214
299.351
250.438
137.009
807.235
78.1746
1230.01
55.4919
587.385
47.6614
88.3561
-2.39864
366.018
142.129
-8.54012
18.2686
93.4219
1276.63
-0.863498
212.181
185.784
151.687
361.893
269.285
675.52
148.191
757.285
287.882
404.966
250.127
367.452
330.945
238.902
281.242
576.623
905.095
488.591
337.986
21.174
492.975
90.5088
553.729
635.343
347.522
74.3177
33.0825
284.235
284.118
6320.67
10.7751
557.258
83.6246
54.0836
983.618
738.4
365.842
280.909
4.35984
1118.95
27.6517
804.441
36.5885
462.811
457.351
54.1024
200.341
498.413
727.238
107.711
120.707
32.9162
1093.84
217.028
-11.3263
684.605
265.655
168.036
174.134
51.6995
480.508
361.632
485.924
234.218
270.008
129.054
15.7709
870.986
179.95
164.161
240.57
437.309
168.6
738.325
1591.11
436.906
683.701
393.238
1019.03
88.8941
87.3027
598.857
31.4013
134.344
-17.14
541.98
249.742
36.6067
221.071
472.974
49.0373
1.55171
664.458
164.362
103.042
5.29451
-32.0224
378.576
806.121
143.304
177.769
245.003
50.0826
163.246
9.67367
443.617
69.965
400.659
927.258
349.851
209.165
173.216
373.749
110.845
98.8009
304.174
196.477
124.519
651.703
591.982
40.356
1464.03
919.303
260.907
91.2742
16.3973
36.2672
292.09
715.231
-5.88872
7.51429
109.095
846.877
390.417
12.3545
-7.36412
441.82
262.835
1144.16
425.33
356.152
250.879
578.998
159.396
182.673
499.078
25.5773
679.254
806.615
156.806
42.7398
475.931
64.2891
797.89
390.711
143.529
514.242
576.148
517.179
858.465
543.222
162.589
457.312
57.3389
90.6447
449.71
751.443
48.3479
189.306
-5.95552
333.268
31.3992
531.646
382.036
431.41
-0.874584
22.4202
75.9248
536.295
887.985
479.247
1649.15
655.595
1473.14
86.0437
127.113
1176.93
22.7617
422.54
3.48075
53.8483
130.667
8.6837
23.8078
381.84
78.4465
247.11
26.2549
11.0432
1163.25
471.501
-5.49005
-33.8162
26.3161
386.578
162.798
431.136
523.44
356.915
190.047
72.2715
379.82
263.88
687.7
720.212
117.604
-32.4889
117.098
35.4533
658.338
930.603
61.6671
3.89057
41.4859
470.134
81.3632
419.336
226.801
383.426
888.997
493.531
535.917
854.517
412.32
856.697
256.414
505.538
383.122
372.161
-4.59244
202.388
40.7716
529.772
120.315
744.495
75.9621
311.026
1082.3
697.862
32.1707
136.293
80.029
157.39
206.933
1225.76
1049.15
9.00726
197.05
42.8361
175.663
423.741
384.487
271.203
406.281
140.15
921.442
118.868
139.491
405.073
425.988
421.365
158.824
134.71
112.163
635.56
296.301
1121.99
593.524
1219.55
319.251
132.35
46.1897
490.739
614.712
393.353
-44.3659
218.717
110.702
427.753
158.403
86.124
408.626
45.4979
112.198
16.6826
648.338
41.3299
285.434
100.54
-8.6039
848.135
49.2966
304.843
4.65383
518.962
628.912
-17.9932
289.416
161.107
399.717
492.072
311.055
1043.68
46.5947
255.651
-26.1975
323.456
1048.29
1087.61
159.229
155.49
344.45
-10.9956
31.5258
935.087
949.692
193.842
745.1
1105.69
466.054
383.91
847.453
2384.81
8.45846
497.337
245.814
355.75
254.359
154.712
473.583
91.7977
440.078
192.865
70.8913
631.197
573.737
548.102
391.412
179.411
578.4
159.497
195.206
-8.03244
9.99487
250.733
430.63
272.884
280.046
73.3636
2289.58
273.314
463.725
764.147
295.88
99.0441
1122.95
737.519
255.285
329.723
439.388
26.481
14.9198
624.179
346.87
891.058
37.9374
46.0873
740.147
180.363
223.078
1095.61
299.071
25.2587
430.957
524.199
334.279
65.186
911.45
946.963
564.974
414.203
386.531
791.676
274.843
541.136
364.734
490.741
702.793
-41.4306
158.033
61.2956
286.864
362.161
-9.45338
273.693
452.17
101.016
-20.7034
15.8814
322.915
47.694
49.4921
1166.73
-24.9783
717.685
-14.4217
900.963
449.146
-31.0179
325.934
184.406
908.859
997.544
473.331
174.248
104.771
189.423
17.1231
516.985
76.8761
278.051
59.9038
423.482
127.059
725.289
24.6117
248.917
486.941
803.514
295.041
291.576
112.819
513.985
295.228
950.083
799.061
1393.98
63.204
396.746
453.492
233.931
109.482
747.874
162.88
-5.94537
541.242
31.8735
-4.24773
74.4454
-4.43476
80.7866
347.006
780.998
325.551
598.452
198.259
409.822
87.351
-5.34721
278.711
-43.4035
533.065
351.852
269.643
213.362
31.3041
3.27881
2096.42
2018.1
350.468
637.582
6.23391
402.376
891.292
39.4875
417.024
311.174
64.2386
-3.9937
236.044
7.59668
223.903
115.532
332.552
642.189
2649.85
494.291
-23.4572
6.46344
42.9496
544.579
135.68
-4.8122
219.203
238.547
3.70798
36.3672
76.0421
301.044
339.886
468.358
-12.1421
386.238
144.056
344.543
383.18
268.871
304.158
148.077
108.945
531.901
616.252
67.3945
606.738
1097.14
44.1992
98.4812
254.861
589.873
10.682
-7.43382
343.823
710.296
117.838
88.5039
755.35
453.905
550.007
425.262
411.479
266.891
21.1887
61.18
493.549
1010.56
234.678
1214.65
-49.461
972.007
628.213
188.968
212.315
291.012
511.958
406.537
935.032
89.2931
638.695
795.241
511.148
464.546
218.984
249.64
169.078
195.154
97.3392
1150.88
600.995
160.152
747.892
822.878
46.7789
112.558
33.901
19.6168
332.166
143.539
106.713
53.7665
-21.3307
497.722
473.161
634.13
347.262
455.494
890.216
-12.6453
266.937
-17.5115
771.465
793.981
-15.5476
-22.9581
19.4006
198.387
477.62
30.0031
7.89553
421.464
677.15
8.60636
37.6135
529.901
163.51
353.306
397.219
31.9383
47.372
239.635
327.778
11.1557
1096.43
19.3166
291.695
0.842329
21.3812
360.878
344.213
-15.3562
425.984
996.541
377.593
463.736
183.505
765.719
220.013
957.585
107.362
473.331
114.278
363.392
191.297
322.596
-0.256904
120.719
324.903
216.17
316.651
125.505
27.7332
605.349
82.7077
837.374
683.718
638.985
201.939
666.106
40.4511
17.8963
528.475
29.5272
357.673
303.973
758.928
426.375
158.131
657.475
59.4559
923.079
587.901
335.426
872.987
812.257
135.991
291.254
274.188
23.4402
1103.16
558.409
379.231
32.2966
37.9011
1087.21
289.847
446.477
99.7264
526.3
75.508
88.6131
62.1823
286.939
168.531
1163.67
44.3155
19.1531
-10.8624
375.281
673.018
504.797
62.1193
769.038
77.7918
63.1805
164.369
447.138
1683.04
726.678
4.72934
153.59
796.557
131.705
207.776
309.037
56.3224
113.333
330.412
29.3254
364.411
160.062
492.062
781.122
207.939
495.324
209.433
677.782
212.675
21.456
71.0606
27.3367
437.405
88.8911
397.239
199.718
768.327
48.5487
277.504
177.779
103.852
50.1452
1104.94
79.4003
153.388
1111.88
23.6746
23.0925
219.887
343.819
47.3288
344.704
209.884
362.98
888.034
187.781
99.8167
53.4733
402.856
711.233
699.338
183.336
123.174
1022.68
63.3906
437.443
296.224
54.1846
428.798
1270.63
738.655
452.087
566.218
3.01288
540.971
34.1823
402.612
118.612
5.02326
585.853
1486.94
644.954
507.347
232.084
261.325
628.813
273.332
21.0038
11.6564
114.569
125.45
980.335
319.885
528.626
299.296
5.15287
62.5042
301.016
790.592
655.261
638.79
88.0991
56.6213
-1.26236
53.7993
291.461
61.7611
328.041
45.4979
5.37663
175.978
661.457
26.8129
992.595
355.709
412.865
318.129
38.3226
732.606
251.935
41.1667
578.279
26.1968
1321.04
751.643
515.625
462.637
25.1412
205.693
24.4022
649.116
21.2667
118
56.1648
331.332
427.313
382.558
1463.57
46.3918
641.744
351.546
14.981
745.42
556.009
642.531
-10.8697
122.814
391.611
362.657
282.47
568.881
133.027
-26.5646
748.538
1182.66
-9.53365
-11.5676
254.887
60.243
42.1041
370.798
162.544
57.5788
454.711
418.119
1402.1
527.999
143.767
594.703
1043.46
93.2982
-0.59894
162.314
220.068
28.9207
356.348
145.653
48.4257
72.0447
784.762
280.887
4.74871
196.496
622.579
-6.09152
430.327
357.682
248.589
863.963
172.813
127.235
221.752
857.774
726.374
103.206
531.776
26.7031
285.839
297.893
858.401
61.5986
-2.05808
492.791
313.069
309.797
623.032
214.41
488.768
1171.86
125.1
76.207
336.364
135.774
832.833
376.625
66.1328
104.14
93.5262
7.6387
341.337
1540.23
190.059
228.182
194.942
1260.49
154.363
572.242
459.08
627.755
80.8336
265.802
807.263
461.833
881.907
842.485
72.6307
580.372
-17.14
847.453
720.133
0.962191
277.673
413.846
601.061
56.1905
1073.51
25.1489
138.802
515.205
40.9063
176.177
174.561
160.17
69.0731
707.897
593.562
359.134
110.772
33.197
23.1133
237.407
117.336
128.238
4.55785
103.349
16.342
118.641
1144.01
438.059
743.782
147.178
263.962
272.75
378.812
577.1
183.857
980.299
240.125
43.0308
44.2532
245.67
829.213
830.667
931.302
584.154
244.289
647.718
16.6023
91.1673
537.59
346.501
454.136
87.3171
704.781
473.679
165.899
237.923
1053.75
260.311
500.287
838.596
202.975
847.844
165.975
588.093
476.584
719.179
12.4887
529.392
111.411
582.681
904.4
145.051
310.031
629.509
517.385
298.233
440.149
528.032
874.432
489.821
50.5335
470.333
17.1154
1.54075
432.593
421.593
31.3992
208.834
287.828
686.938
108.107
148.426
463.386
755.18
27.1991
195.214
235.618
752.819
35.2796
444.94
294.35
453.201
648.7
728.744
85.7074
239.363
-0.686631
146.379
1084.6
384.808
589.926
407.474
202.674
-8.02083
32.4345
44.6776
223.728
391.132
633.508
138.156
372.253
88.9059
94.839
49.0825
579.006
69.7224
47.3194
434.506
726.429
623.8
80.3183
18.7587
646.952
401.662
102.525
215.65
78.2515
287.198
47.8329
117.821
277.178
402.836
42.1183
534.685
970.107
735.691
149.31
470.027
82.377
304.17
25.7743
885.465
94.5445
71.0606
709.497
195.65
13.9285
590.268
26.7774
1008.21
185.355
175.905
572.368
280.655
361.734
476.702
278.014
198.585
734.256
151.825
485.632
91.4959
305.157
574.277
471.42
840.998
824.001
137.298
214.643
48.6571
51.3089
820.519
361.181
627.256
171.326
37.318
350.127
655.56
557.472
59.7027
-23.0439
196.308
287.392
2180.7
346.438
663.153
61.8622
43.5028
18.1921
525.849
35.7394
230.051
380.902
313.95
549.018
228.391
1219.83
218.281
173.256
-19.8483
396.485
344.213
447.538
281.681
151.337
38.7257
744.91
519.958
282.83
12.3441
536.73
583.645
144.844
4.81472
749.586
16.6895
436.8
320.722
858.065
278.14
769.787
86.2464
91.0721
124.378
755.901
-15.0588
168.609
775.486
695.304
13.3673
426.971
352.253
349.99
411.233
598.923
379.591
693.393
1189.57
100.611
406.399
495.245
-12.119
251.056
332.672
780.321
88.3927
485.061
20.1005
387.096
398.62
260.464
167.578
618.279
70.8913
76.8511
54.6208
40.9621
46.165
476.215
18.2045
474.763
83.9413
97.0464
690.931
1428.84
697.428
801.576
92.4046
16.5666
489.961
186.935
969.893
-9.65175
624.453
318.122
461.68
610.681
192.762
5.64022
491.405
112.243
89.4066
1275.48
1069.63
116.658
300.832
117.983
24.4421
856.969
415.859
1.78537
363.669
227.604
340.263
-13.7339
40.7668
19.985
346.548
831.311
688.53
1235.55
465.835
210.038
760.614
741.034
754.794
420.908
309.91
523.516
286.666
258.243
536.009
603.698
342.638
344.756
910.336
34.5461
-17.7109
140.543
239.423
173.7
132.184
233.346
11.556
24.0405
629.172
366.482
211.214
475.981
283.77
303.72
5.25913
223.028
386.331
244.503
685.409
1414.4
1052.54
135.135
20.9181
364.955
346.166
38.1059
899.147
98.7704
383.714
447.193
616.303
141.767
515.386
716.293
515.167
587.908
6.73229
599.833
704.19
105.414
565.075
101.117
279.315
813.865
1531.02
414.269
4.63696
131.761
34.9476
77.679
797.245
70.3975
7.41439
8.06713
113.855
18.1109
654.955
130.152
198.497
574.564
354.946
42.0394
121.752
244.695
41.1893
297.799
185.789
38.2597
727.79
50.5335
54.5967
140.239
543.407
334.998
51.6955
-8.34058
93.6918
587.999
153.085
157.148
585.083
43.5947
255.872
22.4202
415.131
124
61.5218
582.32
65.5608
343.74
207.698
529.361
52.2065
314.344
20.0975
207.335
970.968
671.219
554.236
437.282
18.3356
546.628
1721.19
89.4306
894.505
147.579
10.963
223.403
347.713
1083.62
796.729
21.9337
38.8861
71.8745
46.5873
394.766
54.0814
513.893
790.655
87.5325
692.641
15.1247
911.262
561.974
485.199
294.14
195.003
220.155
-5.04626
372.28
379.404
13.8849
120.997
14.3771
824.225
21.5204
12.0856
190.38
581.771
118.003
60.5106
38.5479
211.592
45.12
380.692
166.535
364.347
617.987
918.332
380.369
254.816
78.333
1238.78
554.39
200.209
1405.48
173.828
259.434
109.792
12.2742
93.2454
117.793
1162.3
45.4688
403.633
295.78
617.928
939.946
33.7017
878.609
952.812
756.959
843.007
546.864
269.88
282.717
443.654
462.377
310.408
20.9181
469.903
11.8689
98.9204
18.1417
124.832
669.844
806.658
187.682
239.356
68.0417
136.335
235.259
337.05
-22.0997
964.281
9.78233
357.834
596.152
5.04198
626.795
920.306
498.664
791.1
20.542
92.9789
434.951
227.638
1377.57
343.41
393.445
352.777
371.129
659.202
583.495
687.12
262.387
174.687
1090.51
585.32
561.671
265.353
264.375
128.851
225.354
259.602
176.079
414.248
525.259
457.027
612.636
406.584
839.682
195.792
1031.31
394.396
658.564
6.67923
242.325
-0.462615
975.759
994.161
-46.0104
677.638
943.465
44.9148
755.789
229.703
24.3227
20.4377
24.5053
777.994
514.272
1047.15
50.5426
295.725
431.061
42.7702
37.1655
123.617
398.716
27.0499
179.132
-13.9628
93.2454
389.532
337.707
579.578
2077.46
436.589
152.762
1248.84
626.25
258.299
413.333
143.747
961.364
16.5389
65.7136
14.4375
246.163
966.31
132.794
64.9304
1103.56
449.794
863.743
96.1891
576.664
370.301
210.028
635.775
110.487
167.312
496.382
1105.52
758.908
175.177
392.894
55.1902
414.935
443.337
57.4806
822.351
815.137
448.473
477.424
436.028
6.52789
-8.52909
200.371
522.09
930.284
34.2736
203.466
211.729
121.637
779.754
33.9897
143.546
49.4153
83.1109
65.526
350.393
9.03701
106.506
637.111
40.3851
852.689
91.2408
76.5633
71.5892
101.691
49.7252
1618.28
10.0794
488.809
1487.49
357.111
237.975
-9.24903
569.553
119.617
428.798
652.189
265.85
662.733
443.666
1.33789
79.3353
348.185
531.83
362.839
611.747
11.5194
187.107
450.606
348.354
240.881
121.533
635.698
15.4045
230.398
258.82
3.16792
328.818
387.377
58.756
977.554
247.112
741.468
217.125
755.267
262.168
2.48578
376.139
268.124
349.991
349.042
217.309
209.975
259.141
483.325
22.4001
532.335
-53.4591
15.5685
1095.67
238.849
178.803
147.234
406.057
241.391
174.206
557.169
240.786
602.416
168.512
-40.1297
32.6066
1893.62
537.794
49.2662
816.285
723.349
1129.88
643.061
457.015
60.7484
534.148
201.215
2254.44
33.3554
458.813
132.743
618.37
6.71787
92.859
762.733
57.6382
143.741
908.476
2.7425
320.49
250.897
349.825
224.99
570.49
99.2631
47.5213
249.688
189.7
303.849
226.964
206.451
709.783
80.0487
555.348
350.059
494.198
189.014
-24.564
713.471
557.708
348.117
660.652
232.463
163.564
314.598
365.259
41.1408
230.611
819.856
34.0106
517.148
18.5701
163.164
88.4027
409.12
17.7218
47.3261
609.379
20.5189
328.745
230.673
138.491
760.744
280.11
40.8329
9.49988
60.867
384.944
113.523
308.027
7.97875
696.255
99.5054
101.889
132.992
526.555
361.317
74.9883
543.728
368.858
151.339
240.693
482.731
715.049
168.654
636.594
486.984
633.809
405.289
76.7681
8.45846
188.116
84.6446
625.616
574.782
233.703
28.771
462.186
708.133
398.514
610.679
671.315
46.6505
169.278
68.7919
898.788
434.915
1964.49
146.094
86.2862
557.118
391.434
-3.93215
60.0705
445.043
96.1533
428.129
109.462
27.294
203.658
83.9693
393.472
217.963
767.904
29.3553
298.882
25.2041
595.799
715.119
433.657
945.339
54.8884
78.5337
412.437
230.767
185.276
941.56
715.439
221.179
600.818
304.288
75.6146
652.109
251.068
83.9552
-14.9668
607.446
415.709
1225.32
104.876
964.3
404.34
16.5931
675.038
433.4
540.731
-7.56486
-4.66001
139.39
766.805
1774.42
-0.514225
906.213
148.02
1.54638
24.4842
132.895
67.1432
35.2442
212.042
246.377
250.857
507.372
617.925
3.0615
88.2829
297.489
1215.73
236.757
640.539
128.905
1393.71
186.677
1535.66
313.244
252.474
118.641
835.533
1202.11
35.1352
67.2438
859.915
519.505
555.734
124.1
375.064
846.966
795.898
1812.38
468.444
661.66
769.517
346.87
135.809
-29.529
1161.81
656.376
-0.581372
484.667
-0.779775
473.161
301.856
36.8919
691.033
-28.6661
164.448
356.733
434.075
660.344
47.1268
165.588
793.685
98.1873
535.658
393.942
1025.29
577.69
22.018
404.842
128.29
98.4677
428.744
101.891
293.392
286.684
673.366
968.233
214.486
475.196
880.447
990.078
885.804
1738.17
347.543
355.919
375.623
785.171
609.612
209.088
157.678
901.169
7.53564
334.701
470.324
110.513
188.903
961.422
538.106
629.353
10.9285
80.513
606.738
422.478
422.761
4.77789
37.4698
263.785
40.641
565.695
690.148
113.443
28.8201
127.114
308.707
465.807
303.043
498.623
200.362
69.0173
794.241
31.8735
43.9782
-6.30883
328.163
-13.6546
57.7044
344.423
104.349
23.6328
280.038
128.246
694.754
41.8048
348.276
40.6744
58.756
242.92
110.306
368.529
256.765
54.9596
421.116
74.1987
423.671
89.4959
1036.82
98.4326
294.145
-11.4284
813.256
502.826
1202.12
242.521
372.122
-15.608
28.0291
810.167
-7.95888
33.1035
66.498
30.8263
54.194
446.775
40.1654
112.984
-12.0519
511.443
794.746
45.2341
406.415
269.411
561.035
523.516
659.605
-33.7904
-7.47056
380.684
327.646
-28.1828
160.71
403.737
137.902
606.353
178.025
814.761
-39.6288
-8.99566
609.563
180.873
615.403
153.985
409.906
61.0088
537.826
576.885
1989.17
16.9879
652.012
20.2916
882.7
607.47
233.259
455.131
376.188
569.199
3.0615
468.718
93.1482
1075.24
607.857
68.632
48.4614
1171.69
768.979
436.109
998.113
954.032
213.184
178.502
149.032
44.8945
695.799
52.2283
696.969
124.531
750.393
327.145
698.411
974.151
472.183
288.144
537.227
375.719
594.889
7.43348
6.16265
31.0516
181.744
356.215
971.023
258.364
163.822
452.767
43.0372
475.956
215.766
421.332
102.758
220.68
606.136
377.783
-23.3331
717.309
625.35
49.2169
-37.5499
87.1692
631.872
663.097
156.586
76.2808
511.589
121.487
95.6987
1096.17
130.861
710.285
665.566
289.481
136.307
758.48
728.325
406.874
-50.2964
138.193
253.623
288.215
-9.77541
370.466
280.38
68.2683
373.749
628.087
175.607
106.352
92.9949
1049.21
648.445
510.145
464.567
-25.6252
739.708
215.65
68.8812
257.213
294.145
805.928
1018.14
123.443
67.3777
204.374
428.176
172.99
0.277389
262.275
212.091
529.06
1155.93
300.325
644.986
398.085
865.981
1189.9
66.4666
711.749
458.339
106.964
491.262
361.438
771.02
353.744
342.993
109.813
487.947
857.1
933.219
155.49
233.88
1315.62
667.416
69.0071
239.565
181.713
533.985
120.033
145.229
572.069
54.6965
41.893
642.242
63.2724
339.268
208.89
70.5891
163.467
270.904
74.4068
1038.2
93.3756
373.06
760.708
237.643
580.975
564.367
685.641
638.557
93.0167
-18.5389
4.05147
291.866
70.6783
560.97
782.968
816.688
12.5195
49.8697
568.644
53.2836
249.526
183.134
232.96
72.0447
7.02424
400.828
188.407
468.235
219.655
92.8398
39.7674
-16.6155
843.218
528.685
10.6642
69.5029
-22.5615
99.44
181.06
1163.96
806.305
-8.26063
13.0096
519.569
76.9005
252.418
1118.04
132.08
189.412
48.2283
96.9116
6.31768
95.1711
10.0243
8.81526
432.44
41.8894
276.653
74.6983
589.669
248.984
652.574
770.04
1038.84
389.042
241.887
387.472
43.5697
758.104
207.938
359.9
941.302
578.841
172.23
535.894
386.158
737.565
-0.615433
303.517
436.195
548.472
90.8609
173.255
910.642
383.409
544.227
43.9135
35.5445
52.4337
388.074
333.327
422.443
1366.23
53.5908
637.872
642.738
269.808
505.62
639.082
346.951
512.433
932.507
111.6
627.354
248.977
20.9894
13.6097
45.9771
346.634
250.213
1055.41
781.163
343.993
95.0215
594.047
35.2796
84.4543
1047.44
590.008
31.4961
320.48
33.1781
50.1305
364.734
477.623
406.406
642.823
280.909
512.232
21.9402
162.28
384.316
1429.45
432.016
-20.6978
440.222
785.145
361.795
399.752
793.944
662.388
80.2211
299.769
462.432
898.583
326.929
447.748
222.24
819.714
220.076
410.358
585.249
-1.91422
44.8005
112.7
44.7207
213.189
211.809
43.7931
4.4001
3.68181
28.0538
40.8517
804
927.911
417.583
917.977
567.77
1112.74
844.143
409.642
488.673
36.8928
43.4782
989.998
943.655
25.3251
391.357
732.246
383.348
168.11
16.8351
302.511
-3.62684
258.458
117.743
1019.13
509.76
1403.95
122.689
503.856
-11.744
1105.18
174.49
755.552
205.659
8.83415
911.421
209.504
67.0613
59.3712
304.743
126.364
118.341
940.257
64.2936
171.37
63.2462
493.88
90.3443
387.377
402.455
3044.14
261.661
1257.23
13.5177
445.827
782.596
789.114
529.468
402.841
65.6715
259.141
25.9914
687.598
215.429
335.558
79.5996
74.303
190.123
315.61
1775.8
445.412
16.5029
249.169
519.687
38.8928
364.813
178.942
92.6705
644.525
175.388
251.872
-2.93814
43.0407
718.308
568.909
447.862
22.3117
862.213
837.451
329.381
33.7726
16.1095
58.7856
-12.4665
91.7629
368.813
170.566
142.678
20.2989
130.124
314.832
6.90779
207.748
37.9725
928.662
520.922
861.159
415.72
887.472
65.0365
241.199
878.468
163.704
312.261
130.523
657.531
584.727
28.5103
219.065
544.091
807.174
748.862
158.836
877.529
824.506
33.8124
320.986
591.959
305.289
104.859
502.35
15.8814
186.108
759.839
398.068
111.627
331.094
10.7818
280.48
731.792
25.2041
48.5718
407.772
246.25
120.75
-13.1812
467.183
330.902
202.359
719.464
453.78
138.424
190.7
260.535
1323.74
1006.32
610.568
423.788
205.814
329.52
363.109
137.62
523.96
14.1482
28.0995
501.661
927.389
437.032
437.149
0.999482
584.64
141.517
611.655
969.204
124.727
606.642
28.0795
1313.39
877.849
-39.2341
61.6809
185.169
65.6067
551.248
227.637
254.606
737.882
70.5279
249.453
-27.8077
54.7971
474.54
1094.84
656.391
384.412
58.7688
240.156
426.084
1507.7
179.373
25.9116
661.934
26.41
298.454
863.989
561.362
369.882
287.485
75.811
561.383
3.69993
936.672
973.407
372.324
591.841
281.028
530.932
929.074
42.4738
679.512
21.3622
-23.5529
535.175
760.831
-13.2955
292.497
671.172
25.98
984.663
509.785
670.849
22.111
9.39603
-9.12153
89.6219
145.861
134.861
-13.5784
971.579
1123.66
448.932
260.484
306.889
286.144
-26.5104
71.5892
1063.09
617.567
712.077
118.378
648.104
930.897
248.415
316.161
612.788
621.102
391.517
24.0397
387.569
406.945
17.7412
408.279
483.009
627.295
224.201
-3.54636
529.873
25.7007
53.9428
14.3936
19.8847
516.17
98.2612
733.035
824.034
83.8636
103.734
460.756
1123.78
84.0665
239.898
28.5103
351.062
168.117
19.8508
135.065
418.383
315.824
110.487
331.789
654.569
1058.6
822.815
720.217
915.759
718.61
36.6643
569.101
417.553
457.19
318.129
947.309
10.2116
725.11
358.694
28.6514
607.157
372.762
223.156
195.159
24.106
915.964
963.922
457.206
507.815
659.294
62.093
256.414
35.2914
462.822
388.745
47.9473
16.0223
950.14
87.4926
614.42
84.7076
710.762
930.536
71.1459
488.219
51.6384
342.923
310.767
255.659
50.7211
728.848
16.5434
5.25913
734.648
127.709
79.5854
-11.5118
1541.8
1045.26
748.918
177.772
585.921
477.62
539.749
159.695
53.7993
39.4875
266.584
510.727
181.701
199.171
153.428
488.947
577.124
187.507
152.375
21.8291
105.714
403.981
48.362
241.673
655.461
2607.73
229.477
389.652
32.9589
559.282
33.6704
555.264
188.473
582.977
37.7378
151.542
113.222
147.597
351.567
289.296
502.902
359.754
991.324
187.432
275.737
1217.83
83.8731
92.9249
59.5122
14.4041
155.274
2.87355
63.6497
190.243
60.2817
59.6478
581.999
59.4143
322.308
396.974
27.023
509.867
-11.4077
1298.36
388.205
40.23
78.4434
366.817
497.815
423.741
24.6662
319.91
492.41
246.163
707.689
205.883
718.979
258.355
273.632
37.8806
621.641
40.4655
95.4943
440.485
86.7274
796.233
69.1564
653.96
15.8814
366.019
31.1995
12.0108
171.597
955.158
104.584
399.094
397.873
10.276
761.712
174.134
790.082
206.895
549.911
73.629
65.4152
455.54
172.157
-9.4275
22.7376
666.834
233.942
7.03637
68.562
381.465
421.653
398.588
670.642
362.069
96.5769
46.7831
161.879
378.239
278.722
447.066
454.842
116.161
769.914
440.527
533.945
-5.94537
335.095
436.672
127.709
201.713
629.198
421.129
244.253
25.8453
389.401
810.872
456.542
274.416
646.828
-15.5171
290.18
760.399
55.9994
72.2151
359.539
884.971
313.22
317.542
239.142
37.8381
650.22
396.504
67.9341
39.0783
176.391
223.969
288.068
349.312
438.206
356.461
-18.5676
122.883
797.893
152.781
38.0017
685.724
269.966
544.368
27.0793
525.796
57.4806
44.6139
331.628
9.9412
10.7818
569.086
578.118
400.276
155.485
379.102
578.279
530.321
73.8669
134.478
31.102
532.887
867.626
485.409
179.577
511.304
1763.42
38.8955
62.9398
570.746
522.853
321.882
338.617
35.9819
774.481
12.2439
674.975
475.69
59.4559
477.051
767.811
144.272
59.6424
324.999
303.72
303.435
637.756
130.262
404.134
642.742
88.7508
537.122
62.2933
750.251
237.615
344.423
312.37
90.6152
429.39
143.102
77.1118
13.789
242.49
418.09
1026.18
96.0552
95.1065
704.693
223.868
29.1272
707.98
180.602
1224.52
221.051
348.677
114.894
25.5773
94.5456
25.1293
-6.43923
591.589
109.269
-25.3818
-15.3587
1.84273
736.412
330.935
4.49563
768.304
252.959
443.977
215.66
200.268
505.543
179.95
21.3043
222.729
486.254
311.975
489.691
476.976
415.354
291.101
1307.09
292.831
127.312
761.796
753.854
47.2002
1532.71
146.552
142.92
304.598
150.887
519.825
638.542
327.126
334.902
436.626
419.912
48.5624
771.646
416.703
149.217
1828.82
449.114
318.991
19.3524
106.273
107.932
260.627
1226.11
561.327
479.678
33.8124
81.1052
-5.86776
1023.06
95.4887
110.67
383.198
671.492
659.012
193.871
565.151
683.419
464.405
134.851
1166.24
516.78
608.442
130.377
348.536
177.859
18.9971
327.705
435.562
3.29358
777.777
23.6057
744.694
664.071
1011.94
185.781
228.303
55.9061
129.239
456.812
696.374
304.628
1418.66
61.3863
54.0745
-52.0992
251.616
750.626
-5.69079
351.413
946.715
29.6627
177.522
338.371
252.443
46.8202
258.293
38.2674
1062.72
-11.5676
28.1254
260.768
504.998
292.087
460.334
-24.1611
343.257
419.303
16.3304
954.524
737.99
106.417
422.94
135.742
65.8673
308.696
284.635
124.689
122.47
512.946
248.726
224.202
160.12
130.446
253.356
95.0223
589.862
397.962
480.973
389.824
19.1399
229.248
130.636
3.92119
1279.18
716.371
67.5106
383.163
785.925
341.928
79.7482
262.321
63.3572
120.218
26.1422
1.70346
140.877
982.584
835.752
358.517
471.802
531.605
21.456
348.422
-19.8672
2.68406
283.524
164.11
204.096
28.2534
791.112
196.52
624.842
224.433
32.9761
203.051
773.932
-3.72243
927.911
200.209
232.312
424.953
64.8139
77.8665
149.467
40.641
-37.7548
-16.4919
148.542
277.293
409.509
191.864
313.281
880.489
906.534
34.7718
228.08
713.988
381.982
62.6302
515.49
187.243
1274
564.969
389.538
3.24853
340.563
418.22
1153.94
394.178
166.4
764.214
198.052
40.4994
846.006
67.7414
144.878
426.987
542.435
87.6091
425.19
30.9856
27.8296
0.38908
257.159
806.099
324.101
0.198655
870.861
262.613
569.643
70.4501
52.365
-22.425
211.054
99.4571
1052.64
89.4153
376.281
577.866
200.056
43.7635
469.682
344.166
256.481
43.1215
1347.85
181.583
594.691
29.4365
469.627
543.396
-19.7724
958.414
424.596
585.967
372.575
52.392
187.977
44.515
181.155
750.468
532.081
327.187
800.163
247.2
346.845
995.386
145.92
228.182
164.957
51.7167
17.5562
-21.8368
335.401
521.016
90.204
1125.98
12.8026
987.561
280.65
772.928
-0.778396
-40.1997
211.758
31.4013
-24.9513
247.103
185.907
680.777
-8.37085
363.5
17.8288
171.249
100.877
317.756
516.686
183.627
370.737
13.9045
622.311
-22.6521
97.1283
364.143
437.867
453.462
497.065
120.36
39.6058
351.589
-17.5003
313.418
154.074
431.417
174.756
378.284
918.521
180.185
366.398
545.753
243.427
424.151
271.191
19.8508
57.6368
28.5772
896.785
144.22
37.5605
538.377
792.484
91.6452
571.501
178.137
88.657
197.991
25.2052
158.479
44.6139
73.0067
773.527
593.449
638.088
467.742
383.057
433.719
457.209
88.6216
218.458
582.794
503.947
494.896
320.722
533.852
606.102
83.8784
146.217
197.894
691.245
480.632
1001.63
2.8368
428.473
289.21
570.337
218.257
114.795
302.538
537.013
1088.82
1073.38
585.994
160.896
-18.366
409.038
874.314
4.71032
531.07
67.778
104.625
81.6235
535.427
605.292
84.9423
310.944
469.575
-17.9669
41.8433
26.8109
638.134
601.513
521.41
33.9836
366.582
41.6786
395.115
302.257
27.9759
395.81
18.2713
652.835
42.3951
204.009
1266.6
84.351
9.7696
108.495
1050.09
295.554
124.798
473.246
-26.32
1707.35
97.9718
-28.3566
-0.184014
236.044
627.913
87.0959
6.19813
-4.77987
1099.46
65.5104
5.15958
409.791
60.8758
392.521
963.116
201.625
-4.87471
765.429
104.885
36.1477
332.776
198.611
472.088
183.402
36.3856
884.105
594.118
34.4228
2.52603
800.16
3.69096
734.256
243.654
606.864
489.059
93.2434
820.829
640.473
121.226
295.829
0.374672
37.9725
-19.6152
15.9547
48.4034
5.10797
31.0237
398.62
892.024
87.7534
79.4968
118.187
507.549
55.8589
46.866
39.6283
109.57
735.953
111.23
597.119
207.359
106.555
7.51429
227.161
293.68
216.932
236.599
1022.35
41.1464
403.003
640.685
843.146
1077.5
31.9595
939.796
30.561
505.338
353.167
214.41
969.949
54.9188
25.7743
-12.2128
82.305
-27.3635
152.609
183.596
990.047
19.8072
895.627
431.292
108.439
411.199
1338.77
56.8739
-3.81445
7.1185
361.72
20.8635
78.3949
46.7798
153.214
810.41
96.673
846.62
-22.1141
395.919
313.969
390.515
571.902
20.2924
1834.2
76.0013
44.4217
268.777
464.89
567.679
1197.21
628.085
230.011
595.436
-5.31886
40.6933
-31.2346
998.486
263.644
3.01806
111.372
545.628
208.597
24.0628
12.0746
-4.22016
966.549
75.6226
38.6935
312.703
65.6103
433.309
747.551
48.1771
629.818
37.0221
412.761
218.373
56.1389
761.391
252.753
1154.24
397.213
562.32
542.494
23.0647
19.583
443.046
750.683
186.791
539.649
217.963
181.155
1496.41
242.596
760.717
473.364
36.3547
394.364
442.217
500.916
698.987
129.133
52.6163
426.191
794.149
479.004
521.642
307.281
571.533
50.222
86.2327
33.6613
31.0807
227.792
402.913
353.741
42.515
-15.266
1162.3
1378.44
1568.52
89.0433
710.98
201.885
6.66084
349.895
37.4498
40.9018
765.405
654.17
16.7033
516.919
374.45
285.733
38.8558
25.7197
721.717
980.44
389.318
169.29
627.407
527.757
12.0463
30.7948
273.089
366.018
516.942
579.917
258.149
121.259
670.446
604.109
23.6544
1004.24
187.14
59.9881
350.85
-41.4306
394.166
424.864
161.302
244.61
228.553
112.523
43.6239
342.709
537.673
134.844
3.84855
630.575
57.0643
76.0197
10.629
1472.65
522.402
103.979
13.9597
250.971
47.9514
600.449
250.061
1203.09
91.0218
144.126
798.495
363.825
27.8541
675.442
280.655
163.083
115.008
847.012
371.008
408.169
-29.9594
131.433
460.687
477.571
43.0317
44.5177
521.803
775.085
297.965
378.103
14.7191
607.572
187.898
113.443
404.73
4.71032
2905.51
586.26
61.0088
750.945
211.442
268.113
-15.1558
-9.7334
386.072
399.449
154.548
204.006
655.424
348.778
75.266
291.866
-16.2421
267.586
209.296
23.6328
206.949
231.32
197.052
41.8048
248.951
268.822
439.934
44.755
119.067
395.147
736.897
218.402
495.165
519.004
543.678
1054.52
231.367
60.1326
470.635
981.938
487.372
582.11
395.596
21.4909
138.816
127.893
350.903
317.875
289.7
431.931
165.049
674.074
440.327
267.452
-46.1562
76.4304
547.881
236.692
138.126
28.771
638.348
20.3504
42.4416
72.8874
48.1771
-6.38617
-16.7344
492.42
483.975
722.497
-9.45338
170.294
213.46
102.985
684.135
173.303
1243.08
57.4364
623.032
645.445
582.219
743.641
309.139
261.066
29.5224
-2.5038
257.588
280.956
49.8255
22.426
607.738
259.688
116.152
708.22
363.711
67.7229
1307
328.001
467.759
165.57
1030.67
552.792
827.959
35.633
150.174
33.3999
323.898
-21.0746
36.4202
981.232
37.4698
844.746
136.533
285.233
570.207
570.716
192.96
519.825
200.837
119.618
583.873
462.863
185.205
28.897
260.616
-7.65958
188.958
571.227
13.1328
308.752
626.598
490.297
181.52
70.5526
104.966
215.917
11.0432
459.758
986.869
358.079
619.857
-1.40787
181.701
1810.87
286.643
771.13
619.018
61.1845
40.1977
225.654
53.5309
423.175
474.71
747.29
717.138
325.119
49.8255
19.4882
-16.0566
757.663
383.376
63.8607
326.344
147.794
548.006
539.276
1884.09
-13.1848
251.068
1240.25
163.069
80.8336
528.153
440.334
441.82
435.596
272.835
896.833
162.586
779.023
747.479
705.024
1050.48
773.077
17.5757
680.598
125.24
342.119
897.646
103.86
183.495
672.467
396.939
382.324
12.8511
76.3195
902.613
140.757
245.806
593.591
596.578
46.46
398.771
366.718
604.593
529.289
12.0541
49.301
114.018
449.221
419.321
559.132
36.7729
447.637
406.69
268.391
698.826
1930.9
1061.83
125.695
198.192
152.781
273.531
968.971
838.228
307.101
661.361
875.1
7.59668
51.4886
454.738
-10.4021
250.017
169.723
250.509
29.6213
1114.99
735.205
700.438
280.48
25.2041
558.318
785.981
334.394
549.039
502.79
387.124
1478.6
438.354
17.1231
110.313
92.6076
466.682
473.382
469.206
131.837
256.681
93.6461
16.4888
654.075
1195.32
488.815
481.563
677.952
619.255
550.197
131.173
171.956
573.839
233.384
442.211
893.018
160.005
547.539
1.55171
625.424
641.969
136.479
-10.4583
192.865
352.001
254.887
416.316
135.807
-17.134
439.906
65.0751
260.697
854.878
809.109
355.536
519.741
1305.82
421.066
355.342
208.823
247.652
221.715
168.366
246.333
55.9994
94.7039
26.626
403.935
260.746
498.389
204.472
34.5897
939.047
-1.62995
713.946
1060.84
315.011
-6.62013
286.867
274.07
-17.3359
422.325
485.119
876.401
517.26
410.82
224.339
535.219
131.317
256.288
-16.4004
17.8478
73.0055
129.39
787.628
190.909
112.355
30.0855
-21.6
96.1533
400.391
272.582
1052.12
89.3397
128.947
713.937
66.1632
777.108
268.897
109.537
702.621
262.306
43.644
538.924
601.535
254.696
275.744
40.4723
-18.0887
1319.28
76.7795
351.947
3.99693
232.051
961.324
321.879
419.012
750.656
436.2
-0.588477
-9.9254
237.537
268.651
1596
507.608
9.10381
406.69
17.2659
800.025
40.6809
696.389
389.346
77.3029
462.001
622.107
288.685
371.165
23.0647
27.4513
205.116
126.329
604.506
7.13255
324.132
491.576
273.151
717.138
945.435
77.678
31.7052
227.862
515.305
371.606
533.301
809.556
222.837
646.809
282.727
137.585
342.5
374.853
212.459
-4.97023
787.041
389.749
-5.5965
500.624
599.368
685.592
376.615
1.41417
799.165
87.3027
147.207
96.9936
286.144
160.896
-16.4919
-25.2374
399.107
984.847
647.262
124
-4.26236
128.475
50.0439
155.516
809.269
52.1507
149.562
372.954
95.8503
1282.74
95.31
788.482
254.186
48.9275
628.115
432.421
63.1821
437.282
1069.7
301.32
216.793
357.217
-14.1906
561.155
60.2451
132.504
301.255
184.318
265.409
274.826
1635.79
84.7322
79.3225
21.9402
3.88028
218.806
752.482
1189.95
136.886
300.371
-43.3491
239.792
427.387
66.4811
887.009
1193.12
431.878
-17.9742
392.737
730.522
26.1551
2.44494
-13.5811
823.959
355.104
722.357
69.1865
501.123
301.662
590.871
643.871
63.8607
707.301
449.321
226.801
102.317
497.317
165.57
318.525
121.757
665.319
127.685
298.789
293.45
135.963
459.135
679.828
192.44
269.592
356.447
317.717
473.133
1040.13
67.2385
986.07
649.832
204.933
224.226
67.4844
195.302
-17.0678
876.514
21.7248
1269.21
124.67
479.678
58.1752
161.69
245.257
43.0148
180.011
143.318
1000.39
243.906
43.0088
39.4754
80.9064
45.5509
199.506
-5.98836
684.94
98.2927
22.3348
578.312
197.524
883.495
432.102
277.322
22.3117
86.3495
28.3675
275.231
190.059
162.589
704.688
169.356
770.893
713.953
1101.89
453.55
157.088
187.335
1281.4
321.278
910.018
853.73
46.8401
634.851
53.7594
35.9819
605.815
407.672
470.322
396.137
180.222
44.6552
93.1891
49.7644
23.807
-19.0683
529.273
-33.6119
312.806
-32.2222
17.1395
40.9621
348.059
439.719
384.385
121.278
750.251
779.22
977.857
276.763
57.366
81.3946
194.378
-3.1728
-29.1549
3.27611
11.0218
581.62
398.912
332.922
814.952
-16.4673
663.218
345.44
53.7993
783.492
1609.36
294.695
-2.89415
842.472
79.4022
203.247
318.543
445.667
310.435
415.011
139.447
589.514
369.109
439.102
299.388
548.472
120.846
108.542
375.913
489.879
61.7814
28.0708
50.4227
60.1126
1235.27
1032.35
101.978
35.6466
137.924
287.422
276.14
84.2667
861.693
148.3
584.375
217.076
117.994
529.901
400.206
431.024
520.717
169.041
51.091
529.486
580.892
126.525
1453.76
209.06
327.406
859.534
16.6001
35.6253
337.731
1395.98
197.389
303.05
599.833
389.346
464.685
31.9383
41.7498
226.516
1209.61
150.496
503.661
668.412
312.001
123.534
645.426
113.254
345.369
592.347
727.394
57.8391
114.357
111.687
47.5412
170.474
393.497
88.3299
327.628
552.534
146.105
469.931
167.822
918.281
496.17
599.113
715.62
187.781
418.408
119.872
1835.42
120.252
1219.5
782.804
566.754
757.244
93.3801
23.9998
151.814
71.4874
406.405
248.751
182.972
11.5477
82.8598
742.676
90.4871
77.0437
393.419
206.02
501.588
185.945
327.6
99.9625
543.372
84.798
353.039
700.619
184.048
283.995
913.082
-5.37113
32.0578
27.5308
-4.76568
379.966
332.37
280.401
402.66
197.052
167.462
726.6
-1.13822
37.156
105.336
611.119
2141.25
465.246
366.846
1413.09
371.919
60.9863
301.308
143.12
298.73
413.332
149.564
661.823
71.3345
240.454
28.9661
50.2336
171.784
212.675
46.0773
1646.18
2021.05
763.285
175.355
273.756
352.581
93.2488
15.0319
19.8576
70.03
350.393
291.977
40.8961
267.676
273.542
317.53
4.8438
134.921
132.47
79.0854
514.494
192.96
128.399
1054.58
280.274
812.789
54.3164
20.287
484.295
213.765
987.27
480.034
475.013
739.989
50.0826
172.616
446.331
409.933
898.078
22.1763
131.73
45.5095
485.721
333.791
18.6133
80.9973
352.218
502.715
60.3521
45.2062
358.222
90.6257
33.7512
385.856
551.587
642.256
910.032
381.85
39.8216
850.743
343.033
2881.9
-14.3011
947.441
629.638
642.444
75.24
41.1348
821.163
901.999
396.283
46.4855
429.13
350.355
200.688
445.838
1062.47
379.436
289.147
342.147
382.269
327.705
122.593
7.04171
346.742
1517.24
1569.28
213.669
191.404
668.708
145.861
232.312
741.67
42.0424
185.521
833.502
68.752
1113.69
182.096
361.663
62.6302
7.61756
603.286
55.8988
680.3
213.174
907.708
42.8392
19.9528
223.413
371.197
263.784
21.0809
17.8478
556.677
49.4787
459.995
375.851
807.674
110.209
275.765
1013.78
1411.29
339.528
-12.2633
757.43
1028.83
835.738
497.411
719.804
211.58
1022.24
524.342
873.444
357.152
220.459
981.852
557.08
30.9615
493.059
154.553
1483.35
381.039
505.682
-6.08209
317.53
-32.7034
196.765
166.334
188.692
378.936
825.08
239.006
15.9547
400.728
1035.84
1183.57
192.473
412.263
200.197
126.348
3.86943
175.839
205.784
140.569
728.744
252.499
140.038
329.149
-0.487896
430.499
517.867
473.747
1534.46
625.339
456.542
514.296
248.186
408.821
235.608
154.249
436.357
705.479
1266.4
413.946
861.197
912.389
187.796
77.2487
339.457
324.101
601.774
400.47
346.946
918.22
319.741
441.282
624.199
4.20419
53.5835
36.06
269.15
625.383
85.4986
1600.19
500.109
52.4919
69.7397
-18.9418
379.173
1011.23
1258.91
693.321
58.1752
700.655
410.521
57.1108
635.884
981.351
497.47
236.899
1106.76
1049.11
23.9002
1406.39
14.8386
544.227
103.884
187.344
951.985
26.4934
451.393
489.91
719.681
149.168
523.554
995.781
50.5335
1467.34
1052.85
331.735
50.8486
280.777
110.254
279.164
132.28
17.8963
241.743
486.799
100.611
92.2039
403.886
277.039
263.729
552.014
231.828
2634.91
1187.83
386.844
-5.5009
734.471
380.072
99.3399
622.463
87.0817
852.145
533.64
347.362
278.527
277.095
176.18
982.41
1544.03
836.445
424.864
862.203
52.0146
13.5847
23.47
236.049
532.314
382.221
416.143
759.886
575.914
351.665
319.434
-23.5964
212.827
-9.98576
696.789
596.524
557.842
579.992
36.4485
27.957
64.818
186.28
9.30755
746.419
150.992
427.247
275.311
62.1007
153.417
8.27459
-6.07675
671.568
757.056
254.816
618.064
492.546
82.1431
1327.65
143.525
563.25
52.4623
290.022
-1.38287
866.818
450.738
43.8126
7.80788
479.439
27.5551
374.782
-7.82395
114.439
82.2956
694.723
72.6193
799.012
350.186
649.639
1375.3
45.3769
41.0283
478.499
870.892
1244.51
458.687
184.125
201.506
742.047
264.323
281.63
284.674
312.88
219.366
265.132
723.965
208.864
206.914
535.166
464.153
962.906
279.807
166.329
209.266
242.66
27.0782
63.5643
85.0805
229.446
525.279
388.998
13.0783
327.785
54.4904
26.4934
1026.73
970.806
154.79
-8.68077
743.938
69.2833
312.995
783.608
357.613
-4.06399
-13.1903
396.241
53.5695
154.703
127.425
677.954
791.347
253.998
297.908
233.346
34.4423
49.0373
278.913
555.762
248.695
603.418
42.0155
290.602
76.6734
52.1507
659.308
17.1395
13.9931
605.056
498.002
675.851
-29.7833
-24.0595
198.115
14.6009
683.479
889.712
28.771
462.186
352.06
143.641
207.755
526.631
323.665
259.731
208.153
7.96246
427.366
172.934
601.33
479.672
614.794
313.858
512.196
801.441
49.568
577.979
747.137
58.0142
17.4375
614.231
248.282
291.322
196.623
720.741
-12.371
-6.68627
318.528
574.005
600.768
1302.44
57.919
637.325
1044.11
843.073
163.083
139.798
101.889
54.9999
359.754
357.889
691.153
772.364
571.257
80.269
841.384
68.8806
25.1758
600.731
721.504
625.48
168.077
457.647
47.3428
457.204
40.0645
28.4226
306.833
638.221
689.625
134.605
34.5192
472.386
145.854
38.9923
314.857
43.3764
377.562
408.279
814.719
606.68
143.616
16.3304
12.7268
754.844
537.258
-4.82028
39.6304
171.89
545.929
475.713
185.061
524.516
632.561
405.187
7.90827
39.554
38.7752
35.0522
559.876
129.971
128.602
99.0612
987.366
1083.61
435.395
36.9327
-3.28194
838.228
700.655
689.472
183.57
254.973
238.895
576.597
29.9032
231.081
67.0038
8.74059
-0.96837
411.262
166.018
958.458
296.04
486.45
444.114
101.023
101.456
905.952
112.483
179.153
227.452
634.086
13.0521
217.335
-35.5816
85.8737
48.4099
74.8908
229.449
83.5546
148.04
1214.12
99.7002
1122.5
658.759
81.294
133.37
10.922
160.655
671.954
719.086
482.541
1021.98
52.3229
582.019
654.663
662.755
260.433
793.167
487.639
575.806
616.291
1154.65
420.464
348.851
128.107
1116.96
476.412
125.361
724.001
482.96
265.353
892.188
83.8737
190.262
74.8796
48.4802
74.7786
841.367
33.8336
127.075
744.282
798.257
168.495
131.506
11.8177
1153.41
1017.25
371.54
88.3884
1.77828
733.826
50.8563
645.457
569.262
4.86507
79.4003
802.752
485.317
149.951
198.9
490.689
575.266
12.6586
244.658
136.795
820.383
8.78185
-60.2436
0.374672
146.668
90.9547
487.189
565.056
763.454
538.169
389.292
383.628
74.4933
747.488
42.4416
976.406
212.381
179.362
550.211
642.884
330.356
1133.56
196.593
541.516
-8.4815
184.234
561.56
369.957
102.257
248.635
586.219
552.768
36.1781
599.239
343.795
42.9496
1333.56
-8.56034
29.9223
49.2662
727.097
50.4227
112.586
641.709
170.085
176.202
550.218
448.591
233.036
-3.81445
-11.3016
-7.87403
275.154
724.948
391.608
466.183
16.0882
229.666
231.926
554.135
755.623
936.121
435.095
591.883
473.303
1063.91
260.464
470.063
690.442
393.675
-3.91145
33.41
288.621
153.946
47.7263
33.4658
747.235
222.327
1473.22
525.042
40.7416
512.958
-29.3605
115.8
795.879
245.778
100.675
122.39
172.114
409.377
413.697
205.925
499.502
400.187
39.7674
346.59
304.893
664.276
338.482
159.463
91.9644
187.863
428.397
109.149
1.93787
203.557
269.086
334.48
99.4571
477.297
61.3468
236.054
55.6821
866.514
81.2389
90.5144
315.397
373.819
784.179
102.429
745.228
25.6137
453.891
289.925
334.244
152.965
522.6
297.315
329.569
377.087
1334.95
863.396
512.73
5.75435
38.8961
1190.5
733.741
183.738
32.3795
273.368
174.104
129.411
446.917
332.286
44.3179
-2.9058
14.1755
-23.1042
1015.38
659.589
485.954
93.2407
917.663
701.806
46.6977
74.1883
473.012
285.668
704.586
66.1328
140.515
63.5412
519.259
495.01
2563.27
997.043
68.5833
525.428
99.9775
946.337
134.876
346.324
642.83
811.719
228.32
865.359
323.152
34.8289
12.2742
65.5808
726.68
447.313
399.667
357.072
237.938
192.117
96.2865
749.938
220.626
797.517
2207.09
667.136
1.54638
353.11
-7.37497
-22.6521
177.713
323.85
273.628
1542.63
38.356
470.123
421.165
185.015
40.5428
551.177
493.183
745.39
143.054
166.4
-17.4217
449.307
789.642
113.61
82.1946
424.751
87.8146
1117.34
312.768
152.411
256.198
476.145
166.333
21.0809
44.0847
414.248
186.053
151.554
131.001
86.1183
433.01
358.835
39.9313
377.53
130.368
447.286
18.6588
321.877
569.086
521.896
465.61
129.157
1043.08
124.436
30.7951
897.615
395.968
655.116
474.099
528.31
502.392
43.36
12.8616
42.0078
589.876
113.561
171.23
284.792
284.801
23.9851
138.707
634.975
48.4099
221.068
250.665
104.103
48.7142
38.8975
111.855
48.4523
896.295
613.819
110.501
445.116
287.044
818.453
17.9052
28.0795
44.6499
19.5267
245.179
148.066
976.661
618.174
456.586
513.696
926.092
520.503
29.43
516.028
765.785
477.623
505.336
63.4517
163.062
386.457
423.338
357.398
190.391
39.4875
93.244
1338.55
541.522
699.106
162.86
206.059
575.439
383.198
823.291
376.028
336.3
364.335
150.982
35.2435
54.266
495.324
865.356
499.746
192.06
702.621
505.224
34.4807
28.921
358.487
991.341
29.808
28.2534
33.9897
749.37
160.074
428.707
305.512
-4.50526
358.599
505.941
608.694
54.3736
137.056
33.4173
16.4067
563.033
171.636
332.739
489.12
737.794
-11.5178
669.416
30.4763
313.969
-1.94266
23.451
226.534
17.2486
397.77
82.1819
1126.54
405.471
830.882
983.903
486.709
89.1912
641.063
240.358
260.024
91.8734
355.215
800.918
1267.62
459.995
290.581
160.184
381.011
589.671
608.04
68.2328
130.368
129.632
259.194
57.0771
40.8633
624.538
860.504
361.663
157.326
70.1235
626.101
851.573
467.452
547.165
81.1253
-6.42968
421.625
492.702
9.51277
356.329
355.175
253.179
766.246
186.403
328.841
784.322
542.791
54.9691
145.168
129.186
305.631
30.0778
532.714
540.08
41.893
604.878
155.61
313.837
597.852
192.801
57.4706
110.993
159.397
540.637
536.592
507.721
-0.815737
771.015
135.547
34.6846
85.5429
479.699
716.563
384.621
172.834
48.9761
166.057
374.18
493.329
278.7
441.03
63.3266
904.769
111.845
145.447
-23.0439
215.048
433.569
542.771
317.929
67.1999
579.104
1951.3
981.809
-1.26236
407.998
149.466
2.34026
188.388
459.063
496.707
930.057
335.212
511.436
217.492
412.87
33.0735
379.404
617.334
284.041
659.056
495.228
71.5218
37.45
982.794
161.332
982.821
307.284
76.0292
89.7781
60.1126
50.8563
312.712
313.747
861.616
624.103
334.701
441.095
371.717
372.882
72.7108
63.7439
215.766
5.28888
61.5283
5.55036
12.6586
12.3401
427.276
604.865
992.667
450.151
290.971
328.961
142.36
64.6804
28.8201
52.7855
482.995
31.3033
1058.52
263.155
309.342
256.424
21.9337
267.522
435.443
398.912
383.522
-13.385
150.325
839.38
454.849
698.263
9.50248
284.399
83.4401
75.0418
643.325
629.502
772.027
319.48
12.4588
163.886
1.25863
23.9991
268.562
953.437
329.206
29.0167
-31.0179
11.0905
147.277
392.49
1.81128
73.629
285.925
567.802
333.407
48.8682
684.291
597.57
1072.74
507.417
260.535
34.8501
740.946
742.782
104.881
1101.89
846.7
479.787
704.577
779.152
175.101
433.939
65.5808
78.2529
194.314
739.983
1670.17
0.999482
423.47
608.16
66.3014
324.525
766.171
267.477
40.394
31.3033
305.441
411.207
78.5475
74.5996
131.199
144.576
544.354
458.879
286.233
975.871
1772.18
410.622
622.493
385.57
659.135
626.563
717.376
40.8244
1247.57
126.967
70.5061
829.947
394.766
65.6103
249.65
26.8486
198.102
1118.05
539.863
222.555
161.636
194.01
891.972
150.004
144.823
16.621
384
1474.99
-10.3556
532.811
330.678
152.566
445.211
325.724
140.473
458.516
164.764
443.379
298.724
39.8958
32.9257
346.525
31.0645
222.333
95.3299
267.706
298.856
24.9221
407.858
454.128
427.908
280.101
403.401
331.802
267.043
49.2049
731.234
83.1225
-8.05863
306.901
399.239
604.318
509.771
95.3494
539.106
47.4663
78.8124
379.467
13.7278
179.759
1.05833
15.6064
553.801
82.3965
474.576
240.262
422.133
526.336
266.346
673.46
497.964
429.897
12.7931
442.453
282.179
497.105
439.935
349.43
581.977
-10.3961
34.7706
531.874
650.578
252.904
640.76
635.63
403.498
548.082
676.172
282.354
750.532
15.8338
977.488
330.583
210.705
-22.5516
225.428
235.325
5.58205
816.916
573.721
69.0835
70.1188
288.646
542.722
2631.84
71.1573
350.073
-39.3297
120.189
706.19
738.066
42.6436
409.359
432.065
579.075
559.888
603.176
692.022
14.1179
155.479
38.4435
228.314
231.87
179.075
33.1773
269.834
595.625
17.6527
-17.6823
793.504
30.5989
471.342
824.527
25.0325
877.5
114.738
627.077
284.224
268.441
182.185
158.983
969.438
137.145
301.932
665.158
552.488
568.479
1043.75
542.07
161.884
1122.63
402.376
68.7854
346.233
204.933
788.718
77.4484
846.529
1005.61
28.2431
263.784
17.3328
-28.194
421.744
684.555
136.561
-2.05808
452.539
379.137
182.999
579.929
309.987
913.727
219.184
277.933
355.443
59.0017
707.364
29.8311
27.3367
231.258
26.1099
87.0813
282.587
448.031
152.559
666.373
671.596
279.077
13.6009
194.005
1044.03
288.359
185.247
351.321
512.5
257.71
36.7931
174.892
463.516
539.659
37.0214
221.953
49.8214
88.0696
46.2632
966.745
971.141
69.8316
372.065
18.6721
15.9547
289.315
862.382
1324.13
1358.14
54.3164
78.2415
191.815
569.008
419.809
833.758
-29.3733
449.012
331.842
562.686
376.604
217.471
26.7573
145.932
-18.9247
1.78537
202.5
120.516
824.494
-9.54093
339.779
40.2105
233.892
21.0891
282.953
537.761
96.3605
41.3922
508.682
529.553
680.246
180.053
1345.84
555.502
215.063
470.43
1933.28
142.455
26.4857
35.2739
1103.51
1821.13
46.0733
32.8889
269.854
443.696
351.736
41.6041
378.116
56.2471
127.209
694.653
71.6373
1147.31
-6.88692
511.469
195.961
591.105
246.117
184.232
707.474
-0.664133
39.293
622.86
107.259
317.137
1031.92
1083.41
718.071
685.353
428.692
1029.52
59.2617
335.194
306.685
520.724
239.898
1216.67
5.42101
189.892
271.191
106.954
351.865
933.751
1217.25
822.632
194.719
592.116
143.318
418.493
1296.19
32.7015
17.633
74.1456
27.4956
605.241
605.894
50.1372
121.185
109.602
349.676
188.154
323.149
241.692
349.117
27.3035
481.595
50.4227
62.1007
70.1188
266.157
152.916
748.442
350.476
751.749
192.695
127.121
613.915
319.621
534.097
65.0038
511.995
647.044
297.102
803.062
75.6718
697.464
57.7737
286.218
319.63
1388.65
672.462
43.8896
157.258
18.4175
10.8813
648.7
18.2411
396.814
1314.34
857.931
685.503
630.346
572.756
239.616
312.307
363.302
697.552
254.672
135.544
284.309
66.7024
294.361
246.917
309.687
145.284
305.552
580.715
736.324
80.4961
560.446
566.857
212.345
479.101
51.4421
43.8699
492.062
18.1252
2420.93
22.4575
219.17
364.352
710.434
458.957
382.182
49.6
196.906
58.9929
347.382
578.928
798.835
0.976409
226.942
567.595
100.915
399.11
547.17
151.422
-18.715
3.99693
-15.3258
346.386
875.117
42.6436
109.509
25.4585
435.813
48.2679
3.15966
383.91
90.3298
513.985
662.545
832.017
945.492
739.7
828.01
1110.23
41.3507
391.517
333.261
-13.4815
140.569
69.6133
527.487
254.373
123.171
257.934
279.539
679.798
318.055
64.3428
172.022
286.939
7.36895
0.412462
42.7418
-4.98519
693.298
710.335
1037.01
324.625
125.45
166.212
573.604
674.826
241.922
141.431
107.65
80.1005
-19.6139
407.028
839.739
95.5362
305.855
551.635
374.105
85.9405
856.466
896.203
592.817
260.412
451.729
512.14
35.3617
56.038
575.25
196.877
62.4201
136.147
28.9533
459.913
509.664
497.198
801.638
357.317
325.119
319.432
5361.55
57.3217
28.8585
100.135
5.55941
319.658
148.011
738.205
596.095
112.7
338.949
1177.69
558.017
157.461
21.3043
6.27416
119.562
331.735
253.248
513.178
856.376
31.0807
186.562
16.8551
177.578
8.78185
133.433
305.964
673.789
-21.5266
83.168
202.711
1858.75
488.575
54.3164
739.928
76.958
140.392
1929.96
1300.87
-28.6106
201.882
636.496
-7.29449
367.62
160.682
526.057
19.9063
462.63
454.195
864.9
943.992
392.416
431.208
670.111
223.492
245.547
105.802
42.2457
327.545
967.71
757.876
54.2592
789.082
2.7629
259.197
716.736
27.4956
91.4655
387.85
791.427
1017.16
2175.16
578.118
113.285
449.622
405.898
1222.64
313.779
71.1517
137.347
246.4
407.432
422.744
113.637
28.7911
427.128
585.685
172.594
28.8006
313.621
282.927
669.067
30.2339
271.406
149.081
44.5197
511.032
35.3338
1323.58
646.484
135.642
739.934
642.29
372.104
61.2883
391.648
537.529
171.326
-35.486
63.3951
168.68
11.5173
10.245
571.073
542.793
73.2904
418.22
449.288
213.107
512.245
97.0598
40.1651
442.555
8.15624
12.41
736.244
422.877
395.827
-32.0603
166.243
304.709
-4.20739
34.1994
56.2662
870.421
623.206
184.35
568.69
105.985
646.505
595.592
577.49
1058.75
162.678
24.8373
329.804
157.326
926.572
69.5032
93.5138
200.398
147.051
16.47
1400.06
318.551
530.184
97.7079
40.9725
227.54
741.676
1088.87
1101.88
440.348
110.596
941.03
1182.2
128.995
258.549
715.433
759.81
593.301
2.35323
262.718
94.3669
100.637
1161.48
480.629
470.416
11.0165
175.537
515.983
925.89
697.534
572.496
215.367
409.605
557.371
285.472
107.396
2.82546
134.87
631.293
254.373
78.1936
67.6682
56.5253
248.763
441.743
78.3191
67.0613
83.734
55.4919
325.015
117.002
495.028
347.278
252.699
876.019
134.461
350.228
563.812
699.416
345.24
82.71
230.398
509.945
518.536
482.492
796.618
75.1251
200.769
162.971
278.022
252.337
342.688
194.921
78.5096
1013.32
945.639
1493.76
318.132
-19.7607
220.282
748.444
184.411
21.4631
430.199
603.401
344.467
37.7587
11.1497
46.9717
422.238
-29.4142
1864.07
-46.0104
34.5432
206.688
270.932
378.384
298.119
751.757
303.342
358.725
415.286
654.739
581.612
183.592
321.025
-17.7779
280.422
244.232
722.137
284.734
489.224
59.5122
24.7375
52.965
105.947
166.723
280.198
491.714
999.189
18.4183
479.247
81.6235
141.873
254.841
385.73
1698.03
689.333
434.42
237.007
12.8511
383.684
527.8
122.016
129.614
696.665
385.521
100.73
90.6152
486.993
1214.41
547.627
80.3837
204.885
125.014
367.449
20.1555
621.297
99.2425
752.021
320.22
623.975
9.47075
334.426
81.6419
179.295
251.043
246.074
460.558
383.554
62.7499
57.0632
-0.774329
368.064
493.689
3.68535
1378.51
1752.21
723.212
58.2385
376.944
145.92
466.682
257.864
630.376
58.0297
284.801
46.4739
1302.5
331.376
192.713
76.7649
14.5326
512.433
628.908
38.5111
547.216
175.704
842.741
792.457
866.193
395.359
145.012
230.822
54.0256
33.219
806.887
192.473
1242.47
370.914
79.7691
549.875
384.797
217.966
4361.33
92.297
417.64
37.7099
294.901
35.8824
227.717
773.452
598.563
991.056
397.69
437.767
702.907
608.612
56.6882
829.318
427.366
1827.73
52.2283
31.6751
106.733
569.817
816.108
745.219
504.966
42.4881
816.729
1.79219
247.948
65.1297
23.7331
583.74
433.751
427.133
336.205
113.254
69.2777
1246.79
782.552
71.0374
240.023
821.097
751.244
611.635
140.489
22.4316
632.879
288.137
43.7635
427.023
36.8194
151.533
43.1215
135.332
358.558
158.747
62.9543
380.568
441.82
1301.07
332.691
1326.76
674.743
901.946
829.966
230.326
3.65944
11.3448
330.724
549.677
1091.92
19.9993
428.797
-1.95594
30.5559
391.05
660.577
30.8263
424.639
922.788
270.676
404.736
1306.18
393.377
165.06
1066.6
22.2319
414.947
676.083
5.66157
936.276
23.1784
384.836
149.868
376.31
365.692
57.7627
226.446
236.06
228.176
81.3978
160.391
981.166
22.4773
1174.58
318.003
549.476
236.624
328.961
116.124
203.361
135.244
402.602
40.7152
338.65
333.552
47.6377
52.1108
292.369
540.004
340.081
93.4359
98.8259
321.822
24.5646
289.138
1293.44
-1.66711
335.323
939.289
608.794
63.9469
635.584
21.2852
254.891
1201.68
804.586
291.806
486.493
112.576
550.516
-27.6448
771.222
-50.6828
184.179
249.005
524.555
-14.8921
538.746
390.382
975.729
8.33859
80.4142
112.564
341.402
0.573317
40.2105
52.9483
3.65234
266.865
68.2764
71.1517
249.791
764.579
292.177
464.911
56.4785
108.439
431.814
254.418
27.3539
735.323
58.0297
267.934
120.189
145.844
762.429
89.8833
25.777
525.551
66.688
490.161
29.9735
102.485
645.053
73.5798
734.165
49.3857
117.802
61.1823
726.871
179.928
148.45
698.826
24.9746
104.399
81.6949
233.799
320.931
602.556
178.115
165.438
687.537
158.175
358.795
169.703
176.114
205.786
1572.62
56.1273
498.331
123.808
75.2842
499.075
126.418
20.2486
163.518
421.972
845.172
500.28
862.233
29.7955
82.3319
253.539
408.506
153.496
944.672
279.492
33.4763
168.705
36.7242
914.478
946.346
498.124
140.222
297.661
79.5237
53.5695
831.241
42.155
285.337
124.352
-2.43643
389.36
540.599
76.6088
885.808
579.509
215.619
243.073
820.513
1400.71
774.111
101.036
728.689
288.243
324.228
90.2281
65.3249
-71.7141
252.482
-26.9236
446.23
28.4143
-18.1161
246.985
-9.77541
14.2625
56.0869
33.6059
48.0637
536.395
66.0573
373.321
369.42
337.607
99.996
64.6733
381.772
390.194
438.705
415.238
460
486.399
263.827
234.95
437.41
642.716
178.137
623.079
508.448
162.012
463.661
338.389
299.235
1032.25
386.628
7.03365
940.151
446.933
832.927
1232.36
94.4508
581.771
938.844
12.9414
279.378
318.848
-20.8716
27.0153
550.521
-10.1275
888.959
369.134
485.005
373.902
38.085
658.662
367.794
31.735
1032.77
290.573
75.8881
26.7161
943.319
50.1539
367.379
180.779
37.5065
443.926
38.73
431.65
161.271
502.631
147.083
444.003
278.42
37.8633
883.153
103.302
540.404
1050.43
1326.3
270.477
574.574
283.116
638.597
513.411
607.277
67.9867
85.9615
513.405
-24.2624
1361.46
1220.59
141.769
396.27
280.746
674.582
861.704
229.11
579.055
39.2596
60.7532
594.242
134.806
604.324
648.03
702.904
261.255
889.387
516.048
445.869
311.577
413.271
558.652
220.892
49.6056
420.395
246.124
701.766
198.096
575.998
377.853
286.468
997.021
210.295
758.796
343.566
413.709
425.879
1232.24
26.1539
752.021
9.12476
503.94
-28.0106
1604.78
282.324
726.106
65.4217
95.899
81.1582
68.9743
901.9
161.477
155.516
-11.3402
551.759
599.512
735.508
113.921
485.513
788.005
437.417
616.824
335.201
1400.71
295.648
372.979
529.139
660.231
568.463
246.368
187.884
95.4533
20.7734
120.866
84.8121
615.042
355.51
1118.37
22.5512
298.845
179.682
765.868
34.3479
62.267
93.8049
184.977
84.3015
1155.97
664.205
202.52
183.495
402.561
395.442
152.072
1256.5
-17.134
439.888
346.016
-14.7908
912.974
22.0009
149.389
808.347
51.8749
154.817
1.74675
1058.49
686.545
-11.3512
472.73
375.195
375.281
75.6226
306.638
94.9155
97.4695
92.2285
504.736
475.464
623.3
1075.25
132.166
222.931
24.4421
161.69
1126.07
292.17
151.711
371.165
857.337
688.358
439.746
802.867
617.625
243.013
59.6064
94.2742
897.215
297.945
700.805
234.131
360.695
59.5735
221.269
671.813
488.017
577.355
354.455
57.8391
376.233
294.268
160.413
306.162
427.221
42.7258
333.609
706.19
739.94
-11.3162
318.131
302.82
752.53
103.062
842.872
413.58
89.6817
339.581
338.294
360.53
431.347
69.0181
-32.3733
240.919
563.538
236.254
569.73
495.628
-4.24773
557.785
1405.75
1202.66
968.356
34.3577
985.367
233.853
501.52
2.67599
42.0392
867.968
646.028
43.6788
237.706
53.3041
473.916
250.251
229.647
36.9263
479.292
613.48
119.232
31.5948
252.732
238.024
1049.88
-15.1937
203.011
198.783
-5.15601
55.3291
704.566
16.9458
244.149
537.611
318.503
42.1183
918.868
1003.47
542.372
16.0496
48.362
277.28
710.842
108.233
451.02
94.609
62.6854
803.82
647.653
272.487
167.602
214.184
156.614
378.384
235.875
57.6415
101.239
38.5983
88.7707
86.1407
526.235
270.114
704.316
766.421
194.443
300.664
75.9924
652.163
543.021
162.455
262.096
257.122
517.174
107.784
40.0645
6.66084
284.302
29.9536
526.285
43.8896
316.838
730.722
-13.4815
622.204
55.2226
20.1151
1423.77
-13.8051
481.837
712.448
113.83
-13.6546
312.5
469.177
257.913
254.609
274.826
938.925
422.064
489.743
44.429
44.2136
358.079
344.369
1244.85
122.796
309.3
320.986
404.553
528.303
325.999
532.335
707.412
120.516
270.708
259.388
199.91
464.405
48.6438
-21.9179
323.751
381.341
556.444
617.667
220.013
456.208
406.61
454.064
-15.8
438.491
434.606
354.341
639.313
186.311
636.728
457.924
67.4001
494.696
92.078
59.6368
685.836
29.5252
45.7905
407.768
466.631
376.229
376.099
850.553
112.935
38.4808
180.619
62.1558
-13.6327
546.9
654.835
95.6987
93.3801
548.738
1013.88
357.679
42.6039
80.0676
795.791
301.188
236.757
385.653
1431.19
194.173
315.653
397.577
554.199
336.288
241.532
435.784
43.4926
30.9956
1145.47
436.908
42.9913
60.8266
157.561
665.538
342.881
371.18
311.263
19.6168
573.92
1028.1
16.7578
319.044
41.2933
529.779
-4.52791
8.39212
215.048
70.0004
211.061
680.022
199.863
476.031
15.3918
190.954
128.048
88.2133
50.1405
1109.91
1531.03
226.841
549.622
260.311
-1.96276
252.014
907.624
376.028
430.003
371.832
705.706
231.769
217.028
25.8708
223.321
1190
479.665
43.2662
232.514
345.725
609.831
426.607
911.476
82.3002
11.7269
8.47267
153.426
260.21
694.275
102.079
716.453
527.575
968.204
-10.6407
146.798
49.5909
66.0695
352.2
806.007
833.948
22.0309
750.912
127.163
20.9894
11.7356
147.177
820.772
1591.79
778.049
25.9146
-24.8771
417.081
802.069
54.0202
435.569
3.86943
685.745
488.808
844.841
684.049
608.072
12.8511
696.653
619.799
36.7947
-31.6573
272.043
434.228
260.026
832.745
57.3876
584.047
591.938
549.119
260.894
726.936
255.485
271.191
254.109
2.00622
417.834
245.582
2.39442
262.124
511.436
13.0298
967.119
574.353
116.768
394.768
-10.4021
808.981
758.633
901.344
98.8629
-14.6852
492.848
414.073
514.277
228.799
1322.9
258.494
673.664
35.7368
921.246
201.719
74.8039
70.3169
717.482
23.3595
43.9834
169.225
120.903
268.595
411.042
258.497
217.55
37.574
1176.9
40.7716
561.631
91.5558
568.217
210.895
101.131
629.364
1008.22
619.988
577.998
1.99536
97.2881
1218.16
427.56
276.862
29.4678
46.165
397.504
543.783
74.4265
418.541
404.407
37.0762
514.769
639.858
64.528
30.26
645.998
546.758
49.3857
1353.3
382.982
547.502
150.596
514.449
433.645
254.548
266.506
791.029
810.666
347.18
565.497
371.919
203.415
1515.7
2.56553
533.083
395.528
952.602
55.5623
30.8274
242.521
2051.29
396.938
18.278
317.961
143.529
115.066
64.5282
423.476
216.058
177.229
601.718
116.97
1375.6
610.188
266.807
266.769
337.266
320.088
447.927
191.083
145.717
311.908
346.691
216.934
859.608
97.178
56.7132
-31.9277
62.8064
184.368
-0.322354
173.774
600.74
426.731
560.314
235.044
157.543
9.20701
526.25
-3.47523
351.325
203.587
500.577
253.302
286.177
233.789
263.029
172.331
249.33
49.2461
504.224
420.68
79.5531
182.551
182.841
272.998
46.4879
271.658
321.877
130.555
-31.0179
128.246
773.927
302.791
494.713
610.768
69.4829
418.173
177.779
184.437
647.67
714.709
234.91
380.369
595.896
40.8517
264.492
67.1331
97.1356
327.89
216.932
419.779
522.276
601.302
176.537
558.963
66.5918
243.56
240.843
692.24
80.8965
509.424
-4.26236
36.6459
326.056
95.2497
151.921
563.931
11.2588
39.5572
35.9106
123.2
616.032
351.919
141.699
231.829
23.1488
166.083
207.755
78.7288
1377.84
49.3374
151.251
184.769
-0.459254
1029.33
8.47747
1347.37
427.366
147.806
391.496
-14.1037
261.071
745.219
577.979
173.924
535.901
-3.17726
589.868
199.895
274.519
213.49
754.474
-46.1042
499.312
399.113
410.38
238.149
363.312
244.407
943.772
523.554
210.547
378.587
1110.99
528.171
1026.92
2827.51
850.048
415.198
121.356
498.228
534.04
231.472
821.153
85.8847
8.85611
83.4976
28.0795
198.323
289.392
172.535
50.4365
473.816
644.693
146.45
1130.94
331.192
748.94
-14.7908
-31.5558
415.555
-28.6472
-6.87172
852.308
76.4316
994.53
79.8548
458.082
132.534
326.918
38.8003
162.574
332.37
34.8988
379.773
22.2223
1398.45
45.5893
357.398
1.11009
310.636
174.754
1033.59
402.841
43.6239
-15.2381
170.356
99.4259
169.242
-17.8983
272.506
135.504
149.463
8.74059
233.29
118.907
29.8311
769.115
111.38
209.833
87.2736
282.944
3.57107
3.89057
270.122
160.913
827.241
198.196
386.097
1070.78
-19.9628
-26.3032
-50.657
10.8666
31.5258
1024.8
393.482
340.62
1181.76
462.05
676.526
674.206
85.6186
209.622
365.934
77.8362
22.8004
119.618
63.204
439.57
322.308
245.175
561.132
515.49
462.731
83.9699
822.988
44.7102
318.092
297.459
18.054
17.0684
-14.6892
361.207
381.773
300.475
440.014
97.0464
6.76619
677.34
1.40474
1278.13
744.404
141.167
16.318
645.789
1111.45
456.813
-2.76693
1023.16
114.397
281.63
27.8654
-11.3331
313.858
527.189
102.414
432.092
246.761
218.902
288.524
36.1781
662.957
389.176
471.232
146.023
136.033
-4.87471
343.764
436.595
173.481
297.936
30.1275
183.915
518.859
338.11
546.773
134.972
139.798
264.895
54.2816
162.987
8.99256
316.743
331.958
299.381
474.799
390.971
40.9651
10.5825
39.0889
-23.7511
25.6883
44.2136
573.596
27.6517
82.9251
21.5959
348.655
71.7349
5.43818
256.658
303.699
14.0073
6.19813
27.4513
332.552
34.4996
117.249
644.063
203.909
138.599
1026.53
492.25
810.502
438.378
342.18
146.987
192.966
143.326
295.308
878.256
833.801
940.961
683.787
280.825
272.61
171.42
420.35
210.858
209.207
819.588
268.857
56.6991
268.15
400.102
592.553
343.618
1142.17
269.891
63.4903
714.634
477.373
437.696
509.19
296.071
586.255
233.17
244.948
421.196
843.99
421.401
507.21
174.022
54.3659
21.014
993.867
243.08
776.973
41.3616
100.74
30.4512
46.9308
54.8683
190.971
78.6221
575.439
615.908
518.085
100.092
38.5384
-28.7264
530.279
21.1856
741.668
942.026
261.401
289.447
183.505
308.447
64.4657
268.801
262.306
29.1776
88.041
45.2341
324.992
13.1578
61.0871
159.985
13.7704
305.406
249.194
1052.85
305.498
465.017
428.828
462.578
779.54
-2.33396
43.9165
544.575
128.466
224.876
975.931
291.766
620.042
92.3204
171.54
112.375
72.7662
102.559
308.385
421.109
194.575
139.467
112.281
595.63
151.436
447.916
280.111
125.295
318.074
383.497
430.48
304.259
696.444
128.649
18.4741
2299.5
869.966
179.709
1220.63
1312.96
461.486
102.181
462.811
539.81
167.312
69.0949
959.338
9.28164
120.041
877.952
868.907
240.723
478.653
194.086
23.7474
799.862
1458.59
831.623
53.3151
265.963
368.064
388.742
504.664
631.52
494.896
-4.00504
690.435
597.07
926.441
132.992
254.816
511.242
204.299
832.334
541.272
357.631
544.893
58.909
182.88
87.2368
76.2482
138.407
30.4763
191.086
64.6804
10.0794
451.328
312.455
523.903
306.791
691.203
653.341
380.171
855.786
140.288
305.491
362.094
108.495
92.9393
93.244
7.96246
707.504
73.0055
738.461
54.8683
24.1173
37.2973
1163.71
166.892
36.4961
909.498
570.931
315.685
471.448
1052.61
113.954
-7.57814
4.319
526.15
458.516
10.276
578.932
11.9919
66.4023
706.46
818.927
120.083
32.1156
443.897
521.769
12.6639
-11.205
4.86507
397.954
-22.546
589.953
-16.8409
1433.91
938.574
1259.06
181.713
130.725
91.0508
-0.844312
260.484
71.8745
640.222
661.281
72.4267
30.3843
620.115
-5.01049
334.909
608.307
-7.36412
190.695
258.532
1265.1
240.456
124.903
145.145
283.75
36.6643
932.669
-35.6891
65.1297
413.539
72.1202
778.837
184.406
131.995
272.28
320.288
832.228
47.1081
481.378
413.073
224.433
350.49
321.582
607.849
539.665
361.638
693.43
52.7226
934.826
-0.315854
470.319
237.547
28.924
163.032
224.43
2004.66
455.889
-16.9352
68.1755
564.406
262.047
65.0781
402.089
280.554
771.788
48.1707
393.085
78.0024
352.058
58.1141
274.013
164.717
429.773
1821.04
29.2211
374.945
37.0221
79.177
821.822
352.241
642.884
905.694
-24.6084
29.801
1177.01
836.722
352.9
547.994
497.886
-6.9254
492.417
64.6239
810.438
865.044
705.396
515.241
1162.8
98.9289
607.327
626.835
45.7376
10.9875
531.139
1037.78
76.8761
330.953
362.384
585.361
236.066
-3.8053
-9.34463
330.084
252.666
402.608
440.334
405.828
1566.71
301.267
207.433
575.065
1424.66
26.7281
-3.81673
8.45846
111.279
95.255
18.2264
1329.75
508.658
326.209
408.383
158.933
318.606
28.3839
25.2375
-7.99586
216.874
111.757
125.764
302.028
492.391
136.271
24.9874
53.7928
1314.89
395.164
511.354
-14.9745
530.76
157.22
556.049
664.529
286.864
42.6443
21.0809
1091.69
322.256
251.204
126.083
55.9764
3.84855
289.821
583.677
235.315
79.9694
38.9917
588.375
568.413
327.499
57.4663
310.062
805.694
244.728
276.298
691.468
180.451
244.695
344.788
845.027
543.622
534.365
496.371
3.29358
462.137
124.378
-33.0812
1.8169
78.333
458.484
230.244
16.8846
43.5028
81.6949
41.3616
200.066
144.769
1318.45
442.197
142.508
331.464
485.199
-22.5775
0.88883
193.605
2.6405
263.426
141.814
63.3545
445.946
338.743
404.169
754.216
59.8162
1772.09
360.568
591.141
97.3887
185.492
1414.74
652.431
1134.59
329.381
498.541
252.242
156.199
-24.42
775.486
80.269
80.513
814.759
726.077
617.663
120.97
668.453
636.909
118.441
455.889
158.421
110.882
1067.9
125.007
159.905
1251.06
428.061
-21.8749
343.528
707.474
868.903
179.848
634.104
349.014
16.3494
768.569
228.939
1257.01
569.18
598.452
3376.68
6.89732
-11.9745
278.164
133.334
125.038
753.075
318.119
528.264
342.673
157.811
105.958
22.9008
415.573
146.837
286.024
89.6909
1142.52
164.651
888.325
73.4878
168.465
948.889
300.328
491.859
4.76436
92.5207
2.62708
315.691
477.05
653.688
322.245
303.719
54.6695
32.4324
617.423
290.114
236.607
264.148
118.849
74.7731
371.939
48.8553
508.769
280.933
419.933
524.995
133.837
100.745
-28.0716
460.263
40.045
-4.97023
333.517
142.372
213.669
30.2339
683.962
173.227
265.339
532.223
509.288
63.4448
193.52
128.436
178.998
206.856
6.98204
200.494
415.715
1065.26
1.99536
44.8143
1009.76
86.2214
393.827
278.236
492.612
606.698
394.741
236.436
149.437
539.339
1011.4
132.329
244.438
534.684
608.771
16.3115
38.1413
130.476
254.609
278.969
18.7587
148.45
595.752
62.4559
141.88
565.204
144.435
218.806
-14.5263
171.06
29.801
217.303
73.189
641.819
68.0423
94.9177
240.647
492.062
317.976
578.723
262.287
23.0597
271.11
-0.96837
8.33751
86.0531
38.5811
289.354
11.1816
459.687
68.533
149.885
24.1858
208.164
691.273
12.6639
564.133
81.7018
514.184
26.1706
326.03
584.331
661.474
814.664
-15.4619
156.207
679.578
387.667
177.77
311.113
73.4878
-33.9344
900.163
152.909
354.331
662.012
611.927
147.968
129.39
701.421
1039.92
262.281
267.006
4.32407
574.679
386.9
373.706
259.678
-23.1042
157.058
530.279
808.293
816.63
141.799
475.044
96.4186
311.842
1259.31
673.33
199.718
565.791
586.725
330.092
92.6076
759.036
57.3389
456.088
86.1407
3.69096
78.333
309.247
335.707
462.561
31.5433
380.364
439.946
121.036
313.999
419.779
355.615
14.4041
1028.59
107.196
253.49
677.857
56.882
99.059
219.284
12.9173
260.17
250.576
125.695
285.324
450.757
459.063
142.508
498.318
1694.07
88.9699
402.265
64.4847
874.372
64.0398
1464.22
946.037
236.44
35.5759
370.969
-3.58543
183.469
176.035
101.137
79.2512
674.487
187.663
1.61716
213.189
462.934
592.894
4.4001
357.88
97.3943
363.595
1224.01
185.461
52.014
692.343
199.747
437.687
719.63
188.823
143.715
290.207
90.4464
42.2289
48.6571
340.758
394.593
-0.555864
106.79
95.2497
75.7487
131.306
65.429
704.326
1941.17
296.117
305.746
548.632
219.926
48.0173
140.291
346.436
50.9991
1006.99
42.3395
469.931
88.5473
152.32
189.381
36.1832
19.9551
328.804
246.269
643.862
12.7547
-26.3188
53.0447
207.559
-2.5038
273.46
482.445
194.84
476.553
139.747
198.611
71.0374
197.033
1165.21
667.857
1155.08
61.7779
-22.546
248.873
92.078
513.161
175.846
509.286
360.634
454.62
167.822
178.025
608.614
39.0819
175.288
115.28
96.2865
249.562
20.2924
1213.88
44.1422
876.507
942.624
37.1536
160.082
653.886
147.728
-30.3481
131.199
1407.7
458.879
267.492
156.904
77.0385
538.16
271.252
854.038
27.5559
687.313
778.397
488.423
625.674
74.3007
372.673
284.876
88.4804
273.412
427.899
175.614
151.035
358.079
187.873
248.358
620.395
448.422
29.7395
1047.7
430.05
73.6645
76.1771
428.129
609.838
47.9087
22.1251
973.211
77.678
61.0699
659.608
1211.19
1339.15
189.241
290.303
382.452
305.216
80.1303
266.157
314.086
429.851
362.347
24.2965
82.4017
1427.66
200.551
609.32
337.016
73.0167
270.678
173.51
633.527
581.886
770.72
317.066
49.3893
215.072
997.066
90.8236
634.049
272.162
26.3385
120.321
473.17
186.146
285.432
47.8031
269.803
1008.92
-20.1773
8879.75
381.623
326.289
145.622
691.061
296.762
72.3802
318.327
558.49
329.634
84.9447
123.14
647.968
6.08839
27.2181
95.4943
155.627
422.185
-0.184014
489.043
321.354
76.1771
624.906
521.757
377.744
1120.08
213.28
166.71
444.725
559.883
81.8292
403.83
424.639
248.124
10.1803
299.788
626.479
863.137
121.637
195.045
-18.9976
347.481
584.254
1411.21
642.048
146.867
423.473
781.428
616.19
431.061
148.3
280.777
603.133
526.153
12.0574
17.9623
29.9735
263.785
76.2482
200.252
626.938
82.3903
70.0496
223.325
72.7662
207.186
537.301
524.707
117.738
741.767
47.1246
1150.21
465.428
29.7207
853.912
80.3183
451.668
105.347
144.102
150.537
745.33
461.152
147.592
525.205
285.839
41.1464
65.3467
877.163
15.8814
375.389
-2.9058
124.455
47.9087
-4.36356
42.7398
800.797
147.421
133.964
-8.52909
1191.13
55.1579
427.224
403.465
51.6664
237.966
515.191
757.265
727.177
322.273
419.734
492.502
69.5892
297.643
1335.89
161.098
224.428
91.0508
769.397
877.051
46.2632
912.397
47.2263
917.418
583.797
128.146
571.902
136.484
12.6042
330.874
304.917
174.257
629.359
574.25
146.014
593.756
314.48
865.833
696.653
185.015
743.318
747.954
425.716
1056.49
196.241
870.191
739.865
483.104
14.3936
388.741
125.837
78.1862
675.239
2788.31
704.177
55.9994
360.821
198.37
6.01128
62.8547
405.21
24.2507
185.731
353.618
631.7
464.213
146.837
216.683
485.119
505.336
623.797
322.357
761.27
443.952
388.543
422.99
117.302
964.685
478.353
179.665
33.5492
1158.27
579.975
923.255
32.7015
133.825
4.80517
883.944
492.516
298.547
1041.52
486.627
868.598
135.774
177.882
83.5586
210.643
503.06
815.156
510.286
106.014
584.668
24.1858
71.3569
228.379
648.466
874.432
474.828
504.776
384.117
106.765
548.724
140.804
280.777
567.287
441.066
3694.95
189.016
83.6711
481.368
361.713
636.981
168.117
106.058
292.486
477.428
36.0734
285.839
37.3983
60.0493
518.932
142.34
58.1965
79.5996
137.383
-8.6039
38.5384
181.169
520.627
535.901
306.717
569.562
342.18
32.6066
-1.06407
88.0183
680.826
372.132
556.557
24.5053
901.682
1.61716
131.963
42.649
253.038
559.589
278.014
297.91
129.253
552.472
635.557
142.096
18.4248
13.0466
216.932
266.93
968.114
392.71
217.38
764.161
21.9003
24.0894
64.0929
682.651
152.799
50.5312
413.257
95.889
809.274
62.8828
233.702
58.0645
74.635
24.4842
567.679
835.51
318.228
258.635
53.3485
129.043
16.367
100.682
273.815
459.45
503.636
18.2045
-6.87172
492.488
975.983
48.1268
463.696
428.097
415.518
183.186
159.073
495.754
383.902
981.147
238.418
224.308
305.612
311.339
28.0383
596.068
527.762
245.67
771.117
551.111
1040.56
119.831
69.7932
161.233
104.366
544.637
181.005
312.5
332.37
52.2095
214.856
423.272
1553.62
586.382
276.099
303.05
169.776
410.553
593.62
853.166
214.625
74.8796
948.357
442.8
282.738
89.7712
528.398
431.136
34.622
53.0498
154.888
72.0568
501.142
297.159
569.101
837.626
-13.5811
29.0167
474.98
449.622
364.379
141.095
1034.44
461.163
401.307
-0.256904
405.577
674.703
482.752
261.147
35.5409
157.364
466.265
556.623
211.454
241.683
286.272
501.189
10.4001
-4.206
50.0113
34.1079
96.0686
244.628
143.138
158.781
402.089
282.428
346.671
67.1387
679.198
41.0661
1079.14
54.3623
1418.94
913.545
488.864
361.195
23.8456
330.037
450.079
370.577
29.4489
1292.51
171.684
135.735
234.533
434.259
663.119
584.237
134.71
59.0966
44.6962
116.581
12.255
180.322
89.843
618.641
-6.17727
68.1264
44.2692
372.675
391.413
279.254
65.3911
893.381
33.8653
797.893
392.146
74.0698
123.768
197.297
413.923
277.178
191.066
90.0556
534.998
585.285
40.5698
41.9959
8.5533
516.879
13.6893
48.096
375.719
461.862
161.016
151.025
203.209
489.068
725.804
353.391
313.729
336.537
696.472
68.1465
730.727
201.008
83.4353
1520.05
702.527
651.89
293.234
1102.51
420.977
54.9691
280.101
217.869
217.268
16.9593
264.723
17.2152
186.196
466.705
95.3494
397.917
521.413
1296.96
279.617
525.644
30.5944
691.652
76.6734
301.401
343.829
520.723
301.225
827.82
216.705
2.1774
1178.3
265.581
270.49
764.227
327.492
574.124
205.439
364.781
31.5926
462.912
290.279
-3.13642
304.924
121.05
228.768
201.94
6.08839
27.2181
599.618
140.634
30.5054
106.576
153.489
35.5186
541.706
589.033
151.14
561.188
306.239
92.8863
473.523
134.47
338.576
297.008
42.9496
604.549
566.778
693.342
104.14
271.563
1831.22
29.7282
435.562
301.27
549.141
510.436
178.688
44.9113
-3.8053
207.644
3.99693
211.436
67.0065
72.3102
332.739
228.625
96.9936
657.209
166.518
30.4763
-8.37085
905.105
460.108
645.388
7.17391
675.983
235.663
148.711
14.2841
93.439
179.248
633.168
491.023
327.76
415.279
230.642
263.784
37.9475
164.997
8.01662
646.307
444.065
185.633
401.939
473.479
330.678
10.629
1909.59
45.5485
139.925
2.77976
872.54
191.902
825.399
50.537
313.509
462.087
185.675
88.3376
340.823
48.2712
12.3613
17.5562
399.828
702.708
547.17
305.722
575.266
75.4398
884.435
26.3956
521.916
513.973
50.9483
306.136
42.5412
668.596
20.6772
1329.58
858.347
39.1275
762.12
389.292
626.977
35.0514
552.818
25.9092
288.443
-11.5676
256.384
302.599
346.435
751.001
258.104
542.793
560.548
24.6662
629.15
0.624543
205.742
310.365
251.927
642.28
69.9158
12.8184
53.3041
503.652
14.119
-5.90361
392.34
44.2692
149.661
623.402
33.7512
95.9766
14.7913
369.803
1110.77
-6.38617
-12.9863
7.03701
870.033
-2.76693
260.412
886.512
362.215
239.635
65.5036
627.913
620.892
-2.53371
259.463
146.944
295.285
513.13
1639.73
562.791
222.551
166.162
485.229
484.319
127.374
195.443
141.622
170.5
7.3192
850.968
363.825
293.971
0.0393763
12.3613
174.978
99.9775
247.31
365.386
561.842
168.692
140.804
57.7627
664.978
599.629
252.539
12.3401
107.852
20.1569
219.64
52.965
244.591
55.057
80.8965
22.1664
672.276
-4.58356
-15.5484
371.034
290.153
58.8821
146.298
-43.2668
668.487
321.87
66.2523
42.4416
140.288
427.686
953.698
51.2115
209.347
162.28
624.196
679.827
71.6807
758.104
1557.27
344.907
85.9615
16.6826
507.783
121.915
68.3552
270.441
762.085
431.878
124.455
383.367
653.434
318.228
271.658
369.762
126.974
4.99246
14.0242
-15.1465
87.3068
776.611
221.077
768.908
602.642
367.459
227.018
192.772
405.577
-2.32862
-22.4494
814.462
109.385
2774.27
1019.52
1261.5
172.098
1152.48
7.03637
780.424
445.249
1069.25
359.809
910.338
25.6484
116.683
750.626
487.189
308.309
362.404
39.667
558.149
256.716
-44.8563
554.169
181.315
620.976
89.2467
27.8467
882.419
734.652
1186.68
483.308
234.87
565.419
1417.9
266.25
368.732
66.5735
93.6203
146.698
189.035
145.993
320.377
46.9521
244.517
2.45
190.123
488.024
40.4124
106.458
149.843
532.806
1345.12
739.626
171.446
574.305
169.766
403.734
347.243
413.361
164.741
121.957
633.691
503.867
281.888
506.037
111.687
2.56363
374.747
24.3057
1139.46
215.766
10.9285
159.224
344.368
356.886
374.355
174.015
654.54
244.628
393.485
122.776
577.921
22.1664
-4.26236
450.815
649.745
453.492
374.486
498.623
590.167
476.027
889.914
55.7224
20.0975
529.674
862.374
110.015
311.755
578.822
241.488
273.632
270.265
331.509
228.087
14.2286
541.737
803.515
766.959
-2.76693
-0.0830457
232.463
-5.86776
99.1415
13.0298
435.672
-4.40778
96.4197
688.839
216.088
546.765
4.99246
100.231
430.881
1157.4
0.747493
655.86
465.309
848.144
760.831
213.466
524.995
85.9501
-2.32862
366.132
-14.3406
159.229
648.37
336.954
45.2264
411.979
728.94
878.477
68.2793
402.146
218.421
84.3214
424.955
93.1148
-20.8882
-37.1067
404.73
23.451
249.96
1089.14
166.47
406.158
47.8903
14.4367
704.617
3.42045
120.726
346.539
636.859
655.938
697.425
379.436
48.4583
181.285
27.5938
534.311
257.05
466.155
557.936
522.473
741.725
501.651
281.385
784.709
161.745
12.8184
394.384
291.882
413.946
55.3485
4304.17
196.308
6.28217
42.3951
314.579
108.429
1431.8
626.337
511.419
295.554
128.547
30.1172
319.057
23.0092
9.12476
741.946
142.529
30.8739
536.559
677.752
81.3513
72.2715
278.62
666.705
578.457
49.6314
404.644
192.254
97.3887
167.332
688.849
1086.92
99.582
35.3504
638.602
534.148
27.3539
341.77
376.621
376.63
456.894
221.165
13.3673
164.585
117.75
14.9207
1064.01
593.018
580.116
241.743
335
20.0263
-7.76971
64.0929
174.779
100.325
12.2066
1022.08
1143.49
46.5293
63.204
31.0237
303.043
194.575
566.754
474.26
856.285
899.566
982.284
124.563
1082.94
117.567
625.251
185.734
-63.4149
72.6007
582.298
15.6171
113.763
912.201
58.756
302.89
863.678
37.8806
445.827
131.796
434.235
632.67
1060.85
13.5847
-52.5569
744.525
46.6676
213.555
76.9371
48.0661
87.0494
431.802
776.92
434.168
145.813
390.377
975.356
444
2206.88
641.741
292.292
240.947
372.899
192.852
110.712
378.818
196.52
622.968
12.6639
243.668
711.388
223.703
29.9187
685.934
485.632
517.17
826.003
413.108
179.132
297.132
476.001
409.832
39.0819
598.202
545.844
518.242
370.996
1990.97
867.137
503.796
553.636
290.602
303.435
378.238
520.627
174.561
391.412
598.029
570.019
31.3229
23.1133
256.355
385.653
355.474
370.335
285.668
1998.03
595.428
19.316
678.112
62.6744
1993.53
3.52557
201.526
675.053
470.803
5.87326
1307.99
298.175
546.758
38.1413
321.631
333.319
389.144
110.303
787.507
826.262
68.7919
1277.35
112.91
55.3291
153.753
534.629
161.27
476.902
654.625
151.14
72.0568
562.986
664.476
336.716
271.277
1087.8
255.973
1048.35
150.735
400.987
208.562
221.1
3.57107
442.422
987.889
104.493
314.882
782.602
10.0599
747.686
488.753
1.54075
867.377
462.822
151.021
435.813
11.2329
576.755
831.497
395.155
232.759
1166.16
-55.2225
-39.424
28.8201
421.977
304.637
1266.84
297.649
1181.45
672.467
131.199
131.458
606.198
451.15
512.977
473.452
1008.45
879.24
1318.95
542.88
131.987
60.7798
54.6229
40.7049
19.316
262.069
-14.1623
44.5056
38.4919
84.584
112.332
606.728
349.236
31.1507
235.868
475.351
488.865
1096.35
543.878
733.372
115.644
65.7245
272.721
239.797
13.1977
24.8832
16.621
458.962
1137.66
156.123
42.4439
6.46453
304.365
381.492
153.058
162.68
274.185
715.431
4.99246
332.551
141.655
15.74
750.167
26.0599
9.51277
494.497
5.66157
430.278
1120.63
342.576
348.602
380.684
97.1181
631.244
-16.9384
10.7845
27.0499
28.0995
544.895
149.337
69.067
80.9595
581.452
89.0806
110.501
89.0433
919.002
309.533
413.846
258.107
839.55
72.7609
121.936
299.527
320.102
403.197
6.9412
3.27881
18.0322
36.8194
357.68
691.548
7.89553
234.057
11.8561
14.2286
273.746
243.169
13.5847
61.7611
5.70139
643.325
451.404
485.199
357.858
245.603
456.287
40.5698
77.679
15.759
814.402
-4.36356
376.324
331.628
345.399
994.499
1140.34
6.46344
42.9496
510.846
203.147
720.182
417.109
264.066
768.51
313.747
325.633
16.906
130.428
487.947
542.257
192.962
26.1798
451.272
380.461
195.152
749.293
71.1427
273.154
117.005
608.293
317.747
582.823
396.844
1337.49
635.683
88.5723
465.768
403.886
297.654
586.068
53.5125
552.294
-0.327684
42.0155
423.66
52.3105
82.0958
531.68
-11.7137
525.398
666.903
40.5675
929.27
54.3659
324.613
232.183
56.8337
76.3775
885.025
-5.70524
706.602
196.531
232.2
1347.36
288.707
62.4201
636.523
325.056
25.1293
-45.593
127.073
-22.5707
36.1781
-0.462615
-32.4889
257.653
32.7004
333.43
512.72
134.87
6.16265
26.1968
395.251
802.243
663.676
724.168
171.23
924.567
78.6536
335.08
386.306
359.505
496.168
244.442
319.687
816.249
1701.64
610.488
196.503
751.875
579.578
794.535
291.442
133.768
37.7929
616.245
29.4708
244.667
207.694
265.562
861.601
51.2598
743.296
282.72
8.70842
35.3407
978.281
741.929
907.66
329.287
1351.33
474.605
577.129
183.738
757.643
-13.364
496.539
90.0556
403.813
46.192
338.174
682.927
597.212
149.562
774.56
882.223
205.518
68.3076
39.2014
422.475
88.0183
624.024
740.079
305.729
230.253
1050.26
44.523
93.7427
272.857
34.4228
367.969
86.1499
127.059
635.334
240.129
406.339
361.379
633.362
550.516
1025.93
1140.53
460.176
462.436
436.069
344.555
278.361
910.728
595.041
420.102
248.928
726.623
291.798
256.716
-5.94988
504.91
13.2398
46.6883
415.72
358.22
12.8511
724.746
104.261
226.964
159.599
-13.6064
252.607
44.3786
460.29
137.609
300.126
21.9642
157.997
417.362
155.078
101.86
932.623
131.203
292.754
314.642
66.7024
354.331
151.34
1123.09
1326.59
1187.97
286.643
448.791
403.5
226.102
107.588
553.907
106.206
173.924
607.116
1180.2
593.111
1282.7
362.794
235.006
83.2689
417.854
152.34
960.588
307.307
372.762
635.451
77.0932
37.2244
120.719
-5.58282
-3.09617
149.859
115.814
3.77383
301.973
-11.5603
215.446
847.891
111.666
495.783
273.602
670.458
18.1522
436.384
129.685
-8.37085
1071.9
425.091
-4.26236
387.604
1112.11
910.473
-9.7334
309.494
806.723
338.939
18.2411
733.947
609.375
258.085
409.171
48.3341
93.2982
402.325
226.032
160.098
188.726
812.875
79.3708
40.521
1515.46
115.926
221.158
-18.9418
360.432
117.518
78.8429
244.095
776.845
102.991
1739.65
-3.9937
12.9344
339.117
39.4558
268.88
1454.85
334.798
403.767
328.728
1026.17
419.709
-10.6735
126.974
271.11
681.192
81.4261
19.4882
419.728
452.19
200.485
59.793
532.377
213.387
536.761
115.435
212.459
212.421
22.4225
-20.6719
1067.75
373.599
465.934
76.5724
679.624
620.334
3493.66
76.6355
81.1966
497.953
585.819
166.924
1038.7
29.0922
-5.70524
408.626
15.5129
534.02
463.783
94.2792
63.0586
906.016
25.4199
142.347
785.805
1491.29
340.45
12.1501
349.418
455.244
345.928
-4.87471
323.149
193.569
184.725
222.837
11.3868
313.226
609.85
993.294
675.781
21.3043
553.501
1180.6
108.722
418.166
417.583
93.3875
602.989
701.714
83.7445
824.316
849.327
528.978
915.544
395.359
289.568
561.055
294.54
947.955
3.23391
140.523
774.775
165.039
670.752
140.192
0.2729
57.0966
213.376
218.766
402.407
166.105
240.082
208.325
111.956
481.099
920.791
726.539
107.966
701.703
426.223
393.966
426.925
1026.88
510.211
1033.32
886.497
486.709
129.384
398.651
-8.18223
70.1653
591.466
836.19
31.7786
158.498
158.521
655.23
100.19
36.6588
348.789
675.736
325.607
560.518
17.6948
105.33
172.882
597.55
444.824
79.6658
342.416
458.008
275.162
236.305
175.357
336.861
21.4687
45.9938
616.151
609.763
752.254
99.2368
880.911
359.161
229.478
92.5957
132.242
149.31
-7.57814
152.37
80.1222
379.806
32.7648
43.9448
250.971
79.8105
11.9919
455.335
340.273
217.352
31.6821
26.3794
39.6119
322.082
675.442
664.839
461.06
130.428
109.385
253.651
16.8003
35.5501
488.753
-5.5965
558.138
25.9211
342.882
169.479
904.396
172.403
25.7791
308.632
1066.07
678.787
394.553
1061.68
113.153
34.0448
57.7737
14.4783
91.2734
567.811
112.116
73.8746
-12.9972
20.2517
316.732
751.773
201.4
511.065
1423.08
263.535
85.9427
70.5526
554.457
44.9956
11.6437
-9.57152
207.473
561.456
817.225
36.0734
506.979
378.478
292.875
781.586
57.1108
189.857
111.784
236.899
760.054
525.997
1028.5
87.9992
614.231
394.46
77.678
1294.21
285.606
23.2988
287.606
301.328
56.3515
235.155
13.8784
486.463
703.968
18.582
11.7269
29.0874
535.735
612.535
160.166
823.595
343.513
53.6597
1205.63
208.643
651.166
551.453
458.085
694.821
323.302
759.706
355.75
706.009
1191.07
1427.48
361.663
20.287
538.643
476.134
393.231
504.998
239.613
334.958
134.416
48.0391
401.252
9.67367
42.6156
20.0785
1310.6
166.4
70.8094
48.1268
80.0298
902.831
178.696
197.943
621.528
89.6887
215.917
670.367
434.019
33.8653
577.129
451.729
40.9839
54.1639
309.132
105.048
643.693
208.597
201.74
177.005
609.838
252.182
3.1327
1094.09
20.5329
26.8078
305.01
147.421
422.571
557.439
-15.8
163.004
830.034
187.549
122.071
-13.3754
480.539
556.637
124.805
86.859
16.8003
625.881
224.51
108.945
162.972
852.24
786.047
360.916
953.345
250.656
517.902
63.0098
646.828
99.996
321.802
1245.12
331.384
311.483
59.1652
598.305
265.647
978.307
356.927
42.6868
4.4396
401.803
38.3297
36.6447
14.9443
507.511
91.7345
445.857
157.542
577.786
223.869
210.203
1060.69
26.1411
523.648
20.7774
35.4177
365.38
135.473
441.472
532.195
288.429
82.6013
240.137
685.651
-5.68852
402.867
91.8549
166.459
20.2989
866.914
51.6295
161.158
468.059
5.03372
7.22282
971.141
1767.74
321.465
711.139
52.2459
481.01
647.167
43.5263
63.8199
765
70.246
-1.26472
955.623
-15.8083
652.949
182.736
-7.05883
84.7528
424.678
127.886
112.845
417.604
208.403
122.282
608.794
526.888
793.685
501.712
160.031
213.318
133.232
499.571
482.113
216.921
1263.16
229.49
327.104
288.19
326.779
56.038
88.1815
491.894
442.856
21.8291
-17.8983
265.01
182.841
14.3771
61.4805
110.488
73.6594
548.472
195.809
469.358
5.46825
579.896
44.9148
711.338
22.4486
189.104
305.615
80.8413
427.03
10.1487
-41.684
298.016
-10.1275
191.844
199.303
-3.81445
89.898
421.287
629.712
517.491
393.221
344.05
460.176
164.906
53.8901
59.3816
303.325
371.44
862.562
703.484
375.125
777.415
168.152
666.698
111.23
432.645
102.412
320.483
753.774
18.5395
28.7227
402.376
368.427
1040.24
324.68
253.98
464.685
93.7825
839.398
820.752
699.915
367.893
44.3179
328.728
120.997
327.346
601.211
474.057
279.807
-26.6995
72.9346
495.853
21.3622
253.809
5.55941
633.975
42.296
24.3227
69.1634
714.162
299.594
418.695
216.937
273.653
160.413
512.31
-4.97023
54.2816
-18.7978
376.31
339.232
37.7301
445.694
3.43228
114.246
80.125
476.826
793.826
123.677
550.518
1024.53
342.681
761.362
243.56
323.302
632.269
27.5968
596.992
580.929
724.176
70.8913
221.154
868.567
164.65
130.685
372.384
188.811
1143.84
688.948
76.1748
301.458
1317.49
601.974
625.737
75.5744
225.998
1047.74
2132.23
17.8478
414.086
97.5306
1144.81
114.134
174.199
20.7151
79.5996
931.987
14.3329
-14.1502
656.69
475.196
1002.95
410.994
60.4445
481.942
886.402
867.597
109.479
110.38
391.553
608.675
99.4551
430.058
405.558
778.418
82.3002
150.408
160.922
103.007
691.779
368.858
279.713
80.4608
41.3881
499.918
310.822
298.351
622.681
235.258
537.788
252.087
977.098
463.206
934.837
201.885
149.09
452.968
239.849
215.19
793.516
406.794
417.753
395.065
466.657
504.397
126.437
278.736
469.704
642.268
343.579
312.577
312.564
835.103
506.8
54.6229
84.993
314.579
276.7
558.205
9.38835
788.781
641.542
530.493
947.818
154.14
204.352
287.252
803.886
798.453
147.066
832.661
870.781
6.38863
443.538
12.7547
22.4069
113.855
-19.3704
30.8263
2.9738
116.94
-1.06407
138.618
118.607
168.489
187.549
341.337
255.651
250.67
256.786
422.354
243.562
204.216
803.597
534.358
16.5507
768.295
81.999
540.544
443.375
6.65195
273.34
174.663
784.359
9.30173
197.739
38.1904
185.844
370.551
47.8903
579.055
311.881
24.4842
78.5475
39.0322
59.607
530.375
701.174
40.23
526.095
507.185
82.7622
336.844
398.64
101.824
-4.3032
43.7635
141.721
44.3157
55.9555
759.396
492.42
242.736
511.374
1279.9
257.636
497.203
177.377
493.722
111.336
666.351
308.605
338.842
297.895
279.807
108.233
130.555
-6.65502
26.083
357.172
804.722
386.868
158.488
683.994
292.177
313.111
354.455
226.307
91.8686
121.057
512.31
921.983
370.687
69.3661
48.9745
674.348
192.154
207.953
942.333
291.84
501.414
361.663
599.373
502.371
597.664
1.55089
1112.83
415.043
438.032
917.775
262.571
641.555
426.895
715.488
578.487
81.3868
727.947
220.615
-24.6629
461.85
246.905
104.725
61.5628
-8.98125
250.261
37.8933
54.2357
411.277
11.3839
32.0216
120.184
26.1642
1047.72
114.486
654.925
1409.43
88.5372
144.194
116.645
31.9229
512.913
518.4
34.8275
188.302
-29.8534
466.053
198.154
722.834
78.2415
1022.03
12.41
46.8697
302.124
260.294
644.13
671.048
439.946
58.5622
417.024
-31.9422
303.678
39.1098
340.896
28.0223
13.2189
81.4737
226.102
819.809
235.962
309.341
1053.55
400.684
13.5929
103.381
217.36
433.751
400.896
1093.68
92.6392
273.551
-10.1778
350.41
644.502
751.643
813.601
42.0078
35.1527
678.451
218.509
0.689564
142.363
264.186
239.503
135.182
406.339
87.02
372.161
180.94
5.61066
959.064
308.947
24.7375
152.799
-11.313
677.5
133.768
39.667
89.6328
53.5125
1315.04
1369.91
162.716
1067.13
299.972
254.71
158.741
336.118
258.357
960.734
434.517
134.951
208.421
514.106
244.739
288.738
5.16294
32.3253
4.72934
151.879
165.438
618.258
-37.57
225.777
206.723
1712.24
268.834
-16.1002
257.804
357.331
704.567
119.478
396.672
351.356
551.817
527.712
161.917
518.052
5.55941
0.540453
700.093
384.143
451.473
425.555
140.811
144.993
179.844
2256.32
785.259
736.757
205.814
1.55821
353.739
191.968
267.213
132.214
337.32
20.1569
542.891
100.926
933.66
748.715
94.4124
103.385
400.728
174.257
78.3831
-13.6735
513.025
819.627
12.41
711.881
314.181
618.175
26.6362
702.011
674.796
5.16294
296.569
258.538
378.641
192.612
147.025
20.5665
509.385
8581.25
237.836
492.062
-28.7264
288.242
151.717
244.199
18.278
31.2294
353.23
355.04
173.197
367.48
18.5511
406.545
356.947
246.98
403.054
409.443
68.2263
62.9237
36.8008
1147.61
615.176
220.242
-12.9386
1137.31
241.469
397.861
235.444
628.416
201.146
30.4622
144.179
731.044
352.417
39.8346
247.725
1250.67
179.348
140.109
3.81058
924.783
457.297
174.06
256.122
620.931
121.916
195.284
-16.2572
7.87823
662.013
633.663
85.0057
37.7564
25.0334
959.921
245.301
181.02
300.317
54.2649
1051.43
294.749
241.509
271.651
297.317
171.382
1063.65
68.725
451.286
28.9661
123.322
770.716
320.434
54.2521
113.227
299.98
478.647
86.3495
183.915
215.261
399.954
213.189
440.445
392.797
94.3929
590.983
76.7704
455.341
628.371
59.0588
143.615
435.387
94.3245
98.3166
22.9659
363.445
133.217
-17.7109
602.991
10.9709
384.558
174.779
-17.7412
-18.8093
32.8213
278.071
80.8965
329
141.873
343.74
380.557
312.806
314.52
14.6295
916.691
675.538
558.204
722.872
509.059
221.342
829.723
589.795
223.638
814.827
31.454
630.961
268.793
1141.58
241.23
24.9382
61.5442
574.294
160.698
24.1403
366.443
837.426
710.007
247.395
1012.39
144.102
467.254
222.555
669.508
407.654
241.671
348.655
883.206
327.716
376.503
256.847
1383.95
503.464
446.794
512.677
139.94
130.821
290.398
1.41145
242.999
332.615
484.35
409.356
943.196
152.866
406.632
45.12
242.011
272.518
230.056
517.932
221.792
1.80775
-16.9238
61.8699
699.275
273.298
76.7649
119.48
355.011
42.2592
71.203
1144.6
535.394
490.732
155.922
573.955
1065.47
397.233
-32.4142
216.922
502.91
63.0098
530.096
754.587
34.1325
-11.4456
-14.3808
574.574
61.3849
409.013
3216.88
417.996
613.34
333.4
314.754
424.428
77.4126
40.5698
287.499
17.9236
258.006
151.436
104.866
279.807
389.343
-6.25194
60.8114
22.3348
362.794
-19.8672
293.164
35.5445
872.507
1118.78
205.97
1231.4
264.5
508.65
43.1429
107.939
484.199
165.57
316.651
65.5351
711.767
1525.52
41.4783
265.784
1034.17
219.194
313.782
248.472
840.611
376.676
85.6186
151.526
308.346
3.67954
442.989
376.999
-4.07049
408.032
347.741
410.389
526.285
851.612
194.74
266.132
236.405
371.94
546.96
527.987
507.355
446.23
257.05
625.402
476.637
314.288
14.5232
422.325
836.999
435.995
554.457
45.3769
-32.0603
465.38
179.362
379.671
116.324
-1.40787
-26.1577
84.8533
25.9914
-7.68028
213.555
101.3
-19.7259
126.138
19.9551
366.285
405.565
629.071
513.13
641.501
528.024
1461.14
373.845
-6.65502
382.156
278.462
19.4882
1046.54
549.039
71.755
59.1626
357.906
826.286
873.571
123.431
40.1337
297.522
579.126
103.763
293.006
400.984
713.962
524.361
116.441
278.903
711.829
414.097
1032.15
223.827
-13.8969
396.458
389.794
126.848
307.073
9.745
157.913
849.951
353.287
398.011
-38.0364
96.9821
331.001
18.4764
389.539
163.062
6.02147
63.5171
579.698
346.154
533.345
28.2431
-2.33332
349.042
98.4326
-5.70524
110.649
375.334
179.665
119.756
749.538
582.935
802.989
187.983
286.072
242.597
141.612
228.021
305.391
54.9188
-39.818
42.4738
0.905696
400.017
50.4458
404.024
521.738
415.98
369.731
168.626
350.593
112.187
128.215
158.538
611.635
68.9627
-14.7437
59.6368
252.683
400.59
-25.2072
603.438
966.56
606.609
-34.0066
355.517
615.366
228.911
600.656
123.151
321.201
77.2252
1006.55
62.9134
200.054
215.101
11.9359
-6.74325
1159.02
418.954
309.173
1300.24
622.467
189.186
412.124
166.912
288.928
28.6843
1159.68
361.232
259.865
540.572
1221.74
344.054
300.598
221.68
76.0292
414.128
178.179
292.611
160.913
840.36
92.9462
139.37
532.168
809.539
642.427
365.469
60.2189
904.841
5.30634
258.549
34.5461
344.05
-0.844312
296.091
344.37
689.068
-32.1326
-5.24753
2.36526
254.804
1160.76
124
1.35984
263.408
655.367
674.632
381.982
439.318
639.178
747.589
143.94
397.316
270.74
421.165
477.37
16.18
45.1794
1.38617
336.796
48.3206
430.436
34.5429
223.289
1108.92
1072.54
593.779
0.830207
42.6315
578.864
479.48
90.9657
896.66
305.635
361.622
485.498
525.888
549.269
45.1128
54.804
13.0096
77.2894
561.504
70.6594
143.834
45.6376
64.8839
70.9502
68.6785
147.785
166.81
595.752
604.061
586.034
-21.3787
431.167
1.41481
1.79102
13.1977
294.749
293.983
230.326
-1.96276
106.922
58.9849
253.575
57.4364
368.159
152.566
188.464
1131.85
1207.47
-9.83295
136.177
555.629
244.47
5.46825
46.0773
304.346
-6.68627
28.0482
680.826
728.204
1008.21
897.501
341.222
161.426
717.51
569.755
162.287
53.1634
32.5111
-5.68852
399.119
224.51
971.015
46.5358
1373.62
293.167
655.465
5.03372
355.799
294.603
984.376
490.937
165.88
789.691
400.728
29.1496
593.523
32.7647
206.757
614.543
327.146
100.099
0.573965
430.371
474.076
201.195
485.765
3148.15
248.986
329.174
368.924
391.698
232.783
982.622
169.776
196.318
266.584
282.091
129.228
354.278
206.668
54.1639
811.571
105.837
1209.99
308.189
223.78
44.1606
499.76
53.9842
318.509
248.788
671.821
533.076
15.74
341.89
88.6216
761.937
324.036
395.684
51.2799
132.9
2.35655
50.7797
378.276
431.906
476.893
508.835
259.807
310.762
4.56109
145.399
477.875
282.526
-19.0141
86.5817
494.198
141.96
177.328
1380.92
396.64
16.6001
228.654
133.458
-22.69
658.409
-15.7565
46.0468
572.068
93.2325
236.176
133.913
662.562
670.499
208.713
373.692
353.173
814.382
31.8109
70.8534
112.721
7.32566
129.884
66.4475
464.402
521.465
1838.77
58.0003
146.96
204.436
1002.23
804.104
645.439
263.449
38.6748
-1.19394
865.66
8.47267
93.8832
846.83
4.61885
274.494
380.995
345.791
472.868
257.612
318.467
436.816
373.865
251.788
218.703
237.561
97.5139
34.6016
457.044
29.3596
686.523
45.4004
613.201
252.03
129.92
249.1
141.613
300.624
276.102
4161.64
13.7881
208.441
87.3458
4.19727
-16.4657
60.5155
69.8724
292.219
863.817
276.7
21.0272
-29.348
447.795
335.923
596.954
432.628
884.948
59.1066
21.0267
561.665
408.077
364.229
658.963
462.63
289.818
316.451
957.666
230.909
37.2801
315.953
283.116
153.214
315.309
387.039
689.573
346.457
723.206
430.199
1109.4
316.356
73.366
273.519
507.701
228.756
56.5436
324.787
343.809
100.833
731.193
273.518
42.0125
56.3847
190.965
249.124
177.036
401.947
32.6191
850.968
108.952
-32.116
750.405
29.5305
11.2838
607.887
328.614
1527.31
150.485
12.2071
29.2968
28.7147
525.36
49.5909
26.7141
31.735
221.233
2.79956
69.8196
10.682
224.442
275.55
32.7276
71.2397
1188.87
88.3927
192.706
10.7302
231.828
233.17
187.528
-13.2818
1386.49
442.012
237.507
531.718
578.4
1859.28
34.0365
638.569
938.371
411.739
711.676
634.6
544.691
739.99
283.002
487.056
9.98204
276.813
8.60636
15.1247
141.97
337.798
325.195
706.44
28.6313
397.056
247.193
1257.41
31.9595
23.7032
480.603
212.827
389.19
376.324
-43.1854
1118.35
6.86653
-6.59057
544.02
23.5554
73.0484
625.761
108.952
176.852
834.611
603.383
545.296
63.3405
301.391
769.781
62.6571
27.3326
2506.66
14.981
419.333
501.661
320.192
322.831
47.8511
137.769
19.4498
680.598
149.603
119.426
544.518
1084.53
434.752
5.29451
772.901
232.505
14.6694
814.856
170.554
328.234
919.167
207.754
66.9668
89.2685
380.637
72.6007
51.9377
302.349
74.571
413.764
35.0083
10.5143
345.63
101.475
16.342
29.5157
47.5116
585.874
914.28
527.825
222.747
547.245
32.2584
269.664
186.858
404.034
964.685
92.8104
556.677
1554.12
1174.79
1150.49
965.055
967.119
851.715
1010.7
1256.84
563.062
591.097
344.011
101.77
139.587
155.394
492.105
193.776
723.327
77.3772
610.138
723.349
48.5487
48.9822
194.646
341.119
619.131
-16.2146
11.1872
427.313
20.8635
-7.82959
711.829
689.584
544.893
281.923
902.521
874.345
119.929
38.8975
367.808
376.619
353.287
60.6792
228.948
125.24
35.093
19.7793
211.214
339.174
265.79
742.916
225.009
505.835
1330.22
839.596
248.251
157.154
428.662
393.037
393.756
285.161
647.939
898.997
1077.12
49.3857
23.7009
805.582
11.2624
584.507
436.109
118.198
123.229
199.117
727.055
318.67
182.305
-15.2381
966.834
252.91
25.2052
643.571
559.529
66.8509
310.731
91.1995
-19.709
384.03
47.9514
384.931
673.6
867.63
1091.25
284.051
534.069
374.636
479.903
82.7154
24.106
1140.21
526.158
1032.65
913.787
133.711
408.169
71.2402
406.921
423.206
39.0395
76.7649
469.931
193.842
1033.71
306.503
18.7291
85.7492
123.1
105.322
26.7281
74.0881
356.004
390.768
433.618
798.664
16.5442
490.491
132.223
509.714
821.627
940.902
1099.91
618.119
370.702
404.813
97.7243
1146.43
546.541
1019.02
671.576
439.697
159.031
325.426
650.319
633.834
592.004
96.1891
773.225
650.767
620.233
1273.01
295.918
22.4001
193.129
30.561
1284.58
330.602
-24.9783
517.16
519.687
1579.38
735.878
317.623
58.9373
117.002
93.6405
225.428
739.449
43.36
89.6983
17.9835
193.718
58.748
50.5335
-37.5385
626.187
63.3849
3.43228
372.479
186.346
-17.645
454.554
35.5957
-33.3585
581.923
308.899
270.904
293.901
366.229
329.672
33.41
653.686
159.31
118.339
27.8436
3.24853
70.6973
567.155
1575.6
473.603
6.9412
205.678
281.77
137.972
314.579
1013.21
455.416
1033.22
583.945
45.1097
53.8887
81.051
306.454
714.098
226.516
629.598
683.049
6.19813
331.05
345.595
177.421
289.177
237.544
213.014
420.697
330.677
868.792
26.9844
400.987
900.092
68.533
627.772
337.155
489.274
52.7303
319.37
252.544
824.628
859.439
40.045
214.296
1191.85
1041.6
48.7514
590.58
18.6688
286.272
876.002
499.597
44.1333
768.356
203.685
307.073
881.186
-34.6078
142.36
167.754
1106.41
79.1336
5.7238
140.936
744.614
232.233
158.195
830.825
403.498
94.6547
837.043
291.15
163.481
109.116
1708.41
33.0995
347.151
16.5541
66.1377
285.39
926.127
283.191
648.292
70.1502
387.407
73.6639
430.735
132.504
404.329
536.643
732.051
707.735
545.753
46.6505
28.7227
778.848
474.271
421.206
92.2954
389.723
652.254
163.564
12.8729
-3.93215
401.817
720.698
106.206
237.925
1016.31
80.1222
286.102
197.683
13.9597
512.72
-40.482
164.855
58.6365
89.1477
837.531
940.924
70.9576
4.52646
33.2786
404.041
495.443
581.612
206.081
-3.8053
250.747
508.121
40.8961
-7.56811
72.6287
544.292
261.591
164.074
697.141
438.074
638.783
-25.8623
433.4
283.983
565.056
446.737
733.071
117.744
72.5744
150.964
379.88
790.824
142.101
514.28
187.528
455.235
224.565
541.242
466.915
81.4595
223.216
877.366
50.1119
246.127
453.132
460.421
519.918
551.785
794.879
1150.15
297.676
21.4449
422.984
606.728
257.913
24.0963
124.088
-2.07525
23.8143
169.776
629.818
94.6845
1576.01
424.059
768.278
68.3552
238.582
42.4439
-25.3946
808.489
808.78
42.7398
264.161
160.54
2.71531
916.264
928.41
169.476
344.765
11.7848
47.9182
11.0673
166.934
1156.56
526.356
35.1527
528.526
194.146
239.814
236.075
2372.19
623.153
49.3294
534.73
34.5984
495.231
590.207
738.541
379.487
645.158
765.283
-19.303
91.3834
131.247
0.868437
737.757
249.674
-2.70949
484.827
963.238
-19.0683
49.5118
-31.7378
412.131
1339.4
165.386
237.298
55.9577
83.6711
400.784
458.227
541.067
415.717
691.919
225.061
803.169
516.771
12.0984
634.451
504.815
649.18
435.632
111.607
726.777
35.8846
67.3717
198.771
-1.55247
141.128
166.426
735.878
2231.04
964.111
-0.153945
192.254
27.0469
-15.0553
841.996
12.311
609.031
344.971
22.7453
14.7356
222.559
3.78751
175.405
579.776
-18.0887
1291.17
789.008
339.455
723.318
338.746
21.7104
44.1333
133.047
40.7716
509.158
60.3448
334.075
420.79
23.8078
393.085
130.908
165.146
47.5244
538.132
71.885
30.9401
160.632
-3.01228
43.492
26.41
40.4246
765.097
153.203
337.376
1449.51
906.19
260.079
474.892
55.1963
778.775
637.134
589.97
50.8772
1197.43
31.6885
466.762
2.19567
17.4399
202.97
284.395
730.256
-23.4572
268.833
196.623
829.437
328.709
250.061
91.7665
1417.33
56.0449
50.7422
457.529
78.4539
154.452
340.625
176.814
172.348
307.29
61.4664
78.7365
365.692
308.888
295.787
314.771
310.635
21.4277
525.834
116.181
229.922
804.349
558.963
-6.49678
948.209
684.996
178.745
324.525
574.503
58.0645
691.203
233.17
178.158
-33.8965
177.713
72.3802
427.023
2231.35
771.849
616.967
579.698
475.464
374.354
-27.6448
302.706
140.472
22.568
467.163
183.413
434.599
1.78537
659.772
311.984
104.288
456.24
-6.72984
179.093
471.649
260.131
492.798
381.006
5.15958
138.051
59.0017
681.127
667.014
1073.07
353.199
449.905
319.488
1196.41
482.828
324.894
27.9523
245.985
904.276
204.453
573.217
54.0629
984.444
141.518
310.407
1574.82
419.667
438.624
199.577
232.863
176.826
544.791
20.1689
230.573
66.4608
156.796
508.487
1194.2
88.4623
270.771
842.242
180.032
936.87
483.186
507.509
440.42
20.1151
752.857
460.334
88.2829
498.805
-21.8643
754.857
378.156
531.636
229.78
1393.23
611.755
17.1416
351.026
158.996
96.4076
355.601
488.909
497.628
224.333
964.675
988.293
3.03971
513.23
807.456
721.915
187.205
291.092
286.184
214.754
131.317
694.819
148.517
209.003
264.323
334.104
188.098
926.542
78.6626
38.9943
26.1422
-3.91874
39.677
1002.26
858.893
383.721
212.675
694.246
402.77
448.649
355.008
907.588
866.885
605.283
74.7856
105.09
1222.15
112.187
653.595
423.578
74.2055
652.865
358.599
123.622
-0.0571692
44.5998
251.151
899.801
522.531
365.127
510.776
93.6918
-3.37346
189.772
774.989
541.536
82.7705
194.871
795.39
967.139
929.174
172.428
287.005
811.203
694.592
202.601
1076.02
286.244
779.075
554.332
398.771
284.259
389.076
476.815
133.868
54.6229
339.781
115.892
411.251
348.104
70.9331
279.625
546.364
753.787
157.673
-10.1087
170.897
1232.34
439.713
-0.822527
304.704
22.624
51.7095
54.2391
480.214
177.455
613.978
550.196
454.42
179.321
205.65
65.5138
803.435
11.9399
241.348
1207.55
345.387
652.271
32.4128
645.558
489.166
278.181
770.527
0.197057
75.3105
147.882
142.42
350.831
425.881
59.6931
245.731
53.1466
1042.26
922.711
42.1845
711.007
129.699
1165.8
572.056
202.316
717.846
212.29
1011.75
245.414
449.876
-8.4815
682.736
341.922
25.1293
156.605
302.983
344.746
113.015
494.291
1037.6
771.082
80.4309
-20.6775
474.679
241.714
339.029
24.6193
35.3504
214.422
359.366
357.986
1178.03
388.621
278.014
50.5426
168.288
1283.76
10.9111
10.9285
219.194
1.41417
31.735
18.8993
419.884
25.2884
718.246
223.677
198.089
84.3954
331.735
838.956
440.828
783.741
591.117
610.622
157.436
234.531
280.843
51.9566
48.0391
221.342
581.264
207.533
1144.52
62.4687
106.43
10.8393
430.48
-7.96559
188.572
70.9502
258.355
399.194
1424.69
251.737
164.369
951.262
892.188
1464.11
98.4326
161.249
66.1127
54.1024
56.038
3.84855
184.547
248.591
759.839
36.3737
218.449
207.406
61.4805
324.132
98.0223
107.727
-6.65502
89.8012
801.326
396.175
92.6392
429.098
350.991
685.868
357.77
63.8607
69.0835
32.6375
68.8859
511.659
77.5263
628.464
269.799
408.795
1086.62
539.415
126.977
145.116
214.673
464.757
498.044
51.5993
831.763
1101.44
625.103
36.9255
573.137
41.0661
125.239
381.946
682.433
87.0817
8.87073
8.6837
744.206
780.998
565.432
257.372
18.349
498.032
514.154
196.069
623.8
99.3435
774.389
221.752
48.1771
106.058
86.3392
712.062
213.723
429.681
220.894
1.69005
510.635
410.996
34.9476
-8.528
146.944
210.952
439.79
363.205
243.166
985.129
345.734
-29.1438
22.3348
94.4508
43.0407
293.421
211.592
61.9866
638.8
43.8818
87.324
330.488
396.924
35.8561
331.376
872.999
82.3871
533.048
372.161
1275.39
414.157
471.807
408.273
-27.7363
1104.32
441.405
748.715
869.878
904.852
120.979
258.065
592.173
531.147
2899.3
1084.92
95.2542
910.433
-30.5401
-30.4544
208.681
4.91378
35.3429
89.2933
693.138
770.259
573.864
-5.82338
328.573
61.2956
1058.08
125.695
63.259
275.954
570.697
376.766
66.1127
181.539
374.629
558.383
847.178
389.445
723.667
378.467
998.707
26.5585
77.6919
278.87
122.289
373.246
554.692
46.7559
20.4252
164.791
214.518
766.096
929.666
262.192
614.836
455.655
76.5798
105.726
230.056
429.201
231.2
572.242
642.747
509.368
101.225
93.9521
378.228
421.349
511.548
218.205
96.673
377.717
788.97
520.533
54.0745
-25.8623
495.245
40.3549
178.998
321.174
-12.8068
106.308
137.845
854.543
166.464
422.984
177.567
405.964
39.0911
256.085
73.1066
1033.01
604.061
567.293
458.382
9.50248
128.851
41.6956
32.8403
1806.68
508.392
661.3
-11.4284
35.5186
234.359
2.7629
1057.55
203.614
51.4421
287.499
276.545
332.968
40.8657
1126.23
156.118
525.983
817.934
69.1865
30.7326
345.638
358.487
192.989
148.194
0.256477
44.7207
552.395
236.172
109.385
116.126
483.452
57.7183
89.6393
722.93
42.0424
-13.9628
275.476
419.333
-0.588477
57.8226
283.359
1032.54
173.376
296.414
344.506
278.722
505.162
-2.42993
234.227
893.602
213.765
3.58481
29.6619
339.479
87.0817
379.966
1001.92
888.043
442.013
112.462
800.625
84.1318
261.821
806.958
1564.39
409.013
1108.55
796.395
1433.74
858.843
82.2133
14.8085
226.673
328.062
1799.99
1717.22
171.382
-23.5964
10.4274
250.509
380.354
39.9263
438.069
516.612
120.846
398.143
65.4384
589.557
255.683
691.468
1214.94
225.955
181.744
166.615
106.964
511.877
29.7282
75.741
483.055
558.511
113.134
8.14823
76.7704
577.155
53.9701
625.964
120.189
277.028
852.384
289.636
676.526
674.206
-8.08474
151.526
257.122
753.866
-57.0966
597.758
257.709
954.609
491.317
548.779
592.628
792.832
671.297
72.2728
855.348
864.518
576.29
614.03
558.409
45.3596
32.3268
436.886
139.354
588.732
71.885
677.493
493.615
550.65
142.817
442.453
387.127
635.786
546.756
184.64
264.16
376.766
307.867
-0.0886936
753.475
759.886
752.076
27.0793
373.706
625.323
78.3471
1448.57
0.570869
417.454
143.335
-27.2697
767.593
489.879
-19.8047
701.441
239.703
588.713
1311.59
501.154
730.925
613.937
523.554
512.272
86.1407
166.735
271.988
170.207
189.209
286.272
156.36
289.702
-19.585
427.276
462.621
542.096
235.258
502.181
19.7029
88.3927
342.632
790.342
74.1272
725.232
-0.327684
23.2748
282.821
622.804
660.881
665.231
-14.5551
240.3
-41.0277
422.289
891.664
595.548
550.245
323.141
180.185
351.8
34.3085
14.6925
474.969
668.487
3.27881
51.2598
316.009
54.0836
-7.47824
1081.74
39.1542
178.648
936.484
531.471
386.19
1062.14
632.542
327.879
174.367
607.718
273.43
18.652
147.066
969.468
139.523
8.7549
170.176
638.975
470.961
25.7743
377.932
117.033
315.943
266.865
265.053
515.305
678.952
603.409
295.925
129.453
432.949
416.695
70.8367
418.166
33.3999
865.503
-7.95616
34.5461
62.9398
652.163
65.0038
41.7207
-17.7412
58.0275
551.938
186.242
793.042
447.346
129.279
52.1462
268.113
1017.29
494.39
142.443
236.405
668.042
166.525
59.4705
190.638
150.127
77.14
12.6306
151.244
507.403
563.385
1605.41
117.8
215.536
294.027
208.633
61.2956
336.873
871.907
68.4476
380.515
418.437
352.079
871.257
335.369
337.432
261.384
285.434
48.0661
169.508
197.543
711.53
799.862
281.028
529.057
745.416
79.9551
3747.1
1238.6
252.225
343.702
312.906
1144.25
1255.58
183.481
112.187
161.948
344.374
13.1578
34.8501
321.155
761.523
1369.88
22.5145
65.8411
305.139
884.243
1004.43
209.436
759.81
224.876
286.144
10.9709
96.0686
87.2065
-23.4007
131.894
1511.86
437.696
209.864
315.629
894.051
-20.778
132.736
19.4006
593.371
773.725
282.717
732.778
635.708
352.936
59.4215
1639.04
225.02
12.6592
-16.4004
632.542
-20.6978
132.813
473.955
47.7
443.317
578.725
15.2699
67.3717
142.549
53.0472
184.514
-9.83295
540.637
312.815
561.445
246.313
376.625
266.658
-6.42968
715.853
3.57107
1096.07
501.154
-19.1952
714.059
490.248
448.591
26.8889
-13.1848
260.438
118.315
142.096
245.431
3.28824
263.182
750.722
-6.46651
687.771
14.4041
27.8375
64.7177
327.893
184.621
457.981
414.48
187.084
417.403
377.726
316.389
-9.24903
110.207
29.9994
328.234
449.508
460.521
110.053
21.8022
193.231
220.652
113.782
644.287
591.8
527.888
634.578
356.874
377.497
794.079
671.491
668.57
522.642
332.71
475.731
240.27
549.513
299.738
3.94679
527.906
26.3764
521.153
996.448
36.2672
539.467
40.5675
689.39
155.566
690.056
245.301
495.365
193.161
715.434
577.679
34.7144
282.901
835.913
1008.77
665.109
208.597
42.4439
218.234
47.6181
115.375
323.598
157.34
144.874
833.497
121.185
700.747
284.084
332.52
348.514
94.2438
31.0516
459.106
63.8607
58.3525
611.724
541.151
1133.05
122.504
424.191
187.349
841.078
1426.41
323.88
732.444
324.142
391.22
280.332
435.813
241.743
98.7704
179.441
1385.59
220.431
749.362
61.8622
1041.78
1128.8
196.909
661.086
1173.08
273.693
31.6136
24.1788
106.733
354.299
88.9699
77.4126
879.703
269.048
544.738
232.02
-30.0669
17.4375
321.877
268.897
478.728
675.764
443.027
68.2764
84.2702
219.806
1113.16
931.234
207.764
958.426
473.684
53.5908
404.732
485.326
528.109
1040.13
631.809
95.244
363.253
309.149
609.884
-13.8969
512.65
166.334
329.562
253.374
26.7281
229.636
127.368
27.1991
442.989
43.4151
645.339
143.595
434.519
462.232
57.8295
755.267
377.087
44.7764
843.941
443.39
365.575
498.042
58.5622
415.15
-9.45338
715.972
14.747
539.547
127.348
299.951
308.236
8.0722
377.902
28.9533
44.1606
660.93
676.174
662.957
192.06
250.317
753.334
22.3117
1135.94
100.943
463.673
1094
8.18583
4.4001
52.4075
520.933
127.462
427.536
916.102
455.326
27.6511
128.249
-21.459
1118.81
123.23
239.292
90.4464
162.132
112.756
74.4484
130.349
50.5683
50.2721
157.543
159.132
342.591
52.4882
1216.54
574.339
409.865
12.6491
154.333
205.439
818.703
76.1748
739.99
371.083
461.42
-22.69
429.773
559.797
221.272
141.021
124.67
423.456
155.627
26.1482
974.615
81.4737
34.3091
40.5698
0.842329
465.535
360.878
758.633
64.2891
552.387
239.251
328.867
205.114
647.653
35.5445
81.1253
567.035
-11.2845
468.339
279.378
305.729
53.2522
260.041
238.046
254.116
83.1485
956.426
37.415
321.962
-1.84837
118.315
74.6293
33.4173
547.155
25.777
542.418
623.286
35.5957
55.6335
153.4
69.7151
514.494
530.292
482.344
378.873
228.314
343.993
138.125
519.085
30.1064
33.41
48.7401
163.317
469.391
237.739
376.17
190.468
418.119
335.761
631.072
226.226
-3.12359
1605.68
911.456
1039.4
308.957
331.048
342.688
33.7512
18.5395
722.127
237.458
516.478
171.955
1747.1
292.271
52.553
382.83
689.472
1907.9
401.939
562.796
347.917
386.9
757.889
397.22
944.067
454.768
422.571
400.276
287.542
80.5221
523.931
174.248
610.768
127.579
363.825
1362.19
125.108
-18.7013
372.182
195.592
36.2592
312.903
269.808
193.055
15.2413
663.086
599.385
561.159
-0.844312
211.758
185.075
190.881
645.053
290.971
607.129
1174.13
532.944
9.68195
125.048
102.238
391.648
142.101
514.28
103.195
558.308
45.2505
77.7114
50.1002
582.279
361.43
320.74
330.506
327.424
705.385
16.5413
444.542
2081.28
13.5962
61.8884
619.458
168.249
77.5897
482.483
124.726
322.291
108.973
237.912
-0.170604
-12.7969
795.177
-14.1374
-26.6031
187.881
808.03
27.0782
520.836
196.003
892.803
314.78
335.998
362.761
749.586
387.755
73.3451
59.7132
643.583
402.47
466.682
198.594
282.651
278.92
170.468
1091.52
27.3326
505.154
155.536
479.172
214.018
501.375
582.766
27.1991
158.131
-9.9254
237.537
842.116
49.8914
655.261
31.5926
642.823
1447.18
908.721
1829.7
286.184
705.759
243.761
334.999
307.813
793.711
76.7537
414.689
22.2432
1109.26
691.442
398.191
322.915
700.241
634.277
420.557
57.279
23.7474
155.184
425.331
186.103
239.251
684.875
305.319
570.816
0.809994
17.407
174.248
386.2
618.698
47.63
495.87
47.5412
-27.459
363.503
339.149
55.8442
573.131
1056.66
1069.63
27.0499
604.479
414.157
29.3966
92.2039
133.55
-33.8018
1345.02
308.007
16.1582
7.23195
201.737
179.644
134.607
167.18
599.874
77.9059
201.003
357.991
201.379
488.273
11.9359
341.928
19.0181
944.359
76.0197
323.598
194.273
-8.46463
79.5208
258.558
568.383
-8.30374
348.536
628.069
810.375
106.367
262.409
10.4873
639.708
717.701
144.246
239.503
877.089
-12.8697
702.441
310.779
65.5205
55.7621
413.108
-2.65246
715.049
31.8476
21.9003
470.117
-3.37346
339.697
109.695
140.486
516.33
504.833
415.72
348.062
295.267
501.694
266.086
149.598
1226.43
665.415
880.648
-11.5676
23.9998
794.618
463.769
535.716
209.426
426.073
490.741
645.078
-30.1862
8.10798
437.983
179.146
367.396
34.2535
447.813
403.025
898.52
317.484
977.445
119.325
306.983
354.117
128.007
591.742
337.178
420.538
272.55
425.953
260.455
307.17
193.171
88.3376
57.8391
228.182
374.853
263.486
613.472
363.503
-33.7904
916.041
90.204
546.894
162.728
181.713
378.101
1087.77
169.762
692.947
250.536
130.911
566.343
22.98
1314.72
513.426
972.126
756.287
207.698
531.872
88.0955
503.124
35.3399
-30.4847
409.903
-12.9167
393.857
666.68
40.8378
511.215
896.606
270.675
65.8673
340.555
445.558
190.446
25.9726
1298.07
207.755
48.7437
331.509
264.855
14.444
169.776
1068.35
1804.27
276.469
127.516
71.7349
352.079
232.296
206.723
3.08849
349.343
293.411
248.887
273.532
270.436
23.9002
643.71
536.824
185.379
267.217
2.62156
-21.6788
291.547
423.499
800.049
32.0016
493.136
938.65
4.52646
198.196
533.211
744.184
202.114
-12.2477
321.025
357.035
8.68209
71.8182
15.6137
961.873
505.874
506.156
275.58
456.324
69.8196
86.5556
43.7671
91.2669
31.4133
15.055
340.074
455.423
297.749
114.933
213.745
28.4922
349.186
369.04
737.566
649.201
532.849
256.083
846.078
25.6819
698.557
497.288
623.356
614.427
620.334
25.6992
1259.05
73.2616
336.527
690.134
325.617
893.846
534.629
-22.7344
275.304
399.087
371.954
362.271
887.648
-21.6465
175.055
34.9918
207.658
174.859
293.599
913.576
111.411
339.052
267.217
555.471
60.7801
5.55941
60.5106
467.709
260.455
206.29
198.907
202.142
925.828
137.924
504.813
177.97
355.078
325.176
16.1784
639.922
573.941
298.902
172.893
26.5855
212.433
928.974
-7.43382
1010.15
175.934
280.484
43.7182
210.318
140.657
50.981
207.206
2901.83
199.265
289.18
668.119
79.9207
403.362
251.545
678.715
241.267
383.647
-6.87172
20.2231
55.8169
16.1365
251.935
17.1416
16.342
-3.1728
329.536
126.964
61.6216
696.279
518.835
384.573
30.9956
118.478
36.4321
84.2525
257.847
613.202
2.34177
490.728
99.5541
212.442
1588
544.815
1048.34
814.893
523.253
810.666
-3.27035
207.55
-25.3829
164.501
1245.07
373.692
379.41
631.512
67.1053
180.188
187.312
172.736
564.568
12.4887
615.599
405.64
387.778
45.7876
297.914
170.5
196.6
195.045
491.262
753.118
137.585
282.529
489.171
319.708
225.577
384.836
419.724
106.765
604.946
661.794
560.03
44.9057
555.819
237.162
1152.54
59.5122
424.825
1242.23
356.447
1261.74
1380.31
620.247
688.744
553.559
64.0299
46.3374
627.914
80.966
285.467
144.152
317.776
645.452
356.686
221.714
31.8735
729.285
1138.43
59.7027
134.433
3.19306
1032.14
19.4006
40.521
627.83
242.154
1612.31
8.82175
2.98416
299.983
258.162
534.575
25.3441
357.864
373.018
171.06
448.002
1177.8
978.838
761.637
-28.7264
1094.09
1992.05
800.797
479.131
203.305
265.085
297.823
1609.05
538.667
807.66
212.31
291.547
232.344
33.9897
500.119
598.605
201.945
117.309
133.748
1308.75
-0.377769
247.402
676.787
5.28888
411.979
290.408
1453.82
85.1459
38.577
445.183
26.2254
430.577
79.9964
2046.21
459.521
43.5947
390.805
414.1
259.583
736.82
441.725
153.204
64.3782
555.889
473.874
1354.29
198.384
209.913
428.96
32.4708
647.878
77.9468
183.791
439.946
379.543
419.708
813.424
101.72
198.405
1287.39
526.713
415.057
446.604
115.532
551.818
38.2478
306.53
374.198
442.85
61.3816
35.4533
164.143
124.436
325.023
558.409
-2.68155
526.572
14.8155
22.6312
618.698
976.132
57.0003
484.929
86.2464
166.035
2026.56
694.056
198.594
830.237
247.626
200.192
192.713
504.937
833.181
510.776
125.551
121.226
283.359
204.764
734.565
848.04
231.219
766.805
97.1291
109.119
702.876
459.527
553.459
16.7156
73.8623
770.855
456.608
331.647
315.281
41.6493
554.974
96.7162
81.034
656.324
387.619
238.538
30.3232
543.352
493.292
303.237
932.048
618.335
817.558
270.58
30.0486
38.1369
2.25603
383.714
113.104
209.187
94.9155
1017.35
661.563
575.738
190.954
507.323
405.908
341.212
330.817
736.425
597.906
1717.16
252.753
102.89
213.744
347.591
116.768
443.494
392.522
486.15
456.455
265.754
257.318
462.265
628.718
25.2041
217.238
516.468
1014.62
83.2689
442.82
833.152
996.963
183.481
28.2534
11.5009
1577.72
658.668
42.1093
538.461
255.738
365.92
916.294
58.2547
894.022
157.901
384.532
487.921
-23.0512
762.299
1.93652
53.3423
65.6175
108.468
53.7225
274.228
260.918
46.9533
630.067
1317.14
101.986
10.6893
732.291
255.533
634.6
1193.12
914.562
603.849
318.723
670.456
347.168
-30.8779
172.331
9.44952
36.1276
312.723
11.0604
123.6
412.395
858.898
641.773
385.694
1737.83
316.255
139.925
87.1127
100.425
58.8435
412.232
645.745
298.873
1011.2
477.206
462.736
647.035
92.8056
97.6313
535.735
11.8964
886.367
33.3554
372.965
335.142
200.453
454.938
329.057
154.703
67.0085
33.4597
19.1153
502.741
141.554
923.003
574.173
9.75229
479.484
33.9618
139.354
118.737
119.021
518.579
542.341
396.977
673.178
7.66932
21.6839
830.689
185.062
577.257
152.653
205.289
194.486
-6.8048
772.868
171.388
1717.68
543.431
46.4906
7.77365
324.119
402.754
955.894
362.953
54.266
767.064
1125.85
256.117
79.6165
266.959
678.258
705.749
131.995
73.0258
545.894
266.077
886.256
408.29
621.094
132.604
968.135
73.7405
475.946
192.117
92.4504
132.05
668.582
25.1758
23.5845
589.487
59.9586
20.1569
65.0038
312.696
1220.39
206.638
60.9696
890.113
-27.1488
73.7977
1002.94
7.17391
237.492
327.126
10.6885
528.455
137.593
569.837
369.028
125.239
100.837
177.481
859.727
463.554
282.276
505.734
692.743
818.7
178.054
566.367
1101.75
109.308
1588.66
713.255
286.273
465.235
568.823
245.42
391.759
496.382
190.971
256.658
611.834
392.256
327.302
190.338
767.752
260.131
36.1781
31.3965
271.11
231.351
649.527
463.642
1125.25
316.654
553.39
64.7848
144.263
593.902
376.83
291.259
222.559
479.8
415.286
437.347
391.613
618.385
192.651
766.519
383.85
267.676
474.067
1188.97
53.5695
-30.8294
-3.75967
1240.17
599.113
172.141
77.2114
414.66
69.2719
711.233
130.02
30.2967
104.112
331.154
123.361
138.126
91.3599
167.958
522.6
801.438
1688.27
274.013
-10.6327
12.5699
8.60636
428.268
339.285
404.614
5.5335
672.89
429.737
1112.16
443.337
379.82
280.746
-3.83001
28.6819
269.236
42.1352
178.878
460.866
476.76
341.89
261.036
14.9524
635.131
1044.63
108.735
117.309
107.511
-5.68852
222.636
227.011
166.459
136.491
243.557
390.619
72.3102
574.494
436.2
1097.61
138.407
79.0854
148.542
2449.34
405.507
47.1633
-0.322354
203.438
820.809
705.435
616.689
466.479
400.727
573.101
357.961
506.872
477.619
-0.4996
756.605
164.231
346.904
11.5477
-4.3032
14.5232
90.6152
460.312
427.023
31.5926
995.147
1.67288
296.714
66.9178
-13.8824
340.621
7.96246
180.892
1411.09
1829.61
308.975
644.495
355.984
468.617
201.414
174.864
606.538
60.8124
353.583
170.176
659.589
857.019
430.573
401.956
632.402
12.3441
235.006
60.7801
367.254
398.369
190.978
198.793
528.743
571.333
40.1337
308.766
361.734
41.919
504.776
230.444
37.4242
516.865
408.572
260.744
573.131
85.8912
113.858
593.018
518.272
110.558
357.384
354.261
279.008
659.046
45.4004
25.6811
307.315
-2.20175
4.53419
656.044
402.761
20.2916
76.4736
11.2588
981.011
97.1841
906.548
46.3344
439.85
443.684
41.8894
801.392
595.689
128.649
218.999
133.077
476.412
-41.4306
201.851
810.707
101.332
198.192
120.921
290.397
9.44952
330.356
717.522
106.638
324.314
697.729
59.3105
525.581
167.558
529.745
65.5104
611.516
636.72
812.312
730.732
146.925
283.794
588.394
363.529
1.697
-7.75317
954.678
442.319
548.344
169.356
484.161
140.489
129.253
612.442
58.1217
316.966
190.821
539.415
692.945
23.5185
37.4698
717.309
297.388
994.856
1269.12
803.505
2.53404
66.758
4113.31
327.3
273.347
650.319
973.04
612.618
321.575
144.435
610.486
96.0436
412.211
923.994
911.316
1084.9
239.792
429.262
240.456
316.058
145.145
-4.85577
149.108
248.635
130.821
399.094
426.254
906.274
-1.12657
1188.97
1126.85
374.636
399.856
266.6
23.4652
1030.92
462.647
447.617
66.463
259.501
28.6703
910.108
141.42
255.686
61.0658
651.331
948.266
338.933
255.364
620.247
218.943
837.676
73.8746
497.686
176.776
441.357
265.453
454.399
1174.77
3.26024
21.9526
652.8
306.955
295.697
334.728
875.999
95.8524
192.504
204.849
580.66
-49.7696
16.3946
75.9632
10.963
54.5466
351.744
995.986
344.991
67.7105
0.114506
6.77183
38.5536
306.866
55.1761
192.545
54.7036
364.229
509.482
314.181
174.022
470.409
64.1175
98.0631
110.021
62.9543
31.9913
923.994
208.542
282.895
263.882
1514.15
1034.6
659.993
26.8102
193.884
35.2411
326.395
820.745
255.036
155.42
50.2032
528.616
758.02
309.981
791.935
385.377
219.946
474.621
610.048
142.609
10.9593
165.789
64.5981
-8.4076
698.338
21.2184
585.33
330.701
425.89
606.353
288.595
529.903
933.011
251.5
127.928
433.909
555.686
360.53
759.308
520.476
469.555
355.517
646.225
388.718
453.645
59.8068
449.453
942.292
35.6216
95.8503
751.233
1172.67
331.192
55.5354
903.502
219.569
445.492
585.333
54.8799
1102.29
133.266
798.217
91.7019
564.323
527.285
240.551
923.377
315.579
24.0375
56.6104
-9.19727
141.624
35.1364
178.89
846.22
26.9899
459.995
35.5591
239.519
258.526
26.3569
219.587
264.817
10.8782
-3.27371
515.337
989.411
750.41
337.142
97.3244
403.798
181.388
311.055
14.8155
496.884
703.553
440.445
523.981
30.637
702.708
155.49
121.437
32.1079
308.888
706.207
160.71
598.64
878.159
479.303
71.7057
14.1179
111.975
343.614
580.252
57.8317
469.729
89.6887
58.4953
150.537
177.488
-1.74192
7.03701
144.769
342.061
527.133
174.043
320.281
-7.39585
267.006
845.78
190.495
0.842329
129.229
141.966
6.86653
263.211
155.394
145.403
641.678
575.276
15.533
29.1776
16.8264
41.0524
-11.102
52.2169
86.9854
70.76
259.738
418.606
706.466
426.909
350.476
382.558
93.37
130.869
14.9207
601.115
122.91
405.828
228.178
-9.64378
380.81
45.4688
979.262
258.553
29.0732
356.782
41.5411
769.919
672.276
66.631
434.227
706.491
-20.9424
58.2173
50.4365
2818.27
-7.85933
721.53
208.294
1130
77.2565
416.293
229.775
563.606
548.565
753.999
451.258
357.392
689.187
507.163
528.222
1414.65
320.483
1152.95
46.6505
26.8486
1110.77
115.428
361.827
23.9036
-14.5263
555.705
266.034
63.7974
172.934
187.161
457.088
375.389
891.238
1354.33
282.62
339.124
173.826
306.717
27.1426
264.089
597.053
4.55813
287.273
650.261
42.0078
736.053
329.875
235.375
21.3043
483.443
146.12
196.803
17.1154
140.222
290.02
377.5
122.91
175.318
202.388
400.592
867.104
230.237
723.764
564.585
636.308
921.972
49.6879
139.39
22.8004
52.1515
3.23391
1011.96
687.455
116.978
30.1064
59.8068
359.266
766.024
377.347
942.391
57.4341
85.9405
427.305
1122.36
390.417
6.94769
122.924
337.464
334.999
663.336
693.484
1160.57
54.1024
76.748
54.4483
147.066
463.47
409.389
103.84
325.27
792.115
621.826
302.969
190.186
360.662
367.163
74.1883
206.895
453.461
234.799
49.7923
159.255
575.161
5.76463
225.144
691.273
315.621
189.32
229.288
472.207
172.036
813.37
-0.33332
40.9136
519.044
393.094
347.515
99.314
175.704
1232.55
3.47468
245.877
528.978
-12.119
619.404
954.609
740.568
44.4634
100.364
112.412
936.705
791.642
174.409
337.169
415.72
52.4882
554.996
91.5619
557.954
233.703
94.3633
407.838
697.171
58.4953
530.16
243.08
10.4804
35.7394
25.3441
9.28728
37.5605
873.835
320.377
393.654
4.63696
287.308
46.192
454.366
13.8849
23.9991
-13.2003
361.232
430.405
40.2611
456.239
65.4384
300.95
252.872
261.369
323.817
506.127
557.495
429.921
673.869
248.057
67.3077
6.10468
72.1909
135.113
91.5818
125.277
615.253
880.123
158.025
229.257
280.101
57.6362
103.887
561.441
591.361
144.292
256.289
960.013
98.4509
748.461
126.881
308.752
152.459
64.8839
138.417
168.004
183.676
305.272
746.988
376.819
117.607
384.65
191.072
393.633
32.3795
269.682
565.879
314.944
180.799
530.937
257.961
47.694
491.772
49.7828
256.132
288.242
5.54032
167.698
633.28
1.09974
1012.74
23.2988
392.746
1321.18
745.701
26.4934
883.463
1080.88
1202.39
123.622
582.777
-3.72243
577.461
449.443
123.373
682.088
15.8055
522.02
9.35879
-2.46254
-2.14752
4.1228
562.711
368.316
17.8288
32.5682
128.988
74.4484
141.594
20.0589
89.9237
113.99
17.6527
150.047
237.843
134.61
380.45
129.583
75.8373
241.487
153.174
34.9206
468.029
228.244
528.082
370.466
18.0106
542.407
160.105
493.154
466.118
95.2773
229.466
672.318
275.265
52.1924
100.336
245.915
296.354
35.4951
320.664
400.033
444.293
195.065
101.127
112.558
701.357
100.435
916.482
-0.555069
555.889
608.807
713.357
99.059
466.66
11.6437
741.929
369.803
625.39
428.397
283.116
330.302
2.85527
-5.54301
149.68
603.265
415.954
1429.25
53.2403
896.861
321.724
353.835
-11.3263
242.325
303.136
238.912
265.963
661.708
279.046
186.612
211.089
116.872
425.254
208.504
75.9391
760.114
354.888
119.385
12.6491
150.585
212.935
50.3355
55.5601
33.7512
1106.1
194.702
189.892
87.5325
-17.6306
764.751
827.878
409.013
111.551
431.114
208.542
-18.9862
655.834
487.358
45.5535
94.9177
508.714
551.742
-43.719
249.169
665.864
8.90771
949.522
14.0242
25.2041
69.1865
32.9589
125.5
695.819
77.9033
402.884
592.347
871.697
580.704
135.711
197.894
23.1784
197.429
144.237
28.0538
63.3405
654.075
245.751
241.439
65.5205
587.396
557.693
718.797
640.473
1120.1
247.103
305.847
184.15
447.027
1161.01
1048.31
366.995
10.7302
240.919
363.241
561.132
15.1138
-3.91145
93.3801
265.754
873.329
288.879
610.678
155.048
657.28
591.518
497.766
875.571
66.06
174.011
717.996
51.2725
492.897
457.884
89.4066
565.204
599.242
210.362
21.5959
48.8049
611.466
636.937
536.736
1130.91
647.59
172.366
104.587
45.255
414.074
382.883
1149.66
205.781
315.318
14.8967
138.844
605.134
137.617
900.092
172.374
322.162
376.43
76.8761
10.0599
356.015
386.083
203.94
451.334
743.932
34.5461
596.983
166.78
589.873
1.28559
2.87355
674.595
298.686
709.715
1039.78
568.628
749.463
197.351
297.054
314.179
213.581
472.934
51.0196
438.981
26.6378
138.368
56.7674
62.1823
146.384
232.257
59.3081
435.196
248.889
1038.13
94.1683
218.984
333.973
403.935
178.448
545.604
154.53
386.197
226.924
260.422
264.358
364.718
200.693
181.229
144.963
38.6935
327.695
612.838
403.323
801.899
489.743
422.99
100.436
88.2133
12.6592
92.2954
712.062
477.966
821.361
217.146
1103.64
758.908
888.408
261.384
68.6808
60.8124
-29.2186
3.1327
53.0447
31.2294
257.653
453.37
512.72
118.003
58.6365
612.012
813.305
103.216
442.536
793.508
702.32
322.379
396.545
609.761
1184.35
258.243
804.223
537.541
261.909
312.191
111.6
22.4773
153.085
203.399
264.175
169.628
619.151
180.222
265.795
14.4783
319.63
318.56
84.4543
-33.8965
378.198
30.8597
16.5992
271.24
1769.5
603.172
573.693
23.1615
435.058
774.66
641.886
734.096
178.772
55.8967
500.764
234.431
673.859
699.504
357.476
403.778
173.43
424.996
143.182
629.964
63.8382
495.075
396.001
443.135
104.916
30.8263
556.444
958.458
111.636
162.867
607.454
1703.27
971.545
161.209
182.901
373.591
28.0447
571.533
10.9111
511.304
365.371
293.167
23.5845
-8.34058
542.096
128.436
1703.46
702.452
623.55
222.459
426.818
529.147
115.484
106.557
1.21215
87.8146
609.09
520.789
341.692
664.745
98.5615
15.1247
125.103
78.79
273.368
12.9344
5.5335
1538.71
679.301
54.9239
861.411
-1.10764
649.685
63.3545
125.481
268.562
340.617
-6.25194
718.673
1024.96
895.029
443.027
328.772
40.422
533.932
562.476
398.08
336.877
329.875
38.5983
450.465
441.057
524.672
475.956
592.231
18.9895
614.36
99.0097
637.111
63.2584
454.337
154.703
554.712
61.3863
74.6892
854.949
960.521
492.811
748.461
613.131
554.209
773.433
33.7017
106.494
227.548
500.497
226.399
307.62
595.453
44.4604
186.72
20.8165
924.218
108.208
421.129
217
141.83
587.727
38.2832
0.809716
572.94
416.618
762.522
61.3749
379.221
484.675
-10.0322
70.948
269.884
290.88
110.369
27.347
131.317
325.628
-16.4004
580.068
135.949
53.9312
1226.33
756.002
338.18
234.21
162.683
22.7662
354.318
57.7323
74.8808
808.293
35.1446
1893.71
418.758
766.339
1365.42
420.538
81.3948
192.966
344.021
389.629
764.761
323.957
347.481
267.537
11.2838
254.116
75.6522
254.807
921.983
498.124
374.839
326.336
430.702
117.994
516.464
117.222
63.7067
186.949
186.818
488.858
242.129
688.273
-13.056
188.275
417.942
543.251
496.002
13.7331
222.178
70.6586
-3.77963
-13.4461
409.332
196.614
297.613
247.391
772.388
446.902
457.005
93.2037
709.754
63.0316
361.998
130.648
41.854
483.117
224.483
149.195
125.427
575.211
1135.02
198.289
377.324
310.988
66.9944
312.746
57.541
53.8786
575.998
166.528
95.3108
360.22
331.509
38.093
132.51
25.4729
409.616
58.5738
5.15136
25.2168
100.342
188.098
1031.49
12.2818
48.6775
433.752
-40.463
422.722
1127.57
98.9618
1085
75.5335
158.833
722.76
321.371
276.329
693.25
299.076
628.622
84.2702
193.569
683.227
1208.73
86.03
5.76463
24.6193
2419.16
366.221
537.402
338.449
765.309
-8.71837
22.4316
306.969
86.4558
708.064
74.8908
33.2733
100.138
4.8438
393.542
419.333
216.803
56.7132
849.951
451.581
119.028
855.934
53.5125
23.807
475.849
46.5285
164.555
655.938
210.168
91.5619
327.444
301.038
150.229
18.1856
-24.8322
51.2598
700.192
52.2095
48.0638
35.3407
937.051
489.531
-20.8159
617.179
125.014
1245.49
929.669
475.554
81.051
666.275
676.455
60.7231
1192.75
44.141
513.446
961.035
1059.12
653.954
633.264
45.0976
112.766
324.787
235.113
355.706
696.12
459.956
296.04
1150.64
159.119
708.539
369.448
265.86
70.1188
104.493
475.256
549.791
376.621
78.6536
303.624
245.169
217.076
20.5429
702.315
298.789
31.8476
177.448
558.198
45.4688
415.488
136.337
321.125
218.557
18.4764
44.3157
39.0889
54.3659
37.8806
478.499
366.768
1464.76
59.5109
100.307
18.8199
727.658
474.239
158.31
291.056
1185.62
1211.41
261.552
272.998
721.152
497.198
55.7594
160.54
510.652
950.993
74.8087
409.646
30.7326
503.06
93.6405
606.39
46.8115
5.44513
485.526
294.485
329.579
382.999
-31.2072
125.505
363.191
0.0256996
268.24
37.148
676.222
828.265
824.129
223.827
134.088
351.867
-16.4919
71.7057
128.475
393.226
255.659
183.78
380.272
48.4025
215.155
629.701
71.4874
1022.24
112.177
456.773
111.757
674.866
997.307
1491.29
154.333
314.135
162.382
95.3108
2044.62
563.893
256.198
1146.16
511.752
260.036
1221
24.1173
102.89
222.925
210.784
282.324
419.175
290.117
858.24
423.076
666.538
-29.1438
24.2089
671.663
65.5295
891.248
927.623
530.503
466.899
507.615
96.3557
528.032
91.0721
182.474
222.948
153.296
616.234
477.815
265.658
523.677
642.026
617.598
56.2104
25.7791
437.943
460.747
52.8485
40.3549
444.863
137.118
813.022
5.10797
660.71
668.486
318.56
368.103
796.599
69.1771
863.621
-4.1112
80.5992
24.6358
1678.9
-4.24773
70.6973
615.881
-12.9167
-9.06699
587.921
476.637
475.621
717.362
70.6156
171.35
227.037
-0.524571
62.4195
417.617
610.723
400.177
218.984
425.802
443.29
1207.15
590.219
589.751
135.789
245.43
412.409
505.273
91.9971
25.239
111.889
119.471
28.771
428.897
499.714
546.961
342.972
465.168
292.966
52.606
391.221
369.657
2246.92
82.5381
236.653
786.862
290.296
549.202
-2.8593
403.5
643.647
1078.65
921.425
158.932
33.6513
873.886
449.313
33.1035
139.428
541.542
277.902
79.7774
421.625
610.768
5.76463
1017.87
567.585
103.852
65.1378
36.7242
639.746
114.252
280.732
191.18
689.323
16.5507
3.67629
117.606
157.901
39.7039
930.2
417.471
567.904
1048.47
179.285
186.147
294.651
511.722
467.024
1213.43
392.289
293.413
233.158
523.478
73.6625
312.907
261.165
742.55
211.083
345.03
278.681
332.37
445.763
74.3007
136.54
436.675
1793.88
14.444
312.205
498.634
179.451
9.83652
694.386
282.901
412.111
432.821
787.208
544.321
319.648
138.065
539.367
46.389
4.99246
272.645
1095.2
719.579
274.154
835.026
863.904
56.3644
545.61
185.276
101.978
809.142
-28.0716
8.6132
774.641
326.03
104.57
56.2477
350.135
876.991
-24.8228
175.101
345.924
-4.59244
402.336
1112.92
-7.12159
1229.88
233.384
910.728
895.576
803.349
39.9701
395.53
-8.76098
82.3079
280.01
494.43
143.94
92.1021
238.881
123.421
372.44
318.036
171.945
299.189
258.355
30.3843
453.323
199.263
55.6734
255.983
474.271
173.829
32.3253
23.47
5.53915
22.568
90.4755
164.672
174.104
151.9
169.555
113.02
347.917
574.231
718.824
398.812
137.378
344.198
19.5819
384.03
683.26
568.59
1003.44
314.78
725.804
59.1626
-7.53641
841.279
65.7347
1152.81
5.36529
900.33
702.32
95.6167
272.857
1044.54
1035.14
402.858
312.591
9.39603
616.234
395.112
528.415
375.626
-2.65246
20.6032
113.86
945.815
157.148
2.24874
19.2319
23.4883
542.567
448.611
380.747
9.04798
10.7302
1291.2
578.759
23.2748
1.99536
20.4514
303.276
582.849
86.4799
229.511
338.939
76.3371
912.153
23.6762
354.4
51.986
334.922
664.044
938.502
548.502
104.218
64.5202
208.831
58.371
426.763
835.533
51.43
-7.96829
362.695
490.724
763.134
247.789
316.916
574.758
23.3453
830.455
766.42
318.706
576.488
674.832
-18.6055
715.424
521.65
846.369
114.054
85.9405
359.839
249.05
289.932
702.011
404.93
356.539
460.127
35.5242
52.553
571.406
9.47075
75.8515
772.691
64.9327
1112.16
791.622
484.566
63.3545
169.237
95.1148
593.111
231.351
5.46825
151.025
-14.1825
903.237
292.314
648.25
642.947
532.491
12.0227
477.432
9.40971
561.463
122.504
362.347
43.0372
477.83
606.882
26.1651
355.613
302.538
999.973
-36.4516
217.38
246.788
820.568
234.633
386.549
550.064
60.6792
48.4034
477.373
16.0312
35.0514
1519.84
895.476
12.9551
318.268
7.1332
393.568
1255.07
261.9
860.856
74.2542
382.045
948.011
790.874
285.257
-46.2399
263.695
133.191
140.472
151.879
-20.7034
126.329
750.885
344.464
704.567
257.318
160.707
10.276
317.558
80.4309
686.449
145.37
1.697
1669.94
1201.53
530.104
196.322
363.608
126.252
73.0223
-1.84837
579.335
567.509
192.569
1254.56
692.56
11.2329
18.2828
241.166
792.457
-52.0992
661.477
683.122
178.745
206.459
689.334
333.07
932.45
6.9404
715.862
65.2646
600.487
1066.02
20.3473
-17.3662
496.11
-12.8151
348.088
1420.15
123.283
111.845
390.608
13.3934
439.881
272.315
391.38
301.253
55.3485
95.296
2.26315
250.57
160.7
106.16
736.526
422.277
363.02
462.13
356.205
353.739
210.362
11.3236
2528.64
106.576
174.104
762.656
209.996
1102.84
226.102
141.397
754.141
643.862
256.383
123.606
182.355
460.052
409.388
5.46825
-2.6484
632.308
268.801
9.30755
1169.96
160.362
273.574
565.711
66.3706
408.092
769.484
810.286
2011.52
421.599
159.238
638.679
-16.8409
-4.08145
213.328
537.397
519.929
492.101
1176.07
-7.5078
449.221
387.462
519.776
94.8689
688.994
262.387
296.502
378.36
560.957
1328.16
12.3545
38.8961
251.591
51.581
354.115
515.447
124.209
350.205
256.563
-37.3809
40.2442
366.657
415.011
480.818
1024.5
228.554
83.0298
258.159
674.034
527.454
24.2089
21.7145
549.911
91.7665
295.295
788.942
26.0599
551.118
43.36
407.451
404.344
573.504
169.783
161.859
58.748
513.428
149.868
183.281
73.1143
208.27
2042.4
158.98
311.023
-2.33396
1.09567
323.369
18.7291
1570.84
1297.34
413.294
837.639
512.329
290.792
128.988
23.8486
686.947
355.517
110.242
6.40825
290.602
-45.1409
794.241
556.871
308.221
5.35482
98.8259
396.785
98.6389
303.8
417.429
325.551
322.964
318.2
454.993
42.5046
160.44
212.571
1022.18
52.7488
316.162
428.692
161.83
595.245
40.9651
325.426
897.411
26.2549
663.819
801.899
27.5624
910.032
281.242
29.5258
463.361
280.217
556.414
382.221
186.747
21.4571
43.8699
98.5085
187.325
1248.7
78.2482
73.9943
-1.03282
-3.90208
658.897
206.895
-14.1825
181.722
-8.82988
19.8072
131.144
241.577
337.474
241.498
31.4046
103.113
475.256
4.4377
18.6743
-1.93124
205.77
9.39603
37.7301
560.03
764.547
333.124
623.003
613.915
8.52602
490.994
336.743
35.3338
257.122
116.683
107.821
104.879
38.4435
36.3164
1830.64
152.838
18.1848
33.7017
-7.82395
111.356
-5.5009
93.54
711.822
787.122
864.217
434.314
308.512
1316.81
1307.83
522.882
251.524
361.494
232.996
372.391
17.9767
-5.49005
454.939
345.294
1176.02
245.582
-3.93215
-15.0812
558.572
596.842
375.389
314.183
535.166
50.2361
369.762
278.773
-0.629737
817.934
262.215
413.394
62.5917
98.2614
170.477
135.473
50.5596
87.904
427.43
621.094
156.967
357.189
690.346
409.198
1051.28
230.453
91.8549
39.6042
14.6592
455.082
286.66
-0.459891
238.819
926.884
190.31
121.803
164.46
486.669
232.111
813.836
160.295
116.124
761.833
-1.16496
578.764
81.9447
44.1422
605.292
3.42045
392.466
324.335
-17.2297
35.6216
-13.3858
48.2261
51.9566
1075.03
-3.54636
1160.35
186.919
475.477
197.401
10.8528
-6.17727
86.867
241.49
222.352
374.547
588.475
535.445
228.311
491.394
694.474
573.942
1011.52
28.1552
70.1944
301.308
403.616
498.318
54.4483
-15.9778
79.2867
698.367
-17.8983
-13.2003
673.361
12.6558
505.368
1511.4
609.913
727.921
17.0293
226.572
86.1443
334.124
27.3035
48.6856
69.1634
311.351
18.4838
12.6639
1199.44
613.509
588.079
-3.72243
740.505
185.199
747.437
502.178
507.414
297.388
104.674
-38.3559
364.888
357.682
182.997
739.99
65.6103
303.998
1221.69
73.7003
852.151
-1.40787
432.016
414.086
189.36
56.7423
123.443
256.847
133.635
447.242
628.869
398.561
29.9032
128.848
855.818
-12.2772
331.556
14.2182
443.09
216.058
414.128
513.317
35.7497
12.6639
73.128
25.4798
324.865
20.5484
146.203
852.949
871.107
203.957
387.86
604.863
336.271
265.273
59.5122
-8.05133
1759.28
516.028
1058.58
200.259
296.12
-12.5068
344.28
306.583
76.9689
342.495
320.931
5.53915
157.501
500.13
487.073
112.355
283.084
281.999
452.416
132.242
72.4731
185.169
623.982
133.63
327.499
299.221
473.17
75.8039
548.947
249.998
245.44
954.44
568.909
357.906
415.866
163.3
175.905
175.066
211.315
209.935
371.755
154.325
539.674
-11.6222
757.372
83.9997
125.247
-6.68331
842.551
666.323
389.794
87.6232
184.033
530.852
931.342
55.3101
339.518
282.662
366.803
117.231
183.103
595.922
211.442
62.6302
275.324
147.688
2016.51
221.413
306.347
325.82
-24.8625
136.252
443.684
257.407
248.589
170.273
498.52
45.3769
830.01
68.7919
670.152
970.898
330.817
76.7537
36.1276
108.45
369.007
732.86
107.711
487.833
211.11
19.583
304.365
-15.608
157.058
-20.6966
17.4375
37.0187
38.7257
42.0707
561.445
45.7251
1430.72
164.855
516.435
1281.82
26.0599
363.711
127.18
186.311
243.174
922.08
209.138
862.76
598.479
1.80775
580.903
387.554
474.164
1760
824.256
299.535
360.634
164.074
63.2604
897.404
-11.313
161.879
217.703
220.817
664.779
319.63
331.154
719.61
271.412
32.6452
-33.6119
592.219
75.2355
658.672
1.60668
863.389
291.885
756.414
16.6001
946.803
3.42281
39.5284
354.676
1272.02
491.049
844.184
456.414
1070.84
17.7149
294.18
573.742
327.867
354.028
328.082
212.091
23.344
288.24
19.2151
542.849
210.801
334.425
561.445
118.814
630.496
318.528
96.644
438.491
-7.67333
969.035
215.261
225.666
175.708
326.127
45.6671
240.532
46.7853
-15.4524
628.842
503.535
63.4448
298.351
444.645
450.775
577.144
578.175
410.732
355.75
700.345
333.256
15.7786
153.51
155.224
252.636
375.688
336.815
183.86
-10.9411
683.498
193.653
172.022
462.489
181.229
240.54
89.2467
1332.2
54.3659
183.457
41.8412
111.895
341.212
690.638
625.855
125.642
28.6313
-0.245566
241.666
945.418
43.6795
1269.96
302.567
14.1755
149.31
242.325
126.974
896.709
375.913
555.471
86.08
222.014
97.0549
85.2299
894.69
190.36
611.626
651.277
52.6538
284.611
868.563
51.4796
757.682
296.724
534.586
1211.46
34.8289
772.104
108.107
138.407
229.127
593.204
-20.6833
388.641
277.673
46.5293
829.697
696.317
83.7771
354.167
840.901
102.604
504.784
462.63
485.117
549.501
1.67288
-12.5068
42.5549
267.227
30.1172
849.418
70.3216
1253.83
13.6388
-35.8528
359.732
506.574
510.96
47.694
-2.9817
894.987
-21.2302
119.577
812.042
252.536
12.4887
641.836
478.728
49.4732
117.002
371.002
1070.63
164.741
309.363
71.471
526.356
373.717
10.7898
223.053
542.722
399.866
396.08
296.036
288.549
76.4589
509.772
230.177
18.4248
305.013
92.9249
302.754
406.214
72.5001
243.355
-23.8717
21.6142
1096.26
2719.98
150.237
932.963
653.535
960.56
407.991
226.434
925.91
228.473
-30.3082
415.68
327.976
368.636
938.438
272.4
782.651
541.339
140.954
183.457
390.916
41.3616
861.611
-18.2745
107.803
697.07
876.817
1141.12
882.786
1162.81
139.257
64.9327
2.7164
434.701
-3.17726
280.48
476.854
235.978
1792.71
465.516
679.172
677.617
72.408
-4.94207
687.624
424.021
469.493
1379.49
615.346
749.569
567.464
588.482
103.322
237.673
573.148
237.935
421.205
1151.49
570.812
110.558
573.006
539.143
423.266
272.114
131.676
345.79
103.385
156.586
139.999
627.781
29.6574
722.302
624.185
56.0587
618.119
507.509
62.1171
255.748
498.234
150.127
115.704
850.514
847.623
163.382
211.976
412.677
133.526
157.65
68.6785
457.006
97.4695
821.24
-28.3122
23.1005
1283.19
211.005
678.544
35.148
595.06
1027.51
267.746
783.176
290.581
55.1902
1098.97
865.002
1170.68
286.27
737.752
555.565
708.243
949.377
68.2139
714.829
436.595
4.28858
717.727
869.39
785.376
352.068
463.673
134.478
206.187
486.035
69.2741
212.649
85.5188
547.831
808.344
598.692
391.556
153.832
307.44
188.332
62.1927
15.6561
85.6447
1065.9
9.43278
465.637
79.0927
242.222
170.263
214.809
18.4764
104.286
12.8519
337.35
937.432
856.247
2.48578
29.4365
109.806
142.561
263.784
608.179
513.411
120.019
491.526
790.672
69.2518
247.477
237.021
13.6944
465.983
786
218.449
1.25863
610.582
189.199
226.299
113.688
420.632
312.815
374.039
353.072
68.2764
241.692
643.345
3.70798
1.697
509.888
-32.116
272.518
27.6564
273.653
263.059
519.768
730.819
241.697
310.717
52.4995
359.487
449.46
11.1726
558.012
651.114
158.517
602.605
14.5347
68.752
719.368
74.0881
453.455
458.234
654.758
596.265
119.618
63.204
400.215
286.176
256.716
361.367
1040.89
423.66
181.229
328.622
735.8
20.3504
124.901
20.6327
495.153
-20.8159
32.4708
599.153
1614.68
253.131
68.8812
311.561
171.521
59.8871
476.092
18.4951
56.038
48.637
474.239
193.918
204.849
1057.82
57.279
8.7549
410.057
1043.77
403.495
-19.2033
383.554
118.972
1214.24
396.528
362.442
38.2913
618.379
66.6589
344.971
30.2415
1043.6
248.155
443.699
1154.46
1101.19
309.873
28.0447
168.609
693.027
462.92
330.084
818.651
86.1352
288.146
280.049
585.804
602.605
397.29
852.242
199.937
103.448
894.421
-13.993
777.669
752.463
572.299
2421.6
164.595
27.5968
47.8903
552.818
685.581
344.949
95.4141
856.125
666.804
191.169
629.959
1132.81
121.547
483.009
27.5938
12.4318
219.569
-4.23603
261.833
498.11
218.861
490.406
452.794
72.0164
310.031
294.503
62.4195
1587.03
23.319
35.3847
272.74
391.398
452.039
239.017
242.167
278.681
155.078
-6.83629
465.934
175.898
1.60754
639.075
853.099
145.976
66.204
338.657
38.5914
356.205
173.829
71.6807
321.447
729.703
1730.52
421.617
571.868
33.6385
102.903
96.1507
1994.48
941.089
13.0227
784.143
286.895
996.876
862.945
215.121
81.6514
455.358
466.465
185.675
245.246
503.028
68.8859
224.131
765.271
571.533
45.0033
860.445
989.174
803.903
604.863
448.715
8.52602
46.8401
303.141
14.4041
1315.97
514.494
146.109
518.561
308.007
64.8839
314.579
509.084
1195.39
131.203
318.39
559.797
273.746
126.977
36.0734
136.886
862.591
198.405
65.4083
266.029
260.596
1773.76
18.081
446.87
38.2478
355.709
531.772
248.218
786.333
384.931
57.032
691.468
34.7998
451.473
335.6
66.3706
668.587
216.17
168.6
470.333
880.837
523.113
456.939
500.06
56.1501
29.5252
662.358
72.3102
62.8739
204.262
153.216
617.853
696.879
476.387
685.034
-33.8018
25.072
65.27
229.996
231.549
252.443
447.87
33.4055
328.622
287.898
500.111
1041.71
419.809
129.71
998.676
276.099
104.399
533.345
421.206
291.461
3.66509
436.737
894.45
249.005
704.465
202.31
211.87
864.833
89.2955
302.567
403.691
231.567
269.25
286.368
900.123
65.1297
441.65
503.155
366.284
250.971
117.002
815.156
21.6813
665.253
365.266
614.836
341.337
180.689
245.048
384.223
432.152
191.844
-19.9628
788.916
1169.04
118.092
427.536
250.792
65.2765
-15.0644
390.619
655.145
224.044
241.297
902.711
288.051
906.579
182.444
142.165
246.715
507.605
301.743
122.214
841.255
594.691
72.54
10.4804
606.738
283.45
804.956
-0.0830457
905.253
937.553
202.154
116.103
60.8589
424.115
473.479
499.344
85.0994
344.011
130.569
207.658
412.213
327.499
85.5773
60.8114
79.8105
304.409
207.214
73.0484
247.2
60.1126
435.04
232.127
42.649
316.757
910.039
38.1709
589.109
983.828
67.0886
1366.44
721.182
155.232
920.095
548.641
145.116
364.664
74.9511
417.328
127.163
929.911
25.6819
460.551
682.82
404.532
745.896
255.272
860.808
14.444
8.60636
665.426
327.502
418.898
13.1977
109.216
20.3692
636.998
438.443
9.47075
684.923
2148.26
113.286
343.721
259.678
156.806
387.568
1371.73
1050.89
366.284
54.194
291.58
182.532
97.3887
94.2438
442.239
157.564
257.004
18.4838
870.345
758.24
1703.46
721.138
104.973
-3.49934
917.977
935.972
254.095
548.257
354.187
273.025
138.126
115.723
169.326
72.3802
278.972
458.484
170.273
101.218
-7.69745
83.7844
1376.98
1329.18
433.89
423.456
683.789
22.3048
54.2592
61.9446
117.081
71.7905
370.405
190.047
31.0421
970.151
26.1551
182.355
434.321
1311.22
632.402
440.252
932.158
40.1654
-9.43312
420.331
501.442
29.9449
204.096
652.431
7.53564
115.435
853.39
38.1333
447.845
1330.61
-9.12153
115.859
22.417
574.878
857.261
471.486
-19.585
178.025
158.707
31.5857
763.12
187.898
417.042
41.9386
182.096
494.431
889.667
1689.94
823.375
786.399
224.226
888.041
281.128
51.9253
-6.38617
15.1247
423.08
834.039
52.9942
209.65
372.755
425.513
204.849
1020.71
49.568
86.9735
561.403
83.9693
393.091
381.341
1187.13
270.965
270.613
37.4185
615.234
387.755
436.8
77.0932
269.609
454.302
85.7525
908.165
752.19
94.3553
31.7928
329.778
680.535
31.7873
10.7845
201.338
166.013
565.124
361.683
1065.89
1305.64
-37.1067
320.957
243.074
1086.49
199.311
484.675
492.613
258.639
545.753
25.6883
59.2061
22.6209
113.859
461.486
332.691
331.627
1021.89
895.558
44.7936
141.444
143.005
415.383
287.574
186.59
556.234
18.6588
235.503
236.974
522.711
473.364
21.4247
637.12
49.2662
1110.51
35.5671
302.503
251.164
724.506
225.54
204.207
535.65
82.1431
73.0167
1601.87
473.078
583.93
274.899
325.814
251.5
41.7207
405.798
146.109
1177.88
490.683
709.757
20.0589
594.047
-5.94988
683.479
419.321
40.0154
666.459
803.71
124.901
745.612
521.008
532.034
372.391
469.627
2.00622
307.813
30.9663
104.865
-7.74183
691.346
86.1183
307.447
212.658
257.323
445.368
102.042
737.565
36.8659
211.406
11.1625
440.976
164.455
218.233
42.9496
342.18
45.7251
268.801
146.114
371.606
265.31
457.095
142.172
567.387
20.6541
816.336
463.584
1163.73
552.792
438.154
384.209
217.64
106.488
951.954
1073.38
877.876
221.128
1112.74
482.921
906.775
866.31
-3.81673
167.754
717.212
811.001
660.837
138.417
460.358
226.495
226.78
575.738
134.732
116.804
102.31
472.731
240.862
-1.79488
386.578
18.4951
10.2592
66.1683
315.685
799.409
297.361
97.0877
442.198
-28.5736
64.9626
4.65383
22.3348
6.72194
15.74
733.57
24.3001
13.6589
156.614
549.061
339.029
-35.8642
767.913
433.561
348.602
608.738
25.9211
770.169
10.7845
49.5387
318.684
403.85
560.825
787.456
228.074
155.102
376.75
-10.376
239.906
382.082
48.1003
68.0811
860.619
537.959
536.888
144.912
567.026
579.86
804.588
49.2997
404.813
939.18
321.34
337.065
173.789
50.0826
460.334
294.43
296.406
44.4897
661.009
547.852
187.015
2686.86
186.193
107.987
258.357
85.5451
774.389
51.2115
323.665
-21.3787
283.116
949.692
87.9981
48.8049
205.902
16.6826
271.651
473.154
604.025
197.991
401.892
47.6181
89.1381
316.102
524.375
481.005
741.162
1620.91
34.8329
2.68406
77.3772
46.0442
46.6746
103.33
353.942
137.585
1532.53
377.804
47.5412
434.717
485.326
299.473
89.6219
273.298
14.9207
456.812
456.211
-23.2672
-21.459
88.0696
312.511
314.255
-0.273449
810.596
565.056
248.086
14.6702
53.8337
363.537
-11.5721
79.4968
-18.904
1.55089
348.213
35.6216
560.619
167.667
659.404
383.497
-5.42042
339.509
539.243
1309.44
344.437
38.7564
252.444
402.455
356.733
876.354
768.103
211.503
120.552
628.922
108.237
245.969
134.04
449.693
24.4421
186.053
134.687
44.8889
551.864
703.351
628.579
121.199
590.249
-6.9254
23.9002
694.31
187.253
89.1808
544.02
98.518
187.366
569.539
431.292
183.204
155.587
1957.64
420.48
682.812
-26.3032
472.513
18.4073
18.4248
700.829
70.7546
109.509
105.977
52.016
233.67
-34.0066
272.231
385.989
6.58439
197.089
426.773
443.318
233.702
179.879
105.069
72.7654
26.2513
47.1246
358.821
286.465
372.44
393.037
15.1943
835.278
57.6267
301.46
106.16
888.041
725.282
95.9766
412.093
231.836
507.108
597.959
316.258
189.747
188.388
601.492
1060.8
112.964
232.139
369.007
222.925
354.299
122.703
-4.85577
33.1178
706.159
413.706
488.502
103.979
283.825
-0.153945
741.066
28.6514
303.559
76.6596
122.071
410.164
110.115
20.6541
971.883
594.022
241.377
243.654
1049.73
55.8887
533.793
59.8983
439.946
1683.72
430.191
1493.62
123.23
270.24
830.703
379.561
402.856
864.907
480.073
477.565
68.8262
1052.39
584.153
65.5608
140.227
922.827
496.749
252.836
760.548
621.635
353.729
382.969
387.223
18.4764
1279.72
123.706
35.4061
39.9671
224.339
385.294
468.649
421.206
107.288
188.388
198.568
292.434
1374.21
443.908
146.088
675.24
1253.09
681.128
-10.478
17.9236
844.588
338.842
-13.2003
589.868
269.236
415.074
236.974
37.3274
402.15
221.887
0.809994
282.921
206.688
374.006
245.326
73.231
37.7378
317.496
671.605
487.909
16.8003
-1.93124
164.944
62.093
1592.62
215.058
278.175
62.9398
10.4001
1036.35
957.19
65.0038
730.612
407.672
1199.33
34.0448
10.7302
33.1773
459.115
346.539
338.883
740.271
37.2139
707.897
351.807
164.231
193.231
35.9106
8.81526
606.728
264.903
110.306
59.3082
260.894
790.655
277.974
59.4215
47.9617
1017.16
917.4
552.766
129.39
63.4727
3633.63
931.322
-5.52178
510.635
499.078
394.768
12.0867
754.141
546.612
29.6213
477.805
88.652
175.7
162.414
19.6464
949.119
622.036
237.232
19.4882
238.816
61.7814
13.0783
101.023
0.256477
-22.7457
388.71
964.69
-1.83469
207.264
900.241
619.094
198.585
256.369
52.4995
1150.34
114.246
1213.93
418.73
29.2067
31.0148
18.7291
202.89
89.0433
192.706
263.729
106.266
1201.24
414.955
-5.5009
1099.91
286.409
70.8514
369.205
378.834
38.356
130.917
391.18
381.792
196.241
17.4911
27.7194
10.6455
1205.83
271.44
184.489
481.163
511.065
496.158
77.4967
63.0098
277.097
203.611
40.9629
58.1141
337.731
809.395
1404.29
158.532
116.324
113.859
251.591
409.528
290.235
48.5417
-1.96276
719.742
158.31
802.676
87.0494
242.521
254.056
5.00677
561.856
32.43
743.542
775.234
77.7424
921.887
36.707
426.16
15.8025
597.764
58.6365
316.677
460.843
550.42
540.391
866.984
323.552
226.495
556.997
-15.1937
48.1771
426.523
616.7
110.111
716.359
885.54
146.256
67.2208
893.746
359.921
355.087
785.81
531.575
321.308
441.172
181.421
708.315
742.701
-0.629737
299.697
85.4327
172.955
195.969
339.166
1440.98
26.4934
201.303
185.078
34.8501
682.85
788.916
237.949
166.414
-10.9956
340.747
674.592
-12.0228
29.1407
684.023
552.261
492.606
200.9
60.4613
598.827
74.8941
19.7029
107.531
80.2625
8.85611
424.857
676.506
-2.42914
1318.87
184.318
72.3802
50.3355
201.737
85.9405
20.6327
643.204
222.813
209.347
1204.26
577.344
25.7777
555.19
162.151
1.79102
403.003
1587.85
329.59
335.274
408.458
314.944
4.63696
216.094
454.29
34.7902
68.9767
534.027
887.004
468.054
698.058
98.2927
1495.35
194.129
547.975
804.784
23.0292
34.7998
2185.12
978.085
298.119
288.863
507.615
95.1228
762.784
434.026
28.8006
38.1333
556.54
970.388
890.207
50.8486
305.157
44.5177
150.738
144.292
606.74
1123.85
72.8151
742.621
354.13
561.308
776.573
801.778
42.5893
55.3866
36.9255
431.004
425.085
438.368
526.289
168.303
286.746
589.862
770.901
42.3951
157.157
216.73
74.6961
552.868
1435.93
678.211
-14.3808
460.472
121.946
158.836
225.869
103.153
473.893
785.05
1133.72
-16.7662
137.383
715.234
651.067
422.722
426.672
619.952
352.243
113.015
80.1222
184.903
242.66
25.2041
342.8
422.765
70.0879
89.8924
448.442
14.1851
269.825
698.85
17.1231
629.429
1.91344
550.218
79.4003
-12.4665
279.17
372.561
90.204
475.679
1690.09
1594.76
495.566
587.678
70.3702
251.113
142.156
21.9337
201.93
38.647
316.453
355.411
991.114
67.4844
524.19
997.135
276.903
139.662
43.0205
648.506
34.2535
93.4577
1274.18
1083.31
306.362
68.0423
29.168
421.202
124.933
173.32
551.817
8.596
347.512
252.936
234.799
38.5479
432.732
127.579
525.517
932.83
602.692
225.577
549.753
67.4001
545.296
38.9776
281.136
5.87099
10.9111
756.807
91.7574
602.989
2583.28
216.613
269.021
94.9889
538.232
184.15
141.554
153.605
0.962191
652.884
489.443
18.4183
458.632
8.5349
128.755
329.804
391.352
274.4
269.987
100.876
121.451
750.945
561.75
268.651
241.046
428.895
99.3435
569.515
162.495
46.0877
163.176
78.2515
802.566
1099.18
155.627
785.754
325.842
26.0529
87.9924
500.476
15.8814
30.561
1030.08
497.47
463.661
492.062
-19.3561
917.929
64.2891
469.928
462.265
525.644
321.307
646.399
805.786
907.008
89.7781
88.2235
1.61716
92.6076
372.485
438.571
297.219
407.362
564.12
581.209
69.0071
410.105
185.461
62.6571
374.035
618.43
164.329
221.514
240.372
565.093
218.354
349.285
61.2883
565.936
138.353
143.215
520.827
203.95
423.812
426.288
119.673
-0.4996
66.9492
671.219
-22.9767
1331.92
124.313
87.6895
1361.85
43.9054
133.868
80.8598
574.814
21.4449
554.252
242.755
10.963
-12.7294
426.424
568.254
406.923
2052.3
1022.66
412.434
127.599
212.014
328.076
293.504
123.856
58.9722
552.985
333.029
18.2713
643.465
232.12
930.749
2027.47
56.8337
111.895
59.2061
355.613
19.2069
819.046
154.194
108.512
720.217
366.657
311.937
417.301
57.7323
161.088
290.018
306.378
-6.65502
732.606
574.564
205.021
452.717
273.574
44.8005
45.12
62.1007
428.904
27.0153
486.803
585.826
135.622
-24.42
402.546
142.096
942.339
554.652
951.566
55.1609
164.139
2716.81
7.22282
965.519
334.075
-4.62272
267.923
68.4286
708.709
205.825
63.204
297.141
132.503
168.634
14.6648
576.124
222.851
7.17309
37.1183
161.184
444.427
34.6078
147.552
83.8158
606.511
-18.5389
-1.57073
-13.6735
25.7676
524.03
168.402
737.72
65.3258
472.283
49.125
-32.0603
680.898
542.931
1013.11
273.746
295.643
26.7031
458.253
582.914
384.704
346.457
337.148
264.819
12.4588
10.2127
482.401
565.151
176.08
1046.3
248.788
100.57
379.467
543.325
263.469
23.2363
868.503
51.6664
852.66
258.444
221.282
212.026
619.22
190.7
-3.70876
1297.97
353.014
-10.5924
67.4001
40.8517
151.825
232.051
44.6617
108.624
437.47
31.8476
677.954
267.403
49.1004
459.637
-15.8671
951.957
561.308
581.67
26.5485
747.43
284.344
250.289
186.851
601.544
987.305
954.686
2507.62
1131.61
784.871
65.6067
1131.38
969.552
385.349
44.7133
51.8119
64.1175
-30.1862
184.27
162.495
-2.63804
240.013
125.103
635.829
70.9689
7.31225
399.087
127.537
540.62
241.095
49.568
-21.7224
23.5458
262.006
269.784
163.615
57.6334
657.167
30.8908
574.305
219.112
1204.25
4.49563
889.117
230.447
118.607
915.611
262.329
240.023
41.4859
181.528
705.427
612.365
588.496
109.813
425.347
590.274
532.26
426.954
946.088
1079.39
27.6511
218.205
1106.79
18.7291
12.53
-0.273449
305.847
26.7281
29.1105
14.9239
516.33
514.203
210.207
-30.5401
-7.96559
2001.24
214.856
197.176
26.0357
24.9746
83.7844
81.6949
365.575
29.5258
663.336
163.564
318.407
187.318
90.0556
630.575
40.5698
32.7015
38.5384
263.628
115.828
11.1625
17.4375
272.984
113.35
50.4458
343.702
1084.28
185.492
103.216
337.588
897.223
1313.76
109.385
-8.71837
29.9187
101.142
45.0033
391.346
89.6393
284.786
1069.03
600.731
476.001
213.055
129.802
1442.16
957.579
13.8276
959.833
1719.84
225.548
59.2617
419.526
166.13
340.814
31.8771
86.0059
149.6
731.274
157.595
209.091
36.085
886.477
0.853987
21.631
633.018
227.453
396.181
-2.71068
329.787
2016.4
202.229
105.269
1642.54
194.537
630.786
238.754
70.1504
731.426
486.45
181.744
548.924
125.705
395.684
10.9875
36.3856
53.8934
644.718
86.8966
94.3553
132.992
1684.41
622.216
178.285
556.264
381.994
110.498
323.369
40.7716
801.512
22.2153
148.542
120.902
79.4199
140.867
421.343
158.46
593.523
80.5533
34.5192
307.468
1038.07
391.317
526.627
41.5024
754.749
586.028
-26.7063
191.815
107.987
284.594
57.4341
112.177
187.425
140.954
541.404
21.2264
76.2881
10.4804
393.686
7.03701
-8.90414
829.318
781.403
434.863
27.927
33.6445
1352.09
637.758
1211.49
553.616
580.345
340.716
300.421
353.736
402.294
233.225
139.491
1154.36
665.253
228.459
2.0165
183.915
265.86
1492.53
-4.20268
26.2763
1945.93
1566.65
547.17
528.109
335.707
344.495
396.986
670.844
687.322
255.686
19.8363
697.141
387.474
106.233
50.3263
415.131
952.735
124
218.943
306.511
848.624
541.442
471.902
239.895
206.42
638.789
537.357
736.811
83.8451
567.306
22.0972
531.505
347.504
191.964
553.125
531.71
367.892
78.4108
769.197
5.15018
87.8585
593.61
64.3782
533.4
39.0911
453.542
269.664
1035.1
953.351
620.448
865.359
516.349
245.42
757.202
403.445
129.065
550.791
1006.28
170.64
47.7405
270.708
36.3737
433.966
5.00677
98.9618
194.821
262.94
625.475
949.522
88.9868
238.848
192.875
130.058
105.758
329.773
68.0068
400.873
84.5895
222.757
1140.85
446.067
546.47
448.591
-4.97023
239.814
1186.23
861.693
1703.77
78.3775
183.343
846.299
1421.57
309.209
314.385
402.336
108.422
245.877
570.207
1264.93
70.3026
952.337
533.786
42.5893
12.283
447.346
174.257
16.5389
767.279
222.545
581.62
925.524
682.178
202.798
-32.1844
92.0023
507.067
349.054
-0.470842
221.184
-32.8792
698.169
48.309
-38.6639
85.086
1117.79
-12.081
575.29
174.193
12.9479
97.773
1123.14
442.754
482.735
450.523
431.845
617.108
547.187
82.2818
408.689
18.4838
107.6
434.329
1031.85
294.88
475.946
444.179
43.3523
88.0093
949.692
1203.96
32.9548
267.147
887.719
9.09688
354.573
64.2094
-0.874584
228.948
121.3
6.66084
346.146
271.708
10.9167
128.223
493.001
181.461
32.132
232.117
198.151
439.888
22.6906
266.421
786.62
541.069
399.801
663.014
20.0158
773.259
705.968
830.871
539.023
503.859
108.034
372.673
323.075
-0.325322
435.172
226.935
49.2035
336.861
906.028
833.102
822.298
778.429
158.459
372.891
398.815
431.313
24.2682
339.035
22.6088
26.8102
-16.0114
217.026
-10.9371
-11.2757
224.792
94.4864
395.591
118.876
695.101
455.54
360.077
80.3279
49.504
100.745
890.221
329.079
126.252
604.101
39.2891
408.489
53.9701
920.634
1055.33
227.435
183.934
259.292
280.191
956.51
-9.69565
596.431
18.2698
1146.97
66.6085
98.9088
68.2194
1309.14
398.191
337.908
108.036
432.092
295.487
741.766
331.628
-12.5476
16.404
625.308
6.52789
1232.1
22.3348
-31.1116
185.406
268.866
28.2405
1258.4
325.91
892.834
271.285
674.69
1356.49
130.869
839.122
411.233
220.361
186.562
968.881
617.984
361.106
61.5707
596.328
493.371
1102.95
185.464
71.9236
28.4226
413.846
147.537
496.072
329.804
560.018
135.054
202.236
664.97
634.945
67.4807
993.528
698.027
614.194
730.369
88.2829
147.515
825.214
1300.98
240.348
79.3835
52.749
120.552
404.25
359.057
485.849
47.8329
213.723
516.997
548.917
296.014
65.6927
349.465
440.683
-24.4576
39.1848
73.4102
204.847
701.756
641.772
19.8404
519.926
322.299
713.842
405.055
-20.8716
832.864
301.27
479.8
338.449
673.442
63.6519
406.615
657.464
1040.03
451.19
235.071
-36.3857
7.48473
96.9936
91.2408
157.913
225.887
156.257
257.059
44.6552
318.077
514.812
74.4076
136.543
87.4192
50.6178
247.776
1184.21
116.804
480.871
-9.23818
48.2665
137.273
260.412
-5.54301
491.526
305.227
309.037
842.032
211.11
-21.7224
685.091
912.306
241.673
212.34
331.247
199.895
295.134
386.899
57.9421
71.962
506.808
505.935
555.264
48.6856
753.198
264.386
363.825
220.883
937.811
18.2861
67.5058
166.035
457.962
441.057
464.702
76.7795
125.185
35.633
101.448
290.147
499.367
450.253
157.297
1293.26
618.535
356.998
371.544
630.035
1065.13
1.31171
40.7836
114.38
285.727
15.0177
1199.17
8.74492
159.91
233.744
570.755
492.324
364.974
131.845
349.742
50.3355
1466.73
95.3108
99.3435
131.584
119.739
1361.18
542.931
44.2136
108.828
282.525
1021.83
-30.0681
183.738
577.733
515.123
440.222
29.8964
20.7151
476.855
371.832
143.688
82.0952
237.925
44.0092
240.722
222.86
1273.59
592.952
379.371
614.631
347.243
601.535
1289.5
140.298
64.4966
369.23
199.341
73.0223
595.896
112.066
404.824
1141.56
1092.25
513.178
215.446
243.169
484.605
731.916
297.965
406.084
110.296
45.3523
493.371
392.389
545.031
782.845
441.444
395.396
165.704
933.406
993.092
37.1581
5.25913
24.3772
446.301
786.108
631.293
117.549
615.881
376.889
35.9106
677.924
123.152
126.967
930.197
1060.01
395.164
627.15
192.762
82.4769
234.658
280.909
83.0706
779.063
89.1912
211.902
81.051
826.507
495.607
98.4677
192.612
800.918
1263.97
71.1663
27.7499
1892.71
444.274
-36.2227
948.848
490.543
439.776
370.097
4.58937
576.438
589.204
866.629
483.446
448.968
365.403
7.3192
387.137
32.5393
97.2927
410.903
172.594
58.9668
237.012
107.785
627.124
401.915
44.8535
386.216
112.537
150.851
292.833
1076.06
752.164
346.14
139.549
7.52142
342.726
159.91
146.6
358.328
49.6313
148.661
363.418
289.22
283.558
44.0549
214.853
292.292
815.888
405.218
602.763
561.665
222.545
491.665
132.794
79.9229
67.1999
477.905
1143.58
284.657
60.1023
85.7478
34.1994
396.409
52.3908
661.625
212.29
121.569
320.377
45.078
572.479
216.094
587.797
32.7015
238.773
77.8937
123.073
278.872
67.3845
15.5634
880.348
1037.6
997.909
571.436
64.4657
55.1579
20.5519
328.502
83.5255
241.577
244.708
53.6674
626.421
463.074
393.306
7.2112
1151.55
248.257
13.6777
698.115
319.777
1423.02
4.36931
308.212
335.334
794.763
313.062
6.5477
795.083
56.5705
1035.15
25.7911
-19.7463
468.542
1493.4
226.137
637.797
472.687
107.608
331.831
9.00726
339.22
65.8652
250.857
602.932
224.201
97.6532
47.155
175.674
10.7082
1111.95
659.28
449.371
717.168
420.593
51.4095
213.919
110.045
502.825
4.57834
27.639
25.3634
222.732
408.935
390.816
313.381
211.657
528.685
85.6268
88.9376
71.354
652.338
400.357
413.159
388.983
1323.3
295.333
-31.4772
93.4262
26.4655
201.198
185.808
495.424
152.754
487.993
805.084
110.702
147.592
227.228
1367.18
667.084
222.83
279.147
76.9371
1616.33
163.62
381.65
-2.9058
131.951
1.25863
353.835
569.253
797.722
439.373
477.733
582.06
34.4807
135.743
605.261
77.3772
203.466
314.666
60.1126
468.26
253.777
882.231
322.379
538.509
262.303
406.615
471.887
221.165
1409.55
54.0321
309.149
175.384
739.798
512.906
278.962
450.267
338.331
145.265
338.041
378.873
348.254
51.6384
53.7921
372.908
744.79
215.354
168.303
123.703
43.3764
1262.12
230.011
83.7779
55.7527
205.439
464.504
89.2933
578.82
429.179
348.976
50.3986
667.779
123.14
291.59
616.7
636.723
328.943
-1.95711
751.58
356.593
777.492
335.274
170.451
959.622
636.197
708.973
391.02
634.491
164.554
82.377
697.723
20.1521
398.546
499.407
458.113
63.5643
137.907
254.066
359.781
252.822
663.562
360.077
5.36529
0.0393763
188.524
173.104
191.807
577.146
391.364
453.452
43.9165
109.792
373.969
693.393
111.986
675.949
95.3039
660.046
74.0881
-1.94266
971.728
51.3089
466.954
18.4183
35.093
621.354
816.537
320.434
51.3858
326.209
-9.53365
333.221
1338.1
182.057
186.407
138.181
366.8
1029.06
13.4218
475.525
278.831
205.417
386.86
61.2891
626.598
107.987
745.614
437.87
42.837
193.047
448.301
558.271
118.678
598.937
351.865
824.506
15.0717
624.584
325.842
1144.87
359.732
153.774
23.3776
262.945
74.303
1724.98
77.6031
484.566
18.1252
254.509
305.01
3.11839
512.526
49.567
94.803
399.986
321.532
425.236
453.666
32.1156
24.106
1351.98
404.041
688.472
448.554
35.5501
430.657
491.031
689.905
496.556
231.924
482.448
1028.08
-19.585
93.1148
116.567
262.86
521.99
153.605
604.411
57.5818
608.516
633.403
48.398
352.446
71.0512
-2.19724
321.976
202.413
684.307
405.673
305.205
514.851
-6.30883
52.6756
96.9635
38.8192
107.446
158.904
110.165
624.866
28.9207
189.556
801.576
389.251
137.972
520.726
129.329
590.73
20.4135
32.4708
93.1547
255.983
519.248
144.22
26.3161
571.406
110.481
18.8411
4.96255
176.929
14.1755
177.421
-1.95594
141.126
290.018
535.353
514.4
158.263
858.168
940.007
28.8585
169.476
261.036
297.799
52.6163
435.04
575.081
281.888
364.988
93.7427
130.428
126.214
547.161
386
314.465
301.75
152.048
128.977
87.7653
406.6
304.412
366.859
332.995
18.4672
189.655
414.66
353.324
513.426
30.9472
562.531
-6.13642
38.7995
1349.3
659.344
277.483
490.682
841.093
950.166
704.922
218.266
149.658
659.116
1406.72
1343.44
119.278
859.93
496.646
14.7913
253.611
93.1547
122.924
2222.18
225.354
170.584
212.623
664.436
790.439
191.846
467.491
529.524
1.82586
46.4906
710.548
69.1698
232.504
224.522
30.2924
44.9463
795.387
486.131
255.683
502.187
23.0292
418.983
496.587
82.2818
487.514
213.387
185.078
303.638
278.479
214.333
291.132
16.3115
48.2564
55.0079
149.217
170.276
962.608
696.886
84.351
30.3843
818.766
-5.01049
546.679
98.5615
852.241
253.465
553.37
147.806
172.23
365.354
7.59668
617.457
792.07
17.7089
664.186
372.122
100.584
1243.08
381.847
443.185
405.64
78.5568
259.721
55.0954
545.29
84.8734
591.397
775.686
627.955
834.216
425.156
1721.17
106.367
69.3798
66.7093
634.086
382.252
67.0886
234.284
72.7553
22.417
-15.4524
1158.99
8.59193
105.977
1148.21
155.274
523.239
830.703
1923.79
-5.69079
139.643
311.804
280.788
840.62
110.014
654.018
809.269
353.643
610.476
323.552
69.0739
425.431
984.284
335.257
632.886
761.981
646.685
655.464
349.042
748.734
277.279
541.684
1.6285
622.006
59.8814
740.357
47.7405
292.93
975.729
518.085
57.279
187.043
248.788
284.228
698.058
166.638
183.596
697.693
164.11
1248.09
577.035
281.252
897.934
548.006
608.617
329.875
31.102
58.0297
260.438
850.448
509.772
513.161
627.74
417.457
209.117
415.198
787.096
203.815
115.919
305.964
9.30173
47.8138
602.284
884.09
21.2747
130.92
64.9304
284.592
380.453
442.679
523.476
520.442
12.3545
1156.43
23.9036
277.828
403.905
247.897
297.731
578.902
82.3702
637.283
1391.45
139.895
-10.4021
671.682
44.1606
657.433
5.54032
210.466
4.99246
844.235
118.907
925.635
703.875
413.042
497.168
861.263
149.748
26.3794
187.663
561.963
46.3971
714.709
881.463
297.91
8.99256
759.022
659.338
80.269
153.602
33.2733
23.3018
66.688
830.2
48.2679
422.95
552.576
384.558
1003.12
323.339
13.0499
111.279
140.867
462.572
821.88
981.455
43.072
779.284
-1.75277
762.582
5.06713
71.8745
938.199
219.001
331.048
288.34
600.313
252.45
57.3321
236.264
593.62
302.706
296.019
20.6939
3.50257
116.008
271.84
87.0959
836.409
-17.8983
0.766429
334.641
570.975
404.716
208.592
25.6072
252.031
221.981
745.724
4.49563
527.423
485.32
787.648
598.894
569.676
376.43
233.163
492.425
409.236
174.94
213.577
320.408
777.36
99.3512
148.3
483.176
239.565
65.5205
407.768
201.555
50.5882
267.534
308.632
162.77
573.839
120.431
514.813
-2.34339
189.941
861.362
93.0414
391.413
125.58
938.706
139.293
272.85
1011.54
763.211
-8.38913
132.976
678.491
431.556
243.383
352.14
9.28164
873.415
246.391
90.5311
-4.77987
195.669
27.294
66.8509
194.539
384.102
15.5634
48.2631
129.157
655.149
476.76
317.527
692.597
56.1818
18.5636
333.327
23.2671
960.941
218.081
333.517
575.281
233.88
-22.4631
416.291
260.423
428.701
403.737
432.131
413.324
421.653
511.162
662.831
158.421
41.1609
225.85
852.378
100.685
358.985
138.125
351.997
383.096
910.633
5.25913
429.176
95.8503
1934.91
16.3973
406.406
59.9881
21.014
53.7993
227.872
311.227
441.82
560.812
396.409
110.649
429.681
295.857
43.0148
-4.73337
287.947
647.395
6.38863
299.034
235.517
125.199
1004.42
626.509
623.601
257.991
64.5595
910.642
458.372
6.36969
323.149
382.247
201.066
405.865
187.23
440.662
472.008
647.331
567.387
1551.77
570.368
198.585
166.735
1379.34
172.663
251.053
1230.8
117.288
315.873
904.716
112.171
399.551
462.02
309.152
152.762
163.355
625.424
700.065
-6.17806
290.153
16.7033
1208.45
451.181
377.853
732.496
115.53
340.814
341.098
367.929
190.391
1045.86
537.774
380.515
237.822
256.658
240.769
828.913
730.226
1635.03
553.907
-13.7339
513.13
28.0291
19.3115
366.854
16.2369
15.8982
351.292
105.695
58.6365
1314.79
207.981
54.1709
515.511
569.973
14.7356
111.989
239.92
208.711
565.902
185.155
35.633
984.133
72.7553
72.7727
236.06
230.05
289.419
619.537
300.88
837.696
25.7791
98.737
850.553
864.436
128.436
9.30173
180.619
52.7855
485.061
382.278
46.524
58.8821
1885.43
355.909
-5.94537
14.6295
99.3399
623.065
127.169
-3.54636
311.398
244.966
55.8303
65.1872
398.577
456.542
533.044
258.896
1243.86
12.6464
412.072
1127.31
557.917
651.706
159.956
678.148
262.387
348.375
317.329
109.806
997.135
715.434
146.643
737.489
-7.57931
489.21
443.97
363.48
258.722
527.501
525.581
128.203
801.283
853.959
902.936
657.715
558.009
269.236
154.579
133.9
801.946
81.3948
579.024
628.353
1047.56
468.659
500.632
250.029
170.085
-3.70876
34.8501
523.516
1006.31
41.1723
26.2626
3.99693
479.428
74.6468
756.062
32.9548
70.3702
96.9936
806.34
75.9621
242.717
583.544
528.798
704.326
1144.54
126.881
5.29451
57.7729
239.895
663.152
14.4929
11.4462
334.97
87.3727
115.928
79.9229
423.557
326.487
543.278
0.611711
228.087
100.436
82.5911
583.301
879.918
131.102
223.093
965.664
1491.51
44.8889
8.38509
72.4289
101.966
175.798
638.975
289.177
35.1446
702.621
124.436
300.661
505.935
1315.74
361.951
286.475
403.703
14.538
185.572
115.435
111.222
222.948
67.4092
884.181
498.527
761.12
280.777
59.8983
910.336
21.4277
329.057
310.251
398.718
121.226
222.74
75.3373
540.222
517.174
222.102
561.055
570.028
796.156
-0.514225
53.5125
576.743
180.57
576.948
438.265
805.866
102.872
844.655
89.1912
517.374
53.8887
718.234
25.3441
211.686
506.077
558.992
130.939
209.711
146.088
907.148
692.745
593.047
90.7216
113.501
516.627
59.8882
340.45
208.927
203.24
637.029
538.957
293.102
30.7951
29.9223
68.0068
56.1818
578.909
464.512
937.811
434.329
406.712
42.3464
128.126
15.6445
316.66
599.323
435.032
597.494
89.6393
52.402
226.302
392.493
53.5036
533.835
1030.67
325.176
438.843
78.3884
501.736
21.9329
562.188
351.997
21.4008
103.195
37.318
76.5135
462.909
343.227
364.443
1648.91
31.3595
30.1868
369.494
173.8
41.854
541.213
934.754
374.083
602.377
62.6539
884.035
35.1352
395.491
21.2703
512.946
196.85
794.079
175.476
433.734
657.059
317.074
214.72
369.42
694.077
496.903
296.773
368.272
117.741
649.496
116.67
459.19
64.7345
61.4275
298.668
195.656
379.599
51.4886
105.524
465.983
36.3737
122.871
767.752
814.855
980.055
362.266
377.932
392.521
274.713
462.832
69.8809
505.19
762.705
245.326
387.477
404.838
136.05
366.095
292.297
730.508
839.607
714.268
410.087
232.068
226.69
122.627
358.976
269.854
55.6335
367.044
17.2413
126.054
51.5993
560.277
851.788
107.531
525.05
2895.11
552.335
430.2
470.359
44.6499
190.067
884.68
322.016
408.183
69.3548
1028.31
224.419
846.814
713.357
415.776
97.4695
221.539
175.961
4.35984
685.36
385.294
544.46
690.177
612.636
663.331
12.4588
696.121
418.683
439.589
383.568
599.337
431.941
252.845
325.313
1149.55
120.75
170.477
1271.16
233.451
519.076
425.236
634.213
368.736
511.659
540.848
915.234
279.888
86.1407
266.06
183.684
253.248
715.56
468.201
806.944
437.943
284.585
-8.99566
85.3325
245.434
252.087
70.0496
266.429
154.992
12.6491
478.547
342.246
59.7058
321.677
52.2073
460.819
384.795
503.575
657.033
275.62
998.418
41.6956
272.721
655.84
684.555
-20.8603
194.719
76.748
60.0705
132.073
414.745
30.8274
85.0994
149.108
753.011
-33.8151
336.029
243.166
103.979
182.626
266.865
32.6691
69.8809
293.421
42.9265
963.412
352.581
46.5947
47.63
74.2055
212.459
201.177
-3.8053
709.893
223.04
11.4932
430.702
623.992
182.597
585.804
216.547
461.009
188.823
338.617
756.849
20.9894
620.807
572.59
26.1683
240.59
47.1633
518.794
314.287
3896.15
387.604
488.043
442.401
44.8143
27.7878
338.843
341.094
431.308
819.842
391.412
33.2336
286.215
269.179
178.238
453.036
229.974
103.698
29.5934
996.598
276.632
49.5276
15.2675
338.681
12.8184
-6.66606
1015.46
11.6335
503.26
178.448
0.251066
282.872
64.5748
48.8652
549.264
35.8514
1011.92
-18.6262
21.7644
-7.36106
6.07825
798.805
328.025
94.996
930.695
126.657
912.115
372.47
855.234
419.082
72.4267
353.932
590.349
178.436
378.36
94.315
243.08
21.7248
71.3467
1502.54
71.6807
790.935
75.483
24.1173
252.815
309.321
454.413
334.798
147.019
176.929
306.53
897.062
464.405
365.361
259.192
282.521
844.574
236.974
31.7052
212.869
161.917
351.517
445.988
608.894
71.3569
307.603
550.719
45.7559
520.536
1053.26
578.329
431.725
384.117
516.865
597.853
1668.17
125.229
39.0395
181.713
943.468
51.6955
433.939
224.876
184.944
-13.3919
538.232
219.757
274.613
54.2793
520.078
913.379
613.131
55.3866
359.265
228.605
12.5634
158.082
220.431
745.614
352.058
715.129
65.7245
57.6368
182.251
191.072
414.248
553.37
537.611
183.57
433.01
1078.48
1261.82
124.903
1363.29
90.7216
390.863
71.7854
18.1109
267.023
724.231
314.689
84.2702
424.079
3.70798
181.607
860.339
601.832
115.935
468.556
51.7167
225.577
862.004
796.421
40.8517
26.2626
63.967
123.355
46.5358
43.0317
23.903
128.249
1084.24
125.551
46.3938
14.4041
25.9635
195.278
991.872
-8.37085
-13.1871
298.939
868.402
39.033
166.278
430.2
758.965
-11.5721
218.178
564.215
348.413
844.881
576.849
260.51
53.3485
115.925
183.141
368.636
160.7
516.028
342.246
475.748
104.681
26.6362
599.5
0.611711
140.096
188.388
1763.58
1173.69
39.1098
880.627
944.441
71.3149
696.493
546.196
1110.21
775.046
816.477
70.8508
101.118
21.1856
1176.28
83.3001
207.867
236.88
355.008
584.646
38.0218
-4.55561
281.07
434.606
400.293
152.489
647.205
14.9262
335.08
290.506
146.426
177.703
636.867
520.919
301.265
98.2644
870.662
351.48
664.836
147.463
640.657
-27.7363
611.437
630.686
99.2569
59.0582
999.586
455.71
104.625
40.7152
31.0237
552.294
22.1611
1278.9
545.475
1230.94
-20.9778
103.088
208.294
207.022
25.9695
96.9518
282.467
949.465
519.318
558.775
18.2045
26.8615
917.693
286.002
326.889
281.92
612.265
141.96
349.742
37.217
539.069
532.253
28.5103
425.212
188.018
83.7844
32.9692
267.532
165.384
462.001
297.893
301.804
272.26
142.183
860.012
189.192
252.014
147.019
302.491
642.189
117.702
252.536
194.273
103.979
1128.03
1241.38
594.889
7.43348
1147.99
-25.9804
-33.9901
602.995
413.411
255.525
11.1781
758.94
27.7332
307.373
58.3448
348.243
173.972
241.683
291.894
621.129
179.132
394.584
629.675
160.712
23.7744
269.592
573.839
959.453
551.938
99.6371
492.557
267.477
473.303
50.7211
399.013
154.992
134.463
450.436
763.911
323.949
226.1
376.421
545.965
184.984
-12.0084
283.116
204.739
1623.92
408.463
226.841
330.356
466.397
430.851
336.034
475.353
308.189
128.494
-30.6005
579.657
503.494
400.082
489.973
196.623
688.53
834.769
185.47
442.82
280.302
176.122
406.495
903.442
442.023
733.538
50.1452
296.142
635.998
523.516
772.049
131.127
264.269
223.263
72.7727
888.235
336.271
76.0583
611.975
734.045
717.494
191.529
32.3503
90.9547
580.049
152.111
595.631
473.625
90.9938
1592.92
130.857
107.608
897.799
399.013
664.97
57.733
56.2363
333.067
499.689
-33.5314
11.6452
603.137
1336.75
208.553
307.729
928.13
346.931
321.138
356.348
523.535
529.823
369.927
520.665
824.041
846.314
371.197
801.641
455.864
404.715
236.212
103.594
223.59
171.754
-19.8483
81.6419
201.784
734.27
-3.83001
509.283
612.19
133.964
167.633
33.5792
906.274
1001.5
27.0469
742.067
718.308
385.881
54.4904
148.308
-17.1235
574.243
74.5081
669.081
25.4798
514.146
80.5185
859.819
228.885
498.186
147.979
498.042
12.0574
10.466
456.428
651.717
244.914
254.6
150.3
217.883
598.789
1378.15
346.188
743.169
449.22
367.285
674.336
733.546
614.815
260.332
212.042
237.007
792.261
25.0228
40.9651
53.686
215.251
109.095
522.316
10.4804
393.686
163.51
275.405
236.212
161.69
651.929
372.755
14.9038
439.42
276.064
576.553
827.305
396.194
115.375
543.397
113.688
529.392
221.981
56.068
10.1178
10.1803
320.403
439.072
269.825
402.747
382.452
142.686
7.23936
368.095
417.956
746.568
628.464
185.475
848.574
187.073
254.557
1.80222
190.695
866.632
726.359
135.963
436.646
205.689
31.2706
305.847
565.413
309.881
38.647
697.552
339.005
20.0661
450.886
140.687
228.177
320.931
461.099
66.1127
372.755
211.681
121.915
452.539
96.1533
214.858
375.656
12.0108
529.997
83.0298
228.173
385.428
418.822
96.4186
46.6977
-32.6335
30.7326
426.223
680.826
467.709
196.6
206.29
249.507
534.887
364.988
82.4983
593.322
-1.2221
121.748
256.69
76.4589
80.6105
1315.84
7.16294
59.6543
783.288
115.732
36.4202
353.42
651.331
86.1955
837.119
588.948
164.043
288.538
100.035
628.124
674.341
53.8337
175.606
93.6718
278.908
371.851
650.422
485.22
522.879
614.967
291.355
2848.31
533.609
882.168
48.0391
18.9424
146.48
451.162
484.847
19.3652
48.3341
7.02694
210.555
730.177
467.855
24.0963
1328.73
369.59
143.041
113.554
5.16294
1717.11
259.602
455.315
907.127
979.891
239.792
864.045
270.754
319.167
94.9177
261.262
1155.48
102.458
385.694
433.48
155.085
158.666
312.815
559.571
8.24376
2006.06
434.721
30.5255
392.746
556.557
20.4377
665.436
459.403
20.3578
195.681
10.7898
139.798
-3.09617
753.317
526.235
59.9958
365.11
949.836
53.888
291.293
645.774
450.806
26.2254
48.2679
702.186
371.44
231.829
844.734
347.362
362.86
408.282
377.899
136.54
297.995
65.9916
102.525
538.967
311.227
393.095
107.288
19.7219
740.173
37.2973
-3.83683
217.492
171.429
390.382
205.488
478.729
128.494
83.7175
42.7398
425.331
422.236
226.299
16.2369
488.163
379.403
447.748
49.8255
300.598
143.239
311.032
495.294
85.3996
601.535
307.489
22.2319
256.293
83.5758
45.6296
236.066
166.735
33.3554
16.8923
813.594
325.772
430.963
125.103
25.1758
454.94
123.1
393.929
364.06
743.13
28.0424
26.946
60.2817
97.1291
5.10797
462.059
321.784
655.892
788.654
226.293
306.133
51.7654
380.171
321.677
750.026
16.6654
324.825
151.251
453.656
981.551
418.383
337.411
294.749
89.7096
442.096
627.723
240.769
107.664
60.7365
355.256
675.922
65.2286
14.9107
487.828
460.391
150.831
91.0549
986.506
160.106
146.114
534.649
102.266
1139.39
277.504
888.564
50.3429
301.27
7.53564
10.4873
439.221
302.377
106.755
-0.0571692
134.555
1201.3
648.676
27.7777
110.498
441.82
113.257
1014.97
186.562
577.201
48.2679
149.337
5.34875
-7.12159
838.199
780.611
42.1916
291.189
432.395
720.68
382.278
-19.0683
737.294
76.958
395.265
479.775
1004.77
117.067
263.976
419.291
12.6491
31.1507
33.4689
780.824
48.7437
52.8731
144.102
286.184
1455.69
596.032
386.578
147.867
271.651
577.788
51.8142
43.9459
698.21
379.132
393.091
192.399
478.793
377.529
973.74
1091.45
58.906
858.26
645.219
450.842
3181.99
378.704
163.3
322.082
606.743
281.149
426.53
845.893
430.969
20.5576
380.058
580.986
423.788
251.053
747.292
701.714
405.894
526.601
18.2828
681.572
187.133
9.745
51.091
894.892
70.0496
569.394
244.988
445.192
962.714
1146.9
486.93
205.059
120.062
640.945
247.65
24.0955
687.283
242.058
5.1343
447.366
262.994
659.072
634.244
483.784
497.977
68.0417
115.892
501.778
989.284
731.886
99.0441
402.369
261.9
101.86
329.127
61.1823
346.436
58.1141
1154.82
348.375
369.803
166.243
842.566
470.523
759.978
706.602
622.71
436.473
556.509
120.041
34.622
292.93
316.058
268.834
544.246
606.834
129.881
145.715
47.7574
371.906
57.3217
141.302
362.505
39.2926
202.94
821.908
97.4113
309.044
433.052
146.434
183.402
74.5081
702.814
190.398
195.592
402.858
164.861
190.777
541.631
72.7727
318.519
503.664
231.323
51.6955
477.043
408.535
389.348
74.3742
874.314
73.7977
657.475
559.832
259.939
21.9337
632.965
38.1413
310.433
39.0889
241.773
88.4804
219.065
-8.75862
38.5914
611.078
100.74
30.9663
597.744
329.915
510.266
494.508
271.556
149.837
18.8411
401.939
38.0573
355.041
-27.3446
612.003
532.153
712.716
278.773
119.31
206.989
475.859
394.654
1458.77
521.8
239.818
137.347
66.6589
828.297
166.934
268.248
465.547
1273.91
32.9761
459.836
703.427
61.7779
224.831
357.569
67.1505
884.099
519.929
334.679
760.027
12.6606
16.2781
59.6967
64.0929
521.482
345.828
34.4423
61.5218
839.067
284.023
89.3993
470.359
355.603
70.5061
359.554
419.809
888.707
199.977
405.908
232.516
363.11
171.006
623.171
550.892
7.57545
26.7573
80.3393
468.333
725.175
67.5668
472.841
209.236
38.3237
218.158
389.19
567.478
102.992
13.6893
432.447
126.807
19.6464
80.4309
209.121
514.242
15.8025
123.626
853.767
264.203
680.109
674.806
500.632
168.409
154.452
518.662
704.688
642.048
644.612
202.021
419.816
266.366
72.7553
76.5209
294.157
962.81
235.071
44.1992
16.0223
176.151
164.644
682.535
94.1945
359.266
379.966
740.916
501.541
408.282
284.592
106.84
868.092
9.98204
130.636
98.5615
155.68
48.2665
1091.17
546.334
177.953
358.467
665.109
702.686
596.053
259.463
433.676
64.7753
436.042
290.117
155.466
480.332
235.67
248.621
315.749
60.8114
552.696
546.163
9.30755
510.286
357.139
14.9524
1223.59
510.002
223.792
681.403
667.857
206.081
106.444
534.135
500.624
183.343
597.755
242.85
749.169
53.7594
187.133
-7.12159
1134.3
65.5237
42.1916
591.04
418.228
130.862
531.721
269.03
57.5402
296.071
232.057
351.236
293.673
237.298
245.238
550.709
444.172
155.346
1492.37
321.791
272.85
115.733
176.628
593.186
511.537
830.29
47.372
76.5911
770.057
652.086
4071.36
154.249
814.559
684.801
263.426
96.836
715.811
290.018
1114.44
265.149
330.677
35.4533
263.469
235.068
1487.2
161.13
123.511
236.275
180.167
352.068
139.459
50.6392
85.4499
1001.44
1053.88
320.399
74.9055
172.036
80.6105
766.177
689.584
563.634
238.819
411.739
393.085
457.932
162.335
677.75
387.665
1473.03
317.329
839.033
443.39
136.939
330.302
409.528
112.523
635.829
27.8654
22.4001
350.551
64.6071
46.192
463.737
167.849
141.814
338.842
428.193
1627.53
708.243
1352.3
877.81
298.786
648.364
46.8115
2143.75
453.666
108.952
586.128
777.777
441.522
356.762
1801.63
734.568
147.994
52.0961
-3.72243
440.654
1438.95
361.379
333.124
143.525
681.572
15.3672
118.557
29.1105
632.522
109.405
182.096
82.1366
434.269
46.0162
1078.91
369.16
643.591
42.9402
1073.52
798.926
673.741
54.2855
836.503
225.325
213.894
-25.0981
287.972
73.5377
375.214
283.516
436.995
487.464
637.595
-23.7259
674.557
151.863
523.52
1258.82
-35.3562
339.094
476.211
418.161
148.219
465.645
708.532
316.162
426.818
8.15624
74.2542
902.096
268.947
263.706
618.117
948.666
426.482
757.6
479.805
593.059
293.371
128.894
279.989
683.008
290.432
259.197
123.029
633.071
751.419
6.86653
12.1501
496.474
647.653
30.7951
790.793
150.466
690.723
1371.78
165.06
303.855
39.0985
274.392
381.855
396.118
396.08
573.398
291.977
479.787
888.556
65.259
235.577
46.3823
129.971
70.5061
1127.92
305.872
845.003
1119.43
19.8508
678.544
54.8141
409.528
933.202
271.819
26.7573
29.7395
103.65
372.28
315.685
306.239
767.55
211.154
151.436
67.3845
559.043
110.107
641.836
109.537
524.585
147.277
557.345
430.972
191.695
616.71
354.455
1021.11
-3.70876
49.3777
1.80775
1199.02
243.654
372.606
234.186
762.285
53.5695
-27.0812
-3.75967
443.696
391.091
545.08
-12.7438
552.294
55.7527
306.133
683.326
64.9304
80.9841
93.5021
564.226
314.384
551.442
591.312
151.716
590.41
219.786
84.0874
359.637
95.6778
23.3776
51.1757
602.79
647.395
327.145
1039.49
74.5989
410.339
1003.2
-6.08481
777.108
493.785
64.5595
279.082
962.496
304.346
295.038
73.629
469.583
72.9115
847.22
127.693
138.424
523.643
582.38
316.757
62.9611
73.7781
112.378
419.413
1433.91
1133.48
429.089
80.125
220.079
117.288
98.4812
78.2529
307.073
378.936
399.667
306.472
31.7905
188.766
891.5
35.5758
22.1611
62.6302
440.527
374.49
1244.02
757.137
725.536
43.9782
10.7448
212.957
273.815
-24.0595
321.851
374.277
671.54
25.8453
61.4391
21.4244
35.8822
463.47
57.796
407.503
278.362
282.12
425.664
1401.69
727.336
730.306
162.026
927.802
169.985
16.3973
720.807
205.883
202.133
45.3769
172.213
555.335
66.9178
750.737
667.3
140.096
225.869
-28.194
794.683
474.659
74.7171
453.34
474.05
292.93
681.5
411.263
304.365
87.2641
717.152
524.375
802.018
122.385
38.7257
426.319
264.089
565.194
6.36969
399.986
479.698
877.023
503.947
290.623
597.57
81.3632
333.129
723.429
282.227
101.889
278.014
153.607
895.426
442.305
212.018
370.749
61.7723
386.871
981.232
218.421
196.319
334.869
148.426
120.431
1427.16
1219.95
17.8288
131.894
365.121
8.85611
2049.39
1465.49
47.6377
-5.5009
839.418
12.7953
198.288
206.162
1929.29
276.862
8.6837
163.347
14.4375
366.848
8.15624
334.749
380.171
610.284
104.681
290.498
452.049
453.323
38.093
467.968
413.405
600.167
573.381
594.158
71.7349
136.561
-22.6728
-20.7034
481.735
407.561
587.797
536.825
624.83
1196.71
116.763
246.914
4.65383
774.831
453.37
76.0624
8.24376
345.638
564.031
191.695
13.0783
164.741
539.873
33.9897
7.23936
596.731
558.017
114.357
467.759
881.501
552.783
1182.48
-9.70365
580.645
8.59193
568.872
245.491
454.843
243.159
33.0248
280.846
235.47
736.241
333.602
697.552
12.9173
50.0512
492.115
58.5622
182.766
948.194
978.342
74.7171
102.414
1145.82
415.226
231.769
308.857
76.7548
575.909
-6.08481
998.247
-21.6476
830.057
239.106
25.1729
159.233
611.486
463.961
406.632
869.709
390.584
553.966
133.748
851.478
37.415
31.802
676.16
980.162
509.995
254.54
241.439
29.9132
756.663
317.813
922.029
608.483
329.562
622.565
60.9696
82.3903
17.8288
744.713
581.999
394.872
406.117
25.7676
244.289
63.0098
85.5451
155.281
1012.39
1023.04
274.225
169.776
74.5034
-3.28194
497.609
753.129
1161.83
215.618
-29.0962
390.382
465.983
546.196
448.959
55.8583
48.6438
-1.3032
235.503
83.3646
572.431
690.439
423.702
58.2256
122.711
53.2338
822.034
30.6652
6.10468
338.308
59.7226
271.455
190.151
250.131
229.195
-23.4001
-17.5548
530.964
727.759
395.304
5.78084
324.306
306.398
1537.21
1131.49
670.978
679.28
464.794
904.946
574.713
219.88
185.955
163.949
232.233
911.854
471.164
727.752
660.245
223.965
653.385
307.284
538.527
15.43
795.024
-1.62366
577.594
435.443
1183.7
194.639
145.515
1452.13
99.3435
267.79
257.359
172.803
399.349
72.2837
349.054
35.6514
32.7131
398.318
361.278
21.3062
352.14
1083.12
241.855
62.4201
291.695
60.8124
31.0421
93.3396
532.153
242.325
411.665
461.926
394.395
445.874
2105.68
61.7814
956.84
1855.58
144.046
145.081
516.788
1010.16
647.67
53.1634
-1.94038
631.503
31.4814
0.0256996
766.16
419.475
16.4067
623.003
615.789
8.52602
691.519
380.784
111.233
486.695
501.804
545.416
158.29
1782.26
118.681
922.142
28.4922
24.2119
454.582
413.068
74.6856
324.886
414.444
755.919
673.745
239.343
304.924
32.9692
130.725
54.8141
527.594
65.5093
378.316
337.148
605.235
5.72262
216.406
317.293
150.692
38.5384
196.162
1114.99
45.5485
49.97
861.038
154.457
286.543
932.285
479.364
180.04
161.13
852.523
105.204
534.887
128.856
2.991
812.16
9.30401
432.852
633.057
462.92
189.529
588.123
24.047
157.35
874.729
31.3898
2004.04
347.868
162.779
57.4341
1337.82
309.239
-3.94932
68.0781
115.644
580.197
458.687
516.349
355.99
123.768
141.075
374.568
387.748
151.711
914.645
490.02
12.0108
197.834
-9.98576
63.6364
87.6185
83.7032
169.507
901.272
430.261
-21.7413
504.934
468.454
545.894
364.635
665.253
354.021
1072.22
305.216
141.333
67.0118
346.742
214.76
313.659
81.2368
353.821
1023.27
95.8262
1324.63
558.156
20.5429
8.91044
383.122
623.286
276.517
614.682
205.689
53.7594
522.591
369.566
313.46
495.753
642.736
14.0807
375.522
19.0523
100.877
59.4559
660.71
839.026
59.9386
14.6648
520.827
526.289
37.1183
106.836
105.221
490.006
625.671
46.165
1167.74
1002.93
878.449
171.878
277.986
140.163
177.437
1127.12
296.377
33.2086
306.048
115.72
434.561
902.426
42.8221
303.988
266.368
687.981
293.648
742.987
275.627
118.229
482.954
1451.74
72.8221
140.573
688.182
-17.0678
782.097
19.8508
133.525
149.032
22.4057
369.27
557.118
556.509
17.7554
530.937
102.042
90.7216
1189.21
5.00677
648.063
586.501
132.596
737.752
29.0167
553.691
32.6691
54.2851
453.484
801.923
567.984
5.87868
209.639
195.681
503.669
212.886
248.066
118.718
1142.8
-9.34463
133.307
462.561
985.443
296.915
-21.459
1000.74
263.655
114.045
146.552
36.6067
173.376
50.9114
269.351
98.4901
514.812
1696
-32.1868
612.265
35.1379
797.138
951.317
807.458
531.968
498.52
371.464
864.556
68.7919
738.514
651.716
615.16
-26.32
237.918
9.47075
-1.10764
503.307
162.428
612.456
493.45
201.937
514.335
3.59419
347.45
743.941
266.658
8.56285
728.972
494.576
219.408
689.913
190.898
19.519
543.025
140.594
131.874
118.718
18.6743
13.0613
42.7258
657.464
929.465
25.1758
10.466
1132.97
384.172
1073.38
93.1148
38.4808
14.9239
119.028
49.4348
47.1633
381.987
61.33
284.023
340.524
796.15
193.815
609.193
607.212
89.4001
55.7527
613.48
113.61
224.624
242.967
221.158
435.183
6.23391
198.102
302.835
381.85
250.232
933.202
61.9234
894.45
1139.19
76.748
487.358
435.672
379.137
439.746
308.189
49.4921
891.238
68.9767
249.169
154.244
-0.462615
19.985
1329.62
570.557
537.703
499.601
765.366
246.313
204.814
915.611
116.015
11.3868
7.75274
642.548
133.837
2057.27
676.577
815.908
772.767
710.214
12.7407
537.883
581.209
24.0295
10.9285
174.216
619.856
161.983
150.955
115.734
14.4041
230.885
369.682
30.9845
751.432
308.056
365.755
318.269
418.955
348.545
46.6883
95.2542
-4.1112
526.627
862.343
284.358
368.674
8.6837
639.258
110.082
308.685
1111.95
192.624
462.295
383.475
383.919
16.2047
61.5777
228.654
1114.87
317.329
7.03701
77.3029
113.425
297.893
226.516
35.7077
551.864
49.3017
79.9252
1102.79
654.815
941.838
614.078
80.503
143
897.215
236.974
297.823
814.444
1172.04
62.6542
382.85
255.94
374.956
785.49
-0.256904
47.63
854.12
908.165
347.392
275.431
1052.85
451.676
614.943
1257.17
273.298
317.53
-0.778396
188.436
768.356
318.133
205.559
9.09688
77.2114
583.326
510.745
434.715
75.9248
731.595
39.667
185.21
970.252
488.296
248.695
61.8127
24.0352
821.627
176.284
29.8217
404.475
142.066
562.234
598.1
65.3249
269.396
43.7635
19.9063
29.7207
22.2223
1199.2
670.367
630.796
268.124
554.264
103.54
210.877
22.568
12.8729
-33.6328
64.6071
244.471
167.558
554.108
323.85
617.139
-21.0773
218.636
956.615
472.111
679.159
60.7801
348.514
572.131
424.606
343.211
1004.24
66.3706
107.939
53.1634
13.1442
245.751
263.91
248.935
301.653
361.235
431.848
40.4511
420.821
37.4698
119.482
873.689
504.615
282.109
299.782
252.087
598.536
48.4034
248.695
447.87
951.698
255.659
502.371
3.58481
856.125
170.177
574.783
422.325
38.647
936.371
462.628
913.069
14.7913
78.1622
40.4655
650.433
343.42
1334.86
16.6826
89.8665
99.4259
47.7405
53.0498
256.087
926.631
25.1293
104.584
-5.70407
154.918
214.549
701.742
250.971
411.52
311.842
47.6616
227.829
282.944
316.54
33.8756
313.226
61.5873
31.8985
143.546
465.458
1027.64
322.282
561.842
357.613
635.237
135.746
675.694
14.981
573.006
48.1372
483.236
326.462
36.0985
396.427
832.017
104.036
829.046
65.9039
61.2891
57.3876
381.648
166.525
386.076
811.87
348.028
374.049
46.9838
312.51
412.761
1108.55
18.6576
588.536
624.584
1156.05
1202.97
26.1482
356.961
171.116
238.849
154.44
968.075
653.434
721.152
157.992
559.883
377.932
17.7723
735.475
33.5792
409.646
64.4657
366.253
192.966
236.673
716.96
97.4113
33.5561
886.69
125.306
757.901
-0.454551
841.495
62.9611
174.978
664.071
616.501
481.257
18.7664
189.529
425.08
365.127
187.335
312.509
58.909
36.637
89.9436
676.264
266.609
-30.8596
-15.0611
130.02
453.836
172.092
6.98204
554.168
635.277
20.287
448.688
433.031
1073.68
867.369
29.622
56.2363
105.221
853.575
837.44
1013.37
40.7122
737.695
24.5646
356.376
239.393
482.973
120.565
85.652
62.5042
355.364
730.621
496.361
528.505
58.4953
783.158
109.308
10.6958
162.28
903.432
92.8104
400.967
468.596
602.096
282.738
507.688
560.257
73.9774
506.574
42.4439
137.649
49.4921
40.4124
-39.9708
1586.97
960.093
282.354
17.7723
173.255
867.539
250.351
79.4583
129.248
455.939
372.899
226.585
208.164
97.7079
42.0078
396.847
197.894
669.694
573.398
614.637
271.362
622.216
85.8737
451.578
623.003
162.199
665.282
246.919
207.748
270.24
566.967
1131.87
293.063
770.553
247.054
130.67
403.963
454.31
552.686
29.6619
22.1257
35.6216
264.516
430.036
848.452
-4.26536
623.377
164.363
486.788
261.661
674.399
44.7111
-16.4673
430.834
11.7106
1511.48
65.5093
241.834
341.6
2565.35
147.963
9.47075
246.391
521.566
426.255
377.454
583.892
-15.608
809.233
659.589
325.458
471.296
92.6705
92.929
117.002
33.6704
534.649
348.399
202.542
226.603
814.321
591.448
154.363
356.725
-3.81445
9.31316
35.2295
33.7589
232.633
57.7627
235.672
437.47
212.865
72.2443
254.861
1264.54
-19.2957
190.685
853.36
52.8731
-30.1862
883.297
171.866
-10.1343
727.27
83.8737
321.447
211.686
148.572
149.68
410.236
67.3777
405.687
205.488
-6.65394
787.874
284.041
497.886
243.265
284.776
407.243
526.15
257.991
171.446
-10.4032
224.734
-8.62284
313.779
14.8155
131.327
339.245
278.479
285.548
306.125
80.5185
267.614
54.0321
44.9057
29.5252
49.5387
14.2141
625.094
1.86253
141.971
57.5076
374.54
223.389
277.853
65.5237
60.9323
1097.04
710.583
248.928
591.649
71.183
680.123
848.629
402.561
44.992
429.434
683.479
734.165
433.569
79.8764
475.748
134.271
546.961
43.7152
16.9987
471.805
15.4587
618.521
78.4652
209.711
921.952
440.506
493.455
28.9533
786.291
501.634
269.502
51.1707
37.0187
949.522
122.72
139.522
993.101
182.884
523.612
581.771
790.793
765.159
16.0591
663.379
550.798
1420.68
333.84
445.771
366.221
318.137
188.096
84.9849
639.082
91.4959
1062.28
221.068
48.2658
102.013
17.8963
52.4623
190.697
207.433
-34.0066
958.022
491.497
-25.2374
98.1605
376.999
37.159
110.056
402.089
44.9461
130.857
23.2748
348.698
86.0437
891.692
159.028
183.159
456.755
441.593
279.438
0.303337
664.757
614.289
534.911
682.97
35.8822
42.5789
280.555
77.4967
527.778
293.964
357.285
239.898
21.014
494.552
860.808
599.153
255.983
710.403
601.654
51.1201
382.064
284.674
1851.49
195.003
561.235
443.122
385.241
124.947
173.924
410.339
665.864
138.218
317.961
383.151
407.42
231.32
318.528
27.3035
852.66
770.498
16.6097
602.354
231.93
149.965
979.379
60.6597
613.472
397.236
324.156
398.843
1285.15
180.94
378.55
858.813
749.558
190.832
595.439
171.579
547.196
335.13
1130.85
871.562
31.6958
151.436
318.606
1764.37
378.294
126.937
1.35684
305.675
99.6288
460.532
869.031
18.349
355.667
687.183
166.062
248.179
39.9307
-12.2883
126.964
865.596
929.255
86.5961
1.01057
431.286
335.656
451.07
296.959
39.5179
935.403
-7.56897
459.261
434.059
295.105
603.584
262.825
383.419
566.032
241.173
711.429
289.7
130.206
847.209
6.90682
-0.497408
567.302
20.2085
1192.56
860.756
410.974
162.049
324.248
47.3248
1256.44
49.9549
286.081
162.489
353.729
1089.49
524.03
66.8045
164.651
462.912
397.701
286.531
264.855
336.783
91.0653
394.535
449.693
997.082
765.139
12.8729
206.059
505.013
461.596
108.036
128.279
6.38863
330.893
261.754
119.577
1364.24
840.152
222.551
312.001
381.277
5.46825
707.623
165.665
334.394
1118.01
220.963
1254.01
669.82
852.246
303.638
17.9835
206.837
650.953
192.962
177.659
805.874
73.3374
85.8912
1.80222
694.217
280.266
770.23
1478.18
-7.96559
740.916
763.911
361.43
104.286
144.037
371.083
247.776
217.19
545.965
542.931
348.708
51.066
728.929
234.337
51.1201
385.969
180.799
23.0647
861.411
23.3311
491.772
197.834
545.271
249.822
1007.78
520.022
23.33
741.976
49.8255
752.31
813.282
630.227
-12.0519
123.648
397.125
1546.36
64.4966
490.248
174.978
423.473
53.9701
31.8848
157.67
365.11
430.719
1770.92
40.7696
457.261
1592.68
519.491
1437.9
34.7327
20.5461
572.552
671.625
153.985
25.9146
156.907
49.7644
23.807
595.922
55.134
1028.98
102.91
-4.07131
342.968
373.814
353.931
516.743
321.822
25.5503
253.201
31.3712
49.3503
106.43
29.58
87.4822
238.816
377.347
310.831
35.3407
342.972
350.85
674.463
386.669
475.464
748.862
311.227
687.323
190.262
361.612
114.397
231.03
269.682
217.303
622.29
366.332
693.98
1258.34
178.803
949.334
36.8659
80.2211
84.2511
1495.04
1.24433
-21.6476
1330.43
1116.17
313.779
541.542
210.436
390.872
847.22
802.357
670.955
310.338
251.777
95.1996
-9.34463
2.12286
346.369
198.335
60.7831
336.553
436.069
-19.0141
986.133
82.9501
209.021
198.582
51.3089
585.02
889.667
26.2054
160.842
151.636
293.905
10.8813
213.658
594.352
32.7338
340.813
721.016
750.983
239.194
256.192
-15.4619
594.739
1043.15
832.103
380.234
677.15
1.32549
136.043
960.937
1095.44
1.79102
820.92
253.519
1.6285
361.511
732.86
6.51103
445.368
186.299
57.279
865.203
507.508
219.184
234.829
403.83
430.002
560.192
600.801
840.329
232.321
72.2811
427.247
256.889
5.87868
1264.74
469.295
269.411
42.3464
587.272
244.281
1547.91
204.216
693.027
268.017
61.5283
188.22
791.952
27.2667
164.906
96.9936
342.366
42.8301
52.8485
911.287
130.31
-5.69079
297.065
735.343
1167.85
183.336
220.626
-17.4225
44.9461
-9.69802
600.487
830.333
577.049
5.29902
414.183
22.7617
130.185
177.769
286.233
226.075
1424.49
204.577
267.455
23.9578
321.74
-8.22634
20.0597
497.288
229.802
293.964
280.448
696.886
715.911
58.7078
44.2136
58.2282
260.036
201.506
127.353
41.3086
-13.364
108.607
733.336
364.783
212.612
889.074
212.827
162.428
524.375
588.375
253.57
113.855
10.6147
675.57
-29.1438
110.416
210.995
1301.35
965.954
62.3846
22.4486
316.54
399.433
382.053
448.68
419.336
289.723
673.479
268.24
807.651
109.726
316.706
20.1569
89.3667
749.353
231.001
83.4584
-39.424
17.5757
350.762
679.964
203.759
878.102
552.294
378.53
301.397
478.673
376.809
67.3031
12.7953
665.308
845.477
786.108
865.551
451.15
-9.16855
175.607
612.35
412.955
314.135
846.814
546.565
275.506
350.85
1169.22
154.285
106.273
818.203
161.302
399.642
35.5242
281.189
65.3467
159.207
5.72262
54.9239
128.651
60.8124
1685.55
480.818
83.7175
462.531
312.887
169.237
193.87
637.029
-14.245
881.621
862.008
517.783
42.296
847.038
22.3117
22.7453
490.748
160.074
65.1378
703.892
127.37
7.4391
586.608
80.8336
709.716
765.279
96.743
408.28
601.593
11.6437
620.115
294.84
336.783
385.294
-5.49005
164.459
921.957
76.9159
444.674
350.205
42.9195
35.5186
181.885
-12.2296
19.3166
1198.74
609.838
164.836
1014.44
-19.2033
576.244
-6.65502
168.512
154.773
1059.59
122.624
247.314
-10.7039
655.116
1429.87
285
303.855
322.082
55.1262
85.4499
89.898
113.94
378.587
631.809
664.96
501.934
161.098
38.8955
478.7
516.464
345.858
119.929
228.178
237.418
350.177
440.78
152.291
53.4733
196.708
507.403
443.445
316.453
383.522
303.332
1484.66
127.235
724.001
269.102
269.998
282.525
796.944
311.615
505.752
924.015
60.5461
34.9476
135.775
598.594
533.292
8.7549
23.9991
35.5254
251.696
486.795
231.754
15.8982
49.8255
270.613
12.0544
179.848
358.487
546.42
524.881
860.453
22.2319
338.11
385.603
173.531
753.4
239.565
27.6511
879.75
482.731
402.08
667.156
57.6382
214.929
560.72
208.513
1142.27
73.7977
547.539
942.333
10.6893
449.307
234.918
497.793
483.245
651.513
633.452
240.28
633.233
141.167
306.798
141.665
813.477
173.829
204.739
98.4326
52.3908
43.1827
364.089
338.96
764.435
80.4961
646.653
-4.73337
630.262
91.1696
133.825
297.159
104.332
921.677
13.6893
317.961
6.46344
114.164
201.273
418.727
1.81128
328.502
289.673
296.245
217.648
204.016
-13.573
549.141
29.2279
416.732
655.857
723.012
1092.83
380.102
158.98
198.579
8.91044
261.308
210.925
136.795
374.355
672.516
656.298
425.904
-13.993
13.0499
231.472
19.4498
163.355
550.653
25.7227
827.502
277.034
531.147
31.6958
100.876
297.991
125.835
171.415
670.398
361.897
3016.78
1082
1187.45
151.137
314.577
339.224
67.8656
361.827
659.212
324.68
144.382
307.101
217.208
71.1258
642.905
139.57
-8.15591
1353.92
149.108
231.769
125.199
1135.6
-1.3032
230.048
188.651
572.431
751.347
272.839
386.805
30.7951
61.7814
321.006
471.457
164.878
412.437
95.8338
353.103
1015.29
431.075
21.3043
256.681
590.274
258.066
-9.83965
15.6525
23.6544
1045.07
166.81
27.9098
214.255
435.893
180.042
655.464
219.732
841.535
67.9867
331.526
365.354
641.819
461.596
252.339
124.531
484.566
621.826
532.153
143
218.297
311.936
767.241
-10.4344
567.779
26.7774
670.108
9.51277
90.2116
442.023
463.673
44.523
921.283
541.539
468.459
700.523
146.203
189.529
226.429
220.824
110.498
906.588
13.9314
756.344
1026.14
-11.5178
911.171
26.7281
9.30173
623.152
128.146
210.207
76.5144
3.23391
943.694
469.835
320.434
38.2674
28.2323
359.657
18.755
95.8503
964.145
33.4658
-11.744
687.265
552.294
526.143
843.99
762.083
-26.4381
8.10798
20.0661
342.19
13.2506
105.414
858.239
1144.81
102.985
0.88883
298.552
449.116
407.515
56.9884
23.5458
-23.1042
297.613
114.889
194.44
283.825
220.365
203.147
510.62
715.497
389.935
849.712
640.136
83.6524
533.852
652.953
379.678
39.1079
144.018
390.676
542.485
81.1441
23.6746
235.816
715.821
486.797
244.442
372.161
462.425
1125.61
539.467
426.625
75.3619
80.3837
797.804
499.612
12.6592
71.1315
358.026
356.593
102.828
93.5193
14.9038
58.1965
58.672
283.826
499.559
286.117
337.25
241.292
124.933
206.116
9.27454
544.262
408.709
509.556
21.489
42.7069
132.082
117.889
580.704
471.169
33.2786
2638.72
662.662
407.362
9.30401
172.357
220.762
166.818
30.2339
603.116
13.0466
220.68
178.849
-0.778396
302.754
318.58
621.732
376.099
709.825
20.6772
10.2388
63.4903
252.374
206.762
928.086
116.574
66.06
222.737
367.99
620.591
472.935
248.487
1050.89
580.068
1358.61
129.39
52.9942
149.68
67.2824
-3.64772
62.733
921.381
66.3587
-2.6911
48.1103
61.4805
745.796
329.373
323.584
716.799
277.208
55.4477
4.49563
175.098
202.336
1485.33
547.187
67.6088
620.572
-30.242
104.493
912.71
394.243
128.088
104.891
901.048
-48.7
1272.42
447.057
207.563
700.312
432.636
510.121
2.87355
144.234
204.585
202.077
293.714
61.5165
236.254
678.249
286.369
515.383
42.1041
350.183
687.283
5.06713
193.689
235.424
153.409
179.248
27.8445
22.5068
92.2285
190.954
54.9596
63.1697
38.5914
9.50248
432.45
51.066
478.868
573.381
24.8832
318.407
365.354
178.612
59.3105
594.921
-6.72984
938.09
285.429
788.519
76.207
777.583
413.394
339.953
190.091
330.902
905.134
284.681
103.216
62.1007
263.986
947.823
301.764
64.8352
324.865
52.4167
183.684
1004.17
565.652
301.265
368.722
306.133
576.504
280.846
928.875
52.2073
315.242
614.492
635.92
87.5325
10.4804
81.9997
96.0436
74.0698
49.2461
228.391
432.725
331.621
461.121
1539.82
38.2478
394.611
615.952
914.462
651.545
381.277
467.742
128.246
1.81128
1387.35
137.873
37.4412
410.243
1216.41
137.063
816.836
501.154
707.942
9.40971
375.93
450.428
500.309
35.5501
395.05
389.831
41.4783
295.769
515.052
31.3992
386.871
1408.45
1028.85
25.7791
21.9003
92.2039
383.309
563.539
162.335
265.853
53.686
621.923
260.513
250.924
167.404
237.458
379.028
636.29
176.683
52.2283
693.22
314.754
301.825
418.806
11.8203
784.574
660.438
57.279
617.826
544.99
515.286
1504.41
1136.93
1026.02
188.248
805.074
606.071
371.002
60.5106
112.267
393.696
172.157
306.892
945.181
-5.68852
374.756
595.575
2009.02
731.135
367.245
138.221
91.0508
79.7405
149.914
100.611
859.923
-7.12159
555.215
1022.37
792.661
293.316
219.975
446.339
-24.8771
722.554
18.1848
288.575
196.449
43.8896
46.9729
402.761
254.55
23.9998
45.2505
211.502
303.099
1447.97
131.386
128.841
287.392
209.187
702.113
462.628
457.071
349.188
346.154
136.043
138.813
839.122
909.388
25.3441
63.6352
90.0344
1049.29
427.198
507.972
733.649
733.336
107.664
302.782
205.532
46.4879
556.516
429.732
93.2407
371.971
569.562
340.306
343.702
253.809
640.868
317.784
421.488
301.867
836.612
5.16765
586.622
57.3389
154.363
221.792
552.792
271.362
237.691
558.4
456.812
29.2067
520.146
959.51
389.348
23.7744
303.325
54.8391
408.478
169.628
10.0794
30.2967
471.709
88.0496
1264.67
218.178
498.623
243.465
-24.9179
766.024
251.785
1208.51
427.021
64.1175
-20.8159
148.663
194.354
1196.76
256.288
66.0585
74.0698
16.7836
269.945
112.964
200.341
1205.91
64.2942
248.591
969.734
242.521
64.7753
113.703
603.086
97.3696
96.1482
349.482
-12.0187
139.428
450.586
88.0183
285.398
71.1744
1352.9
299.594
313.747
201.945
889.424
25.0148
22.111
509.772
631.809
314.527
427.215
364.983
1104.64
186.628
914.533
194.314
29.7116
418.291
291.48
-8.66122
464.446
46.3374
42.2681
32.6452
348.698
376.524
646.23
57.733
490.006
205.648
175.693
30.645
167.958
526.348
655.657
560.364
34.1325
851.438
243.08
115.428
123.821
180.377
917.4
483.588
191.675
207.776
460.836
170.451
586.683
310.11
268.567
72.4289
540.573
28.8774
593.464
170.176
33.6513
948.848
447.439
1755.37
29.0167
587.424
56.068
38.5811
105.695
664.229
544.02
304.665
494.576
719.784
213.9
572.368
453.069
164.957
482.752
42.5485
962.056
3.03971
141.767
40.9629
43.1215
81.1966
321.791
-17.6306
118.198
573.005
613.801
442.197
249.771
398.931
790.672
80.4961
197.619
-6.72984
195.96
533.745
121.732
3.28552
1702.9
797.384
223.855
756.348
15.74
388.742
762.682
654.59
525.805
429.121
854.397
1280.13
476.269
-18.9976
476.791
539.276
354.238
582.077
128.126
506.65
363.503
118.009
140.177
858.348
504.052
38.8955
763.558
250.346
334.614
417.905
82.001
773.401
136.533
625.063
1368
536.945
25.072
430.713
200.011
96.8964
411.08
441.571
29.3231
451.383
430.834
193.641
36.9327
278.472
120.072
67.9326
74.0698
-16.9496
451.729
195.423
1212.28
1.69005
644.779
42.1183
129.887
908.307
548.738
723.308
128.007
147.421
727.979
730.732
85.0805
146.987
170.477
448.442
58.0559
183.801
324.47
688.561
10.7898
552.889
409.663
630.376
146.111
174.231
419.413
134.958
152.048
12.7851
297.905
76.3768
549.914
8.52602
130.63
694.809
624.724
63.0098
162.382
582.568
76.8547
37.2801
285.47
310.546
102.31
161.302
702.316
963.187
253.078
572.111
359.575
438.347
584.809
23.0647
1181.88
338.174
139.447
372.122
63.3545
352.243
862.641
451.187
214.549
94.5445
42.9496
104.173
669.789
161.107
43.644
362.761
65.5522
44.8005
105.09
182.041
286.475
511.165
581
139.798
223.703
76.7704
462.517
65.8411
263.91
211.454
224.816
514.908
1090.69
439.948
183.385
80.9595
33.1781
775.394
662.205
166.083
651.911
563.432
233.992
99.3435
362.094
801.899
81.1966
265.569
1293.24
539.272
272.206
312.076
5.53915
483.588
114.838
970.521
678.323
216.406
310.435
130.153
2.6405
464.153
35.2435
421.583
602.146
947.815
195.744
672.636
422.765
66.3398
109.506
515.305
82.9994
66.6589
941.038
1931.91
514.914
39.3948
587.272
2566.25
1249.94
672.733
175.829
136.735
50.1399
197.59
190.685
161.83
190.446
166.528
447.24
74.9807
146.576
1812.14
341.159
406.427
1051.17
440.317
391.78
763.321
717.108
364.411
23.2552
68.5234
368.576
788.618
13.6893
610.483
19.985
349.482
401.891
389.652
208.769
34.5432
191.092
262.329
288.429
395.57
421.921
864.723
753.414
392.797
426.065
622.124
936.976
162.666
153.699
658.61
259.651
176.151
548.513
263.97
-12.7438
673.789
590.262
531.323
1365.03
195.214
788.659
812.83
175.327
27.5551
547.196
491.791
21.9337
117.597
932.071
338.498
83.6711
226.495
374.831
139.08
69.1393
906.499
293.769
600.167
283.965
146.094
552.604
312.785
7.40757
283.084
534.998
727.714
64.9327
649.269
521.757
388.989
130.569
26.8078
869.104
72.4588
313.875
87.9272
776.611
375.623
468.454
86.7475
137.873
76.7966
410.243
620.458
688.039
903.043
351.229
366.862
366.56
514.184
228.258
586.831
18.4073
219.194
722.93
156.36
224.044
176.151
18.1522
-26.5104
403.299
469.008
38.4808
32.8213
297.421
448.562
40.521
233.994
29.3231
74.6961
139.08
31.6579
193.641
1039.56
29.2211
281.242
61.3849
750.093
941.302
1186.04
457.088
618.353
524.839
379.45
280.45
272.582
547.994
74.1456
110.206
1038.15
8.06713
50.1372
368.223
186.374
16.7127
612.045
257.557
311.635
29.1776
185.492
190.978
15.135
18.9971
569.459
493.658
142.468
55.4649
249.94
8.14823
-13.1848
58.0389
380.058
1139.46
378.81
179.577
211.454
275.416
153.214
902.239
671.945
33.7217
230.237
97.8261
763.744
108.627
34.4423
107.133
104.625
117.552
49.7644
677.856
847.046
91.9505
294.065
383.86
125.199
807.253
62.5042
381.601
290.216
228.654
155.947
-11.4456
39.9671
621.426
819.099
35.148
702.854
665.814
217.146
530.177
-0.0886936
371.641
424.381
418.974
68.725
584.345
123.606
471.802
30.8908
-6.65502
665.14
353.424
30.7326
1020.56
13.0783
346.525
1237.03
180.167
639.835
747.792
282.227
469.168
123.631
629.308
648.676
29.6517
1452.09
-4.20802
610.167
89.1109
1.86253
612.265
222.545
149.217
72.1696
593.541
70.0763
488.806
95.9658
35.7803
64.7874
183.188
443.134
255.889
273.197
437.41
111.418
269.817
322.915
386.9
1255.01
9.28846
32.43
546.765
67.3124
347.45
349.386
146.114
1095
1.06659
-7.53641
7.3192
208.278
20.3578
8.91578
681.403
216.207
500.309
751.443
856.115
471.949
51.4127
96.673
303.01
394.959
633.17
58.1141
12.9173
156.159
557.923
300.961
573.596
52.94
276.469
52.3908
50.679
144.058
1105.61
316.818
122.703
187.983
153.014
45.8199
139.94
312.605
-11.3263
261.907
769.273
59.8162
435.883
364.316
40.1654
600.242
110.393
211.912
73.3451
61.5873
1243.93
-18.7013
304.251
1058.78
335.401
115.859
256.431
699.84
876.285
360.85
612.808
533.835
450.151
51.091
293.354
541.536
321.427
285.567
863.622
1742.33
20.5832
806.634
120.062
41.0661
396.979
320.102
33.7476
186.407
245.235
8.87073
6.97904
203.587
251.327
1671.97
55.0079
492.171
27.8467
6.83435
335.191
107.221
3.54695
255.983
519.248
561.761
349.042
168.583
46.9308
335.978
479.577
35.5186
858.423
465.657
952.602
847.92
435.84
659.056
803.893
-6.9254
387.469
484.753
638.024
149.771
881.878
131.144
731.028
360.077
247.12
10.1487
156.967
531.05
273.639
159.544
63.3849
783.044
366.857
1539.42
327.406
996.534
309.881
355.808
139.893
46.8697
765.018
297.775
4.35984
-15.7565
24.495
260.412
50.679
297.731
271.556
1183.42
352.9
98.6659
285.7
88.8475
415.427
5.25848
-18.8225
743.036
45.8188
324.059
504.871
332.52
89.8924
315.384
25.4294
-5.66235
468.339
1088.58
592.244
439.648
587.272
3.68181
342.897
13.1442
359.505
759.81
254.095
40.3851
202.388
526.155
454.81
-4.02158
54.7226
180.402
645.678
292.286
437.62
293.063
64.0299
35.2849
301.21
53.7921
140.523
181.229
183.189
386.718
597.119
417.652
26.6362
318.39
180.522
259.947
1232.37
20.1555
212.751
-5.70524
213.723
276.008
204.028
355.889
946.315
125.663
109.585
1171.87
94.9177
310.063
43.8699
83.5159
1099.46
421.301
519.687
121.352
83.7032
115.224
786.954
45.7251
148.861
380.976
2.94065
11.2042
610.768
850.968
168.922
280.853
676.083
597.866
489.065
22.111
0.0256996
792.414
925.319
13.7784
368.483
134.668
711.483
745.612
288.624
438.931
50.3986
231.122
-25.1268
9.50248
520.531
62.3104
360.802
151.879
315.363
9.12476
16.6826
35.5186
1536.83
458.161
261.071
310.063
426.179
66.6493
316.102
63.3545
359.739
42.6409
304.843
177.068
568.683
477.113
448.649
289.147
2341.78
515.328
481.777
796.735
-18.9976
683.977
1095.95
292.021
243.313
614.622
651.715
849.765
36.7029
889.337
545.342
274.899
258.348
147.983
23.451
249.96
433.221
205.633
752.819
-15.3202
396.214
162.489
156.952
504.784
128.602
380.171
435.995
588.19
549.119
335.857
783.158
-10.6327
333.035
1320.76
564.56
234.175
450.296
44.732
1624.63
-3.83683
684.135
208.91
-44.4016
342.294
-16.0243
-46.0852
550.36
1958.04
14.5299
546.259
83.3001
41.0755
300.95
-17.9932
865.756
30.5255
765.686
161.13
1234.83
264.386
313.226
210.674
348.122
695.318
100.442
332.399
248.029
391.613
993.198
18.3629
343.203
987.299
112.372
399.989
1252.97
116.181
10.7865
574.75
466.369
633.809
589.456
219.197
119.028
424.248
45.2892
245.18
-6.17727
70.7452
334.244
413.46
280.448
155.281
905.192
497.027
249.05
43.7152
323.665
349.686
230.642
740.722
579.166
84.8533
129.065
522.68
638.071
396.27
401.817
415.427
157.058
363.487
152.37
379.973
312.339
220.986
216.265
2177.6
242.295
61.0367
177.996
843.586
612.365
584.748
261.612
542.295
337.984
387.865
-1.93124
89.5774
223.04
105.196
119.607
344.756
310.635
100.421
799.382
46.3938
21.9003
1021.09
787.482
124.18
383.309
552.781
512.582
800.935
555.035
1157.85
870.927
139.72
252.443
566.754
496.072
427.947
777.029
129.046
46.1897
50.6178
626.337
165.53
559.797
25.4729
48.8579
374.354
241.799
94.5573
628.828
450.467
386.811
158.27
-6.45881
-24.4111
198.29
277.267
272.797
404.183
22.1251
584.246
1264.36
29.0167
-2.90689
364.669
301.662
251.665
154.74
26.1968
802.357
230.253
645.457
674.703
195.592
1146.86
63.6611
820.463
247.402
305.722
192.559
223.674
447.193
513.23
246.173
70.2955
162.506
686.644
424.864
177.272
343.086
19.2069
212.751
440.222
1206.81
249.351
109.585
309.797
732.1
360.663
486.15
604.506
1193.16
603.086
13.0366
214.214
1339.33
220.171
-1.03282
393.4
396.528
375.561
17.6766
258.558
47.3921
806.915
99.2854
170.796
43.8818
123.728
1179.9
43.7931
873.967
-24.42
48.3479
315.092
353.865
629.37
-30.0569
263.783
47.6646
288.137
2.53404
87.3727
278.972
556.997
101.811
807.174
531.471
470.523
38.8961
766.959
128.418
14.9095
39.4346
202.919
63.4727
564.005
269.966
208.597
21.4571
1262.01
447.085
887.692
439.943
173.658
6.46344
114.164
206.895
10.1803
489.068
106.782
783.183
440.548
286.475
280.655
1098.24
310.338
702.708
1441.1
87.7033
86.4558
299.535
148.864
643.9
265.273
515.357
550.518
580.372
73.5798
34.7327
72.5335
622.85
402.66
341.479
24.1617
26.8486
125.014
183.791
115.733
543.945
566.949
224.805
30.0642
1310.49
335.274
296.951
149.089
212.047
206.053
320.295
403.044
22.8104
371.638
178.891
89.589
-22.1815
26.2056
938.811
377.47
196.587
773.593
313.099
844.09
353.518
1215.07
1464.62
133.239
63.4708
1476.48
458.143
79.5906
590.89
184.844
369.795
379.183
109.561
112.921
9.24625
603.608
572.516
301.136
-30.2585
42.2289
183.59
306.435
962.105
677.786
56.8367
34.156
1010.22
45.3588
491.911
41.8388
502.099
118.84
73.6625
51.5512
106.158
517.18
139.351
208.459
326.507
340.393
-3.54636
296.406
721.028
117.53
126.187
38.9638
132.329
557.4
412.57
929.012
902.001
1572.04
645.509
642.333
362.695
40.948
320.854
229.647
185.945
63.2489
828.997
1018.78
514.706
196.51
122.214
108.495
163.655
201.851
97.5836
508.338
738.299
803.79
1776.53
605.424
626.827
322.915
347.917
265.01
44.1606
402.309
672.426
208.592
158.666
38.387
302.566
725.11
1355.7
1047.54
514.561
209.855
44.8005
296.359
591.109
163.083
308.464
371.755
-16.9238
822.337
-7.24747
1.54075
110.498
130.725
21.6445
121.803
481.177
297.388
1191.63
232.875
201.525
505.929
491.967
581.67
28.4226
329.513
353.363
331.154
39.3239
621.102
37.6026
1137.23
68.9774
125.577
421.938
1138.43
202.132
713.464
357.477
218.052
696.444
387.27
134.666
65.6103
626.337
26.0357
352.936
70.4505
316.258
668.959
79.2311
368.945
101.016
104.859
58.1965
1022.25
191.997
737.274
-5.70407
244.873
388.837
210.737
121.66
343.702
1410.11
79.2512
143.496
397.262
41.0524
163.186
277.618
160.615
1275.77
219.926
57.8295
61.8622
525.138
1.67288
0.611711
467.968
184.769
687.914
57.6368
334.05
274.595
1008.16
659.75
506.518
588.211
2020.06
16.7779
391.78
3.08849
490.642
151.717
261.066
408.084
257.991
-17.835
73.9298
31.7052
207.247
73.8986
264.181
53.0143
372.132
702.598
16.6097
30.7634
560.279
466.585
856.07
995.155
50.8486
48.3924
567.526
236.945
49.7555
434.772
275.03
400.777
339.581
399.667
334.583
161.101
400.728
224.374
445.192
53.7921
228.081
502.91
883.084
547.026
1050.09
241.206
171.955
519.583
1393.41
93.6203
597.906
27.8654
398.992
5.5335
324.314
542.494
64.2942
38.3237
523.631
923.098
511.005
880.447
582.753
793.301
95.1148
25.6072
609.913
644.525
259.721
469.264
562.157
503.947
260.638
558.215
27.0153
601.121
108.735
358.636
183.592
590.274
291.977
309.47
552.516
85.8912
655.851
303.139
37.0235
368.603
462.621
459.521
326.579
287.732
319.3
50.9114
237.492
174.257
239.553
508.658
738.219
102.75
505.635
738.396
56.4949
608.072
179.643
213.126
9.57211
1182.84
473.584
432.44
898.338
139.847
442.015
76.5702
1060.52
333.716
268.458
62.8254
449.855
830.732
29.7395
7.31225
217.303
26.3373
168.006
81.4272
941.838
544.738
381.946
127.355
116.763
87.6185
-8.126
1162.83
377.529
91.6753
64.818
8.24376
43.9135
369.731
282.177
168.626
93.8457
71.471
717.51
94.4816
166.337
134.972
69.9924
-9.43665
70.8367
848.978
330.084
108.363
275.172
429.089
302.538
408.535
1071.5
709.609
59.7036
275.506
566.367
-2.07525
171.152
-19.5046
110.111
229.102
25.3441
652.092
809.676
58.0074
30.0855
379.137
917.633
107.664
68.2328
77.8937
542.864
977.899
564.012
51.1707
200.062
66.8366
146.023
59.1958
278.172
663.357
587.123
334.65
13.2609
442.023
366.221
115.738
372.979
523.981
85.0225
523.516
230.444
577.155
861.693
577.238
37.148
173.972
101.128
23.903
415.264
49.7555
515.357
147.593
530.087
691.905
-12.119
103.385
393.232
286.218
-0.555069
5.15287
1732.3
194.241
181.518
208.039
159.695
687.581
1205.64
769.693
269.102
31.9913
371.531
64.6995
1004.42
588.536
62.3645
771.87
119.852
88.1815
381.324
190.495
308.404
-2.4895
931.329
412.865
495.659
158.263
921.887
145.051
338.142
41.1667
92.3697
345.895
1368.03
361.518
311.237
884.816
81.3632
1112.74
22.5282
546.47
523.554
1329.36
206.09
389.428
121.345
255.533
1155.59
368.927
89.6887
1514.26
94.1026
74.7615
298.588
42.5549
573.596
129.777
355.18
1.95326
47.372
438.286
56.038
490.917
515.944
231.352
103.84
154.73
501.634
363.205
395.346
-1.3032
100.57
672.636
10.4701
295.038
151.737
326.628
615.76
710.094
331.749
351.102
24.2965
633.377
676.16
217.417
88.3299
721.182
961.08
878.865
482.448
132.28
22.4773
50.0447
561.75
6.28217
338.498
134.271
403.323
289.218
379.887
181.02
426.828
-7.03007
855.555
111.09
931.165
697.253
135.822
1016.32
709.611
47.694
-2.9817
537.04
616.204
824.507
1091.28
1010.96
1083.06
51.6995
10.1178
333.521
410.961
465.835
384.143
168.489
281.252
457.529
664.198
250.67
722.632
525.428
441.057
198.594
655.545
511.151
553.509
610.237
320.201
48.4592
24.3809
1574.61
715.692
379.887
278.472
1118.95
344.369
90.4214
300.832
676.455
135.012
647.073
308.975
7.31225
582.746
581.849
750.202
51.8142
248.219
103.84
8.7549
48.362
245.421
499.072
245.04
306.717
19.8404
257.495
516.178
753.312
1222.96
603.409
2376.14
174.431
708.653
447.447
179.95
74.2055
60.6597
560.998
144.237
339.149
10.8666
299.876
470.075
479.689
156.962
21.4277
426.443
524.727
383.726
70.626
70.9411
770.616
436.102
330.496
711.483
43.1215
43.7152
123.14
239.116
208.153
16.4073
444.62
2037.03
479.84
828.092
58.1965
326.663
132.399
283.75
-9.98576
333.22
194.821
624.635
473.509
10.276
690.498
412.141
27.3367
373.687
16.8038
667.708
345.895
11.0673
129.567
-5.8791
628.59
477.432
568.494
436.591
226.384
128.977
149.609
279.164
149.465
504.937
409.642
771.271
-18.7522
1436.03
-10.2449
176.094
253.961
120.649
233.703
31.3898
113.104
34.8988
80.3205
977.996
686.307
466.441
341.692
46.3031
227.872
796.61
29.5258
444.62
752.482
309.138
1223.84
871.961
25.9914
977.277
322.915
244.843
191.997
-8.1117
374.449
-1.95594
334.155
22.0262
265.488
-0.96837
193.87
237.852
25.4626
204.21
493.42
285.925
339.029
446.17
590.587
100.943
339.984
52.0193
675.353
722.167
324.156
12.7407
63.7439
278.903
12.8026
-0.0718421
16.4067
27.0499
252.221
580.116
1321.21
584.251
342.366
-4.02158
259.981
130.349
29.6574
613.606
442.401
387.768
33.41
987.27
22.5032
26.5098
36.4819
175.895
115.692
347.89
245.704
231.896
143.767
54.9725
531.68
732.291
540.391
853.866
29.7207
254.606
35.6253
32.2584
818.766
271.191
203.509
830.343
559.453
108.613
65.6715
318.346
170.356
11.3448
19.6295
291.056
674.004
645.521
0.766429
25.4199
-13.7339
42.7398
214.214
213.181
499.746
19.6464
711.112
258.467
188.506
71.962
-3.81092
1040.65
392.746
219.226
52.2968
1505.02
675.442
102.619
1006.41
329.079
40.045
57.541
1105.23
309.881
331.001
242.967
599.719
325.886
574.076
192.48
186.643
35.148
577.679
691.61
56.7423
114.134
728.923
622.29
412.87
748.967
88.8475
46.0346
1389.94
573.382
416.614
5.15958
690.901
-4.78096
260.341
61.0699
795.352
180.72
271.677
50.5596
310.918
178.179
138.937
114.061
551.754
189.32
272.857
709.087
412.947
674.597
288.549
46.8774
340.764
138.609
893.47
347.515
263.465
945.559
9.35879
226.174
44.7041
6.62168
-9.43893
356.384
262.047
273.099
239.045
241.199
196.745
292.027
3.58481
42.7803
199.97
979.667
497.288
38.647
850.562
22.5068
375.212
83.0706
166.243
74.1987
273.746
694.819
448.883
155.464
144.382
406.427
1669.61
253.575
81.7993
608.254
417.301
646.189
305.391
377.258
349.988
295.473
306.378
249.097
16.0923
557.345
538.667
-3.81092
47.3921
306.539
655.883
554.547
588.713
352.068
2778.14
5.16765
468.556
70.03
924.567
230.453
461.046
65.259
337.016
802.028
274.427
392.71
211.758
207.563
40.641
1069.82
1025.61
27.2364
48.6571
62.5533
1032.29
664.779
-28.6661
294.246
504.523
584.507
1681.65
63.1697
375.923
-24.2307
516.783
401.516
282.901
230.265
39.4558
12.1332
47.4276
552.19
503.092
323.106
745.061
96.836
119.577
631.098
198.021
2.77976
162.011
16.7127
827.563
21.3622
484.319
108.633
392.746
282.944
989.649
45.2341
384.962
589.876
32.9761
298.666
184.31
14.9262
1006.32
138.303
764.645
487.506
619.983
97.1356
62.6571
452.746
460.176
329.824
959.064
1141.03
528.978
-10.2449
132.147
182.494
110.882
172.092
147.537
300.889
48.1699
88.0496
299.523
341.866
691.367
809.273
22.1257
601.59
348.849
79.5854
91.2742
420.451
344.564
274.826
26.6362
31.6579
371.677
68.7919
74.5034
944.345
106.922
1044.74
434.124
847.92
235.025
520.173
838.966
9.28846
27.6484
152.705
716.734
134.779
36.4173
492.817
480.301
50.5596
193.285
618.185
74.5081
792.769
115.435
71.8665
31.7928
415.986
61.4664
136.833
300.099
275.154
398.86
20.5429
415.583
586.028
1161.45
14.3306
195.302
119.739
176.774
1090.16
-10.1343
479.893
748.219
272.721
822.794
34.2535
119.852
481.735
147.066
306.687
102.042
446.794
447.286
22.1251
509.664
356.643
572.834
512.526
520.836
249.998
248.187
262.306
523.405
201.592
59.93
384.007
56.3644
1362.19
902.204
709.817
-24.3235
79.4003
328.614
125.505
215.543
15.2413
488.798
99.0097
202.327
316.257
40.1683
141.651
645.708
314.832
59.3816
114.045
114.693
401.541
594.01
600.663
540.043
406.35
216.556
644.124
769.027
290.216
454.736
44.7111
404.816
227.161
254.324
27.347
627.944
39.8216
1014.85
779.528
81.1052
279.052
219.177
41.8054
351.665
461.863
1539.37
23.5458
1022.62
24.281
109.267
123.059
49.6314
947.245
462.74
923.14
591.078
769.177
162.981
797.545
18.7005
951.849
112.586
406.929
760.416
47.9686
367.969
1124.37
97.0737
-5.5965
1064.14
25.9211
29.9132
912.21
637.995
915.64
411.45
176.151
662.831
114.045
452.025
163.535
297.102
1006.3
167.754
667.877
267.436
458.677
667.828
488.423
269.204
397.701
560.145
-34.4972
824.721
807.263
109.677
1091.23
174.043
489.043
650.401
64.6071
585.285
-19.7724
531.127
152.856
38.74
162.68
352.895
321.877
10.6147
431.941
810.438
800.072
236.942
942.592
963.23
189.104
86.3495
27.8541
19.519
-28.0716
383.426
289.296
349.228
20.5484
361.638
1152.17
181.229
239.411
482.295
49.8914
254.609
417.255
331.443
217.41
209.694
201.137
899.003
1224.88
517.374
122.28
266.034
629.765
47.372
603.204
541.516
0.88883
716.469
199.865
-31.0168
229.402
162.227
119.325
974.432
38.0522
764.156
118.607
424.606
91.7891
419.614
18.8831
33.9897
-2.13097
280.014
1032.16
-24.3235
624.754
611.598
13.0521
-5.67937
625.56
629.712
444.402
756.789
318.275
590.259
616.108
304.412
1047.59
383.726
397.029
279.611
961.887
615.693
66.5545
120.649
73.4002
334.622
204.242
569.388
43.8896
35.1379
369.851
49.8914
27.8467
188.619
209.629
189.68
676.337
-6.88455
336.568
907.18
321.88
317.183
98.4326
46.7686
367.837
327.716
1221.71
404.71
498.602
217.968
278.576
6.46453
28.8774
91.0122
132.695
1531.68
533.646
70.5848
400.017
342.8
3529.97
276.235
215.455
199.191
148.011
181.607
419.933
991.637
252.742
82.4983
117.309
935.849
213.577
91.7721
128.933
606.864
436.586
218.806
422.478
55.3777
423.081
21.9003
465.26
765.618
209.827
546.315
26.946
357.624
100.685
591.369
72.5327
68.7854
353.729
135.593
569.008
434.121
846.811
333.983
27.6517
13.5847
1185.39
329.753
15.5129
398.931
443.97
427.198
106.922
34.622
1205.6
1061.94
411.263
949.044
645.736
256.132
794.24
657.715
394.125
526.15
113.688
302.63
679.253
402.77
417.142
1346.33
197.587
61.0367
678.372
247.2
633.177
14.4375
458.677
756.414
382.045
162.382
491.023
16.6654
246.828
965.276
245.043
268.458
318.67
675.184
220.894
15.0929
-23.474
309.797
688.549
638.975
57.6334
55.5922
42.1352
96.4186
41.0755
184.758
326.835
283.794
82.3961
379.628
204.233
220.963
187.15
34.5115
344.374
672.829
332.827
1880.38
46.7853
140.581
243.877
531.901
82.1431
294.157
237.547
289.419
670.137
42.2592
689.645
237.549
794.016
-17.14
167.167
313.46
17.8661
743.936
195.865
1017.06
29.5157
309.881
374.105
91.5649
293.566
249.269
296.502
155.346
193.641
378.013
900.662
157.554
185.073
498.968
426.394
483.426
125.642
240.401
-7.74183
-5.52178
458.161
242.33
124.455
272.797
705.907
1026.62
34.9775
415.01
59.8162
68.5661
246.25
176.099
414.709
407.739
75.1051
249.507
631.303
13.8968
100.745
-36.1623
1069.62
70.9502
1153.76
15.3918
147.85
90.5669
387.383
331.842
201.94
497.609
824.506
607.277
407.193
39.1098
44.7936
492.791
35.7077
195.792
508.448
214.486
714.786
34.3041
681.697
-0.629737
415.074
485.229
563.32
326.835
236.942
720.182
14.1851
1010.08
21.9337
625.469
635.044
441.618
1240.65
532.634
370.864
262.981
42.5549
382.442
1614.99
645.145
1.79102
427.366
9.89069
458.901
275.304
271.651
259.51
855.15
111.784
-17.8983
748.519
40.4124
149.31
57.7323
110.107
484.753
165.824
40.1654
211.707
23.0292
703.841
464.728
749.449
273.756
192.772
348.122
-7.45689
287.849
60.6597
523.516
213.577
386
483.131
476.262
74.8908
80.125
73.9015
21.7104
722.545
805.837
55.7641
531.646
277.088
647.515
85.7377
96.2374
55.9577
274.826
202.133
344.846
341.479
207.82
120.552
786.559
91.0653
114.45
409.013
73.0055
163.123
-20.8603
205.963
860.108
920.267
705.538
828.913
417.257
1181.5
139.447
1.25863
28.0291
49.2966
95.1148
612.19
-4.7165
285.699
110.416
59.1958
1192.65
861.006
246.043
1320.41
5.58205
232.207
408.689
95.8338
376.43
145.723
593.322
452.34
611.598
580.894
-3.8053
438.154
427.313
303.848
342.621
1594.51
106.75
175.702
301.17
1480.04
623.356
600.913
593.812
316.516
523.476
214.969
482.745
108.828
77.3029
565.075
432.826
0.0791905
549.622
42.858
732.576
226.673
33.8336
345.717
107.398
377.454
540.788
-19.3561
1508.26
693.975
98.8629
1695
437.467
402.861
470.931
16.0591
187.366
526.755
728.755
262.409
672.033
38.1709
785.886
48.6594
59.9129
335.08
223.04
-9.9254
2312.13
411.08
-5.88651
38.6935
89.6887
386.076
1083.61
54.1467
264.375
177.577
403.39
62.8254
18.6576
552.929
22.2432
1126.13
625.849
462.995
540.945
40.1218
443.337
415.427
816.729
16.7847
202.97
282.521
432.28
14.0242
872.282
807.66
354.158
146
284.303
398.468
198.387
70.5526
402.658
571.608
270.265
24.1617
1589.82
356.539
74.0698
69.8608
723.144
-9.55435
515.279
2189.01
669.93
1069.43
81.4272
547.994
1020.75
458.782
121.732
201.096
1283.27
34.9775
141.461
54.194
371.813
542.415
288.543
485.924
501.442
155.507
65.4152
121.957
435.04
342.5
92.9462
293.006
-11.3107
329.778
378.184
26.2626
110.237
938.591
25.777
113.257
426.509
500.364
-24.9179
316.248
1095.11
104.239
1189.77
385.396
24.0963
886.451
624.463
97.2503
-1.26236
636.634
436.198
292.82
175.269
940.86
825.109
-18.9862
144.214
280.125
351.665
-4.77987
411.187
29.168
291.739
797.988
141.966
1241.88
199.492
996.849
375.913
190.091
434.721
1212.48
327.785
496.77
30.2415
35.3504
53.2522
261.915
744.694
23.1408
546.911
36.637
58.0845
143.845
74.3742
211.496
223.389
124.18
29.1105
41.1609
1033.57
47.5608
689.968
44.6552
-28.6661
186.937
392.34
72.3802
277.097
968.23
820.859
661.945
483.308
-23.7511
309.353
1.41481
246.484
-9.45338
16.9458
24.8832
10.9988
202.215
134.844
858.423
791.745
109.272
-13.7339
12.7547
232.955
113.855
-10.0001
4.58937
42.9496
124.436
10.1803
270.406
308.413
569.676
937.175
197.555
288.152
200.564
315.96
124.378
28.763
-13.1756
466.265
232.41
379.88
363.099
30.645
100.935
449.509
412.313
384.583
-34.9955
248.702
214.754
667.084
378.641
544
706.277
788.798
298.077
180.799
628.869
730.27
890.1
619.013
25.6072
846.304
970.703
478.427
410.243
356.329
631.303
510.524
730.431
275.527
336.575
441.057
908.544
341.106
142.678
127.103
471.949
-1.94591
70.7546
1044.95
285.888
719.63
417.459
156.833
145.904
710.762
458.272
1014.58
461.332
89.6328
394.914
98.4901
42.5477
138.353
270.652
328.083
104.784
248.928
464.783
722.39
423.039
602.932
848.265
538.059
32.1625
683.546
1007.71
161.794
378.17
263.644
287.876
71.4895
62.4195
627.512
699.857
-13.5905
31.6366
187.796
423.79
232.272
20.8134
144.443
0.162502
451.894
108.623
-9.25582
244.778
247.545
102.365
170.276
124.901
74.9807
154.073
783.158
36.9327
246.613
125.103
560.812
323.321
292.271
159.375
874.943
545.169
511.531
598.669
250.761
1098.77
22.0262
660.916
145.209
-8.52909
54.194
124.788
220.013
157.962
58.0559
215.341
32.0016
296.359
20.3578
529.906
247.416
544.596
304.288
198.594
365.065
258.647
757.372
620
1189.57
351.263
265.339
102.229
133.047
132.601
512.906
179.036
82.3903
418.626
706.835
76.5144
83.8187
306.791
31.8276
792.402
296.888
284.979
256.584
211.446
196.414
681.605
267.283
91.1673
903.033
34.1325
22.2876
77.4484
280.561
692.641
16.9987
2021.66
1131.04
206.064
491.085
214.164
404.553
770.057
432.821
26.3373
521.879
167.368
177.377
1025.96
602.342
375.87
495.998
88.9868
531.202
31.0848
178.784
43.9135
37.4185
252.191
483.332
148.194
243.885
406.415
328.74
411.84
922.08
297.219
64.3702
234.192
964.766
28.3598
396.969
672.474
69.2686
454.938
135.746
72.3102
13.1069
362.98
59.6967
86.6982
577.144
72.1767
405.507
560.657
1247.81
36.9671
37.1536
452.436
56.3433
114.155
44.6544
449.79
477.332
226.293
241.046
494.489
986.971
89.6887
650.7
3819.15
61.2956
157.554
256.288
161.636
137.788
117.983
150.446
50.3542
7.59668
15.5685
240.723
28.8774
44.1606
400.435
70.8508
37.3994
238.577
186.944
205.518
467.548
220.013
795.414
36.1477
93.5262
78.8532
52.7303
855.352
98.871
858.362
134.176
116.882
498.75
284.525
501.934
427.215
226.302
-12.3055
649.523
36.637
275.476
33.2753
10.6559
610.672
528.861
431.526
34.7327
29.9165
106.267
409.951
334.244
1005.67
55.9577
558.49
94.1026
310.894
504.736
66.9178
1018.73
518.657
190.262
672.707
28.1902
45.4979
430.79
311.195
28.6869
141.769
317.56
497.394
310.278
121.199
869.485
1031.31
245.04
1.24433
894.835
-49.7585
562.066
13.0557
63.8607
7.23936
561.124
50.1452
775.106
249.94
309.155
1139.38
303.221
63.7439
32.1079
419.475
231.323
55.4436
926.818
251.113
617.984
404.21
210.387
743.936
115.28
4.45724
92.1409
500.053
675.982
562.188
279.896
434.075
693.138
871.459
419.59
547.839
915.87
1839.57
609.204
887.848
21.0809
462.001
73.0055
120.019
261.016
153.428
44.8889
559.048
383.524
1052.19
152.566
267.174
421.049
460.657
1066.26
169.237
975.926
150.831
576.18
815.065
486.131
801.036
459.083
261.036
107.888
612.779
805.671
307.489
120.197
10.9875
431.814
14.538
279.275
662.662
-13.6735
507.403
343.614
263.535
38.6935
1056.71
92.2285
172.213
3152.79
576.664
136.043
180.042
89.4959
723.856
880.89
212.29
468.271
414.08
39.4558
512.196
254.213
287.789
48.1103
455.034
312.887
779.149
966.388
72.9346
1.09974
304.409
397.842
59.93
322.162
84.4754
536.239
200.268
845.982
230.056
15.0319
541.05
188.811
272.4
267.727
590.064
432.927
811.87
234.994
50.9882
7.66932
76.9689
35.148
454.505
24.2798
67.5456
129.831
481.451
475.028
28.6869
703.617
267.174
218.65
833.878
551.546
583.74
340.926
229.736
25.1104
72.0245
-0.999817
196.38
766.623
337.292
524.183
574.63
468.252
308.559
140.954
237.805
228.087
196.013
191.287
94.1695
541.522
712.224
130.939
603.265
56.1333
209.996
128.325
298.552
87.4657
919.803
376.225
270.771
471.232
86.0531
28.2737
1.68453
1040.98
921.063
124.448
351.53
81.7784
595.794
49.2082
174.041
328.614
485.317
410.363
83.9552
187.432
498.75
54.0146
727.066
27.6511
381.754
394.959
169.326
107.987
818.703
666.506
278.969
48.7437
408.946
198.45
309.833
357.398
72.3246
263.784
51.066
935.203
38.4975
775.447
696.127
807.674
824.228
28.9533
503.016
87.2641
1371.2
678.048
98.0223
31.3965
636.553
608.039
146.023
17.9332
73.0484
1450.35
26.3794
606.94
510.524
220.685
910.836
221.829
-10.5924
262.303
78.6536
93.3255
121.84
536.232
24.047
749.555
4023.16
682.973
347.798
593.235
72.6193
448.13
439.204
648.702
797.149
1020.45
514.83
182.52
91.5039
271.913
280.305
259.099
919.696
648.471
314.922
386.578
11.1557
22.5892
379.45
141.131
537.197
251.967
160.062
70.3975
385.442
470.027
74.8808
407.243
50.1372
754.28
141.396
682.006
656.733
166.729
314.036
232.344
163.3
280.555
-26.7063
694.064
48.0173
269.601
1133.15
-35.8738
19.3524
951.477
233.494
-20.4826
1152.63
508.392
350.205
145.993
5.5335
907.148
283.873
109.272
323.554
401.892
340.263
411.679
-0.0818758
235.67
396.672
782.391
363.415
121.04
405.546
60.7801
155.485
2365.61
666.36
281.07
401.193
706.779
69.0835
685.948
68.7854
166.323
92.4892
1056.26
22.2245
115.53
789
615.093
8.10798
53.7993
604.559
599.242
2.34026
199.632
114.235
348.655
407.193
698.781
756.939
388.508
480.975
-34.7649
199.417
111.627
321.976
569.253
49.97
65.4384
422.765
122.562
248.187
472.088
288.749
185.789
104.691
1055.88
558.511
281.053
52.0961
18.7664
60.2189
842.996
37.1655
123.617
207.177
133.047
342.496
115.604
82.1855
90.4464
1408.42
63.6497
499.211
268.303
872.992
278.722
78.1549
14.5232
1316.25
51.7654
127.172
48.0638
116.21
468.916
-7.69745
311.227
293.769
1139.9
203.38
155.464
18.8199
337.852
826.279
582.746
534.998
394.13
808.489
381.492
959.158
58.6669
162.581
44.3479
855.48
4.58937
94.803
604.197
337.872
23.5554
519.076
706.346
3.49123
220.044
692.95
723.429
257.399
65.5351
35.633
423.788
190.839
168.594
829.751
381.248
302.82
121.803
507.414
868.978
22.2153
319.91
267.522
115.484
233.994
289.818
1019.23
354.217
704.448
68.7919
647.663
644.219
45.4438
302.706
350.53
354.719
27.8654
16.6826
117.081
242.521
158.479
1483.64
417.835
386.628
426.824
317.623
443.121
57.9421
121.04
420.538
0.809994
182.851
472.225
22.3117
241.897
430.778
511.165
25.4798
75.6146
59.9038
281.053
284.48
45.2264
387.598
24.047
26.1651
57.6362
787.921
662.641
570.746
200.067
331.121
1701.38
142.804
67.9576
65.5237
675.626
347.411
234.57
188.958
185.018
149.09
121.258
645.998
70.7452
218.052
434.075
595.689
467.855
367.05
26.2549
94.1026
48.5245
308.672
573.596
851.292
392.661
535.9
498.581
1250.52
87.8355
9.18632
1234.92
142.529
30.8739
201.101
23.3311
819.733
276.732
1115.97
355.04
29.8311
552.075
195.65
673.33
812.537
983.845
101.023
45.12
71.9928
43.7931
-21.8368
281.044
245.445
389.251
176.822
23.6544
233.994
102.412
16.6001
46.8697
208.421
353.997
17.4783
42.5549
197.887
1491.89
80.1256
248.358
234.337
384.704
374.568
324.125
804.863
649.003
66.8067
81.4272
1233.9
302.782
-30.6005
350.087
-15.0744
16.404
542.849
30.8908
457.118
703.435
430.327
572.802
25.9704
770.259
13.5177
82.2577
250.576
621.426
508.004
1215.81
761.337
512.601
307.264
447.981
182.305
11.0604
438.443
60.8589
1166.25
13.9608
354.965
1196.91
361.331
354.117
3.11839
508.778
482.476
69.1865
83.5586
279.983
358.757
1086.9
407.213
453.484
175.985
50.7422
10.9875
267.925
374.839
656.172
379.976
765.432
209.117
379.591
526.601
110.015
193.689
587.748
361.43
169.878
711.879
329.854
140.954
78.5096
26.8486
612.271
166.924
1036.28
545.169
180.799
231.725
801.069
486.15
372.324
295.739
292.272
-18.1698
430.405
362.6
583.676
15.74
766.43
199.191
135.999
352.284
56.0449
202.656
24.106
265.562
629.217
128.096
6.78784
36.8194
46.5851
89.9732
1128.59
423.671
870.982
39.8216
580.068
48.8049
180.431
620.07
-16.9553
751.601
568.731
265.3
203.658
887.845
1421.79
535.209
205.021
168.603
225.428
960.588
492.839
322.162
5.87868
309.155
93.6461
854.196
116.441
37.1655
1126.24
546.383
436.646
44.5197
57.5076
3.47468
13.4931
319.082
2082.02
109.658
354.51
333.261
-32.3733
68.505
1105.14
496.596
194.575
330.622
76.6734
57.7729
541.242
507.886
140.828
72.0892
-4.01551
291.799
3.27881
109.861
402.66
557.81
535.716
32.2584
430.834
-6.38617
33.2739
180.377
226.679
532.314
148.572
425.167
56.038
878.848
309.321
310.11
139.257
164.258
73.855
664.476
51.8584
29.6213
340.998
182.355
3.28552
87.4514
454.365
116.038
310.321
630.434
452.46
35.5445
51.1402
209.088
475.973
226.904
671.172
768.11
982.789
166.831
608.314
0.689564
-16.2146
539.665
101.142
20.237
176.188
7.74506
14.9207
169.479
797.508
305.461
111.986
334.869
307.838
48.4034
533.595
227.801
512.938
486.169
277.483
517.079
271.416
797.989
6.9412
801.631
302.89
31.5948
174.022
279.254
14.444
240.991
366.424
376.604
185.612
322.155
91.7405
83.3477
191.997
411.187
647.126
390.661
192.663
860.671
549.409
181.753
1.77828
250.034
428.972
335.331
80.7144
23.3857
321.225
254.078
212.026
795.923
593.61
229.296
567.134
25.9726
370.403
44.7111
582.853
26.8486
65.1331
25.3441
730.803
1055.18
94.2237
258.376
5.5335
138.781
443.168
810.172
597.167
1145.9
0.766429
711.328
14.3771
202.035
336.029
325.625
132.026
672.636
130.41
446.775
306.283
628.353
89.1477
16.8264
443.977
436.8
665.55
33.4763
613.598
37.0268
474.178
363.014
567.134
518.852
340.814
170.558
36.0065
198.45
171.152
441.516
657.929
285.324
653.156
734.551
105.027
815.739
22.2432
406.584
136.907
25.2517
268.567
927.003
321.522
640.315
159.214
-6.08481
373.845
38.3226
429.909
-1.06407
219.203
523.405
921.233
944.489
412.437
622.446
749.37
489.91
462.44
-3.70876
98.5684
319.281
155.49
128.933
324.239
122.063
226.429
266.046
53.888
83.2719
40.4511
4.40811
-6.33062
395.164
818.305
1379.33
688.182
2951.45
724.001
171.65
113.859
281.576
821.822
48.6427
646.632
478.407
196.531
325.999
180.011
825.478
72.4289
201.367
-6.72984
383.82
539.649
317.288
-2.33668
-2.5038
169.572
298.818
648.273
235.006
191.965
1152.49
214.184
578.279
224.848
129.133
159.438
399.433
357.69
416.821
749.172
63.7576
98.5684
-3.05857
135.585
44.4225
147.582
139.341
119.958
903.699
464.567
536.595
8.82175
940.017
504.256
12.6592
409.013
-0.892862
438.448
545.432
261.016
597.582
627.628
1066.25
350.551
242.521
336.515
96.836
19.3115
8.90771
145.209
355.04
787.918
84.2702
261.036
18.7005
67.2893
9.11343
391.225
394.671
743.947
819.216
292.038
528.415
138.221
206.96
501.471
77.8665
204.262
265.66
42.515
318.966
639.548
947.403
528.418
225.85
1164.5
332.021
147.729
280.596
300.889
1264.53
1404.34
440.141
36.8194
250.858
427.686
822.166
-8.26024
1002.17
581.427
-15.8854
875.106
783.439
71.7349
204.028
230.326
403.813
28.6869
576.553
431.878
437.424
169.925
773.626
-5.70407
547.798
121.352
-10.0001
576.18
209.121
139.428
540.541
550.913
372.132
236.092
86.03
433.052
348.833
431.814
10.7898
-22.4494
274.303
191.807
333.527
30.0108
123.937
464.435
37.1655
425.341
188.821
118.879
1.09567
117.222
177.578
198.063
500.102
795.604
-4.3032
739.787
16.6023
111.782
700.634
763.7
899.014
847.814
475.687
778.126
345.001
1653.4
291.883
526.657
784.214
311.848
373.788
32.8966
39.3072
68.9793
30.2624
18.646
388.253
632.415
67.1002
271.277
745.249
497.533
-1.12657
680.223
247.917
400.243
324.173
996.826
56.4785
372.682
411.199
141.974
198.69
409.663
64.4078
9.30401
503.569
38.8861
18.0322
70.9502
115.53
213.662
169.065
114.117
73.7003
98.7769
160.406
144.435
517.159
149.68
-2.05808
1442.94
588.557
405.687
111.146
754.589
817.859
192.212
169.925
567.478
18.278
33.1035
1243.41
52.3199
177.262
319.401
116.129
347.243
44.1701
46.6746
434.926
182.041
-0.256904
760.416
314.882
85.4499
630.376
690.308
67.4001
1165.29
-22.4631
586.831
84.2611
443.694
836.929
1.02975
520.435
520.521
540.391
396.594
345.227
71.0133
763.357
74.4141
518.352
163.176
344.369
157.888
213.56
157.501
134.687
526.429
37.3926
138.781
1027.88
262.945
404.139
641.697
863.127
817.011
555.968
565.194
611.693
787.648
662.612
526.572
142.252
92.0857
14.7356
118.844
211.315
20.6541
404.041
853.39
46.7853
522.807
269.488
416.068
133.307
357.613
350.135
91.7574
513.034
808.535
36.637
249.239
1058.38
703.94
539.467
1382.4
680.019
46.8697
80.9841
9.98204
125.014
454.634
76.9689
508.853
163.123
839.336
363.385
344.929
-19.7259
64.2942
659.012
90.7216
613.877
1125.95
64.2891
-0.462615
74.3329
325.119
557.439
1291.08
456.498
416.79
236.942
809.534
51.1402
1107.53
656.066
288.863
278.979
611.724
265.663
605.363
57.3389
220.875
192.367
1458.04
166.591
516.694
623.3
149.466
169.132
634.416
311.174
918.813
213.398
-9.55435
801.115
758.337
489.974
557.655
329.472
219.184
8.06713
543.017
102.041
438.378
454.624
341.828
741.066
3.68535
13.6589
152.866
899.512
444.296
144.56
-11.5013
1345.02
803.266
325.823
475.746
762.763
148.45
97.2503
83.7844
30.1172
90.9364
236.049
970.845
1024.87
794.42
247.288
153.774
590.907
644.019
1346.42
390.572
119.123
-0.615433
35.2435
387.85
392.251
752.912
608.297
-4.87471
449.713
67.2893
661.688
112.7
40.9725
85.7525
567.287
408.28
95.9766
310.894
594.691
300.961
145.718
540.197
52.3908
142.508
221.66
9.12476
211.585
346.803
105.837
976.964
490.346
909.688
165.975
381.694
218.803
48.096
677.444
193.87
205.993
208.831
15.533
390.872
380.395
676.361
41.3719
429.418
31.6022
55.1262
230.056
1146.97
19.8576
396.118
246.155
-9.43665
24.3057
902.922
384.209
96.8964
173.58
833.297
535.716
552.868
0.399267
-26.4381
47.4634
302.835
700.441
179.017
267.908
41.3086
73.6089
-11.49
623.88
1218.05
931.511
536.872
712.721
44.3179
499.344
936.216
168.051
1294.62
663.338
321.036
111.981
654.955
380.281
894.74
736.445
973.181
999.944
817.053
120.083
140.811
20.3578
238.785
246.922
260.535
83.1485
90.6152
167.958
181.52
417.255
473.872
796.496
676.337
411.032
1005.82
-8.26024
30.1172
74.5034
613.286
229.617
1055.02
843.409
1104.35
1052.98
44.7936
58.1965
396.004
21.8291
1074.68
-9.83295
181.155
222.046
83.5586
401.798
277.299
49.2662
234.515
2.65239
608.617
21.3043
376.621
520.933
35.633
342.621
980.125
262.096
789.473
165.917
140.486
576.047
198.963
61.5218
535.469
198.096
228.167
55.0079
113.61
115.928
31.1972
895.822
691.93
183.11
163.176
186.947
497.094
550.083
65.6715
378.377
131.096
2032.38
377.902
72.0568
336.224
357.13
-0.615433
535.619
367.888
254.243
1181.57
45.8188
544.579
-0.0627844
17.407
723.212
195.045
341.337
397.045
1440.06
33.7726
364.258
0.651965
110.513
65.2145
830.237
738.631
37.148
499.906
1123.23
468.252
55.5601
282.717
560.364
92.2285
-0.201185
224.339
417.153
46.9838
356.539
205.254
337.249
447.981
141.075
185.349
335.369
325.102
40.5698
473.107
59.6064
326.006
366.014
100.737
-10.0001
737.414
572.69
-8.56034
309.158
188.473
648.25
667.31
455.655
160.913
712.923
357.986
947.093
-36.8294
839.515
348.519
483.131
108.722
22.1729
24.291
576.752
19.5536
390.836
528.475
14.4041
-32.1326
-1.49939
693.896
317.717
259.583
278.071
605.635
36.9263
275.018
894.59
197.943
490.741
404.136
69.0739
61.8622
657.249
471.501
483.641
393.095
894.396
868.674
382.226
35.3617
142.245
18.652
294.329
1406.44
103.916
115.084
368.374
456.657
290.117
5.54032
278.773
316.087
558.318
137.907
362.442
103.884
367.254
30.5255
151.759
235.955
97.5939
1678.91
107.6
177.481
238.666
106.557
364.781
741.864
265.916
62.4559
113.769
430.271
794.736
572.056
280.217
616.647
51.1201
398.931
951.842
742.042
10.1368
1005.56
82.0952
320.383
45.5485
260.033
406.043
216.423
446.869
562.066
308.447
246.25
319.401
35.5445
240.947
344.788
496.371
607.976
100.745
16.906
313.659
872.093
13.0521
299.793
22.111
581.209
-0.33332
447.586
1004.43
16.4067
1209.87
477.043
509.288
160.581
189.655
41.7207
344.273
554.254
450.436
485.119
274.826
110.588
154.073
584.16
317.827
350.583
842.437
67.3833
477.966
512.14
430.79
162.86
496.539
284.958
836.722
540.307
33.0735
378.006
96.9821
521.65
462.63
424.751
215.251
410.439
455.797
7.29508
773.441
555.834
46.9838
44.5183
641.397
807.802
24.8832
400.805
226.578
462.806
444.254
12.1332
139.895
564.936
349.835
-1.95594
336.702
319.497
283.524
593.902
725.406
614.95
1266.61
584.254
342.993
542.722
286.666
438.474
447.524
209.921
26.4857
158.962
82.1431
63.6464
310.317
199.681
146.166
95.1195
173.819
356.733
81.797
149.659
760.889
28.7227
443.605
23.5989
476.145
379.976
-3.83118
60.0493
732.514
672.606
485.484
43.9924
32.4351
160.138
450.833
615.952
558.108
9.28846
307.918
245.04
132.429
561.187
517.088
434.009
649.174
38.2913
62.3846
666.99
210.038
358.203
516.687
48.4614
325.821
429.179
472.664
22.2876
-1.26236
482.96
46.9838
95.1181
817.01
105.027
376.442
292.17
33.6445
-10.3556
512.196
479.101
-29.2186
814.402
63.3545
474.057
1050.89
64.6239
827.304
975.262
34.5432
-23.0439
18.2713
165.578
518.408
59.7058
614.427
378.579
1042.38
1232.93
662.157
237.458
726.374
749.167
1149.27
720.623
43.1827
374.629
30.0855
786.123
143.271
60.7365
62.9012
516.627
449.412
496.546
26.8078
364.98
70.5848
647.458
430.002
551.785
18.6779
28.6514
10.4369
817.053
174.545
175.905
882.13
857.853
219.926
267.727
494.487
583.234
1952.58
534.721
38.8068
480.871
1139.56
681.701
169.132
210.877
215.435
1088.91
721.27
117.882
69.2518
146.278
1218.72
411.635
10.1368
49.9844
57.7323
262.287
631.098
750.532
523.964
223.761
314.666
273.756
185.276
714.798
216.937
0.0393763
398.419
716.583
104.881
33.676
97.0737
213.669
82.7077
-0.469325
853.36
1021.1
706.922
831.884
1470.38
146.309
1086.5
662.012
295.21
459.225
1203.67
-17.1122
127.348
159.396
205.162
62.4201
241.095
881.653
323.106
42.2865
1078.85
664.93
633.352
244.199
128.848
137.713
1468.23
65.4384
91.0549
214.391
176.972
329.773
714.56
535.175
401.01
115.935
253.038
646.578
90.204
1178.72
1015.28
1252.69
415.264
357.102
839.124
835.245
418.291
264.735
9.30173
295.191
1027.7
97.7631
430.713
409.906
25.4015
252.443
426.959
967.139
376.524
507.549
455.035
37.7542
468.047
454.184
149.217
155.283
104.286
192.762
211.787
129.71
36.7173
63.8504
86.6732
280.217
657.714
639.577
241.571
537.768
238.895
119.281
639.899
4.51456
428.797
412.213
560.917
18.278
-4.37787
1061.56
294.074
70.1504
187.344
193.569
225.955
734.457
110.712
431.292
27.8541
276.266
-2.32862
501.028
576.835
52.4995
538.106
293.913
64.3782
104.239
218.604
693.138
-1.85604
796.877
151.035
50.7319
755.715
744.985
192.946
129.39
245.319
2533.65
43.2039
272.954
79.4772
614.078
788.618
131.103
292.925
477.424
282.354
246.408
817.934
839.428
670.141
587.33
459.956
172.351
608.264
93.5262
594.221
33.9897
996.746
248.155
115.637
1163.09
406.408
99.7248
400.849
49.3374
111.895
705.759
409.961
334.05
304.58
183.738
159.816
52.2283
359.637
989.418
176.738
411.635
793.572
152.566
823.772
258.006
145.813
104.866
188.818
1215.64
430.067
126.404
89.1808
118.607
795.671
369.151
22.2319
1631.22
63.2637
32.9761
373.629
272.392
539.665
507.815
491.254
404.482
324.142
872.76
44.5083
146.837
497.793
408.282
349.788
378.295
35.6253
15.3918
-26.4381
4.35984
439.857
368.427
108.828
626.404
380.352
311.174
56.7423
130.939
919.982
415.954
33.8336
1391.45
390.382
346.043
-4.77987
604.216
17.9236
248.635
355.709
574.876
38.7257
763.651
142.275
306.283
241.692
45.518
1062.56
300.107
1352.82
439.31
5.16765
550.218
75.6522
88.7331
510.958
11.0432
79.8209
564.226
460.561
294.695
932.392
419.708
52.553
178.557
768.122
526.429
528.587
486.272
1033.45
598.884
171.799
104.584
683.952
963.116
1335.43
501.123
362.505
30.5255
124.755
612.643
315.1
472.008
182.563
672.033
73.0223
740.199
78.333
22.5145
123.937
351.991
346.63
115.732
261.308
49.8214
602.605
114.306
1017.16
109.981
410.912
68.4659
233.346
1.319
-6.09152
662.205
482.801
194.639
636.521
44.7111
206.165
148.45
1.67288
397.914
761.981
91.37
414.635
527.594
176.079
43.1827
67.9867
144.058
221.051
1126.41
1005.71
36.3737
126.619
1017
154.244
295.64
306.314
71.0606
34.8329
512.368
248.187
93.6405
418.457
949.344
1345.54
466.465
573.607
97.7079
398.919
237.552
706.562
19.8576
7.74506
22.1729
472.193
267.532
39.3439
529.903
288.018
5.99687
490.131
-13.6735
363.099
482.295
54.0836
1905.26
24.0963
854.592
571.389
6.23391
188.732
767.603
329.968
65.1331
28.5772
325.195
-9.45338
50.679
54.8683
215.334
-1.96276
333.684
728.026
328.538
659.012
49.568
153.519
685.134
499.249
263.179
625.875
139.221
122.881
509.706
442.103
395.57
69.5969
-2.13097
434.329
-26.1975
304.716
1105.23
465.428
304.764
1182.27
1009.86
785.633
147.503
527.723
213.776
364.984
8.47747
-24.4459
78.79
605.844
445.782
166.703
448.791
1943.98
218.606
80.2211
279.154
680.857
760.408
338.576
12.1501
692.372
672.636
59.1958
666.041
352.865
672.75
473.962
566.11
331.966
70.03
1037.68
357.477
317.377
587.748
275.223
917.63
413.902
247.395
355.871
46.3031
354.331
293.769
274.595
185.449
1096.41
382.83
12.8729
2364.89
477.798
474.239
478.776
47.4276
205.116
561.403
550.346
396.269
843.176
627.038
870.377
119.877
956.314
964.337
5.58205
5.44513
159.438
118.323
440.149
1199.44
49.8427
40.045
0.651965
635.242
481.578
591.827
680.312
267.676
-19.5191
119.096
660.99
447.432
259.787
72.8243
106.16
398.91
974.532
94.1026
775.662
47.9617
410.887
104.055
3.66509
395.507
207.776
265.933
399.276
40.2442
337.908
316.058
266.96
13.8849
758.18
908.307
550.894
937.604
-0.629737
-0.96837
446.869
202.245
1048.7
49.5357
622.127
118.607
383.376
9.33018
487.08
738.524
-30.242
791.634
722.632
1053.91
38.1333
13.0521
279.179
218.888
3.77383
301.973
95.244
1674.35
450.872
3.7366
22.0309
597.239
-4.02158
386.432
809.042
408.077
446.688
327.3
361.428
372.957
573.864
162.843
1055.71
214.969
6.73229
421.797
681.701
99.7917
227.743
189.198
451.729
588.211
578.998
749.727
653.064
79.9252
23.9991
374.731
-13.5811
-26.8667
1029.77
697.994
59.415
1363.85
830.871
267.283
1206.63
372.277
69.7397
106.621
143.539
-14.5263
282.091
129.39
920.687
181.539
636.998
1487.92
232.485
12.1332
622.766
484.723
426.255
465.535
480.818
874.573
721.152
595.871
23.0597
541.143
139.925
424.445
157.268
145.403
55.0954
131.995
450.316
27.3035
878.897
75.2191
311.873
477.432
183.698
665.227
204.216
61.4664
46.8774
30.2339
475.679
556.526
789.795
391.21
60.6301
647.765
166.81
318.39
49.3374
149.377
469.627
178.168
302.191
811.55
227.282
528.241
-2.05808
3.65944
314.944
60.8589
17.4425
34.9476
714.862
218.158
872.498
228.021
728.648
41.1476
34.3041
38.8928
259.527
23.33
396.528
660.419
203.209
333.521
53.0143
597.787
365.266
1430.17
513.237
192.574
227.452
92.4812
76.7704
329.281
85.7377
28.771
477.178
5.35789
972.374
655.941
161.569
-35.8084
836.445
1050.8
16.1026
172.331
545.874
573.219
63.5342
44.8889
66.4811
143.005
177.377
321.308
306.239
795.661
202.972
296.958
97.0853
1149.28
408.854
101.104
68.2495
95.7401
234.131
2.74831
168.269
266.247
148.948
261.255
2047.56
19.9342
643.187
379.029
963.93
115.484
125.298
1046.94
629.42
163.062
390.205
217.19
-6.88455
379.887
535.219
-24.2307
39.8216
126.544
3.66509
67.5456
437.178
72.843
147.867
734.545
4.63696
281.952
30.7515
207.204
53.7325
175.798
552.768
306.044
413.706
475.383
17.7723
1281.09
1144.5
572.995
575.998
415.334
119.676
63.0563
63.4517
652.193
294.027
317.329
647.878
713.255
213.776
288.147
-2.76693
249.168
746.399
34.4247
130.064
31.0225
78.3497
15.2699
175.13
57.279
40.614
59.6064
595.871
53.8853
1185.32
58.0003
53.2569
234.421
292.165
312.842
287.606
122.711
49.4857
188.6
114.061
859.101
443.699
828.377
406.117
784.764
487.917
34.8988
591.941
18.4741
60.3694
280.561
508.004
453.065
270.332
14.0997
1050
558.226
427.198
744.105
596.529
727.98
741.023
55.4049
226.398
650.219
374.351
184.564
1174.27
55.1579
852.637
544.02
173.481
348.536
131.008
28.2534
194.348
213.174
872.101
370.357
494.489
938.245
783.093
305.491
15.3918
86.0059
23.5989
346.834
394.02
34.7144
230.427
50.679
444.674
786.862
134.844
99.4259
248.266
126.138
696.493
555.566
-8.6039
337.25
10.276
-12.2772
938.133
178.846
35.0522
87.4192
361.428
15.0106
648.226
354.81
451.101
102.614
425.879
45.9588
314.76
542.125
310.849
219.082
26.1482
0.88883
108.036
340.048
534.875
188.464
541.523
2.44494
224.258
480.667
119.786
36.707
283.731
33.1781
409.951
13.7784
91.5649
288.624
172.813
155.346
270.477
299.302
835.07
71.3467
430.576
605.79
278.343
510.266
189.035
560.162
773.901
691.631
79.2867
299.191
231.352
617.334
27.294
689.101
35.1379
88.7411
602.741
501.588
127.17
86.2251
275.887
786.559
1427.27
271.872
207.562
390.272
67.3833
504.203
152.32
903.054
644.495
674.764
62.733
738.958
659.012
385.241
734.018
955.41
4.58937
635.154
537.083
576.086
510.556
24.3001
84.8734
357.139
230.333
211.912
493.136
644.422
47.63
-29.9457
683.277
248.029
451.272
783.608
27.7951
1829.02
117.288
426.443
434.772
449.502
161.544
448.393
14.1179
622.121
568.804
175.84
190.641
865.263
226.73
363.241
13.9045
162.88
27.7878
522.501
31.3041
74.4933
272.4
293.52
985.494
293.962
281.509
-11.4456
306.084
672.922
687.323
-1.40787
1039.21
39.8757
511.374
552.665
599.612
240.769
10.1368
-15.8096
209.28
535.619
286.65
199.222
1268.11
6.52789
297.823
578.312
238.816
727.075
439.072
72.2811
41.1893
369.014
303.741
200.782
3.49123
568.62
428.707
39.3948
720.331
341.014
882.628
1461.39
-48.7
447.568
616.252
262.297
-2.33396
371.878
113.474
537.845
904.716
902.711
292.081
622.565
8.49575
-0.0685956
240.59
318.269
779.056
174.257
260.168
98.2375
455.075
35.2442
127.451
403.197
1104.7
438.264
415.543
499.858
362.882
345.03
579.698
732.211
239.116
15.4587
381.417
88.1603
232.905
307.101
434.599
381.324
973.216
46.192
-16.0243
763.802
16.5029
736.426
119.478
790.226
75.8039
290.326
673.537
163.854
26.1741
368.384
685.868
44.8005
819.109
137.063
-13.573
23.6057
193.718
407.324
348.51
693.347
351.947
-35.5816
7.74506
16.5333
430.719
16.7948
546.013
820.179
144.037
134.951
464.567
-10.6327
413.405
433.041
11.7106
878.044
22.4057
103.594
1180.42
428.977
449.687
114.418
861.085
81.1608
514.709
300.693
263.426
336.029
72.626
604.355
829.178
104.794
1082.44
131.995
875.126
218.458
689.187
372.391
486.493
880.943
273.154
47.3178
838.689
671.436
3.50257
-9.45902
729.112
34.622
1066.92
634.649
199.493
141.321
44.1606
282.62
640.849
315.414
38.8928
649.671
810.502
2.71531
599.547
394.654
0.747493
14.9297
43.644
638.249
82.2818
5.76463
168.922
16.6097
621.735
341.119
988.75
855.264
41.1631
266.06
46.4739
-13.0928
-16.6178
87.7478
74.4076
993.915
334.749
127.172
357.285
27.8445
56.24
1977.54
320.264
210.507
141.88
321.575
710.403
149.466
620.782
741.237
144.22
582.914
311.615
899.306
1070
594.968
770.817
126.777
321.308
669.808
261.754
968.528
414.087
-16.2957
126.807
-4.7165
64.5595
659.517
1957.27
1776.55
281.65
190.6
48.2564
278.022
211.108
9.10381
286.75
1294.78
229.746
-26.1048
676.079
736.974
23.47
3.66509
1469.35
566.488
243.383
110.386
500.287
301.825
804.863
386.634
8.33859
53.5309
327.346
59.6064
279.154
156.959
793.974
188.312
21.456
39.2014
306.573
298.724
515.909
392.746
651.998
590.473
249.507
181.528
289.385
16.412
363.608
593.322
349.981
870.227
188.572
344.564
381.648
241.488
48.7437
420.19
11.0432
599.153
490.241
218.806
169.647
37.3983
1158.25
1021.89
884.314
353.213
241.095
15.8349
729.778
497.694
5.44513
15.135
397.559
948.021
28.8893
132.604
-29.9457
722.632
212.421
582.777
419.413
494.779
359.505
610.874
55.7621
130.406
595.109
1167.53
55.7641
243.355
366.762
587.987
682.82
136.825
7.89553
57.8949
193.641
845.336
201.94
21.5959
132.976
35.6864
454.044
432.725
541.706
375.702
606.642
14.5232
19.4006
12.41
125.298
55.5601
-0.266525
554.742
146.576
-0.201185
24.9746
35.0587
589.567
9.50248
598.293
141.075
16.6826
138.592
126.405
540.497
417.1
35.2435
441.571
44.7133
605.057
599.719
143.041
10.4804
783.492
215.058
247.843
795.585
657.714
933.364
41.7498
42.858
5.43818
1016.63
111.146
461.863
887.2
49.7828
344.213
256.383
145.715
436.028
177.068
-16.0254
1182.38
270.965
300.661
427.224
521.531
760.063
995.089
51.9188
437.317
269.601
295.441
447.635
751.519
228.435
184.27
780.937
773.225
1000.88
-7.03007
141.536
74.8796
114.397
1186.04
578.998
2524.47
60.8589
830.787
19.9551
2433.38
101.966
-9.73405
264.161
199.222
1230.63
223.92
995.97
362.794
70.0879
414.979
26.1741
207.214
565.928
758.82
17.009
254.318
111.975
49.3857
16.1582
252.337
475.746
0.018023
202.798
200.324
42.5549
548.642
463.361
-26.32
1173.24
118.587
1746.38
117.882
68.2328
411.478
696.537
-5.98591
59.8882
806.419
250.662
318.036
673.45
209.187
367.053
250.463
594.097
616.967
485.995
1103.96
717.308
19.2069
-0.0830457
305.552
377.208
-13.364
37.2973
200.436
811.571
154.249
15.8349
506.764
336.968
5.54032
999.448
44.515
301.095
244.534
300.692
33.5792
4.49563
684.844
582.772
30.5255
587.649
1699.22
23.8935
195.563
439.697
72.8243
782.698
828.071
46.8697
433.309
17.9767
-20.4826
528.027
32.8403
963.187
811.55
191.675
576.967
702.686
224.988
79.5996
133.635
36.3737
29.168
25.6215
63.3545
78.0024
648.163
593.417
743.738
1088.85
459.545
-0.201185
594.691
966.47
-0.763975
9.50248
593.62
228.68
274.63
-26.4825
27.927
306.321
57.2594
164.87
464.407
305.75
503.307
333.22
505.916
131.755
-24.9179
732.291
1177.57
29.2766
464.504
693.138
333.602
388.331
764.418
186.858
274.724
221.272
891.596
37.9475
538.838
54.2649
58.1752
180.431
1352.89
247.477
394.13
653.389
585.551
87.2641
74.3472
584.627
680.857
96.9888
1890.3
816.124
482.476
51.3473
38.2913
116.129
188.473
194.863
485.206
1096.47
863.236
400.786
29.3231
183.676
39.1542
55.6734
784.47
279.368
72.6293
905.64
293.336
266.197
266.638
-11.49
80.4008
479.672
131.285
403.813
783.936
66.8067
141.397
309.987
263.628
706.159
-20.6966
174.859
342.491
638.024
129.157
59.1958
291.228
624.874
153.611
433.45
6.68879
194.863
385.881
344.971
311.351
338.11
303.044
81.9896
422.325
338.498
485.119
546.565
359.554
807.741
585.108
125.361
549.713
692.856
58.2282
108.237
139.662
757.04
532.314
176.683
436.412
256.563
384.095
41.3299
227.651
810.172
985.099
977.155
32.9162
243.013
940.417
376.605
753.945
85.5773
124.594
580.186
375.561
201.066
353.391
740.216
211.592
380.578
787.364
185.276
126.341
756.653
926.449
1112.49
587.795
28.129
28.5103
222.813
171.152
140.006
631.692
381.85
1475.36
10.3515
410.337
63.7974
496.539
86.3075
378.198
5.15958
381.68
589.362
370.911
21.7145
17.6141
308.157
193.569
977.455
524.698
472.521
322.082
1623.72
950.191
38.1709
429.813
369.125
995.378
1317.15
305.401
271.28
306.286
237.162
755.237
398.588
-5.89565
283.359
19.7401
49.6879
219.975
76.5144
6.9412
284.389
1496.16
470.126
203.611
858.34
1797.63
505.449
237.242
103.206
320.006
489.597
529.007
80.3393
687.598
460.932
506.098
476.902
566.544
314.183
489.898
512.677
383.568
209.532
588.375
77.4076
122.72
154.992
842.86
41.8894
620.052
372.277
710.005
1786.38
771.914
147.503
62.9543
15.1247
55.7627
285.324
177.143
-11.3274
26.3161
305.993
726.954
924.015
158.31
437.233
49.9401
1005.34
43.8699
51.6568
555.982
509.382
239.799
274.185
454.935
164.288
855.48
70.1817
770.087
362.794
300.598
561.156
151.737
485.924
57.2886
88.041
265.94
-9.83965
45.6376
36.7729
48.4614
91.1673
404.532
184.058
159.094
982.622
865.055
155.68
287.713
530.278
451.729
126.083
134.687
12.9344
267.903
-6.60743
744.58
-4.85577
304.656
529.745
56.1401
347.273
5.15958
83.7032
96.4831
418.758
502.096
248.476
452.397
386.868
1133.75
770.782
112.267
51.6793
78.0302
985.6
1.41951
30.0244
591.65
143.834
281.783
457.547
10.0408
-26.4381
103.685
344.28
354.372
62.322
478.868
303.678
482.155
232.485
120.516
-8.15591
15.8349
171.306
137.864
258.006
131.755
1020.9
531.202
67.3124
66.6921
122.624
-3.81092
530.901
269.058
337.292
102.897
252.444
445.558
600.361
139.847
50.3355
284.592
30.0031
207.82
66.204
464.22
627.048
210.028
580.501
115.299
106.739
0.0791905
36.1276
972.395
108.512
95.4887
121.915
152.688
566.544
552.19
13.9608
-19.8483
519.687
439.943
21.5204
193.87
419.637
23.5885
502.997
495.563
65.5295
53.0143
519.076
67.2893
56.3644
344.571
81.3632
94.8202
21.3043
203.718
718.427
336.623
359.556
465.981
402.658
676.556
259.02
67.2652
386.669
153.806
16.4073
39.8216
430.142
695.195
-18.6615
39.8757
278.99
522.68
89.8665
446.128
306.362
545.929
542.82
4.59046
414.935
979.521
29.6213
260.413
177.407
709.303
921.008
23.5885
450.523
120.75
342.891
547.768
597.02
352.284
189.104
350.593
1165.93
576.955
51.3781
743.55
575.378
12.3613
32.5487
-9.83965
414.829
263.979
40.9629
30.0031
105.347
590.943
115.644
278.472
-9.23818
8.91108
-1.40787
147.158
1043.77
305.552
197.297
202.154
31.6751
-15.0812
551.076
21.5036
36.1832
239.221
263.212
41.9959
31.0421
695.197
-9.83295
512.526
238.848
820.687
934.385
409.087
72.2811
296.062
228.081
614.224
428.453
380.171
966.356
576.946
185.551
251.524
1839.07
304.924
925.025
195.369
122.796
811.388
1250.08
140.371
385.969
45.078
148.94
926.365
45.744
31.2437
516.879
459.064
609.642
831.623
276.393
328.803
37.3274
102.01
541.542
397.842
460.213
179.87
226.904
48.9822
454.302
243.174
194.942
278.479
576.028
285.51
14.9262
-4.08145
274.933
38.8861
896.464
52.2095
471.603
251.143
695.077
346.154
40.4655
755.381
8.91108
56.6882
688.763
251.042
566.488
16.6826
354.11
459.247
182.36
154.888
46.0346
331.094
316.353
289.512
303.445
119.166
133.806
152.609
1109.38
127.259
579.229
200.782
234.201
610.568
298.225
614.36
151.484
528.415
363.109
628.625
844.425
325.499
1006.1
781.977
1308.03
340.168
673.499
440.717
52.1515
632.878
440.374
151.472
658.583
316.838
494.59
282.515
158.082
321.631
563.83
181.122
237.74
2280.76
441.731
748.862
517.374
314.384
227.228
268.973
168.583
283.063
-2.11963
588.368
354.299
382.885
98.2938
266.884
246.56
542.864
680.857
349.988
655.293
47.7574
29.8311
284.084
1327.59
-10.4344
1526.03
67.4262
219.089
553.106
1246
186.311
327.507
737.625
514.184
505.941
730.911
629.614
364.983
364.382
696.308
460.562
124.974
285.233
603.94
531.36
1268.67
220.228
40.0645
770.553
1264.67
323.699
429.821
408.282
93.7213
253.398
-20.003
246.828
237.242
138.222
442.746
167.773
142.346
151.879
35.3617
470.207
122.703
18.081
-23.5964
702.411
1325.54
445.565
109.602
900.393
254.719
126.662
360.631
462.832
596.493
579.046
701.043
355.603
649.087
2394.35
1347.19
424.751
33.4667
991.18
0.611711
1225.09
838.818
481.767
196.318
339.672
886.35
1539.13
37.2358
1321.03
344.739
76.9371
28.9998
113.658
277.28
6.19307
258.159
332.954
478.793
328.803
347.802
175.036
69.8809
344.651
393.696
281.888
351.87
8.6132
47.5036
110.504
-9.9254
1111.98
261.661
263.581
63.4517
511.638
1181.06
857.863
638.164
327.879
22.568
316.472
74.8739
486.272
216.094
59.3105
191.997
40.1218
1921.97
250.761
14.9107
490.543
484.415
-17.8994
507.718
557.697
531.108
192.966
26.7774
1484.52
295.846
2321.5
525.904
35.3407
50.6178
601.027
540.841
524.871
751.041
120.406
-3.83118
309.3
429.681
339.022
346.803
698.041
44.3179
302.567
313.735
49.7828
374.198
57.7323
13.6893
406.043
17.7078
84.179
269.091
855.322
119.385
87.6118
49.3857
39.0911
733.972
22.2223
624.082
427.686
378.36
560.957
758.448
599.833
616.109
465.235
14.0997
151.716
425.492
84.8533
16.6826
335.369
807.823
27.1258
111.146
147.392
265.086
812.528
254.258
500.012
119.471
17.5266
546.519
82.1946
434.121
389.539
43.1215
116.591
-26.4381
722.127
497.953
402.16
53.8887
6.08839
1035.47
451.567
359.9
1246.77
119.695
168.482
31.7704
69.4409
533.124
39.9313
25.5773
23.3311
1053.99
831.268
196.695
1243.08
794.141
83.7032
34.6389
698.252
313.717
370.001
337.269
860.856
74.2542
501.985
64.9304
397.32
140.954
423.338
86.8187
612.271
256.879
226.303
171.006
499.483
228.553
286.811
171.06
25.9914
37.2973
104.859
268.092
400.065
161.746
614.034
117.034
120.707
385.241
507.256
1.79219
31.3965
679.253
661.391
424.858
349.981
302.385
23.6544
112.18
983.223
220.873
179.928
234.87
751.633
456.717
163.704
404.09
666.903
185.932
1701.45
146.789
672.241
36.7173
22.6209
39.8216
429.078
554.803
513.31
97.3627
125.663
711.16
131.761
19.9551
679.254
508.638
818.15
904.558
117.702
748.323
91.3666
301.095
420.697
967.859
303.445
-8.56034
595.89
68.0068
859.389
86.03
464.911
281.366
145.92
338.751
729.051
107.939
19.3926
477.821
326.03
38.9776
455.424
458.83
290.408
619.856
1032.6
481.177
347.988
695.005
-25.8623
202.89
1005.5
559.434
493.589
928.701
151.243
1079.43
55.134
2179.66
179.747
143.98
-30.3481
400.051
524.471
81.9593
739.739
48.9275
514.88
638.52
619.924
501.651
8.64026
328.771
421.94
449.251
410.996
218.966
18.2686
706.3
481.354
298.987
144.715
487.508
459.034
598.684
181.924
268.154
134.86
283.098
64.8679
146.345
270.742
185.424
534.562
264.307
1155.72
166.076
407.568
284.269
-27.4155
351.918
630.34
23.0481
701.454
362.574
444.189
13.5916
274.843
198
451.027
222.274
195.973
206.974
171.464
386.561
627.234
23.2743
628.661
35.8452
226.805
-9.4489
26.8787
415.644
470.359
826.375
538.232
59.3519
509.248
362.431
198.17
274.663
481.851
356.538
339.421
274.479
249.266
14.3824
164.635
59.869
32.3286
26.4184
201.93
47.5116
46.1432
1021.1
138.019
1345.31
41.2475
446.427
646.352
1265.61
205.599
475.249
13.2506
16.4073
643.271
44.0847
425.33
127.516
299.605
87.8971
410.332
20.7151
263.258
79.2867
42.4439
431.878
71.9809
737.565
196.413
73.0067
352.895
188.818
675.908
638.088
724.231
44.8236
62.9439
252.936
332.25
340.273
206.107
151.622
333.726
135.189
145.92
316.257
293.167
255.969
158.451
379.978
192.44
287.107
506.489
135.932
71.9236
37.7929
424.578
174.257
50.2721
158.208
251.246
166.629
-0.555069
620.976
87.3727
754.984
134.951
641.33
147.503
443.39
637.315
180.892
612.737
335.537
810.117
906.802
256.563
16.7779
129.411
542.494
-1.03174
326.854
102.257
98.7101
20.5329
907.619
434.321
143.27
569.562
1278.86
175.098
620.253
217.932
544.546
3114.66
584.532
281.252
416.821
483.055
732.799
381.125
628.464
149.859
114.261
440.072
261.308
76.0583
942.644
67.0085
156.833
211.108
168.399
853.099
235.931
41.8412
46.3031
52.0146
652.641
448.883
1169.33
998.956
223.534
1015.5
1013.69
13.0298
281.21
51.4886
2131.39
949.044
722.573
1.25863
174.206
802.671
812.882
8.74059
323.245
-1.03282
559.219
427.828
425.236
71.3569
403.181
340.823
248.155
20.6541
240.997
88.0148
-26.2941
6795.39
481.884
764.286
760.799
548.04
2.96974
32.3503
452.649
799.061
141.915
162.208
404.242
69.3089
474.925
537.978
483.346
406.349
55.8589
34.0061
596.828
473.871
1307.58
810.784
599.903
582.347
353.662
1408.05
357.555
-6.35227
227.572
92.1042
473.584
608.602
763.405
510.958
278.969
80.9841
590.13
92.4409
284.309
314.079
1058.98
396.843
581.427
355.18
200.442
21.1351
530.177
151.9
113.333
542.181
645.893
128.841
17.5266
355.364
921.379
576.946
44.9956
774.389
262.168
665.905
53.7993
-4.51211
-0.459254
-7.03007
531.342
213.56
78.79
450.296
125.317
524.555
84.2443
283.084
14.0073
1117.52
-27.2687
-14.2261
330.893
-6.23763
630.257
-38.1111
808.628
281.951
329.682
1039.33
354.946
678.349
547.768
-21.4222
219.226
117.511
627.343
40.0154
202.135
87.4192
85.9405
401.068
298.376
363.368
129.922
431.167
279.702
152.781
417.834
562.299
516.997
9.18632
11.1557
556.549
40.8684
435.061
79.1785
1196.31
555.889
69.0761
897.016
218.999
670.934
291.092
486.709
167.902
290.612
614.234
225.354
173.395
485.3
281.189
318.346
1276.06
674.575
9.47075
409.435
390.382
48.0661
311.937
289.373
179.295
-9.45221
574.035
230.048
153.044
362.6
39.2014
184.758
509.191
-2.34339
190.446
457.671
938.706
216.843
154.784
251.257
16.4073
307.813
553.831
348.493
230.589
207.776
416.932
68.6808
817.935
612.003
134.317
68.9767
-5.70407
297.514
361.065
36.513
70.1817
676.384
755.411
874.999
16.8038
187.15
414.947
400.596
75.002
681.403
182.436
3.68181
552.792
67.1331
711.829
329.764
117.606
285.671
540.827
51.6295
425.401
719.184
187.133
439.843
640.376
640.461
650.961
351.616
923.65
132.397
54.0814
67.8656
129.109
20.2894
234.647
17.0397
512.098
629.215
260.539
330.852
1275.82
562.911
485.484
767.069
63.0586
40.1977
967.785
62.9012
675.922
335.094
631.478
57.6334
582.205
662.451
397.148
308.666
423.07
435.443
471.556
526.348
492.217
597.561
982.029
696.951
88.6928
29.4365
121.05
618.574
588.923
641.912
713.936
174.367
182.305
-7.74183
346.518
924.015
795.493
262.945
525.953
439.374
4.80517
89.5915
766.03
304.843
96.4831
96.3249
94.5133
502.073
3.89057
193.285
676.281
385.503
597.358
204.933
503.859
304.811
293.962
569.734
24.7621
351.062
46.3031
30.1172
561.749
-36.6273
417.059
490.589
15.684
186.286
34.622
1209.35
421.005
45.744
1058.03
201.784
353.835
39.2735
593.713
746.186
700.869
347.485
438.694
215.328
207.894
387.535
356.202
669.938
1185.17
115.397
40.5489
311.477
945.934
559.132
107.987
273.347
672.808
107.221
395.227
109.308
-2.42264
141.665
258.753
648.893
825.57
573.381
471.848
257.439
208.774
308.195
726.301
232.336
1155.94
806.126
815.124
434.613
670.3
187.043
75.5335
70.7519
248.621
1020.33
-3.90208
14.2182
15.74
1515.06
421.602
434.228
59.5008
454.184
10.536
70.9502
619.654
517.26
6.9585
231.246
680.674
736.681
344.023
7.97404
72.6177
71.2587
-31.9422
1231.34
38.0017
228.391
533.925
59.8814
-3.64772
188.295
53.0498
231.725
210.738
125.093
441.066
166.083
40.9651
925.127
69.0739
1119.22
556.396
657.249
51.7099
219.398
117.607
112.91
405.779
419.87
412.815
27.8654
384
67.3777
954
898.567
231.086
28.9533
272.506
21.6718
25.6215
492.516
-9.45221
204.844
-21.0773
458.516
536.889
-12.2772
-5.77614
512.72
6.36969
347.512
435.324
2168.25
279.059
294.371
1021.62
595.696
79.4891
1.319
271.27
188.067
598.993
52.2095
945.741
1041.71
245.521
801.899
-31.2474
1588.66
2.00622
526.53
112.964
725.018
26.1482
284.958
515.32
694.917
793.112
42.8265
83.6246
321.677
402.658
234.276
883.084
550.427
480.871
815.351
253.465
105.929
222.931
369.27
140.309
354.11
236.233
1430.8
38.0573
27.4513
482.477
460.203
276.059
-4.21075
8.74059
209.34
5.15287
53.1338
387.223
745.614
400.388
828.071
31.8771
65.9916
-5.82338
66.204
3.19955
-6.38617
972.772
78.2515
17.3328
2.85527
427.204
11.3236
388.452
987.449
23.3776
1447.35
181.125
341.922
111.889
14.5232
143.089
515.104
364.781
11.2624
215.917
372.738
-1.26236
379.887
1.11009
1460.03
323.754
56.6882
183.738
455.918
505.752
359.637
202.5
64.6071
300.427
330.678
92.5957
552.032
216.776
331.346
267.91
1402.37
33.1035
36.513
716.734
608.297
1213.27
280.046
451.587
432.354
16.3973
321.125
567.134
144.039
507.21
724.997
43.1215
28.5103
113.769
1189.27
642.937
1852.99
176.628
19.7219
219.786
-11.49
322.251
63.8187
952.602
563.434
1130.9
1545
647.61
93.0879
642.441
114.236
678.983
632.972
799.596
454.43
283.825
-0.153945
-12.0187
-38.6079
1664.11
193.569
490.198
599.524
48.8682
-9.62723
637.961
326.127
336.147
542.257
331.155
-7.96559
577.872
333.319
778.95
378.295
545.371
558.871
1266.67
937.645
1018.94
887.543
5.75435
80.1256
22.955
625.045
37.3983
543.558
118.587
-15.2381
82.2749
-7.58496
58.9384
34.4996
625.121
507.256
222.65
-11.3263
440.976
797.89
366.687
529.392
1061.56
95.4234
84.4957
190.965
454.398
280.713
1143.31
364.466
303.422
46.9941
62.1007
449.519
524.778
394.671
163.733
94.8689
451.386
82.1924
58.1141
516.704
209.57
375.202
223.492
-0.470842
447.819
37.5605
3183.79
295.918
-9.26991
495.329
377.902
19.583
14.1755
81.8435
-0.363716
380.354
677.949
46.2219
891.087
223.554
216.584
723.349
1011.82
118.209
226.505
242.533
284.404
612.859
673.479
186.185
-48.7829
27.7332
31.8848
2996.88
784.9
353.883
82.3871
132.599
146.99
339.365
1394.69
17.3343
517.902
59.2617
1157.91
37.2148
236.15
780.011
24.1617
506.61
505.449
820.973
272.206
156.529
61.9234
243.383
61.6602
357.858
367.417
178.879
143.195
996.186
290.117
99.2436
344.198
879.843
38.3226
265.343
62.6542
297.914
29.1776
13.0783
14.8155
100.943
316.162
53.8786
105.608
1367.36
472
1056.31
905.786
134.384
200.066
435.25
274.595
7.41322
436.737
519.637
99.0799
125.474
-12.2296
113.02
574.679
268.834
829.104
522.249
128.947
680.204
302.296
80.1222
252.369
714.925
69.1865
38.2288
77.6467
1371.75
107.362
612.012
174.248
500.199
1229.53
258.878
196.222
574.124
1017.35
569.45
783.158
537.308
746.988
401.182
130.292
537.936
377.208
751.412
20.7151
294.804
364.411
250.017
621.373
887.752
93.234
412.955
368.483
777.473
1138.77
11.2624
335.857
-3.94932
304.21
550.427
212.88
200.657
349.557
361.774
34.2535
277.116
71.9675
954.748
114.27
449.415
629.964
127.342
106.651
161.29
326.006
41.8003
338.743
-10.0001
330.741
4.58937
316.563
38.5811
589.204
319.401
703.315
78.2415
103.734
316.009
520.726
668.38
264.261
41.6287
353.997
69.9522
972.092
461.193
424.017
25.7661
325.23
82.0422
680.977
281.958
38.5188
308.86
39.6328
240.938
10.629
123.325
444.072
131.755
305.01
17.1739
730.854
520.895
86.6748
50.3227
406.901
38.154
128.107
256.209
353.997
832.697
123.14
1199.58
908.117
606.738
19.2069
-20.6978
581.04
791.376
513.31
-9.45902
5.72262
388.821
114.894
951.366
156.39
32.9162
147.496
135.593
966.31
470.126
250.858
895.822
15.3918
264.855
76.2881
476.145
295.643
468.983
79.692
127.353
195.423
906.802
502.161
84.4334
467.531
24.9388
73.9309
1380.37
46.4879
409.117
196.147
259.527
102.604
248.037
636.916
110.969
3.54695
58.7078
681.612
297.213
45.1097
514.475
369.27
1387.33
123.443
158.31
296.678
459.989
-21.2302
42.7398
657.715
395.999
376.225
69.2447
85.1161
91.9919
7.30672
110.443
623.064
55.8254
248.443
599.146
20.1454
664.079
370.357
475.748
53.686
228.37
689.674
309.62
451.449
237.681
176.551
30.1581
263.438
741.659
616.612
4.60212
208.101
1188.68
-24.6084
910.612
74.8739
247.477
986.648
991.957
-16.0243
838.474
537.04
81.8435
20.251
179.828
26.8078
1037.77
130.555
-25.3312
519.958
44.8236
93.1482
184.318
531.526
318.325
26.6362
185.331
587.194
376.139
-6.38617
313.101
246.917
357.054
668.959
299.93
104.702
316.533
936.944
397.402
611.521
-10.03
1536.64
260.325
233.167
341.243
268.373
247.844
110.293
418.589
867.031
790.589
940.799
37.8806
211.568
233.494
146.309
513.035
465.235
406.589
50.679
204.794
69.0949
322.155
860.297
519.692
16.207
-8.528
242.521
764.004
382.88
50.1372
171.784
344.674
27.3367
473.012
531.171
136.744
375.88
161.13
185.355
422.984
85.7377
602.741
685.644
-4.01466
322.357
165.317
19.3524
823.825
331.25
227.228
243.546
652.254
300.371
219.082
429.072
75.0631
450.352
467.485
128.203
91.2138
499.906
34.3932
129.329
345.227
283.596
859.432
257.213
253.98
519.033
425.492
945.05
485.138
52.3852
517.343
768.943
12.4588
298.819
592.971
79.7678
432.294
577.13
294.799
662.957
14.3628
-25.3957
-13.8928
1644.37
254.81
767.034
1020.56
541.748
39.6119
475.756
67.0118
64.4078
374.747
627.755
648.049
367.343
253.248
35.1474
173.444
258.61
243.171
406.084
-18.366
127.928
109.695
179.842
121.345
214.304
855.74
1092.32
117.404
145.911
382.328
510.145
427.086
167.404
711.597
111.68
-0.459254
116.658
57.2032
511.537
206.226
512.14
818.721
706.339
251.077
295.741
35.8846
386.824
598.884
198.287
-16.9485
-25.6661
432.447
224.857
333.966
317.185
432.632
56.8925
57.5583
191.891
739.931
39.7438
163.217
601.707
212.247
145.157
758.58
617.416
821.878
320.371
35.4367
20.9363
212.343
563.075
84.8074
12.0856
6939.51
267.217
2961.77
158.232
1094.39
1303.02
40.6744
552.38
107.482
563.385
254.609
27.4491
63.4517
372.957
527.012
76.6355
550.211
133.191
155.088
97.9176
14.0997
131.102
144.382
184.179
507.626
20.4307
743.916
33.8336
-6.60743
287.308
151.14
77.679
23.2552
966.201
1260.63
1004.14
1206.82
358.517
53.7182
634.34
780.453
845.05
1411.98
160.7
740.916
420.956
1131.67
745.216
449.509
558.49
50.9991
41.0283
240.492
25.6883
145.413
-12.9863
599.242
144.769
787.187
473.893
976.204
697.064
120.041
184.547
161.746
422.507
206.914
861.707
157.34
18.278
68.7107
-26.792
303.129
894.59
48.4614
590.064
226.78
487.656
301.523
31.0951
221.272
346.243
424.005
259.602
565.885
339.285
86.023
-32.8444
26.8129
1253.13
351.961
543.397
86.7779
306.884
269.236
128.755
356.733
42.3951
40.9651
29.3231
254.606
103.092
607.597
-20.8159
69.9522
565.419
-6.38617
298.109
29.5258
369.657
938.014
-0.0830457
179.99
519.637
308.975
494.569
762.656
1175.14
499.078
788.322
1168.31
917.475
119.577
171.111
111.814
486.224
28.8585
827.273
468.454
701.441
505.19
627.635
1579.98
35.8637
539.176
132.589
450.436
336.623
434.519
59.3082
55.9555
354.598
-7.69745
154.784
311.227
1012.98
-22.5718
281.63
-33.9788
213.555
582.935
-6.60743
409.122
250.465
77.8937
19.9993
250.761
11.1625
527.183
363.106
-13.7482
430.261
11.9919
894.996
26.1968
284.681
1029
155.804
231.288
1159.49
151.33
935.819
619.607
29.7207
490.343
55.9555
31.6579
504.736
849.084
100.74
585.175
112.964
618.196
663.235
571.501
123.789
36.4961
109.272
126.777
480.818
70.7519
57.4663
469.358
935.005
1672.77
79.4583
172.351
255.413
711.338
500.336
1217.59
23.8935
81.2448
310.387
39.0911
666.506
11.2624
382.709
9.16915
234.87
457.404
996.544
30.4512
70.3216
708.314
-20.5355
560.866
67.2208
18.5566
46.763
142.529
8.38509
178.612
199.865
-1.10764
8.7549
616.204
332.565
22.1226
37.9557
9.67763
1420.51
247.759
103.541
363.844
849.622
278.098
124.3
1159.5
559.582
1079.59
35.148
733.226
523.846
170.457
540.251
859.211
976.964
184.501
241.673
343.525
953.27
139.522
715.739
25.4626
600.511
326.025
459.687
152.866
1836.54
725.406
348.319
28.1504
212.886
1591.77
527.265
-23.0439
468.047
604.615
222.75
89.2933
172.148
241.773
236.532
515.167
448.514
809.048
533.345
236.264
515.834
926.77
687.699
419.87
407.193
207.776
340.896
254.973
19.3166
1483.23
1230.44
200.062
244.873
531.266
947.245
182.884
394.364
-1.93685
30.5255
124.755
6.9412
76.3674
641.591
505.289
142.165
184.871
228.37
127.455
47.2509
1039.91
45.5893
6.73229
667.3
619.857
199.117
49.7069
31.7761
779.691
485.903
565.722
24.1788
87.9924
142.529
160.184
980.713
503.464
589.299
17.633
587.64
89.5915
438.45
49.2966
119.478
883.929
563.126
14.8386
111.67
540.479
239.818
54.8884
29.1776
170.5
183.481
837.451
461.799
72.634
827.58
435.473
148.703
380.369
29.9279
385.68
159.544
198.318
96.8964
907.708
542.771
861.806
87.4192
444.172
60.3694
40.6809
73.2207
141.97
260.961
812.452
507.789
174.367
1085.6
502.004
87.8971
360.71
635.884
1.319
383.714
41.8894
387.223
537.593
488.469
363.302
37.4993
528.285
12.7931
90.3436
491.137
526.153
669.508
255.854
593.996
556.677
1000.85
112.396
691.808
355.978
759.763
255.93
362.953
329.472
-8.05133
198.182
173.074
486.549
241.093
218.999
138.699
140.954
403.536
188.732
118.198
398.717
43.5697
75.9438
80.5018
978.342
34.2535
260.311
1182.45
562.32
202.975
130.555
4.65383
357.172
53.2213
90.7652
-27.0444
26.0599
256.192
786.638
25.5285
458.882
690.868
496.646
356.472
434.582
531.686
10.7851
264.71
558.389
20.6939
77.3571
496.382
474.05
667.268
