# Supplementary material for: Nonlatching positive feedback enables robust bimodality by decoupling expression noise from the mean
Source: PLoS Biol. 2017 Oct 18;15(10):e2000841. doi: 10.1371/journal.pbio.2000841 (PMC5646755; doi:10.1371/journal.pbio.2000841)
Supplement: S29 Data — The corresponding mCherry fluorescence values were taken according to the gating strategy in S28 Data applied to the flow cytometry files (S27 Data) and were used to generate the numbers in Fig 3B and 3C and S7 and S11 Figs. (ZIP) [file pbio.2000841.s029.zip › S29_Data/LChITF Iso 3/2.txt]

"Y2-A"
214.35
62.5508
72.2318
748.459
546.37
402.225
969.964
87.0146
364.127
540.391
431.67
58.3312
49.6003
47.2444
38.3599
705.519
-19.2963
-40.7445
-23.6306
93.0819
374.09
634.695
17.9319
425.044
21.5491
27.3431
87.8366
69.6468
24.342
-49.1678
137.52
537.344
186.754
72.2901
801.997
370.642
188.054
74.8042
-12.4146
41.1603
7.9582
715.331
1814.85
127.653
40.2988
451.896
91.9969
716.185
388.529
129.968
378.014
432.817
365.061
16.1138
150.483
49.8495
1284.1
495.64
48.7387
269.577
393.263
102.227
984.542
-4.92097
260.797
525.056
487.582
350.858
65.2363
376.684
832.922
279.923
774.875
17.3147
339.418
827.805
1044.84
760.423
510.959
16.2737
187.647
1168.91
380.606
68.0786
123.013
400.529
359.978
77.558
364.523
240.792
116.654
456.257
367.401
30.6082
816.282
531.568
221.525
606.991
47.0473
48.8133
429.691
112.607
30.5111
542.572
112.618
51.048
256.701
412.44
214.48
112.307
33.3054
237.226
40.0947
31.8323
823.86
1552.74
354.112
187.653
324.328
454.172
223.178
65.4259
374.211
-8.04477
606.917
487.339
139.513
258.959
5.3746
312.233
46.0389
13.8171
35.1793
936.27
288.237
808.45
201.973
110.865
594.045
580.168
121.521
1220.23
534.138
21.9104
145.5
250.146
510.736
566.939
76.6417
-13.7658
500.304
67.6599
29.5605
503.905
97.155
278.592
588.067
278.539
329.002
741.622
433.649
597.074
11.762
16.3934
52.0802
271.546
691.777
414.736
318.706
23.5791
96.0572
-9.02174
129.422
0.426951
13.0926
655.172
219.957
16.3007
492.54
685.655
808.173
14.0617
11.2182
20.9914
121.885
161.504
110.008
519.457
222.466
457.456
355.721
1147.78
33.5206
49.2355
184.915
689.364
26.6521
523.426
338.179
59.0829
199.9
44.0478
608.934
48.5692
77.6384
56.8635
133.957
885.18
29.3694
134.311
276.535
37.1179
465.571
388.51
433.374
400.931
470.058
388.75
491.69
102.237
211.972
299.753
28.2255
561.936
33.443
11.9425
478.607
454.424
32.0785
93.2784
384.232
332.555
927.587
279.367
460.963
89.4709
814.399
299.127
173.533
338.934
32.1319
347.988
367.711
1.32153
393.711
118.205
924.859
970.472
447.037
52.5595
383.016
66.6096
293.426
755.178
1028.73
48.3466
402.647
884.257
333.521
589.787
710.213
342.888
663.032
536.364
78.2587
14.7877
39.5691
107.145
5.75043
14.9899
210.065
1037.05
647.796
117.827
519.095
-5.89631
-15.4346
334.297
186.893
95.7338
308.569
-4.54657
72.9858
174.492
499.149
71.0561
347.157
-29.2812
20.5802
520.429
47.6046
107.038
138.927
323.444
42.458
-6.88873
40.8894
-16.4774
12.0892
782.04
28.8176
254.174
49.7979
50.5294
1273.71
1204.65
548.799
80.1082
23.661
204.211
1122.02
397.244
31.7926
533.721
10.6888
-25.7519
437.39
57.4746
-6.48835
218.542
347.963
117.257
213.275
1187.22
548.333
306.165
267.361
90.6528
919.209
294.891
32.354
676.314
7.92016
-17.6472
605.608
7.63486
-2.91392
6.76356
65.3025
317.496
185.987
143.133
520.921
363.534
37.9433
679.724
306.226
984.101
71.4602
776.968
46.2061
52.1338
74.683
259.01
38.3261
52.2435
1002.71
438.769
708.532
21.4814
205.081
718.427
176.623
176.397
70.215
101.592
154.552
193.899
475.625
772.497
211.317
29.7803
639.372
485.454
431.249
13.2467
644.848
246.746
799.05
548.143
34.3961
-16.3717
-3.97225
13.5424
184.752
1049.76
324.352
274.448
470.905
572.732
72.7988
564.872
441.797
76.6035
85.2355
578.611
60.3453
202.215
117.346
967.024
36.7899
616.735
37.1518
272.337
263.027
53.8001
181.692
91.447
721.187
103.874
597.074
487.815
232.154
64.0836
33.6826
308.297
1578.61
84.9788
43.1936
1358.42
66.1808
322.104
285.58
96.8321
243.016
-13.2695
511.376
295.573
-41.6533
405.379
44.0372
120.89
237.906
12.8689
142.378
265.628
603.854
305.72
34.2224
40.2918
127.781
1254.93
19.1726
126.67
248.926
172.676
618.857
287.826
252.783
322.356
29.5095
195.924
595.639
217.518
127.707
653.497
88.8119
102.332
119.091
29.578
587.683
661.134
284.888
279.005
1568.67
39.5934
158.494
43.0331
22.3593
136.156
288.227
104.67
663.117
1251.4
919.465
638.994
53.8036
43.045
698.639
497.009
284.406
52.2691
71.5301
389.877
185.746
152.123
154.242
174.285
191.847
158.665
165.834
386.721
19.2356
353.974
577.636
375.907
476.298
292.493
-6.66206
275.692
83.1062
144.145
230.964
212.473
71.18
329.605
633.672
526.748
379.428
467.45
32.1449
2.432
77.4962
11.8791
69.8008
240.116
1007.25
88.4739
711.15
662.416
67.0788
41.6108
162.592
-0.204782
305.544
453.738
1053.55
567.97
35.6046
1253.92
55.0404
274.857
-4.92453
49.6419
924.578
201.02
52.2497
39.7793
930.63
93.9881
3.88673
49.5599
190.422
653.759
57.6134
31.626
456.105
417.06
61.1451
1056.17
479.631
34.956
145.9
51.9972
338.504
89.8927
57.5518
43.037
621.802
478.202
388.003
9.58401
371.193
261.064
20.6121
253.168
256.116
531.277
474.634
114.094
62.2681
21.7082
167.077
2.01267
28.0082
108.273
592.409
539.573
109.15
0.703861
198.582
61.8097
86.669
321.778
350.266
86.2134
626.106
236.424
518.787
551.572
28.8176
673.965
359.75
22.3593
23.7116
940.402
37.2038
709.969
128.834
160.468
97.389
198.107
620.257
404.732
1169.03
339.587
1.42201
395.223
75.2783
163.367
225.016
450.344
-26.2396
249.943
34.9766
-21.7911
132.101
75.6256
-16.3717
247.153
317.002
101.338
206.981
-3.23404
152.941
584.419
34.5118
51.9912
-48.9589
787.976
434.308
277.178
47.0682
-6.55286
695.524
419.56
-16.7864
260.733
24.498
435.65
28.9185
599.987
19.2986
15.6521
107.456
165.153
349.451
592.598
88.9597
338.202
53.0233
46.296
463.379
-27.3787
135.248
1073.91
251.339
189.604
541.733
70.8459
364.503
362.801
442.035
324.52
67.4455
889.907
514.926
323.052
186.893
33.0809
175.364
-41.3323
-4.91556
357.09
1.175
10.4425
605.253
353.132
86.4928
-5.06426
73.7481
815.853
311.555
26.4721
45.8522
399.118
369.125
172.795
469.939
24.1581
189.596
69.4113
315.057
523.188
671.044
574.033
193.026
206.316
25.0554
898.921
503.166
21.1096
129.086
304.023
-0.780641
586.867
311.234
28.9452
549.615
300.629
22.0061
268.859
319.494
85.7319
155.923
31.675
209.175
577.219
497.81
1105.87
866.11
336.055
313.626
1045.18
466.55
5.29382
13.9186
514.615
1138.26
1.01724
61.1451
227.834
543.409
42.7244
678.134
134.63
1.39743
295.401
228.574
348.518
194.836
590.712
237.802
322.655
209.966
553.173
236.261
38.0497
61.8415
599.87
123.058
47.5493
231.426
311.758
292.849
174.064
1353.5
334.677
820.98
208.856
375.327
78.421
431.814
1.39138
49.6283
1.39897
206.523
80.4008
194.182
337.338
462.203
294.396
128.143
135.95
14.2935
1252.95
601.505
3.61863
-0.651278
16.4875
-2.15158
456.97
-0.476632
68.6385
18.6782
618.383
95.5109
157.034
163.425
72.6365
683.829
39.671
22.5597
635.522
172.738
73.2168
45.546
159.293
33.9024
111.262
272.983
208.719
858.985
-3.25321
-9.59444
305.897
70.4339
298.261
657.936
727.972
785.748
-11.9771
758.707
314.36
355.839
439.399
72.117
402.449
1387.52
27.2542
497.803
87.2792
5.55182
9.24083
250.474
40.8504
93.4258
520.688
767.891
615.866
63.6558
557.927
151.741
708.331
685.521
545.735
245.051
41.3003
630.01
159.424
937.601
22.4861
138.85
36.2998
383.553
-6.7986
71.8774
195.398
239.656
399.6
299.07
24.6476
335.596
58.9303
214.158
674.374
324.992
40.7468
1.64089
583.702
386.96
344.353
607.573
117.882
332.863
800.233
439.714
146.469
-0.329495
812.068
330.493
755.156
458.764
182.491
128.454
115.493
79.783
3.67776
219.136
408.167
638.754
334.981
625.236
429.099
601.031
202.341
579.02
188.893
273.995
-21.0668
333.379
706.839
22.5597
459.36
196.905
62.4126
-0.00267577
26.4061
264.936
40.5988
546.269
156.21
409.041
487.033
81.0087
162.263
133.343
714.158
563.054
795.118
195.681
59.4874
691.297
160.164
27.1395
216.917
84.7082
155.363
531.514
802.107
126.745
528.654
346.994
67.1369
141.152
150.583
1764.82
241.662
565.586
149.597
218.192
829.458
576.462
1028.63
52.8392
53.3603
61.8571
16.5779
590.04
83.486
450.433
228.288
120.641
43.4048
37.2658
45.2953
600.026
311.881
70.0331
197.184
77.3499
181.781
103.086
353.211
101.648
50.8115
201.514
35.1595
373.876
148.327
963.614
245.272
172.494
759.235
697.288
-45.985
214.451
518.465
35.2282
666.865
428.685
748.925
554.661
306.803
44.9111
230.123
341.461
117.614
162.839
129.626
183.729
32.0728
54.6716
363.697
116.761
485.38
225.58
3353.95
613.517
555.64
45.6405
802.595
190.374
176.447
33.8718
714.853
1386.08
39.0656
771.02
98.8428
573.231
430.029
21.5173
12.6434
375.188
198.467
49.8793
0.00637436
197.96
1626.86
195.194
413.839
600.298
0.657367
293.681
318.499
52.0916
762.417
626.738
122.936
68.0237
61.0939
361.465
50.6127
672.501
22.1976
370.218
204.931
863.596
96.2786
821.142
458.931
32.1768
15.3171
41.9221
82.9721
262.013
830.208
805.861
143.266
699.714
315.729
536.431
978.474
334.572
325.397
12.6707
33.7326
117.405
1240.04
62.0145
830.823
42.4283
598.534
330.853
1014.94
74.8923
-11.3739
21.8375
119.561
340.803
796.001
31.1572
258.559
55.6777
177.978
71.148
27.7235
56.6034
38.9033
269.661
191.226
719.965
470.959
80.5822
729.181
281.802
111.813
319.289
222.056
203.062
94.1982
365.219
249.675
32.9525
934.507
-7.59909
445.605
-1.66974
62.4914
743.846
163.498
812.174
682.091
354.164
202.861
93.1415
326.84
1085.3
15.9359
296.348
76.0673
42.458
733.367
14.6525
20.3351
58.4853
1962.7
122.052
498.637
231.377
6.42973
41.5152
450.334
259.281
135.393
438.767
418.791
11.1859
680.22
880.424
112.825
329.631
129.626
142.643
56.5456
9.49856
51.1682
103.071
193.721
325.457
-6.7986
68.3826
433.572
56.7169
57.8719
1016.17
43.3883
581.795
52.9879
396.569
100.91
73.8672
492.397
526.379
274.482
62.7467
642.33
1032.99
562.036
1357.98
465.951
723.557
472.556
400.721
1179.38
5.34253
973.03
463.503
267.855
680.47
33.3535
62.031
38.7837
81.5348
159.944
134.642
345.855
591.037
156.565
224.189
289.678
16.7962
430.656
127.159
526.31
-28.5876
8.82606
120.811
11.7939
-32.4148
-12.3862
72.4672
-10.2365
96.7281
-6.23558
300.916
569.347
630.792
543.235
69.1011
101.179
468.242
119.498
32.572
46.3385
678.568
115.54
-8.2947
665.191
558.049
568.046
34.3805
-1.41972
632.264
1446.71
271.705
787.57
104.386
59.2496
5.62857
45.1452
564.385
376.358
-3.15113
263.027
74.8704
305.144
235.058
19.862
251.682
402.174
912.44
92.1946
951.038
991.394
293.94
322.048
805.002
17.5242
381.961
17.5678
189.582
302.042
287.057
426.199
70.0331
204.681
540.244
327.606
121.811
219.278
692.367
407.36
247.825
170.007
383.298
21.7986
415.595
198.65
89.2939
33.1403
1038.47
230.005
41.3998
24.9751
595.278
50.0781
5.77942
161.891
353.278
10.2821
135.822
21.0762
229.495
139.388
25.3801
381.61
46.7813
275.358
247.099
149.623
18.264
57.5518
24.3044
445.961
89.5676
9.75172
70.7625
242.07
50.6707
628.136
-3.6199
592.202
568.011
11.9369
391.049
115.234
19.4036
214.138
27.8869
234.682
239.1
766.778
504.262
-10.4102
169.18
411.562
410.131
244.407
2473.28
393.321
45.8455
109.598
111.969
39.1713
263.523
133.065
385.366
305.64
92.1207
91.4997
652.772
236.79
199.977
16.7743
106.44
22.1604
12.0445
128.558
484.066
252.249
-7.72642
11.6098
285.744
50.6127
27.8223
55.9308
492.032
49.3833
738.034
-27.4098
62.1455
196.561
94.021
294.553
19.5267
79.1182
242.268
1270.26
5.6188
967.031
137.494
765.505
337.78
240.869
-8.18641
379.988
249.25
12.5256
227.002
565.463
950.322
36.2195
303.077
260.652
536.704
600.655
109.608
43.9923
480.222
626.561
482.698
297.31
88.4661
95.3712
28.3066
13.6484
26.4003
26.763
422.113
136.761
172.56
84.1963
354.905
36.6245
-0.801892
562.149
-11.3739
426.636
618.063
734.356
633.132
171.712
346.64
70.6702
470.332
307.28
794.216
97.8328
-2.32612
5.41742
39.671
258.692
427.611
54.4761
463.463
258.618
50.769
555.416
342.323
212.467
722.432
97.2273
819.391
6.71562
60.2549
480.595
1441.67
749.337
83.2375
233.776
74.7295
887.301
58.9986
54.7232
112.26
582.114
44.984
269.174
101.367
495.045
1045.4
804.571
347.36
597.279
61.7519
331.381
206.947
750.333
55.3652
316.018
743.202
882.615
801.721
40.9519
57.7937
631.084
194.84
151.255
134.866
494.366
54.7293
140.103
54.1431
481.951
903.371
54.5616
294.552
45.1058
53.0423
813.342
62.0134
220.509
1106.4
705.565
770.904
15.4874
781.261
92.2531
1069.31
17.1514
448.04
429.995
67.9805
-8.22897
172.124
210.674
469.908
245.269
94.5712
721.04
245.878
1111.14
46.1311
59.9765
34.8379
510.974
128.971
332.099
30.8298
159.85
232.993
406.535
301.909
63.3386
251.312
644.107
63.6676
248.327
60.6185
600.728
233.042
616.219
649.128
414.47
159.08
635.626
103.398
765.405
371.758
405.206
-1.36084
406.316
-0.00339413
114.218
485.134
719.591
333.095
1065.62
725.668
577.264
380.682
798.841
150.862
46.1548
633.866
507.105
526.288
10.5692
195.61
74.1058
31.1601
389.004
138.551
226.383
100.897
-4.22476
-6.32409
724.264
4.14089
210.774
555.594
900.101
460.465
2.35905
690.389
443.532
-42.0956
76.1134
94.964
1282.93
805.48
222.074
319.697
25.9924
637.489
243.389
218.992
-16.1537
24.5193
512.842
270.941
87.9783
256.951
579.734
46.6932
111.024
291.184
524.669
598.289
201.837
14.8084
482.789
44.984
636.491
32.0268
-12.827
3.41864
21.2117
62.5015
-28.6588
93.611
762.363
351.996
38.2814
113.565
88.6385
396.552
573.234
4.11349
73.975
61.8571
59.6814
509.455
111.597
-16.209
331.361
-12.4172
299.635
41.5472
613.144
141.341
838.4
448.415
14.6365
151.812
236.969
25.0503
90.8414
150.373
245.714
840.923
851.815
1.18392
386.057
-2.5353
767.774
15.2327
196.272
178.207
120.552
240.142
772.531
332.804
224.672
46.8685
230.485
85.7315
9.29211
29.1322
601.261
31.9853
77.1069
563.864
13.1987
232.622
699.162
135.799
846.011
605.881
-3.08861
33.0313
713.957
25.6927
37.4228
247.31
57.7085
39.7368
200.073
936.828
37.7969
163.115
554.937
665.617
626.066
64.2867
320.463
90.1244
10.0628
63.0876
566.666
326.75
457.767
-18.9648
64.1422
27.3304
455.683
120.079
418.751
56.7361
49.8671
181.495
446.806
222.531
275.255
653.043
62.7467
113.843
721.891
230.326
479.04
307.353
394.737
26.4046
298.268
102.744
697.75
423.447
158.913
179.582
169.466
891.303
156.671
39.1252
506.363
278.248
28.1239
59.6814
443.862
34.7603
223.671
554.375
562.926
488.274
437.832
16.0647
339.136
695.149
14.3413
16.4875
470.113
640.628
572.988
454.696
22.4263
162.499
-9.42882
164.851
29.5975
2.25546
280.658
301.52
187.722
56.2929
-5.40852
2.19772
723.518
1025.68
386.75
389.175
11.9421
430.077
484.172
32.283
220.359
26.5217
114.457
238.841
279.75
63.4285
149.692
85.2009
77.7392
-0.475099
348.952
220.956
808.876
-7.48989
697.32
283.275
556.268
77.4337
233.042
14.4447
29.8928
295.72
106.493
-14.1924
1061.84
283.541
267.241
668.811
369.556
270.752
498.515
586.292
254.026
21.2723
22.1403
564.795
52.7752
344.613
200.85
428.073
40.048
-27.7036
1228.03
273.61
292.367
47.6884
-8.68288
152.247
1177.13
1050.82
574.453
-6.31235
67.0186
123.027
709.678
374.984
32.4713
280.435
507.35
41.3867
28.8323
27.1487
100.214
251.586
60.8289
200.609
163.667
149.114
1091.91
124.073
44.7714
3.94378
189.368
562.926
132.202
730.187
40.4276
314.773
243.499
227.985
749.247
12.841
14.6902
228.159
53.646
241.692
48.1814
1025.06
337.265
267.604
333.965
63.2662
363.364
97.767
412.365
148.265
120.264
815.347
324.782
485.552
47.5442
344.197
28.8087
643.721
352.987
46.6275
-15.7732
45.2624
457.411
398.136
9.88442
10.5117
1058.56
62.6228
27.8778
793.598
401.953
104.473
52.8491
294.044
128.59
9.37671
40.5381
354.366
0.291463
509.416
128.033
15.6499
123.141
22.3965
27.7288
-2.20244
210.695
417.164
131.742
211.019
228.406
15.3579
-1.86112
423.248
474.845
2060.62
55.5229
441.478
457.202
571.461
644.027
57.7169
9.09282
623.762
44.501
-8.19816
138.618
119.396
43.045
44.9111
173.901
182.166
194.451
46.6469
137.122
0.0708854
392.831
662.806
1228.58
12.7498
242.689
434.539
60.2765
5.38283
164.897
544.911
517.955
200.681
-13.7707
448.977
-18.8435
473.716
335.662
553.497
232.226
425.867
643.509
-31.9282
687.748
21.927
484.262
558.688
334.527
270.97
25.5914
1424.9
200.185
-37.761
-20.2255
19.5854
148.606
174.897
329.699
41.4137
35.2276
191.342
6.32908
397.251
267.067
43.7493
15.0826
202.12
328.55
104.712
649.665
526
221.926
279.928
229.043
213.288
281.107
386.07
43.9403
23.375
330.284
7.70801
231.852
450.764
733.944
53.9001
198.65
74.3014
439.813
95.8176
522.359
618.612
575.951
40.5543
248.729
206.304
448.623
19.4473
422.682
76.1376
66.6645
710.142
147.4
280.731
147.749
-41.7061
78.0089
5.55973
1024.57
-0.0584857
560.279
231.997
628.194
642.353
136.602
223.329
1.94495
35.7355
36.1757
742.128
18.9098
249.943
698.396
-1.1764
55.2641
25.0258
570.211
190.931
133.483
124.782
1061.01
146.316
516.202
928.177
-4.48084
601.285
429.94
192.546
15.8604
27.1395
295.627
99.1414
964.424
65.5987
670.224
35.8987
158.019
20.0669
415.95
5.23997
69.0121
210.695
2156.3
557.155
252.769
204.639
330.722
71.2275
318.3
394.581
879.595
606.849
606.025
217.693
209.68
17.1843
35.9319
956.56
47.5443
498.909
133.572
-2.23005
31.8715
842.292
212.457
808.171
341.292
604.791
623.179
402.234
338.758
290.48
254.28
146.417
145.672
849.122
272.352
40.5543
265.596
1084.1
305.934
115.177
165.624
343.971
297.277
895.002
48.5962
242.977
758.618
397.025
72.7863
567.365
336.63
459.084
921.496
59.9116
421.598
426.9
0.381392
7.04421
132.854
86.5227
359.892
78.839
472.833
56.2193
393.723
221.832
190.524
109.394
122.477
491.5
423.315
781.909
257.84
605.608
725.402
-2.91392
1046.24
351.592
340.597
280.877
34.6011
396.33
81.9838
300.226
393.37
204.49
589.4
48.9714
102.304
385.412
1350.86
376.408
174.677
96.4221
321.02
553.458
547.09
129.495
475.633
740.443
-18.0338
231.813
1332.41
57.172
345.477
173.997
34.7603
439.189
488.783
-4.92097
320.767
12.903
219.583
350.775
2.66009
656.616
457.68
-25.7237
631.204
513.491
493.567
-21.6026
170.988
410.632
75.9513
214.827
803.527
209.895
346.041
223.254
126.931
91.9996
107.434
559.671
-44.8204
58.8173
313.676
443.297
252.3
69.4756
311.962
399.984
412.58
202.957
881.471
249.886
148.286
165.792
34.1259
154.552
222.01
54.8974
-6.17784
425.898
364.301
18.1192
137.815
539.945
957.971
554.852
262.938
3.74546
48.8949
28.8035
758.366
300.548
60.8863
66.2552
740.751
432.685
109.12
705.742
135.218
693.543
19.5749
401.564
109.837
177.747
160.074
36.9986
85.9739
145.171
268.894
385.583
191.53
69.1564
407.826
67.4728
222.322
60.1378
-10.9529
33.4037
17.4636
-34.9499
-2.42187
451.558
46.4694
277.033
534.909
1573.46
54.9053
2.99787
129.08
270.752
63.7312
295.814
316.426
214.301
368.842
300.552
28.4123
33.5177
440.723
120.265
220.052
7.90369
172.927
440.05
1242.5
29.9975
304.435
28.9972
62.2923
185.744
40.6969
27.2255
1110.63
156.974
143.642
61.2513
393.794
602.944
196.947
4.36034
179.235
419.269
603.607
546.075
422.619
285.77
388.82
49.1872
73.9474
313.053
24.986
102.263
389.139
786.902
240.076
498.589
364.099
436.821
88.6072
-4.65497
123.863
19.1889
376.642
918.438
113.281
65.4556
668.614
555.43
1310.99
203.574
642.675
117.415
230.131
314.541
66.7645
393.01
230.123
31.6543
714.09
159.619
717.896
107.39
271.737
20.7839
673.482
108.065
285.556
87.1232
459.809
231.005
55.9979
135.357
216.611
281.395
376.826
265.078
111.084
653.316
807.433
178.815
40.7468
554.49
808.625
258.996
226.578
154.827
438.538
368.5
359.988
47.1431
35.2778
51.1968
394.211
186.859
46.7594
357.564
5.29382
246.303
29.2348
676.308
225.774
699.04
462.606
125.271
1504.03
30.6426
173.94
997.704
31.6436
202.724
422.072
-42.5903
408.19
202.396
106.834
308.184
600.389
545.801
489.343
198.118
23.4774
10.5542
207.574
554.723
282.323
74.3698
110.81
200.02
236.303
171.152
321.664
65.0707
202.556
293.076
259.575
615.605
448.791
382.771
40.2142
361.779
81.208
458.335
359.154
24.7479
52.6695
71.7445
669.205
426.38
10.077
12.2616
1178.09
106.02
75.8293
911.082
379.119
99.985
26.8717
843.79
279.471
461.895
223.407
278.24
30.8556
36.1568
764.063
-14.5075
472.997
379.814
205.424
689.043
4.81339
38.9868
138.987
142.19
342.933
155.273
16.4245
105.661
55.7089
9.52672
102.421
8.5719
343.788
440.92
655.19
927.373
538.636
93.2206
24.1297
115.186
77.7392
408.071
653.865
516.522
178.043
212.952
312.2
-10.0159
36.2148
1931.82
430.756
356.462
27.0817
114.873
101.063
693.589
393.174
5.80897
848.38
9.31972
66.5423
146.826
737.154
158.01
16.6308
327.326
23.2103
10.6251
1118.21
54.1969
112.2
83.8034
-34.157
-1.29301
72.1481
786.183
262.269
243.379
271.689
526.124
29.2598
37.8858
151.851
553.096
330.325
458.209
588.733
356.417
692.708
34.1651
46.085
31.5343
182.046
2483.15
547.202
206.099
580.485
13.0402
194.05
378.247
140.681
31.3071
508.603
-13.8598
207.614
46.078
14.5815
796.508
158.128
150.943
267.19
1585.39
419.661
325.436
7.11716
383.906
132.756
-8.19816
140.492
83.7887
78.6523
144.237
198.263
435.165
50.1477
67.2616
60.041
18.9543
408.675
804.543
678.409
108.865
639.749
18.11
96.275
585.372
22.9837
580.736
22.9127
188.5
255.158
61.9828
72.0487
82.973
462.162
235.037
749.144
378.328
842.358
33.2581
68.6199
-1.86769
51.7825
77.0044
526.904
181.455
950.749
219.923
271.192
528.394
40.9011
42.0295
475.26
544.603
61.614
64.0836
456.284
52.4868
247.088
539.44
236.79
617.269
37.7826
54.1324
405.116
328.286
208.807
70.0331
1006.89
29.6291
256.744
256.759
668.004
60.6576
771.127
485.595
389.273
29.0996
503.434
389.358
680.285
428.5
426.694
69.5806
198.146
596.123
203.598
55.7003
35.7645
980.858
72.1684
68.3551
43.565
34.592
253.083
94.3265
203.462
1490.9
89.2561
297.175
466.513
349.799
758.719
134.456
619.614
284.796
689.112
267.933
245.436
539.344
26.6183
260.043
473.934
331.781
159.509
206.471
457.4
600.27
39.3527
841.625
712.838
183.028
729.709
60.8863
128.099
746.373
691.306
32.283
319.685
5.7608
175.122
444.668
40.4967
443.864
246.281
957.165
983.652
831.079
83.8579
253.374
331.526
244.782
119.249
48.8934
-31.5677
709.942
221.737
420.448
237.459
376.595
108.314
12.7901
248.177
4.86944
450.333
284.108
-0.230155
438.897
134.946
648.136
42.2566
139.338
172.066
390.507
47.153
269.65
418.234
-7.17166
231.296
85.0256
656.331
572.103
87.7251
28.1076
396.265
443.166
315.291
629.898
372.407
19.7293
197.961
61.3964
175.501
171.821
336.827
39.5258
23.6877
904.652
691.688
255.594
643.759
394.466
212.658
438.993
175.147
78.795
409.564
480.936
99.2551
263.592
526.233
218.988
367.015
57.6194
780.784
498.439
123.144
663.361
183.592
102.686
185.914
22.0367
39.1506
228.952
792.944
333.907
702.903
274.182
3.74546
873.484
139.373
327.331
-6.7986
214.56
96.2403
487.752
215.293
45.4015
226.901
77.3508
302.866
312.679
383.088
462.412
30.853
1522.64
61.3691
185.908
2033.18
57.3755
-7.48989
160.478
446.195
112.735
1002.3
103.671
73.7459
314.295
221.048
213.261
251.925
999.999
19.298
203.523
-24.593
455.763
900.438
266.13
27.8223
252.708
139.708
485.035
20.916
57.8805
62.1619
37.8059
533.021
448.594
-12.711
246.016
277.374
281.947
176.85
60.8563
73.5367
28.3227
213.111
143.418
452.834
126.989
243.628
242.967
267.399
480.001
57.5909
526.783
0.612208
754.573
46.33
28.2682
47.5729
222.052
617.456
849.811
286.816
53.097
117.255
359.154
176.547
157.215
76.9243
6.15216
1047.77
285.384
617.535
47.026
22.937
434.738
491.151
958.665
89.2561
246.575
279.165
37.3518
750.849
584.33
856.171
736.206
155.071
1.17217
153.611
147.507
367.258
16.8001
70.827
633.816
128.859
648.222
75.2783
361.766
54.5616
135.256
375.382
530.358
479.93
1393.67
41.9271
42.1456
351.113
1149.3
294.004
36.0312
240.974
258.906
253.138
-31.0249
270.38
246.644
550.686
42.008
559.863
674.431
594.982
379.96
35.9825
104.954
81.7675
270.033
37.7728
40.9
321.062
202.017
33.4048
244.429
55.4692
435.341
196.027
256.517
1329.08
23.3752
99.3384
608.783
280.819
209.048
62.5018
92.5305
79.0121
1036.14
500.693
35.9319
390.498
49.1331
31.5031
163.04
54.3603
298.813
11.9319
40.2416
58.5441
481.847
331.177
816.403
473.691
252.338
409.828
346.942
145.672
24.5332
600.313
199.85
23.8412
457.429
472.986
42.1834
1262.14
704.173
168.436
22.569
313.207
97.5866
724.256
263.177
688.068
172.972
84.9925
178.671
281.57
410.656
62.7187
126.441
68.3369
199.201
460.465
562.705
96.3096
692.783
127.507
-29.7714
532.558
324.342
156.116
309.218
18.9098
135.625
18.11
285.556
113.36
62.5071
532.73
243.404
532.659
25.4563
232.523
994.089
-49.4584
60.7487
-19.2234
219.033
-17.8728
396.33
96.9763
390.181
535.799
3.02762
11.2508
385.366
-9.20268
310.765
334.181
45.635
117.518
235.804
248.177
53.5952
75.52
165.105
587.29
840.884
464.718
516.318
412.943
447.671
101.28
566.206
35.7424
273.899
66.1502
225.523
27.4091
93.6408
544.809
292.296
419.724
70.827
-33.3518
89.5031
86.0023
13.4341
474.21
180.124
609.395
509.874
187.975
271.737
1130.23
705.341
520.36
6.31986
117.108
47.5146
367.812
338.982
58.52
-13.8991
219.404
6.45641
440.92
1050.62
292.065
207.539
3.51496
34.6011
148.954
344.353
866.194
166.608
366.596
11.2508
220.448
65.76
0.291463
428.832
469.174
554.631
153.291
106.493
145.103
134.182
226.532
238.372
127.386
81.5348
107.47
62.49
52.564
449.496
54.9364
661.31
141.793
542.327
19.9954
683.422
194.752
831.841
228.106
726.714
24.9439
535.042
314.594
371.014
874.464
313.374
33.7848
335.705
139.17
92.7657
30.2609
634.612
172.846
137.914
218.004
34.9321
278.714
62.0014
53.1951
306.427
325.125
190.169
892.517
445.012
69.4247
114.941
70.4036
964.477
478.272
569.51
770.437
202.487
-18.2107
39.8814
10.3376
579.261
948.726
165.063
398.139
20.4781
38.9276
27.3309
61.8173
286.003
617.58
579.333
393.668
773.216
158.192
234.593
17.2551
266.774
342.223
84.2284
396.117
408.747
86.3313
249.012
32.4655
48.8993
0.568295
588.968
-4.39028
46.8076
317.62
358.092
392.324
154.827
437.624
1194.96
100.398
472.135
158.644
449.498
402.622
23.8862
40.5276
52.4114
531.69
86.1486
1176.85
233.871
697.534
314.391
142.224
76.9076
86.4207
560.669
384.752
1017.79
111.262
329.205
311.793
606.24
47.3466
929.313
28.5349
469.61
135.218
-9.23173
12.0786
54.862
49.8671
100.91
79.4894
273.131
63.4851
319.459
628.715
188.806
609.447
132.875
85.4865
29.9914
69.5081
273.905
20.2852
21.2117
83.1163
422.991
447.81
1163.41
-4.07651
25.1629
184.216
66.7161
207.791
690.022
797.365
204.286
203.985
198.36
441.433
1046.03
715.678
395.746
193.353
495.161
-5.10897
149.569
95.574
492.892
64.555
248.064
276.374
178.484
521.202
509.213
242.743
-56.9121
423.091
588.456
55.5608
436.065
157.662
14.4874
60.1405
216.13
20.0931
427.444
272.461
79.6647
325.125
330.724
976.85
-6.63746
118.15
437.281
493.586
422.682
368.389
84.2626
24.2334
44.3263
380.133
559.869
23.661
348.514
3.68165
531.847
49.1071
-13.5705
264.039
197.093
641.002
470.604
200.849
103.202
28.6794
524.736
759.166
1498.07
805.218
79.4084
398.218
1149.47
673.285
280.886
583.258
938.126
465.053
366.277
251.639
-17.5993
202.109
45.7562
76.354
-11.4776
645.547
304.501
-24.838
522.68
666.447
172.42
63.0269
206.315
50.8912
24.0334
285.455
141.212
576.665
593.987
290.152
21.4148
413.416
255.43
127.206
17.232
396.314
363.582
278.947
377.714
377.345
336.159
255.174
136.591
811.788
319.377
339.899
6.13543
32.5658
237.15
233.559
252.929
1108.8
53.9688
1230.98
33.4309
132.357
483.447
376.143
71.156
383.796
456.82
22.8044
58.1669
163.257
92.1529
-16.8693
195.072
15.685
207.391
769.065
471.054
356.567
-9.59444
144.727
152.893
1102.24
253.138
379.396
229.15
709.538
404.509
30.7636
-4.23082
46.6185
-17.8728
32.7617
578.611
229.011
655.739
694.558
361.701
402.233
65.8838
591.875
843.927
27.5632
31.7668
951.697
474.696
74.2124
1257.27
365.808
47.7381
462.907
586.294
449.485
120.967
647.21
385.709
472.966
189.582
159.08
242.072
208.346
321.251
71.9072
320.979
389.45
1334.33
58.9328
531.048
461.906
43.5516
369.403
117.534
265.232
147.361
52.0261
133.058
570.929
20.0219
351.819
169.278
68.8188
259.328
115.335
338.507
70.4126
26.1665
526.483
-8.14754
20.3372
93.401
304.996
94.8755
501.705
324.155
627.746
548.714
622.571
74.5106
644.474
148.367
170.611
418.13
296.426
225.016
309.789
82.4562
95.7466
195.595
53.7172
815.916
139.597
17.5295
217.168
60.394
795.697
212.054
144.442
527.447
51.1139
46.1189
31.5694
231.289
361.212
846.845
435.651
165.82
23.8878
47.2269
301.541
183.665
272.922
102.744
1524.21
71.8719
597.279
251.033
460.638
16.5382
32.6592
1236.13
182.342
415.292
944.299
142.794
235.145
37.4943
644.39
337.041
550.128
84.9906
738.034
100.027
24.6642
77.1544
622.515
840.368
238.699
6.13543
61.8408
311.107
437.345
250.137
24.8109
208.233
681.628
37.0335
850.825
587.796
35.0144
177.531
487.428
49.3379
79.9097
12.5968
-12.9612
308.068
638.136
-15.9548
51.4885
549.563
169.525
403.008
113.067
488.32
68.6736
247.762
1347.25
168.862
155.635
39.8854
91.9926
131.711
183.833
96.0256
299.805
-4.78529
833.823
96.6714
561.085
798.325
113.589
-25.5303
409.564
8.67126
568.914
221.069
63.5887
314.192
633.055
10.9669
50.2975
333.107
91.1273
82.3964
309.154
267.604
514.916
517.037
384.499
9.44122
380.759
461.148
988.201
311.092
725.433
353.017
49.9691
25.0605
729.928
615.357
0.494918
410.196
407.096
284.077
191.44
2.70827
427.801
500.086
1218.92
460.014
60.8726
-19.2158
1023.62
46.6676
27.3905
2117
60.1378
50.8912
548.772
1385.53
506.655
342.406
190.773
55.8936
1348.25
72.3358
4.87194
27.8808
114.683
19.6271
129.324
350.159
595.106
658.455
-5.97073
101.901
136.591
498.819
506.322
557.384
459.554
594.592
419.435
436.654
37.4937
199.488
23.1762
401.936
0.448087
528.698
1.34153
557.586
-25.053
338.758
562.219
447.241
-9.96318
187.647
319.96
628.424
146.884
40.3726
197.952
-2.67596
1.74456
546.576
310.817
989.205
53.8713
1000.05
219.203
544.809
264.185
807.656
642.417
124.07
353.746
145.972
161.485
329.907
116.516
41.3577
13.6869
18.738
75.1318
390.498
59.3394
650.999
45.8938
39.8503
-2.09818
1216.69
123.973
-29.8465
889.142
326.602
3.01543
60.7487
55.7393
65.3591
720.509
42.132
5.1471
791.231
121.63
675.817
63.7246
282.293
204.441
560.637
70.885
66.1893
203.725
498.409
7.11403
485.055
8.29635
38.6026
102.843
386.423
218.278
215.531
1051.06
383.892
321.123
196.428
583.536
669.343
472.049
67.7841
50.9244
34.5192
287.425
813.752
17.3798
125.559
354.211
-4.93474
42.1157
909.37
50.0672
591.319
375.997
441.832
311.094
23.7016
1187.57
288.846
42.5984
283.154
163.656
327.286
81.9373
516.089
263.323
407.561
45.8364
259.244
27.3001
542.812
199.036
50.3936
223.21
118.154
708.927
35.7706
407.198
-29.0178
191.329
392.128
82.4131
291.317
336.258
201.034
22.2911
201.435
63.9264
290.556
767.344
14.3017
4.79962
872.089
271.903
42.5014
1143.84
566.986
47.9951
-3.85267
207.423
283.982
116.393
459.27
16.6282
36.1163
395.602
64.2865
14.7834
24.8741
154.38
347.719
531.536
40.4276
738.312
-26.8882
-13.4976
325.81
39.0531
83.8563
-11.9463
691.468
-6.16647
144.245
534.042
33.3457
86.5884
679.834
-47.0564
517.558
4.75605
630.947
303.23
486.317
782.592
278.991
693.711
308.982
522.844
108.422
80.1427
165.631
179.258
841.594
769.201
105.462
49.8671
55.9322
643.583
1043.37
556.364
81.4528
92.7318
225.263
295.918
301.004
191.322
983.555
229.293
422.991
24.2706
1049.09
398.848
175.412
561.99
77.2021
73.975
25.9482
166.501
654.707
430.687
178.738
62.1455
388.256
420.577
23.1814
69.7479
156.061
170.184
46.8483
46.8641
518.079
397.989
782.372
189.729
32.0709
14.3024
254.425
558.471
865.157
157.662
190.65
873.485
562.832
72.4134
68.8188
500.533
501.097
887.387
49.6145
-7.0348
223.873
361.779
19.3638
359.01
63.0514
230.895
84.1268
-1.67841
594.167
236.662
624.227
596.479
336.164
1207.92
628.987
175.36
451.52
44.3263
250.746
395.15
335.156
18.264
445.969
788.594
6.00359
-15.4446
67.2616
105.263
-3.67725
-11.0307
1047.93
86.3353
23.0572
-9.37301
684.203
-10.5519
119.31
814.042
979.179
1228.18
163.539
725.039
401.474
-17.6472
7.78103
408.685
844.164
-6.35491
9.08056
282.501
-9.6035
1095.32
714.922
95.1023
52.8491
254.689
62.9977
18.747
857.631
500.543
15.284
694.949
819.564
154.331
21.941
535.891
55.8398
931.082
130.111
92.9505
582.084
302.611
708.41
449.487
297.13
1020.15
25.8884
491.707
-1.57275
513.279
150.243
50.9244
58.8821
141.248
804.382
6.13543
516.886
76.8491
992.218
98.1389
73.9748
553.298
948.489
411.762
1091.7
297.286
1311.4
61.8436
276.769
886.673
469.885
155.718
83.0711
40.5543
201.878
785.955
821.795
566.88
364.458
-12.657
502.334
352.948
272.803
53.681
208.406
159.089
296.298
266.205
108.859
109.222
714.986
802.275
37.9295
211.724
555.806
16.6362
577.45
181.92
8.36292
83.2664
302.01
8.0542
276.147
326.722
123.924
261.37
185.925
439.41
468.45
67.0788
139.062
-24.5676
303.914
-52.403
459.36
15.3162
273.742
17.435
616.565
553.019
454.216
752.744
-21.7911
613.736
174.951
-20.1198
97.2273
826.887
324.498
693.543
519.951
229.15
-26.9696
507.582
375.592
72.6059
14.7594
358.815
810.996
564.469
830.027
40.5089
-7.48989
445.336
118.234
1008.54
147.722
836.43
531.018
74.8704
-2.2563
55.8936
396.228
416.6
128.56
398.946
251.49
277.375
365.154
486.966
969.919
739.04
153.325
38.1826
210.197
61.6287
339.524
1165.99
141.341
203.092
277.875
179.907
5.6346
263.206
489.819
718.654
86.4188
-4.63358
136.117
1084.64
-10.0316
-39.9482
311.527
21.7221
432.584
633.696
317.133
340.3
196.561
63.7351
787.083
487.027
251.205
789.22
30.1202
235.125
65.8781
300.409
199.311
358.581
127.897
138.916
801.101
35.063
489.073
41.163
102.686
770.623
644.227
279.031
689.972
18.8115
433.123
472.393
120.509
374.811
686.601
301.094
146.875
36.5234
15.6554
7.27215
99.7494
255.966
554.862
190.115
377.201
424.68
65.3025
474.917
852.217
385.824
276.356
42.132
209.42
50.975
198.467
297.256
43.1099
252.308
251.293
34.0247
102.744
804.571
926.446
96.9036
296.01
719.259
872.241
816.34
73.6459
212.893
661.315
24.7282
234.208
227.41
521.636
388.022
665.014
96.1659
1.63826
66.8307
171.262
486.638
29.3726
1069.94
614.449
-17.3962
143.879
474.72
23.4224
761.82
374.713
12.8689
125.512
55.733
96.7262
97.8559
78.7624
182.031
377.177
686.184
157.766
121.117
194.136
51.212
259.82
59.4485
380.593
634.156
431.989
10.2591
379.023
133.917
528.571
367.94
61.0333
287.939
58.4811
160.963
101.395
322.427
135.463
350.614
427.813
1012.96
486.09
390.823
10.5453
-2.67596
104.877
339.076
709.62
353.819
582.557
132.756
-5.1618
212.005
30.8596
9.76309
133.937
441.276
887.752
551.708
16.2452
441.413
291.631
252.19
65.2237
551.91
559.578
728.767
667.474
681.921
453.25
181.271
-46.6953
505.346
404
7.39344
14.5696
88.2854
543.189
654.828
170.057
55.9888
25.2308
227.665
376.212
225.263
342.77
59.2496
194.909
597.136
75.1303
417.587
75.5596
40.0128
21.941
650.209
33.351
177.708
19.5408
246.624
555.281
250.375
625.708
328.327
267.004
1418.68
430.744
846.231
183.31
-7.73207
366.681
17.5881
27.4986
101.049
1229.14
-7.92007
536.564
14.0521
267.067
352.224
104.698
58.9822
472.713
303.81
59.4376
42.2181
-28.5588
10.5832
93.9435
171.909
93.8737
319.203
18.0655
537.335
93.8605
576.06
178.99
12.1562
506.459
810.455
-20.5305
169.289
109.081
286.928
223.101
712.675
84.4963
452.176
-30.8919
264.418
655.877
399.322
1090.57
-41.6573
25.4569
141.262
582.915
150.163
733.627
512.428
41.5152
725.822
491.665
238.641
247.837
-22.2537
383.184
47.2444
263.248
576.209
263.856
540.112
366.865
69.6561
554.794
122.028
92.1529
135.061
291.049
116.189
721.685
823.408
383.553
1127.01
57.1382
416.538
786.884
825.013
-6.40284
536.122
92.3433
21.7561
321.244
59.4874
696.919
327.486
819.342
97.2673
415.322
238.013
70.5231
148.219
275.779
220.81
592.802
244.286
149.377
65.2101
364.369
197.334
878.707
427.652
45.864
1161.93
942.367
44.6864
60.9973
1565.5
87.7326
456.099
50.9011
786.892
107.139
35.9319
838.494
621.009
4.15556
69.8537
247.021
196.789
259.458
317.405
60.8563
73.3003
779.079
27.2255
441.832
166.791
379.774
168.073
637.423
599.196
69.5108
547.84
799.551
488.61
219.423
118.787
529.441
315.755
585.597
58.5575
184.517
350.535
75.5858
171.603
559.679
39.7404
217.185
343.15
67.554
137.337
479.924
202.925
36.5745
56.3963
738.83
168.811
107.659
31.7225
2136.01
445.248
21.354
166.765
199.796
104.086
48.6391
268.238
809.711
72.7999
17.9673
390.576
54.6828
131.842
915.563
660.815
929.432
458.547
506.687
148.252
425.537
340.842
120.449
568.016
476.581
57.8869
778.249
1090.06
8.39904
58.2409
186.176
34.8868
15.0217
483.742
443.923
745.958
183.896
39.4905
885.367
107.108
17.4245
167.451
339.841
260.956
-26.0018
57.0965
155.94
283.863
75.8332
236.682
258.065
781.971
56.9542
-9.99176
409.554
-25.0862
164.304
497.693
21.7209
468.272
37.7877
378.322
88.0603
693.13
-6.13533
-39.199
750.848
132.26
338.166
66.1064
14.7028
342.471
218.26
158.324
228.161
185.908
1118.63
703.928
393.56
660.854
425.581
558.763
344.499
17.524
10.6966
86.1148
408.164
215.189
486.183
133.616
12.3682
588.227
236.498
27.1234
555.43
351.468
31.1601
34.8054
698.956
766.364
14.3413
438.152
-0.277512
391.378
415.566
46.1498
595.891
340.536
273.555
211.703
646.101
1195.45
230.581
9.58401
448.03
122.383
-9.37301
794.773
-12.426
344.197
100.023
57.1382
43.7664
199.146
279.012
150.349
12.3378
19.0254
393.692
8.01036
705.427
113.835
159.062
8.36417
128.339
1034.01
309.596
84.1489
666.447
316.885
448.193
290.151
201.122
219.923
231.836
241.662
115.864
761.671
420.348
40.4792
809.366
79.5972
611.603
271.391
6.32343
5.92352
9.15483
39.6731
45.3022
1724.93
85.0256
19.1481
103.587
68.9845
723.386
277.374
851.513
463.342
18.9524
29.0996
634.618
524.291
730.225
256.154
558.712
80.0797
860.367
514.106
76.1615
209.374
62.7981
1638.85
49.6145
-8.90887
249.874
23.552
238.391
106.616
924.11
50.6874
114.848
30.1484
339.732
-10.2772
73.2629
111.018
404.753
268.137
120.777
105.654
671.933
55.5229
550.174
929.466
54.2184
359.169
912.393
-7.79857
288.13
10.5425
295.558
363.51
479.694
40.8419
343.335
-17.3186
490.801
1295.3
46.9225
418.13
46.9799
497.196
367.314
689.826
724.633
-29.2874
332.626
15.6554
208.516
6.0461
188.5
-5.4836
956.608
135.447
829.479
121.525
165.696
507.389
113.312
289.509
312.494
830.027
46.1311
453.53
98.6341
425.704
54.0184
135.53
562.877
63.626
46.4694
471.191
808.844
506.555
947.527
310.865
99.6909
594.092
608.783
154.701
47.5092
53.9994
486.084
200.826
318.376
-1.55634
206.472
17.5592
742.538
633.948
327.958
1046.57
71.902
465.655
47.2997
45.1893
833.427
102.188
-6.31235
74.5149
35.6067
68.6792
6.90341
122.054
1247.62
33.995
23.583
425.197
31.876
-13.1437
329.605
-11.1642
348.814
71.3497
118.933
1106.51
266.403
8.0542
51.2345
6.0826
298.212
465.643
88.4739
102.078
-5.0727
18.185
217.877
661.616
836.047
54.6716
747.881
68.0348
464.766
1015.91
1083.9
99.6319
284.619
65.5715
16.4245
214.356
177.523
-5.46581
36.8291
-0.798433
399.073
391.257
380.64
105.595
20.4563
538.311
8.20013
4.61604
58.9986
27.6359
813.72
61.6601
92.9828
56.2284
424.722
411.017
429.819
160.622
554.631
408.164
-4.07651
83.259
94.8246
442.837
649.551
273.383
500.741
51.4862
149.001
1100.73
131.83
260.585
88.6696
-13.7542
373.661
94.9581
222.401
11.0934
428.917
489.539
202.912
-45.3336
144.3
232.397
109.533
4.43559
280.122
45.4257
5.08966
568.831
1028.17
50.152
174.288
149.264
328.202
972.135
635.921
8.84869
0.157219
369.912
231.464
105.859
203.288
965.606
5293.22
106.906
246.126
89.1443
81.792
395.813
509.54
-41.0338
-24.2753
602.105
-21.9627
15.1669
-8.92212
747.707
738.528
268.828
393.417
156.994
205.367
128.176
219.239
239.152
662.558
106.735
183.905
245.617
-2.16276
-21.3881
324.984
11.5793
-40.8409
143.086
383.328
21.7582
773.885
1013.27
484.198
291.478
22.6897
596.077
-0.238423
-8.76392
26.746
298.15
-6.92797
-16.3553
164.276
605.279
172.38
63.4879
65.6725
30.223
391.815
53.3405
0.807529
78.9965
41.7874
559.131
105.582
0.460401
11.4795
32.7337
281.988
321.784
502.982
359.199
92.8372
36.758
1350.59
169.731
74.594
207.082
334.69
20.3702
417.286
98.1491
653.091
124.351
502.745
18.5165
155.971
7.78103
1103.96
216.032
29.2523
1270.33
306.251
289.998
136.574
64.6208
63.2431
431.41
355.888
303.605
36.7899
584.876
315.135
505.668
658.394
-19.9574
647.879
198.559
14.6103
278.907
1138.36
115.439
58.6534
441.529
391.45
155.913
-8.4839
39.3683
828.049
278.945
36.2648
83.9844
92.1306
24.1474
367.635
465.093
58.8821
66.285
810.004
52.9871
55.866
1939.66
221.152
358.783
17.5541
126.449
139.129
-3.53638
100.667
143.418
-4.43828
23.9151
407.885
526.02
18.9808
867.187
32.0295
317.329
186.731
747.231
489.288
94.4246
669.996
17.7784
32.7479
195.364
51.4586
74.2636
259.693
594.009
95.4479
362.918
1.49497
318.314
884.257
-0.476632
27.4091
369.129
115.648
37.4228
80.1973
-23.9815
685.456
72.8838
729.327
290.551
926.002
97.7751
11.3726
915.113
170.537
2.04325
56.9145
89.3245
143.127
158.084
1048.1
415.819
49.1496
40.4488
5.90697
641.069
298.811
43.6176
413.436
919.877
42.008
5.13951
-17.8728
411.323
73.4638
168.482
98.605
327.968
293.537
48.8934
849.243
59.6406
947
338.658
114.226
5.23997
-7.82464
100.126
494.001
219.823
441.529
970.779
241.466
290.189
311.753
29.6365
197.478
453.825
629.471
137.125
300.175
128.223
182.477
422.072
523.378
24.0069
146.174
100.013
638.069
77.2848
131.396
68.8079
-0.885446
220.45
265.67
425.412
632.773
339.446
557.967
433.616
149.068
473.44
319.663
183.588
194.773
36.83
87.702
453.246
106.519
44.501
115.49
78.6483
66.9221
133
320.399
136.419
135.314
758.545
16.6618
35.9229
56.2929
86.3353
28.6794
-26.2396
1160.74
30.6827
44.0197
158.084
127.931
422.089
21.7082
721.8
-31.0249
617.082
542.746
1069.8
86.9856
357.464
914.311
19.6086
443.182
1860.47
1157.99
81.7384
-13.1121
42.4121
114.486
22.7803
271.41
-6.89926
189.938
557.924
460.638
235.804
291.602
75.52
966.268
522.634
1286.5
131.198
723.101
350.159
40.3825
26.8945
964.796
193.73
94.0046
52.2583
279.554
13.4431
148.837
51.2924
131.592
244.142
220.784
59.9667
712.158
160.132
182.472
-10.3582
624.276
503.591
2.86269
2471.2
128.863
356.072
638.395
475.42
593.574
48.8961
604.062
16.1914
374.292
83.1802
49.6796
939.819
83.3477
403.386
40.2142
91.9135
64.3414
248.44
184.866
17.2516
286.526
451.846
447.989
261.025
444.317
6.14825
-4.65497
39.5297
32.3073
110.524
426.25
249.114
535.555
355.292
487.23
587.728
102.212
715.807
88.3273
191.269
63.4296
225.989
64.0532
114.707
4.45477
59.271
334.656
350.38
112.314
228.257
269.588
57.7937
179.208
434.239
24.3044
422.046
93.2513
284.653
240.196
275.559
483.723
736.832
378.69
54.9163
843.327
742.823
269.235
156.245
608.114
28.7739
64.2132
-7.72038
401.474
300.135
223.152
68.3006
283.498
282.251
509.456
488.036
228.153
-15.2257
439.399
60.8726
132.584
408.922
87.897
66.7459
395.434
62.0118
-16.5751
20.2852
480.358
-10.587
179.363
13.0262
12.7362
115.118
152.921
259.178
94.8271
-37.7115
815.584
89.9681
642.516
333.293
38.5085
8.15384
12.7699
-4.92097
307.648
84.1175
416.36
71.5391
577.998
34.4258
971.174
837.352
168.663
678.424
711.108
351.138
15.8787
583.283
48.1932
-0.885446
507.182
794.156
800.226
57.4348
213.051
533.604
586.753
96.1896
149.25
646.031
1220.74
396.382
473.176
649.316
394.015
6.32884
182.802
336.633
415.241
24.2925
292.225
19.9634
44.5985
275.21
213.341
145.701
23.661
341.018
348.032
86.1486
1197.14
366.865
413.964
328.277
554.794
830.535
-9.2421
753.943
571.587
388.101
141.798
133.756
280.152
94.3662
1023.74
442.055
392.104
564.379
180.049
13.9527
41.7435
289.748
201.304
33.2505
48.4925
4.61604
370.094
310.62
49.101
93.5192
124.842
588.463
78.0194
648.595
376.358
620.913
81.2422
280.562
24.2706
1.49184
895.475
21.4148
156.669
791.413
464.018
521.356
593.091
164.931
250.836
273.322
358.974
10.0279
49.4269
303.9
282.768
80.9026
42.0155
2.28149
122.328
179.554
1126.31
920.179
208.858
96.4636
487.469
111.911
372.054
4.93205
177.589
714.019
252.338
840.863
206.387
324.384
71.8267
383.662
599.858
96.2987
332.664
623.102
238.895
40.2142
56.3062
210.519
145.366
72.4217
841.841
445.822
-11.0487
284.946
165.448
329.999
292.88
351.418
225.336
103.028
26.3824
4.58504
20.4781
40.8016
21.7087
122.554
266.091
548.372
633.348
-3.50193
459.261
9.08164
685.135
12.0151
142.764
90.3437
103.731
523.883
80.4803
181.186
322.54
322.464
318.353
566.574
575.907
421.456
238.518
14.3504
-13.1625
236.776
435.937
1226.61
810.767
50.9584
163.002
538.874
100.501
103.003
234.129
2096.43
121.512
20.1381
527.785
475.95
233.714
-9.42882
31.7926
46.4641
61.3921
310.89
980.452
507.943
-31.6454
39.4836
47.4201
239.878
13.811
27.4803
60.6678
698.069
283.647
334.079
3.52402
378.985
518.336
264.528
1282
396.262
225.402
525.88
282.694
313.748
374.331
33.5
237
355.101
267.516
54.7232
824.405
29.2645
502.256
151.108
680.454
135.224
52.1444
38.0783
169.323
452.976
41.1372
29.6028
792.402
-12.3184
227.883
62.4015
904.424
934.929
343.319
-14.1061
86.22
803.686
374.522
220.293
314.495
904.001
658.115
322.664
49.5117
26.6444
641.444
269.51
865.815
382.322
128.273
58.7835
1130.95
-1.42598
33.9449
-17.3991
1208.32
526.612
426.626
8.77748
440.646
27.6059
93.8737
161.782
108.021
1343.18
845.361
441.317
274.502
73.9474
114.402
32.4823
708.782
348.37
144.391
97.9814
43.2669
624.771
23.506
347.877
19.8128
170.47
854.445
544.974
144.026
87.7788
387.455
46.1498
1212.46
219.207
408.48
46.4641
322.721
994.677
1012.31
135.004
298.19
110.894
3.87636
514.062
170.537
378.731
600.394
347.946
8.19393
120.603
671.411
217.168
848.171
648.712
221.278
1117.46
6.76356
405.577
35.1246
642.572
133.961
831.61
470.766
125.378
48.0052
18.747
38.664
35.7749
667.459
503.794
1006.97
289.932
957.555
110.188
344.5
23.2889
758.244
163.601
587.706
546.997
262.735
600.588
112.457
305.184
365.152
85.3601
62.5018
306.998
529.188
777.522
109.014
669.828
892.748
673.197
-23.8496
247.021
734.63
553.686
456.086
326.974
127.885
8.83779
857.437
495.937
505.55
159.295
18.0794
282.391
170.035
170.71
71.8267
128.635
73.7952
810.614
158.597
278.434
5.55182
607.068
494.374
582.532
141.952
252.297
28.0485
3.20386
54.2894
1130
836.215
453.072
327.757
17.1822
26.3078
279.45
1173.29
28.2802
360.513
169.909
-3.05047
36.5234
877.726
433.404
502.026
37.9052
17.96
491.29
669.18
684.868
136.074
51.3784
153.191
753.141
21.4826
739.285
230.035
45.3528
1737.08
53.6274
723.396
172.582
28.4025
563.764
902.023
467.3
169.992
312.587
1136.48
94.8246
551.533
16.6364
508.237
823.601
507.885
608.78
593.232
332.367
7.14773
182.486
107.123
119.725
305.79
347.027
182.57
339.899
154.081
86.7203
799.87
11.241
376.7
341.917
441.292
58.5441
571.802
243.096
956.762
-30.6752
-9.81811
642.804
364.782
-9.96318
86.4472
38.8502
52.6442
485.995
40.5543
320.623
165.639
334.538
-40.3177
21.5035
362.156
287.795
1046.94
562.605
39.1492
-5.42655
657.961
2.40012
15.9598
808.171
252.953
285.004
325.05
10.077
381.453
136.108
542.677
149.855
24.2334
276.711
-2.15158
380.133
7.01963
585.881
1085.02
81.9146
372.881
50.5333
243.241
354.58
327.51
125.358
34.0488
3.96181
58.4197
131.313
34.3016
223.011
56.3912
126.255
100.569
407.37
782.402
19.4036
639.551
314.619
858.746
-25.1435
395.713
98.2856
176.676
649.568
580.671
29.5024
666.161
831.114
454.923
388.307
363.385
83.6125
7.50264
265.426
569.884
103.365
84.93
51.2572
549.009
-17.2488
10.916
482.756
750.184
154.797
118.432
150.812
48.7387
74.674
51.6269
47.5092
281.811
442.581
1.65856
300.168
345.614
729.704
22.8962
431.548
52.1179
-9.37372
103.086
336.295
459.834
260.707
319.933
21.6033
132.369
499.928
1016.96
428.568
1380.68
719.812
60.5823
537.182
117.545
1879.85
532.956
407.626
272.651
283.873
13.5799
156.406
963.977
167.809
172.344
282.333
498.122
222.736
31.5568
751.024
694.577
334.914
35.5488
146.111
441.892
47.233
143.851
145.972
24.6785
48.7966
88.4048
328.09
933.853
13.2876
403.617
509.115
456.096
57.1382
75.6256
568.337
391.456
15.4164
-25.1435
17.1514
120.079
4.58234
434.051
35.3175
926.567
535.5
24.1297
326.955
58.9986
275.013
463.27
509.562
1114.35
39.3618
278.544
39.523
262.661
451.32
620.913
506.655
428.613
567.75
5.23997
-26.5653
660.471
106.069
892.613
439.655
22.2586
553.736
955.787
138.392
340.789
1230.41
821.499
576.864
34.4344
19.042
505.782
302.042
586.907
199.437
55.0406
542.013
62.3574
273.258
9.36694
29.9975
1076.55
384.871
130.197
418.365
28.3227
677.879
14.1071
287.916
68.8927
519.116
203.612
788.389
297.471
213.814
411.619
366.795
163.201
707.244
42.1834
34.645
47.7404
126.024
21.4735
594.702
233.447
2803.99
1021.16
110.766
165.448
217.555
26.763
-19.6475
204.448
249.699
250.088
267.855
280.682
409.64
312.942
998.148
248.389
88.1956
434.495
64.4889
890.516
275.876
714.676
368.335
72.358
232.28
111.568
2.075
54.4722
187.168
322.946
1745.26
126.131
307.858
42.4614
194.859
817.996
687.927
133.702
180.617
866.836
64.8932
314.041
466.572
768.238
3.36903
561.942
54.0456
126.735
157.359
627.754
69.274
242.136
732.555
176.478
26.3078
-14.7788
75.2863
106.95
654.617
37.4786
11.4136
21.3072
173.657
13.8161
53.39
53.1368
66.0872
430.811
143.522
17.1514
50.7384
879.771
104.658
158.2
537.374
0.867908
72.117
557.997
26.0528
124.842
24.3692
161.337
415.713
382.906
73.7459
768.275
91.447
501.921
730.133
742.688
404.048
1343.48
50.9651
170.553
801.812
67.1752
478.914
34.3908
67.1179
208.723
108.997
725.048
1145.37
808.047
218.178
495.446
290.993
211.413
14.9891
195.74
366.13
825.475
51.0479
140.767
8.83779
402.039
-4.43828
1067.77
453.523
321.678
535.39
697.393
66.9612
873.485
139.88
70.6929
505.218
5.3918
386.138
732.998
95.7125
265.051
97.7372
476.571
514.154
1095.09
590.791
375.048
145.633
277.303
363.502
123.301
686.29
205.695
-26.4417
626.009
-9.15665
32.1828
142.557
253.567
751.498
56.3912
514.187
77.5344
229.552
129.973
7.99118
-65.8164
553.273
74.182
478.172
-16.3525
241.022
670.626
34.5118
65.1096
-39.5886
660.539
177.561
144.678
117.882
94.8569
151.806
604.632
243.796
275.779
144.911
187.067
-3.3589
36.452
617.123
500.984
179.773
232.568
10.8647
631.747
480.468
236.498
76.8497
1217.85
508.899
439.189
48.3772
186.234
292.656
370.85
142.747
105.272
602.361
77.5294
101.713
636.826
14.9891
946.416
343.791
703.661
266.329
59.0847
203.583
406.225
505.997
450.989
10.6515
869.807
130.679
556.768
45.5898
552.174
98.8039
465.49
102.153
32.7709
55.2367
135.017
302.348
224.077
128.644
26.6219
9.16413
650.497
809.684
159.826
183.822
169.192
321.433
478.335
236.278
79.5477
24.2262
36.7013
658.504
36.6245
66.7673
332.782
327.891
873.185
456.621
398.899
18.264
441.578
63.174
5.56371
114.252
470.772
355.621
335.253
582.905
249.464
221.463
58.2243
225.456
41.2268
384.876
593.448
25.0605
360.737
81.0798
277.138
2.15884
22.6274
377.521
197.291
701.679
200.042
370.832
445.056
233.783
179.19
16.873
554.032
311.386
481.305
219.863
40.0128
104.4
340.698
44.6492
246.303
580.208
851.383
321.589
213.413
64.0836
27.1234
63.7312
48.437
5.33099
149.078
272.397
37.1328
130.012
3538.54
31.6436
444.478
516.154
401.743
97.8589
416.556
410.064
1043.85
44.99
638.019
948.965
248.263
168.878
-48.3212
193.08
431.282
24.8521
810.533
423.815
834.304
158.599
489.563
36.7147
10.9196
15.2544
896.219
2.96832
67.2506
63.693
277.314
26.1587
109.717
29.6712
554.85
379.883
810.327
16.1252
40.38
378.154
651.401
31.8893
126.948
883.576
784.442
959.422
997.804
135.442
189.438
27.9133
692.441
300.059
742.206
767.344
840.765
134.11
452.298
20.7784
250.958
119.338
111.895
-2.15403
7.26587
440.486
62.0821
110.705
334.391
538.143
34.2911
62.5037
268.626
112.904
75.3554
551.854
163.914
114.868
100.644
279.721
658.529
1273.74
239.014
417.193
728.398
44.1688
392.614
137.913
417.672
537.226
158.119
396.344
6.28512
2299.97
353.974
398.395
133.343
485.522
844.164
49.2398
25.5042
708.107
306.251
306.864
535.75
454.427
387.457
476.388
329.652
276.641
14.9989
962.579
90.1228
573.756
481.305
888.904
674.572
-4.13036
518.788
458.072
8.61757
60.5275
244.752
222.784
258.634
10.9557
7.20506
302.752
66.2499
12.7699
542.306
-3.96364
1181.35
36.1205
411.939
651.138
10.0578
407.559
684.482
127.648
20.0822
276.914
141.768
10.6515
556.838
557.967
-5.00999
40.5543
-28.6326
562.941
25.3168
763.657
557.486
23.3476
481.719
527.236
57.2852
289.813
204.658
48.5195
11.44
-20.5271
1053.39
577.738
352.499
103.522
138.635
5.76772
-8.53342
54.2112
80.157
259.715
606.063
460.993
91.1004
332.722
312.882
123.803
70.9258
-45.7509
115.089
198.986
637.571
261.152
203.417
449.045
5.51766
162.445
111.259
49.7235
551.176
273.738
262.131
34.3396
3.92174
-26.6057
25.0907
20.189
504.419
52.4396
707.605
54.0546
809.813
545.587
91.2509
-19.4177
32.754
382.009
42.9085
612.172
44.9001
119.869
931.604
831.867
709.975
6.85209
700.511
878.241
23.5297
57.5878
86.9468
14.2392
620.833
535.51
469.997
1053.97
390.989
350.081
70.3926
28.2643
732.303
-26.8254
259.67
3.23805
266.824
-30.8419
263.544
269.064
58.0257
57.9665
36.83
-20.9938
185.255
1039.8
312.492
434.081
871.378
143.759
54.2894
768.301
-6.00974
-23.9815
286.28
294.024
-10.9288
-33.6623
2329.68
69.6641
101.328
11.8128
127.434
123.858
-46.1591
10.6137
294.926
606.24
-21.8259
92.3242
11.0203
6.0461
387.151
558.756
335.596
476.847
900.066
197.918
34.5118
492.646
25.2308
222.042
25.5164
84.5006
1138.16
435.441
617.894
57.7138
-0.752762
431.593
188.53
3.51798
381.322
695.291
510.773
827.121
57.7475
-9.58584
15.3103
20.9393
368.103
41.9221
-7.08884
32.3724
470.035
-3.75153
354.211
38.3181
118.952
412.743
369.403
488.599
848.067
1164.98
14.5448
82.4583
21.8276
527.894
69.5806
21.9837
321.078
533.587
28.2682
696
904.254
-2.83635
235.147
577.674
113.303
82.5431
581.584
117.255
490.338
607.582
348.37
78.9064
18.8282
13.6484
213.807
628.338
-36.5141
410.595
7.94448
404.753
46.9972
277.225
16.4388
6.3615
209.869
893.201
94.7159
545.267
-1.62786
61.9586
99.0368
34.8339
94.474
-22.1539
0.388527
382.967
535.127
426.556
179.806
78.1119
-31.1697
291.478
135.134
502.374
374.575
600.21
69.5141
186.55
23.6638
87.2792
33.6628
-5.7517
681.509
310.716
10.9421
10.7678
953.837
192.485
61.7857
162.977
140.167
219.647
-51.0518
74.7579
135.248
-48.512
178.36
564.263
-23.6704
231.754
145.219
272.402
4.24305
102.85
720.065
121.034
2.15884
77.9123
102.971
474.343
50.4413
1465.97
509.677
410.386
290.942
92.5822
260.712
238.95
771.346
735.862
88.6886
54.0079
136.527
744.393
664.264
-27.5562
24.9715
37.3444
211.39
230.697
684.741
359.249
931.36
765.569
555.372
660.317
1253.84
550.696
217.98
477.651
115.556
64.4398
1807.85
263.631
207.87
96.9218
95.1536
583.416
1162.85
61.7439
861.821
140.504
10.7555
57.3708
270.27
28.1626
13.3653
690.146
366.379
549.377
480.105
51.777
839.076
73.2589
141.167
510.945
33.2116
48.8829
152.521
516.322
405.71
79.1722
930.396
230.594
405.421
552.039
-8.16315
-10.8594
11.44
155.635
137.337
28.2743
-27.5849
313.936
52.6482
77.2849
374.767
502.395
51.4367
-17.0033
282.556
51.6938
422.404
35.5804
241.026
467.655
5.53562
-18.4945
698.738
32.9599
493.65
298.311
626.327
426.07
52.3693
243.03
555.721
172.615
573.589
749.388
1134.42
-12.9449
191.723
710.062
478.398
632.792
950.107
817.996
-7.35138
-42.4598
111.724
122.781
377.858
187.667
110.528
311.148
512.257
814.087
45.2673
242.614
124.554
190.411
15.505
730.589
10.6002
340.384
338.373
78.2026
6.36192
201.646
0.517611
762.272
-28.5046
627.619
643.372
199.131
90.0668
-20.1878
374.787
10.493
667.859
20.0489
1592.73
65.6725
4.92313
1609.02
-15.0629
271.61
38.9763
14.715
76.5344
1212.04
223.249
739.257
49.1185
-17.8621
27.1075
412.844
291.799
753.86
96.3096
-0.621425
229.644
220.416
27.4976
360.886
1190.97
1267.97
395.183
249.557
19.6568
36.2702
3.52402
517.666
711.365
100.16
111.084
324.992
31.3764
258.388
8.36417
847.98
42.6284
723.205
793.884
901.432
85.5156
277.529
343.246
421.117
71.1222
451.268
37.153
321.265
214.765
392.237
278.486
1160.41
92.7157
644.692
29.6964
251.782
89.6066
52.7752
696.937
142.747
746.203
369.884
545.761
603.093
31.8557
243.641
115.155
448.589
568.728
236.58
178.248
29.4525
25.5468
179.463
82.4583
304.812
35.0144
43.3437
468.011
247.547
660.284
49.9246
499.854
39.5126
234.98
216.472
420.68
2.33553
465.627
165.002
47.4748
122.877
115.525
776.248
181.578
7.69192
562.307
455.928
444.86
988.65
61.1451
47.9238
370.995
172.285
585.931
503.846
1287.18
89.4785
106.12
44.9151
72.5443
327.895
580.573
125.944
95.1253
57.8913
434.854
466.856
71.5382
52.6021
525.307
225.057
74.332
313.667
45.8938
1260.04
144.798
419.567
210.319
216.611
311.234
233.218
109.21
76.104
1856.1
177.554
290.247
36.4752
34.6357
402.449
513.31
469.67
13.1248
27.4196
58.2637
75.2541
59.6406
34.3906
334.91
376.595
209.513
467.443
806.97
148.609
934.409
72.8584
69.7058
278.248
708.41
419.502
160.323
887.091
456.924
420.092
415.827
1046.05
217.716
143.215
937.726
24.3753
40.1921
28.7984
583.721
485.831
116.404
1286.95
265.232
25.5468
113.87
39.3548
160.508
184.94
121.309
176.333
454.136
81.7837
530.518
585.43
134.013
66.4811
260.957
1097.19
69.4247
36.2304
169.729
68.6736
185.918
43.1911
913.2
436.821
369.717
668.135
500.824
146.131
46.9972
2172.88
728.875
297.549
374.033
158.161
389.779
490.144
181.698
586.829
112.558
621.901
471.491
1091.48
49.743
93.0042
64.7904
43.0331
955.644
516.591
194.524
453.246
213.341
10.7678
218.564
266.055
40.6852
46.7932
689.59
638.669
84.7144
732.308
631.355
50.9154
807.793
225.212
65.7205
141.123
88.0784
45.1468
53.1664
40.5988
-1.1764
53.39
51.2627
7.99118
26.0128
253.423
718.052
298.115
120.454
214.785
40.9397
386.836
430.553
220.907
816.087
139.583
20.1396
208.397
322.155
883.839
329.842
56.3896
285.15
829.882
-6.89926
523.522
1133.26
134.84
5.23997
251.925
36.7286
53.0312
653.299
222.784
45.3429
868.579
595.966
269.577
711.854
460.173
448.559
37.1328
49.4269
260.797
299.635
107.139
-10.4584
257.44
425.82
465.282
88.9178
366.13
75.8488
62.2923
71.4263
50.0672
413.283
320.018
41.2289
55.5608
396.709
35.1021
629.857
679.024
224.366
150.083
338.053
475.051
484.398
142.89
291.339
423.623
902.049
577.597
71.0083
131.38
81.1148
500.539
529.013
538.824
41.6777
292.309
337.477
210.732
376.551
29.5572
259.715
178.776
65.5654
117.205
552.763
753.489
376.399
-8.26961
38.252
502.638
13.7755
62.8625
160.439
460.916
356.762
17.8644
404.999
82.5832
14.7541
611.552
67.9754
446.201
595.584
418.645
441.854
1134.1
411.313
161.135
329.043
1161.63
547.444
33.9666
50.0214
227.959
103.968
289.596
117.766
34.7039
663.224
-38.1287
573.387
243.557
313.163
974.09
584.49
138.384
243.239
107.999
62.8851
557.964
178.776
-6.97865
580.567
-1.75898
284.074
275.968
328.31
929.648
1415.35
961.37
1067.47
499.193
220.574
273.383
1.95427
73.3265
127.572
17.7333
203.207
523.15
157.979
26.8964
41.8642
66.9897
21.7869
31.7967
400.506
58.0376
28.0445
252.611
26.5525
16.9375
584.922
73.4122
60.0983
101.768
172.411
690.349
64.9616
454.187
611.44
99.1014
67.8903
255.966
101.484
61.9828
263.511
55.9322
66.3709
22.2556
834.827
310.123
782.885
354.574
539.547
141.709
416.049
102.382
277.529
764.91
288.277
214.241
25.0202
595.571
9.04196
568.399
121.064
57.8659
701.266
496.64
962.981
9.07912
158.449
23.1464
458.798
150.227
611.263
680.611
1211.43
60.6628
208.535
0.581053
411.354
42.1789
472.164
44.728
391.629
481.146
25.5116
723.794
31.9107
-3.50125
229.125
79.6472
273.889
306.58
14.6677
260.757
245.918
217.176
539.748
224.412
21.4735
1.95828
246.126
312.158
829.544
-65.2073
801.894
-18.545
374.901
221.67
120.466
923.008
219.44
148.499
279.381
175.125
33.5965
87.6533
6.7162
416.016
345.535
96.5946
370.366
-8.29816
303.528
1049.35
329.184
651.796
177.759
303.296
617.442
217.784
799.231
763.294
35.0516
800.711
1158.91
104.326
632.568
94.854
1022.63
269.497
870.501
1.10622
20.3702
38.3975
450.439
21.1096
1193.56
170.964
64.8117
75.2474
5.7608
400.01
322.853
265.385
322.05
735.413
143.82
738.149
473.133
181.309
313.344
72.9045
325.367
200.531
211.078
1030.9
618.733
623.734
324.81
437.315
419.699
816.711
121.486
982.811
364.69
414.726
16.1163
1.64391
558.837
95.5903
769.953
247.086
70.3676
428.813
82.2434
17.1912
787.894
214.336
229.043
-8.8571
642.449
858.319
133.071
43.9403
45.665
801.112
159.744
22.7005
20.0822
19.7293
18.0505
111.996
614.693
2139.52
3.15528
71.4547
689.151
1057.14
118.678
149.25
224.366
118.223
184.38
158.375
36.519
96.4661
1183
194.987
392.303
548.29
775.196
22.8738
110.364
1098.4
429.324
90.4812
210.863
343.128
65.5465
135.078
733.597
101.063
196.349
42.3235
38.2206
46.7651
1070.34
46.9661
29.6964
46.0783
248.147
1231.6
666.888
223.095
88.9136
474.477
588.209
71.2753
-2.61016
85.3943
116.891
46.521
182.895
-1.57918
-2.85516
672.755
274.696
438.748
80.8182
239.302
271.063
109.591
15.9822
501.949
366.414
-5.81726
11.1729
147.627
119.722
1052.93
38.7112
381.613
259.662
274.353
49.8465
508.39
366.844
541.211
668.848
183.905
191.722
388.047
-17.6503
142.909
17.2152
50.7114
558.241
46.9319
225.126
1224.63
131.055
616.189
455.121
185.23
188.804
151.097
741.586
56.1635
82.3924
70.827
448.283
128.859
443.949
826.779
95.6483
671.129
7.62449
144.872
103.243
299.22
6.31986
323.256
296.597
-13.3426
482.059
563.313
571.875
-35.4687
221.974
41.7435
54.0581
562.998
1071.48
158.289
630.589
275.013
125.378
57.3755
952.032
259.804
56.3896
311.386
608.742
420.388
291.138
1033.94
267.899
466.26
257.356
397.165
48.91
278.856
67.6532
431.742
113.746
31.8085
478.535
204.919
3.83824
162.764
84.0972
-23.1245
339.927
366.698
235.52
-7.64727
25.7073
372.515
-23.7818
74.8623
622.139
36.9924
237.281
234.663
97.503
330.083
574.401
1089.18
343.194
14.4874
142.599
-3.13592
317.916
57.5744
534.266
398.256
289.518
555.612
-10.7829
450.635
127.521
134.122
681.493
30.3701
41.0233
444.349
635.396
322.869
305.636
77.3628
749.801
658.245
577.167
99.471
4.58504
528.35
156.994
242.494
44.9507
493.892
149.839
204.519
28.2254
168.377
225.989
21.3854
193.364
639.445
55.005
32.8775
47.9951
520.886
906.449
354.888
25.3607
238.131
95.339
118.673
26.746
526.786
-3.17984
1240.42
34.2445
432.267
2737.97
167.695
532.38
499.519
119.241
433.981
299.721
316.066
80.2057
54.0704
12.8162
-11.721
441.578
595.409
177.978
202.333
98.938
41.6108
582.383
88.3967
-7.42538
360.034
405.122
298.105
504.692
26.2342
131.877
272.437
40.2716
6.28512
667.662
64.1422
116.477
99.4641
72.0487
313.483
1558.49
551.754
57.6134
-0.233172
332.578
340.108
175.687
57.912
486.537
1118.82
295.411
279.404
215.188
739.039
138.133
54.2556
143.921
265.789
1072.77
520.238
39.9127
27.3607
434.553
1241
639.943
179.622
177.745
158.449
27.7625
1038.93
5.92352
410.205
375.131
255.198
452.436
785.926
22.8962
131.698
342.598
247.373
209.908
40.1921
83.1464
17.7528
238.454
114.53
293.696
134.047
53.6578
87.6333
108.695
76.1755
524.146
26.4771
80.0797
258.791
264.856
38.6802
1277.59
329.993
740.977
74.0425
167.704
107.711
37.9428
72.0733
361.779
336.081
312.158
14.3256
43.4885
451.444
20.8104
28.1986
264.773
318.755
114.844
304.566
791.03
95.5316
429.998
164.781
869.139
325.307
6.3615
194.876
534.022
343.2
1422.53
813.056
51.7005
309.992
45.3125
661.934
124.345
132.203
188.55
157.317
29.3862
1132.63
55.3457
249.452
687.907
50.3614
34.3396
118.24
232.952
593.87
-16.3553
947.635
2.77684
329.981
49.3694
850.106
55.3141
527.783
1049.84
217.652
25.2577
220.255
317.688
6.8489
344.598
88.1613
52.7118
82.594
141.422
137.614
508.158
-14.333
69.9752
592.665
335.693
508.746
11.1859
11.1779
1061.1
63.2662
-32.0639
37.5522
-7.28258
288.93
54.4761
6.19061
221.137
-7.32708
1008.94
8.73965
109.394
25.279
208.684
-71.4386
37.7661
58.2346
754.209
76.104
183.369
76.6783
137.261
602.279
35.5381
-10.7825
87.5193
165.134
-0.930659
468.762
361.049
43.7111
554.384
222.734
467.032
366.288
296.657
232.993
252.862
-12.9342
60.5275
8.62007
42.8734
43.9899
204.286
1180.37
18.4495
220.293
13.776
53.9994
611.647
24.6642
389.59
56.5397
285.183
411.207
557.005
15.5058
1015.39
1231.27
261.332
454.211
156.434
414.617
307.559
149.04
357.946
44.3164
169.947
455.638
521.161
2.48627
649.626
361.173
10.0916
364.523
188.318
761.76
99.787
244.487
226.846
12.3076
87.4142
24.7479
241.548
1173.36
16.9542
212.299
24.5262
64.2443
936.126
427.461
408.995
78.665
332.547
374.677
23.935
606.417
381.175
36.7524
16.78
836.08
52.5883
861.782
582.061
471.161
772.45
380.824
38.1384
724.408
-23.2194
91.7247
364.844
193.718
40.3532
509.87
333.345
699.536
153.847
121.605
73.5998
520.348
117.095
464.913
36.7609
430.127
111.74
24.7215
90.2152
361.653
33.7858
274.25
18.7744
-10.5024
712.435
-27.2514
15.8581
53.6044
36.1197
341.799
649.068
-9.07747
43.6505
34.4398
53.4911
81.7598
248.449
275.417
513.365
53.6966
618.063
20.3372
629.21
291.652
267.929
274.943
845.145
155.481
20.2272
315.224
267.539
728.807
202.715
421.736
240.094
260.819
24.4911
8.06467
114.315
71.3837
137.499
14.3618
268.689
79.627
326.75
196.553
654.473
649.52
294.513
795.438
96.0915
42.6208
130.951
23.3567
454.923
340.896
764.625
319.774
58.2637
367.608
254.544
17.4636
62.5015
273.066
228.544
419.409
-9.6987
699.827
72.3358
34.2905
1026.24
14.7624
360.186
14.0049
37.4943
7.20506
321.123
140.206
308.048
354.5
172.199
7.81399
-5.29759
551.761
66.285
234.666
77.3499
37.1253
314.84
314.855
105.784
186.22
321.352
92.2773
557.586
263.553
85.7593
356.072
70.5533
587.864
116.432
51.9687
170.71
649.039
276.687
786.586
11.4016
628.533
553.803
12.1562
334.045
23.3476
364.192
16.0557
76.1698
701.286
286.526
453.72
54.4355
226.925
189.807
340.173
472.439
45.4258
116.146
204.419
85.1699
991.244
550.548
394.648
134.906
1238.03
467.655
639.303
350.565
20.326
315.944
776.634
560.681
51.2569
336.476
265.387
102.969
55.6231
11.9338
30.9829
367.518
382.434
258.383
547.834
139.19
18.9143
347.271
119.731
558.983
53.7058
635.264
77.7395
60.115
398.456
-17.7745
176.521
30.2451
28.7475
476.047
36.3492
0.289673
474.998
15.8581
91.0857
710.784
227.481
-9.07747
266.664
536.69
120.957
167.967
413.367
24.2925
-11.3739
321.688
284.479
170.263
144.001
7.01963
263.541
490.943
93.159
116.134
296.036
218.878
742.512
42.6515
428.956
446.343
395.499
5.83588
941.35
56.2193
339.375
285.551
64.9616
679.11
201.188
118.561
425.189
66.0162
81.6783
93.9881
9.50893
1957.36
94.2174
777.005
477.597
696.057
85.7243
588.224
64.5862
49.6283
269.39
854.949
325.903
827.617
1101.96
269.174
719.809
2948.5
13.7758
827.789
466.26
323.885
306.273
72.3358
231.634
505.768
971.653
179.923
247.086
89.1082
658.455
10.8959
180.612
73.3899
41.5541
42.0155
1158.87
292.762
-3.2349
22.1328
119.937
76.8491
30.8218
289.294
62.7304
43.5516
60.1819
33.2007
105.936
109.88
554.723
304.812
889.589
901.666
342.449
108.866
429.773
441.604
612.298
419.948
489.853
85.2869
831.123
453.985
38.3401
26.3211
4.37132
141.618
194.236
11.6294
16.6604
300.046
238.536
35.7706
204.799
494.928
0.448216
817.047
1044
291.317
112.016
62.9382
178.776
31.1303
122.827
442.193
11.4906
24.4773
10.9557
531.067
540.748
868.765
185.403
302.947
160.791
158.993
854.098
1361.74
147.989
70.6702
371.007
511.554
72.701
630.068
288.154
333.899
95.6483
133.272
185.856
33.8614
19.3091
588.454
330.005
740.949
53.7172
709.095
214.56
156.21
326.582
653.825
88.505
220.359
97.7362
449.914
0.834208
86.7211
484.65
368.901
75.7412
164.435
403.792
561.248
655.448
431.41
110.386
544.633
11.2508
610.176
870.174
265.777
821.686
2.42887
933.894
35.7915
27.7313
-1.16719
130.613
34.6832
780.26
174.934
650.391
395.148
-44.3891
523.586
11.0934
85.6774
443.73
396.009
-12.1848
21.5642
116.092
323.964
249.2
1277.62
-8.22155
52.5254
275.735
375.302
227.698
414.513
800.658
364.676
28.3728
457.688
638.841
421.682
3.72288
279.188
944.054
138.603
212.791
693.531
7.76641
20.0627
116.923
-21.3561
899.145
4.8485
867.282
-5.592
27.3483
273.125
-2.85687
-8.56997
42.3235
1232
515.341
60.9827
1613.48
170.654
33.4445
536.754
62.1791
240.269
549.758
143.572
61.7396
324.903
685.032
444.355
1598.7
573.226
594.685
1038.74
476.186
575.907
597.618
56.7332
-2.51622
78.6667
572.493
461.664
642.084
205.239
70.5108
376.947
397.355
11.8809
86.2408
373.681
122.104
126.428
392.81
189.793
40.0741
58.7367
2.16693
193.576
241.995
1000.86
309.024
20.7985
16.4472
654.592
55.0916
61.1534
736.138
205.325
24.5161
192.572
35.0188
235.307
16.3565
870.478
451.836
1497.75
49.3236
263.053
754.762
16.8728
-14.0817
192.468
44.1111
275.649
34.3279
674.061
815.594
154.951
268.454
213.095
223.197
43.8102
51.617
593.38
757.052
498.372
-6.27348
754.87
275.21
743.702
126.96
484.681
307.284
617.898
164.851
278.848
46.3996
618.237
635.624
753.445
-12.9048
71.5382
236.261
39.9238
110.567
181.954
448.594
74.332
-8.67267
81.501
40.0183
901.921
-26.461
22.9127
30.2698
37.6199
141.389
332.224
57.3633
1328.42
40.134
132.053
849.854
379.96
84.7082
258.437
522.144
93.7097
169.849
88.2488
826.755
76.5072
251.722
-23.0366
224.796
348.194
10.916
816.019
252.249
-18.9708
353.211
228.649
247.086
289.633
146.835
91.4807
156.249
153.975
859.981
19.0584
32.1837
23.2748
519.809
114.725
965.657
228.28
558.468
123.701
105.635
77.7229
350.898
601.787
68.8079
400.165
278.546
423.091
54.5881
818.462
52.6442
761.483
179.235
78.1891
86.3643
443.234
12.1562
103.962
618.903
400.035
819.051
11.8676
675.727
1022.57
91.623
236.328
185.696
4.27418
-17.7734
862.245
35.5615
802.246
900.389
535.203
231.249
28.0841
132.33
44.1161
183.572
3.99434
183.773
333.295
754.475
221.528
23.1459
33.0026
438.427
582.236
364.258
628.013
28.7174
43.6126
648.6
840.15
621.981
8.00753
-1.91813
360.723
414.314
86.8507
2.84027
57.3924
82.8176
455.658
522.822
15.629
95.6111
10.1123
26.9436
55.3652
64.8932
76.0348
117.996
957.518
34.956
981.632
130.907
393.252
222.537
51.772
475.95
53.8036
215.459
404.732
61.4566
166.34
410.216
144.374
18.9543
206.471
345.397
595.95
99.4947
73.7811
46.221
755.946
377.603
332.373
277.857
1.64995
448.326
4.84156
15.2773
11.383
253.833
293.496
93.4135
118.845
31.3764
185.299
66.4602
546.256
-0.475099
7.8715
666.983
50.6062
20.7824
329.506
527.21
101.857
273.066
87.9888
258.239
657.469
349.376
62.9655
227.319
76.0865
35.3771
64.0836
14.0049
376.7
40.9408
233.967
349.603
825.247
200.177
201.226
785.535
670.7
247.701
13.9045
364.261
65.9997
-5.10897
-7.85224
56.2186
361.707
338.169
137.494
72.1007
474.587
303.81
544.821
-10.2558
730.196
141.981
344.828
169.879
1030.14
52.714
44.4724
871.611
9.98254
415.367
18.219
126.284
570.605
-5.16074
295.087
67.5506
746.502
200.319
258.817
631.648
324.377
497.154
396.395
511.794
592.653
609.217
28.9479
250.988
215.09
46.0716
911.535
466.616
23.5014
412.541
318.706
342.665
233.485
193.799
204.608
-5.23367
690.313
259.639
28.0065
38.7565
714.709
364.567
202.6
1546.61
202.573
455.966
294.74
540.963
232.34
614.839
25.0066
780.765
501.342
42.3998
30.3437
309.481
-1.91624
11.297
2.51056
461.054
311.837
251.831
27.2542
533.41
44.9072
342.825
490.354
1184.03
215.24
314.541
393.077
254.171
145.633
58.0296
1090.25
175.957
28.4266
-3.53445
213.967
266.246
34.3016
644.848
62.5367
126.26
53.39
23.1517
90.4501
12.8943
109.12
104.167
397.587
337.47
2214.11
1166.18
479.028
1129.77
514.273
22.0061
680.053
4.61604
44.0061
190.68
446.403
48.5416
556.604
227.945
123.856
174.58
39.0259
416.7
218.718
695.186
820.513
398.102
820.088
425.97
10.4941
104.718
223.379
435.67
719.654
749.338
166.501
278.389
32.5167
31.5106
448.603
103.375
878.721
79.0285
656.248
257.533
870.259
292.351
318.604
43.791
60.8563
229.084
76.3042
135.921
381.862
429.161
244.91
112.684
104.443
45.1479
225.5
531.56
241.233
443.001
242.708
66.4811
69.8019
36.4661
466.727
523.488
224.077
570.923
290.274
-20.4191
121.902
69.5038
710.797
238.974
65.7667
144.751
1349.28
37.6268
20.4781
537.429
872.535
591.07
393.527
47.9968
79.7234
52.3873
28.2254
292.066
-10.1437
752.207
100.343
121.012
459.017
1419.89
357.568
80.2825
1069.62
143.601
140.492
20.0705
224.821
927.275
845.585
344.376
97.2467
339.522
73.4122
11.3726
251.693
63.8874
300.543
867.062
390.503
422.581
266.78
894.353
147.271
322.624
20.7533
401.884
384.698
164.628
103.852
61.3615
395.195
51.4677
666.196
747.277
6289.74
153.489
527.766
155.554
103.241
356.364
7.16677
455.995
1073.29
682.068
53.9657
-2.20244
152.599
574.586
517.8
261.619
99.0954
633.8
158.308
74.9756
61.5555
295.811
368.344
36.2648
10.0716
922.342
27.8955
733.078
58.4207
38.2673
667.86
21.0222
69.8537
1037.88
1173.16
111.407
212.457
334.47
307.795
369.403
222.481
287.721
19.9246
35.1595
344.167
10.6515
980.377
156.916
860.367
328.574
55.5468
9.52755
214.365
53.4278
433.821
482.524
1235.47
135.792
6.24538
671.979
868.9
50.9848
588.251
71.4102
174.376
236.296
682.686
156.515
442.728
58.0503
82.6044
360.658
307.21
857.894
773.209
229.375
245.476
162.315
134.071
1236.8
17.1128
208.136
147.763
121.041
19.5113
971.101
641.319
608.216
501.519
117.962
368.592
38.1708
42.2273
35.8082
120.064
889.943
853.307
577.721
159.469
421.456
174.799
1120.05
57.115
237.214
368.898
75.1792
299.88
856.682
-15.5709
482.832
658.787
901.125
-12.1477
648.349
811.399
198.845
355.648
608.853
260.199
40.5853
291.964
861.374
25.4037
44.4694
606.063
368.438
8.01388
299.377
87.6875
389.612
358.193
279.803
208.136
716.984
442.759
247.725
228.406
60.0503
1711.26
140.69
105.814
-14.185
195.189
206.705
302.384
366.078
781.946
370.066
169.059
235.137
32.4086
692.849
-10.7594
273.685
414.297
342.951
65.7615
465.461
0.697664
302.641
28.7739
1010.62
37.2572
369.615
314.062
251.41
151.938
697.987
42.3708
162.754
83.2375
316.234
1352.84
208.924
55.7469
526.988
1021.18
747.032
1473.02
277.529
28.4025
203.944
43.7005
671.573
206.055
544.971
42.7751
362.252
83.5827
115.962
321.352
376.7
732.471
173.997
849.979
55.0055
468.168
240.582
568.143
665.078
17.1912
156.334
759.689
637.59
216.031
185.177
7.49287
35.6197
871.39
284.369
480.91
512.025
372.991
-25.99
193.518
21.5512
1094.73
334.691
545.028
463.31
765.713
526.397
687.799
886.408
443.678
80.5066
610.093
29.6712
1034.75
18.1886
268.722
-10.1117
612.413
14.5815
614.724
314.08
343.845
14.201
89.855
426.213
364.078
337.489
74.7649
6.53236
43.1791
-26.9278
405.85
476.661
-41.0658
116.026
490.403
-30.5336
181.504
-22.4075
1365.46
117.962
313.658
267.115
390.007
292.479
241.516
487.864
1278.62
213.817
201.093
37.9926
756.481
13.0744
118.969
61.9891
8.13997
31.1387
304.565
74.259
103.334
507.925
354.835
336.164
47.8689
211.07
226.692
858.193
186.755
203.996
65.29
4.92031
59.9076
100.655
155.489
209.829
432.522
611.327
278.784
18.5359
343.025
734.848
20.743
590.899
-3.75081
223.183
15.685
26.9346
328.878
103.737
165.342
448.995
257.032
101.338
673.304
50.31
304.377
22.0061
189.048
12.1123
388.834
531.76
392.055
1783.93
510.9
35.6136
76.1453
253.167
77.1282
666.838
495.35
169.323
612.272
256.365
606.869
306.273
400.297
506.555
10.4941
430.805
342.967
119.649
752.528
8.15384
4.07274
227.548
429.674
252.643
234.271
79.5475
407.36
829.223
491.453
22.7005
119.408
93.0132
513.046
87.4199
154.955
74.4575
118.237
41.8417
220.465
436.136
76.9939
44.0574
943.567
135.822
169.127
302.583
281.194
231.133
188.614
348.961
220.934
562.415
37.5689
439.061
39.5187
913.196
527.58
47.026
232.832
436.612
10.2072
250.988
464.341
934.379
326.827
720.787
808.735
309.467
31.9736
194.614
550.202
281.881
707.18
165.936
-11.975
56.1175
630.961
1203.84
239.004
1126.44
74.7242
68.0728
32.3682
88.2547
15.5608
27.9018
343.465
149.283
91.7852
203.302
1027.13
23.1325
48.0053
536.949
803.271
24.7215
127.697
123.646
281.163
131.821
401.084
-55.48
251.415
396.288
58.9616
398.021
611.586
15.2854
122.361
140.796
356.501
1062.4
217.575
32.3229
620.859
14.3018
505.628
887.485
370.608
284.27
42.2781
109.607
879.123
140.926
122.412
731.57
685.422
980.143
756.963
150.632
694.422
359.122
74.1608
26.1665
24.2334
-0.651278
535.604
157.144
280.808
261.893
38.6535
119.396
18.6822
389.418
367.698
-15.4446
56.5376
181.998
776.187
9.49856
274.182
114.315
151.969
536.675
240.578
364.485
26.8998
6.11712
57.8719
343.239
196.916
229.47
517.756
256.014
432.62
274.392
39.1222
70.243
-11.7195
564.469
57.912
122.968
357.953
12.4271
129.478
54.6394
975.172
198.103
296.01
518.042
1022.49
536.54
55.9918
467.008
416.929
477.9
39.0667
85.9158
501.403
188.064
381.961
32.5604
285.159
84.1175
362.012
80.9094
398.088
452.343
650.708
1018.13
40.8735
897.674
492.892
41.9169
107.708
519.564
354.41
383.651
278.35
-6.31235
50.5992
831.424
35.8474
175.657
144.473
296.715
111.769
40.7078
238.164
330.557
59.05
141.467
718.229
1344.56
22.573
1081.96
49.7889
411.628
125.947
86.0008
914.74
34.2632
80.7482
193.555
42.1967
106.996
148.005
56.3675
512.457
354.062
333.156
94.7973
245.476
76.1078
72.2271
125.476
242.001
24.4773
32.9599
561.116
198.986
202.788
2.53114
565.237
2.21225
70.9669
7.55706
36.7452
4.44674
123.358
27.683
315.954
29.6163
146.905
451.224
258.916
581.853
125.528
415.251
-49.0191
584.925
484.475
44.2739
-10.8857
-1.61403
22.4466
796.531
793.366
365.477
611.688
528.776
336.317
197.643
306.603
416.555
615.412
231.151
-39.0625
375.36
963.511
-13.0146
230.939
22.2915
-41.6489
185.996
84.8764
264.987
-10.0611
25.8671
166.945
910.339
615.742
266.824
720.659
505.299
104.146
558.401
249.121
-2.52534
411.915
477.609
61.5419
29.5084
171.712
354.136
-13.6627
-24.4213
504.057
436.27
513.875
271.288
412.09
-3.43252
-14.9216
631.774
101.523
-18.6124
414.737
487.255
393.723
238.699
939.605
276.404
257.242
1993.78
-10.8205
247.661
-35.4687
-76.0025
72.3559
37.1916
407.451
278.753
183.425
216.386
350.416
4.21007
494.192
154.426
1033.55
815.464
224.242
507.532
239.601
373.328
195.748
22.1604
278.162
387.179
209.145
-2.10422
675.029
624.95
485.396
237.718
471.973
203.426
857.106
827.989
34.4344
875.49
26.0214
185.85
343.279
62.6302
279.928
304.006
249.764
170.537
369.203
-25.5495
272.626
52.9219
325.555
83.4475
53.6578
33.2854
28.1104
61.2513
1075.21
500.988
42.5819
358.104
92.5505
199.605
87.1188
212.658
101.661
30.8439
567.926
-10.6212
362.758
63.512
268.187
13.2061
21.1447
151.963
1334.86
265.211
30.1594
-5.17398
277.316
12.0813
260.359
-0.427818
205.012
757.096
201.67
377.7
32.1053
627.523
253.77
9.75886
99.9826
417.061
1206.17
121.215
341.769
488.255
41.4304
60.0944
375.42
557.107
264.417
521.559
835.624
118.577
68.6983
14.9485
349.479
75.6063
578.366
816.185
220.436
32.2178
153.933
232.437
407.309
616.602
188.149
343.244
13.978
632.073
103.792
195.196
529.034
553.09
58.5249
432.712
198.835
68.921
266.581
15.5359
347.886
10.8745
480.813
208.175
33.276
12.53
94.7519
310.132
327.716
167.163
817.691
381.119
424.927
305.479
204.113
107.733
1433.1
310.228
502.411
306.068
389.203
163.418
71.9212
216.535
203.574
205.345
-3.87764
21.8375
136.428
558.194
205.845
-4.22476
312.267
901.363
509.202
254.814
341.014
260.108
423.92
475.561
130.98
182.1
75.0335
564.308
948.406
163.612
164.915
165.087
30.6776
698.396
32.5568
467.559
399.839
575.833
387.708
170.964
92.9227
549.386
178.175
887.267
64.2323
426.554
640.641
369.97
61.3615
163.912
261.894
425.788
106.101
221.146
331.38
1473.61
6.27956
69.2482
213.315
4.54822
117.313
510.303
364.693
20.3846
2.23943
1025.13
713.728
90.9823
745.53
673.491
114.619
147.836
257.065
536.307
235.044
532.927
2659.71
328.475
31.5031
50.5964
45.8143
410.171
119.889
8.88138
437.062
802.152
-22.2419
29.0475
200.801
250.428
19.1726
27.3443
884.234
86.6224
107.916
500.16
20.6316
614.645
-13.594
18.6624
380.52
872.064
291.687
195.288
554.517
219.461
131.272
549.627
-27.1438
198.825
287.18
65.5465
388.077
113.281
1.73739
951.598
306.212
230.483
197.922
992.231
291.663
240.932
592.853
548.935
35.0051
638.508
14.7126
481.716
145.947
704.729
88.3191
767.301
514.052
19.4002
77.4714
13.5789
628.047
77.7113
22.8816
431.914
111.44
169.215
554.168
236.617
206.88
568.85
27.3876
778.998
102.265
290.112
252.059
580.193
766.799
287.43
904.216
0.662918
-18.2457
131.609
426.506
43.3883
187.545
471.225
252.709
176.941
1774.51
609.939
115.221
5.1471
94.0785
543.295
29.2645
334.766
268.159
740.548
564.701
441.94
-2.15373
-16.4774
111.415
684.589
464.631
187.591
110.19
81.2917
27.5393
175.175
103.087
63.4296
558.18
364.596
98.977
697.854
916.203
58.4138
60.2947
257.533
568.535
386.465
403.437
-7.85224
56.2344
965.981
285.546
92.2773
311.307
55.3365
55.5318
-25.8927
42.4067
58.5279
782.593
5.29737
796.893
848.736
607.149
3.27256
715.815
1430.93
668.728
86.3332
436.928
464.216
184.389
4.88082
31.0097
38.9483
485.909
391.854
17.3148
463.04
4.58504
1034.35
85.7792
68.5604
-23.6236
777.711
46.1228
171.553
562.133
20.8609
278.413
371.713
841.619
487.091
1120.09
325.539
91.5493
622.396
763.577
373.277
546.98
228.697
690.794
231.571
197.476
1028.53
340.652
285.969
20.246
17.5945
1005.95
309.516
68.3594
80.2915
581.177
20.6439
37.7147
29.4067
966.341
497.522
192.144
582.534
90.9259
1935.26
251.047
393.482
22.6823
123.264
56.0036
33.4368
621.546
1112.81
364.61
155.039
126.302
81.7056
281.628
40.8358
5.42885
-1.30689
526.728
501.466
129.391
114.556
343.089
8.36292
234.816
11.9039
30.6198
971.001
735.508
77.2295
169.544
319.462
150.475
132.503
-20.1297
10.1026
310.474
19.7486
593.356
269.994
49.2941
620.313
202.568
1010.81
156.791
19.4383
493.542
-16.3717
153.449
262.793
4.84156
7.78103
17.0052
19.5749
234.772
323.481
198.361
128.215
361.212
59.7369
178.904
338.234
233.783
779.987
59.786
344.108
170.546
287.915
251.293
260.787
379.219
559.798
131.092
52.0916
12.0445
72.3358
862.436
128.323
351.099
603.539
397.023
48.4899
83.6973
45.6991
49.9805
209.283
822.564
470.146
48.1961
12.6947
534.105
92.666
165.605
51.0479
103.285
328.95
18.0505
27.6632
56.2214
128.649
-13.7113
418.157
-25.6247
301.049
220.618
185.69
25.0842
381.389
150.837
630.575
19.2021
195.762
144.387
304.222
808.786
550.769
80.7805
168.754
523.394
886.597
180.878
11.4187
15.4407
44.9318
359.684
117.638
117.286
611.685
129.284
602.72
124.701
573.378
268.238
326.202
4.84886
694.175
373.328
13.7755
405.817
262.265
214.919
351.14
126.56
5.82313
344.952
5.38378
626.544
-5.11314
245.676
225.456
846.869
450.287
618.398
-23.4601
174.433
109.34
276.641
660.637
95.8374
67.4242
849.005
313.606
-18.7069
294.97
161.459
-2.88855
169.532
497.758
137.319
757.841
-14.6997
186.08
346.943
317.146
119.743
485.567
381.89
-10.701
2.61775
299.16
80.215
-20.1349
245.851
15.1041
455.825
37.4555
563.343
437.349
421.326
252.746
41.6801
478.664
312.943
690.033
559.57
206.481
692.842
423.88
53.8735
465.157
306.593
298.659
467.228
219.182
298.701
393.127
176.482
449.236
45.6223
65.0704
1.4983
131.095
45.0274
251.437
104.955
205.073
12.8881
33.9712
13.2536
77.7034
662.353
212.055
9.92826
433.569
111.205
150.386
22.7239
72.0891
9.76309
83.3375
358.817
345.378
97.9364
259.874
212.777
1298
542.866
235.764
-29.0507
152.906
-9.61486
30.2914
69.1011
155.527
841.182
90.6681
3.235
-22.3324
-11.8967
741.332
532.132
226.339
33.9375
38.1286
256.589
530.815
611.649
-7.56539
-21.0898
228.452
18.0201
346.709
289.789
178.328
147.722
476.61
838.365
198.103
524.646
16.4844
567.089
84.8903
823.839
157.191
41.5948
182.671
48.7387
513.205
142.138
115.345
105.605
413.82
43.8047
69.6418
41.014
142.747
148.376
756.035
135.625
124.202
38.9994
59.9667
18.7531
469.353
75.6501
141.441
165.366
180.122
649.415
464.078
14.5448
112.443
452.863
16.2737
35.7776
515.98
128.635
96.9298
361.852
295.182
132.096
939.796
671.377
1078.45
794.688
191.778
229.699
379.769
228.43
367.847
71.3778
17.3926
64.6855
453.698
108.65
219.411
212.606
318.455
168.238
16.0865
107.561
200.498
31.1303
512.633
133.305
425.527
1021.08
302.825
73.8592
40.062
51.617
642.106
625.136
1452.33
830.082
198.272
273.336
655.621
233.782
46.1498
196.714
42.5592
138.622
39.2889
97.0639
88.4625
33.5284
676.853
779.682
249.464
283.308
365.571
294.797
1206.9
18.9098
55.0108
1143.68
18.5165
643.898
187.691
135.071
-12.2843
757.637
372.649
508.651
110.087
135.801
561.745
200.9
490.821
181.064
833.966
754.557
112.612
367.608
233.042
788.434
76.7444
646.171
569.388
264.428
761.058
418.624
218.694
230.46
330.786
665.942
527.258
58.1862
318.312
47.4402
359.585
18.1049
79.4323
-11.8637
595.341
556.353
607.779
825.523
694.354
243.528
115.307
647.737
346.254
35.6067
16.2054
66.8735
210.136
554.218
172.584
8.10847
687.107
441.758
79.6647
-38.4436
311.984
116.654
152.658
-46.7674
304.222
194.092
1028.2
768.752
26.0307
52.6695
18.8282
13.2818
416.569
79.678
56.3963
5.57642
-3.60261
131.048
262.878
448.059
612.622
718.677
2183.5
238.082
684.885
79.7623
219.914
136.971
7.32989
764.07
10.9644
170.878
419.543
495.891
83.5202
452.349
1152.22
188.853
340.317
402.555
311.823
511.194
391.975
752.393
237.972
91.0371
910.566
390.044
303.734
644.608
42.974
344.177
5.2431
374.536
299.374
42.4016
468.454
112.377
381.922
187.788
831.633
-3.95291
607.513
136.878
834.173
7.81992
86.3353
285.027
15.685
117.435
10.068
268.908
90.6181
446.523
212.193
-25.1435
17.0052
105.782
64.2323
53.6152
498.212
55.1265
231.902
44.7444
407.54
117.095
710.646
83.6125
751.507
293.537
39.523
97.7429
443.824
223.611
2.53143
25.6891
117.974
93.3211
0.80009
64.8396
633.992
334.708
169.031
64.6047
24.3758
334.611
340.732
32.5604
110.871
275.272
375.131
264.568
409.332
993.948
255.386
277.358
253.011
43.0032
541.356
11.1936
554.235
7.90076
142.481
358.194
422.601
88.3569
118.41
312.272
47.2835
241.43
272.001
438.947
143.523
14.7768
401.067
378.513
14.517
348.498
709.418
180.036
578.534
23.2196
465.901
394.578
134.526
378.15
50.63
258.132
178.928
220.348
603.349
287.532
32.3683
204.43
569.518
36.5174
266.326
261.508
339.119
221.386
-35.8959
300.951
572.361
1149.19
510.764
405.942
168.561
1.27522
-44.2882
5.82313
467.341
10.9138
134.505
1048.71
1.50533
17.5945
258.195
1353.97
129.276
357.154
829.918
290.697
369.22
31.2807
23.6859
162.065
66.582
3.4476
308.318
174.093
38.708
-33.8106
419.719
26.4305
140.13
26.0186
968.596
199.881
78.3207
33.0367
27.6028
120.68
167.913
205.674
147.658
350.697
51.167
427.767
416.391
6.04915
3.72226
617.69
855.882
492.54
-2.12738
564.545
452.593
77.6139
-7.52246
778.836
22.1465
348.91
50.0375
714.36
56.6846
126.888
93.8867
543.224
518.095
29.7725
762.127
129.708
1285.32
-7.08113
9.9316
467.076
681.133
230.822
40.9991
350.531
637.42
210.031
235.125
233.192
283.27
931.969
261.155
1216.9
15.2277
281.047
356.006
522.477
50.9812
685.703
744.075
498.715
37.805
112.572
472.833
505.995
761.04
639.749
55.2641
334.247
97.9464
505.774
871.865
409.64
82.7437
75.1012
193.863
96.0915
18.008
581.739
134.45
253.867
87.1096
559.871
575.714
1429.73
340.36
734.64
280.419
161.337
260.787
307.017
83.0559
293.012
277.033
143.229
23.6101
375.371
304.723
446.393
225.774
552.561
260.204
668.195
49.3833
1067.87
4.44936
663.721
162.828
313.287
519.441
373.725
341.773
86.6145
228.633
103.086
982.847
26.9244
453.972
41.4412
338.321
184.842
8.92255
517.242
443.492
89.45
49.3379
14.3173
720.994
749.784
149.005
392.592
161.631
679.271
120.563
998.21
382.694
277.156
931.607
54.8779
286.895
178.562
51.048
494.708
19.5776
1182.4
35.1794
540.47
487.23
36.7524
111.582
554.838
44.6889
417.143
40.126
347.359
688.801
47.9951
792.625
164.319
38.1708
57.2198
108.897
93.8276
199.826
42.3016
103.003
400.921
38.7041
496.35
160.867
155.071
64.8904
65.5298
128.766
106.763
181.718
187.019
360.202
1585.01
24.6785
384.254
50.8135
153.997
38.0497
279.233
159.465
151.169
0.697664
776.526
193.524
130.404
560.484
-34.773
107.336
46.5619
763.523
65.1096
152.702
25.7618
65.9675
676.544
548.41
106.989
811.762
724.934
542.202
23.1462
115.644
537.765
16.4844
35.2789
369.991
42.3508
375.371
396.552
1019.26
35.9726
156.434
119.649
239.034
7.14773
143.13
251.426
262.154
272.057
420.115
864.352
219.779
749.27
-7.49966
20.6271
19.5774
604.336
613.268
33.9449
80.0523
452.639
106.132
-0.447777
183.658
113.657
139.962
103.314
394.923
250.45
601.054
997.16
38.2026
383.263
246.414
401.673
501.439
83.6661
28.496
449.972
389.893
1012.53
339.369
41.7555
571.765
249.699
86.1613
337.477
1233.97
589.903
385.278
399.915
528.46
182.797
1388.6
403.17
235.844
648.591
87.9147
110.021
5.34224
700.982
250.083
2.21225
20.6755
1127.45
299.038
31.6207
13.6275
63.8919
726.929
492.237
194.859
533.138
157.566
162.136
570.075
536.243
595.911
-11.1918
-29.3486
198.941
587.448
38.6119
17.3791
441.124
-51.8332
939.148
-72.9847
92.2581
294.412
-18.2768
358.69
1206.53
426.465
-20.4614
188.692
162.218
402.414
-19.7036
-12.9328
-27.7398
122.412
624.748
902.813
-15.9558
913.377
-0.856826
407.847
472.135
276.711
205.768
65.3148
142.127
126.96
203.274
217.784
38.3599
96.4479
49.2752
274.932
591.063
61.2228
152.807
224.165
83.7196
548.293
267.052
179.143
370.821
15.2989
342.715
518.158
-3.08521
63.4941
146.601
309.506
524.877
1136.52
62.3583
1133.08
397.012
326.866
241.272
14.7594
313.837
201.924
335.833
48.5416
104.227
209.902
561.528
204.441
34.0247
447.572
561.003
629.138
54.2556
365.061
350.122
10.1704
60.5275
16.1163
154.039
27.1234
367.33
389.517
89.1082
1143.84
361.346
930.238
936.818
26.5546
28.897
298.384
171.053
357.591
275.484
48.7381
364.256
375.699
448.35
48.9375
59.4376
74.2725
10.7966
616.567
548.44
407.954
20.8549
815.389
420.403
895.128
38.8338
481.792
311.816
330.79
437.569
192.044
88.5426
114.402
40.4186
655.256
327.755
875.276
454.054
56.3853
592.731
276.455
31.8133
13.9554
89.8185
576.785
1624.04
51.3391
314.816
490.276
98.464
112.558
977.974
435.884
536.754
749.961
806.237
238.663
1052.49
35.0084
2.5635
1009.25
232.585
1.99833
-8.76392
238.515
903.868
563.885
352.836
339.351
590.975
735.788
291.446
14.2889
-9.01167
142.689
337.385
56.8585
292.388
26.9789
-57.8064
118.926
96.4429
256.004
388.65
422.305
58.3889
201.072
444.394
316.52
260.076
-22.025
321.009
47.5953
130.494
421.295
297.155
590.484
-17.3238
724.096
332.885
104.146
-8.14754
7.11716
117.789
250.823
57.6194
390.978
71.152
31.4716
109.077
361.243
22.284
732.831
15.2062
73.4122
97.5797
545.922
727.135
643.497
291.724
6.31986
332.626
163.707
631.336
334.008
19.0254
412.433
366.277
32.3732
359.088
166.502
909.701
348.094
672.557
388.8
208.924
323.738
866.194
472.081
254.152
1105.71
675.846
358.114
20.9062
12.789
1005.16
389.258
10.916
42.3508
27.3607
348.942
1011.01
296.115
393.265
625.647
342.107
10.8959
293.056
219.567
453.309
17.1912
574.25
148.744
322.747
1113.71
263.887
70.1772
157.87
225.1
927.13
220.254
-15.6827
869.119
24.3623
44.3164
-24.9557
653.544
146.348
291.679
991.538
746.6
887.345
589.346
11.7059
504.983
198.735
456.021
383.517
592.59
72.8824
425.609
817.18
291.01
-15.8994
24.8111
65.5465
288.752
251.962
295.966
458.718
254.093
94.4426
760.844
173.427
32.1053
304.699
43.8742
324.548
-14.604
-1.217
462.039
127.332
89.3563
42.2273
13.3194
125.687
12.88
845.81
978.772
213.817
172.982
644.47
257.258
638.414
239.836
25.2656
86.3519
596.597
214.797
345.794
94.8737
1041.94
492.932
627.846
615.436
155.837
139.546
1026.24
311.607
195.622
393.847
229.183
245.607
487.06
210.079
410.884
24.9063
369.935
803.284
670.546
711.323
80.7381
349.993
23.1954
54.2775
85.5558
8.99123
286.455
569.414
119.878
750.956
277.303
391.613
113.93
39.1506
167.107
356.143
275.701
37.805
174.416
47.4201
1156.3
58.2652
836.526
392.923
838.405
313.885
47.5146
1346.07
110.346
284.077
260.78
32.6933
154.188
53.6152
57.8063
308.125
363.086
473.906
212.637
268.894
130.71
382.125
295.382
459.153
78.0194
45.1452
337.623
780.208
601.027
389.713
668.713
474.939
51.1571
272.863
106.592
38.3677
582.848
237.715
120.967
248.034
361.346
806.55
157.723
713.804
20.9324
382.634
32.6452
287.425
378.969
7.14028
517.239
121.827
561.182
87.0932
-23.1789
250.677
13.1179
317.93
421.072
197.017
664.788
80.7552
1102.56
271.897
79.6647
360.732
79.5995
566.429
398.161
43.1877
195.526
184.722
630.893
455.783
224.682
17.0622
352.412
187.937
45.1409
2.40012
-0.906838
110.744
302.173
1105.65
21.4516
237.87
661.117
514.588
309.96
346.675
46.1228
478.899
87.9945
480.007
43.218
663.131
31.0858
56.6105
352.982
16.0109
184.802
466.538
97.6524
58.2203
67.228
49.3321
41.4031
11.0352
456.63
357.903
83.3617
48.8706
605.967
265.397
72.1807
192.325
13.4771
260.755
1263.08
45.0302
272.376
142.463
225.63
208.311
439.391
1269.61
220.396
354.711
604.168
564.734
1034.78
405.345
633.675
112.548
542.034
436.841
310.676
804.438
60.7138
19.924
297.607
735.686
571.743
14.5354
42.5151
104.438
312.006
283.17
59.7243
120.311
530.959
-23.6791
934.673
530.367
20.4549
298.887
526.052
79.7183
245.664
-3.15338
568.217
447.306
738.845
91.2811
1064.21
430.684
234.046
217.901
46.234
210.292
134.64
266.533
199.212
377.12
60.8173
261.439
687.645
61.1619
331.553
51.3064
145.32
107.997
98.5236
415.972
805.719
40.5782
438.152
63.4159
1135.21
542.777
26.1704
269.478
39.7368
363.117
9.16555
19.0563
537.928
26.4506
819.291
401.178
583.403
507.869
127.606
118.759
199.894
62.5418
510.662
83.1218
1214.89
102.85
110.994
69.6252
33.8718
195.737
364.083
284.125
239.591
160.074
355.59
543.246
15.8604
42.132
65.1172
63.5342
405.952
691.537
580.269
9.04084
746.475
49.3831
464.221
252.907
54.0195
242.555
10.4916
294.786
426.537
40.9993
112.809
84.3459
145.888
576.365
361.346
857.149
485.684
625.723
1788.18
234.583
116.978
294.921
170.537
183.671
411.257
-19.9273
352.773
247.588
754.716
819.956
108.006
379.988
785.233
544.692
374.22
513.734
631.055
56.3923
143.041
960.721
14.4709
1484.42
79.4321
535.063
441.317
1048.49
36.0687
846.063
103.158
18.0738
457.657
507.666
474.334
513.582
752.03
315.369
336.425
71.6627
308.184
970.63
18.3128
205.367
275.461
117.337
358.959
318.505
15.2387
910.911
215.229
497.728
457.607
6.01073
-4.96513
1102.97
593.348
69.2359
578.488
576.028
250.249
296.303
176.286
58.7025
208.53
49.294
151.59
24.8741
413.526
54.3039
103.976
19.3844
253.965
437.828
32.2178
195.163
45.0302
819.603
91.863
11.9864
110.86
188.266
373.805
312.226
240.393
184.676
362.87
113.516
354.128
394.777
14.6134
151.497
651.698
164.216
275.425
764.075
172.356
123.622
515.75
200.073
78.506
390.019
626.262
909.05
11.4136
1338.78
287.975
141.253
12.1606
549.764
1053.72
-9.59444
302.149
42.3229
95.8621
157.56
58.9303
161.684
70.4818
719.352
214.422
280.627
27.8778
197.645
4.65066
290.855
192.308
-11.238
301.892
528.778
27.7815
557.195
852.152
380.343
601.193
614.365
711.071
658.919
171.664
-16.5012
315.73
7.20506
120.967
249.908
588.108
641.232
636.967
588.774
2401
43.8895
272.432
174.696
660.185
-2.23005
384.196
742.967
188.293
167.24
423.751
456.74
42.2181
325.397
518.669
682.159
876.402
1063.88
558.712
117.561
437.27
227.961
271.218
560.503
913.391
47.7634
285.32
143.288
813.429
84.9562
336.665
586.376
129.398
187.937
45.1409
358.914
278.068
222.157
304.774
196.707
69.2109
91.178
604.944
678.134
796.176
402.448
192.327
586.52
348.032
378.503
52.4074
526.225
630.068
151.347
63.5135
2.18967
243.699
1551.94
382.438
174.857
93.7006
204.442
225.58
51.8432
988.331
930.453
679.075
11.7393
18.5165
-13.8991
225.173
136.945
480.595
215.228
924.693
723.156
465.636
394.456
216.917
487.632
1103.64
11.2508
808.014
231.107
276.145
136.259
-6.00443
389.053
455.955
420.915
140.325
315.208
32.7456
65.6053
39.0667
1313.43
139.708
47.5092
237.658
225.589
277.663
177.821
32.1837
278.148
98.1441
37.8887
856.092
22.4854
22.5012
53.3106
684.92
859.664
87.1957
233.568
681.712
534.108
735.847
153.081
103.314
53.8428
560.516
351.803
24.5201
274.335
122.768
79.6226
370.08
58.5575
281.969
61.9284
713.208
1294.31
335.843
367.111
3.94378
43.6335
318.755
337.506
90.4034
395.382
440.551
420.628
464.632
18.3128
455.371
1157.44
51.6124
22.4022
127.683
16.5779
344.055
615.464
150.26
9.75886
309.878
25.5063
44.8731
454.213
482.633
65.7933
241.879
393.315
358.553
412.804
123.862
459.714
294.019
116.703
580.318
602.478
32.004
39.9991
246.656
220.232
74.259
-7.13761
122.074
103.031
45.0302
41.866
-4.88022
-18.451
-3.04149
533.252
235.33
123.618
1294.85
464.117
142.05
468.214
1182.06
190.453
22.4263
214.973
71.148
40.8419
258.169
166.587
34.0488
290.551
256.961
899.875
303.727
64.2867
311.092
153.843
15.685
960.765
435.446
12.8943
64.003
11.383
180.745
568.356
454.665
698.737
42.008
250.892
510.614
632.463
574.863
107.197
-9.36396
1498.56
52.6415
260.166
34.3302
186.19
42.5557
901.333
104.565
7.16789
111.37
492.127
532.792
966.268
290.25
217.757
30.8715
59.6814
48.4345
32.8863
1479.3
501.901
279.937
101.501
159.08
30.3028
311.881
137.499
590.738
425.926
7.14028
382.306
781.498
392.517
456.086
639.505
339.418
149.393
546.537
26.2364
48.0645
-0.592853
65.8325
693.575
240.493
36.8061
419.269
153.831
28.8323
268.945
74.0004
491.894
7.95772
57.0808
20.6989
133.682
94.7665
19.9478
416.428
910.59
50.7954
86.9137
44.1208
702.076
891.254
535.913
170.411
406.021
9.09282
267.29
434.721
241.21
1967.71
468.45
42.716
86.5884
494.301
39.671
-3.67725
-14.7788
153.997
9.49856
231.079
59.3394
6.31986
452.566
476.676
11.7393
60.394
156.641
568.127
783.498
30.8193
120.454
207.289
269.576
165.696
74.48
715.66
604.317
115.221
578.611
249.626
301.541
96.7309
76.5072
39.9524
415.95
97.0692
139.481
1528.49
129.868
28.1239
42.8148
192.738
806.876
84.9906
-0.34853
20.916
-5.8377
362.012
17.1912
49.5117
866.511
607.605
-6.98303
40.8735
71.2111
96.2648
186.419
32.3072
929.004
25.3515
122.998
331.262
991.38
117.405
27.5181
200.02
163.214
596.565
520.469
566.125
214.365
431.989
889.219
49.6145
202.861
274.677
711.478
140.94
-5.8284
105.143
33.8208
620.846
672.953
154.199
668.135
97.8997
254.827
41.375
441.242
245.366
344.048
234.998
1068.19
12.3896
583.847
213.557
264.49
1047.72
3.45944
181.011
375.148
62.2327
579.743
21.7582
462.79
771.516
11.9338
977.386
54.5489
425.175
534.715
573.973
-3.57453
705.217
247.168
205.505
13.0744
32.7619
210.04
126.206
34.8868
152.97
412.653
60.2302
110.528
103.126
426.049
58.1298
345.57
190.146
490.262
53.1925
10.0109
176.455
294.775
504.364
93.8071
26.6657
60.6768
152.817
57.397
209.094
207.951
9.24083
274.836
145.798
687.505
142.127
537.38
74.2607
200.463
752.83
48.6672
505.931
499.988
359.369
365.759
35.6781
584.922
468.84
82.5871
107.39
629.855
166.161
294.926
2.79025
308.01
390.23
1221.11
324.498
631.699
347.536
17.3807
10.9546
348.094
271.506
60.838
898.58
198.176
7.8715
404.614
49.8793
35.6136
244.811
116.36
54.6394
-6.89926
345.486
44.8853
-4.13036
198.323
504.924
29.2323
360.378
164.688
5.98756
707.409
65.6053
183.37
28.7686
621.841
22.7901
445.812
-16.5489
52.7985
501.162
324.906
476.526
1624.46
153.67
159.308
68.3031
21.5009
245.951
343.166
-8.38171
301.034
175.714
125.562
136.146
175.569
290.72
361.19
358.117
479.086
6.97463
54.5051
49.447
638.094
62.7329
124.15
385.042
511.704
34.3564
410.805
404.592
-7.30061
621.333
194.204
674.593
727.008
782.981
3515.47
456.796
327.26
387.869
65.048
89.8967
350.384
15.3739
-2.32612
150.241
146.248
2.08775
450.1
217.96
523.034
26.9294
422.908
30.6827
57.1382
32.354
442.055
448.326
22.6274
189.795
715.603
375.681
121.339
192.845
212.923
818.276
277.529
70.885
330.433
49.3831
175.614
796.096
685.58
103.874
72.3358
36.1646
23.6126
327.731
437.023
103.96
78.7237
327.673
57.8048
87.2342
36.2648
445.679
315.544
22.7901
144.088
965.462
-3.42353
55.0406
448.309
458.79
43.1001
378.574
341.917
100.013
118.952
107.27
370.533
126.551
29.2949
33.2854
633.434
57.4348
610.353
246.872
131.355
101.812
23.8412
155.705
29.7693
897.695
193.004
314.795
839.106
7.41804
1.02125
500.062
414.295
354.469
38.8034
206.878
544.612
139.706
183.251
85.4333
1235.98
309.395
275.936
89.9094
226.908
21.4516
301.588
-11.6722
186.627
126.302
431.008
233.397
87.9945
28.3572
60.0846
25.9482
392.781
129.645
-10.8559
300.508
237.151
211.039
342.85
13.8079
11.4453
157.546
236.739
393.727
56.7903
1163.59
73.5998
257.979
65.5482
34.636
854.719
514.138
104.227
100.292
657.094
847.338
410.378
416.095
345.465
17.1563
645.538
40.2209
74.2192
69.8529
240.599
703.415
154.691
329.034
554.653
63.5887
46.2004
856.069
85.7304
550.274
44.9151
43.045
425.347
751.113
89.5031
-9.57511
215.833
28.1819
513.708
43.2318
1117.51
185.53
114.487
184.351
621.559
458.188
725.927
690.151
639.48
62.9376
270.15
472.403
117.026
577.726
574.606
533.819
2141.57
-19.7468
250.941
22.4952
27.4196
272.031
662.203
583.224
96.4221
244.237
232.247
423.723
20.8015
13.8253
111.872
363.518
587.533
754.023
825.235
434.873
57.8166
217.98
115.04
983.265
1067.04
317.125
206.661
1.51809
357.943
-3.73573
476.7
152.686
67.9145
-27.8992
430.503
141.544
483.061
594.078
10.5832
-30.5779
451.89
68.8353
41.3998
247.989
3.07294
8.84869
530.518
351.172
152.753
651.213
-27.6495
474.998
436.742
797.101
17.9298
179.243
90.3402
764.413
1192.61
87.2243
338.404
2777.3
618.312
1307.45
1974.89
-34.0107
29.6828
408.07
396.6
425.351
145.633
421.598
94.0847
773.537
-52.2602
-29.6614
410.418
41.3986
-3.05563
988.876
343.652
15.9087
480.424
184.752
-9.08556
506.832
129.021
131.026
41.6838
204.977
29.9159
204.239
64.1802
153.112
79.4637
114.535
909.865
33.9788
34.8379
522.219
49.3333
113.101
301.177
314.751
-43.4858
147.723
0.80009
467.764
209.145
1031.1
14.0049
78.7237
55.9333
441.988
716.551
29.6365
982.312
88.3988
748.077
381.221
182.192
207.665
29.9817
149.938
632.397
911.484
396.314
405.246
196.989
629.154
225.877
229.82
209.895
392.893
381.717
3.98831
290.651
709.009
23.8412
538.014
96.2987
505.078
199.563
289.495
200.987
424.398
132.248
48.5195
496.823
37.5689
217.918
134.026
221.314
2.32228
327.916
266.263
346.274
810.691
1185.15
624.037
467.788
71.9212
514.511
284.159
272.812
475.942
20.4852
33.3541
588.179
624.002
72.5443
607.139
254.807
704.261
26.6183
7.29148
260.811
890.252
326.411
11.8128
817.262
60.6626
55.0456
480.424
520.766
892.479
1446
423.824
183.797
214.158
585.85
108.406
235.037
93.2206
26.0038
310.123
46.3766
75.3379
579.093
105.239
292.025
60.5671
566.625
316.335
404.47
111.127
42.8734
174.654
235.145
565.981
361.406
51.6269
617.225
421.316
592.906
495.055
100.984
191.472
56.5466
373.725
227.275
386.054
223.026
709.234
41.9169
62.7304
506.21
123.156
1.18392
458.698
183.658
74.3014
-17.4594
283.224
273.784
24.9751
432.234
454.876
75.1199
21.336
94.6572
186.444
58.9848
62.3056
229.495
41.3137
238.63
29.7789
-14.7969
541.693
390.336
243.792
872.408
95.7517
489.085
446.173
383.146
342.817
138.253
1043.07
40.0947
148.024
345.973
362.707
700.814
1177.16
61.5555
74.1893
221.475
515.757
2.53114
-23.3445
711.414
31.7546
51.875
68.1558
561.052
358.964
23.6638
514.566
9.29995
39.2259
14.3413
275.109
80.3073
545.051
336.855
141.727
635.246
571.046
-5.68068
1111.25
736.12
616.116
52.2691
442.595
9.44122
33.9469
519.245
612.817
1163.96
1732.33
55.2641
96.2403
476.508
317.141
39.6402
165.056
19.5749
282.251
278.946
801.005
44.7444
-4.22323
384.559
117.882
213.65
226.93
650.592
627.483
105.545
96.9036
676.446
3.3659
136.478
173.214
389.053
114.875
497.751
93.4732
581.326
151.812
329.547
218.419
25.0204
-5.97073
-23.6616
338.99
167.11
-1.54946
343.74
268.684
1714.41
582.831
191.167
566.655
71.6626
123.9
3.2156
355.187
177.346
1337.64
719.049
294.469
743.499
50.7701
55.5468
379.914
-18.5834
424.26
141.509
42.1182
-7.0348
578.071
419.875
403.547
17.9298
762.078
238.391
833.753
9.56598
900.082
860.36
96.1034
290.655
379.01
354.153
18.8862
814.182
449.639
145.397
-6.75697
29.9582
55.4931
565.881
5.86841
101.314
378.273
49.4964
135.268
39.7439
-21.8317
-11.975
629.582
983.286
501.065
234.459
269.99
105.457
455.966
159.086
131.696
82.4148
300.753
850.971
21.7683
255.839
297.273
174.647
1703.58
329.869
131.927
526.902
536.842
32.3716
602.282
72.2318
542.78
215.447
14.863
18.0894
-2.25317
65.3148
153.371
143.826
160.468
29.9226
839.037
-0.0584857
5.55571
78.3232
424.961
899.347
585.024
749.697
18.9543
137.13
277.49
79.2792
65.5896
88.2503
544.172
231.754
25.0605
204.936
382.085
34.1571
126.656
560.631
298.115
283.818
32.3732
-17.5993
758.707
1185.19
81.9762
108.463
77.7046
722.418
147.576
1741.38
177.852
359.1
-9.36396
222.322
52.6415
88.3726
548.772
1168.87
305.38
29.6567
36.4073
152.921
38.0387
843.1
62.7306
84.3459
20.326
229.663
133.716
118.767
30.2864
372.724
317.035
140.88
251.818
114.725
8.0095
702.419
76.8333
519.953
632.248
780.498
751.949
152.011
23.8303
353.313
512.804
145.729
96.7902
989.002
110.74
0.612208
44.3024
245.66
360.542
87.161
94.5921
259.083
135.792
281.194
2137.06
126.626
184.866
507.666
224.976
568.372
358.11
107.348
79.678
219.44
313.417
42.0664
1.73739
198.223
386.797
341.053
287.877
42.242
1072.21
545.468
548.813
2.97479
568.613
41.5644
-7.10774
99.9826
38.4997
337.227
79.986
1057.97
90.1561
3.8724
648.188
131.791
544.047
279.027
459.657
451.008
17.0115
154.317
-6.34264
141.521
220.436
9.32815
112.497
842.092
573.498
163.786
598.117
529.346
405.664
533.252
27.3091
-11.3739
771.464
325.708
117.764
737.905
158.594
385.999
30.3664
25.7849
910.591
120.256
481.706
496.951
13.2467
64.2867
116.189
129.48
287.425
149.295
364.266
1084.13
36.2702
43.5984
44.7535
322.763
-17.6472
704.934
213.782
-16.0324
870.708
871.151
122.593
230.027
1045.5
128.304
143.332
529.886
562.595
74.2421
1043.86
132.367
33.9008
166.462
65.0445
20.5224
580.578
74.6343
8.29635
204.831
121.064
265.887
373.305
513.507
162.755
745.587
773.142
575.996
112.095
476.714
43.4048
226.546
245.82
699.351
15.7786
45.6702
622.597
141.068
198.648
264.256
1196.49
36.4935
241.966
29.4525
165.906
-25.053
74.5149
395.427
70.5533
148.291
282.479
521.161
626.55
81.7837
254.351
300.008
289.56
252.037
911.258
291.339
432.993
788.171
589.664
22.8738
76.6305
54.5436
13.2061
58.626
97.6148
107.348
188.374
84.5073
51.048
108.65
21.4516
511.483
177.608
8.59026
551.715
650.274
233.529
913.377
137.824
44.1757
194.524
14.715
368.889
782.883
203.571
80.5224
372.881
1437.34
498.114
28.4924
329.384
726.933
0.315608
299.921
320.679
153.802
137.375
326.085
772.284
551.668
473.508
126.26
111.233
176.657
187.182
401.474
2.96749
187.545
2.70827
176.676
250.392
585.487
9.13716
469.384
214.546
59.495
37.8566
31.1386
507.878
11.5359
205.818
75.5596
99.9829
805.301
25.8547
30.7851
337.889
167.916
299.62
58.4614
412.307
187.115
715.046
56.8796
438.183
-29.2838
31.6436
9.68805
109.02
308.133
302.417
125.97
-35.094
336.295
203.087
150.373
264.455
486.725
147.166
188.619
183.066
519.357
25.7318
18.911
917.031
2634.42
540.452
203.353
400.088
-10.7829
-4.76339
395.512
118.689
469.58
1150.01
746.263
7.69192
382.397
731.416
669.205
169.192
40.3226
581.135
49.1739
133.204
739.219
-17.0033
-24.7907
16.0865
446.767
93.6764
295.374
182.797
644.925
-5.50775
370.776
147.278
579.857
455.733
662.202
996.273
1748.4
629.087
244.318
68.4642
449.977
15.1168
24.1244
247.983
1870.83
230.684
60.5384
334.095
406.03
29.0138
751.645
695.922
107.788
231.681
330.194
24.3207
31.9118
517.879
116.934
305.762
787.967
422.53
47.9822
191.667
270.584
185.825
300.398
83.1656
250.268
64.7904
18.6703
852.423
689.354
502.187
361.15
273.555
37.4148
430.648
287.113
10.7923
-1.55846
60.041
-20.401
708.525
84.9014
15.1617
139.373
226.131
0.697664
34.6494
559.135
388.427
340.856
380.859
64.003
689.795
133.573
1046.87
143.208
1015.51
23.3567
413.197
-4.22323
27.9269
377.841
667.174
763.036
211.44
294.825
85.6592
114.226
827.955
433.709
30.5424
426.537
11.0142
105.313
379.448
417.93
213.355
1030.45
347.729
546.011
40.8809
146.878
180.212
100.984
58.4207
984.671
470.904
1062.24
322.352
1078.42
678.86
104.062
37.0335
31.8586
40.5682
-0.592853
82.6991
177.531
91.9996
111.182
83.8113
43.8248
274.568
431.947
23.3776
-5.16074
47.7105
24.4471
763.368
106.011
33.0663
556.983
200.319
414.364
461.184
448.428
787.282
88.5293
50.554
579.232
4.58504
41.0928
55.7942
26.9436
83.4762
104.249
74.1608
99.2551
104.818
109.919
48.3466
207.744
260.193
37.0047
584.007
73.0261
231.84
28.0525
247.31
391.292
189.662
114.113
41.5451
626.009
24.5765
450.1
702.903
757.12
65.7615
478.579
98.6948
53.1715
199.567
-1.21115
9.14622
755.673
627.031
122.099
545.492
396.262
426.554
31.5694
1706.79
37.2481
8.36417
483.034
116.008
44.2571
470.397
625.247
65.76
1019.78
440.076
829.664
177.654
224.56
10.1704
836.955
991.938
395.198
675.029
83.3453
676.551
623.775
397.011
139.708
251.782
34.4344
252.783
7.81399
626.263
465.554
195.596
206.555
785.747
556.242
286.729
219.278
272.576
1177.8
191.603
442.491
-21.5002
557.782
599.701
25.5757
36.8885
236.373
994.624
62.0145
99.9377
542.804
27.5894
577.37
156.269
373.893
208.933
145.192
639.518
233.243
112.528
161.793
-16.4816
432.997
112.607
603.975
404.973
149.88
61.9897
0.739298
266.091
400.321
587.595
285.104
203.985
632.661
547.998
105.283
341.469
626.595
432.054
329.731
522.266
178.726
308.345
1006.57
708.159
47.4581
648.936
37.6549
13.8251
1522.92
164.116
273.484
975.737
320.086
22.2113
895.501
168.189
497.8
18.6782
273.069
537.798
211.703
-1.49267
664.841
65.9079
369.262
316.931
67.79
393.682
819.535
684.203
523.557
113.687
133.756
323.256
3793.77
444.649
-17.0907
-42.0101
61.9828
-1.03986
801.811
205.052
276.879
-0.233172
55.2504
987.158
400.33
279.242
620.607
108.366
227.359
501.702
801.718
839.253
270.666
130.432
94.2607
188.53
207.791
455.763
816.105
202.412
811.182
24.0717
60.9973
127.088
32.5604
257.048
552.634
210.22
347.488
405.491
167.199
72.7326
108.692
31.8715
43.9403
70.0279
302.611
54.796
46.3191
493.868
205.457
554.062
68.7476
573.704
47.4639
50.0781
228.793
240.602
85.2869
664.331
72.1033
339.667
388.79
54.9711
68.6736
494.547
448.097
-9.28274
607.361
251.299
-5.17398
403.761
279.099
3.32031
349.316
333.557
964.415
31.7725
496.874
485.498
10.4711
771.012
281.445
298.365
930.194
321.484
42.3729
217.287
406.073
551.176
468.641
18.5022
281.716
105.457
-11.0708
545.922
937.544
492.237
67.4223
220.169
303.744
-40.5858
332.676
58.3561
763.762
1369.24
-13.248
4.97092
35.3297
477.41
18.0388
845.141
857.778
1143.12
543.413
67.0788
62.2256
807.27
82.2541
421.98
384.254
110.784
191.478
34.3016
1.87139
93.0726
607.895
476.676
111.065
342.73
590.755
-25.1435
-1.73547
306.307
375.327
145.702
437.033
26.0528
83.6125
548.41
91.9969
19.0321
18.4112
-1.27706
510.403
-0.5478
78.6185
24.0345
30.7851
705.77
151.569
129.676
64.6047
700.914
228.345
117.219
534.766
53.9994
0.701229
41.5308
796.263
34.0509
153.998
235.044
1097.02
239.524
607.21
124.376
27.1231
620.528
5.08966
100.752
110.569
256.086
275.728
938.402
397.914
216.716
126.915
-1.71685
591.052
122.768
-14.0807
43.9923
420.252
632.419
230.594
87.2702
867.026
1025.5
726.931
371.261
92.3592
438.695
103.78
271.041
17.9388
24.2925
31.7296
1109.17
82.1566
246.9
246.675
42.5592
318.533
-5.68868
775.476
67.8478
524.534
892.371
1165.74
719.965
436.786
219.834
337.329
1332.63
15.685
76.206
199.349
45.8938
692.193
174.783
479.537
296.526
425.698
66.1064
42.3708
359.531
25.7542
828.104
21.4826
548.13
224.413
590.706
48.5416
319.745
580.967
252.308
275.655
84.6244
350.121
208.618
481.253
-7.82464
486.183
78.3311
240.067
40.0623
504.073
70.2904
38.1297
658.443
1370.03
271.46
260.259
790.22
317.439
48.1064
380.284
764.375
563.564
345.409
774.923
101.099
199.537
349.024
9.58208
295.57
60.9587
42.4134
488.683
201.738
38.8502
258.791
-31.2469
398.501
3.2265
11.4016
369.912
641.885
358.858
103.962
49.5845
1403.76
489.754
12.3076
690.041
241.548
-11.0487
519.204
482.165
-19.6475
13.2928
101.648
517.388
93.5666
137.901
487.996
26.2101
289.619
208.268
178.151
467.349
38.4986
244.804
36.6794
254.803
704.519
413.517
543.1
681.883
35.3049
78.6443
13.4999
-7.70105
178.352
444.225
62.0579
225.212
425.582
8.19393
252.041
283.647
1113.69
198.427
590.755
325.307
264.528
-18.6021
36.4415
120.454
375.955
27.8212
115.709
287.6
65.9675
374.82
544.662
311.263
82.7504
44.6481
56.819
-29.3277
554.176
44.8853
93.3211
-31.059
317.838
294.786
700.15
365.213
452.015
784.246
413.322
324.871
198.302
-6.79504
1001.05
27.8955
56.5397
718.092
218.084
-20.1015
992.899
86.2036
28.9477
6.30965
190.167
58.5441
140.022
688.966
269.418
602.788
-4.34099
290.72
68.8353
138.006
18.219
-14.8353
92.5505
458.226
581.872
375.702
43.565
167.651
303.683
23.112
567.031
694.612
457.066
22.6844
406.76
62.3741
408.71
81.1109
-21.5216
470.565
266.566
52.4281
292.5
13.9554
282.204
54.321
730.024
61.7576
-9.12412
63.8327
280.821
636.409
847.849
58.431
-18.3521
547.884
167.935
61.7396
749.028
32.5486
527.61
18.9416
33.8575
59.7317
6.22861
13.6275
-14.8189
21.183
177.827
98.6833
153.629
167.499
130.328
18.0416
27.3091
18.6703
325.958
12.4672
72.8111
376.385
378.085
74.9002
406.614
519.05
45.359
174.083
281.426
30.0559
108.91
347.026
-12.9902
647.121
71.3837
2200.85
172.72
40.9901
31.8383
243.354
101.912
16.3535
-1.71767
4.82376
179.808
411.872
468.721
410.875
116.123
31.8246
333.022
137.56
84.5495
319.535
146.423
447.132
359.491
53.0709
928.32
170.158
383.855
15.7926
351.572
276.045
169.79
436.427
20.9801
283.87
558.485
357.658
10.9532
156.575
58.7536
701.202
209.68
94.021
15.3171
77.6227
510.439
298.384
204.786
1039.75
194.899
62.6809
167.479
83.3451
1737.71
230.062
76.8361
151.206
161.41
754.744
290.651
53.0861
604.802
43.2607
66.3136
587.537
302.636
235.147
86.6685
52.5581
174.911
83.6661
-5.8284
50.7954
172.502
761.401
111.096
-6.52904
77.0111
73.5368
136.952
36.4442
7.35959
372.159
840.321
43.0767
612.091
300.863
399.09
864.059
301.436
224.115
577.983
366.461
345.972
28.0065
85.6082
315.533
180.908
18.9416
3.50971
251.731
37.9904
26.4105
395.219
24.8741
42.4614
153.629
171.443
93.8482
922.684
11.5044
114.276
1308.15
584.742
235
45.8372
276
253.718
92.4698
446.321
13.6654
45.2181
49.4324
398.319
295.403
14.1906
41.1591
123.037
203.894
301.422
473.437
222.47
813.286
442.213
738.177
208.337
462.965
-27.8973
300.174
835.831
225.057
47.5442
130.554
759.694
152.716
-4.95928
12.8943
-8.94643
1028.08
384.468
618.956
46.1189
2168
-12.2506
438.056
150.301
112.26
542.759
451.656
241.063
95.8688
6.2192
494.661
293.846
262.041
564.894
233.506
804.532
57.8659
49.0911
121.827
44.6889
37.1901
111.597
53.1314
-4.09666
546.054
294.53
405.123
79.4968
1027.4
43.6168
445.672
206.144
292.367
8.33299
139.368
450.662
43.5516
206.359
218.733
169.655
302.909
340.632
374.813
456.611
30.2252
181.279
852.87
103.686
126.761
175.641
172.571
64.4395
520.07
506.91
-8.35309
83.6339
12.3166
282.914
678.282
66.8151
33.3541
33.4557
323.911
10.7678
-8.19816
612.757
474.08
802.034
25.8494
221.521
156.969
14.7877
451.966
84.4039
109.019
165.046
113.012
389.803
669.211
101.892
163.96
62.3391
805.624
460.24
243.913
-9.23173
58.6101
910.063
185.243
814.123
216.909
393.079
348.952
56.0379
27.3905
485.389
585.891
262.537
-1.5826
-13.448
26.8339
210.553
130.637
140.463
395.046
91.5009
58.8961
194.15
36.1646
282.234
835.603
36.4937
104.961
-7.78747
280.263
356.73
-0.34853
10.0716
373.24
478.205
109.02
-19.9221
305.88
484.022
1247.77
198.648
367.329
51.4365
385.07
453.972
329.303
404.108
31.4113
29.3238
421.072
28.3512
691.701
949.63
-16.7094
150.879
416.954
259.51
131.646
629.77
414.792
342.143
782.693
15.3775
382.505
837.795
663.949
304.125
-17.7734
1623.12
238.455
43.0577
275.633
34.5701
10.8166
585.803
913.815
529.499
29.8985
1163.51
21.7155
96.348
549.436
65.9808
-33.0761
344.724
338.607
240.57
0.99783
26.4379
101.324
226.524
23.0952
208.53
985.932
131.753
54.8592
239.238
73.0445
0.902776
148.196
26.8806
124.395
74.1058
29.9147
359.691
5.2431
25.9594
756.646
720.814
772.053
112.385
779.224
50.9812
10.7923
194.698
806.164
371.136
455.612
403.248
112.613
188.099
40.5988
221.635
406.448
245.927
-15.7732
566.107
17.7008
62.3583
1137.27
388.71
57.8629
480.629
62.7467
642.33
1171.11
621.469
114.324
29.2937
1510.66
95.2479
105.545
1723.59
899.459
286.35
288.278
441.206
53.5952
459.704
117.316
634.321
1160.06
565.679
375.471
456.924
8.19749
37.2658
90.2729
94.0279
797.264
-12.6052
511.264
157.418
839.594
90.6426
43.9897
708.845
118.278
430.503
283.973
619.626
97.0037
294.228
452.863
171.821
1282.1
210.066
154.872
15.1497
919.014
49.6796
499.413
262.831
654.908
288.69
26.8601
686.971
715.226
290.274
217.479
487.787
223.721
102.217
31.1601
4.82031
164.847
-5.7517
44.5985
130.882
250.648
465.941
713.961
535.916
288.219
219.647
496.175
22.5597
17.0803
558.795
717.896
572.159
1261.24
251.817
104.317
49.4234
24.8578
140.331
437.081
389.025
66.4265
86.7211
226.029
323.924
12.023
158.813
18.5075
120.843
37.0062
26.6122
305.289
1206.18
260.502
321.648
93.871
262.661
137.404
637.84
78.163
316.625
297.648
484.309
431.593
250.375
15.879
99.0368
44.6864
42.2566
568.5
55.8735
8.19749
796.779
196.561
213.961
60.2947
109.482
487.95
285.265
23.002
87.7251
236.145
945.217
287.618
548.569
353.313
921.593
239.219
297.384
43.3437
78.2056
560.516
454.136
529.686
-4.26977
-9.21311
36.3285
62.7329
161.631
135.792
17.9298
994.462
41.317
626.468
168.829
26.763
370.158
24.5372
219.714
949.371
31.0023
389.107
1444.1
845.074
57.4448
841.077
162.766
23.8862
-21.3166
59.9076
108.152
28.0525
16.8001
29.5975
10.7923
12.9137
79.0264
588.528
35.8209
515.692
204.401
4.31654
86.2044
199.344
4.4458
36.5234
79.3737
410.196
435.877
403.209
99.4641
-25.4027
90.4693
139.822
90.7338
413.935
55.2158
437.56
484.908
230.885
359.637
175.442
0.00637436
40.5381
73.2562
298.268
106.492
143.026
189.938
35.0595
37.389
-7.82464
53.5952
86.7644
411.544
160.94
176.528
25.2493
82.4719
70.3676
1094.11
566.669
646.854
498.286
369.509
135.257
774.775
55.0406
26.6444
388.445
428.805
935.156
532.922
257.633
60.4182
395.64
175.63
167.781
63.2705
273.613
235.471
45.2178
338.701
77.0071
253.611
121.139
27.5894
43.2607
795.325
514.448
416.954
0.888758
169.127
120.024
264.867
57.2852
620.701
1133.6
50.6874
901.589
652.701
761.045
234.706
67.4206
67.6119
15.8294
209.759
453.096
713.239
23.2281
43.0767
14.2637
201.538
520.904
39.4698
82.1702
495.854
245.891
73.7457
302.743
6.76565
132.954
16.2677
81.2743
162.168
92.0302
324.338
317.324
538.366
244.804
508.944
104.877
188.629
711.766
31.5816
372.637
498.435
433.291
22.8044
82.5298
9.58401
152.123
13.2467
1169.99
329.833
50.769
414.861
218.635
49.4234
250.167
60.633
28.6059
177.812
42.3229
4616.11
450.29
750.768
230.22
27.0155
796.245
540.599
495.656
135.308
80.4008
128.59
-5.61582
1067.53
26.4046
811.141
124.285
406.58
246.994
125.234
533.356
492.649
678.777
514.381
419.804
33.4445
280.819
34.7603
189.938
55.8735
426.114
570.017
42.888
168.984
135.257
12.0304
51.2924
925.433
297.989
36.444
508.559
27.1231
21.0628
704.861
923.382
885.548
325.397
333.583
63.057
109.977
1033.98
504.736
156.746
549.823
330.747
0.46146
411.279
140.639
268.615
492.069
362.902
277.747
41.0233
504.211
122.344
596.116
267.085
581.135
29.9393
440.551
308.184
284.721
10.8166
924.654
37.4545
128.582
326.001
65.8385
1137.67
876.774
692.631
71.9852
905.509
288.995
-21.3453
743.9
703.464
92.8271
1087.16
69.4647
666.929
962.002
66.1014
618.615
253.567
61.635
-6.985
284.216
187.363
364.472
433.553
33.0127
6.5884
10.5407
-1.61403
189.238
752.137
1418.7
126.304
111.587
597.128
689.586
503.994
-4.39941
85.8279
59.6926
488.829
368.714
-26.9388
637.12
833.415
73.0301
464.381
-15.4446
287.048
380.759
24.4911
118.635
320.463
223.183
336.15
342.323
145.001
169.582
-14.3296
-10.7495
33.5091
24.7868
136.026
363.854
500.514
57.0562
8.01036
440.116
51.3784
181.551
969.795
3.27303
558.478
1099.39
-10.9529
462.565
47.4487
36.9335
245.41
580.632
60.7702
1194.9
1003.75
35.3771
285.223
606.21
58.109
42.8148
966.727
561.373
763.402
696.804
398.003
52.7752
1053.55
471.083
421.309
498.498
106.834
311.543
298.188
880.121
18.2929
421.664
226.169
43.3437
408.041
746.049
671.528
46.1765
214.996
7.65348
150.647
107.776
122.703
903.761
964.129
84.9562
362.758
450.983
142.814
-24.1672
35.6948
345.358
206.311
149.018
371.239
903.445
83.2958
50.4631
486.829
336.552
216.663
465.781
13.0319
86.4532
365.154
-15.7659
110.905
75.3512
692.187
460.165
874.458
276.177
510.744
253.2
4.35454
56.731
204.447
384.752
1267.38
151.157
370.094
599.846
832.729
15.6992
203.574
57.2942
787.037
695.149
192.378
20.2356
395.15
672.487
-49.2024
-26.9388
95.0331
176.104
230.123
403.306
245.051
337.127
88.3967
1266.94
884.773
202.527
11.8128
127.606
88.7736
458.516
302.422
287.648
6.28512
365.938
208.445
1005.59
26.5217
213.782
465.603
742.644
593.346
89.6654
518.021
1.64089
25.2308
120.315
50.4157
1144.33
867.699
403.092
5.91366
-15.322
212.366
575.996
-0.5478
477.795
233.876
423.211
1329.51
647.674
-6.37246
435.149
587.469
44.6889
215.226
72.7401
47.153
15.3103
187.731
216.304
594.772
39.7628
1258.01
359.465
987.629
22.5012
1132.77
73.776
452.536
114.766
578.201
15.6992
373.956
389.107
263.441
11.174
27.9815
72.4373
288.227
40.9519
119.638
12.6418
803.272
243.566
153.129
33.6747
58.0296
290.093
17.248
794.152
114.113
43.4191
82.5298
18.9543
191.478
318.719
722.084
616.565
155.717
800.919
949.521
-12.4208
366.359
665.956
974.29
667.591
15.2773
185.671
400.01
37.9954
640.198
454.303
18.258
193.931
56.0379
218.545
196.783
666.476
142.597
277.653
14.663
75.5596
107.479
36.9335
110.478
153.345
13.9186
507.119
197.334
1296.62
650.666
816.105
702.788
168.377
492.032
92.4868
25.8884
158.123
403.226
638.841
333.908
193.815
697.845
658.205
25.8809
357.943
29.9975
847.915
296.79
177.048
332.158
63.1857
306.461
173.598
40.7817
1037.57
546.634
401.29
166.287
30.1554
19.3529
49.9246
20.0931
374.97
1316.32
60.8589
0.46146
184.517
58.1803
139.304
357.136
237.34
41.0233
397.498
166.955
334.11
460.113
706.697
1096.78
18.6949
20.7603
75.7996
781.349
203.845
660.765
79.4501
140.528
57.3672
21.6273
147.965
778.444
49.9007
122.886
140.425
169.889
914.165
1.59655
1345.1
21.9445
192.97
131.118
250.737
526.161
127.232
581.276
33.8041
545.567
197.101
-5.49397
632.129
28.1083
642.974
849.644
666.537
30.6827
1183.45
75.6256
407.167
389.582
868.117
379.655
47.1364
15.1311
325.048
1.14136
507.582
39.1222
72.0824
94.6058
996.528
182.16
335.274
681.44
506.004
477.195
33.9008
56.5134
130.855
129.968
233.71
414.076
16.4844
494.425
229.757
281.667
1074.21
366.329
148.064
668.753
288.315
767.151
661.847
755.566
42.0155
679.105
378.969
992.899
402.921
28.1234
81.4216
71.902
27.1231
905.622
817.305
661.013
162.596
37.4808
98.6643
84.5732
904.669
376.858
167.404
46.1765
168.144
885.513
165.83
2365.96
163.505
38.3401
1336.29
219.889
184.722
26.0307
286.928
7.58385
793.256
313.936
97.6258
319.039
357.901
303.744
188.244
151.663
104.52
27.3309
894.669
174.261
450.921
169.679
206.061
1017.33
533.336
246.273
423.874
378.95
135.59
14.1368
250.394
985.16
780.301
1783.23
75.0869
72.8502
219.775
438.705
414.737
104.091
1033.79
140.485
393.424
421.387
559.644
665.231
14.934
56.1555
466.255
727.519
125.11
129.106
185.848
264.314
365.657
26.3652
49.2941
77.0059
195.595
218.308
7.99118
118.49
53.5673
463.179
498.64
1215.23
499.016
171.681
492.59
53.8652
464.535
173.282
330.738
273.139
52.8491
237.286
76.8431
419.099
455.69
406.343
114.975
-11.7922
44.8853
706.141
595.625
6.42229
64.2756
209.145
257.112
403.811
509.759
704.358
690.683
294.886
1002.28
152.501
30.2864
387.716
1171.61
212.555
990.2
407.08
11.241
15.0049
345.665
860.884
394.44
515.816
71.4263
36.5959
1942.72
290.032
317.93
557.879
174.528
111.182
65.0707
48.8829
302.446
482.589
330.747
896.265
360.68
234.342
54.9711
1957.59
257.954
7.88127
142.625
363.656
409.076
393.717
29.2224
742.21
80.8228
899.687
268.799
287.29
149.648
153.371
166.315
443.452
820.779
353.654
2468.09
138.614
4.12952
-26.4417
210.211
552.92
367.531
-16.7384
-8.80192
461.713
-12.4208
165.834
246.166
-12.6235
711.921
210.18
442.418
191.989
262.883
158.563
619.22
1716.16
51.5023
1336.58
582.65
312.038
1059.95
198.005
662.153
-19.0807
436.378
155.937
323.184
712.7
84.9416
633.297
16.4869
55.6503
289.493
179.622
462.603
81.612
68.124
304.3
185.834
153.458
590.649
24.6875
991.23
63.1886
217.973
12.178
914.295
-3.79897
1236.39
481.687
2.12095
471.817
779.611
57.4348
57.5032
52.714
136.302
389.976
658.996
138.159
101.357
169.387
94.6572
175.2
699.915
27.0957
697.776
503.313
40.5626
385.851
341.168
137.337
249.425
51.048
1021.32
120.777
295.966
175.734
192.249
59.9432
1209.92
111.582
644.925
324.328
428.872
46.0783
285.629
30.32
54.7364
417.812
53.7491
141.553
77.0376
271.864
61.6058
722.122
446.537
370.366
1066.27
-5.7517
1219.37
72.7095
121.537
300.485
242.215
90.1903
280.11
40.2339
598.698
53.0233
846.522
407.157
8.22852
183.037
248.385
87.3578
96.8381
85.3982
202.031
59.0304
600.807
112.199
243.935
-28.3504
31.8383
140.113
362.408
20.1016
326.244
499.723
531.436
-0.102825
829.788
-18.5363
388.579
86.6614
339.91
89.9207
234.72
346.14
23.2417
228.853
390.749
71.4602
64.8229
164.272
748.36
243.349
118.455
32.7039
283.539
697.761
-3.88508
78.8951
232.005
19.8645
144.073
360.186
68.3528
63.7312
492.591
524.447
525.766
218.049
336.159
347.004
279.02
2.19867
75.7487
148.744
232.792
32.3724
87.7251
112.441
10.3198
421.565
299.601
576.487
375.218
734.685
-31.6122
650.79
34.6697
219.542
13.4626
755.489
12.5968
155.705
750.348
381.389
602.487
17.3281
385.042
28.1952
778.361
760.06
439.739
131.57
179.704
166.988
605.411
129.841
234.422
418.443
909.096
418.365
58.0503
1426.31
428.124
367.18
521.5
75.1196
378.364
51.5099
384.392
88.1567
77.6872
2501.19
945.581
490.148
197.952
1519.8
404.669
368.54
498.122
352.047
57.6194
306.645
438.469
777.193
20.5562
352.258
550.588
58.4774
155.095
99.1207
217.707
211.84
131.398
759.32
354.327
17.435
58.0934
832.255
19.4332
256.116
525.655
21.0386
593.298
26.3755
585.543
242.269
443.421
194.613
253.778
814.986
53.3764
454.923
24.6543
170.211
13.7155
246.16
146.085
151.417
908.542
114.505
21.3216
1.82346
761.821
862.716
1163.89
614.414
354.787
55.9862
163.345
575.123
13.4362
283.309
654.835
-12.6052
674.308
714.016
513.507
148.888
319.039
256.959
336.799
458.261
239.19
468.516
-8.15749
-26.8298
697.393
189.451
-18.1285
46.1765
325.566
10.0916
10.3242
38.3931
175.177
133.52
911.655
423.623
-1.25088
250.458
-8.98533
530.155
1866.77
56.7519
245.666
234.784
-30.8919
20.7891
7.94448
18.8862
145.14
140.418
16.4388
458.366
-21.7495
82.432
-10.5378
728.155
319.766
9.29995
-2.25317
123.411
947.975
344.352
188.579
26.1745
18.1964
44.9191
-11.3109
426.9
0.381392
119.488
-22.6936
388.247
232.455
122.028
731.209
498.63
21.1831
935.156
811.64
44.3469
281.808
454.44
191.818
-32.0832
-7.07236
-13.8991
183.943
292.493
230.407
378.138
217.596
502.704
-22.5579
168.631
269.304
68.2193
50.8163
306.416
650.547
522.095
609.679
164.638
90.3444
38.3261
191.71
167.401
-7.63321
549.288
8.20314
111.872
393.503
109.646
452.298
34.3908
146.878
302.026
466.427
365.761
39.68
761.657
262.777
424.052
1416.79
149.938
36.444
276.175
28.5591
183.87
869.034
49.7143
934.469
295.655
151.799
790.195
8.77748
604.818
794.774
68.0786
370.39
38.8338
32.0163
229.357
238.96
235.17
390.695
20.6989
424.162
314.032
378.649
496.791
116.64
329.79
60.807
13.2754
130.954
43.1837
33.9712
777.873
145.111
339.492
337.991
60.4305
382.545
533.565
961.337
599.314
159.091
-46.536
260.566
206.471
-16.7384
-8.80192
260.493
470.56
-25.5444
166.161
-29.2874
767.409
388.595
995.624
162.82
-8.94643
-19.5213
562.505
41.3681
152.634
231.024
1.14136
628.591
220.657
423.306
-2.8456
131.56
502.066
1033.76
84.3393
4.93081
108.863
146.469
-2.20356
182.381
-42.4462
602.901
53.9657
380.107
265.043
40.4767
11.8018
576.462
-28.3411
28.1239
134.086
406.324
296.804
167.093
24.1474
4.07274
-0.151006
395.184
816.563
215.094
321.046
171.474
833.859
226.711
852.211
341.485
69.392
403.171
7.04849
114.317
852.039
192.436
191.395
408.041
234.429
276.1
402.249
269.344
17.0238
83.1802
40.3093
400.088
32.7179
31.9433
178.659
173.477
278.569
283.369
43.2992
45.0652
90.4851
841.619
15.5186
180.878
82.6333
112.892
966.972
1951.74
3.32031
270.96
372.078
-5.70877
52.7201
20.7292
674.375
325.314
697.923
73.4771
384.841
297.246
207.917
794.005
566.092
723.151
26.8433
118.575
52.6475
51.1681
33.524
1113.71
87.439
131.891
1200.42
842.631
-0.801892
103.003
65.4628
229.859
235.855
74.486
485.321
18.6822
1454.66
102.622
242.07
60.041
39.679
706.651
585.277
1285.61
404.967
657.167
34.4309
626.854
23.1517
12.8943
1227.94
421.95
75.1012
103.908
26.751
515.078
540.51
372.456
479.528
242.13
527.766
-22.4824
48.0343
127.604
60.5671
605.981
183.566
769.167
360.942
199.208
153.443
167.678
337.345
-11.5331
170.249
75.9898
352.982
1165.32
1228.21
332.011
95.3619
152.117
62.1688
1119.6
519.809
144.711
326.601
546.871
281.107
777.75
203.236
75.6501
939.793
269.333
119.25
63.2705
386.057
103.314
509.241
1163.27
17.0238
60.6914
102.153
160.207
420.252
471.249
123.773
15.6157
76.0258
364.776
50.3936
667.874
284.001
269.064
462.824
406.543
1424.01
402.622
719.165
218.564
234.196
65.048
438.473
777.35
225.269
8.91828
157.737
354.269
0.213681
579.41
163.172
474.136
349.269
117.435
1112.02
72.1307
199.314
810.091
475.789
478.311
285.143
228.775
178.87
58.6101
40.4967
383.894
27.0155
397.069
486.251
349.975
37.8566
50.4157
280.389
93.7097
134.241
243.796
-1.5826
1202.82
94.3607
276.814
28.0187
5.23997
850.498
81.7061
61.0939
224.658
646.918
623.076
40.9408
150.952
347.36
541.257
546.054
65.8936
157.746
589.243
296.795
2.28149
639.57
217.036
625.951
716.73
165.605
42.1157
654.261
115.66
49.7143
531.545
308.773
322.339
162.383
314.25
87.576
103.244
512.819
421.822
38.2026
463.848
581.849
335.919
85.1918
73.7118
62.9074
775.657
-1.67841
792.818
172.577
69.8665
400.143
616.742
22.937
314.797
39.5009
394.391
414.875
269.166
3.67776
36.83
10.9669
335.156
631.084
61.1423
311.033
758.453
584.642
949.764
266.499
118.382
33.8041
123.902
315.167
159.424
7.49359
324.383
181.154
131.882
51.516
70.0034
1094.23
759.421
264.528
-29.8465
2.70827
99.8396
450.917
16.6334
135.835
68.8653
301.541
449.782
479.07
187.574
52.7653
413.839
64.3152
740.913
80.4926
554.341
389.477
-10.4443
83.5802
127.994
126.686
84.1028
92.1946
688.669
41.2424
456.983
323.922
407.699
26.0214
391.998
17.1912
727.924
36.0147
-38.8422
558.116
466.639
544.316
62.5316
49.6119
547.439
-2.4066
220.254
169.85
216.944
280.449
1.28121
118.306
38.8502
354.369
298.589
72.4134
556.755
304.32
42.1834
424.451
784.248
13.5799
193.888
43.1877
44.3107
537.945
1102.48
701.064
45.5036
1248.08
145.14
474.002
741.702
294.968
110.543
385.971
7.74247
417.628
8.59699
339.977
470.726
-16.4781
88.7382
79.7291
188.55
89.3563
104.071
20.8157
101.324
355.834
178.545
324.387
864.513
82.2498
111.081
763.977
22.6337
-25.5932
240.847
289.781
463.966
183.588
509.616
314.192
829.934
136.105
550.431
412.236
249.184
267.539
-2.07885
215.833
983.956
703.098
631.689
39.9238
185.53
594.248
47.5442
72.4579
-33.0355
3106.24
103.569
404.574
73.5125
276.581
4.0329
443.114
64.4968
63.2356
-15.2257
298.844
117.591
95.9526
301.541
293.508
176.169
16.1752
419.958
-20.9442
255.47
276.145
194.355
176.07
285.658
162.291
347.26
113.568
-0.230155
258.986
26.2499
233.97
814.928
336.485
362.352
-13.467
358.648
15.2938
170.325
32.1768
105.272
1277.03
92.5219
1055.1
384.196
246.339
321.153
257.633
167.24
211.981
63.1857
6.80611
280.662
444.153
184.871
638.464
699.267
157.592
-6.88406
194.228
370.543
489.288
1760.47
90.9091
92.718
64.1797
345.687
259.244
992.444
-4.41502
191.54
368.985
275.683
389.893
976.918
832.249
24.8889
113.411
4.45477
392.697
173.486
423.469
76.7072
98.6742
393.175
-11.5219
567.54
610.469
160.468
625.876
524.68
-0.0664864
-3.36674
511.168
528.282
212.085
519.187
509.96
43.4272
33.9024
227.454
32.5568
849.868
339.869
832.58
7.27215
49.1496
29.2044
17.1514
256.886
246.337
139.195
365.153
250.029
136.574
85.2009
356.975
407.048
117.882
42.383
773.996
36.7899
804.142
382.601
200.196
-33.0758
196.395
182.585
613.943
52.8392
364.455
41.2424
753.083
129.968
20.2662
-12.4172
24.6642
215.302
64.0429
2.66009
45.6702
36.0147
-3.2349
552.494
657.794
573.477
105.784
86.8945
1130.95
416.254
389.273
227.751
-19.1884
146.177
34.946
-9.96318
298.217
249.421
-1.26186
355.397
430.514
133.216
32.5804
55.3018
816.131
461.909
242.216
42.0883
-9.28611
242.818
153.467
611.141
326.175
266.647
335.621
490.098
267.135
14.2935
180.983
-11.3739
-30.6363
931.032
-7.77378
18.4384
158.819
22.4263
48.1814
46.7932
731.267
1077.14
359.616
125.878
371.136
167.116
71.7829
7.49359
326.257
553.542
239.25
-19.9171
203.315
240.375
70.9904
127.86
162.263
-1.5893
-20.4761
364.403
427.801
332.851
378.272
797.257
3.51496
235.126
10.2729
806.224
155.554
257.93
350.618
205.818
32.4561
79.3681
269.318
76.7444
-0.328374
789.782
62.4015
334.708
-2.10422
212.135
12.1308
489.144
751.212
977.971
107.849
-16.209
370.717
-1.17284
236.434
944.314
345.146
937.726
-20.2073
-8.8571
567.854
88.9178
527.3
847.964
819.415
33.9449
132.526
8.68018
854.126
399.176
229.849
412.535
35.1021
663.59
-20.0025
130.509
35.0856
425.57
238.728
274.568
0.911785
838.596
710.733
493.738
1199.49
152.423
344.017
12.4516
277.747
363.363
112.64
-3.66054
796.641
150.451
36.5745
380.61
371.019
406.818
694.241
312.541
115.412
639.796
854.547
23.5014
359.734
668.753
460.321
203.471
788.911
995
42.7244
46.5741
428.685
550.913
604.779
826.405
517.176
741.743
71.5959
267.539
-47.0564
238.322
510.07
395.556
84.9014
251.122
324.383
2.56657
293.598
510.662
378.985
30.1237
69.8545
323.481
194.613
155.065
584.475
109.564
623.092
333.109
77.2119
468.332
456.552
925.795
19.9233
378.729
264.535
39.0259
30.5821
896.461
357.618
589.257
83.5802
641.296
237.019
665.306
76.548
142.138
452.308
527.314
-10.9431
807.507
1737.58
264.568
30.7711
30.3925
847.591
211.413
550.972
236.969
338.019
215.966
-7.28452
351.792
438.531
222.353
-24.9557
17.1068
32.0295
362.307
859.521
436.815
902.147
441.359
188.318
32.7179
13.2027
29.1742
25.57
282.778
138.768
536.513
204.437
740.782
158.389
73.2629
4.19635
391.634
914.69
-5.75887
335.03
285.952
8.23556
20.5879
258.867
30.0995
151.511
382.644
41.9361
78.6404
12.989
449.125
95.1983
468.239
747.45
5.14557
-8.19816
880.267
177.978
56.1555
387.544
9.75172
14.5405
17.1822
566.039
427.501
704.777
71.2118
335.627
53.1664
623.433
668.084
39.8503
7.27215
92.2531
12.3378
382.594
73.6027
190.865
81.3634
869.084
331.477
-1.00616
514.397
576.737
163.419
372.755
938.187
204.28
33.9008
105.239
337.002
-31.2621
210.553
722.842
1067.84
548.027
227.883
172.971
1176.68
635.674
58.9825
241.767
63.4296
224.597
701.928
19.3982
245.154
107.123
7.28076
616.885
585.495
324.621
37.9946
260.139
-3.75153
530.373
405.635
73.776
15.8787
90.4033
867.904
656.94
261.567
-9.49983
31.48
352.047
160.693
63.0164
535.92
237.948
59.9036
11.6258
205.695
63.5135
556.913
131.398
701.224
181.913
742.699
617.811
8.19393
628.728
221.803
127.931
172.19
319.015
2.96749
86.4918
105.086
158.256
21.7561
491.784
368.708
16.6334
75.8306
96.4799
181.309
71.5897
55.5015
56.2284
216.7
481.803
290.151
64.3152
328.619
33.1854
251.033
694.896
3.41976
531.161
341.637
645.803
197.142
351.337
114.331
33.442
426.44
128.962
540.432
287.033
5.94681
-21.7028
65.2363
20.6113
223.026
283.671
668.054
273.081
19.7293
518.426
196.776
154.886
6.90341
424.908
222.339
516.721
101.357
714.726
544.496
293.529
38.5535
37.4109
235.855
63.4159
46.375
4.92031
162.981
123.144
342.896
140.167
564.475
149.473
303.394
31.93
785.447
90.0834
324.782
211.767
50.769
837.077
261.193
148.967
455.174
202.823
190.374
540.016
311.234
165.432
29.2523
430.745
29.5024
788.749
570.584
40.2579
117.591
326.463
128.59
1043.86
190.463
880.979
791.147
679.956
49.3227
110.478
383.855
115.439
373.497
284.108
951.795
506.363
1248.14
307.058
188.989
-15.3411
208.723
84.6343
408.331
405.116
32.1837
666.079
25.0555
382.717
521.504
471.909
29.9975
221.977
26.9244
99.7736
41.4412
196.244
360.809
525.922
48.2779
128.649
98.7327
309.461
546.722
91.9996
476.625
66.7912
55.7003
106.979
611.667
117.146
12.1562
14.0072
435.642
43.1877
624.687
135.996
195.288
277.156
751.696
165.081
28.637
202.573
202.353
671.753
63.5816
82.0311
1.094
8.23556
455.371
186.678
398.315
303.512
50.846
28.2254
29.6964
240.651
341.415
169.054
279.893
304.617
66.7358
1285.5
42.5047
248.066
463.892
641.132
61.9684
569.478
210.502
88.5902
429.729
16.6574
17.3779
29.3429
18.6966
-27.2082
416.188
649.581
562.926
793.905
164.116
245.432
151.67
3.09685
25.9594
125.26
51.9972
256.045
742.068
83.7887
5.55571
708.009
17.248
1050.9
108.491
20.6856
927.791
24.9313
982.18
319.284
26.9346
508.788
527.276
358.442
-15.2166
240.304
608.032
476.527
259.762
42.008
732.277
566.836
388.834
24.1788
64.8718
519.123
375.105
1272.16
315.44
17.524
350.358
-17.2488
70.8861
326.888
94.8246
32.4165
96.7012
680.056
17.753
593.79
335.167
14.1456
45.6352
-17.2151
471.092
598.128
257.065
-1.54946
27.023
332.117
493.393
4.58486
208.709
197.663
508.32
43.3153
46.3191
59.0847
93.0132
79.992
628.052
288.101
333.754
-21.8766
186.731
358.104
109.417
45.9315
276.4
21.5035
56.6834
23.3476
121.899
184.282
389.139
669.427
349.283
280.253
861.371
196.707
50.4703
29.3338
353.896
40.7528
-10.0722
539.669
21.9445
962.882
13.4999
14.5405
87.8763
94.0189
3.81902
15.3162
695.407
875.757
20.7839
-14.3
709.64
41.8924
26.7318
661.321
611.369
482.728
131.469
275.626
224.155
348.287
1025.89
123.206
563.088
57.1245
85.7319
423.914
275.304
891.335
3.05674
101.367
356.364
366.987
43.7005
62.5015
27.5632
14.6642
516.168
482.759
569.486
444.519
18.4495
92.8564
375.471
110.221
49.4269
13.4198
84.6576
167.485
1079.87
-6.98303
71.2111
15.0049
293.042
222.026
382.758
489.343
407.856
126.989
209.234
304.88
156.916
45.1479
1147.54
509.903
55.3018
150.814
185.994
43.9623
56.3062
30.6082
370.254
173.621
9.75533
26.0307
457.468
24.4504
600.231
65.7556
-0.906838
86.3814
635.757
211.724
648.572
516.205
219.129
36.7013
116.931
13.0916
336.603
122.827
234.172
567.956
125.274
4.84886
-55.8335
-38.6983
347.721
677.681
625.339
47.3607
298.15
867.483
289.117
-10.0125
148.007
310.124
733.404
325.367
819.933
272.91
922.399
882.643
749.679
501.118
281.4
683.02
23.3543
404.055
67.9788
613.538
30.6917
180.928
204.203
700.771
87.4298
63.4407
230.208
246.9
38.6535
324.151
936.489
425.025
275.869
-15.4446
54.6635
17.0803
697.476
292.923
204.271
5.79138
17.5591
76.206
682.858
328.878
900.215
221.635
449.552
1117.37
372.159
180.745
660.185
254.14
24.0731
45.7562
396.819
193.931
57.3755
458.455
373.231
277.032
111.167
36.2646
121.432
10.916
355.32
51.1571
20.9801
151.812
728.721
992.408
727.795
178.338
355.857
493.197
1402.59
75.6553
480.168
13.6317
408.543
321.302
-12.431
190.167
875.637
683.502
124.872
131.184
64.9311
359.228
180.151
38.8502
255.485
331.035
28.8323
212.681
469.405
80.6691
720.705
915.751
416.428
545.441
33.8965
525.265
-44.0104
13.2928
562.365
467.479
216.964
456.492
319.331
76.1078
81.5974
282.897
132.77
370.292
444.924
109.031
215.906
249.908
510.764
-4.47874
147.947
644.08
379.251
276.486
202.161
43.7099
211.943
28.6793
22.2796
261.006
21.8466
163
29.0138
536.128
23.6424
-49.6336
231.527
29.1832
273.543
327.832
10.5931
35.2282
228.359
50.2975
141.727
430.973
775.319
444.095
393.487
638.669
74.5106
681.955
69.6561
532.306
52.6875
729.58
470.388
289.299
265.487
60.6678
812.387
490.781
185.956
88.3659
73.2272
1179.62
175.43
685.618
949.056
734.151
239.647
-14.1246
994.158
44.5025
563.91
345.982
279.242
473.447
247.544
328.253
29.6556
10.0277
749.079
1.49184
19.5408
559.593
420.915
616.338
23.3752
108.709
254.584
31.5106
907.749
54.6492
265.902
470.708
58.4207
77.6227
1079.87
799.87
296.099
1106.54
135.62
393.766
664.761
289.79
817.092
319.804
143.71
37.7215
130.679
496.798
-20.0025
91.1541
87.5595
761.028
349.488
190.169
272.201
596.812
556.682
458.479
191.54
696.946
11.44
424.069
67.6297
177.129
376.862
36.0555
485.529
602.412
61.7075
625.51
838.802
88.8204
329.809
49.8709
59.1086
90.2014
611.06
69.0518
17.6373
56.6105
240.538
302.743
295.372
54.2434
719.043
405.488
81.5827
108.897
264.005
169.272
617.077
47.0253
36.1756
11.0352
58.6073
422.897
3.70407
525.382
66.5585
477.183
605.682
151.852
10.0068
899.585
435.525
281.969
10.2359
119.197
392.192
536.702
23.1294
9.66319
628.053
571.694
440.834
277.164
721.699
107.365
45.7213
342.263
455.028
116.899
53.6488
149.855
432.78
128.659
18.3616
254.595
67.1641
130.708
16.3223
63.6598
116.126
258.234
778.119
783.155
50.9154
1152.62
7.70995
15.3162
20.743
487.255
-23.6652
96.2403
49.2206
219.042
521.275
31.9977
55.1821
512.134
134.2
1230.97
171.931
641.833
915.943
305.848
438.347
49.8793
16.873
795.787
62.0118
135.224
361.365
77.4337
176.82
85.6592
1129.97
291.972
346.374
767.293
548.349
92.3866
2097.45
874.201
61.8571
655.634
346.411
104.101
248.034
29.6365
724.091
45.2789
436.442
183.976
75.7487
185.94
116.705
908.566
714.856
1582.4
410.869
386.269
346.17
53.6578
37.4808
38.7625
807.963
900.921
506.61
57.4209
412.452
332.431
516.322
330.747
548.116
94.1648
244.487
22.573
710.894
107.885
272.947
335.843
84.1268
538.053
211.857
1186.45
23.0148
789.949
508.046
79.159
447.856
592.35
741.093
537.72
675.758
-14.2532
106.795
193.735
1226.66
1121.87
319.663
594.009
42.974
383.532
22.1097
48.4482
245.2
27.6344
94.8755
155.485
184.988
297.918
258.555
260.108
39.7368
518.912
5.93781
875.403
19.0643
376.816
296.671
1364.32
258.79
349.269
70.5838
-27.4133
330.26
98.5449
191.44
807.861
37.9954
-23.2215
650.011
619.22
312.486
194.67
499.37
671.818
349.73
387.938
367.485
547.519
331.38
533.561
-0.382231
308.147
6.7435
547.785
29.2348
1006.14
144.668
696.864
95.2862
171.567
559.129
258.273
1102.65
41.014
28.4287
65.9169
632.253
289.014
24.8761
52.1179
421.661
341.092
630.523
1070.78
645.565
785.682
67.6781
833.074
143.613
38.9076
542.622
78.0117
149.123
935.089
142.3
355.421
290.101
447.624
31.3825
29.2832
72.5443
247.318
58.0296
39.7368
5.17015
344.623
896.119
61.9151
73.3023
588.78
562.348
38.0497
37.6505
44.3469
692.228
43.7664
639.551
212.193
274.707
1851.86
939.046
593.039
671.43
881.952
290.19
103.852
904.691
788.749
379.429
59.2496
460.329
858.49
414.46
-0.329495
4.34513
526.065
145.849
265.043
29.2323
774.547
115.442
689.426
366.329
59.9831
198.362
115.901
113.97
105.649
352.626
11.0289
2.19179
191.479
666.079
341.487
446.541
541.249
539.728
-5.6098
356.909
126.449
37.9294
155.015
372.054
128.62
413.721
50.5992
584.047
-23.0816
384.424
631.055
117.391
59.4485
69.4977
272.461
89.035
409.458
321.354
358.408
416.901
298.6
27.3001
-6.28908
560.14
213.839
884.647
394.084
54.5112
9.89638
-10.2772
412.469
658.504
417.06
1185.58
171.612
91.7589
427.158
57.4448
82.0798
147.774
507.57
248.774
29.2832
320.403
1137.5
230.444
196.389
163.425
3.29608
88.3967
1583.66
120.154
131.508
388.06
153.671
508.041
296.795
81.8282
636.006
345.744
23.1517
21.1096
811.247
121.034
699.311
251.263
656.757
165.432
913.812
260.205
733.538
85.7243
10.2382
62.7467
206.523
848.768
59.9765
30.2765
96.1744
4.4055
85.6592
355.98
655.595
690.456
420.912
92.3866
441.529
353.968
405.164
169.552
1004.21
38.5085
467.3
185.184
383.011
376.989
256.532
54.6656
77.1613
77.6227
246.195
58.5035
92.3425
721.512
63.7306
139.518
1220.7
38.3675
73.5367
142.641
936.501
45.9662
8.92255
155.547
261.708
36.8885
239.375
497.24
42.4283
664.772
129.468
701.855
789.894
60.8589
159.757
431.894
464.853
650.924
334.791
148.436
157.215
316.913
1236.97
1117.47
77
283.51
327.055
371.513
-2.91122
29.8484
166.364
237.226
34.4725
56.1951
58.0095
7.74247
762.456
604.55
-38.9669
310.239
49.8692
828.233
194.304
227.451
685.032
509.947
433.034
3.50971
883.292
647.062
421.838
83.0272
3.53898
326.599
35.5632
26.8806
353.478
51.566
301.021
495.771
72.3895
23.561
-11.3148
24.2334
222.736
29.6828
233.782
555.896
327.899
25.6927
612.761
400.984
142.041
388.313
-0.452054
355.868
110.886
76.9076
429.485
738.95
416.04
230.679
381.679
442.977
561.262
2.53698
253.494
228.412
375.237
87.3005
390.091
448.736
94.2174
12.3858
910.506
66.3709
12.6358
179.677
175.191
20.1396
163.419
1024.39
136.813
38.664
47.0193
633.105
0.597001
58.7534
8.82253
608.979
691.148
331.381
152.599
784.481
131.55
2.76049
813.358
42.8148
530.07
297.13
317.375
10.8959
43.8047
28.4123
5.40669
347.027
544.265
347.395
395.941
-24.7188
7.49287
189.293
141.392
85.0204
594.965
487.705
457.484
608.539
-21.3049
37.4808
19.9535
269.273
253.239
672.285
564.264
173.026
713.344
146.898
767.447
360.709
785.695
30.8439
674.748
210.519
448.965
265.451
742.515
15.1882
706.611
394.084
54.874
390.773
459.321
109.144
238.152
298.813
181.357
583.929
441.145
32.8717
173.121
300.868
484.581
161.099
-28.2405
823.938
155.168
-5.89971
363.267
271.263
349.748
93.6408
12.5742
54.2894
226.696
113.93
386.439
110.118
-9.57511
75.2783
71.2854
858.536
635.632
20.743
416.611
505.995
7.66545
4.44063
-2.50475
351.148
641.847
21.2776
178.531
-2.09818
97.8753
272.833
5.90697
807.861
476.847
4.88949
22.199
68.245
687.3
383.95
242.622
50.1247
97.8267
48.5416
57.3755
24.3692
91.1378
526.78
15.284
310.765
109.293
15.6499
664.219
287.853
544.036
307.712
315.73
31.8721
316.428
835.542
85.3601
472.922
-10.5432
11.5457
39.6731
30.3097
310.007
390.498
345.236
716.406
41.2419
23.3255
924.602
19.6269
69.7885
214.985
10.359
762.055
299.403
134.932
548.44
214.925
710.511
164.413
835.991
15.7138
300.762
272.628
11.7059
922.899
393.638
392.303
210.959
113.651
284.652
301.92
159.383
189.811
506.161
-49.6326
67.9146
320.611
562.083
278.456
414.908
462.867
40.5006
898.384
66.6096
113.619
372.137
489.061
202.27
243.326
263.541
996.941
653.991
1405.48
597.44
30.3664
385.606
222.809
609.142
1083.42
174.612
-1.74584
113.012
14.9899
821.01
61.2135
8.19393
653.091
11.9073
718.262
172.19
315.267
90.2399
527.447
64.2323
91.0965
16.5768
229.415
102.591
171.408
32.7617
1.39897
9.74556
179.726
64.8718
196.783
399.344
590.622
382.906
950.809
179.363
595.861
426.905
-12.3184
216.075
22.2586
590.696
36.4937
26.2499
739.967
275.197
630.713
547.885
211.421
6.32343
16.6511
137.125
69.6651
47.6377
854.982
193.542
972.284
697.149
491.018
105.635
548.114
478.335
-41.762
631.112
27.4498
-4.34099
1004.67
197.976
336.179
250.205
87.1188
113.333
39.8168
107.681
31.9433
26.8601
53.537
44.3107
315.228
-48.5301
895.891
4.2781
560.872
363.743
130.486
831.283
723.319
7.36676
194.524
69.0629
35.1306
293.526
18.6782
539.187
-1.93255
230.123
39.7368
7.04421
-3.95291
88.152
296.316
20.9384
702.903
731.454
93.8725
351.143
1063.84
40.2716
553.512
120.364
55.4413
52.6124
-1.03986
0.514093
115.459
140.265
454.303
3.26544
368.958
373.807
167.694
561.745
502.256
207.33
629.854
450.067
1862.49
30.5821
758.449
520.898
791.656
655.17
162.293
112.214
223.027
32.8863
654.707
138.332
474.84
60.2714
670.7
545.671
62.1688
688.568
255.566
15.4
174.801
31.5031
236.129
732.772
289.443
276.374
110.782
997.992
248.803
549.101
-2.5353
106.229
1038.4
808.921
377.149
7.58048
180.534
362.758
186.74
217.185
318.679
6.15216
408.71
-12.5924
103.248
97.8997
134.887
245.648
353.161
-13.5463
19.8347
527.352
63.6914
362.84
21.6273
178.282
139.782
118.837
873.65
49.1142
911.453
325.357
314.739
312.37
566.966
414.37
434.908
507.633
1218.32
569.507
735.145
351.682
713.975
795.507
271.884
47.4954
370.345
135.899
612.116
9.72899
75.0153
335.492
-21.7468
11.951
23.506
91.1302
578.285
674.593
1045.6
3221.14
548.824
425.111
209.419
186.705
562.157
361.15
796.42
406.606
766.106
648.808
23.9108
1214.19
367.633
-3.67725
22.8124
56.3502
60.5385
532.232
855.267
417.286
45.8938
-16.2037
403.419
138.457
177.256
438.816
111.404
199.165
19.882
22.199
467.421
95.0947
273.38
238.874
450.678
833.484
858.138
184.812
250.433
56.3896
343.246
424.196
-9.91813
59.8778
428.779
485.055
771.041
679.533
295.352
717.537
615.059
313.855
702.788
578.798
69.998
57.7475
165.219
157.206
457.59
345.153
240.666
587.275
907.455
149.569
224.885
22.5012
212.606
199.338
352.773
185.744
196.244
681.47
393.106
477.886
254.212
469.798
18.9808
98.8204
62.4564
188.605
121.972
574.186
368.271
52.9353
11.8676
1852.64
14.3256
272.125
1362.24
30.6917
31.0023
434.084
317.789
326.017
739.605
256.368
159.018
723.087
66.7645
131.122
27.5667
14.934
3.36059
7.87766
23.9108
726.933
30.0559
92.0429
183.787
25.0605
358.61
112.939
172.19
438.955
265.337
122.099
579.225
776.698
506.512
768.077
673.568
3185.43
239.647
353.192
261.398
194.428
112.26
627.092
72.3972
150.217
488.802
324.871
65.0445
187.024
63.3899
-44.1775
617.689
109.253
152.923
127.206
19.106
19.6271
837.419
509.455
68.4935
184.316
232.036
452.351
170.841
4.06585
94.0279
186.319
146.585
521.504
33.3772
125.575
8.18372
55.2341
37.9294
93.9151
-6.15473
-19.6261
224.198
200.077
378.561
63.057
310.502
638.551
249.421
0.612208
231.709
625.416
-26.0797
188.361
236.594
366.302
43.1877
26.8601
184.722
126.77
84.718
395.222
47.0473
215.605
783.89
176.688
-29.0178
315.017
-16.4184
211.724
163.189
351.897
220.36
46.1228
480.773
209.809
708.643
5.73665
-4.52147
109.466
35.9422
677.556
271.009
516.385
1112.5
33.6628
831.434
69.0629
485.081
18.264
192.327
322.277
38.8111
31.7926
42.716
429.543
389.354
429.477
575.409
341.294
215.841
24.4911
1162.49
440.403
52.643
173.107
252.368
207.063
193.692
111.065
1157.95
77.9301
594.218
973.475
390.32
543.189
488.036
353.965
169.534
109.598
5.1471
30.3603
280.926
707.676
74.969
628.995
221.307
489.423
93.3738
903.957
104.4
125.47
-17.2488
190.826
612.067
199.208
379.685
127.206
60.3355
17.753
52.4868
24.0742
822.424
510.404
208.323
295.887
65.91
399.501
304.385
718.46
500.783
222.658
1317.47
73.101
907.735
137.693
77.2848
324.425
334.768
-2.32184
89.9546
128.649
432.316
251.295
-12.4118
600.876
22.4184
429.032
537.206
531.856
61.5419
12.4166
726.593
389.739
16.4791
1190.41
1030.28
359.616
58.4117
11.3153
270.079
766.817
99.8939
389.803
39.5246
806.546
70.2566
60.633
176.657
-7.72038
187.831
-23.2694
588.742
315.677
41.7435
190.422
1227.22
34.5118
280.877
394.422
160.198
140.08
418.292
145.993
153.68
61.1528
508.04
256.418
797.135
464.221
160.841
752.301
722.637
741.9
133.424
666.18
221.153
61.553
44.1307
862.728
715.545
23.19
247.678
590.115
176.48
193.353
233.17
426.106
86.6145
-21.9756
7.14028
28.1076
149.938
724.226
19.4281
637.394
25.7044
272.923
22.041
680.285
529.699
1.28121
52.714
337.502
583.447
-2.3957
11.4016
184.38
467.596
23.4006
51.4885
457.734
143.288
380.52
600.324
23.696
476.398
337.126
5.81785
938.995
474.669
36.3139
2079.36
160.368
14.9222
48.5962
578.435
68.9613
100.723
1343
108.633
539.187
-5.68068
187.019
585.09
282.532
63.5135
260.566
225.212
106.95
247.945
-14.9952
768.536
501.068
1048.52
4.41105
386.553
19.8341
13.4032
38.3155
32.3732
322.05
110.087
545.12
2.74197
317.62
348.101
279.611
74.969
59.2787
47.0193
17.1581
27.7815
41.8265
276.145
348.029
84.2407
220.758
-35.9356
-10.4443
61.0914
294.786
484.633
142.199
172.779
36.4937
88.094
290.192
91.538
418.944
799.01
251.826
927.964
571.375
183.983
175.074
23.1814
-7.08884
152.313
1.51809
516.205
489.819
630.572
204.485
10.7119
17.8552
27.4208
114.317
197.99
291.761
114.558
827.832
23.101
100.524
282.462
32.0163
47.5729
684.988
280.125
22.9503
43.9623
208.106
348.656
322.577
93.8384
12.0519
163.33
66.1502
337.991
141.19
457.733
30.2202
42.108
64.2677
372.384
32.3441
437.91
-13.9846
113.595
428.548
240.946
299.482
244.563
220.372
39.1109
110.876
29.7457
438.511
78.4367
261.927
1083.92
-30.4982
-24.2065
-8.14853
128.512
200.422
355.65
-59.7658
189.122
210.35
511.387
21.5173
57.6209
54.7232
595.232
185.539
19.0321
35.2778
11.8414
178.694
1135.14
140.463
97.0692
381.557
310.345
154.039
23.3752
185.244
535.692
72.2416
898.335
101.901
208.323
70.999
15.3171
180.696
32.5518
37.8887
192.673
61.8408
329.848
508.709
2.56152
56.6701
6.96373
81.5735
83.6428
832.085
42.4423
-13.7113
52.714
124.301
152.998
544.832
20.7719
85.2448
358.835
345.29
42.0883
52.5581
-1.25088
53.537
167.999
89.749
63.9139
166.955
118.592
36.5745
219.44
49.1739
39.5009
578.049
59.8334
112.016
387.152
517.215
244.774
246.209
102.217
325.388
470.32
106.692
66.8151
520.713
293.926
-22.9654
1219.32
209.833
63.174
415.984
5730.83
127.818
631.108
31.6543
858.638
217.463
191.368
198.975
45.1058
289.175
359.818
328.131
178.729
42.4728
1100.77
289.522
208.684
47.3466
449.552
315.267
1095.55
62.129
554.862
71.7286
499.643
76.5469
562.998
-6.10489
205.914
223.882
398.205
132.875
711.425
16.873
97.6191
16.5371
68.7926
996.911
957.266
385.729
17.6667
241.002
66.1497
241.004
277.727
28.9974
119.649
515.02
186.234
534.41
296.427
-1.08804
362.387
283.497
417.561
483.506
146.19
36.444
255.321
1024.58
447.016
-36.2974
252.551
233.597
24.603
391.175
191.861
362.712
314.773
304.822
-49.1048
-19.0182
24.0606
-24.8395
241.053
1092.51
653.662
862.452
-15.1973
159.367
226.976
1128.51
586.711
322.908
151.969
660.364
237.376
426.111
141.471
853.363
9.14622
148.475
583.928
56.3606
540.565
110.28
405.577
314.36
61.611
1025.98
957.173
230.326
70.494
123.856
131.476
54.9449
83.1163
186.859
46.7594
7.11403
-4.07651
103.874
38.6026
86.7644
532.6
191.168
218.977
512.647
298.634
119.592
422.366
22.8065
28.4356
366.229
52.8813
224.532
631.557
73.776
152.686
592.653
159.507
-26.7695
106.374
524.077
-0.592853
594.319
816.588
234.429
6.23441
233.737
470.548
10.0916
27.1487
510.635
453.985
642.889
737.131
289.669
300.868
89.2561
104.146
136.736
177.907
668.39
115.813
10.9669
1.57176
20.1381
124.861
453.462
269.321
151.733
484.996
13.4999
7.81187
500.589
875.513
586.58
48.8949
765.862
178.734
44.0197
186.027
26.6608
113.537
558.756
156.382
343.468
272.881
877.842
417.434
737.376
76.3616
22.3047
68.6199
161.176
350.618
571.882
205.818
51.1968
474.796
-8.04406
138.589
172.086
362.816
557.155
136.057
192.799
77.2021
370.077
196.79
57.8074
123.397
21.6419
21.2723
479.412
159.597
466.427
109.014
92.1538
604.235
122.507
11.6518
603.093
267.988
558.484
10.2565
82.6707
263.711
313.958
31.169
194.455
299.85
33.072
57.5032
234.498
368.686
1490.05
584.033
59.4485
146.334
105.669
36.5612
540.643
66.4811
171.001
35.6915
557.661
546.56
390.191
20.4085
360.016
183.746
240.41
88.2444
407.198
285.825
528.661
292.803
138.826
448.739
69.2038
857.542
506.737
1476.74
222.927
1122.68
527.713
-12.4118
229.653
480.833
28.0406
1045.6
34.956
389.427
383.906
383.707
18.0388
432.365
335.399
447.835
293.841
169.047
340.628
131.5
-7.42538
365.657
266.441
227.33
1015.74
288.775
283.676
55.5913
725.961
443.196
471.054
603.944
289.03
523.149
54.862
1628.27
160.074
6.49011
126.465
61.6601
107.975
545.36
299.159
71.3822
20.9062
16.5371
15.5895
41.8868
87.5333
865.726
27.7288
35.2789
323.139
151.047
506.555
158.545
80.9502
38.3677
221.153
157.133
698.735
46.0047
195.604
653.834
453.842
373.632
330.243
120.453
548.745
299.847
7.50866
1016.58
62.5316
111.456
120.388
13.3302
55.6894
-21.3049
321.892
794.603
354.905
501.393
76.1376
338.404
322.269
378.432
418.576
231.145
294.689
-22.2537
534.983
920.559
201.404
242.625
422.214
63.1626
223.499
-31.1269
31.2377
27.4976
308.412
132.69
357.007
138.436
65.8987
314.604
503.166
1067.01
274.109
36.7007
64.003
-12.9799
42.0637
388.446
27.3783
437.436
126.954
320.232
420.693
155.072
34.1084
542.759
614.7
264.411
714.311
1.54457
32.4561
632.218
546.68
31.7668
117.684
393.226
304.399
296.66
184.782
1588.98
354.211
333.293
156.205
80.8862
327.746
187.724
56.5466
806.634
422.072
339.719
485.027
354.211
1288.32
49.6119
630.134
798.564
282.451
15.9811
19.9246
149.478
93.7027
250.464
424.82
543.719
158.79
35.7776
64.9171
704.127
682.317
259.342
906.128
240.792
304.487
879.398
683.019
217.476
563.283
160.503
50.3936
123.884
73.1762
8.02623
195.066
660.197
375.78
112.618
19.1889
873.46
-1.03715
429.024
396.522
4.48743
359.794
360.966
49.7383
170.453
590.445
37.1926
-4.52147
261.266
13.507
733.417
27.2553
-6.35281
489.821
154.671
451.851
84.4572
188.013
547.736
477.678
270.377
259.853
275.444
812.177
92.8465
460.321
81.657
534.038
1463.52
83.6817
434.404
288.329
522.163
944.471
31.7926
282.596
86.5884
-5.82698
1347.52
127.65
185.856
990.075
24.532
83.7023
964.186
455.893
169.09
242.039
112.583
574.298
414.683
456.539
57.8063
92.6078
63.2356
-18.9738
302.593
205.176
-19.2158
318.966
329.652
157.428
327.27
609.239
302.016
275.158
510.343
682.817
256.199
221.048
752.992
0.80009
29.2323
148.609
503.374
42.8734
528.852
65.6053
301.433
234.916
509.397
38.1826
15.2938
7.28076
418.234
41.5541
414.955
452.343
326.495
8.0095
188.925
665.29
43.9403
491.693
21.5009
161.618
644.146
-4.43828
148.051
147.39
1.28121
300.091
51.9687
362.307
584.033
23.8412
1110.4
55.2367
444.86
319.608
988.808
220.338
318.521
450.999
55.8429
65.3148
108.394
33.0313
693.342
642.26
-22.5473
146.111
265.73
808.104
677.96
473.934
300.166
-1.80318
-18.527
227.086
738.95
18.738
682.329
101.892
445.397
555.421
954.816
386.482
-30.7657
886.718
176.301
443.114
292.868
362.836
771.825
265.022
16.3839
87.8479
163.912
287.635
216.917
565.784
29.2645
374.981
495.045
586.253
300.448
8.15363
498.409
559.964
8.61757
59.2199
406.442
176.528
28.9974
59.9831
397.013
138.39
662.572
902.083
357.598
296.804
787.409
498.286
260.813
84.6576
12.0304
459.554
528.131
13.1151
54.3603
49.4132
487.705
28.3227
-6.15473
30.9737
57.4059
657.349
1004.5
14.3313
454.805
151.294
744.175
971.378
154.872
3.2265
79.6226
19.6294
-1.41261
804.833
114.402
660.294
76.0258
394.761
322.724
550.769
20.8104
657.885
658.327
348.74
810.123
4.71536
13.2928
215.966
46.9972
508.709
320.329
402.496
29.205
199.39
112.417
370.336
961.309
43.3497
101.314
17.9673
386.828
386.446
178.693
333.479
295.504
339.895
94.7011
62.0451
513.256
-8.76392
374.987
270.434
582.625
29.3429
-13.1625
2047.38
17.0115
32.5028
308.5
-2.78193
257.917
4.10679
52.7339
82.4167
254.926
275.521
348.866
154.539
248.095
60.6768
227.779
34.8054
46.7813
12.989
336.681
278.857
7.21875
932.983
141.952
694.577
213.581
36.937
444.095
539.665
35.2197
643.186
790.404
250.92
43.1744
17.0803
322.663
504.252
380.605
795.297
479.13
199.349
322.115
253.423
670.135
247.661
1411.31
142.943
404.509
368.096
93.2206
340.847
169.534
340.108
160.695
370.881
21.7683
7.50264
237.315
757.29
138.972
1165.34
324.871
589.783
99.2332
-22.8172
345.628
405.92
228.406
718.133
190.167
245.516
42.8148
722.173
798.654
277.68
289.392
532.642
603.963
61.4882
-1.87746
349.413
300.538
34.6194
32.3072
65.8041
831.2
-28.8011
522.417
204.273
521.231
494.924
319.203
336.657
355.551
547.385
784.081
1589.91
561.363
42.4045
606.396
241.625
1093.8
616.189
20.3372
173.586
215.451
134.545
91.3772
239.676
819.038
1302.8
438.66
30.5535
1205.02
140.724
371.758
141.798
150.623
1177.83
-9.59444
103.498
-23.2694
740.541
253.138
2.70827
19.882
188.991
236.911
558.239
716.761
523.767
121.339
60.3453
52.2898
730.165
920.334
4.03959
359.491
616.02
256.655
24.0345
449.023
30.5424
14.2423
10.2568
217.405
777.449
1249.71
669.343
168.45
191.472
358.639
47.2591
534.622
65.2363
446.024
297.989
366.28
743.016
34.1813
296.314
306.814
68.455
83.6428
792.729
316.124
674.904
155.042
562.832
623.389
186.885
41.9507
29.0649
107.734
19.6294
390.267
223.873
348.661
737.131
23.552
108.029
105.333
1473.21
101.287
120.47
444.317
41.7555
339.913
85.3502
89.1533
1.80369
247.247
51.8226
410.041
16.5891
80.2825
104.471
349.748
43.0411
1.32979
33.6747
31.7926
706.904
384.499
429.232
434.997
377.011
343.523
264.413
87.4504
-19.9171
83.3751
11.7393
185.956
739.475
-12.9799
190.115
548.369
257.526
66.4602
964.172
288.131
58.4713
125.378
77.9903
1109.45
713.328
71.3822
390.097
205.818
334.181
341.737
552.302
417.824
895.421
317.517
232.942
966.268
232.154
59.9831
160.881
3.45692
280.263
291.138
681.812
752.202
-7.19495
89.7397
886.751
7.82087
32.6452
919.81
997
1265.01
699.863
128.124
75.1744
18.2081
171.529
18.2929
629.025
-2.46692
661.786
416.213
146.789
5.10056
1274.52
64.6722
132.096
817.554
-16.0078
251.209
49.7889
240.265
260.691
1047.69
-1.3441
150.089
503.217
341.034
58.2416
881.648
162.907
696.725
396.167
537.128
505.136
69.5867
260.61
1.10072
49.0606
11.6329
-18.0836
780.63
225.577
-19.6169
585.315
394.063
142.603
545.922
873.106
-18.2294
63.0761
11.2003
694.307
202.544
285.502
-17.587
-10.2782
152.97
49.0844
187.667
14.9504
567.876
62.5862
410.71
96.284
40.3726
154.848
21.6869
1688.46
94.9261
130.907
95.2751
803.912
116.134
1140.92
270.247
218.814
532.03
562.291
894.143
243.757
144.872
494.751
350.62
148.744
49.9691
8.19393
520.032
309.884
239.656
390.23
173.508
506.136
122.649
131.699
-15.7252
756.833
80.1021
387.699
53.3418
15.8951
119.756
627.092
3118.45
104.256
18.9083
-5.0252
218.049
229.962
-9.75256
124.488
435.905
304.723
506.884
1647.32
243.337
218.419
25.0204
1710.67
452.351
684.359
101.986
195.31
3.39215
417.913
86.2194
210.732
718.455
274.5
751.949
436.869
741.245
134.243
784.786
835.833
-9.96318
27.6059
41.3998
111.769
649.779
396.149
975.468
420.703
57.1107
343.813
150.548
634.642
52.8589
460.814
116.28
79.2407
463.069
141.003
630.393
782.503
733.935
12.3166
592.135
314.714
31.2078
115.915
83.8563
436.595
458.602
303.54
271.352
616.949
715.441
28.4266
543.55
217.605
406.996
2.0023
425.41
442.449
330.752
382.972
54.8428
978.038
590.755
-23.2694
918.577
90.4693
4.88949
33.4434
161.948
44.4949
300.718
10.7693
937.408
166.608
850.106
269.872
14.3011
303.89
24.0334
73.6856
1078.25
81.9111
365.351
76.4545
92.6293
375.935
570.273
6.74601
110.34
553.215
198.664
29.6964
134.086
16.5181
274.315
41.5308
33.5177
511.938
73.4132
295.014
905.867
225.295
454.037
196.421
498.498
335.47
-10.5569
373.387
300.062
214.985
-8.38171
98.6354
108.248
455.397
33.072
113.725
20.8549
684.204
0.612208
392.879
376.166
937.19
1040.83
44.0574
27.1257
32.3206
148.91
507.061
265.451
395.624
-5.53461
47.3816
33.8965
1947.68
778.705
579.261
359.775
140.7
654.886
458.718
21.7087
272.479
35.5804
336.47
665.207
440.652
22.6032
27.8223
122.915
972.975
959.91
806.505
106.717
214.919
30.6745
6.62003
403.048
210.502
294.935
23.506
359.75
5.49269
274.836
1.49497
338.928
293.926
-4.22476
12.4166
766.431
563.55
99.259
809.209
52.8552
938.455
292.15
80.6557
120.154
291.173
644.048
459.844
81.501
17.5295
352.1
41.6534
-15.7732
406.957
534.247
-1.03986
259.762
432.62
199.43
397.069
167.66
386.96
234.633
495.907
232.391
204.441
216.115
296.76
-45.5254
359.728
-0.382231
574.586
259.178
450.9
1067.99
197.142
307.36
5.33352
230.219
810.624
41.887
1.52554
336.159
1070.39
-2.08957
716.211
39.68
75.7487
411.113
182.298
500.02
104.944
213.656
0.687455
816.105
3.95988
726.605
-27.1224
331.02
46.4039
537.856
921.379
168.906
509.241
48.8961
-6.88406
542.804
434.262
286.889
21.336
684.988
2.78585
369.898
424.556
531.536
359.75
37.1022
417.614
520.514
96.7495
110.507
769.697
3.68965
26.1704
205.76
-1.49267
1273.91
328.277
118.137
161.738
56.2193
233.077
-4.92453
42.1456
442.943
164.694
47.2756
-17.6472
305.758
732.898
139.515
272.254
114.028
195.681
254.64
8.36417
446.93
281.485
295.918
617.721
9.37671
311.386
501.92
1715.37
-8.71296
580.413
500.283
581.761
791.977
108.466
197.142
524.751
63.427
535.136
602.233
25.8884
619.143
11.5457
526.397
146.502
32.6452
81.2775
109.103
165.431
519.113
997.016
236.969
233.091
38.4986
57.397
501.448
344.758
5.49269
12.4672
157.042
59.6926
99.0232
275.011
27.4091
138.618
44.4333
80.3801
62.1598
99.3964
-16.6529
95.901
856.576
508.44
99.3228
7.66545
-4.9297
376.057
171.238
1016.66
-1.21115
401.545
101.623
210.989
114.603
60.8043
697.667
297.244
687.492
474.917
308.988
-4.75429
778.64
166.317
526.988
301.541
585.862
133.226
-7.2048
196.447
435.38
590.988
-32.4069
43.0112
781.103
985.43
62.9655
232.942
583.958
26.0068
47.7381
549.114
138.392
693.113
137.834
328.619
143.955
728.796
1111.64
611.27
30.7711
274.306
384.591
-1.36084
-9.72631
18.7531
343.791
1160.93
1984.85
342.422
87.1957
207.331
865.371
69.3399
164.257
426.694
453.764
46.3465
444.324
497.24
480.96
644.157
47.0089
40.0767
72.1684
158.333
187.868
617.631
272.947
195.288
822.509
303.794
111.1
798.516
752.027
60.1445
126.011
59.9243
88.2266
348.44
18.3128
460.24
309.96
434.756
59.2412
38.4939
48.6391
116.307
136.518
276.588
431.806
1767.58
-14.604
310.239
681.429
908.818
72.4897
308.036
370.189
217.593
254.997
481.397
28.7174
319.1
448.075
416.611
24.1537
317.228
376.045
10.2731
669.186
401.694
449.055
1848.8
171.71
416
80.6375
396.064
398.044
543.769
105.807
107.687
754.505
478.399
727.856
253.64
742.837
1309.12
497.803
22.4184
620.186
1009.47
143.924
183.182
673.962
586.52
694.734
123.63
312.903
648.039
166.34
309.016
43.4191
5.69308
-27.8973
228.96
941.35
710.268
460.39
158.119
92.7454
75.6256
407.167
-5.84631
2.96749
178.321
2.01267
70.1747
150.439
327.229
36.2545
213.485
170.994
-3.04427
337.263
429.127
82.9208
44.4158
70.0934
446.273
239.111
266.725
506.595
941.439
8.9881
865.49
446.828
848.199
127.994
512.744
-37.7115
229.938
493.829
397.95
25.0087
515.458
479.481
405.387
155.312
124.927
43.8251
66.8471
516.63
921.796
541.181
21.1958
150.859
201.475
492.63
659.62
265.628
866.967
197.181
1458.08
238.253
18.2929
29.9845
301.132
288.846
89.45
161.782
756.448
423.017
47.8689
488.432
66.6645
339.136
215.388
23.7116
346.323
344.551
34.9054
616.505
110.182
325.635
235.928
500.447
412.508
245.826
88.6495
91.8266
650.47
88.7736
173.657
43.7664
446.523
258.397
401.474
458.366
93.9881
159.434
741.09
103.588
349.718
303.309
286.249
681.927
926.657
726.166
73.4638
668.858
471.544
565.277
60.1378
384.475
346.373
17.4636
188.064
48.1779
72.7063
158.967
474.939
277.919
154.797
208.387
632.447
498.515
260.207
76.5455
782.143
796.13
71.9157
191.456
44.7621
283.309
70.1265
727.545
116.705
949.796
20.6113
676.55
107.509
130.197
142.641
166.259
93.2555
35.6067
66.8052
10.6515
477.382
627.982
847.69
72.4134
128.789
148.208
77.558
75.9166
47.7634
677.427
1555.94
38.3401
343.038
192.218
82.8439
412.088
583.365
324.377
501.213
944.393
117.286
418.656
561.491
394.566
217.305
590.445
320.177
244.017
173.071
171.558
149.195
342.85
8.77149
265.241
759.198
166.916
22.2504
851.432
13.2921
439.1
264.034
11.7557
16.8225
287.635
61.9891
877.707
492.159
758.089
14.2889
410.473
356.709
163.077
409.288
1209.06
182.802
119.241
490.354
560.043
944.053
119.238
321.795
73.0301
7.42978
507.42
5.41742
658.113
13.1893
343.278
200.653
90.5236
1146.93
418.086
64.4108
330.752
199.314
97.9464
29.7609
120.364
267.211
652.46
233.218
9.88442
64.8596
207.732
171.319
31.3764
-5.85537
10.2382
135.835
587.982
884.934
160.986
224.167
2385.69
267.3
380.727
73.6856
85.6592
206.055
295.72
39.027
555.524
147.298
68.0237
8.62007
839.947
696.165
222.725
507.025
131.842
14.644
375.514
245.804
274.021
247.89
333.228
573.461
419.803
23.375
257.195
218.733
825.578
199.835
258.173
88.0805
103.78
553.867
192.33
310.293
612.749
157.292
53.6966
181.405
222.736
115.89
376.211
28.0485
21.9445
50.2122
24.7443
55.7699
114.113
17.0803
444.477
187.535
504.692
676.535
255.042
49.4182
51.8432
81.2825
628.728
628.475
46.6275
84.7569
74.182
245.641
503.084
43.6176
18.008
412.005
763.523
40.7468
621.957
47.7196
514.397
331.235
1250.38
106.638
56.2284
29.2937
298.144
170.831
369.788
223.671
246.829
-2.2563
269.537
932.211
79.8321
544.036
239.13
-0.230155
217.757
-21.6024
121.827
541.316
606.906
124.715
692.188
22.1403
588.758
280.894
633.759
832.871
326.78
304.006
1317.47
230.523
28.9477
19.4281
793.616
19.1887
881.023
728.322
20.167
43.1029
109.909
79.992
48.9659
61.339
436.828
113.643
-0.521636
331.867
49.447
-0.962281
527.501
66.4511
78.795
752.708
350.835
31.6529
3.94378
305.56
92.3592
316.88
879.463
8.46349
341.528
90.7921
129.174
70.7867
210.989
9.34346
364.581
485.498
50.3111
1054.33
79.4814
350.785
200.914
28.7681
241.024
76.7322
745.279
165.916
738.583
751.625
282.746
941.388
266.626
-5.44859
620.884
76.6276
216.029
233.616
46.8076
295.131
50.7447
237.286
257.713
449.072
471.097
640.074
499.677
511.55
284.729
424.762
348.274
44.501
160.468
237.944
51.9296
1652.87
72.6365
1045.52
455.714
167.006
528.81
157.55
30.5535
226.931
505.367
622.888
426.329
315.338
445.804
450.2
32.9525
-3.46336
20.7533
-4.78799
52.9879
753.085
778.516
932.802
187.173
319.459
81.4874
303.124
54.7232
44.984
28.4025
297.647
679.009
87.5333
698.934
728.63
829.883
632.36
46.0989
212.327
805.098
408.316
1033.5
654.062
35.3186
100.908
287.759
19.4473
529.504
19.9157
31.0572
52.1963
16.39
134.231
252.936
16.3223
89.8967
588.39
53.9604
13.4999
-15.4446
153.469
37.7969
657.868
211.983
390.129
247.505
94.2717
751.498
689.826
450.468
33.1025
825.287
248.293
516.031
157.916
824.365
13.5424
19.8341
71.3531
10.2045
231.651
709.981
233.163
408.064
344.595
379.96
525.114
672.606
2570.5
193.035
646.844
1.54457
512.217
-12.4611
667.075
-26.6192
69.0121
240.681
106.069
1582.27
-2.62432
162.814
478.252
87.0935
29.998
222.725
100.353
727.795
486.909
456.099
30.2864
603.234
1274.68
393.878
115.011
32.2666
195.416
687.426
179.907
56.2344
266.805
501.262
746.09
35.0747
235.247
194.213
67.4658
27.4498
889.589
375.053
66.9612
451.82
60.5823
64.9171
608.55
412.452
160.25
2255.41
152.688
2.33553
255.58
413.312
316.018
810.669
558.342
10.5931
460.743
89.6529
-28.5876
162.342
18.6822
477.82
57.7085
87.6291
346.497
294.544
148.122
15.3162
669.17
555.292
684.203
73.7811
196.146
1297.55
36.5234
-21.9939
254.649
-15.7732
228.921
178.175
232.898
156.689
239.591
420.569
96.9688
497.495
313.872
366.842
19.1159
237.286
258.628
45.1452
465.06
781.156
32.4561
23.1462
-6.17
25.4842
862.628
385.307
229.001
617.454
434.796
33.3847
231.211
129.612
147.836
157.746
1020.28
373.347
39.8686
57.7401
438.528
875.201
244.465
499.189
94.1514
476.225
481.102
6.61082
362.879
65.1445
913.883
88.2515
310.42
50.0781
140.712
23.2101
98.4054
553.761
540.62
51.0612
133.917
13.7416
186.596
246.71
-8.98533
35.4011
151.887
36.1372
348.74
566.494
155.722
34.1814
-30.0308
1021.51
636.145
256.61
823.732
237.307
930.609
432.839
50.4703
147.4
363.291
24.0606
44.501
-15.6944
539.187
127.378
127.37
365.055
39.7368
20.6856
43.3172
451.974
63.8465
-33.7359
45.6701
398.545
116.89
176.825
560.841
140.979
232.669
178.175
10.2045
275.198
70.119
751.267
424.407
336.36
78.2357
234.074
376.694
101.367
-42.4462
1101.4
1352.98
50.2176
955.445
458.072
102.321
1891.49
142.199
253.885
414.182
33.4445
63.427
272.767
561.003
288.258
709.098
309.522
340.865
50.9175
969.217
289.392
660.364
455.395
564.106
361.247
133.058
1.21284
286.139
249.491
42.5984
652.345
1029.47
1087.87
184.547
468.978
480.62
288.69
300.474
98.5146
3.08125
26.6219
299.644
1008.44
479.849
928.193
474.302
1239.28
15.1669
1287.44
111.407
350.314
-2.30188
568.936
165.657
24.336
510.891
79.7234
387.845
586.697
5.33351
325.314
60.7408
884.948
-19.9577
647.571
82.3544
874.59
903.989
1022.36
120.141
30.1093
19.3471
127.61
101.768
668.832
43.6148
711.503
83.4762
47.9238
119.289
-15.3716
177.759
42.8012
664.817
550.274
400.988
28.0525
151.733
8.98279
901.807
177.584
5.41742
16.9375
354.412
135.256
901.994
476.01
3.91732
454.216
814.588
624.762
62.7604
427.95
216.013
243.404
145.397
60.2549
453.663
714.853
518.384
1024.02
16.3839
188.275
60.8726
285.233
189.287
653.358
-0.329495
13.7155
8.15363
53.8001
187.024
146.977
530.918
590.101
341.445
145.888
425.122
432.062
705.306
299.502
305.774
-1.55634
-24.0383
57.008
-7.85224
127.433
386.07
242.442
220.152
-7.04818
644.146
199.835
-4.19591
245.502
166.131
44.3847
215.758
256.242
22.6592
73.7008
78.0356
222.492
108.853
722.427
236.594
300.709
115.381
27.4441
390.191
524.532
-7.30061
-1.16743
555.741
432.107
1008.18
153.544
992.604
29.606
1232.86
-17.3432
454.696
26.1745
36.937
9.31184
534.042
-34.1852
-18.9454
498.817
52.5447
140.769
-20.2911
16.9948
49.2941
59.9674
588.626
564.786
314.212
416.74
274.53
506.661
1149.3
-32.0832
56.6459
694.498
195.188
185.671
628.646
600.215
135.137
17.5139
76.6783
353.028
5.55307
517.704
604.762
154.426
500.592
537.166
114.486
52.7653
747.423
98.0484
617.225
544.805
1253
1711.39
1674.43
847.091
241.466
267.7
224.041
412.952
72.7401
248.078
378.863
69.6582
383.096
264.936
255.28
493.393
172.411
230.523
499.338
40.0428
831.097
601.787
411.762
70.3291
141.981
1007.59
683.441
444.394
479.256
168.836
722.128
72.4134
58.8173
59.05
445.012
71.2987
56.8452
81.792
185.918
110.364
93.899
266.205
51.1298
124.214
58.1262
584.22
158.504
535.883
424.339
384.693
354.001
497.538
3555.31
82.3723
210.142
16.981
18.452
59.1968
1196.42
7.83119
260.884
501.033
117.467
135.622
205.271
114.519
772.722
710.78
334.152
1203.66
220.498
832.988
1282.01
980.78
23.6424
128.403
192.325
405.157
43.3636
558.43
466.695
197.413
487.291
200.815
29.2416
193.747
296.743
56.5148
973.187
234.499
412.398
71.0172
193.213
-4.91556
756.266
443.455
195.975
740.186
134.803
46.2004
295.723
265.84
762.268
437.83
123.626
273.069
226.704
252.932
676.919
95.1253
-7.70105
-7.18066
-26.166
538.071
228.96
545.481
643.373
48.723
356.765
6.86559
315.541
748.415
152.294
469.61
0.28477
84.4716
416.557
-0.732707
39.0656
231.289
589.848
46.6185
557.5
324.589
661.361
675.817
243.635
1121.87
879.105
804.266
24.0334
15.5895
126.22
306.799
1144.96
-6.00443
127.108
23.2889
1567.84
493.437
308.471
273.979
21.5012
136.82
314.554
102.782
175.315
517.9
87.7326
549.803
165.219
867.477
32.1768
40.048
37.8887
6.13543
378.574
120.777
11.9319
81.471
334.925
357.061
569.026
249.25
451.89
610.44
24.5332
64.7355
141.627
374.743
-3.87764
672.411
485.106
992.953
861.594
-6.32409
989.444
23.8186
183.6
655.857
340.693
615.075
158.844
114.113
187.722
213.714
283.198
34.0568
3.87636
64.2867
-22.4915
341.249
13.811
-2.50475
-6.7986
701.817
0.662918
1206.67
639.48
19.8341
39.6402
54.4865
85.1672
70.9247
467.421
716.796
882.21
146.552
35.4232
59.2496
291.663
361.862
7.78773
164.588
0.597001
244.286
275.395
23.9806
52.1455
252.246
302.282
621.44
125.332
444.519
148.938
303.612
33.4445
370.774
51.2574
154.375
5.92352
20.3992
39.6731
167.578
360.228
32.3724
12.7625
1137.55
782.322
115.204
49.1738
185.744
10.7119
297.286
70.7667
20.6142
722.728
727.378
173.783
58.2664
68.0786
34.9321
185.69
47.5729
25.3168
44.0153
587.289
19.7579
196.078
222.212
37.4109
35.4778
68.9613
134.655
31.5568
7.01963
46.1498
637.12
158.751
743.946
640.864
786.72
356.454
224.436
296.418
470.461
-3.53445
585.277
69.3378
39.5246
357.316
118.982
246.166
973.135
82.2348
684.319
208.16
334.418
64.2323
-38.214
511.33
53.2524
385.575
350.217
323.207
207.05
48.2506
69.7157
33.7396
482.818
43.395
3.41864
399.773
236.79
8.82253
1011.61
899.223
23.6101
159.853
475.263
271.509
65.9577
8.38269
78.4221
76.5455
44.1307
7.14773
764.92
650.085
243.953
1391.34
-10.5518
49.2389
758.641
573.461
169.503
308.034
192.041
107.27
-24.1511
12.233
-36.2974
548.654
179.91
340.487
268.232
35.1021
969.504
1048.8
676.016
526.77
124.41
375.767
40.2672
10.2591
169.525
0.623185
49.7889
104.742
48.9214
753.462
9.53366
296.629
632.578
-0.801892
318.462
102.422
8.8937
173.586
129.248
157.363
219.199
438.144
384.565
713.567
593.874
731.201
3.96181
92.1529
796.606
100.018
784.603
-12.4208
159.959
-1.37915
72.3079
182.069
63.8568
79.2249
237.274
668.752
40.134
361.462
72.0824
23.8878
453.899
781.302
25.5164
-14.9862
374.981
371.357
425.084
276.814
1131.84
-41.5578
937.833
516.49
178.594
72.3383
421.435
7.86162
826.476
-0.288677
942.364
285.885
298.634
385.709
212.471
43.4212
459.471
369.977
317.23
215.162
524.735
403.761
538.743
43.5516
583.541
432.21
132.257
296.032
798.223
436.006
-15.3716
631.258
59.4935
19.9128
74.9002
644.134
312.911
231.997
390.187
428.709
213.439
628.128
361.766
155.761
32.1828
3.87636
68.0348
751.67
544.142
109.191
458.922
356.496
4.84156
172.699
867.831
96.4116
56.7361
190.422
445.738
2021.02
329.353
277.129
514.397
56.5972
305.289
396.582
251.131
533.417
393.845
220.81
167.389
450.433
-0.5478
8.9881
388.732
986.88
358.504
479.011
63.4881
11.6098
296.989
46.5604
98.4786
19.3982
1365.85
573.766
138.999
407.365
639.464
193.542
143.947
419.787
16.879
671.752
701.588
68.3526
24.8109
3.95988
707.864
-8.38171
634.618
38.6942
-21.2076
168.906
54.5183
192.354
61.3225
1413.2
208.743
47.8056
270.777
57.1107
210.357
571.674
612.009
113.651
676.923
641.637
241.055
410.35
106.692
587.805
383.804
550.274
118.004
359.754
117.679
378.943
408.094
9.16555
579.402
140.626
62.1678
292.483
858.32
410.59
61.2135
122.477
109.191
164.694
225.312
632.654
476.298
491.144
1138.07
932.552
897.388
229.415
275.005
644.446
433.812
333.959
850.642
147.331
327.968
253.167
43.395
437.254
70.6667
400.722
-16.0665
274.735
38.0387
28.9974
101.213
48.437
-24.6541
319.618
611.603
73.7898
90.2729
127.844
694.923
170.537
80.5972
38.3181
544.365
26.4487
0.98862
72.2318
625.239
1.80369
38.7041
642.426
57.8185
295.401
7.4338
-11.7887
7.43778
46.7852
-42.7221
346.25
123.484
-25.9213
309.292
249.464
91.9575
611.514
178.034
30.1542
-1.18156
162.413
101.897
278.278
2.53698
-10.7495
813.121
285.282
-25.1435
-3.46336
388.07
-36.6471
708.911
23.6302
758.707
639.835
844.721
42.8703
28.9789
548.13
-17.3417
388.307
601.391
331.716
81.7675
168.834
753.666
159.953
80.037
618.35
224.506
-30.3134
227.562
143.55
236.498
259.508
16.8795
397.013
230.219
370.218
754.032
917.944
62.5454
50.3843
84.6507
30.3097
47.6377
615.386
463.302
206.661
247.373
13.1309
182.472
311.543
303.81
670.03
1.18392
12.6707
123.688
597.234
245.743
12.6133
24.5332
1284.35
739.581
1069.57
-7.33905
79.4321
-6.54235
418.829
-4.73344
111.031
27.0957
464.853
396.051
126.626
1198.74
-20.2297
665.489
238.094
277.892
285.021
8.02231
73.2629
825.037
852.654
101.345
1027.83
557.692
1100.82
16.8397
612.733
84.5792
127.148
196.004
591.102
182.173
-18.0836
70.4839
790.257
274.303
113.442
140.756
33.4948
114.492
700.692
849.463
958.665
359.122
14.1906
265.988
173.909
55.9445
10.9421
-26.7136
162.981
649.757
541.547
-1.94055
211.382
333.965
1105.25
112.239
734.95
745.949
661.759
601.703
266.686
625.935
-1.18156
49.4234
701.817
433.572
590.826
93.4792
401.474
-32.6398
178.321
346.841
6.45641
150.439
4.88949
1114.78
27.0155
63.2356
393.321
296.478
162.86
34.8867
-3.74176
751.668
299.521
105.605
199.977
39.2631
83.9507
222.686
720.763
-21.365
12.8883
41.5948
52.4868
170.251
271.448
415.196
227.42
97.1029
403.625
272.041
356.397
586.99
542.118
301.369
28.7984
225.774
206.595
275.699
291.822
477.001
16.4188
110.569
123.027
87.4883
1508.86
149.42
423.709
115.517
11.4016
266.839
36.5612
636.015
32.8764
524.039
700.099
1324.89
575.209
12.4672
25.9594
471.962
226.285
509.044
78.6483
80.0406
41.171
190.767
-15.4446
5.41742
73.4042
178.107
324.427
695.602
339.334
39.9238
11.4136
94.3958
59.3394
4.4458
60.8863
208.684
437.081
6.71562
137.092
223.152
-4.78799
332.224
6.76356
413.686
483.276
463.762
89.4801
37.8566
277.178
387.211
41.2358
72.3972
90.1228
703.066
738.053
326.685
129.968
41.1372
473.757
117.738
79.2681
454.648
573.234
65.9577
1186.3
74.674
24.0717
462.047
866.476
209.547
1325.67
84.6343
142.214
26.5546
518.028
6.02962
689.3
335.454
597.839
411.257
523.552
823.601
89.4226
107.81
226.314
78.7102
867.031
5.02935
38.8502
73.2589
225.5
34.9321
138.159
11.4016
572.311
589.411
237.044
467.501
485.467
239.07
26.6219
423.333
92.0249
1183.07
325.181
88.2555
412.743
54.3021
870.404
14.8559
1073.41
238.746
11.2175
255.886
74.8761
26.4831
1351.32
7.20758
10.4711
275.823
71.8716
6.64053
6.76565
82.3544
10.6456
373.629
23.4866
613.021
699.633
939.081
168.457
176.673
1.23192
799.059
5.55182
925.659
108.045
310.716
-9.84696
-23.1907
46.7892
511.076
822.657
213.577
254.485
637.564
126.984
15.3081
-3.67725
135.146
328.285
420.359
164.915
886.602
326.78
23.7322
103.771
94.6195
0.494918
1575.87
553.273
-11.1058
549.936
1392.95
586.293
100.104
44.4949
11.0112
446.93
726.663
493.255
205.963
190.434
71.2209
23.6715
326.255
43.395
66.1893
6.27956
57.5482
607.105
243.3
1070.89
414.726
396.314
294.241
59.1232
120.598
751.152
51.301
64.0196
301.509
654.367
980.461
88.7738
740.664
137.32
7.49287
416.055
1115.76
199.537
464.98
65.0598
240.587
299.152
357.145
3.67776
-6.27348
293.951
217.089
112.382
5.56371
22.1013
155.343
288.922
241.825
-12.9048
133.382
268.12
369.759
665.291
382.479
1458.72
634.678
559.169
698.069
28.7739
340.638
276.201
766.649
25.5847
59.8673
249.455
289.253
379.265
279.167
942.621
48.1639
549.318
353.553
71.8221
359.481
552.302
698.934
121.432
882.357
70.1405
919.414
36.1646
540.855
-9.60049
56.5873
92.7157
164.629
288.315
437.685
233.042
8.19749
118.367
663.737
736.833
21.4008
763.438
88.4885
-16.3534
136.451
67.463
54.3603
257.584
354.647
71.4263
719.109
263.358
893.482
98.7327
937.273
211.264
22.6592
13.7307
50.0781
322.497
668.121
14.0302
13.9773
406.757
16.0557
1253.54
13.3141
219.353
126.092
313.132
-35.0812
247.551
774.438
240.717
-54.4846
-2.30188
113.538
76.8098
387.203
105.96
67.3798
485.094
1411.56
298.634
310.239
4.89159
181.68
314.244
505.122
316.918
311.219
19.3471
605.832
54.9162
711.936
442.791
1169.37
421.81
45.6213
-4.46858
177.128
319.762
85.0396
122.989
25.435
172.285
78.0595
31.48
39.0779
87.7788
121.338
156.72
33.6707
23.8186
635.25
159.229
715.506
-5.24081
102.622
406.468
179.981
333.797
714.343
927.66
517.935
983.254
881.509
145.219
208.684
247.872
422.089
319.685
170.825
84.4716
-1.03986
41.7435
121.525
577.991
250.892
17.7345
58.9986
661.921
61.1237
33.7396
403.216
117.737
214.301
239.333
70.8861
-1.07398
31.1064
66.1497
-6.37246
764.389
69.7058
62.7306
309.234
149.637
2004.96
863.098
332.367
340.732
1147.63
163.345
89.7397
-3.42353
116.978
482.042
152.313
-24.7188
221.136
33.7456
752.337
216.205
609.958
116.404
177.504
617.556
46.1615
1019.04
669.041
328.202
252.494
147.376
482.356
36.5612
167.704
27.1257
103.535
126.421
226.846
457.895
55.4111
321.672
17.5732
79.728
803.275
643.877
20.4852
169.889
290.101
217.089
5.14557
3.04624
374.751
123.144
97.393
-9.43682
218.878
483.89
216.94
145.972
1754.44
701.224
210.024
261.064
279.233
388.101
-19.9222
1468.64
246.2
141.471
281.773
377.182
38.5747
240.165
1003.46
618.956
449.043
54.0581
278.14
20.132
355.066
690.559
-6.0973
526.428
269.872
447.21
28.2786
-14.7011
55.8925
544.076
339.863
192.937
402.542
222.686
10.1704
32.9804
469.074
1007.26
84.3459
627.523
500.084
769.394
98.109
250.776
109.397
756.907
122.139
984.671
669.449
-18.2274
89.5992
104.944
622.202
289.443
491.892
487.705
60.1819
70.682
387.046
241.064
779.164
106.821
227.975
35.8474
66.9612
161.34
103.686
394.753
1183.89
49.447
516.322
2.78585
472.726
343.038
88.7043
21.6779
623.858
56.4176
194.99
180.44
60.1334
56.3963
705.097
391.825
437.494
530.224
1035.93
359.041
458.011
19.8859
804.987
640.844
3.99434
507.986
368.902
98.5522
840.352
66.299
246.52
379.736
58.0257
-2.52534
303.22
233.981
93.6408
535.924
865.752
190.767
976.77
507.42
455.714
90.0261
294.357
354.767
296.1
423.708
60.6626
334.827
278.059
96.4936
673.453
607.692
467.736
78.9955
-39.2168
175.122
742.644
640.641
1037.14
211.287
603.216
64.6208
31.384
97.8267
408.362
649.58
44.984
536.151
708.688
35.2778
246.1
103.731
235.585
166.7
485.055
10.1704
375.935
195.46
17.9904
-3.97829
51.4862
63.7312
14.7013
924.942
417.568
-8.6691
189.582
26.5546
-9.04572
2.66009
572.283
-18.3332
736.152
787.104
0.0124002
639.893
289.294
19.1887
689.868
975.856
285.847
21.7986
773.542
592.204
284.197
346.109
699.267
46.3465
257.359
183.137
742.287
497.581
216.406
169.525
678.496
189.904
293.417
780.819
73.4736
97.2452
406.868
241.842
320.995
43.2669
72.2318
177.234
35.5369
8.99123
142.152
129.008
483.032
224.825
239.336
16.8081
164.851
299.463
332.091
56.0172
-12.8029
438.855
914.672
356.07
39.5246
-19.9222
105.611
26.7318
148.475
-34.5138
11.383
386.572
441.99
474.917
14.5098
835.6
34.6011
626.841
-30.4602
642.621
405.952
165.515
639.714
250.577
504.031
36.4073
1423.54
643.362
224.138
683.804
4.11349
2204.79
629.699
16.5779
9.07912
549.759
115.844
253.7
785.018
174.613
45.7636
229.329
15.4
21.128
603.093
221.136
118.079
124.525
19.4281
28.9972
52.6856
49.7143
121.124
647.979
369.19
372.278
65.8325
170.035
58.2664
253.611
595.278
1271.97
137.528
503.204
281.999
497.089
287.591
510.453
383.327
435.958
576.41
117.996
140.425
21.8375
786.83
694.976
291.878
355.371
282.922
29.4408
37.4228
69.274
389.418
125.944
22.0367
421.46
37.7969
663.49
9.49856
212.338
28.1083
490.047
45.4725
1116.72
191.579
292.639
5.7608
132.019
898.58
102.599
45.3528
183.474
94.8569
5.62857
5073.26
273.905
9.04084
617.165
227.419
166.244
35.515
410.038
125.234
190.402
73.6459
162.293
19.106
859.209
112.457
316.426
128.464
502.907
434.435
504.825
11.5457
404.583
69.6582
849.277
647.245
131.592
111.083
-17.2226
84.3296
577.225
298.813
261.183
323.226
-31.6474
685.023
372.249
201.951
199.864
385.465
324.454
153.168
251.295
399.788
10.5692
241.233
985.916
60.6914
38.4352
379.473
250.14
174.75
403.783
618.526
360.884
638.39
996.797
504.211
32.3891
92.0036
39.8036
601.529
290.626
543.343
40.062
96.5946
1669.09
152.872
24.2925
234.129
402.273
507.493
80.2825
450.948
118.004
119.396
50.5333
475.625
6.00359
106.37
59.7653
144.619
222.291
-25.1717
891.687
91.5847
24.6692
73.0677
177.762
168.224
81.2978
-17.3797
155.704
286.08
263.445
168.563
13.3228
567.684
15.4469
544.183
119.871
592.17
-0.5618
974.731
311.341
56.5134
679.956
1005.1
150.583
132.511
177.944
485.055
96.3775
96.6987
351.008
293.478
76.6066
60.8565
715.906
65.3036
222.167
787.765
154.375
52.7752
-5.8377
176.48
7.82087
40.1414
276.18
125.97
232.381
406.685
174.976
51.486
547.675
63.93
481.102
3.05798
10.7966
85.5458
33.1403
56.4622
103.244
156.16
411.619
323.692
717.925
287.686
1816.86
806.555
90.9724
1322.29
288.536
29.8556
570.939
657.418
63.4159
724.787
61.7817
353.654
421.606
629.62
149.538
429.543
190.703
477.682
2.18967
5.69308
466.966
90.0834
157.419
423.708
857.692
1329.41
308.263
369.854
603.944
327.737
326.511
205.367
99.6103
56.3606
163.878
500.89
111.711
93.4135
116.971
426.804
552.616
866.686
58.9986
222.539
251.5
636.462
-7.48989
113.627
99.4932
243.92
278.019
-2.42187
281.018
157.039
586.254
2.67416
658.919
16.1163
329.605
288.972
428.173
40.9408
548.81
312.122
197.435
552.501
2.5753
22.2733
41.5472
1289.68
448.688
51.2924
776.271
81.0981
48.3697
415.005
336.344
245.714
77.8253
252.551
48.7251
321.678
975.796
459.386
181.279
352.495
225.5
29.3099
12.5968
171.261
64.6722
-27.1992
25.2516
-46.3902
471.249
332.773
173.621
455.783
200.319
361.782
26.4003
763.271
324.388
257.195
220.103
-22.9166
53.5679
83.1982
9.34346
16.1377
1057.99
108.609
9.61654
48.8402
434.495
381.536
306.243
545.688
227.469
171.557
46.1526
29.1832
738.312
-31.9886
10.5931
194.524
316.44
14.5159
530.298
63.174
1664.11
342.888
9.75172
479.309
-7.18066
-3.67725
395.642
52.7975
484.077
1186.45
10.0628
4.99152
113.142
143.345
675.327
551.47
185.308
7.92016
120.079
-25.4027
558.986
537.124
277.072
265.022
807.24
743.771
51.4677
482.538
508.247
33.5491
260.502
42.4121
121.982
228.928
80.2553
296.76
464.221
1125.93
176.962
1625.94
39.9127
325.337
65.3622
1338.45
32.7456
31.8721
425.124
689.365
29.1381
197.435
1171.99
721.817
365.227
19.0584
439.318
382.717
-10.7312
43.1001
590.343
831.048
397.989
117.078
652.623
487.469
244.97
276.476
259.805
68.8927
425.412
177.443
73.3288
31.354
487.428
223.626
10.5692
119.419
359.978
56.9433
45.9315
-6.58448
503.138
386.916
525.362
42.2926
958.855
39.7404
584.502
168.862
390.512
25.3801
40.5304
-2.67596
-33.8036
14.863
496.248
168.189
844.502
356.01
1007.7
18.6822
335.391
516.855
1.42201
400.845
210.211
691.601
10.0628
19.6568
131.68
5.39808
766.917
80.8696
581.099
122.328
364.71
364.347
181.302
31.626
491.873
30.8876
441.805
109.071
56.2284
123.856
581.252
674.334
83.1163
303.27
21.4148
32.9804
289.73
132.829
546.24
18.7536
286.441
107.849
150.583
373.64
1111.62
387.716
931.729
65.9169
270.652
433.602
744.412
2.3873
106.466
26.2335
277.374
570.553
261.183
21.5009
45.4257
122.026
561.687
319.775
179.91
48.0645
640.338
59.465
1038.4
289.218
64.4395
92.7832
707.412
195.364
64.5771
56.3062
28.7342
748.96
405.183
723.183
125.758
599.789
285.021
547.402
475.967
134.796
1098.18
388.944
237.92
71.329
91.5406
2690.39
96.348
590.666
253.387
546.372
1168.69
105.946
573.589
320.974
180.084
239.671
107.333
3.70407
12.1472
270.509
385.337
143.395
19.9111
54.7066
168.624
46.9043
6.25869
238.04
298.718
576.356
21.6869
162.973
164.788
1030.09
145.798
464.491
198.174
623.52
567.784
202.333
359.433
1271
70.7625
9.68594
-29.7714
556.921
256.875
122.383
114.315
-25.5444
675.58
25.0258
107.317
-22.7129
2.29797
540.016
408.685
-16.0324
467.157
1757.14
311.874
14.5098
-29.1171
10.7693
-22.1136
595.769
269.145
-5.61582
332.307
399.833
189.188
-13.5007
323.885
178.836
25.4842
351.574
1002.99
512.506
672.803
198.362
501.033
303.25
461.721
775.648
9.68805
918.617
339.992
388.624
626.346
198.663
242.442
576.224
566.416
646.765
306.814
57.4059
6.32884
38.4986
31.1601
1214.32
54.2184
499.997
368.889
569.239
31.1572
24.3004
136.263
166.733
14.5405
7.29148
24.4337
-12.9048
631.884
129.439
-13.1211
519.286
577.905
-3.05047
94.6195
180.405
-15.7732
390.091
67.605
-12.2843
976.903
365.153
76.354
16.6334
469.419
-0.475099
290.855
26.0528
752.654
335.464
2264.04
116.484
125.233
341.677
343.611
-17.4144
206.055
1.49184
-8.57024
263.491
491.563
314.093
507.642
34.6196
28.1239
312.678
402.077
384.841
286.384
66.2935
18.5252
148.369
515.693
426.199
68.159
555.131
-40.7162
-17.2226
241.751
25.1996
594.965
49.1738
20.8265
-8.0288
102.383
734.633
1084.42
203.68
429.401
46.3465
320.636
-8.75812
520.315
831.564
461.727
175.305
61.1451
25.435
505.927
98.6742
12.841
1328.41
3.2715
57.3942
753.312
475.469
723.331
710.205
1176.53
162.592
86.0023
1820.03
28.1819
255.087
247.7
46.9799
360.389
18.738
60.1393
561.589
6.31986
19.6568
26.8998
139.176
509.522
124.112
115.411
3.88673
291.314
43.6176
257.888
159.006
357.464
35.3741
64.6208
5.1471
416.418
356.079
374.122
375.105
284.529
43.7005
263.027
3.20033
462.802
185.15
-5.95057
667.968
36.7286
182.342
661.315
541.97
291.367
48.7387
250.836
-15.2837
12.2715
1140.09
-2.2226
7.79758
243.413
830.529
52.7985
304.291
579.494
898.191
-17.2226
469.353
255.321
1244.59
25.7044
32.8477
3.74756
784.572
-6.21505
544.848
330.006
448.514
490.484
-11.0872
491.727
1110.36
465.657
-12.657
116.276
-8.16315
22.8738
16.6604
144.466
8.46349
97.6258
26.6851
483.463
75.6693
1016.76
314.041
149.796
2289.73
329.359
284.156
533.565
200.467
-0.0664864
518.729
307.728
61.3921
89.7504
37.5522
1149.95
190.346
295.734
261.43
374.045
348.332
183.965
1047.36
560.072
26.9498
173.775
1553.76
8.5719
770.138
429.365
120.587
289.31
436.588
69.3059
329.361
210.271
494.569
18.747
535.292
97.6191
438.823
315.44
161.827
-21.1625
-20.9431
197.901
145.947
290.846
284.871
54.0592
100.851
116.893
302.026
1.65856
0.324607
467.428
98.1441
270.273
164.562
581.648
1102.84
112.892
35.819
166.259
51.5884
235.442
646.105
408.546
143.71
212.01
278.731
354.369
731.498
420.99
13.2757
25.0842
141.509
205.185
538.746
253.46
12.1032
210.959
417.25
573.849
14.7863
448.097
198.739
96.1073
9.53366
34.2592
761.888
115.493
91.0274
7.42589
84.2035
644.3
561.942
44.6753
822.238
85.5051
177.974
155.003
44.9191
507.805
588.069
624.445
220.688
-0.204782
260.811
82.5298
568.166
94.2717
-31.8618
646.722
-19.9222
677.781
362.392
133.975
484.172
17.3615
357.723
64.003
684.868
88.5952
617.709
14.7028
20.132
228.403
60.838
180.813
794.129
28.4862
50.4157
836.001
-3.45667
303.269
624.661
539.183
618.35
74.5804
177.708
253.799
268.549
797.602
-7.1309
385.07
74.9756
-0.288677
280.819
647.58
231.168
597.479
55.0491
526.914
19.0584
-3.42353
88.7738
326.495
410.064
121.811
431.872
197.464
836.045
-26.7695
501.364
359.131
374.365
480.974
20.1096
311.707
282.309
569.194
421.822
311.816
626.892
1001.64
230.972
590.253
1.02125
153.36
562.346
-16.5964
81.3157
310.354
767.518
514.961
439.632
80.615
572.702
50.111
34.6244
387.14
393.454
55.1483
-18.2314
748.663
56.4301
18.6541
431.281
210.01
62.8614
237.204
252.869
533.458
181.405
46.5741
168.364
129.248
471.72
537.798
524.672
623.676
442.661
312.764
164.989
18.9543
37.805
84.4612
284.489
14.0528
46.0838
228.942
145.938
755.228
25.9628
601.133
1245.09
183.815
166.14
655.125
662.059
-28.8437
24.0731
44.7444
2.74197
460.049
1.39897
508.247
26.0528
-19.4612
500.543
251.416
243.299
152.457
53.8001
39.2631
844.822
932.957
514.294
70.4618
366
895.053
-13.3486
1475.26
302.611
453.537
1553.31
1.58286
1168.57
88.7387
471.916
122.516
157.723
558.256
19.0584
448.226
141.341
598.52
356.48
23.002
112.441
238.019
371.902
654.737
83.3451
268.44
11.4561
1318.81
533.223
364.275
615.869
111.642
513.424
59.8406
584.33
426.985
-7.9729
357.245
710.209
164.374
35.5488
595.887
1133.42
611.327
125.11
537.652
686.224
534.18
328.175
30.3087
1043.98
219.834
-12.9493
720.334
40.5988
13.6134
52.2497
4.84156
256.886
-19.7805
570.23
-40.0881
397.012
316.234
-47.0848
248.245
660.574
345.203
39.3618
11.4121
-1.5826
55.8925
13.7155
-8.04406
224.506
374.485
261.295
295.35
647.11
426.537
580.73
180.276
274.5
725.277
267.703
183.367
23.5159
19.3982
1045.38
-7.19495
14.777
144.621
645.371
75.3701
675.177
351.968
406.669
104.96
323.176
23.375
37.9294
225.1
166.259
941.77
507.182
7.04849
727.137
126.844
564.334
50.7701
21.2269
87.4059
308.699
165.639
79.6647
158.333
97.9129
10.4335
29.3182
440.791
31.6529
223.21
429.868
57.2392
419.092
685.779
780.834
644.3
299.573
687.48
184.831
20.5523
237.462
33.6667
243.241
13.4999
166.34
46.6469
-13.0476
80.7985
153.997
2.0023
99.8939
260.493
13.2876
218.084
40.5988
17.5643
13.7814
-10.7495
578.862
324.637
571.875
-26.0983
600.535
672.057
65.3025
560.113
55.2158
51.5023
756.648
487.632
110.386
582.114
58.1024
56.3896
264.535
166.462
-12.5215
10.0277
36.9335
252.617
34.8545
1046.29
-0.750258
42.8734
167.157
230.523
27.8223
693.113
38.1389
351.152
146.478
56.5466
23.2748
-12.711
79.224
443.798
65.5889
134.945
2.7108
909.609
362.581
-10.7963
444.365
404.266
385.172
406.225
89.2939
57.5032
191.395
1256.24
469.715
-38.003
60.6914
25.3168
186.421
116.654
842.315
685.992
56.8452
25.426
387.265
444.539
194.99
43.2669
598.794
26.4113
15.4407
800.18
526.758
317.554
12.6906
2.96807
64.4575
625.209
273.527
440.652
367.431
-10.1437
23.2595
124.832
357.842
5.02335
135.622
965.268
97.213
679.018
-1.36501
-11.0708
877.77
1895.7
612.121
971.838
125.492
-0.129504
471.613
136.428
22.2113
230.208
406.196
211.707
741.586
74.9042
93.6368
861.683
22.8702
50.1477
155.343
11.56
5.69308
487.471
208.345
110.698
105.117
17.5591
329.205
587.499
328.624
-15.2166
373.363
531.454
-10.9596
566.107
43.9377
652.689
254.14
462.605
35.1246
551.843
45.8801
309.596
946.219
154.827
506.004
211.078
90.1228
227.053
123.359
186.13
-19.9574
938.359
1.78179
138.353
1061.52
218.513
101.757
404.048
5.39204
435.149
735.52
312.982
22.2001
153.382
308.374
517.9
709.923
489.832
41.5308
1043.64
912.995
23.2748
88.7738
10.8884
434.78
457.285
36.444
289.294
17.7528
270.314
172.626
-43.6361
233.568
61.8436
344.999
688.394
199.85
108.174
341.237
356.794
51.5537
320.927
21.3214
334.601
68.5386
607.068
25.5856
10.8653
222.736
50.1232
550.274
149.863
20.5562
68.9529
377.069
119.488
325.883
155.863
678.626
198.975
118.194
519.685
65.7615
-36.7888
1071.34
102.116
188.07
487.752
108.472
66.0162
729.297
-14.1583
93.4135
686.687
573.231
-15.9987
406.197
129.686
248.53
-16.8602
1184.08
521.587
126.22
213.096
98.9971
235.38
1086.21
166.562
944.895
47.7381
711.856
55.9308
111.597
242.412
65.2438
-6.79504
86.5084
24.1474
396.214
105.64
890.589
17.3798
72.7326
22.4854
223.701
420.677
1105.91
27.2255
617.752
211.108
355.48
50.0946
418.087
29.3099
574.817
408.704
353.031
598.844
389.107
219.195
203.622
104.569
9.09282
361.392
462.192
412.232
565.424
11.1859
964.757
293.776
52.2691
144.619
313.04
273.827
168.99
54.4761
4.31654
35.7764
115.561
13.8161
23.405
107.485
24.8578
116.616
356.211
120.774
39.8695
142.139
312.486
623.058
126.465
344.353
28.4862
78.5267
34.8867
543.486
87.3897
62.0118
4.03959
483.18
679.009
684.692
10.6966
713.927
777.355
476.813
938.154
167.916
359.591
624.077
346.414
122.841
69.998
169.367
333.885
470.175
109.014
568.167
27.023
34.2464
91.4733
312.966
46.8641
38.3675
118.514
20.8265
492.347
409.535
511.619
570.929
246.784
496.868
76.3316
105.118
16.1914
469.869
118.223
201.246
362.649
506.887
572.052
579.171
167.855
246.71
169.051
541.399
461.216
86.2946
789.145
624.59
137.774
676.712
684.482
41.1837
564.239
0.836912
477.459
462.114
56.9613
277.335
51.745
194.041
493.126
225.002
380.147
746.649
54.6828
1111.71
469.174
642.7
970.167
105.637
56.4229
360.527
422.682
445.329
87.2792
-11.3739
522.213
209.516
89.4785
24.3044
44.9111
1151.06
50.1477
9.16555
725.579
230.581
1248.34
155.871
363.697
358.515
554.721
263.067
638.099
212.264
702.551
386.482
-8.27691
45.1162
1203.98
590.845
106.089
854.284
6.40079
40.7468
642.572
40.2233
-0.475099
571.965
782.639
318.598
95.2479
1363.1
80.037
556.505
239.498
400.722
827.263
269.113
165.475
209.145
9.14017
258.986
345.715
33.7461
563.803
75.9898
73.7462
1332.11
124.39
-7.19495
168.45
20.9324
176.487
431.821
161.862
571.998
187.92
470.035
395.425
31.8715
480.598
712.833
593.091
197.225
371.277
207.136
162.354
9.36976
456.611
750.908
86.4472
1142.68
637.353
2.48627
133.216
23.3776
317.179
45.0618
768.99
102.263
484.716
403.309
46.6455
303.794
213.731
47.8689
117.367
227.834
31.7887
850.697
40.5782
7.21875
473.662
41.167
113.774
93.6448
170.152
-2.32612
365.238
140.871
176.233
-5.49397
148.62
13.1158
22.658
8.19393
403.84
257.41
39.8503
409.64
328.246
37.9954
89.2225
55.9322
-9.6035
27.1048
8.89523
185.908
31.675
277.368
295.411
275.655
448.193
7.16677
738.979
707.18
1086.41
231.631
445.798
30.8715
191.168
18.4495
1646.46
361.346
469.218
275.272
465.086
144.628
684.82
468.924
610.942
86.2194
132.021
118.514
376.899
370.617
447.901
55.6291
56.4622
241.249
50.7701
166.117
602.928
28.2682
51.3211
42.1412
105.836
1108.03
210.754
830.296
201.148
1089.9
56.607
663.213
474.334
254.961
637.712
33.8965
-14.4665
-8.4031
17.5732
1058.15
986.831
44.9072
1006.24
91.178
588.154
230.033
134.388
327.903
46.4641
-3.36674
156.969
-7.70105
37.7969
56.2929
48.9394
1285.93
13.6869
74.96
117.435
199.567
-8.87541
200.301
79.1347
71.4993
436.796
420.625
204.787
552.56
429.94
795.995
26.0038
133.927
158.324
-15.4676
249.626
644.495
241.034
7.50264
404.107
136.974
491.297
9.04084
973.237
426.07
1107.03
153.581
31.4769
42.7751
615.494
34.8545
339.763
227.886
397.667
385.07
1077.3
377.714
248.034
186.234
79.0121
385.842
350.768
11.569
158.208
167.485
654.456
189.794
3.39215
35.6039
55.1846
219.953
883.571
924.126
512.962
130.299
-10.0605
342.506
44.977
21.8276
1002.03
62.0844
145.672
316.888
134.258
276.84
365.6
383.031
53.4278
362.584
36.0687
43.9623
352.409
1604.82
497.691
267.325
212.154
863.738
0.0875881
17.3966
24.5262
60.4962
360.788
633.609
219.714
35.5615
75.1082
364.406
558.445
336.603
290.726
476.127
123.4
-0.773341
13.8891
141.262
353.499
756.321
121.744
548.972
660.894
327.582
149.648
582.532
50.5373
57.5518
-1.93255
642.738
125.175
187.788
367.633
92.0429
37.6096
705.217
567.839
1406.79
6.31986
405.714
332.373
343.449
20.3906
30.409
171.633
93.9881
241.893
632.394
337.846
1.14136
461.888
825.492
533.634
568.217
209.175
63.7246
322.507
313.26
516.913
965.741
589.114
696.605
1010.03
134.551
657.469
220.066
29.2323
212.327
-0.750258
695.048
395.793
15.879
299.864
370.776
129.019
135.96
-3.09055
1087.66
135.234
440.19
420.109
839.906
58.5035
-16.3534
196.421
2023.99
50.6122
233.221
381.322
45.1893
623.531
33.043
31.4113
944.529
24.603
38.8502
232.555
272.352
227.961
278.083
452.604
883.597
460.035
262.831
156.406
348.661
296.809
83.4762
91.1302
207.219
37.4109
147.922
160.518
488.752
533.831
586.28
378.085
84.2705
872.771
99.259
125.944
61.6394
908.993
253.213
468.84
463.023
491.574
466.64
738.551
249.943
531.604
1204.07
354.861
52.9688
468.292
179.13
305.611
137.641
272.254
190.422
385.768
51.3784
93.2206
717.534
319.459
624.967
100.724
161.545
760.687
914.551
113.627
641.098
-3.45667
82.1294
478.484
276.145
186.859
41.1372
588.075
96.3775
31.1064
891.825
301.738
486.969
282.693
117.219
563.745
379.263
583.136
-7.71177
13.4431
156.334
218.084
307.754
375.326
-0.35598
74.9593
54.3603
124.525
173.102
47.7379
36.0553
185.744
273.081
25.3515
717.077
65.5917
70.5533
31.2663
346.942
187.577
926.988
538.014
332.431
-17.8289
437.546
146.639
179.995
444.777
1267.93
23.696
275.873
445.822
530.556
447.989
302.255
144.466
315.369
150.893
717.942
508.32
573.418
200.671
295.065
39.2187
544.573
6.3615
121.085
29.1236
29.8985
296.349
35.7217
666.879
67.8013
646.941
1477.42
40.3737
1378.15
40.3726
14.1906
-1.94444
567.191
67.0873
367.039
518.814
288.13
297.275
1137.5
113.774
13.06
316.651
716.275
237.554
-15.1973
-55.9064
586.654
631.774
1602.45
392.248
3.74546
382.479
246.195
402.294
1042.68
87.1232
19.4036
195.398
541.381
-25.813
-10.151
296.241
30.4992
-40.0881
46.369
130.951
368.185
962.298
742.505
166.608
242.908
46.858
772.283
9.96733
750.284
-9.91813
46.7594
3.41976
771.041
516.49
171.097
1118.59
332.075
601.287
59.6789
30.6426
215.169
1025.82
204.575
234.043
35.925
173.2
236.825
161.683
175.806
159.308
139.518
11.9319
469.403
1424.74
523.076
29.4525
210.884
53.6578
61.183
46.2588
376.927
601.07
699.197
50.0781
747.91
478.841
1012.7
17.8838
497.7
69.2701
119.811
169.889
25.8578
181.308
373.814
-10.8516
-6.61772
386.607
489.616
480.493
280.488
162.178
437.808
-4.36151
1024.31
318.223
242.861
966.774
148.358
-32.0985
206.126
683.76
23.2017
-2.3872
411.496
921.938
670.493
-41.0251
592.852
213.485
750.081
398.006
41.1603
15.4545
36.9195
163.26
551.583
246.1
154.331
481.543
351.996
326.888
53.5952
60.5275
74.2124
323.983
45.3429
330.722
20.6277
144.014
1549.56
257.405
123.34
308.048
37.8059
216.304
373.632
847.485
118.579
14.6365
13.1151
46.8641
484.346
291.168
427.499
252.466
237.316
10.7966
56.2214
437.939
524.979
140.725
180.523
16.345
18.8979
66.3136
222.094
8.40805
43.565
692.389
354.822
31.0482
351.468
57.397
226.632
409.769
40.8504
27.8335
123.386
33.2566
141.727
560.283
267.933
28.0445
57.7085
77.2181
756.671
845.519
433.233
108.824
54.9163
376.856
-6.80376
269.235
808.42
40.2716
120.603
472.76
496.403
243.913
811.609
763.579
21.1288
152.941
207.732
206.926
308.738
325.116
288.981
222.83
364.722
39.6469
39.0259
437.254
-8.71296
18.1929
35.515
12.7362
518.788
-25.4368
675.785
92.953
612.589
37.8467
144.316
820.552
460.729
242.782
41.887
359.472
193.33
1106.02
686.694
98.1441
375.221
356.586
220.784
311.092
140.567
1297.74
167.24
-17.3991
381.424
201.709
451.202
747.752
36.8201
10.6515
86.4472
453.019
217.562
47.4639
190.48
2199.63
50.757
15.7138
227.716
530.822
343.813
408.631
29.1742
728.345
746.585
1277.26
34.8054
108.566
27.4597
453.222
85.5051
753.312
387.544
388.313
361.243
404.594
182.1
537.928
802.424
569.844
19.3091
378.731
214.887
85.0306
57.1382
328.624
117.842
369.615
935.444
-7.35767
398.136
250.835
253.778
123.455
416.911
465.671
1023.62
63.5342
321.619
98.6341
37.649
198.942
289.203
67.0842
7.16789
195.703
484.63
366
27.3607
1193.55
779.977
216.404
224.901
141.582
18.3921
204.575
423.857
92.1538
272.526
111.263
77.3499
702.771
395.44
962.233
643.492
448.788
545.801
102.541
923.029
415.595
768.367
74.3014
23.77
331.95
334.953
515.539
116.804
540.93
89.4335
43.2607
390.527
36.5612
12.1562
143.318
343.416
184.517
189.365
512.243
375.52
10.3876
149.123
702.704
86.0775
179.259
1305.95
541.303
25.7603
122.986
46.7892
36.937
9.31184
46.7852
425.025
34.1146
-30.4371
26.3078
116.516
642.933
187.975
1135.68
58.2652
351.148
373.855
36.2702
806.343
39.1313
396.521
20.8995
592.719
107.963
308.931
8.27485
342.471
26.0038
171.939
77.2119
175.978
291.634
392.862
528.778
829.882
607.794
13.0262
142.047
-28.4394
450.897
999.435
535.233
458.916
37.8467
154.56
685.921
374.525
209.604
44.1307
161.827
33.3847
752.202
176.48
86.9931
433.602
114.725
255.386
14.6365
97.4638
122.651
191.842
453.972
30.1968
1157.64
315.832
63.0281
98.8777
843.329
78.0495
70.6217
84.5033
158.034
182.983
25.7153
286.889
296.824
49.6796
917.33
853.162
349.435
596.037
9.99352
188.47
415.376
380.82
97.2452
373.027
360.351
645.205
452.617
95.7517
90.4034
191.3
932.248
117.929
472.971
36.6245
286.033
514.566
867.622
36.83
-5.89971
374.337
141.727
97.389
140.011
39.2969
48.6592
59.5826
13.4999
290.028
31.93
521.204
153.802
118.063
54.5171
442.972
366.686
219.963
327.004
92.4922
67.9613
225.312
326.372
185.671
633.948
460.288
145.887
223.792
1659.94
472.031
812.339
701.803
529.886
262.744
443.97
126.716
256.056
809.764
39.6469
749.297
257.344
60.6275
5.0744
166.7
57.7138
764.291
152.599
635.866
98.5752
286.502
20.9801
1120.7
745.59
687.491
1426.82
552.501
266.819
234.56
970.551
103.391
633.759
0.786027
909.615
225.295
-3.2349
121.458
892.892
54.5597
66.9338
30.9737
342.264
383.736
242.967
589.738
178.276
423.034
22.6592
27.4358
13.2757
533.189
804.863
0.46146
72.0733
434.868
26.8601
29.1742
42.4366
-5.2372
820.635
-18.545
470.478
495.46
525.756
490.203
250.474
106.443
166.514
660.843
184.988
159.237
181.718
573.077
47.233
1.42201
166.587
255.189
78.7817
418.13
476.336
633.604
77.5292
138.05
47.5493
283.9
10.0332
298.471
-2.09818
107.246
848.171
60.2549
-11.1058
210.41
201.666
256.514
251.993
493.782
399.551
400.866
698.335
236.424
239.551
322.936
62.5015
263.696
976.296
398.794
-5.95057
6.42229
304.72
51.1571
64.8421
202.169
514.381
464.781
164.071
-4.09666
339.907
363.87
353.983
300.168
50.9244
51.0072
-23.8496
441.924
297.989
634.271
328.649
146.625
320.677
38.8229
188.395
19.9246
394.98
3163.42
559.685
452.931
213.884
269.36
150.096
394.166
876.388
310.573
256.904
358.858
313.858
43.565
500.999
74.2958
519.501
642.598
500.571
796.566
20.7781
159.822
354.905
98.4687
405.973
522.063
425.284
-2.52534
771.736
976.111
260.193
37.0047
280.408
138.618
96.9072
923.856
507.484
32.2405
-6.07425
395.223
125.878
-14.9216
740.384
311.663
56.2193
-10.5519
156.791
427.985
293.271
412.789
333.36
109.789
165.056
259.135
443.421
72.7988
98.23
10.7617
115.959
158.289
248.279
321.864
867.509
227.916
502.256
526.78
198.942
500.046
369.788
631.012
192.647
27.037
445.275
101.757
-6.37246
273.383
30.3504
350.463
513.203
495.781
1781.02
87.7326
110.871
155.332
34.0509
2.19867
210.681
140.962
763.258
175.806
599.698
459.159
225.725
38.3675
296.314
520.458
238.995
27.4208
627.364
241.754
900.833
432.404
58.2664
92.4414
623.389
349.929
706.68
731.607
-23.4511
53.3626
403.386
195.762
618.526
204.896
233.447
23.696
257.132
339
924.002
189.811
47.015
294.754
418.884
48.9001
236.581
440.551
508.709
-18.8773
870.661
410.394
33.0043
63.6317
324.46
344.539
458.373
19.5113
281.445
260.884
375.47
53.4922
840.725
196.672
55.6231
10.3682
388.133
35.7315
41.8359
386.567
48.8993
387.723
47.3629
222.372
-18.7847
34.636
444.299
17.5103
48.0053
208.728
166.093
265.315
663.349
369.062
355.421
256.368
42.826
44.6753
115.715
4.92031
288.062
50.5413
773.923
511.233
559.894
382.625
736.579
1418.88
523.188
41.3577
373.508
33.9024
767.186
205.517
433.607
533.151
810.02
377.781
39.6402
-20.4761
51.7411
582.545
978.029
148.919
907.423
361.511
188.56
526.619
361.862
-14.7011
426.958
24.9599
461.678
632.887
222.922
67.0842
31.5308
536.54
51.7236
1047.37
56.2349
271.451
162.753
497.655
268.649
895.455
551.277
22.2733
160.082
306.165
888.821
691.527
31.8715
413.131
165.605
553.298
738.594
-8.0288
392.668
70.5244
55.7742
37.4808
524.077
910.203
93.9435
155.042
84.5033
159.908
301.049
53.8263
40.0767
305.934
716.6
658.814
220.441
29.1832
52.4035
775.212
213.366
1026.51
122.986
322.277
893.385
785.175
442.213
65.2048
609.453
115.74
-48.9305
410.736
15.2062
794.928
41.3577
79.2792
354.196
273.783
875.881
36.8506
96.275
679.328
-8.70741
19.2356
500.8
1.09342
213.928
7.63486
25.1971
282.251
120.719
619.833
121.581
197.645
1115.97
134.458
131.56
831.365
137.99
105.239
5.2927
15.5895
85.6592
775.481
387.603
373.739
139.802
474.696
59.2199
942.425
26.6023
269.577
211.421
401.751
105.249
122.132
131.509
664.205
167.199
549.615
252.643
26.2335
381.272
296.79
116.404
53.4625
664.846
28.1104
722.728
76.2439
410.591
300.463
479.086
1120.17
118.223
148.758
531.378
321.537
22.4184
23.7116
3.36903
739.979
14.6902
597.35
222.951
587.912
475.954
948.211
528.099
442.661
196.572
352.64
672.861
601.899
200.653
916.987
185.53
296.272
77.5344
506.914
549.764
-5.12728
387.708
32.1439
404.937
784.194
-4.48084
531.945
130.089
183.176
-26.4701
379.429
439.434
557.997
109.071
79.8643
275.494
450.959
60.1378
748.044
214.241
566.625
229.962
78.6185
10.8622
9.04196
354.999
14.2398
469.074
672.56
103.439
256.76
698.738
14.7013
251.782
1279.64
2.5753
204.575
159.08
576.124
433.602
384.591
201.038
145.821
-0.00339413
35.6197
489.968
544.167
549.549
760.338
240.869
317.901
439.958
702.774
715.232
269.273
405.41
365.6
71.9358
733.714
32.7709
96.4661
262.831
1063.45
82.5431
39.9786
14.3256
62.2292
37.2751
11.44
871.528
38.0113
256.91
11.951
372.082
57.397
40.4276
309.151
22.3593
588.078
434.506
537.38
27.4091
218.721
28.0525
106.755
333.965
194.451
59.7653
131.5
5.69308
330.049
384.507
223.142
6.19061
305.47
824.758
514.737
219.963
59.0122
81.2478
206.642
275.264
155.971
1625.91
62.129
18.8793
90.4693
330.977
1626.4
207.539
166.559
741.124
488.16
1124.81
125.378
279.242
109.879
54.5156
292.646
590.001
560.943
84.9903
29.4373
438.439
33.351
46.5233
531.161
49.847
45.5349
441.529
601.345
120.306
159.007
209.604
46.0047
433.567
525.04
20.3992
64.036
586.907
165.704
412.808
183.303
545.35
167.629
62.7304
191.366
185
426.402
822.025
16.4188
70.5533
46.2588
123.929
578.581
599.872
336.07
278.561
44.456
436.815
15.7138
55.3018
533.147
471.279
492.964
262.992
317.78
299.184
77.2217
391.474
-26.0413
294.316
663.949
48.8891
270.392
237.1
105.122
60.4183
31.8133
281.255
184.495
286.595
68.9126
160.39
413.001
154.848
51.672
40.5782
548.722
874.911
209.593
134.456
282.282
14.926
700.513
277.743
213.191
745.674
174.612
93.8315
53.0423
266.115
110.739
-14.3
460.39
235.174
279.899
6.11712
502.674
7.78103
296.241
617.709
786.818
45.7562
1333.85
542.473
80.9601
41.0454
542.759
366.626
869.734
536.274
29.6556
317.314
-8.04406
-7.8785
-34.0616
334.384
21.736
92.3866
460.79
548.114
412.307
44.6889
310.804
621.343
159.953
357.598
169.367
361.996
110.354
188.193
156.24
69.3371
202.412
62.6809
1070.78
727.586
-15.5251
20.0219
132.554
352.495
500.988
1088.16
1290.71
309.378
28.8323
45.9315
418.806
212.393
21.3214
32.8764
94.8783
265.315
423.469
26.1074
404.147
419.412
661.243
116.13
26.1784
28.0445
437.039
-2.32612
63.5135
227.078
28.1819
20.8284
75.2863
0.56841
395.425
193.198
362.387
194.272
53.39
64.3812
697.648
796.902
630.78
148.336
-7.35767
55.1821
678.926
655.19
255.652
529.878
638.823
126.961
1241.01
509.562
190.434
54.3543
837.016
277.529
712.742
228.544
307.018
283.784
270.987
894.487
218.515
194.673
911.161
482.521
144.316
48.437
589.484
572.248
33.3847
633.752
562.544
225.674
167.199
157.066
104.944
1254.44
43.9897
37.9294
52.6856
18.9808
966.513
800.397
30.5973
248.576
381.788
826.62
611.667
356.984
163.933
292.816
73.9474
1002.71
428.35
640.264
49.1107
635.102
208.217
1323.18
371.595
1139.61
36.0555
663.374
168.811
167.629
811.334
1455.72
450.87
476.752
618.415
876.201
350.364
352.439
391.391
435.958
89.1533
76.7663
335.328
46.4726
711.843
434.307
93.0014
67.4039
692.86
198.593
11.1779
453.072
35.4025
667.483
69.5541
34.0568
-10.676
436.655
583.004
1053.92
696.522
26.9346
223.677
236.627
277.138
315.267
139.774
555.008
444.292
154.508
270.38
66.7337
468.227
306.864
172.181
806.716
488.16
606.722
397.677
327.777
51.7533
1301.78
228.804
624.355
601.246
135.53
238.664
336.784
265.735
160.841
892.856
25.4842
45.5349
450.9
56.5873
97.4644
245.214
188.989
177.688
407.374
41.5308
775.648
24.6806
511.945
25.1489
669.734
438.939
414.682
248.895
314.855
6.30965
347.588
712.593
20.0822
167.781
102.383
355.625
53.6867
14.3997
882.925
376.182
1126.48
960.721
214.996
1030.89
652.896
544.433
334.496
208.483
203.258
425.497
501.583
174.484
734.721
379.091
511.783
262.895
-42.1363
52.6482
41.1837
744.841
-11.3811
438.104
11.9837
44.9507
293.5
1299.74
1085
575.585
779.726
159.007
25.4636
813.68
179.055
306.616
519.012
25.6381
247.578
561.521
323.412
275.358
567.191
-0.3791
87.8036
927.36
10.7678
42.4016
159.233
83.7887
67.4079
327.895
248.863
586.964
65.1403
24.1581
15.3162
292.483
152.368
672.787
524.908
752.193
996.372
244.326
506.493
1.64995
571.875
404.937
300.365
53.6152
291.259
160.687
197.645
1048.51
253.374
758.813
132.338
476.019
294.396
123.98
500.983
1062.26
590.051
264.633
270.71
395.983
472.873
76.6998
61.4645
464.955
81.8872
-9.42094
10.3203
88.7295
523.51
535.136
34.3908
578.738
36.3085
35.9086
-9.58584
71.5322
39.68
95.9848
171.053
1345.58
222.764
69.2896
129.715
22.5404
54.5948
236.477
181.088
37.9132
113.551
5.29737
401.312
109.79
12.9027
358.901
-17.8289
240.769
111.031
268.85
1.95828
109.319
169.729
124.896
307.732
15.1882
577.3
-8.84036
1169.58
64.2443
0.967228
283.158
-8.92212
134.887
18.8862
-12.4118
859.34
9.29995
451.52
385.406
-39.7345
357.644
14.5159
-2.57596
826.401
147.985
46.4641
-16.4852
-24.5676
202.715
464.839
191.368
230.834
170.668
41.7979
0.692502
509.115
165.615
248.293
881.474
124.183
302.818
2.15884
1957.36
19.2548
692.672
242.533
35.1246
111.969
635.684
78.5267
315.997
48.7321
83.6416
17.0342
80.8763
91.4997
504.721
100.652
865.726
278.854
515.04
83.0163
104.197
215.287
234.624
133.945
845.217
7.20759
478.588
262.154
300.168
9.69494
765.312
15.5058
604.967
-4.78547
394.44
605.535
156.889
96.7613
383.736
605.323
16.2054
16.3615
2.04443
446.64
394.753
209.374
170.697
20.399
414.185
-5.64745
515.32
14.517
29.9068
6.64345
16.5527
200.651
324.484
213.092
62.575
544.612
147.202
155.14
362.795
889.77
-3.71794
122.926
70.7257
75.8539
166.692
516.169
320.975
32.0161
74.7649
385.196
498.213
-0.773341
40.126
547.562
382.698
92.4863
527.756
204.169
25.6381
697.842
135.931
70.3577
36.7823
175.36
222.943
7.36676
188.629
33.4557
183.356
1043.38
109.868
-3.35537
295.107
139.551
597.271
949.53
210.903
799.503
883.946
27.3022
642.436
373.874
31.0913
717.523
-9.6097
48.7049
143.092
24.8578
-18.9648
906.267
708.682
-42.2693
-11.9771
42.008
12.6358
-4.91834
509.677
245.468
-23.9009
750.939
474.892
503.193
360.066
1007.48
179.265
2359.17
-14.6033
17.4214
287.341
84.5172
236.319
784.662
576.225
342.967
327.673
736.217
257.405
561.871
170.841
298.301
436.506
402.395
-21.0385
345.409
25.2965
896.753
721.415
554.474
39.3046
25.748
73.3003
-34.2657
1001.77
9.24083
224.237
717.388
222.712
128.834
-28.8129
251.518
289.485
257.618
43.653
885.878
45.7098
81.5928
88.2948
939.035
69.9089
-3.75081
901.595
466.012
237.049
977.051
60.465
468.94
646.838
108.834
373.773
856.962
494.021
760.581
151.317
398.943
583.702
45.8801
48.2506
436.473
643.958
166.96
411.965
1370.54
235.585
537.765
436.275
1.54569
673.59
456.522
7.26611
288.972
4.63456
104.961
1096.04
693.495
63.4388
137.395
410.185
188.645
-1.15254
640.311
512.882
22.3378
333.339
87.6573
208.602
1065.4
1421.49
1204.92
114.068
445.797
629.766
24.6008
261.362
441.213
60.2559
-44.4197
334.243
85.9047
681.683
57.3942
168.603
44.4333
213.585
46.4641
721.897
756.918
635.624
343.025
2.08775
125.886
460.652
72.1489
273.92
781.246
245.482
1028.59
702.333
370.552
253.155
865.166
600.777
94.2174
46.1189
37.1916
44.4949
794.371
231.413
33.2581
843.705
74.2421
987.639
46.1603
815.386
17.1581
168.336
26.8339
3.20033
15.5473
-16.2579
373.123
306.967
-3.56136
-7.54687
626.888
86.8554
480.407
584.36
-23.6616
230.811
44.7621
227.08
133.845
772.628
13.1151
386.745
227.648
414.617
48.9375
66.5809
486.567
240.587
276.505
122.989
100.398
54.2775
162.914
173.637
580.581
618.164
265.815
1123.96
377.859
118.004
451.106
371.007
294.162
40.8419
94.0847
492.675
-12.9048
1094.78
243.757
1268.74
34.4257
145.546
208.938
675.159
59.746
15.4164
117.286
121.953
1153.38
61.1115
363.279
812.249
14.7594
310.089
392.582
110.945
1403.49
34.8867
33.7396
72.3972
99.4932
20.9062
61.5147
-6.8389
44.4298
56.1297
859.814
243.3
489.931
786.355
56.7793
315.208
479.774
218.977
213.352
216.545
90.6127
333.235
176.863
1329.01
7.82087
491.698
470.798
109.209
13.1151
745.891
148.888
23.1762
806.735
17.3147
273.825
128.778
486.372
465.952
85.7593
839.581
64.9311
402.331
496.798
349.189
169.865
1183.89
198.808
975.236
231.464
403.813
395.889
343.813
532.319
84.0191
41.3556
34.0033
398.327
947.87
162.27
721.104
619.553
966.035
-6.41371
483.409
83.2593
56.7312
101.357
3.5504
29.0212
498.71
180.761
1174.35
1091.35
1231.43
50.4334
536.318
219.654
534.766
6.64053
-6.35281
44.8731
402.325
334.273
784.357
58.297
170.664
78.4724
9.97674
101.373
514.062
509.537
-6.78963
244.646
190.456
448.974
324.084
27.4597
207.642
76.5592
155.245
-66.0689
82.3964
617.898
430.977
661.479
78.2587
29.7803
830.527
524.809
710.485
80.9085
213.772
605.892
148.049
-12.9493
636.001
471.634
1194.48
535.025
-3.08521
146.462
290.619
681.12
189.795
-6.35491
3.45836
705.427
-4.23082
-26.4701
145.206
333.109
601.391
220.419
-26.2306
340.389
2207.32
130.845
170.26
120.785
103.682
526.476
950.338
21.3216
333.012
1.82346
535.059
812.119
61.9343
129.031
960.11
18.5049
68.7047
62.5657
720.903
423.388
468.272
606.668
-7.92007
-8.78928
130.244
876.138
1.62449
-0.488946
563.369
333.988
556.649
513.741
11.7337
32.7956
-1.59826
781.83
68.6436
528.919
201.632
208.283
204.689
115.412
282.768
560.297
758.521
119.862
224.035
520.677
33.8593
739.704
109.427
119.199
65.1813
22.519
98.5628
31.3703
165.809
160.378
983.785
163.844
653.819
611.026
583.073
335.593
205.14
347.51
15.5505
13.778
1.39743
-11.9463
710.209
801.556
324.155
99.259
33.3457
573.259
814.353
44.2542
970.153
844.264
487.013
528.793
644.439
669.021
44.7035
977.82
-14.2796
671.072
10.5921
92.9049
400.947
5.19926
377.335
42.9451
1465.97
-19.9109
245.434
885.021
542.917
17.6195
-13.1121
238.174
356.364
150.522
195.56
29.8928
854.192
934.831
-2.94804
287.853
427.844
134.946
149.634
66.6195
146.835
59.6216
356.774
11.5457
393.338
71.5391
36.2999
36.0147
26.7502
772.112
97.4638
154.361
30.8713
506.446
-9.90287
900.54
257.931
870.993
74.9621
434.122
617.849
105.188
374.308
509.916
314.168
642.283
412.452
501.097
104.028
250.163
306.362
204.735
171.247
20.6949
48.9637
277.497
870.433
28.9185
466.928
238.564
43.5639
2153.24
399.118
1336.14
121.427
-18.3593
159.611
363.64
286.946
375.137
339.334
304.167
105.117
801.47
641.628
90.8714
493.542
-3.25321
-5.84631
642.024
4.0329
665.432
1016.58
581.475
-11.9771
1028.57
190.059
-6.10489
42.8703
210.763
-14.09
835.358
185.908
485.199
14.272
158.604
517.41
302.016
202.996
263.027
481.087
-20.997
6.7435
266.824
43.0529
54.9963
263.015
166.882
422.253
295.867
323.601
4.53416
19.4333
352.732
296.099
44.99
113.281
354.886
75.8488
202.847
221.352
705.99
38.4699
591.515
258.173
359.82
46.1904
426.694
21.9837
315.013
62.4564
139.88
235.611
618.599
463.616
411.374
205.185
525.627
57.0808
393.638
1046.35
188.47
11.6294
230.304
131.38
187.937
508.035
514.02
664.387
208.858
134.796
207.594
214.738
304.338
54.321
340.351
330.848
54.5941
1167.66
265.829
323.11
213.978
193.417
308.004
133.265
444.986
991.719
220.892
123.749
568.98
44.1648
13.8171
80.1569
4.85877
788.613
182.512
63.2925
103.039
328.979
881.986
164.116
395.358
72.9591
-0.3791
1349.03
629.21
188.579
7.4338
117.522
361.636
609.005
-16.4852
12.6664
5.41742
249.566
131.256
2.0023
60.1393
-27.4185
129.617
633.195
264.222
175.888
108.254
132.546
691.687
149.273
1.07563
65.4895
194.48
-50.3955
41.8767
378.403
-8.91599
2.57793
286.663
207.987
727.6
445.466
214.396
50.8163
769.31
463.14
18.9083
682.452
380.106
755.846
85.6592
370.683
705.449
208.579
12.3682
640.7
178.402
120.827
164.931
40.9408
1030.45
77.8638
396.086
541.257
77.5379
305.774
862.388
633.759
26.9296
783.873
-17.2226
867.689
432.922
25.2491
47.2997
228.848
302.909
54.3473
203.752
155.705
204.994
628.766
45.8894
55.2367
75.4241
30.8439
596.037
177.225
469.724
394.261
115.335
480.936
61.0423
138.611
59.8406
661.166
680.008
33.2566
184.831
490.461
166.733
1007.86
144.684
65.1403
794.399
52.5447
693.618
60.5385
297.974
427.456
63.0876
169.364
287.648
187.902
185.308
520.477
423.695
241.652
40.8065
28.7583
18.5822
41.6838
62.548
136.738
498.467
680.748
35.0455
521.743
101.416
521.236
173.643
345.436
376.408
416.432
965.052
1.49184
-0.328374
205.073
205.395
195.46
167.916
76.6066
199.016
233.271
50.6127
27.8223
827.49
429.819
47.4402
57.8602
561.584
800.948
499.756
376.075
11.0934
54.1035
288.182
51.1808
218.325
40.9799
78.6599
250.636
68.6152
294.633
699.078
34.2224
147.114
279.512
127.781
960.699
165.35
102.307
93.3785
174.704
124.783
22.2731
20.6316
581.198
414.304
772.045
489.002
417.265
306.968
-7.77378
9.06802
749.15
494.052
11.1859
346.636
576.825
280.658
255.189
172.485
22.8124
-20.6174
640.163
256.503
282.963
583.547
12.6053
49.9475
619.517
170.117
504.328
255.52
254.715
811.237
390.674
201.428
149.45
847.453
640.21
446.034
441.588
1645.72
55.8925
296.699
25.0202
29.8928
153.291
142.101
186.333
409.668
68.0237
76.0865
95.3472
52.8392
21.5012
69.3534
777.446
1288.14
95.2288
100.027
110.888
285.183
128.223
496.272
241.751
348.589
45.8143
394.241
191.603
181.996
147.519
404.108
603.002
592.204
548.509
73.3288
165.624
44.1208
42.4045
136.677
1279.34
5.34469
783.057
1236.41
773.287
544.809
279.177
348.189
255.254
475.561
243.424
32.1747
117.343
606.584
420.856
515
315.777
503.356
565.729
537.836
-6.78335
738.538
212.991
164.815
483.713
798.999
470.232
31.626
491.873
233.287
580.485
43.4788
492.159
125.569
232.552
317.009
271.41
626.535
388.589
-26.7847
1060.63
220.758
284.53
83.5802
433.467
1060.49
69.7058
126.449
198.362
220.849
10.3975
559.129
822.367
830.913
0.301317
756.907
661.863
288.931
4.53416
446.72
517.65
269.442
593.154
294.178
241.524
114.398
144.541
76.9719
8.36292
25.8578
576.935
243.326
34.9054
224.825
584.164
281.051
38.9678
2.25546
48.2737
317.033
46.9225
69.5541
228.96
618.57
176.731
44.9749
995.298
6.3147
383.007
143.345
36.2702
19.2356
588.233
-19.5213
266.402
875.327
77.6709
82.973
76.104
98.0987
1300.44
242.209
721.446
761.333
136.245
206.9
131.401
-4.67879
961.642
49.8304
257.976
260.155
17.2558
341.635
304.207
393.174
197.901
636.952
485.748
465.655
269.577
524.447
537.01
583.492
35.9086
147.836
54.6656
82.7835
55.1339
489.824
187.814
528.131
316.714
640.943
3.64783
554.474
80.534
344.339
241.029
391.731
367.806
342.016
80.8606
190.458
422.097
50.7701
101.812
226.24
5.77942
1509.34
718.721
29.0228
231.399
58.9549
213.728
154.737
25.57
293.676
289.337
32.9918
25.3875
40.8224
484.609
34.8446
216.903
454.415
-19.7778
846.941
160.742
1327.93
732.733
921.179
286.646
448.919
21.7897
103.003
-13.248
177.657
166.514
76.5344
175.686
-21.3166
324.151
160.625
-24.4213
76.7702
48.3382
588.838
367.112
504.439
-1.80318
2.08775
399.5
52.6021
1308.67
916.416
301.894
-6.80376
166.161
313.667
551.47
279.012
791.28
-49.5064
326.372
467.477
97.9655
300.992
-5.91197
754.153
211.287
657.564
-29.1171
724.292
128.835
23.6423
683.343
145.848
416.64
356.73
-38.0291
16.7743
-7.82464
16.1138
101.757
141.679
430.805
50.9651
34.6196
18.7536
331.421
345.855
1921.58
119.592
289.307
-22.1875
1196.91
689.044
3.59713
33.4888
78.1812
1125.02
47.7853
59.0455
723.289
174.976
165.366
7.70801
289.948
36.5959
484.693
10.7966
9.36976
499.714
93.1105
483.749
48.2206
642.13
624.221
364.29
964.159
-12.657
253.622
229.699
39.6255
181.232
60.701
19.8733
1249.59
-33.703
149.163
23.874
469.408
492.088
129.21
37.2509
641.738
112.73
150.483
92.4888
398.874
29.5084
361.632
443.609
365.384
963.203
68.9529
386.439
113.866
26.0321
17.1822
7.56715
303.812
313.293
202.527
78.7081
354.368
10.0628
250.494
-12.4208
218.308
246.166
11.6683
4.84156
5.90697
50.7384
523.699
637.697
201.666
492.397
278.264
252.524
581.336
87.897
336.611
326.094
278.544
48.8934
614.146
537.765
-22.8172
667.968
735.755
44.2273
52.2437
356.959
826.174
219.923
5.94681
105.734
467.335
262.882
642.449
146.19
482.472
141.242
291.366
176.374
669.446
7.54785
108.943
1374.18
223.95
401.326
-20.2705
313.401
189.05
1641.76
491.243
27.1036
1095.26
45.2633
17.4245
907.708
834.594
645.139
28.5038
26.7219
43.8358
89.3337
270.873
139.832
57.4827
44.1688
256.378
36.7135
421.42
97.7578
843.09
33.7123
1431.51
59.528
32.0155
59.3179
145.379
43.0007
314.42
641.578
21.0691
70.9813
92.7318
303.124
34.1084
1270.43
51.7533
34.9159
644.846
41.5209
501.92
298.634
355.525
243.536
8.9881
603.121
2.67416
109.817
131.742
613.943
318.361
62.2095
58.109
53.501
42.755
103.775
24.6642
1201.59
1002.95
85.119
373.632
1003.03
88.5943
48.3697
106.818
482.472
420.478
240.767
111.018
210.107
621.657
975.503
27.4208
265.67
63.7177
638.395
98.7327
45.2178
96.9463
695.449
40.5543
464.247
562.941
947.315
349.465
112.905
90.0394
94.3265
49.1107
385.851
451.846
440.493
298.506
233.847
238.037
-21.1035
85.2242
-21.9796
329.638
96.4875
241.963
179.986
521.841
394.737
242.806
900.2
272.84
131.955
313.304
568.985
136.208
191.844
544.477
221.264
708.159
311.701
163.553
378.735
254.664
182.296
224.844
58.9988
65.7372
154.38
437.675
66.7673
505.196
288.536
241.625
359.169
250.746
445.75
-6.09883
809.534
49.1185
111.44
474.688
-1.14182
109.948
177.313
370.452
752.566
276.993
245.5
63.8874
38.1738
391.049
1025.81
55.2641
431.53
689.432
311.519
957.933
359.959
251.959
17.3807
68.6077
16.3839
155.314
430.029
128.339
49.101
1699.59
83.6125
-3.74176
588.624
564.385
383.854
883.282
43.7609
44.8853
5.23997
67.138
922.841
604.571
27.8808
407.559
224.901
46.563
123.397
418.574
24.0143
45.6788
360.122
625.723
79.0285
20.9393
79.4968
429.854
56.6294
693.918
844.848
520.987
98.2882
323.027
452.536
99.7736
45.1893
981.478
184.647
574.171
49.743
70.5154
17.9388
281.977
-17.9331
1139.72
39.9133
349.236
277.822
266.51
643.683
53.3444
36.1568
610.39
-21.0668
756.918
19.0563
33.8041
214.212
13.1158
539.9
187.132
297.534
685.395
213.221
264.448
632.208
7.01357
501.278
138.206
24.7381
537.673
102.353
-11.238
368.5
10.9149
231.167
66.9186
9.27805
299.468
342.626
572.39
158.543
786.357
49.6121
272.69
73.7369
746.524
656.512
50.364
10.6087
203.121
213.024
-23.1012
155.396
320.221
-0.529606
488.707
439.113
34.6826
177.936
74.7131
192.978
61.3552
204.678
925.84
1123.75
365.442
679.625
193.269
225.5
209.374
633.592
692.419
472.726
516.227
607.821
38.5445
438.325
774.185
224.976
1203.68
67.6297
590.505
26.6851
214.48
672.653
48.2979
263.109
101.173
15.6992
63.0192
546.425
404.728
481.505
284.207
265.84
110.093
389.104
442.217
664.749
798.286
631.942
659.219
1.66928
1355.27
367.388
399.39
71.5382
499.07
2.80842
791.962
35.3627
380.742
-30.4982
-14.8361
417.264
-41.3323
271.944
195.55
181.626
26.6913
51.3036
20.5456
69.7157
168.482
201.679
624.07
120.108
191.446
295.773
201.122
577.87
743.456
267.899
173.906
4.54822
36.7286
562.777
-11.9947
940.551
178.402
464.781
522.576
149.634
141.213
187.058
480.462
375.115
174.073
420.109
77.6227
36.2999
163.557
76.8333
384.196
827.3
298.664
77.2848
452.991
27.2255
-4.43828
74.5149
48.0645
134.34
255.113
59.465
227.961
29.4634
378.719
472.986
930.491
553.761
21.5035
407.134
184.517
270.929
111.777
114.703
-3.95433
125.758
1510.58
200.688
214.819
35.5369
46.7221
31.2078
10.9669
22.1865
533.632
1070.03
486.713
136.748
906.66
272.121
256.295
115.987
-33.5195
35.9309
107.39
163.736
634.678
523.527
862.565
312.745
236.556
285.951
91.9678
-1.03986
350.964
353.466
871.151
452.429
12.6358
372.706
220.134
283.887
-17.3417
195.278
133.065
137.99
90.1228
343.246
85.8775
86.804
253.656
434.236
413.786
276.288
58.6534
535.233
223.379
259.508
646.566
691.242
131.842
332.411
684.335
29.7696
716.211
2198.6
68.2524
261.188
500.783
533.753
131.197
156.235
99.7736
577.424
25.7044
70.3291
40.7817
691.53
445.367
512.901
97.6916
311.265
497.826
279.393
221.861
47.8056
330.747
45.8663
11.7059
50.684
152.423
102.263
1081.72
54.1417
281.306
34.2632
687.946
214.611
525.187
63.6725
114.464
659.571
51.109
811.628
835.636
520.026
52.5494
683.01
159.542
744.119
456.983
-40.1287
598.598
943.044
124.345
-15.8483
-6.35281
209.297
360.51
-22.2879
-14.2859
525.756
998.178
237.936
481.505
52.0948
153.197
40.5276
348.514
8.82606
318.533
140.488
127.049
204.655
192.577
35.4025
124.004
316.788
309.435
90.0834
-6.92785
-24.3655
253.697
259.537
118.729
99.8204
160.946
148.475
400.27
294.513
624.203
-31.0249
635.823
78.421
405.577
481.402
460.049
72.6135
285.233
67.2823
38.6349
393.8
437.886
8.1038
70.8745
597.547
458.117
79.3194
496.491
22.6731
520.611
105.134
23.7912
187.356
36.5572
551.621
14.3568
73.8101
66.8471
552.237
7.34526
22.2444
378.032
13.6317
95.2214
82.4713
1055.79
122.7
37.6931
411.127
632.578
272.915
905.104
374.684
109.919
284.479
241.477
468.454
256.203
28.0525
530.294
68.9529
17.248
1137.11
532.03
15.3081
22.5597
508.196
221.268
283.552
373.108
501.068
949.521
62.5418
29.0272
356.735
179.686
680.71
184.752
39.494
697.987
385.325
57.8063
47.6302
-20.8479
263.237
4.65066
691.055
75.3379
153.489
176.169
181.093
573.632
11.5359
143.974
515.965
23.1462
595.405
58.0038
53.9657
108.367
343.754
822.485
178.402
341.966
125.274
145.886
720.669
741.782
365.744
568.167
766.9
-8.8571
649.945
873.311
389.818
501.063
399.624
135.145
164.385
12.4283
275.487
338.545
35.0144
114.558
306.842
298.147
30.5973
85.5319
-0.521636
51.694
80.3691
95.5943
882.66
683.986
-13.594
558.393
372.625
279.362
43.3737
162.492
143.16
1580.97
53.4985
7.0892
168.177
32.0046
133.896
104.811
190.727
38.5753
506.737
435.929
3.66156
-20.3685
-30.7584
16.7002
-0.279963
148.133
594.285
36.4398
79.049
10.9968
176.223
4.8861
77.4431
1003.13
143.604
345.9
292.284
307.217
666.788
93.4258
377.859
453.462
557.927
65.5338
56.1555
329.448
230.892
97.2467
369.507
1197.6
35.8209
236.456
303.727
294.797
44.9749
15.685
452.893
339.904
274.53
152.462
86.702
11.6683
47.9451
107.107
787.246
1115.58
100.467
59.6803
484.288
456.266
298.879
125.087
62.2194
485.199
233.538
31.8655
394.737
58.2637
69.6319
550.646
58.6931
750.953
324.121
134.551
702.446
281.91
1269.86
201.082
657.047
14.7013
370.218
832.743
292.006
637.884
470.692
1330.37
2046.8
52.7985
263.155
154.366
609.479
201.038
42.7475
29.9817
178.049
36.444
448.788
49.1738
824.801
893.397
1374.71
1339.26
12.989
12.4672
512.95
46.7932
543.413
37.0938
425.794
533.657
-18.9454
1154.74
54.6716
39.4836
660.24
48.723
180.08
390.498
218.635
8.19393
422.581
892.718
298.471
861.846
345.922
307.632
165.752
58.6101
1367.34
246.281
78.2281
558.239
57.0899
100.228
325.612
80.9601
71.0304
392.833
1302.48
145.486
1133.98
-20.3233
31.5296
39.9524
336.115
59.4223
56.1297
347.502
70.4618
225.445
252.249
665.063
58.4614
344.841
172.123
544.506
159.953
365.094
266.819
237.791
25.1489
866.511
6.02962
352.838
359.465
43.1001
125.575
386.894
452.337
39.8035
165.13
-19.2732
521.979
121.814
66.8052
6.90341
54.9601
179.235
136.285
620.473
13.8398
225.842
400.065
465.23
277.446
597.16
82.8439
213.437
103.269
129.398
116.722
346.866
622.716
263.336
90.1295
26.6851
493.025
0.836912
303.462
310.667
497.367
386.031
49.8709
923.053
74.8761
95.8236
736.622
59.6814
57.3227
146.948
456.415
330.908
307.217
634.657
18.4632
63.4159
454.921
457.214
76.4492
266.499
318.139
14.7877
909.238
148.265
397.43
412.863
5.61952
43.2727
1672.36
364.232
180.405
522.64
320.889
803.176
127.334
196.354
31.7007
17.3209
426.117
385.988
41.195
203.711
246.256
320.682
656.867
646.798
657.028
158.65
475.673
34.1224
326.932
165.473
403.533
175.088
565.215
587.14
473.388
-1.50871
113.33
432.922
24.0742
297.685
422.692
354.856
-16.1654
245.804
-18.9562
751.818
-31.5345
128.223
40.048
287.14
92.3425
-0.35598
53.3106
457.96
423.751
57.5635
-45.863
-60.6603
128.863
490.412
616.808
45.1479
60.5823
432.234
-2.3957
-26.0797
2.82798
45.8663
519.975
15.6157
136.255
25.0937
665.063
1486.21
354.436
232.519
220.132
321.273
393.84
151.42
563.816
389.503
209.419
846.376
1641.62
979.592
1718.46
980.07
661.158
293.776
26.0321
4.06374
11.3153
1188.37
309.545
31.9874
459.315
360.513
490.375
349.492
291.143
59.746
277.786
27.3304
942.94
405.312
271.45
251.903
45.4319
180.614
-0.0691248
980.102
219.728
56.4385
-15.9232
96.6821
36.8358
136.467
-9.65
268.381
43.9483
352.879
45.5862
72.9516
1085.27
22.1091
416.229
435.49
10.6727
50.5492
38.1297
436.747
50.3203
662.134
7.26046
852.064
478.608
226.611
106.577
291.825
31.4353
505.057
595.028
678.312
16.617
73.0377
27.622
160.444
21.0192
110.621
-3.50125
337.821
38.4178
7.77207
899.896
111.747
9.80222
402.158
452.849
200.003
335.615
23.4427
98.3632
220.154
219.727
456.257
303.683
791.479
362.758
137.192
99.1193
734.83
380.523
11.7744
405.766
24.5372
60.4183
133.013
361.84
364.406
27.9743
471.837
44.1975
175.027
2168.27
179.181
459.261
-4.03682
210.996
127.771
40.0125
-15.7231
809.492
139.956
246.209
98.4687
4.92313
855.646
299.78
23.7116
203.894
-15.27
19.3754
-16.4062
766.728
13.5112
729.89
77.7073
156.866
208.506
613.552
-8.11769
143.437
203.55
40.6161
627.003
27.7424
-6.56191
560.101
922.347
22.2494
44.9567
342.68
435.278
498.925
367.602
63.8568
249.765
-0.732707
569.426
791.634
100.193
152.702
50.1247
32.2344
264.46
15.9359
554.969
362.799
6.85069
851.434
1200.94
102.794
506.843
23.0436
816.713
36.3141
64.0836
1016.63
166.501
506.655
27.7625
225.589
112.745
37.2658
541.923
40.1414
1144.81
790.326
-31.2781
313.903
34.6826
129.21
44.728
142.378
53.6226
-5.2177
11.4913
67.9556
127.712
39.6996
256.05
302.157
91.0626
610.715
380.516
118.304
189.416
20.9005
1063.15
439.191
107.456
244.089
2.75261
103.623
136.251
317.202
207.817
337.648
49.0494
405.367
43.1008
300.02
885.803
90.8714
240.375
264.019
279.66
529.58
88.3659
454.038
70.9247
1098.98
66.9837
87.606
94.0785
633.25
81.7384
638.365
34.0247
1079.13
40.0128
555.278
86.8157
260.358
67.6507
218.886
105.655
95.0057
489.081
186.483
161.816
393.644
132.779
113.032
610.71
-13.7542
190.002
31.2398
332.971
184.445
186.225
-23.9554
-20.1015
74.6067
511.617
211.782
563.057
0.687455
0.448087
211.981
842.797
-4.63358
76.1466
364.275
158.439
368.492
223.149
85.1996
-25.4294
335.744
422.223
-16.2071
-5.1618
41.4646
45.8522
510.139
334.462
594.628
80.0292
136.602
118.382
371.136
43.3172
37.805
41.3577
227.33
86.2044
41.3986
137.499
145.001
486.299
142.205
362.119
197.87
183.943
-14.8539
62.6784
49.2398
44.2449
44.6878
60.7487
666.685
755.016
126.43
70.243
74.4875
176.537
490.821
79.8643
221.146
244.811
140.723
603.741
509.416
269.318
46.7594
65.2639
813.902
272.863
90.3205
624.95
260.508
338.915
40.013
74.6141
49.027
45.6991
87.4618
79.9724
241.604
516.998
878.407
327.538
366.024
1171.29
663.432
68.3031
461.708
222.026
257.195
316.929
66.9338
425.465
290.97
107.758
99.6013
339.638
245.178
105.21
420.206
47.9459
31.6434
82.4758
307.322
66.9908
290.25
618.522
41.4674
28.2461
139.548
-34.7997
57.7169
119.638
216.915
494.052
140.492
57.5518
327.903
26.6183
854.122
-2.07885
712.461
389.877
566.292
28.6794
-1.87674
226.931
482.333
353.241
396.091
1136.18
219.042
924.339
40.4488
90.7894
36.1213
259.762
9.13716
23.3913
-2.34917
107.197
850.642
238.013
139.864
1160.21
103.365
599.372
79.3681
674.116
31.7668
149.543
813.902
26.0068
272.626
389.517
498.21
623.217
47.5092
359.472
497.329
125.864
738.167
294.553
72.0005
495.446
403.332
70.8585
116.189
359.833
53.1613
1316.48
202.847
461.232
246.844
225.877
34.9171
38.9076
54.3473
64.9311
-4.34099
32.0993
243.123
266.824
580.104
48.6553
219.136
278.585
430.656
14.715
307.045
111.967
114.256
904.63
63.3307
931.792
-22.0038
600.433
-27.1031
4.89885
61.2308
-8.30507
256.378
48.723
263.062
280.479
493.577
66.5085
206.81
176.657
2.96749
283.269
293.189
49.2398
134.2
20.325
1.64089
-17.8728
-2.34917
935.534
644.495
428.441
5.62857
415.351
538.148
138.351
705.246
461.678
258.073
359.728
674.282
-22.8172
51.3999
568.399
379.685
84.1028
135.298
225.774
41.2424
340.233
377.345
42.755
-1.17284
150.227
160.954
285.176
240.205
358.639
300.258
47.3649
406.316
416.039
352.337
96.4141
45.665
58.9822
798.8
558.683
110.037
10.359
-2.56422
56.2214
53.6867
308.628
238.247
29.4799
298.147
858.935
131.906
746.832
600.59
886.895
482.494
99.4097
328.585
32.5658
104.091
473.44
1232.33
404.728
74.3114
276.983
627.336
768.305
612.275
37.4228
391.613
333.196
541.987
288.154
461.091
37.695
159.619
742.258
866.387
324.211
6401.18
347.4
22.9837
-20.8388
308.44
255.158
10.2045
202.913
33.0005
67.1766
1052.13
8.88764
310.862
35.1322
50.975
170.546
825.772
1122.73
489.423
395.098
47.4487
32.5165
612.272
147.959
16.4844
340.752
223.814
656.48
190.925
287.097
511.633
531.946
136.516
538.884
219.923
188.932
102.858
556.915
4.07274
165.704
60.6628
755.656
1026.98
659.684
287.569
96.4636
277.81
32.0709
621.657
49.7143
329.388
603.449
1138.77
186.814
245.743
80.7552
154.286
790.181
204.43
101.921
422.682
702.076
209.094
46.7813
12.989
340.429
112.065
31.5816
297.674
245.026
42.4016
361.632
72.5443
37.4228
78.6443
458.759
560.727
241.302
153.469
545.669
320.789
48.8539
253.567
464.766
62.0134
347.395
141.798
148.749
555.64
373.434
434.559
223.152
982.845
313.483
132.326
94.4819
29.5024
267.758
294.604
636.998
658.951
-13.1121
362.877
41.3971
243.92
934.829
84.9903
244.955
138.589
303.216
194.575
-8.57024
38.6026
266.675
471.514
31.629
79.0761
409.433
374.826
706.234
162.753
115.345
300.508
218.093
44.7621
577.53
54.6725
1003.41
324.906
26.6444
54.8611
340.724
50.6122
909.759
221.827
360.707
62.2923
258.833
282.451
147.166
831.395
698.579
682.159
387.27
628.052
534.541
85.4404
158.971
875.451
270.281
374.597
341.055
3.69986
83.8574
108.618
92.8505
-0.313848
135.059
273.062
705.38
-30.7264
572.691
140.585
1084.32
224.399
123.834
1007.21
756.695
302.819
38.2206
1127.46
426.426
174.202
401.296
444.268
1.10072
12.0151
8.82182
1.5941
937.114
32.6916
487.595
502.002
328.022
-30.7212
338.393
424.238
923.584
164.49
561.851
160.939
822.953
35.7424
609.938
579.894
506.284
120.6
123.386
-4.22476
372.237
1309.91
408.159
311.166
316.931
19.0643
391.808
6.19061
481.632
830.38
491.698
418.412
715.669
367.456
460.288
220.85
326.866
237.035
-41.7046
547.603
31.675
406.679
627.121
573.632
15.284
269.536
73.6856
85.6592
31.7668
86.7618
94.312
-3.88508
652.359
848.572
18.9274
907.755
-14.0426
-8.72197
366.089
295.256
268.649
897.329
697.854
551.277
-7.71177
15.3103
114.643
71.9072
1868.85
630.199
684.031
262.382
156.384
70.0279
87.0932
395.876
579.298
709.386
580.27
65.1445
74.9621
763.958
-21.2076
67.7066
324.384
38.6802
1080.81
1261.4
34.4545
79.6647
17.7784
49.6145
36.4661
13.2027
64.3414
347.765
177.369
856.833
598.023
52.5614
963.8
173.431
513.424
125.433
445.376
102.695
1041.68
170.063
471.563
682.098
683.976
444.087
357.559
746.26
12.6664
7.29148
689.727
554.937
744.328
20.743
150.494
-7.49894
208.191
107.514
29.3544
36.3049
171.456
98.1144
197.272
480.185
276.581
65.8771
798.491
669.876
56.7361
40.7468
357.713
21.4826
51.5023
216.917
103.449
582.65
460.3
37.649
167.083
331.38
257.344
1241.96
875.097
14.6642
-8.57024
166.039
306.597
243.398
566.333
47.7381
519.129
18.452
944.238
40.3825
521.648
513.146
740.957
311.396
48.5102
178.822
345.521
236.54
371.578
37.1253
768.364
37.4937
844.167
155.996
-1.66232
91.8287
1020.7
259.902
47.0918
33.228
311.265
247.989
604.648
576.691
18.8979
199.372
372.019
133.97
66.4811
4.20959
393.638
13.7416
265.306
1281.19
536.368
271.935
271.827
622.353
742.656
423.713
468.965
14.9468
15.1381
96.4143
554.587
16.4388
293.448
484.248
284.831
583.98
112.357
828.583
631.675
9.08164
17.9673
-4.85154
28.4459
817.481
461.677
224.032
360.964
187.302
366.718
435.473
793.728
314.605
695.885
2.04767
546.37
457.202
428.51
434.404
539.454
42.8012
61.3675
970.064
247.314
48.1814
247.318
104.881
256.36
105.329
595.501
475.808
433.225
1553.67
2.19772
-5.49397
420.359
-39.3581
869.736
25.0554
422.908
264.941
401.966
116.855
19.2356
196.553
397.726
565.187
1036.64
105.086
12.0786
28.6251
299.118
209.606
120.719
69.1073
4.61604
586.108
616.943
-16.8602
784.542
378.729
905.465
1022.91
293.012
943.982
526.52
297.594
563.766
295.35
53.0312
245.273
37.8467
502.263
1562.68
911.823
73.7462
516.894
49.027
298.294
67.791
176.855
64.1257
382.823
239.524
281.947
272.427
32.3072
982.222
4.73675
563.404
135.173
446.198
341.692
12.4433
565.446
69.4977
615.415
565.048
385.095
319.48
178.498
148.758
656.94
1031.91
809.526
18.0894
680.008
316.415
68.8638
1326.14
103.011
278.692
704.59
44.9111
275.1
30.3007
-7.42538
307.671
476.141
530.929
219.263
256.916
257.44
33.1025
85.0306
710.047
64.1422
-36.3879
187.691
152.313
188.548
711.05
428.928
561.214
133.961
34.1084
46.6676
72.3681
114.324
1156.47
350.742
932.008
20.0669
65.2639
38.2814
201.646
12.3682
484.395
67.4793
451.361
162.753
94.7304
195.56
366.968
309.922
341.381
65.3768
15.3103
52.7985
321.251
62.5368
532.748
415.687
11.241
193.915
590.779
39.5671
421.132
91.1391
22.041
331.709
33.072
3.15528
821.081
348.071
487.428
482.247
252.324
408.704
251.846
237.086
501.287
598.716
781.947
240.739
101.284
300.474
501.439
154.881
1492.14
179.704
144.499
447.989
221.67
442.36
243.867
41.3646
13.926
568.128
307.982
851.061
853.575
-6.61772
81.4554
1035.03
77.3217
219.998
16.0004
836.984
1828.48
233.449
848.012
460.776
40.5988
-27.4133
165.834
-29.4901
-35.8314
-10.8205
-49.5064
88.3659
403.758
971.908
253.646
318.433
124.143
632.264
1133.74
99.291
30.9285
36.7119
243.92
314.514
268.588
11.9018
29.4373
192.937
314.461
301.396
319.391
486.504
189.838
65.3622
311.46
23.3752
592.218
173.999
190.864
269.019
1024.77
120.258
41.5541
17.6526
229.329
875.596
853.213
26.2335
142.441
53.3106
199.537
56.6701
190.622
59.0847
244.813
-0.447777
110.569
186.745
-17.4594
595.448
277.532
184.271
219.972
186.708
578.285
22.4184
69.2109
537.206
1103.45
142.152
39.0531
972.164
124.861
46.7892
264.185
370.999
657.345
388.247
326.301
22.617
23.0572
177.406
437.355
21.5309
60.633
51.0947
755.025
182.208
846.297
41.5142
37.6199
611.78
31.1264
295.813
25.2654
83.8579
60.3453
464.775
330.003
122.106
344.499
69.9374
41.8868
558.089
78.3824
103.874
66.7136
81.1422
137.931
237.019
46.8646
24.0742
52.1826
921.194
1102.61
256.399
199.352
37.7826
146.495
-8.8571
-5.97818
359.817
341.092
62.6809
70.0279
117.078
69.7885
28.3227
173.756
10.359
677.722
252.551
387.931
404.137
292.594
497.996
257.359
651.653
68.4203
10.2821
60.8589
36.0687
504.983
277.985
53.537
98.6586
489.516
84.1268
125.65
602.105
230.673
90.9224
535.937
699.172
78.5741
44.1975
742.103
394.566
84.2464
464.883
104.659
74.1893
767.264
56.6105
384.89
105.965
655.224
610.875
292.225
437.88
203.894
368.914
263.941
85.7304
246.675
318.529
181.24
740.198
113.93
24.7443
328.277
789.11
262.938
579.084
24.532
529.179
625.307
756.165
47.3466
588.233
714.443
293.448
365.728
88.2197
210.41
524.943
657.639
15.6964
89.9207
708.859
1130.81
75.1792
53.4173
174.534
374.044
430.39
524.398
61.5645
442.669
247.284
130.856
143.229
598.384
437.781
138.451
603.815
799.239
637.195
-4.03681
126.59
-15.3411
-19.9135
603.751
651.959
2.19867
354.606
362.208
964.788
380.432
288.619
409.383
375.501
1673.99
-28.6435
771.23
74.2725
220.692
350.45
-8.15749
-9.96318
84.5732
-13.6236
198.326
616.983
2549.82
355.857
301.742
532.21
299.802
457.194
782.507
479.447
616.694
846.526
138.768
92.3592
232.548
15.9598
577.387
97.8997
372.893
373.776
46.4238
164.138
83.6041
227.775
358.193
278.947
98.5522
696.049
632.578
756.424
83.5311
69.2109
325.708
194.625
468.04
190.61
48.6672
474.072
526.225
380.817
528.035
385.853
26.5525
382.38
41.4431
555.047
596.521
153.671
5.79138
85.0255
87.4504
2.57173
68.3826
814.008
349.071
35.3831
461.444
703.06
-16.728
-1.03986
452.164
904.441
95.0947
275.255
218.791
212.145
217.208
48.8934
470.061
15.6499
20.0669
723.297
1296.47
919.838
8.29635
192.276
73.6459
775.633
200.89
694.291
759.947
347.351
13.7643
573.554
1.59461
-43.3339
256.827
408.784
563.086
221.947
1839.02
851.486
337.792
-10.8516
771.12
694.275
555.273
406.117
409.279
-6.24362
16.0004
46.1283
325.474
-42.0383
529.992
182.891
59.7256
82.2195
67.4455
625.664
52.0317
461.733
1088.32
3776.4
379.783
384.081
209.472
498.706
54.9952
217.846
90.8231
102.102
38.8803
43.4788
518.396
98.6341
455.566
210.187
42.774
259.218
194.355
11.1521
16.4844
1253.42
349.376
492.127
105.505
780.735
391.45
43.4689
100.212
31.5704
102.227
171.198
1022.89
62.5454
726.922
701.218
431.36
457.965
107.229
305.986
65.6047
60.8068
180.598
666.18
263.711
31.169
63.2705
286.732
383.522
639.297
937.203
81.1971
940.106
5.10056
142.586
45.6989
163.998
739.271
-14.5311
658.656
15.6157
150.988
684.419
672.584
300.381
329.999
30.5111
679.379
77.0111
39.8036
622.144
993.401
75.7996
87.9444
149.497
737.602
242.494
41.2026
25.5081
250.263
187.32
107.068
397.416
35.3186
19.8414
491.34
4.13666
77.4938
400.194
-17.5972
53.1633
536.981
43.3045
392.697
1020.67
347.774
972.57
567.713
391.029
546.95
232.082
49.8979
91.7668
661.001
168.607
149.859
0.381392
87.6291
69.4113
148.265
93.8315
79.2792
404.796
50.769
705.341
198.02
98.1491
53.39
204.936
713.795
51.6932
124.202
347.844
548.812
231.902
340.847
13.9864
686.811
1.39897
347.077
168.482
44.984
810.779
337.5
150.217
408.217
45.5746
98.1088
179.363
41.1372
1.49184
282.656
394.354
244.75
214.201
-19.4909
31.629
526.978
313.855
314.554
721.224
184.686
264.901
60.6713
114.619
151.584
611.263
363.893
883.471
65.9997
-40.7162
134.577
538.544
647.001
2024.2
623.179
439.715
634.861
29.9845
42.4423
173.121
372.082
227.937
59.1682
3.67776
-3.87764
12.4672
387.654
679.984
1088.77
344.284
377.069
335.253
1074.16
588.528
163.257
420.114
141.123
71.2118
142.598
83.1514
355.442
47.7678
-1.21115
66.0872
70.9904
125.986
87.3005
108.981
-29.8465
336.292
277.876
289.748
1194.56
140.072
47.7196
1155.33
218.791
682.535
353.478
193.035
137.098
74.6331
302.382
262.277
514.986
14.6642
559.272
70.4618
342.204
363.339
345.194
124.575
993.268
63.4296
164.627
557.625
356.374
475.797
288.924
543.804
75.7487
782.178
36.0147
126.076
1474.53
198.648
1102.79
66.4785
118.514
987.845
349.918
195.891
1262.43
552.849
113.725
498.742
38.8502
30.5973
638.381
285.812
392.386
130.328
139.856
350.38
297.847
76.4576
203.996
33.2566
370.521
646.494
31.7926
38.9678
240.262
82.0069
-7.70105
322.41
88.2948
56.5456
1081.9
234.256
382.479
148.744
709.64
375.511
364.232
189.776
155.971
353.418
352.609
88.2197
-2.91392
663.933
142.139
257.526
91.3465
615.562
95.9526
20.4306
259.775
172.42
439.714
238.174
37.1518
60.5671
51.2572
189.188
27.037
36.7286
236.69
242.878
539.501
20.9801
445.04
476.026
29.6964
383.892
134.086
322.997
157.073
25.0641
15.2938
838.025
-3.42353
647.339
62.2516
142.426
106.834
158.258
647.24
154.56
1608.4
30.1968
229.978
21.6033
282.294
258.173
243.628
18.0794
-6.21505
29.4799
9.98254
741.455
17.0238
521.712
28.9998
210.357
1082.19
318.675
11.951
104.091
12.4194
595.151
326.017
-2.25317
172.137
12.6418
540.903
13.056
57.5518
599.643
202.333
93.3158
198.199
-17.0714
35.9229
-18.527
358.27
423.536
519.809
204.971
45.8938
11.7393
52.8978
17.96
1986.79
1514.38
-23.5287
136.517
113.223
219.033
497.495
877.965
162.86
417.196
1148.81
367.485
163.335
18.4112
236.729
456.055
163.889
1018.23
333.447
161.354
336.952
80.7716
21.3216
78.1391
352.274
1119.77
529.132
402.645
0.588503
498.266
180.632
342.335
42.4911
63.5672
357.702
99.8387
29.6291
28.1076
34.5699
572.476
30.4331
163.255
499.49
-19.1884
232.384
162.383
-38.0742
852.94
636.677
99.4959
27.4358
33.2116
-27.4044
214.661
229.811
61.0423
7.36676
211.39
14.715
359.518
23.8862
1078.76
826.401
12.5742
408.48
239.493
-30.1898
60.2857
723.603
122.138
333.712
13.6869
354.196
74.332
411.118
911.712
64.3812
465.263
247.153
789.406
276.581
547.512
128.271
176.676
329.103
188.991
729.79
46.6185
806.751
63.5342
134.939
244.811
90.1228
9.66179
850.497
1130.66
-41.7773
687.69
18.3584
12.7901
308.147
602.697
45.5349
553.973
119.71
75.328
-11.5331
417.626
48.3772
2.5753
298.278
265.902
315.161
471.177
673.482
170.947
-20.1015
236.129
303.611
488.094
208.908
408.995
845.416
-13.651
100.314
554.033
254.425
-6.21505
32.0993
539.226
2064.55
45.6989
81.5388
40.2672
143.288
45.0618
128.06
85.3962
342.287
383.977
142.625
391.767
497.158
337.495
34.2592
-19.6475
734.808
148.499
509.892
892.892
80.4482
-9.79815
107.916
309.194
197.922
124.701
114.231
37.7275
599.816
728.238
23.2595
19.0756
24.7514
225.906
362.838
35.5027
619.148
36.6245
263.544
418.989
549.031
63.5887
287.955
149.546
768.09
490.303
659.609
22.4303
73.0221
644.291
7.87766
65.1403
-7.70105
47.1673
-14.7788
64.0419
253.127
0.169187
36.2998
63.0876
664.117
1174.08
28.7739
4.24305
106.598
34.1571
234.397
806.683
425.927
269.133
2900.76
512.399
168.183
202.166
276.356
147.08
867.218
571.965
241.57
286.012
78.7171
365.611
373.231
9.04084
268.649
72.5408
72.9963
471.936
662.345
250.372
287.289
1114.84
1291.6
298.863
172.125
22.1976
1.02714
1042.64
17.5678
380.737
249.035
253.317
99.6501
746.664
62.2516
294.742
618.086
577.209
43.1159
27.0737
669.928
172.862
348.788
-6.50764
531.545
368.743
43.1029
138.02
674.904
243.123
1104
23.8412
115.039
55.3018
19.6524
548.116
9.83179
495.612
399.26
371.688
158.485
147.194
550.276
69.2701
466.513
113.667
368.812
59.6678
96.7495
363.506
159.229
203.886
62.2256
509.294
638.852
275.803
633.505
1546.32
30.3087
292.483
178.605
594.248
167.484
267.361
131.882
722.432
58.759
352.1
253.423
47.1364
-16.0324
9.88442
501.517
425.123
701.679
434.301
323.98
4.61604
512.523
-24.838
556.414
33.0127
73.095
58.2637
225.179
428.832
19.3377
238.664
-24.9107
288.514
40.8472
-19.8146
25.4842
94.2607
790.106
400.82
71.5799
508.758
95.5903
352.036
54.0567
806.876
613.477
226.413
562.921
22.7901
245.287
30.3028
272.526
178.729
7.90369
440.919
22.1328
432.906
314.855
72.0512
1561.78
360.707
22.9369
165.13
383.651
-14.0039
184.842
-6.06997
346.702
750.839
224.295
3650.18
112.614
536.595
496.106
118.223
147.089
87.0958
328.423
840.44
314.927
248
484.716
283.369
26.0307
33.9288
264.331
38.4986
685.209
430.233
43.0331
12.989
681.509
125.183
861.793
170.238
955.297
27.4091
318.529
110.026
554.657
38.9678
22.8702
344.623
-1.55846
251.449
33.7305
112.613
71.9122
47.7678
221.803
356.567
12.8943
36.0312
124.782
223.299
13.2571
25.1971
505.265
256.457
10.2382
704.174
236.508
72.3681
151.806
544.662
198.819
341.371
297.647
834.556
96.2347
728.464
16.5382
70.4618
289.164
452.774
136.577
45.3429
689.669
325.799
-5.91341
240.908
43.7611
545.005
613.521
22.2733
435.101
744.329
171.326
52.8813
165.431
33.3772
447.914
608.034
6.30965
561.232
36.0553
-16.6548
1620.53
22.041
22.4882
304.812
72.4957
54.5881
46.3465
341.692
370.39
185.69
43.8248
328.85
583.296
83.3177
63.8025
609.695
351.514
1305.56
-24.1672
551.505
86.3704
519.642
417.01
157.596
459.594
1086.91
1456.29
6.45911
618.305
492.452
236.872
463.601
72.3895
497.7
7.42589
-2.00357
66.8151
288.227
106.544
674.187
44.2757
65.5298
63.174
59.5826
999.259
83.8809
5.93781
71.2854
60.1838
1034.81
965.272
79.2792
515.537
802.793
38.7247
124.386
1014.79
2.36898
-22.7129
474.563
1026.21
37.6199
197.611
43.6176
347.844
508.651
16.3839
33.5
778.605
36.5098
681.685
73.4638
24.1788
1549.13
610.254
294.396
32.1506
337.002
665.89
2.53143
175.614
312.587
160.841
439.653
842.579
195.268
709.283
292.367
869.278
188.989
55.0055
388.633
77.138
265.902
11.5621
101.524
319.377
501.068
105.355
335.971
140.552
586.595
42.0662
638.069
543.927
128.778
445.142
108.006
156.974
333.583
940.12
665.534
458.641
478.057
83.0711
576.537
241.233
47.0089
124.41
202.861
42.0883
39.4396
-8.74715
587.646
21.8219
170.925
151.593
984.08
418.447
32.0225
335.984
480.728
133.233
262.817
1261.2
619.279
833.823
258.193
4.48743
507.845
475.926
62.0904
556.712
114.029
12.3451
634.205
133.394
50.9883
12.2627
578.356
41.1249
55.6231
669.731
-21.491
643.006
4.45477
949.295
227.937
409.619
206.077
651.796
322.037
132.582
340.378
80.5224
205.603
136.748
183.592
59.5826
1465.9
962.818
661.341
868.008
339.277
320.679
60.5385
644.676
51.2923
6.86559
131.882
100.242
585.372
107.317
224.664
682.584
115.411
71.3531
12.0786
251.639
284.125
792.44
51.3784
177.554
68.3689
-2.34917
362.07
350.266
535.989
437.84
176.33
175.833
19.3377
1230.04
59.8778
535.601
282.656
70.1405
47.973
45.5349
382.079
517.608
33.7461
393.263
493.907
184.316
-5.97073
273.915
415.827
206.465
255.198
49.5117
49.4184
988.04
23.002
200.169
678.409
213.656
677.375
26.9244
47.7379
1681.49
1109.66
574.806
-6.50764
1240.63
199.864
231.791
453.019
612.99
11.8566
402.249
65.0707
232.541
53.1951
158.333
531.249
495.215
13.9773
73.1728
174.911
16.0557
966.351
648.812
325.881
440.601
161.257
54.8779
204.437
729.718
698.17
34.9082
655.121
84.2626
-7.62577
69.0629
54.0456
29.5084
269.164
483.451
142.81
44.5255
42.8987
294.299
103.397
438.66
99.8939
1165.84
109.939
355.115
412.957
459.57
542.699
279.521
50.7384
6.45641
572.104
139.822
548.812
788.499
413.935
-6.62836
8.89523
309.596
158.575
61.8506
359.129
307.514
295.773
-5.0252
146.835
21.941
-0.0922775
-16.0665
60.5275
174.058
256.76
91.5406
809.305
26.8945
220.924
253.317
650.626
17.6526
407.186
55.866
-3.75153
614.706
109.533
214.331
60.8563
279.684
26.4487
42.571
38.4699
266.358
178.648
1082.54
183.137
127.594
1419.62
1177.83
322.801
124.547
1188.24
9.99352
447.091
46.1848
71.5995
413.962
-24.1672
39.443
480.291
496.791
13.6445
499.469
202.573
1203.1
1793.63
771.078
-11.3811
297.196
654.788
25.3754
303.512
7.74247
509.457
756.349
-21.7181
34.0681
457.661
152.456
42.2478
535.878
38.7565
176.852
256.948
534.233
11.8508
37.9904
20.7883
1436.1
32.9313
131.114
19.9634
42.7244
904.872
435.956
70.6702
217.333
33.3457
425.794
74.7579
639.372
-7.42538
624.278
420.114
193.157
37.4786
32.0283
1009.49
733.458
289.522
-6.83335
489.555
130.404
681.12
337.846
14.2598
46.5619
872.219
730.403
130.178
24.7381
413.985
299.13
25.5455
343.122
352.616
273.284
36.2646
595.861
93.3749
825.389
51.7211
386.615
342.204
299.62
385.07
657.81
666.321
656.581
217.043
112.745
387.716
-4.83617
737.201
414.576
787.621
148.048
27.0737
203.087
195.789
51.0479
93.9151
265.585
494.063
441.832
82.4583
529.699
20.0219
256.987
248.746
1083.38
769.72
-9.21311
100.047
42.1412
366.332
470.852
36.4661
855.637
78.0439
669.427
378.355
101.395
449.863
671.079
178.562
478.854
23.1954
141.572
691.46
650.171
199.874
132.68
226.484
91.5269
632.732
86.1446
87.5368
648.368
95.5109
495.135
1208.32
415.838
532.55
18.9543
315.167
-1.74584
461.018
20.7839
704.018
66.29
55.2641
11.9073
146.672
1702.08
132.278
937.318
15.1311
514.328
202.913
55.9322
158.2
857.84
-9.6035
570.584
7.02116
140.93
168.482
1169.42
61.1528
309.389
49.0172
241.425
675.261
218.718
256.419
276.288
254.12
602.133
17.9904
322.705
36.4937
580.973
367.026
225.546
127.088
17.5678
161.471
178.361
47.6377
405.491
251.532
634.952
770.238
84.3454
19.5774
409.234
205.159
182.232
54.5597
364.91
167.781
16.1764
27.6632
307.346
244.841
157.662
497.996
527.225
164.243
627.291
631.718
373.66
593.159
422.577
356.961
385.042
0.0842163
56.8452
182.848
-2.54095
532.62
680.08
142.625
11.7744
26.4003
418.443
456.365
-1.42585
2456.85
513.64
53.3108
183.522
430.607
59.19
56.9613
359.092
681.299
99.2389
279.35
344.539
118.837
-3.35961
439.675
489.027
121.215
523.554
637.307
29.7466
28.7174
731.395
258.795
68.6983
13.0744
42.1322
577.357
1008.89
360.974
-14.0263
2397.29
806.108
97.4093
69.3931
62.4807
43.1372
-10.9547
300.716
448.608
34.7504
1097.5
1116.14
187.277
310.444
396.923
601.298
337.03
771.639
99.263
904.63
245.444
537.469
28.4924
353.994
120.011
189.494
84.6566
7.62449
262.367
134.302
662.243
383.226
306.136
314.619
118.351
-20.4761
45.4917
730.153
1598.29
79.4894
597.344
67.2332
184.526
20.1396
109.071
249.067
472.271
34.9159
301.892
238.298
0.597001
651.627
367.225
123.306
295.774
29.2323
216.075
906.298
395.198
124.054
90.8416
39.3683
67.1777
1011.7
465.796
456.056
452.351
17.1679
3.53263
-14.6748
441.192
77.5294
510.153
495.267
389.45
119.953
994.092
79.597
161.618
1137.77
139.67
317.901
882.685
1015.08
20.0219
706.763
231.879
346.873
47.4639
90.1124
205.185
193.918
13.5799
489.215
161.793
424.602
43.4885
472.058
86.2946
201.055
180.074
292.88
137.774
17.3148
496.582
24.5084
263.206
111.277
685.051
46.1526
1618.39
318.462
89.5761
494.476
320.163
273.137
398.474
179.848
305.406
20.9961
308.769
-2.07885
47.1673
500.589
15.3162
13.6869
69.3378
488.501
19.4383
752.417
322.834
1084.86
159.72
565.187
28.3958
118.205
821.355
76.104
1566.24
31.626
137.675
-30.4602
37.8566
410.236
733.913
296.109
51.7825
328.253
301.395
54.9449
341.737
168.118
99.2332
10.8622
667.968
525.86
28.6683
456.522
543.249
318.957
1088.54
149.634
72.2416
79.3684
1032.26
-36.7801
836.135
2229.92
39.6731
395.753
178.822
70.0331
79.1182
-10.7312
1731.28
282.981
399.188
17.7528
17.0783
612.287
-23.1789
642.357
830.211
199.85
443.632
105.105
81.3061
1153.5
694.316
32.7479
302.186
194.987
1203.77
501.439
159.681
1141.1
264.439
410.95
2162.84
64.2443
68.4336
82.6333
1038.19
348.722
31.7225
23.935
188.501
36.3466
254.846
70.4856
298.989
33.6466
363.815
434.898
458.858
314.07
160.066
236.467
173.071
57.2403
139.824
292.25
23.764
-1.18463
311.802
516.385
885.734
484.581
402.854
41.0999
61.1929
8.99123
342.652
1099.6
31.7967
573.406
18.6742
711.758
360.202
514.916
327.757
22.8044
164.989
-16.8693
627.981
767.186
874.558
418.833
32.522
372.715
19.8341
144.442
218.226
255.387
-28.8437
239.591
216.296
430.553
348.343
225.756
98.354
123.213
144.678
220.956
16.1461
52.4802
374.122
502.541
592.802
28.7684
368.643
903.208
-15.3748
1094.13
53.2739
14.2423
325.857
825.476
22.5017
95.2887
413.322
49.3833
348.228
8.19749
125.864
294.013
570.034
528.811
782.178
161.577
32.3724
40.8735
28.1234
43.9403
311.782
17.7528
1068.67
429.373
27.5785
1593.94
37.4808
186.745
78.951
243.799
-9.89197
-1.71685
13.8398
14.0724
1786.9
49.6145
25.2217
-14.9083
690.363
231.527
280.308
13.0481
138.03
-7.77378
187.104
171.937
121.112
189.218
683.976
747.365
1252.26
96.9994
355.868
84.4039
577.426
19.0643
43.2727
16.2359
47.5493
81.501
431.698
324.708
314.062
135.071
349.41
111.084
675.805
37.1916
110.337
72.0824
6.52473
187.223
522.144
157.428
1210.81
206.439
571.261
54.9449
-38.698
479.669
18.3584
973.762
0.557354
895.053
108.466
174.654
997.016
741.841
226.471
23.5159
521.692
4.04945
2535.4
183.976
88.4057
199.437
210.303
32.3724
220.784
106.818
7.50866
118.903
341.767
244.077
118.278
786.575
866.807
31.169
1165.22
335.457
327.3
925.196
491.176
780.964
101.357
647.274
467.596
-12.2067
51.4885
214.105
64.5771
56.3062
99.9487
83.5221
-1.48906
26.0307
444.349
268.079
210.425
569.879
261.021
-1.16743
42.4045
716.965
129.181
109.919
543.1
179.366
556.531
199.032
126.984
-35.812
-39.1417
856.772
-12.9902
300.419
-0.00267577
24.532
66.8357
639.754
159.959
480.256
130.961
-23.2694
170.825
1059.68
435.925
86.9856
509.263
-20.8479
128.304
92.7318
31.675
89.2347
20.6211
239.189
326.255
30.2765
378.232
124.285
444.811
647.879
183.566
145.795
571.262
381.557
466.412
279.601
602.462
191.168
374.525
57.8048
657.449
602.276
163.345
921.825
34.0509
613.144
17.274
65.5889
103.086
36.444
1198.22
274.062
61.3116
827.452
1.18392
-6.06997
39.3548
595.36
62.0844
186.901
50.7701
156.16
42.4283
30.1423
298.93
996.041
162.058
30.4465
43.9623
313.053
124.896
283.691
-0.856826
760.172
55.4201
1073.77
164.788
394.777
7.21875
867.39
99.263
106.277
670.528
13.4999
108.767
172.738
487.826
118.759
79.9542
62.7604
51.2627
36.1022
625.714
219.69
83.5523
11.383
593.039
41.7435
85.9173
681.677
78.4776
473.133
1022.27
18.2656
193.404
453.34
698.306
2061.48
801.409
39.523
65.2628
111.167
-2.42187
202.307
638.674
25.9086
106.069
419.561
43.4689
25.2493
63.7312
205.859
328.989
392.337
427.988
568.143
24.1474
307.665
1248.82
1256.03
1670.31
93.3473
35.6039
1386.82
160.132
364.256
147.063
260.943
352.536
634.776
447.016
-30.6752
91.3815
67.4658
525.951
-0.592853
157.662
38.8502
419.961
379.174
614.018
580.439
513.651
478.608
49.6796
887.345
10.2591
480.62
646.637
36.2304
132.248
947.611
817.478
706.719
79.2407
195.066
-8.84428
223.721
180.928
951.327
117.264
187.336
-0.129504
57.4448
70.8354
46.5741
983.582
33.2566
269.164
95.5149
44.4333
233.871
252.794
361.908
73.4122
7.62449
161.738
436.655
9.53952
173.657
227.678
128.099
1671.44
279.66
-8.27691
178.321
738.521
1187.12
92.9706
867.403
28.8896
83.8503
42.8703
19.6086
331.235
41.6047
563.373
219.272
426.596
360.112
394.151
-18.0833
394.88
325.995
-13.5007
383.855
263.491
111.694
45.3429
12.1308
44.9905
202.11
248.96
833.112
602.233
417.568
174.989
390.107
294.013
335.776
56.5466
233.077
200.932
444.99
144.991
90.8414
11.4561
-2.75951
49.9096
749.179
96.7902
321.747
176.402
629.181
337.502
68.0786
730.211
1067.7
-14.0807
570.178
107.681
217.476
21.2379
660.734
356.458
327.755
-27.9153
123.776
315.373
289.132
469.484
180.085
369.639
16.8208
-12.9729
36.4442
32.9531
544.218
844.036
100.343
310.293
-7.56664
7.36676
346.4
483.032
202.337
149.867
183.271
65.9737
-0.452054
26.0321
-24.0473
50.6707
440.619
39.679
493.448
3.91732
56.9145
662.789
60.6678
40.2716
15.6554
-25.742
408.322
748.176
107.915
9.6551
-24.2243
225.722
65.3025
409.325
1155.82
333.351
306.341
568.745
-28.5861
3986.51
1229.2
53.6274
190.463
521.158
543.771
348.247
51.1968
602.233
21.941
325.995
84.0046
43.9036
61.0914
377.811
1052.99
804.34
57.1084
232.397
953.611
164.071
758.648
469.218
60.2714
432.694
742.448
605.648
195.689
-31.3459
1377.08
266.114
32.6959
203.087
83.3451
47.2997
557.939
305.025
322.339
257.96
286.972
134.428
382.48
628.424
103.231
13.8398
821.795
147.089
439.42
390.267
388.79
408.631
19.3638
23.552
812.678
819.352
239.674
178.2
795.13
14.9468
224.751
-6.05002
40.4494
21.354
284.129
109.708
650.214
15.2387
125.677
183.37
29.2117
771.012
607.532
159.684
2.53114
360.839
374.083
644.574
-12.429
14.1163
3.50971
201.131
62.3532
300.024
336.026
192.82
-3.23687
437.889
286.688
10.3876
128.611
1371.01
29.606
-24.6404
57.7937
134.456
4.92031
880.749
323.669
222.947
179.523
90.3366
582.383
382.625
637.253
363.892
88.2093
1098.77
459.144
599.87
-3.05563
414.866
578.129
407.335
-1.37915
-15.2166
-28.8916
648.712
294.367
75.7969
-20.1006
31.1264
415.753
152.578
7.01357
470.157
453.049
341.455
26.0528
265.397
372.946
154.856
71.3822
-3.45667
30.5821
188.733
58.0038
-7.8785
337.004
564.894
666.415
64.2756
114.088
584.722
1154.14
503.833
675.691
433.567
406.324
11.9456
631.862
33.5177
107.146
652.868
928.07
4.26136
621.834
80.5815
324.226
66.429
64.4057
57.1082
6.07028
178.248
668.351
29.5373
13.1179
226.101
539.138
386.298
5.11706
243.799
-12.5063
4.94701
264.965
285.565
16.0098
1114.37
878.135
194.833
1113.07
209.244
822.336
52.1715
70.7379
387.869
20.0705
82.4004
1045.66
34.1146
378.357
347.018
200.739
375.137
249.379
270.434
1514.24
260.664
1144.42
585.406
216.434
4.24305
80.3607
15.4164
797.572
821.126
508.011
471.225
91.5395
263.148
404.316
871.208
120.808
235.161
7.02116
75.3379
205.963
76.1162
518.425
62.0118
322.631
50.2703
90.5522
651.627
13.0262
42.7213
108.367
231.31
119.187
49.2831
513.264
1250.37
248.263
903.313
612.531
69.0492
930.564
563.745
114.103
633.752
332.034
259.407
13.8111
34.2464
539.743
6.30965
817.541
191.366
597.295
411.409
400.602
112.443
379.774
436.898
732.93
28.7232
6.82108
434.262
5.77942
313.923
666.205
160.184
755.71
34.592
40.5304
22.4184
318.462
38.7041
1135.3
863.667
-11.721
420.963
14.9301
149.381
329.777
211.382
813.14
223.228
2.19772
468.645
474.707
7.49359
199.344
867.062
661.306
237.986
535.541
107.535
406.829
544.701
679.488
498.079
459.351
113.091
760.712
485.837
208.725
1002.59
311.557
184.971
234.074
121.821
141.738
75.1303
320.136
11.8414
592.862
132.511
564.002
644.297
173.96
381.557
104.568
423.726
26.9438
145.605
641.881
11.8928
379.207
118.156
856.169
103.662
696.517
731.607
782.747
215.367
533.864
543.123
26.2335
91.8416
564.931
497.315
85.2192
226.229
681.275
227.946
591.544
-26.8298
7.73645
56.3923
90.5674
220.465
86.3643
150.647
34.6871
4.65992
41.6909
86.2913
447.091
1112.53
703.16
320.661
321.483
278.434
16.7962
419.661
147.4
7.21875
188.978
353.497
833.897
5.56371
78.6443
35.2197
50.9812
50.1477
12.9137
-22.1732
286.803
449.99
392.003
1085.21
180.479
89.9525
665.463
10.0628
422.908
952.723
772.778
320.96
509.522
362.119
-17.6472
274.448
73.6027
20.132
258.388
497.495
703.677
-2.34917
1134.19
63.7246
523.156
196.447
19.3377
183.111
177.944
53.9657
10.916
561.146
552.097
580.21
777.507
547.593
478.773
181.493
34.7603
-1.21649
312.621
819.668
-9.58584
367.635
639.381
32.6452
800.919
255.386
-24.7188
108.692
594.091
528.935
-12.9067
690.998
1275.35
657.349
148.051
304.812
59.3773
35.8474
351.819
459.317
276.1
14.3173
424.891
374.97
838.429
113.398
40.2441
-8.90887
534.968
1027.07
963.893
194.092
293.061
319.608
381.61
261.567
715.764
231.733
25.8578
254.571
143.826
83.6311
742.068
-13.1769
250.737
470.186
77.1523
-11.1735
28.3247
105.271
770.81
36.3049
47.7678
450.271
280.886
549.936
450.29
-26.9696
128.215
749.393
72.0824
137.709
394.953
46.1311
1821.6
72.3972
48.8934
500.046
323.666
331.617
346.32
0.608659
134.796
249.435
110.757
319.298
407.975
54.2973
604.399
193.675
1838.55
189.869
-3.98394
613.541
207.402
20.3703
734.104
573.04
553.431
-6.56263
69.2401
464.519
205.658
437.806
9.61721
478.376
49.6622
255.217
262.801
47.959
1410.85
751.762
142.844
512.714
1274.38
63.693
349.975
410.342
425.099
79.774
655.256
169.051
132.852
183.854
69.428
414.699
547.391
9.89638
160.263
41.6777
261.332
935.022
516.814
398.396
95.5505
40.5006
872.453
74.8761
290.726
358.061
39.0667
-23.5922
94.0918
484.166
480.779
18.0101
490.901
649.702
34.4226
231.508
384.384
21.3214
343.971
48.0267
622.12
1274.24
539.08
97.1491
370.588
25.535
61.2999
39.2969
65.5258
168.278
-22.1074
7.04421
273.929
511.834
-3.6199
39.9238
294.226
886.602
47.5442
108.065
491.703
521.907
827.126
17.3615
502.026
204.697
35.892
506.136
518.076
64.2323
160.074
473.906
139.583
113.843
251.5
334.737
477.893
1259.54
621.86
174.885
264.901
460.472
489.039
104.565
456.944
100.126
274.735
75.52
102.323
254.643
120.306
98.3379
444.167
462.606
1409.01
68.4935
38.1389
18.3921
495.455
45.2789
923.699
94.021
343.279
139.467
30.6777
884.967
2.3873
83.977
348.573
596.79
218.278
933.497
61.3116
119.055
-2.32184
74.3014
106.229
41.4696
138.176
37.6517
397.914
407.871
372.418
230.667
234.98
225.842
643.716
182.673
24.8243
864.803
115.381
104.281
81.2915
313.986
167.864
689.586
447.772
224.509
631.283
130.882
261.893
39.2969
425.347
48.3382
264.625
550.523
24.6785
93.7742
418.045
551.544
5.61952
388.101
458.516
474.836
192.071
90.6181
26.7318
87.857
825.013
253.284
157.56
1295.81
34.2473
387.199
369.97
31.3764
-2.10724
750.529
55.7469
234.633
745.694
282.99
321.648
693.572
69.9374
328.619
678.32
357.564
-11.5728
23.2889
447.152
44.7474
247.742
81.4713
269.878
380.087
412.996
432.694
993.573
242.079
171.233
354.606
262.013
597.839
566.805
71.902
281.996
49.1738
380.647
12.5859
38.4699
16.1764
63.7177
531.574
-11.8372
-13.6236
319.203
111.769
276.84
5.77942
317.438
23.4427
842.344
105.409
64.5771
116.815
6.82938
30.3701
22.6844
213.731
1361.1
466.806
187.933
377.655
198.825
916.867
35.5615
48.8712
180.747
50.4631
185.105
499.596
324.92
711.446
39.285
679.635
232.005
44.7001
130.882
14.2906
91.285
144.245
22.4223
546.84
94.0847
488.679
136.602
330.151
45.1913
206.716
163.041
614.863
55.0404
992.624
328.659
673.706
386.553
16.6425
377.111
310.314
58.3808
63.8568
447.612
158.2
506.9
239.405
95.9526
648.243
256.027
-3.74176
807.031
24.5305
476.304
342.625
13.7155
407.999
368.809
228.308
188.207
34.8545
66.1497
598.951
5.98756
132.071
314.554
288.315
493.907
229.337
4.04945
532.019
30.3028
112.769
741.042
206.555
517.755
672.434
657.794
1240.64
235.095
729.699
304.485
354.647
199.993
128.425
-6.31235
795.885
320.705
359.316
361.02
209.374
289.327
-18.2792
21.4735
98.1581
164.061
638.357
718.839
24.2334
376.036
37.2038
84.0307
1405.07
820.139
68.7962
624.006
33.6667
278.848
332.091
-22.9408
226.557
470.706
727.209
-29.7714
183.787
502.818
264.241
924.084
924.607
38.7247
272.402
19.2356
168.442
360.245
162.263
375.098
154.508
49.2398
312.236
123.399
576.117
-5.85537
105.816
79.6133
1939.18
292.17
464.048
432.916
1322.4
522.535
345.425
53.1312
391.132
414.076
275.159
218.192
456.519
414.726
208.908
329.547
205.3
326.745
550.627
259.322
165.219
460.805
513.812
287.057
394.34
559.164
13.5259
15.5058
297.621
331.722
47.6884
2.56152
66.4785
292.802
962.737
881.8
106.132
145.729
267.991
200.02
47.4639
1084.56
2552.64
186.254
156.436
995.988
792.814
2.49725
18.0738
512.005
374.607
33.9288
296.19
4.2781
165.444
-8.4031
11.4187
257.195
88.0353
41.0928
-7.92408
255.612
595.092
249.164
50.846
515.483
560.057
-4.52147
446.798
200.86
637.571
17.5237
92.8476
394.697
647.551
71.4155
204.397
18.5022
472.871
43.6126
496.801
88.6494
63.5091
424.05
132.417
33.6891
0.902776
46.9965
210.539
315.55
328.979
29.286
31.7887
9.24083
492.228
25.8578
357.669
95.2751
492.403
565.266
882.623
46.3074
316.659
35.5408
769.854
735.015
1170.84
503.919
-3.43252
39.4263
-35.3936
463.218
78.839
352.893
758.994
236.302
62.5367
458.516
744.92
815.714
129.086
489.555
550.195
404.937
-16.0324
87.7913
692.309
18.258
253.867
30.8876
225.263
589.61
26.2433
304.781
787.275
862.362
368.862
493.476
583.492
65.0445
33.6409
130.802
1096
152.599
126.684
801.87
335.823
45.864
541.618
524.447
164.071
369.849
550.627
405.5
373.24
57.8805
45.2953
101.524
611.732
517.935
69.7479
-23.8496
59.9667
236.145
280.073
1031.62
41.6775
397.514
212.758
679.596
5.17442
88.3213
222.509
302.337
89.28
2.03129
1110.15
1089.85
194.204
83.5311
33.6628
663.04
820.563
95.2751
36.7794
269.321
389.747
1.80758
636.795
214.025
134.481
78.506
253.315
69.4113
20.8284
476.581
890.351
128.129
42.4728
626.854
103.737
602.07
47.2756
154.767
412.579
301.863
630.52
77.3508
794.314
284.375
91.5961
51.4677
220.168
-0.475099
1173.54
104.764
265.397
509.752
19.9233
569.884
679.956
64.3152
196.229
281.018
383.801
-1.07398
120.498
226.012
18.5105
253.364
703.661
35.316
19.7678
412.952
299.502
489.832
106.606
281.435
1121.48
1346.27
397.709
-38.8422
-18.7441
2.7108
431.723
310.107
418.365
258.833
42.571
413.283
587.767
65.1445
85.0396
53.4911
439.706
46.0498
481.565
147.4
569.337
185.255
40.5276
28.0485
6.95199
95.5189
16.8001
52.0863
94.0847
1.42201
659.466
26.3078
95.7911
390.129
176.731
269.863
1527.53
105.864
154.336
137.302
532.011
-7.07236
323.433
390.091
463.033
214.478
287.246
1234.28
258.331
1241.41
235.899
418.785
698.055
468.892
288.422
439.685
13.1248
63.0269
110.738
-18.4492
222.684
619.039
718.567
244.75
452.207
16.1163
27.8808
214.009
411.307
58.109
217.103
84.0418
651.328
84.9906
134.584
510.047
37.2658
34.0509
135.257
628.598
246.195
232.792
577.726
262.013
416.055
68.3031
302.412
843.778
35.819
374.281
38.4699
462.204
14.5448
9.36976
34.946
296.343
8.86519
305.643
8.10847
467.841
76.3151
20.7719
43.8248
64.6722
14.0302
313.858
527.074
280.095
48.8099
225.511
276.551
337.717
329.629
474.669
88.2444
521.516
10.3376
568.016
710.225
419.654
-11.6722
61.0641
23.2281
62.9894
496.541
22.735
42.8148
89.1818
8.26693
154.008
24.7514
171.197
259.638
46.1526
570.788
170.47
357.295
338.827
704.371
621.888
-0.476632
792.028
37.4228
959.455
766.106
176.544
72.8838
47.1673
552.92
579.3
24.6865
508
28.6794
-7.49894
90.1244
53.1664
-3.05047
4.41105
283.479
88.505
681.379
376.972
-57.2618
62.3583
7.20649
22.0061
401.953
-22.9639
161.545
1083.03
141.709
477.893
139.864
326.379
17.4636
282.704
186.377
-31.2505
-17.0035
472.449
88.788
36.9096
432.859
60.9201
249.899
193.675
403.004
599.939
637.318
57.0886
712.953
-16.3087
13.778
8.8937
104.885
855.904
745.82
522.798
82.8403
404.346
182.517
403.932
-38.2047
261.756
34.7985
0.934357
495.86
790.611
247.683
415.769
850.384
75.6756
657.284
326.244
74.3104
508.948
110.147
832.864
35.1246
256.514
497.495
390.708
250.65
821.216
170.356
58.1024
692.713
271.907
391.588
717.385
194.575
-6.69617
184.216
63.4881
268.357
404.811
153.385
252.152
349.234
-4.09666
131.486
491.33
1441.94
-3.05549
407.08
328.798
45.665
302.173
449.988
87.5486
171.529
106.132
14.5448
18.7401
212.982
48.1329
14.4874
127.607
34.9321
-21.1364
633.592
-3.02684
51.5537
111.459
437.119
165.777
315.466
104.137
10.5775
52.2677
99.5212
275.575
435.958
1097.4
95.507
425.284
402.273
610.668
449.474
130.708
63.0164
173.744
1073.77
732.372
223.395
552.397
-3.95291
174.604
-20.5438
-41.0158
585.032
-12.9902
64.2867
50.5971
107.514
6.86559
1213.22
295.145
341.743
635.803
3.52402
438.955
250.344
135.218
253.138
355.033
593.346
159.006
32.6377
145.171
253.374
331.526
494.033
416.049
632.743
-1.5826
293.899
622.787
13.7758
327.414
455.306
306.965
876.31
414.726
143.553
247.147
377.053
540.617
749.639
25.9482
1389.71
1064.12
53.1751
9.15483
382.627
435.108
306.259
249.658
142.942
189.293
802.937
189.968
1057.86
305.921
20.0822
-2.75951
880.121
745.431
14.992
8.7091
316.124
276.194
192.172
171.715
441.478
44.8481
164.267
473.76
247.099
63.4159
835.357
344.126
93.6408
770.183
-18.8071
10.8569
-28.563
866.134
-29.7714
-20.2911
-9.2421
362.263
661.543
629.855
941.474
135.63
219.929
442.055
67.8903
-12.9799
296.617
74.2299
220.85
70.119
-7.72944
743.033
116.567
46.6676
555.877
127.443
220.448
374.981
140.225
695.876
667.825
303.051
571.498
-7.82464
435.583
12.3657
69.8978
368.441
-15.2227
542.492
48.7387
27.8223
507.581
444.811
573.116
330.537
320.767
711.93
242.079
1042.77
169.073
879.45
112.088
228.648
77.6734
23.375
112.892
307.559
66.9338
1663.48
59.3089
-38.0742
649.796
7.66663
280.588
17.8205
587.495
124.577
-37.0199
10.2291
581.045
36.2304
21.6779
-9.57653
84.5286
852.788
327.055
-2.73089
23.6638
46.7221
57.4448
-11.6235
455.121
1146.63
173.586
37.4189
38.8111
296.044
455.332
231.997
90.3366
111.992
32.1747
419.862
107.035
540.055
504.252
253.691
40.0531
49.6419
684.697
41.7244
-9.59444
287.156
53.5673
-5.4836
262.883
40.4967
646.263
40.134
415.56
156.946
378.937
84.1489
211.776
799.535
146.345
461.312
48.3962
607.794
-4.96483
990.833
835.451
166.464
482.435
206.705
94.8271
852.47
440.771
21.5012
20.6277
256.458
10.9532
44.1307
412.952
138.332
493.581
136.591
69.6582
148.376
60.7561
562.912
59.6141
73.0852
114.33
542.442
132.071
497.076
75.1744
218.733
319.58
486.567
634.861
333.583
576.551
175.569
18.9808
343.111
90.6765
195.857
351.362
210.784
139.142
62.703
425.497
9.99352
199.714
18.0738
5.416
281.306
28.1986
4.2781
116.355
13.6445
109.402
537
33.0341
100.398
151.729
125.433
184.881
-13.4976
166.514
366.84
572.762
187.344
381.765
37.4148
65.2048
41.6108
1317.02
1169.21
90.2708
515.582
1891.26
271.868
506.566
16.8639
140.724
406.042
163.741
38.3975
144.966
290.256
602.669
34.018
189.419
268.826
62.3583
147.319
179.621
107.6
-26.7196
57.1245
252.524
12.9344
269.872
42.4121
325.758
302.322
-15.5403
48.6334
350.068
-2.20244
94.5034
242.876
568.399
196.027
397.072
90.3205
565.981
567.551
746.905
34.3908
42.755
-14.2913
39.6567
37.799
487.582
474.925
99.7329
662.059
233.902
391.676
537.869
132.021
905.861
428.173
776.311
241.222
488.246
205.457
25.7891
854.574
407.885
3.15528
335.698
45.5898
190.48
130.663
241.912
626.659
402.004
77.7485
334.473
4.20959
6.48101
148.135
347.325
372.128
139.066
35.4011
521.186
35.7706
79.2368
454.491
37.6557
215.966
108.65
-18.5951
23.3257
33.5965
468.089
64.8122
169.811
167.804
165.032
367.028
10.141
19.0756
195.56
44.1219
218.535
527.888
11.9338
393.755
1165.79
124.295
122.323
50.3906
523.571
527.788
595.151
132.929
-24.742
10.9669
95.2751
230.448
42.5592
371.007
324.147
374.426
30.3664
7.29148
685.979
80.9085
684.162
270.434
161.167
15.1617
49.4182
315.759
324.876
24.8578
528.263
334.008
716.987
356.357
440.544
102.341
170.25
503.641
265.884
454.392
283.887
22.864
264.059
139.834
292.361
2251.94
1070.26
22.7803
57.7666
851.423
42.5557
327.869
-0.382231
460.692
1153.35
216.075
173.538
893.638
79.7379
75.6202
93.3548
141.256
674.965
446.345
408.871
146.963
844.022
11.7576
222.658
397.299
615.53
36.2947
70.2266
47.2997
33.9449
372.407
171.529
38.6652
505.55
281.109
21.8276
265.525
198.146
228.806
128.049
346.027
394.906
223.171
113.165
44.0153
124.577
56.6834
39.9786
486.446
259.828
56.607
264.439
52.6372
260.67
112.892
1176.87
255.019
162.007
873.178
201.232
47.8689
39.285
157.292
31.48
99.048
312.667
-26.7136
194.84
106.763
28.0445
23.9753
196.325
-3.95291
620.631
0.0708854
583.048
922.364
448.03
24.9313
151.797
616.737
4.44063
404.168
21.3124
177.078
137.47
290.975
243.404
358.371
460.24
-3.60953
12.0786
821.355
443.421
237.524
209.662
424.407
92.7318
35.1322
56.5972
10.5239
491.012
222.322
30.1527
332.001
98.996
64.3152
81.2422
81.9111
174.196
67.0842
395.1
1022.49
920.724
598.951
271.509
34.0985
29.998
365.154
250.834
302.752
58.7536
610.597
77.5379
159.597
39.1399
150.243
436.982
47.5443
-3.34071
-23.8496
768.364
62.5316
60.4182
-24.8954
47.8403
812.655
228.188
520.99
126.775
284.265
204.513
402.419
101.37
304.211
91.1541
709.749
1488.17
103.795
55.3018
246.414
15.454
804.833
552.934
246.566
386.443
487.051
598.023
15.0801
885.089
597.99
322.865
6.58943
579.535
693.359
-19.7778
57.9594
325.66
91.0492
68.2057
189.254
289.751
188.419
221.053
33.9794
16.981
258.332
370.292
-8.59967
37.8162
399.565
199.308
101.906
255.89
426.588
-2.67596
5.55182
100.548
18.3616
10.9669
659.369
558.409
40.6852
232.326
26.1704
797.965
221.521
1.42201
415.838
124.004
149.996
9.69398
219.834
655.92
12.4878
688.48
214.56
156.21
-3.25321
-47.0758
512.044
986.852
581.245
463.033
609.586
29.6953
158.2
33.2505
-13.3516
649.295
14.021
-32.3342
796.853
801.38
238.013
636.491
344.996
-7.82576
24.9599
-6.8389
241.207
173.906
-24.6912
-1.07398
87.3283
219.823
29.2348
425.183
470.756
516.255
71.2275
237.715
285.516
12.7699
-8.6691
393.855
959.84
293.14
326.495
253.512
95.2214
-0.00339413
484.197
319.477
278.703
109.402
799.369
550.276
623.994
357.817
552.198
121.435
10.9669
1069.79
214.816
48.6632
164.859
159.229
717.38
939.289
335.006
621.985
28.4266
219.479
292.483
-20.6174
153.843
36.3049
283.9
-3.08521
384.678
629.462
51.0237
657.017
315.128
33.8718
175.122
69.8545
291.622
40.9397
98.23
38.8727
61.611
742.998
36.5098
348.101
768.742
567.658
29.2645
76.1453
7.66392
-7.2048
1116.61
1057.57
371.722
1.32627
237.914
25.8547
357.618
-17.9406
64.8396
40.4792
567.612
243.994
606.21
41.2424
340.791
528.195
83.486
216.175
-1.17284
457.573
82.2434
135.25
94.0279
666.079
49.4184
-3.2349
187.051
249.247
179.923
353.211
766.941
221.352
700.015
-36.2974
203.825
22.4882
599.04
547.467
535.478
704.819
353.342
158.597
612.018
350.321
1489.5
35.3297
145.875
181.308
203.571
266.055
23.8186
31.8006
67.3999
509.358
357.742
69.6561
33.8041
824.803
159.424
782.054
31.8564
77.0059
6.3147
1455.52
0.697664
538.773
30.648
841.951
24.1387
680.71
677.631
281.249
280.07
495.268
6.76356
380.146
396.207
46.369
104.715
10.2382
231.413
44.5025
1211.02
213.459
437.811
1311.15
1441.32
408.838
343.551
34.3906
247.284
814.837
285.982
39.1252
360.186
292.367
104.659
552.558
411.448
294.886
132.71
407.374
52.7916
315.168
40.1414
1289.76
4.26136
25.8809
234.255
1458.86
81.2723
398.188
427.735
72.556
152.788
445.09
294.504
-27.7668
628.92
7.75811
472.68
456.492
353.983
106.839
-22.9644
301.646
42.2507
-3.61299
165.784
726.071
219.925
198.589
78.1665
20.5482
387.544
6.00359
104.496
1174.83
260.811
38.0497
564.786
-18.043
506.914
131.848
632.055
258.397
75.3865
1157.39
528.771
2.01267
482.149
327.672
60.7487
18.258
67.2332
746.746
44.0061
324.589
228.452
436.664
249.418
85.8775
195.5
286.184
773.897
40.9011
947.203
992.502
751.27
740.621
182.671
1062.61
24.0742
406.381
152.826
478.544
631.212
1691.11
52.2583
534.427
526.937
43.8895
324.621
157.935
1047.25
183.655
37.4937
111.407
92.5167
172.363
656.328
318.643
2.12095
60.4594
21.5512
361.971
-9.02615
196.08
71.6464
76.07
24.038
776.279
166.012
31.8339
31.3836
91.751
350.137
54.4741
7.76641
616.016
186.263
19.8733
668.268
-43.0733
229.747
400.561
17.7579
1661.51
-0.100121
23.2892
326.244
738.184
30.8952
729.718
233.401
411.595
156.62
177.966
280.98
70.8354
275.21
361.392
136.33
34.9054
402.866
258.555
968.505
90.3366
-39.8074
297.772
-5.30659
464.982
45.546
99.3228
258.79
53.1664
-34.9096
2.36898
114.094
-20.1908
-45.7582
367.602
1045.87
474.973
41.7435
152.941
576.923
454.303
160.687
-17.0998
804.842
218.294
930.936
16.1461
9.37671
721.683
416.334
526.283
182.442
252.451
638.964
202.017
156.348
42.3508
510.303
124.812
601.345
125.928
161.183
72.7999
142.138
285.885
-5.97073
638.841
326.874
218.084
22.8962
-2.23005
1079.46
86.2194
32.6959
401.738
60.8563
52.9219
37.6931
104.062
164.228
430.374
951.433
356.313
57.5909
155.718
144.915
537.182
131.342
120.894
413.206
-18.2792
147.036
191.239
341.703
557.615
130.486
23.561
5.49269
123.037
226.383
9.09282
164.616
739.779
612.757
237.948
249.184
596.334
389.354
517.037
212.085
249.322
217.605
734.958
31.9874
1239.33
672.787
2513.29
34.4257
285.556
428.203
17.5295
189.776
5.39808
268.415
210.18
472.403
180.745
165.432
627.079
151.51
636.087
31.3764
-2.10724
534.977
349.975
165.293
537.673
291.634
656.169
49.9542
343.562
312.689
395.817
938.77
457.456
53.9682
445.104
459.792
170.63
57.8166
569.48
-24.9986
604.171
153.991
146.502
175.074
51.2924
-29.4718
238.019
240.767
472.713
484.851
321.454
117.376
316.269
106.821
130.523
426.782
448.072
17.5732
327.263
-7.56664
616.438
-19.3919
164.64
908.445
312.911
69.274
582.447
28.4924
550.523
-22.6936
20.9303
1731.85
58.4197
414.297
1070.66
492.877
60.1393
73.7811
107.519
459.809
-8.87541
301.501
350.874
317.002
131.323
406.383
107.6
436.175
117.06
617.47
378.086
412.11
-11.238
574.647
255.164
18.4112
51.1968
309.129
299.468
169.466
31.1064
849.509
887.557
307.712
1175.93
580.672
2121.15
662.572
677.195
50.2513
71.9157
148.353
41.014
350.768
471.177
300.543
-3.34071
572.103
783.004
429.158
899.564
231.347
116.88
154.56
568.054
297.444
255.862
100.509
85.7593
1096.33
1046.94
231.791
33.228
1426.78
522.189
501.728
17.0238
156.269
-19.7029
368.206
19.2021
454.383
487.341
499.565
158.629
236.517
706.317
-16.6709
9.45792
562.75
1328.88
187.933
879.904
41.6777
172.368
403.07
141.392
816.236
42.3016
350.321
55.5707
149.449
1993.3
303.536
113.774
65.5338
935.093
296.484
709.819
770.036
751.816
153.744
326.301
43.4272
657.795
56.3912
160.539
291.396
482.298
189.776
322.115
169.759
20.8995
458.106
281.624
439.673
596.732
419.308
26.0038
118.934
1060.25
20.99
121.63
231.664
182.967
67.634
423.83
436.328
460.472
123.596
8.9881
354.999
788.229
39.9127
595.203
1010.49
-2.86171
472.278
42.8148
1232.84
387.085
559.997
396.129
272.041
756.907
373.264
195.689
675.071
514.007
661.542
61.8566
34.5699
94.3908
615.58
823.163
221.352
567.31
433.898
14.3024
20.167
875.188
574.677
147.458
517.482
733.372
50.0781
35.7645
690.378
-36.5695
28.9998
840.44
1109.53
302.348
77.8999
41.4251
76.9243
39.8854
719.805
441.373
980.311
680.734
453.478
191.992
623.927
121.034
116.931
372.912
34.8784
130.323
511.533
420.037
551.09
914.256
139.782
190.051
146.884
321.483
342.255
683.232
391.55
394.777
55.9445
110.268
209.194
119.878
338.662
468.458
483.443
410.033
708.778
260.043
1821.91
41.5531
15.1208
1370.51
59.9674
99.4947
173.107
96.8208
2.57173
345.744
36.2702
623.84
290.904
89.1745
19.5749
611.46
104.215
748.531
166.309
428.928
512.488
42.132
102.599
48.5416
1035.64
82.4653
128.619
153.841
448.193
269.536
154.27
611.603
155.455
-19.1229
-15.3209
400.297
431.593
576.982
122.18
402.937
117.777
327.67
626.965
309.878
918.994
313.27
14.777
195.221
230.835
474.831
-12.6052
93.6999
132.021
56.9094
38.3675
85.5169
46.4039
39.3548
16.2054
-2.46692
24.603
370.56
140.725
107.434
248.576
1058.33
255.03
58.8173
272.694
195.815
177.051
45.439
53.3327
275.572
44.1667
46.1848
582.628
562.415
191.318
216.044
373.906
867.867
412.249
373.085
287.569
560.209
323.786
259.36
43.0767
181.056
768.613
793.501
613.155
1242.89
583.492
130.329
608.341
239.776
14.3937
71.9039
257.454
765.636
411.595
713.89
595.302
550.596
134.655
18.4384
100.723
694.577
845.141
252.455
86.1486
200.459
908.535
141.977
1129.86
7.81187
286.803
50.8135
230.834
1045.86
-18.7433
791.025
-12.426
30.6827
126.479
716.556
251.62
20.3906
869.991
427.426
240.715
1025.63
136.074
372.649
42.008
930.928
633.201
707.391
60.3453
252.815
966.298
262.376
469.699
63.8859
184.255
590.239
222.686
225.688
367.874
139.805
211.539
90.3205
486.27
235.841
51.6269
298.634
980.838
1009.91
1199.72
1332.79
64.5043
426.106
13.5259
221.653
293.872
291.317
579.774
424.425
532.683
378.773
205.615
263.358
-23.1789
5.17442
59.9695
87.4199
115.599
330.076
91.3241
80.7552
943.267
426.612
98.8039
359.978
36.3285
-17.8289
71.676
306.332
401.134
774.612
72.2777
591.538
258.415
238.094
19.2667
315.81
45.4258
378.516
439.368
820.704
867.265
553.943
316.69
808.868
1279.13
174.534
389.92
144.014
254.1
100.096
118.401
334.241
349.595
389.207
368.006
216.515
886.558
707.032
64.2865
180.422
108.054
554.68
656.068
71.8582
121.012
597.757
1322.96
72.4373
228.257
443.876
282.682
569.239
1045.03
185.47
422.995
33.6747
86.1406
149.538
931.792
427.082
54.6635
65.6632
615.017
290.608
373.508
451.647
0.169187
30.6776
301.094
41.9271
364.485
604.112
101.694
5.39808
26.5217
-16.0324
49.8671
771.825
272.518
706.04
306.341
68.8653
1111.7
39.1713
235.441
776.031
58.3875
975.111
686.566
34.5779
463.449
6.23086
328.146
548.722
-38.6485
139.983
7.44566
75.9126
139.329
35.6974
25.9575
315.432
494.518
-18.0191
2090.85
25.8131
131.766
44.0372
147.127
18.6404
333.533
250.636
141.704
45.3821
152.046
264.733
409.483
734.91
478.231
63.0214
60.402
464.002
396.977
839.843
19.1561
351.545
22.2731
76.8536
207.546
517.164
566.989
1.95427
95.8153
96.6495
738.003
46.5741
269.563
833.483
147.349
88.0186
674.12
35.5488
84.2665
376.3
67.8478
513.042
397.097
699.342
43.1744
22.617
127.606
482.327
804.281
311.074
670.642
115.75
339.919
582.321
41.3858
-21.4132
170.437
5.19926
30.1894
28.7583
605.165
15.4469
628.516
5.55307
31.8246
560.808
1217.58
433.662
2.81747
65.838
495.858
40.5839
432.569
114.038
131.574
65.2101
128.982
139.802
304.156
627.062
54.7133
33.7461
59.6814
1385.96
61.6287
52.7916
53.2599
487.95
41.6369
837.352
539.728
121.827
57.0587
126.25
225.336
18.9524
185
789.97
119.25
200.077
41.2289
321.678
27.5181
69.5806
286.227
63.8886
58.7083
325.412
246.855
125.72
270.587
4708.61
77.7485
128.325
395.889
57.0808
30.6082
527.676
132.392
59.7639
60.1658
461.108
677.068
403.088
405.324
387.025
21.3214
863.088
76.1376
104.146
411.643
419.412
140.277
93.401
275.011
452.822
181.722
199.981
71.156
663.353
57.7085
1567.1
153.221
237.802
120.256
13.1893
65.806
65.916
412.292
774.159
17.5591
362.938
847.994
506.661
393.33
58.52
669.18
1222.73
384.698
469.658
357.657
1629.34
115.709
552.616
270.733
458.426
769.55
75.1303
346.373
504.721
375.471
108.604
190.773
13.9186
132.306
53.5977
417.687
144.668
669.928
299.864
524.45
400.759
424.566
430.687
684.335
708.181
605.641
547.552
191.941
109.388
339.613
489.645
295.746
583.522
66.4785
37.9294
967.23
1.34153
107.81
241.754
381.648
78.1179
200.765
516.737
33.2116
32.0163
221.846
829.354
662.72
46.0498
104.877
239.751
655.272
366.938
18.4632
569.239
246.675
1056.91
398.632
329.777
267.925
411.907
43.4849
3166.72
18.5359
433.225
404.869
110.784
41.5531
379.13
42.4728
465.466
718.684
847.502
1.09342
1499.54
-14.8539
120.774
139.195
340.79
57.0006
117.583
70.9813
-4.75429
195.805
1.39897
377.063
702.591
625.944
137.99
54.5156
0.291463
366.987
1258.1
117.518
498.409
27.7288
601.247
304.399
1492.31
92.953
62.7306
516.954
1697.61
511.272
23.19
506.299
462.679
19.0653
302.417
30.3925
242.268
35.2513
46.8483
504.136
774.826
101.887
561.232
67.9145
506.21
-17.3991
141.981
447.901
31.1979
85.6142
26.4771
213.138
206.318
6.23441
40.7078
15.1497
461.742
111.277
675.681
420.863
267.921
507.742
1356.17
113.939
16.5891
483.207
126.735
129.252
71.148
374.426
954.281
10.7923
450.091
9.44122
28.3247
208.345
945.098
907.045
56.3912
141.247
156.791
430.077
204.936
283.479
54.7718
36.7007
719.926
397.441
233.218
201.039
-11.9771
416.821
23.8802
27.1395
45.3528
404.614
357.226
0.00637436
70.5231
970.934
298.268
415.713
367.914
38.1387
8.82253
380.053
32.9804
958.772
24.1327
41.5948
32.7456
506.011
50.3111
34.3908
876.714
83.1601
1473.32
26.0214
326.412
13.9045
81.2775
99.7329
-0.35598
267.988
950.164
68.3031
111.456
212.218
82.6707
81.9264
115.502
108.695
204.513
73.2589
1544.84
23.6877
707.875
931.568
311.816
951.105
2.78585
197.666
200.987
325.072
131.269
26.8601
134.122
166.125
923.363
6.35303
567.101
51.6244
140.148
683.26
-17.2776
659.701
674.618
582.698
312.541
231.604
118.805
-18.034
130.328
12.3166
378.432
-19.3919
353.819
198.373
271.437
724.787
-10.0722
103.011
269.807
1459.45
428.956
20.9303
144.374
262.583
183.982
35.6046
429.33
178.729
-15.6232
56.9196
193.945
21.2776
700.677
360.245
-2.65471
553.134
609.21
-2.91392
32.3732
514.635
280.82
100.104
94.5712
199.554
1.39897
247.752
1572.16
357.226
-26.9283
130.855
0.597001
265.735
105.748
38.6026
23.0461
-20.8449
316.667
102.15
326.736
644.769
16.5871
298.565
40.5937
120.258
45.3022
90.7412
6.31484
615.101
721.159
526.609
387.944
107.659
347.39
328.41
346.17
328.95
-3.50125
-8.88107
207.084
-22.1446
756.426
418.349
49.8331
8.69514
358.901
137.719
280.125
370.05
0.0842163
441.029
323.403
575.132
301.92
386.145
186.063
369.354
956.3
0.967228
845.378
281.558
11.1986
573.61
555.56
119.804
668.614
544.573
61.8173
291.625
36.6198
520.904
382.021
210.996
214.414
311.43
17.2551
-6.83919
214.35
8.5135
74.2636
42.3016
18.6703
5.49269
34.956
129.033
455.096
167.964
354.136
162.499
751.442
483.443
57.7085
738.763
428.709
623.859
410.491
817.221
505.995
500.545
4.44063
203.643
859.02
105.611
781.261
49.1496
221.425
31.9977
31.1264
27.8212
248.768
37.2481
426.316
141.954
34.1084
445.844
363.575
27.4196
39.523
505.668
379.158
405.456
69.2482
342.626
405.92
54.9053
47.217
222.026
170.553
39.0667
503.833
690.314
459.847
607.499
15.3103
570.041
45.7636
28.8036
39.7628
0.513231
10.8884
-1.87746
449.788
373.776
182.472
154.56
315.291
70.682
441.394
181.094
110.122
61.8436
554.062
138.088
36.6245
270.938
177.966
112.314
512.843
40.8504
282.706
44.6753
106.345
55.5201
88.0186
51.9296
526.554
61.7777
33.3457
472.646
136.602
1019.81
7.70995
43.4272
11.3726
144.872
193.026
665.463
56.9145
417.286
443.196
56.8849
24.8578
264.019
646.838
588.595
27.8212
392.458
662.937
228.403
321.333
436.182
295.918
192.308
672.796
158.604
56.3896
339.863
1249.45
453.432
346.32
140.227
709.197
88.6385
633.204
41.5948
104.961
48.437
24.0717
399.834
395.079
603.751
95.3619
768.685
32.6452
36.2999
191.562
94.2165
76.4807
136.803
952.038
146.865
505.01
148.499
691.742
359.288
74.0772
108.248
114.317
214.856
109.977
529.856
935.329
512.232
66.9447
13.2757
540.452
651.255
370.103
55.2367
7.95772
118.925
369.275
615.317
121.003
382.694
595.747
6.15216
671.079
1093.11
262.544
-14.5443
200.479
80.7304
361.267
495.46
36.6245
417.115
594.009
132.929
14.3413
767.988
99.048
1050.87
152.972
497.957
91.4417
9.75172
665.778
124.941
77.8446
-36.3306
458.533
565.028
572.696
162.799
288.913
631.321
537.836
83.8909
231.223
-9.88346
447.121
133.197
0.834208
1.14136
52.1841
673.568
361.212
264.01
578.115
71.5897
94.8569
22.4952
102.382
90.1228
734.304
493.476
632.218
143.755
93.611
143.921
-20.9431
1057.77
485.94
672.039
770.011
71.5799
765.505
16.5779
200.234
19.3982
155.199
38.1826
204.058
791.174
62.1688
313.662
-16.3534
351.968
26.2335
18.7531
141.392
21.5009
568.29
10.7119
259.61
557.782
1382.61
48.7251
385.396
86.4472
192.524
564.706
53.6727
91.3076
51.3211
160.25
371.977
24.8243
55.2067
694.028
53.537
336.665
142.223
482.165
56.3853
1095.16
1123.58
53.6488
870.639
108.625
46.7221
413.517
112.065
181.308
-13.8204
83.7887
249.192
31.4716
461.402
61.3921
380.751
641.002
392.003
446.156
484.077
-7.49894
519.809
109.394
152.716
523.527
7.27215
120.364
259.715
288.891
-1.73547
441.24
1005.01
471.975
42.008
372.456
-7.72944
135.801
583.737
-0.475099
176.537
27.9269
51.7533
305.479
70.5231
35.7749
526.904
351.995
62.4412
-4.96483
-9.91813
603.357
25.8547
396.974
860.996
769.488
847.635
128.56
526.382
676.903
25.2493
37.4943
709.982
22.1976
368.344
250.776
-22.1875
953.684
712.463
-9.04572
1020.28
159.988
311.502
86.7203
128.955
119.937
13.1309
34.5699
268.679
456.284
1076.16
48.9375
413.636
83.4475
-13.8086
173.84
674.663
688.995
168.906
27.6059
736.678
454.723
162.522
448.059
701.622
861.15
377.576
266.579
25.2217
236.217
287.907
46.0498
11.1149
25.9594
87.7788
185.056
226.7
432.365
758.938
69.274
462.507
82.8403
87.6291
16.6618
149.996
-27.8973
73.4122
26.3652
579.084
25.0554
149.295
253.697
27.1531
103.569
69.7643
79.8042
288.891
603.588
116.706
40.4967
709.981
899.069
-33.9664
135.801
469.419
-13.5936
34.1084
526.428
166.798
653.358
513.662
339.497
211.44
382.906
32.5165
6.94846
365.351
110.188
104.619
-46.0516
289.727
83.0163
76.0865
35.9726
10.2568
48.7387
12.8298
-37.7725
400.203
817.75
49.4269
0.301317
11.0289
-9.05261
381.221
791.549
249.658
-6.98303
78.3548
11.241
22.5012
147.014
66.0404
1154.64
134.047
-58.7862
157.421
91.168
173.695
122.054
-8.00141
-5.00999
14.4709
18.8979
472.986
42.1834
688.694
521.452
428.146
131.269
203.606
125.356
530.448
219.796
298.14
1267.04
7.94448
800.18
93.8488
181.648
220.712
36.7013
32.5984
264.216
190.426
437.67
198.564
5.86841
28.2254
291.497
199.826
505.927
324.084
34.956
42.826
393.077
807.021
196.233
204.207
448.283
117.614
1062.39
-7.18066
167.006
15.3162
108.824
126.131
41.2268
633.604
529.179
520.36
1183.45
244.292
3896.68
1023.02
961.82
-28.8916
39.6402
161.308
-32.899
787.622
85.4743
361.405
28.8896
-13.3516
42.6284
112.819
52.2898
578.366
837.875
1.54457
6.2192
100.652
76.7444
-2.2563
-2.20244
446.828
44.2248
24.9202
801.35
925.559
963.635
-27.2246
192.74
359.529
735.661
-22.8373
246.204
-29.6837
350.235
2800.18
257.533
249.943
270.273
234.771
128.955
159.308
609.908
49.4132
201.411
237.559
1026.99
507.211
68.7476
215.758
228.131
33.9036
-20.0025
1007.08
12.2616
55.5229
231.582
481.565
-20.7442
126.785
226.383
162.766
1292.8
3.2715
19.9128
3.68566
131.126
399.11
57.7085
449.324
657.592
13.1893
-26.0232
806.417
16.8639
736.677
23.1865
231.173
37.9762
710.047
581.384
329.055
28.3958
-1.03986
1702.17
84.0432
1194.16
136.623
15.5895
91.2814
149.833
31.4769
44.6492
336.579
257.871
-20.8449
10.2568
416.056
218.975
920.824
59.6216
23.19
302.026
723.174
122.132
556.922
439.318
41.9221
62.2516
-50.0866
-22.8448
408.543
257.584
345.516
155.996
229.625
535.293
95.1296
131.184
464.107
760.278
37.7215
1142.51
203.752
725.97
132.36
617.64
281.04
374.684
143.652
-4.12723
595.676
44.6753
747.276
392.852
487.195
524.194
564.035
187.34
252.611
214.025
189.076
195.218
179.981
28.4346
41.3577
214.212
174.285
108.865
57.4654
45.6753
-10.7495
29.7609
2054.4
-15.7732
530.646
-33.5946
-29.1509
271.007
258.331
463.673
-0.233172
143.828
112.819
479.577
76.1162
13.1248
747.061
731.177
55.8925
309.818
274.271
192.481
41.1372
2027.41
66.1497
96.7012
479.531
215.883
267.004
54.0592
809.305
46.0047
90.6127
202.051
182.486
65.8936
348.361
197.095
34.0578
1185.2
82.8663
341.593
162.688
294.225
206.16
30.6725
653.061
540.179
84.5447
38.8229
683.149
366.627
416.042
602.788
-19.3335
598.534
214.661
19.9157
348.506
2338.18
351.945
145.875
31.3825
25.535
356.01
214.973
9.31184
224.5
79.0922
5.93781
-16.7957
-3.53445
215.841
359.949
47.4201
-18.7433
185.702
812.163
1053.92
313.885
739.045
7.99118
205.923
43.5274
535.202
200.664
148.885
345.342
775.574
356.851
1195.17
252.766
1473.88
199.554
348.101
250.941
18.0201
13.1248
263.552
18.9083
41.5209
109.353
1391.88
18.6484
752.992
21.4148
452.771
609.629
68.5902
743.774
-0.98764
987.646
372.65
23.1464
198.302
67.2509
476.331
257.072
28.897
55.0406
778.145
322.853
207.665
196.774
-22.4764
1989.22
480.448
490.017
77.0485
319.933
158.605
207.574
164.917
16.2054
246.784
80.825
1232.63
-14.3803
544.678
47.0089
853.654
943.567
469.405
38.3401
17.5732
962.413
-1.94444
1159.4
-24.6404
400.574
347.874
95.5149
21.9445
511.562
170.474
53.9604
202.781
443.702
552.645
545.424
273.827
581.284
1120.82
187.975
183.828
38.7247
184.356
497.544
-10.5815
309.716
438.307
11.6683
229.729
1098.49
2.01267
79.545
8.01036
-19.4734
99.0357
281.889
25.7542
220.907
8.36417
297.005
194.428
47.2269
172.23
18.0201
863.253
26.5284
543.15
481.087
29.8928
417.535
115.864
366.243
906.295
49.2831
447.152
1045.5
79.0761
171.426
286.443
24.0717
623.217
313.627
82.1104
957.949
130.969
296.42
197.102
21.3074
0.407427
228.28
80.5815
352.337
40.1921
323.027
43.5516
292.566
389.273
392.386
12.4194
561.418
425.343
219.136
248.6
430.758
20.3124
57.6194
201.697
26.1745
409.876
33.6747
258.234
28.4924
-0.204782
817.408
455.469
13.4421
532.803
-12.426
18.11
583.751
486.046
-44.4827
5.39808
21.0386
-55.1286
401.189
18.4509
113.223
764.136
387.699
20.99
117.882
700.18
284.167
32.0268
59.6406
119.392
18.6484
271.357
561.146
598.948
14.2423
193.915
374.826
754.96
-9.66154
4.77527
585.366
455.05
734.935
-5.8377
412.612
287.057
493.572
249.658
-10.7312
-7.85224
46.8483
144.315
291.317
128.124
317.603
11.6925
274.955
34.7218
196.329
714.019
164.325
509.986
51.9687
208.192
442.892
619.641
566.689
111.482
265.132
518.101
279.859
1410.36
154.881
39.7404
252.793
434.979
487.345
800.756
294.392
58.6221
461.195
305.427
247.522
104.811
1043.43
930.631
484.654
36.6198
48.9719
13.2329
-7.78495
486.484
641.948
59.271
77.9089
144.233
29.8556
213.167
565.266
56.1595
57.5518
1141.25
351.937
62.2256
185.08
524.534
326.403
122.138
127.565
320.634
1065.16
458.516
338.03
90.8714
92.3242
-17.0907
36.0312
439.625
742.415
230.649
285.692
236.646
42.8138
74.48
478.755
124.591
662.944
249.067
166.071
204.441
534.4
195.5
158.079
106.729
1105.32
213.315
516.49
234.816
27.3607
125.332
577.578
32.7456
679.439
451.301
875.89
723.174
393.872
19.0653
564.787
-16.4592
389.45
238.019
23.3255
-33.0457
205.615
28.8176
113.619
42.3016
187.336
31.2078
400.671
144.026
445.725
16.39
658.969
1055.04
254.329
301.666
442.213
387.544
-35.812
766.564
18.9543
163.172
547.796
243.626
50.769
55.0404
357.316
242.452
87.1232
294.891
54.8428
5.39808
247.801
264.528
888.446
343.788
325.355
310.805
761.649
394.945
351.353
69.7157
613.973
319.774
106.989
530.652
281.707
126.22
513.402
1530.73
277.033
83.259
149.695
62.2095
664.306
89.9681
468.228
226.471
55.3751
200.177
291.181
116.493
175.947
15.3103
474.463
244.415
210.409
27.755
105.784
729.699
186.874
328.95
171.966
309.22
280.449
1281.27
58.3362
31.354
30.1554
195.515
526.091
101.357
347.424
1198.48
120.852
45.8663
438.993
32.7179
275.572
148.674
70.4036
26.0307
519.312
639.144
330.542
-8.35309
-2.57313
379.634
33.6628
496.498
479.11
910.417
395.15
854.272
514.892
636.481
138.137
807.664
428.774
273.409
442.35
1036.57
52.7975
500.504
105.516
159.293
388.101
486.046
509.522
597.046
138.966
721.654
448.736
801.811
414.947
-15.4752
400.817
75.8306
569.241
450.151
668.858
726.417
1215.58
258.789
731.177
311.692
574.122
612.272
-1.96634
1423.91
1313.39
463.694
194.15
613.377
16.1163
235.902
480.126
107.708
503.833
520.143
11.902
35.2587
25.0641
80.3693
455.723
696.065
397.995
660.079
165.431
97.0955
208.034
285.695
542.053
332.416
360.893
395.358
314.566
447.599
-4.22476
1127.49
331.647
119.396
24.3044
215.451
764.231
560.727
68.8884
594.15
776.077
92.1529
31.9874
182.353
67.6356
139.373
419.16
-14.2949
81.501
-33.0703
162.82
1022.46
28.3958
122.649
101.714
139.822
147.761
-2.10724
317.585
14.5174
374.629
152.953
198.657
227.945
138.849
315.135
153.344
120.537
79.3681
140.007
108.604
16.4844
460.692
237.254
210.453
-9.60049
137.172
281.996
25.9482
46.5604
430.188
51.2574
98.977
6.32343
-7.19495
901.21
82.7766
137.131
285.644
418.324
-27.5978
340.724
-1.87746
11.2568
300.687
463.781
199.099
382.521
345.817
25.5468
353.751
326.087
700.24
482.916
155.788
713.514
470.561
246.115
214.35
321.483
495.928
59.1682
88.0107
84.2035
1461.12
297.699
63.0164
78.6483
59.4258
50.5413
22.4223
308.833
165.299
110.118
129.626
110.641
97.6651
34.0568
15.1208
-3.17972
134.93
-29.2926
883.929
53.1715
24.8578
445.804
344.048
678.697
54.862
291.259
962.787
27.8778
720.509
679.314
856.823
557.751
52.4802
651.484
243.796
278.019
116.1
2023.61
30.7851
151.049
24.7282
997.016
344.537
68.4935
840.239
-17.2151
6.32343
423.84
54.6656
635.633
398.088
583.527
9.01435
138.678
527.449
840.269
836.72
304.047
19.7293
595.952
49.9386
271.98
216.887
93.8737
191.767
331.188
251.846
64.6722
29.0228
317.606
418.378
1014.73
1443.12
1715.39
646.347
26.4326
26.3245
41.3928
283.158
485.831
101.154
672.935
511.483
16.4388
86.9137
210.913
762.046
266.047
745.749
57.4448
128.931
486.955
363.092
385.356
138.137
63.6598
29.9186
65.2048
30.3664
346.25
275.283
369.262
905.388
107.145
331.838
90.5236
329.833
19.4332
59.3394
381.098
375.308
63.4941
88.505
260.78
73.2272
-49.7656
482.149
531.502
173.998
969.671
691.048
359.588
340.074
451.175
172.789
1349.14
352.331
1477.95
35.7749
738.674
218.936
197.374
53.1312
648.045
342.626
57.3433
247.934
14.2423
67.8317
2.76049
961.409
473.85
335.167
102.227
30.6426
166.443
206.848
768.668
5.40669
11.5621
263.155
585.401
543.887
9.88356
575.335
1409.31
634.122
68.3526
785.682
24.5746
265.232
100.509
333.136
476.012
42.4423
51.9687
45.5898
641.637
59.271
145.375
18.6112
-21.266
74.5835
486.98
84.0307
33.2566
21.7869
206.085
48.1814
28.0445
138.293
174.67
-6.07425
410.736
616.781
489.7
7.49359
-6.80376
61.2135
246.2
40.2716
176.825
560.841
367.093
1507.17
256.886
13.6326
-15.7252
27.8212
1.39138
27.1048
12.6434
269.681
87.3606
112.45
74.2713
361.862
-3.09077
322.247
601.193
10.916
100.126
156.669
45.5349
154.797
466.412
371.43
-10.358
43.1165
475.724
929.246
1364.98
486.909
169.367
624.365
14.777
328.279
842.242
73.7812
858.73
861.714
110.567
41.2419
212.606
10.0578
214.53
489.343
170.007
227.751
167.976
1.42629
57.4348
208.262
501.745
527.225
68.6653
-17.3882
73.8099
225.8
98.1581
803.275
267.19
389.735
408.417
874.538
16.5891
155.245
115.715
-19.4426
183.596
40.6852
140.496
985.371
25.7849
37.7969
118.137
326.301
183.787
559.04
387.929
-21.7963
386.755
85.2492
302.388
107.317
85.9829
43.5274
157.706
-12.9799
786.068
75.4767
1.14136
1094.16
1678.07
53.8652
136.574
6.49011
692.433
220.956
-0.720511
310.404
305.764
91.4997
420.388
298.634
128.763
854.482
430.653
1000.42
1290.16
755.806
445.277
11.0142
317.604
28.1239
367.028
29.6938
441.063
64.4195
97.7528
496.952
439.318
474.831
793.137
525.252
826.107
1124.44
408.559
178.873
195.59
703.661
109.144
210.107
394.895
270.854
-7.94404
417.916
51.881
777.978
35.1021
431.206
219.878
117.391
491.163
13.8398
225.8
692.419
124.15
169.525
276.695
433.294
57.8899
24.5585
867.78
440.936
85.3002
365.617
501.082
535.284
42.3016
108.566
31.2078
387.553
31.3825
211.707
-0.544272
185.474
-11.3109
359.369
95.893
15.0634
699.24
67.79
271.868
149.923
258.79
51.2923
130.008
114.981
7.99118
96.0013
204.558
13.9527
330.977
471.975
934.064
59.4874
1021.13
77.7046
205.176
475.538
41.0454
59.2496
447.21
39.523
41.5209
61.5147
1093.18
484.166
-4.29593
1.49184
20.2864
-44.1775
630.244
499.625
228.406
298.342
17.753
29.998
127.145
51.6269
810.254
20.2662
19.4419
627.597
24.6806
24.6875
210.681
607.605
6.13543
953.544
13.1151
390.512
27.2542
31.0572
507.802
57.7169
623.762
321.863
31.1572
260.433
106.277
161.103
192.641
530.742
314.391
183.454
92.1448
318.662
414.297
73.657
565.965
344.997
739.075
83.7023
62.5418
132.101
234.921
315.338
-29.5612
254.092
49.0105
168.805
-12.2843
92.3433
362.836
100.91
842.234
498.019
37.2481
1076.58
255.776
1339.77
767.647
600.884
395.596
332.001
468.187
66.1893
1260.03
113.77
369.991
4.86944
624.621
492.649
556.611
177.748
160.821
218.093
804.276
20.3992
405.116
266.442
302.511
206.84
52.1179
346.715
162.006
-3.06068
107.708
305.921
135.145
160.637
538.846
602.759
290.032
194.31
594.319
81.9538
30.1554
379.174
1249.33
1173.89
141.509
739.294
973.102
133.917
32.5658
29.1282
392.855
627.742
299.721
263.592
408.167
59.6926
89.6529
110.093
159.233
329.291
485.325
417.529
40.7774
104.743
309.537
187.477
-9.15665
420.114
704.777
32.4275
206.145
116.361
13.811
38.7247
47.5493
952.942
872.104
227.257
1182.31
146.601
193.314
433.048
15.8267
397.816
-4.48084
473.043
321.857
310.089
630.589
257.122
109.849
487.264
64.9009
56.3896
75.2541
20.2852
202.996
17.524
35.515
336.95
247.048
276.288
497.749
229.193
94.8271
123.458
556.963
2.76049
144.316
873.024
1543.38
171.198
584.36
120.641
311.396
1047.39
54.6656
227.087
68.2524
15.6852
562.627
60.4833
-15.3485
14.9891
414.181
115.155
156.235
686.794
127.885
3.95988
8.92255
832.326
44.4724
279.406
26.8491
264.401
405.752
29.0228
549.99
122.276
2.49725
594.464
408.34
296.298
43.6335
562.746
21.582
150.374
30.1306
937.87
607.061
61.4164
276.582
500.349
42.3746
840.654
318.521
213.514
76.1854
-15.3716
934.881
627.51
27.4091
39.2929
138.137
329.777
86.1406
37.0938
383.732
200.32
635.624
110.641
335.672
588.78
11.3726
744.573
483.678
26.9294
1245.08
424.455
420.454
-5.12728
100.975
52.8978
77.9301
0.1386
-14.1583
272.254
18.008
582.545
331.227
277.129
296.97
200.9
413.985
131.191
122.997
270.033
43.395
245.173
277.959
451.558
426.959
564.894
446.585
606.447
939.272
963.283
24.0742
443.862
469.544
321.123
749.411
641.248
49.0503
696.065
124.381
431.443
307.86
321.983
73.0852
476.025
349.264
328.848
579.535
118.278
-8.0288
10.359
653.359
1781.79
86.2065
70.5533
392.961
386.298
183.153
18.911
47.4639
95.0557
50.757
401.771
154.627
555.635
133.947
13.5799
66.4511
-13.0342
454.147
246.566
10.5775
641.316
260.289
148.139
137.337
159.459
52.9999
34.7004
296.277
808.171
65.5465
174.434
588.32
42.6757
171.279
20.5879
27.3821
53.4864
155.461
150.171
655.634
870.667
34.5039
384.518
506.386
414.875
6.63944
546.528
94.7755
114.248
250.995
-28.4901
408.269
72.7863
106.12
29.9226
100.655
440.347
1019.43
303.98
175.71
256.542
32.0728
43.4272
251.693
206.145
264.413
216.21
203.643
523.562
356.989
396.091
64.2132
16.6425
36.0312
676.676
201.359
240.395
587.724
-11.4776
88.949
564.996
361.22
121.094
175.471
612.987
335.749
277.032
32.4561
0.657367
198.103
44.8853
533.727
426.959
263.169
633.992
-2.62432
24.1327
26.6023
40.9408
10.0716
13.4198
438.849
570.041
341.866
279.928
468.529
1059.68
854.042
34.7218
226.072
53.9001
179.91
81.7977
214.925
326.328
627.307
181.955
524.063
607.355
238.728
87.161
312.007
349.465
37.5655
416.666
107.885
427.672
414.875
31.0023
262.299
199.874
106.544
177.734
438.055
437.987
33.6747
14.926
327.574
-7.11487
53.8959
56.0172
146.493
114.389
7.62449
21.3124
111.486
495.416
24.8578
601.351
111.663
532.52
264.382
208.856
268.506
627.079
635.019
377.466
68.8578
12.8853
111.438
591.233
20.99
54.1638
708.403
628.995
785.401
49.0172
22.1593
405.395
94.3607
-21.1625
58.0038
190.773
233.93
135.733
1299.85
60.5275
608.321
91.5991
1563.34
566.854
427.3
10.9532
1213.55
142.08
905.875
847.379
237.791
420.109
32.1837
128.223
103.766
202.807
662.059
5.26622
267.988
96.4141
626.626
98.3376
187.855
0.211749
14.46
1288.47
733.944
131.184
548.44
105.188
42.5984
148.222
189.893
113.643
762.223
37.6385
343.908
32.3206
355.057
82.5431
107.445
154.737
171.747
626.323
100.993
30.1807
344.916
414.699
566.131
49.4324
529.662
655.121
-11.3739
61.1929
295.723
158.993
205.671
68.6385
256.681
459.528
98.8735
9.44122
1111.53
725.587
270.434
-0.00267577
624.233
71.907
1029.53
210.39
222.79
-5.1983
559.565
450.061
30.1237
47.6859
105.462
355.34
185.05
29.7519
13.9864
541.13
245.319
771.395
993.261
143.612
654.217
217.683
67.1369
120.537
278.019
610.398
63.626
3.3659
310.767
412.852
42.3533
247.147
110.935
392.566
412.307
327.673
683.187
772.773
406.324
6.32343
32.8764
175.463
19.8128
116.122
9.24083
580.309
5.2431
12.841
61.1423
256.685
334.914
99.267
520.924
65.2048
277.743
303.394
521.306
172.485
-14.7788
144.872
436.655
156.24
407.916
534.807
231.426
372.715
9.79423
693.689
330.67
377.201
413.879
401.829
74.48
370.832
233.252
53.3764
499.901
686.283
46.1311
26.2433
319.774
77.0044
399.468
10.9149
21.941
33.6409
417.535
58.8961
765.74
79.2681
95.3472
635.674
183.37
60.6277
19.4419
476.314
162.828
444.471
152.124
266.903
302.417
957.292
-9.37372
372.952
261.332
143.116
103.96
397.75
137.019
353.666
12.4283
125.115
622.189
42.4423
689.063
496.868
59.465
41.3998
13.7307
713.344
569.194
170.697
180.632
696.232
122.726
450.665
294.69
238.865
504.208
186.156
360.884
24.5585
346.79
73.6185
47.015
947.371
451.824
13.5667
146.131
676.683
2.71098
9.23366
338.778
359.794
786.246
117.98
137.053
75.0771
108.407
122.915
146.512
122.471
610.09
205.417
1435.43
1260.08
894.947
364.744
530.231
123.037
20.2356
372.662
55.7454
42.4016
97.389
8.82606
402.866
38.9678
35.9886
295.898
9.68594
62.0579
69.6641
26.3652
118.063
451.819
0.692502
612.189
10.068
128.353
540.394
386.553
3020.77
953.119
47.1364
98.2856
249.765
544.621
952.804
659.189
796.245
403.792
574.367
35.1322
268.367
239.696
319.745
31.8655
49.9084
238.174
675.261
382.967
61.7519
40.9011
686.708
2707.27
98.0088
8.62007
70.9844
94.0687
1146.94
320.177
125.271
56.8796
462.546
787.809
189.582
85.9915
1162.24
60.2947
32.5518
437.065
731.399
559.99
292.351
562.232
98.1389
821.727
2779.45
-6.15473
360.809
-0.69015
449.328
97.4509
42.4423
526.02
305.643
324.92
141.572
447.831
74.3114
563.715
1266.59
383.881
57.6194
66.4669
32.7377
161.655
249.983
26.3078
615.017
54.4761
71.7829
194.9
39.5246
287.975
383.007
368.233
890.844
1407.92
397.726
14.2119
789.267
281.249
62.6784
810.111
215.228
201.304
-5.85537
47.7196
49.6283
436.182
27.3905
507.878
271.048
266.285
85.8775
247.974
41.8868
563.546
833.867
35.225
1385.73
505.245
111.127
330.959
370.835
309.586
478.773
708.108
65.3011
507.025
544.18
71.5158
247.161
95.8951
28.897
98.1441
41.6369
144.3
73.101
274.45
673.477
538.069
529.828
679.401
519.116
1088.17
346.942
349.945
320.636
276.1
87.4059
14.4709
245.66
197.731
122.726
87.0958
232.846
28.9698
369.275
347.325
164.107
660.878
34.1182
365.237
3.94378
25.0695
46.1526
463.966
221.069
224.758
160.518
121.435
397
70.5126
28.0485
93.6448
-9.43682
173.901
178.418
569.264
300.166
-3.67725
-44.7639
60.2938
17.435
204.442
336.701
21.3124
981.053
26.8998
853.195
255.707
510.26
-8.22897
61.5544
236.911
110.087
42.8703
439.399
656.826
-7.97136
1182.91
126.716
86.2134
451.818
52.7653
209.566
229.233
56.8793
243.081
183.566
140.227
-17.9406
1108.69
561.929
527.64
615.351
530.012
8.19749
343.255
-0.215505
150.25
90.7412
58.7887
251.532
73.6018
134.577
417.913
509.758
980.973
827.151
366.329
255.085
-0.885446
349.76
119.492
326.087
203.612
712.385
0.170363
41.8417
1401.28
69.4977
399.897
30.8968
455.86
23.3476
658.42
23.552
265.451
480.146
623.858
888.503
73.6185
897.841
72.1817
984.591
33.0341
578.957
124.911
68.9613
218.988
1324.66
393.077
18.0388
374.751
87.5368
2136.38
85.8195
229.017
33.2811
288.401
753.69
1634.26
193.242
165.046
508.44
58.0934
41.3986
641.623
48.095
100.023
177.078
53.1368
-21.9939
90.3791
181.004
245.787
88.2197
467.477
58.6101
201.666
25.1414
563.611
771.882
210.798
23.8878
227.137
473.955
64.9009
344.996
909.214
334.181
199.308
-32.4069
67.3741
233.876
213.315
109.496
201.646
253.556
212.893
14.7624
62.2095
922.927
316.73
112.155
292.063
97.1029
94.4045
882.986
348.894
36.3933
101.892
467.05
370.709
425.41
11.2568
681.123
572.278
1423.3
647.001
37.6931
65.0598
452.639
151.109
55.7742
346.702
58.3362
305.643
712.757
-4.42332
737.86
15.7138
304.553
87.1188
212.658
15.454
306.332
86.2913
34.3564
27.3001
304.305
282.127
86.0775
3.09685
385.679
959.244
649.999
123.212
415.341
717.705
470.332
674.597
112.056
39.7368
-34.1852
329.631
221.211
-14.7788
332.033
592.773
77.0059
19.4332
312.338
212.467
319.507
2.53698
202.894
-35.8314
-3.32423
574.558
1342.12
54.4865
25.1971
299.118
172.124
146.956
559.863
633.201
341.948
1050.38
728.537
373.314
39.1713
22.4952
688.965
403.092
723.681
477.557
54.9449
555.381
273.066
188.898
813.016
116.749
565.218
85.9769
504.489
525.625
127.449
749.338
844.357
795.262
511.272
176.464
783.677
556.922
665.986
907.455
122.328
886.077
422.502
8.18372
-22.277
295.57
401.05
162.383
68.7476
315.083
280.605
65.7627
1181.27
109.895
25.7153
502.407
92.5505
1230.34
72.1033
562.681
28.9698
-11.1602
96.2006
231.573
289.813
1076.1
872.147
113.461
17.9388
7.42589
505.347
490.626
12.841
1913.12
393.077
1291.17
425.025
272.055
105.019
2.08775
495.077
609.2
407.241
22.4861
-12.426
102.443
51.516
-1.21115
13.6134
-37.7054
75.3865
315.937
631.845
-6.66206
289.12
229.777
235.843
158.813
47.7196
180.813
934.684
922.416
685.724
48.0052
7.50264
8.67894
22.6564
172.706
69.0109
83.7852
-11.6266
153.345
548.027
263.491
600.258
362.819
380.205
365.808
186.419
54.3609
52.1852
618.151
124.346
469.218
71.5158
873.099
654.367
1008.65
1319.86
-15.3485
48.7223
11.2568
480.598
-8.68288
1303.36
75.4107
406.884
228.104
25.3515
415.353
216.944
607.197
703.988
749.034
366.812
95.7477
-14.3803
555.922
23.8412
63.8755
598.781
130.199
765.478
20.6989
8.11945
27.4441
432.703
30.1807
208.109
298.506
112.607
697.679
104.041
208.196
15.4407
571.544
41.9361
16.1675
104.146
125.492
397.173
40.5782
18.3616
78.4085
567.365
585.881
385.995
361.15
202.341
41.163
616.18
103.455
310.643
443.949
607.513
275.559
260.709
822.843
508.44
31.8564
210.065
353.017
347.946
45.6753
347.618
146.84
52.9688
275.912
552.069
376.972
474.973
8.01036
359.088
602.354
207.539
24.1297
81.4528
85.2355
535.508
496.443
537.136
35.6136
428.47
153.965
24.0334
176.759
-27.4536
61.2964
-3.84041
447.52
541.277
1031.86
188.53
185.302
4.11349
6.50862
35.6202
545.065
1.58286
304.626
298.634
160.821
798.654
455.183
-3.43041
637.507
486.169
101.892
47.2591
578.73
133.055
247.389
105.784
23.375
131.633
228.848
49.7143
55.5318
104.947
256.154
879.177
490.5
-20.4444
612.298
506.155
426.134
480.715
288.581
-9.8459
292.276
4.76938
183.345
993.381
41.4996
176.893
209.154
538.882
46.4446
846.667
18.7709
464.006
533.126
782.568
250.051
-6.98705
371.222
59.7724
64.6284
386.133
189.361
43.3415
240.953
483.439
26.1074
465.991
138.403
709.969
7.01963
392.852
52.4114
537.313
415.984
43.037
37.0938
60.3515
-11.6965
44.7728
13.1893
-46.638
92.1529
208.191
55.0404
162.086
414.832
17.3615
-0.224114
105.372
936.252
110.855
506.136
645.513
1413.56
224.155
527.391
226.529
411.323
-0.475099
122.19
552.665
31.1386
9.37671
149.234
510.037
1564.52
28.708
456.055
-6.17
61.7519
-6.00443
274.414
76.0839
598.192
435.67
5.63514
31.5704
415.751
-23.3357
126.22
242.343
174.052
639.778
12.4992
535.832
918.048
450.183
-16.3534
13.1151
341.092
191.991
60.6576
1325.85
230.958
114.53
168.133
121.153
445.435
90.1954
179.405
549.714
321.664
50.0781
67.6236
139.402
47.8056
596.865
207.036
49.1872
266.976
413.316
436.344
219.392
468.787
27.559
752.231
779.204
59.1964
492.468
105.654
8.5135
74.1608
35.5369
-35.7368
48.3466
183.381
749.324
276.885
516.54
550.913
123.144
37.4148
286.345
73.47
634.856
125.358
32.1747
511.691
35.8209
476.141
440.974
-5.62487
47.0208
784.603
29.0272
13.7814
28.6059
-11.4685
611.369
510.031
232.523
-29.1509
364.083
92.9706
7.20649
12.023
140.072
142.196
107.69
53.3764
126.961
295.918
479.767
23.6715
238.174
281.401
24.0334
403.521
43.7609
368.643
475.631
390.363
752.624
-15.2227
223.9
101.213
217.1
525.766
204.931
346.354
-36.7801
365.744
770.026
225.674
592.898
538.264
69.3371
305.485
495.59
849.838
148.499
-33.5214
237.474
-8.18641
63.2705
26.2364
465.981
11.4846
31.354
33.9036
-4.42332
5.10056
375.52
8.5135
89.2561
261.567
2355.57
153.022
1159.67
263.966
406.196
106.12
273.551
31.3149
33.6747
474.072
683.647
-23.9815
31.4071
-5.82698
382.625
50.6707
455.612
97.7751
-27.9828
276.056
99.3228
63.8874
315.536
351.694
404.559
121.793
558.198
372.497
416.756
59.457
354.355
61.1919
297.178
16.7638
566.615
108.537
420.495
318.522
106.787
24.8248
492.318
58.849
99.542
-29.0417
100.554
2233.55
101.589
35.515
1120.31
31.5308
259.421
467.764
9.92768
308.233
657.81
462.606
85.9158
32.8863
326.745
421.316
343.655
550.76
275.805
465.093
190.067
300.258
-27.5978
504.136
60.8068
637.87
274.5
96.0255
59.4376
269.175
204.273
690.869
-21.2076
443.649
33.9036
68.0786
407.871
12.5968
110.727
1020.21
77.7906
-4.71041
77.7255
620.777
660.294
222.203
33.0663
332.095
678.206
1696.12
590.494
156.254
454.699
195.975
397.173
278.585
222.736
625.236
26.1745
26.1784
539.665
85.8195
708.778
141.977
41.0247
2.18967
719.712
509.96
97.7751
378.559
26.4061
195.595
154.917
-42.4059
49.6419
6.28512
208.516
442.055
302.149
613.913
255.158
-31.7205
1037.19
212.284
25.9472
840.973
-2.10724
34.6011
38.3839
147.576
369.566
86.023
404.805
158.604
521.158
454.121
1329.37
236.04
276.98
-0.328374
-36.6812
312.216
26.7943
688.906
3.51798
69.7058
62.7306
108.709
297.685
244.656
34.3908
417.568
86.9083
839.366
187.724
95.902
-4.83617
40.048
185.94
545.866
-11.6004
189.277
1.88647
25.1996
216.205
225.774
468.965
831.553
580.075
820.151
211.769
33.072
141.836
830.451
657.968
-15.6677
882.164
366.164
70.2944
-38.4436
664.308
-14.5311
163.903
71.2987
100.389
1015.08
386.443
399.372
103.161
41.7594
485.546
41.7555
158.128
100.343
799.527
62.9164
11.174
414.039
-0.3791
657.52
277.059
226.06
599.639
95.0331
500.317
110.503
127.049
472.646
243.424
135.248
-3.53445
719.965
-5.49397
152.368
742.128
879.106
411.113
241.124
0.916188
204.768
751.276
410.844
278.455
295.45
642.006
88.7284
63.5598
474.593
-8.66647
873.246
419.229
682.913
558.717
707.628
87.4355
361.355
-0.279666
0.389233
38.3261
39.9102
219.874
702.022
41.7868
222.264
1166.03
321.352
198.664
-19.0293
52.1826
308.374
396.086
492.531
188.108
414.47
309.005
680.604
56.5466
199.437
1435.94
149.569
1930.28
0.0124002
71.902
135.819
671.364
28.3227
207.489
-19.4308
775.416
194.242
301.132
296.343
426.782
755.861
158.128
36.6245
91.1302
42.3016
438.461
29.8556
310.817
-21.0914
306.645
299.788
76.2924
481.577
46.7852
18.3531
367.698
27.6589
481.43
914.86
337.403
238.22
206.471
22.617
326.656
472.262
1080.15
19.984
347.4
396.344
806.511
485.159
30.2698
176.676
184.8
618.152
30.7636
314.36
82.2257
353.192
115.221
578.611
49.101
63.5342
40.5089
265.187
144.549
32.9638
66.1999
112.104
320.186
25.2076
334.139
677.147
3.61119
702.959
251.312
684.741
383.259
30.6334
132.212
101.857
387.583
858.624
7.28076
731.203
577.905
476.42
94.2165
398.82
31.8557
174.301
289.443
51.2872
409.433
7.94435
-27.8992
-38.1715
394.98
728.35
229.917
99.5657
1140.8
1199.57
452.262
301.049
170.018
451.807
8.21756
1097.24
249.712
90.814
341.164
523.928
244.761
53.4985
40.8224
130.411
121.325
-11.3445
272.54
579.596
125.365
51.5099
454.374
295.872
284.938
1111.56
709.264
98.259
35.893
39.0779
410.118
155.071
402.862
59.4258
517.184
320.078
169.047
335.006
31.6543
224.959
392.003
168.794
272.308
592.202
568.011
514.192
128.353
43.7664
572.085
65.3682
223.438
1288.58
101.484
320.362
651.752
530.565
19.3879
56.0635
90.659
28.0419
593.517
422.418
146.394
79.6542
376.933
78.0652
1156.91
-19.9574
1176.37
46.7594
-11.5728
2.99537
44.2273
-7.72642
416.408
31.8721
507.583
321.123
3.3996
506.699
-1.57275
725.588
107.608
43.7962
729.419
478.4
262.013
99.3221
194.915
-8.5336
594.766
12.1306
-7.28452
771.583
407.661
454.708
724.816
422.372
1286.63
167.864
54.2775
2213.14
1099.8
706.221
186.93
78.0089
134.87
98.7812
429.103
24.2964
80.1973
223.395
-17.3186
432.704
309.537
519.187
331.923
9.69398
350.579
19.3091
1448.65
611.115
461.713
602.819
679.11
21.5309
21.2776
6600.24
46.071
510.031
3.88673
220.1
97.1617
369.97
488.898
-8.50242
531.263
543.004
45.3528
423.355
278.515
58.1024
687.091
504.291
305.764
513.165
-8.04406
539.639
745.496
253.799
469.638
56.7793
191.52
431.922
13.1314
576.924
95.2862
898.705
102.725
849.653
397.603
429.479
142.754
529.273
-5.21477
-31.3459
-49.0817
522.861
669.054
398.139
210.583
2.76026
4.19622
15.2043
310.562
690.645
-6.31235
177.589
556.597
16.2054
196.184
493.12
25.7318
320.636
28.7232
595.278
1.35243
7.65348
960.243
317.671
756.16
-8.90887
1239.62
289.669
48.0588
170.925
438.325
99.5212
328.049
202.929
19.2667
300.818
10.077
338.349
137.982
36.6794
172.344
204.144
-22.8679
451.372
668.739
11.1819
631.502
492.813
625.551
490.553
3.54335
19.0643
515.496
21.1831
517.24
502.419
-4.9297
8.19393
325.13
71.8774
418.412
41.6534
12.3378
480.046
503.084
292.868
-26.9696
112.154
-7.97895
1069.86
480.629
449.301
506.373
620.132
36.7608
663.426
509.914
968.563
99.9225
266.775
46.3039
505.906
247.24
92.0135
37.1016
400.478
34.3815
349.222
33.4537
112.214
615.766
91.6997
31.48
50.2975
503.647
79.8829
369.129
644.134
129.252
118
1175.42
38.9033
428.956
24.4337
-18.527
510.07
37.6096
180.479
217.389
246.195
90.6528
306.389
909.585
603.225
918.716
-0.780641
22.7736
67.605
137.641
60.4842
143.57
155.258
47.6302
366.834
1014.74
107.724
2017.89
65.4082
291.634
228.642
520.299
54.5156
498.793
647.15
549.759
820.293
39.2631
17.4214
227.371
138.544
419.411
430.111
442.928
264.889
414.259
492.6
3.3996
131.886
738.7
169.452
98.1441
36.0147
225.401
1062.59
77.6734
88.7686
285.306
429.373
413.283
254.183
-9.81811
219.265
314.182
-19.3335
423.779
65.0872
-3.57777
218.004
525.937
120.662
969.354
45.8364
-25.6137
291.687
163.429
47.0473
-29.8975
322.869
202.562
665.82
42.1967
26.6851
277.316
69.486
8.33318
389.669
-7.92408
1142.4
134.906
125.274
85.4337
55.1186
633.769
-22.1003
19.759
224.157
69.2359
274.889
64.4077
252.123
391.804
-3.14172
186.042
67.64
49.294
642.596
116.703
128.668
85.2357
243.773
255.517
-2.59451
323.306
405.969
526.873
80.5427
103.126
394.19
32.5658
31.1601
162.242
344.699
246.725
916.141
734.332
213.167
1084.38
374.751
126.892
74.9042
168.599
666.78
850.621
579.41
181.913
17.435
148.22
808.415
164.287
12.1606
339.869
371.56
-0.224114
339.63
-8.27691
303.883
708.536
60.4842
7.20649
289.385
959.039
344.595
38.3492
98.354
-8.9951
29.2645
282.293
671.083
162.714
-12.5215
274.271
417.369
374.721
181.456
505.245
4.87194
9.14017
1345.94
347.589
63.7312
625.649
91.538
99.9831
0.301317
464.553
191.472
-9.04572
405.584
130.003
360.228
527.126
108.34
537.607
200.474
331.221
226.037
851.231
386.109
-37.2344
289.095
312.031
45.2534
425.757
18.0438
309.653
1007.48
69.6023
61.0644
352.109
271.756
16.8413
89.9069
-28.5866
1240.55
100.347
39.4815
836.104
102.522
240.611
6.64682
790.449
149.152
134.522
484.476
-1.69971
167.24
21.4516
392.386
102.217
872.616
628.884
492.809
1515.99
728.633
85.9295
687.48
1609.35
381.608
99.263
185.474
4.12952
314.391
153.469
-5.30659
103.145
15.3162
999.005
521.559
-13.1211
-6.80376
143.127
274.53
472.928
107.317
-3.97225
4.17203
384.322
62.6784
247.891
-10.103
120.719
333.351
24.7381
629.502
74.2421
14.9989
40.5381
73.2562
293.899
845.801
10.0277
28.0187
826.081
333.255
4.54822
16.1138
8.62007
509.516
386.423
73.975
464.781
1.58286
606.35
480.418
18.3921
291.181
28.4287
183.983
34.5192
-27.5978
230.154
213.64
511.632
68.3031
146.865
81.0329
394.895
716.882
317.901
440.405
398.515
-11.8372
1150.92
346.873
242.953
31.3375
5.77942
1168.5
203.311
221.601
28.9698
364.275
498.431
462.765
302.947
456.893
397.025
158.594
78.6483
23.8186
89.8967
196.71
155.16
-10.863
33.2811
-26.4417
-14.6769
135.004
5.83588
92.1529
41.3577
114.886
269.863
732.929
13.811
705.346
774.906
0.494918
460.796
25.4563
345.113
406.811
146.691
432.177
66.3709
-52.707
917.286
396.33
268.367
292.17
184.812
24.3692
76.1453
991.549
39.6469
372.61
469.114
36.2646
578.539
682.068
709.889
530.032
167.592
366.564
86.7644
49.8495
95.3472
32.7456
22.5017
63.4296
217.1
458.299
40.013
1.52554
103.775
-22.1875
260.28
103.391
283.309
607.983
229.329
103.481
47.3649
573.108
286.729
296.115
720.478
189.968
714.467
112.656
-19.2732
267.106
831.395
419.343
612.819
370.472
244.998
592.375
71.8267
338.531
13.2757
319.545
139.57
332.171
24.4471
205.336
338.539
22.2826
605.519
472.352
0.529966
296.266
427.813
85.3002
193.203
-7.04805
3.70236
299.996
-51.6369
488.703
122.908
-18.7675
-23.3503
71.1279
187.653
556.712
190.866
356.843
37.8162
124.077
446.685
701.919
842.599
632.836
10.0598
2.8719
383.016
366.46
51.7748
-4.55002
18.0894
443.775
515.091
348.274
329.359
507.328
560.287
4707.59
176.544
53.8959
520.786
13.4341
-24.1492
240.204
532.363
75.5311
318.589
305.642
-36.7888
87.4504
264.941
495.248
24.1387
690.08
522.084
2.15884
498.64
356.907
49.2398
565.678
497.406
132.576
497.495
-86.6821
794.42
295.382
507.181
210.063
89.6257
-16.2696
1.32627
423.447
445.646
902.547
1149.36
394.678
387.702
618.807
1367.08
348.288
751.209
32.8863
740.914
385.709
122.516
605.625
830.529
854.899
150.618
532.642
909.435
181.428
2.58071
36.7823
27.3091
204.203
168.536
113.667
256.368
878.659
230.208
222.537
125.5
589.787
1.81558
52.4074
33.3457
4.12952
110.118
575.134
240.196
354.269
-12.9048
1152.87
594.647
331.707
13.2876
68.1589
205.517
527.31
-6.83335
368.967
118.49
2.96749
159.58
279.374
268.826
45.4917
149.193
159.006
165.696
55.7393
770.008
-1.00616
731.788
676.063
486.537
196.783
703.957
211.44
143.026
7.40399
964.762
325.759
-34.8072
59.2174
257.304
8.62007
71.5799
15.879
1027
-0.288677
-13.4097
57.2491
999.535
9.0218
25.0641
82.7602
37.2658
643.122
13.4431
546.139
499.194
19.1481
51.113
479.405
91.8258
731.723
98.1389
32.3072
367.529
662.887
308.531
-13.5662
23.7016
42.5107
158.79
438.702
662.158
239.205
773.468
343.111
107.776
96.4892
169.555
126.421
1701.74
-6.87308
484.572
450.983
157.807
-3.95433
0.0875881
1255.79
137.333
24.5372
242.203
384.329
550.839
422.759
444.893
442.253
47.5583
59.1133
87.382
13.0481
603.32
396.923
121.537
230.208
488.655
336.63
494.691
297.432
440.347
477.82
181.397
110.951
383.732
430.83
1246.57
7.56715
41.4431
410.744
15.1208
38.0497
839.579
240.573
391.049
412.957
603.944
668.818
341.504
497.721
508.157
732.898
197.611
-10.7303
-38.214
93.4135
96.356
368.708
27.8778
23.3913
-43.5786
515.743
39.1713
422.818
577.38
978.554
248.921
75.5596
815.876
119.392
183.566
614.311
48.3973
-1.07398
314.09
1707.83
563.344
55.9918
1126.68
254.886
655.634
40.3825
316.369
113.145
28.4123
200.31
92.1538
28.897
174.981
219.673
401.563
485.027
491.002
633.447
246.19
375.261
9.58208
196.244
214.35
1363.46
331.011
721.445
503.994
385.406
344.449
136.529
798.05
33.2566
720.814
11.1819
46.7932
269.799
410.033
1032.99
-36.0593
445.823
-5.30659
-37.2676
62.1678
331.838
337.9
14.9899
35.7764
780.304
645.376
218.308
574.127
204.768
-0.224114
549.525
-2.65471
-29.1509
37.9954
229.777
157.132
-23.5843
-4.23082
282.751
117.095
788.798
49.8793
-39.349
209.204
116.36
22.7803
106.492
-19.9574
18.6484
93.3749
128.237
141.676
1226.2
117.316
97.2213
169.031
1.88701
458.858
-1.54946
1527.88
775.507
697.149
254.885
257.584
32.3072
25.3515
301.277
166.791
-26.8298
116.432
557.967
7.66663
727.75
372.264
265.596
394.508
66.4811
66.4511
669.126
94.7665
1215.6
-8.98533
424.27
284.451
323.44
453.113
239.911
160.681
445.045
76.0452
-16.9667
160.096
275.257
268.072
536.221
448.037
12.1111
-13.4976
721.238
168.364
83.8563
25.535
221.077
452.98
1429.85
267.604
-16.4852
3.29608
9.16555
189.596
37.5522
-14.7788
20.743
73.657
352.322
131.354
-12.426
26.9346
330.752
352.987
2.36898
70.9904
-15.7732
189.565
481.774
456.232
898.819
225.667
14.5098
30.853
212.672
60.3453
151.615
151.079
-14.9862
3657.49
212.061
689.327
-18.1437
237.459
1060.39
241.002
358.504
971.89
74.7325
95.9427
461.907
108.407
-5.91341
-8.34319
17.5242
-7.84479
-19.9135
892.357
910.581
613.137
736.833
488.043
-22.0814
332.223
1120.34
376.7
77.6734
-1.16743
132.257
281.04
1472.89
477.236
18.3616
370.788
441.803
316.173
385.999
83.8809
563.889
35.9229
108.767
1149.02
54.9163
1.87139
393.723
94.3958
563.463
29.0272
478.55
26.7318
26.0128
19.1646
743.224
547.512
-14.1583
144.817
301.435
459.925
351.842
402.691
525.641
419.316
69.7157
96.7309
397.308
164.226
204.441
-11.5739
90.5522
-27.4536
224.34
76.7444
46.4694
49.5258
4.86944
23.0461
507.122
346.472
307.712
364.455
470.099
66.6195
234.916
110.221
499.203
1492.06
734.418
444.471
330.16
281.896
523.557
437.065
106.466
108.692
301.737
246.19
38.3675
448.35
411.762
70.7667
24.3623
257.96
273.021
498.742
537.352
86.3774
99.9377
6.82108
61.3225
101.357
521.712
729.924
34.6219
-31.3977
214.502
116.276
261.118
85.3962
6.82938
210.28
264.037
871.636
58.2594
229.603
335.632
32.3073
157.567
326.924
305.045
244.723
379.301
251.098
34.8784
540.744
614.607
898.384
533.252
656.995
52.3443
74.3114
18.3616
194.201
121.27
33.6747
637.116
44.59
899.933
375.129
380.506
140.769
54.6716
569.844
276.056
401.047
264.413
-18.0482
169.909
47.5493
107.738
497.29
251.62
665.069
-15.7732
536.268
24.877
248.518
29.6953
70.119
185.05
46.6185
343.822
265.146
85.7319
378.937
342.96
452.833
455.566
413.839
118.663
4.4055
18.1929
52.3816
230.182
1196.45
640.178
181.034
17.232
382.322
35.3186
425.122
107.849
-19.0892
321.167
609.373
438.849
255.198
191.941
845.896
37.8887
139.194
-26.5929
39.352
209.908
285.695
214.331
480.468
647.57
220.338
567.772
368.54
46.1498
118.004
284.314
73.0301
41.163
196.389
430.583
344.623
62.1598
967.232
258.749
41.7979
322.337
32.0283
-21.7963
59.3394
364.266
266.78
63.4941
149.145
-3.46336
2.01267
782.32
180.424
248.518
70.9247
6.40079
22.0061
610.712
591.233
40.5089
552.856
323.522
-1.5826
37.1518
94.3003
501.033
466.095
24.2706
350.068
48.3973
585.509
404.046
1312.4
153.443
37.8467
301.738
923.626
539.44
433.936
64.3758
461.322
-41.445
528.811
1258.28
600.394
2.28149
79.224
63.3623
2.58071
313.986
26.1074
409.769
209.516
57.8185
411.818
40.5276
303.054
41.171
565.58
11.6258
74.5106
59.7653
283.3
481.849
212.093
-22.4915
67.6356
323.037
212.686
722.178
199.146
342.73
736.932
128.53
376.826
424.373
6.76356
258.331
421.182
368.219
5.1471
172.789
162.86
203.553
-7.48989
308.53
108.863
26.5284
95.2479
109.293
17.524
243.081
89.8629
63.3899
231.31
790.103
407.23
21.7385
630.052
69.3534
535.692
617.225
53.9994
257.448
579.388
462.679
30.3028
208.714
74.6067
234.255
1008.26
132.021
298.863
275.936
579.298
518.584
559.898
558.471
480.974
138.088
104.443
597.997
208.634
241.079
23.8412
84.4902
950.873
6.57612
141.467
145.192
500.837
81.4436
16.9508
-12.4953
329.025
239.214
2.25907
202.193
39.551
412.382
15.5225
729.175
377.655
1001.2
241.709
91.9748
319.428
204.137
668.614
38.6265
79.7234
-3.63368
395.139
51.7005
508.207
607.586
7152.45
91.0986
38.4792
17.0675
430.797
860.803
257.256
416.216
735.202
198.442
163.555
25.5948
322.295
1060.87
109.34
-13.8389
434.08
-22.1301
34.4398
137.824
262.299
20.4852
269.486
61.5667
608.595
4.92031
48.6632
33.1889
499.988
43.4849
531.783
130.98
453.84
464.982
212.093
140.683
105.516
293.047
48.095
-16.1689
42.1456
727.801
1344.2
236.556
557.691
-31.0249
313.483
156.689
18.4509
203.178
36.9986
-26.4701
-10.3765
761.773
-37.9564
-3.3729
623.88
18.0201
61.1528
28.2786
360.112
39.0259
81.1818
133.716
276.814
489.039
615.494
1093.7
500.933
490.255
458.916
362.06
516.255
206.16
456.983
331.418
-8.34319
189.938
-4.09666
396.129
35.3918
847.402
165.61
551.383
-5.97818
-1.87746
-5.6098
28.9477
158.109
52.9219
9.58208
130.652
210.884
795.788
230.062
640.93
649.64
334.865
309.461
552.344
243.799
-1.26186
203.598
53.8263
187.564
-12.3972
51.5537
-25.3251
17.5732
467.66
29.286
36.6794
58.0257
367.187
138.03
228.257
569.439
-19.2173
42.4016
200.463
218.721
550.917
316.651
188.893
568.223
301.52
405.114
110.641
798.566
1203.47
32.4275
-20.6174
256.916
933.977
283.682
861.113
1333.12
-10.7495
335.234
1267.29
-21.3954
-11.1058
28.9452
685.175
865.529
952.804
171.408
233.287
602.974
1257.87
430.851
42.383
384.19
479.929
43.395
114.975
113.77
13.0262
-20.997
277.033
387.179
69.8978
27.3607
-9.60049
1460.26
1265.88
25.9482
54.0567
282.137
349.234
157.073
26.0214
399.494
152.124
62.2516
180.424
865.463
228.633
241.767
323.176
576.026
98.3376
1220.47
226.974
106.289
373.928
-25.053
466.195
44.977
74.3014
414.409
445.523
15.1629
11.8566
51.7987
959
0.157219
330.557
156.501
28.9998
356.534
84.4172
412.918
32.9223
-9.17468
202.562
193.555
19.7079
264.418
210.344
307.301
762.89
-10.4075
517.106
230.082
143.523
239.854
33.0043
104.086
29.8985
78.957
1973.51
1131.65
405.899
139.452
30.32
137.195
248.034
167.81
876.332
691.426
539.132
338.021
304.597
200.649
24.1244
-12.5121
155.721
379.13
181.575
287.243
16.2244
118.022
347.605
62.4879
17.8328
137.977
2.23272
33.691
695.331
-21.8523
-18.7069
253.706
417.06
14.2935
10.4425
396.651
466.263
44.7001
132.756
145.701
175.46
5.07793
798.294
104.881
461.402
754.797
71.0097
0.0708854
440.619
78.839
118.635
399.173
18.9098
570.959
-4.92453
120.603
480.256
-13.3426
88.505
19.0254
7.63486
169.5
399.69
261.637
428.066
23.8802
-14.1246
227.665
348.101
17.2418
183.474
92.9828
301.731
567.151
1253.92
510.037
618.112
-1.27706
761.528
192.481
396.974
414.969
413.416
497.185
134.182
162.814
131.55
27.1234
717.479
31.5679
46.0047
622.491
-5.8377
217.709
122.139
12.0304
233.077
32.2666
823.228
588.101
-13.1219
545.366
628.649
654.737
295.115
-6.15473
351.439
10.5542
24.3623
19.9535
153.081
148.291
447.397
517.413
32.4713
645.878
105.105
-8.66369
55.3652
600.876
164.116
376.617
16.7371
779.232
252.721
44.6753
-30.4617
346
56.1595
-13.1849
312.582
581.342
466.19
393.349
693.72
596.024
17.1902
387.929
201.218
235.502
606.24
103.737
311.519
188.5
361.98
-12.9799
435.618
216.032
751.211
139.459
119.458
-35.8404
2.74197
355.597
77.9903
428.47
547.395
37.7728
140.225
268.588
201.182
29.4373
102.981
297.648
32.6592
895.051
170.31
830.577
454.41
734.647
417.628
488.84
64.7454
328.619
406.324
4.44936
5.40669
203.092
780.019
457.269
125.575
51.2872
-26.7695
205.262
156.731
1956.08
116.192
450.483
413.312
351.625
32.7258
27.0445
1778.77
139.239
114.978
611.58
275.948
605.558
255.266
25.2414
1368.94
334.133
121.259
105.433
576.071
398.555
626.946
241.031
314.23
212.835
245.134
1099.14
1212.28
330.142
768.128
254.599
66.3052
81.9458
494.101
16.0682
-13.2213
335.168
30.7636
286.499
90.8231
674.189
1001.13
64.8718
571.597
860.364
502.907
121.266
13.0262
-13.4468
34.8545
193.586
53.5977
319.478
213.656
426.998
799.935
250.278
167.449
211.421
889.009
412.596
132.843
697.47
71.5391
830.997
427.98
442.687
364.082
518.76
174.301
0.687455
460.032
386.506
20.8265
430.503
268.98
121.124
213.196
158.634
70.6217
399.416
243.799
88.6933
310.573
178.758
94.4099
983.028
304.774
319.663
712.016
310.444
670.537
40.9519
35.3049
102.597
-6.32409
239.818
248.707
-18.7991
987.245
238.388
94.1883
19.4729
61.2228
59.104
450.927
396.689
1271.68
9.00171
4.68249
546.459
721.271
506.304
172.175
234.237
125.288
301.283
17.5795
0.156392
33.0809
-0.798433
173.865
266.322
81.2321
693.246
292.809
85.0368
67.3973
747.718
701.363
25.6751
1245.13
260.712
495.697
449.007
658.405
547.885
271.192
261.987
65.2639
345.628
-17.6194
159.853
147.301
11.0142
272.105
971.653
440.418
69.0518
6.64933
55.0055
42.755
4.44936
429.462
14.777
39.6731
300.175
1110.23
53.1665
88.4885
174.801
964.788
329.832
15.0049
51.4365
81.2723
831.097
-11.0326
330.824
312.279
260.047
384.183
89.2939
44.3847
153.168
549.272
452.262
486.582
378.04
392.401
60.924
666.182
24.8243
206.231
452.273
840.789
423.924
734.428
10.077
317.892
31.0572
-9.49983
3.09685
155.168
31.5816
78.4085
282.507
430.333
1.32979
552.791
322.273
540.112
-35.812
77.1523
-20.5438
95.7911
219.263
488.501
279.934
1181.58
184.321
16.6425
181.004
1150.96
288.745
60.8043
409.061
98.5928
220.85
720.42
348.343
246.371
300.753
342.479
1152.37
128.59
554.032
389.973
503.794
88.7385
-17.4144
127.344
694.896
867.364
534.909
76.0839
259.178
627.062
220.91
596.839
247.39
694.99
108.405
332.737
909.58
241.406
313.67
-3.44681
-15.208
77.1613
101.986
371.758
82.9721
-0.35598
277.358
93.7157
38.3181
482.322
152.686
581.409
330.047
795.946
47.8403
510.93
-0.447777
269.865
194.242
48.9659
16.3615
603.62
-31.1525
59.1133
233.559
558.401
106.17
23.9838
293.951
33.4309
555.896
35.5448
346.158
237.948
625.551
7.87766
475.808
1012.31
2.19772
255.441
33.7305
88.2503
486.076
384.881
49.6419
525.401
675.159
5.39808
485.807
207.241
624.898
257.261
295.37
413.879
761.649
876.58
641.799
540.634
411.819
332.085
310.911
92.9828
577.219
567.151
84.5006
9.66179
65.2628
173.011
1121.35
404.25
5.52992
299.468
69.0121
336.258
828.895
-25.1131
337.102
140.92
559.358
324.226
18.452
132.767
27.2641
662.203
82.1104
-22.7043
534.427
800.551
182.57
40.048
408.954
-10.7312
597.839
74.0772
872.625
25.7891
524.979
488.626
37.6517
319.203
55.5468
428.639
234.415
1611
38.5535
27.4597
18.3616
50.3223
367.015
66.9897
57.3942
296.04
381.765
350.392
46.7852
468.129
206.529
1573.76
290.796
245.574
114.532
49.0494
5461.16
707.091
890.879
769.283
38.1442
369.686
32.283
62.129
191.989
558.986
57.3633
87.7913
497.406
376.205
333.351
208.889
290.296
138.687
878.246
478.055
15.284
378.232
28.7684
674.116
262.277
151.417
640.602
0.80009
480.882
257.304
553.973
39.7207
201.411
964.855
187.115
276.515
218.049
438.183
124.39
0.301317
17.1912
216.304
34.1406
26.7502
102.718
18.7373
609.084
326.974
600.149
972.852
-23.0213
81.5735
688.966
83.8852
63.057
146.417
98.8204
487.428
58.7083
265.442
591.683
472.422
38.4352
407.584
1808.56
19.3638
231.573
694.612
603.834
87.8749
2.06972
46.9392
36.1372
157.585
658.323
-10.2772
635.454
364.406
39.2187
40.4494
241.728
735.779
722.528
312.882
241.869
359.532
61.0708
602.346
738.717
97.84
30.6421
362.713
503.393
149.821
225.577
139.679
15.6992
181.714
128.659
485.004
217.114
359.518
179.434
375.985
44.9151
110.026
663.353
48.3382
834.341
421.46
384.499
626.262
11.3726
-23.7944
18.738
236.302
600.394
156.791
135.849
6.28512
13.6134
572.014
129.449
261.329
1196.17
432.62
12.023
18.258
224.655
505.523
43.4788
42.9194
267.271
30.2765
486.928
662.203
38.8076
44.8853
8.9881
320.137
868.493
229.757
69.8978
212.893
582.604
101.565
15.879
48.7387
1148.51
100.908
109.723
18.3921
10.0716
283.285
11.951
31.0023
128.611
154.746
24.2925
280.98
745.227
12.7394
55.9445
230.208
51.772
237.462
74.5751
180.292
606.745
54.1431
429.477
358.018
427.501
26.3652
2.44248
1221.89
-4.9297
278.605
383.226
25.0258
157.916
1032.39
319.685
972.925
805.559
501.154
48.243
408.313
-8.50242
293.257
593.604
155.923
303.415
87.3606
856.455
29.2937
260.663
-0.329495
785.831
-4.96483
44.4298
507.78
398.794
373.739
1009.37
480.318
113.568
462.664
418.282
205.16
38.5085
223.671
134.584
513.795
5.40669
-20.297
296.427
197.563
109.388
811.878
1104.34
175.806
129.307
687.795
214.331
754.261
73.5367
134.4
34.7218
1.18392
8.92255
391.679
833.298
-0.592853
97.6916
74.4575
128.143
34.9082
1577.16
157.351
26.1074
276.711
72.7095
331.432
114.016
265.641
542.777
88.0186
117.679
811.852
196.325
46.6469
395.744
178.107
875.403
32.1828
88.2093
300.419
311.092
86.3762
149.295
246.2
7.99118
147.827
37.9052
195.996
39.6402
41.3681
77.6709
86.7211
1039.37
62.6228
40.7468
331.477
853.568
60.8726
59.495
403.299
524.745
14.3011
5.78985
165.209
642.475
527.21
197.434
629.138
539.639
1088.45
23.2889
31.1064
24.9202
42.3533
37.2512
169.031
43.9899
481.648
16.5779
35.316
165.945
415.694
124.39
159.597
-2.08957
35.925
913.363
-16.4592
111.083
138.325
429.998
28.7984
1211.53
15.4406
13.3302
209.363
203.388
1.18392
218.818
63.7177
16.2054
80.7552
199.263
130.509
557.95
143.15
64.6722
45.439
58.9549
510.453
40.3726
68.6414
330.908
226.692
-37.6108
111.793
-34.1123
-11.5219
912.368
-15.4692
199.823
174.226
149.381
54.2814
1.48653
348.958
-11.6965
-5.82698
204.589
193.1
215.731
2.19772
337.501
40.0479
-10.5467
12.1606
-1.21115
660.166
11.0203
536.407
237.226
172.699
198.79
540.565
371.579
426.554
228.346
263.148
-7.72944
405.666
315.218
69.1564
46.1311
609.078
111.753
408.838
172.085
28.7684
-13.6663
777.645
65.2101
769.913
154.474
71.7719
179.16
167.157
66.4787
74.674
477.596
19.7678
151.451
178.338
277.146
712.463
180.235
189.973
558.879
426.931
494.75
772.128
831.048
101.887
-8.48413
1256.07
153.885
280.577
214.632
807.032
1.87349
1.21284
402.331
54.5881
119.435
424.151
42.4283
108.174
90.1124
30.939
-23.4511
113.333
101.661
331.794
43.7267
686.971
89.2883
71.0083
140.751
108.783
221.303
313.936
159.47
-24.2173
1314.56
117.929
128.883
110.543
66.7375
375.826
131.098
533.82
8.26693
22.8237
52.8624
490.148
87.382
128.509
217.321
147.922
452.873
320.188
140.078
289.936
1165.6
20.9961
194.451
1073.64
341.396
352.395
2.08775
270.189
584.837
703.343
18.738
1709.32
1100.77
437.901
401.748
287.648
384.846
259.116
430.811
476.437
291.574
444.988
459.66
162.311
312.679
424.318
415.56
185.299
103.942
128.339
162.86
685.915
767.676
5.78985
1325.26
267.662
358.544
25.0202
110.478
-35.9895
560.017
73.6459
989.277
495.119
126.449
243.34
3.45692
42.2566
770.899
59.6216
199.352
1154.73
29.7696
37.799
30.6777
418.324
146.69
904.818
886.446
15.8293
326.775
45.4257
588.669
349.918
6.61082
471.575
434.336
46.8511
38.6942
244.91
152.04
130.679
62.5508
1281
72.3895
833.158
282.854
400.399
-28.4901
243.351
63.4159
104.471
424.711
168.603
50.5413
-13.1849
237.619
841.004
427.082
24.4337
687.996
120.264
63.8465
114.886
238.004
-5.45301
42.4728
791.772
26.8998
388.427
329.612
39.7793
602.669
39.6402
240.019
103.908
898.192
121.082
65.3025
148.919
42.6284
1712.71
62.9977
455.404
1200.58
513.662
39.6469
138.351
23.0858
121.266
41.1372
726.755
634.98
36.4073
49.847
514.618
-17.0968
17.232
334.47
554.435
183.367
98.4786
259.279
-27.4098
288.908
12.903
235.044
450.183
-35.094
709.915
13.1151
1049.23
224.837
619.827
84.7375
567.894
-30.2155
260.575
23.6638
287.804
43.0331
39.2259
257.97
72.7095
125.285
61.5419
23.8862
147.349
58.0336
295.558
346.644
888.241
483.89
211.317
72.8838
362.01
101.523
403.052
62.4126
693.574
56.9145
66.8357
193.726
201.441
23.1517
1008.74
18.5165
103.498
960.615
34.018
219.404
115.152
150.439
42.8138
274.392
237.524
526.379
70.2084
512.523
1093.98
151.806
66.775
841.747
254.544
913.267
322.997
647.879
275.395
31.4769
560.017
255.673
265.365
139.238
227.886
7.26611
247.742
34.6196
378.574
37.1926
84.0418
337.989
72.7401
398.003
420.092
403.249
711.057
92.5219
65.9997
152.313
10.8884
28.1076
85.1697
562.907
215.966
129.522
169.85
327.514
162.106
807.998
44.2807
712.577
90.217
22.9042
334.678
7.51315
387.906
601.527
7.02069
11.1662
34.7544
198.777
107.092
136.255
145.436
299.001
48.3187
223.044
587.694
945.915
422.556
38.5639
47.6886
899.415
-4.17595
29.205
-6.75697
31.8323
104.219
345.841
335.371
11.4906
1073.95
6.72292
15.7632
24.6978
-5.23367
114.975
-4.91556
1.01724
1198.7
230.44
267.34
526.233
114.041
102.771
372.881
100.812
64.0996
-7.94832
24.1581
13.4341
-24.292
536.197
13.4421
549.23
13.6869
123.686
188.65
542.521
2.36898
1195.43
188.5
77.1215
606.399
63.6154
1355.15
54.8023
68.1702
74.8935
61.8097
1124.9
269.304
298.193
22.7344
220.37
226.116
216.125
2.2633
331.617
164.536
-47.18
546.153
464.016
92.3866
173.538
-17.0968
82.8243
164.867
982.961
315.491
31.9492
46.5722
772.704
518.88
411.659
945.251
10.6251
756.51
414.018
50.176
381.016
664.353
180.86
93.4729
313.049
236.37
30.1202
10.237
1099.95
123.037
57.7169
565.69
14.5159
818.265
14.9301
297.918
143.916
1139.81
115.74
132.854
35.6781
138.895
22.617
58.2652
17.5591
70.5838
28.8087
746.541
37.9762
138.457
46.071
689.941
446.862
395.942
74.2299
796.188
330.614
664.811
26.0038
163.912
182.687
447.427
498.877
275.304
81.7384
65.5987
196.086
116.36
49.0172
104.618
81.1818
27.5632
25.8547
173.96
364.369
748.874
300.974
6.32908
50.0281
7.44566
186.483
896.449
60.0602
762.465
98.0399
245.287
195.221
148.376
193.815
476.705
499.015
160.814
161.166
886.446
240.568
169.552
176.61
181.996
574.453
14.5448
556.597
1596.04
83.7401
358.187
282.479
22.6592
381.453
488.432
50.5294
384.054
35.3297
546.925
106.345
93.0014
346.64
237.462
63.6598
556.531
444.535
156.555
657.074
521.925
145.409
250.88
292.661
119.701
324.708
211.545
59.1895
103.908
174.802
46.1189
18.5822
-34.9034
288.537
472.64
893.209
239.887
90.1228
481.305
281.707
444.811
758.449
33.351
52.1455
15.7926
167.349
800.413
293.061
96.8798
254.822
107.772
345.477
504.214
102.794
197.365
222.778
560.115
7.57647
197.015
54.4831
373.806
392.487
173.637
183.279
293.951
968.59
505.296
44.9151
48.1814
80.5264
11.1779
95.1898
-13.5705
-5.82698
37.7969
82.5298
-29.7714
110.894
54.4761
527.181
305.47
686.077
371.758
12.4878
568.758
619.105
302.22
136.583
513.918
-42.0101
0.1386
199.165
929.247
113.835
473.906
418.292
425.229
191.161
409.729
288.774
146.469
529.084
244.286
-30.5329
464.676
226.38
884.231
697.953
269.635
64.0836
60.8565
577.225
136.518
198.36
1044.88
30.6426
95.2288
568.543
60.2714
172.199
450.094
88.4057
32.5518
90.3626
-20.1015
7.14028
282.981
146.19
456.235
197.464
42.1157
118.514
-1.66232
160.48
1034.04
253.239
775.358
629.857
64.9171
76.3151
558.629
439.253
-8.45855
103.962
302.186
45.8364
53.097
328.347
250.919
159.491
521.078
257.277
28.2743
467.169
731.06
50.554
95.7229
80.4482
1.094
2.89131
1097.5
280.308
-22.6183
990.73
263.966
492.577
919.69
246.675
24.3004
111.9
320.407
1058.78
127.049
849.333
74.5106
249.566
-13.0476
116.516
787.236
339.774
3.91732
-1.18156
94.9467
304.296
356.989
354.861
371.56
725.039
47.2756
393.839
123.827
-32.899
9.88442
3.01543
31.5694
654.828
22.0061
533.876
281.978
273.139
320.841
26.0528
539.011
440.412
126.745
22.6564
120.232
554.394
21.2117
920.824
344.28
114.226
217.009
509.418
-25.4368
733.881
251.682
17.9904
373.305
-8.4839
63.7312
293.937
27.2641
746.536
286.384
343.655
1229.69
230.835
1575
191.847
183.655
224.9
503.086
47.2997
63.93
779.079
105.936
78.0206
1092.13
407.885
-30.5779
33.9734
35.1021
631.731
32.5658
34.7504
36.7823
4.82031
-3.81851
490.876
850.175
402.647
888.005
760.394
101.137
50.0555
693.346
288.54
595.565
164.466
7.29148
71.5301
93.7742
174.502
228.96
37.6096
189.849
-9.37301
26.4061
785.926
647.796
444.851
1252.79
279.899
26.7318
31.635
150.349
122.908
28.3958
843.468
300.685
1095.6
505.708
1257.27
12.1123
373.842
90.3304
131.001
612.099
50.6062
19.9233
23.0858
6.27956
181.692
121.432
871.112
165.718
454.645
397.859
826.233
82.8243
463.781
346.715
739.967
465.796
397.96
1.52554
-23.6616
56.5233
181.569
-14.6748
112.769
98.2375
58.7887
-7.08884
1250.52
85.8511
69.3371
429.174
458.109
349.264
296.809
66.7673
259.693
138.611
-0.129504
-15.27
72.7863
83.8563
12.4166
723.327
275.429
14.926
48.3382
264.625
-9.82238
972.436
729.327
157.635
408.87
1001.69
358.253
76.8159
82.0168
309.934
447.389
13.2749
78.0585
945.605
22.386
897.255
152.004
28.7583
252.84
1116.91
299.289
30.9285
41.4751
111.675
576.567
158.029
52.1338
447.622
73.9333
532.79
0.608659
3.61119
1202.77
52.6606
857.155
855.877
730.835
1138.51
256.458
515.077
538.884
84.9906
44.6291
272.441
311.396
758.781
49.5117
19.4333
727.651
266.13
83.2956
829.025
100.212
2.08581
-21.3049
402.476
847.077
205.486
79.992
187.647
520.485
105.118
855.186
102.398
21.9672
249.408
13.8398
30.939
102.111
561.234
521.452
139.54
63.8025
45.6008
254.062
98.1581
1867.59
422.84
32.9313
530.29
224.758
-0.651278
1324.66
-19.2173
265.573
9.31184
93.6368
9.75172
595.501
43.4191
13.1893
79.0344
967.146
360.389
11.2417
369.884
510.989
1050.39
266.78
644.455
562.644
619.535
47.1364
9.50893
199.165
203.983
85.1116
747.27
1729.53
1445.77
446.93
-34.2083
516.522
1.88044
555.906
862.238
687.453
-8.71296
-18.8329
344.446
213.315
617.689
536.54
151.049
116.557
78.7237
31.5704
927.372
467.67
104.599
405.5
540.032
183.443
2.19179
470.715
435.569
139.374
341.487
26.7502
438.175
69.3371
41.2419
947.091
178.922
434.995
451.117
74.2725
822.267
537.856
111.783
-13.7113
31.354
388.102
34.3454
401.771
1241.59
1027.9
289.495
133.52
411.279
146.261
30.6082
84.718
39.1492
3.94378
5.70979
759.527
602.592
100.398
9.29995
-0.129504
187.028
42.826
453.222
825.987
647.725
682.098
40.6852
2218.83
61.4566
320.847
-7.94832
455.193
440.721
174.359
82.6726
746.202
478.455
1.87139
534.278
531.053
213.013
259.537
765.282
86.702
258.397
242.178
162.263
575.623
495.268
254.583
228.153
33.5
130.178
536.885
38.8803
720.017
108.512
153.841
64.0097
39.0259
173.071
-0.5478
309.129
483.127
301.396
124.81
630.244
788.232
104.718
1025.48
36.4937
7.50921
269.577
185.241
49.7529
319.292
380.737
174.073
489.449
4.07274
429.947
94.396
86.6145
170.184
142.426
33.7456
491.842
41.9169
339.654
169.655
535.535
639.056
387.27
-0.592853
170.035
198.821
255.89
8.56844
213.573
124.911
-0.3791
232.107
601.273
38.8788
78.0089
292.292
728.467
48.6672
346.636
-5.24081
207.569
67.2616
-5.30659
-3.67725
7.70995
262.693
260.623
139.249
294.226
594.248
266.81
21.8581
578.129
1130.72
9.86525
798.128
705.073
107.915
673.075
356.907
390.32
25.5042
132.769
94.4819
5.13951
258.388
77.7046
546.256
1002.15
491.381
503.403
-24.3565
423.707
69.6319
273.284
311.692
68.1237
288.058
251.033
183.276
292.026
-4.82211
175.409
-0.750258
595.723
73.4539
456.284
1161.63
36.6344
35.2587
-12.4172
266.419
97.776
875.882
281.517
51.113
263.887
522.861
98.2882
126.25
409.433
277.81
181.996
831.2
32.5658
338.349
222.315
166.662
449.125
95.1983
436.38
312.667
267.515
407.845
29.9226
65.048
357.888
678.345
1174.65
430.583
73.4042
95.7911
-9.04668
738.51
19.3091
1469.27
67.6356
68.1293
339.701
801.876
275.912
818.186
71.4993
789.12
405.312
257.888
34.5118
102.591
53.3418
341.983
752.899
718.143
147.867
608.351
830.218
166.1
298.144
371.357
411.965
154.27
150.583
466.095
76.7444
125.18
-13.4468
17.6667
27.3582
551.533
-5.85235
721.224
1146.08
2077.12
-9.71886
993.956
553.151
530.145
-3.43041
671.24
77.6227
223.707
316.361
395.425
213.656
377.524
159.983
15.8787
37.9294
135.145
89.0697
12.4283
143.855
655.262
53.7551
115.687
247.547
472.877
254.198
314.321
202.556
171.494
662.457
257.454
979.28
1020.67
143.501
20.4852
1.22279
22.2113
422.837
31.7967
254.807
401.432
33.2811
844.999
734.95
123.759
412.508
508.196
524.867
13.6869
447.899
307.516
698.069
0.494918
5.39808
487.681
44.1969
236.417
279.374
525.573
1183.68
29.5024
18.5075
394.422
844.232
434.308
35.9825
14.9989
76.1453
1535.03
32.1506
845.801
19.398
413.621
31.7668
40.8472
31.5308
199.208
259.745
620.086
430.048
117.777
162.753
1044.51
3.3996
-19.9135
-7.19495
196.561
-9.05261
191.479
75.6553
148.459
480.274
108.34
174.285
1.88647
1188.99
126.25
771.127
-12.9067
197.766
-25.053
661.098
88.0805
111.783
-39.9482
97.6916
217.562
78.0356
544.832
39.5126
126.451
446.489
40.2142
120.024
43.7267
336.521
892.44
605.117
285.054
249.781
286.895
105.474
107.789
178.211
639.505
93.6575
198.797
548.064
194.766
8.2029
46.1526
278.434
18.6703
816.963
1320.57
1163.52
117.764
61.3675
818.904
-11.7887
481.577
382.243
245.115
-25.8555
211.317
80.9005
95.6483
-46.638
7.81992
526.741
312.966
1132.63
34.9766
304.296
4.66432
401.713
-1.37915
82.2348
-13.8991
93.8419
38.3155
54.862
143.57
880.521
27.0155
26.0038
165.786
980.512
190.434
183.665
642.972
19.0321
590.001
79.3078
1074.5
214.97
24.2706
-26.6192
95.249
32.4165
122.938
95.3472
184.024
1220.9
644.692
151.508
42.2566
431.693
35.2587
568.543
5.92352
-32.0746
-33.4155
266.442
19.5267
452.343
483.916
-10.7312
-4.10411
114.315
519.129
383.146
945.217
210.343
1446.99
814.686
-30.6752
160.722
95.5768
379.774
323.621
92.0694
423.034
112.614
178.648
357.271
996.482
-9.21311
154.395
261.407
401.939
1139.89
1102.81
228.72
-8.74715
57.2852
302.932
77.2217
193.224
333.671
500.906
86.3704
85.3002
136.981
187.855
166.746
347.539
33.5965
293.801
267.211
138.654
372.21
518.255
80.4983
118.181
33.4445
199.752
47.6223
142.764
-4.96513
81.7283
615.969
429.851
-4.62437
9.57127
18.8649
194.664
43.7099
47.3607
198.825
409.115
522.655
446.539
100.032
44.1208
407.847
21.6869
20.4852
23.7116
142.05
44.7001
370.763
372.463
4.92031
333.521
316.173
460.962
20.5482
121.427
125.11
494.549
-16.551
63.7891
339.334
427.855
-14.9952
461.713
224.257
8.19393
162.086
-14.3296
138.457
-36.3879
866.103
124.523
82.973
516.51
606.908
383.088
372.456
366.311
42.6284
32.2344
269.681
233.538
7.50264
167.083
296.699
87.5333
187.024
336.579
673.347
14.2423
1038
545.719
686.795
172.427
123.4
25.39
755.906
689.308
832.787
581.262
-7.71177
110.895
32.6452
499.194
832.493
184.172
-50.9558
357.943
1074.68
365.891
3.05798
106.161
254.28
41.4696
697.323
214.842
33.2116
1386.97
877.784
143.383
201.414
195.92
874.49
773.187
391.55
85.5558
3.36903
899.075
520.928
14.4483
523.246
16.4145
120.256
826.677
-7.36804
-5.05379
1150.67
523.557
106.191
497.325
1783.15
19.4036
442.055
234.682
840.675
241.893
-12.2843
503.391
261.887
575.105
-19.7468
301.25
191.53
72.9045
477.893
593.388
168.834
322.631
47.509
704.101
361.313
188.952
-4.82211
710.828
360.944
140.325
127.802
446.914
374.826
102.785
230.219
1035.14
127.088
298.678
103.375
202.717
234.583
690.442
38.174
99.7329
13.6317
-0.35598
104.944
74.975
463.731
547.915
180.797
9.58208
-15.5251
158.41
618.441
336.671
223.254
25.7318
101.37
-12.5063
278.561
68.8188
86.3643
885.281
403.878
162.081
699.915
380.897
1295.84
24.986
1127.38
89.2883
4.13314
983.679
219.461
112.532
51.1298
18.904
369.717
11.4187
-18.2924
554.678
30.1306
261.332
53.1805
12.2616
658.972
349.648
385.987
822.586
574.687
7.21875
284.381
693.342
312.425
24.3044
41.163
383.796
-3.36674
248.799
380.231
1.94495
247.59
354.522
600.27
9.36765
406.842
506.69
567.211
199.349
29.0272
888.97
216.013
841.232
1317.89
16.086
15.2773
70.1747
611.46
229.777
293.939
394.332
268.859
14.021
338.731
30.3603
410.236
122.968
1.88044
415.351
363.736
153.965
616.238
4.34513
84.9903
-39.9032
296.01
306.965
192.7
156.348
881.932
399.733
368.441
12.8883
999.243
156.434
346.715
355.781
456.425
244.286
974.166
227.463
236.434
-28.3265
695.596
34.0578
221.926
51.0072
841.969
3.39215
316.714
114.33
221.977
167.479
1078.47
557.046
269.333
831.2
302.909
63.2705
211.769
218.605
647.922
9.98254
584.033
270.023
381.157
197.731
325.125
281.999
632.419
46.9359
600.324
100.389
111.777
124.073
350.244
146.373
269.953
-3.21817
206.673
158.389
99.7737
586.537
118.903
309.084
53.1805
224.031
94.8783
336.53
498.372
171.763
175.783
1692
110.268
584.232
-1.93653
46.3074
37.4228
363.502
181.397
92.2106
494.301
312.764
-18.6698
73.3023
219.394
98.0199
-28.1137
38.1738
454.767
1216.93
412.789
215.941
45.2624
337.47
42.0637
39.8695
-2.60677
473.849
973.095
41.1603
112.409
81.8971
587.736
18.747
169.849
391.971
406.343
77.4337
-18.0833
-23.0366
397.21
218.513
798.91
21.7385
-28.3411
-2.86171
9.08165
222.723
589.484
396.086
-22.8373
90.6564
45.2789
-7.17166
227.548
15.6852
571.998
599.345
181.781
23.3255
73.5367
9.58208
-11.7769
16.0098
516.543
368.389
12.4672
629.307
427.01
280.808
-24.8395
302.897
37.4189
199.981
138.622
99.259
492.492
0.381392
-22.9408
843.125
511.691
712.359
227.086
16.9948
181.782
9.53952
174.981
548.471
-18.043
400.092
94.3662
208.516
-0.224114
317.811
-17.9065
539.441
6.40079
114.085
-27.2431
564.996
617.967
292.73
41.0454
8.64982
181.791
501.558
138.849
127.728
376.358
206.744
242.412
692.857
169.511
23.0436
24.9715
7.35932
142.613
102.694
245.689
64.4251
261.798
406.622
92.7792
233.033
46.9418
96.1659
621.017
656.224
964.929
64.036
1623.27
349.362
49.2389
235.776
161.166
88.0935
1295.82
651.187
66.0404
649.576
157.826
832.137
140.802
855.063
503.186
543.823
37.9132
1607.62
63.7985
260.733
48.8609
165.784
546.161
172.972
43.763
613.28
562.455
39.2929
-9.42882
16.8001
306.895
121.61
279.233
76.206
427.95
2.36898
183.434
97.8753
125.847
436.796
109.53
292.868
66.7337
389.516
133.837
96.9688
312.736
894.797
178.002
429.623
666.606
108.912
321.409
107.067
149.156
81.2422
595.405
-0.0922775
713.637
-0.328374
171.661
489.838
676.487
68.1147
6.26802
281.2
328.55
39.1196
169.904
876.847
167.11
1299.05
278.148
1441.85
493.287
1087.47
150.506
14.0521
120.89
205.898
119.889
1674.93
26.6414
31.9107
384.43
-14.5033
456.335
-3.47233
20.9589
1108.01
400.725
566.23
734.651
335.433
119.892
213.565
92.5359
344.129
19.8128
395.298
229.859
112.065
966.741
24.0606
198.174
524.676
85.6628
547.169
1345.19
2.25546
5.17015
-26.4417
511.691
916.632
320.594
491.574
-16.8693
52.643
34.4257
248.62
746.576
469.433
51.0947
829.987
-0.780641
691.815
425.552
24.877
19.882
-0.289771
250.029
679.803
678.179
2.74197
120.843
52.2898
3.02762
253.005
790.164
359.988
281.401
17.524
370.517
292.262
269.483
-24.6912
574.264
673.347
-0.750258
-20.8449
10.2568
629.699
286.443
331.418
100.353
988.29
632.149
775.628
321.704
64.973
466.03
40.6998
17.4476
64.6519
111.519
198.551
241.704
31.3702
524.013
882.153
357.061
364.753
243.181
427.286
795.817
231.791
601.815
44.4724
172.584
51.212
76.1615
50.0781
583.556
162.124
211.721
126.961
14.9143
587.604
380.122
90.2253
121.262
338.465
130.335
464.361
16.0929
48.3147
35.3769
708.477
58.334
303.734
128.303
426.221
-25.9512
67.0873
87.7788
179.434
277.299
35.063
80.5184
50.2122
277.743
155.095
257.063
140.626
146.391
598.151
360.389
63.8874
739.625
388.629
107.738
126.057
929.313
227.186
1.09342
13.4032
894.068
40.1896
229.15
126.704
551.754
-17.0998
200.9
147.867
156.701
721.522
104.256
652.343
726.808
-18.0833
647.879
734.542
807.34
316.389
58.8961
-13.8712
537.107
108.466
65.6053
25.9482
269.574
49.3833
552.501
547.929
298.278
3.53263
97.7692
740.581
634.22
437.35
300.258
54.8611
1529.23
31.8715
195.74
13.8059
261.381
482.083
824.801
79.6994
-6.31235
106.821
68.6792
57.5032
230.75
61.339
84.9452
8.84869
86.3643
90.6765
327.041
261.407
493.768
103.158
-4.55902
943.862
1160.43
413.962
-3.04149
658.814
366.618
-26.3664
608.42
496.248
460.743
1198.93
89.8927
670.371
149.867
670.849
139.062
409.968
78.7817
182.353
59.9674
68.1589
434.153
649.09
392.175
260.271
421.803
37.1916
21.3933
51.9912
50.3666
42.0974
415.071
31.384
103.449
164.734
711.425
11.2508
89.2638
672.957
245.794
428.832
3.20033
396.92
396.974
100.126
21.1721
-8.24652
50.3696
1117.31
-15.9802
16.8795
700.612
262.078
220.293
748.41
-2.2226
551.677
94.0046
157.206
172.739
131.971
785.926
367.724
257.26
290.124
689.653
170.552
25.0503
36.0553
397.514
21.9563
139.67
1462.96
689.209
604.662
1.28121
240.051
246.115
711.47
143.781
343.111
517.964
55.3018
396.34
126.451
304.458
123.773
26.8601
32.9223
286.065
111.277
293.372
-33.8036
462.765
353.547
314.541
203.797
14.2906
547.165
66.9221
1253.69
207.955
228.249
154.055
563.642
24.1581
605.639
185.603
268.205
193.352
464.897
-9.37301
13.811
138.05
248.074
133.975
78.4867
126.656
674.949
416.181
191.989
21.1288
485.093
591.109
16.3839
469.384
23.3913
67.8416
333.4
-10.0908
253.005
518.425
13.2861
140.846
679.956
-9.91813
28.0187
314.461
333.255
150.725
81.1422
402.174
412.064
223.9
575.351
372.65
125.271
25.39
60.6277
1125.97
98.1527
549.403
636.967
58.4138
375.138
201.311
467.335
30.4983
29.9817
248.213
133.746
338.218
630.134
254.34
68.455
1063.78
676.09
138.68
59.3089
1322.5
774.696
167.809
209.196
417.115
1077.52
275.358
87.4298
155.168
31.5816
100.897
113.841
214.816
409.876
108.637
72.701
54.7293
700.449
234.053
5.69308
-12.9048
75.0909
28.6794
378.559
243.798
1106.39
49.9691
85.0306
317.633
233.047
129.805
140.331
43.9377
382.824
514.635
367.027
182.563
265.635
1373.46
491.873
66.4948
81.9838
497.003
39.1713
923.194
18.747
493.047
174.58
232.055
776.46
10.6966
745.55
40.1555
238.564
64.8421
520.76
39.7207
365.456
533.262
113.102
213.295
85.0342
375.115
532.019
498.819
375.138
214.43
131.877
200.932
322.853
-4.10411
189.293
58.9328
669.729
28.9972
452.098
429.373
299.318
66.5809
49.9386
392.961
341.32
711.64
436.828
385.201
332.885
169.738
194.833
-18.8702
113.667
10.8653
110.292
631.258
27.4091
161.107
-1.93255
848.885
306.959
423.087
715.688
506.313
75.0335
515.582
58.4197
622.318
199.219
410.418
58.2652
329.205
71.9122
87.1232
285.521
-18.2457
99.1014
808.146
177.256
34.018
150.064
191.669
45.7562
679.803
37.2481
171.408
518.145
7.02116
140.93
22.4952
66.775
622.358
400.721
-6.8389
99.2332
-15.3748
243.3
-38.5553
359.068
737.065
9.14017
802.466
24.3758
410.132
244.656
163.701
381.961
954.601
153.975
350.235
22.8065
483.834
1123.35
94.396
-35.094
273.258
451.647
15.0049
274.45
409.234
49.6119
62.0559
190.622
265.232
-10.0605
27.6632
429.161
111.783
100.607
137.047
238.713
78.0117
803.172
121.163
265.738
22.2113
605.021
406.196
198.589
21.9445
119.882
33.6667
618.054
6.00359
-4.20019
294.024
151.928
592.773
266.115
277.531
489.824
3.52402
11.6683
158.515
266.256
557.432
133.573
349.718
636.893
482.414
147.569
12.8853
831.114
151.324
165.293
69.1564
398.456
519.123
167.975
24.5305
24.6543
389.476
176.759
467.3
222.466
155.455
-30.3673
130.856
733.56
1026.24
342.724
458.159
70.9233
-0.84693
109.353
140.206
293.056
766.278
138.999
268.316
128.223
467.05
-35.094
365.087
74.975
594.766
452.536
90.4033
354.41
140.022
521.979
306.657
248.803
378.561
64.9311
-8.08912
116.432
5.11706
127.607
484.121
199.85
1236.36
58.8173
1354.03
-38.4436
-8.48157
99.787
304.458
37.5655
296.726
662.609
148.436
-3.95433
88.1687
296.632
174.451
330.362
103.248
504.572
43.0577
79.4174
51.617
87.382
-4.12723
751.223
226.285
726.436
571.528
198.263
733.141
698.575
56.0172
-9.29945
481.849
418.24
701.029
126.131
43.1008
315.012
272.432
51.8432
2.57173
147.093
508.535
129.805
39.7793
473.358
305.758
286.871
263.203
335.972
295.37
451.36
510.525
1080.85
743.771
585.611
177.316
59.9765
928.845
953.57
178.633
233.042
297.429
54.2556
1118.44
33.4048
422.465
101.757
101.565
51.4862
923.928
674.375
42.8123
405.825
407.33
809.248
212.471
145.962
178.354
663.744
1188.94
840.274
1192.42
1294.62
633.431
259.458
808.41
315.729
900
3.95988
243.096
4.73675
23.6727
514.92
751.5
531.574
130.592
481.875
417.412
182.397
38.6802
394.906
266.275
1423.14
79.6647
23.3776
15.6992
42.2467
16.7962
-7.62577
16.2153
670.537
12.841
35.1306
267.29
331.165
562.161
206.081
990.993
148.433
87.6291
170.856
262.44
266.331
187.535
459.715
407.365
25.279
-18.9648
43.3883
211.908
355.033
69.8545
64.4968
128.304
653.078
18.2656
35.4232
490.285
0.00637436
33.0418
54.5156
540.023
107.419
62.5015
98.7777
474.046
533.727
18.4123
319.391
955.021
923.164
726.907
774.355
737.394
413.88
42.8123
35.2587
4.44936
-24.0615
580.745
322.657
41.5541
158.208
130.003
1089.24
-10.7312
149.569
-11.2478
13.9552
-4.93474
84.7811
776.075
149.393
151.109
80.1371
358.653
2.89131
78.0117
251.054
27.9815
1125.66
303.22
55.9445
301.248
197.949
151.737
36.937
149.867
340.693
324.595
301.273
80.9005
112.515
260.709
65.916
725.392
281.678
31.8564
23.1813
107.519
59.0122
229.299
34.1571
147.271
320.75
-5.4836
564.928
94.2174
188.548
40.9397
24.1297
12.1123
639.959
3.27303
24.7381
7.31218
1031.92
656.091
307.638
601.246
-10.6474
6.27956
256.199
20.5224
200.143
30.7851
302.846
51.1571
194.153
183.428
129.676
98.3379
104.961
239.592
84.0418
205.3
117.718
58.7973
273.915
73.8101
960.777
102.461
84.182
871.196
406.249
295.162
298.926
29.8848
10.9948
1214.34
44.2523
-31.4546
3358.38
118.313
221.629
1986.79
118.41
630.863
-14.5606
203.507
63.3934
194.672
71.2947
53.6488
579.016
31.7296
402.273
1185.9
65.3148
121.512
156.72
232.322
1215.72
792.663
285.239
672.338
-17.0714
45.2932
200.739
352.453
2.44248
76.834
221.309
341.773
32.5568
45.6405
757.618
-9.59444
7.92016
150.21
320.604
36.1213
8.63762
428.871
308.125
428.678
205.914
317.585
423.064
1884.62
316.885
24.9599
234.916
469.843
132.966
29.6028
89.6268
806.648
32.9804
359.07
45.864
256.76
1146.64
117.775
391.331
23.19
682.461
1062.38
26.5546
253.324
1016.53
167.485
-22.0814
103.587
749.27
742.127
104.96
57.0587
1400.61
49.6119
60.1819
21.9563
14.1071
181.094
230.062
290.48
1.28121
54.5881
203.768
311.802
591.348
454.596
155.477
833.83
27.4597
382.007
363.092
251.062
445.483
31.7926
61.4566
19.1221
338.754
284.653
1096.64
331.781
15.3162
324.342
103.642
170.537
511.789
272.432
657.167
460.062
122.238
6.71562
191.44
191.293
365.957
801.811
209.413
40.9963
4.61604
255.776
12.6434
731.261
25.5164
131.352
5.91366
288.277
345.425
761.528
-0.5478
59.8778
631.178
203.199
898.799
354.756
2401.8
50.3696
266.483
94.5897
153.686
338.917
22.1976
38.5085
204.931
539.383
112.745
17.1843
463.68
13.8111
369.598
33.3772
565.965
18.7531
291.317
30.6725
66.4785
1403.89
209.363
192.581
318.591
557.81
157.662
820.336
28.2814
11.8566
482.834
21.9672
2.58071
670.059
34.9082
227.834
496.557
421.535
329.457
25.9594
674.362
183.596
621.646
133
292.288
63.3307
1282.24
1.42201
301.52
380.751
24.4337
2.08775
114.642
418.045
388.5
366.135
280.152
465.431
903.795
54.1238
1046.15
238.291
13.2571
851.34
216.659
31.5694
295.007
-12.2506
198.467
575.345
10.553
78.8784
110.861
421.335
204.87
124.346
417.369
646.461
396.92
12.7901
512.42
360.942
367.874
299.62
79.0761
385.07
830.224
352.036
460.729
418.944
47.5092
531.886
274.315
35.9086
864.262
674.988
291.173
240.394
353.843
303.595
899.564
87.0438
692.237
424.556
34.9082
306.545
237.936
374.684
222.363
78.3317
243.351
39.0531
513.017
128.609
37.4189
185.474
7.42978
541.218
515.75
143.851
57.8913
-9.05472
161.241
378.775
48.8539
30.5535
594.248
660.364
632.258
622.853
17.3615
1141.08
320.889
506.283
498.64
855.408
54.862
567.109
100.91
51.3784
1021.13
1055.97
381.834
227.137
108.512
68.6199
704.655
1116.25
210.063
204.565
76.5072
88.7385
-17.4144
215.425
172.032
509.418
43.9036
49.847
49.2831
312.219
62.2095
401.937
174.301
75.6202
880.463
369.892
781.787
-0.215505
118.384
230.835
572.376
87.7251
1309.97
159.308
216.354
159.744
75.1744
439.873
188.395
599.011
63.2705
399.176
91.2364
373.179
471.76
182.491
471.566
318.521
548.972
-21.266
16.4875
5.34469
63.4159
366.84
779.549
501.705
67.4079
117.679
75.344
323.761
376.483
710.587
586.654
3.96181
648.751
431.163
450.344
1.87139
369.884
11.9421
55.2641
45.6405
304.094
434.559
202.823
47.9451
311.38
107.336
237.274
110.28
866.597
27.6283
11.0112
0.867908
19.6432
22.0137
785.609
434.599
232.391
33.0418
1285.78
0.291463
104.618
81.1818
178.694
679.738
644.586
91.447
85.8787
760.118
152.923
82.2288
345.194
460.033
74.674
636.336
219.923
391.331
4.44936
54.6492
142.754
392.466
260.903
5.26622
20.6113
474.151
23.3255
34.4206
31.8083
59.4812
289.755
217.796
22.5404
721.762
13.6077
2.81053
56.4978
133.403
115.495
1192.34
37.1565
341.342
600.117
1099.3
35.3915
698.796
22.569
18.8758
1153.42
726.071
24.6486
19.2986
315.503
341.54
111.444
309.614
1185.28
174.838
855.893
900.037
352.12
137.122
449.847
568.056
46.9799
363.566
37.6505
30.6776
76.206
27.1531
780.274
54.8428
591.981
422.089
4.84156
56.5068
50.7384
722.35
206.661
475.28
495.532
567.359
1442.8
340.074
328.864
924.29
301.541
1043.13
286.738
63.0269
279.404
485.675
248.034
376.139
-20.997
458.818
426.534
1363
21.5012
123.397
636.336
132.71
-10.9431
831.87
105.272
4.53416
-12.4258
575.746
-14.4793
20.2587
116.204
439.368
733.646
845.652
47.0634
173.756
31.169
35.6067
291.693
1414.33
757.363
1345.07
135.103
128.789
0.157219
636.03
381.389
-2.83635
456.287
270.724
3.83235
737.571
182.992
11.0382
223.21
1184.5
753.905
412.458
1186.81
62.8114
43.2779
931.859
155.502
7.64179
-10.4075
-5.75887
338.778
-4.5282
51.3391
77.5434
19.8128
1098.13
470.261
-10.0216
-0.277512
1013.57
130.708
765.791
732.701
245.436
694.891
858.704
698.575
198.446
65.6632
-5.40852
335.586
82.4562
978.432
326.78
780.855
463.592
568.758
109.359
240.375
146.601
125.847
431.174
-23.5287
0.514093
100.467
112.154
57.0006
117.583
610.712
308.249
138.206
294.604
294.044
78.7171
720.824
195.071
-18.4492
33.4037
474.796
196.229
10.8622
-4.07651
748.552
59.2174
139.805
99.0954
2725.26
12.1308
820.854
370.774
488.284
624.722
338.857
101.901
845.522
500.7
607.983
124.381
204.681
287.245
961.393
233.27
215.966
547.439
2064.69
-11.9345
179.91
3.15528
78.951
227.374
848.277
301.203
369.348
549.823
60.8819
114.402
371.688
437.364
516.385
525.914
374.743
221.01
792.452
859.72
49.8979
183.596
1618.65
39.2889
188.893
245.884
117.614
84.5467
32.1828
92.3977
374.811
404.967
251.817
85.5764
452.348
1076.63
236.795
56.7169
333.36
523.003
55.1821
148.565
278.946
96.356
33.2505
428.155
254.398
2401.05
297.256
1021.37
44.2862
136.974
144.595
85.8775
-6.8389
16.7743
323.831
125.234
431.835
2.43142
452.774
532.6
281.996
136.518
76.5455
327.115
382.967
22.1403
-8.6691
-16.5653
86.5248
527.399
834.652
727.545
9.88356
145.821
140.552
526.625
463.731
23.375
177.504
716.882
23.6727
374.365
44.977
18.0794
314.25
156.254
32.8764
79.8858
402.122
590.26
191.025
733.983
143.924
771.838
777.261
524.037
275.425
119.396
882.627
296.036
623.676
717.315
181.58
58.4117
513.565
9.58401
112.768
287.301
-18.7433
429.33
30.6776
810.84
613.517
184.575
77.4996
506.493
41.0053
-13.8991
270.004
426.247
414.683
887.575
1133.52
205.914
32.727
709.299
12.6434
260.87
522.871
256.056
221.307
50.8912
18.4112
199.308
61.7519
-22.871
583.956
413.418
277.132
56.2349
1124.15
14.1456
247.028
240.582
191.456
252.783
508.19
159.62
480.547
227.455
244.036
657.441
374.81
318.604
332.546
334.271
40.2416
1076.16
33.9449
115.66
323.328
654.049
467.855
134.34
215.758
758.492
106.992
1196.27
992.58
340.558
905.331
43.8102
79.728
49.9007
137.879
468.446
462.765
398.874
-0.476632
1198.7
230.452
260.429
408.342
480.077
121.885
513.708
706.847
3.87636
277.359
408.716
426.105
40.5988
480.459
28.7739
71.7094
3.52402
135.357
314.062
429.446
101.338
448.736
56.7361
515.078
476.791
724.781
249.018
951.019
334.486
1309.5
24.7381
409.729
313.137
123.98
8.15363
215.425
59.5879
32.6592
162.291
216.641
279.006
536.348
338.218
84.3459
419.5
207.174
341.738
198.302
536.684
447.686
146.502
776.649
729.704
34.2464
3.74474
48.7381
10.2071
43.791
66.4785
120.388
358.158
389.273
10.359
1590.39
409.973
460.427
316.957
1120.86
128.049
53.6727
321.818
71.3717
441.359
12.1562
514.383
245.964
261.354
39.4396
540.354
83.5221
104.742
157.617
56.7519
702.938
476.539
536.157
4.19635
28.0652
333.729
581.797
123.552
267.564
45.7169
1.8472
284.129
360.833
182.491
700.044
42.4045
400.248
412.224
475.883
1646.65
280.731
426.81
271.038
427.225
1.81558
-7.56275
781.281
195.218
412.508
174.857
264.241
410.59
-14.3
460.39
287.43
317.633
305.968
59.746
-29.5612
597.046
217.676
212.604
472.779
609.85
520.508
1097.97
-27.2431
-60.4452
77.2119
339.022
4.90169
127.443
203.582
236.3
-16.5751
240.477
45.8223
1366.75
2699.26
123.551
1319.53
104.568
236.839
862.02
20.6277
170.251
42.2566
205.799
958.349
43.4048
397.087
20.9324
24.6875
107.608
214.336
2.3873
-11.6004
127.433
601.588
12.0811
94.3908
304.485
67.9145
254.34
49.7143
685.218
85.0396
-21.4716
632.735
254.071
236.062
256.096
136.428
37.2038
24.0606
606.721
-19.4426
579.024
44.4333
610.887
119.874
736.12
125.11
119.735
894.245
9.44122
65.916
762.873
221.708
384.181
294.398
291.173
-6.7986
208.938
-7.00135
222.79
-53.2545
24.5015
847.912
101.714
109.837
346.412
85.1116
466.16
437.525
126.465
567.367
598.202
189.097
132.338
67.4728
40.5381
436.825
-12.827
147.722
283.581
662.203
235.585
116.1
1.49184
365.115
741.056
673.911
467.2
529.61
314.613
148.417
156.434
0.0129437
181.496
1.58286
1281.01
86.8646
-22.8373
471.092
9.67165
-5.8377
5.93992
965.93
619.134
485.791
28.1076
824.602
398.139
23.375
-54.1362
-25.5303
1.175
156.62
830.141
680.156
633.055
121.537
707.695
50.5373
265.573
249.192
211.703
40.8419
20.9961
1378.86
18.1192
887.441
109.847
630.947
338.266
915.651
591.96
79.0171
337.311
20.3406
265.675
1003.34
190.642
191.311
554.071
13.0156
506.202
836.481
344.67
334.288
26.1678
267.957
-8.9084
344.266
182.537
48.9422
250.194
61.0748
522.219
165.525
153.333
-5.90186
378.014
284.766
128.982
508.672
212.891
21.1721
218.515
464.538
154.039
510.632
579.099
50.3086
782.513
68.9919
606.025
2226.69
712.463
-7.17166
553.257
352.838
393.198
136.803
78.7232
570.553
285.546
892.942
97.8995
346.914
77.8253
-55.0381
153.673
-23.0816
161.41
191.325
-3.13592
3.07294
5.10056
3.90535
218.113
190.235
6.51096
697.614
283.843
-22.4046
267.678
63.8444
58.334
76.9719
345.695
154.481
75.6222
261.13
676.998
663.655
371.94
62.7227
23.3593
132.503
17.5988
559.48
212.92
1060.11
17.9319
44.609
476.947
583.941
93.4588
215.824
312.948
94.3662
64.2132
9.14622
453.948
17.96
410.705
-7.35767
546.187
146.691
38.6227
50.31
471.169
-30.2182
1192.77
257.65
14.8084
407.826
-35.6009
53.6565
-31.5677
379.158
17.524
408.218
276.288
31.1064
105.505
372.189
108.466
97.8168
66.4787
196.79
63.4296
383.892
164.071
1347.1
93.4878
105.265
272.064
739.168
141.248
399.583
414.682
100.844
474.135
361.707
43.9403
51.0479
367.529
447.369
291.469
530.36
638.395
563.501
178.276
50.0946
260.666
485.995
548.426
258.099
890.339
1031.46
36.519
401.939
96.0388
2781.2
137.43
640.12
527.82
436.451
663.615
127.966
343.117
311.621
424.246
1172.31
31.1601
827.535
48.6553
-16.9961
8.71905
-11.6235
348.299
72.6119
492.817
91.285
661.158
195.284
106.617
4.06374
26.3078
421.879
498.825
54.4761
181.782
315.536
250.494
413.211
32.522
19.2356
633.21
9.79423
13.4032
34.5674
427.801
214.785
835.544
40.134
777.255
215.284
28.9789
480.663
840.981
405.174
93.5192
66.7459
530.367
8.67894
82.6266
2.16553
59.6406
49.3831
58.0038
70.1405
827.584
2363.75
432.159
250.895
87.0935
262.382
35.3186
80.2936
47.8788
92.4868
-23.6616
388.233
485.168
609.389
343.279
1516.91
94.396
21.0222
80.2289
436.654
231.217
167.967
317.789
104.877
42.974
106.17
1032.33
337.03
528.01
73.0261
119.396
54.2894
31.7926
955.386
363.95
111.992
503.919
729.327
116.263
779.825
414.492
180.039
450.344
637.18
330.005
151.169
375.511
257.663
386.553
398.952
735.058
299.07
60.1087
143.263
14.7028
130.702
130.951
386.926
364.471
580.485
17.2418
277.178
-29.9787
499.684
277.529
58.3875
53.0709
234.916
368.643
637.09
327.579
36.4073
96.6987
978.82
92.953
434.553
82.8243
25.2493
192.74
-30.2763
109.723
302.382
-17.2151
883.386
133.36
292.139
375.131
4.07274
94.4893
86.8997
99.7329
757.636
241.751
88.0935
340.043
326.299
930.525
16.4188
145.516
-4.34099
113.813
60.1405
289.959
90.1124
722.237
328.915
312.007
100.214
611.407
491.09
883.308
606.387
19.9478
334.114
69.5038
111.096
806.816
82.6333
157.376
489.277
838.544
517.106
162.616
608.291
2.61336
3.72126
294.142
230.625
36.3779
379.268
535.126
225.595
432.21
117.264
9.29995
68.6892
481.256
106.544
676.061
106.277
14.926
143.916
326.469
-28.563
153.469
521.306
603.52
568.056
635.632
108.693
3.91732
13.811
36.8506
465.466
966.06
62.5071
325.863
31.0785
384.468
544.313
683.301
21.3933
321.857
67.2332
461.888
445.056
436.182
232.2
-11.238
334.766
189.448
213.935
113.101
7.40399
494.371
686.708
-4.50089
306.03
72.3383
451.42
17.232
235.145
59.9831
470.102
39.0642
66.6195
395.212
585.026
934.071
268.399
489.645
537.501
781.498
709.234
349.264
129.759
18.9524
141.896
-6.50764
1.18392
65.1445
89.9546
16.2054
-8.08912
42.5984
294.399
368.516
59.4485
36.3285
25.3168
117.081
-14.5311
15.8513
65.6765
42.2926
38.6885
330.221
309.015
271.935
721.603
17.0299
319.117
342.047
92.0036
472.713
22.6343
355.035
972.504
653.621
786.328
248.116
71.1876
494.025
179.049
44.891
551.222
192.74
349.677
154.008
-29.328
578.231
738.278
10.6456
463.584
319.589
393.315
-10.638
270.375
543.653
24.9312
116.703
317.949
604.352
106.967
266.761
293.508
304.565
134.229
34.0918
356.333
-14.9399
289.243
326.121
499.244
-5.33253
139.54
254.448
46.6333
57.7996
351.68
273.224
49.9033
306.514
441.771
175.028
366.564
-18.223
571.117
391.286
35.4139
301.971
500.943
9.48541
11.3977
228.179
265.529
844.694
356.984
721.701
45.5755
435.467
698.54
-22.4825
91.6694
437.568
250.565
550.109
395.59
577.807
160.567
682.535
288.01
67.929
74.4145
32.0425
72.8338
271.388
304.452
359.608
662.055
373.336
374.521
935.574
23.0501
41.6625
600.645
449.639
-4.43044
70.1421
99.967
371.963
620.936
525.997
405.577
71.0116
637.761
177.731
22.1561
124.507
158.106
484.546
496.83
466.757
741.847
59.68
383.21
41.9361
166.093
227.834
33.6037
265.466
74.5835
198.349
186.705
97.389
831.541
421.277
155.929
171.962
106.617
167.107
350.521
762.959
1417.12
1514.37
331.341
611.88
64.8245
389.561
47.158
638.817
715.872
-7.77038
781.261
715.113
178.321
-29.8465
-36.6471
568.356
411.562
9.08056
171.319
192.546
-32.0923
-12.2506
82.4244
658.55
301.941
595.022
322.585
151.47
83.1163
574.791
209.567
102
329.083
42.3533
37.2512
58.4614
58.9825
245.516
153.385
149.078
729.669
93.3548
103.775
595.738
491.323
83.2449
53.1665
26.7502
451.294
51.4365
73.5367
356.284
436.125
396.417
265.427
417.469
358.653
79.8858
700.099
101.129
468.387
1050.7
76.4576
52.1715
889.705
600.873
209.833
113.774
41.171
346.636
53.0233
361.139
81.3171
186.785
104.082
27.3876
522.251
83.9644
268.926
638.289
108.451
64.0246
663.18
16.8457
162.77
16.3535
14.3403
1014.95
733.274
-47.5844
21.3933
125.08
100.966
0.867908
180.813
803.413
161.923
191.371
-0.930659
425.659
57.3267
655.278
94.3108
490.665
20.3351
607.587
251.97
253.608
27.974
884.743
223.721
243.057
618.391
628.762
188.055
585.354
354.289
20.3353
40.9937
19.979
448.623
96.8321
1376.83
114.167
275.243
602.92
207.598
187.988
109.645
71.1142
251.573
34.4398
297.12
304.774
27.3091
565.898
9.24083
14.715
67.1641
136.105
103.011
724.719
204.215
37.4148
14.605
112.825
265.665
9.16555
-7.17261
-20.0463
29.9824
5.79138
383.553
248.074
27.1531
-7.00135
252.775
-36.3879
26.5217
157.936
-17.5993
440.116
77.6153
338.973
341.948
699.929
-30.4602
4.12337
41.0454
492.159
745.885
616.735
731.177
28.7185
413.829
359.541
219.655
750.471
212.324
548.964
54.5322
679.906
345.535
409.192
224.608
581.549
-18.0394
224.672
54.6656
682.485
90.3626
52.9871
812.989
179.907
566.655
502.698
300.062
319.298
1080.48
33.0341
107.894
519.046
335.328
1041.33
134.554
241.477
166.49
203.797
26.1745
977.718
29.9266
2.25546
29.533
357.742
251.44
67.5373
405.012
258.945
684.162
38.1738
51.8432
259.319
115.234
0.662918
137.092
594.913
270.38
169.807
1.5843
86.9856
248.768
-13.3516
169.534
177.065
106.347
37.8566
327.777
415.322
33.7396
351.633
174.456
146.469
128.981
1567.32
153.581
158.913
37.153
-8.57024
9.92768
110.34
123.701
614.405
252.708
248.404
86.8646
213.295
41.9307
92.1306
273.931
195.227
609.858
559.164
36.0147
395.941
338.85
697.149
937.045
163.93
620.764
461.232
715.361
139.865
649.853
251.124
220.479
171.909
369.361
-1.26186
87.4059
143.781
519.274
145.024
295.182
1187.2
488.146
-23.9014
1029.72
-4.99901
806.912
343.339
37.2751
44.1208
334.759
6.69437
297.906
22.3593
143.924
1.57176
78.2341
587.912
28.0525
33.6667
612.432
22.8702
488.679
468.312
168.982
15.3162
219.394
626.506
680.283
791.025
649.119
-14.2949
25.279
283.479
-3.97225
-20.1908
195.996
12.0786
409.061
260.205
291.259
261.363
42.132
330.298
44.4158
26.9899
25.3063
486.488
239.235
270.473
136.467
225.277
583.389
362.303
1238.62
384.368
239.501
68.7688
93.6527
1002.64
1180.37
54.0567
364.596
388.589
163.745
144.604
1851.9
13.4431
42.0155
857.141
510.153
566.481
951.67
208.018
194.915
566.805
336.145
34.6194
334.032
776.075
78.1782
25.3515
12.4283
91.3815
123.688
128.649
-2.46692
67.7066
550.47
211.94
59.4485
138.838
568.563
42.1412
107.711
9.83179
426.272
764.703
476.636
190.344
149.258
260.88
1101.74
481.831
753.462
787.638
155.711
86.7331
499.469
114.492
292.803
361.649
944.675
469.353
227.856
1276.98
80.558
267.263
85.3456
331.623
7.74247
110.684
168.377
554.024
235.33
93.6329
144.174
316.066
565.589
179.633
747.45
153.197
50.5373
404.254
361.636
23.9753
260.877
155.095
442.075
63.7891
766.707
251.449
20.743
176.731
693.402
556.767
-6.80376
602.819
800.924
158.338
281.773
257.242
563.87
349
210.989
19.0254
42.0637
1203.66
-4.48084
52.1841
688.561
653.816
1166.54
416.945
848.477
452.025
460.836
196.056
941.964
60.1378
277.653
455.069
36.2043
-12.4611
1449.98
296.01
183.33
263.169
501.497
200.295
182.15
787.994
667.18
297.688
650.01
135.96
1031.39
42.755
-10.006
43.8251
49.9805
141.817
852.549
569.472
786.578
216.099
89.0147
19.6901
33.7326
451.89
6.99112
466.813
53.0861
98.4687
352.254
492.75
130.806
228.359
132.756
59.4935
146.115
889.637
3.68965
61.7777
263.856
20.9961
215.313
0.315608
30.0559
1349.54
24.6865
161.298
1251.87
438.701
25.0554
381.679
-3.05047
40.2716
152.462
418.412
493.303
181.004
5.7608
102.034
637.697
735.775
512.488
789.884
535.508
307.722
413.448
301.731
1067.53
481.926
340.751
455.995
279.893
42.5557
713.927
552.521
43.6609
604.573
114.088
221.505
248.263
586.294
84.0418
529.514
492.531
107.523
94.0046
-0.215505
125.887
17.6526
92.5219
354.606
289.119
537.501
13.1151
125.575
85.0204
32.7453
369.639
407.821
33.7848
617.057
0.93646
112.72
27.4141
90.3871
315.951
254.093
26.0212
224.905
1634.16
43.0552
611.804
18.8249
89.1443
294.613
1425.96
249.338
54.8779
701.064
395.954
68.4336
500.55
69.7887
344.782
324.359
475.913
295.029
75.1708
809.672
88.9316
450.959
12.2959
21.2631
232.548
171.812
267.443
955.494
811.677
53.3064
43.4417
220.892
164.979
662.607
34.4318
329.505
548.673
76.0733
957.279
26.9648
405.31
520.348
524.694
18.8855
334.227
55.5015
-2.78193
-35.2486
-18.7828
501.012
50.6335
362.437
-27.8213
381.295
454.655
317.23
34.4519
152.44
47.1445
-23.8159
350.691
904.977
627.996
27.6916
594.543
66.299
150.943
520.188
22.3593
464.117
209.516
217.089
250.648
786.406
5.55973
31.3149
9.31184
39.2889
125.175
843.711
213.191
590.126
183.729
-24.1492
26.5606
73.2168
828.906
106.819
30.6776
852.069
330.533
385.1
553.512
-3.97225
41.6534
220.359
-29.8465
187.921
-34.4659
620.026
579.865
46.369
114.085
51.4677
439.434
687.307
544.633
142.435
166.1
487.425
2.16553
193.626
-23.7055
-45.5254
63.626
61.462
50.2714
87.0071
214.765
247.934
454.648
457.637
-15.2812
222.723
242.782
6.27978
863.596
602.276
39.6567
26.0214
264.561
20.9393
242.541
229.329
317.125
1038.75
29.6291
-3.75153
31.8715
139.368
253.706
188.582
412.224
657.668
233.607
80.2057
548.824
389.329
-11.9463
168.122
41.171
252.932
140.167
687.33
813.14
-7.18066
0.0708854
32.0728
862.394
493.049
204.966
838.951
-6.7986
293.271
137.302
16.6425
613.244
106.041
253.284
682.299
15.8267
60.4842
642.515
744.783
537.374
256.514
57.0899
220.665
290.296
48.8934
7.78773
722.112
-12.4611
98.7777
110.478
283.784
988.754
208.579
711.395
-26.4671
41.5948
443.166
461.033
157.133
9.07912
325.241
336.115
465.47
671.24
310.007
11.937
34.1406
141.068
505.642
97.448
669.054
246.339
371.753
75.4107
-20.403
-6.15473
-2.75951
782.669
190.707
16.866
244.841
286.139
0.240183
51.9687
-23.7507
19.9395
475.491
2032.21
49.6796
207.059
68.3551
512.081
450.635
449.86
-6.87308
325.277
722.723
403.309
115.986
40.062
1125.51
893.8
278.585
310.716
7.21875
640.628
336.63
35.5448
284.314
133
250.673
640.726
4.06374
181.855
243.842
615.017
446.156
79.2792
134.93
525.982
66.5085
154.336
234.034
217.816
232.669
-9.23173
148.565
228.346
12.023
848.469
104.715
411.288
272.642
-45.4527
34.8867
738.388
994.438
138.351
96.1744
306.799
3.41976
122.614
19.862
429.719
762.515
594.444
965.157
545.065
308.374
34.3908
854.226
291.181
556.899
247.161
468.834
35.9319
57.008
731.578
982.418
-5.10897
320.109
742.127
43.1159
394.391
156.235
248.263
39.8035
301.936
6.96373
47.8403
503.434
346.254
318.591
0.240183
809.767
476.625
117.391
719.12
637.34
1112.04
298.93
17.7784
27.1257
742.592
212.628
761.494
94.9105
363.954
376.481
-35.4116
-11.1568
452.176
145.27
541.779
118.02
2138.46
643.642
290.344
258.193
38.5753
317.456
360.833
547.141
1128.43
121.929
8.59699
845.974
-7.10774
111.588
465.912
368.024
1427.18
25.5379
83.5311
41.1591
-15.122
525.961
516.863
305.195
865.342
910.094
410.358
399.118
346.636
276.974
22.8702
565.516
41.3003
800.55
80.7131
328.53
286.729
48.8949
-3.05563
1151.92
87.1232
373.434
436.433
56.6459
451.935
395.567
572.424
214.158
16.1339
721.226
145.944
2.74197
644.204
620.691
672.069
125.569
44.2862
28.2786
82.7504
470.061
523.522
1003.95
189.188
389.424
145.849
223.814
212.891
304.156
638.306
449.546
161.535
154.56
286.745
157.133
32.5167
142.08
253.7
746.18
181.569
146.502
399.962
26.9296
862.478
1241.15
102.718
553.686
58.7835
195.789
1091.15
897.889
16.3341
51.5884
913.854
71.2139
1052.56
1783.52
736.748
460.515
264.414
-3.13592
891.38
-13.6401
1094.61
182.506
336.412
847.99
191.616
636.167
472.349
156.171
38.5445
64.9254
386.443
78.5046
14.2511
44.1281
411.887
91.0666
125.074
188.489
172.494
127.674
43.2387
117
56.5077
38.0393
90.6147
755.709
533.109
517.635
266.996
49.5963
787.657
100.644
407.405
381.688
216.526
784.51
286.119
739.447
117.698
638.117
27.3431
370.821
618.748
1077.57
311.758
1460.39
16.6425
88.505
133.343
122.649
478.401
14.2598
29.6953
88.8597
14.5098
968.659
484.377
115.221
106.347
804.35
74.7786
437.811
26.2433
732.927
272.031
37.1518
227.359
525.396
31.7668
-26.6192
22.1604
177.284
51.1571
1159.3
35.3771
100.212
599.412
28.7686
589.982
38.1826
290.782
377.012
431.821
180.424
173.932
944.526
39.3678
716.581
594.965
377.135
522.332
432.024
687.092
426.839
432.248
91.2364
33.9734
201.232
868.71
-8.19533
393.484
559.695
16.4875
799.949
252.697
544.877
22.4263
74.4184
84.2745
901.359
679.898
-7.11487
717.315
785.029
465.084
255.087
230.834
241.752
21.3072
-12.4208
531.277
30.648
9.14622
109.12
139.515
484.023
284.125
1858.78
343.733
260.013
35.3741
242.622
169.568
593.604
384.559
219.082
354.205
639.224
125.854
29.6556
266.714
581.618
104.4
56.1297
328.762
999.999
43.6609
159.661
291.367
48.7387
44.6889
20.3235
368.344
312.621
21.316
157.723
839.366
406.99
145.089
598.52
251.532
427.8
333.228
172.411
131.197
90.6426
564.306
186.874
312.084
635.308
417.256
304.88
50.84
121.309
52.6442
274.226
267.316
379.914
699.184
113.398
321.377
506.887
920.628
867.777
381.059
675.37
51.617
40.4276
520.92
1331.81
173.909
104.67
466.34
499.899
12.4166
567.78
438.473
234.192
848.564
31.6543
127.752
397.373
271.953
58.4197
1366.76
13.1158
193.198
199.344
810.294
619.358
397.965
74.7385
26.6608
600.795
238.291
890.32
-12.2843
15.5066
74.2299
681.87
100.104
333.351
611.813
714.922
177.561
62.2194
322.155
118.073
878.246
89.6257
496.287
-7.77593
898.522
798.907
-14.3839
-3.56386
87.7014
783.546
591.038
6.92459
672.739
312.045
555.372
96.2232
1075.8
397.023
199.24
768.131
319.313
388.256
28.897
86.8997
21.0222
651.819
254.87
556.61
47.5391
317.603
122.262
452.991
881.8
780.795
308.773
381.648
572.871
58.3362
259.99
165.088
66.2045
151.124
1086.44
348.734
221.861
252.079
606.235
313.858
88.5426
28.9698
258.705
107.445
432.098
250.458
14.7863
35.6948
186.063
37.6447
281.636
267.085
56.3963
453.972
241.709
1233.84
122.832
36.7823
323.412
1153.72
547.165
224.821
395.809
351.872
12.9137
446.343
157.492
120.154
573.592
404.796
976.558
45.6701
4.66432
643.468
392.175
-45.2017
4.17203
49.8191
80.8696
37.6199
265.078
639.571
18.4509
28.8896
5.38903
132.053
578.115
186.932
13.4937
425.229
254.152
852.009
1469.44
0.291463
573.135
-6.8389
756.575
372.847
205.819
739.503
1216.83
167.916
-20.8449
768.078
632.587
392.337
374.465
88.7823
71.5158
50.3843
17.1843
39.68
-23.8496
205.791
37.4779
315.531
686.794
443.706
950.151
100.538
94.9845
35.8474
21.9837
1029.03
-21.8766
649.626
73.2458
49.743
282.285
16.0647
11.174
-15.122
428.51
100.897
5.14557
282.282
339.143
289.936
704.59
196.71
61.4566
452.031
230.305
11.56
108.767
-48.512
204.597
106.95
166.789
78.88
27.4803
184.356
572.085
372.715
32.283
182.878
382.594
275.626
274.448
369.705
12.3858
164.628
2860.6
503.641
26.0038
355.066
501.278
74.4875
2.2493
567.122
9.37671
771.424
97.6191
237.677
521.587
336.115
293.681
58.0038
-7.8785
168.338
356.873
583.956
127.994
-18.9708
114.683
128.323
382.322
608.783
147.76
550.128
-22.8373
199.352
167.093
-18.9562
19.0584
1003.41
43.7962
382.717
-35.094
168.31
-1.86167
240.717
182.472
14.0047
107.27
35.819
209.363
249.25
1127.53
259.902
745.373
709.009
514.693
-18.5834
6.34349
208.975
527.319
23.506
33.0341
1013.07
-11.3739
1191.25
14.6134
226.484
331.407
46.375
362.867
73.0261
117.063
592.754
179.355
73.5736
413.027
340.459
1174.17
405.949
34.9939
257.812
104.579
656.857
622.882
29.3544
236.83
405.714
566.631
702.551
2.29797
246.596
-5.33743
227.596
76.104
42.008
222.531
-33.9664
186.4
763.647
2143.75
51.7533
725.27
464.077
9.04084
232.981
79.3681
349.903
48.6334
3.3659
824.261
6.42229
503.371
41.7868
275.853
662.432
250.834
34.7603
81.2424
63.3697
201.226
386.359
856.233
272.057
249.575
255.659
188.099
-5.21477
263.076
745.021
565.269
290.41
12.989
308.57
631.181
1.59655
108.394
23.8862
18.6782
792.186
50.5413
-15.059
53.9604
103.455
616.116
517.037
168.982
78.7817
-27.8973
478.211
341.208
1437.98
429.33
169.909
600.399
25.0258
15.4874
61.6201
90.3791
38.5747
37.7661
262.508
-36.6471
517.756
366.584
855.966
15.8604
257.65
-7.97136
69.7157
159.112
321.619
207.33
573.632
625.609
510.343
158.079
-17.4144
577.12
543.097
-7.82464
718.567
195.268
17.753
145.829
109.397
-15.208
571.908
13.4431
58.8821
287.425
43.5109
-89.4419
16.5106
146.174
193.041
351.287
-25.5495
115.204
7.70801
25.7044
327.076
1013.18
782.912
319.804
72.3895
154.746
653.979
-5.7517
381.658
511.241
1156.02
254.571
10.7678
331.008
719.583
775.797
160.782
135.314
18.2886
56.0172
296.418
404.869
502.463
266.441
14.9899
511.789
285.551
263.613
59.0122
529.15
564.589
290.256
368.41
536.817
774.503
398.886
58.8746
-7.72944
391.205
519.492
381.589
320.472
537.166
24.5305
-9.07887
1066.01
41.8265
68.7926
239.788
344.446
102.745
564.894
1497.94
435.907
357.716
53.3603
524.447
225.915
70.866
-16.1654
358.248
1583.37
-14.6748
30.3097
409.239
-13.4744
74.9593
591.018
817.979
178.484
622.402
55.6894
287.721
563.404
529.913
264.243
79.9236
900.833
609.684
544.678
134.411
-20.4575
30.6917
370.208
280.411
152.872
706.393
-15.6438
3.36903
331.432
47.3121
852.935
21.4893
6.94062
25.7849
-5.82698
-5.30659
174.359
0.323653
500.504
521.559
314.84
356.242
374.183
293.052
45.8938
411.083
22.2647
733.184
610.293
132.26
301.622
20.1918
-9.166
680.933
423.993
-21.7849
918.223
355.101
-7.97136
64.0935
273.43
18.0201
260.502
573.632
622.481
74.6331
8.09327
1095.11
235.585
109.541
53.0287
446.636
-2.01101
62.0285
1005.99
411.127
556.026
467.529
271.753
85.9184
486.966
546.054
247.678
638.841
467.428
53.1665
90.3626
9.88356
311.092
41.2419
471.227
45.8638
463.106
685.376
1758.86
509.056
7.04849
81.2915
417.06
885.734
302.797
46.7813
149.796
78.9965
88.639
255.533
56.8567
90.1903
454.399
405.669
23.0383
5.06656
257.232
216.25
48.1043
121.005
376.319
36.5416
643.111
48.4864
209.453
0.712919
-2.3872
1014.03
1174.39
38.557
648.324
40.0027
715.735
21.0691
389.737
65.5578
43.5655
115.63
118.283
585.652
637.428
308.452
531.589
1162.53
331.37
412.015
588.846
128.281
26.8456
267.855
211.954
183.845
186.835
601.525
1492.71
287.38
30.6309
808.75
414.826
172.066
154.375
1231.56
400.835
311.413
296.888
36.2999
347.11
440.919
70.8585
361.691
7.50866
821.678
73.9748
148.499
663.631
21.9563
197.766
329.145
410.42
407.885
-23.0816
202.639
57.5909
146.789
279.943
96.5946
121.115
61.0423
356.002
946.274
1000.1
100.922
1287.18
314.141
326.025
316.173
80.1973
7.29148
170.856
9.44122
-9.15665
155.871
112.572
991.949
194.9
225.057
73.7811
41.9271
431.951
34.3961
315.338
-5.1983
382.594
168.805
-4.78799
400.317
878.454
85.9739
162.038
415.071
302.1
27.3905
389.812
557.78
185.7
216.746
422.272
301.445
714.408
655.831
48.3435
362.495
42.3508
124.246
308.471
352.094
288.972
643.691
526.626
136.518
153.382
493.907
591.969
396.666
219.987
807.103
233.646
18.5897
355.828
254.343
23.9391
77.4178
15.9262
-9.35793
666.13
73.776
8.38246
163.255
125.03
117.181
868.877
368.334
261.567
406.602
164.267
35.3049
55.7454
132.357
519.054
101.141
11.1779
20.2272
315.224
799.774
255.087
1255.95
118.194
5.25358
222.074
447.134
253.305
389.566
131.164
820.567
132.617
285.571
529.848
327.309
653.251
-5.72502
33.3102
32.0634
64.3655
1463.49
24.8172
899.483
320.431
230.972
110.008
163.797
219.482
212.713
613.065
454.629
51.8283
320.125
311.94
716.448
484.118
238.564
1084.33
15.3579
668.054
1514.26
245.214
16.0197
36.2648
251.826
318.893
891.84
125.88
30.7711
-4.10411
292.351
24.3753
650.988
178.922
271.951
100.667
396.417
348.129
182.997
278.643
285.098
477.382
734.804
429.773
48.2041
110.727
-25.3251
229.811
658.869
200.455
112.314
-0.651278
-9.74943
108.418
37.179
20.1381
20.5523
434.725
224.821
25.8494
322.721
705.134
362.427
495.761
173.675
765.684
430.667
282.044
508.978
346.463
202.378
3.47402
5.18008
10.0833
799.713
-18.5843
19.9625
179.808
102.651
82.6632
94.3506
74.8042
304.053
391.611
475.538
325.396
183.826
120.232
13.7758
284.766
237.624
10.916
100.126
72.3358
21.1721
306.597
517.608
259.508
822.728
773.701
477.596
16.0197
30.6426
726.789
45.6788
-12.8171
500.16
62.1619
47.6377
487.95
110.977
8.0095
164.562
193.025
554.736
321.302
26.9244
366.329
525.187
432.377
8.48488
-53.164
3.30036
386.057
252.338
73.3288
68.8353
817.263
478.499
619.641
158.774
-1.71685
698.107
566.857
292.816
75.8214
20.6989
306.096
508.935
449.109
212.154
151.593
-27.9153
39.443
609.601
328.125
444.68
179.004
120.957
321.64
424.611
43.0331
16.7371
407.895
12.841
636.88
76.3601
360.993
125.5
554.179
520.932
790.789
1408.91
676.919
574.886
147.846
296.418
322.41
1000.96
118.39
534.677
208.019
723.559
291.173
739.625
251.823
62.7604
-16.2037
611.369
822.871
149.127
858.219
691.107
811.675
566.615
52.9282
98.1553
1115.03
1520.33
266.87
330.052
433.853
599.01
680.454
793.021
136.477
113.041
30.6424
20.0669
11.1521
97.1231
169.466
741.377
425.183
285.744
730.899
286.441
179.063
329.487
229.337
311.396
-2.08957
54.6656
176.487
244.415
56.9146
15.4
-12.6052
912.314
342.966
426.1
533.121
843.542
98.793
14.1071
484.693
231.936
61.8436
44.3164
-26.8298
429.401
518.611
738.552
479.239
480.482
924.869
308.236
821.302
184.517
618.526
529.11
229.699
48.0588
215.903
59.7639
835.921
654.579
1087.12
225.855
393.728
575.786
22.443
281.255
126.399
40.8016
27.3309
184.804
724.402
447.815
7.74247
52.5883
22.2001
375.148
497.016
165.575
843.225
1.27522
-31.1697
415.166
45.1785
97.213
105.554
699.536
315.017
221.708
281.817
169.683
687.083
100.398
89.8848
869.437
325.436
205.768
-20.8922
7.19396
-15.4692
20.5523
715.349
234.2
805.461
770.623
591.753
568.158
1784.32
556.921
54.4761
276.056
28.1083
-23.6704
1026.36
306.136
409.041
212.193
1074.93
110.855
2.01267
246.337
88.5952
765.76
679.996
70.7318
87.8479
15.8604
250.153
471.79
881.186
987.449
55.5015
700.907
224.197
15.1602
4.03959
438.202
193.626
490.458
261.987
-11.5728
750.427
-18.9708
75.328
21.5012
446.041
267.703
553.151
790.64
190.067
223.707
313.376
228.28
48.7223
130.147
171.227
457.72
15.2043
8.83779
16.1764
145.729
461.02
494.092
81.8661
243.869
65.0872
249.421
111.182
325.412
177.515
69.4977
311.816
252.079
38.3931
257.606
18.8249
473.328
409.754
2.25907
1662.09
60.1658
137.337
210.059
36.1333
381.403
13.5667
50.554
524.884
864.781
477.75
80.157
107.528
186.55
100.501
124.761
-18.8702
291.703
123.411
217.089
1277.64
499.674
138.618
35.063
213.585
78.6443
580.573
365.824
325.635
678.728
249.322
729.225
19.3091
612.817
928.355
229.879
124.386
345.744
714.682
513.989
358.371
283.123
-29.1509
570.23
310.362
44.6878
105.726
387.449
511.387
27.1048
50.1247
392.055
33.5491
109.849
1318.65
678.58
412.586
1000.42
592.802
388.589
-15.5403
815.126
95.1951
142.101
-46.0516
77.958
109.82
638.826
251.49
349.463
390.833
28.7686
27.7625
1342.53
410.205
35.925
39.68
431.821
383.002
796.885
244.142
284.502
502.956
492.18
106.02
447.772
111.793
402.622
1.17217
339.147
800.16
18.3531
-3.36674
254.668
152.013
986.082
663.548
247.945
3.74546
260.664
154.366
396.671
206.845
25.279
275.912
492.099
195.188
181.923
330.67
139.195
278.14
40.7468
35.3741
287.6
27.6359
433.285
140.371
4.90169
109.879
95.8688
52.1444
124.285
347.36
219.173
584.326
432.581
351.25
327.209
281.667
81.7086
134.703
54.7133
365.456
340.791
537.566
242.782
289.264
949.803
497.329
651.959
43.4212
-1.08804
353.017
184.066
246.016
1320.86
19.4473
-30.8419
599.002
51.672
-15.122
310.793
22.0122
4.92031
136.744
93.6448
517.176
1551.34
32.2405
43.4191
31.93
954.223
196.905
28.6794
828.335
80.754
198.02
-38.6577
201.441
469.179
495.248
12.8943
-7.07236
563.313
424.373
2013.26
335.168
666.072
382.076
1007.24
683.559
54.7232
277.178
102.353
13.1248
529.669
69.5081
470.682
248.921
567.294
18.6484
2507.12
934.831
287.532
51.7211
180.468
6.74601
1.64391
480.126
460.033
91.8422
1457.73
260.204
325.241
90.6127
1137.21
0.701229
52.7752
127.221
309.546
210.681
30.6777
305.88
4.26136
329.832
411.257
218.079
218.278
808.171
225.1
690.998
195.891
222.566
63.7177
346.041
111.851
806.089
57.5909
-1.16743
27.2542
211.07
-5.7517
704.27
177.759
20.3124
340.603
-3.80662
185.466
-14.6111
1092.13
310.89
108.767
-37.2676
105.271
-9.2421
-20.0463
258.618
5.79138
38.1738
434.153
654.747
57.1382
481.92
789.12
302.559
97.2183
-8.50242
12.1469
123.213
457.647
33.0418
258.789
372.61
596.55
-26.7847
1.78179
-17.2488
595.625
-25.4368
49.847
62.4015
194.153
60.3355
-6.60984
314.554
265.826
47.5092
47.5529
-20.8302
73.4063
-7.17166
113.23
180.603
135.34
82.9721
9.36694
292.367
90.7919
281.797
445.04
22.9369
315.055
173.756
267.106
110.122
26.2364
-4.34099
500.616
381.804
502.42
135.545
387.257
1476.92
25.0842
617.522
362.607
-10.7829
158.28
3.83235
2.49725
432.098
1045.06
15.3775
655.717
41.4251
232.472
8.02623
-10.5378
6.63944
593.38
643.877
3.67776
843.2
48.0744
-5.89971
367.015
51.9972
336.788
112.056
512.001
394.976
1418.98
309.292
26.5606
-9.2421
95.5747
521.16
752.193
580.33
116.89
30.9012
525.401
195.398
481.411
110.994
511.905
534.247
0.834208
231.024
-30.7178
391.39
334.362
490.523
-15.9987
516.767
230.885
362.848
515.375
3.05674
26.4046
226.433
20.2747
3.46847
536.372
100.17
967.573
152.408
142.292
702.203
3.69753
30.6309
616.658
67.1869
232.148
364.807
160.017
883.94
419.178
-2.02507
457.028
475.589
259.202
30.9187
359.72
67.2168
166.741
203.784
187.618
153.141
102.626
73.088
392.893
27.5181
719.882
121.309
47.022
560.958
623.542
523.022
671.87
169.578
248.265
409.405
493.586
325.231
147.249
352.254
189.151
166.141
280.731
87.8036
518.814
490.529
612.118
251.062
80.5264
372.873
68.9529
99.7069
142.914
68.1986
198.03
-12.1105
475.204
631.192
94.8095
104.703
508.178
42.8642
20.5939
295.878
570.14
265.078
1353.59
-23.2215
34.5118
975.906
42.8703
156.415
613.722
32.2344
307.163
449.782
820.15
307.514
-3.45667
130.855
630.283
128.094
201.851
522.772
67.0842
396.974
667.968
254.12
433.467
379.685
2156.06
702.788
135.579
18.8308
31.5797
6.2107
348.34
124.927
594.8
72.4693
59.8191
48.4813
286.203
368.767
675.245
25.3123
35.507
108.446
573.413
179.421
209.17
459.198
37.7282
472.754
146.609
493.987
88.3429
11.0287
1.89095
43.0783
16.8183
-30.4606
3.43428
772.241
202.669
291.802
159.089
30.1807
-3.66054
446.558
399.339
24.8889
364.536
193.203
242.203
236.278
81.4218
537.72
381.882
-1.7171
85.9766
24.6008
80.72
343.821
1044.66
116.75
10.0299
77.0719
158.296
148.444
21.4933
679.282
39.9049
153.118
41.7144
32.5914
812.723
883.836
186.793
893.121
36.5416
55.4541
-18.9852
84.6393
370.826
241.734
1088.39
345.541
348.063
28.2674
32.9348
502.147
296.307
168.376
191.933
10.7617
104.715
147.045
317.62
10.7693
641.306
76.6526
81.7384
867.699
183.329
15.5895
53.1312
241.207
16.7743
38.9732
627.484
118.866
454.081
19.8645
258.391
574.351
39.0667
194.612
355.226
259.279
423.19
105.265
238.414
448.415
241.399
127.433
100.032
452.825
36.6794
50.5294
202.27
612.168
353.819
1013.59
977.96
25.7603
280.408
22.4263
158.751
485.325
1009.73
254.668
17.1822
386.129
781.809
611.514
58.0934
108.865
712.838
87.4504
3.50876
326.067
76.5626
968.45
11.9573
43.2599
143.076
702.616
349.031
617.272
26.1678
206.113
849.327
196.593
1.88044
495.936
1407.59
217.683
715.564
-48.0684
346.154
592.113
-6.00443
162.715
295.028
404.046
407.796
350.22
2.23943
1154.37
64.6682
302.373
321.111
24.453
119.661
480.349
20.916
656.241
253.324
261.281
236.825
115.836
101.196
50.6122
135.769
90.6426
641.817
58.5441
481.102
673.778
550.285
37.0335
121.153
10.6515
97.6916
29.4799
1173.34
499.114
1807.8
627.291
240.834
182.696
313.431
40.2142
641.015
21.2379
388.995
651.508
1585.25
712.341
34.2632
517.406
699.553
407.64
976.837
33.8787
124.525
54.2112
540.825
276.227
769.512
462.033
460.934
260.61
267.703
12.3451
248.083
398.319
638.255
88.0107
134.803
552.198
1408.92
452.285
232.619
186.407
169.059
216.396
212.64
617.117
-25.5047
591.583
-2.74021
432.186
863.136
-8.43597
190.387
-37.7259
300.157
91.5899
61.8233
10.9703
-0.442115
-21.7759
11.4008
486.605
531.436
1.77124
923.492
1049.68
150.573
517.084
52.9282
1149.51
427.253
259.083
344.108
54.3543
14.3011
431.203
42.774
619.039
233.042
20.0669
320.373
316.389
357.194
69.8978
51.7236
447.672
1152.92
372.952
218.977
1.58286
186.56
115.844
39.6567
897.462
669.359
96.27
405.312
10.8884
736.505
500.388
270.702
1213.21
163.93
24.5746
44.445
238.995
4.93205
141.981
74.9621
602.788
48.1329
243.869
132.554
75.133
255.485
293.553
56.3792
641.652
578.166
218.303
444.615
41.8526
601.369
0.195652
37.5689
71.7445
32.3852
107.789
315.291
161.124
60.807
16.7299
1062.17
102.294
487.996
296.349
619.09
498.665
56.0556
578.484
35.0588
303.319
39.125
202.479
28.2461
40.222
1031.54
135.219
238.666
14.5159
40.5276
560.287
-7.56275
32.2405
305.021
462.69
52.7895
-28.0401
519.33
52.7975
45.546
191.152
82.6281
131.877
444.851
85.2492
394.217
43.5984
-0.224114
562.644
65.8771
-5.4836
-29.1509
36.1213
-36.34
1135.39
25.7542
438.298
558.288
179.19
697.32
15.284
54.0184
71.8115
62.5015
346.154
164.826
70.8323
215.189
68.2665
255.994
103.631
434.033
605.093
506.363
4.63456
104.961
503.833
2506.65
739.04
417.568
22.7901
3.53263
45.2953
8.28229
4.44078
523.272
187.92
130.829
7.49287
-38.4692
229.084
879.149
522.174
233.091
394.571
10.4425
-28.1814
78.5813
211.118
18.3616
258.319
-15.4692
561.518
129.248
-45.0361
693.338
202.781
391.995
560.417
-24.1492
484.574
50.2312
34.6675
96.6836
631.316
451.956
-20.8541
30.9012
840.077
549.525
671.2
764.758
137.321
314.11
36.3858
261.887
582.601
570.584
15.8951
88.4563
702.054
316.724
113.627
-2.51964
405.406
410.141
50.989
229.481
-12.5637
105.556
67.3294
516.863
348.763
34.4401
1390.92
445.04
-3.73519
327.673
78.4196
270.523
228.288
739.083
125.864
24.1474
15.3103
320.79
463.68
636.001
627.283
97.0276
452.584
589.406
39.2551
183.409
-5.67303
51.9849
37.5329
8.92255
417.256
134.34
1006.61
21.9837
171.739
66.299
139.698
325.388
38.5535
24.2925
1562.84
220.489
40.8504
291.878
237.305
71.152
106.277
24.3044
704.582
65.2048
-1.49267
25.7849
159.091
354.269
318.805
75.2863
517.37
138.678
378.731
231.203
486.627
266.815
62.7604
19.4036
349.071
347.796
155.832
211.908
64.5525
171.054
570.495
141.946
717.534
257.615
81.4874
109.071
394.707
316.724
558.639
35.8987
40.9
231.107
143.086
125.952
64.273
21.2234
76.6998
30.1693
55.8423
336.165
48.154
521.877
545.366
224.599
26.8945
-39.7039
19.042
1.65856
288.924
97.776
219.958
137.214
-31.3459
-16.87
282.996
126.399
384.871
60.8563
129.759
-1.66232
263.358
250.677
588.456
591.544
-24.9557
249.491
108.191
676.708
1398.67
110.048
243.786
-29.0733
2.33553
298.835
1190.12
-6.87308
102.263
100.533
189.074
52.6695
148.139
34.2632
151.963
21.1408
323.307
1047.78
345.276
932.302
580.169
346.602
1160.85
506.507
678.569
149.728
42.1396
788.751
239.961
15.2305
130.177
313.255
324.771
840.216
1126.77
56.4571
418.795
53.3444
645.228
418.402
-12.3862
229.889
-4.61428
62.9949
-10.1791
582.466
46.0838
213.404
564.073
207.579
479.248
2.03046
319.813
14.1941
198.548
434.36
38.1286
141.009
66.2962
52.4393
92.2912
311.848
103.29
6.56561
1013.22
0.607538
20.2747
240.27
263.214
236.687
34.3419
-9.50727
108.88
903.487
6.32908
59.3984
99.3384
290.192
120.967
81.2424
95.2288
418.618
338.99
272.057
285.183
583.621
30.3925
-12.6052
-7.49966
664.256
409.433
701.112
83.8004
319.58
130.494
7.04849
16.866
344.167
455.638
95.0722
206.318
240.493
188.605
396.135
70.3577
173.589
3.67776
9.24083
389.154
325.785
571.114
137.979
337.269
209.837
466.19
295.898
58.1669
35.8209
52.7975
706.651
41.7979
682.157
449.145
351.148
94.6195
56.8849
656.418
13.5424
626.223
810.431
144.817
475.28
303.309
4.52672
104.465
391.447
549.969
32.7617
-43.5786
64.0935
18.5566
654.055
595.262
590.498
882.977
89.6257
574.122
-34.281
78.6185
327.579
65.2639
47.6517
136.054
56.7793
83.5827
145.947
28.4764
2.76049
286.745
9.08165
380.144
25.39
422.322
513.795
85.9915
808.04
540.056
519.809
691.938
412.808
955.418
550.972
461.033
38.3181
1014.86
971.95
102.626
164.917
1120.03
48.1329
268.232
254.368
690.269
44.3024
10.7228
176.319
38.2026
62.7981
420.703
77.854
2.94624
547.098
64.941
794.225
1.80758
100.748
1086.75
178.352
2.19772
641.059
-38.787
176.16
106.991
358.639
165.581
47.3466
207.797
17.2905
452.743
11.5292
135.071
984.719
202.913
321.607
134.643
-13.6012
239.647
310.089
193.931
54.7232
305.289
248.53
223.02
745.187
4.03959
455.069
-14.3955
521.648
-15.5403
-17.2488
468.188
278.483
39.9127
360.944
525.104
0.886426
125.575
342.665
438.24
32.8863
229.294
579.788
101.501
127.754
802.425
28.897
6.31484
32.2666
277.875
151.443
14.9891
50.6122
268.828
750.333
589.474
464.069
392.752
286.662
151.67
10.5931
190.776
773.687
687.306
36.7794
185.47
14.4483
740.198
309.154
649.913
318.973
325.635
387.727
748.068
562.291
114.532
-10.9207
-16.7384
682.728
101.197
41.3986
-18.043
25.279
709.06
11.0203
49.1496
597.966
21.4489
169.18
147.319
61.5544
482.414
355.59
213.41
917.286
47.7542
743.529
17.2418
487.073
264.25
611.237
188.951
780.208
516.694
442.187
53.9657
-17.9406
160.417
344.078
389.576
222.026
43.1165
516.954
28.7686
425.198
461.338
695.603
21.3074
174.696
77.3499
-13.4744
-20.6181
38.3181
-27.4235
201.411
495.202
523.076
889.491
552.402
40.5326
30.4169
417.15
419.56
356.153
52.7118
31.9943
10.237
0.807529
909.208
15.6273
444.614
131.42
118.941
292.747
352.874
1.31843
157.907
249.983
-10.0937
-3.42448
157.99
-29.9877
13.2876
619.134
132.428
-25.5393
336.374
231.173
17.3615
537.633
319.015
673.883
82.973
32.5064
309.062
281.564
604.153
200.456
504.089
564.556
582.273
413.047
35.8238
70.2839
294.474
365.734
209.566
489.728
54.2556
138.299
162.291
838.265
27.3607
556.367
52.8392
19.6271
155.56
93.4121
587.61
543.131
70.0417
30.2864
24.1474
671.233
185.857
190.067
53.1665
45.385
99.8387
-2.23005
494.766
130.147
304.286
158.308
206.359
705.99
64.7069
407.856
117.618
667.167
507.211
488.538
659.911
989.002
497.24
25.5617
23.8412
62.0014
90.9091
411.332
763.206
392.539
105.032
565.301
317.102
408.34
768.563
425.501
1166.2
594.242
187.933
326.262
17.3148
69.2947
55.0546
44.1208
537.158
25.435
16.7962
560.216
68.6892
20.2356
218.988
135.393
245.895
386.936
81.4554
225.437
-13.6741
628.297
94.9559
132.193
362.845
126.823
280.301
-7.86489
40.4616
12.8739
438.838
-41.4688
18.7198
803.532
348.063
-22.3324
124.91
1200.48
24.26
356.277
47.4989
468.358
781.451
328.423
27.5492
443.033
965.361
703.718
116.438
563.325
41.8265
506.655
97.0692
40.9011
233.184
94.8246
131.742
64.8421
-3.97829
423.904
313.855
382.322
355.781
60.9973
40.013
111.271
179.695
-7.17854
30.7711
60.6628
79.1182
62.3574
130.829
123.588
84.0834
172.363
23.8739
51.7486
43.508
695.33
581.45
55.2844
873.591
169.01
247.809
147.285
14.6677
11.5062
455.813
93.4876
258.638
-7.52151
110.522
265.642
38.5026
303.285
71.3407
759.267
883.416
356.268
13.2061
-8.84036
2.58071
265.261
383.484
2.00921
98.3181
51.4073
45.2633
139.239
144.963
1235.64
200.985
64.5928
204.666
523.743
225.758
509.358
313.35
439.953
205.942
354.514
283.055
358.16
352.453
24.9313
136.533
392.393
433.066
432.257
94.7789
97.0285
217.596
409.194
663.261
114.772
75.6665
610.911
959.984
40.1083
290.697
410.427
91.1378
307.514
543.771
42.774
255.53
-30.5329
-24.7451
208.821
21.736
1087.52
-43.8538
14.7624
335.823
457.285
123.397
51.6269
373.24
-45.1931
35.925
390.13
96.3634
817.785
-23.9554
-40.7162
1137.2
97.448
-7.48386
102.036
-31.1717
544.365
557.939
42.2181
175.472
812.683
196.184
725.504
-15.4977
33.9036
1582.32
518.441
306.825
-42.9463
6.34349
327.041
587.495
-10.3556
-31.3977
765.478
427.371
350.577
181.232
238.737
160.32
516.835
267.218
747.888
343.821
1307.03
763.031
38.9763
31.5816
316.415
12.6418
482.807
59.4258
67.4079
445.961
79.0922
8.91828
176.478
84.4039
161.383
489.455
138.809
375.382
91.9984
143.122
284.227
203.315
17.3615
142.205
356.357
770.38
1121.83
59.6803
51.9912
-0.233172
403.792
351.353
1125.84
255.248
419.607
503.193
386.303
782.59
379.79
24.0228
458.867
581.805
202.954
16.5382
626.738
87.3283
-13.8687
421.435
13.4838
726.15
663.432
40.9408
72.7974
84.9906
56.9232
20.916
198.436
4.06585
-1.54946
-2.9621
49.4184
633.842
546.871
151.796
22.5012
152.636
664.107
105.834
334.032
1355.16
372.054
439.715
-6.06997
341.079
231.791
24.603
130.679
1604.81
96.7763
6.97463
45.6989
40.3093
152.711
2.58071
64.7355
199.826
6.69437
760.8
555.946
513.115
57.8185
462.592
85.7304
346.64
423.48
291.351
429.711
171.858
350.935
-3.01588
91.2078
134.067
167.943
274.679
239.512
355.133
31.0913
-13.363
307.653
-3.9875
39.3345
278.962
29.5429
-21.7759
363.056
599.858
587.805
282.881
121.391
92.4765
391.521
0.454343
41.1603
354.164
0.461934
80.023
213.86
508.118
587.687
609.363
168.336
-23.7055
21.941
102.981
586.254
15.7926
130.432
455.955
74.2124
159.065
30.3504
493.766
88.094
42.8148
37.1901
713.172
288.258
444.855
448.203
580.745
165.242
6.40823
-32.2151
-33.7366
200.537
10.2071
444.841
[truncated: 114,923 more chars]
