# Supplementary material for: Nonlatching positive feedback enables robust bimodality by decoupling expression noise from the mean
Source: PLoS Biol. 2017 Oct 18;15(10):e2000841. doi: 10.1371/journal.pbio.2000841 (PMC5646755; doi:10.1371/journal.pbio.2000841)
Supplement: S29 Data — The corresponding mCherry fluorescence values were taken according to the gating strategy in S28 Data applied to the flow cytometry files (S27 Data) and were used to generate the numbers in Fig 3B and 3C and S7 and S11 Figs. (ZIP) [file pbio.2000841.s029.zip › S29_Data/LChITF Iso 3/3.txt]

"Y2-A"
54.3181
69.9401
92.6366
29.9553
-35.0076
34.5406
-0.445696
-52.9447
6.06554
-24.6547
-5.27978
76.3685
-1.91815
-1.03002
9.46041
2.23478
-31.1982
63.2691
4.16074
-4.18437
-55.2054
-8.98619
-1.61073
257.118
-9.38983
-1.7361
280.028
321.292
13.7733
11.1287
29.8895
15.3144
-5.40809
-28.2752
-2.91317
-10.6872
76.7878
25.5884
-31.2349
-40.7921
-33.2033
-23.9612
-40.4153
-22.8213
-15.8765
-16.8775
-8.50327
37.5725
-0.313698
0.643857
8.21123
-14.9294
-14.8562
-36.4964
7.17127
144.596
184.393
-14.0968
-5.2384
484.327
201.218
-9.85824
-7.77015
10.8578
-23.1644
2.20183
1.69623
-16.9362
4.90197
227.984
-33.0374
14.6837
204.914
26.1944
166.301
8.20138
2.0069
50.8652
-27.1955
234.871
-16.9882
11.2558
-31.5965
468.852
-44.6709
15.4652
262.696
-7.45069
227.118
7.7801
-2.08004
-11.3595
-30.7722
-22.85
-63.449
-34.5777
-23.9974
44.7034
-38.8502
21.1845
93.4015
-13.3325
-27.3591
5.45353
-4.58951
-17.0993
-50.1583
-17.3554
5.13883
-45.445
0.627339
-14.8242
8.15459
82.5827
126.508
95.4102
-17.2956
107.15
21.8962
20.2046
-20.9478
-23.458
-24.1224
-25.9041
347.771
-11.3355
-22.246
7.4149
-1.47986
-40.8124
32.0842
19.2287
17.0776
-16.7509
30.0528
18.2166
124.026
15.1627
-14.0968
16.7573
32.7869
5.78004
-40.5775
5.02952
16.3658
-19.546
-55.7666
-32.2874
6.22731
223.157
-43.5944
-12.065
149.641
24.9483
-22.4423
24.9559
5.98407
54.5356
104.14
-4.55264
29.3638
-2.69653
316.746
-38.9643
-17.3909
-23.3318
20.223
-13.4402
52.1072
-15.3874
-0.0975198
11.0607
-18.2633
95.5869
90.4319
20.4437
-16.4198
0.897638
139.547
53.063
-27.6475
12.7383
-5.40652
37.3181
9.39064
21.425
13.6883
0.628828
79.7986
73.7555
-4.86545
-10.0494
23.0089
-5.06233
11.0374
13.389
15.0046
71.4622
23.8714
17.5761
0.0816604
30.1347
114.266
-7.12253
3.73022
69.6469
9.26383
2.74785
-15.1537
4.54648
86.8917
6.97681
-17.9032
-14.9031
-17.7246
219.57
57.4635
-49.2719
130.38
-55.4255
-47.9394
8.23014
-49.6161
-22.2072
-21.4491
0.00536919
-43.0061
12.8087
8.74038
-85.3763
25.2175
41.28
-9.82417
-20.5679
-1.81749
-5.65201
-10.6447
-8.56297
1.40317
-5.17885
-22.1464
-19.2089
-46.0076
15.353
31.0122
25.9608
28.5989
-6.14663
4.24893
-9.29075
-15.5454
29.3114
28.0915
399.314
21.4072
21.4418
13.0693
28.7658
-0.115745
9.27482
5.94407
18.9548
35.4431
43.6608
-0.0489359
-13.767
39.9796
24.8002
38.0113
93.8228
157.823
4.5665
4.56224
65.2598
56.2111
-8.50327
24.454
55.9083
75.6065
48.0964
41.9444
69.4036
86.3433
190.266
40.9045
253.291
86.1004
400.751
4.56651
83.8451
91.5554
99.6864
83.6574
47.3532
42.9257
26.1673
23.6426
37.4515
60.5698
30.7924
95.1317
423.982
46.5598
-1.53165
37.0131
35.5632
12.0884
119.364
20.7048
60.3308
106.373
22.9014
38.9191
42.2461
49.1099
-3.4848
47.2222
31.8396
2.01203
55.175
48.6766
60.6249
16.7509
50.5043
56.5439
365.657
41.0653
45.8125
38.0386
26.188
23.7144
64.1556
-1.34413
132.94
16.7437
432.962
-15.9404
-13.1884
40.3836
68.0897
-7.78944
30.2927
27.8889
49.4188
-21.4886
304.211
74.3181
82.2561
55.1783
23.127
25.2701
9.03298
49.5331
72.6177
32.3025
33.4414
79.0532
-19.2089
112.4
14.416
31.9492
50.9605
324.874
100.75
58.5087
98.8893
-7.41668
-4.30102
-11.9181
40.2729
-17.6657
-15.1371
-1.98405
36.4952
31.5769
2.69535
34.5747
51.8587
54.2458
52.0941
-0.985969
31.5464
4.18549
20.7342
-23.9612
0.818368
-2.93402
7.16372
377.677
-38.4883
101.291
-6.85241
274.858
10.0853
63.4743
5.68532
35.7435
-19.6298
3.42313
-25.5027
104.649
-38.4597
28.4948
265.062
8.18968
23.8749
280.836
-0.67559
9.69809
277.863
30.7443
85.2004
513.711
1229.15
120.851
49.3539
85.9107
-2.85362
34.1798
-0.231923
-6.29381
28.0894
100.876
98.2669
47.8001
36.8069
16.265
8.73995
213.179
31.2487
190.263
38.7743
16.2134
4.47919
0.180028
486.205
1.36813
337.908
-11.1513
1.83169
78.043
275.58
25.6654
25.0257
12.6866
67.0992
9.03298
-12.6271
12.6248
22.197
9.71275
12.6503
5.57812
32.7032
-23.0654
0.0900817
0.360713
11.9053
-2.32322
37.8939
-19.5981
229.02
62.2147
-11.1064
8.32331
41.1803
10.0251
13.0027
-7.59177
-35.2854
3.96224
-0.164193
2.70902
50.5508
12.47
-42.4793
-38.918
-29.4551
16.9861
-18.339
-8.55622
33.4006
188.397
26.2261
8.36333
41.3206
181.471
59.3408
10.0853
84.089
24.0379
24.3331
-3.14845
45.7849
-11.7153
-27.6676
18.4488
2.21649
466.174
303.555
-12.2744
254.296
52.5639
-9.00962
16.4174
6.0348
37.0451
-8.98619
-57.8327
26.6075
-0.0195014
-39.2174
-16.0741
145.13
74.9135
-29.3303
16.7509
-5.71771
-7.17439
28.3251
-17.0308
25.1978
142.986
1.82513
647.778
15.6168
-27.6736
-1.34413
18.8601
-42.7019
-1.0557
-23.5487
15.0455
42.1556
-22.5588
55.3761
139.304
34.0409
29.763
47.7589
-0.337346
29.8554
22.9801
21.0809
-2.36775
53.119
7.96509
38.3743
350.357
-9.00987
60.9972
-8.07258
164.642
11.7323
-2.3985
49.2265
0.0795826
-9.92322
-15.6662
60.8876
-57.9581
-40.437
10.1974
46.8025
11.8992
-26.3527
-3.84364
163.366
9.58444
290.316
43.9385
9.92756
183.61
-45.6261
38.1056
-52.0365
6.15213
20.7342
-8.96872
105.766
-29.1709
42.771
-21.4987
13.1076
12.1115
-24.2717
-4.06183
6.26606
10.615
11.9594
5.37827
5.75848
-64.6074
27.786
9.66286
4.48232
33.6266
33.4344
-19.719
0.383798
15.8109
19.4341
50.1119
44.7037
20.9756
184.857
15.3203
88.5827
5.44437
-34.4534
-68.6446
-31.8852
-3.14845
150.733
42.6578
-32.33
28.5543
387.64
-7.15385
-39.8236
356.028
-34.7632
-41.806
24.4529
116.553
-27.4501
17.3545
-2.3985
58.5968
7.57585
5.06931
40.663
29.0285
46.0526
-18.8852
28.001
60.858
16.5844
4.56942
13.96
-9.98549
-8.21919
-0.102075
110.19
-55.3339
182.073
-0.312774
20.115
-21.0218
18.8601
38.2997
6.43631
50.2672
0.990049
48.7149
180.777
-1.06671
40.7838
44.5067
111.013
27.8192
-22.957
61.8001
10.2144
10.6678
262.459
22.8495
44.5284
62.2568
29.1276
118.45
4.01147
45.3481
56.2025
51.3923
122.641
33.6841
45.6324
41.1137
7.40076
20.9366
24.577
33.569
45.8125
26.7942
20.5658
-8.14475
193.653
43.5409
103.604
9.48979
-7.09465
23.3072
75.7768
84.0004
2.86411
101.189
53.3409
48.8169
35.2936
19.3845
46.2223
71.9295
33.4893
112.507
71.3508
2.85897
40.9045
41.1996
9.97002
103.881
1.42837
361.224
13.5618
37.1895
17.209
494.285
63.6742
64.5623
-0.576573
60.0602
50.9605
58.5087
113.882
13.5026
-18.4773
122.185
7.47676
-9.23236
15.785
-6.66922
20.5656
68.1212
-26.3527
16.7711
30.1992
22.3246
73.6458
31.8102
-6.27069
317.341
19.178
4.27807
50.7192
4.14974
49.5441
15.8066
48.3932
90.9452
22.4779
27.104
28.2021
20.301
8.14012
218.107
-24.6068
24.426
73.2249
-15.8817
18.4157
105.24
2.60826
26.1303
25.9381
150.821
45.796
-12.425
25.749
290.206
72.7019
15.3534
26.5647
9.87189
301.547
277.292
25.5167
12.4667
-38.6596
110.261
41.1996
54.9476
45.7849
10.7987
12.6476
34.1765
54.0561
17.209
44.9335
281.954
20.0382
45.0677
47.2124
38.1422
35.1581
13.5311
44.5413
143.446
30.3692
-5.35886
176.533
24.3434
3.8861
25.1553
45.8046
37.4322
27.9952
16.7711
45.2995
17.0807
28.6682
-28.1599
-8.14475
13.7427
-25.7996
-10.7145
31.9786
-3.34652
77.6551
38.2954
59.6376
10.3604
123.677
36.4743
52.565
42.7898
272.984
383.024
33.4893
142.492
65.7286
294.199
45.7849
102.628
33.2623
-5.17885
42.8117
11.5868
46.3834
61.8001
147.021
5.04562
26.327
122.175
-10.5835
26.6495
53.9117
81.6015
22.7521
112.815
22.4693
24.5008
47.6441
169.493
54.2988
99.23
32.181
-5.78639
40.1903
26.7942
14.9436
-10.0188
54.9722
28.5483
148.581
457.392
124.09
347.521
53.288
46.5191
29.101
1.8632
323.206
343.045
10.9307
26.8808
44.3482
22.2449
31.9222
140.691
8.48116
40.9045
20.9073
115.052
284.751
47.7474
22.8726
34.5516
19.4341
46.3637
50.3259
-0.386646
202.76
20.5849
45.5773
36.4146
48.28
37.0104
189.724
18.4488
230.853
18.2725
512.464
6.91969
28.4717
111.231
23.9137
551.388
171.978
-30.8425
58.4802
0.263336
88.4517
232.365
18.8786
4.54062
53.1286
27.9952
-3.84364
84.6548
2.08818
71.0503
24.8002
4.27807
45.097
30.3867
49.5441
12.0585
52.1413
59.0861
76.8258
47.7187
61.9353
10.9307
43.7474
31.2298
255.566
36.6074
91.0285
30.0329
30.5971
1.22956
5.41935
21.4451
34.3714
73.0473
217.273
121.571
26.686
23.1519
53.0242
38.7792
47.1131
310.486
-0.435475
107.039
32.1444
55.9808
-25.3259
274.242
389.509
17.7611
-3.30156
11.0125
-17.6708
14.3209
-0.0215873
145.853
-21.6734
25.3113
63.0438
-19.3422
-24.9932
5.15787
2907.94
29.0936
31.278
48.0725
-33.0021
41.4095
36.4292
22.6387
-19.2466
-3.17234
9.4634
496.585
18.7109
56.8217
79.5181
110.124
23.892
560.789
74.6708
45.32
-17.3348
22.4447
-2.45064
116.553
17.5275
26.6495
16.4304
17.2507
4.01147
41.6
16.8471
5.76017
8.28876
300.678
31.81
782.14
16.7509
29.8895
4.07001
47.0658
64.5532
38.0386
21.8403
39.9796
15.4299
26.7669
43.223
21.4331
4.56224
40.8969
4.73818
24.352
45.0687
148.695
74.3333
70.0554
27.8671
56.2851
33.8695
33.4082
58.3886
19.4748
57.9894
100.901
111.466
32.2429
27.0553
21.3081
57.8222
61.4575
60.331
46.1761
67.7941
34.2347
52.296
65.5227
53.6277
64.9405
58.7919
33.7072
82.15
158.062
-5.66472
25.7465
24.4957
20.8801
21.5302
19.3538
86.0854
88.0925
47.1143
4.08359
35.9139
56.6947
58.4226
26.2825
5.0411
34.9541
-31.1281
55.1698
-12.9685
57.1292
18.4033
27.9813
210.387
49.1919
8.87664
46.257
-8.90151
-40.3854
-23.0654
-11.1543
212.13
-42.4426
-4.19728
-3.33553
8.93409
-15.85
-23.9787
-12.8551
-5.6417
-48.5877
-29.1926
52.3639
57.1099
-0.282245
8.31755
-2.90661
-11.8596
11.1423
6.5103
-5.33366
20.302
18.241
-4.15523
-0.535421
-3.87106
23.0933
414.222
21.5409
-11.3144
-38.7321
-15.2857
-7.18859
12.2446
27.3102
65.6402
69.0154
11.9786
49.3254
38.2887
78.2651
46.3808
26.6803
20.3229
32.2015
12.6503
32.7032
31.9492
13.4792
6.28311
23.9137
47.2643
14.5563
31.0017
24.747
7.7596
58.0765
11.3824
4.54062
57.049
28.7658
13.0027
32.181
-11.0303
20.4505
36.4422
497.185
14.9436
34.9588
1220.64
4.18549
172.944
31.9786
9.77194
206.966
2.68818
50.2672
49.7158
5.61133
-12.2514
14.6788
21.8594
41.9444
164.674
41.2926
45.1139
90.9401
59.8635
25.9381
38.3771
457.656
413.113
68.1598
31.3712
42.8296
22.8497
18.0651
26.5647
11.0666
121.094
25.5852
-1.17825
18.7146
54.0391
13.7592
-11.2869
47.5568
15.1254
13.3839
-1.26093
9.24872
2.20953
19.0473
47.3244
32.1857
15.0381
139.037
35.4013
-2.63107
97.3363
188.494
19.1718
9.00909
17.8967
72.1092
-12.8492
8.52584
58.4616
52.979
14.6253
0.635245
34.4562
84.1479
255.641
26.3326
-18.0363
-22.9843
52.9221
-20.1451
63.4086
54.5162
10.0287
31.8293
2.47375
23.2962
46.406
1.40317
-18.2973
3.4563
-0.46821
-6.65222
3.17156
26.327
24.7236
2.53498
160.721
24.7755
46.4154
163.428
9.63367
37.4618
-14.8546
19.5332
66.4194
449.727
56.8768
1.75832
35.5117
41.5513
140.769
312.805
38.3163
171.097
14.9436
36.2315
21.0521
26.7669
155.667
7.89788
81.4032
21.4288
59.6376
75.0538
117.752
137.451
48.0964
71.9295
27.8671
24.426
63.8545
42.7785
49.0182
17.6008
71.1079
23.3845
66.4107
26.9303
153.186
37.2074
27.7243
55.5464
409.048
31.6813
50.5301
25.5167
-10.5486
-30.9481
11.8726
-4.04446
-29.0905
-16.42
398.944
4.818
-4.41975
73.067
18.4168
21.5631
196.103
-32.4607
-17.497
38.8911
-0.610448
122.797
113.737
57.4428
-21.7577
9.55036
23.3107
389.956
31.3532
6.19799
20.5724
-19.4085
-12.0889
24.7284
16.5924
11.7496
6.19201
7.19448
35.3932
31.6905
9.34052
13.9258
-0.445696
27.6401
-12.6751
200.233
20.9571
-9.83854
140.511
6.91969
9.73104
22.0396
-20.2021
10.8082
44.1201
11.6285
-22.2255
17.2372
16.8471
3.8861
40.1479
38.3084
3.69902
212.424
3.63239
20.5192
7.71037
89.791
8.33122
34.2904
3.6992
-2.52256
-10.6201
-8.93297
-3.2182
1.99353
4.14974
30.8034
5.28965
-4.63215
75.8297
93.7944
24.0492
191.799
46.2223
38.1963
-43.3475
30.0482
-3.61185
6.6071
22.459
-3.14845
-8.56297
31.4134
142.872
338.914
437
-54.8161
41.1854
27.081
-9.9469
-20.254
-38.6945
31.41
-27.6984
164.482
10.3869
9.75447
30.2484
86.1875
-46.7137
188.199
6.44925
118.721
-7.61201
-28.2065
2.19594
18.9548
18.5765
6.45716
-3.1909
-26.8854
-18.3033
69.8704
11.3639
-7.09465
-4.80383
168.333
105.938
63.7074
-17.8736
-24.6766
-8.72647
27.4816
13.8334
33.4893
-20.5516
35.7435
22.1638
114.611
-32.999
16.76
119.641
6.51793
-8.55195
23.1822
20.1268
42.8296
-17.2532
99.6864
4.94661
139.009
64.2198
24.185
58.0264
18.0204
59.3183
-16.8926
-31.9016
-9.86079
0.70511
65.7251
167.057
-8.45488
-54.4695
13.1299
142.399
11.8441
-2.94077
-4.19383
5.1513
-9.66217
114.66
-47.3199
-3.79221
-2.90408
-66.1689
13.2085
-10.5835
1.42491
34.1458
57.6598
-43.961
-5.23805
-54.0846
9.74089
13.099
3.8861
-16.0741
45.8046
-1.92318
-23.7081
-16.5447
9.58444
-41.3936
-2.91317
-8.8131
29.9361
625.29
-27.4867
-27.5811
3.86759
-52.0722
-6.6779
-58.9801
-42.2365
9.46147
3.43443
51.2436
-31.1442
10.0634
81.585
83.5322
-22.4409
39.9674
157.219
34.5636
10.0086
275.446
3.1949
39.2367
34.1823
38.1445
11.7948
36.9052
11.5058
109.961
4171.49
48.6561
38.6352
48.074
-1.17825
-11.2704
15.6332
9.32781
16.3761
15.6976
45.1104
57.1374
184.272
20.4931
84.3444
60.2327
37.8168
34.9769
44.3671
23.7818
36.8281
8.22732
-7.31624
49.5476
408.696
-11.7503
-16.2908
-11.1513
48.6833
423.632
136.235
0.662803
22.0569
65.2251
-1.23882
19.4636
27.9259
12.0128
20.7104
7.00073
6.07045
2.32773
97.9211
31.5494
62.9495
-5.9009
145.364
1.78379
-1.86531
23.0885
4.55549
25.7912
12.6476
251.568
-13.4103
16.3984
119.896
13.9625
-23.0654
1.96415
17.2273
-12.4576
8.92118
9.78293
25.8007
-10.2278
-27.8477
13.489
24.3434
101.338
321.292
-7.54538
13.7733
3.65262
5.94407
9.58444
-22.653
-4.78724
-16.3094
-20.6637
-51.2483
6.05955
2.404
283.103
-14.1742
-6.68215
27.7784
-45.8616
97.4406
107.689
45.0687
-7.80996
40.6001
8.21123
11.0005
121.877
9.50661
107.807
-11.5694
-22.1963
-27.3768
-4.04692
-36.5856
9.75413
690.475
101.893
10.9705
779.972
-30.6606
-5.29443
-31.3576
-39.5332
-3.81778
-2.59429
40.5777
-8.67452
-18.1
-43.146
-12.6719
9.13841
160.365
-6.29381
13.0969
-26.5608
-23.5474
40.2626
29.6477
14.8629
13.6098
-12.6523
964.549
15.4614
75.8556
-3.84112
17.2271
14.1456
21.9125
37.2052
43.5914
21.9644
39.8562
3.82771
10.6915
160.496
186.84
422.582
-4.5472
12.9739
0.887919
84.0507
8.31755
38.3228
19.9996
49.8769
21.3876
48.6236
23.9831
10.2584
-14.704
277.049
228.136
5.2151
32.9156
-12.7169
15.8109
27.227
84.3221
12.1115
52.565
286.418
15.6364
8.74097
27.8671
-14.9294
43.2398
-15.8817
29.6601
-14.7
24.2562
44.6788
-0.978334
12.0628
18.2527
35.2206
49.0866
3.07254
4.0759
-17.0444
63.6486
8.6501
33.0814
-25.5411
-18.7667
3.43927
205.657
-21.7837
-12.9856
378.827
-30.9437
-27.4979
-28.2326
140.566
80.8475
60.3056
-37.1747
2.34677
4.07472
32.2151
-7.21243
-39.5614
-0.757005
11.1293
327.174
-12.6874
-7.85751
8.52636
-40.9602
-2.71856
86.5725
5.34797
-10.6447
-25.4296
3972.57
-4.21903
-22.0454
-13.4103
45.32
-32.3273
26.1928
-10.4003
-8.07284
-3.65805
-7.13555
-8.70942
57.6469
22.9014
22.0526
-2.73152
-14.6084
-39.0921
103.444
20.5952
11.3824
8.28876
13.9455
56.1729
36.262
237.891
54.2524
146.499
28.3251
3.58394
8.33122
251.682
16.8177
-15.641
-18.1164
103.604
60.0896
-38.9538
15.8109
81.399
-9.70288
-30.9921
165.009
-13.4322
60.614
44.3482
11.9594
41.2926
48.862
12.2293
2.16659
-25.5027
42.9969
-43.4023
-53.4522
-33.3494
26.9303
16.3787
-2.14796
24.7237
-8.17185
97.7792
131.007
3.67848
-15.7128
306.695
8.19208
-7.5223
7.1874
-21.8481
-30.0276
-0.490461
19.4458
13.2513
2.78951
73.7017
48.6041
-5.61081
-3.4855
-14.6571
-22.1821
4.22084
39.682
0.0455787
-10.8885
228.43
27.354
24.2477
-27.024
-8.93923
-4.5921
43.3727
-6.46669
-9.00483
-0.27423
8.00145
23.0586
9.15627
-17.9888
5.45353
32.8918
22.2561
-27.6695
-43.5923
-17.334
41.8568
13.2868
17.5249
15.1163
-14.1458
108.267
-47.1039
19.0685
12.5259
14.5824
-22.8219
-15.9618
26.2071
0.599687
200.079
12.6476
22.9321
25.9451
15.3349
-6.09041
149.881
21.4588
45.0677
17.2273
141.216
-4.19728
461.433
-12.1018
-20.2306
-3.4848
7.86683
127.417
-29.8471
111.362
6.44925
387.883
11.8992
-18.8564
69.2449
4.07001
24.1987
-6.66131
56.7792
-26.2859
-45.6261
21.239
-31.4218
-25.707
-5.50274
-52.0722
0.818368
-46.0375
49.7158
-0.0108671
227.629
140.646
158.982
0.643857
1.2447
-26.4809
-20.5516
-3.61185
-17.7558
31.5341
142.722
34.4674
63.6116
34.6289
6.006
32.6775
126.949
142.155
31.4725
60.331
-2.54966
73.4163
-1.37251
228.458
16.1464
44.3258
-23.667
-13.1445
0.640705
-20.6573
-3.04302
103.206
45.243
44.019
114.931
3.62652
33.9958
4.08359
-18.434
17.1932
39.401
208.377
41.5133
-9.5763
6.73926
13.0033
-8.28337
24.794
57.2521
-12.2238
-33.464
10.3999
41.595
-7.77049
-3.17832
-2.08812
-46.0997
-1.90387
-3.14845
25.1702
7.05057
10.7735
6.06554
144.011
32.2015
-36.0755
26.1928
-17.8966
-6.19877
-7.13555
66.2532
20.1656
19.1533
23.9266
-6.47965
-5.23805
56.5925
14.973
-20.4768
38.3084
148.002
54.2322
-0.0955091
17.1885
7.71037
23.3238
-6.93903
-15.0415
-19.3892
-3.12387
66.0297
195.433
16.9861
9.77194
-4.80383
-19.8006
31.5266
-0.884017
46.8408
57.089
97.5426
24.0492
8.14012
263.614
21.3297
-39.5993
110.633
30.1213
-10.2595
-5.9472
-63.4257
85.9083
8.392
22.8726
-1.05569
-18.0472
1.60018
-6.00884
15.3534
14.3169
0.327764
229.138
-9.54816
39.2857
-21.335
10.5926
-8.67452
-28.137
-33.7757
-30.4755
13.8236
5.75503
-31.5937
-17.8252
-38.7423
1.75246
15.0039
92.0919
-80.2782
-20.142
7.82285
9.41591
176.518
19.0245
-20.8207
-8.25327
46.7365
83.5459
133.49
-12.0884
-6.60161
0.269225
14.148
20.9802
22.2146
15.4977
17.4364
115.89
12.9044
40.1073
3.57946
32.8918
20.3821
-16.4251
22
44.5102
36.2346
33.9015
4.40646
219.39
-1.02731
207.093
46.6844
20.1857
109.024
33.7034
90.5549
6.42956
93.2576
153.203
91.5374
47.1941
14.5243
28.0669
2.71811
-11.821
16.9567
34.0939
-3.08722
554.274
416.455
20.1785
-10.2278
-31.5958
34.1038
43.084
0.137968
17.6591
13.9455
35.5117
15.3144
64.5532
11.8016
-17.5151
84.9572
-5.18484
-5.09226
26.3564
178.855
-10.4303
59.6376
-15.8765
29.9742
-15.9995
9.46147
-7.80996
15.6364
27.4816
-3.03316
11.0005
-3.68501
93.8396
54.0229
8.23045
42.9969
278.937
-4.72647
13.5023
30.8034
33.2453
23.9762
37.8422
20.9425
49.2273
26.0591
-5.69185
34.9555
-15.0186
10.9355
69.9811
-22.5313
-36.0977
2.57918
9.50316
-27.4979
-3.86974
50.6112
19.0033
-27.7755
60.2768
-31.3864
123.734
298.26
12.9125
21.7318
27.9959
-10.1574
-1.44297
239.519
96.6075
-37.2121
-12.0889
52.8394
168.392
-5.11701
30.5549
-50.9016
-13.3325
-34.8553
-17.0353
25.3955
-9.60301
-50.1583
-34.222
162.56
-7.96368
262.997
20.783
8.15459
5.74597
13.9652
3.71833
-25.6372
-23.5555
-30.4308
25.766
-3.30479
162.752
-3.40571
-39.8236
54.3038
-27.2669
201.823
26.327
-27.7503
-48.0648
23.9137
149.489
-25.2203
2.25821
-22.2255
26.6075
18.7212
-29.8471
71.07
16.7566
24.0806
145.124
6.46372
6.88111
57.3731
92.6021
138.579
37.1015
4.63623
-5.33366
21.9891
-11.6515
26.1183
-13.2414
21.2192
9.42335
100.252
29.1392
30.6084
16.5734
49.0334
44.7555
62.5373
10.3705
36.6806
274.226
46.2071
1.67122
382.948
65.551
51.9206
29.8664
24.1192
5.13428
1.60018
1.48742
22.8497
60.2979
19.2422
18.5628
16.7969
-25.0831
57.4443
-30.0111
-0.308861
-6.85556
-33.7757
21.9983
-8.66522
9.50316
5.88762
-2.83269
54.9611
11.1228
31.8705
7.75889
112.779
-18.434
28.4376
509.792
45.3335
19.0245
65.3863
29.2281
13.0033
-40.1425
19.6353
-54.0787
-25.2073
-22.1233
-11.5186
-1.36888
13.6883
-45.2794
72.8745
10.1222
189.112
31.0177
-18.9733
-28.5998
22.0214
24.9902
-25.3902
-0.928272
5.59239
324.813
0.80736
125.117
200.054
-20.1714
37.1895
-14.6501
-6.09041
254.829
0.844048
-9.9469
18.8307
258.982
-14.3316
35.1581
-10.8318
-2.73152
47.2358
-42.8402
35.9778
9.35083
0.792491
17.6936
20.5656
17.5214
-22.6045
33.6377
36.7584
3.64606
18.3609
19.6288
-14.704
12.8057
-0.499677
12.7114
8.55276
198.116
91.7063
32.4636
1.92708
36.5334
131.115
-2.71996
69.9638
57.8029
54.6556
12.8964
28.8041
8.49642
27.3102
2.4861
168.021
-5.82504
418.747
27.5578
22.3701
117.729
112.935
-8.90419
-0.493688
-27.6422
85.2259
-1.51361
3.17181
-26.513
28.5989
51.1006
24.4424
-6.17509
51.8002
14.4261
109.613
51.6748
27.9664
35.4973
2.76199
33.4509
-26.3527
5.94407
15.2066
24.1987
8.33122
165.475
-26.2859
-25.0113
-37.044
-38.8255
15.112
-12.7169
-6.6779
-27.2969
16.534
-28.995
14.9817
218.259
-0.313698
-25.5931
18.1113
-1.1591
249.314
-20.4784
-25.252
3.42313
-20.3222
-51.7397
11.1378
160.871
-10.3487
4.13193
38.2997
180.604
7.00835
35.3334
-6.00884
94.0642
-4.42372
54.6757
-5.12064
28.0413
-18.0448
33.7072
-9.67919
10.011
382.267
310.605
-18.0356
-11.1116
2.13948
-6.58082
45.5907
-1.99568
74.974
17.2021
-7.18961
2.20065
16.9122
15.3485
-32.0651
-0.757005
-21.4018
-10.8133
65.2311
59.1261
325.108
-31.5899
-27.0814
-2.1483
24.868
13.6883
-15.2066
169.418
-2.71544
-26.4696
-7.05477
-43.5923
-34.2006
39.9827
30.1534
111.228
-18.6169
7.40599
20.6235
-14.4845
8.18107
40.6203
38.0083
-10.6404
24.3307
12.4219
3.87941
-10.3985
8.67606
-6.6406
141.886
123.168
-10.0823
6.11025
78.9218
21.0693
15.0603
151.275
384.521
38.976
35.7774
14.8832
115.246
35.7651
2.52598
46.259
138.18
447.096
0.455402
61.4159
17.4717
0.142863
-6.11306
11.1341
36.6607
3.46349
337.917
-11.1979
43.6966
16.7844
22.8507
12.3109
34.986
18.4631
46.0292
24.3919
39.7465
267.962
39.9551
38.2887
23.9172
337.04
39.6978
-2.34228
63.6742
12.5419
46.9417
30.3458
49.3866
121.365
43.5161
131.448
155.918
50.5803
125.7
122.607
30.8121
50.5507
86.8618
221.024
106.726
511.942
71.4286
46.6875
34.5681
14.9436
-6.27069
28.7353
30.4224
30.515
50.7192
32.6775
17.6807
61.5116
0.990049
58.0852
13.9855
37.5725
79.3546
38.1963
44.7337
170.603
86.3433
14.1034
25.9119
100.555
-5.82504
32.4974
219.224
18.1874
22.3701
24.1192
52.923
30.6482
105.498
6.9201
14.3833
-9.80581
0.759202
36.4746
-24.1461
7.78153
-9.61155
19.6479
7.15892
-18.8703
240.372
56.6881
100.706
-12.4733
141.834
11.7132
49.6187
5.52921
-5.26174
124.715
33.1569
-4.02425
5.09777
26.7377
13.198
-30.5379
-8.16996
342.388
15.9101
38.5563
-13.263
507.762
118.954
413.886
643.626
25.6218
23.6399
17.6394
228.534
15.8806
5.91074
10.9316
14.4929
3.34103
25.4194
6.96084
65.4736
209.772
-9.31732
74.0147
7.42629
25.391
2.4974
22.1956
35.9149
170.318
32.5522
-6.49611
59.1694
-24.315
29.6601
7.78879
360.555
56.1153
24.0641
40.2511
17.2504
25.1812
26.9303
276.874
52.2
20.2281
47.2125
38.6798
105.275
82.0234
-17.9815
58.9634
35.8241
219.551
-0.241218
128.347
19.3688
5.32587
-23.4683
35.3753
36.6771
-6.29381
54.3263
-11.5683
73.904
15.2552
-33.3977
-18.434
-14.6659
-1.82849
7.8522
-10.9606
267.785
107.939
-0.115119
480.192
50.2385
23.5189
4.64279
-22.2196
282.139
-28.3852
13.6237
210.465
-15.2943
27.8969
-12.3666
-18.9093
74.1213
59.7374
56.6635
-17.3554
-13.6018
126.969
51.2271
9.4941
28.9577
-0.928272
-33.9004
31.8293
-16.2669
27.0443
-7.94196
121.343
73.5319
12.8266
19.0831
-21.0829
3.70405
-17.8966
-9.9469
-22.3987
-24.0021
-4.02425
36.0951
12.594
62.345
-3.66855
31.3062
1.20037
68.774
18.5961
29.8751
28.9989
97.1692
25.1841
27.0784
31.244
19.8918
411.193
18.6386
27.7312
0.888097
65.8809
18.4279
1.37439
31.452
19.7972
-3.8668
342.831
-1.26958
-29.932
-17.8145
-16.9366
14.1466
39.0622
-10.9367
2.58904
18.4967
-3.68501
-14.0076
15.2851
452.384
18.4419
38.3771
32.2429
4.56651
43.7969
55.7341
12.8446
234.619
34.9317
415.865
228.566
19.8945
242.977
25.0587
109.337
496.585
16.3761
34.4383
30.2505
30.9005
15.6057
33.6116
52.7365
-22.1533
19.0473
62.3169
35.9338
33.7788
91.6233
66.7094
17.9536
21.0458
42.7423
21.6448
40.25
-3.47891
-13.963
142.795
29.7108
37.9865
38.0511
5.32041
61.6301
36.3592
204.105
44.1362
11.0117
24.8044
96.9627
35.1398
28.7383
43.7618
56.3458
6.46896
19.6865
12.9512
14.5635
323.961
82.0488
50.57
28.7107
79.5181
61.3985
52.003
9.81367
33.4414
35.9497
48.2575
40.2483
-1.96705
16.0196
1.29775
-7.77239
15.4804
16.9462
-6.2959
20.0483
1.075
-35.7518
19.3954
-7.61201
-28.2065
-27.7891
24.577
-9.53452
-19.7798
114.875
-54.3969
-11.8929
-6.87201
-12.5885
508.274
25.177
33.4006
-38.3653
10.2374
-28.0198
5.3085
43.7474
-24.9922
604.164
12.8745
-1.81094
-15.7933
-37.4335
0.612035
-4.39264
-41.4323
182.615
36.2455
179.869
25.6837
16.7479
274.063
30.6482
21.1651
9.63177
66.8571
4.50733
42.0968
0.216807
67.7516
-2.11528
-34.6963
32.4873
21.2554
-28.1535
23.8724
13.8236
196.91
35.8727
10.2858
31.7375
106.833
58.3587
243.964
165.224
11.571
61.8898
80.9408
32.143
16.6606
31.1021
183.543
6.70916
54.779
14.6313
29.1411
23.3835
-18.4714
32.8887
52.8394
145.903
26.7421
43.6733
78.4967
26.0683
68.4991
24.1302
13.56
29.5017
29.5176
62.4715
50.7681
42.2903
-1.96434
7.50502
64.2263
-19.9299
119.331
42.1367
78.3734
26.1073
22.0179
-5.17885
-2.1659
4.09055
22.0206
48.6816
13.9625
1.96415
-18.3799
-48.0648
-34.1823
99.7381
14.5563
-32.7166
4.13228
-22.2255
-20.6342
39.4934
287.525
-10.4173
174.239
13.7733
191.039
-3.42626
-1.65996
10.2053
23.046
56.173
-6.27069
-3.12387
-16.4292
-10.7145
45.097
-50.1982
2.68818
27.7784
-4.63215
4.61519
39.4465
-28.4247
11.8883
29.3557
16.6445
4.44123
130.311
38.5546
172.462
59.3256
-7.69911
34.5636
13.7567
1.83276
38.8022
27.9923
37.2377
69.7896
41.8926
41.7798
53.7717
134.323
20.1793
12.0036
36.4746
26.4537
27.8698
188.318
30.6132
35.3109
94.5978
82.9055
432.677
25.4327
6.82465
-7.51785
-1.99568
22.5002
105.21
13.4539
81.0575
-27.7844
-16.821
5.97813
-1.59023
7.29029
-6.3792
35.4921
26.3869
3.2422
15.5683
7.58933
1.20626
-9.27779
5.05067
85.7752
33.366
-31.2239
40.0784
187.221
160.064
97.5471
-30.4806
199.099
13.5721
46.542
34.8385
166.513
9.28006
23.2586
-6.05121
30.3129
70.622
3.33804
-43.4366
-15.9618
-3.50768
817.426
9.34052
34.3329
27.6653
177.565
-8.92699
29.6932
-12.776
-30.4533
43.0594
43.9476
-11.821
54.438
9.73104
0.660911
-4.19728
-10.8318
27.6748
-12.1018
-7.11212
-9.10699
62.2147
13.099
-22.3508
-21.6963
6.44925
5.50645
-1.96958
4.07001
7.33207
4.58309
17.4238
76.7878
13.7427
-7.05891
-5.09226
138.8
110.972
113.262
-23.5487
22.1562
-36.4913
47.7187
20.7059
-5.9359
36.852
98.1664
-37.7253
110.706
-2.19906
361.987
-18.0065
-38.9716
-25.4185
8.18968
100.712
276.975
35.9681
-13.7941
-7.1685
-1.37251
-39.425
4.97043
-46.1558
-45.0036
10.9355
49.3664
-24.4054
-29.7196
484.424
-76.2236
-52.5955
7.50765
-10.9818
-40.894
-44.6709
0.472708
207.411
12.227
342.373
19.9615
0.73106
-3.5681
27.0588
-48.5758
8.07205
770.334
16.8242
-21.2825
-24.2703
57.5245
15.6553
40.8622
-23.7276
551.698
29.7999
83.2273
15.0882
45.6819
-0.495537
-1.42582
-7.0426
40.9198
19.846
40.4162
39.2651
146.186
10.1401
47.3597
-18.0559
53.7387
-7.15178
13.7224
278.267
46.8218
45.5773
53.2812
27.6653
121.343
54.7913
57.8042
71.5569
20.1465
34.5772
83.7564
82.549
124.049
14.7164
22.9767
18.2162
47.3524
1.32118
31.1854
563.527
27.1545
4.82313
-9.51487
0.887919
18.4584
-31.9749
82.3634
39.6773
69.5546
-5.78639
-20.0575
286.683
-54.9964
233.008
-12.5885
13.2379
-29.5834
-2.93402
143.971
-42.1135
260.484
-25.3699
-11.1533
6.26606
6.8669
-8.65536
-17.1105
11.3075
-8.38543
-24.0703
9.2637
-7.79505
452.546
6.006
45.796
135.626
192.541
-0.27389
27.7243
-8.17185
9.69809
6.12376
16.6888
172.344
14.2723
27.4592
13.8143
-7.5223
95.2685
212.41
1.38361
-23.6577
-12.9856
-9.10491
34.6486
-25.6238
-13.2401
29.9964
60.2327
2.20953
58.4027
-8.89762
13.445
114.674
-20.8207
-6.3792
56.1069
9.80143
31.4979
6.6523
0.894659
-17.7111
34.0987
-12.6133
-16.2968
-6.86102
4.47111
-28.2961
6.39056
43.1992
41.9338
-22.9843
0.448249
2.32773
67.936
50.2901
44.2089
24.0842
14.1793
157.331
69.3492
36.3771
24.8709
-14.3077
42.4943
20.9592
8.02321
8.10023
178.004
-36.3038
-21.2189
80.7161
21.7945
49.5814
31.3163
140.035
-26.9489
51.0878
60.1811
-33.6175
61.8144
296.702
471.198
18.295
158.825
41.6728
76.5449
35.9497
-0.46821
63.6742
36.4513
40.6529
76.9268
41.5902
137.468
83.8838
52.8865
17.8832
219.65
2.1374
79.0813
31.8396
-11.1064
42.0565
1.82495
25.0176
198.555
34.0551
47.0658
27.9468
57.0569
38.0386
26.188
-0.64849
84.9572
13.5558
497.157
51.0014
55.1663
-2.93402
33.4006
29.101
144.292
45.8446
165.009
25.9232
15.6364
76.2073
12.8745
309.284
210.032
-15.8817
50.2748
11.5369
26.9711
22.19
25.2586
28.4948
53.2922
40.0488
188.793
55.9481
48.3391
94.0642
16.191
65.9201
0.501559
12.9406
58.0264
128.59
29.3333
159.991
22.4628
37.4388
65.1019
56.9271
52.6067
67.7318
40.2708
60.5833
76.8481
-9.03487
-5.31555
257.22
32.1857
35.4013
74.2056
56.1069
102.287
52.1126
25.393
34.6278
161.439
4.77771
112.809
18.4664
9.87552
126.132
1.57228
29.771
31.6905
9.13766
17.3081
-6.11098
29.5017
44.5102
137.434
62.0125
26.8953
65.7161
-19.768
21.5605
24.1956
82.0299
59.7179
107.15
14.4
5.28914
108.936
67.7992
70.4088
24.2717
24.6056
116.111
28.5281
114.543
260.983
80.7958
41.3452
43.5581
276.492
43.5165
374.214
32.4167
220.373
-4.79448
22.4795
44.6925
30.3294
527.049
-1.74235
-4.22976
-3.23941
-9.70225
6.70209
0.446172
39.4856
4.57483
16.983
-8.71794
63.3667
6.60572
44.6336
41.1473
82.8208
75.1504
119.133
55.4175
70.5932
-7.77387
310.273
18.7697
139.072
51.9496
248.408
205.756
206.18
80.2912
27.7162
-7.01895
204.75
31.6881
77.2835
223.911
18.0013
460.012
59.0033
288.269
18.611
158.802
-7.7881
-5.27978
-2.34228
20.5706
-16.0225
-32.4357
198.741
37.842
-19.9538
118.479
12.6822
23.5054
24.7334
-3.76763
-31.7212
-21.6963
47.6787
18.6915
21.2695
-3.86388
11.1489
19.0625
50.8139
-26.4011
13.9534
13.6757
-9.41927
-30.6335
4.37239
-40.7921
11.7743
-11.1249
43.9219
-40.4153
50.2672
-43.9875
-15.0034
15.8596
-39.6691
47.4955
-2.50343
20.3708
37.5444
54.4842
-7.82126
-33.4407
128.171
22.3822
-32.8375
156.868
34.1823
30.6482
271.163
9.63177
25.6277
12.683
26.9961
88.9485
80.8017
240.791
13.7466
93.407
10.2648
-3.30156
12.8865
5.88762
21.5302
-5.00906
-39.477
24.3742
52.8093
-10.9377
24.8356
9.69692
86.2526
37.8373
12.3615
22.3737
-6.4093
0.431096
61.4829
428.317
34.0024
25.3924
65.9578
59.6959
53.0437
22.2747
19.4926
219.097
83.4916
80.555
45.5773
33.2875
38.8845
64.1616
37.1895
30.3275
61.8001
30.8291
430.459
33.8233
47.2124
843.991
82.0098
190.719
74.1052
-5.23805
71.4779
35.9778
59.9506
50.7378
49.5182
51.4268
31.81
109.351
39.2396
72.9931
221.462
33.9473
46.6875
25.1978
62.4014
5.57326
19.9662
32.4834
32.2965
318.711
22.8904
28.9294
308.161
55.8894
684.901
41.3206
16.5529
41.8733
49.9704
27.8889
-10.2442
2.94738
-3.70026
4.97769
209.693
0.8304
47.4899
-5.6635
66.9131
31.7405
9.12672
21.0638
10.0335
266.668
10.6682
-10.983
-0.609269
366.881
26.9961
22.4191
12.3982
61.1924
13.8143
-16.8926
36.248
1.83154
79.4159
73.2214
118.332
4.66358
26.8501
161.048
50.6112
356.335
-3.41267
142.736
30.4578
208.348
183.704
56.5779
50.8836
6.73926
59.855
-8.28337
30.4162
46.4904
-15.8365
208.916
520.146
125.928
35.333
11.7496
49.2955
-28.4128
148.803
25.3955
24.1302
195.344
5.13341
29.5017
3.28072
47.479
166.96
51.2581
386.904
49.6715
82.2917
23.9338
42.8513
259.903
67.0563
48.3927
17.7714
2.11452
20.9476
49.794
35.5161
22.7316
26.1556
37.4515
26.8366
47.659
31.4134
81.988
15.4359
27.8192
35.9497
-2.34228
65.5482
8.34031
7.58635
-16.2057
143.854
34.1458
-15.4288
-6.47965
-18.3565
11.5077
43.4741
28.0915
-27.973
-8.57784
139.508
9.25459
-30.0806
13.4403
24.577
217.227
8.33122
56.7792
-7.5452
8.72184
26.8612
34.1705
26.7669
41.3489
17.2682
-12.3001
6.43631
-6.50622
9.35946
13.9855
-17.1803
108.066
126.277
16.6227
46.9148
-6.51136
61.5192
-12.8259
58.8302
65.4857
14.0142
4.44155
27.6231
44.7037
108.309
34.0941
64.9167
24.6906
56.7235
226.584
11.1747
-0.720226
34.9555
-12.4226
58.7368
3.70561
2.57918
16.9994
-22.2234
120.856
213.522
73.1
15.2552
13.4539
41.7022
71.5411
28.1566
37.8373
33.5272
593.322
65.4772
-8.28337
28.5421
10.8832
25.393
-22.2196
-0.844489
-0.27423
28.6162
17.4364
1.57228
14.7785
373.691
11.0757
-26.4696
-18.2992
-4.23692
5.13883
-9.83774
86.8344
20.783
96.2357
5.74597
157.392
23.0885
45.7849
102.603
43.5469
46.5598
16.3984
31.815
40.1994
20.0382
16.9567
33.284
35.171
117.209
412.679
15.2559
56.5925
9.5083
45.7701
306.3
43.7583
24.2471
84.2375
56.5439
262.583
20.4505
165.753
77.3939
8.72184
39.9796
-8.93297
52.5933
92.2309
-12.3044
97.1189
-8.38028
29.9742
-8.50327
22.1751
13.7623
23.7335
98.1664
16.6227
290.543
43.2398
-12.1336
20.2897
230.803
-14.2583
33.6266
29.6863
29.0067
55.9481
24.7237
96.7758
56.5497
67.9679
29.2648
-26.4781
28.7392
33.4369
19.6352
46.6197
31.0549
4.95058
62.6596
64.6667
106.147
-2.50445
225.871
23.7818
34.9541
25.0939
58.918
180.06
31.3532
83.0347
-7.4032
341.038
-34.401
31.9517
33.1617
16.4348
-6.86102
40.0784
-5.80732
-14.2882
22.9303
33.2444
-6.10557
53.8805
51.2271
470.559
80.7086
70.1872
92.775
50.4326
67.0374
67.2142
60.298
23.7703
42.6934
40.8964
48.0291
46.2474
28.2423
45.8235
-4.4424
43.9592
33.1904
42.5836
164.469
33.0072
-4.56946
20.1323
175.563
307.904
-12.0112
13.0772
51.4275
44.9683
46.0725
70.9294
54.6923
41.6657
0.131716
310.613
11.7531
42.7716
49.8056
11.6906
43.2337
-19.788
3.86454
-2.15871
86.7925
-3.70165
24.9559
363.487
20.9766
45.1653
-62.6517
25.4324
76.2154
1034.21
475.19
-11.2153
-10.8533
8.52733
0.0325525
-3.13283
-21.8455
24.9332
-8.82812
60.8096
44.9478
13.7181
40.7838
22.0179
18.4488
49.0681
40.7612
65.5482
8.34031
-4.32471
-9.00962
-8.70942
52.0247
0.412603
12.6822
28.4951
24.7334
54.3284
-11.1064
145.096
15.8196
9.32122
49.3805
-1.98981
258.526
5.83631
16.7024
152.634
17.4238
-33.7821
21.8403
19.178
-12.5885
48.8452
125.964
40.1695
37.1488
-14.0025
2.74113
138.367
6.26606
31.2298
22.2449
22.6251
7.17127
-31.5666
36.3414
39.2488
9.07154
0.895732
6.006
12.0628
8.18968
3.26022
24.089
3.36149
13.4793
-15.6681
20.9425
3.5703
54.2783
-2.52584
-18.0448
-33.7592
48.4169
11.8851
71.172
1.38361
64.4234
-1.74124
54.6133
-6.58082
2.4872
-13.2401
31.8705
-10.9089
-5.31555
-22.0161
-7.16968
386.103
-1.51813
4.03197
-13.3244
23.6059
-45.7647
142.86
138.32
87.2371
-36.5867
24.7284
295.828
4.25332
-47.1534
37.2673
242.506
3.57946
104.106
84.1003
-22.0473
245.014
-19.2081
36.2346
16.8368
-1.27438
21.4221
-19.2116
-25.8945
-26.7051
245.459
146.267
-1.51335
-38.6945
-15.4288
57.2386
-7.11212
-39.0921
80.9554
-5.6417
-18.6027
6.41469
-10.4173
29.9359
25.0176
-1.98981
84.2375
34.0551
-11.0303
-0.164193
-6.93903
-69.3894
-36.2557
53.0981
165.355
-16.3367
-29.8656
-40.8278
2.69243
-36.6672
3.41559
106.875
29.0372
-31.9291
44.1317
15.6159
39.0622
28.4187
20.3927
-3.05503
25.363
160.369
-13.0706
26.849
-30.6296
17.5048
-4.30137
24.2442
44.734
58.7592
24.6243
49.9905
35.1718
0.867383
13.3353
19.0259
-13.3597
2.78507
347.33
57.7997
7.94284
3.51621
38.5512
49.9282
164.896
10.9205
70.1559
35.6186
15.2552
-16.5311
24.6695
9.84304
2.20065
11.6003
356.356
-7.70224
-19.4977
5.50708
19.8276
-3.31704
-13.4797
-43.9475
-20.3455
8.52584
330.201
126.068
109.266
14.6907
-2.08812
-4.87029
8.52895
-28.3437
234.7
-19.2294
-32.3425
59.5027
178.664
21.2731
93.8271
-25.3902
0.945794
-26.4041
16.4376
-7.74849
-5.29435
-19.3332
25.8268
48.3927
-27.2062
-31.6187
4.08096
44.1718
-7.58737
-33.4904
108.614
7.89047
-33.3161
41.4545
652.663
11.4554
-44.8619
399.631
1.94181
-9.89436
32.1969
33.3538
-27.9408
58.9918
20.5054
14.0462
21.2666
38.7627
284.357
14.1872
19.1961
-9.79864
-23.7577
-18.5978
-15.4834
51.667
-9.48067
-21.4354
-13.4031
71.8
-1.82758
15.5856
22.8507
52.6616
-25.1704
32.9287
5.34459
1.0516
5.65126
-7.10515
18.7109
24.9625
128.244
7.05057
76.3658
151.508
28.4534
-58.5643
41.1854
-25.3929
567.265
-5.53212
5.98291
197.438
44.5284
-1.46146
52.0376
167.176
-29.7217
5.99276
118.047
-11.1064
19.5332
32.6862
24.3137
8.15105
3.63239
-7.17439
2.08818
1.70987
-36.6464
-30.034
-49.3742
-8.74607
-63.2809
-33.2033
-16.7471
8.31463
-21.6747
-28.4435
-23.3728
29.9742
-15.9995
-24.2717
-41.5432
11.8883
-11.8738
227.477
-39.5993
5.68532
13.2547
-29.0002
3.42313
-16.5741
17.697
36.2455
33.6919
12.5652
487.139
48.4821
32.3082
4.29852
33.157
93.094
70.2078
-11.0276
395.713
4.65913
19.3688
20.3184
-21.5943
262.816
143.134
138.814
139.596
165.531
12.9969
82.7944
-1.40136
17.1932
45.0232
92.1852
58.3799
27.905
81.7019
395.313
12.3314
60.4012
46.4904
293.384
34.6278
13.3877
34.0987
144.808
27.8092
78.4967
2.62597
29.8164
119.099
31.6264
36.0488
33.2444
46.3683
140.088
75.59
324.382
58.7544
268.115
45.8243
64.664
12.9512
48.4735
73.4164
44.9478
84.9327
60.7775
91.3835
42.6326
34.1765
59.6783
26.5793
361.227
39.3113
45.8216
-3.38767
34.7603
402.348
5.34608
217.88
79.2116
7.57585
246.824
35.0408
163.961
47.9267
12.9739
1.76408
19.6286
17.5214
-13.2342
16.7711
43.4254
0.21411
1.70987
15.8275
4.30537
-35.6562
-18.3033
22.6083
-31.4575
79.5291
-14.1784
-15.8765
44.9667
-2.88107
-24.6766
21.2586
64.963
41.9444
24.426
13.411
-1.13988
20.3159
29.0067
-7.11247
-10.426
56.9154
308.733
3.47424
-45.3642
-9.00947
-53.1494
-3.42037
2.37562
-41.4073
5.55255
490.285
16.2148
28.8068
78.6847
-61.8867
-26.7274
-19.9096
26.3698
-24.0974
-32.8177
-51.8607
-46.9733
15.2552
-14.6571
-25.9303
-18.268
-16.821
-3.3922
-5.33836
-15.1985
-32.6161
131.07
-30.7722
-5.1911
393.193
44.1336
-12.2238
-50.3306
-12.0889
20.9802
-13.3927
-27.6058
9.94015
117.764
1.66001
-34.8553
-5.79087
27.2696
-3.98081
-12.677
16.3832
3.28072
-3.12079
2.04237
223.672
-1.7503
10.2171
-0.928272
7.32905
42.6745
140.303
-11.8369
-15.4026
-30.3181
-2.84329
-9.12988
-33.4004
-0.805753
-13.2096
-18.4979
-5.70357
19.1349
63.9433
-7.00821
65.8033
-24.2472
-5.16759
20.6825
-59.7999
-14.0968
-11.3537
55.2757
-5.46436
-23.7109
-15.5852
516.741
-2.67938
-20.106
20.2828
-13.9126
365.573
53.3005
-9.25392
-6.84387
40.8779
-6.51274
25.8929
38.7802
10.4951
-27.9815
67.5989
137.466
-1.7595
38.4474
23.8169
0.412748
314.937
126.108
0.969586
70.8928
104.654
25.8702
-26.6318
627.715
-7.67995
-14.5152
24.3724
-12.6418
20.4437
6.06904
25.8996
586.453
-3.2568
76.3658
17.3099
10.9526
-1.53165
73.0445
28.955
20.7048
24.7236
-31.1982
260.046
39.768
38.9191
-6.17509
-17.5403
61.2777
17.7841
-6.42126
-22.6333
30.873
35.325
463.716
-8.52881
8.75517
-8.21919
-23.59
-24.4649
25.8571
105.836
-5.33366
-30.4847
2.93056
184.997
9.25167
-13.2414
0.604486
-13.0654
19.6668
166.722
27.2651
28.7343
31.5659
22.7965
-5.84426
-3.05503
-12.1183
74.1619
-13.0706
10.5999
63.5154
30.8155
11.8826
16.3134
27.8674
172.863
38.1445
11.7948
48.1496
5.88364
25.6277
-6.05767
-10.4852
113.311
313.186
28.3963
-3.98935
-42.1925
36.2354
59.6738
306.367
3.51621
25.5653
-3.76972
-15.3164
-16.0512
47.8001
64.9907
-60.6005
91.3649
33.1227
33.1521
109.917
154.404
-26.0569
10.1922
-31.7092
21.9829
-1.29828
-20.5217
20.5724
81.7911
50.6923
31.2876
30.6479
38.9235
72.7214
51.235
29.0182
162.706
31.7295
32.3505
34.1993
31.3654
300.496
33.1386
27.1299
-24.4558
14.4162
-13.3946
211.32
30.3977
38.4979
56.6061
133.429
5.76017
13.911
23.3158
39.3063
512.275
31.7434
251.029
43.4254
50.8139
18.6386
10.8646
-4.7341
14.6798
14.4929
-21.0218
19.7972
475.477
87.9624
-7.61919
15.597
-18.6876
-16.9366
14.1466
30.6084
80.2917
13.4261
41.0074
19.4338
21.6149
25.4362
-7.4484
12.474
-13.3213
88.9115
-3.78943
38.8022
39.2367
21.2779
26.7873
66.8902
27.6755
2.63327
163.911
32.0759
26.5222
290.239
27.1479
49.3539
39.0591
-8.47582
-10.7978
-11.4763
31.0549
102.402
-16.8882
-22.8127
-14.1771
38.4297
3.07373
-19.3422
44.3472
-11.7087
354.244
19.0966
43.3874
-13.3244
-23.2458
13.0033
77.9237
292.785
14.6313
-23.3328
10.265
-37.2121
6.65178
-13.3927
15.5623
-28.4128
228.422
296.854
31.6905
68.4991
20.3821
-37.0398
-13.6072
10.761
-0.467412
32.4865
108.864
8.15459
28.2348
44.0493
-18.9079
35.1782
-24.6151
2.20192
1.28152
70.8044
-17.1997
0.904838
-24.1224
-35.2744
6.69051
-16.9577
-5.37943
239.799
7.72134
20.8257
43.2192
7.95088
46.3276
-11.6238
-33.563
7.38695
9.52817
-4.97028
98.8247
-4.55345
26.6923
-6.05051
166.935
53.8571
1.06726
19.7941
-0.284643
0.585456
-16.8201
454.117
-12.7566
17.0543
-19.5482
21.6843
153.052
-26.5145
201.577
-22.4597
79.1019
-4.27242
28.0812
9.97002
-6.6889
-17.3123
50.1289
-7.05292
9.0785
-12.776
-0.46821
6.46625
95.0008
-5.53212
0.360713
-3.08722
-2.32322
-20.2021
55.7857
-32.7166
-31.475
86.4704
-14.8546
-2.95564
-4.79515
28.7658
-22.6045
-29.6632
-33.8974
-29.1501
-36.9241
-13.1674
177.388
-23.7386
-29.5477
-1.34413
-24.2434
-44.576
-15.1112
-13.2414
-3.14365
-67.4134
44.1317
-4.99886
-7.78944
-18.9627
4.44123
276.488
-52.426
28.723
-2.51857
-37.6842
51.4302
129.949
-9.41163
-8.0495
-1.99272
37.2377
93.2154
24.089
166.405
49.9242
41.5572
26.7385
5.44437
22.4191
33.013
497.85
19.4365
40.9206
64.359
-0.0425234
1.38361
-1.16896
93.8361
9.63575
19.6561
-6.88313
73.1
-1.5386
22.9615
34.0598
18.7862
84.6889
50.8836
-43.3095
-0.757005
29.8699
72.3015
-3.31704
57.7348
32.8892
32.7538
75.2319
-15.2668
51.1696
20.3129
-1.12216
24.1942
182.817
-2.10674
4.18963
-0.488784
7.01289
10.777
30.6124
60.1384
47.51
16.9904
6.56799
22.3216
22.0598
-11.4966
127.764
74.3701
52.0638
24.0298
195.143
7.82909
25.4312
16.7755
204.516
101.118
62.2384
39.5805
266.605
43.3145
-9.25462
52.9285
30.5847
72.0219
383.738
33.2623
37.9247
190.863
88.5499
124.581
-15.0855
-10.8839
25.39
1.29775
72.8125
58.5839
11.7452
-3.66855
-2.42695
5.88553
-13.138
-27.973
167.584
-0.0491138
32.5139
-41.3452
49.0476
22.7029
147.887
190.116
-56.2709
-21.2632
332.334
-20.1774
-10.7145
-12.7169
201.343
-10.4303
48.3932
-19.6247
8.36333
-1.78292
-30.2988
-6.85241
21.8594
30.7
-11.4883
-24.2997
-27.1261
-4.07313
62.1367
8.23045
117.96
-2.17285
22.4475
-1.99272
159.745
4.41128
30.5354
68.7643
-35.3458
184.923
7.06079
118.825
8.36365
-27.8942
11.5297
13.8143
12.628
21.3198
41.3623
148.317
55.2634
49.3389
-16.9882
65.6037
435.046
77.1722
5.92885
2.34677
52.8004
62.2001
44.3244
-31.1281
82.6389
30.807
193.179
-4.25407
13.6943
-13.0254
24.3205
-21.2825
24.4554
-4.9594
198.219
17.5018
26.0229
19.4926
35.4386
102.232
33.5005
97.8929
16.3778
353.715
37.0139
48.6959
64.3179
38.2887
55.7763
7.93961
133.704
6.90165
189.749
207.04
1508.53
71.575
1.02711
29.4087
-22.7649
52.9617
46.3272
107.323
5.70178
-4.30102
-17.5403
42.537
13.099
-20.4768
30.7775
15.8196
-1.92318
21.2695
-5.73794
1.77856
305.795
13.3326
33.569
-21.6538
71.7717
15.8806
-9.08179
400.737
14.4929
5.2151
-26.7723
18.622
-0.122923
105.552
40.2816
24.2929
25.391
-6.87293
88.725
25.6076
21.3297
-13.3624
-3.68501
539.867
-14.0076
35.2823
54.6404
22.3822
-5.92098
-30.9634
6.006
102.018
81.971
-4.02202
130.798
109.057
10.5688
9.69809
4.24969
-24.5407
5.55255
33.013
19.963
-18.0448
14.9665
22.1799
-35.6498
4.1947
65.3604
18.069
-0.0215873
-4.80678
29.0594
40.555
100.598
138.051
12.508
60.0157
-3.3922
26.5208
419.585
-0.757005
-20.7298
21.0458
-2.23531
-2.71803
274.508
47.1209
-23.3333
135.298
27.8368
-14.4873
-37.7831
421.451
-36.7294
-30.1537
-6.46358
-3.98081
91.7994
201.332
18.295
-0.470896
20.3229
4.09055
58.052
-27.2669
-17.4432
-10.8837
-23.7019
239.431
15.4051
3.31189
39.7395
32.1225
47.2222
-7.51577
5.76017
-6.70377
25.1899
19.3954
-15.1083
1.77856
13.4403
-5.40809
-0.164193
8.33122
17.4238
1.82513
-13.767
17.4909
-18.3033
4.27807
-9.25087
75.3643
120.759
463.708
29.6525
-10.2543
54.3371
2.74113
18.8318
21.2586
16.2372
75.6776
22.2449
105.011
22.6251
-30.8742
16.5416
24.6554
-40.4953
245.396
-11.5432
34.5516
204.967
-6.11011
400.776
-22.8754
56.5828
4.94661
24.6906
6.12376
-20.7926
3.67848
14.2723
19.963
71.9103
43.0775
16.5577
0.640705
-7.53879
-7.98672
-18.0356
30.1179
-27.1955
17.4797
264.255
-18.434
-14.5198
28.4376
7.54184
204.629
275.282
-28.868
-15.1076
433.996
0.431096
-4.10938
250.281
21.5094
17.1358
-25.2073
9.73583
-9.64456
-16.3614
9.94015
-19.0424
7.28221
-17.9888
-13.2871
-41.4621
322.781
-17.3554
-9.8537
27.6436
2.50141
38.5867
44.6989
15.0013
-2.97831
232.892
-18.0559
34.9981
4.09262
75.4896
-23.7589
29.9529
10.5478
-12.2725
23.6686
-25.3813
23.82
9.7874
52.9619
489.342
21.0693
67.5341
27.587
35.945
14.6131
110.74
8.39199
64.646
50.7576
54.9998
33.1405
102.573
216.026
29.6531
-17.6608
7.94244
30.8923
69.0031
114.188
47.343
-1.40793
-22.9825
47.4968
298.445
49.6187
24.2699
19.1011
47.8788
21.9125
7.22014
65.0679
257.248
-2.54776
113.752
10.2879
-0.799065
14.848
46.7417
64.6062
13.96
27.4958
3.02521
184.431
53.9681
69.0277
13.5558
472.795
26.3564
-29.5834
0.818368
17.6807
14.66
141.545
48.7149
-6.6292
-24.6766
19.3845
23.7335
6.33717
11.3807
443.264
5.2972
9.66286
106.715
29.6863
-4.72647
28.4948
338.025
220.652
52.2
155.161
86.5679
449.1
39.6832
30.4866
22.4191
-6.34242
27.4592
2.56988
102.765
17.5073
-15.0351
46.3612
-6.79115
24.6283
-0.95862
216.131
470.402
63.9809
-39.0199
24.6894
41.275
34.0891
17.1504
42.8975
1.11706
460.905
-38.2684
-28.4722
12.2745
99.5947
-13.963
22.8543
33.459
489.636
68.0362
-0.301788
52.2598
-23.611
-44.5361
23.8741
27.6276
22.0214
24.5312
15.1163
-6.64951
4.69393
3.58092
-13.5475
-7.74849
11.5722
1.28152
74.5526
-24.6959
-0.969228
-5.38175
-22.156
43.0124
108.939
31.7778
50.994
-48.3087
3.9732
79.1988
125.773
39.4711
28.5656
1.35003
20.9525
-0.379415
-29.8149
-30.9634
468.407
866.746
93.8611
122.466
3.15545
128.81
-32.6644
-20.6445
32.4588
-15.4382
13.5618
33.4414
238.349
-28.5792
35.5632
0.844048
42.5269
828.427
-35.2465
52.0247
-7.08366
52.0376
-7.11212
-37.218
52.8444
9.35083
3.8861
6.41469
-26.286
17.5214
11.1287
14.897
41.5513
69.5546
-0.164193
-19.7798
9.92756
-21.2632
2.49833
11.6818
-6.96633
90.0746
-42.7019
25.1812
-17.9266
22.1562
-32.7431
26.2261
27.104
11.3355
-13.4322
-4.97834
48.0964
86.922
18.4967
35.6704
28.2473
168.341
0.734189
3.44935
6.51793
-5.2384
27.0553
25.0563
5.13428
14.7186
32.22
12.4429
34.061
-3.24657
101.13
-0.720226
18.0889
-3.05232
-11.2704
-9.67919
-13.6089
-29.2799
-14.7271
-55.6088
7.37465
127.448
37.7439
-24.0562
22.8154
9.41591
71.5704
28.3948
-22.6948
143.546
26.1218
2.96103
-1.44297
-7.85751
-12.0884
358.841
-7.22704
22.8543
243.354
83.0287
16.6525
23.2407
-11.4131
-11.4771
21.0562
580.477
13.0887
36.2069
171.968
-20.1714
7.20443
-6.09041
50.5557
-1.03002
3.17156
11.3345
24.7236
-10.5835
63.2691
17.2792
39.7395
-10.9811
24.7334
13.099
-2.95564
341.907
29.9359
-13.2342
-3.84364
4.07001
11.0802
69.2915
-25.0113
-3.12387
-27.6736
-40.6995
16.9861
-37.0797
-4.80383
-25.4228
1.54152
-10.2543
73.0777
-6.6292
5.3085
263.614
-14.2776
25.993
-18.6775
161.306
-5.9472
-3.45561
55.0821
20.5081
-25.8531
-1.05569
111.263
6.07132
34.3963
38.7792
13.3799
51.8646
156.307
43.9709
108.913
45.2629
20.3735
756.16
294.857
74.6663
27.1314
5.39028
23.5587
-2.54568
164.896
0.815422
55.2963
76.1623
-13.7488
53.7375
15.9751
38.7743
94.9242
75.6937
3.92816
21.4366
-3.5982
91.3233
19.3165
22.5819
31.8167
8.70252
1.96661
42.532
176.825
37.0495
57.7288
4.38338
602.298
304.367
24.4585
13.8228
6.07045
19.1943
-22.0192
207.253
55.0062
18.8644
0.846757
98.3972
247.21
8.94132
134.681
3.71833
146.777
-1.06671
8.92463
33.2623
-25.7936
-13.4103
-33.3908
-3.79221
-4.77815
106.245
26.327
-22.1281
11.9053
-2.32322
25.3795
-31.475
-55.9586
2.24463
222.994
-26.099
-16.0741
-10.4173
14.9434
98.1062
-26.3527
1.77856
-12.7966
281.324
7.33207
-8.53537
-8.8131
-43.1525
-47.5001
2.49833
422.195
-3.34652
-29.1667
-42.2894
-5.95475
-34.6172
-5.63307
-19.7477
9.46147
55.9083
4.39199
48.0964
107.822
184.732
-41.1816
11.8564
8.72582
13.9489
73.7268
-13.1598
-30.5383
31.7405
42.8599
21.0638
24.089
78.3241
49.0866
36.8057
20.9425
112.946
76.6589
37.4117
12.3982
48.074
20.5887
59.6613
43.7442
35.5647
-4.23859
225.021
28.3764
193.944
29.8634
19.0033
-20.2793
-7.18961
81.0575
67.793
20.6603
34.0891
257.031
16.6606
70.4575
48.6106
1.08696
41.6605
83.9717
46.0077
19.6353
32.1283
12.274
185.898
174.014
62.3494
30.5549
218.964
59.7561
227.514
245.334
29.1437
22.2561
4.18963
3.25935
96.9681
706.056
86.8344
339.374
442.001
119.127
9.28006
91.838
566.738
17.5514
23.7537
45.3221
24.8898
-14.3886
9.33814
16.17
49.9956
-10.1761
239.789
-25.9942
200.444
-18.3465
-10.8273
-7.27119
-5.13415
33.9442
36.0619
24.4306
8.8463
9.70807
136.427
170.71
509.637
2.80184
20.7726
-14.3406
200.024
-27.0422
558.927
145.749
13.7236
-14.8497
-4.23899
91.0224
-35.7176
23.5422
24.0782
251.095
371.665
15.7999
20.169
13.5618
5.96462
-21.0829
73.0445
74.3861
93.7934
30.3458
-16.2057
51.0124
132.622
16.0091
465.153
-5.35886
48.7062
-27.973
9.32122
11.8992
54.2322
9.27482
7.71037
57.9319
118.901
6.17943
-16.9155
-21.2632
15.6168
-7.05891
2.404
37.6008
17.2682
-6.6779
-16.0525
1.54152
-14.0025
9.35946
10.2374
9.46147
3.43443
41.8733
25.6076
-4.90723
22.2449
31.9222
30.1213
-43.9927
-11.5694
-20.3222
13.8527
44.6788
40.2511
22.8726
10.1887
15.6859
-2.36198
-28.3849
-4.13478
65.9532
-25.0385
244.13
16.6888
1.80442
-8.21649
181.133
13.8143
142.403
119.631
23.1295
3.70561
-4.23859
15.6976
-3.6153
2.13948
-3.135
46.863
2.13669
165.253
-22.1821
-16.3939
377.014
142.475
-5.33836
220.934
1.75895
-34.5203
-24.7241
-34.5772
-19.7201
193.298
209.051
28.4765
-22.763
202.097
77.4364
32.6665
-15.4382
8.89944
594.522
182.127
-26.7051
20.5706
-14.1485
19.1011
29.1381
-11.5205
120.428
437.158
48.8053
8.81744
-4.42183
19.6582
-19.5397
-15.1371
16.7566
27.1248
5.33995
-1.05278
10.2119
-21.3377
43.8764
29.883
36.1645
-26.2859
48.0772
62.4684
-7.05891
264.773
39.4748
26.6385
21.4331
-14.1784
449.443
-2.75808
39.3445
92.6963
58.1872
-20.9284
435.427
163.759
7.55939
18.8769
38.4662
31.5341
116.926
48.6191
57.7973
57.1177
32.6775
44.4897
35.3334
7.10962
30.3459
70.5389
37.8091
99.8271
44.7998
39.2857
42.3833
68.6887
8.19208
5.59617
35.2984
51.2405
226.719
10.7539
45.6827
52.6067
48.9911
139.596
38.0945
27.9894
74.974
52.7365
35.9427
2.34677
198.978
69.386
71.5704
26.031
-0.757005
357.832
67.8975
53.9867
-4.5921
167.061
6.65178
107.187
69.0662
28.6808
7.19448
41.0154
49.4776
14.8239
23.5215
78.4781
62.2857
-13.6072
7.01289
125.095
54.9753
45.1459
75.621
16.9904
53.3206
2.81986
-2.04128
10.9922
34.061
27.7009
-0.333062
25.2677
15.233
4.08096
441.474
102.983
43.3463
564.013
39.7496
-20.1977
-12.8934
26.725
54.5589
198.767
56.6766
60.0379
27.587
68.961
9.54052
282.875
66.5201
54.5058
26.8888
8.56501
19.1961
29.5567
184.264
7.0054
70.4077
49.7792
27.8263
34.3186
157.468
51.1928
502.168
35.9691
354.386
12.3109
53.5434
424.792
25.9593
8.54786
5.65126
173.764
-4.59113
70.8228
-9.33778
-5.0069
26.8803
42.7368
14.5977
16.7691
-33.9169
9.84764
39.365
21.0914
-0.170999
-1.42723
-0.976428
190.188
27.9813
28.6023
4.21427
20.121
4.39333
4.09055
-21.0829
-5.66628
8.34031
-19.3172
7.58635
4.10885
-31.1982
46.4025
-22.0762
-9.80657
-15.85
82.8431
361.958
7.86683
-9.38983
-1.08157
141.382
26.1878
58.7508
179.795
5.52669
26.5588
26.451
-9.53452
242.589
38.0386
251.076
-2.52256
128.061
-18.3033
19.2706
7.61573
58.4977
-25.4228
42.771
10.3604
18.7298
6.48926
39.4465
7.18257
0.643857
29.3557
40.0704
1.63013
46.9148
30.1213
-6.51136
46.5267
496.92
24.2562
155.249
716.789
28.4948
55.1663
4.44155
-2.36198
-2.14796
10.8578
47.2125
4.94661
15.4941
-32.037
37.4117
57.3758
-6.27397
79.4066
3.43927
15.6332
-5.66472
8.20138
16.9994
7.76168
21.2279
-5.74381
329.847
56.4846
-5.28674
-27.8043
-7.02356
60.0157
20.8986
-7.70224
76.0797
26.1218
-27.024
11.6755
-17.2278
210.926
2.76872
69.6097
-13.963
13.484
32.3643
42.8895
6.37411
87.9124
-10.2117
1.64139
0.441496
72.5998
10.761
-11.7118
8.1236
36.2656
9.4941
-16.0198
14.8253
80.1558
-13.3707
39.6832
82.4291
23.0885
36.4146
14.5468
87.6102
-12.6751
16.5748
2.21649
37.4372
-6.65222
35.968
23.1497
18.2915
15.4051
31.4229
14.1351
50.9839
19.1112
9.35083
3.8861
156.34
115.145
49.3805
20.499
29.8895
34.0551
67.6805
15.8275
28.6682
3.6992
-0.64849
2.49833
0.437356
-20.0848
48.8452
-29.5834
2.69243
-9.70288
-6.50622
63.7074
253.866
5.71334
46.538
9.1264
56.3583
-17.7558
10.9194
-35.3147
-19.8805
31.7525
10.9456
-17.8449
19.1245
15.8109
36.3007
20.1268
33.4593
31.4725
24.7237
38.6798
2.20183
105.449
3.5703
22.4191
23.6426
19.963
-31.1633
-30.0111
31.5503
228.594
-22.356
10.2858
-9.49194
236.144
30.2477
-10.9089
13.4251
-18.268
4.07472
-7.45069
79.0667
62.128
-33.9392
16.1096
3.63301
-3.31704
466.281
-17.7106
107.716
-7.22704
-21.4592
11.6099
10.9702
39.8606
-3.17832
164.616
48.5117
128.188
27.9423
70.3731
9.81183
25.7536
218.798
47.479
58.7544
18.7109
9.97002
13.9258
40.7838
-7.96716
22.197
17.209
-26.7051
31.815
493.723
3.83821
-33.0723
1.42491
44.5413
6.63881
67.7297
-5.6417
37.6193
-21.6963
13.9455
36.262
-7.61201
11.1489
3.96224
-3.91233
6.45716
-10.6872
-3.79707
-8.14475
26.3564
-8.96872
21.4331
-2.93402
20.6039
137.674
88.1722
155.234
8.74097
4.4631
-17.1105
0.0631237
140.691
10.9194
-5.32967
10.1045
67.3597
-2.17285
6.51793
9.75413
-1.05569
4.44155
55.7341
40.9556
198.264
35.9681
-25.0385
5.94996
54.8495
-17.0444
11.1747
-17.5184
-33.0374
5.59617
-4.05699
13.7592
-30.0276
-13.6089
-6.79115
-25.9715
-15.9511
9.24872
99.3369
-9.1077
22.7954
-27.6383
41.275
-10.9606
-2.08004
-17.6236
48.6106
40.4423
189.712
10.8832
-12.0884
-0.979408
-31.5899
120.97
24.7284
18.4664
32.4289
-30.2868
-17.0807
13.8704
423.37
31.0177
310.862
-44.5361
-7.98505
-19.224
-15.4599
53.1012
41.3978
-3.62436
-47.879
8.44206
-15.1597
22.0598
-22.741
4.07598
1.28152
-4.08119
10.2752
30.3179
36.6756
-1.96518
73.0072
7.89047
4.1652
48.9508
60.4582
52.6849
5.7379
81.0395
3.81588
36.9573
41.5672
260.665
21.5105
3.63882
44.0313
7.6541
30.637
20.114
-17.6719
-23.9075
-6.05051
201.13
-20.7251
10.4238
3.46349
212.355
163.406
69.5282
-17.6741
-2.67857
-20.8923
57.2736
114.709
113.794
18.349
-29.9525
99.9408
0.64334
253.569
-21.9466
171.38
-31.1058
224.428
74.0352
22.0285
13.8845
22.459
57.0293
44.5319
13.5618
37.1895
26.5793
5.15399
52.4298
13.9625
-2.45064
101.29
17.2273
-6.83535
52.0247
-3.33553
35.171
-10.2278
2.25821
-18.4773
28.4816
185.513
-7.3583
64.5107
-13.1676
0.654788
14.8768
117.971
22.8107
9.20614
62.6791
17.4238
11.1955
3.09964
23.1131
0.437356
37.6008
4.14974
19.559
13.9326
155.215
24.352
10.2374
39.0417
41.8733
12.4891
-23.6479
132.815
65.7286
-2.76323
37.1563
13.411
23.223
76.7301
33.4344
10.2661
60.3539
17.685
146.871
37.2074
-15.3792
28.4719
4.94661
39.6832
15.4941
-20.7926
8.6501
0.695815
-26.263
190.846
-13.161
263.753
98.1565
22.6216
78.9762
40.2708
-33.1201
-13.2401
43.3661
-59.6347
35.9139
-3.27542
127.763
35.6528
-3.3922
-28.317
-10.1273
234.143
17.9536
270.297
33.3719
220.296
81.4795
-29.7158
-15.837
5.9877
16.5924
24.868
47.4215
-4.04992
-8.61842
117.897
-6.46358
-9.60301
-12.677
-13.6072
46.3683
-0.467412
-3.12079
28.2793
23.1471
-5.49843
-25.2911
11.0772
25.8079
-33.9854
4.07598
-17.1997
15.8974
-27.8705
-5.28937
40.4237
-5.71331
-3.50537
693.323
-35.2131
-27.6939
9.5954
2.36212
62.0552
82.5746
144.758
65.6601
7.83401
138.301
33.9034
13.0092
5.59239
4.34782
27.0443
20.169
7.02537
0.443345
95.2855
2.21649
-39.8236
56.1779
-19.3172
35.968
-8.70942
27.6618
55.7857
-42.0869
-37.0972
-48.4624
33.1667
17.7841
4.82313
380.291
37.3713
195.791
12.0657
19.5822
359.206
16.1437
13.8913
11.1423
23.9831
-1.58552
44.6648
46.0341
3.21271
258.502
48.6028
274.218
9.42335
93.6333
23.1121
45.2853
20.3927
25.056
40.3555
32.9324
-9.32246
-9.57317
72.9819
44.6788
58.9918
65.9761
72.0329
62.5376
48.2378
35.3334
121.428
65.9532
61.1686
39.6832
52.9754
37.3035
18.0204
53.6961
92.5251
41.2034
89.6463
58.7368
28.0685
31.3687
45.6827
408.679
418.182
14.0339
17.4797
329.714
69.6031
586.918
22.7954
412.621
84.3786
127.792
47.1355
0.73106
37.6614
85.1549
223.164
237.5
13.2115
-17.5344
224.98
36.9098
152.462
106.39
106.455
19.3759
30.708
41.9978
-0.841377
-18.9733
27.6222
-34.2166
-15.4599
17.4939
7.66456
-4.96387
11.3682
-0.928272
18.7109
6.22188
3.30244
162.573
15.4359
9.0785
-7.15385
95.1092
20.5706
-42.2595
-9.9469
11.3345
3.29898
-3.33553
14.5563
40.372
-5.23805
-9.10699
127.807
-0.0195014
-5.48423
-16.0741
45.8046
-19.9599
37.3656
1.77856
2.19594
-3.53402
42.9393
13.9534
6.17943
-31.9081
-4.99794
-37.044
-35.0773
0.119461
427.689
154.488
24.0303
-36.4913
-5.63307
-10.3773
-13.4322
-4.97834
8.74097
11.9594
-26.4809
35.6704
73.2249
-38.3705
5.2972
-42.811
13.8527
119.834
-7.79505
-21.5931
39.7392
21.4331
62.5376
-13.5051
210.256
55.5464
142.757
6.12376
-24.5407
11.1747
-26.9572
40.5777
-26.263
-35.9161
-19.2311
763.45
-14.8597
435.049
21.5302
-46.2385
-33.8548
363.58
11.507
-42.7681
-27.8043
7.96897
-25.9103
99.6814
-30.191
11.1293
-53.261
-3.31704
-9.73157
-15.8365
-17.846
19.0099
-66.4368
25.9627
116.697
41.7993
567.54
14.7785
77.5886
-3.9168
-15.8339
-35.8399
-35.1658
-22.9776
7.01289
240.508
21.2731
31.9829
-6.64951
0.945794
-30.1523
20.1857
16.6144
313.297
-30.5776
22.0787
12.7854
-29.0802
-12.878
2.2069
65.5012
17.1094
5.54083
2.26827
-23.9458
88.3062
22.9768
221.256
287.187
73.1563
40.7054
34.0709
15.1627
-6.60054
-1.98338
40.2832
37.6392
6.90358
8.86956
23.5575
26.6923
194.475
19.3458
-41.0866
-4.23899
-0.110336
-2.69469
10.9598
28.6964
-18.6942
182.377
91.7471
-1.51219
30.1728
-57.0295
4.81769
25.6157
14.7149
32.9107
0.0290606
-35.2161
-13.6427
17.8977
33.3415
9.40288
-55.6067
0.64334
24.9332
-23.8207
-1.03455
-10.4911
-13.5782
-0.927458
-6.08252
-10.4784
-37.9715
-42.9058
1.80307
9.0224
30.0501
171.941
53.6398
142.986
21.7674
17.6404
-7.623
67.0992
-2.18227
-45.6586
12.9498
-33.5824
132.865
-9.64046
-30.1653
11.5023
53.931
3.71833
334.183
72.0219
25.7912
156.951
152.243
33.4414
-24.0204
-21.0829
39.3113
-21.6447
-34.3098
-16.7765
-40.8687
135.594
128.861
199.064
18.3044
51.6164
19.1248
-46.5883
29.9656
-14.8546
19.5332
47.6787
3.69902
21.2695
-22.6045
-37.5768
26.5588
56.4361
-3.91233
12.0794
17.4238
33.6843
-26.8854
9.99459
60.4075
39.8853
31.9786
0.401612
4.5665
-12.3044
166.459
-10.2543
48.7149
93.7944
43.7474
36.852
4.4631
87.8372
48.7888
45.1139
-36.4964
10.9194
-14.7
10.1045
50.4932
25.9381
162.065
-5.2384
12.0628
44.4897
39.0815
8.98368
17.1944
-3.24657
14.8147
7.42661
17.5624
-24.3889
33.4243
25.0036
-7.53879
-34.2237
-14.2874
7.62909
11.8575
-3.86974
200.536
52.7365
-31.5237
-5.14949
103.4
43.4595
19.0245
-2.08004
29.2281
61.7291
-10.1574
22.9199
29.6238
-38.3253
25.2575
-7.22704
-3.38263
-4.02236
279.741
9.94015
67.1646
17.8993
-2.10674
280.621
18.2573
-4.21554
43.7309
204.932
13.2422
-8.52357
-22.656
65.1633
396.028
146.985
38.9097
245.032
-16.4233
14.7007
-5.27978
-28.5792
-23.5188
14.416
22.5789
-9.00962
-23.7019
14.5434
-7.08366
207.585
-15.85
-25.9736
64.0888
279.216
2.01203
21.4072
40.1824
68.1212
20.499
-11.3399
-11.0303
-2.03826
122.649
16.8177
-23.1373
4.37239
11.6818
-3.2182
344.948
24.7645
15.8109
6.43631
46.5191
235.248
35.5964
10.2374
33.8243
12.8048
-10.6005
46.2223
244.344
159.052
16.9297
24.4991
-6.51136
1.54907
4.04066
17.6008
26.1303
10.9456
-21.5931
4.13193
-17.9223
28.8044
205.659
9.09644
-0.386646
17.2275
33.0576
17.1944
37.3035
-0.0696502
-4.46836
21.837
-36.7855
-7.5223
-11.5533
-16.2259
-54.3904
78.2203
-9.2375
20.8801
96.4928
15.6057
-18.8623
29.9964
67.729
58.4315
-22.1821
13.445
39.401
348.932
123.972
-35.8132
18.6255
-12.0315
6.05329
12.7572
-2.71803
109.59
4.01736
-8.34075
22.8543
-26.5112
-10.7392
30.5549
16.5648
295.888
547.059
92.8619
16.6339
69.7819
57.6073
12.6351
-0.467412
482.262
181.953
30.6434
67.5901
-17.8939
14.0643
22.3216
237.577
1.62184
3.33804
-12.2136
-12.878
43.4363
21.683
-1.96518
-11.0016
64.1124
-20.1977
9.5954
-7.00821
13.3295
-3.63243
283.439
24.4306
18.2166
19.0784
-2.25348
15.1627
-6.60054
-1.98338
34.661
48.8836
6.27411
44.3849
16.3658
111.639
9.82573
191.298
7.0054
-6.42901
-9.48067
8.54971
46.567
28.6964
129.357
28.704
281.028
112.806
48.9134
289.673
16.0621
12.8409
38.5329
7.52532
15.3836
-14.96
171.155
11.8877
30.5554
-40.6872
28.9505
-19.8614
143.843
17.8132
-12.3524
12.6283
33.6622
9.0224
13.1835
14.9627
23.0885
17.674
37.0104
-20.1714
-12.776
59.5019
28.0669
0.844048
-11.821
20.7048
55.0088
22.0396
21.0273
183.222
28.4951
54.7185
258.602
-27.973
13.911
51.4268
9.32122
43.7583
24.2471
80.4893
4.07001
-22.2747
27.9468
30.5423
-22.5377
-8.14475
39.9796
13.5558
307.877
5.74166
36.4256
193.843
22.1562
-10.2543
20.6039
-4.75514
283.075
27.7973
-1.23021
18.1113
25.0778
-33.9771
0.0631237
-8.38543
14.6675
22.7813
40.0896
46.745
-19.0394
32.7549
133.442
13.8119
-4.23605
22.2149
144.664
13.4462
30.4866
181.607
29.9154
8.6501
184.881
276.184
20.3059
25.0036
-31.9016
50.1093
3.88096
-4.70675
-61.231
-24.4845
28.1224
2.13669
-9.03487
320.938
-9.32475
37.8373
22.7726
-6.7652
4.57005
28.2609
27.6051
15.5683
30.0781
14.9502
27.4432
136.899
29.4135
32.5219
106.39
-10.6092
291.203
110.385
209.991
-10.54
584.213
384.632
22.9425
4.21775
528.177
49.7865
33.742
17.6364
60.4781
-3.06333
241.145
32.7663
76.4994
69.2108
58.5874
60.4363
57.5014
77.7297
18.6477
2.23453
72.2416
20.3386
41.7173
8.8459
7.57585
70.648
49.6432
44.1785
-2.01861
23.3158
8.15105
-1.98981
425.318
-18.4188
20.8288
99.1613
62.6791
23.046
331.661
-43.752
11.8687
292.792
65.7118
-18.339
0.818368
-38.5413
16.534
30.9751
41.2186
-12.2514
43.1947
-41.5432
2.51792
46.2223
-3.03316
-28.3549
69.4036
46.9879
0.9849
-17.1916
-31.5666
17.6008
91.7226
59.6713
-30.9634
4.13193
304.417
327.474
-2.14796
-6.00884
44.302
28.4388
125.385
11.1747
83.6127
1.2223
-26.263
-13.4273
-12.4778
-39.3979
12.628
-1.16896
16.9994
-14.7271
-12.5053
14.8709
179.922
213.906
-18.268
56.5486
7.54184
20.9707
75.2465
310.889
-0.757005
140.44
14.2054
92.2603
24.0016
-10.2143
85.2276
-50.3306
-13.963
14.7183
17.4364
57.7943
25.1148
-3.9168
21.6474
7.26359
-1.43257
3.25935
-15.4759
4.37547
30.1534
188.065
198.775
-4.77544
363.402
-11.6734
-17.1188
-7.16841
-6.21475
-26.647
-43.4366
21.5196
-22.156
8.56458
-1.95543
-29.5909
-52.0568
11.7324
-42.9878
21.0693
71.2823
214.994
34.0709
8.99092
-16.6964
-15.9709
-7.60558
-0.946293
15.1504
3.15545
29.4843
-18.2853
-7.92457
-1.26895
-20.4719
-24.8537
17.9339
-7.6066
8.54971
-9.65497
23.0742
3.79462
20.5326
-24.001
71.4022
2.94062
19.8102
-13.3961
32.9107
-5.59314
-55.8309
-36.1315
-37.4488
-49.9845
2.51741
17.4369
257.289
-2.90862
8.24961
14.5328
29.5247
10.1364
-26.7271
-5.66159
-1.67639
361.624
78.7758
29.5115
218.558
135.49
-2.59542
45.7514
61.7174
110.203
314.535
299.17
-5.47137
71.0211
24.0927
-2.05435
-1.61614
185.116
31.8293
384.991
3.30244
17.3099
114.026
11.5868
-0.46821
37.4372
-8.52628
217.482
97.8121
-34.9463
1.42491
-7.08366
288.17
-27.0944
-10.8603
-37.218
24.3434
43.896
-8.54328
6.27699
-22.5843
7.81814
3.96224
-22.653
8.33122
-8.8131
80.5359
-45.6261
120.564
1.99353
75.3643
-14.1742
22.1562
19.7307
74.9518
81.4519
16.9577
-28.4247
-29.3412
295.473
10.0853
196.533
97.5877
-0.889166
67.1414
-3.45561
-15.0992
70.9157
51.4955
-35.2235
6.44057
19.4341
12.6305
42.8296
-22.8754
281.471
220.464
88.5827
-45.1554
1.15384
19.963
315.539
-18.7667
76.5278
-28.1535
65.1019
253.704
9.50316
-7.23085
0.613137
-18.8623
24.3742
58.4315
-31.5525
-8.89762
76.8823
15.3485
43.3874
-13.3244
8.61333
22.3737
4.83509
41.6605
-11.6056
4.77823
-15.9719
19.0099
119.096
85.6355
8.15907
102.706
3.56301
2.64243
39.451
4.45249
21.9933
43.5572
39.0457
72.3198
38.1396
-9.24656
-32.8864
-0.928272
-17.0338
76.4077
35.355
34.061
1.28152
-13.5286
31.5261
-27.2062
-24.1224
13.4513
42.2978
-3.83924
18.6593
-16.4724
24.5879
19.2287
431.246
30.4397
15.0603
35.945
10.865
9.54052
8.39199
13.0092
-10.3166
18.8985
-23.7109
55.6293
16.3658
-23.2941
19.1961
11.8495
183.801
16.3757
16.0598
-31.9695
10.4238
28.6964
-3.70165
24.9559
58.0139
-11.0567
171.607
25.4324
-5.02251
-17.9333
-9.81603
8.89944
-12.6751
35.3154
9.71275
16.3984
26.1928
5.04562
13.4792
61.395
358.359
496.191
2.89068
-18.3565
-27.8477
-9.38983
-31.7212
-34.8148
-14.1655
170.491
19.3954
-28.2267
-10.9225
-33.5191
282.82
4.30537
16.8177
6.84777
32.2965
-12.5885
-33.3316
4.5665
-46.0375
-17.1991
-42.1135
123.677
-53.4809
155.639
66.837
0.71497
442.036
-7.43314
86.3433
6.6071
12.7935
-7.20374
2.60826
39.2488
205.848
-6.67789
53.1673
715.405
142.155
17.2275
85.5314
0.327764
19.2422
-7.6741
46.782
-26.9572
-10.0221
-46.1558
-16.8926
10.011
-13.161
-41.7199
259.326
11.3772
4.01355
27.1524
-23.7497
31.8705
9.63296
-9.03487
-22.1821
24.8356
43.4301
90.0008
19.0966
0.283834
-20.8207
27.354
-20.7298
-5.1911
10.265
47.2172
22.2146
36.1124
6.19201
50.3857
19.4926
9.20166
17.8993
95.3447
16.3778
-4.2315
14.5251
66.2506
39.4792
12.0912
77.7825
316.55
209.466
-33.9854
17.1944
-9.96288
3.41507
-2.84329
-24.1224
-5.28937
40.4237
146.086
17.1094
5.54083
11.6386
-1.457
30.4731
32.0701
13.2342
112.899
135.001
42.5795
41.5672
-4.12755
9.54052
19.6364
29.8757
29.0388
238.658
10.7436
4.81688
79.1662
98.8972
151.942
-2.68088
14.8822
8.54971
-32.1438
697.738
-7.44978
43.6966
79.0726
58.2838
-13.926
42.299
18.4631
3.77719
71.6056
261.845
10.4014
14.6008
-14.96
4.36343
39.9987
47.422
-8.82812
23.3283
-36.728
132.599
250.197
96.9911
25.1289
-30.4753
-11.2838
-3.55046
29.6371
31.9241
-2.34764
4.91409
4.30497
-10.0917
60.7439
29.0683
12.7513
-0.308205
289.799
41.0608
-14.8417
-5.81556
153.403
-2.05435
44.9478
289.206
135.74
-0.445696
-7.96716
-18.2973
44.6858
-7.15385
188.812
29.941
-23.5188
7.85698
-21.8279
-2.32322
-20.2021
-19.1769
-58.9535
-7.11212
-33.4699
5.99276
-9.23236
-29.1926
45.8046
59.921
128.091
11.5663
-3.53402
-17.0308
27.0719
15.5498
1.82513
257.036
689.344
123.189
40.8224
2.93056
10.709
59.8515
243.506
47.4561
13.1715
49.6519
305.403
36.6354
41.8528
72.7954
34.0409
1.652
21.3078
27.3102
88.6931
3.10362
3.54529
49.5561
47.4899
16.8253
38.8022
14.8739
183.415
30.4342
66.2555
51.1502
140.816
531.12
8.36365
144.52
71.4998
-27.2
49.3539
63.4219
150.82
-1.42749
87.8492
57.2918
66.7948
116.171
10.9205
-10.429
70.2889
46.1772
64.9907
3.11775
110.106
8.75988
12.227
20.0336
27.4578
43.8346
24.5429
47.6736
18.8906
338.7
11.8202
37.5744
16.8242
6.82846
-1.78152
44.4061
26.8997
-18.2355
17.4364
-39.6572
11.0303
-19.8628
-0.168672
173.447
1714.54
-20.1732
1.38528
61.3768
39.9827
11.4127
2.53239
63.842
2.72082
-21.543
-3.91535
-11.4966
9.69818
-11.8369
38.9453
16.5335
14.0233
47.0921
-3.4153
17.9349
31.768
-14.7498
58.0147
21.0089
-3.33106
-3.52306
28.322
3.86384
28.5656
-9.30258
81.9349
11.5821
-6.00161
-3.57794
-10.3487
11.1351
45.9054
18.8985
64.9996
158.795
-10.1756
242.21
-0.428309
-9.22747
-17.3575
115.385
185.422
25.4163
412.88
-14.946
545.946
28.0288
58.0662
75.5623
31.3882
55.9301
-5.27978
50.1316
-34.7632
-24.9394
0.0900817
180.271
144.964
3.29898
6.0348
10.8082
11.6285
-18.4773
399.547
11.3824
45.8046
9.32122
53.1286
9.25459
-13.214
5.94407
41.4436
46.6875
1.82513
-4.39662
22.6083
-14.1784
12.2344
37.4705
-10.3773
187.498
7.18257
0.643857
33.1038
435.498
7.25233
76.8998
48.862
-12.1336
295.777
19.0332
-6.76208
127.33
5.32341
64.614
264.627
28.9294
40.0488
31.3712
-0.386646
13.4793
12.4429
30.4866
14.8147
48.074
-27.4152
1958.37
-3.79066
38.8649
-12.4134
-16.6012
-21.5733
266.731
-30.1067
477.898
19.0033
-20.2793
-33.4265
56.6947
213.97
41.275
43.4595
28.3948
-26.4429
-0.757005
26.1218
-13.9056
21.0458
16.5054
115.213
-22.2196
-0.844489
35.9728
25.9627
-16.2968
-28.4128
14.7785
11.0757
29.7524
11.6859
-24.8516
-0.48337
-24.8303
49.3531
37.6496
6.28053
0.123769
6.46896
33.566
166.363
-11.4966
93.1108
63.3082
-4.71736
135.173
9.70316
62.9125
7.40515
-7.2535
22.883
-12.8934
7.98432
20.8257
46.9674
-3.29352
241.822
12.5944
-25.8992
-17.246
77.0069
-36.5856
28.0017
-45.9239
26.3948
-34.9553
-0.592681
55.7212
-13.9238
-8.91493
-17.2949
17.0095
-15.4834
1.06726
12.2978
40.8779
4.73165
117.047
35.0321
27.3617
7.62578
28.2435
60.2859
10.0298
26.3515
-0.907972
20.0688
-37.0686
5.71623
58.6414
4.71772
-62.1659
-4.04183
31.4924
-22.8836
20.5172
45.8848
119.603
42.0368
18.295
46.3808
54.0561
24.7053
157.377
28.955
25.6604
112.534
-3.38742
21.2756
98.8764
92.2418
35.171
32.8757
56.6061
450.039
69.711
58.0765
20.7527
13.911
47.6787
211.72
77.4915
42.9878
196.681
45.2995
37.6954
26.0727
17.7016
24.9201
5.57326
18.0922
26.8612
26.6743
26.7669
277.481
80.9865
92.8193
52.463
433.776
56.3131
61.5305
-1.23021
443.524
55.9781
60.0332
69.4767
37.1563
7.78879
26.9711
72.9819
37.1825
77.7324
18.1874
121.696
159.052
49.1748
120.603
46.2755
13.3799
34.998
-16.1074
184.526
125.779
28.3963
-20.8559
105.859
39.9836
10.9481
38.3758
21.0613
72.8567
5.75503
4.01355
25.2783
-9.49194
56.2334
28.3736
105.283
273.92
39.8281
11.571
17.2225
361.979
-24.5688
47.9687
258.506
-60.7572
-7.06517
-2.23531
36.6374
-0.979408
-20.3455
1.02958
80.9503
200.251
184.164
-8.80052
-41.5312
27.8969
-4.87029
16.6979
10.403
9.13766
-22.0473
-15.4759
81.9915
19.368
144.471
23.1471
176.286
-6.64951
-12.1727
22.3216
-0.429011
10.9922
9.69818
-0.592549
27.7009
-4.08119
-2.84329
33.9736
129.643
21.683
11.1533
-1.6313
-5.228
-48.3087
4.23618
56.433
-31.7434
0.454612
-7.42852
18.2166
63.3388
-3.57794
0.895727
13.0092
81.5126
17.0244
-21.8369
18.148
331.209
4.81688
-37.0259
-16.2615
-31.7163
-13.6093
134.126
-11.3547
-15.8132
-15.2772
2.45952
0.0464869
30.5781
18.6585
62.0319
-36.4148
55.4175
1712.28
-17.1442
29.1626
-33.7041
-10.8533
-9.89462
-0.843002
443.762
-11.2118
23.1041
2.51741
2.4444
6.16441
30.8246
-12.3651
171.954
19.6873
13.8845
-58.5862
58.0567
56.1922
81.3922
-6.06789
10.7735
2.31741
7.20443
180.253
130.716
7.45218
107.666
-49.3023
-9.28025
-12.7577
-31.1982
17.3545
35.0828
90.456
727.217
-2.42695
27.4373
8.80386
21.5323
59.8256
26.1269
38.3692
52.1916
49.8769
110.406
180.745
15.5498
161.794
-27.6736
146.707
346.822
-5.22059
60.7885
40.8969
8.48631
11.2335
-21.6217
258.712
155.234
184.302
13.8334
42.8596
0.0631237
63.8545
-27.1261
-7.82126
7.78879
26.1303
-5.92098
-0.978334
-1.49027
199.469
-1.18065
-24.8508
18.4668
18.354
7.85713
-21.2903
140.883
-8.86877
215.34
468.447
-8.21649
36.8296
-12.4226
16.8406
184.299
-31.9016
23.8724
105.653
174.421
-20.3493
19.6561
-8.75719
35.6186
-3.4855
17.2021
-40.9228
30.4578
2.20065
52.7577
325.882
37.3662
-15.7796
19.1718
187.045
8.52636
29.0056
-20.3455
19.7702
19.1062
-12.6133
34.303
-32.1609
-29.2332
31.6905
16.0252
22.2561
17.3081
-11.7332
-4.2315
43.2718
2.72082
14.0643
-13.2857
14.5635
-5.87442
28.4388
-2.46661
12.7084
-15.3256
23.3936
0.240453
0.332829
31.0534
35.5161
-7.57763
7.89047
-3.33106
-1.64899
49.2138
1.98977
13.5731
27.587
1.49465
33.9034
-19.719
7.38695
34.661
3.90597
163.696
246.571
47.3071
-8.76521
-1.7312
40.7386
-0.80681
-18.851
-8.31689
7.21162
21.2002
-20.5682
17.4596
-13.2006
303.961
63.906
27.3035
53.5434
21.8675
7.21866
207.199
-13.0894
315.234
10.7201
66.6234
29.5934
-20.5822
-42.4882
2.4444
-21.9466
17.7061
-34.8539
81.9992
34.2099
52.3029
163.491
66.49
14.2532
38.3474
49.3148
128.439
0.463457
595.79
2.68437
58.6659
0.628828
-29.729
43.8719
182.872
15.7362
191.822
253.756
30.5052
56.7818
14.7855
30.2556
22.5009
13.7434
45.8848
13.6098
21.0809
-4.24182
13.7637
36.8867
17.3354
79.6037
9.27734
15.353
68.7641
3.47201
10.72
17.3674
-1.79448
-26.7898
18.067
14.4261
8.4138
-4.5472
149.781
1.76408
-6.60835
24.0806
17.6879
8.33779
-2.48922
-15.0946
629.306
3.43536
44.4779
44.5705
21.6712
1.33865
24.2442
25.177
239.548
162.16
48.7149
52.565
9.05663
30.6289
33.1038
101.915
115.948
9.43345
46.9879
-14.0076
74.6376
32.1516
-25.5027
52.3672
112.145
43.9993
26.6207
27.0553
130.004
134.445
61.5703
48.3391
734.995
8.69474
264.571
43.6051
28.8702
295.096
5.839
43.3888
-13.3597
6.5332
144.931
20.3184
-7.72819
57.4244
-39.6793
-42.2881
40.3038
25.7726
336.721
47.8343
25.6558
23.7097
6.35326
802.28
23.3107
23.8569
19.3165
18.8337
256.705
-13.0259
36.9098
11.9072
23.931
52.1066
15.6278
31.6451
-5.79087
122.847
11.0117
-40.788
-0.488784
-45.461
13.7458
71.3828
0.658328
-14.1458
2.81986
-0.167214
5.36997
37.8092
-15.5851
-11.0039
-14.6597
374.007
7.40515
146.42
18.6593
332.104
-23.9458
3.9732
24.8509
45.1886
-1.75836
45.4322
39.4231
-0.524034
26.5747
-7.87568
-11.0742
3.63882
-2.82036
4.40005
46.259
25.7362
1.06875
-1.41866
-2.30237
223.619
17.0095
-7.98713
66.6596
211.659
19.7941
14.7079
51.1852
168.712
589.05
1.79192
37.8432
33.9209
-10.1778
46.0471
25.6157
14.7149
32.9107
-20.5857
24.754
-4.27242
77.8678
95.1857
13.151
-8.75503
142.999
15.5347
47.6912
-0.459721
51.5464
32.6252
303.109
9.33094
-18.543
547.156
20.2668
43.1685
-2.34764
19.9066
14.2712
28.8848
-17.7833
3.43993
-0.168669
1.68071
3.47801
12.9382
17.1245
27.6941
5.24503
21.3448
-2.54059
0.949136
-26.549
19.3403
13.9258
27.6653
14.7007
-20.2723
-19.2089
41.1854
-11.821
5.71228
-33.3725
-14.3316
312.52
49.1383
16.4304
-2.73152
34.1173
22.7521
20.9853
26.2174
-33.5952
-10.4519
128.264
33.6841
253.654
3.65262
30.3069
7.33207
6.45716
5.57326
-43.752
9.99459
-3.31078
-14.4626
24.4823
43.5051
8.31463
57.7635
35.5964
46.9428
44.6639
41.8733
123.059
343.669
72.8447
26.3
18.8769
-10.2595
35.2823
15.2851
25.097
46.745
39.0566
-6.60053
24.7467
85.1514
34.4266
235.858
159.656
-25.0385
-18.9185
839.512
-0.720226
38.7036
-6.80045
-28.137
22.1799
34.3739
34.4383
41.3623
7.76168
8.41171
30.5982
-31.9807
56.2334
4.01076
-25.9015
-14.6859
-7.02356
-20.2881
13.164
37.8373
-43.3095
-10.1273
14.8774
-15.7796
-5.1911
9.00909
-15.8365
6.51686
2.14329
-19.5851
9.73583
33.459
4.25332
26.8067
-11.5462
11.0303
229.388
26.0683
-13.9598
-7.72894
-14.551
192.54
20.1314
95.11
23.1161
51.2581
11.3682
25.3087
84.1658
5.19319
-7.74849
112.772
-19.3332
8.96024
175.829
10.2752
32.0996
-16.5338
2.94238
1.78296
13.3612
230.429
50.994
7.91333
153.898
-3.26008
226.973
-35.4916
28.5656
28.1787
12.5944
19.0784
14.6131
52.644
-12.2227
7.38695
36.535
37.6392
-21.8369
3.15545
21.988
32.9279
45.433
160.741
-3.14302
-3.60527
12.3117
-16.9769
-27.0575
-28.3956
4.33359
571.637
98.0445
14.9104
-1.51219
20.8024
49.7923
29.1806
42.4823
514.546
-23.0131
10.4014
27.7193
30.0176
41.8448
8.0666
-18.1985
6.46171
-2.99479
40.7697
4.69474
-22.9491
-13.6087
43.0641
5.81987
14.9215
46.9166
-24.8364
-10.0784
570.273
373.713
10.3277
-0.308205
-21.2957
-5.79087
-29.8342
-32.0525
-30.2552
-24.5431
-20.3568
-19.1576
-6.76622
29.3185
190.23
-5.93427
21.0603
28.0812
116.792
-4.81484
14.5468
126.966
-40.7861
7.20443
-5.27978
263.775
91.7852
-32.4357
-13.0284
-27.7503
23.9137
305.885
44.5413
14.1351
60.3543
-42.8402
-7.51577
-18.6027
-21.6963
32.6862
-0.0491138
2.52885
20.499
41.1339
491.327
9.20614
4.58309
28.6682
50.5508
87.4326
17.4909
56.6593
-22.0872
57.0404
-12.3044
-15.3251
-51.4838
20.6039
-38.4883
20.7059
16.5529
10.0142
36.852
120.655
-1.81094
153.81
21.5996
-5.9472
-35.3147
-16.1324
48.6191
-17.1654
-6.60053
124.072
8.18968
14.5046
18.4668
18.354
177.361
52.8016
17.3682
1.69623
63.6486
40.5092
-14.2967
-30.0111
201.166
-39.3979
3.25767
71.3473
-31.5937
49.6412
-1.26093
-41.3511
5.63359
-10.9818
22.8243
-22.1821
176.635
9.69692
3.79371
7.8522
174.572
76.6307
-22.6039
-15.7796
15.4236
18.3794
98.4815
-34.7126
20.884
25.3924
125.928
-9.64456
-21.9836
-18.1708
-32.1609
-17.9888
213.475
29.1437
-3.30664
20.1259
5.13883
25.7695
-3.12079
3.91643
2.53239
-16.7428
-27.2642
17.8124
14.8253
-15.4215
-39.6076
28.4388
-0.592549
228.226
-15.3256
671.248
46.0459
-9.46144
-1.6313
11.163
49.1199
28.3361
32.3472
20.8257
-52.3581
17.3212
24.4306
3.2241
13.4562
10.865
-27.9408
20.5054
111.498
0.651915
111.851
29.4843
-0.805317
11.6998
-6.05051
45.5827
-5.47934
-51.0906
197.844
9.25999
14.1719
132.774
54.9334
80.6313
13.7115
37.3992
4.11001
367.505
865.011
17.9362
46.2304
18.4631
21.6663
73.1176
15.3836
72.5643
23.5199
57.7044
384.827
36.4468
-6.74292
7.03654
55.2945
80.1245
43.8696
89.465
13.0791
88.2788
22.4178
33.7982
-24.8364
16.1585
34.29
38.2551
187.039
1.7054
26.0436
-0.270127
67.4366
30.5847
34.5406
211.324
25.766
58.5394
-9.66217
37.8237
22.0206
134.889
21.4588
55.6454
106.912
-1.21316
85.7579
31.4229
257.764
69.7246
2.1374
71.5851
35.5878
91.9672
4.54062
4.57518
9.32122
47.5064
9.69221
348.79
27.9468
-5.06497
18.6917
15.6168
13.6484
60.0896
9.77194
13.9368
-27.2969
52.1413
-12.1284
-0.0108671
-0.313698
10.0142
10.615
17.5816
24.1189
9.43345
273.75
-34.6224
18.4157
-12.8259
218.126
7.38963
29.6863
17.7623
60.3539
72.0329
36.3007
102.586
27.8371
47.2125
41.5572
262.871
258.443
43.0339
34.887
25.5852
10.0661
-0.0260332
18.4318
64.359
-3.79066
-19.2311
8.20138
45.1104
-18.4752
21.5302
-18.1275
-22.6104
48.7371
15.2552
-1.5386
-18.268
-1.82849
30.341
37.7652
245.297
10.4874
9.25521
-4.53524
21.0458
24.0016
30.8797
5.89142
604.479
221.505
18.4664
13.6237
448.472
-17.1684
198.437
8.52895
-5.85487
0.441496
-4.23692
3.26476
22.0214
0.627339
133.227
84.9913
181.908
23.3356
12.1902
12.9512
16.4376
12.8662
239.288
29.575
-0.333062
-15.9618
-12.878
56.5548
21.683
13.0274
0.242764
5.54083
7.89047
30.4021
-20.3897
15.4806
18.9517
-37.3656
141.01
5.68995
12.5944
62.1819
43.0737
2.47375
57.0293
-9.81603
1.40317
-3.30479
213.352
-32.3273
46.8076
113.288
-15.5691
5.71228
48.2766
60.3827
18.3044
-2.73152
11.6285
2.1374
35.9778
26.2174
15.1305
14.9434
21.2695
-3.84364
183.873
104.784
2.4313
-45.0265
-49.3742
152.424
-22.0514
121.934
71.6161
12.0585
29.6525
0.990049
16.8557
-2.88107
28.2021
3.43443
617.212
29.3557
32.5741
15.0557
-2.76323
110.245
-6.76208
14.8859
50.301
163.939
41.6133
21.4331
40.0488
-4.23605
46.5778
23.9762
-5.26133
362.893
-12.7907
36.1088
27.9332
13.0488
147.331
36.8296
-29.2892
58.07
48.4169
-48.7682
59.4797
-21.7837
-9.10491
44.019
0.613137
-26.3585
37.4927
33.9958
-20.2793
-9.06368
17.3393
26.5635
30.0306
-24.5688
-2.63107
-1.98919
-36.3944
9.80143
40.8682
255.903
282.005
305.742
21.6443
-1.50856
34.2384
-10.6746
27.8092
7.28221
28.8629
108.527
11.0117
-37.0398
66.9776
14.5092
20.1473
41.8568
6.28053
13.2422
29.0568
-18.9079
7.06725
-50.852
0.32785
-9.96288
3.33804
-34.0663
193.934
-9.12988
-16.5338
27.3052
9.27922
-25.9942
5.54083
-18.3465
-18.3236
-22.2637
-5.13415
11.4554
-31.7434
34.1878
9.43808
239.356
5.95994
25.8575
292.525
105.843
37.372
8.42404
-25.585
-8.08895
-11.7452
-28.9163
-8.91493
-34.1615
-1.26895
91.9721
-4.23899
27.3042
-20.7251
7.21162
23.0742
-41.183
-11.3265
49.0876
33.9209
-8.30077
98.7042
-4.02574
36.6589
5.65126
21.0058
-17.3909
50.2081
-8.75503
-19.9714
-29.4147
-10.7022
4.58765
62.7908
18.2803
25.1289
29.4949
-11.2838
-4.09606
63.7832
29.5115
19.9066
-0.721352
6.39601
-4.66485
123.562
-20.9229
-36.2882
-26.4056
0.15083
48.5324
-22.7589
-32.0394
-1.61614
22.0719
12.7413
14.326
67.1543
-2.56341
24.8084
-13.346
-12.0998
4.83484
-15.5558
10.6138
8.32679
6.97639
-5.68545
20.4961
18.5795
3.9462
-13.447
20.0433
29.9553
4.34782
6.42956
20.169
6.06554
-24.6547
2.21649
-9.83854
48.6816
2.71811
20.0382
56.5827
-44.3167
14.5434
5.18596
-17.724
-5.23805
-40.9661
19.1112
7.47676
28.0619
-8.71554
99.2098
-0.0955091
49.0476
11.4585
254.709
0.834958
-63.7672
27.4625
-1.24981
204.711
0.529935
-8.96872
51.4182
23.3029
5.28965
-19.6247
8.36333
26.3281
1.56037
0.643857
8.74097
8.21123
18.4967
15.0557
26.3732
-19.6298
-11.5694
2.16659
15.7267
46.745
166.493
94.599
4.13193
317.536
26.9303
312.481
18.4668
-11.631
30.3459
-28.7866
15.3203
212.271
11.0666
16.7969
76.1165
25.5852
4.44395
-9.39636
31.5503
4.38884
-48.7682
8.87987
354.331
32.1245
1.75246
46.863
-7.23364
7.83173
0.472708
0.326585
-22.4432
17.2225
-3.4643
-33.9392
1.11706
37.3662
7.92736
7.13502
-2.71803
-12.2238
5.89142
-27.0814
2.23957
-26.5387
164.704
-0.168672
10.403
-17.0993
-8.92883
-19.2294
1.3907
26.8643
24.5312
34.3915
13.2422
482.482
184.604
-11.4116
16.4376
-7.74849
11.5722
-0.592549
33.3231
-7.82933
-6.59143
-54.1075
221.473
46.0459
22.3977
102.992
-5.228
47.2687
17.3546
35.8183
-16.7509
13.5731
39.4231
797.828
19.0784
-7.87568
-14.0968
-3.85744
59.0238
56.3798
16.3658
12.3131
240.486
108.839
158.805
2.94132
-22.5991
8.54971
245.218
326.673
-26.1904
356.666
5.54005
7.68397
-15.8
1.06956
31.2379
22.2112
16.0441
18.7697
-35.2161
-17.3909
353.355
143.044
26.8803
81.1552
6.16441
51.4393
-4.86885
-17.3263
250.197
48.2654
12.0104
253.599
15.7999
-21.0604
117.595
77.2801
16.5748
-9.02791
-32.3273
24.3188
-31.0151
-17.4432
180
-5.26149
3.29898
-12.7059
-25.2203
69.7246
52.7372
15.3631
26.2174
-18.6027
0.792491
27.064
3.69902
36.262
-24.4786
-18.8362
28.4329
5.83631
-17.0308
4.58309
225.445
-7.5452
15.6168
-23.9255
-14.4626
232.504
58.4977
-6.6779
0.81411
108.363
-6.50622
20.6039
26.3281
35.2936
13.7623
10.615
-9.61426
-5.48592
-15.8817
-7.20374
-10.5102
406.566
-24.6616
-0.978334
2.69244
11.9378
7.00835
40.9556
-6.00884
-23.1644
36.1088
-13.2963
11.1747
-2.59429
835.182
36.3031
55.9131
28.7517
16.8241
-26.7274
-8.66522
9.63575
-25.3215
114.931
-31.9807
20.6261
52.7365
-25.9015
37.788
-50.1271
17.1932
45.3335
779.895
372.733
-66.3794
17.2977
38.9941
360.851
-4.72754
104.103
17.2321
-20.889
169.171
-20.9165
265.903
4.50004
33.5645
27.2696
3.51546
14.5037
8.88696
81.9915
185.701
-3.62436
-27.2642
19.6865
-24.5301
-0.429011
256.495
125.89
252.406
8.96024
-37.8144
59.0009
-11.0039
387.126
3.65702
2.11683
-33.8146
-10.8502
0.417069
-18.5156
-1.38601
-9.15933
-13.0028
46.9194
-11.7684
5.24278
-33.563
-25.3412
-18.85
19.6684
18.8985
-4.97028
40.6368
51.9731
-32.6644
45.433
134.504
30.5902
7.63913
-4.23899
21.682
-13.2288
6.67564
-9.65497
4.33359
-18.6942
53.0669
3.66598
45.3395
1139.62
12.3109
23.5584
12.4972
-13.3961
14.1701
-41.2004
-12.7057
365.988
-32.1809
22.1221
-28.5058
16.7691
41.0458
-7.01895
579.096
-8.89362
14.8215
7.9431
-19.7171
-30.7244
105.95
30.214
-17.2468
38.634
235.032
31.7324
53.9807
166.484
31.6905
11.3952
76.6433
22.2187
46.4347
29.6079
26.967
79.9183
31.5471
66.777
62.2897
42.876
2.89276
42.3162
55.2329
33.1699
41.1996
49.5331
23.9172
50.1289
69.7838
80.293
67.8088
23.8946
46.8076
300.695
-8.07284
37.5714
17.2273
15.6534
61.395
43.5161
108.26
2.89068
58.4802
2.1374
67.8369
44.9581
67.6043
86.1579
73.7434
41.1137
41.4436
27.9468
201.36
36.1645
284.809
14.344
76.337
-2.28116
5.08678
1.7554
-20.7376
6.22668
-28.058
21.5409
-15.0625
115.346
-14.3692
16.5734
4.0558
36.3004
-4.62204
68.5397
13.1663
43.8377
9.2637
29.6863
-25.3412
-27.7272
-12.3001
19.4341
-6.11011
92.1901
-19.4163
163.372
-33.2316
-3.92596
18.671
-0.720226
10.5926
-4.92638
337.306
3.43927
-9.41285
-41.7199
208.726
22.6216
-44.0621
-51.8607
29.9964
508.135
232.72
-27.8043
51.0725
-7.16968
54.3935
94.0592
52.7577
175.956
6.73926
-25.15
34.1643
372.578
21.5094
-39.0862
-10.2148
179.636
8.00145
2.44388
-28.4128
27.8969
34.4851
-20.7834
25.3955
-20.8474
11.6859
-36.0747
274.241
35.7756
-6.83794
-29.1383
4.69393
18.3116
13.4463
87.4886
147.641
-15.3256
-23.458
-39.1149
8.56458
33.6421
-22.246
18.6593
-27.7168
-36.9933
5.8332
174.404
11.699
-7.42852
6.97223
67.8041
20.2353
3.91832
-27.2153
52.3645
36.535
17.0244
218.044
89.3625
179.41
-34.5385
7.06796
-5.01708
-27.9681
632.943
227.829
-16.9769
312.148
16.582
30.5705
-24.3164
73.6816
29.9029
20.9766
43.2912
-34.5407
-4.55264
79.9636
-30.2627
29.1626
-16.8375
189.672
51.9496
8.97865
26.2695
-31.2438
210.466
-3.20592
405.552
35.1475
22.459
-25.6372
110.124
183.188
49.1691
20.3229
9.32625
100.17
10.6678
0.0900817
230.871
44.5284
7.90887
93.2671
-2.73152
-10.8603
-31.5958
24.7334
281.09
-31.7212
13.9455
99.2098
13.023
192.865
186.368
14.9436
-25.0113
-16.2423
-27.6736
93.8228
182.186
23.3072
178.85
240.871
1064.46
-21.6217
35.6984
-17.1803
-6.85241
25.6076
122.529
24.1189
-14.9294
17.0029
-15.8817
18.4157
-3.45561
-3.01394
3.6415
18.4419
-10.3487
13.5023
17.56
10.7565
33.4593
17.2275
31.1835
35.935
45.4791
-3.92596
-18.8103
-53.1941
201.747
-41.2555
16.5577
-8.72963
-37.5238
33.866
-29.7196
-12.203
-12.5053
620.194
24.6255
-22.1533
287.039
114.791
80.9114
67.512
155.903
54.6318
-2.08004
16.1096
-18.8558
2.96103
11.6755
22.1276
-25.2068
473.159
-9.10111
-3.38263
174.014
-21.9836
13.6883
-19.0424
16.6525
-32.0278
-4.58951
31.6264
-3.30664
-24.8516
-15.4759
-11.7118
77.4641
24.0842
10.4311
337.242
-25.4671
77.3447
-48.0409
100.59
24.7073
26.7639
-5.01823
1.84187
-0.69658
16.2624
30.1163
19.5866
43.9592
70.6717
38.8354
104.222
317.77
213.161
72.2193
41.6425
108.097
113.002
355.306
-10.4167
65.5831
27.3318
31.574
30.3294
26.6732
16.9983
20.1331
505.666
-6.41637
66.0385
144.433
25.1896
45.094
36.2596
18.3891
4.73165
5.27821
51.8987
36.732
24.4924
219.398
148.711
69.455
8.46236
25.691
28.205
126.108
0.969586
224.566
-17.1603
35.2406
-9.76516
5.52468
0.477312
23.2548
-9.86053
41.1901
20.8124
18.6697
190.807
310.621
33.0251
15.5494
-0.721352
58.8699
-15.9093
18.6139
52.1067
-9.67854
44.8089
-13.3118
18.4705
22.3085
18.9986
27.6941
16.4894
17.5966
27.4445
9.05826
89.2658
9.81586
7.26872
173.433
14.2052
28.996
47.7708
38.7248
28.9415
46.3318
16.8033
5.50357
-11.4055
26.435
-28.4396
70.0055
212.945
30.7834
38.166
38.8359
-16.0292
15.0819
-12.1024
30.289
726.505
29.4389
-40.1598
10.1668
0.786308
62.5781
6.60589
-10.9628
-19.575
48.7311
24.3698
13.1603
23.7329
-44.1468
-15.6961
73.9432
16.9171
44.5237
-33.6864
31.9157
37.1261
245.652
-8.41528
68.1783
-2.51987
14.3036
50.0846
33.2917
17.4289
15.2647
17.0042
-2.76589
11.8734
8.34825
181.87
17.9213
12.5507
-23.291
-11.5145
39.0061
157.392
-8.77064
66.3997
350.005
-0.470896
-25.7936
262.077
403.267
-24.8311
129.266
-6.65222
1.29749
148.141
19.4016
15.4051
-8.35371
-3.36399
-22.2255
2.24463
63.6987
-54.2099
163.836
634.261
71.1654
1.75832
144.208
-5.30032
123.524
152.634
17.4238
-1.24981
0.437356
0.529935
50.7192
-8.96872
-38.5413
1.54152
-15.8765
14.9817
-30.9921
176.253
3.43443
-6.25156
-14.2776
402.987
37.6176
-45.8668
-17.1916
-7.20374
-47.9915
-0.298785
12.1401
-18.3569
12.0628
206.841
561.732
14.6059
352.685
38.6798
172.742
15.4941
-15.1704
11.1747
-10.0221
-8.67452
-43.1296
18.4318
-6.85556
31.8166
-6.11266
7.62909
-27.8456
282.025
30.5982
-20.7363
44.989
251.387
13.4539
22.7954
-3.27542
62.1708
-3.70255
24.7188
30.2689
110.364
10.4874
830.096
317.148
1.51282
-12.0884
227.031
343.32
3.4739
19.2458
122.384
20.4007
-10.4925
-3.9168
-4.58951
7.26359
-25.7954
76.3479
-0.48337
162.576
30.6124
28.2793
-12.4601
-8.52357
11.0772
52.0448
-0.252226
30.3129
16.274
23.9528
-2.20713
141.46
-22.2483
-1.54124
516.437
314.752
0.242764
-7.57763
0.394202
275.905
13.6065
3.95914
-22.3731
11.2146
101.799
23.2962
7.05057
-46.4083
78.4189
219.608
1.40586
37.4372
-17.8966
-4.32471
15.3532
53.1348
46.4025
-16.454
20.1785
4.76475
11.6285
9.63367
41.6
18.7212
-46.7137
-8.57784
91.7801
32.5139
9.25459
-0.0955091
843.544
31.6949
4.58309
23.046
1.82513
-25.0113
-3.31078
28.6409
37.6008
120.342
8.31463
0.81411
40.8969
-8.38028
7.58741
7.18257
25.0067
25.6076
-33.9771
30.0482
118.202
0.9849
37.1563
19.0332
6.35639
72.9819
-5.92098
87.1028
-3.36433
66.9785
363.295
37.8422
12.4429
47.3532
7.31843
1253.68
1.15384
289.828
-46.1558
-24.3889
127.128
13.7592
28.0685
59.4797
173.119
35.7401
-3.48271
0.915446
-18.1275
-18.8623
24.3742
0.335462
-44.6709
-18.268
20.9413
-20.5691
266.473
17.1504
-30.191
250.338
-5.1911
18.3794
17.8967
126.457
-12.0889
19.1062
-22.763
22.994
-30.2868
172.2
4.50004
12.0128
22.5844
-4.91784
1.37853
-7.04802
21.0684
-37.0117
546.918
201.63
35.3286
19.8015
28.0207
3.75689
19.5105
17.3746
66.2771
48.1165
15.337
19.2676
-12.5145
73.0564
-11.941
21.8846
60.1014
40.2013
-7.2535
86.6012
-5.39713
178.524
78.9218
65.708
45.0453
6.97223
73.4263
-30.3645
-7.32608
-12.2227
40.2832
-8.71842
-0.592681
14.4918
-13.9238
-20.1593
-11.6727
214.249
-22.3459
16.0598
-5.73253
19.7941
-37.766
23.0742
18.6585
52.8357
9.55804
-36.4148
19.8102
29.3638
-11.522
403.976
22.5179
22.8799
8.84604
14.1495
48.334
-37.4488
-6.88097
60.5405
-12.5763
28.9505
-8.61699
18.2809
55.2945
10.1364
1.38387
-20.6541
-27.9133
1.80307
44.6297
45.0426
-28.5846
-0.708103
-18.1838
3.02678
15.7663
-9.49706
48.3585
40.9212
-18.9093
-5.47137
535.79
65.3222
26.4948
40.8125
16.4894
13.8485
655.257
-6.54713
10.9323
167.237
-2.72944
2.96077
235.143
1.31076
51.5189
298.807
6.97639
-13.1817
-9.53148
-14.7945
-0.328568
212.434
5.05077
-38.1794
-17.9423
44.4581
2.71151
13.2079
-34.5912
20.9186
-0.632536
-21.1609
21.4112
-16.1327
0.983689
891.221
-3.74276
-41.2225
506.095
151.841
-15.3023
-0.629948
-32.9024
181.081
10.2862
-4.76759
43.1541
16.4128
-33.6864
-5.56562
16.5114
-7.34722
-8.34392
81.5399
51.3117
-24.0306
134.287
8.6814
-2.31556
-14.4302
-55.9498
68.8232
11.1295
-27.9734
-10.2622
-31.2301
-12.3934
-17.8887
60.7775
38.9097
68.8696
0.443345
-15.2844
41.5719
3.27992
28.0669
-6.65222
55.6454
75.0527
-16.5059
-34.9463
23.9137
-7.08366
-2.31031
-47.7091
-23.9787
-33.4699
-1.89357
30.7775
30.8121
-1.92318
17.5214
-22.6045
7.71037
119.776
126.397
641.488
164.869
-45.6261
21.239
-35.1699
-57.5661
-24.2434
-10.8428
18.622
54.9524
-24.3098
29.0372
9.30036
42.2576
2.4974
57.8029
4.44123
21.6149
14.1918
-13.0706
54.96
-4.39264
7.29342
27.0673
-3.10988
65.551
29.4318
205.092
15.6859
140.067
33.4593
-6.00884
-23.1644
-10.7428
-24.5407
-22.5584
-30.7053
78.059
-8.67452
-24.3889
88.0386
-32.3496
25.068
41.3623
-29.7196
-21.5733
-40.6163
-28.2326
-5.61081
35.8699
-54.0125
-16.3939
43.4301
13.164
49.0816
386.341
-2.08004
6.73926
-0.115119
6.70916
4.17923
-19.1019
117.222
-52.2046
2.90364
20.9802
10.9702
73.5938
94.2731
157.12
78.4967
-29.2332
-18.9093
2.90676
20.1314
3.28072
34.3605
-3.57983
-3.0898
-24.2391
-34.7605
-4.6764
-13.2857
83.904
-18.9929
13.4463
8.77778
22.0787
411.961
81.4897
-9.12988
-27.7782
12.3127
24.2717
-18.4979
33.6518
7.89047
-35.1902
-46.6266
-7.00821
18.9517
-11.1287
-1.41945
0.0677483
198.127
425.751
8.99092
-59.7999
-30.9634
39.2461
-25.585
158.703
-24.8636
-30.7904
-10.789
41.1996
38.081
17.674
-21.0604
-2.34496
202.842
-15.2844
50.9422
-13.5867
-10.4003
612.243
-5.53212
30.3458
0.412603
100.763
-0.85745
13.5026
-5.35886
45.3481
35.5878
90.0931
-16.0741
48.6766
10.0251
-0.115745
114.223
-14.6707
7.71037
-2.03826
13.9534
13.6757
-37.5303
72.4401
-1.24981
15.112
-16.465
-10.426
-47.9116
1.54152
-36.4913
5.61133
-32.8661
7.58741
-7.80996
26.8808
16.2372
25.0778
-28.3549
28.1741
106.958
-17.7558
14.6675
-14.7
-18.0065
22.3822
16.5678
201.421
11.6282
6.31562
8.88242
-4.02202
-9.75698
-7.1354
1.19848
11.1747
-26.9572
13.8143
-13.1445
-4.05699
-18.7832
-15.483
167.497
30.1179
-33.4678
-17.8252
69.3518
26.4996
50.9352
-20.3081
24.8356
20.9413
16.9122
0.283834
-0.205973
-8.25327
31.744
-17.6537
-25.2068
302.619
45.2468
34.0987
-9.64456
6.12739
15.5623
-17.1684
-15.2066
2.62597
-11.4131
4.78082
-41.7182
1.3907
52.0064
274.241
20.783
159.954
-12.9947
-17.8939
516.314
721.348
-11.6734
-45.2298
110.898
-6.21475
53.9378
37.1483
51.5046
-11.0039
2.2069
276.556
3.65702
11.4872
80.5035
32.2533
2.29114
5.84727
-14.5045
7.70727
3.81588
314.319
17.2043
185.153
7.66645
-30.9634
-3.85744
23.4166
-4.97028
209.303
31.3584
-15.7978
7.06796
434.926
289.989
113.511
3.6378
1.05344
5.33756
7.54275
32.4522
45.3395
412.482
51.6514
-11.2153
21.9645
51.6308
74.571
5.65475
23.1041
208.665
58.6664
2.41627
62.6837
18.2809
1076.66
16.4063
38.2474
-7.98646
-0.0393951
22.6865
134.862
-0.34793
58.161
-11.718
31.151
19.2975
10.523
-3.87486
22.1216
25.9287
69.1718
20.7656
41.0361
29.7149
132.878
9.62825
31.482
28.841
14.326
-2.799
10.9323
40.5401
43.549
3.52059
1.08671
-30.5484
79.9543
17.6971
233.738
16.8033
408.428
-9.53148
11.4425
23.1538
65.0209
443.456
124.487
126.247
301.205
0.83744
43.1929
45.9937
579.39
-0.632536
31.313
29.1807
-1.07762
51.3861
45.7115
10.354
41.5111
-23.3232
28.1164
26.2439
1.97149
38.7254
956.604
295.399
15.9084
37.4515
21.2144
28.9184
38.9097
20.1438
30.4284
12.8266
17.209
-21.0829
39.3113
-10.4003
-4.32471
18.8307
90.3159
28.7719
10.7952
122.227
19.7573
-12.8551
11.615
54.3284
7.63423
13.911
-2.92109
16.8175
58.7508
11.1489
2.19594
298.191
-2.03826
30.82
19.2979
-24.4118
-19.3892
71.8388
-16.4292
7.61573
-31.4575
-2.92976
0.81411
7.16372
4.73818
13.1076
48.8169
-26.5506
19.3845
211.14
126.277
12.8745
-20.5516
13.2547
625.049
20.2897
15.2851
10.1045
46.745
-5.92098
23.3845
20.9985
6.44057
25.0563
-20.8886
22.1021
22.8497
-0.67559
571.918
12.9406
33.6635
-36.3275
19.963
-36.7855
-11.2704
35.2984
-6.85556
-56.2645
13.8236
-1.74124
62.1096
42.1449
73.7017
-28.2326
329.847
2.20953
-12.8118
-37.0086
0.326585
-37.4357
30.341
28.3948
106.616
-15.7495
5.50708
25.4498
-5.98344
-2.71803
6.51686
-44.7084
-0.844489
17.2321
10.9702
11.8142
-20.9165
113.196
-3.9168
-15.8339
232.152
77.2782
-24.8516
203.806
32.4865
-12.9502
-3.0898
26.3607
0.846757
4.69393
-48.8929
3.31912
208.349
-23.0813
16.4565
25.9039
-6.59143
-14.7521
9.70316
14.1868
18.6496
-14.7498
-0.081368
7.89047
-46.4346
-9.14526
15.1082
-1.80632
48.2017
122.152
-9.20014
-19.719
-30.0944
0.927773
-9.40014
-20.015
242.562
-4.19383
63.2474
30.4284
1.58223
9.71275
-30.4533
18.6966
-4.77815
-13.695
26.327
-14.6318
-48.0648
374.364
-10.8318
52.0376
6.63881
-33.4699
15.3631
118.047
6.41469
-4.79515
7.44715
34.388
22.373
20.5192
116.514
26.451
16.7024
30.82
-23.8056
-20.6637
-40.0039
38.1056
-3.31078
28.6409
211.889
15.3941
21.4331
-14.1784
24.0303
-32.7431
16.8557
-30.9921
18.8318
12.8048
272.383
-3.03316
-32.1031
15.0557
37.6176
-32.7483
-4.07313
-5.32967
164.811
44.6788
19.6364
9.75413
10.0637
222.526
16.5927
-2.26071
11.6053
-8.17185
28.6126
-15.1704
33.6635
-21.793
333.275
-12.4134
367.45
2.13948
-21.5733
-40.6163
-61.9658
46.863
15.2552
2.34677
26.5635
82.5045
-18.3847
-24.079
11.9755
-1.69404
169.488
-11.7503
-3.17234
11.3375
-28.1534
-19.4085
-13.0259
229.299
316.35
-4.98695
51.3228
23.2572
590.426
13.8228
1.37853
2.32232
71.6841
24.0532
23.5941
-2.15277
44.1643
52.4826
-4.93739
18.1315
77.1812
272.267
32.4631
5.01799
28.2423
428.133
-6.31647
96.433
123.146
1.3541
23.6509
83.884
64.8663
94.756
63.2358
36.612
75.3756
119.341
88.6387
20.5734
-2.15918
15.3369
11.6807
-23.2941
-30.4134
-5.01708
-16.7237
246.886
10.4376
-5.73253
9.08569
71.8
-9.32384
28.704
60.1578
44.1701
448.971
145.556
87.8035
29.1626
5.65126
-22.0977
27.5867
-15.8355
-3.71558
-19.9994
38.0517
15.832
-31.1058
-7.95599
51.5464
10.7841
21.3808
-47.3419
3.70874
-5.97013
28.176
-26.7105
10.5363
-25.6801
1.84426
11.8441
2.68143
438.086
147.58
11.6877
-10.902
173.82
224.844
42.0735
-19.3172
13.2085
-12.7577
68.1273
40.7803
71.6271
23.9266
19.7573
84.7171
420.161
149.906
772.908
9.32122
32.5139
-30.1008
-11.3399
198.973
7.71037
155.383
10.2053
141.112
-39.4043
-2.52256
24.9871
39.7927
4.27807
-50.1982
-17.9266
39.0228
-4.63215
11.2335
19.6077
369.282
7.18257
21.2586
21.8594
28.826
7.25233
-26.1738
90.0915
-21.5039
22.1638
-22.1963
-29.2509
16.76
-28.4098
6.51793
62.228
231.329
47.5451
22.0009
-13.3924
-24.7495
427.648
-13.7941
-7.1685
11.746
13.0488
55.5018
40.5777
-29.2892
148.025
25.9281
8.13697
-35.6498
-4.23859
-14.2874
16.9994
-3.48271
-4.70675
-16.2535
117.945
37.4927
34.0687
-29.6784
51.0725
13.445
483.555
9.72626
26.5208
-0.205973
-25.1199
-9.48545
-38.2684
-12.6874
-17.7106
-44.0829
-17.7111
4.11363
-17.1408
13.6237
26.8067
-11.4585
-17.9888
7.32759
-0.841377
52.2412
-18.2992
-26.7203
-21.0821
19.368
9.53863
16.9904
30.9309
-7.66348
-18.9929
62.172
383.591
3.41507
12.1492
-7.25581
22.8216
44.8865
119.859
-1.47986
24.7799
50.8249
0.488052
26.4479
120.395
65.6601
-6.14623
-20.9941
80.755
-42.2078
16.7573
47.0095
-16.2147
38.7627
46.3509
-14.3874
-31.7163
-39.8462
10.4376
249.14
32.9126
-37.766
30.5705
52.5203
36.2003
-7.13439
2.06177
-23.2963
41.362
-19.9553
258.736
-17.7746
-23.0347
-8.95758
-1.78003
23.4584
-13.4402
9.07664
10.8777
20.2199
5.52468
-5.80589
24.8402
5.63177
61.6732
-23.916
49.6234
-12.9208
-13.1895
30.0501
-43.5771
14.9627
34.3329
55.1553
183.188
-27.6676
35.3154
-29.6426
-13.5867
104.904
34.5772
138.104
5.71228
22.8495
8.15718
69.7531
-6.05844
0.384144
-10.9811
17.2372
22.4693
-22.3508
1.82495
-1.21928
-18.8564
296.007
30.3069
3.96224
-15.1567
62.6791
8.0535
-60.0191
-47.5001
-12.4942
109.133
-18.2107
-14.8731
-29.5834
6.44057
47.6658
-25.2469
-5.63307
-15.9995
0.0911427
-12.4746
3.11877
6.33717
102.83
-11.1813
121.951
61.5192
873.607
-44.2434
33.4344
-6.60053
13.5023
25.0563
-19.2286
-9.64422
-4.13478
-30.6606
-5.29443
358.448
14.9229
-4.46836
-11.8962
-29.2892
125.254
-12.4778
-11.2869
70.7241
-29.2799
-37.3485
24.6283
47.7671
-44.3644
108.574
363.58
-12.783
-40.9228
-10.7717
133.385
69.386
1.66809
-32.6161
41.1143
-27.024
-27.6799
-11.6056
-27.0809
-15.9719
-31.5899
-27.0814
0.365501
7.22203
-7.79805
-32.9813
-26.4056
142.196
-31.4176
-21.1035
289.997
-32.3265
105.575
464.937
8.15459
-24.2391
2.72082
27.1827
-28.2782
-2.30308
-37.7335
7.82411
29.3925
179.5
-35.9403
-19.7099
15.3254
-6.42795
157.664
-7.57763
-18.3465
-61.4271
-27.8859
-1.66306
23.8804
17.8714
17.2796
145.578
0.557618
211.003
20.6055
44.1984
9.71468
7.93253
389.324
3.41622
9.51319
16.3757
64.7855
7.38593
10.9598
49.3112
5.66868
73.6816
59.888
54.7098
213.831
-6.42971
34.8027
70.5932
78.4332
186.584
247.406
52.865
3.22385
29.1421
149.534
35.6398
354.814
43.7032
62.6515
40.7586
47.295
52.182
60.3125
200.057
58.052
43.9476
-2.45064
33.8233
39.7161
29.5359
575.751
29.5488
19.1248
140.926
45.7701
42.0565
402.875
47.5064
14.8768
35.5117
41.5513
108.91
41.0653
34.5681
45.5348
33.6843
62.4684
15.4299
35.7267
2.27568
121.482
45.9676
12.1115
33.8243
44.6639
49.3696
106.192
636.023
31.6152
0.0631237
2.85897
370.74
22.7813
19.4748
54.2413
10.9456
41.6133
17.685
34.4266
30.4342
8.15941
-35.0569
406.096
-9.10889
29.3758
76.4012
-2.98893
2.74145
48.9425
11.5297
24.1216
-36.5703
233.012
17.7611
-18.2941
3.51621
-21.4189
-38.1529
-22.5104
1.55017
-6.68084
83.4073
10.57
-9.9719
-26.8673
-39.8197
-32.4696
237.115
205.566
33.08
-6.7652
-9.1903
241.904
-30.0274
59.3023
-7.40372
-2.4456
10.0331
-13.4857
-4.98695
26.9599
1.68894
4.51649
16.9623
124.393
-26.7325
-18.2924
-16.4129
147.282
39.0767
4.80893
449.686
27.1827
22.3216
12.8662
35.9351
21.8962
46.4416
35.2742
197.682
5.95503
72.2828
16.7755
401.293
50.5184
30.3793
122.231
22.7139
45.1886
9.48604
37.5491
35.0832
14.6131
67.6366
38.377
5.51289
342.008
26.3948
98.1034
50.0071
51.9731
31.4308
15.1354
12.6276
19.5674
30.1015
121.463
50.2558
47.7065
25.6618
255.003
26.3695
37.7971
-6.83684
31.9737
4.71423
117.52
33.8272
27.7193
-48.6932
176.778
-10.6011
-10.7022
15.832
-6.08192
36.5539
29.5247
13.8845
3.71833
45.5773
4.55549
-4.19383
18.2698
39.7987
33.4414
49.0681
33.6891
15.0826
-33.3725
-6.83535
22.0396
21.0273
61.4079
8.51288
-16.4825
-9.10699
69.711
-26.099
-32.9407
79.5378
22.4397
-19.9599
3.63239
3.65262
20.9366
-20.4006
5.45801
15.8275
11.8016
202.35
-15.641
-16.2423
15.5225
7.61573
13.9368
-25.4228
29.6525
-45.8616
91.8184
171.407
459.237
-7.80996
6.26606
-32.4885
10.0853
344.584
-46.7885
22.6251
-10.2595
-17.1916
-27.8185
0.734189
-1.9807
52.1751
25.2586
2.25786
171.358
17.56
35.1193
-24.6367
12.7318
0.360864
40.5539
161.497
-12.6169
67.3967
-10.0906
4.0334
-0.241218
351.361
30.6132
117.77
68.3609
107.268
11.0125
25.5653
-9.39192
3.42424
8.31169
70.2889
29.3107
211.168
14.3621
76.3724
30.9677
44.3965
42.4503
-12.3874
9.55036
23.3107
-11.0945
38.8495
341.038
-30.6529
-5.52965
17.5294
20.1829
97.0842
38.1166
111.293
1.68894
-1.1057
-3.65248
23.1932
-41.725
15.4408
-12.6648
24.8325
310.326
3.46943
25.4237
37.391
15.0013
30.4931
40.0402
57.4869
60.3146
148.578
9.9743
-0.0321947
-2.57065
1.26986
67.5977
34.5791
3.05386
38.337
14.4726
21.7768
40.7805
38.5341
74.4802
36.612
68.8164
19.0784
106.442
-44.0819
-0.109313
272.667
328.119
-3.09622
175.57
21.988
10.4391
13.5739
155.119
-12.5133
15.1354
40.4226
31.0385
39.9408
-18.6942
-8.77729
39.7173
32.0468
23.5584
53.7267
16.0441
1.90313
-14.6014
201.875
75.9937
5.23052
-5.58965
8.11156
-18.0973
83.0292
-1.33186
353.078
-56.6817
19.6873
8.2623
-13.6087
-37.5207
-39.1577
-20.6857
-0.34793
0.0649972
-36.0808
16.1585
-8.8135
-30.7064
13.8923
8.45361
12.7513
9.34052
13.7181
27.0443
16.4209
-2.1659
-3.40571
-7.96447
37.4372
10.2144
396.725
11.3345
19.1014
-44.3167
1.42491
485.796
-0.436239
53.4905
347.086
-7.23293
50.9703
3.72863
17.0046
-2.95564
11.1953
19.3954
-26.3527
-26.3324
20.9366
35.8214
-11.4086
23.3238
36.1645
-16.9155
3.09964
15.6168
-14.4626
30.3867
21.4331
-16.0525
6.61225
22.4779
-10.3773
174.379
10.9307
-16.2227
-0.629364
156.262
-7.7402
151.862
30.1213
-23.378
35.2823
56.5145
742.024
72.7898
210.791
-22.105
32.5525
5.13428
213.257
-3.38727
38.6798
183.986
37.9829
11.1747
-2.59429
21.837
36.3031
-30.0111
-20.9236
1.83154
-17.3571
-18.0356
91.9621
2.78951
83.072
316.596
46.863
-16.604
-29.6496
262.676
17.3393
103.119
9.72626
73.3724
62.9612
11.1293
-27.0809
27.1316
-57.8268
57.2516
-17.1408
37.9865
17.4364
-34.035
34.4851
-30.1537
-40.788
325.599
7.01289
9.99767
-4.77544
-6.55047
13.6265
169.351
40.6203
2.40101
26.8409
-26.2691
-45.6742
37.6126
3.05386
-29.1294
111.924
49.8878
20.1657
-10.1917
23.8804
237.137
34.1462
171.098
12.3516
-11.2857
6.44992
-11.2537
1.58895
11.5887
13.5547
-1.74235
14.5109
11.7531
183.327
-16.4204
7.62649
-6.66957
348.693
4.40052
42.7519
-30.8756
7.15227
64.5731
95.0022
23.6135
211.899
7.62879
33.8478
-21.1606
45.0716
60.5155
-8.40075
12.7967
24.0692
38.9887
-13.5133
20.5172
-9.55402
-18.2633
31.8687
553.326
9.19933
47.2985
6.51984
51.7345
23.3548
20.2668
46.9166
-17.3402
27.4029
73.6454
65.5625
11.8441
32.6665
814.773
44.5067
189.724
9.0785
56.5644
3.27992
14.9484
-10.4003
-4.32471
406.762
7.85698
-19.9538
25.7878
15.4051
52.0376
-6.47965
15.3767
-31.5958
3.72863
183.796
-14.2
10.1974
-20.6638
60.6249
-35.3931
22.3246
27.0719
-6.93903
-11.2933
3.09964
90.5794
-23.9255
-38.8255
-24.2434
-18.339
-14.1784
69.0079
46.8408
31.9503
34.377
36.852
356.788
20.6779
18.8769
-36.4964
5.2972
198.944
294.963
78.6041
10.9456
-34.7115
397.686
-6.67789
323.033
186.919
20.3408
0.501559
3.5703
-0.0696502
-8.21649
1.2223
-25.5411
-9.39636
-4.05699
54.9886
-48.7682
154.379
-11.1116
-20.0016
-5.74381
26.2483
-5.35957
-29.6496
-22.1821
-29.5124
-5.29561
-3.70255
62.2001
41.5133
-56.428
9.25521
-23.2759
9.80143
-4.10938
-1.781
3.84068
8.7988
-25.5741
42.6717
10.8772
66.3153
9.18521
90.7235
24.4585
299.355
19.1889
62.2978
-23.8932
31.5494
64.8236
9.09163
77.6835
222.086
42.9363
33.3042
-0.252226
24.6907
25.6444
16.4565
3.41507
23.3936
20.8552
144.636
46.0459
2.11683
155.466
30.3793
7.91333
52.6989
32.3472
60.1811
-9.25462
30.4397
45.0453
12.739
24.533
25.2586
20.5054
45.9054
22.6466
0.651915
357.354
29.4843
46.0463
15.4479
14.5642
22.6317
494.263
17.9339
9.25999
14.1719
-7.78091
43.689
26.2834
148.644
18.6585
26.4246
2.94062
42.299
46.2304
-0.277607
64.7699
9.39939
-7.10515
-24.8871
-10.2133
9.40288
8.1396
234.829
-3.20592
25.2024
70.0938
57.6363
-0.927458
-2.9821
-13.6087
3.70874
108.894
67.3954
52.444
21.2144
30.7924
355.627
645.122
44.6858
23.8946
25.2069
-23.0654
33.8233
238.667
78.2616
-7.08366
23.9266
-2.73152
-16.4825
67.7297
305.453
26.3749
25.1553
320.416
13.7733
5.50645
239.785
701.115
7.33207
-6.66131
-12.5612
-10.6201
-18.3033
24.8928
28.2305
2.69243
-1.05996
170.207
0.990049
16.9577
-4.06183
15.6364
43.8185
22.5519
193.165
-2.76323
40.9045
28.4035
0.734189
28.0044
27.8122
184.554
17.2504
32.6775
50.9606
4.94661
69.6682
34.2347
20.4369
46.782
6.77604
21.837
8.19208
-15.0186
59.6613
21.2554
5.57967
21.9983
28.2438
496.893
47.7671
-1.99568
44.989
20.9502
7.80291
4.22084
41.556
67.7502
5.41623
36.7243
54.2328
27.3239
28.5421
25.393
38.376
-14.7233
97.8169
25.9351
61.6301
-2.99622
27.9423
75.9953
54.1152
10.761
-0.467412
50.7681
41.8878
46.9754
96.4241
15.9383
20.4475
46.4226
-5.29435
31.2666
78.3007
27.7779
49.6306
13.3589
160.364
87.99
41.4722
33.6518
11.6386
49.1428
28.3361
32.3472
32.0701
-20.499
99.7801
35.0832
34.0709
20.2353
-1.70388
105.843
431.963
26.3948
8.77765
237.506
34.8019
15.4479
22.0605
-4.08005
222.22
-31.413
-9.24011
-19.788
-12.4661
-17.2182
-34.6237
-9.71432
-10.3895
42.5284
29.2357
275.617
103.389
-21.8294
121.929
-25.8242
16.9606
68.0117
64.6878
-13.4402
-19.0344
14.6258
-32.0428
6.09951
-3.73856
-22.042
73.9862
-15.7319
17.7326
0.589103
-13.9905
26.7004
33.353
41.0662
65.6126
29.0182
498.164
37.9727
-26.7306
30.6303
243.034
68.3593
-18.8336
204.634
115.345
-4.32445
21.1026
15.4933
-7.41668
18.1878
50.0333
85.2505
-12.0435
39.2108
269.756
164.636
263.191
24.6847
37.6954
42.9393
34.5681
45.5348
214.869
28.7353
4.18549
48.8452
264.645
94.5217
25.177
40.8969
4.73818
59.9592
36.4743
80.676
62.488
55.5926
51.3148
37.2374
23.5621
256.795
51.2118
31.2146
3.54529
38.3117
25.0011
40.6762
48.6071
-18.2915
90.6183
-18.1903
48.1496
187.668
83.7237
25.8015
49.4849
27.1043
20.8315
13.4037
7.25505
-8.45933
39.9836
104.651
92.7237
281.556
5.39028
-2.67827
-6.29381
7.47468
9.04643
21.4301
407.621
222.339
-38.0829
-45.608
-21.0791
6.88582
21.5973
-3.01707
-7.31624
17.6885
-24.2129
1.36813
-28.1534
-30.6529
-35.5147
76.2652
17.5018
-3.02516
0.768361
37.577
8.20062
-21.1103
13.5667
-7.0426
30.4547
27.8013
681.391
22.2101
29.1718
84.2427
15.0013
137.577
28.619
8.77778
68.9304
35.2742
29.0158
11.4848
-3.4153
42.2978
31.768
11.4872
78.6294
26.6311
116.609
15.2176
41.7175
-27.0583
196.295
601.988
51.8746
-18.183
-8.26311
-11.2857
49.5534
39.3461
139.776
-13.4036
131.529
36.0435
67.5981
-3.23941
-22.8207
138.824
-9.86119
31.0523
29.8747
17.92
46.567
66.1778
36.2003
31.777
161.532
98.518
25.4324
66.8451
84.0554
71.2436
45.3687
89.4309
72.6969
45.6209
54.9183
13.6607
381.275
-6.74292
-4.20785
379.508
57.6357
23.2548
20.1245
63.6789
-3.81912
426.939
46.9166
-11.718
33.0251
59.2488
66.3661
21.5721
18.6139
142.062
22.1806
18.0597
37.3127
3.89896
59.7768
3.47801
18.5604
-7.23834
29.6079
10.5779
6.57133
25.5476
21.0603
33.5056
19.7594
79.7975
68.3514
23.7996
187.377
96.3847
5.1765
239.41
9.71275
-9.83854
46.8076
8.34031
20.0382
56.3121
11.6051
210.556
43.5161
70.7783
284.001
43.4877
49.0963
43.084
30.123
23.2813
87.0341
-24.4786
-1.55219
39.5695
22.3246
8.33122
15.5498
-16.9155
-8.14475
9.80769
13.6484
-3.34652
13.9326
108.363
23.4788
77.7038
5.3085
469.16
38.726
201.24
20.3708
20.6779
50.7361
-16.5741
175.022
189.174
104.649
4.64386
43.4873
203.218
38.1747
8.88242
159.022
73.4494
36.8057
17.1944
24.8644
41.1598
42.4518
1050.17
11.2184
14.6837
45.6183
5.13174
-8.66522
7.62909
17.132
36.2204
18.6191
71.2259
-25.9015
5.92885
21.0874
26.5635
1.91964
54.7038
50.8836
-3.95411
156.665
56.1069
1.08696
39.7865
130.823
32.8892
-33.464
19.7702
127.162
37.9865
18.4389
22.2747
63.5496
6.06369
248.762
31.3758
54.9753
414.337
51.2581
63.842
10.2171
34.679
22.3216
33.3042
104.695
34.061
23.7703
48.3156
292.021
80.8253
44.8865
18.7109
61.3985
46.3808
26.6803
54.0561
30.3275
186.938
41.1854
40.1994
44.401
45.0677
28.4717
28.5236
22.0526
-0.85745
20.9989
75.3332
110.55
2.01203
10.1974
168.617
47.5064
1.75832
20.8288
33.569
17.7016
34.2904
31.8102
6.84777
64.3425
21.1447
7.61573
2.27568
49.5441
15.8066
10.9118
12.2344
54.3371
218.259
148.142
-0.313698
289.25
50.9075
9.14827
38.1744
111.57
-44.9297
6.23423
-23.1333
3.54529
38.3117
4.38638
22.4475
21.9356
61.6006
457.721
8.04665
-15.5687
-3.48669
10.6351
5.18672
-17.9815
6.48958
-11.4856
-51.5629
-8.74216
-7.79259
-15.9721
-0.804203
13.3839
68.3818
317.33
-30.1067
45.2402
0.335462
5.92885
-16.3939
19.0672
-16.821
-10.8885
17.1504
-3.95411
85.45
26.1218
2.90416
49.6204
13.3877
-10.2148
442.645
-17.1408
0.505189
68.0362
22.2747
-1.12216
24.1942
96.6101
-16.4251
-22.9776
-13.6018
53.1012
118.234
28.7693
65.7161
51.4465
308.293
50.1708
-2.12629
50.9276
245.17
27.1418
-5.38175
5.95503
76.031
37.3902
-11.0016
19.1349
9.5954
21.1028
-5.50649
28.5656
52.5416
27.587
450.114
129.481
30.8808
24.2535
475.066
303.757
68.1183
683.441
25.7362
38.5501
-7.04086
42.6752
255.478
277.505
-4.23899
143.496
-0.110336
53.5273
18.456
313.555
5.66868
56.815
147.969
31.8293
9.97002
35.1364
-5.17885
18.4488
22.8312
-17.3348
56.1779
30.8291
-17.4432
264.333
13.4792
175.713
10.8082
-8.35371
22.8729
-16.6033
47.2222
26.2174
-9.23236
13.911
31.81
152.454
35.4915
28.4329
43.3176
123.524
-1.03911
49.283
11.1955
15.6168
-5.18484
36.1372
15.112
203.218
12.0585
54.0154
31.8483
6.48926
67.5575
20.301
36.2511
108.066
30.7
115.948
11.3075
28.2473
-0.889166
-29.6925
30.7192
80.4782
12.8197
315.661
30.6785
22.0009
37.2074
14.6059
34.0941
16.6888
41.1598
1.2223
37.4553
46.5428
47.4924
9.32781
254.383
23.1939
31.992
32.7746
-5.74381
35.6186
260.758
-39.0199
-22.1821
11.7171
9.41591
9.72626
34.017
-0.205973
24.2477
-6.4093
127.868
-11.6056
1477.79
14.0131
-29.7158
452.68
0.365501
18.4664
23.0586
14.7785
-31.1072
168.497
31.0177
237.774
-1.43257
153.185
30.6124
15.1608
15.1163
-1.02731
15.9383
9.20312
25.8079
10.9922
1.28152
46.4416
5.28914
30.8899
5.95503
40.4237
222.923
187.649
37.4
37.8755
-1.457
112.669
39.8434
26.4479
193.145
34.1878
26.3047
117.542
13.4562
-11.6238
-3.57794
6.51793
30.9128
37.6392
373.591
3.15545
25.7362
-17.6719
30.4405
5.19389
167.397
-33.5903
-41.7203
19.8079
35.4969
16.046
-13.4031
58.6815
3.79462
30.5781
24.2807
151.77
15.5922
22.0431
721.045
-18.2973
22.8312
-2.34228
23.3328
11.6051
111.231
42.6544
54.7605
127
2.89068
80.969
-16.6033
495.124
13.099
20.7527
42.0219
120.767
58.0469
11.8992
48.61
35.5117
52.688
33.569
47.6866
66.1495
18.6917
15.6168
23.0187
129.43
43.5051
2.68818
59.6376
50.5889
17.7337
46.9428
10.9307
210.539
49.9704
37.5444
50.7361
23.4737
24.6554
21.3489
16.76
807.424
133.954
13.5023
32.5525
23.8749
117.792
121.428
32.22
12.4429
13.4462
28.6126
37.3035
22.4191
31.1389
57.4443
6.31801
-0.0260332
143.994
5.57967
35.1168
30.2505
170.551
35.8699
32.1946
28.4376
18.7862
22.8447
26.5208
-20.8207
31.1021
46.7365
8.58323
6.05329
53.9867
10.4004
-6.46669
30.4902
64.2881
57.7943
63.5042
18.572
46.0103
82.2262
2.31556
15.4408
-7.0426
159.765
162.734
31.0904
245.224
1.0608
-9.46061
22.4976
400.441
13.4629
58.623
-12.5145
20.5825
3.05155
20.0105
30.1163
87.0627
21.946
-39.8754
18.0287
301.276
-27.0583
22.0064
760.002
32.2721
35.008
-9.20014
186.428
-13.2278
-2.82036
-23.7109
-21.2074
111.943
75.418
-14.3874
-56.0791
-28.6019
-25.1697
-24.4732
2.92751
-15.2772
4.33359
-48.6792
-11.3265
5.80991
25.4324
-0.621266
3.47053
-13.9409
-5.65201
24.9625
-1.06671
20.169
62.2875
0.342419
-19.2089
136.763
295.526
35.6973
-36.8204
-13.5676
13.5311
44.1201
-5.23805
208.392
7.47676
-56.084
-21.6963
-8.54328
58.0469
-13.2342
356.394
-16.6525
-11.4086
-27.276
75.5199
88.0322
23.1131
-33.2958
101.73
4.5665
-4.80809
-11.5769
-36.4913
84.3221
52.565
501.02
6.8669
6.33717
-13.3624
13.1816
30.1213
-21.5039
-9.69533
0.292525
10.1045
157.315
-15.2913
-8.4746
302.108
36.4256
47.5451
153.186
57.8222
93.3167
22.8497
25.5613
5.94996
-6.99471
-11.4222
101.13
-53.1941
49.948
-25.5411
-45.0036
30.6258
11.2019
78.2203
13.8236
-3.6153
19.0061
6.53764
-40.6163
-33.8548
-9.35894
2.13669
-24.0274
-8.89762
45.0232
41.5133
-8.25327
96.6643
-8.93923
46.4904
96.6075
96.472
-25.9677
-27.0814
15.358
16.5924
9.87552
38.0511
25.9351
29.771
39.1867
-21.4561
-2.10674
-53.9064
-9.85911
-11.7278
35.1398
41.8568
-1.70577
-12.4601
31.9829
-21.642
-25.2911
20.1857
-18.9929
-16.5387
102.481
16.4565
-8.46549
363.809
2.2069
27.3052
13.0274
-18.4979
292.273
75.3568
90.4432
-50.4841
-33.2786
110.638
-21.1388
17.2043
-37.3111
118.962
232.275
-10.3166
-9.21249
92.4812
-2.46675
-43.9088
-8.76521
-52.331
160.363
-19.788
-5.50579
31.5075
-21.5053
-2.89325
108.121
57.3467
-14.863
39.4879
19.0564
101.859
56.3366
210.861
400.504
-16.4538
-7.40223
23.0341
2.84365
10.9227
33.3665
358.854
44.6402
32.3505
242.221
14.4988
68.1116
6.90165
42.1224
28.018
25.6604
47.2124
64.1309
42.6673
36.6239
272.124
54.6113
79.0813
56.2025
3.8861
41.1803
49.3805
16.7509
41.1339
49.0476
52.688
26.0727
27.0719
199.208
37.4324
25.5884
62.4684
17.304
26.7669
7.61573
7.89788
81.399
67.1338
64.7083
32.7262
200.616
145.863
54.9918
59.3408
68.1814
790.612
5.68532
52.6101
19.7256
525.473
39.0566
72.1102
22.8726
53.2922
64.4117
111.956
365.169
37.0947
37.8422
16.191
22.9904
16.1464
51.8221
20.5887
27.8021
32.4998
140.512
23.8724
17.5717
48.8585
58.3615
222.992
9.04643
-10.429
47.8001
-4.42254
-26.8385
-24.9932
-15.4569
-15.603
12.227
38.7743
18.0875
3.92816
60.12
-2.38
32.4349
717.86
41.1871
4.95439
1.96661
48.1542
25.0257
22.1216
4.38338
23.2118
82.2738
34.5016
20.7104
-1.16971
-17.3621
41.6777
13.5721
-16.397
39.0457
25.4682
274.674
33.742
-1.10425
41.7375
-6.81146
-35.2628
26.7639
-9.40252
2.11452
407.741
28.0199
-29.7423
17.2608
-10.8273
20.8398
19.2287
-13.0028
36.0619
41.2972
98.8015
116.53
95.198
44.8683
175.216
285.016
86.859
48.133
89.4544
46.0463
326.543
20.1864
19.3458
-7.3534
2.94132
1.76373
21.6682
188.996
60.5556
103.12
124.281
2.72895
95.0022
404.049
-9.24081
15.652
63.8328
6.58829
-13.6644
-12.7057
50.6938
53.0192
-2.77855
-11.5661
68.9737
-26.6318
22.3913
0.477312
-14.983
37.958
-12.2208
121.075
-19.7487
14.6446
5.6872
-47.3252
-11.9525
4.30497
14.2712
-27.3372
-12.1611
-13.2452
-0.36719
7.18806
-23.1698
112.414
38.081
-10.437
-9.84123
41.6728
45.32
-66.0605
-31.9032
-24.9394
-16.7765
-5.26149
2.53498
24.7755
5.18596
1.01662
9.75447
-21.2884
-6.18867
12.1619
1.075
7.38628
4.63605
24.0806
81.4061
-8.52881
49.9846
-4.47106
224.786
86.7643
-5.67113
-19.3892
79.335
4.18549
-16.3367
17.2682
19.559
81.399
67.1338
6.61225
125.552
-2.88107
54.4391
58.7399
61.2148
32.5741
46.6077
97.5877
8.48116
89.6302
54.6404
175.022
56.1153
85.2287
54.7317
347.521
56.9154
61.3563
25.963
40.8428
19.9391
90.2829
103.575
26.0591
52.4042
8.6501
34.9555
212.465
56.1959
13.7592
-5.66472
31.3687
11.9495
3.88096
17.132
30.9005
17.4797
29.8634
56.2334
13.4539
-5.31555
2.34677
5.94878
35.6528
56.5779
20.8986
3.54216
16.1096
74.8475
92.2603
63.357
34.6278
86.4763
-2.71856
75.3281
41.7993
5.32041
18.5266
34.4851
46.619
107.263
5.13341
22.0054
53.1012
80.7531
38.1396
4.59489
20.4475
35.1782
20.3625
109.024
325.495
6.52704
0.332829
62.9125
18.6496
148.294
41.1481
19.1349
-33.3161
-20.3897
114.806
-14.8768
39.81
54.4157
25.7129
32.1969
16.4872
-9.20014
35.4979
72.1423
69.4983
30.637
93.1106
61.3434
0.455402
20.1864
23.0939
37.6242
8.87947
40.4226
20.5044
51.6532
20.3301
26.8224
45.5706
65.5102
15.3544
54.5356
49.7953
59.9403
36.2069
30.7924
31.4134
38.8845
39.7987
280.818
23.7682
15.4614
14.0114
123.595
9.73079
21.9125
119.664
37.9692
35.0828
45.4784
0.0795826
29.4322
-15.6662
15.9101
27.3119
9.22579
50.4898
42.1174
168.384
8.31755
-18.8362
-5.30032
-3.53402
-13.2827
10.2053
-8.8131
-7.5452
-47.5001
94.3276
174.726
4.27807
13.2379
-70.8129
-16.0482
-47.9116
74.6301
166.883
-17.1803
21.2586
-2.50343
-10.5294
-16.8035
69.4767
-51.489
-13.4435
65.8848
35.5006
-35.906
-55.3263
-14.6087
-17.9223
174.982
29.7112
346.316
4.109
-41.905
8.76106
-0.435475
12.1118
3.96494
-5.86342
51.5108
1312.47
-15.9721
4.1947
27.8791
40.4253
4.95058
13.0969
-19.7993
15.941
50.8624
11.551
7.96897
19.0672
73.1342
65.9482
30.2689
11.0384
64.8353
39.2403
25.4498
22.9199
24.0016
17.7613
7.76549
19.7702
56.5875
258.347
24.868
58.6659
63.5042
30.737
26.0683
23.5215
-0.232675
62.2857
3.25935
293.745
16.3992
124.316
54.5162
38.1396
46.9754
15.8393
20.4475
18.4884
37.8092
53.9378
-26.57
19.6455
116.433
40.4237
31.768
39.5982
20.5334
32.2533
39.7725
13.3435
67.9544
48.9367
49.1803
11.3121
38.8314
64.056
61.4648
32.0293
86.0977
47.7794
15.6444
340.579
28.5664
10.8161
53.079
10.7535
26.1266
76.0161
12.8338
53.0593
183.705
174.881
667.085
64.0801
3.93584
36.6738
32.9287
40.6082
18.4631
49.7773
11.2735
2.26518
25.7126
25.3939
145.785
151.832
36.2226
21.2581
71.7848
9.91254
13.958
20.155
85.7467
30.7511
14.5023
505.958
22.6865
69.3106
30.7924
29.5394
65.1214
142.872
63.4264
41.5719
18.2725
86.163
76.2601
54.438
54.7086
41.8904
125.113
110.045
94.2041
23.81
4.9485
38.7889
47.7692
26.0924
35.4973
88.969
17.7081
40.6143
34.8843
30.7579
38.9756
55.236
-10.0188
0.624259
-14.4626
-16.465
32.6732
11.2335
-19.7477
142.52
222.7
15.6364
46.2223
28.826
-12.1336
168.341
9.66286
10.1045
31.7525
12.8197
513.878
13.8119
27.6231
14.7186
-28.4976
28.4719
31.1835
9.87189
52.296
14.9229
-19.4609
-14.2967
252.973
10.9355
-3.10743
-3.79066
-26.7274
-4.91709
35.7401
28.3764
-19.6993
-57.4829
509.757
-27.8484
-24.0274
-25.9303
-5.14949
7.82285
61.8898
215.801
-32.0651
1.75895
-15.7796
-5.1911
50.2385
57.2521
-4.72754
-14.627
14.7183
15.4977
13.6883
-7.79805
-3.96219
220.018
9.20166
-13.9598
3.51546
-33.2917
-34.222
-6.10557
1.40665
36.2346
41.3978
-1.21574
451.774
0.846757
14.0643
1.44506
-30.2373
43.4314
-38.0739
37.0712
-22.8219
-24.1224
298.309
2.94238
5.59239
23.0885
40.1628
-17.3123
166.321
-22.0454
31.5673
-3.40571
6.46625
84.4231
17.2273
47.5126
25.7878
9.78293
65.1561
-2.73152
20.9989
-42.8402
11.615
-16.0395
-0.0491138
11.8992
48.61
-9.46584
-9.04846
-41.0153
-28.2752
85.1679
-40.0039
-6.87201
-14.5552
58.626
-29.8656
-63.3166
-40.4111
-23.5487
-19.0732
-51.4838
-12.4746
25.6076
-4.90723
22.6251
-12.1336
18.4157
-12.8259
28.0044
232.085
0.895732
152.493
23.8749
27.8371
-9.75698
40.5539
20.9425
-35.1057
20.4369
33.6635
-4.46836
274.836
49.3664
232.342
-24.8533
109.401
5.75503
-20.3493
45.2402
51.0725
258.948
796.524
43.3874
-50.8058
2.99113
31.744
-23.2759
-16.4355
445.667
-23.3328
10.265
-31.5899
-64.5627
-3.38263
-9.64456
720.147
-3.17832
40.9277
438.317
-31.1072
22.3201
477.654
26.6784
-6.11098
-11.7278
-54.8153
49.3531
10.0287
-1.7503
43.0132
28.1198
81.0929
-4.93739
64.9831
-10.8999
-1.34712
-23.7589
-3.78033
297.28
-17.4708
159.427
32.705
-19.4349
15.8482
246.834
47.2687
37.9694
52.6849
11.3601
47.3063
88.1489
29.461
92.167
52.0944
11.4146
221.03
36.535
47.0095
68.1183
51.8812
25.4316
52.9293
1.44576
43.7086
65.7352
25.7461
62.9114
52.3635
257.801
7.21162
60.5556
13.1649
555.317
31.777
292.716
90.1429
1.06655
68.5359
397.024
7.52532
9.76145
89.4309
12.2755
106.43
28.1435
17.5099
28.6813
-16.3244
10.2098
20.5849
49.3254
47.659
48.28
29.5142
52.182
105.29
59.926
-2.90408
20.0382
57.6469
28.5236
48.2895
4.76475
15.2559
11.2249
-31.7212
0.827047
35.5581
16.7509
243.533
49.0476
161.005
201.36
4.30537
-0.0489359
1.22558
26.8612
11.6818
137.337
71.334
2.27568
23.3072
8.31037
74.6301
38.4714
18.7298
28.9781
86.2982
24.0492
60.614
79.9555
28.826
6.3153
29.1843
3.796
8.1083
10.5999
-7.69911
5.06896
-8.92121
131.848
0.550387
83.7568
0.261443
27.5017
-6.05767
38.3487
477.167
-0.651769
-23.667
20.3059
-14.3518
-24.4054
-13.6089
-8.66522
314.976
-10.329
-39.477
7.50765
-3.4855
-33.3977
236.439
-8.89762
11.571
26.2825
39.7113
482.752
11.1293
-12.0315
-7.06517
214.674
19.6353
2.90364
-5.2567
5.34797
-8.61842
14.8239
-26.4696
-1.43257
-34.222
-13.6018
-36.0747
105.575
-3.0898
288.73
43.9503
117.138
9.20312
31.4301
-48.9779
-29.6572
-23.0813
14.5824
-26.57
15.8974
-35.3668
15.3254
17.9349
18.6496
39.5982
9.28896
30.3793
-7.0792
-20.3897
-1.41945
20.6825
5.09816
137.145
-28.4904
-59.7999
-36.5856
431.963
110.728
-18.0887
5.12143
-38.2866
810.052
10.8161
-23.7577
-15.4834
-0.80681
-0.110336
-9.65497
180.496
17.4596
50.5176
30.3469
26.4246
-0.804505
-7.77387
-4.5706
5.65126
-18.3495
51.9496
-30.8281
41.8448
47.422
0.542208
4.50148
21.5613
136.347
56.1922
25.1702
29.5394
-17.3375
-22.0454
-22.7806
-14.6501
-32.3273
374.769
-19.7707
-39.932
0.0900817
121.365
51.6164
0.263336
50.9703
35.5878
-9.23236
-29.1926
13.9455
17.5214
-1.98981
202.304
-7.17439
-17.9057
-10.6872
-37.5303
-40.0039
-4.99794
-31.4218
13.6484
-1.75461
-22.0872
-14.1784
10.9118
-38.3653
54.3371
23.3559
354.29
-19.0544
10.0142
0.71497
-0.243932
5.68532
55.3328
136.482
-31.5666
6.35639
59.6713
36.4256
-29.2916
44.4897
-5.89609
-4.13478
-11.92
-12.7907
-20.1132
-22.6666
-1.94372
-15.6443
-29.2892
-24.3889
-13.4273
32.4998
-28.1535
-9.2375
225.153
-0.95862
51.2129
-37.6029
9.38172
167.055
-31.5237
-18.268
140.882
-3.70255
17.2225
-30.191
-4.50514
48.6106
61.0571
-21.4592
22.8543
66.1621
48.4239
24.1488
418.669
56.0533
306.505
16.6339
-38.9139
-2.36285
22.0054
22.0214
183.827
36.2656
25.2096
196.348
357.694
22.8166
50.2667
30.8899
-5.38175
40.4237
46.7605
58.3388
1.7927
32.2762
629.911
26.725
-37.3656
32.3137
-9.30258
18.2166
60.3079
5.24278
-37.3111
-25.3412
3.63882
36.535
11.4022
-14.3406
-4.2489
119.135
6.0776
-21.043
169.271
273.757
-39.8462
203.466
-13.9391
87.7965
0.585456
-29.9386
41.8225
-13.2006
0.361873
2.06177
145.37
23.7416
-37.7589
19.7923
-33.7041
-38.9643
66.9421
21.6458
16.4749
-24.3303
-25.6216
-18.0973
90.5255
19.2829
248.216
-17.9873
104.02
10.7841
29.9553
-31.0518
68.8948
-0.470896
90.3985
3.4563
-20.2723
-0.46821
-32.8891
35.0307
-1.78398
-3.38742
-46.1907
16.4174
9.78293
29.5488
-36.4647
-18.3565
-25.9736
24.7334
41.21
22.6268
-17.9482
19.5677
31.81
38.1361
-13.2342
7.40076
15.3144
9.58444
4.58309
-48.7747
-25.0113
21.239
-38.918
-21.9589
7.61573
-22.0872
27.0553
-14.1784
10.9118
-14.0025
16.8557
-15.9995
1.56037
-3.10428
29.3557
-14.2776
144.059
54.411
11.3807
-2.76323
-22.1963
4.48232
63.6116
-29.0893
24.7467
34.5516
38.1747
205.659
39.0815
35.2206
34.0941
21.8132
-3.42037
74.7848
425.343
-36.3275
1.2223
-63.0224
-39.3814
6.2629
-41.272
9.50316
-0.95862
-27.4979
-26.3585
20.6261
28.3736
-39.0199
15.2992
92.3019
25.3455
21.9077
102.42
-6.7652
18.9207
43.2534
5.11626
38.0571
73.1816
48.6833
116.461
14.148
13.484
170.266
64.2234
56.7918
46.6376
47.6036
63.5496
29.1437
9.13766
17.3081
33.2444
-6.08961
68.0937
33.9015
50.7236
143.276
17.8124
31.6919
25.8079
24.1106
41.5573
42.511
93.2932
37.1483
53.3787
28.3514
85.4013
31.768
41.4722
69.2591
10.7016
181.264
207.295
-23.3101
-9.85275
30.9898
41.6425
91.2299
20.5734
-34.7795
31.8499
12.3393
-15.2776
-10.8081
299.982
0.907226
-22.8261
56.0923
144.794
9.83647
-2.36775
14.3979
55.2409
37.3883
-0.846951
121.238
32.347
6.12299
1.95365
179.357
-25.0366
57.1395
53.5489
37.3368
16.7566
44.6953
19.5619
-27.2695
53.7328
17.6394
11.1423
5.2424
250.139
-31.5706
-7.99594
-2.28116
192.211
-23.0242
-11.3673
104.615
37.4705
28.9781
297.663
66.837
9.43345
65.7286
-8.38543
18.4157
20.9073
66.3265
36.503
21.4331
36.3007
31.3712
9.09644
3.36149
227.123
3.07254
253.5
35.4294
18.0204
192.377
165.614
-39.3814
31.5503
77.4774
303.108
40.0605
58.2289
45.243
30.9005
4.36127
5.95766
0.30665
-1.40136
65.9482
88.3649
33.5272
40.4725
47.2827
162.683
1572.61
71.58
22.2146
54.8531
296.738
733.483
3.56301
19.509
3.84379
-21.1103
133.512
37.1716
0.168299
152.458
69.4642
57.0687
55.2937
-11.4116
-41.4817
-24.035
25.6444
23.3936
-48.4853
-31.5263
4.81645
60.2129
-16.948
-8.95326
51.0878
3.95914
-24.2472
7.95088
13.1862
10.7204
135.271
-26.6163
-26.0667
4.67591
30.1429
-29.3331
14.3998
33.2324
-6.42752
21.0701
-2.30237
0.605117
-18.5978
29.4942
44.1708
-41.3398
537.036
1692
0.585456
-11.1979
13.7181
34.5406
12.6728
-7.96716
5.96462
-21.0829
288.562
-12.2744
35.0307
16.9567
-18.3799
-33.0723
83.8838
0.412603
-9.80657
0.384144
-50.3364
4.11869
-9.38983
63.8562
-23.5704
21.4418
-11.2935
10.0251
-26.3527
-33.8287
-20.2929
49.5607
19.2979
222.965
-66.2408
-25.6127
-27.6736
15.5225
1.99353
-48.3241
-30.8691
24.352
49.5928
-3.65699
14.6788
35.3141
24.6705
108.474
15.6856
12.2446
44.1768
75.0105
32.4712
16.2221
-3.95098
45.808
56.8602
11.2031
20.0615
14.8739
108.452
19.1898
103.737
30.5354
65.0161
7.75771
44.3683
61.4087
-6.73706
12.1118
5.839
28.3963
-13.3597
-30.9481
58.7242
2.76858
6.06877
259.691
14.3209
-16.8882
-30.309
72.1629
119.266
8.76876
12.4881
83.8687
100.589
32.8417
38.7743
83.6798
-1.14301
17.9837
-15.1076
-18.3096
38.9941
-2.71803
4.64279
-14.7233
-42.0739
41.595
-47.1259
-5.11701
64.2881
-49.0275
-3.96219
-40.4775
-48.8944
-23.3302
-18.9733
-45.4664
136.323
-9.83774
19.368
9.53863
0.658328
28.2348
-8.42454
-22.9178
52.2216
7.82411
-0.592549
38.9453
-13.4515
178.941
20.8552
-18.4078
141.623
91.7381
58.4902
-22.0717
-3.52306
11.4554
-26.1212
32.3137
48.7935
-9.89436
43.4413
-4.12755
-16.6964
-6.60054
-22.5981
23.4166
7.6541
117.565
113.513
-27.6556
-43.5318
-35.0021
-33.5903
-49.2166
-21.4215
101.089
-19.5613
-30.2697
9.95579
215.564
6.21524
9.28818
384.545
-1.68636
-8.30378
-0.804505
325.466
-11.522
26.2071
-1.27438
0.80736
22.0179
13.4609
-7.54034
88.9252
25.6604
189.371
-5.26149
-36.8204
7.04711
6.0348
33.297
62.8608
48.9891
-20.6342
-11.1064
-29.1926
10.1974
7.44715
-10.5896
1.75832
-30.0806
92.1511
18.9548
-2.03826
17.7016
-3.1909
-50.6487
-43.752
-12.4942
56.6593
-3.2182
69.4599
-12.7169
-36.6672
-7.82881
-12.1284
88.1722
4.39199
173.659
-18.0257
-11.4883
115.303
16.5416
-42.811
-12.3843
7.38963
9.07154
-17.8449
20.9985
27.0553
21.3081
8.88242
-11.5183
-5.26133
-17.5422
28.4388
358.448
14.8147
13.0488
14.2723
14.3408
15.6883
-46.8777
5.31334
-52.5164
19.4458
-16.7338
-14.7271
10.2858
-38.7423
-28.2326
31.8705
-22.1533
-23.8902
-22.1622
-18.6951
5.90603
-10.1273
-1.98919
-28.8981
-5.98344
-25.2068
-0.979408
-40.9602
-36.4517
30.3506
46.5774
-31.3539
4.31795
93.4015
20.4461
147.21
-35.1658
5.13341
-13.6018
-6.08961
30.6124
140.723
131.843
31.9829
-8.52357
12.9512
20.1857
-33.9854
89.5451
-37.8144
-10.3396
-25.9965
47.92
1.78296
-11.0016
13.0371
-22.0007
-57.9803
11.699
275.555
29.461
71.5523
155.718
163.939
-13.2278
4.67591
2.52598
-10.1756
-19.169
84.9381
-31.7163
1.38321
23.556
-13.2288
6.67564
694.994
-16.2811
-22.4423
6.21524
194.821
19.1025
-30.7926
4.81769
250.504
14.7149
-15.815
136.836
-10.8533
-38.0056
-4.59113
-41.1969
-36.866
188.05
-5.05186
29.9553
24.9625
49.5331
-2.34496
-9.66217
5.96462
-13.5867
16.8225
-4.77815
-58.6726
63.8083
-9.00962
53.1348
86.6196
67.0301
-10.2278
-33.349
-20.3514
-22.1182
9.35083
0.792491
12.0714
241.705
-5.73794
14.897
-3.42626
-27.8969
-3.91233
-47.8908
-39.4043
-51.2483
429.785
13.5558
-48.1958
-11.1249
8.31463
104.615
210.885
-1.88493
-38.4883
-13.0273
-0.313698
10.615
68.1814
2.56717
104.074
40.4287
43.1514
30.5971
18.5378
42.0599
32.4974
26.1956
39.2367
59.7265
39.8045
182.448
424.089
40.6533
44.3683
-2.30954
8.25547
64.0035
-28.3522
19.6517
49.3539
53.3684
4.1947
-3.98005
291.683
155.224
30.8005
53.4223
-10.0007
3.28381
25.6265
53.7668
40.5763
4.47919
5.80223
42.0514
13.2684
55.716
7.58933
-41.8973
31.2876
47.5145
20.1829
48.3585
-6.86102
-21.7369
24.1942
70.3731
1.64139
16.3778
25.7536
14.5251
120.568
18.909
15.6509
485.507
259.468
-17.7949
14.8253
556.169
-35.8595
139.009
-13.711
3.33804
-41.5625
12.1492
44.8865
-7.2535
58.0147
161.564
-7.27119
-27.6229
58.3071
7.95088
-21.1388
-7.15852
-18.183
100.433
108.655
-14.1648
-15.0018
8.59114
-28.3961
35.9516
41.6657
-9.23862
-2.3557
0.508724
-4.08005
-46.4055
34.8004
13.0081
8.54971
7.85814
37.669
34.5406
42.6326
28.5543
185.875
12.6503
327.917
-1.03002
27.5344
54.438
-6.83535
16.4174
380.848
25.3795
-10.8603
-10.9811
54.7185
50.5803
3.8861
32.6516
74.9135
101.854
35.4915
-5.30032
14.8283
163.879
24.9201
4.97371
28.5483
24.8928
31.9786
101.601
36.4256
2.68818
-14.0025
80.574
8.36333
37.5725
54.9918
38.726
26.9519
39.4185
84.4693
6.6071
292.029
24.6554
38.2155
59.8635
27.8122
32.7549
17.2504
28.9294
82.908
30.6482
94.2537
263.128
20.9
-5.86342
32.4873
138.385
-30.9646
97.898
42.8716
1.06986
-1.60865
190.196
4.36127
-26.3585
54.3593
-22.2262
-7.1608
9.67698
4.22084
-16.5107
64.0021
-48.9317
-21.3717
37.3662
-42.0166
64.1493
-11.6056
-38.3253
45.8722
-12.8492
-28.9555
227.128
340.806
-8.86514
2.44388
-19.0424
-36.7294
7.32759
160.937
-3.30664
18.2519
-21.0981
-24.8303
0.627339
2.04237
6.28053
-7.3725
75.9084
-7.66348
293.976
784.641
7.08618
-35.9403
-35.3668
67.7992
14.1868
20.5236
-16.6238
82.8531
-7.0792
-46.6266
6.11025
17.0776
13.2342
9.82494
3.81588
8.8463
11.5821
-24.7423
-24.1927
-12.2227
67.3571
-10.3166
9.52817
28.7629
235.54
-0.500772
-30.7904
11.2146
-3.14845
-4.19383
-24.8338
-25.7936
50.9422
93.6592
87.0511
-23.0654
-1.51335
-48.0648
-2.32322
-5.54262
259.942
27.4373
61.2777
90.8727
12.9739
18.4584
765.44
25.6218
3.02521
-8.59749
2052
18.3609
25.251
-66.2408
-20.0848
-16.7471
-48.3241
87.0254
-21.6747
67.1338
32.8492
18.7298
7.58741
15.7075
15.0557
45.1139
-23.378
25.9119
-12.8259
45.7118
37.3747
308.922
32.7549
-8.98653
34.5516
120.634
29.4971
12.8446
31.4725
122.175
114.646
341.582
25.5167
36.8296
-29.2892
193.003
3.43927
-50.6423
-7.98672
118.771
-33.6004
15.2579
-25.3215
2.4872
19.0033
-40.894
249.557
-14.5198
41.5854
54.6318
204.067
-0.757005
1.75895
-23.2759
6.05329
62.8743
-74.6934
-0.844489
5.9877
0.505189
-18.1708
-7.79805
41.0154
28.8629
-32.0278
-21.4561
-30.2177
-52.0324
38.8666
-17.35
-9.83774
182.412
0.168299
17.5249
114.442
-17.8939
-8.42454
-28.2782
1.44506
-17.1188
58.4239
-39.9479
14.5824
73.0564
-11.941
35.7385
13.9644
-10.0646
53.3295
16.3238
-4.2681
244.791
-23.3101
48.2433
96.5822
25.6376
187.964
2.98129
-7.53757
76.0575
5.33708
17.2109
52.9101
9.50205
12.6368
31.5272
285.938
4.1943
113.351
24.0255
48.596
21.1061
21.9951
36.0761
27.1299
2.23453
27.264
18.4645
122.302
16.3422
10.6915
-11.9181
332.627
-2.67313
5.47766
68.2934
35.5581
38.1361
-3.86388
67.3709
228.472
10.2053
28.6682
7.44733
531.586
47.4759
26.6743
30.515
32.2607
68.2847
21.4288
239.548
26.2899
27.1631
29.9151
24.9862
28.4187
18.5186
163.737
8.49642
27.3102
-20.5669
31.2146
5.41935
39.9936
18.6994
27.5578
27.8674
36.0564
81.248
49.2761
76.2605
50.8612
64.983
55.7865
21.3739
28.9784
15.2093
15.2778
-35.8485
2.78507
154.302
29.6887
185.979
166.56
38.5512
21.8172
129.289
-26.5608
-32.9178
34.6816
18.1391
55.7577
411.684
15.9751
61.2631
-6.2754
-8.63927
275.668
45.7995
73.2385
25.731
99.9013
7.58933
-17.846
-1.50856
5.34797
31.6451
-25.485
258.452
-0.841377
16.6339
-37.0398
653.566
46.3842
195.53
-21.8305
20.7385
-1.02731
45.9234
-17.0338
-2.30308
-11.4966
163.372
31.2666
22.0787
-22.8219
-21.584
-12.878
32.9274
-16.9577
-25.9942
13.0371
6.95343
4.91024
306.621
201.578
68.4712
21.8895
8.60349
-28.1523
17.6943
22.4795
4.843
65.3072
32.2035
22.9251
15.1242
5.14057
24.0309
-10.1645
-52.0277
3.87836
98.2781
-21.8364
16.515
4.73165
91.7471
356.434
291.55
91.208
144.273
49.3254
19.548
82.0132
37.0104
69.0486
174.631
23.3328
-0.576573
56.3121
-19.9538
61.395
26.6495
513.058
-2.73152
28.4951
52.8444
281.248
34.5257
27.064
7.44715
15.6473
3.63239
56.1265
28.4329
423.375
42.0644
23.046
-15.0415
33.0847
315.467
-3.31078
43.6335
168.785
23.3072
4.56224
42.771
2.86411
93.6924
-10.3773
84.4241
42.7898
199.366
237.762
26.3
61.9805
59.081
27.786
32.5933
280.811
25.2586
35.9911
70.0339
48.2378
37.2074
-6.94588
10.6682
83.7237
284.423
12.0036
356.94
50.8166
56.5072
6.5332
99.9662
1.83154
5.75503
-9.10491
-10.329
-33.1201
-22.6104
63.7296
333.846
54.6834
2.18072
-7.02356
-24.3173
-7.70224
-36.3643
1.75895
-35.1762
-19.1019
6.51686
7.76549
6.65178
11.6099
61.57
6.12739
36.1771
24.1488
-25.485
70.3731
-9.60301
-3.30664
-32.3479
-17.35
47.479
24.5312
11.9027
-1.7503
-34.7605
60.9159
-58.2633
-9.79934
-24.6151
61.2516
5.21211
-28.4441
512.525
-61.6037
-1.54124
-15.7983
9.27922
90.1979
48.6444
32.2533
30.4021
-29.76
11.7324
26.4479
-24.2472
169.121
9.43808
76.3127
43.4413
7.11685
-22.3186
113.34
282.875
18.7314
51.6947
430.75
32.2035
26.6732
15.1242
7.01463
33.3958
12.9888
34.2245
-5.15606
23.8692
-4.977
31.2645
34.6261
140.462
-3.38767
1.02711
33.1569
10.9683
67.9543
70.6901
62.345
19.941
38.7889
-8.4528
42.959
303.489
-19.7934
91.2141
336.609
74.8606
-15.3723
90.8433
-7.99594
10.4268
-4.28355
-24.4815
104.825
401.103
20.5448
21.6429
-16.2433
13.4261
12.8964
72.2147
66.6656
144.351
36.2193
29.3405
-0.202844
206.978
47.4899
-1.91537
1.32083
974.396
51.0489
-1.21092
19.291
78.1346
28.3724
61.2349
37.0458
-9.15352
34.0185
-30.2263
4.65913
15.6207
25.9406
146.135
483.019
17.5717
60.1029
39.6208
17.782
15.6057
62.7926
36.8069
-13.72
100.735
12.508
68.449
38.7743
25.5837
-19.8837
27.0588
-3.5982
0.57579
367.41
24.3205
-8.16407
3.84068
38.7839
2.53687
23.931
47.4869
36.3302
43.8719
239.976
145.007
8.87479
45.4313
55.9123
51.7051
55.9433
17.9274
20.5245
-14.2227
-26.4892
20.9426
8.77778
-7.90635
-20.9478
-8.46549
0.332829
8.56458
24.2717
37.7241
9.28896
-1.47986
-10.8273
-20.3897
73.2996
26.6915
56.2897
38.8314
-5.28445
-17.246
17.0368
-25.3412
-41.3388
-35.4494
-29.3331
16.2739
-4.2489
14.1872
86.6624
93.6735
-8.77064
-11.6901
7.20443
-9.02791
-22.957
241.71
-10.8837
48.2766
-7.08366
162.608
-53.3313
-27.7268
-50.3364
-7.51577
233.177
-25.4099
-31.9082
-1.21928
-35.2854
-33.5191
-54.5121
-36.6464
26.7942
-18.7896
11.8687
-7.05891
0.529935
-3.62867
20.0793
39.2367
67.3435
17.4711
13.1715
32.7853
7.42629
-6.46809
32.1668
44.7555
15.6856
124.689
40.4287
-14.9447
7.17127
88.3736
4.48232
74.856
25.9381
36.503
161.553
628.631
26.9303
83.8451
50.3259
43.4644
44.302
41.5572
24.8644
52.4042
6.77604
42.4518
32.5549
223.655
29.4946
60.6752
39.4882
9.63575
45.893
6.23534
61.7226
140.566
54.6105
7.83173
0.30665
315.316
49.0523
45.2614
63.5123
17.2977
24.0016
23.3835
331.979
51.6294
39.7209
44.7034
66.0975
25.9351
48.5117
60.722
87.9124
61.0028
8.20062
-32.3547
15.4462
215.987
57.7864
32.9645
1.59536
136.717
71.2233
13.8883
32.3671
0.684807
31.2499
30.3295
56.7489
30.589
6.52704
7.82909
25.4312
24.6056
-22.5702
19.1349
-23.9458
-5.39713
41.7175
268.202
-39.2397
19.1953
16.3426
386.395
1.49465
52.3645
165.846
10.0222
100.607
872.814
-20.1593
5.19389
-1.26895
-27.9681
250.634
25.4301
16.7563
25.4163
10.9598
23.0742
24.3331
2.47375
19.548
5.1765
1.40317
4.19148
-7.7881
125.905
-17.3348
24.3188
-31.0151
-0.576573
-18.3799
107.483
20.1656
38.9191
2.89068
-7.11212
5.88553
204.254
-20.4768
28.9035
0.827047
-1.92318
240.535
166.676
24.2674
37.6954
-0.164193
-20.0575
-11.2933
220.491
38.1056
15.112
105.349
-21.6704
137.621
-19.6247
28.1001
-6.6292
45.0687
5.3085
19.3845
66.837
77.5517
37.2374
0.0631237
90.0915
-1.58154
47.5858
29.8784
16.5678
-1.49027
21.4331
26.9303
269.378
-4.42372
19.2422
5.55255
177.316
266.813
-5.64823
22.1799
161.81
-18.7832
-15.483
58.8012
-29.7196
-28.2326
43.1149
13.3811
-55.8865
43.4301
1.91964
109.052
417.16
29.8699
47.9386
13.5496
15.8872
-52.2046
171.57
-10.8789
19.3105
14.6907
41.0154
-46.0997
56.0533
171.573
-28.3437
264.685
96.9627
-36.0906
23.1161
11.4127
6.28053
110.694
216.364
-12.1727
20.1857
26.5648
17.674
-2.31976
22.0179
19.184
25.9451
15.3349
68.8722
284.814
-17.4432
-5.53212
-12.7577
-1.46146
25.8007
0.384144
-5.35886
35.9778
217.372
-22.3508
72.007
-17.9136
477.838
-16.2118
-11.3601
-11.3399
11.4585
-4.78724
2.4313
11.1955
-38.1298
24.9871
-7.05891
-3.2182
-12.999
-31.4575
-36.6672
20.2822
102.19
22.4779
-27.2439
60.0613
-37.795
-2.50343
466.399
-7.43314
-7.35998
12.7935
189.573
-10.5102
200.418
14.6937
25.0563
29.4971
22.2149
-17.2532
7.85713
-5.29443
7.99782
-0.720226
-0.651769
-35.6333
14.6837
58.7368
-46.8942
-2.36453
-12.4134
15.2579
-12.203
-27.4979
5.63359
5.88483
11.5799
-67.1597
19.2134
-12.7919
178.082
7.8522
12.3615
5.50708
4.17923
-24.7241
-23.3328
110.528
134.265
-35.5147
-18.0779
48.2939
-5.98942
40.0784
-9.55546
-32.9648
15.0882
-19.2362
105.396
2.32773
2.34369
202.089
14.2238
24.0842
-17.7949
35.44
50.1708
-5.87442
56.5498
20.0222
25.2677
-5.38175
20.9476
212.838
39.2643
17.1094
33.6518
30.3793
36.0243
90.1802
43.5916
271.951
15.1082
41.6841
402.4
60.3079
59.5907
15.1627
6.51793
20.5054
177.09
50.7576
-34.9553
357.354
50.099
52.9293
23.9346
38.0864
-5.47934
10.7535
68.5336
24.2525
111.623
460.736
165.503
217.438
247.97
187.324
34.0951
92.0169
62.9137
68.7192
33.4556
36.6589
15.0216
25.7126
32.8902
83.9413
17.5099
11.7866
266.957
22.0291
49.6723
170.51
32.4588
7.05057
40.9376
26.5793
3.27992
42.0735
145.601
33.8233
-10.8837
181.335
37.0451
32.2433
15.2559
20.5952
54.4859
53.3009
13.0693
26.8917
117.95
13.4403
17.0807
-3.91233
32.4164
5.57326
28.7353
15.5225
322.459
54.7495
2.69243
-25.4228
48.3932
-6.50622
31.8483
-14.1255
541.696
18.427
8.14012
42.4742
26.9519
74.7187
-5.55907
273.75
-25.252
82.1339
26.9711
91.7226
42.8047
23.3845
294.612
126.381
53.1673
22.0009
52.2
14.6059
67.8272
91.1536
20.9425
60.4717
26.0591
24.2932
-10.5486
24.3368
15.6332
-9.41285
42.6131
-7.23085
32.7746
0.613137
-3.86974
31.8705
56.4846
4.08359
15.2992
13.5912
54.6745
93.7489
73.4445
19.0245
3.54216
134.176
63.6031
17.2977
16.0226
43.9982
-7.22704
306.502
54.7134
40.9552
36.1124
84.9028
27.8092
8.24817
27.9423
16.0252
26.0043
69.7819
8.88155
20.1314
16.3992
62.4715
26.4052
40.9507
411.481
292.363
-21.804
299.241
24.8898
141.159
121.782
-10.0669
-49.3299
22.6201
-4.77628
80.8276
22.4074
21.0089
24.7799
-3.52306
22.6998
301.84
139.135
48.2017
53.9685
7.66645
42.1252
51.5276
52.6317
36.2592
42.5108
275.924
-5.49048
7.01463
-8.86161
5.29028
-13.9126
30.4312
9.50055
11.3608
-8.71794
25.8853
-15.8831
40.8855
6.47708
12.5433
29.2357
388.998
179.106
44.3563
3.71833
6.22188
21.4221
-4.03997
-7.15385
50.1316
18.6966
-14.9024
17.2273
-36.8204
-21.0639
-3.33553
16.0091
45.3617
-10.9811
7.86683
575.319
64.5107
122.641
-22.5379
2.52885
-45.0933
-31.9546
60.292
-14.7784
108.532
-2.91317
38.0386
24.9871
88.5185
-29.4551
1.99353
7.89788
-31.0408
-15.8765
24.352
-6.6292
-3.65699
-32.1728
2.51792
138.052
4.4631
-3.99206
0.0631237
14.1034
37.7738
-18.0065
29.8784
-19.0394
-23.4671
733.144
-34.7889
10.0637
10.7565
-9.75698
2.23493
5.94996
9.87189
-18.8103
8.6501
61.1924
452.346
-31.8852
2.51477
-20.6573
20.1243
-8.66522
110.703
-10.979
-21.5733
-6.88313
-39.477
26.2483
69.6759
-22.1821
-8.89762
11.571
17.2225
-20.8207
-30.7421
-3.86325
-38.2684
-20.1836
-30.3463
102.094
25.9627
17.3718
0.569816
16.6525
-7.66494
-2.10674
-12.677
1.38528
-28.5784
19.368
21.2731
-19.768
-17.7949
-3.91535
3.31912
-56.4742
159.623
14.5824
-9.70339
-14.0877
-40.8966
16.0608
101.108
93.9461
287.126
-24.1378
5.8332
240.335
-1.80632
-26.761
20.9525
55.8426
255.043
-1.98338
-34.6795
7.21115
28.2427
-6.10383
-1.36534
9.03841
-27.0311
-23.9167
93.8335
20.5044
38.5348
39.3256
39.9551
45.7849
61.3985
81.988
28.5543
55.9301
35.9497
16.3984
142.385
40.1994
40.6529
28.4717
32.52
91.3801
28.5236
52.0376
92.8459
45.3617
15.2559
77.2073
39.3359
-7.3583
38.2738
40.1824
41.1803
28.7658
33.6174
56.5439
35.4431
168.286
-12.2304
-16.5781
1.56129
12.6188
-11.6515
31.0416
-28.6464
20.4961
32.4636
28.041
31.0132
60.2778
-0.222063
32.8593
17.9399
9.4182
482.247
14.348
9.16749
64.5486
-6.85802
-3.78943
35.054
50.4811
40.9858
289.055
34.3963
35.0311
19.0021
38.7461
21.3739
21.4821
-7.211
167.703
131.813
-9.66666
7.26434
29.1809
21.8172
-19.0646
-1.05864
23.4372
12.4441
-8.09784
-4.37852
-21.0791
6.88582
188.389
-17.4477
40.0864
18.9207
10.1922
-16.7167
74.4567
56.7978
15.0856
44.9352
-1.60484
452.68
56.5875
44.7034
39.8606
47.4215
56.0079
51.3517
24.1942
46.0103
22.2561
-8.92883
3.25935
318.108
-14.5229
59.6604
19.846
33.4545
21.6755
-18.8309
-7.4875
-4.85238
171.048
0.684807
1.26488
17.2111
3.33804
-24.6959
-24.1224
0.332829
27.3052
48.6346
29.9037
2.26827
122.039
39.5664
-46.7359
-1.41945
27.2417
0.412999
33.1339
-14.4349
7.45496
216.345
22.4795
25.4577
-3.40378
58.5323
2.00578
7.01463
-1.36534
-11.5763
36.6872
-23.9167
18.8709
-6.84387
-0.351577
14.102
200.181
29.4099
68.3736
11.7357
11.7105
21.9951
195.548
25.6423
0.468824
43.9965
202.306
187.767
-15.8395
-0.57632
25.9608
37.9692
74.4382
32.3599
-8.04915
-25.0366
58.4666
745.859
24.5008
6.41469
381.262
28.0619
8.15105
13.0027
26.5588
33.9473
36.4422
127.994
125.513
-25.0113
34.3574
15.4299
52.5933
32.6775
17.6807
57.7635
44.0936
28.1001
12.1115
11.3355
20.301
19.3845
42.4742
10.0853
28.1741
605.46
29.0959
7.17127
17.6008
41.1228
55.9232
10.2661
172.798
15.8109
47.5451
37.2074
18.354
14.3169
354.526
15.4941
27.9332
273.544
310.375
34.9555
11.9402
13.0924
33.4243
-3.79066
31.3687
36.3124
46.9845
30.2505
-4.70675
-3.86974
44.989
48.9883
7.83173
6.09491
28.4376
122.17
56.5058
27.354
31.744
-8.28337
227.193
25.8757
4.77823
25.2575
64.0837
18.4664
69.8456
43.6733
0.635245
0.722975
167.56
271.835
-1.16971
-1.42582
7.94993
-16.397
27.8013
25.4682
-4.02684
-3.83841
-1.86531
-10.4746
184.167
-4.93739
31.2499
-9.02585
44.0107
54.8393
498.968
38.8617
19.3859
254.278
-35.1384
49.6187
-5.26174
-10.2173
-13.6948
-17.1427
19.2415
90.0348
21.9359
13.489
63.6987
-33.5952
70.1329
4.57518
-11.3601
58.4179
9.58444
46.6875
-14.1576
17.4238
-9.41927
-40.0039
19.3649
43.5409
-8.84039
273.733
103.475
12.0628
32.6732
3.41559
-19.6247
279.225
-17.1803
10.615
2.58904
-2.118
253.062
-10.2595
44.6526
-9.07781
-6.76208
196.67
20.3159
-25.3412
-8.98653
38.2997
23.1822
7.00835
27.8371
-6.00884
35.9681
-19.4163
-31.5314
22.9904
134.755
642.735
199.805
8.71856
-4.92638
-26.5458
-36.8406
-9.41285
-21.1052
-12.4134
7.62909
5.88762
147.093
-20.0016
-31.9807
5.63359
-29.6784
-11.1988
7.7801
-28.317
8.61333
-18.8558
-36.3944
-3.31704
-7.85751
-13.9624
-0.979408
-44.7084
-25.2073
5.9877
155.273
99.8953
82.1571
-31.1072
-37.65
29.1437
37.2486
122.256
-32.3479
-30.4525
32.0274
1.99784
-15.9208
27.682
4.07598
-45.5701
-49.0588
-32.8284
-54.1075
176.495
23.5571
33.6421
-22.5702
-72.6715
-9.14526
65.1433
-23.3101
107.827
4.16113
50.0005
6.17982
-15.7594
1.83276
32.6868
52.4646
70.4353
47.196
28.5473
183.79
16.385
30.4938
18.4087
32.939
79.157
35.7375
53.3005
9.48674
-6.84387
25.8853
30.9686
-10.3895
25.6618
38.6061
26.3664
13.251
-3.08871
67.5809
4.71423
63.1723
82.8717
47.397
-30.8895
18.4189
3.45444
338.839
47.7589
57.7587
52.3442
17.3579
388.398
23.8692
41.8747
29.3904
-1.40524
231.403
41.5899
10.3974
293.015
22.0396
52.8865
8.93409
-14.6084
19.004
-3.76763
-33.5952
281.902
15.8196
-16.9823
28.0155
-18.4188
253.213
60.8051
6.17943
221.091
-26.8854
24.9871
73.5259
-12.5885
-1.75461
-46.45
-10.426
-29.1709
16.534
6.61225
13.1076
-44.1105
-1.78292
-7.80996
34.9779
11.9594
-11.4883
476.076
3.88441
-55.2371
100.875
146.47
-25.5027
29.8784
-5.92098
-17.8449
0.383798
27.0553
15.6859
78.2229
91.5554
-4.13478
45.3385
38.6798
28.4388
-20.7926
89.8855
1.15384
219.962
-41.2555
31.5503
10.011
-71.257
-7.98672
23.1939
0.13283
-10.979
394.469
-66.8532
459.025
103.085
52.7365
-65.2857
-65.1196
11.6003
34.017
-11.4504
130.428
-51.3869
-22.0577
-5.98344
19.0099
10.3999
197.142
129.816
19.3105
-7.79805
7.28221
6.37411
32.8918
-20.1732
215.029
-21.0821
26.8643
37.6496
11.9027
7.62003
75.8094
-6.55047
11.0772
7.06725
25.9847
2.20192
-8.08881
-19.1507
9.03727
150.83
472.505
1.06831
33.6421
450.019
129.229
317.111
21.0318
15.4806
-9.25462
81.0395
33.8009
1.35003
37.8191
301.345
-46.6815
21.5105
71.1052
414.326
-8.71842
44.3849
20.114
-19.546
-46.3963
-18.1355
-24.22
1.38321
27.3042
7.38593
42.2829
93.4187
481.681
4.34117
44.9478
-5.02251
18.295
3.27724
0.443345
35.3154
-16.5242
40.7612
43.0594
-47.8817
-21.1913
54.438
-19.9538
100.75
79.7274
0.384144
-52.2105
122.185
-31.8786
26.3749
28.9035
-11.2935
0.654788
16.7711
17.1885
35.8214
-5.06497
-48.7747
16.2181
-3.12387
-18.3033
-23.8329
7.61573
-22.0872
-8.55196
27.7784
-28.995
-23.4958
145.863
-14.2776
63.7814
-23.378
-4.07313
165.652
65.4857
-23.4671
-3.36433
-6.67789
203.093
29.4971
20.3408
-22.8754
17.2275
-10.0459
2.20183
-21.9872
37.3035
7.42661
-25.0831
-23.667
56.1959
14.6837
-19.974
-21.1052
-3.04302
-7.36343
7.76168
-8.45488
-60.0917
26.2483
5.88483
-35.2718
45.2842
0.472708
54.3935
15.3485
78.9946
-17.0726
12.3615
74.8475
-34.5203
-1.44297
-17.2278
-15.8365
-12.2238
-35.338
-0.571532
4.41094
59.6029
113.079
45.7006
-35.7924
-12.3501
-19.2362
17.3148
161.623
106.053
48.447
40.4162
7.40599
195.673
135.618
-22.1443
146.704
14.2959
-6.2264
57.0679
16.1723
-8.51467
-8.01623
57.3841
22.0398
96.7254
-21.4361
31.3767
34.738
347.977
36.1649
117.299
-1.98338
19.6684
24.5207
-21.8369
243.036
-25.1682
34.1886
-7.92457
31.8293
13.7181
38.2887
8.92463
50.1289
28.5543
7.20443
15.3349
61.8001
27.081
-21.1913
7.58635
13.4792
46.4025
142.842
46.4154
259.638
6.00634
-3.4848
122.185
-48.5877
21.4072
43.9306
49.3805
1.75832
58.0005
9.69221
22.7029
10.2053
24.9201
-16.9155
21.0521
2.404
24.4823
-8.96872
36.4256
-2.93402
25.9044
-8.38028
13.1076
-27.2439
56.3131
382.953
34.9779
15.7075
69.4036
41.3657
-0.889166
63.3932
176.455
2.60826
35.5006
25.9381
17.7623
388.315
248.763
59.6962
33.3465
95.9382
52.8016
219.767
-50.7776
28.0413
-11.9646
-10.0221
576.034
-16.8926
33.4243
-16.7338
-24.0974
-14.3794
-11.366
44.989
24.6255
32.1946
-5.14949
11.6003
28.3948
-7.70224
-17.6236
24.2477
690.743
-0.361243
16.0226
25.2575
-24.0936
64.7478
5.9877
32.3643
28.6808
27.8969
15.7444
14.8239
-15.8339
37.2486
62.2857
48.2369
22.0054
194.435
-1.24673
121.983
-7.3725
92.1571
-15.5851
299.44
-24.6959
-29.0802
67.7068
213.976
-3.77794
32.6665
8.92463
-0.470896
9.81367
14.7007
15.3349
-4.21634
10.2144
5.04562
69.4305
-18.3799
16.4174
-27.6984
20.1785
-23.9787
-33.4699
-20.2442
14.973
603.587
-23.5704
250.843
-1.05278
10.2119
6.88111
42.3806
17.6394
-3.85021
66.4804
-37.1928
-7.80904
46.352
115.785
59.1525
-24.8983
11.1257
50.4769
32.4636
-35.5542
34.6594
41.1595
14.1466
17.4899
14.6994
11.5521
11.0223
60.6632
2.87422
44.1768
-14.9447
36.2193
31.2146
5.41935
60.8005
28.7492
11.2031
46.733
57.8524
229.085
53.137
-27.5606
63.1421
39.6168
18.3052
6.3814
27.1043
-3.53133
11.0032
325.124
44.6687
43.7442
-30.4755
-42.3984
-12.9856
202.665
-15.9511
4.36127
350.329
39.618
5.95766
-9.06368
-8.89762
-7.16968
-9.32475
-5.26627
26.5208
-39.5614
-26.9939
-0.115119
-30.7722
2.30516
-17.7106
19.6353
18.0729
61.9367
341.743
-4.17998
-0.367217
-1.23882
26.9599
175.977
113.212
41.3251
45.6819
17.3148
37.935
26.7065
22.1791
78.4321
-7.58654
18.7494
2.64388
28.619
-19.9299
30.3295
19.2676
48.6935
-6.31878
5.01799
26.3682
-8.52441
19.9205
109.551
-15.5125
79.8729
29.5361
40.5034
1.05274
29.1158
34.1462
23.7636
-18.782
58.9238
97.4422
66.6872
-7.78138
28.4553
11.6807
35.1256
19.2494
-10.1645
45.1078
9.48674
-4.63868
22.1448
25.2177
16.2914
-9.24081
176.295
258.937
13.7779
225.003
55.2551
18.4033
21.1061
11.7105
8.87664
34.3784
5.02758
9.83915
36.5002
9.27734
0.36046
8.52338
163.705
33.284
43.5161
16.4304
22.8729
88.3444
92.1998
67.4469
28.9035
52.4247
36.262
33.6174
15.3144
73.3027
57.9319
141.39
24.9201
1.82513
29.3366
53.0981
64.1556
320.995
131.304
248.195
42.0436
87.7486
139.671
44.9667
12.1115
37.5725
25.9232
39.9992
190.525
65.3484
127.5
172.55
14.1034
22.7813
49.4599
114.211
203.295
11.6282
36.4256
42.6156
72.8147
149.539
49.0866
8.69474
26.5647
-8.86877
232.206
93.6337
25.5167
106.17
30.6809
-1.9001
91.5204
14.95
20.1243
96.2825
26.3698
22.7542
-20.0016
-0.121611
26.2483
3.07373
-7.96059
295.492
128.657
-27.3799
228.816
-26.087
1.36813
0.57579
-4.41594
10.6729
4.41094
-12.3955
-13.3036
109.4
-9.86587
46.3629
-0.48337
3.28072
77.4641
45.1459
28.7693
42.1752
26.5648
94.9848
61.4341
20.2817
8.4011
24.6033
24.6957
98.5198
31.768
9.6131
26.1556
36.0015
30.4021
251.35
43.3145
54.4636
365.897
35.675
59.4461
144.641
38.976
110.74
70.2682
56.3798
98.1034
138.088
57.5953
34.8019
22.9442
138.253
30.1279
12.6276
96.6446
5.51186
31.0385
42.8189
119.987
29.9029
28.4729
33.9209
-34.5407
25.4324
27.8334
12.296
118.036
56.8217
96.3847
57.6504
29.5142
24.8062
31.5673
52.8163
57.6278
21.9122
114.408
39.7161
32.52
30.4729
186.882
51.1006
5.06931
376.121
32.7767
27.3119
14.848
39.2454
38.3692
82.1767
55.1692
0.841524
81.8438
15.2066
-20.7789
137.364
-37.5303
-3.12387
272.177
96.1073
-3.62867
19.559
118.88
-10.2543
361.684
6.48926
1.56037
23.1327
48.0964
11.9594
16.6227
16.9297
30.1213
-10.2595
12.7935
-10.9519
-34.8731
61.7375
3.44935
25.749
16.4799
9.7312
-2.54966
285.186
41.731
-18.9185
1.2223
-39.3814
-4.05699
19.3814
-54.3904
-21.1052
70.0456
-24.0974
-14.3794
-52.5955
15.0039
172.677
4.05478
-22.0161
3.79371
15.3485
1076
1.66809
96.6944
24.2477
-6.4093
-14.5614
130.823
-53.3178
-17.846
-35.338
-47.6961
33.1617
101.862
400.618
35.24
-22.6739
-9.27467
-16.1622
3.2526
-7.04802
11.6981
6.52942
3.41079
16.7369
77.328
67.9325
53.119
55.6274
2.34289
26.5974
8.52338
10.6681
7.22014
712.633
20.0903
18.8202
6.94338
25.6705
29.9656
-5.48423
12.0369
50.5507
131.839
39.6773
31.1362
89.8531
145.797
102.088
13.407
16.5538
8.87065
-21.0218
29.4496
-18.8636
14.66
-23.3728
-17.8736
20.7059
-2.18776
13.7623
-2.50343
-3.03316
235.888
134.996
50.7361
147.726
69.633
71.9487
99.2189
-17.1654
-17.8449
-16.4828
13.9368
25.0563
46.3637
14.7186
7.10962
30.3459
17.1944
30.4866
-2.0519
3.67848
25.5167
-2.52584
-12.4778
179.868
-13.6089
-10.5393
-16.7338
7.76168
-14.0771
-23.7497
-5.74381
20.6261
-1.61144
15.328
-42.7969
75.4354
75.2892
3.79371
13.4744
-1.59023
56.016
-45.7346
-5.73732
-34.5203
-5.1911
-13.4797
6.6523
-54.0787
190.31
5.9877
-3.24294
-3.17832
434.482
-7.71032
337.163
-30.2177
-61.4027
123.2
-11.7278
-22.9562
30.6124
32.0274
46.5729
27.2977
209.805
161.178
309.991
39.8634
146.862
109.961
17.2111
38.0083
-23.7589
93.6711
-10.0669
23.7587
437.503
-26.7569
-2.58603
5.17322
42.3775
3.26571
119.071
37.8943
18.1414
12.3516
22.4475
19.5684
21.522
55.8846
46.722
17.3579
34.1993
19.3859
233.664
-8.90151
29.0039
31.7661
41.5899
46.2753
5.34608
36.0951
74.4382
67.9672
33.8128
289.927
-25.0366
23.7964
21.5323
1.075
95.4674
21.5026
35.325
-37.5971
35.5117
11.5663
18.9548
62.6791
101.757
-11.2933
765.243
525.176
4.27807
-12.999
-44.576
-8.55196
73.0777
-19.7477
-3.65699
-37.795
24.0697
37.2593
32.5522
3.796
47.4637
-5.82504
34.5636
-4.98395
9.32903
8.8171
31.6155
34.1823
17.5297
-33.1828
35.0311
-10.983
25.6277
7.06079
420.55
49.5931
-12.9017
26.5222
1.63285
47.7627
16.5703
-12.6719
16.6347
284.991
7.76168
15.908
474.752
44.989
37.7439
11.5799
13.4251
32.3318
2.20065
39.401
41.5854
56.5058
34.8503
46.7365
452.737
9.80143
32.8892
6.51686
-1.60484
111.599
44.7034
43.6087
54.9177
35.3055
288.392
113.196
26.0683
25.3955
-17.0993
7.93776
53.8591
16.3832
12.6511
78.8791
60.6284
120.064
77.6835
1.70685
53.9189
14.7403
62.172
8.77778
31.5261
51.5046
185.773
-1.54124
55.4162
39.2643
65.5625
49.3254
23.9172
110.099
24.8062
65.3005
38.8872
28.0669
27.081
211.193
43.1936
35.968
-3.08722
31.41
21.0273
17.8832
97.8356
39.6187
67.4469
18.8786
45.8046
97.4023
13.7733
14.8768
39.2599
285.18
86.4212
3.58394
8.33122
45.5348
22.4399
10.5959
32.4834
51.0371
39.8853
50.7192
28.9294
-2.93402
142.096
-14.0025
54.3371
56.3131
54.9918
33.1038
-16.8035
45.1139
15.9774
61.5192
73.8228
352.218
217.093
146.561
124.507
62.5376
44.4897
31.5852
246.99
52.8347
47.1794
19.2422
27.9332
145.457
-1.17825
37.4553
77.4774
29.9425
25.068
63.8511
39.6208
40.2708
21.2279
1.75246
204.285
32.1946
34.0398
43.5762
45.3042
463.25
100.994
42.9884
43.5346
30.5608
16.9597
411.627
3.84068
42.532
21.2775
22.0569
255.508
47.5746
9.18521
167.56
16.9623
0.704358
-6.11773
-3.29988
-25.7673
18.909
43.7618
30.8318
-10.2986
31.6919
20.1857
-32.1114
4.07598
-2.46661
-2.28415
-30.3181
-30.9543
-63.4778
-14.6597
2.94238
266.026
-16.6238
13.0371
24.7571
9.7874
48.9508
30.1961
-67.3507
-12.6639
58.1638
5.09816
11.5821
-6.00161
-54.1777
-22.5981
9.52817
-12.4665
21.8961
-27.0422
304.054
-13.5468
-1.26895
-26.0941
-32.35
-13.2288
44.157
-5.90684
-11.1979
-1.28103
24.7247
32.0468
-13.926
-19.5452
25.6157
-15.2701
-26.2079
-17.3909
16.0236
22.0971
1.90662
2.48937
-8.72699
9.94066
138.651
29.5394
14.5216
9.81367
27.8192
7.83868
7.02806
-3.79221
18.8307
0.360713
-44.3167
-2.32322
-16.454
-36.4647
4.13228
54.7185
-0.0195014
-46.7137
-10.4519
-24.412
13.7733
72.9931
-3.42626
181.999
86.7643
-17.5151
-31.2349
-22.0514
-21.9589
75.0821
-25.8353
-19.7964
-25.4228
-0.332547
-32.7431
54.3371
12.1115
26.3281
-34.0469
-4.97834
46.2223
-12.4035
-17.1105
204.336
18.8769
-6.51136
9.04533
-5.32967
-32.999
22.3822
-12.2227
4.13193
-31.0407
-2.36198
-2.14796
188.894
2.23493
-8.17185
4.0759
-24.5407
14.3408
150.621
33.4243
0.640705
-18.7832
147.561
-19.9096
233.3
-16.9882
33.7446
268.327
15.2992
7.96897
24.6894
15.0381
19.0966
19.0245
21.7318
33.6181
-30.7722
-5.1911
-17.2278
-4.5921
0.894659
-72.059
16.5924
-6.99108
13.6883
-30.2868
48.5117
5.45353
44.1362
115.959
370.582
65.1249
-36.854
-12.9502
8.15459
30.1088
-12.2717
27.1827
3.58092
44.5486
-67.7186
-14.6647
14.4
16.4565
-7.82933
-4.71736
-25.9965
155.88
-7.58737
0.242764
-11.3258
39.7496
15.4096
79.1988
626.149
165.034
82.9135
129.378
4.08588
-0.379415
-35.4371
156.443
786.998
12.1722
32.017
24.0777
41.5738
28.5473
-7.36455
54.8566
196.445
104.154
-18.2945
16.9968
8.32296
9.48674
8.14865
29.6335
222.123
42.7595
51.7245
11.3739
-3.6156
60.2859
25.0223
9.4849
25.329
-0.545918
19.1534
62.3895
0.969586
-4.06987
33.4395
21.092
31.8687
260.324
-18.2938
-16.906
74.8917
-2.222
-11.718
1.16596
30.5419
36.3811
192.112
138.554
40.8623
-35.9155
-8.17724
71.0458
40.2626
5.28485
252.869
99.7916
31.2645
-25.7681
-1.51361
20.0384
33.4571
49.2136
63.1938
45.4784
204.353
9.75447
-22.2255
24.3434
-35.4693
-25.4099
320.416
-4.96741
-7.61201
-12.7966
7.71037
10.1432
35.5052
563.714
162.058
-17.3663
5.2151
1.05649
-26.7723
144.184
131.789
24.2929
2.90224
19.364
27.8178
54.6556
135.648
61.6003
3.81126
24.4991
100.31
30.7192
348.47
24.0641
10.2661
15.3763
38.2997
74.6888
53.9613
58.4569
-6.29779
99.6533
6.12376
22.311
-17.8733
-5.40539
7.25505
102.111
8.12444
16.5703
-8.47582
34.1798
11.0125
16.0624
10.5728
-22.5104
-13.2401
91.8406
33.9958
39.662
22.9615
15.3191
20.6603
56.5779
32.143
9.16436
51.7168
22.3737
342.167
43.5346
45.8722
49.7553
52.8394
565.694
298.482
69.9103
16.5648
10.1222
16.6979
5.38952
157.863
33.2444
18.2573
203.806
206.806
65.7161
8.34302
121.823
36.3771
34.418
48.1165
459.673
-5.01823
362.965
42.0754
18.0464
38.8126
1.3541
-8.20823
10.5184
68.5191
31.3767
203.404
9.78333
20.0154
4.30575
-34.5
-3.78944
4.57585
14.9833
563.315
292.069
17.3029
-24.2311
-29.4763
55.8901
-4.5423
298.423
41.3597
561.172
31.9755
-8.71794
-2.22564
-21.5053
12.0993
16.1173
11.3739
12.1516
29.6477
192.899
4.23947
28.5771
5.12851
-22.02
30.878
1.78108
-10.8839
300.878
-2.45039
57.8199
463.382
29.4606
34.234
73.1682
-24.9157
29.3114
57.5296
113.361
6.6972
14.848
23.3767
-46.0304
27.4958
18.0177
12.0172
48.6236
27.7312
6.5103
-1.58552
-21.1144
27.7039
40.4119
-9.90575
14.8739
15.597
-5.56918
175.316
43.7269
152.107
44.7555
6.3153
18.8038
18.4157
-33.4407
-16.1324
28.0044
22.19
65.1044
19.1015
12.4429
11.5722
-8.86877
-15.1704
20.5451
169.82
-31.1633
-33.7592
108.387
-1.23336
5.57967
-36.0977
105.653
48.8585
-16.6012
227.677
-3.86974
9.38172
19.0033
-7.18961
-25.7642
264.289
-3.3922
-7.21243
-13.3244
27.9959
-12.0315
34.1643
52.1126
77.7314
159.565
-6.46669
20.9802
87.8069
19.2458
36.3592
-17.0353
272.772
327.729
25.7481
7.01289
32.0274
64.3766
13.2422
0.846757
-7.66348
12.6895
-26.4892
38.7628
53.9378
-11.5775
-16.6261
26.5698
5.53109
104.866
60.3643
199.068
30.4731
30.1961
-1.75836
28.5656
38.8314
50.9375
29.6056
3.91832
16.7573
85.2607
35.7651
3.15545
36.9805
105.403
-30.4134
2.47918
-5.47934
-7.98713
-10.1771
-33.8435
27.2904
-47.1363
0.585456
18.7871
9.28818
82.8208
13.3062
25.4294
361.073
185.255
31.0367
-43.0745
-8.97922
-19.2649
134.09
40.8378
28.1435
-3.13283
-25.6666
19.2829
92.6688
-32.9798
276.434
-6.08252
-11.2838
-33.5355
13.0475
7.14833
5.59239
-21.8891
6.42956
3.30244
14.5216
-25.7936
78.4189
2.21649
-24.8311
3.70405
-4.77815
-43.6801
5.71228
-1.51335
-1.21316
1.42491
4.16074
29.5488
77.8533
-35.3439
-3.76763
15.1305
-6.70377
-7.54538
38.1361
7.38052
35.8214
-20.7789
58.931
19.2979
-34.3817
30.6093
232.822
-1.34413
206.267
-29.5834
8.31463
-10.4303
3.41559
-17.7506
164.907
-17.8736
18.8318
-4.06183
17.5105
20.3708
37.6176
190.266
-23.6287
281.003
-11.5432
2.7698
7.88006
-14.1742
19.4341
-0.487913
37.2074
-30.3717
49.0866
143.628
33.6635
33.013
-15.6443
2.56988
65.5663
135.573
-16.9091
-16.7338
-12.853
-4.70675
-16.2535
-20.7363
369.202
-3.41267
6.09491
5.94878
-7.45069
41.5133
-32.0651
12.3615
414.053
31.072
21.0458
29.6238
-8.34023
443.309
13.484
-11.5186
39.9252
14.6907
31.8293
238.606
188.214
14.5468
46.3808
30.4284
12.8266
20.9571
-19.2089
50.5557
-23.5188
18.8307
-24.0021
-16.2057
35.1581
29.5488
-2.73152
-18.3565
155.811
118.437
-5.6417
-65.4543
-17.9482
15.8196
11.1953
294.883
35.5117
213.858
5.45801
534.944
-20.0575
-43.1525
-4.99794
-29.5477
-12.5885
-4.80809
-13.451
-10.2543
-24.2717
-4.06183
-2.50343
104.704
17.0029
-19.6298
-44.6851
152.534
89.8485
-4.04692
21.5105
-12.7347
178.73
7.00835
-22.8754
7.85713
-25.0385
31.6813
9.30068
-10.0221
34.429
170.514
3.43927
-5.66472
-6.11266
-10.5393
99.4583
-5.35678
192.07
287.345
-22.6104
31.8705
20.8774
-52.1384
-9.06368
-18.4141
35.9632
30.2689
-28.317
-13.8755
27.9959
-47.6388
6.05329
9.00909
36.6374
0.269225
2.90364
24.7284
3.4739
17.3718
79.2806
20.4007
107.574
1.03269
-27.6695
36.9925
-0.48337
3.28072
266.745
62.5025
31.9829
-6.64951
36.5531
-2.04128
33.3042
-1.54622
35.1972
17.7714
13.3589
24.6957
-10.8273
-1.38601
37.6923
496.743
225.343
0.0677483
13.4562
31.8293
13.7181
4.55549
22.0431
81.988
219.709
-1.53165
85.7388
129.266
-9.9469
0.0900817
2.23478
-40.5685
35.1581
196.341
-34.5906
-25.8528
-46.5883
5.99276
-46.7137
-17.9482
21.4418
-20.6638
2.52885
-33.8489
-25.9151
-22.2747
31.6949
-9.41927
-34.3817
9.99459
-7.05891
3.86759
-31.4575
6.44057
24.0303
-38.3653
149.914
-14.1255
395.519
34.377
4.99284
15.7075
205.903
82.522
-43.9927
18.4157
-29.6925
-31.1249
56.1153
29.6863
12.1401
20.9985
17.685
83.8451
37.2074
1.48742
30.3459
56.5497
-21.9872
37.3035
12.3982
4.97043
8.19208
-0.308861
32.4998
-7.53879
-2.36453
9.50316
-14.7271
25.2783
-46.9733
41.2408
2.13669
-7.1608
-10.9377
-14.5198
-22.4432
103.43
19.8577
39.2403
-25.15
16.5054
25.393
-27.8418
2.90364
56.5875
19.2458
56.7918
-9.67212
26.0229
-7.66494
390.838
-5.85487
-13.6018
-26.7043
34.3605
17.0349
-4.96387
22.6126
-16.0198
25.3087
-11.4116
42.6745
134.681
142.757
44.5675
8.09595
6.42956
10.7987
10.7735
84.0411
77.1791
-13.5867
-13.1625
-2.45064
148.141
17.2273
13.7794
10.7952
-5.2096
-19.5981
-14.6084
7.7596
35.9778
-16.8861
371.858
-16.9157
69.9952
-15.1083
52.3783
260.331
-1.03911
-20.0575
-39.4043
-51.2483
-18.1164
189.718
62.3741
-18.6212
-53.9463
-6.6779
-17.9266
247.044
-17.7506
-3.759
-32.8661
-34.0469
-24.9922
13.8334
-20.8587
-47.7408
-35.3147
40.1858
7.45496
-0.553235
108.577
36.0564
36.2704
12.5423
13.3799
282.375
52.0384
10.1295
-2.88075
5.839
22.7741
-6.58526
0.628172
-2.17039
-30.9646
96.0239
5.39028
10.4402
9.34874
-34.0571
-12.303
29.0594
3.07373
6.89469
-17.497
-11.7087
31.2487
-10.2618
38.7022
32.9762
11.6755
20.2535
-6.46617
21.5094
198.92
55.3775
19.1062
194.629
169.171
68.0362
209.594
-14.2406
5.45353
8.52895
-9.60301
21.0562
-32.3425
-33.0749
26.3607
-29.1383
10.3161
11.0772
276.933
24.6907
-13.711
85.797
93.3702
29.0158
11.4848
39.6882
-15.0223
9.97002
21.4221
-11.6901
8.89944
-3.30479
18.4488
3.27992
63.6742
-23.5188
117.49
13.2085
-7.13555
-23.7019
93.2542
71.6271
147.615
32.8757
-7.11212
-22.2255
65.9629
33.7137
5.76017
2.66656
6.44925
384.134
23.1436
-37.5971
-1.96958
-5.40809
-24.5271
6.45716
408.497
-26.8854
9.99459
22.6083
2.27568
36.4256
-25.4228
31.8483
6.48926
-14.9014
97.1377
-4.97834
18.1113
6.33717
3.5042
97.5146
50.7361
398.287
140.23
-12.8259
129.204
34.6289
-21.6704
19.4341
334.97
9.09644
55.8353
28.4719
15.3203
-16.365
-18.9185
9.30068
-2.59429
23.7111
6.31801
-3.10743
350.408
-31.154
-12.9856
94.9058
16.845
-17.1905
2.68949
10.3188
100.525
3.14656
128.68
10.6339
77.8193
58.452
151.593
16.1096
94.7903
34.1643
25.8757
36.6374
17.7613
-3.47891
19.7702
26.6024
1.59984
32.3643
51.1696
282.682
55.0998
68.4991
16.3778
18.2573
20.1473
43.7309
11.9027
48.8495
12.0912
35.1782
25.9847
52.8017
46.4416
20.2817
10.2752
22.8216
69.2493
52.7166
91.7479
47.0627
-7.38056
58.5507
67.5341
228.974
33.3538
30.1552
12.1401
362.522
42.3243
27.8259
24.7072
-7.36455
-4.22976
214.152
3.41622
329.041
130.364
15.578
22.5353
-18.7705
39.9551
516.176
-19.1864
-2.34496
-5.91403
1.40586
549.945
-19.3172
-3.65805
-5.26149
151.35
24.7755
170.104
-4.60558
-3.36399
-31.5958
69.711
9.35083
-46.7137
-12.326
3.69902
13.7733
447.786
778.059
-5.40809
-18.9049
-23.5279
4.30537
-11.2933
83.6845
8.12052
-8.93297
-23.8329
-12.999
-29.1667
7.16372
-36.4913
-1.00701
31.9503
-5.9359
4.39199
12.4891
135.648
-5.86613
39.4185
11.3807
-0.889166
-0.324998
-14.7
-14.2583
16.76
-40.3337
22.8726
131.878
-2.14796
-22.8754
0.360864
-11.92
260.823
-1.37251
-7.6741
16.7969
4.90197
6.8445
-16.1708
-48.7518
20.3059
-26.2794
-26.7274
41.3623
22.7542
12.1598
-15.1141
9.38172
-5.65201
17.4663
8.30362
1.42837
-0.470896
34.1765
7.20443
0.342419
-7.96447
39.3113
-17.4432
11.3345
17.2273
-12.4576
5.17305
-3.33553
52.0376
32.8757
-29.6009
-33.4699
32.2297
-11.2639
-20.4768
1389.48
57.049
5.57308
326.742
-39.4711
-11.3399
-5.30032
35.8214
33.569
171.375
-5.06497
-33.7821
340.432
32.4834
-6.96633
-18.339
289.425
49.5398
-0.332547
-27.1209
108.685
-14.1255
11.3355
-17.1803
79.9555
43.8185
7.25233
7.55939
18.8769
-8.63614
123.582
-13.4172
-6.60053
112.828
53.2922
21.3081
5.13428
7.22237
27.7243
5.98306
-32.5347
35.935
13.62
-5.80003
215.448
-30.7053
3.09636
40.0512
-28.137
10.9355
38.122
-3.79066
-7.98672
2.57918
22.6216
144.569
-8.45488
-21.8757
-43.2251
26.2483
63.9809
13.4251
-23.8902
-7.16968
24.4084
5.97813
-5.33836
-8.25327
108.581
-40.1425
6.05329
-30.3463
8.52636
-21.5941
-31.5899
16.0221
20.3405
-6.99108
-22.7906
29.771
175.994
19.7733
20.3821
-22.0473
20.1259
-2.35744
-13.5859
126.19
5.7905
4.40646
-21.642
2.81986
-9.53755
12.6895
-18.9929
-10.9165
-26.8295
22.0787
-34.0663
-27.2062
-22.2483
-33.4004
23.5571
5.53109
-24.1201
14.9112
26.6311
-25.8199
120.165
-14.5045
-14.7815
-8.31759
44.4952
29.1158
21.0277
48.1264
369.749
1.10722
-11.2857
36.435
35.598
49.8206
5.33708
11.5887
-9.23862
35.1256
14.6606
2.95396
2.32024
26.3671
424.366
46.9681
84.9854
6.60572
25.8929
227.617
50.0246
284.109
7.62578
54.4804
-1.21464
52.5884
-10.2783
117.52
36.02
180.004
111.115
151.462
59.8404
112.935
26.7031
106.328
38.1265
27.5164
17.7595
-18.8336
36.6344
6.91994
-5.89832
32.347
50.0754
34.234
16.0091
52.858
34.1038
-1.89357
-1.7361
6.41469
25.1899
149.876
-12.4637
-16.9823
-18.4188
48.9398
-20.7789
0.834958
401.607
-26.2859
3.09964
26.8612
-23.9255
31.9786
24.7645
25.177
95.5665
-21.6217
157.513
39.0417
21.3297
70.9706
9.43345
-0.889166
27.786
-16.5741
2.60826
67.3597
6.51793
-4.02202
12.7318
298.337
74.2871
-11.4222
-7.56591
-0.651769
-16.1708
279.21
114.009
289.247
19.0061
29.0264
2.4872
237.885
16.878
-23.8902
35.9338
-11.1988
262.653
1.11706
29.8699
-27.024
0.431096
32.7538
-14.7233
-32.7036
20.3405
-8.86514
18.5266
8.24817
33.5645
284.017
-29.5436
3.26476
5.15479
292.523
230.634
21.4615
38.4271
136.64
5.19319
1.62184
375.141
8.77778
87.671
-9.70339
34.638
-18.5002
266.45
327.87
18.9834
43.0222
30.3793
-18.3236
86.6951
-14.8768
47.3063
101.267
53.8239
30.5847
12.0518
14.5468
38.8845
126.006
14.7007
4.09055
196.309
26.1928
-12.2744
-4.32471
48.8158
-14.3316
16.4174
19.1533
27.6748
137.823
6.00634
2.1374
17.2372
24.3434
63.8562
10.1628
9.32122
40.0102
-13.2342
5.94407
346.916
16.7024
-2.91317
3.6992
4.97371
-3.12387
-31.3292
7.61573
-40.4153
449.443
-25.2469
16.8557
12.1115
80.676
0.643857
40.6001
18.4967
3.81126
-34.6224
40.9045
180.203
0.734189
18.634
-0.298785
122.198
-4.80382
3.26022
29.7112
20.2281
67.8272
518.441
15.3203
52.9754
39.1776
74.893
-2.59429
36.8296
17.5624
-0.0260332
24.054
15.6332
8.87987
-4.91709
43.2364
-12.5053
89.9666
-31.5237
168.973
-20.142
-33.6876
43.3874
16.6606
-4.50514
44.8625
132.272
9.80143
-2.23531
-21.4587
19.0099
12.274
609.437
-5.89643
-3.24294
26.8067
7.46646
19.3403
15.7999
7.05057
10.7735
21.0581
7.20443
15.3349
22.0206
39.3113
25.2069
67.5565
103.434
19.4016
27.6618
24.7755
91.393
126.579
65.9629
556.578
476.151
124.481
55.175
-0.0491138
60.6249
1.75832
1.77856
26.451
14.8283
45.5348
351.075
26.7669
-22.0872
205.092
27.7784
19.7307
208.01
-2.88107
125.654
28.7548
21.8594
45.0407
303.735
154.658
10.9194
82.7514
94.4375
153.567
-5.92098
2.25786
2.56748
271.252
-9.75698
34.0941
363.897
54.8495
50.5301
164.198
-8.14803
-27.4152
16.5577
39.9961
-18.7832
-2.36453
2.57918
-5.48937
0.613137
13.3811
0.335462
-12.8118
34.0598
-26.1913
13.4744
42.3465
11.1293
-30.7722
135.364
9.00909
8.39092
-1.60484
1.02958
15.358
20.3405
11.7496
6.19201
7.19448
11.0303
-1.12216
-30.1537
6.65489
11.0117
-10.8029
18.2519
1.3907
22.6571
77.495
1.99784
654.995
8.94132
32.187
8.77778
68.9304
-26.57
102.104
-27.8705
191.488
32.9274
61.7531
-9.12757
31.7778
302.119
-20.1977
24.8509
17.0776
-7.38056
22.9434
40.7054
13.4562
-21.5931
28.0017
26.3948
-18.0887
31.2664
5.12143
488.326
28.5664
396.874
21.2198
33.8761
-52.9647
23.556
22.3785
31.0385
12.8338
39.9408
24.2807
29.1775
100.578
-2.15167
25.4145
-13.0894
21.9645
65.5625
26.8366
21.4221
194.457
23.892
30.4284
149.633
7.02806
206.103
214.488
5.04562
-3.38742
-14.3316
461.433
29.5488
17.2507
-33.4699
0.370561
13.099
-65.4543
6.44925
18.6915
-7.59177
39.6773
69.5546
417.753
15.8275
53.0311
-28.7595
9.99459
-25.7996
-16.3367
21.0163
128.255
-29.1709
318.259
-0.884017
20.6039
98.3185
112.13
51.8445
14.7486
3.81126
26.3732
-12.1336
20.2897
-10.9519
-14.2583
59.8635
7.19748
6.51793
94.0871
-6.67789
47.5451
636.695
-0.386646
3.07254
30.3128
-8.86877
5.44437
5.55255
27.3908
31.2074
-19.9189
-46.8777
190.846
28.7517
-28.1535
5.13174
58.8012
88.2139
167.057
-47.8103
-14.3794
162.922
133.07
138.944
172.75
-18.434
30.4578
15.3191
24.4084
71.5704
35.8911
-20.8207
6.73926
11.1293
143.516
-5.1911
46.4904
23.5189
36.5019
-27.0814
127.802
170.266
-3.24294
6.19201
181.483
12.9044
11.0757
-4.58951
-3.30664
16.3778
186.923
14.5251
18.909
4.40646
35.731
-1.02731
21.5605
39.1032
7.82411
1.28152
236.103
32.4588
25.1702
-6.06789
207.55
6.06554
-11.5362
17.209
41.1854
173.712
30.0751
32.52
31.41
7.90887
8.93409
-25.8528
5.88553
5.6027
-22.3508
10.1628
-14.1655
73.0395
133.713
11.1287
41.1339
13.4403
71.4286
28.9459
47.4089
-11.8929
-1.43671
-27.5811
264.363
-8.96872
38.2997
-16.0525
47.8417
37.4705
-4.75514
16.5529
15.6364
-11.4883
15.0557
48.862
40.3403
40.9045
-10.5102
207.915
38.3771
2.25786
66.4107
53.86
54.074
18.354
86.5679
4.94661
118.394
30.4866
12.9406
11.1747
14.3408
-3.05232
52.4478
78.4019
202.357
3.25767
137.512
0.13283
268.257
29.0264
103.687
-0.121611
11.2558
4.08359
-18.434
-14.5198
28.4669
-16.5828
-26.4429
34.8503
69.2253
-32.6462
45.4087
14.6313
12.2745
14.0131
-20.3455
-0.844489
15.358
10.9702
24.868
-2.17585
5.40814
11.9963
110.401
12.2771
37.2486
69.7819
7.00748
35.1239
-26.7043
36.2346
223.182
11.9027
28.2348
105.794
-4.6764
-0.167214
16.6144
30.3129
5.02965
80.1748
37.1483
-16.6261
133.392
25.4312
123.607
-8.95326
22.9768
18.9517
9.43808
5.09816
-7.87568
-5.45201
-21.5931
-1.98338
62.772
249.409
281.762
-2.46675
40.7287
-4.55345
202.855
-26.6652
105.553
32.002
8.87947
216.585
5.59239
485.983
98.8798
33.4414
24.7053
31.3909
-23.5188
6.91969
24.4529
28.4717
-16.2057
31.41
133.471
31.4229
1.01662
-39.0921
30.3556
45.8046
10.0251
65.4766
271.644
13.3326
256.583
25.1978
9.92756
-24.4118
24.9871
11.7743
22.6083
-25.8353
-32.9148
-6.68215
29.6525
-8.38028
33.7223
-2.88107
11.3355
10.9307
38.1252
33.1038
9.1264
26.3
54.4842
22.1638
-8.63614
-5.72883
-2.17285
-27.2153
-1.49027
8.31464
8.88242
42.8296
14.6059
26.5978
43.4313
-25.7354
72.9107
-0.0696502
3.09636
-10.5486
-37.5074
16.5577
-6.85556
-19.2311
-3.04302
11.5098
-23.4474
1462.38
-15.1141
24.3742
-48.3903
-31.3864
90.2818
-5.57662
24.7188
7.7801
14.2355
29.8699
-4.53524
-15.3538
-30.829
2.76872
177.192
105.313
5.34797
-8.86514
17.4364
209.594
27.8969
-29.2332
-30.1537
-5.85487
-44.5361
-4.23692
400.583
11.4127
96.2357
20.7385
-1.02731
-45.2298
3.41507
14.0233
-3.50768
-9.0375
40.4237
-9.46144
-11.0016
-13.1998
17.2608
48.9367
37.9359
207.497
34.0709
-9.74975
9.54052
10.2661
-0.109313
10.2981
47.0095
34.3851
117.473
61.3434
38.5501
171.986
45.5827
11.3873
-36.0981
25.4301
204.163
23.5422
14.7079
-18.6942
137.169
22.6765
-2.68158
154.743
357.325
25.9593
19.7923
9.76145
19.7717
39.9551
27.6653
33.2623
-1.43072
29.6932
-13.5867
50.5557
-16.0225
-23.0654
-20.254
0.660911
35.1581
2.28667
14.5563
27.2535
67.8505
-5.35886
7.86683
48.7062
34.5257
11.1953
-15.1083
67.3709
22.8107
17.0807
18.5765
27.0719
-1.31683
-52.5228
-15.641
568.466
-27.5811
20.7342
-20.2131
-14.1742
-38.5413
29.6525
-2.75808
223.003
7.58741
15.6364
31.2298
56.937
-0.243932
43.2398
-4.6373
354.491
-14.2583
39.2488
33.4344
4.64386
159.679
60.7885
2.56748
18.2527
112.17
60.331
16.191
37.8091
11.746
102.896
3.67848
-4.46836
23.7111
-10.5486
-1.9001
67.1575
17.5073
3.70561
177.546
176.867
69.4733
2.13948
-30.9437
-16.2535
161.432
-7.1608
-20.3081
-23.8902
13.164
62.2001
77.1205
1.66809
68.5834
50.4847
28.5421
76.4755
44.1336
0.894659
-10.9752
60.3356
33.459
24.868
68.0362
-4.04992
39.1413
-8.61842
-13.2871
-0.232675
-16.4251
-9.85911
18.2573
757.291
32.5175
22.6126
6.56799
-9.53755
62.172
130.592
12.7084
24.0298
12.1492
17.107
39.6882
23.5571
35.5161
24.6056
18.6593
427.681
-16.4495
81.0729
1.98977
34.1878
9.43808
50.0758
-14.6548
188.901
-16.6964
-12.2227
-1.98338
23.4166
54.5058
35.5774
43.9109
12.6476
-5.91403
-7.15385
458.678
432.865
-32.4357
22.5789
-18.0798
7.90887
22.0526
2.89068
58.4802
163.182
1097.12
30.8121
93.6542
41.8842
29.8693
41.1339
4.07001
17.0807
-17.0308
285.415
7.44733
-4.99794
39.7927
-36.9514
135.052
-37.0797
827.277
1.54152
-51.4838
9.35946
2.74113
60.0613
-7.80996
-14.3487
10.615
264.958
9.1264
-36.4964
25.9119
-3.45561
22.3822
4.64386
39.7392
-1.18065
25.749
40.9556
16.4799
11.6053
3.07254
32.1869
22.9904
-7.6741
5.55255
-36.3275
3.09636
-29.2892
65.5663
29.6762
403.565
-15.0351
368.701
6.32731
170.673
122.08
-10.329
45.5907
24.2412
13.1299
7.75889
-7.1608
-12.8118
332.036
18.7862
-3.3922
17.1504
5.41623
-4.50514
7.38115
14.2054
-42.6724
-13.4797
-23.3328
30.8797
-5.35297
17.2321
22.2146
-5.11701
-2.17585
1.66001
-10.4925
17.8993
7.93776
-15.4813
-15.4599
15.1608
11.9027
70.2862
5.45498
89.5262
16.6144
30.3129
6.90372
327.551
-30.3181
-25.3321
-27.7782
10.4386
78.6197
-25.9942
-11.3258
9.76453
-8.95326
-12.8934
107.31
52.6849
13.2342
9.82494
45.0453
25.7129
174.626
-0.379415
13.0887
28.7107
-10.437
1.42837
552.379
17.209
3.27992
397.258
60.8142
55.6454
48.8158
24.7236
26.8978
5.17305
66.0049
93.2671
37.8655
103.337
47.2222
-12.9805
124.481
46.8025
2.52885
13.0027
1.77856
20.9366
62.0583
352.16
21.4497
32.4164
-22.5377
23.7144
13.7427
9.90027
63.8377
-8.96872
109.514
-2.93402
181.452
-28.995
16.8557
2.74113
65.6835
24.0492
316.088
10.0853
39.1115
22.6251
6.6071
33.4082
10.1045
31.7525
31.5603
-2.8524
-4.80382
48.2378
436.384
7.10962
315.204
-0.67559
22.8166
11.746
-2.0519
-11.314
-11.8962
-33.7592
6.2629
-28.6015
11.9495
3.88096
48.9911
-15.9511
3.62652
29.9964
60.2327
-25.9015
-40.9228
96.0501
466.969
20.6603
43.4595
0.283834
37.2753
20.4996
-22.0577
209.534
-10.2143
2.14329
4.77771
-1.36888
23.0586
792.428
48.5117
0.751908
11.0757
102.232
-22.7215
36.0488
-17.3554
-17.35
-22.9562
41.8568
24.3331
6.22188
30.7924
31.4134
23.892
2.31741
-7.7881
-19.2089
28.0669
-2.90408
10.6678
277.452
5.98291
25.7878
-29.5725
27.6748
105.964
2.25821
-22.2255
-35.6268
-24.2249
-6.70377
19.5677
-3.79725
30.6398
-43.2193
-28.2065
-5.30032
-0.164193
17.7016
343.511
200.476
-18.2107
-22.0872
-8.55196
-25.4228
260.163
-8.38028
16.8557
-1.00701
9.46147
-19.0544
113.689
185.289
-32.7483
-14.7
156.282
-27.2153
-5.2384
6.31562
413.681
22.2149
32.22
10.5688
22.8166
13.0488
23.6426
53.6961
13.8143
-30.0111
10.9355
21.2554
-22.5313
-22.9793
-19.9096
26.3698
7.76168
-0.95862
-3.86974
159.307
-5.35957
-22.1533
-12.8118
15.4652
4.07472
3.79371
30.341
26.5208
-24.5688
38.5984
31.744
85.4199
22.9199
52.1126
14.1486
-0.979408
-0.844489
159.661
14.7183
17.3718
36.1771
-24.6646
1.66001
14.8239
70.3731
18.508
13.56
-6.10557
428.694
36.2346
15.6509
26.3607
15.8393
19.6865
-18.9079
40.8004
25.9847
8.77778
68.3712
-16.6261
206.48
271.648
370.984
41.6237
-3.33106
13.3435
6.11025
43.3145
-11.1287
34.1878
18.8084
35.945
-1.70388
0.895727
-7.60558
45.9054
24.5207
29.9553
8.09595
-4.19383
138.389
17.209
8.90212
18.6966
30.8291
-32.4357
33.8233
-25.8762
-12.4576
57.6469
24.7755
25.8007
908.065
436.921
22.8594
56.2025
-1.08157
201.352
49.3805
9.27482
-14.6707
24.577
18.5765
235.093
30.5423
-25.0113
39.9796
-23.9255
-16.3367
187.808
43.9219
-1.05996
16.534
-8.38028
240.748
-1.78292
16.5529
10.0142
46.2223
28.826
12.8745
37.6176
-25.252
368.866
-20.3222
-49.8656
5.51557
66.488
0.818376
28.8044
8.88242
-22.7627
936.646
-2.54966
22.8166
17.3682
22.4191
-11.9646
136.155
152.495
-28.4199
25.0036
-35.6498
-26.7274
219.971
4.01355
-22.1533
105.254
390.278
30.3116
65.6379
103.43
-27.8272
-49.4827
140.44
495.84
-5.1911
-13.4797
4.64279
-5.35297
16.5924
21.1199
-13.4202
11.0303
104.779
96.6101
472.032
-16.4251
-22.9776
171.931
-9.83774
34.3605
50.7681
11.9027
9.4941
34.5799
20.4475
-4.17714
-28.3632
65.9202
46.4416
12.7854
-0.969228
209.804
155.79
18.6593
-8.97613
11.6615
24.5879
39.8434
193.483
16.9343
24.3331
58.6957
10.1777
18.2698
248.959
28.4534
14.5243
-19.7707
-23.0654
33.8233
80.1486
-6.47965
-22.1046
388.195
39.7259
20.5952
-44.8396
32.6862
176.113
-11.3601
16.7711
2.08818
-2.91317
13.6757
76.7878
-34.3817
4.37239
6.05955
249.781
159.697
32.6775
-6.68215
-8.38028
20.6039
-8.50327
201.169
-8.12563
-29.0002
0.292525
-62.9841
17.7623
30.3689
23.1822
173.8
1.60018
27.7243
-13.7941
-3.42037
9.87189
273.436
1.80442
12.3982
549.797
-18.7667
38.122
1.83154
-32.8177
-6.88313
-37.6029
155.559
32.1218
5.95766
-10.9377
71.6872
86.5336
24.7188
-17.0726
6.73926
-5.73732
-2.66117
202.83
-24.7241
85.3631
0.894659
4.11363
120.445
38.0511
24.0611
18.5266
29.8164
31.0177
31.6264
-25.7954
-39.8442
1.3907
81.9915
24.9902
-19.9564
-9.24656
143.276
469.462
50.4326
50.1708
85.9548
34.061
3.15558
31.449
-15.9618
30.3179
40.4237
20.5236
35.85
80.5035
0.394202
20.8398
-8.88228
15.2035
-5.50649
21.0693
234.326
16.3426
369.529
83.3867
9.52817
26.8888
21.8961
10.7436
-15.7978
-8.91493
-11.6727
-34.2241
-54.4583
6.67564
147.767
51.8526
-15.2701
-4.5706
-31.8301
-33.3421
-23.0131
19.7717
-37.4488
35.5774
11.8441
-4.81484
-7.94196
-0.470896
18.4488
28.4534
76.7926
4.59218
-2.45064
178.397
-27.4501
106.373
21.0273
14.5563
8.51288
71.5987
52.7372
33.7137
411.213
27.064
44.9285
500.26
2.08818
108.532
68.0236
5.57326
59.3216
0.624259
7.93362
-20.0848
15.112
-4.80383
-16.0525
59.0861
89.9443
10.2374
35.6984
-15.3062
-6.85241
57.4667
-20.8587
3.81126
95.7137
150.91
25.9119
-7.20374
4.48232
187.3
42.1252
0.693418
14.5046
16.5927
20.2281
30.3459
74.2871
99.6533
7.99782
104.878
-8.21649
29.3333
17.5624
-9.39636
52.165
34.3739
198.161
30.6902
0.13283
-35.3418
36.5227
-28.2326
46.863
20.8774
-10.9089
-1.56742
19.2134
0.326585
-22.4432
-16.5107
-24.5688
4.86519
144.188
16.0795
-10.8133
18.3794
-4.5921
-4.72754
-39.0862
-0.844489
7.86177
-0.27423
-23.8577
11.8142
27.8969
0.751908
-0.841377
14.7599
-26.7257
1.3907
30.1534
30.1088
4.59489
521.936
37.3141
12.6895
15.3204
3.15558
366.907
82.1258
-25.3321
2.2069
8.56458
-28.2021
5.86496
-13.1998
11.6386
-5.20513
51.0878
30.1961
-29.8694
16.9343
44.4536
54.6857
-9.74975
-12.9483
-12.2227
4.67591
129.468
-18.0887
5.02952
27.6102
-36.4126
-29.5297
5.19389
-1.26895
-28.6019
-3.85847
375.867
-30.2697
28.6964
109.289
34.0951
28.2987
-55.1554
23.5584
27.4897
-20.8923
384.213
-35.2161
-24.8871
2.90513
8.97865
-46.8191
0.599687
8.30362
136.361
-24.8338
-8.92699
-13.4103
-9.02791
11.2003
8.34031
-45.5542
-5.53212
-12.4576
5.17305
-1.46146
10.8082
-32.7166
-7.11212
-10.9811
22.8594
-3.76763
-22.3508
-31.0666
-12.2914
11.1953
21.2695
7.38052
-7.59177
28.4329
13.3326
45.5348
-39.4043
6.24646
60.4075
-12.5885
9.48979
-52.0722
-29.1709
196.444
119.056
161.159
28.9781
30.0762
7.18257
23.1327
49.9704
25.0778
35.3633
9.43345
-23.378
24.0379
84.6255
225.622
63.6116
366.339
-14.6087
-14.1742
17.56
-7.98418
54.074
-15.3792
135.294
-21.2903
2.20183
74.893
-3.05232
-28.137
194.594
-41.272
231.894
-27.4059
11.3772
53.087
16.878
33.9958
-1.5386
4.05478
6.09491
82.7855
43.1491
19.0966
71.4983
-32.0651
299.094
31.744
-4.53524
49.1568
-13.4797
-29.0904
-7.22704
-6.46669
17.2321
-2.1483
9.87552
23.0586
-17.1684
473.925
-25.485
-20.7834
-22.7215
-1.43257
-45.4664
235.649
220.672
311.722
20.783
118.19
73.9353
201.471
65.4251
22.0598
271.487
6.90372
46.4416
-20.9478
-24.03
-4.55388
-3.83924
92.072
-9.4517
-40.8353
-21.6814
22.0431
7.02537
-16.4233
209.604
-37.9495
24.3188
13.9625
-0.576573
3.83821
-31.1982
29.5359
307.759
10.8082
-10.8738
140.693
45.7701
64.5453
-9.41944
-8.71554
14.8768
-37.5768
0.321875
-27.8969
12.0794
19.2979
1.82513
0.624259
-16.4292
26.7669
54.7495
-1.0557
-38.5413
130.301
-15.0034
12.1115
46.9428
16.5529
15.6364
8.74097
598.542
434.539
5.68532
90.0915
6.6071
27.786
-4.88801
26.1303
-9.66912
26.6207
-14.1742
233.078
12.6305
-22.7627
-21.0014
-43.7791
39.6832
-6.99471
-26.4148
89.8855
-10.0906
31.2074
-18.0448
-26.263
-9.41285
3.25767
-40.5243
-1.74124
-18.4752
-59.0547
-53.7348
34.6816
25.5625
-28.7126
239.25
5.15787
21.8783
34.7158
310.514
81.8057
-12.3874
-1.69404
13.9404
-18.5907
323.707
38.0571
-1.781
80.5425
-26.9047
88.1737
27.5395
15.6553
7.06442
129.946
17.5896
8.26463
286.828
15.6969
-0.495537
6.07045
69.7941
33.4235
36.7126
18.462
147.238
43.0132
-5.61344
124.196
-10.5596
61.235
32.2036
77.3637
34.3372
18.7085
-23.1854
8.76613
433.041
180.756
8.67606
-15.0739
-1.47986
-22.0717
24.8509
30.1961
1.98977
41.6841
88.1489
-0.524034
37.8191
-26.0667
-14.0968
8.42404
17.0244
2.52598
-6.12297
-7.04086
3598.18
-3.14845
-4.81484
-2.31976
140.084
-18.2973
-15.2844
-14.6501
-19.2089
192.985
19.5847
3.83821
9.73104
8.15718
42.6544
6.0348
12.6822
4.76475
4.13228
-3.37757
7.47676
-11.1064
72.007
27.064
571.541
336.113
-18.8564
97.3559
-1.55219
26.451
11.0802
-10.4094
6.84777
9.99459
446.465
-50.0699
-7.3768
-46.45
-6.6779
-40.4153
235.8
155.537
10.2374
-2.18776
-1.23021
-2.50343
-25.522
-30.229
11.3075
75.0989
-16.8187
17.4786
14.348
-31.9004
18.1874
7.25265
88.5302
2.53721
392.23
35.0311
423.8
68.7312
23.9274
15.7517
12.1118
315.06
41.5147
44.7364
117.103
58.7242
100.903
73.9831
6.06877
53.5437
4.95058
63.6967
23.4372
55.5476
38.7538
-10.0007
-0.464325
1.26362
36.5899
233.677
23.7097
55.079
9.55036
32.681
-7.34634
13.6943
253.092
9.32796
12.4507
6.65178
26.6024
-22.763
41.7346
-8.80052
-37.7831
88.833
41.0608
-30.2177
401.492
-19.2294
51.9905
107.449
39.5237
-1.7503
-14.1458
14.8253
3.31912
-13.3707
230.838
-30.5776
16.4565
-25.3321
-1.63361
-7.16343
-26.328
-50.357
200.942
-16.6415
17.3546
15.2035
-50.4841
26.3047
33.2092
24.7006
18.3612
5.51289
23.4166
15.6444
50.0071
23.8621
-7.04086
-17.2949
-40.6243
-27.9681
319.974
14.8822
-13.9391
1052.94
41.8149
0.0464869
30.5781
5.54005
41.5913
18.9284
51.6663
12.314
55.6007
361.417
31.0367
-16.8375
-40.8383
-41.7537
80.555
4.34782
148.859
5.1765
10.7735
7.93961
305.181
69.6829
20.1465
59.926
-29.141
382.4
11.6051
-25.576
46.4025
-16.454
-2.31031
-14.6084
-27.8477
13.489
3.72863
-36.6888
11.8992
-13.214
-7.17439
-47.0158
-31.0242
774.547
-46.9006
18.0922
22.176
5.12252
-11.6515
209.078
5.49928
19.3451
8.48631
49.5928
56.3131
1.56037
15.6364
72.4592
43.8185
7.25233
24.426
-12.1336
24.0379
-10.9519
0.734189
35.3085
129.694
34.5516
41.9229
14.5046
74.6888
20.2281
35.935
43.6051
37.3035
108.626
662.699
51.8221
54.3219
53.1146
22.4463
20.1243
53.179
41.4949
276.403
17.682
29.0594
55.6204
-8.12665
66.8559
-19.6321
61.2631
23.7097
-25.1199
24.2477
36.6942
3.38689
-12.2238
-12.5188
-16.0592
-9.81603
181.314
15.4359
18.4488
0.342419
16.3984
7.45218
21.4588
42.5269
215.608
191.515
-29.3241
-4.19728
-33.3206
18.3044
-14.9129
334.905
25.6705
-2.8306
-6.60835
31.5769
79.5321
-8.52881
152.572
921.938
12.7387
-1.58552
-7.80904
126.937
28.6409
28.2305
-16.465
43.9219
-1.05996
42.771
8.48631
28.1001
8.36333
196.868
20.301
18.8038
75.0989
-0.889166
39.0304
49.0182
111.304
37.3747
-13.4172
45.3614
12.0628
53.1673
14.5046
189.007
22.1021
47.2125
12.4429
198.979
11.746
41.1598
38.6352
27.4592
-18.0448
16.8406
30.6258
9.32781
-2.36453
6.32731
9.63575
32.7746
8.1094
1.75246
56.2334
142.692
4.08359
41.5361
1254.22
13.445
39.401
29.7791
21.7318
222.899
-19.5278
113.957
42.2596
15.8872
-7.22704
-4.59262
82.8244
48.4515
28.6162
56.7918
35.3055
54.1339
-7.72894
62.2857
57.6073
20.1473
180.538
20.783
62.5025
33.857
52.444
62.6515
67.0207
40.7586
81.0282
145.885
71.5569
17.3354
17.7595
105.308
17.8937
35.0309
-9.64645
60.458
36.9569
64.219
14.4396
40.663
32.7767
11.3824
10.1628
12.0714
31.81
37.3656
39.5695
35.4431
36.4422
199.208
7.44733
115.544
163.668
13.6484
65.7118
36.0089
12.0628
34.7232
50.5889
15.8596
31.9503
33.4195
397.946
47.1593
4.44123
25.363
68.5397
33.7811
15.6046
16.2221
11.0416
19.5711
159.934
5.06896
318.473
18.497
137.256
-3.08499
20.0386
-3.48669
220.531
55.7865
428.046
110.5
61.124
32.5549
16.8406
40.9206
53.1146
14.5021
64.4234
22.6216
200.79
6.53764
6.23534
-0.121611
46.863
54.6105
-22.1533
20.9214
2.34677
5.94878
170.896
65.8761
5.41623
4.86519
159.18
132.272
266.693
48.8188
22.4464
-15.6603
80.6774
33.1617
53.1367
46.4198
44.6104
285.493
43.8265
34.5016
26.3326
4.2018
17.3362
35.3286
201.586
5.53192
20.6235
15.7623
30.4931
57.4869
49.0702
53.0008
12.3127
15.2353
7.89047
-42.6865
97.6765
30.4731
71.4255
84.4487
277.816
9.43808
-9.89436
54.6857
-22.3186
-19.719
-9.21249
2.52598
38.7627
186.906
-27.0422
-44.5222
-34.1615
9.97545
538
28.0812
26.8366
133.866
22.0431
-13.5894
189.724
1.58223
-5.27978
-28.5792
26.1928
-10.4003
192.452
-5.26149
206.808
209.446
9.78293
65.1561
35.9914
-5.35886
20.5952
78.8487
2.66656
-19.7877
22.4397
-6.84148
-7.61201
155.452
19.0625
2.08818
200.361
-21.6538
-50.6487
-25.0113
21.239
-21.9589
-7.3768
-3.34652
8.31463
2.68818
16.534
-12.1284
119.929
-14.1255
-11.1533
29.6919
24.1408
36.3004
15.9927
143.502
157.469
28.723
3.10362
129.108
73.919
148.01
6.94303
12.9998
18.497
60.4192
62.5073
28.6614
46.2755
19.0021
117.631
0.759202
42.0968
33.95
13.4037
-32.1003
4.65913
64.3464
54.0516
2.76858
408.993
104.144
-1.89565
9.04643
251.94
109.644
10.6428
25.6065
68.73
44.0861
40.6484
27.4578
-6.7652
401.23
13.2684
1.36813
13.6943
294.321
35.5649
96.7836
75.0552
23.7913
38.1441
52.042
50.2326
128.072
28.834
5.43707
30.0807
4.45249
20.1192
-10.7907
159.765
68.5717
-2.15277
38.5421
133.905
-14.0467
7.06725
22.2366
84.6608
6.90372
36.5121
-39.1149
44.1718
13.0274
-27.8682
214.038
478.304
5.84727
118.554
52.6849
-6.14623
24.3331
0.599687
298.784
22.0431
8.89944
-1.43072
16.5748
7.83868
-8.52628
9.46041
7.85698
-21.8279
85.7579
-13.9759
375.197
-7.23293
2.24463
3.72863
-7.3583
8.28876
10.1974
41.8842
-7.61201
11.1489
0.21411
-8.14475
21.239
7.93362
-3.2182
78.8302
2.27568
171.354
42.771
51.5898
-13.0273
-15.3062
13.7623
23.7335
83.1739
166.548
142.492
93.8396
186.517
29.6601
5.91472
2.60826
72.7898
55.2436
2.25786
0.818376
4.44155
25.749
44.7037
16.4799
30.3459
-10.0459
47.1794
1.69623
13.0488
23.6426
117.414
-37.5074
7.1874
-10.6037
-35.6498
-21.1052
2.57918
110.703
-7.23085
2.78951
-5.00906
224.766
3.75952
-12.783
-44.6709
2.34677
124.015
26.5929
30.2689
-22.6948
548.344
11.1293
1269.83
-2.71803
-0.979408
-27.8418
-4.59262
-7.77049
392.315
30.708
-15.1777
4.51649
434.879
2.57842
-45.4731
-22.0405
-14.5389
26.7065
10.9347
17.9719
141.616
184.428
34.2412
-34.9225
-1.2701
449.079
5.01799
43.2348
0.845923
-13.8127
43.9592
0.394202
88.4982
204.498
198.862
24.4786
66.0469
260.563
65.9301
9.54052
225.816
48.8836
30.637
57.5034
194.402
-8.30158
67.9218
52.0455
51.2049
54.4908
20.1239
79.778
16.7563
182.838
67.1817
51.1852
-8.38681
14.6552
14.8629
34.1993
130.691
6.2674
-2.46868
26.7057
38.3743
5.52921
19.1011
57.2491
21.9125
3.47201
-1.38619
15.4933
56.3016
23.81
19.941
59.4036
49.6432
-25.1619
5.47766
187.297
225.776
-20.897
-31.0378
156.389
64.9772
-22.2747
-3.91233
58.931
-27.5538
-48.7747
-19.3892
51.224
135.37
-18.6212
21.0163
-2.92976
-28.995
43.0927
6.48926
90.0463
-26.5506
49.3696
14.3632
10.0853
-13.3624
26.3732
-43.9927
14.6675
11.5369
-16.1324
18.634
10.9456
-1.05569
17.56
-6.11011
12.8446
-32.2458
0.360864
10.5688
28.4388
3.31266
17.6258
28.9784
26.4537
-18.4554
171.451
6.25037
121.518
-36.5868
39.802
9.13841
17.9365
12.4468
15.908
8.1094
29.9964
-5.35957
-20.2793
-25.9303
0.472708
26.5635
33.7788
22.8447
393.838
-18.9466
-4.50514
5.50708
-12.0315
-11.6056
115.348
17.7613
6.65178
56.5875
-9.64456
201.03
51.1696
11.0757
32.8918
40.9968
9.81183
16.3778
12.6351
5.15479
349.204
20.783
28.7693
491.129
-16.0198
0.945794
31.6919
46.4226
5.36997
17.1944
218.673
42.6934
35.2742
205.178
114.558
57.2903
18.6496
-3.50537
28.5052
0.417069
67.9544
80.7005
19.1953
20.6825
18.3612
24.5207
86.859
-21.2074
10.7436
47.3071
14.5642
62.4493
17.0095
27.6201
51.667
69.3106
32.4588
23.2962
9.81367
89.6633
326.43
-2.34228
41.1854
30.8291
12.5419
26.327
15.3532
22.9014
2.89068
28.4951
-2.95564
98.2785
16.8175
49.3805
20.499
14.897
24.6847
-7.28216
182.619
13.6757
5.57326
1.22558
38.1056
-10.807
-31.4575
25.1812
79.5249
35.2747
6.61225
90.8222
63.8094
25.9232
45.6214
60.6851
29.7411
41.2926
50.7361
8.48116
54.2413
40.9307
34.6289
60.3539
36.4256
423.152
215.878
40.5539
283.312
210.397
-13.2963
1.80442
94.8571
66.8146
32.5549
9.3443
67.1575
54.9886
-28.1535
38.8649
227.467
35.7401
19.0061
70.2559
-22.6104
99.3369
32.1946
176.469
2.34677
7.82285
43.1491
35.9632
13.4023
-5.82817
111.687
46.7365
25.4498
28.5421
22.1276
17.8967
741.151
-5.35297
1.02958
45.3431
27.8368
17.3718
62.414
14.7785
205.025
46.683
77.8694
7.93776
-13.6072
-0.467412
26.8643
54.5162
47.51
29.9553
11.8441
79.5181
23.9172
18.2698
626.381
35.3154
32.2015
10.7762
43.0594
-6.65222
12.5419
22.5789
266.478
4.40904
67.0172
43.5161
10.3869
-33.4699
88.4517
16.8471
-1.7361
12.0369
8.32331
112.395
24.2471
43.008
26.5588
33.9473
280.946
21.4497
81.1421
-13.1674
78.0623
0.624259
22.9261
45.097
6.02381
32.8492
56.2111
-8.50327
60.0613
18.427
39.9992
0.71497
12.8745
3.88441
-23.378
-5.32967
33.6266
-4.04692
15.8883
19.1245
19.559
36.3007
70.8279
-6.29779
79.0385
103.575
11.1747
-0.720226
-16.1708
-9.39636
20.3059
-4.98149
18.2502
-12.4134
249.384
14.0339
307.96
-7.61788
41.2408
-55.8865
142.736
66.065
862.116
116.548
35.8911
-7.70224
-2.63107
16.7515
31.072
34.1643
5.26095
21.6448
102.094
-0.844489
9.87552
155.246
11.0303
240.632
18.572
57.2547
12.8858
212.211
12.6297
8.90292
49.3531
60.1384
30.6434
48.8495
-1.02731
82.2917
-0.252226
56.5498
-21.2073
151.389
7.1632
306.378
-16.6261
-7.16343
34.8015
325.996
9.6131
67.385
34.1274
223.239
178.152
19.1953
185.6
75.3004
33.3538
6.51793
9.26102
19.6684
26.3948
-8.71842
520.398
162.543
36.0627
5.19389
148.656
15.1354
484.892
17.9339
134.112
48.4411
43.689
-11.1979
17.4596
-13.2006
47.2135
129.498
25.4324
61.2229
36.6589
26.2071
99.9252
18.295
18.2698
0.443345
24.071
0.342419
8.90212
157.377
17.7106
78.1342
43.4642
42.6544
37.8939
102.637
-10.2278
30.3692
11.5077
77.2073
65.5728
34.5257
51.4268
24.3137
111.225
5.50645
80.4893
140.877
20.8288
20.4505
36.4422
32.4164
-13.1674
27.4625
56.6593
65.7118
17.2682
34.5516
13.9326
44.645
32.8492
44.9667
12.1115
45.0687
-20.9284
56.8658
86.922
69.0965
24.426
43.2398
203.384
221.432
295.996
157.123
47.7474
28.4948
42.0478
120.634
70.7266
57.8222
31.4725
28.4388
-3.92596
58.0264
16.1464
29.3333
11.9402
47.4924
247.334
131.89
5.88762
214.559
179.789
43.1149
13.4539
-5.31555
6.09491
56.5486
11.29
45.3335
45.2614
12.9125
81.7019
22.3737
107.909
9.80143
-2.23531
2.76872
47.1209
27.2665
278.664
62.507
8.93849
-21.8535
28.834
177.851
27.0053
108.791
-33.0288
445.532
62.2924
-7.0426
5.15479
28.7383
13.2868
223.672
1.99784
-32.8864
-17.2956
132.806
51.8647
-40.885
54.8749
-0.0321947
-30.6816
-36.2115
24.4941
10.2163
4.6038
306.635
23.6368
17.9193
53.8655
79.7156
103.487
81.8596
-5.06458
13.9462
20.6055
164.633
-9.02598
7.93253
13.2502
0.508724
10.9125
-27.0311
-37.0351
382.44
-10.4177
28.2274
308.936
60.5556
60.5632
123.606
32.221
71.4022
143.496
323.409
98.7042
47.9033
13.1475
97.8426
63.194
40.3865
235.741
141.17
64.3616
8.0666
0.542208
4.58765
8.91061
45.9242
31.3988
45.5773
70.1478
31.3882
47.295
37.1895
54.6903
44.5094
93.6592
25.6604
31.9492
23.1497
61.395
52.8865
72.6523
27.2535
19.1248
17.1299
62.2147
104.928
355.026
37.4322
55.0027
72.9728
45.1917
18.5765
36.4422
71.7717
16.8177
29.3366
28.5483
35.7267
26.6385
212.588
124.502
374.481
21.6048
76.8258
28.9781
22.5799
22.1751
40.6001
45.6926
33.4893
48.7888
56.3583
53.4588
22.7813
21.3489
59.8635
12.1401
176.546
13.9368
665.987
-7.98418
82.185
72.7019
71.5754
45.3054
30.4866
33.5554
16.7969
6.77604
17.5624
-16.8926
44.6687
32.4998
-3.79066
-2.36453
115.023
22.6216
2.13948
156.463
118.679
-9.49194
125.574
30.2477
9.70579
150.398
28.4376
279.281
24.7188
52.7577
56.016
141.672
-27.9611
6.19799
5.57982
-0.667808
-16.7741
50.0283
374.381
63.351
-8.73509
64.4412
-13.614
19.1889
-8.90071
48.416
55.4533
66.6531
39.2651
28.1198
12.0142
-23.6781
53.3811
513.157
10.1777
31.4134
10.7735
-8.92699
331.418
75.3051
179.866
2.71811
-6.19877
166.882
11.6051
-31.1982
16.4174
13.5311
-4.18437
120.957
-20.2306
346.966
-14.622
179.891
371.203
161.962
26.1878
-22.6045
-18.8362
-7.17439
26.451
11.0802
60.8051
9.92756
41.1805
-21.2632
-12.5885
-27.7094
4.5665
-21.6747
-19.6247
13.1076
-14.1255
24.454
16.2372
-1.1591
-45.2215
-35.5441
-12.9822
-17.7558
-20.9397
-22.1963
146.911
-13.2251
3.44935
-29.6013
2.69244
30.6785
-9.85824
-5.89609
-11.631
7.85713
106.146
15.3203
-25.7354
-1.94372
-0.651769
-55.5262
-15.0351
-26.7274
-1.16896
238.139
223.279
12.1598
-28.2326
28.1224
4.01076
-39.0199
376.994
-12.6458
-20.2881
28.1566
-24.0069
-43.3095
-15.7495
20.4996
-25.15
-20.1836
3.38689
83.3536
-44.7084
188.436
474.504
129.036
-27.6058
19.3105
-12.4832
34.4562
112.259
47.62
52.5695
-18.0363
19.1943
-23.8932
438.222
16.5879
25.4237
17.7134
27.1827
723.222
50.1708
20.3625
71.5424
33.1406
462.484
417.584
465.101
510.814
24.2717
28.3538
52.3925
69.7346
11.4695
32.3472
9.48604
223.468
41.2972
53.8239
45.3153
33.3538
28.2812
212.665
56.1127
36.535
30.637
68.8397
203.468
37.9367
5.19389
26.842
27.6201
62.9114
28.0007
69.9259
45.0241
71.1324
58.4579
144.491
533.488
7.21866
79.7624
28.5021
17.8977
53.9562
28.7263
111.213
64.2886
-8.82812
30.8246
41.9828
31.8293
66.192
120.748
316.271
53.877
22.9321
99.0337
24.7053
72.6204
54.3038
85.177
23.7863
52.5639
10.0312
48.2766
32.2717
50.1635
388.948
-9.10699
105.318
58.0765
13.2564
42.0219
28.7658
339.09
18.6452
32.0732
25.1978
11.1955
19.9662
60.5944
13.5558
125.682
15.3941
23.3072
0.81411
42.771
17.8566
202.388
21.4818
384.275
9.05663
304.243
781.242
50.6629
82.5952
28.4035
30.7192
76.7301
46.5529
52.8577
351.269
66.2857
63.2303
5.34831
157.035
62.205
93.0277
41.5572
467.144
14.8147
29.2648
36.8296
2.56988
-1.9001
50.2909
47.4924
22.4463
226.272
19.4458
-11.1116
86.4725
385.099
20.4931
620.286
15.5922
51.4071
38.8845
15.4359
29.6932
112.786
-13.5867
11.2003
55.6454
39.4455
28.7719
8.92118
39.768
31.4229
21.6313
155.932
-24.0995
206.518
24.3434
31.9971
40.1824
65.5432
24.2471
31.7636
54.6698
240.095
41.0653
28.9459
31.4793
-5.33366
168.353
10.8373
8.55276
-17.402
395.309
-7.61919
38.0858
-28.058
5.61133
-27.2439
-20.5236
140.311
156.532
67.1414
-18.4481
36.3414
20.5081
25.9381
-7.11247
-1.05569
79.4042
-15.4804
55.9481
-0.386646
11.6053
3.07254
-5.12064
27.3908
78.059
58.7919
-35.6333
10.9355
30.6258
-35.6498
14.5021
6.32731
-14.8597
-29.7196
-4.70675
-44.3644
-24.4845
28.1224
4.01076
-39.0487
2.34677
24.6894
-5.57662
118.35
7.29029
-8.25327
84.2179
-6.4093
-0.505937
13.2115
76.7943
-49.3935
7.58881
31.2876
159.931
33.5191
137.559
271.571
96.6101
34.1747
89.4878
98.1098
82.5827
30.8318
83.4047
13.8883
-25.5521
14.3833
-6.89229
-26.2691
-4.35234
22.6201
215.436
-10.8273
148.276
15.4806
-3.63243
73.5432
61.9119
29.461
57.1292
539.394
13.6098
69.8066
12.6248
15.6377
25.6423
-20.1459
165.811
16.7736
26.5974
32.8862
18.1643
7.22014
58.5839
20.0903
37.9821
30.0646
10.6915
21.8151
359.254
53.3914
23.5638
56.0774
72.9786
113.332
267.709
630.528
46.2365
-0.722923
42.7237
51.4879
-11.7441
-0.407098
61.0266
0.401612
-4.80383
25.177
10.9118
92.8193
-7.80996
-18.0968
29.3557
234.973
-16.1735
14.1186
47.925
18.7885
-16.2546
12.474
-26.4398
15.8229
8.13451
11.2031
96.8982
27.8674
37.9304
17.5297
40.6533
9.63177
3.13886
-30.4205
-1.11486
40.2228
7.71307
9.65559
-7.73748
12.1554
81.213
-7.79259
7.45374
77.5418
45.1104
26.5023
98.3669
-3.135
18.6191
58.3587
71.55
26.5436
107.148
133.104
41.5854
69.6243
26.031
102.317
48.6106
23.5758
142.86
44.6163
32.8892
55.2426
0.269225
25.3924
60.4753
53.0437
97.2374
48.557
57.2547
87.8484
4.18963
5.13341
60.5975
48.894
30.1088
57.0687
87.1528
48.5585
65.1633
40.9772
61.2516
53.9378
24.0298
55.2528
7.73672
37.8142
20.8575
65.5109
60.3643
19.1577
41.4545
56.71
63.9293
9.48604
43.1713
36.9573
54.6857
123.309
416.213
29.0067
31.7498
57.1498
73.2464
146.829
65.5625
283.584
52.3442
30.4512
7.00258
19.3859
18.146
-12.6496
38.3743
18.6477
0.36046
316.141
9.09421
58.5839
36.9569
37.9821
-12.1018
125.947
-14.7292
-1.5035
22.4693
-20.4768
-17.9482
72.0416
9.32122
27.9952
26.5588
30.1992
31.6949
55.1829
23.046
-30.034
61.1957
21.239
-29.5477
2.404
32.2607
-2.92976
12.0585
82.1264
-14.0025
24.352
214.511
185.219
28.7548
49.9704
26.9519
35.3633
65.6554
20.751
-2.76323
35.2823
33.6266
166.493
47.2355
332.528
71.9079
132.571
136.533
50.2131
7.85713
24.6906
28.6126
18.5628
16.7969
3.09636
11.9402
18.7146
48.4169
81.2255
20.5722
16.3761
15.6976
9.63575
0.915446
9.98347
254.751
18.7521
33.9958
-10.9089
17.1732
79.1835
-1.54748
30.0306
56.5779
172.698
29.8699
-13.9056
-25.8058
-5.98344
-2.71803
362.589
95.8466
19.1062
-4.02236
109.201
230.208
271.526
0.751908
17.8993
-2.10674
-27.6695
5.13341
-28.5784
126.221
144.427
0.846757
68.4122
7.32905
1.62184
20.9426
1.28152
13.0887
32.4588
38.2887
1.42837
-4.21903
26.6803
278.944
37.8237
35.5632
27.081
3.17156
15.0826
6.28311
33.284
86.6196
33.297
49.1099
-5.35886
22.8594
29.9656
-1.7361
36.3997
40.1824
31.81
41.8842
22.373
31.7636
11.5663
80.799
2003.21
21.4497
38.0386
-11.2933
-2.52256
24.9871
22.9261
-18.2107
16.9861
6.02381
10.1887
-6.68215
45.9676
1.8632
87.0741
106.913
27.7973
25.0067
31.2298
279.951
46.9148
30.1213
-0.889166
5.91472
-32.999
144.196
95.2786
-15.9709
380.819
28.9294
564.787
218.778
-32.133
16.4799
32.22
-26.9125
-5.29443
36.1088
237.937
-8.21649
29.3333
-28.137
25.9281
-4.98149
-0.0425234
70.7241
291.185
9.50316
35.8727
-8.45488
377.3
65.4707
88.0925
13.3811
-33.4265
431.508
9.69692
71.5704
-1.59023
-18.9466
-11.3595
6.70916
17.2977
24.0016
-10.2143
2.76872
-7.22704
-30.8295
13.484
7.22203
-22.7906
14.7785
-6.74436
-37.65
36.6399
-15.2252
-16.4251
-32.3479
-6.10557
-15.4599
21.2421
-12.9502
8.15459
-7.3725
-21.543
-0.167214
164.666
17.1944
-34.3257
35.5774
4.34782
145.11
3.30244
5.1513
-18.2973
-4.03997
41.5719
-0.46821
207.977
60.8142
-4.32471
3.83821
32.2198
-46.1907
-11.6935
-1.46146
143.867
-8.35371
4.01147
20.9853
3.8861
-6.66922
-7.54538
23.1436
-3.86388
15.3144
3.96224
63.5541
-14.1576
351.008
-13.1674
-25.0113
6.24646
-12.6811
-3.2182
45.097
9.77194
0.818368
-1.05996
33.4006
138.67
27.104
22.5799
-3.10428
16.2372
75.6776
9.1264
13.1816
37.6176
2.85897
27.786
24.6554
8.23045
22.3822
273.315
-15.9709
-10.8606
1668.74
40.0488
-0.487913
25.8503
-12.7576
-2.54966
13.62
9.30068
-15.7128
-18.0448
-31.8852
3.43927
-7.53879
38.8649
-8.66522
-25.9715
-14.0771
-33.1201
-13.2401
33.7446
-29.6496
-29.6784
24.8356
335.503
103.43
247.661
5.41623
-12.0014
19.8276
24.794
42.2596
62.7388
-22.2196
4.77771
-16.3614
360.391
3.57946
16.0252
63.4856
-12.677
7.00748
-13.6018
300.019
40.0137
112.568
6.46896
14.0643
-3.91535
128.882
15.3204
-13.711
37.0712
9.03727
6.52704
107.155
186.601
1.78296
151.718
17.2608
6.11025
69.5515
11.3121
51.9498
32.1969
20.2353
58.6957
199.458
27.6653
164.447
52.9172
-2.1659
15.3349
162.576
-51.1764
-25.576
65.1561
-40.2128
132.506
-8.16996
100.633
32.7767
19.8157
50.4898
-12.2305
61.5619
0.821288
38.3228
56.1199
25.8571
10.2584
12.8057
-2.40949
42.9849
47.4561
-35.5542
30.9112
38.5095
-3.1248
31.5659
14.7705
19.4338
29.1111
40.4287
45.0255
1.22956
15.6308
74.9213
40.6762
48.6071
55.9784
82.908
24.089
144.664
55.5464
105.275
17.3682
26.0591
35.5376
342.234
31.2074
270.561
-3.77417
7.1874
30.6258
3.70561
36.9909
141.26
163.177
-27.8456
-1.26093
432.788
20.8774
-7.1608
13.4251
-5.14949
-9.04375
58.3799
40.4725
11.1293
1.08696
30.4162
-19.1019
2.90416
12.1391
-20.3455
102.229
17.2321
-11.5186
122.319
41.7993
44.7635
17.6185
-2.04274
19.7733
-2.10674
7.46646
19.3403
2.68143
5.1765
16.3957
114.761
16.5748
-13.5867
-29.141
61.2676
-18.6506
-10.8837
13.7794
122.302
-4.27256
164.997
16.3137
-23.1625
186.84
373.857
-8.29533
537.712
108.586
8.38418
-5.90444
-2.92684
-38.5139
26.5588
16.7024
94.5383
88.6383
-9.41927
-21.2632
38.1056
11.6818
15.5225
31.9786
13.5201
30.8034
105.762
46.5191
21.6048
344.919
33.4195
43.7474
48.0964
27.8671
22.5519
15.1288
122.799
32.1516
38.2155
86.1004
14.6937
42.1252
35.9911
38.2997
71.9079
23.8749
67.1925
14.6059
64.0791
46.1761
49.2273
91.7596
33.013
40.5777
6.31801
39.3294
114.009
49.3664
18.6981
507.381
27.8791
4.95058
-7.51785
151.475
0.815422
714.031
15.2552
4.08359
-37.1747
-27.6383
37.8079
-20.5691
309.577
279.52
-18.9466
-45.7346
-15.1076
-30.7722
21.0458
-15.8365
34.6278
-48.4565
19.1062
-9.64456
-1.30425
-26.5387
17.6185
26.0683
40.3881
-5.85487
-33.2917
-7.98505
98.8421
-9.83774
30.6124
17.0349
23.1471
103.92
12.1902
-3.91535
35.1782
18.4884
5.95005
5.02965
18.3306
14.6595
21.5196
7.73672
2.2069
11.1533
-1.6313
24.2815
-20.1977
-9.14526
142.917
-7.38056
-3.29352
1.94181
105.285
-26.0667
14.0142
629.656
8.09595
19.548
27.6653
-4.21903
33.4414
33.6891
223.858
18.1641
24.4529
26.5976
497.644
-18.4773
-5.25164
18.7212
-16.7286
36.4343
7.44715
-4.96741
20.499
3.65262
-7.17439
322.553
-9.53452
-14.4353
-30.034
111.795
11.646
-12.3001
-21.6747
3.41559
9.35946
57.089
16.9577
-22.8025
-4.97834
18.1113
-1.1591
16.6227
11.3075
5.75848
-53.363
40.9045
-18.4481
-0.298785
0.895732
-3.36433
25.1812
15.6859
260.007
22.2149
-19.1273
28.4719
-20.1132
5.44437
31.1389
-29.2892
9.06147
-1.23336
-0.0425234
12.628
217.525
-20.3493
-25.3215
-43.2251
5.88483
-16.5599
-3.27542
18.7862
43.4595
22.7726
1.66809
27.354
-9.48545
-58.8832
268.423
85.3631
-25.2073
15.358
-20.889
6.12739
-8.80052
222.8
-10.4925
11.0757
8.52895
-22.7215
-16.4251
-17.3554
56.3903
38.1396
25.2096
5.45498
8.94132
97.1992
11.5722
-36.1998
142.019
24.0298
148.384
29.1793
-5.37943
19.1349
84.75
93.9284
-5.13415
18.9517
37.597
7.95088
-2.3981
15.3303
-16.6964
17.7623
22.3795
6.42956
5.1765
33.2623
-18.2973
31.5673
140.897
85.7388
28.0669
60.8142
6.91969
-20.254
3.29898
90.3678
-9.80657
21.6313
11.6285
39.7259
1.85456
16.8175
10.0251
-39.4711
-9.46584
11.5663
3.96224
14.8283
-32.8982
8.0535
36.8328
-16.3367
24.4823
-3.34652
-12.3001
39.0228
-34.6172
-26.2478
-49.7327
5.71334
-26.5506
189.925
12.4891
-16.1516
7.25233
48.7888
30.1213
4.73303
-1.58154
-6.76208
14.8859
27.8122
11.2031
-6.17543
24.2442
35.3636
250.549
22.7502
29.3758
117.631
14.8147
209.826
212.992
17.5624
41.2034
69.0316
161.127
45.6827
11.3772
34.6486
38.0945
125.825
234.594
-10.9377
4.22084
52.8004
22.5344
71.5704
62.128
7.29029
25.4799
52.3587
10.4573
75.3937
55.8607
14.1486
53.3685
7.76549
2.90364
110.935
57.8218
28.6162
54.0461
71.0005
87.2397
532.002
7.93776
71.8419
103.242
63.6884
31.5218
60.4615
64.1844
706.029
15.6377
93.1087
32.3279
58.989
9.27734
82.549
0.360713
0.412603
10.8082
-10.2278
41.6136
15.3631
28.0915
20.7527
-21.6963
34.5602
3.69902
258.505
0.321875
-20.4006
-18.9049
508.707
30.5423
59.9212
-0.64849
47.289
262.899
46.9711
-16.465
-30.8691
37.4705
-19.7477
7.58741
-35.921
11.8883
48.0964
-6.78129
3.5042
22.5519
7.63255
-14.0076
194.578
-1.13988
14.8859
9.07154
6.51793
229.02
111.388
-0.487913
7.22237
-19.1273
26.5978
-23.1644
24.6906
34.2347
-2.0519
16.7969
1.15384
38.7036
-18.0448
25.9281
19.3814
1.83154
407.377
-5.48937
15.2579
-0.95862
6.23534
-20.7363
43.1149
58.3587
5.95766
54.6546
28.5837
13.445
18.7862
26.5929
37.7652
-17.0726
732.003
7.38115
180.997
56.6531
16.5054
-0.979408
-7.22704
23.5184
34.0987
-22.763
94.2085
38.0511
-22.7906
18.5266
19.4926
5.45353
40.3881
9.13766
20.5849
69.9401
-0.445696
37.0104
37.9247
40.9376
-1.53165
-13.5867
13.9625
15.0826
253.36
-23.7019
26.6495
27.6748
57.2386
17.2507
-3.4848
28.4816
-26.2564
-27.973
325.006
-0.0491138
36.262
26.1212
11.1489
35.9291
234.094
32.6941
38.0386
9.32139
49.9513
9.99459
-12.6811
-12.5885
39.4748
-5.22059
12.0628
-38.5413
61.5116
4.73818
326.077
-1.00701
45.0687
160.856
29.3557
8.21123
16.6227
58.1592
24.4991
7.17127
-12.8259
13.8527
114.211
10.2661
20.9985
17.685
47.5451
29.4971
46.5778
505.611
35.9681
22.8166
24.8644
-3.92596
18.671
-4.46836
8.71856
-25.5411
-50.6258
20.3059
51.2405
-41.272
-10.329
-14.3794
-30.1067
20.8774
-33.3977
24.8356
-3.42155
-13.0729
15.3485
65.3863
74.2056
-6.4093
0.431096
5.26095
16.0226
-10.3497
-43.948
32.2246
22.2146
11.7496
168.364
-4.87029
111.603
-20.8474
-27.6695
31.3703
-11.7278
348.109
68.0937
47.02
15.6509
436.781
10.3161
22.3216
12.6895
-20.867
26.5648
-11.8369
-11.6545
18.4076
-9.12988
9.70316
34.8015
37.4
9.76453
-11.0193
84.821
16.9823
39.81
63.786
37.8191
13.2887
-27.2153
31.8293
-12.5188
15.7999
46.406
27.6401
180.354
40.9376
28.4534
-13.5867
301.681
2.71811
-30.5616
-3.65805
6.28311
-7.94542
9.78293
23.9266
59.1127
54.7321
4.01147
20.5952
-29.8471
53.2663
7.44715
-0.115745
-3.84364
47.1735
-1.65996
412.13
-25.402
-12.5612
-22.5377
4.97371
32.2965
-5.09226
15.112
6.02381
-27.2969
22.1562
117.182
3.73727
4.61519
30.0762
4.39199
33.1038
-8.65536
9.1264
0.0631237
41.3657
-30.8742
12.7935
9.66286
11.9786
162.937
-10.3487
-31.4753
23.3072
41.9229
35.1193
113.931
43.4644
12.4429
48.5479
16.7969
312.249
31.2074
-34.9114
27.8021
111.211
-16.9091
198.161
19.4458
489.264
-7.23085
246.418
-12.5053
-18.4052
-22.1821
32.2151
11.5282
243.423
6.73926
26.1218
7.92736
3.38689
-13.9624
27.1316
-18.4714
47.2172
52.1996
17.3718
58.6659
-20.9165
42.8895
4.50004
101.031
42.2621
295.87
-3.30664
74.4739
-6.10557
-13.5859
23.1161
33.9015
30.6434
13.2422
25.3087
5.45498
338.777
82.2067
29.3925
15.8974
43.344
37.8142
357.141
22.3977
78.9535
7.89047
30.2101
51.0878
63.9293
3.86384
52.9285
30.0528
48.2017
322.677
14.9627
11.8441
203.206
25.7912
107.164
-18.7847
-23.5188
59.3935
37.5714
-14.6318
40.0163
30.3977
16.4304
-6.47965
356.457
219.529
11.2249
1265.13
-16.0741
6.44925
-13.1676
38.1361
-28.2267
-18.8362
-3.42626
-22.653
45.8125
122.372
-18.7896
600.927
-34.983
-5.18484
-12.5885
20.7342
-5.22059
161.988
-1.05996
3.41559
-23.3728
1.8632
-4.99886
37.1881
103.381
35.3852
384.877
4.74829
235.332
3.796
43.7156
19.9702
162.841
75.6009
-22.105
0.818376
13.8119
14.5046
46.5778
-30.3717
-10.0459
60.2979
43.0339
121.094
72.4368
-31.1633
18.4318
0.640705
101.157
224.397
-4.70675
-16.9882
474.15
9.63296
-44.6709
94.176
13.164
7.7801
-33.9392
-23.2458
20.4996
-47.6388
-10.8133
44.6163
100.356
-10.3497
-4.59262
167.157
-4.02236
22.994
54.9177
426.985
-42.3516
146.008
100.358
-13.3511
134.903
8.09595
23.2962
7.05057
12.6476
94.1467
41.5719
-43.5717
3.70405
4.59218
-38.0579
406.762
19.1014
40.0163
128.861
25.8007
-13.9759
-1.48992
28.4816
7.47676
732.898
23.3158
-13.2342
134.837
13.4403
7.71037
9.20614
83.0161
-18.7896
-21.2632
38.1056
-3.31078
-6.96633
16.9861
-20.2131
12.0628
-25.4228
9.03778
-10.2543
73.0777
-51.6068
35.6984
52.1602
25.0067
38.1963
91.5853
5.68532
11.3807
-10.2595
31.5341
-10.9519
-36.7471
20.5081
24.0641
0.895732
13.9368
0.693418
46.3637
78.4369
-2.26071
7.85713
-19.4163
-12.7907
-3.24657
-37.6592
1.80442
29.2648
19.963
-8.67452
-7.5223
-8.66522
-1.74124
-14.7271
272.655
-31.246
-28.2326
121.826
-24.1002
-20.2793
-29.6784
-7.45069
19.0966
11.5282
121.057
-37.5964
-17.6537
205.786
-4.5921
4.64279
84.6022
-4.59262
34.0987
-0.27423
6.12739
129.88
-17.1684
3.53407
-36.7294
5.45353
4.78082
33.5005
-36.096
-19.224
135.101
4.40646
11.3682
-4.77544
-2.80234
22.3216
29.556
-11.4966
17.1944
-0.592549
12.7084
-2.20713
8.4011
-33.4927
3.65702
240.123
41.1481
-1.47986
-16.4495
-20.3897
0.488052
-27.9953
6.07681
37.5491
115.668
26.5747
-18.5705
-15.9709
35.4979
-0.946293
172.572
-14.3406
-22.9896
-32.6644
29.5567
-34.2241
-21.4215
68.5198
-4.03277
6.20765
-20.5682
17.4596
221.058
19.1025
54.5356
14.185
14.188
25.6157
-20.5857
-43.6278
-10.2133
10.8527
-34.9639
-21.9466
25.2024
-10.4911
-36.067
12.6581
-6.73023
3.71833
-6.89658
-4.81484
25.7912
16.3957
56.6653
325.796
24.7053
-15.4607
32.7032
93.7934
8.79401
-15.2687
69.8283
15.4933
22.5684
-28.7847
51.5173
-21.4138
39.2108
50.4898
24.3137
40.0102
41.1137
226.666
52.7957
75.1768
7.33207
68.3013
32.4164
-7.5452
226.114
30.6093
15.4299
51.1297
35.7267
26.6385
81.4032
40.8969
109.686
43.0927
38.3484
61.9353
209.582
58.7399
44.3482
26.9519
20.3708
16.9297
60.1064
50.8923
59.8635
97.1526
4.64386
26.6207
21.4331
60.6635
25.749
65.3184
370.678
41.5903
445.352
64.046
24.8644
125.493
44.2574
68.6887
38.1771
13.0924
84.0241
41.8702
112.401
413.678
58.2289
22.7542
24.976
22.3672
80.5962
155.81
230.846
26.7096
47.1782
67.512
35.9632
14.7866
53.9867
37.4389
-36.2751
63.8108
40.8622
0.635245
5.43707
60.7385
35.7029
313.673
-32.3547
13.5667
-11.7278
-36.0747
2.50141
-16.6983
-6.83794
-7.3725
-25.3902
-23.4171
-22.656
-17.2956
-17.1188
35.9351
6.90372
18.3306
7.46646
6.22188
-19.2116
-27.6676
67.1745
54.6903
-26.7051
31.815
362.539
7.58635
362.356
22.0396
-14.5799
74.5264
-38.3388
-7.11212
-12.8551
22.8594
123.669
9.5083
6.41469
92.6563
1.82495
-41.3452
-5.40809
106.658
94.5383
9.92756
-52.5228
-43.752
38.1056
-25.7996
-27.5811
-23.9612
15.8109
22.1562
62.8342
13.1076
3.11877
-42.3885
271.496
-11.1081
-38.3705
581.253
-10.5102
-11.5432
-4.72647
19.559
21.3081
35.1193
18.4668
29.5984
39.7163
10.5688
165.246
3.02791
27.4592
2.56988
10.011
13.0759
-21.1052
-31.154
-18.4752
60.5833
7.37465
307.358
-37.1459
-31.5525
-31.3864
2.20065
-9.32475
178.392
5.90603
12.3615
-1.98919
-4.53524
6.05329
104.586
1.0301
443.174
-2.71856
64.0837
7.22203
-14.4873
9.94015
1.66001
-8.61842
12.9498
44.7449
-11.7278
-49.1931
-1.24673
-3.57983
47.51
5.74597
-25.3902
30.9309
-9.53755
1.44506
-35.8595
-9.96288
-17.1997
10.2752
-5.38175
2.2069
24.2717
1.84426
188.214
12.6728
-21.0856
-25.7936
16.5748
22.8312
22.4447
435.627
87.5045
24.4529
0.660911
95.1282
99.7381
363.133
14.1351
34.1173
219.529
20.9853
-9.38983
-11.1064
-4.82971
-16.0395
-7.54538
38.1361
140.439
25.6218
34.8843
30.7579
44.8755
44.5978
-17.8526
50.8883
36.6637
226.643
-15.1155
28.7155
-16.8136
36.5334
-22.5588
42.2576
-5.9359
51.2436
38.726
107.537
24.1189
200.588
35.7435
-17.7558
42.7785
-5.32967
53.208
76.7301
87.7823
4.64386
56.6058
32.6775
113.137
63.2303
76.5628
33.3465
43.4644
14.3169
5.01293
3.31266
-14.2333
34.6006
-14.7757
50.885
70.9733
32.7701
-1.24589
16.5703
17.7611
-1.42749
219.034
34.8031
-10.0419
447.88
-26.5608
44.0519
-4.42254
467.915
246.746
340.616
12.227
35.0262
-2.52727
-8.63927
47.0317
15.8144
251.275
1.36813
39.9312
69.4335
100.233
98.0511
25.7912
23.892
49.1691
211.478
24.7053
-41.6977
179.866
23.3328
78.1342
25.7878
182.197
7.06003
-17.724
13.5026
5.88553
19.1112
-14.8546
-4.82971
10.1974
59.8746
2.08818
175.123
0.557233
-5.67113
-10.0188
53.0981
0.437356
0.529935
26.3564
122.216
283.802
-21.6747
40.8969
-23.3728
9.35946
-29.118
296.194
-11.5581
39.9992
3.11877
103.789
9.1264
481.698
26.3732
-57.1111
31.5341
-42.3693
11.1378
-25.3412
-8.98653
175.107
40.0488
12.6305
61.5703
-6.00884
13.4793
297.301
11.5722
-29.4835
-13.1881
-34.4534
-11.8962
-29.3444
-1.91659
-26.7274
-10.5393
0.13283
-22.2234
-19.6993
-1.26093
-30.1067
-5.61081
80.8475
43.439
-39.0487
13.5912
195.229
-5.26627
43.3874
398.97
227.879
-13.9056
-12.6874
14.6313
-6.46617
33.0654
-1.78152
11.9072
23.931
23.9956
-16.2313
40.0784
238.775
15.0882
-15.4881
-3.29988
9.82399
225.358
74.1939
37.2026
91.016
17.3746
51.8647
50.9443
189.808
39.9594
26.2047
128.614
-19.3449
39.4867
57.0679
1.1798
-10.3887
20.0719
14.4726
-8.20823
70.7655
16.1406
10.4231
42.2342
29.461
545.691
-15.3719
11.4146
-36.5856
-9.47964
19.6684
80.7427
-11.7452
117.261
-27.6556
38.9271
15.5976
132.568
27.3042
-16.9769
31.0385
-9.65497
330.421
-14.946
11.1622
28.4729
122.002
-23.2963
14.188
108.075
-7.52607
141.155
23.2962
85.7613
106.351
6.06554
20.3229
344.784
6.46625
21.9122
26.327
32.2198
-14.3316
27.6618
77.2493
156.985
-4.60558
-33.4699
22.8594
14.973
-12.326
-5.67131
-8.71554
-9.48608
-0.0955091
17.1885
52.688
-22.653
23.3238
19.2979
-28.7595
-22.0514
-20.0848
61.9636
30.3867
27.0553
15.8066
20.2822
41.2186
-1.00701
35.6984
-13.4322
0.643857
2.58904
18.8038
61.9805
12.2293
87.7561
-9.07781
4.48232
35.5006
-13.4172
-36.5856
0.383798
12.0628
2.56748
25.749
65.3184
-4.13478
279.597
143.628
13.4462
0.501559
9.30068
38.6352
-5.64823
31.5503
131.825
-26.7274
26.3698
0.265419
0.915446
-18.1275
63.7296
360.083
-20.2793
315.15
31.8293
255.473
381.864
121.343
170.248
9.71275
1.40586
-29.141
-41.806
-5.53212
15.3532
-31.1982
108.247
-14.5799
165.934
-3.4848
30.3556
28.0915
7.63423
2.66656
13.0693
43.7583
11.1287
1.77856
5.94407
28.3251
-7.66046
90.5124
-30.034
18.0922
56.8462
15.4299
28.6409
31.9786
2.27568
53.2922
42.771
156.538
31.8483
-6.6292
103.165
29.6714
36.2511
119.311
11.9594
24.1189
127.5
18.8769
-40.2446
30.2776
2.60826
33.6266
25.9381
-12.2227
6.44057
70.0339
14.5046
5.34831
76.4501
39.7163
66.7908
246.004
-5.80003
301.004
59.3183
-3.05232
22.1799
15.6332
-3.79066
-17.3571
43.2364
15.2579
0.915446
15.6057
-15.1141
31.8705
133.321
-14.6571
167.099
0.472708
75.2892
-3.70255
28.4669
32.143
3.54216
347.819
18.6255
28.5421
198.29
53.3685
-1.60484
-15.837
0.365501
-19.0149
81.09
-6.92645
33.5191
-17.0353
-8.33764
-18.2992
11.2146
188.214
27.6401
6.06554
29.6932
62.1866
38.8872
22.4447
-21.1913
39.4455
21.2756
38.9062
64.1309
17.8832
86.5912
182.048
30.3556
43.084
176.3
6.41469
32.6862
93.6542
26.8917
18.6249
43.008
39.6773
110.784
101.035
315.678
41.7867
39.3065
-21.2632
4.37239
11.6818
2.404
46.9711
4.56224
111.56
146.166
17.7337
22.5799
50.2861
51.8445
75.6776
22.2449
69.4036
-6.51136
173.963
11.5369
2.60826
65.4857
-13.4172
103.969
19.1245
34.5516
-13.6064
52.2
7.10962
73.4494
-4.42372
65.9201
101.701
-24.5407
84.2633
19.8945
23.7111
-48.7518
7.1874
-30.0276
59.4797
45.6827
-9.2375
-7.23085
-12.203
19.3538
-30.1067
52.4852
9.63296
-27.7755
-44.6709
609.398
9.41591
32.2151
13.4023
-23.2458
46.7365
-28.8981
11.6755
10.8832
-25.2068
325.108
-25.9677
-0.844489
-5.89643
9.94015
-37.7831
31.6451
129.142
32.8918
65.1035
-6.10557
17.4939
46.9754
8.34302
21.5605
97.2842
-11.4966
-15.5851
14.5824
9.03727
10.2752
-9.12988
-7.16343
103.468
-18.3236
-20.3897
43.0737
103.673
208.829
44.5067
16.5748
9.71275
-28.5792
7.45218
-6.65222
3.83821
77.1974
11.9053
4.16074
52.0376
10.3869
339.59
-20.3514
20.9853
1.85456
129.449
19.5332
8.32331
5.57308
23.1436
41.1137
54.2524
4.07001
26.451
22.3246
-14.1576
39.9126
59.9212
-15.641
36.2315
-16.4292
-6.96633
-20.4953
-5.22059
154.492
-10.4303
40.8969
97.4406
-2.88107
3.83927
-0.313698
8.14012
10.615
-11.4883
43.1666
7.63255
22.1638
39.6479
10.9456
30.8808
40.0488
171.926
3.47424
-8.17185
56.5497
-1.37251
14.9229
-8.21649
23.7111
13.8143
-31.8852
23.1295
-16.9091
-6.11266
-6.79115
5.75503
-14.7271
6.53764
-1.26093
198.662
58.3587
15.328
-35.1345
-24.0363
226.808
-9.0144
71.4983
-22.6948
240.967
11.6755
-7.85751
-8.34023
-24.0936
-10.2148
47.2172
22.2146
30.4902
45.5474
-17.1684
-11.4585
448.654
-28.2797
11.0117
7.93776
-56.7108
-30.4684
-7.96368
91.9975
38.1396
-6.64951
17.8124
-28.2782
25.8079
-5.87442
13.4463
-11.8369
20.2046
-5.95526
29.0158
0.332829
12.3127
11.163
204.667
-22.0717
-20.3897
21.1028
170.751
-29.8694
24.8175
7.56401
3.2241
43.4413
50.2204
164.888
98.0511
131.992
111.998
31.3882
6.06554
-5.91403
19.0831
-7.96447
18.6966
19.5847
-21.1913
3.83821
-7.13555
-12.4576
23.9137
58.5087
35.171
4.76475
-10.8603
32.2297
-11.1064
195.73
56.1729
40.0102
42.9878
0.321875
213.858
69.1763
13.9534
238.564
-28.1599
4.97371
9.99459
-20.0848
22.6083
-20.2131
2.69243
-6.68215
33.4006
-14.0025
11.2335
15.8596
43.1947
12.8048
21.2586
109.941
40.0704
1.63013
440.469
33.8695
-15.8817
29.6601
4.04066
42.9969
7.19748
17.7623
-16.4828
-1.05569
23.1822
31.3712
52.2
325.701
-32.5347
60.2979
30.4866
14.8147
29.9154
23.7111
-16.8926
4.38884
3.25767
26.3698
17.132
6.53764
6.23534
-11.366
24.3742
24.6255
-9.03487
-10.9377
-18.268
26.5635
11.29
35.9632
5.90603
-2.08004
46.0946
3.63301
6.70916
-20.1836
-2.23531
81.6149
117.087
-42.8343
-4.59262
-7.13076
-5.11701
32.4289
-17.1684
20.4007
-4.87029
3.57946
31.0177
91.5966
234.7
140.066
-47.3191
21.2421
13.2868
-3.0898
50.7236
-10.3976
7.32905
80.1558
-41.4817
19.0685
-6.21475
40.8194
1.541
19.6455
-29.7446
-40.8966
53.5422
-16.9577
170.783
5.54083
6.0164
-31.6341
0.488052
425.624
-26.1212
-12.6639
26.3047
3.2241
-29.8149
474.109
171.14
885.988
27.6401
6.06554
282.692
148.007
17.7106
5.04562
264.333
62.2049
66.2532
40.7803
13.5311
35.171
75.9793
30.3692
-14.7292
221.12
-31.7212
10.1628
164.869
-0.115745
82.7808
15.8275
-8.8131
-15.641
-20.1774
-14.4626
18.8601
-40.8278
38.2997
15.8066
24.0303
-32.7431
-22.4997
-23.4958
52.565
4.39199
31.2298
15.7075
260.558
28.2473
0.9849
155.441
9.07154
-15.9709
-19.7964
15.6859
140.281
22.1021
-10.0459
13.4462
-1.37251
14.8147
157.352
68.6202
46.1999
-21.793
-33.7592
7.1874
313.61
146.135
-22.9793
86.9122
69.6059
-38.7423
-65.7139
24.3742
133.321
-27.7755
-42.7969
28.5837
3.79371
-5.26627
17.1504
61.6382
300.968
-51.3869
371.496
9.00909
6.6523
2.76872
135.202
-8.34075
275.853
-3.08533
251.76
152.522
-2.05919
21.3831
24.4585
60.6745
238.455
19.1943
-12.6488
10.4757
24.0842
53.5347
13.0282
46.8604
38.2511
34.2412
306.158
36.8721
352.669
43.6305
26.8409
68.7362
203.306
19.232
82.925
27.6173
171.185
48.1311
26.7057
317.61
-7.58925
29.4087
325.811
229.124
10.72
43.6043
1.95365
27.5581
715.22
55.6555
27.3119
31.7146
136.758
-3.09334
-18.8564
22.3933
62.1661
0.21411
-13.2827
-10.4094
139.238
-20.6637
44.3291
34.3574
-48.1958
43.223
13.5201
30.8034
59.6376
132.175
13.2096
-19.0544
34.377
239.251
15.7075
14.7486
-9.30721
3.88441
268.976
16.5416
7.78879
21.3489
-1.9807
18.4419
57.1177
22.8726
10.1887
4.44155
203.999
-5.26133
-19.4163
24.8644
5.44437
35.5376
33.013
137.503
-30.0111
14.6837
-10.6037
-30.0276
-11.7349
-10.5393
-11.1116
-12.853
49.6412
112.322
13.1299
20.8774
39.6908
-31.5525
-16.3939
9.41591
35.9632
32.143
-15.1985
-2.63107
42.9884
44.1905
-3.31704
18.3794
-8.34023
-42.8343
-57.0665
27.8368
-18.2355
36.1771
-26.5387
-0.214058
-5.79087
121.582
-8.92883
117.577
170.073
34.3605
45.1459
111.228
-3.62436
25.2096
85.2788
5.45498
20.1857
-20.867
2.20192
-21.2073
464.358
-7.82933
2.11452
75.2955
57.2903
9.6131
31.7778
4.14233
-33.3161
-31.6341
-18.2526
-7.38056
129.378
10.7204
39.5256
20.5054
10.2981
28.2688
10.0222
31.2664
113.817
4.81688
24.8183
-6.05051
-26.0941
-2.36493
16.0598
3.6378
1.05344
14.9627
-1.27438
8.30362
31.4134
209.425
206.591
318.299
26.5793
12.6503
68.3104
-13.695
-20.254
-25.576
22.0396
2.28667
22.0526
8.51288
-12.7343
-42.8402
54.7185
9.35083
-7.3583
6.41469
-14.1655
181.735
261.15
-5.73794
5.94407
-15.1567
21.172
-4.39662
-20.1774
116.722
30.1045
4.5665
10.9118
26.2261
-4.75514
80.676
12.8048
30.6289
14.3632
23.2038
20.3708
31.9222
31.9954
0.9849
57.7711
-20.3222
54.2413
29.6863
-10.3487
-3.36433
30.8034
37.2074
22.8497
84.6607
7.99782
333.514
-10.0906
8.19208
-30.0276
-19.2311
-12.4134
28.3764
-10.329
1.75246
528.498
0.335462
-25.9303
21.0874
-10.9178
16.9122
75.3186
30.2689
-54.5539
-0.115119
125.994
-11.6056
117.222
12.1391
253.268
214.673
5.9877
-4.02236
-21.9836
23.0586
-20.9165
41.0154
-2.99622
74.1213
-38.9139
126.948
205.664
27.6436
32.4865
13.2868
18.8644
274.46
27.1827
96.1771
83.2663
23.9172
20.1438
43.5469
48.6816
4.59218
18.1641
65.6824
5.98291
-3.08722
38.9062
26.6495
33.297
8.51288
2.25821
118.437
28.0915
7.63423
0.792491
315.67
21.2695
-1.98981
-16.9621
24.6847
262.583
10.2053
28.6682
-22.5377
-19.3892
-3.12387
37.9187
16.9861
-37.0797
-1.0557
23.3029
39.0228
9.35946
-14.1255
-2.18776
-1.23021
16.2372
-1.1591
72.8447
339.342
-17.7558
16.5416
26.5295
-18.0065
12.1401
30.3689
158.24
5.13428
25.963
7.10962
131.545
48.0501
-1.5463
-1.37251
1.69623
262.3
-25.0831
158.644
-21.793
18.4318
32.4998
211.727
-6.11266
0.70511
35.7401
4.01355
-19.6993
-16.2535
-1.61144
-20.2793
-31.5525
-31.3864
-22.1622
9.41591
-1.51813
20.8986
-43.3095
267.234
1.08696
-14.5614
-28.955
-30.9645
103.343
-13.963
3.4739
-3.24294
146.747
-22.7906
-15.2066
-27.3591
7.32759
44.1362
-22.0473
49.1953
670.606
35.3286
38.5421
31.7688
30.7549
21.1227
-12.4337
93.0941
-7.15178
90.4821
15.5965
23.6663
3.14393
24.4941
6.46812
78.0165
45.8333
10.5324
5.17322
49.8738
40.747
32.8639
21.8895
21.1723
-6.38904
-9.41164
86.1978
128.531
310.81
-3.31187
-18.6089
27.6294
107.33
14.6606
10.4502
49.1719
326.218
17.6933
15.1089
388.839
3.41079
33.2875
1.58223
7.83868
-11.7126
45.8216
-13.695
339.296
-1.21316
35.1581
22.9014
1.43783
160.312
6.00634
-20.3514
30.7775
-10.4173
26.1878
-1.21928
-26.3527
-1.96958
7.81814
0.21411
86.0428
-14.1576
17.4238
110.521
-30.6335
128.061
-29.5477
-14.4626
287.134
10.1887
50.2672
134.049
-1.78292
9.05663
6.26606
31.2298
15.7075
13.1816
37.6176
40.3403
11.5369
-23.6287
14.8859
15.6308
16.8253
57.9774
66.0414
23.1519
4.29852
12.683
5.839
250.473
-18.7667
40.9206
367.958
86.1645
48.2353
25.068
35.7401
17.132
8.1094
11.1228
159.307
450.038
28.4465
50.9264
60.0157
110.926
69.6243
11.0384
19.8577
46.7365
2.96103
11.6755
57.7348
148.946
9.63955
23.5184
60.3356
31.5849
193.534
540.301
27.8092
63.5042
10.1222
7.32759
233.417
16.6339
0.441496
-11.7332
83.8496
100.732
66.2506
178.16
6.46896
26.2071
15.5922
53.2812
35.1616
65.1214
7.93961
316.425
7.02806
35.5632
10.2144
14.416
328.052
34.0939
221.801
37.0322
26.6495
44.5413
4.76475
24.747
26.6075
26.3749
4.54062
33.6841
-11.3601
9.27482
382.631
98.2864
272.297
-1.923
154.899
17.4909
7.93362
11.7743
58.2155
22.8904
32.6775
2.68818
14.1085
61.8333
52.565
22.1751
169.31
34.9779
250.881
82.522
69.4767
-6.51136
25.9119
37.7738
-14.2583
37.3747
33.4344
29.0067
227.58
63.2303
37.2074
89.5685
172.775
22.8166
21.1163
20.4369
46.1314
51.8221
57.133
101.828
-15.2889
-44.0831
390.252
-11.4763
-24.3844
9.04643
34.9328
-41.831
27.6467
6.88582
204.319
-3.3922
5.90603
269.66
-21.3717
-23.2759
-53.9168
-9.73157
70.2351
-21.4592
0.365501
9.94015
-22.7906
-5.83626
12.9498
1.03269
-33.2917
132.57
-6.10557
-28.5784
13.7458
8.15459
5.74597
-40.3827
-51.5281
-9.53755
-21.0437
-58.3483
124.016
23.7703
143.893
-20.9478
353.229
-50.3593
-29.6522
12.3127
8.35193
20.0719
-28.631
192.303
-12.0657
-7.97869
25.3676
36.0203
134.333
11.802
-21.3816
1.83276
54.3387
57.3169
7.21115
52.8182
196.909
423.057
-12.6097
20.2828
81.6647
19.1868
13.2487
-6.66957
58.2125
24.0113
-43.9941
7.15227
23.3437
12.5433
25.4876
-22.3593
24.4954
245.818
8.46236
-0.545918
98.3587
30.5847
40.1628
23.9172
26.6803
57.8042
-15.4607
58.052
25.2069
14.416
65.6824
28.4717
57.6469
15.4051
65.1561
42.2461
47.2358
15.2559
79.0813
33.7137
-12.9805
943.448
28.938
56.8768
63.6025
59.8746
58.4179
237.842
40.1903
-13.767
22.9261
71.334
17.2682
38.2997
19.6077
108.787
54.0342
66.837
47.5666
61.6003
67.5295
71.3508
25.3478
89.6302
38.2155
50.4932
286.433
34.5516
967.712
51.9859
72.8147
59.5835
146.538
34.9317
165.246
47.3532
33.5554
52.4042
34.887
46.1999
-16.1708
11.2184
37.1725
5.57967
45.1104
52.7393
98.0646
5.50059
67.4778
86.4697
5.92885
32.1857
39.401
47.1355
27.905
36.7243
12.0663
-22.3389
-3.17234
-37.3888
20.0432
47.7589
24.0255
73.8959
269.42
17.3099
20.3229
20.1465
46.8076
40.1994
48.1491
46.9417
45.3383
6.28311
37.0322
65.1561
17.8832
17.1299
60.3407
513.475
155.685
493.706
275.439
49.3805
-1.98981
13.023
32.181
84.5471
24.1987
17.7016
39.9126
-0.0489359
795.228
45.4149
41.7594
69.4599
6.96084
-5.74086
-26.3598
-16.8136
25.289
41.1595
120.968
-19.9914
200.232
125.87
37.2593
64.4113
36.6074
32.4712
42.0599
13.7567
13.0772
198.098
354.08
33.4896
92.2784
26.9001
-10.694
36.9052
13.3799
34.998
42.668
8.25547
343.821
15.2093
2.15933
-7.73748
2.78507
28.7392
-42.209
254.641
10.4402
244.831
13.0969
-45.3015
-1.05864
49.6741
-10.0447
-11.846
-8.12665
7.03194
5.01175
-6.51365
248.67
29.3319
10.1014
19.5626
-41.0795
117.56
-18.6476
346.66
23.6951
-22.3962
6.92473
-31.1963
-11.6762
33.366
10.0056
50.4147
822.811
56.9263
-9.86587
14.5037
23.8795
10.777
58.7234
75.1309
28.2348
0.846757
42.6745
472.012
48.3927
29.0158
3.98858
34.066
61.0384
269.774
21.0089
17.2837
18.9657
97.9395
47.0627
28.2267
61.9119
42.5795
5.24278
11.4146
36.503
37.372
467.57
326.245
62.4961
44.3849
27.6102
180.979
43.5589
35.1789
487.862
44.1708
64.3037
3.79462
51.1928
26.1548
41.5913
33.9209
2.94062
51.6693
46.2304
1.59646
269.043
15.0216
15.3836
269.898
-1.25877
26.8803
34.3035
71.7567
64.5578
13.8718
20.155
62.7908
31.3988
68.2324
31.3689
167.69
-43.8429
21.4808
86.7961
51.6018
-5.15874
17.0955
7.11607
41.0662
106.842
-8.56003
21.1846
4.37696
17.1227
8.26463
19.6479
33.6035
12.6248
6.09102
-7.54034
-2.90408
0.0900817
-3.38742
11.9053
37.8939
5.18596
-10.8603
-50.3364
20.9853
-9.38983
-24.2249
0.792491
21.4418
11.1953
19.3954
50.484
-15.088
170.862
406.886
-19.7798
13.6757
-35.6562
-13.767
190.842
-7.99594
-19.1478
-12.062
-28.6464
5.50353
-22.6117
15.597
234.311
5.55223
113.472
32.4825
25.9438
37.789
170.318
-6.80316
-19.6146
42.3028
-28.0631
23.1008
-4.39264
3.54529
70.1708
43.7418
-4.30137
18.622
18.497
36.9934
7.85713
14.3169
52.8016
-10.7428
18.5628
-0.720226
-4.3999
48.6997
35.2984
88.7218
99.283
36.3124
46.9845
4.01355
15.908
34.3463
26.1153
378.573
35.8699
56.5574
-24.0562
334.056
33.7788
92.1852
260.779
10.4874
13.0033
24.794
22.1276
57.2521
17.7613
7.76549
12.274
22.8543
39.0812
81.09
56.7918
-7.79805
161.14
30.5847
15.7999
29.5142
39.7987
18.4488
15.3349
31.3909
8.34031
20.7048
2.23478
0.660911
38.9062
32.2433
191.525
39.3359
0.137968
13.911
24.3137
25.0176
-20.7305
54.2524
193.351
47.0658
63.5541
229.471
84.8902
46.8027
16.2181
287.356
19.178
28.6409
11.646
40.1738
81.399
67.1338
0.990049
228.625
310.088
31.9503
-7.80996
25.0067
72.4592
30.7
20.3708
232.059
-14.7
2.60826
63.6116
24.0641
26.6207
0.818376
21.3081
16.3787
217.118
78.3241
45.3385
43.6051
58.0264
107.976
14.3408
-6.80045
-1.9001
9.06147
237.964
18.2502
19.4458
20.7476
28.3764
38.3968
30.5982
7.37465
31.8705
24.6695
-5.14949
63.5123
47.9687
26.1218
-13.9056
64.1493
453.163
-8.34023
42.1241
30.2543
-17.7111
260.861
33.459
19.2458
219.836
18.5266
1.70539
32.8918
62.2857
14.5037
8.88696
-2.34148
79.3381
476.181
22.6126
86.0398
402.495
57.5035
35.1972
3.41507
25.2677
-22.2483
22.8216
14.9014
-14.7498
26.1556
21.0318
-12.8934
86.6951
13.3295
-1.75836
58.5507
36.9573
31.4797
201.421
1.76475
17.7944
13.7704
102.481
33.2324
-13.9238
-7.92457
58.7012
-11.1015
81.968
-8.30307
5.59239
42.0368
12.6728
55.7511
410.864
-4.03997
200.867
44.9335
-17.8966
-2.45064
9.46041
405.159
38.9062
13.5311
31.0017
26.6211
5.88553
47.2222
402.905
57.0145
29.9359
118.721
9.25459
32.0732
-9.53452
70.1754
49.283
-10.0188
148.675
-40.6995
289.008
281.928
-6.68215
31.5266
6.61225
50.5889
208.888
48.8169
25.9232
49.3696
28.826
9.1264
13.1816
47.8366
22.1638
58.3886
11.9786
74.856
129.012
-8.4746
-17.9223
79.4042
33.2453
50.3259
27.7243
30.3459
6.82067
24.6906
18.5628
14.9229
179.19
-4.92638
31.8331
74.6538
-3.79066
504.829
232.517
272.005
0.915446
-8.75719
-7.61788
806.111
2.20953
26.5436
75.2892
-9.32475
30.341
45.2614
29.2281
7.38115
42.3164
41.6605
14.6313
14.1486
465.663
-7.22704
10.3999
58.4616
51.105
24.9327
20.3129
18.5266
898.43
475.171
252.766
39.7969
1.38528
5.13883
68.0937
47.02
49.384
52.5976
49.5725
6.56799
20.4475
33.3042
7.24404
16.274
46.4416
16.5335
19.6455
9.61078
7.82909
19.809
104.857
63.961
41.1481
-3.33106
30.2101
50.8108
-16.7509
138.749
46.3276
47.1894
-14.0968
9.26102
53.4016
54.5058
25.0148
64.9996
87.5803
17.322
8.94202
21.2198
3.89099
-9.86119
38.5486
340.97
55.4014
46.567
124.274
50.5176
212.131
-9.18262
-21.4222
44.3563
-2.15167
16.0441
56.1922
36.2069
145.11
10.7987
16.3957
6.06554
-1.53165
-17.3348
59.926
-6.65222
121.238
30.0751
35.968
62.2568
246.94
57.2386
35.9914
2.1374
28.4816
20.5952
196.915
124.481
43.9306
29.9359
60.6249
305.377
12.9543
-2.91317
23.046
33.6843
-19.3892
24.9871
39.7927
47.3816
54.4674
17.2682
150.739
282.651
19.7307
2.74113
24.454
69.0267
38.726
15.7075
31.6152
209.959
48.862
176.455
59.8635
25.9381
51.4955
65.9761
40.1738
40.7415
46.5778
44.5909
47.2125
304.797
62.3457
76.6589
59.9005
34.887
47.5475
29.6762
16.8241
44.4871
8.20138
17.132
60.8856
19.3538
155.426
46.863
25.5625
-23.1192
35.1429
-15.603
105.93
-2.45517
55.5688
2.60513
-3.5681
12.0663
-9.2204
-29.4093
-7.4032
-24.2703
36.9098
323.002
398.744
280.743
-25.6017
30.708
12.9333
-19.8464
-1.77841
-25.5326
-67.9619
-37.0331
31.8293
28.9184
185.062
140.998
35.9497
-4.21634
37.4372
12.0884
87.5045
20.7048
49.0864
-8.70942
35.1581
15.4051
46.4154
23.5054
9.75447
219.529
37.8519
7.47676
-7.3583
28.9035
23.3158
18.6915
36.262
28.0155
955.609
45.8125
36.1645
385.409
28.7353
131.715
30.1045
77.2383
70.1588
44.645
-4.63215
50.5889
51.4668
43.1947
3.43443
154.918
191.848
19.814
-24.315
5.41935
38.3117
43.7418
14.4393
-7.61492
33.4896
32.3082
4.41128
-20.3533
8.76106
26.9961
13.9858
3.02791
-22.5148
-11.5533
0.640705
-56.2645
11.9495
-35.4744
-30.9437
-31.246
183.537
11.2558
-1.61144
-39.0199
-52.1672
-48.253
-14.9469
26.5929
320.749
-20.8207
-12.0014
33.6181
-23.9318
157.997
-26.1439
35.5649
36.8135
13.211
-23.7001
1.44222
14.6253
-14.3573
-48.9108
98.2198
0.095656
4.45249
46.3561
-8.92208
-5.16854
-8.90071
467.27
35.7756
23.1471
50.7236
4.59489
186.478
-5.78941
1.44506
18.4884
30.3129
142.019
-22.8219
-4.71736
414.409
42.2978
41.1383
19.1349
-12.7014
-18.5156
75.0784
51.0544
26.3047
42.5795
217.729
-0.379415
-7.32608
-4.72647
42.1572
35.7651
40.0073
156.829
140.054
43.0737
55.7763
33.2623
1848.27
67.1745
17.209
18.2725
17.7106
20.0382
37.5714
2.23478
120.601
37.8939
46.4154
12.261
37.8655
35.8706
127.807
-9.38983
28.249
23.2813
34.5602
135.588
3.63239
52.7957
24.577
62.4014
5.57326
-10.0188
422.289
142.959
69.4599
-7.09465
0.818368
28.9251
44.645
36.4743
-1.78292
-9.68403
231.154
70.5852
111.285
18.4967
24.426
52.6101
361.05
-3.95098
30.8155
307.985
282.943
7.37761
25.9933
37.9304
1089.5
2.42445
93.0277
28.4388
51.1013
73.0189
-29.2892
10.9355
30.6258
-27.2165
52.2419
31.0549
499.704
16.845
16.5427
32.6745
62.7926
63.0438
14.391
12.4881
-36.0716
40.619
21.5973
409.839
21.8356
6.35326
-8.54842
-39.2055
59.4642
-3.17234
0.0930654
4.64279
8.52584
32.2246
92.3991
24.0611
24.1488
121.784
113.847
139.124
37.1895
-7.96447
69.2964
68.3104
22.5789
22.8495
26.8978
89.506
193.441
237.57
31.0017
33.9965
90.3257
80.5653
15.1305
30.7775
15.8196
61.7951
21.2695
-0.115745
16.2514
6.77334
48.6236
53.9681
2.76216
-9.08179
40.9167
-21.1144
61.4371
-8.03168
-2.92976
-24.6954
-34.6172
-23.4958
7.58741
5.3085
2.51792
-2.50343
268.706
149.681
88.1442
7.63255
24.4107
11.8564
17.697
13.7567
44.8589
25.9933
305.922
21.2779
28.6614
857.746
1.19848
37.8091
71.7161
24.185
28.0413
-10.0906
31.2074
-6.80045
84.3069
0.640705
-24.8533
0.70511
2.0069
-10.979
6.53764
-23.7497
-28.2326
33.7446
97.7141
-25.9015
-37.1747
-18.268
11.571
-22.4432
-3.3922
52.7577
-22.6948
15.4236
-8.34023
-15.9719
-16.5974
1.02958
199.017
350.176
-3.24294
96.1472
-17.1684
297.762
36.3592
18.572
-17.708
7.26359
-20.1732
-7.98505
8.88696
-34.2006
49.3531
53.1322
18.8644
-34.7605
6.56799
39.3256
-14.3928
25.1702
16.4209
-2.34496
-1.43072
24.071
49.0681
441.811
20.5706
139.525
-32.4357
90.0453
9.73104
-6.83535
18.2915
9.78293
-0.436239
-30.8425
62.1075
-36.4063
5.47766
16.7566
40.2433
16.5844
240.702
21.4563
76.2215
44.2547
1634.96
20.5127
51.157
43.0546
-15.641
53.0981
21.0521
30.3867
40.1738
92.6433
14.1085
63.7074
421.372
41.5371
129.089
34.7333
42.3028
13.1663
-1.26203
121.17
-9.57317
28.9414
13.7567
26.1956
21.9356
31.7405
63.4444
12.7318
185.893
78.0352
71.5423
9.1925
71.1449
25.5852
15.6883
14.9665
14.6837
283.625
221.586
34.8031
169.868
59.9485
-9.69423
6.43762
38.681
-4.3497
34.9769
7.03194
16.2561
23.4714
44.3965
31.2059
-10.5133
180.09
-13.2336
-4.53524
-5.98344
-34.5772
25.2575
429.43
-0.844489
26.6024
56.7918
259.373
43.8719
18.8363
23.396
46.722
10.7507
6.2674
35.0126
90.424
45.8705
7.40328
-29.6246
29.1381
-4.02425
189.769
67.0301
-12.1018
-18.3565
-1.61073
37.8519
13.099
0.827047
211.72
19.3954
-15.1083
-18.8362
339.528
-5.40809
-18.9049
-2.91317
-10.6872
-7.5452
-4.39662
21.239
-22.0514
-18.2107
28.2305
-27.7094
23.3072
-12.3044
378.229
27.227
3.73727
13.2096
16.5529
81.2287
-18.0257
-13.3624
5.68532
0.136282
-27.1261
-7.82126
47.1442
-10.5102
29.8784
-11.5432
120.836
163.428
8.31464
-12.425
91.5554
-24.7495
19.1015
-19.4163
7.82403
19.2422
-9.43998
-34.4534
10.5926
0.695815
-11.2704
25.9281
211.279
174.993
-1.74124
-27.8456
-6.58082
-27.4979
11.1228
29.9964
7.75889
5.95766
-29.6784
255.346
9.69692
-20.5691
-5.26627
420.075
-20.8207
-19.4977
140.44
-6.4093
17.2977
-15.3538
141.585
-36.5867
-39.0862
355.228
212.135
18.4664
94.2085
8.06608
-7.79805
-3.96219
-4.87029
-12.0858
267.759
-18.2992
-21.1035
-45.445
2.50141
26.4052
88.7394
0.123769
-8.52357
-4.6764
5.45498
55.793
-26.4892
26.5648
-32.4517
-39.7655
44.6445
15.8974
189.521
17.9349
-11.3355
491.248
271.658
-52.0797
-16.4495
5.84727
4.23618
-5.16759
16.9343
14.4685
-10.9067
-15.3719
-33.563
15.8883
-24.4722
43.2614
-36.8294
23.7702
14.4918
-12.0497
113.89
-38.7503
127.579
-6.11306
19.8079
11.1341
501.429
-17.1512
11.8299
43.6966
288.524
9.7322
22.6765
55.4175
6.875
-49.0033
42.2811
0.0290606
407.063
18.2164
23.5199
70.8228
-28.0784
0.615299
23.0591
-3.20592
19.5802
14.9627
-16.0592
31.4134
9.81367
-11.5362
5.96462
18.6966
-23.5188
20.0382
-42.7428
4.40904
37.0322
9.78293
179.474
-8.35371
-7.11212
313.232
26.6075
11.2249
-1.7361
0.792491
21.4418
7.44715
15.6473
-11.3601
26.1414
65.9142
37.6954
59.8059
250.086
51.157
-3.79707
-8.14475
109.133
8.0262
18.8601
336.999
4.73818
61.8333
13.9855
5.3085
10.0142
18.1113
2.58904
288.669
18.8769
230.185
-10.9519
-10.5102
7.38963
196.478
195.799
-7.11247
437.476
-22.9767
37.2074
7.10962
79.0716
4.94661
427.615
11.746
93.5255
-11.8962
-5.64823
37.1725
-33.0925
-41.272
-2.36453
-3.6153
-29.7196
-30.9437
-6.88313
-0.121611
16.878
-25.9015
-12.6458
148.378
35.6528
249.607
281.394
24.1569
-8.25327
-12.0315
28.5421
-7.85751
2.76872
-27.0814
15.358
-6.99108
38.0511
-4.04992
52.2598
49.4776
-24.5315
192.187
-26.4696
-12.677
7.00748
-7.97963
7.66456
23.1471
31.9829
27.1827
12.9512
35.1782
-11.8369
33.3231
1.541
38.3862
-52.2334
-31.5263
29.1793
-5.71331
-5.228
-8.95326
-42.8784
-1.38601
17.0776
-57.9803
64.1729
-49.2498
21.8895
16.0998
-1.91537
51.6947
7.84062
58.5323
-7.36455
256.265
15.8998
172.077
33.6035
45.4689
609.538
-9.86402
43.7487
203.679
-5.15337
57.1149
31.7661
11.6049
31.0122
-13.3946
65.0679
1.95365
25.684
203.707
-0.799065
24.2183
48.4435
-10.4231
12.0859
8.75517
173.565
8.99053
-7.20772
39.0426
6.99659
8.96323
49.7822
-37.0797
-17.9223
151.467
-64.6023
470.38
19.6077
22.5799
-17.1803
145.548
324.928
-15.2365
-11.1813
18.8769
98.4363
10.9194
-18.4481
-4.88801
40.9307
58.9918
21.3081
12.6305
10.9705
-2.26071
-16.5057
123.013
30.3128
66.0939
131.007
43.0339
289.828
-1.17825
16.8406
3.43927
-19.974
196.734
-11.7349
30.6902
43.2364
-12.853
66.5078
69.9536
-5.74381
15.0039
-16.5311
84.6396
32.3318
-14.6659
26.5208
-28.317
21.7318
-1.98919
-13.9056
17.2977
-4.5921
12.1391
-39.0862
-23.3333
630.052
21.1845
110.268
2.62597
-11.4131
1.03269
45.5773
10.7987
10.7735
45.4209
25.9451
-3.40571
69.2964
-29.141
-13.695
16.9567
0.360713
429.822
11.657
33.297
10.3869
0.384144
-40.9661
13.489
215.498
78.8487
-14.2
124.515
20.5656
-6.84148
-16.9823
196.681
2.19594
17.7016
4.30537
61.7952
-2.52256
17.4909
84.7703
-16.7471
298.378
-4.80383
343.768
-4.63215
118.055
-12.2514
125.654
4.39199
68.7111
25.0778
3.5042
-27.1261
307.022
-12.3843
29.8784
37.1825
-8.4746
-16.4828
28.8044
8.88242
48.4518
-15.3792
22.8497
-0.67559
22.8166
-24.5407
-0.0696502
-25.0831
31.2074
-46.1558
30.6258
-30.0276
-30.4755
41.9346
14.0339
0.613137
-54.4695
22.5002
19.0033
-31.5525
-1.54748
20.9707
36.8281
-19.8837
53.2958
-12.9685
-8.0022
-1.29828
30.0781
5.57982
50.6923
27.5395
240.543
3.31629
25.8697
30.708
22.3037
30.0807
53.1782
79.159
145.867
29.2163
269.587
16.0533
-13.1097
216.026
-3.06333
39.6999
-1.2701
-3.78033
-11.941
-28.7152
78.8421
163.89
-11.9387
92.6849
18.1978
334.938
14.5435
437.805
19.1953
28.1787
-2.3981
30.3228
24.3331
-1.27438
22.0179
-3.30479
5.96462
16.8225
27.081
-0.576573
33.8233
-3.38742
-33.0723
185.083
116.605
40.7932
8.51288
-5.23805
4.01147
19.1112
31.8396
11.3824
4.57518
-5.67131
6.27699
-5.73794
331.614
86.5289
92.0434
1.70987
459.703
-20.6637
51.8254
28.7353
305.91
-33.2033
-8.96872
12.0585
7.16372
-14.0025
15.8596
30.0762
254.559
51.8445
13.8334
-22.7327
-11.1813
42.3028
3.796
73.7006
14.348
-2.07691
45.808
13.7567
211.728
265.999
106.578
30.5354
25.6608
442.541
149.316
18.3052
8.25547
165.785
5.839
11.5297
-2.11528
8.12444
12.8221
1072.86
36.0538
22.2569
38.5512
282.312
33.7116
-4.07203
62.7926
33.0588
-11.846
-22.9531
29.3746
21.5973
29.3319
-6.7652
28.291
-10.4225
-26.087
-56.7279
4.32392
-20.5217
-20.6571
-3.65559
10.6729
-31.1963
3.38091
19.6479
25.8996
20.4851
-1.38273
17.3327
8.87664
26.8821
21.8942
7.96509
25.2558
13.4792
100.75
44.5413
-7.11212
2.1374
45.3481
20.5952
35.7452
10.1628
36.4343
13.0693
64.373
101.084
32.181
187.621
39.1912
43.9385
11.8016
5.57326
4.97371
23.1131
41.6668
6.15213
30.1045
2.68818
22.1562
51.5898
-4.75514
406.763
13.7623
46.2223
40.0704
7.25233
46.9148
-4.6373
50.2748
13.411
22.19
150.309
13.9368
51.9859
16.4799
71.5754
37.9829
18.5628
22.4191
46.1314
46.1999
-4.92638
1.84803
24.054
296.743
48.6832
162.553
62.5493
67.5992
4.66358
7.37465
44.989
109.968
-21.2451
3.28381
6.60481
38.7743
31.2059
115.049
5.80223
10.1922
146.327
20.1088
34.309
30.0781
16.8242
-28.0184
53.7764
195.566
30.708
12.9333
-6.7279
157.517
-8.66597
4.19638
26.6906
64.3456
33.857
47.6984
-6.55047
23.9338
40.9772
39.6832
134.6
19.6455
5.86265
7.82909
87.2754
14.9014
-3.50537
13.0371
232.801
35.8183
95.6931
64.1729
54.6857
31.4797
13.2887
619.338
39.2461
17.7944
32.017
-8.71842
248.658
46.3509
76.0314
43.5589
50.1715
7.63913
53.8571
222.207
35.4969
77.4222
62.4372
64.0801
35.795
98.518
33.7622
-23.0131
27.268
58.0662
525.338
43.9109
44.5319
54.8141
16.3729
28.7562
171.433
260.402
-7.1358
152.826
3.47201
7.98414
32.3599
54.4275
115.639
-9.38983
6.41469
23.3158
-30.0342
47.5064
1.75832
-7.59177
4.07001
135.147
112.28
6.45716
21.172
-48.7747
-32.5076
-16.2423
-46.3217
-3.62867
-42.7019
-10.4303
-15.3251
-47.7357
371.054
-2.18776
11.8883
25.6076
22.2449
18.8038
24.4991
37.1563
22.3822
-30.2838
255.769
934.103
17.56
-22.9767
117.792
-34.1198
13.4793
-17.5422
19.0684
26.1673
-34.385
-24.3889
-5.93106
-19.974
57.6056
77.5418
5.75503
2.78951
54.9611
-45.0992
22.5002
-1.5386
0.30665
4.22084
5.94878
178.082
206.503
6.73926
-9.48545
1.08696
-30.9645
9.63955
-30.8295
2.23957
1.84426
75.5623
7.02537
-7.05292
-4.03997
963.612
-30.4533
-8.07284
18.8307
-14.6318
-33.0723
22.0396
-8.95773
16.4304
-4.60558
-3.36399
0.263336
9.74089
29.9656
-27.973
10.1628
-7.54538
77.4915
-11.3601
-26.3324
0.321875
30.5423
-26.2859
-32.5076
639.494
-20.0848
-24.2434
-52.0722
57.0404
107.636
24.0303
2.86411
240.748
15.0837
7.18257
13.8334
27.8671
7.55939
35.7435
-14.2583
-30.9634
7.00835
10.9705
-2.26071
60.331
10.5688
15.3203
-6.99471
5.55255
48.0055
-43.7553
-31.1633
-52.4999
27.8021
-44.3369
-37.5238
-28.6015
-18.4752
143.344
-23.7497
9.24872
-3.73674
-1.61144
45.313
11.551
-25.7642
165.244
-14.6366
20.8986
-1.69404
21.4366
-12.9685
30.5608
37.4389
-8.16407
-3.65559
40.6579
27.6791
7.12905
-19.9795
-20.7999
463.663
11.3401
25.7414
-1.42582
6.09182
37.2026
28.0207
284.867
43.8733
103.582
197.462
488.522
2.21855
84.8599
26.8409
492.847
1730.94
28.2423
42.0754
44.2833
34.5889
42.5607
522.344
10.5324
46.4027
94.8513
-8.31759
61.3618
45.9824
189.694
46.2524
49.2833
-8.26311
13.9462
61.8349
132.092
143.029
12.0518
-15.4382
85.7361
-44.5342
-9.66217
-9.02791
-15.4607
31.815
-10.4003
-28.6876
188.068
-10.8318
22.0526
-19.5981
-29.7217
4.11869
33.7137
-24.2249
-6.70377
-2.92109
22.4397
-30.1008
11.1489
-20.2929
135.147
-11.4086
45.8125
-30.034
8.12052
-29.5477
-18.6212
19.1423
0.818368
-34.7931
21.6048
5.61133
24.454
-7.80996
10.615
-33.0182
7.63255
-21.5039
1.54907
227.055
-16.1324
44.871
153.375
79.6065
0.383798
34.4266
308.733
61.5703
52.0872
20.9756
6.82067
185.86
52.9754
3.67848
49.8796
-21.2665
-35.6333
166.483
-6.85556
-18.7832
-36.0977
-21.7837
3.88096
-10.6313
-28.2326
73.1
-10.9818
67.773
-29.5124
-12.7919
30.0306
-7.14033
20.8986
-47.0576
-43.8605
22.3737
-10.1574
-10.8133
-9.73157
-30.829
-6.60161
-2.71856
5.34797
-16.3614
12.7512
137.442
23.2118
22.3037
13.8228
-24.8584
-5.16854
-5.15258
27.3423
16.5879
27.2977
75.8094
8.44206
20.4475
39.1032
111.475
182.025
77.905
35.5161
32.1019
56.1406
6.0164
56.1922
32.4588
141.362
87.6354
52.9172
35.3154
88.4235
64.5623
14.416
71.3046
75.3234
33.284
10.72
32.3599
45.0572
68.7876
4.66566
-8.29533
6.41469
32.6862
1.82495
219.17
-3.42626
-3.53402
29.8209
15.8275
-3.1909
-41.2784
-43.752
-22.0514
201.055
6.02381
25.1812
-47.9116
-8.38028
-3.759
-42.2365
15.0837
-22.8025
17.5105
18.1113
12.8745
-18.6775
-10.2595
-13.4435
-9.07781
-19.8805
24.2562
275.189
5.13428
14.7186
-11.631
-10.0459
118.568
-41.4073
152.085
-18.9819
4.65913
-4.99403
48.4294
195.797
19.1872
72.8567
19.8105
44.306
41.2079
-16.0512
32.8075
355.398
-0.601571
4.99182
40.619
48.1446
6.35326
9.55036
57.0439
393.704
10.7385
13.0887
28.7107
27.0443
31.4134
368.72
11.6877
4.09055
-19.2089
24.3188
6.46625
-30.5616
22.5789
84.6937
49.3866
98.8764
7.90887
23.5054
317.101
-37.218
19.1112
14.973
198.789
-21.6963
-4.79515
-5.67131
-7.61201
-5.30032
-16.6525
3.58394
-2.91317
8.0535
-50.6487
74.3142
21.0521
-29.4551
41.3489
58.9144
-8.55622
35.2747
-21.4987
35.5964
21.4818
3.83927
19.3845
40.6001
-22.7327
3.81126
-23.378
157.097
7.78879
-12.3843
13.0118
48.4269
-30.9634
6.44057
23.1822
38.8675
5.34831
-24.7495
-1.5132
15.3203
-23.8613
26.0591
16.7969
-21.335
151.148
-49.904
-31.8852
-11.5533
45.6183
243.586
0.70511
-14.8597
-10.979
-53.7348
88.0925
17.1292
-31.5237
17.1732
11.7171
-24.0363
-26.1913
35.9632
5.90603
16.6606
-21.3717
7.38115
46.0645
17.2977
-8.34023
385.078
75.2319
45.3431
-26.5112
152.305
15.5623
-24.6646
52.2598
-2.99622
-0.168672
-10.2117
-2.10674
-16.4251
145.688
-9.83774
2.50141
39.5237
31.9829
19.5874
-8.42454
22.3216
25.8079
1.62184
168.994
36.8888
-2.20713
-8.46549
2.11452
-5.28937
16.0608
93.9461
-18.822
60.3643
-29.568
-33.2451
427.498
-33.6175
2.32868
441.756
5.95994
7.11685
233.28
-20.724
-17.8129
3.90597
122.466
-6.21488
-9.8711
-51.4051
-46.3963
74.5343
-12.5133
20.7576
155.057
-15.7993
-10.191
-5.90684
11.8299
348.232
-25.382
147.084
63.5886
36.0986
47.3178
-4.977
20.0201
-23.894
43.9965
87.9881
72.2416
1.29775
67.1903
26.7248
52.9746
25.684
10.6779
-20.4768
-19.8222
21.4418
28.0619
-22.6045
-24.4584
26.5588
7.18349
-2.37374
113.911
4.80463
-30.5205
42.9849
-18.8636
60.0231
74.8927
34.7614
13.7418
16.5734
34.9779
68.1814
181.54
20.6779
-4.07313
-35.3147
-27.3768
5.51557
-7.11247
-4.80382
25.0563
44.7037
209.509
180.271
-2.54966
-8.86877
-3.92596
28.0413
23.6426
-23.1406
-9.39636
12.8096
75.6033
46.8091
-41.7199
-12.4134
11.3772
-14.7271
-14.0771
-1.26093
-43.2251
46.863
11.507
-9.04375
3.79371
9.72626
17.1504
132.853
14.2355
-0.115119
43.5346
20.2535
-45.957
-35.338
14.148
-16.5011
-19.0149
-36.9761
5.59239
4.34782
-29.1777
-0.445696
-57.6527
1508.33
-9.02791
-62.3124
-9.41441
8.52338
8.79401
74.6865
34.2211
14.4681
43.6043
155.627
51.921
4.9485
21.5323
-10.1694
-15.1371
22.3788
-10.3565
-17.1488
-3.86388
31.7636
45.2995
47.0658
462.73
12.0794
84.284
-10.0188
-3.31078
4.27807
22.6083
543.881
6.44057
43.9176
29.6525
-28.995
183.648
28.9781
26.3281
16.5529
60.614
38.726
25.0778
475.769
13.1816
73.2249
-2.76323
14.6675
19.0332
4.48232
48.6191
24.0641
32.7549
9.75413
60.7885
137.5
342.68
-2.26071
26.5978
-6.29779
20.9425
11.746
-3.92596
14.9229
-6.34242
6.31801
110.544
39.9961
16.8241
46.3612
36.3124
15.1254
11.5098
10.2858
-6.88313
129.322
204.536
22.8243
107.128
553.322
37.8079
41.5854
28.3948
243.423
29.2281
50.4847
14.2054
97.0902
53.5039
51.4944
32.1283
56.5875
44.7034
17.3718
47.4215
35.3932
36.3592
46.9473
-16.1622
-13.614
11.6926
-27.6414
44.6679
47.957
31.5804
36.6681
470.3
16.8754
-1.10425
-1.36604
34.9981
14.5824
-45.3106
-8.46549
-27.8705
300.183
111.638
-11.3355
-5.37943
56.6162
-53.9308
-9.14526
-20.1267
17.0776
-22.3731
7.95088
-23.0128
-50.4296
8.42404
-41.5146
26.5813
15.4288
10.2776
18.4033
16.7369
11.7357
45.4437
83.1041
96.8568
34.202
74.9186
18.1641
78.8009
-12.7577
34.3941
67.0172
41.6421
65.1561
23.5054
9.75447
30.2484
56.5925
157.402
32.6516
54.2988
49.3805
76.7412
79.9697
-11.9673
4.52097
14.8905
33.3534
14.0066
101.488
24.9871
4.18549
-6.96633
15.112
-20.2131
-23.5487
42.771
35.5964
15.8596
3.83927
10.9307
10.0142
4.99284
-20.8587
9.43345
-11.1081
-36.4964
24.0379
26.5295
19.4748
35.5006
5.32341
12.1401
-3.36433
10.1887
19.4341
185.259
398.789
37.8422
-15.6681
-10.7428
-15.1704
22.4191
-19.4609
40.5777
-12.4226
305.447
54.0391
21.2554
-5.66472
12.628
40.0605
13.2513
11.5098
-33.1201
9.24872
41.2408
77.0993
-5.31555
-3.27542
60.2967
236.488
-13.3244
47.9687
26.1218
-30.7722
212.201
-17.2278
21.6448
-12.2238
-18.4714
10.3999
3.4739
-8.86514
31.8293
-16.2669
2.68143
93.2576
12.6476
198.359
9.71275
5.15399
3.70405
-38.5113
297.4
1.96415
-18.3799
-3.08722
-10.8318
8.93409
6.63881
6.00634
620.686
-6.70377
8.32331
45.6324
174.172
34.5747
55.6068
55.4991
26.1349
23.3769
40.9167
59.4704
59.563
47.9081
21.9534
44.8589
22.3659
53.0783
29.9151
12.2726
66.2157
44.6844
45.2853
163.737
156.548
9.50661
-8.38543
20.2897
28.0044
35.3085
55.2436
13.5023
-10.426
45.671
37.2074
85.8204
116.553
-2.54966
35.935
17.3682
127.367
33.0814
-5.64823
-5.93106
34.3739
-18.7832
361.204
-8.66522
136.94
33.9986
-6.58082
92.4424
-3.86974
16.878
32.1218
-37.1459
-35.3006
-1.40136
191.481
-3.70255
-14.6366
13.4023
11.0384
-2.63107
-11.3595
-23.2759
-32.2204
10.4004
-17.7111
64.0837
19.3105
-5.92399
26.9888
89.1138
76.3479
-26.7203
-5.65201
109.296
246.31
42.6578
175.87
-7.15385
-6.09041
28.0669
-23.0654
-1.78398
-29.6243
15.4051
18.3044
1.01662
24.747
-18.4773
41.6
5.6027
26.3749
310.048
125.513
19.3954
236.017
179.815
4.07001
56.0578
13.6757
-50.6487
-32.5076
-1.24981
-25.7996
-10.7145
39.4748
-40.8278
-8.55196
130.125
-34.6172
-6.6292
31.9503
136.493
-4.97834
14.3632
9.1264
71.3508
57.2069
25.9119
-20.3222
62.5784
-9.47696
3.44935
-4.72647
225.272
124.507
-3.05471
3.26022
-4.02202
-19.1273
4.109
1.19848
26.7385
3.5703
43.0339
-10.0906
27.4592
-21.793
-26.263
16.5577
23.1295
-16.9091
-4.23859
-6.79115
9.50316
-22.2234
293.27
148.063
352.587
-37.1459
-50.2931
2.34677
47.1782
22.5344
11.6003
15.2764
-34.4902
-3.86325
-38.2684
81.0159
-57.066
11.202
48.8183
46.2801
204.936
23.9956
-4.98695
30.708
10.1387
-7.40061
23.1932
5.12666
-5.17395
11.6981
52.9435
74.653
53.5792
22.2101
-26.3272
519.125
420.561
49.2337
23.7537
31.8269
33.129
26.3682
47.7073
6.95343
8.85037
18.0287
70.7655
53.3811
33.3958
22.9549
14.4988
36.2525
25.6423
264.712
21.5077
22.3958
39.7158
366.741
95.3012
8.92118
49.1383
31.4229
-6.47965
262.753
-9.10699
13.489
114.456
-8.57784
21.4418
-22.5379
66.2471
56.1062
18.6452
28.4329
45.1917
214.479
11.8016
-3.79707
-11.8929
19.3649
19.178
261.025
71.334
105.766
-12.3044
44.645
15.9826
18.7298
17.7337
16.9577
173.974
-3.10428
4.99284
53.1888
11.0005
54.4842
60.955
-31.1249
41.1228
31.5603
29.0067
15.3763
88.8995
25.8503
311.456
10.5688
7.82403
-46.3501
7.31843
271.019
499.724
218.087
26.2109
10.9355
-15.0351
42.6131
71.9196
2.0069
-21.5733
-20.0016
-37.6029
46.863
20.8774
-3.41267
17.1732
127.909
24.6894
-12.7625
9.65416
-18.9466
6.73926
29.8699
-12.0315
9.80143
31.4979
-23.3328
223.909
58.3653
-21.4592
65.9578
59.6959
24.868
-3.17832
110.268
48.5117
-12.3666
-13.2871
16.8368
34.3329
-14.1852
31.4134
-7.96716
-1.43072
20.5706
-34.7632
166.215
37.5714
28.4717
6.28311
59.521
19.1533
19.7573
7.88041
37.7447
30.3556
35.7452
6.41469
19.5677
14.9434
30.6398
86.0913
-28.2065
28.3251
46.6875
28.9459
244.186
21.8403
32.4834
-7.05891
20.7342
-21.6704
-12.3044
408.214
-21.4987
20.6039
-8.50327
16.9577
37.1676
-6.25156
215.274
-5.55907
3.88441
59.6451
-20.3222
-29.2509
37.3747
10.9456
47.2355
118.885
43.7969
59.4822
-17.1405
217.005
5.98306
14.3169
-12.7907
15.4941
39.2857
-15.7128
235.481
29.959
85.8982
-11.2869
398.686
13.8236
9.50316
229.552
-41.3511
20.6261
-29.6496
-16.5599
894.402
0.355932
-7.21243
-65.7983
5.50708
-2.66117
143.459
-2.85347
29.1406
-5.89643
-3.17832
-7.79805
-13.2871
4.78082
-18.0363
13.5667
56.6756
-14.5229
22.1791
76.068
310.816
34.794
39.2651
29.9938
2.64388
-18.2326
-3.06333
1.26488
52.8183
17.7738
66.192
58.9034
27.6653
48.2548
36.0506
50.3079
898.02
3.27992
103.03
20.0382
15.0826
13.7794
38.9062
66.0049
44.1201
208.285
221.51
37.4618
-7.3583
57.0145
51.4268
116.143
49.3805
31.7434
32.0732
162.88
45.8125
38.0386
18.6917
18.0922
75.5869
142.866
-6.96633
43.223
-16.465
88.8995
45.7917
6.61225
142.418
40.2225
75.0538
44.6639
35.9149
25.363
27.3102
20.6626
44.871
35.3085
-4.72647
4.13193
-27.2926
35.1193
295.829
-21.0014
17.2275
383.508
30.3128
56.0442
1.80442
-0.720226
48.074
-34.9114
-3.77417
1.83154
-15.483
-12.4134
-35.3418
-15.9511
-49.9866
9.38172
-29.7224
-33.3977
-5.14949
4.07472
24.7188
30.2689
-39.5614
-13.8755
-3.86325
34.8202
1.0301
27.1316
-16.5974
7.86177
24.0886
2.37925
180.48
35.3055
78.4967
242.506
-7.66494
61.9398
19.445
-0.495537
-18.2924
0.453663
21.0843
37.1716
1.10533
318.313
32.9199
61.7539
104.956
52.9819
81.8497
11.5889
126.089
64.3222
58.0639
6.79968
5.01799
60.816
10.5501
8.8275
23.8429
4.91024
5.17322
57.37
-15.8139
216.909
66.5971
24.7759
844.605
-8.81271
-29.8149
-23.4671
18.6313
-2.82036
-7.33843
-16.2147
100.607
6.99549
120.396
27.6827
19.3458
-9.22747
-22.9797
12.3117
-41.3398
-19.5613
155.263
-9.32384
6.21524
2.06177
-10.1778
-0.621266
-2.15167
-3.71907
-27.7199
-9.89462
23.5199
20.223
-33.7006
-12.5032
-10.6011
36.1776
-10.7022
-10.4049
210.649
80.1251
41.1996
-3.14845
238.814
16.4209
12.6476
163.487
571.298
13.4609
-41.6977
18.6966
-10.4003
289.904
7.58635
-5.26149
-12.4576
30.0646
1.32118
68.774
32.7767
6.6972
-20.7593
31.7491
38.3692
29.7028
-10.4231
103.915
31.244
36.7584
291.253
39.2533
50.22
-15.9785
2.16261
22.176
3.24846
-19.1478
21.6712
-17.402
157.299
15.597
-3.69512
15.9187
-7.56624
26.8603
25.9438
9.14827
6.62235
42.3028
51.2118
6.85176
-18.9435
30.8155
8.13451
296.061
-28.6642
11.1257
43.5526
11.9075
-12.5681
-24.1014
21.8795
0.759202
18.9575
168.951
1253.51
0.911
15.6207
35.3109
9.8169
259.691
374.142
-11.5683
-19.7993
30.9335
152.999
93.1017
5.15787
25.6265
623.173
33.1521
45.7086
18.9207
7.64619
23.0646
24.4559
-0.0423745
-8.16407
-8.70753
-1.23882
1.66001
634.186
0.441496
14.5037
33.2498
76.3693
69.9678
60.1384
55.0062
56.3458
-4.77544
-9.53755
1.62184
41.1996
23.0885
49.5331
200.054
4.19148
35.3154
50.9422
-9.83854
11.2003
27.081
31.9492
217.752
38.9062
52.8865
48.2895
38.4979
54.7321
5.88553
43.4741
24.3434
43.0544
28.7658
116.076
63.6227
153.995
58.3102
46.6875
62.4014
28.0621
17.4909
9.80769
4.27807
20.7342
150.327
40.1738
42.771
19.7307
24.352
32.503
68.7111
58.811
18.4967
52.537
84.4693
-19.6298
48.4007
37.7738
43.8377
59.8635
0.638248
-3.78943
40.6762
29.8664
27.8674
109.145
38.1445
17.417
27.5348
-7.23482
44.3683
5.18672
12.0036
-3.81778
66.8146
-36.7855
-37.5074
196.468
150.566
-61.8867
-21.7837
18.8735
35.8727
-29.0696
-18.1275
9.63296
-20.3081
-7.02356
28.4376
77.1926
-10.9606
-10.1273
1.75895
2.96103
-41.5907
-38.3253
-38.4607
-50.3306
-56.1294
20.0432
321.128
1.44222
29.6178
32.4944
-20.7999
21.3831
112.54
86.9114
-7.9918
-16.4183
-4.21554
54.9753
37.6496
62.5025
41.3532
80.555
-2.94077
35.1616
104.477
40.9376
58.4385
-19.2089
78.6667
24.7236
-3.08722
31.41
41.6421
-13.9759
26.6211
-10.9811
26.2174
-1.7361
28.9035
27.064
1.82495
1.75832
35.5117
35.9291
15.2066
-3.91233
-1.03911
127.994
-1.923
6.84777
521.615
2.31142
6.15213
101.319
15.8109
287.546
25.9044
21.6048
37.5725
14.6788
41.8733
34.9779
376.443
7.55939
69.4767
10.3552
37.1563
25.097
74.856
119.641
17.7623
59.4822
40.9556
56.5828
146.505
-1.37251
-7.6741
52.4042
25.5167
42.4518
-19.9189
25.9281
13.7592
15.6976
9.50316
19.0061
129.924
-9.49194
118.078
58.3587
0.335462
2.18072
22.9615
34.0598
26.2825
49.0816
43.3874
288.4
32.2902
29.6238
32.8892
63.9875
75.3281
39.0812
51.105
49.2955
125.261
85.993
32.611
24.1942
17.571
434.288
21.063
11.6981
41.6991
44.6679
53.5792
102.795
23.5496
31.7688
-1.86531
23.2586
133.567
6.307
34.9981
-3.40365
36.1342
-8.76636
24.3307
12.5143
46.9829
58.0049
80.8276
43.0222
-25.8199
-22.2637
37.9694
-29.8694
11.699
328.029
263.719
85.8276
-64.6966
1.76475
-19.687
-8.71842
123.096
44.4768
-31.8889
-10.6447
27.0443
1.42837
-35.1639
54.0561
-12.776
-22.957
26.1928
-21.1913
18.8307
-9.00962
22.0396
-31.4465
1.43783
485.767
-46.5883
34.1038
-1.89357
12.0369
25.2508
57.0433
-14.151
16.1437
32.632
-0.102075
93.3235
4.63623
-22.2003
198.338
6.99659
-13.5256
272.796
25.7015
16.7437
8.10075
9.42335
45.9038
91.7593
29.1392
6.24553
14.6994
245.281
5.37827
28.1741
101.336
59.8635
99.0267
6.51793
58.4798
43.7969
36.9934
76.5628
213.257
35.9681
4.94661
-0.177831
11.1747
85.4868
44.3258
26.9327
416.017
25.0036
11.2019
1.38361
8.20138
80.8503
24.2412
382.321
15.328
22.7954
24.8356
45.3042
24.4084
4.10406
172.698
-9.5763
23.6059
52.3587
14.2054
15.4236
68.4965
-3.47891
137.836
43.469
27.8368
19.3105
44.6758
54.1339
6.37411
20.4461
162.811
21.0562
22
-2.35744
-0.467412
34.3605
84.5013
23.1471
7.62003
31.8293
32.4588
43.9109
18.295
61.3733
39.7987
247.719
-0.46821
10.2144
46.9417
30.3458
101.86
42.6544
32.2717
22.0526
14.1351
71.5987
-10.9811
49.0963
30.123
51.4268
15.6473
312.853
5.52669
19.0625
24.577
-5.78639
43.9385
11.8016
-35.6562
40.581
0.624259
13.5558
23.0187
65.7118
244.03
60.7885
-27.2969
108.363
38.4714
69.3296
53.3409
61.9353
9.07715
50.9075
95.3553
31.0584
22.5367
28.723
4.97769
27.9081
45.808
51.238
76.7954
7.37761
27.8674
23.1519
576.636
7.75771
6.887
-18.2391
-15.1704
116.122
-36.259
-7.80513
-46.2109
-45.0201
-51.7687
403.057
-14.7271
-17.8252
-36.8682
427.165
46.863
-12.8558
-48.3903
189.587
21.0874
20.9413
-33.6876
5.97813
140.839
-48.9317
-41.9865
-3.86325
20.2535
-15.8365
0.894659
-12.8492
-25.2073
-5.2567
243.354
-23.8577
-6.89658
677.345
1.42837
7.02537
317.161
-26.5288
-18.3982
-19.2089
35.5632
42.0735
-23.0654
28.2011
5.98291
11.657
37.0451
-0.85745
13.5026
178.3
9.35083
23.2813
19.5677
35.5581
23.1436
-9.48608
78.6153
28.4329
7.71037
87.042
-5.06497
-9.41927
-2.52256
6.24646
6.05955
11.7743
-3.34652
-1.05996
16.534
19.7307
63.7074
-17.8736
52.565
-10.6005
49.9704
-13.3624
367.38
33.8695
-43.9927
-17.1916
4.04066
17.6008
33.6266
-13.4172
23.3845
-10.551
-22.9767
-7.77015
-11.631
20.9756
29.3095
-10.9166
-12.6169
385.88
5.55255
-11.9646
119.288
-33.0374
-63.7443
-9.67919
-10.6037
48.2353
-40.5243
-39.2226
-31.5937
245.481
-28.4349
-16.0512
14.0669
19.9403
-13.7488
10.7801
44.3671
57.5149
249.535
20.4088
33.6181
14.2054
101.631
31.4979
16.0226
36.5019
243.898
83.4885
43.469
297.702
358.452
49.2955
24.0611
71.0005
12.9498
14.497
137.26
-7.02664
22.1791
47.7589
54.0106
20.4851
15.4839
56.6881
79.9902
183.614
-11.821
16.9567
41.5902
-16.2057
44.5284
36.0199
40.7932
19.7573
79.0949
-37.218
-1.5035
101.18
-7.3583
-32.9407
25.1899
-5.67131
-8.71554
11.1287
56.5439
-26.4011
-14.1576
148.608
-0.0489359
572.816
15.6168
13.5558
11.7743
-1.75461
525.14
10.1887
5.28965
-10.2543
24.352
-14.1255
28.2021
39.0417
-7.7402
7.63255
-29.0002
27.786
-36.7471
35.3085
0.895732
313.353
81.4032
21.3081
23.8749
52.2
16.4799
54.7088
79.9093
32.1869
-18.2391
-28.2888
-7.56591
10.5242
18.4318
-3.10743
-35.6498
134.442
-20.4819
384.449
148.967
-46.2385
33.6116
322.351
5.88483
-25.7642
-18.4141
58.452
11.5282
16.6606
24.2477
0.431096
57.2516
19.1062
5.34797
8.00145
-35.0374
-24.6646
5.40814
6.37411
-15.1612
4.78082
20.3821
-37.0398
319.977
194.42
72.6212
30.6124
28.2793
8.15459
11.3682
8.34302
40.3012
18.3116
-4.00036
-1.54622
-47.4442
31.449
-24.6959
2.7789
-48.4853
-33.4004
59.1644
20.5236
-18.4979
18.6593
45.3718
-12.7014
393.524
-3.14845
-10.437
-9.81603
-46.4083
48.4339
-35.2648
-26.7051
22.4447
21.4588
-21.1913
49.7528
-26.8132
-15.2687
0.48788
166.267
570.217
9.44991
169.987
-6.2959
46.2852
27.1545
72.944
28.001
381.323
46.5694
0.821288
21.4563
16.2514
51.7509
15.7654
552.47
-24.0743
37.1685
3.24846
52.0668
12.3009
-0.535421
7.3776
-7.61919
43.708
245.556
49.6519
49.7539
251.748
385.764
24.6705
9.14827
19.4338
15.9927
-3.70026
15.6046
123.044
7.29342
85.1634
26.8752
1.32083
44.734
81.034
139.344
96.1278
57.5199
53.9124
6.3814
23.3562
32.1444
18.4994
9.9985
40.9331
57.1165
22.9354
40.4253
64.9207
22.4672
-20.9386
75.9111
312.295
55.6204
-4.37852
-13.5828
-0.610448
23.4714
38.7743
85.5538
141.286
13.2985
21.4366
-27.9611
27.6051
54.9237
15.0856
6.82846
22.5813
5.34797
-20.1095
76.5349
-19.8628
-2.04274
21.6474
-20.8474
-20.1732
18.2519
-28.5944
-49.1931
26.8643
50.7681
15.6509
108.82
94.6491
44.5486
-22.741
163.372
780.893
-7.82933
-0.969228
-29.7423
-15.0739
-35.1902
-22.2637
4.23618
17.0776
-39.2397
429.616
166.268
4.08588
80.2054
28.0812
0.599687
184.466
-19.0325
139.96
-40.7606
0.892953
3.65515
5.98266
34.7603
-13.3946
279.724
50.0754
268.492
0.0795826
42.5506
-3.4848
41.6
15.1305
27.0294
358.774
28.0619
64.373
37.3858
41.5513
58.3102
37.3171
56.7792
118.017
32.4834
19.178
53.0038
49.5441
6.43631
78.3782
150.915
54.3371
23.3559
63.8094
1.56037
15.6364
181.155
330.551
99.0816
45.0407
56.3583
-4.6373
52.1489
56.5145
-3.01394
65.4857
15.6308
22.4475
8.8171
31.7405
138.437
19.1898
32.5223
62.3946
61.268
13.3799
188.671
-6.05767
17.6258
28.0413
173.568
332.932
98.1473
3.7221
25.9281
0.640705
-1.91659
-4.23859
25.068
67.7318
-19.6993
78.5892
43.3661
17.2021
17.1732
262.842
4.07472
26.5208
-17.0726
5.50708
327.174
39.7865
14.6313
-8.47567
-42.8343
-38.3258
-1.50856
9.0961
2.37925
54.9177
-28.4128
153.459
-2.04274
49.7584
-15.2252
65.1035
-4.2315
41.8568
11.4127
11.9027
91.953
-4.77544
12.9512
40.9772
17.1944
14.4
35.1972
16.5335
8.4011
35.9401
72.2828
50.5087
176.405
105.365
-20.3897
30.4731
24.5739
-22.3731
25.7129
32.1969
40.2511
14.8832
36.535
26.3948
68.1183
38.8546
-25.1682
409.002
464.34
18.8835
-32.35
158.021
12.6476
-25.7936
16.5748
11.5868
-37.9495
94.5474
-23.0654
7.58635
-3.38742
-46.1907
12.6693
140.968
65.1561
-4.60558
-22.1046
-5.35886
41.6
-7.51577
-16.7286
0.792491
313.796
-3.79725
-24.4786
-16.9621
75.2845
-13.2827
15.8275
21.172
9.99459
-16.4292
2.404
-6.6779
12.7859
-0.884017
118.933
37.5725
-3.10428
14.3632
-4.90723
269.622
-13.0553
90.0915
-4.6373
24.0379
-10.9519
23.223
39.2488
-0.978334
-14.6087
8.31464
43.7969
12.8446
-15.3792
-1.5132
-11.92
129.638
9.87189
3.5703
3.67848
-13.8387
21.837
-4.92638
-7.5223
3.43927
-30.4755
6.32731
-33.6004
140.82
-0.95862
-10.6313
-26.3585
176.174
52.7365
15.328
-12.8118
-52.0011
34.0598
92.1852
-15.1985
25.4799
-47.6388
1.51282
1.0301
10.265
-14.7233
2.23957
9.0961
375.318
-8.80052
-54.6497
7.28221
-40.4775
245.334
32.8918
9.34052
45.5773
8.30362
38.8845
-5.27978
-7.96447
-9.41441
-14.1485
-41.806
69.4305
19.1014
-49.9389
53.8988
2.28667
486.821
4.76475
-12.7343
-5.25164
358.085
-25.4444
100.153
1.82495
-28.2267
-35.7028
-24.041
-14.7784
234.094
128.271
-35.05
-37.5303
-75.6111
45.6018
-18.3033
-39.2359
-8.55196
428.101
353.866
0.990049
-11.2553
-21.6217
-46.2283
20.3216
1.652
-8.67723
-2.74798
21.688
-13.0706
23.1008
138.036
92.5634
27.8122
14.0142
175.107
53.1673
57.6081
48.4518
138.294
32.1869
54.8495
11.0666
56.1523
100.479
61.1924
67.4403
35.2984
-7.53879
5.13174
-14.2874
54.4807
22.7542
-12.5053
7.37465
67.4778
48.9883
28.4465
20.9214
185.859
37.5269
47.2076
24.6467
5.41623
345.945
54.2328
-23.2759
28.5421
22.1276
14.1486
21.5094
-3.47891
23.5184
88.4466
183.384
141.06
49.2955
27.8969
13.8704
27.9423
90.9879
115.959
30.4266
27.6222
164.434
110.738
69.9988
31.9829
17.7134
38.4271
48.5585
65.1633
44.7254
47.1795
36.8888
46.4416
57.1268
43.344
399.509
81.6532
46.7605
48.9685
37.4
24.7571
22.9059
345.053
73.5766
93.9143
266.233
63.2358
44.1083
4.16113
42.1367
27.7736
24.2332
0.645198
-9.02791
203.243
-30.5616
15.0826
31.41
11.657
8.93409
-28.9684
19.1248
-16.6033
47.2222
-9.38983
17.6591
6.44925
86.1579
11.8992
-15.1083
24.2674
19.0625
2.08818
1.70987
15.8275
8.72184
-31.4218
146.297
77.2383
47.67
-32.9191
22.1562
-6.50622
3.83927
-9.68403
-3.10428
-16.1516
-0.243932
-16.8035
-14.0076
33.4082
-10.9519
11.9786
56.1153
5.32341
-10.3487
375.632
41.9229
-9.64422
57.7094
28.4719
25.5613
60.2979
34.2347
-11.4222
286.662
-8.21649
29.3333
-13.4273
45.6183
-37.5238
-6.11266
-14.2874
20.7476
48.9911
356.988
72.967
15.2552
-55.8865
52.9466
-18.4141
18.7862
15.3485
15.2764
-21.3717
530.246
31.072
49.1568
-0.361243
415.199
45.8722
-3.47891
495.783
11.6099
41.7993
24.0611
54.1339
-1.12216
-9.539
34.7659
-3.98081
-35.1658
1.38528
-15.4599
152.427
58.2643
165.576
140.679
62.6909
201.471
-22.656
843.3
109.296
177.907
45.4689
51.0659
31.3654
197.422
387.337
13.5873
-0.0929855
152.16
-9.94665
-15.2687
26.7248
-16.787
-17.4195
-8.16996
14.4261
4.66566
-8.29533
29.8751
-13.1676
8.15105
-35.723
86.1115
172.736
24.577
-20.7789
28.9459
69.8977
-33.7821
-26.8854
15.6168
234.378
232.786
0.818368
-14.1784
25.9044
88.0702
225.755
-7.40512
-19.9709
27.4816
-8.65536
16.6227
-21.5039
9.04533
-10.9519
83.1931
61.7375
90.8509
-14.6087
-1.05569
460.532
-6.00884
4.94661
2.20183
-3.24657
5.44437
16.7969
77.9905
-25.5411
24.3368
25.9281
151.757
-13.6089
2.57918
0.13283
-27.8456
-30.9437
-21.8757
16.745
9.38172
9.63296
105.254
202.872
5.94878
193.074
148.407
-1.59023
2.96103
-17.2278
-0.843968
2.14329
220.295
28.4765
-15.2668
34.2384
46.5499
3.53407
480.513
7.32759
32.8918
-2.10674
468.958
201.91
-15.4759
25.7695
2.50141
33.9015
90.6135
15.1163
12.0912
-24.5301
1.44506
-20.867
149.895
47.4513
17.674
121.369
27.6401
26.6803
25.9451
-6.09041
8.34031
44.401
13.2085
35.968
-25.576
8.93409
-10.2278
229.02
65.9629
37.4618
-20.4768
4.54062
15.8196
1.82495
23.1436
54.2322
29.8895
4.07001
17.7016
98.0087
12.47
15.6168
97.8888
-1.75461
-10.8428
12.0585
-36.4913
49.5928
26.3281
5.3085
154.317
40.6001
146.892
-9.61426
26.3
-33.5969
-4.6373
39.0304
185.825
261.229
31.7525
-10.3487
-18.3569
-19.7964
17.56
7.00835
76.5628
35.2206
19.9391
49.0535
22.9904
-20.7926
-5.69185
340.36
2.56988
-7.5223
37.1725
15.6332
-13.161
2.57918
15.2579
30.9005
-14.3794
-33.8548
48.9883
9.70579
-9.06368
19.2134
-12.7919
7.54184
9.72626
7.7801
-28.317
-6.3792
-16.9817
-25.15
7.92736
-30.3463
-42.0734
-6.60161
-33.464
164.073
198.377
193.599
-58.3978
46.6376
-4.87029
-7.66494
23.5215
271.507
-3.30664
50.57
69.9401
-4.81484
117.62
-18.2973
-22.1464
-26.7051
243.585
-19.3172
-9.28025
-16.5059
-31.1982
12.6693
-8.95773
20.1785
8.51288
17.1299
2.24463
-5.6417
65.7303
-10.4173
-16.9157
6.27699
-39.4711
4.07001
5.83631
-18.9049
117.027
11.8016
12.47
189.718
-35.0773
-26.1175
-18.339
2.69243
-19.8006
55.8894
42.2195
22.4779
-25.3699
20.7059
18.427
120.584
4.99284
30.7
33.4893
-1.81094
5.75848
-38.3705
-17.1916
199.385
24.2562
5.32341
0.895732
71.5983
12.0628
-10.551
8.88242
119.666
-11.631
19.1015
65.9201
-6.34242
-40.5336
-52.4999
3.43927
-1.91659
-21.1052
-3.04302
76.9695
133.324
-35.7289
26.2483
15.2552
-20.2793
67.773
-23.8902
20.9413
-7.45069
-9.0865
-28.317
425.298
-0.787105
17.2977
-15.3538
17.8967
-10.3497
-44.7084
3.4739
4.25332
167.362
-32.1609
-7.71032
-17.9888
20.4461
10.403
-14.5443
0.469621
44.6679
57.3273
12.8398
14.9023
131.954
24.8709
-31.1743
21.8796
35.0147
70.8044
119.607
23.3936
9.61078
20.9476
54.2568
39.5982
43.0222
-8.97613
-23.9458
92.0543
43.5916
228.847
11.3601
49.1803
50.6675
63.1942
54.6857
22.1094
9.54052
40.2511
146.068
72.1423
50.7576
19.3926
35.0146
110.069
-2.67938
43.7086
3.89099
-2.36493
42.2967
46.031
20.3301
45.563
26.2834
49.3188
65.5102
107.184
67.6541
415.235
34.8027
40.6082
3.47053
59.1476
26.266
7.88738
57.5718
92.8603
70.8228
0.0325525
56.8373
36.2506
81.1552
21.1569
0.753345
68.8807
63.6884
44.6402
5.49253
32.3505
209.301
0.468824
49.6187
13.0255
20.9752
85.3601
-7.77239
13.6063
53.8235
67.9672
22.5684
36.8076
32.7767
19.8157
215.373
247.267
2.76199
25.9547
36.4285
25.2044
74.2397
-11.4086
-69.3894
-45.6261
-27.4867
-53.9106
-23.8329
-11.1249
-2.92976
0.990049
-23.4958
-5.53106
-22.8025
-16.2227
183.029
2.58904
22.2449
-37.4182
9.50661
-30.8742
6.23423
-4.39264
41.0266
454.162
20.5734
19.1245
38.2997
45.671
42.6156
55.9481
71.5754
96.7758
73.4163
63.5404
280.39
94.9256
25.0587
33.7072
46.5428
73.7293
26.1944
25.7465
246.208
202.532
24.6283
4.36127
-0.121611
-1.5386
7.80291
21.0874
-21.2252
190.263
35.0262
27.4578
21.3458
32.0392
43.9254
-7.34634
8.86439
39.9312
-18.6476
-0.0423745
217.484
36.9098
25.8051
145.81
-33.0979
-5.80732
22.5844
0.704358
98.83
0.448249
14.0257
239.543
28.6023
32.3253
12.6248
49.3709
31.2645
-8.90151
27.1299
170.9
23.5159
12.8423
3.2237
13.6193
644.758
7.88041
19.004
367.688
144.284
7.63423
21.4072
70.1675
3.69902
40.0102
-5.73794
28.4329
99.1613
178.871
144.86
19.9662
10.9316
-17.3663
12.3009
78.1754
-1.82105
48.6557
57.2502
4.37147
31.5659
47.1593
22.2667
13.8116
-0.873909
11.3807
-38.3705
27.786
-33.4407
-21.7546
5.51557
-9.66912
-44.0819
-3.36433
274.432
12.8748
77.2858
34.3963
-2.45023
-7.23482
89.3459
179.475
-25.4777
13.9858
41.4463
20.9
-5.86342
-30.9481
51.228
1.57774
-44.0831
-8.92376
-13.3504
-10.1745
-2.54568
-15.3164
-32.9178
83.7314
-41.8598
1.40974
4.73074
16.2855
28.291
64.5402
123.838
6.19799
24.3205
9.46287
40.0182
31.4919
-10.6092
28.834
-8.60197
6.65489
27.8783
0.441496
12.6297
379.952
16.3992
68.0937
15.6509
46.9754
28.0812
24.9625
66.3997
61.3985
33.2623
9.81367
39.0636
60.3125
25.7687
56.1779
28.955
16.29
22.5789
7.85698
43.7644
70.7654
51.0124
55.7857
21.6313
15.3767
33.9965
58.4666
24.3434
15.1305
-10.4519
75.7897
30.6398
26.1212
56.1265
200.847
-7.66046
-7.5452
8.72184
161.607
-3.2182
39.4748
485.785
40.1738
12.0585
48.3932
-0.884017
-14.1255
39.9992
23.7335
16.6227
11.3075
463.031
6.6071
-24.6879
-9.07781
25.097
70.9157
32.2429
49.5441
73.4494
27.4354
135.261
13.62
37.3035
44.9079
85.4868
18.0889
38.122
44.4871
88.7862
163.177
2.78951
62.4573
-20.7363
74.974
0.30665
45.4503
48.7713
150.281
52.7577
9.16436
27.354
27.9959
19.8276
35.246
-13.963
22.8543
61.57
109.201
32.4289
5.32041
37.2673
13.8704
24.1942
38.514
9.13766
4.18963
329.806
34.3329
53.2812
33.2875
52.003
50.3079
58.4385
327.917
118.91
3.17156
37.5714
135.594
52.0247
373.352
53.9117
36.6239
11.6285
-3.4848
50.9703
71.195
148.189
23.2813
47.6787
31.81
79.3656
26.1212
212.091
39.1912
64.5532
23.046
-6.60817
0.288543
12.8057
23.5453
-32.3945
219.147
26.114
274.218
-28.058
6.54836
11.1744
14.1466
-8.74699
41.8733
66.837
49.4407
39.1115
-5.55907
63.8545
68.4513
122.107
218.126
41.1228
37.1825
30.8808
438.915
379.38
397.995
57.6081
70.9406
62.205
36.8057
32.1869
37.9829
155.37
175.156
86.4239
37.7666
11.0032
214.555
-4.99403
70.9182
171.435
15.4391
72.8567
36.6771
179.239
1.85248
25.913
-1.05864
23.6885
-0.630383
18.2763
45.9602
392.973
13.2985
77.6586
27.6051
19.3165
18.8337
-9.27779
21.2775
123.257
18.3734
-25.6017
-3.02516
33.5481
-17.9723
0.704358
2.32232
43.5572
49.1953
39.0457
94.8086
57.8173
27.2977
22.4976
-2.97831
41.7375
-8.68552
64.9831
22.8333
26.7639
-8.76636
-6.31878
20.746
349.422
36.7871
85.1886
194.383
14.2806
22.0398
61.1182
338.724
29.1158
37.8943
16.2673
38.0389
10.4776
80.5435
34.5609
84.0479
13.4628
3.41079
16.7369
34.2245
1.38038
75.6078
10.6498
6.09102
-6.60331
-13.2114
-3.38767
27.264
810.894
-15.2687
39.8433
1.34964
17.3674
307.426
96.8986
233.585
38.7889
137.724
12.3194
89.8106
52.3639
34.6211
87.7989
34.5545
19.5822
27.4958
29.2621
-4.84936
24.2608
-18.7896
-36.2557
-31.2349
13.2379
-44.576
-8.55196
-32.9191
-24.6954
-51.6068
-3.65699
-35.921
105.592
-21.2441
0.71497
-7.7402
9.43345
88.2174
409.531
-13.4435
22.3822
-3.10988
163.002
74.4094
27.9923
96.0265
-3.08499
12.5423
103.335
40.6202
12.683
8.25547
40.2228
-9.15352
-10.9591
-62.0854
126.191
121.518
-32.8387
-5.85412
2.94393
-4.41975
-37.5029
-22.8127
-29.1696
55.5476
-28.7126
54.6546
199.124
0.326585
31.9047
32.143
16.6606
179.153
41.1143
19.8276
52.9049
14.6313
40.3855
36.5019
-31.5899
23.5184
54.7134
33.459
41.7993
342.652
27.8969
2.62597
348.408
81.6175
39.1227
8.88155
-13.6018
-2.34148
75.59
152.399
60.7775
151.354
42.6326
32.3025
33.4414
37.4372
51.4438
21.9122
30.3458
10.0312
21.0273
21.6313
69.7246
-1.61073
41.6
-3.61016
45.7701
58.0469
77.4915
33.6174
41.5513
56.4361
29.8209
197.612
58.6533
672.741
102.425
499.126
13.5558
19.2706
108.815
11.646
68.2847
316.385
31.8483
111.437
39.0417
86.8509
76.2073
176.877
63.7814
64.7916
16.9145
66.2043
11.0416
70.1708
25.0011
33.6919
48.1725
-18.8593
145.934
28.5601
259.284
26.7873
53.7717
3.07254
-10.9166
13.62
7.31843
29.3333
118.762
20.3059
21.2554
-37.5238
-37.9718
58.8012
7.62909
7.76168
-0.95862
-44.3644
-69.4621
58.1074
15.2552
-39.0487
395.901
24.6894
-11.1988
-0.205973
36.7243
3.63301
21.0458
8.52636
0.894659
5.89142
-17.7111
43.469
-5.89643
71.7197
-32.1609
1.66001
-27.3591
199.684
-38.9139
535.494
186.923
35.1398
11.8717
9.53863
248.035
-1.7503
-10.3976
53.4196
-5.78941
12.6895
-17.1188
67.7942
-8.08881
31.449
-2.20713
-30.9543
-25.9965
49.0585
130.379
-41.3206
369.434
49.5814
44.4348
12.5985
12.6695
154.821
-13.9398
61.3618
157.835
91.2299
8.05388
-12.0112
428.115
58.0868
14.7074
92.2655
135.064
-15.4742
13.6272
132.727
19.8206
-8.92416
30.1153
8.32296
-7.37985
47.7589
231.11
34.5406
48.2548
28.5543
50.3079
155.89
67.4223
38.3254
27.5344
39.4455
37.842
23.1497
54.7605
17.8832
75.3468
208.285
45.3481
11.2249
-16.7286
43.896
11.1489
28.4329
66.4273
197.334
26.188
-17.5151
34.3574
36.0446
-8.84039
26.3564
41.6311
353.143
-4.80809
117.734
-8.38028
-11.2553
10.2374
67.5575
35.2936
66.2362
327.718
44.0884
42.7785
-5.32967
112.337
20.3159
-6.60053
11.6282
118.76
42.6156
91.5554
16.4799
49.0866
145.502
26.7385
46.6738
20.5451
6.77604
64.9405
21.3105
69.3144
61.5353
23.8724
50.7326
117.108
21.2279
44.856
103.085
283.247
43.439
41.5361
24.8356
279.281
75.2465
27.905
8.61333
119.825
21.7017
47.2827
66.487
776.133
16.0221
94.0688
15.6553
7.06442
-4.98695
56.945
17.7738
65.255
29.8554
28.6023
-13.6122
191.8
18.146
70.2334
-18.3802
19.7678
40.6531
106.546
17.3545
18.2162
28.6118
35.6868
-2.54776
4.66566
116.985
25.1899
28.0619
28.7658
14.8768
166.696
20.4505
30.82
-0.0489359
-2.52256
26.8612
182.222
28.6409
78.8302
182.186
23.3072
25.177
248.918
19.7307
108.685
78.8019
269.552
32.503
40.0704
27.8671
48.7888
67.6027
-19.6298
39.6479
42.8047
12.1401
22.8726
43.9219
24.089
87.6945
105.309
21.8132
22.8166
24.8644
18.5628
46.782
16.1464
61.1924
16.8406
20.3059
21.2554
-9.41285
16.3761
39.1235
42.2993
78.0392
22.4672
-15.3164
-12.303
21.8144
-51.2014
-11.8748
-4.21246
29.3746
-15.5736
23.7097
-4.89114
121.994
43.9254
-20.4648
-19.2466
-13.0254
1.20626
31.2876
10.0331
10.8126
10.8772
-23.7276
0.722975
-3.93326
8.26463
-1.16971
87.5856
-17.334
22.6571
49.384
39.4792
42.0762
24.1956
112.192
155.875
25.6444
40.8194
72.1194
219.599
121.009
41.1383
20.8575
22.4074
4.1652
911.284
335.669
5.7379
251.193
46.3276
80.9226
5.24278
40.2511
33.6239
100.253
45.1354
68.1183
76.0314
34.1886
37.053
28.7161
393.697
35.1164
147.244
86.0967
34.7866
45.563
176.132
188.006
64.5256
44.5319
42.6326
9.81367
45.32
31.3909
52.4298
47.6957
53.7713
538.345
40.705
51.1006
278.683
27.5445
49.6432
59.1711
29.8751
60.858
273.331
-23.5416
19.5822
55.6068
14.2696
54.9052
-16.9155
27.4625
-18.1164
-10.807
15.5225
-7.3768
-14.1742
-46.0375
37.1488
-0.884017
14.9817
2.74113
-13.0273
-10.6005
18.1113
-1.1591
54.104
-3.68501
-5.32967
6.35639
31.5603
50.9836
143.122
5.23555
26.5978
-2.54966
-7.1685
24.8644
12.9406
167.946
-25.5411
-41.2555
16.5577
-8.72963
-13.161
-34.9021
23.5587
95.5558
7.17237
-8.55491
289.555
16.1922
42.4731
109.169
37.8079
39.7113
127.72
-15.1985
17.9837
29.8699
12.3314
47.2827
5.26095
34.7633
13.0761
-11.9122
9.46287
22.0569
20.2475
23.2118
7.31114
12.0128
-23.9146
-3.29447
286.422
25.4682
26.7449
18.1315
51.1267
389.774
53.3811
24.0255
42.9738
7.9876
34.1993
3.25444
118.711
21.8942
4.21696
143.322
7.40328
-7.1358
23.5159
29.4087
10.9683
9.85821
5.09777
2.37486
-23.9787
176.426
22.8594
18.7212
-31.7212
-8.57784
34.5602
14.9434
21.2695
3.65262
0.321875
15.2066
314.679
4.58309
80.205
-2.86003
13.407
50.287
316.217
-11.6515
29.1675
18.2052
35.4886
-15.1155
15.597
0.0530158
383.236
8.1196
39.6631
42.8815
-1.18096
-6.49611
34.8065
69.3883
24.9749
379.791
1.67122
-8.73208
3.70683
-9.92357
11.1257
-5.86581
86.6562
26.9001
34.2836
-4.42372
32.1869
81.0864
24.2932
61.124
55.5702
17.5624
-0.0260332
132.75
54.9886
152.869
-19.4123
65.2684
70.2889
117.392
111.842
2.18072
19.2134
22.8154
11.29
26.031
119.183
87.966
389.019
9.80143
153.766
14.9502
-4.41594
-13.0259
128.099
14.5607
173.921
-4.98695
-15.1777
411.189
-21.7844
-43.5991
81.0331
47.3053
11.714
-2.18376
25.4682
23.5496
-26.3272
-5.61344
19.2487
-29.3003
57.4869
30.3295
746.405
176.13
22.7292
13.4513
16.7755
-9.12757
44.8962
13.5127
-10.8273
17.0917
9.85838
32.0701
28.5656
61.9119
76.3127
56.5597
16.4872
15.1627
132.08
26.1276
31.8293
49.3254
30.7924
16.4209
37.1895
28.0669
-4.32471
99.4156
24.7236
8.15718
149.476
45.3902
66.6089
199.035
60.3407
46.8322
42.0219
57.049
50.5507
68.1212
33.6174
43.4254
170.754
42.9393
13.9534
56.7792
-5.67113
21.8403
-5.18484
36.1372
22.6083
152.618
-4.80809
95.2448
21.6048
56.2111
210.762
206.238
25.9232
66.2362
-2.09613
17.5597
42.2296
-22.4409
1.67122
55.1783
427.925
0.895732
-10.426
276.181
8.88242
20.3408
1.48742
-36.2828
-10.9166
-14.491
1.80442
220.42
-15.6443
-57.4002
-33.7592
273.305
8.13697
-28.6015
-46.1465
-24.0974
-17.8252
-60.0917
97.7141
-31.5237
114.625
-23.8902
-25.9103
-20.5691
-10.8885
-45.1836
-6.3792
7.38115
61.9941
31.3532
37.5744
73.0462
4.95439
-46.7591
6.92473
4.41094
-17.2984
6.52942
27.0443
63.2726
111.973
64.1616
50.3079
4.09055
61.8001
-16.0225
8.79376
80.6749
-1.51335
-25.576
65.1432
150.338
108.26
0.384144
32.1225
43.4741
22.4693
13.2564
128.264
26.1878
47.5064
46.7359
104.852
13.4403
35.8214
363.405
24.9201
20.5658
-4.39662
34.3574
7.93362
15.5225
54.4674
7.89788
28.9294
0.81411
59.6376
17.8566
93.6924
77.7038
80.676
27.7973
47.4955
166.163
96.2923
25.993
-20.5516
38.4662
65.2673
350.743
15.7267
57.9894
265.819
15.8883
2.25786
53.1673
78.2229
12.8446
39.7163
40.5539
22.8166
150.427
26.0591
20.5451
18.0204
-40.5336
114.292
84.0241
30.6258
3.70561
-7.98672
15.6976
18.8735
133.324
-1.99568
61.8556
180.173
103.38
37.954
33.7788
15.3485
19.0245
54.1419
117.309
42.9884
1.08696
67.8975
9.00909
8.39092
-9.10111
660.037
1.59984
34.2384
41.7993
9.15627
34.4851
16.0252
116.162
30.5847
197.584
40.7838
27.8192
32.2015
65.5482
13.9625
-2.45064
69.4305
9.73104
-16.2057
52.0247
17.8832
7.88041
-9.10699
60.3407
2.01203
68.2934
163.699
18.6249
16.7711
75.1768
39.1912
-4.39662
0.624259
-8.93297
97.8531
19.559
4.56224
14.9817
15.8596
43.1947
-2.18776
25.0067
265.488
25.0778
20.3708
178.099
54.4842
-4.6373
115.867
120.233
54.2413
70.2362
92.6476
36.3007
38.8675
31.5852
22.1021
33.0576
240.382
14.9229
25.5167
154.896
5.59617
27.8021
25.0036
5.57967
-19.2311
2.57918
45.1104
-1.60865
73.7017
-22.6104
37.7439
32.1946
75.2693
167.265
4.07472
9.41591
75.3186
90.239
-0.205973
36.7243
-24.478
-15.7796
-8.93923
481.274
119.096
29.0056
45.3431
25.9627
2.37925
43.6733
-2.17585
37.2673
0.751908
19.1822
201.91
38.872
7.02885
47.479
67.6347
56.3458
100.172
183.986
63.3082
-7.82933
18.9811
-12.7856
55.4162
5043.35
52.3925
22.883
-31.4421
18.9657
52.9619
-26.1212
51.0544
635.376
78.1867
71.5523
29.6056
3.91832
4.64386
49.6535
35.7651
2.52598
48.133
33.2324
760.066
470.846
53.9196
32.4642
106.965
46.8218
39.9551
47.659
40.7838
198.18
28.5543
42.8117
13.4609
246.909
56.1779
28.955
119.364
20.7048
43.4642
129.971
87.632
105.36
53.9117
36.6239
19.1248
-9.10699
-10.4519
55.175
-9.41944
36.262
3.63239
132.963
35.9291
9.20614
178.871
262.926
96.0147
-10.7145
22.6083
37.8829
-6.68215
39.0228
180.9
99.3146
15.8596
30.0762
-13.4322
49.3696
72.4592
26.9519
9.1264
9.43345
71.3508
89.066
57.7711
2.16659
-6.76208
29.8784
106.523
72.1102
28.9294
32.5525
312.582
302.086
38.6798
54.6757
417.739
43.0339
19.8945
-27.4152
-1.9001
9.06147
34.3739
16.8241
76.3463
13.8236
5.75503
7.76168
14.0339
30.5982
54.3593
33.9958
41.5649
22.7954
64.191
43.4301
22.5344
26.1218
42.3164
41.6605
18.3794
12.2745
34.6278
77.8663
73.4541
50.3256
28.6162
51.1696
9.06854
26.0229
8.24817
31.6905
27.2696
29.7524
0.441496
40.7407
74.9328
24.9625
21.4221
29.5394
8.89944
22.9321
18.4488
26.5793
110.102
13.9625
-8.07284
45.0677
17.2273
328.622
257.16
104.511
38.4979
34.1173
436.921
41.6
33.7137
2.01203
34.5257
53.3009
37.3656
34.0551
-9.15622
-2.03826
176.997
23.046
7.44733
-17.5151
32.4834
227.199
36.1372
56.3414
36.0089
87.0211
65.2598
-4.63215
50.5889
72.0816
39.4465
10.9307
96.2212
150.64
39.1115
56.3583
34.7181
3.42313
75.2552
92.5634
187.3
18.4419
-4.72647
19.1245
15.8109
362.388
241.267
23.9762
58.4569
4.94661
49.0535
24.8644
16.6888
22.4191
36.7611
55.5702
-31.1633
202.373
95.2685
11.2019
250.634
25.068
43.2364
2.4872
16.745
86.2184
19.0033
15.328
49.0324
219.592
239.926
206.503
47.1355
-39.5614
32.9762
16.0795
12.6125
-3.17234
7.58933
26.1946
16.1988
1.96661
0.662803
22.0569
71.8498
28.834
13.8868
136.574
2.31556
3.26476
-6.08961
7.66456
8.15459
9.4941
-10.3976
-10.2986
3.31912
16.6144
144.631
5.28914
208.926
19.809
155.456
165.161
-37.5627
-29.5909
-22.0717
-16.6415
142.917
-52.3581
11.699
-5.55445
-4.27217
105.118
-38.4597
-1.98338
25.2906
9.52817
-38.7035
10.6517
-4.2489
-40.1607
13.5739
87.6528
-5.01708
-17.3575
32.9264
-18.851
6.67564
-34.0178
-54.3014
49.3188
-5.70435
-3.38626
46.0441
42.299
12.4972
22.2112
-44.9485
-42.7124
-62.3685
38.5124
1.48239
-24.3303
-66.823
-0.0298069
22.1514
48.596
71.6806
27.6173
51.245
16.272
32.3279
11.1514
129.671
46.0047
28.4717
-8.70942
42.6544
9.78293
53.9117
25.3795
17.2507
-1.61073
73.4591
18.7212
-1.7361
113.236
17.6936
31.81
106.726
92.1511
73.3027
217.227
19.5756
41.7867
-0.0489359
-6.27069
242.379
-7.05891
-10.7145
13.2379
9.77194
34.5516
24.0303
51.5898
61.8333
133.926
37.5725
279.88
233.099
39.1115
31.9222
45.1139
184.643
20.9073
28.0044
20.3159
34.6289
69.7242
17.685
48.2378
5.34831
37.0947
26.5978
34.9317
65.9201
24.8644
7.31843
52.4042
106.102
205.495
23.1846
3.7221
74.6538
-4.23859
317.422
9.50316
187.672
10.2858
1.75246
58.3587
-18.4052
592.678
4.07472
65.8761
14.7866
16.1096
9.25521
27.3239
-13.9624
-6.60161
15.2618
2.90364
24.7284
1.59984
58.6659
145.875
618.228
8.24817
41.0608
42.2621
22.2561
150.367
42.6202
41.8568
45.6359
15.1163
39.3256
26.8366
43.9109
35.1616
46.3808
24.8062
31.5673
7.83868
168.198
44.9335
43.9476
369.281
206.808
16.4174
28.5236
61.4079
-51.4572
30.3692
34.1038
208.002
18.8786
27.0294
15.8196
26.1878
71.8693
35.4915
5.52669
84.8902
-16.9155
32.2965
-3.2182
-16.465
130.129
2.68818
172.082
2.86411
31.8483
-17.8736
31.9503
14.6788
87.4517
154.388
25.993
13.1816
58.2323
32.844
278.911
11.5369
62.5784
71.1079
35.3085
56.6058
13.9368
31.3712
55.9481
10.8578
34.0941
21.8132
737.01
164.848
21.7686
171.236
-18.7667
39.0465
13.0759
18.2502
165.183
34.6486
7.37465
54.3593
50.8624
15.328
20.9214
639.529
39.682
129.356
30.341
-5.82817
34.8503
29.8699
380.867
19.7708
34.6278
-10.9752
4.77771
37.8468
99.0513
49.2309
39.9252
3.53407
26.9888
198.482
49.7584
37.2486
41.671
36.9925
-4.2315
5.15479
53.1012
41.3978
40.0137
73.2123
30.8318
14.0643
35.44
40.8004
39.6832
43.0737
52.003
58.5394
18.4488
63.25
228.592
12.5419
20.9754
294.889
61.395
229.049
320.029
608.214
240.265
-22.2255
0.370561
13.099
-18.6027
38.3084
14.8768
153.578
9.69221
24.577
-2.03826
6.45716
24.9201
19.9662
45.6018
7.93362
8.0262
-12.999
32.6775
-10.4303
24.0303
65.5814
320.556
12.8048
2.51792
23.2038
40.9855
39.4185
101.336
46.5267
19.0332
-12.3843
78.412
0.895732
64.102
47.67
79.4042
59.6962
-0.386646
487.585
127.259
29.9154
12.3982
31.2074
13.8143
11.2184
162.735
32.4998
36.9909
46.9845
-7.23085
-1.99568
43.1149
11.507
-7.02356
49.0523
9.41591
50.9557
112.728
20.4088
121.057
95.4622
79.7977
10.8832
25.393
-3.47891
57.2516
22.8543
67.1921
39.8606
82.1571
80.3708
103.826
54.1792
241.725
73.6883
8.30362
23.9172
85.7361
32.3025
55.9301
-7.02744
55.2409
29.8921
-1.51361
-0.276122
49.2136
54.8487
7.57585
1.32118
244.829
126.48
33.5886
14.0064
-1.05278
36.4488
27.4958
27.3881
10.1432
-22.8686
-15.9785
-20.3262
22.176
-42.6662
16.9861
-57.6944
-1.0557
-1.05996
115.86
-14.0025
625.927
1.96521
-58.4097
100.57
10.0853
-39.5993
-16.8035
2.01035
-1.8262
24.9749
-2.51857
8.32666
19.3789
39.3141
-9.92357
-17.1102
32.5223
5.04603
22.7502
25.6277
-9.80581
88.8403
-8.50295
6.77604
143.651
-31.1633
-9.39636
29.6762
8.13697
-18.7832
14.5021
107.527
28.2438
0.613137
-11.366
194.914
35.8699
253.334
4.05478
238.479
-3.42155
575.384
225.244
30.2689
42.8975
29.2281
41.1143
6.70916
39.7865
207.66
164.074
90.8498
-44.7084
32.2246
24.0886
2.37925
88.6509
18.4389
20.4007
41.9814
31.6905
321.498
9.13766
13.56
113.829
59.4867
-9.83774
300.019
69.9988
49.5725
137.577
17.3746
49.6329
16.5292
30.4764
2.3402
87.5874
56.8672
18.146
-25.7681
26.1439
7.85672
5.04588
-0.276122
210.383
20.0903
30.4859
16.9462
-12.0435
3.63815
30.873
46.5694
-8.54904
12.0859
96.8363
96.3502
26.1349
14.6127
-29.097
9.05756
31.3594
-6.0293
122.871
27.5756
18.622
275.365
56.8265
-24.3098
55.2741
46.0058
2.4974
-20.9079
20.9224
-17.0887
79.7109
36.6806
-7.4484
281.722
-4.39264
-5.82504
63.6116
10.9456
188.302
285.242
27.0553
36.3007
273.126
42.8296
10.8578
-4.42372
45.3054
244.13
-0.177831
-0.0696502
10.5242
11.2184
65.2835
-1.23336
-31.9016
27.6205
790.989
11.5098
2.78951
114.931
41.1078
73.1
26.4996
223.349
-44.6709
532.707
49.0523
24.6467
65.3863
16.1096
-0.115119
-30.7722
103.505
-9.73157
-2.71803
-38.4607
-25.9677
-2.71856
24.7284
-9.64456
13.6237
30.5549
432.607
22.2747
17.6185
6.65489
20.3821
52.9153
31.3703
5.15479
47.479
93.8716
32.5175
63.842
497.573
56.0548
651.746
61.592
54.6758
-4.34068
351.914
7.1632
-8.46549
-18.5002
9.70316
924.983
-1.6313
1.7927
41.1996
60.5698
38.9097
12.6476
4.19148
18.4488
99.2814
17.7106
18.1641
425.503
-14.6318
42.6544
-7.08366
52.0376
240.251
-16.7286
-29.1926
36.4343
-1.92318
51.2546
59.8544
78.6153
4.07001
30.1992
521.825
135.49
215.469
6.84777
158.046
124.126
-5.09226
530.48
959.923
495.572
-4.80809
217.059
31.8483
8.36333
7.18257
-19.9709
64.963
107.537
22.2449
101.336
-45.8668
25.9119
37.7738
-12.3843
28.0044
15.8883
60.3539
28.9294
26.9303
48.2378
16.5927
71.5754
8.69474
30.3128
21.1163
50.422
59.9005
16.2148
-4.92638
29.959
33.4243
51.2405
18.6981
27.6205
41.3623
-10.329
26.8501
-3.86974
69.3518
19.0033
79.0462
157.728
54.3935
35.9632
37.7652
22.2828
16.1096
18.6255
1.08696
8.52636
-2.85347
-2.71856
178.402
100.925
22.459
28.7107
25.1702
31.3882
31.5673
237.538
46.8076
167.636
162.467
238.096
51.2607
8.92118
26.6495
246.94
310.238
34.1173
49.0963
48.7062
116.33
34.5257
48.6766
43.008
28.4329
13.3326
75.7976
166.412
25.251
-13.6181
8.96323
16.049
53.8125
112.325
197.381
286.785
-10.3182
-0.0699729
10.3985
-36.858
-17.1598
34.0409
-3.9702
-3.05503
210.896
2.94738
178.648
40.5849
110.367
25.1933
-14.3543
7.45496
14.4393
27.8674
-11.7323
18.4668
-45.3642
52.8347
218.59
-8.86877
-13.2963
-9.43998
-49.4459
4.97043
-10.5486
-39.3814
-2.18293
-27.4703
-43.146
55.9901
2.94393
139.883
104.926
-46.0362
-0.925644
-28.7854
-26.8385
0.0455787
515.724
43.3874
6.73926
4.83509
52.1126
23.5189
68.361
-1.60484
47.2172
27.8368
156.053
58.6659
-15.2943
56.0079
-12.3666
31.0177
44.7449
4.18963
196.288
22.0054
37.0139
532.862
25.0212
75.0864
-21.642
12.1902
37.3141
31.4301
9.1181
39.6832
29.575
-9.70339
29.0158
47.0921
43.4363
162.238
3.9909
678.331
26.6311
6.03927
169.154
101.411
-18.625
18.8084
64.056
23.9834
-20.4445
34.6289
5.51289
44.0313
21.2666
188.688
21.988
6.69095
15.4479
1.44576
51.2049
-11.7353
69.3106
17.674
8.92463
61.3733
19.184
20.3229
22.8312
39.3113
25.2069
33.1566
37.5714
-7.13555
13.7794
97.0023
45.3902
325.651
16.0091
9.75447
7.7596
131.555
-1.7361
45.7701
19.5677
69.9952
7.38052
22.3933
67.7883
-1.65996
31.6949
-16.0316
36.1645
-13.1674
49.35
-14.5552
37.6008
43.5051
28.9294
4.56224
55.8894
-23.3728
18.7298
27.7973
6.26606
46.2223
249.966
11.0005
61.9073
26.3732
-4.6373
35.2823
-5.32967
10.1045
-0.106633
7.19748
-4.72647
723.773
-1.05569
21.3081
786.834
80.1982
60.331
62.1719
63.6486
154.827
267.34
4.44395
384.158
69.0316
58.7368
-15.0351
361.204
49.4308
92.0947
111.485
-14.3794
-1.99568
37.4927
52.7365
-16.5599
22.9615
68.73
115.301
-29.254
28.291
57.0439
-11.0945
-6.92047
3.8412
78.6684
10.6729
-8.70753
-7.92811
3.38091
-33.0979
29.0182
7.36659
-3.2568
11.7105
-37.975
548.507
450.245
27.1299
-20.7077
-31.4987
6.64931
-21.191
-39.6315
141.043
8.8459
54.8487
-0.552889
-38.155
121.248
23.4063
-21.4138
-3.89267
9.26034
17.7545
37.1991
-31.0378
-24.4584
97.6656
-3.91233
87.042
38.0386
31.8102
55.5735
11.6818
-1.34413
39.4748
42.0478
28.9251
102.741
-9.68403
53.7186
10.0853
3.81126
15.9774
14.6675
-14.7
4.48232
63.6116
-10.8606
38.2997
34.4266
203.785
29.7112
102.687
24.7237
23.6873
50.9275
13.62
61.7745
8.6501
12.4667
90.651
59.9441
27.8021
28.7517
13.0759
3.25767
105.653
46.9845
9.63575
107.737
-16.2535
316.596
65.6037
47.1143
13.4539
-14.6859
17.1932
399.222
49.0816
45.2614
149.719
128.554
20.4996
-13.9056
51.0309
3.38689
17.8967
437.552
-20.3455
8.52584
32.2246
32.3643
21.1845
16.5648
76.6227
19.7733
12.8858
82.9004
29.4963
-22.9722
325.62
266.745
69.5087
44.0493
33.3042
1.62184
181.374
20.2817
27.1418
30.2255
40.4237
9.6131
43.0222
39.7496
28.5281
-9.14526
56.433
-11.1287
24.4306
91.3052
5.24278
5.79239
41.1201
62.772
25.0148
36.8886
46.3509
7.06796
23.0939
104.457
32.9264
-7.6066
137.86
-20.8994
54.9334
-1.82758
41.8225
39.7173
82.6466
39.3256
19.3403
-2.94077
29.5394
40.7586
32.3025
95.2855
37.8237
22.0206
20.0382
58.1861
35.968
29.5359
228.2
60.9867
45.3617
0.263336
56.5925
91.8097
258.759
4.54062
79.5378
32.0732
9.20614
30.82
49.283
14.9436
227.988
13.7427
718.205
-5.09226
-7.09465
13.9368
-1.05996
-0.332547
113.434
50.5889
-4.06183
148.695
38.726
15.7075
1.63013
5.68532
14.1034
91.5042
496.92
17.6008
84.2263
12.8197
255.769
43.9219
37.2074
55.8353
65.9532
23.6873
54.6757
133.56
99.2559
44.2574
40.5777
-27.4152
1.84803
245.194
11.2019
3.25767
43.8086
-16.7338
170.805
8.41171
-33.1201
46.73
37.4927
13.3811
-1.5386
-14.6859
30.3116
13.164
73.4445
208.305
3.54216
31.744
-13.9056
22.1276
-17.7106
10.265
2.14329
-21.4592
99.691
25.9627
37.9865
23.0586
-0.301788
-17.9888
3.57946
17.8993
32.3006
10.7556
576.745
47.479
43.2273
23.3356
-8.42454
59.8029
31.4301
412.042
173.696
40.8194
20.2817
73.9934
9.61078
26.5698
55.4162
26.1458
200.75
37.9694
176.278
28.5656
-2.3981
17.2043
50.2204
7.66645
-6.60054
35.4979
200.683
38.7627
166.291
51.6685
43.5589
111.175
9.51319
35.1164
19.8079
410.31
43.0737
7.20443
4.09055
12.6503
50.5557
32.7032
26.327
17.2273
39.768
42.6673
17.8832
1325.35
35.8706
37.8519
24.3434
262.507
42.0219
34.5602
78.6617
58.7508
18.6249
50.5043
50.9217
37.6954
33.569
30.82
6.17943
39.3065
25.5884
26.6743
-3.2182
52.5933
40.1738
44.645
12.2344
33.7223
533.102
3.43443
23.1327
16.2372
116.907
31.6152
35.6704
20.751
-6.51136
-5.9472
17.1591
131.078
21.5105
24.7467
49.4191
29.4971
-11.5183
136.42
45.3385
6.82067
17.1944
34.2347
28.0413
250.473
-1.17825
52.4478
45.6183
-1.91659
18.2502
17.5717
37.6142
155.813
69.3518
50.8624
-14.6571
-3.44148
22.9615
110.896
56.5058
21.7318
48.6106
19.8276
36.0384
10.8832
237.162
68.361
0.269225
32.8887
5.34797
17.4364
254.571
115.978
51.3517
31.0177
21.0562
5.13341
1.3907
-7.96368
54.9753
33.9015
62.5025
26.2071
34.3329
8.30362
42.6578
53.877
-3.30479
24.071
52.8163
-2.34228
167.636
15.0826
24.7236
2.53498
52.0247
32.2717
35.171
21.6313
4.13228
101.57
50.5803
193.167
-14.2
115.145
13.0693
643.459
42.9878
243.95
58.3102
445.864
990.342
54.9052
136.758
162.395
103.698
19.2706
4.14974
38.2997
27.051
33.4006
345.818
46.8408
40.2225
33.8243
280.796
34.377
94.948
83.1739
25.993
105.011
60.1064
17.8515
35.2823
39.6479
45.7118
25.2586
54.7317
83.2773
55.0413
49.1748
0.663143
21.1651
10.6682
-7.23482
57.4868
25.8015
-1.11486
19.608
20.8315
5.90746
-27.2
39.0591
-13.9227
91.8077
366.993
73.904
238.955
16.1922
-34.3348
-34.3636
7.03194
29.3746
17.8492
19.9615
-10.5133
15.8144
33.2273
19.3165
7.58933
5.57982
-11.9122
10.6729
56.8848
68.9086
31.4919
13.7537
13.8414
24.1777
-1.1057
2.57842
14.497
71.6682
64.1879
33.4235
42.3348
29.7064
13.0282
-9.53755
125.133
153.421
41.5573
87.4886
33.3231
42.7705
42.1343
2.11452
39.6882
53.5422
39.2643
30.2278
33.6518
30.3793
26.462
64.2063
22.6045
84.7876
208.089
65.0683
65.9301
35.2278
88.0513
30.4764
32.3253
40.7358
56.8672
27.5164
-38.8866
36.5002
80.4919
103.434
14.1456
-2.45039
18.4645
2.36195
243.104
-22.4092
88.3444
64.0888
29.9656
-35.4693
15.8196
3.69902
25.0176
-3.86388
20.8288
19.5756
79.268
24.3139
21.8403
36.2315
13.5558
58.2155
7.89788
53.2922
-1.05996
35.5964
47.7187
43.1947
369.835
38.1963
27.8671
56.2851
86.3433
70.3253
55.897
82.7514
28.8452
87.9745
54.0491
122.71
118.45
145.121
85.9332
35.2206
67.8272
182.983
86.5348
229.138
117.997
79.9331
4.44395
29.959
90.088
69.6059
45.893
0.613137
12.0598
42.1779
374.139
-24.9644
64.9619
29.5207
25.6265
53.4565
25.6558
23.7097
150.656
28.291
34.5551
30.135
-30.829
122.709
28.3802
88.4466
9.87552
23.0586
-30.2868
155.333
561.378
255.314
70.7257
228.153
-19.2081
34.3605
204.442
37.6051
-25.3902
-12.1727
-2.04128
-13.5475
-28.3632
7.82411
-11.8369
8.96024
-17.1997
-0.969228
17.1994
-6.42795
37.4
-8.97613
51.0169
-1.64899
-1.38601
11.4554
-18.625
2.32868
-13.0507
1241.98
510.084
10.865
54.5181
-15.9709
5.51289
19.6684
7.6541
943.307
14.3998
-30.7904
-34.1615
92.4344
-31.7163
-0.490861
12.3117
-39.4657
40.4088
4.55549
-9.84123
-37.038
17.5118
36.8867
32.7521
29.8921
135.96
-0.276122
26.7248
40.705
36.1081
-24.2833
14.4396
304.516
-0.799065
5.47766
477.777
23.3767
31.5769
6.44349
28.9525
34.9921
23.6399
19.5135
13.0164
5.2424
0.888097
-9.08179
39.0426
5.12252
33.3261
6.96084
50.4811
22.3659
51.526
108.626
54.6556
76.6146
21.3078
38.4815
55.4212
224.936
76.1922
16.6638
-5.92098
21.5105
13.5023
132.003
30.6785
779.124
50.9606
8.69474
-35.1057
-18.9185
232.315
25.5167
-6.27397
-43.1296
-3.10743
1.83154
-30.4755
0.70511
283.117
-45.9362
-44.3644
44.989
17.1292
-29.6496
-9.06368
7.96897
37.8079
-9.0865
-15.1985
-32.6161
49.8127
274.045
1.51282
16.9597
-9.41271
-13.7863
175.591
-8.70753
33.3013
12.7512
-10.6092
565.754
158.173
11.0757
149.084
16.6339
-9.85911
130.701
243.161
28.7383
43.2718
91.7994
56.8217
197.584
80.1391
31.3882
24.8062
290.188
328.304
46.3834
48.6816
17.7106
53.7713
105.038
13.4792
8.15718
44.5284
22.9014
16.4304
38.4979
7.88041
2.1374
17.2372
-16.7286
266.91
10.0251
3.63239
13.4403
9.20614
24.9871
4.18549
19.2706
18.8601
-7.09465
40.1738
10.1844
170.529
-22.8025
36.2511
30.7
28.2473
15.9774
55.897
28.8452
12.8197
326.983
4.13193
30.8034
49.4191
55.9481
14.3169
140.883
103.575
18.671
25.5167
124.384
13.7592
-24.4054
10.7539
2.57918
30.1179
19.6561
-10.6313
-11.366
56.2334
67.729
58.4027
156.02
35.6528
112.8
-9.5763
31.1021
41.1143
27.267
92.7239
343.223
19.7702
184.024
16.5924
23.0586
3.44634
17.6185
3.57946
34.7659
24.1302
15.434
231.895
22.0054
-0.467412
3.91643
28.7693
188.253
40.3012
42.9363
50.1708
27.8588
37.8092
-9.96288
80.1748
6.52704
9.61078
16.7755
155.79
62.2384
377.104
14.5435
259.769
6.67494
35.1248
45.3906
63.119
-1.31645
1.83276
12.0721
15.8998
31.7295
21.1061
84.7991
20.121
43.7487
55.6274
17.3354
47.7446
22.3958
28.4715
42.2566
-0.57632
76.5606
197.265
-2.3985
46.2988
-15.6662
23.7964
8.4138
130.386
413.087
-8.54328
16.8175
4.40292
-13.2342
33.6377
4.07001
9.20614
-12.2835
-15.641
-25.6127
-27.2969
21.2192
-13.0654
14.0446
-15.0625
31.0132
-3.1248
37.1881
20.9224
26.0149
19.7408
46.0509
1.92193
73.7006
54.1451
42.0599
41.8677
28.0697
23.8096
54.2293
16.623
30.6482
98.0018
50.0236
5.88364
269.256
-6.73706
169.533
37.6981
37.7666
7.25505
220.177
49.3539
7.19994
8.39077
-21.1052
-14.2874
46.9845
-18.4752
74.004
-6.88313
-35.7289
-3.73674
-3.4855
-24.0274
22.7954
34.2059
-24.0363
26.2825
30.341
-10.9606
-28.317
-15.1076
-16.4355
-30.3463
-2.71803
-36.5867
-0.0298069
25.8996
14.8629
19.232
-1.40793
35.1136
11.8896
78.1162
-33.2644
34.6261
22.8493
-10.2173
-1.38619
16.3422
47.3524
19.7573
7.88041
2.1374
75.3332
46.8322
45.1156
13.911
47.6787
5.57308
9.25459
18.6452
326.409
43.3176
37.3171
328.519
547.178
316.069
109.32
2.404
60.0896
682.562
42.0478
-6.68215
52.1413
619.432
20.6039
38.3484
58.1872
14.6788
109.34
47.5666
39.1115
73.1517
61.9805
30.97
46.5267
167.084
28.8452
200.418
27.8122
43.4873
295.047
289.992
40.9556
16.4799
440.766
145.502
54.6757
31.6813
31.1389
25.5852
17.5624
24.3368
82.15
53.1146
7.45374
26.942
65.7251
56.4874
49.6412
32.4723
29.8634
89.9666
60.2327
22.8243
2.18072
13.445
13.164
253.355
30.2689
7.29029
6.73926
59.855
86.6381
-0.361243
44.1336
45.8722
268.261
2.90364
47.2172
134.659
43.6087
104.646
125.348
46.683
61.0028
200.292
2.31556
3.25935
179.443
39.9827
47.02
40.0137
24.4866
28.9577
40.3012
393.387
20.9426
12.5259
155.137
3.41507
40.4237
18.6496
24.6056
29.9037
49.1199
11.6615
33.9583
56.433
39.4711
45.4322
20.6825
27.587
69.6782
-16.6964
0.895727
26.1276
105.875
62.002
61.2515
346.201
4.20353
464.34
-1.26895
-11.1015
55.7311
730.079
-13.0021
-14.3401
89.8255
4.23947
0.466138
21.9951
105.593
12.5238
9.83915
43.9965
52.3809
24.7233
11.3345
2.23478
-18.0798
18.2915
67.879
104.511
-28.9684
-5.23805
-22.2255
28.4816
9.35083
50.7378
38.2738
-6.66922
-5.67131
25.0176
26.1212
405.12
133.894
17.4238
130.536
45.6018
-1.43671
-5.09226
33.8526
-37.0797
-21.6704
-38.5413
1.54152
0.990049
7.4854
225.755
17.5105
10.615
43.8185
18.4967
3.81126
76.973
-2.76323
-7.20374
-12.3843
24.2562
3.44935
-15.9709
7.88006
-4.23605
-32.133
31.4725
13.4793
44.302
24.6906
31.6813
44.9079
94.8571
-31.1633
-9.67919
1.38361
64.4234
78.8436
-12.853
-6.58082
-18.1275
-30.5866
-2.50445
561.755
-21.5062
27.4578
17.5977
7.67629
17.6885
-9.2204
72.5826
17.4424
16.9597
-15.6603
-30.8295
22.994
15.5623
-34.035
13.8704
16.6979
-0.841377
-44.5361
14.5037
-21.0821
26.8643
3.91643
25.4237
5.53192
121.823
-12.3486
11.7524
-14.3077
109.961
-12.774
41.7564
131.789
-3.78033
4.92562
-13.7227
54.4792
13.9644
-8.19053
-8.51467
34.1274
7.72134
-7.38056
39.81
26.3047
57.572
64.056
38.976
-16.6964
-6.60054
335.349
437.585
100.233
42.7662
51.0911
27.6173
94.3485
16.272
2.34289
7.40328
-5.26174
17.8937
36.905
7.22014
37.9692
74.4382
19.1248
24.3434
144.441
165.71
133.886
40.0102
16.7509
39.2599
195.225
39.5695
57.9319
53.3088
99.8827
9.32139
-3.45959
31.5464
-2.37374
5.2151
29.8664
176.039
28.7155
41.2825
30.9112
5.55223
38.5095
32.4825
12.8253
22.7965
29.763
-1.18096
27.3102
79.3228
31.2146
95.3745
23.3192
38.1196
37.44
95.4587
70.9709
39.8045
25.026
51.1502
-24.1014
57.4868
7.06079
12.0036
105.815
251.342
189.566
-15.2337
8.40726
58.7242
20.3184
177.057
32.3057
37.2494
87.2769
31.1875
-5.64379
18.4168
-10.429
21.5631
23.6885
-0.630383
35.1429
246.766
17.8492
14.4114
40.5763
50.7798
102.021
-12.9685
20.1088
24.9387
52.5669
21.821
16.9591
26.6024
473.865
79.2806
-0.301788
24.1488
-46.0997
14.8239
12.2771
42.8708
-33.2917
5.13341
16.3832
34.3605
18.909
25.0212
-3.62436
2.72082
61.677
91.577
19.0685
-28.7035
55.8119
12.7854
38.3862
131.425
161.503
29.1793
41.1383
244.023
-35.1902
47.0767
82.947
22.6998
-54.2322
2.32868
18.8084
12.5944
159.633
35.7774
-21.5931
42.9942
8.42404
-11.2742
34.3329
21.4221
7.05057
20.1438
14.7007
13.4609
14.5243
24.3188
271.83
204.634
-4.96129
18.2915
-1.46146
25.8007
135.949
45.3617
-14.7292
2.24463
44.9581
3.8861
38.2738
67.4173
29.8693
-0.0955091
17.0807
-8.53537
32.4164
-7.5452
-19.3892
32.4834
-44.5402
-23.8329
31.9786
-20.2131
58.9144
2.68818
297.644
6.61225
43.0927
-30.9921
-16.7755
-1.23021
108.066
-5.86613
33.7963
-4.6373
14.6675
10.2661
87.0254
65.1044
16.5927
34.0941
8.69474
20.9425
19.2422
-8.21649
1.2223
193.725
489.105
-2.18293
28.7517
-31.9016
-26.7274
81.29
15.1254
138.946
-4.70675
83.072
22.3672
16.878
2.13669
-14.6571
-14.6859
-31.3864
11.29
5.97813
11.5282
-30.191
27.354
27.9959
43.5346
-19.1019
-15.8365
55.2426
-7.22704
-27.0814
26.6024
10.9702
43.6087
23.0586
-2.17585
56.0079
41.9814
-9.539
17.8993
-28.3437
-8.92883
110.087
-11.7118
51.2271
3.91643
88.7394
9.4941
-34.7605
25.3087
1.70685
25.8079
-24.6151
4.07598
7.46646
-1.27438
66.3997
12.6728
10.7735
-14.5492
11.5868
-13.5867
-5.66628
-16.0225
-28.6876
9.46041
-24.0021
675.325
-15.4417
-16.454
-15.4288
19.7573
-3.36399
20.5952
-42.9656
23.3158
149.876
2.52885
404.683
-5.71771
-10.9225
2.08818
-32.0233
-14.1576
-10.6872
-3.79707
12.47
23.1131
-40.7921
-25.707
12.0628
13.1076
6.48926
-5.53106
3.43443
6.26606
25.6076
70.0554
-3.99206
14.6675
43.396
30.7192
22.3822
-2.8524
13.9368
53.1673
-0.487913
20.3408
-17.2532
97.8123
224.212
37.8091
11.746
-28.2888
13.0488
19.8945
46.1999
-33.0374
-46.8777
18.4318
8.13697
-17.8462
58.5426
27.3068
8.69872
50.5782
182.6
32.8075
351.65
-8.09784
-28.7414
203.809
14.3821
15.9751
29.404
29.3319
308.078
65.7723
64.5402
-14.8426
36.9754
41.3225
53.6801
-18.6481
40.6579
55.0107
67.0345
79.346
41.9524
31.674
10.0747
364.947
-7.04802
28.5647
283.454
50.2901
46.0829
40.9507
34.794
48.6354
127.445
540.501
106.792
-1.27438
40.7838
-11.7153
-27.6676
-9.66217
-7.15385
171.946
93.6592
10.6678
84.7456
-0.436239
403.941
15.3767
-14.7292
131.555
1.85456
-18.6027
-36.6888
34.5602
20.5656
-1.21928
-28.2267
-12.7966
-11.0303
117.902
-17.9057
24.9201
-18.7896
45.6018
-27.6736
82.9888
33.8526
79.1124
-19.7964
560.013
-25.2469
13.9855
9.05663
6.33717
-16.8035
2.01035
207.132
-14.7
84.2263
7.19748
615.589
2.69244
13.8119
3.26022
18.4668
-13.5051
21.8132
37.8091
21.1163
-9.54816
5.55255
-36.3275
3.09636
-10.5486
39.0465
-78.7533
-6.11266
-10.5393
5.75503
-5.35678
12.1598
90.5683
106.7
54.3593
30.2477
-25.9015
47.1583
-4.21246
18.1302
15.9751
-38.6243
37.6614
15.8144
-31.7092
-6.12813
11.8202
7.58933
9.32796
-13.7863
75.3281
22.2146
0.505189
307.917
-11.4585
0.751908
9.20166
-0.841377
-43.3362
-57.6546
-24.8516
-45.461
30.6124
18.909
0.658328
108.82
240.727
-12.1727
56.0548
16.4376
165.246
-2.46661
-9.78042
-15.3256
2.7789
-31.6187
-10.9116
85.4013
-22.5799
-14.7498
-11.3258
13.5127
-23.9458
24.5879
-5.13415
-3.53713
277.477
-22.0342
26.3047
5.59239
442.879
-23.5555
8.89944
56.6653
20.9571
-41.6977
-1.03002
-38.0579
-1.78398
-10.8837
-27.4501
-18.3281
-0.436239
-5.23805
-40.9661
20.9853
46.8322
286.87
-12.326
120.767
-13.1676
27.8287
-6.67498
-16.0251
-0.722923
-23.59
7.11646
-0.985969
-5.33366
29.6723
158.796
-3.2182
13.2379
22.8904
34.5516
-1.05996
46.8408
13.9855
45.0687
-4.06183
30.6289
23.7335
478.602
31.6152
35.6704
18.8769
15.9774
162.719
26.5295
57.9894
27.8122
38.3771
64.102
40.1738
36.3007
363.081
29.7112
70.8279
52.8347
119.265
65.9201
24.8644
26.0591
52.4042
44.7364
-6.58526
45.6058
46.5553
-0.979556
272.186
123.456
-4.55234
-0.671614
74.9411
3.42424
-51.6584
134.007
31.1847
85.5767
8.90601
-32.4696
228.992
-1.59023
9.16436
2.99113
9.25521
-4.53524
-5.1911
-11.6056
-23.4682
15.2618
300.88
-10.8789
-34.0074
-12.6133
32.4289
-80.8866
26.0229
-6.74436
-26.4056
-6.46358
175.93
11.6859
-21.1035
-9.83774
19.399
20.7385
-19.768
-19.6689
-4.17714
-60.2223
28.4388
-45.5701
-2.28415
-17.8358
-14.7521
-50.267
2.94238
363.478
26.6311
-20.3897
-7.28526
-31.7434
-12.6639
7.56401
-23.0128
-7.87568
-26.0667
-60.9485
-7.50552
42.3243
25.9518
19.085
64.1545
-22.3571
23.8812
470.899
-27.0311
-35.1611
3.87836
-1.04737
31.9755
42.7519
226.808
206.74
29.9553
91.3583
67.9097
35.3154
2.21649
61.8001
40.1994
-8.07284
31.9492
52.8346
51.2607
57.6469
64.1309
74.5264
21.6313
-3.4848
37.8519
46.8322
20.7527
58.8885
88.9082
20.5656
38.1361
16.7509
24.2674
17.1885
-22.2747
46.6875
-4.78724
23.046
365.394
41.8537
7.93362
28.6409
82.5784
10.1887
-6.68215
20.2822
19.7307
140.544
12.1115
24.454
-7.80996
392.324
41.9444
189.344
86.3433
0.9849
10.9194
39.2488
31.5603
87.1028
-7.11247
531.747
14.7186
112.057
4.109
6.82067
789.483
1.69623
-8.67452
78.6847
36.248
13.0759
31.3687
-8.66522
236.398
-0.95862
9.98347
-31.9807
35.6186
41.4921
82.7944
-18.434
442.752
5.94878
35.6528
41.5854
43.3874
27.905
137.924
16.0795
17.2977
38.9941
-15.8365
480.656
5.89142
37.8468
52.1996
54.8531
72.7868
41.0154
-8.61842
11.0757
36.6399
15.434
44.4942
-6.08961
49.3531
54.5162
287.39
45.1014
19.5874
57.1678
-11.4116
54.6758
23.7703
27.7009
9.03727
25.2677
20.8552
51.6681
26.1458
35.5259
65.9865
90.1802
73.5766
63.9293
3.86384
101.654
46.9194
57.572
75.3004
312.59
5.79239
237.028
28.0017
62.772
67.6242
8.14818
55.6293
8.86956
29.1797
25.8086
43.0737
56.8217
58.9034
42.6578
66.9955
33.4414
80.9273
27.6428
65.5482
124.532
31.2826
71.3046
43.4642
254.424
26.6495
4.76475
-12.7343
4.01147
37.8519
44.9581
28.249
60.7972
13.0693
73.7434
14.8768
22.3933
-9.04846
52.688
20.4505
68.3013
28.6682
29.9361
83.6845
54.9722
26.6743
36.1372
51.6563
145.642
14.8739
17.4711
-9.31732
100.252
-20.6847
55.3761
30.6084
40.9363
28.4187
57.874
13.8116
49.7259
36.6806
5.67007
23.1008
4.04066
13.8527
52.3672
50.301
21.5105
11.6282
45.671
25.749
25.963
27.7243
170.901
24.8644
5.44437
35.5376
48.0055
55.5702
-18.0448
44.9516
256.438
28.7517
-18.7832
-0.490461
10.0754
790.989
-7.23085
280.151
259.234
-35.7289
125.574
19.0033
202.735
-16.5599
-14.5198
287.059
43.4595
17.1504
11.0384
-30.7421
-16.9817
-6.4093
32.2902
-5.98344
-21.4587
-8.47567
148.32
29.1406
99.691
-5.89643
-21.9836
56.7918
-15.2943
383.969
-25.485
16.6979
-22.7215
55.7332
-13.6018
-32.3265
49.3531
146.345
90.6135
35.731
2.81986
-17.1188
176.132
75.77
-13.5642
17.3099
104.656
4.09055
-17.3348
-19.7707
-9.9469
-7.40618
-3.38742
15.6534
-7.94542
22.0526
71.5987
24.6262
41.6
33.7137
-4.79515
24.3137
38.1361
13.0027
134.837
9.69221
7.71037
-20.7789
-15.0415
-47.5001
11.8687
0.437356
186.062
26.3564
-35.2056
-36.6672
9.03778
-6.50622
14.9817
-12.2514
-24.6766
21.2586
36.852
278.992
11.3075
-23.378
9.04533
-25.5027
404.692
12.8197
-42.2078
178.42
17.685
-1.18065
166.304
16.5927
8.98368
34.9317
135.261
129.241
-17.5868
23.7111
-21.793
-5.93106
36.248
-22.5313
199.356
123.821
44.019
-34.9941
-22.4774
17.1292
-5.28674
80.8915
174.761
4.07472
-7.45069
26.5929
42.8975
71.0994
-30.7722
9.80143
57.7348
-4.5921
12.1391
279.505
240.91
20.9802
9.0961
39.8606
24.9327
16.5648
20.4007
30.737
9.20166
235.291
-7.72894
23.8795
-17.334
19.368
-5.4539
6.28053
223.138
-23.5161
323.285
31.6919
25.8079
-48.9779
67.7942
37.0712
-19.0737
15.8974
-16.6261
-10.9116
21.683
1.78296
-12.8757
13.0371
0.394202
2.36212
26.4479
21.0693
464.836
27.587
112.782
-30.9634
30.9128
18.8985
6.27411
132.466
65.0915
8.56501
9.82573
333.155
13.7236
22.6317
55.4152
22.3785
38.5348
3.46349
356.658
-13.072
32.4522
33.651
6.68875
31.0546
-15.2701
1.0516
-29.956
38.8311
23.5199
50.2081
16.8991
69.9557
15.6359
36.1776
2.41627
-8.53082
-4.67559
-6.08252
36.3733
-24.8531
39.316
-33.5355
-0.070992
25.889
99.2957
54.9476
-23.5555
-6.06789
23.892
9.81367
-13.4103
646.895
-21.0829
2.71811
-26.8135
-7.13555
5.17305
6.0348
-12.7343
-10.9811
607.568
18.7212
-9.23236
-17.9482
23.3158
19.3954
-7.61201
45.2995
54.562
26.0727
6.45716
15.5498
-20.6637
85.5585
9.99459
-8.93297
-27.5811
-31.4575
4.5665
27.7784
-25.2469
2.74113
5.3085
23.1327
32.5741
157.178
43.1666
11.3807
-0.889166
12.7935
19.0332
21.3489
-2.8524
-3.36433
-2.92976
49.4191
35.1193
8.98368
64.0791
38.6798
45.3054
19.2422
-18.9185
11.1747
18.0204
16.2148
8.19208
-7.5223
18.4318
25.0036
-19.2311
667.873
20.7476
28.3764
74.004
49.3389
-25.9015
7.80291
-14.5198
5.94878
22.5344
9.72626
-14.7087
-20.8207
-21.4018
103.505
-5.98344
166.762
12.0518
29.5394
37.1895
24.3188
8.34031
14.416
-3.65805
-35.2465
-10.5835
13.5311
1.43783
-2.73152
-27.7268
-1.61073
32.2297
-0.0195014
-11.1064
-1.08157
-0.0491138
58.7508
-3.84364
0.321875
3.96224
14.8283
2.70902
43.6608
603.4
21.239
6.05955
38.0113
-7.09465
-27.2969
37.1488
190.271
13.1076
439.399
20.7059
-30.2988
465.412
503.494
32.5741
-17.1105
-7.43314
88.2174
54.0229
83.1931
54.2413
127.138
-1.18065
29.4971
-5.89609
-0.386646
24.7237
8.69474
24.6906
163.545
1.80442
-21.335
18.0889
-14.2967
-24.3889
16.5577
204.914
-22.9793
-16.1615
-1.74124
-10.979
-17.8252
-23.7497
-35.7289
-11.233
-1.61144
-5.31555
9.84304
20.9413
3.79371
13.4744
17.1504
-30.191
-19.4977
33.6181
-12.0315
-27.6799
-4.10938
-0.843968
-40.3348
-24.0936
-38.3258
137.172
-15.2668
-16.3614
11.8142
-5.92399
-19.8628
14.8239
-42.662
-26.7257
33.2498
-22.9562
36.2346
5.74597
-29.0393
72.6596
-7.16841
-17.4591
-2.28415
-41.5625
29.0158
213.884
-39.0226
210.964
9.6131
3.66676
82.684
-3.26008
-24.1519
-39.2397
96.969
44.1083
90.3682
-2.47336
4.57585
552.07
365.158
39.6997
-5.18594
19.8094
45.433
1.44576
446.633
-5.47934
-13.6093
447.791
133.029
53.9022
-3.30479
52.182
16.3984
6.91969
37.5714
-16.5059
83.1198
55.7728
15.4051
68.483
30.3692
9.63367
39.7259
5.76017
13.911
34.5602
37.4322
92.484
16.7711
148.373
58.3102
38.3163
66.1495
-13.1674
12.47
34.3574
52.9112
114.848
35.7267
19.1423
25.1812
30.7992
368.858
50.5889
73.9556
183.75
8.1196
25.9438
20.9224
18.5186
-6.80316
30.9852
390.879
-7.4484
354.811
18.0962
-11.351
12.1401
41.6133
28.9294
-4.92878
23.8749
-2.14796
16.4799
24.7237
-17.5422
11.5722
-3.24657
5.44437
-11.314
1.2223
-8.67452
-0.0260332
24.054
-3.10743
-28.1535
27.6205
6.32731
15.1254
-37.2159
-40.314
-5.00906
-16.9882
13.1299
15.2552
230.817
19.2134
19.0672
63.7638
17.2225
20.8986
-0.205973
-5.73732
179.123
91.7994
4.34782
169.473
138.235
25.766
-3.30479
18.4488
242.097
-2.34228
138.637
-23.5188
-19.3172
-16.7765
-24.0021
-12.4576
22.9014
20.1785
10.3869
259.005
-10.9811
35.9778
46.9896
195.695
-5.71771
4.07001
9.20614
411.255
13.6757
-16.9155
3.09964
17.4909
-5.18484
30.515
20.7342
-36.6672
4.73818
15.8596
24.454
-13.4322
3.11877
304.314
-17.1105
-7.82126
-44.2434
42.9969
-15.2913
-30.9634
245.886
208.84
333.096
8.98368
62.205
248.575
34.061
214.145
-0.177831
24.2932
8.71856
-11.2704
24.054
4.38884
-60.0126
-51.0902
5.88762
-0.95862
-7.48488
-1.5386
-65.2857
-12.6458
60.2967
60.0157
253.355
45.2614
25.4799
3.63301
24.794
-20.976
-8.34023
454.419
-17.7111
17.2321
-15.2668
8.00145
6.19201
325.786
46.6376
-16.1147
3.57946
31.0177
-15.2252
-44.5361
80.0961
-24.8462
-43.5709
19.368
-14.8242
-8.52357
-39.5226
-4.17714
-41.4817
0.32785
55.8119
14.0233
-25.9965
-22.156
38.5496
-0.0911103
-31.6164
31.7778
313.386
356.298
7.61197
-3.29352
12.5944
28.4487
132.679
-22.3186
-4.72647
-15.1018
19.6684
20.7726
126.214
64.9996
10.7436
2.32947
-7.92457
-22.9797
4.81539
7.38593
4.80158
3.46349
-35.5608
13.7115
33.651
-25.8751
-6.42971
117.262
8.74906
-7.77387
36.6589
26.266
90.3463
-8.02055
-12.5032
-14.3492
24.3331
13.9258
183.213
38.8845
-7.05292
18.4488
-1.53165
7.45218
-6.65222
-6.19877
17.2273
0.660911
38.9062
44.5413
6.00634
-44.7142
13.099
2.01203
2.66656
-9.48608
3.65262
94.0252
37.6954
20.4505
-36.6464
-3.79707
-27.6736
-1.34413
114.437
221.541
0.818368
-40.4153
-5.95475
-21.4987
3.73727
-21.6217
262.46
-34.0469
-4.97834
95.885
64.4113
439.532
72.2878
-18.6928
26.849
18.0962
11.0416
53.3043
60.6084
50.5585
35.054
162.925
-0.243615
536.432
28.7741
94.2537
57.5199
15.254
91.22
37.0458
28.8702
315.06
19.0259
17.7776
43.7317
52.1775
-15.9721
244.075
91.5973
25.4327
33.0616
-16.0512
21.5631
19.9403
3.14656
40.7651
29.0936
36.9002
9.65416
-26.4429
-19.4977
-0.115119
-60.7572
-20.1836
61.4829
-8.34023
135.827
74.1182
-20.2492
-28.3852
219.836
28.834
-9.55546
0.768361
605.419
2.32232
30.4547
99.0158
7.15892
49.2171
405.264
27.6173
8.14146
21.8942
321.358
1.78108
24.7233
34.7603
8.79401
30.4729
70.6901
7.99706
311.175
23.81
-11.9181
104.381
-13.9175
20.4702
275.378
30.873
-13.8414
25.1357
31.4793
105.836
-40.9409
393.241
31.452
19.7972
119.405
35.4886
42.9806
3.41559
56.2111
1245.25
33.8243
12.8048
8.14012
25.6076
23.2038
1.63013
7.55939
27.2218
133.351
0.734189
24.2562
-24.6616
-55.3263
442.663
-2.92976
13.8119
12.6305
9.09644
25.8503
14.3169
69.842
12.9406
13.0488
10.5242
29.3333
-28.137
16.5577
36.248
305.43
-6.11266
0.13283
13.3839
64.6337
92.4424
3.62652
0.011389
52.7365
-31.5237
-52.1672
13.445
-3.70255
4.10406
50.8836
-7.70224
18.6255
-15.7796
2.30516
-13.4797
2.90416
15.8872
-9.10111
-17.7111
30.3506
20.3405
0.505189
86.7769
-24.6646
1.66001
195.655
16.0252
-18.9733
-14.551
-21.0981
17.4939
200.649
4.59489
459.116
-1.27438
32.6665
1.42837
-4.21903
-29.5417
42.8117
-1.53165
-17.3348
39.3113
5.71228
135.293
-31.1982
20.1656
-25.8243
29.5488
276.504
0.384144
9.74089
7.47676
-8.57784
-21.6617
-31.9749
1.77856
-1.55219
-1.65996
-5.78639
-1.03911
-18.7896
-28.7595
9.99459
51.1297
-7.09465
45.796
-51.6597
27.7784
506.988
-15.9995
65.2786
-10.6005
12.4891
14.7486
5.68532
24.4991
107.807
-15.3175
39.6479
585.443
29.8784
338.907
-27.2153
-23.5445
41.9229
-0.487913
35.3334
58.4569
-2.54966
28.4388
-29.4835
-26.4148
9.30068
3.02791
27.4592
-53.6521
-19.0495
-21.8481
-18.7832
-24.8533
-14.2874
-5.48937
-12.853
8.41171
36.2204
-33.8548
16.878
-29.6496
-33.2605
33.7788
24.6467
-63.9242
1.11706
-25.15
71.6456
37.1201
16.0226
-4.72754
5.89142
-42.0739
45.3431
21.1199
73.8405
-3.9168
4.78082
-42.662
-39.8442
-45.461
-45.445
11.4127
-33.6094
-31.0124
-6.55047
421.498
-5.87442
17.1944
56.7489
13.7224
37.4491
-15.6891
-11.8486
2.00535
-10.3985
3.2053
10.5324
33.2842
55.496
12.2971
33.2508
42.2342
24.7759
184.933
0.557618
-10.1372
15.8202
149.916
18.4555
54.6923
17.3029
15.1242
-0.481631
-28.5393
17.4717
-22.3459
-13.6093
32.9264
-10.191
-11.529
15.578
-31.8126
13.7115
28.4729
2.06177
-17.6741
25.4324
31.2379
16.589
27.2885
13.1475
32.2502
6.97198
57.253
8.97865
-24.3303
-12.5032
-3.10479
11.8147
3.71833
53.0735
8.30362
18.295
-16.4233
-31.5167
-4.21634
339.162
21.4588
-18.6506
246.164
14.5434
32.2717
303.162
1833.85
-9.10699
0.370561
7.47676
-14.2
40.1824
-0.0491138
144.208
-0.164193
364.404
150.483
260.446
-6.27069
-3.12387
-7.05891
-18.2107
16.9861
47.2533
19.559
2.68818
-17.7506
31.9503
-15.3062
10.0142
29.3557
8.21123
64.4113
14.1186
100.399
625.986
25.1933
11.8826
114.277
14.4393
125.444
48.4821
51.0489
28.7741
28.6614
18.1645
24.6243
36.8721
1408.18
-3.53133
32.1444
12.8772
14.0295
32.4873
-14.3518
-37.5238
-24.8533
-14.2874
-14.8597
45.243
-38.4399
8.1094
192.907
33.9958
-57.7606
176.469
135.405
-18.4141
-26.1913
41.5133
-18.9466
146.062
10.4573
13.5496
-28.4722
128.331
-63.449
184.688
15.358
55.9478
-20.1095
32.4289
18.5266
135.685
34.3329
28.9184
7.02537
97.8948
179.619
13.0744
272.584
16.29
31.9492
5.98291
23.1497
-4.19728
19.1533
608.635
145.32
54.7321
-29.7217
144.674
-1.89357
-31.7212
25.1553
-4.79515
22.4397
34.388
5.50645
299.755
32.181
393.39
15.8275
45.5348
5.57326
-28.7595
30.6093
345.358
39.4748
22.8904
21.4331
8.31037
228.304
30.9751
60.0613
49.3696
49.4407
46.9148
71.3508
-6.51136
55.897
-10.9519
62.5784
44.871
12.1401
234.642
53.1673
59.4822
175.888
37.0947
65.9532
29.3095
67.7941
21.1163
18.5628
43.0339
-2.59429
18.0889
-36.7855
266.091
89.6463
-9.86079
-41.0966
88.3465
-36.5659
-16.2535
-58.2177
16.878
11.507
-18.4052
62.1508
161.642
28.1566
37.8373
215.801
-20.8207
-4.50514
13.5496
-2.71803
23.3835
-10.9752
-19.5851
52.8394
-4.02236
217.897
113.014
3.44634
41.0154
-6.74436
5.45353
-19.582
5.38952
-16.4251
-30.4525
23.1161
136.975
-10.5861
641.054
-2.90137
-2.80234
603.02
-30.2373
9.69818
-19.3332
37.0712
7.1632
62.0846
5.95503
51.6681
39.2643
7.73903
28.0296
152.194
148.468
163.269
30.1961
131.3
6.07681
-1.80632
43.4413
35.2278
41.3996
-25.3412
460.911
29.0388
43.2614
17.5185
8.77765
74.4619
-10.1756
-12.6631
-2.30237
43.7086
3.89099
7.0054
130.378
93.593
21.6682
-26.5216
68.0518
-11.1979
8.0893
46.7695
33.7034
28.7107
34.5406
33.2875
-11.7153
236.576
14.5243
101.155
0.844048
-11.821
-12.7577
-29.3241
29.5359
32.2717
27.6748
114.702
-22.2255
65.5728
48.8637
21.4072
40.1824
3.69902
86.8618
76.721
-18.8362
22.8107
15.2066
26.0727
-4.78724
23.046
-16.9155
14.344
0.624259
9.80769
38.0113
138.8
-27.7094
-6.68215
12.7859
-30.8691
14.9817
-1.00701
31.9503
-15.3062
11.8883
25.0778
104.704
-26.1738
104.059
37.1825
-6.60053
8.31464
58.7895
130.697
166.405
251.486
23.6873
22.8166
67.9679
-0.177831
14.9229
64.8721
51.8221
17.5624
24.3368
22.1799
1.38361
0.13283
189.546
158.337
-6.88313
-1.99568
26.2483
17.1292
-9.03487
-31.5525
97.9241
9.69692
1.91964
19.0966
65.8761
7.29029
-12.0014
3.63301
79.7977
2.30516
7.13502
-6.46617
-30.9645
-37.2121
26.6024
14.7183
-5.11701
157.991
-2.17585
20.4007
-6.74436
37.3126
1.03269
-2.10674
-16.4251
1.38528
18.2732
41.8568
22.6571
30.6434
15.1163
-8.52357
44.0493
16.6994
42.6745
391.428
5.02965
70.8044
51.5046
0.240453
4.08096
16.0608
286.975
-13.1998
26.6311
-29.568
176.387
97.9395
22.6998
-11.1287
8.8463
-2.25348
-3.57794
-2.85241
221.11
13.7181
17.674
25.7912
-23.9195
54.0561
99.6679
-37.9495
7.45218
4.59218
21.9122
20.7048
20.9754
-18.0798
20.1656
412.707
181.348
10.3869
6.00634
-33.4699
15.3631
26.2174
28.249
30.6398
189.165
15.3144
324.428
222.85
2.70902
6.17943
-13.1674
-26.8854
11.8687
-10.807
6.15213
-5.50274
10.1887
10.1844
9.03778
-22.4997
28.9781
-18.6495
1.56037
11.8883
471.635
19.4556
-5.86613
11.3075
-12.1336
7.17127
84.6255
115.052
42.9969
-17.8449
328.345
6.44057
133.752
14.5046
309.582
18.0651
58.4238
2.37562
12.9406
13.0488
42.4518
2.56988
22.4628
24.054
30.6258
39.3129
-0.490461
32.5642
20.7476
-2.83269
-8.75719
-26.3585
18.7521
15.2552
75.2981
-25.7642
30.3116
7.54184
34.0891
-11.4504
-0.115119
12.3314
-5.1911
15.8872
-10.9752
12.274
101.565
26.7421
-5.05238
-13.4202
109.448
-26.4056
-10.2117
-37.714
37.9228
-41.7182
-19.224
-26.7043
15.6199
236.256
11.0772
32.187
72.496
142.019
18.7109
6.22188
17.674
23.9172
-9.84123
22.9321
5.33036
-5.27978
-6.09041
136.763
8.34031
-23.0654
43.1936
36.2682
508.285
621.754
-23.3462
20.9989
-24.0995
477.867
146.315
250.043
36.4343
33.6841
15.6473
14.8768
47.1735
54.562
45.5348
7.44733
42.455
643.429
399.613
8.0262
260.615
6.43631
29.6525
-2.75808
10.2374
50.6909
-4.90723
59.7262
39.4185
63.8545
10.3552
54.0229
137.099
-3.01394
50.4932
341.976
39.7392
-2.92976
38.1747
25.749
115.918
1.48742
19.1015
-5.29443
-7.6741
305.403
-8.14803
73.7844
31.5503
25.0036
256.705
239.39
-1.74124
2.13948
-12.203
-25.6238
-11.366
-37.1459
288.913
-3.27542
26.5635
0.283834
-26.4429
6.73926
24.2477
-12.0315
-5.1911
12.7572
14.1486
87.1017
266.387
-21.4592
11.6099
-4.02236
-3.24294
8.06608
-7.79805
1.84426
98.2588
25.7912
7.02537
90.3985
-28.4028
1.40586
-7.54034
-36.6373
1.29749
-7.40618
-5.26149
151.35
26.6495
40.7932
-6.47965
-23.9787
-3.4848
146.548
18.7212
124.481
49.5528
7.44715
-9.48608
-0.0955091
28.4329
1.70987
611.781
32.4164
-60.6186
66.2166
-12.6811
-18.2107
-1.75461
-55.8204
-4.80383
-14.1784
22.1562
85.323
-0.0108671
-57.229
-14.9014
-9.68403
381.68
-4.90723
-20.8587
39.4185
275.624
80.6327
62.4562
14.348
25.1933
4.38638
252.958
44.4244
262.251
82.908
56.8851
6.17259
218.69
246.941
13.8777
43.9709
20.8315
62.4724
170.244
103.968
2.32064
16.6347
62.914
311.36
45.893
4.36127
29.8634
103.085
92.0919
-3.41267
19.0473
54.8206
35.9338
-5.57662
43.4595
45.2614
-11.4504
59.855
-13.9056
34.1643
31.4979
29.1411
23.3835
10.5766
-22.3962
70.643
43.7663
38.9235
46.4844
2.50931
55.0709
249.066
-1.1057
73.1842
11.9488
10.7489
259.069
67.936
53.5347
-16.9569
3.75689
261.003
304.864
11.5889
60.4971
163.648
16.2624
39.4867
28.9569
6.802
15.8482
189.675
-16.4495
43.3286
1279.96
30.5847
4.55549
22.0431
71.6579
-5.91403
-1.53165
164.45
14.9484
-6.65222
28.2011
-55.5611
196.328
37.8939
7.06003
-6.47965
680.67
-16.6033
17.2372
18.7212
-27.973
0.792491
26.1878
10.0251
7.38052
1.77856
168.502
-16.0316
-1.31683
-20.6637
-28.7595
-20.1774
141.085
-33.3316
10.1887
-16.0525
442.269
130.178
31.9503
24.0492
75.6776
63.4743
7.55939
42.2144
-0.298785
-6.60053
-20.2309
0.818376
-4.92878
128.823
22.2149
-2.26071
73.4494
44.302
635.636
-37.6592
12.3982
42.4518
144.999
-15.0186
413.86
39.9961
3.70561
12.628
34.4383
5.75503
-7.23085
8.41171
279.849
30.2477
-9.03487
99.6322
21.0874
0.326585
234.304
28.4669
11.5282
-50.8058
416.474
38.9941
-25.2068
8.39092
29.1406
-0.27423
262.939
-15.2943
22.2747
-17.9888
-7.66494
21.6474
14.7599
-19.2081
79.3381
60.1384
0.658328
60.0939
103.92
44.0493
1.70685
7.06725
-41.4817
4.07598
-4.34068
10.8343
14.6595
-20.3743
-12.7856
27.3052
475.922
-16.948
195.297
71.6316
2.09914
197.265
45.1886
-5.50649
64.1729
26.3047
85.683
37.8191
22.1094
124.584
174.179
11.8963
5.02952
-4.2489
-23.2941
26.6923
18.3124
5.13134
14.1857
7.38593
68.5198
-4.03277
21.2002
1.92055
17.4596
29.9029
22.8507
19.8072
390.875
-7.77387
192.206
-10.8533
-21.139
5.65475
-29.3698
-8.72699
30.5847
-2.94077
23.9172
16.5748
-22.1464
-22.957
152.643
39.4455
-10.8837
-38.6945
42.6544
3.31189
8.51288
71.5987
-42.8402
15.3631
46.8322
10.1628
4.57518
6.27699
185.437
19.0625
2.08818
-5.78639
102.035
13.0695
-34.3817
83.0832
-14.5552
157.541
41.6311
12.0628
55.8894
6.61225
43.0927
-14.1255
-4.97834
4.99284
17.5816
14.7486
-14.9294
13.2547
-3.45561
63.6116
-4.04692
62.7399
15.3763
2.69244
40.0488
46.3637
-7.88291
49.0866
34.061
119.762
147.982
12.3982
36.8296
-33.0374
464.742
40.9206
2.51477
10.7539
-14.7271
-12.203
69.3518
4.01076
7.83173
-25.9303
88.5538
2.20065
114.364
64.0021
2.99113
-1.98919
-25.15
37.9124
194.542
10.4004
-23.4682
-1.60484
2.90364
525.104
22.2146
-3.24294
-22.7906
11.0303
-29.2332
235.964
3.51546
169.107
-41.7182
23.0885
6.42956
16.4209
-8.92699
31.5673
137.149
-17.3348
31.9492
32.2198
48.2766
7.90887
23.9266
12.261
4.13228
7.7596
54.7185
-3.76763
-16.7286
-6.70377
4.57518
28.0619
45.6324
44.8618
20.5192
7.71037
131.02
23.046
-36.2557
2.49833
-5.09226
22.6083
148.453
235.077
-31.045
72.756
-40.2394
33.7223
-36.6143
3.83927
-25.5931
91.1999
-18.0257
198.407
-14.8562
156.532
1.54907
-14.7
-34.8731
108.589
253.637
20.5734
-1.99272
31.6155
36.2704
6.17259
6.887
83.8975
19.4999
0.867383
65.8091
32.1444
3.50691
8.40726
-1.24589
95.281
-19.7202
195.349
7.26434
1.06986
6.82465
24.3413
-0.323896
64.6667
49.9254
46.2213
126.972
6.88582
23.4714
49.9466
26.417
9.52026
27.6051
11.8202
5.71474
55.6505
41.8923
18.3088
50.2326
6.25744
277.148
-12.3666
-11.4131
4.78082
192.796
-3.30664
33.7034
546.161
16.4209
16.3957
4.19148
16.5748
-12.776
-15.4607
72.0586
-23.0654
176.252
7.85698
-23.7019
-0.449153
-27.6984
50.1635
4.76475
9.75447
405.062
28.4816
22.4693
13.2564
-21.6617
-0.0491138
11.8992
-15.1083
7.81814
-6.34512
0.77284
5.52012
15.8806
-24.0743
16.5538
20.2076
6.67869
-6.15762
24.2442
27.9881
129.915
61.8972
4.6743
-1.94404
32.4825
37.1881
26.5446
112.222
-14.2994
55.4212
-5.57433
24.9749
377.917
5.41935
197.607
113.082
230.469
6.94303
9.25167
3.50452
-12.6693
53.137
3.36149
5.98306
68.6649
17.1944
13.62
7.31843
13.0488
6.77604
8.71856
-6.80045
1.84803
18.4318
-39.3979
126.946
-1.16896
15.1254
75.2281
34.6486
-18.1275
117.945
41.2408
43.3661
103.409
32.1857
-13.0729
13.4744
4.03197
-20.8207
-42.0166
81.0159
-13.4797
8.39092
1.02958
-12.753
-4.02236
30.4902
24.9327
-30.2868
274.366
8.52895
282.495
66.983
-17.334
-1.70577
163.702
46.9754
0.846757
-15.9208
93.5361
-0.429011
54.0957
198.979
-0.592549
104.538
-54.681
-6.59143
14.2959
65.7236
17.7125
-11.9387
128.768
8.85037
6.7843
18.0146
-28.9323
-4.61742
45.3906
29.6056
-1.70388
10.2661
41.8291
148.859
44.5319
42.6326
51.0431
54.0561
69.6829
12.6503
48.6816
6.46625
28.2011
56.5827
120.601
203.824
51.0124
48.2895
10.3869
159.68
127.7
63.1518
25.2804
230.366
35.4973
6.51012
16.5844
148.873
221.981
36.8662
57.3731
124.461
7.39419
16.4868
2.76216
15.2811
37.1685
5.12252
14.5854
22.6083
-33.3316
173.232
-36.6672
-4.08068
-27.1209
-4.75514
290.571
3.43443
23.1327
25.6076
32.5741
86.2702
-12.1336
340.755
44.871
494.455
-19.719
0.383798
0.818376
-19.9213
18.2527
282.71
-22.8754
34.0941
115.517
35.935
28.0413
96.7312
-23.667
-24.3889
9.06147
-51.0902
-8.66522
-37.2159
86.2184
-12.8558
-59.6635
-5.14949
45.3042
16.9122
0.355932
-38.2383
-1.98919
-49.5128
9.00909
-45.8216
32.7538
-58.9405
-13.3927
0.569816
-9.67212
-11.4585
85.0849
12.9498
10.403
-16.8964
-8.77064
-27.3036
1.42837
-29.5417
-2.1659
56.5644
-4.21634
329.259
-1.78398
-12.4576
42.6673
4.76475
43.3669
24.7334
43.084
0.137968
79.5033
25.1899
35.5581
21.2695
9.25459
-15.088
2.08818
47.6866
-13.767
120.378
13.2379
-3.34652
-4.80383
-55.4079
383.851
-0.884017
18.7298
12.1115
-9.68403
203.043
31.2298
23.2038
27.8671
1.93719
-14.0076
9.04533
-5.32967
-23.6287
37.3747
5.32341
-15.9709
17.685
10.0637
29.4971
7.22237
-21.0014
4.109
16.191
174.616
117.888
-40.0756
135.629
11.2184
14.6837
54.9886
-37.5238
-22.9793
-40.964
-14.0771
188.02
-50.7214
27.1853
179.236
21.8872
27.5005
55.6409
409.767
313.149
70.1624
-1.72414
44.4716
23.0646
-14.8995
-11.1519
3.1766
25.0257
37.0495
52.1066
13.7537
23.2118
46.6665
17.635
45.0732
-21.7844
-8.92883
55.7386
104.48
47.479
83.1172
43.2273
32.8049
57.9288
83.904
100.947
57.5035
82.0488
49.6306
77.0772
58.4289
71.1847
72.0219
188.81
386.501
85.9152
37.8237
3.27992
69.2964
32.7032
28.2011
21.2756
17.2792
83.8967
6.63881
7.88041
9.63367
41.6
28.249
85.1255
96.4044
50.5507
81.2396
35.4915
16.7711
56.5439
48.9398
18.5765
19.5756
53.0311
-7.5452
136.158
47.4759
15.4299
28.6409
211.889
-5.22059
30.8034
40.1695
89.6226
-7.44325
40.2816
-9.4403
32.8873
19.364
114.025
37.789
5.40014
40.0485
158.422
38.5546
76.8846
20.2897
-27.8185
68.2006
41.6133
100.144
32.5525
10.7565
16.5927
-26.6236
25.5613
39.6832
-10.7428
14.8147
5.55255
-30.7053
-6.27397
-46.2109
50.5573
3.25767
-3.04302
13.2513
-4.70675
-23.7497
26.2483
0.335462
37.788
62.3169
52.8004
-3.70255
-3.3922
47.1355
348.37
-8.25327
748.183
16.5054
-17.846
313.238
-2.71856
45.3431
9.0961
21.1199
341.65
-35.909
5.40814
27.9423
44.1362
24.1302
-55.7805
18.2519
-4.2315
-19.2081
30.6124
39.5237
26.8953
-29.1383
40.3012
-39.5226
12.6895
9.69818
36.8888
24.0298
-12.2136
140.795
4.08096
92.8976
95.4863
46.7703
1021.78
0.225072
24.8509
-1.66306
-5.50649
15.4471
161.507
10.865
-11.0742
-34.7115
260.386
98.3792
30.1429
-12.4665
156.829
33.2324
-21.42
-29.5297
-15.4208
90.5603
35.7501
-32.35
89.1484
97.3411
-11.2742
19.548
10.7987
5.1513
0.443345
7.20443
-9.83854
-11.2885
10.2144
7.58635
-9.00962
144.964
12.6693
20.0903
109.197
114.398
35.0544
50.0333
-4.70467
-12.0435
1.72952
53.3618
40.9472
25.2044
85.5919
151.076
8.2691
207.919
16.4868
-15.9785
15.2811
89.6424
7.08917
65.4694
6.22668
16.9196
10.2965
46.0058
17.4899
65.2991
52.7815
134.711
36.6806
30.0329
13.8527
24.2562
269.567
21.5105
51.2932
213.257
17.2275
1.19848
-7.1685
4.24969
7.42661
3.02791
226.11
-9.39636
7.1874
17.5073
-16.9091
10.0754
20.7476
-12.853
-0.95862
39.3668
7.75889
7.80291
22.8154
-3.70255
34.0891
5.90603
56.1069
-25.15
15.4236
22.1276
-15.8365
17.7613
-0.844489
69.8456
11.8142
258.319
192.815
125.394
10.403
33.5005
29.4963
16.3832
-6.08961
38.1087
48.894
26.8953
80.7086
11.0772
320.793
16.274
18.3306
258.288
8.4011
-1.63361
92.1621
34.8015
24.2717
-3.8295
24.3331
8.09595
45.7849
70.7688
-4.21903
9.0785
0.342419
-1.03002
-36.1838
219.356
218.053
27.6618
60.3827
42.6673
207.164
15.3767
-10.9811
159.666
51.5173
17.7545
24.0806
81.4061
42.071
57.4809
70.4916
19.5135
24.2608
278.856
-25.3488
-28.7595
124.313
-14.4626
58.2155
-16.465
113.258
5.61133
-17.8736
26.3281
-9.68403
-8.72647
23.7335
86.922
-15.2365
-54.2848
444.29
-2.76323
22.1638
189.573
218.126
0.638248
44.9363
29.4318
54.797
15.5429
82.7204
295.493
1.43859
10.1295
70.2078
17.0834
14.7513
13.0924
37.1725
-23.7222
7.45374
149.435
70.0456
146.31
28.3764
34.6486
0.613137
-43.2251
28.3736
-5.28674
303.905
-44.5049
34.0598
16.9122
19.0966
35.8911
-18.9466
-0.757005
9.25521
1.08696
-1.44297
22.1276
-10.2143
267.012
17.2321
74.6884
2.37925
-18.1708
-17.1684
24.1488
0.751908
5.45353
16.0252
-15.2252
-50.1583
-7.97963
-6.08961
33.9015
26.8953
16.9904
-27.2642
-12.1727
7.06725
-20.867
15.3204
-24.9554
40.8194
-32.8284
-11.0039
41.5623
2.94238
28.0199
-16.6238
9.28896
67.8606
28.3361
296.59
24.5739
-14.8768
26.6915
-6.14623
13.4562
339.376
-10.3487
145.231
47.0095
69.9924
31.2664
14.4918
248.445
7.95167
9.97545
15.1354
102.007
12.6728
-0.470896
-18.2973
22.197
96.9832
33.6891
-14.1485
63.8083
20.9754
6.28311
29.5488
16.0091
7.88041
-12.8551
20.9853
7.47676
-52.3359
-21.6963
-1.92318
0.654788
-26.3527
-33.8287
-9.04846
26.0727
-6.66131
-18.1834
107.259
0.119461
-33.3316
-14.1742
-21.6747
-17.7506
20.6039
-8.50327
-7.40512
-9.68403
43.7474
64.963
4.4631
503.88
48.7888
-3.61185
-6.51136
46.5267
-33.4407
-31.1249
31.7525
-11.5432
-14.0968
6.44057
0.693418
3.26022
12.8446
-19.1273
-9.00947
109.894
168.994
-21.9872
-0.177831
5.55255
19.963
-1.17825
13.0924
20.3059
0.640705
-1.91659
2.57918
0.13283
-9.10491
-4.70675
-40.6163
-3.73674
22.7514
-29.6496
-9.06368
-14.5198
-10.9178
-14.9469
11.6003
34.017
1.66809
-8.25327
-0.115119
139.768
81.0159
-15.8365
-25.3423
-5.35297
-13.963
45.3431
151.525
-16.3614
-28.4128
-2.99622
1.70539
-18.2992
-49.2145
516.759
-10.6171
75.621
223.138
-21.642
55.2937
5.45498
76.4077
-9.62256
2.20192
-11.8369
31.449
-0.333062
-2.84329
-33.4927
79.0436
-3.83924
-3.50537
58.0147
65.9865
2.29114
-1.64899
4.23618
39.5664
168.782
20.6825
-20.9941
7.66645
6.51793
9.26102
38.4091
22.459
19.548
3.30244
-6.09309
-22.0454
145.885
-12.776
161.126
21.4588
10.6678
9.46041
-21.8279
35.1581
17.2792
7.06003
-23.3462
6.00634
-25.9736
110.94
2.01203
40.1479
51.4268
7.44715
-22.1669
116.406
-3.91233
30.82
26.7942
5.57326
-28.7595
272.364
169.103
15.5225
-22.0872
62.6625
-12.3044
44.645
10.3604
363.558
23.3559
37.5725
10.9307
261.139
12.4891
317.432
1.63013
5.68532
-14.0076
10.9194
-5.32967
59.8635
31.5603
-4.72647
38.2997
15.6859
7.00835
-4.02202
-2.26071
2234.25
-15.6681
9.69809
-3.24657
-26.4148
136.737
-17.5868
53.6961
-10.5486
9.3443
-5.93106
21.2554
-0.0425234
7.0058
130.016
-24.0974
6.53764
129.924
-13.2401
18.7521
-24.0562
24.8356
294.274
19.0245
-8.25327
61.7291
-10.1574
-10.8133
1.51282
25.393
-0.979408
-22.2196
-0.844489
26.6024
153.399
22.994
59.6683
20.4007
-26.4056
214.676
1.38528
16.3832
-26.7043
32.4865
9.53863
11.9027
13.2422
-23.4171
-24.5301
-33.9854
-5.29435
-13.711
595.543
5.59239
49.3254
137.614
33.2875
10.7735
-10.8011
80.293
7.83868
-9.83854
322.295
17.7106
8.79376
1.96415
-25.8762
8.15718
27.6618
-13.9759
-3.36399
0.263336
24.7334
9.35083
-65.4543
-21.6617
-18.7898
-1.21928
-31.9749
-1.55219
32.0732
311.93
-46.9006
-13.767
-10.6201
-27.6736
26.7669
0.119461
-6.6779
-17.9266
10.9118
21.6048
2.74113
198.742
3.43443
2.51792
19.9854
-10.5294
35.3633
33.7963
22.6251
35.2823
-31.5666
-29.2509
33.6266
5.32341
325.109
4.56651
133.752
100.712
-17.1405
46.465
30.3459
48.0501
243.956
364.07
35.4294
31.7895
6.77604
6.8445
-12.4226
-45.0036
35.2984
-4.98149
-63.7608
-24.8533
-10.5393
6.53764
21.2279
-13.2401
13.1299
-10.9818
-7.1608
-29.6784
39.8281
-7.16968
69.386
-1.51813
9.65416
112.238
-13.8755
5.50708
-38.2684
1554.03
14.6313
10.4004
15.8872
-12.8492
18.7109
6.22188
32.6665
1.42837
50.1289
32.3025
72.7967
24.7053
22.0206
22.4447
40.1994
16.9567
62.5051
31.41
-3.33553
12.6822
-10.2278
-1.48992
-3.4848
50.5803
13.2564
-6.70377
113.271
29.9359
58.7508
-22.6045
-18.8362
9.69221
43.3176
132.895
72.0495
180.468
-15.0415
4.97371
45.6018
8.0262
20.7342
-12.7169
-2.92976
4.56224
181.452
2.86411
46.8408
71.3057
-11.5581
11.8883
27.4816
-17.1105
9.43345
31.9954
5.2972
172.707
-6.76208
31.7525
-47.1504
118.962
0.383798
-6.80285
-9.85824
104.674
-24.7495
4.109
394.752
26.5647
43.6051
26.1673
-4.46836
-10.0221
-25.5411
1506.72
3.43927
-21.8481
1.38361
-4.91709
-12.9856
-10.979
119.819
43.1149
9.63296
97.7869
-14.6859
-48.253
-16.54
22.8447
-39.5614
-17.6236
-0.361243
2.90416
-17.7111
125.928
10.9702
-11.5462
22.2747
-22.6575
-22.7215
-18.2992
192.545
130.717
13.7458
9.53863
214.302
-17.8939
-27.1652
-9.62256
43.4314
50.1897
90.86
-40.989
99.6583
36.6756
20.5236
1.7927
19.1349
-2.32305
51.7478
89.1339
93.2209
61.2449
24.9205
55.4551
-15.0338
141.383
74.1834
26.5813
13.5547
-16.7349
33.2516
122.323
-4.08005
53.5537
-27.6648
121.945
2.70076
26.3533
-3.09574
10.8928
-2.76461
132.04
149.35
80.7726
225.954
61.0397
5.00093
-4.02574
325.265
-33.7041
15.3836
-11.7687
33.7034
22.1514
41.7208
156.014
30.6303
-13.7131
14.0114
7.40328
51.6269
3.17181
-7.77239
51.0877
20.0903
54.8487
13.198
-2.42695
27.4373
14.4261
17.7841
-13.9175
22.3443
142.319
28.9989
-4.80091
-12.2769
27.4958
53.625
11.0802
49.283
-3.79707
192.38
36.2315
46.9711
15.3941
10.1844
22.1562
25.3529
48.7149
246.37
-0.313698
23.1327
83.7036
34.4482
1.63013
9.43345
45.1139
4.73303
57.7711
633.727
22.3822
48.4269
34.6289
26.6207
68.2848
33.4896
49.1748
23.1519
-5.07181
2.13551
16.2573
-4.863
25.2302
18.9575
20.9
-15.9556
41.8576
-18.2941
9.50316
-24.0974
23.1019
9.24872
11.507
-33.4265
-12.6458
-27.7844
-9.32475
15.3485
114.602
54.1419
-6.3792
54.779
-28.955
2.76872
-53.3183
205.873
-3.24294
25.9351
20.4007
26.9888
3.71833
17.4663
-27.3036
-2.31976
20.1438
37.9247
3.4563
0.342419
-15.4607
28.0669
-29.141
-11.821
67.5565
10.0312
91.3801
7.06003
88.4652
-1.5035
37.4618
3.8861
-16.0741
-0.0491138
-10.5896
35.5117
-14.6707
42.0644
-30.034
3.09964
6.24646
-8.93297
24.7645
6.44057
236.946
14.9817
15.8596
-21.8449
72.4592
-6.78129
-2.118
-13.0553
33.8695
27.786
-37.1888
-5.92098
6.51793
6.006
30.6785
33.2453
16.5927
8.98368
24.7237
149.25
24.6906
-3.24657
78.5329
-18.8103
-23.209
-15.6443
-42.4077
7.1874
4.38884
-9.86079
-34.9021
-7.36343
-3.48271
-15.9511
-33.1201
-9.49194
7.83173
6.09491
0.326585
-29.9395
11.6003
-26.4429
14.2355
-33.3021
31.0152
-19.7201
212.039
-27.0814
13.484
3.4739
90.4604
6.19201
-58.3978
-0.214058
-10.4925
112.275
4.78082
-17.0993
-23.9214
-28.5998
218.782
-30.4525
113.071
11.4127
-1.21574
2.72082
-10.2986
-6.05121
-24.6959
17.7714
-13.9242
187.316
-8.97613
2.09914
87.6321
38.6294
-19.562
38.3885
-5.95954
16.7369
39.8467
60.4363
147.558
21.2599
11.7132
152.692
37.5714
19.1014
28.7719
37.0322
15.4051
14.5563
27.2535
170.924
26.5003
75.3332
247.357
20.7527
57.049
49.3805
24.2471
46.7561
35.9291
48.5615
51.4347
377.245
7.44733
1.22558
49.35
-8.84039
43.223
43.9219
52.1413
14.1085
157.411
-3.81811
35.3141
56.5297
37.2593
29.1111
79.7841
-13.0706
13.7305
1.22956
45.808
-5.92098
49.1095
49.5441
6.31562
8.88242
22.2149
7.10962
180.271
12.4429
2.20183
7.99782
-52.6517
44.9079
25.5167
49.948
-21.793
104.922
14.6837
-14.3518
21.9983
105.653
4.01355
2.78951
-31.246
-41.3511
20.8774
-24.0562
-1.40136
-7.45069
193.385
15.2764
16.6606
1.11706
50.4847
-19.5278
-5.1911
31.4979
409.577
-10.3497
22.758
-13.963
60.3356
58.6012
-7.79805
71.0005
-12.3666
44.9478
36.2069
57.0293
261.924
242.198
25.9451
34.0756
37.0131
67.4223
0.360713
29.5359
32.2717
42.6673
155.932
62.1075
109.066
22.4693
-18.6027
47.6787
41.1803
193.684
33.6174
-3.84364
15.3144
22.7029
1.70987
2.70902
15.5498
-15.641
9.99459
37.9187
-42.5736
30.1045
-7.09465
23.3072
-2.93402
57.7635
47.8417
161.159
-23.4958
43.1947
31.5454
11.8883
-13.7478
0.71497
-10.2595
10.9194
20.5081
123.39
150.821
15.8109
11.9378
27.6231
12.8446
-0.386646
249.612
-17.5422
9.87189
-0.177831
7.42661
102.353
-28.137
7.1874
2.51477
-16.9091
-39.8458
51.3049
-24.23
-8.45488
-37.6029
65.6037
19.0033
7.83173
-33.4265
-18.268
4.07472
153.719
326.443
50.8836
368.434
16.7515
126.649
21.6448
-42.0739
22.8543
-4.02236
-21.9836
43.6733
419.489
1.66001
-15.1612
-17.708
84.1003
-22.0473
-30.4738
-17.35
131.812
9.53863
34.3915
15.1163
-1.02731
25.3087
-0.252226
23.9528
-22.8219
-15.9618
13.3589
79.0436
122.883
-5.37943
11.163
17.2608
19.1577
32.0842
171.028
24.5739
-20.499
39.81
35.945
-30.9634
-7.60558
-10.3166
2.0319
-3.09622
65.0915
-14.5371
-3.14302
95.7202
-43.5944
32.9264
-30.0954
-20.8994
154.259
-39.3089
24.2807
326.449
-36.4148
158.491
-11.522
40.407
0.0290606
-8.97922
-6.14648
227.793
256.355
-16.834
4.36343
296.073
15.5922
30.7924
269.42
8.89944
111.013
-0.291836
99.2814
-8.52628
-3.38742
-18.0798
15.4051
22.0526
-35.3439
-22.3508
6.41469
456.225
28.0619
-1.98981
63.6227
140.877
9.58444
717.603
271.691
36.2315
15.4299
-16.3367
52.5933
-14.5909
12.0628
-4.80809
434.451
-3.759
-6.6292
41.3206
10.9307
557.313
7.25233
39.4185
433.894
48.4007
8.23045
104.841
9.07154
8.392
986.143
8.31464
81.2783
155.06
14.7186
33.3465
43.4644
49.0535
-7.6741
154.827
10.5926
-38.6596
-9.39636
1.5652
8.13697
-41.272
69.4733
178.302
79.6262
114.931
7.50765
163.306
-29.6496
-52.1672
-14.6659
-32.0651
10.4874
-28.8981
48.3645
8.52636
-10.3497
-29.7158
43.469
110.296
8.06608
42.8895
283.736
380.267
224.047
5.38952
467.084
-2.36285
-9.8537
-13.5859
75.59
28.7693
-4.77544
-6.55047
-6.05121
-18.9929
307.675
-17.4591
-6.03229
-28.4441
-40.989
35.9401
12.3127
121.723
-65.3495
-29.5909
-35.1902
-1.64899
53.8989
27.385
-30.8064
22.0064
-4.61742
-7.08327
33.1339
-11.6238
61.8144
68.0661
60.7775
44.5067
5.33036
37.8237
130.716
69.2964
19.5847
16.9567
172.775
163.705
89.506
30.3977
267.555
31.0017
77.2209
26.5003
79.0813
43.084
123.826
2.66656
70.1675
74.9135
24.0806
6.46372
44.3624
4.89927
-12.3456
35.5052
-2.86003
-29.6965
235.633
16.049
18.2052
27.9923
122.628
33.4006
-51.4838
15.8596
16.9577
-13.4322
0.643857
37.5444
-7.35998
143.414
25.9119
-50.3073
-3.01394
-5.72883
305.174
5.5809
12.5652
11.1257
13.5676
25.6608
11.5058
59.3608
109.197
-9.54816
3.67848
6.8445
-19.9189
9.06147
-4.98149
-24.4054
7.0058
-14.2874
21.8172
28.0894
3.42424
-14.1771
253.947
8.69593
-10.0007
10.7801
464.158
-0.891454
6.91516
10.5912
4.47919
215.698
6.44411
-7.34634
33.2273
-3.65507
42.1241
16.0221
75.3281
35.333
41.7346
58.6659
67.1646
46.6376
94.4552
57.9274
150.958
50.3671
30.4266
10.7556
438.048
20.1473
148.679
78.8791
45.6359
30.1088
888.278
63.2726
164.447
49.1691
61.5523
11.5868
31.3909
33.6891
34.5772
29.4085
46.9417
58.4568
166.343
26.6495
670.479
753.759
30.2484
116.563
69.3209
13.2564
40.1479
271.69
62.499
71.0988
30.3069
77.6717
39.9126
433.797
0.288543
16.5538
409.921
7.08917
25.4194
10.709
37.3627
37.3584
47.4561
59.0222
183.589
47.8798
135.556
145.884
35.9149
14.7705
0.0631237
20.2897
-5.32967
4.48232
41.1228
40.9307
-17.8449
0.818376
12.8446
18.354
189.642
12.4429
28.4388
116.694
-13.2963
-5.69185
66.7462
51.8221
-20.6408
-2.18293
-20.6573
25.7465
202.532
37.7467
-23.4474
-38.7423
-75.0843
41.2408
26.4996
22.8243
-25.9303
34.0598
-5.57662
14.7866
61.0872
-5.73732
-34.5203
9.80143
-13.4797
47.7463
-16.5974
-2.71856
26.6024
231.015
24.9327
-30.2868
-0.214058
25.3955
-0.232675
-31.4176
-37.9701
1.3907
23.8954
53.1012
251.293
188.065
-7.3725
6.46896
26.0697
14.5635
-13.3707
-36.1998
149.515
-4.08119
37.4515
8.30362
48.28
582.364
-5.17885
5.33036
-20.2723
23.8946
-4.77815
258.045
-34.9463
158.846
41.6421
123.252
-8.35371
90.3393
-27.8477
32.2297
18.7212
-44.8396
21.4072
15.8196
-1.92318
99.9803
-7.59177
-9.04846
0.21411
-0.164193
68.0236
206.098
-15.641
15.6168
-12.6811
-3.62867
-55.8204
25.1812
-57.2819
29.6525
-30.8691
46.8408
-19.7477
11.3355
-0.313698
41.8733
12.4891
-22.7327
50.6629
421.801
-23.378
20.2897
41.522
-40.4953
459.04
-5.92098
-14.0968
19.1245
12.0628
6.31562
175.888
158.909
122.175
48.0501
-3.42037
122.316
-11.4222
159.226
-2.59429
12.4667
-29.2892
55.9131
158.062
-78.7533
68.1715
26.3698
5.88762
58.7092
-5.74381
78.7222
-27.8043
-16.3939
-7.45069
-3.3922
414.452
-35.8132
-6.3792
-0.115119
6.05329
10.4004
-15.9719
-2.71856
9.73583
36.1771
3.44634
84.1189
-10.4925
2.90676
84.1003
-21.0821
455.566
13.7768
701.024
-10.3976
-6.55047
-0.167214
20.9426
16.274
27.7009
22.1557
-14.0877
-50.3593
369.524
14.1868
3.66676
575.732
-52.0568
-3.26008
3.95914
-26.1212
67.921
26.3047
20.0907
5.24278
-16.6964
135.828
33.6239
60.128
216.17
5.02952
160.669
-4.55345
28.0812
17.4663
36.4146
35.1616
41.6728
-0.291836
-9.02791
29.941
-8.07284
-20.5246
-23.7019
20.1656
67.0301
-14.6084
-7.23293
35.9778
39.3359
406.81
12.0714
-0.0491138
15.6473
26.1212
-1.96958
4.07001
103.288
-7.66046
13.9534
94.2605
-15.0415
-0.64849
30.6093
2.31142
2.404
16.9861
-8.96872
27.0553
42.0436
46.5191
17.8566
3.73727
28.9781
35.6984
33.1038
43.8185
-7.7402
33.8695
93.3783
20.9073
2.60826
52.3672
72.7898
-27.2153
19.1245
-8.67691
20.1268
44.7037
7.85713
-8.17185
19.2422
-2.0519
-13.8387
18.0889
-1.9001
599.392
382.267
-13.6089
-16.7338
401.316
-19.6993
-23.7497
99.3369
168.929
-48.3903
-14.6859
-10.7717
-37.1547
80.6304
193.385
45.2614
-41.4354
-32.6161
37.3662
-5.1911
-25.2068
-5.65201
-3.14845
6.42956
6.06554
129.019
-9.02791
1.40586
129.266
90.7992
-47.4282
-1.78398
4.40904
-29.5725
-15.85
-5.23805
9.63367
13.489
5.6027
5.76017
130.103
4.57518
35.5581
-7.61201
147.956
-24.041
18.9548
11.0802
62.6791
-20.0575
-16.9155
14.344
8.12052
97.8888
13.6484
56.3414
8.31463
8.31037
143.971
-34.6172
11.2335
16.9577
429.805
34.9779
24.1189
3.81126
20.751
23.4737
584.384
62.1367
19.4748
-1.9807
5.32341
-32.8375
-5.2384
-1.05569
26.9303
496.14
-13.3924
-21.0014
161.531
37.8091
82.9605
-26.4148
659.602
8.6501
-11.8962
-27.4152
-16.8926
12.8096
11.8851
-33.7757
5.13174
137.512
4.01355
-21.5733
-51.8607
-26.3585
103.085
202.735
217.698
-3.27542
13.445
-22.4432
95.9333
32.143
-11.4504
59.855
-38.2684
13.5496
867.331
-27.0809
6.51686
108.965
51.6294
9.0961
2.37925
114.888
-30.2868
22.2747
7.32759
-13.9598
453.291
63.6884
34.3329
-1.06671
27.6653
3.27724
-7.15385
11.2003
-51.6298
76.2601
48.8158
208.382
-23.7019
33.284
-14.5799
35.171
-8.35371
15.3767
371.328
15.3631
-24.2249
27.0294
17.6936
16.8175
28.7658
1.75832
86.1115
52.688
-25.402
-1.923
-28.7595
2.49833
0.529935
91.9487
-38.9538
40.1738
-14.0025
-5.63307
-4.75514
-13.0273
14.6788
17.5105
93.0739
-6.78129
241.511
46.9148
161.306
70.8895
20.9073
-19.8805
29.8784
-8.4746
-5.2384
23.3072
15.6859
40.7415
20.3408
-13.5051
-8.17185
19.0684
7.99782
14.9229
-0.720226
18.0889
13.8143
-3.77417
29.6762
-3.79066
27.6205
4288.57
30.1179
-9.10491
15.908
13.7316
-26.3585
15.0039
2.13669
0.335462
-31.5525
-5.29561
34.0891
4.03197
262.163
6.73926
101.084
-7.06517
-7.85751
-43.9475
-10.3497
1.02958
30.3506
28.6162
84.1189
11.0757
4.78082
-9.60301
-12.677
-15.4813
-34.2166
-13.5859
19.368
138.849
-25.5786
13.2422
-1.02731
4.69393
-4.17714
7.24404
40.6369
10.8343
149.592
-11.0039
165.251
-35.3645
39.274
109.09
-14.5755
2.08507
-16.7509
62.2988
26.3047
20.0907
39.6931
-19.719
12.1722
-1.71623
26.8888
21.8961
22.459
-3.14845
21.4221
35.1616
10.7735
17.3099
-4.03997
22.8312
-30.4533
251.969
289.904
28.2011
324.574
-46.1907
33.284
3.31189
1.01662
-14.7292
28.4816
16.8471
-14.8546
21.4072
-13.1676
-8.71554
-22.6045
-1.96958
-19.7798
197.334
58.7203
225.325
400.643
38.5378
70.6791
41.1108
-7.61919
45.5821
176.215
70.2666
3.67816
44.1317
45.6009
14.6994
42.8815
43.7966
27.2371
40.4287
20.4119
53.3043
9.32903
35.054
26.1183
77.2858
45.6407
83.7568
49.9905
57.6606
12.0036
0.867383
20.8315
69.6257
19.6517
13.7466
14.6962
-8.47582
-0.231923
14.1883
-2.54568
3.72654
44.6537
51.5482
8.69593
6.89469
-16.5599
-31.3864
20.9413
-22.4432
64.0742
15.2764
-4.50514
-1.98919
-34.5203
0.431096
22.1276
-19.5846
-4.72754
-20.3455
79.7404
50.9653
-3.24294
13.6883
-15.2943
-60.1388
36.6399
-18.9733
-22.0473
65.5625
9.97002
-16.0592
8.89944
51.0431
48.4339
2.21649
-21.0829
31.815
13.9625
-17.4432
-5.53212
17.2273
6.28311
330.248
10.3869
7.88041
-27.8477
-24.3824
-56.084
-4.82971
75.7897
3.69902
36.262
-11.3601
7.40076
-3.42626
32.0732
-0.164193
4.58309
-16.3094
-58.145
-13.767
2.49833
-22.0514
-21.9589
1.99353
-18.339
-32.9148
-47.9116
14.66
41.2186
23.3559
13.2096
14.6788
36.3222
234.321
31.5341
-12.8259
118.8
65.4857
22.19
14.0142
761.255
180.729
133.752
33.2453
1.60018
10.8578
129.671
90.4567
29.9154
25.5167
-6.27397
0.695815
-13.1445
14.6837
13.7592
-24.4054
10.7539
-10.5393
13.2513
15.2579
15.908
-1.26093
-13.2401
16.878
35.8699
-40.894
-12.6458
26.5635
-7.45069
26.5929
82.7427
59.2131
7.38115
64.8052
4.17923
-5.98344
-17.7106
-30.9645
268.261
-25.2073
27.8368
2.37925
56.7918
1.57228
27.8969
191.907
273.445
-14.551
-6.11098
-43.5869
6.22188
23.2962
5.1765
316.246
-5.17885
27.8192
20.9571
18.2725
183.614
20.9754
11.9053
5.17305
15.4051
-12.1018
2.25821
118.329
37.4618
-12.9805
-10.4519
27.064
1.75832
361.599
-9.04846
73.3027
178.871
19.2979
-33.7821
-6.27069
-8.74607
0.437356
214.173
-20.2131
47.67
-36.6672
25.9044
-10.2543
37.4705
9.46147
-34.0469
-19.9709
-6.25156
-12.4035
-2.118
2.01035
-45.8668
24.0379
-25.9444
-10.5102
44.871
123.39
163.939
-16.4828
-1.18065
739.768
10.9705
-2.54966
77.1645
17.3682
127.259
61.7745
-11.9646
18.0889
-23.667
1.5652
11.8851
-45.0201
57.6056
-3.98005
-8.30047
13.0969
21.8144
-11.846
-4.37852
-19.205
5.01175
25.6558
23.7097
11.4244
-27.9611
23.8569
-12.5427
37.5744
35.6998
265.546
81.2476
34.4562
-9.55546
45.7459
37.577
15.6969
-13.614
6.07586
72.7789
402.155
123.41
27.2977
65.502
3.75689
27.0067
59.3609
75.3071
60.4971
54.3157
128.614
29.3809
51.507
10.7507
34.3784
21.8942
15.4614
36.5002
28.018
195.263
33.1569
-0.276122
49.2136
29.4606
55.7857
4.76475
9.75447
457.535
32.2297
26.2174
2.01203
405.591
8.32331
53.1286
-16.9823
7.81814
3.96224
-5.78639
-4.78724
-8.8131
49.9513
6.05955
-12.5885
26.3564
-1.47245
6.44057
-31.045
173.956
33.7223
-15.9995
28.7548
23.7335
22.2449
3.81126
189.417
-27.1261
14.6675
-46.5591
-1.13988
33.6266
-9.66912
340.102
-9.85824
9.09644
332.071
-3.42037
283.486
14.8147
342.884
256.027
19.963
-3.05232
155.521
145.868
96.2181
18.6981
72.5981
-3.04302
3.88096
225.153
14.0339
71.2259
-27.7755
-29.6784
105.42
212.096
20.6603
19.0966
-3.4643
41.0235
11.1293
-12.0315
-1.44297
-32.2204
12.2745
-1.60484
-17.7111
13.484
22.2146
2.37925
19.3105
-15.2066
-31.1072
-30.1537
34.7659
-17.0993
-16.4251
-24.8462
18.2732
8.1236
7.66456
11.9027
1.99784
-10.3976
-25.2911
-33.9004
7.06725
-13.3707
-1.54622
222.421
23.9528
-2.20713
-1.63361
-33.4004
14.9112
-31.4421
2.09914
245.991
-5.4112
-18.625
26.6915
20.6825
-2.3981
11.5821
-32.2385
7.66645
-13.1483
9.97002
-4.81484
5.1765
1.40317
-22.0454
20.3229
-7.15385
-4.21634
-19.3172
7.58635
13.4792
-33.3206
23.9266
-19.5981
-3.36399
30.2484
13.489
13.099
-11.1064
2.70111
0.654788
-41.325
165.24
0.21411
-8.53537
6.17943
-75.6111
-19.9905
-23.9255
13.6484
33.8526
-31.4575
27.0553
-12.3044
6.61225
3.73727
-36.6143
15.0837
-19.9914
-7.78944
34.0409
17.5597
40.3555
36.6806
-5.57433
26.849
-2.51857
9.16749
94.5337
39.9936
13.0772
38.8022
33.6145
13.5676
56.8851
41.7798
12.5423
22.7502
49.9905
-6.05767
-1.11486
25.2302
43.3203
2.15933
-7.73748
0.911
362.589
19.1872
25.068
11.5098
109.611
9.24872
187.418
67.729
34.0687
34.0398
19.2134
129.637
50.6454
82.7427
18.5347
59.855
13.2684
181.278
17.4424
13.2115
24.3205
76.1689
-26.1444
27.5395
-6.83346
38.9235
53.9807
-4.98695
66.3153
12.9333
17.635
32.7663
44.8479
178.528
26.7031
36.2525
25.6423
416.512
145.196
-1.03002
52.8346
41.8904
-0.449153
15.4051
25.8007
-13.9759
-7.11212
4.57518
14.9434
19.3954
0.321875
-27.8969
1.70987
28.9459
6.17943
7.44733
-4.39662
0.624259
-16.4292
-20.0848
3.86759
6.02381
6.44057
29.6525
-28.995
-13.1293
24.454
102.76
602.219
132.429
-3.03316
160.926
18.8769
-25.252
128.986
28.4035
26.1303
16.5678
17.7623
4.13193
2.56748
42.6156
16.5927
-13.5051
-1.5132
235.457
43.4313
-23.8613
-3.92596
-9.43998
-32.5793
102.422
-8.67452
25.9281
53.1146
30.4316
24.1309
136.003
1.55017
-1.05864
184.607
44.3032
-6.22377
-11.8748
-7.96059
23.7524
339.252
365.799
-11.4504
12.3615
23.5758
24.794
16.0226
40.25
7.76549
-2.71856
62.2097
53.0437
35.5774
23.9172
35.1364
2.31741
9.0785
20.9571
-13.5867
58.052
19.5847
57.5195
48.8158
13.4792
17.5275
55.7728
41.6421
68.9042
55.3645
52.858
24.6262
17.0046
15.785
40.1824
236.787
136.691
26.1414
37.8032
28.3251
296.937
64.2755
18.6917
-11.8929
6.24646
32.2965
100.792
64.7747
29.8664
-29.932
308.273
46.0058
2.4974
27.8178
11.5521
-18.0257
443.91
-18.6775
0.9849
101.934
7.38963
18.4419
-6.60053
268.375
28.9294
49.4191
46.3637
-13.3924
175.776
-7.1354
61.1686
5.94996
-10.7428
86.0292
16.7969
-36.3275
6.31801
3.43927
6.2629
-63.7608
948.41
-3.48271
-21.8757
-7.48488
-3.4855
-37.1459
54.8206
185.859
-11.1988
15.3485
210.179
-30.191
-13.8755
-15.1076
412.726
-9.73157
70.3705
-42.8343
220.295
19.1062
17.3718
-58.3978
26.2071
-12.5188
17.674
-9.81603
1092.11
229.079
-2.1659
26.1928
-19.7707
5.04562
-5.53212
11.6051
-21.8279
18.2915
-0.85745
-27.7268
24.7334
138.661
554.862
27.0294
28.938
-3.79725
53.1286
-22.5843
54.6698
198.865
72.9244
26.7942
27.4625
-4.99794
-7.05891
-36.9514
28.5126
4.5665
87.0211
79.7008
9.35946
2.74113
15.0837
26.8808
27.4816
317.432
22.5519
9.50661
-27.1261
14.6675
-16.5741
23.223
11.1378
82.1601
190.176
363.953
-2.92976
75.6561
7.00835
18.4668
5.23555
24.7237
46.1761
47.1794
-3.24657
-9.43998
-4.46836
-8.14803
537.548
281.751
3.70561
-24.8533
-27.4059
24.4957
9.63575
-12.203
283.597
50.6112
5.88483
-25.9015
-16.5599
15.3191
-26.1913
212.053
-22.6948
132.272
5.26095
10.4004
-29.0904
0.269225
-45.8221
43.469
67.1921
21.1199
-14.4227
307.045
58.819
-3.93326
75.731
307.443
10.0747
31.3636
-1.42582
11.6981
84.8026
110.26
29.2163
88.7394
26.3607
-17.8939
-14.0467
246.948
61.592
-28.7035
12.7084
-32.1922
-15.9618
-0.0911103
-25.9942
-15.0739
244.046
-26.0119
7.98432
28.322
15.4471
20.0907
13.4562
-65.4221
-42.2078
-28.2203
7.487
23.5837
-5.90732
24.7072
71.6508
16.9983
209.414
13.6272
7.16435
8.57616
6.06837
35.7375
66.419
33.8496
15.6449
64.6255
14.6552
119.811
22.9801
-7.98995
13.7637
46.257
184.127
30.878
18.6477
-18.3802
44.1306
40.9533
72.6394
32.2717
29.1276
22.8729
26.5003
137.177
73.0691
52.6118
589.249
28.0619
35.4915
14.897
22.8107
300.065
5.45801
10.2053
64.2755
62.4684
152.237
38.0113
35.7267
-1.47245
47.67
-19.8006
59.6376
369.18
746.745
39.4465
37.1676
41.8733
51.8445
46.6296
-16.1735
30.9852
32.9324
492.927
-6.26671
340.036
176.8
16.8253
25.6837
1.75541
14.7489
106.334
3.36149
303.96
26.5647
71.0367
-19.4609
26.2109
-29.3444
-60.4606
85.0381
-12.9856
-5.35678
-48.1126
-50.7214
31.1847
-21.2163
3.11775
5.15787
57.4856
44.0861
385.477
27.4578
341.811
20.7948
27.0588
255.023
301.219
8.07205
5.71526
191.112
10.6729
8.40349
-7.83361
24.2332
142.92
16.3729
64.3634
23.7682
-25.7681
25.2558
191.062
2.23453
66.6194
8.79401
1.59794
12.594
-29.9055
-41.9032
42.537
17.7841
-21.4138
20.4702
13.0085
13.9398
38.3228
42.4884
10.5215
45.7504
41.1274
40.8497
2.76216
-48.2884
-44.4477
9.48979
-63.3166
12.0585
-34.0657
22.4779
-15.9995
-24.2717
-30.2988
-12.4746
-2.50343
40.0704
115.948
-3.68501
30.1213
12.7935
-29.6925
-6.76208
11.1378
-20.9135
4.56651
238.7
8.88242
18.4668
72.413
0.501559
202.221
20.5451
-25.0831
-26.8887
-21.793
-13.1445
-5.93106
30.6258
-28.6015
55.053
3.88096
20.8801
-12.203
-51.8607
26.2483
-7.18961
-52.0011
11.571
-37.1254
30.2689
-24.5688
297.22
5.50708
-20.1836
85.8458
-25.3423
-50.3306
-6.46669
15.358
15.4977
73.6584
10.9426
12.9044
116.944
69.1078
-48.2842
-39.8442
432.426
-9.83774
21.2421
108.864
268.65
1.99784
-7.66348
-2.12629
-9.04248
-11.8369
241.344
-37.2409
15.3254
52.3827
-7.2535
-1.95543
101.594
322.564
2.36212
43.3145
477.857
51.1995
12.0518
-22.9345
35.1364
15.4359
-4.03997
4.09055
-26.7051
22.4447
0.844048
-24.9394
-0.449153
4.16074
-9.80657
-12.7343
73.3519
11.615
-13.138
-42.9656
6.41469
25.1899
-7.54538
-19.9599
-3.86388
597.732
11.5663
146.391
102.035
2.4313
-24.4118
68.692
9.99459
-8.93297
1.99353
30.8034
-23.5487
14.66
-36.4913
14.9817
0.86706
9.46147
536.627
6.8669
-4.90723
-13.3624
-13.0553
97.5877
-53.363
5.2972
-9.07781
13.8527
67.3597
-15.2913
-27.2153
36.4256
-16.1732
153.186
33.4593
3.36149
24.7237
63.9797
37.0458
19.4999
112.661
50.885
-17.1078
4.65913
200.229
-10.3499
56.6686
12.3143
40.5578
16.845
22.1649
92.6447
141.503
40.555
33.1227
51.5824
16.2855
66.8132
115.049
-16.6866
23.3107
111.146
5.71526
18.6983
59.3023
-11.1519
173.321
29.6477
52.3442
186.961
38.8845
197.22
9.0785
4.09055
12.6503
46.8076
10.2144
-17.4432
20.7048
185.893
337.993
33.284
2.89068
82.8431
309.484
32.2297
-11.2639
-26.099
-2.95564
-1.92318
302.379
-13.2342
15.3144
167.006
81.1421
4.97371
8.12052
-18.3033
28.2305
-8.96872
51.4182
-25.4228
-0.332547
59.0861
-11.5581
21.2586
10.615
-26.4809
174.351
20.751
-15.8817
234.551
-6.76208
16.76
1.57528
-27.2153
264.627
-23.5445
797.172
-0.487913
7.22237
59.5835
67.8272
3.07254
20.9425
13.62
11.0666
24.2932
53.6961
66.2881
-22.5148
42.7947
-32.3496
195.608
35.7401
-35.3418
-14.0771
-15.1141
1.88546
30.2477
-37.1459
-25.9303
206.474
9.41591
34.017
194.697
184.776
5.50708
-17.6537
17.2977
-9.73157
-19.5846
107.716
-9.10111
-32.7036
13.484
-19.0149
-48.2205
10.1222
305.304
-12.0858
-4.2315
-9.83774
47.479
13.2868
8.15459
43.2273
15.8393
14.0643
255.643
107.33
38.1661
46.2425
-22.1443
103.601
13.7224
-21.3113
23.7587
-4.76653
14.4497
-23.0088
-26.9489
-7.94525
14.2665
76.0154
35.1248
42.2342
94.1163
66.8671
21.1723
-6.38904
-30.0264
-19.787
56.2127
21.7096
37.1962
100.607
16.0613
177.608
38.0864
56.3648
68.5336
-0.110336
61.0236
104.663
50.2482
20.2707
42.0843
213.068
6.52942
16.5292
52.3442
21.1061
6.08834
91.3355
55.6274
-3.27931
-0.0929855
-12.758
-25.2098
8.79401
3.47201
8.8459
216.018
3.82771
95.9615
20.9853
37.4618
3.8861
43.896
53.3009
37.4322
36.262
27.9952
11.1489
99.6474
52.688
357.782
68.3013
101.757
101.151
12.47
41.6668
-3.2182
0.401612
28.9294
40.1695
61.5116
1005.49
31.9503
10.9307
58.7399
111.815
328.677
59.7262
31.9222
88.2174
19.7256
143.978
20.9073
17.6008
39.2488
12.8197
40.2511
24.7467
8.31464
48.2378
258.347
5.23555
103.401
30.4866
-3.92596
12.3982
6.8445
-3.77417
73.7293
-30.4755
10.0754
48.9911
27.1524
43.7167
20.4931
33.9958
-5.28674
49.0523
35.6528
79.0667
7.29029
49.8428
46.7365
17.9536
43.5346
38.9941
29.1411
22.758
-9.27779
149.354
21.2775
46.4198
46.4844
6.25744
11.9674
16.6815
90.7235
11.9488
-6.11773
24.8111
385.574
354.826
35.7756
0.658328
12.0912
11.0772
33.3042
-26.4892
58.4239
379.843
16.4565
72.7555
64.6231
-25.9965
11.5772
40.4237
22.3977
22.7316
14.9112
444.548
24.8509
86.418
236.587
11.3121
47.1894
-17.246
-20.4445
-7.60558
36.535
-16.7088
-1.22215
-15.5852
-2.67938
39.8108
-19.169
49.3308
-22.3459
-7.98713
57.2754
22.2042
21.2002
-31.9413
266.305
4.81468
24.3331
4.34782
17.674
-22.9345
5.1513
207.73
19.0831
-2.34228
28.0669
27.081
-9.9469
341.17
-7.13555
-10.5835
1.42491
-8.95773
98.8893
427.671
-46.5883
15.3631
-0.0195014
-35.4693
-8.57784
57.049
149.876
25.0176
-30.1008
-9.15622
-30.1493
-14.1576
0.557233
21.8403
54.9722
-35.1699
-12.5885
348.696
-31.0408
-34.7931
254.54
14.9817
-27.2439
-48.6346
176.806
35.9149
15.6856
-2.74798
51.6731
11.8564
-26.4398
55.1783
18.6994
147.498
43.7969
31.3712
42.8296
22.1021
43.4644
19.9391
52.8016
19.2422
12.9406
44.3258
0.695815
9.3443
29.6762
-5.66472
14.5021
-3.04302
12.1598
-34.7918
104.022
23.6885
-36.2088
338.576
10.7801
117.456
42.2121
42.4503
-8.63927
50.7798
45.7995
-34.5203
15.4236
-35.9685
-28.955
-23.4682
-40.9602
-30.8295
39.0812
17.3718
155.518
13.7181
160.103
3.27724
26.5793
-26.7051
148.007
-1.03002
-13.695
76.9268
2.53498
12.6693
13.5311
65.1561
-12.1018
-12.7343
239.861
182.577
-8.54328
78.6617
-16.2118
-20.7305
172.319
25.514
-36.7085
1.77199
6.5103
27.7982
14.4929
-19.1478
-8.03168
1.7554
-35.7302
39.9599
-28.058
31.0132
24.9862
48.4325
14.7705
10.0634
8.49642
40.4287
-31.8113
56.834
25.5924
16.6638
22.3822
42.8047
45.3614
88.8995
15.6859
36.9934
-11.5183
275.101
20.9756
35.935
39.8569
-9.54816
329.766
107.976
25.5852
-9.39636
12.8096
-18.1
1.38361
152.504
48.8585
-35.3418
-36.5659
-18.1275
-65.7139
41.2408
157.894
69.386
30.341
536.267
-24.5688
57.9809
14.9627
12.0518
1.40317
-10.8011
-7.7881
2.21649
-1.91815
-34.7632
-17.4432
32.52
145.728
101.612
-6.47965
9.74089
178.017
-24.2249
25.1553
19.5677
31.81
13.7733
-7.17439
116.406
-30.1493
42.0644
8.0535
-15.0415
14.344
107.446
-22.0514
97.9814
1.99353
-7.09465
15.8109
21.4288
12.7859
-17.7506
183.648
-38.4883
3.83927
12.8048
-4.97834
-8.12563
52.2299
266.181
22.6251
-47.7408
65.2673
-44.2434
-7.6029
22.19
-19.719
24.2442
50.3562
19.1898
236.795
34.2836
29.4089
-18.4792
-4.863
19.608
215.734
183.944
11.0032
179.614
-12.224
650.747
37.2494
40.4253
18.069
-2.93271
656.872
51.7994
-28.7126
654.356
156.02
-18.4141
52.5194
15.3485
24.6467
41.0235
38.5984
402.563
-8.34023
2.14329
11.6099
12.8442
52.979
36.1771
1.57228
12.9044
39.3256
19.3403
62.6515
7.05057
-12.6751
12.8266
17.209
-26.8135
-44.8875
17.2273
-6.83535
-21.0639
6.0348
-4.18437
-21.4722
-46.4675
-46.5883
20.5952
-46.7137
118.017
30.6398
33.6174
11.1489
7.81814
2.08818
-0.164193
-19.7798
-18.7896
2.49833
520.173
-15.5279
-3.8668
1.75114
-1.26958
16.9196
10.2965
16.0207
23.1121
33.44
4.0558
37.2593
-3.05503
-10.2442
51.6731
11.2923
71.8265
19.9702
16.6638
73.919
370.512
26.1183
374.57
37.9304
77.4999
247.927
33.157
17.128
33.1239
-4.18361
-8.61113
55.2153
95.7942
-28.3522
1.57774
355.093
-0.231923
4.818
1281.19
-1.89565
-51.6584
8.44469
21.8144
342.324
3.28381
-0.610448
-19.6321
10.6633
33.08
-29.254
-7.31624
34.5551
9.52026
-0.505937
-11.1513
-13.1608
61.1764
-35.5147
-13.69
10.0331
1.44222
213.276
160.019
16.6979
74.73
17.3081
12.6297
33.2498
12.6511
174.915
35.7756
19.399
294.352
-2.90137
132.13
-3.91535
35.1782
20.3625
34.061
80.1748
5.28914
122.719
-9.12988
-9.0375
51.6681
44.8865
30.2278
11.163
13.5127
380.852
20.8398
49.2138
92.0402
339.322
42.5795
82.7967
-1.70388
-0.978339
194.794
35.7651
36.2592
44.3849
35.1065
6.69095
14.5642
-3.14302
-42.9607
185.042
47.9189
29.8747
212.823
1.58942
32.4446
15.039
58.6891
41.1473
54.3181
309.821
45.7849
177.565
34.1765
63.4264
24.7053
10.7762
52.4298
40.1994
-3.38767
32.8862
44.7015
49.2136
27.5866
45.4784
81.8924
23.4063
-34.5323
24.2183
87.9711
83.3468
0.821288
-19.3558
1.77199
16.4868
73.9767
217.68
65.2795
21.9891
57.689
44.16
-20.7376
375.418
283.037
1.80409
13.7418
20.9224
16.6445
40.0485
10.3705
523.849
115.867
-25.9444
-3.01394
28.0044
5.32341
4.64386
19.1245
-14.1742
-3.05471
14.5046
132.785
34.0941
2.37562
11.0666
46.782
-4.46836
9.06147
-21.8481
-3.79066
68.85
18.8735
-33.4678
-8.45488
-1.26093
16.745
170.551
73.3512
26.5724
17.3393
22.5344
-5.26627
320.749
33.6181
-51.3869
-27.6799
20.2535
-21.4587
-15.9719
-15.837
172.78
16.5924
2.37925
6.19201
63.4165
406.643
-5.02251
40.1628
18.295
-3.30479
29.6932
20.9571
7.02806
97.4074
8.34031
255.234
-40.5685
-9.81948
32.2717
106.386
-32.7166
-10.8603
-27.8477
9.35083
221.932
-14.1655
708.348
25.0176
155.432
65.4968
-33.4113
26.451
-9.53452
-10.4094
2.4313
3.6992
-58.7445
13.7427
-29.5477
33.8526
-5.22059
-23.5487
67.1338
-9.4403
55.3761
81.2082
25.9438
43.4112
15.6856
182.858
28.723
39.1525
32.6895
-13.1598
14.4393
37.3627
50.3562
58.7592
39.9058
29.3758
61.4087
-2.98893
15.2093
102.422
-31.8852
526.304
171.181
52.4313
36.3124
226.895
-10.979
-2.83269
-16.2535
-18.8623
13.1299
-27.8043
-16.3939
15.3485
19.0245
12.9125
31.744
-10.1574
-22.85
16.0226
188.301
54.6171
1.02958
6.12739
-8.80052
325.786
56.0079
40.1073
301.556
2.90676
-2.10674
-4.23692
-13.5859
57.7864
22.2101
119.127
47.6215
201.033
-23.6781
40.6203
65.9368
62.3711
36.2112
-13.1507
8.67375
31.2549
70.4088
48.6346
20.8575
35.5259
41.6237
34.1503
39.8434
58.3071
30.1008
255.328
67.5341
54.6857
27.7316
-0.978339
40.2832
47.0095
-19.9628
33.1405
29.4843
12.3131
39.9551
45.7849
29.5142
-3.30479
33.4414
20.1465
44.9335
-2.90408
27.5344
82.549
37.842
0.660911
50.1506
123.252
43.3669
37.4618
17.0046
225.68
175.115
39.3063
47.5064
22.3933
247.699
2.08818
95.4132
85.1679
41.7867
16.8177
68.692
545.977
9.80769
24.8928
368.135
53.288
63.3857
8.48631
110.559
4.61519
65.6835
370.751
49.4407
25.993
0.0631237
44.0884
18.4157
32.5933
39.0566
151.246
355.954
16.623
71.6636
66.2555
21.1651
2.13551
98.7162
83.8975
19.4999
30.8524
56.5072
612.578
-21.5778
99.9537
-18.0356
9.50316
-0.95862
15.0039
11.507
77.1722
-31.5525
-12.6458
17.1932
215.563
13.4744
26.5208
-17.0726
-20.7298
-19.5278
-10.2143
4.64279
435.053
14.148
13.484
-2.1483
161.675
4.31795
-20.9165
35.3932
-12.3666
16.6979
-42.662
1.38528
-34.2166
34.3605
3.91643
-12.4601
131.308
-4.77544
19.6865
68.9114
-7.74849
15.3204
29.3925
280.7
69.0074
-21.584
-22.2483
4.08096
23.5571
-15.0223
-10.6447
-2.94077
3.30244
64.1616
63.4264
28.4534
-17.3348
-3.79221
10.2144
-39.932
-29.6243
-8.70942
48.2766
36.0199
214.028
84.5963
30.3556
78.6913
95.7153
-25.4444
74.9135
-9.48608
129.525
502.086
45.8125
24.9201
-22.5377
-15.641
-46.4143
277.892
16.9861
53.2922
203.213
16.534
-32.7431
24.352
-17.8736
238.098
-11.5581
47.4955
38.726
11.0005
-5.55907
5.75848
-23.378
10.9194
-3.45561
38.2155
31.7525
-9.66912
-23.4671
13.5023
32.6775
5.13428
37.2074
31.4725
388.293
68.6649
56.5497
217.214
41.1598
-4.46836
31.2074
-1.17825
-41.2555
-0.308861
109.337
-10.5393
63.8511
-16.6012
-0.121611
148.063
5.88483
318.927
-7.18961
-9.04375
1.91964
-1.51813
7.7801
-43.3095
59.855
-0.787105
187.838
-13.9624
-0.979408
-42.8343
14.148
43.469
-9.64456
22.994
-12.3666
-10.2117
22.2561
-20.1732
111.955
-17.334
53.1012
105.116
53.1322
11.3682
12.1902
70.7855
33.481
10.8343
5.28914
-18.5002
-1.54124
36.6756
18.6496
48.6444
47.2459
-27.8859
30.4731
238.217
-20.499
52.9285
48.7935
261.845
7.83401
-17.246
-46.6815
87.1028
15.9203
560.504
37.4515
32.6665
7.02537
-10.8011
10.9526
101.542
5.15399
59.926
34.5772
43.7644
15.4051
52.0376
16.0091
-3.36399
2.1374
26.2174
48.8637
-23.5704
42.0565
24.3137
60.6249
-11.3601
28.4329
204.487
-20.7789
156.105
-11.8929
-18.3033
0.529935
7.61573
203.218
62.6583
241.422
-38.3653
58.0852
-29.118
30.0762
22.1751
58.7399
63.0889
-21.7738
-9.61426
-5.55907
-17.7558
52.1489
22.7813
-44.2434
24.0641
8.392
52.8577
19.4341
-6.11011
44.5909
30.3459
-8.17185
11.5722
19.2422
423.361
7.42661
175.442
171.762
-1.17825
76.8107
6.2629
-0.0425234
2.57918
120.206
23.4042
-34.9941
24.3742
35.8699
884.895
-14.6859
26.7096
92.1558
0.0455787
24.6467
-22.6948
16.1096
66.0234
7.13502
32.8892
29.0056
-10.9752
-8.34075
11.6099
61.57
-1.36888
524.524
-16.1147
69.1718
23.5215
-3.98081
-52.0324
-0.48337
93.2359
41.8568
37.6496
47.51
7.46646
79.3105
-9.81603
1.40317
114.026
35.9497
16.3984
28.0669
17.7106
5.04562
39.4455
-9.00962
2.28667
29.5488
51.6164
15.3767
86.4704
189.651
11.2249
-6.70377
10.1974
-0.0491138
55.0027
260.379
-1.96958
0.321875
341.294
63.5541
-58.145
-13.767
26.8612
-3.31078
24.8928
26.3564
-14.5909
486.201
-19.8006
93.3708
77.8268
31.8483
51.4668
26.3281
-0.313698
34.377
48.0964
32.5741
16.6227
52.6101
2.85897
-2.19906
-3.45561
44.871
7.19748
29.0067
45.3614
304.417
56.9154
102.8
23.9762
75.3235
84.6607
1.69623
117.997
222.294
59.3183
103.048
54.0391
-4.98149
23.8724
21.3198
-10.979
-14.0771
21.2279
-5.74381
46.863
5.95766
-20.3081
-23.8902
386.103
-12.8346
93.4973
-10.1273
20.4996
-40.1425
-7.85751
239.036
-10.9752
-34.5777
32.2246
25.9627
30.4902
23.0586
-41.5312
12.9044
2.62597
-13.2871
-18.9733
-29.5436
-13.6018
151.332
73.2569
-1.21574
20.7385
34.5799
-0.928272
97.2842
156.993
-0.252226
30.3129
-28.7035
67.0563
76.5036
-37.2409
-24.03
-25.1686
-48.8168
-55.9792
58.4902
-18.3236
-14.7675
-7.00821
20.8257
-35.4916
-11.6238
-19.719
15.9203
3.90597
56.8739
96.8588
-9.8711
-28.9163
-1.41866
-17.2949
-7.3534
-7.98713
394.621
-43.2139
-27.0575
-20.8994
0.585456
9.28818
5.80991
-12.0519
-13.923
3.12687
-20.8923
31.0367
-31.8301
5.09791
137.838
44.5859
29.9553
17.4663
23.2962
567.396
63.2474
84.7763
16.5748
2.34289
510.639
18.6477
-12.758
188.434
190.578
63.4421
24.8507
23.8384
28.6118
41.309
143.75
8.69663
38.7889
42.147
1.075
224.743
11.1344
4.63605
-19.7934
8.33779
3.02521
52.3718
2.76216
195.191
160.763
39.4748
13.5201
23.3072
8.31037
55.8894
-4.63215
88.0702
52.565
27.7973
59.3408
43.8185
7.25233
35.6704
106.958
50.8923
121.708
160.191
39.7392
383.003
44.4897
46.5778
16.4799
58.4569
27.4354
75.2904
116.014
33.6635
6.77604
14.3408
-12.4226
50.2909
442.92
146.135
85.7166
17.5717
93.8361
70.2559
236.745
16.745
33.9958
32.1946
32.1658
34.2059
35.9338
46.8972
20.9707
78.9946
16.1096
13.0033
-10.1574
33.3719
19.7708
38.376
83.1217
42.6717
78.3436
26.9599
11.0593
113.212
112.54
-4.91784
8.87479
15.4408
0.469621
25.9272
36.7126
-0.278705
25.4237
16.6994
46.4226
-41.4817
13.4463
-41.822
16.4565
-11.5775
2.7789
-27.8705
-61.5114
10.4386
-18.4979
-11.3258
-22.0946
-35.1902
122.039
-1.38601
28.5656
9.43808
1.35003
-5.28445
1.49465
-42.9333
-51.5781
24.2535
78.8686
10.0222
51.8812
-25.1682
-16.4112
-8.56297
-4.21903
88.5245
10.9526
11.5868
66.9982
11.2003
-19.7707
21.9122
-5.53212
-3.38742
11.657
-9.80657
14.1351
86.5912
15.3631
-15.012
-27.973
-23.5704
5.57308
-1.21928
129.195
-19.3558
319.742
-6.72342
-9.47241
3.36833
17.7547
-14.704
29.6723
33.2335
-17.2737
8.55276
-21.1501
12.9955
21.2192
249.304
-2.88107
7.18257
26.8808
26.9519
24.1189
48.7888
10.3552
87.7561
39.6479
19.4748
41.1228
31.5603
124.584
148.87
44.7037
220.753
14.3169
77.1645
28.6126
44.7998
59.9005
63.0665
14.9665
241.446
13.0759
35.1168
23.1939
46.9845
33.9986
27.1524
11.1228
67.4778
69.6031
20.9502
2.18072
36.08
35.9338
-5.57662
163.4
609.355
11.0384
166.035
61.7291
67.6163
8.86439
-3.17234
7.58933
-11.2868
-4.41594
164.346
53.9161
-4.98695
42.9184
19.509
33.8288
2.57842
-19.2362
-7.04802
13.5721
32.7663
470.261
60.4615
22.9549
-17.3603
30.6303
27.1299
43.464
23.5159
18.1643
-30.2612
60.458
102.549
37.9821
0.0795826
-0.673697
4.66566
409.621
1.76408
25.9547
-1.03254
21.8736
3.02521
55.1208
23.046
-22.5377
-4.39662
54.9722
0.437356
-3.2182
6.02381
4.5665
13.9326
239.548
2.86411
12.1115
605.414
1.56037
41.8733
38.726
55.0629
1.63013
56.2851
37.6176
23.4737
27.786
163.336
36.3414
39.2488
107.206
102.018
64.4117
65.1044
20.3408
60.331
8.69474
69.6682
126.064
35.4294
53.6961
135.629
43.0775
203.964
203.04
254.383
38.1864
43.2364
37.7467
42.1449
38.0945
-0.121611
41.2408
227.025
247.683
28.5837
94.0299
24.4084
1499.61
86.4909
6.70916
30.4162
10.8832
12.2745
47.7463
20.884
12.274
58.4616
28.7738
102.642
23.9956
11.8796
4.47111
9.18521
24.4585
8.20062
-11.7399
-27.6627
11.6981
72.7789
261.154
5.74597
17.7134
138.514
123.259
190.903
20.9426
-39.9479
14.9627
15.5922
-21.6814
57.6504
-9.84123
3.4563
74.4944
26.1928
102.044
14.416
123.778
-25.8762
-21.8279
33.284
61.4079
25.3795
6.00634
0.370561
5.6027
-27.973
561.173
56.1729
-1.21928
42.9878
-5.71771
26.451
191.928
7.39419
3.36833
-3.45959
466.33
59.563
184.715
-32.3945
-11.3631
166.669
57.7635
19.7307
33.8243
74.6489
120.584
64.4332
44.7337
464.832
82.5952
70.8895
40.0896
348.47
14.6937
60.3539
58.7895
68.8525
59.6962
42.7169
37.8422
34.061
22.9904
-12.3593
253.866
11.4612
49.011
4.65913
20.3184
-8.92376
16.6347
21.6846
-30.6567
-25.6238
12.9969
307.358
11.551
-7.02356
-7.16968
-5.57662
45.3335
28.3948
-54.5539
-2.63107
8.58323
1.51282
-45.8216
19.6353
-25.2073
24.7284
31.5849
19.2458
2.44388
7.28221
38.2332
38.514
-5.85487
0.441496
-7.98505
7.01289
397.929
6.28053
22.6126
-19.768
-17.7949
18.7109
-3.14845
95.1317
-17.3375
6.06554
-15.2844
150.268
-17.3348
14.9484
579.93
-24.9394
10.3974
3.17181
3.47201
4.23601
-9.89476
47.3524
45.0572
91.2764
27.4373
40.663
2.94907
9.22579
37.3713
28.9989
33.4509
36.4285
49.5672
12.5033
38.6325
77.6096
46.4719
-5.33366
33.4204
-2.37374
12.7114
310.277
29.8664
163.648
401.103
30.9112
301.655
19.7688
18.5186
13.8116
28.1741
165.903
-26.5619
17.1591
-36.7471
44.871
16.5678
-25.8531
30.8034
248.07
22.0009
20.3408
30.3459
377.015
0.501559
185.355
94.8571
207.37
-18.0448
177.727
0.640705
-11.2869
9.63575
52.4852
11.507
79.0462
189.587
-8.89762
20.9413
75.2465
-22.6948
21.7318
2.30516
18.3794
19.7708
109.59
17.1358
365.808
-22.763
-6.99108
-3.17832
-28.4128
254.659
-12.3666
5.45353
4.78082
271.507
-7.97963
-19.2081
34.3605
161.338
-1.7503
-38.4096
12.9512
338.777
-24.6151
7.82411
-15.5851
186.997
65.2593
29.0158
20.9476
215.488
-8.77064
55.1553
31.4134
-0.470896
217.835
-12.776
141.961
67.4223
137.651
-38.0579
13.2085
135.594
8.92118
76.4005
2.25821
0.263336
28.4816
5.6027
26.3749
-17.9482
87.0341
-9.41944
294.883
-11.3399
17.1885
5.45801
21.4497
-3.1909
26.188
-25.0113
8.12052
71.6519
60.5
-18.6212
-27.7094
336.276
4.56224
8.48631
14.9817
-30.9921
37.5725
5.3085
131.9
24.426
48.862
13.411
-18.0065
5.51557
55.9232
-23.4671
19.1245
-8.67691
10.7565
35.3334
-26.6236
13.4793
-5.29443
75.4642
-9.54816
20.5451
4.90197
19.963
43.7993
-15.0186
-4.05699
-18.1
264.948
269.998
-9.10491
-26.3585
33.7446
7.75889
-18.4052
-1.56742
-12.6458
86.5336
-11.1988
20.9707
-5.33836
18.5347
-8.25327
-0.115119
-19.5278
-10.8133
44.6163
40.3855
-2.71856
11.6099
-5.89643
4.25332
11.8142
14.6907
89.7411
-17.9888
181.616
-4.58951
3.51546
-14.551
46.3629
-13.6018
-15.4599
-3.12079
33.9015
-23.7045
11.3682
296.949
42.1752
-9.53755
239.451
-35.8595
-1.90387
9.97002
13.9258
18.295
303.128
-16.4233
-30.2769
-12.776
-62.3124
5.57812
94.5474
76.2601
52.5639
2.23478
20.1656
0.412603
-32.7166
-18.3565
-1.61073
19.1112
1.85456
33.8712
40.1479
90.7822
33.6841
21.2695
7.38052
104.852
15.3144
0.21411
-52.638
-1.03911
-11.2933
-23.1373
15.6168
-14.5552
277.763
28.9294
-27.2969
31.5266
-25.2469
89.9443
-14.1255
1.56037
36.852
13.8334
29.7411
3.81126
-42.1186
44.6526
26.5295
85.0672
24.2562
-4.04692
-27.7272
-23.5445
26.9303
7.00835
97.1776
-2.26071
17.2275
151.124
0.327764
14.2723
109.918
-29.2892
-50.6258
158.987
122.455
-7.53879
1.38361
19.4458
290.746
12.1598
-31.246
17.1292
15.328
-24.0562
6.09491
112.49
15.3485
20.8986
-43.3095
-12.0014
42.9884
-19.5278
7.92736
-2.23531
29.1411
1114.09
-35.338
-17.7111
20.9802
-30.2593
167.297
8.06608
24.1488
-8.33764
-15.2252
-48.2842
-15.4813
-22.9722
18.2732
32.4865
0.846757
23.4346
138.514
5.19319
-13.3707
1.28152
46.4416
-13.4515
-24.1224
4.08096
21.683
7.40515
2.11683
-0.081368
-5.228
-23.9458
33.9583
159.411
311.55
87.5571
19.0784
24.3331
146.777
43.9109
331.239
7.93961
61.5523
45.32
-28.5792
76.7926
0.844048
-8.07284
86.2971
92.4902
82.8715
7.06003
19.7573
6.00634
125.543
2.01203
-34.8148
19.5677
157.372
206.802
24.2674
22.8107
-3.53402
50.4356
1024.08
-5.06497
36.2315
34.1705
-27.7094
30.8034
-1.05996
39.0228
31.8483
-2.88107
101.291
-34.0469
18.1113
33.4893
101.263
0.136282
402.599
-10.5102
57.9894
14.6937
0.895732
20.1268
42.8296
117.68
43.6051
5.44437
121.094
-14.2967
27.8021
9.32781
6.32731
52.6067
-9.10491
-8.45488
-12.5053
0.335462
7.80291
39.682
-18.6951
69.6964
-5.33836
6.73926
-15.7796
-1.44297
-2.23531
14.1486
167.687
11.5136
-4.59262
37.8468
-0.27423
36.1771
327.66
24.1488
-17.0353
-41.4621
173.799
106.338
-36.0747
22.6571
124.347
-3.62436
291.426
-7.66348
30.3129
66.8738
314.433
-15.3256
246.408
-65.3519
30.3179
20.8575
-20.6961
103.491
-12.8934
41.7175
22.6998
-33.6175
22.9434
41.2972
141.905
2.04425
113.34
56.1127
4.67591
71.1847
30.5847
53.9022
14.5216
2.21649
-22.957
1.82999
-12.2744
-58.6726
22.5789
10.0312
10.7952
6.0348
27.6748
-23.3462
43.3669
28.4816
-27.3185
13.7733
7.38052
5.52669
24.6847
2.08818
-32.0233
-10.4094
11.8016
-45.0265
-23.1373
8.12052
-29.5477
-21.9589
-10.8428
32.6775
0.81411
50.2672
87.1971
-9.3812
-25.3699
-1.78292
12.8048
17.5105
21.8594
497.342
138.437
45.0407
-29.0002
25.9119
178.329
26.9711
24.2562
23.3845
287.551
25.963
8.98368
34.0941
-4.42372
39.6832
-1.37251
7.31843
41.1598
6.77604
-19.9189
7.1874
4.38884
-7.53879
328.667
-9.2375
-14.7271
11.8575
-5.74381
37.4927
7.75889
-35.3006
45.4503
131.511
31.9047
20.9707
32.143
-22.6948
219.151
136.02
-3.31704
-25.2068
-8.47567
125.832
-28.9555
39.3256
-6.89658
10.1777
22.0431
55.7511
-10.902
11.2003
-17.8966
-31.1982
4.16074
7.06003
-4.60558
28.4951
22.7521
24.7334
33.7137
-26.099
-16.0741
12.0714
15.6473
-41.325
135.255
-7.66046
379.396
24.9201
144.254
-26.8854
2.49833
-23.9255
35.7267
-1.0557
-27.2969
63.3857
-12.1284
152.666
7.18257
21.2586
42.4742
21.3297
-33.9771
-1.81094
-12.1336
69.633
531.095
63.6116
12.8197
-25.3412
13.5023
8.31464
171.233
23.8749
70.9406
-4.42372
35.935
6.12376
-9.54816
63.6486
92.9831
31.2074
158.117
114.292
29.6762
45.6183
-11.2869
-6.11266
270.571
16.9994
112.709
10.2858
81.198
-37.6029
163.055
125.825
-12.783
-31.5525
-12.7919
9.72626
0.599687
42.0368
104.502
-21.0856
-14.5492
61.5523
15.3349
119.472
35.5632
5.04562
73.1787
67.8271
360.482
336.883
169.079
29.5488
-28.9684
99.7096
-9.10699
303.969
-12.9805
103.866
27.064
-9.41944
10.0251
129.195
162.948
-20.2929
255.087
-5.78639
197.612
26.7942
183.61
-8.14475
369.815
-20.0848
7.61573
-25.8353
30.8034
43.9176
70.882
2.86411
31.8483
34.6003
39.4465
5.3085
38.726
45.6926
20.3708
95.6405
33.8695
-15.8817
265.792
-25.9444
-4.72647
-20.2309
25.1812
17.56
23.8749
-17.1405
8.98368
73.4494
295.427
22.8166
24.8644
-13.2963
80.5152
8.6501
-36.7855
-28.137
22.1799
49.3664
48.6832
33.2427
-29.2799
11.3772
107.737
-5.00906
254.751
22.7514
-33.3977
-3.44148
135.405
-39.0288
-1.82849
-1.51813
43.3874
-18.9466
-5.1911
-0.361243
111.6
-0.979408
288.875
8.52584
12.8442
0.505189
63.5042
51.3517
3.57946
81.6175
3.51546
-5.1807
-21.1035
-2.35744
-24.8303
176.79
288.774
25.0212
-11.1206
8.44206
18.3116
65.3401
11.5722
-6.21475
27.7009
-49.0588
2.7789
-22.2483
29.1793
24.2717
-24.1201
30.4021
9.5954
9.85838
181.995
-5.16759
116.26
8.8463
27.7316
-29.8149
213.614
11.8441
-6.06789
88.5245
-3.40571
-26.7051
0.844048
1.29749
35.6973
5.98291
37.8939
-11.6806
42.2461
0.384144
33.9965
45.3481
-20.6342
275.626
23.2813
12.0714
40.0102
377.009
41.4436
204.109
1198.36
34.2904
-3.79707
-15.641
-23.9255
-16.465
17.685
67.1338
54.3371
-14.1255
24.454
61.5305
36.2511
15.7075
39.1115
46.9148
9.50661
-29.0002
-2.19906
11.5369
31.5603
66.488
69.7242
13.8119
27.8371
44.5909
30.3459
18.0651
30.3128
26.7385
-13.2963
29.2648
119.288
-6.80045
148.025
12.8096
-3.10743
-15.0351
-13.6089
-25.5318
22.6216
6.23534
346.581
33.7446
7.83173
-48.4191
-1.54748
-3.70255
20.9707
17.1504
-22.6948
29.2281
1.75895
-4.53524
-20.976
-23.3328
19.6353
16.0221
90.3207
-4.02236
99.8307
-12.5486
-8.77064
40.1628
67.0207
-7.96716
111.013
22.197
-1.53165
-21.0829
44.9335
30.8291
-36.1838
28.2011
43.4642
11.9053
15.4051
38.9191
13.5026
5.88553
54.7185
7.63423
-6.70377
17.6936
13.0693
21.2695
-13.2342
-0.0955091
37.8032
11.4585
16.7024
25.1978
2.4313
-30.034
-28.7595
34.3574
-22.0514
8.0262
-3.62867
-16.0525
22.1562
-42.1135
58.0852
-14.1255
18.8318
-28.4247
15.6364
-0.629364
34.4482
-5.86613
16.9297
34.7181
-17.1916
2.16659
-1.13988
5.32341
36.503
42.0478
11.9378
22.0009
-2.14796
12.7318
506.359
128.635
26.5647
-12.6169
-13.2963
-16.9362
12.3982
-6.27397
-29.2892
148.025
1.83154
10.7539
-9.10491
-17.8252
90.5683
16.745
41.2408
24.6255
-1.5386
118.373
219.738
225.215
2.23
-5.33836
417.802
-32.6462
16.5054
-17.7106
0.894659
1.02958
13.484
-7.77049
259.126
23.0586
-9.67212
-0.214058
-38.6035
-22.6575
14.7599
-29.5436
-4.23692
-28.5944
-9.83774
34.3605
18.909
15.6509
11.3682
-1.02731
10.3161
31.6919
42.6745
25.8268
-37.8144
-40.3246
-11.0039
-24.03
-9.46144
-33.4904
-9.4517
-5.20513
-1.64899
131.639
121.882
16.3426
24.7006
-6.00161
-12.9483
24.3331
270.465
-1.06671
-2.34496
22.9321
18.4488
-32.3273
8.34031
23.7863
1.96415
11.6051
42.6544
53.4905
69.7246
7.7596
9.35083
-3.61016
27.064
9.27482
4.07001
15.2066
21.4497
86.7643
3.6992
-38.1298
41.8537
-10.7145
103.193
34.5516
-25.4228
-21.4987
-40.3624
7.58741
-22.8025
8.14012
48.0964
-0.243932
-46.7885
30.1213
-14.0076
24.0379
38.2155
170.241
-23.4671
-20.2309
23.3072
-6.11011
55.9481
5.23555
30.3459
-8.17185
32.1869
-35.1057
-18.9185
-1.94372
18.0204
-21.2665
11.9402
-35.6333
-5.93106
-18.7832
-11.7349
-18.0356
22.6216
-15.1141
-1.86268
0.262628
-37.1747
2.34677
-3.42155
11.29
7.7801
1.66809
-0.757005
-11.3595
-15.7796
16.3607
11.8202
20.7078
1.96661
45.8848
72.7512
15.4839
22.9549
14.4988
-12.6496
72.1075
191.062
32.8862
51.9494
43.6043
9.44991
60.8876
4.82313
333.474
14.0064
531.202
53.7328
8.64741
36.3801
46.7496
22.109
-6.60817
-9.08179
42.7907
25.7372
8.96323
34.7897
46.733
194.78
109.3
62.7703
42.0965
37.1676
9442.19
72.4592
62.5592
20.3708
198.714
84.4693
19.7256
95.8699
62.5784
67.3597
29.6863
19.6364
58.4798
280.054
261.189
85.7191
84.0591
255.234
81.7833
32.1869
-0.177831
41.1598
117.346
44.3258
40.0512
9.3443
35.2984
49.3664
21.9983
26.942
56.3548
84.5984
49.6412
0.613137
-3.86974
62.1068
182.12
65.899
17.3393
157.748
15.9751
5.0411
25.5837
32.5902
-7.31624
13.9404
329.986
42.5976
11.8202
76.9298
26.1946
10.5766
120.033
51.9023
43.7663
5.19035
52.1066
185.318
-2.99622
24.1942
1.03269
-21.1035
-17.35
-11.7118
103.701
67.6347
0.658328
38.5421
3.65786
30.4931
561.031
33.124
41.7564
536.587
44.9454
-11.941
33.8645
-8.19053
-2.39403
20.1657
10.7204
1.84426
11.8441
225.695
258.175
385.587
24.071
98.8573
16.8225
10.2144
-9.9469
-27.7503
-27.4501
-9.81948
-40.8169
18.3044
32.8757
0.384144
15.3631
3.72863
-31.7212
-4.82971
8.32331
1316.25
106.706
-18.8362
7.81814
-17.0308
-14.1576
-25.6797
-30.6335
0.624259
36.0446
0.529935
16.9861
-12.7169
-27.2969
10.9118
-15.8765
50.5889
2.74113
500.467
93.3896
-1.23021
27.4816
40.0704
9.1264
45.0407
185.669
-12.1336
42.7785
-8.63614
35.5006
207.723
-10.8606
165.736
-12.425
29.4971
10.9705
-0.386646
34.0941
25.5613
39.8569
-0.177831
3.67848
-36.3275
-10.0221
-16.1708
-11.2704
35.2984
263.01
-35.6498
-6.11266
-38.6503
-16.6012
-8.45488
17.4797
-9.49194
-39.0199
105.254
148.524
-20.2881
35.9632
5.90603
-35.8132
12.3615
5.50708
19.8276
7.92736
14.1486
10.265
-14.7233
-9.00483
7.22203
-10.7392
60.5399
52.1721
20.4007
-10.4925
-7.66494
233.417
7.26359
-42.662
-2.36285
22.0054
-49.1931
69.5087
4.40646
37.6051
143.276
23.4346
82.2917
14.5635
-20.867
39.6832
126.844
-2.28415
27.1418
135.173
-3.4153
57.2903
5.53109
198.621
20.1438
-3.30479
24.071
236.475
91.361
57.5195
2.23478
-36.8204
20.1656
7.90887
-4.60558
-24.0995
11.615
24.3434
-18.6027
-12.326
15.8196
11.1953
36.262
3.63239
62.1661
29.2621
38.2542
18.6386
25.8571
-10.3563
5.91074
-39.8551
1.46697
12.3009
1.33865
24.2442
-1.99699
62.4487
15.9187
28.041
62.8724
52.1807
65.9
67.2443
17.5597
11.3075
96.5623
9.04533
7.78879
-34.8731
42.9969
254.574
-10.3487
12.0628
70.0339
-0.487913
-19.1273
-32.5347
123.253
17.6258
2.09087
35.8925
11.0032
-2.83713
143.057
48.4294
210.79
25.4327
44.956
-2.19796
-14.1771
63.0438
79.9833
-7.18961
4.22084
32.1857
18.7862
24.7188
24.6467
-48.9317
-10.1273
22.1276
-36.5867
-39.0862
-13.0259
33.1617
15.6553
37.0495
327.594
55.0709
16.6815
-1.1057
50.6954
-14.5443
-12.6648
36.0769
22.1791
55.4533
117.787
68.5272
14.9023
95.5861
85.1028
52.9819
-3.06333
49.9906
4.09262
60.4971
137.411
-21.3113
13.2497
4.59406
65.5109
0.394202
135.158
52.9619
9.58133
-10.7898
-18.141
-8.56297
33.2623
-16.4233
12.8266
21.8942
36.0761
23.3817
7.40328
11.6049
55.375
-15.5688
-13.3946
36.9569
169.167
16.3137
-10.044
100.633
89.1561
89.8452
38.3692
414.99
36.4488
291.739
4.52097
61.4644
92.7173
0.288543
74.6499
-30.4847
25.8298
-3.34652
42.0478
102.741
59.0861
31.8483
67.5575
115.878
45.6214
231.755
38.1963
39.4185
30.1213
-3.01394
89.8485
417.618
133.442
6.44057
58.7895
48.2378
24.089
27.7243
468.877
12.4429
21.1163
24.185
14.9229
111.792
101.895
25.0036
445.537
51.3049
45.1104
24.6283
12.1598
-16.2535
104.826
65.6037
24.6255
92.1359
65.9189
75.0082
46.2706
33.08
474.87
26.417
28.9329
196.927
10.7385
19.3165
3.8412
52.4315
6.82846
200.618
33.1617
15.6553
48.2939
8.13151
116.162
23.0885
23.9172
12.6476
7.93961
12.8266
71.5569
447.434
234.214
-10.4003
-26.8135
-20.5246
-3.38742
-36.8204
-8.95773
143.867
240.144
264.614
5.6027
-20.4768
47.6441
21.4418
37.4322
40.0102
44.8618
481.539
86.5289
20.8288
-28.2752
-1.03911
56.7792
-34.3817
71.8388
272.177
-8.84039
28.2305
120.342
-2.92976
120.754
29.6525
35.5964
-27.2439
18.8318
273.3
81.2287
38.1963
26.3
31.9954
31.5341
2.16659
167.526
28.0044
3.44935
79.6065
8.31464
32.5525
53.86
23.9762
41.5572
2.37562
-2.0519
35.5376
-4.46836
396.65
-30.0111
39.0465
28.7517
9.32781
8.87987
55.053
46.9845
9.63575
-25.3215
-6.88313
-30.1067
11.2558
60.2327
13.4251
6.09491
43.4301
73.4445
420.075
-24.5688
14.2355
46.7365
-26.5982
10.4004
-6.60161
-9.10111
1.02958
49.0912
42.8293
32.3643
28.6808
18.4389
7.28221
-0.841377
-35.8399
-35.1658
-19.2294
-11.7278
-32.3265
54.9753
24.5312
32.5175
95.7011
87.0538
-2.80234
18.5734
185.104
-20.867
-11.6901
23.892
279.679
29.6932
30.3275
80.1166
37.4372
-8.07284
7.58635
28.4717
-3.08722
29.5359
21.6313
296.487
84.5963
17.2372
-16.7286
283.776
4.57518
41.1803
15.6473
1.75832
2.08818
11.0802
23.046
-1.923
-19.3892
52.5933
-3.34652
518.061
0.81411
5.28965
28.1001
-4.75514
40.9158
25.6076
-4.90723
-2.118
5.68532
478.023
-8.38543
7.17127
187.699
31.7525
15.8883
9.75413
-1.05569
7.00835
-20.8886
7.85713
-13.7941
154.001
189.782
-33.911
78.6411
-0.720226
115.54
-23.667
1.5652
-10.6037
-22.5313
11.9495
5.75503
658.063
-15.9511
-1.26093
-35.7289
22.7514
0.335462
-5.31555
-12.6458
-10.9178
-44.932
30.341
54.6318
-12.0014
-7.61138
-34.5203
22.9199
10.4004
12.1391
425.682
362.724
240.246
1087.53
18.5266
26.9888
-3.9168
-0.841377
-5.85487
-23.9214
-15.4813
-43.5709
47.02
26.8953
18.8644
-2.90137
-11.6734
-22.741
13.4463
-2.46661
37.0712
-28.4441
-4.71736
-27.8705
-9.0375
254.782
-11.0016
3.66676
-3.35393
-8.95326
-31.6341
151.35
42.7662
36.0986
19.2068
8.87664
40.0006
39.6978
22.0206
177.992
29.4085
277.452
191.816
24.7755
91.393
49.7423
208.405
26.5003
13.2564
25.1553
43.9306
51.2546
149.81
35.5117
35.9291
54.562
27.9468
53.3088
7.44733
153.025
457.709
21.1447
36.0089
30.8034
75.7768
52.1413
36.5973
61.8333
60.8372
56.3131
44.6639
47.1593
50.3777
51.2929
216.518
59.1694
-24.315
24.9749
43.9339
30.6233
88.0398
12.5652
223.707
35.3334
14.6059
513.855
6.82067
6.12376
-20.6844
-13.8387
-11.8962
-48.0299
-39.6642
13.7592
-41.272
194.412
45.6827
54.4807
-14.7271
829.253
-29.3719
301.603
48.7371
13.3811
-54.0125
-57.7894
-23.8902
-11.1988
-9.0144
253.283
-28.317
34.8503
-0.115119
-28.8981
-23.9318
97.0902
23.5189
23.3835
-39.0862
113.474
-10.8789
31.5849
204.778
38.0511
-13.4202
5.40814
201.558
102.841
-5.1807
16.3832
10.777
23.1161
2.04237
40.0137
7.62003
-31.0124
2.81986
338.777
37.2291
97.7793
-13.711
25.8268
-50.9328
8.4011
-16.6261
76.7456
0.242764
26.1556
2.26827
401.467
4.23618
75.1736
3.86384
43.5581
56.2897
67.4366
30.5847
195.71
14.5468
-9.84123
15.4359
-12.776
5.15399
48.6816
88.9252
191.515
-2.32322
7.06003
25.3795
270.25
28.4816
13.099
-4.96741
-16.9621
-12.7966
-18.5266
-9.53452
118.901
6.17943
-6.87201
-10.807
223.544
-35.4878
-5.22059
-8.55196
-13.451
-34.6172
11.2335
-19.7477
31.9503
-19.0544
6.26606
-15.2365
-1.81094
5.75848
-55.2371
24.0379
1004.79
217.285
12.8197
-21.5931
43.9219
184.352
-21.0014
7.85713
23.6873
246.767
44.5421
75.7218
120.157
-32.1003
-10.3334
125.254
-73.1311
14.5021
23.1939
-16.7338
-12.853
10.2858
17.4797
-22.6104
20.6261
116.455
4.05478
31.9047
73.4445
20.8986
14.7866
14.8774
10.4573
26.668
84.9327
36.4146
132.613
23.892
-29.5417
87.7893
275.83
-0.46821
391.636
19.5847
-8.07284
9.46041
2.23478
-8.70942
37.0322
0.412603
44.5413
25.3795
-3.36399
-9.10699
15.3631
18.7212
-12.9805
-8.57784
12.0714
13.0693
-34.9525
-37.5971
125.467
7.81814
-20.4006
-9.53452
11.8016
-41.8779
2.49833
-33.2958
-38.8255
-76.4351
-1.99699
4.35262
-7.44325
233.31
1.80409
23.517
98.0748
24.6705
32.5522
15.9927
31.0584
-28.0631
32.4712
22.2859
45.808
38.1196
66.9131
-1.99272
39.1118
133.508
26.9001
23.0392
75.3235
18.0651
77.1645
34.2347
9.1925
177.967
33.0814
8.19208
1.84803
48.4169
43.7442
39.3129
5.13174
17.782
49.3389
-5.74381
35.6186
10.57
-21.2163
771.485
-17.3309
51.8634
27.4578
118.888
-33.5833
40.7235
24.4559
3.70576
4.01736
-2.71856
77.2022
39.0812
6.12739
47.4215
29.771
11.9963
48.557
31.0177
-5.1807
46.3683
-30.4525
41.8568
69.5087
19.399
256.871
281.957
4.69393
42.9363
23.9338
45.3054
-17.4591
46.4416
-0.333062
73.9934
-22.2483
-16.8964
9.97002
32.6665
3.30244
4.19148
268.334
7.02806
52.4298
30.8291
-6.19877
13.2085
212.13
-10.5835
23.9137
9.78293
70.7783
-14.6084
-5.25164
-16.8861
-27.3185
28.938
-13.1676
6.27699
-15.1083
43.008
43.4254
15.2066
37.3171
2.70902
-14.4353
-30.6335
30.6093
285.295
-3.2182
36.0089
30.8034
0.81411
-6.50622
-15.0034
52.565
63.4045
264.887
23.7335
30.7
-35.8512
22.5519
7.63255
72.1994
20.2897
95.8699
39.2488
20.3159
-2.8524
19.1245
17.685
45.671
20.1268
23.9762
39.7163
33.0576
101.527
54.1701
204.204
6.77604
-2.52584
11.9402
198.625
55.9131
4.38884
16.3761
11.9495
5.75503
-14.7271
-12.5053
15.2552
-25.9303
238.479
95.8612
-26.4429
194.788
404.437
-2.71803
32.2246
-1.36888
6.19201
108.394
12.9498
-18.2992
237.518
-6.10557
25.7695
154.301
33.9015
90.0789
310.068
20.4475
220.711
55.9698
35.9351
67.0563
57.763
-14.7521
-12.7856
53.5422
22.3977
5.86496
211.688
41.6237
-3.33106
3.9732
43.5916
11.4554
16.8368
51.1995
10.1777
20.1438
7.93961
16.5748
4.09055
-26.7051
179.866
6.46625
-2.45064
5.98291
-23.7019
163.456
25.8007
19.1248
-35.3439
43.4741
22.4693
296.24
12.0369
15.8196
-1.92318
23.1436
13.0027
26.1414
32.181
45.1917
9.20614
8.33122
26.7942
163.668
-8.84039
238.126
95.979
-16.0525
22.1562
0.990049
20.6039
-17.8736
170.631
-4.06183
38.1252
-11.8738
137.522
48.7888
3.88441
9.04533
41.522
-1.13988
-11.351
157.123
30.8808
-3.36433
15.8109
21.3081
20.1268
22.2149
3.36149
50.9606
20.9425
54.8495
-32.037
28.0413
16.2148
-16.1708
-3.77417
12.8096
6.2629
-46.8942
-26.7274
-3.98005
27.4394
260.474
-16.0512
44.3032
40.5991
27.6467
29.3746
63.1371
33.08
-3.01707
26.417
55.1698
-9.2204
16.3607
22.1276
64.7483
130.205
41.4987
83.4885
29.7108
216.023
50.298
61.6301
90.7625
74.5169
45.4209
48.4339
35.9497
35.5632
53.3179
63.8083
50.9605
11.9053
64.1309
289.623
296.487
65.0258
40.2729
36.6823
127.327
14.0064
52.1916
45.7989
8.75517
44.2547
36.3801
33.6311
29.6053
-12.2304
50.8883
65.2795
38.8557
42.6964
38.5378
4.5665
-21.6747
618.109
-25.2469
174.277
-15.9995
30.0762
12.8048
-21.8449
-9.99969
12.8745
120.003
-26.1006
87.1919
37.1563
-25.5027
213.345
75.8584
52.8577
17.685
60.6635
7.00835
413.895
-6.00884
129.671
-21.2903
24.6906
14.8147
14.9229
77.9905
90.651
3.7221
95.2685
-1.23336
59.9276
-28.6015
-6.79115
16.9994
20.8801
2.78951
-44.3644
-26.3585
52.4852
108.958
-31.5525
9.84304
-12.7919
-9.32475
19.0966
-7.21243
18.6255
-5.1911
8.52636
15.8872
13.3877
-15.837
24.868
18.4389
20.4007
-16.1147
18.572
34.7659
-9.60301
-37.0398
-2.36285
-22.9722
4.37547
95.7457
62.5025
7.62003
8.44206
7.32905
7.06725
-33.9854
24.6907
8.77778
55.8119
-9.70339
21.5196
20.8552
122.883
305.382
15.2353
77.2538
-12.8934
2.32868
46.9194
14.4685
15.3303
-11.0742
-25.3412
-18.85
390.734
52.6317
-33.0813
35.1065
21.6835
17.322
14.5642
37.4515
24.9625
10.7735
146.62
-11.5362
191.497
65.1241
20.5706
-14.1485
46.9417
2.23478
-29.3241
5.17305
13.5311
12.6822
-19.5981
-20.2306
352.588
337.702
39.3359
6.41469
-30.0342
360.475
-20.7305
355.977
2.19594
-5.40809
29.8209
-18.1834
33.6843
99.9498
58.5334
-5.50274
-35.2056
6.44057
-21.6747
18.4081
-45.8616
114.307
-17.8736
352.416
-24.6766
-29.3412
10.615
503.902
-16.1735
1.00016
26.2848
51.2118
10.5999
62.6746
11.2031
33.6145
52.2302
30.4342
70.0036
-12.5681
25.6608
34.998
17.6258
345.696
78.9276
17.1519
-13.3597
7.19994
-10.3499
-1.42749
7.26434
20.8801
-15.9511
-20.0016
-35.7289
682.171
2.13669
-37.1459
903.773
0.326585
11.29
184.014
108.98
119.734
-8.25327
18.6255
-20.1836
5.26095
-54.0787
-2.71856
4.11363
25.9627
35.5774
45.5773
15.7999
5.1765
46.3808
6.06554
295.811
2.21649
-4.21634
-16.0225
-9.9469
13.2085
13.4792
468.929
40.7932
-6.47965
-16.4825
0.263336
13.489
-5.6417
-11.1064
8.32331
7.44715
19.3954
11.1287
221.462
185.747
35.4431
-36.6464
-8.8131
-18.7896
44.3291
154.111
146.707
51.0014
47.67
236.946
226.429
19.7307
19.6077
48.8169
80.2711
38.1252
61.2148
36.3222
20.3708
136.87
153.81
-19.6298
3.42313
-1.13988
61.5454
-16.4828
43.9219
45.671
185.259
3.36149
30.3459
-19.4163
28.6126
-26.4148
-15.0622
-28.8312
-25.0146
-12.4226
-30.0111
72.7797
201.166
11.2019
48.2353
-6.79115
-1.60865
-8.45488
-20.7363
-1.61144
-5.28674
-37.1747
-48.253
-7.16968
0.0455787
9.72626
-35.8132
-28.868
24.2477
-13.9056
2.30516
16.5054
-42.8343
7.22203
9.87552
-7.79805
-13.2871
-46.4102
278.747
413.701
43.7309
18.8644
-31.0124
6.56799
-4.17714
-24.6151
-7.16841
-34.3257
18.3306
81.4897
-29.7446
26.5698
12.3127
-15.0836
9.6131
-0.081368
-29.5909
-40.8124
-42.8784
-10.7563
127.647
-1.41945
-30.0149
2.47375
295.036
-28.5567
-24.8338
-31.4158
14.7007
13.4609
52.0056
241.71
6.46625
-38.0579
11.3345
187.13
19.2285
111.92
219.767
26.3165
10.6915
-0.673697
38.7889
23.4063
10.4453
-7.64081
104.838
15.8804
146.832
33.6174
56.1265
45.2995
41.4436
52.3097
55.1829
302.282
181.735
38.1056
821.278
39.8853
41.3489
116.594
13.9368
-4.80809
50.2672
102.19
65.5814
21.4818
45.0687
20.301
71.8584
272.984
51.3148
22.2449
16.9297
46.9879
15.2851
71.1079
-13.4172
-6.60053
19.559
124.382
119.452
-11.5183
16.4799
58.4569
54.6757
26.7385
52.4042
-12.9017
-9.61155
-27.2
-44.0831
14.7606
-2.67827
5.60061
-41.5534
-25.4215
21.5631
23.6885
-17.4682
231.754
14.3821
10.3529
166.211
18.0875
-18.0096
7.67629
-2.92622
42.5976
8.07205
9.4634
292.312
28.2035
183.087
28.7738
29.5532
53.9807
2.50931
-11.4295
0.768361
13.2141
-9.86587
41.6777
41.6831
-10.7748
3.43844
21.7201
239.602
-12.0577
7.40599
9.37909
21.3845
191.663
4.43294
44.3684
64.2452
14.3883
61.9755
91.135
19.5963
-24.8828
-11.9564
23.9139
480.909
-2.69539
72.6062
154.678
-22.5186
-14.1852
-39.8011
22.0179
-23.9195
34.0756
-2.90408
9.73079
48.1494
-13.3946
13.6063
3.2237
51.1006
-13.0389
-17.5403
10.6779
53.3914
17.9416
9.22579
89.8452
105.836
61.5619
30.8063
40.1969
51.8587
25.1357
22.109
-12.2304
308.721
-17.2737
53.5303
-17.402
61.7213
249.304
21.5409
13.7418
33.44
5.92987
44.7555
13.8116
6.62235
282.183
71.8265
23.7184
41.0266
218.03
15.8883
-4.80382
113.137
3.26022
5.34831
3.36149
26.5978
-38.1569
-24.0351
-37.6592
63.6486
-8.21649
3.09636
122.51
22.4628
-11.5533
-14.3518
173.119
-25.9715
-19.6993
-33.1201
-40.414
30.9335
31.1847
-17.4682
-2.50445
-6.08652
14.3821
-2.76552
-13.6996
38.7022
2.60513
20.7948
38.3032
17.0165
6.19799
581.054
41.1871
-6.29001
7.58881
169.573
37.3517
13.6098
67.9325
1.38038
53.119
106.227
28.5798
47.7446
39.2624
-6.19852
-2.15019
37.9692
18.2162
32.3599
50.0469
190.481
29.4186
14.036
14.1935
-0.144542
50.4898
-1.21928
-15.1083
-22.1669
18.9548
129.146
10.2053
0.557233
432.261
28.2305
-5.22059
-1.0557
124.678
112.433
13.9855
28.2021
5.3085
2.58904
5.68532
39.4917
-4.6373
-15.3175
-27.8185
-12.3843
5.51557
54.0491
-0.978334
-8.55195
6.31562
49.1748
28.7741
69.8908
44.4014
15.254
51.8646
16.4311
0.759202
51.4672
-7.27946
5.90746
78.4696
23.3998
11.8726
-29.0905
6.69206
-2.54568
-24.3844
22.1649
-17.9252
45.926
29.3107
-28.7126
1.24368
-7.02356
62.1708
52.8298
32.143
50.3938
44.2206
13.0033
27.3239
64.1493
61.4829
32.8892
53.3685
-9.10111
36.6368
60.3356
123.414
37.9865
79.2806
82.1571
20.4007
-17.9888
31.6905
1.64139
9.81183
125.074
5.13883
38.888
56.8493
431.203
11.9027
28.2348
32.7059
14.0643
277.195
25.8079
-22.741
131.512
3.15558
297.947
21.2144
19.548
42.6578
51.0431
35.3154
11.5868
3.27992
48.6816
23.3328
70.6379
56.3121
65.953
10.0312
580.511
49.1383
31.4229
32.8757
62.2283
24.6262
38.2738
39.2454
34.6211
4.56942
30.8266
72.3657
10.1432
41.1274
16.4868
662.433
6.24646
0.437356
-7.09465
6.44057
-36.6672
408.214
31.8483
15.0837
-10.6005
23.7335
-3.03316
39.1115
3.81126
5.75848
-4.6373
-26.5619
-34.8731
50.4932
-26.5357
-29.0893
21.4331
3.26022
127.163
1.48742
-1.5132
-15.6681
-12.7907
4.24969
-33.911
56.1523
-0.720226
66.8146
44.9516
69.0316
-21.8481
-58.1386
3.25767
-6.4264
-8.16788
-1.89565
-20.9386
4.56355
42.1779
-8.17067
25.6354
10.614
33.2689
4.73074
83.7519
34.9541
8.22732
34.5551
-26.087
44.4716
53.0496
148.144
31.1913
47.7589
421.328
344.698
-10.7531
21.0809
27.6173
30.6303
1172.57
7.96509
-9.00987
32.8862
-21.191
370.789
22.9767
175.638
51.1006
7.57585
8.81744
1.20037
46.2852
17.7841
-16.7286
-14.2
47.6787
13.0693
21.2695
-28.2267
136.711
9.69221
3.96224
20.4505
-8.53537
-11.2933
-1.24981
-16.4292
0.529935
-9.25087
-3.34652
-16.0482
136.796
-51.6068
37.5725
-19.9709
6.8669
32.5741
-11.4883
5.68532
13.2547
-4.07313
-25.5027
26.1303
374.514
-0.978334
-5.2384
53.2922
-9.64422
25.8503
26.5978
-13.7941
39.6832
-33.2316
-2.0519
-10.0906
0.695815
-28.137
-13.4273
2.51477
-3.79066
20.1243
-16.1615
0.13283
-22.2234
-34.6918
-14.3794
-5.74381
26.2483
4.01076
-55.9153
-5.14949
-9.04375
-20.5691
-3.3922
-12.8346
-2.63107
-24.478
-3.31704
-7.85751
-15.8365
51.4944
-3.47891
1.02958
114.684
-9.64456
63.6884
-6.89658
12.0518
-9.81603
-6.09309
5.33036
-14.6501
-37.9495
24.3188
2.71811
-2.45064
-16.7765
-25.8762
45.6385
-13.5676
7.90887
321.903
67.8505
-20.3514
144.674
35.5878
69.4784
36.3997
27.064
14.9434
11.8992
5.50645
108.6
-33.4113
73.3027
-23.8056
-4.99794
-3.31078
-23.8329
-10.426
36.4214
9.03778
-19.6247
65.5814
105.815
28.2021
0.623335
48.5037
699.72
-18.6928
19.3527
51.8293
-20.8176
24.0641
47.7474
13.5023
79.5292
66.2857
80.0969
84.0591
9.7312
29.3095
125.89
51.1013
24.185
86.1374
53.6277
51.8221
-3.05232
5.59617
31.5503
11.8851
222.971
237.516
0.70511
4.01355
47.7671
298.59
137.142
13.4251
56.6947
292.681
16.9122
56.5779
65.8761
39.1494
29.2281
42.9884
14.2054
6.05329
48.3645
44.1336
30.8797
-22.2196
100.355
260.861
55.9478
37.9865
83.0287
65.3783
36.3592
18.508
-1.43257
-4.21554
40.0137
45.1014
45.8243
8.44206
1.70685
31.6069
50.9276
36.8888
12.1492
7.73672
35.9401
34.8015
110.479
157.839
65.8174
32.3472
37.6923
13.2342
49.1803
35.675
89.4311
41.5672
26.7945
-25.1297
5.58089
2.70179
29.9758
17.9615
52.1887
88.4255
-22.3571
44.496
36.116
37.1494
-2.92144
40.4088
37.1967
17.4521
-13.072
21.2078
-9.45248
3.71833
4.34782
0.80736
14.5216
-22.0454
-13.4103
-5.27978
-86.6752
1.82999
-13.0284
-5.26149
203.06
18.2915
-34.2576
7.57585
48.1728
-21.2884
44.4111
203.317
-28.9101
-3.89267
14.8825
79.5987
-14.1712
-1.96958
11.5663
13.3326
305.309
9.92756
20.5658
16.2181
34.3574
88.5185
-14.4626
26.3564
24.7645
223.832
-8.55622
40.8969
45.9676
35.6984
3.43443
26.8808
68.7111
66.3073
20.3708
50.6629
54.4842
209.006
127.729
49.4599
41.1228
34.6289
28.4948
27.0553
71.9079
33.2453
24.089
50.9606
-10.0459
52.8016
41.731
8.25547
73.956
17.0834
34.0185
1.63285
-23.4519
15.6207
-11.5407
-4.72769
146.624
-13.9227
-19.4123
-46.8732
-17.1905
13.9339
45.926
25.5625
81.8573
-21.2451
23.8985
2.85668
12.5374
29.3319
13.8495
41.4095
49.5476
24.5128
33.2273
39.9312
-1.781
890.139
-23.1566
33.8257
50.0283
74.5954
-3.11289
150.648
77.7439
24.2332
21.0809
10.7507
-0.594614
355.604
3.70405
-14.1485
178.126
-18.3799
21.2756
33.284
-31.4465
-15.4288
24.7334
194.883
361.833
25.1553
-10.4173
63.6691
11.8992
-29.6632
41.4436
-33.8974
-10.4094
9.92756
-16.9155
-10.0188
289.23
-18.3033
-21.9589
22.6083
4.14974
-1.0557
-17.1991
-27.1209
13.1076
-34.7402
16.9577
-7.80996
20.3216
49.0334
256.525
36.3004
23.489
51.6731
170.588
30.5971
3.10362
327.759
79.5412
21.5105
114.702
28.9294
72.6007
48.4518
37.0947
120.301
-21.2903
43.4313
5.44437
51.7536
89.3034
-18.0448
-15.0186
35.2984
75.6033
24.3203
32.5642
73.2214
105.213
-23.7497
-1.5386
39.662
26.7096
50.9264
341.126
35.8911
-20.8207
235.375
-10.1574
56.6531
-24.7241
64.6129
20.884
-2.71856
73.4541
31.5849
-3.24294
25.9351
37.2673
19.4926
31.6905
44.9478
58.6957
47.659
44.5067
-33.2898
27.8192
103.416
37.4372
45.8216
20.7048
32.2198
48.2766
30.3977
20.9989
7.7596
35.9778
16.8471
142.567
30.8121
69.2913
6.27699
22.373
13.023
-3.42626
24.577
43.9385
2.4313
18.0922
88.7054
296.632
39.4748
-10.8428
1165.34
-32.7431
16.8557
52.565
65.2786
43.7474
48.0964
44.7337
26.3
17.8515
79.445
35.3085
19.6364
140.939
44.4897
61.5703
22.1021
9.69809
9.87189
3.5703
20.5887
37.1725
17.5073
13.0759
-6.11266
62.5493
54.4807
-2.83269
11.1228
58.1074
62.1068
0.335462
232.857
28.1566
75.3186
30.2689
24.1569
229.753
181.669
17.9536
45.4087
36.6374
54.6171
106.548
4.25332
32.4289
-2.17585
10.1222
54.1792
34.7659
7.26359
2.31556
10.7556
-2.35744
35.7756
-0.278705
59.1569
11.1541
25.1327
60.4781
8.18107
16.2574
-10.8999
54.8749
-6.89229
-5.65439
16.17
10.2776
5.28485
9.86167
36.0734
-6.11589
58.7412
5.02758
13.5873
2.23453
180.937
377.985
-26.513
73.5765
21.9644
66.0931
-18.3565
17.2372
5.6027
-46.7137
-31.9082
6.27699
-46.9674
-3.84364
22.8107
-25.402
407.23
-16.9155
-81.2333
163.668
-23.9255
-44.4477
-7.3768
-35.2056
-16.0482
-36.6672
16.534
-4.63215
5.61133
88.9482
16.9577
-35.921
59.3408
15.7075
1.63013
-11.1813
193.165
282.095
3.42313
50.8923
-14.2583
31.7525
48.4269
-8.4746
-8.98653
134.814
13.5676
8.15941
391.941
18.1314
-9.80581
-29.2259
-29.7683
27.4592
19.4365
-41.2555
63.4094
201.166
-9.86079
52.6067
288.872
12.1598
89.9666
52.7365
35.9427
49.0324
129.783
86.2526
30.341
403.208
16.6606
47.9687
48.6106
36.0384
63.357
197.807
-23.1566
22.5813
12.7512
-19.9795
38.2043
-11.4295
6.39056
43.1992
-31.1548
-37.9769
-7.04802
29.5017
-11.7118
169.293
15.1608
148.71
-42.2568
5.45498
85.778
20.9426
1.28152
14.5824
-15.3256
8.4011
-18.4078
23.5571
-22.5799
-48.483
-11.3258
167.186
15.2176
-25.7489
0.211003
-14.8768
13.5731
1.94181
57.572
-25.8992
5.59239
19.3403
12.6476
-19.2344
-10.5992
3.15352
-10.7756
1.78108
2.23453
514.521
14.4162
21.1026
430.511
41.7302
-20.5351
35.0544
-10.044
108.129
51.5173
-2.67313
22.3443
5.51221
25.2508
22.2065
30.8063
39.2599
43.4254
47.0658
162.88
293.189
28.6682
52.4249
19.178
12.3009
8.83491
11.1257
153.55
58.7005
11.2974
47.7778
27.2651
19.364
27.4816
11.9594
-0.243932
1.93719
114.454
18.4157
9.66286
-6.76208
3.6415
357.648
29.0067
-16.4828
25.1812
21.3081
29.7112
57.7094
34.0941
64.046
26.7385
36.7611
3.09636
-11.2704
55.9131
13.7592
-20.6573
-0.490461
-24.0974
257.36
-0.121611
16.878
2.13669
-18.434
126.035
26.5635
26.2825
-24.5688
14.8774
29.9553
-10.6447
182.592
65.1466
-0.470896
32.3025
316.425
4.09055
-15.4607
37.4372
-23.5188
-6.19877
24.4529
109.057
8.15718
-32.3083
-8.95773
1.43783
239.023
380.82
-12.8551
288.977
7.47676
-42.9656
-4.82971
-6.66922
30.6398
1.75832
67.3709
13.4403
28.3251
36.1645
-54.3969
27.4625
-6.87201
-5.50274
-14.5909
38.2997
-47.7357
35.5964
-6.6292
21.2586
3.11877
-1.1591
39.4917
-32.7483
147.726
-25.9444
-42.3693
22.3822
-17.1654
20.9985
25.0563
46.3637
1.60018
123.302
22.8497
-23.1644
21.1163
312.249
12.4667
2.56988
1.84803
3.25767
10.0754
2.0069
-7.23085
-55.6088
24.2412
106.833
-1.61144
-5.28674
-12.8118
-5.14949
2.20065
-9.32475
-5.26627
9.65416
-62.0502
-28.868
200.41
53.5608
268.423
93.3421
158.316
-47.6961
40.6579
-21.0466
61.477
0.635245
28.834
563.909
21.3831
58.8004
-2.3696
4.19638
382.763
-12.6488
170.23
207.253
101.109
308.293
18.5734
65.1633
44.7254
67.7942
18.1481
57.686
-30.3181
88.9859
127.677
54.6807
55.4162
37.3902
82.4291
111.377
95.1317
404.327
7.93961
305.181
101.542
18.2725
42.1224
22.3958
15.353
42.5272
56.7099
62.345
-14.9129
24.747
7.7596
50.9703
13.2564
23.2813
73.9156
99.2764
239.765
62.0583
43.9385
21.172
24.3139
-11.8929
24.9871
319.029
45.5075
94.1049
181.452
525.729
15.8596
46.9428
123.375
11.8883
48.0964
154.388
335.214
18.8038
43.2398
89.066
145.852
24.6554
4.48232
41.1228
10.9456
25.2586
54.7317
36.4256
497.321
70.7266
91.5554
16.4799
56.5828
34.9317
281.438
30.4866
37.3035
46.782
25.5167
57.4443
26.9327
28.085
20.1243
30.6902
140.688
122.08
47.7671
6.23534
-0.121611
67.4778
4.08359
67.773
9.84304
22.8154
56.2676
28.4669
62.128
14.7866
14.2355
1633.13
24.5128
21.9829
3.8412
1.83169
-41.8973
13.211
46.2801
25.8051
20.2475
-1.23882
59.6328
-9.5
49.1919
104.454
33.1386
-8.90151
36.5002
-5.71518
25.39
18.1643
87.805
24.8507
35.0828
43.6043
-5.54262
1.32118
-10.044
33.1667
134.134
149.781
161.06
0.887919
129.028
-10.4029
1.15114
4.52097
16.4868
-6.60817
-3.45959
59.6573
203.774
53.9408
23.5453
-24.8983
45.796
12.0585
40.8969
-28.995
6.48926
78.8019
39.0417
246.747
28.826
159.052
-7.43314
-12.1336
54.0229
39.6479
-3.01394
254.766
7.88006
45.796
113.137
40.7415
59.6962
37.0947
442.64
23.6873
58.4238
24.8644
74.7848
24.2932
460.368
15.6883
31.8331
31.5503
240.521
3.25767
51.3049
28.2438
35.8727
96.4928
-21.8757
18.6191
106.833
17.1292
-10.9089
-3.44148
41.7022
54.6745
-13.0729
34.0891
338.449
32.9461
35.246
17.7613
469.546
39.7209
37.9865
36.1771
138.379
226.548
37.3126
14.1512
20.3821
-18.2992
794.115
211.286
7.02885
304.226
33.9015
37.6051
30.8318
149.895
88.6808
182.592
8.92463
10.9526
15.3349
-22.957
25.2069
16.9567
-1.51335
-17.3157
9.78293
33.297
23.5054
118.45
-12.8551
71.5851
31.8396
17.0046
28.9035
43.9306
26.1212
13.023
18.9548
52.3097
23.046
31.8102
-36.2557
19.3649
154.111
15.5225
-1.75461
-1.47245
210.71
40.8969
37.4705
0.86706
5.71334
-0.313698
480.405
12.4891
197.492
72.8447
-27.1261
63.3932
5.91472
-4.88801
48.6191
36.503
32.2429
19.559
32.5525
38.8675
29.7112
113.931
27.4354
60.2979
53.6961
13.8143
91.8032
37.1725
56.8627
211.727
113.828
40.0605
52.6067
22.7542
44.019
28.7241
9.24872
54.3593
2.20953
19.2134
60.2967
13.164
365.799
56.5058
32.9762
80.4697
13.2684
12.6125
156.123
213.737
-18.783
-53.1417
1.96661
16.2951
45.6404
672.423
4.38338
2.59704
-9.55546
-1.1057
6.65489
70.9818
-23.9214
-15.4813
2.04237
2.53239
18.8644
17.7134
21.5605
239.451
-10.9165
-2.46661
37.0712
-34.0663
28.3514
57.2903
-26.3183
19.1349
-46.4346
-16.6415
-18.2526
-31.6481
-3.63243
-22.0342
31.8293
21.2144
208.829
-21.1084
32.5043
1.27945
34.202
62.7371
234.165
0.36046
17.8937
25.7125
48.2895
47.115
20.5952
34.5602
61.7951
30.6398
14.8768
29.8895
26.451
23.3238
41.7867
16.2181
238.444
34.2631
60.0896
42.0478
17.6807
50.2672
60.8963
2.90224
39.9787
27.8178
17.1743
16.6445
249.944
505.124
-5.57433
-2.51857
-22.6916
55.1783
-6.85802
-9.41163
29.4318
162.925
56.8851
510.296
177.46
102.398
35.935
6.12376
-0.177831
16.7969
-2.52584
-36.7855
-15.0186
12.8096
-16.2259
-0.0425234
-17.3571
25.068
63.8511
0.265419
0.915446
-1.26093
-58.2177
3.75952
7.75889
-33.4265
-52.0011
566.295
22.5344
-26.4429
-17.6236
-36.3944
298.408
-24.7241
-42.0734
-0.979408
-39.0862
-4.59262
-11.5186
19.3105
-43.4053
7.28221
-1.12216
11.0757
6.65489
-53.9064
188.792
-28.5944
-52.9413
116.162
8.09595
256.301
394.957
4.19148
43.4459
35.139
-25.8762
23.8384
73.5894
8.81744
-28.7847
241.188
-0.956535
44.1785
3.60359
26.1269
21.5026
250.843
-46.0304
36.8662
0.77284
27.7312
6.84777
23.1131
178.474
4.27807
41.3489
13.5201
120.759
61.5116
143.419
69.3296
36.4743
65.6835
33.4195
64.3621
51.3148
38.4815
222.213
28.1589
26.849
-11.4472
156.378
30.6233
146.136
36.9281
16.7479
192.785
45.4267
15.6557
24.9132
50.0236
159.557
20.0055
65.1568
10.1295
-20.3979
167.077
39.1142
-17.8297
10.9481
85.2275
-10.7978
14.1883
284.186
9.34874
-5.94609
118.882
38.681
-8.12665
38.8911
-9.98078
27.2195
78.1297
4.47919
249.431
112.594
1.36813
2.44986
252.957
169.872
-9.27779
29.4135
10.0331
8.93849
69.9103
18.4389
168.452
41.0608
32.8918
46.619
4.18963
83.8496
40.762
54.9753
-5.9009
29.0182
24.0255
6.11354
182.251
7.00258
21.2599
-17.4612
-37.0125
27.1299
-26.3299
-16.5061
-9.94665
48.4496
135.421
25.7125
37.9821
-35.5277
59.4172
40.663
19.6582
29.8751
34.6211
-2.15631
-25.4156
14.897
58.4179
67.6805
95.4132
40.1903
99.8827
5.57326
17.4909
-22.0514
13.2379
0.401612
12.0628
-14.1784
40.8969
4.73818
20.6039
19.6077
129.402
404.169
37.2374
16.9297
42.7785
2.16659
60.7043
333.477
280.811
21.5105
41.6133
58.9144
60.6635
35.3334
38.9687
77.1976
52.8016
37.9829
22.311
21.7686
36.8296
68.1622
50.2909
32.4998
48.6832
5.13174
133.764
189.414
28.3764
-1.89565
-43.4274
0.815422
40.3038
19.9403
1.2725
-9.83466
12.227
109.989
44.3244
-18.0096
-20.4347
51.4217
47.0016
40.7235
430.674
-19.5846
85.2276
15.2618
-30.8295
58.4616
24.0886
109.201
23.0586
-11.5462
-42.3516
8.26463
58.1917
25.0672
-24.8584
-3.29988
328.415
4.21775
46.542
36.7126
1.59536
16.0533
31.7688
18.7494
43.6115
29.0182
16.5292
33.6035
47.343
28.5771
27.6173
13.7637
10.6498
56.6908
53.3668
35.5143
-3.38767
53.501
12.5421
7.22014
7.98414
48.2013
32.3599
-11.1648
183.106
10.5707
593.513
-12.0435
18.5961
42.9935
13.0693
55.0027
-24.4786
-5.30032
-16.6525
-25.402
6.17943
53.6994
32.4834
-3.31078
47.3816
26.3564
-27.7094
12.0628
15.8066
85.8745
64.7083
11.2335
140.646
14.6788
221.855
-7.7402
93.8396
-27.1261
29.6601
-14.7
-47.9915
20.5081
40.9307
-15.9709
15.3763
-14.1742
64.4117
25.749
65.3184
104.561
120.301
25.5613
24.8644
-18.9185
22.4191
-15.7128
48.074
-29.2892
-52.4999
31.5503
2.51477
-21.1052
630.391
-31.7263
95.8428
-9.69423
266.933
27.1853
3.07373
-54.9495
-4.37852
5.15787
44.3671
-8.38772
33.1521
276.709
8.22732
-7.31624
21.4366
73.2385
-8.79454
0.0930654
-9.41271
194.995
35.0357
11.9072
18.3734
-4.98695
83.2273
24.1302
75.4041
38.8666
1.3907
-0.467412
93.8271
124.535
44.8104
37.0523
45.3054
-1.52958
30.512
-26.2691
106.125
6.89206
28.2423
10.2163
18.0464
10.7016
20.0948
8.65837
20.1657
50.8108
19.1953
101.267
-19.2647
13.4562
-47.2311
-37.3111
-27.2153
26.1276
-8.71842
50.0071
-22.9896
-25.1682
-42.6481
267.563
-31.254
61.987
-67.9572
70.4077
43.0737
9.97002
-4.81484
210.339
7.20443
-27.7686
-49.1939
84.2889
-17.8966
-45.5542
9.46041
-12.7577
-23.7019
8.92118
-29.5725
-7.9325
-36.4647
-12.7343
-25.9736
13.489
327.942
-33.5952
-32.9407
-12.2914
-37.5971
-43.199
-14.6707
7.71037
-24.5271
-32.8982
91.4494
96.4655
202.086
14.175
-15.5279
28.7155
32.7853
-13.1884
85.3612
44.6639
36.2511
57.4667
38.1963
35.3633
65.6554
19.7256
100.875
67.7589
37.2785
47.6821
36.2455
-9.41163
6.94303
46.733
470.147
305.922
-12.4553
43.4644
77.3383
29.8072
176.093
27.4592
-12.4226
-7.5223
29.6762
111.211
53.8575
40.0605
31.992
122.08
0.613137
119.819
63.7296
17.1292
26.5635
31.9047
50.8836
9.16436
27.354
16.0795
15.4236
50.2385
21.6448
280.131
35.9728
14.7183
43.6087
39.9252
-5.92399
15.7444
11.0757
32.8918
5.38952
12.6297
23.8795
-0.467412
28.7383
10.0287
33.857
6.56799
55.793
44.7254
34.061
438.121
9.03727
13.4513
49.794
37.3902
20.8575
20.5334
-3.35393
-22.0717
0.225072
114.529
1.98977
54.4157
29.461
144.641
22.659
19.6364
3.63882
38.4091
43.2614
47.5036
36.8886
89.1499
34.1886
76.4084
19.3458
22.6317
12.6276
182.852
202.289
329.015
22.2042
51.1852
18.7871
24.2807
50.7875
-2.68158
44.1551
7.52532
11.6355
8.84604
674.272
15.0251
9.98563
77.407
-3.20592
60.8096
102.614
46.3913
8.88013
-18.7801
20.8124
129.24
55.8741
31.9241
31.3855
-8.20437
51.3736
-4.66485
498.375
52.1067
16.5584
14.3116
20.7656
145.984
112.174
194.723
37.7392
57.6791
48.3486
21.3448
38.6889
35.2952
59.2808
28.5565
52.2463
44.1902
45.8626
267.428
36.5264
42.473
53.3044
29.9218
57.9774
119.779
170.738
12.7899
55.0129
55.5239
19.539
51.2844
38.8359
43.941
172.503
31.0011
354.502
66.8338
25.6908
16.0622
32.6556
13.9048
53.2077
29.0947
373.221
22.4957
37.5231
72.7788
72.0453
162.163
32.4409
50.0895
13.2078
13.1365
93.4782
11.5356
54.596
78.1208
22.9106
7.05477
-3.1858
-29.7129
-2.39136
-13.2333
-12.9809
-14.2675
8.34825
5.70826
-12.0637
-47.6539
9.10025
-72.0731
10.1319
-2.32712
156.302
328.064
47.888
354.609
-11.3256
2.58717
8.30612
92.0716
47.9268
69.3743
10.7806
148.814
236.055
63.0982
88.4839
-24.5477
218.576
0.288297
6.23408
15.6231
32.8416
342.435
26.3558
18.8349
24.9521
-9.84155
46.7604
2.61753
12.4701
35.2154
340.577
57.7888
2.82064
79.2889
9.64413
34.7116
-3.21966
6.46164
267.891
48.8357
213.853
-2.40579
35.4866
0.265923
8.23069
19.8886
1.02113
-1.62998
-21.2943
30.6196
-8.77236
-13.6339
278.578
20.8141
-2.87122
20.8963
-7.0385
16.0252
-17.5035
-1.69685
1.0085
-10.555
7.42119
-64.1714
-62.6072
22.7158
-0.595698
309.168
1.89008
-15.8795
31.0119
-26.0371
-18.2325
-2.34593
-19.3351
-47.7749
-42.4397
228.275
24.4574
6.04302
19.2628
168.029
78.7682
162.695
23.3082
10.4597
-22.5987
25.0055
-32.9865
55.4195
-28.4746
1.59403
-27.8516
17.7172
258.411
53.7627
56.3856
12.7914
61.4174
-23.1039
527.443
-9.43809
-10.5173
-24.9351
-6.72396
-27.3783
-7.0237
15.4254
8.4516
-20.0817
-33.5869
34.8512
-30.225
148.65
2.70198
68.7087
201.851
43.6568
-7.20395
-4.04935
8.6847
-7.18711
53.8436
230.221
19.6451
48.4798
49.9318
3.74236
1.1176
16.4073
59.888
27.7073
21.5706
0.267614
38.4449
-19.6275
43.0979
37.5741
42.6161
40.9066
-2.54295
33.3996
-26.8002
-13.6408
-56.5205
22.707
37.2936
2.65714
17.9354
-16.486
46.9509
33.9142
-3.93312
390.567
17.2058
25.1983
19.0086
14.3338
61.3611
32.4454
38.0962
324.708
65.1709
96.7798
41.7132
35.5076
30.047
136.577
78.3
114.456
14.0297
1.21271
75.6272
90.2609
135.9
64.9026
-9.68734
49.1483
69.5259
-19.064
7.00223
24.4039
22.813
74.9806
11.1383
35.3822
18.7643
205.512
7.78829
2.54122
47.553
54.2513
56.4397
16.0418
4.43668
0.885673
0.820067
10.6493
24.813
2.7043
-5.26
17.4453
-8.31041
-19.0662
-14.3254
-8.75335
-5.58162
-8.24625
35.5138
36.4025
-38.5055
36.7344
-28.0754
117.966
-9.18343
4.44014
-36.1193
6.05973
-14.4806
4.23929
-23.0097
14.8102
12.7635
25.9395
7.11913
62.0542
-13.6865
13.8986
145.943
-23.2497
261.201
111.606
41.9673
200.25
9.54923
29.182
-5.22179
-7.30691
-7.85474
-27.8344
55.6377
-20.3196
5.97297
5.63181
34.0352
-16.8946
28.4915
-27.5346
-18.8728
-14.5153
39.416
15.4271
110.909
91.9912
25.8451
-15.8
116.747
49.7567
-23.6869
19.3211
5.5583
22.7696
42.8742
9.00529
17.5005
-27.8246
-32.3546
46.844
15.4145
-0.490226
-14.0761
40.1414
-6.37199
20.6785
-24.3495
-9.26486
-26.0972
55.0892
63.4729
18.8752
-16.9892
-3.43698
-2.69131
38.07
115.539
460.001
26.8506
92.6298
56.4553
-15.8572
42.3128
514.92
11.9133
10.4639
296.97
29.8089
-10.0995
39.2764
-6.02779
-1.95146
33.3836
194.751
-3.5604
352.832
28.2185
19.1386
-19.6331
179.141
-3.10046
11.3472
250.134
18.9466
9.17149
53.1763
-14.1431
13.7565
36.9773
2.87905
-12.1491
85.101
125.809
350.056
-3.92914
-29.8548
8.70243
141.636
-20.8277
-3.67536
-14.8009
48.4958
-13.539
-28.8214
-46.6698
5.20958
65.2635
24.6052
14.9627
23.0885
45.7849
102.628
231.913
7.93961
-0.291836
20.9571
-7.96447
5.57812
103.918
81.8823
1.96415
20.9754
2.53498
51.0124
123.252
-12.1018
20.9989
7.7596
26.6075
-13.138
11.3824
-2.95564
17.6936
1.82495
17.5214
-7.61201
-9.46584
7.71037
-3.91233
-6.66131
13.6757
-33.7821
-6.27069
-25.6127
-16.4292
-31.3292
91.9487
-37.0797
40.1738
72.0286
50.2672
-15.8765
11.2335
17.7337
11.3355
7.18257
39.9992
31.2298
85.0479
48.4818
3.81126
-47.7408
-5.9472
26.5295
23.223
1.76743
114.019
-29.0893
26.6207
28.9294
201.218
100.712
10.8578
20.9756
20.9425
289.108
14.2723
368.539
-18.7667
-5.93106
150.566
-13.161
32.5642
-1.74124
114.583
-6.58082
-21.8757
-13.2401
429.173
-1.61144
7.83173
-52.1672
-25.7642
-24.0363
-20.5691
-20.7298
-28.8981
-38.9243
-4.10938
14.1486
212.664
-7.22704
-38.3258
-7.13076
4.25332
32.4289
12.9044
-8.61842
5.45353
-30.2177
32.3006
-0.488784
20.1314
-4.21554
32.4865
19.399
60.0939
28.9577
12.1902
89.5262
12.8662
-11.8369
10.8343
-13.4515
-16.5338
38.5496
-20.7058
24.6056
-18.822
-14.5983
148.468
-12.8934
24.8509
189.492
-3.29352
13.1862
533.585
-37.8607
-31.6889
-46.961
107.75
32.017
159.948
16.2739
-25.1682
-18.2853
23.9346
-6.89115
-7.3534
-11.7353
-4.55494
-9.48067
32.9126
1.58942
11.8299
-31.8126
8.0893
-18.8228
-7.13439
84.5207
169.732
124.758
29.3638
54.0703
31.0367
-9.34127
-45.5019
1.03106
25.8452
-48.6932
-33.1179
11.8147
-18.1985
-70.4612
-30.4448
-12.1719
-19.201
64.4843
25.7467
346.663
414.366
-7.56726
360.41
12.2464
-20.1513
1.49387
22.7045
44.8144
15.8028
26.8068
38.1101
-37.2253
0.768365
239.094
195.647
6.2891
250.008
108.017
13.6386
-20.0549
30.2556
-48.7136
-29.3601
52.7215
-11.7359
6.33169
-12.9688
67.4143
-1.50034
95.5595
-7.18979
3.64163
-15.9928
24.2442
1.5455
244.294
21.9174
332.886
34.5315
49.5632
352.414
43.4074
-2.42021
23.5585
43.9
150.712
36.3411
53.4575
35.8889
184.698
307.352
301.732
-14.8951
97.4933
331.4
12.0751
27.1528
27.0915
116.243
14.5387
86.2636
63.363
36.034
88.2301
19.6957
98.1634
-10.9121
85.5612
79.8959
64.0653
23.9214
234.821
569.988
50.0825
72.9737
19.7229
51.2288
57.074
61.9302
43.2212
227.131
23.0765
-2.43901
45.6809
13.1969
31.7176
-7.94932
17.6208
10.2261
155.324
258.494
365.595
43.2416
57.5803
70.3113
43.5768
18.5669
30.8447
10.7101
85.0852
202.646
-0.648736
115.867
35.3008
198.696
45.3955
31.041
57.7483
298.442
47.6974
5.42863
-5.077
11.6782
13.7483
3.75768
18.3428
4.95896
71.2057
69.8549
37.5227
91.1015
27.9903
60.236
17.4663
5.1765
12.6476
17.3099
34.0756
33.6891
-16.0225
23.7863
-1.78398
9.73104
-14.3316
2.28667
29.5488
8.51288
-29.6009
-52.2105
15.3631
18.7212
-27.973
248.169
28.938
13.0693
22.3933
223.336
60.1842
495.588
17.4238
-7.5452
-6.27069
11.8687
67.9963
39.4748
-18.339
38.2954
209.563
24.352
141.422
35.6984
-2.18776
79.3546
-4.90723
26.3
78.8471
12.2293
67.1414
204.167
27.8122
371.961
54.7317
44.4897
46.465
24.7237
179.235
77.1645
489.633
164.74
440.336
12.3982
38.7036
-1.9001
177.727
51.2405
13.0759
59.4797
32.929
16.195
-3.76972
67.1425
-29.1696
85.2814
48.1241
93.0729
-2.33839
231.774
130.293
20.7948
34.5551
-29.8351
33.2273
34.309
43.1966
9.32796
-17.5344
0.0925437
51.9023
25.0257
20.1829
52.1066
197.412
11.0303
13.8704
-30.1537
-3.98081
-38.9139
-7.97963
7.02885
54.9753
43.2718
34.3915
13.2422
-19.768
-0.928272
-17.2956
-0.252226
45.3054
-19.3332
50.1897
-11.5775
0.904838
416.283
-7.16343
206.056
7.73903
-7.57763
-33.3161
24.5879
-8.88228
178.247
-41.1137
34.1878
-19.2647
56.5597
5.24278
-7.32608
-3.85744
-2.82036
-14.8347
-42.4516
181.192
50.099
-48.2703
-30.4134
4.35325
-46.7088
18.8709
13.9452
9.48674
-3.09574
42.7519
2.85759
44.6336
93.1281
38.6061
11.3739
16.9991
43.4193
-14.3331
35.7218
-17.7746
18.1947
-8.95758
39.4494
64.2636
-10.2748
9.0486
108.402
42.7368
48.3309
37.3838
12.9348
111.047
13.5952
33.3958
37.3517
9.86167
1.38038
64.3634
29.3904
127.905
53.3668
-25.8765
177.189
18.1643
-4.02425
118.554
497.977
69.8412
-3.66855
-2.42695
63.0446
-4.3146
19.8157
11.0999
16.7566
38.3692
10.9622
-1.05278
55.1894
1.25891
201.676
319.364
14.8905
-2.86003
-3.45959
27.7982
-4.24781
209.488
36.6637
-8.03168
3.62947
-54.4708
23.0933
95.6304
68.3925
18.6707
21.6429
19.364
48.4325
9.678
31.6371
13.8116
-0.873909
107.895
110.618
204.885
-3.95098
38.3117
28.7492
685.867
-0.553235
1.75541
4.44155
-4.23605
-9.64422
18.354
17.2275
2.37562
3.5703
24.2932
77.9905
1.5652
2.51477
-15.0351
-21.1052
6.32731
45.1104
-12.853
-27.1955
156.161
-60.0917
-9.35894
320.728
-9.03487
-46.545
-53.8752
-16.54
-1.82849
8.78923
34.9541
-25.5059
-33.5532
32.681
31.3532
-35.6496
-5.52965
42.532
10.0331
8.93849
-5.92399
48.5117
-2.99622
3.57946
-4.58951
198.418
-18.2992
-2.36285
40.7461
8.90292
68.0937
47.02
30.1088
4.59489
23.4346
7.32905
33.3042
408.874
-6.21475
22.0787
446.933
13.3589
[truncated: 158,575 more chars]
