# Supplementary material for: Nonlatching positive feedback enables robust bimodality by decoupling expression noise from the mean
Source: PLoS Biol. 2017 Oct 18;15(10):e2000841. doi: 10.1371/journal.pbio.2000841 (PMC5646755; doi:10.1371/journal.pbio.2000841)
Supplement: S29 Data — The corresponding mCherry fluorescence values were taken according to the gating strategy in S28 Data applied to the flow cytometry files (S27 Data) and were used to generate the numbers in Fig 3B and 3C and S7 and S11 Figs. (ZIP) [file pbio.2000841.s029.zip › S29_Data/LChITF Iso 3/4.txt]

"Y2-A"
20.2661
25.8883
-21.1573
1.52547
631.974
7.80017
-2.24813
-4.46696
294.392
-6.21171
20.0622
-17.4122
6.1509
-10.7786
13.3582
21.0826
-15.4762
14.6032
25.9025
-41.9198
-6.91003
10.7686
-2.10255
-17.805
13.5511
-12.9074
-2.09752
-9.30771
8.53432
81.3515
14.4333
-26.6098
-7.58365
-13.6412
67.0424
38.7779
0.887786
1.43489
-19.2213
19.0758
8.36984
274.212
-10.947
97.3483
22.7069
20.3507
28.3595
53.9524
7.5118
30.0521
1.29927
24.0731
14.9441
-3.7256
81.6
28.5885
25.1883
216.731
164.734
16.0342
76.771
-29.7133
49.398
14.8968
-7.02972
15.5154
-20.2211
-6.67447
-36.2012
-13.6912
-9.66733
-35.9214
14.6678
-10.1393
-13.5703
-5.67492
-15.9891
13.6663
65.7265
18.3545
-22.0825
-30.6999
19.7521
1.60159
-13.0519
127.408
-12.35
84.9236
1.91162
5.22851
16.8785
-12.7543
-0.983227
17.8944
25.4147
4.00188
23.0983
49.4242
-0.640734
-15.2492
113.134
35.3393
159.246
-55.8434
33.6678
-9.4926
13.2597
14.7957
-9.90316
1.70157
-14.8299
-30.7847
-33.2787
-9.96092
234.853
35.7249
-43.2075
9.51801
34.126
485.021
-14.6146
-26.8404
19.9344
-4.32828
-7.54167
-48.5144
0.107191
41.2522
24.3015
37.0866
234.836
30.4122
161.329
34.9943
99.4729
58.8827
21.3594
-31.8213
60.4578
124.144
6.80679
30.0807
69.9959
45.6549
62.7294
39.0175
1.96339
68.2115
57.9734
26.6596
60.0434
44.4135
47.0325
20.0999
36.2057
37.3935
19.7347
45.391
49.2871
31.9071
11.1156
161.99
94.1093
75.2795
17.4011
31.0956
80.5092
15.9151
42.8604
68.7781
14.5244
6.85464
49.6032
39.3167
33.71
51.795
12.9242
21.9553
38.2952
23.6681
12.5879
47.3972
42.034
133.52
30.0764
23.4279
103.425
40.8016
-0.0954138
33.9543
56.6746
32.3387
5.59352
0.253779
7.91725
43.8293
67.2675
49.4864
-18.0123
61.4956
12.5759
39.769
28.4149
-2.24813
-26.0732
181.195
-18.1737
-0.552499
37.6555
21.1434
58.5619
35.8469
11.7123
-6.10589
66.2331
33.3439
14.6581
14.5167
9.14184
29.0467
16.4828
0.211099
11.0209
0.0626247
10.4084
13.8851
6.93699
64.8731
-2.24693
33.6458
6.97348
-7.92028
23.7854
-17.8529
-22.928
-11.725
13.7173
-35.3098
21.7825
-35.7104
166.61
75.1808
144.039
7.74478
23.9674
-14.977
148.118
276.787
-19.0304
-22.5588
-31.9075
59.1112
19.2182
48.0625
0.825404
-28.7713
-9.55384
8.53791
-30.0508
200.797
28.7833
2.34061
19.1343
-4.8004
-36.2012
-2.44685
1.57707
1.55994
-28.4357
17.9717
1.82134
-0.99659
-12.5707
22.6229
25.8508
21.021
29.2703
8.50766
-35.8797
13.185
14.964
4.33875
-3.71058
130.791
0.0118849
103.964
14.1463
29.1629
8.1058
1.23333
29.7283
-32.5251
51.2901
14.7246
35.2587
0.303906
16.4925
-19.4595
-29.8214
-53.0634
23.8104
-18.5664
8.82468
36.136
-27.6452
15.2322
-15.4762
-13.5078
-7.83068
552.159
2.4603
-2.34989
-12.1828
-3.31554
45.1887
-18.9641
-22.4262
-17.974
3.18886
-19.4599
-26.6098
-22.5762
-19.2634
-12.2307
12.6793
-7.97691
-12.7833
10.2439
47.4504
-6.26182
11.4751
-1.04015
34.4884
34.8884
25.0359
28.8044
51.1413
23.4414
47.8557
17.2288
8.14352
15.8596
42.189
28.1891
70.755
48.9996
27.9994
97.7282
4.50165
31.9637
13.9898
12.4532
15.8338
44.5071
44.5635
118.655
6.01667
38.832
36.8482
8.05923
33.9514
139.782
-10.8969
25.8668
6.00673
31.0963
9.76172
29.5767
7.02504
-5.38251
7.96418
10.7607
31.5247
14.3022
129.897
20.1389
6.55786
31.4753
30.4176
15.2036
9.14688
146.24
72.2526
2.64069
40.5102
-17.2395
24.2755
23.8401
22.0648
-4.32559
-0.43918
-7.97691
47.1868
32.7327
60.5689
-9.07292
76.7336
16.6848
22.7069
9.10635
1.63048
50.2043
31.8747
37.5484
42.5287
24.0731
-15.0409
-16.8441
-2.73295
75.4402
38.6922
6.83599
-11.4279
242.796
33.6675
-10.9726
4.42042
35.5115
30.4516
0.522919
24.7565
186.354
31.2652
-7.79326
35.2931
-2.19878
175.774
-6.16476
9.78395
551.279
-2.59289
15.1562
-43.693
38.0483
21.9363
30.1593
38.8097
38.01
39.5951
270.333
-13.6022
34.3739
138.346
147.361
19.3269
44.5018
14.764
45.9132
213.26
-18.3081
-1.66297
31.6357
-7.43364
0.766623
145.618
19.8955
27.7381
31.7717
6.97348
50.1758
-12.2307
-21.0539
35.1266
-1.53893
39.9542
57.3897
-22.5919
32.0773
1.61009
26.4854
132.815
40.8339
-26.2214
33.8003
8.79553
117.776
-22.5588
52.4254
74.9852
19.7558
15.4701
162.381
17.692
3.56462
21.6564
-63.784
-7.22451
2.54636
9.2746
487.724
-16.4729
25.643
-32.4319
-4.04513
31.545
48.401
-15.3804
34.8383
87.6293
-6.61879
-29.7524
2.42186
26.3711
6.23197
-4.0206
13.185
241.726
-6.72778
0.59062
104.599
91.2867
39.769
-10.9405
-49.0998
-2.59289
-3.58445
-21.2042
-12.5515
20.0622
-3.57391
-8.04191
-8.84162
2.33987
9.61002
4.21605
19.3814
33.1906
2.28769
13.4224
-26.611
3.02931
135.096
-60.5596
-8.80339
40.677
20.0691
24.8916
26.7027
52.7135
6.09011
5.1385
53.1146
252.61
-4.08254
-13.8088
-21.9026
50.124
-20.8432
-19.6791
-38.9228
7.70736
172.191
-14.9299
17.6332
104.388
-1.96145
395.004
38.7779
4.63592
1.43489
81.9783
54.9467
0.297412
16.1603
-7.59939
-2.05591
18.9588
24.0989
30.2336
-24.6064
31.9262
21.914
76.5469
59.9001
134.884
24.3854
49.7409
48.0625
-16.0412
40.5692
14.809
154.715
5.55647
-1.60231
26.9092
49.2486
24.0143
28.5246
129.614
102.7
-2.59289
-14.8288
16.2771
35.0548
-26.0627
41.7582
-18.2749
-13.661
45.2815
3.02931
18.9043
-11.8339
-14.4256
21.9363
-0.545647
-12.5898
-20.1489
11.4841
56.6899
-15.4762
56.8627
8.98102
18.4062
3.05779
11.8306
96.9756
-11.4729
30.9207
38.9716
39.788
-12.9074
-32.0826
9.43295
-15.8285
19.5073
334.899
25.5177
-7.86913
86.1197
25.7141
1.45005
5.04474
-0.98628
8.93115
27.6303
-9.0352
15.8661
20.2661
-6.16476
22.9024
5.9261
-15.3666
16.1478
60.1338
-15.582
8.0632
14.44
28.2852
1.32842
137.047
64.1862
58.7368
55.8327
14.6581
-10.0607
12.6426
-22.7173
78.327
-20.1821
5.8333
54.1245
-39.2928
6.66025
-27.3444
610.386
188.561
20.5273
12.5957
-26.6609
441.293
-22.928
5.14155
62.7178
49.3245
3.04181
44.629
5.07964
36.0209
19.0446
-34.1073
10.5256
-22.3251
98.736
-8.04876
-3.57391
20.0691
3.27691
79.8875
65.1232
37.9347
230.214
-14.4448
11.847
258.27
56.6832
13.827
91.8279
19.2939
8.86589
-2.6
19.4542
40.355
-17.7026
-14.2259
23.6436
-7.86913
18.6533
-0.522779
-6.04622
-8.07373
15.8803
-54.7871
27.7624
12.5759
-1.46044
15.2964
-20.9888
-13.8373
13.2821
-32.4486
-21.9219
1.32157
-7.32204
-8.84162
-46.3858
39.5951
6.09011
-47.3353
11.8851
-0.334411
1.18372
-24.8387
-17.805
136.423
0.432588
-11.0333
11.0209
-26.1743
-8.33228
-44.211
14.4333
42.7307
-13.2058
-15.5153
-30.4091
-2.86035
14.5533
-2.35472
32.1943
13.992
53.0726
-1.57665
3.04181
1.77094
20.2661
-38.0239
-20.3108
12.7444
8.65151
5.78589
-24.9524
-16.2997
3.92236
10.6987
6.1509
-23.8971
-1.63437
71.6824
1.39037
28.7517
48.3364
20.2803
-38.1717
43.6898
-6.09803
-26.4654
12.1801
-12.9074
16.6431
-2.71008
829.104
-2.43334
156.702
-19.1135
65.5049
14.5685
-24.9403
-12.2307
-0.43918
-5.28706
846.077
19.3395
-39.058
-51.3061
43.0004
45.7328
6.77737
-3.07508
3.05962
25.0563
19.6932
47.8557
20.977
11.8328
15.387
20.0913
8.05923
-3.52992
25.4636
-1.52654
42.7334
60.3546
19.8519
-10.853
35.1989
-2.34529
197.954
366.848
2.3274
65.296
21.1625
11.4911
29.6343
9.83154
115.027
43.1021
2.30665
-9.15923
31.6357
5.68482
-45.8136
158.188
3.18886
-17.5858
-35.6946
1.35129
-41.6535
12.541
-19.1798
1.39342
37.8165
36.4808
46.5134
-4.38775
28.3417
10.2042
21.8003
68.1598
73.6301
40.308
49.7298
28.4732
49.373
23.0772
34.1277
44.4542
-2.50719
23.0518
13.3367
-4.52148
-14.645
35.9918
31.0963
18.195
11.7731
3.98782
-14.5246
-24.8466
0.640745
-0.389306
-4.08254
-36.2976
32.4454
7.02044
15.9282
18.3569
-3.31554
-9.59378
-28.0484
-13.9545
-42.3369
-2.43334
31.1399
-49.0986
37.3939
-22.9128
18.1632
-41.6686
-7.16113
26.8357
-16.5692
4.91587
-22.5919
5.44036
30.2032
18.9892
-0.243586
8.97482
-7.48073
5.68926
3.17333
-9.66011
7.42629
-9.41874
0.0225368
-0.858886
242.232
25.5737
-12.2931
-49.386
-15.176
46.0192
-52.2021
6.29449
13.0227
99.792
4.27105
20.2661
-17.4092
22.9024
-20.3108
20.2407
-8.21509
-11.0807
-6.21171
-10.6775
31.3066
25.6913
30.5138
182.25
32.0988
-8.90242
-26.7206
34.3739
-17.2559
50.2654
6.80592
-5.03596
301.249
-11.4729
12.1801
25.8532
3.52468
39.418
102.238
2.64069
357.387
1.15483
-2.24693
16.7792
21.966
-30.4091
-6.19966
-10.3566
-22.928
57.6154
4.08327
2.74764
14.3529
62.0749
28.8662
41.9025
25.5484
13.8119
56.7635
23.4414
70.3445
0.362234
208.669
-8.50327
43.9921
19.7002
35.6854
37.0218
58.3699
34.3216
96.928
68.0294
20.7784
46.2621
-27.5441
61.2917
18.9149
358.475
34.199
45.2173
0.467914
-30.4688
19.3814
29.5958
29.6506
-4.43848
128.023
27.6352
18.5122
10.306
10.8606
9.80292
0.211099
12.895
161.232
42.2675
-12.3518
18.1814
21.7696
-17.2395
7.40888
-17.3894
59.5461
5.04474
1.43489
413.688
15.3277
27.1105
17.164
74.2563
176.059
-7.6781
330.054
72.8246
-3.49962
31.6155
1.47856
-24.3473
28.1781
-4.32293
31.5693
421.595
9.39287
4.76331
4.22567
13.9439
8.71006
1.69056
-15.0583
-12.8467
44.629
42.561
43.5171
19.0446
-11.6185
12.3996
3.15862
-12.5515
23.8104
-5.44798
10.6987
23.0175
4.21394
5.86189
-3.28022
17.5073
172.08
-17.5569
-5.03596
7.02044
-9.59882
-8.43467
25.8532
21.0473
-11.0333
9.14688
-29.9224
15.7592
35.048
14.2733
-30.3579
297.889
5.19818
6.50998
-26.6761
-2.35472
234.593
-6.62269
-33.4358
-1.97719
43.3217
7.23229
18.9892
14.7489
-6.01771
24.3784
11.3115
-0.574799
67.1766
13.0485
97.403
1.8966
17.3441
3.08495
79.5362
8.71006
487.191
25.0351
82.3632
7.96281
285.381
2.69586
-51.1937
-43.6763
-13.4155
-24.677
-30.3098
156.97
9.31761
6.49967
182.017
30.5329
48.8599
48.3396
49.132
18.0259
-12.1071
30.5948
-15.265
13.185
46.8231
4.51661
23.0794
5.65975
7.10257
40.8809
4.16176
-27.8071
87.707
4.90337
-9.20664
280.52
-12.5515
29.4326
-4.29378
-3.21943
-35.1414
30.2248
-30.4688
32.4999
-6.0115
-0.334411
-3.97662
10.306
82.0751
-8.93774
-14.7814
18.5172
5.68482
17.9046
2.64069
4.90296
-13.4913
-15.0799
-26.7597
16.4426
12.1322
-28.5502
-4.22878
26.5721
15.8661
13.7173
2.17148
-11.3475
12.9366
56.4401
640.667
431.284
-7.73985
40.8339
-29.9695
18.8077
-9.94513
-5.91198
-46.9216
13.0701
-16.8441
-6.48108
141.033
29.3219
4.96193
-2.05758
20.549
17.1383
103.746
67.3707
24.0143
28.5246
24.6668
-10.0892
3.91182
78.1213
-12.5515
5.0697
45.1518
53.0026
-23.8971
5.86189
21.0826
-7.97996
19.3814
8.98102
14.6581
-15.6829
30.5713
37.2528
-17.2504
-22.0562
-1.66297
-32.0826
-11.1818
-6.45821
4.51476
44.4183
-10.0896
-17.2395
13.0311
-23.0116
18.3166
20.0373
10.2581
5.18302
5.95733
43.7023
14.8894
52.292
328.18
10.9804
-9.12181
24.1193
22.0933
50.6668
-0.574799
43.0335
11.196
35.6298
23.504
27.4478
-4.4084
-15.176
-35.673
170.812
25.0351
1.77833
-29.5185
-18.2177
-38.9617
-34.7855
-13.7124
27.5382
42.8065
-26.5511
7.17155
1.4862
-4.51711
-17.3184
63.6655
-6.61879
-12.8858
54.8957
41.3636
25.8508
-28.8258
1.01139
-1.26429
222.741
0.0665784
50.5712
-17.9722
15.5831
9.40788
25.8432
191.167
-6.46845
32.911
0.253744
34.3427
29.6365
-8.03883
21.0284
3.37407
-21.3336
11.4081
-32.4486
-12.5515
-23.0413
9.54455
-6.96756
-27.6452
9.61002
11.7123
-43.5872
-9.75964
-40.0457
0.586235
1.64558
6.55786
25.8532
-12.6859
-7.28517
5.39875
-13.0558
4.51476
23.8036
-28.4839
-3.83552
5.09942
16.4426
27.5335
15.8803
190.716
16.3859
26.5721
23.0876
5.91961
63.0119
131.082
-0.18184
5.84033
27.847
-10.9959
-20.8583
20.2192
-26.2214
30.0521
18.1659
-0.289781
-3.81811
20.5663
30.0076
32.8743
22.9663
25.5737
4.57354
-6.28247
-3.93164
23.5304
-3.81386
28.7833
13.0227
-31.3926
38.0042
54.7416
4.56993
-34.3271
-32.4319
16.5696
-30.2992
42.7156
83.564
-7.94811
110.517
19.6181
2.10673
-10.6966
24.497
22.1026
11.6507
-19.4555
4.75953
13.7282
-26.5094
-16.8
-8.60185
17.4572
30.0226
31.4654
142.441
-25.8728
4.63897
319.619
34.7851
35.861
28.7205
34.4317
396.661
18.484
33.3846
-73.6311
17.2802
5.9261
-41.6035
27.3922
5.78589
-12.5515
123.136
22.663
181.239
-10.7786
7.73596
-3.28022
-26.7206
38.1221
380.046
119.606
-10.0607
8.8945
-24.5913
10.306
-4.13191
-3.31554
-22.2777
61.6207
-31.7965
-10.2063
12.011
23.6436
-45.3504
-18.828
-36.13
7.07225
29.4076
25.2506
-0.43918
57.6154
-12.7833
7.79368
-33.8363
16.6848
85.9431
-5.37368
-18.9842
12.723
1.8896
11.3115
-13.4671
-21.1573
9.78395
-5.31829
-6.34102
-9.20664
-23.7959
-11.7969
0.174223
16.3209
0.528707
69.8063
0.239692
3.26444
47.4924
33.3439
31.5247
-25.0532
12.6426
-28.3395
35.2235
214.076
-39.1443
5.39875
-28.0484
238.773
6.93699
53.6287
-17.2395
-11.3318
5.09942
-24.7869
-11.8219
28.9988
-0.43918
1.39342
88.4162
47.1491
23.6565
-22.5919
7.31442
15.2107
89.6912
26.4854
115.949
-33.7177
-7.4292
27.5362
241.465
-56.292
-15.0409
73.1111
8.51145
21.0923
169.877
32.6845
1.21379
-13.302
6.66385
-7.56199
122.086
32.5314
157.326
-12.6519
17.3895
32.2528
-2.92634
-30.579
1.30129
-34.0302
-34.0473
-0.38787
-4.51711
372.487
11.1917
28.9885
88.6289
30.1192
33.347
7.90258
-27.0996
21.2245
-7.76874
-11.1778
7.46771
85.1015
-3.15751
24.4004
18.7525
-7.1321
17.7574
27.2888
-3.49439
141.164
1.23333
-11.9104
-14.3022
63.4503
24.3135
-20.2362
82.3366
289.644
33.8744
-2.07092
-11.7772
-13.291
-26.5855
1.3315
-10.8308
0.303906
5.24813
6.77744
7.65995
-25.67
47.0259
25.6913
15.5212
-33.2674
2.11376
-14.5246
29.5014
25.0036
48.3364
5.28779
38.665
-33.147
5.14637
181.556
117.128
35.2235
26.6695
99.5366
-22.4262
4.78619
244.395
194.184
-24.7357
1.78668
-9.89311
-22.9128
20.0373
-2.86035
-19.1798
35.1266
37.8165
17.7402
75.5614
-10.947
29.2787
-28.2141
14.8107
24.581
27.847
11.4929
7.25268
12.723
-14.977
1.94113
3.17333
7.20648
97.3815
-18.7891
-44.9551
29.1262
15.4701
68.6773
88.9065
-6.28247
-32.0426
-10.2027
-50.6655
88.3529
-16.1943
11.1487
-16.4
-14.4696
-31.4655
-55.4002
-45.5715
297.404
-35.9043
145.863
-19.0654
-17.2545
-2.64304
-13.5703
-5.67492
-32.8557
-24.1302
51.1476
39.4895
1.4879
-61.4379
-15.7073
-25.2255
21.2245
-35.8797
60.0367
33.7046
-2.97965
9.96095
-16.829
-9.76402
15.0044
-10.3536
1.02781
33.848
21.8055
128.983
35.3687
5.9185
-1.19374
-1.60299
-5.86894
8.81185
0.871632
10.1851
-11.1432
49.3142
44.4542
19.9816
-20.0518
17.0848
1.10072
-3.40061
-22.8589
48.1732
20.7889
21.9431
21.1434
22.9546
43.3432
67.9343
35.1236
39.9961
46.4623
42.7691
29.2947
49.312
42.875
34.6689
37.0975
22.6999
50.3763
28.1736
19.7787
21.3813
66.9071
33.3603
128.788
35.1832
33.1557
124.576
-6.06138
22.0081
32.1943
109.569
38.0801
22.7862
121.711
12.9366
32.0773
52.2099
41.478
55.8265
299.866
84.4
33.1584
-25.5897
-2.88108
27.1256
16.9447
627.353
41.5033
215.406
15.2693
-36.7278
-45.9803
-56.8873
33.4684
-10.4031
29.5146
-7.91038
5.07884
1.75883
-1.53099
5.98645
-27.471
-18.1178
129.923
-8.82117
-5.45414
245.988
79.5951
297.917
4.91783
12.7292
12.3156
16.5393
19.4052
10.3739
38.3898
63.5497
-1.28345
196.814
-48.3615
-21.598
12.2722
31.0369
-31.6054
-3.1386
43.802
-19.3814
1.20811
-4.93191
18.4727
483.888
209.83
14.8703
-6.45807
13.2597
-20.8116
-9.90316
9.19784
-14.8299
-0.799681
-16.4122
-13.709
-20.9633
20.0722
163.457
27.4779
-1.3111
18.9589
-22.1413
9.00024
4.13267
16.1038
24.7542
12.7101
-62.3154
21.7915
-22.9579
345.281
14.6962
107.369
19.3433
-24.1162
10.0789
63.7169
-4.25258
-10.0963
25.0764
5.72322
-7.66667
28.4888
54.5657
-14.4284
10.22
-10.8301
25.8129
53.7705
17.7544
40.7903
138.2
82.794
336.331
66.1911
17.164
36.775
7.39314
56.0401
63.4543
75.2112
1.63048
38.9599
1.8896
168.733
20.0399
125.273
11.1744
26.1885
33.7557
57.2372
62.3217
44.3144
34.5586
42.4432
26.0534
34.7748
11.1787
99.5973
40.0277
56.1263
37.9479
6.14512
654.443
47.6735
8.79755
37.1843
9.04561
48.8938
28.5962
19.625
-6.32657
81.1357
1.34335
-11.17
18.4134
26.9015
40.359
77.7452
57.7496
89.0557
56.7653
2.23823
36.6351
-10.9907
45.5871
724.088
34.9665
-32.5251
10.0606
24.0949
16.8172
7.87482
97.386
35.485
6.66039
32.0004
-28.3078
27.7624
158.753
17.2802
28.4149
25.8629
-10.0892
-22.3251
-6.21171
-27.5441
-9.92283
5.79642
20.0691
67.9951
-25.769
40.7458
23.1295
1.48476
5.28779
-11.9347
237.531
-15.221
-17.805
-2.25784
-39.1443
39.1319
-33.6706
-30.8211
-31.0925
53.7886
25.5177
3.37527
14.9051
-2.39685
46.4276
-17.4441
4.63592
-17.3058
40.7488
0.335134
19.6142
-24.0654
816.386
-26.34
-20.7966
3.96627
-11.5084
82.2153
10.8489
-31.8436
20.6818
35.0325
-19.0304
-13.1884
24.3145
28.1335
74.1038
206.625
432.246
49.5511
3.20557
17.2802
45.2815
3.37407
10.5256
7.65995
59.3806
11.8113
48.1732
33.9074
-0.545647
15.5212
-27.6452
22.7285
-18.2727
321.856
101.84
67.0771
20.2803
-11.7202
593.141
31.4753
184.091
-24.5863
-37.4187
16.0306
-19.8481
1.31479
27.3918
-7.86913
155.46
-47.3744
-0.424017
1.2966
-2.86035
-22.928
278.755
-42.7684
105.821
0.598789
-9.07292
-4.45446
13.0153
-15.1744
2.0922
-7.76024
18.9892
-0.243586
5.22669
7.56332
-26.8117
-0.289781
-13.1884
14.9441
7.5188
-0.858886
-1.39652
-6.28538
-2.92273
160.509
-17.0501
4.78978
-5.68792
-9.09858
178.709
102.978
32.3257
41.7524
24.7565
19.5625
66.8724
52.1769
-47.1658
-2.19878
23.975
-21.0666
50.5471
13.9959
-35.3746
69.8882
15.1267
104.562
39.7617
-2.58887
-25.6272
-35.8797
-13.0519
22.4602
-21.7203
2.46469
22.5263
18.347
9.38222
-10.8802
45.8684
19.7685
36.6591
-9.11659
4.35766
13.817
-10.0111
33.4765
-45.6435
143.119
224.839
384.118
26.1147
-6.45807
-48.9226
-4.28096
3.57564
-3.58552
76.037
-37.0269
119.592
-19.2832
7.90989
20.9186
-41.6035
-17.5854
7.65995
-28.7005
-5.05526
21.9363
22.663
16.3209
28.6397
-1.63437
-36.091
8.13701
181.395
-19.0751
-25.0532
2.4603
14.5167
-21.5531
17.4199
51.9694
-19.4666
19.7403
33.8342
3.57772
34.111
17.0844
-8.80616
-17.891
36.1203
223.373
13.0692
2.37192
27.5091
320.402
27.7727
-21.2543
34.9009
-15.0956
93.9214
9.10635
104.704
16.4711
44.9931
217.459
33.1584
5.33242
33.7557
27.2521
41.707
74.2995
19.5661
16.2063
44.7941
4.78978
7.76802
31.7634
17.3895
210.289
8.31806
-2.44685
24.0659
46.5375
29.6603
29.5972
-4.51711
-6.07405
43.0508
27.1144
13.3511
-3.20034
73.2227
59.5839
34.1395
21.774
281.72
35.3348
-9.30375
26.2084
304.367
53.0645
52.5114
50.2061
35.6191
54.7121
23.3796
38.5091
25.4147
24.6166
45.5871
28.8095
19.974
65.3356
67.1178
18.1981
73.5022
15.2964
3.37407
36.7625
13.2821
660.019
3.37804
83.5702
7.88765
12.4211
37.0122
0.453339
33.4369
45.5253
24.9655
-29.7384
-12.4099
8.43193
1.49029
6.05479
57.8726
-28.0484
-4.58415
-10.4778
23.8036
38.6362
7.1234
-0.0873849
-41.7522
10.8204
231.398
33.294
0.335134
47.7252
30.5838
17.164
132.956
-20.7966
26.4551
-1.62555
3.50455
38.9599
-11.2289
13.1855
72.5138
-15.2823
-22.5588
18.6923
13.141
14.1336
30.4626
42.4403
38.6951
-3.93164
73.0229
92.101
40.0277
29.6365
-8.03883
54.7615
5.24813
1.15524
30.1487
1.28456
216.085
-17.4191
28.2852
-9.91598
21.1434
-5.15639
18.9804
19.2086
-34.2169
62.4849
537.468
-40.0457
-36.8951
-15.4684
-39.5839
-42.1679
5.23842
13.5511
-31.648
-7.71972
14.1565
-8.60371
33.1739
25.5177
-19.1135
-9.45772
5.09942
16.4426
-8.07373
-23.4751
5.18302
-19.2213
19.0758
21.2135
-9.07292
-15.6989
84.2299
16.6848
108.914
9.10635
28.3595
29.5895
16.8821
28.1781
-4.03791
-16.9366
-18.7181
27.2521
51.0773
53.6847
21.4401
-2.53434
-9.55384
-21.4471
-20.6805
30.2568
263.042
24.2671
32.3257
15.5154
11.6381
-14.1707
-28.705
-4.32091
-2.17106
-24.6876
-4.19998
11.1917
2.75154
-33.5005
-12.5707
7.63041
-13.8333
-8.35894
195.513
-26.1703
168.637
2.64255
8.08688
-11.2068
-9.76402
-18.3765
-12.2276
42.2573
6.67408
41.4832
242.364
15.691
42.7549
47.2653
4.05204
-17.2407
-45.6964
-33.5695
-49.3152
249.818
3.19563
-7.32204
12.5728
84.8617
11.4841
2.34198
-19.2244
10.0111
24.0284
-4.43848
11.8306
61.3684
-20.8432
0.935663
18.3569
21.0473
5.8333
11.0209
-28.0484
23.5268
-32.9666
8.81106
10.5252
-22.8617
16.7792
5.09942
-13.5425
70.637
-4.73441
-37.9205
27.6303
32.1943
21.4883
24.9616
-25.9395
29.2787
28.0079
-3.92997
28.3291
33.4692
20.8632
468.121
30.0521
5.0474
-18.8106
22.4404
164.94
283.999
32.3367
34.9441
55.1733
5.43869
29.1526
-30.0508
0.271754
13.0227
26.7035
15.5154
17.2603
34.555
-26.8309
-43.6763
3.45113
-28.4251
18.3528
12.3495
-22.9406
29.9323
-0.99659
-35.3746
15.5403
22.6229
-0.386168
-8.96401
-21.3295
806.86
24.9726
1.60159
-5.55562
7.46771
-12.35
-14.4019
-3.71058
14.5988
-1.86218
-5.25803
29.1388
14.1703
-3.49439
6.23173
43.802
25.5962
25.9802
14.3266
-4.93191
42.8356
206.098
86.5856
16.8012
-16.9889
27.2751
39.4966
-41.4263
5.08937
-11.4169
-14.8299
34.8076
-25.7825
151.209
7.6279
6.21651
13.2361
-48.8297
11.3921
11.047
16.504
-22.1109
-25.7031
10.5641
-15.6947
-45.9073
-15.0379
16.518
17.2611
44.4542
-7.27806
2.22159
-34.1033
-8.9858
212.881
11.6358
14.5842
55.7529
277.815
42.8072
28.6587
45.5802
35.8539
26.9455
33.7318
41.7827
20.1103
96.7255
25.0764
105.947
60.0711
157.251
22.8666
77.9915
303.226
-3.83552
8.84755
1.2966
19.6284
3.30895
63.2376
47.1868
23.3624
36.206
22.7862
3.64501
11.0626
32.0773
5.35822
102.725
-0.542563
37.8949
19.0446
10.8703
23.644
2.03775
-21.2042
-8.80339
51.9214
22.663
21.9431
302.253
39.5951
32.327
-30.4688
255.514
10.8551
25.9025
-8.18661
15.5788
29.7566
-4.68654
-4.13191
358.379
-18.5296
14.7691
-67.4038
-19.5767
-0.719235
-28.4839
-24.4502
-15.5153
-62.2682
126.45
68.8598
5.95733
600.575
34.332
13.4159
-13.8248
-33.8363
16.6848
39.5735
42.8395
14.7489
14.597
-13.1029
52.5409
23.7881
13.0701
2.88925
22.9663
158.632
-1.04866
33.5497
-32.6915
-35.3355
21.287
5.52647
30.4516
6.14512
56.6157
-10.4226
38.7614
-21.1875
24.0659
9.0562
1.54935
-9.7582
-10.1393
-4.19998
37.4286
0.877476
-5.38954
-18.1929
45.1117
37.0952
1.15926
-42.4937
166.519
-9.39889
-23.5944
-1.28345
8.97664
11.2563
-7.1321
-34.7164
12.2722
1.05188
9.62407
8.1058
19.4392
-15.6333
-13.3752
-49.3917
-48.0354
9.10239
-3.36958
24.2975
44.8553
17.0078
-33.93
-17.0391
-7.33365
44.1779
-16.4122
27.5204
-6.90195
-39.4594
20.7624
-7.1035
1.52547
5.07964
30.3987
-7.19236
-17.2407
12.3996
5.78589
6.90675
-25.67
8.82468
4.27684
-7.03046
3.98782
2.34198
-21.0984
-6.85552
12.7841
-15.6829
-6.91003
1.64558
91.4455
19.1733
24.574
-9.59378
-18.678
-12.0804
-19.8481
44.2584
25.8641
-9.45772
243.205
-8.48254
-22.928
-9.85098
-47.8521
0.297412
-38.1876
-11.3475
-22.2403
1.8896
3.45835
-24.4328
9.32192
6.63738
79.1883
141.766
13.9439
-13.7787
1.69056
-6.45462
101.471
26.9092
20.519
-12.6519
9.89325
-16.4729
-17.9189
-32.4319
-28.4357
320.077
55.453
7.04441
114.265
-0.99659
22.7215
2.42186
157.556
172.82
-17.5814
-4.6108
-34.0057
52.5404
18.7121
10.1388
20.6523
14.5988
-74.5985
-10.3536
34.7851
-27.8572
53.0834
17.5651
4.98146
76.4881
31.3166
52.8875
210.199
316.343
-2.59289
-1.71038
-6.21171
8.0632
57.5436
39.5296
10.6987
34.2619
-44.5118
9.61002
6.09011
-34.2169
0.640745
35.2179
10.91
574.648
-3.1619
7.26778
14.0541
25.8532
-26.0258
-3.97159
-16.804
34.4998
33.1739
21.7696
-35.9801
230.423
-15.5153
-6.04622
3.17067
10.8052
12.6378
19.0758
23.3624
24.9616
7.79368
12.4121
-13.2216
69.0765
20.8632
11.0008
190.759
-13.1029
1.29927
-17.1564
-1.92247
-9.34779
57.4329
-8.54493
21.8285
8.53791
97.3857
73.3603
47.5239
11.1487
13.585
-3.22521
-22.0951
-36.2012
-6.19498
-17.1636
12.8043
-28.4357
1.4862
-13.8874
41.1767
-2.87066
-35.0595
296.237
57.7099
22.8951
75.974
-10.6346
18.4682
13.185
14.964
2.64255
6.21282
5.65975
70.8208
290.844
45.8684
79.7386
36.6591
37.7351
10.0688
8.7296
3.49142
-41.8954
27.8431
31.8097
-25.8584
14.9271
56.0997
-6.45807
30.1263
-4.28096
279.063
5.78481
25.4372
6.9537
5.9261
-10.0892
43.2672
-53.0634
-10.6775
14.44
-8.04191
30.5138
19.2065
138.921
-11.7281
-23.1791
9.95657
48.2499
-0.228487
-14.0569
3.36436
-1.44148
3.95923
50.3763
3.81076
-27.0729
-32.9666
7.71406
-18.1765
28.9606
19.1549
60.4831
-3.38856
22.4395
0.497853
36.0636
6.89437
14.9291
44.6393
74.323
-14.7618
-23.5289
-32.978
16.1477
165.591
14.304
53.1673
45.5191
17.8192
27.241
37.8436
373.586
10.2374
17.7552
68.4259
39.4335
89.4957
32.133
-30.0967
-16.5898
-1.12054
99.4301
26.8254
-7.10179
50.0764
16.2335
114.881
56.4402
239.107
-1.52654
-39.7255
-1.48953
10.4816
71.7432
47.3175
71.4542
28.5789
30.6258
95.243
63.0279
61.3684
14.764
130.246
194.519
32.0702
121.591
118.129
31.0231
38.2479
38.7961
42.3843
78.3379
99.2381
115.669
42.5261
42.1172
61.3635
32.1943
64.5918
68.0652
20.5116
26.0551
52.692
-4.01211
28.3595
78.4672
52.0783
30.0006
159.363
61.2694
91.5395
211.699
33.6848
397.325
45.9928
64.1958
41.5033
26.1253
-7.2195
-17.9871
-42.2322
-40.0207
32.7004
31.3886
40.8153
35.0639
-0.115236
124.031
26.6012
116.832
21.2376
19.353
28.6602
-10.1393
-4.19998
16.8139
-44.1001
-35.3746
229.184
17.0007
-12.7121
-2.58887
-15.8552
13.7282
-22.7613
-31.7925
14.964
-23.5944
16.9041
11.6086
-23.472
19.7685
44.1554
50.8535
4.35766
21.3132
-34.3739
-7.75297
109.904
-48.0354
-0.26794
7.14767
-11.787
32.2727
-1.57016
16.4925
-4.46696
60.1338
78.1213
-6.92932
12.566
41.7582
58.5619
13.5864
10.7607
45.6183
19.3269
-4.22396
108.467
-9.75411
-25.8043
0.211099
18.8033
29.149
-27.3444
50.0405
-35.9801
82.3715
98.9015
12.541
-12.2307
-6.06138
-2.35472
-1.53893
2.74764
94.3021
-27.8136
6.78994
-35.7104
5.44036
24.581
7.74478
89.7116
3.35262
-13.1029
414.236
5.0474
-11.3144
-18.7891
-22.4663
25.378
17.3441
57.4329
-21.6634
-15.176
269.033
71.1488
32.5314
80.4891
-29.5185
-20.0918
-18.347
8.31806
78.1168
-11.5414
1.55994
245.178
-0.38787
6.72729
1.42222
-1.92679
15.87
174.521
2.42186
172.548
-0.714806
-23.3515
106.888
-5.65075
173.183
23.0794
18.7782
68.9468
5.63408
-16.5024
-0.983227
44.1313
24.6166
110.027
270.279
15.2964
-22.8629
16.1478
22.6525
-36.1968
-6.92932
35.0548
15.1668
35.0616
73.6173
-14.5267
30.2248
13.5864
-16.2258
12.7292
54.0135
-4.43848
139.267
132.583
-2.81247
-7.06368
-22.2777
41.2921
-0.836013
45.7442
198.092
31.1399
-20.9876
16.7792
33.2104
-11.8219
21.5025
-22.928
14.5119
5.95733
-15.993
38.0801
-1.57665
-18.8438
16.6848
7.23229
41.478
155.304
26.2525
31.9262
149.35
1392.36
371.017
-9.34779
4.76331
19.2182
12.4553
10.1957
27.4507
1.69056
-30.8175
-48.7914
0.271754
28.7833
102.978
21.0813
4.27105
17.2603
167.614
-13.7124
-32.4319
340.783
-28.4251
-4.07285
395.04
44.2086
170.088
16.8139
2.75154
9.91813
18.8748
55.8358
12.4037
-23.3515
4.35791
1.94064
29.9565
163.812
23.0794
24.4004
1.48037
13.1303
28.4752
47.7425
14.1703
18.9944
15.6021
11.9429
-0.640734
7.23955
-8.16222
21.305
39.0874
52.4245
-40.8509
382.244
26.1147
23.527
61.9854
-30.1819
18.2078
3.39954
21.9462
54.7615
770.545
-15.3666
340.361
-7.33258
59.3806
-18.1737
6.94377
125.737
10.6987
13.6472
-20.1489
24.6026
-1.40615
-36.091
28.7517
27.7217
6.80592
2.4603
29.5092
-7.72475
92.7649
38.9716
-18.3081
7.70736
12.895
-29.9224
90.7218
323.654
18.0214
7.40888
63.1955
85.783
5.04474
60.8579
57.6569
3.26748
47.1868
-2.87456
43.7023
27.4047
-20.7178
137.025
91.5653
15.241
-3.99172
8.97482
-14.977
1.29927
23.504
42.4403
-16.0412
-0.660273
1.69056
6.66385
-30.0508
-7.22451
38.1536
13.0227
-12.6519
2.39699
6.01587
87.0288
184.939
-11.5585
9.04561
-2.26194
22.0369
56.1693
15.87
7.72893
-20.0669
363.183
165.324
40.5146
34.7446
24.9726
24.0904
-9.30375
35.5787
-6.72778
77.4273
18.7782
12.7248
5.63408
-18.3765
233.275
49.7535
130.362
26.4907
24.9724
32.5576
76.196
204.016
-21.2807
-12.4282
82.4095
-16.488
46.7294
90.0964
-9.56719
51.941
3.57564
7.65888
61.0445
73.543
8.77974
2.0057
20.2661
-11.787
7.90989
-9.06642
-43.4776
4.90337
24.5265
-47.4412
-14.8183
31.3135
11.7731
-7.25657
-10.7765
-30.4688
11.8851
117.677
10.91
55.5316
29.7566
2.80973
34.1658
13.3296
39.1319
2.91212
90.7218
-8.05554
21.7696
-26.6098
59.8827
-4.27091
31.4351
-4.32559
0.887786
-2.31325
18.26
11.5795
21.4883
32.4579
137.104
1.77094
-3.92997
26.4551
-0.263979
33.9817
14.7489
57.7005
-3.7326
-5.55514
6.92146
5.33242
-15.0409
-39.3329
40.3706
36.0848
40.5663
-2.92273
61.1839
7.31275
17.9082
-9.43606
2.14582
28.7833
43.5701
21.1376
-1.48039
30.8069
3.15417
203.7
-28.408
44.6529
-0.38787
6.72729
9.31761
-6.61879
-24.1302
17.4144
24.7692
19.8999
8.50766
-6.88649
48.4532
-1.80749
14.964
-2.97965
1.91162
44.5839
5.63408
-3.38396
2.76491
36.6351
21.6666
-10.9907
19.3502
493.578
-0.640734
33.0672
19.431
213.376
29.9357
44.9122
20.4179
66.9336
5.78481
10.8958
29.4425
17.1705
10.8703
3.02931
-9.20664
-21.2042
-25.67
-4.30063
26.4111
19.2694
-29.5193
-11.0047
9.83825
1.39037
16.4773
344.494
-21.3051
-5.03596
27.6352
1.64558
162.105
-2.25784
-22.0562
0.211099
3.52468
-13.0558
360.859
10.6851
-5.99506
20.5273
-43.6263
-11.6684
6.9188
19.6284
1.43489
22.8239
34.6068
105.546
-9.07292
31.1528
31.756
2.0922
1.61009
-16.6181
18.4971
14.597
-18.7251
31.9262
16.2918
-41.5192
39.2854
-3.79654
5.64474
12.2596
46.1885
-6.67086
11.0609
21.6564
-18.8064
45.2493
15.6648
28.0153
-22.0222
-1.35115
-8.97666
8.77637
-0.57278
16.5696
3.42341
10.4754
-19.1925
41.1767
-12.241
6.16999
35.7414
8.98416
13.5248
-10.0851
-15.8552
-17.1391
-28.0444
28.0824
4.51661
-3.15751
-16.829
-29.6209
36.4981
40.3832
27.2888
45.2313
24.9724
81.2833
14.3518
5.36549
14.3266
-3.05784
37.2134
24.3135
39.7339
31.5105
25.6944
191.568
2.17797
12.7444
12.3996
3.91182
53.7584
24.9298
3.19563
24.5371
-21.1604
39.8841
30.4509
77.0764
39.8233
-36.091
27.7217
44.6432
-21.3051
12.6426
35.3788
-6.5606
27.7272
26.6695
5.8333
18.5172
-16.804
59.1341
8.26289
40.6702
48.0065
55.8491
5.09942
-15.4165
21.9113
45.8654
-0.43918
14.5119
9.70546
19.6142
43.7023
0.297412
-20.7178
209.714
107.04
22.2248
37.7298
5.37861
40.8339
399.192
571.657
16.2918
29.6953
7.42629
-7.54467
-7.47373
8.51145
57.4329
40.1808
33.0729
-2.05758
-3.81386
0.271754
32.5314
50.5041
39.8219
15.5154
92.2229
570.538
98.7527
18.4437
-9.68446
-5.94692
-24.7507
23.5939
39.3027
42.1069
-22.2561
21.1625
11.3785
50.2136
7.90258
-11.9592
17.4764
16.5941
0.0665784
28.0824
70.1089
47.4423
20.6523
8.97664
33.7451
20.9789
57.1128
60.9979
18.9944
36.2168
71.913
18.0999
29.7283
6.83031
10.9765
9.32094
50.9783
20.5493
27.9887
27.7624
6.9537
37.8949
32.163
37.1073
25.5181
28.2747
40.6399
73.6555
18.1882
105.122
33.1875
7.96207
28.3507
22.9567
-7.97996
45.6183
27.7217
5.28779
12.4281
-6.91003
200.297
32.7948
61.4604
7.70736
74.7392
-26.1743
1.03805
19.5073
21.9295
-15.3654
224.801
46.3289
35.1832
35.0298
28.9988
10.8052
394.947
35.9424
25.2364
128.035
-29.6876
23.6565
-28.2141
39.5735
50.3358
41.478
40.9859
134.537
20.6303
114.385
-19.3155
1.58429
-11.3144
11.196
55.3631
48.0625
32.6845
38.6951
-9.55384
1.04165
-30.0508
-24.0911
11.9167
232.288
4.21468
9.89325
2.26774
53.2956
3.15417
-0.57278
-20.9117
-17.1807
74.6379
6.72729
-21.0666
14.9398
-6.61879
26.3711
-6.00837
-31.4528
-10.0851
17.4764
65.5638
-4.85372
38.0719
28.1485
14.5988
24.3747
-31.495
60.9979
62.8961
-5.97079
6.9537
309.635
133.363
25.8629
66.8769
-20.0478
23.8104
9.54455
-11.79
-1.34536
6.08801
17.1063
82.9268
-39.8391
51.2405
25.8476
-4.08254
4.93185
21.201
7.02044
5.39371
15.9282
149.542
-18.3081
-35.3962
196.553
31.0231
-14.2259
25.6777
142.056
117.543
-22.9128
-11.8219
6.50998
50.1606
1.39342
10.2439
15.5913
2.17148
7.39314
39.1735
30.2032
10.9804
-18.4921
22.2452
1.8896
22.5559
-19.3155
-22.7786
-15.0625
-9.41874
-29.9625
141.57
6.09974
-6.28538
12.4582
80.4013
-4.58055
-7.56199
-44.7058
51.2721
65.4966
4.21468
9.89325
11.6381
-29.1633
108.102
-17.4394
286.435
10.9197
-4.136
46.0827
33.2813
24.3101
2.75154
-39.1227
24.9107
15.1267
70.8283
22.1402
-17.4092
15.2964
4.90337
-3.58445
-34.3227
11.8113
-9.92283
20.7889
-11.79
32.3878
-1.40826
35.8469
4.21605
-6.10589
39.9961
23.9736
0.935663
27.7272
24.7954
0.211099
26.0135
-7.43364
19.7787
28.8776
271.18
25.5177
-28.4839
20.0919
-22.9128
8.79287
23.3766
16.4274
14.5119
17.2017
13.992
133.657
5.91961
14.2862
-24.466
11.4625
12.8545
174.537
9.12674
37.0858
-3.7326
30.0521
10.6696
-11.5342
-1.94404
28.1335
12.2596
9.84787
3.08495
6.4476
718.981
-30.1686
14.1601
-22.5545
7.76802
125.467
30.4516
17.3895
-3.35446
133.88
36.8874
-11.8172
-2.17106
-28.4989
-12.0134
1.42222
115.196
-29.7524
-18.1929
31.9933
55.8358
6.02852
4.90739
-17.7293
11.2158
-10.4759
24.9535
-31.8216
-14.9806
2607.19
14.0093
167.844
206.401
23.0983
151.159
24.1061
-10.5541
25.969
9.32094
-25.8584
44.9122
40.3936
33.8744
-32.056
12.5856
-9.54282
103.236
40.4298
-29.5306
74.3721
191.286
13.7128
-0.104007
2.02175
19.1334
20.4174
42.7409
6.0001
-10.7106
36.9672
404.118
40.5273
10.6643
4.69247
28.0656
20.7219
45.9374
33.3846
-8.03883
28.5246
-5.31829
-4.1222
4.90337
-15.582
-16.2997
10.6919
37.6555
53.0026
-44.5118
238.246
-3.28022
186.923
8.13701
-15.3818
33.3988
31.3833
-15.221
-14.0569
-15.3763
15.4251
-24.1518
24.1394
-8.33228
-16.1
3.18886
-8.2155
-9.89311
8.94631
3.17067
6.50998
-4.18731
18.26
2.2092
10.2439
41.8282
2.17148
29.2787
149.743
12.8545
91.5857
50.2043
-29.9695
0.0670605
-21.1895
-19.0304
-24.4328
3.77067
37.9589
42.4403
-1.04866
3.08786
14.809
10.412
-28.1767
7.76802
60.6424
18.6449
-1.40752
6.01587
-14.1707
21.8948
-19.3134
181.487
-13.4326
12.7937
22.1009
-2.64304
3.29628
2.75154
290.713
21.1625
753.509
38.9692
22.8951
-8.21107
-4.6108
34.343
-5.89467
16.9332
48.6972
-34.8388
51.1904
7.53381
33.3395
17.7574
34.761
94.7552
24.6166
77.4462
161.868
19.974
59.7134
-17.5326
-19.9244
50.2512
-1.46044
2.17797
-34.1073
-2.59289
-9.20664
-4.33764
-6.92932
48.1732
-9.19611
8.02497
-18.2749
7.73596
7.96418
-47.3353
23.1295
37.092
121.48
-36.2976
51.186
125.087
-11.4729
10.306
74.5789
2.30665
-1.66297
-7.71972
-28.0484
12.2824
-17.974
-8.05554
19.8955
-26.6098
-0.0873849
95.0546
-9.79435
310.518
-8.48254
-11.6836
-7.97691
24.698
60.8437
32.4579
11.5418
21.7825
-26.34
28.3291
26.4854
22.0933
13.134
31.9262
6.92146
29.6953
-13.1884
39.307
13.141
8.51145
36.0848
46.1885
-8.54493
-4.4084
37.2978
19.7823
5.55647
52.7456
25.0351
11.1487
-12.5955
4.14181
8.31806
216.798
-4.32091
20.3177
-5.93633
29.6603
23.5939
-24.8147
29.9323
10.2478
223.247
-33.1854
35.7414
37.0952
-3.34181
16.1518
14.1299
-2.14654
110.636
-2.97965
28.7016
33.7707
91.4355
16.8785
-14.6284
34.761
34.7851
-27.8572
26.8465
25.0614
-11.8851
10.9877
1.20811
15.6828
55.954
59.9207
-25.8584
47.8898
-47.0485
20.2661
-21.1573
13.5321
-1.57016
25.5181
-5.45851
-20.0478
7.67049
14.4469
21.1434
-35.1414
50.8395
-3.28022
-9.85402
30.6258
37.092
5.28779
-41.9198
15.5788
37.0055
-30.2135
83.3946
57.7123
13.3296
-3.97159
-1.81144
8.26289
35.048
59.5973
43.0161
-23.0116
33.3092
-0.577463
23.3766
-4.18731
38.8747
9.70546
15.5913
-16.5692
42.3972
5.51908
28.3291
1.61009
41.478
7.25268
18.3452
30.0006
39.4224
1.29927
243.339
-33.8032
241.706
78.7333
10.3855
39.8329
36.8181
-14.1671
10.5841
-26.3027
-7.22451
71.8868
13.0227
-3.22521
-12.7248
17.6884
111.85
-21.1875
-20.9289
-9.69505
258.233
4.85322
25.7851
50.5471
-14.1151
-35.3746
47.3994
71.3487
269.479
-12.7121
-23.3515
-47.1241
134.999
-1.90262
28.8795
17.4572
18.7782
25.8432
58.1079
118.43
60.861
25.3907
21.6666
35.861
23.0983
28.8095
-11.8851
-5.87891
-6.80598
9.10239
16.8172
-48.3472
14.9271
57.9738
24.0143
116.606
0.303906
-47.2257
36.7625
-7.33258
-19.3302
-40.6625
5.0697
33.9074
21.9431
35.8469
-17.3503
47.4924
112.055
-26.5713
-17.5569
-10.6582
10.7686
-22.7173
105.883
16.4828
0.211099
20.3913
22.5514
31.0231
-2.98151
23.8036
18.0214
14.6197
52.3865
-15.5153
-19.1647
-24.9403
14.0062
-9.80951
14.5119
28.4461
6.49577
-12.8211
-26.34
-32.041
30.2032
-22.7528
121.571
31.4636
16.8821
39.4224
46.7817
104.899
179.933
42.2446
15.4701
210.721
19.9545
-28.2945
25.4045
-39.0836
15.6648
1.77833
21.0813
-5.09928
-3.35446
4.56993
-21.2087
254.3
3.45113
-17.1807
-13.4432
192.641
66.6974
20.562
-40.352
30.2177
-35.0595
13.2526
53.9618
-25.8306
12.4037
-30.8477
2.48384
-11.5169
-20.5481
37.4528
17.6351
19.3313
15.0301
3.35444
-12.7543
-15.8147
11.4981
30.6836
16.2259
24.1061
43.0541
22.4234
12.9962
29.1492
217.533
-0.196856
29.4522
339.033
202.562
315.917
40.8809
-28.6536
131.598
7.80017
31.4851
10.5256
-20.451
-28.7005
-35.0403
6.94377
30.1593
-13.6641
-8.84162
-22.023
84.5727
446.496
-17.3503
7.10696
40.5391
68.0526
404.322
21.5504
50.216
50.8109
27.8875
-9.30771
104.112
-36.7147
-9.92961
12.3992
35.0845
14.5685
25.6595
-0.43918
12.6378
34.0683
133.932
84.9318
30.2825
16.1603
80.4817
192.847
28.3291
1.61009
16.623
44.5821
1.8896
35.6743
3.17333
-5.91198
29.9151
18.6923
31.8817
6.63738
139.158
47.6771
19.9545
3.56462
6.66385
20.549
-5.35044
34.4055
54.2522
39.8219
17.3895
67.8601
197.599
-4.34209
-20.9117
24.0487
-13.5063
16.0976
-15.4444
762.692
205.151
438.764
-10.6966
3.88228
31.473
75.369
-41.9443
180.52
29.9565
53.2423
56.8126
30.0226
-13.5122
39.3673
9.7345
-4.09673
-6.16476
22.9024
5.9261
-10.0892
599.865
1.28456
50.0473
-5.44798
6.95062
28.6397
-8.90452
15.2322
-3.28022
-39.8391
105.588
-7.88557
5.28779
-4.43848
-6.91003
42.6277
-0.228487
89.0168
27.7272
13.5511
-18.5296
535.759
-26.1743
-1.10744
20.0555
-26.6098
1.78668
16.4426
286.155
215.078
54.6831
15.8661
289.205
-7.19885
21.7825
3.64501
-7.6781
11.4625
-9.63431
123.937
-5.86578
60.0372
-9.94513
39.0656
-24.4328
-9.34779
12.2596
0.477542
14.3293
-12.2931
-11.9047
-30.1686
160.337
-22.5545
-3.47638
60.6424
31.7634
-12.6519
15.5154
21.0084
60.7919
16.2726
258.048
-4.04513
-24.677
9.04561
17.9717
12.6666
18.6879
107.054
30.5329
46.9858
33.347
-20.2084
1.15926
-28.9737
-25.6272
9.09786
7.56284
14.964
108.347
-9.91289
67.88
10.8703
-6.34102
39.5191
-41.819
-18.1737
81.9064
2.40277
26.7027
13.3582
-36.091
51.2405
22.0995
14.6581
4.93185
-16.2804
-18.9691
37.0975
2.08517
-24.5863
3.81076
-6.45821
118.833
139.996
38.6362
-30.3579
101.112
203.75
8.94631
-24.9403
128.324
-6.06138
-22.9694
17.2017
4.62171
32.4579
4.04554
4.91587
-0.103121
16.6848
43.3217
70.9505
97.7
37.2377
125.167
28.1265
101.267
1.29927
24.2929
14.9441
-28.0885
-4.60702
39.8329
29.3219
10.1957
-2.53434
18.5571
-31.5874
13.7908
138.585
41.696
9.89325
15.3862
23.3106
3.15417
-36.18
-5.9192
-9.69505
20.2269
3.29628
52.4211
-12.241
-7.2636
66.1401
69.4746
27.7248
17.2729
14.2777
23.5002
34.343
25.9645
15.0591
294.2
28.8795
-13.0809
10.8507
-11.2325
2.23823
14.0093
49.7535
38.5332
-1.62032
40.8809
-4.2907
45.3912
35.9112
-30.3591
21.77
26.4006
6.90675
-25.67
16.3141
226.936
-36.1529
4.27684
-14.5267
-3.28022
-13.6022
54.9887
16.4773
653.715
27.4206
161.756
42.875
229.572
33.3494
-23.9303
-24.1518
46.6282
151.862
143.467
574.231
31.2999
7.1234
22.4014
23.8401
-13.5425
23.3766
31.3785
79.0459
71.8133
98.6192
-30.0882
29.8032
20.8329
33.4692
41.478
12.8749
14.597
46.8672
196.844
98.7507
26.1885
35.6298
10.3855
13.596
21.8256
47.6771
18.0804
-13.302
9.30461
34.0049
34.4055
22.3931
6.08874
201.048
58.4897
-4.8004
16.2726
8.79755
7.19927
1.55994
18.3528
269.097
74.5108
-6.61879
-5.0744
48.8599
63.0034
-6.48487
-1.26429
-22.7613
0.0665784
-12.35
19.3313
-28.0734
31.4654
24.3747
-23.9987
-2.85729
497.655
42.2813
22.7425
41.839
55.0464
31.5105
8.82777
19.1543
5.9261
554.005
33.8969
-23.0783
16.3141
43.2777
33.1875
17.3953
28.5768
-3.50844
11.7123
7.01257
32.4999
18.3514
54.0135
-21.3051
35.1314
16.6381
8.43193
16.4828
2.30665
-42.8924
35.3838
58.1587
222.178
0.766623
27.3918
7.1234
-2.39685
-0.424017
3.17067
30.8728
-39.7946
10.7637
9.70546
-1.00049
23.0876
5.91961
18.0343
-22.5919
3.48415
-24.1143
80.3413
106.426
-29.9695
99.3926
-2.44887
-19.0304
-11.3144
22.4404
-20.9633
-47.3942
17.1705
-6.34102
-21.2042
33.1875
69.8692
-10.7786
22.7285
34.2011
25.7532
-4.13744
23.6725
26.8232
37.0055
-9.59882
12.1801
25.8532
84.7656
-9.15923
11.0209
26.2996
-17.974
85.4878
-5.99506
-8.01904
-26.6609
33.1557
-6.06138
25.7563
64.0534
17.4654
7.79368
12.4121
13.0153
16.6848
17.0847
22.2248
63.9668
76.5931
40.8339
48.7928
38.7806
7.20648
3.67816
29.9367
65.6149
44.1187
52.9514
33.07
32.6845
23.7026
-5.80571
2.91572
-1.93979
-22.217
44.8819
45.4441
-1.35115
-18.347
-8.54853
1.30129
31.5621
-20.9289
18.4159
-21.0026
10.4754
37.4286
58.9735
103.306
21.1625
39.4895
25.8508
-23.9565
186.692
4.75953
15.6023
40.1239
11.835
365.48
14.5988
-1.86218
0.364169
29.0018
10.3981
38.5332
24.6166
49.3353
40.0539
29.3443
198.394
-2.54002
4.43842
-0.26794
61.7948
-37.1028
50.5344
22.3665
34.7714
39.4966
24.166
12.5856
12.946
-3.58552
12.3188
2.32851
43.6978
7.61388
-3.85214
17.0143
-18.3479
69.1431
7.87417
4.28194
-23.003
-34.3367
141.727
-2.45421
6.56653
5.5768
-18.5294
-24.2557
-19.6549
86.7494
-19.1001
-27.0148
48.3771
-4.2907
-5.31829
40.8554
147.332
-24.1992
179.321
-36.9144
-14.8183
-15.5382
-6.96756
-23.8971
42.4062
23.8937
-29.5317
42.8072
17.4143
-27.8643
22.138
150.386
25.0714
1.8727
8.04952
10.74
8.6444
36.3208
-43.9779
3.84915
-2.04448
-7.11851
3.96593
-8.95608
9.88335
125.513
9.86818
23.761
14.9291
29.6468
-23.1284
60.2008
13.0153
117.884
50.8179
31.5951
335.706
54.1043
59.5746
12.5437
3.45835
14.9441
144.381
58.3699
52.3622
19.4942
15.0971
-14.1212
8.70505
70.9498
98.2927
114.841
-16.0448
-21.2087
-38.0541
16.5696
290.166
-22.8767
2.97916
-15.4444
16.8139
-6.61879
-46.619
-42.5557
44.1747
59.4394
0.222227
26.3113
9.04307
-3.08357
1.00361
67.12
-0.542563
28.4149
16.4925
16.1478
5.78589
-17.4561
-8.80339
308.668
5.79642
42.5579
54.8766
-22.023
63.9579
13.5864
-13.6022
26.8777
42.7142
-2.56441
-36.8951
-13.5943
185.304
133.994
5.23842
-22.0562
-7.28517
-11.4678
15.0552
2.91212
-10.4778
6.77703
183.136
-7.92028
-24.9403
0.887786
-0.480649
12.118
43.7023
320.763
-8.20259
-28.2141
-3.92997
24.581
-10.5713
19.9262
100.019
43.645
154.626
53.4779
-25.3699
2.76269
52.0144
26.5108
95.4657
-7.2195
9.95877
15.387
80.0614
-10.0035
-1.3111
-5.40399
57.3227
17.2141
25.8668
373.324
1.11126
2.26545
27.7027
-30.4563
6.79892
5.15308
58.5494
59.6738
11.7921
41.8321
-1.62738
18.3899
21.3233
-0.383775
-20.1821
0.211099
5.39875
-7.43364
12.2824
118.833
10.6851
36.7621
11.157
-0.424017
-13.6959
8.38405
59.5309
38.8747
28.4461
13.992
30.5838
28.4084
-61.9473
15.2107
1.61009
20.8632
-3.99172
25.8414
-7.48073
9.43739
-11.8192
-22.7786
-28.181
-24.4113
-1.85153
24.8404
205.484
12.0698
-6.28247
7.31275
17.9082
44.9119
6.29449
29.8893
6.08874
43.6264
-7.10259
8.31806
-19.3346
27.5382
3.45113
-2.1882
10.9197
12.7306
12.3495
486.805
46.7989
2.75154
234.491
-10.6966
24.497
42.7174
-10.8381
33.0184
6.63359
21.2245
-1.80749
9.34177
26.8275
24.4004
52.0802
50.6117
7.86043
-2.85729
60.9979
49.7776
133.757
8.7296
1.61736
-32.5251
5.35426
46.8023
-12.7399
48.6034
29.1492
99.4667
-28.3078
10.7116
28.2736
33.3846
14.45
34.1468
35.9112
5.24813
18.0218
15.1562
18.1512
6.18914
59.4176
24.5371
18.195
-29.4564
199.117
9.61002
34.2011
7.01257
49.3665
5.28779
-21.3051
23.075
20.3862
0.935663
48.3419
19.1733
-9.15923
24.1394
176.225
6.38882
36.922
72.3693
-17.2395
-1.96145
-0.522779
331.132
17.7544
303.118
62.1793
32.7327
15.2899
17.0847
20.3507
11.4929
7.25268
20.2661
23.8203
58.4
-9.74439
18.9043
8.78082
28.6779
53.7954
18.9149
101.665
28.3507
9.83825
35.2179
-15.6829
-12.5322
16.3908
85.9786
180.846
29.6013
6.05479
2.08517
16.6431
-16.804
51.7546
5.24934
38.9314
14.4151
0.887786
3.30895
33.2525
13.4536
95.8748
-0.706324
526.509
26.0551
7.7144
35.3433
20.8632
-5.86578
18.3452
76.8522
16.9337
16.2918
7.20648
-1.94404
3.69972
20.6373
52.9514
68.6773
8.32167
3.08786
-3.93164
17.9082
-37.547
103.345
30.6573
35.5115
204.74
56.7449
21.0084
51.4216
3.15417
-6.19498
-15.2895
10.9197
17.9717
-2.32592
9.31761
-2.87066
-3.51547
-8.82253
22.6229
37.0952
-5.21588
-8.21107
-21.4774
-8.76056
-33.6666
29.9565
-17.9722
77.4273
48.7633
23.9692
16.8785
11.6086
14.0093
23.5166
19.7925
-20.361
35.2587
5.07964
39.769
9.67424
-15.3666
31.1403
37.645
-49.3152
23.0557
68.7879
37.721
369.659
87.5974
94.344
20.2254
65.2579
-11.9347
5.14637
155.319
0.935663
33.3494
-11.0333
3.52468
6.38882
5.24934
24.2755
1.35129
3.32412
5.04474
30.8728
-28.5502
32.7327
73.6874
19.0381
18.0343
22.307
157.64
29.7211
-16.6181
181.541
48.3302
1.8896
22.5559
-26.8117
277.072
41.1595
46.8032
-1.85153
19.2182
72.4254
-23.5375
252.339
-3.93164
-0.832417
-11.3101
-12.4462
14.8968
4.21468
6.14512
2.26774
-17.4606
-19.3134
-2.17106
31.545
29.6603
20.2269
96.6825
-22.9406
-19.7373
-14.7599
22.6229
27.7248
22.8951
452.661
39.9652
-15.265
1.94064
22.4602
91.4806
16.324
22.7927
-5.99626
-28.8298
3.91182
-11.8339
-8.80339
35.7815
29.4394
34.2619
50.8395
11.7123
3.26444
-1.23332
22.0995
48.3913
-6.31254
39.9416
55.7462
26.0084
32.7948
8.98656
21.0473
11.4555
9.14688
24.4255
38.5194
19.5073
53.7886
42.3843
-2.24693
33.6458
-19.2634
-0.424017
-0.577463
45.8654
12.6793
25.7563
37.8165
10.2439
-1.57665
558.369
-11.4262
52.692
102.81
26.4854
5.37861
16.4711
35.6228
58.1631
18.1659
-32.1489
-5.69217
41.181
-9.34779
-6.48108
-8.54493
7.31275
23.5304
-28.1767
2.14582
45.6499
18.6449
9.83688
30.508
41.6231
111.392
10.6504
102.501
1.57707
-11.5585
54.0232
14.6047
36.7123
56.1693
6.49967
103.306
39.9032
30.1192
35.2211
11.6507
29.2703
358.958
-22.7613
24.4294
-7.45871
-11.6381
37.4932
14.0093
25.3907
51.6517
-1.62032
38.0909
18.3921
-56.7645
37.8949
11.5483
-4.1222
-2.59289
-3.58445
-15.582
-20.0478
27.5585
-35.433
51.9282
-5.09349
-3.28233
22.7285
-5.15428
-11.7281
33.3439
-17.5569
12.6426
0.935663
23.9791
-1.44148
-14.7814
-17.09
-9.30771
25.4009
733.526
-4.30741
31.1399
-11.6173
-28.1984
3.22535
-19.1647
-0.577463
8.38405
258.182
46.371
65.9274
36.4808
45.5764
13.4159
-15.6989
-7.59939
33.5513
18.9588
61.5802
35.3637
35.2117
-14.977
24.4299
3.17333
9.08055
18.6707
48.6773
-11.2219
43.5811
38.6922
10.1957
16.2063
-11.4279
44.1452
-11.3101
-22.217
41.9017
-7.592
21.0813
-6.97334
-5.22852
6.444
-26.8309
-9.66733
-2.26194
8.60135
5.56948
-8.49285
37.0921
83.5301
21.1656
21.9581
5.84443
377.276
47.2461
16.3432
76.2036
13.6814
-7.27806
23.5895
-18.3931
78.3407
0.384534
-12.0072
28.5024
87.6728
61.373
38.8863
13.5718
20.3184
49.2734
39.958
-22.2421
22.95
-10.5359
9.36896
43.6568
8.86589
68.6145
28.8246
0.999658
45.0786
3.57772
67.8441
28.3288
-20.0506
-1.02442
15.4068
-12.6054
-16.507
445.978
32.357
408.066
5.95733
8.36984
62.443
-16.5692
368.485
7.39314
20.4329
17.0847
42.8395
92.0778
46.6081
15.0081
16.9337
-8.07106
-30.2748
-1.85153
32.8743
103.551
44.3144
34.5586
81.7986
16.6831
16.0342
-20.6805
-14.7208
11.9167
13.0227
21.0813
94.2262
17.2603
-17.9189
-11.8384
23.7901
-26.5511
-22.8135
-0.38787
8.91848
24.3101
10.2478
-12.8858
-10.6966
48.8599
55.8358
-7.08995
88.6909
7.22379
170.511
-10.4759
30.5757
9.40788
-7.88996
-1.86218
14.0093
25.3907
8.54814
15.2463
19.3502
30.6836
226.121
10.9877
25.571
-19.9244
10.8958
-13.661
9.78395
-1.57016
16.1478
32.0228
-34.3227
51.9214
5.07655
-18.212
-31.3933
43.3432
7.96418
-52.9575
39.9961
21.1625
73.6912
-5.37551
42.7527
-34.8987
-9.3717
83.0122
10.5185
11.958
56.323
67.296
27.5517
51.7546
48.6383
21.966
31.4351
51.4876
-2.31325
61.3635
34.0683
58.9696
54.9467
24.6603
46.1453
9.26721
14.8107
122.032
329.572
20.3711
85.8115
-1.85853
16.9337
48.1509
10.9546
14.9226
84.2846
48.7483
62.8594
66.0699
83.6698
49.5511
46.1914
12.286
14.9268
43.3753
58.7683
0.841301
81.9884
-2.28818
8.82697
7.38103
-9.02726
2.23832
21.2548
-1.25116
173.026
-6.9471
103.242
51.085
-16.9262
-34.4376
16.4774
42.3006
25.8508
16.518
-32.4017
24.7765
69.6444
-25.0817
359.984
-8.08577
-18.1737
29.4326
-14.8183
-2.41971
-5.09349
-5.38251
7.96418
-15.4762
26.8777
14.6032
10.91
-11.9347
15.5788
-2.10255
57.1576
1129.68
11.677
5.8333
-9.59378
29.149
-31.0925
-17.4259
14.2733
-17.2395
3.66075
-32.3819
10.8204
5.04474
10.2581
3.30895
13.4536
32.7327
-1.27528
330.133
166.086
48.6226
27.9292
-13.3824
-16.6181
1.63048
200.541
149.992
-0.574799
-19.0304
-48.7957
-7.47373
-43.9624
-5.14466
-10.0335
-25.4115
42.4432
-43.287
27.2786
-24.4286
7.76802
120.613
-31.9549
24.8294
-10.7215
101.593
10.6504
9.0562
-34.0579
-34.1211
-12.0134
13.0657
-55.3445
-37.2487
150.473
37.6155
48.3396
90.3615
-23.2036
-15.8552
-27.5012
18.4682
1.94064
17.4572
22.5263
18.347
489.143
-12.7543
310.112
17.9185
20.8685
24.9724
-8.137
5.36549
-40.0213
4.43842
-0.26794
11.195
-14.614
22.4234
22.3665
40.3936
-7.35503
-0.196856
6.96344
-22.3262
14.1928
2.32851
124.972
101.331
229.23
-5.50458
67.3624
255.021
31.6618
22.1262
-23.985
-3.21432
-37.9955
49.9963
-0.680293
-8.19842
-28.6911
-15.9223
-1.91947
52.6851
-3.64094
-4.66238
15.8682
2.41638
-26.5964
21.9789
52.798
19.8251
-39.5478
-42.1286
10.7951
7.01467
-4.58947
49.3812
16.518
-23.0314
170.954
20.9186
-9.74439
-3.58445
-3.18119
179.358
-24.1886
-19.2863
9.89904
-8.90452
-7.25657
22.9567
10.0111
10.8551
-9.70474
8.67999
23.075
20.1389
64.6539
24.7954
-14.9299
16.3073
18.0214
-60.343
-1.96145
-24.8856
-9.79435
-9.80951
-37.962
45.8512
30.5838
-40.932
38.6491
-45.0807
5.84033
-1.62555
-32.1027
22.0933
-16.8511
52.5409
10.6696
470.101
28.1335
8.51145
36.0848
16.2034
-10.419
6.83599
7.31275
16.0342
-35.673
32.5314
69.2447
21.0813
-27.5881
-18.347
-23.5411
-24.9568
106.249
26.877
32.482
39.9677
17.4158
9.53839
17.3518
28.9953
28.0514
104.558
47.9228
64.2691
29.4543
22.711
24.0356
70.005
-11.1778
191.126
-12.35
34.3238
37.5189
-7.88996
18.7525
4.63897
34.761
32.911
18.9944
30.6836
-4.38887
78.4541
42.4376
-1.18378
20.5653
-31.4806
82.3935
138.559
61.0083
48.8669
-7.69312
5.08937
11.0719
23.5632
24.8173
9.50197
-3.15382
56.118
-3.60045
56.0246
20.2521
204.651
36.1411
18.3921
-17.4092
4.16176
0.303906
-22.8629
1.15524
-28.7005
-20.0478
89.4027
41.4037
136.261
26.7656
-12.6527
15.2322
2.34198
-24.8466
26.8777
5.28779
-70.0308
0.586235
18.2648
-7.72475
14.0541
22.105
21.0473
493.09
37.2579
21.6528
-12.3518
10.6851
34.888
-34.1061
-38.0041
-9.79435
-13.6959
-29.0973
33.294
3.26748
43.4387
-33.4358
6.78994
-31.9622
26.4551
29.7211
37.7298
-13.362
29.5895
-7.48073
263.669
74.6729
41.1595
16.8182
-5.59966
27.2521
47.3292
10.5812
-25.4115
10.5841
-22.6723
34.7748
-9.43606
-24.0911
28.7833
7.40053
2.34061
0.522919
-20.2211
10.1921
-34.3271
-26.8097
-17.1636
-54.662
-32.1838
83.9451
240.986
20.1629
14.9398
25.2403
-20.3821
-10.6966
17.0007
82.0727
-35.2009
-15.7073
79.7222
8.10604
9.09786
191.221
0.59062
-3.71058
20.221
3.76002
-27.7468
21.5056
252.153
46.0295
-16.6129
9.97986
21.3132
-6.26293
-9.62704
70.5486
19.431
10.9765
43.0541
33.6678
56.0997
122.852
2.0153
-35.8041
-2.40689
-17.0391
8.57065
6.07664
44.387
22.6204
-10.6501
3.86575
-26.3409
-3.60045
309.614
26.0396
9.00771
37.8592
-21.955
3.23397
1.27059
22.1402
-23.0314
15.4062
-14.6886
52.0998
21.77
32.0228
-6.21171
26.8039
145.625
15.1668
-6.16785
9.89904
-27.6452
150.165
6.09011
14.5088
68.1071
23.9736
-26.5713
-11.9347
-5.85069
-19.6791
12.7347
-12.6859
107.033
69.117
-33.6706
552.013
-19.8481
175.603
72.3693
-2.24693
-8.01904
-41.6535
-28.6885
30.8728
-26.6761
15.8661
-1.27528
-32.5654
-26.34
41.0476
-3.53
13.367
76.5931
106.426
159.311
-1.80701
619.741
-26.5267
-30.055
-13.0959
-12.1033
53.6847
0.825404
31.6756
23.5304
149.86
39.2597
-5.15565
-29.4621
-44.5839
-17.9189
229.916
-24.9356
-0.296999
-26.5511
12.7937
-17.6356
-47.3035
16.8139
-10.3669
-35.3746
-1.32627
55.8358
94.1096
-51.4625
-38.7456
-58.3685
-28.0444
113.212
-33.1426
-20.5772
-5.61031
-42.7394
4.77594
21.6666
-25.9832
17.4761
-32.4999
134.676
40.5635
-12.4282
-7.7642
26.1875
-46.4731
3.62586
34.7714
11.3856
104.751
-30.5179
29.8126
78.8734
49.8001
26.3686
2.46838
-20.4971
-5.72621
56.3697
9.76309
42.9062
16.504
26.6148
10.7302
-21.2182
-6.16476
4.16176
0.303906
-10.0892
-7.33258
-30.5746
-35.0403
-2.42656
-18.5664
35.0616
-14.4638
77.3025
-12.6505
-6.10589
21.2555
-17.2559
423.205
0.586235
-0.475828
-35.8357
124.624
25.8532
-16.6555
1.93669
23.8036
23.6436
-34.1061
-7.58365
-13.6412
-0.424017
10.6669
-6.60848
158.856
-3.413
-21.6152
4.34692
-10.0767
-28.2141
-5.80404
11.4625
6.29525
94.8889
23.1822
2.41559
-4.66963
692.534
30.3473
-4.97495
2.74112
27.1256
12.204
35.6854
192.569
63.9921
37.3697
7.77303
-10.4909
18.8453
-8.16154
39.0906
40.1967
7.02578
16.4525
16.3232
5.50696
-5.27912
-18.3764
64.3583
13.7414
11.8567
17.4158
33.9012
319.076
45.8619
179.851
37.0921
72.2857
24.9137
25.7062
-5.39997
-35.5329
-1.20951
27.1454
22.1424
62.7931
96.8786
-20.6609
30.0758
33.848
19.9314
48.4872
4.04443
47.532
-31.588
20.368
32.7468
6.93779
103.175
32.9374
-10.5042
30.3893
-2.98359
0.137352
29.5025
39.7018
57.2907
14.6498
36.6619
8.32929
31.0698
-2.41834
25.1025
4.12603
11.7782
1.35991
21.8853
51.7936
151.097
1.29392
-4.67786
52.4285
129.522
36.4829
54.8902
3.38869
274.71
15.3166
77.9212
44.8272
9.17792
-6.52138
37.032
3.26654
61.0028
73.744
32.5364
28.9962
22.1509
16.9559
131.93
312.846
7.91892
50.673
21.9247
40.7146
54.9464
-12.042
214.638
52.1253
-8.03883
73.5022
88.385
10.8703
18.0218
-8.80339
44.4251
75.1369
65.0467
17.3324
110.81
224.404
34.3739
48.3364
70.8801
271.049
73.6748
19.2019
5.62083
21.168
20.1103
27.3851
-0.874408
33.8342
0.377759
18.9585
-20.0506
103.923
2.28832
21.1277
-10.8848
-26.2862
-33.2353
9.82671
8.76843
22.4253
307.009
-19.3803
37.712
12.0783
2.62926
139.354
14.304
17.56
13.66
37.4969
44.4028
14.7027
20.5448
237.958
16.8891
29.1262
79.1883
63.0551
4.96193
25.4045
-30.0508
-7.22451
38.1536
24.8294
2.39699
174.682
43.9253
-8.09022
306.774
144.006
25.9228
35.2825
16.4787
38.5864
25.7851
108.643
34.6107
20.8474
2.42186
78.3246
37.8876
1.15926
32.8705
21.2245
16.9332
61.8156
13.8869
43.6941
237.613
193.041
14.0093
46.0054
53.5257
15.2463
24.9724
58.7946
76.196
9.11362
46.1857
-3.05784
93.4354
-16.488
236.067
29.1492
45.1188
-9.56719
27.7624
29.4425
60.3837
19.0446
23.9888
394.709
43.2672
8.78082
202.966
36.9357
38.01
19.2065
33.9729
47.4924
53.9586
59.6357
-3.97662
53.4095
25.8532
41.662
-14.7814
0.0626247
-2.71008
70.1071
65.033
23.99
6.97348
37.0573
-2.45153
27.1247
16.4274
37.0007
26.5721
428.161
75.5614
32.1565
38.6491
93.6002
46.6698
26.4551
20.3507
11.4929
20.3711
148.118
-4.03791
22.4188
26.1885
16.8891
17.8818
66.0699
27.4478
252.339
20.4312
19.7823
-22.5545
-10.9726
58.7683
50.5041
39.8219
47.3746
184.052
32.6809
5.02824
8.79755
-26.5339
-7.81039
40.9047
48.3378
4.85322
114.265
4.62561
-7.2636
62.392
105.082
25.8508
11.6507
6.78146
1.01139
39.9652
-9.6428
9.43691
1.84551
25.1313
7.53381
31.4654
20.6266
5.98637
25.2537
34.761
77.8886
50.8535
47.4612
25.0614
53.7072
50.3431
57.4301
8.18655
69.0725
71.1651
-10.8658
58.0306
196.655
27.2751
6.36237
167.556
67.6037
-34.2158
75.3091
23.5575
61.5015
-12.0638
-8.5373
27.3216
-32.4034
47.5913
2.46251
6.01667
27.5876
36.8482
169.229
35.8255
21.7154
-18.3931
-2.24416
-8.9858
16.1038
23.9545
1.40284
34.9099
-15.4616
90.4085
50.3035
-1.32634
279.483
16.5158
139.142
36.3158
33.7318
17.4199
-25.8043
-3.53703
16.6431
7.55889
-4.58415
0.766623
-32.4184
-11.9636
-49.0986
-3.83552
1.35129
-4.17215
80.0074
193.917
-19.1798
5.14155
5.95733
-2.87456
38.0801
5.91961
42.3972
-9.47345
26.0551
24.0989
-7.24775
-3.99172
12.723
-20.5992
178.103
-8.07106
-15.0409
-37.4588
21.6299
26.7145
-10.419
-2.53434
-22.6723
-8.32868
-22.5545
-40.9577
23.1611
1.77833
-5.15565
-6.97334
21.0084
4.56993
-41.8234
-15.5653
7.18214
10.9197
-22.8767
-25.1318
7.44354
-14.7599
-14.4447
403.058
20.2286
-10.8381
-17.5814
-19.6033
6.23197
-15.265
-18.6741
-22.6573
100.853
6.59678
27.1858
-13.6913
20.7296
27.4277
9.04283
39.1169
2.17036
17.5469
5.37545
43.7726
37.4319
20.5493
27.2751
41.0326
38.8226
46.6792
18.9033
36.6816
11.6988
42.5129
52.6055
0.59431
18.8583
20.5107
37.629
11.6372
52.2765
46.489
18.2265
36.8778
36.801
55.5198
14.4124
255.817
65.5469
5.8335
90.0624
34.693
90.8308
69.8828
18.3812
161.494
42.9531
72.6393
13.5739
29.2956
15.0882
63.4367
18.4809
35.5554
-27.5118
2.90042
37.2895
57.0363
-0.514373
5.99517
23.6067
2.29625
-5.96079
23.0772
864.339
121.181
127.999
150.143
10.4711
-12.7709
-20.0478
1.32157
26.4111
3.20248
56.7507
30.4509
5.86189
2.34198
-2.35776
38.1221
37.092
5.28779
-25.0532
2.4603
-15.4684
-4.68654
1.49029
9.80292
0.211099
-7.71972
-21.4891
7.59728
-20.7851
414.546
15.2103
-6.93209
27.0866
4.16239
45.4906
2.23364
-30.0343
21.1126
2.33045
12.5166
9.30687
49.3245
5.91961
48.0194
26.1338
37.2995
58.3142
159.032
52.7224
50.3562
16.4711
1.8896
37.5484
48.1509
24.0731
52.4039
35.5588
35.6298
42.2446
51.0773
53.2993
44.3173
53.2274
9.47495
6.49351
-13.7837
12.8537
12.0857
27.6405
97.0373
162.5
-5.73743
-7.15319
-1.50981
17.5066
-4.99929
-7.32821
19.2258
139.565
13.9959
-9.13767
-3.20034
38.9692
6.02852
10.5296
34.7446
23.0986
-2.14654
33.7998
50.5712
416.811
258.227
46.8635
103.438
75.9905
130.362
37.7351
96.1869
56.9205
16.2259
39.0987
-0.665958
19.431
37.2134
37.4319
15.3711
50.4775
23.527
50.741
11.0475
61.3114
80.4123
28.2736
31.0594
13.5729
53.7573
45.1092
69.9348
84.4506
42.9995
93.851
17.2594
54.1506
61.4816
43.4814
47.2653
43.4074
80.2108
55.5032
271.903
12.529
28.6779
8.82468
13.5843
62.0839
36.0752
-7.97996
49.3665
295.713
27.7766
1.18372
85.7312
24.1344
60.9058
74.5789
52.9064
17.0777
54.1245
27.0035
57.5368
110.483
140.032
48.3017
36.9039
46.4125
59.4895
50.9349
27.1105
75.5614
17.164
14.2862
33.6301
44.7957
69.5586
44.7136
67.7149
48.3302
50.6153
60.0372
35.0325
7.20648
33.6632
67.418
24.3854
55.3631
151.136
36.4327
33.0729
31.6756
64.7599
-19.7434
-0.665279
63.4535
231.351
44.5071
5.20808
89.4118
35.492
-25.8939
9.73458
13.7585
15.6048
43.6527
50.7678
116.677
68.3507
18.6811
16.1622
10.8552
61.0413
176.713
33.2025
18.9629
54.4223
37.1541
4.41269
21.6183
124.597
-8.60185
9.96095
7.53381
-28.5047
50.6117
51.6276
-0.822188
-33.4794
32.4687
13.817
-53.1146
27.8543
18.0747
-4.93191
44.7096
316.668
11.179
26.1147
2.91226
24.5041
-18.9375
-9.54282
-12.9559
-13.9181
17.321
-4.33872
8.09057
0.11762
-11.3484
-1.72639
-72.6958
74.7653
27.7484
228.122
462.291
-6.30249
-4.45029
-41.8096
-2.8038
53.3655
12.2886
-11.2216
1.81269
20.22
0.577591
0.427109
5.78133
34.9943
35.7547
-21.7022
-3.00351
-22.4509
90.4429
7.9517
18.0512
13.2142
57.8145
25.9772
61.7923
21.2139
132.211
62.6585
44.4632
10.3806
154.046
-0.756149
4.17032
-4.08672
47.7009
144.443
2.26854
36.8482
-8.80736
110.917
16.4965
17.2511
6.73345
26.6283
27.7027
8.8991
31.1618
7.02715
-10.7911
35.311
86.7548
38.0839
5.86889
27.7602
141.016
-23.4272
23.9791
0.432588
22.6999
11.0209
-1.81144
12.2824
-38.5888
53.6287
-17.2395
13.0311
-19.2634
-39.7794
-19.3181
6.50998
-13.5576
-15.4732
5.95733
28.9846
9.96912
-7.19885
-13.8248
7.39314
-0.18184
22.7069
5.35822
-44.7291
22.0933
-24.3473
144.37
27.5362
-35.897
-9.44031
9.32192
-14.97
27.2521
43.5811
91.1661
10.1957
55.5617
-22.6723
4.78978
185.467
-14.7208
116.864
5.52647
2.34061
-10.7215
-5.22852
248.199
-15.5865
-6.19498
-20.9289
-11.5691
-28.4989
2.97916
46.3998
232.331
-50.3671
9.50448
-11.6306
7.90258
46.1368
-2.73674
-12.5087
-22.7613
5.59364
15.761
129.901
7.53381
20.221
39.3673
11.6086
-2.85729
29.1629
53.0834
41.928
16.2259
8.70437
-18.0504
320.197
1.80866
37.359
100.364
24.5041
-32.056
256.214
5.4497
-37.3187
2.94845
-31.4047
13.2501
62.4385
16.9842
39.2514
-3.60045
-18.938
27.7484
-12.7406
-46.3178
-8.01043
-13.7219
-45.5577
-42.1592
-11.2898
-12.9072
-42.9963
-15.9068
58.9717
-1.33175
-17.3765
12.3406
-18.4166
34.8177
-13.2689
-47.0441
-19.19
1.39247
-42.856
1.03273
-1.21861
-21.8115
-53.4627
-13.4564
393.643
11.9896
140.978
50.673
-4.31219
-33.5523
35.0924
2.47251
26.1491
-40.153
-27.1169
122.228
36.1686
-7.44828
7.36747
25.183
28.517
-18.4238
-16.3321
-40.1189
104.872
126.485
-43.3467
12.5562
-54.8161
-11.886
-25.3595
11.2057
-15.0157
-14.2528
-28.7898
-3.00541
-38.9518
-33.8563
247.619
36.1957
-10.8499
25.7135
4.98907
-25.674
-3.52992
12.3451
34.0807
-9.74042
19.1252
44.2148
1.40284
42.4062
35.1381
37.9347
136.511
23.0365
-8.76771
78.9575
25.8861
9.83154
11.9529
13.1171
16.3622
25.0764
-4.62254
37.5823
18.5703
41.6072
92.047
-20.0506
0.849648
34.1474
28.624
39.715
20.5655
289.878
13.055
50.2615
12.4788
7.72697
38.3152
15.7477
61.1253
-22.7528
16.623
12.723
7.56332
-17.4414
74.6729
-20.6847
24.3145
0.0225368
10.3855
34.9441
-13.7787
-0.183511
68.508
-24.4286
4.01989
68.1387
-10.7779
11.7673
34.555
-34.3271
27.814
5.30807
175.393
-17.3184
3.69541
-27.2335
-22.2561
189.828
24.497
-30.3712
-10.0851
-34.5959
124.298
-24.2963
-40.461
-1.28345
-28.0734
0.543341
12.1933
-11.8173
16.8204
24.4536
18.8555
23.6796
27.7835
40.9909
26.9172
-12.8474
5.37545
15.8802
-23.0473
66.4071
9.47149
209.1
141.143
42.5801
336.699
9.9333
26.4551
3.37804
9.75486
83.5702
6.01358
14.5842
96.9802
14.2952
52.0047
-1.42073
48.4294
103.621
9.97295
13.3652
19.2019
41.2281
21.168
35.1028
10.5185
15.7061
-19.6151
-19.5767
321.232
27.3918
-17.2395
-16.954
-11.6684
12.6793
10.7637
-25.3634
-6.32852
1326.74
1.69223
7.7144
1.61009
92.0778
3.50455
78.3153
-5.60667
103.141
29.4103
-32.1489
550.927
35.6298
12.2596
64.1958
21.8256
0.825404
12.4582
-11.4279
23.5304
-13.1842
26.5087
-6.82398
63.6225
-8.90379
26.7598
107.215
21.4365
-9.96429
-6.19498
7.19927
-22.8029
12.6666
52.4211
-4.74472
11.4771
-1.32627
72.7024
15.3988
-6.337
14.1299
-16.2568
-37.7538
-9.30375
46.8231
-23.5944
26.8275
23.9692
-13.1066
17.2308
73.9794
-2.72032
107.874
45.2313
21.2243
34.4317
81.8182
-4.00484
-1.18378
181.516
24.3135
-40.8509
26.1715
-8.33214
20.756
14.7957
44.4448
273.441
5.78481
-18.2862
18.8723
6.21651
-31.7415
-5.72621
35.7549
6.01496
44.615
-4.26229
-0.603473
44.2973
-21.3169
-19.3208
-6.55193
28.0656
13.3298
67.5736
192.03
60.5124
14.6331
-2.38399
-0.777901
45.3017
14.8421
-3.94054
34.7081
93.254
-19.2223
2.90679
15.648
85.0103
34.6184
-0.337889
37.5706
26.1142
139.104
-1.80082
6.93221
13.2993
16.3518
259.22
31.7713
47.9281
0.994069
24.7763
32.4205
114.366
-7.62506
-6.67617
2.19095
13.653
-40.1189
13.0428
-35.8504
63.1559
5.15403
78.0692
64.5957
28.0723
-0.0231779
17.6063
-4.42698
21.3575
-13.661
4.05204
-0.374064
29.2662
-15.582
26.8039
28.2852
1359.23
349.042
80.8245
51.0677
10.7607
39.9961
8.98102
18.4062
-15.6829
-3.1619
51.998
-3.97662
-12.1828
-7.88004
19.1733
20.3913
21.6528
32.6257
35.048
42.3843
5.24934
42.5807
27.687
20.0373
14.5533
59.4895
34.0683
-10.3708
38.0801
11.5418
21.7825
-0.103121
104.766
48.9439
27.847
183.415
48.3302
24.3784
50.6668
173.713
-11.3144
52.4254
26.2595
67.9439
6.4476
36.821
12.286
3.68241
-16.5948
13.7908
39.2597
-1.40752
6.01587
10.1921
5.02824
314.27
-24.677
3.42341
1.42222
39.3027
49.6032
-35.3746
33.8673
19.8999
47.863
538.467
-7.76874
-7.42969
20.5862
25.1313
9.96095
-9.33278
1.48037
37.4932
-3.38396
-10.3536
61.022
33.9869
47.4612
-4.38887
69.0837
167.482
1.60613
129.261
16.8012
18.6184
34.7714
26.3782
-22.6856
46.3188
7.32377
24.5255
130.385
-12.664
33.1426
41.8238
16.9842
-11.3484
-20.222
-7.69361
1.51144
-20.2368
-1.34026
-15.5067
-9.9738
-6.30249
-4.67786
22.4434
11.4557
37.5885
-6.53645
15.8682
8.03858
21.9789
2.97023
-3.42403
64.8027
-0.150394
-4.64732
35.1579
-21.0963
-5.37464
225.921
210.551
-19.9374
15.8777
-4.08602
-16.7773
10.1155
35.4846
-1.45141
5.69544
-0.564056
56.4029
24.0143
3.20557
7.90989
12.7444
-8.21509
24.5265
144.87
36.9288
-1.69984
29.4394
53.0026
-5.15639
33.9729
-5.15428
31.3754
126.203
59.5808
42.7691
19.3269
35.1314
29.7566
19.6763
50.216
9.80292
37.2579
-20.5521
12.2824
-16.1
1.31479
25.5177
-17.2395
-2.39685
23.9388
14.4151
-12.2307
-30.4242
35.1266
-24.0277
66.4659
24.9616
0.297412
-0.706324
-9.47345
78.5289
9.58847
-2.13805
26.4854
5.37861
46.4561
-29.9695
26.304
6.92146
55.9322
-16.9366
7.44786
106.844
259.636
82.9364
27.4478
178.862
19.9545
7.31275
32.9008
-18.8064
-22.217
45.6499
41.1337
4.21468
13.6414
2.26774
10.1921
-39.9493
-6.19498
-4.04513
-15.3067
-7.82098
2.97916
18.2888
35.5545
-6.61879
-20.3821
-1.32627
5.75635
78.3246
358.353
-0.714806
10.3817
26.8467
16.5941
28.1776
26.2084
2.46469
29.5914
18.7525
90.3193
25.2537
46.0295
60.5796
30.6836
-2.5148
353.533
295.835
462.845
-40.8509
74.8404
6.66039
41.3707
-11.4413
12.5856
9.19784
125.725
-0.799681
14.4019
43.2352
13.7128
-20.4971
-31.9631
58.2437
-3.35537
18.5433
147.689
15.5263
-6.13636
49.9963
8.69004
27.4088
-23.4185
312.924
-1.76688
381.395
38.357
2.41638
10.4665
17.1907
-0.789604
-2.02446
-50.7922
53.4487
25.7876
-9.85192
37.1327
-23.0314
139.095
2.17797
-19.1147
3.02931
-31.6954
-58.6856
-31.2922
-15.545
-11.0702
-17.4122
11.7731
-5.15639
9.61002
-1.40615
-13.6022
2.51481
31.5247
-19.431
156.946
-13.3469
-6.5606
-0.383775
41.662
-1.66297
11.0209
15.9922
1.97509
22.3184
13.4962
-10.6802
10.22
19.1549
-3.23512
24.7224
28.0617
13.6163
11.7008
53.746
-11.3079
-45.6172
49.4809
38.1544
48.0372
28.8044
96.1189
259.574
6.26945
13.9855
36.4959
40.315
33.8113
53.8884
13.3923
112.332
42.4432
24.1793
93.6376
35.879
53.1461
0.466545
8.01918
-3.35446
-4.8004
76.2428
-28.6838
-15.2895
-0.314129
-9.69505
-9.7582
2.97916
-9.82218
22.4361
-0.99659
-33.5005
13.6663
43.2377
1.4879
99.7318
12.4037
175.3
-6.88649
-28.3835
15.0591
29.9565
-29.2166
60.5607
22.0951
-10.8802
23.3796
44.1313
13.3722
9.97986
11.9429
36.8406
40.9727
-30.651
-33.0429
10.9765
24.3135
-10.8658
7.43086
12.9962
8.53446
341.221
48.1929
56.0495
-14.8299
-3.29369
23.7723
28.2426
98.0457
24.4805
76.7327
-3.35537
35.4099
7.13364
2.25197
-23.829
-21.1289
-8.09974
16.1863
524.036
-32.4393
8.4406
1.82866
-35.396
-18.6335
-10.2846
60.8458
51.1421
16.0887
-1.54997
49.8102
11.094
-30.1775
-15.8917
-2.32339
-7.97786
-1.62651
-6.46354
40.0108
-19.9374
98.9769
-2.41663
-24.059
23.9888
-2.59289
120.104
-26.8264
11.8113
14.44
26.4111
65.0467
47.3175
0.239692
-16.3987
12.6348
19.3814
48.3364
3.41372
33.0428
266.704
42.6277
-11.4729
82.0751
109.128
-41.0184
-15.216
103.136
340.244
-17.974
81.8996
102.354
207.648
16.7792
119.516
-4.32559
-8.48254
1.43489
-15.4732
-1.53893
132.058
64.317
7.79368
18.0343
-15.0956
42.9217
28.3291
5.87071
35.3637
22.0933
-9.3548
26.304
8.79553
145.887
237.936
11.196
-2.73295
17.3441
14.3293
12.4582
-13.302
105.989
-15.0583
-10.9726
-1.20178
18.6449
4.21468
97.9744
-52.0802
-14.1707
36.9085
-47.1658
10.9197
8.60135
-43.5554
29.9323
15.87
-14.7599
-16.3188
-14.8584
10.8582
-31.4528
4.90739
-0.862671
-16.2568
-56.4945
-20.5481
29.9565
28.7016
-41.1919
26.7803
50.7146
379.752
63.3907
104.709
9.66663
53.1542
52.7449
5.37545
117.08
27.5525
13.9901
28.9258
49.804
-13.3153
23.83
7.32377
23.5632
-25.7825
70.6239
37.613
39.9497
-3.63051
26.3846
-10.8516
7.29891
25.8743
-18.3628
81.1187
-24.9663
24.0143
-11.787
19.1543
24.6668
-25.0817
-23.0783
-20.0478
35.7815
-17.4122
62.3729
-23.8971
5.86189
-30.4688
210.536
-11.6337
4.93185
-14.4063
-6.09803
-0.228487
-6.5606
-7.88004
17.2992
2.08517
640.707
78.7734
-2.71008
-12.3518
20.0555
-20.9876
5.53481
10.8204
-8.07373
-21.0539
18.26
7.8314
21.4883
24.9616
78.0045
-20.7178
-16.6485
60.2186
14.7489
35.6228
22.5559
-8.07106
-28.4008
20.6373
16.0077
7.97381
109.907
158.247
16.2063
-17.0501
8.53791
16.8009
-3.07584
61.7485
37.9479
-5.09928
4.56993
-15.5865
-2.44685
63.4212
-5.93633
-28.4357
-30.3729
16.0976
8.91848
7.44354
-4.74472
-18.508
574.012
15.1267
-2.26023
-16.4603
-19.4555
-4.6108
34.343
307.074
194.969
20.5862
-6.72778
53.0645
40.8358
39.3673
-27.7468
25.2537
46.0054
46.0295
218.001
45.6761
51.8331
10.9877
10.5784
27.8431
-0.0493875
-18.3621
43.0381
61.7219
14.1567
35.7485
-18.9375
46.3188
-5.79469
-7.33365
133.513
42.5129
26.3686
2.46838
37.5989
116.088
93.851
0.392764
18.378
82.8368
2.40788
-23.003
-6.22567
-21.3169
-23.0689
21.5591
20.5693
0.211297
-14.8853
0.959819
8.37192
13.6608
-0.359442
65.0824
2.19816
51.6842
-0.150394
-44.0027
38.9061
-9.85192
44.1362
41.8849
-4.94491
42.1146
20.0722
37.8949
17.1705
3.37407
18.0218
13.2821
12.529
-36.9144
31.3066
-1.69984
1.32842
49.2544
13.5843
11.7123
-22.9725
28.7517
8.98102
25.9025
-38.1717
-10.6582
316.241
-17.0951
21.5504
29.6013
7.92885
30.1962
26.0135
-14.9299
40.122
216.832
36.7621
-17.2395
29.4623
-17.2906
-15.57
43.9913
-34.1724
46.371
47.1868
28.7098
3.04181
-39.4585
11.0626
-7.27813
24.0989
1544.48
20.3711
44.5821
3.76367
5.68926
-0.574799
-2.16385
-0.0699766
26.2595
41.707
29.3219
-29.1597
18.0804
-13.302
44.1452
15.6648
11.1487
6.14512
-29.1633
-8.09022
-9.94311
217.095
61.5195
57.7082
4.85322
14.9398
-15.9891
75.5104
153.808
23.9767
-7.08995
1.01139
180.52
63.6897
17.6351
30.5757
11.2819
38.9617
20.6266
5.98637
58.9869
182.812
29.1629
-12.8647
53.0834
23.1873
145.536
1.61736
-30.651
-10.5541
61.7948
20.9933
-5.6876
69.2182
64.7564
43.2448
3.21531
12.946
29.1854
-10.79
565.377
20.7464
-3.15382
206.043
3.89581
-14.5998
20.4174
12.7558
0.377903
-36.9475
267.477
-11.8479
21.7866
-17.4467
-14.0482
-14.7812
-16.7594
12.2042
11.7867
5.26276
117.556
29.2072
24.687
53.5583
27.9606
12.9261
-15.8917
16.4173
14.5109
-1.62651
8.52899
64.3737
34.6184
-13.4564
1.96339
57.9734
7.91892
22.562
-4.31219
9.55121
81.1833
37.3935
-0.797626
-25.2429
232.798
62.4055
71.2625
-30.1139
-32.9131
17.2726
17.1835
-18.2062
-47.6151
14.9168
-38.4328
-8.05857
25.8883
-23.0314
13.5321
7.80017
400.676
-15.7114
-9.95984
27.5585
20.7889
966.472
26.7656
-22.023
5.1385
58.7368
3.35883
9.03592
24.9491
46.3758
-18.9691
-17.805
3.36436
-9.59378
-52.4112
-42.0655
-27.3444
-19.2999
12.3992
10.8715
44.8902
95.0546
-36.0313
5.04474
17.7544
-21.0539
18.26
11.5795
519.715
-54.0505
42.3972
18.6375
11.0626
18.9588
24.0989
-1.62555
-15.2361
18.7562
8.79553
-7.78605
22.4404
284.881
36.6224
43.5811
14.3293
13.9439
34.7748
20.8865
40.0277
-5.71793
-5.15565
19.2636
-22.0951
146.999
-23.0828
-9.94311
1.57707
-11.5691
27.7231
29.2161
14.5407
18.6879
36.4847
-11.0117
125.176
-3.34181
-4.46294
-8.35894
-3.13836
-43.376
-7.42969
9.34177
2.46469
-7.45871
50.2061
-22.1246
25.2537
21.6425
369.445
23.0983
2.57257
22.2321
-51.2657
-16.1763
10.9765
153.624
-59.5916
406.607
23.527
-20.8116
5.08937
18.5682
-29.8224
32.9335
4.20257
24.4945
131.779
-26.1193
3.89581
42.7549
146.591
-40.9255
-17.2407
8.65151
-14.8288
38.7659
-27.5441
20.0622
28.2852
-0.545647
4.27684
-55.7562
65.832
17.3345
-15.4762
23.1295
7.10696
6.80592
-3.1619
25.7611
24.1344
75.8983
100.816
17.2992
7.70736
-2.09752
3.81076
-4.58415
34.4998
29.2658
-49.0986
22.4014
35.0845
8.79287
-10.3566
-11.6836
38.8747
-14.119
43.7023
-14.6951
237.3
-50.7029
-20.7966
3.96627
-35.8712
-3.49962
-2.11765
18.3452
11.2599
22.5559
3.17333
-9.66011
-33.8032
-18.7891
3.77067
-8.35515
39.8329
31.1959
4.57354
-26.8972
-50.7833
12.286
-61.9099
-27.8392
11.1487
-3.28159
-1.35115
-20.2211
-32.9114
-43.6975
-4.32091
-19.0377
-2.1882
-1.3249
15.1606
58.9804
13.0589
-11.9488
-19.1299
17.9378
24.9137
42.5728
43.3257
5.69656
7.169
40.02
2.87768
458.978
117.72
63.3246
74.9745
11.6086
25.2537
107.874
39.6091
41.839
68.1649
25.5962
130.928
14.3266
28.8013
16.8172
28.4895
46.7863
40.3936
43.2448
44.7807
63.1854
54.1754
17.0292
-22.0344
249.845
320.583
35.5033
50.9925
85.8444
13.4964
58.6299
3.23397
72.4851
53.6458
38.7752
68.4107
67.421
155.759
-3.64094
2.83389
51.4754
101.742
10.885
46.3417
27.3331
15.3166
18.5903
27.9186
32.834
61.3949
45.433
42.414
18.8364
65.3107
-11.5041
33.6813
-20.0156
6.64855
54.1561
229.45
29.4707
30.9953
34.1062
7.67715
-13.6333
268.59
44.8898
-32.6567
-13.9985
49.1392
0.561354
0.0479885
-10.4243
45.3836
-22.1719
-14.458
-0.763485
155.472
-17.8181
-35.8504
10.7762
139.913
13.9959
9.3316
9.34715
-10.5047
-4.42698
-31.1164
0.403548
-20.7379
20.857
-39.898
26.6505
19.0446
-19.1147
3.02931
-31.6954
145.588
9.93727
6.94377
24.5371
8.82468
0.528707
4.21394
6.09011
145.788
7.16185
-6.31254
-8.7841
16.3908
-15.221
36.5429
44.5938
-3.53703
46.9143
14.1565
6.93699
31.1399
-2.24693
35.5199
-4.27091
7.07225
51.8964
-12.2307
-11.6836
3.26748
-16.5315
21.4883
81.1836
19.0381
8.66401
1.69223
41.4476
9.10635
37.7298
74.5671
-7.48073
264.31
-28.6858
-16.9366
-15.0409
-14.97
-8.35515
22.9663
207.358
4.96193
102.241
-56.2877
54.6197
30.6573
-15.0883
17.3331
2.39699
167.186
173.236
-24.6599
-20.9289
-28.4357
-35.9951
-7.94811
-5.67492
34.6107
-12.8858
2.42186
43.2377
158.909
-20.2084
38.6406
10.3817
-1.80749
50.5712
437.248
-31.8216
48.332
59.982
20.9789
-10.3536
89.1089
-16.6129
178.646
25.9802
-18.0504
46.8023
-8.99178
33.6678
56.0997
-8.33214
32.0004
-9.56719
5.4497
11.407
27.3113
-7.04182
218.675
69.4721
150.52
45.0952
35.5033
28.2587
6.01496
24.1655
110.207
2.25197
8.03008
-11.7586
51.8704
3.06784
4.92004
-39.9355
-18.5294
-1.76688
-20.9742
12.6085
70.4366
85.4174
500.225
-28.3034
-47.7508
41.477
26.8924
118.743
43.9887
-17.2045
268.081
79.4559
63.5956
0.42266
-1.80082
-6.18625
23.848
-20.0163
5.53439
4.82457
79.7048
-12.705
-3.18678
-35.5593
99.1967
-23.5428
24.7689
-20.2978
-10.7099
-3.82382
-22.8374
6.03582
7.80017
218.892
657.078
-19.3302
-12.5515
93.1508
401.224
70.6689
-6.96756
46.1543
7.02715
-25.7836
3.45184
167.34
-50.3531
106.471
-7.03506
-10.5359
18.7393
4.30139
-39.8598
77.9848
31.6357
42.2675
0.766623
57.5368
70.4953
-5.99506
54.2605
20.1907
42.1172
52.0347
44.4969
25.635
31.7957
31.5209
-4.38775
202.63
2.70798
8.65143
19.4137
34.9187
43.797
28.6525
32.8632
11.6066
-14.3453
-29.118
62.7328
70.3
35.6854
96.9919
48.9996
22.3772
32.1359
-4.86868
0.104616
158.293
-6.28748
42.8388
126.404
23.8924
-11.6585
21.9454
78.5955
9.7134
20.979
19.3807
386.67
-9.7582
44.5257
151.747
-42.8709
-18.1929
24.497
37.0952
-26.9517
-6.48487
17.4764
-5.89467
-1.80749
28.0824
85.1015
144.894
7.53381
1.48037
-9.35845
0.364169
-0.983227
4.77594
21.6666
2.12781
41.839
-12.42
52.2171
19.9488
74.6947
28.0616
7.43086
44.8553
-0.196856
119.407
27.9385
138.844
-14.5381
40.6389
22.6204
300.445
-23.9701
46.6543
75.4965
12.6043
25.5566
29.2829
-13.6986
49.6701
44.9322
22.7001
-3.64094
43.9792
14.6331
20.1048
4.8443
260.819
12.3289
121.664
2.84895
33.2839
-4.22973
9.61789
8.52899
4.40359
73.9738
-9.70822
323.085
46.729
22.562
6.93221
-22.3079
25.7221
-20.0163
-7.58407
107.898
-19.6207
19.302
3.79612
-5.75099
8.31636
7.90226
28.4279
-3.21363
16.518
14.45
37.8949
20.9186
-2.24813
9.53402
-39.9449
523.431
-4.30063
18.9149
30.5138
-7.03046
33.9729
-10.7765
104.464
81.2256
12.7292
117.732
-4.43848
-23.7766
10.7686
-11.4729
4.68379
12.7347
22.9214
-2.09752
242.793
4.51476
12.5592
8.6511
-50.9726
-20.2005
-5.26263
14.9433
17.323
36.8794
22.4253
132.72
-7.26556
-4.78829
10.1255
8.16932
10.5559
-4.92875
21.5673
28.1781
124.988
-32.1489
-22.5588
-7.54467
-7.47373
-7.01872
-12.2931
-47.0352
98.4931
-35.3355
-12.4462
-20.7105
-7.02972
8.01918
-33.3395
4.56993
-24.9568
31.2863
-7.79326
-13.4326
-20.9394
200.137
-28.88
-3.80086
-8.49285
7.72893
-20.0669
15.1267
52.8802
-11.9592
-19.6033
-26.5094
21.6183
18.3942
21.5893
-1.33073
27.1858
-32.432
35.5611
48.8165
176.277
-23.1721
39.0279
25.9984
-7.19997
38.1616
-7.22519
-17.1133
23.1579
-6.60862
27.1086
28.2122
81.6631
-6.75609
10.1349
27.3366
41.3668
-4.23072
398.371
24.0201
29.1656
-16.0336
818.178
-26.7812
184.398
163.618
12.5593
-13.5217
4.171
63.975
13.3533
-10.8875
1.88137
177.054
8.64459
6.66642
48.7485
31.7977
12.7237
231.088
37.6405
5.00926
60.1175
-8.58369
41.8179
45.3721
36.9579
31.226
58.659
26.4551
23.5895
9.71785
-4.11823
26.6215
19.8519
24.7542
25.8286
305.002
73.3283
6.09011
65.1086
23.1295
8.98102
16.5322
-10.0607
-29.3988
10.7686
-2.10255
-12.1828
46.4679
-5.18961
-5.4111
207.798
-11.1818
14.1565
-17.974
3.18886
74.2434
38.9825
-22.5762
-24.8856
-0.424017
-28.5502
-17.3472
68.34
49.3245
-22.1914
119.758
-18.5225
-2.13805
18.3452
-7.48073
111.869
-26.5267
-31.9291
56.1736
-9.34779
-10.2292
49.2033
8.32167
-22.6723
17.9082
-28.1767
-25.9652
439.204
20.519
-3.22521
-20.2211
4.56993
-19.3346
-28.6838
-11.5414
-26.5511
-0.324718
-2.26194
-4.19998
14.9398
-21.6113
-37.2487
-33.1854
20.7489
35.2211
224.173
-10.6346
3.47566
-24.2963
13.0899
-1.28345
-14.955
-9.76402
-9.00616
49.7535
51.6517
32.1129
17.5651
55.5812
22.2321
21.8228
45.6679
29.7171
5.57281
-7.11771
28.0456
-15.1148
14.1567
46.9929
-9.56719
-22.6613
121.977
21.6891
42.5129
46.9833
36.2016
24.4805
-0.104007
39.5031
99.7183
-3.94548
10.8818
-57.5622
-17.4701
-13.7988
39.5903
-26.2296
0.891632
6.77053
4.79236
54.3707
41.1681
7.10155
-6.91867
82.886
3.90726
51.8609
39.5028
25.1495
-16.122
127.474
67.9218
-2.56354
11.3401
26.8924
47.7368
3.41024
1.96339
2.61924
24.2402
73.5112
412.368
-21.1788
-1.69318
-32.374
58.6945
147.963
4.82457
-42.1095
45.391
38.0427
25.183
47.2576
86.5239
8.03076
2.98465
44.9019
42.1521
-45.2207
18.1784
-15.4607
-1.91279
24.3397
-10.5047
-6.30104
-5.97079
86.6207
-57.7921
-35.9813
184.814
30.1487
-8.08577
-36.9144
1.32157
-24.1886
3.20248
2.40277
-7.03046
18.9804
19.2086
-17.3503
43.7443
-11.6337
16.1763
11.8306
-15.221
-8.43467
33.3494
26.6695
0.211099
1.65061
-33.6706
46.0156
-17.974
29.4258
25.5177
-20.9876
-1.96145
-9.89311
3.32412
63.1408
42.1172
8.93115
484.902
5.95733
72.0881
53.0726
77.1341
177.33
-11.3475
3.56629
30.2032
7.25268
5.63773
8.79553
5.33242
20.5663
13.141
14.1336
30.4626
18.0775
19.5661
37.2978
-35.673
-5.35044
26.9092
7.40053
-25.7704
90.4781
201.347
9.07333
-4.06226
44.6529
42.7156
29.2161
16.4147
13.0657
-6.61879
105.18
21.1625
114.452
226.376
7.90258
-13.8333
-2.73674
32.4689
18.4682
-11.1778
18.7121
6.21282
18.7782
8.97664
18.7525
60.3343
79.6016
0.253744
32.4687
291.179
-0.640734
5.36549
-17.5326
107.512
10.9765
13.0691
-12.7399
-1.93947
16.7443
2.91226
-15.1894
3.21531
39.1829
418.991
-29.5306
42.5129
11.8387
48.8433
1.77006
52.6215
-10.8516
20.4174
25.8743
212.147
3.14466
27.4307
18.1605
-15.0379
7.70756
-9.26314
8.45608
10.246
26.7792
-9.72977
-6.4001
-5.2981
5.4718
-11.4368
-44.0027
-26.7185
212.017
32.8918
182.44
32.7443
5.28431
105.037
26.9821
-20.1921
-9.93439
20.0999
50.512
-25.1605
-25.2429
17.28
39.9167
-7.44828
402.795
4.56823
4.15413
-16.5497
-14.458
16.1031
5.2736
-19.2832
36.0209
17.1705
-35.9813
3.02931
26.4006
29.3955
-1.69984
18.195
97.9801
-20.1489
21.0826
-7.97996
66.2331
39.021
10.5541
-3.1619
5.14637
36.5429
-4.13191
-3.53703
20.3913
0.0626247
-17.974
23.8036
27.3918
-7.58365
-0.522779
-7.92028
-6.19966
42.1172
37.0421
16.3859
39.6905
-2.87456
19.3395
5.91961
5.44036
33.9513
31.5951
360.069
-13.362
53.9524
-11.1773
35.0325
29.9151
24.3145
9.39287
87.2222
53.6847
-8.54493
-11.9047
-15.176
6.66385
-7.22451
23.1611
54.2522
-1.40752
-3.22521
75.3563
4.56993
-0.59396
-28.6838
1.57707
-26.5511
-11.5691
35.2194
8.60135
-22.9406
-14.1151
-48.4931
-33.1854
15.1267
59.5839
-22.0825
-2.58887
75.5724
-41.5019
-28.0444
71.186
103.842
-33.6956
-17.2603
9.38222
-20.2506
1.02781
4.80001
227.016
24.9724
23.1873
1.23333
12.8618
-26.9029
-16.1763
27.8431
14.9431
-16.488
-3.81353
12.9962
27.2751
0.141229
-18.9375
-2.40689
-5.79469
210.058
13.5729
148.183
6.21651
-3.63051
719.537
-1.72639
20.0705
36.1817
8.8112
-19.1439
-7.07339
-5.28864
-5.36546
-37.1244
-3.74083
32.7508
36.7556
16.0368
-13.0957
44.9162
-18.1631
-7.06916
9.52946
51.8609
69.4879
90.7418
105.692
67.9541
227.217
37.1997
449.516
46.7998
270.465
34.7595
20.4229
28.9253
211.255
-0.863791
-1.50109
21.7326
7.91845
-2.21266
36.4565
-5.48279
-24.3058
21.9652
92.8143
11.1156
45.7977
71.6205
35.9241
-10.7099
21.7253
16.7909
49.6483
7.2531
1.4059
96.8098
195.78
37.4426
190.476
28.8537
26.6405
31.736
122.057
4.15461
130.793
56.0895
25.7612
53.5022
44.9797
273.028
251.634
12.086
40.5136
63.2338
319.071
46.823
32.1129
43.5245
25.0886
63.5194
21.3754
11.9728
22.4557
424.059
54.7869
28.2385
52.4473
14.7264
64.4314
16.1637
45.876
81.9876
31.9242
70.421
13.8242
59.6743
32.7171
49.8661
114.587
30.374
85.7357
28.5721
104.311
56.201
108.194
57.2768
3.78515
26.5139
838.904
40.1958
68.5587
27.7739
55.6209
89.3079
69.009
37.8758
55.6986
16.2335
17.0848
-7.14874
-32.2292
112.828
-0.76281
17.258
1.40284
37.0122
4.20147
217.095
4.29586
23.0914
-11.9347
-14.4063
-7.97209
-4.68654
-9.75411
-16.434
-3.68551
25.4009
-4.30741
23.6436
16.7792
565.445
-4.32559
10.2581
207.582
7.01561
92.1644
6.49577
84.9318
-29.6876
1.16774
-54.451
24.581
155.796
-15.2361
-21.0102
-28.0955
-9.30327
20.0399
-26.5267
-18.8106
99.2771
-20.5922
54.4261
33.2737
-7.60789
22.7656
-25.4834
5.72681
-10.3731
-26.9022
50.335
147.581
-2.28818
21.9454
30.3281
-18.3764
8.1363
-31.2362
15.1606
38.9035
33.6805
-9.13767
-23.8151
63.8524
37.0952
11.6507
239.166
2.88546
30.5948
29.7126
13.185
54.3194
-2.97965
20.6523
22.0951
43.1154
-10.8802
49.7535
44.1554
71.4683
79.3203
28.8095
4.98146
24.1061
31.1932
21.305
55.954
39.306
2.25262
31.7937
72.9663
12.2826
25.7041
37.3088
48.8883
36.6816
91.2387
56.3536
51.1941
77.8914
90.7882
44.1882
8.82606
176.902
23.0632
14.4334
147.648
22.9117
2.20763
18.9755
-14.6356
-14.9852
19.6323
21.7631
68.5106
33.6718
226.367
-10.6668
-25.8098
18.1277
3.89556
-17.996
20.6526
43.5912
-18.2852
16.1771
35.3257
14.7328
13.7176
17.8929
60.7845
3.23376
1.01028
85.4509
623.725
-12.9791
5.67923
63.3426
0.985022
372.822
50.0687
-17.4867
-12.9449
47.713
18.7262
10.0642
30.3598
7.96513
13.0589
14.0168
10.2842
-2.07137
28.3692
48.5314
21.9553
4.56203
65.8346
21.0212
33.3417
18.6082
22.1402
17.2802
28.4149
10.8703
25.5181
24.5265
123.099
8.0632
3.19563
351.779
304.127
18.9804
41.6974
15.6333
20.2254
320.131
-23.1791
4.33437
20.1389
55.9935
17.8023
17.2992
13.3296
29.7616
41.2921
16.0306
-0.559274
6.77703
12.7456
16.7792
20.1907
3.17067
-23.4751
-19.1798
5.14155
45.3127
19.6142
57.9929
601.393
37.6995
39.0914
5.37861
38.9599
661.561
16.5768
20.5448
37.4329
45.0001
66.6075
17.3441
44.3144
77.6621
34.947
18.5571
-3.81386
-22.217
43.7758
20.519
45.4441
6.14512
28.9328
10.6504
183.086
144.006
63.4041
42.7788
23.975
493.984
43.0508
45.8551
122.047
2.42186
73.2227
55.8358
15.3988
29.2703
14.1299
111.18
39.0829
9.43691
14.964
46.8892
-0.393692
26.2488
23.3796
34.761
49.7776
11.4981
76.5092
22.2503
0.296299
109.376
-29.714
50.353
445.041
-13.6769
15.8642
43.9183
73.1897
0.740177
90.3594
15.7571
-13.8929
-16.7292
-11.727
24.7093
8.56493
39.0127
-8.31568
-23.5298
20.0705
62.5839
16.3075
-0.403222
39.6889
-25.9802
2.10894
-44.6207
0.00730264
8.3879
85.4813
-4.57797
22.5116
7.43488
-29.4075
-16.4395
-12.9593
-17.4795
4.53477
-4.87757
-31.8213
11.7321
25.5475
48.8214
33.4516
-13.3782
1.82221
-18.1415
16.6747
34.5475
35.0929
71.8029
101.594
33.2098
106.189
4.3111
-1.65586
4.84885
-20.2672
-7.86636
-1.48953
-2.63688
35.9986
320.057
12.4211
5.15308
-25.7836
52.1776
57.7616
-15.6829
38.8796
37.2528
45.4102
22.6999
20.3913
-22.4262
44.1416
321.232
50.0405
42.3843
8.99747
14.4697
48.3017
3.17067
12.1322
28.4461
38.3549
64.317
7.79368
27.4047
5.51908
9.18849
28.3291
39.0914
58.3446
249.007
13.134
50.6668
1.58429
16.7966
60.9853
63.0551
4.57354
100.539
3.56462
19.7823
9.30461
20.8865
25.0351
43.5701
-3.22521
38.3031
-4.34209
3.17535
42.8065
50.2857
3.42341
42.7156
70.4455
503.672
59.9174
261.373
11.4771
256.881
57.7099
342.239
12.2558
3.47566
7.56284
39.3268
30.7535
49.3163
-1.83652
55.8283
7.86043
203.29
51.6276
29.1629
39.6091
193.638
32.5576
33.0925
39.0987
10.5784
-8.68004
142.161
56.1726
-12.7399
-7.56167
63.596
48.3771
31.3166
58.5097
9.67424
25.8629
29.2662
56.3857
-2.46358
4.31507
-8.04876
-1.69984
14.4469
19.2694
292.82
13.5864
7.9496
27.8147
187.954
-25.6343
-31.6124
1.52327
6.0834
-6.78772
20.6134
2.42732
25.7325
-15.7185
19.4542
15.9922
103.175
12.9481
7.87402
26.4547
-5.05803
27.0866
7.91052
71.7275
-15.4317
297.496
5.95733
8.36984
13.7173
12.4121
-41.3326
3.56629
-48.9693
16.4711
-18.7251
539.798
-14.97
75.4402
6.83308
235.084
-10.0306
38.523
-30.0508
-5.35044
32.5314
7.40053
-14.526
86.73
-44.5839
-21.2087
14.4197
-4.06226
-2.19878
4.85322
22.4361
-15.9891
-3.51547
-18.1929
0.134149
85.8209
2.28038
-28.8258
12.2558
-8.76056
-9.6428
-16.8
-11.273
12.7248
-13.1066
315.207
42.2573
23.5407
9.62407
0.698501
-8.137
-4.00484
-19.4066
-23.6726
-20.8827
138.632
-38.9768
52.4085
45.1188
-20.8116
12.5856
-17.0391
14.1928
-23.9084
5.03161
46.9833
6.21651
50.7174
1.77006
28.2587
-3.35537
72.8912
95.9553
-10.7106
-24.877
3.14466
8.69004
-6.20234
-19.6704
-1.91947
-22.2775
283.091
-23.403
-8.49468
23.0311
-9.72977
-43.6134
17.9628
70.4249
9.21994
-9.56274
-24.8445
-9.12277
-6.46354
223.899
-1.78475
8.24143
57.9734
-18.318
5.69544
1.31001
21.9739
-1.27563
5.53439
-30.7827
-28.991
36.0207
45.5389
13.1665
-21.6687
26.6429
-53.8134
-3.82382
-44.055
269.622
38.7931
-9.8385
-8.49289
-20.6379
15.7323
-28.7898
28.8537
6.02575
-35.7304
97.6937
37.8878
35.2158
44.8451
18.265
-44.9755
143.718
45.4867
-27.2694
-17.5825
-19.2251
-57.299
9.84993
1.84539
-55.9682
-12.3927
16.6677
0.760691
-72.3602
18.5141
-24.3959
-29.4651
22.9278
-26.1094
-0.0265794
-7.84486
128.768
-49.0998
-13.8373
-46.688
-26.8264
-8.04876
0.174223
32.3878
-42.6377
17.1063
-0.389306
-0.334411
-41.9198
2.4603
10.7686
-2.10255
-10.3087
12.7347
-42.6709
11.4555
-24.5863
-28.0484
57.26
-4.85558
8.81106
18.0214
23.99
289.957
-13.5425
20.9743
5.57295
-33.2353
15.4489
24.2994
23.7232
37.712
488.091
14.2736
-4.94914
201.711
0.952566
167.796
7.8585
0.647252
6.48925
57.1106
4.7077
13.1966
33.2737
7.77012
25.1883
8.71006
-43.287
-17.699
-45.0433
-7.22451
11.9167
1.77833
-23.8963
-6.67447
-45.5715
-34.306
-30.2821
25.9122
-15.3804
31.4073
5.56948
-19.7373
-55.9893
-31.3113
11.3785
1.4879
-29.5787
-4.6108
53.0836
-41.5019
-20.5481
14.964
-36.7128
-20.0241
0.03755
621.796
3.76002
-10.3536
16.0203
-10.1925
9.62407
39.9649
28.8095
16.2259
22.2321
-11.9104
-23.6726
-0.26794
46.8023
272.118
13.0531
-5.74447
23.527
-20.4735
-47.0485
-21.1476
-18.9132
118.229
-17.6663
-7.04182
-26.1053
-40.6351
16.9842
5.76988
1.3298
41.9691
172.988
33.1741
272.162
45.2343
75.1975
-33.3763
26.2442
15.8842
6.77053
6.66642
-14.9697
1.81269
10.8497
142.588
33.1203
50.7472
38.2259
-18.7028
15.4802
35.7029
39.0738
42.8438
59.9183
-23.7637
23.5151
33.5413
36.4216
-13.6328
34.7435
134.177
-11.583
243.541
-57.102
-22.0753
8.05762
-5.57421
-46.9804
-17.9206
32.2651
2.19095
-40.695
-28.8745
36.4686
-3.76257
-10.5505
300.225
-29.5162
-10.949
5.5626
8.0847
121.291
3.96634
31.0858
-21.2042
-29.4181
8.81783
5.79642
56.4617
2.34198
-32.3428
68.1071
7.10696
7.16185
527.796
2.4603
-23.4272
45.5308
-0.725934
-1.16049
6.62186
22.5898
26.6147
26.4547
-16.3024
27.0866
90.3694
39.715
37.4321
-14.4947
34.1896
47.7252
73.6874
4.04554
10.5381
44.8745
56.0401
60.1883
87.8171
90.2037
286.489
50.6668
18.1659
33.4434
56.152
50.5514
7.5188
177.177
82.9364
61.181
6.4476
8.71006
44.7941
35.5415
11.5162
47.5239
50.5041
71.6811
201.048
13.5121
43.9253
12.5245
368.618
69.0434
31.545
16.5419
46.0827
141.432
18.9733
53.0216
54.4821
70.8283
37.8876
10.5296
45.5874
35.3348
16.9332
73.06
12.0129
77.4273
28.1485
63.3246
47.2158
36.4981
66.6201
152.053
54.9574
81.2833
32.5394
12.8717
98.1205
55.2356
121.256
103.945
60.7849
41.3306
83.5372
11.9846
47.2559
27.0015
37.6187
29.5025
182.131
55.4166
74.6199
67.584
-28.215
45.1253
-33.3404
35.4099
25.8743
-20.0809
46.3375
46.1714
78.0086
-23.0689
-19.6704
-36.5215
21.4904
8.03858
-4.10757
237.496
-10.1482
-9.04623
54.1975
-5.81461
-12.1436
10.7951
91.3476
248.409
23.1443
47.7368
12.7806
54.4372
34.4784
31.7364
5.05814
-5.44131
31.5105
-17.4092
4.16176
-12.8146
-5.99626
18.0218
-16.7029
222.424
-2.41971
30.5138
26.7027
13.3582
-7.02835
-30.4688
47.4924
10.8551
-15.6829
-31.2729
-7.97209
-13.3469
57.1576
31.4753
24.7954
-14.7814
26.0135
-1.81144
21.6528
-17.974
6.93699
14.2733
-24.7357
-9.89311
123.264
1.2966
-32.2983
12.6378
-1.53893
-8.49676
24.9616
3.04181
-3.85125
3.56629
-18.5225
610.682
10.5559
26.7784
14.071
44.1076
45.3398
83.1062
49.5928
28.9996
8.45583
15.0707
22.0293
27.9994
20.8915
4.50165
95.682
-23.4916
96.7862
39.0906
38.3226
44.5071
-0.543359
-0.115236
-20.2717
352.947
15.6048
157.971
50.7678
11.7296
38.3588
28.3437
4.29593
65.7265
26.6432
19.8999
-2.73674
53.0836
37.2089
0.0665784
336.366
16.698
31.5127
8.47085
39.8987
270.814
6.9234
11.1982
7.61111
46.5242
35.3687
83.1392
-14.7215
264.832
17.2611
198.128
21.8557
19.3036
16.0932
-9.02281
49.1103
23.6
56.6134
25.8286
-17.3378
203.576
29.5159
32.3125
29.6888
36.155
8.09889
-52.2272
-0.350798
24.8241
-10.5359
275.486
326.641
-8.00071
25.0764
28.212
20.4443
19.1184
11.4622
-27.5468
8.34591
4.16239
15.5055
2.23364
-0.0492471
2.37192
67.8015
88.6799
24.6603
61.1379
59.7883
67.6845
114.054
36.3007
34.2747
29.0636
139.043
2.52132
8.36332
25.2515
12.204
41.3076
158.836
54.6218
11.5212
10.1239
50.7044
34.6045
109.905
74.6979
47.693
55.7515
867.149
20.4995
43.4466
13.4827
62.4842
54.9708
86.7562
37.9665
38.3656
39.2958
27.4066
27.7218
55.4191
51.1507
235.602
32.0814
22.5632
-34.0057
28.0824
-7.45871
39.3673
15.3567
190.172
23.5166
18.9944
53.0834
225.586
-11.8851
6.83031
49.416
50.3318
50.5504
416.421
-7.56167
339.084
10.4085
-18.9375
51.941
1.70157
-12.9559
19.815
46.9833
-13.0008
-7.60027
138.829
2.26683
429.539
458.632
-13.7219
-6.30249
4.92004
-23.0689
10.3147
0.211297
2.83389
6.49785
-6.95395
-17.226
245.827
32.9436
24.2125
-2.06648
119.041
140.106
3.26654
-5.37464
-13.9598
62.4996
10.0476
53.359
-0.337889
9.45965
13.8636
41.1068
21.0374
11.3176
-23.0528
35.7881
20.0999
-23.0314
13.5321
-3.44423
12.3996
-40.6625
5.0697
7.67049
4.27684
-5.15639
28.3507
-16.3987
21.2555
16.4773
16.5322
9.95657
16.3908
65.3638
34.6689
55.8382
-16.6555
37.2579
-7.43364
47.8897
34.4998
31.2999
31.1399
-17.2395
31.7717
76.4127
75.8504
3.30895
23.8822
34.0683
54.9467
-31.5617
-18.8438
39.5735
47.1002
27.8674
85.8115
11.3115
18.1659
18.4509
35.5373
14.9441
-14.97
22.9663
3.08495
3.08786
-17.0501
49.7674
16.8009
-1.60231
35.5115
37.9479
38.0042
2.26774
38.3031
-9.96429
-23.0616
7.19927
10.9197
22.1009
-19.5096
-24.8147
31.8064
49.6032
-11.0117
60.5179
46.9858
-27.7047
53.6331
28.7208
-5.89467
-26.1703
9.34177
62.6127
-1.83652
5.98637
-38.4646
27.2647
152.851
35.861
19.974
308.964
-21.2807
201.215
18.4727
-1.92345
-8.99178
29.9197
142.307
12.2826
24.5041
-24.8957
-5.79469
11.407
14.1928
-25.7825
48.1351
48.8574
21.209
-24.4669
0.147681
-12.7257
130.987
25.8743
6.0001
-40.6956
108.092
19.9344
-19.4428
-47.4318
20.622
4.79236
11.2672
43.0421
31.4644
-8.79274
163.471
53.735
552.997
13.9051
-1.83622
161.657
233.569
50.3182
10.9847
13.0666
-5.02305
-23.3365
65.4005
32.6735
33.2188
20.9877
49.8436
28.5332
72.75
45.8268
0.139408
15.0496
55.6984
44.6019
177.147
41.1125
33.2021
31.239
19.602
-3.76257
15.6864
17.2413
-20.1459
22.7842
22.2915
45.2358
243.434
38.2952
-9.90089
66.1379
60.7747
21.0761
-18.7386
5.03694
-18.2315
-4.78058
29.6365
-8.03883
25.5181
-5.05526
48.1732
11.4186
42.5579
-18.212
-44.5118
-5.38251
206.615
-28.5947
15.6333
-11.6337
-5.95661
40.7536
12.89
102.69
37.9139
13.3296
-9.59378
-27.3444
95.0181
12.3992
57.7232
-30.0724
-21.1375
10.8204
-23.4751
-52.913
-6.10285
7.8314
21.4883
4.04554
-0.103121
16.6848
3.96627
26.4854
16.623
0.0670605
14.4177
286.442
-31.9291
29.9367
96.0549
29.3219
19.5661
4.96193
348.511
39.6271
85.0053
24.2671
-16.4
6.14512
2.26774
28.9328
8.77637
-5.9192
5.30807
9.04561
8.98246
74.1937
26.1842
-27.8783
-33.1854
24.497
46.4655
-5.21588
-15.7073
4.35791
-9.6428
206.214
13.0899
109.464
51.1904
46.8892
11.2563
21.6666
0.253744
4.44663
-0.25671
4.95624
-34.917
-7.11771
207.956
14.8703
4.78633
131.326
11.0475
-2.04656
-16.704
17.321
23.7723
26.3686
41.8238
193.146
217.288
13.2661
-37.0886
9.17298
59.6075
7.87417
-38.8216
5.10804
168.062
6.81597
-13.6986
-6.55193
9.32493
17.0779
108.803
4.70795
27.1126
613.362
9.01089
20.1048
19.8368
-1.54997
53.5583
-7.64666
48.5333
-2.77325
70.7652
15.2401
14.1512
2.55136
25.899
45.7228
17.2893
9.44357
-8.06032
354.379
-6.13704
39.9538
71.1267
10.4468
-21.4947
24.7763
5.67019
-3.87693
55.168
21.0207
105.265
8.03076
158.532
21.5373
-18.9838
194.341
-13.5866
6.85464
17.744
54.3092
18.7175
1035.22
220.461
-3.00541
11.6479
12.9953
18.3921
8.82777
11.5483
1.5
23.644
2.03775
48.1362
-18.1737
8.81783
47.0259
10.6987
15.5212
0.467914
-2.35776
21.2555
39.021
-14.4063
48.2499
5.39371
-8.43467
51.0324
24.574
18.5172
-11.1818
6.66025
-25.4703
22.1159
5.09942
20.1907
28.9988
22.0496
40.7488
15.3277
43.9771
11.5418
6.78994
16.7635
39.1735
129.529
9.10635
161.418
11.0008
1.8896
30.0521
27.5362
91.5395
91.7808
61.8667
57.2372
11.7219
31.1959
27.0623
-10.0306
-18.9242
-17.699
-20.6805
41.9017
7.40053
0.466545
69.8634
-1.48039
4.56993
48.1318
80.0121
37.1843
22.1747
-7.82098
-28.5628
43.0508
17.7441
13.2526
53.9618
-16.4603
-25.2255
-26.5094
187.473
56.1934
-32.9647
36.1979
22.5263
25.8432
28.1229
167.156
70.3683
16.0444
26.4907
24.9724
13.817
10.6037
-0.25671
-32.5251
94.3936
9.10239
29.9357
-23.9843
16.8012
37.359
20.756
35.0744
-0.172494
-5.45959
25.4372
13.7128
20.5107
9.51801
0.392764
24.1655
46.489
-7.11836
-16.3328
3.23397
-21.2182
-26.9391
-40.2851
-0.0454013
-3.53684
-1.76688
-25.2771
2.41638
-13.4779
14.4826
6.71836
-10.9203
21.6992
-2.06648
-23.388
-0.449328
-9.12277
16.0253
56.8774
25.8883
-30.5276
122.228
9.67424
18.3666
3.91182
-9.95984
-29.4181
-23.0413
24.5371
11.7731
-14.5267
-7.25657
19.2086
-36.091
309.862
5.23289
7.16185
14.5167
11.0159
14.0541
123.305
-18.5296
9.14688
-18.678
25.4009
165.684
10.6851
36.7621
-49.0986
11.157
-11.7672
164.494
-21.1922
1110.33
-2.31325
-22.9694
24.698
23.0876
1.16774
-31.9622
-9.55217
-3.53
-30.2286
12.723
-43.088
24.4299
-19.3155
-11.5342
-48.7957
29.9367
177.177
21.0923
33.07
-23.5375
-15.6528
23.5304
-41.2952
-25.9652
11.1487
13.6414
-27.7173
-34.7855
-15.5865
-8.06905
-22.7858
-22.8029
31.4713
-10.1393
-26.6888
-1.92679
-17.8632
-24.1302
94.2511
19.8118
39.9063
-9.90105
-18.5184
7.57063
20.2875
10.0349
-12.1149
34.6417
9.20178
24.0164
38.4302
12.5456
33.848
4.93891
52.1464
76.5982
43.3998
19.421
52.7449
8.16536
36.4949
-0.558478
51.4714
58.9108
45.0788
61.0484
-4.88202
-3.34393
51.3643
16.0922
71.3519
23.8803
45.324
62.9128
20.272
11.362
11.1404
26.3846
-1.4813
57.7334
32.237
-16.3328
-17.3808
-17.4701
21.8085
5.04205
-14.0482
-11.0331
-5.51501
27.1126
-19.1001
36.9714
21.7109
22.8129
49.8102
12.9681
-18.9331
38.9061
359.339
38.1368
25.8883
18.1981
37.8949
2.17797
-4.1222
12.3996
35.7709
-23.0783
-23.7959
23.8104
-1.69984
-23.0344
41.7582
34.2011
19.3814
7.10696
-8.18661
43.6898
10.7686
-7.72475
25.2985
35.2235
75.3952
-12.9074
-7.71972
-28.0484
13.8851
31.2999
1.15483
5.24934
22.4014
-6.14498
5.19818
25.2506
3.30895
44.4969
19.0758
216.391
47.1491
-17.5729
3.64501
5.35822
56.4705
280.866
27.7155
-13.1029
-14.9255
6.92146
-11.5342
112.374
11.196
7.5188
70.3556
15.4701
63.0551
6.4476
-19.4009
102.241
1.80834
9.64208
30.4516
7.88994
-8.54853
12.5245
14.6955
3.434
-4.07285
70.8266
25.4679
12.6666
30.8625
11.7922
50.7339
72.7024
0.406318
-21.4774
23.0986
-0.272472
26.2084
-16.0981
187.997
41.267
18.347
129.322
9.7345
4.63897
14.1463
27.2888
22.7425
3.1074
31.6024
16.2006
31.5912
11.195
133.437
44.9122
7.37399
14.1567
32.0004
-20.8116
-28.6438
16.6941
7.65888
87.4905
36.2016
39.473
-18.8447
32.2519
354.001
183.296
15.3704
169.2
-37.9955
10.6409
31.5105
-13.661
17.2802
0.303906
-19.1147
-13.8373
18.9043
-8.08577
-12.5515
38.8029
9.54455
-0.545647
21.1434
9.83614
11.4841
84.8009
48.242
21.2555
209.506
20.2803
23.6725
8.8945
-9.59882
35.2235
-1.44148
3.52468
-28.0484
0.766623
72.3693
-20.9876
-13.2058
-4.32559
4.63592
27.6718
38.8747
43.4387
55.2215
28.7098
-9.07292
-22.5919
-11.4262
7.7144
0.248516
9.12674
50.2043
-7.48073
31.9262
-6.197
-26.3069
104.899
26.2595
44.1187
21.0923
6.83308
0.825404
-2.53434
-9.55384
25.4045
1.80834
28.7833
3.6524
-5.15565
24.8858
-37.0877
-12.2967
-34.3271
-38.0541
-26.5616
83.9451
-4.51711
-9.82218
16.8139
-30.9816
-3.20034
30.1192
20.2286
-29.5787
-43.8183
4.75953
-31.2494
-4.0206
170.607
18.7121
-10.4759
39.946
3.78568
25.8432
22.5007
-25.8728
47.7425
-17.6888
-35.3535
-3.1386
28.8095
-0.640734
1.61736
-25.0288
32.5494
22.2209
22.4394
-52.0953
149.86
108.574
-8.33214
2.0153
-28.3078
-8.02909
-13.291
42.3038
-14.5381
65.0017
41.3611
30.5794
26.3846
-14.5998
56.5999
-6.13636
111.84
-8.17656
14.2904
-47.4318
6.56653
33.6878
-12.9072
16.9738
-0.914247
32.7348
39.8977
230.151
17.9628
15.3166
22.3384
-0.899184
10.7951
25.7553
86.4546
1.03273
2.52953
10.0476
15.8777
-35.9451
-22.3995
-8.62516
35.4846
148.474
48.799
8.80627
71.3954
23.848
-1.27563
136.719
44.18
180.324
15.5539
20.4859
21.4348
-14.6756
11.7789
80.2363
-4.2907
13.5321
-3.44423
20.7784
42.514
21.1817
40.6838
26.7656
-3.28233
24.6026
22.9567
-0.483695
19.3814
27.7217
-2.20848
-4.43848
9.95657
-8.43467
30.4176
-5.4111
12.895
7.55889
25.1295
68.7812
42.3843
-4.12099
54.2605
-9.89311
89.5312
72.5111
-23.4751
-9.80951
57.6154
8.36984
62.443
193.326
25.5306
-13.2216
14.8107
90.1733
10.8489
170.556
26.304
36.9065
5.33242
1.80409
50.5514
-11.2219
40.3706
30.4626
49.9366
42.4432
-13.302
34.7748
-18.8064
-7.22451
60.6424
-5.15565
11.7673
-20.2211
25.1847
-34.3271
1.30129
85.91
-20.9289
-19.1285
34.8383
8.91848
9.31761
-0.99659
-39.1227
-38.8076
20.7489
-18.3343
-23.2036
44.1149
23.0986
200.253
-22.4222
11.2158
-2.97965
9.96095
41.267
27.7173
13.4826
46.0054
101.453
2.4836
21.8481
10.9877
-8.16222
8.18655
31.5912
29.9357
-8.99178
69.2182
169.704
68.8076
11.0719
7.65888
19.815
-3.29369
29.3945
31.9908
6.21651
7.61388
-18.8447
26.3846
-16.4738
18.5433
6.0001
-21.955
5.10804
194.223
16.1644
346.122
21.5591
-11.2898
-16.6553
123.796
15.5348
-30.3445
6.98634
-35.2832
5.4718
-52.6663
60.945
29.5357
-43.5851
228.884
2.90679
34.3886
-4.94491
250.136
1002.29
29.8624
2.29673
69.4137
-39.9194
17.0475
-21.8904
28.0232
-27.0346
163.457
24.9242
-1.82608
12.9897
7.90226
-5.30532
-16.3321
-4.51162
32.2727
153.299
3.02931
58.2597
-11.8339
-3.18119
-4.29378
0.528707
-20.1489
11.7123
17.5073
27.7217
29.6506
-47.542
-18.1544
12.89
-4.68654
29.6013
-7.06368
-7.28517
24.1394
31.9217
27.275
51.9146
147.332
-32.232
-11.7672
7.07225
407.56
-13.5576
12.6378
26.5721
4.62171
-3.14934
135.23
-8.20259
-30.0882
-11.4262
140.773
-47.1156
-12.8699
31.6155
12.723
-37.4658
80.5364
3.77067
323.355
27.0623
288.423
-9.43606
-27.8392
26.9092
9.2746
0.466545
13.6414
6.01587
0.821797
-38.0753
27.5382
-11.5585
-22.8135
16.4787
-2.64304
-6.07405
5.56948
-8.49285
21.1625
16.4804
-7.08995
29.2703
-10.233
137.417
3.47566
-13.0519
41.2009
28.1485
127.043
-14.9806
-46.4875
-30.9683
173.442
12.2963
4.00188
2.4836
51.2983
18.0999
22.2321
4.43842
14.7246
-10.8658
1.80866
1.75179
-15.8284
50.741
-5.81905
33.2004
7.32377
-31.6965
47.926
-22.0344
23.7723
13.2501
28.7053
24.4805
-5.72621
0.147681
-18.3479
134.735
75.3405
-21.1289
-28.7145
40.5492
8.66818
6.91612
18.6953
-9.15903
0.107191
-25.2771
32.7348
21.157
-39.7148
-2.38399
4.8443
-14.6684
34.8177
-32.4017
13.5321
15.2964
-5.99626
8.65151
-9.20664
-16.2997
26.4111
3.20248
-10.7157
-31.3933
7.73596
-7.97996
4.38888
-2.26337
12.7841
29.2947
15.5788
33.2574
-0.228487
242.69
-24.1518
-17.09
-44.915
14.1565
-17.974
-8.05554
169.821
125.19
-9.45772
-19.2634
-9.79435
18.1632
28.9988
331.271
-17.3472
55.2215
-18.4432
27.4047
-24.466
9.18849
-3.53
-5.86578
31.4636
10.6696
-28.4008
146.107
22.4404
22.5113
10.3855
69.818
10.5812
15.8179
4.96193
101.016
61.0118
-15.0583
116.864
-1.9698
-29.5185
-1.35115
-7.10259
23.3106
-21.2087
126.864
37.1843
5.30807
8.98246
-0.768977
8.91848
-11.2971
-34.7298
80.8175
-1.32627
350.064
-35.2009
-10.233
19.3504
-2.14654
-11.1778
78.6822
-47.9572
-5.58465
-15.3862
18.7525
-42.7394
-12.2276
36.6351
37.7351
-27.5015
8.19477
-10.0111
37.2246
-21.7985
29.7171
20.5493
24.2406
-16.7654
29.1893
-27.3708
26.6411
-19.8502
37.6187
3.26554
46.5089
38.536
-2.91511
40.4401
42.5592
62.5839
12.5593
53.9447
-18.3178
0.33356
20.8496
-11.2371
21.5064
19.889
-3.72535
67.405
-15.3872
32.0066
126.349
-14.9547
221.628
19.1961
42.414
293.947
39.0956
16.8147
21.2139
40.7151
100.336
26.6099
46.0955
15.4147
31.5205
476.07
42.5799
59.5944
21.5997
6.43043
39.9438
170.934
15.4062
26.5408
-32.2332
12.3996
-7.33258
-15.582
-38.7884
181.232
48.8999
16.3209
24.8916
-5.15639
-31.6194
-7.02835
-41.7132
8.13701
-21.004
10.91
-15.6829
-8.7841
-13.3469
-14.0569
-7.88004
24.7954
69.5515
22.2653
1.93669
29.149
-27.3444
-26.7962
-15.0799
21.966
-13.5425
8.79287
12.6793
-7.97691
39.6905
2.74764
66.1911
34.0306
8.66401
16.6848
67.6845
10.9804
17.1151
-32.1027
-1.85853
46.9187
33.1584
20.3249
18.6923
-11.2219
70.3556
24.8404
31.1959
30.8105
23.7026
-20.7982
23.5304
-30.0508
22.7605
11.9167
86.1113
6.08874
13.6414
2.26774
-2.92634
8.77637
216.819
-5.9192
3.434
24.0381
37.0935
12.6666
58.0433
82.6916
-5.0744
246.991
-1.46775
1.15926
158.433
4.35791
-28.0444
-3.77669
-1.10558
11.835
-9.33278
-24.351
25.2537
27.2647
27.2888
18.9944
53.0834
13.817
12.4777
29.7283
12.4525
2.56435
22.2209
59.9207
67.8449
31.7937
37.359
34.7714
144.444
-6.15503
24.1904
-0.348594
-2.41663
39.769
97.7553
91.4552
-22.3251
-32.4486
-42.5366
-5.44798
244.157
-14.5267
7.73596
24.8308
-24.8466
1.48476
-2.20848
84.9192
23.887
-7.72475
-4.68654
25.8532
30.4176
-26.0258
52.2504
92.8673
12.011
57.5368
25.5177
11.157
14.4697
-6.04622
3.17067
17.7544
72.6494
7.01561
-3.413
13.7173
-14.6951
34.9009
3.56629
11.4625
24.0989
11.4929
16.623
37.0858
185.548
373.006
38.7806
-47.1414
-20.6847
14.9441
0.0225368
10.3855
15.4701
16.2034
-21.6634
11.0609
6.66385
-31.9249
-22.217
26.9092
16.7709
-40.7629
9.89325
22.8825
-1.05227
1.28011
698.713
-9.69505
-0.38787
43.0508
-31.6265
13.6663
5.75635
44.5914
-11.9592
6.63359
11.8542
-26.5094
9.43691
27.0054
11.835
41.267
-19.1344
-40.8653
16.0444
5.87594
38.0909
43.802
18.0999
39.0987
-11.9104
-21.7985
22.2209
52.4245
-14.614
13.0531
29.8628
23.527
22.63
10.7116
3.91074
38.5557
50.0092
403.519
0.11762
41.1254
61.9919
7.88903
37.284
12.7558
6.0001
-40.6956
74.3592
79.9045
-19.4428
-11.8245
-2.8038
-9.41573
-16.6553
-33.626
-2.41663
-12.8146
-9.74439
-38.2001
22.6525
46.2621
12.566
43.6322
15.2322
19.2086
3.26444
291.965
1.53965
4.93185
-1.28783
35.1314
44.0392
33.3494
15.2036
220.916
0.0626247
44.1416
-17.974
62.999
-11.7672
-2.29808
-8.07373
25.2506
-32.2983
889.181
90.554
15.2899
16.1603
5.51908
12.9366
-9.15219
7.23229
118.315
228.392
67.0709
13.134
1.94113
-2.16385
5.55222
15.0151
31.0002
66.0699
49.5511
27.4507
-13.302
19.7823
-35.673
26.9092
20.519
22.9553
4.27105
0.393674
107.644
5.02824
-4.32091
1.57707
9.04561
188.893
19.8458
27.6591
116.139
25.2403
-14.7599
-21.941
22.1026
41.6358
-15.8552
-14.926
56.1934
32.6276
28.7016
-11.2068
42.7098
13.1303
-33.369
21.6425
31.0369
21.2243
25.5962
-17.5326
-21.7985
37.2134
18.6913
-22.1102
14.9271
35.485
300.889
0.141229
-18.9375
14.4597
159.123
-11.0818
46.052
19.1951
36.8907
356.19
-1.97807
-14.5998
39.158
31.4965
24.7408
-37.9955
21.8853
10.5641
68.6383
-17.7963
28.0656
-3.53684
93.8105
100.285
12.12
26.7792
-26.5964
10.7345
16.0887
13.4426
38.5658
8.47115
23.9135
63.2367
8.52899
43.759
43.7808
53.359
-7.83415
-3.65881
-3.00296
-7.61895
39.778
-11.1712
5.05814
9.55121
18.2258
-10.646
22.401
-23.2864
13.5319
61.4956
-6.16476
39.769
-1.57016
7.1222
-30.5746
98.0184
5.0697
10.6987
6.1509
-46.3858
35.8469
17.3345
16.3829
26.8777
52.0845
50.2654
-32.5495
-8.7841
35.1314
-11.4729
6.55786
14.6088
6.05479
-24.1518
-7.71972
-9.30771
-0.836013
109.462
21.9295
51.7546
3.37527
26.1495
-41.7522
31.4351
-4.32559
126.45
-45.4168
8.88968
24.698
32.7327
45.5764
0.297412
7.7144
27.7155
26.2525
6.92146
-15.2823
20.6373
-0.858886
34.2107
2.69947
10.5841
1.69056
10.412
-35.673
20.8865
21.287
14.8968
-23.8963
-8.97666
15.8143
-21.2087
-9.94311
-13.4155
-15.3067
1.42222
50.5471
23.3663
-7.2636
0.547796
86.3412
38.9692
33.0184
29.1224
10.9719
-5.55562
14.964
-16.0981
127.474
14.5988
1.88595
-25.8728
-23.472
38.5091
19.7925
-35.3535
47.5502
21.8481
200.268
23.6969
2.56435
11.623
26.1147
23.527
20.756
121.617
23.83
0.162612
-10.79
41.3611
34.3275
90.0728
5.51819
37.1327
23.8203
26.6505
22.7927
-26.611
237.288
18.9043
102.484
40.677
-14.8183
35.0616
24.8916
2.33987
54.5876
19.2086
42.6198
58.7368
35.2179
35.2728
8.67999
-18.1544
44.5018
1562.74
38.417
18.3569
131.617
-1.66297
-5.84565
16.9292
32.8972
19.5073
40.5102
-26.6098
9.28295
-0.522779
25.8129
-0.577463
15.8803
-17.3058
20.1341
5.95733
38.0801
-8.20259
-28.2141
200.343
-2.13805
37.7298
-0.243586
37.0858
-24.3473
35.6743
23.7881
-2.16385
5.55222
187.358
3.77067
154.689
91.1661
16.2063
3.56462
19.7823
99.2598
19.0124
60.6424
131.089
36.0738
17.3895
-5.22852
36.4291
3.17535
16.5696
10.9303
25.9122
27.6591
4.62561
43.6513
168.28
9.77665
-8.21107
2.88546
90.5649
3.47566
28.1776
56.1934
0.768483
19.3313
16.9041
20.221
5.98637
38.3722
51.6276
79.7627
247.63
285.468
116.891
164.277
50.3431
8.70437
29.7171
28.0616
50.5344
63.596
31.0233
50.741
1.67721
3.57564
43.2661
29.3945
16.9982
38.0756
45.0952
-15.0965
30.1327
11.6372
40.8668
-6.13636
-4.3516
-0.680293
-8.19842
-9.95048
169.61
164.872
69.5517
1.98126
-40.2696
17.4089
9.01089
35.0973
27.3331
42.3139
26.0865
140.363
-2.35566
56.4695
32.5146
30.6623
8.38144
211.432
-9.28101
15.7377
17.2893
7.56951
-2.43812
17.0475
-15.5074
-14.3941
22.1402
-17.4092
453.938
37.7852
31.4851
49.881
-7.33258
-24.9524
-8.04191
34.2619
-10.7786
11.4841
-8.90242
-43.5872
13.7592
20.2803
-21.3051
19.3269
44.5018
-3.97662
10.306
170.156
22.9214
-9.15923
31.6357
148.114
-0.836013
225.655
36.7621
68.9676
46.7643
48.2029
12.6944
-23.0663
6.50998
5.18302
95.0967
0.335134
23.0876
13.4159
-11.9507
-35.7104
-5.80404
-22.2707
-0.263979
-10.9959
138.437
1.8896
5.68926
-17.4414
-5.69217
-3.79654
316.74
4.76331
2.35161
6.4476
278.576
-5.80571
1.04165
138.615
189.552
109.368
24.2671
51.0663
8.01918
-12.7248
2.69586
-2.46803
-9.94311
26.877
13.7308
101.749
65.7604
448.387
30.8694
28.0514
-2.57844
33.344
25.434
15.5434
42.5728
-16.6444
-5.54784
1.54681
-25.5724
30.8935
-5.79075
25.8905
15.9671
11.7877
29.0599
5.04933
-7.54246
28.2018
196.094
-1.57777
26.9172
2.14514
29.7383
58.7651
53.3615
-6.18068
139.553
36.422
79.749
708.538
95.3805
18.2078
-48.8982
3.91074
107.896
-57.6416
124.972
0.131635
13.7128
-33.8372
35.2587
458.604
22.9024
19.0446
1.5
-5.45851
-39.9449
-14.4256
16.3141
-6.16785
-8.84162
11.7102
-22.0209
-32.3428
30.6258
7.10696
-7.83068
473.448
-3.1619
-7.97209
67.0826
21.0473
-18.9641
-20.5521
-34.5692
-6.72964
36.922
-13.2058
-30.5078
-21.0387
15.8803
-11.6836
14.5119
-9.0352
25.2364
120.539
-24.0654
-6.32852
-1.97719
35.8254
29.7211
-1.62555
-13.362
-26.2214
8.79553
-47.1414
234.188
301.676
-1.85153
22.5669
38.8959
193.303
7.38464
-16.1131
13.2231
-34.736
3.08285
486.992
44.8819
315.31
-18.2177
167.614
12.5245
-41.8022
-7.79326
33.4085
5.23433
2.97916
-13.5703
43.0508
25.2403
-37.2487
37.6155
26.6432
-10.0851
-13.9811
-22.7613
11.311
39.3268
-2.97965
78.3171
26.2488
30.8759
-0.846253
25.4147
7.75001
2.4836
71.913
16.2259
-10.0363
6.31249
20.5653
-5.24364
35.5419
11.1221
21.6529
-26.4338
3.57564
4.82252
-5.16776
100.609
54.9422
251.242
-35.7113
26.3846
-16.4738
9.17298
28.4889
2.40788
-11.7586
372.336
14.2904
6.56653
11.4557
196.884
-6.53645
19.6163
23.0311
-13.4779
-22.9987
-28.8889
9.69443
-6.4118
-30.1355
-41.4219
-42.1286
3.26654
5.86976
25.3956
26.8924
23.374
138.343
8.24143
39.2327
187.058
-0.542563
-1.46044
4.05204
29.611
-23.2076
24.5265
-4.33764
-1.30713
21.9363
5.79642
-0.545647
67.9322
60.2098
26.7048
5.1385
19.3814
-10.6582
297.501
-0.228487
651.237
-12.6859
11.0209
-11.1818
6.66025
5.06292
4.90296
1.5012
1.78668
44.4548
-32.4366
-39.7946
-2.35472
24.698
103.947
-39.058
21.7825
52.3707
-22.6706
264.461
-9.12181
57.7005
-3.7326
20.6818
6.92146
-9.66011
11.1744
5.57379
229.651
41.707
40.5663
25.1883
4.96193
24.1793
2.91572
-20.6805
-22.217
23.1611
5.52647
-3.28159
-14.4696
-1.48039
12.0662
-60.5641
286.435
-30.2992
-2.19878
-7.88413
272.845
-17.3184
-42.226
-59.7375
11.7922
28.2451
46.4655
-33.3269
-28.8258
-12.1071
11.8542
-22.7613
-13.0519
24.3343
0.768483
-12.5278
3.78568
5.22851
33.7451
190.308
21.6666
7.75001
21.2243
51.2983
-0.640734
9.11362
-55.0139
-12.4282
18.4727
-23.9843
221.074
9.24806
10.4085
30.1263
-41.4263
16.3338
37.3088
-24.2002
14.1928
-25.7825
18.1501
61.9758
-16.749
-52.5779
51.1882
9.7648
246.853
-10.0035
15.2107
40.4561
-19.1108
-8.9858
5.07655
71.7432
26.7027
77.0764
51.0677
18.257
47.4924
102.739
-6.31254
47.4379
65.1165
41.001
29.0467
4.18072
0.211099
69.117
11.307
32.8972
4.51476
68.7812
59.2509
78.3379
22.4014
6.97348
38.9314
18.1632
-7.93544
68.8598
65.9274
40.229
43.4009
25.5306
346.92
178.285
44.734
68.9449
74.9782
54.415
168.091
101.847
49.6853
176.24
22.0293
45.2514
61.7326
227.039
35.7119
6.49351
-15.6578
8.16855
195.369
-10.7215
9.764
6.444
94.9834
22.1918
117.752
7.17155
19.8458
-13.5703
78.6581
90.8326
2.10673
39.4895
23.9767
37.8876
-38.1961
-20.005
39.422
-13.147
-40.461
24.9535
48.7633
33.3395
-1.5099
-32.8424
31.0129
-12.0666
-33.4794
17.4761
13.817
6.85553
-5.87891
-40.0213
-16.1763
20.5653
-35.2287
24.2975
21.6529
110.711
-26.4094
36.6816
-23.9084
1.28348
-54.2303
142.325
153.821
305.866
3.55078
-22.1109
-31.3253
-28.6252
-11.8479
38.6751
-8.19842
2.23095
16.8739
250.142
23.9681
141.133
4.17524
-3.589
10.6315
65.7397
31.7087
-32.0515
38.9061
132.577
29.1437
49.3812
31.5212
13.2078
53.219
475.89
6.04486
492.953
101.38
36.9665
54.9464
112.356
74.6141
166.249
52.8875
64.0222
53.9739
23.644
84.4967
273.024
34.3001
53.7954
37.6555
34.2619
17.3324
45.2173
43.5714
3.26444
58.7368
50.2654
40.5391
6.20843
37.9425
-14.284
43.1021
15.5458
1.36962
6.77033
6.33578
-38.3557
1.97509
-9.54074
13.4962
23.6436
-30.3579
29.8977
3.32412
-28.6885
-45.9639
122.149
81.4584
60.5689
25.5306
16.6848
45.1957
-11.5084
-3.49962
-2.11765
1.47856
-5.60667
67.5334
-11.8192
-20.9045
-9.41874
78.7333
92.8444
19.2182
8.70715
0.825404
-15.6528
-56.4055
6.66385
-15.0583
131.456
19.413
-3.84386
26.7035
17.3895
13.9403
-34.3271
-6.19498
-19.0377
-41.5436
-15.3172
-11.6323
1.10509
7.04441
22.4361
-10.3669
216.065
-9.23618
-0.386168
-8.96401
114.928
-46.7851
54.3194
13.7091
33.7707
-19.1344
-37.1172
10.4222
34.3427
26.9354
-25.0036
-7.75297
1.20811
17.5569
37.4319
-35.2287
31.7937
37.359
17.9048
11.3856
-37.6782
6.96344
-32.0316
12.7699
10.7018
4.16176
19.0446
29.611
27.3922
0.163687
-8.08577
-23.7959
156.869
17.0408
-9.91598
26.7656
-37.0155
-1.63437
4.21605
-4.23183
-4.98145
25.8476
-1.28783
18.2648
57.8676
1.49029
-33.3006
-11.0333
-7.71972
144.366
115.356
-53.5813
-24.9221
19.8955
-7.86913
1.78668
-9.79435
-15.9788
40.7903
-7.97691
28.4461
-8.49676
13.7173
-37.1839
19.9084
271.636
-0.18184
9.10635
5.87071
14.7489
23.9674
-1.85853
145.602
-45.2674
26.1885
-3.7256
-4.60702
-6.28538
10.1957
-32.5194
-30.1686
-34.5656
-13.1842
-37.2096
-1.40752
-1.35115
7.88994
19.5625
6.9023
-21.1875
505.701
-5.94692
2.97916
-15.4444
15.87
-12.8858
-8.82253
9.50448
22.1026
7.90258
-0.714806
17.878
24.9726
11.311
18.7121
-14.224
41.8201
-5.58465
-5.61031
0.890839
40.3832
29.1629
-5.36845
53.0834
30.6836
-0.25671
-36.2732
83.1492
84.2836
94.0819
1.80866
24.2406
-13.6513
153.501
2.03668
25.4372
-7.04182
44.387
8.09057
391.797
-11.3484
14.7952
12.7558
-22.1109
-16.3328
-32.3733
-30.5885
-26.9172
119.238
-23.0689
-6.55193
-16.912
-3.53684
-13.0113
77.7965
162.045
-3.20582
-9.72977
3.23821
19.8251
9.21994
-13.3109
-53.373
-22.9381
61.3626
71.4621
287.765
221.795
10.0476
23.374
-17.2045
-20.5254
44.8549
6.04486
1.94731
-11.8085
23.848
6.69864
-0.879997
7.90971
1.92205
-24.4917
8.31636
43.5095
2.19095
17.4011
-47.6151
16.7909
-25.3143
-7.73943
6.93395
-32.3273
53.7063
-8.49289
31.8204
42.7549
3.20557
34.1468
24.6668
-5.99626
148.215
-30.5746
21.9363
65.7665
21.9431
21.1434
36.0731
-8.90242
-4.23183
15.6333
-0.389306
25.9025
49.9094
49.312
550.037
40.8457
-14.7814
-9.59378
-26.1743
40.3934
57.5368
8.6511
-26.6098
35.5199
-6.14498
-9.79435
-11.8219
-32.2983
10.7637
35.9424
21.4883
3.04181
-1.97719
-0.18184
13.3366
-15.2565
13.367
-5.86578
27.7155
1.8896
45.0446
-38.0561
-13.4082
-30.055
56.1736
65.6149
-12.1033
4.95902
-21.6634
-30.6453
-32.0426
-43.9359
-31.5874
6.29449
24.2671
-1.40752
-16.3437
99.7192
6.444
-49.3197
-2.44685
-17.1636
-5.93633
-11.5691
18.3528
-46.619
-6.94847
26.3711
3.36196
30.3914
19.8999
272.751
-3.13836
5.59364
-2.97965
2.46469
11.2819
-7.88996
0.0118849
14.1463
19.7925
-27.8572
23.0983
6.3207
3.1074
20.358
-19.4066
-31.1688
-22.7567
41.1801
517.12
17.9048
-14.8513
-23.0216
-11.4169
-20.4521
29.1854
16.276
30.1167
54.9422
16.7626
71.3622
30.3778
6.0001
-1.34026
-0.514161
-13.7219
-13.7988
16.1644
-54.9281
-12.1741
84.2876
127.648
-3.64094
6.58202
34.6088
19.283
5.26276
1.09616
-44.0027
91.3799
-13.6001
24.6104
34.7659
43.759
10.0476
187.069
13.8636
50.4771
125.636
-45.5416
11.4253
-28.6258
-8.77189
7.40846
29.1051
9.93168
-11.1964
-40.4212
32.4476
6.01667
-0.773346
4.09566
29.615
13.503
46.0888
16.4583
31.3879
27.6419
-18.2873
-1.32634
86.8097
85.8562
36.3158
33.7318
9.92359
21.9843
130.459
26.9505
30.9847
26.3379
292.732
35.8251
0.564171
17.2808
19.2537
4.1077
43.0543
15.4904
46.2498
61.7807
10.6048
18.9714
23.3227
51.355
36.7624
79.3838
34.9187
53.0154
336.41
64.7223
26.5992
47.4989
103.962
152.759
126.773
-2.92273
28.0453
-29.7133
45.6499
14.8968
15.4591
15.5154
13.5121
12.0662
70.6206
-2.1882
20.29
44.2086
-7.94811
22.4361
25.2403
67.699
88.6289
120.074
3.36196
-17.5814
3.47566
31.8306
-1.10558
151.406
9.38222
53.5017
25.4147
47.4612
12.4777
39.0987
8.18655
85.9391
33.6838
33.6109
59.1342
-23.0314
34.1468
-12.8146
0.163687
-28.7005
199.218
16.3141
11.4186
57.5504
-27.6452
79.1787
-19.2244
21.2555
27.7766
-26.9273
-6.91003
38.8796
-30.2135
40.291
6.05479
-9.15923
14.7691
1.93669
23.5268
-4.85558
6.93699
25.5177
-9.74319
48.6383
-6.14498
-19.3181
0.887786
22.0496
8.88968
11.5795
-8.49676
39.9542
25.5306
48.6226
46.6698
9.58847
11.4929
3.50455
37.0858
59.9856
51.8991
9.30035
-16.8441
28.5885
-13.7816
-14.1671
-21.275
-9.55384
-10.2027
43.0378
10.0426
-7.02972
7.88994
-16.0448
-36.2012
-19.0377
-26.5511
-11.5691
-9.7582
5.17035
5.56948
2.75154
-37.2487
15.5403
63.8524
40.8433
2.28038
-53.1887
-13.9811
45.5874
-34.0057
-18.6741
-0.0285563
0.768483
-3.15751
-11.2068
-0.393692
48.7376
-16.5024
72.2423
10.4222
-10.9907
26.8465
11.9429
20.358
-11.9104
-16.1763
24.0949
44.9282
-55.8434
24.2975
580.838
34.7714
28.2522
-28.3078
8.8375
-11.4169
-7.33365
17.941
77.2912
10.6538
32.4534
9.48795
-13.2225
-22.096
24.1655
48.3631
13.4964
395.962
-2.38823
-8.09974
16.1863
-13.8206
12.5383
-21.5445
-0.0454013
-1.66277
82.5661
30.9449
24.9052
7.13682
-11.7543
0.324098
40.4398
-28.3034
-17.7658
-7.94559
1.39247
26.8924
13.7958
30.8702
69.0026
-22.3995
36.3524
24.2402
17.2893
15.0658
-15.5566
-28.6258
5.53439
2.95051
-49.6057
9.78377
39.9167
-14.9445
-9.49913
25.183
39.7614
-1.55719
-20.0802
-34.4967
18.665
6.54479
5.37904
83.8648
-28.7526
-8.49289
18.7019
18.7175
-4.88247
1.19522
-3.00541
13.522
-0.123137
28.3533
4.15461
325.696
41.097
143.954
-11.787
60.3837
22.7927
-5.99626
-30.7039
13.2821
16.3141
-12.9442
8.82468
17.3953
4.21394
170.78
34.2011
128.827
11.8851
10.91
-11.9347
-8.7841
80.109
12.89
85.2686
68.9567
36.0398
-5.4111
3.52468
-15.8285
135.699
5.06292
12.3992
-39.7282
357.859
-11.7672
7.07225
-36.1847
8.38405
18.3015
-0.480649
-17.8671
26.8357
-0.18184
5.84033
17.1151
33.4896
27.7155
5.68926
36.9065
-2.16385
41.1595
12.2596
22.9663
42.4403
-2.53434
-18.9242
23.5304
45.2493
53.1461
7.40053
24.8294
21.1376
16.2726
10.9474
46.5375
7.17155
10.8565
-10.1393
106.37
7.44354
-6.61879
-24.1302
2.42186
11.3785
27.7248
-28.8258
-38.344
14.7201
-43.0369
-0.0285563
-23.5944
-33.1426
-1.83652
385.664
-5.61031
-9.00616
-8.47949
-2.72032
8.54814
-14.7388
20.2872
1154.19
112.74
30.6654
-22.7355
-6.82717
19.6283
-2.43254
25.2345
38.2961
33.8344
38.5596
4.33657
-38.9609
20.0913
49.9667
-14.4296
22.707
17.2141
-5.99229
19.1252
16.1038
16.3954
94.88
42.6344
21.0681
67.1701
4.29586
144.906
11.4911
5.2714
26.9455
3.74676
-3.53703
-3.97159
-14.9299
23.5268
35.048
-9.74319
-15.0799
-0.522779
23.9388
8.79287
28.9988
-11.6836
-7.16113
-12.2449
84.9318
21.7825
1.77094
292.172
22.7069
-0.263979
112.692
5.37861
1.47856
20.6303
0.0670605
-4.32293
22.199
26.1669
-5.67061
101.222
98.4666
30.4626
57.4329
40.1808
4.96193
89.1228
-13.1842
47.1234
178.709
-1.9698
13.585
2.39699
240.274
-29.1633
-4.32091
-26.5339
-11.5585
228.311
14.6047
4.85322
-7.94811
31.8064
-15.9891
-33.5005
9.50448
82.0727
6.02852
12.4037
30.5948
29.7126
-9.39889
-1.28345
-1.86218
-20.2506
21.6425
47.9035
0.253744
21.2243
21.3132
21.8481
-28.777
-33.0429
61.5762
7.44688
37.359
514.532
26.3782
312.772
16.3338
10.8958
21.9462
165.331
13.4224
-13.4925
19.8959
-1.30713
1.32157
47.0259
12.5728
9.89904
-12.6527
26.4766
21.0826
5.23289
-6.31254
45.5638
23.887
-22.7173
-0.938403
10.8606
58.3071
11.0209
-22.4262
-13.9545
94.4699
128.751
25.5177
207.648
1.78668
-21.1375
-28.535
402.347
109.584
-45.4168
29.5044
24.698
74.2563
-33.8363
14.8107
-9.15219
27.7155
-24.3473
24.4299
23.7881
-32.1489
-28.181
35.5588
7.5188
-14.1671
-4.4084
-45.1611
96.619
39.2897
-33.4614
41.9017
76.741
9.83688
37.875
17.6884
168.072
18.4437
10.9303
33.4085
-6.01007
-15.4444
43.0508
19.6181
103.306
49.2735
37.0952
-3.34181
68.6256
-8.35894
34.343
258.349
0.0665784
80.5563
-4.85372
20.6523
38.9617
146.541
30.8759
44.1313
46.0295
62.4537
-4.00484
-23.1548
15.6828
1313.45
37.4319
22.4234
27.9887
34.7714
41.3707
-32.056
12.5856
24.1904
292.517
32.9335
21.0692
38.7648
61.9758
41.8238
11.362
-18.8447
76.9844
9.76309
41.0321
48.3631
-5.08839
20.0113
12.4382
-17.4467
15.9369
-9.41573
9.58163
-11.1372
4.62379
-21.9465
-19.2506
72.3107
16.077
35.4569
-13.3109
-21.5139
224.439
-9.85192
47.0992
53.5066
25.0183
10.0476
17.7518
3.41024
7.58558
30.7302
29.8624
15.4152
13.1917
-11.8085
-5.44131
-21.1296
6.22064
-38.2789
40.3495
-14.5791
223.575
-29.9371
-26.3657
-10.4243
37.8873
9.68721
39.8899
14.9168
-17.1098
42.7549
-2.41663
32.2727
4.05204
153.299
4.90337
-1.71038
-34.3227
38.0483
14.44
156.076
-18.2749
37.9492
-11.7281
21.2555
33.3439
-28.8013
-8.7841
8.8945
-37.7098
-14.0569
-6.00597
-5.18961
17.0777
14.7691
-6.45821
-23.5962
20.0555
25.5177
-43.4764
-49.2485
-15.4165
117.489
2.76185
-30.4242
152.134
17.7402
84.9318
243.926
4.91587
3.64501
18.5588
0.218137
-17.1306
46.1631
17.56
41.771
308.299
29.1151
52.8361
21.262
12.1115
73.9772
49.6853
28.1891
50.1403
77.1106
14.8809
26.5137
17.6201
262.474
6.49351
-17.5319
39.0906
21.9454
5.50696
9.7134
24.7271
13.7308
-14.4434
47.0197
21.0999
117.076
-1.93362
-18.508
45.5254
11.3785
31.473
-16.4603
12.4037
28.7208
9.43691
143.198
4.33875
16.9041
52.0802
29.9969
2.23823
21.6425
38.5332
32.1129
63.3697
-15.5351
22.9024
13.4224
-29.4181
16.3141
18.9149
-2.41971
15.2322
2.34198
7.01257
25.8476
10.91
-25.0532
4.33437
33.2574
14.764
37.0975
-16.434
-12.9074
14.7691
11.307
19.7787
17.6332
42.3843
9.28295
-9.89311
7.07225
-28.6885
488.145
-11.6836
14.5119
5.95733
-12.2449
21.2135
-16.5692
102.367
-33.8363
11.0626
32.0773
0.248516
5.37861
29.5895
7.5118
105.015
-9.94513
-0.289781
-7.56624
33.6848
7.5188
14.1336
57.4329
42.92
1.80834
-18.4689
19.413
-7.592
69.807
6.14512
-27.7173
-2.92634
-11.8172
33.4362
-2.1882
20.29
-21.3837
-6.07405
48.673
2.75154
-9.13767
-20.0669
22.6229
46.4655
0.406318
-10.0851
-6.48487
23.0986
1.60159
-18.6741
46.8231
-17.9722
24.9535
398.782
31.871
-7.1321
10.2612
51.6276
40.4073
18.9944
53.0834
21.3132
12.4777
8.70437
4.43842
20.5653
19.1192
43.0381
41.1072
4.78633
32.0004
14.4597
15.1551
248.451
-20.1603
12.5279
24.4945
28.7053
78.8284
-3.85214
39.5031
54.1506
0.377903
-27.5772
-9.88449
3.04598
30.9294
3.70273
22.7001
-7.38907
17.8264
23.3644
-24.7223
-36.1498
54.6518
-12.9548
-34.3227
80.0323
6.95062
34.2619
0.465806
9.61002
99.7934
-15.4762
5.23289
14.6581
-19.431
19.3269
67.2379
-4.68654
31.4753
61.6207
-18.678
27.275
-8.60371
12.5592
14.9051
-11.7672
18.3166
38.7779
7.05709
3.26748
5.95733
51.1986
-40.932
38.6491
31.6773
3.96627
9.10635
17.1151
9.12674
59.5746
16.8821
37.5484
-4.03791
29.9151
43.0551
32.8743
22.9663
301.061
12.0698
113.658
-41.413
-15.0583
30.2568
317.389
-0.095732
-8.90379
-29.4621
84.7266
321.287
-2.46803
-11.8172
91.5151
-5.94692
23.5939
28.0583
27.1144
223.247
26.7847
50.7339
17.2729
2.88546
-5.55562
118.657
52.5114
-0.393692
18.7525
-3.38396
43.9944
16.0203
29.1629
11.4981
32.4687
206.846
14.3518
-60.6361
-23.6726
144.035
31.8097
193.407
35.5419
33.6109
38.5195
11.0475
-11.7772
41.057
25.4372
127.891
36.2016
333.235
22.9024
26.5408
20.7784
-30.5746
175.61
18.9149
14.4469
277.891
448.37
-13.6022
23.1295
-9.75964
9.03592
-6.31254
28.6972
239.405
37.2528
44.5938
-16.434
15.2036
115.969
20.6774
12.2824
-14.2259
40.6702
36.7621
-47.2245
-15.0799
-2.39685
1.45005
-36.1847
23.3766
132.62
3.26748
124.023
45.8512
38.0801
-10.0767
18.6375
-11.4262
18.9588
-3.49962
24.1193
22.0933
0.0155332
54.415
-9.94513
-17.1564
-20.6847
20.5663
-11.2219
36.6224
67.9439
23.6997
19.9545
-7.67978
-36.4397
-13.1842
176.835
39.2597
137.273
-6.67447
3.15417
-8.06905
-4.06226
-5.94692
20.2269
-7.94811
16.8139
-27.8783
30.5329
24.497
18.3545
-21.3295
2.88546
23.0986
7.22379
0.0665784
50.5712
-6.72778
9.96095
7.10257
13.1303
-33.369
2.76491
16.0444
56.4757
21.2243
15.691
-4.38887
72.8319
-28.777
8.18655
40.9615
28.0616
-35.2287
26.1715
206.025
21.6529
66.3325
4.15234
28.8755
270.965
46.989
14.5099
43.45
49.7944
48.383
70.3951
6.45522
55.4326
25.6927
17.6063
-6.02542
-3.32526
-9.03677
11.4793
94.0602
0.00730264
40.247
29.2593
-19.5705
24.3856
24.3015
25.8422
15.5701
21.0418
296.262
27.4981
28.2584
40.142
-1.12944
11.2822
19.2284
332.894
174.384
125.281
25.9772
44.9257
-0.337889
11.3337
156.293
26.1142
13.5411
5.69544
16.3025
35.7881
36.9665
33.3846
48.1832
73.5022
24.6668
-35.9813
57.3772
-14.8288
-21.2042
-59.4032
25.6844
30.1593
19.2065
107.29
1.39037
75.6034
39.021
4.93185
8.0825
218.79
136.578
49.6614
46.4679
26.448
-18.9641
31.9217
32.8972
-19.8481
10.6851
83.6137
23.99
-0.0873849
21.966
3.32412
38.7779
-19.7269
-30.4242
3.26748
17.2017
19.6142
4.34692
4.91587
-31.9622
18.5588
15.2107
37.2173
7.74478
14.7489
48.3302
22.5559
-4.32293
10.9546
-20.6847
108.647
213.666
10.3855
36.0848
23.6997
21.8285
26.0534
34.7748
1.80834
-8.69804
11.7109
38.0042
9.764
49.5475
-30.5578
-15.2895
5.29748
-4.136
17.9717
-30.4369
52.4211
10.2478
37.714
22.6229
18.3545
0.406318
1.15926
10.3817
6.23197
-9.6428
30.0516
-5.65075
38.0719
7.53381
74.569
37.4932
8.3871
29.1388
31.0369
-9.11659
15.6021
28.8095
10.6037
-4.00484
17.5569
57.8281
-7.11771
192.963
22.3665
23.527
50.741
59.7733
31.3263
27.7624
-24.9054
15.4062
104.574
-19.4595
-1.71038
13.6854
42.551
11.4186
6.95062
-1.34536
-12.8788
4.21605
-7.97996
15.6333
12.7841
-6.31254
23.075
-13.3469
-8.43467
5.23842
-25.8043
0.211099
-28.0484
1.03805
17.6332
-15.7118
-41.6023
-5.70958
-15.5153
415.619
16.2891
-4.73441
27.6718
-15.4732
37.8165
30.5838
-9.07292
36.775
-28.2141
22.7069
-13.362
57.7005
-11.2289
22.5559
27.5362
27.8212
-15.0625
28.0626
16.8891
28.5885
34.9441
-1.04866
-35.7908
41.5012
17.5389
22.3931
-12.6519
6.14512
-18.347
-34.3271
-24.9356
-13.4155
-34.0473
24.0381
-8.26524
35.5545
-17.8632
-57.8634
-12.5707
31.473
-3.34181
-2.58887
2.88546
49.3355
3.47566
129.377
12.0129
-18.15
-7.88996
56.2339
66.4832
-4.59439
388.984
28.3647
6.23173
36.3058
102.433
24.1061
-25.5466
112.395
-5.24364
22.4234
37.359
19.7789
5.08937
24.1904
9.82477
130.594
80.7165
30.1027
29.8811
50.7475
-48.333
50.4024
46.489
20.9926
-16.3328
6.9821
12.4382
29.9397
28.3223
0.107191
10.3301
12.12
-9.88025
13.4426
51.6842
-13.3109
-38.3805
5.17287
194.421
2.12163
19.7734
40.0327
-4.73702
98.9876
-3.65881
28.8562
299.728
-12.6958
3.82137
-38.0454
12.6036
328.56
7.40846
-70.1381
-21.4947
-5.20875
264.805
24.4108
-48.8545
-6.67617
118.472
28.4279
44.629
-41.772
20.9186
5.24813
-9.20664
-25.67
-4.30063
110.099
76.3676
-33.2799
44.6813
58.6438
26.8395
11.4911
35.2565
69.8017
17.5751
50.5984
17.4199
35.1028
19.8888
26.9505
102.199
223.115
7.32585
73.3064
24.927
21.4644
0.513016
17.2262
309.172
18.1388
61.7807
40.8912
36.775
-3.85125
-15.2565
11.4929
12.8749
12.723
-24.3473
28.1781
-26.5267
-7.56624
-7.47373
-6.48108
53.6847
58.9215
1.21379
36.6489
215.452
-12.8467
16.7709
17.3331
4.27105
-22.0951
14.4197
172.117
-20.9289
8.98246
-39.8072
28.0583
-15.9891
114.551
-6.94847
35.7414
44.5914
401.456
-40.0702
-8.76056
7.22379
26.2084
-4.14182
33.7451
-6.46845
10.4222
9.62407
189.979
-39.9961
25.9802
-17.5326
0.690288
284.59
-3.79752
-14.614
19.7789
-0.348594
-24.9054
22.9024
11.5483
-37.8554
510.901
-32.4486
-8.80339
18.1882
7.67049
3.20248
9.89904
97.9172
11.4841
-10.7765
36.9976
114.959
22.0995
-24.6973
-40.0457
-8.7841
-4.22396
-5.85069
-27.1753
143.919
26.448
12.895
-7.43364
44.1416
27.0035
23.8036
14.2733
46.4788
28.0236
-6.14498
10.8204
-19.3181
-8.48254
-69.7796
42.6229
-7.16113
15.8661
71.8133
31.1528
44.7957
277.58
25.9729
13.367
112.2
-6.01771
-24.3473
-11.1773
-2.44887
168.376
-24.4328
80.6074
-19.5995
131.662
25.5737
-49.7744
-26.8972
14.809
-37.547
-24.0911
53.1461
11.1487
39.8219
11.7673
6.01587
12.0662
-11.8384
7.19927
-22.8029
-24.6876
12.7306
-6.07405
29.9323
0.877476
-16.6339
3.88228
8.98416
-3.34181
-17.7293
-17.1391
-24.2963
26.2084
-6.72778
1.91162
-11.2325
-12.7543
-29.0942
90.983
55.3998
0.253744
36.2168
40.0539
49.959
10.9877
-15.6585
194.635
74.9133
7.87482
5.5568
11.1221
21.6529
2.0153
-15.1894
-9.90316
-13.291
-24.2002
207.222
1.77006
17.0143
-44.5848
14.7952
-12.7406
-27.5772
-36.1214
-6.30249
-2.57622
-26.8171
43.0581
-5.4109
111.53
15.8682
96.1197
336.972
-36.1172
6.71836
47.9361
127.286
-33.9256
450.751
-2.32339
8.88874
118.314
1.03273
53.1293
6.29949
-10.3592
-9.70822
25.108
39.2327
0.42266
0.0732424
-21.1788
13.2993
-21.8904
1.78626
-15.3411
-9.91289
4.16176
-39.0515
-24.1992
-41.819
152.366
-4.30063
-1.69984
-38.8267
-12.6527
0.239692
91.3455
23.1295
123.299
31.5247
-15.6829
35.1314
16.6381
51.5354
25.8532
28.5436
-5.4111
24.1394
-29.9224
83.497
-14.2259
40.6702
-35.9801
237.919
-15.5153
-11.6684
103.961
-6.10285
17.2017
-25.9395
-13.2216
-17.0484
20.8329
1.61009
17.1151
18.4971
33.3377
-37.4658
24.4299
20.0399
-20.9045
52.4039
-0.98544
-6.53669
-3.66998
37.7552
18.629
-27.3575
16.9712
-53.4766
8.70505
202.134
42.0708
40.759
7.08215
10.701
-4.32091
85.91
-17.1807
-19.0654
16.4787
6.72729
12.6666
28.0583
6.49967
-6.94847
60.1043
22.1026
-8.96401
12.4037
-8.35894
4.35791
-2.14654
13.156
73.1005
-10.8802
17.8944
-7.24252
9.97986
6.3207
-10.0111
-13.7844
17.5569
31.5912
71.1651
2.25262
56.0997
25.4011
32.0004
-22.6856
23.83
40.4298
168.075
24.0143
18.1981
2.17797
-2.59289
7.65995
147.462
-5.44798
3.20248
-3.21943
-12.6527
-7.25657
21.0826
-11.7281
-7.88557
1.53965
-55.0383
21.201
10.7686
-17.0951
-6.5606
205.764
-3.31554
-50.3887
-13.3419
-13.0558
-4.58415
5.06292
-0.719235
310.722
-5.70958
14.4697
23.9388
-2.86035
-4.18731
188.28
11.8432
50.8972
12.4121
3.56629
13.3366
-28.375
-1.62555
-9.61392
20.2192
22.5043
24.4299
20.0399
-2.16385
500.306
20.6373
27.2521
19.2182
104.285
15.8179
18.0804
-2.70648
-31.9249
13.7908
29.8893
2.34061
52.8675
-17.9189
-49.2985
18.4437
-13.4326
12.7306
27.342
-4.19998
18.6879
-8.49285
-9.13767
-10.8381
-13.8333
-21.4774
-3.13836
-9.6428
-41.1629
7.46771
-17.9722
19.3313
170.578
14.5988
11.6086
-17.8498
32.8869
16.0444
-5.36845
39.9649
6.85553
112.187
376.021
48.4578
39.306
-23.9843
170.475
99.2032
-0.835871
58.2373
18.1981
34.1468
24.6668
-11.6185
-5.45851
-43.693
-38.7884
-28.6635
-12.9442
-15.5382
-14.4638
-35.1414
-12.6505
-21.0984
-1.23332
-2.26337
-41.9198
0.586235
38.8796
-7.72475
8.43193
-14.7814
-0.223453
-10.4778
134.373
-13.8377
-28.4839
-3.83552
7.07225
70.7339
28.4461
64.5918
81.1836
13.4159
-6.32852
-1.97719
-11.4262
18.9588
298.225
24.1193
7.10075
-29.9695
35.0325
37.1915
-1.94404
16.8182
-39.3329
21.6299
34.2107
332.921
-6.67086
55.5617
-17.0501
16.0342
-3.81386
-50.328
-4.94991
5.52647
2.34061
-37.0877
-24.9356
102.777
-37.7955
-22.8135
1.4862
40.4605
-6.07405
37.4286
-35.3746
-12.5707
80.719
35.2211
-27.7047
-13.8333
14.1299
6.23197
-20.8872
-37.4147
18.7121
-2.97965
38.0719
-14.955
-2.26776
11.2563
-22.1246
25.3907
66.6442
19.3502
25.0614
-32.4999
37.2246
27.445
-14.3022
18.4727
46.8023
-18.3621
22.4234
50.4775
16.0307
60.1113
-7.69312
33.2004
13.2811
96.6518
178.491
200.657
39.9497
20.7323
-9.47434
46.9993
13.5112
41.0321
95.2148
17.2445
-16.3328
-19.2548
-17.4701
61.1639
149.223
44.3974
5.5768
163.151
49.6014
-4.10757
3.23821
1.09616
-18.4166
55.4324
50.4494
-20.8071
10.3452
16.4173
-15.4741
36.64
105.603
-34.93
55.2331
3.41024
23.234
41.1068
28.1842
-15.5566
13.2993
24.0143
7.90989
-0.374064
18.0218
13.2821
44.3881
-16.2997
-9.92283
9.54455
48.1801
17.3953
32.0988
36.0752
-26.7206
32.4999
16.4773
44.6432
-26.9273
233.782
-2.10255
101.632
9.58143
114.095
-9.30771
-4.58415
6.38882
284.299
5.09942
16.4426
-0.577463
5.18302
1.39342
37.8165
10.2439
15.5913
-20.3173
-3.85125
157.24
25.9729
9.61885
-13.362
185.137
-0.574799
-11.5342
20.5448
3.69972
15.0151
29.1262
26.7145
36.8181
23.3142
-19.4009
-22.6723
402.092
-1.60231
26.9092
-10.7215
-8.54853
1.28011
222.717
-17.1913
25.8491
41.1767
-17.8632
15.2252
-27.5632
18.3545
-5.21588
-2.58887
-13.3909
-18.6741
22.4602
-14.224
39.946
-11.6381
5.63408
-42.7394
-36.5905
83.4867
10.8958
17.2802
-16.5627
-24.7369
197.932
-30.5746
-16.2997
16.3141
9.54455
-24.9085
-3.21943
124.154
0.640745
7.10696
-3.1619
-4.22396
138.452
23.4245
44.5938
-10.8118
-14.7814
-20.8382
12.2824
-14.2259
53.7886
-0.719235
59.5973
-1.96145
-26.7597
829.787
-19.3181
12.1322
33.294
1.39342
-6.62269
6.22099
-29.6876
23.6565
93.6002
-11.0263
-17.1306
-9.12181
7.25268
-18.7251
-15.5673
-35.6772
3.69972
61.8667
130.326
20.1552
29.8734
54.6247
426.167
-27.2397
-55.0132
37.2166
15.8338
38.8849
10.8303
81.9156
106.707
13.4615
2.23832
-1.23403
8.11917
17.4789
238.556
21.0999
40.2397
29.9255
-21.3191
218.463
39.9063
-4.27885
-22.2666
-1.7997
-19.6111
15.901
9.20178
20.2683
14.093
2.41741
12.1933
25.2537
77.8645
34.7851
28.3647
49.3353
70.0389
31.2184
16.6099
12.4525
11.9347
70.9466
41.1801
15.3711
46.7863
15.0937
179.115
10.1105
105.352
-1.10953
16.0922
28.6994
-12.724
64.1319
13.4224
-11.6185
-20.451
-14.4256
8.81783
65.7665
40.6838
15.5212
-31.6194
30.453
59.4864
45.6183
-6.0115
24.0284
1.18372
-14.4063
-6.09803
24.1344
55.8382
60.4027
179.687
-31.7965
51.6378
-23.5962
-6.18147
53.6287
16.7792
-26.7597
-13.6959
33.294
-5.28706
75.8362
24.9616
288.904
12.4121
-56.3251
20.4329
10.9804
-7.24775
104.704
3.35262
-16.8511
28.1781
-2.44887
5.33242
20.5663
-1.04866
175.502
7.31275
10.412
-9.43606
-5.35044
71.8868
14.8968
0.466545
23.0117
7.88994
-9.96429
-23.0616
-11.5585
-0.324718
29.5972
274.719
211.318
39.3027
27.1144
-20.3821
4.29593
52.608
15.3988
-11.9592
24.9726
-4.0206
-14.926
35.5787
88.8496
11.835
30.0226
297.988
0.890839
10.4222
-9.11659
101.809
0.698501
-25.0288
-18.0504
5.35426
14.9431
-12.7399
18.6753
35.485
2.91226
97.5927
-9.56719
21.956
-24.5354
13.2811
25.4372
2.32851
75.557
11.362
-3.85214
60.1178
15.3853
54.1506
12.7558
-12.7406
-11.7586
-23.1909
-26.8171
-6.55193
71.1691
77.048
-13.0113
12.12
-10.7021
387.572
-6.13212
21.7109
-7.64666
-50.7922
-13.4671
-6.16476
15.4062
-15.3666
-36.3261
-32.4486
-5.05526
153.121
27.5653
67.9951
-3.50844
409.014
-2.26337
16.5322
1.18372
271.264
-32.0876
-21.5531
-1.66297
-9.59378
-22.4262
-15.8285
27.3918
-45.3504
22.4014
-36.13
-11.6684
6.9188
230.071
16.3859
-3.413
-10.3708
2.47286
-9.07292
38.6491
-9.47345
-15.1744
-1.65593
3.48415
7.74478
5.22669
-28.0955
9.43739
-2.44887
-13.4082
-7.56624
-3.79654
3.77067
-8.35515
4.95902
-21.6634
-0.660273
-7.67978
-20.6805
22.7605
43.7758
-22.0222
103.597
-25.8433
208.843
94.9834
-20.9117
-26.5511
-5.94692
3.36026
-4.51711
1.42222
-14.1151
140.788
-18.1929
18.3545
-31.4528
139.692
-6.88649
-5.89467
18.8072
1.84551
2.64255
4.33875
16.9041
7.10257
50.6117
27.2647
16.0444
-27.8572
-8.67183
-13.3752
-18.0504
18.6913
-14.614
91.7638
116.333
16.3338
74.7902
3.91074
-10.79
59.3795
15.1101
-7.60027
25.8743
-22.1109
-3.21432
15.4154
107.155
13.3533
13.4754
14.2668
147.221
15.581
24.7573
23.8395
72.4555
4.3111
108.914
44.2042
26.6215
6.73345
-5.23081
10.8361
877.529
69.5801
22.9567
51.2405
8.98102
29.6506
-41.9198
39.9416
81.9831
11.0159
-7.88004
-10.8118
18.9518
48.5023
10.4084
-49.8332
258.062
93.3304
3.22535
-22.9128
-28.6885
0.887786
5.14155
178.371
8.36984
-39.058
-8.20259
5.51908
-15.1744
62.0623
17.1151
-5.86578
-15.388
-7.48073
22.5559
36.9065
273.324
-26.3069
-7.54467
26.2595
19.7558
18.0775
-14.1671
-13.302
-1.93979
108.968
49.398
9.2746
39.8219
-27.7173
20.0208
-13.4326
63.3935
-43.4914
818.515
14.9398
32.7366
-31.6265
-27.5632
607.332
192.643
-22.0825
72.2259
-1.26429
54.0754
-26.1703
92.5977
11.835
13.156
20.221
13.1303
21.6425
38.5332
-5.36845
51.2093
19.4392
-25.0036
18.484
-11.9104
-15.3411
-38.0239
19.1543
5.9261
-19.1147
1.15524
11.4081
-30.5746
-8.04191
17.3953
96.0432
9.61002
15.4604
-9.85402
45.6183
33.3988
-2.56441
6.20843
5.39371
0.935663
37.0975
24.7954
-26.0258
3.52468
24.4255
-17.974
50.0405
55.5028
1.78668
14.4697
25.8129
6.9188
27.1247
5.18302
-9.85098
4.08327
10.2439
124.856
-26.34
12.9366
18.9588
1.61009
-3.7326
37.5484
-34.023
54.2779
74.9142
29.1262
-1.39652
64.9291
10.1957
87.4208
-9.55384
90.9968
1.80834
30.2568
35.5115
62.3107
47.2453
32.6809
16.2726
14.4197
9.07333
-13.4326
27.7231
27.342
383.732
108.643
25.2403
-14.7599
52.608
20.2286
6.02852
12.4037
16.0039
13.7282
-37.7538
58.1626
5.59364
-17.9722
17.4572
3.78568
50.2061
29.9969
26.6011
60.861
40.3832
9.62407
15.6021
18.3921
7.90989
11.5483
8.65151
75.1263
-10.6775
-2.42656
3.92236
-6.96756
9.61002
2.34198
-13.6022
19.3814
14.6032
50.2654
-32.5495
-3.1619
50.124
45.9132
3.95923
1.65061
-11.1818
105.986
17.6332
-4.46737
-17.2395
-22.5762
-4.27091
-4.32559
53.9087
14.5119
-9.0352
47.4504
0.297412
16.1603
3.64501
43.3217
1.61009
0.248516
-9.61392
31.4636
-18.7251
33.8003
25.6621
-15.2823
5.55222
14.9441
22.5113
4.76331
27.4478
8.32167
36.821
-7.67978
31.0267
73.0229
-10.9726
28.0153
45.4441
30.508
-2.92634
29.6881
-28.4251
14.6678
-0.38787
2.97916
393.102
33.6805
6.49967
3.98079
13.6663
22.6229
76.4505
21.021
-11.9592
12.2558
-27.5012
-11.5169
16.9332
43.075
32.6276
32.4497
397.34
318.198
-27.7468
255.764
26.4907
69.95
-0.640734
27.8543
-23.1548
2.56435
24.3135
58.4746
31.7937
37.359
12.2826
48.8669
-12.9559
25.4372
10.8958
110.984
16.4925
12.3996
-6.21171
0.56694
16.3209
71.7432
-22.023
47.0913
2.34198
-11.7281
60.6109
70.5242
-6.91003
20.1389
-13.3469
23.4245
-6.00597
4.18072
-9.15923
35.3838
7.55889
-0.836013
17.6332
21.9295
-45.3504
-24.4502
53.8251
235.708
51.8964
-12.2307
-24.802
44.4969
39.6905
43.9771
0.297412
10.5381
-11.3475
31.6773
30.2032
48.4617
-18.9842
29.5895
206.163
174.355
-0.289781
14.9441
3.77067
113.459
66.0699
68.6773
28.9364
18.0804
-15.176
38.523
-27.8392
50.5041
77.3596
15.3862
10.1921
21.8948
16.5696
5.29748
18.3528
31.0901
12.6666
84.2803
8.37374
-1.32627
52.608
9.77665
6.78146
4.75953
24.9726
-0.272472
5.68878
3.71958
141.323
-5.58465
3.35444
204.285
42.1203
-8.34252
27.2888
-7.24252
90.5647
21.3132
-21.2555
54.0912
21.305
102.806
43.0541
-12.7399
44.9122
39.2331
82.6001
-28.3078
29.4522
1.70157
-33.5706
12.3188
2268.07
66.8758
20.7464
38.0756
-1.75645
1.77006
58.2437
-14.5998
97.2541
48.3631
55.6185
-10.0506
18.1605
17.8109
35.5619
5.72939
21.5745
30.5274
1.51462
-19.5186
-22.1647
70.4249
162.893
-10.9968
12.2771
15.648
15.6698
246.388
51.345
72.9659
21.9247
13.2993
123.601
6.69864
195.897
24.7763
41.7908
1.92205
-18.8695
17.6867
330.242
22.8057
-6.38568
24.2872
173.337
85.9639
63.1559
-0.468167
-10.012
-6.61883
31.8204
31.8359
100.065
42.4247
25.1056
28.5145
3.99041
-1.46759
52.3414
20.139
-23.3345
-13.1164
-17.4519
6.13135
-19.7731
8.29336
67.946
13.0898
-7.24249
17.2876
9.02174
-8.03883
24.6668
-15.3666
14.2737
9.53402
-11.8339
17.4335
40.677
69.5147
20.0691
56.7507
-16.4008
32.0988
24.8308
8.88664
134.598
6.80592
16.6381
14.0541
217.008
66.0249
0.211099
39.1319
-24.3002
66.9071
-20.9876
117.979
-24.8856
-9.94779
-6.60848
-4.18731
8.88968
20.9499
30.8586
54.9467
-3.45072
34.9009
3.64501
335.194
7.74478
-0.243586
134.948
24.4299
8.79553
-26.5267
-16.9366
24.3145
208.044
6.09974
91.1661
-8.54493
1.21379
-30.1686
23.5304
-24.0911
23.1611
26.1412
28.5775
-10.7215
274.007
338.154
-34.3271
12.5457
14.6955
10.9303
-20.9394
-11.6323
42.3345
-15.4444
43.0508
-19.7373
2.10673
56.3561
27.7248
21.021
18.0259
-32.1316
20.6813
28.0824
5.65975
67.0727
18.7525
5.98637
-6.60542
19.7925
17.4761
279.934
20.358
13.8088
37.2134
39.306
2.25262
39.2331
375.851
144.106
8.8375
37.3088
0.162612
308.421
-37.0269
36.8907
27.7624
-13.661
95.8813
72.3698
5.78589
-21.2042
107.389
57.5436
9.54455
35.0616
24.8916
9.83614
30.2248
315.311
-17.3503
39.9961
188.891
31.5247
-6.31254
-6.91003
153.198
166.563
17.8023
111.002
-5.4111
13.1811
119.104
-2.98151
96.7322
-39.7282
-34.256
25.8129
-9.94779
44.5384
20.1341
64.5918
47.4504
30.2825
151.093
26.1338
30.2032
48.4617
41.478
22.2452
23.9674
-5.60667
48.7928
8.79553
10.9546
-24.4328
63.6698
-20.5922
79.726
437.135
12.4582
18.5571
16.0342
-18.8064
19.0124
45.4441
17.2603
42.0513
-24.9568
89.641
1.4862
46.0827
-2.32592
44.9249
30.1192
4.15445
-38.1961
-17.7293
9.9801
-5.89467
-20.5481
244.397
-35.5697
20.221
3.76002
28.4752
10.2612
38.5091
40.4073
39.6091
45.5871
40.0539
31.2184
-10.0363
10.0606
13.0691
193.407
95.4551
40.3936
45.1188
-18.9375
12.5856
48.5532
-31.6965
46.052
53.7573
20.7464
2.46838
26.3545
354.094
24.7556
275.29
143.94
69.7183
71.7483
-11.7586
-11.8479
18.0604
27.4088
42.1738
230.465
393.765
-9.26314
8.45608
8.37192
30.5274
18.3812
16.0887
-1.54997
42.3139
16.7162
-3.94054
3.39954
293.686
15.4062
116.496
138.091
-8.80339
59.4176
142.603
30.2248
-3.28022
-21.0984
49.3665
7.10696
1.53965
107.408
8.8945
22.2603
-2.81247
32.2917
5.8333
16.6431
-6.72964
8.81106
9.28295
109.209
11.604
-1.92331
17.3644
30.4414
64.9904
52.4104
33.3949
12.4788
-32.8993
26.9921
29.2662
-1.20101
-6.31072
13.8119
32.8117
36.6114
24.7251
15.6398
19.6077
72.1031
8.45583
48.8039
37.0218
47.1255
30.2618
39.46
-2.87682
29.3198
47.693
37.0108
-0.414114
25.6936
20.4995
-12.7754
22.853
51.2398
4.37104
11.8567
19.2898
9.53839
24.848
100.21
-5.68176
19.9104
196.388
49.7969
33.347
15.3988
-23.2036
0.609773
-13.3909
-20.5481
474.11
178.627
1.91162
-15.3862
4.77594
96.6292
4.00188
17.4761
23.1873
18.0999
168.409
-36.2732
8.18655
14.7246
-10.8658
26.1715
33.6109
14.1567
5.76343
-26.4338
8.8375
-5.79469
56.3846
70.4148
27.5204
41.8238
-39.4594
-38.0239
28.5246
122.118
1.15524
-7.33258
-39.9449
-1.30713
10.6919
165.092
111.898
105.476
-20.1489
3.98782
21.0681
87.7848
120.488
43.7061
193.275
24.0121
60.4313
21.3233
84.3316
45.5308
128.806
10.5185
94.4169
44.1416
21.3813
44.4183
205.428
14.9051
1.35129
72.6646
23.7854
28.9988
24.9616
6.78994
-13.2216
10.9804
18.4971
52.0783
11.3115
8.79553
-11.5342
-16.9366
-0.0484073
36.0848
49.9366
21.4401
-13.7787
135.974
7.43054
-5.35044
32.5314
18.6449
19.2072
-3.22521
32.2528
-10.4226
196.183
164.345
76.5397
-13.4326
3.42341
-2.64304
-0.451849
43.0508
-6.61879
-20.3821
44.5914
0.406318
12.4037
1.01139
17.4764
-7.76874
114.385
13.156
27.7173
208.033
240.771
96.6052
14.1703
9.97986
-3.04963
1.23333
27.8543
-30.651
-23.6726
-16.488
26.1147
10.4085
90.0964
-13.3153
383.651
-3.92063
15.1551
14.6439
4.16176
-14.6886
3.02931
80.7485
-8.08577
8.0632
7.67049
1425.62
11.7731
37.9471
6.09011
-49.2094
19.3814
7.16185
22.013
-20.8432
89.0168
4454.27
-3.31554
39.5665
-2.09752
-7.43364
10.4084
6.38882
78.1515
-56.5948
158.872
-38.0588
-10.3566
-45.4168
-28.5916
-25.3634
19.3395
-3.45072
-13.8248
-18.8438
1.69223
-1.65593
3.48415
5.37861
58.1116
105.015
-23.0636
-11.5342
222.965
9.39287
-8.89279
12.4553
-2.92273
-4.4084
-3.93164
108.968
85.0053
26.1412
131.651
62.2379
34.555
3.15417
-26.8097
-20.9117
-20.9289
-9.69505
-13.5063
1.10509
-2.32592
94.5808
-31.6265
23.0366
35.7414
-27.7047
1.15926
-6.88649
-13.3909
9.43691
146.149
32.6276
17.4572
3.78568
-2.26776
-20.2506
214.534
92.8571
59.1479
0.253744
36.2168
36.3058
198.01
106.565
-6.28816
-18.0504
5.35426
35.5579
4.12669
20.5493
44.8553
-2.70994
26.3782
-30.1819
3.21531
7.32377
0.162612
40.4298
-29.5306
16.276
5.73982
-9.47434
24.5105
131.577
237.644
-10.8665
0.533811
5.01873
816.163
14.9471
189.492
-25.2771
-0.348594
6.9537
56.6356
-11.9632
-21.2042
379.128
8.81783
-1.69984
-16.3379
-8.90452
0.467914
-32.3428
17.5073
12.7292
-4.08254
-43.7939
11.8306
269.39
5.23842
32.2917
-7.28517
5.39875
160.334
-6.72964
36.922
34.888
26.1495
-4.27091
10.8204
59.3927
-6.60848
-13.5576
33.2525
26.5721
-20.3173
-32.5654
-12.9003
-19.0046
-7.24775
33.3377
35.6743
-13.4082
-9.44031
-22.5372
1.8966
2.88925
-7.01872
23.6997
-14.1671
-33.9167
-0.832417
13.7908
-11.3401
-16.4
-3.35446
-10.4226
40.6567
-19.0377
7.18214
20.29
57.7082
-4.19998
41.1767
220.143
191.387
-18.1929
27.7248
17.2729
-10.0851
2.88546
-6.88649
-28.0444
146.768
0.03755
-4.14182
43.1154
-38.9912
-32.8424
-4.59439
2.92594
11.4981
8.7296
-2.13078
-40.0213
-19.9244
5.35426
52.4245
159.674
33.6678
5.49992
15.1338
-9.56719
3.57564
-14.8299
87.2814
-25.7825
55.6314
-2.22266
-41.772
11.658
15.2964
-5.99626
5.78589
-21.9219
-2.42656
17.0408
23.0175
15.4583
33.9729
19.2086
6.26294
1.48476
121.48
-32.5495
13.7047
33.2574
25.2985
-14.5599
354.41
5.68482
1.31479
27.3918
-26.6098
237.919
154.97
57.1098
-28.5502
5.14155
-16.5315
17.7402
116.49
-30.6914
479.658
389.624
-1.65593
-4.01211
9.12674
42.708
-14.977
3.81519
10.6696
172.124
213.595
11.2669
-8.35515
0.477542
281.935
11.0609
8.53791
-31.9249
8.16855
146.081
-1.40752
4.27105
-1.48039
-8.54853
-13.7124
-43.6763
-2.17106
1.55994
-15.3172
2.97916
16.4147
-12.8858
9.91813
-16.7324
27.7248
-12.7121
6.78146
197.387
-22.4222
-14.955
48.332
15.0044
7.86043
-14.1017
53.5017
25.4147
34.3427
25.0614
10.6037
12.4525
-16.1763
10.9765
39.306
-46.4731
20.4925
-8.33214
271.881
-17.0635
-2.04656
-26.0743
40.4298
21.8982
-7.36463
22.6064
39.5031
37.1187
15.3704
-5.08839
-23.003
33.1297
31.1788
-15.5727
-4.67786
3.70273
1997.86
21.5745
17.7422
-21.9465
-13.4779
5.11227
-40.9054
29.1955
-5.77259
-33.9256
32.834
-39.837
39.6029
-0.348594
-9.91289
67.88
5.24813
-15.7114
3.91182
-46.2847
15.1668
23.8172
9.89904
-12.6527
5.86189
-6.10589
15.6333
7.16185
-36.2976
9.95657
-3.97662
-5.18961
-9.59378
-28.0484
-10.2063
107.588
-8.05554
6.77703
-24.7357
-6.14498
-11.6684
14.4151
-10.3566
-26.6761
8.88968
317.052
19.6142
116.791
-12.8211
-27.3558
47.5247
-4.92875
41.771
19.6932
25.367
41.5917
86.8543
19.6077
45.9372
68.881
56.4958
27.9994
0.27676
-21.7353
56.3266
63.053
355.808
18.6449
6.08874
-38.8325
9.764
-10.4226
-0.59396
-11.8172
-28.4251
7.17155
16.4787
10.4754
-24.8147
24.3101
2.75154
-46.619
38.9692
-1.46775
-12.5087
-7.42969
31.8306
21.3832
0.59062
26.2745
-11.6381
-33.369
-19.7239
138.935
62.4537
17.5651
-15.6333
-4.00484
8.18655
115.924
33.6838
-33.3546
42.7549
282.441
30.3987
47.1556
-34.1073
2443.06
-21.2042
-18.1737
-6.1747
-9.19611
1.32842
13.6472
-27.6452
-11.7281
-15.3818
-9.70474
85.5167
23.075
-6.09803
-11.4729
15.9282
10.8606
-31.648
-3.97159
-61.7816
25.4009
33.014
-30.3579
-5.70958
25.7141
1.2966
2.76185
-0.43918
31.3785
41.5646
0.873574
17.4654
-24.0654
19.9084
-0.103121
10.9804
-10.9959
-9.61392
155.152
404.814
-0.574799
16.5768
-33.8032
9.32192
-14.97
-6.48108
60.4477
55.5588
4.57354
-13.7787
-3.93164
6.66385
-11.3101
-3.47638
0.466545
-1.48039
-47.4244
-47.1487
2.97916
-11.6962
-42.226
-18.508
-21.941
12.7323
-0.714806
-25.2255
30.5948
-13.3909
1.94064
106.793
-22.4512
-1.86218
1.02781
-10.1925
2.12781
83.0684
68.1649
-13.7592
-17.1233
-26.9029
16.8172
-20.2362
88.8959
90.0563
-21.7486
-31.4549
229.401
-4.52255
17.0039
-0.482592
37.8278
29.1797
29.6423
21.6694
-6.66324
51.6845
-8.04053
47.5913
223.588
-11.6476
-20.1919
7.82982
7.753
22.7237
4.10502
-1.86676
38.373
-6.34793
-19.6549
231.386
-14.4502
-17.226
16.3567
29.2072
27.7624
-15.5351
435.197
-35.3033
-26.611
124.844
0.163687
8.78082
-31.2922
1.32157
30.1593
24.8916
-23.8971
0.239692
17.5073
48.3364
5.28779
9.95657
-11.7202
-45.2061
-30.9235
23.9791
260.928
-48.5146
-5.84565
245.565
6.38882
359.261
18.0214
-34.1061
202.312
216.869
-28.535
8.79287
15.8803
1.43489
-10.3708
433.508
140.852
-40.0617
-2.05591
-9.15219
31.5951
55.8265
108.711
350.517
41.1595
16.8182
1.8966
-4.60702
42.4403
30.8105
108.036
27.9275
-0.0657256
-1.60231
19.413
277.266
7.96281
-20.0918
24.7565
-10.4226
-9.96429
3.17535
18.4159
145.789
-10.1393
-28.5628
13.0657
2.75154
-1.32627
33.347
272.899
2.88546
0.609773
-13.3909
-7.42969
24.3343
23.2573
208.612
498.108
-5.25803
-10.3536
31.0129
55.3998
71.4683
18.3921
-13.661
9.78395
20.9186
-19.1147
0.163687
-4.33764
167.359
16.3141
0.174223
165.447
39.5951
-5.15428
-17.3503
25.0036
12.7841
-6.31254
15.5788
27.6352
26.0084
44.0392
10.8606
30.4176
1047.81
11.307
-14.2259
42.5442
40.5102
16.7792
5.09942
3.32412
-19.3181
27.1247
20.1341
15.3277
6.49577
32.4579
-1.57665
74.2563
-13.3003
24.581
-3.49962
14.7489
-0.39551
-16.8511
-3.68107
-4.32293
3.45835
-22.5588
-3.79654
8.51145
19.2182
16.2034
17.692
-23.1491
-13.1842
32.1309
15.6648
-10.7779
2.39699
15.3862
10.1921
179.316
-11.8172
-24.6599
-7.81039
153.349
-30.4369
-21.6113
24.5955
15.5403
7.63041
23.8321
-7.27404
17.5312
30.8935
33.3868
6.59678
-1.33073
2.23823
-2.85729
68.5183
43.3573
366.052
66.2908
8.7296
112.187
18.0747
65.3244
58.0467
303.977
67.401
42.9812
25.4011
78.852
46.3188
41.057
15.1551
4.20257
29.3945
22.6204
33.8508
11.1404
42.9062
87.7185
60.348
36.9672
35.0038
40.5492
27.5308
584.92
43.9792
225.43
18.3812
23.8529
27.3331
7.82036
107.906
56.0716
14.0933
29.5357
-13.6001
22.7364
36.64
158.077
25.0402
29.6365
8.82777
58.5097
95.8813
87.707
36.7625
103.237
1.28456
-22.8589
35.9918
32.9704
-20.2233
7.02504
16.1693
11.6977
87.7848
26.7847
6.22482
-9.12364
7.95747
-11.4729
-2.81247
33.3494
111.002
9.58143
-16.804
23.8036
5.24934
35.5199
5.09942
8.79287
27.1247
-62.2834
22.0081
26.5721
6.49577
-1.57665
-17.5729
-3.85125
18.5588
39.5735
74.6987
140.803
-4.14364
-41.2139
54.415
-21.1895
-20.9045
-7.54467
-29.9625
-2.73295
26.7145
19.9515
14.3323
-7.67978
-12.0768
1.77833
34.2561
-27.7173
13.9403
31.2652
31.2863
9.07333
-0.324718
-6.01007
20.562
2.75154
-33.5005
-23.8151
22.6229
27.7248
-7.08995
19.7521
24.9726
9.09786
5.68878
26.2084
-17.9722
-33.1426
9.40788
23.9692
5.63408
-25.8728
2.76491
38.5091
8.54814
43.3573
223.623
38.1798
407.906
20.358
-11.9104
6.31249
22.4394
-23.9843
106.756
44.8553
61.9854
-30.1819
6.96344
-13.291
-44.815
-19.2832
4.16176
167.096
-13.4925
-10.0892
0.163687
-28.7005
-9.19611
-4.29378
225.417
-11.0047
-20.1468
141.945
-2.26337
-5.95661
-34.4235
-18.1544
23.887
72.1502
18.3569
5.8333
-11.4678
1.93669
-36.4433
4.90296
76.7493
-52.9966
-19.1647
-28.6885
25.2506
-11.6836
3.26748
-20.2796
-6.62269
36.206
-31.5617
1.16774
-26.34
9.58847
215.254
1.47856
-29.9695
28.1781
-5.91198
-22.5588
7.44786
43.1261
-0.858886
105.425
57.4329
4.57354
-2.53434
-2.70648
-42.8318
-3.07584
-22.0222
-12.5955
12.0662
48.4287
39.0413
3.42341
5.23433
29.9323
-25.3594
28.6588
-1.73992
29.5989
-22.0825
4.35791
-26.5094
-11.1778
41.2009
109.464
20.221
31.871
56.5862
38.5332
-5.36845
24.9724
-10.5459
-17.5073
-0.25671
-26.9029
26.1875
-1.49551
28.2522
-30.1819
-17.3994
-15.165
-20.4521
212.844
73.543
85.6165
-3.6165
83.0532
-33.6156
-11.3484
39.5031
-63.3255
29.7877
229.014
-21.1289
36.8778
40.5492
8.66818
-58.6762
473.209
-20.6601
-18.5294
-35.5001
-44.0178
-8.82802
-47.6296
82.783
26.6505
-5.31829
-5.99626
55.5032
86.3707
-21.2042
3.19563
3.92236
132.513
337.861
-37.0155
47.0913
247.845
-6.10589
38.1221
108.307
14.6581
182.968
8.0825
10.7686
-3.97662
-1.66297
-14.9299
-13.9545
36.3739
36.922
417.829
-38.0041
126.859
328.849
-0.480649
0.335134
6.49577
26.5343
57.3897
-13.2216
-20.7966
18.9588
22.2248
2.12258
181.541
5.22669
-54.3324
7.56332
-2.44887
20.3249
16.8891
12.2596
4.22567
-6.28538
1.21379
-17.0501
-31.9249
322.611
308.019
3.6524
259.144
-0.59396
-4.32091
-5.9192
-43.4176
-30.754
-6.07405
-18.7934
-15.9891
-29.7524
20.2286
2.28038
-38.1961
-17.7293
-34.9975
-24.6353
-18.6741
-6.72778
49.3163
13.156
-22.8825
5.63408
-20.2506
-19.7239
-0.846253
17.9185
-3.49439
-2.5148
10.9877
-60.6361
0.690288
-5.89014
-0.0493875
7.87482
35.5419
18.8819
383.987
284.325
-17.0391
29.1854
10.8958
-23.0314
-3.33451
-5.31829
-32.2332
-20.451
-28.7005
-50.0328
-3.57391
12.5728
30.5138
7.96418
3.26444
13.7592
-2.26337
63.0279
8.43193
37.0975
96.01
-14.7814
-20.8382
-11.1818
-6.45821
227.529
21.9295
18.0214
-7.86913
28.0236
6.97348
5.04474
-4.73441
-28.5502
1.39342
-16.5315
-21.6152
2.47286
-25.9395
-28.8173
-7.6781
2.0922
20.3507
11.4929
-18.9842
31.4636
-13.1029
-9.30327
135.295
-21.8415
4.61519
29.0706
31.7475
5.89896
31.9637
-25.3656
30.2568
53.1461
20.519
30.508
47.6735
54.0509
39.0413
46.5269
46.4638
91.0603
-6.07405
31.8064
42.1069
18.9733
34.281
45.1117
85.8209
63.0034
38.4927
366.053
12.846
300.854
10.2788
1.70552
46.5052
49.7003
-9.94319
45.0684
35.7221
3.06484
13.4148
32.5394
54.619
9.12359
92.4983
-6.18068
45.8492
44.1818
8.23644
272.144
199.416
31.0847
35.7446
-10.79
48.1351
-1.74243
-3.63051
29.8811
161.317
36
-7.11836
-14.4587
40.7153
-19.3441
-26.9172
12.4163
-27.1667
-1.91947
-44.7663
18.8479
-14.0327
21.4904
32.4014
78.3513
188.503
9.69443
-2.02446
-58.9952
18.2913
-28.5926
-6.46354
36.2627
30.6623
33.6105
-10.8217
18.8139
-36.1713
2.05495
-30.4999
9.96877
10.8958
12.5759
52.8875
26.5408
23.644
17.0303
-9.95984
-27.5441
78.1583
-11.79
26.7656
0.465806
43.3432
-15.4762
6.26294
27.7217
12.7841
-32.5495
159.882
40.7536
-3.97662
-19.6791
22.9214
2.08517
-22.7122
90.0178
-10.4778
29.2658
76.4639
-1.96145
-28.6338
-11.6684
-19.3181
-4.73441
-24.802
-12.2449
441.004
-10.947
-13.2216
12.9366
15.2107
28.6525
29.0636
14.1226
4.11037
-6.84901
227.651
8.45583
11.3225
48.2662
52.7477
46.1914
11.0609
8.53791
74.8969
39.6271
62.5165
71.1188
37.9479
45.5005
54.7416
44.3836
104.375
39.0413
33.4085
357.559
31.0901
31.4073
26.1842
15.87
-1.6414
298.524
100.813
24.7692
36.7665
27.2483
7.22379
22.5554
12.0129
23.0794
35.6448
42.7098
16.8785
19.1048
32.75
42.2813
92.5277
23.6969
43.7938
57.8281
44.9282
32.7308
38.2961
41.3306
-14.2524
49.1299
8.2608
79.8104
35.7446
16.384
129.657
27.3056
21.6994
-28.6553
278.101
60.5445
33.1741
-18.3178
287.066
5.87894
22.7237
25.5112
20.6375
43.0421
-15.3872
3.38869
8.59243
19.0648
81.6693
39.205
29.7926
42.6542
153.192
35.8548
12.2771
66.2478
66.2696
41.1776
39.9545
180.499
44.4542
64.9592
21.1777
108.914
-3.40061
90.3397
40.4666
76.4284
37.0101
8.67299
38.8863
-10.7911
31.5628
2.42179
75.5653
123.935
50.249
43.5647
66.3009
41.7827
-8.00071
-13.8444
21.3283
19.7403
26.3379
28.4888
84.5508
9.9345
4.59778
21.029
11.7574
-14.633
-3.25028
17.323
31.2572
24.0246
8.73071
22.7195
4.58204
-4.86701
16.1477
16.1781
8.18971
58.6376
29.0636
42.2335
22.851
-1.22681
-23.4958
19.6293
23.4484
33.8113
31.3996
39.6292
14.8809
122.091
-10.4909
0.104616
-0.665279
52.2091
109.537
52.0034
-32.2732
254.33
24.2476
-5.25795
-6.87336
-21.8765
24.912
17.0347
-10.7592
112.391
15.87
-7.2636
0.547796
-25.8306
-36.3221
4.75953
28.7208
-11.5169
-7.42969
-53.5794
0.59062
9.40788
12.7248
-14.9806
-25.8728
-0.846253
41.839
8.19477
-10.0111
-15.2492
-36.2732
-25.5466
87.8132
48.6763
-27.7324
13.0531
209.773
7.63749
-11.4413
-10.17
-29.5306
15.1242
66.1866
20.7323
-9.47434
24.7556
48.5284
175.8
-8.99243
-8.01043
14.3891
1.19377
53.9993
-28.6536
247.79
-10.9405
3.37407
-36.3261
-16.7029
28.6779
-3.57391
8.02497
-22.023
-1.63437
-10.7765
5.1385
-30.3744
1.53965
-31.6124
35.2565
8.20481
-11.2458
28.6642
-8.2222
64.4318
70.3401
-17.037
30.3628
9.58813
-27.5468
27.0866
43.5178
0.513016
-18.3811
79.5986
57.6569
95.0967
13.4536
25.2364
69.9392
26.5343
106.115
309.118
37.2995
38.9599
16.8821
61.9112
269.291
14.7027
71.1445
112.467
-10.2292
-4.79679
23.7026
35.4237
25.4045
-1.93979
52.7456
26.9092
37.3856
15.5154
19.1343
23.3106
243.035
-0.57278
44.6806
149.611
1.54935
93.3154
55.7701
63.6655
28.9885
11.4771
49.2735
60.1043
37.8876
64.8775
81.5962
34.343
52.2014
24.4294
69.3119
73.8571
71.8051
39.3929
65.1986
39.3673
60.9979
35.861
81.1944
58.7946
21.8481
42.8468
21.8228
15.6828
52.2059
41.1801
199.967
58.9677
53.2886
22.59
27.3152
19.4808
69.7447
32.6237
25.4625
32.4476
44.4542
8.7372
17.4296
528.834
-24.733
-1.48953
28.5024
33.3249
55.7508
63.0209
-22.0355
21.2555
27.7217
16.3908
400.822
195.839
14.6088
66.0249
24.1394
15.0552
214.682
33.014
-8.01904
-0.577463
-11.6836
23.3624
32.4579
-9.47345
-5.80404
0.218137
14.7285
7.25268
51.8991
-18.8106
3.69972
95.5999
2.88925
58.5736
79.9217
17.692
-32.5194
-43.1692
-46.5799
11.9167
28.0153
90.4217
-18.347
-29.1633
-39.9282
-19.0548
-24.6876
7.10839
25.4679
7.44354
-0.99659
-22.2561
24.9107
20.7489
55.8358
4.90739
19.3504
-5.89467
-20.5481
20.5862
19.5091
41.8201
-6.01589
9.38222
20.9789
14.0093
51.6276
21.6666
-1.26453
15.691
31.2184
14.7358
-0.665958
28.8013
61.5762
7.44688
33.6109
24.5041
-0.196856
3.21531
-1.71145
21.6891
37.9358
106.231
39.487
103.668
65.7099
-11.3484
11.047
93.3407
19.1186
18.1372
16.1863
-6.32435
-2.41663
26.5408
-2.24813
18.0218
185.696
-26.8264
-10.6775
66.9207
0.528707
-38.8896
9.61002
-36.091
56.8627
200.191
30.5713
-9.59882
5.23842
4.18072
-29.774
175.939
-7.43364
-36.4433
-4.85558
8.81106
185.16
301.637
65.0695
10.6669
27.1247
-17.3058
-22.9694
43.4387
0.873574
-14.6951
36.775
13.0153
-2.05591
-11.488
139.043
15.6398
51.4668
15.8812
30.9446
39.4335
35.8811
44.866
144.58
6.37572
20.7193
-6.62496
25.9722
58.9374
23.8195
-25.8727
-14.3696
21.227
19.2898
75.1307
49.2109
210.128
-25.6891
-31.725
22.1026
62.2505
8.65552
4.75953
6.23197
1.60159
48.6972
24.0164
158.396
4.69705
3.17527
-16.9128
45.0684
16.5391
16.6281
-9.62704
27.445
2.56435
18.4727
61.7948
-37.1028
69.275
48.1929
3.57564
62.0068
-33.2787
7.6279
9.96464
3.86575
-24.4669
33.8809
16.6692
5.06307
-0.403222
-23.94
35.9408
32.1159
22.7237
5.97909
9.37763
10.262
23.6371
-2.70391
226.785
38.0698
27.5876
23.7297
-27.548
-7.27806
-13.8918
69.688
250.755
427.461
33.1875
-27.5823
0.239692
17.3345
8.88664
-4.08254
-58.7864
-10.6582
301.249
-15.9309
0.553258
-4.47407
0.71358
72.2142
142.53
-5.79261
-14.6148
41.4473
12.094
24.7771
11.7574
20.9743
5.57295
43.5599
10.6425
9.03209
-9.13962
-8.53642
8.25146
31.1402
47.5247
12.4299
-30.2286
5.22669
-39.3399
-5.55514
-6.197
-1.92247
-31.8366
-6.48108
197.254
36.8181
-38.53
-13.302
123.623
19.0124
36.2795
-27.5881
-1.48039
-21.667
-56.8159
-38.0541
-11.5414
-24.677
-9.69505
-17.2545
-17.6356
-19.1925
-32.8557
-48.4931
13.2526
12.7323
-14.5862
8.50766
-14.3828
-43.376
-14.926
-1.90262
6.39068
26.8275
-3.71058
-2.26776
11.2563
-12.2276
38.5091
4.80001
-5.36845
17.5651
-28.7517
-30.2418
-55.0139
-33.0429
25.969
20.5653
-8.99178
11.179
1.75179
36.1957
7.89073
23.8395
3.11501
-12.5555
5.84041
23.5895
-33.3857
-5.99229
101.584
-3.35675
29.5767
5.15097
53.6506
-0.469119
122.268
-9.66662
36.155
30.5877
95.8241
-6.91003
5.14637
-13.3469
27.1726
14.6088
217.824
-14.7814
11.0209
10.37
-7.39524
292.184
195.281
39.5732
-38.7912
-5.20794
11.7574
40.2432
12.6793
27.6303
84.6681
225.762
49.3245
37.7787
53.6416
20.5116
56.0401
40.9655
118.315
57.8525
29.5895
30.0006
23.4929
22.851
10.0176
19.6077
17.7552
-4.66263
18.8188
125.103
275.376
2.62759
18.8453
-19.7434
-6.28748
-17.3371
-26.651
-49.2691
11.1292
2.21714
82.8232
30.608
120.489
-5.45414
22.974
47.736
51.671
54.8988
-5.39997
-9.29597
24.0356
6.28676
252.033
9.20178
10.898
15.9671
32.4025
44.0524
-11.8173
18.6945
18.8555
-6.30549
16.5391
24.1243
7.79256
26.9172
-2.12081
32.5282
27.1246
10.242
-6.6815
7.59743
-2.07092
59.4373
76.037
-17.3492
62.1906
29.1797
35.2645
57.2766
8.32929
34.8179
201.855
23.0632
-19.2998
-34.1364
-29.5622
15.2493
1257.73
0.39447
42.5801
-8.12939
-12.5555
7.71447
-8.26961
129.658
-13.4886
34.1177
-25.1257
7.88765
32.3878
111.036
-6.10589
66.2331
-7.88557
35.2728
18.0503
-3.1619
16.3908
12.89
-4.68654
40.8457
37.9139
3.95923
35.3838
41.2921
19.7787
-11.6173
6.97348
25.6595
34.621
-6.06138
37.0007
28.9846
21.2135
-10.947
16.6848
22.7069
69.0969
38.9599
26.2525
26.304
35.3175
22.4188
55.3631
71.6921
61.181
654.874
40.5692
-37.6648
51.6414
14.9268
20.8865
43.0078
21.0813
8.01918
17.2603
-6.67447
18.1467
188.984
22.1747
50.2751
56.1693
31.9933
55.8358
47.258
38.6406
59.1074
41.8392
43.1701
95.5488
17.6351
64.3089
82.4965
65.1986
89.1089
61.022
23.6796
7.16876
59.7316
17.1629
-20.3437
9.12359
36.2763
14.0061
30.8567
43.9183
9.47149
44.1818
154.262
9.7648
44.4542
38.0443
5.84041
12.3451
0.347523
-49.0958
1.32157
8.82468
41.7582
-31.3933
7.73596
11.7123
-9.85402
81.2256
12.7292
-41.9198
-29.3988
5.14637
-20.8432
30.9207
31.4753
-20.1821
-22.2777
16.6431
-22.4262
-47.9591
243.069
-35.9801
18.6533
1.35129
-22.9128
-32.4366
72.1023
-28.5502
23.8822
-7.16113
117.066
17.4654
-18.4432
-23.1951
11.0626
3.96627
-7.76024
92.0778
-18.9842
25.8414
-5.60667
208.088
16.2918
132.769
140.485
11.196
-8.35515
111.047
23.6997
-14.1671
242.968
-41.413
-4.58055
30.6573
224.792
13.585
-31.4655
83.2807
1.30129
-28.4357
-2.64304
-9.82218
44.9249
10.8552
21.6859
51.1507
29.4543
26.3113
31.5319
1.60159
13.185
28.8795
118.657
163.081
7.10257
61.8561
19.1048
43.9944
47.9035
65.8461
19.4392
57.8393
53.1641
69.0725
63.6689
32.2377
114.253
230.388
14.1567
-5.81905
40.6966
33.5607
-3.58552
61.0445
63.1277
461.152
54.9422
41.3471
5.51819
46.9993
41.6222
65.395
35.2446
22.8667
21.9746
89.3517
15.2274
-5.26531
32.7508
-2.70391
-20.5919
226.701
16.4719
362.272
2.30118
16.518
-32.4017
66.0059
302.029
-30.3591
-28.7005
-8.80339
-7.32204
-19.2863
-3.21943
19.2065
9.61002
-43.5872
39.9961
-45.3669
-11.5788
-30.6754
30.5713
-4.22396
-43.332
10.306
-7.88004
-48.5146
-18.9641
-31.7965
-21.7222
-13.6777
18.0214
5.53481
-30.5078
-49.1497
-0.577463
14.0062
85.7264
-1.53893
-15.993
19.3395
-50.3024
33.0269
-18.9225
-14.7744
-10.5713
-8.18478
-3.20661
-2.79557
14.1226
112.806
-33.0859
-57.229
-12.2298
12.204
-43.0254
35.1478
2.14792
40.5692
12.935
-4.58055
5.55647
4.01989
337.236
30.508
32.6809
-30.579
-11.8172
20.3177
-15.3172
33.3453
27.342
-19.1925
147.999
0.232663
-5.0744
44.5914
-5.21588
-6.337
23.5002
0.609773
7.22379
15.0591
26.2084
13.8869
43.6941
219.303
16.4729
26.2488
7.86043
21.5056
62.872
28.3647
90.5647
118.765
347.936
29.7283
1.20811
4.43842
245.235
191.105
-8.99178
3.68273
18.6184
75.1039
65.3955
8.8375
24.1904
2.03668
19.1951
68.7499
48.8574
86.8014
31.9767
16.7626
69.4881
37.8741
57.8987
35.9852
0.533811
16.1863
106.473
1.3315
36.0209
28.4149
3.37407
14.2737
-15.582
4.31507
51.9214
41.4037
3.20248
8.02497
6.08801
37.721
26.7048
-60.4538
30.6258
3.35883
22.1544
14.3022
94.2895
55.7462
52.2454
53.4095
30.4176
20.8258
35.3838
65.6549
68.5044
27.0035
50.0405
62.999
22.1159
20.5273
33.2104
46.4276
44.4001
38.9162
37.0007
273.949
62.443
47.0824
85.1669
49.4809
66.7475
51.7853
15.5341
-10.2918
64.7223
20.977
23.136
-36.6143
12.133
68.4259
127.515
55.7625
19.0145
221.028
35.884
17.6201
9.47495
-14.1212
192.364
-19.0054
0.841301
-33.2666
-18.2177
266.939
-28.705
-17.1636
-19.0548
1.54935
12.7306
1.10509
5.56948
-8.49285
66.1401
41.3636
18.3545
-13.8333
-2.73674
-29.3753
-1.80749
24.3343
478.655
39.946
22.5263
-0.393692
-24.351
9.7345
-23.335
21.6666
-9.11659
73.6981
26.9354
87.4404
1.61736
-10.0363
199.341
13.0691
-33.3546
22.4234
16.7443
-0.835871
22.63
-17.3994
-0.172494
-3.58552
-2.46465
2.0057
-18.1464
-33.3404
35.4099
-8.99243
-23.829
-4.26229
-45.5811
-15.6728
-8.19842
-6.55193
88.0357
-27.8997
15.4062
-9.06642
-30.3591
-10.0892
159.459
-24.9524
-11.7969
-25.7082
-46.3858
7.73596
227.23
-24.8466
48.4294
36.155
-3.50144
1.52327
17.3278
56.9305
38.0346
8.86589
6.77033
102.199
-17.974
-19.2999
49.8806
-52.8467
-11.3318
-17.3894
-11.8219
-10.3566
-24.802
9.82671
25.8987
-45.6172
-35.3765
-8.21516
36.2803
-17.5551
-21.7953
-14.04
34.7373
11.6066
-27.4637
30.0076
64.7334
60.4477
78.0476
136.623
49.7674
-1.93979
7.76802
56.8943
37.3856
24.8294
200.919
32.6809
10.6504
9.07333
-2.1882
33.3453
51.7049
33.2813
21.4922
-3.51547
15.5403
35.7414
301.376
42.561
217.805
26.5408
27.7369
48.0069
6.94377
54.5221
6.95062
92.3579
47.0913
29.5014
60.6109
57.7067
169.252
70.7387
42.875
23.8584
57.3701
-4.62254
20.7157
7.32585
95.9551
37.6991
-10.6802
34.5828
-16.4523
43.6165
39.715
5.57295
26.7348
38.7535
6.49577
34.332
-10.0767
-31.9622
-0.18184
13.3366
22.2248
-9.12181
31.6155
299.455
-7.48073
13.1855
-19.3155
10.9546
134.863
226.714
133.081
-15.8514
19.2182
33.07
8.32167
19.9545
-26.4204
10.412
-37.2096
17.5389
16.7709
-33.2666
4.27105
-49.2985
-30.2821
-39.6695
-17.1913
-13.5063
-12.0134
-9.82218
88.0284
-29.1076
-42.5557
116.326
14.6064
-25.0777
-8.76056
7.22379
-39.2888
-11.273
287.501
11.835
8.97664
84.3449
-25.8728
-0.0461937
7.61111
33.4057
89.7166
62.1405
141.235
30.2561
-13.3652
8.16536
55.2356
430.033
13.2196
4.82639
-25.4967
11.6486
40.1199
92.9289
49.0722
57.2907
40.8867
55.4026
30.8181
3.20386
48.1666
6.04507
-24.0293
-10.0506
-0.702155
-30.9148
116.403
-0.914247
111.446
4.29045
-47.2111
5.11227
-13.8964
-25.9128
-28.2614
-15.8917
97.0021
89.4736
-29.7375
17.8993
41.8849
28.9962
15.7377
24.2402
-10.8217
-7.42302
22.1402
-30.5276
7.90989
48.3517
-13.8373
-28.7005
-5.05526
8.81783
1.32842
-5.09349
15.4583
43.3432
11.7123
5.1385
13.7592
5.23289
35.2728
-30.6754
247.963
1.39824
3.51965
8.98656
-22.2777
7.27281
-22.4262
-2.71008
6.38882
1.31479
29.8977
1.35129
203.849
-19.3181
14.0062
20.1341
114.653
17.7402
36.206
86.5045
-25.0692
-22.5919
1.61009
-26.4805
-32.2546
-20.5992
-32.4339
-52.7636
-26.3069
-1.92247
11.2669
27.2521
19.2182
29.3219
420.616
-15.6528
-26.4204
351.492
-28.1767
28.3827
-16.1943
28.0153
210.362
9.89325
-26.8309
-15.2895
-17.1807
102.749
-35.9951
19.8458
-9.82218
-1.92679
246.38
-74.73
18.8748
8.98416
-22.0825
-26.9517
-12.1071
16.5941
7.56284
29.9565
4.51661
36.1979
-7.45871
23.9692
3.76002
-23.0617
29.9389
16.9574
12.4352
52.2353
15.2888
-9.09926
-0.246745
259.509
61.7788
31.7369
44.1417
88.2223
20.4179
76.3039
76.6642
58.2587
67.1178
10.7018
39.769
32.163
15.5555
-3.52992
32.9598
275.872
19.8519
19.132
3.33981
55.7508
19.9174
66.9973
-7.04293
44.6813
47.3994
64.3209
18.3899
21.0759
21.3233
112.443
58.6493
18.2362
225.602
-21.4891
15.0935
1.70366
17.2444
-20.0506
34.5828
-5.10918
22.8484
1.82482
47.308
28.0475
7.72697
4.58204
28.8662
36.7624
2.54712
23.6743
587.276
129.852
27.1895
14.1226
41.5917
141.202
-12.2514
139.57
8.45583
41.3076
35.8811
39.2438
30.2618
-27.3575
-11.1398
28.3827
68.1387
28.0153
26.6306
13.9403
20.0419
35.3103
9.0562
25.9122
38.5864
14.5407
28.3437
30.5329
146.311
102.687
55.5072
34.343
-35.8797
-5.55562
39.1868
40.883
109.67
62.3875
60.919
211.723
61.935
88.196
25.9094
100.961
24.6592
4.01921
76.7873
-3.36958
-3.81353
-0.122273
27.2751
20.756
-17.0635
-26.7698
157.584
-2.67375
28.2426
317.311
9.48795
-7.1035
1.67672
14.6299
-21.1289
6.89279
-17.5469
-17.5688
-23.0689
-32.7889
9.32493
-26.1297
-8.41051
371.941
0.542314
-15.352
1.36414
-18.4166
-0.789604
7.34587
-50.7922
-49.6249
-17.3159
-3.29269
0.588439
-37.0869
20.0913
-2.50719
0.562969
-1.65586
-12.0177
13.466
-54.718
25.8286
-28.5822
81.9898
-14.5392
58.7368
207.632
310.761
61.1538
19.3269
40.7536
136.578
22.105
11.677
412.071
18.8033
57.26
8.26289
63.159
27.7381
344.305
44.5536
5.04474
49.6135
8.93115
22.0081
50.9349
30.8586
28.4084
344.122
-16.9697
20.4329
54.5661
39.1118
295.707
35.6228
27.5362
24.2929
29.9367
3.77067
29.1262
22.9663
33.07
15.8179
-4.4084
151.616
25.4045
44.9119
221.412
11.1487
9.83688
52.9968
26.6306
57.5021
-17.4394
-4.04513
5.30807
27.7863
-4.136
31.0901
381.858
26.1842
-12.8858
24.9107
30.1192
80.1987
22.8951
-8.21107
8.50766
39.9652
39.422
99.297
248.145
39.946
37.5189
50.2061
37.4932
15.3567
17.7574
64.7461
70.3923
45.2313
53.0834
62.5427
59.7134
28.8013
59.7022
54.2985
24.2975
78.5885
44.1417
69.4817
53.9993
8.82777
34.1468
38.7223
169.229
28.3292
130.815
19.1252
255.984
64.1096
23.9545
19.9174
23.8937
332.312
-33.4865
-9.72113
26.6981
21.168
7.70736
20.3913
-7.43364
285.896
-2.43334
59.5973
14.9051
4.26115
22.8484
15.4904
49.1821
14.3906
18.6772
27.7727
48.0861
30.2158
47.6856
10.1255
310.376
17.5396
53.1673
45.5191
0.952566
45.3398
-6.84901
45.8662
14.078
65.6705
-1.59731
3.85275
-21.6175
10.5791
69.0757
38.3226
52.0034
18.3265
-13.6618
200.41
-31.5161
13.4827
28.751
21.227
197.326
52.6419
154.159
16.8139
13.9959
-12.8858
23.0366
37.6155
42.7174
17.2729
35.2587
-0.542563
15.4062
11.5483
27.7369
661.709
-21.2042
-20.0478
-0.552499
-38.8896
15.2322
26.7048
-6.10589
21.2555
10.8551
6.80592
-1.28783
18.2648
-28.3395
-17.805
10.8606
17.2992
-11.0333
23.4885
41.3305
-3.91854
28.4888
2.43824
8.34591
-16.4523
58.0468
35.1266
39.6905
75.5614
15.2899
23.6565
13.0153
59.7883
120.158
63.9668
57.7005
50.6153
-6.197
-15.0625
20.6373
147.192
30.4626
361.032
28.9364
29.3248
29.8015
270.907
20.549
28.3827
68.1387
140.459
47.3182
64.2412
50.9935
-11.8172
18.4437
125.248
18.4159
-7.88413
47.9567
41.1767
39.9032
108.83
70.8283
4.90739
36.6187
38.0911
37.2089
155.614
69.3119
27.0054
81.1755
97.489
47.395
23.4377
3.17527
56.3128
15.1074
-2.55736
46.5242
-15.6333
54.0912
166.443
27.5684
22.9024
-12.8146
-13.4925
254.154
5.78589
5.03269
0.56694
8.82468
2.40277
-1.40826
176.63
5.1385
45.6183
8.98102
39.021
10.7686
329.607
-21.5531
37.0975
-27.6784
-5.4111
22.2653
-16.804
-4.58415
10.137
63.159
24.2755
5.09942
23.9388
23.3766
1056.53
-19.2213
6.49577
43.7023
-10.947
42.3972
9.26721
9.18849
30.2032
127.173
-7.24775
27.7155
16.8821
35.6743
-5.69217
-1.92247
-25.2217
112.922
-4.79679
10.5841
39.1719
23.5304
-22.5545
20.8865
101.104
6.14512
-35.2136
135.755
-4.34209
-32.4319
-19.0377
-2.1882
3.36026
19.8458
1.42222
-1.92679
19.6181
-37.2487
-18.1929
30.1192
10.8582
97.8578
98.4628
-16.2568
-20.8872
0.0665784
48.6972
-2.97965
34.3238
217.429
31.4654
16.8785
-38.9912
-27.2202
7.75001
32.4687
-13.7592
-38.1473
8.18655
52.2059
29.9357
29.9197
42.9812
21.6529
56.3632
-32.056
108.163
-0.172494
123.851
34.8076
15.447
29.3945
95.709
21.209
45.0952
44.8736
9.51801
18.378
-28.6252
-11.9247
29.2829
-19.3208
-14.0482
166.746
18.952
-23.403
81.4605
15.5348
12.7699
-21.1573
-1.57016
22.1147
-1.71038
-12.5515
336.779
-11.0702
-26.7826
23.0175
7.73596
67.9343
18.257
32.4999
-22.8781
14.6581
-20.0285
3.2723
-32.0876
23.4245
203.889
-3.31554
-11.0333
-17.09
5.68482
-4.58415
17.6332
-11.8037
10.5252
-47.2245
108.608
-34.256
-41.6535
1.2966
-4.73441
70.7339
11.5795
-1.00049
2.47286
161.467
37.3782
-24.5447
-3.53
9.10635
5.87071
-3.99172
40.8339
382.325
26.304
3.45835
-15.0625
11.196
-20.5922
2.88925
11.7219
36.8181
-19.7893
-28.7713
-52.6574
32.9008
-33.7989
-5.35044
49.398
7.40053
-35.0843
19.1343
137.629
-6.21616
10.9474
-39.6695
22.1641
-7.88413
122.919
1.82134
62.0768
-25.6891
46.9858
85.8209
-14.5862
-3.13836
-7.76874
-39.2888
39.3268
-19.8462
-8.77971
1.91162
-3.73625
-1.5099
77.7275
-10.2166
-0.822188
-18.4869
26.8465
25.0614
-13.7592
10.9877
-64.3842
-9.63827
-15.0419
-16.488
21.4864
55.1627
56.3231
199.729
-6.75609
341.484
8.2608
42.3291
48.8631
14.5099
60.3166
70.4091
31.5164
1.05465
59.1808
5.07793
30.5735
23.8395
224.255
9.58854
29.2117
-31.5116
-41.5995
28.4955
14.2297
32.2505
31.4508
5.15097
55.5246
37.0122
2.3274
105.495
15.5952
-28.8013
20.1389
12.89
12.1801
-10.8118
-39.1443
-20.8382
2.91212
-31.0925
-8.05554
-4.46737
-17.2395
14.9051
-15.5153
-28.535
-9.94779
68.3542
-28.5502
-2.35472
-1.53893
6.49577
15.5913
10.5381
-43.2066
3.56629
0.218137
9.10635
17.1151
-11.6399
-16.8511
75.0297
12.5437
-35.897
7.44786
18.7632
1.01518
22.9663
-1.04866
18.0804
18.5571
-22.217
11.1487
-7.02972
-18.2177
-21.667
-6.19498
-4.04513
84.0188
-19.0654
-30.3729
-13.8874
-15.4444
84.2803
34.6107
-20.3821
-38.8076
5.75635
148.458
107.981
77.4465
168.393
5.68878
18.7121
-6.72778
-18.15
12.7248
-6.16476
11.658
-14.6886
117.692
0.218209
-5.27467
-17.2367
34.1177
8.60752
-0.408327
3.05079
-13.5876
44.6813
23.0365
255.476
-25.9902
-4.09893
-3.03959
11.243
13.6717
-2.37851
6.77033
25.0764
-4.62254
7.59728
14.8221
30.3628
54.5657
63.3454
112.357
35.0845
37.0573
57.5186
42.1172
20.1755
63.2376
69.6756
70.214
58.6948
20.9121
4.50333
33.0143
141.228
53.6594
10.0638
221.681
0.952566
255.877
-50.8896
9.30035
-26.2853
32.8743
-12.6409
31.1959
325.039
-15.6528
7.31275
-11.3101
5.89395
14.8968
120.407
-19.7929
-13.7124
267.419
-7.79326
-39.6695
-5.94692
-28.4989
1.42222
19.6181
41.4621
22.6229
33.347
-20.2084
74.2478
94.7147
-10.6346
-32.1316
18.8072
-9.39889
-25.4684
-9.33278
-41.6231
43.9944
19.7685
25.4147
11.8539
32.5576
-9.07403
15.6729
-10.9733
52.2271
28.7801
16.3081
42.1011
30.7998
65.6935
-2.66987
-10.5042
2.27827
21.7144
35.7446
-28.5936
26.5834
54.0052
17.9212
15.8256
109.781
31.3149
30.7247
96.1518
14.4334
12.7152
11.6673
7.82982
33.9899
28.3459
97.4587
147.069
27.3853
48.6643
-10.6668
36.0344
-7.33713
60.1175
-6.75164
266.155
13.6062
56.6774
92.0768
209.547
228.094
-3.33451
162.67
-0.718824
169.951
-18.1737
-1.69984
-9.91598
8.02497
47.0913
-5.15428
-15.4762
56.8627
29.5958
16.5322
-28.8013
27.6352
16.6381
23.4245
119.556
11.677
-5.4111
-7.71972
-13.0558
-2.71008
-17.974
5.06292
-30.3579
7.40888
50.1758
6.9188
47.7394
78.2301
-5.28706
36.4808
133.657
-12.8211
49.8935
-3.85125
-1.65593
1.61009
28.3595
16.623
40.8339
-15.0409
5.64474
31.0002
-16.3891
14.3293
12.0698
10.5841
-30.1686
2.91572
-22.5545
13.0227
0.466545
-6.97334
-14.5989
-29.1633
-43.6975
50.027
16.5696
48.401
3.36026
-13.8874
58.0433
-17.8632
-31.6265
80.719
-11.6306
175.447
-2.73674
161.779
-28.3835
-11.1778
24.3343
-6.72778
17.4572
20.221
-3.73625
2.23823
53.3647
36.6351
51.6517
0.253744
68.0759
22.1402
-4.2907
37.8949
24.6668
-24.7369
-47.4412
-33.1662
1.32157
153.128
69.8692
-1.40826
9.61002
-3.28022
35.1236
150.566
14.6032
1.53965
50.124
0.432588
24.574
33.5097
2.91212
34.4998
25.6777
8.6511
-20.9876
50.5124
87.5583
33.3092
-4.32559
8.38405
-9.85098
28.7098
-18.4432
-10.0767
-5.72532
30.2032
16.6026
-1.62555
312.574
-9.3548
50.6668
16.5768
-24.4328
395.38
56.2445
-10.2292
56.6995
34.9441
34.5586
18.0804
11.0609
381.477
-16.9323
8.16855
22.3931
2.34061
-3.35446
169.967
-0.296999
20.2269
51.7049
415.591
26.1842
225.121
-8.82253
46.4655
-18.3343
-47.5665
17.878
32.4689
7.22379
-11.1778
37.4528
19.5091
21.2053
1.48037
22.5007
103.438
-10.2166
8.54814
4.00188
11.8539
15.691
-13.7592
12.8618
-8.16222
11.9347
40.9615
22.4394
-3.36958
103.008
29.8628
-12.0803
-1.73284
-52.6707
-11.7772
36.6816
-38.9009
1.28348
19.8093
62.8988
62.5839
36.1817
42.5444
410.843
22.8224
17.1233
278.253
62.9925
-22.466
23.9681
137.384
34.1603
538.016
12.5055
15.14
501.162
-22.4509
352.812
2.32951
10.5549
213.739
39.0738
22.2291
26.8254
37.8758
31.3357
19.9816
8.05923
13.2821
-38.0708
36.1742
18.1882
-16.6924
-11.79
24.8916
-38.8896
39.5951
0.467914
-9.85402
60.6109
-6.0115
-38.1717
231.096
25.7611
46.6232
215.134
15.4251
-16.6555
-28.3344
-9.30771
10.4084
-12.3518
65.033
16.1474
18.6533
10.7216
5.19818
-6.19966
136.326
107.157
23.3624
28.7098
-31.5617
-23.1951
-33.8363
7.31442
24.581
-0.263979
78.9593
-9.3548
106.889
-28.6858
-9.44031
14.9441
133.081
-51.4587
-16.3891
25.5737
-2.92273
1.21379
-33.9167
8.53791
-43.1692
8.16855
5.52647
41.696
69.8634
6.01587
-16.0448
333.011
363.272
158.981
215.193
61.4563
-6.39118
-19.1925
-20.0669
1.4879
-3.34181
8.65552
8.50766
111.18
18.4682
269.932
20.5862
4.51661
-6.01589
0.0118849
46.0054
49.7776
-7.24252
69.95
47.5502
170.283
394.762
-23.6726
24.0949
44.9282
-27.7324
10.4085
26.3782
267.795
12.7699
-6.16476
51.0134
-7.19236
-21.3336
-20.0478
22.663
-8.04191
45.5063
191.394
-5.15428
-13.6022
83.0997
20.2254
3.41372
8.67999
32.4454
31.3833
22.2603
-4.68654
46.4679
33.9443
9.14688
-18.678
-17.7026
105.714
51.7546
368.818
-9.45772
20.0919
230.086
5.04474
-8.48254
-37.9205
7.01561
-16.5315
188.28
5.91961
-11.9507
-45.0807
14.8107
-18.5225
1.61009
15.241
-13.362
-17.4414
-54.6377
-31.9291
73.1111
10.5812
-27.2856
147.391
174.105
-19.5731
-24.4286
-1.60231
-10.5721
31.7634
-20.2211
12.0662
-11.8384
-43.6763
1.57707
2799.54
-19.0654
250.737
-19.5096
-15.4444
9.31761
-32.8557
92.0619
-8.82253
22.8951
-4.46294
30.9965
8.10604
-5.55562
5.59364
999.646
86.7977
104.985
23.9692
0.0118849
107.186
-2.85729
51.6276
38.5332
7.75001
34.3427
26.9354
18.0999
1.20811
62.5345
24.3135
6.00075
161.104
29.8628
304.637
-30.1819
14.4597
-9.54282
5.78481
0.454441
36.8907
46.5031
-28.6536
6.03582
0.303906
8.99627
74.2438
39.5191
-11.8339
105.515
-2.42656
28.2852
-13.6641
-6.96756
-48.2599
11.4841
3.26444
100.865
12.4281
-16.2804
132.583
194.674
57.1576
31.4753
21.0473
-24.1518
97.228
-39.2928
-27.0729
-19.8481
89.3959
23.6436
-58.4689
5.09942
10.8204
139.977
0.887786
-7.93544
-25.9018
139.554
-40.932
-16.9697
39.1735
2.0922
168.402
11.0008
25.8414
-1.85853
13.1855
36.9065
-0.289781
-31.9291
5.57379
-13.0959
19.7558
28.5885
227.973
1382.01
-2.53434
14.1601
-31.9249
26.5087
21.287
16.7709
-22.0222
9.89325
54.7416
43.9253
-23.0828
-45.5504
-28.408
-20.9289
387.607
-15.3804
9.31761
-29.1076
-20.3821
15.1267
-2.26023
6.78146
-15.8552
24.9726
55.9495
7.56284
24.4004
12.7248
20.6266
-9.00616
-19.7239
192.183
46.0295
47.1054
238.616
-7.75297
-16.1763
55.954
131.135
-16.488
228.571
85.3712
37.6226
27.9141
42.5707
78.5383
-3.58552
4.82252
-33.2787
108.105
48.8734
30.3778
12.9211
13.4964
-38.8216
241.151
-2.55436
21.7866
-1.91947
15.2038
41.3366
-14.0327
36.4829
24.9052
-5.98164
1.36414
1.09616
-1.54997
265.967
48.2764
5.1406
-10.9968
35.2587
22.7927
1.5
10.5256
-11.0807
48.1362
-18.1737
-54.9004
-1.69984
9.89904
-22.023
2.11376
22.9567
3.26444
10.0111
72.6993
254.183
22.013
-18.9691
77.7724
39.788
-2.09752
-1.81144
241.195
25.5177
-7.86913
-23.0116
147.627
91.2518
10.8052
177.556
35.9424
21.4883
62.443
40.5231
-20.7178
-3.92997
41.4476
27.847
15.241
-2.11765
18.7562
28.1781
123.114
-15.2823
-0.0699766
11.196
-13.0959
45.4551
36.8181
-17.9153
97.2679
-17.699
-1.93979
21.287
24.2671
334.05
17.3895
41.6231
-21.2087
-26.8097
-9.66733
-2.1882
33.3453
29.2161
-0.451849
48.673
43.981
-35.3746
9.91813
69.4746
48.3396
28.5173
3.03333
2.88546
158.031
7.22379
7.56284
63.6897
36.3757
45.5682
20.6523
27.7624
16.324
24.7765
5.9261
12.7444
10.5256
-8.80339
20.0622
9.54455
8.82468
38.01
24.8287
99.5652
309.689
12.6348
56.8627
-6.0115
37.1469
29.2947
66.1786
7.02044
5.39371
-8.43467
22.9214
78.9219
-0.223453
5.68482
36.922
14.6197
-0.0873849
23.8401
20.1907
23.7854
8.38405
-9.80951
171.933
-5.28706
23.3624
23.0876
-22.1914
-2.58039
-43.2066
14.8107
20.8329
-9.61392
55.8265
-5.60667
39.4224
8.79553
3.45835
-45.0476
44.9292
37.9589
59.3069
30.8105
21.8285
3.56462
-2.70648
-37.547
122.086
77.509
33.6375
24.8858
0.821797
147.457
-11.8172
12.8215
-13.4432
-8.26524
5.56948
0.877476
-20.3821
33.8673
20.2286
4.15445
16.1518
-8.35894
26.8467
-16.8
33.7046
13.8869
28.7016
13.156
12.7699
-19.2832
5.9261
5.24813
-8.21509
11.4081
-43.693
-3.18119
23.8104
60.4988
39.5951
-7.02835
-6.10589
15.6333
-15.3269
-11.9347
-10.6582
20.1389
-24.5913
4.68379
9.80292
4.78619
65.033
-22.8617
-1.96145
3.22535
10.8204
14.0062
-24.802
7.01561
30.3202
6.49577
47.4504
6.78994
9.26721
11.0626
3.96627
7.23229
45.2261
9.12674
58.1116
-13.6933
11.1744
63.6698
-7.47373
32.8743
193.506
-16.0412
166.132
-18.9242
8.53791
-13.1842
2.14582
52.3781
26.7598
53.2956
-4.34209
14.6955
-2.1882
51.7049
16.4147
95.5247
-12.8858
138.815
97.0653
-6.337
-21.4774
7.22379
131.251
53.2423
23.0794
24.4004
22.0951
37.4932
28.4752
53.5017
46.0295
4.00188
218.001
38.1798
38.7147
39.0987
8.70437
43.7938
123.42
103.452
44.9122
22.3665
-12.0803
11.3856
31.3263
20.4422
28.2736
25.4372
-29.5306
-7.36463
-16.2723
9.48795
376.49
29.6224
17.2445
-29.4512
76.2332
23.6826
-6.20234
67.421
3.85532
6.58202
-13.6284
-45.7555
-22.1647
12.3289
5.4718
-20.8071
-6.52138
40.7801
5.86976
46.5031
19.0446
-20.0478
-16.6924
78.1651
-5.15639
24.6026
6.09011
47.4924
14.6032
245.168
-13.8088
-3.1619
-2.10255
49.6614
145.793
7.92885
20.8258
11.0209
-13.0558
29.4258
55.5028
-5.99506
5.53481
-19.2634
6.9188
27.6303
11.5795
-10.3708
58.6948
-9.07292
6.78994
43.0004
35.4254
37.6995
78.4468
37.7298
412.051
25.8414
-14.977
52.5409
-8.07106
24.0731
31.7891
22.4404
423.561
64.1958
102.725
14.45
52.8875
2.17797
-15.3666
59.4176
71.3887
90.4839
6.08801
21.0826
-7.97996
15.6333
44.6432
-2.56441
41.8157
51.998
-0.228487
-4.68654
16.4828
34.1658
-1.66297
29.7616
-24.3002
-13.9545
10.137
141.87
42.3843
1.5012
99.2381
23.8401
29.561
48.1483
43.9913
-22.928
33.2525
7.8314
-6.62269
5.91961
8.66401
95.3955
5.84033
29.7211
39.1118
22.5043
-34.308
441.99
-0.0699766
44.9292
46.8742
-8.35515
26.7145
23.7026
-11.4279
46.0192
5.55647
9.64208
131.857
3.6524
-22.0222
60.493
30.3787
42.0513
-11.8384
18.1679
183.361
52.1597
33.3453
34.8383
27.6591
33.6805
27.1144
19.2885
35.7414
31.473
134.218
-6.48487
51.2096
8.49988
96.4858
25.8905
75.9372
19.284
36.5562
16.2937
-15.0387
15.0833
35.7221
224.205
-18.4444
0.680323
7.24952
17.5357
87.0947
27.5525
17.7382
40.1701
46.9528
-0.795804
161.91
187.811
4.84778
-43.5861
22.8352
21.6834
71.8029
41.6239
43.5171
17.1705
8.99627
42.3847
0.163687
-15.582
-8.80339
20.7889
10.6987
328.427
78.9505
339.674
-7.97996
20.2254
33.3988
25.5466
13.7047
37.0055
48.4972
15.9282
7.92885
15.2036
7.27281
-1.81144
25.4009
-9.89311
-17.3058
34.6068
111.169
-18.4432
8.66401
7.31442
20.8329
43.352
50.3562
23.9674
-3.7326
15.0596
16.2918
-19.0304
133.01
31.8817
-12.1033
54.8255
31.1959
21.4401
74.3024
-2.05758
47.8933
-35.673
-10.9726
20.519
30.4516
-5.09928
4.14181
59.3762
-11.8172
5.3252
5.29748
-4.136
-8.26524
8.91848
84.2803
-25.3594
-24.1302
0.547796
50.7339
37.0952
4.15445
-36.3221
-15.8552
17.4764
-0.272472
-26.1703
14.964
12.0129
17.4572
9.40788
31.4654
41.2413
28.4752
-12.2276
47.8795
-9.11659
23.0983
298.675
19.974
76.58
-25.0288
15.6828
27.8431
46.8023
24.2975
46.7294
-2.70994
9.51156
-3.94499
14.4597
-11.4169
5.78481
-3.29369
13.2661
5.42485
14.6299
-33.3553
-13.6326
10.6409
3.04598
-15.5727
24.3175
275.699
-27.1512
72.0902
-17.226
-41.7394
34.8294
0.324098
-2.66367
-17.017
-20.8071
-27.1361
3442.21
35.1257
-10.9968
-2.71541
4.40359
3.41024
45.0669
28.8562
183.536
47.2743
-7.42302
-17.4307
-30.4999
37.3935
-51.4798
-8.95689
28.6723
13.1665
-16.0465
17.2726
-5.30532
-20.0802
-23.2523
61.7685
6.9537
776.277
-18.4368
136.433
-26.9557
-9.20664
-9.95984
81.1518
-4.30063
2.04829
60.4988
-23.8971
9.83825
46.368
32.4999
25.8476
12.7841
2.4603
-4.22396
-5.85069
12.7347
9.80292
-35.3962
44.7541
-31.7965
8.53432
19.5073
10.6851
4.90296
28.0236
-28.6338
-15.4165
42.5261
-8.48254
-17.3058
23.8822
28.4461
222.013
36.206
30.2825
197.945
-3.92997
14.7285
2.12258
9.12674
-7.48073
7.56332
10.6696
-15.2823
-30.055
18.6923
-16.8441
71.6921
31.1959
-2.92273
33.5497
120.982
734.906
19.413
-0.095732
-3.28159
-1.35115
11.6381
34.555
-17.4606
-13.6912
-17.1636
-22.8029
-17.1913
27.7231
38.5864
584.257
1.82134
-8.49285
24.5955
96.1252
-9.23618
33.347
-12.7121
-28.8258
1.01139
6.23197
-24.6353
28.1776
29.9565
27.0054
6.21282
5.63408
-14.6284
-0.983227
14.1463
1.05188
-1.62032
17.4761
40.8809
-21.1573
21.0284
43.4074
-9.74439
-0.718824
-11.0807
-9.95984
-40.6625
222.461
-2.41971
13.6472
17.1063
43.5714
-17.3503
5.23289
5.28779
-26.9273
101.786
8.8945
-18.9691
-4.68654
31.4753
54.7805
12.895
-14.9299
-30.8211
-8.60371
31.1399
-24.7357
27.5882
91.4052
36.9039
31.3785
-5.28706
137.68
13.7173
-9.07292
158.589
-3.85125
26.0551
28.3291
378.297
35.8558
37.2377
46.4561
26.2525
18.8077
-6.197
-7.47373
304.614
21.0923
10.5812
21.4401
29.3248
-9.55384
10.412
-1.93979
22.7605
26.9092
20.519
36.0738
-1.35115
34.555
-5.9192
-22.8029
3.42341
8.98246
29.2161
91.3774
4.62561
2.10673
11.7922
41.3636
38.9692
36.0136
6.78146
19.3504
50.3273
194.874
22.853
51.6276
32.911
165.172
60.5796
-10.0111
38.6894
76.4881
63.1757
11.658
26.5408
80.7485
8.78082
0.56694
22.663
33.1875
39.8841
32.3249
30.2248
43.5714
20.131
45.6183
22.1544
10.5541
-3.1619
22.013
-2.10255
6.55786
35.2235
6.05479
28.3221
61.6207
3.81076
-6.45821
201.292
40.5102
5.24934
16.7792
-4.27091
8.94631
14.0062
63.2791
196.296
15.3277
15.8661
-17.5729
-22.5919
22.307
58.3142
1.61009
182.033
-2.11765
78.3153
71.2816
36.9065
106.532
9.30035
33.6848
24.3854
66.8032
27.4507
-41.413
-0.832417
-31.9249
-9.09858
-4.94991
54.2522
7.96281
-6.97334
9.764
8.77637
108.123
20.3177
-15.3067
400.725
245.115
312.2
258.169
22.4361
17.7441
-24.1302
15.5403
46.4655
11.6507
229.647
21.2245
1.60159
24.4294
31.8306
13.8869
34.3238
151.811
17.2308
57.2498
25.4147
65.8461
19.3502
36.3058
36.8406
27.8543
168.617
-5.24364
41.1641
46.7294
21.6529
24.5041
-3.94499
-15.165
479.924
7.95071
40.6389
5.75383
31.9767
16.7626
61.9919
39.158
37.1187
50.9777
33.219
3.14466
8.69004
25.5348
-15.5727
21.5591
24.3175
-5.4109
20.7219
30.5274
6.71836
18.3921
8.82777
19.1543
20.9186
27.3922
15.1562
-13.708
-6.92932
20.0622
35.7815
28.6397
-37.0155
24.6026
-7.02835
61.3605
66.2331
19.3269
5.14637
164.689
-6.5606
57.7123
21.0473
-5.4111
172.477
475.177
8.26289
-15.5518
29.2658
-13.4913
145.654
31.4351
-9.94779
17.7544
-24.802
12.6378
22.8239
34.332
-20.3173
-2.58039
-16.9697
27.9292
17.0847
20.3507
13.367
468.273
52.0783
144.319
35.6743
7.20648
28.0626
20.6373
115.333
9.84787
53.6847
-8.54493
-13.7787
100.367
-24.4286
28.7833
22.3931
51.0663
6.444
-8.09022
95.0046
130.87
112.119
18.3528
66.6974
29.5332
-6.61879
30.1192
20.2286
-10.8381
132.344
-0.862671
-3.13836
1.60159
0.0665784
39.3268
21.3832
9.40788
23.9692
52.4857
-20.2506
47.7425
42.2573
46.0295
2.12781
51.2983
34.9665
9.11362
489.822
40.9615
39.306
46.7863
48.6034
61.0083
48.8669
-0.196856
2.03668
25.4372
556.249
-11.787
60.3837
9.67424
10.8703
31.1403
41.3931
3.15862
2.44101
-5.44798
-8.04191
34.2619
17.3324
17.1063
43.5714
163.684
20.2254
-8.18661
21.201
160.694
361.466
2.80973
13.5511
63.9293
22.2653
-22.4262
68.5044
-10.4778
21.9295
85.8342
16.7792
-2.39685
8.94631
34.621
20.1755
48.2451
34.0683
-36.6077
36.206
20.9121
-6.32852
144.2
97.2696
15.2107
29.7211
18.9892
181.541
57.7005
41.245
37.5484
23.7881
-5.91198
-1.94404
31.8107
-11.2219
4.76331
21.0923
8.32167
19.9545
18.5571
32.9008
7.76802
26.9092
71.1188
22.9553
-5.09928
45.3713
10.1921
-6.21616
10.6716
52.1769
18.4265
25.9122
52.086
604.554
3.29628
31.8064
-12.241
5.85486
-3.20034
20.7489
-22.0825
4.90739
319.603
277.972
-11.5169
11.311
46.8231
8.26475
51.1904
31.8967
25.8432
5.63408
-1.5099
14.0093
60.9979
74.1405
26.8465
497.326
203.632
-2.54002
-12.4282
44.7096
33.6838
230.445
41.1072
22.63
179.713
29.4522
168.829
31.0594
0.454441
51.8833
33.8648
28.7053
105.065
20.5107
26.3846
-18.3479
39.158
16.504
-6.13636
36.8778
27.4307
112.095
34.0371
46.4776
10.5256
-9.95984
50.0473
0.174223
12.5728
30.5138
24.8287
-5.38251
13.5864
412.935
82.0696
-38.1717
-29.3988
3.2723
14.764
6.55786
9.80292
9.58143
31.6357
-5.55957
-0.836013
-21.7222
-4.30741
16.1474
-34.1061
20.5273
-13.6412
215.094
-2.45153
-8.48254
1719.95
35.1266
34.0683
15.8661
22.7862
23.6565
14.8107
16.6026
22.7373
65.1968
13.134
7.56332
177.461
144.255
35.6298
49.7409
82.9364
49.9366
2.69947
34.947
11.0609
49.7674
-3.81386
40.0277
11.1487
7.96281
41.6231
323.161
-4.32091
20.3177
27.7969
61.5195
23.975
24.3101
-8.49285
-22.2561
-16.3188
10.8582
7.90258
19.8999
-9.6428
-16.8
26.2084
27.0054
21.2053
18.7782
20.221
-3.73625
-33.369
15.8834
23.5166
55.3998
30.2388
28.7205
38.1798
8.7296
14.7358
-23.1548
-4.93191
35.5579
6.9537
22.9024
15.2964
-4.1222
-25.0817
32.0228
406.083
-25.67
36.9288
3.92236
40.6838
32.3878
-14.5267
6.09011
26.8777
23.9736
14.6581
-6.31254
162.568
-4.68654
38.9716
-7.06368
7.70736
-1.81144
66.6304
221.906
18.1814
31.1399
-19.1135
18.6533
-23.0116
-6.04622
-15.57
28.9988
1.43489
50.9349
-15.993
9.96912
-5.32479
-31.9622
5.84033
-28.375
35.8558
14.7489
22.0933
-5.55514
-4.32293
382.02
-13.1884
30.0076
-6.48108
71.6921
25.1883
23.7026
-9.55384
-10.2027
26.9092
-16.3437
-8.97666
34.555
-28.705
5.3252
-4.06226
17.9717
16.4147
108.643
-10.3669
-20.3821
-10.6966
3.88228
38.9692
-38.9491
-15.7073
21.6261
-25.6272
-0.272472
9.43691
41.2009
0.768483
26.8275
108.733
58.1079
-18.3765
17.7574
72.2423
10.8958
437.989
52.8875
24.6668
29.611
33.0144
35.0548
5.79642
27.5653
21.1434
33.9729
22.9567
20.131
25.0036
-7.88557
39.021
-21.3051
24.9491
140.326
19.6763
3.36436
7.92885
0.211099
148.114
175.055
33.1739
61.1249
-30.3579
6.97348
-7.92028
16.2891
28.9988
-7.93544
5.14155
43.4387
75.8362
39.9542
-1.57665
16.1603
5.51908
26.0551
31.5951
35.8558
24.1193
35.2117
-14.977
45.0446
8.79553
18.4509
-15.0625
39.307
21.6299
6.09974
48.0625
53.2993
-32.0426
27.2786
21.287
87.9854
22.9553
17.3895
21.0084
25.1847
-2.46803
21.916
7.18214
14.6678
23.975
40.4605
7.04441
22.4361
25.2403
9.60299
-5.0744
43.2377
42.7174
22.8951
13.7282
10.9719
148.118
44.949
294.997
15.5831
13.156
22.0951
44.9895
-10.3536
113.472
23.1873
6.85553
29.7283
48.0598
37.2134
46.8023
290.859
89.8898
34.7714
30.1263
-3.94499
6.96344
-14.8299
59.1704
24.8173
27.5204
33.8648
13.2361
-7.60027
320.613
31.4965
7.87417
6.15601
-19.2548
10.6409
23.6826
-0.702155
10.6643
198.606
0.211297
-5.51501
15.9523
47.7273
3.38869
14.4826
-4.52603
-25.9128
46.062
20.4643
-9.56274
2.84895
46.4023
12.6369
-9.12277
29.1437
21.292
15.8777
31.5105
-15.5351
58.4
21.77
30.1487
-11.8339
181.232
73.2628
35.0616
19.2694
19.2065
11.4841
45.6183
35.2179
54.0135
29.2947
13.7047
35.1314
112.215
34.6689
23.9791
4.18072
-5.84565
-1.81144
-10.2063
-14.2259
10.6851
39.268
-19.2634
310.671
-6.19966
36.495
112.005
16.3859
107.157
36.4808
60.5689
-12.8211
-1.97719
17.0847
27.847
22.7373
27.8674
44.5821
43.1191
131.252
12.5437
-17.1564
18.6923
22.5113
14.1336
45.4551
25.5737
-8.54493
55.5617
3.56462
2.91572
-3.81386
4.42042
-0.095732
-3.28159
105.471
-12.7248
1.28011
-36.18
14.6784
24.0381
20.2269
14.5407
161.117
21.4922
-16.6339
-10.6966
-16.4603
694.564
-4.6108
11.8542
-24.6353
-13.0519
22.4602
-14.224
9.96095
-3.71058
98.9318
-23.9987
-45.9608
60.9979
-2.69625
26.4907
154.283
10.0688
16.2259
7.23955
-6.28816
3.48019
48.6763
-7.11771
29.9197
3.39954
-15.5351
26.6505
-19.1147
-19.4595
13.2821
1.28456
2.44101
21.9363
52.6481
29.4394
77.3654
30.4509
20.8544
24.8308
160.686
27.7217
19.3269
38.8796
63.4898
34.6689
46.4679
82.8915
5.8333
41.006
36.6453
-12.3518
31.2999
48.3529
-3.83552
35.0845
63.2942
29.4076
32.7469
-13.5576
1.39342
17.2017
-2.87456
176.761
19.0381
23.6565
5.51908
12.9366
24.581
5.35822
7.74478
-3.99172
20.6818
33.1584
-17.1564
-37.5513
20.5663
23.504
37.9589
61.181
17.692
-8.15654
-5.80571
-31.9249
-7.22451
92.5015
-7.592
26.7035
-12.5955
32.2528
17.6884
-19.3346
3.17535
12.8215
14.6784
18.4159
22.1009
10.7925
54.2952
-22.2561
32.4069
30.1192
18.3545
11.6507
1.15926
-10.233
2.48384
-30.2575
18.8072
19.3313
11.2819
-0.393692
89.9671
24.727
6.51304
19.7685
59.1479
838.317
64.4167
187.15
-0.665958
92.5195
37.2134
54.2985
0.378555
74.6141
3.20557
440.709
-2.24813
16.1478
13.2821
8.78082
-8.80339
31.3066
33.1875
231.039
-3.28233
17.1063
32.327
44.4939
114.959
63.3289
37.1469
28.6972
20.1389
16.6381
32.7948
46.4679
2.30665
-37.2702
106.598
-5.55957
182.822
15.7592
172.041
-1.96145
8.84755
93.2793
-15.4317
29.5044
60.3052
0.873574
56.8208
-1.57665
10.5381
18.5588
24.581
102.81
42.8599
50.2043
-3.7326
30.0521
25.6621
-0.289781
5.55222
29.9367
16.0077
49.9366
57.4358
72.9051
-4.58055
3.68241
-35.3355
41.9017
16.7709
30.4516
4.27105
17.2603
-2.92634
-19.3134
16.5696
12.8043
29.5972
-10.1393
22.0369
24.3101
-2.87066
116.425
-12.5707
9.50448
203.887
16.1518
83.4703
17.4764
27.8385
1.94064
-34.8388
32.4497
179.948
40.8358
34.0974
-6.60542
60.9979
5.87594
38.0909
36.3058
31.2184
16.6099
16.2006
201.215
-9.63827
39.306
-18.3621
43.0381
-3.87041
22.63
-39.5522
-5.79469
45.1402
42.3038
55.6314
9.50197
17.4609
-13.2225
28.2587
2.26683
12.9211
22.1262
36.1411
76.3225
-0.603473
10.5422
-34.3133
62.7885
-5.4109
-6.53645
38.357
29.6365
-9.91289
45.3912
52.7778
72.7145
15.1562
-38.0708
75.5296
14.44
48.8999
-9.91598
15.5212
39.5951
58.564
213.16
294.869
164.529
40.895
-36.2976
24.9491
37.0055
20.3862
83.3946
22.105
13.5511
12.895
-1.81144
120.978
8.26289
38.6362
-28.4839
8.84755
27.5335
34.621
3.30895
7.01561
28.4461
42.103
41.8282
-3.45072
19.9084
7.39314
-7.6781
11.4625
67.2024
152.048
7.56332
-8.07106
33.6848
-5.59966
-15.8514
0.477542
34.9441
-1.04866
4.96193
110.386
4.78978
-7.56199
82.7307
28.7833
31.7634
17.3331
347.524
-17.4606
16.5696
64.8233
7.04441
174.235
15.87
-12.8858
60.5179
-12.7121
-19.4555
87.2184
109.306
-0.272472
37.5479
-3.77669
9.02174
498.915
22.7927
20.2407
3.02931
-20.451
-36.1968
-3.18119
0.174223
494.208
-33.2674
-7.25657
-10.7765
40.7458
12.7841
-26.9273
-31.2729
-22.9646
12.89
-6.5606
14.6088
-8.93774
-12.9074
-16.804
34.4998
38.6362
-13.4913
125.475
27.5882
10.6669
-9.80951
5.14155
54.6831
15.8661
62.443
-5.32479
158.589
63.5364
67.6845
220.876
35.8558
16.623
7.5118
18.8077
40.6547
10.9546
-11.3144
39.307
131.207
4.76331
21.8256
76.1764
27.9275
145.345
29.9193
-3.47638
7.40053
24.8294
30.508
19.1343
10.1921
8.77637
8.79755
125.265
42.3345
22.0369
26.1842
-20.3821
54.4821
-8.35894
317.327
5.68878
56.1934
21.3832
23.0794
11.2819
145.783
22.5007
-1.5099
19.6315
109.724
14.1703
-9.11659
28.7205
40.0539
81.8182
-15.6585
922.731
7.22832
3.69874
14.9271
3.62586
81.623
24.5041
378.365
6.96344
-20.7872
-5.45959
29.1854
6.07664
27.5204
163.175
23.0831
3.86575
123.584
127.584
-14.5998
91.6319
33.3706
6.0001
71.7483
6.9821
6.89279
-0.702155
-36.1874
-8.42599
-7.28497
-20.5075
-17.7808
21.4904
-5.07988
27.5684
7.80017
5.24813
36.7625
48.8894
29.3955
26.8039
23.8104
24.5371
46.306
51.1285
-25.7711
9.61002
26.7048
16.3829
8.13701
20.2254
27.7766
-15.6829
103.66
8.8945
-11.4729
8.43193
0.432588
-11.0333
380.212
-27.0729
5.06292
53.6287
46.4788
20.5273
124.576
12.6793
128.31
-22.1914
18.0343
108.593
-5.80404
63.9364
29.7211
24.6114
-2.11765
25.8414
-7.48073
-1.80701
16.2918
22.199
3.69972
20.6373
30.4626
34.9441
4.57354
29.3248
9.18682
20.549
99.9978
37.3856
21.1376
-5.22852
6.444
-0.59396
10.9303
22.1641
6.72729
-0.451849
0.877476
0.232663
17.4144
2.00821
-0.386168
13.5248
16.0039
-8.76056
-11.5169
324.28
13.8869
-3.71058
26.2488
530.725
15.8834
0.253744
39.9649
38.7147
48.469
18.0747
2.56435
52.2059
9.74889
61.7219
31.0233
35.7485
-0.196856
27.9385
-11.0818
38.5557
0.454441
176.294
51.1941
3.64412
13.2661
9.76309
29.7877
27.7484
116.57
251.659
10.7302
27.5075
44.2973
-11.9466
-30.5652
57.1663
74.9172
-8.41051
23.3644
23.0311
-4.10757
-2.38399
-8.27417
32.1832
37.3309
-17.059
-40.2546
14.5432
0.24756
85.3657
21.2702
-21.8115
47.7368
5.28431
16.518
-26.7795
86.6207
11.5483
-24.7369
4.90337
13.2821
44.3881
8.0632
18.1882
40.6838
11.7731
-22.023
-9.13064
-6.10589
12.7292
18.4062
-13.8088
-3.1619
8.8945
20.3862
12.1801
8.98656
-3.31554
-22.2777
-2.09752
-1.81144
8.53432
-6.72964
87.5218
29.2658
-11.6173
29.8977
81.9361
14.0062
-26.6761
7.01561
22.8239
28.9846
34.332
19.0381
21.7825
-20.7178
12.9366
11.4929
35.3637
7.10075
16.8821
5.68926
-17.4414
22.4404
9.39287
55.3631
22.9663
44.3144
64.5437
-0.660273
-20.7982
-17.699
-20.6805
-7.22451
17.5389
26.1412
90.4217
-44.4547
127.83
-53.5261
-21.2087
158.723
5.30807
-28.4357
23.975
-11.6962
31.8064
-2.87066
-46.3039
18.8748
-10.0851
-13.9811
36.217
-13.3909
-29.9185
-5.65075
-36.7128
21.2053
48.7633
12.7248
3.76002
-14.1017
44.1313
27.2888
33.9869
16.518
-28.6536
24.7765
-18.4368
-17.2407
-25.0817
30.1487
-3.18119
25.6844
92.0035
-2.41971
30.5138
240.346
80.8245
6.09011
3.26444
19.3814
-4.13744
232.05
-28.8013
68.0526
29.5092
14.764
8.43193
29.6013
7.92885
-35.3962
193.091
4.78619
13.8851
36.922
18.0214
1.5012
50.5124
25.8129
14.0062
-17.3058
5.14155
-5.28706
64.5918
71.8133
11.5418
106.115
-26.34
12.9366
35.8254
35.3433
11.4929
-2.11765
25.8414
30.0521
85.9173
35.5588
1.8966
10.3855
49.5511
85.5468
1.69056
25.4045
3.68241
107.094
2.34061
15.3862
-15.5865
-11.8172
14.6955
-17.1807
12.7937
35.2194
34.8383
3.29628
146.124
49.6032
-7.2636
109.244
40.8433
-20.2084
-8.21107
25.3743
9.09786
24.4294
73.06
345.597
32.4497
37.5189
27.7173
33.7451
34.0974
124.716
42.2813
313.223
36.2168
15.691
54.0912
94.9114
75.6529
57.8281
63.6689
-8.99178
43.0381
7.63749
26.0401
27.5782
237.834
-9.20772
-20.1603
55.6314
28.2426
407.267
16.9842
13.0145
58.2437
58.4888
63.5209
19.1186
-6.96245
-2.38823
36.801
36.7792
-23.0689
30.9294
53.9993
47.2653
16.4925
5.78589
-15.582
-10.6775
201.847
22.663
-44.5118
39.5951
6.09011
82.0696
361.36
1.18372
36.1935
38.8796
1.64558
37.0975
-22.2777
14.7691
11.307
4.78619
-2.98151
-6.18147
23.6436
-2.39685
483.085
-2.45153
33.2525
65.9274
36.4808
-5.72532
26.0551
236.35
29.7211
-9.12181
1.63048
38.9599
-3.7326
99.3926
-2.44887
-4.03791
1.80409
15.4701
14.3293
356.898
29.3248
21.6564
198.585
15.2643
28.7833
28.0153
127.903
-10.8507
8.31806
1.28011
-15.5653
10.9474
-5.93633
-35.932
-17.6356
63.2664
35.5545
-12.8858
18.8748
3.36196
0.406318
14.1299
4.35791
-29.9185
-7.52482
26.8275
1.91162
50.2061
0.0118849
-1.5099
-2.85729
44.1313
25.4147
18.9944
28.7205
40.0539
-13.7592
39.0987
240.571
5.35426
-13.1679
-53.9694
26.1715
87.9588
89.1193
-5.81905
11.0719
11.407
36.6816
-35.1528
261.779
63.8499
30.5794
28.2286
5.51819
55.8734
64.1319
-0.374064
6.77744
26.4006
-30.5746
-14.4256
35.0548
16.3209
306.001
52.9397
33.9729
22.9567
8.88664
41.8702
9.03592
-4.43848
-1.28783
-6.09803
-7.72475
-0.938403
187.839
-9.15923
40.3934
-8.60371
282.425
57.3768
-13.4913
35.5199
8.94631
-4.32559
85.2208
-15.4317
37.0007
32.1943
25.2364
64.317
19.0381
27.4047
462.791
48.9439
22.2248
32.1076
106.578
23.9674
5.63773
43.1706
-28.4008
-22.5588
14.9441
13.141
62.3217
42.0549
29.3248
7.31275
488.299
3.68241
56.8943
43.0078
116.659
13.6414
17.2603
32.6809
-6.21616
-19.3134
-9.66733
5.30807
29.6603
138.293
-0.768977
-19.1925
59.9174
-17.8632
-9.13767
-10.6966
31.9933
6.02852
-32.5739
193.639
1.60159
-18.6741
22.4602
30.5757
27.7173
13.4826
-21.598
59.1239
44.1554
8.1058
45.6761
3.49142
19.431
31.8097
22.4234
26.1147
188.445
35.7485
-26.4338
6.96344
-39.5279
28.2736
19.815
-14.5381
15.1242
1.99169
-5.72621
32.0068
14.7952
6.0001
-5.08839
-8.09974
14.3122
23.6607
-23.0689
4.69247
50.5544
11.3516
-0.914247
30.8607
168.317
80.9985
109
-20.9888
-15.7114
-2.46358
-27.5441
101.374
23.0175
101.665
15.2322
0.467914
-4.23183
-6.85552
12.7292
35.2728
2.4603
-17.3424
22.105
-7.28517
406.449
-31.7965
10.4084
12.011
23.8036
34.888
-20.9876
7.40888
14.4697
25.6595
0.887786
20.1755
53.8673
24.698
-10.3708
6.22099
17.164
14.2862
61.7411
12.9366
17.0847
172.15
35.8558
14.7489
106.837
30.0521
3.17333
426.997
3.67816
108.647
16.8891
12.2596
30.4626
10.5812
4.96193
37.2978
4.78978
-25.9652
-5.71793
11.7109
80.9785
12.0662
-32.4319
-5.9192
16.0976
-28.5628
31.8064
-10.3669
-12.8858
15.5403
22.6229
52.0877
0.406318
-11.9592
47.4614
3.81471
-19.8462
52.5114
24.3747
26.6011
227.653
51.6276
37.7351
38.0909
52.1253
34.1468
27.7369
10.5256
15.1562
-9.95984
0.56694
8.81783
-22.3146
27.5653
36.136
-5.15639
35.8469
2.34198
5.1385
8.98102
-11.9347
17.4528
250.649
32.7948
14.6088
199.084
5.8333
26.0135
-41.1668
-12.3518
27.5517
21.7696
-7.86913
-11.3318
3.22535
-17.2906
42.5261
-8.48254
-9.80951
164.437
9.70546
-2.87456
-20.3173
4.91587
29.8032
60.1883
39.0914
7.74478
125.319
8.97482
-18.7251
14.4177
-19.0304
11.1744
50.5514
-1.85153
8.51145
45.4551
105.773
39.1719
19.7823
110.504
20.8865
8.16855
5.52647
90.4217
32.382
-1.48039
53.2956
-17.4606
6.92348
-4.06226
14.6678
-2.26194
-12.0134
-45.4294
5.56948
-14.7599
-8.82253
-0.386168
-8.96401
-13.8333
-6.48487
-18.1309
-48.9982
-17.9722
-1.28345
-33.369
-27.2202
-10.2166
39.6091
-1.26453
32.5576
9.11362
-2.54002
0.690288
48.4578
3.69874
2.25262
31.7937
45.7923
26.3381
-4.88202
21.0189
14.2181
35.7446
28.6994
6.01667
55.6986
53.7148
-12.5555
-2.64741
-1.52654
18.3706
64.8295
30.3764
50.1915
20.1435
11.4841
47.3196
30.6258
16.4773
35.2728
29.2947
34.3194
27.6352
55.8382
28.5436
-41.0184
5.39875
9.43295
-8.33228
10.137
31.2999
130.465
-7.86913
241.331
-8.48254
-24.802
24.698
25.2364
-18.4432
33.0269
13.0153
3.56629
27.847
-10.9959
3.50455
33.3377
0.0155332
69.4075
36.9065
5.57379
10.3855
134.27
15.8179
-8.15654
-37.6648
-10.2027
-11.3101
5.89395
8.16855
7.96281
-6.97334
7.88994
21.4365
-15.5865
3.17535
14.6955
29.6709
-21.0026
17.9717
8.91848
22.4361
-4.74472
-7.2636
0.547796
25.8508
69.7468
21.774
-32.1316
37.5479
31.8306
19.3313
27.7173
7.50815
21.6666
26.4907
45.5871
26.9354
23.7221
-2.54002
22.1402
10.7018
34.0371
-0.374064
-19.4595
-5.05526
10.6919
47.0259
25.6913
15.4583
26.4766
-8.90242
363.085
13.7592
42.7691
6.80592
8.0825
7.26778
12.1801
5.23842
7.92885
41.006
-18.678
231.277
-15.5518
29.2658
-24.7357
256.66
-17.3894
-9.79435
-0.577463
64.606
40.7488
15.3277
15.5913
123.986
27.4047
27.9292
223.232
32.1076
33.4896
69.356
20.0399
14.7027
-22.5588
20.5663
3.77067
-8.35515
22.9663
59.3069
6.4476
-26.8972
-15.176
23.5304
35.5415
4.01989
56.1263
-23.8963
26.7598
28.5047
2.69586
-28.6838
-5.9192
7.17155
95.1895
42.3345
3.29628
97.3987
-4.74472
-22.2561
-29.4373
193.163
67.8727
6.78146
14.1299
-4.0206
31.9257
35.5787
-14.224
41.8201
206.185
12.7248
22.5007
-16.5024
29.0018
-12.0907
5.87594
49.3353
28.8095
6.85553
6.31249
20.3468
29.9357
142.364
16.7443
-0.835871
30.1263
5.42534
8.8375
20.4422
29.1854
-29.5306
29.3945
24.9572
-1.97807
11.3921
0.392764
661.348
31.4965
47.2296
20.2661
6.9537
60.3837
19.0446
-19.1147
3.02931
32.0228
3.15862
-48.1588
18.1882
7.67049
10.6987
45.5063
84.7988
11.4841
7.01257
18.3514
56.8082
5.14637
-22.7173
-4.68654
-12.9074
-9.30771
81.6229
-8.60371
1.31479
3.66075
25.7141
50.1758
-8.07373
23.3766
241.315
8.88968
58.4312
36.4808
45.5764
-5.32479
16.1603
-5.72532
5.44036
133.277
198.387
86.4556
25.9933
25.8414
-16.8511
5.68926
-49.0155
-18.8106
-3.79654
69.363
2.88925
6.09974
1.21088
2.69947
-24.5464
96.619
328.233
23.1611
-9.46606
-10.7215
9.764
135.755
-30.5578
125.265
-26.5511
-0.324718
7.10839
402.155
-22.9406
86.1543
-17.8632
13.6663
23.9767
-1.46775
3.03333
25.3743
7.56284
28.8795
6.21282
-11.2068
3.35444
39.3673
19.1048
10.2612
-1.62032
23.0983
-15.6333
7.23955
-38.1473
-12.4282
31.5912
26.1875
-11.3098
184.697
228.777
-26.4338
16.3338
-7.33365
-21.4144
-22.0344
2.46838
-9.25271
1.77006
-5.47452
-5.22943
18.5433
16.504
0.377903
91.3151
-13.7219
19.9344
-17.5688
-0.580145
297.047
20.826
-7.38907
-17.7808
19.6163
-41.5889
183.149
25.459
0.324098
27.3214
29.8347
-15.8917
33.2839
-15.4741
-16.619
4.78086
-53.6706
34.6184
27.7731
66.3375
31.5105
5.07964
43.5171
2.17797
5.03269
12.566
32.0333
31.3135
26.7656
-27.6452
15.2322
-8.90242
-13.6022
22.0995
31.5247
-23.1791
3.2723
-9.59882
-10.3087
3.36436
-1.44148
5.39875
3.81076
1.03805
-12.3518
21.9295
53.6287
-19.1135
48.6383
-17.3894
-6.04622
-2.86035
1.43489
132.578
-7.16113
12.118
-5.32479
8.66401
-11.3475
-11.4262
22.7069
24.0989
361.451
93.3078
106.837
449.843
-1.94404
-9.34779
32.8743
0.477542
70.5513
15.8179
265.934
14.1601
-30.0508
13.3902
19.413
29.8893
11.7109
-29.4621
66.4141
-9.94311
-47.3035
16.8139
58.9735
-46.619
16.4804
45.3839
-13.9811
281.72
-1.80749
14.964
-17.9722
9.96095
28.1485
42.7098
26.2488
1164.16
2.76491
49.7535
-2.69625
266.371
26.8465
-2.13078
-36.2732
-3.05784
24.0949
31.8097
329.77
-0.122273
10.4085
18.8819
-15.1894
18.5682
154.748
-14.5381
172.546
0.59431
-41.1118
-16.9706
148.199
65.9851
52.2765
-5.98482
4.12603
-10.7106
256.233
-8.09974
31.1788
33.031
-23.0689
31.8137
368.842
-2.41663
60.3837
2.17797
29.611
-25.0817
18.9043
151.21
4.31507
31.3066
9.54455
-4.29378
19.2694
-25.7711
440.645
2.34198
43.7443
33.3439
17.4528
27.6352
-11.4729
437.593
33.3494
-20.1821
54.4105
-15.8285
-31.0925
51.9146
8.6511
-13.4913
-17.3894
-0.424017
33.1557
34.621
31.3785
51.1986
34.0306
1.16774
12.9366
1218.36
48.4617
88.3296
115.797
41.2965
-28.4008
5.55222
8.51145
13.596
-17.5298
70.1658
14.3323
26.0534
1.04165
3.68241
2.14582
138.585
15.5154
4.56993
1.28011
33.1604
-13.4155
-2.1882
39.0307
-0.38787
21.7198
68.8886
99.2728
-8.49285
4.29593
123.302
7.90258
38.6406
-12.1071
366.053
5.34973
11.311
84.3044
50.6117
24.727
17.7574
35.9112
37.1073
24.5265
5.03269
81.1518
57.5436
174.462
56.4617
37.9492
14.5088
307.988
37.092
-13.8088
-0.475828
14.0541
16.4828
-7.06368
-12.9074
78.4873
1.93669
2.91212
8.26289
12.5592
-11.6173
-13.2058
-36.13
23.9388
121.237
-17.8529
7.05709
-4.22878
-3.413
38.3549
8.09505
96.7451
82.3558
29.8032
54.0839
47.1002
18.3452
16.8821
41.2965
57.5213
-5.91198
18.6707
41.252
-8.35515
382.787
70.5513
13.9439
21.6564
-18.8064
66.2646
-8.90379
4.27105
30.3787
8.31806
6.92348
247.08
-13.4326
-2.19878
-8.26524
-2.32592
13.0657
-12.241
315.076
0.547796
504.53
6.78146
-4.6108
30.5948
130.912
105.014
-13.147
49.4942
4.33875
30.0226
29.9969
9.7345
-4.73136
34.761
97.7052
41.839
-0.640734
-10.0363
-8.68004
82.191
65.5429
-27.7324
18.6753
11.1221
1.0382
30.1263
-9.56719
21.956
7.65888
-10.17
386.512
59.3795
31.9908
19.335
43.2211
-0.104007
30.1327
1102.34
41.0321
83.9704
19.1186
6.15601
-4.3516
89.253
18.1605
27.1813
260.45
5.8335
16.9738
15.5348
53.9885
12.6085
73.4127
38.5658
3.59774
31.6667
-19.6398
37.032
27.6294
26.4845
14.1512
40.0108
8.17356
137.692
-5.96009
33.8225
55.0931
56.0993
26.6596
0.0732424
-17.4307
27.7624
516.7
45.3912
-5.99626
11.4081
-25.67
36.9288
24.5371
33.1875
23.0175
97.9172
48.9654
44.5883
54.0135
-19.431
17.4528
31.3833
-0.938403
-2.25784
21.0473
32.0702
22.2653
280.274
53.2405
130.465
-20.9876
13.0311
-2.39685
20.1907
12.541
23.3766
-47.2908
8.88968
37.8165
8.09505
7.79368
-6.32852
13.0153
11.0626
56.4401
250.861
28.3595
31.6155
46.4561
5.63773
28.1781
23.7881
20.5663
13.141
69.818
46.1885
-11.4279
10.412
28.0453
-5.35044
43.7758
31.7634
15.5154
34.1269
19.5625
1.28011
-11.8172
269.569
-4.06226
9.04561
20.2269
21.7198
7.04441
9.31761
7.72893
-5.0744
40.8433
145.314
227.372
9.43691
35.5787
8.08688
39.3929
38.9617
129.675
-6.60542
49.7535
53.5257
258.875
838.317
14.3518
57.8393
19.9488
13.8088
78.4428
56.1726
-44.599
22.4234
14.8703
31.0233
67.6076
12.9216
24.1904
36.6816
336.741
50.7314
28.2286
1.77006
333.731
42.9062
91.4666
47.2296
13.6523
3.23397
42.5
190.474
-8.19842
5.04205
8.4406
48.6803
-22.2775
16.9738
32.8189
34.2755
160.81
-17.3765
-4.52603
-31.535
21.6992
65.4419
1755.81
161.417
32.8918
28.7665
51.485
70.8766
33.3846
-26.7795
4.16176
15.2964
-20.9888
-15.7114
202.563
-8.08577
38.8029
88.2553
-13.6641
9.89904
-10.7786
17.1063
163.512
-22.9725
17.5073
33.3439
457.858
20.1389
5.39371
0.935663
31.4753
0.432588
-27.8999
29.7616
37.5439
-8.60371
6.93699
216.672
1.78668
4.63592
-4.18731
5.14155
37.8165
6.49577
48.6226
5.35822
37.2377
38.9599
5.63773
16.9337
-16.9366
58.0476
7.5188
47.3292
6.4476
177.376
120.982
-26.3027
52.7456
53.1461
780.078
-10.4226
-20.9117
-15.3172
27.7231
21.7198
-0.451849
17.7441
-50.3671
73.2227
17.2729
-25.0777
16.0039
120.55
149.653
39.3268
12.0129
34.3238
26.2745
1.88595
-12.7543
-4.73136
156.575
14.1703
-5.36845
23.0983
262.021
18.1981
58.5097
20.9186
203.899
110.734
-32.4486
10.6919
0.174223
-0.545647
23.0175
-23.8971
45.2173
-20.1468
-36.091
25.0036
-11.9347
0.586235
33.2574
-33.9617
40.8457
13.5511
-12.9074
-7.71972
58.1587
21.6528
10.137
78.1515
1.15483
-26.6098
-5.70958
27.5882
36.495
-11.6836
12.6378
-5.28706
-3.14934
-19.447
-1.97719
52.292
-24.6268
20.8632
-39.599
3.35262
-3.7326
9.43739
10.6696
-41.5192
1.80409
3.69972
88.1036
19.2182
55.5588
182.61
12.4582
12.935
229.678
84.2673
-40.9577
6.29449
23.0117
-5.22852
10.1921
-6.21616
6.92348
-5.93633
40.9047
7.10839
-10.1393
177.584
9.60299
4.29593
61.9783
48.3396
22.8951
33.0184
42.831
-3.68155
61.8156
68.2349
23.0794
24.4004
22.5007
51.6276
36.6591
-1.62032
86.8166
414.867
93.0626
-6.28816
32.5494
3.48019
67.417
6.00075
20.5493
33.6109
-0.196856
31.3263
-9.54282
-22.3262
10.4447
0.454441
29.3945
131.779
7.61388
93.851
-23.9701
44.7802
67.1038
37.8592
508.406
-4.26229
226.06
-13.6986
0.944336
16.8212
13.3298
24.4701
-0.914247
25.2385
0.542314
-30.3445
36.9714
-10.1482
11.5685
175.373
1.72367
-22.6812
74.0635
70.7652
1.39247
21.6475
-9.71892
-11.787
32.2727
-7.19236
35.2332
-34.3227
13.6854
35.7815
91.2836
2.33987
-22.0209
7.01257
26.8777
378.172
-2.20848
-15.6829
2.4603
216.916
1.64558
20.231
-5.4111
26.0135
-33.6706
25.4009
-17.974
-6.18147
29.2658
-11.6173
106.734
258.098
-6.04622
5.04474
-15.4317
-6.10285
28.9846
26.8357
37.2995
18.9588
7.23229
60.2186
52.5409
40.6547
37.1915
-3.81811
22.4404
176.185
23.504
23.6997
38.6951
16.6831
42.2711
-35.673
30.6573
35.5115
88.5477
-6.97334
9.764
13.9403
-15.5865
-23.0616
-7.79326
33.3453
34.8383
-4.74472
-27.8783
-3.20034
56.3561
61.458
4.15445
-13.8333
-10.233
4.35791
18.4682
11.311
43.075
229.405
26.8275
3.78568
14.5988
5.98637
8.3871
4.77594
4.80001
24.9724
40.0539
-6.26293
12.8618
-15.6585
11.9347
57.8281
46.8023
-16.488
389.74
-15.1148
381.474
76.9779
-39.5522
-11.4169
582.997
25.4372
29.6365
3.20557
26.6505
24.6668
5.24813
3.02931
32.0228
-45.5671
-3.18119
29.4326
9.54455
69.8692
11.7102
7.01257
51.2405
35.2179
-0.690344
26.8232
17.0777
108.472
16.9292
38.5194
12.011
21.9295
25.5177
-30.3579
13.0311
12.5957
215.094
-0.577463
19.6284
-11.6836
95.0967
-7.16113
111.443
32.4579
-57.7986
-11.3475
-2.05591
-32.1231
26.4854
241.511
57.7005
-22.4733
24.4299
6.92146
27.8212
9.32192
24.3854
49.7409
64.5437
-8.15654
22.3053
-7.56199
-10.9726
136.711
-1.40752
-20.0918
-18.347
34.555
102.48
21.916
61.5472
7.18214
-2.19878
8.98246
-0.451849
13.0657
10.2478
-5.38954
8.04406
309.355
61.458
2.28038
-0.714806
-1.26429
17.6351
51.1904
10.8507
104.96
4.1123
40.2462
42.2573
270.475
90.6537
19.974
46.5949
25.571
25.969
52.4085
65.47
40.3936
37.6226
35.4104
59.4373
314.671
42.3038
-40.775
63.1277
41.3611
28.7053
22.6064
-3.85214
4.1409
35.2446
4.12603
1.27059
10.5641
-2.57622
36.9012
4.69247
13.0731
45.9374
45.8532
45.5199
10.885
156.912
-1.54997
16.077
50.4494
44.7852
-6.52138
27.6294
42.7549
-0.542563
51.0134
35.9112
-4.1222
68.6216
51.9214
24.5371
32.0988
-12.6505
18.257
106.487
12.4281
96.9756
11.0159
29.0467
57.7123
184.091
11.4555
16.9292
0.766623
-4.46737
-24.7357
13.0311
132.536
16.4426
128.324
5.14155
20.9499
8.36984
81.1836
231.678
-3.92997
11.4625
18.4767
24.6114
33.4896
52.0783
-22.4733
18.8077
66.8916
-18.8106
1.82566
-2.73295
21.0923
23.6997
87.0324
3.56462
64.7599
-18.4689
28.7833
46.7559
7.96281
-1.35115
43.4972
-4.8004
-26.8309
16.2938
39.0307
143.915
82.0071
84.2803
-14.7599
9.91813
11.3785
106.436
-16.4603
-12.1071
21.2245
-9.6428
-21.7203
26.8275
42.7098
26.2488
0.364169
42.1203
57.2498
6.67408
6.85553
-13.661
13.5321
-22.8629
33.0144
22.6525
-9.95984
-18.1737
18.1882
15.1668
10.6987
36.136
-11.0047
-20.1468
-39.8391
25.0036
98.9362
12.7841
-4.43848
-14.4063
18.2648
33.5047
148.987
35.2235
24.7954
14.7691
-20.5521
179.074
0.766623
-4.12099
893.407
-6.19966
165.806
8.93115
14.5119
152.134
6.49577
2.17148
10.5381
-56.3251
20.8329
7.74478
20.3711
-13.1029
22.5559
27.5362
-17.1564
33.6632
13.0701
9.39287
45.9928
34.2107
-10.0306
-15.0583
-10.9726
-6.82398
-8.90379
714.542
-24.9568
-6.19498
7.19927
37.1566
40.8416
16.0976
33.2813
24.3101
12.1219
-12.8858
-6.94847
46.9858
42.7174
24.7692
145.462
79.3205
-11.5169
15.5831
-4.14182
97.8156
-0.983227
40.3832
122.866
5.87594
34.3427
20.358
-6.28816
-6.80598
35.3393
-1.49551
22.4234
77.8749
33.8744
-24.5597
258.088
266.28
2.32851
48.1351
48.8574
24.9572
22.3848
52.6215
57.5518
28.8507
18.1815
27.7078
-18.4071
24.6196
11.4793
-1.51718
22.4961
36.4989
12.3927
-2.70391
18.7634
16.8052
-9.76505
5.26276
-21.1247
4.8443
-31.535
6.70666
3.59774
-63.9107
-29.0102
29.5357
-25.9894
-28.6536
5.24813
-38.2001
-44.8139
-33.559
-36.1529
-48.197
9.61002
-30.4688
0.640745
-3.14551
-29.7384
22.138
-16.4054
14.9912
9.92359
-15.497
11.958
497.627
-16.7656
42.5442
28.0236
53.8251
16.4426
23.7854
10.2581
-21.0539
16.3859
124.023
30.5838
86.5045
34.9009
18.6375
102.892
24.0989
26.4854
16.623
46.4561
44.9931
43.1706
36.9065
24.0731
573.416
11.2669
59.1112
67.9439
57.4329
17.692
4.96193
25.4045
46.7859
0.271754
13.7908
43.0078
4.27105
2.26774
105.77
-2.44685
5.3252
-11.5585
14.6047
27.342
126.985
33.6805
2.75154
-20.3821
26.7847
53.9618
118.472
-15.8552
9.9801
-11.5169
13.185
-40.461
0.03755
-13.1066
-3.38396
-15.9758
276.516
21.6666
36.2168
45.6761
25.5962
12.8618
98.1417
5.35426
155.498
-14.614
84.2676
24.2406
36.6455
176.303
-5.81905
70.6817
10.8958
548.559
15.4062
11.5483
-8.21509
11.4081
-19.3302
-8.80339
31.3066
11.4186
18.195
34.2619
2.33987
11.4841
26.7048
-21.0984
15.6333
-7.88557
14.6581
34.9169
19.3269
-13.5943
9.14184
21.5504
38.9716
22.9214
39.5665
12.895
14.1565
41.9961
33.014
-34.1061
-15.0799
27.5882
-0.424017
77.7245
-19.1798
38.8747
34.0683
38.3549
32.4579
11.5418
14.2862
-3.85125
24.181
13.3366
37.2173
25.9933
29.5895
-3.7326
15.0596
95.0026
5.33242
28.041
-0.0484073
20.6373
31.0002
24.8404
18.0804
26.0534
57.2636
16.8009
-3.47638
19.413
26.1412
17.3895
45.3713
43.9253
10.6716
5.3252
25.9228
69.0157
-0.38787
19.8458
22.0369
46.7989
30.5329
44.5914
16.1518
34.343
15.761
45.5682
15.0301
1.48037
60.861
44.1313
38.5332
111.268
16.2259
14.7358
46.1857
39.0874
58.0467
-10.8658
43.0381
21.6529
153.815
37.2845
42.931
79.7852
12.5279
54.9422
26.3545
131.332
22.8816
65.395
6.0001
19.2745
-17.3808
3.14466
38.6751
175.582
-10.3001
33.9445
-3.20582
-22.8482
14.4826
27.7624
-11.787
236.436
-2.24813
1.15524
-3.58445
-13.708
-20.0478
-24.9154
-9.19611
-6.16785
-18.2749
3.98782
11.7123
19.3814
-17.2559
7.16185
-17.5569
-1.28783
243.153
-9.59882
-25.3013
7.92885
-31.648
22.2653
-0.836013
192.656
-26.3243
-9.89311
14.5685
12.541
36.495
-19.1798
7.01561
-17.8671
-10.947
1.16774
22.3857
101.018
67.6845
29.7211
17.1151
42.8599
29.5895
-11.2289
31.9262
16.2918
14.7027
-9.44031
14.9441
28.5885
14.3293
24.1793
6.66385
-15.0583
9.64208
6.29449
9.83688
-6.97334
-17.9189
-41.8234
14.4197
-7.79326
3.434
46.5269
87.6932
4.85322
33.2813
58.0433
-4.74472
11.4771
19.2885
60.1043
16.4804
-16.4603
66.2021
3.47566
-29.9185
52.4453
30.7535
-13.0809
26.2488
-7.1321
29.1388
66.6442
39.9649
10.6037
10.9877
-10.0363
8.18655
33.6838
-35.2287
14.9271
-1.99634
36.6455
20.756
46.6548
10.7116
-7.66876
5.78481
130.385
9.82477
59.3795
43.2352
60.5644
71.3321
9.26632
58.2437
-8.97757
48.5284
25.8743
15.3704
15.5263
-21.1289
20.0113
44.2973
23.6607
63.3697
408.96
15.2964
-4.1222
19.8959
28.2852
25.6913
4.27684
17.3324
2.11376
25.7532
39.9961
18.3514
31.5247
3.05779
-23.7766
7.02044
-17.0951
17.8023
63.3345
-7.06368
-9.15923
26.0135
-18.678
17.9046
27.5517
319.746
-16.954
-21.1375
40.652
0.887786
-0.43918
31.3785
9.70546
0.873574
-9.47345
-5.40406
14.7285
7.25268
-0.574799
-34.023
-24.4328
327.984
-4.60702
11.7219
31.1959
23.7026
-11.4279
-8.32868
635.243
2.54636
5.52647
20.1442
29.5709
16.3232
13.0032
5.96527
-3.38388
26.877
9.99323
58.7084
28.6602
22.6568
42.1138
7.43671
-11.9488
14.6033
51.671
380.986
40.6987
2.09629
22.1615
17.8702
24.0164
24.9062
62.7931
44.4047
26.1907
48.8165
276.097
161.868
-11.8851
5.36549
-26.9029
8.18655
43.0541
-10.8658
56.1566
31.7369
17.9048
48.8669
5.42534
14.4597
12.946
43.2661
36.6816
2.32851
25.6463
73.2202
18.3921
51.0134
22.7927
-4.1222
16.1478
3.91182
-2.46358
64.2852
18.1882
24.5371
59.4245
39.8841
7.96207
53.8642
56.8627
20.2254
18.4062
-15.6829
44.5018
3.51965
16.4828
-11.0333
41.006
15.0552
313.736
35.048
34.888
5.24934
22.4014
20.0919
85.783
25.6595
25.2506
37.0421
18.26
-5.28706
25.2364
21.2135
16.1603
-18.8438
45.1957
16.6026
13.367
170.296
37.0858
-3.7326
30.0521
115.617
33.4434
101.13
14.9441
151.822
54.8255
49.9366
6.83599
3.56462
107.863
9.30461
30.2568
16.7709
275.954
28.6339
30.3787
418.739
29.3911
3.17535
-9.66733
10.9303
12.7937
-2.26194
25.4679
-21.0666
33.6805
-26.0043
30.5329
71.6208
12.4037
47.863
75.5724
27.8385
31.9257
20.5862
53.2423
36.1979
7.53381
31.4654
32.75
32.8869
126.614
35.861
54.9574
21.3132
27.4703
22.2321
57.4301
22.2209
22.4394
-14.614
80.0423
56.6356
3.37407
434.065
-8.80339
31.3066
18.9149
-13.6641
56.7507
66.0581
24.6026
39.8233
41.8702
23.9736
48.3913
38.0676
68.8646
5.39371
21.5504
38.9716
36.0398
0.211099
42.8801
37.5439
-15.8285
64.4849
25.6777
271.02
-28.4839
18.6533
6.97348
-4.17215
-0.577463
47.7394
29.5044
28.4461
30.8586
19.9084
35.3433
12.8749
25.8414
13.134
54.415
104.373
84.263
14.9441
5.64474
25.378
19.2182
21.8256
2.69947
4.96193
47.8933
-11.3101
9.64208
15.6648
-5.71793
-7.10259
58.9178
-19.3346
6.92348
52.1769
14.6678
44.5897
14.9398
-54.1153
-21.941
17.0007
61.458
-8.96401
-40.0702
36.217
7.22379
119.912
6.39068
133.649
22.5263
38.9617
39.3673
30.3492
-21.598
21.6425
16.0444
32.4687
100.024
9.11362
42.4376
-4.93191
29.7171
41.1801
0.378555
46.7863
57.9738
164.082
33.8744
25.7041
2.03668
40.4298
31.2685
35.2587
8.82777
66.0059
41.5334
-11.6185
35.7709
23.7733
26.8039
95.0249
5.79642
10.6987
-3.28233
30.2248
24.8308
51.2405
29.5958
316.383
4.93185
4.33437
55.7462
42.1651
112.06
30.4176
5.8333
59.7467
-17.741
20.7157
-18.9111
13.4962
32.0769
103.923
-12.7042
6.13521
14.9433
54.8043
13.055
14.6543
-21.2543
-9.13962
6.45611
-14.3195
-18.0472
4.28966
-29.0325
12.2485
79.358
-29.118
-38.4668
89.0407
1.95221
23.9034
78.9846
48.6141
9.64709
0.753522
25.4045
98.1237
10.6716
42.8065
40.9153
46.5269
14.6047
34.8383
16.4147
17.7441
56.4546
-5.0744
30.1192
108.31
26.6432
-5.89467
13.185
13.8869
45.0151
31.4654
33.7451
5.98637
25.2537
40.3832
197.829
30.2388
279.934
1.23333
-10.0363
13.8088
39.0874
134.883
56.1566
80.4626
59.7733
106.289
288.434
35.7699
49.8001
44.387
31.9908
64.3126
-7.60027
65.74
86.5998
209.698
61.4816
13.4964
9.90414
55.7078
53.7444
44.2973
6.91612
214.588
7.45086
-20.4034
159.403
145.263
23.0311
14.6331
0.324098
-2.02446
59.7777
8.47115
5.1406
146.425
40.3881
19.3961
38.1586
113.329
14.6546
-5.53288
28.8562
44.629
299.308
22.9024
69.6444
61.1254
123.852
-2.46358
0.56694
38.8029
26.4111
21.9431
24.8916
13.5843
7.96418
-0.483695
56.8627
50.2105
48.3913
10.5541
39.9416
17.8023
6.05479
9.58143
26.0135
7.55889
32.8972
91.27
40.5102
-4.12099
5.53481
5.19818
1.2966
-11.6836
31.3785
20.9499
107.695
116.791
-1.57665
34.9009
41.0476
69.5586
142.678
40.9859
55.8265
15.0081
33.8003
38.7806
33.6848
31.8817
42.4403
10.1957
40.5692
282.8
-11.3101
-1.60231
21.287
69.807
58.619
-24.9568
108.123
35.3103
3.434
-4.07285
25.8491
4.85322
162.592
43.0508
4.62561
270.098
34.281
41.3636
70.8283
146.583
-8.21107
14.1299
38.0911
3.47566
-1.80749
72.74
-4.2907
13.5321
7.1222
26.4006
-9.95984
-5.05526
10.6919
39.5296
18.195
41.7582
-7.03046
50.8395
9.83825
5.1385
23.1295
82.1245
23.6725
39.9416
11.0159
38.9716
2.30665
-3.68551
-21.4507
184.425
35.048
79.8656
-32.232
27.5882
25.8129
65.0149
5.18302
38.8747
11.5795
19.6142
41.8282
14.2862
-13.2216
-2.05591
-9.15219
54.0839
35.3637
15.0081
39.4224
40.6547
-11.5342
24.2929
29.9367
-26.2144
8.51145
44.3173
-5.80571
-2.70648
63.6525
65.8641
35.5115
17.3331
38.0042
9.764
-8.54853
164.324
1.30129
-0.314129
20.29
-12.0134
29.5332
26.1842
4.62561
11.7922
33.8673
543.093
-14.5862
48.0109
179.048
356.682
-37.4147
14.964
-16.0981
68.057
9.40788
181.796
24.727
10.2612
23.5166
4.00188
47.4612
49.4242
18.0999
29.7283
10.5784
-10.5541
44.7096
20.9933
76.7713
52.3516
40.3936
30.1263
150.088
53.5482
31.9908
28.7053
18.8583
14.8885
46.9993
55.8594
32.237
-2.38823
-0.680293
12.4163
-28.6911
7.60346
8.45608
53.3495
19.283
-0.359442
-6.13212
-23.2667
19.0648
200.333
17.8415
12.6691
8.82777
615.107
34.0371
29.611
-4.46696
30.1487
-15.582
21.1817
5.79642
14.4469
43.6322
-1.40826
52.7135
41.6974
102.59
53.1146
-2.26337
16.5322
235.442
34.3194
42.6277
-18.9691
37.0975
56.6546
37.6924
7.55889
92.8673
-12.3518
46.2924
44.2584
39.268
31.3363
25.8129
61.3635
47.1868
25.2364
15.5913
36.775
13.0153
-0.18184
15.2107
25.9729
9.61885
16.623
37.0858
40.6547
-37.7711
13.0485
26.1885
-7.47373
150.94
36.0848
48.0625
23.3142
10.5841
9.18682
15.6648
11.1487
24.8294
43.6264
19.1343
-8.54853
-9.96429
-17.4394
46.5375
22.1641
37.0935
61.0752
42.6517
104.895
-1.6414
11.7922
60.1043
53.9618
4.90739
2.88546
21.2245
10.9719
28.1776
41.2009
23.2573
26.2745
42.7098
14.0093
102.251
47.5502
-4.38887
24.1061
38.6894
69.0725
43.0541
-14.614
29.9197
54.2256
94.7415
32.0004
-3.94499
51.941
273.441
-9.20772
15.447
79.9943
35.7389
98.9828
6.67685
38.566
-9.9146
41.9691
18.1815
-34.1364
21.0376
-5.28864
19.9344
-11.9466
-19.3208
14.0628
29.9397
123.9
7.60346
38.4411
25.2385
40.7195
4.8443
115.402
16.6742
-21.5139
50.1182
35.8548
38.514
25.0402
42.1146
70.8659
-0.542563
43.5171
204.577
-4.1222
25.5181
45.1413
38.0483
14.44
15.1668
18.195
41.4691
-7.97996
83.0997
-11.6337
22.1544
-13.3469
15.9282
3.36436
4.18072
0.211099
7.27281
-7.43364
-2.71008
27.0035
29.4258
23.6436
8.99747
18.6533
21.966
7.07225
10.6669
19.6284
177.597
23.8822
45.3127
-4.74862
30.5838
69.6379
41.4476
31.5951
35.8558
-7.73985
14.597
39.3709
28.1781
31.2843
100.91
14.9226
48.6773
36.6224
86.6846
158.632
287.946
1.69056
21.6564
1.80834
4.01989
43.0078
11.7109
32.2528
81.865
-2.44685
-13.4155
44.6635
18.3528
-4.51711
41.1767
27.1144
82.6916
30.1192
117.68
97.8578
-15.7073
23.5002
-7.76874
-28.0444
86.1785
235.027
28.7016
37.5189
59.5764
12.1352
59.1239
59.1479
24.6166
66.2018
56.9205
8.7296
33.4765
38.6894
23.1791
26.1875
-7.11771
52.4085
63.596
70.8659
18.1981
11.5483
90.1189
5.03269
28.6779
42.551
93.8775
18.195
13.5864
57.7067
233.568
33.5047
59.0317
-23.9303
22.2653
6.66025
34.4998
16.3073
33.014
12.7456
14.9051
-8.01904
25.2506
14.5533
12.6378
19.0758
42.103
38.0801
13.4159
48.0194
11.1413
39.1735
18.9588
16.6026
281.358
12.723
-16.8511
20.6818
10.6696
-19.0304
1.80409
5.64474
25.378
47.3292
53.6847
13.9439
23.7026
44.1452
4.01989
40.0277
69.2447
21.0813
39.8783
0.393674
23.3106
1.28011
-21.1875
12.8215
14.6784
-19.0654
-0.768977
-9.82218
356.95
-1.6414
-1.32627
14.6064
-5.21588
-11.9592
19.7521
-8.76056
44.949
-10.4759
3.78568
164.93
26.6011
4.63897
42.2813
-16.6129
36.3058
21.8481
5.36549
-8.68004
55.954
39.306
30.3636
5.5568
44.1417
7.63749
-5.81905
12.5856
-1.71145
42.3038
21.8982
69.9348
322.457
-5.72621
58.2437
31.6618
72.726
17.2445
2.40788
29.4709
25.6335
81.7786
25.5348
-17.4467
33.6878
18.952
24.4701
19.7005
10.246
16.518
34.1468
24.6668
137.962
-3.58445
18.1512
-14.4256
40.677
-15.5382
8.02497
176.628
41.4691
36.0752
-9.85402
41.8702
29.5958
54.0135
10.5541
27.6352
294
21.5504
-11.4678
9.43295
45.7442
18.1814
14.5685
73.9764
-24.802
8.88968
20.9499
-2.87456
6.22099
-16.5692
51.7675
5.51908
-5.80404
61.5802
47.1002
24.1193
196.381
24.3784
46.9187
-9.66011
-1.94404
37.4329
74.9852
44.1187
73.5661
25.5737
40.1808
51.8136
22.3053
8.53791
-37.547
-24.0911
19.413
9.2746
279.702
-1.35115
15.3862
-23.0828
-15.5653
-17.1807
12.7937
-6.01007
33.6805
0.877476
8.04406
24.497
23.9767
-8.96401
-23.3515
-23.7531
3.81471
2.64255
21.2053
188.887
321.493
51.6517
32.1129
24.9724
34.4317
3.1074
12.8618
31.1932
4.43842
16.5987
-8.99178
31.7937
39.2331
312.133
11.0475
51.941
9.02174
415.5
37.8949
2.17797
-9.74439
12.3996
17.0303
371.632
14.44
17.0408
35.0616
32.3878
-1.40826
20.8544
10.7607
15.6333
160.78
16.1763
-18.1544
-11.4729
-8.43467
-4.13191
-22.0562
-7.28517
16.6431
3.81076
2.91212
-19.8481
5.06292
14.2733
-43.4764
9.28295
29.4623
2.76185
123.208
39.6905
19.3395
-18.4432
21.7825
-13.2216
24.0989
-26.4805
27.7155
-28.0955
13.1855
-7.78605
44.9292
12.2596
15.4701
19.5661
42.4432
-18.9242
72.2562
-13.1842
44.8819
17.3331
24.7565
12.0662
3.17535
24.0659
5.30807
168.341
27.342
8.91848
50.5471
12.1219
-10.6966
37.6155
23.9767
11.6507
-10.0851
16.0039
-3.13836
178.103
327.933
25.1313
448.492
9.40788
22.0951
-3.73625
-46.4875
-15.9758
6.65001
17.9185
-5.36845
90.5647
21.3132
-34.3991
-10.5541
12.8505
-7.11771
50.5344
151.677
31.0233
-5.48097
-28.3078
63.1854
24.1904
-9.20772
-4.2907
129.724
13.4224
-2.24813
2.03775
-26.8264
58.663
63.1657
17.0408
117.521
38.01
-35.1414
32.0988
-12.6505
1.39037
4.38888
-28.8013
-33.147
25.7611
0.935663
46.4679
15.4251
11.4555
24.1394
-2.71008
188.173
57.5368
44.2584
42.5807
5.19818
40.652
17.7544
12.6793
40.7488
15.3277
25.2364
54.9467
7.79368
-2.58039
9.26721
7.31442
7.7144
46.5877
2.12258
-0.243586
48.3302
-5.60667
6.92146
5.33242
-3.81811
24.3145
18.7632
21.8256
-16.0412
25.5767
108.512
2.91572
-15.0583
9.64208
31.7634
17.3331
15.5154
50.9935
43.9253
33.1392
134.36
20.3177
63.4041
10.9197
-54.7358
107.927
7.04441
20.562
-2.87066
-9.13767
-1.32627
15.1267
7.1101
105.354
-19.4555
6.63359
19.3504
3.47566
8.82777
43.5171
1.5
-0.718824
315.007
72.4991
-25.67
10.6919
3.92236
8.82468
2.40277
28.3507
4.21605
-22.9725
7.16185
-26.9273
-1.28783
70.7387
-17.0951
34.6689
44.5938
11.677
-11.0333
12.895
18.8033
6.38882
21.9295
42.3843
-7.86913
6.97348
-4.17215
18.1632
32.7469
31.4199
35.1266
49.0609
43.7023
-12.8211
6.78994
151.618
219.484
-2.13805
11.4929
11.0008
38.9599
0.0155332
11.3115
-19.3155
9.08055
82.4814
16.0077
81.0624
44.3144
-25.4115
9.18682
17.9082
-11.3101
446.7
1.77833
-5.15565
54.8708
-10.4226
12.5245
6.92348
12.8215
-19.0548
20.29
-21.0026
23.5939
-14.7599
13.2526
42.7174
-0.714806
2.88546
0.609773
-24.6353
-29.9185
33.7046
28.8795
9.96095
-16.829
5.22851
29.9969
-1.5099
10.2612
47.8795
59.1479
43.3573
38.0909
51.2983
25.5962
72.8319
22.2209
29.9357
-7.11771
28.0456
80.4626
10.4085
286.873
-17.0635
21.956
-5.79469
11.407
17.941
2.32851
31.2685
20.7464
-20.4971
24.2589
18.8883
212.162
1.51144
9.90414
-4.26229
33.1297
31.1788
-4.45029
-6.20234
-8.42599
209.85
7.60346
23.4486
28.9866
39.8977
-2.23351
-17.3765
61.0663
115.402
20.4643
-27.1361
0.24756
62.4996
-4.08602
42.7549
-8.03883
-3.33451
-3.44423
-5.99626
1.15524
-19.3302
-20.0478
112.618
16.3209
19.2694
-35.1414
37.721
1.39037
39.9961
-0.334411
-38.1717
-8.7841
10.7686
44.7491
109.632
6.05479
41.4406
7.27281
24.4255
154.711
106.262
33.014
119.516
-24.9403
14.5533
20.1341
32.7327
15.2899
79.8785
-7.59939
123.907
20.3507
25.9933
218.87
58.1116
0.0670605
-6.197
-7.78605
121.744
104.899
18.7632
87.2222
51.0773
46.1885
27.0623
44.3173
14.809
-18.8064
9.64208
34.4055
24.2671
146.644
4.27105
19.1343
-6.67447
-17.4606
-2.17106
-9.68446
29.6603
-4.136
12.3495
20.1629
44.9249
79.5883
-20.3821
17.4144
48.8599
23.9767
333.99
14.2777
-0.862671
24.9726
-5.89467
37.4528
55.1164
-1.28345
16.9041
44.5839
153.685
11.6086
-29.0942
19.7925
21.2243
8.7296
-30.2418
-36.2732
-6.80598
25.969
-33.3546
39.2331
-41.4263
211.237
-0.172494
-7.33365
128.962
6.9537
22.9024
236.436
12.7444
-17.5854
26.4006
-23.7959
29.4326
16.3209
-1.40826
41.4691
3.26444
64.359
52.0845
4.93185
6.20843
29.5092
-13.3469
160.231
269.482
6.05479
35.8184
44.7541
4.51476
3.0289
5.24934
-0.522779
23.9388
-6.19966
0.887786
-26.6761
10.7637
52.809
79.3096
-7.19885
55.5157
-15.0956
63.9364
35.3433
215.766
1.63048
70.819
5.63773
43.1706
-4.32293
-19.0304
119.892
-10.2292
11.7219
59.3069
6.4476
1.21379
-13.302
2.91572
-18.8064
35.5115
66.1152
0.393674
15.8143
344.234
-32.4319
78.4138
14.6678
8.98246
19.8458
-45.4294
20.562
-12.241
-9.13767
11.7922
9.50448
89.2404
2.88546
-1.26429
-13.3909
-16.8
33.7046
115.087
43.6941
3.78568
143.909
130.836
428.619
99.6294
16.4925
51.8843
-20.0478
3.19563
253.173
3.20248
34.2619
67.9322
7.96418
51.9902
54.9887
1.53965
-4.43848
11.8306
44.5018
12.89
15.9282
373.372
-24.1518
-3.68551
-17.974
33.1739
57.3768
52.101
35.5199
98.9015
23.9237
10.7637
5.95733
15.5913
16.1603
5.51908
20.4329
-10.9959
35.2117
20.0399
22.4188
37.4329
20.6373
36.6224
38.6922
23.3142
49.9395
-20.343
34.4055
22.9553
11.7673
9.764
40.1772
-2.46803
-4.32091
16.5696
-0.314129
27.7863
32.9642
44.9249
15.87
50.7339
245.116
112.85
16.1518
-10.233
19.3504
-26.5094
16.838
32.6276
30.5757
52.5114
35.2136
11.2563
36.6351
20.8685
49.3353
-2.5148
22.2321
42.4376
13.8088
48.4578
61.7948
4.12669
58.0306
57.2602
46.9929
54.1511
50.067
20.4422
-29.8224
32.9335
137.261
14.4019
-5.49056
60.5644
39.473
33.6292
359.968
-38.9626
35.4099
63.3556
47.2296
9.90414
21.9746
1.27059
18.0604
10.5422
35.0271
-2.8038
11.199
5.72939
-12.1586
34.6088
119.43
1678.39
-22.6812
-8.39545
33.2839
69.7541
1.5
4.90337
3.91182
98.736
-14.4256
12.566
21.9431
28.6397
41.6953
20.8544
4.21605
-26.7206
68.1071
29.5958
24.0284
-13.8088
2.4603
53.8721
2.80973
42.7197
-7.28517
27.8875
16.0306
50.0405
42.3843
-11.6173
35.5199
31.3363
6.9188
34.621
-15.4317
25.7563
7.8314
28.9846
43.7023
-1.57665
13.0153
32.0773
7.23229
11.4929
91.5857
31.4636
-13.1029
30.0521
63.1434
61.7742
80.5364
-1.85153
27.2521
67.9439
57.4329
42.0549
34.947
61.0118
-7.56199
2.14582
28.7833
69.2447
2.34061
4.27105
-3.35446
19.5625
6.9023
-9.94311
-9.66733
-5.93633
16.5419
31.4713
-12.0134
230.058
43.0508
-2.87066
3.98079
2.42186
33.347
34.1395
6.78146
30.5948
12.846
46.5031
21.9462
97.8651
34.0371
25.8629
18.1512
2.44101
14.44
35.7815
20.0691
-8.90452
22.7285
26.7048
3.26444
16.4773
115.502
19.3269
10.7686
-17.0951
-14.0569
391.296
15.4251
-32.0826
18.8033
34.7712
0.766623
-4.30741
38.6362
-28.4839
-39.8782
16.4426
3.17067
3.30895
16.3859
34.6068
23.0876
79.0082
181.078
-22.5919
43.3217
31.5951
18.9892
12.8749
1.8896
24.4299
-11.8192
-32.1489
-15.0625
7.44786
-18.7181
62.8594
64.1958
16.2034
28.9364
14.3323
-7.67978
42.2711
9.30461
4.01989
28.7833
5.52647
9.83688
11.6381
-19.7929
-15.5865
-2.17106
-20.9289
5.29748
-9.7582
25.4679
-19.1925
35.5545
68.3439
-44.7449
2.42186
29.5989
114.724
-11.9592
1.01139
17.4764
-48.9982
-7.42969
71.186
-34.8388
-10.6538
112.05
22.5007
-23.9987
2.76491
36.6351
36.6591
30.2388
39.9649
25.0614
42.4628
18.484
-8.16222
22.2209
-8.99178
88.0157
225.926
37.6226
40.6966
22.3163
-2.67375
2.32851
23.7723
5.75383
15.5868
9.48795
-1.97807
-18.3479
200.328
4.12603
114.852
29.3816
246.696
64.8902
-4.32828
17.0779
5.72939
21.5745
28.9866
-13.4779
40.7195
43.4276
59.1805
271.547
4.72301
33.2839
22.0072
-10.9968
12.2771
4.42542
5.28431
20.704
58.8412
84.2103
21.0374
-5.54896
23.7988
-32.374
33.6454
39.0068
16.324
60.3837
5.9261
12.7444
0.163687
20.0622
15.1668
14.4469
19.2694
-1.40826
30.2248
243.145
53.1146
419.401
44.6432
8.67999
23.075
33.2574
16.6381
145.793
21.0473
57.8726
-20.5521
32.8972
19.5073
31.2999
36.7621
72.7157
28.0236
10.7216
70.7905
23.7854
-8.48254
428.722
12.6378
34.0683
17.7402
39.9542
5.91961
4.91587
-16.9697
3.56629
17.0847
31.5951
-10.9959
16.623
106.426
131.2
39.4224
20.0399
9.08055
5.57379
28.1335
40.5663
66.4177
10.5841
5.43869
38.523
24.6346
11.9167
31.7634
26.7035
407.066
25.643
-26.8097
39.0584
-9.68446
3.36026
40.4605
7.04441
11.1917
4.62561
30.2177
9.91813
33.347
0.406318
-10.0851
30.9965
44.7051
24.3343
36.3757
176.753
200.563
48.332
201.416
70.3683
56.8315
25.0614
-10.5541
500.108
14.0061
141.871
-23.5481
147.255
21.0189
21.7144
61.9815
-9.85292
6.21064
27.5876
8.7372
58.659
-29.7668
12.3451
-12.7709
-13.4886
79.0953
-15.7553
-3.35675
5.15097
15.4604
-22.9725
-6.85552
-19.13
-4.08254
-34.4235
51.998
-4.68654
23.9791
-8.2222
6.33578
14.1181
-9.26931
-24.5333
-1.49631
-27.8932
-29.4209
-4.77255
28.5252
13.6315
7.85583
14.9433
-21.9909
20.1341
30.3202
42.103
32.4579
68.6341
534.006
18.5588
71.4326
39.6039
37.2377
50.2043
3.76367
13.1855
55.6472
18.4509
266.047
5.57379
41.252
21.6299
43.5811
47.6771
5.43869
64.7599
-24.4286
17.1383
45.6499
35.5115
37.9479
21.1376
32.2528
17.6884
57.5233
35.3103
-22.8029
-11.6323
258.169
-30.9816
125.795
-6.94847
8.98416
6.02852
33.0184
-15.8552
8.10604
-5.89467
26.2084
-14.224
24.9535
-13.0809
-26.7795
7.90989
2.17797
-30.3591
-17.5854
-7.33258
-32.4486
-21.9219
6.94377
3.92236
59.4245
4.21394
-12.8788
412.762
-30.4688
26.8777
7.10696
-19.431
0.586235
77.7724
55.8382
4.18072
-18.5296
-17.7026
-1.10744
36.922
18.0214
-19.1647
3.17067
-14.1047
3.26748
-3.413
-34.7337
6.22099
-24.0654
5.51908
3.56629
5.84033
7.23229
28.3595
48.4821
35.2117
-3.7326
11.3115
-0.574799
9.08055
16.8182
1.8966
-6.48108
28.5885
13.9439
-11.4279
-24.4286
11.9167
7.40053
-18.347
4.56993
-41.8022
3.45113
-34.0473
-24.6876
-7.94811
-1.92679
10.2478
-24.1302
-10.6966
-7.36212
21.021
-11.9592
-27.0996
30.5948
-17.1391
-7.42969
69.3119
-27.3425
19.3313
9.40788
-19.1344
16.8785
-12.7543
-12.2276
16.0203
25.4147
-18.4869
433.608
4.98146
10.5784
-12.4282
183.391
-15.0419
-18.3621
78.6454
26.1147
-15.8284
91.9705
1.67721
3.21531
-17.0391
-29.8224
14.1928
-16.4122
110.702
34.3275
15.1101
35.7549
-16.3328
179.396
-0.603473
81.7786
-6.32435
93.1232
112.399
23.3644
28.6533
16.5072
3.23821
16.0887
35.9314
21.6992
-8.03883
19.1543
125.866
29.611
42.3847
9.53402
-30.5746
-12.5515
6.94377
46.306
-10.7157
-14.5267
24.6026
61.4549
37.1469
1.18372
144.889
198.175
-5.85069
-12.1828
157.038
-54.1368
243.405
4.78619
-16.1
1.31479
3.0289
-30.3579
33.6458
-23.0663
22.0496
25.7563
82.794
-19.7412
17.4654
-18.4432
-19.447
-3.85125
232.602
-13.3824
45.2261
10.8489
7.5118
16.9337
1.29927
59.6803
63.6483
-22.5372
-11.2219
96.5926
30.4626
16.2034
14.809
-1.93979
28.7833
16.7709
-7.02972
-10.7215
-25.4151
-32.4531
-41.8022
9.07333
-39.6695
1.54935
372.551
9.31761
-8.49285
-12.8858
108.83
52.0877
15.3988
14.2777
-36.4699
4.35791
1.60159
-39.2888
28.0824
-44.2091
17.4572
-9.33278
23.9692
29.9969
-23.9987
10.2612
2.92594
18.9944
19.4392
7.23955
-41.8954
35.3393
20.5653
-5.24364
39.29
57.9738
17.9048
24.5041
-32.056
-4.28096
20.4422
7.65888
40.4298
-14.5381
59.3795
37.613
47.446
20.7323
191.051
-18.593
253.392
48.5284
44.615
-8.99243
-14.4587
-21.1289
38.6751
51.7717
2.08536
-3.64094
75.9225
2.74972
-4.09673
-30.5276
30.3987
-15.3666
-6.34102
41.3931
3.15862
-5.05526
194.35
32.0333
38.8097
17.3953
2.33987
17.1063
1.39037
-9.75964
59.6357
68.6501
19.3269
361.219
-0.228487
25.2985
-22.8726
49.1583
9.58143
28.1736
-12.0804
-1.10744
31.2999
29.2658
-11.6173
9.28295
-2.39685
571.166
14.0062
-13.5576
33.2525
32.1943
0.873574
64.317
4.04554
4.91587
-30.0882
33.5513
9.10635
-12.8699
72.845
42.708
-31.8436
37.5484
46.2769
35.5373
46.8032
-13.0959
-13.9773
69.818
59.3069
47.6771
57.4358
14.809
4.78978
157.356
62.1159
116.864
29.8893
-3.28159
0.522919
17.2603
45.7994
12.5245
-38.0541
-4.04513
-2.1882
69.0157
63.3304
12.3495
7.44354
12.1219
-3.51547
61.458
2.28038
25.5221
-2.73674
405.408
5.34973
-3.68155
33.7046
63.3246
35.6191
23.3796
66.2018
53.1724
256.106
297.72
-15.6585
44.7096
245.437
247.254
76.0008
28.2522
-11.4413
51.941
99.153
19.815
13.5729
36.8907
48.3771
38.8128
92.2429
399.48
7.1222
-4.46696
13.2821
1.28456
-3.18119
25.6844
15.1668
40.6838
28.6397
15.4583
39.8233
572.981
53.1146
22.0995
-0.334411
8.67999
-3.1619
10.7686
-13.3469
27.1726
31.4753
43.3146
1.65061
7.55889
46.0156
4.51476
8.81106
27.3918
-11.6173
483.422
18.2179
50.1758
68.763
96.4652
27.6718
33.2525
22.8239
27.1105
12.7802
-4.38775
-7.26556
17.7005
-6.74107
33.0143
75.6357
-10.551
28.6525
135.885
157.489
12.5437
-13.4082
14.9226
13.141
16.0077
17.3441
28.9364
3.08786
5.43869
246.544
-22.5545
204.545
47.5239
31.7634
156.014
13.6414
30.8069
10.6504
8.79755
5.30807
33.4085
22.1009
12.6666
46.7989
49.6032
7.72893
19.2885
396.916
19.8999
25.3743
39.9652
18.4682
28.1776
43.075
49.4942
73.6792
18.7782
-9.00616
15.8834
147.205
-0.542563
2.28769
5.9261
4.90337
0.163687
29.3955
-29.4181
6.94377
24.5371
29.4394
45.5063
19.2065
152.039
-28.5947
46.5172
-10.0607
28.6972
141.953
-11.4729
27.1726
58.5286
5.39875
28.1736
2.91212
18.0214
-4.12099
9.28295
10.7216
14.5685
31.2817
34.621
12.6793
38.8747
79.0459
19.6142
53.0726
7.79368
38.6491
11.0626
56.4401
20.3507
20.8632
44.734
42.708
24.3784
153.74
14.4177
25.9471
16.7966
80.6074
21.6299
45.4551
64.9291
148.877
18.0804
57.9125
24.2971
2.14582
56.8943
35.5115
19.2072
58.619
32.6809
21.8948
31.2863
432.612
-2.1882
42.7788
14.6047
44.9249
-23.4854
-29.7524
-25.6891
43.2377
53.9618
2.28038
-21.3295
-12.1071
26.8467
-2.14654
-5.65075
4.51661
24.4004
26.6011
75.8535
169.694
59.1479
24.6166
223.623
32.5576
10.6037
59.7134
78.0448
26.9272
48.4578
140.506
37.8599
84.2676
232.262
44.1417
52.1253
201.857
47.2653
52.7778
10.8703
21.77
80.7485
-0.58951
-2.24416
34.1177
21.726
5.15097
-6.31954
29.5159
6.07554
8.04399
15.5952
11.7056
-12.4099
20.6134
21.168
-21.3407
-30.8595
-24.2618
0.766623
27.3918
10.8715
13.0311
20.1907
16.2891
32.7469
14.5119
24.698
1074.71
56.8208
-7.19885
9.26721
14.8107
12.8545
69.589
104.704
89.5597
24.3784
52.5409
20.5663
9.39287
27.2521
21.0923
126.773
156.373
74.3024
-17.0501
34.7748
-7.56199
-22.217
78.615
30.4516
34.2561
32.6809
12.5245
-24.9356
16.5696
181.47
95.2527
12.7306
34.8383
260.442
169.543
-18.508
151.934
39.7617
12.4037
32.4689
-19.0131
11.311
26.2084
8.26475
-3.15751
46.8892
193.041
-20.2506
-0.983227
31.0129
76.0145
0.253744
49.3353
19.974
35.3505
-17.5326
31.5912
357.897
28.0456
67.3441
38.5195
32.0004
27.9141
7.32377
18.9033
10.4447
73.543
31.2685
14.6439
-17.4092
71.6281
32.163
27.7369
212.925
26.4006
29.3955
41.4037
143.757
0.465806
39.5951
12.6348
281.751
202.985
23.887
16.6381
5.23842
52.685
70.9911
80.6475
43.8701
19.8955
10.8715
18.6533
-19.2634
33.3092
3.30895
-2.35472
60.8437
73.6874
13.4159
14.2862
-13.2216
29.8032
9.58847
18.9892
55.9784
14.597
28.1265
20.6818
10.6696
-2.16385
88.0111
3.69972
3.77067
173.429
26.7145
42.4403
48.5422
34.7748
29.9193
15.2643
47.3746
49.5475
59.3762
16.2938
48.4287
-23.74
-12.5693
-9.20227
7.98145
47.736
-3.80769
-21.3191
102.684
-4.55102
36.1581
25.7062
-16.6444
-4.07539
12.1529
10.3449
21.1581
-15.9177
-9.94319
-30.0313
24.4536
50.7146
-16.6129
11.8539
30.6836
3.1074
85.5411
131.875
9.10239
-37.1028
-11.3098
26.1147
24.5041
-12.3783
-1.46986
-14.228
8.59591
241.892
24.7093
1.53134
16.0472
190.365
-24.9071
73.8283
36.1817
-4.30726
31.4559
-22.0659
142.763
201.417
-28.9408
4.62379
4.29045
-26.5964
27.6011
-0.777901
-16.5425
27.3214
-0.150394
-35.7997
-19.6398
16.518
-43.6461
37.8949
37.7852
-34.1073
-22.3251
-61.2772
-19.2932
-3.57391
-4.29378
69.8692
-33.2674
-9.13064
-22.9725
28.7517
-2.26337
-7.83068
-34.4235
8.8945
7.26778
170.156
-26.4604
-2.71008
-55.4554
-0.559274
2.72371
-22.0745
-18.2276
-31.3613
-14.5361
8.76843
7.43281
27.7727
-13.7581
613.05
-31.0252
116.41
11.0008
14.4177
-22.7786
-13.1884
27.0623
44.3173
24.1793
17.9082
35.5415
11.5162
26.9092
24.8294
90.4781
2.26774
51.4216
5.02824
-4.32091
3.434
12.7937
55.453
14.5407
22.4361
0.232663
59.5839
69.7468
302.884
27.2483
45.5874
-28.3835
20.5862
-6.72778
58.1336
37.0876
294.24
9.7345
23.3796
16.0203
62.8961
26.4907
64.3278
109.929
89.6985
-13.7844
23.1791
42.8356
95.528
33.3846
18.1981
214.057
2.17797
61.4701
4.90337
13.2821
8.78082
13.6854
14.44
20.7889
280.564
49.2544
528.952
316.957
28.5789
12.6348
31.4698
-4.08254
19.9244
41.8157
18.2648
7.26778
25.2985
63.3345
37.9139
22.6999
36.6453
33.1739
59.2509
-17.2395
24.2755
1.35129
-13.5425
31.2817
-0.480649
129.646
109.569
34.9009
-0.103121
9.18849
24.0989
33.9817
42.8599
40.8339
5.63773
18.8077
20.0399
10.9546
41.1595
33.6848
5.64474
6.63738
32.3367
38.6922
6.83599
-0.183511
68.508
-33.7989
9.64208
37.3856
19.2072
26.7598
11.6381
4.56993
10.6716
65.2953
5.30807
-35.932
3.29628
35.5545
53.3513
18.9733
46.9858
16.4804
62.2505
21.774
66.6037
39.9652
185.26
-16.8
34.3238
78.7483
35.2136
54.3598
81.6367
7.75001
54.9574
68.1649
38.7147
20.358
-4.41409
4.43842
35.3393
-33.3546
459.024
44.1417
20.756
9.17347
5.08937
29.8126
57.2964
-22.0344
44.387
60.1017
68.0607
20.7323
-24.4669
46.9993
-5.22943
57.8987
53.9853
240.258
-5.08839
1.35991
21.8853
-2.45421
60.3837
28.4149
8.65151
18.9043
27.5215
8.81783
33.9074
54.8766
52.7135
19.2086
12.6348
47.4924
35.2728
169.85
64.3045
35.1314
35.3788
35.2235
-1.66297
264.306
-2.71008
23.8036
19.8955
-7.86913
8.84755
98.9015
-2.86035
1.43489
-4.22878
28.4461
75.8362
54.9467
-18.4432
38.6491
24.2597
24.181
48.9742
14.7489
40.8339
-9.94513
13.0485
3.69972
15.0151
63.0551
319.417
29.3248
19.7823
-9.43606
90.6275
61.7485
7.88994
-27.2892
29.3911
124.99
84.036
-2.1882
46.4638
23.5939
-12.8858
171.088
7.1101
41.6358
16.1518
23.5002
32.4689
5.34973
24.4294
48.6972
208.059
-11.6381
35.6191
4.1123
66.4832
74.1164
64.7701
125.816
66.2018
64.4167
36.8406
39.0987
41.9197
54.08
71.1651
13.497
37.4159
48.6034
32.8973
52.6151
-17.0635
40.6966
509.573
126.637
11.6988
16.518
33.1906
73.5022
20.9186
5.24813
16.1478
60.1338
8.78082
9.93727
12.566
1.32842
58.6248
17.3324
22.9567
123.205
96.2181
25.8476
6.80592
37.0055
140.326
34.6689
130.801
15.4251
0.0626247
27.275
12.011
40.6702
31.1399
-13.2058
48.3017
8.79287
-4.18731
50.9349
45.8512
17.4654
19.0381
228.533
84.5511
59.7061
80.3413
18.7562
67.5334
31.2843
16.5768
39.2854
24.3145
13.141
12.2596
32.3367
49.9366
19.5661
4.96193
7.43054
32.1309
41.9017
18.6449
21.1376
22.8825
28.9328
25.6641
37.1843
-7.81039
33.4085
1108.68
25.7851
56.1693
129.543
69.8882
65.2061
-1.46775
1.15926
30.5948
38.2498
54.9385
123.726
37.0876
42.1203
51.6276
40.4073
5.87594
26.8465
49.4242
-4.38887
46.5949
-11.9104
-5.89014
31.8097
-20.2362
46.7863
26.1147
137.845
33.8744
22.1402
29.4425
67.88
26.5408
40.8554
8.78082
86.774
38.8029
11.4186
36.9357
54.8766
-10.7786
39.5951
22.9567
8.88664
-6.0115
35.2728
-13.8088
9.95657
-9.59882
50.216
22.9214
35.8184
29.7616
28.1736
36.6453
29.4258
169.821
14.6197
46.7643
31.3363
31.4351
6.50998
22.0081
56.5571
158.295
109.295
23.6565
194.8
67.6845
48.4617
26.2525
157.489
12.5437
9.08055
26.1669
28.0626
28.5885
78.0476
25.1883
34.947
12.935
36.6489
16.8009
-1.60231
58.7683
26.1412
60.4367
96.1003
28.9328
6.9023
4.11238
-34.9672
0.622904
34.3455
15.1606
54.8331
122.699
11.1848
62.9154
23.0397
-16.6444
7.57063
-0.32726
17.5312
29.1146
35.2608
6.16554
43.1154
22.853
23.3796
59.1239
44.1554
37.7351
38.0909
34.4317
25.5962
37.2246
-2.54002
21.305
149.657
15.3711
44.9122
54.2256
246.834
51.0134
40.8554
14.2737
22.6525
-23.0783
426.735
64.247
4.21394
45.2173
60.438
75.6034
44.5883
35.2728
23.6725
28.6972
39.1269
17.8023
-2.25784
6.05479
-1.66297
37.2579
337.395
74.1266
8.81106
40.5102
-2.24693
-5.70958
5.18302
3.26748
45.5764
19.0381
49.8935
7.39314
59.7883
77.0548
35.3433
47.1002
52.2303
33.3377
-7.48073
78.6408
41.252
40.3706
64.1958
203.61
68.2918
197.991
9.18682
18.6749
-9.09858
47.3182
75.4856
6.01587
83.2807
14.3986
42.5307
33.4362
192.704
25.8491
57.3271
29.5332
222.017
15.2252
39.4895
70.8283
19.147
99.5477
-7.82352
-23.3592
36.5157
372.771
42.7571
17.8412
84.8763
12.1933
23.79
5.576
22.5796
341.195
175.479
39.0279
-2.1126
-25.9406
40.0357
5.89327
-3.99488
4.63578
8.81185
45.8492
21.4295
11.3456
31.0633
130.051
0.404206
-23.5983
24.5255
19.1951
37.613
51.1941
60.0877
4.1409
59.7728
7.87417
53.9993
25.6944
45.3912
-9.06642
44.6035
57.3772
32.0228
27.5215
29.4326
106.996
35.0616
66.121
28.3507
163.512
47.4924
27.7217
7.16185
-13.8088
8.0825
65.1165
41.001
44.0392
34.1658
-9.15923
-24.3002
17.9046
572.745
5.24934
18.6533
42.5807
3.32412
35.0298
70.2282
-4.18731
38.3549
71.8133
-9.07292
40.5231
5.44036
37.6995
69.0765
26.4854
35.3637
7.10075
22.5043
59.1001
32.5064
-6.62921
49.6143
28.1891
65.1328
39.2438
35.884
0.753522
39.46
23.3601
93.038
62.5165
50.5041
47.3182
21.1376
4.14181
40.1772
-6.21616
31.2863
14.6955
42.7788
38.9675
16.0976
355.621
43.0508
-12.241
-9.13767
11.7922
37.6155
35.2211
2.28038
4.90739
32.8705
61.5717
73.06
15.761
26.2745
35.2136
9.38222
23.3796
29.1388
102.251
47.1054
218.001
49.959
125.306
10.5784
8.18655
10.9765
26.1875
15.3711
41.1641
117.944
27.2751
28.2522
11.0475
383.641
36.0209
31.4851
23.644
22.6525
25.6474
-6.92932
81.9064
313.143
59.4245
180.439
19.2065
24.6026
37.9492
23.8792
71.8553
23.9736
37.1469
-25.0532
37.0055
-5.85069
19.6763
23.9791
37.9139
127.648
63.4948
393.617
23.5268
-4.85558
14.4333
59.2509
14.6197
104.86
0.414254
157.935
320.825
13.0692
6.12005
84.7894
106.22
46.7882
57.7578
16.227
-3.51742
-4.78829
2.62926
29.2662
25.0359
11.9378
-0.9215
8.50036
50.962
-18.0934
13.9855
399.254
27.6515
24.6396
-4.86868
141.426
-15.6578
40.9647
6.4635
-40.7065
-25.8433
171.362
-13.7124
42.5307
63.4212
-13.4432
22.1009
13.6036
28.9953
-3.80769
29.5958
53.545
247.928
57.5653
35.6816
37.1541
-42.439
54.3194
-12.35
75.5533
40.8358
58.1079
28.4752
-2.85729
26.4907
106.181
85.9503
-21.2807
1.62732
21.2838
42.1171
-4.30661
15.8642
-6.6815
-19.8745
-28.6438
1.70157
46.052
6.07664
282.393
78.8424
6.21651
-5.72621
-3.35537
16.504
-14.4587
364.929
27.5075
37.1327
31.3166
38.6366
11.4081
-13.708
-3.18119
23.8104
33.9074
21.9431
124.217
47.3175
50.8395
-5.15428
-6.10589
38.9661
29.6506
-17.5569
17.4528
40.7536
52.0901
47.0628
26.0135
37.5439
284.022
188.721
38.6362
25.8641
102.551
25.8129
21.5025
44.5384
37.0007
41.5646
19.6142
64.317
46.1453
24.181
39.5735
30.2336
27.8674
33.3377
11.2599
234.325
-8.07106
16.5768
31.8107
37.5039
34.7484
47.3292
87.4179
212.595
1.21379
16.6831
36.6489
111.242
28.0153
11.7673
24.7565
72.0363
27.517
10.9474
-4.06226
37.1566
50.2119
25.4679
8.91848
46.7989
-2.87066
13.3511
-21.941
58.2302
202.013
176.569
1.15926
-10.233
17.4764
-2.14654
18.8072
64.4867
17.4572
24.4004
33.3395
16.8785
13.4826
450.667
12.2722
134.111
15.2463
39.9649
45.6761
-2.5148
93.4466
96.7855
8.18655
42.8356
24.3135
-20.2362
357.881
65.47
44.1417
37.6226
-7.69312
33.5607
11.407
102.274
23.8203
30.3987
8.99627
48.0069
39.5191
-0.58951
11.8113
36.9288
22.663
38.8097
13.6472
11.7102
54.5876
13.5864
45.6183
14.6032
3.41372
-8.18661
60.5564
-28.3395
102.135
23.9791
34.1658
-1.66297
16.6431
-19.8481
49.8806
-0.0873849
16.3438
20.1907
115.615
0.887786
5.14155
41.5646
13.992
51.1986
361.992
4.91587
50.4967
39.1735
77.0548
50.3358
54.5964
35.3637
22.0933
20.0399
5.33242
20.5663
62.3217
53.6847
46.6681
53.5155
14.9268
20.8865
103.746
35.5115
52.9404
34.2561
2.26774
-1.05227
-4.34209
121.242
113.993
31.4713
47.9567
9.31761
156.425
9.60299
-6.94847
20.2286
0.406318
-11.9592
22.1402
21.9462
39.769
-4.46696
-11.8339
19.3076
31.3066
78.885
50.0541
21.1434
129.55
28.5789
20.131
53.1146
50.2105
-11.9347
4.33437
-13.3469
42.7197
-1.44148
2.08517
41.006
-3.68551
291.518
29.4258
33.014
-30.3579
9.28295
267.469
12.541
72.1023
5.18302
35.1266
39.6905
42.103
64.317
99.6229
19.9084
22.3857
33.5513
571.808
12.8545
33.4896
63.3227
1.8896
30.0521
-9.66011
5.55222
-5.67061
-5.59966
21.6299
28.5885
64.9291
17.692
68.6802
46.0192
3.68241
25.0351
39.2597
26.7035
32.382
37.875
15.8143
113.724
20.0419
10.9474
20.3006
1.54935
10.8565
327.193
50.1479
20.562
-2.87066
-31.6265
63.8524
42.7174
-22.0825
12.2558
15.6023
-20.8872
-18.6741
28.8795
384.221
12.7248
31.871
4.1123
42.7549
-0.542563
30.3987
47.1556
5.24813
38.6366
18.9043
6.90675
9.93727
254.32
22.663
48.1801
41.7582
-12.6527
86.4467
60.438
25.7532
51.2405
29.5958
33.0428
-5.03596
63.2424
82.2304
34.1658
33.5097
-26.1743
4.78619
8.26289
1.31479
23.6436
-0.372862
12.5957
263.819
10.6669
-8.48254
10.7637
28.9846
11.8432
-22.1914
38.6491
3.56629
48.9439
35.8558
46.6081
48.3302
-1.85853
18.8077
80.01
9.30035
110.521
-2.73295
37.9589
81.7957
21.4401
18.0804
-17.0501
2.91572
14.9268
13.3902
219.938
91.7335
9.83688
94.097
29.3911
-4.32091
10.9474
44.6635
14.6678
18.3528
17.9717
16.4147
80.5321
32.7366
127.984
33.8673
38.9692
34.1395
21.774
-2.73674
26.8467
76.8082
60.5607
35.6448
16.4729
303.611
7.86043
29.1388
47.9035
43.3573
45.5871
41.928
10.9877
-19.4066
321.156
99.0576
7.87482
16.518
-2.41663
-3.44423
19.8959
3.91182
-2.46358
205.595
13.2927
-4.29378
24.8916
-10.7786
5.86189
24.8308
34.3739
29.6506
4.93185
29.5092
451.421
-0.938403
391.296
13.5511
7.70736
24.1394
12.011
-2.43334
21.7696
9.28295
20.0919
23.7854
2.76185
23.8822
156.146
20.9121
21.7825
3.56629
54.5661
33.4692
22.7373
63.3227
7.5118
35.6743
8.79553
-4.03791
11.196
31.8817
102.215
11.7219
21.8256
73.914
19.9545
249.067
122.856
-15.0583
-9.09858
233.056
31.7634
19.2072
249.644
-8.54853
1.28011
3.17535
9.07333
-9.68446
-13.4432
18.3528
53.5789
37.4286
8.37374
-11.0117
41.7773
-16.4603
1.15926
1.01139
23.0986
13.185
24.3343
40.1239
369.782
97.489
50.964
-0.983227
27.2647
34.7851
2.12781
47.4612
88.7796
14.3518
40.9727
6.83031
-1.18378
11.623
48.6603
-6.45807
75.1039
29.7882
14.4597
35.4348
28.2736
68.5408
39.8098
25.6463
30.1167
26.8312
30.1027
18.6367
61.9919
56.0246
80.2222
-10.8665
-23.829
-15.5067
23.7594
38.6751
14.2904
10.6643
-0.92973
24.3175
211.877
58.9717
5.26276
17.9628
201.61
59.6215
-17.4092
99.7391
37.7852
-26.611
33.0144
33.8969
460.431
71.7815
48.1732
29.4394
49.2544
-12.6527
-4.23183
25.0036
37.1469
31.3833
23.4245
50.216
-1.44148
123.899
31.6357
13.1811
53.5119
17.6332
93.144
128.591
7.1234
389.382
21.9113
17.7544
12.6793
14.5119
30.8586
139.28
5.91961
1.16774
451.547
18.5588
37.6995
31.5951
1.63048
43.1191
0.0670605
59.3953
11.1744
-9.41874
95.5999
32.3367
61.181
58.9215
110.386
8.53791
97.7232
38.1536
54.2522
11.7109
15.5154
-18.347
-34.306
9.07333
-2.26194
95.1255
-34.7298
-11.0117
-14.4447
15.1267
46.4655
37.2089
-39.2888
22.4602
111.338
11.835
-0.393692
-5.61031
-20.2506
127.088
18.1981
52.8875
-17.2407
0.163687
3.15862
-21.9219
-7.32204
8.82468
79.2395
19.2065
43.3432
19.2086
18.257
41.8702
52.0845
39.021
-2.56441
24.9491
12.89
165.853
190.931
-9.30771
31.0231
0.766623
29.2658
-15.3654
10.8204
58.9838
17.2017
188.28
-10.947
33.0269
-1.97719
27.9292
41.4476
39.0914
26.4854
48.3302
9.38586
45.0446
10.6696
-11.5342
58.0261
86.2296
57.2372
60.4477
57.4329
47.6771
16.2063
20.4312
40.0277
9.2746
34.1997
-1.48039
191.977
5.02824
16.2938
40.9325
39.0307
16.4787
12.3495
-11.6962
12.1219
-5.38954
69.4746
246.991
37.8876
29.2703
21.6261
6.23197
54.3194
152.568
60.5607
116.23
27.7173
26.2488
19.1048
-0.983227
75.9905
64.7701
39.6091
146.787
26.9354
36.8406
-15.6585
-4.93191
513.445
0.378555
63.6528
31.0233
99.4667
3.55128
27.5782
164.118
13.5729
18.1501
188.001
35.7249
-3.85214
39.5031
-8.97757
65.395
-2.38823
10.6409
-0.680293
-2.45421
23.4331
29.9397
41.4408
37.5885
-2.78831
45.8532
20.2553
16.3567
23.585
98.9769
58.5097
30.289
233.884
181.066
12.529
70.662
509.92
-2.41971
126.091
127.902
20.8544
-8.90242
18.257
69.9812
52.0845
16.1763
15.5788
44.5018
739.872
82.8915
90.1663
41.006
26.2996
92.8673
30.7517
16.3073
44.2584
24.2755
10.8204
25.6595
-10.3566
-0.43918
75.8362
54.9467
1.77094
31.6773
22.7069
24.0989
24.6114
20.3711
20.2192
-7.48073
37.1915
-13.1884
-24.4113
11.2669
-0.858886
199.129
27.0623
5.43869
23.5304
142.701
49.398
-35.1407
-6.97334
19.1343
-10.4226
3.15417
12.8215
-7.81039
7.10839
-0.768977
8.91848
63.6655
15.87
337.565
30.1192
114.724
-15.7073
-8.35894
59.6976
-1.80749
5.59364
366.211
90.5458
0.03755
-13.5122
-11.2325
36.6351
220.318
26.4907
25.0614
31.2184
35.3505
4.95624
61.7948
4.12669
29.9197
34.7714
5.2736
53.8054
82.8725
38.9813
98.6067
17.0303
-8.08577
-6.92932
-0.552499
11.4186
96.1061
101.665
127.676
45.4455
-21.0984
36.248
44.5883
39.021
-14.4063
48.2499
16.6381
23.4245
80.2011
2.30665
-2.09752
5.68482
47.8897
-16.1
23.8036
49.8806
-5.99506
20.5273
-4.27091
121.39
28.9988
27.6303
2.2092
28.9846
165.517
88.3785
250.419
-7.59939
1.69223
32.0773
27.847
22.7373
515.125
59.5746
30.0006
88.1482
18.1659
3.45835
26.1669
29.9367
46.8742
28.5885
57.4329
15.8179
22.3053
14.1601
271.674
92.101
30.6573
114.222
13.6414
6.01587
-17.9189
-23.0616
52.1769
3.434
-2.19878
40.4605
-19.1925
41.1767
-8.49285
-22.2561
41.7773
33.8673
29.5989
7.90258
269.151
6.23197
7.22379
80.6514
39.3268
-6.72778
-12.5278
149.532
104.96
-14.6284
0.890839
49.7535
48.9795
111.268
12.4777
76.58
16.2006
39.0874
35.2587
134.39
22.9024
267.273
41.3931
-15.582
23.0557
5.0697
26.4111
16.3209
39.8841
43.3432
21.0826
54.9887
53.9586
55.8876
36.791
38.8796
-3.97662
109.632
40.8457
32.2917
200.736
1.93669
111.608
120.707
44.4183
23.6436
220.617
-6.04622
1.2966
77.7245
12.6793
32.4579
-1.57665
89.2488
-0.103121
41.0476
35.8254
16.6026
52.7224
18.4971
25.8414
15.0081
39.4224
46.2769
48.4359
29.9151
43.0551
176.185
36.0848
57.4329
30.8105
14.3323
7.31275
31.0267
-24.4286
-1.60231
73.7609
74.8669
712.612
8.01918
-18.347
87.0288
1.28011
-17.4394
54.0509
22.1747
55.8973
16.4787
32.9642
10.7925
56.1693
8.37374
-20.3821
19.2885
31.9933
72.7024
56.6283
119.225
29.1224
38.0911
9.09786
7.56284
13.8869
34.3238
9.40788
57.7024
202.411
26.6011
21.5056
66.6201
55.3998
30.2388
26.8465
25.0614
6.85553
3.49142
25.571
73.7789
14.7246
116.143
-14.614
29.9197
69.2182
-28.3078
110.037
40.4298
4.20257
29.3945
43.6978
26.3545
18.6367
41.3771
-31.4664
48.5284
53.9853
432.306
31.1788
117.364
-4.32828
26.1915
324.425
18.8479
-4.66238
21.4904
30.5274
-33.4091
34.8177
31.7087
121.622
-23.388
5.17287
10.7628
-10.9968
25.3956
15.6698
32.7443
-4.08602
112.533
42.9808
21.0374
43.1768
31.2951
144.484
29.4702
34.3316
54.2601
-23.3688
9.78377
130.836
21.9462
28.5246
14.6185
28.2747
12.529
6.18914
23.8104
25.6913
2.33987
125.802
4.21605
5.1385
30.6258
22.0995
-0.334411
13.7047
76.3609
41.001
32.7948
33.3494
11.677
5.8333
26.0135
39.418
-2.98151
20.0555
61.1249
-7.86913
-0.0873849
12.5957
8.94631
72.1023
-0.43918
23.8822
-1.00049
32.1565
44.2713
18.6375
-0.18184
-3.53
16.6026
50.8483
57.7005
3.76367
78.7778
10.9546
5.55222
24.3145
-13.0959
21.8256
-8.54493
16.2063
1.69056
19.7823
39.2597
0.522919
0.393674
45.7994
-2.46803
33.1604
24.0659
-4.07285
130.797
27.6591
43.0508
-14.7599
35.7414
50.2136
17.2729
-6.337
6.63359
39.9652
61.5717
16.9332
61.8156
-12.35
83.0495
30.0226
3.35444
22.5007
11.6086
0.890839
79.7386
68.5183
32.1129
128.046
576.037
-11.8851
1.61736
-17.5326
74.6947
164.868
-16.488
58.0306
76.7144
58.2373
38.8226
30.1477
64.7926
-10.79
26.3686
28.7053
738.5
374.961
305.866
63.5209
59.6075
39.7333
44.629
6.9537
37.8949
20.9186
22.1147
12.3996
28.2747
5.03269
21.1817
60.4988
18.9804
-22.9725
10.0111
22.0995
63.0279
19.3269
37.0055
27.8825
53.4095
15.4251
7.70736
48.5023
21.6528
33.1739
16.1474
-20.9876
277.274
-21.1375
5.14155
-5.28706
73.6874
17.164
23.6565
-31.9622
35.4254
97.6696
294.477
5.37861
57.7005
28.1781
3.17333
-24.6526
61.7958
11.2669
29.1262
9.84787
68.2918
18.0804
-9.55384
53.5155
1.80834
7.76802
22.3931
41.696
58.619
15.3862
3.15417
-11.8172
-0.314129
25.9122
29.5972
38.5864
61.3923
67.4137
27.1144
32.0918
52.608
61.458
25.5221
8.10604
-11.5169
15.0591
58.0675
2.64255
76.8743
38.9617
26.6011
83.3497
46.0054
72.2664
35.861
88.6906
68.1649
-4.38887
18.3921
-9.91289
60.3837
11.5483
-0.374064
125.726
-10.6775
70.662
18.9149
12.5728
38.01
-14.5267
67.9343
26.8777
42.7142
18.4062
-6.91003
25.7611
5.39371
88.5137
28.3221
39.1319
22.5514
41.3305
-0.17041
5.99996
15.2103
15.5567
57.0716
6.13521
-12.7589
215.468
24.8192
21.8869
42.7653
4.98258
11.4751
118.9
-1.11887
38.6365
45.6506
21.8003
11.9378
38.0228
-10.2918
124.692
-25.8747
-13.1884
101.151
45.0001
62.8594
47.3292
53.6847
19.5661
-0.183511
23.5304
65.5266
35.879
66.2646
82.3632
67.9329
2.39699
24.7565
32.6809
10.6504
16.5696
14.6784
1.54935
-8.26524
20.1629
43.0508
38.3588
8.04406
31.9933
97.0653
6.02852
338.491
78.4383
37.5479
56.1934
47.6201
-15.3862
16.8785
-14.6284
43.9944
49.7535
130.362
53.0834
45.6761
136.166
52.2171
10.5784
218.082
35.3393
63.6689
2.25262
41.1641
56.0997
21.6529
61.9854
-3.94499
31.3263
16.6941
17.0292
-8.91589
25.6463
45.5719
354.316
142.325
36
48.3631
37.8592
4.28194
-26.7511
49.9963
-0.680293
40.5273
-9.95048
10.3147
37.4359
15.2038
-5.51501
10.3301
27.1126
23.0311
9.01089
5.9463
38.5658
11.052
4.72301
37.032
13.366
184.314
17.5439
37.1434
0.0893204
30.7302
54.2252
27.7624
14.45
34.1468
16.4925
38.6366
15.1562
-0.58951
14.44
9.54455
25.6913
64.247
-8.90452
73.5565
-6.10589
41.8702
29.5958
5.28779
-2.56441
8.0825
74.4868
150.861
63.3345
26.6695
16.6431
26.2996
44.1416
370.506
7.1234
5.53481
50.077
65.1683
246.799
12.1322
54.6831
13.992
51.1986
56.5194
430.329
20.5116
5.44036
37.2173
9.61885
63.3227
329.851
16.2918
44.6878
-0.0699766
5.57379
26.2595
158.437
28.5885
76.1735
70.1658
18.0804
303.533
-18.4689
150.598
28.0153
22.9553
17.3895
21.0084
25.1847
-0.59396
-6.19498
102.777
24.0487
7.17155
102.305
-21.0666
69.2877
13.9959
-7.2636
38.0291
75.0968
42.7174
45.5874
136.534
-11.1778
37.4528
10.1388
8.08688
22.5263
-10.8802
34.624
42.2573
26.4907
58.7056
87.8244
46.1857
6.00075
33.3846
134.39
36.0209
32.163
-2.59289
32.0228
14.403
32.4261
43.2777
24.8916
7.96207
41.4691
47.3196
3.26444
66.2331
8.67999
22.013
26.0084
40.8457
18.9518
46.6282
-9.30771
62.8822
23.2554
51.7546
25.7141
27.687
27.5335
38.3691
-6.06138
102.593
72.0881
182.383
42.3972
41.1263
74.7808
91.5653
32.1076
40.9859
9.38586
31.9262
25.6621
37.1915
73.0186
14.9441
26.2595
34.7484
131.662
40.5663
42.4432
55.3896
22.4231
-10.9726
90.6275
48.63
26.6306
13.9403
18.1467
10.6716
48.4287
80.2601
16.4787
4.85322
8.91848
20.562
126.44
8.04406
22.6229
44.5914
21.021
16.1518
-0.862671
15.6023
-2.14654
22.5554
48.6972
0.768483
31.8967
206.511
40.2462
59.1239
130.362
18.9944
30.5946
8.7296
308.037
82.4095
-14.614
48.6603
105.986
69.4817
57.5632
-22.6613
5.78481
11.6988
53.7573
57.7475
-15.5351
43.5171
4.05204
10.5256
28.2747
-6.21171
-1.30713
42.551
18.195
8.02497
210.361
-1.40615
51.9902
249.892
18.3514
-32.5495
-1.28783
42.875
-8.43467
7.11249
33.9443
26.0135
7.55889
43.8701
31.2999
16.1474
16.7792
198.128
-13.5425
21.9113
2.76185
205.708
5.14155
19.0758
105.546
22.7862
4.91587
200.422
-9.55217
80.803
200.261
41.478
55.9784
-29.9695
45.0446
23.7881
-37.5513
63.6698
73.5661
51.8107
45.803
51.8136
20.4312
31.9637
-15.9953
-21.28
15.8338
340.61
18.1973
-7.6115
2.21714
-29.6208
-16.2266
15.6048
13.6676
2.04212
-22.0036
36.4916
-32.5635
76.4475
70.4116
47.4025
-19.2714
88.3033
-10.2408
3.57958
179.564
19.3291
-16.4721
23.7297
4.3111
3.96634
-9.95984
-16.2997
18.1882
20.7889
-15.5382
-3.21943
-12.8788
2.34198
171.181
27.7217
1.18372
31.3833
-20.8432
34.6689
46.4679
133.491
-11.0333
-5.84565
5.68482
324.98
8.81106
40.5102
48.3529
84.2456
31.3363
-36.0464
168.185
22.8239
13.992
5.91961
171.708
7.39314
44.7957
15.2107
247.113
52.2303
31.4636
12.5437
18.6923
9.39287
14.1336
41.707
27.4478
4.57354
123.028
12.935
26.1712
28.3827
65.4966
2.34061
-6.97334
-1.48039
17.6884
16.2726
10.6716
61.5472
7.17155
145.789
102.305
-6.07405
63.6655
17.7441
-1.6414
31.9933
154.08
36.7665
10.3817
41.8392
142.157
15.0591
13.8869
32.4497
2097.12
20.221
43.1154
11.6086
45.8684
143.457
70.3923
5.07964
48.2023
25.6038
92.3922
8.59698
84.6805
-12.7271
-17.2749
-34.2044
151.102
-13.6022
2.51481
8.98102
1.53965
-17.5569
-35.021
113.842
-17.0951
-14.0569
-25.8043
17.0777
16.6431
-27.3444
-11.8037
4.90296
-35.9801
-20.7021
-0.522779
22.0648
-2.45153
-14.1047
-7.93544
-0.480649
-5.28706
9.30687
74.6244
21.8492
86.4378
-25.403
17.6218
100.481
11.9175
18.0521
47.3932
61.8597
58.1631
10.9546
1.80409
26.1885
24.3854
29.1262
60.4477
94.9142
268.817
66.8061
-3.93164
16.0342
18.6749
47.5239
32.3257
15.3862
66.4141
33.1392
81.8861
-11.5414
22.1747
33.4085
18.3528
38.5864
264.191
-20.6743
25.5326
-21.004
-15.5232
17.0888
24.0356
2.53863
6.62581
128.345
29.8165
33.3868
-6.52168
-8.82699
36.5562
27.5381
217.345
33.848
23.6796
54.0204
42.865
11.5407
53.1542
28.6994
7.90989
2.17797
44.6035
-18.577
-43.693
184.225
-9.92283
-2.41971
-10.7157
-31.3933
-7.25657
4.21605
-26.7206
21.2555
40.8401
16.5322
10.5541
-4.91365
39.354
292.908
-19.2451
-8.2222
36.3208
-0.874408
52.5749
-0.17041
26.6147
15.2103
-48.1615
30.8347
51.014
11.7574
10.6669
3.26748
403.259
-6.62269
11.8432
-13.7581
26.4676
8.33018
0.755193
51.755
137.992
-25.5435
12.2485
-12.7562
4.39538
59.9217
26.2595
74.2995
32.6845
57.9125
14.9268
15.2643
15.4591
9.89325
64.1119
100.606
36.9085
44.6806
1.55994
53.5789
69.2877
38.3588
26.4696
28.2451
48.3396
22.8951
45.989
90.5649
155.275
30.0516
43.075
10.1388
56.8126
42.7098
48.7376
49.0899
0.890839
66.6201
32.911
43.7131
164.569
77.2503
47.1556
153.299
16.1478
73.2523
-11.8339
-10.6775
57.5436
82.6331
20.0691
23.0175
41.6953
118.306
7.96418
3.26444
36.248
33.3439
3.41372
6.20843
3.51965
27.1726
3.95923
39.1319
3.81076
12.2824
13.8851
42.5442
137.962
8.99747
31.7717
10.7216
20.0373
-8.48254
5.18302
137.142
43.9771
43.7023
116.49
21.7825
47.0698
33.4692
18.4971
218.87
33.7487
86.2741
111.869
-9.66011
52.4039
49.7409
32.3367
12.0698
16.2063
-13.9509
32.1309
41.1337
0.393674
60.7919
-43.6763
1.54935
-13.8874
-2.32592
11.1917
6.49967
-1.6414
17.4144
30.1192
106.436
4.15445
59.2553
21.2245
95.3049
-9.30375
7.46771
-4.85372
15.0301
46.458
35.6191
11.6086
12.1352
44.1313
1.05188
28.3647
11.8539
26.9354
286.091
1.20811
-27.4207
67.1984
54.2985
6.00075
89.8329
32.8973
288.747
230.313
31.6866
69.5031
55.4223
270.32
76.2461
133.19
15.5868
31.9767
-18.8447
41.3771
17.2594
183.461
57.7334
124.066
24.8967
27.5968
5.01873
57.4158
-0.702155
-15.5727
9.32493
-12.9072
12.2042
43.9792
4.29045
-17.3765
29.2072
4.07223
27.3214
63.5679
-13.3109
-27.1361
275.038
40.7479
35.2587
-13.661
35.9112
5.24813
-9.20664
-11.8339
1.32842
103.602
69.8063
43.3432
32.327
-11.7281
36.248
160.479
15.5788
76.3609
19.1733
28.3221
22.5514
135.699
-0.372862
38.8326
201.975
49.6135
50.1606
31.3785
4.08327
81.1836
20.9121
61.1379
-21.6549
31.1402
8.16932
32.5526
6.57476
28.1781
27.5362
5.33242
20.5448
33.6848
35.6298
44.1187
347.18
19.9515
21.4401
12.935
42.2711
84.2673
96.2497
37.3856
22.9553
21.1376
92.2229
18.1467
51.9011
-18.1006
8.11917
148.664
30.5342
21.0999
120.825
16.807
67.0771
23.56
45.5285
10.7137
24.4372
12.7912
19.4052
-13.9889
24.1943
50.2534
-20.0714
32.808
158.723
7.45007
33.824
10.4222
-12.8647
-1.26453
4.44663
-23.1295
-8.16222
-6.80598
7.22832
46.8023
-44.599
7.43086
-24.7115
15.4062
-40.9255
97.0774
-28.8298
33.8969
-41.819
-18.1737
-13.671
3.92236
45.5063
2.33987
352.792
-19.2244
77.4775
-4.13744
107.408
7.02044
0.935663
432.526
36.0398
-11.0333
-1.81144
-8.33228
-21.7222
14.4333
-24.7357
14.9051
16.3438
10.8204
-17.4441
-17.8529
98.325
21.2135
-24.0654
8.66401
-28.2141
15.2107
241.511
3.35262
0.0155332
-43.6783
-7.78605
48.6557
26.1885
-29.9625
30.4626
21.8256
-27.2856
-11.9047
11.0609
-30.8175
-33.7989
-20.343
28.7833
9.2746
-16.4
-23.8399
-48.332
-47.4244
-4.04513
-20.9289
-22.8135
57.7082
-13.8874
-17.3184
7.44354
-6.61879
-22.2561
6.16999
30.1192
35.2211
30.3914
-4.46294
-28.9737
2.48384
70.942
-29.9185
-34.8388
15.5831
-41.1919
60.919
-3.79433
18.8314
7.61111
106.138
52.1464
573.226
22.7851
17.455
22.9024
50.9037
8.99627
27.3922
24.5265
6.90675
8.0632
18.1882
34.8444
-47.3229
36.784
22.0197
-22.0355
8.04399
2.47669
30.5713
-3.97662
529.422
24.7954
339.417
117.843
270.904
9.74809
20.8325
30.8347
-20.2005
15.5055
-7.13669
-35.1094
14.3906
-3.81159
16.5284
141.789
-19.7808
31.1402
26.91
33.0447
-0.9215
10.3744
13.4807
-6.84901
25.2515
-23.4033
4.76331
67.9439
121.151
55.5617
-9.55384
7.43054
2.14582
40.0277
31.7634
21.0813
13.6414
17.2603
21.4365
127.139
-17.1807
-10.1393
8.91848
33.6805
43.981
-22.2561
169.214
35.7414
76.4505
-16.4603
-15.7073
1.94064
44.949
75.5533
86.2446
38.9617
26.2488
176.526
-19.7239
64.7701
13.3722
34.9665
61.5875
91.1633
56.9123
13.497
46.7863
116.07
12.2826
75.1039
9.17347
63.1854
37.3088
391.842
47.926
147.461
60.1017
128.031
16.9842
-7.60027
61.9919
24.7556
284.661
53.9853
37.8592
133.592
-26.7511
201.796
-23.0689
4.69247
9.32493
15.2038
48.8329
33.3846
-8.03883
62.2578
26.5408
5.24813
27.3922
33.8969
0.56694
52.6481
53.8023
16.3954
25.5396
357.478
9.82367
31.5628
386.605
-1.62738
89.6044
17.3278
-8.66178
-0.00137025
13.6717
31.3547
-17.5925
36.3208
-11.1434
-18.9111
17.2444
22.7066
30.8347
2.28832
2.38708
12.1322
286.293
25.7563
41.5646
261.369
58.6948
312.866
-13.3003
41.4476
147.787
14.7489
50.2043
339.221
24.4299
44.4028
24.0731
123.618
67.418
48.7483
62.8594
69.818
36.8181
42.0549
27.4507
16.6831
2.14582
28.7833
39.2597
19.2072
17.2603
34.555
3.15417
24.0659
29.6709
-2.19878
78.6581
32.7366
0.232663
39.4895
34.1395
12.4037
21.2245
5.34973
9.43691
125.534
43.6941
168.704
14.5988
41.2413
36.4981
46.0295
32.1129
10.7018
79.1244
279.54
100.826
10.5256
45.1413
10.6549
39.9223
44.4251
54.5221
47.3804
-1.40826
37.721
67.9343
-22.9725
56.8627
14.6032
44.6432
-26.9273
11.8306
95.1015
5.39371
29.0467
78.327
34.1658
238.217
-3.68551
14.1565
41.9961
25.6777
33.014
35.5199
-8.01904
23.7854
3.69888
-8.87248
11.7008
23.761
22.4253
172.076
-11.884
24.5936
4.50333
91.1103
43.645
21.6188
-46.2044
12.1115
14.0071
34.6928
258.699
-7.60789
104.287
5.43869
25.4045
-1.93979
-14.7208
55.0202
67.3707
43.5701
8.01918
65.986
34.555
31.2652
-2.44685
12.8043
19.8458
38.9035
36.4847
18.9733
43.6513
71.3487
35.2211
-16.4603
188.566
56.8318
16.5941
7.56284
54.3194
-1.10558
43.6941
30.0226
14.5988
33.7451
7.86043
51.6276
58.3498
34.3427
19.4392
16.2006
30.6753
61.5762
65.5429
41.1641
32.0004
-5.81905
-8.02909
151.627
15.1551
28.5654
51.8833
46.9833
9.96464
41.3471
16.7626
142.577
52.2765
28.4889
9.90414
188.677
21.8085
12.1887
1.82866
5.8335
20.7219
30.8607
37.1327
1.3315
26.5408
8.99627
-11.9632
22.6525
16.2771
21.1817
25.6844
33.9074
44.4319
26.7656
19.2065
37.721
7.96418
12.6348
68.1071
31.4698
52.1394
3.05779
30.5713
189.052
45.9132
172.03
22.6999
423.315
56.2846
392.718
41.9961
117.507
70.4953
-4.12099
24.2755
-4.27091
-0.98628
33.294
24.698
160.169
66.1911
11.1413
27.9292
35.8254
28.3595
27.8674
87.6856
30.0521
-2.44887
0.95957
0.0781473
18.2812
11.5182
-28.2226
13.3952
-18.636
16.6019
15.8338
-34.2037
-11.6585
-30.5284
22.3736
-10.9013
0.622904
-3.13582
-10.6952
22.6568
43.5887
21.499
-9.42989
-26.9413
8.98109
29.1822
23.0397
-11.7751
-12.8962
15.0669
9.04307
25.9645
-3.68155
63.6897
15.761
35.6448
44.5839
31.871
-6.60542
74.1164
76.0145
60.2239
83.0684
83.1574
27.4703
20.358
89.2892
20.3468
63.6689
61.7788
50.4775
70.3786
52.6151
39.1829
17.0292
51.6742
135.387
16.9982
30.5794
18.8583
14.8885
50.7475
135.326
35.2446
-23.985
32.3929
-2.38823
31.2557
8.66818
8.79019
19.685
48.6803
20.7219
19.7005
25.2385
38.0236
173.778
28.4351
42.3139
101.049
196.585
2.84895
130.735
-28.5926
-14.745
21.6475
26.8924
36.2845
79.596
39.0068
14.45
-3.44423
25.8629
-11.9632
-15.582
-3.18119
98.773
39.5296
48.1801
-8.84162
19.2065
39.5951
30.453
-19.2244
79.3515
23.9736
18.4062
211.079
17.4528
29.5092
2.80973
1.49029
41.662
-11.0333
-9.59378
-18.678
38.5194
244.395
12.5592
36.7621
-11.6173
16.7792
-30.5078
-11.6684
5.04474
-6.60848
-26.6761
35.1266
9.70546
-15.993
204.872
-18.4432
3.64501
102.892
22.7069
14.7285
58.3446
55.8265
7.5118
65.6594
127.147
5.55222
-5.67061
8.51145
195.38
18.0775
21.4401
38.523
-1.93979
0.271754
83.1312
13.0227
13.585
223.537
-8.97666
17.6884
1.28011
16.5696
78.3966
370.74
275.1
32.9642
494.302
50.5471
7.72893
176.71
65.7265
314.457
-12.7121
14.2777
6.63359
34.343
12.846
59.9416
53.2423
43.6941
39.3929
42.7098
31.871
-7.1321
8.3871
31.5105
151.257
62.2578
24.6668
7.1222
4.90337
36.1742
16.3141
0.174223
23.8172
356.601
350.916
52.7135
13.5864
-2.35776
39.9961
-0.389306
-11.9347
15.5788
518.641
20.3862
29.0467
9.80292
-1.66297
22.2653
13.1811
23.5268
13.8851
14.4333
38.6362
-5.99506
16.7792
-13.6412
31.4351
5.04474
12.1322
18.3015
37.0007
28.4461
42.103
51.1986
15.2899
64.886
-7.59939
24.6114
57.8525
0.0155332
15.0596
27.5362
5.33242
59.9001
39.3779
16.0077
45.4551
40.5663
31.1989
19.7823
215.452
19.2072
38.0042
2.26774
133.88
-6.21616
8.79755
5.3252
7.18214
22.1641
95.1895
21.7198
-7.94811
155.495
-10.3669
-11.0117
-18.1929
813.479
36.0136
-2.58887
-12.5087
95.644
52.4453
68.057
26.2745
7.86043
25.2537
42.2573
10.4222
101.453
56.8315
56.9205
4.98146
52.2171
138.015
-8.68004
48.4578
24.3135
33.6678
93.581
32.8973
39.4966
966.821
42.5707
108.523
-1.71145
108.347
29.4425
95.991
92.1331
44.6035
6.77744
11.4081
4.31507
327.409
26.4111
35.0616
28.6397
-1.40826
88.3208
120.408
-4.23183
41.8702
29.5958
35.2728
-26.9273
99.9117
66.9906
16.6381
55.2836
53.9641
28.5436
11.4555
31.6357
-14.9299
27.275
30.7517
72.5293
57.3768
-0.372862
52.3865
-13.6412
22.0648
153.096
19.6284
33.2525
32.1943
66.1911
11.5418
16.1603
20.4329
14.7285
15.0081
14.4177
5.33242
16.7966
44.9292
3.77067
43.5811
16.2034
8.71006
-13.302
12.286
20.8865
39.2597
11.7673
73.4823
28.9328
-38.0753
-0.296999
-2.19878
3.36026
-23.2578
-7.94811
29.9323
-35.3746
41.7773
17.0007
7.1101
-2.58887
-10.233
51.2096
7.22379
11.311
59.9416
21.3832
32.4497
16.9041
59.5764
4.63897
68.4942
233.436
28.3647
48.085
42.8468
1.20811
56.1566
46.7294
19.7789
120.081
-11.4413
16.3338
27.9385
39.518
22.9432
52.6055
84.9273
50.7174
254.769
7.88903
63.5209
-5.98482
26.6148
60.5039
12.515
4.94191
19.9126
5.04205
-6.55193
131.139
15.2038
29.6365
-0.542563
142.843
510.05
121.978
-9.95984
-5.05526
121.262
15.1668
33.1875
30.5138
-5.15639
15.2322
30.453
14.5088
39.9961
29.5958
-0.334411
-15.6829
257.333
42.6277
24.1344
85.2686
38.9716
253.432
17.0777
584.485
26.2996
14.1565
-2.98151
81.7397
20.2419
48.6383
18.2179
22.0648
32.7469
23.9237
38.8747
35.9424
158.02
-9.07292
33.5513
58.3142
63.4543
62.0927
5.37861
11.2599
125.273
43.0335
39.307
134.074
37.0218
34.007
-0.111629
-6.74274
174.393
-38.1466
28.9523
349.98
-9.78444
31.7439
-3.40506
-18.3764
409.186
178.659
15.6048
26.7861
-20.1295
11.1848
35.8399
236.68
52.608
65.2061
24.7692
53.6331
38.8128
262.783
26.5408
16.4925
35.7709
3.15862
257.314
27.5585
21.9431
77.3654
230.976
22.7285
11.7123
-9.85402
73.7293
27.7217
451.316
-11.9347
17.4528
7.02044
211.541
49.6614
31.4753
37.9139
26.0135
11.307
27.275
38.2479
40.6702
-9.74319
9.28295
23.8401
55.6445
35.1266
30.3202
23.3624
-10.947
19.9084
247.274
42.9217
41.4476
42.8395
52.7224
9.12674
11.2599
30.0521
31.2843
72.7988
5.55222
3.69972
13.141
21.6299
296.58
44.3144
17.692
40.5692
-14.239
41.3341
1.20879
42.8388
19.582
-6.09269
130.641
11.1292
41.5725
-38.9911
800.866
-25.614
92.4416
2.42323
15.4777
-3.80769
-6.32657
38.5525
30.5359
12.5877
57.3812
59.1074
45.5874
48.7923
43.075
386.826
33.7451
95.0045
22.4426
16.9814
3.06484
39.0279
20.3762
-9.07403
-22.2177
-30.2318
23.3764
23.3604
40.1701
9.47149
27.3152
186.273
0.404206
15.7571
100.425
34.8019
7.15354
17.9212
-27.278
21.3544
47.4261
37.0781
9.7932
9.70389
71.4713
-1.63919
-10.8875
-18.7334
-23.2145
-4.57797
-16.8438
48.6643
9.94792
-25.8098
101.359
-2.96149
26.9816
4.72301
428.712
33.2516
32.8918
36.2627
-12.4412
28.9962
33.3846
20.0722
43.5171
13.4224
63.3442
-10.0892
20.7784
-0.58951
-1.30713
33.1807
43.2777
14.4469
32.3878
107.288
120.18
51.0677
31.4698
39.021
4.93185
44.5018
35.3788
47.7873
28.5436
22.2653
0.0626247
57.26
65.033
78.9286
-1.3099
-29.5708
6.13521
4.1077
-16.9158
4.24599
24.8192
23.761
-9.43379
25.8987
220.5
-22.2581
-19.7808
34.4884
0.693447
30.5266
-0.869973
-3.3859
8.14352
-4.75514
8.38489
-4.66263
163.122
612.36
60.244
11.1328
6.83599
16.6831
23.5304
9.30461
22.7605
60.6424
39.2597
-5.15565
-16.3437
6.01587
-6.21616
-8.06905
-7.79326
-15.3067
54.0232
5.23433
94.8084
3.29628
48.673
32.7366
-20.3821
2.42186
86.3412
57.7099
32.2654
-26.9517
27.2483
161.779
39.0829
28.1776
56.1934
27.0054
15.5831
9.40788
-9.76402
5.98637
12.1352
40.3832
46.5031
18.1981
67.88
73.3925
14.2737
62.0079
21.1817
31.3066
60.1443
8.82468
-1.34536
414.408
15.4604
5.1385
94.344
288.217
44.6432
28.6972
126.961
39.1269
506.934
26.6695
22.6999
11.0209
19.7787
12.011
33.1739
5.24934
18.6533
-24.8856
18.1632
28.9988
20.1755
-9.0352
15.8661
17.4654
26.5343
214.811
-5.72532
9.18849
-14.7744
54.0839
125.811
102.83
20.6303
24.0731
-9.44031
7.44786
22.5113
48.0654
1.69056
497.669
-5.68792
33.6375
13.585
-1.35115
11.6381
28.9328
-0.59396
179.338
20.3177
230.196
33.4085
16.0976
14.5407
61.7915
88.9586
80.8175
73.6364
41.3636
65.2061
34.1395
-11.9592
25.3743
103.683
107.73
-11.4129
14.093
68.0097
4.69705
-8.06913
1.82787
26.3277
41.3443
23.6796
20.2872
54.1094
-1.57777
15.2636
-17.1133
304.268
43.9912
-28.6695
38.353
116.333
-43.3004
-19.2735
7.32377
-35.4446
4.82252
-8.91589
12.5279
15.1242
38.0756
29.8811
18.8883
199.044
16.6692
37.1187
20.9926
24.8967
-21.1289
-2.47754
257.941
16.1644
-19.3208
-4.67786
54.3025
11.4557
-6.53645
19.6163
11.7867
35.2478
-11.7543
272.064
68.5508
-15.1429
-27.1361
5.17287
175.681
9.61789
-21.4561
-0.988887
-28.4489
-18.6513
-5.97079
-58.6386
13.5321
7.80017
-41.6035
10.5256
-41.0658
-29.4181
-24.9154
102.528
394.083
13.3582
-25.769
-34.2169
15.6333
20.2254
28.7136
-9.12364
37.9425
-3.03959
142.982
35.1028
-23.2147
-8.65675
-32.0295
-18.3629
-14.4284
28.9606
-1.45981
131.544
-20.1169
9.82671
-9.43379
64.317
-3.45072
33.0269
56.0401
60.1883
20.3507
41.478
25.9933
11.2599
28.1781
44.4028
-2.16385
-3.81811
29.9367
16.8891
66.0699
83.6698
68.2918
11.0609
20.8865
30.6573
28.5775
39.8783
-3.35446
1.28011
288.033
16.5419
57.7082
46.0827
50.5471
0.877476
-9.13767
45.1117
-12.7121
1.15926
8.50766
25.9645
22.5554
196.748
84.9236
7.53381
29.5914
37.8455
154.564
19.7685
87.2589
35.861
17.4761
26.9354
-4.38887
14.7358
-8.16222
8.18655
48.4578
35.5579
50.5344
35.485
19.7789
24.5041
-17.0635
29.4522
2.03668
34.8076
23.7723
39.487
26.1329
48.8734
-8.97757
18.378
64.0962
-29.4512
391.166
14.6439
19.1543
-16.5627
128.936
-26.9557
48.8894
-13.708
-10.6775
108.143
15.1668
8.82468
24.8916
0.239692
26.7048
-11.7281
96.2181
123.299
104.613
23.6725
28.6972
11.0159
49.6614
42.7197
22.9214
5.39875
-0.836013
-19.8481
23.6436
-35.9801
-1.96145
8.79287
-25.3491
-26.7176
176.497
-15.993
161.768
-24.0654
-8.20259
-28.2141
35.4254
26.4551
33.4692
62.0927
33.3377
359.836
20.3249
14.9441
204.296
-10.2292
53.2993
5.43869
14.1601
-16.9323
24.6346
15.6648
20.519
-5.15565
109.219
-10.8507
30.8069
-2.44685
24.0487
44.6529
119.552
14.5407
39.3027
321.343
-12.8858
15.5403
20.7489
63.3321
-3.34181
-0.714806
2.88546
26.8467
-11.5169
-16.8
4.51661
60.5607
93.7409
29.5914
-2.72032
44.1554
-10.9907
1136.38
8.7296
16.6099
-15.6585
60.6604
0.378555
159.23
33.6109
40.3936
56.3632
-11.4413
50.067
-5.45959
-10.79
42.5129
11.376
24.9572
7.39226
13.5112
0.377903
-21.1289
59.2898
14.2904
-30.5652
14.6439
32.2727
212.073
-22.8629
4.90337
43.2672
-9.95984
-6.92932
-0.552499
41.4037
8.82468
133.587
-8.90452
30.2248
-1.40615
-36.091
41.8702
25.8476
40.895
-36.2976
-8.7841
102.598
-2.10255
29.0467
27.7272
-7.06368
3.95923
12.895
5.68482
34.7712
-17.974
83.7737
27.3918
-39.7282
-15.0799
-32.2831
14.4151
28.9988
-4.18731
18.26
-8.49676
182.082
-0.706324
123.507
24.581
-5.37368
37.2377
29.5895
35.6743
27.5362
52.1841
44.9292
28.1335
49.7409
92.3068
30.8105
76.1764
29.8015
5.55647
39.2597
41.7524
512.014
27.0587
349.856
23.7901
-34.0473
172.089
8.98246
23.5939
22.0369
12.1219
-5.38954
54.4821
42.7174
54.7542
3.03333
21.2245
368.919
1.94064
260.467
15.761
107.412
9.40788
42.7098
5.98637
10.2612
18.9944
51.2093
88.7796
31.2184
63.4615
17.5569
9.10239
-25.8584
-11.3098
31.7369
10.4085
37.6226
14.7957
18.2078
20.4422
-1.71145
10.4447
63.8499
38.0756
41.3471
301.872
11.6372
61.6468
24.7408
8.03008
576.609
12.4163
-17.4467
8.4406
39.31
253.21
0.107191
-4.74655
19.283
10.885
6.98634
4.8443
19.0648
53.5583
-13.2689
33.5408
149.026
8.921
46.3701
27.2697
191.81
74.6141
62.1481
-26.611
127.6
-11.8339
-44.4106
31.3066
153.848
33.1875
24.6026
-1.40615
65.203
29.6506
-25.0532
21.201
27.6352
48.4972
32.7948
22.105
15.4251
108.472
22.5514
64.7563
40.122
55.5028
-7.86913
198.564
6.97348
-4.18731
37.0007
82.794
236.731
-4.45446
13.0153
42.9217
18.9588
31.5951
22.7373
20.3711
31.4636
-16.8511
21.914
-26.5267
-5.69217
-15.0409
-16.8441
44.1187
54.8255
115.529
21.8285
-5.80571
-17.699
-31.5874
32.5314
14.8968
90.4217
8.01918
6.01587
-11.8384
5.04942
5.3252
113.993
10.4754
299.399
48.673
42.1069
19.2885
46.4655
17.2729
21.6261
39.9652
35.3348
20.6813
44.949
23.2573
34.3238
43.1411
35.2136
28.1229
-27.7468
94.7311
32.911
317.327
35.2587
98.7829
-24.059
-9.74439
51.755
23.7733
-14.4256
6.94377
-5.44798
5.07655
30.5138
11.7102
-3.50844
11.7123
-32.3428
10.8551
10.91
-6.31254
28.6972
-0.475828
340.852
27.1726
53.9641
85.9836
-9.30771
-4.58415
73.8552
5.06292
27.3918
127.064
18.2179
87.6571
44.4001
-6.60848
10.8052
12.6378
170.875
21.4883
-12.5197
-33.4358
-5.72532
52.292
22.7069
57.8321
12.8749
29.5895
213.711
-2.44887
9.08055
13.0485
24.3145
24.3854
19.7558
56.6995
57.4329
46.1914
134.749
126.604
46.7859
56.1263
56.7449
25.1847
16.2726
-2.44685
127.139
87.767
69.0157
52.086
44.2086
27.6591
191.102
23.3663
-16.6339
607.745
48.8599
74.5765
64.1246
21.774
-8.35894
26.8467
-19.0131
-18.6741
7.46771
98.0421
16.9041
173.894
11.2563
-3.38396
-0.983227
77.8645
57.2739
201.224
-11.8851
35.3505
-4.93191
48.4578
251.075
54.2256
212.808
423.68
31.6623
29.4522
22.3163
155.71
47.926
120.395
17.4609
26.3545
-22.5928
61.9919
0.392764
37.284
25.8743
-14.4587
14.4784
-15.596
106.141
16.1644
2.8184
-11.0331
0.107191
-42.1437
70.2161
-0.359442
20.1048
-2.65197
-5.2981
40.4398
63.5679
24.0143
16.324
52.8875
60.274
-20.9888
16.1478
9.53402
201.092
18.1882
438.706
33.1875
23.0175
-42.6377
6.09011
-17.201
23.887
62.7798
87.6973
406.449
-9.30771
-13.9545
8.26289
33.1739
70.4953
10.8715
16.3438
6.9188
12.1322
3.30895
-7.97691
35.9424
53.3474
34.332
2.17148
248.544
41.1263
140.373
73.3067
14.7285
14.7489
18.8077
89.3804
7.42629
22.4404
55.3631
34.9441
4.96193
18.5571
-0.832417
-22.5545
30.2568
47.5239
37.3856
28.5775
199.174
17.2603
4.56993
389.212
102.501
10.9474
12.7937
29.5972
52.022
63.6655
-17.8632
-31.6265
-1.32627
166.926
127.843
21.774
-6.48487
57.8236
416.109
30.7535
-6.90564
1.91162
35.2136
39.3673
23.3796
47.8795
51.6517
145.829
36.9388
-3.33451
37.7852
-24.7369
209.177
33.8969
76.2472
30.552
5.0697
13.2927
35.0616
24.8916
4.21394
15.2322
-16.3987
-2.35776
30.6258
16.4773
348.242
-34.4235
-8.7841
29.5092
-2.81247
7.11249
15.4251
150.136
104.724
-9.30771
-4.58415
-4.85558
85.6478
6.77703
-20.9876
-7.58365
-6.19966
15.8803
-32.2983
10.7637
45.3127
42.103
75.2601
1.16774
-5.72532
11.0626
97.6696
10.9804
9.12674
93.3078
-3.7326
33.8003
-19.3155
-37.7711
-26.3069
88.0327
-1.85153
-12.1033
15.4701
31.1959
27.4507
-26.4204
25.4045
99.2598
-14.7208
8.16855
106.726
26.7035
36.1302
6.444
31.2652
130.612
-0.324718
305.085
100.431
3.29628
-25.3594
41.7773
28.2451
123.302
-8.96401
45.989
-9.6428
-22.4222
31.8306
-6.72778
-26.1994
158.902
-7.48438
-30.9683
17.8944
21.6666
-1.62032
23.0983
36.3058
8.7296
50.3431
-30.651
-3.05784
46.5837
44.9282
-29.6065
28.0456
52.3516
16.0307
7.29941
175.629
20.4422
-0.799681
-7.04182
85.6165
21.209
-16.9706
63.8659
30.3778
35.4099
38.9928
15.3704
-6.96245
282.47
27.4307
18.0385
104.902
-12.9072
-28.0038
0.959819
51.1421
-35.9667
-9.88025
4.8443
-14.6684
57.3064
11.094
25.8883
36.0209
-34.452
111.854
-21.9219
366.764
9.54455
-11.79
97.9801
-12.6527
3.98782
19.2086
-6.10589
54.9887
37.092
37.1469
-4.43848
96.9756
-0.228487
43.5361
-7.28517
67.2429
31.9217
15.7592
6.93699
59.2509
-4.12099
31.7717
-4.27091
38.9314
25.6595
8.38405
-0.43918
20.9499
45.8512
49.3245
9.66774
26.0551
28.3291
84.069
-5.37368
16.623
52.0783
-14.977
28.1781
12.5437
14.9226
69.292
41.252
14.1336
71.6921
361.032
-2.53434
7.31275
88.3529
30.6573
20.519
9.89325
9.764
38.3031
151.227
25.9399
39.0413
87.7564
31.4073
28.0583
6.49967
-18.508
-10.6966
17.0007
-16.4603
454.683
-0.862671
24.9726
29.6365
31.3166
105.361
39.6593
8.99627
23.644
11.4081
-17.4561
94.2702
357.394
32.0333
14.4469
-33.2674
28.3507
19.2086
10.7607
49.3665
67.0771
24.0284
8.67999
34.3194
65.1165
27.1726
33.3494
34.1658
26.0135
24.4255
32.8972
0.766623
175.603
44.6047
61.7568
10.7216
57.672
40.652
49.6135
7.05709
5.14155
19.6142
54.6453
61.1379
46.6698
279.454
12.8545
45.2261
29.7415
37.0858
11.2599
3.17333
-1.94404
14.9441
21.6299
141.033
409.757
12.0698
53.6876
16.6831
38.523
30.6573
46.7559
97.918
30.8069
-4.34209
-5.93633
7.17155
46.4638
70.4455
20.1629
37.4286
13.9959
2029.85
19.2885
24.497
12.7323
34.1395
48.0109
40.3668
16.5941
-1.80749
31.8306
4.51661
13.7091
31.8967
25.8432
123.7
2.90188
21.6666
20.8685
45.5871
27.4703
35.3505
12.4525
10.0606
39.0874
63.6689
22.4234
87.9588
263.407
76.9779
22.2919
-9.90316
43.2661
25.6463
39.487
7.61388
-5.72621
50.7475
287.125
95.38
38.9928
20.9926
6.15601
25.8883
31.3166
45.3912
4.05204
96.7326
5.78589
3.15862
-8.80339
10.6919
3.92236
-4.29378
2.11376
15.4604
-17.3503
13.7592
16.5322
-36.2976
49.312
-0.475828
41.001
21.5504
31.4753
154.106
-11.0333
5.39875
15.0552
16.0306
36.3739
21.9295
20.2419
35.5199
8.84755
106.398
25.6595
21.5025
5.18302
14.5119
-1.53893
19.6142
32.4579
57.3897
-24.466
-0.18184
250.861
20.8632
35.3637
-0.39551
9.43739
-2.44887
9.08055
13.0485
18.6923
24.3854
36.6224
26.7145
89.292
12.0698
6.83599
9.18682
12.286
7.43054
13.3902
38.1536
93.6076
2.34061
127.959
706.917
-2.92634
-11.8384
10.6716
-11.5414
-0.314129
14.6678
284.47
2.97916
76.3849
37.4286
-29.7524
-5.0744
82.5931
23.9767
13.5248
-11.9592
14.1299
38.0911
-13.3909
-1.80749
78.6822
26.8275
-1.83652
22.0951
28.1229
0.364169
14.0093
55.3998
-3.49439
77.5352
25.5962
1.61736
1.20811
20.3468
-1.49551
26.1147
38.5195
41.3707
22.2919
61.3114
42.931
58.2587
74.163
-3.29369
5.03161
56.3536
60.0877
335.354
39.5031
0.392764
59.6075
25.6335
31.1788
25.5348
-19.3208
-6.55193
18.6953
9.47752
42.1051
23.0311
-15.352
-6.13212
32.9553
9.69443
27.9606
25.3377
25.7876
-9.85192
33.3846
12.5759
36.0209
8.99627
12.3996
9.53402
50.0103
2.44101
43.2777
40.6838
23.0175
37.721
19.2086
27.6273
17.5073
37.092
91.1389
15.5788
35.1314
42.1651
228.252
3.24369
14.2666
-3.03455
-25.2373
-3.64711
-2.04448
7.71406
-44.4134
0.849648
2.38708
-9.01076
9.32108
-35.1094
5.55874
46.5134
-36.2469
60.2008
-23.5289
-14.2373
-19.4596
-10.5713
21.8003
-12.425
-17.7881
-10.2403
-9.0081
12.1115
-0.98544
-19.6552
146.066
-3.47137
40.397
-9.43606
23.1611
26.7035
19.2636
100.147
-6.19498
18.4265
33.4085
-4.136
5.17035
37.4286
32.7366
-18.508
31.9933
22.1026
-16.4603
8.50766
17.4764
-15.265
11.311
35.5787
8.26475
24.9535
18.7782
46.458
48.7376
11.6086
21.5056
51.6276
47.9035
62.0979
60.5796
23.1873
-0.640734
25.9802
-11.9104
11.9347
39.0874
63.6689
1.3315
13.5321
4.05204
1.5
19.8959
30.1487
-13.708
-16.2997
27.5653
163.572
43.5693
17.1063
49.1936
33.3988
14.3022
9.95657
40.7536
-2.10255
25.2985
53.9641
24.7954
46.0156
-32.9666
50.0405
23.6436
-22.8617
-15.0799
27.5882
3.32412
6.9188
-11.6836
209.415
309.556
27.1105
11.8432
-10.947
1.16774
39.2523
22.307
58.3142
172.663
104.704
65.1968
0.0155332
76.9038
27.5362
12.8287
13.0485
39.307
35.6298
32.8743
36.0848
70.5513
0.825404
119.28
11.0609
40.397
1.80834
571.862
186.205
13.585
17.3895
-16.4729
-0.59396
-4.32091
-11.5414
9.0562
14.6678
35.2194
-17.3184
76.784
-20.3821
-10.6966
41.3636
125.176
30.3914
48.0109
6.63359
23.0986
44.7051
30.0516
52.4453
137.575
54.9385
41.267
23.9692
37.4932
-8.47949
68.5183
4.00188
62.4537
34.9665
52.2171
-26.9029
43.7938
-27.7324
21.6529
14.7957
42.5707
11.0719
-12.9559
150.38
-2.46465
50.7314
66.1866
30.1027
30.1327
7.88903
155.35
42.7409
28.4889
51.1336
27.5968
79.8827
-2.45421
36.5516
22.4434
4.70795
0.875653
146.719
25.8775
23.8529
-2.65197
-3.42403
55.4324
52.1253
187.82
20.9186
-4.1222
38.6366
54.5116
100.61
-35.0403
14.44
37.6555
18.195
50.8395
37.9492
43.7443
10.91
21.7984
29.5092
-14.7814
39.1319
-29.2184
139.996
36.7621
-19.1135
-0.0873849
16.3438
142.005
6.50998
-36.0464
44.4969
214.242
143.597
39.0914
24.6114
59.5746
33.7487
76.9038
27.5362
25.9471
172.344
37.4329
208.044
310.236
48.0625
-11.9047
16.6831
10.412
-20.6805
58.0003
36.0738
24.8858
11.6381
-6.67447
-9.96429
-6.19498
50.3028
1.55994
-7.82098
20.2269
74.1937
10.7925
31.8064
10.2478
-9.13767
39.9032
25.8508
36.0136
4.90739
12.2558
56.8318
7.22379
0.0665784
108.667
47.4423
-0.393692
9.7345
100.216
68.4942
31.0369
17.1203
39.9649
-4.38887
22.2321
18.0747
-1.18378
42.8356
61.7948
-33.3546
16.8012
211.647
46.0158
-2.07092
27.5782
7.32377
13.2811
70.4148
63.1277
32.4534
84.4506
24.2589
33.5358
34.1111
-12.5847
21.8853
27.4307
143.601
-11.8245
250.195
35.5619
43.3148
277.469
30.9449
43.9792
39.8977
314.484
89.1773
-3.42403
70.4249
11.094
-11.4368
0.974883
65.143
40.7479
56.4695
16.0253
77.4922
17.5439
34.6184
39.0175
7.58558
28.8562
320.343
24.7855
37.5546
16.3518
21.2132
41.1416
50.2512
10.7018
37.8949
232.688
31.4851
23.7733
227.329
38.8029
25.6913
109.225
-5.15639
11.4841
47.3196
3.26444
69.9812
48.3364
-0.334411
-21.3051
26.8232
12.6426
14.764
17.8023
42.7197
24.7954
3.95923
65.3689
-11.1818
83.497
32.6257
12.5592
96.7322
-20.9876
-16.954
12.6944
68.763
19.6284
-13.5576
207.541
161.505
49.0231
63.9364
29.7211
5.87071
40.9859
61.4487
-3.7326
30.0521
27.5362
1.58429
33.6632
16.8891
29.1262
59.3069
10.1957
27.9275
-0.832417
7.43054
-3.47638
-10.5721
37.9479
0.522919
19.1343
-8.54853
-4.34209
-15.5653
9.07333
-0.314129
16.5419
38.9675
36.7123
33.2813
24.3101
-2.87066
174.521
2.42186
228.77
239.494
-12.7121
16.1518
8.50766
418.527
-19.0131
54.3194
28.8795
45.5682
33.3395
176.174
0.890839
177.688
-4.2907
22.9024
24.6668
8.99627
273.777
-27.5441
3.19563
132.513
-10.7786
30.2248
30.453
5.1385
46.4623
13.7047
-3.97662
70.2761
-2.25784
15.2036
26.2996
19.7787
366.21
29.4258
154.828
318.504
20.0919
25.8129
83.7555
257.635
48.2451
56.5571
62.443
0.297412
379.729
33.5513
54.5661
40.9655
26.4854
14.7489
108.711
248.676
455.108
-13.1884
61.7958
54.3705
44.1187
39.8329
53.6876
27.9275
12.286
24.2971
28.5775
21.1376
60.3638
23.3106
6.9023
14.6955
-13.5063
19.8458
43.0508
-12.241
0.232663
54.4821
41.6358
-0.714806
44.1149
7.22379
15.0591
20.5862
23.0794
80.6224
297.988
37.8455
14.0093
59.1239
59.1479
19.0446
98.9514
3.02931
0.163687
77.4036
8.81783
3.20248
38.01
-37.0155
-15.4762
174.929
87.6918
968.558
-11.9347
11.8306
-20.8432
-14.0569
42.7197
51.0324
-14.7814
-13.3419
125.625
-17.7026
-17.974
38.9825
20.5273
-11.6684
-32.4366
8.38405
-15.4317
29.5044
-10.9093
30.8586
24.9616
-16.5692
13.0153
-2.05591
11.4625
71.463
1.63048
48.3302
256.814
-8.07106
-22.7786
63.6483
18.6923
11.2669
44.1187
21.0923
36.8181
-31.0337
14.3323
-2.05758
190.322
-15.0583
-5.35044
-1.20178
127.341
-12.6519
204.667
38.3031
1.30129
-0.296999
40.9153
10.9197
22.1009
44.2086
1.42222
44.9249
303.831
-5.0744
15.1267
48.3396
-35.2009
113.603
9.9801
9.09786
75.0292
44.949
-14.224
28.7016
39.3929
63.3246
39.3673
7.86043
-14.1017
53.5257
22.7425
559.081
26.9354
-4.38887
27.8543
4.95624
54.08
48.6763
-12.7399
-2.70994
73.2298
-3.94499
21.956
-7.66876
9.53294
14.1928
192.438
24.4945
23.0831
7.61388
20.5107
39.5031
-22.096
230.313
108.333
169.2
-17.3808
12.515
12.4382
21.7866
-28.6911
-0.92973
5.8335
150.032
-23.403
-6.62061
-10.7021
-20.9742
-51.1097
-0.777901
20.9388
-13.9081
12.9681
39.163
12.2193
31.4098
-7.97786
-16.619
6.65492
150.581
34.6184
-5.96009
11.3337
191.9
31.7364
202.472
121.25
-9.88517
234.857
634.96
49.1393
7.80017
57.722
248.532
-7.33258
-23.0783
-3.18119
40.677
26.4111
-4.29378
41.7582
-23.8971
45.2173
22.9567
-6.10589
21.2555
-2.26337
12.7841
-30.6754
13.7047
20.3862
40.291
9.80292
5.8333
48.5023
277.424
3.18886
126.717
-22.8617
29.8977
3.22535
38.9162
81.9783
41.5646
28.9846
15.5913
7.79368
21.7825
24.181
16.6026
75.2112
18.4971
40.8339
71.2816
14.4177
18.4509
-11.3144
-0.0484073
-9.34779
60.9853
90.4327
44.3144
-8.54493
10.5841
7.31275
-23.3212
-12.8467
36.2795
16.7709
9.83688
-10.7215
36.4291
18.1467
-6.19498
37.1843
-35.9214
-15.3172
151.411
31.4073
20.562
26.4696
34.281
28.2451
25.8508
4.15445
-0.862671
18.8072
1029.45
31.8967
95.1837
2.23823
17.7574
23.5166
14.1703
7.75001
40.0539
12.4777
192.772
-28.777
4.43842
44.7096
68.9919
-13.661
39.6593
16.4925
-4.46696
28.2747
12.529
-20.0478
36.9288
2.04829
40.6838
-5.09349
215.983
22.7285
41.6974
1.39037
178.677
16.4773
147.717
-28.8013
23.075
12.6426
3.51965
44.0392
40.8457
2.30665
3.95923
14.7691
-13.0558
-12.3518
57.3768
-58.4689
18.2179
1.45005
23.7854
25.2506
1.43489
53.8673
22.8239
32.7327
34.332
4.04554
49.8935
29.8032
-9.15219
-20.8787
-5.37368
29.7415
55.8265
-28.0955
31.9262
38.7806
-4.03791
24.3145
24.3854
32.8743
22.9663
85.5439
12.0698
71.031
-15.8249
-39.4211
-7.22451
34.4055
29.8893
7.96281
13.6414
0.393674
34.555
8.77637
-2.44685
52.1769
-9.68446
-7.82098
-7.88413
17.9717
18.2888
86.1543
51.4773
26.4696
13.6663
80.1987
-8.96401
111.729
-2.73674
-20.005
5.34973
18.7121
0.768483
21.2053
12.7248
2.23823
12.1352
23.5166
89.133
38.0909
31.3166
11.658
7.80017
-9.74439
-2.59289
15.1562
8.78082
-14.4256
25.6844
24.8916
-25.7711
67.7061
51.0677
3.26444
79.3515
44.6432
269.175
2.4603
16.3908
22.2603
53.4095
18.3569
71.6471
95.7885
97.228
18.8033
17.9046
12.011
21.9295
59.2509
18.3678
33.6458
21.9113
75.8504
-19.1798
-44.6425
13.992
17.164
33.0269
93.5215
56.4401
52.7224
18.4971
61.4487
84.4
27.5362
9.30035
37.4329
361.717
17.8818
60.4477
51.8107
40.1808
21.8285
-0.183511
17.9082
-7.56199
-22.217
26.1412
146.644
-1.48039
0.821797
31.2652
-32.4319
20.3006
10.9197
10.8565
32.9642
5.17035
15.87
-11.0117
-1.32627
18.8748
69.7468
-17.5814
10.3817
28.7208
31.5867
-39.2888
61.8156
30.7535
13.7091
1.91162
-2.26776
5.63408
15.3567
130.338
46.0295
204.883
28.8095
-13.7592
59.7134
-2.54002
-4.93191
-2.14201
61.7948
-1.49551
33.6678
25.4011
268.133
-15.1894
3.57564
52.6365
25.4372
-3.29369
115.602
9.50197
68.0607
0.11762
59.8661
-37.0886
560.148
-12.5847
-30.4992
-30.5885
31.1788
14.2904
14.4124
63.3697
-9.91289
41.6431
37.7852
-13.4925
9.53402
-49.3152
5.79642
-11.79
28.6397
0.465806
24.6026
22.9567
29.5014
60.6109
37.092
-19.431
19.3269
29.5092
-3.97662
20.231
28.5436
0.211099
50.3763
29.149
13.8851
-9.92961
-19.1135
37.3939
-4.27091
25.8129
5.04474
12.1322
12.6793
5.14155
-10.9093
49.5993
23.0876
-22.1914
16.1603
-16.9697
44.7957
28.3291
5.35822
3.50455
25.8414
28.1265
8.79553
-11.5342
7.42629
0.0225368
23.504
36.0848
269.202
13.0527
-12.8467
50.5041
215.984
6.01587
57.0438
36.8874
-0.57278
-13.4432
128.542
10.7925
46.7989
25.2403
4.29593
245.909
4.90739
21.6261
23.0986
473.866
1.94064
24.3343
41.9979
30.5757
88.1187
110.176
155.912
14.0093
57.2498
29.1629
63.972
43.7131
47.5502
29.3443
33.4765
126.771
227.452
7.22832
-3.36958
18.6753
52.3516
19.7789
78.852
196.234
64.1319
20.9186
-15.3666
-8.21509
18.9043
-28.7005
11.8113
27.5585
30.1593
14.4469
47.3804
17.3324
24.6026
9.83825
-0.483695
131.825
213.254
18.4062
-17.5569
50.124
18.5122
23.4245
50.216
11.677
-1.66297
44.7541
34.7712
8.26289
12.5592
171.695
-11.6173
52.3865
-36.13
25.2506
10.8052
46.371
43.4387
10.2439
17.4654
32.1565
49.8935
29.8032
41.4476
1.61009
15.241
69.0969
59.5746
-15.2823
-18.8106
14.9441
25.378
92.3068
27.4478
19.5661
-0.660273
-32.0426
-6.45462
20.549
14.8968
7.96281
13.6414
24.7565
0.821797
1.28011
3.17535
9.07333
-28.4251
16.4787
-0.768977
16.4147
32.7366
28.6588
42.7174
223.42
34.8924
29.1224
24.9726
33.4607
45.0442
110.541
25.1313
64.3089
5.65975
-5.25803
105.839
257.775
81.6367
64.3278
30.6836
31.2184
72.8319
59.3042
0.690288
44.7096
46.8023
6.00075
46.7863
41.1072
103.215
18.5438
83.8001
42.931
211.227
34.8884
0.163687
-3.18119
27.5585
9.54455
24.8916
137.273
39.5951
66.0602
25.7532
62.4849
-25.0532
15.5788
44.5018
18.5122
14.0541
25.8532
7.92885
11.4555
63.4948
7.55889
36.6453
53.2405
33.1739
109.851
8.99747
54.2605
8.84755
3.17067
14.0062
-24.802
20.1341
20.9499
162.043
-10.947
-3.85125
12.9366
28.3291
7.23229
29.7415
33.7487
183.726
8.79553
3.45835
-0.0699766
7.44786
13.141
16.0077
279.713
74.2995
25.5767
11.0609
164.085
58.0303
107.094
56.8943
51.0663
-6.97334
4.14181
53.2956
8.77637
27.5382
54.0509
198.263
21.7198
46.3998
11.1917
21.4922
13.6663
132.673
-16.4603
19.8999
-19.6033
17.4764
224.615
322.311
-14.224
43.6941
22.0951
26.2488
13.4826
-29.0942
49.7535
23.5407
17.1203
1.3315
-12.8146
369.355
-26.8264
0.56694
23.8104
47.0259
211.224
-6.96756
32.3249
-12.8788
34.2011
-43.5872
44.5883
-15.6829
31.3833
-9.59882
-12.1828
37.0975
3.95923
-2.09752
-22.4262
31.0231
-6.72964
20.0555
49.8806
-9.74319
-11.3318
16.3438
20.1907
14.0062
12.6793
17.2017
38.0801
-14.6951
-2.58039
-1.65593
12.8545
11.4929
85.9635
58.1116
41.2965
23.7881
-4.03791
84.263
18.6923
28.1335
6.63738
48.0625
660.497
19.9545
72.2562
-26.3027
-9.09858
19.413
16.7709
97.918
9.89325
-22.0951
10.1921
20.0419
-26.5511
16.5419
10.8565
18.6879
364.446
-24.1302
-25.6891
48.8599
23.9767
-16.4603
38.6406
72.8161
-9.30375
219.237
-14.224
38.0719
-16.829
4.77594
18.9944
2.4836
9.02174
-15.5351
13.5321
-9.06642
-30.3591
-4.46696
20.7784
36.9288
28.2852
29.4394
-10.7786
15.2322
7.96418
30.6258
1.48476
24.0284
-13.8088
-31.2729
61.3684
21.5504
52.0901
56.6546
-9.15923
127.213
43.1661
10.6851
18.0214
-11.6173
14.9051
38.7779
113.332
-15.4317
-6.10285
4.08327
8.36984
6.22099
-18.4432
6.78994
-0.103121
125.381
60.1883
181.52
164.674
33.3377
-24.3473
-1.80701
8.79553
78.421
58.0476
333.606
29.1262
-1.04866
11.0609
57.2636
-35.673
19.0124
33.6375
7.96281
47.3746
6.01587
-8.06905
337.035
-0.314129
38.9675
47.9567
2.10673
19.2885
31.473
431.442
16.1518
19.7521
13.7282
29.7126
39.422
44.949
43.6941
35.6448
22.0951
17.2308
6.51304
16.0203
4.00188
60.5796
124.387
14.3518
7.23955
-13.7844
-29.2948
5.35426
28.0616
15.3711
29.9197
20.4925
-2.70994
13.2597
220.943
-33.5706
40.4298
-12.664
33.1426
41.8238
18.8583
-26.3409
46.9993
-18.3479
41.0321
18.378
-5.2443
2.40788
-17.3808
57.4926
-13.7988
5.04205
51.5441
46.8063
11.4557
-24.2557
-17.7808
26.7792
-4.25806
10.4665
14.6439
24.7765
-9.06642
3.37407
-0.718824
5.03269
-8.04876
9.54455
42.5579
6.1509
161.635
17.1063
13.5864
-0.483695
39.9961
104.558
16.5322
-17.5569
13.7047
18.2648
9.14184
63.3345
508.083
14.7691
-14.9299
49.7638
19.5073
29.4258
36.7621
-7.86913
59.8827
-8.01904
-0.424017
1.2966
-13.5576
20.1341
13.4536
-6.62269
-10.947
-1.97719
3.56629
48.9742
33.4896
-3.7326
10.6696
-9.66011
-7.56624
37.4329
23.504
45.4551
53.6847
-29.1597
19.9545
24.1793
5.55647
9.64208
-4.94991
16.7709
11.7109
-1.35115
-7.10259
-8.09022
-6.19498
170.243
215.193
-2.64304
10.2478
-20.3821
20.7489
38.9692
11.6507
-6.337
27.2483
6.23197
41.2009
388.7
41.8201
35.6448
38.9617
-3.38396
34.624
16.0203
54.6017
75.5722
31.8097
62.2227
136.741
35.2587
192.486
47.2653
6.77744
18.9043
27.5215
223.581
55.6695
20.7889
33.1875
41.7582
28.3507
22.9567
47.4924
25.8476
29.6506
14.3022
68.0526
57.6202
-26.4654
-4.68654
-2.25784
13.5511
5.8333
26.0135
36.6453
45.7442
33.1739
31.1399
-9.74319
132.536
-11.6684
16.2891
70.2282
5.18302
7.8314
30.5838
33.0269
-11.3475
-20.7966
24.581
-4.01211
13.367
65.1968
0.0155332
16.9337
21.914
-24.6526
-37.5513
13.0701
5.64474
70.3556
19.9515
10.1957
-13.302
8.53791
-48.7914
26.9092
24.2671
4.21468
-3.22521
6.01587
-6.67447
-11.8384
-8.06905
-24.677
220.815
31.4713
33.2813
63.6655
-8.49285
-3.51547
142.977
91.9634
53.9618
24.7692
19.8999
54.9577
50.3273
-3.68155
35.5787
10.1388
68.057
-1.83652
5.22851
35.6191
28.4752
51.6517
20.8685
39.9649
60.6686
18.484
201.733
-16.1763
46.5837
59.9207
17.2451
29.9197
94.7415
-24.5597
3.91074
21.6891
-3.29369
40.6389
39.487
56.8163
-24.4669
20.7624
-3.35537
57.8987
27.7484
34.1111
9.90414
-11.7586
46.2482
12.5759
52.8875
7.80017
44.2588
83.7435
2.44101
72.5361
33.9074
42.5579
26.7656
32.3249
17.1063
6.09011
66.9827
49.3665
27.7217
115.858
-8.18661
36.1935
27.6352
3.51965
31.4753
60.4027
9.58143
20.3913
31.0231
70.1071
72.5293
33.014
-39.7282
31.7717
-17.3894
164.494
15.8803
20.1341
67.8015
27.1105
159.894
0.297412
-25.0692
16.7635
20.4329
35.8254
3.99665
39.4224
-37.7711
-16.9366
29.9367
11.2669
45.9928
56.6995
8.53791
-28.1767
-3.47638
23.1611
71.1188
37.9479
24.8858
7.88994
164.324
18.4437
-20.9289
27.7863
-0.38787
19.8458
29.5332
39.3027
-34.7298
-9.13767
92.377
82.5931
22.1026
-5.21588
-25.0777
16.0039
8.10604
7.22379
0.0665784
34.5017
43.6941
11.2819
-7.1321
27.1278
31.5105
14.45
24.7765
16.1478
216.802
-23.7959
32.0333
65.0467
-5.15639
11.4841
21.0826
353.508
58.6823
22.013
11.0159
12.1801
25.8532
-9.15923
12.2824
-8.60371
12.5592
23.6436
-1.96145
391.157
-21.0387
16.2891
15.8803
16.4274
20.1341
4.62171
49.3245
19.0381
246.67
20.4329
35.8254
63.4543
11.0008
216.996
26.2525
39.4224
31.2843
5.55222
26.1885
1.8966
19.7558
11.7219
57.4329
34.5586
115.532
52.2903
9.30461
-9.09858
36.2795
16.7709
19.2072
-6.97334
34.1269
32.6809
33.1392
306.774
3.45113
22.1641
8.98246
-0.768977
-2.32592
28.0583
147.055
-11.0117
99.8733
59.5839
9.77665
-17.5814
-13.9811
66.2021
48.6972
6.39068
21.2053
9.40788
29.5914
1.88595
-4.73136
46.0054
27.2888
45.5871
25.0614
40.5887
323.957
-13.7844
10.0606
35.3393
24.3135
-16.488
46.7863
27.2751
71.3557
-13.3153
36.9485
25.4372
130.594
63.8499
15.5868
67.584
18.6367
433.057
-37.0886
25.8743
30.363
0.533811
1.35991
-8.09974
33.0529
29.2829
-11.8245
30.9294
35.5619
176.374
13.2257
47.7273
11.7867
-5.98164
12.6085
5.9463
379.646
-2.02446
7.30385
-15.8917
23.9135
12.6369
43.3511
40.8809
8.82777
22.7927
14.6185
42.3847
24.5265
-26.8264
19.3076
33.1807
26.4111
108.15
47.3804
39.5951
14.5088
72.6993
40.895
4.93185
48.2499
9.14184
318.207
6.05479
35.3838
45.0402
179.074
6.38882
29.4258
-7.86913
3.66075
-11.7672
-0.577463
-10.3566
16.3859
65.9274
-18.4432
46.1453
29.8032
30.2032
7.23229
32.1076
-33.7177
16.9337
5.0474
-39.6452
-9.44031
37.4329
22.9663
33.07
-4.79679
76.1764
10.412
-1.93979
2.14582
14.8968
43.5701
6.9023
-13.6912
-11.5414
-20.9289
-7.88413
29.2161
12.6666
29.9323
-14.7599
30.1192
57.7099
36.0136
29.2703
-13.3909
-11.1778
9.34177
30.7535
26.2745
48.7376
35.9714
23.3796
42.2573
55.3998
202.653
49.3353
28.8095
36.8406
25.9802
-15.6585
41.9197
121.546
29.4425
34.1468
20.9186
-18.3931
123.318
20.9993
25.4741
-7.10488
1.46574
18.0433
25.7678
0.453339
-14.4448
0.602622
41.4761
-9.72113
49.1869
-19.9062
-3.7495
23.0421
-4.47407
2.58765
345.828
24.7406
23.3384
22.903
136.758
6.12005
22.9452
27.5091
50.5363
50.2615
-25.0025
-19.7808
109.451
51.755
33.0447
-18.0472
399.718
9.73256
41.8767
2.74112
19.6293
-32.7736
28.1891
27.6515
30.2589
-5.73383
22.7656
-14.8879
-40.0207
27.8462
19.582
-30.4555
-17.2807
35.492
-10.8801
54.988
49.338
9.91949
5.79025
34.2184
27.1212
18.6811
-4.13737
-2.67695
16.3359
-18.5184
20.6891
20.6813
1.84551
53.2423
113.035
41.267
71.2264
-10.8802
15.8834
36.6591
43.3573
26.9354
76.58
18.0747
19.431
84.065
44.629
23.8203
80.8887
21.77
463.058
-11.8339
27.5585
58.2703
33.1875
21.1434
-12.6527
11.4841
-8.90242
27.6273
39.9961
27.7217
18.4062
19.3269
14.5167
-0.228487
6.55786
26.6695
17.0777
1.65061
345.866
25.1295
29.4258
25.5177
23.99
39.268
3.22535
14.4151
4.63592
222.575
40.7488
5.95733
10.2439
54.9467
-18.4432
10.5381
31.756
9.18849
7.7144
410.156
626.187
16.623
3.35262
90.0222
22.199
-15.0625
18.6923
50.6223
82.9364
46.1885
53.2993
735.848
-22.6723
23.5304
24.6346
64.3905
49.1923
-18.2177
19.1343
150.747
-6.19498
7.19927
708.083
67.1417
12.7306
23.5939
44.5257
48.673
108.347
34.0371
-17.2407
3.91182
1.28456
68.0333
198.099
-7.32204
5.07655
9.89904
-20.1489
20.8544
5.1385
69.9812
18.4062
-15.6829
199.237
100.724
18.5122
2.80973
31.4753
0.211099
2.91212
-6.72964
-6.18147
48.0065
-0.372862
5.53481
-19.2634
-15.4165
-4.32559
27.1247
-7.93544
-15.993
17.4654
-33.4358
59.2638
9.26721
93.9214
-4.01211
15.241
-5.86578
18.3452
-24.3473
24.4299
12.5437
-13.4082
-15.0625
35.5588
211.106
-22.6723
40.397
129.582
43.7758
33.6375
9.89325
19.1343
10.1921
-13.7124
-32.4319
-13.4326
8.98246
25.4679
37.4286
27.1144
208.254
17.4144
15.1267
65.2061
34.1395
207.307
19.7521
0.609773
31.9257
136.778
28.8795
26.2745
434.39
28.1229
178.4
51.4906
46.0054
74.1405
13.3722
28.8095
16.6099
8.70437
-23.6726
33.4652
52.4245
-16.488
31.7937
-0.122273
-38.3172
37.6226
37.1327
14.45
36.0209
41.5334
184.814
32.0228
1.28456
-5.05526
33.9074
32.3878
7.96207
30.2248
-18.2727
8.88664
60.6109
16.4773
-5.95661
-6.91003
57.6202
7.26778
27.1726
50.216
43.5361
2.08517
185.309
-5.55957
19.7787
30.7517
23.8036
38.6362
37.1085
1.78668
-23.0116
18.3166
38.7779
21.5025
119.46
13.4536
38.3549
294.827
-26.34
26.0551
15.2107
5.35822
35.8558
-3.99172
14.597
-9.3548
37.5484
23.7881
-22.7786
3.67816
-11.2928
-7.47373
43.5811
248.202
115.532
26.0534
62.8858
-24.4286
316.989
51.2721
48.63
139.075
2.69586
-8.09022
21.916
12.7937
16.4787
-0.451849
26.1842
-12.241
187.639
4.29593
30.1192
52.0877
30.3914
23.5002
43.1701
76.8082
21.3832
64.3089
71.2521
48.7376
2.23823
235.286
43.7131
60.6686
29.7283
-4.41409
55.0382
35.3393
43.0541
-5.24364
127.314
105.986
9.17347
342.782
102.299
15.1299
-11.727
677.126
38.832
4.98907
-10.6814
-9.15212
-8.26961
-25.8894
-15.7553
42.5579
19.2694
122.28
-21.0984
41.8702
14.6032
33.3988
25.5466
81.9831
19.4492
5.62083
-1.16049
18.8417
-13.2889
45.1954
21.4644
-23.9486
-27.7514
3.69888
-5.12434
28.5674
166.19
-20.6782
-4.38775
3.97884
53.629
377.36
-11.9329
-12.425
150.467
-32.7806
8.50036
13.4807
6.26945
2.74112
34.6218
25.3224
-3.66998
12.659
58.3699
13.0068
5.89896
26.3415
-11.9097
10.9797
34.5745
-13.589
16.4525
1135.14
9.25509
-16.5023
128.077
33.4191
-17.1913
12.7306
29.5332
35.5545
-38.4779
-3.51547
9.91813
33.8673
26.6432
10.5296
14.1299
28.7208
-7.42969
22.4602
17.4572
35.2587
29.4425
37.8949
22.7927
48.0069
-34.3227
27.5585
28.2852
18.195
62.3729
-8.90452
45.2173
21.0826
-13.6022
157.032
55.8876
34.9169
96.1636
18.5122
42.1651
241.371
32.2917
-9.15923
69.117
-9.30771
27.0035
46.2924
49.8806
18.3678
80.4975
-23.0116
20.1907
36.9039
4.63592
10.8052
47.1868
42.103
34.332
-10.947
31.1528
-13.2216
16.6848
41.4476
5.35822
28.3595
-3.99172
235.737
56.289
229.935
-48.0785
-8.50327
25.3224
39.4335
47.3292
79.9217
36.4327
199.865
14.809
4.78978
0.466545
43.6264
-8.97666
79.5326
18.1467
39.0584
-1.25116
-14.3802
37.6494
411.305
29.9255
67.0771
83.5301
39.9063
14.4618
5.84443
-1.7997
-2.20133
-6.8317
-10.2408
208.93
29.8165
29.6386
17.8412
-28.6839
44.9314
32.4476
-6.25533
-14.4296
17.0848
21.7154
-5.27467
48.3556
41.614
27.7027
6.79892
12.6493
6.07554
54.0516
30.5328
41.8321
13.3652
24.0121
30.4463
8.20481
1.8727
49.279
-8.00071
21.7629
11.958
1.97509
25.6777
44.2584
18.2179
10.6669
4.63592
14.5533
65.9274
32.7327
54.9467
54.6453
3.64501
20.4329
54.5661
3.48415
285.107
22.2452
213.248
-3.7326
37.5484
18.1659
26.1669
20.5663
33.7557
237.148
-5.14466
59.3069
23.7026
14.809
34.7748
16.8009
156.22
43.0078
21.0813
32.382
43.4972
43.9253
-4.34209
29.6881
-0.314129
7.17155
44.5897
55.453
37.0295
33.6805
21.4922
-20.3821
15.5403
67.6005
26.6432
42.3887
21.6261
14.7201
75.0292
37.4528
4.51661
45.5682
80.1911
39.3673
-1.5099
1.82787
241.845
78.8256
-0.327502
35.3687
7.79256
40.0357
17.1377
52.2271
34.4023
28.9986
-11.8029
-6.62463
13.2196
46.0559
17.6068
17.2708
-4.85766
-12.0188
3.88548
34.0796
27.3056
29.6423
137.861
400.009
44.1882
71.9542
-8.83652
18.2265
27.5075
83.7528
-4.67786
28.0656
48.6643
2.30118
-20.4556
18.1277
33.8806
21.4014
152.544
-48.6879
201.013
18.2591
68.4991
47.5071
43.7808
85.2182
29.6472
34.4784
24.2402
90.3778
22.562
8.82777
52.8875
5.24813
29.2662
17.0303
-15.582
-27.5441
12.566
39.5296
29.4394
165.384
35.8469
334.052
8.88664
51.2405
37.092
67.132
4.93185
303.123
26.0084
34.6689
193.461
17.0777
50.3763
28.1736
36.6453
-1.10744
42.5442
27.3918
-15.3654
50.5124
-4.27091
63.2942
45.8654
14.5533
53.8673
32.1943
13.992
54.9467
1.77094
50.4179
39.5735
54.0839
69.589
177.793
76.4412
16.9337
-2.44887
-4.03791
37.4113
31.8817
-20.5366
16.4071
86.4809
-15.1042
-8.61681
-32.8619
-38.1466
35.3425
-34.2037
7.08215
-2.41743
-18.8559
0.343073
22.853
313.581
-20.0656
45.1456
-1.38888
32.7434
-16.9262
-13.8228
40.4266
75.5135
3.21742
52.6961
42.2408
22.2163
30.0516
322.311
40.1239
17.4572
223.051
16.4729
46.8635
13.4826
0.890839
40.3832
81.6367
22.7425
24.9724
32.5576
4.98146
10.9877
10.5784
25.0531
65.3244
20.5653
76.4881
6.9537
34.1468
-19.4595
48.8894
-17.4561
-12.5515
27.5585
7.67049
-9.91598
33.9729
17.3345
-26.7206
47.4924
52.0845
256.413
-8.43467
6.05479
7.70736
27.275
13.8851
46.2924
51.7546
-17.2395
37.3939
8.84755
31.4351
-13.6959
598.715
23.9237
50.1191
35.9424
66.4659
86.8058
108.993
203.567
11.1413
31.6773
33.9513
35.8558
61.6006
-3.7326
61.9112
53.7731
-9.66011
-11.2928
76.8592
21.6299
269.202
23.3142
31.1989
12.935
17.9082
7.43054
39.6271
103.746
46.7559
51.0663
79.2337
41.6231
30.8069
36.8874
-7.81039
24.0381
25.8491
78.2589
59.9174
2.10673
6.16999
58.2302
24.9137
-0.530715
15.2148
26.3113
39.0281
-6.8317
-32.7296
32.7676
-11.4129
37.1349
62.8188
4.29147
59.045
20.5685
33.824
4.93891
37.1538
69.1019
17.1629
-23.6726
52.2059
48.6763
-22.1102
5.5568
11.1221
24.5041
-26.4338
-8.02909
-5.79469
-8.91589
186.816
9.50197
-1.75645
1.77006
-14.5998
151.602
-46.3178
-43.6177
-21.2182
121.134
207.319
-43.6837
219.477
-9.26314
128.396
9.01089
34.8294
-14.6684
184.743
-9.52073
3.55572
-40.2546
-41.711
-25.9894
30.0807
39.0738
-5.88194
35.5554
-10.6453
8.52262
29.7932
17.455
-22.0943
33.2098
13.6814
-6.39554
-24.733
220.377
106.413
48.9654
319.059
-6.10589
66.2331
27.7217
158.961
38.0676
66.9906
0.935663
64.1508
2.08517
3.52468
40.3934
21.9295
48.0065
-4.12099
29.8977
1.45005
1.2966
60.8579
-24.802
5.14155
253.334
727.736
75.2601
-13.8248
-33.8363
33.5513
9.10635
56.4705
16.623
33.3377
1.8896
5.68926
-16.9366
22.4404
19.7558
512.098
34.9441
38.3067
154.887
7.31275
21.6564
-5.68792
0.271754
23.1611
9.83688
-6.97334
6.01587
45.7994
3.15417
-21.1875
-2.17106
22.1747
10.9197
12.7306
34.8383
27.6591
341.027
19.6181
-31.6265
45.1117
65.2061
-7.08995
8.50766
39.9652
50.2512
20.0722
39.769
483.813
7.1222
23.644
82.6226
224.298
-23.7959
5.0697
69.5147
1.32842
71.7432
-16.4008
24.6026
11.7123
141.945
30.6258
-11.6337
7.16185
-0.690344
130.709
45.4102
3.95923
37.2579
-7.43364
2.91212
13.8851
29.4258
33.014
-7.86913
16.7792
10.7216
31.2817
36.495
10.8052
277.697
81.4584
103.672
-16.5692
18.0343
-13.2216
54.1661
33.9513
29.7211
24.6114
-2.11765
31.4636
133.126
-26.5267
93.6333
151.751
41.252
14.1336
51.0773
153.01
746.704
91.169
-13.302
27.2786
7.43054
0.271754
16.7709
4.21468
-5.09928
54.7416
-12.2967
-19.3134
-24.677
-4.07285
-6.01007
10.4754
-26.6888
20.562
-23.4854
-48.4931
68.0142
67.6005
-10.8381
-40.0702
-12.5087
-22.7613
-29.9185
-15.0211
24.9535
33.7707
-4.14182
-9.35845
0.890839
31.0129
19.7925
9.97986
11.9429
1.23333
27.8543
124.896
28.8013
37.4319
39.29
52.3516
25.4011
58.2373
-13.3153
-7.66876
17.0292
44.1779
4.20257
52.6055
34.3275
3.64412
18.8883
-12.7257
24.1655
63.3556
-20.0809
-9.88449
-2.47754
25.5566
34.9051
38.4257
26.1915
26.4482
48.3771
25.6944
266.421
-11.6185
23.644
28.2747
-17.4561
21.1817
20.0622
320.64
179.365
47.3804
-23.8971
35.8469
-17.3503
71.8553
25.8476
17.4528
37.0055
-13.3469
17.8023
76.4529
26.6695
20.8258
18.5172
-1.81144
17.9046
38.2479
33.1739
227.917
31.4863
69.2531
29.4623
35.1832
92.717
22.0081
77.1718
53.3474
32.4579
-57.7986
12.9366
48.9439
10.9804
3.99665
-7.73985
20.2192
-1.85853
-11.1773
57.5213
-5.69217
18.6923
22.5113
62.3217
48.0625
13.9439
4.96193
9.18682
262.304
21.287
33.6375
6.08874
4.27105
-6.21616
-0.57278
16.5525
10.9197
25.8491
19.8458
1.42222
3.69541
-0.99659
17.0993
13.6663
42.7174
0.406318
4.90739
27.7624
-0.542563
62.2578
-5.31829
57.722
39.5191
-23.0783
8.81783
28.2852
44.4319
13.6472
142.895
20.8544
21.0826
27.6273
19.3814
57.7616
4.93185
45.5638
46.3758
5.39371
-8.43467
35.2235
36.0398
39.1319
25.4009
29.4258
38.6362
-2.24693
35.5199
16.3438
186.42
10.8052
4.08327
42.103
188.005
29.2787
31.756
56.4401
22.2452
104.552
41.245
577.279
29.4103
20.3249
95.5074
73.0402
51.8107
4.57354
40.5692
9.18682
16.0342
-54.4136
0.271754
43.7758
18.6449
30.4516
45.3713
13.9403
-6.21616
-13.6912
1.55994
48.401
46.4638
43.0508
25.2403
15.2252
4.29593
135.067
50.2136
29.2703
54.9577
80.3124
44.949
118.835
36.1979
52.0802
33.7451
65.9565
29.0018
36.6351
64.7701
35.861
40.0539
21.8481
67.2097
96.7855
0.690288
172.146
69.2911
35.9858
56.1566
55.3861
24.5041
-7.69312
31.3263
35.7699
4.20257
125.694
71.3321
146.073
61.9919
13.5112
250.928
125.2
56.5999
23.0226
1.27059
29.3048
8.66818
32.8035
299.805
13.3298
1.52547
5.9261
7.1222
4.90337
7.65995
5.03269
-20.0478
11.4186
-8.04191
45.5063
9.83614
50.8395
111.038
76.353
57.7067
10.91
-13.8088
-6.91003
5.14637
12.89
8.43193
185.149
32.2917
24.574
20.3913
19.7787
-14.2259
29.4258
38.6362
61.4713
131.097
12.6944
38.3691
3.30895
25.7563
-31.5617
338.5
13.0153
17.0847
35.3433
13.367
76.5931
67.0709
26.2525
58.1631
68.7656
20.3249
24.3145
58.1186
38.4965
82.9364
44.3144
45.803
42.4432
-2.05758
192.196
-11.3101
-3.47638
68.1387
161.074
13.585
208.544
49.5475
10.6504
35.0345
22.1918
10.9303
-2.19878
38.9675
-7.94811
160.173
-18.508
225.436
-8.29915
71.7654
27.5803
-14.7703
-22.4144
-15.3198
-55.5574
-34.6036
14.0269
-0.16855
10.898
-5.07886
-10.2955
59.3973
-11.2906
139.269
-11.7678
10.6113
345.391
135.151
10.4711
-42.756
3.37804
7.8808
-28.8738
631.952
45.4434
0.467914
5.1385
60.6109
12.7841
32.4454
23.887
1.64558
29.0467
1.49029
6.05479
5.8333
22.2653
15.0552
-10.4778
18.1814
14.2733
-50.9726
-2.39685
-2.45153
15.8803
-7.93544
10.7637
13.4536
17.7402
39.9542
-12.8211
10.5381
-7.59939
11.0626
17.0847
29.7211
56.4705
40.9859
-11.2289
78.7778
25.6621
7.20648
37.4329
28.1335
-19.5995
40.5692
-11.4279
31.0267
11.5162
34.4055
50.5041
43.5701
24.8858
17.2603
34.555
-13.7124
5.3252
7.18214
-11.6323
269.097
3.29628
82.4062
-9.13767
-14.4447
73.2227
61.458
26.6432
-0.714806
4.75953
21.2245
3.47566
7.56284
59.9416
6.39068
13.7091
26.2745
53.9542
24.3747
43.4677
32.75
111.598
59.1479
28.3647
69.95
40.0539
33.0925
67.2097
6.83031
35.3393
222.964
-10.8658
74.8972
61.0083
60.1113
20.4179
40.6966
16.518
5.07964
69.7541
49.0296
29.611
34.8884
20.0252
70.662
3.92236
-8.90452
33.9729
4.21605
-4.23183
169.307
52.1394
-4.43848
4.33437
140.079
35.3788
-0.938403
-8.93774
20.8258
52.2504
46.0156
-29.2184
7.1234
-1.96145
18.2179
20.1907
21.9113
23.3766
-9.80951
35.1266
45.3127
23.3624
23.6565
18.5588
39.5735
9.12674
16.4711
26.304
87.7913
13.0485
119.892
18.7632
34.7484
7.97381
42.4403
52.2903
66.634
-0.0657256
11.5162
51.2721
114.222
49.1923
34.2561
15.3862
8.77637
12.5457
48.4287
35.2194
29.2161
57.6442
127.384
145.181
-29.7524
30.5329
46.9858
36.0136
33.0184
120.952
3.42087
-3.08357
-0.870455
-9.53888
110.223
49.7003
46.8055
39.4462
28.2258
-11.9277
33.4057
47.5502
31.6024
66.8004
420.481
46.5837
68.9919
6.9537
54.7615
34.0371
70.8404
259.776
63.8819
61.2547
38.0483
50.0473
264.418
-3.28233
49.3665
25.9025
-21.3051
6.20843
-7.72475
14.0541
41.662
67.6775
22.2653
-7.43364
2.91212
2.64069
40.6702
33.014
1.5012
33.2104
18.3166
20.0373
109.584
290.041
222.533
20.9499
25.2364
66.1911
4.04554
29.2787
52.3707
46.6698
41.4476
24.0989
82.7074
52.4894
56.289
23.7881
48.6557
35.5588
37.5039
302.74
55.5588
10.1957
24.1793
19.7823
-0.0657256
34.4055
52.3781
0.466545
19.2636
98.2732
33.1906
14.6185
59.2513
71.3782
-8.08577
-5.05526
38.8029
39.5296
29.4394
154.202
11.7123
-7.97996
66.2331
16.4773
112.11
29.2947
0.586235
40.7536
5.39371
47.7873
49.1583
26.448
46.6282
61.9068
21.9295
20.2419
20.1907
31.2817
18.3015
53.8673
69.6756
58.9696
21.2135
54.6453
76.1304
16.6848
52.692
12.8545
165.166
20.3711
37.0858
13.134
35.6743
10.6696
153.384
133.01
148.074
21.6299
51.0773
31.1959
68.2918
14.3323
29.8015
18.6749
56.4937
64.3905
41.696
24.8858
0.821797
18.4437
76.5226
31.5344
157.034
25.4679
-0.451849
16.8139
2.75154
148.284
23.0366
31.9933
76.4505
17.2729
16.1518
69.9502
132.786
22.5554
8.26475
8.08688
48.7633
78.3171
41.2413
4.1123
61.022
63.972
40.0539
23.7221
35.3505
6.83031
72.74
28.5246
129.614
14.6185
-4.46696
12.529
150.492
323.661
27.5653
24.8916
2.33987
7.73596
43.5714
18.257
48.3913
-13.8088
21.201
16.3908
6.05479
15.2036
33.5097
47.8897
53.2405
31.2999
-34.1061
-3.83552
3.22535
-4.17215
-0.577463
53.9087
37.0007
412.63
12.118
71.8133
4.04554
33.0269
14.8894
24.581
17.1151
269.622
53.9524
-7.48073
54.415
46.2769
18.4509
28.041
24.3145
39.3779
44.1187
277.839
61.181
34.5586
36.821
50.4163
29.1526
65.5266
45.2493
47.5239
52.9404
14.5784
1.33071
-3.86337
-3.40506
-7.13201
19.3807
62.4671
17.4789
4.2973
73.5738
43.9878
402.865
-25.0672
23.9736
24.9137
207.491
13.3407
50.6741
29.6578
180.575
-61.0757
43.6941
45.0151
10.8507
-13.1066
-21.598
10.3981
16.0444
-18.4869
15.6021
10.0688
-2.5148
9.11362
-29.2948
84.065
26.1875
18.1981
7.90989
213.947
-22.8629
-26.0732
-18.3931
42.7334
-1.48953
-20.2233
23.9545
-13.5897
1.17673
-11.7135
23.8792
80.1955
23.6725
174.874
57.6202
26.0084
25.2985
42.7197
4.18072
62.0553
11.307
29.149
2.64069
36.922
44.8902
194.479
35.0298
-11.6836
23.8822
34.0683
43.9771
16.1603
-18.8438
65.8104
40.9655
47.1002
25.9933
5.63773
50.025
7.20648
9.30035
56.1736
58.5736
53.2993
33.0729
27.9275
66.634
11.5162
33.6375
41.7524
86.6007
46.2577
5.04942
14.6784
37.1566
50.2119
31.4073
-6.32657
15.2148
21.2793
1.00361
34.6417
48.5572
33.3868
30.5284
30.934
-5.25803
-49.2683
7.90989
-22.1849
-35.9813
-30.7039
-44.8139
-58.6856
-6.92932
-30.5376
0.174223
4.27684
18.9804
-8.90242
-22.9725
182.425
-15.3818
31.5247
163.29
-21.7802
1.8727
28.3221
33.5097
30.0477
44.1416
0.766623
29.4258
66.7471
7.1234
74.8753
12.5957
16.4426
63.1408
25.2506
1.43489
261.889
53.3474
56.8208
806.146
-8.20259
-15.0956
35.4254
78.9289
39.0914
20.8632
-5.86578
25.8414
22.5043
33.8003
18.1659
9.30035
59.9217
3.77067
55.3631
71.6921
33.07
223.839
36.821
27.9275
49.7674
161.104
189.552
11.9167
35.5115
19.2072
21.1376
22.8825
2.69586
-39.9493
-13.4155
9.0562
16.5419
23.975
89.1862
-6.07405
52.4211
12.1219
-11.0117
112.992
256.881
40.8433
13.5248
44.2628
40.3668
3.42087
-23.3592
25.2713
22.3202
16.5202
30.5284
-8.06913
-1.92026
37.5721
7.61111
1.19078
18.4132
33.4947
-5.3259
-6.28816
126.253
42.8356
50.5504
0.378555
625.873
76.7144
215.659
46.6548
-6.15503
16.6941
16.0922
35.7446
10.7618
20.9612
-0.805398
53.0623
-22.0943
1.24094
66.1553
8.59698
62.1917
59.6
62.2287
0.391386
23.9545
25.7657
19.9174
22.0197
-5.16886
31.5628
32.4069
-14.7458
-9.72113
6.0834
83.1675
-5.62357
0.553258
-15.497
-8.2222
-3.03455
-15.8669
0.10102
11.074
0.377759
-45.065
-30.5078
-15.4165
-5.67145
9.86818
1.27217
97.388
248.913
18.101
41.4602
-17.9067
49.4809
34.4062
21.8003
19.4341
43.645
25.3154
6.62629
10.2374
36.4959
135.892
1.95221
358.22
37.3697
34.0099
3.56462
32.9008
24.2971
0.271754
53.1461
2.34061
15.5154
84.7266
12.0662
10.6504
3.17535
5.30807
27.7863
27.7231
32.9642
-7.94811
26.1842
6.49967
9.60299
9.91813
45.1117
38.9692
144.709
396.587
6.63359
38.0911
7.56284
110.541
38.0719
18.7525
-31.495
14.0093
59.1239
16.0444
34.3427
208.72
-19.3814
104.282
141.245
48.4578
44.9282
-3.36958
116.127
37.359
53.512
58.2373
39.1585
102.541
39.1829
35.7699
57.2964
32.3136
87.4905
39.487
47.446
30.1027
24.2589
75.1103
472.657
33.5358
91.4666
22.8667
33.1906
37.7852
6.18517
-1.65586
6.72292
-20.2672
-15.3626
6.00673
21.726
21.0061
16.4583
-32.3303
79.8875
55.7529
214.097
31.5628
111.118
17.4692
138.928
69.8017
13.1171
-8.00071
6.77033
21.3283
5.72322
-20.7851
13.3363
-20.0506
-14.1429
0.414254
-25.7239
15.3521
-5.67145
76.3975
14.5119
112.779
34.6068
36.206
9.66774
49.8935
56.1189
438.35
33.9513
149.661
58.3446
48.4821
53.9524
18.8077
-24.4328
43.0551
16.8891
44.1187
309.698
169.877
130.136
70.5542
357.114
1.80834
92.5015
52.3781
41.696
-20.0918
2.26774
36.4291
14.3986
-0.57278
-4.06226
-15.3172
1.4862
27.342
42.6517
46.7989
3.98079
15.5403
31.9933
26.6432
-26.9517
39.0068
20.0722
34.0371
10.5256
9.53402
-6.92932
184.98
-20.4405
-6.16785
39.8841
-7.03046
39.5951
345.296
38.8717
38.9661
24.0284
64.3045
24.1344
30.9207
38.9716
-8.93774
28.3221
14.7691
1.93669
62.8822
57.5368
398.457
151.426
29.8977
1.35129
16.4426
-8.07373
27.1247
20.1341
9.70546
38.3549
0.297412
5.51908
3.56629
35.3433
58.3446
48.4821
74.5671
43.1706
-34.023
-0.0699766
14.1336
28.5885
28.9364
-17.0501
7.43054
45.6499
22.3931
-29.5185
34.2561
47.2453
-4.34209
76.2639
352.027
47.9567
54.2952
94.5808
26.4696
15.5403
35.7414
59.5839
47.258
259.78
15.6023
56.2886
48.6972
0.768483
14.6439
-8.03883
30.289
16.4925
12.3996
47.0153
18.1512
35.0548
5.79642
-8.04191
64.247
-14.5267
24.6026
10.7607
41.8702
55.8327
213.309
29.2947
30.5713
89.4793
165.853
4.18072
101.411
134.709
37.5439
38.5194
182.551
104.228
-17.2395
1.78668
-4.27091
14.5685
18.1632
34.621
-28.5502
20.1341
43.4387
13.992
39.9542
24.6603
7.31442
50.8179
-4.01211
39.6039
9.12674
46.8672
43.1706
-13.1884
11.196
22.5113
38.4965
0.825404
25.5767
14.809
38.523
-17.8694
3.08285
12.0857
-13.5326
-22.1457
-31.4949
-12.4784
-12.4956
-23.7505
4.2973
-12.9504
-42.6183
-50.6593
-10.0747
121.425
16.0637
64.2691
5.09148
86.4293
-1.7997
491.67
204.105
-4.64762
92.3726
36.5562
-15.5654
80.5387
17.5651
29.7283
-13.7844
33.6838
43.0381
61.7219
21.6529
200.666
63.5214
20.0819
14.82
13.2811
64.7926
30.4395
38.7648
232.516
34.3275
31.9767
14.8885
56.3697
15.3853
307.15
67.1038
50.9777
-23.829
3.23397
6.89279
915.738
42.4014
-9.95048
-8.42599
5.8335
0.107191
25.2385
-22.8482
-0.509924
-2.65197
52.798
49.8102
74.8122
39.163
-0.899184
14.6439
51.0134
892.359
16.4925
-13.708
4.31507
57.5436
56.7507
21.0805
58.3357
32.327
16.3829
68.1071
33.3439
1.18372
64.3045
23.887
97.0677
45.4102
43.3146
21.6528
-27.3444
53.6287
-9.74319
263.819
12.541
36.495
20.1755
22.0081
30.3202
56.8208
4.04554
69.2373
374.631
69.5586
24.0989
22.7373
29.7415
15.0081
33.8003
50.025
91.5395
9.30035
31.8107
15.0151
566.445
63.0551
40.1808
12.4582
-0.183511
34.7748
24.2971
41.5012
298.649
35.5115
-3.28159
6.14512
11.6381
25.1847
-14.6283
0.640035
-29.3622
-1.26175
82.627
161.655
66.4766
15.87
-22.2561
56.3561
29.5989
6.02852
-8.21107
16.0039
13.7282
20.3423
99.297
32.6276
30.5757
67.5039
269.472
7.86043
409.437
44.1313
49.7776
58.7056
25.0614
34.9665
130.928
-0.665958
66.2826
65.3244
2.25262
59.9047
27.9887
68.5046
39.4966
12.9216
40.6966
20.4422
-24.2002
10.4447
74.6141
20.9186
48.3517
18.0218
63.1287
51.9214
70.6689
54.5876
283.452
10.7607
56.8627
63.3289
52.1394
36.791
23.075
453.048
18.5122
33.3494
34.1658
17.0777
41.006
-16.804
4.78619
31.2999
48.0065
-20.9876
14.9051
29.4076
38.3691
40.7903
29.5044
17.2017
30.8586
45.5764
11.5418
-2.58039
24.2597
22.307
48.9439
48.4617
256.996
85.9635
98.93
-13.1029
1.94113
14.4177
-17.1564
41.1595
89.9777
40.3706
59.3069
58.9215
49.9395
16.6831
-11.3101
24.6346
53.1461
52.3781
30.4516
45.5005
21.0084
62.666
-2.46803
20.0419
58.7361
-16.2437
21.227
19.2898
9.85551
68.3507
28.0514
16.4774
100.397
16.3359
2.09629
-13.0441
-2.20133
-25.5724
156.456
7.32771
59.6237
19.7152
41.7728
10.3192
147.478
-0.0461937
11.3352
33.848
14.3092
61.5167
39.1169
10.721
6.86314
-3.18516
-16.6484
-10.1437
0.347523
-32.2292
60.3546
31.4508
16.3975
-12.6651
48.4294
17.4143
2.47669
-18.494
5.2714
-18.0321
23.0421
27.6065
-13.8444
23.2024
-3.68551
12.2824
6.38882
36.7621
37.3939
46.3289
5.04474
-2.86035
-11.6836
31.3785
26.5721
16.1603
-0.103121
223.232
22.2248
39.1118
40.8339
13.134
75.0297
25.6621
54.0581
39.2854
41.181
52.4964
17.8818
24.8404
12.0698
44.3173
-13.302
14.1601
9.30461
22.7605
21.287
35.5115
56.6885
4.27105
43.4972
36.4291
6.9023
-9.94311
48.4287
10.9303
37.1566
235.744
31.0901
38.9035
74.9099
105.18
28.6588
31.9933
-1.46775
33.0184
-12.1071
68.0762
190.882
3.81471
31.8306
81.3533
39.946
45.0151
-7.1321
4.63897
42.2573
94.7552
13.3722
28.8095
-30.6258
76.1708
44.629
-19.2832
324.627
4.05204
20.2407
-13.8373
-9.95984
71.7815
29.4326
41.4037
19.2694
19.2065
93.943
64.1862
117.582
68.1071
25.8476
67.132
139.865
23.075
44.5018
-3.97662
47.7873
55.8382
32.2917
-7.28517
5.39875
5.68482
-2.71008
17.6332
48.1664
216.672
-47.2245
-0.522779
10.8204
8.79287
14.0062
23.9237
20.1341
28.9846
112.741
102.367
22.3857
61.6623
30.2032
32.1076
54.1043
50.2043
31.8747
86.2741
10.6696
5.33242
35.5373
16.8182
8.51145
46.1885
304.424
24.2971
26.9092
24.2671
28.5775
41.7524
-9.94311
20.3177
29.6603
46.4638
68.5715
7.04441
42.1069
45.2103
56.3561
98.9393
36.0136
3.03333
5.34973
28.1776
50.5712
30.5757
54.3598
26.6011
19.6315
90.983
47.9035
11.4981
43.7131
53.1724
53.7072
20.358
-21.2807
21.305
35.3393
13.497
41.1641
18.6184
25.4011
69.4817
7.29941
40.6966
512.034
15.2964
25.8629
55.5032
37.645
15.5595
55.6695
116.366
8.82468
41.7582
7.96207
62.0839
94.1712
23.8792
86.8478
37.092
26.8232
22.013
26.0084
45.9132
25.8532
37.2579
48.7883
147.215
12.011
33.1739
-7.86913
131.097
-0.522779
44.5536
27.5335
38.3691
10.8052
51.9932
28.4461
53.3474
57.7578
-10.01
25.1181
1.15517
15.6656
192.34
285.551
45.5191
-6.5437
17.8707
17.2288
25.2515
190.24
-5.54405
29.5256
11.5182
-3.85976
72.4283
-20.7982
2.91572
-30.0508
146.449
43.7758
19.2072
-1.35115
560.739
38.3031
87.4871
18.4437
-11.5585
25.9122
10.7925
52.4211
27.1144
42.7174
28.5173
6.63359
-1.26429
-4.0206
50.2512
-4.2907
26.5408
87.707
12.3996
-3.58445
-32.4486
0.56694
21.9363
35.7815
201.054
66.0581
47.0913
15.4604
314.359
178.677
44.5883
211.435
-21.3051
43.6898
168.19
11.0159
47.7873
67.0826
32.2917
-11.0333
33.5097
-28.0484
17.9046
25.1295
14.4333
53.6287
-26.6098
-26.3243
462.372
1.45005
23.3766
25.7563
45.8512
173.013
-30.0882
18.5588
18.9588
12.8545
30.2336
7.25268
65.1968
0.0155332
22.5559
16.2918
7.42629
20.5663
22.5113
10.3855
22.9663
6.4476
-41.413
42.2711
-0.0657256
-12.8467
49.398
43.0078
52.9968
15.3862
27.0587
12.5457
-2.17106
20.3006
27.7863
-17.2545
7.04441
-9.13767
295.716
-16.4603
10.5296
12.2558
-45.2501
-20.5481
63.6897
21.3832
32.4497
30.0226
25.8432
-1.86218
-7.1321
-4.73136
12.2963
9.62407
92.5277
-17.5073
7.23955
143.637
30.6753
44.7096
2.25262
166.726
54.2256
73.2298
92.9036
317.172
68.7499
48.8574
53.0682
30.1027
-11.3484
63.8659
13.5112
46.6543
25.8743
-12.5847
-6.13636
38.7519
49.9195
-15.5727
16.518
1.3315
39.6593
42.7295
66.7476
43.2672
14.403
11.4186
27.5653
54.8766
47.3175
114.786
31.3754
47.4924
25.8476
76.5023
8.67999
41.8157
29.5092
214.579
67.0826
58.5286
52.685
33.5097
204.336
87.2451
50.0405
-4.12099
13.0311
33.3092
36.9039
177.05
7.05709
34.6068
41.8282
26.5343
-1.97719
18.5588
2.0922
22.2248
-3.99172
38.9599
28.1265
26.304
23.7881
-15.2823
22.4188
-16.8441
36.6224
53.6847
23.3142
18.0804
31.0267
16.8009
26.5087
56.8943
29.8893
156.014
2.39699
0.393674
161.991
23.7689
-13.6912
24.0381
21.7198
37.0295
13.0657
-2.87066
-3.51547
-3.20034
50.7339
37.0952
-5.21588
14.2777
14.1299
11.8542
7.22379
-9.30375
32.4497
65.6299
0.0118849
0.364169
-8.47949
49.7535
37.7351
45.5871
40.0539
59.6215
8.82777
200.939
7.80017
-9.74439
57.3772
-4.33764
12.566
26.4111
39.8841
131.65
13.3582
15.4604
44.4939
43.7443
265.728
46.5172
59.2798
-5.03596
70.7387
24.1344
19.6763
217.008
2.30665
9.58143
14.7691
1.93669
38.5194
12.5592
301.005
-2.24693
18.6533
-0.424017
3.17067
15.8803
18.26
43.4387
36.206
-12.8211
29.2787
1.77094
26.0551
22.7069
3.48415
50.8483
27.8674
78.3153
20.6303
3.81519
14.4177
-22.7786
14.9226
146.129
43.1261
34.2107
38.6922
8.32167
14.3323
-0.183511
34.7748
-31.5874
62.5165
48.63
-25.714
13.9403
-23.0828
53.7751
395.114
37.1566
10.8565
38.5864
22.0369
18.6879
-40.352
-26.0043
11.7922
65.7265
3.03333
-13.9811
17.4764
5.34973
-7.42969
8.26475
58.1336
14.5988
39.3673
251.489
-10.3536
36.6591
11.4981
34.3427
-10.0111
9.11362
-8.16222
20.3468
24.3135
26.6155
52.4085
41.1072
68.5046
534.25
-2.07092
33.3846
5.07964
17.2802
29.611
27.3922
22.6525
-9.95984
-31.2922
35.0548
15.1668
20.0691
17.3953
60.2098
39.9961
-6.31254
19.3269
22.013
-12.1828
19.1733
-12.9074
27.8875
-24.3002
74.1266
44.2584
91.4564
10.7216
-38.0588
2.76185
3.30895
70.7339
17.2017
6.49577
-18.4432
-11.9507
-0.103121
33.9513
114.567
-13.362
37.0858
22.5043
-6.197
-13.4082
-13.1884
9.32192
33.7557
37.9589
51.8107
30.8105
27.4507
29.1526
1.80834
-16.5948
45.6499
1.77833
-3.28159
172.937
144.697
-4.8004
-15.5653
-9.66733
-2.1882
222.689
76.4488
2.97916
123.237
5.56948
-12.8858
-10.6966
2.00821
46.4655
-25.0777
1.01139
71.8243
-15.265
-3.68155
9.34177
-16.0981
-3.71058
29.5914
22.5007
-9.00616
59.1239
16.0444
155.801
1.23333
20.358
31.1932
10.0606
16.5987
16.8172
0.378555
46.7863
33.6109
16.0307
24.5041
22.2919
10.7116
-17.0391
-20.4521
25.4372
-5.16776
33.1426
15.1242
9.48795
-5.72621
39.5031
37.284
25.8743
9.74823
-10.7106
51.9597
10.6409
36.801
-8.19842
12.5383
83.4032
84.2876
33.8404
-25.2771
2.74972
1.51462
12.6085
7.82036
55.4324
-2.02446
-15.1849
240.855
160.72
7.01467
-3.50057
85.3657
38.1368
2.55136
21.4999
25.8883
-17.4092
101.613
0.303906
-15.3666
-10.6775
-0.552499
139.21
0.465806
41.4691
-3.28022
-4.23183
26.8777
33.3439
16.5322
14.3022
-3.1619
20.1389
44.7491
323.275
46.4679
36.0398
31.9217
-4.85558
16.4937
33.6458
-0.424017
145.6
34.621
27.6718
100.719
86.5422
45.8512
62.443
17.164
8.66401
26.1338
29.8032
2.0922
18.4767
193.277
25.8414
41.245
13.1855
24.0731
5.55222
-0.0484073
-1.85153
12.2596
54.8255
57.4329
61.1839
42.2711
78.9825
49.398
22.3931
37.9479
30.508
-8.97666
13.9403
-13.7124
1.30129
1.57707
7.18214
29.6603
40.4605
-11.6962
39.3027
-8.82253
67.6005
0.406318
4.90739
67.1178
56.6356
-7.19236
-7.87033
18.0218
22.6525
21.8993
18.1882
17.0408
21.1434
-10.7786
47.0913
24.8308
77.4775
25.8476
44.6432
-4.43848
37.0055
20.3862
18.3569
39.788
-1.66297
-5.55957
92.8673
19.5073
76.1175
12.7456
37.3939
5.09942
14.5685
25.6595
-4.18731
23.8822
180.245
293.228
0.598789
13.4159
19.9084
26.1338
116.41
20.3507
33.9817
14.7489
53.9524
142.445
43.1706
40.6547
28.0626
-7.47373
29.1262
47.3292
48.0625
19.5661
14.809
49.7674
13.0527
24.6346
37.3856
64.2412
21.0084
27.0587
20.0208
27.7969
14.6047
64.8233
18.2888
56.1693
38.3588
356.305
166.926
102.687
-26.9517
19.7521
34.343
-0.272472
22.5554
34.5017
45.5682
46.8892
31.871
204.637
27.1278
57.2498
60.5796
32.5576
39.0987
-6.28816
23.1791
20.3468
35.5579
-1.93947
42.9812
34.7714
28.2522
-35.8041
14.4597
-5.79469
35.7699
32.9335
7.14767
-24.9054
4.05204
-11.6185
16.2771
-10.6775
18.1882
33.1875
19.2694
11.4841
7.96418
-17.3503
206.788
-15.3269
-2.56441
19.3269
12.1801
84.7656
31.6357
32.8972
13.8851
3.18886
25.5177
14.6197
6.97348
-11.6684
134.355
29.5044
42.103
182.383
-9.07292
16.1603
31.6773
-2.13805
22.2452
44.5821
0.0155332
30.0521
38.7806
91.5395
-1.94404
54.2995
20.6373
40.3706
47.3292
43.9289
16.2063
-13.302
23.5304
11.1787
13.3902
77.509
43.0078
156.014
45.7994
29.3911
42.5307
7.19927
147.727
8.98246
6.72729
70.7627
22.4361
17.7441
38.0291
58.2302
55.8358
17.2729
-11.9592
8.50766
38.0911
-30.2575
-1.80749
16.838
12.0129
53.0645
58.1336
44.5839
28.1229
7.86043
51.4906
60.9979
351.502
52.7276
66.2018
44.3369
46.5949
53.9993
37.8949
-5.31829
27.7369
21.77
-8.08577
-18.1737
41.7582
45.4434
18.9804
-14.5246
-0.483695
34.3739
33.3439
10.91
48.0354
92.4155
40.7536
14.0541
181.401
-3.31554
-3.53703
-14.9299
59.1341
29.4258
40.5102
-13.4913
111.921
-13.5425
-21.1922
14.0062
-13.5576
16.3859
4.08327
25.2364
34.332
9.66774
-18.8438
24.181
75.1808
24.0989
13.367
-0.243586
35.2117
13.134
48.7928
3.17333
1.58429
26.1669
3.77067
49.7409
11.7219
192.366
111.395
40.5692
22.3053
34.7748
28.7833
93.6076
21.0813
82.9818
4.14181
19.5625
12.5245
-13.6912
42.8065
114.004
25.9122
-11.6323
21.7198
67.4137
34.6107
13.3511
21.774
180.922
-5.01243
31.8306
-21.7203
23.0794
27.7173
52.4857
-7.1321
15.8834
62.872
15.2463
46.5031
37.8949
17.1705
12.7444
10.5256
33.8969
16.2771
38.8029
48.8999
336.786
34.2619
234.724
35.8469
28.5789
-11.7281
88.7219
72.7542
14.3022
55.7462
80.3564
10.306
20.231
20.8258
99.1021
28.1736
27.275
-4.85558
104.388
10.8715
29.8977
5.19818
14.4151
21.5025
3.30895
46.371
40.229
31.1528
13.0153
-0.18184
47.0698
29.7211
52.7224
9.12674
18.3452
35.6228
37.5484
33.1584
14.7027
14.9226
44.9292
20.6373
19.7558
17.3441
49.9366
29.3248
-9.43606
28.7833
194.807
67.9329
28.9328
-39.9493
39.0584
-11.5585
12.7937
7.10839
53.5789
-49.1776
29.9323
-14.1151
-23.8151
48.8599
53.9618
-10.233
17.4764
25.9645
-20.5481
35.5787
28.1485
164.524
37.4932
105.312
21.6425
85.3848
28.7205
25.0614
8.7296
16.6099
36.8154
-10.5541
39.0874
78.6614
33.6678
25.4011
-3.94499
-22.3262
13.5729
93.1127
15.1242
362.289
18.8583
17.2594
56.0246
-20.0809
-6.13636
18.3921
26.6505
0.303906
11.4081
-26.8264
16.3141
-14.8183
29.4394
9.89904
-23.8971
-47.3353
21.2555
12.7292
123.354
-17.5569
-5.03596
18.2648
30.9207
61.4604
13.5511
67.6775
198.428
9.43295
267.155
21.3813
66.9071
214.798
20.5273
-4.27091
38.9314
3.17067
4.63592
-0.43918
42.6229
34.0683
28.9846
47.4504
7.79368
29.2787
24.2597
50.8179
20.3711
35.2117
18.7562
24.4299
168.091
-5.91198
71.1661
1.8966
41.707
55.5588
-14.1671
-0.660273
48.5422
59.1377
168.6
382.581
53.1461
101.104
26.7598
23.3106
-8.09022
10.6716
5.3252
22.1747
215.193
202.011
55.453
149.473
59.9174
21.4922
9.60299
26.7847
43.6544
-45.5083
294.451
-5.94946
-8.70577
58.6845
-20.2203
44.4542
3.11501
-3.18516
-7.27806
31.0858
84.6805
-20.9848
0.384534
8.60752
17.258
20.2064
-34.2044
-0.697341
-22.0355
1.57778
27.7766
42.6277
44.7491
23.4245
46.4679
51.0324
-11.0333
-7.43364
134.097
-14.2259
188.721
404.425
24.2755
8.84755
40.652
43.9913
-0.43918
53.8673
49.0609
58.6948
36.775
-0.103121
52.692
29.7211
22.7373
27.8674
25.8414
7.5118
41.2965
27.5362
10.9546
22.4188
239.832
24.3854
44.1187
51.0773
74.2995
44.3173
14.809
381.477
221.074
-29.7133
15.6648
13.0227
22.9553
529.01
-3.35446
58.9178
3.15417
-15.5653
27.814
-0.314129
65.2676
181.015
5.17035
144.25
36.4847
15.2252
167.34
-10.8381
207.159
70.942
-3.68155
59.9416
-17.9722
92.4199
9.40788
29.5914
-1.5099
6.51304
14.1463
51.6517
32.4687
53.1724
6.85553
9.11362
59.3042
54.7615
30.289
12.3996
33.8969
-14.4256
121.262
87.5355
23.0175
26.7027
39.5951
22.9567
3.26444
35.2728
-21.3051
55.7462
6.55786
31.4753
-3.31554
82.67
14.7691
7.55889
10.4084
21.9295
48.3529
-22.5762
-13.6412
-4.17215
10.6669
8.38405
-0.43918
20.1341
135.806
51.1986
15.2899
38.6491
20.4329
82.677
27.847
67.2228
38.9599
30.0521
14.4177
5.33242
47.8668
36.0848
208.847
51.8136
-0.183511
2.91572
-5.35044
49.398
33.6375
24.8294
39.8783
39.7491
6.444
25.643
151.502
10.9303
9.04561
18.3528
47.9567
12.6666
61.7915
-18.508
45.5254
52.608
65.2061
11.6507
25.3743
24.9726
3.47566
20.6813
375.404
20.6523
-9.00616
141.446
44.1313
45.2313
31.5105
20.0722
36.0209
31.4851
274.769
37.645
6.90675
171.107
286.18
30.1593
21.9431
28.6397
101.665
13.3582
32.327
19.3814
5.23289
10.91
6.80592
31.3833
112.215
57.1576
70.8307
91.6058
-14.2259
8.81106
72.3693
16.4937
39.268
-11.7672
14.5685
23.3766
5.14155
-5.28706
-1.00049
19.0381
37.3782
44.7957
84.5511
56.4705
148.067
56.289
42.5287
48.4359
26.1885
258.644
47.3292
61.181
32.6845
51.8136
164.734
107.863
9.30461
13.3902
60.6424
56.1263
41.696
21.1376
11.1292
13.4615
161.534
21.2548
444.766
23.038
234.426
197.262
10.2546
3.68858
-15.3818
36.1581
-20.2084
-11.9592
49.7371
-10.6346
3.47566
-24.2963
-16.8952
-53.5794
-20.0241
-26.1994
-4.14182
-42.7394
-32.8424
357.1
-0.822188
-13.8018
40.902
85.9685
0.588439
46.3282
-3.18516
-9.15212
27.3376
18.1512
-1.30713
-4.30063
69.5147
65.832
36.9976
23.1295
23.9736
31.5247
-15.6829
-6.91003
72.6127
-5.85069
38.417
40.8457
52.9064
-22.2777
99.1021
215.58
222.178
13.8851
1.5012
1.78668
-19.2634
22.0648
12.6793
18.26
39.6905
143.028
7.79368
462.188
1.77094
18.9588
-22.7528
7.25268
44.5821
78.7263
333.651
29.4103
-5.69217
29.9367
49.7409
96.0549
55.5588
18.5571
42.2711
-22.5545
7.76802
56.8943
88.5477
6.01587
-34.3271
-4.32091
20.3177
-11.5585
1.54935
18.3528
56.1693
4.62561
7.72893
30.5329
7.63041
53.9618
11.6507
141.714
17.878
3.81471
13.0899
-8.60185
32.4497
80.1911
8.3871
126.59
38.5332
13.728
-1.17556
85.5663
29.7283
-13.7844
32.5494
22.2209
73.0392
-16.488
88.0157
55.3861
56.3632
40.6966
61.6717
99.4881
49.8001
26.6914
54.4796
5.51819
46.9993
15.3853
35.2446
0.377903
146.711
23.8487
35.0038
68.6383
16.2864
19.685
74.9172
20.7219
45.9374
57.0976
14.6331
-2.65197
30.3092
16.7162
1.68166
378.213
12.5759
36.0209
24.6668
-11.6185
15.1562
3.15862
6.18914
23.8104
30.1593
20.0691
8.02497
39.8212
24.8308
27.6273
21.2555
46.4623
25.9025
222.324
13.7047
68.8646
215.289
19.1733
32.0702
1.65061
16.9292
27.275
218.158
16.1474
-7.86913
976.301
143.879
51.8964
53.3616
31.4199
37.0007
32.1943
71.1511
-19.3803
10.1255
14.2736
-4.94914
368.503
-16.1731
-2.26958
163.059
11.3115
1.29927
-41.5192
-50.6698
17.3441
-19.4038
-46.0262
-17.5269
-26.4204
0.104616
23.0772
55.6986
261.736
4.3111
13.3367
-1.52654
24.7474
41.6208
10.8361
162.575
-20.1614
46.5554
35.2179
93.3689
3.05779
55.7462
430.097
26.6695
16.6431
73.1512
36.922
40.5102
-30.3579
33.3092
16.2891
36.495
67.0272
70.7339
47.1868
53.3474
38.0801
69.6379
33.0269
-9.47345
31.6773
26.4551
22.2248
28.3595
98.93
45.0446
7.20648
12.1115
14.0071
55.3075
50.6779
45.2514
-5.73383
-20.338
23.2423
15.0971
8.36757
-2.53935
42.8388
49.567
93.2328
50.1857
-11.7878
8.31806
-51.1937
-30.5578
398.879
-52.788
-2.26194
6.72729
-51.0516
28.0583
-42.226
-29.7524
2.00821
6.02852
-55.2106
-20.005
-67.7389
-36.7128
4.33875
118.104
30.5284
0.948918
33.1603
-10.9907
19.3502
17.5651
14.3518
308.964
4.95624
-10.5541
40.9615
20.5653
33.6678
4.78633
52.6151
11.0475
29.8126
161.332
29.1854
81.8683
30.1167
45.0952
24.2589
50.7475
34.126
59.7728
46.489
14.4334
-2.27729
-14.5697
-9.03677
28.3677
-9.13545
7.85315
35.6146
29.0026
10.5187
4.79236
-7.55764
54.9255
17.2937
13.2776
20.0018
15.581
4.1426
308.698
421.032
-3.18516
-22.2706
-18.3931
679.916
36.7185
288.061
21.1434
-65.1265
7.73596
-31.3912
-60.4538
-6.85552
-9.75964
-11.5788
10.5541
2.4603
3.2723
11.0159
57.1576
31.4753
-5.18961
7.70736
-18.678
1.03805
89.3959
-23.208
-41.6023
-1.96145
5.09942
-0.424017
-4.32559
-21.601
-22.928
-15.4732
0.873574
-36.8825
-29.6876
102.971
7.7144
-25.9884
-9.76584
-16.8511
-21.1895
-3.10088
-27.2439
-4.73357
48.8039
27.6515
56.4958
19.9545
37.2978
124.73
-3.81386
161.441
219.17
39.8219
92.2229
57.0438
-24.9568
35.0345
44.6635
61.4956
31.3166
34.0371
46.1328
32.0228
25.6474
13.6854
333.031
39.8841
9.83614
32.0988
12.6348
141.196
35.2179
29.6506
44.2872
12.89
42.1651
44.5938
167.224
33.9443
23.5268
21.3813
38.6362
113.945
28.0236
16.4426
21.9113
79.5986
52.0347
40.7488
65.9274
34.6068
83.0577
28.4084
25.5306
74.8595
48.5439
58.3142
63.4543
39.6039
12.8749
23.9674
63.7338
76.2619
33.4434
39.2854
9.32192
112.467
25.378
37.9589
18.0775
13.9439
39.1719
38.523
1.80834
11.5162
53.1461
9.2746
30.4516
34.2561
-22.0951
38.3031
-17.4606
-2.44685
7.19927
-4.06226
54.0232
169.771
130.733
174.235
17.7441
5.85486
32.4069
45.1117
871.055
-7.08995
-0.714806
4.75953
8.10604
50.3273
185.599
35.5787
32.4497
5.65975
144.315
2.23823
24.0143
29.4425
54.7615
23.9888
1.15524
45.1413
41.7964
53.7954
30.1593
21.9431
60.4359
48.9654
12.6348
60.6109
53.9586
54.0135
23.6725
19.3269
42.6277
33.5047
44.0392
38.9716
60.4027
211.981
44.7541
53.5119
19.5073
53.7886
49.8806
-5.99506
63.6309
110.047
48.3017
479.183
27.1247
14.5533
61.3635
17.2017
17.7402
84.9318
24.6603
4.58204
109.451
152.955
15.6656
11.9378
49.2672
2.82663
32.8632
7.8585
119.65
-15.0625
37.4329
-14.97
-8.35515
3.6365
-7.39165
118.937
-19.4059
32.7004
3.33402
16.3232
170.425
21.8948
145.88
9.0562
31.5344
44.5897
1942.95
44.9249
58.9735
32.0918
9.91813
65.7265
42.7174
37.8876
-6.337
-30.8477
14.7201
33.7998
6.39068
9.40788
22.0951
15.0044
-3.38396
17.7574
27.2888
-12.8647
64.3278
45.6761
4.98146
23.1791
26.1875
125.941
52.4085
46.7294
41.3707
-5.81905
12.5856
1.70157
-12.9559
59.1704
66.8758
50.2512
5.07964
34.0371
18.0218
48.8894
83.7435
53.7954
357.401
15.5212
94.1691
34.2011
10.7607
420.432
55.8327
37.1469
77.4229
27.6352
220.911
100.261
53.9641
138.892
39.1319
253.062
64.7563
21.3813
18.1814
57.3768
14.6197
1.78668
33.3092
10.6669
32.7469
80.1457
57.6154
4.08327
58.6948
15.2899
13.0153
20.4329
40.9655
69.589
11.0008
33.3377
-3.68107
111.869
-30.2748
31.7891
9.32192
13.141
27.2521
332.187
12.0698
113.658
-0.183511
21.6564
-5.68792
5.89395
28.7833
9.2746
26.7035
15.3862
-8.54853
42.8065
20.3006
46.5269
27.342
10.7925
38.3656
-5.68176
104.243
59.5809
-0.802884
28.6619
-8.02698
-29.7628
9.44469
3.42087
1.00361
49.6342
39.1868
204.817
527.562
19.1048
366.334
49.7535
55.3998
-9.11659
38.0909
41.928
1.23333
76.58
28.8013
57.8281
20.5653
-25.8584
-5.6876
42.9812
22.59
-2.66987
-19.8745
4.15234
0.764539
45.1149
91.3466
19.0871
1.05465
2.70709
229.966
19.4803
49.3001
125.003
63.315
-36.1214
-6.22567
4.94191
8.66818
10.6643
23.4331
22.4434
150.137
-29.8779
23.3644
32.4014
-9.72977
36.9714
17.1907
26.0865
9.17792
-17.7658
16.4173
194.421
3.99569
12.2771
56.8774
8.17356
10.2555
25.899
31.9484
49.4709
-1.45141
22.562
-17.4307
127.617
-11.7592
34.3316
41.1416
209.098
52.1253
68.7979
22.7927
70.8404
76.1179
48.8894
-21.2042
2.44101
44.4251
8.82468
4.27684
9.83614
32.0988
17.3345
23.1295
5.23289
33.3988
6.80592
15.5788
16.3908
15.9282
33.3494
34.1658
-18.5296
1.65061
30.0477
36.6453
44.4183
70.4953
8.99747
13.0311
14.4697
33.3092
25.6595
42.1172
33.294
12.6378
43.4387
49.5993
24.6603
23.6565
140.452
42.9217
56.4401
78.4468
30.2336
44.734
50.2043
15.0081
110.637
351.75
153.384
20.5448
10.259
6.58177
30.0632
48.2662
54.6218
7.38464
-20.338
-29.2315
13.9898
-6.28748
77.678
27.6405
136.393
16.3232
-20.73
-1.23403
-48.1028
-1.26175
8.0847
15.387
-6.25533
-23.7999
11.4626
22.6525
50.0103
11.8113
38.8029
16.3209
88.6098
19.2065
62.0839
6.09011
29.5014
73.7293
134.543
212.953
50.124
9.14184
1217.2
53.9641
200.958
45.1887
29.7616
3.81076
29.4258
49.8806
5.53481
36.9585
29.561
21.9113
34.621
25.7977
35.1266
22.8239
34.6068
45.5764
26.5343
64.886
202.296
65.4105
28.3291
27.847
52.7224
46.6081
436.673
45.0446
18.1659
31.7891
10.259
55.3075
22.5669
14.533
39.6292
-0.111629
0.27676
31.9637
-2.53935
31.5944
-27.5881
-48.332
10.1921
-15.5865
-49.2985
14.6955
-30.2992
-7.82098
-19.1285
10.4754
-30.9816
-40.9968
-31.3113
-5.48805
42.7174
-4.46294
13.7282
-34.0057
333.65
200.497
-47.9572
11.835
-3.71058
-2.26776
29.9969
52.838
-6.60542
16.0203
38.5332
7.75001
21.2243
-21.2555
37.2246
25.8883
-6.16476
4.16176
23.9888
14.2737
-52.3102
-18.3931
11.6289
-23.2516
90.3466
1.46574
-32.3303
21.7915
14.5234
-8.91699
24.0666
86.7548
141.158
9.61702
50.249
9.83154
-16.158
23.0421
35.1028
-15.7185
10.0839
0.999658
26.3379
7.32585
39.7331
161.387
-48.1615
-25.3873
-1.45981
17.3796
35.0298
57.1098
-2.31325
215.037
41.5646
34.6068
38.0801
-1.57665
3.04181
62.0623
29.7211
37.2377
18.7562
125.629
27.5362
16.5768
33.6632
54.2995
37.9589
94.9142
72.0399
29.3248
3.56462
21.6564
-22.5545
7.76802
240.553
65.4966
47.3746
15.3862
-14.1707
93.1093
1.30129
37.1843
-9.68446
7.17155
20.2269
256.295
43.0508
55.2254
2.10673
24.9107
30.1192
61.458
3.03333
96.5888
38.0911
5.34973
5.68878
73.06
2.64255
32.4497
55.8283
39.3673
2.23823
12.1352
46.0054
37.7351
56.8315
36.3058
4.98146
10.9877
-0.665958
421.316
95.0348
52.8875
17.1705
42.7295
27.3922
106.985
23.7733
6.18914
125.01
33.9074
43.6322
11.7102
202.639
34.2011
-21.0984
86.8478
44.5883
27.7766
17.4528
37.0055
-2.10255
29.6013
52.9064
24.1394
11.307
25.4009
173.181
20.0555
34.888
33.6458
16.2891
8.38405
288.941
27.1105
49.3245
19.9084
13.0153
26.4551
35.8558
56.289
36.9065
26.1669
73.0402
52.4964
45.9928
76.1735
24.6396
19.4942
10.5791
207.757
49.567
5.15171
37.0672
-6.16556
48.6105
5.96527
2.23832
-1.23403
36.2302
8.10858
-5.07304
7.98145
60.8544
13.0589
19.9104
5.23296
27.3081
60.521
-22.0825
59.2553
23.5002
-16.2568
-24.6353
-1.80749
20.5862
15.761
21.2053
142.467
-2.26776
5.63408
-7.1321
2.76491
42.2573
31.0369
-9.11659
38.0909
-14.294
151.159
10.9877
18.0747
22.2209
24.3135
199.03
69.275
16.7443
156.586
-62.041
-26.7698
-9.54282
8.57065
-35.1528
226.171
3.87977
-20.0204
7.39226
76.9844
377.08
-2.23669
-31.4812
138.332
-39.898
-12.7048
-20.3108
1.5
-11.0807
-17.4561
-15.3626
56.6065
12.3557
24.7542
170.132
37.0122
-5.16886
55.9257
-8.8226
-1.27144
-9.12364
27.7602
39.8166
-4.91365
12.1801
37.0975
33.9443
31.6357
-9.30771
44.1416
-1.10744
18.1814
-7.86913
41.1421
186.884
25.8129
51.8964
130.198
55.7828
33.2525
47.1868
47.7252
266.716
37.7787
40.5231
18.6375
28.3291
31.5951
-0.243586
53.9524
39.3709
-3.68107
48.1509
26.1885
14.1336
48.0625
4.57354
-26.4204
-1.93979
-24.0911
51.2721
35.5115
36.0738
11.6381
-1.05227
3.45113
115.878
46.5269
-30.3729
1.10509
52.022
48.673
52.7065
17.0007
35.2211
28.5173
8.65552
137.818
15.6023
22.2163
-5.55562
48.6972
0.768483
71.8051
41.267
5.98637
-27.2202
40.3832
8.54814
-1.62032
49.3353
34.9665
284.509
-9.91289
17.2802
9.67424
35.2332
128.592
56.3857
3.15862
-1.30713
33.1807
30.1593
21.9431
17.3953
30.2248
268.459
153.19
38.1221
42.7142
16.5322
12.4281
51.186
20.1389
33.5047
55.2836
200.141
39.5665
15.0935
37.6991
-23.7987
-10.3947
-16.4523
-1.36105
0.35957
7.44702
13.6163
16.8031
24.0246
6.85664
86.4378
-4.78829
-19.8595
14.2736
58.7691
-7.24775
9.12674
-6.01771
-11.2289
0.0670605
-34.308
-26.5267
-9.44031
-5.67061
44.5181
26.5108
48.6141
-22.212
-23.6093
-7.39165
6.49351
36.816
50.335
61.7485
-10.7779
32.382
37.875
5.02824
68.7677
-4.04513
10.9303
77.9418
29.5332
13.3511
24.9107
91.4431
24.7692
63.0034
57.2334
45.5874
22.5554
46.8231
19.5091
15.5831
16.9041
50.2061
37.4932
4.1123
164.072
38.5332
24.6166
51.2093
70.0389
23.7221
-0.665958
-10.5541
54.08
46.8023
11.623
61.7219
16.0307
54.4891
3.55128
46.6792
34.8076
13.5729
42.5129
28.2426
15.5868
50.7174
32.2727
26.5408
14.6185
10.5256
37.645
81.9064
97.6257
42.5579
32.3878
-3.28233
32.327
40.7458
58.7368
18.3514
35.2728
14.3022
38.0676
23.887
11.0159
18.3569
30.4176
22.6999
59.7467
772.178
548.265
10.137
46.2924
3.37527
18.2179
40.8054
36.9039
452.538
14.5533
31.3785
52.809
96.4509
60.5689
13.4159
18.0343
16.6848
13.3366
47.1002
-3.99172
20.6303
45.0446
74.3878
33.4434
29.9151
123.64
43.1261
62.8594
41.707
33.3846
25.6944
54.7615
107.126
22.1147
62.9994
165.082
10.6549
-1.30713
42.551
191.329
48.1801
71.7432
0.465806
65.832
43.5714
40.7458
54.9887
22.0995
119.25
107.408
183.183
44.0392
27.7272
33.2287
10.5185
30.6986
-38.3557
22.5898
-15.1629
15.8422
-19.2634
-2.45153
0.887786
-34.1724
-6.10285
0.335134
-8.49676
43.7023
-38.1209
-25.403
-2.99294
81.74
19.4137
104.259
56.9154
-22.8843
-16.8511
-39.9302
-35.897
-20.6847
399.199
-8.35515
-32.9078
19.9545
-32.0426
-14.1212
211.104
10.9797
4.58943
1.40358
5.20808
14.4492
35.492
-29.642
25.9399
46.5375
179.586
3.36026
79.8159
63.6655
19.6181
39.5881
152.347
56.3561
50.2136
33.2025
56.4442
15.0669
93.376
-1.20951
8.49988
4.65661
9.20178
33.3868
2.84865
197.365
-1.4796
10.721
36.8482
15.5555
30.2033
21.7154
-20.2672
-2.24416
31.0963
17.258
18.3323
166.321
-0.697341
574.869
45.4309
78.4145
32.4069
45.5802
-10.9977
5.2714
262.83
174.997
9.36896
32.4124
25.7325
3.0222
-1.16049
-8.37067
0.10102
-0.17041
9.74809
45.1954
11.8086
25.2125
-27.6967
73.4482
107.278
-0.601899
41.166
24.5936
-23.5289
23.244
38.6365
98.1245
-16.1731
-4.66963
75.9667
197.424
-51.6068
-4.73357
24.441
23.9034
20.8886
69.2288
93.9801
-8.61681
35.7119
-21.6175
39.0906
12.0857
7.02578
5.20808
14.8773
-20.2717
-18.1178
45.5899
-9.20227
-5.13701
51.4841
3.04376
72.2857
56.7729
26.4592
1.94843
7.169
27.2405
55.2564
44.809
42.7571
29.0856
36.1506
149
8.79747
35.5611
76.9275
61.959
51.7906
16.5391
15.2888
36.2876
-3.47706
7.24952
45.6467
58.9837
-2.43254
29.9197
14.1567
86.3483
14.7957
-0.532827
33.5607
-18.578
14.1928
-33.2787
3.15755
-17.2152
-9.91289
71.6281
-27.8071
20.2407
-17.5854
-9.20664
-42.5366
3.19563
7.67049
-8.04191
-22.023
-9.13064
-25.769
-26.7206
-14.4063
-30.2135
-0.00137025
36.1605
21.9843
499.65
-14.2789
-13.9929
50.7008
36.7621
39.268
25.6595
20.1755
50.9349
40.229
26.8357
89.2488
307.244
71.4326
57.8321
91.5857
18.7562
20.0399
13.0485
29.9367
33.7557
16.0077
39.8329
36.8181
15.8179
31.6756
92.8709
-16.9323
26.5087
45.6499
18.6449
17.3331
47.2453
75.7844
14.3986
3.17535
20.3177
-21.8659
19.353
130.195
13.0589
-21.3191
-4.13737
36.6784
41.7803
44.4469
-5.39997
-16.7922
22.1615
-6.49265
30.8935
-0.16855
69.9311
45.0151
27.7173
16.8785
57.2498
-12.8647
45.6761
59.3294
48.469
62.1153
5.37545
45.8652
-15.551
30.8567
43.2047
74.1668
439.272
32.6237
-0.774421
60.1075
94.1577
48.8574
109.29
267.887
46.0623
-4.2924
30.7247
51.1742
31.3
23.0772
28.5055
8.84692
18.1075
17.4296
-4.46696
-26.0732
-34.3227
20.0622
146.351
33.1875
144.769
-24.1232
-31.3912
0.640745
-31.3114
262.616
-20.9655
47.3129
17.5751
50.5984
30.5383
-21.3407
-8.37067
-37.6517
9.74809
99.5433
-42.5393
-8.52068
-38.9411
-10.7314
13.478
234.209
-14.4947
5.0203
16.8031
25.8987
-25.0025
17.0973
67.2845
311.313
11.4929
9.12674
15.0081
6.92146
1.58429
9.30035
35.5588
52.4964
38.4965
6.83308
25.1883
42.92
36.6489
-16.9323
56.4937
30.6573
26.1412
2.34061
137.33
39.7491
-9.96429
-6.19498
20.3177
53.5789
23.911
37.4286
13.9959
32.0918
38.0291
78.8449
89.569
51.0061
53.6331
55.3593
43.7133
18.4682
120.007
32.4497
60.0077
277.374
26.6011
19.6315
90.983
62.8961
58.3498
135.542
83.1574
59.4276
109.109
41.5334
9.9333
-10.1437
-12.7709
5.25211
19.1252
-12.0072
47.243
29.5767
61.1468
-2.34318
2.3274
15.5403
5.28779
-25.6507
12.6426
-23.4272
-7.88004
75.3952
-26.0258
11.0209
-46.789
-15.8285
10.137
-24.9221
27.3918
-45.3504
-18.828
108.272
-13.6959
30.8728
16.3859
8.36984
28.7098
-50.3024
14.2862
1.77094
-24.5447
5.84033
-33.9972
41.478
65.3487
-16.8511
-1.80701
3.17333
-9.44031
294.251
12.2596
17.3441
-6.28538
-40.404
-4.4084
2.91572
13.0527
-33.4614
-1.9698
0.466545
-27.5881
-3.35446
-34.7855
-24.9568
-2.19878
3.36026
-34.185
-15.9891
74.5734
175.359
-6.15291
30.2073
0.0743619
-17.1939
53.3823
-15.1611
54.0015
20.6523
16.4729
65.6042
7.86043
77.8886
61.4956
3.20557
62.2578
-4.1222
12.3996
-11.8339
-5.05526
21.9363
50.774
-48.2599
54.5876
30.453
50.2105
57.7616
20.2639
63.7169
-2.6
-55.2223
-30.1555
20.9925
167.356
-19.7651
-20.2005
-5.10918
-10.8848
-9.41958
-14.4947
49.1821
14.3906
5.55874
61.5059
-13.7581
28.3417
-11.3475
31.6773
20.8329
25.9729
55.9784
61.4487
35.6743
55.6472
16.7966
44.9292
39.3779
72.6291
56.4958
5.51057
24.6396
-25.4834
13.2231
461.892
-4.01288
58.9374
31.3886
27.6969
-15.5359
-2.46803
3.17535
20.3177
22.1747
82.1342
162.656
119.488
65.5396
8.37374
22.7215
39.9032
170.674
192.643
-12.8962
3.82249
24.0356
21.6183
46.8231
-25.4684
4.33875
7.10257
-1.86218
-12.2276
426.441
21.6666
0.253744
-5.01267
41.928
37.2246
21.305
-19.0086
131.135
-12.0803
-5.48097
157.225
53.8151
12.946
-7.84486
-43.6461
7.80017
-34.1073
49.881
168.83
-38.0708
358.514
20.0622
-3.57391
-23.0344
-20.086
-20.375
24.8308
12.6348
51.2405
-24.7522
1.53965
-4.43848
-33.147
-13.5943
-32.0876
-12.1828
-18.3081
-26.0258
-20.8382
-20.5521
-6.45821
-24.9221
33.3603
16.3438
-0.424017
-21.1922
45.8654
-17.3058
132.578
-14.6574
4.62171
17.4654
-37.5844
-5.88618
-9.12181
-32.1027
16.4711
87.2111
0.362234
174.935
-6.62921
12.204
65.6705
16.4071
26.5108
18.629
-31.1056
1.97868
-6.28748
96.9809
46.3083
-7.6115
18.1679
14.6678
10.8565
85.7552
67.4137
23.3663
-35.0595
73.2227
19.147
10.5296
16.0039
-13.3909
13.185
50.5712
49.4942
47.4423
7.50815
-8.47949
59.1239
36.6591
75.2164
41.839
38.1798
19.974
10.9877
-10.0363
7.14767
87.5385
24.7765
4.05204
36.7625
15.1562
177.447
11.8113
42.551
26.4111
40.6838
-6.96756
-12.6527
153.913
339.674
51.9902
51.2405
29.5958
27.7766
43.6898
185.057
-2.10255
38.417
396.918
11.4555
85.9836
36.6453
49.4923
-0.372862
59.8827
-2.29808
16.2891
45.8654
35.1681
413.688
39.6905
60.8437
-3.45072
16.7635
258.439
58.3142
89.6912
2.12258
27.8674
14.597
15.0081
176.229
153.099
14.7027
46.7817
48.6773
54.3705
59.3069
15.8179
21.8285
215.334
21.6564
-7.56199
9.64208
53.1461
52.9404
8.01918
17.2603
-24.9356
44.6806
39.0413
14.6678
10.8565
64.8233
104.496
17.7441
5.85486
-8.82253
50.7339
50.2136
15.3988
14.2777
0.609773
10.9719
15.0591
41.2009
235.027
8.08688
1.88595
-37.1172
-0.983227
16.0203
42.2813
4.00188
23.0983
16.2259
-7.75297
-8.68004
37.2134
52.4245
-7.11771
50.5344
8.53446
65.7335
18.5438
7.65888
49.8001
6.07664
48.1351
77.431
33.8508
-9.47434
91.9769
37.8741
44.615
142.963
48.3771
25.6944
242.168
-12.8146
38.9813
-36.3261
37.645
569.127
-1.30713
25.6844
17.0408
10.6987
19.2694
-16.4008
-14.7528
-16.3987
-30.4688
38.1221
7.10696
57.7616
-2.56441
-12.5322
136.331
-7.72475
8.43193
20.231
-12.6859
9.58143
82.2355
-3.68551
14.4333
3.66075
18.2179
211.345
21.9113
30.8728
-32.2983
5.14155
13.4536
42.103
49.3245
12.9366
35.8254
20.3507
41.478
33.4896
37.0858
131.252
23.7881
82.1691
-26.3069
48.6773
26.2595
45.9928
21.8256
23.3142
53.6876
6.66385
48.66
9.64208
28.0153
17.3331
19.2636
-10.8507
27.0587
-38.0753
-11.8172
44.6806
31.545
215.193
-2.64304
-11.6962
88.0284
-29.1076
80.8175
-14.4447
5.75635
-12.7121
-11.9592
-18.1309
-17.1391
20.6813
44.949
19.5091
60.5607
37.0876
44.9895
-12.7543
14.0093
9.62407
49.3353
29.4425
43.4074
16.4925
16.1478
11.4081
-4.33764
-33.1662
35.7815
23.8172
41.7582
-1.40826
191.623
158.812
39.9961
22.0995
48.3913
92.4155
50.124
69.112
49.6614
57.7123
30.4176
-7.28517
46.6282
-18.678
57.26
28.8776
42.5442
46.1324
-7.86913
24.2755
20.0919
33.294
20.1341
43.9771
36.206
19.0381
24.2597
20.4329
28.3291
63.9668
5.37861
10.8489
54.415
-8.07106
-15.2823
149.855
11.196
7.5188
23.504
43.5811
48.0625
8.32167
10.5841
-3.93164
6.66385
369.863
22.3931
22.9553
8.01918
24.7565
0.821797
18.1467
57.799
1.54935
31.4713
20.1629
331.657
24.5955
-8.82253
52.608
149.539
34.1395
205.432
8.50766
54.9577
15.0591
54.3194
51.1904
22.5263
175.769
211.781
28.4752
34.624
42.2573
46.0295
32.4687
40.0539
21.8481
76.58
2.56435
12.8505
30.3636
65.5269
13.2597
-24.5597
50.067
22.3163
27.7624
-30.5276
26.6505
4.05204
14.2737
30.552
-8.04876
73.2628
13.6472
32.3249
52.9418
8.88664
25.8476
37.1469
12.4281
91.3534
24.1344
25.2985
55.8382
96.01
0.211099
264.02
21.3813
1.5012
-0.0873849
1.35129
8.94631
6.50998
-13.5576
10.7637
26.5721
25.2364
11.5418
-11.9507
-13.2216
42.9217
11.4625
-9.63431
30.2336
31.4636
9.38586
-11.1773
-6.197
-5.91198
-7.56624
26.1885
78.0476
13.9439
11.0609
21.6564
50.5341
71.4863
49.398
61.7485
-8.90379
19.5625
14.3986
18.1679
190.858
29.6603
72.7007
44.5257
60.8476
193.261
17.4144
363.703
293.842
45.3839
18.0259
42.2408
30.5948
22.2163
18.8072
33.7046
10.1388
114.909
0.03755
63.3246
74.9745
142.793
184.549
552.003
29.1629
33.9869
56.8315
62.5427
1.23333
136.55
56.9123
86.1577
54.2825
27.2751
48.8669
11.0475
36.9485
22.3163
35.7699
47.926
-34.2158
39.7018
-2.21679
19.7953
2.70709
49.8104
119.396
21.3544
340.677
46.3375
72.4851
31.1788
74.6141
12.5759
35.9112
87.707
10.5256
-14.4256
10.6919
28.2852
68.7948
69.8692
26.7027
52.7135
-26.7206
38.1221
42.7691
18.0503
251.711
-7.97209
-3.97662
40.291
-1.66297
31.6357
30.0477
21.9295
26.1495
29.4623
57.672
-13.6959
19.6284
8.93115
-1.53893
11.1413
61.6623
24.581
361.431
35.3637
46.4561
73.1041
253.066
31.5693
5.55222
32.8743
66.0699
55.5588
23.3142
-2.53434
4.78978
24.6346
45.6499
78.615
2.34061
26.7598
101.593
79.5326
-21.2087
8.79755
7.19927
-0.38787
-8.26524
48.2739
46.7989
12.1219
3.98079
19.2885
35.7414
25.8508
10.5296
8.50766
43.7133
-4.0206
75.0292
24.3343
-17.9722
8.08688
-2.26776
29.9969
7.86043
-8.47949
9.02174
-4.2907
19.1543
-3.44423
-13.4925
3.91182
-33.1662
27.5585
80.7591
29.4394
212.298
28.5768
77.0764
103.542
8.88664
54.9887
200.136
4.93185
49.312
24.1344
132.12
35.2235
36.0398
18.9518
27.8875
18.8033
12.2824
21.3813
59.2509
170.167
31.3363
25.6595
28.9988
-26.6761
87.6005
50.9349
17.7402
15.2899
391.577
-9.55217
185.751
16.6026
20.8632
87.6856
3.76367
15.0596
35.5588
5.64474
25.378
49.2033
68.6773
6.4476
40.397
-16.9323
-22.217
25.0351
61.7485
302.191
23.0117
45.3713
45.7994
33.1392
-6.19498
27.814
153.359
3.42341
31.4713
36.7123
7.04441
93.6506
30.8625
-12.8858
8.04406
63.8524
97.0653
4.15445
27.3962
17.878
13.7282
43.075
84.3705
42.7098
31.871
-1.5099
23.3796
19.7685
62.8961
401.304
23.0983
68.1649
23.7221
46.5949
-0.665958
23.1791
78.4428
31.8097
15.3711
44.9122
121.692
20.2661
21.9462
64.1319
15.2964
16.2771
84.8999
29.4326
48.8999
85.6614
28.6397
17.3324
23.8792
13.7592
22.0995
20.2803
-32.5495
357.471
-2.10255
17.8023
-13.5022
7.70736
-18.678
4.78619
-36.7147
1.31479
-4.12099
277.274
14.5685
23.7854
17.7544
8.88968
238.342
118.94
274.212
-5.32479
-19.447
33.5513
41.4476
33.4692
27.7155
213.711
40.6547
-0.289781
-3.81811
-1.92247
181.807
17.8818
37.9589
57.4329
2.69947
34.947
7.31275
23.5304
-3.81386
-10.9726
68.1387
-5.15565
36.1302
26.6306
15.8143
-0.57278
54.0509
114.004
24.0381
3.36026
48.673
-24.1302
13.6663
418.051
25.8508
-4.46294
-17.7293
9.9801
16.5941
18.8072
39.3268
13.8869
49.3163
5.65975
33.3395
63.7301
30.3492
-14.1017
36.6351
32.911
53.0834
-6.28816
48.4578
76.7873
11.623
390.844
-24.5597
21.956
44.8051
2.03668
36.6816
-8.91589
31.2685
43.2352
7.61388
29.6365
50.0572
36.0209
13.4224
-0.374064
317.872
17.0303
-8.08577
-12.5515
324.388
50.0541
156.076
28.5768
28.3507
28.5789
-15.4762
47.4924
23.9736
0.586235
53.8721
-13.3469
45.9132
35.2235
26.6695
-9.15923
-15.216
0.0626247
13.8851
171.855
12.3992
-11.6173
5.53481
35.0845
10.6669
14.5533
-4.22878
34.0683
45.8512
54.9467
24.6603
-23.1951
-28.2141
387.75
26.4551
63.4543
105.196
44.5821
48.7928
50.025
44.9076
78.6624
18.7632
32.8743
-5.14466
46.1885
203.225
10.5841
12.935
40.397
32.5314
50.5041
-5.15565
0.522919
17.2603
25.1847
-4.34209
14.4197
25.9399
-11.5585
170.215
33.3453
-4.51711
48.2739
-20.3821
52.608
44.5914
90.3615
199.81
4.75953
15.6023
46.5792
41.296
43.075
0.768483
49.3163
7.50815
-14.6284
255.764
47.9035
22.7425
58.7946
29.3443
51.8079
15.6828
37.2134
34.1117
29.8628
45.1188
9.17347
52.1253
38.8128
0.303906
10.5256
18.1512
98.773
26.4111
5.07655
36.136
191.621
45.2173
56.6899
18.257
47.4924
48.3913
1.18372
21.201
-11.4729
40.8457
12.895
11.307
19.7787
19.5073
61.2849
42.3843
20.5273
12.5957
18.3166
8.79287
8.93115
4.62171
-16.5692
36.775
3.56629
18.9588
22.2248
55.9784
1.8896
36.9065
10.9546
13.0485
31.0002
61.181
2.69947
12.4582
9.18682
11.1787
9.64208
32.5314
13.585
67.9893
155.941
-2.46803
-13.6912
20.3006
8.98246
16.0976
71.1618
10.2478
-24.1302
45.5254
46.9858
35.2211
152.206
-10.0851
633.162
44.949
20.6523
114.33
22.853
23.5166
61.022
28.7205
8.19477
4.98146
-2.54002
-18.0504
74.6947
22.4394
17.2451
26.1715
45.1188
-9.91289
26.6505
5.24813
29.2662
3.91182
-1.30713
-4.30063
-8.04191
45.5063
32.3249
67.7061
9.83825
-6.10589
24.0284
49.9094
28.6972
35.1314
19.1733
-18.678
317.755
90.7218
10.6851
44.2584
-11.6173
-9.89311
20.1907
-15.57
2.76185
14.5533
29.5044
34.0683
60.5689
32.1565
-39.4585
7.31442
32.0773
10.9804
17.1151
52.0783
-1.85853
-4.32293
16.5768
-1.94404
-15.0409
-5.59966
36.8181
12.4582
20.4312
248.418
-0.0657256
-16.5948
552.754
101.722
-1.05227
38.7614
138.108
25.9399
-19.0548
-13.5063
70.4455
38.9035
2.75154
50.8324
17.4144
31.9933
37.0952
19.147
-11.9592
57.2334
69.9502
-7.76874
15.0591
-1.10558
37.1327
1.3315
19.8959
254.283
-16.2997
126.884
26.4111
-6.16785
15.5212
18.9804
21.0826
-2.35776
26.8777
18.3514
20.2803
44.2872
17.4528
51.998
-3.97662
45.9132
25.8532
24.7954
5.8333
27.8875
18.8033
4.51476
48.1664
87.3619
5.24934
155.46
8.84755
20.0373
45.8654
12.6793
42.6229
13.4536
23.3624
11.8432
-5.32479
-6.32852
-3.85125
166.61
30.2032
24.0989
52.7224
16.623
44.5821
93.7188
41.2965
-6.197
91.5395
11.1744
44.9292
136.829
10.3855
32.3367
14.3293
122.64
25.5767
-2.05758
25.4045
86.1413
472.536
15.6648
24.2671
21.0813
0.522919
32.2528
-11.8172
59.6731
-24.677
63.3935
7.10839
21.7198
8.91848
-7.2636
26.3711
161.779
-7.76874
13.8869
33.3846
16.324
101.503
-4.1222
-6.34102
240.044
-26.8264
0.56694
12.566
13.2927
6.95062
39.8841
-3.28233
19.2086
16.3829
7.10696
128.976
2.4603
147.575
-33.9617
-2.81247
23.9791
13.5511
26.448
9.14688
26.2996
-17.7026
60.7367
35.048
23.6436
-4.12099
5.09942
18.3166
1.2966
-10.3566
3.30895
41.5646
21.4883
45.5764
9.66774
16.1603
74.8595
42.9217
62.0623
42.8395
3.99665
18.4971
31.4636
3.76367
136.874
-0.574799
-2.16385
-0.0699766
43.0551
26.2595
68.4816
69.818
76.1764
29.8015
34.7748
-0.0657256
289.278
0.466545
84.8559
11.6381
-25.4151
-24.9568
10.6716
-0.296999
-34.0473
31.0901
3.29628
52.4211
20.2286
-12.7121
-8.21107
-45.8403
21.2245
-26.5094
-3.68155
73.06
4.51661
34.3238
-5.25803
8.3871
36.6351
120.992
69.5942
0.609531
-0.640734
42.8468
-10.0363
54.08
29.9357
-37.1028
35.5419
29.8628
20.2661
32.2727
34.0371
-2.59289
48.8894
-9.95984
-1.30713
0.174223
10.6987
15.5212
180.15
21.0826
19.3814
125.173
20.2803
17.4528
23.887
-0.938403
213.26
-1.44148
-5.4111
39.1319
-3.68551
-21.7222
8.81106
29.2658
-35.9801
3.22535
-15.4165
-23.0663
21.5025
65.1117
26.5721
30.5838
-12.8211
29.2787
16.7635
-2.05591
-1.65593
297.713
-3.49962
18.3452
-18.7251
48.7928
40.6547
1.58429
14.9226
35.5588
33.7557
44.1187
15.4701
64.9291
21.4401
29.3248
102.89
159.23
-7.22451
90.6275
20.519
22.9553
-8.84741
-27.7173
30.8069
-19.3346
-9.94311
20.3177
-2.1882
-15.3172
44.5897
31.0901
54.2952
-17.8632
-16.3188
20.7489
38.9692
194.188
-6.48487
-25.6272
-20.5481
46.8231
34.5017
23.0794
3.78568
160.776
41.2413
-14.6284
30.8759
21.6425
91.007
18.9944
34.3427
25.0614
-19.3814
24.1061
31.1932
15.6828
16.5987
52.4245
-29.6065
31.7937
153.551
-10.2062
84.4742
-7.69312
27.5782
56.0495
15.1551
10.4447
-25.7825
27.5204
7.6279
33.8508
112.34
43.2512
25.8743
13.4964
-8.83652
6.89279
42.4232
10.5422
-56.8021
-27.1667
592.159
7.70756
107.697
36.1496
10.885
30.3987
-7.19236
32.0228
-32.4486
-14.4256
14.44
191.329
20.0691
6.1509
-29.5193
210.135
21.0826
-9.85402
27.7217
-15.6829
11.8306
26.0084
27.1726
20.231
6.05479
30.1962
39.1319
839.644
-8.33228
6.38882
23.8036
1.78668
-9.79435
3.17067
-19.7269
200.044
32.1943
85.2066
32.4579
-16.5692
4.91587
-9.47345
5.44036
35.8254
121.55
114.567
192.785
46.4561
20.6818
108.121
24.0731
-13.1884
43.0551
-5.59966
18.1981
36.0209
168.97
14.6185
-13.8373
-1.71038
-2.46358
-10.6775
31.3066
364.897
58.6248
19.2065
26.4766
186
33.3439
31.5247
4.93185
0.586235
38.8796
-0.228487
34.6689
29.6013
-3.31554
-5.4111
70.9911
-9.30771
31.0231
-12.3518
91.27
1.5012
3.22535
483.085
33.1557
-10.3566
18.3015
-28.5916
-35.2721
25.2364
264.842
1.16774
14.8894
22.307
42.8395
28.3595
29.7415
46.4561
15.0081
48.7928
44.4028
5.33242
11.1744
20.5663
48.7483
42.2446
60.4477
46.1885
55.1733
4.96193
26.0534
41.1637
43.0078
49.2486
4.14181
21.4365
36.8874
-2.44685
22.1747
3.42341
29.5972
32.9642
48.2739
54.2952
0.877476
885.107
82.0727
6.02852
-25.0777
34.7446
694.93
16.324
49.1393
22.7927
57.722
10.5256
35.7709
10.6549
-16.2997
19.2694
41.6953
52.7135
52.9418
49.3665
37.092
72.7542
176.748
26.0084
-19.6791
22.9214
15.2036
10.0839
-4.62254
-5.79261
4.12589
41.4473
128.001
-3.33388
103.587
-22.1292
7.44702
-16.3687
15.4489
12.5166
22.4253
29.6468
-19.3803
30.2158
-34.7733
-17.9855
-4.94914
-4.43665
-6.80282
38.0228
47.8557
41.5917
17.5138
-1.00701
-10.3558
-4.66263
5.70035
41.707
66.8032
23.3142
14.3323
9.18682
38.523
125.497
2.14582
71.8868
36.0738
2.39699
15.3862
19.5625
-15.5865
20.0419
18.4437
-0.324718
-6.01007
-2.64304
37.0295
9.31761
0.877476
-5.38954
97.9992
33.8673
29.5989
6.02852
-17.5814
4.75953
4.35791
93.4308
-26.1703
28.0824
-12.35
13.156
31.4654
22.5007
2.23823
4.63897
44.1313
30.2388
43.7131
62.5427
16.2259
50.3431
14.3266
19.431
44.7096
26.1875
17.2451
54.2825
1.0382
30.1263
-2.07092
40.6966
50.4273
17.0292
31.0594
51.0542
40.6389
5.75383
26.3545
5.51819
93.851
-16.4738
37.1187
15.3704
0.533811
-11.8479
93.023
-17.4467
31.3166
49.1393
174.592
-24.7369
430.316
0.163687
14.403
231.077
33.1807
13.5843
71.4542
26.7048
14.5088
47.4924
33.3439
37.1469
-6.31254
68.0526
57.6202
26.0084
6.55786
57.7123
9.80292
-11.0333
205.924
-16.804
34.7712
19.5073
53.7886
68.6212
5.24934
37.3939
31.3363
72.6646
44.4001
15.8803
483.07
70.7339
5.95733
21.4883
423.836
222.308
-9.47345
26.0551
30.2032
35.8558
340.836
52.0783
-3.7326
48.7928
42.5287
1.58429
33.6632
108.647
20.6373
49.7409
60.4477
49.9366
25.1883
124.902
27.2786
-7.56199
0.271754
41.9017
-7.02972
15.5154
36.0009
32.6809
29.6881
3.434
9.04561
18.3528
25.4679
29.5332
48.673
12.1219
43.6513
335.592
670.529
19.147
14.2777
26.8467
-2.14654
234.325
39.3268
-12.35
32.4497
28.1485
38.9617
24.3747
20.9789
40.2462
292.006
14.45
133.472
28.4149
-13.4925
-14.4256
25.6844
25.6913
38.01
43.5693
24.6026
30.453
12.6348
30.6258
38.9661
6.80592
17.4528
57.6202
33.5047
32.7948
52.0901
34.1658
55.9985
13.1811
400.214
46.1324
260.122
83.8102
113.741
48.2865
41.5646
60.8437
53.0726
-7.19885
10.5381
-28.2141
29.8032
11.4625
9.10635
1.63048
12.723
-18.7251
148.118
44.4028
50.31
-3.81811
24.3145
-1.85153
25.378
28.5885
121.151
47.6771
23.7026
-7.67978
29.1526
5.55647
32.1309
28.5775
4.27105
109.09
216.798
18.4437
1.55994
-19.0654
29.5972
34.8383
-4.19998
309.168
12.1219
-20.3821
22.6229
23.9767
7.90258
6.78146
45.5874
278.963
15.0591
71.186
49.3163
26.2745
18.347
-1.86218
54.7121
44.1313
66.6442
33.9869
81.1944
11.9429
59.3042
61.5762
78.6614
17.2451
94.7415
961.537
27.7624
23.8203
43.5171
32.163
10.8703
49.881
22.6525
-18.1737
48.1732
7.67049
18.195
32.3878
259.087
17.1063
49.1936
-2.35776
13.7592
23.9736
42.7691
138.205
-15.221
59.5863
11.4555
55.9985
31.9217
203.166
25.6777
76.1175
20.2419
89.8678
12.5957
14.5685
-0.577463
42.1172
95.1382
55.7413
20.9499
130.184
26.8357
-22.1914
12.9366
131.403
18.4767
13.367
38.9599
9.38586
20.6818
44.4028
24.2929
15.0151
23.504
-2.92273
38.6951
-5.80571
2.91572
-15.0583
-24.0911
28.7833
18.6449
7.96281
9.89325
13.9403
181.212
46.5547
59.656
7.17155
155.16
40.4605
14.5407
39.3027
8.37374
0.232663
43.6513
127.571
38.9692
-8.96401
21.774
19.7521
53.0836
-7.76874
196.844
60.7386
43.1411
194.509
28.1229
-33.369
2.76491
27.2647
345.88
0.253744
84.9425
41.928
29.3443
24.1061
19.9488
23.1791
44.9282
30.3636
29.8628
32.8973
-1.73284
-13.3153
23.83
5.4497
26.3995
42.3038
-7.04182
33.1426
-13.2225
30.1327
0.392764
9.17298
40.8668
22.8667
-3.21432
-15.5067
8.76686
8.69004
33.031
-26.8171
32.8035
17.0779
9.47752
24.0143
83.7904
43.5171
-7.19236
-4.1222
-0.718824
-15.582
0.56694
48.1732
31.3135
15.5212
22.9546
30.453
100.716
47.4924
31.4698
6.80592
-1.28783
42.6277
-7.72475
29.0467
38.9716
24.7954
3.95923
-0.223453
-24.3002
100.364
-4.85558
29.4258
49.8806
-17.2395
33.6458
18.2179
25.8129
364.865
8.38405
-13.5576
282.503
15.3277
40.229
249.85
80.8823
27.4047
9.26721
50.4179
7.7144
37.7298
37.2377
22.0933
33.7487
36.9065
39.0656
43.0551
33.7557
40.3706
56.6995
31.1959
30.8105
44.3173
-16.1131
31.9637
126.434
-15.6578
59.7054
40.1967
44.5071
68.9263
5.07884
22.3736
7.83934
-7.13201
10.0104
-24.677
-17.1913
-11.6323
19.8458
-7.94811
14.9398
8.37374
-50.3671
-3.20034
5.75635
124.095
25.8883
-11.787
17.2802
-14.6886
-22.8629
-23.2076
233.669
-14.4256
85.6545
71.3887
-23.0344
-8.84162
30.4509
60.2098
24.8308
18.257
13.7592
33.3439
10.91
29.2947
15.5788
3.2723
-7.72475
-23.4272
-9.75411
-27.8999
-2.09752
-16.1
-49.0986
-23.0116
20.1907
-34.3107
-32.2983
5.14155
-7.16113
-32.8596
-26.0062
-14.1586
-6.74107
23.644
36.2803
42.415
21.3082
21.1562
-12.1659
34.7373
-3.10088
-15.9995
10.259
-16.8441
1.01518
30.4626
1.21088
-37.6648
-2.70648
11.1787
58.3678
15.6648
-1.9698
-23.8963
20.2006
-11.7878
-1.9893
-10.9013
2.23832
-12.4784
-10.6215
30.5974
73.6377
58.2641
34.2184
36.4916
28.0514
-15.6969
22.0996
54.8988
10.7137
103.296
15.0669
140.228
-16.202
8.49988
29.0195
29.8165
50.2534
-6.95292
3.17527
3.70194
150.016
-13.8018
29.6576
1.63553
54.6442
64.3986
-35.854
26.906
23.3764
-23.0473
2.7457
36.422
75.1039
22.2919
123.516
18.9033
59.1704
-16.4122
68.7499
37.613
81.1792
176.28
31.7551
148.199
34.126
50.4024
47.2296
-6.96245
194.389
44.3741
44.2973
18.0385
-28.6911
3.70273
1055.21
4.70795
25.2385
36.1496
-2.23351
57.7475
16.324
73.5022
-20.9888
10.5256
18.9043
3.15862
6.18914
35.0548
70.6689
56.7507
15.4583
35.8469
11.7123
-0.483695
40.8401
55.8876
31.1688
40.7536
35.3788
38.417
115.808
36.0398
206.358
46.6282
-18.678
176.929
65.033
48.0065
31.4863
69.2531
18.2179
37.0573
186.42
27.6718
68.8598
88.4162
59.2638
-9.47345
48.9439
12.8545
29.7415
98.93
35.6228
3.81519
16.5768
24.2929
670.867
39.3779
49.7409
66.0699
15.8179
54.1644
68.508
11.1787
112.716
41.696
62.3671
65.986
63.1243
25.6641
22.1918
85.8929
7.10839
-7.94811
73.0359
34.6107
15.2252
43.6513
43.2377
4.90739
-2.73674
16.5941
16.9332
67.4378
10.1388
39.946
97.489
39.0068
111.901
69.7541
48.3517
-8.21509
26.4006
6.90675
58.663
43.3432
36.0752
-0.483695
51.2405
29.5958
12.7841
-11.9347
19.3269
230.034
83.3946
18.3569
35.8184
290.257
20.6774
53.5119
28.8776
23.8036
29.2658
3.37527
31.7717
98.9015
48.1483
55.2357
14.5533
45.3127
38.3549
22.7862
12.4121
9.26721
59.7883
523.083
29.7415
22.5559
27.5362
-11.5342
11.1744
31.8107
61.8667
52.7477
181.673
24.6396
-8.61681
16.9712
-13.7837
9.10559
29.8893
116.659
-12.7248
-21.667
-17.4606
-15.5653
-7.79326
-28.4357
18.3528
-12.0134
-4.19998
29.9323
12.1219
-24.1302
18.8748
29.5989
27.3962
1.01139
-6.88649
-9.6428
-13.0519
138.652
-2.97965
47.4423
50.6373
5.22851
22.5007
7.86043
6.51304
25.3907
2.12781
9.97986
19.4392
-32.4999
3.49142
-36.2732
-3.05784
10.9765
11.195
-17.2152
-4.2907
29.4616
4.98907
9.58854
-23.2621
-52.1263
-41.5995
11.6289
12.3557
0.391386
31.4508
8.8991
4.92486
43.5714
20.131
96.2181
55.8327
48.3913
27.4206
215.042
18.7393
38.0346
-0.725934
28.8246
-8.37067
-11.1434
26.0665
30.3628
62.062
148.615
17.7162
11.6587
8.00928
6.50998
-34.1724
4.08327
-10.3708
-6.89748
150.223
-22.5919
110.388
30.2032
30.6581
59.2816
51.2932
66.1338
10.3744
13.4807
-40.5822
21.5034
22.5669
85.7476
63.9921
13.0068
23.2423
9.47495
28.9823
54.0832
40.1967
40.759
37.0672
23.8195
-0.115236
-20.2717
-31.4949
-29.345
253.622
-3.13582
322.889
15.1606
13.6036
40.2397
14.2882
10.8552
38.5525
19.2915
25.7062
5.84443
16.941
-8.70577
-13.9889
36.5157
31.6906
-8.39575
0.543341
30.934
1.3012
80.5387
25.8883
-45.5201
17.2802
2.17797
-24.7369
-26.9557
-22.3251
-32.4486
317.284
16.3141
-1.69984
417.371
79.2395
32.3249
15.2322
6.09011
65.1086
32.4999
18.3514
1.53965
-38.1717
-5.03596
-7.72475
6.55786
85.8233
15.4251
-7.28517
-8.33228
-12.3518
85.6478
-17.2395
1.78668
-9.79435
-11.8219
-37.9205
31.3785
0.335134
-27.8136
110.467
-20.7966
-1.65593
74.6987
22.7373
7.25268
37.0858
28.1265
16.9337
5.0474
-13.1884
30.4626
31.1959
-14.1671
59.3098
-3.93164
-41.2952
-24.0911
13.7908
-0.095732
-3.28159
-16.3437
-27.2892
-39.9493
-21.1875
230.213
-35.9214
-26.5616
-17.6356
-34.185
5.56948
-45.9742
2.10673
-29.4373
-5.48805
139.232
3.97036
20.6891
37.1541
17.8702
32.7676
5.45365
19.7152
19.284
79.6597
46.2788
16.8204
39.4462
23.6796
14.665
11.5407
10.0507
30.6542
173.302
-30.5435
34.6048
388.746
31.9603
42.3077
4.48831
165.322
6.38674
312.195
138.818
8.88774
19.0871
32.9278
21.209
-3.63051
26.1329
61.9919
9.76309
26.0396
19.1186
4.28194
6.9821
20.0113
-10.0506
14.4124
23.8203
116.606
60.274
20.2407
48.0069
135.096
-8.08577
-6.92932
110.017
37.6555
55.6763
30.4509
30.2248
16.3829
53.1146
-7.88557
55.8876
19.9244
73.6748
48.2499
55.9935
31.4753
30.4176
9.58143
42.8801
-5.55957
36.6453
17.6332
33.1739
22.1159
-11.3318
59.5461
51.8964
23.3766
-2.31325
40.7488
34.0683
32.7327
60.5689
11.5418
83.6266
35.5041
41.0476
50.3358
60.2186
85.8115
61.8597
67.5334
3.45835
207.951
37.4329
15.0151
47.8668
54.8255
72.4254
10.5841
7.31275
5.89395
54.2522
19.2072
-23.8399
21.0084
317.539
10.6504
33.1604
22.1918
82.1448
10.9197
20.2269
23.5939
54.2952
57.0995
60.1043
68.9543
142.835
36.6187
43.7133
52.2014
28.1776
118.038
204.864
39.3929
29.5914
15.0044
22.853
29.0018
254.027
36.6591
32.1129
51.2093
51.2983
141.788
298.248
30.6542
30.8727
-24.9213
70.2121
25.1776
16.9678
32.9374
-10.5042
259.025
2.46251
-29.5906
93.1799
8.7372
-26.611
-10.0892
11.4081
-1.30713
-0.552499
-9.19611
153.128
6.1509
-25.7711
26.4766
4.21605
-26.7206
0.640745
85.8177
7.16185
10.5541
-8.7841
8.8945
-20.8432
8.43193
12.7347
19.1733
-1.66297
1.65061
-33.6706
-17.974
87.5218
-22.8617
-30.0724
-2.39685
100.776
-43.681
6.50998
-15.4317
-4.74862
296.701
-14.6951
-21.3211
-1.97719
11.0626
3.96627
-2.11765
376.292
-11.2289
-45.5524
-7.78605
-18.8106
24.3145
-1.85153
25.378
21.0923
29.3219
19.5661
3.08786
5.43869
11.1787
2.14582
8.16855
24.2671
-7.02972
-3.22521
15.3862
-8.54853
-34.306
10.9474
-28.4251
-22.8135
10.8565
-39.8072
22.4361
-21.6113
-52.2412
-38.8076
-20.4806
-29.5787
-8.35894
15.6023
142.08
-1.46044
359.102
2.03775
102.484
-20.0478
44.4251
1.32842
-1.34536
-18.2749
28.3507
-14.5246
-51.0835
13.7592
-9.70474
-13.8088
-29.3988
121.338
-33.9617
21.5504
-10.8118
45.1887
-25.4703
110.011
-0.719235
2.43824
30.8347
6.12005
19.197
35.0054
22.4253
44.6393
8.73071
35.838
-2.91422
15.7477
25.518
2.54712
42.415
30.6785
41.771
-2.79557
15.9966
41.5917
23.136
6.48925
68.355
-6.53669
18.8188
25.7774
48.9996
9.2587
37.7581
66.3458
24.4675
-14.1212
98.6602
48.461
23.9487
-18.3976
34.0974
39.9954
17.4895
41.8418
84.8821
7.66432
0.485184
12.1287
7.43671
-28.8154
25.9097
15.6571
19.7443
12.9499
5.27578
177.137
25.8432
44.9895
-7.1321
-8.47949
14.1463
29.1629
47.1054
15.6021
8.7296
-26.9029
-29.2948
42.8356
43.0541
4.12669
-5.6876
42.9812
36.6455
3.20557
54.7615
-2.24813
9.53402
-8.08577
-14.4256
25.6844
193.203
6.95062
133.587
5.86189
-1.40615
-34.2169
21.2555
-2.26337
74.6282
246.686
26.8232
-2.34989
3.51965
36.5429
18.3569
39.788
13.3296
26.0135
-24.3002
-1.10744
123.129
34.888
5.24934
116.105
10.7216
8.94631
-56.7994
-19.7269
-34.1724
-11.725
13.4536
-40.3559
9.96912
-24.0654
25.5306
3.64501
78.9593
22.2452
-20.5992
-5.55514
-6.197
-35.897
-7.56624
-13.1669
222.155
49.2033
55.5588
2.69947
-3.93164
19.7823
-20.6805
-31.5874
17.5389
378.466
11.7673
25.6936
35.492
21.2376
4.2973
54.516
-20.1295
43.9878
26.1774
-30.6894
20.2255
55.4191
45.5285
-2.40478
0.222227
86.2814
42.7763
-27.4464
-8.36672
38.3898
-22.6573
27.7646
12.219
43.6469
47.8006
16.2937
18.6945
60.0609
30.0999
8.68704
-3.1386
2.57257
-28.7517
-7.75297
-6.28816
51.2901
237.738
88.0317
-25.8584
-3.81353
27.9887
39.4966
-24.5597
10.7116
-28.2835
-33.5706
-23.2885
-3.29369
33.1426
0.131635
34.3275
-24.2452
-18.8447
-29.5923
61.4816
-33.1994
-4.26229
38.7519
79.8827
-17.4467
-6.55193
-41.0182
-1.76688
-27.1512
-25.3613
11.7867
8.07386
-4.36107
4.53477
19.2284
73.677
36.9388
41.6431
-15.3666
38.6366
240.044
16.2771
6.18914
36.9288
33.9074
36.9357
51.1285
22.9546
532.474
356.54
38.8717
39.9961
35.2179
40.895
47.4379
16.4828
30.1962
0.0626247
47.8897
55.1145
68.7812
96.7322
23.3384
-40.8152
-6.98325
64.0778
79.2086
34.1896
111.842
33.3949
-17.5062
0.230709
10.2042
622.945
141.71
137.48
13.8119
30.5266
529.439
6.62629
20.977
118.713
-8.50327
-6.60764
46.9298
188.821
22.7626
31.7475
164.258
20.4312
47.8933
39.6271
55.0202
59.8744
41.696
47.3746
32.2528
43.9253
53.754
171.841
45.6176
2.49697
83.0712
32.4083
18.9087
17.3518
5.56264
23.6585
40.8402
45.5285
8.83961
131.407
-1.7997
3.42087
-10.2408
209.727
27.7646
57.1966
-4.321
33.824
24.9724
36.3058
10.9877
70.5486
-1.18378
537.589
24.2975
-7.61854
-6.45807
0.141229
-18.9375
85.6742
46.6792
54.5105
9.82477
48.1351
18.8723
26.8312
-16.749
9.02174
15.4062
-33.4293
-21.9258
-24.1447
-23.2621
-9.02281
-0.370093
13.503
27.3482
243.22
0.465806
24.6026
198.167
41.8702
44.5883
73.6748
37.0055
20.3862
15.9282
23.9791
116.625
18.9518
74.7392
88.1437
14.1565
-21.7222
14.4697
33.3092
33.1557
45.8654
59.4895
34.0683
56.8208
28.4084
41.1263
37.2995
56.4401
33.4692
22.7373
22.2452
29.5895
24.4299
14.4177
31.5693
16.7966
37.4329
37.5039
64.1958
29.3219
27.0623
-3.93164
16.0342
-7.22451
38.1536
63.6225
9.89325
65.986
40.1772
4.09121
-5.25795
-4.98216
19.3636
23.1011
26.7861
28.279
21.0999
60.8544
440.346
40.8402
46.0488
26.7878
-52.2516
-31.7848
1.54681
-38.6908
1.00361
23.3973
16.5202
53.4484
84.8763
23.4377
-9.94319
164.872
88.1719
50.7146
25.5536
220.812
-12.8222
184.339
7.24952
99.9946
55.2356
55.2195
31.9603
-9.2291
39.0068
-2.41663
-18.327
82.7628
-11.6185
-7.33258
81.8694
43.6705
36.9288
40.4666
199.042
239.472
38.8842
23.6655
37.0122
-5.16886
48.4294
84.8807
140.802
50.249
326.549
32.5677
50.5984
94.2566
31.3547
21.7629
34.4468
-3.64711
14.8221
28.4888
-1.96145
8.94631
-32.4366
51.4876
-13.5576
93.2227
30.8586
4.04554
-6.32852
-35.7104
24.581
-13.3824
33.9817
-2.26958
-16.8511
45.0446
-17.4414
247.087
-9.44031
327.984
23.504
37.9589
34.9441
-21.6634
1.21379
-15.8249
-13.1842
-5.09928
-7.10259
5.02824
16.2938
-28.408
-11.5585
10.9197
-0.38787
-15.7615
-4.19998
232.331
-42.8709
-16.3188
5.75635
22.1026
44.2628
-17.7293
9.9801
-35.8797
-13.0519
-16.8952
302.315
-16.829
20.221
-14.9806
-14.1017
12.2722
39.6091
11.8539
-21.7903
-21.2555
-45.6435
-27.4207
3.48019
401.001
-13.1839
1.75179
29.1492
178.178
-48.8982
-26.0743
38.5557
-5.16776
776.458
-27.9934
-15.0965
2.02175
3.55078
-20.9774
-38.9325
5.95576
30.2418
-7.13938
13.1258
45.8692
44.1477
168.689
13.0571
12.7237
2.45166
-0.612935
25.1495
17.322
6.80679
33.8289
50.3182
10.9847
41.8179
45.3721
44.4542
0.562969
-19.514
-27.7635
12.566
48.8999
55.6763
23.0175
2.33987
71.4542
30.453
12.6348
193.67
53.9586
37.1469
61.1538
11.8306
20.1389
-17.0951
51.0324
26.448
22.2653
9.43295
8.53432
38.2479
38.7961
59.2509
39.268
190.632
20.1907
23.7854
360.708
23.9237
126.956
12.5166
190.816
-25.0025
24.5936
-12.2846
26.9921
9.10635
32.1076
-5.86578
38.9599
-24.3473
131.252
-35.897
1.80409
104.899
-0.858886
45.4551
29.3219
-5.80571
-33.7989
-33.4614
17.5389
6.14512
-8.97666
229.458
27.517
-17.4394
5.3252
-22.8029
158.908
1.10509
-14.1151
-61.6115
75.0968
27.7248
-1.46775
960.681
-23.3515
4.35791
22.2163
-7.42969
-13.147
259.39
3.39954
-49.2683
24.7765
-3.44423
8.99627
29.2662
-16.7029
-39.9449
-36.9144
-20.4405
-0.545647
4.27684
-3.28233
245.742
1.48476
-25.0532
-3.1619
-37.7098
-29.0494
-15.3763
-3.31554
-56.0109
-11.4678
-13.9545
-31.0925
-15.5518
33.014
59.5973
21.1277
-5.26263
36.0636
-3.81159
23.7232
-25.403
13.8737
25.518
10.0434
16.1781
-1.18062
19.2822
46.8672
46.9187
46.2769
5.33242
24.2929
217.343
24.3854
34.7484
54.8255
91.1661
32.6845
20.4312
28.0453
9.64208
45.6499
101.104
32.382
15.3862
15.8143
5.02824
5.04942
44.6635
59.6454
31.4073
8.37374
-12.8858
77.3845
24.497
67.0802
34.1395
51.6112
45.5874
-7.76874
3.81471
73.06
13.8869
66.1829
35.6448
44.435
60.3837
49.0296
20.2407
20.7784
21.8993
28.6779
61.2917
42.5579
26.7656
465.234
5.1385
195.544
69.006
18.0503
38.0676
33.7318
77.39
20.1103
123.751
29.149
19.5073
10.6851
-32.232
189.193
7.07225
23.7854
-28.5502
7.01561
45.3127
2.74764
53.0726
86.5045
117.36
121.711
86.0252
32.0773
7.23229
15.241
-24.6064
23.9674
-3.7326
6.92146
-9.66011
264.173
104.97
10.3855
133.536
59.3069
-11.9047
74.7791
1.04165
19.413
67.3707
-1.40752
0.522919
-35.2136
12.0662
-38.0753
12.5457
-19.0377
-26.5511
1.54935
-9.7582
3.69541
454.401
-50.3671
-35.0595
5.75635
0.406318
-0.714806
96.5888
-23.7531
10.9719
222.985
-17.9722
193.619
-5.58465
27.7173
-9.35845
-1.5099
-32.8424
2.90188
49.7776
-3.49439
21.2243
36.3058
-8.137
-17.1233
10.5784
-12.4282
-11.5123
245.453
-14.614
11.179
22.3665
27.2751
7.63749
-24.5597
12.5856
-22.6613
141.629
10.8958
-12.8146
29.2662
-5.45851
-41.819
-50.0328
211.944
269.32
-27.5823
-35.1414
7.73596
-10.7765
13.7592
-4.13744
-49.4161
6.20843
-49.2015
44.7491
-10.3087
35.2235
-8.93774
-22.2777
5.39875
3.81076
36.6453
128.203
14.4333
21.7696
-56.5948
-0.0873849
-6.14498
10.8204
-17.4441
6.50998
-19.1798
23.8822
32.1943
-14.119
-15.6989
-56.3251
44.7957
26.4551
10.9804
-29.7365
-48.9693
74.5671
-13.1029
56.289
282.409
20.5448
-9.41874
16.8891
-2.73295
32.3367
4.57354
-0.660273
236.067
18.6449
-7.02972
107.345
-13.7124
-24.9356
-19.0377
5.30807
10.9197
-24.7507
23.5939
61.7915
0.877476
-14.7599
4.29593
35.7414
16.4804
193.435
21.774
-12.1071
-12.5087
-5.89467
-13.0519
-8.60185
-20.0241
9.02174
6.03582
60.274
-17.2407
-13.8373
116.356
254.283
-10.6775
3.19563
2.04829
-75.5083
-1.34536
-14.5267
-18.501
-37.0134
-39.8391
31.4698
5.28779
-19.431
-23.7766
164.442
-35.8357
5.23842
-10.8118
-46.6406
170.317
21.6528
25.1295
23.8036
40.5102
3.66075
-2.29808
-21.1922
-19.7269
-15.4317
20.1341
235.132
23.0876
-10.947
10.5381
-26.34
3.56629
-7.27813
3.48415
20.2192
-16.7995
-19.3155
74.6729
-16.8441
2.88925
21.0923
4.95902
-42.2781
1.21379
-32.0426
1.80834
-29.7133
172.881
-21.9659
-4.09673
4.16176
142.733
-43.693
-29.4181
-32.4116
-20.4405
-8.84162
-50.134
-8.19361
7.02715
11.6977
24.9106
-10.9977
7.14547
26.6981
8.20481
29.0467
70.8307
58.5286
22.2653
58.1971
-2.04448
47.2294
-10.3947
17.2808
6.13521
20.9743
3.69888
22.9866
68.7385
16.8031
35.269
18.9714
171.374
23.244
124.844
186.206
-3.20661
14.071
-6.197
-26.5267
-22.5588
-29.9625
10.3855
42.4403
27.0623
12.4582
-9.55384
-13.1842
-10.9726
30.6573
-14.526
-3.22521
-14.5989
8.31806
-28.705
-39.9282
-28.408
381.995
-15.3172
10.8565
77.9418
68.8886
20.562
257.625
-37.2487
-27.5632
-18.6065
-53.1887
-23.3515
162.771
-20.5481
41.2009
141.323
-27.5204
-9.33278
-11.6381
18.7525
-5.25803
-0.983227
27.2647
2.12781
30.6836
-6.26293
-22.7455
-10.0363
20.5653
-20.2362
33.6678
97.3292
-10.2062
-11.1032
-30.1819
-0.532827
-12.3539
292.492
271.257
43.45
38.55
68.9977
1378.49
14.2032
-21.159
25.1025
695.673
66.943
6.86314
19.3036
0.218209
5.96972
-23.7959
9.54455
5.07655
24.8287
20.8544
13.5864
-0.483695
75.6034
-39.7447
-13.4529
-64.4086
266.704
18.2648
11.0159
38.9716
-12.6859
-3.53703
5.39875
133.121
-2.71008
50.0405
263.524
-62.217
277.274
-22.9128
-21.1922
-0.98628
18.26
-16.5315
43.9771
-7.19885
-23.1951
-46.9548
-13.3003
-29.7669
-13.3824
-1.62555
29.7415
7.10075
-14.977
116.259
196.202
-11.5342
-26.3069
-11.2928
27.1965
50.1403
43.3774
-13.2301
37.7581
4.50165
26.3415
-21.6175
66.2646
54.2522
41.696
90.4781
16.2726
-41.8022
30.5735
765.013
3.11501
21.1777
-5.40399
1.10072
-9.02281
3.37804
-7.11173
47.0259
50.0541
0.528707
19.2065
37.721
-5.15428
56.6753
1.57778
251.673
25.8861
39.8166
-27.4024
8.04952
-17.371
-6.34813
11.958
15.9922
28.212
56.0516
17.2444
2.43824
304.448
9.78458
24.8759
-3.38856
324.164
2.37192
148.508
57.4942
46.7882
15.5913
-40.932
-25.0692
-30.0882
162.862
18.9588
3.50455
29.5895
-28.0955
7.56332
93.1285
-13.4082
-22.5588
52.4254
-6.48108
2.35161
-8.15654
190.322
11.9167
15.4591
225.411
0.393674
15.8143
-15.5865
-24.9356
-28.408
-15.3067
9.04561
20.2269
1.10509
16.4147
18.6879
23.3663
-52.2412
-35.0595
5.75635
22.8951
-45.6924
21.6261
-17.1391
-16.0981
47.4423
-9.33278
20.221
-35.2431
-4.73136
19.7685
32.911
77.0905
201.135
21.3132
-15.6333
20.358
-41.8954
-18.0504
20.3468
161.12
-38.9768
33.6109
22.63
-8.91589
217.523
81.1792
13.2361
-28.215
50.7475
69.7332
29.7877
9.00771
-36.9475
-10.8215
-3.41457
45.2343
3.98301
-33.3763
5.6295
-10.3528
8.64459
-5.59941
-10.8499
76.3133
19.9816
-7.87033
25.5181
5.03269
-3.18119
46.2992
22.663
33.1875
45.5063
-23.8971
75.2023
73.5565
-2.35776
34.3739
31.4698
69.006
-32.5495
60.5564
29.7566
32.7948
22.105
122.247
32.0702
54.1245
1.93669
40.3934
25.6777
44.2584
-2.24693
14.4697
81.8814
34.621
41.5646
20.9121
57.3897
22.3857
117.884
39.5735
58.3446
65.3487
82.0634
28.1265
31.9262
40.6547
42.8137
13.0485
176.185
55.3631
227.24
57.4329
231.336
16.2063
114.135
10.412
14.9268
11.5162
56.8943
46.7559
17.2603
28.9328
57.7475
68.7979
49.1393
50.2257
25.5181
48.8894
114.666
50.9843
57.3332
13.5098
22.0805
246.906
48.0284
13.5718
53.9586
69.006
222.324
4.33437
115.716
53.4095
44.5938
37.9139
28.3221
19.4542
-10.2447
15.0935
50.4294
20.9925
2.28832
-3.23512
11.1951
6.12005
-7.03988
45.3127
51.1986
7.79368
23.6565
-9.47345
46.6698
17.0847
37.2173
37.7298
52.2303
190.759
5.63773
421.09
-9.66011
45.0001
47.8668
51.0773
42.4403
171.365
21.8285
-7.67978
36.6489
71.1488
56.4937
40.0277
43.5701
-3.22521
101.593
6.444
23.7901
16.5525
5.07964
71.6281
24.6668
40.5106
21.8993
-5.05526
13.5843
48.9654
270.333
22.0051
23.9736
651.841
-8.18661
34.3194
46.3758
29.7566
44.0392
43.5361
17.0777
99.1021
16.9292
46.0156
34.4998
130.625
48.0065
-0.372862
204.186
46.3289
38.9314
12.541
3791.19
7.99412
15.4489
-8.09816
18.6772
42.7653
3.10851
60.2008
-12.2846
167.547
-21.3336
4.42119
-10.551
10.3229
-2.74404
2.2363
-14.3453
-0.98544
-4.66263
15.0707
5.89605
-5.73383
2.15083
-11.1398
-49.7285
-11.9097
3.48339
-4.21862
9.764
23.3106
-21.2087
-4.32091
27.814
65.2782
29.6603
83.9451
-2.64304
18.2888
56.1624
-17.571
-0.389237
17.9378
14.4618
-12.8962
59.6429
8.16082
25.3665
18.5721
89.6088
8.47085
19.6896
166.219
14.1463
29.1629
33.9869
17.4761
23.1873
-4.38887
9.11362
250.459
391.137
0.413624
0.303906
-19.1147
14.2737
-12.9548
89.3657
-51.9069
14.4469
-18.212
-11.0047
21.0826
183.175
41.8702
-22.8232
-17.5569
29.5092
16.6381
-23.4272
-16.434
-39.1443
-9.59378
-46.789
-17.7026
247.004
-26.3243
-36.13
265.54
-36.0464
-13.5991
-7.16113
-8.49676
-10.0767
-52.577
24.181
45.1957
9.10635
225.136
3.50455
-7.89177
23.4929
189.643
-27.4637
25.2515
23.4484
0.0781473
243.169
57.9844
0.27676
-6.74274
115.36
13.0527
50.8715
73.7609
69.2447
182.251
-5.09928
360.214
17.6884
203.679
22.1918
29.6709
33.4085
35.2194
63.2664
88.0284
23.3663
-4.4525
-2.2633
53.545
5.09148
18.9629
1.94843
46.5244
11.311
14.964
19.5091
13.7091
5.65975
-18.3765
10.2612
14.1463
1.05188
62.0979
4.35766
32.5576
21.8481
-7.75297
29.7171
20.5653
-48.3472
44.9122
39.2331
8.53446
-7.35503
-43.3004
44.8051
-9.20772
68.5408
-18.2862
16.276
45.1092
39.9497
28.007
65.74
-1.4813
22.1262
30.363
-31.3253
-32.3733
-0.603473
8.4406
1.82866
18.952
20.2661
-9.91289
21.0284
-12.8146
18.3666
-6.34102
20.7784
-34.3227
-35.0403
6.94377
0.174223
5.07655
17.3953
-27.6452
26.4766
-12.6505
-26.7206
84.9737
-40.0457
424.125
22.013
-11.4729
-27.1753
241.371
-5.4111
1.65061
-37.4187
-0.836013
18.0214
-9.74319
8.84755
-17.8529
-21.0954
24.698
-1.00049
41.8282
-27.8136
-13.8248
-52.577
92.9844
10.0434
6.80775
47.8557
50.962
-10.5971
0.867056
115.207
366.402
172.492
35.1478
24.2512
14.3323
12.935
32.9008
9.30461
4.01989
38.1536
25.2042
20.2006
1.75883
-7.15319
5.98645
8.1363
9.99323
0.549163
69.5085
253.484
-2.57844
8.98109
29.1822
23.0397
-0.530715
-16.6444
-14.9182
23.1534
29.1146
32.7676
3.57958
235.786
25.3374
2.82298
197.365
19.1351
40.706
96.8183
172.977
14.2192
-0.58951
-48.1588
183.106
-31.6849
8.82468
32.3878
-25.7711
2.34198
-20.1614
18.4444
15.5403
-3.14551
-16.6199
24.3615
15.5458
-0.504445
8.6444
-33.0196
-25.2373
-9.26931
-18.9111
40.6702
70.4953
-13.4913
69.2531
27.5882
393.13
27.5335
243.189
125.082
35.9424
8.36984
4.04554
49.8935
13.0153
22.307
48.9439
35.3433
22.2452
70.819
166.807
7.42629
54.2995
26.2595
60.9853
45.4551
14.3323
9.18682
40.397
-15.0583
-7.22451
37.3856
2.34061
17.3895
32.6809
-13.7124
303.026
-11.5414
93.3786
10.8565
32.9642
-0.451849
219.213
12.1219
21.1625
52.608
50.2136
-8.96401
325.373
2.48384
-13.3909
86.2736
31.8306
19.5091
32.4497
7.53381
7.10257
-30.9683
38.5091
62.5427
50.3431
23.6969
25.0531
65.3244
73.4671
33.6678
48.3771
57.5535
58.5097
9.67424
22.1147
25.5181
7.65995
50.0103
8.0632
40.677
249.425
126.028
43.3432
22.9567
-9.85402
51.2405
44.5883
121.124
156.946
39.1269
32.7948
23.9791
15.4251
48.9368
26.0135
43.1661
31.0231
184.425
-5.99506
33.6458
33.2104
243.205
-7.93544
46.371
47.7252
79.3096
26.5343
94.871
37.3782
35.4254
63.9364
7.23229
67.7149
104.704
42.708
20.0399
108.406
31.8817
59.1112
339.684
44.3144
-1.04866
3.56462
59.1377
5.55647
133.33
56.8943
40.1967
14.522
-32.2732
14.4492
176.047
15.3568
23.1288
111.193
17.4789
19.2898
22.6568
2.35925
28.9953
28.9885
295.716
6.02852
8.65552
6.63359
-8.76056
-32.1316
15.0591
44.949
-29.2166
6.21282
13.1303
-31.495
-19.7239
27.2647
7.75001
47.4612
148.75
-0.640734
20.358
-8.16222
15.6828
12.7699
-6.16476
17.2802
26.5408
-15.3666
48.0069
-5.45851
153.084
-5.05526
-8.04876
46.306
-1.40826
33.9729
26.7048
-21.0984
3.35883
12.7841
-17.5569
4.33437
-4.22396
162.815
-17.805
-8.93774
77.0478
3.52468
14.4333
19.8955
5.24934
-7.58365
-34.256
-0.424017
-23.0663
-6.60848
-6.06138
14.5119
28.9846
11.8432
-27.8136
-23.1951
-15.0956
142.247
-13.3824
-50.8434
37.0858
5.68926
70.6397
-4.03791
-13.1669
-14.97
26.7145
25.5737
-4.79679
4.96193
1.69056
-4.58055
13.0527
-25.9652
-8.69804
17.3895
-3.35446
60.7919
-4.34209
-32.4319
-26.5339
20.3006
-11.5691
-17.2545
-0.768977
100.748
24.3101
-3.20034
26.3711
16.4804
10.5296
-0.862671
9.9801
-9.30375
20.5862
13.8869
32.4497
0.03755
-11.6381
7.50815
-49.7089
36.6591
5.87594
23.0983
16.2259
7.23955
-40.0213
-21.7985
29.7171
48.6763
-67.0878
-0.0654013
74.8404
-6.45807
2.0153
-13.3153
42.5707
9.19784
-5.45959
31.0594
-23.9084
33.1426
2.0057
-12.5242
1.99169
-20.7187
166.94
-18.3479
26.0396
33.3706
-29.6072
-36.9475
-26.7511
134.252
-25.065
-51.1799
51.5441
58.0506
-2.78831
-5.07988
37.1219
-8.00619
-6.4001
7.82036
2.95853
12.9681
10.3452
-6.07153
-33.4856
11.8999
24.0143
15.4062
2741.38
-25.0817
9.53402
-36.1968
20.0691
36.136
-31.3933
15.2322
9.83825
-37.965
332.35
505.663
83.6426
-5.03596
97.223
8.43193
20.231
-14.5599
-39.1443
12.895
-4.58415
-12.3518
-17.4259
-26.7597
-45.555
-9.0352
-4.74862
90.554
-44.6802
21.7825
-3.85125
7.31442
56.4401
12.8545
11.4929
-15.2361
-24.7584
1.8896
9.43739
-2.44887
537.567
-26.3069
16.8182
16.8891
14.1336
11.7219
6.83308
-23.1491
-24.5464
-27.0693
-18.8064
-14.7208
5.52647
-14.526
-4.29149
-5.73743
-12.7754
0.640035
47.0197
-8.88515
40.2397
7.43671
-30.6894
42.7143
8.56745
68.0172
8.83961
453.197
94.3679
-23.3592
36.5157
33.5646
44.6312
53.4484
8.03961
14.0674
-3.79433
31.9499
26.8254
2.26854
72.5652
14.3594
23.0518
18.9589
12.3451
-18.3931
-4.11823
71.599
23.6
307.738
50.1915
186.709
-7.04293
12.8222
4.35075
-16.6199
19.4492
85.2686
51.0324
33.9443
7.55889
51.6378
15.7592
61.2849
59.2509
22.1159
76.3139
35.1832
42.5261
152.687
7.05709
16.3859
69.6756
73.9622
39.9542
11.5418
31.1528
27.9292
50.8179
25.9729
52.7224
14.7489
74.5671
22.5043
37.5484
-11.5342
11.1744
52.4254
28.1335
59.1112
67.9439
10.1957
33.0729
215.334
1.04165
20.549
53.1461
82.3632
-5.15565
38.0042
21.0084
17.6884
228.042
16.5696
29.6709
29.6603
5.23433
76.0677
1.42222
63.6655
53.3513
150.473
46.9858
57.7099
10.9171
386.722
38.4849
111.478
5.45365
35.2608
144.846
21.5636
-32.432
-11.2906
165.009
108.811
12.4352
67.1389
25.9984
210.192
26.9172
5.89327
29.7383
85.9391
35.5579
225.266
91.7638
14.8703
8.53446
-19.0893
-32.4017
6.03582
15.2964
-24.7369
-8.21509
-31.6954
-58.6856
6.94377
-44.8034
-21.9601
371.531
0.467914
-32.3428
15.6333
8.98102
35.2728
-25.0532
-14.4063
7.02044
-50.8283
-15.9309
1.49029
-39.1443
267.768
-88.0185
-8.33228
-2.43334
23.6436
63.3454
-28.6338
216.968
9.86818
-10.788
31.7957
42.7653
-11.884
15.2232
-23.5289
10.1255
14.7285
25.9933
48.3302
11.2599
26.304
46.2769
9.08055
7.44786
52.9514
48.0625
-12.2931
26.0534
-5.68792
34.4055
7.40053
-1.35115
6.01587
0.821797
-8.09022
23.7901
9.07333
3.434
14.6678
57.7082
-22.9406
258.568
-10.3669
2.10673
28.2451
-20.2084
-2.58887
-23.3515
7.14767
-23.0314
298.28
-9.74439
175.573
-21.9219
-9.19611
3.20248
-5.09349
315.309
33.9729
30.453
-7.97996
51.2405
14.6032
31.5247
43.6898
42.6277
41.001
44.0392
149.542
13.5511
399.387
22.2653
142.492
89.1192
4.51476
269.146
-2.24693
12.5957
33.3092
10.6669
51.4876
29.5459
90.2903
285.732
64.317
22.7862
20.5116
48.9439
35.3433
71.463
21.5673
-2.74404
2.2363
-10.5971
6.48925
1.82566
64.7334
17.3441
-2.53725
-19.7893
173.628
-8.32868
-48.7914
15.6648
9.2746
92.3522
13.5121
18.3921
-26.7795
11.658
2.17797
-19.1147
-17.5854
15.1562
-23.0783
32.9704
9.76172
8.962
3.27691
16.1693
155.078
-7.97996
32.4999
53.9586
25.5466
26.8232
20.3862
-0.938403
23.9791
52.9064
60.1812
52.2504
-25.1989
21.3813
38.7961
597.108
18.3678
31.7717
1.45005
126.859
20.1755
12.6378
43.4387
4.04554
3.04181
-5.72532
22.307
3.96627
45.2261
11.0008
207.626
0.0155332
65.6594
55.6472
9.08055
3.67816
16.0077
51.0773
34.9441
38.3067
-17.5269
219.082
6.66385
-7.56199
172.686
68.1387
20.519
24.8294
45.5005
11.6381
10.1921
-17.4606
-0.57278
-7.81039
-39.6801
65.2437
12.5759
30.3987
86.5109
7.1222
14.2737
35.0177
-16.2997
36.136
43.3432
7.96418
-13.6022
75.6034
33.3439
44.6432
31.1688
23.075
22.2603
51.5354
14.6088
140.988
26.0135
13.1811
41.9961
20.0555
33.014
-15.3654
117.979
-2.39685
381.885
18.1632
2.76185
20.1341
13.4536
107.695
43.7023
-29.6876
14.2862
-15.0956
29.8032
7.7144
12.8545
29.7415
25.8414
39.4224
-0.574799
1.58429
58.0261
58.0476
22.5113
17.8818
10.7849
22.3772
2.15083
15.0971
-23.4916
-6.28748
-0.264744
-6.65496
17.3331
38.0042
30.8069
7.83934
-5.25795
25.0029
-16.2437
6.23451
4.2973
18.9087
54.8331
40.2397
20.5552
-15.6969
20.2255
42.3006
49.2766
-23.0195
-16.7922
72.7613
131.849
115.227
-3.91668
29.6386
45.9522
21.1581
76.8486
19.1048
34.624
388.96
66.6442
39.6091
356.682
51.2983
31.6024
302.415
50.3318
29.9357
6.00075
48.6603
24.2406
34.7714
22.63
59.4373
20.4422
80.7475
51.6742
34.1876
14.4019
45.1092
69.9348
39.473
16.7626
28.2587
24.7556
55.8594
23.0226
33.219
20.0113
34.927
25.5348
33.153
83.9844
35.0647
41.6431
43.4074
-0.718824
-18.1737
-8.9858
21.726
44.5693
16.3954
27.4137
48.2566
110.274
313.517
32.4617
16.5158
36.1605
-0.504445
-6.34813
45.6912
-1.77305
-3.91854
0.377759
14.2733
3.66075
-6.04622
-4.32559
3.26748
-25.9018
-42.2299
34.332
-10.947
-30.6914
-30.0882
-7.6781
3.96627
135.181
-17.1102
-2.26958
-11.1773
-21.1895
1.58429
-20.6847
-11.2928
54.8255
29.3219
-57.2706
3.08786
-45.1611
2.91572
-31.9249
-26.3327
45.4441
-12.5955
-35.2136
-29.1633
12.5245
3.17535
-22.8135
-19.1285
31.0901
-36.0591
3.69541
-17.8632
-59.7375
-36.9335
-5.48805
10.8582
2.28038
-17.5814
-6.48487
-33.1234
260.223
-31.7925
44.949
-6.90564
-9.33278
42.1784
6.9234
397.393
13.2333
10.5611
44.6501
54.1094
22.7851
28.7913
37.7524
13.5129
42.5801
32.4221
21.7154
47.1992
-5.05526
387.379
7.67049
-34.2788
193.558
-63.2524
-12.8788
92.2972
-54.8316
19.3814
-19.13
24.0284
43.6898
-22.9646
-39.5839
-2.81247
3.36436
-23.9303
-27.8999
15.0552
-15.8285
43.8701
452.805
-28.4839
-30.0724
-13.6412
-7.92028
-13.6959
-17.3058
265.637
-32.8596
143.028
4.91587
-11.4262
17.0847
9.61885
307.103
-6.01771
-13.9884
20.977
2.52132
15.8596
83.3475
44.0631
50.6779
38.8959
5.51057
154.887
14.809
13.0527
19.0124
40.0277
72.9928
13.6414
69.7341
182.606
-6.21616
53.7751
25.9399
1.55994
-5.94692
31.0901
89.5033
69.2877
21.4922
6.16999
71.3487
29.5989
90.3615
34.8924
34.7446
9.09786
20.6813
48.6972
-4.85372
36.1979
31.4654
468.528
229
51.4906
107.85
92.8811
65.8461
73.6981
26.9354
111.803
40.9727
134.267
-1.18378
43.0541
-16.488
56.1566
50.4775
40.3936
101.341
-37.6782
53.8151
44.8051
24.5255
52.1253
343.368
15.2964
-4.1222
4.90337
193.192
14.403
6.18914
928.984
663.594
36.136
37.9471
39.8233
83.8493
43.7443
18.3514
40.895
6.80592
66.9906
99.097
45.9132
40.8457
28.5436
26.0135
366.481
41.9961
23.8036
248.532
29.6122
232.297
5.04474
10.2581
25.7977
50.1191
19.0758
77.4355
-13.7581
33.9639
-10.4105
21.3699
61.1253
4.42119
9.12674
61.4487
-18.7251
142.496
-37.7711
-0.0699766
-1.92247
22.5113
-6.48108
51.0773
-0.663182
-16.0412
6.83599
-9.55384
-11.3101
77.1085
6.08874
-8.97666
10.1921
-47.4456
-21.1875
-26.5339
-24.677
31.5344
17.9717
12.6666
11.1917
34.6107
-1.32627
275.622
16.4804
-5.21588
-13.8333
72.2259
92.439
-41.578
-21.1573
5.9261
-13.4925
47.0153
-8.80339
8.81783
24.5371
16.3209
15.5212
-14.7528
2.34198
-56.7057
60.6109
57.7067
12.7841
-11.9347
-6.91003
5.14637
-33.9617
17.8023
53.9641
51.0324
65.8034
48.5023
-13.0558
12.2824
-36.7147
18.1814
-21.334
426.914
-0.0873849
98.9015
21.9113
6.50998
-19.1798
8.88968
9.70546
8.36984
38.0801
14.2862
48.6226
102.892
11.4625
65.3283
-1.62555
-5.86578
31.4636
123.704
41.2965
-37.7711
20.5448
-37.5297
-1.85153
-4.60702
73.5661
33.07
-8.54493
4.96193
3.56462
-28.9434
-41.2952
-29.7133
116.864
7.40053
28.5775
-25.714
43.4972
-0.348594
50.0572
22.9024
-10.9405
104.229
-16.7029
-28.7005
56.7889
14.44
88.6098
-20.1489
18.9804
-14.5246
39.9961
-7.88557
3.41372
14.3022
17.4528
8.8945
-43.332
6.55786
50.216
13.5511
-22.2777
108.758
293.392
-4.85558
-17.4259
18.0214
-15.3654
-5.70958
-4.27091
7.07225
3.17067
-8.48254
-0.43918
5.14155
-5.28706
11.8432
-27.8136
-6.32852
-16.9697
-26.5009
28.3595
1.63048
27.7155
31.8747
18.8077
-30.2748
-13.1884
121.837
32.8743
114.796
85.5439
-17.9153
76.1764
23.5304
5.55647
34.4055
28.0153
2.34061
-5.09928
2.26774
0.821797
38.7614
-13.6912
50.3028
-13.4326
-9.69505
-8.26524
-0.451849
26.1842
-31.6265
-23.8151
35.7414
-2.26023
-27.7047
25.5221
-36.4699
13.7282
-11.5169
16.9332
28.0824
-27.3425
-5.58465
91.4355
11.2563
-23.9987
30.8759
55.3757
31.0369
-7.24252
84.9425
304.297
10.6037
42.4376
10.9765
48.6763
2.25262
59.9047
41.1072
7.63749
-11.4413
427.115
-37.3187
-12.664
235.542
88.6754
-4.2907
21.0284
-43.4776
16.1478
-5.45851
-32.4486
11.4186
18.195
26.7656
-25.7711
7.96418
-17.3503
-3.10739
14.6032
334.767
2.4603
-21.0906
294
25.2985
2.30665
-20.4036
-0.223453
-16.804
8.53432
19.5073
23.8036
122.969
149.552
13.0311
-9.89311
10.2581
-0.43918
39.6905
8.36984
43.7023
-5.32479
94.871
-11.3475
-3.92997
234.476
-2.11765
14.597
3.76367
31.9262
3.17333
-13.1884
5.57379
13.141
-8.89279
18.0775
77.6621
8.71006
50.4163
23.5304
225.16
-29.3128
11.1487
-33.2103
-35.2136
-1.05227
-28.705
-8.03883
36.0209
22.7927
-0.718824
-5.45851
-21.2042
-10.6775
5.79642
33.1875
62.3729
-17.3503
32.4999
3.35883
-12.5322
-32.335
96.513
-37.8651
-3.31554
-35.3962
-41.4529
-9.30771
12.2824
47.6183
20.0555
12.3992
-49.0986
-22.5762
46.4276
5.04474
-24.802
2.2092
2.74764
-40.0617
-22.5919
13.3366
27.847
26.4854
70.9709
11.2599
-34.308
-3.81811
37.5039
-5.14466
121.151
36.821
-5.80571
-20.6805
-22.217
4.21468
21.1376
-14.5989
-2.92634
12.8215
-20.9289
-0.324718
35.2194
64.8233
-15.4444
24.3101
-15.9891
-3.51547
7.63041
106.436
-23.9565
8.65552
-13.9811
34.343
76.9033
376.659
19.5091
165.508
33.7707
-24.7566
26.2488
29.1388
53.5257
40.5887
142.172
-25.0288
22.2209
33.6678
-1.99634
8.53446
0.141229
-35.8041
6.96344
33.5607
14.6439
-17.4092
-5.31829
-34.452
-12.9548
-28.7005
-46.2847
-38.0338
9.54455
10.6987
-3.21943
45.2173
67.9343
16.4773
1.53965
-32.5495
-24.8387
-41.4579
302.66
353.815
-22.0562
162.82
-20.5521
6.66025
-14.2259
8.6511
5.53481
-15.5153
25.8129
-26.8144
-19.7269
-11.6836
31.3785
146.512
-6.62269
71.8133
-6.32852
-43.2066
18.5588
-5.40406
20.3507
12.8749
14.597
6.92146
-30.2748
3.67816
14.9441
1.8966
-17.7255
-5.14466
23.6997
-23.5375
16.2063
-17.0501
10.412
-41.2952
-24.0911
-9.46606
24.8858
-8.97666
-23.5411
-28.705
-37.7955
-17.2545
6.72729
308.769
-0.0527232
-12.241
-25.6891
30.3914
-11.9592
-27.0996
8.10604
42.831
3.20557
39.769
-22.1849
10.8703
80.7485
196.224
5.79642
14.4469
47.3804
49.1915
11.4841
15.4604
80.1012
-3.10739
-15.3818
136.472
-4.43848
39.9416
38.8796
-17.805
-30.3688
-20.1821
241.966
-3.97159
-28.947
-13.2889
228.854
-14.4284
-10.3947
-27.598
-3.38856
17.7544
10.8052
16.3859
43.4387
53.3474
83.0577
86.5045
87.3748
13.0153
26.0551
37.6995
54.5964
1.63048
12.723
-16.8511
69.4075
3.17333
16.7966
13.141
45.9928
77.3143
38.6922
15.8179
27.2786
-10.3731
52.2091
36.4486
-6.03631
5.07884
-7.6115
-2.46803
-13.6912
16.5696
-11.5585
-13.4432
5.23433
21.7198
241.303
35.5545
10.2478
62.0768
350.998
43.2377
22.1026
-29.5787
-75.6775
-38.344
-12.5087
-7.76874
-26.1703
3.71958
-27.3425
-29.3944
-3.71058
-16.8547
-17.4395
-7.54246
123.779
-5.50735
-17.5499
-25.8425
9.67424
3.37407
21.77
32.0228
21.8993
33.1875
0.465806
13.3582
24.8308
-30.4688
47.4924
35.2179
24.0284
-38.1717
122.401
22.013
21.5504
63.3345
9.58143
41.006
13.1811
36.6453
23.2554
16.3073
44.2584
14.6197
46.7643
21.966
22.0648
51.8964
49.6135
31.4199
34.0683
26.8357
20.9121
34.9009
-5.72532
59.7883
45.1957
15.6656
44.2891
56.9154
111.111
0.952566
32.8632
8.14352
79.5778
291.369
26.3151
38.8959
86.4809
16.755
24.6396
11.9979
24.4675
30.8564
91.5645
341.921
22.0183
47.4401
-43.6461
-7.08264
5.9261
16.1478
67.6301
27.5215
8.0632
-23.0413
1.32842
21.1434
7.96207
7.73596
-39.8391
49.3665
-9.75964
-4.08254
42.6277
9.14184
-0.938403
27.7272
-16.434
-12.9074
16.6431
-16.804
-44.211
3.18886
55.5028
-9.74319
-26.6609
83.7555
27.1247
25.7563
-1.53893
17.7402
28.7098
-5.72532
55.021
28.8044
15.5341
7.5118
39.4224
7.20648
554.654
110.521
18.7632
51.615
37.0218
5.89605
-1.59731
8.24979
31.9637
-10.0356
29.7203
30.8264
47.3182
60.493
60.7919
12.5245
8.79755
-4.04513
31.545
35.1554
9.60299
60.5179
41.3636
20.084
-20.3925
2203.57
-16.202
6.62581
25.2713
209.727
145.831
-4.14182
18.3921
-21.1573
7.90989
-32.2332
-45.6964
12.3451
-39.0079
42.7334
9.75486
17.9779
15.3839
53.9396
-4.21936
42.4062
31.39
-1.42073
109.244
-9.12364
-0.475828
-13.3469
139.617
25.8532
-29.5525
-37.2702
89.7317
-33.6706
10.4084
25.6777
6.77703
-67.8392
11.7574
20.5655
86.7049
28.5674
51.872
41.166
74.6244
19.9751
2.70798
-2.99294
34.4062
26.4854
-20.8583
37.0858
9.38586
18.8077
-19.3155
-43.3933
-5.69217
-14.97
-4.60702
-16.3891
-6.67086
10.5841
378.378
212.811
-39.4211
-52.2021
118.738
-27.6444
-1.48039
326.909
-28.705
16.2938
-32.1561
301.411
-35.932
-32.247
-10.1393
9.85551
40.2397
11.1848
-23.1932
20.2255
44.1747
-17.3973
-12.8962
15.0669
129.975
-4.61859
25.2713
162.875
21.1581
15.9414
-17.4395
16.8204
18.8314
181.899
25.9094
151.561
-3.45183
19.421
-9.61708
74.6947
69.2911
9.74889
127.371
74.8404
68.9919
77.2503
39.6593
20.2407
29.2662
33.1437
372.387
40.6838
82.9876
21.0805
75.2023
57.7616
38.665
60.5564
20.1389
-2.10255
25.2985
25.8532
4.18072
17.0777
15.0552
38.2479
38.7961
55.5028
-36.9172
21.4644
22.903
47.2112
37.9792
44.9141
74.6244
-17.5062
6.45611
19.4959
8.65143
49.3988
-9.12181
7.25268
-13.1029
-20.9045
123.618
-20.6631
39.3779
-12.6409
16.2034
-16.0412
10.5841
-11.4279
-0.832417
-35.673
-18.4689
-8.69804
9.83688
-52.0802
1.28011
-13.6912
9.07333
33.3453
2.97916
-7.94811
88.9586
18.3921
-4.2907
210.309
35.9112
-2.24813
21.77
5.78589
1.28456
532.802
3.19563
5.79642
11.7731
32.3249
-16.6269
22.9567
4.38888
132.669
490.671
310.405
2.4603
-22.7173
-12.1828
-13.5022
-29.774
18.5172
-35.5446
10.4084
-8.60371
8.81106
14.2733
-22.8617
-20.7021
-4.27091
136.229
-12.2307
-22.928
27.6303
24.698
-3.45072
33.9639
109.53
6.77737
11.9175
-11.9329
427.981
21.5673
90.9593
191.517
-10.5971
47.7187
88.0327
24.3854
120.418
48.0625
53.2993
85.5468
204.09
44.1452
13.0527
13.3902
31.5944
28.9523
-15.463
53.9338
31.3158
102.958
19.0837
-20.2505
-6.85623
11.8673
15.6048
-1.3249
56.39
38.3656
29.9255
-11.9488
3.35889
21.1656
0.39447
23.8395
-6.9333
-9.15212
18.9043
-24.9524
-31.2922
11.4186
23.0175
24.8287
47.3196
75.6034
8.98102
54.0135
15.5788
59.7416
74.0242
39.5665
52.2504
47.8897
55.6627
16.1474
-11.6173
168.579
3.22535
44.5536
27.5335
21.5025
72.6494
38.8747
79.5844
-5.32479
12.0783
33.0143
19.4137
-25.5435
-2.79557
14.1226
24.7251
55.215
79.6703
97.5296
126.977
50.4882
41.5062
-16.1131
481.74
-32.8619
6.4635
-13.589
16.4525
43.9253
10.6504
12.8215
1.54935
142.041
33.2813
59.9174
6.49967
-5.38954
48.8599
74.5765
19.147
23.6481
2.88546
4.35791
31.5867
35.6738
59.9416
17.6351
64.3089
46.8892
-2.26776
43.1154
17.2308
235.149
41.3202
35.7221
34.924
59.6426
115.954
4.01921
1.62732
17.5357
45.8652
57.0936
4.56289
-5.52104
24.9513
-7.10179
4.98907
-14.7743
-31.5116
213.273
19.1252
9.76172
-4.21936
35.1381
31.5628
23.0365
41.8321
-27.8643
-0.350798
22.95
15.7011
7.49489
79.264
36.9769
40.5035
48.5023
1.93669
40.6702
48.0065
59.5973
54.2605
-2.29808
29.4076
30.8728
411.855
57.7475
16.324
122.228
89.5811
40.5106
18.9043
21.8993
36.9288
70.6689
39.8841
19.2065
50.8395
15.4604
8.88664
68.1071
20.2254
19.3269
190.679
1.64558
205.209
50.216
32.2917
20.3913
38.5194
-6.72964
57.3768
28.0236
8.84755
14.4151
10.2581
-4.18731
33.2525
28.4461
45.8512
9.66774
1.16774
114.136
75.1808
37.2173
60.2186
5.37861
50.2043
-11.2289
69.4075
42.5287
35.3175
39.2854
37.5039
49.7409
81.0624
57.4329
98.6652
-13.302
92.8709
63.6225
7.96281
11.7673
34.1269
-23.0828
10.6716
194.606
115.878
54.0232
-2.26194
21.7198
-13.5703
50.5471
28.9885
86.7548
99.4597
82.0727
82.8652
19.8999
21.6261
30.5948
192.756
350.422
15.761
34.3238
30.0226
50.6117
34.0974
64.7461
77.8886
172.668
90.5647
50.3431
44.3116
57.8281
46.8023
-16.488
37.4159
46.7294
10.4085
35.7485
149.728
57.5632
20.4422
57.2964
6.07664
34.3275
0.11762
-7.60027
50.7475
33.5358
165.296
3.23397
-0.603473
40.5492
27.4088
42.1738
37.4359
20.826
49.6014
300.393
5.26276
40.4516
7.82036
32.9436
91.6788
-0.192409
139.656
-6.10379
13.366
49.3812
66.4775
33.8225
34.4784
56.0993
43.5262
41.3027
27.5469
-2.38891
54.2601
16.069
6.61627
21.0282
11.8058
18.7887
274.422
50.4828
8.83929
-24.7654
3.92168
38.3427
20.6003
-4.92833
73.4633
13.5873
11.5398
6.49963
266.079
-13.1416
-12.3787
44.2987
113.187
-1.47052
48.968
-44.5711
57.7046
39.2229
14.5168
-3.74605
-34.3184
9.87948
180.752
-6.33807
-30.4695
-53.5508
-14.5129
18.712
-61.5904
-7.07528
-21.7631
41.0306
8.25696
-23.6345
479.534
22.4557
107.261
-37.3538
26.2103
-9.6365
10.0835
33.9673
-23.8971
12.2465
11.388
127.205
15.6338
-7.57528
-6.17031
29.5137
71.5345
7.95736
30.2016
44.3407
61.8232
40.7279
-2.53511
20.6517
10.7053
2.15102
57.4186
36.4476
359.039
7.15918
25.6359
37.1499
15.8555
58.6498
22.3954
21.8366
22.645
45.434
7.28487
33.9804
44.1469
2.45685
42.2946
17.8377
-17.0646
30.0085
15.3757
17.1816
34.0986
91.9699
-20.5247
28.5997
-6.68483
45.6114
188.953
39.4006
-8.14733
20.6127
1.42007
81.9965
201.063
7.71909
45.6072
50.2214
58.8015
699.969
38.1332
16.342
27.1057
34.9874
100.084
36.5614
41.6438
1.99711
68.0913
42.6974
89.9501
6.11588
41.7104
37.5799
72.3809
58.1449
16.636
27.5259
18.0617
13.1077
70.3161
13.0936
296.52
1.52609
65.0005
109.666
18.7364
19.8137
34.1335
34.0715
14.8288
-25.5348
9.02174
0.413624
24.6668
6.18517
-13.8918
45.3251
19.1252
8.60752
34.1246
374.405
27.6398
-15.4762
84.9737
18.3514
20.2803
-11.9347
144.889
1032.13
18.5122
77.2693
5.8333
24.1394
-20.5521
186.299
25.6777
34.888
5.53481
-25.3491
156.045
32.3155
28.0475
39.0171
59.3305
15.2232
-14.1586
26.9921
46.1328
23.6743
139.222
22.5043
30.0521
3.17333
-5.91198
-13.1884
88.1036
27.2521
2.35161
8.70715
47.6771
-2.53434
20.4312
34.7748
168.938
23.1611
31.7634
41.696
17.3895
36.0009
38.3031
16.5696
-13.4326
16.5419
20.2269
5.17035
125.51
-19.7373
-12.8858
-10.6966
20.7489
16.4804
30.3914
-19.4555
12.2558
261.105
91.5568
-6.72778
30.5757
31.8967
22.0951
28.1229
4.1123
-6.60542
44.1313
-16.6129
444.763
51.8331
-2.13078
6.31249
10.9765
43.0541
-10.8658
48.6034
36.6455
13.2597
-50.7966
14.4597
5.4497
-22.3262
51.6742
-3.29369
44.387
69.4721
19.335
22.6064
45.1253
21.0075
48.5284
-3.37023
261.855
-6.22567
3.04598
8.79019
154.618
22.4434
1.98126
17.8264
43.9792
5.07964
11.5483
3.37407
315.998
20.7784
-9.95984
37.6555
8.82468
2.40277
-12.6527
18.9804
4.21605
-24.8466
1.53965
-6.31254
-5.03596
44.5018
33.5047
22.105
-22.0562
-5.4111
5.39875
-16.804
8.53432
-14.2259
-0.559274
171.695
-9.74319
-19.2634
955.35
-41.8069
244.516
8.88968
4.08327
12.118
124.287
-10.947
29.2787
-7.59939
12.9366
108.914
-41.4934
270.114
-13.362
-7.48073
-20.9045
-18.8106
9.32192
-22.4663
1.01518
193.506
40.5663
-21.6634
16.2063
-56.2877
-22.217
173.086
-22.5845
26.7598
-29.5914
12.0662
-19.3346
-21.1875
25.9399
-35.9214
-5.94692
-15.3804
-4.51711
-2.32592
20.562
-4.74472
-22.2561
-23.8151
52.608
25.8508
-3.34181
-0.714806
5.2736
-17.4092
32.2727
7.80017
-34.1073
19.8959
-11.0807
-36.1968
40.677
18.9149
134.387
69.8692
-29.5193
28.3507
-4.23183
54.9887
-24.7522
7.16185
-41.9198
-12.5322
48.3419
-14.5599
-26.0258
-49.5617
-16.1
21.9295
-9.74319
3.66075
89.4324
16.4426
-8.07373
-2.31325
-19.2213
-16.5315
156.146
95.8748
-46.9548
-0.18184
24.581
-39.6194
228.885
-9.61392
-2.26958
-9.3548
9.43739
27.5362
-22.7786
3.67816
44.1187
21.0923
25.5737
-16.0412
27.4507
-18.9242
-33.7989
-54.0762
8.16855
-14.526
6.14512
-18.347
-43.6975
29.4123
-11.5414
-22.8029
-22.8135
-28.4989
17.9717
-20.6674
-42.226
-59.7375
250.739
-23.2036
62.454
44.7051
-7.42969
-3.77669
-6.72778
4.33875
-37.4438
-2.26776
-15.0387
1.19078
74.6351
37.2428
17.1629
2.55439
0.271075
57.8281
50.5504
11.623
18.6184
38.5195
71.3557
41.3921
91.0296
28.5654
40.6389
26.1329
46.9993
19.1334
78.3482
9.90414
14.4784
25.6335
31.279
12.1887
215.472
37.6926
67.1178
-2.41663
36.0209
30.289
27.7369
-4.46696
33.8969
18.1882
113.91
-19.2119
-9.83945
18.4444
116.74
-9.12364
8.0825
170.312
7.11249
-12.6859
-9.15923
-11.4678
-8.33228
4.51476
17.2444
43.3213
39.9196
38.331
30.3993
60.4831
32.3155
27.5091
35.269
-8.13589
110.801
120.774
58.8512
25.518
4.42119
27.4225
17.56
43.645
19.6932
62.8483
4.11037
4.39538
13.9855
43.9921
29.0706
118.144
29.5256
48.9996
37.3697
0.753522
1.97868
-23.4916
14.3272
37.2166
55.1892
50.1293
7.08215
-2.41743
26.1217
20.9578
65.9566
-3.1081
-18.1283
0.549163
129.479
7.98145
28.9953
-5.68176
18.3514
4.81931
32.41
21.9581
48.9479
28.1854
-4.07539
40.2639
12.9499
44.6312
56.7653
30.934
16.2937
26.1907
20.7055
56.3368
-13.8018
149.598
57.8575
4.98146
9.11362
241.487
63.6689
-18.3621
1.80866
1.75179
57.2602
17.0078
11.0719
17.0292
68.5408
24.8173
38.7648
50.7314
111.164
-7.37864
440.302
22.6365
50.4024
-12.7406
-27.5772
-28.6252
3.14466
-19.3208
-2.8038
11.199
-16.7594
3.39954
11.658
-3.44423
-13.4925
-8.21509
-25.67
14.44
-18.5664
3.20248
-31.3933
97.6911
45.4455
196.293
64.359
39.021
6.20843
132.583
29.0467
288.222
112.877
-26.0258
-7.71972
114.381
-10.2063
2.64069
34.888
-0.372862
136.719
333.061
1.45005
8.79287
28.9988
-24.802
17.4654
11.5418
-2.58039
-28.2141
207.839
-5.40406
-2.13805
0.248516
-2.11765
164.522
-7.48073
0.0670605
-30.055
-24.4113
-11.2219
-21.4736
17.3441
-8.54493
-10.0306
104.764
-16.5948
167.464
-11.3401
-37.0148
-14.4696
-4.8004
-24.9568
-22.7858
31.5344
-7.88413
34.8383
1.42222
13.0657
120.818
-18.508
13.2526
432.523
34.8924
188.418
-5.01243
-15.265
18.8072
31.8306
-16.0981
-1.83652
1.48037
-22.1246
-4.73136
85.3848
50.8535
77.4462
62.5427
-0.640734
5.36549
-6.80598
93.4354
43.0541
133.437
22.4234
10.4085
15.1338
-50.7966
14.4597
5.4497
-31.6965
139.755
15.447
42.5129
-26.1053
2.46838
112.562
-24.4669
11.3921
-38.9626
42.9062
-63.1844
-4.26229
-13.7219
224.308
-4.67786
33.0075
-2.70391
74.9854
-7.55764
-51.8963
225.315
49.3142
38.8128
45.3912
21.77
-26.8264
86.774
18.1882
42.5579
66.121
47.3175
11.4841
36.0752
22.0051
56.8627
68.9511
29.2947
62.4304
33.2574
1.64558
14.0541
57.7123
182.217
867.904
99.1021
103.136
55.386
10.137
40.6702
46.1324
3.37527
46.2742
55.2357
14.5119
55.2215
77.4355
17.164
55.5157
41.1263
61.6623
43.3217
187.143
234.507
38.0228
-14.04
542.609
24.7251
2.52132
4.61519
40.244
44.0631
82.5371
96.9919
77.1106
35.884
-2.99461
22.5934
-28.1767
11.5162
-3.07584
35.5115
-20.1482
8.01918
-23.9692
-17.9189
21.8948
-30.5578
37.1843
-0.314129
-35.932
18.3528
8.60135
-9.82218
76.784
-22.2561
6.16999
5.75635
297.59
64.8775
-8.35894
-3.13836
-1.80749
267.963
32.6276
4.33875
3.78568
61.4505
20.6266
44.629
-17.4092
37.8949
228.262
27.3922
-39.9449
-33.1662
14.44
-3.57391
30.5138
129.776
24.8308
-49.115
-15.3269
-34.4235
33.2574
101.908
-20.6161
118.619
-9.87477
-0.725934
3.84915
52.3034
30.2029
409.396
371.479
-14.4795
9.7299
37.4321
6.12005
77.2931
33.1313
33.6697
59.6319
21.8492
6.45611
27.9292
93.9214
78.4672
-3.7326
65.6594
20.3249
-18.8106
48.6773
59.9927
16.0077
39.8329
63.0551
45.803
61.1839
99.142
29.1526
31.7934
-1.60231
47.5239
534.013
9.83688
28.6339
62.2379
15.8143
-9.96429
-39.9282
24.0659
-5.93633
33.4085
7.10839
44.2086
8.91848
10.2478
-11.0117
184.206
58.2302
72.7024
19.147
30.9965
4.35791
125.29
15.0591
46.8231
191.923
246.093
50.6373
604.93
286.744
53.5257
65.8461
311.704
195.601
37.1327
10.7018
129.724
37.1073
35.7709
18.1512
2.44101
38.8029
26.4111
48.1801
67.9951
2.33987
29.5958
31.5247
32.4454
48.2499
48.4972
102.135
47.2842
13.3296
33.5097
41.2921
224.052
122.581
12.5592
61.1249
1.5012
474.051
-13.6412
-9.79435
6.9188
29.5459
20.1341
57.0956
98.0502
22.7862
4.91587
-39.4585
50.4179
20.8632
14.7489
12.723
-7.48073
22.5559
6.92146
121.744
28.0626
16.8891
6.63738
28.5885
143.64
-32.5194
-7.67978
27.2786
-30.0508
-9.09858
79.3831
28.0153
19.2072
-16.3437
65.986
19.5625
16.2726
-9.94311
14.6784
32.9642
23.911
24.3101
-15.9891
-5.38954
24.9107
60.1043
61.458
28.5173
18.0259
149.063
36.217
12.846
112.511
15.761
47.4423
45.0151
37.0876
33.7451
226.413
66.0059
37.7852
1.5
4.90337
33.8969
10.6549
4.31507
46.2992
26.4111
29.4394
51.1285
19.2065
48.9654
56.6899
12.6348
34.3739
53.9586
31.5247
10.5541
17.4528
282.508
33.3494
36.0398
7.70736
39.1319
198.714
68.5044
19.5073
53.6287
22.1159
28.0236
123.166
27.687
46.2742
42.1172
269.385
39.6905
72.0881
37.1431
51.8342
0.833912
21.3699
12.3996
-4.43665
-8.67688
4.7007
179.04
-5.25996
13.7657
6.48925
-21.5292
-3.66998
7.03677
489.405
11.1328
-3.47137
10.1239
-12.2472
-30.6503
299.586
31.3886
52.0597
-4.29149
82.3437
7.83934
-18.3764
36.2473
-16.2437
32.4714
75.5118
86.3751
77.3219
43.9878
16.807
151.095
14.6033
280.307
49.2766
-11.7751
17.0888
-33.6588
4.41269
68.47
40.2639
26.0684
33.3868
30.9596
28.6543
42.1784
-44.6134
-6.60542
10.3981
5.2736
-22.0752
20.9186
411.576
-37.3176
-39.9449
-31.2922
557.919
-20.4405
20.0691
23.0175
-20.1489
-22.0209
30.6258
20.2254
-43.4379
-3.1619
344.352
-15.221
44.0392
3.36436
-14.5599
0.211099
-17.09
121.877
76.0007
473.031
21.9295
34.888
-32.232
-6.14498
20.1907
44.4001
-8.48254
8.88968
9.70546
-10.3708
-52.1764
-18.8438
-3.53
-2.13805
-1.62555
3.50455
3.35262
121.83
18.8077
10.6696
-22.7786
474.069
11.196
-15.8514
4.95902
-2.92273
-15.6528
7.31275
17.9082
-22.5545
-12.8467
10.0426
39.2597
5.15171
3.33402
14.4492
13.4827
41.8524
17.4789
21.1639
24.5309
-27.6258
4.63244
22.4292
-1.6414
38.0291
52.608
52.0877
36.0136
40.5146
12.2558
24.9726
-5.89467
43.075
25.1313
52.5114
44.9895
32.2233
17.7574
46.0054
890.435
68.0759
57.8393
2.56435
87.8132
46.8023
101.578
41.1072
74.1268
93.8445
74.6141
23.8203
11.5483
29.611
266.281
8.78082
30.552
30.1593
53.8023
66.121
45.4434
77.0764
124.156
12.6348
26.8777
10.8551
48.3913
-36.2976
-10.6582
66.9906
26.0084
-15.9309
22.9214
114.529
48.5023
25.4009
-14.2259
143.744
153.301
9.28295
-6.14498
-9.94779
42.1172
-11.6836
3.26748
26.5721
28.9846
279.835
4.91587
16.7635
27.9292
73.3067
31.5951
52.7224
44.5821
43.1191
146.244
23.7881
25.9471
46.8742
53.489
76.1735
66.4177
19.9545
46.6681
141.597
11.1787
70.8659
27.5684
71.6281
56.5259
55.8479
64.8735
50.7635
108.106
111.137
85.6545
20.7889
23.8172
38.01
9.83614
52.7135
32.327
12.6348
73.7293
52.0845
23.0914
125.809
24.0121
-10.5359
18.7393
30.5383
10.5185
19.7403
24.4639
46.6812
39.7331
39.5732
-1.96145
5.09942
3.32412
42.5261
38.3691
43.4387
28.9846
61.1379
16.7635
-11.4262
25.9729
37.7298
27.7155
-46.8361
20.6818
252.424
116.122
93.6549
1.8966
47.8668
22.9663
21.8256
-16.0412
1.21379
5.43869
149.093
-52.5396
-25.9652
7.40053
-31.3362
-1.48039
0.821797
-17.4606
168.093
9.07333
29.6709
-11.5691
19.8458
5.17035
80.5321
6.49967
127.669
-3.20034
50.7339
101.606
-4.46294
-38.344
-1.26429
0.768483
9.96095
25.8432
15.0044
82.8231
325.104
17.8944
-24.1091
-14.383
-4.9237
-15.6333
-40.5392
-4.01607
22.4394
-31.4806
24.2406
31.0233
33.8744
-60.167
72.5557
44.1779
-3.29369
-1.74243
30.5794
-24.2452
34.3216
117.543
55.5889
14.2192
69.688
5.25211
24.7474
21.726
17.258
33.3249
34.9099
38.8863
209.599
2.47669
3.99482
-0.350798
39.8166
23.1973
63.7169
-1.32081
52.9064
43.8701
48.1664
34.888
8.99747
58.0087
20.0919
48.3017
38.7779
36.495
65.1531
23.8822
65.9274
28.9846
45.5764
35.9047
29.2787
340.977
46.6698
105.166
69.589
59.7265
53.9524
35.6228
101.267
27.5362
9.30035
56.1736
201.003
55.5588
375.639
83.5006
83.1312
33.6375
19.2072
11.7673
43.4972
19.5625
-11.8172
37.1843
188.967
76.512
35.2194
64.8233
[truncated: 79,709 more chars]
