# Supplementary material for: Nonlatching positive feedback enables robust bimodality by decoupling expression noise from the mean
Source: PLoS Biol. 2017 Oct 18;15(10):e2000841. doi: 10.1371/journal.pbio.2000841 (PMC5646755; doi:10.1371/journal.pbio.2000841)
Supplement: S29 Data — The corresponding mCherry fluorescence values were taken according to the gating strategy in S28 Data applied to the flow cytometry files (S27 Data) and were used to generate the numbers in Fig 3B and 3C and S7 and S11 Figs. (ZIP) [file pbio.2000841.s029.zip › S29_Data/LChITF Iso 3/5.txt]

"Y2-A"
47.9029
31.0363
19.2222
7.31449
162.268
8.41075
59.7941
18.3052
7.9379
37.8207
21.2502
549.953
12.8765
13.8099
42.6828
26.3398
9.4902
38.2616
165.189
162.551
46.448
12.9035
-3.19364
40.3742
-30.4021
9.12288
16.4885
-2.41878
-2.39912
-27.4825
-6.83491
39.03
234.614
40.7179
15.8956
54.0897
5.96226
-17.5504
41.3695
75.6218
60.5563
49.8571
-6.23453
98.1509
52.3925
37.3078
-3.90489
227.422
35.2231
-7.41076
41.8
-15.8644
16.6059
17.5782
25.7347
55.6936
-48.7065
23.5591
81.1447
-4.29184
23.1441
38.0894
55.3148
128.227
26.0663
51.6786
73.6862
31.9344
51.7063
411.15
16.201
176.201
-11.3472
6.00766
49.3242
123.817
20.2802
42.1541
36.099
-14.2521
147.526
-7.95435
24.9588
42.6543
-48.8101
57.7066
-4.2801
39.796
-5.08456
4.52723
38.1138
44.5797
19.895
22.321
51.5362
150.693
103.407
28.5106
38.9612
8.02762
29.3924
62.4258
-1.78946
-0.554427
35.0845
90.6707
-3.82923
-4.65976
38.4237
383.629
8.16377
-14.9359
21.4125
-22.8982
-21.6352
-14.4549
30.6729
-0.881644
26.1819
14.5626
10.8356
-4.62588
40.8882
93.6328
104.568
20.0152
32.196
-7.07727
142.54
31.4035
32.7563
1.79527
55.1952
45.484
48.9586
30.3193
-1.68932
62.535
45.1784
69.852
95.7369
206.611
134.371
6.44889
-1.53974
39.9134
185.106
57.9939
-2.81065
39.806
-25.0432
319.785
24.4333
111.988
4.50339
-26.076
65.7607
19.5017
7.9978
40.2224
4.46715
-8.09397
389.504
15.6876
7.39955
-16.2352
5.37661
116.708
4.78801
-28.9282
305.316
1.2081
4.19231
0.533351
-11.6269
15.0743
-36.9614
15.6821
24.9218
9.76265
33.9322
2.28605
-13.427
-15.6794
-5.89788
23.1005
8.3071
44.3963
-14.567
-1.90804
47.5305
-13.7154
28.1142
37.7345
12.3215
45.4822
36.2664
42.3609
8.758
15.692
-0.0813484
12.945
14.8358
-0.384164
22.5743
24.9334
-2.74597
70.3669
36.0754
27.2882
52.9553
46.0755
17.9721
23.4033
8.93483
93.6333
7.9379
56.004
26.5763
501.011
30.8369
168.424
130.151
10.9387
-23.6714
28.2138
38.2616
32.1302
33.2403
3.34445
59.7552
19.7595
14.5755
52.2264
67.0883
64.8543
31.3341
4.37662
30.2353
345.49
41.1033
26.5927
2.58497
25.7254
49.6288
37.2231
26.577
29.0512
40.5456
264.748
98.1106
73.6747
145.434
74.7892
57.9393
25.0224
33.349
13.204
-2.74597
60.9966
81.053
33.4725
41.9411
55.7197
36.9529
62.1969
22.508
38.5516
94.2631
-8.03997
41.8848
36.2153
23.4557
68.2568
35.4366
40.4342
5.28281
19.7529
-5.45273
160.962
28.3825
-36.5059
-6.66199
29.4335
44.639
21.6802
6.22473
-3.00775
-21.1398
54.9439
33.284
-26.3213
12.729
-26.7689
19.1813
-16.329
-42.3244
-6.86381
-26.9567
26.0691
63.2243
27.2882
-3.26664
-52.6556
-15.7687
-28.8796
-30.9446
7.32029
-11.6799
22.4188
53.1929
25.6392
-2.17561
9.28518
-18.8374
-12.4871
-47.0972
36.1235
68.5063
-3.90493
355.407
15.4367
6.15555
26.959
1.49152
-1.79226
-33.2132
62.5338
24.9218
6.01452
-5.42321
19.1526
4.37662
-12.8683
-16.2052
39.03
35.4811
14.481
180.813
23.1676
-28.708
41.2326
32.1123
-28.908
24.4771
-21.0703
43.8588
6.72766
101.024
13.0485
-7.05463
35.3892
-1.53474
-6.86077
-34.7554
-24.6048
-59.1298
-54.6536
-49.9083
20.194
-20.5119
-6.43936
5.4654
-13.7844
39.7996
-12.5851
4.47024
-4.13068
-14.9107
-12.5985
2.56365
30.544
1128.58
9.56932
15.4045
80.2763
-10.0572
20.3391
34.3449
135.744
-2.45533
-3.97427
-1.44858
3.71416
42.8453
9.71039
238.947
23.679
13.2585
40.0145
257.333
29.2424
89.1323
34.2147
20.433
55.4534
19.6551
114.142
20.1792
17.3082
61.6262
20.9541
128.072
224.646
23.3291
14.6869
2.56551
397.405
56.3419
42.6107
7.09258
6.17669
17.8854
127.019
44.7301
132.514
47.9877
-10.9942
69.0151
56.0958
49.0815
16.355
14.0215
132.801
28.4511
105.888
98.6417
46.9917
-6.05458
27.8331
5.81657
-5.2975
31.6215
17.7223
41.993
13.8987
-0.277464
6.17507
29.1335
-13.574
0.755258
-7.33536
54.5163
11.2218
21.3758
-3.2466
36.4743
192.533
23.2078
3.15043
45.8295
27.0772
-10.5529
68.9197
39.4582
3.868
51.38
45.2487
51.981
16.4629
33.5183
90.5097
19.7595
63.4708
66.9217
62.9802
13.747
-1.62386
4.40949
6.915
-7.7224
32.2846
-0.0339699
508.551
64.9953
82.5731
-2.3296
12.9367
-25.139
-13.8871
30.8995
18.5647
1.43857
-15.0625
-18.299
-24.5809
-20.2754
8.34815
80.3429
-2.17973
47.5431
72.6678
61.947
-50.4799
180.691
122.085
-7.98912
-7.89995
-23.8084
-30.8403
-15.4096
-28.3584
110.192
-2.41878
-17.6046
-39.8804
-38.7269
-21.3016
-17.1423
19.3523
42.0403
24.4771
81.0663
20.433
25.4608
10.4758
15.907
-15.428
20.5447
67.2484
-27.4755
16.6246
32.6994
-9.67599
88.7726
288.185
63.8381
62.6244
133.33
149.432
-9.77401
125.348
9.92482
23.5076
-13.5355
48.4783
12.7404
6.95155
173.55
18.2156
24.9914
60.2203
68.1277
27.7856
42.9773
39.7112
19.4516
44.466
39.0972
11.5845
49.6659
36.7975
17.0067
36.1119
69.9996
167.378
21.8765
58.7955
11.0626
17.9645
17.035
16.844
0.867035
29.4897
21.3337
36.8836
-0.301541
-30.0702
169.361
466.546
65.2867
-55.5305
10.8236
65.7122
27.0172
-5.35113
3.25528
-19.1443
14.7776
157.976
-13.9737
-7.74372
-9.74843
38.8107
19.8767
-9.89538
128.065
-14.7423
34.3945
3.42276
11.1182
-21.7779
-4.71914
47.5305
12.5215
118.18
-0.455537
-10.4891
-5.46129
7.66469
7.47371
24.1869
76.7667
34.1748
202.181
41.5688
41.8649
27.0888
42.8616
25.2032
48.4201
75.6541
63.2975
52.5767
7.61613
32.6394
26.508
85.7142
25.8332
15.547
14.1373
42.6864
27.8635
55.8439
134.388
145.439
140.03
710.9
5.34652
56.8336
118.877
42.5223
14.7664
13.5439
16.6084
-31.5191
-10.0542
-7.3562
21.1194
10.0295
45.5637
370.322
14.9112
37.3078
42.9468
11.904
19.3112
34.7597
24.831
29.7243
8.20789
29.4566
24.7155
11.2636
32.9294
49.2855
3.20442
4.40344
19.3487
45.9445
32.6496
252.828
4.82697
40.4066
43.585
-0.776127
16.098
8.41075
57.9201
1.43857
174.218
30.4267
15.3319
2.50956
64.5701
-0.241965
4.58845
16.5609
-18.0492
14.5718
-24.26
-69.2206
58.8763
-3.47706
8.87748
-47.2553
-7.71119
-55.6675
-43.9587
-30.2325
22.1107
-26.7816
-15.7306
-36.1323
-14.364
3.99834
4.40949
-0.325369
-11.3706
-11.4705
-3.7821
2.55292
5.02523
-5.36899
11.7491
176.821
51.7312
23.7505
68.1658
52.3925
44.8208
68.5176
52.9553
1.69229
21.7202
79.6253
142.253
-6.05769
65.5223
21.0564
27.893
41.5688
24.9984
10.2222
96.4177
25.9313
26.9284
48.305
45.0804
63.8381
103.345
78.2179
52.0702
48.5108
100.344
44.5995
19.133
62.0432
13.5304
23.676
10.9687
15.6042
38.2922
280.529
-0.226133
7.92175
32.538
-15.9264
128.627
-18.6006
-12.6138
31.0363
-25.7554
-26.4187
-25.139
-13.8871
-10.3299
5.44622
29.9151
-29.5434
20.3967
17.2059
-16.0147
-9.6123
-19.0463
-14.3011
-5.50233
-12.3382
-10.9733
7.09258
569.501
-51.9194
-17.7218
1.62661
-11.6225
33.1885
16.1285
25.7119
5.29683
50.9556
238.717
-52.9854
45.8806
31.6009
147.117
-31.7191
11.7491
2.5332
83.045
-11.9871
-4.36047
23.1882
39.274
3.59137
23.1484
5.23803
7.58177
17.4371
34.7597
17.9178
19.2222
-0.181775
14.2164
25.4683
10.2848
7.32029
1.43857
41.1595
-8.9287
24.1448
124.028
8.13176
-10.3925
-22.7308
28.9513
3.44247
-12.427
35.1865
36.3875
9.6414
-26.6406
-3.96306
-1.31958
4.76697
218.849
50.2217
76.292
19.8767
387.407
6.25069
25.0242
97.3252
39.7112
8.20716
12.6069
193.932
237.748
-12.7784
25.3031
42.4197
2.01413
19.3998
225.939
399.658
23.5867
23.5943
-10.3299
7.32029
-11.6799
26.1669
43.5452
129.093
17.2059
-14.357
-18.9826
-27.2707
-9.67599
-18.0492
18.3199
264.346
26.3568
128.217
11.5155
4.30262
51.6186
-15.4096
10.9969
35.2292
50.0551
19.8767
-0.52505
-14.364
-25.9867
27.9848
5.97797
-6.78536
31.3476
2.77713
19.0807
30.9252
48.0419
-11.1043
8.00092
23.0749
-40.0981
5.00986
317.417
-1.95541
29.8116
-27.4514
-11.6286
-35.5218
-1.30352
-10.2422
23.5153
26.7051
60.6464
5.39679
-10.8096
13.5271
1.28971
0.956222
20.748
16.4894
4.14146
12.8367
35.2783
69.4547
1.41853
-6.74101
13.2794
45.146
11.2218
36.3683
2.3756
-38.9138
-10.6089
27.0888
-7.73823
-20.9204
-12.427
132.638
1.97691
-57.9762
0.780235
24.6339
-51.0035
52.2589
4.30262
2.8929
552.432
147.804
-32.4038
25.4989
-17.3916
-14.364
-5.37199
4.40949
12.7931
26.1107
-3.03723
6.98472
4.6512
-4.00631
-12.7784
10.3105
26.4901
-2.67104
29.7072
67.1155
122.009
-1.54937
42.8659
0.855685
71.9781
15.7728
16.5891
6.17507
16.0151
22.1223
35.6967
25.768
66.2686
18.5153
43.5121
362.984
10.3266
23.9857
9.76365
27.8293
24.0339
191.921
18.8825
14.6531
3.9176
33.5252
192.13
19.5749
10.6928
486.919
42.2949
17.4691
14.9801
23.9175
24.1662
15.4044
24.4771
-2.3296
-19.8595
146.338
-9.2019
157.399
-4.86114
-25.7354
15.8596
-26.7323
10.0894
-28.7087
-30.2866
9.28518
-29.3537
-15.2381
58.6123
10.4102
340.923
-17.5326
127.881
43.6369
43.8256
25.8544
-12.5985
39.9143
13.5108
62.0432
17.2786
-13.427
10.5576
-9.64601
28.7227
51.4106
-11.4705
36.0327
19.4195
6.89929
26.2401
50.853
1.07709
37.0489
5.34429
40.8786
24.5572
5.9469
28.9667
47.6152
-4.84192
18.4632
71.7674
29.1335
43.2177
42.648
-16.7057
-3.5797
18.7181
-2.98707
-1.37253
94.5703
-2.36946
23.2078
52.8132
21.2502
13.9703
-3.9901
16.5609
47.5431
18.8435
3.868
58.8763
26.508
21.9959
5.21852
19.2952
34.752
31.4421
54.1005
63.3402
51.7358
44.4525
38.1098
45.2278
17.528
37.156
59.8439
56.5778
5.39607
39.7809
13.0845
5.02523
35.6104
13.3717
-10.1673
-13.5508
39.0775
45.172
17.1913
3.51055
-6.64058
71.9781
6.40247
-19.0181
-16.3137
-4.59966
33.3667
-22.4237
43.193
37.0124
4.42443
22.2634
-8.93554
-1.46547
18.1563
72.1707
26.3702
42.7263
-25.8436
185.251
-13.4474
20.4682
36.3737
43.2453
5.28281
59.1083
266.287
29.7771
65.8638
-29.0097
-6.17377
24.0243
49.7912
38.0839
-15.005
57.6507
-11.441
34.2121
52.5881
27.6555
-8.61507
15.161
29.9625
26.998
83.3259
-4.24353
-35.2679
-4.98671
-26.4789
8.33658
-19.0463
25.8162
-26.1341
-33.6133
-7.98912
-30.3887
174.073
8.05075
-23.344
55.8049
7.24881
16.4885
3.01009
-24.8879
257.376
-25.9867
4.40949
3.42276
-3.87433
13.4742
167.503
33.2216
-23.4598
7.23808
13.4585
38.4215
134.249
-22.3487
-20.1101
21.2739
28.6971
-19.4833
-21.2271
-4.92275
52.3925
-7.66974
-21.8292
-13.5026
52.5594
-0.847592
437.126
18.4799
-15.2179
-16.4318
22.8974
42.5192
-15.9104
11.3777
20.2375
-33.3399
24.0811
12.7895
-7.4664
31.7126
195.669
41.3713
14.6531
60.0454
51.7063
53.2029
29.3195
97.4898
155.445
11.6299
29.6506
21.5393
73.5803
41.9698
10.7193
25.7788
167.388
48.2765
670.831
250.735
89.1323
29.8033
284.082
19.8461
27.1514
54.1719
18.3052
232.314
41.6711
26.0189
51.8761
52.1723
5.53705
-36.7863
16.7699
32.4905
46.6061
13.6347
-27.0711
113.501
69.1836
119.274
2.31825
8.02962
19.4628
1.49152
-3.22817
32.5487
49.2847
88.4734
13.3175
21.0267
-0.308543
-23.1756
5.34652
26.8486
27.0478
5.04094
-0.226133
32.2846
41.1955
23.1676
-21.2117
9.37349
73.3418
4.82523
10.812
22.2109
27.7601
26.4313
-12.7938
31.6215
115.174
27.0005
23.2691
13.6713
48.3592
24.428
23.894
-22.7142
-31.4243
14.4082
4.70435
15.1258
25.8597
7.88959
5.34047
55.893
26.2668
39.2088
38.2477
20.7565
57.7567
51.6121
29.7771
-8.39493
-16.0323
5.07062
54.0094
56.8245
16.8542
31.4138
-3.94478
88.493
-3.26919
24.0218
64.2061
7.61047
10.7889
-19.8595
0.160906
32.7736
-17.0426
-21.0502
-35.1656
-15.2105
-9.031
-14.357
-1.02218
-9.6123
-14.1522
5.31653
0.691447
22.068
-24.243
0.780235
8.87748
-2.27775
-20.8297
-29.4306
-12.0996
-17.2837
7.11817
3.20342
29.247
-13.6435
-51.8454
-37.2311
-42.4422
22.1634
12.9923
37.8371
105.659
20.1032
-14.0895
1.61588
26.577
12.1846
10.5606
7.63632
8.00092
21.666
21.37
-1.71316
18.9091
3.72558
17.6277
-29.4835
55.215
16.3712
41.9485
23.7652
-2.17561
-0.0851504
13.8135
-18.8374
30.6164
35.3617
28.6273
49.7656
-23.306
20.4579
66.0365
6.15555
83.181
18.3581
13.2003
305.993
36.2968
39.9143
7.88858
37.6803
93.3948
-8.18309
25.9612
17.4783
63.5921
13.4742
-1.16317
-2.38562
17.7697
144.643
47.7918
1.19024
0.14006
28.6156
2.5332
38.0675
-30.7277
-23.1011
62.5436
-16.9479
95.4039
66.2519
-7.41076
21.1853
-6.4941
165.944
183.398
13.8301
-26.7392
5.09376
41.5821
0.481496
-32.0409
-43.8796
-19.5093
10.2848
20.4388
14.557
5.5522
-10.8028
-7.15693
-31.2236
-19.7744
27.8053
-27.4195
44.5568
7.59911
-22.2177
53.8551
-43.5072
-7.71119
8.5151
100.782
-5.86965
233.88
6.95155
6.75822
-32.3842
69.9689
30.2353
24.0375
7.85204
-4.9113
-2.38562
4.6512
55.9638
20.9548
32.7993
-34.417
-22.3487
17.3713
36.2664
36.1934
-8.1086
51.2992
24.2815
-0.173476
22.332
29.6009
-4.11462
103.139
43.193
-3.97354
-20.1799
38.771
49.6819
-14.8592
12.7413
19.134
33.4515
31.5302
46.8815
39.2088
12.0108
7.63807
86.2823
-2.64164
43.8326
68.6749
26.2753
47.2371
78.8392
42.1541
30.4768
8.23665
21.9637
40.7714
150.977
-10.7629
39.1736
152.897
38.5868
44.018
67.2904
65.1568
67.3964
64.1599
35.3892
64.3537
40.2073
12.8765
28.8024
70.7937
58.1989
62.6244
22.7599
57.6032
29.5814
191.877
-6.00474
-3.22817
73.7782
-16.3077
50.7988
9.78231
-4.05667
447.215
25.9612
44.3963
-11.4705
19.1661
16.8326
43.7824
-11.8414
36.5474
-17.5504
-39.2153
8.00092
28.7701
21.2009
96.7088
6.88393
-8.67088
7.41492
-13.2919
14.8358
-12.4589
14.6084
20.7002
8.54751
9.85183
-28.2928
85.4309
-32.8187
-7.67224
-49.1612
642.587
7.8356
-4.98671
72.0664
258.379
-29.1447
-27.4195
273.193
1.97691
-26.1171
-21.7086
-3.47706
18.2478
-34.1369
16.6517
-16.3121
6.64104
-43.5206
-33.9806
-22.8669
-23.0335
1.34902
-4.99371
227.012
-10.583
7.37007
-5.26643
-6.78536
-15.5041
-30.9561
1011.74
-33.3931
2.81426
27.4272
127.941
4.40726
6.20833
21.7461
12.5061
40.0548
29.9037
24.1894
7.33951
11.904
5.23803
-32.731
23.5153
-22.0206
-11.5051
2.58569
18.2384
33.2048
75.3153
1.07032
-13.6622
-21.8807
2.84096
-8.57987
24.9605
13.1937
1.1065
30.7141
19.9492
-18.8434
-5.23674
154.272
33.8616
-0.334504
-12.1939
-1.38236
51.3402
5.09708
-16.951
27.7215
-19.2726
4.18875
-10.7068
-21.7097
28.7434
7.09837
-34.4529
-22.6566
286.238
74.025
-21.7215
22.8219
24.7625
-2.56587
2.40542
16.274
62.4258
183.56
-23.0432
-15.5153
16.5481
6.10369
-26.4187
-12.0205
-4.51674
6.53668
57.9201
-37.9168
-14.5509
59.7521
15.3319
19.3762
-4.77032
-26.4789
4.58845
10.9387
0.691447
37.0606
0.102845
-22.3689
0.780235
-1.603
10.7515
-6.02588
14.7776
-13.9737
3.33106
27.8635
338.828
10.5064
-58.6211
-1.24558
5.8724
-14.3312
10.919
18.6145
26.5927
-1.16317
3.23658
-14.0895
44.7194
-14.6525
-6.30602
-33.5931
-14.4879
-45.5899
7.41492
-0.156759
65.6778
56.7925
-43.9754
87.2335
49.1939
12.8577
-4.91057
10.7422
11.5971
84.8145
-30.1668
-13.8946
-2.64267
-0.959585
-20.7907
-17.3021
-10.8028
-11.4624
-5.28287
2.50956
8.34815
-16.0263
-2.17973
-25.5455
23.9421
-7.39342
-20.4949
55.1282
17.1377
8.87748
-17.2703
8.05075
-8.35149
-36.0243
-18.9881
-4.12623
65.0476
18.0026
-28.636
-16.2381
-7.24606
152.461
42.7782
35.4811
28.4668
-31.1482
-31.5191
6.56239
-6.30602
28.2511
-23.8582
-14.3334
30.5712
3.00547
19.4401
13.0371
7.32279
-3.90489
-14.333
44.5934
-28.0255
6.19275
-15.8644
4.77461
51.0679
10.9837
-11.7466
5.97488
-13.0993
19.811
-12.5586
-19.2844
-27.5029
30.952
-16.0761
-33.9038
25.4417
17.4642
28.1862
14.225
28.84
33.0676
-28.0726
-45.0803
62.2296
86.8055
-12.99
-24.6974
-4.69759
-40.4891
-24.888
3.29004
13.7144
-17.3158
-1.95849
142.04
-17.3986
21.0553
-21.9512
-21.7097
34.3656
23.965
-21.3345
37.3135
10.7505
6.3895
2.20717
13.5181
124.17
-19.5168
40.4608
32.7736
-41.4054
-13.554
22.4188
136.589
-9.031
-29.3496
200.283
17.7069
7.1906
116.884
29.5643
-31.7563
-33.6133
36.3875
4.0192
7.00341
-21.0184
27.8961
-27.5565
-6.47743
-30.4021
16.6191
61.2995
16.1285
3.22308
26.4871
-16.2052
7.1709
-3.87433
37.8371
19.4516
-6.13375
-32.8301
27.8528
5.96226
8.68651
-18.236
38.1405
28.6971
3.00547
32.5586
37.4
37.3078
12.9617
176.822
14.6084
8.06681
-28.9829
11.7126
3.4874
188.458
6.10369
46.6699
-17.6427
-15.7611
42.9275
7.42627
-7.05463
11.0264
32.1985
-18.1052
0.851883
9.12837
-34.7669
-17.1723
-25.5455
250.704
13.2213
-5.50233
2.6543
71.4856
1.38122
-28.5147
69.1255
8.05075
66.6112
18.4932
5.07748
38.6173
6.97121
6.25069
122.064
4.40949
-13.4438
93.5771
11.6002
96.2883
-23.0003
-32.8301
2.21413
8.43646
8.68651
-14.8525
21.1194
6.20833
8.62767
40.0548
13.0371
31.6856
31.7024
-29.3255
8.98617
-18.6552
84.9035
-0.871904
23.5153
11.7126
104.687
4.45976
33.2309
48.1973
41.5821
16.8858
38.5516
17.4264
6.95255
49.381
11.8525
12.2113
55.1384
72.918
267.196
49.3234
31.9344
27.3434
6.8307
-20.5764
11.1416
15.378
55.3992
-3.26664
-18.9224
-8.27239
27.3424
-2.83365
52.2979
5.1867
48.6557
-7.05463
69.1224
84.6723
8.13176
-16.0147
-7.73823
0.840318
-28.4167
-18.0492
14.5718
5.72504
9.4902
-12.3382
9.6414
31.3663
-2.27775
24.1479
126.117
27.2558
-13.5355
5.37475
8.99223
342.409
18.0026
-6.14725
-12.49
0.250205
10.0317
40.9041
-11.3706
19.0964
2.58497
36.9698
426.316
44.7194
11.5845
12.1846
31.1753
13.2585
0.504655
32.5183
53.06
-8.1086
17.566
123.532
309.88
-0.384164
7.58177
30.5556
-15.8644
34.7597
39.8235
134.672
19.4523
138.179
14.4641
58.4487
134.952
-10.1741
9.93016
6.95255
4.40344
287.34
21.4052
82.2883
40.4342
24.9605
75.0379
17.9731
8.70477
22.386
38.0798
39.4838
9.03583
-21.5642
0.491702
-8.62995
8.84521
3.29004
8.09223
29.9006
38.9659
-0.53197
11.685
69.8781
49.5048
248.009
-0.71976
3.58035
14.4986
92.5965
116.525
2.27367
316.025
104.125
-12.637
-9.55211
-21.3909
6.72766
14.0329
11.0684
-17.3021
41.1595
-14.5509
67.2484
15.3319
10.0058
10.2222
1.6321
-19.7744
-4.0538
-25.5455
31.4384
11.3472
-24.243
8.2765
19.0117
-36.0109
151.584
-36.9268
-23.344
-30.4021
12.871
83.9549
96.9067
241.229
-3.11964
20.8649
-1.21271
24.0375
80.4586
11.6002
-21.7779
15.8956
25.9787
-16.5265
53.414
-6.30602
5.76226
407.177
11.8305
6.7536
-26.8493
11.9438
18.6593
35.4338
-0.156759
13.778
12.7343
-33.6477
19.3112
195.905
32.8856
30.4532
29.7243
116.904
-7.99851
46.3232
9.72301
-18.7215
244.699
4.30796
-6.16591
-1.21876
49.3338
38.4482
13.9089
19.8195
17.4642
35.6825
8.22532
21.8232
-24.3245
-16.9694
-1.48861
19.3391
20.7432
-10.3198
30.7254
-2.39919
14.5344
74.1398
-20.7965
21.7202
2.78855
41.0535
417.481
33.6632
-5.18056
37.2633
24.7022
-1.23857
2.72595
-24.6048
-16.0263
10.9387
-6.80482
23.9421
16.9865
38.2616
24.6339
7.00341
-32.2628
27.8961
35.1902
31.6117
6.95155
1.13602
33.2081
-27.4825
-20.3645
2.53542
-17.192
9.24413
47.2074
-21.7779
3.23658
12.8603
-22.1487
12.1846
-25.0467
15.1326
41.7341
11.9035
133.645
14.3802
19.4401
5.54085
87.9076
16.4824
71.3
79.762
117.884
-25.139
-19.5093
-0.959585
222.838
-21.0502
11.0264
9.70966
-31.2236
25.2147
-15.2345
-16.0263
7.1906
-36.7899
23.9421
3.85098
-14.8727
4.0192
1.38122
-22.8925
2.42856
-43.9587
-19.1577
-7.74372
27.7329
-6.16691
19.8767
1.34902
2.50256
-18.4905
-12.4571
22.1634
27.9848
15.7034
-17.3781
27.14
35.3491
32.7993
-13.8023
-7.3562
37.986
17.5257
15.5787
16.1239
-32.4715
-18.822
35.4338
16.7098
-4.96263
12.7343
-33.6477
13.689
-6.4941
29.1375
51.0679
8.20789
-43.6058
-8.0247
41.5821
-35.5881
10.4407
21.1746
-6.16591
21.2228
19.7076
17.6571
33.5626
27.3158
113.042
28.1862
1.1065
83.188
-50.5614
-13.2212
50.9852
43.702
33.8616
33.3987
10.2949
39.8471
-36.7409
7.03817
101.796
27.6618
106.737
85.8176
43.5441
4.28577
-31.08
69.9729
52.076
-30.7048
27.2882
62.3257
35.4255
4.84607
1.10546
2.78855
46.6757
1.43857
0.441634
59.7521
5.96153
0.851883
70.9089
-10.5529
151.379
-33.6303
28.2309
-14.2123
54.619
342.461
-13.5221
-0.214927
-20.0602
-30.4021
108.448
-9.74843
126.892
-4.48618
-34.2582
49.3542
-27.4496
-11.5698
-2.00026
-33.0223
-0.511549
-4.71914
-20.8729
-12.7784
29.0512
-13.8023
-33.5931
-20.1101
-6.83714
11.8305
3.00547
258.009
28.8104
14.9112
33.5597
5.46544
-23.7033
5.23803
1.95957
-16.296
184.685
126.031
-2.1348
6.33382
-58.5983
-2.4025
-9.01765
-18.7215
12.3147
2.43389
-4.29184
15.6006
34.7001
105.738
132.888
35.7491
22.1494
70.3527
2.04353
22.2808
-5.35073
-40.2541
10.2046
14.184
9.97286
31.8467
5.42555
140.967
36.0862
42.7625
-45.999
189.828
-5.21713
44.4812
5.2228
-5.78013
143.999
19.5099
204.716
52.4732
70.6106
12.581
28.2252
-2.3296
-1.11881
3.90904
15.161
13.8795
41.731
49.5928
35.1119
148.77
14.3948
519.02
-8.73896
9.12474
-19.5578
123.532
29.3191
47.2958
-3.21478
131.907
27.7284
-7.41446
13.808
13.6774
-8.23431
-15.5176
-25.6084
-22.2386
-22.8142
18.6145
152.155
-4.9113
215.006
122.717
-2.13225
-16.5265
6.56239
-25.0467
-14.8525
-8.86568
6.28133
234.844
10.5017
4.44758
-13.1998
33.5597
-9.52709
-40.5699
-26.6211
-7.41076
24.9334
-32.731
29.1375
34.2013
-29.2734
-58.5983
16.3382
2.22674
-24.3437
342.15
23.0486
51.2551
-14.3845
29.0779
13.9089
39.1848
8.5751
4.34577
28.1862
1.1065
28.84
1.2085
-14.9542
-30.0878
8.81876
29.6465
36.6727
18.7282
3.55148
79.1227
9.84927
25.8959
90.443
10.2229
11.792
375.218
68.844
-11.6438
142.124
71.3287
12.6629
2.62932
20.7756
24.5313
25.1239
218.111
-2.47177
7.19472
4.4432
7.39955
24.9942
29.7395
54.8642
42.2693
98.5083
42.9467
86.6512
4.28148
238.729
8.98779
9.45214
-3.22817
17.5562
103.633
6.01452
20.8137
4.16012
-0.308543
139.868
27.8353
75.5743
23.2996
40.6482
12.8923
28.077
30.6639
85.6101
30.2383
23.5659
113.886
42.8256
40.8786
-9.04563
14.8191
-13.2752
-6.8367
5.23803
-26.1514
13.689
-19.6126
31.0115
-7.757
8.20789
-45.4798
73.4413
71.2337
12.3147
-14.4327
-49.2694
-18.0854
17.4747
23.4557
2.66453
11.0738
102.278
36.2049
26.3122
36.7138
90.6842
6.8307
-24.3245
-7.11081
17.4651
-22.3603
-5.9567
139.605
47.3434
-25.4965
14.5434
-22.5732
25.8475
-15.5245
17.3072
-40.6918
-19.8356
17.499
38.9575
-21.3345
33.2393
-6.55984
7.82936
34.1328
-2.56587
-4.14229
1.05124
-5.1407
-6.39832
-36.3759
-21.5743
1.69809
-0.435497
-15.0625
-31.4175
35.3892
-36.205
-9.67187
185.447
-1.179
-19.9834
-24.6084
19.2569
2.91394
-15.8097
5.4654
34.9413
2.31825
-8.83698
201.247
35.2247
9.45214
-6.97631
405.488
9.92927
7.88858
52.6728
13.5304
100.891
-6.30903
48.45
6.43304
364.862
601.349
1.8401
28.7898
-17.4636
16.8698
-9.11712
-23.2858
16.4342
20.3368
24.012
15.3172
33.4956
4.60382
6.38576
27.0172
74.6852
13.6713
31.0076
113.952
-9.3052
16.956
55.7531
45.6539
-0.225407
-10.8096
21.0233
40.3116
292.488
16.4894
244.022
18.4589
82.13
41.2593
24.2163
35.4366
23.5676
125.638
-15.7601
25.0919
34.9417
-13.0801
-8.98487
36.2057
16.5321
229.561
15.4842
-19.8743
6.97114
-6.08029
-16.2706
101.115
7.10681
-34.2652
-35.0696
137.586
4.38058
188.883
237.287
-28.2788
-1.10676
-3.41503
4.14774
-19.4325
183.264
17.3979
-19.3333
17.4482
-22.5876
7.58087
-49.2801
-6.14498
3.42967
13.834
28.0299
32.8015
33.1782
6.2897
1.93067
38.946
-44.2897
-0.0549808
18.3107
321.462
24.0216
456.027
31.7886
-26.6162
107.159
0.418993
16.9771
-24.8184
0.897223
40.4066
0.481496
-22.6706
-8.26487
-14.078
46.6757
-9.80583
28.041
180.352
-7.71428
-14.357
-16.0147
-45.2196
-31.0188
-26.5426
-29.2936
-11.6652
-52.371
-16.7467
-1.09383
15.4367
47.385
10.0924
16.4841
-22.407
21.1347
-12.4289
-14.4336
4.14045
32.0581
-18.3287
-5.93074
7.22059
339.818
21.4256
222.433
-30.2112
30.4105
24.3289
75.6415
43.4436
2.81426
-30.6689
108.836
13.6231
10.0295
13.7046
-23.2315
96.8391
19.4401
-12.2628
-6.73271
13.8987
20.3373
24.9157
6.64473
1.50758
16.9317
52.5633
14.7671
21.9044
-6.54004
30.1183
27.7338
-17.1483
-1.8442
27.9644
45.744
3.88993
76.4973
109.708
320.635
65.3843
48.9972
-17.7653
12.0787
23.8113
157.083
32.9246
-1.27154
11.232
13.6102
-9.89545
-4.20622
77.4327
16.4174
14.9081
27.7215
-0.53197
41.6701
2.4117
-6.44502
-8.88883
-17.6427
-2.64267
6.53668
18.5647
-32.2946
-0.0699985
41.6711
11.0264
-14.6532
2.50956
-14.1406
-26.4789
15.8328
-17.1723
6.31364
35.1865
-26.1171
38.2616
-12.8474
-4.24098
-11.6481
-0.214927
-1.31958
-30.4021
350.203
18.3626
-34.2779
-2.39912
-21.8603
22.739
-14.3312
215.192
24.2367
-8.65943
18.2291
-17.8376
7.23808
-22.1487
45.9178
-26.9207
-31.7191
21.1194
-8.7112
28.6971
-17.4789
19.4401
28.0296
11.0709
37.3246
36.2668
8.98617
16.9521
9.94088
-10.2422
-4.59572
10.9837
10.082
38.8531
8.8419
17.2193
9.38952
1.07032
23.0486
-11.7881
36.2626
17.4747
42.1964
21.4052
24.1922
62.923
67.5416
1.1065
34.4622
6.8307
-11.206
-20.7175
90.3406
49.3242
-9.24187
24.0284
2.79868
-16.3749
47.592
16.3415
5.16411
167.388
-43.1879
33.3437
-45.5096
-5.18158
-33.1956
24.9953
964.424
-47.0194
12.6245
162.106
34.5005
11.5775
-3.34853
19.9229
-50.0684
-30.5777
69.922
-13.2172
-3.66353
-26.7914
-21.1375
7.1778
17.5821
24.2818
-32.7708
222.082
27.2882
13.6
-28.2928
12.3423
27.3424
10.2848
41.0535
-22.9243
-24.4329
-35.1656
24.1448
-24.0235
-16.2311
4.60001
-9.6123
-14.1522
-43.4092
-33.0417
7.0755
-20.5119
-31.7393
-6.71603
56.4931
12.6256
-17.0815
21.6336
77.3567
13.808
34.2921
11.6367
39.5544
13.5304
-17.1423
9.98199
32.67
16.2853
35.3811
21.0402
3.71416
71.8934
14.3956
6.69929
39.5498
69.6651
31.6215
53.2374
28.8913
160.892
56.7749
17.8891
33.3667
30.0502
61.9336
31.3902
38.1576
11.019
-10.8096
39.764
46.2673
54.4812
5.24499
-12.7251
44.6959
35.2783
84.3628
63.5717
62.6106
22.6306
196.438
45.147
50.3918
26.5084
29.0864
29.4335
70.8759
48.8542
16.5321
265.168
7.98797
18.2155
61.3861
11.8404
42.6543
-3.83256
14.6031
30.4257
13.6561
71.9936
87.6832
46.1319
42.6096
6.3895
41.5626
0.399603
16.4724
-23.8315
53.0554
-35.706
80.6694
-0.554427
-8.01904
10.9259
-21.7733
26.1558
61.0214
-29.5036
-0.181775
-62.6203
-8.26487
272.654
3.57216
1.43857
-1.94406
-3.3065
27.893
-35.2679
17.5021
85.9651
-7.80193
-12.427
3.32736
-7.3764
47.6319
-18.4696
5.12935
-6.02588
18.5257
4.30262
38.5002
-52.8909
-9.61778
29.607
-21.1594
-17.6046
-28.636
-8.74184
-10.9942
13.7798
82.1335
3.62194
11.6002
-21.7779
160.658
2.77713
1.61588
-1.534
-1.73401
19.2453
53.06
3.00547
-21.2271
8.19571
28.0296
52.3004
-17.2508
-3.66263
54.9185
14.1449
39.8235
9.1096
-21.7772
5.09376
7.84894
-14.9733
23.5591
58.6559
-0.54371
32.5144
8.10434
23.4557
45.768
25.4141
9.85183
-28.2928
-13.8946
6.53668
11.0684
12.683
39.2854
-7.05463
30.3244
-6.86077
-55.3701
-11.4864
15.8328
25.9313
0.691447
3.85098
157.541
8.2765
-9.09926
20.1219
-39.7591
27.8961
-10.6899
-6.47743
-34.1503
175.784
12.5737
25.4989
25.7119
219.894
193.279
6.28355
-0.325369
-5.74839
50.9556
45.6885
-8.00781
-2.84507
5.36402
-29.645
15.9327
8.68651
-20.4747
43.6082
28.7701
287.318
-4.4908
19.4401
24.2815
22.3153
8.98617
11.3299
-17.7385
-6.46979
28.5791
-6.78464
-28.6132
6.96783
30.3377
-7.47708
-2.67781
11.8042
-14.3372
9.97841
0.966895
113.234
-7.66688
36.6861
126.16
65.6676
36.7138
19.4697
-8.16183
-22.4504
167.177
51.1983
-9.24187
-7.83077
-12.1939
0.740385
-8.02138
12.6604
36.2032
7.04709
-5.70662
48.3363
-8.02823
21.0553
178.574
19.3731
70.8166
-12.637
-6.39832
8.60173
2.78855
-7.93176
3.67813
-37.0397
232.724
6.25769
-31.0072
100.958
203.239
-43.4092
294.92
-4.1689
-16.7638
0.119867
-19.8345
19.0117
18.2478
-24.7665
98.4703
-4.16521
5.2441
21.9441
6.75822
-9.89538
-6.86777
313.219
-48.0644
-5.94757
52.3477
26.5927
5.11065
-12.2154
20.3565
-31.5191
-19.4245
-31.7191
9.87499
15.6517
-6.91013
-2.4864
4.44758
151.626
82.3021
51.2594
-6.00636
-14.907
49.2963
-13.9904
34.7597
27.8503
-10.5328
12.6162
111.916
2.22674
-24.3437
17.9369
28.6708
-19.2844
-27.4557
-8.76225
21.5816
23.2793
71.0439
19.8195
21.2124
15.0678
14.225
6.35125
-1.8357
24.2601
28.7095
37.6098
22.1543
8.42087
19.2324
19.481
25.7118
33.2751
296.698
29.5359
22.0993
7.97776
65.4105
-12.0205
68.5718
-25.3224
-17.0426
-17.3021
16.7966
-16.425
9.15232
-5.28287
8.13176
8.34815
3.50617
-10.4041
-26.5426
21.3062
-2.29483
-9.26749
-22.3689
15.7728
-9.09926
20.1219
-34.1369
-20.8297
-72.5341
-30.8403
5.20512
1.62661
10.8663
-6.16691
18.0026
35.0822
-21.8603
24.6131
21.2761
3.42276
215.391
7.85204
17.5775
46.3401
2.77713
5.36402
72.1547
46.1678
101.34
28.7701
21.2009
21.7461
6.88393
49.4252
-0.0813484
674.507
8.15583
-7.41076
13.689
-15.8644
46.0041
62.3123
-7.757
1.37182
6.96783
-9.35114
12.3147
4.30796
221.795
36.2153
30.952
40.1459
3.57752
16.0714
13.1937
19.8472
-1.14501
10.5788
-16.8282
-41.3322
41.6149
113.042
24.4913
134.598
-4.69759
112.936
3.22301
1.41598
8.09223
23.9137
-11.3288
25.8475
-13.6504
36.0479
-10.4653
23.1212
20.2168
-17.5864
22.321
33.2393
2.81049
6.3895
122.147
37.8809
29.2933
389.412
-8.83898
13.7001
7.58087
-6.17663
-9.89311
67.1479
62.5597
16.7855
3.19314
82.5155
32.6569
-13.5278
23.3424
-21.9512
11.9323
18.3107
243.22
12.2407
9.02909
0.629055
13.048
-22.8681
6.89671
75.2995
1.98455
6.51942
-7.57506
28.8492
-1.02675
28.3439
-1.53983
27.2882
-8.88883
-11.4262
-19.5168
-15.7611
-12.204
11.0684
43.0335
15.4342
31.6411
-27.7717
2.50956
-8.51845
-26.4789
-16.0263
5.31653
-19.9233
-4.1689
-20.4949
2.6543
-1.603
46.3588
-0.403682
42.8886
1.01884
-0.417074
12.871
72.7105
18.1959
19.8767
8.12475
5.8724
32.5205
22.1634
11.1182
50.9556
13.8294
18.2291
0.903063
25.9787
71.5546
12.1846
6.81244
2.37872
66.2514
143.015
21.7461
-4.36047
-12.419
9.28898
14.8191
18.5839
-14.333
29.6009
20.7002
43.6741
-25.2348
8.52274
13.5866
29.7243
25.0745
-15.4948
1.34563
0.0191894
36.6776
54.9077
5.07849
19.396
21.2228
-0.907171
25.1533
-13.2891
17.9454
240.478
16.9418
14.225
25.0919
-41.1911
-22.5915
-1.2756
3.87659
14.658
-19.6901
2.36577
-18.0003
5.09708
7.03817
264.839
27.6618
3.66371
22.0993
-17.3986
11.685
-25.6993
-34.8282
29.5872
-19.4604
7.32849
-6.72896
26.57
88.4807
14.1697
47.3331
-7.67804
46.0755
27.3424
0.914481
33.5572
8.93483
13.0485
6.06383
13.4578
11.8799
-1.02218
-32.1011
-8.53001
9.06467
-14.3011
48.305
3.85098
130.091
45.2487
25.7441
12.7148
87.8662
-14.438
1.01884
-26.654
24.1154
12.7404
3.20342
19.8767
12.5934
231.139
101.45
127.31
49.0815
203.11
-13.63
-29.082
24.1047
-14.6525
30.9252
55.5382
373.079
8.15539
2.4602
-51.3424
-19.353
-3.82948
37.3078
-15.1493
8.98617
22.5743
2.44461
-12.1163
164.07
-8.90217
37.2206
-3.03651
-17.3688
1.34563
22.8415
-1.85488
23.5591
-3.14006
21.5816
124.479
26.0663
44.1824
38.079
31.9344
34.8397
3.08257
-24.3245
-22.5915
124.287
383.849
38.4059
112.936
-12.3781
5.09708
8.91224
17.4626
28.0266
125.173
-24.8948
64.1589
-10.7068
-12.3394
-13.8382
-18.9084
8.43269
248.144
28.4441
-25.0547
103.605
-19.3333
21.1963
-58.1948
3.83274
-28.6654
-17.3894
13.0374
-4.65976
21.5571
-6.17719
101.867
15.0491
-4.15749
96.431
6.15979
-21.8009
-6.50384
133.004
48.2958
5.21339
-32.7369
24.0216
-1.24501
-28.4903
-11.844
38.2663
44.1548
-30.1668
66.6978
4.66261
22.3128
7.06077
16.7966
6.06383
41.0114
-25.8976
-25.6014
-17.8888
11.0024
19.581
-22.7945
-23.6714
143.882
41.3493
27.0172
448.173
14.4997
-6.02588
32.4136
164.063
16.6191
38.9773
25.6922
59.2321
10.7193
13.747
-7.24606
-3.08678
69.0151
1.74787
41.5852
47.5626
6.98472
-6.5932
29.7269
-27.7709
1.19024
-27.9709
-38.8507
2.5332
32.4453
32.9905
21.8765
11.9438
22.4074
42.93
37.3246
26.8965
33.349
24.4484
23.0593
165.92
7.96442
25.9762
-8.6587
-11.7466
34.0859
1.89326
23.5591
58.6559
41.8848
83.067
152.766
32.6496
-0.170611
1307.3
47.4493
121.047
49.4548
42.438
159.334
13.0157
97.8369
56.8205
7.62472
40.895
-2.82352
19.2324
161.91
10.7193
-30.4431
36.2032
146.093
57.7066
1.3421
39.796
8.0339
-16.0875
53.1063
194.505
14.2728
5.45442
55.7281
19.6771
12.0117
28.4441
41.6291
-10.0621
14.5984
-12.5871
1.28143
8.07786
16.0438
137.288
-3.92991
57.3199
8.60173
34.6477
24.1869
20.1792
37.4113
17.3082
-25.8976
6.25769
8.34815
-17.9003
310.789
-8.67888
70.7937
24.4657
24.4827
58.8763
16.3737
-34.1369
-14.438
-40.2106
38.9773
36.9366
-15.7306
165.546
-25.9867
198.326
18.6145
4.1039
21.3256
-5.28214
8.68651
-29.845
22.9934
4.40726
21.2009
-6.36486
-23.1011
75.6621
43.0222
48.5522
24.2061
15.6521
31.9446
128.007
-8.36817
10.3968
19.2088
-4.00886
73.8002
-15.4948
-4.27657
-29.6324
-18.7215
-10.1741
13.6783
-19.2844
2.52937
39.9635
23.4557
-5.79281
17.9454
30.5827
30.0603
29.2175
90.6842
8.70477
-7.45789
60.3556
34.3317
2.00252
217.057
34.2249
-19.8743
-8.02138
12.6604
34.3292
29.5359
31.4697
-6.15417
116.633
-1.33643
-21.7097
41.8619
20.2168
-40.0751
12.9507
27.6171
44.0399
6.3895
0.3331
62.2438
-2.56587
-5.09084
12.5258
126.144
-24.4616
-13.0339
-4.30256
53.8251
37.1629
53.1894
16.7855
0.962434
2.81648
20.0597
-16.1991
51.3976
-4.15749
6.47583
24.9004
-10.252
46.7967
14.1697
22.9703
7.31449
10.4683
32.9646
-17.8262
18.5647
-15.428
-0.0699985
2.3157
48.5077
18.143
-15.2941
-9.45548
6.31727
259.253
10.9988
30.5013
44.1434
14.1754
31.7023
161.614
76.6218
-6.94177
14.1373
16.6191
209.517
-2.41878
-8.23431
20.0897
-14.364
24.6131
210.557
24.0375
31.7329
24.7186
19.4516
12.6069
-4.71914
46.5935
-9.03027
29.0512
-9.23027
58.6007
13.7776
9.95647
-11.9871
91.2169
53.1733
41.056
29.8283
7.1121
-9.28483
43.6741
248.379
40.3819
15.4607
22.2281
-3.03651
6.99402
48.1973
30.3377
-26.2177
86.7669
-11.7881
-12.4632
-5.01412
25.3298
4.53859
7.32565
27.3158
328.559
3.82338
25.0919
29.3195
-9.33196
101.097
-18.3552
15.591
15.121
-5.9567
0.924609
4.23983
15.7329
-13.6436
1.41598
30.581
20.1656
-15.077
33.3437
-0.53197
9.81095
73.6262
-53.5688
45.61
33.3353
-17.0344
25.743
-6.72896
11.644
-4.43993
-34.1273
-6.21483
15.5741
-15.0913
3.83274
-19.2951
20.0919
166.473
25.0784
1.05124
36.0888
3.56636
-32.6353
29.2165
-6.58178
22.3128
10.8089
20.5447
-25.7953
44.7596
20.9541
8.13176
-8.51845
29.7431
-21.6485
46.546
-23.6714
-13.5392
0.102845
-29.8652
19.5209
29.4922
-7.71119
-10.6899
1.01884
37.0642
16.4885
-26.7816
-21.3528
29.46
-8.74184
-29.7349
36.2686
5.496
13.4742
-23.652
-13.63
26.577
83.6491
156.052
4.40726
21.2009
23.6202
-23.1011
29.8116
3.59137
8.98617
-11.1589
19.3112
-23.3607
8.52274
32.3273
10.9837
-18.029
-41.7317
129.663
-11.2252
19.811
13.6783
-17.4103
77.4448
53.4407
145.094
9.19972
4.82697
38.079
142.504
16.099
151.134
1.77131
4.13359
18.8691
7.16176
2.79868
36.099
-10.504
-11.7695
-22.9469
30.581
33.284
-0.0844228
-8.02823
49.1663
105.485
-38.5763
0.63245
5.2243
-21.3345
3.58035
29.4911
-6.55984
19.7919
32.3406
52.2921
-28.8871
-25.1315
68.3809
5.44622
-25.7953
5.40419
221.775
24.0572
-34.9158
44.5568
22.5916
34.5134
-1.603
27.6181
-36.0109
185.318
-0.855229
-24.7799
22.2413
220.762
121.076
38.8303
129.939
-10.9942
-19.9534
5.29683
12.9923
20.9705
25.7254
0.903063
-12.7784
15.9327
6.81244
37.6214
26.7416
-27.4519
13.7046
115.449
78.0984
13.8179
67.3096
21.666
21.0962
-17.0484
291.578
-17.6352
152.714
22.3128
-11.6799
14.9225
-35.1656
18.5226
-7.15693
-1.23857
10.2222
-20.8567
43.9438
31.5535
53.9272
200.628
-5.50233
62.6244
-25.9659
18.2478
27.7073
80.3699
43.658
64.7371
23.9458
-15.24
67.0883
1.32935
42.3655
14.4675
83.0874
-37.2311
21.2761
18.4153
41.1033
-2.38562
21.5178
20.3565
27.1771
14.3087
-1.73401
2.37872
148.71
11.8305
25.4943
-2.4864
18.6593
39.1819
-7.65302
-33.0736
-0.384164
-28.0255
-12.5479
-0.871904
38.5078
36.0754
20.354
85.0446
-7.47708
36.6776
41.7893
61.3005
23.0969
34.7001
18.57
21.6936
34.3308
17.9731
0.729054
19.9492
-14.9542
-0.102755
22.8743
173.013
41.3579
5.28769
14.0431
19.2324
-23.6225
35.0821
42.6454
30.581
31.4099
-7.58069
29.5956
10.7124
22.9294
-8.8327
0.779097
45.61
27.7131
-9.53811
46.3577
8.26357
58.4291
10.5526
-19.1348
2.40542
195.484
-11.3432
7.58087
8.8159
53.8251
26.9524
43.0224
47.8141
-6.55385
6.94127
-10.5769
-5.5656
12.7091
38.335
4.28572
13.8064
15.985
16.4367
7.08746
150.977
7.97776
264.062
-2.65019
-6.3908
12.1589
56.046
-28.5465
44.9076
-3.3065
-33.3939
79.3463
-36.6294
91.5236
-34.9158
10.8236
7.59911
269.985
4.52837
88.3522
44.4847
29.5814
17.8854
-11.6615
494.506
-17.2447
6.95155
36.7433
0.661356
18.4153
33.607
13.4742
-6.78536
-15.5041
96.4804
16.6084
25.3031
-2.55789
-18.6006
11.7491
812.13
6.20833
171.802
56.9214
11.163
24.1894
9.21357
3.36397
24.4484
11.8149
17.8688
21.6412
41.6976
35.3465
-19.2429
59.4417
-24.0102
-24.3437
122.885
-1.31424
10.7007
13.7265
14.0854
25.1533
12.9479
-13.9137
9.96797
11.3196
10.4768
-29.256
14.327
-46.8133
-1.97682
-20.2293
15.591
3.87659
-24.6974
26.7286
-27.3706
3.22301
43.6995
20.1656
44.8932
27.7215
8.83836
52.9145
-20.0771
-4.8431
45.61
107.873
13.6
-28.2928
25.4608
-17.6352
-11.4204
-24.7984
24.2929
-10.8028
27.893
0.33933
-29.1332
-39.5974
-12.2781
-11.5501
-16.1751
25.8162
307.45
11.3643
40.1356
28.3821
27.6181
-2.27775
408.331
-10.2256
-21.0318
-30.5298
12.3804
8.84528
248.005
-9.12013
0.661356
-7.82163
16.7404
22.8446
-36.7704
-26.7485
-15.9635
44.7194
230.85
55.2881
6.81244
2.01413
8.00092
352.984
39.9415
34.8646
-23.1011
7.41492
-11.4012
1.95957
221.71
182.836
99.807
-33.915
-21.3909
-6.58178
-36.0428
-20.6847
-3.3065
-15.2105
26.5763
-10.3925
-22.7308
36.4476
305.167
-25.5455
29.5643
-24.26
-29.2048
125.833
21.9959
348.173
12.9035
34.2877
23.9458
12.871
284.48
-0.544714
10.5064
-4.27318
-19.9862
33.9834
18.4153
29.8589
-12.7627
47.5626
25.9787
5.96226
10.3105
-32.5429
-11.1043
-16.3619
23.1479
23.0749
-28.8537
-17.4789
19.4401
-18.822
1.70059
-17.0234
-8.71076
-28.4952
15.5631
124.691
-4.59572
18.2718
49.1343
30.1183
52.0966
19.134
10.9627
22.1598
18.7705
24.2163
114.46
46.5123
18.8159
15.7216
4.95663
170.437
245.888
11.8429
26.3654
7.16176
-27.1864
45.4693
-18.0003
-15.4506
173.01
-2.32324
-13.9413
-10.7629
-15.1743
-23.2649
85.4384
-8.45585
-7.67224
-17.3021
11.1744
-18.299
41.0114
34.0725
-21.8533
2.72595
-22.7308
-7.80193
12.6977
-16.7638
-12.9986
13.8987
-24.0918
18.2478
-39.7591
1.65914
-10.2256
-51.0169
-2.12152
-26.7816
-5.37199
8.15762
10.919
262.243
-8.65943
16.6084
-3.40807
-2.80794
-23.1726
-11.1043
4.40726
-20.0286
-2.61673
1.26173
10.0698
3.66678
67.2929
-18.8974
178.696
-7.88043
-11.1589
11.8149
-25.2348
16.019
-1.40591
4.45976
-13.6207
33.2048
26.5896
9.38952
-13.9222
15.5524
-15.5362
-14.3845
89.048
12.0349
37.3107
79.7896
39.953
26.3122
32.9656
4.47719
23.6973
-20.5764
3.64538
0.385458
-18.2592
152.897
-0.768604
14.8166
-13.554
237.936
-27.6694
-24.0235
-27.4755
-17.8888
-54.5899
-10.4041
-5.92786
-36.7899
20.194
-24.26
-27.9911
-16.0864
-12.8474
-19.2335
-15.2075
5.23966
-27.591
4.43771
9.92927
26.6292
9.56932
187.819
-20.9233
-0.686828
-9.64601
26.8486
51.4106
23.1997
12.6069
14.0215
39.0972
30.3251
38.4215
-17.5504
56.362
36.1119
36.2664
24.949
278.493
12.5061
79.4102
41.1481
50.443
34.3928
20.2306
1.95957
75.5332
184.661
57.2485
28.5791
104.687
65.0901
53.8195
41.5821
24.382
20.071
32.5144
19.3487
79.5012
57.9254
31.0639
65.6676
42.336
21.3438
55.5564
283.022
219.651
75.5611
50.7282
35.2728
34.6578
22.9805
28.8514
27.6529
71.8105
76.3875
128.779
81.0255
55.3992
56.7035
93.5215
147.275
49.8312
32.7736
14.8166
-7.93176
4.61517
5.1268
26.9559
48.4242
14.9074
23.1839
-7.59298
24.9942
25.8162
16.9694
-18.6208
21.395
-9.86318
-58.4997
-9.58526
19.2952
29.1298
160.753
27.8635
16.4885
-6.16691
42.3655
-24.8879
-31.2306
52.1485
20.9705
20.1032
14.0215
39.0972
-18.4006
-2.80794
23.679
-11.1043
-14.4879
223.673
0.586137
1.26173
98.1509
-24.4442
26.0634
22.332
-27.4514
-11.6286
262.455
23.0593
-12.1163
-2.72166
251.593
44.7169
21.3264
16.3382
-11.2252
8.56659
19.3005
-6.16591
15.6478
8.10434
21.5816
34.5237
26.0663
21.2124
131.26
94.8098
15.7216
18.0751
-13.0801
-18.8434
-14.6071
15.591
-15.8154
-20.1332
-45.1594
-19.5168
29.0255
11.0684
-45.4131
20.5447
-20.1731
-20.8327
-22.1495
-33.0977
-10.3925
35.3653
10.9387
38.1728
20.7176
3.868
57.0022
95.1737
-5.83713
64.2727
-34.5884
-13.5355
14.7451
5.2441
6.95155
-6.36024
-6.14725
-18.4905
-34.9459
18.4153
57.9699
30.3408
10.7328
-32.1173
-37.1413
21.5549
-0.683825
-27.9709
309.726
-8.7112
11.8305
111.701
-4.92275
19.5963
-6.71599
9.9232
-2.7256
50.2333
-7.43114
136.896
7.02739
10.0466
27.8856
-18.3059
-16.5139
-39.3362
31.0554
180.47
-9.91404
8.46316
-3.91874
24.5047
338.867
56.3914
166.584
28.3825
2.84947
36.4415
6.94469
27.7724
27.3024
2.4766
171.465
41.9698
20.0896
23.9048
30.581
29.5359
11.16
61.4547
14.4606
69.7811
28.6486
0.779097
62.4766
35.2094
121.095
26.0691
51.9799
10.3068
41.9968
57.2732
27.9292
57.3199
47.9571
60.8846
99.1495
14.557
50.5298
78.4928
45.3169
24.9984
49.5776
3.50617
78.6141
-10.613
-33.9788
24.8791
-8.33045
-0.817166
16.7098
59.3041
28.5552
-30.3887
-22.7037
54.9024
-45.8328
-9.61778
18.3626
-19.2854
40.4914
-34.2582
26.8654
50.85
-18.0793
-9.6957
14.8663
30.696
-8.00781
-0.971003
37.2231
174.628
-38.1651
-48.5857
-21.9841
-18.0815
4.33427
-30.7277
34.4326
-1.95541
5.44872
-9.52709
-3.08856
-5.5367
-3.17758
276.49
2.90054
-3.03651
23.8606
7.84894
-56.2028
10.4407
-5.06237
-30.5288
13.7265
36.5742
38.2718
12.3232
0.59764
5.69744
-0.207979
0.271468
-8.39493
51.4341
14.441
52.1353
49.7912
49.3282
83.8876
-34.8669
-2.33216
24.9588
-0.449176
-50.6842
20.2253
153.141
13.5591
-8.8327
-34.8282
8.12871
-7.89416
-0.71976
-17.0344
25.4141
-12.637
-18.9224
16.0905
-6.3908
-8.45585
33.5572
-19.1762
26.1669
7.27825
-3.4088
-6.86077
100.177
-43.3455
27.0772
1.5684
-27.4195
230.089
-43.0007
-39.2355
-19.8345
19.0117
16.3737
213.24
24.1479
-5.06771
-12.0996
-15.4096
151.421
21.9441
19.8767
94.3318
-33.483
114.979
7.1709
22.3626
19.0964
23.1997
23.8513
66.4954
42.8453
-22.1487
40.2956
18.0568
7.63632
66.097
-8.7112
41.8156
66.7237
38.1808
28.0296
112.27
29.8283
-6.8367
13.204
135.503
-17.7385
21.6412
79.1789
-10.5328
29.4828
-4.27657
-7.47708
6.69252
53.0337
111.9
45.6329
32.826
27.0274
21.6936
94.3009
45.0528
428.394
-8.64128
-6.28776
-22.4504
2.25952
28.7095
28.2394
29.6506
167.716
88.5728
-34.8669
31.334
26.8329
344.379
65.2029
-23.8252
-57.317
-7.89416
31.0363
-1.39257
-2.05584
16.0905
66.6978
6.53668
-0.175974
23.9274
59.7521
26.5763
13.9703
20.3728
8.33658
18.3199
3.85098
-7.3764
5.89327
-13.6113
-58.4997
-15.2075
-20.0602
-8.35149
-36.0243
-26.4844
27.7329
98.7808
83.5949
-13.6435
-1.24558
-12.8683
-4.96084
42.7782
-26.3631
24.7186
-10.5335
10.7328
-19.7117
-37.1413
8.43646
1.19024
339.346
-20.1101
8.15539
16.2543
2.57352
14.8191
24.2061
-3.08856
23.9787
71.3
30.5556
-43.9754
32.8856
36.0754
25.9762
20.1125
29.4566
-39.3362
44.1738
43.6633
-6.16591
24.9709
21.5816
336.248
20.4441
-12.0396
8.0939
13.1937
31.0916
28.84
18.0751
-9.33196
-15.0953
30.3705
79.3092
26.3654
7.16176
-19.6901
17.3583
-40.4891
3.22301
5.16411
83.0549
5.17302
91.7448
312.58
28.5516
-12.5808
66.2248
22.0909
-20.1332
26.0552
27.3424
14.0329
76.6607
91.3937
-12.6768
109.035
-4.98671
40.2073
-17.1086
10.2106
-5.92786
-34.9158
22.068
-39.2525
-5.50233
10.1506
15.2636
50.1069
-37.885
29.7701
-23.344
-2.29114
-0.247453
-24.9076
-10.1084
-10.6159
26.4871
23.1502
14.8663
26.5927
35.0957
23.3919
22.2306
-9.03027
-4.68201
-6.30602
7.63632
21.1194
51.2589
47.9831
-0.612335
17.566
-9.45168
18.5672
93.5465
-27.4514
23.9787
-28.0255
-1.30352
-4.62004
34.7597
206.615
46.5909
8.20789
-4.25037
27.5826
285.211
84.3522
-0.803744
21.1746
20.071
4.40344
21.2228
40.3223
27.0274
5.45159
12.3232
11.842
45.0528
29.2175
32.5882
53.6824
5.66057
-41.3322
-7.11081
33.8616
7.16176
68.391
51.0915
-25.4965
49.777
11.7259
-22.6706
40.4533
-15.7611
25.2773
7.32029
-6.05769
18.6707
13.4578
34.3687
-6.64438
-9.6123
38.3216
13.8099
29.5643
16.9694
38.2616
16.3737
3.34445
26.022
16.0114
-22.9059
24.1154
246.999
-8.04098
-36.8528
-10.9942
87.7557
37.3551
41.5852
2.58497
-0.511549
-25.3339
-3.40807
68.4066
-4.43196
328.102
28.6156
306.059
1.1314
-13.7308
8.19571
-11.3257
50.4263
1.71731
0.659569
-0.384164
-32.731
29.1375
54.8161
18.4799
8.86809
16.3382
39.7081
-9.35114
44.1738
30.5449
16.3229
354.854
-1.26599
40.1459
31.6885
27.3158
31.9344
8.60276
-14.2635
14.327
-11.206
26.6224
28.7095
-21.5642
19.2324
-23.6225
10.7193
-15.4506
26.8329
85.7579
127.352
134.543
72.5566
13.5591
2.4117
-27.3319
14.5946
-26.9567
-9.53811
46.3577
27.1734
6.3895
17.9178
-22.0073
-47.0334
-36.3834
-21.3833
-51.5594
24.1869
-30.4206
24.2929
375.255
13.4578
-12.483
-17.8888
-52.7158
-17.9003
-20.9204
-16.1751
61.4234
26.3398
2.6543
-18.4696
1.38122
-30.3887
7.28134
-16.3121
-27.0922
-13.5355
-24.741
-19.2854
-19.4787
-26.762
-40.601
-12.4571
31.5338
7.85204
-8.65943
31.3476
10.2734
9.11215
17.2067
75.9028
9.51039
62.3488
163.703
39.9415
-2.61673
-36.2196
169.365
-24.4442
31.6856
3.59137
8.15583
-22.4033
83.0295
10.3725
25.3893
28.5791
69.0797
15.7042
44.4753
38.827
45.3303
36.1671
-17.4103
13.7738
-6.88819
49.6926
11.0738
31.0639
39.953
24.4381
13.8475
154.882
6.00766
39.9539
-0.334504
34.6578
118.558
-14.2521
-8.02138
10.7863
-8.77436
23.9137
1.78964
33.3437
-15.5245
66.0329
212.307
-47.9466
15.625
33.3353
-26.9567
-33.901
194.409
34.6696
154.441
2.20717
-10.8448
-38.1731
16.4724
-29.4537
51.8812
58.6776
-15.0913
125.647
42.5491
55.6992
34.7844
163.525
-3.92991
1.09794
-15.7611
55.2624
16.6906
65.1568
33.6632
31.6411
20.9541
-10.3925
144.061
19.581
82.1532
60.6616
38.9346
5.72504
-29.8652
28.8912
7.76733
14.4997
-64.1219
9.1554
-25.6824
-10.2256
-39.7725
9.12288
16.4885
25.6922
1.13602
-23.0138
-1.62386
119.615
44.8514
184.014
4.45903
8.85878
2.21413
17.8068
-2.55789
-27.9709
8.00092
19.3998
53.06
16.1239
-28.7233
35.5259
80.4114
3.59137
36.2668
44.5934
60.0556
45.5481
42.2559
24.831
46.5909
62.5558
-6.12444
35.0788
39.7081
9.38952
169.226
35.0635
6.23027
62.8111
62.6346
5.45159
-17.6618
43.7012
114.393
25.5714
24.4012
11.1416
32.2446
99.924
502.378
130.85
8.42087
214.135
-44.2372
-0.52512
27.6529
152.395
27.6618
14.6031
-4.2801
313.41
-34.8282
24.9953
85.8091
-21.3345
20.1208
-8.4339
13.8858
7.82936
-34.425
18.3465
-12.5871
-10.7629
-2.05584
-19.5168
4.85359
40.2699
-5.79817
-6.05769
-35.1656
31.6411
15.3319
-33.0977
-2.89625
-27.2707
-24.6685
-12.427
46.4309
-24.243
17.6468
13.3895
14.4997
-26.6406
20.3998
4.30262
-10.2256
14.7451
-4.12623
-9.91504
6.75822
55.6969
-29.3566
285.108
23.1502
44.6522
27.9848
11.6002
0.7109
46.3401
300.754
-24.0228
6.56239
46.1678
22.6289
22.9934
-6.83714
141.141
29.2424
-19.353
56.9214
-13.1998
42.93
7.33951
23.9787
18.8262
38.0519
34.7597
21.0829
61.5835
-6.12444
22.8415
16.0629
-3.18831
-12.4632
-3.14006
180.877
58.8865
24.1922
23.5676
135.53
43.1788
62.5732
46.1861
-14.9542
1.77131
23.0873
26.3654
7.16176
21.5393
-8.62995
-15.5176
-28.5691
-0.449176
-26.3213
38.9659
6.96429
45.4182
-12.5808
115.097
47.4841
36.7616
12.6245
66.5287
36.3746
65.9254
49.1253
14.3007
44.5834
11.7758
55.6294
11.7259
-26.4187
6.72014
29.2165
14.0329
1.43857
-22.0472
11.0264
-7.15693
212.621
-33.9752
85.1733
48.4201
37.0606
-11.1416
9.4902
8.2765
15.2636
119.447
24.1479
19.2952
8.5151
160.922
-4.12623
-8.04098
7.74647
-8.70897
9.04496
-20.7409
50.9556
-23.652
3.23658
-2.84507
17.2067
14.0587
63.0344
-3.60807
19.2453
-6.83714
2.4602
-0.742664
-38.0937
18.6593
9.19685
-30.1418
11.904
-9.75449
-13.033
15.5631
-21.4866
27.2634
14.7318
-19.9031
-22.991
25.7085
30.3377
16.8858
4.81845
4.30796
14.4488
49.381
2.48214
30.952
28.9015
37.3107
149.13
37.5566
27.3434
25.0919
102.408
-16.8282
1.77131
13.5039
36.2057
3.87659
1.53956
26.7286
-8.62995
1.34895
11.8404
40.7803
14.9081
57.7066
-24.8948
60.4107
-20.0771
-42.3244
53.1063
14.5946
-26.4047
7.00234
4.68456
47.1848
22.8884
-49.4175
-2.26823
-35.0759
35.0146
24.9445
-16.9654
380.52
-11.7672
42.7851
26.9524
59.889
15.955
66.5347
1.31908
-23.6954
22.5454
43.9013
-22.8982
25.2165
-6.80838
-15.8742
1.81909
213.214
25.8281
115.314
-9.71157
6.25125
33.6627
-13.4977
-4.34769
34.5182
5.9591
11.6634
106.932
2.77129
-15.0713
115.056
-23.5155
60.4765
22.7217
15.3268
-5.43745
17.5574
43.3044
15.152
13.5826
-49.2873
-16.5323
-21.3937
27.2882
32.3406
222.832
17.9645
10.2848
234.082
-26.6724
28.041
-18.299
4.08746
-10.6089
-2.89625
-2.11603
-6.65595
709.965
38.1728
314.422
15.0954
7.61613
6.40243
15.2636
12.6256
-37.885
-0.214927
-23.8084
-21.0318
20.07
27.3729
1.34902
-8.74184
5.8724
4.40949
31.5338
30.3408
-14.2816
3.23658
14.7343
26.577
-10.0542
-20.4747
6.12685
38.1405
11.8305
12.3758
-0.612335
32.5586
29.8116
24.2061
14.6084
18.8262
201.096
34.7354
-11.7466
3.2197
26.5896
-37.4621
4.81845
13.7738
19.3487
58.8865
35.4366
6.70103
21.2124
46.9269
36.7138
51.3288
23.6973
-11.206
-0.102755
32.2446
94.3018
35.7357
-14.0679
30.4768
-18.0003
220.615
56.818
65.1431
-41.3139
12.729
6.96429
41.6701
246.04
38.9575
3.02837
22.321
53.854
24.696
300.25
-25.0547
20.2206
38.0629
39.2566
37.5659
18.1862
-19.2634
12.8
16.0438
-17.0484
21.5292
12.9425
35.5373
-10.8028
99.6648
-6.86077
81.4367
7.2543
-46.0113
126.254
42.6828
1473.12
9.4902
27.0172
-16.5955
46.3588
10.8407
3.5332
157.004
33.4857
53.9698
35.0625
-2.61211
25.7119
64.3467
6291.49
24.0375
54.2217
32.2149
-21.7779
38.8438
17.7697
18.4825
-10.9043
14.0587
379.752
7.63632
24.8675
40.0145
369.777
8.62767
100.025
5.54085
63.5448
31.7024
-4.96263
12.7343
22.5743
19.3112
42.2316
17.8931
52.942
44.7169
38.1929
27.6087
23.8344
47.2043
-5.60301
23.5591
38.0411
6.95255
6.27751
369.799
15.783
5.45159
38.079
46.9269
196.009
46.1861
-31.8208
-5.72495
-8.98487
47.4501
-15.942
15.4842
6.36258
1.34895
12.6604
-6.9003
31.4099
134.848
27.7215
-47.3836
30.4257
-32.9541
32.4916
100.802
36.7616
7.00234
-4.8549
0.3331
52.8735
6.80446
7.1021
8.02762
-13.7111
39.937
-30.0838
0.084604
-23.0432
40.4066
-16.3851
-0.776127
-4.51674
6.53668
5.44622
-36.0428
-3.81813
-10.8028
48.5077
-5.28287
251.76
8.34815
-22.7308
-19.7744
5.31653
-29.2936
18.3199
9.47318
-35.4874
47.6319
13.3895
31.3663
-30.3887
-0.214927
-21.9343
-13.5355
-0.247453
104.403
29.247
10.7193
-12.49
30.2353
-12.4571
-11.5698
27.9848
56.5778
98.1623
6.98472
4.6512
18.4825
-57.756
68.4066
16.1828
-26.0969
-16.3619
268.578
-10.113
59.3578
-1.17462
31.7778
-3.90489
6.28177
12.7343
-7.41076
28.6815
-2.74597
42.2559
4.21629
22.2281
-4.91057
36.9529
30.3377
14.1888
19.3005
-2.41778
-16.2113
15.6006
23.2793
-11.415
12.3232
34.3308
24.4381
55.4544
130.04
31.1936
58.1344
3.64538
22.8743
41.8279
39.4838
-34.0677
0.740385
6.97114
-21.0728
15.5885
44.5284
-26.3213
48.3363
-3.2105
-17.9616
47.4841
25.839
-6.34196
-11.4122
38.8615
90.8916
15.7598
22.8219
6.0218
1.47991
76.2441
47.4333
5.52344
16.9512
10.7216
74.6442
19.7031
2.54157
-1.81747
43.9013
55.8126
259.475
184.196
-10.5565
8.48869
18.6857
25.807
8.96153
-13.9962
57.7548
2.50312
67.3959
115.593
30.7701
15.3294
-14.5735
22.5993
-17.3222
-47.8285
7.41747
-14.1452
-21.9824
7.72913
13.4527
-41.0447
96.2682
11.4453
-16.355
28.2705
176.626
-1.53974
-25.7554
14.8108
2.97953
72.129
9.19436
-34.1687
29.9151
-7.05463
160.952
30.3244
-6.86077
-16.0147
-32.1011
298.817
130.879
-14.3011
12.6977
-50.4969
-50.4799
-21.7086
28.3821
7.00341
400.646
-40.675
-19.5959
-9.78741
9.12288
18.3626
3.20342
8.63229
27.5859
-31.2306
28.3612
10.0317
20.2894
22.8446
1.36252
-2.84507
9.11215
13.4585
14.0587
1.19024
26.7416
4.40726
0.586137
-10.113
-30.0664
20.4413
24.2061
-19.9552
-7.41076
4.31868
6.64867
7.96442
-0.260732
-27.3994
-56.7242
14.4641
20.9674
5.64139
25.4332
150.485
3.20442
-6.84096
42.1964
6.41266
779.441
21.2124
26.3122
-4.5157
23.2178
-24.3245
-22.5915
-12.733
298.575
3.41363
23.4134
30.4768
19.481
-2.39919
9.9663
31.4099
-5.70662
12.729
14.4606
24.8035
-1.33643
60.6026
138.283
-2.59383
42.9357
40.7355
2.81049
-12.3512
105.281
7.89587
44.2858
1.47991
43.6851
-7.59502
33.8178
1.31964
8.84755
57.7776
41.945
-0.911632
15.9349
-16.1991
15.0491
23.2866
12.7091
30.5226
-8.68244
-4.62978
61.7892
25.807
33.3244
-2.75182
22.4183
1.49479
6.89671
23.2738
-12.7816
-20.1957
26.3474
7.04068
-8.47311
1.79527
139.528
19.2471
7.97776
-32.0409
25.4608
77.9422
74.0031
9.19436
-19.1762
3.67813
26.0189
58.4354
-19.9792
68.3183
22.2468
-1.03375
-2.17973
8.18771
44.5568
215.62
-57.9762
-27.3308
4.0192
8.87748
-36.0109
-13.3334
34.2877
33.3161
204.026
6.01452
20.8137
-22.7973
18.0538
10.9687
47.6625
20.0335
-9.59646
28.5365
43.7824
20.0178
54.6011
12.3215
27.6786
27.8331
44.6267
30.1794
-14.6678
134.695
12.1001
41.993
83.2392
35.3298
19.2935
29.1335
16.5001
-3.683
75.0521
25.768
32.5354
3.52273
21.0495
122.223
25.6526
141.511
39.4887
31.4819
28.5043
-0.281726
42.7746
45.0075
39.2088
29.1898
30.5827
-13.886
11.9735
-2.53963
-16.8282
7.39351
-10.8589
2.47254
2.00252
-11.5789
0.924609
32.3508
-25.4965
263.718
-15.4506
38.0773
211.32
-1.95849
23.9734
-30.517
19.1813
-5.08456
-12.3394
15.625
-47.5714
-32.0269
35.1133
14.0549
135.7
17.2662
10.8502
-11.837
-28.2098
11.329
3.1937
14.4698
41.945
35.5262
-0.911632
15.9349
8.81534
92.4967
11.301
27.0347
3.33877
4.60176
-12.5809
2.56195
-23.3704
43.0485
14.5626
38.9466
-12.1221
37.1401
34.3622
-32.2384
-11.844
-14.2075
11.5813
-1.45507
7.60675
35.1517
-7.57506
10.1085
6.46951
127.771
-42.9188
-1.18329
45.1784
-16.355
-5.4627
22.9529
-10.4177
77.171
-28.8899
-6.08906
26.795
134.506
29.3882
-0.936582
-37.0561
47.3023
-10.0507
10.5641
-31.7887
32.9104
-25.7554
-18.9224
6.72014
6.72766
-4.70772
-0.175974
-15.428
-1.94406
-53.9063
12.9005
17.2059
-14.1406
-30.227
-23.5225
-0.305663
135.624
27.6902
127.539
3.868
-9.09926
23.87
27.8961
-10.6899
2.8929
-13.4966
-4.29285
18.0026
-25.6084
114.568
-1.21271
5.29683
99.1993
-9.01456
-23.652
42.592
-17.8376
-7.75445
17.2067
8.68651
22.6289
-8.86568
8.0824
-32.6018
-24.9752
11.9438
11.163
-11.4179
-7.65302
-34.9477
-15.3767
30.5556
-13.9661
20.354
-16.155
-22.991
168.138
60.3228
-13.0993
132.255
-19.9594
19.3487
4.71503
-7.66688
11.842
1.94931
74.1951
13.8475
34.9417
18.779
-31.9619
-12.733
2.47254
-9.24187
-11.5789
2.79868
-5.1305
-25.4965
-0.52512
-34.1913
34.3292
48.2765
-31.9435
-13.6504
9.81095
9.90796
23.1212
37.0834
25.743
49.6621
-16.0993
234.658
235.441
-9.76449
-1.34271
-8.0889
24.9445
-24.4616
67.551
-0.554427
-8.01904
61.5257
32.5746
-6.53383
4.69054
35.0523
8.16377
3.80473
12.0422
286.323
42.0831
285.396
-21.8009
104.066
86.1521
5.21339
8.49258
3.40689
-1.24501
9.29986
-2.25334
33.1336
40.1404
30.322
-10.8254
25.4141
-13.3002
-10.1465
-15.9521
7.32029
-6.05769
14.9225
0.441634
46.6336
-29.6457
-21.8533
-16.0147
59.7281
10.9387
-33.0417
31.4384
3.85098
211.889
-16.5955
-4.15181
14.7776
-12.564
33.4857
74.5845
128.766
-15.5176
-23.7344
-12.8683
8.15762
61.5188
26.1107
-6.78536
25.7254
19.6437
29.7269
-7.1562
29.0512
17.3713
-16.2075
105.534
42.3609
3.1358
60.6696
46.7703
12.945
-0.156759
18.3565
15.5631
-17.7385
34.7597
5.36147
4.45976
-21.117
-2.4025
17.2193
-22.4696
29.1813
-12.5586
-15.5362
10.0256
-10.6363
30.952
21.4052
39.1848
57.3008
39.953
111.676
45.7066
-13.0801
22.386
54.7334
43.232
185.198
32.7837
30.4768
-23.6225
1.34895
-28.5691
8.09223
12.6693
-7.58069
16.4771
25.705
21.0553
11.782
-12.3394
8.12871
-11.6423
4.90244
18.5729
14.4986
100.262
4.51543
34.0663
73.4882
12.7243
41.7608
54.9295
7.3975
35.6919
732.205
14.4698
10.0858
31.778
17.809
-0.55499
-23.6954
-5.5656
15.7903
-19.15
-21.6352
8.03385
0.687887
-34.6148
322.284
12.6885
8.96153
10.9032
-4.99314
-43.4828
-32.4587
-16.0816
-35.1883
22.5993
83.8774
-23.4656
-20.6935
6.36038
-4.77488
-12.6121
26.4698
43.4378
7.68101
6.31298
-1.67321
37.9929
3.90763
0.464118
5.06059
275.822
81.9921
73.6466
5.19577
-13.2206
8.77344
-16.4413
39.806
-21.2951
30.0555
20.8193
16.8136
13.5268
-36.6392
-13.8972
-46.9811
-23.1465
23.54
-22.0073
-69.5222
152.897
-4.51674
-5.79817
39.2854
7.9379
63.5002
-29.6457
-34.9718
-12.2666
-33.9752
57.0623
39.0497
-19.9233
31.4384
-22.3859
-42.9837
6.40243
-1.603
27.6181
-19.1443
-5.83713
-25.6824
6.64104
-19.1577
-11.4918
-22.8669
29.4403
44.2395
-1.62386
11.9058
22.3626
-1.51829
-6.78536
-17.3781
12.1475
40.0342
10.6474
3.75129
11.4976
8.57336
20.1823
196.499
72.7377
7.69063
7.82096
52.2363
3945.76
53.2374
32.6394
5.34473
17.4195
3.83364
30.5556
32.8856
7.96442
-4.00886
0.711626
3.24589
20.0863
43.4562
-5.60301
156.107
178.692
49.3338
30.952
10.1608
-3.91874
29.1898
24.9605
45.0528
-8.26383
6.8307
7.53464
-9.47309
-7.11081
49.3242
37.6098
-2.20857
-6.57166
7.98797
19.481
6.97114
-4.20622
60.5661
-7.94544
1.78964
1.48461
52.9145
-21.9512
-27.3319
17.499
-13.5164
-0.71976
-3.91591
35.1133
21.5512
15.7598
11.5775
24.7625
18.0489
-2.26823
-12.5871
64.9997
53.0554
56.1232
68.5176
9.85183
-22.6706
-6.39832
1.10546
24.1869
-41.665
183.588
95.3594
-24.0235
21.2502
23.3407
1.6321
235.099
136.501
86.8985
37.0606
468.619
28.2309
2.6543
17.1377
3.25528
1.65914
-16.3121
31.0039
14.5755
3.50068
93.3252
3.20342
23.6248
1.34902
8.12475
17.1168
313.63
12.9923
5.97797
19.4516
5.11065
25.2659
1.61588
9.71039
10.3105
-11.9282
-22.3487
34.2378
58.7552
28.6971
-15.7352
78.0984
15.692
-20.6961
24.1894
33.5764
30.6446
3.36397
24.4484
2.44461
-12.1163
47.8781
32.3273
10.9837
143.141
-26.7392
-0.528435
0.352678
297.996
59.1664
8.05609
-13.6622
10.0256
24.9709
6.58909
37.3107
12.3232
64.3159
168.741
2.98056
66.3214
8.70477
-48.6873
-13.2212
-16.4811
15.591
22.1543
36.099
2.61445
-11.7025
19.3366
-4.19731
-48.8101
35.2178
-6.15417
105.388
-10.7068
-6.71717
45.61
23.965
1.15431
1.70629
23.8689
12.1808
-10.4771
65.9254
15.3921
-36.2991
3.35397
-20.0834
20.0221
30.5667
9.27157
20.6993
-26.7914
-39.8782
50.2813
-28.1921
-14.0301
-0.931654
-8.05125
-16.1991
-24.3063
2.67185
27.7016
2.7277
11.9323
28.056
1.44414
-4.15694
-10.2481
-0.341241
26.866
12.7392
-0.599557
47.6367
-10.9075
-23.9439
13.2289
8.91474
-21.5916
24.8444
7.31449
-0.776127
55.4534
27.1514
37.3053
-11.6799
31.7891
-10.8028
12.9005
99.6648
6.25769
0.851883
-5.86416
17.7069
48.4201
-12.427
40.8087
5.72504
-26.1171
40.1356
-7.2252
-32.2628
-18.9556
-8.35149
-32.2762
9.12288
-7.87436
14.4478
27.3729
14.4675
-4.99371
-25.5756
11.6002
-18.0298
1.36252
-2.84507
12.8603
-31.5191
21.805
-18.6006
-6.99161
-8.7112
221.726
21.7461
51.8615
-21.7893
131.103
119.767
20.458
-19.9552
44.5934
32.4297
-25.2348
27.2634
29.7243
-1.16244
-21.117
-4.27657
28.4637
16.0629
4.30796
21.9451
25.0182
17.4747
10.3372
23.2793
16.0714
30.5827
33.8084
-6.38977
85.062
63.0527
155.445
26.6224
34.3317
7.62472
111.495
21.1064
19.481
35.0821
35.1492
21.2107
10.7952
-5.70662
10.8549
-18.203
17.499
25.839
-10.0901
11.0766
3.25421
19.6771
23.2561
9.70343
30.3847
-13.8103
8.97617
8.02762
6.90363
64.2998
204.174
-11.1598
-17.421
-2.39684
190.836
2.58958
28.0299
-19.6523
81.5273
-2.42906
68.1339
13.9163
-37.8907
-32.8796
178.574
-29.2972
164.036
26.1819
25.807
110.161
-15.8703
-19.0819
4.37719
28.0405
-37.8606
-8.09582
12.0294
19.0776
-12.6995
43.214
10.7888
-59.0729
7.41747
43.8417
0.847316
13.6249
47.0845
34.0674
-39.1706
6.31298
200.726
23.0004
97.6109
28.5751
-14.1658
-18.4063
-36.0741
-20.0567
31.4327
-0.596888
19.6781
-10.8191
-17.547
11.449
-22.5418
17.9178
34.2147
41.0477
359.045
-23.2574
26.061
-36.0428
28.041
-7.05463
29.767
26.5763
-21.8533
-45.2196
-21.6485
-12.427
115.771
-3.64529
-18.6208
-1.09383
4.0192
359.328
-6.02588
-5.83713
-34.5884
35.1902
250.877
325.709
11.6367
11.6564
20.3062
-8.18309
-0.275677
-5.01053
27.0478
5.04094
-26.4631
17.2921
11.2104
10.9862
12.1846
19.9309
28.2511
36.2664
396.014
233.516
3.1358
26.9364
14.9112
14.8191
31.7024
118.726
16.4824
-1.78856
21.1853
-17.7385
47.8781
55.9613
32.5708
36.9529
34.0859
18.7598
25.4332
45.5374
16.3229
71.8226
42.1964
250.041
76.0415
62.4418
37.5566
349.683
55.077
106.156
9.4087
22.386
32.2446
53.0723
58.2245
125.228
282.035
47.3434
17.607
8.84521
22.0307
202.315
52.0844
180.351
34.2708
85.1121
36.2397
44.5797
-23.2086
27.9432
29.4911
74.025
37.8144
50.9994
18.0489
42.7094
94.2347
138.088
30.5667
18.6419
12.564
29.4623
57.7776
79.4263
44.8965
30.9275
-23.6954
15.0491
0.797787
12.7091
79.2484
12.2368
35.5523
70.7846
7.08746
52.1326
15.6216
71.144
166.413
65.4403
29.3849
-23.0068
38.5288
67.9478
29.9452
28.9692
29.7862
374.724
96.7473
48.1229
49.8475
52.2276
46.1155
20.1893
40.4519
44.5047
40.6678
2.70076
-10.9101
49.8209
27.6441
23.9364
59.868
89.3583
27.1744
45.4028
90.4058
31.1787
55.5417
41.2999
47.26
53.316
27.3322
3.61866
41.6174
46.194
62.2153
46.2298
58.2048
61.5617
27.3713
54.9275
43.3397
28.0173
7.09214
70.4531
13.9883
39.4696
8.91479
-25.4817
-27.9501
5.79063
-1.89662
4.50919
-13.6139
28.83
1.27636
-0.301541
0.695068
-3.84485
15.6239
14.5718
30.0879
15.1124
21.395
167.063
70.7217
8.96665
41.0145
53.0283
45.9964
23.9458
12.871
-0.378096
38.8107
47.9877
72.5635
-4.99371
-6.30903
20.3391
0.611664
40.1662
29.4038
93.4772
43.529
-13.1524
25.0417
3.15116
-5.61904
-1.62086
31.0622
29.5527
42.8256
37.1304
45.172
-9.98267
-4.92275
1.79272
29.8116
8.98617
-16.7811
55.3501
2.34222
24.1021
-12.4068
5.11996
1.34563
17.2193
2.94439
-18.1808
-15.5362
9.97841
19.7076
25.1533
-9.54094
19.3383
344.903
8.22532
242.963
-24.3245
-13.2212
6.00766
8.09473
-4.08264
-32.8086
-23.8712
-44.2372
81.9338
164.46
0.595968
12.6693
67.382
46.4622
-26.7689
90.3958
-23.8252
-53.5688
24.9953
-11.6423
-14.2252
127.77
-3.34853
-25.0547
-39.7495
-27.5796
151.207
26.8185
-39.4541
-16.782
-4.30256
-11.7672
237.688
137.522
9.28923
-19.6523
25.6819
-42.436
7.55286
58.8938
-22.8982
30.8387
9.90792
2.56195
-27.1186
24.3079
12.6885
8.96153
14.1148
-18.1116
-1.94454
-15.3718
-9.96989
-35.1883
84.4435
21.5119
-26.3157
21.3529
-29.1377
63.9511
92.1635
-22.304
4.43891
9.57119
49.2373
4.21225
-11.806
73.9153
-13.5853
-36.9233
14.5661
6.67344
-3.26664
-9.55211
-27.0131
-13.8871
-25.3224
-15.1685
-22.9243
18.6707
86.6487
22.2708
-12.7791
-12.483
-62.8664
-35.8492
-14.1522
-41.5351
-44.2861
8.94956
-48.6059
2.6543
-16.5955
95.0845
-17.2703
7.28134
-29.4306
-28.9662
-56.6391
5.37475
-26.615
188.736
36.7433
-9.89538
-10.9942
178.698
59.6447
31.7329
4.1039
-28.6225
-29.082
-35.2672
-2.80794
8.68651
-14.8525
8.00092
28.7701
8.62767
-4.36047
10.0698
-28.1923
46.6782
22.332
10.0299
7.1121
11.3299
15.5631
59.0982
41.6976
187.146
-21.7772
53.8457
-13.6469
7.84894
-18.7215
23.5591
32.4189
-38.025
-3.09283
11.8525
7.32565
27.3158
47.4493
50.675
91.0617
8.22532
21.5901
-12.2842
-9.92191
22.1502
19.8062
9.97286
-26.2493
18.2953
-3.94478
36.0192
-8.89139
16.5255
37.9692
295.081
30.5326
0.405064
35.1108
80.1854
48.4211
2.09134
-14.2233
298.42
31.8585
27.9413
40.6255
-3.5029
28.6539
93.2976
11.5888
44.6222
-6.65799
25.3845
39.738
51.2184
44.7561
13.9744
-13.0931
18.746
200.256
17.8602
46.7124
15.5202
16.7832
99.0764
14.0005
41.7366
21.143
-1.81478
41.8252
25.9289
379.428
8.05403
43.441
37.3293
27.5109
3.23009
42.277
17.348
-7.53607
15.8508
22.2899
42.6729
27.4068
273.948
20.7995
25.0536
27.2882
9.85183
-33.915
47.9496
-2.64267
-49.6853
18.5647
3.31264
7.42627
-7.71428
5.96153
-29.3496
-14.1406
-28.353
-17.9003
-17.1723
13.8099
-11.6652
-37.3785
-39.2355
-1.603
-15.3962
14.7776
-10.6899
4.76697
173.871
-19.1188
1.32935
6.75822
-43.6286
-42.8533
-29.3237
-22.8142
-9.49653
7.85204
68.1773
11.6699
-0.0339699
33.7363
-20.3615
522.067
-11.6768
22.2109
18.3898
7.69063
-9.04563
20.3771
-16.0109
83.2225
13.8987
25.9595
39.9083
21.6169
272.766
26.7051
24.1021
2.58569
-6.12444
53.8195
19.0933
134.952
46.0479
45.5374
44.4339
120.596
180.518
70.3073
38.2718
9.19972
38.5602
26.8346
45.0528
38.5878
36.3363
48.0602
9.4087
7.39351
30.3705
13.7169
31.9876
27.1615
45.4693
103.814
35.0821
27.6529
73.6845
44.5284
55.8325
35.0753
71.6551
4.28577
36.3864
34.3656
104.55
-6.34196
344.66
27.6171
42.1659
43.8708
19.1403
12.4267
8.02762
10.6518
34.3148
-11.3432
35.6919
42.5491
-4.27091
13.834
52.3927
14.0809
38.4237
48.1707
-16.1991
11.301
178.834
7.31449
31.083
36.7127
36.5217
20.4388
-4.18363
20.5447
31.6411
26.5763
26.8724
8.34815
12.0847
12.8128
-10.5529
76.4159
-9.25046
-4.84196
28.3821
36.9885
24.1479
20.1977
27.7329
-0.544714
42.3655
35.0822
17.4951
7.74647
19.402
9.04496
43.4593
53.1847
31.3476
34.6363
59.7119
17.2067
10.3105
14.3087
31.9992
39.86
197.436
43.6897
336.589
11.9438
-5.70355
50.443
6.28177
10.8602
13.204
24.9334
38.5078
28.5791
25.9762
13.8301
3.24589
27.5826
71.5672
-7.47708
27.3072
64.2781
10.7007
58.7514
32.4672
51.5667
75.7531
48.5551
21.6936
51.1974
54.4232
38.5878
40.0844
44.312
-13.0801
200.422
7.88172
45.5761
16.9951
10.9099
-2.82352
30.4768
-3.00775
36.9562
12.6604
109.292
42.6543
46.7672
44.5881
-4.2801
43.5441
255.411
8.27536
33.3353
-10.0901
16.6988
10.3068
4.51543
17.1997
43.5031
-6.314
35.2131
104.355
133.64
-5.72096
78.7954
567.288
8.84755
45.6931
30.9475
120.883
-14.325
9.42693
113.242
46.4423
195.757
6.15979
10.0582
37.4263
-19.1495
38.4776
35.266
9.29986
-11.6237
10.1553
243.965
19.1597
228.747
50.1442
14.0157
26.1581
53.212
8.34358
17.373
52.7067
35.9415
127.621
71.9053
30.1859
230.67
-16.4025
8.80872
-10.4177
62.1785
1.09514
12.6516
10.818
1.77192
29.3882
0.937484
431.46
36.0579
-4.42851
46.1714
3.81853
78.9154
54.7563
2.71619
46.0729
-11.3739
13.5064
23.7052
5.73097
52.1914
45.2645
5.72186
47.4313
50.8359
-1.9678
28.6439
39.531
16.7753
19.2365
89.1323
-12.637
9.18856
34.8311
16.098
109.61
11.0684
100.764
65.5223
131.626
196.559
463.234
26.8724
216.369
1.6321
4.58845
52.1682
-8.67888
25.8162
48.8286
5.74207
4.52837
25.8332
7.28134
13.673
-2.7293
25.8199
70.8364
387.387
-0.738045
39.9839
73.3388
8.15762
32.57
-14.567
159.262
28.7898
-26.8339
14.9957
-12.8653
14.5602
29.7072
27.7601
26.4313
-59.6454
46.6141
25.2185
90.7187
-1.09379
20.3373
83.0118
-6.47373
-31.2886
-25.2348
21.6412
-10.7762
-35.868
-36.7697
-4.25037
20.0863
-31.5064
-29.9659
-6.42594
-8.8105
-23.7076
14.0854
41.0829
60.7365
18.8825
-22.8282
2.88634
373.109
-7.70424
-27.1356
45.8119
5.07062
36.6727
8.09879
-18.7531
5.17687
-9.56698
-3.26919
27.7699
34.221
32.7117
-40.8244
53.8515
-22.8882
1.56948
-16.3275
-24.1456
-34.838
24.806
-3.74874
-5.79193
12.5145
-2.4115
-16.6214
-12.5756
-26.6426
-5.2778
35.2518
-32.8949
-6.47463
-33.3506
386.472
88.6997
7.27475
28.9669
44.0459
34.4007
1.93067
43.9013
451.241
167.646
182.322
165.606
-10.252
18.6857
38.9255
263.835
25.3592
241.413
17.4956
260.425
-8.09582
34.5182
52.8107
28.53
908.466
5.5434
191.893
-23.5155
-3.24173
43.3364
34.0674
-26.0522
35.8081
9.88193
39.5149
54.812
35.0457
328.788
-5.28787
-8.27519
12.6516
38.0394
46.4252
11.1422
79.988
-6.55878
231.704
190.474
7.56666
138.885
9.31731
97.8598
203.494
32.2471
12.4608
11.6155
55.6001
33.842
39.0729
45.2645
3.00848
51.1794
17.1027
3.6544
8.02917
7.67186
-11.3116
33.6419
19.2365
-17.8019
50.0085
4.96541
89.2935
19.4688
134.11
15.474
8.60173
12.683
46.7817
-5.18056
72.8706
167.131
-19.9792
8.34815
-13.3604
-12.2781
-0.305663
-14.3011
85.7863
23.269
52.7449
33.2403
3.34445
9.1554
6.17669
32.878
7.07919
20.3673
20.2366
40.6847
53.6099
42.5785
9.99882
7.74647
23.1502
350.125
41.1033
28.4668
-8.65943
33.2216
42.1325
382.051
26.577
49.6659
46.1678
-1.73401
34.2378
32.5183
36.1934
267.379
68.1658
117.985
46.6949
17.5262
12.7343
33.8187
47.4222
34.7354
55.3744
99.7937
35.3465
-16.155
1.37182
27.5826
-13.0993
29.1813
26.7968
-0.54371
28.7663
-3.14006
32.826
22.3182
31.0639
15.0678
57.3285
36.3363
46.1861
16.905
31.7564
34.1186
58.6945
31.9876
205.813
39.8471
50.0747
48.2676
45.5736
52.0247
7.41184
27.7215
6.15983
100.105
54.9804
179.512
6.7765
20.4469
32.6264
54.681
13.5181
70.5227
36.1386
14.3999
45.5592
-5.72096
-27.7284
51.2184
28.9669
1.89947
18.746
45.3596
-4.01766
-8.3767
24.2236
0.527675
43.0201
20.2153
9.12119
-9.31494
49.2328
-3.68885
51.1956
-14.3635
-13.1889
-50.9791
-13.718
-19.5635
390.287
-52.6556
61.0681
46.083
-8.45585
181.608
-2.30956
-13.1885
54.7896
61.6262
35.9466
-18.1052
40.2073
-13.3604
-27.2707
-22.7945
4.43958
33.3124
-22.3859
-39.2355
2.6543
-26.6406
37.2664
13.673
16.0114
52.0568
250.877
-6.16691
66.7283
155.022
43.732
-18.4905
-18.0793
-16.9928
-26.7485
2.77713
18.4825
-24.0228
12.1846
10.5606
-14.4879
43.7626
8.0824
-10.113
-51.2121
-11.3257
39.1819
14.8358
-2.25823
7.58177
-10.6738
-23.3607
11.7126
-22.7495
-27.3994
-64.2205
0.352678
-26.2177
21.1746
-4.29184
-21.8807
-1.0836
-3.91874
-12.0396
-1.27643
97.5267
145.41
-33.0041
27.4454
-54.3095
-9.47309
-7.11081
-27.5125
15.121
-19.0752
72.1391
-3.25643
-49.8594
-7.95435
9.9663
16.4174
-43.1879
21.1623
-14.5875
44.4812
164.518
-26.3949
24.0583
28.5541
31.8585
303.429
38.818
-2.27975
19.0851
24.0074
117.03
19.7623
7.91052
49.3443
56.0005
20.6201
-19.0102
14.1121
42.9643
24.8905
24.2795
14.5931
22.2396
155.493
40.7995
445.619
42.2258
44.6363
53.1029
43.033
48.3464
259.896
87.2583
17.3481
11.0626
29.2089
51.7052
1.85151
-2.98707
21.1163
40.0744
23.7652
-11.5459
6.31727
-18.8374
31.6135
67.9826
139.721
-21.4319
102.408
2.31825
38.0147
8.21837
-4.13068
9.45214
8.01622
4.43771
26.7959
13.5108
21.0267
47.4801
30.2353
10.0317
18.4153
33.607
19.4516
44.466
29.0141
4.08819
-8.43014
-13.8023
31.9992
36.1119
34.3923
45.5637
107.953
12.5061
49.4252
117.985
5.44872
22.332
36.2668
52.0897
-1.78856
28.6815
-30.857
44.13
11.7126
55.9613
-14.2809
21.9604
26.5896
-7.47708
214.714
12.5748
62.4523
27.2038
45.768
270.944
71.8121
58.1713
27.3434
109.904
-7.45789
149.823
32.2446
11.8429
136.935
-2.82352
249.742
-6.75588
10.7193
108.238
47.4476
65.1431
13.034
51.0404
-8.8327
15.7716
49.3582
12.7206
-26.9567
-3.91591
36.9874
44.0399
122.582
165.317
44.5834
53.7553
81.1664
-24.4616
28.1956
-6.17663
12.5957
8.21178
61.7631
8.43868
46.2967
-31.1916
28.1676
40.1532
25.8276
30.8387
-3.21054
17.5545
-2.75571
29.9301
12.6885
16.4578
137.803
25.8957
6.25125
22.4183
50.0002
0.785011
30.322
-29.5661
35.7177
18.2851
8.39349
37.4025
19.4788
8.34358
52.9803
82.6918
54.6822
92.014
30.1859
125.722
84.7971
35.0457
17.2009
-15.7715
-1.31603
20.1883
-1.97621
32.7966
-5.19695
54.7985
6.81588
14.3122
39.56
48.6727
362.103
10.2125
38.5766
16.7371
27.4533
47.2228
39.4642
138.398
43.3904
13.2181
199.133
151.618
32.9571
72.32
17.7811
27.935
20.1792
-12.6768
54.1299
-5.28287
412.93
93.6182
-27.4159
13.0217
39.9868
41.7457
10.4102
-13.9356
18.0747
-5.17802
-8.83698
8.01622
8.18584
-12.5595
30.3774
-11.0454
27.4242
34.544
20.0335
27.8849
-3.32265
22.4548
38.1602
5.02523
16.8698
-9.11712
49.8028
33.3008
16.5887
-22.2944
15.3172
72.851
34.5889
66.3559
47.6319
-17.1441
26.7898
50.2333
-5.55707
56.3114
30.6614
12.8931
-1.43928
24.7715
16.2822
-4.66598
7.62955
-5.9994
-3.35481
-17.1483
16.8965
421.518
30.7515
195.045
20.2753
87.2193
54.5174
46.6437
4.0196
-6.52086
-2.91385
44.169
14.9801
110.373
-9.89545
-6.07137
-22.5732
-19.2726
-5.18158
-19.8356
54.9804
-9.76823
-64.438
20.4469
14.0549
-6.72896
17.1997
4.14774
-25.0547
-5.09084
3.1555
28.6926
30.0697
-11.7988
164.395
5.30373
34.4487
-1.95517
-19.6523
25.3053
48.1707
-34.9398
22.5454
-6.03156
-4.76857
-27.5734
79.3987
14.1109
61.7892
23.9329
18.3319
-8.37401
-5.96344
54.2774
-39.7347
8.77077
-14.6556
-40.8105
363.679
183.203
-32.836
6.36038
-23.5155
-1.36767
17.0995
-9.0361
245.687
19.4314
11.4453
21.1263
-5.4627
24.827
-13.6801
-17.914
-10.9101
-47.6306
-17.3335
0.558031
-19.1671
-20.7169
20.0178
-57.6708
-10.7938
-36.2876
4.94191
-1.80367
176.367
29.1622
412.776
-9.55211
-49.5018
25.4683
10.2848
12.9425
-19.1762
-44.536
-2.09208
-20.2754
-18.1052
21.4666
-35.8492
53.3142
25.9313
0.691447
46.4309
30.1049
31.3663
-0.214927
514.049
-4.60336
-4.16521
1.49597
6.95155
-13.8565
-9.89538
-21.8603
-35.3571
22.1634
-9.01456
35.0957
44.0066
138.423
32.1992
-0.933874
-31.7191
30.4897
-4.96307
24.949
2.57352
82.3776
12.945
185.376
53.1334
0.0855035
24.9334
147.179
62.8707
19.2088
18.4799
-19.9031
-51.102
-13.6469
20.9674
-9.35114
32.9294
523.424
8.82662
10.0256
23.0969
-0.907171
-0.170611
299.055
23.0864
7.57151
6.7287
326.817
6.8307
249.289
-41.3322
28.4965
51.1983
12.784
40.28
-6.75588
27.5859
-22.9469
11.8404
31.4099
796.089
-15.5245
-5.18158
-38.8178
-51.6948
28.7434
5.2243
-6.34196
7.32849
-9.86425
-12.182
-8.60303
22.8219
172.814
-13.8103
34.7844
-35.1258
-30.1668
147.283
-14.078
-13.2944
-17.3021
9.30033
11.686
14.7745
5.96153
11.8799
-19.7628
-2.11603
9.06467
-23.6714
22.068
-11.1416
-52.354
2.14513
5.12935
-39.7591
-44.4231
-9.78741
52.2264
198.273
21.7507
-9.89538
-33.1047
-40.9792
-8.70897
29.8589
4.1039
-4.9113
-2.38562
22.2306
-22.1487
-15.9264
-46.7116
-5.11754
14.7146
20.3771
41.993
19.5209
22.2113
49.2786
10.3929
23.9964
-28.0459
16.956
44.5087
173.09
99.1001
26.6717
21.0233
59.3858
-27.1548
46.9849
30.5449
25.6932
40.0107
68.0745
53.4407
81.3753
54.1773
68.5452
47.4493
63.7935
94.8098
49.4548
18.779
80.9703
77.4352
67.5948
38.4059
69.8321
0.740385
1.34895
53.8898
1.78964
68.951
160.638
69.7811
38.019
1.71613
46.5471
21.384
66.0354
3.5784
20.0108
21.1576
-21.0204
-22.1444
29.6296
-17.9024
36.6289
9.75294
-24.8856
2.58958
84.2519
-12.1761
-15.5475
-42.436
45.0342
17.6644
-45.3869
40.209
-6.95867
-4.93431
8.9404
22.08
17.8629
39.0141
-6.86721
1.80359
-37.8606
93.1038
347.121
-9.25984
-21.0703
-2.85091
-9.44913
-25.4987
24.8693
13.4527
-7.31151
23.1796
7.69712
19.2523
15.4566
-36.1689
17.9178
-29.5036
-47.0334
-34.5093
-21.3833
-0.175974
-36.0428
-0.0699985
-42.6619
9.15232
-31.5198
-2.89625
123.446
-27.2707
54.0423
-19.9233
16.4458
0.102845
-37.3615
-24.0918
81.9661
-41.6331
1.65914
-59.4156
-19.5959
-41.6465
-28.3584
-13.4966
286.187
-24.8879
-1.24558
7.74647
181.459
3.62194
-3.39236
-36.7704
189.247
-8.69148
51.8769
-9.36717
52.7271
17.9437
-7.92864
42.8256
14.6416
-24.1685
-25.9122
-16.0109
47.6152
0.552869
6.64473
53.0444
-2.74597
59.1225
47.3198
31.5984
0.711626
-32.3614
38.827
17.2193
65.6115
42.2998
45.5374
201.855
15.6478
28.7191
66.3828
63.5476
61.049
7.15687
25.3751
-12.1431
34.5675
5.07062
33.3946
-10.1789
-10.6419
18.2953
-24.5595
2.28598
-31.3802
18.3996
60.458
-53.4953
50.0678
47.2923
146.715
0.779097
58.7285
52.3061
34.6696
45.7449
41.5626
56.6216
19.9229
44.5834
60.5015
8.7777
38.0629
41.3141
18.1862
3.22535
27.7925
29.904
-14.0301
29.0534
10.0378
13.1751
25.1606
-11.6538
36.4609
15.5301
43.7914
8.48869
39.3004
25.807
81.5812
39.0141
38.1104
39.2849
33.3539
59.3706
193.814
32.196
56.641
35.7177
312.513
25.2601
70.0786
19.588
54.8543
120.173
72.2658
43.585
10.4683
89.1866
19.6551
12.0055
43.6051
25.2299
-9.86573
141.274
6.89856
26.1518
28.8061
11.1477
32.4905
43.6198
34.7731
-19.5578
20.4579
11.5155
25.7441
-15.2075
0.55449
-8.35149
-26.654
-9.61778
-41.6076
-13.6632
64.8543
101.828
9.62054
26.8983
20.4885
17.2224
13.8294
-13.63
34.6363
16.6084
-5.28214
115.258
6.81244
-11.1043
500.88
45.6367
17.4527
-10.113
-8.1086
122.514
-7.57761
24.1894
-4.96263
145.793
15.078
-3.17758
60.9966
13.5866
16.6059
-8.6587
-37.9836
-15.521
24.7155
-13.0993
19.3005
-15.5362
19.396
-12.5104
-10.2775
19.5311
-4.54336
32.4568
39.4306
1.1065
-4.89314
33.0676
-63.821
0.385458
-14.3941
-9.24187
12.169
-10.7527
-15.1892
-14.5806
-22.0098
5.28113
19.2285
12.097
38.0289
-12.7134
-50.9992
-43.2615
48.4211
75.5018
11.6875
29.8153
132.455
84.7326
10.5526
48.3316
30.5164
286.817
23.8401
40.911
86.9226
35.5262
30.9475
34.6756
40.6745
21.2822
18.7973
-4.82441
23.9535
21.1523
351.138
6.61462
149.87
40.7995
29.5763
-0.877749
218.924
3.67766
23.9836
23.2738
-5.20321
18.8511
33.2776
26.1581
38.2195
-1.36767
165.252
-5.43745
51.2906
33.9341
19.2523
17.0261
56.6861
77.888
-1.39257
35.4255
21.7127
36.7127
62.7587
31.6831
7.06077
4.18977
56.004
21.2502
36.4591
35.3653
34.5735
3.44247
-25.5455
35.7101
73.2084
77.6169
73.3596
42.6107
18.337
74.7477
36.1617
53.4927
50.1827
100.952
52.0958
70.4765
462.369
47.4801
41.4797
4.40949
26.9478
75.8657
147.793
114.658
34.9234
34.8103
8.93795
40.8786
0.194369
39.6801
40.9919
32.6227
5.34473
-5.06933
-5.5367
-14.422
36.6337
39.8235
3.24589
5.09376
8.56659
13.6783
31.3154
21.5816
30.7755
-15.1631
-13.9137
17.4642
-20.5395
-2.64164
-27.3819
664.628
-9.33196
-5.23674
4.23983
-40.4891
23.8377
20.1566
8.92115
-16.951
29.5956
-28.643
-36.9437
-42.3244
-4.14603
-30.7048
24.1951
-7.99019
-17.8042
210.663
17.1997
-6.15963
3.99336
8.03914
-3.40373
22.1334
220.104
41.6121
-10.8301
14.771
48.6446
100.288
32.8015
65.0373
10.0378
73.1452
141.353
25.8276
66.4459
13.6561
34.4211
25.3553
63.6633
42.6736
16.4578
147.71
113.073
56.1515
7.11699
64.9928
11.5813
32.2781
33.2776
44.0007
36.3454
8.34358
49.2321
43.3364
19.0749
3.93288
34.424
51.1114
13.278
41.6936
35.0457
37.8156
27.3321
38.8885
26.795
65.1659
28.0088
70.6176
4.68562
13.5437
199.102
46.1713
241.074
55.3992
30.4666
27.3349
10.4758
30.8995
61.6682
19.1823
91.6112
32.1985
51.4517
27.0772
31.5535
82.0381
20.7176
30.1049
167.572
47.1227
188.788
37.2664
34.2877
19.7595
18.3236
40.982
38.8107
68.6024
16.3415
-14.364
32.1093
38.1427
22.1634
76.7105
95.9331
11.9553
36.9698
25.2659
39.0972
24.7029
40.2956
55.5382
-7.3562
407.177
73.7477
58.6822
36.7387
10.6321
73.788
14.9112
61.6707
22.1046
41.8
81.6113
154.385
55.6936
57.2923
55.6783
73.6967
46.9935
37.1419
26.0289
45.2491
-14.0171
211.218
24.0243
126.628
58.6986
3.73571
31.4138
-0.196648
103.486
22.9677
22.1477
247.865
-17.8881
21.1623
249.656
88.5217
219.803
27.016
81.2173
78.3129
-8.21602
70.7206
60.9065
13.8858
34.0663
19.1403
4.9304
59.576
58.6274
48.1331
71.7961
54.2492
45.0622
171.256
43.0224
120.903
32.8015
31.3041
17.5341
92.627
61.7608
18.3412
82.2098
-24.3075
68.3484
32.3662
66.1205
13.7143
39.0474
34.5997
13.6762
37.8188
68.7403
-3.32914
35.7177
-4.20372
33.6544
77.5749
-4.77488
24.5957
20.949
-26.0522
-3.23653
41.389
37.9454
5.06059
-2.92144
-19.5196
-3.1901
1.44764
-3.85028
33.1363
17.8041
0.425248
24.8135
306.666
250.445
15.0629
-1.66946
5.56918
26.6453
0.842121
38.5766
-22.6183
7.88424
-21.2366
-22.38
7.21378
5.90908
-9.27067
105.999
19.2222
106.64
-30.7612
113.549
6.53668
5.44622
35.1718
26.1669
9.81196
-19.9792
128.288
-13.3604
-57.2557
89.6495
63.2975
-7.39342
-16.7467
15.7728
116.463
-6.11505
297.762
-1.31958
-0.855229
-28.5281
-33.9806
-24.741
21.7507
3.22308
36.2357
7.1709
29.8589
41.5852
-3.03723
-9.88188
22.2306
-20.2747
6.56239
12.4346
-35.4672
23.9305
20.2638
0.194369
7.82096
46.6141
30.7486
41.7823
34.7557
53.9814
22.5539
133.148
38.8865
56.8983
-9.59574
-35.1725
2.28266
57.5117
6.57842
-7.36298
29.6079
32.2524
12.8367
33.4042
30.0149
33.5866
40.1218
123.83
20.2753
154.686
48.8952
71.0065
13.3899
25.3383
2.70834
51.9223
31.5206
5.28769
10.2949
17.3583
-16.1262
1.41598
227.358
18.2915
-9.45475
-19.2726
-3.30751
229.174
-12.3394
-16.2341
-34.1311
136.087
9.20255
208.958
0.531354
-4.34076
34.3148
-15.0913
16.3122
-30.5078
252.68
60.6856
13.0374
-36.5189
-10.302
-4.30312
-64.9248
71.2711
17.6644
-7.90562
72.0681
-36.9437
-12.1221
25.8957
-16.2375
14.9221
-65.9716
-4.34769
12.0294
32.196
-14.5735
80.6953
10.7888
-42.2063
146.098
21.3529
184.506
-8.86393
5.85507
43.4378
-24.1781
-4.93142
17.0675
6.1338
-9.21083
126.389
-40.8951
-15.7715
-34.2001
159.854
18.3142
-0.102149
50.0029
-45.9142
-16.4413
19.1913
-2.55445
4.94191
1.94446
20.8193
-16.9196
0.408348
92.6714
13.5064
239.058
1.69229
107.92
-0.768604
-14.078
7.32029
3.31264
74.8926
-18.299
3.53012
-9.6123
-21.6485
-11.5501
8.18771
175.741
-5.51935
-18.6208
15.7728
-16.5955
1.38122
-36.0109
26.022
34.2877
-4.16521
-20.8622
-0.378096
-2.41878
-10.1084
-2.39912
-8.74184
21.2761
9.04496
20.4885
32.2149
23.1997
8.85878
6.52526
61.586
15.3326
-18.6006
133.563
4.40726
23.0749
21.7461
-30.5974
19.4401
-37.5627
48.5522
-34.9477
27.7268
-29.8996
0.570547
-2.74597
42.2559
9.83849
37.2206
208.733
-15.521
-12.0481
13.6783
3.20442
13.7738
-29.377
252.092
13.9089
14.1973
9.96797
16.9418
10.4768
6.35125
96.7859
-26.1986
-35.71
-18.3552
11.8429
24.4913
18.4062
21.5393
11.7361
-13.6436
-11.7025
4.3441
-7.94544
-13.2029
20.2253
-73.6205
28.5516
-25.6993
-8.59123
30.6175
25.839
-40.0751
-13.2862
25.743
-0.937639
17.2662
-51.2916
-15.3867
-21.9574
-21.2074
34.3148
-37.3967
10.69
-9.89311
61.5257
61.7631
17.829
12.1868
25.6819
-44.3101
90.0118
6.41999
2.7277
-6.95867
221.828
-6.50384
367.262
7.06633
-13.5273
-42.1072
29.1622
-24.5446
-21.3909
145.742
-23.9212
-17.0846
39.6947
152.435
-48.9677
-46.0113
-19.0463
86.8985
-46.7318
42.9467
8.70437
28.5552
0.533351
3.82994
13.6384
632.25
13.6774
49.118
23.8378
-3.11964
-1.62386
-4.96084
12.7931
26.1107
5.97797
-3.03723
63.2067
0.903063
7.23808
69.6805
-6.55607
-2.55789
-16.7265
60.4748
13.7776
-13.8611
48.1134
-1.17462
-13.1998
24.1894
82.3021
-29.3255
-30.3692
11.3299
19.3112
-19.6126
26.7051
5.36147
6.33382
1.37182
-7.14359
-9.35114
53.5442
26.7968
-25.5816
387.025
10.1608
18.57
104.152
9.96797
22.564
27.3434
17.5956
-28.0726
-20.7175
32.2446
575.937
61.9726
44.6431
-14.0679
26.7286
-18.0003
-47.3097
-14.3966
171.965
42.7141
-32.3911
41.6701
-8.8327
129.943
33.3353
-6.34196
-11.4122
8.87641
10.3068
26.6365
25.5451
1.47991
43.6349
38.7628
21.1963
-0.0987597
35.6919
42.5807
35.2888
15.708
7.41516
-30.8967
35.0523
-25.5694
7.55286
-32.2685
-6.64264
-48.1881
-17.7482
20.5597
25.807
-6.031
7.15502
279.165
-34.1125
-23.0884
10.1553
-3.41123
-35.1883
125.107
-42.2063
28.0322
4.48631
-31.0118
-20.1083
28.3439
19.0749
2.05882
161.86
-12.9176
9.88193
-39.1959
-7.03215
-26.7985
-17.914
-31.5248
8.54751
-22.0073
-0.776127
-15.7611
10.2848
12.9425
-15.428
119.87
-46.41
24.1448
9.70966
11.8799
-1.02218
-11.4864
0.840318
13.8099
35.1865
1.97691
-4.84196
-10.9733
-2.36692
-17.2703
9.1554
-21.9343
-13.9737
-37.8594
-13.6632
12.3804
-28.636
-70.586
-33.483
15.6539
14.6672
-29.2742
-26.7485
-6.5932
5.36402
-52.1338
342.02
68.6566
-3.60807
-6.99161
15.5787
104.335
0.699451
68.2467
217.114
6.64473
-18.6755
1421.95
10.0466
16.6412
39.764
119.356
14.0747
133.192
33.356
105.341
3.46641
115.863
45.0075
39.2088
11.3862
50.2604
27.2492
17.0361
45.2491
4.58241
83.9944
98.5169
34.3357
22.4764
-4.19346
-30.1817
122.226
33.3921
114.806
2.72668
62.3918
72.5922
-4.14753
3.5902
110.265
-1.65679
-21.7195
13.5616
1.87346
20.445
12.5145
33.1958
28.6539
35.2016
42.7481
17.7049
27.2586
-12.7359
131.599
41.0079
-1.01813
65.6177
-11.7994
-14.325
135.731
-26.6463
28.9646
429.699
111.258
-6.50384
16.8116
18.3107
8.49258
200.184
8.12532
11.1739
-37.8606
12.5189
28.896
-46.4327
33.8437
5.16661
-36.5841
523.346
-32.0409
23.5867
32.9646
-2.83365
-15.1685
-0.435497
112.374
-18.299
149.707
-25.8976
2.50956
-8.51845
-2.11603
-17.9003
-17.1723
173.106
84.4528
47.1227
27.6181
-34.1369
14.7776
83.4777
-41.6465
213.396
3.22308
-1.24558
-14.7423
89.6298
3.62194
52.8296
-10.5335
141.917
40.2585
-7.75445
373.279
18.0568
281.25
28.6156
240.467
-2.61673
-28.7233
29.8116
-10.5848
18.3565
60.0556
-14.5244
-24.8651
-0.528435
7.84894
-37.4621
25.4332
38.0411
85.6633
-10.5891
-14.3845
38.4482
6.41266
22.3182
134.138
-2.64164
70.549
11.2828
17.4651
13.2469
267.657
6.54681
13.6102
-23.6225
-0.52512
3.29004
4.3441
-2.32324
14.9081
33.3437
-21.1467
6.06282
-10.7068
-23.5838
-3.11568
-0.397898
19.895
-22.6566
16.3727
29.0474
-1.10676
30.3182
-10.8448
-19.4325
8.97617
2.40542
16.274
178.618
-33.832
-9.28573
149.371
-24.8856
3.42967
26.1558
-2.80572
20.0597
287.4
0.0565994
19.5384
136.397
2.7277
28.7989
119.059
48.6707
3.3182
-2.28287
-12.1221
14.6513
6.25125
28.0405
-32.2384
36.8818
15.7775
0.336899
11.6634
1.98455
32.9104
32.3406
194.721
1.10546
-37.9168
35.5373
2.3157
14.7745
-27.7717
-12.2666
-28.353
-2.90781
-43.4092
178.728
29.5643
403.027
-5.50233
11.5155
93.2105
-9.77401
16.6517
-28.9662
48.4783
-19.1188
57.5513
23.6248
-2.39912
-4.99371
-22.2386
6.28355
258.296
-33.8594
5.97797
-46.1408
-8.00781
27.14
-54.0079
29.0512
-19.4245
-27.9709
129.815
38.1405
99.9116
16.1239
6.88393
45.677
-3.82948
14.8191
11.0876
-1.2145
44.5934
-20.5292
24.9334
42.2316
21.6412
36.0754
33.4725
33.2309
21.9604
26.5896
-14.9733
40.4257
43.6633
3.20442
-4.96689
-5.01412
0.966895
-27.3205
-0.170611
8.5751
178.634
5.69744
16.201
-26.1986
-7.59902
-14.6071
15.591
24.4913
-30.3196
6.54681
-10.7527
-23.0139
-14.3966
-5.70662
33.3437
-45.5096
26.6775
-20.0771
36.2397
5.45442
-16.0993
20.9478
-10.0621
23.9687
-18.2093
-34.3258
36.1889
-54.4467
-14.9079
-24.9173
-4.90668
13.0374
42.1719
36.9263
2.54157
25.1606
-19.15
25.2165
-27.5734
-1.18618
203.392
16.8116
50.1699
3.40689
-31.2301
10.4216
-22.0073
108.514
4.84607
15.907
-22.9243
202.329
-20.1731
22.2708
52.8132
0.851883
119.698
-14.1522
-51.7824
-1.77122
-12.3382
107.093
3.25528
-22.8925
-2.08899
570.271
2.8929
-22.9059
-9.61778
78.3327
-26.7816
85.469
-26.762
-38.7269
-39.1052
-34.0586
333.458
-9.01456
-34.8964
-13.63
9.11215
-1.534
0.940192
-19.4245
-24.2228
9.87499
2.5332
-12.5323
-17.4789
234.021
27.0926
70.104
9.09287
24.9157
23.5113
142.063
26.3021
44.13
138.179
60.3228
148.07
55.4182
81.9152
45.6329
36.2153
115.285
47.6421
185.362
51.6786
45.5752
75.0379
19.8472
63.0527
50.6382
3.19656
65.2538
34.7987
14.9801
11.0477
-18.3287
17.3455
40.8884
36.0951
-25.8319
119.444
23.9635
-9.52827
65.2877
45.5167
-27.8937
32.6284
17.3097
22.4882
42.4996
63.1808
11.4896
11.7873
-28.5167
19.0851
52.1184
-2.90986
4.76977
42.882
-2.8922
-1.84867
15.3746
-35.8768
23.4824
18.6014
15.5202
-13.2019
-9.76977
44.7284
-13.0631
32.7412
32.3662
-23.8346
46.9109
-10.6486
19.3697
24.2924
-7.87554
184.443
24.6998
35.7177
18.2851
40.2526
60.7083
15.8398
21.1211
101.432
35.9415
30.1698
40.0462
71.4154
39.5149
8.89742
-5.24677
-1.98441
-2.47678
3.90624
142.987
-36.0337
11.1422
16.2697
-53.4104
-38.8739
-33.915
-49.5018
-13.8871
4.66261
-24.7984
-20.6847
22.2708
60.3094
-6.64438
9.12837
-27.2707
7.1906
-21.7973
31.4384
-7.39342
-31.7393
10.1506
40.7366
110.355
-16.3121
-21.47
-17.114
-9.74843
-11.7891
81.9339
9.99882
9.62054
-25.5756
310.77
-2.00026
-6.78536
38.3844
63.4601
152.139
137.747
-10.0542
-7.3562
-3.24348
17.5257
-13.8611
-28.7233
34.4326
-48.8071
27.9375
-22.6456
12.7343
-26.1514
-58.968
10.3968
39.8235
-33.0216
-28.6132
-28.6394
64.0709
-86.1879
267.188
-6.93644
-6.84096
-16.2585
-21.5219
-0.146571
-9.22853
-0.339393
27.2492
14.7845
69.6119
-6.52086
-19.7804
10.9058
22.1543
-32.8086
37.973
-0.45809
41.8254
46.4025
138.291
52.9145
-8.73788
31.4612
19.895
-0.167779
55.2843
17.6339
28.4441
17.2662
-0.691801
131.766
28.0122
28.1956
57.5416
59.6516
169.381
47.7941
38.8004
-10.5769
30.0417
49.5235
2.40174
52.3904
8.97089
37.2322
19.6227
62.3513
49.2539
58.6918
18.8549
224.432
7.65717
-19.7002
-2.05004
-24.7984
71.1445
-25.7953
27.893
-9.031
-18.1052
-8.51845
-13.3604
-21.6485
196.471
-48.0343
67.0456
39.4582
17.6468
-31.5881
170.047
-17.2703
-15.2075
-25.6824
-2.7293
-26.654
-26.4844
-11.6225
-17.4113
-19.4787
-0.52505
-18.1122
227.423
-35.9326
267.865
7.85204
-31.1482
5.11065
7.46229
-23.684
54.3511
7.06389
24.085
39.0045
3.9425
15.3172
37.2437
-29.1294
77.6003
79.4911
195.562
40.8453
170.626
45.5481
19.7428
46.0041
394.022
8.20789
34.0859
103.633
-0.54371
17.5219
8.10434
25.1533
129.908
16.9418
29.2175
28.84
20.6531
29.8823
30.3705
189.879
48.8542
55.8875
350.942
36.2032
67.0172
22.4044
59.5807
63.1863
30.5227
154.453
103.706
-0.167779
1.38015
49.6621
34.5005
47.1848
244.965
13.3637
-3.20526
8.91479
-4.86694
11.4053
159.464
37.4588
-2.98707
-6.99473
34.6002
15.4342
29.767
-7.15693
-19.9792
-4.77032
-14.1522
-46.1602
181.364
-14.2123
-1.603
-4.24098
-32.2628
9.1554
-70.66
-28.9662
85.79
82.2115
1.49597
-8.04098
10.5064
-11.7694
-9.12013
-34.9459
220.814
22.3626
-10.8886
-6.78536
2.77713
-17.1248
-22.1487
6.56239
-4.43196
-7.3562
-1.36941
13.7776
21.2009
-10.113
-30.5974
13.8179
-18.822
30.7486
0.780274
3.47067
62.3971
38.5039
243.694
43.193
-18.0644
11.019
-48.2909
4.15673
27.5266
0.956222
20.748
33.356
11.6377
29.7033
26.0904
366.209
37.6231
55.8826
45.9899
38.5878
-8.64128
18.0751
-28.0726
-5.72495
-7.11081
39.9539
33.8616
97.1169
7.98797
100.066
27.5859
213.185
13.7144
42.6543
-33.8176
-8.02823
37.9219
-23.8252
26.8694
29.5872
-13.2862
40.7355
25.2993
-7.16316
19.1403
-38.1731
4.27949
123.096
21.1963
-39.4541
-13.0339
14.4381
3.42967
6.33771
7.41516
10.3127
-12.451
7.55286
-30.3944
4.60176
-23.8253
-53.3555
176.107
14.5626
237.598
5.28096
51.4663
13.6762
15.33
18.5886
-13.6365
15.474
-31.8989
55.2062
-5.71192
55.5178
162.798
14.2564
20.1893
19.2048
-23.0504
-17.914
5.95652
-55.1268
-60.437
-10.6864
-33.8353
-19.3375
-21.5513
-20.1895
37.9319
-32.5395
-8.17655
24.4333
18.0082
24.4771
3.2926
-16.1113
-12.9576
-11.076
24.3403
-38.8539
55.215
10.749
64.4373
48.128
24.0613
-22.7308
-51.6335
-26.5426
-25.5455
46.4309
0.102845
13.8987
25.7441
113.914
-16.3121
13.2003
19.2606
70.03
26.7959
-20.2224
33.9322
66.0043
-32.1677
-28.7978
0.611664
13.9293
40.6482
200.299
11.6699
-11.8414
136.81
-17.6636
-6.05458
22.1379
0.194369
2.19876
12.8809
36.4629
70.104
-4.84192
222.736
36.1601
68.4889
16.5001
-26.1718
71.6827
33.4725
70.7123
29.4566
46.8708
6.69252
49.6926
56.0514
42.3083
66.19
4.47719
126.771
13.1568
119.837
28.4965
11.0626
32.9571
36.5217
27.6755
61.7742
0.441634
42.8855
32.1985
58.9479
46.6097
33.4275
49.4172
31.4384
43.2064
20.7346
70.1207
17.1377
55.7291
28.6655
171.559
-11.6615
25.9895
788.604
69.5394
31.5834
8.78907
24.1367
24.7883
46.8177
43.7824
-21.2117
29.9882
24.6161
36.1119
10.0295
94.2894
-0.742664
-28.7233
26.9364
16.6931
22.332
13.778
16.4824
-9.28483
23.0593
19.2088
134.672
-31.1475
5.09376
65.945
-54.3287
-10.1741
26.7968
-10.5891
36.2153
25.3298
70.1309
14.8219
38.5602
54.4232
10.4768
2.60312
-13.0801
24.7483
20.7432
27.7765
-46.1113
-2.39919
-45.4357
0.595968
18.2915
112.055
-11.7764
459.587
-12.5808
-31.08
19.3731
12.3987
-28.2788
16.3727
30.9215
-16.0993
24.7625
-15.3867
69.8718
-15.5852
-18.8394
101.284
-26.7914
7.91052
101.818
31.6376
49.5816
3.77353
225.27
-22.7583
104.067
-36.9536
36.4609
9.90792
51.2877
38.4737
48.6707
52.0439
29.5763
23.4851
29.6438
128.066
89.8847
33.3539
26.0849
-18.2592
56.0231
22.3991
27.6804
63.0141
10.4921
3.50188
18.9415
37.6408
49.1898
46.29
38.5868
66.5068
61.6682
5.1867
37.923
37.2633
24.7022
56.8575
12.0963
34.5735
18.435
19.4321
65.1715
31.962
76.9566
210.676
35.8783
51.981
-4.15181
31.6442
51.1543
17.8854
57.679
67.2189
158.918
16.3219
27.3729
65.0673
18.9909
40.0167
33.4078
444.027
2.22984
-3.03723
27.5994
36.5103
72.8304
124.028
60.9103
47.3563
30.6442
184.245
-0.742664
20.0024
28.8104
28.0296
26.0634
-3.08856
44.5934
15.078
64.2888
413.297
51.6263
43.5717
25.0745
48.1973
97.8041
93.7225
59.1664
54.9077
36.2626
34.3413
227.729
32.6496
72.918
53.5527
101.797
114.393
47.9581
53.6824
20.6531
37.8668
58.6945
59.1615
9.35791
50.1545
-30.1817
26.6488
30.464
22.1477
112.932
73.6362
1.3421
17.3072
-38.5763
34.3656
7.00234
51.5362
-1.10676
20.9478
-13.8103
-15.3867
-13.7111
15.5741
-37.5801
-48.6411
5.09942
9.05187
36.3228
24.2818
-15.9042
100.268
-25.5694
17.6644
-10.1465
-15.7611
-4.70772
63.5423
-36.0428
11.1744
-12.6768
91.6112
-12.7791
8.13176
165.77
-22.7308
-33.0417
-7.39342
-37.3615
6.40243
-31.5881
36.9885
-7.89995
3.5332
-3.19364
104.092
3.33106
14.7451
-22.8669
-28.636
11.8729
-7.24606
0.661356
10.919
22.3626
28.4668
4.45903
23.8513
-36.5783
10.9862
-18.4006
72.1547
8.68651
-18.6006
40.0145
69.9266
19.8721
5.54085
33.5597
104.791
-25.5774
-41.144
-19.6126
1.02647
16.6059
-14.2809
376.185
-17.395
-31.8399
23.0486
-21.1584
-18.1326
-12.1516
6.41266
67.2958
6.70103
37.5566
17.9731
12.4529
-1.97682
39.7408
13.2469
1.53956
-4.69759
32.3508
-6.14732
-11.7025
2.47003
83.801
221.58
30.6175
16.4687
-23.2086
71.0467
33.2393
-8.4339
-7.16316
-47.2458
59.8714
-18.6561
-17.421
-21.1375
6.33771
82.3778
-36.5189
4.69054
233.703
0.667505
-5.5656
27.0347
-28.5203
-4.76857
-3.21054
15.6804
-6.50384
9.31535
-13.5273
-15.8703
16.5254
-1.24501
1.80359
-34.1125
-2.47362
103.859
4.08503
-20.1957
4.79937
-4.51674
17.7811
-18.9166
-28.5465
24.1448
281.449
207.779
-33.6303
-19.5578
56.0652
6.06638
39.8887
-11.6269
21.1347
8.18584
7.69525
17.2786
-26.5455
-13.8053
292.966
21.4256
63.4921
43.529
26.9158
16.2696
61.8473
26.4901
16.0696
35.3294
68.9895
9.69503
35.3697
19.5963
27.0005
19.5209
24.0854
44.5934
-7.41076
19.3112
120.967
397.77
25.9762
-14.2809
48.2235
32.2118
-11.2252
-19.5444
6.18202
8.15157
9.97841
36.5742
10.1608
-0.795232
0.59764
10.5788
-71.1761
-1.48861
68.0648
-9.24187
-45.3121
4.23983
-55.4816
-32.3842
-49.1838
2.47003
16.4174
-48.8101
-23.0208
206.588
23.0279
-18.5234
4.51739
36.0504
74.962
22.3191
25.633
-10.9992
-27.5681
7.09059
265.525
371.647
3.64937
11.329
21.9344
85.8886
96.2929
21.5772
30.9275
72.5336
17.5341
54.4045
154.471
230.101
57.0756
4.28572
8.48869
61.7892
40.7995
293.82
39.0141
26.866
50.5293
61.2446
19.5257
19.0776
28.2215
57.6405
20.5359
71.9527
0.847316
15.4989
137.04
40.0462
26.4378
114.83
47.0112
60.4342
53.7863
66.6436
0.481496
-0.776127
16.098
38.3958
-1.11301
-27.6095
10.2374
-19.2361
17.5856
-2.47177
-22.5739
-8.67526
-16.9633
2.50544
-47.0972
37.9976
-4.5653
-11.9104
7.94045
13.6518
36.3294
8.98779
-6.97631
41.919
62.2562
2.50256
-14.7423
17.528
-2.19943
33.607
86.9179
-6.13375
17.7697
-18.4006
87.1472
-13.8023
3.88819
-5.11754
144.962
-12.5323
-19.4833
158.683
-9.45168
50.4263
9.21357
4.4077
5.23803
33.8187
21.1853
-13.9904
120.408
-10.5328
-4.25037
-3.72894
40.4257
13.6783
4.71503
34.5237
1.70345
29.1898
-16.269
37.5566
-16.1375
1.2085
-14.9542
-7.11081
21.2132
20.7432
-11.5789
19.2324
-74.2223
1.34895
-19.1988
-8.77436
-26.3213
48.3363
-11.7764
28.5516
-38.5763
4.38058
-53.1936
16.3727
4.68456
-10.9113
0.399603
6.80446
-7.89042
9.90168
-6.21483
0.581597
0.084604
-28.6654
5.09942
48.4073
34.4487
-11.3255
-25.7554
-54.5297
-25.139
1.10546
-0.175974
-51.0353
22.4188
9.81196
27.893
-18.1052
2.72595
-36.641
12.8128
36.2987
120.06
15.7728
-9.09926
12.6256
-62.2479
-0.214927
50.1827
-13.3659
-30.3632
32.9951
14.4675
23.1173
-14.7423
-8.70897
14.6672
16.7404
17.2224
-29.2742
-6.13375
16.6084
-6.55607
0.14006
-1.21494
-10.6583
31.1165
-17.4789
26.9364
-13.1998
11.0709
-2.03083
38.1409
345.381
16.0151
40.863
33.7983
40.7606
34.4095
22.2634
13.5533
-8.96173
3.16378
-0.917844
12.7413
16.5376
89.985
9.22376
21.3811
20.7565
1.53467
49.738
419.96
78.5028
31.1936
7.53464
5.51944
-1.48861
19.3391
241.883
3.41363
12.169
21.1064
13.8588
36.9562
15.5885
25.7878
13.034
40.84
8.83836
32.2997
34.2708
40.8316
-2.59383
29.8173
252.505
30.9215
38.2486
31.2552
11.4896
0.542873
12.7128
-9.02593
13.2327
8.91479
-16.1113
-1.71316
14.97
26.998
-21.9873
0.867035
156.926
47.5707
8.77263
153.372
18.6555
-22.7308
-25.3966
-5.92786
6.31364
37.0606
-13.0156
331.83
-29.2048
-14.7215
-54.7516
42.8886
96.5962
-22.9059
5.37475
-49.1038
6.75822
-53.7194
107.483
24.2367
69.6962
-29.2742
-17.3781
-27.2079
-44.6375
42.1696
-7.3562
30.6442
9.95647
-23.2315
38.7431
-18.0412
-13.1998
16.6931
7.33951
-33.0736
70.8303
-14.422
-68.3383
16.019
277.83
-11.5051
-36.1095
23.8344
-22.4696
6.69252
157.981
-21.1584
-3.09283
-12.5104
13.9089
14.8219
31.0639
105.545
27.3434
23.6973
-3.70976
40.8909
57.2875
-12.5159
8.925
20.4181
19.1526
-18.2617
5.28113
2.36192
-31.0065
-37.0763
35.1108
5.2228
46.5471
21.1539
5.83947
141.324
39.7985
43.1029
27.9413
18.1367
6.95883
-14.7473
31.4534
54.6923
67.1109
-23.5246
17.8882
26.6195
109.11
219.884
48.5042
13.9744
20.6201
-47.1212
-12.1248
-6.96859
19.5943
34.2708
26.9248
199.643
63.6633
52.0439
80.176
27.2332
18.3994
47.4807
50.5293
1.49479
27.5114
319.376
34.0701
19.1597
31.4035
25.2601
58.8342
43.9508
30.4915
39.6896
32.0439
60.4817
32.3406
16.6848
16.0905
-2.64267
38.3958
33.5572
31.4236
46.7817
57.878
5.96153
24.0613
11.1592
-1.179
20.518
19.2569
17.9065
-40.1726
7.76733
-6.02588
2.42856
-25.2181
-47.2687
5.37475
-11.6225
-17.4113
70.4765
-24.8879
-16.2381
15.2427
-9.6957
5.97797
-10.5335
2.77713
393.296
401.39
-2.80794
-13.8023
-42.9635
6246.77
68.1255
-23.2315
-4.36047
13.8179
-16.9479
87.9076
16.7098
1.4899
-45.8495
12.2709
22.9569
31.5984
2.58569
-24.8651
63.1898
272.092
17.9369
19.3005
-11.7881
13.7265
2.84096
10.1608
1.70345
6.70103
13.7161
62.9507
17.5956
-26.1986
26.1342
249.849
10.9099
-17.8161
19.2324
-31.1187
16.3415
23.0848
5.17302
-0.0844228
53.8159
-29.4474
51.3789
164.52
-28.8308
18.5729
12.6245
-10.9113
17.2662
80.1907
-35.0759
-21.2074
58.6776
-11.3432
18.8253
-41.7839
44.1548
82.9404
-28.2928
-38.2499
-38.4409
3.57216
-47.2871
22.4188
15.4342
5.40419
84.6723
20.3132
74.8775
-6.8012
24.2661
-36.85
-5.86778
41.7457
-12.0616
-6.28816
49.1699
-5.08885
2.59617
33.3506
131.705
33.4857
5.07748
46.1136
12.5934
0.62849
118.316
29.6597
41.1033
118.422
32.57
29.4735
30.8881
55.9638
-10.9043
81.525
30.1251
47.3563
51.2589
77.4228
61.1015
5.00986
53.1733
33.6518
59.7966
26.0802
5.7077
73.6591
29.1132
60.9966
56.6901
55.9613
19.4523
-3.31334
135.341
3.16378
19.6969
2.00736
14.6153
45.3709
29.7033
16.5376
33.7631
5.47563
28.8774
50.7416
57.7567
3.9176
48.5177
50.8713
-17.7653
3.19656
33.3946
34.3357
42.6582
281.522
22.9677
39.0143
-30.0695
14.6031
-15.5245
43.5441
-1.33643
-44.1985
41.8619
23.965
-21.3345
31.6913
33.2393
42.9338
10.6405
21.9514
7.7415
8.03914
35.9517
63.3628
10.2086
21.6364
19.1549
79.3293
63.4967
45.8335
11.2698
14.9979
35.9893
1.60454
40.349
131.045
-1.34639
48.6423
50.3506
27.119
2.38117
-2.28287
-19.6184
-12.4894
99.255
-50.9791
-2.47362
36.3923
-25.8179
-29.5036
-17.6427
1.10546
-12.204
-9.5463
-26.6724
-13.1885
-18.299
71.5538
-23.7274
0.851883
-20.8567
4.43958
38.9346
-14.8897
13.2383
-16.5955
3.25528
-10.6899
-19.5959
20.3673
10.8663
20.07
-17.6046
10.7193
11.9058
12.7931
-11.3706
-14.2816
-26.7485
30.8881
14.7343
11.5845
2.81426
-31.7191
17.3713
23.1479
13.7046
-26.9796
-21.2271
34.4326
13.0371
121.641
1.71731
11.904
-37.8655
8.06681
-23.3607
31.0115
28.5791
42.8428
-31.1475
-47.3539
-2.4025
34.0859
9.38952
21.685
142.989
-2.41778
-10.5891
19.3487
38.4482
55.1384
7.32565
4.82697
21.2124
109.802
7.53464
-28.2137
-10.8589
19.3391
46.9801
-22.8233
-10.3198
-5.1305
-72.3482
-11.7695
6.21817
20.1656
-31.9435
-8.02823
34.1738
53.0115
-3.26664
-3.92991
-28.8871
-17.6352
18.5647
24.2929
-8.9287
12.9005
64.0576
369.827
-40.3776
-22.7308
-12.2781
-37.787
-40.538
25.8162
-3.62827
-14.2123
33.2403
-15.3962
-3.96306
202.954
10.3892
16.6191
-6.00029
160.625
-8.74184
-33.483
-10.583
5.29683
3.62194
242.11
23.3919
10.9862
11.5845
30.9252
18.0568
-3.60807
24.8675
15.6517
-23.2315
-11.8567
53.1733
3.66678
18.5839
-8.71076
171.111
-27.1088
24.831
71.9261
21.9866
-6.15063
5.97488
-13.0993
31.0554
13.6783
-11.7881
6.23027
0.966895
182.575
-7.66688
23.5676
34.3308
3.82338
34.8397
-3.01908
242.963
14.8898
-23.9774
155.676
-13.453
-4.69759
17.3583
-23.6225
-52.9319
17.4626
7.04709
-15.077
-11.7764
37.9219
129.848
-36.7022
32.4916
97.0535
-11.9642
-24.5306
155.054
19.508
13.4516
76.0139
7.97776
-11.4262
-12.0205
-32.6277
8.41075
18.5647
350.015
-33.2916
-5.84021
0.635492
12.0963
130.943
34.5735
5.31653
137.498
31.4384
26.3398
8.2765
-25.9659
16.3737
-9.77401
177.821
16.0114
-32.2762
1.62661
3.01009
-16.6164
-3.08678
25.9116
35.4811
50.9556
38.1922
3.23658
-29.082
-48.3857
-19.6745
-31.7191
19.2453
9.95647
-39.9677
6.32165
190.981
46.6949
9.45583
11.8149
-12.1163
11.7126
29.7243
13.8301
-4.25037
21.685
154.233
-21.1584
0.655307
34.3413
4.71503
422.455
52.3032
4.82697
13.7161
191.23
94.8098
41.9585
12.4529
-22.4504
-31.9619
-16.4811
21.2132
-16.7381
10.2949
-3.25643
-53.6075
-24.888
-1.2781
50.1506
106.737
25.8475
-24.8948
-8.92971
-8.8327
10.0028
12.7206
-15.7123
-39.5232
91.3353
15.929
-10.4771
-19.4325
-1.52967
33.3778
-4.78393
-37.0987
-7.08201
292.973
8.4587
53.4163
-4.95469
42.0272
16.4572
-3.21054
26.9248
26.7184
5.44042
-6.39832
23.5943
29.0255
48.5497
8.93483
65.5223
4.18977
69.1224
142.768
26.8724
98.3033
-35.8492
-9.61592
47.3679
16.0494
63.5615
4.95623
24.807
26.7703
45.6997
17.8854
-26.654
-22.8669
21.9441
6.75822
102.549
15.621
-16.2052
-5.94757
-25.526
-11.7559
-40.3264
29.7269
9.71039
-26.0969
6.12685
9.95647
-13.8611
-13.7308
-8.67088
-1.01838
-10.4808
127.159
26.7898
23.9964
-14.9274
145.708
28.7873
11.019
19.1755
22.8974
21.9044
14.0747
11.3777
140.178
-7.10294
39.0737
59.6412
75.1044
111.582
58.2655
33.5252
28.3825
289.582
63.1667
57.7575
41.832
-5.63462
35.1619
16.6699
-7.01732
88.569
13.9711
43.6511
-19.2726
7.93688
-33.1956
38.1138
1.47617
-25.0826
-32.0269
5.12828
21.5512
-29.2178
36.0069
-26.9287
28.6423
29.3924
36.1889
-3.84689
-1.78946
-15.547
-6.14498
33.4147
-0.911632
33.1782
-21.8213
15.8462
-14.0001
3.69315
33.3033
-0.408805
7.15502
88.7102
-42.6845
128.855
-8.47311
57.2732
7.97776
-15.1743
-43.8796
-15.7611
41.0535
14.557
176.092
9.81196
31.6411
116.531
19.3762
-12.2666
-7.73823
-12.2781
5.31653
6.31364
260.074
-1.77122
13.3895
55.7291
55.8183
-8.81584
-15.8478
55.9745
-2.25216
21.9441
12.3804
-8.02131
6.25069
-1.21271
-5.94757
20.4885
234.614
-4.9113
55.7104
-4.71914
3.48995
35.9473
-0.933874
-12.9784
4.40726
8.0824
16.1239
36.3067
-3.82948
-2.04754
14.8358
-27.4514
-6.00636
28.6815
1.00216
17.8931
13.5866
-0.502242
53.8195
20.9674
-43.0843
46.0479
17.4264
-15.5362
8.15157
23.0969
8.46316
107.612
357.151
30.5827
16.9418
14.225
-8.64128
33.0676
193.414
61.9726
-0.334504
8.42087
-10.7527
-31.1187
48.2006
18.2826
15.5885
82.0097
260.411
-15.5245
19.1813
-14.4549
158.201
19.3731
22.0909
-2.59383
-24.5306
27.6171
21.5512
285.191
9.76993
-10.0621
117.672
13.7001
-13.2172
-9.28573
-38.0358
-11.7672
-14.277
-9.45143
165.86
14.4375
51.651
-48.9075
-4.52426
10.4758
47.6127
-20.1132
6.48923
57.6007
25.0819
-11.8421
-26.5385
24.2777
-3.05306
-5.71891
53.1052
16.621
39.8717
12.2843
430.218
14.8357
55.556
36.0514
-5.08885
32.5812
-11.6269
30.0669
8.01622
11.4434
22.9008
-13.427
-10.0572
27.8353
32.4708
42.0403
37.2552
21.5178
27.8528
36.5474
-26.9207
-7.3562
-3.24348
23.1479
53.06
47.9831
9.21357
7.1121
5.7077
49.2963
-4.62004
32.8856
31.5984
8.86809
12.59
139.034
0.0191894
32.9294
103.633
-19.2844
188.062
13.7265
29.0779
49.5162
1.70345
38.5602
0.59764
33.8084
25.4694
18.0751
-46.8133
5.51944
17.2521
36.2057
7.62472
12.784
0.924609
41.7212
56.9624
-8.02138
-16.2706
14.9081
14.6031
-54.8799
9.81095
-27.5734
-25.4578
-14.3601
5.2243
-40.0751
-24.5306
-4.68577
28.8783
-6.314
16.4724
2.40542
-0.592632
-3.16654
-31.9579
52.5585
-6.14498
145.859
49.4412
1.79296
6.58463
21.5571
5.06721
43.771
9.42693
163.842
-22.8982
-14.1389
25.4141
-8.88883
-5.80397
19.8386
-2.64267
-42.189
-32.0351
-36.0428
277.292
39.797
39.1374
-10.9051
15.628
9.12837
-8.53001
-4.0538
8.18771
22.068
1.97691
9.4902
15.7728
-12.8474
8.87748
-34.1369
24.1479
58.6505
27.2558
-9.61778
10.8663
10.6997
34.8692
-9.89538
-10.6159
13.3687
-27.4496
5.496
-1.16317
-2.38562
18.4825
9.71039
-6.55607
541.745
2.37872
17.5257
49.3119
1.1314
-9.98267
11.9438
37.3078
252.842
-4.96263
5.23803
-7.41076
39.9259
-28.9829
62.8707
51.0679
46.5909
-18.029
-13.6207
125.034
77.1894
1.89326
9.93016
-2.41778
13.7265
15.783
22.3182
14.1973
97.5267
8.70477
46.89
-5.72495
26.8354
-7.01477
-18.9224
1.09794
-27.0055
8.41075
-22.6648
5.1867
-0.0699985
114.76
9.70966
-16.2311
17.7185
-15.2345
-8.53001
-11.5501
-10.5529
46.4309
-3.64529
48.8456
0.780235
185.804
16.3737
235.729
140.34
176.717
-27.0922
-21.0318
249.003
-19.1188
156.877
-4.27318
-27.8608
17.528
-5.94757
9.24413
13.8294
21.9772
8.39933
16.6084
-40.8894
2.81426
21.805
56.8811
54.9341
29.2424
12.945
-18.8974
40.015
12.7343
7.58177
-10.6738
-15.8644
22.9569
39.0947
-16.155
6.99402
-1.52139
-11.2252
15.5524
-23.0325
25.0182
-8.76225
13.9089
149.755
2.9529
23.0864
33.8084
-4.5157
34.4622
-11.3472
-3.36267
9.49879
10.9099
-0.949457
-20.123
-25.4965
3.29004
38.0773
18.2915
-11.3288
38.9659
-26.7689
36.0479
-31.3215
8.27536
351.083
12.7206
-8.21602
-5.78998
16.3727
-2.8117
38.5326
-7.01477
-24.5446
57.3199
2.97953
42.1439
39.1794
-24.7984
14.7745
0.33933
-19.9792
7.2543
-19.7744
10.9387
23.1802
303.178
-9.26749
-24.243
-12.3382
-1.603
-17.3594
5.21852
44.7627
2.8929
16.4495
-11.4918
-6.00029
1.32935
4.88415
-6.14725
-14.364
0.250205
8.15762
31.5338
57.9699
7.85204
-1.16317
27.5994
14.0215
27.8528
11.5845
59.0362
-4.43196
-29.845
-3.24348
-6.83714
0.586137
3.00547
-36.2196
-16.9479
84.1595
99.1687
40.8453
16.9521
21.1853
6.62436
64.7447
103.542
28.8226
-30.4873
31.3307
35.9599
35.6264
51.6701
28.6708
16.3229
13.7738
11.8525
25.3298
49.5162
11.0738
265.322
54.4232
34.8397
0.0383711
41.1267
75.3481
84.9314
12.784
-32.8086
-10.504
85.6819
5.16411
16.4174
-31.9435
12.729
1.3421
45.4182
-3.2105
-4.8431
18.3428
-11.9642
-7.66404
48.2318
6.55863
64.4855
101.533
24.7625
-6.314
25.8428
124.22
-19.3333
49.3073
22.5734
-6.17663
-23.0116
29.6666
21.3302
11.1633
30.9475
18.1857
26.9044
0.0565994
23.2866
-41.6388
25.2165
4.43602
37.4263
35.1773
91.4204
27.7698
2.50312
16.7961
-15.5921
4.53314
5.9591
-22.0698
22.5993
-6.59904
11.9826
-38.5081
0.506401
-11.0596
15.6833
5.82306
17.3782
60.4342
-38.0429
-27.2843
-27.0159
-13.5853
8.0543
-12.0205
-15.7611
-19.7002
14.8166
-6.05769
24.2929
51.0414
35.3892
97.2095
27.8053
-19.9233
46.4309
22.5916
-7.3764
6.40243
-27.8399
10.8407
87.8662
6.17669
-0.855229
8.99223
-17.4113
20.0897
32.4876
95.8276
25.0242
110.245
44.8514
52.8296
29.4735
22.2306
-12.7784
-25.0467
-42.9635
28.6156
30.6442
76.094
44.3653
51.2992
31.6856
36.2668
59.586
35.6928
13.689
8.49843
51.6263
9.83849
24.1021
15.7042
-19.2429
23.8344
37.834
-11.2252
29.1813
30.5449
-8.03997
-18.0854
262.977
62.6346
46.681
51.1974
35.6825
34.4622
98.6599
-22.4504
-30.0878
47.2371
23.0873
183.324
30.9097
28.6027
-4.88181
-26.762
10.7952
-7.58069
3.35868
-2.40604
-5.08456
40.1345
31.0363
6.10369
-26.4187
803.198
-0.768604
29.8091
286.297
16.7966
0.441634
42.8855
120.576
23.3407
-5.86416
51.4401
8.18771
52.0531
-11.1245
15.7728
-45.3813
93.4884
-21.47
-47.2687
-7.74372
16.4885
-9.91504
23.6248
-26.762
11.8729
13.3687
1.74787
34.089
-19.9038
274.976
8.39933
33.475
-14.6525
25.3031
4.93837
-8.86568
-15.6049
4.44758
-15.0739
11.0709
44.8208
73.7481
-16.7811
12.2709
56.6901
-31.1475
14.4903
19.0933
-20.5955
44.1738
21.1746
-23.0325
-14.3372
15.6006
10.3372
19.5311
18.57
-4.54336
24.4381
-8.26383
77.5658
-6.28776
-22.4504
-18.8434
-20.2293
19.3391
-14.0679
-16.3749
15.7329
-2.39919
5.28113
-14.1399
34.2808
-12.7134
18.2442
3.34873
24.2049
55.9174
9.90947
9.5876
0.769254
59.9695
-5.79193
29.3811
18.2032
28.6539
-7.90194
4.09253
-6.65799
16.0142
28.5252
51.2184
48.5042
30.841
20.6201
92.2113
10.9749
21.4125
-24.7722
8.34989
12.2956
21.0962
-0.181775
-6.39832
-10.1389
0.914481
104.772
-22.9243
33.6632
-8.9287
27.893
22.8281
-42.468
-39.5974
229.476
-37.787
-25.5455
-9.7911
11.3472
-12.3382
-5.35113
-0.492851
0.55449
10.3892
7.24881
12.7404
1.32935
44.4525
148.68
-22.2386
266.779
12.6069
29.0141
25.9787
-33.3931
12.1846
12.4346
24.8675
66.2514
72.3459
-15.6049
49.4252
3.66678
398.066
313.749
253.552
205.296
46.4852
0.0651289
61.9336
37.0124
55.0242
27.8856
-5.18741
90.3638
25.6526
-12.1622
43.2368
59.5929
34.1265
16.5376
60
33.5866
-6.72984
52.6157
187.067
41.3989
209.687
32.1306
-10.269
13.9527
35.0557
40.8909
29.1765
17.4691
-7.50869
20.1694
2.28598
25.8959
-32.8806
41.777
6.02726
35.1108
10.0028
107.976
-7.66404
21.9949
2.64137
27.2882
-12.637
10.4683
-38.2499
12.9425
-10.8028
164.7
34.0725
21.4666
-9.6123
-21.6485
-4.0538
56.9134
35.1865
209.998
2.6543
5.89327
250.632
42.6998
14.7776
-5.06771
2.8929
-28.5281
61.5967
-7.87436
-15.5372
-0.52505
-9.6957
14.8663
17.5775
10.3105
12.4346
15.1326
-1.21494
23.0749
-10.113
-6.23453
3.66678
39.1986
21.2743
5.23803
1.95957
88.6517
-10.2422
233.411
52.942
395.167
30.6967
-9.87257
347.055
-13.0993
14.1888
23.0486
26.845
27.0274
12.9479
21.6936
28.7086
71.2898
-2.64164
2.60312
-2.53963
-7.45789
132.956
-8.98487
41.8279
12.169
45.4693
-6.75588
-6.08029
11.8404
23.9137
22.0993
8.83836
24.8035
15.5302
96.3565
-2.27196
430.315
14.8247
201.905
-16.0993
-1.54097
28.5106
14.3007
25.8428
6.15355
5.02957
11.826
15.0771
-9.92476
51.9511
16.5481
109.411
50.5187
15.9349
14.4375
-1.81747
38.2791
2740.57
-12.126
12.6885
1.46526
72.2108
12.7772
9.99939
59.1473
6.10369
22.307
1.10546
0.914481
12.9425
-71.65
33.6632
19.1823
102.051
-48.9677
-32.8929
-15.2982
-23.6714
18.3199
172.517
-31.7393
135.713
-18.4696
33.2403
-54.5628
-16.3121
-17.7218
-7.91334
9.12288
31.481
-4.29285
21.7507
-6.14725
-12.49
9.62054
-3.08678
40.9041
20.4885
9.7261
15.7034
55.7104
10.2734
37.2231
-16.5265
104.014
-8.18009
8.00092
0.659129
300.437
19.8721
-21.2271
15.692
-7.57761
44.8041
16.7098
-34.9477
10.8602
22.5743
-10.6738
-25.2348
31.0115
26.7051
29.7243
26.9486
-30.4873
13.4711
-22.4696
176.722
-0.54371
-1.21876
23.0969
-6.52937
17.6571
16.696
17.9454
94.3009
1.94931
2.98056
-10.5153
53.6824
1.91244
17.2521
34.3317
11.3729
44.6431
-7.00456
75.703
29.4599
28.707
3.66371
23.9734
-19.2726
9.81095
-47.9466
170.142
-43.8233
224.72
32.9104
19.2222
-3.92991
-17.6427
-0.768604
-6.58178
24.1869
-17.3021
228.566
-5.18056
-9.031
-27.4755
-0.241965
-6.65595
180.602
-18.6208
13.8987
-14.7215
3.25528
16.6517
15.547
-6.47743
-39.7725
-7.87436
18.2156
-6.86777
3.99834
10.0317
-2.19943
33.607
-1.16317
35.0957
-2.84507
4.08819
25.5531
-16.7265
24.8675
-4.96307
56.8081
-34.4759
-2.4864
-11.3257
42.93
12.9617
-18.0811
10.8602
7.58177
-23.7923
-23.3607
37.2206
6.99402
37.834
27.3072
32.4189
-17.4103
30.6404
21.4052
284.933
34.8397
-1.14501
-10.0359
-14.9542
-11.3472
22.8743
124.287
50.7282
24.0284
-15.942
19.2324
5.09708
-37.9394
30.581
29.5359
-48.8101
1.48461
6.96429
21.0553
9.90796
-44.1985
298.609
7.09837
-11.9642
181.617
8.43269
6.3895
-1.54097
21.0143
-13.8103
8.97617
2.40542
16.274
75.5442
61.9288
-34.256
-1.95517
38.4237
8.81534
41.897
-5.5656
8.29405
10.835
-8.83274
-14.3046
-12.126
52.4189
40.7995
12.7097
-13.9962
16.5254
39.9844
-45.3569
-9.96989
15.3294
-14.5735
9.48082
-0.455588
47.5898
45.484
56.4549
109.03
217.576
34.424
28.6226
-14.833
-8.05787
-27.2843
-12.7841
64.8134
-24.8297
2.4321
-2.3005
18.6385
27.5141
-23.4254
6.04745
51.0504
-2.55445
18.0604
-10.7629
-39.5372
-4.52426
16.098
-21.5743
42.9275
-17.3021
29.9151
-20.1731
35.3892
11.5837
-27.4755
-8.51845
-24.6048
8.33658
-31.1677
8.94956
-14.8897
30.1049
111.35
45.2487
3.25528
-19.1443
-5.83713
-61.2897
32.878
-24.7799
-13.3659
-2.25216
14.4478
10.5064
-4.27318
-27.4825
-22.2386
-10.8886
-10.5335
46.3401
157.163
-29.645
25.5531
88.2212
2.37872
-14.3334
23.0749
166.986
90.2799
63.4807
43.9592
28.8745
169.446
31.5817
39.9083
16.0151
16.5001
11.3095
29.1375
36.0754
69.0797
20.9674
30.0042
42.2998
14.4488
216.173
17.4747
47.8185
49.5162
45.5752
71.2898
53.5803
143.638
52.5122
9.26758
45.363
53.0723
60.0986
12.784
214.568
37.973
9.17368
49.1376
21.0937
80.2438
13.6063
-10.3918
47.3992
4.1532
55.7256
72.6892
-33.8911
25.9323
4.28727
-1.65679
28.8802
58.5392
48.7251
29.8153
49.9959
40.692
-1.62883
-8.82746
7.84067
1.51863
193.867
-8.34869
26.6195
-12.7042
21.2333
44.7561
110.114
-4.86694
47.0201
23.2499
6.12373
49.5928
-17.362
90.6742
16.2689
22.1873
28.0258
6.31727
-3.84485
15.6239
16.621
118.582
-0.665965
34.1774
4.28148
32.5487
45.1766
21.0267
-15.3011
10.5576
27.8353
54.9596
68.2772
-31.1482
-8.00781
25.2659
-18.4006
19.6809
4.93837
-35.4672
315.502
13.7046
-6.36486
26.9364
-16.9479
37.3078
18.3565
1.95957
-1.30352
30.9872
46.0041
32.3273
67.2057
17.5782
237.504
65.0639
54.7006
0.559826
12.5748
23.1441
-1.26599
6.58909
55.1384
-9.54094
28.1494
-13.2212
21.2132
41.3579
5.28769
26.7286
-30.5102
5.16411
36.2032
16.4174
59.5807
-43.6355
13.5591
0.63245
14.5946
1.70629
14.4986
433.846
6.3895
17.1997
11.644
-6.01636
3.1555
-6.91467
-7.59502
-14.9079
-23.0116
-7.81473
13.834
-15.0736
113.111
-1.81747
13.9163
-51.0091
72.2658
45.4591
-45.1594
-40.1315
-17.3021
-18.299
160.952
-1.23857
-17.8888
-13.4241
73.78
17.9065
106.005
3.08217
4.19231
-40.6961
17.5887
1.49152
52.5557
15.6821
0.558937
28.5033
21.0267
-4.05667
-28.7978
-2.14974
49.5366
40.6482
14.7664
36.0327
52.2157
-29.645
27.4272
-24.2228
-31.3545
-4.96307
23.0749
-10.113
-39.9677
56.9214
-37.5627
59.7966
11.0876
-33.6477
8.06681
-40.2273
31.0115
54.8161
-19.2429
155.019
75.3153
39.3746
26.7968
-11.7881
2.52937
10.3372
-3.91874
255.952
56.8196
3.82338
34.8397
32.5882
4.95663
-31.8208
1.77131
-23.9774
11.8429
-7.83077
-19.6901
-18.249
-40.4891
-23.0139
-0.45809
19.3366
23.9137
-26.3213
85.8176
1.3421
-21.9512
14.5946
602.512
0.767302
17.1997
-20.2151
25.5451
-7.89042
0.531354
33.1406
21.666
-20.7965
36.5217
57.9201
8.93483
5.5522
-16.425
15.3319
-16.2311
-40.3776
-20.8567
-10.5529
20.194
-9.25046
26.508
20.1219
-22.8925
9.1554
229.191
-23.344
-32.2762
46.4736
5.07748
-2.61211
-49.9713
-29.7349
21.2761
42.7782
14.8663
125.918
8.85878
4.6512
31.6009
34.6734
12.4346
21.1194
17.5257
-3.162
18.1283
6.32165
-22.5701
5.44872
-16.207
-22.873
19.3112
-34.6051
91.9187
52.005
10.0466
3.52273
9.77893
25.6526
2.83029
20.748
14.6153
2.26739
20.333
78.3818
50.6296
12.9719
66.3587
32.0009
37.1419
55.3602
0.169464
24.1549
43.375
-8.39493
67.1278
46.0431
-40.6269
-1.88649
12.9218
7.97521
168.325
7.98412
-2.89552
21.1623
-1.469
40.733
-7.89566
-24.5208
29.6805
6.16133
7.71354
10.1396
9.36973
31.6894
20.0108
-13.6559
114.861
-16.5222
31.5037
47.6899
34.1474
51.2184
38.3373
-11.219
-18.7353
6.00424
117.797
158.415
11.1052
22.4054
0.687887
-32.7408
20.5597
12.6885
-0.408805
-8.37401
5.28096
-4.99314
157.351
25.8577
16.267
56.07
8.7702
-6.14024
36.6548
0.481445
-5.66201
-0.0897173
7.06563
38.6512
186.804
-3.56338
25.0536
45.1784
17.3782
-20.4552
30.4492
-17.4282
57.0487
100.733
35.1808
16.7644
38.7585
72.2658
39.8369
100.24
18.5647
-34.1687
35.5373
39.1374
64.0576
11.8799
25.2147
-15.2345
-1.03375
22.1831
-25.5455
57.6753
41.3323
33.8531
17.6468
58.3671
55.7291
-2.27775
14.1373
35.3598
61.4661
87.5364
239.142
48.2007
15.621
43.3537
57.7707
31.7329
62.2
70.0513
102.562
47.7547
11.2476
-7.24306
-10.1673
33.4553
37.1304
28.3054
31.6215
27.0926
6.38576
36.3875
16.5891
56.7749
0.0651289
12.6496
26.9132
6.33382
8.86809
125.034
41.2486
64.7886
49.2855
8.82662
19.396
30.952
53.2643
33.5626
201.604
156.145
88.1563
46.0841
30.7141
370.4
26.1342
37.8668
20.2802
8.42087
17.3583
15.7329
54.9439
59.5209
-5.70662
3.21616
45.4182
11.782
8.27536
49.3582
62.8954
7.31449
77.9422
30.8995
63.5423
80.3668
77.176
2.50956
36.4591
212.61
2.56551
52.0531
7.59911
-1.7542
8.2765
48.9968
78.2179
12.7148
89.7402
84.8875
4.76697
8.95326
27.8635
63.3402
31.3144
51.7358
40.7044
34.3617
32.1093
23.1502
54.0225
37.3551
52.8296
34.4441
57.125
37.2231
60.1102
43.6082
64.3774
71.8007
34.4326
256.666
44.8041
27.9542
30.6446
21.1676
32.8817
27.7445
20.6799
37.5708
55.7531
11.9207
-17.092
-10.8096
7.90486
36.897
-10.2882
13.2518
166.415
6.01552
57.8143
-23.396
15.783
1.70345
38.5602
11.842
16.9418
19.4697
-41.1911
-3.85089
6.00766
-18.1422
15.121
-0.334504
-10.3198
-55.4816
1.34895
-11.7025
24.9588
-6.01165
-32.3911
204.714
-21.9512
-38.8739
13.0959
4.50919
0.867035
46.3563
28.83
27.5133
20.3132
333.499
-23.6678
20.518
-19.9834
1.4533
-35.5044
-18.6208
-14.2123
511.891
-21.1076
-39.7591
46.6367
-20.0602
-7.91334
16.4885
3.01009
-8.02131
9.99882
-48.4755
-53.6866
84.0076
14.8663
32.2149
-41.4556
22.9143
-3.7821
13.7973
5.02523
24.366
129.564
-17.6636
40.9515
35.2564
39.5498
-1.54937
29.7475
392.535
91.6725
13.778
22.1046
11.3299
51.1703
44.1057
252.151
163.512
50.3391
36.9791
119.412
35.9599
-3.72894
61.0404
64.2781
51.9301
416.698
36.2153
44.0704
72.005
209.725
62.923
69.9381
50.675
19.8472
56.951
376.022
151.838
5.51944
56.6074
54.9464
13.2469
-7.83077
25.2875
31.334
3.29004
4.3441
40.7803
-13.2029
52.0844
40.6975
-3.2105
34.3656
211.372
8.65057
59.8023
51.9799
36.5437
34.1328
11.7873
-17.2723
11.5888
436.302
-14.1543
31.0067
20.9973
0.414254
-5.00363
46.6301
9.39573
104.953
137.189
5.35267
-3.22046
44.8942
-22.8882
31.61
25.2449
21.143
11.3037
14.6846
26.1665
-4.34769
25.1479
5.9591
-0.455588
-8.47311
-17.8933
11.7508
17.0995
34.7844
-28.8871
1.10546
67.2904
7.06077
28.041
19.1823
41.0114
-5.28287
15.628
-28.353
-27.2707
-22.7945
-46.1602
35.1865
1.97691
76.9566
4.0192
25.7441
1.65914
-51.0169
-11.4918
-4.12623
-9.91504
173.55
-30.5101
-51.8454
-24.1127
-10.583
4.1039
8.20716
-26.7485
-34.7042
9.11215
8.43646
29.3012
-18.236
-14.3334
-11.9871
-8.1086
61.6707
-25.5774
204.359
26.8075
-6.4941
175.315
28.5791
18.4799
-32.3614
329.307
-31.5064
396.384
18.874
12.7413
54.0662
3.41918
20.6446
11.0978
450.542
49.8046
50.675
62.9507
42.438
16.905
22.386
28.4965
66.1908
58.2245
10.9099
28.6027
13.8588
23.8377
93.2452
30.581
59.1473
51.0813
11.0626
160.394
49.8312
53.3883
453.348
153.238
45.4192
8.77263
9.06879
-0.0851504
-25.5419
-24.4596
-1.2427
43.6198
4.78801
4.80503
12.9617
-8.83698
43.8256
5.23966
18.8225
13.6384
38.1709
470.95
33.9322
123.163
4.40949
10.919
36.4181
147.47
37.2552
74.9287
48.7289
217.645
8.57336
170.262
18.3898
-14.7982
30.3098
-2.11165
38.337
15.7728
-32.1366
16.0151
-13.0533
26.3264
40.0317
-9.59574
7.93106
28.5196
48.1414
-12.1622
16.9999
38.9782
327.68
44.6486
7.52613
39.2088
24.5047
14.6531
45.9899
47.0211
26.0289
-2.53963
-24.3245
352.222
-16.4811
6.22067
181.913
4.67274
7.98797
26.9773
8.09223
-7.01477
111.675
59.7941
-28.5465
-14.5509
24.1448
-6.86077
0.851883
7.2543
-4.78188
-2.17973
-12.427
20.194
-9.26749
-24.243
7.76733
12.7148
24.1479
2.42856
72.2334
-7.91334
22.2413
18.3626
6.95155
12.3804
8.84528
4.37662
-7.24606
13.7798
110.245
33.607
37.8371
-23.652
40.9713
0.340061
18.8807
8.00092
4.33427
-11.9871
21.8765
34.4326
-1.95541
157.248
202.242
2.53364
31.475
22.5743
54.9185
14.1206
72.241
47.3198
316.456
-4.91057
49.0784
166.811
106.018
53.0337
-0.54371
19.396
122.422
15.9594
27.9404
98.5303
21.2124
54.4232
10.4768
60.6992
29.3195
-29.9467
26.1342
-8.98487
53.0723
146.306
9.03583
6.54681
9.86203
4.48852
96.9933
12.6693
-16.951
40.84
-19.2726
17.4042
-21.7097
2.50652
12.7206
14.1697
7.97776
44.7958
-8.45585
61.6682
0.441634
22.2708
23.1243
-8.53001
-34.0389
42.6828
30.0879
-11.1245
0.780235
30.2561
7.00341
16.4629
15.547
-19.5959
-21.0318
16.6191
187.029
63.1735
14.2545
1.34902
101.828
-27.8608
-16.2052
14.6672
5.496
17.2224
-19.9038
5.11065
-12.2154
35.3491
86.5471
34.6734
37.6214
36.1119
53.133
66.1785
27.4987
-9.45168
147.878
12.9617
-0.384164
-20.5292
-21.4866
42.2559
43.8151
42.5751
7.84894
0.0191894
31.0554
-6.16591
36.5742
18.57
31.9344
27.3434
21.3438
347.911
18.6379
54.7334
-1.74561
7.16176
32.3508
96.9933
-11.3288
31.4697
8.83836
45.4182
-5.08456
14.1697
-3.26664
-15.7687
19.8461
-2.83365
31.6831
-13.554
48.6557
-18.299
0.33933
-21.6369
-6.80482
22.068
-9.09926
7.00341
-19.1443
-21.9343
-4.60336
10.9969
12.7404
5.07748
14.2545
0.661356
31.5338
35.4811
34.089
47.5626
93.1918
14.0215
69.0823
13.2585
49.3119
8.62767
1.26173
47.5511
33.5597
33.5764
-36.8218
3.36397
7.58177
38.0519
-12.1163
55.3744
32.3273
78.45
10.082
-24.8651
35.9599
1.89326
2.94439
8.05609
-21.1584
10.0256
25.3298
140.384
49.8046
15.5902
47.9581
21.3438
169.874
243.667
3.64538
0.385458
47.4501
24.4913
2.79868
15.4842
16.3415
8.91224
149.476
1.78964
63.3288
3.21616
51.0404
118.604
4.52723
68.0988
14.5946
-21.3345
-3.91591
25.743
2.81049
56.5551
30.3847
-2.26823
38.0127
33.1406
231.092
-7.59502
35.6919
16.3122
595.43
164.599
30.7006
315.806
15.9349
51.9189
22.5454
60.7679
18.3313
43.9571
26.9248
48.2958
5.21339
14.9221
38.7558
28.896
-14.5735
-7.38578
-2.32965
-38.4582
7.41747
6.36038
-23.5155
-5.1158
17.0995
22.823
-9.18558
28.3119
36.1189
0.1595
-17.4282
17.6933
-14.6582
36.7024
-29.427
23.9364
52.3717
159.777
7.31449
-0.776127
17.9721
16.6906
-7.93176
28.041
0.441634
11.5837
2.50956
15.8444
-20.8567
-12.2781
-27.4195
40.8087
-11.1416
16.9865
33.2403
-17.2703
-2.08899
-19.5959
16.6191
16.4885
-36.1323
-53.7194
-10.9942
-3.08678
26.1107
118.422
26.9478
-0.511549
17.7697
16.6084
-14.6525
252.315
-33.5931
6.12685
19.3998
368.448
5.54085
16.4824
35.6928
23.0593
-25.2348
9.1096
21.3264
8.8419
22.8415
-58.0769
6.69252
36.1671
10.7007
-16.2113
13.7265
25.3298
10.1608
12.9479
12.3232
17.4642
56.2972
4.85463
6.35125
28.7095
13.2469
-17.2011
2.79868
30.4768
-21.7484
-32.3842
7.03817
20.5303
10.8549
-0.53197
32.2997
-12.3394
15.625
5.2243
-34.4529
-7.66404
145.683
6.67344
22.307
1.09794
8.60173
15.907
-17.3021
33.6632
28.5526
-14.6532
-19.9792
-51.622
-45.2196
-4.78188
-16.1751
0.119867
10.1506
9.6414
63.2254
48.5108
-1.31958
-2.7293
-6.03927
18.4932
50.2217
5.07748
34.8692
76.3117
-3.11964
-24.1127
-19.9534
-19.066
12.9923
26.5927
-3.03723
0.903063
24.1047
5.96226
15.1326
-16.3619
23.1479
53.06
256.004
-4.36047
45.677
1.79272
35.4338
31.475
34.7354
-17.7142
174.756
37.2206
-3.03651
23.8606
-15.521
5.97488
14.1888
-6.93644
-19.9594
64.3263
64.6851
72.005
16.696
-4.54336
-5.54696
-17.6342
-20.5764
-24.4656
9.75579
39.9539
9.86203
-3.00775
5.09708
14.5344
8.09223
46.4025
-54.4323
112.885
0.537634
-21.7097
45.61
16.4687
-13.8382
-18.9084
21.9949
25.2993
-6.72896
7.82936
24.7625
-17.5584
16.4724
9.90168
47.4333
-7.41166
501.695
-6.14498
1.5556
31.778
2.8365
31.0363
-3.26664
-45.1594
-19.5093
-9.5463
37.0458
13.0485
33.5152
22.8281
-10.3925
1885.07
-4.0538
-6.80482
-28.0081
9.4902
23.269
5.89327
44.4847
-15.3962
37.2664
15.547
-24.7799
-33.9806
-22.8669
8.82562
229.772
6.97121
32.5205
27.9848
19.0964
13.8294
-17.3781
15.8956
122.754
8.68651
-7.3562
17.3713
77.4958
75.5488
-39.9677
41.9289
39.274
67.2929
20.458
-7.41076
-42.1014
38.5078
34.2013
39.0947
13.8301
20.1125
-31.8399
17.9369
40.6857
30.6404
34.3413
134.026
28.9015
20.4441
6.70103
24.9605
30.7141
-28.2137
49.1112
167.39
-11.1159
9.03583
29.0356
-19.2658
33.2751
0.595968
76.3875
-43.1879
-11.7764
24.8035
-6.95863
51.2322
37.0834
-17.5864
-24.5306
90.8916
8.26357
11.5775
7.89587
3.05633
1.47991
28.6423
-50.6985
-9.28573
68.786
5.09942
115.874
36.3228
26.1558
-10.282
-10.302
27.556
46.9083
19.5384
23.54
11.7259
-11.4262
-8.27239
156.653
-27.1965
-9.5463
35.5373
20.3967
22.8281
298.612
-9.6123
3.44247
65.1715
-22.3689
17.6468
-14.7215
-32.2628
1.65914
104.092
-0.417074
-3.99559
29.607
-9.91504
34.8692
14.6672
770.115
28.4668
-4.9113
44.0066
39.0972
-22.1487
4.68832
79.901
73.2286
122.319
17.5257
45.5637
-0.612335
32.5586
-0.0813484
18.5672
-15.1493
-14.333
50.2156
-20.5292
13.689
-2.74597
31.5984
73.8002
-0.528435
-5.60301
26.7968
-6.16591
186.188
-1.26599
10.3372
166.621
13.1937
8.60276
32.5882
23.6973
-1.8357
-37.5841
9.75579
13.7169
-13.453
-8.44572
22.9805
57.5709
1.41598
15.5885
-4.19731
190.765
-51.1318
-8.8327
-36.7022
6.25465
316.319
-10.0901
102.906
21.9949
-4.8549
58.4291
-16.467
4.9304
94.2347
21.8962
21.1963
-54.4467
3.1937
-19.2634
22.1703
34.4487
25.3253
0.942412
-0.55499
-4.95469
-26.1803
-19.9268
-21.4964
73.0336
25.807
-13.5273
29.1622
-1.39257
-3.92991
27.3349
2.97953
-15.9521
20.4388
-12.6768
-20.2754
-33.0977
-31.0072
16.6246
-2.90781
-7.80193
0.102845
-18.6208
0.271068
31.3663
-13.5221
-6.47743
-4.16521
22.2413
-24.9076
16.1285
-16.2381
238.257
86.8684
-0.325369
26.1107
-3.03723
81.9474
12.8603
-10.9043
98.6417
-29.845
-3.089
17.4527
151.057
1.26173
10.0698
13.0371
32.5187
52.0897
-20.5292
9.94088
-28.9829
124.715
4.21629
12.8577
17.5782
4.10081
-28.0918
19.811
47.4115
-33.0779
4.71503
27.0274
5.45159
32.938
24.4381
1.1065
0.729054
79.9193
31.8975
-13.2212
-31.4737
52.1353
29.1765
28.7135
74.9502
55.7767
32.271
7.97521
108.355
41.7173
-8.51772
51.1474
17.2717
18.5827
31.5545
45.5167
-4.85294
29.8153
20.0108
32.1044
-7.90194
-14.6481
35.2518
17.7049
10.392
43.2177
29.5295
-10.4891
17.0275
37.4588
41.9905
40.2224
-44.536
-24.0235
-29.3496
28.9629
-1.03375
42.7979
-24.243
30.7653
34.0043
12.6256
1.47038
20.3998
56.7765
-15.4096
7.24881
-2.25216
-0.544714
23.6248
51.9488
9.99882
5.8724
-27.4496
9.04496
34.089
2.58497
4.6512
31.6009
23.679
-1.73401
-29.4804
15.6517
19.3268
-32.4715
-18.0412
1.79272
50.4263
3.59137
26.8965
-0.384164
7.58177
148.622
-4.62004
141.023
217.131
-16.155
25.7347
21.9604
-10.8917
1.07032
-14.4327
-9.91404
2.52937
24.9709
10.3372
135.723
457.102
33.875
59.1083
26.4064
56.014
2.84947
-1.03979
20.0632
39.0168
109.761
26.8395
-24.3753
-60.1668
-14.5806
4.22708
25.8959
17.3545
-14.1399
36.1548
25.7405
-26.3949
14.6879
13.6576
36.3765
41.6726
69.3398
29.5295
-7.33536
11.4128
39.3328
32.6202
4.24967
30.8521
20.1193
111.289
21.8911
106.52
22.4036
24.2661
4.3795
14.7469
34.2495
49.7656
31.979
12.0246
13.3895
-15.4854
-52.8775
-36.9268
12.2632
18.4932
-19.1188
6.95155
29.247
35.0822
7.74647
-10.583
-2.19943
20.9705
2.58497
97.1933
-18.4006
-19.6745
21.805
468.657
-23.8582
0.659129
38.0675
-4.4908
-23.1011
25.0623
-3.92161
77.4963
84.4185
172.985
-34.6051
21.6412
-5.88293
-12.4068
5.11996
-11.7728
-3.39545
-35.5881
-12.0481
180.566
6.41266
106.651
9.51213
98.9861
38.4936
42.8955
0.975404
29.4335
110.231
7.48384
85.7617
-35.8039
-21.0728
11.8404
-21.0639
-15.077
104.558
-15.5245
-33.1956
-66.6873
2.50652
3.35023
6.7765
33.5654
43.1029
48.1218
36.9439
150.171
26.7798
29.5794
17.211
74.6072
8.33454
12.266
2.28832
101.818
18.5191
38.3373
-11.219
63.7236
20.9968
-13.388
30.9787
20.4755
97.368
3.34869
-16.1787
-62.7258
-0.0549808
5.19227
-6.49995
29.6438
42.2807
-3.26664
1.69229
-64.4944
-4.51674
-10.3299
-15.428
1.80407
-10.8028
9.15232
-5.28287
6.25769
-49.7479
-32.1011
-20.9204
-25.5455
22.068
-61.7243
-16.0864
18.2478
-21.0184
-35.8222
-20.0602
-45.8328
-18.9881
-8.23431
-24.8879
-42.8533
-25.5756
18.6145
43.4593
0.7109
44.466
-4.00631
-54.0079
-23.4227
-25.0467
159.8
-3.089
3.00547
-7.17157
192.791
43.8671
-11.5219
17.4195
373.962
27.7445
48.7908
7.58571
57.6272
76.576
8.20789
8.86809
54.7006
-1.85488
132.255
86.7669
42.5598
39.9635
75.9295
149.755
34.812
88.6787
46.0841
43.8326
63.0527
31.8975
45.106
-10.504
13.5974
40.8884
69.8283
43.9561
272.287
45.3826
16.4672
16.7087
16.562
112.046
-17.5864
60.9065
19.508
20.9478
28.5106
10.8502
-27.5796
-0.0987597
-11.1598
74.4399
118.782
-5.7033
-61.1767
-11.1878
-32.2685
-16.013
-8.83274
25.0507
40.3478
5.21339
-34.6109
12.7772
9.29986
13.9035
-1.53717
19.1597
18.8511
-10.3472
-13.1973
178.774
-36.634
24.8693
27.2882
-48.2442
3.56636
68.5718
15.907
24.1869
-4.18363
-5.6922
-8.9287
-5.84021
4.08746
-19.9792
-25.385
-26.4789
-12.2781
-11.5501
-4.93075
16.4458
-11.1416
-50.4799
12.0246
-12.8474
164.425
3.34445
-31.3046
-4.60336
9.12288
-37.8594
-9.91504
3.01009
0.62849
-22.2386
4.40949
9.04496
1.74787
26.5927
-21.7779
3.23658
-0.971003
59.7119
-18.4006
178.976
-17.5504
373.079
11.9035
36.1934
-6.23453
43.803
46.6782
-24.5196
-6.8367
-15.3767
-16.296
-27.1088
8.52274
13.5866
-9.63106
-54.8502
-4.27657
-31.8399
36.6776
-3.18831
0.655307
6.23027
14.0854
263.16
-2.04468
-11.6999
32.0276
-3.77068
6.38326
-8.86879
117.059
32.5781
13.4578
-1.23857
12.0963
9.12837
6.46252
3.44247
0.691447
35.7101
-5.50233
32.6394
20.8858
44.4847
-13.3334
24.9173
45.9964
-17.2837
31.1211
48.2007
146.806
50.85
242.416
31.7329
25.0738
44.466
48.4675
15.3326
70.2806
10.5606
-12.9784
47.5108
89.6043
-20.4204
37.806
2.72975
30.7486
-4.0256
24.9157
12.2669
87.7146
20.6799
7.58571
38.8865
8.17257
-15.2179
2.30886
0.408598
38.771
4.70435
61.9775
-23.9695
25.9552
20.2858
24.3927
16.72
-1.10764
18.8825
34.7455
15.162
35.3993
-23.3875
70.6629
35.2687
21.6802
8.09879
219.253
14.7959
24.7748
24.8418
68.9994
32.7117
47.3992
-20.2097
44.4812
7.09687
29.8271
91.5247
26.7761
0.217273
38.2506
29.9845
7.32653
81.855
33.1958
-14.7473
59.5644
9.71473
14.6371
-21.6505
10.392
-3.36553
4.16239
150.544
41.0079
17.7225
0.00537926
-5.24016
-26.5065
-18.8799
16.9808
-13.574
-31.1039
-14.8316
7.66469
-11.2669
13.8795
-42.602
12.1114
18.2453
-21.2124
-15.2941
-27.4159
-33.8299
-18.1093
17.3829
4.78801
147.894
201.733
-12.5851
72.706
-25.717
-12.5595
0.392319
-3.54914
117.541
38.1098
-7.24606
15.6539
46.5263
93.5771
46.3401
63.4601
2.21413
1.19024
-12.9784
15.6517
47.4378
56.9214
18.6593
44.8041
209.739
39.4409
41.8
23.491
26.7051
71.9261
-2.37631
10.716
39.7081
23.5591
30.5449
38.8117
195.558
30.5931
42.1964
90.7456
31.0639
176.76
45.7066
34.9417
0.0383711
44.8748
47.2371
73.687
70.88
131.676
6.36258
20.0896
-17.3247
15.5885
29.5359
-31.9435
14.4606
39.796
-10.7068
-2.96904
45.61
29.5872
450.93
44.4837
23.4252
40.1227
2.20717
17.2662
-23.1806
63.3241
-25.7056
1.77531
361.172
42.7851
51.3153
20.5336
-19.6523
51.651
2.35556
68.5643
34.8387
29.0255
11.0684
30.4267
89.7372
868.032
6.25769
38.3216
-4.0538
35.1865
33.836
86.3269
35.8783
-2.36692
29.5814
21.1692
29.568
-13.3659
18.3626
32.9951
35.0822
64.3467
30.2353
4.40949
10.919
35.963
-2.38562
45.8806
69.0823
4.08819
9.51039
51.2589
113.03
16.1239
3.1358
55.0474
665.212
26.0634
8.15583
35.2231
23.491
53.5003
30.4532
48.465
28.8226
1.37182
10.716
-43.0843
10.4407
28.6708
25.6932
-1.26599
188.374
38.2718
61.6736
43.1788
34.8397
44.312
-9.33196
37.3786
49.1112
81.1833
5.28769
36.5319
51.0915
10.7193
188.823
51.1958
205.698
428.772
37.9219
13.6561
17.6457
58.7285
-0.71976
-0.167779
50.1059
59.0325
92.5965
50.9329
21.0143
6.80446
-5.80397
29.2089
23.5943
17.7811
29.8091
-16.3651
27.104
-22.9842
11.9634
-4.04967
14.9074
13.0217
-9.67599
73.78
20.194
-24.26
-27.9911
0.780235
80.8559
36.9885
-49.1294
-2.08899
-20.0602
-39.6028
-6.00029
276.817
-23.0138
-42.475
-12.8683
-14.3312
95.4512
-23.652
-27.2079
-24.621
-18.4006
17.8068
-36.2911
24.5029
0.586137
116.386
0.324698
37.2437
60.7337
7.2188
-14.4397
14.141
37.1148
105.037
42.6346
56.8983
-15.2179
2.28266
65.008
22.6221
115.815
136.478
54.3778
26.8346
63.7935
8.60276
30.7141
33.0676
-24.3245
221.037
54.7334
23.0873
22.6173
513.16
0.924609
92.3209
53.8987
-15.077
10.7124
-8.8327
-31.08
98.0839
10.8465
-32.5789
-5.78998
15.929
-4.8549
-10.9113
0.399603
-32.5509
10.8502
28.6926
-24.4616
-9.89311
3.42967
23.2043
26.1558
4.69054
312.414
-5.5656
-32.2685
152.851
-18.2592
-41.4112
4.84607
-27.0055
-19.7002
22.3128
-21.0502
-1.94406
-20.1731
-10.9051
-21.8533
81.4367
-18.9826
50.2941
-53.6565
-67.3635
10.4272
16.7098
3.08217
11.6886
2.59617
-35.9898
0.0818042
8.0552
-10.8521
30.184
6.03418
4.93537
40.9538
25.9116
84.2068
49.0815
-14.2816
55.7104
34.6363
169.006
31.1753
30.1251
45.4822
73.7477
44.6267
-29.7907
15.3172
57.8585
4.60382
12.008
133.839
30.5379
2.8966
117.7
1.9392
66.6188
39.0947
32.5708
1.37182
40.701
35.9599
37.5005
57.2923
41.7893
86.8624
45.5857
14.0854
101.99
232.214
55.3602
24.5323
37.2733
50.8713
2.70834
16.315
-2.21263
109.761
-12.5159
-36.5567
17.3583
-25.4965
12.5933
-15.4506
-5.02623
-7.94544
-16.951
52.0844
-15.5245
21.0553
-10.7068
0.779097
12.7206
182.939
-9.53811
175.668
117.129
-8.60303
-24.0298
-21.4376
-10.7629
-45.7537
-10.1389
-40.315
-39.5314
-28.5465
37.923
224.67
-25.6014
-22.7308
88.7726
22.068
50.7026
-26.1171
12.0246
33.0672
31.4766
20.6965
52.9938
25.0524
77.3956
13.3175
17.2786
-13.427
47.513
97.3252
49.0815
100.036
269.354
36.5103
82.2007
13.4585
33.7363
71.4677
16.0696
10.9665
61.4933
7.69063
-2.11165
66.448
17.6302
19.5209
3.47067
15.5454
25.3854
31.9486
110.101
5.39679
9.80512
19.1493
81.8746
-15.9104
29.6079
-3.35481
-26.5187
-1.8442
-6.72984
-16.7248
-7.83566
60.9824
16.6586
110.841
6.5976
-19.7804
6.94469
27.3024
11.8469
11.232
5.17687
9.17368
-29.5061
3.40707
-45.999
116.74
49.1308
51.9774
5.2228
-41.3874
-0.304583
59.5722
14.2728
9.20255
53.854
24.8444
-5.80397
34.8311
16.098
227.676
97.2755
108.626
13.5601
34.0725
43.9554
20.3728
19.581
1.5684
-1.18262
67.0456
39.4582
18.8605
19.0117
46.3588
22.0851
31.6442
45.5321
35.3598
31.481
25.6922
-2.61211
-0.52505
2.50256
0.661356
188.955
56.0958
15.7034
95.0658
19.6437
55.9638
17.2067
49.6659
3.06431
43.2436
13.6231
36.2664
84.9191
31.1165
282.372
45.677
93.622
197.54
43.8838
-0.277464
-5.06933
-2.7256
5.25571
11.3095
7.02739
-20.8401
-22.054
33.2048
15.3452
24.382
47.922
18.197
68.0745
51.5667
42.0199
24.1922
68.5452
49.3234
29.2175
23.6973
9.4087
31.7564
15.378
17.4651
71.343
15.5951
35.5948
33.2879
63.3772
0.85261
96.125
22.8939
83.8366
-27.3319
68.0988
3.35023
8.65057
31.0363
-8.88883
29.2089
10.4758
-17.3021
13.0485
144.745
9.15232
36.2427
-2.11603
-10.4041
108.39
-8.67888
97.0307
16.9694
-5.50233
-24.0918
-6.11505
-6.02588
110.355
-12.0996
-47.2687
12.871
-6.00029
-26.7816
4.88415
31.3341
-29.7349
-14.3312
-0.325369
354.072
5.97797
-29.2742
-15.5041
-27.2079
12.8603
15.9327
-6.30602
-10.7397
-10.5853
19.3268
-6.36486
-11.8567
17.6302
38.2616
37.2039
28.6639
21.6373
30.0502
48.8152
35.1384
-24.5883
-3.31334
62.2528
12.2006
7.62955
42.7263
-25.8436
12.8367
10.9154
11.2743
31.7126
50.2604
237.145
42.8955
93.9748
2.84947
8.33054
14.441
22.1502
323.879
96.502
-0.52512
-4.20622
28.707
12.6693
-24.4473
52.0844
-30.517
107.262
-16.329
-34.8282
128.069
-6.34196
391.186
0.936427
15.7598
0.3331
4.14774
-19.4325
10.8502
183.066
53.0554
-16.9654
39.44
-6.14498
62.5597
-8.4079
29.4301
56.8895
18.7973
25.1606
8.96097
10.224
25.0507
8.48869
44.9226
-0.42993
-10.2481
-0.341241
24.9919
-13.1889
-7.87554
3.14858
-8.31909
-18.2592
-26.4187
-13.8946
-6.3908
-7.67224
-24.7984
-13.1885
161.611
9.70966
0.851883
-26.4789
-4.0538
290.059
16.9694
0.780235
58.3671
-20.8297
-20.0602
-52.8909
387.684
33.3551
-0.544714
19.8767
-10.9942
2.53542
-13.4438
-0.126195
0.355773
-21.7779
-15.5041
-2.84507
147.793
16.2696
7.49942
33.9864
57.2991
50.3219
83.9821
30.1794
-7.17157
52.2363
12.1001
71.9781
70.1207
39.0779
49.2786
59.1186
250.758
191.22
20.7042
5.15332
8.17257
53.1855
6.99402
-17.395
22.8415
59.1664
-15.5362
32.5144
68.4333
25.1533
50.675
58.8251
55.5564
11.2828
-16.4811
36.2057
61.0356
74.5173
65.3957
30.397
15.4715
27.7699
17.3545
6.47481
49.2733
-25.8319
38.859
18.3413
-9.52827
23.0279
-9.15306
10.1396
292.354
30.0993
-13.574
148.212
206.316
7.47371
-6.73521
-15.4879
-7.71428
-33.3939
-3.11264
0.851883
-26.4789
218.232
-1.18262
33.3124
24.4657
-44.8577
-23.5826
4.0192
18.2478
-25.6824
-15.8478
-15.4096
121.567
12.7404
-17.3916
-36.8528
-35.3571
-10.583
1.5487
251.481
-29.2742
-11.5026
-7.1562
25.3031
289.796
-7.3562
8.15539
28.6971
6.7536
-48.0662
-9.75449
15.078
-6.92572
57.8353
-27.3994
35.105
-3.18831
-39.8991
-8.71502
135.541
-2.78124
42.957
-1.10764
17.0084
142.09
49.738
26.4064
5.41422
-8.39493
-2.91385
-21.1663
1.06549
-6.89373
8.925
-20.8114
21.9637
8.91224
219.862
48.2765
3.66371
47.2923
23.0264
4.52723
81.2173
44.5797
12.3987
104.454
49.6621
49.0588
23.6711
8.02762
18.148
88.6627
46.0288
99.807
61.0681
64.8237
57.1365
39.2854
9.81196
37.2633
5.96153
32.711
-18.9826
10.2106
39.0497
-3.05669
42.6828
35.7101
-1.7542
-16.0864
312.476
-2.27775
258.406
21.1692
16.0114
-6.03927
89.5771
36.9366
51.2283
18.9909
32.5205
158.97
7.37007
45.6885
38.8438
47.7547
247.717
53.6641
7.63632
47.3563
41.8886
21.2009
21.7461
287.994
53.1733
16.7852
56.0485
71.0578
88.7407
57.7119
16.9521
23.491
47.3198
6.33382
14.4903
36.9529
35.9599
-20.5955
29.1813
38.0411
140.011
2.52937
36.2153
34.5237
18.57
38.079
17.9731
60.6992
53.6824
-20.5764
5.51944
56.8205
30.1135
1.53956
41.7212
28.8514
256.289
66.1883
27.6618
11.16
29.4531
66.0329
-3.2105
-16.0875
43.736
22.0909
8.65057
39.1876
46.3577
58.8633
35.9404
43.5031
-10.0621
31.465
-3.21678
68.048
9.27157
63.8029
35.0845
50.5187
25.3253
6.56461
-4.93431
23.4812
112.035
347.699
3.40689
66.6436
9.85183
177.855
12.3499
169.58
12.9425
8.3633
-21.1101
17.5856
16.2689
-26.5385
38.1127
30.5013
2.91394
-10.1875
49.1699
6.3443
5.23966
1.95587
5.37475
22.1107
55.6773
29.247
-1.21271
35.2819
16.7404
0.7109
18.2291
14.0215
-7.1562
25.3031
-21.2986
-24.2228
126.222
4.33427
21.7461
53.7356
6.32165
7.41492
67.3096
-30.857
69.8086
3.4874
-21.117
10.716
13.4711
-22.4696
25.4332
152.359
-0.54371
28.7663
26.845
47.8185
-10.4539
35.4366
29.1898
2.98056
246.232
21.8232
-11.206
-15.0953
32.2446
45.5761
20.7432
16.5321
-30.9345
-1.38236
-40.4891
449.251
87.623
11.8404
-4.19731
6.16978
51.9774
-9.76973
-13.2764
25.9323
56.7611
13.3357
38.2506
34.1763
37.4807
-22.6585
123.084
30.2303
13.6613
23.9572
19.0851
50.2444
70.1787
27.2586
17.2492
242.169
32.4777
27.0929
41.2348
13.5005
-13.388
39.4696
5.16666
-2.99287
22.6497
41.3979
31.8366
199.412
-14.1255
21.9934
28.83
247.075
-26.3221
-21.7937
-16.9633
-19.9834
-17.1122
54.8642
293.394
-4.5653
29.8283
-2.54003
51.044
-3.02603
16.4841
-16.3466
15.3848
9.56932
-3.33615
12.8099
3.0613
1.59839
11.8561
36.4181
12.8923
41.6549
17.1198
68.5435
20.3368
63.9126
-37.1566
40.9919
-16.0109
26.0634
91.6725
36.2668
14.6084
2.87623
259.648
52.942
191.866
23.8606
26.6455
27.5266
-36.5251
30.1183
3.60156
34.4996
116.334
23.5011
41.3989
2.60312
-10.0359
-28.0726
-13.2212
-23.9774
26.8354
-14.8641
-8.44572
22.9007
-3.26919
9.02927
22.9767
12.097
61.9584
10.1256
3.90904
28.0884
64.4793
37.9829
33.6632
66.034
32.4946
34.5851
-5.86416
13.9588
39.0497
28.8024
0.119867
60.7504
35.3923
36.6261
87.8337
14.4478
18.2156
19.3692
11.4946
11.9058
82.1335
168.54
20.0335
29.7589
305.898
26.203
-4.3451
46.8548
13.3717
9.51039
275.992
19.3998
2088.84
-0.612335
13.8179
-5.70355
31.7024
35.3298
-10.2219
20.2482
215.583
91.3604
60.6464
-5.84761
22.9236
58.5046
33.1488
0.0191894
-6.42594
-5.06237
10.7007
36.2626
650.909
6.58909
-9.54094
-2.6693
2.47171
46.9269
94.8098
-8.64128
8.70477
-22.4504
-48.8285
-10.8589
13.7169
-5.9567
-36.5567
0.491702
-49.8594
3.22301
61.3861
99.9215
-17.3158
-11.3288
-50.0622
2.65316
13.7509
-26.6348
-17.5864
-0.167779
1.38015
75.8991
-6.72896
17.1997
6.0218
141.737
-7.89042
8.02762
32.9104
21.0962
1.69229
-12.013
29.0255
11.0684
31.7891
-10.8028
26.0189
15.628
-62.0861
-21.6485
47.5431
57.6753
-22.3859
-54.2281
-4.84196
-15.4854
6.17669
-21.0318
-2.12152
6.95155
387.194
3.22308
95.8276
-22.615
-16.5108
20.1032
27.14
-5.88038
0.340061
1.19024
204.413
-6.83714
-6.91013
102.331
-20.6961
31.6856
1.71731
-9.75449
-24.2774
23.0593
-40.2273
27.2634
21.0829
10.9837
38.5326
-40.1315
61.0756
26.061
26.1669
-23.9212
37.8207
24.9984
-17.8888
3.50617
38.3216
-7.80193
-16.1751
42.6828
13.2213
-9.25046
17.6468
19.0117
31.3663
-11.6481
-28.3259
-25.6824
-23.344
-24.7799
1.49597
3.20342
-2.61211
-23.0138
6.25069
5.8724
60.6315
20.2894
131.058
440.761
8.20716
46.3401
21.5178
48.4675
6.56239
108.012
-1.36941
28.7701
4.87953
21.8765
26.9364
3.66678
9.19685
31.7024
-21.8292
28.1965
28.6815
10.3725
66.6188
6.09035
27.8503
-12.4068
-4.25037
-32.3876
-16.5139
6.69252
-4.29184
-31.2038
13.7265
15.9594
57.0124
-0.170611
4.82697
508.47
13.1937
58.8251
59.3046
-26.1986
-0.102755
-10.8589
83.0574
-5.49374
1.53956
19.6653
2.36577
-12.3781
-2.39919
-17.3247
4.3441
211.32
5.53778
35.2178
26.6775
-38.8178
23.1212
25.4141
9.85183
-15.1743
-30.7612
1.10546
21.5292
91.6533
-2.30956
16.7966
11.686
16.6486
-5.28287
-8.73484
-10.3925
-19.0463
-0.420768
11.3472
-33.6133
-3.47706
31.3663
-17.2703
-48.1712
6.64104
234.011
20.2366
-17.4113
-25.1009
137.057
10.0317
211.444
89.829
75.6735
119.429
3.48995
49.6659
-15.6764
-7.3562
26.7416
21.2739
11.9438
58.0147
27.9375
42.9468
521.65
53.9638
22.5743
26.7051
200.264
0.711626
-39.8576
340.552
8.56659
-17.4103
2.52937
10.3372
9.19972
21.6936
18.8159
89.1876
-16.1375
31.1936
11.2828
3.64538
-10.8589
45.5761
7.16176
0.924609
7.98797
-6.75588
10.7193
50.2103
51.0404
-14.2134
107.454
-19.4604
55.7281
43.4366
74.2708
272.271
27.5184
-13.2172
6.94184
-9.89311
60.6856
-16.9477
125.007
-4.95469
-2.95034
-4.15749
6.47583
51.651
13.6
-5.80397
-53.25
426.518
56.046
-11.6799
-3.81813
14.7745
-20.2754
-18.1052
-17.8888
14.7506
10.9387
-40.538
1.4533
-5.51935
-29.8652
66.3726
-5.35113
445.535
134.529
9.1554
-10.6899
-6.47743
-28.5281
-33.9806
22.1107
12.5737
16.1285
-4.27318
2.50256
-3.08678
-0.325369
-6.78536
-2.38562
19.6437
20.3565
0.340061
44.0437
-11.9282
-12.9784
4.40726
32.4453
16.1239
19.4401
-7.57761
14.8191
5.46544
11.904
-20.9989
-1.78856
11.8149
-13.9904
47.8781
22.9569
26.9486
6.96783
140.908
9.93016
3.20442
-6.84096
19.3487
8.46316
-2.95767
27.3158
-14.2635
14.327
-35.5689
-11.3472
-10.8589
47.4501
9.49879
-11.5789
182.709
-10.504
3.22301
16.4085
38.0773
-13.5676
-4.13759
-23.0208
6.06282
-23.8252
-16.0875
8.97243
18.2467
178.973
-10.4771
253.332
-0.691801
6.90363
-10.6628
-28.2098
-11.7988
-34.256
22.1703
-25.5214
20.5336
-42.1411
-46.1841
316.774
-25.4391
-26.6463
2.7277
193.566
21.3026
-14.0001
7.44128
3.3182
7.08746
49.777
-7.01477
-5.80397
-0.776127
-15.7611
14.0329
54.1719
-7.93176
1.80407
12.9005
-10.9051
-16.2311
13.0217
0.63137
10.9988
94.2196
27.2768
1.0569
22.332
169.874
32.3033
129.096
-27.5565
-8.35149
-24.7799
-6.00029
-15.7306
-26.762
-16.2381
-20.3645
8.15762
1.5487
77.1925
-38.6445
-11.7559
-12.2154
-4.00631
-18.4006
-14.0523
28.2511
-5.03606
-2.61673
-7.66974
292.198
384.843
1.4899
41.8
-15.8644
60.9966
51.0679
-13.3792
311.807
16.3644
3.2197
0.352678
26.2561
26.7968
-23.0325
24.9709
-19.6478
127.266
21.6936
54.9456
101.275
6.7287
19.4697
76.734
28.7095
5.75066
-0.949457
-18.0003
-6.08029
-6.9003
35.1581
-7.58069
248.861
12.5865
41.6701
28.6486
-19.8356
14.5946
-23.2086
0.936427
-1.54097
-3.21678
104.355
24.9445
-16.9654
82.5435
-19.2951
16.3438
-17.1851
-0.0811012
-8.4079
17.809
12.5635
-36.8138
1.93067
15.7903
32.7128
92.3668
25.0507
-10.252
24.3079
12.6885
-7.90507
10.3666
29.6438
49.777
4.22963
-9.55211
2.97201
-2.64267
184.573
46.6757
-36.0428
35.3892
11.5837
-6.64438
-18.9826
-17.9003
-19.0463
-14.3011
59.5493
7.59911
13.2383
21.395
7.00341
-13.5221
1963.81
13.673
-2.7293
7.24881
-4.12623
-2.41878
31.1211
18.2156
41.8579
-24.1127
66.2537
10.919
12.9923
90.3109
-29.2742
3.23658
2.77713
45.3176
244.819
5.76226
37.986
51.1859
31.1165
10.6321
90.6546
14.9112
46.6782
20.2306
69.911
83.4611
60.4383
82.1982
8.20789
-24.8651
376.159
-25.8842
-35.5881
6.69252
30.5449
18.197
8.15157
101.808
25.3298
21.4052
668.246
-8.77269
-11.1692
4.85463
13.8475
6.8307
-26.1986
95.4746
-2.82352
30.4768
-16.1262
-0.52512
-7.95435
0.595968
3.29896
-5.70662
17.3481
-35.789
-25.139
-30.7537
5.5522
-42.6619
-27.7717
56.8575
-17.8888
-7.73823
25.2032
-15.2982
8.18771
18.3199
-29.8652
43.8838
20.1219
-13.3334
60.5246
4.76697
-11.6615
-3.99559
-9.74843
-23.0335
16.3415
-9.12013
-1.21271
3.42276
29.8589
152.155
2.58497
1.36252
29.0141
22.2306
49.6659
18.0568
208.161
-4.96307
30.5712
827.595
49.9874
361.521
1.71731
-8.71076
29.6009
-1.78856
23.0593
-2.74597
25.3893
318.331
-6.78464
-2.4025
139.034
-22.4696
-0.803744
23.0486
-23.0325
6.27751
38.4482
38.2718
35.4366
17.9454
24.9605
63.7935
16.099
21.3438
-13.784
13.1568
82.3562
38.0798
43.232
24.0284
165.41
-6.75588
27.5859
104.499
-13.2029
275.098
6.96429
41.6701
-1.09497
4.38058
-0.397898
8.65057
21.9949
40.2918
39.6885
26.6365
-4.14229
2.40542
3.1555
32.4407
13.2031
5.09942
44.6591
11.9599
22.4077
47.7941
76.2817
-18.0732
67.523
49.5235
5.21284
8.34989
-6.95867
-4.93431
-66.474
48.2958
44.6363
28.74
51.651
-27.6295
-0.181775
100.431
-6.05769
20.5447
0.441634
37.2633
9.12837
3.44247
227.453
59.5493
90.058
-5.50233
-11.6481
37.2664
6.17669
12.7014
42.8561
27.7329
233.52
63.1932
-12.49
-12.4571
48.5995
54.7037
6.3331
35.3491
19.0807
19.6809
16.1828
121.954
21.1194
64.3044
10.6321
51.2992
24.2061
13.778
20.2306
3.83364
133.629
-13.9904
38.5078
14.7318
66.9641
33.2048
0.0191894
21.685
17.4264
-23.0325
2.52937
59.0629
36.3977
8.5751
9.96797
16.9418
27.3434
180.639
3.08257
-18.7023
5.51944
26.6224
15.591
16.9951
16.5321
4.67274
24.8546
-27.3706
46.3265
10.7863
8.09223
44.5284
23.9734
-13.6504
17.3072
161.707
0.779097
38.1138
16.4687
169.82
34.6696
4.51543
320.798
104.256
12.7243
212.301
-8.0889
51.1814
181.869
-17.421
50.077
42.7851
25.0784
18.6596
41.2861
30.7828
-14.4549
8.18415
53.4663
46.4217
-13.5273
17.8629
33.3919
32.4882
39.2849
-6.00147
36.3923
5.9591
2.29306
63.8287
7.04068
19.6379
48.6469
23.227
17.9178
-33.915
0.914481
35.4313
29.5496
-11.3144
20.3967
11.5837
-8.73484
12.0963
3.50617
13.9588
9.06467
-4.93075
67.0456
3.85098
13.3895
1.47038
32.4136
1.01884
-13.5355
97.204
286.354
57.358
129.939
-12.8683
23.1502
286.407
27.9848
4.45903
-4.25968
15.8956
5.36402
32.1992
-9.23027
17.3713
0.659129
8.62767
3.1358
-4.96263
44.5934
33.8187
2.87623
47.3198
27.8503
16.3644
31.3307
40.4257
38.0411
1.33036
13.7738
-11.2145
39.2088
-17.9742
0.141801
7.15687
38.4936
-3.47666
39.3938
46.5172
38.4059
30.4768
18.2155
41.8254
14.5434
29.9006
42.7141
20.0828
172.855
251.662
-31.08
23.1212
7.09837
-26.9567
2.64137
360.154
14.5984
11.7758
1.28143
36.6585
367.798
374.631
36.5217
42.9275
-32.2946
39.2854
-3.3065
69.1224
56.5613
-4.98671
-24.6048
7.1906
-3.05669
7.61613
42.0097
7.76733
33.2403
440.002
209.04
14.7451
10.8663
14.4478
70.4765
10.7193
24.6131
10.0317
24.2367
75.3184
8.20716
1.36252
77.7398
22.2306
9.71039
17.8068
214.834
32.3638
53.133
54.9341
32.9905
-4.36047
85.0324
24.2815
22.3153
23.1484
20.2306
348.662
47.4222
10.3725
17.8931
-10.7762
7.23553
252.47
55.4182
632.12
32.5144
2.84096
12.0349
16.696
59.1749
19.3383
41.3047
4.85463
6.35125
46.1861
2.92531
3.56636
-19.5168
20.4388
-9.80583
11.686
-5.28287
-19.9792
15.8444
17.7069
10.9387
18.3199
26.3398
114.438
-17.9604
-7.2252
51.981
20.3998
-21.0318
20.2366
-28.6557
32.9951
-8.02131
17.4951
0.250205
-7.82163
42.9773
0.7109
0.903063
-14.6525
2.37872
17.5257
47.4378
-6.23453
41.9289
-0.0813484
24.1894
-42.444
-9.75449
-35.5218
-6.92572
4.77461
11.7126
55.9613
714.731
35.0788
-49.2694
-14.3372
-4.6553
8.28673
8.0939
11.3196
10.4768
32.5882
27.4454
0.0383711
126.614
-29.5036
-48.9075
-38.2575
53.5793
51.5143
-11.4204
-0.435497
13.0485
-10.8028
-5.84021
-14.6532
-38.7199
-12.2666
11.0024
-0.305663
-31.1677
142.532
-39.2355
-6.71603
-5.35113
21.9959
-13.5221
-13.3334
-25.6824
-19.5959
12.871
-6.00029
5.07748
-29.3566
-20.3645
-14.3312
-19.066
41.1033
639.412
-11.7559
-4.71914
5.36402
-29.645
4.68832
3.88819
4.25279
8.15539
28.6971
12.3758
-9.98267
53.1733
496.546
33.349
18.8262
4.31868
12.2466
55.3744
262.837
81.9567
1.34563
19.0933
15.0117
231.58
26.7968
17.5219
8.46316
17.6571
14.8219
17.4642
77.9432
66.3214
49.9342
22.5272
-24.4656
9.75579
25.4141
69.8219
-2.05584
25.4608
46.083
27.1514
59.7941
48.6557
-12.6768
0.851883
7.2543
-2.17973
0.691447
18.3199
7.59911
30.1049
14.4997
89.7402
-3.19364
-8.35149
-11.6615
12.871
23.9848
12.5737
3.01009
12.5934
-18.1122
-18.4905
55.0093
3.42276
7.37007
-4.25968
-10.3413
5.36402
-35.2672
19.6809
4.93837
28.2511
-8.86568
51.2589
19.3268
160.427
8.758
5.46544
17.5262
-4.1323
-31.7736
23.0593
-45.8495
14.1449
6.09035
18.4799
-23.6512
-24.8651
-19.2691
4.10081
-22.4696
23.5591
21.1746
29.4413
58.7041
0.966895
27.0274
31.6885
51.1974
14.225
0.729054
239.778
28.4965
15.591
26.3654
48.3912
14.0431
15.4842
-29.2447
33.2081
45.5736
59.5209
5.23275
-54.8799
-31.08
31.4612
202.231
25.743
14.0549
-21.7215
79.0439
302.124
12.2956
-3.26664
11.0626
14.2164
106.053
248.291
22.3128
-11.6799
-1.94406
-16.425
17.2059
20.3728
-27.2707
-35.9129
4.43958
-3.64529
-31.7393
0.780235
126.944
-7.89995
54.133
24.9173
-4.60336
8.95326
-11.4918
147.507
4.88415
12.5934
143.058
-16.6164
22.1634
5.496
15.3483
4.45903
-8.00781
-14.0895
16.6084
-9.03027
2.81426
-34.417
16.0696
8.93795
217.586
30.3098
505.76
30.8407
64.4818
34.5135
37.2039
45.5305
10.3929
102.707
-22.4237
54.4374
106.353
6.2985
-5.84761
-18.3059
26.6455
21.9044
20.748
6.01552
31.5774
18.4117
51.5667
103.864
67.2958
72.2934
36.2049
58.1713
40.4619
-11.4524
20.8862
17.7009
10.6928
118.669
1.86164
70.7692
-4.88181
0.595968
25.7878
-18.8251
23.9734
-19.2726
37.9219
244.261
3.02837
12.9507
288.112
6.55863
-4.8549
21.0143
-13.8103
-4.14229
-5.09084
14.1697
49.2072
-20.7965
-34.5093
8.41075
12.9425
-4.18363
5.5522
-10.8028
31.6411
0.33933
-1.23857
12.0963
280.868
-16.0263
7.1906
-3.05669
27.6902
-9.26749
-11.1245
27.0172
-20.3437
33.3295
11.0295
-28.9662
-37.8984
29.7376
3.37004
-13.6632
21.7507
40.7044
0.62849
24.0375
20.9705
-4.25968
98.3545
-3.40807
-4.43196
-5.48214
47.3563
36.2664
34.3193
16.1239
1.26173
25.0623
-3.82948
24.1894
48.569
-38.6958
14.6084
-3.66263
24.9334
-10.2422
72.241
26.7051
359.292
13.1377
10.4407
17.4264
87.5374
-1.21876
203.007
27.2038
22.3182
32.4568
-10.5153
0.0383711
251.022
-6.89779
33.8616
-9.70483
-10.3198
39.8471
-18.0003
-2.69689
7.97776
-2.05584
-23.2649
-13.8871
10.2848
24.1869
12.683
-20.6847
0.441634
57.878
-10.9051
2.72595
-39.5974
31.5535
-8.67888
33.3124
9.4902
15.7728
-9.77401
33.5183
26.7914
-15.8478
7.24881
38.9773
51.7358
153.148
-8.74184
-12.8683
375.475
35.2819
37.8371
-10.5335
29.7269
2.21413
10.3105
16.1828
-11.1043
30.5712
8.62767
-13.7308
11.9438
71.1332
12.945
11.0876
11.904
35.2231
16.9521
-23.3607
24.831
45.6892
21.0233
-14.8592
16.4894
5.34047
40.9005
52.5037
59.8235
30.7515
74.1674
68.064
86.2823
51.7063
64.4473
55.5564
159.334
9.26758
75.5611
2.79868
43.5952
332.45
59.445
12.6604
69.9364
59.5209
33.6488
42.7141
25.705
99.7661
71.7521
-8.59123
14.6879
21.1539
8.26552
11.6875
163.158
240.362
-8.27239
-2.64267
14.0329
11.0684
12.683
29.9151
797.114
-12.2666
-11.4864
14.6869
-16.1751
-18.6378
15.7728
285.129
8.87748
-9.77401
9.1554
27.2558
25.8199
10.9969
8.99223
-8.04098
36.7433
-2.39912
-27.4825
17.528
29.6597
22.3626
7.85204
8.20716
-4.71914
-20.2747
19.6809
4.93837
-3.089
121.072
-4.36047
90.6546
217.218
48.569
22.1046
-12.1163
19.7671
26.7051
-17.1273
42.5751
26.5896
48.7449
-12.5586
-9.91404
-18.0854
-33.1251
14.0854
14.8219
6.70103
-10.5153
104.282
-31.8208
-1.97682
-10.8589
56.3504
10.9099
10.2949
10.7193
104.49
15.5885
27.6618
-20.0771
45.7567
23.1212
151.401
-36.327
-37.6491
18.2467
6.55863
-23.5956
-70.0322
20.2206
-53.8166
8.7777
53.0554
153.575
34.2147
-41.4112
-15.7687
-17.8262
-24.7984
44.9076
31.6411
4.08746
-21.8533
-21.6369
-13.3604
441.097
23.9421
3.85098
20.7346
43.8838
52.7449
33.2403
72.6849
26.022
-33.1787
-19.1577
22.1107
-23.0138
8.12475
-14.7423
11.9058
7.37007
-18.3849
13.8294
3.23658
-29.082
1.61588
-6.55607
0.14006
21.1194
30.5712
16.1239
-13.7308
55.0474
-0.0813484
192.872
49.3853
0.0855035
23.0593
-13.9904
44.13
73.5567
-4.25037
20.0863
-5.26952
-5.60301
6.69252
32.4189
6.95255
34.3413
27.2038
21.4052
42.3083
20.69
152.528
-0.665565
-13.2212
73.474
23.0873
140.683
7.16176
51.5244
27.5859
-21.0728
40.7803
-39.4398
97.062
-23.0208
200.966
10.8465
48.006
23.8689
36.5437
20.9478
13.5181
-41.9213
-13.5126
13.6498
-15.5852
17.4482
3.1937
10.7216
18.4222
112.363
199.613
6.56461
18.1857
4.41564
11.301
15.7903
-28.2928
-17.6427
8.60173
16.6906
7.06077
-3.3065
39.1374
-10.6089
17.7185
-29.1447
-5.92786
-6.80482
31.4384
16.9694
-5.50233
-12.3382
13.3895
10.7515
-4.15181
37.2664
-14.438
-36.0243
23.9848
-4.29285
34.8692
16.3415
-3.49793
36.2686
101.073
2.22984
-16.1557
3.23658
-4.71914
9.11215
-7.1562
30.9252
24.5029
41.7341
30.6442
68.0525
10.5017
-30.5974
41.9289
14.9112
237.833
20.458
109.355
1.4899
7.58177
214.214
4.75029
24.831
22.2281
236.844
-21.117
8.8419
24.7155
-20.5955
12.3147
88.6409
6.95255
21.27
51.5667
36.3977
42.9329
53.0715
45.0528
19.4697
46.89
47.2371
30.5835
80.7133
52.1393
-21.5642
-4.88181
-13.6436
46.3936
6.21817
42.6543
27.2882
36.0888
-21.3909
68.5718
25.2773
20.4388
-30.4206
44.9076
32.3008
-20.2754
36.2427
-16.0147
-22.7308
-19.7744
182.476
44.5568
15.0954
-4.84196
27.6181
-51.0035
110.355
-30.4021
46.6042
-11.6225
32.9951
-4.27318
-10.6159
-3.49793
-23.7015
93.5771
-20.259
-21.7779
21.9772
-0.971003
-5.88038
-24.0228
-6.55607
-23.1726
-39.2153
8.0824
19.8721
-38.0937
-12.419
51.3633
27.0172
3.47067
43.6564
25.8704
-1.80894
27.6421
19.417
1.64866
-7.06147
46.2673
10.3266
431.168
40.8522
112.837
22.1598
52.5037
48.5791
41.9959
22.6306
44.1158
41.3989
35.3993
26.2753
39.2526
-8.98487
26.8354
15.121
5.28769
8.42087
17.3583
-14.2521
-23.0139
13.7144
37.0321
-0.0844228
37.0919
-11.7764
129.848
27.7131
-0.167779
21.9949
32.7956
9.70343
28.5106
-19.4325
55.3992
4.22963
-22.6706
83.5644
20.4388
-34.1687
24.2929
-37.0397
31.6411
4.60001
7.2543
-2.90781
22.1831
-7.39342
9.4902
248.157
30.2561
27.6181
-6.02588
22.2739
30.5395
276.507
10.8273
192.781
14.4478
77.9727
13.747
-5.37199
39.03
52.3477
7.85204
126.273
-13.63
27.14
42.8453
175.228
18.0568
22.9934
23.1479
120.526
-4.4908
1.26173
11.9438
1.79272
31.7024
-2.25823
5.7077
-27.1088
14.1449
71.6827
25.9762
6.33382
-4.27657
9.38952
175.358
19.3005
-19.2844
-33.0779
23.0969
9.19972
113.042
-0.767569
8.22532
4.95663
-7.45789
-24.4656
-8.98487
25.9024
-0.949457
37.973
-18.0003
25.7118
42.2807
-20.7965
8.5942
1.10546
-2.83365
7.32029
-37.9168
96.019
7.27825
-29.1447
-29.2936
3.32736
-56.1021
-16.0864
40.7366
-7.89995
3.5332
6.17669
155.13
33.3551
-6.16691
29.247
-7.24606
28.7723
22.3626
-5.26643
-21.7779
12.6069
-17.8376
27.8528
-31.5191
10.3105
-10.0542
-44.8375
420.295
28.7701
26.8231
218.523
26.1556
29.8283
20.2306
1.95957
-32.731
34.7597
19.2088
-10.5328
-22.991
-6.15063
-10.8917
-18.7215
9.93016
-21.1584
-3.14006
12.2113
-8.57987
5.45159
-6.89862
28.1862
11.1416
-12.733
36.2057
7.62472
7.16176
21.5393
-1.38236
8.91224
32.4551
106.373
33.3437
-39.8874
42.2807
-26.4187
-15.7687
-3.92411
293.793
3.53012
-22.1495
-10.6089
-10.3925
-7.73823
-34.7669
3.44247
-10.5529
203.852
7.59911
4.0192
-0.492851
115.788
-0.214927
-18.1862
-12.0996
25.9895
-6.00029
-8.04098
4.88415
-19.2657
183.909
-19.9534
35.4811
-9.01456
-25.526
-8.00781
2.77713
-5.88038
-24.0228
100.266
32.4453
-4.36047
-0.0813484
16.6931
8.15583
-7.88043
-26.1514
-14.422
-13.9904
2.90054
52.942
25.9762
-4.91057
40.7272
5.09376
0.352678
-16.8474
-4.55188
4.30796
-19.2844
9.97841
-6.7058
20.4441
23.5676
482.233
31.9344
-6.38977
49.4548
-39.4581
79.3092
39.4838
-17.2011
40.28
6.1139
-14.2521
-38.0064
-39.8135
59.1473
0.481496
-60.1519
-27.0131
-19.5093
-29.0706
22.3128
12.683
99.2555
-29.5434
64.0576
12.0963
22.2468
-23.5225
16.5609
105.639
18.3199
8.2765
-9.09926
36.9885
-19.1443
-15.2075
-0.417074
29.607
36.9366
18.0026
1.5487
10.0812
406.161
1.61588
-1.534
36.5474
-39.2153
221.644
-8.7112
26.8231
1.1314
-4.36047
360.52
29.8116
11.0876
-1.2145
5.23803
-11.1589
15.5631
15.9947
38.5078
28.5791
5.36147
21.3264
16.3382
2.22674
-3.72894
-45.5213
-23.7076
0.608076
-0.907171
2.66453
-11.415
-11.1692
-10.1379
-3.01908
-28.7766
-50.5614
-39.4581
-14.8641
-45.3121
3.3028
-17.0632
-8.95842
-27.632
-2.21513
37.9692
34.5858
6.16978
0.405064
50.1034
-2.27347
222.856
42.2807
-7.01477
20.433
55.4534
21.5292
44.8016
22.9304
71.5538
26.8724
15.6876
-16.9633
39.9868
12.8729
43.6198
12.2843
2.93097
33.5764
70.5485
-14.4592
51.3219
-9.75287
18.8225
-1.35411
-1.48175
135.132
146.589
-7.80481
8.6835
115.916
13.9293
16.2853
28.8219
14.481
16.6084
-31.5191
0.940192
-11.1043
-3.24348
15.6517
21.2009
29.2424
-2.4864
15.692
149.844
24.1894
-23.7033
8.98617
-11.1589
68.0369
68.4685
41.6976
65.3316
0.711626
-26.7392
50.0714
77.1894
226.781
-2.67781
-6.93644
-6.16591
-1.21876
-16.2585
2.84096
32.6496
147.256
60.5678
22.564
16.099
28.84
31.1936
1.91244
26.1342
30.5835
54.4764
5.28769
-19.6901
21.1064
326.828
-6.14732
24.9588
72.6394
-31.9435
43.5441
24.9005
24.1951
100.706
225.824
21.382
0.3331
16.4724
24.8942
29.3924
231.092
31.9437
27.5566
14.4698
46.5332
6.33771
0.962434
394.496
53.7929
0.667505
13.1751
48.3164
57.0756
10.0582
-0.881644
164.863
26.1665
-24.7421
12.5189
2.65908
30.322
-0.455588
-17.8434
35.5285
45.7158
2.72138
19.2471
11.4773
-7.31151
32.3707
28.2705
27.2882
32.3406
-43.2853
-8.27239
126.477
-3.81813
49.1674
26.0189
0.635492
-14.1406
-26.4789
2.71438
107.513
28.2138
24.4827
28.8912
-14.7215
14.4997
1.47038
-0.214927
-2.7293
-6.03927
-22.7362
72.7105
20.07
-2.61211
-42.8533
60.6315
-2.19943
14.8663
64.074
-10.5335
-24.8744
-12.2154
39.0972
369.531
10.3105
1.19024
75.4673
2.5332
41.8156
3.00547
-28.7233
7.41492
5.44872
12.9617
-12.0959
27.7445
-22.4237
105.037
59.5012
66.2686
16.6412
112.853
33.1488
37.1041
-7.10294
-17.1483
12.7895
46.7051
40.1218
15.1343
1.53467
32.8714
45.147
16.6586
30.8193
25.6854
53.5393
9.97286
41.0328
22.9007
2.35301
37.1403
43.5914
-12.2659
36.1548
7.90133
-6.0216
30.0993
5.16666
62.0051
20.7832
118.044
41.9905
9.87187
42.0965
5.1268
41.9485
27.5133
25.9354
65.5072
6.31727
-7.59298
343.585
37.9976
-2.69123
16.7098
44.3116
13.5626
-10.711
4.47024
-32.2417
13.2003
-8.85037
-3.05855
21.9441
-4.48618
122.443
-18.4905
0.661356
20.2894
-9.49653
88.4369
8.20716
2.77713
21.5549
-20.4747
21.1194
126.222
13.7046
-19.4833
-23.1011
4.44758
-20.6961
384.01
4.4077
24.9334
150.927
12.2709
12.6496
114.994
-2.09947
60.4049
8.45249
28.2443
27.7338
7.88959
222.732
54.3778
86.0605
42.7641
40.3677
20.7842
45.2491
-4.64679
-8.53605
-6.17377
11.8469
26.2245
29.7884
52.9528
22.1477
26.7248
-5.70662
29.5956
-11.7764
17.3072
4.28577
-46.0726
43.736
-21.3345
6.67344
-10.7629
-47.0334
-34.5093
-21.3833
-23.4484
-0.175974
-30.4206
-27.6694
74.7446
-9.031
6.47408
-17.1086
-32.8929
14.6869
180.602
149.505
-20.4949
-16.5955
31.3663
-26.6406
7.28134
-8.81584
-23.344
436.24
254.626
1.32935
-21.3528
6.97121
36.2686
63.5921
7.85204
9.1442
4.17362
14.9586
19.4195
-19.3376
61.8473
25.8045
29.7072
46.5008
26.4313
-7.17157
-0.237582
28.8913
316.44
14.141
22.1223
59.1225
65.3316
4.45976
42.6013
102.545
40.4257
19.3005
41.8848
39.9635
73.879
5.45159
23.5676
56.8196
33.8084
250.357
56.951
441.614
30.0234
-5.72495
21.0002
49.3242
25.9024
51.5244
71.7062
70.0808
126.911
18.2826
86.803
97.0023
46.7672
39.796
17.4042
-14.2134
56.8544
46.4538
19.895
68.8465
64.6547
62.6115
744.337
52.8735
14.3007
23.0317
3.34245
11.5888
181.429
-29.1468
44.1252
0.382606
177.514
9.05187
58.8116
11.1633
14.0809
-21.5464
-23.6954
28.1676
-30.3944
12.098
-36.9437
25.4141
-20.1332
-43.2853
79.8162
2.78855
11.0684
-30.4206
14.9225
-5.18056
9.15232
-10.9051
-18.1052
-14.1406
-18.9826
-27.4195
-24.243
8.2765
118.337
-6.02588
11.0295
126.117
16.0114
-11.6615
24.1154
78.1661
-8.23431
-0.52505
-16.2381
-42.8533
-8.70897
7.1709
-20.7409
30.3408
36.3182
50.0882
72.8304
5.96226
227.702
-21.2986
33.8732
17.3713
19.3998
36.1934
14.2499
-23.1011
103.773
13.0371
26.0634
7.33951
34.3928
14.6084
11.3299
23.5153
21.0829
18.4799
-21.117
35.9599
8.56659
30.5449
-15.5362
-23.7076
4.35621
0.966895
154.464
31.6885
10.4492
31.9344
62.9507
21.3438
34.9417
-7.45789
-20.7175
7.88172
99.924
14.0431
26.7286
-27.3706
-13.6436
-11.7025
114.914
23.9137
23.9734
19.1813
15.5302
-53.5688
26.8694
-4.14603
19.895
11.0766
1.38015
-29.2178
80.9179
63.3241
-36.95
-13.7111
94.2849
-16.9654
1.95867
40.675
-39.8782
-11.5629
-27.6295
213.462
-0.776127
1.10546
6.53668
-2.30956
-5.28287
4.38362
-16.0147
-13.3604
-15.2982
-34.9158
-14.8897
-5.50233
-23.5826
10.7515
18.5257
8.05075
-25.2181
18.3236
12.7404
106.084
-36.8528
-7.24606
40.0167
5.29683
-7.62246
-7.14049
-44.2667
-8.00781
-10.3413
65.3341
-52.1338
248.317
-15.6764
2.37872
-4.96307
10.5017
-28.7233
10.0698
3.66678
-15.1493
5.7077
36.1778
-8.36817
49.7522
21.0829
24.1021
-10.5328
-21.117
27.5826
-7.14359
-12.0481
11.8042
-36.151
41.8375
-2.69689
-8.88883
57.9143
-25.139
-6.3908
-23.4484
-0.175974
-43.539
16.7966
33.5152
-7.15693
142.187
14.6869
-27.4195
23.9421
-9.26749
-26.1171
25.1431
4.0192
-2.36692
-34.1369
11.0295
0.55449
-24.7799
5.07748
14.4675
5.29683
29.8589
37.8371
8.20716
3.23658
-23.4598
24.1047
2.81426
6.81244
-33.5931
-6.99161
58.7552
9.95647
-12.419
16.7852
3.59137
-4.1323
9.45583
-25.2348
27.2634
19.2088
42.8428
94.4149
6.99402
11.5971
146.196
-13.9222
9.93016
3.20442
-18.0854
0.608076
17.8335
-4.83174
-15.1631
-4.54336
4.34577
-23.2564
234.987
84.3713
-39.4581
114.703
-1.2756
-7.36781
-19.0752
5.60977
53.9026
149.729
-10.8325
11.7233
1.41853
66.3476
2.03497
170.708
59.9476
50.4238
25.8014
67.3964
0.441634
48.5077
56.5613
12.0963
281.95
173.106
37.9976
36.6471
-4.5653
37.3245
46.1857
17.3108
0.533351
75.6848
-4.13068
-3.66633
32.4181
4.14045
13.3175
28.523
3.43959
-0.686828
5.34652
49.3374
40.6482
6.3331
85.6955
21.5178
103.414
-14.0523
-26.9207
-14.8525
32.5183
79.2969
21.7461
5.00986
8.19571
1.79272
46.6782
14.8358
81.2444
39.4409
51.1703
28.5791
14.7318
17.5782
3.24589
143.775
-1.52139
11.2636
25.4332
-5.06237
-24.9066
83.1142
21.2228
8.28673
129.14
16.0714
265.35
23.6973
-1.97682
-46.4662
3.87659
29.6506
-8.44572
389.281
-20.0188
25.7878
9.28591
68.951
-34.2652
52.9145
-1.33643
45.61
-9.76823
-75.6824
-45.1454
12.6245
10.1376
30.3847
-45.6694
-7.89042
-14.511
-45.1594
121.046
-32.8187
-0.175974
55.215
289.985
5.0245
-5.70735
1.77735
654.68
13.8099
44.5568
-9.26749
-52.354
-27.3308
-29.714
-34.1369
14.7776
-20.5329
30.184
122.226
40.9209
-6.30903
22.2131
38.093
223.825
23.7816
-2.1002
58.5215
14.3956
16.8698
4.00134
-2.30644
33.4553
31.5082
0.324698
15.8482
61.6707
7.33951
-6.8367
38.9712
1.95957
163.614
-27.1088
32.8856
9.83849
9.1096
-7.72167
-20.1799
-3.33953
-11.8288
132.141
7.11906
-40.8361
10.9627
-17.1956
28.1409
41.0829
11.3862
37.1419
11.4139
9.6418
-44.0022
-16.0323
27.5594
46.9801
22.1543
36.5319
82.9506
15.7329
38.8303
57.638
58.692
31.7747
59.5807
67.907
27.016
62.4766
6.7765
12.9507
57.6021
34.6696
38.2486
39.6885
47.2513
-6.314
7.09059
22.8332
17.8882
2.25667
26.8555
22.2673
-20.5893
19.1227
42.834
-10.2508
42.9643
-16.3389
28.0276
-18.2031
-38.363
18.3107
8.96153
117.188
-0.341241
26.1665
-4.1274
7.83316
21.666
2.35556
51.6977
6.53668
3.31264
9.30033
345.27
7.27825
-14.6532
-6.86077
-17.8888
0.840318
9.06467
-1.18262
87.6603
-54.2281
-2.9679
354.47
-17.2703
102.859
-33.1787
8.5151
-11.6615
91.4511
-6.16691
46.1136
18.2156
15.621
2.12427
30.6464
24.7186
-23.652
4.6512
-17.1248
408.886
25.3031
-4.43196
11.3845
13.6231
13.7776
69.9266
25.4943
-1.17462
3.66678
63.5448
104.791
4.4077
5.7077
4.75029
34.7597
45.4457
25.9762
4.45976
-2.37631
20.0863
120.293
8.05609
-13.6622
-4.96689
-10.6363
17.8335
34.5237
33.5626
2.60312
196.111
-41.1911
13.0157
38.0798
20.7432
15.4842
-32.9928
-0.52512
-30.4431
30.581
16.4174
50.2103
-30.517
-6.44502
19.2222
-5.80397
105.862
-13.554
26.1669
-10.8028
26.5763
21.2502
51.4517
6.46252
20.3091
165.609
72.6678
-9.26749
-18.6208
-1.09383
-7.2252
1.38122
18.5257
-33.1787
-28.9662
-6.03927
5.2441
-23.0335
29.247
18.2156
-40.601
-4.96084
-19.066
7.37007
20.9705
-25.526
-4.25968
-10.3413
30.3251
-17.5504
238.146
11.7491
21.2739
24.949
6.7536
-8.1086
105.647
73.0072
14.8358
-1.2145
54.4334
-10.2422
16.019
6.33382
-22.991
28.4637
-33.714
14.1888
6.18202
14.4488
8.15157
13.7265
0.966895
15.783
85.4118
83.0565
52.5491
14.225
-10.5153
85.5415
-26.1986
-26.3397
13.5039
75.5611
-7.83077
21.5393
124.18
17.9178
21.7202
1.69809
-11.6799
3.67813
-22.0472
-17.0846
-14.6532
2.50956
-12.2666
-13.3604
12.8128
-16.1751
231.963
142.532
21.395
-24.0918
46.3588
31.4554
18.5257
21.1692
1.01884
-13.5355
29.7376
1257.12
20.07
102.336
-30.5101
-38.7269
52.7241
-10.583
54.0225
27.9848
2279.22
4.45903
175.651
8.39933
12.8603
-14.6525
23.429
128.627
17.5257
-32.6018
141.254
18.6593
101.026
7.33951
19.4002
1.4899
-3.66263
8.06681
-17.7385
6.64867
24.831
213.383
-3.03651
-11.7466
5.09376
41.5821
8.56659
0.559826
-28.6547
-14.3372
8.10434
44.0704
6.41266
10.4492
-12.5208
15.0678
32.9656
13.8475
-33.6948
4.13359
30.5835
87.7466
27.1615
-4.88181
25.7788
25.7878
31.7747
12.729
-15.5245
62.2848
101.737
-4.8431
10.8465
-0.71976
12.9507
16.3727
8.43269
8.26357
17.1997
24.7625
-24.757
-18.2093
55.6294
6.20379
41.1307
5.7068
104.393
6.97349
30.7006
28.0299
34.6756
14.4375
-6.82876
-9.31373
13.9163
7.08691
-46.3702
-48.9075
10.4683
-30.7537
-44.0631
-13.554
76.7667
-20.1731
35.3892
-57.4606
-18.9826
-28.4167
27.6902
-1.77122
-33.6133
-36.7011
-19.2335
27.7073
-24.5778
-4.13068
-14.9107
-35.0873
2.56365
8.0552
4.14045
13.3175
84.745
-17.1751
-13.8053
6.28355
37.156
44.8514
24.7186
15.7034
21.9772
260.237
47.1917
44.0437
-19.5376
22.0564
10.9665
67.1155
32.0535
24.6876
84.0954
152.655
34.4967
13.8987
33.4557
47.4045
17.8891
33.3667
21.6169
297.129
82.1982
-4.91057
68.8382
28.4637
0.0191894
29.1813
39.9152
10.7007
56.8301
57.1889
32.6496
24.1922
40.4342
71.8121
-4.5157
227.491
1442.37
15.0309
52.3711
28.4965
77.4352
80.7133
33.3987
36.5319
90.4469
6.03411
39.8343
54.0069
28.5988
12.097
55.7256
22.0894
-13.2764
39.0508
-5.40493
26.2363
8.7664
18.2032
-18.4954
19.2835
102.668
105.292
76.4813
3.64937
0.084604
132.504
-54.8707
79.4263
22.4077
-14.0301
23.4312
27.556
516.036
-7.43966
-6.03156
-16.329
-21.4964
361.265
0.996317
46.5104
8.12532
44.1548
46.6699
40.4533
4.66261
110.394
24.2929
33.5152
245.842
-19.9792
184.499
5.31653
-25.5455
8.94956
-14.8897
261.552
1.71727
36.8154
37.9255
28.6443
19.4628
118.148
-6.97631
11.934
-6.00029
-15.5372
18.0026
-2.39912
13.3687
-14.3312
20.4885
18.5145
17.2921
412.261
-2.47104
99.3287
-21.4117
35.1749
29.7072
35.2564
11.4388
-14.6678
10.1506
5.34473
21.1676
4.77067
46.4852
11.3095
106.911
126.031
59.7094
-9.87257
20.9674
21.685
45.5374
-0.54371
42.2807
-18.9224
6.72014
19.6551
3.57216
-0.435497
-22.0472
31.6411
22.8281
21.2502
-41.4714
-31.0188
-13.4241
-14.3011
37.0606
1.97691
-31.7393
25.1431
82.73
-0.492851
-5.83713
15.547
4.76697
-19.1577
-0.247453
12.7404
-21.1594
23.6248
-13.6435
-6.86777
-22.2386
131.846
-2.19943
-1.51829
-13.3766
49.0658
19.6809
-8.18009
62.3488
25.022
41.8156
-13.8611
15.692
-13.1998
-9.54381
12.9617
4.4077
7.1121
-5.5367
270.436
-38.3532
19.7671
28.5791
24.1021
28.8226
-9.89877
24.7155
-20.0549
-21.8335
13.8849
41.3713
31.5197
51.6121
39.1474
5.89367
-49.6244
41.8279
14.658
17.7912
32.3508
25.1032
10.7193
22.0307
92.4252
31.4099
13.034
303.209
8.83836
82.8995
28.7434
31.1394
292.187
25.743
23.4252
49.0588
25.5451
42.7094
41.7608
36.8887
143.011
46.9363
11.627
0.414254
37.2598
7.52167
-21.8213
-5.5656
23.2866
49.777
-3.26664
-18.9224
-17.6352
-15.9521
3.57216
-21.0502
5.5522
29.767
-33.0977
-40.3776
-39.5974
29.6794
2.56551
-35.5044
-6.71603
-1.603
5.12935
164.514
54.9024
-45.8328
-7.91334
29.7376
-17.2447
-23.0335
6.97121
-55.5935
-12.4571
130.859
129.184
34.4441
-2.38562
-14.0895
382.65
12.1846
-14.4879
-31.2
23.0749
179.168
-26.8493
26.0634
-35.764
-4.96263
-9.28483
-0.871904
2.34222
27.8503
8.20789
-24.8651
13.5271
70.8373
13.5118
-5.90392
37.1524
20.6446
101.053
17.633
41.3713
179.571
57.2343
62.0136
24.1549
58.3675
44.0789
25.1971
21.9372
52.1353
121.006
15.5951
59.5248
22.9677
46.5106
23.3414
25.8475
-21.1467
24.8035
120.478
-8.59123
51.2322
4.90244
12.9507
44.0399
131.518
32.2587
-5.1407
109.794
15.907
18.5647
-0.435497
-5.6922
4.18977
35.3892
17.2059
6.25769
18.4987
53.1653
53.9272
31.962
165.189
25.7441
8.96665
31.6442
-25.6824
19.7595
-34.1503
12.871
3.20342
93.1783
-8.74184
-27.8608
-21.8274
24.0375
370.939
41.5852
25.7254
-12.2154
14.7343
-24.0228
4.68832
14.3087
-3.60807
8.00092
0.586137
10.5017
5.54085
35.4505
-33.0736
241.37
24.4484
19.3112
-10.2422
19.7671
26.7051
20.354
-14.2809
20.1125
18.2122
34.0859
-1.85488
8.56659
24.9227
15.6478
32.826
190.984
-12.0396
32.4568
15.0678
2.98056
-12.3894
18.0751
3.64538
62.2296
43.702
18.8691
3.41363
13.6102
-0.45809
24.9588
10.7952
22.4044
211.38
22.9294
4.28577
-34.8282
6.25465
1.47617
14.2728
209.401
30.9215
-2.98083
17.2662
-14.4612
21.666
-12.637
-15.1743
-8.27239
-30.7537
61.6682
-26.6724
-31.4175
5.40419
4.08746
0.635492
38.3332
-30.227
-19.7744
1.5684
-18.0492
56.3419
108.292
-21.47
-36.0243
31.6117
-11.7891
6.75822
16.3415
-12.49
-9.12013
-6.83491
119.814
11.6002
-6.78536
18.2291
-7.75445
19.6809
2.01413
0.504655
15.6517
4.33427
-11.8567
15.692
-20.6961
42.93
7.33951
-10.5848
-24.2774
23.0593
12.2466
36.0754
7.23553
270.218
0.0191894
43.6633
224.344
4.40344
11.8525
17.8335
32.6496
48.5551
19.8195
88.6787
301.8
6.7287
11.9735
-9.33196
-11.3472
150.311
30.5835
-0.949457
17.3583
25.1032
-8.02138
18.2826
77.4327
1.78964
29.5956
-34.2652
36.0479
56.8544
-2.27196
-15.7123
14.8247
36.9874
-1.10676
20.9478
0.399603
-43.7953
-17.2608
-18.2093
14.1697
-28.2928
-10.1389
-47.8112
-11.6799
7.9379
127.218
-42.7642
-31.2236
-72.2367
-63.9602
-14.1522
-41.5351
-11.49
99.8418
4.78801
-0.817166
22.332
-38.822
-21.7667
-20.9973
-10.2256
33.3161
29.7376
8.82562
17.528
18.4153
59.8439
53.1847
94.6064
14.7343
86.5471
60.9103
10.5606
95.7174
43.7626
58.6822
3.00547
29.3727
88.7806
39.274
59.7966
35.4505
153.289
65.6778
69.911
4.75029
51.6263
51.0679
80.3241
13.8301
-2.37631
76.3083
82.8116
-3.72894
61.9775
5.24499
9.0886
27.782
22.3422
-9.54094
17.9454
20.69
8.22532
198.548
2.25952
41.8279
3.87659
-26.5714
15.9171
-1.38236
96.9263
-19.1988
145.728
-20.6992
16.4771
-8.02823
169.107
-6.71717
19.3731
25.743
-31.0918
-21.3065
-7.89042
30.5667
-58.1948
-9.28573
-38.0358
47.5672
-16.9477
13.1439
35.7215
-6.74101
9.53124
13.2869
16.844
43.8646
9.87187
-2.36946
47.5707
259.897
-9.67187
1.78892
-29.29
-9.46705
8.12763
52.9901
12.2843
-15.8097
11.0876
34.9413
17.3108
-35.0739
53.196
-6.00474
48.8075
-18.2207
21.3043
30.544
208.414
13.3175
19.1526
10.9359
8.6835
-7.77194
46.5263
56.0958
39.7112
8.20716
89.4436
23.3919
27.1771
34.9234
26.377
22.9934
71.4089
60.2948
22.2512
-6.64058
36.3708
27.0172
19.2935
-25.2144
-11.6109
3.81326
43.193
46.3828
60.6464
52.2484
84.7678
11.653
27.5266
62.8004
58.2293
1.49686
-22.0955
3.46641
169.432
32.0009
113.979
42.2417
0.169464
9.16235
-4.20367
-6.74101
-3.58723
11.4128
26.2144
-8.60927
6.12373
49.5928
21.9934
-4.04967
-15.0777
-12.4234
24.2661
30.6164
-9.61592
9.8866
-43.9207
3.59133
23.6969
-8.92615
-16.3332
-14.2704
-28.0292
8.95326
-2.12152
157.043
20.07
66.7283
3.22308
2.50256
44.6522
127.31
22.8446
13.8294
42.592
55.9638
62.1842
15.9327
475.329
28.6156
49.3848
4.33427
16.1239
437.357
7.41492
69.167
67.3096
-12.4589
48.3416
34.7597
21.0829
129.05
-17.395
159.648
-5.60301
51.6701
41.7893
10.7007
47.507
41.8375
25.3298
27.0274
56.0514
66.6712
504.199
164.252
18.779
33.6304
23.0873
245.631
-6.89373
329.823
21.0266
-35.1283
-28.1954
18.3512
-64.2502
-7.05565
71.7521
-25.4578
-27.4785
-2.27196
-43.8233
-33.901
-0.493921
-8.4339
-2.98083
-12.7189
-2.56587
-22.883
8.02762
40.4066
28.5925
265.936
-21.3909
-4.70772
-2.05004
-28.181
-33.2916
3.53012
-12.7791
15.628
-0.241965
-40.3891
16.5609
8.94956
-11.1416
-33.6133
-20.3437
5.12935
-43.5072
-17.0815
-12.564
12.2632
14.5755
16.6191
10.8663
-4.29285
733.896
-24.8879
9.99882
9.62054
-16.2052
5.29683
33.607
-5.26643
-4.25968
127.777
0.940192
33.0494
-24.2228
-25.7323
45.6367
13.7046
28.3054
2.19876
44.74
28.9667
45.7411
12.0247
-5.89966
8.04913
-17.7181
22.1223
-35.5421
26.3264
57.6272
-1.19776
-32.0845
22.8974
51.8895
1.89326
19.811
12.5748
25.0182
40.1459
29.8144
-9.22853
185.193
17.8789
87.8731
28.3825
6.5976
-23.0404
511.281
19.8062
15.5951
14.9801
1.67742
-7.08435
2.35301
5.28113
41.7173
-10.3918
53.0214
3.34873
-41.3874
61.5396
23.0279
-7.27899
-19.8455
19.1838
9.2006
9.76993
-9.76449
8.02762
-26.8296
0.581597
-54.4467
-16.782
-19.2951
-54.8707
8.54751
-35.1258
-32.0409
-2.65019
-23.4484
20.4388
82.0234
14.9225
-8.9287
26.0189
-12.2666
-28.353
-23.5225
-0.305663
5.20143
-18.6378
-63.5984
-27.8399
-2.36692
-36.0109
162.829
-42.549
-28.9662
25.8199
-9.61778
14.6144
12.5737
-10.1084
-5.37199
15.6539
24.2367
13.4742
-6.78536
5.11065
-6.5932
5.36402
-10.9043
2.81426
6.81244
3.88819
-14.3334
45.5637
-4.4908
23.1882
5.54085
-13.2752
-39.7396
-48.6402
-10.6738
94.1715
-31.8399
4.30796
-30.5288
2.52937
9.97841
-17.9502
29.8144
8.5751
36.2049
25.3751
43.273
46.6437
15.264
-19.6393
-21.1663
35.2687
4.81362
0.602529
26.2245
27.6657
14.7959
28.5229
22.9677
10.9033
32.347
-12.2659
49.2733
-7.0912
12.622
-33.8911
104.643
36.1464
-7.27899
15.7618
41.6726
26.2363
9.2006
24.696
30.3847
14.3007
-0.394161
9.90168
57.5034
38.0629
-24.4616
1.95867
98.7711
18.2179
74.6442
17.5821
9.28923
430.124
60.6376
33.7898
30.7828
115.783
-38.6675
-19.6223
10.4216
-27.6295
-45.1594
-32.6353
-19.5093
-11.4204
-15.428
20.5447
57.878
-1.53474
-3.11264
4.60001
-3.9901
-29.1447
14.5718
-3.64529
-27.9911
23.269
35.8783
284.365
3.34445
20.3998
-5.06771
-8.35149
-28.5281
33.3551
-6.16691
6.75822
21.9637
-3.11964
-12.8683
50.4736
82.8147
8.20716
44.466
14.0215
22.8289
12.1846
-0.683825
37.986
24.949
10.5017
21.8765
17.566
-16.9479
181.611
-3.90489
2.53364
188.897
49.2963
4.75029
-17.3688
3.2197
43.4562
-28.0918
26.7968
3.20442
0.655307
13.7265
10.3372
27.0274
42.3083
189.878
-6.38977
-6.76721
42.438
0.0383711
-24.4656
-10.8589
30.5835
20.2802
-21.5642
-5.1305
-32.3172
45.5736
-30.0695
27.7215
39.796
9.85183
-30.7612
107.927
2.78855
3.57216
-24.7984
-14.5509
5.96153
107.674
20.3728
-8.53001
-11.5501
-4.93075
7.0755
30.0879
-27.9911
-27.3308
11.5155
-13.5221
6.17669
-41.6465
18.3626
-23.0335
4.88415
-32.3842
-36.8528
-46.6014
2.53542
-15.3179
7.37007
4.1039
-27.4001
3.23658
-6.5932
15.6714
-8.09324
76.8399
22.742
-6.41917
89.5228
10.9665
39.0045
82.6533
121.202
28.8104
33.6518
59.7966
147.894
56.8816
157.037
39.4409
29.1132
64.7447
54.8161
4.45976
50.0975
59.4417
5.64139
102.27
71.7743
14.4488
21.27
36.2153
36.5742
66.3828
95.4068
37.6231
50.2604
17.0361
41.0215
45.2491
12.0787
67.1278
46.0431
4.35066
12.6731
325.891
-2.39919
19.3366
8.92115
87.9967
52.0844
-40.1315
109.801
49.6402
-7.67224
-28.5465
7.42627
69.7821
71.5538
-6.64438
9.12837
-25.3966
-10.5529
38.9346
-1.77122
8.55316
14.8357
34.1774
62.3775
56.9441
63.3357
-18.2207
17.2589
133.258
197.189
-26.9238
574.076
34.544
25.6557
24.1367
64.1437
41.1955
10.0492
66.8694
41.2326
35.8605
34.8103
23.9305
-3.089
21.2009
156.679
226.15
21.3142
-41.3108
80.4114
-40.5699
-24.2774
23.0593
-36.4792
66.0605
-4.00886
0.711626
5.09376
-14.6399
-14.9733
27.3072
21.1746
64.3736
13.7265
-6.52937
19.5311
37.3107
54.9456
217.467
29.2175
44.312
-22.4504
-43.2063
7.88172
28.7095
94.6279
-24.888
-30.4431
4.3441
3.29896
3.66371
63.3288
-30.517
15.4331
-21.9512
-23.5838
51.2322
1.15431
18.2467
25.2993
302.492
42.2807
-12.637
-13.3002
1.09794
-10.1389
-25.3224
-15.428
48.6557
9.81196
37.2633
30.3244
-18.1052
-32.1011
-36.641
2.56551
8.94956
11.3472
-31.7393
4.52837
144.574
8.87748
7.09258
20.3998
-29.4306
7.07919
-20.8622
-15.3706
-6.16691
8.63229
-6.14725
-12.49
11.9058
-2.19943
5.496
144.659
6.3331
-11.7559
9.51039
-1.36941
176.748
12.3758
-2.4864
2.57352
-31.9405
14.8191
-2.03083
-18.0811
9.45583
19.3112
6.62436
6.64867
156.016
-41.7317
-1.52139
-28.0918
-0.803744
-3.18831
-2.41778
30.6404
2.48214
4.71503
24.1922
34.812
26.8346
508.978
-22.5915
13.5039
8.09473
2.00252
-13.453
32.3508
15.7329
-24.888
393.096
-5.02623
16.4174
-1.95849
53.9585
-15.5245
45.4182
56.7596
38.5326
15.474
-24.5446
-34.5093
6.72766
-2.83365
22.3128
-22.9243
33.6632
-3.3065
22.2708
-31.5198
-33.0977
-16.0147
-21.6485
-5.92786
-40.538
29.5643
-28.0081
-9.09926
-52.8775
28.6655
1.45699
23.9848
32.9951
-40.9792
24.0375
50.4736
19.0964
12.6069
-6.5932
-22.747
23.7659
73.0917
22.742
10.4474
115.914
59.6192
217.586
-3.42343
4.60382
45.7411
30.7653
47.4045
47.8742
42.737
16.9317
82.5483
76.3678
66.2686
31.6337
60.3787
38.771
111.526
208.155
10.8672
22.8821
15.0224
16.72
56.9884
41.3713
42.7641
7.66573
312.761
9.6418
-12.1431
298.811
134.381
46.5131
71.817
-15.005
-59.2297
16.3415
-11.7025
41.8254
18.2915
-26.3213
0.481496
-15.1743
8.5942
14.2239
11.0684
25.8014
24.2929
-46.41
31.6411
-20.2754
-25.6014
15.8444
-0.241965
-12.2781
-19.0463
132.638
43.2234
281.89
3.25528
-21.0184
-15.8478
-45.3947
20.3673
-9.74843
8.82562
21.7507
3.22308
32.4876
-22.2386
27.7856
54.2217
-3.03723
5.11065
-2.84507
7.23808
-5.28214
-14.8525
22.9934
-1.21494
-16.2805
25.0623
22.3153
3.59137
10.0299
11.3299
-28.9829
38.5078
22.9569
69.0797
10.082
33.2309
-6.15063
26.5896
-41.2103
4.30796
-4.29184
13.7738
-25.6288
4.71503
34.5237
26.0663
27.3158
26.8346
33.8084
-23.2564
11.9735
36.8158
69.3788
-3.85089
-12.733
51.651
290.649
14.97
10.1314
-18.2391
356.94
-4.24353
-2.47177
1.57252
22.4036
23.1839
-7.59298
251.756
27.8654
24.8791
17.9065
9.21353
66.0365
-16.3332
30.0669
9.89029
124.378
38.0403
24.7552
18.9396
9.78231
-29.3566
-10.9942
26.8983
14.8663
190.643
160.199
50.3416
-14.6525
12.1846
-25.0467
9.51039
2.37872
25.022
-11.9871
-47.464
22.3153
31.7024
-31.1996
12.7343
-57.0939
8.52274
9.83849
24.1021
-8.6587
-15.4948
-7.14359
16.8858
12.3147
9.93016
6.23027
32.826
10.1608
-4.54336
41.8271
31.9344
29.2175
40.0844
19.9492
-14.9542
16.7638
19.7919
-15.1743
12.3499
59.7941
7.06077
16.7966
-10.8028
61.6262
17.2059
4.38362
-4.77032
-11.4864
9.06467
8.18771
301.304
9.47318
-3.47706
31.6442
8.05075
4.76697
-9.78741
22.2413
25.8588
198.106
111.706
12.5934
34.3617
-18.4905
1.5487
6.3331
25.7254
-2.84507
42.8453
4.08819
8.68651
-20.4747
24.8675
8.15539
54.9341
-6.36486
-2.4864
-1.17462
232.303
50.4263
24.2061
4.4077
7.1121
20.7002
0.570547
10.3725
12.8577
2.58569
-17.3688
38.827
110.923
-3.72894
4.81845
96.1372
-6.84096
47.4597
25.3298
42.0199
14.8219
50.675
41.9585
250.459
1.91244
11.1416
53.0723
95.7058
42.2807
24.8444
-28.8871
-25.1315
60.8846
106.646
14.557
-14.5509
61.6262
17.2059
2.72595
11.0024
-21.7973
8.94956
97.5543
-20.4949
345.608
-3.47706
27.6181
1.47038
29.7701
-1.31958
-28.9662
-43.5206
7.24881
27.7329
51.9291
1.13602
-13.6435
56.8505
-10.9942
11.1182
41.5852
-34.2447
4.6512
37.2231
94.0434
139.621
76.1529
17.0067
28.6156
51.2589
51.1859
19.4401
1.79272
29.8116
26.0802
158.081
29.6009
80.6703
0.570547
-38.3532
39.8235
22.2281
130.022
51.9716
44.4492
24.7155
44.4339
15.6478
47.4597
128.403
43.894
-6.89862
0.0752432
-17.6342
21.3438
27.4454
-18.7023
-7.11081
19.3391
33.8616
557.522
-10.7527
11.9848
-36.1324
175.704
27.6618
-35.6917
23.9734
-32.3911
-24.7623
-7.6542
13.6576
195.672
39.7985
13.1179
3.5784
38.7515
14.4551
-14.7473
56.8036
63.6195
37.5659
65.0379
27.5882
69.022
38.1968
43.0224
27.1994
34.6756
35.0523
255.54
45.0342
29.5757
53.5251
56.7035
116.01
12.3423
53.5793
36.5217
32.6202
-3.2466
23.3558
30.7041
35.3057
7.41111
-8.67526
-20.7114
-23.7315
-0.245587
42.2693
16.0494
-1.09383
-14.7215
3.25528
-21.0184
-5.83713
8.99223
-9.91504
4.88415
-14.364
-50.3496
58.7574
127.111
5.496
24.7186
122.525
91.3177
-17.8376
22.2306
-16.5265
36.5474
6.81244
-3.60807
10.0295
1.26173
122.514
42.93
-5.77896
6.28177
-6.00636
-29.8996
43.6741
-15.8644
32.8856
34.2013
0.711626
-24.8651
-8.0247
225.241
-52.4547
4.81845
41.7893
10.7007
94.3586
10.3372
100.116
-39.526
1.07883
88.1563
-21.3823
28.84
10.5788
519.155
-16.9694
-8.98487
34.3317
69.4689
-13.453
-17.8161
-10.7527
-29.2447
-9.89545
1.41598
9.9663
8.92115
-24.4473
87.5491
-16.329
23.1212
22.0909
6.7765
32.9104
-33.915
-0.768604
-23.4484
12.9425
-5.18056
9.15232
-19.9792
99.0835
-7.80193
188.098
-14.8727
19.5209
5.89327
23.87
-41.6331
-11.4593
-25.6824
-49.5809
-2.29114
-2.12152
-34.1113
-8.04098
-17.3916
2.50256
-37.2311
-4.96084
12.9923
-0.511549
-10.3413
-26.4951
44.0437
-2.55789
-11.1043
51.1044
30.5712
17.998
21.3142
31.7778
11.0709
65.4356
16.4824
-18.6552
30.5556
104.076
152.268
-22.7495
-19.9031
-41.7317
-2.4025
5.97488
-12.0481
-12.5586
-2.41778
70.8856
18.7705
35.4607
-6.72984
52.6157
16.5272
8.50854
22.6583
46.1861
0.0383711
13.0157
64.1037
86.8055
97.5799
18.4062
21.1064
53.2142
46.3265
49.3217
66.6436
176.644
31.6773
10.4683
23.5943
40.2699
309.045
29.5496
52.4039
21.0564
127.218
90.2945
19.3762
469.368
3.50617
47.5431
67.5692
-1.7542
32.1302
-6.96291
36.3294
203.891
-5.54039
81.1048
-1.18449
300.41
30.397
-0.308543
3.99834
2.53542
-0.325369
26.1107
15.3483
55.0588
33.2216
186.436
-9.62851
-2.55789
-3.60807
26.7416
25.022
9.95647
5.00986
19.4401
-5.70355
20.4413
1.71731
-23.3607
29.1375
19.2088
-26.4977
-29.2734
-11.7466
10.716
47.2043
65.6115
-0.803744
34.293
-12.4632
0.966895
30.7755
18.57
49.8046
39.4306
-17.6342
13.8475
-16.8282
-5.23674
11.8429
-3.61967
16.8542
37.036
1.67742
34.1451
-1.39512
39.0143
2.36192
30.5326
-18.3356
27.6146
3.34873
63.5603
37.1767
23.0279
49.777
30.4666
31.6773
19.8386
44.209
29.0255
63.5423
16.4311
56.152
41.9485
235.535
11.1592
6.25357
1.62848
49.242
169.706
-49.5429
8.70437
7.94045
15.5259
13.8406
63.8001
81.1048
36.2968
30.544
-5.22988
95.7764
-6.14725
-29.3566
-25.9867
20.4885
32.2149
-12.4076
18.2291
2.77713
458.888
-10.9043
18.0568
11.3845
47.3563
0.659129
11.8305
-11.8567
26.0634
37.3246
10.0299
42.7194
11.3299
-33.1626
-51.4717
4.77461
22.9569
40.9687
19.4523
-17.3688
14.4641
11.2636
2.94439
-5.06237
-17.4103
17.5219
40.1459
24.1922
32.938
-31.2615
-3.01908
23.6973
9.4087
28.0082
-14.0679
24.8546
-1.13368
-0.45809
-16.2706
17.7192
30.5326
26.642
72.5922
10.845
18.5827
24.5801
43.5466
101.199
67.2966
46.3142
15.2378
54.8908
18.335
15.3369
67.1109
2.71234
-3.33388
75.5812
72.8671
42.0854
13.1439
74.968
41.6115
65.7065
61.3886
-2.99287
-16.7057
35.7757
654.027
651.999
12.683
41.1595
-37.0397
1.65605
-12.7791
426.048
-6.64438
-11.4864
57.0623
-28.4167
15.684
-41.1096
15.7728
11.5155
-4.15181
22.2739
208.576
-15.8478
-32.2762
-13.3659
130.807
-8.04098
2.12427
4.40949
10.919
-9.49653
19.0964
31.3476
27.14
58.7749
36.8843
95.5805
-7.24306
160.373
7.06389
10.9665
47.4378
57.3534
-4.36047
47.5511
11.163
76.6632
24.2061
50.2156
58.1816
39.9259
150.927
59.1225
18.2384
57.5676
45.3303
37.5005
62.9145
45.5374
41.8848
56.8301
265.21
105.738
27.9404
21.6936
61.9194
96.6839
51.3288
26.1342
11.6299
47.4501
-5.9567
41.7212
-21.7484
50.418
162.268
2.78855
16.4311
26.6786
70.9965
4.08746
19.3762
32.711
15.8328
8.18771
175.741
48.8286
11.3643
60.7504
18.2478
16.6517
13.673
50.3523
82.0808
87.5364
154.809
27.5859
2.50256
17.1168
30.6464
14.6672
31.7329
39.7112
-6.13375
59.7119
71.5546
8.43646
13.2585
39.86
53.133
36.1934
23.7505
40.0548
58.0147
46.6782
22.1046
43.189
45.5481
-12.1163
49.1939
-1.16244
59.4417
65.945
15.0117
59.1664
8.82662
58.7514
36.5742
49.5162
69.1698
61.049
56.8196
120.015
68.5729
55.5564
7.53464
39.7408
9.9688
48.8542
25.2875
56.7137
120.681
6.03411
-29.5061
178.524
43.9561
253.547
164.421
18.3413
176.004
63.4137
43.6427
-21.3345
-18.9084
33.2393
89.0175
-44.2103
26.57
-3.34853
-21.9574
-26.8296
51.1814
-41.3282
4.13074
77.251
203.018
35.3857
-23.5069
200.55
19.1227
-34.0027
-4.62857
11.1052
7.09682
5.37305
20.6701
53.3559
39.8625
-18.6814
21.2105
24.0549
38.3479
0.557762
412.632
31.9733
-24.202
234.427
-1.89662
56.983
21.1163
27.104
438.036
62.5632
256.149
24.0613
18.6555
-29.29
54.2512
4.3795
54.8642
10.4272
2.31825
-18.2073
32.878
-15.4096
23.9848
-28.6557
6.75822
3.22308
60.5986
-1.62386
40.0167
55.8966
11.6002
48.4675
-24.0228
-6.30602
-41.0894
24.8675
21.2739
2.4602
-11.9871
-9.98267
28.8104
384.102
44.8208
110.186
-7.41076
128.007
19.7671
-4.00886
13.8301
5.11996
-3.39545
241.774
-21.4185
-2.41778
-10.5891
-1.26599
-0.907171
-36.6909
74.792
8.0939
9.44557
222.246
79.4398
-3.85089
328.56
-2.20857
-5.1305
-57.3557
-36.0653
-48.8101
10.8549
-58.628
-22.0482
-40.6918
-46.0726
-16.2341
10.8465
-12.637
-32.0409
-45.7462
8.41075
11.0684
275.052
-7.56626
-44.536
-24.5809
408.886
23.1243
21.4666
-18.9826
227.602
-24.6685
22.068
-11.1416
-20.4949
-1.09383
345.099
23.87
-13.3334
-5.06771
-0.855229
-30.4021
10.9969
55.6773
-0.738045
1.34902
-16.2381
0.661356
-0.325369
-15.1187
5.97797
-23.652
-11.7559
-6.5932
91.5711
0.340061
12.1846
-21.2986
7.63632
-18.236
30.6442
41.8156
-11.9871
-54.9603
105.647
1.79272
27.9375
11.0876
10.0299
8.98617
-1.78856
19.3112
-40.2273
327.114
15.4607
-8.6587
-17.3688
17.2193
-26.2177
44.1738
28.6708
428.617
4.40344
28.9015
5.45159
39.953
31.9344
6.7287
-27.3819
44.312
26.2753
-13.2212
-8.98487
43.702
240.009
-17.2011
25.2875
-11.7695
2.47003
8.92115
-6.01165
14.4606
22.9294
17.4042
34.5123
0.63245
1.47617
21.0578
112.558
31.4036
28.0884
64.4793
49.5928
20.1193
20.017
27.8095
1.78892
90.6502
41.1327
-1.2427
55.9764
26.7532
12.2843
2.93097
21.8228
52.918
6.15555
-0.382543
-3.66633
-10.7244
101.889
17.4255
-29.5927
11.4434
-53.7194
-10.9942
34.3945
31.5338
-2.00026
-14.6368
-33.0223
-13.63
-21.5857
-35.2672
-4.68201
42.4197
299.991
-5.11754
-19.9556
30.5712
-26.8493
-6.79681
-5.70355
37.3078
16.7098
-3.08856
-4.1323
-31.7736
-18.1701
-40.2273
21.6412
13.5866
3.4874
130.022
19.0933
119.959
-12.5586
1.33036
-8.71502
-38.7473
-27.1441
42.0199
-33.9038
-1.27643
-19.5082
0.729054
3.08257
20.6531
-5.72495
-18.3552
-5.02373
3.87659
-45.3121
-17.8161
-31.3674
-15.5176
-15.4506
8.09223
53.5251
15.474
-9.55211
17.9721
10.2848
27.935
44.9076
2.3157
102.856
-16.5273
-27.4755
13.9703
-5.92786
1.4533
-18.6208
126.343
50.8709
20.1219
-15.3962
-3.96306
-33.1787
-2.7293
267.574
-0.247453
-4.12623
106.277
-8.02131
-21.8603
-3.49793
-4.96084
172.089
533.983
47.2074
-15.5041
12.1475
-7.1562
2.81426
31.1753
-14.8525
15.4972
2.5332
13.7046
-17.6093
10.0698
27.9375
-18.0811
5.23803
-11.1589
-3.17758
-19.6126
-15.2533
238.718
4.15673
5.24499
-25.8436
-30.2668
19.7076
30.7755
11.0738
49.8046
43.7012
63.7935
44.21
23.6973
-1.8357
24.2601
41.6149
66.1908
26.3654
18.4062
-12.1939
66.3327
10.7193
45.5736
76.3875
33.6488
35.0753
54.7885
36.1449
20.2168
4.90244
42.6096
40.2918
2.64137
114.651
12.7243
39.8867
8.7777
58.6776
-1.97283
178.121
143.749
21.966
26.9524
37.4002
23.4512
454.466
21.9338
8.16377
-7.43966
28.9088
-0.409358
23.3424
-6.95867
4.43602
54.2929
57.6661
18.3319
37.1401
32.4882
37.4108
31.4799
29.3855
25.1479
148.388
39.7744
63.8287
37.0257
-4.72498
41.9676
59.1473
15.474
63.5365
-32.6353
36.7127
23.4033
31.6831
-21.0502
39.2854
57.878
39.6947
23.3407
40.0468
70.7937
52.5767
-20.4949
51.38
81.9661
19.2952
25.3817
12.7014
27.8635
66.7283
20.8649
323.001
46.5263
57.9699
69.6962
32.57
47.7547
108.438
86.5471
146.43
36.6843
18.3083
59.6922
35.2564
17.061
2.19876
-19.759
49.4893
70.1207
47.4045
23.5113
85.8406
12.6496
20.3893
-7.99851
9.72301
29.1813
-5.06237
-21.8335
-14.3845
-14.0256
141.345
-0.795232
-14.3949
277.437
-19.5082
-46.1226
-33.8359
191.54
41.3579
-5.9567
-6.57166
10.7991
99.1289
99.7374
-5.14326
39.8432
32.7117
-17.266
-20.7727
42.7989
13.6576
-7.27899
-2.97888
0.443112
-9.97426
20.0773
15.5354
-49.1314
-18.3963
33.3778
35.1517
6.37746
-26.076
4.24967
40.2224
43.8225
6.89856
82.1574
-3.05306
-28.2077
-18.1093
-18.9862
32.3754
178.139
-39.2355
0.780235
-14.7215
-6.11505
-19.1443
9.1554
0.55449
218.411
-24.7799
3.50068
91.2845
-26.762
-48.0972
-27.8608
-0.325369
-13.2447
148.407
32.57
-10.3413
14.7343
-50.2597
-10.3042
-11.1043
-6.99161
-34.9481
-2.61673
-23.1011
118.766
-16.9479
-5.79567
-44.318
-15.8644
846.23
19.2088
-17.1273
536.391
25.6526
21.5709
1.49686
124.082
-20.8965
31.5302
56.2518
-28.2576
191.921
37.6231
60.5678
43.1788
34.8397
40.0844
42.438
11.2828
-7.59902
21.0002
124.287
58.2245
50.2653
41.7212
41.9698
70.6894
31.401
45.5736
61.395
-9.45475
82.0695
44.4456
37.9219
-3.2105
10.1494
645.311
63.3204
34.8875
42.9357
78.2169
55.2843
36.3746
61.0214
3.2926
-24.1944
-33.7557
-8.86879
40.2224
-11.7398
25.0819
3.15043
24.0613
7.41111
23.1839
-5.92786
-4.1689
-41.1266
-26.1171
-5.35113
3.25528
-11.4593
-27.5565
49.7446
-2.29114
14.7451
1.13602
5.09715
-4.99371
-7.24606
31.5338
-6.78536
8.39933
31.6009
-3.40807
85.2732
-19.4245
25.022
28.6971
-0.742664
-8.1086
11.163
-1.2145
1.95957
-3.17758
-21.4866
31.0115
24.831
-7.757
-23.6512
11.653
-2.79191
42.7263
-22.0955
31.5302
30.0149
24.2163
42.3083
66.19
43.1788
14.225
58.8251
6.8307
52.5122
24.2601
34.1186
56.8205
-2.82352
38.8303
132.601
53.0698
-13.2029
63.3288
25.705
67.907
26.7746
2.65316
162.646
57.9283
48.2318
66.5287
28.5106
18.0489
53.7553
19.3223
24.2641
45.0622
38.801
676.219
35.5262
47.8141
267.06
51.9189
10.0378
1.93067
58.8938
23.9535
62.6978
41.767
36.2951
10.3628
74.9077
283.491
19.2689
-9.31105
26.8327
7.18829
-4.75564
-44.4198
20.9522
20.4627
213.126
17.9141
577.694
25.7814
6.53668
-0.435497
24.2929
-8.9287
29.767
-16.5273
-27.4755
-47.0936
-21.6485
-9.67599
-9.7911
-41.1096
-34.827
-25.9659
14.4997
-39.7591
-11.4593
1.49152
329.917
6.14216
34.4228
28.6699
118.458
120.139
1.56552
12.8428
8.10793
17.6774
19.0964
189.992
1.36252
14.7343
15.3326
150.865
115.508
18.8807
17.3713
36.2664
53.06
34.4326
24.2815
11.0876
68.1259
31.475
26.8075
38.5078
57.8353
11.956
-9.87257
29.4566
50.9525
35.6264
38.5516
27.5673
8.15157
28.9015
59.7995
70.4193
47.4493
56.2972
19.8472
313.698
34.9417
20.6531
406.57
37.1428
32.9246
11.8469
16.6699
22.9767
-19.7621
121.318
3.34873
42.9456
46.5471
8.0354
2.09134
6.06531
29.9845
-11.8483
-4.28556
-10.9992
41.3437
17.6219
14.2164
36.7127
30.8995
61.6682
31.4236
82.3889
34.1748
33.5152
49.065
19.3762
15.8444
61.6022
28.9513
-4.0538
25.0543
74.5419
81.6247
-6.43936
95.4206
73.5328
-3.21478
12.7359
43.1853
-6.97631
-3.1892
7.88858
37.6803
12.5934
298.227
68.1277
7.1709
-2.00026
25.0738
-0.971003
-7.75445
11.5845
42.1696
379.752
-1.73401
28.6156
10.0295
34.3193
12.3758
-23.1011
14.8191
-34.9477
7.1121
22.5743
17.4371
49.7279
44.13
36.0754
-16.155
-0.502242
-9.89877
19.0933
-13.0993
-4.55188
38.0411
27.2038
38.2718
37.3107
32.938
29.2175
26.966
40.5639
-46.8133
-33.8359
7.88172
43.702
9.49879
29.6506
-23.6225
-11.7695
-7.95435
40.84
-34.2652
36.0479
-27.5734
-21.7097
47.4841
20.2168
497.782
18.5729
57.6021
14.0549
11.7259
-28.2928
-45.7537
12.3499
8.41075
11.0684
-28.5465
18.6707
-25.7953
63.5002
-16.5273
-12.483
32.711
-56.4639
158.262
82.1532
-14.3011
40.8087
-7.39342
-16.7467
-16.0864
-7.2252
-22.9816
-20.0602
-12.0996
-15.4096
5.2441
-21.1594
-28.849
-23.0138
-19.9862
-3.49793
0.661356
1.5487
24.2367
47.2074
55.0588
-6.5932
12.8603
111.51
8.68651
2.37872
8.15539
17.998
13.8179
15.8482
47.6152
12.841
9.9232
16.0151
52.005
51.3114
3.24589
33.2048
54.7006
35.6264
79.7811
43.6633
16.3229
45.6329
23.0969
62.8111
68.5452
64.3159
51.7063
45.7066
30.0234
29.8823
21.0002
48.3872
57.2875
41.217
106.376
-17.0632
298.388
-17.3247
17.4626
91.3801
-20.6992
-32.0409
-15.7687
64.8237
-13.2944
-5.18056
-11.4624
6.25769
17.7185
11.0024
278.202
252.693
-40.538
18.3199
-16.7638
-9.25046
28.8912
193.3
-6.11505
102.859
6.17669
-8.35149
-7.91334
-5.86965
25.4989
29.46
26.8654
-16.6164
28.7723
265.991
-14.6368
-25.526
10.2734
272.93
-3.60807
23.1479
15.5787
-15.6049
17.566
18.6593
12.945
-13.5026
22.5743
-8.36817
8.52274
36.0754
81.2965
-7.99851
18.2122
9.72301
-5.60301
-2.67781
26.7968
12.5748
-6.88819
55.3148
27.3158
28.7086
30.0603
14.225
38.2104
-13.2212
9.75579
47.4501
46.9801
-5.9567
688.274
-19.8743
-7.95435
23.9137
-5.70662
19.7919
163.525
-9.55211
-13.8871
-4.70772
9.81196
18.5226
50.9391
21.2502
-38.5035
-35.8492
-38.5151
1.5684
-27.4195
18.3199
0.102845
30.1049
-2.9679
-14.7215
21.9959
-0.403682
33.5183
11.7989
-13.9737
-30.4021
-18.9881
14.6144
-21.1398
-36.8528
4.40949
44.6522
-22.615
-16.5108
-25.526
454.887
-30.9561
-35.8654
-14.6525
3.06431
-29.845
-21.9841
159.955
38.0675
38.1808
29.9037
33.5597
-11.4012
-12.4589
35.2231
60.5407
21.6412
-1.40591
18.4799
-32.3614
419.262
-9.01765
50.619
6.69252
21.1746
-34.2769
-16.2113
34.3413
15.9594
0.790462
0.766422
9.51213
91.4898
29.1233
-7.3268
1.66609
19.0121
157.46
16.7638
45.363
58.6945
33.8616
42.769
14.0431
25.1032
254.348
-2.33216
59.5209
61.4547
51.9419
38.019
36.3864
45.61
35.2094
124.843
1.70629
31.3652
51.5362
28.8783
4.08123
114.718
10.4216
-22.6706
2.97201
12.3499
19.6551
54.1719
-12.6768
69.1224
60.3094
49.3612
3.50617
-2.90781
158.99
6.31364
12.6977
47.6319
48.2329
-22.8925
14.7776
23.0433
50.1827
10.9969
20.2366
3.20342
18.2156
-24.1127
29.6597
303.473
54.7037
152.51
36.9698
36.5103
42.8453
4.08819
32.3638
580.683
42.7526
26.4313
63.4807
32.7148
40.1189
3.36397
-51.4717
25.3893
26.7051
18.4799
-25.5253
-30.4873
16.3382
-10.8917
-50.5806
-3.18831
-36.826
218
-0.907171
0.790462
-5.79281
-19.5359
19.3383
19.7529
43.273
12.9105
19.0121
60.0843
47.6069
62.0126
14.97
71.9756
-14.491
55.215
-17.362
36.3263
16.2689
27.8095
-1.95922
148.746
1.77735
28.7424
-20.8603
41.7457
-12.0786
33.5764
16.2006
47.2958
-8.85037
19.4302
21.1737
35.9996
36.7433
33.2081
-35.3571
-10.583
27.7856
26.1107
38.1922
-4.25968
-18.9988
7.83633
21.5549
-15.6764
11.3845
98.1106
146.763
-2.61673
38.1808
97.2947
0.659569
3.83364
36.1778
4.21629
12.8577
-10.5328
8.8419
-1.52139
-52.4547
29.1813
-26.7806
19.396
11.8525
21.5816
40.1459
-2.04468
2.9529
21.2124
11.9735
-39.317
-7.59902
-5.23674
28.7095
47.9029
-48.2442
-41.4112
345.926
23.4033
-2.05004
-26.6724
26.1669
160.952
-51.8384
10.2222
-3.9901
-27.2707
-19.0463
-33.0417
-14.8727
34.5134
-0.492851
-28.5147
-13.3334
9.92482
53.4927
-2.29114
18.4932
-0.378096
-30.5298
-51.3378
33.2081
-14.364
-63.468
-21.8274
-13.2447
-14.6368
-8.00781
20.5808
6.30105
-15.5895
3.75129
-24.1097
-27.0339
14.5602
19.3998
169.252
49.8571
13.8179
14.8191
57.9393
11.904
441.895
20.7002
45.5481
10.3725
92.8557
52.942
77.5483
-0.502242
51.9454
56.7818
16.3229
92.4845
54.956
45.9445
94.4938
44.807
29.1898
444.751
33.7716
18.6379
114.703
54.4764
59.6356
42.1541
92.3209
11.9848
44.5195
51.1958
33.284
102.989
18.2087
77.2773
36.1449
103.706
44.5797
29.8173
80.0909
14.0549
79.0439
26.6365
-17.5584
25.8428
14.5869
-7.15186
50.2444
-10.4061
31.0067
6.0048
-5.20794
19.3592
41.0079
-11.3255
-40.267
12.5635
-31.1916
29.1622
7.97776
-13.8871
-9.5463
-41.665
-31.4175
-12.7791
-25.6014
38.3332
-8.53001
-53.6565
-24.243
-34.827
-23.9187
-3.21478
17.5887
7.11372
-18.2207
13.808
22.8811
15.1915
-25.8249
-7.80481
72.4017
69.0648
28.7227
34.544
100.618
24.1367
28.5365
195.582
126.84
22.492
62.0974
-12.0414
80.3069
4.60382
26.0802
6.28177
134.549
32.4297
2.87623
22.9569
9.1096
13.8301
3.24589
302.077
-22.4696
47.922
51.9301
0.655307
-5.01412
2.84096
12.0349
-11.415
4.34577
39.4306
2.98056
4.47719
3.08257
-35.5689
-11.3472
-1.48861
16.9951
-4.69759
37.973
-34.2583
-22.6706
-51.3759
70.4459
-12.204
-9.5463
-13.554
46.7817
-27.7717
30.6206
15.8444
-47.0936
321.306
-9.67599
-8.67888
33.3124
-5.51935
-31.7393
332.49
-26.7298
-49.1294
-30.2
-35.0528
157.503
-29.4651
19.133
28.31
-5.21022
14.684
18.0538
3.47246
23.1005
34.544
222.433
1.64793
79.1363
-2.47104
114.321
20.8679
-0.796973
55.7896
39.0775
76.4858
20.8091
-9.98267
-8.67088
-20.6961
52.3004
20.458
11.904
-19.1248
26.3224
17.4371
10.3725
47.8781
-15.2533
85.7048
25.7085
-7.47708
19.811
8.05609
-6.16591
26.8922
-1.26599
15.9594
34.5237
1.70345
23.5676
-16.269
16.9418
-15.7601
25.0919
10.5788
-28.0726
-5.72495
-3.36267
9.49879
5.28769
401.975
-12.3781
-19.2658
7.03817
27.6618
207.937
12.729
87.5491
32.2997
6.15983
34.3656
91.4313
119.22
-24.5306
18.2467
12.1808
23.2561
54.681
11.644
12.5258
-11.3432
13.2031
-34.2876
40.911
-10.5289
-0.911632
0.942412
27.2882
225.369
222.832
16.098
19.6551
-4.18363
-18.299
-7.71428
67.8057
-6.86077
-41.4714
-19.7744
0.691447
85.7863
-31.7563
-35.4874
28.8912
40.7366
-30.3887
-2.08899
9.92482
-40.2106
-21.0318
12.871
-2.25216
-32.4038
1050.61
-3.11964
-3.49793
5.29683
33.607
-36.7704
10.7328
-27.2079
51.54
1.19024
144.808
32.5183
28.6971
-17.6093
43.803
1.79272
-1.2145
52.0897
-13.033
13.689
8.52274
36.0754
0.711626
-11.7728
-26.2177
4.81845
21.1746
-24.9066
13.7738
17.8335
-4.83174
5.45159
2.9529
69.4157
8.60276
11.9735
-4.4137
170.578
-9.47309
178.635
20.7432
7.16176
-30.9345
-8.87863
-18.0003
47.9029
9.85183
-2.65019
38.5868
53.3883
26.061
-13.554
16.7966
9.81196
292.136
-20.2754
-14.357
0.851883
-26.4789
28.9513
-24.6685
21.3062
-28.0081
-20.4949
4.52837
0.271068
38.8625
9.92482
-2.29114
181.537
25.8588
-0.544714
4.88415
1.34902
-8.74184
144.553
2.53542
14.6672
16.7404
19.0964
17.7697
35.9473
38.4215
6.81244
9.51039
13.6231
-1.21494
-0.742664
-17.4789
30.6845
-7.57761
20.4413
-31.1996
-5.5367
14.1206
182.253
22.2281
73.8002
8.8419
-26.2177
54.9077
-4.29184
-4.96689
-3.14006
38.2718
51.6786
9.96797
56.2972
12.3509
40.0844
188.615
1.91244
11.1416
-5.23674
24.9613
37.6098
9.03583
-4.69759
19.2324
-3.00775
-4.27325
111.621
-10.7629
-13.3002
-40.1315
-8.26487
8.41075
5.44622
13.0485
3.53012
-12.7791
26.8724
8.34815
258.379
20.194
-35.5044
-2.9679
-29.714
-5.83713
8.05075
-19.5959
-6.03927
12.871
166.054
31.3341
141.183
23.1502
37.156
11.1182
53.1847
25.2659
9.11215
30.3251
60.9103
23.679
15.1326
41.7341
58.6822
10.6321
138.6
39.1819
14.8358
30.6446
16.4824
19.3112
-17.7385
64.7447
13.5866
24.1021
17.5782
14.4903
6.96783
19.0933
38.5516
339.766
17.5219
13.7265
25.3298
33.5626
27.3158
6.21984
-1.79882
79.4398
10.5788
145.354
6.10369
-0.181775
-34.5093
2.97953
347.617
76.6607
-37.9168
16.7966
-20.1731
5.96153
-10.6089
-1.02218
-6.65595
27.6902
52.5767
-26.1171
13.3895
7.00341
501.846
-16.3121
-13.9737
-0.247453
31.481
241.21
18.0026
80.0598
233.013
-10.9942
109.357
-5.74839
28.4668
1.36252
-21.5857
29.7269
-18.4006
-10.3042
-40.0392
-16.7265
19.3998
21.2009
-32.4715
30.6845
-30.0664
35.4338
16.7098
-31.1996
67.0822
-5.5367
-55.2198
21.6412
17.3348
20.354
17.5782
-26.7392
5.09376
18.7598
29.1813
316.173
17.5219
34.3413
12.2113
143.219
27.9404
44.1824
2.47171
-15.7601
-15.0953
36.2057
235.798
-23.4382
0.491702
-21.7484
-9.89545
-19.1988
13.7144
37.0321
11.16
38.9659
-11.7764
36.0479
43.6412
-31.08
23.1212
37.0834
79.8651
-2.04185
23.8689
74.025
4.51543
-11.6386
-24.9555
-41.3282
-18.6561
-36.1617
10.7216
12.8
-10.5289
-36.5189
-32.7908
5.06721
-39.6249
37.5955
1.41853
143.184
13.2794
-12.95
142.406
-2.98707
70.2075
37.2633
20.9541
23.1243
77.6886
-2.11603
22.1831
-8.67888
48.305
86.3099
15.1124
32.6394
26.508
50.1069
-6.02588
61.6293
508.426
-0.855229
3.33106
29.7376
10.8663
16.1285
32.4876
110.82
91.5039
33.2216
55.251
115.934
17.2067
13.1216
116.445
70.7821
-0.277904
39.0045
70.9769
71.9781
14.7151
265.733
-21.9182
-15.8644
10.3968
3.4874
-38.6438
18.2384
29.4566
17.2193
-31.8399
51.6701
-34.2769
-21.8335
-16.2585
72.1814
38.2718
80.4142
149.13
26.8346
-5.54696
8.60276
173.143
287.941
-31.8208
-26.3397
-12.733
11.8429
39.4838
130.85
-14.5008
-19.2658
-19.1988
-30.0695
50.2103
-41.7614
-10.8038
265.022
17.499
-2.27196
-28.8308
-7.66404
3.25421
49.6621
-32.9659
-1.54097
11.644
-38.1731
-6.01636
-25.7056
-8.0889
6.20379
-2.7265
-3.36553
-1.45981
47.4702
17.7225
22.5142
1.87945
32.2412
135.6
26.9248
10.3628
29.5551
-0.877749
35.266
4.37719
1.80359
-11.6237
-10.7629
-2.05584
46.083
-19.7002
1.69809
-39.7909
56.152
7.9379
3.53012
-5.28287
19.5925
1.6321
-42.2632
9.06467
-1.18262
50.179
0.102845
144.423
30.7653
11.5155
149.522
33.5183
-16.3121
-0.855229
25.9895
23.9848
8.82562
23.6248
-11.7694
-18.1122
-12.8683
-6.83491
20.2894
9.24413
-1.51829
85.0439
21.9772
36.5103
22.2306
71.5546
212.71
7.63632
24.8675
-36.3499
-6.23453
34.4326
3.66678
52.3171
1.4899
-13.033
17.4371
6.62436
10.3968
41.6976
35.3465
61.3157
13.4711
0.0191894
-19.5444
-27.5512
-33.0779
-3.14006
21.5816
-0.170611
111.649
11.842
10.4768
-3.01908
-11.3472
6.22067
13.2469
-7.83077
-2.82352
17.3583
73.829
149.4
-17.3247
4.3441
5.17302
20.5303
18.3512
-26.7689
71.9936
-14.3601
1.47617
-2.59383
-50.7676
41.3437
10.7889
-7.33536
3.72558
55.109
21.3337
23.7652
12.8169
16.7814
-10.613
106.576
34.2495
62.8841
-36.4244
3.59133
194.237
54.7921
4.28148
34.4553
-34.1157
0.0818042
49.4153
9.76265
15.1915
-7.08428
619.629
9.09465
50.2744
69.2142
47.2074
28.8219
21.9772
52.2157
34.0732
57.1622
-2.55789
151.367
16.5887
80.2339
11.4388
44.74
12.1001
23.2523
62.6245
20.3373
49.2786
7.12978
5.68733
58.1855
21.291
-0.225407
2.30886
41.6381
68.7561
25.3191
85.8298
26.6302
29.6561
402.954
59.8235
43.8699
17.9454
54.9456
11.3196
-2.64164
98.1805
42.438
101.238
232.281
7.88172
3.87659
10.9099
17.7912
17.3583
-11.7695
55.7639
13.7144
-1.95849
112.055
-13.6504
30.4257
-6.95863
152.578
26.8694
-6.0201
-8.21602
14.8247
12.6245
12.1808
-6.72896
11.5775
-10.8448
434.389
-6.96491
-13.2172
18.8253
-2.42849
36.3228
352.243
12.2068
40.2978
44.4226
-16.1991
11.301
8.29405
-1.39257
-13.8946
12.3499
2.78855
-34.1687
46.7817
27.893
32.4946
2.72595
-15.2345
49.566
-4.93075
15.0954
-1.7542
57.0022
20.8858
21.9959
74.7477
2.42856
37.0642
37.2339
16.4885
18.1959
34.8692
-6.14725
-3.49793
55.0093
179.585
198.525
28.4668
-19.9038
18.2291
16.6084
-9.03027
8.68651
144.443
-1.36941
21.2739
244.215
11.163
50.4263
7.33951
10.0299
-7.88043
18.8262
-34.6051
4.77461
37.2206
8.8419
39.7081
-4.55188
-21.1584
206.803
2.48214
27.2038
7.32565
49.8046
17.4642
39.4306
2.98056
90.6842
18.0751
-9.33196
3.64538
-9.24187
-2.20857
15.9171
7.98797
10.7863
2.92531
-5.80397
-10.1389
-15.9521
13.5601
46.6336
37.8207
30.6206
-12.2666
-19.7744
10.9387
6.31364
3.85098
-27.9911
8.2765
32.1302
-19.2335
5.21852
18.5257
41.7839
-15.8478
29.7376
518.738
31.3144
47.9877
-30.5101
-33.1047
-6.83491
42.7782
20.4885
155.903
106.596
-18.3152
9.33636
26.9158
-23.0858
31.8623
-10.9912
46.5737
130.834
80.7792
34.0579
2319.86
396.284
62.6077
32.6394
22.2113
88.634
27.7445
30.0502
44.5087
71.8908
33.5078
0.434791
75.3712
81.8746
36.5635
48.859
65.2151
30.3784
45.0075
41.0829
251.891
28.2528
18.5327
43.375
32.6934
28.7095
253.127
24.0284
23.4134
-27.3706
23.0848
8.92115
40.84
11.685
-10.7068
-25.4578
13.7509
213.246
-23.2086
-22.6566
-28.8028
-16.3352
-24.9555
41.8111
20.6993
1.31964
-0.522779
2.58958
-5.7033
0.962434
-23.4204
8.81534
-44.3101
20.6713
19.5384
-15.4019
6.47583
26.7745
25.0507
-21.4964
-5.67718
8.96153
-2.75182
49.777
-14.511
-3.92991
12.3499
22.0533
19.1823
57.878
388.271
-14.357
265.095
1.6321
1.5684
11.9358
38.9346
1.97691
-42.9837
201.305
-14.7215
7.09258
-17.2837
20.3673
7.11817
-34.2779
27.3729
-17.3916
144.932
-24.1127
-19.9534
24.0375
-7.62246
174.644
-10.5335
-0.971003
3.48995
-50.2597
-4.43196
-3.60807
46.4193
42.8256
12.7676
-3.55376
-3.42343
35.3697
38.2449
42.0097
33.4557
58.6489
48.2568
43.7798
3.52273
-10.8096
-7.08767
33.1488
29.6079
15.3859
20.333
27.782
5.65206
20.4682
49.4921
348.718
92.8415
73.258
11.0364
7.76773
49.56
31.3075
31.5206
16.058
58.0836
255.613
-9.89545
-4.20622
17.4626
-7.94544
-5.70662
147.662
-26.7689
13.5591
-23.8252
23.1212
12.7206
-19.4604
57.9283
18.2467
-2.8117
-6.72896
22.8219
15.3921
8.67853
16.4724
2.40542
58.6776
-18.8394
15.0771
294.71
-3.92991
2.97201
4.66261
382.24
-7.05463
57.878
101.539
-4.98671
-10.3925
4.58845
12.8128
-27.4195
35.1865
-18.6378
7.61613
132.566
263.84
528.272
-8.81584
-45.8328
3.33106
18.4932
33.3551
21.9441
10.5064
18.2156
-19.9862
68.1277
14.6672
20.4885
39.7112
-8.00781
-2.84507
16.6084
36.5474
-0.683825
13.2585
103.578
4.40726
113.575
-11.8567
-26.3183
20.458
-12.4589
35.2231
-1.78856
-29.4145
17.8931
-0.260732
-12.4068
-6.12444
-22.4696
42.2998
49.2855
-6.16591
-1.21876
49.3234
49.4548
59.3046
-20.5764
-16.9694
-37.0959
21.2132
37.6098
-37.8158
6.54681
7.98797
-17.3917
-0.45809
51.1958
14.5434
-16.951
314.454
41.6701
9.90796
-4.8431
47.4841
-13.5164
-2.59383
-24.5306
10.4216
-22.0073
-26.4187
-6.3908
6.53668
48.5497
-7.93176
5.5522
4.18977
16.6486
-61.5049
-21.8533
-29.1332
3.50617
13.9588
55.0394
98.9047
-28.0081
-11.1245
-4.84196
17.1377
3.34445
31.6442
6.64104
-22.9059
16.6191
38.9773
38.8107
81.9339
-18.1122
12.7931
9.24413
-18.3849
-1.16317
8.85878
10.2734
27.1771
4.93837
39.4954
4.25279
30.6442
129.897
14.2499
27.4987
-0.0813484
14.8191
16.7098
-7.88043
26.3224
66.1629
40.3819
24.831
-25.5253
-30.4873
14.4641
-46.8325
-17.6703
-16.3068
-28.6547
-33.0779
-0.907171
7.32565
17.4642
13.1937
-2.64164
14.327
104.986
-48.8285
-20.2293
2.47254
-5.9567
-14.0679
-12.6268
-7.95435
49.3217
18.2915
-24.4473
44.5881
-30.517
36.0479
-46.314
-42.3244
16.4687
-6.34196
-35.775
1.38015
171.476
-25.4696
8.7664
-0.455537
19.4959
0.160906
0.168429
-0.0225521
79.4718
4.24967
4.61517
46.3563
55.0669
53.7502
56.1368
0.695068
138.584
-8.73896
-3.99372
36.1235
23.5287
-19.5578
39.1986
36.8154
103.518
-1.34072
17.5887
1.49152
11.3262
0.519959
41.919
21.1737
43.4958
15.1915
-1.46208
24.0543
10.5576
172.138
5.39607
48.6917
32.538
117.469
15.2457
-0.796973
29.6342
35.8016
-12.7938
35.3697
15.8482
53.2374
19.5209
8.04913
26.3224
30.5556
42.2559
24.831
22.2281
-0.502242
4.10081
12.3147
36.1671
18.197
0.655307
15.6006
30.7755
37.3107
4.82697
41.8271
60.0454
-4.5157
-6.76721
69.2377
30.3705
10.9099
-8.87863
-8.62995
-15.5176
-13.5766
79.3067
38.9062
-33.8176
31.4697
-28.643
24.8035
49.5048
10.0028
142.031
38.8615
25.2993
2.64137
-12.7189
-14.7473
158.89
118.411
89.5997
323.178
9.75294
41.6437
43.7221
33.7386
-2.14359
30.9787
9.89801
44.8942
-9.76977
31.61
13.1739
53.3559
15.5208
50.6591
24.0549
-1.3163
28.4485
89.8032
27.5109
20.0967
46.0251
6.10364
-25.3397
-20.6935
36.6585
-12.0205
-27.0055
19.6551
16.6906
-0.435497
44.9076
-7.05463
50.9391
-16.2311
19.5925
-0.241965
10.2106
89.6495
13.8099
31.4384
-18.6378
-18.6208
10.7515
27.8961
-8.81584
-25.2181
-4.16521
518.738
19.8767
34.3617
45.2278
33.607
-16.1557
18.2291
-8.46727
-2.13225
-31.5191
-2.55789
-16.7265
28.6156
-4.96307
-10.113
-38.0937
15.692
-9.45168
152.459
28.6815
6.62436
28.5791
7.23553
-6.78464
-5.26952
30.0042
2.94439
-0.54371
2.52937
2.48214
-1.0836
44.807
40.4342
48.801
38.5878
15.7216
156.756
116.23
46.7489
24.9613
45.106
108.361
-14.0679
-31.1187
35.0821
-0.45809
24.9588
37.0321
-20.6992
63.3288
-28.643
397.743
29.1622
-14.511
-17.6427
-10.1389
26.061
65.1568
243.968
-8.73484
17.7185
132.025
-34.9158
13.2213
-33.6133
8.2765
-14.7215
-41.7223
1.95587
2.39403
11.934
37.8736
-13.8053
-6.8846
17.6774
16.2853
-3.97427
-12.693
28.7898
44.9807
56.4752
38.5584
76.4043
1.59616
33.3823
18.5031
69.167
48.569
264.903
29.6009
26.8075
28.2004
136.338
89.7298
53.7636
0.956222
42.7263
15.3859
37.1996
10.4492
32.4568
146.252
2.98056
-3.01908
46.0288
15.474
-20.7965
57.3199
23.5943
17.7811
246.941
13.0485
14.7745
17.7185
160.928
-8.53001
20.3091
22.5916
-29.8652
29.5814
12.9035
-13.4966
-23.0335
44.2395
16.3415
109.324
-14.7423
198.326
22.3626
-46.1408
-9.88188
-12.2154
37.2231
-5.48214
221.644
433.568
51.1859
19.4401
-0.0813484
-9.52709
-19.9552
22.1046
-3.66263
99.896
12.2466
36.6337
30.4532
-19.9031
-19.2429
14.4641
7.84894
-0.803744
-17.4103
6.27751
15.6006
90.7456
46.681
34.812
34.3308
9.44557
-14.2635
-0.102755
-3.36267
34.3317
22.6173
0.924609
22.9805
-34.2583
7.03817
32.4551
14.5434
-3.83256
89.5657
15.474
-8.27239
4.85359
3.57216
-15.428
14.9225
-10.8028
63.5002
-18.1052
-19.7628
-29.1447
-24.6685
33.3124
-22.3859
-39.2355
-27.3308
11.5155
-34.226
-45.3813
-38.8009
-28.9662
-52.8909
-2.12152
6.18114
24.7552
18.9396
4.16012
97.1429
14.3057
43.7152
-8.55949
40.6482
20.3886
28.5365
11.9232
-11.8414
5.87541
-10.1673
38.923
44.6997
-3.55376
-12.7938
32.6227
13.8987
75.6222
38.9712
58.1816
77.8632
75.4308
149.665
40.067
40.7272
86.5597
15.0117
83.5292
45.5374
27.5673
58.7514
34.3413
59.0629
70.1309
234.088
64.7971
47.4493
264.319
74.1951
53.2029
42.438
22.5272
41.1267
35.9927
111.168
14.9801
106.376
9.78224
17.3455
20.2737
2.36192
0.85261
28.6586
-41.7614
373.38
-18.203
-12.3394
2.50652
23.8689
17.803
68.2337
17.9178
109.177
3.56636
-10.1465
91.0606
-38.4409
37.3053
-19.1762
-35.1656
-5.84021
-6.86077
-2.89625
-15.2345
266.958
-28.4167
-21.7973
23.9421
-16.7638
-14.2123
131.456
38.8625
-18.2073
8.21837
46.4691
3.82994
23.1784
45.5365
19.133
15.1915
37.8933
-15.3011
10.5576
24.0375
48.5995
19.0964
-1.16317
12.1475
70.9563
32.1992
38.6716
31.9992
21.1194
64.3774
3.1358
47.5511
14.9112
50.4263
374.656
23.1484
61.46
15.078
38.0519
20.6799
35.6967
21.291
3.52273
111.005
19.1493
53.7636
-14.0363
193.162
44.6004
-1.48074
-14.3372
24.9709
64.5087
-18.9113
31.0639
201.123
24.4381
-25.5079
-13.784
-29.9467
76.734
-7.11081
208.62
16.9951
10.2949
7.98797
183.2
4.3441
34.1738
96.115
15.7716
-30.7048
-24.5306
-13.9413
-50.1183
16.6848
-25.139
-21.3833
-38.4409
12.9425
-24.7984
11.1744
-3.3065
4.08746
208.657
49.5776
1.6321
-4.78188
-20.9204
-33.0417
-4.1689
0.102845
-22.3689
-4.84196
-1.603
21.9959
-37.885
18.5257
-18.1862
-47.7069
-64.1353
16.6191
-24.741
-41.7742
-0.738045
8.12475
-54.0977
-18.0793
31.5338
-9.49653
52.8296
-19.9038
-4.25968
1.61588
-48.3857
1.19024
-41.0894
90.4598
-6.83714
-6.91013
4.87953
-11.8567
28.8104
1.79272
7.32279
12.9617
-36.8218
-16.7811
41.8
-4.62004
4.77461
-18.2725
27.8503
0.711626
-54.8502
23.8344
-9.01765
-3.72894
-8.30001
0.559826
1.33036
-34.952
-3.14006
57.1889
45.768
44.807
13.7161
11.3196
19.8472
-4.89314
7.39351
185.918
66.1908
80.7133
43.5952
338.681
8.92115
-0.0844228
157.032
-23.0208
22.9294
-18.203
-27.3319
23.1212
-13.5164
-19.4604
27.6171
-6.55984
21.382
2.20717
-7.09666
-28.5052
38.0629
20.516
-6.17663
19.4562
-28.2928
-34.5093
-17.6352
8.41075
-20.7907
-37.9168
-3.3065
29.767
-9.031
8.13176
-12.2666
-5.86416
15.8328
-7.80193
-19.9233
-20.4949
26.508
-11.7372
23.0433
-27.0922
-22.9059
-3.99559
117.688
125.018
25.4989
-19.2657
-12.49
0.250205
118.728
24.0375
72.577
34.6363
86.5471
19.6809
-15.6764
-67.3263
-18.236
-14.3334
77.9681
-18.822
3.59137
-29.3255
20.2306
-23.7923
74.0907
14.1449
17.3348
29.7243
-52.9761
5.09376
15.3452
-17.4103
178.692
-4.6553
86.8047
125.638
16.099
14.7845
-2.77273
-10.4101
183.107
22.1502
36.6727
155.535
23.9175
-17.0632
29.4599
20.1566
49.3217
53.8987
9.28591
18.3512
35.0753
19.2783
84.9654
-12.9012
6.39145
30.4282
129.141
14.3886
33.1958
-22.2436
41.7723
-22.1444
-5.72096
60.0547
79.762
32.3406
136.625
34.8311
72.9126
33.2977
80.3668
26.5763
13.754
30.8369
40.9238
163.735
31.962
28.2309
19.5209
-1.42988
-3.21478
386.78
27.7284
71.2963
28.631
13.808
34.2921
21.007
71.4135
18.4321
24.0872
69.9521
34.544
70.6333
26.0108
45.6564
-6.21917
35.6104
15.2457
-18.236
-1.21494
24.949
44.2349
132.446
-16.9479
-1.2145
35.6928
-20.0442
-34.6051
-8.90217
-11.5051
-14.2809
34.0859
-16.8474
-4.55188
6.01552
9.0886
5.29324
13.1483
26.0904
26.3787
16.5272
40.3677
13.2879
35.3993
-7.2248
-10.269
33.6304
52.8593
21.2132
78.8392
3.41363
24.8546
14.4674
38.8973
139.277
11.16
50.2103
18.2087
27.016
21.2472
50.2019
61.1244
11.7259
3.56636
62.7587
46.7817
-14.5509
39.1374
22.8281
43.739
6.47408
31.6172
-12.2781
18.435
-7.74185
51.1161
42.2693
-10.1875
16.2006
69.7846
-6.96291
13.8406
-0.382543
5.704
-6.97631
155.94
145.439
-17.3916
-31.6089
18.6145
50.9556
-36.7704
-19.2522
17.7697
108.438
37.8214
8.43646
-17.5504
11.3845
0.504655
96.2365
19.3268
19.8721
49.9874
-16.9479
31.7024
15.6521
50.2156
1.95957
26.8075
36.6337
9.83849
16.6059
43.8151
-21.117
-17.395
9.72301
-7.47708
8.82662
90.6105
17.4747
47.8185
55.1384
-0.170611
11.842
18.8159
-10.1379
8.70477
-33.6948
-16.9694
7.62472
-17.2011
-4.69759
-20.123
-49.8594
31.334
-17.3247
13.7144
-31.9435
12.729
43.5086
1.47467
42.9456
24.0583
41.7686
12.6629
-12.3632
-11.2669
40.1164
15.4941
14.4971
30.7041
-9.67187
-5.71891
34.3646
18.4951
1.03988
32.916
86.0502
63.0523
124.133
0.533351
0.722106
97.0689
-3.66633
-1.35411
53.0328
50.9921
45.1766
6.03418
29.2982
1.59839
-1.2624
70.1513
304.892
24.1367
-19.2522
19.6437
5.36402
5.96226
40.2956
-2.55789
3.88819
24.8675
6.28133
49.3119
3.1358
13.8179
-13.1998
16.6931
2.53364
1.4899
-1.78856
24.9334
-60.842
21.6412
6.09035
14.7318
219.977
91.3008
-1.52139
-29.9659
12.3147
11.8997
11.8525
30.952
29.8144
21.6936
2.47171
10.4768
92.5583
-20.5764
31.7564
-5.23674
23.0873
25.9024
6.54681
21.1064
-29.2447
20.0896
-2.33216
64.3142
-1.39257
-28.2928
-19.5168
-19.7002
20.4388
24.2929
-29.5434
-0.218011
-42.7642
-14.357
-17.8888
-17.9003
-28.4167
15.684
5.20143
9.47318
-12.9986
0.780235
-30.2
-18.1862
94.7221
-26.654
-28.4891
44.4329
-15.7306
6.97121
-23.7344
110.245
5.496
-3.39236
40.0663
23.8513
19.6437
29.7269
0.340061
21.5549
71.3546
-3.24348
94.3624
49.3119
27.3683
49.9874
51.2992
-26.3183
29.8116
8.98617
-13.033
-42.1014
8.52274
0.468156
33.4725
-30.4873
-8.0247
-3.39545
51.6701
-5.06237
25.3298
251.915
7.32565
29.1898
15.0678
14.225
11.9735
44.312
33.7716
43.702
16.9951
7.16176
-10.3198
32.3508
-10.504
53.5251
0.481496
1.69229
14.0329
3.57216
-15.428
44.9076
-5.18056
54.1299
-9.031
4.38362
12.0963
-13.3604
28.9513
-9.67599
85.7863
28.2138
-11.1245
47.1227
14.4997
-6.02588
-27.0922
-11.6615
27.8635
-0.378096
-11.7891
-4.48618
-23.0138
8.12475
35.8575
6.28355
27.7856
14.8663
10.0812
44.0066
25.9787
-18.4006
6.56239
28.2511
98.0376
27.3683
-8.1086
75.6621
7.41492
52.3004
12.9617
-3.08856
-9.75449
-5.5367
9.94088
-19.6126
77.8632
114.786
9.1096
19.4523
16.3382
-18.7215
8.56659
21.1746
-30.5288
-1.26599
25.3298
106.027
129.386
21.7212
148.78
66.8008
-16.8282
-0.102755
8.09473
13.2469
-4.08264
0.924609
2.36577
-18.0003
27.6529
13.7144
20.1656
-26.3213
-21.1467
51.0404
30.5227
32.6382
15.625
-0.397898
1.15431
27.6171
36.5437
13.8858
110.903
47.2513
137.989
-0.394161
46.0288
43.585
-28.2928
8.5942
1.10546
14.0329
16.6906
50.5298
-22.0472
50.3818
116.531
8.13176
-12.2666
-26.4789
16.5609
-25.5455
48.305
-43.0007
153.793
27.0172
7.76733
769.748
22.0851
31.6442
45.5321
-17.7218
52.0958
12.3804
12.5934
9.99882
15.2427
11.9058
27.7856
86.0808
60.3259
21.3256
48.2142
-27.2079
42.8453
0.340061
10.3105
-0.683825
3.88819
268.496
0.659129
19.3268
-30.7277
5.00986
153.5
278.852
7.58177
43.5717
89.6944
-18.029
3.24589
38.827
20.9674
1.89326
31.0554
45.5374
337.987
26.845
19.7076
19.5311
16.696
39.953
31.9344
27.3434
169.717
-7.01477
-28.8871
14.2239
-4.70772
-5.79817
-17.3021
42.8855
-27.4755
-21.6485
18.435
124.38
3.32736
3.85098
-16.7467
68.2466
4.0192
53.8551
3.34445
20.3998
47.8705
-34.1503
12.871
70.8364
12.3804
-4.27318
253.249
21.2761
1.5487
26.1107
9.7261
2.58497
16.355
270.769
20.3565
-10.9043
-34.417
17.0067
60.4748
259.28
34.3193
23.7505
10.0698
11.0709
-12.4589
16.4824
1.95957
159.866
10.3725
34.7597
-5.15404
16.6059
77.5483
-30.4873
158.767
17.2193
-5.60301
81.6552
-17.4103
68.1217
28.7191
-0.907171
10.1608
14.8219
41.8271
54.4232
70.4469
100.055
27.4454
11.1416
0.385458
45.5761
37.6098
35.2728
-21.5642
-19.8743
-0.52512
22.0307
422.261
22.0396
-7.58069
6.96429
21.0553
-5.08456
-23.5838
6.25465
42.7056
-15.7123
-30.1528
-4.68577
49.0588
101.599
3.05633
23.9687
23.0704
44.8788
140.64
5.06777
5.09942
34.4487
26.1558
105.91
-17.7982
-0.55499
45.0342
6.41999
34.2708
390.857
-16.3851
-5.80397
-13.8946
231.425
7.32029
33.6632
0.441634
42.8855
212.109
5.38023
-32.8929
-0.305663
133.75
27.6902
15.0954
-42.9837
-32.953
-13.5221
-2.08899
-3.19364
14.1373
-28.5281
-30.2325
-24.741
-11.7891
-53.7194
-5.37199
-19.9534
-11.5698
7.37007
15.3483
-21.7779
-6.5932
3.48995
-12.1783
-26.0969
26.7416
36.2664
27.3683
56.1406
-3.92161
-44.318
7.58177
13.689
162.196
37.2206
8.20789
1.37182
-17.395
22.8415
0.0191894
8.56659
28.6708
-6.16591
6.27751
-14.3845
17.8335
44.807
12.3232
14.225
34.4622
3.08257
-14.9542
7.39351
21.2132
16.9951
-9.70483
-6.57166
105.439
5.16411
103.67
-20.6992
145.645
34.1738
53.5251
-29.5036
17.9645
8.60173
96.4919
179.734
-28.5465
52.4039
48.5077
15.3319
58.7315
12.0963
-18.9826
33.4275
64.4097
29.5643
-16.7638
24.4827
15.7728
83.4777
-43.5206
117.819
106.444
6.75822
-51.8454
0.250205
204.935
239.754
65.9481
6.3331
38.8438
-12.2154
-10.9043
19.6809
-0.683825
-7.3562
116.697
60.6292
34.3193
29.9037
31.6856
0.659569
33.349
16.9521
-3.17758
-0.871904
-4.00886
-17.3688
33.2048
15.3452
31.0554
49.2855
-11.7881
131.84
13.7265
250.218
6.41266
7.32565
51.6786
-5.02456
15.0678
32.9656
70.0695
23.6973
80.6232
24.2601
110.698
-7.83077
-2.82352
24.8546
-31.1187
-2.39919
-0.45809
-3.15216
-20.1332
-35.789
2.97201
-32.6277
-10.3299
44.5421
28.041
-38.9138
24.1448
-14.6532
11.8799
34.5851
-20.8567
-6.65595
12.8128
29.5643
-16.7638
116.463
-4.15181
-13.3334
6.17669
6.64104
-39.7725
-22.8669
1.13602
29.46
-10.6159
-34.9459
-0.325369
-9.49653
-27.7552
-38.6445
-8.00781
-19.7117
-7.75445
3.15116
24.366
11.4976
-6.05458
76.5588
17.061
9.69503
42.8659
8.35195
48.5522
67.3096
22.1046
31.9446
14.1206
70.3669
35.105
27.5826
39.7081
121.011
19.3005
8.82662
100.292
36.3977
67.2958
57.3008
98.0491
73.1638
-9.57831
-4.64679
39.0168
61.0356
7.16176
8.42087
-8.87863
35.1492
-10.6484
44.5284
-28.1954
32.9104
17.3481
-0.181775
6.72766
15.907
3.57216
1.43857
37.4113
-3.3065
-28.329
-25.8976
-29.1332
27.0772
-35.9129
-3.05669
-16.7638
-14.8727
60.7504
-16.5955
-0.492851
-24.7665
-5.83713
-5.06771
-9.78741
42.8561
31.481
6.95155
27.3729
-36.1323
-36.8528
37.7315
5.29683
12.9923
22.8446
-16.1557
10.7328
20.3565
-18.4006
14.0587
-13.8023
-26.0969
6.12685
19.3998
49.3119
130.01
-1.95541
37.3078
-3.90489
-14.333
7.1121
4.31868
70.3426
24.1021
210.607
24.7976
33.1488
-14.0363
28.2443
112.067
11.6377
7.21454
46.8815
44.831
28.8774
32.0009
53.4861
45.147
67.2584
50.8713
-2.77273
-16.0323
51.9223
29.6465
15.5951
24.3504
22.0435
13.5974
351.983
796.966
21.4673
-23.9578
65.0959
-4.14753
11.0865
87.7765
49.2649
20.832
45.4207
35.6067
71.9818
28.5106
25.8428
182.366
-26.3357
-9.92476
65.2738
28.8265
3.66703
156.51
68.4088
20.0597
-31.1916
-9.31373
-2.95034
121.405
28.7989
30.9775
18.6857
53.918
261.96
14.1148
-11.5856
-16.2375
33.6627
136.428
340.48
8.28127
51.0188
22.5993
12.6629
-0.976843
-3.82693
21.462
-3.24173
62.077
2.2083
-11.0596
26.9277
2.07493
19.2523
15.152
9.83445
5.06059
-35.2729
-30.764
-9.83719
0.558031
-1.39257
-15.1743
-8.27239
-23.2574
44.8016
-19.1762
14.9225
52.2558
35.9466
2.50956
4.60001
-5.86416
-10.4041
-4.0538
-34.9158
31.4384
16.9694
61.9641
19.5209
5.89327
430.632
3.5332
-20.0602
-19.5959
-36.0243
7.24881
22.1107
1.32935
432.171
-15.5176
-21.8603
37.156
9.7261
92.5401
267.733
45.3176
67.6064
32.3638
0.659129
60.5563
-8.23893
21.8765
308.046
13.0371
52.3004
24.2061
13.778
10.8602
329.921
36.1778
-5.15404
50.3391
-1.16244
-9.87257
-2.4025
-29.9659
6.69252
26.7968
-9.91404
-23.7548
-2.78124
17.6571
-9.54094
120.538
30.0603
19.8472
81.7933
-46.8133
45.363
73.687
2.00252
-4.08264
593.13
11.7361
-1.13368
151.274
-9.82842
51.1958
23.9137
14.1697
52.9553
-20.7965
-19.7002
-18.9166
-32.2946
-13.3365
-14.1406
22.1831
-51.7824
38.9346
-52.354
-1.09383
-52.2028
-2.36692
-21.0184
22.2739
-12.0996
-34.1503
44.7301
-26.7816
-30.5101
12.4316
1.59839
-18.129
2.6849
18.1594
16.6405
7.92175
75.8657
29.7269
57.1622
38.6716
54.8526
47.5108
43.6897
514.756
53.1733
22.4074
41.0727
17.5262
5.23803
7.58177
58.6666
12.2466
47.3198
151.539
115.69
48.1973
82.8116
148.07
46.0479
10.7007
25.0182
24.9709
25.3298
315.634
54.1773
57.3008
83.0565
48.801
53.5803
28.84
18.0751
211.667
69.9389
41.3579
44.0281
-8.62995
5.16411
242.35
50.1506
-7.58069
48.3363
21.9568
97.9891
-12.3394
49.3582
3.35023
21.769
37.3135
93.2094
8.43269
23.2561
39.6885
13.5181
-2.56587
8.97617
15.5239
3.1555
18.8253
27.5566
50.077
70.896
71.93
353.287
34.6756
57.5411
-9.63986
25.3565
33.5939
-4.14758
3.49899
-3.69274
40.2374
313.476
38.0096
7.55555
36.203
16.5586
55.2145
17.4244
60.3076
228.484
12.5183
25.7189
46.9659
16.4111
-18.5798
19.5017
652.677
-6.1176
-0.301541
12.8765
27.0772
20.3091
57.6753
18.8435
33.8531
66.1257
34.4553
1.49152
-9.28853
10.0599
49.2847
-7.10395
148.25
-15.3011
18.0538
48.45
20.2894
35.4811
26.5927
32.57
120.843
24.1047
11.5845
30.9252
3.06431
-16.7265
6.28133
178.622
1.1314
-13.7308
4.44758
-13.1998
24.1894
11.0876
84.9925
7.1121
7.58177
47.4222
-19.6126
10.3968
141.023
19.2222
-15.1743
14.2239
8.41075
33.5572
237.936
-12.6768
22.8281
-17.8888
-11.4864
-23.5225
-22.7945
-42.4121
-22.3859
-39.2355
-1.09383
2.14513
38.8625
-7.89995
-12.564
2.8929
-26.654
-4.12623
16.3219
31.1211
-24.1127
-6.83491
11.1182
-12.7627
21.3256
284.346
6.52526
69.0823
-27.7709
-4.68201
5.76226
0.504655
77.4958
184.245
6.7536
83.7206
11.9438
-11.4179
-7.65302
-12.4589
-30.3692
11.3299
28.6815
-0.871904
59.1225
26.7051
16.6059
4.45976
23.8344
32.2118
7.51545
25.4332
8.05609
-15.5362
30.5931
39.1848
16.0714
-5.02456
0.0752432
14.225
38.5326
-33.2517
-20.7965
4.84607
-2.05004
-3.81813
-22.0472
67.2484
-5.28287
4.60001
-0.305663
37.0606
37.5842
-5.50233
-9.09926
12.6256
-17.2703
20.3998
29.1298
-19.1577
65.3449
12.7404
-26.7816
14.2545
-16.2381
-5.37199
10.0317
24.2367
71.5703
13.8294
20.1032
-6.5932
20.3565
-0.933874
64.9085
328.102
30.4897
24.949
-0.742664
-15.6049
0.659569
31.475
-14.907
23.0593
-12.6503
44.7169
-4.91057
1.37182
11.5971
-11.2252
102.27
4.30796
4.40344
13.7265
23.4557
36.3977
47.9305
49.3234
45.0528
34.8397
38.2104
51.8083
-29.9467
-13.2212
2.25952
37.6098
12.784
37.973
-29.2447
-23.0139
-41.6875
23.0848
177.587
-3.83256
8.98088
-49.2577
19.1813
2.4117
-34.8282
28.7434
44.5797
68.6207
-5.78998
18.2467
12.1808
17.6339
50.9329
2.27367
10.5526
-13.5126
0.531354
-11.837
13.7001
-30.0838
-11.1598
1.31964
-19.2634
42.7851
10.0858
43.0224
4.71057
223.956
19.7919
-18.2592
-7.67804
-8.27239
531.466
-21.5743
-7.67224
-10.8028
31.6411
-14.6532
-46.2162
-23.511
3.50617
-2.90781
12.6977
3.85098
-33.6133
-7.2252
-2.36692
9.1554
8.05075
-8.35149
-0.247453
48.3476
-9.91504
8.63229
-24.8879
11.4946
-23.7015
5.29683
72.9624
34.089
-12.4076
-19.7117
-35.8654
14.3087
-7.3562
11.7491
13.7776
24.949
-23.2315
153.061
21.3142
-16.9479
16.6931
31.7024
-23.7033
18.8262
-10.2422
17.3348
6.33382
-30.4873
205.619
-7.14359
-14.9733
19.811
15.5524
-9.91404
6.27751
0.608076
-25.27
-1.0836
-13.2891
15.5902
-0.822825
26.7184
-32.0409
-32.6277
15.907
-0.435497
2.50956
-21.6369
-28.353
1412.01
-7.39342
-39.2355
-10.4642
-40.9584
-13.6113
-34.1369
23.0433
-6.47743
-41.6465
10.9969
34.8692
-21.8603
26.8983
50.2744
26.5927
-12.2154
39.0972
-18.4006
14.0587
344.968
22.9934
0.659129
38.0675
6.7536
-4.36047
10.0698
-9.45168
20.4413
-18.0811
65.6778
34.3037
-40.2273
14.1449
9.83849
7.23553
-33.0216
296.455
15.0117
8.56659
8.05609
18.197
159.951
39.9635
19.5311
-13.2891
25.4417
32.4568
18.8159
8.60276
23.2178
18.0751
-35.5689
22.8743
26.8354
11.3729
-15.942
34.2249
0.740385
-4.27325
-15.4506
8.09223
-6.07137
20.5303
59.5807
5.09023
4.18875
8.0339
-8.59123
-0.397898
243.461
21.9949
38.4178
2.64137
30.3182
37.8809
-40.0472
14.5984
79.762
-5.1407
27.9292
-10.1465
-8.26487
-6.58178
18.5226
2.2134
21.2502
-24.6048
-29.1447
16.5609
-4.93075
26.3398
54.619
-3.96306
-3.19364
5.20512
262.122
20.2366
29.247
12.5934
4.37662
11.9058
14.6672
20.4885
19.0964
-6.13375
51.5028
85.9489
-10.9043
19.6809
29.3012
-11.1043
32.3638
25.022
83.045
-2.61673
-30.5974
25.0623
-2.04754
-15.1493
-23.7033
59.586
-9.28483
21.1853
15.9947
29.1375
17.3348
35.3465
244.34
-30.4873
1.34563
-31.8399
252.195
30.5449
-4.29184
-1.21876
23.4557
36.3977
24.9605
46.9269
29.2175
13.8475
42.438
20.512
21.0002
71.343
19.6653
15.4842
8.23665
25.7118
48.2676
31.4099
93.6189
230.121
18.2087
37.9219
148.684
25.839
-0.71976
39.1876
40.7355
74.025
35.9404
39.755
-41.9213
17.3979
16.274
54.9295
80.4031
-2.65019
6.72766
25.2773
27.935
7.06077
41.1595
7.9379
33.5152
20.9541
-16.2311
19.5925
16.6246
2.71438
-2.17973
48.305
11.3472
46.9715
19.0117
8.87748
1.47038
21.1692
-8.35149
-11.6615
-17.114
-0.544714
70.4765
33.2081
0.62849
-33.483
-3.08678
5.29683
5.496
288.962
-12.4076
7.83633
2.81426
-8.18009
48.8658
34.3923
0.586137
-16.9479
44.8041
67.3096
13.778
8.98617
-20.5292
24.9334
17.8688
21.6412
15.4607
54.0872
0.711626
1.37182
16.3382
174.641
753.394
28.6708
-4.29184
-8.71502
23.2793
440.235
4.82697
8.0939
13.1937
4.85463
223.743
4.95663
-54.3095
-11.3472
13.7169
20.7432
57.7615
6.1139
-32.9928
-24.8209
10.7952
-43.1879
14.6031
1.3421
58.5367
-47.9466
184.291
-6.0201
-33.915
26.061
-15.428
26.1669
-8.9287
44.7596
-5.28287
-27.2591
-18.9826
-2.17973
3.32736
3.85098
-24.243
-10.4642
11.5155
36.9885
-15.3962
-20.0602
4.76697
-13.5355
-32.1066
-17.2447
-41.7742
-24.8879
-48.0972
-46.6014
11.9058
324.825
25.1737
36.9001
164.692
159.721
33.6992
-16.1877
61.2472
24.366
-1.62086
59.6922
52.123
22.6832
77.5362
61.7628
93.5298
89.7984
32.5187
27.7268
37.5668
88.6517
85.3595
36.0754
30.6967
48.1973
54.7006
26.2561
130.381
62.404
32.2524
44.6959
10.9154
63.7481
48.5791
35.7491
20.2753
30.9973
13.2879
189.073
56.4935
-45.8762
47.6859
12.5669
140.216
19.8062
219.868
-3.76056
-20.8114
2.28598
32.3381
42.7625
36.0951
-8.02823
19.1813
-12.5808
-25.4578
13.7509
35.2094
-51.3195
64.6547
-12.3512
26.57
24.7625
267.3
-2.26823
-3.21678
-9.46909
-5.53759
5.06777
74.4399
50.2813
2.35556
-10.1465
55.4534
4.66261
-2.05004
256.312
-5.18056
26.0189
20.9541
-4.77032
157.18
167.632
12.8128
-1.18262
16.4458
65.6952
-31.7393
21.395
58.3671
3.25528
-0.403682
26.022
-40.2106
7.24881
-7.87436
59.2321
16.3415
-18.1122
5.8724
61.718
-1.16317
6.52526
16.6084
6.56239
-6.30602
3.88819
22.9934
32.4453
-36.3499
110.489
-11.4179
-18.8974
90.6147
26.3224
8.06681
4.75029
44.13
18.4799
-10.5328
-9.87257
5.09376
35.9599
0.0191894
-1.31424
120.596
51.2079
23.4557
21.4052
27.3158
45.5752
46.9269
38.5878
-0.665565
-39.317
3.64538
32.4576
18.8691
-0.334504
12.169
-25.7452
-14.2521
-19.2658
-2.33216
29.5359
-18.8251
123.299
1.3421
34.7844
4.22963
-4.52426
8.60173
5.44622
3.31264
251.055
144.085
-5.28287
-8.73484
-22.7308
-13.4241
37.0606
39.4582
-44.8577
317.497
10.7515
5.21852
228.421
-21.47
7.24881
-23.0335
44.2395
3.22308
-1.24558
361.369
-0.126195
-27.4001
-6.13375
96.4804
-4.00631
-4.68201
-52.3338
-20.1101
17.5257
63.3674
17.061
49.0504
5.38462
32.7148
34.4967
7.2188
259.174
23.5113
44.6111
-13.0533
75.0521
70.7456
53.1502
7.27086
9.80512
24.7715
20.0304
25.4332
77.3965
31.3154
25.0182
39.9635
51.5667
60.7606
64.7971
48.3863
18.5327
-2.91385
14.441
57.7575
38.5468
1.53956
456.323
28.6027
-38.615
27.6529
-1.02146
43.6511
19.1457
-24.5208
46.5471
36.1464
37.6986
16.866
5.45247
55.618
65.0549
421.259
19.0851
53.9925
1.95867
51.9194
20.0919
230.192
-23.4004
10.3127
-4.30312
-9.31373
-1.07628
5.53879
187.007
24.4771
15.7478
19.8386
31.0905
44.018
41.0535
-0.435497
9.30033
-10.8028
57.878
-1.53474
10.0058
23.3407
64.5586
19.372
-0.245587
-10.2045
-8.31343
42.9467
-25.0288
39.7996
-40.6961
36.3294
33.3506
13.6384
-18.9881
-6.00029
-47.3964
8.63229
-15.5176
-27.4825
-3.49793
-10.583
10.919
26.1107
-3.39236
-23.652
-6.13375
-2.84507
-35.2672
19.6809
-35.4672
6.28133
30.5712
49.8571
3.66678
-18.9141
-11.4012
18.8262
10.8779
-31.794
5.71164
18.2718
-6.81996
74.7372
-10.8096
14.4641
28.4637
7.51545
16.0629
38.0411
68.5176
100.744
-29.2298
-3.58723
11.4128
24.3403
19.5017
2.3756
4.61517
-19.2361
21.3337
8.77263
18.4391
16.7814
105.643
3.65142
58.6123
-6.45639
143.486
556.441
134.267
397.746
20.3998
-25.6824
10.3892
205.603
-13.6435
6.25069
-18.0793
25.9116
14.8663
17.2224
6.3331
189.022
455.738
21.5549
8.68651
-16.3619
-1.21494
62.4303
8.62767
-53.0862
-19.9153
-15.0739
-5.79567
-24.747
-17.7385
2.90054
4.21629
5.36147
-27.3994
-56.7242
-19.2691
414.521
401.069
-23.2925
2.43389
-9.91404
-18.0854
-8.76225
2.66453
25.1293
60.1119
1.53467
31.6511
32.1306
-6.52086
4.58241
-0.551575
35.2687
36.6727
35.1619
-17.0632
73.5005
-3.26919
26.8329
-0.0844228
44.5881
21.9568
77.2773
9.90796
64.3507
6.7765
33.5654
78.2169
57.1584
27.0042
90.2883
24.7625
8.67853
11.7873
47.1961
68.985
58.2103
-6.07773
-51.7186
-21.3909
-4.51674
10.2848
-13.554
-42.6619
33.5152
17.2059
-22.7308
-44.1373
-37.787
0.691447
183.238
1.97691
-26.1171
34.5134
85.8034
7.28134
8.5151
-13.5355
1.62661
-0.378096
-19.2854
4.88415
-24.8879
-27.4825
-33.483
184.32
12.7931
65.4661
-14.2816
-15.5041
70.0193
-8.09324
50.6029
71.4677
14.1956
16.4342
29.7072
194.552
2.19876
39.1178
19.5963
53.2374
6.40247
7.2188
-8.34779
-32.2256
46.9411
-4.21701
-5.84761
-3.31334
13.5271
23.7785
-10.2882
72.7114
11.6377
-0.281726
-9.69929
-3.71827
176.929
20.7565
63.3789
44.1158
112.613
27.903
-17.7653
85.1673
-0.551575
38.0839
7.48384
38.9101
-34.2583
1.41598
32.4551
31.4099
-31.9435
-7.88572
-32.3911
13.5591
19.2783
-25.4578
24.9953
16.4687
145.457
213.476
-15.4865
-0.937639
21.382
-3.34853
-25.0547
-34.1273
17.4482
-37.5801
-17.421
20.2963
41.945
196.696
8.4587
23.4312
23.8079
-42.436
76.8933
10.1681
-18.2592
-30.1668
1571.57
92.9347
-15.9521
12.683
14.9225
17.3082
-9.58834
-5.28287
-4.98671
17.7185
-10.4041
72.7829
222.593
-3.64529
-12.9986
-1.09383
13.3895
21.9959
-7.89995
-33.9481
-57.5416
-19.1577
-7.74372
-0.378096
6.95155
16.1285
-38.0064
-16.2381
45.2278
36.2686
-32.1845
20.4885
2.22984
-14.2816
25.7254
23.3919
14.7343
-3.40807
9.37349
-3.49492
10.4474
52.1959
22.1379
32.0535
17.1913
63.4807
23.3445
17.6469
37.2039
53.0267
55.8555
-5.55707
26.3264
620.992
-7.72167
2.30886
142.838
21.9044
31.4819
0.393323
-0.281726
37.1524
18.7705
11.0978
55.1143
17.0084
91.4898
17.8789
47.0211
-13.784
0.0383711
-22.5915
11.6299
11.8429
31.5246
-1.38236
-6.75588
-2.39919
-24.8209
36.2032
37.0321
-26.3213
78.3213
-9.9023
-44.44
-19.8356
46.4538
143.583
14.8247
42.6096
44.0399
-16.0993
30.3182
-18.3411
-36.2991
-2.26823
-15.5852
25.4141
-7.01477
-45.7462
26.061
-6.05769
-35.1656
-4.98671
4.60001
-35.8492
6.46252
14.6869
83.9122
18.8435
-4.84196
67.7374
-19.1443
-30.2
-21.47
-19.1577
12.871
7.11817
-23.2268
-15.5176
0.62849
24.6131
4.40949
14.6672
37.3551
17.5775
8.85878
40.9713
-9.03027
24.8675
23.1479
53.06
-19.353
41.9289
-7.57761
41.056
41.0727
26.8965
-6.92572
12.2709
32.3273
-23.6512
-32.3614
-21.1432
-12.7658
-39.3362
23.5591
39.9152
-4.29184
40.0107
6.23027
-6.7058
-13.2891
1.07883
4.34577
36.7138
25.0919
192.363
-14.9542
11.6299
105.546
123.817
-0.949457
-7.00456
-18.0003
-4.27325
19.3366
16.4174
16.4771
100.668
71.6551
-1.33643
-2.96904
23.1212
-0.397898
-0.167779
19.6771
-4.8549
65.9254
11.644
160.478
3.35397
-4.34076
21.1963
-22.5876
16.9512
102.251
277.843
-9.55211
40.4608
2.78855
170.364
-22.9243
54.2779
19.1823
24.1448
9.70966
0.635492
8.34815
-0.241965
30.8254
3.44247
35.1865
-22.3689
22.7599
12.6256
14.7776
-51.0169
27.8635
5.2441
-9.91504
124.317
107.072
-12.4571
67.141
9.7261
68.1773
18.2291
2.77713
14.7343
-24.0228
-15.9264
-11.9282
9.87499
25.4943
-24.9752
4.44758
-20.6961
-3.92161
-1.2145
54.4334
-21.9182
-36.4792
31.0115
24.831
267.731
2.58569
-24.8651
-4.27657
17.2193
-11.2252
-16.3068
-26.7806
-14.3372
-21.5219
49.5162
11.0738
17.9454
-1.27643
31.9344
38.5878
4.47719
3.08257
-46.8133
-5.72495
240.266
13.7169
-9.70483
-8.44572
-8.87863
-61.1038
181.259
-11.7025
4.3441
23.9137
222.929
38.9659
-2.40604
51.0404
-6.95863
-16.0875
43.736
62.3257
63.5365
-36.3834
10.4758
173.329
-18.9166
38.9199
5.5522
-39.0161
-23.7274
-21.6369
-18.9826
33.4275
3.32736
-24.26
-50.4799
0.780235
9.6414
10.7515
-32.2628
-3.96306
-31.3046
-6.47743
-30.4021
3.50068
-41.6076
533.564
-8.23431
1.34902
8.12475
4.40949
18.6145
-9.88188
-27.2079
14.7343
-31.5191
8.43646
0.14006
-8.86568
0.659129
21.2009
-36.2196
-12.419
3.66678
22.3153
-9.52709
-4.96263
-13.5026
17.4371
28.2004
76.3678
-3.07183
-5.84761
-52.0391
4.15673
1.28971
-14.0363
3.88142
18.3635
-8.97701
0.655307
44.0704
21.4052
14.8219
38.5602
69.9381
31.0916
34.4622
23.6973
35.9927
38.0798
12.169
54.8396
13.8588
14.4674
5.16411
30.581
33.284
39.271
21.0962
25.4683
26.061
23.9274
33.6632
45.4192
31.6411
29.7431
311.935
27.8053
140.134
35.7101
9.4902
83.2391
54.619
50.1069
45.5321
60.989
16.4495
29.4403
44.2395
1.34902
3.43959
-13.3941
56.8336
23.2996
20.0335
16.6405
73.5141
63.6843
23.1676
29.3881
26.2401
1.19024
-37.3413
-3.24348
49.3848
38.0675
-4.4908
14.9112
-7.66974
7.1121
9.45583
41.8
-6.46979
29.7243
-6.78464
23.8344
-14.9733
83.5292
-4.29184
4.40344
8.10434
473.232
28.9015
33.5626
4.82697
54.9456
5.69744
-10.1379
15.7216
-0.665565
46.89
-54.4507
-25.8515
176.761
10.2949
-61.1038
-13.6436
-6.08029
-13.2029
7.10681
41.6701
-18.8986
37.1767
51.1389
-16.6493
6.39145
43.5466
41.2288
1.70434
38.7515
75.3623
-19.1348
4.27949
21.8962
8.07786
-0.554427
-39.8782
31.5407
8.21178
30.9475
21.5571
16.0438
-16.3851
9.18856
1.10546
57.1365
243.453
-36.0428
31.7891
24.8045
7.8356
21.2502
6.47408
-26.4789
-2.90781
-26.5426
-4.93075
132.638
22.5916
50.7197
248.157
-3.47706
18.2478
164.514
-2.08899
6.17669
10.3892
203.856
3.50068
12.7404
-2.41878
10.5064
-19.2657
-42.475
118.728
5.29683
-3.87433
99.6813
-4.9113
5.11065
15.8956
25.9787
-39.0153
3.06431
9.51039
82.9636
34.3193
1.1314
-17.4789
22.4074
114.145
19.4002
38.9712
16.9521
30.5556
4.75029
13.5866
40.9687
10.7422
-13.6469
-18.7215
36.6776
26.7968
30.6404
30.5931
27.2038
26.0663
136.012
62.4418
67.5416
26.966
55.5564
18.779
-15.0953
6.00766
43.232
12.169
234.75
25.1032
10.7193
-17.3247
32.4551
40.7803
329.751
8.98088
-15.5245
19.1813
-42.3244
32.4916
8.97243
-26.9567
-30.1528
215.024
223.95
0.767302
28.4441
13.5181
-13.8103
5.22804
-8.83898
40.6368
19.3223
18.6419
30.0697
5.06777
-19.2634
376.369
96.2929
5.5411
-14.0301
2.81648
-27.4435
1.93067
19.5384
-15.4019
-8.83274
-27.1186
44.9226
33.3033
-0.408805
202.058
8.12532
-28.4903
3.14858
19.5257
17.2035
-29.5661
11.3549
-4.20372
87.1043
-5.701
-21.6415
13.3513
-1.53983
130.001
28.3119
45.4892
18.9002
11.7085
188.719
-27.2843
-37.147
27.6441
2.4321
25.64
17.2918
4.94182
44.1548
43.585
2.97953
-2.83365
31.6831
61.4087
14.9225
-33.2916
-5.28287
6.25769
12.0963
-7.73823
-14.1522
9.06467
-48.0343
1.97691
-9.25046
4.52837
16.3737
50.1961
-9.58526
47.4061
-6.47743
-17.2837
-15.24
1.49597
55.4839
-13.6435
-12.49
-9.12013
2.53542
7.1709
3.62194
2.58497
80.0733
-8.46727
3.48995
-3.40807
40.2956
-2.55789
-18.6006
-10.7397
53.6053
169.928
107.521
-15.0739
72.9151
9.21357
10.0299
48.3416
11.3299
-28.9829
47.8781
-1.40591
280.849
-51.102
-5.60301
79.7811
24.9227
-0.54371
-3.09283
433.517
57.0124
3.57752
9.96797
116.267
59.2025
-35.5689
7.39351
26.6224
34.3317
251.253
-13.453
12.169
19.2324
19.481
3.29004
9.9663
48.2765
52.3894
29.5956
29.1622
43.585
-17.0484
-21.3909
-27.0055
-19.7002
537.681
378.126
505.928
-12.6768
29.767
-24.0235
-11.4864
-23.5225
14.6869
17.558
40.8087
21.395
9.6414
7.28134
-21.9343
-2.7293
-19.1577
35.3598
179.532
-0.52505
-14.364
0.661356
14.6672
123.562
84.6888
-6.78536
25.7254
-27.2079
100.941
-24.0228
-10.3042
-4.43196
-9.23027
79.8422
-8.1086
-13.1998
-3.92161
-9.52709
-6.8367
-11.6286
-33.6477
-12.1163
26.7051
11.956
-28.6132
-5.60301
44.1738
30.5449
-19.2844
2.52937
0.608076
32.826
4.53859
205.977
23.5676
1.94931
-0.767569
11.9735
23.6973
13.1568
-41.3322
6.22067
16.9951
-19.0752
29.0356
11.7361
58.8364
12.5933
-0.45809
40.7803
250.735
-38.0133
7.93688
-21.9512
240.66
34.3656
59.5722
-45.6973
53.854
409.483
66.6436
-14.511
14.8108
6.72014
-15.7611
127.367
5.40419
2.2134
-2.11603
39.0497
-6.80482
33.3124
5.72504
36.3875
22.2739
437.212
4.76697
-15.4096
24.1154
3.20342
40.4914
-4.27318
-1.62386
-1.21271
25.9116
2.22984
15.7034
75.8657
104.69
-16.5265
126.753
-8.86568
38.1405
78.0984
36.3067
7.41492
18.5672
33.5764
66.2519
14.6084
217.477
9.94088
207.149
23.5153
11.7126
33.4725
8.20789
-32.3876
41.5821
-39.3362
-12.0481
-27.5512
-21.1584
-10.5891
8.46316
23.2793
-3.91874
11.842
17.5956
4.95663
-16.9694
25.4141
6.10369
42.9217
34.8387
2.78855
-5.6922
-18.299
41.0114
7.2543
-5.92786
2.56551
16.4458
-18.6378
-12.9986
8.2765
11.5155
20.3998
8.05075
-15.8478
39.1079
53.9698
10.6997
12.3804
5.09715
20.8649
11.9058
124.044
11.9553
207.51
8.39933
52.2157
20.9548
-10.3042
-19.4245
17.0067
56.8081
1.1314
1.26173
3.66678
33.5597
18.5839
4.4077
35.6928
4.31868
-2.74597
79.1789
24.1021
2.58569
-11.7466
5.09376
11.5971
22.508
53.5442
0.559826
-6.16591
-14.3372
14.0854
21.4052
-0.170611
31.0639
26.8346
24.4381
-14.2635
42.438
-1.8357
-3.85089
7.88172
35.7357
54.0134
58.5878
-44.2372
0.481496
-24.5446
6.72014
8.60173
18.5647
-17.3021
52.4039
-44.536
12.9005
8.13176
-25.385
1.5684
-18.0492
65.1715
-29.8822
-37.3615
30.7653
-7.2252
25.7441
8.96665
-25.6824
-30.8403
-28.5281
-8.04098
-26.975
-23.0138
-12.49
227.423
10.919
18.6145
-9.01456
111.932
-45.2358
-37.1413
-4.68201
-19.4245
-22.3487
-1.36941
4.40726
26.8231
-21.3574
233.646
4.44758
9.28898
-15.166
-26.3937
-33.0736
1734.53
52.1074
7.56139
36.2836
29.7597
-8.93554
13.5271
30.1183
37.1041
-8.97701
43.1334
24.2163
96.3438
18.4013
32.0286
27.903
19.0121
-8.39493
2.70834
23.8113
52.1353
25.4284
22.4764
241.309
-15.1892
26.6488
4.22708
25.8959
21.1026
28.9636
44.5881
-3.30751
-44.1985
-7.89416
-6.34196
101.032
18.2467
85.2694
27.0042
35.9404
242.154
-15.5852
15.5741
-41.3282
-1.78946
-11.7988
6.97349
24.0444
6.33771
54.2668
20.0597
37.5379
58.8938
-13.5278
29.1622
101.681
76.6549
-0.776127
-17.6352
-32.8187
-37.9168
149.855
-18.299
-18.4013
-53.7124
-47.8738
7.2543
-31.1677
14.5718
10.1506
85.7142
67.2514
-5.06771
16.0114
-12.5595
-22.0965
7.90825
-24.6714
12.8428
9.98199
-4.81136
36.9001
16.6405
21.0402
31.2622
43.1067
24.6161
8.57336
198.373
31.5082
24.5572
17.1913
27.8734
12.1001
49.4893
28.8913
155.27
21.1676
32.8817
-17.2331
45.0427
26.3264
22.0199
34.4095
-0.225407
13.5533
9.77893
36.897
1.89326
27.3072
66.1521
18.197
-6.84096
23.0969
68.4333
14.846
-12.352
120.082
25.3751
3.9176
20.4067
2.84947
12.5669
16.528
23.5543
24.8546
81.6361
39.1736
36.7052
14.0329
44.8016
1.43857
16.7966
14.4971
40.0744
18.143
-4.04967
36.3023
-9.46705
-3.11676
-13.364
-13.9527
-36.4244
-5.779
38.6894
15.4367
-31.3258
-22.8713
3.82994
10.8273
35.3598
18.3626
50.0551
62.9802
2.50256
75.2129
26.8983
42.7782
46.7255
28.8219
57.5845
-13.7154
20.6179
20.8679
231.587
23.9305
100.922
24.6876
8.35195
47.6152
30.7653
27.8335
28.1965
55.3501
72.241
49.1939
50.3391
56.9336
55.7197
38.827
49.0784
44.1738
59.4264
28.7663
34.5237
50.4292
21.2124
202.474
85.4395
24.6343
-38.38
-2.91385
8.81876
39.0168
47.9171
23.0913
14.9801
4.16005
122.293
112.103
21.0198
-2.27347
-5.78013
46.5471
8.0354
-37.264
36.3765
54.791
3.5784
99.5707
38.0242
-4.15381
9.71473
162.588
-2.99287
52.6348
63.8867
-3.77068
-50.0982
34.6002
12.6231
28.83
-0.301541
7.41111
-19.9197
1.77735
32.4905
51.1161
17.9065
1.0569
-2.03086
23.6969
45.4218
2.40742
19.4628
12.7359
-31.7773
-6.97631
4.43771
4.30707
47.9877
56.8505
39.6056
33.607
49.0815
184.369
16.355
19.6437
44.7194
11.5845
21.5549
13.6231
38.1405
41.8156
36.7387
1.26173
101.899
5.54085
155.374
68.1259
23.9787
18.8262
42.737
-16.8015
3.83757
3.27926
56.8983
-12.6837
-18.3321
-0.584355
-6.54004
255.433
21.9451
38.1366
90.5632
34.7001
53.2643
36.6861
66.19
28.1862
64.8247
53.2029
9.4087
-4.78792
40.6779
147.713
32.9246
120.543
82.4465
33.2879
-20.4463
29.9625
10.1314
34.6002
151.304
20.017
-11.5459
10.0017
1.62848
52.9901
-46.7488
-16.0864
5.89327
26.022
-20.0602
-19.5959
-0.417074
5.37475
1.32935
-26.975
-32.3842
-33.483
-2.19943
11.1182
80.9406
21.3256
53.8364
-22.747
21.5549
-19.4245
-42.9635
-12.6138
10.9665
24.5572
-42.7788
109.552
28.8913
9.09287
24.9157
48.3592
-16.8015
97.9196
34.4448
64.0709
-5.60301
58.6559
80.0411
32.5144
34.3413
42.1964
53.2643
44.807
57.3008
9.96797
58.1713
38.5878
26.966
51.8083
13.1568
14.8898
45.363
62.4426
30.1135
32.7837
221.632
17.607
53.8228
85.749
79.3067
23.9137
-9.45475
46.4622
-0.53197
22.9294
8.0339
64.3507
46.4538
-11.9642
-2.04185
49.6621
21.382
49.0588
37.8809
21.797
20.2206
-1.34271
23.7702
47.4333
-7.59502
36.6289
-5.23959
32.2734
26.8555
16.6451
13.9744
-13.0931
5.62758
64.1003
-28.3805
12.9792
-4.76857
19.2783
-8.37791
22.0589
-24.7717
-21.4925
-39.6966
-7.56674
-50.9791
40.6299
38.2663
34.0701
-5.20321
18.2851
-21.5916
4.59545
-3.24173
11.4773
7.8305
-3.26664
147.275
61.0756
-21.5743
5.1867
9.30033
-12.6768
22.2708
0.33933
-21.8533
25.2147
7.2543
-19.0463
16.4458
-7.39342
42.0097
35.8783
7.00341
-30.3887
5.40727
-6.94177
-28.9662
-7.74372
-4.12623
31.3144
32.9951
-9.89538
-4.96084
-7.82163
26.1107
56.5778
-8.65943
78.1992
10.2734
-14.6525
0.940192
-3.60807
17.3713
4.40726
-13.8611
1.26173
32.5586
-15.0739
9.21357
-6.8367
24.4484
19.3112
377.714
47.3198
10.9837
-33.0216
21.9866
20.0863
9.72301
-54.3287
8.56659
19.3005
21.5816
332.5
41.0588
15.5902
43.1788
4.85463
17.5956
-31.8208
-1.97682
-11.1159
9.03583
-53.4233
6.1139
-40.4891
-22.9469
-1.2781
-21.6362
19.2882
35.3027
1012.53
54.791
33.7326
40.6255
60.513
5.21652
39.6998
24.0074
-23.5246
15.0179
48.7311
24.7449
30.9787
34.2609
35.5239
133.596
180.598
-12.126
18.6857
3.3182
-5.96344
102.251
178.518
-18.9224
21.7127
64.8237
-5.79817
-54.7834
82.3889
-37.0397
7.8356
-4.98671
-51.622
100.894
-11.6652
18.8435
-57.9762
2.6543
-2.36692
-0.403682
-35.8222
195.922
-30.4021
85.9596
-20.9928
1.32935
-10.1084
-60.4952
328.59
-65.3421
-4.96084
113.993
-29.2742
-19.2522
0.903063
142.171
1.19024
-9.23027
-6.99161
6.28133
32.4453
-6.23453
36.3067
496.546
42.93
5.46544
11.904
29.6009
-11.1589
23.0593
10.3725
49.1939
22.2281
25.0745
424.911
20.0863
37.834
-22.0073
26.0552
-12.0205
300.956
18.5647
-34.1687
-7.56626
-16.425
-18.1052
-10.4041
18.435
-36.7899
-11.6652
50.7026
12.0246
-12.8474
10.7515
-24.7665
11.0295
-47.7069
-58.5131
-24.1127
61.5188
-2.38562
-10.3413
3.48995
4.08819
12.1846
-0.683825
-9.23027
143.015
-11.9871
60.6696
142.348
35.4338
26.0802
0.659569
-9.28483
13.689
-10.2422
465.795
55.9613
15.7042
36.9529
47.2043
0.559826
-2.41778
-8.71502
6.23027
30.952
10.1608
29.8144
2.9529
17.4642
48.801
32.9656
-11.91
196.815
26.1342
62.2296
24.4913
93.3688
-4.69759
34.2249
-18.0003
14.4674
25.7788
64.3142
59.5209
22.4044
-41.7614
21.0553
-40.6918
-36.7022
128.069
-50.7676
21.5512
51.3671
17.1997
-5.2226
-0.691801
10.8502
2.40542
-23.0814
-26.3357
127.521
-2.42849
6.97349
22.1703
28.8265
31.778
15.955
27.1793
-9.92532
-14.325
376.744
2.67185
104.538
17.7202
10.0582
50.1699
100.791
239.003
-3.11908
1.27451
0.785011
37.8182
7.91526
11.3549
10.4216
-22.0073
5.44042
51.6977
21.7202
352.148
-22.9243
28.041
255.315
-1.53474
137.442
8.33658
42.7979
-14.3011
57.6753
9.47318
31.979
33.2403
-28.5147
-24.5778
-14.438
-23.344
31.4421
-5.86965
436.279
1.32935
167.928
10.7193
-21.8603
3.99834
13.7798
25.9116
29.8589
64.074
6.3331
8.85878
24.1047
-24.0228
19.9309
140.695
34.2378
53.133
75.5488
-25.1055
-19.353
19.4401
35.4338
1.71731
11.904
1.95957
6.19275
-49.5976
4.77461
71.6827
7.93106
-1.46547
12.5341
8.45249
120.074
49.2855
38.1366
154.281
53.5527
86.8047
142.504
53.5803
47.9029
28.5925
18.5589
46.083
44.018
74.7867
16.4311
23.2078
12.5208
10.9429
-20.6999
-27.4159
39.2587
-25.6056
1.62848
81.1011
-35.5044
-12.9986
13.8987
-24.0918
-14.438
4.76697
-9.78741
-28.3584
29.607
8.82562
-15.7306
-17.3916
195.531
-7.24606
-13.4438
7.37007
19.0964
18.2291
-12.2154
33.475
-18.4006
4.68832
207.338
-18.6006
-1.36941
15.6517
6.7536
-21.2271
-26.3183
14.8191
5.46544
10.3968
22.2281
-36.7697
10.716
1.89326
10.4407
36.1671
-34.2769
28.7663
24.9709
36.5742
42.0199
-0.170611
55.4268
24.9605
24.4381
-8.26383
-4.89314
44.312
-50.5614
9.26758
4.13359
36.2057
28.2394
-12.1939
18.2155
76.3786
41.8254
22.0396
9.28591
8.83836
21.0553
57.0011
24.9953
-9.76823
4.90244
-1.39257
6.53668
26.061
33.6632
-20.1731
35.3892
19.3762
-2.89625
9.12837
-16.0263
155.127
5.72504
-22.3689
6.40243
7.76733
-4.24098
-2.27775
200.31
-18.1862
1.95587
11.7644
2.56365
11.8033
17.2589
25.9284
29.2982
11.8561
28.9218
-2.1002
17.2921
36.2861
5.02523
-41.9133
-22.3487
9.87499
8.15539
2.4602
-29.6604
-7.73385
23.2523
79.4911
27.8335
13.6713
34.7557
52.1074
-7.43114
25.768
21.291
1.64866
40.7272
3.2197
30.3377
47.922
-19.2844
-6.84096
321.073
186.499
-1.0836
-13.2891
74.1674
32.4568
20.69
8.60276
31.6511
32.1306
-21.5134
32.6934
31.3075
40.4209
-5.01967
9.35791
38.9101
-0.196648
89.6141
13.034
14.6031
1.3421
86.6477
28.6486
72.2658
22.9703
7.31449
34.8311
44.209
65.4163
18.3052
121.744
174.73
29.767
73.4279
167.427
120.792
54.106
22.1831
74.5419
76.9396
5.74207
68.2466
63.9893
93.2105
8.96665
35.3923
38.0358
19.7595
10.8273
37.2339
163.603
54.7402
52.6728
6.03418
18.4321
33.0464
-28.3867
26.8486
27.0478
33.1519
4.45903
16.355
14.0215
-22.1487
-0.933874
-26.9207
-24.2228
2.5332
39.9415
-0.742664
-34.3455
-3.04868
-13.1998
31.6856
42.9468
27.7268
-40.2273
36.6337
199.119
7.23553
20.0863
15.3452
-20.5955
4.81845
-6.16591
21.27
-6.88819
21.5816
15.783
21.6936
-13.886
161.899
14.327
-1.97682
-7.11081
21.2132
136.935
35.2728
10.2949
6.1139
-1.13368
14.4674
-37.9394
8.09223
-15.4417
16.7822
-4.13759
-17.3986
-22.0482
-40.4504
-34.4529
196.283
2.81049
-8.60303
24.696
2.27367
-34.425
16.4724
18.148
17.4482
-9.46909
35.6919
18.1862
18.2179
109.411
8.4587
-21.5464
23.8079
-10.5769
7.55286
-21.0241
40.209
4.79937
19.2222
-21.3909
2.97953
27.1514
22.3128
-13.554
11.1744
0.441634
153.455
60.3094
-23.7274
25.2147
-3.9901
-40.3891
-19.0463
33.3124
24.4657
-2.9679
123.196
-17.2703
26.022
-25.6824
-15.8478
100.782
106.277
25.4989
-39.8804
-8.74184
-7.82163
-5.74839
35.963
-4.9113
18.2291
74.7045
-23.1726
-31.7191
30.6442
19.3268
16.1239
-21.2271
-1.95541
18.5672
11.0876
-33.0736
0.0855035
34.3037
-49.5976
-6.46979
22.9569
24.1021
-34.2354
9.72301
-9.35114
10.4407
-1.31424
6.95255
28.7663
57.2732
90.4367
-11.4262
-27.0131
25.4683
32.7736
14.8166
2.3157
0.33933
-33.0977
-4.77032
-3.9901
-2.17973
-12.427
33.3124
-1.77122
135.053
-2.9679
22.7599
20.1219
14.7776
-25.6824
-2.7293
-6.03927
-2.12152
12.7404
36.9366
16.1285
-16.2381
-27.8608
-4.96084
-0.325369
20.9705
-12.2154
25.9787
7.83633
30.9252
20.7548
2.5332
3.00547
-13.7308
246.202
48.6444
41.056
23.9787
-11.1589
28.6815
-6.4941
53.5003
22.9569
65.3316
21.3264
-13.6207
41.5821
-18.7215
57.2923
19.396
143.037
-30.8922
101.797
35.6825
6.7287
23.2178
21.8232
-18.7023
39.9539
45.106
-2.82352
-27.3706
-32.3842
87.623
26.8329
22.0396
29.1622
-7.01477
3.56636
-8.27239
-17.6352
19.6551
24.1869
-30.4206
35.5373
-22.0472
22.2708
0.33933
0.851883
-13.3604
-19.7744
9.06467
94.3948
128.89
26.3398
-11.1245
15.2636
12.6256
-34.1369
26.022
-1.31958
-0.855229
14.5755
12.871
44.5995
14.2545
42.5785
11.4946
-18.0793
-9.6957
22.8446
-10.5335
10.7328
-4.71914
12.8603
-14.6525
-0.933874
-17.5504
0.14006
17.3713
32.5183
8.62767
20.0024
21.3142
106.74
11.0709
31.7024
38.1409
58.1816
-32.731
23.5153
37.2206
-18.029
-6.12444
5.09376
52.8265
-24.3437
6.69252
4.30796
208.415
39.0264
35.6371
18.5941
6.38862
165.06
59.6307
59.1083
35.7767
57.8881
12.2198
233.92
36.6727
49.3282
-34.8669
-23.0139
3.29004
77.4327
20.1656
-1.95849
10.8549
-9.9023
45.4182
34.2708
41.8619
37.0834
-6.34196
48.2318
51.5362
12.0117
15.3256
-7.09666
-11.9362
30.5164
-17.4592
103.655
-13.2172
403.009
-11.7988
-4.27091
65.2738
43.819
20.5336
15.955
-9.92532
-78.0433
-2.95034
-43.5129
-16.013
-18.2031
-21.8009
-34.6148
6.10369
9.18856
-32.6353
-6.3908
-19.7002
16.6906
-28.5465
28.041
0.441634
217.174
-35.2679
-4.98671
-7.73823
-35.9129
20.194
-7.39342
-22.3689
8.2765
14.4997
-2.08899
32.4136
-8.35149
-22.9059
5.2441
-4.29285
-10.1084
1.34902
-16.2381
-14.7423
-4.96084
12.9923
-12.4076
-4.71914
-9.03027
27.1771
18.0568
-7.3562
37.986
25.022
6.7536
6.88393
19.4401
-15.0739
39.1819
-18.8974
14.6084
11.3299
617.138
-40.2273
13.5866
21.3264
14.4641
22.8415
76.8559
-30.7888
0.559826
-9.91404
135.588
164.011
27.0274
39.953
26.966
18.0751
-18.7023
-5.72495
11.6299
13.7169
26.3654
54.0134
32.7837
88.5728
-27.3706
177.578
21.2107
18.2915
-5.70662
18.3512
-30.517
-21.9512
-49.8207
36.2397
25.839
-13.8382
7.00234
104.125
-17.6427
-27.0055
12.1589
33.5572
39.2854
-1.43243
-1.53474
77.4722
13.9703
-0.241965
16.5609
2.56551
78.29
1.97691
19.5209
22.7599
29.4922
12.9035
-18.1862
40.3742
74.5456
20.2366
10.6997
4.88415
205.622
-3.11964
-5.37199
-4.96084
18.4153
26.1107
56.5778
-40.5186
158.784
-25.3339
29.7269
232.724
42.1696
-32.5429
-5.48214
-1.36941
15.6517
24.949
5.00986
30.6845
13.0371
61.6707
20.458
-11.6286
4.77461
21.0829
39.0947
-26.7392
12.59
43.4562
4.81845
47.4115
-9.91404
-10.5891
9.97841
23.4557
2.66453
9.19972
-2.6693
15.5902
26.3122
10.0994
-52.4355
14.8898
-31.4737
36.2057
3.87659
-24.6974
-6.57166
11.7361
-53.6075
-0.52512
-26.695
13.7144
104.499
-50.6842
68.951
0.440618
-18.203
-1.09497
16.4687
-47.5714
-11.4122
106.328
27.2882
-18.2592
-28.8871
-12.204
3.57216
-7.05463
7.27825
-16.5273
274.249
-25.385
-23.5225
-13.4241
-23.6714
27.6902
5.72504
-5.50233
-1.09383
217.663
3.25528
-52.8775
-17.0815
-57.0772
10.9969
-7.87436
72.5439
-8.02131
-27.8608
-19.9534
39.03
-22.615
24.7186
-18.0298
51.9623
10.2734
177.778
-24.0228
2.81426
-15.6764
9.87499
11.8305
-15.6049
66.2918
-2.03083
-19.9552
52.0897
-9.28483
39.9259
1.00216
38.5078
-2.1348
2.58569
8.86809
8.8419
4.81845
19.396
47.6421
39.1848
25.4417
15.5902
26.3122
36.7138
0.729054
23.6973
-11.206
-37.0959
28.7095
5.28769
32.9104
-24.5446
-4.51674
-19.7002
39.1794
7.06077
-0.0699985
15.4342
1.65605
-5.28287
-29.3496
-18.9826
-6.65595
-30.2907
-48.0343
-30.4058
-7.39342
-27.9911
-9.09926
15.4367
-44.4442
12.7359
46.9335
-3.22817
122.504
9.92927
22.8811
43.3025
6.03418
36.7945
42.5223
20.3886
7.92175
24.3289
3043.23
11.5845
15.9327
22.9934
10.0295
9.95647
19.8721
21.8765
13.8179
-22.5701
-3.92161
-6.8367
78.3266
11.3299
-6.4941
19.7671
15.4607
52.2131
36.3189
9.72301
-16.8474
2.94439
14.4488
-8.71502
49.3338
4.71503
34.5237
29.8144
31.0639
38.079
16.9418
8.22532
31.1936
-13.2212
-27.7255
62.4426
48.3912
12.169
67.9581
-14.2521
3.22301
445.57
47.4476
29.5359
44.5881
-13.6504
17.3072
8.0339
-17.9616
31.4612
-15.7123
-2.04185
48.2318
14.0549
-2.98083
13.5181
-6.314
27.7168
8.7777
32.4407
18.6419
-0.554427
35.0845
61.5257
-31.1436
-5.7033
-14.0301
20.0597
9.42693
23.2866
162.023
-25.6993
2112.76
16.8116
-4.17806
-6.031
15.9888
55.8807
-13.4977
20.0152
43.8885
32.9104
-3.26664
-22.6706
10.4758
-0.959585
41.0535
13.0485
-16.425
20.3967
-3.4088
10.0058
15.8444
40.9875
317.557
-10.5529
7.59911
-9.25046
0.780235
41.5005
10.7515
12.7148
1.65914
4.76697
14.5755
458.768
14.4478
10.5064
104.423
0.62849
3.99834
-14.3312
95.252
20.9705
2.77713
29.7269
34.0732
27.1771
51.79
3.88819
28.6156
21.2739
109.282
8.62767
-19.353
-5.70355
20.4413
101.043
10.0299
-3.66263
-4.62004
51.6263
7.96442
-15.2533
-25.5253
-24.8651
344.3
-0.54371
15.6006
53.4407
51.3902
11.0738
12.3232
4.34577
23.2178
21.8232
5.66057
-26.3397
-12.733
36.2057
24.4913
42.2807
-14.511
31.6773
1.09794
-15.7611
-44.0631
-7.67224
-24.7984
-9.44033
-20.1731
9.15232
-10.9051
10.0058
-22.7308
3.44247
-4.93075
3.32736
-9.26749
-24.243
137.587
4.0192
111.951
42.6998
-2.08899
-3.19364
12.2632
-13.5355
-13.3659
3.37004
23.8181
20.0897
-4.99371
0.250205
20.4885
4.1039
-14.2816
132.547
42.1325
5.36402
4.08819
49.6659
400.366
-5.48214
52.9785
-10.5853
64.3044
36.7387
-9.98267
51.2992
35.4338
22.332
105.607
13.204
-5.05165
-23.3607
14.1449
27.5826
56.5747
-16.8474
8.56659
-0.54371
-4.96689
-31.251
17.8335
19.5311
-13.9137
26.8346
6.8307
0.0383711
3.41363
-14.0679
-12.6268
-1.13368
29.4599
-4.20622
26.8329
52.0247
22.4044
386.498
-25.6993
-29.206
28.7434
-5.78998
3.25421
325.265
187.888
-30.1668
1.10546
-12.204
53.9124
24.2929
6.06383
-25.8976
-36.6294
-6.65595
-12.427
-7.91703
-3.64529
-18.6208
32.6394
-9.09926
55.8183
-36.9268
-23.344
-47.2687
85.9596
-26.615
-8.04098
263.505
-8.02131
-12.49
-18.4905
1.5487
-0.126195
34.089
10.0812
12.6069
29.7269
-37.1413
6.56239
167.982
-29.845
19.2453
25.022
291.066
199.782
12.5061
183.502
32.5187
-6.00636
-7.41076
4.31868
14.7318
-25.5253
200.023
22.8415
-11.2252
19.811
11.8042
-38.025
4.40344
-10.6363
44.0704
32.6496
-11.415
17.9454
105.677
232.423
-35.71
21.0002
32.4576
4.67274
11.7361
-38.615
-19.2658
-6.08029
29.5359
-3.83256
-45.5096
-31.3215
-31.08
15.625
1.70629
23.8689
-1.10676
-7.09666
-23.1806
7.1021
-31.3278
3.1555
21.1963
-17.421
-9.89311
13.834
5.16666
5.7831
36.3683
15.4941
51.4668
-6.1176
5.0245
11.1592
-1.97078
-11.5501
38.9346
26.3398
-7.3764
19.5209
-1.603
57.6032
119.537
13.673
-6.47743
1.62661
25.8588
-11.7891
-19.4787
-12.49
10.0317
-9.6957
-16.5108
0.7109
85.236
18.4825
-24.0228
12.1846
15.6517
49.3119
31.1165
-30.5974
36.3067
-33.8145
48.5522
39.1986
19.4002
57.7119
5.7077
334.154
57.2485
3.4874
-6.78464
188.778
36.9529
32.2118
-35.5881
0.559826
-11.7881
-25.5816
21.5816
42.0199
24.1922
17.9454
23.0864
37.5566
12.3509
25.0919
38.6898
-26.1986
13.0157
-10.8589
32.4576
28.2394
0.924609
34.2249
694.145
10.7193
35.1492
405.394
53.8987
28.0266
65.2029
-5.1407
36.7127
14.0329
12.9425
-19.1762
22.4188
15.4342
-7.71428
-27.7717
-20.8567
-1.03375
-2.17973
-8.67888
31.4384
-3.62827
30.7653
4.0192
51.981
-32.2628
-3.19364
-28.5281
10.9969
1.32935
14.2545
23.8378
-25.6084
206.397
28.7723
14.6672
-3.87433
30.3408
178.747
-21.5857
-5.28214
4.68832
-19.4245
-33.5931
24.8675
10.0295
1.1314
40.0548
-24.4442
48.5522
-5.77896
-4.96263
10.8602
-5.5367
-27.1088
29.1375
17.3348
10.4216
17.3481
-7.67804
158.519
32.9646
-23.4484
46.6757
29.5496
1.80407
-1.43243
52.2558
-20.8567
598.519
419.37
24.4657
54.4678
-4.84196
326.359
-10.6899
-19.5959
-17.2837
18.3626
-13.6632
6.75822
76.3117
-22.2386
60.6315
48.4003
-2.00026
-1.51829
40.0663
-4.25968
10.2734
20.3565
22.8289
-7.3562
11.7491
-10.5853
36.1934
-8.23893
5.00986
7.33951
0.659569
27.7268
16.9521
-25.6664
17.8688
27.2634
44.7169
-21.7772
-24.8651
-32.3876
4.10081
25.4332
3.20442
0.655307
-14.3845
27.2038
8.28673
-15.1631
87.2859
-5.02456
73.1638
-15.7601
37.2733
-10.269
-8.53605
36.9297
35.2687
21.6802
-5.01967
26.2245
5.17687
118.478
-12.6395
140.214
7.41184
91.4398
1.3421
94.1439
26.7746
10.1494
39.9878
87.6832
16.1468
-0.167779
80.0909
58.4957
18.0489
357.552
63.1256
246.084
-12.2802
14.1401
124.071
9.48454
-4.20367
-38.6001
5.7831
28.2794
20.5922
-8.60927
-14.491
22.2708
-6.86077
-16.0147
-3.9901
-13.4241
-23.6714
7.59911
7.61613
-14.2123
92.1003
8.87748
-34.1369
3.5332
-14.438
-21.47
35.1902
-26.615
-15.5372
-52.9989
-18.1122
-46.6014
-4.96084
-28.4364
-16.9928
-1.51829
10.0812
-13.63
3.48995
-31.5191
19.6809
14.3087
-37.3413
15.4972
109.355
-0.742664
31.2468
20.5334
33.5597
33.5764
-18.0811
10.8602
-3.66263
-8.34386
230.978
201.237
-26.7392
-6.15063
95.9301
-37.4621
6.18202
29.4413
11.8997
30.5931
36.5742
15.783
32.938
35.6825
179.143
23.6973
-7.11081
23.0873
-16.7381
-12.6268
-62.9779
-2.39919
-19.1988
-6.9003
8.92115
-37.5657
40.84
-39.8874
36.0479
36.1449
32.4916
8.97243
-49.4455
-5.78998
44.4837
-29.2178
19.1403
18.0489
3.35397
-16.3352
-13.7111
165.499
7.58087
-11.7672
40.911
88.7966
20.5336
-15.9042
-2.42906
-21.8213
-9.31373
15.7903
31.4498
-14.1389
21.666
-23.8814
-35.789
-21.3909
-0.768604
-27.1965
-26.6724
28.5526
-17.0846
-10.9051
114.954
36.4591
-17.1086
-20.9204
-29.2936
5.20143
-20.5119
-41.1096
45.7578
210.166
10.7515
12.2632
-43.5206
-0.247453
147.673
31.3144
3.01009
4.37662
15.6539
5.29683
-3.87433
15.3483
-23.652
44.466
34.0732
45.9178
21.1194
30.6442
11.8305
-23.2315
45.677
119.859
24.1894
1.71731
2.53364
31.475
-10.6738
-13.9904
-13.3792
-25.5253
-47.3539
7.84894
66.6626
26.7968
27.0274
29.8144
19.3383
54.4232
-1.14501
-37.443
-13.2212
-9.24187
-15.327
0.924609
0.491702
0.740385
376.229
40.7803
29.5956
40.6975
43.5441
9.90796
-8.59123
19.3731
25.839
83.8391
25.2993
17.6339
24.696
37.8809
18.0489
-16.3352
24.9445
-37.5801
3.1937
-29.5036
-22.6706
-12.0205
-15.7611
10.2848
-11.6799
13.0485
52.2558
-35.2679
-21.8533
27.0888
197.617
42.7979
-44.2861
12.6977
-26.1341
-1.7542
51.38
5.12935
12.9035
-23.8084
3.50068
38.9773
44.4329
3.01009
13.747
-31.6089
1.5487
1.74787
43.4593
338.043
-5.19671
7.46229
-21.2117
39.3585
0.253208
14.1956
-4.18051
3.47023
1.52317
132.316
-0.612335
95.496
37.3078
16.7098
28.7706
57.7119
73.6591
72.2167
27.2634
73.5567
46.5909
17.5782
87.5527
61.8634
47.922
54.9077
66.2004
62.6346
61.6736
23.5676
51.1974
82.5341
81.6913
61.1786
-18.7023
72.9858
47.2371
36.2057
20.2802
401.975
142.921
13.8588
53.8228
68.5176
9.85183
14.8108
6.72014
40.2699
52.2979
185.097
61.7742
32.3008
76.6187
82.7982
15.628
42.0813
21.455
20.3091
-20.8603
19.7805
10.4272
14.8357
23.6969
2.31825
-3.21478
55.07
35.2247
54.4297
25.0524
15.5515
214.973
42.3655
973.989
-46.2232
504.374
31.5338
24.2367
32.7622
185.274
41.5695
25.3031
-21.2986
24.5029
-1.36941
-4.96307
24.949
-15.6049
55.0474
29.9037
35.4338
-48.0662
16.4824
-13.033
49.2963
-4.59572
26.7051
62.5558
-4.25037
10.716
5.97488
-50.5806
-12.0481
24.9227
-6.16591
128.045
14.0854
27.0274
-3.91874
14.1973
0.0752432
34.8397
15.7216
27.4454
-1.48861
-12.52
7.62472
-11.5789
75.4543
-8.62995
-4.27325
-24.8209
-25.641
27.6618
-31.9435
29.5956
-51.1318
36.0479
364.106
-32.9541
8.12871
19.895
-7.66404
18.2467
13.8858
9.70343
124.088
-0.691801
-3.21678
20.0221
23.0704
43.0048
33.8178
-4.30256
-9.89311
4.46365
-13.1996
0.667505
15.0491
15.7903
-6.03156
15.8462
-21.9512
19.4285
-17.7482
41.1745
38.9255
1.05124
34.2147
-28.2928
4.85359
-38.4409
-15.428
4.18977
220.922
-5.28287
-1.23857
-12.2666
-43.3455
-38.5151
24.0572
-19.9233
22.068
9.47318
-7.3764
0.780235
24.6339
27.6181
-15.3962
9.92482
-21.47
-15.4096
18.4932
3.20342
248.726
51.2283
-24.1127
64.3796
24.2367
22.8446
-10.5335
89.4436
-15.9635
-16.5265
-4.43196
138.821
5.18982
57.7452
71.4089
7.82096
80.3473
13.882
40.1357
54.0705
-0.871904
-6.46979
7.96442
39.0947
6.33382
5.11996
48.1973
19.0933
4.30796
11.8997
15.6006
-12.1516
25.1533
56.0514
-2.6693
34.3308
4.47719
12.4529
-37.443
-3.85089
-20.2293
38.0798
481.763
1.53956
6.1139
-32.9928
121.289
7.03817
17.4626
52.0247
-43.1879
38.9659
-36.1392
172.855
9.90796
38.2604
21.2472
1.47617
74.1398
444.635
2.97201
6.53668
22.3128
13.0485
26.0189
-52.1345
66.2278
-16.0147
-20.8567
-23.5225
-5.92786
60.6616
33.3124
-1.09383
12.6256
-21.0184
-5.83713
6.64104
14.7451
7.11817
-38.026
-8.23431
-2.39912
-29.3566
-14.7423
17.528
5.29683
-2.00026
19.0964
4.45903
-2.38562
309.561
51.54
-21.2986
185.673
8.00092
-4.96307
34.3193
64.8496
-36.2196
-3.04868
-1.95541
22.3153
-12.4589
52.0897
-7.41076
-23.7923
6.62436
6.09035
24.1021
-12.4068
265.615
33.2048
35.9599
-28.0918
8.56659
41.7893
-9.91404
-16.2113
13.7265
205.24
15.783
-5.79281
8.0939
20.69
-19.5082
2.60312
-2.53963
-44.9392
-22.5915
13.7169
-14.8641
31.5246
-12.1939
-23.8712
-6.75588
53.5251
4.22963
61.6624
-15.7687
-10.1389
96.4919
14.8166
-15.428
24.2929
-42.6619
11.0264
-18.4013
8.13176
15.6876
0.63137
-0.245587
17.3829
-13.9356
9.21353
99.7697
-23.8295
304.321
3.36559
14.5755
27.8635
55.8439
40.4914
17.4951
11.4946
40.0167
48.4003
54.2217
77.1925
25.0738
19.6437
59.7119
411.361
147.367
48.8658
4.25279
2.5332
96.1635
9.5647
-1.54937
20.3771
12.1001
34.2861
111.592
351.958
41.3189
32.5354
39.7902
55.6936
0.352678
-24.3437
-19.5444
11.8042
87.5374
-6.88819
14.0854
0.790462
-20.7853
-6.41743
10.4768
4.47719
19.9492
-50.5614
427.184
2.25952
-6.89779
24.0284
6.54681
84.8247
-21.7484
-34.2583
-4.20622
69.9364
14.5434
-35.6917
91.4398
1133.28
6.06282
15.5302
45.7567
28.7434
8.97243
-0.71976
346.534
34.6696
206.915
9.70343
26.6365
7.1021
24.8942
16.6848
14.2239
6.53668
-2.05004
-28.5465
9.30033
27.893
146.516
0.635492
28.9629
-17.1086
-34.7669
13.8099
40.8087
-11.1416
-14.8727
-17.9604
-20.3437
10.7515
5.21852
-18.1862
-36.4625
23.9458
155.3
-22.8669
3.20342
-16.2381
-9.12013
21.2761
-5.74839
225.244
-25.526
12.6069
0.903063
-20.2747
-2.55789
9.51039
2.37872
9.95647
-21.3574
-10.5449
-20.6961
16.6931
-2.03083
6.28177
1.4899
3.83364
-42.1014
37.9495
-16.155
-2.4025
26.5896
-16.8474
38.5516
47.4115
-21.1584
197.385
23.4557
25.1533
137.886
-4.5157
58.8251
-1.8357
-7.59902
-35.2218
4.3466
-4.88181
12.5933
-15.4506
14.5434
-30.0695
33.3437
-8.8327
4.52723
24.9953
-40.0751
18.2467
-36.714
28.5106
-0.691801
16.4724
21.1461
3.1555
2.45566
216.869
10.9259
30.7006
67.3853
10.3328
-21.5464
23.8079
-37.6631
9.53124
5.79063
9.34778
28.8721
86.7086
55.215
34.4522
-9.96803
-7.79781
33.648
4.4432
9.27362
3.50255
45.4939
25.4027
-4.5653
67.3096
32.3033
-26.6406
29.7701
-3.19364
62.863
5.20512
7.24881
10.8663
51.9291
29.247
-1.24558
5.8724
32.5205
-20.9401
196.651
-23.0003
-10.3413
325.829
-18.4006
15.9327
66.7826
17.0067
36.2664
15.5787
23.6202
-9.98267
10.0698
16.7852
61.6707
18.5839
10.8602
21.1853
4.75029
1.02647
99.7937
46.5909
103.785
65.0901
31.3307
39.7081
-1.85488
25.4332
19.3005
-19.2844
17.5219
83.067
48.5551
27.3158
38.079
125.638
90.6842
293.563
-46.8133
28.0082
19.1261
43.232
9.03583
-0.949457
17.3583
-0.822825
5.44042
2.97953
14.8166
14.557
50.5298
11.686
27.893
30.3244
40.2073
-17.1086
10.9387
169.357
166.895
-1.7542
-14.7215
29.4922
31.4554
87.8662
-14.438
-21.47
-22.7362
7.11817
-0.544714
10.5064
100.675
-27.4825
-9.12013
13.7798
12.7931
12.9923
17.2224
-3.03723
89.4436
64.0583
14.0587
29.3012
11.3845
28.6156
51.2589
53.06
23.6202
-0.612335
40.0548
44.8962
254.7
42.9468
-4.96263
44.5934
47.4222
-17.7385
156.574
47.3198
10.9837
2.58569
-15.4948
23.8344
32.2118
-14.9733
31.0554
17.4264
-13.6622
21.27
9.97841
19.7076
30.7755
56.0514
53.5527
21.2124
26.3122
88.8102
-0.665565
-3.70976
-8.98487
111.168
24.4913
12.784
-12.1939
105.688
21.2107
-1.95849
12.729
-8.02823
49.1663
0.537634
-12.3394
11.8768
1.47617
-15.7123
-3.91591
25.743
25.2993
231.277
15.3256
-34.425
3.35397
-3.21678
-8.88883
-58.2778
-36.3834
16.098
18.5647
-26.6724
-3.81813
2.2134
12.0963
-21.6485
-16.1751
23.9421
133.162
-14.8727
0.271068
-11.6481
-2.08899
-5.06771
-28.5281
46.6042
22.1107
23.8181
1.13602
6.97121
-3.11964
30.2353
21.2761
37.3551
20.9705
21.3256
-11.7559
6.52526
250.867
-5.28214
16.1828
9.51039
159.8
-1.21494
19.3268
8.62767
-17.4789
36.3067
-22.5701
3.57466
12.9617
15.6521
12.7343
187.492
21.1853
-40.2273
8.52274
32.3273
7.23553
12.6162
1.34563
22.8415
16.8858
36.6776
-1.31424
12.5748
15.9594
12.0349
-9.54094
42.3083
-6.38977
8.22532
12.4529
-7.45789
2.25952
15.591
60.0986
9.03583
6.1139
-2.33216
8.09223
48.2765
-23.8252
15.7716
19.3731
33.3353
27.3912
-22.6566
46.3577
10.3068
-19.8474
13.5181
-4.43993
1.47991
-12.5871
-1.97283
-9.89311
27.7925
38.1968
39.2743
57.1844
-8.42792
10.6894
-12.451
-32.2685
-10.3908
-3.21054
17.5545
-14.0001
28.056
22.0589
14.5837
64.7695
82.9404
-62.6203
-4.51674
18.5647
-9.80583
20.5447
-14.5509
7.8356
15.628
25.2147
70.9725
4.58845
-26.5426
-23.6714
33.3124
16.9694
-11.1245
-6.71603
-9.09926
42.6107
10.8407
29.7701
-38.8009
66.6112
8.95326
29.7376
31.3144
8.63229
-9.89538
-38.7269
15.2427
99.1993
174.644
70.0513
-0.511549
207.763
-27.7709
8.43646
-0.683825
-20.4747
47.3563
166.18
212.469
41.1481
46.6782
-2.03083
-1.2145
13.204
30.5556
-6.4941
31.5984
-22.991
16.3382
9.93016
-8.03997
-8.71502
13.7265
252.092
122.605
18.57
96.6286
-14.511
5.44042
31.083
6.72766
-0.959585
11.0684
16.4311
0.441634
35.3892
7.8356
-18.1052
135.624
22.068
15.0954
3.868
-2.9679
-5.35113
7.00341
-21.0184
24.1479
9.92482
-4.60336
-17.2837
-15.24
-2.61211
-4.27318
2.50256
-14.7423
23.1502
-0.325369
48.5995
28.8219
-4.25968
15.8956
27.8528
74.0288
1.19024
-12.9784
4.40726
11.8305
-0.742664
12.5061
11.9438
1.79272
26.0634
153.517
-15.3767
11.3299
-12.1163
68.4929
22.9569
10.9837
-3.03651
273.111
26.5896
8.56659
-3.18831
-8.03997
-6.84096
-16.2585
-10.2775
-10.4539
-17.0372
36.6861
63.7935
40.0844
12.4529
-33.6948
18.6379
480.146
28.7095
-5.49374
-34.0677
6.54681
41.7212
-27.3706
-24.888
-26.695
23.0848
16.0438
184.14
-28.2928
2.97953
45.8921
35.4313
-0.435497
29.9151
0.441634
27.893
21.2502
-12.2666
-30.227
-36.641
5.31653
-14.3011
-17.2874
-22.3689
15.7728
3.25528
41.9516
3.36559
11.3262
-44.4576
17.5562
17.4255
65.9846
24.5618
40.9209
175.475
35.3316
11.8561
13.9293
68.7592
97.4175
30.6639
27.514
153.677
51.6769
25.8045
162.766
340.729
9.5647
-1.54937
29.7475
42.0851
30.7486
4.52841
16.5891
54.9008
12.752
33.8226
25.0392
1.64866
6.05699
122.223
65.008
21.5709
24.4961
16.4894
7.88959
7.21454
-1.26599
-4.83174
-3.91874
10.4492
19.3383
-10.1379
18.779
-7.59902
6.00766
7.98797
-42.3631
8.84521
383.725
-27.515
10.7952
29.5956
-9.9023
32.2997
-27.5734
-32.9541
15.625
-19.1386
-0.167779
72.5947
-6.55984
-1.54097
-14.5929
-11.9362
12.7243
19.7919
-20.7965
12.1589
48.5497
-3.81813
41.6711
20.3967
17.5021
15.8444
1.6321
36.4476
-17.1723
8.18771
27.6902
15.0954
124.469
22.7599
38.8625
1.47038
30.5395
18.4932
10.8663
-8.23431
21.9637
-8.74184
-9.12013
17.528
381.984
-29.2742
-13.63
19.6437
-7.1562
4.68832
4.93837
341.22
11.7491
6.28133
21.2009
6.88393
27.9375
-21.8292
33.349
11.3299
216.088
-6.4941
9.83849
-3.03651
12.59
22.8415
2.52937
54.956
51.5667
49.5162
44.807
147.256
23.0864
40.5639
-20.5764
11.1416
-7.11081
34.3317
2.00252
-24.6974
-4.69759
0.491702
-3.00775
-9.89545
52.0158
2.47003
35.1581
44.8932
89.5657
6.96429
6.15983
-8.59123
38.1138
166.394
-21.3345
-15.1603
23.8689
17.803
2.64137
20.9478
236.532
-6.01636
-8.83898
39.937
-30.0838
75.0472
10.69
-8.01904
51.3153
28.0299
-0.911632
-0.931654
25.6819
-33.0657
33.7898
21.4125
134.523
10.224
-35.0697
133.747
-10.252
10.8145
31.4503
1438.41
-10.6153
68.5176
-5.1407
-9.55211
-19.5168
10.4758
14.0329
3.57216
-30.4206
211.699
21.0564
27.893
36.2427
60.822
-5.92786
163.735
46.4309
24.4657
-44.8577
-36.7011
-6.02588
-7.71119
-13.9737
1.45699
-13.3659
-4.12623
74.4179
-17.3916
-27.4825
-24.1127
-1.21271
18.6145
17.2224
28.8219
4.6512
11.5845
-0.683825
24.5029
56.8811
19.3268
-8.23893
10.6321
-5.77896
-12.4589
29.6009
23.0593
19.7428
17.8931
394.022
209.635
146.889
81.9567
12.59
19.0933
-28.0918
-43.2853
-21.3909
8.60173
14.0329
20.4388
-2.30956
-1.43243
54.1299
-18.1052
-22.7308
-21.6485
18.435
-12.427
72.6678
21.395
0.271068
1.38122
-11.6481
-0.214927
17.4211
-15.24
-32.4038
3.22308
-18.1122
-20.3645
-4.0735
42.9773
35.963
-1.16317
8.39933
109.636
12.4346
17.3713
17.5257
15.5787
-11.8567
11.9438
12.945
12.7343
-1.78856
-12.1163
64.7447
54.8161
14.7318
8.20789
18.2122
-14.6399
399.195
14.1888
17.4264
-21.1584
6.27751
6.58909
15.783
2.9529
43.1788
-0.767569
-2.53963
-54.3095
-7.59902
0.385458
-15.327
-8.44572
22.9805
14.4674
5.16411
21.2107
-11.6936
-35.6917
17.3481
-45.1594
-17.6352
-23.4484
11.0684
-34.1687
24.1448
-27.7717
-16.2311
-3.05306
20.518
2.50544
-5.86778
109.212
57.2619
-27.0541
7.33947
25.571
43.5477
2.40742
19.2952
-2.7293
-32.2762
20.3673
61.4661
149.381
31.1211
0.62849
-11.9312
18.465
43.7152
-17.4479
22.2627
75.3881
31.8252
-45.5746
36.5474
-10.0542
-59.8301
36.1119
-16.2075
191.741
3.00547
-4.36047
-16.9479
37.3078
-20.7715
8.98617
-24.2774
28.6815
-15.8644
22.9569
-0.260732
-21.117
-32.3876
335.811
-29.9659
64.7886
-17.4103
-42.4482
17.4747
115.285
10.1608
-17.0372
12.3232
30.9973
24.4771
3.2926
-14.8316
159.464
16.844
30.7461
38.3484
22.9304
29.767
71.5538
24.9984
49.5776
55.98
25.2032
70.9089
2.56551
28.2138
225.008
32.6394
48.9968
23.9592
50.3849
52.9938
38.1709
17.2589
135.132
-7.08428
52.1653
1.18724
35.3316
9.98199
79.5216
68.7592
527.323
6.98472
-3.40807
57.1622
-8.18009
123.828
45.4822
32.5183
9.95647
19.8721
-2.4864
17.566
20.5334
67.2929
6.28177
-9.75449
32.4297
6.62436
283.452
39.0947
81.2965
35.0788
22.8415
-22.4696
12.3147
62.404
-6.16591
-27.4557
-12.5104
242.721
17.6571
57.9254
36.6861
9.96797
-10.1379
23.2178
-50.5614
-24.4656
39.9539
16.9951
3.41363
19.6653
51.0915
8.84521
-15.4506
284.409
18.3512
-6.15417
47.2923
-19.5635
0.481496
-32.0409
-40.1315
-12.013
-28.287
-2.30956
9.30033
3.53012
-31.2236
-4.77032
-18.9826
-14.1522
55.9163
30.6765
35.1865
-11.1416
1.65914
6.64104
39.1079
1.32935
31.1211
164.393
6.25069
-18.4905
-3.08678
25.9116
65.4661
22.8446
-8.65943
97.7915
15.9327
11.3845
8.00092
0.659129
26.8231
16.1239
-6.23453
7.41492
0.659569
35.2231
-11.1589
262.94
6.62436
31.0115
26.7051
42.8428
13.8301
18.2384
16.3382
30.3377
-20.5955
23.5591
4.40344
139.289
15.783
31.6885
4.34577
37.5566
104.18
25.0919
-20.5764
-11.3472
21.0002
23.0873
33.8616
40.895
17.7912
60.4618
-8.62995
35.0821
35.1492
24.9588
318.142
243.544
20.2253
121.282
24.9005
-14.2134
2.50652
7.09837
12.3987
-11.4122
-10.308
29.1622
13.6
-13.3002
-30.7612
12.3499
-0.959585
74.7867
-13.554
33.6632
-20.1731
3.53012
-8.73484
-3.9901
4.58845
9.06467
-25.5455
-22.3859
-18.6208
-1.603
119.447
1.47038
5.40727
-10.6899
-17.7218
-13.5355
14.7451
27.5663
8.63229
-4.27318
-12.8683
37.3551
4.1039
309.932
3.23658
6.52526
1.61588
-29.645
17.8068
14.3087
13.2585
-5.11754
45.5637
246.634
3.1358
30.6845
-16.9479
202.226
9.21357
20.2306
-24.2774
28.6815
1.00216
115.03
21.9866
-1.52139
-14.9733
38.5516
39.9152
-27.4557
-21.5219
17.6571
82.2883
8.5751
17.4642
-8.26383
-3.01908
29.3195
-1.8357
-16.4811
10.4358
32.4617
-0.0124239
48.2804
1.67742
75.0769
37.0258
2.62932
11.4053
33.9016
67.4438
24.8644
27.104
1.37867
-13.7162
250.823
26.1518
15.8328
12.8128
17.558
25.8162
-7.39342
-14.8727
15.7728
15.2636
27.6181
5.21852
-4.60336
8.95326
5.37475
-2.25216
3.20342
8.63229
-6.83491
-20.9401
9.24413
0.355773
-18.0298
-12.2154
-9.03027
0.940192
-32.5429
0.14006
171.045
19.3998
32.4453
6.7536
23.7505
4.44758
-9.45168
-32.0159
132.675
7.58177
17.4371
-17.7385
4.77461
24.831
-44.266
-26.7392
-23.0172
-29.9659
12.3147
21.1746
-8.03997
-19.9594
26.845
40.3223
23.2793
44.807
21.6936
131.782
50.675
43.8326
36.8158
26.1342
6.00766
17.4651
9.49879
19.6653
27.2882
-23.8814
-7.67804
-32.6277
-21.5743
42.9275
-49.1612
26.1669
-25.7953
46.6336
118.405
0.635492
4.60001
-22.7308
3.44247
-18.0492
23.9421
-3.64529
-31.7393
4.52837
33.2403
-7.89995
-9.58526
17.8854
55.8049
-2.12152
18.3626
12.5737
59.2321
-19.2657
-16.2381
-35.3571
45.6389
14.8663
158.132
-11.7559
-49.6967
5.36402
-39.0153
0.940192
31.1753
744.144
26.7416
0.659129
26.8231
17.998
-23.1011
51.2992
-18.822
-9.52709
-19.9552
-10.6738
-17.7385
17.8931
9.83849
7.23553
-10.5328
4.10081
-22.4696
36.6776
2.43389
-11.7881
6.27751
-13.2891
1.07883
17.4642
-9.29509
-27.0045
-1.14501
8.70477
-31.8208
-41.3322
-5.23674
2.47254
2.00252
7.16176
-15.942
-8.87863
-42.3631
-6.14732
8.09223
10.7952
18.6562
-0.389453
229.118
0.160906
-9.2019
24.3403
53.2349
47.7187
41.9485
3.15043
360.673
23.3291
262.064
43.795
59.5493
37.5842
214.852
62.2884
23.2109
8.98779
9.76265
4.16012
4.37662
22.739
36.2686
48.4003
49.0815
29.4735
17.7697
63.4601
71.5546
34.9234
52.6139
10.9665
37.1304
-7.3019
28.9667
135.696
34.5135
23.9787
-18.6552
-16.296
-30.857
32.8856
21.0829
-13.3792
159.07
-22.0802
-21.5326
13.2518
18.3635
-27.7177
-4.02986
55.893
34.5237
122.893
23.0864
-2.64164
36.3363
29.3195
-11.206
-14.6071
11.8429
33.8616
5.28769
49.6503
-5.1305
-12.3781
20.0896
-41.6875
26.8329
117.617
108.164
21.0553
-18.203
-44.1985
15.625
31.0363
11.7259
65.4105
-10.1465
461.935
-22.6648
-30.4206
232.314
-22.0472
43.4429
-21.6369
10.9387
-34.9158
29.5643
-16.7638
-1.09383
13.3895
-2.36692
-19.1443
23.0433
-22.9059
10.9969
-6.00029
38.8107
12.5934
-28.4195
18.0538
8.10793
19.5515
9.1442
9.79581
28.077
3.15116
-23.1726
11.3845
-36.9767
15.6517
19.3268
16.6931
-40.5699
-18.1701
47.8538
19.7671
22.9569
40.9687
-25.5253
-19.2429
20.0863
7.84894
-11.2252
-6.93644
0.966895
20.4441
224.093
24.4381
23.5953
17.5956
21.8232
140.452
58.6945
12.784
-6.57166
24.8546
-4.88181
5.09708
7.03817
45.5736
48.2765
20.5303
98.7935
7.93688
-20.0771
-40.4504
225.52
10.8465
-28.8308
-32.0269
-13.6124
30.9215
2.64137
4.08123
6.0218
12.7243
-15.5852
12.0827
-4.60056
-25.8543
17.2808
83.0775
286.511
85.7515
11.9997
14.97
-31.3576
12.1114
-47.3471
4.46715
38.7577
-16.9517
2.71438
22.1831
15.684
72.6678
40.1356
24.6339
27.6181
31.4554
-7.71119
-25.6824
-27.0922
203.895
21.7507
-15.5176
-8.74184
30.2353
19.402
20.2894
121.688
25.7254
31.6009
-7.1562
32.7993
19.9309
33.8732
17.3713
2.5332
41.8156
31.2468
4.44758
37.4
27.9375
33.5764
32.5187
50.2156
5.7077
36.6094
118.534
42.8428
13.8301
40.7272
8.8419
47.2043
44.9968
424.609
56.7818
120.334
18.4117
99.3554
35.4607
8.26269
35.7491
69.0011
47.8639
37.2733
24.6343
-26.1986
-35.71
-5.23674
15.591
-1.74561
-19.6901
2.36577
-14.2521
-22.9469
6.21817
5.17302
-33.8176
8.98088
119.408
36.0479
-29.4474
-32.9541
15.625
8.54751
12.9367
-6.39832
4.66261
-13.2944
7.42627
-5.18056
35.3892
54.6872
2.50956
-19.7628
3.50617
38.9346
9.47318
-3.62827
-10.4642
7.76733
14.4997
-65.996
-7.71119
-20.0602
5.37475
-8.04098
0.250205
21.2761
50.2744
46.7255
24.7186
-27.4001
-26.7485
14.0215
12.8603
2.21413
25.3031
-7.3562
-3.24348
-10.5853
13.7046
-4.36047
17.566
3.66678
16.7098
5.23803
15.5631
-34.6051
29.1375
110.068
5.09376
9.72301
7.51545
31.0554
26.7968
66.9227
-1.21876
21.2228
21.5816
29.8144
32.938
36.2049
15.0678
331.044
-5.58383
15.591
18.8691
3.41363
8.42087
17.607
-19.1988
95.1282
-33.8176
37.0919
-19.2726
47.2923
45.5152
-31.08
364.201
5.2243
-19.4604
-54.5157
35.1133
21.666
-8.88883
-9.55211
-19.5168
-10.1389
-0.959585
-18.299
44.7596
7.8356
11.8799
-23.511
-7.73823
-13.4241
0.691447
7.0755
30.0879
-33.6133
20.1219
-13.5221
-30.2
-16.3121
-12.0996
-3.99559
25.8588
-17.4113
-13.6435
52.7241
37.156
-2.00026
24.7186
-18.0298
21.9772
-17.8376
115.934
-27.7709
21.5549
18.0568
-18.6006
43.7626
28.6971
-15.7352
-15.6049
-0.0813484
3.57466
-33.8899
-48.0662
25.8528
-43.018
13.5866
20.354
-36.1095
29.4566
-9.35114
8.56659
15.5524
30.3784
-9.65206
22.1598
5.65206
31.7126
178.803
290.555
61.0766
30.7141
44.312
28.1494
54.2452
35.9927
56.8205
61.0214
45.4591
522.683
32.9571
4.85359
160.21
35.4313
48.2902
81.9635
43.8225
23.7652
-2.17561
-0.0851504
6.46252
-30.2907
11.9358
-30.4058
0.102845
43.2234
13.8987
-3.47706
21.9959
-5.06771
17.8854
-30.4021
-18.9881
-11.6225
5.07748
42.3655
5.09715
-8.74184
0.250205
-19.9534
14.6672
18.6145
-24.0071
-25.526
18.2291
-10.3413
55.9638
-27.7709
-18.6006
0.504655
34.3193
25.4943
-15.6049
2.57352
11.163
46.6782
33.5764
20.2306
15.078
28.6815
-58.968
59.1225
9.83849
3.4874
6.33382
8.86809
3.2197
-3.72894
56.7818
-26.7806
186.499
42.0199
26.0663
41.8271
63.7935
45.7066
401.089
-22.5915
97.8369
45.5761
-11.5789
-9.89545
28.707
14.5434
27.7215
1.3421
51.651
-16.3851
-32.0409
-12.0205
-7.67224
-11.6799
7.42627
0.441634
29.767
2.2134
-16.2311
-29.1332
-28.353
-43.4092
-16.1751
42.6828
0.102845
-44.1973
4.0192
16.3737
-9.77401
-5.83713
0.55449
-22.9059
46.6042
10.8663
10.6997
31.1211
44.4525
9.62054
6.28355
115.867
350.324
176.518
0.7109
27.5994
10.2734
55.9638
56.562
141.495
31.1753
-26.0969
157.926
19.3998
73.6747
222.271
-9.98267
-26.3183
37.3078
2.53364
60.0556
24.9334
-19.6126
192.181
57.8353
28.8226
190.652
72.5601
41.5821
7.51545
46.0479
71.7743
8.82662
-18.0854
6.23027
32.826
19.5311
11.0738
66.19
91.9045
36.7138
19.4697
14.327
-35.5689
-10.8589
51.1983
28.2394
18.4062
-17.8161
15.4842
201.265
-0.52512
3.29004
5.53778
83.9435
6.96429
61.0214
22.9703
-9.55211
8.5942
40.4608
348.4
41.1595
-3.3065
31.6411
-1.53474
-12.483
2.72595
-2.11603
-31.0188
-0.305663
66.2838
42.6828
30.0879
-5.50233
13.3895
55.7291
-13.5221
26.022
17.4211
-12.0996
3.33106
-11.4918
27.7329
-6.16691
25.4989
-0.52505
376.938
13.7798
22.1634
48.5995
26.5927
-21.7779
6.98472
36.5103
80.3267
100.516
4.25279
28.7701
15.5787
40.4868
14.3802
4.44758
-14.333
-2.25823
-1.78856
23.0593
122.841
-1.40591
8.20789
-21.117
-24.0102
3.76732
72.2848
-8.8105
-27.4557
4.53859
11.0738
99.9231
20.69
61.0766
34.9417
-16.8282
9.26758
4.13359
26.8354
48.8542
-7.83077
-8.44572
15.4842
-8.02138
-17.3247
33.284
-26.3213
7.10681
13.5591
-4.46789
27.9432
2.81049
19.508
20.9478
32.2587
4.22963
-43.2853
-55.124
-12.013
-19.1762
41.1595
-16.425
26.0189
363.908
36.4591
-7.73823
-21.6485
-2.17973
26.9284
27.6902
46.9545
5.74207
163.315
-39.7591
9.92482
-30.8403
-2.29114
-0.247453
31.481
-26.7816
16.1285
-51.1248
32.4876
-29.7349
9.24413
50.9556
10.0812
5.11065
-18.4006
27.1771
-2.55789
0.14006
11.7491
17.5257
2.4602
53.6053
-19.353
27.9375
12.9617
-4.96263
-9.75449
-48.6402
19.3112
-17.7385
0.468156
91.5685
-2.37631
-26.2177
12.3147
34.293
72.5449
10.0256
26.845
190.248
76.6661
14.1973
36.2049
14.225
83.188
48.0602
-16.8282
20.512
11.6299
120.539
41.3579
132.724
-0.949457
-1.38236
38.0773
59.5807
27.579
127.877
0.537634
-8.59123
38.1138
62.8954
-20.7965
-53.25
4.85359
-23.4484
22.3128
-32.2946
159.737
80.3668
243.968
10.0058
2.72595
-56.4639
-49.7595
-4.0538
39.8717
32.899
14.8357
6.8303
23.0221
103.796
75.0444
-21.9688
13.808
24.9218
41.4284
152.987
18.465
-14.3809
13.9293
18.1594
212.195
101.166
11.9232
6.89929
37.4845
20.8679
29.1881
8.93795
31.5812
44.6267
15.1869
-3.42343
-25.3812
36.3708
17.6469
37.2039
8.04913
19.7632
16.5001
48.8152
7.02739
47.528
9.80512
19.1493
-6.20655
49.6819
7.62955
25.8597
-20.2214
1.59234
9.04137
230.364
15.759
35.7491
24.0235
79.7231
38.5878
17.5956
-8.98487
17.4651
30.1135
-26.5714
229.561
-20.123
-18.0003
-32.3842
-45.4357
30.581
-3.83256
3.35868
-36.1392
91.0064
-37.6631
-2.83365
12.9425
-24.7984
215.448
-10.8028
5.40419
103.709
-9.6123
2.71438
-22.7945
6.31364
80.1641
0.102845
-16.7467
-29.2048
137.078
1.38122
-52.8775
1.65914
15.547
-12.0996
-26.654
12.871
20.2366
-4.29285
21.7507
5.09715
161.798
-3.49793
10.0317
128.985
15.3483
-33.0223
102.562
21.5178
-9.62851
-1.534
40.2956
27.4272
-1.73401
39.86
47.4378
-2.4864
933.984
24.2061
28.7706
13.204
36.1778
1.00216
23.5153
22.9569
-9.63106
17.5782
39.7081
32.9294
195.463
61.3005
44.0704
15.783
-5.79281
31.0639
43.7012
45.0528
32.9656
21.8232
-22.4504
-1.97682
-10.8589
71.813
35.7357
8.42087
-3.25643
-23.6225
-9.82842
9.9663
16.4174
82.3745
29.5956
-23.0208
26.6775
4.28577
100.105
38.1138
-13.5164
-47.5714
-18.9084
23.8689
4.08123
2.27367
-21.3065
17.9178
-10.7629
-3.92991
-34.5093
-0.959585
-7.67224
-24.7984
13.0485
104.73
19.08
4.38362
-11.4864
-1.03375
7.1906
-16.1751
-26.1341
172.685
16.3737
153.27
22.2739
-29.4306
-24.7799
31.1211
-0.52505
68.6536
47.6625
70.6333
26.0108
-3.7821
26.9158
-13.7154
15.9327
16.1828
30.1251
0.504655
8.62767
-0.612335
13.8179
71.1332
1.71731
-34.9477
8.98617
16.9521
-23.3607
32.8856
22.2281
19.4523
-2.37631
-26.7654
-3.39545
-24.3437
-15.7963
38.0411
8.82662
28.7663
45.5857
8.46316
16.696
23.5676
28.7086
50.675
23.5953
18.0751
-29.9467
-5.72495
17.2521
22.1543
0.924609
-23.6225
-17.3917
3.29004
6.67344
-23.2649
139.786
11.1744
-37.0397
-20.8327
176.502
135.568
-19.7628
-35.8492
-20.9204
-7.91703
0.102845
-59.8503
-15.4854
-36.0109
-21.9343
-6.47743
-0.247453
22.1107
36.9366
1.13602
-13.6435
-33.1047
-52.2236
23.1502
16.5412
16.7404
5.97797
-19.7117
-4.00631
14.0587
1.19024
-1.73401
0.504655
68.1255
21.2009
6.7536
5.00986
17.566
5.54085
56.0485
17.5262
-18.6552
11.8149
16.019
-1.40591
20.354
-7.99851
-8.0247
135.285
1.89326
2.43389
-30.5288
8.15157
11.8525
17.8335
37.3107
46.0564
39.953
31.9344
17.9731
25.0919
23.6973
-22.4504
-1.97682
-5.23674
43.702
-43.438
-6.75588
-11.7695
51.1958
76.3875
-58.1805
27.7215
61.3122
-33.1956
319.642
-12.637
66.6903
-10.1389
-6.58178
117.89
-34.1687
-42.6619
16.6486
189.62
-8.73484
-9.6123
-19.7744
-19.0463
-29.2936
22.068
163.147
42.0097
-10.9733
27.6181
9.92482
-45.3947
31.6117
-32.4038
36.7433
143.778
6.25069
-3.49793
13.7798
-0.126195
20.9705
4.45903
10.7328
6.52526
5.36402
-6.55607
49.916
-3.60807
11.9035
26.8231
19.8721
25.0623
-3.82948
52.3004
-2.03083
-1.2145
21.1853
34.7597
2.34222
-2.1348
-23.6512
31.3307
32.2118
-48.7065
186.603
2.43389
-28.6547
-4.96689
0.608076
45.768
7.32565
11.842
41.3047
2.60312
38.6898
20.6531
172.8
30.5835
2.00252
-9.70483
-34.6826
36.099
-1.13368
40.7714
11.8404
49.777
21.0962
-8.27239
19.8461
-12.204
24.1869
-11.3144
7.27825
-24.0235
-38.7199
0.851883
-5.86416
-9.67599
-26.1341
-57.9762
12.0246
-12.8474
96.1107
2.59617
-3.66633
23.0088
21.3043
13.5108
30.184
36.0192
-19.4275
38.093
38.2922
-7.7224
7.92175
-1.90804
8.17512
-4.3451
31.8623
14.1956
8.93795
37.2034
17.061
15.3172
17.7223
45.7411
40.1357
10.9669
32.412
66.6149
80.2184
73.1537
54.8161
18.4799
-18.029
18.2384
-2.4025
32.2118
15.0117
38.5516
24.9227
18.197
19.3487
34.7001
27.9404
21.6936
36.2049
30.0603
10.4768
15.7216
70.549
-1.97682
53.0723
48.8542
-5.9567
-0.949457
-36.7409
18.2155
1.41598
21.2107
31.4099
-30.0695
-13.6504
-18.203
2.65316
21.2472
-7.89416
-28.2788
-4.8549
118.399
4.14774
437.84
-6.01636
-4.34076
66.1739
78.612
24.4475
-4.30256
-30.5078
78.3923
54.2668
4.69054
-2.42906
11.301
2.67185
49.5793
19.2783
223.702
0.992423
18.6857
38.9255
-2.28287
-5.96344
44.1548
4.22963
346.52
4.84607
-21.5743
5.44622
204.203
6.06383
52.2558
20.9541
-3.11264
-4.77032
-35.8492
10.2106
27.8053
-19.9233
22.068
24.4657
-19.8345
15.2636
23.87
-17.2703
14.7776
8.05075
42.8561
25.8588
5.07748
-0.52505
-14.7423
15.6539
5.29683
48.5995
17.2224
10.0812
-8.00781
134.675
17.0067
221.644
23.1479
30.5712
-0.742664
1.26173
24.1894
110.413
-4.96263
14.6084
11.3299
4.75029
8.52274
-3.27998
7.23553
-6.78464
-15.4948
12.59
135.285
-5.60301
-4.55188
-3.18831
-17.4103
17.5219
64.3263
42.9329
44.1824
41.8271
35.6825
85.4395
41.9585
190.489
159.334
3.64538
39.9539
43.232
27.7765
-16.3851
-11.4262
12.3423
17.7811
-18.9166
-6.05769
16.7966
-38.9138
-2.09208
62.1835
-16.2311
62.6961
-33.9752
-31.0188
-20.9204
31.4384
-13.0156
-39.2355
56.4931
-13.6113
-17.2703
3.5332
8.05075
32.878
55.8049
10.9969
16.4885
27.5859
9.62054
2.53542
-9.6957
10.0812
8.85878
12.1475
54.0897
15.9327
-26.9207
-3.24348
13.7046
21.7461
-45.5899
25.0623
-15.0739
93.5298
26.0802
15.6521
-4.1323
31.9446
-30.857
12.2709
13.5866
18.4799
5.11996
-11.7728
11.5971
-14.9733
-13.9222
-20.0549
8.82662
8.15157
17.8335
28.9015
-7.66688
34.812
-10.7629
-24.5446
-8.27239
16.098
12.1589
-34.1687
127.367
2.3157
12.9005
37.8207
-27.4755
-0.241965
-2.90781
-11.5501
43.795
10.8236
15.2636
-41.6331
-2.08899
-6.94177
-34.5884
38.9383
22.2413
18.3626
-13.6632
-17.6046
16.3415
-42.475
76.561
6.23386
27.0478
38.7741
318.365
22.9143
225.567
74.3657
13.1216
1.07709
27.6786
18.4628
378.21
17.7223
-10.4641
-13.3959
268.544
70.363
29.6186
-9.3052
-3.65869
44.5087
36.2836
-3.97354
21.9044
192.111
43.2368
2.26739
5.34047
16.5376
41.3437
23.9073
-34.852
69.5089
28.0884
32.7262
-9.86573
5.0245
35.3057
26.932
123.592
7.1906
-18.0492
33.3124
7.59911
-10.4642
7.76733
1.38122
-4.15181
-3.96306
4.30262
-8.35149
10.9969
18.1959
49.8617
18.2156
18.6145
39.7112
-16.1557
32.7622
9.11215
4.08819
40.2956
-17.5504
-9.23027
11.7491
17.5257
98.0376
-9.98267
2.57352
-3.82948
44.8041
22.332
4.4077
29.6009
13.204
-8.79978
-2.74597
88.5493
-0.502242
-9.89877
24.7155
-9.35114
8.56659
26.7968
-6.16591
-19.9594
69.9485
-2.78124
101.99
16.696
2.9529
34.3308
24.4381
1.1065
51.8083
0.0383711
102.971
30.1135
9.03583
-15.942
94.195
-6.75588
61.3191
71.8105
40.7803
3.66371
29.5956
220.608
41.6701
-23.8252
53.5251
7.31449
-2.65019
17.9721
23.4033
42.668
20.5447
-14.5509
46.6336
5.96153
-4.98671
152.651
-6.65595
-10.5529
46.4309
148.171
-3.47706
31.3663
1.47038
-11.4593
-16.3121
-13.5355
149.678
-11.7891
-4.48618
8.84528
123.939
-6.83491
24.0375
22.3626
11.6002
-25.526
-2.38562
45.8806
24.1047
-14.6525
8.68651
-9.23027
23.1479
32.4453
1.1314
-1.95541
29.8283
-3.08856
44.5934
-1.78856
19.3112
-4.62004
12.2709
15.4607
44.7169
278.073
19.0933
-7.47708
12.3147
9.97841
75.9295
8.28673
69.1698
17.9454
68.064
50.675
32.5882
-15.0953
28.4965
17.4651
28.2394
8.42087
45.4693
133.799
1.41598
47.4476
37.0321
-1.95849
46.4622
56.6626
-1.33643
-8.59123
28.7434
104.55
18.0209
37.3135
125.069
103.473
-21.3065
31.465
-6.96491
23.7702
11.329
-8.05069
-24.8856
31.5407
30.7006
44.1548
21.0962
14.8108
-6.39832
10.4758
4.66261
-5.79817
-6.05769
16.7966
-18.299
322.975
-0.241965
32.6994
20.3091
-4.93075
72.6678
69.4433
55.1282
24.6339
31.3663
16.4629
27.8961
143.448
-4.16521
25.9895
31.481
16.3219
44.2395
-3.49793
32.5205
24.0375
25.0738
33.2216
-23.4598
27.8528
4.93837
82.599
96.7088
46.2393
26.9364
67.2929
196.62
-12.4589
98.9413
36.1778
47.3198
-15.4948
12.59
50.9525
5.64139
121.011
431.595
-11.7881
28.7191
34.5237
12.9479
31.0639
32.4568
33.8084
10.4768
55.077
-9.33196
37.6098
25.9024
17.7912
37.973
158.162
21.9637
171.956
39.9514
3.29896
-11.3288
18.3512
-0.53197
-5.08456
-16.0875
26.8694
-6.0201
-41.9492
-28.2788
207.084
12.2956
62.3257
-20.7965
-17.6427
-10.1389
-8.45585
24.1869
-4.18363
20.5447
-33.2916
24.1448
9.70966
-51.8384
-2.89625
42.8616
-25.3966
74.657
4.43958
29.5643
16.9694
26.3568
-14.2123
20.8858
53.8551
-19.1443
37.2664
9.92482
12.2632
-15.4096
1.62661
44.5995
10.6997
19.8767
-11.7694
-12.49
15.2427
-4.96084
1.5487
34.089
21.3256
59.4586
36.5103
27.1771
-36.2911
2.01413
-12.6138
-4.96307
86.7932
-2.61673
-15.6049
2.57352
29.9037
24.1894
22.332
-29.3255
486.873
143
139.683
15.4607
5.36147
722.227
-43.6058
12.59
90.3079
-14.9733
6.69252
-3.18831
259.229
27.2038
-17.0372
-0.795232
11.842
-28.8786
29.3195
-35.5689
-10.8589
43.702
30.1135
-17.2011
-21.5642
-4.20622
39.9514
33.284
-9.45475
59.5807
-2.40604
2.4117
-12.3394
61.0214
26.7184
-11.4262
17.7811
26.1669
56.004
5.96153
-27.4755
45.8295
1.6321
-12.2781
61.5385
174.98
14.5718
5.72504
-11.1245
-4.24098
-26.6406
11.0295
-21.9343
-17.2837
35.3598
8.99223
31.3144
5.09715
4.37662
-24.1127
13.7798
27.7856
-13.2447
-1.51829
-4.9113
12.1475
29.7269
-27.7709
17.8068
-16.7265
24.8675
19.3998
30.5712
-11.9871
-28.7233
5.46544
10.8602
13.204
-1.30352
-28.9829
17.3348
22.2281
-12.4068
-24.8651
14.4641
17.2193
-14.9733
12.3147
32.4189
1.33036
126.218
12.2113
4.53859
31.6885
-8.2915
4.34577
15.0678
134.165
-4.89314
13.1568
-14.511
107.927
27.1514
59.7941
-34.1687
114.248
9.81196
35.3892
34.0725
6.47408
35.3653
20.3091
130.002
200.104
-26.1171
10.1506
46.3588
7.09258
35.3923
9.92482
6.64104
27.8635
5.07748
31.1211
-0.52505
0.62849
-5.37199
10.0317
25.9116
20.9705
20.1032
-10.3413
35.3491
-29.645
176.667
26.8231
20.0024
34.4326
33.6518
44.8041
24.2061
-12.4589
55.8378
124.259
17.3348
42.8428
72.5863
37.834
-11.2252
31.0554
19.3005
209.352
36.5742
34.5237
29.8144
57.3008
15.5902
42.336
55.077
37.5197
37.3786
38.0798
60.0986
5.28769
56.7137
106.364
21.2107
33.284
-13.2029
38.9659
-25.6993
-14.2134
62.4766
-23.2086
27.2882
146.659
-26.4187
47.9496
23.5943
15.907
56.6636
84.115
7.8356
-3.11264
-3.9901
-19.7744
25.9313
339.897
29.5643
-11.1416
32.6394
929.808
31.3663
12.7148
7.28134
-5.06771
-2.7293
16.4495
20.3673
10.6997
62.9802
12.5934
17.1168
326.749
24.2367
26.5927
317.428
4.6512
16.6084
34.6734
12.4346
67.971
32.5183
73.6747
36.7387
5.00986
34.4326
14.9112
22.3153
26.0802
-10.5848
59.586
13.689
-0.871904
44.13
44.7169
-27.3994
57.5938
18.2122
-13.0993
4.81845
206.707
-24.9066
-3.09283
-1.26599
66.5592
43.894
8.5751
38.079
54.4232
11.9735
29.3195
54.3863
157.319
19.1261
39.9539
35.7357
25.9024
364.061
-12.3781
-6.08029
51.1958
50.1506
29.9006
106.432
31.3272
60.4107
0.537634
4.90244
31.3652
8.43269
24.7625
-25.0547
-5.09084
3.1555
28.6926
-24.4616
16.9512
1.31964
42.5807
233.94
25.0784
-3.82923
15.955
12.1868
23.8079
-34.9398
7.55286
142.02
-6.64264
29.1622
39.8369
181.603
6.53668
20.4388
-22.9243
-10.8028
16.6486
13.4578
73.7241
334.436
30.8254
-0.305663
-19.9233
35.1865
9.47318
30.1049
9.6414
59.4773
7.09258
12.9035
24.9173
2.8929
74.7152
47.9877
16.3415
20.8649
-14.3312
37.156
7.37007
13.4742
-12.4076
21.9772
-10.3413
27.8528
-35.2672
30.9252
10.5606
18.8807
52.9785
38.1405
64.3044
-41.9721
10.6321
-6.79681
-5.70355
14.8191
7.33951
25.0224
37.0972
39.4409
34.3037
46.0041
11.956
54.7006
236.152
40.4257
-4.29184
19.396
-1.26599
14.0854
13.9089
-0.170611
-6.41743
19.3383
26.3122
2.98056
15.7216
154.882
134.971
86.1043
-23.9774
19.3391
16.9951
-7.83077
-10.3198
30.4768
-19.8743
31.334
-28.5691
18.2915
53.9585
19.7919
2.35556
-33.915
40.4533
2.97953
-17.8262
3.57216
-15.428
198.581
-23.9212
5.38023
-10.4041
298.493
214.683
-6.43936
49.9338
139.125
13.8406
53.9654
-3.66633
26.7569
236.822
26.7959
43.4958
35.8062
16.5581
59.6447
22.3626
52.8296
10.0812
16.355
46.5935
11.7491
38.0675
48.1134
48.6444
82.2854
48.4483
32.8817
-4.11462
1.9392
63.8077
37.0124
0.676301
7.27086
4.18292
6.0308
-9.01765
-26.2177
2.52937
69.9485
10.3372
15.783
2.9529
2.47171
52.5491
111.299
-16.8282
13.0157
32.4576
82.5874
-0.334504
24.8546
12.5933
8.91224
36.2032
38.9062
-28.1954
22.0993
-54.8799
-21.9512
0.63245
-9.76823
27.2882
2.35556
-18.9224
-6.39832
-13.8871
7.32029
-17.3021
29.9151
21.0564
5.40419
32.4946
-3.9901
-23.5225
-1.18262
-9.26749
-14.8727
19.0117
483.016
1.47038
11.0295
23.0433
19.7595
-30.4021
10.9969
7.11817
25.6922
25.4989
-11.7694
4.37662
399.426
-4.96084
54.0225
-5.74839
35.963
15.7034
168.154
44.0066
0.340061
68.6566
22.6289
45.4822
25.022
24.949
-6.36486
526
21.3142
-1.95541
48.5522
35.2231
-19.6126
31.0115
141.023
18.4799
-13.6207
-5.60301
1.07032
68.0262
-6.16591
23.1441
84.941
42.1964
25.1533
19.3383
38.5326
133.54
47.9496
16.098
-0.959585
3.57216
31.4236
103.004
9.81196
49.065
6.25769
0.851883
-20.8567
10.2106
-17.1723
141.246
132.638
-9.26749
-7.3764
-2.9679
-16.5955
5.12935
183.255
18.5257
90.5097
-0.855229
200.278
-34.4712
48.2007
-18.4905
28.7723
16.5412
29.8589
16.355
8.39933
48.4675
-14.6525
45.9178
-20.4747
15.4972
11.8305
21.7461
152.499
22.4074
35.4338
286.348
-9.28483
15.5631
94.7055
12.2709
19.2088
-9.63106
-27.3994
-39.8576
-4.27657
22.8415
8.56659
13.6783
-23.0325
-10.5891
11.8525
15.9594
27.0274
27.9404
94.7821
17.4642
41.3047
34.8397
41.9585
25.5714
7.53464
29.8823
-14.6071
15.591
-2.82352
120.432
321.814
33.2751
47.4476
14.5434
136.722
-0.389453
264.684
-10.7068
56.8544
5.45442
21.9949
21.5512
-20.1332
-18.9224
-49.5018
24.5313
29.9625
40.1164
-19.7477
-21.1101
324.932
-4.34583
-17.1681
-5.70735
-23.6678
9.27362
-2.11965
47.3679
6.66208
-32.6763
166.635
178.307
63.2254
22.2739
6.17669
36.6261
40.982
7.11817
32.2514
86.406
39.7674
9.06179
36.7945
9.09465
19.3523
15.8034
1.64793
152.225
38.3844
5.36402
-24.0228
2.81426
14.3087
24.8675
38.1405
-1.28793
40.4868
21.8765
-8.67088
-0.0813484
9.19685
-20.7715
12.7343
-22.4033
-18.1701
-42.1014
-19.5883
18.4799
-36.1095
5.09376
32.2118
-33.714
-34.5369
-18.1808
-28.6547
203.054
8.46316
0.790462
-18.9113
53.5527
71.8121
117.243
81.0663
-34.5093
-36.3759
22.3128
126.064
49.5928
34.4522
27.5133
3.65142
-33.9788
-21.4489
29.1679
37.3245
6.8303
-1.34072
6.3443
46.4691
-28.0292
-10.7244
36.2968
9.92927
2.28605
155.239
-15.6794
-4.02381
8.10793
362.506
23.7816
22.2627
-18.3152
26.203
77.5156
-21.2117
-16.8634
-12.8653
1.07709
18.3083
20.2638
18.935
-10.9197
100.962
5.54085
29.8116
27.9542
75.6222
-11.6286
363.654
-17.7385
36.6337
33.4725
-1.16244
-19.2691
4.10081
184.615
44.6004
146.57
24.0811
39.0264
129.34
29.8385
15.759
32.0009
52.1345
51.6121
43.273
14.537
96.3326
-22.3279
56.3904
-20.6373
0.501536
13.9855
19.08
15.628
19.5925
50.3578
19.581
69.0348
28.8024
57.6753
18.8605
36.3875
32.1302
83.8401
3.34445
54.133
12.7359
33.815
-25.5473
-35.2149
63.9172
234.67
37.1728
-25.0497
27.8353
255.485
30.7959
14.4113
-3.97427
19.1661
9.33636
25.0417
41.2326
13.3717
57.8181
0.586137
-36.3499
27.4987
49.4252
-13.1998
22.3153
10.8602
1.95957
-1.30352
40.3576
29.1375
45.4457
31.5984
-19.9031
28.4637
-39.3362
-15.7963
-56.7657
-38.7001
9.97841
-0.907171
10.1608
-2.04468
19.8195
-34.5008
10.0994
-13.784
1.77131
-35.2218
36.2057
18.8691
10.9099
-21.5642
-46.1113
-9.89545
1.41598
-1.2781
9.28591
-15.382
40.6975
-13.9413
-8.88883
-0.181775
-10.3299
7.32029
-4.18363
24.2929
56.004
-20.2754
-19.9792
-10.3925
-58.338
-23.5225
-7.80193
-50.4799
-7.2252
-24.8557
-26.6406
27.8961
36.1617
-34.5884
-36.0243
-18.9881
-4.12623
-17.4113
-15.5176
-21.8603
19.402
7.1709
-24.4891
95.9331
-21.7779
-10.3413
-4.00631
-25.8969
192.095
21.805
-26.0969
-12.4593
6.20833
-8.23893
6.88393
120.64
1.79272
11.0709
7.33951
-27.4514
-3.66263
17.4371
-23.3607
96.6038
-29.5169
-9.63106
-34.8956
36.9791
-23.0172
39.7081
30.0042
317.788
4.30796
33.1895
-4.96689
-1.26599
2.84096
28.9015
-6.89862
1.94931
-10.1379
29.3195
99.3639
1.77131
0.385458
19.3391
157.55
141.48
26.7286
23.9048
15.5885
22.0396
25.8475
-34.2652
19.2783
-29.206
36.2397
10.8465
-35.775
46.0288
-12.637
-50.7816
-15.7687
4.85359
26.061
18.3052
22.4188
9.81196
24.1448
7.8356
-17.8888
-43.3455
-31.0188
-17.1723
-2.29483
16.9694
-9.25046
21.395
13.3895
8.87748
-28.5147
-31.3046
-64.1353
-26.4844
-19.2854
-13.6435
-19.9862
15.2427
18.465
19.3523
6.43304
35.026
19.1661
3.71416
-3.06928
50.0028
28.1142
138.934
-8.29324
39.86
41.8886
98.0376
55.4793
33.1209
13.0371
67.2929
181.628
28.7706
72.7044
41.315
128.007
96.0455
72.2658
43.585
-2.99287
-5.46129
277.53
16.844
53.2349
9.87187
64.5853
21.9934
64.4373
25.9354
-40.3891
-11.5501
16.4458
1.97691
-7.3764
-34.827
-14.7215
33.2403
198.247
9.1554
-38.3366
-6.00029
-6.16691
14.2545
191.783
-29.7349
1.5487
7.37007
11.6002
10.0812
-9.88188
65.3341
242.095
-14.8525
-3.24348
38.0675
-19.4833
-19.353
5.54085
41.056
1.71731
-12.4589
-4.1323
-14.907
-8.79978
19.2088
-6.78464
113.816
271.211
28.4637
-26.2177
44.1738
2.43389
-8.03997
156.203
21.2228
70.3073
21.4052
5.45159
-19.5359
56.8196
11.3196
-13.886
-33.6948
-1.97682
-20.2293
24.9613
13.2469
-50.9343
-17.8161
-5.1305
-34.8669
-2.39919
-6.08029
28.707
25.7878
-3.83256
7.10681
-11.7764
412.735
16.4687
-4.46789
175.994
1.38015
23.2561
17.1997
15.3921
-43.7953
-9.76449
9.90168
-0.0987597
20.6993
83.7785
42.7851
28.8265
24.2818
21.5571
23.8079
-42.436
24.4195
36.405
-25.7554
-17.0484
-36.3834
-2.64267
33.7106
15.7536
9.87187
15.8596
-4.24353
48.5077
15.628
21.4666
12.8765
13.9588
4.43958
76.9396
28.2309
40.1356
24.6339
143.81
25.8332
57.8811
-3.19364
36.6261
24.1154
61.4661
48.181
119.202
65.8425
13.7798
50.2744
41.1033
566.324
13.8294
27.5994
25.2659
44.7194
19.0807
40.2956
4.93837
3.88819
41.8886
36.7387
10.6321
21.3142
13.0371
35.4505
47.5112
24.4484
45.5481
8.49843
32.3273
24.1021
-3.03651
16.3644
25.7085
15.3452
315.325
3.56636
40.4608
42.1439
22.4188
11.686
46.6336
-29.6457
13.754
145.155
-5.86416
30.8254
10.9387
65.1715
30.0879
50.7197
21.395
42.6107
55.8183
292.139
73.6431
2.8929
57.8486
87.3431
-4.27318
7.74647
14.6672
84.2068
122.17
2.58497
18.2291
34.6363
54.0897
60.3102
55.2881
25.5531
9.51039
24.8675
36.1934
10.6321
56.9214
31.7778
54.1744
31.7024
25.0224
44.5934
23.491
182.811
67.2057
10.082
21.9866
20.0863
82.8116
25.4332
84.8928
61.3005
60.6254
47.4597
66.5592
77.6272
57.9254
30.1269
24.0235
49.738
-14.0171
-24.4656
-18.3552
22.6173
-6.57166
15.4842
74.4375
26.8329
55.7728
54.2635
57.7066
12.5865
15.4331
32.3968
57.2732
9.18856
-24.1944
14.97
-33.2317
23.3558
-7.99166
41.9485
46.254
22.1873
13.0333
223.709
37.3846
2.50544
-11.49
8.01253
21.6546
42.9467
42.4376
21.0589
-16.3332
34.4553
-12.564
1.01884
-47.2687
18.4932
20.2366
16.3219
6.75822
-8.74184
15.6539
69.2142
7.85204
-38.6445
-6.5932
25.9787
-37.1413
199.591
-11.9282
-7.3562
-10.7397
19.3998
39.9415
30.6845
14.9112
39.1819
18.5839
-44.318
23.9787
-20.5292
6.19275
34.7354
47.3198
-11.5051
11.956
-11.7466
1704.87
1.89326
10.4407
13.6783
-15.5362
-31.2038
257.355
0.966895
25.4417
52.5491
21.3438
38.6898
112.109
-34.6826
-14.2521
57.5709
8.54751
-7.01477
-5.80397
-21.3833
-3.92411
-56.6575
72.0816
-6.1176
14.691
-21.7937
11.1477
-19.9834
-18.9862
8.53614
34.7901
16.2006
12.6256
-17.2703
22.2739
-21.9343
40.8124
-2.12152
5.2441
-8.23431
-23.0138
133.309
162.718
15.3483
-14.2816
-2.38562
-14.0895
46.5935
-14.6525
27.1771
10.5606
18.8807
0.504655
133.718
-36.2196
-26.3183
29.8116
65.4356
-18.0811
-11.6286
-32.731
12.2709
4.21629
-26.7392
-24.8913
107.174
-28.0918
85.4033
-10.6846
659.128
-33.0779
2.84096
27.3158
60.0454
94.9118
63.6155
-3.36267
38.0798
7.62472
29.6506
-14.0679
171.032
-23.6225
57.5709
-2.33216
9.9663
31.4099
-22.5732
29.5956
-2.40604
28.5516
-46.314
34.5123
36.2397
-29.5036
-26.4187
1.09794
-13.8871
6.53668
20.4388
-17.3021
41.1595
17.3082
31.6411
77.176
-10.6089
-5.86416
-24.6685
-34.9158
52.0531
37.5842
-11.1245
-16.0864
50.8709
5.12935
-32.2628
-21.47
-54.765
1.62661
27.7329
40.4914
-18.1122
-44.7274
-10.583
10.919
61.3326
-0.971003
41.5695
4.68832
36.7975
-18.6006
26.7416
40.0145
41.8156
12.3758
16.2543
9.28898
1.70059
9.21357
-3.08856
-6.00636
7.58177
-0.871904
21.6412
28.5791
-19.9031
-7.99851
-9.89877
17.2193
-22.4696
19.811
-9.91404
30.7755
416.64
11.3196
36.7138
26.966
-4.4137
-52.4355
49.777
-38.8739
-45.1594
-30.7612
-21.3833
373.854
5.44622
-22.9243
-29.5434
15.3319
-14.357
-19.7628
-17.1086
-32.8929
-20.9204
-1.18262
113.897
-24.26
-16.0864
-20.3437
-9.86318
-19.1443
-10.6899
-30.8403
-32.2762
-2.12152
108.318
-17.4113
4.88415
27.5859
-1.21271
1.5487
14.8663
161.51
92.7694
-15.6764
-1.73401
24.8675
0.659129
-6.91013
-10.113
-9.98267
160.059
134.655
229.189
25.8704
-11.1793
12.6496
13.7948
-5.84761
122.223
38.771
2.83029
129.444
13.5118
5.34047
29.6561
33.7631
1.72749
493.646
20.7565
61.5048
37.6508
26.966
63.0527
-3.70976
5.51944
24.7483
38.0798
39.0209
44.0281
37.973
50.0747
35.1492
66.1883
7.98412
46.3552
18.3413
-11.4023
57.7915
49.2649
-9.15306
8.26552
24.3623
24.1931
274.884
-9.90776
-1.62883
37.5955
7.04073
20.7756
-11.076
29.9625
0.761059
26.7385
-5.6922
-18.299
12.9005
2.2134
-8.73484
-4.77032
-44.1373
-63.0268
53.9272
7.59911
30.1049
6.40243
0.271068
-15.4854
-17.2703
72.8736
-10.6899
-41.6465
-13.4966
1.32935
44.2395
-8.02131
-12.49
13.3687
17.528
3.42276
2.22984
-18.0298
12.6069
27.14
-22.1487
45.9178
7.63632
28.6156
551.562
23.6202
27.4987
17.566
-0.156759
268.651
22.1046
103.159
-0.871904
60.9966
34.2013
18.4799
2.58569
12.6162
40.701
238.359
-16.8474
11.8042
23.8191
-23.7076
-6.88819
12.2113
162.249
2.47171
2.98056
-1.14501
14.327
-63.6799
11.8429
28.2394
-42.1789
25.7916
117.87
240.292
144.782
54.0069
13.6063
11.16
52.0844
21.1524
64.3507
130.787
6.7765
69.1727
72.5947
64.6547
50.9329
140.955
83.6412
27.9292
24.3403
-1.37253
49.5928
81.9635
184.378
20.017
16.5651
-5.70735
56.9171
-16.9633
211.524
45.4939
22.5916
-9.25046
-12.3382
130.692
14.5888
0.55449
-7.74372
-2.25216
70.4765
-29.3566
-1.62386
-4.96084
18.6145
-9.01456
13.8294
1.36252
24.1047
7.83633
128.377
11.7491
68.0525
-34.3455
-1.17462
-5.70355
31.6856
29.8283
3.36397
-7.41076
-1.30352
-19.6126
46.0041
14.7318
43.8151
-21.117
7.51545
23.0486
-6.16591
8.15157
34.5237
-5.79281
21.6936
-6.89862
82.5341
64.8247
2.60312
190.489
157.46
43.702
9.49879
14.658
29.0356
135.424
-21.7484
-6.14732
-6.08029
229.232
-13.2029
15.4331
201.063
-27.3319
8.12871
7.09837
10.5246
-41.3972
6.3895
32.1922
-38.1731
-7.89042
14.1697
9.85183
11.0626
141.66
-0.959585
11.7459
313.836
40.0744
6.89856
1.78892
10.0654
-5.71891
-18.9862
41.7457
46.0175
8.55316
-1.34072
34.4553
3.36559
33.815
34.4228
-9.74843
128.766
21.7507
-39.8804
32.4876
120.19
-10.583
41.1033
36.9001
5.39607
-13.1524
270.544
-0.596972
22.492
41.4827
32.9362
76.5588
44.6267
33.9276
15.3172
20.3771
62.6077
9.21357
10.0299
7.1121
425.499
19.3112
-19.6126
7.96442
-2.1348
-40.5178
-2.37631
40.701
19.0933
-4.55188
-19.2844
6.58909
169.456
16.0714
-5.02456
128.166
-11.91
69.3788
45.5761
2.00252
49.6503
15.4842
-44.2372
15.4044
43.2177
-6.07773
6.37746
9.53876
-0.0225521
73.8496
32.3607
30.7041
12.5208
-28.4125
13.0333
56.9171
39.9868
34.2495
18.8435
-39.2355
8.2765
28.3821
10.7515
9.1554
-13.9737
-32.2762
10.9969
-2.25216
85.6623
173.55
-9.89538
11.4946
-14.3312
22.1634
59.8439
15.3483
-25.526
177.778
154.614
-14.8525
17.3713
0.659129
821.427
-8.23893
-75.575
-30.0664
50.4263
-7.65302
43.7631
5.7077
4.31868
-58.968
12.2709
11.7126
1.61333
-8.6587
40.7272
47.2043
-24.3437
-19.5444
2.43389
27.5673
-12.4632
24.9709
818.06
40.1459
50.4292
29.1898
17.4642
56.2972
17.9731
11.9735
-13.784
-1.8357
1759.65
13.5039
19.3391
3.87659
-5.9567
-8.44572
-19.2658
181.326
6.21817
213.194
-24.4473
12.729
-34.2652
13.5591
-14.511
33.5514
1.09794
1.10546
-8.45585
-0.0699985
-8.9287
-15.2105
39.6947
-33.0977
-19.7628
1.6321
-36.641
-30.2907
-23.6714
50.179
-18.6378
-52.354
-17.9604
2.14513
226.269
-34.1503
3.50068
31.3144
-23.2268
-15.3011
-20.8904
137.418
4.55897
3.16687
14.9586
43.7824
44.9807
1.19024
152.304
4.40726
11.8305
-2.61673
1.26173
36.3067
142.348
16.6931
-35.764
6.28177
48.3416
5.7077
28.6815
-30.857
51.6263
22.9569
159.035
-40.5178
38.8531
72.5601
30.3377
-7.47708
29.1813
-24.9066
-18.0854
1492.36
14.0854
15.783
31.6885
40.4342
-5.02456
13.1937
2.98056
6.35125
21.8232
148.09
-54.4507
-3.36267
35.7357
48.3912
21.5393
64.21
28.8514
16.3415
-11.7025
27.6618
-26.3213
16.4771
21.0553
8.0339
306.252
43.736
14.5946
-28.8308
34.7844
-12.637
-2.05584
-8.27239
19.8461
6.53668
5.44622
16.4311
-14.5509
39.1374
-12.483
-8.51845
-32.1011
-26.5426
0.691447
18.3199
-48.6229
-9.25046
-23.5826
5.89327
98.8327
321.936
24.1479
4.30262
12.2632
143.886
27.8635
38.6173
5.09715
-16.6164
35.4811
-29.6293
173.125
12.1475
14.0587
-6.30602
17.0067
56.7266
148.71
81.171
21.7461
78.0984
221.839
14.9112
59.7966
63.5615
141.215
1.4899
37.5668
57.2485
30.4532
24.1021
43.8151
3.24589
8.8419
118.419
-13.0993
59.1664
43.6633
-15.5362
13.7738
-8.76225
34.7001
37.3107
14.1973
-1.27643
24.4381
61.7414
60.3556
19.3391
37.973
-12.3781
5.09708
1.41598
25.7878
-15.077
490.616
-41.7614
39.796
-29.4474
-4.8431
29.5872
-17.5864
22.321
46.3577
-12.182
2.64137
17.1997
-10.8448
745.187
451.256
36.8887
41.8111
-30.0838
-1.78946
3.22535
31.5407
-4.90668
-18.8218
75.4441
-33.915
-28.8871
2.97953
8.41075
31.6831
-6.05769
52.4039
-10.8028
5.40419
-1.23857
6.47408
-11.5501
25.8162
135.036
6.40243
80.8559
-0.492851
-13.5221
-8.81584
-2.12152
338.828
-23.0335
55.4839
12.5934
-33.1047
-16.6164
16.5412
33.607
35.963
12.6069
3.48995
17.8068
-8.18009
-33.5931
-5.11754
-29.3259
17.4527
34.8646
-13.7308
30.6845
7.41492
7.32279
124.348
15.5631
-30.857
14.1449
37.9495
5.36147
17.5782
20.0863
7.84894
269.062
64.2781
18.197
13.7738
-3.14006
29.0779
55.1384
33.5626
21.2124
3.82338
27.4454
3.64538
9.75579
6.22067
-7.36781
-7.83077
41.7212
-46.1113
5.09708
183.2
41.8254
-9.45475
7.10681
-19.2726
51.0404
8.12871
33.3353
-15.7123
-3.91591
14.4986
8.43269
-4.8549
-4.43993
20.2206
-15.5852
-46.9504
1.31964
44.6591
6.33771
52.3927
6.58463
21.5571
-3.69153
-6.03156
55.2015
-36.9437
38.4737
35.5523
14.5626
1.46526
8.49258
39.0141
47.9029
-28.2928
-13.8871
0.914481
-2.05004
-7.93176
26.1669
-16.425
31.6411
7.8356
-6.86077
-8.51845
-39.5974
0.840318
25.9313
-21.7973
22.068
-52.354
7.76733
31.3663
3.5332
-18.1862
-2.7293
-34.1503
12.5737
3.22308
-12.8683
182.446
9.04496
102.947
2.22984
6.3331
20.1032
29.0141
25.9787
-7.1562
8.43646
17.0067
9.87499
26.8961
86.7932
-2.61673
21.3142
9.28898
26.0634
31.7024
6.28177
21.666
-25.7554
-17.0484
-30.7612
-4.51674
-14.078
-39.7909
5.5522
-12.6768
12.9005
69.6798
-23.7274
-8.51845
-39.5974
-19.7744
-34.9158
28.8912
2.14513
3.25528
15.547
37.0642
29.7376
20.2366
51.9291
8.84528
-18.4905
-3.08678
-2.19943
13.4742
143.14
151.288
8.39933
-14.6525
-13.8023
39.86
73.7477
-28.7233
66.2918
-7.57761
9.19685
35.4505
-4.96263
31.475
13.204
51.1703
-27.1088
144.771
20.354
-13.6207
12.59
5.97488
34.8035
54.9077
23.0969
8.46316
15.783
16.696
65.6676
8.60276
25.0919
19.9492
-33.6948
1.77131
4.13359
24.4913
12.784
4.67274
-27.6193
-53.6075
-4.27325
-10.6484
63.2691
-0.0844228
46.4622
-4.2801
-1.33643
40.4066
-26.4187
231.608
-6.3908
14.8166
-11.6799
29.9151
66.034
31.6411
-5.28287
-15.2345
-23.5225
-9.67599
2.56551
-16.7638
21.395
17.1377
-7.98912
-2.29114
3.50068
-19.1188
199.787
1.34902
-12.8683
-0.325369
-25.526
-21.1263
-49.6967
-17.1248
195.243
-17.8005
12.4346
-31.7191
-1.36941
28.6971
-11.8567
6.32165
29.8283
-12.4589
35.2231
552.002
-27.6428
-49.228
-9.89877
-12.7658
10.4407
8.05609
2.52937
-12.5104
110.399
14.1973
8.0939
37.5566
36.8158
-5.58383
-22.5915
24.7483
26.8354
24.4913
-0.334504
-30.9345
-14.2521
-0.52512
-2.33216
27.6618
-20.6992
22.0993
-20.1332
-65.7741
-15.7687
-17.6352
-4.70772
14.8166
-34.1687
1.80407
-7.05463
-22.7068
-16.5273
-25.6014
-10.3925
-3.84485
-3.11676
-22.7344
15.5088
27.2768
13.2383
27.0172
24.6339
46.3588
-11.6481
-10.2256
-24.7799
9.12288
14.6144
-26.762
64.3467
12.7931
12.9923
17.2224
-12.4076
-28.6225
133.962
1.61588
-9.03027
-6.55607
12.4346
69.4805
-12.4593
32.4453
10.5017
64.4177
29.8283
-23.7033
5.23803
1.95957
345.399
-32.731
4.77461
21.0829
35.3465
216.229
40.7272
27.5826
-41.2103
34.293
5.07849
17.5219
-16.2585
30.952
13.9089
16.696
116.79
-15.7601
-8.64128
23.6973
-39.317
-54.4507
-18.3552
9.49879
-4.08264
-8.44572
4.23983
197.828
-35.1258
61.6624
244.727
-6.3908
12.1589
16.6906
-26.6724
-61.4025
52.2558
-7.15693
-18.1052
10.2222
-17.1086
2.71438
-22.7945
-27.4195
27.6902
-1.77122
2.6543
21.9959
22.0851
12.9035
124.707
-28.5281
-9.61778
-32.2372
-24.9076
46.1136
1.34902
-6.86777
-7.24606
-31.1978
308.896
-20.7409
49.0815
10.7328
30.8881
7.23808
-10.9043
23.429
6.81244
2.01413
-10.5853
43.6897
55.4793
-11.8567
60.6696
37.3078
98.9413
-5.5367
30.5556
19.7671
34.2013
37.2206
14.4903
12.59
7.84894
-9.35114
-17.6703
28.6708
-15.5362
41.8848
24.9709
10.3372
14.8219
30.5827
65.6676
-12.012
41.9585
51.8083
11.2828
-15.0953
38.0798
80.7133
-12.1939
-7.00456
10.7193
67.0083
38.0773
7.04709
-22.5732
14.6031
-6.71717
41.8619
29.5872
-0.71976
-15.1603
27.6171
45.914
-12.3512
2.27367
-0.691801
12.7243
17.9178
210.377
33.5514
-15.7687
-19.5093
-8.45585
2.3157
26.0189
15.3319
10.0058
-2.11603
-6.65595
7.1906
23.1802
8.94956
5.72504
-14.8727
-1.09383
-21.1076
-0.403682
5.40727
21.1692
-11.6615
3.50068
14.6144
-24.9076
-15.5176
-18.1122
-10.9942
88.7425
-21.7779
-15.5041
30.8881
-1.534
19.6809
10.5606
0.504655
40.0145
47.9831
-9.98267
11.9438
13.0371
37.3078
24.2061
-22.4033
2.44461
-45.8495
17.8931
1.61333
-8.6587
-19.2429
3.2197
-1.52139
-46.8325
9.93016
-23.0325
-12.4632
-6.88819
64.6851
85.1234
52.3032
16.0714
56.8196
45.0528
38.5878
19.4697
96.7859
3.64538
73.474
12.2956
-17.0484
53.5718
18.5647
25.8014
11.1744
227.204
48.5077
-2.89625
-17.1086
4.58845
14.6869
6.31364
31.4384
13.2213
732.88
-1.603
97.2365
45.5321
284.441
24.1154
170.162
48.181
3.01009
35.0822
73.7171
9.62054
4.40949
16.5412
26.1107
24.7186
6.3331
35.0957
33.475
-25.8969
-2.80794
44.2938
-31.7191
26.7416
73.7477
64.8496
8.758
38.1808
7.41492
39.1819
11.0876
17.5262
12.7343
86.7776
-0.871904
46.0041
-4.91057
-13.6207
27.5826
133.411
-9.35114
14.1888
81.9152
13.7265
-4.6553
15.783
12.9479
201.123
15.0678
10.0994
175.497
-54.3095
19.7919
324.695
170.358
-17.6427
-45.7462
-19.7002
-9.5463
3.67813
-7.05463
0.635492
5.38023
-22.7945
77.5282
31.4384
3.85098
-27.9911
-8.5901
0.271068
21.9959
-28.5147
7.28134
2.42856
65.6741
58.616
7.88858
30.397
-7.80481
10.9687
164.792
88.4369
19.4516
25.7254
40.2585
41.9083
6.89929
-12.8653
12.3215
14.5602
42.8256
61.4933
27.4987
64.4177
67.385
65.4188
61.46
103.159
41.8
29.1132
22.2281
-6.78464
44.4492
65.945
18.7598
59.1664
26.7968
57.5523
36.2626
32.4672
42.1964
358.737
265.947
134.138
47.4493
61.0766
45.7066
23.6973
-3.70976
48.623
45.5761
33.8616
4.67274
26.7286
85.0734
152.851
-8.88883
10.4758
-8.86879
21.4818
167.511
59.6686
3.66298
25.0579
215.421
11.8758
20.3691
37.9976
8.53614
-77.6539
91.6724
-2.54003
9.81451
-14.4592
4.47024
7.11372
-29.9033
-31.3392
34.4228
26.6292
32.0581
21.0267
-2.18261
48.0389
31.5834
34.3449
40.1662
128.729
22.2627
32.2846
25.64
14.9957
4.00134
33.3008
36.2664
103.66
66.7237
115.58
47.5511
61.7628
57.9226
9.21357
23.1484
33.8187
36.1778
12.2466
64.7447
35.3465
184.37
3.24589
42.5751
52.8265
44.9968
62.404
53.1292
45.5857
53.4407
40.4342
26.8346
65.6676
29.2175
107.551
66.8008
24.2601
22.8743
77.4352
39.4838
20.2802
45.9022
60.4618
73.829
123.163
75.5586
156.972
22.4044
51.0404
23.0264
23.2679
69.9729
42.7056
33.0134
22.4882
9.2006
-2.478
36.9439
-27.8658
18.335
40.874
17.7049
36.6289
-23.0116
20.2963
45.6931
80.5037
-4.57096
9.85183
-9.55211
1.10546
27.1514
14.8166
-21.0502
13.0485
14.7745
-24.0235
-3.11264
8.34815
-5.92786
248.068
44.5568
78.8136
31.979
4.52837
11.5155
-26.7298
520.775
34.2877
16.4495
40.982
-2.41878
23.6248
3.22308
-31.2306
-5.37199
-29.3237
24.2367
-19.9038
-13.63
-21.5857
93.4451
29.0512
-0.683825
9.51039
2.4602
422.796
25.6246
94.4028
13.0371
310.922
29.8283
-10.5848
28.1965
38.4835
31.0115
13.5866
61.5835
56.5747
13.1377
23.5591
83.0187
-21.1584
10.0256
113.052
30.952
19.5311
35.4366
44.1824
51.1974
-5.54696
12.3509
73.8176
12.4529
71.1118
22.8743
39.9539
50.7282
18.4062
15.4842
-4.27325
-4.20622
51.651
-18.2592
-28.2928
6.72014
-4.51674
6.53668
11.0684
-0.435497
26.0189
20.9541
-4.77032
-18.9826
-19.7744
16.5609
-18.0492
27.6902
95.6972
12.0246
36.9885
-34.1369
18.5257
-1.31958
-8.35149
-22.9059
-15.24
42.7254
-23.0335
-4.99371
-25.9867
116.853
20.2894
258.495
22.8446
25.0738
95.0658
17.7697
-33.3931
-6.30602
5.76226
-6.99161
66.7237
48.1134
52.3004
63.5615
13.778
48.3416
9.45583
32.4297
-2.74597
67.9345
190.894
16.3644
23.8344
32.2118
-8.30001
17.5219
9.97841
28.9015
35.4366
31.0639
92.4269
39.4306
23.5953
-6.76721
32.2446
62.4426
80.7133
207.687
-21.5642
17.3583
-12.3781
-21.1398
8.91224
22.0396
-0.0844228
19.7919
-20.1332
18.5589
25.4683
12.1589
-2.05004
-22.9243
29.9151
174.07
-18.4013
13.754
4.60001
54.106
0.840318
423.233
8.18771
-4.1689
9.47318
-26.1171
38.8625
-39.7591
15.547
-19.5959
-45.3947
10.9969
-21.1594
-40.601
40.0167
42.7782
-13.2447
-15.5041
14.0215
-11.1043
6.12685
21.2739
-26.8493
188.106
-9.45168
16.6931
12.9617
-8.71076
248.867
18.8262
19.3112
6.64867
26.5896
-29.9659
19.811
15.5524
93.1596
0.608076
12.2113
33.5626
49.3234
67.5416
94.8098
38.6898
3.7865
-30.0878
30.3705
9.9688
-39.6899
-2.82352
-12.6268
-15.5176
-17.3247
19.3366
48.2765
-24.4473
8.98088
-79.2427
1156.84
-8.59123
16.4687
-26.9567
-33.901
23.8689
34.6696
-2.98083
-3.41503
2.27367
-23.1806
-26.6311
-27.5796
-15.8154
60.4516
-26.4187
-45.7537
-19.7002
-24.7984
-16.9366
-42.6619
106.604
-25.8976
-16.2311
-17.8888
-48.9677
15.8328
43.795
37.0606
-7.3764
-3.47706
35.3923
32.878
-22.9059
7.24881
23.9848
6.95155
-24.8879
-20.3645
-31.1978
10.919
-22.615
5.97797
-21.7779
24.1047
-20.2747
14.0587
-11.9282
26.377
38.1405
9.95647
122.946
30.6845
1.79272
27.9375
200.368
13.778
29.6009
6.19275
17.8688
47.8781
19.2088
-5.88293
-38.6438
-26.7392
-0.528435
34.0859
-28.0918
4.81845
-1.31424
23.0969
90.9221
47.6421
11.0738
25.4417
-3.15049
0.0752432
-27.0045
15.7216
93.0377
-31.9619
9.9688
11.3729
-7.83077
99.8172
58.8364
-6.14732
20.1566
19.3366
20.1656
-43.1879
10.8549
-1.43345
-17.9616
8.12871
-24.7608
-13.8382
-3.91591
33.2393
-10.1932
6.10369
-12.0205
126.668
-27.1965
16.6906
-32.2946
22.4188
184.378
23.7652
29.6835
13.0333
8.19133
30.6164
142.945
17.9065
-13.9356
72.9318
36.8154
15.4367
180.444
38.2034
48.3432
11.3262
-12.5985
-3.05855
6.01452
52.6728
49.1377
46.5431
10.5576
5.34652
23.1005
4.55897
65.0111
0.425484
82.4249
33.1362
52.477
5.87541
-4.5451
23.9305
25.959
52.123
11.4388
-16.5419
44.74
8.35195
30.7653
14.7151
24.9157
44.1261
20.2482
-3.683
46.9411
50.1309
-9.87257
19.0933
-3.72894
1.07032
-9.91404
71.8698
-8.76225
19.7076
47.6421
3.57752
62.923
54.9456
39.4306
14.225
70.0695
12.4529
-35.5689
65.4896
-5.23674
-8.77186
-5.49374
-15.942
-21.9971
8.84521
1.41598
11.8404
14.5434
-33.8176
29.5956
-2.40604
21.0553
8.0339
-2.96904
15.625
-7.89416
-2.97888
3.74753
-7.666
21.8849
3.2107
19.2835
19.0851
24.0074
28.9493
-10.8618
74.6442
43.819
33.6521
21.5772
53.5251
32.3406
-9.55211
36.7052
45.8921
52.9754
2.7411
25.7415
131.904
16.2689
308.919
11.1592
-14.2975
19.372
5.37661
43.6198
25.4027
-10.1875
52.3171
30.5184
85.0551
32.878
-32.2762
12.871
16.4885
8.63229
-2.39912
-36.8528
-12.8683
-21.8274
110.245
-0.126195
382.665
-36.1188
21.5178
3.48995
-24.0228
15.9327
6.81244
11.3845
86.7117
34.3193
24.5572
11.5691
23.2691
-0.277464
26.7898
10.8779
-22.4237
37.0124
15.6688
9.14492
-5.18741
45.3862
55.6376
15.9488
22.6221
125.185
7.88959
22.2071
40.9005
46.8815
41.9959
43.2453
37.1419
64.7305
31.6511
25.7814
-4.86694
-37.3204
-26.0685
-13.554
26.0189
2.2134
23.3407
-2.90781
-16.1751
10.8236
-26.1341
-23.5826
5.89327
12.6256
-56.6257
52.2589
-12.0996
-34.1503
1.62661
-2.25216
-21.1594
-38.7269
107.072
-40.5681
-11.5698
59.8439
19.0964
8.20716
18.2291
15.8956
22.2306
-16.5265
3.06431
3.88819
22.9934
38.1405
384.77
-17.4789
19.4401
35.4338
18.5839
-6.8367
12.7343
-18.6552
17.4371
105.95
19.7671
17.3348
27.8503
31.3307
492.899
-5.06237
20.071
0.655307
25.1533
27.0033
33.875
53.4861
48.8952
20.4067
150.76
31.3075
24.0243
49.7912
2.4766
25.7916
14.7959
28.5229
36.0862
32.347
10.2229
62.3918
-12.7134
50.1034
-9.76973
11.0865
202.095
51.1389
-9.15306
13.8877
34.1763
39.3548
7.32653
29.3811
48.1883
52.7191
24.9057
27.7053
103.188
18.2851
21.37
15.1534
30.1535
30.7461
24.8644
30.8521
-11.7398
70.0595
-0.597703
-9.67187
-0.0851504
21.3098
-4.99083
1.62848
66.1086
42.2693
4.80503
31.7023
272.948
75.4068
-18.2073
4.47024
-2.25661
7.57807
-3.22817
19.4302
6.01452
18.9396
274.026
123.38
-0.686828
20.3391
24.2367
19.0964
199.362
-15.5041
-25.8969
-25.0467
-14.8525
15.6517
10.5017
41.9289
-0.0813484
14.8191
48.569
26.8965
159.381
17.4371
2.87623
5.36147
13.8301
16.3644
25.7085
20.9674
-7.47708
18.197
2.48214
8.46316
23.2793
27.9404
90.5528
43.1788
36.3363
8.70477
119.979
-22.5915
-1.2756
-16.7381
9.85183
412.113
-21.3909
-0.768604
4.66261
160.734
92.6963
-26.7323
36.3263
6.89856
-7.79781
82.3738
-0.0967149
11.8758
57.6753
24.4657
9.4902
60.7504
-22.2177
10.7515
-15.3962
262.154
38.0358
123.271
8.82562
38.6173
8.84528
24.9914
56.4722
65.2669
46.7255
49.0815
42.1325
61.586
22.8289
137.747
18.0568
30.1794
0.324698
25.2185
79.4743
55.1282
20.3373
38.0342
19.7632
25.8704
-13.0533
38.8865
36.2836
7.27086
-15.521
264.596
16.0629
9.93016
43.7116
29.0779
90.7456
108.525
36.6861
45.5752
37.5566
4.85463
23.2178
16.201
1.77131
4.3466
2.79868
13.6102
755.989
-54.873
-13.5766
32.4551
70.6825
-16.0875
0.63245
-19.1386
17.9178
-16.3851
-36.3834
-45.7462
-0.959585
-4.18363
192.959
-7.71428
-3.4088
0.635492
-0.241965
32.6994
201.217
29.5643
-37.3615
-19.8345
-2.54003
47.2958
4.28148
0.722106
3.36559
101.281
-14.4726
51.2894
80.7838
237.698
12.4316
24.0872
128.048
13.9293
40.6482
-3.97427
217.358
47.5305
10.6474
140.558
264.497
86.3471
32.3638
21.2739
8.62767
33.5597
102.917
11.904
1.4899
16.9521
-12.1163
236.6
9.1096
-37.9836
95.0489
31.8783
-0.803744
-24.9066
36.5742
14.8219
-8.2915
-8.77269
-12.012
124.417
53.6824
-9.47309
-10.8589
19.3391
45.106
185.198
-2.82352
15.4842
-1.13368
-13.6436
74.8782
142.04
-2.40604
37.9219
-6.95863
6.4013
32.4916
27.7131
33.0134
20.4469
3.25421
414.936
45.3107
-1.47446
-10.0621
48.3316
32.3905
21.1963
-35.706
-8.05069
10.9259
-14.277
13.0374
81.5473
23.8079
-18.0732
10.1681
-28.5203
-2.8945
-12.637
-11.4262
-23.2649
-0.768604
-0.959585
1.69809
27.6755
39.2854
26.0189
-16.5273
-36.8458
-19.7628
-35.8492
-25.3966
-0.305663
-29.2936
-26.1341
17.6468
5.89327
35.1144
-19.1443
-24.5778
-10.6899
-13.9737
-3.99559
16.4885
3.20342
19.8767
21.9637
-14.364
-14.7423
17.528
29.8589
-16.1557
1.36252
25.9787
-14.6525
29.0512
-2.55789
-9.23027
52.9785
-25.5778
38.0675
-4.4908
119.767
12.9617
15.6521
8.98617
213.729
45.5481
37.9495
207.761
15.7042
-37.9836
31.3307
64.0709
-22.4696
36.1671
6.95255
40.0107
30.5931
40.1459
11.0738
61.9194
32.9656
10.0994
31.1936
5.66057
-13.2212
2.25952
34.3317
170.668
-4.69759
30.4768
83.1993
-17.3917
117.608
150.521
29.5359
16.7822
32.2997
283.522
12.0235
23.1212
65.1944
-36.327
-5.78998
-5.2891
13.5181
-0.691801
-26.6311
36.1386
62.4258
24.4475
-4.30256
99.007
38.1968
1.79296
14.0809
-21.5464
23.8079
122.866
-7.01477
4.84607
-12.204
50.4238
-0.435497
14.9225
-25.7953
69.1224
-27.7717
-6.86077
-33.9752
11.3472
-7.3764
11.5155
-32.2628
5.40727
69.8949
-17.7218
-15.4096
-3.99559
6.75822
1.34902
-1.24558
203.948
37.3551
11.9553
10.7328
14.7343
88.4212
175.478
5.76226
56.7266
13.7046
40.4868
18.1283
23.1882
-16.9479
31.6856
0.659569
18.3565
16.9521
34.3037
-8.36817
34.7597
22.9569
-32.0845
-7.06147
14.0747
22.6221
74.5854
27.782
144.157
36.3737
29.1233
151.969
30.2565
14.0939
10.6928
73.6911
44.9652
-0.196648
45.3895
39.8343
42.7625
114.806
-8.51772
66.1399
7.90133
40.733
-2.27347
-3.90607
80.2803
46.9659
150.407
5.44042
-12.0205
12.9425
-32.2946
59.9001
-12.6768
46.6336
-31.2236
-1.02218
-41.4714
-44.1373
117.761
-8.67888
-11.1245
15.7728
-12.8474
-9.86318
-13.5221
3.5332
26.7914
-2.7293
1.45699
114.071
12.7404
3.20342
19.8767
3.22308
-8.74184
-12.8683
86.8684
-11.5698
5.496
-1.16317
263.732
-17.8376
-14.6525
25.3031
70.5307
-5.48214
40.0145
17.4527
-8.23893
-6.23453
30.6845
-41.3108
12.945
-5.77896
-12.4589
27.7268
77.4073
84.0722
-21.117
90.3079
-9.35114
70.4108
-15.5362
23.1441
32.4672
23.4557
-9.54094
38.5602
394.152
12.3509
85.062
49.9342
-3.70976
44.8748
195.288
36.2057
39.4838
-4.08264
-8.87863
-4.88181
6.97114
-19.1988
-60.0545
12.729
-36.1392
9.81095
-25.6993
-6.86381
-11.6423
21.384
49.1688
84.4472
26.9922
-16.7057
5.79063
-9.39288
-23.6018
0.501536
40.2224
-0.495399
58.8151
25.9354
17.5617
37.3846
19.372
46.6061
45.4939
42.2693
35.4505
37.9255
-14.4592
133.781
20.2322
16.9484
-10.7244
28.6699
7.88858
30.184
-31.4471
-2.18261
117.379
36.2189
20.0335
24.1367
13.5439
-0.971003
24.1047
-42.7635
15.9327
109.886
-5.48214
8.00092
8.15539
6.20833
-11.9871
-43.7159
2.57352
41.1481
348.403
27.9542
10.0299
8.98617
-26.1514
-25.2348
152.826
21.0829
67.2057
-21.7772
-4.25037
-31.8399
4.81845
-6.93644
-1.21876
-5.01412
-10.2775
21.4052
-2.04468
24.9605
24.4381
-4.5157
21.3438
4.95663
28.1494
-12.733
49.3242
28.2394
5.28769
118.558
-14.2521
-13.5766
7.04709
270.917
993.737
-47.0334
-43.8796
-10.1389
-0.959585
-7.67224
94.2048
12.1114
20.1193
43.8225
1.57252
18.6555
8.19133
5.52548
4.3795
18.4951
21.131
23.5287
-2.54003
51.044
294.762
41.9516
5.704
4.26809
0.392319
45.1766
-7.08428
9.06179
-0.686828
9.09465
45.5893
30.7959
40.6482
76.6106
39.7809
28.077
116.871
-3.74497
50.853
-23.2858
9.09243
36.1934
66.7237
9.28898
12.945
26.0802
62.5037
3.36397
48.8112
15.5631
-25.2348
17.8931
112.912
18.4799
83.1705
-6.12444
14.4641
0.352678
-3.72894
16.0629
13.6783
158.752
-31.2038
-8.40344
19.5311
250.954
-19.5359
13.7161
35.6825
-4.5157
-34.8782
18.0751
46.89
34.1186
4.3466
24.4913
-15.327
17.7912
30.4768
-34.8669
17.4626
-7.94544
-39.4398
5.23275
17.9178
-7.67804
-17.6427
-21.3833
-19.7002
5.1867
46.6336
5.96153
23.1243
12.8128
27.6902
-29.8822
22.7599
23.87
-34.1369
-17.0815
15.547
-13.9737
-17.2837
-18.9881
-2.25216
21.7507
3.22308
-12.49
22.739
4.40949
18.4153
22.8446
-1.16317
20.1032
32.7622
35.3491
24.7029
51.54
-12.9784
24.8675
-10.5853
-13.8611
-24.9752
40.0548
-22.5701
-18.6552
43.6741
-17.7385
19.7671
19.2088
39.0947
34.4448
-62.3464
-21.1432
32.2118
46.0479
41.7893
-13.6622
268.6
36.3977
-2.04468
19.8195
229.234
30.0603
17.9731
0.729054
16.201
-14.9542
187.304
0.385458
17.4651
331.838
11.7361
-51.7335
-17.3917
-13.5766
431.631
22.0396
923.83
-51.1318
11.685
-25.6993
-16.0875
-26.9567
-30.1528
33.2393
4.68456
19.0738
19.1403
-8.18807
-9.96296
-43.2023
3.83274
-21.1692
14.4698
37.1629
28.8265
-36.5189
-21.5464
14.4375
-21.8213
-5.5656
-4.82441
-7.90562
27.0906
38.0189
4.43602
21.666
-22.6706
-6.3908
-8.45585
24.1869
16.4311
5.5522
-52.0322
11.0264
-12.7791
-9.67187
71.9096
-7.59298
-26.4825
67.9826
-23.323
19.7976
3.59133
24.8962
-11.6269
7.57807
0.519959
186.222
19.2996
7.88858
11.4434
40.9209
237.32
-11.5201
28.9218
31.2779
48.4996
17.2921
28.077
40.0342
61.2472
378.565
-5.36899
1.07709
20.1823
54.07
33.3823
-11.9871
6.88393
32.5586
-20.6961
26.0802
-14.333
14.6084
114.404
13.689
1.00216
1.02647
36.0754
35.3465
-16.155
-7.99851
-11.7728
-18.388
-39.3362
-10.1741
0.559826
-26.7806
-16.2113
2.48214
2.84096
52.3032
23.5676
5.89367
-46.0174
46.0431
4.35066
-13.1309
37.973
25.1032
5.09708
20.1566
71.8105
93.2541
24.2784
67.907
24.9005
-6.71717
146.81
-6.0201
3.02837
-0.167779
48.2318
220.317
4.22963
44.7958
25.4608
19.8461
73.0186
59.7521
11.5837
39.9909
38.3332
-2.11603
10.2106
39.1098
19.2569
16.0324
-8.31343
7.33947
6.8303
43.5477
-42.5702
37.0988
4.26809
8.18584
28.6699
-3.35581
-3.54914
-37.7899
199.838
12.8428
11.8561
8.3071
27.5297
13.5439
35.5733
40.0342
6.89929
59.9733
4.00134
468.084
44.6997
82.108
32.0535
17.1913
28.8104
52.3925
-5.77896
-1.2145
-4.1323
-3.66263
6.19275
-28.9829
9.1096
-18.029
-9.87257
-23.0172
11.5971
-71.1953
4.30796
-8.71502
31.5302
20.6446
36.3737
30.1269
61.5048
19.7529
-1.7046
14.7845
34.0047
-25.2615
-23.5286
6.94469
33.3946
44.169
26.8395
20.1694
-13.3151
13.5304
-8.89139
1.533
21.1026
-19.7621
35.2178
87.5491
45.4182
9.90796
-16.0875
49.3582
35.2094
51.651
22.9703
20.433
25.4608
12.3499
87.1215
27.6755
99.2555
697.594
48.5077
47.191
4.38362
25.995
42.0698
-4.0538
8.18771
59.5493
-4.58232
49.7826
23.6969
39.7996
-23.8295
103.796
48.3432
33.815
348.032
-15.7306
213.118
-16.2381
5.29683
82.3327
7.85204
-19.2522
55.251
5.36402
-14.6525
2.81426
8.68651
144.443
45.6367
21.2009
-28.7233
28.8104
20.4413
-9.52709
-51.8143
-6.00636
-7.41076
-6.92572
-21.4866
10.3968
4.21629
-20.8755
-40.5178
-13.6207
5.09376
5.97488
-10.1741
-5.06237
-14.3372
-25.6288
-10.2775
36.3977
-13.9137
11.4139
27.903
22.1502
209.087
11.8469
5.60977
29.5397
-2.07071
15.4044
-14.5136
115.803
16.3346
71.6551
28.6486
28.8901
43.736
29.5872
97.2837
40.7355
87.1435
0.767302
43.4366
3.05633
18.3465
9.90168
10.6518
36.1889
-13.2172
13.2031
-11.7988
38.8326
136.488
47.5672
77.888
10.4683
111.484
37.3053
-0.435497
31.7891
15.4342
19.08
32.4946
5.52548
-3.11676
-5.86778
17.3829
2.91394
-36.4244
146.957
93.9744
0.55449
-21.47
-35.8547
-15.3706
10.6997
-19.4787
14.4675
-29.3566
-13.4438
5.496
17.2224
248.739
17.7697
-15.2507
-29.645
-8.18009
73.2286
15.4972
6.28133
-0.742664
-4.36047
149.844
91.6558
20.458
25.0224
70.8303
48.8112
-34.6051
37.9495
-2.1348
11.019
-5.2136
39.4887
-7.10294
18.4589
20.2858
419.821
52.3032
32.938
81.1825
69.4157
19.8472
30.7141
29.3195
-24.3245
50.497
41.6149
79.3092
298.901
19.2324
15.7329
0.411913
227.241
9.02927
47.3395
32.4067
21.9924
-18.8986
24.0583
-5.08306
5.83947
4.51739
46.9659
27.6555
-1.11881
0.160906
15.161
16.844
10.1314
-1.37253
15.8596
23.8675
4.46715
-17.1681
8.19133
80.4881
6.25357
12.8729
62.3604
-19.5578
26.0801
23.6969
-3.30395
54.8813
-6.77416
-7.41446
-36.9614
25.0524
15.4045
5.31366
-6.30903
18.465
24.9745
80.0036
114.092
-14.567
1.8401
-8.69148
5.02523
-7.49311
15.2457
-21.4117
24.949
14.2499
-30.5974
17.566
-13.1998
11.0709
16.7098
-31.1996
-9.28483
26.8075
34.7597
-5.15404
34.4448
-3.31334
29.4007
8.99312
13.5118
63.4365
14.6636
28.1409
18.5941
-7.83566
28.2805
42.2049
20.0632
72.75
31.0505
35.2728
15.9171
11.7361
-16.1262
53.8898
84.9289
35.1581
35.5228
42.7141
50.0678
85.3842
268.473
40.4533
19.8461
10.2848
50.4238
1.43857
15.4342
87.8631
5.0245
-9.67187
16.7814
-21.7937
-11.3411
36.2386
-18.9862
28.6273
-12.0786
-30.8022
37.3245
18.0747
-1.34072
11.9665
20.2322
-20.0948
6.18114
32.0581
-25.8249
-19.4275
-5.89788
43.7152
12.0552
-6.20346
20.3886
17.2921
8.17512
1.27709
-14.0523
-6.30602
-54.2079
176.667
-3.089
21.7461
1.26173
19.4401
11.163
35.4338
11.0876
29.7076
-13.97
-15.359
0.0651289
24.4523
7.02739
32.5354
42.8781
-5.18741
4.15673
-7.47708
40.4257
51.1596
30.6404
6.23027
86.9975
7.32565
32.4568
136.882
66.6988
23.2178
132.393
9.4087
191.052
11.6299
83.0574
112.572
119.606
4.67274
51.0915
8.84521
18.2826
107.418
37.0321
78.6264
47.2923
-6.71717
62.4766
52.076
29.2653
61.0214
22.9703
18.5589
29.2089
14.2239
-4.70772
230.334
52.4039
152.241
67.2484
64.0576
19.3762
14.7506
-6.65595
10.9387
11.9358
53.9272
11.3472
13.2383
48.9968
20.3998
34.2877
164.063
27.6939
382.062
74.5845
29.4403
85.682
17.4951
58.7574
70.8891
50.4736
71.5703
60.8732
34.0732
57.1622
246.693
9.51039
43.6082
330.495
36.1934
49.8571
12.5061
62.5436
20.4413
27.0172
44.7001
15.5454
10.3929
27.7445
43.193
-0.468877
25.0392
53.1855
3.24589
16.3382
277.714
26.2561
36.6776
47.4115
267.448
6.27751
8.10434
53.4407
33.5866
-6.72984
28.2528
37.1419
29.1233
33.9027
174.08
19.0121
-10.269
3.19656
40.8909
-5.01967
35.7215
29.5295
-21.7335
33.5572
22.9304
42.8855
22.8281
26.8724
25.2032
37.1757
10.0618
13.6347
6.66208
2.93097
102.917
14.3266
51.044
-5.08885
11.9665
18.3581
26.3187
54.9069
33.9322
35.0822
15.621
39.6056
61.5188
90.3109
90.6661
44.466
19.6437
46.8548
26.4901
31.0622
29.5527
21.2009
-23.2315
5.00986
96.2768
-24.4442
5.44872
54.1912
0.659569
5.23803
-3.66263
-62.7161
16.019
103.542
139.393
-30.4873
-13.6469
0.352678
-33.714
606.394
32.4189
-26.7806
-1.21876
-5.01412
4.71503
10.1608
20.4441
-2.6693
28.1862
10.4768
-3.01908
-26.3397
6.00766
30.5835
-29.0604
-53.6075
-18.2617
72.7475
-1.38621
45.5252
38.859
33.2777
46.6699
27.3349
17.9721
19.6551
24.1869
11.1744
30.4267
48.5077
39.6947
24.9984
38.3332
-11.4864
6.46252
18.435
36.2987
59.5493
30.0879
22.6087
85.1132
26.508
50.1069
-19.1443
117.851
-0.417074
37.2339
44.4329
49.8617
8.84528
622.818
24.6131
0.661356
46.7255
49.0815
11.9553
21.9772
40.2585
57.8379
44.0437
38.6716
110.71
28.6156
51.2589
681.548
71.914
33.6518
48.5522
48.569
41.889
36.6298
69.4299
42.6346
28.7873
6.33382
12.6162
-9.01765
-52.4547
29.1813
11.8042
-3.09283
4.35621
-6.52937
12.0349
-15.1631
94.7821
43.7012
63.7935
19.8472
10.0994
19.9492
-14.6071
30.5835
43.232
-2.20857
-14.2521
-24.888
14.5434
-7.58069
10.8549
28.5516
-49.8207
19.3731
1.47617
-38.2011
-18.9084
27.6171
877.999
-8.60303
-0.691801
-21.0089
41.7608
45.5592
-0.0987597
61.9288
-23.0432
-19.0591
14.1697
-47.6278
14.8166
-9.80583
16.7966
-37.0397
-5.84021
135.272
-33.0977
-45.9998
31.6172
-19.0463
12.6977
-25.4567
-16.5955
3.25528
-49.1294
-0.214927
84.8875
-26.654
5.37475
76.4586
229.965
19.8767
-41.7545
-0.308543
16.1798
5.34652
23.1005
32.67
20.0335
69.1143
17.2921
16.8326
51.2786
62.1842
10.3105
36.7975
11.3845
9.87499
14.2499
1.26173
40.0548
26.1556
41.056
164.761
55.0075
27.7268
103.159
66.1629
17.8688
113.47
41.6976
40.9687
17.5782
13.1377
49.796
53.0337
12.5748
17.4747
100.292
39.1848
87.2859
113.042
67.5416
6.7287
6.35125
27.4454
20.6531
75.5611
28.2394
-36.8788
-15.005
7.05093
-32.0558
21.0266
20.2737
21.1026
22.4044
47.2923
-10.7068
412.927
44.5797
1.15431
-13.2862
36.5437
41.6291
140.161
101.101
75.0472
154.993
1.35129
36.3228
33.6521
-14.0301
6.56461
29.4301
11.9119
37.5379
28.9088
241.345
34.5868
-29.4475
0.992423
31.4292
3.33933
81.5812
48.3845
41.8585
63.6478
16.4873
28.5925
26.0552
14.2164
49.8312
25.2773
11.0684
88.0111
17.3082
71.5538
332.345
19.5925
9.12837
53.3142
100.894
10.0618
46.4309
9.47318
260.766
22.0851
37.2664
11.7989
34.752
-13.5355
40.8514
29.4403
62.9802
21.9637
37.156
46.7255
30.3408
23.1997
128.799
16.8326
34.412
28.1142
6.69929
7.06389
25.886
2.06844
124.013
-11.482
132.04
27.0005
23.2691
10.9669
30.5379
-13.97
46.4852
223.079
41.3189
0.468156
-8.6587
-41.7317
-2.4025
7.84894
-10.1741
4.30796
229.966
2.48214
-10.2775
8.28673
14.8219
-10.1656
-3.15049
-14.9173
-21.3823
-8.64128
-10.0359
-28.0726
-30.0878
-3.36267
17.4651
48.8542
-9.70483
-19.6901
44.5323
73.2028
35.1517
49.481
56.1994
43.9706
14.4971
44.3799
7.19472
9.28518
2.56913
-0.0967149
36.2386
4.78801
-25.18
-26.3937
-8.16223
14.5888
2.42856
-2.7293
27.8635
29.607
29.4403
18.9396
2.28605
5.31366
61.5685
122.426
47.6625
22.2627
-5.19671
-3.7821
10.6474
24.366
13.3717
16.0696
7.06389
33.4553
15.1869
-37.1566
715.812
48.569
38.1409
14.6084
33.8187
43.6741
19.7428
13.2079
65.1234
36.2836
42.8781
-5.18741
-14.5839
29.4007
86.3403
25.8597
21.0081
65.2634
26.2668
12.9719
25.1293
11.3862
381.97
44.1158
-7.70424
11.5159
79.6862
2.70834
16.315
22.1502
-0.808576
-19.0752
6.54681
75.4543
20.0896
-11.7025
184.254
1.42489
11.16
30.4257
-25.1857
12.9367
11.7459
-1.00703
7.00087
45.6966
109.972
22.1873
-27.4159
-1.2427
95.3318
24.8791
2.91394
-10.1875
7.33947
12.4525
112.888
216.051
25.085
22.1063
-28.0292
58.616
30.544
-12.7261
9.56932
6.03418
9.06179
-4.43496
7.22059
27.5297
-31.1482
5.11065
-24.0228
-6.30602
180.05
34.2378
887.092
-36.3499
6.88393
8.19571
67.385
29.8283
16.4824
-1.78856
-5.05165
-51.4717
79.7373
34.2013
16.3644
177.508
13.4711
-24.3437
21.685
30.5449
-12.4632
-18.1326
17.8335
-1.0836
-15.7878
0.59764
1.94931
16.099
-3.01908
-18.8434
-25.8515
-20.0163
-0.949457
-53.6075
-32.3172
84.9289
16.4174
-33.8176
37.0919
-42.5659
-17.2645
-53.1936
-13.2862
49.1688
7.49566
102.904
8.7664
10.707
315.386
7.09059
48.8399
-1.39257
59.7883
-8.27239
12.3499
8.41075
29.8091
40.794
41.1595
21.0564
41.0114
-3.4088
4.38362
36.4591
-3.9901
-10.4041
40.9238
362.386
40.8087
16.9865
36.3875
28.3821
27.6181
-7.89995
18.5257
56.7765
-13.9737
38.9383
1.62661
31.3144
96.9264
41.8579
3.99834
70.0018
1298.6
62.2
-3.03723
36.5103
2.21413
40.2956
10.5606
151.939
392.184
38.1405
49.3119
-2.61673
46.2393
146.877
9.28898
64.4818
25.1431
-5.89966
15.5454
21.6373
10.8779
-13.0533
37.5708
174.964
-2.09947
-8.93554
80.9934
-2.79191
-1.74078
25.8597
-25.8436
22.2071
5.29324
54.3778
3.60156
13.8849
9.51213
35.2679
44.7696
37.7528
-30.8837
8.33054
3.19656
22.1502
41.832
348.564
38.9101
12.9218
-10.8325
33.3921
47.3395
-27.2584
15.5401
-48.3207
-0.399399
13.6576
125.78
0.769254
60.4132
1.87346
25.633
3.2107
-46.6064
9.9132
20.209
9.71473
31.5037
-6.65799
49.7474
-7.11366
-22.0745
26.8555
39.2743
30.9275
40.6745
15.66
32.6569
-2.28342
17.7202
10.0582
117.185
8.9404
492.471
16.5254
9.29986
82.0796
10.6448
17.6516
120.277
-25.8179
-7.38578
-2.32965
38.5326
-7.67804
8.5942
17.9721
6.53668
22.3128
7.9379
44.7596
35.9466
38.1168
-2.89625
332.55
48.305
24.4657
148.171
15.7728
0.271068
36.9885
37.2664
4.30262
32.878
-17.2837
29.607
-9.91504
18.2156
13.3687
34.3945
31.7329
62.2
15.7034
27.5994
117.095
50.3416
204.613
30.9252
36.7975
13.2585
22.9934
-6.83714
69.9266
5.00986
36.3067
18.6593
57.9226
48.569
47.5112
41.8
34.7354
47.3198
33.4725
17.5782
-0.502242
16.3382
51.8895
-10.2882
11.3777
87.7039
-14.5992
-5.90392
30.7515
24.5047
25.8975
104.086
43.2177
23.2441
-27.9426
32.6202
24.8644
25.2299
5.1268
-21.2124
-30.2866
21.4666
12.8765
-10.4041
18.435
38.9346
60.09
10.1506
77.1078
10.7515
3.34445
8.5151
1.45699
1.62661
27.7329
-15.5372
23.6248
218.741
-6.86777
13.7798
72.7632
58.4518
17.5775
63.2067
102.103
24.1047
27.4272
17.0067
19.2453
19.3998
39.9415
19.8721
-9.98267
20.5334
26.0634
189.124
233.044
27.7268
-5.5367
165.488
-42.1014
64.7447
36.0754
48.465
32.5708
-2.37631
29.4566
35.9599
38.0411
38.8117
56.8301
25.3298
23.2793
39.953
129.386
19.8472
19.4697
74.2971
11.2828
7.39351
-18.3552
2.47254
58.2245
48.3912
8.42087
28.6027
17.607
40.7043
-7.95435
62.4402
-16.951
16.4771
23.8309
54.7885
-5.08456
0.779097
16.6988
55.3992
114.8
33.5514
8.5942
42.1439
20.4388
22.0533
46.7817
30.4267
34.0725
71.85
75.8145
39.1134
-4.78188
33.4275
49.242
2.91394
19.7976
26.0801
-4.4141
30.4292
21.3368
8.98779
-19.5959
-6.03927
14.6144
-26.7816
-11.9824
6.97121
-44.3491
-29.3237
25.9116
7.37007
5.97797
-21.7779
16.355
-19.7117
10.9862
-2.80794
-10.0542
-35.4672
2.37872
-4.96307
13.7046
-15.7352
12.5061
113.143
117.893
11.904
25.8528
-39.2699
11.8149
-2.74597
44.13
35.3465
-16.155
6.99402
20.0863
-0.803744
21.1746
98.1067
6.23027
21.5816
-10.4539
-9.54094
17.9454
-2.69689
-6.39832
219.434
-5.64475
12.0055
-10.7429
43.9706
-7.99166
40.0744
3.15043
-11.5459
1.78892
23.1839
-2.17973
23.1802
318.17
30.0879
-1.7542
2.6543
19.0117
40.7366
18.337
31.6442
-0.417074
20.3673
278.858
42.3655
21.9637
19.3692
14.6672
37.3551
30.3408
21.5178
24.1047
759.337
32.7993
21.805
54.8526
8.15539
43.6897
19.8721
40.6171
16.7852
99.152
22.332
25.0224
-3.66263
109.722
13.5866
3.4874
19.4523
1.37182
20.0863
65.945
14.1888
2.43389
32.826
60.7606
56.0514
31.0639
32.4568
37.5566
47.5807
10.5788
46.89
20.512
30.3705
21.2132
45.106
22.1543
180.962
43.585
16.098
42.1439
20.4388
39.2854
22.9304
19.08
56.8575
-10.3925
6.46252
10.9387
298.668
44.5568
33.836
26.3568
38.2616
0.271068
14.4997
-6.02588
26.022
-25.2181
-21.0318
40.8514
-0.544714
-6.36024
175.637
36.2357
26.1107
67.8222
-1.16317
23.8513
38.3844
44.7194
19.6809
14.3087
-7.3562
17.3713
11.8305
29.2424
8.758
3.66678
14.8358
66.2519
-4.1323
31.9446
-15.8644
31.0115
56.6901
32.5708
164.389
109.049
3.76732
79.7811
148.611
-11.7881
23.0969
57.1889
42.0199
197.856
51.1974
60.0454
64.8247
26.966
63.0527
103.112
24.2601
15.378
68.0648
47.7763
131.676
37.9603
30.0993
50.1442
26.9922
0.160906
22.6572
180.671
7.9978
-4.75516
1.37867
28.83
19.4357
-24.4596
17.498
-2.11965
39.8717
-4.5653
3.59133
-2.54003
-8.92615
-1.34072
23.9803
410.502
-36.9614
25.0524
28.6699
0.392319
62.0432
-7.08428
-13.427
41.4797
32.5205
44.6522
63.5921
55.0588
57.5845
54.0897
43.4436
49.6659
11.7491
49.3848
47.4378
46.109
40.6171
45.677
346.621
71.041
80.4281
-2.15153
2.42694
33.3667
1.9392
50.6892
113.849
45.6539
21.3264
-9.87257
12.59
28.4637
106.841
-8.30001
19.3005
23.8191
15.6478
-25.6288
145.27
19.5311
-2.04468
-8.2915
28.7086
3.82338
-18.0116
299.185
103.112
259.455
27.5594
125.224
-17.3119
3.55148
-7.01732
42.7625
41.7173
26.1525
166.402
18.2087
56.6626
15.5302
12.0235
50.2019
23.6431
115.254
28.8783
67.866
44.5834
111.101
40.4066
17.3481
-35.789
53.5718
25.4683
2.78855
38.9199
49.1674
85.989
35.9466
53.1093
60.822
35.3653
-32.8929
7.1906
637.874
42.6828
31.962
18.8605
28.8912
46.3588
10.8407
22.2739
15.547
26.3187
-6.97631
23.1784
172.806
7.69525
2.28605
-11.5529
25.5501
14.4113
39.1293
24.7883
5.58823
41.9083
312.972
17.1198
37.986
25.022
17.4527
-19.4833
0.699451
16.7852
256.574
33.5764
-8.71076
3.36397
0.0855035
73.6591
-25.2348
31.0115
13.8301
-15.4948
6.96783
-5.26952
151.819
23.5591
4.30796
17.5219
14.0854
69.1698
19.8195
15.5902
33.8084
19.8472
13.8475
-6.28776
-14.9542
-5.72495
17.4651
-0.334504
-12.1939
-5.1305
-64.8519
14.4674
-13.5766
107.418
27.6618
-11.3288
22.0993
-0.53197
21.0553
28.6486
10.0028
162.646
-32.5789
-3.91591
29.4911
29.0474
21.382
-5.2891
-10.0621
40.8353
23.0201
-11.837
38.0629
-15.0913
13.2031
-13.6729
6.97349
9.05187
17.5821
-9.45143
6.58463
259.564
-21.8213
37.5379
-2.28342
-17.887
-14.4549
4.43602
-14.0001
33.6782
15.9888
10.4216
-10.7629
-15.7687
-15.7611
15.907
-3.92411
5.1867
1.80407
4.08746
-3.9901
2.71438
46.546
6.31364
22.068
5.72504
-18.6208
-2.9679
1405.82
21.9959
-5.83713
4.30262
14.5755
18.1959
23.6248
1.34902
2.50256
-20.3645
18.4153
110.444
120.296
21.3256
36.9698
32.7622
9.11215
-17.8005
-2.55789
15.4972
15.6517
4.33427
1.1314
-24.4442
12.945
-3.08856
12.7343
3.83364
-10.6738
-17.7385
-2.72166
58.5642
-42.3919
21.9866
-26.7654
-3.39545
-18.7215
6.69252
-13.6622
223.622
17.8335
73.879
20.4441
31.0639
-10.6468
24.4381
2.98056
8.22532
287.941
-11.206
-26.3397
-10.8589
40.8909
42.2949
8.09879
-7.50869
327.516
-13.3151
103.553
18.3996
47.3395
4.60074
47.3992
6.99985
7.09687
1.71613
18.4361
36.1464
-7.27899
-4.85294
71.6576
28.1104
18.8549
25.7814
-6.74101
174.457
18.7181
-0.175974
-32.2946
136.737
11.0264
34.0725
-8.73484
-12.2666
-11.4864
-45.2832
64.4097
-11.6652
-18.4696
10.7515
-15.8478
18.4932
-4.12623
-11.7891
44.2395
-35.3571
49.3871
59.8439
15.3483
0.903063
20.3565
-10.3042
5.76226
32.4453
10.5017
98.7132
11.9438
-9.45168
-18.8974
24.0854
26.7898
2.8966
80.2184
13.1836
33.8226
29.5162
-13.3439
11.6792
28.5196
336.414
22.6221
33.356
19.134
89.6734
747.423
43.1334
22.3422
30.7515
43.2453
40.8901
34.4622
11.8429
37.6098
-0.334504
-18.249
-46.1113
-24.888
-17.3247
6.21817
-2.32324
-20.6992
-43.6355
-25.6993
-7.38206
285.613
-22.3279
-33.5648
-15.0151
-16.3651
43.9706
51.9785
0.719022
-4.04967
24.2777
9.27362
4.3795
24.1173
39.8717
160.335
-23.306
14.8357
27.445
26.6811
-5.08885
18.5257
8.05075
-10.2256
12.7014
55.9745
40.8514
81.9142
62.9802
9.99882
13.3687
10.0317
39.03
52.3477
60.3259
10.0812
42.592
12.1475
24.1047
2.21413
42.1696
88.5858
43.6897
49.8571
23.7505
77.5362
67.2929
57.9393
27.7268
8.06681
-2.74597
40.3819
60.4383
28.8226
21.9866
38.827
49.0784
39.3746
42.2998
43.6633
35.0635
-1.21876
54.956
53.4407
53.2643
316.547
74.1674
58.1713
40.4619
32.5882
85.5415
20.6531
43.9378
31.3075
2.93956
11.8469
-0.445331
9.84927
18.3996
-17.8881
41.777
-23.9578
203.777
7.09687
-11.4023
44.673
13.6576
13.8877
-2.36799
25.4141
19.2222
-11.4262
-15.7687
-15.7611
-2.83365
11.0684
26.1669
-5.18056
1.65605
50.9391
-12.483
-8.51845
28.0143
17.3829
-15.8267
241.089
32.3033
-25.7036
5.23966
5.704
71.7345
56.9116
36.1662
25.4989
10.7193
-23.7344
-3.49793
61.718
-4.9113
18.2291
2.77713
27.8528
143.369
-15.6764
161.31
40.7971
5.34429
42.7526
37.806
42.8659
32.6394
42.8261
34.2861
21.6373
5.68733
185.622
16.3977
20.354
-1.16244
156.919
14.4641
26.5896
-37.4621
4.81845
114.878
-21.8335
23.0969
-14.0256
13.9089
4.82697
8.0939
20.69
61.0766
-8.64128
25.5714
-22.4504
20.512
-10.8589
19.3391
161.298
-17.2011
4.67274
6.1139
-19.8743
-2.39919
61.3861
3.29896
-11.3288
190.765
-9.9023
71.6551
98.2305
-17.2645
-40.0751
560.178
7.82936
22.0946
2.40542
-24.9555
68.5176
-10.7629
406.491
167.89
37.3053
183.223
9.30033
-3.3065
-24.0235
-12.483
-14.1406
-46.0113
-33.0417
14.5718
-28.0081
-24.243
-30.3887
12.9035
36.1617
-2.7293
5.37475
-2.25216
19.8767
4.37662
11.9058
27.9848
-16.1557
8.43646
11.7491
26.8961
41.8156
6.7536
-38.0937
32.5586
28.0296
18.5672
18.5839
25.0224
1.4899
-1.78856
133.629
-15.8644
7.96442
-0.260732
-42.3919
-4.25037
35.0788
-36.411
-6.93644
-0.54371
-16.2113
-10.6363
2.84096
-6.7058
-3.91874
19.8195
-1.27643
33.8084
-12.012
21.3438
48.0602
16.905
-26.3397
-8.98487
5.75066
-32.1936
21.5393
11.7361
-34.8669
-28.6361
95.1193
9.9663
44.5284
649.911
36.0479
46.0288
-12.637
-2.65019
175.203
-17.8888
-2.90781
27.8053
15.684
25.8162
9.47318
-9.25046
-4.84196
41.5005
-17.3594
-62.2479
13.673
-13.5355
14.4478
31.1211
-31.6089
-23.7015
-4.0735
-2.00026
5.97797
-19.9038
25.7254
19.6437
12.8603
-10.9043
44.0437
103.327
4.82523
22.0564
22.2109
27.7601
20.8091
17.1913
27.8734
-14.1368
13.8987
5.34473
14.141
59.6036
16.9317
52.005
-0.225407
-16.4318
21.0233
35.0229
-14.0363
41.3627
7.11906
82.8522
7.21454
46.681
29.1898
9.44557
8.70477
-35.5689
1.77131
161.555
16.9951
-9.70483
-12.6268
-55.4816
-13.6436
236.728
12.729
-39.8874
21.0553
-25.4578
17.499
-4.14603
-10.0901
-5.78998
-14.0561
-21.7215
20.9478
94.7545
7.97776
-15.1743
15.907
226.586
-17.3021
284.788
2.3157
46.6336
-19.7628
-47.0936
19.4321
40.8087
-31.7393
13.8987
17.1377
12.6256
-21.0184
75.5171
4.76697
-2.29114
44.7301
72.7105
63.1735
-13.8565
-6.14725
-14.364
-9.12013
23.1502
42.7782
27.9848
-24.0071
16.355
2.21413
51.54
44.2938
-29.845
-31.3545
-6.83714
38.0675
27.3683
-11.8567
-3.04868
3.66678
27.9375
27.9542
-6.8367
7.1121
-14.907
-3.17758
-27.1088
36.6337
15.4607
130.924
8.86809
14.4641
-7.14359
-13.0993
71.7743
-28.6547
98.1067
122.422
32.826
72.005
269.695
25.4417
28.7086
245.578
17.5956
59.3046
-26.1986
41.1267
62.2296
-10.6459
28.2394
-7.83077
32.3508
-31.1187
68.8153
21.2107
134.848
-0.53197
210.336
-10.7068
-23.5838
24.9953
25.839
-25.0826
44.4837
8.43269
13.8858
26.57
29.5909
13.6498
55.6294
-20.7135
20.6993
-15.547
-23.0116
42.7851
51.3153
32.9104
0.481496
-24.5446
8.5942
14.2239
-10.3299
86.0311
-28.5465
-1.43243
31.6411
-1.53474
-16.2311
15.8444
14.7506
6.46252
-19.0463
-12.427
1.97691
0.119867
32.6394
29.5814
4.30262
98.4703
308.804
35.2292
42.5588
-6.36024
14.4675
2.50256
155.798
99.9869
93.3779
-7.62246
35.963
-42.3926
18.2291
0.903063
-7.75445
-7.1562
0.940192
-28.7948
-27.9709
11.7491
0.659129
36.1934
-9.98267
10.0698
24.2815
483.336
-2.03083
240.54
40.8453
-7.41076
-10.6738
-40.2273
59.1225
6.09035
-4.00886
-19.9031
-12.6837
26.6455
1.28971
-0.917844
12.7413
9.76365
34.3413
53.4407
32.6496
56.8196
284.933
59.2025
53.2029
20.6531
44.8748
77.4352
71.343
308.886
-10.7655
118.614
-12.7134
29.4886
-8.8327
38.1138
-2.27196
-38.2011
-13.2862
61.3503
27.1734
4.51543
2.20717
-1.47446
-17.2608
-6.96491
34.3148
36.6585
-17.6427
14.2239
-30.9446
22.3128
5.1867
29.9151
82.2409
-25.6014
-29.1332
-26.4789
-4.78188
25.9313
17.558
22.068
15.0954
-24.243
15.7728
77.1078
5.12935
-4.15181
-0.214927
32.4136
6.64104
12.7014
22.2413
-6.16691
32.9951
-9.89538
-44.3491
-20.3645
4.40949
14.6672
5.496
-27.4001
5.11065
19.6437
1.61588
-10.9043
36.5474
28.7701
15.5787
17.998
-17.4789
53.1733
112.363
-11.4179
48.569
4.4077
37.0972
24.4484
9.94088
-27.1088
2.90054
28.5791
-24.8651
-6.84096
19.3487
14.0854
13.9089
35.4366
-2.6693
-1.27643
35.6825
49.4548
70.549
-9.47309
15.378
242.353
15.121
-15.327
-30.9345
-23.8712
-55.4816
27.5859
-15.4506
28.707
52.0247
-2.26352
-19.2726
14.1697
19.2222
-5.80397
-4.52426
2.97953
74.0031
54.2779
7.9379
31.6411
11.5837
-38.7199
-25.385
-43.3455
-2.29483
-1.77122
-22.3689
47.6319
13.3895
25.7441
-19.1443
114.103
237.589
1.62661
57.718
14.4478
4.88415
18.2156
0.250205
-27.4496
18.4153
26.1107
-3.39236
-8.65943
23.8513
18.4825
6.56239
-11.9282
-31.7191
17.3713
24.949
3.00547
5.54085
9.19685
52.3171
-20.9989
-18.6552
-23.3607
2.90054
-8.90217
5.36147
-15.4948
6.96783
-12.7658
-22.4696
14.1888
21.1746
96.2327
6.23027
19.7076
78.5402
25.4417
242.352
5.69744
21.7212
19.4697
-0.665565
-24.3245
-18.8434
17.4651
18.8691
33.3987
-10.3198
4.23983
128.177
23.8377
-11.7025
28.707
29.5359
1.78964
38.9659
-6.15417
-25.6993
51.651
11.7259
-22.6706
-21.3909
-17.6352
-11.6799
13.0485
-12.6768
44.7596
-3.4088
-1.23857
23.3407
-13.3604
-25.3966
20.3091
2.56551
144.406
13.8987
21.9959
1.47038
-8.81584
-4.60336
-9.61778
498.124
143.758
3.01009
1.34902
26.8654
9.62054
-4.96084
124.044
19.4516
21.9772
85.9489
0.340061
134.249
17.0067
133.563
26.8961
28.6971
27.3683
-9.98267
160.996
11.0876
4.4077
37.0972
34.3037
-23.3607
-4.59572
28.5791
1.61333
-6.78464
14.4903
-16.8474
-0.803744
47.4115
11.8997
225.496
49.6926
101.99
82.2883
31.0639
6.21984
43.1788
19.8472
10.0994
4.95663
-33.3477
58.6945
7.62472
-15.327
27.1615
39.8471
98.8004
22.0307
16.4174
13.034
20.2253
8.83836
49.1663
23.0264
-25.4578
54.9804
46.0288
-18.9224
-10.1465
12.1589
-28.287
8.93483
54.2779
12.9005
20.3728
137.647
-5.92786
-6.80482
-28.0081
-24.243
7.76733
14.4997
14.5888
14.7776
-3.19364
10.3892
374.396
1.32935
38.6173
1.34902
32.4876
416.398
12.6069
14.0215
15.9327
173.604
23.6202
12.5061
-8.67088
157.34
26.0634
20.458
-16.207
18.3565
1.95957
41.8
-28.9829
19.7671
11.7126
34.4448
10.7422
20.9674
-29.9659
25.4332
13.6783
-32.4028
225.543
32.4672
29.0779
0.790462
14.8219
621.395
34.3308
24.4381
19.8472
111.778
-18.7023
-10.8589
54.9464
8.42087
-10.7527
-34.8669
6.97114
118.662
271.29
41.145
10.8549
45.4182
2.4117
23.54
17.3481
-17.0484
70.4384
-23.2574
60.8846
39.1794
14.557
196.707
300.292
24.1448
66.2278
57.0739
-18.9826
-14.3011
95.1566
-9.26749
19.5209
56.4931
20.1219
-32.2628
33.5183
0.55449
-30.8403
80.1678
-13.3659
37.1032
21.9441
415.305
-6.14725
90.5837
-54.0977
-29.3237
-7.82163
14.8663
2.58497
1060.21
25.2659
27.8528
-10.9043
27.1771
10.5606
28.2511
49.2304
8.15539
90.5413
19.8721
-24.9752
26.1556
24.2061
-12.4589
10.8602
166.877
0.570547
15.9947
36.6337
73.5567
-30.4873
32.2677
50.0154
-19.6585
30.1183
5.24499
-5.22888
-9.65206
200.196
61.874
41.0829
13.8849
26.3787
61.5048
49.738
48.8952
24.1549
34.0047
313.007
4.13359
315.442
-1.74561
12.169
26.7286
-32.9928
-15.5176
-34.1913
62.4402
33.284
-30.0695
342.565
40.6975
9.81095
-12.5808
122.593
-4.98975
57.6982
-49.4455
-26.4047
58.5392
1.70434
47.3945
38.9497
53.9925
548.066
23.5104
-25.8543
22.903
0.715514
171.482
1.31908
-57.4285
-18.6841
23.2866
8.34989
60.9625
29.9301
65.1624
117.657
-10.2481
125.221
296.732
-28.4903
1.27451
122.599
-22.0698
-3.63765
94.6005
-10.5062
-51.6265
5.19157
8.66617
-15.5953
27.3587
57.8498
28.2252
2.62932
80.7458
-39.187
-13.141
-12.3574
-21.9873
5.1268
4.46715
16.2689
48.4242
58.9479
11.0024
-18.0492
63.2975
33.836
69.4603
34.5134
32.1302
40.7366
1.47038
27.8961
39.9099
40.3742
40.8124
70.9671
31.481
48.181
-10.9942
10.919
84.2068
56.5778
110.91
59.0362
18.0568
26.8961
45.5637
51.2992
13.0371
56.0485
27.9542
-4.96263
100.815
11.3299
21.1853
10.3725
40.3819
126.031
61.5835
15.7042
20.0863
60.3228
13.1377
71.7743
42.5598
32.5144
64.3263
17.8335
40.1459
46.681
64.3159
54.4232
49.4548
312.303
13.9527
18.1891
42.765
25.4284
-21.8863
58.0836
338.761
11.0477
75.0769
18.2851
-16.1113
41.3904
33.9016
9.34778
28.8721
23.3558
8.87493
47.5707
14.3948
5.32066
1.78892
-10.5493
11.1477
17.498
-33.9788
36.1235
10.4102
190.338
5.4654
-16.4224
-12.5851
6.3443
1.49152
-22.407
-10.7244
-4.93262
13.6774
80.9772
22.6878
-8.95835
12.4316
24.0872
36.2189
51.4106
31.2779
11.0183
-1.90804
36.2861
25.64
65.5955
15.2457
6.69929
23.9305
14.7146
12.7676
14.2499
188.668
19.4401
-26.3183
12.945
82.3021
-8.71076
7.1121
-5.5367
11.8149
55.3501
44.13
15.4607
10.9837
-8.6587
-11.7466
-8.0247
17.2193
9.38952
-19.5444
17.4264
-17.4103
23.1441
9.97841
19.7076
10.1608
12.9479
36.6861
45.5752
-15.7601
43.8326
102.408
35.6456
18.6379
2.25952
28.7095
3.87659
-17.2011
-15.942
208.762
-19.2658
29.527
64.3142
25.7878
14.6031
13.8976
16.4687
18.0209
-20.7825
21.9949
11.5775
2.40542
100.607
191.736
63.6195
86.2916
-15.547
50.2813
41.945
-11.3255
-8.05125
6.67344
4.84607
1.10546
-8.45585
7.06077
-44.536
7.27825
19.08
3.50617
-6.65595
7.1906
46.4309
3.85098
-9.25046
-25.4567
-25.9659
-52.8775
-10.6899
-12.0996
-26.654
14.7451
1.49597
20.07
3.01009
1.34902
-52.2236
-14.3312
-4.0735
49.0815
-49.8889
-6.13375
6.52526
159.037
-23.1726
2.01413
-6.99161
84.9921
41.8156
344.086
-6.23453
49.4252
-3.82948
20.4413
-10.5848
29.6009
90.0407
8.06681
-6.4941
29.1375
7.96442
31.5984
0.711626
-4.25037
5.97488
13.1377
205.344
11.8042
-2.41778
41.8375
102.166
2.66453
5.45159
10.4492
260.57
-15.7601
28.84
19.9492
-43.0652
-31.4737
201.124
189.409
-13.453
-21.5642
11.7361
48.2006
68.0623
22.0396
16.4771
-7.67804
42.3274
36.7127
-15.9521
-0.175974
37.2633
309.56
-23.7274
-13.3604
-19.7744
68.1578
83.9122
-1.77122
-20.4949
-12.3382
78.9818
89.4623
-28.5147
-15.2075
-30.8403
37.0642
25.9895
-13.6632
169.802
-19.9862
-10.9942
-10.583
9.24413
28.4668
27.5994
-12.2154
11.5845
-26.0969
15.6517
17.998
-26.8493
15.692
14.9112
18.5672
9.21357
0.659569
-3.66263
51.1703
-2.74597
37.9495
3.4874
-18.029
-26.7392
87.5527
7.84894
48.7449
44.1738
4.30796
20.071
-1.21876
-4.83174
1.07883
-3.15049
14.225
15.7216
33.0676
232.983
-9.24187
27.7765
25.1032
12.5933
119.482
58.692
-24.4473
38.8234
2.92531
13.6
-0.768604
20.5922
30.7461
34.6002
48.128
232.083
-24.448
-3.84485
-3.11676
-7.74185
45.4939
10.4102
19.7976
20.4579
35.8783
31.3663
33.3295
37.2664
64.2727
18.3236
59.7227
44.4329
21.9637
38.1098
54.5981
36.2686
40.9041
139.037
45.6885
33.2216
75.8657
40.9713
31.8623
28.3642
40.8786
13.3128
62.1689
10.226
19.5042
25.1431
-19.0181
19.2935
16.0151
0.0651289
42.6346
24.1021
19.4523
3.2197
20.9674
21.685
24.9227
-24.9066
-19.9594
6.23027
2.84096
17.6571
68.5452
24.9605
84.4082
2.98056
43.8326
-32.5247
-13.0801
-9.47309
2.25952
34.3317
33.8616
59.6356
-17.8161
0.491702
-47.9853
220.615
-24.8209
2.47003
14.5434
-30.0695
38.9659
-47.3836
28.5516
-21.9512
-46.0726
17.499
-24.7608
6.55863
13.8858
20.9478
36.0069
-15.6843
5.22804
-10.713
32.9104
12.9425
37.0458
28.041
17.3082
22.2708
-20.2754
2.72595
-15.2345
-17.9003
18.435
-31.1677
-11.1416
0.119867
27.0172
71.4856
-15.3962
18.5257
0.55449
40.3742
-19.1577
14.6144
-6.16691
-15.7306
-4.27318
-19.9862
-16.6164
-4.96084
16.5412
24.7186
33.475
-7.1562
203.339
23.679
308.006
-11.8567
8.19571
1.79272
-22.6623
3.59137
44.5934
-22.4033
-18.1701
1.00216
38.5078
-0.260732
-1.16244
100.697
12.59
19.0933
-5.06237
2.48214
19.7076
21.4052
31.6885
-0.795232
36.2049
1.94931
26.966
8.70477
-39.317
15.378
58.2245
-7.83077
-21.9971
-53.6075
-9.82842
10.7952
442.195
52.0844
-41.7614
-7.05565
172.896
2.97201
10.2848
-0.175974
-28.5465
18.6707
39.797
52.2558
-22.1495
69.9759
-8.51845
-64.752
204.965
-7.91703
-14.8897
-27.9911
32.1302
285.413
-24.7799
-2.25216
-0.544714
38.6173
-4.27318
-39.1052
141.216
-13.4438
340.954
13.4742
-32.3707
0.903063
14.7343
178.376
160.236
-0.683825
-14.8525
37.986
-3.089
11.8305
252.256
-39.9677
5.54085
131.011
11.0876
84.9925
-4.1323
-3.66263
129.881
-15.8644
8.52274
-16.3984
2.58569
-36.1095
12.59
-13.0993
-21.4185
0.559826
-9.91404
-16.2585
3.77799
69.1939
122.581
67.6082
20.2753
68.4787
15.162
44.7696
47.1231
4.72354
18.1891
-0.338563
32.9246
13.721
194.89
-22.6854
-5.21029
0.478943
5.28113
52.0247
18.6562
46.4622
-9.9023
71.6551
58.6337
-40.4504
31.1394
408.379
63.2243
66.3596
34.0663
-13.3002
92.9272
25.4683
100.24
14.8166
38.9199
37.4113
142.211
-2.89625
4.58845
214.335
72.6678
22.5916
3.868
4.52837
63.2254
67.0627
12.9035
6.17669
155.13
14.6144
21.9441
16.3415
336.086
-1.62386
17.528
35.2819
46.7255
62.2
38.1922
38.8438
55.251
93.4451
22.8289
46.1678
273.754
66.097
150.584
68.0525
42.3609
-4.36047
86.9065
41.056
37.3246
341.74
30.0706
34.3037
-10.2422
46.5909
28.8226
38.8531
48.1973
35.9599
3.76732
12.3147
29.4413
6.27751
77.4448
171.507
57.0124
42.9329
47.9305
39.953
13.1937
34.8397
47.5807
33.0676
49.777
26.7184
-20.7965
-2.65019
205.379
31.6831
3.31264
44.9076
4.18977
63.5002
28.4503
23.1243
8.34815
10.2106
173.982
53.9272
24.4657
45.0975
257.527
32.1302
57.6032
12.7148
-5.06771
31.0039
-4.16521
44.7301
-4.12623
31.1211
61.3191
19.3692
62.0944
30.6464
61.5188
39.2292
28.4668
45.6885
228.125
272.643
78.4526
45.3176
13.1216
-24.1097
-4.18051
18.4628
15.3172
6.47788
34.4967
-5.5367
-51.4717
17.8931
-8.90217
22.2281
-29.2734
-24.8651
-23.0172
-25.2807
33.8665
7.88959
10.9627
43.1334
13.8849
88.2229
32.0286
18.5327
17.1381
-12.1431
-2.91385
8.81876
63.3797
10.4358
0.602529
34.6578
37.973
-36.7409
336.807
46.3936
47.4476
44.5284
200.441
132.669
16.3346
75.4033
9.90796
-25.4578
51.2322
10.8465
-8.21602
24.1951
106.328
32.7956
32.1922
199.051
4.9304
14.5984
19.272
77.4183
9.27157
37.5659
21.966
33.4147
32.5746
21.5772
60.9125
33.1782
39.412
42.0272
42.6942
47.7053
-4.14758
-3.99728
-26.1815
17.3737
7.04073
143.184
-9.20942
-18.5722
82.4364
35.4313
3.31264
52.4039
6.06383
48.5077
9.70966
19.3762
34.5851
11.0024
165.549
365.959
-34.5504
78.554
30.4292
-23.8295
13.8406
-0.382543
13.2003
-23.8429
34.4228
54.9069
35.9996
37.6803
36.0192
48.4172
6.80944
-0.275677
45.5893
53.2847
10.6631
24.1367
49.1512
5.58823
51.2786
-2.47104
163.047
-9.11712
55.425
23.9305
27.8331
50.2489
24.6876
20.3771
4.60382
28.8745
201.305
33.4557
32.412
581.983
17.4371
16.019
15.4607
106.561
-12.4068
27.5826
105.3
16.8858
16.0629
15.5524
-51.1435
-3.09283
41.8375
29.0779
31.0639
32.4568
28.1862
116.921
106.156
-13.2212
-20.2293
15.121
24.0284
12.5933
-36.0653
255.469
23.9137
52.3894
68.951
-26.7689
43.5441
-35.0696
29.1622
52.9553
-37.6631
-4.52426
-0.768604
-2.83365
1.69809
1.43857
-5.6922
-35.1656
46.6336
-5.28287
23.1243
-32.1011
-10.4041
7.1906
-27.4195
-29.8652
-16.0864
-11.7372
27.7073
78.4958
-1.31958
72.2334
-9.61778
112.066
175.617
18.0026
-8.02131
-1.24558
-20.3645
-4.96084
-0.325369
22.3626
206.503
-18.0298
-8.00781
15.8956
-2.13225
-24.0228
-23.4227
4.93837
-44.8375
9.87499
-8.7112
24.949
-2.4864
30.6845
24.2815
22.332
-2.25823
0.0855035
4.31868
77.8632
13.5866
-15.2533
-11.7466
51.9454
92.1819
4.30796
-0.54371
-21.8335
-21.8807
-0.907171
0.790462
-11.415
19.8195
24.9605
13.1937
21.7212
32.5882
33.0676
-13.0801
127.334
11.6299
19.3391
7.62472
284.524
31.0363
0.481496
-3.92991
4.84607
-15.7611
-0.959585
-7.67224
14.9225
-7.05463
33.5152
22.8281
-36.8458
-10.3925
-9.6123
77.677
1.5684
10.0618
331.813
-31.7393
-1.09383
7.76733
14.4997
3.34445
-1.31958
-0.855229
-3.99559
115.814
-4.29285
-17.3916
17.4951
-27.8608
51.2611
1.5487
-16.5108
14.481
-10.3413
16.6084
-9.03027
30.9252
44.2938
3.88819
15.4972
99.9846
34.3193
12.3758
-32.4715
45.677
-3.82948
132.885
-11.4012
-10.5848
89.571
30.5556
-0.871904
102.226
61.5835
-16.155
-13.6207
27.5826
39.7081
-31.8399
29.1813
-1.31424
-13.6622
23.0969
-6.52937
38.2718
26.0663
10.4492
2.47171
26.3122
59.2025
77.5658
-13.784
-39.317
-7.59902
229.022
19.3391
26.3654
2.79868
22.9805
-4.20622
-8.77436
42.6543
52.3894
18.3512
-28.643
28.5516
-25.6993
-61.0651
4.38058
33.3353
-11.9642
-17.0344
36.9874
175.225
16.0438
-20.1332
-26.4187
2.97201
-36.3759
-15.9521
5.44622
-32.2946
35.5373
-22.0472
22.2708
-36.8458
21.4666
-35.8492
-44.1373
-47.1573
5.20143
3.85098
-20.4949
15.7728
-1.603
3.25528
44.7627
-6.47743
-24.7799
-15.24
22.1107
-2.41878
-10.1084
-8.02131
-14.364
12.7931
20.4885
19.0964
-8.65943
21.9772
46.5935
25.3031
-14.8525
2.37872
36.1934
47.9831
7.41492
52.3004
22.332
17.5262
29.6009
-26.1514
21.1853
-25.2348
12.2709
79.1789
31.5984
28.8226
-11.7466
5.09376
41.5821
-3.72894
8.56659
0.559826
-26.7806
36.2626
26.845
184.625
119.77
-13.9137
38.5878
2.60312
31.1936
3.7865
4.13359
25.9024
7.98797
-18.0003
-21.1398
-49.1838
2.47003
-33.8176
30.4257
31.0363
36.0888
3.56636
-23.2649
437.763
-2.05004
-28.5465
14.9225
-44.536
7.27825
-62.8664
-17.1086
-51.6335
73.78
23.9421
-13.0156
9.4902
0.780235
-31.5881
10.7515
-41.6331
14.7776
-16.3121
7.57807
6.14216
23.1784
6.18114
15.3848
28.31
28.523
16.5581
18.0538
-15.2682
8.3071
35.026
9.1442
9.79581
11.9232
-13.7154
20.8679
23.5659
12.8406
9.01943
-25.9122
44.74
29.9037
69.167
36.2668
44.5934
84.9035
-8.36817
23.5153
154.142
19.4523
23.8606
42.5751
17.2193
3.76732
35.0635
-2.15579
20.2858
52.5037
54.2013
8.26269
33.875
203.411
116.362
31.6511
0.975404
28.9453
23.8113
57.2875
19.3432
-1.88649
9.78224
34.221
15.8451
21.1623
-46.314
-42.3244
2.50652
-11.9642
-0.167779
10.7505
409.483
-2.98083
19.1403
-30.3792
-21.9574
3.1555
-45.0763
10.69
50.2813
0.715514
14.9114
-42.1411
29.0534
3.19314
36.2748
59.1473
2.35556
1.69229
-2.65019
-4.51674
-10.3299
116.016
10.8089
84.263
9.81196
200.307
19.08
-12.483
17.7185
4.58845
14.6869
116.884
35.1865
97.5543
163.824
41.5005
-9.86318
-19.1443
14.7776
-31.3046
-8.35149
-41.6465
147.804
-17.2447
-30.5298
-8.02131
-27.4825
-9.12013
38.1427
110.444
35.963
79.4217
36.9698
122.717
29.7269
4.08819
-2.55789
11.3845
21.2739
30.5712
-17.4789
5.54085
7.32279
-5.77896
-4.96263
28.1965
8.52274
-21.7772
-19.2429
28.5196
6.91191
14.0747
56.3553
61.467
9.76365
46.5227
95.6072
20.4682
25.1293
67.6082
39.953
82.5341
72.321
73.8176
40.5639
-9.33196
52.8593
58.6945
-0.334504
36.5319
26.7286
276.539
104.766
55.4459
59.7941
33.6632
74.7446
0.33933
54.9834
25.2147
-2.90781
62.3604
17.9065
4.80503
215.962
-21.9554
-4.13068
129.831
30.6746
21.1737
34.1255
13.3175
17.2786
-15.3011
14.3057
12.8428
44.6522
14.8663
56.5778
41.9404
23.8513
30.8881
74.7045
-12.7784
44.0437
10.5606
52.6139
32.3638
75.6218
40.4868
20.0024
43.803
71.041
18.5839
34.3928
61.46
46.9372
54.9185
-4.21701
19.417
14.7671
-12.6837
4.15673
33.8665
89.4115
118.721
-16.2585
119.033
101.99
-5.79281
23.5676
4.34577
13.1937
319.32
-21.2803
-14.9542
39.2526
-12.99
5.28769
-12.1939
-1.38236
-38.0064
-6.08029
684.63
35.1581
-26.3213
-4.57096
-33.2517
-41.4112
-25.139
-12.013
-32.2946
-5.6922
-31.4175
31.6411
47.191
0.635492
-8.51845
5.38023
-49.7595
6.31364
1.97691
338.112
236.403
8.87748
-28.5147
1.65914
-17.7218
-28.5281
27.8635
10.5064
-27.8608
-34.9459
-2.19943
-0.126195
-6.78536
-9.88188
-34.7042
-7.1562
34.6734
4.93837
-18.6006
-44.4729
26.8961
32.4453
-36.3499
-32.4715
4.44758
-0.0813484
1.71731
66.2519
-14.907
-45.8495
12.2709
45.4457
-15.4948
-21.1432
11.5971
-26.2177
-12.0481
-3.18831
-15.5362
25.0182
-12.5104
-4.6553
12.0349
11.0738
19.8195
-12.5208
23.5011
39.5249
1.66609
48.9972
-4.78792
8.81876
19.3391
48.8542
-7.83077
-15.942
-36.7409
-8.02138
-15.4506
25.7878
62.8954
-4.20367
-10.4891
2.03497
14.97
13.8795
-27.6095
107.689
41.9485
36.8836
39.2702
2.56913
-3.99372
64.2345
-0.834188
-10.1875
129.154
36.8154
9.81451
-28.5147
-7.71119
-20.0602
-37.7288
-2.41878
81.9339
-29.7349
2.53542
-32.1845
-42.3926
6.98472
-21.5857
69.0823
-12.7784
29.0512
16.1828
-9.23027
13.6231
21.2739
-10.113
36.869
153.5
7.33951
-46.1921
5.23803
-28.0255
1.50758
20.6799
30.0745
59.5012
36.2836
-15.2179
21.0495
15.4011
11.3777
-12.7251
1.59234
12.7895
13.1483
-4.85578
44.6382
36.6195
-1.7046
-3.95611
133.33
-6.66199
14.441
36.6727
19.3432
37.4689
35.1492
69.9364
42.6543
-9.45475
85.8176
10.7124
79.1514
41.0715
24.5801
6.39145
75.4058
33.7326
80.0474
24.4771
10.7889
-19.8595
-26.076
-20.4463
123.666
70.1015
4.24967
32.7262
-11.7398
36.3263
-15.5902
-13.42
13.0333
-10.5493
80.4881
35.3617
45.4939
14.1754
194.237
13.5626
-33.1998
55.07
101.281
8.01622
32.5487
42.7254
38.6173
10.7193
21.2432
30.2353
26.8983
44.6522
453.88
15.7034
16.6084
43.4436
104.014
-4.43196
17.0067
34.2378
36.2664
24.949
34.8646
-13.7308
23.1882
31.7778
31.6856
14.8358
23.1484
56.3075
77.4073
50.1309
19.417
11.019
-22.054
2.28266
-2.79191
123.822
12.7413
-10.8511
44.6486
56.2518
52.3273
23.2552
28.2528
31.9344
62.9507
88.8102
29.3195
5.66057
13.0157
30.1135
-13.453
25.2875
37.973
-3.00775
66.9413
16.4085
66.1883
23.9137
72.6991
12.5865
36.0479
11.7259
-3.92991
12.3423
1.10546
19.1823
44.7596
20.9541
61.5385
108.275
1111.42
-5.50233
216.298
22.7599
61.3513
-22.8925
16.6517
49.2802
40.3742
22.0717
97.204
22.1107
21.9441
61.1061
35.0822
72.7632
39.2292
43.4593
36.3182
38.8438
23.3919
0.340061
36.5474
36.7975
286.872
21.1194
88.7402
79.2969
24.5572
2.19876
37.2437
92.5928
34.5135
56.7749
36.6298
-15.359
-32.731
42.2559
-0.260732
5.11996
13.4711
-22.4696
31.0554
23.0486
-19.9594
-1.26599
-4.6553
4.53859
-5.79281
12.3232
122.412
37.5566
49.4548
21.8232
-20.5764
23.0873
46.9801
-19.0752
39.8471
167.843
-60.1519
1.09794
2.97953
12.1589
18.5647
-9.80583
26.1669
135.374
52.2558
-21.7973
37.0606
-13.0156
-16.7467
0.780235
172.685
-4.24098
-37.885
-13.3334
109.715
-26.4844
1.49597
-28.6557
12.3804
-28.636
-21.8603
-31.6089
20.2894
61.718
191.511
-3.03723
-6.5932
-2.13225
11.5845
4.68832
-4.43196
15.1326
32.3638
13.7776
24.949
3.00547
3.1358
40.0548
305.391
-2.04754
-24.5196
18.3565
302.295
32.8856
-14.5244
22.2281
17.5782
-9.89877
34.0859
-0.803744
-1.31424
-34.2769
-6.84096
0.608076
57.1889
19.5311
-0.170611
27.3158
-6.89862
26.3122
120.669
23.6973
-11.3472
75.0911
-35.1258
-4.52426
16.098
12.1589
14.8166
-11.6799
11.1744
-7.05463
59.7521
11.8799
4.60001
3.50617
115.158
-7.80193
31.4384
-22.3859
-18.6208
141.335
-14.7215
10.7515
-28.5147
14.7776
-25.6824
-13.9737
8.95326
35.3598
-6.00029
-11.7891
-18.4905
10.0317
-4.0735
7.37007
88.4369
120.651
-6.13375
-25.3339
70.9563
-29.645
-14.0523
-0.683825
-9.23027
-5.11754
4.40726
32.4453
-43.8462
-23.1011
3.57466
18.5839
13.1836
35.6967
53.879
73.7649
-13.3439
-20.1799
32.2118
3.76732
74.4189
64.7695
66.0738
14.8108
8.5942
-10.1389
25.2773
54.1719
25.8014
35.5373
-5.18056
56.004
32.1985
11.8799
87.0589
9.12837
17.7069
9.06467
48.8286
-12.9986
34.5134
52.7449
34.4553
-0.382543
5.704
-3.22817
21.3043
11.8033
-5.22988
34.1452
-7.80481
-2.14974
-24.6882
-26.3631
13.8294
-28.6225
-37.1413
-6.55607
-53.1577
-23.8582
19.3268
-38.0937
36.3067
11.163
3.59137
62.5037
54.4334
-5.05165
12.2466
-4.59572
-9.63106
182.496
-26.7392
42.5751
292.707
-22.4696
172.807
7.21454
82.13
41.2593
60.7606
29.8144
194.108
38.079
60.0454
2.98056
49.4548
81.7933
24.4012
55.3992
1.69229
4.84607
-4.51674
33.2977
474.069
349.018
28.4503
6.25769
98.3033
9.12837
-1.03375
44.6719
42.6828
138.784
-7.3764
10.1506
33.2403
-15.3962
50.3849
167.346
-2.7293
-15.4096
31.6117
22.1107
370.52
40.7044
8.12475
28.7723
59.6447
46.7255
49.0815
89.4436
24.3289
30.6639
-50.2597
14.0587
-2.55789
253.139
270.37
-19.9556
32.4453
36.7387
-30.5974
15.692
2.44461
-30.857
-6.46979
6.09035
16.9808
-9.82587
-12.3632
-5.46129
12.3499
15.907
48.5497
7.06077
37.4113
19.1823
27.893
-3.4088
2.50956
34.5851
-11.4864
4.58845
-3.05669
213.223
45.0804
15.1124
70.1207
48.9968
40.7366
-17.2703
76.6218
22.0717
114.071
23.9848
36.9366
31.1211
323.688
-6.86777
-7.24606
24.0375
48.5995
7.85204
17.5775
-0.511549
-12.2154
33.475
-3.40807
36.5474
18.8807
54.8526
36.2664
302.311
1.1314
20.0024
23.1882
39.274
46.6782
20.458
13.778
27.7268
37.5668
15.9947
44.13
52.942
18.4799
2.58569
35.105
50.0714
65.945
25.4141
-2.05584
6.72014
-8.45585
20.4388
5.1867
71.6561
82.2409
4.08746
-17.1086
2.71438
-11.5501
71.906
102.653
26.3398
307.467
13.8987
19.0117
0.55449
17.8854
-0.417074
9.12288
37.1032
6.95155
46.1136
20.0897
-3.11964
-14.7423
2.53542
-2.19943
12.9923
67.8222
21.3256
30.8881
31.6009
81.7751
33.8732
11.7491
26.8961
53.06
19.8721
-9.98267
28.8104
48.5522
87.9243
11.904
33.349
56.7925
34.7354
34.4095
-7.06147
36.0159
48.1414
18.874
10.8672
29.7033
50.2708
54.2013
49.4921
12.3232
26.8346
43.8326
-33.6948
-13.2212
-7.11081
-6.89779
16.9951
-5.9567
19.2324
-6.75588
-21.1398
-4.20622
20.1656
-35.6917
-4.13759
-32.3911
-3.30751
-31.3215
-12.3394
17.499
-46.6344
34.1763
31.8585
22.3191
66.8624
12.581
-10.9992
49.2686
72.6829
-18.3963
25.8815
13.9567
43.1881
35.0528
23.8401
58.0149
30.9475
75.9051
59.4151
0.667505
52.5304
42.0272
70.8052
51.4534
75.5002
39.3004
55.7921
31.6773
46.083
268.906
52.2979
18.3052
65.5223
76.3413
34.4522
14.3948
37.1798
40.0505
5.52548
7.1906
36.2987
8.94956
3.85098
-5.50233
-1.09383
-7.98912
35.3923
49.2802
-6.47743
-6.03927
-9.61778
132.681
8.82562
3.01009
-2.39912
-36.8528
410.671
-40.5681
-15.3179
-9.49653
-13.63
17.7697
24.1047
-44.6375
43.1067
-9.11712
-10.1673
-9.80271
110.292
54.5423
9.69503
170.302
19.5963
26.7898
19.7632
5.16666
8.25152
17.0275
54.5163
-3.77068
36.3683
3.31264
76.7667
-16.425
24.1448
4.08746
4.38362
-23.511
-39.5974
-6.65595
12.8128
11.9358
18.3199
-18.6378
-25.4567
-14.7215
16.3737
-30.3887
-35.8222
-3.19364
-15.8478
-41.6465
27.8635
3.37004
-23.0335
-21.1398
-12.49
2.12427
28.7723
9.04496
5.496
35.963
-4.9113
20.1032
186.436
15.9327
21.805
3.88819
4.25279
34.3923
-28.7233
227.461
-26.3183
13.778
23.9787
19.3112
-19.6126
23.5153
2.34222
24.1021
-8.6587
-17.3688
-36.1357
41.5821
45.5374
-2.41778
55.0032
2.48214
8.46316
-2.95767
6.70103
-6.89862
118.141
-4.5157
14.327
11.2828
-9.47309
11.6299
34.3317
20.7432
-4.69759
-46.1113
-23.0139
-24.8209
-8.77436
-15.077
-7.88572
1.37765
82.5731
1.41853
-29.2298
30.1535
14.97
8.25732
45.8446
38.2003
9.70966
11.8799
32.711
-24.6048
-14.1522
173.106
46.4309
-16.7638
-12.3382
-13.6113
-34.1369
26.959
12.7359
-11.1626
11.934
32.4181
6.01452
35.8062
2.28605
-17.1751
43.7152
6.43304
0.7109
301.213
-27.2079
14.7343
15.9327
19.9309
166.932
6.12685
30.6442
28.6971
12.3758
-17.4789
6.32165
-16.9479
-3.92161
74.8059
7.1121
7.58177
-10.6738
-21.4866
13.5866
-8.6587
-0.502242
14.4641
17.2193
-21.4185
-8.8105
-28.6547
-6.84096
-19.6478
-6.7058
-3.91874
42.3083
60.6992
-7.45789
-3.85089
514.419
7.98797
1.41598
7.93688
-12.5808
14.1697
-8.88883
-17.0484
10.4683
23.4033
24.1869
8.93483
33.6632
-20.1731
14.7745
-1.23857
-50.8418
-2.90781
44.5568
-35.4874
-12.8474
38.8625
18.5257
-23.344
-17.2837
260.248
-26.615
-6.16691
23.6248
66.9413
97.7016
25.0242
24.7186
-15.9635
25.9787
-7.1562
17.8068
23.679
2.01413
26.7416
13.7776
49.3119
6.7536
11.9438
3.66678
12.945
-11.4012
38.1409
18.3565
11.3299
56.7925
27.2634
-23.8814
199.756
12.1589
31.7891
-18.299
31.6411
7.8356
10.0058
21.4666
-3.9901
201.217
31.4384
11.3472
-14.8727
77.6169
-25.9659
230.017
3.34445
27.8961
6.17669
19.7595
-9.78741
89.7077
162.666
-4.29285
8.63229
12.5934
92.4577
14.6672
-2.00026
15.3483
34.4441
-8.46727
40.9713
19.0807
6.56239
3.06431
68.1255
24.949
59.2275
16.2543
8.19571
5.54085
-2.03083
-12.4589
3.36397
91.9147
17.4371
27.2391
33.2048
26.5896
-28.0918
17.9369
2.43389
-0.54371
-21.8335
8.10434
43.894
-7.66688
-4.54336
79.3084
58.1713
-4.4137
-43.0652
-28.2137
7.88172
34.3317
20.7432
-21.7484
-11.7695
15.5885
16.4174
14.9081
31.4697
-0.53197
52.9145
-17.9616
49.3582
20.2168
-30.7048
11.0766
25.2993
-21.7215
13.4516
-7.09666
-26.9287
115.798
8.02762
6.90363
9.95193
25.4141
-20.7965
-13.8946
6.72766
-19.7002
-9.80583
17.3082
57.878
82.7982
322.975
-23.511
1.6321
-21.6485
18.435
-14.8897
-12.9986
-1.09383
-12.8474
-11.6481
-7.71119
12.2632
48.3086
1.62661
370.687
-0.544714
-4.27318
4.37662
-18.4905
11.9058
29.6597
393.428
-9.01456
-14.2816
74.4511
-49.6967
-22.747
-39.0153
-2.80794
-26.9207
-13.9154
7.06389
35.3294
42.7526
-3.42343
25.9993
51.4555
315.607
313.749
35.3298
23.0417
10.8779
50.6892
20.3893
17.3014
-3.33953
57.5117
32.8153
54.4812
4.14146
44.6486
17.8335
0.790462
16.0714
26.3122
-13.886
16.201
-3.70976
-16.9694
25.4141
-0.768604
32.7736
35.4313
-6.05769
-0.0699985
-37.0397
11.0264
-9.031
41.8649
5.38023
-8.53001
-16.1751
3.32736
-1.09383
108.967
-7.98912
5.40727
5.37475
12.3804
-30.5101
-14.364
123.939
-8.70897
3.42276
76.7105
17.5775
29.4735
53.3769
12.8603
-27.9709
13.6231
-14.3334
104.205
57.4837
73.0072
134.759
13.778
5.23803
-24.2774
225.458
-21.4866
25.3893
15.4607
3.2197
217.744
46.8708
38.5516
9.93016
3.20442
291.136
86.8151
0.966895
30.7755
26.0663
16.0714
37.5566
66.6988
41.9585
4.95663
8.54751
17.9645
8.60173
-12.204
26.061
-24.7984
2.3157
27.893
-5.28287
-18.1052
-8.51845
-2.11603
10.2106
20.3091
-14.3011
200.104
-7.3764
-14.2123
15.2636
72.6849
33.5183
12.2632
18.4932
12.7404
23.8181
25.4989
16.3415
2.53542
5.29683
7.37007
-19.9038
-21.5857
-3.40807
4.68832
10.5606
-3.60807
24.8675
49.3848
23.0749
-25.1055
-9.98267
23.1882
31.6856
68.1259
10.8602
38.0519
-21.4866
34.7597
22.9569
42.8428
189.992
3.24589
5.09376
-10.8917
-18.7215
46.0479
-17.4103
11.8997
-10.6363
14.0854
34.5237
9.19972
16.0714
58.6937
21.7212
-1.14501
44.312
43.0008
139.066
18.8691
-22.8233
36.099
-21.7484
14.4674
31.401
26.8329
14.5434
-13.5079
-23.0208
-3.30751
-1.33643
29.5872
3.02837
-2.04185
5.12828
-10.4771
25.633
21.9514
0.542873
-39.7611
26.5813
-27.2727
-4.60056
-3.36553
-16.4523
19.5966
168.691
13.1238
17.2486
-24.6324
37.5379
142.02
173.268
23.0264
60.658
42.2219
37.4263
74.5327
30.5133
22.5481
37.1733
51.4663
26.7947
7.83374
48.5737
615.968
6.66972
-31.9488
5.19157
39.4696
7.04073
52.6423
23.2499
28.6125
-14.5509
39.1374
-8.73484
28.9629
120.781
5.31653
-12.427
7.0755
24.4657
-5.50233
38.2616
30.2561
27.6181
-22.8925
1.65914
167.346
14.5755
33.4857
8.99223
20.07
4.88415
145.652
-19.9862
-12.8683
-6.83491
18.4153
7.37007
28.4668
-21.7779
-17.3781
-4.68201
13.2585
17.3713
11.9035
34.3193
128.568
-30.5974
43.803
-3.82948
15.6521
113.934
-9.28483
15.474
-10.1465
-21.3833
8.41075
1047.43
-36.0428
157.352
-25.7953
5.40419
-19.9792
-45.9998
-47.0936
-9.67599
89.5344
5.72504
-31.7393
-21.7086
-10.9733
-21.1076
-34.1369
-3.96306
92.3837
-21.47
3.33106
12.7404
1.34902
-29.3566
-25.5756
31.7329
4.45903
-4.25968
40.9713
5.96226
32.7993
16.1828
3.88819
-1.36941
257.406
32.4453
17.998
-6.79681
-5.70355
-5.77896
-12.4589
14.6084
3.83364
38.0519
-15.8644
36.6337
5.36147
-1.16244
27.6087
-15.521
2.22674
-7.47708
19.811
24.9227
-8.03997
25.0182
60.5782
12.2113
36.3977
1.70345
199.73
4.34577
13.1937
29.2175
10.0994
8.70477
-20.5764
29.8823
-10.8589
49.3242
7.16176
6.1139
25.1032
-9.89545
28.707
31.4099
-13.2029
-13.6504
41.6701
2.4117
-17.9616
23.965
-51.3195
-18.9084
130.691
-0.937639
17.9178
-3.26664
5.44042
1.09794
15.907
-11.4204
18.3052
-11.3144
-14.5509
29.767
28.4503
-21.6369
-5.86416
-10.4041
1.5684
-18.0492
63.2975
-39.2525
-20.4949
23.269
-10.9733
7.00341
-19.1443
22.2739
14.1373
29.4403
29.247
-19.9862
24.6131
26.8983
7.1709
24.2367
-1.16317
12.6069
-4.00631
97.7915
34.6734
19.9309
0.504655
49.3848
176.748
136.064
3.1358
13.8179
28.0296
9.19685
1.71731
-4.96263
-24.747
-5.5367
26.8075
132.187
19.7671
4.21629
7.23553
-28.6132
3.2197
-13.0993
-2.67781
14.1697
-14.511
-28.2928
12.3423
16.098
23.4033
-13.2944
-2.30956
-0.0699985
-23.9212
50.3818
17.2059
-34.9718
18.4987
-19.7744
-15.2982
16.4458
16.9694
-29.8652
283.764
9.6414
5.12935
192.625
331.495
-14.438
53.4927
-28.5281
-7.74372
-4.12623
18.1959
18.2156
133.687
0.250205
-33.0718
22.1634
22.3626
17.2224
-29.2742
89.4436
36.5103
-17.1248
-16.5265
30.9252
-2.55789
18.8807
24.8675
68.1255
277.948
12.3758
94.965
34.4326
-5.70355
56.0485
-14.333
20.2306
5.7077
29.1132
23.5153
39.8235
40.9687
0.711626
-4.25037
35.9599
-13.0993
17.9369
56.7818
1.33036
111.178
21.5816
-2.95767
44.807
17.4642
18.8159
38.5326
22.9703
-45.1594
-6.3908
29.8091
22.4188
107.263
31.6411
-34.9718
-2.17973
-14.3011
10.8236
-13.0156
-9.25046
-16.0864
7.76733
134.718
-25.6824
-13.9737
-26.654
-0.247453
5.2441
42.5588
12.3804
-11.7694
-27.4825
0.250205
16.5412
22.3626
37.8371
-27.4001
65.0808
32.7622
14.7343
-12.7784
-13.8023
-5.11754
26.8961
38.0675
-4.4908
-30.5974
23.1882
-7.57761
-25.5774
-2.25823
24.4484
24.9334
-38.3532
10.3968
64.1864
24.1021
-29.2734
12.6162
93.1749
32.9294
-8.03997
13.7738
49.3338
690.708
-14.511
-30.7612
29.2165
-14.078
-30.161
-15.428
3.67813
-7.05463
3.53012
393.893
218.244
-1.179
-31.9558
246.134
-0.245587
34.2495
19.7805
-6.43936
42.9467
32.3033
-5.08885
112.061
11.3262
-12.5985
62.5338
51.1587
236.525
67.6654
15.4045
-17.5534
27.8353
6.23386
94.5141
46.2704
22.2627
39.3214
178.715
-4.3451
27.1771
-38.1651
6.28133
26.8231
124.82
1.26173
-3.04868
-1.95541
54.1744
381.095
22.5743
12.8577
15.7042
-13.6207
-7.14359
-24.3437
14.1888
11.8042
-23.0325
-6.84096
53.0819
12.2113
34.5237
46.681
29.1898
52.5491
111.676
30.7141
25.5714
-3.70976
11.1416
11.6299
43.702
12.784
10.2949
-25.4965
16.3415
12.6604
-11.6936
33.3437
-34.8282
18.3428
-13.8382
3.58035
31.3652
36.5437
35.9404
34.7844
21.0962
3.56636
-13.8946
-4.51674
-14.078
254.697
-19.1762
-31.4175
39.6947
32.4946
-16.0147
-30.227
-5.92786
-38.6639
23.9421
-25.4567
0.271068
16.3737
14.5888
29.1298
-7.91334
14.2545
37.7315
34.3945
7.1709
34.089
-4.25968
8.39933
32.1992
36.7975
-1.73401
11.7491
43.7626
805.106
-17.4789
6.32165
-16.9479
-3.92161
5.46544
41.889
1.4899
20.7002
-23.3607
75.9891
-1.40591
-5.88293
-16.155
3.24589
21.9604
15.3452
-43.0843
23.5591
-6.93644
-30.5288
-6.84096
49.6926
52.9553
-20.7965
-13.8946
-32.6277
20.4388
-19.1762
16.7966
30.4267
61.6262
-10.3925
-0.241965
-12.2781
-5.92786
-21.7973
113.897
16.9694
-11.1245
49.506
24.6339
29.4922
27.8961
15.547
1.01884
31.481
12.5737
31.1211
-36.8528
-3.49793
-19.9534
7.37007
120.296
-12.4076
10.7328
67.2082
13.4585
4.68832
-11.1043
8.00092
-11.9871
-23.1011
-6.79681
5.54085
31.6856
33.5764
15.6521
23.9787
15.078
77.4073
29.1132
34.7597
-14.2809
-28.6132
-21.1432
45.3303
-22.4696
51.6701
164.374
13.7738
-29.377
8.28673
5.45159
36.6861
28.7086
60.0454
135.662
32.9104
39.8369
74.7809
51.6977
23.5943
-19.1762
7.42627
-5.28287
-32.1011
31.4384
80.6877
-14.8727
23.269
30.2561
27.6181
42.8886
17.4211
19.7595
10.8273
24.1154
12.7404
537.312
19.8767
25.7119
6.25069
-22.2386
-1.21271
9.04496
11.6002
4.45903
16.355
44.0066
-5.28214
-0.933874
-47.5355
-37.3413
-19.9556
41.8156
-39.9677
3.57466
16.7098
-44.318
-2.25823
13.204
60.9723
17.8931
19.2088
12.8577
-14.2809
-9.87257
-6.15063
-22.1361
-4.29184
19.396
14.6636
31.889
12.9719
43.8699
-3.60633
54.0085
27.2492
35.7767
24.1549
32.1306
-4.78792
12.5669
24.0243
4.81362
11.8469
7.48384
35.1619
-22.6854
-20.1358
20.2737
17.3545
6.47481
20.2253
-23.0208
43.5441
366.494
75.4441
15.907
22.3128
-0.435497
-22.0472
39.1374
206.487
0.635492
19.5925
189.039
-72.2483
-40.538
16.4458
-22.3689
-17.9604
-24.0918
-47.2553
-13.3334
-21.9343
-38.3366
1.62661
31.481
201.854
-15.7306
-9.89538
-18.1122
-33.483
-12.4571
-7.82163
-31.9853
-5.26643
18.5145
-5.19671
29.9511
79.3896
-6.21917
40.2956
29.3012
101.704
4.40726
34.3193
1.1314
20.0024
47.5511
20.5334
42.93
-5.77896
21.2743
53.9638
65.6778
38.0519
81.587
42.2559
58.5642
338.945
358.658
-0.502242
44.4492
67.8191
18.7598
55.4182
39.9152
63.1745
45.6329
66.2004
59.0629
68.2568
14.8219
81.6637
48.801
44.21
20.6531
33.6304
13.5039
54.9464
4.22963
-9.55211
62.9496
57.1365
42.9275
8.93483
112.374
37.923
44.7596
2.2134
36.2427
27.0888
18.4987
36.4476
20.3091
-25.5455
40.8087
-3.62827
79.491
-3.47706
21.9959
14.5888
44.7627
2.42856
21.6336
20.1977
305.225
-9.91504
239.142
81.9339
43.7649
22.1634
39.2292
43.4593
70.703
25.2659
61.586
19.0807
119.006
14.3087
18.8807
32.3638
81.244
77.4228
16.2543
40.0548
18.6593
27.9542
194.988
34.3037
-12.1163
32.9104
37.9628
42.3274
104.772
16.4311
21.0564
27.893
34.0725
43.9554
3.50617
57.0623
55.9163
93.4577
10.4102
5.4654
6.8303
32.3033
26.959
8.98779
-13.0367
-6.97631
11.8033
7.88858
20.8137
79.1228
5.31366
-38.1682
35.3316
45.7884
10.6631
142.203
56.6475
31.8252
40.0342
23.7659
41.2326
5.87541
6.69929
50.3219
32.0535
-5.2975
31.6215
10.226
175.052
157.144
38.0342
1.95957
30.5556
-42.1014
23.5153
191.623
-13.3792
25.0745
-6.12444
-32.3876
11.5971
123.708
44.1738
-8.8105
-32.4028
42.1964
25.1533
87.9105
19.8195
2.47171
15.0678
-6.38977
11.9735
-10.0359
-35.5689
-37.5841
28.4965
49.3242
121.943
-40.3048
-23.6225
-14.5806
31.9733
26.7184
-9.55211
14.2164
27.1514
35.4313
31.6411
-5.28287
-0.305663
-1.18262
44.5568
24.4657
5.74207
60.7504
15.2636
108.203
140.34
14.1373
128.893
27.8635
18.3626
33.1885
207.283
88.7096
18.9909
10.0317
37.156
31.7329
50.9556
213.132
62.7472
19.0807
79.651
-0.683825
26.377
39.86
53.133
81.171
24.5572
9.69503
205.037
540.511
-10.5848
-20.9989
7.58177
-3.17758
-53.3458
7.23553
210.607
22.8415
-14.9733
104.144
21.666
-36.9998
-24.5446
-38.2575
0.914481
22.3128
-54.7834
-1.94406
-37.0397
-15.2105
-8.73484
-14.1406
-65.8343
-49.7595
-35.9129
-48.0343
-15.4133
-15.1493
-13.7844
43.5477
392.213
8.98779
16.9484
-25.717
2.56365
21.1737
-37.0693
7.18772
20.4885
167.148
21.3256
38.3844
87.8229
47.7918
21.805
18.8807
60.4748
25.886
11.4388
25.9993
-6.64058
15.7561
-16.0863
26.8965
70.8303
37.5668
24.9334
51.6263
52.942
38.8531
33.2048
24.7155
7.51545
53.5442
12.5748
40.4066
324.695
11.0626
14.2164
8.60173
8.41075
26.061
27.6755
87.8631
32.1985
27.0888
-16.0263
221.771
388.448
87.2469
5.4654
-4.4141
7.94045
-1.34072
-1.15196
-6.00474
88.1629
452.34
-6.93733
-9.17134
-16.4546
-41.9163
-11.5201
0.611664
136.681
221.851
23.3919
65.3341
22.8289
36.5474
49.916
17.0067
39.86
54.9341
40.4868
-26.8493
49.4252
11.163
18.5672
33.5764
15.6521
70.8303
23.0593
4.75029
92.8557
39.8235
52.2131
8.20789
26.5896
-3.72894
214.714
62.404
-15.5362
45.5857
32.826
45.768
18.57
19.8195
17.4642
416.118
42.336
36.3363
55.5564
28.1494
96.6286
39.1736
49.8312
70.2549
35.4313
-7.93176
52.4039
11.686
174.627
32.711
16.6246
-17.9003
7.1906
74.5419
30.0879
-7.3764
71.4856
36.9885
5.21852
39.1405
15.547
66.6112
-7.91334
65.3449
18.3626
23.8181
51.7358
-21.8603
9.62054
41.8908
44.6522
42.9773
41.5852
58.8069
46.3401
223.917
59.7119
15.3326
12.4346
37.986
54.9341
42.3609
182.484
116.111
97.278
22.332
-6.8367
98.9413
31.9446
66.1629
-0.871904
25.3893
77.3049
40.067
-17.3688
36.9529
16.8858
16.0629
3.20442
124.344
141.163
2.84096
2.66453
16.696
24.8444
4.84607
14.2239
21.5292
44.8016
-0.435497
37.4113
159.737
33.5152
101.539
4.38362
12.0963
7.2543
9.27362
-9.61592
39.8717
32.899
-4.5653
33.5764
19.9488
7.94045
0.533351
36.3294
3.36559
-7.41446
51.2894
13.6774
183.857
-24.6714
49.913
20.3391
7.1709
11.1182
22.8446
28.8219
-13.63
7.83633
52.9785
45.6367
6.7536
49.777
6.10369
16.6848
38.5868
8.41075
63.5423
39.2854
30.3244
21.4666
63.4763
83.2992
31.5535
37.0606
22.5916
18.8605
50.8709
38.8625
15.547
14.1373
-6.97631
2.56365
28.6699
17.2589
-3.54914
4.16012
-32.1677
-26.9238
18.465
176.774
21.4256
-17.4479
-2.1002
-5.19671
-3.7821
25.0417
18.1437
25.3031
11.3845
8.00092
66.2514
118.652
166.049
-0.0813484
54.1744
-0.156759
19.4002
29.6009
1.95957
21.1853
29.1375
24.1021
13.8301
16.3382
35.9599
55.4182
21.9451
38.1366
26.845
51.651
19.2222
219.084
29.2089
27.3424
25.2773
61.7742
26.0189
0.33933
24.9984
72.8466
-4.0538
39.8717
6.66208
7.33947
3.08217
-8.92615
-23.8295
60.5246
16.0114
33.4857
57.718
59.4254
49.8617
48.2007
28.7395
45.2278
46.576
38.093
51.4106
33.1519
20.3886
-14.567
-7.53023
75.6415
10.6474
125.566
16.0696
38.923
14.7146
37.1304
33.9276
4.07283
40.9919
34.5889
141.319
28.8913
64.7408
14.626
-9.3052
24.4523
29.5162
-9.59574
-14.5577
50.0154
37.1041
28.5043
76.555
36.5742
47.6421
24.1922
14.1973
32.4568
36.7138
32.5882
103.345
-12.637
-7.67804
8.60173
1897.47
54.1719
37.0458
48.6557
1.37867
113.163
48.128
-15.2941
-13.2036
-51.7788
7.39955
11.8758
-3.99372
63.2975
-9.26749
16.9865
12.0246
4.0192
3.25528
18.337
36.1617
12.2632
-11.4918
-19.1188
-30.5298
38.6173
-2.39912
-27.4825
-1.62386
4.40949
10.919
54.2217
67.8222
21.9772
-2.84507
16.6084
-33.3931
-14.0523
-17.5504
-12.9784
-18.236
8.15539
13.7046
293.486
-43.7159
-3.04868
-39.4367
1.70059
31.7024
-11.6286
-8.31909
17.3481
-24.5446
-38.2575
-13.8871
21.5292
68.905
-23.511
48.4838
-14.1522
-5.92786
-48.0343
-43.5243
5.72504
-29.8652
10.1506
11.5155
-2.36692
-28.5147
-20.0602
122.833
67.0493
-20.9928
-39.9001
6.03418
-32.1677
127.161
28.9218
12.5372
27.8849
15.418
16.8326
332.389
-26.8339
14.9957
78.964
16.0696
-1.36941
10.0295
4.33427
-19.4833
204.973
-3.82948
39.1819
16.7098
-8.71076
16.4824
-18.6552
30.5556
38.4835
29.1375
-5.88293
-14.2809
-37.9836
7.90486
59.3858
38.4375
397.435
25.8597
-5.22888
9.40019
40.1218
258.763
23.0864
78.786
53.2029
44.312
5.66057
61.7414
73.687
75.0911
16.5321
56.7137
-16.1262
25.7118
53.8898
66.1883
57.6469
89.5657
25.705
60.4107
-11.4023
94.2424
33.9505
23.258
30.4282
-27.3437
11.5775
-49.4175
-6.01636
13.6498
-53.0665
32.4407
-5.72096
5.7068
46.0288
44.7958
91.0531
-27.0055
6.53668
3.57216
-43.539
14.9225
11.686
12.9005
0.33933
0.635492
-45.2196
-27.2707
-26.5426
-18.0492
27.6902
9.47318
-6.71603
-5.35113
125.07
250.721
-48.1712
-20.0948
158.111
521.549
79.1031
27.5859
-12.49
-14.7423
276.149
31.7329
32.57
29.4735
42.1325
18.4825
15.3326
52.9553
11.0626
8.5942
253.913
52.2979
40.794
31.3637
40.0744
89.3575
-9.67187
-16.9633
37.2357
52.9901
-12.0616
43.5477
186.066
-3.96306
-20.0602
353.343
-56.6391
-13.3659
-20.9928
-30.5298
-0.738045
-9.67887
16.1798
5.34652
53.7667
3.522
-6.13375
-4.00631
-1.534
19.6809
50.7398
28.6156
49.3119
-26.8493
51.2992
18.6593
22.3153
26.0802
-10.5848
14.6084
45.0631
36.1778
-38.3532
36.6337
62.3123
25.9762
0.711626
-21.117
-4.27657
11.5971
-22.4696
2.94439
-9.91404
-8.71502
0.608076
-15.8997
45.768
18.57
49.3234
35.6825
51.7063
17.5956
131.223
1.77131
-5.23674
31.9876
50.2653
-23.4382
-1.38236
-3.00775
-0.52512
23.9048
9.9663
10.4216
9.85183
-13.3002
27.3349
-17.0426
-32.2946
31.7891
15.4342
37.2633
20.9541
-16.2311
-14.1406
132.817
-21.6485
-19.9233
8.94956
-33.6133
-16.0864
247.648
16.3737
-39.7591
5.40727
-29.4306
-43.9587
-30.4021
14.7451
-17.2447
-15.5372
12.3804
95.0523
-38.7269
5.8724
49.3871
-32.1845
22.3626
17.2224
66.3032
46.5935
5.02523
-5.61904
-27.8578
42.3065
12.6861
16.5887
148.376
31.6215
-4.76651
46.6782
48.569
26.3224
69.911
29.1132
106.561
29.4828
35.0788
39.7081
35.6264
36.1671
20.071
24.0811
29.6561
9.40019
48.5791
1.53467
38.4936
-7.9518
-34.852
-3.58723
11.4128
83.22
-10.7429
40.2224
-2.36946
13.8375
-8.09397
7.19472
13.0333
-14.2975
-23.5225
9.06467
-18.0492
20.194
-37.3615
47.6319
34.0043
38.8625
22.2739
141.574
10.8273
24.1154
-9.74843
-3.11964
-22.2386
0.661356
39.03
11.1182
2.22984
-19.9038
7.23808
-52.1338
17.8068
15.1326
26.7416
19.3998
6.20833
107.953
18.1283
281.029
-15.1493
21.2743
5.23803
-33.6477
4.77461
37.9495
20.1125
20.0863
140.574
79.7811
23.0486
8.82662
23.4557
165.708
7.32565
0.59764
23.2178
-11.206
3.64538
34.3317
0.128457
-22.8233
29.1622
34.2147
-22.6706
-12.013
-18.9166
-19.1762
28.041
14.7745
-12.7791
4.38362
-6.64438
-33.9752
-16.0263
-5.92786
8.94956
-16.7638
-29.8652
-13.6113
5.21852
31.6442
23.0433
-21.47
-4.16521
7.24881
-13.4966
31.3144
4.88415
3.22308
-19.9862
24.0375
474.013
43.4593
62.5551
1.61588
4.68832
18.0568
17.3713
13.7776
38.0675
19.8721
199.913
206.847
7.41492
27.9542
40.015
-9.28483
17.4371
-10.2422
27.2634
55.9613
-4.91057
-0.502242
2.22674
-24.3437
-15.7963
216.077
-17.4103
-5.01412
-1.0836
26.0663
27.3158
0.481496
-47.0334
21.7202
4.66261
-2.05004
-13.554
3.67813
-7.05463
155.329
8.13176
-14.1406
-11.4864
13.9588
1.5684
40.8087
-11.1245
17.6468
-20.3437
-11.7372
490.602
4.30262
19.7595
-21.0318
9.12288
3.37004
53.8032
25.4989
12.5934
-31.2306
7.74647
-1.21271
52.1485
50.4736
20.9705
-2.38562
23.3919
95.3192
75.3027
53.6641
37.6214
21.2739
11.8305
3.00547
-34.3455
10.0698
-48.8071
-18.8974
-23.7033
-9.28483
32.4297
-19.6126
9.83849
-4.00886
32.5708
-6.12444
8.8419
32.2118
6.69252
-21.1584
182.392
36.6585
39.8369
-9.55211
-2.65019
-10.1389
54.1719
-6.05769
89.8852
-13.3365
43.739
-1.02218
-2.90781
3.44247
-23.6714
18.3199
18.8435
-33.6133
49.506
2.14513
20.1219
18.5257
6.17669
5.20512
164.67
65.2142
-19.2657
-16.6164
11.1182
-20.259
-6.78536
-19.2522
-0.971003
20.3565
25.3031
5.76226
11.7491
6.88393
38.1808
56.0485
16.7098
60.6297
-13.5026
16.9521
-1.30352
-38.3532
62.3123
61.5835
191.866
-21.117
-0.528435
386.41
-20.5955
14.1888
-3.18831
-22.7705
3.41918
15.0224
50.4532
61.9584
-6.07773
-23.6076
7.47371
34.2347
62.7112
35.1119
8.77263
48.4242
-28.1961
173.109
-11.3411
0.63137
-2.11965
43.6198
95.6972
0.780235
-16.5955
10.7515
-37.885
-2.08899
-31.3046
-2.12152
35.2292
-2.41878
21.7507
8.84528
-10.9942
10.0317
-5.94757
7.37007
-7.14049
-10.5335
5.11065
12.1475
357.688
-12.7784
27.1771
-17.5504
-0.742664
35.4338
1.71731
-3.08856
76.4525
45.0631
41.8
-2.74597
21.0829
9.1096
38.827
15.3452
13.1377
9.93016
12.5748
-44.4961
-18.9224
-13.8946
2.97953
-36.5668
-30.161
-15.428
1.80407
-3.3065
16.6486
-16.5273
24.9984
-16.0147
16.6246
88.9214
-48.0343
11.3472
21.395
-14.7215
14.4997
-3.96306
-5.06771
154.692
-69.7575
68.7957
14.2545
-13.6435
-57.8458
12.7931
53.2847
31.2779
82.2328
200.267
19.0807
47.7918
79.901
-31.7191
40.7971
181.507
59.5146
25.1181
18.9016
5.59965
23.2499
-1.37253
12.1114
18.2453
11.9634
-4.34583
-8.73484
-23.511
12.0847
260.19
8.18771
16.4458
7.59911
26.3568
-3.47706
-56.6257
-9.58526
-18.1862
44.5605
-3.99559
46.4736
5.07748
-2.39912
-10.6159
13.3687
350.125
54.2217
6.98472
-6.5932
42.8453
8.43646
-17.5504
28.6156
0.659129
6.7536
8.758
21.3142
5.54085
-5.77896
8.98617
-18.6552
-16.296
-10.2422
23.5153
7.96442
9.1096
-24.8651
76.3083
-3.39545
140.574
4.81845
8.05609
-41.7732
11.8997
-33.1251
4.79937
-42.622
-17.6427
-10.1389
-15.9521
-9.80583
-20.6847
41.9485
18.143
45.6131
23.3407
35.3653
64.5586
46.546
-10.5529
16.9694
247.497
32.1302
-15.3962
23.0433
14.1373
-2.29114
59.7227
61.4661
59.2321
18.2156
32.4876
15.2427
26.8983
123.562
52.8296
120.651
145.206
37.2231
39.6954
-0.933874
16.1828
14.5602
25.959
29.6342
-22.1641
6.47788
27.0005
13.8987
-24.6403
19.7632
42.737
3.81326
20.1459
-2.09947
4.18292
31.3307
82.8116
13.2327
252.543
13.2794
129.479
29.9625
46.6757
48.2902
39.2854
36.0489
72.8706
9.70966
45.8295
14.7506
-2.90781
26.3398
27.445
-1.34072
3.36559
-1.79226
161.69
-3.05855
25.6922
61.1061
432.384
24.9914
47.513
1.74787
26.5927
2.58497
21.9772
47.7547
322.081
41.5695
61.1604
26.377
129.815
71.8736
98.0376
25.4943
100.587
71.914
5.54085
42.9468
38.1409
55.8378
35.6928
28.6815
61.9336
44.5087
40.0317
27.8856
249.686
51.8895
36.5635
31.9924
29.6079
6.01552
329.507
19.7919
-22.0073
-23.2574
334.498
5.44622
-2.30956
296.032
-22.0472
33.5152
-9.031
-27.4755
19.5925
-17.1086
192.723
5.20143
-16.7467
-2.9679
-11.7372
1.65914
90.5097
-28.9662
-66.0094
3.37004
31.3144
18.0026
-55.5935
-25.9867
22.3626
163.4
-14.2816
-6.13375
107.162
3.06431
36.1934
-4.4908
12.5061
11.9438
-1.95541
112.27
84.9925
-6.00636
-1.78856
-5.05165
4.75029
40.3819
7.02739
22.2634
17.2752
16.4111
-34.852
22.6497
9.34778
48.2303
36.3263
136.209
9.06879
-0.0851504
-6.8012
5.52548
-33.1018
-22.7344
322.856
11.0876
36.0514
274.336
14.61
-41.6465
5.37475
22.1107
12.5737
-0.738045
-31.6089
56.8833
24.0375
44.8514
178.939
129.052
32.1992
-19.4245
2.01413
-1.36941
-29.3259
24.6876
31.6215
12.1001
68.2299
4.52841
35.3298
83.0118
10.3929
14.626
166.881
102.605
47.528
14.7671
17.3014
9.77893
12.5341
-10.2882
20.748
29.6079
40.9005
54.3778
52.3273
33.875
55.8826
30.0603
-54.3095
71.6
39.9539
43.232
45.4591
16.6848
44.018
1.43857
65.5223
-1.43243
367.099
-25.6014
0.851883
-28.353
-17.1723
-25.5455
37.0606
3.85098
0.780235
-15.3962
3.5332
-19.5959
7.07919
9.12288
38.9773
-2.41878
-6.14725
-1.24558
-37.2311
19.402
222.888
0.7109
30.3251
19.6809
29.3012
143.48
-8.88883
67.2846
-19.5168
62.9496
643.719
41.0535
-17.3021
0.33933
-14.1406
-7.73823
-2.90781
-7.80193
-6.80482
-11.1416
-54.2281
-25.4567
-16.5955
12.6256
42.6998
27.8961
212.324
-30.8403
-17.2837
-2.12152
5.2441
-8.04098
-11.9824
-21.1398
-14.364
13.7301
-6.68543
1.29281
-3.97427
4.17362
1.8401
17.5454
29.9882
17.1198
2.95116
15.4972
19.3998
53.6053
20.0024
36.3067
140.474
67.2929
48.569
10.0299
1.4899
5.7077
28.6815
6.62436
34.7597
47.3198
63.4575
41.9411
201.897
66.9379
53.5251
69.8219
24.5313
41.2069
4.50919
75.8297
14.4971
14.7745
73.4279
0.635492
19.5925
-24.6048
-10.4041
9.06467
343.646
80.6877
-31.7393
52.7449
-13.6113
-24.7665
1.65914
-38.8009
-19.5959
-43.5206
-32.2372
16.1285
-41.7545
-51.8454
-6.30903
239.605
-6.8846
36.4181
8.78907
49.6288
16.1828
41.3695
536.488
182.371
6.88393
33.6518
33.5597
72.9318
26.8965
48.3416
54.4334
371.636
70.3669
30.4532
39.0947
39.7081
7.51545
19.811
56.7818
966.474
330.444
32.826
59.7995
23.5676
75.0379
-12.637
9.18856
6.72014
40.4608
59.0105
33.5572
71.1445
-14.5509
121.596
112.783
15.628
73.9405
153.431
64.5586
-4.99083
-18.9862
56.7382
-4.58232
3.868
19.5209
136.141
13.5626
-10.5223
-2.25661
-9.28853
-8.85037
-19.9251
-1.31513
4.14045
120.139
-10.8324
-10.0572
-15.2682
43.7152
25.1737
38.7741
-26.4631
-13.1524
-1.19521
16.8698
4.00134
192.206
36.0888
46.6699
-4.52426
27.3424
12.1589
71.0385
1.43857
22.4188
181.566
8.77263
0.695068
26.1402
19.372
26.7532
17.9235
-2.03086
37.7524
16.3737
31.4554
86.7615
10.3892
-31.3392
11.934
17.4255
20.8137
11.6564
18.0538
-2.14974
19.5515
78.1295
35.3811
39.7809
8.17512
72.4916
39.3585
-1.62086
-12.0414
22.0564
18.4628
37.1304
37.6757
35.3697
103.929
92.6095
-38.6958
38.9712
-3.66263
56.7925
8.49843
37.0124
43.7798
16.6412
-29.5503
289.015
4.70435
16.9999
22.1116
6.01552
18.4589
29.6561
30.0149
0.766422
61.5048
214.656
170.709
20.4067
64.7695
-5.80397
-28.8871
-13.8871
371.98
389.37
-6.1176
10.6467
35.3057
13.9703
-22.7308
-25.3966
-1.603
27.6181
-30.3887
27.7284
-1.79226
575.858
-4.93262
0.392319
20.8137
-11.5529
24.6131
53.1352
3.42276
22.3626
39.7112
13.4585
55.2881
19.9309
54.8526
144.962
73.6747
32.9905
190.542
3.66678
31.7024
10.0299
16.9521
73.6591
-10.2422
70.3669
67.9345
-4.25037
55.6936
34.0859
42.2998
28.6708
40.9477
-4.07709
24.3927
16.72
15.759
34.7455
26.3511
23.5943
21.5292
86.0311
29.5496
48.6557
24.8045
17.2059
41.8649
12.0963
18.4987
15.8328
-15.2381
49.242
343.994
-6.43936
181.628
81.7929
36.0514
-20.0814
64.4404
30.505
15.5515
41.6218
39.5544
3.22308
-48.0972
-24.1127
15.6539
24.0375
102.947
56.5778
8.20716
-5.88038
-12.7784
-4.68201
19.2453
13.7776
17.4527
-2.61673
21.8765
8.19571
28.0296
11.0876
214.303
29.6009
23.0593
-4.62004
6.64867
17.3348
-8.6587
65.0901
-0.528435
30.3377
-37.4621
1.07032
28.6708
0.655307
-3.14006
12.2113
20.4682
2.01587
-0.339393
23.5011
-1.7046
3.54015
-13.0801
46.0288
22.9703
-11.4262
42.3349
47.7661
27.6755
45.4192
50.9391
103.926
-7.73823
-8.67888
50.179
-1.77122
78.8306
195.683
60.2412
93.2105
22.0851
37.2664
43.658
-16.3466
2.433
2.26638
32.2711
-3.11964
-29.7349
-4.96084
-22.8142
19.0964
-36.7704
-26.7485
2.77713
247.119
-24.0228
-10.3042
-26.9207
0.14006
45.4822
-4.4908
-32.4715
13.8179
-41.3108
-13.2919
7.33951
2.53364
21.1676
2.8966
44.6111
3.81326
73.178
23.894
15.6688
-24.5883
-35.1725
5.73641
23.9073
-23.6076
45.1385
185.701
26.2144
36.3683
82.9604
285.725
-2.36946
-0.597703
11.1592
-46.1566
-24.4596
2.50544
-4.93075
-19.5578
314.686
31.1932
79.155
-10.5223
3.36559
24.4447
-1.35411
2.56365
64.8543
35.2987
-8.18309
37.2056
34.3449
40.6482
35.3811
-3.32265
-0.0339699
19.4195
-17.4636
-11.1043
17.3713
-38.6963
21.2009
-2.61673
-23.1011
4.44758
-16.9479
44.8041
-5.77896
-21.8292
31.0363
0.481496
36.7052
6.72766
79.6253
14.8166
623.629
39.2854
-3.3065
20.3967
-1.53474
6.25769
0.851883
-43.3455
-28.4167
-29.2936
40.8087
180.181
-19.2335
-0.214927
23.0433
-17.7218
-0.417074
-9.61778
-2.25216
-0.544714
-15.7306
-18.4905
-16.2052
-22.8142
-15.1187
15.3483
-1.16317
-12.2154
7.23808
-18.4006
29.0512
81.7751
90.0952
186.037
-3.089
15.5787
74.22
-43.7159
26.9364
22.4074
-8.71076
-4.1323
-11.1589
279.806
69.4299
35.1384
25.0392
7.27086
-23.9281
15.4011
8.78598
-2.79191
35.7405
54.9077
27.5673
68.5176
-3.26664
29.8033
-19.5168
-9.2019
86.1845
49.4868
53.3409
-9.86573
4.46715
-9.96803
37.3962
6.31727
-11.3411
4.3795
19.4321
9.47318
61.9641
23.269
74.4698
56.7765
23.5076
25.8199
89.5771
46.3069
227.898
38.8303
-17.1751
-11.9312
33.4575
32.4708
28.9218
17.2224
-19.9038
12.1475
24.1047
-7.1562
-18.6006
-25.5778
79.2969
19.8721
-34.3455
48.4881
-1.11051
2.65434
29.7076
21.1676
16.9808
12.6629
-1.71316
28.2794
28.0884
10.1314
-3.2466
12.1114
-13.6139
68.1854
-11.5459
-3.83328
-8.67526
-61.9409
-14.3612
10.9988
-33.6133
-29.2048
-20.3437
-22.9816
-56.6257
11.0295
-38.8009
-21.47
-0.247453
46.4736
35.0625
-4.48618
36.9563
45.6061
-35.3571
-3.08678
-9.6957
-0.126195
153.162
-15.9635
115.934
-1.534
29.0512
146.682
88.7402
163.63
10.5017
-0.612335
10.0698
1.79272
24.1894
9.21357
0.659569
22.1046
15.078
-0.871904
135.401
-2.1348
-3.03651
1.34563
13.4711
-0.822825
-20.7965
-13.8946
62.9496
38.3958
11.0684
-24.7984
-3.81813
-0.495399
3.15043
39.2702
-5.71891
-6.86489
21.131
38.5212
27.9542
-2.54003
51.044
-14.4592
17.5887
23.9803
7.57807
13.6384
333.206
81.9142
10.5064
-4.27318
-46.2232
-37.2311
-40.5681
-19.066
37.3551
-16.5108
-11.5026
-3.40807
15.9327
1.19024
-5.11754
32.5183
23.0749
-21.3574
-54.9603
-1.17462
33.5597
-8.71076
102.689
7.58177
11.8149
4.75029
-22.0206
6.67344
38.8999
-10.4891
-9.20942
18.9091
-3.77068
221.901
0.501536
28.978
21.3337
198.99
84.9685
150.777
16.6246
92.6696
31.5535
71.906
268.111
101.98
48.9968
25.7441
12.7148
33.5183
-16.3121
2.8929
-2.29114
16.6191
27.7329
70.4765
66.2537
40.9041
57.9699
56.5778
-4.9113
48.2142
40.9713
22.8289
509.062
75.1027
51.7312
53.7356
55.0474
15.8482
51.3801
-33.915
-10.1389
-44.0631
28.8721
0.501536
25.2299
57.878
-5.28287
122.45
10.2222
-26.4789
-32.8929
-9.67599
-42.4121
64.2345
17.9065
-23.306
84.8663
19.4628
29.6025
1.95587
19.2606
-16.177
30.184
105.36
-19.0492
38.6686
12.8428
15.8034
35.026
82.8844
39.3214
11.9232
147.454
59.9733
15.2457
2.95116
89.5228
27.8331
27.7601
30.1794
5.9469
48.4881
152.655
50.4263
-7.65302
34.3928
111.621
4.22963
29.8033
14.2164
59.0105
46.6757
23.9274
444.084
34.1748
41.0114
11.5837
373.575
57.0739
10.2106
25.9313
25.0543
57.6753
284.403
2.62932
41.2069
28.5526
48.5077
-27.2591
67.2244
-6.65595
12.8128
-31.1677
22.068
16.9694
-29.2048
14.4997
-32.2628
5.40727
11.7989
-28.9662
-34.1503
66.2819
23.0477
21.007
110.769
32.2711
14.684
-6.30903
33.4575
30.5967
41.6549
37.4474
12.5215
74.9658
43.3567
77.9138
38.923
37.2034
74.6117
23.7505
6.32165
31.7778
-9.52709
-16.207
22.1046
25.8704
-26.1718
37.5708
27.6421
10.0466
-0.225407
-5.18741
-18.388
30.6404
68.4333
-10.4539
42.9329
-2.6693
34.3308
34.8397
257.476
10.5788
764.657
24.2601
47.4501
22.6173
-7.83077
34.2249
-53.6075
-28.6361
23.0848
14.5434
-5.70662
38.9659
-56.754
30.4257
-27.5734
-31.08
39.9878
-20.7825
-49.8325
11.644
25.5451
-11.6386
-41.3282
7.58087
-32.4136
-9.89311
25.9185
15.708
290.399
-27.1486
-12.1761
12.5635
-33.0657
17.6644
-10.3908
-4.93431
24.3079
22.0589
20.2059
50.2585
11.8735
14.9221
-6.00147
38.2663
11.5813
11.3549
188.825
-3.82693
41.9676
-19.7674
-12.6121
22.7217
11.5786
-16.6818
-12.9176
13.6301
-3.28401
-8.05787
-36.6546
258.955
91.0503
-11.7113
216.965
-20.7169
-0.596888
4.68562
0.425248
41.6801
-17.547
-12.9139
-34.7651
-23.2676
-1.50295
51.852
26.3457
59.6876
35.8941
-29.8854
15.5721
281.346
4.59143
8.34203
-15.4337
-3.74639
231.793
-34.39
25.5752
279.964
44.1054
-18.1706
-14.1106
-24.299
-1.85889
23.9287
31.9733
-16.1113
0.168429
3.72558
232.208
40.794
28.5526
74.7446
39.6947
4.38362
13.9703
29.6794
-12.427
55.8012
76.9566
34.5134
30.2561
10.7515
26.7914
120.959
27.6939
14.6144
55.6773
70.4765
185.007
47.4801
22.739
43.7152
34.544
40.6482
21.0402
39.3214
13.7973
-24.9598
47.7918
83.6491
232.524
103.578
58.7552
32.9905
28.8104
13.0371
52.3004
13.778
31.475
89.1323
28.5925
16.6848
34.8311
16.098
23.4033
41.0535
162.608
116.122
34.1748
67.2484
7.8356
68.1019
-24.6048
-4.78188
14.6869
26.9284
13.2213
-1.7542
38.2616
-12.5851
13.8406
5.23966
-28.0292
4.26809
7.24881
-22.8669
-10.1084
-33.1047
-35.3571
-23.7015
-20.9401
-28.2372
0.355773
-10.5335
224.376
21.5178
-20.8729
-25.8969
-6.55607
1.19024
-29.845
-25.7323
2.5332
156.134
57.8585
0.855685
15.7561
17.6469
16.5891
86.7599
21.6373
22.1223
7.56139
41.3189
29.5162
-9.63106
-4.91057
-39.8576
-13.6469
75.3153
-6.42594
94.2631
-38.025
2.52937
17.4747
12.2113
0.790462
27.9404
51.6786
24.9605
67.5416
-6.38977
14.327
-18.7023
-22.5915
38.0798
-61.3627
-11.4262
-28.8871
-17.6352
10.2848
-9.5463
-32.2946
5.5522
-38.9138
50.3818
-1.23857
0.851883
-15.2345
-16.0263
113.135
20.194
5.72504
-31.7393
-4.84196
6.8303
54.7921
-21.9554
6.3443
10.8619
-18.6589
-16.3466
23.0477
71.4135
-5.21022
1.56552
-0.686828
172.138
65.9481
10.0812
55.7104
29.0141
27.8528
26.577
10.3105
18.0568
-7.3562
51.1044
41.8156
33.5597
43.7631
7.1121
64.2888
-4.62004
66.6188
6.33382
-19.2429
29.4566
39.7081
-1.85488
62.9145
0.559826
35.0635
28.7663
15.6006
45.768
31.6885
40.4342
41.8271
56.2972
23.5953
96.7859
-11.206
20.2762
50.714
-11.6999
-23.6076
-42.9426
13.2869
73.8496
216.019
72.0816
-28.6064
55.0669
48.128
39.0538
11.1592
41.9245
-16.9633
163.675
69.0949
48.305
-59.8503
-23.5826
9.6414
-19.2335
-21.0184
-13.3334
29.1298
-7.74372
145.439
-11.7694
-21.8603
-7.24606
25.0242
41.8411
23.2996
31.2779
-7.7224
137.147
-21.5486
1.07709
37.2034
7.14537
45.172
-7.17157
54.1103
-12.2628
115.082
9.09287
45.5305
-8.34779
-0.366486
24.4523
31.3902
36.2836
-9.59574
24.7976
21.9604
56.5747
-1.85488
178.596
6.95255
4.40344
-5.01412
19.5311
-17.0372
2.9529
15.5902
-24.2876
-30.7526
23.6973
-16.8282
-31.9619
9.9688
176.291
18.4062
-17.8161
49.2174
-59.2297
6.97114
33.284
-20.6992
36.6585
-38.8739
-17.0484
13.2794
-14.8241
32.6202
58.5976
38.3484
12.6231
36.3263
16.2689
37.3962
-5.71891
23.1202
10.9988
16.4458
-18.6378
-29.8652
17.6468
28.3821
5.12935
115.977
0.55449
-2.7293
-41.6465
9.12288
82.0808
78.1661
19.8767
-23.0138
-27.4825
2.53542
-16.9928
-7.14049
212.48
1.36252
-24.0228
-3.60807
6.12685
150.584
-30.5974
25.9993
-12.2628
41.7823
6.64473
-1.80894
18.2718
21.291
7.27086
-12.6837
228.052
-17.7844
131.318
27.7338
17.2599
357.977
42.957
28.2528
447.562
37.5955
37.0258
5.44042
-27.0131
-10.1389
109.61
1.69809
-15.428
-24.4329
-57.6544
30.7041
25.6392
-11.5459
-0.0851504
-14.2975
6.25357
-20.8603
24.8791
34.7731
-12.0616
59.8133
40.5635
47.2958
-1.34072
36.3294
-2.25661
-18.6589
-8.85037
34.4228
-7.10395
7.90825
1016.37
-7.82163
-39.4816
22.9143
1.8401
41.9083
165.969
54.8294
-28.2928
8.5942
25.2773
39.1794
61.7742
22.9304
48.5077
37.8207
53.1093
12.0963
39.1134
4.58845
89.6495
47.5431
95.1566
13.2213
63.8381
64.1624
236.666
0.722106
-0.382543
6.64104
38.9773
5.09715
-42.475
0.661356
3.42276
16.7404
30.3408
32.57
18.2291
-8.46727
10.9862
-35.2672
53.414
51.79
17.0067
17.3713
43.7626
-17.6093
73.788
-0.173476
4.4077
218.443
7.97776
-47.0334
55.4459
-17.6352
-4.70772
-0.175974
-7.93176
26.1669
-16.425
-21.6369
-33.9752
-0.305663
-16.1751
-6.04297
78.8136
138.801
-17.9604
7.09258
22.2739
-16.3121
-6.03927
3.50068
21.9441
-0.52505
-4.99371
13.3687
-21.8274
33.4078
11.1182
24.7186
154.384
-11.7559
21.5178
80.3267
82.799
-11.9282
-5.11754
-1.21494
28.6971
19.8721
-11.8567
41.9289
155.466
3.57466
9.21357
-4.96263
-1.78856
23.0593
38.4835
32.8856
39.8235
25.9762
36.3189
-0.502242
14.1697
2.35556
18.5589
23.5867
12.3499
-0.175974
-24.7984
16.7966
-14.5509
19.3762
32.711
-18.9826
21.455
-2.17973
11.9358
50.179
-41.1096
-25.9659
23.87
-24.7665
12.9035
-25.6824
1.01884
52.2264
3.37004
3.20342
-4.48618
95.0523
103.702
18.4153
11.1182
19.0964
-33.0223
-34.2447
33.475
-22.1487
21.5549
-8.18009
30.1251
32.4453
29.2424
-2.4864
15.692
50.4263
12.9617
-21.8292
2.35556
-51.3759
12.3499
6.53668
112.268
20.5447
20.9541
19.3762
-23.511
12.8765
12.0847
-0.305663
-16.1751
46.4309
11.3643
21.395
-3.96306
-6.94177
-13.9737
3.33106
-2.12152
334.72
-24.8879
21.2432
-39.1052
0.661356
50.4736
-4.9113
-2.84507
25.9787
25.3031
29.3012
5.76226
0.659129
39.9415
21.7461
23.7505
41.1481
18.5839
36.2668
15.078
25.3893
24.1021
8.20789
-2.37631
42.5751
42.2807
-48.9075
428.393
-4.70772
20.4388
-32.2946
74.8926
0.441634
56.004
-10.3925
-32.1011
0.840318
5.31653
37.0606
-14.8727
6.40243
-12.8474
-26.7298
-22.8925
-7.71119
26.7914
-27.0922
-37.8984
-13.4966
29.247
1.34902
5.8724
-3.08678
33.4078
0.355773
11.9553
10.7328
4.6512
35.3491
64.6584
23.679
-7.3562
15.4972
36.2664
32.4453
29.3727
-1.95541
24.2061
-10.5848
67.0822
34.2147
14.8108
-0.776127
1.10546
2.78855
-7.67224
-9.80583
30.4267
33.5152
15.3319
-21.8533
0.851883
20.3728
-16.0263
-20.9204
-33.0417
52.0531
9.47318
-24.243
-4.84196
-9.09926
44.4847
22.0851
35.3923
-0.855229
3.33106
18.4932
31.481
19.8767
-18.1122
36.2686
-2.19943
58.4518
11.9553
17.7697
39.0972
38.4215
33.8732
180.415
6.28133
69.9266
31.1165
40.0548
37.4
48.5522
140.398
-3.08856
23.9787
-5.5367
43.6741
51.6263
39.0947
249.962
27.5826
52.8265
29.1813
64.2781
-9.91404
-31.2038
32.9104
17.3481
-26.4187
12.1589
20.4388
-0.435497
18.6707
13.5601
35.3892
2.50956
-8.51845
-11.4864
-27.2707
3.44247
4.43958
25.8162
-1.77122
-17.9604
7.76733
-9.86318
7.09258
1064.25
-5.06771
-4.16521
134.685
16.4885
63.1735
29.247
3.22308
0.62849
0.250205
3.42276
26.5927
13.8294
10.7328
-12.2154
37.2231
-9.03027
30.9252
-2.55789
-3.60807
139.186
15.6517
2.4602
-15.7352
-12.637
-28.2928
1.09794
86.0311
99.2555
80.3668
-18.1052
2.72595
-41.4714
-2.90781
16.5609
21.3062
198.754
13.2383
27.0172
11.5155
12.6256
-11.6481
9.1554
12.2632
-0.417074
18.4932
38.9773
5.07748
8.63229
-6.14725
-25.6084
3.99834
17.528
-0.325369
-1.51829
6.98472
42.1696
-20.4747
-12.6138
2.5332
6.20833
104.774
123.532
201.185
42.7194
11.3299
105.95
72.241
30.4532
24.1021
-6.78464
458.644
93.1749
27.2882
21.0962
1.69229
315.941
29.2165
19.6551
12.683
7.9379
247.716
10.0058
21.4666
42.8616
39.0497
55.8012
15.0954
-16.7467
8.2765
36.9885
-28.5147
31.6442
6.64104
18.4932
22.1107
21.9441
40.4914
51.2283
7.74647
45.6389
82.1335
24.2367
264.599
32.57
164.406
23.3919
22.2306
-5.28214
34.9234
-11.1043
62.3488
43.7626
64.7695
24.8444
-28.2928
128.534
15.907
37.3053
6.06383
42.8855
4.08746
17.7185
-15.2345
4.58845
-13.4241
122.506
35.1865
82.5618
43.8838
67.7374
96.9586
235.917
135.487
-21.0318
-11.4918
12.7404
16.1285
-1.24558
-18.4905
0.661356
22.1634
2.22984
5.11065
-6.5932
31.6009
-10.9043
17.0067
109.2
21.2739
30.5712
-0.612335
28.8104
16.0438
-7.67804
6.53668
78.5348
-13.554
22.4188
-8.9287
48.5077
43.739
-2.89625
14.7506
6.46252
-4.0538
12.6977
-14.8897
-33.6133
12.0246
95.8484
-11.6481
-9.58526
-23.344
7.24881
-11.6225
8.82562
-15.7306
-32.3842
-29.3566
-44.7274
-19.066
-22.615
27.5297
20.3886
46.9659
40.7739
8.25152
17.0275
0.168429
58.0735
-12.3574
-1.94406
-33.2916
-3.4088
-23.7274
-27.2591
-26.4789
-16.1751
45.4939
16.0324
38.5382
20.4579
26.6811
91.4467
30.544
234.457
8.6835
20.3391
43.7152
4.55897
106.241
63.4921
13.5439
11.2104
11.9232
14.3956
35.6104
18.9939
-8.29324
149.493
55.9441
65.2414
-11.05
341.405
58.8763
-7.77373
21.1676
-13.97
18.3742
45.0427
86.2965
8.90145
4.42443
-17.092
-20.1799
7.90486
31.2748
220.222
57.2923
81.1447
14.4488
40.0107
38.0894
62.8111
56.0514
68.5452
56.8196
76.912
32.9656
144.095
45.0918
33.2777
-6.74101
226.923
298.145
20.5922
23.2499
6.12373
15.8596
10.749
23.2078
6.89856
10.9429
13.0333
-5.86416
-36.641
-15.2982
133.75
-6.04297
16.0324
-32.6763
50.443
-4.4141
37.9255
-14.4592
30.7072
22.1063
7.69525
41.6414
15.621
11.4946
23.1502
-15.3179
-9.49653
4.1039
-14.2816
12.1475
16.6084
-52.1338
190.221
6.81244
15.4972
-3.089
-6.91013
-16.5419
57.8585
64.5739
47.6152
-17.1441
28.6639
29.1335
7.12978
5.68733
103.163
-7.9518
47.0201
44.955
56.983
-1.37253
40.2224
7.00087
26.9559
18.143
4.38362
-14.1406
10.2106
-20.9204
-6.80482
35.1865
-41.1096
-8.5901
4.0192
63.2254
-19.1443
22.2739
2.42856
-5.86965
35.2292
-34.2779
-15.7306
42.5785
-18.1122
-2.56089
29.7094
166.566
-20.1892
69.6805
81.525
31.1753
16.5887
57.7452
-1.6797
-31.5344
61.6066
10.226
62.6077
34.5135
40.3779
13.6
170.358
-0.959585
1.43857
29.9151
60.4118
76.6187
26.8724
-5.86416
15.8328
-13.4241
4.43958
9.4902
27.0172
20.8858
29.4922
-26.6406
-9.58526
8.05075
-6.47743
-0.417074
25.8588
366.772
310.357
-6.14725
-57.4676
-16.6164
-18.0793
52.8296
4.45903
16.355
2.77713
20.3565
21.5549
-17.5504
-18.6006
0.504655
2.5332
13.7046
6.32165
-3.92161
-5.77896
-3.08856
1.4899
5.7077
-28.9829
38.5078
30.4532
18.4799
83.8307
20.0863
30.3377
23.0486
-30.5288
-12.4632
45.9445
-7.66688
21.2124
41.3047
6.7287
-2.53963
13.5039
33.8616
5.28769
-29.0604
19.2324
-27.3706
53.8898
18.2915
-28.1954
25.8475
41.6701
51.651
7.97776
37.2995
-10.1465
-10.1389
44.018
-7.67224
-21.0502
35.5373
-8.9287
31.6411
71.85
-2.89625
-15.2345
-23.5225
-0.305663
19.4321
48.305
-9.26749
1.99393
10.1506
65.8634
-13.6113
-15.3962
7.28134
-8.81584
-2.7293
-22.8669
-28.6557
-19.4787
-30.5101
-10.6159
20.2894
7.37007
9.7261
70.0513
-0.511549
21.666
107.927
2.78855
6.12373
2.7411
7.00087
32.5781
70.6168
-11.5459
22.4036
28.8061
32.4905
165.434
34.7731
11.0876
14.3266
-5.17802
36.1406
81.3069
-3.66633
23.1784
11.8033
22.8811
22.6878
4.93537
7.22059
26.8486
45.7884
-9.88188
0.903063
55.9638
-18.4006
10.3105
31.1753
40.0145
32.4453
-0.742664
1080.72
-0.173476
12.9617
-29.3255
361.311
-9.28483
11.8149
-21.4866
7.96442
20.354
11.956
-9.89877
290.833
-41.2103
-8.03997
-1.21876
26.845
-14.0256
-15.1631
469.595
31.9344
27.2882
-1.39257
37.3053
10.8089
29.9151
-7.05463
37.2633
7.8356
8.13176
-14.1406
87.8391
-21.7973
5.72504
0.119867
-17.9604
-24.0918
16.3737
-13.5221
46.6367
-29.4306
18.4932
10.8663
-6.16691
3.01009
107.45
197.438
-4.0735
-7.14049
8.20716
14.481
14.1697
-10.7629
145.995
-12.0205
74.194
-17.8262
-9.5463
37.4113
-38.9138
7.27825
-12.7791
-10.6089
-68.4886
-0.241965
-34.7669
16.4458
-7.3764
-29.2048
-9.09926
25.7441
2.42856
-15.8478
50.1827
16.4885
27.5663
-2.61211
-4.27318
-4.99371
-14.3312
18.4153
-18.8669
199.007
-14.2816
44.9436
40.0342
-13.7154
56.2251
28.3642
-2.67104
14.5602
9.09243
14.6416
0.194369
73.4133
20.5334
52.3004
37.3246
36.2668
52.0897
20.7002
45.5481
45.9797
38.5326
-6.39832
1.10546
15.907
33.5572
31.7891
-5.18056
29.767
5.96153
21.2502
-10.3925
5.38023
92.6696
-24.6685
-29.2936
26.3398
-5.50233
150.706
37.2664
75.5171
19.7595
25.9895
52.0958
33.1885
36.7433
18.2156
26.8654
10.9687
21.2264
133.87
8.78907
20.3886
140.521
-10.5655
9.71039
-30.6689
-29.4804
-25.5778
19.3268
-64.3306
-6.79681
-9.45168
-17.0234
17.5262
113.934
1.95957
4.31868
-27.1088
27.8503
208.733
-36.1095
3.2197
7.11906
19.134
18.4589
119.611
12.2113
42.0199
44.807
49.777
22.9703
34.8311
41.3979
84.3104
12.0055
4.24967
3.25273
45.6966
-18.4013
0.635492
-32.8813
114.076
4.58845
-17.1723
4.43958
59.5493
-9.26749
-46.7318
-27.3308
-3.47706
-15.4854
-36.0109
-17.2491
-35.5255
-8.85037
19.4302
26.7959
48.9247
58.508
-25.0497
42.8278
113.056
47.6625
48.1445
-22.7149
140.98
50.5658
19.4195
386.061
-3.49492
203.476
22.603
-6.07773
53.2291
11.4053
18.9091
24.3403
15.7536
19.2422
28.978
396.147
-34.3309
66.4442
16.6246
18.435
242.446
76.4159
200.628
30.1049
36.3875
13.3895
38.8625
-0.403682
61.6293
37.2339
14.6144
65.0476
23.6248
18.2156
22.739
243.303
128.729
20.3886
17.2921
33.6992
38.1602
22.8289
13.1216
-7.24306
-10.1673
27.6786
46.5737
97.1005
20.7289
15.474
185.351
14.2239
52.2979
68.905
41.1595
39.797
26.8724
13.9703
31.6172
36.4476
3.44247
21.3062
31.4384
-1.77122
35.7271
21.395
12.6256
275.084
35.3923
6.17669
-6.97631
8.18584
-21.9299
-31.4668
28.31
0.411983
5.31366
41.8411
23.2996
49.4366
10.7328
55.251
48.4675
22.8289
59.0362
81.7751
17.0067
15.4972
53.133
75.5488
16.2543
41.9289
14.9112
39.1819
28.7706
97.0673
39.4409
79.7129
62.8707
60.4383
69.0797
28.8226
128.808
48.1973
18.1563
14.0747
33.8474
-22.9443
-14.2373
-29.8242
22.6572
-1.89662
-23.6018
-12.6169
164.848
4.60001
1.6321
8.18771
44.5568
45.0804
-9.25046
60.7504
19.0117
123.196
46.6367
41.7839
17.8854
-6.03927
20.3673
40.8514
123.144
-2.61211
-9.89538
19.3692
2.12427
6.28355
24.0375
86.9179
23.8513
72.2658
47.3331
3.56636
29.2089
53.5793
-2.83365
127.261
27.6755
34.1748
31.6411
0.33933
36.2427
179.668
120.781
34.4246
53.9272
20.7176
-9.25046
52.7449
48.322
346.487
41.7839
8.5151
-7.91334
16.6191
31.481
47.9877
6.97121
-10.6159
234.508
14.7169
32.4708
176.973
-2.45533
-0.226133
28.5365
3.71416
45.6564
6.89929
69.3436
8.57336
42.6711
10.9665
25.886
88.2755
11.5691
457.035
25.1264
4.52841
7.2188
-1.3212
21.6373
-7.43114
166.881
27.6421
10.0466
18.5153
16.2822
20.748
-2.20302
18.7705
29.8385
30.7515
10.4216
-24.5446
-30.7537
25.1239
-23.8613
27.104
34.4522
-8.09397
-22.7903
-20.6999
113.075
-3.99372
72.6678
52.5767
15.1124
58.3671
25.8332
4.30262
57.2408
8.95326
24.1154
5.2441
27.5663
36.7433
46.3266
9.99882
22.739
4.40949
31.5338
44.8514
11.9553
29.4735
29.0141
29.7269
35.9473
17.8068
130.501
35.7473
45.4822
55.007
111.156
151.057
21.8765
70.0399
48.5522
27.9542
136.423
7.58177
45.5481
49.777
34.2147
2.97201
38.3958
-0.435497
74.8926
-1.43243
46.6336
51.4517
-20.8567
-7.80193
37.0606
165.021
-3.62827
180.691
37.7524
63.2254
64.2516
173.906
-18.2207
26.7959
118.458
15.1915
-7.08428
-30.2936
8.6835
32.4708
17.6774
6.915
1.64793
15.418
16.8326
156.825
11.4976
2.95116
-6.05458
46.5737
68.9895
9.5647
-29.6604
94.4669
25.1431
9.09287
28.6639
46.9659
33.2777
-17.9854
78.8717
255.634
26.7385
10.2374
-3.3065
-3.4088
-25.385
5.38023
-16.0263
-35.9129
-29.2936
-9.26749
-44.8577
17.6468
20.1219
8.05075
-25.2181
-13.5355
9.12288
-4.12623
-34.2779
27.5859
-38.7269
-35.3571
-23.7015
9.04496
16.0438
-5.1407
-3.92991
-15.7687
51.5143
5.44622
-26.6724
7.42627
393.996
-13.3365
22.8281
-31.2236
-29.1332
-3.9901
-27.2707
-9.67599
-12.427
20.194
-24.243
23.269
-22.2177
85.7142
-79.1145
-7.71119
11.7989
10.3892
40.8124
-26.4844
213.265
14.4478
25.4989
-26.762
17.4783
25.6557
14.7664
24.7883
-20.6487
41.9083
-6.21917
28.1142
2.12727
-19.5376
10.812
13.7046
12.3758
-24.9752
28.8104
44.1548
-8.88883
-4.52426
-6.3908
-23.4484
-21.0502
-27.6694
-3.96614
-14.357
27.0888
-40.3891
9.06467
447.481
-27.9911
15.7728
0.271068
1.38122
16.4629
15.547
-21.47
-32.2762
8.99223
-23.0335
5.09715
8.12475
30.2353
25.9116
29.8589
15.3483
0.7109
10.7328
30.8881
35.3491
-9.03027
25.3031
27.2882
29.2089
40.4608
5.44622
-15.428
26.1669
2.3157
9.15232
22.8281
6.25769
13.9703
7.2543
6.46252
1.5684
-1.18262
31.4384
-24.26
-14.2123
19.0117
20.211
7.28134
-43.9587
-19.1577
3.50068
175.784
3.01009
-8.02131
-4.99371
0.250205
68.1277
18.4153
5.496
-18.0298
211.258
133.962
14.7343
-9.03027
19.6809
8.68651
61.9842
-2.69689
4.22963
-9.55211
17.9645
51.5143
24.1869
3.31264
22.4188
-10.8028
-3.96614
-31.2236
2.71438
-9.7911
-46.7488
-25.4567
-20.3437
13.5626
-8.83698
-33.2132
-3.05855
-21.9299
43.4958
25.4989
10.7193
107.45
13.3687
24.0375
20.4885
51.3107
40.2585
52.2157
11.5845
55.2881
18.0568
281.25
81.171
64.8496
36.869
51.2992
97.3701
54.1744
44.8208
-6.47373
5.25571
0.0651289
58.1855
33.2643
19.417
18.5153
-33.2984
13.5271
124.978
-14.0363
68.9632
316.435
3.41918
18.7705
22.3422
34.4996
22.6306
25.8975
36.6195
5.79166
8.22532
23.54
23.9073
-14.2373
9.53124
45.146
0.761059
-26.6724
267.921
21.0564
74.7446
13.4578
39.9909
32.711
-18.9826
19.581
3.44247
381.889
15.0954
1.99393
28.8912
63.9893
10.8407
46.6367
44.1224
1.45699
24.1154
40.8514
76.292
32.9951
10.7193
-3.11964
20.8649
32.5205
31.5338
13.9293
10.6631
91.6031
18.7067
-0.258182
125.902
-12.0672
-40.4742
-14.8316
43.2719
-11.2669
-4.86114
-36.0428
-44.536
-0.218011
0.33933
-12.2666
-11.4864
-61.0039
-33.0417
50.179
46.9545
-29.8652
8.2765
22.7599
-59.4156
-12.0996
-49.1428
1.62661
-6.00029
42.5588
12.3804
-8.02131
-10.6159
-39.1052
77.4981
-4.0735
283.695
31.3476
-2.84507
288.348
8.43646
3.06431
187.547
-3.089
43.6897
-22.5701
55.0075
-9.75449
-26.1514
15.5631
-45.8495
26.7051
115.03
38.827
82.8116
34.8035
0.481496
-50.7816
-0.768604
-6.58178
14.9225
5.40419
264.583
47.4871
-19.7628
-20.8567
-40.3891
-11.5501
-37.7269
28.6273
12.2843
-7.65306
-23.1548
6.06638
-10.711
34.4553
-6.00474
-31.3392
45.6672
-29.5927
32.9951
-15.5176
17.4951
45.6389
44.6522
-0.126195
52.8296
21.3256
23.8513
29.0141
20.3565
56.562
55.2881
33.0494
35.7473
82.181
22.6832
-7.17157
52.2363
27.0926
47.6152
16.7098
-10.5848
25.8528
-13.033
1.05124
6.10369
-18.9224
-13.8946
-8.26487
38.3958
-32.3545
17.5856
25.6392
9.06879
13.0333
-3.84485
35.3016
32.5506
80.1641
234.361
20.7346
47.1227
38.8625
170.136
213.429
27.7284
-22.407
-16.3466
38.0403
99.7178
-36.1323
-25.6084
-7.24606
25.0242
-15.3179
18.6145
37.8371
-14.2816
1.36252
-8.46727
-2.13225
-24.9598
37.7345
23.5659
65.1599
-41.0351
88.7806
14.9112
39.1819
350.294
36.2668
59.586
58.1816
34.3037
10.3725
75.9891
37.9495
328.673
10.7422
23.8344
28.4637
3.76732
34.8035
53.0337
62.8954
21.0962
3.56636
-6.39832
205.379
14.0329
20.4388
16.4311
29.9151
21.0564
273.396
4.08746
75.5981
47.7035
16.6246
220.106
105.639
22.5916
27.0172
-9.09926
25.7441
-15.3962
26.022
105.967
38.9383
14.6144
27.5663
6.75822
164.393
17.4951
54.0225
166.666
64.074
15.7034
23.8513
25.2659
84.0748
24.7029
55.2881
53.6641
487.397
39.86
84.9921
47.4378
34.8646
10.6321
212.625
32.6227
36.3875
6.28177
7.1121
-24.2774
251.695
132.187
19.7919
-3.26664
27.9292
-2.65019
21.7202
-17.8262
35.4313
-30.4206
13.0485
-16.425
31.6411
-7.15693
[truncated: 25,955 more chars]
