# Supplementary material for: Nonlatching positive feedback enables robust bimodality by decoupling expression noise from the mean
Source: PLoS Biol. 2017 Oct 18;15(10):e2000841. doi: 10.1371/journal.pbio.2000841 (PMC5646755; doi:10.1371/journal.pbio.2000841)
Supplement: S29 Data — The corresponding mCherry fluorescence values were taken according to the gating strategy in S28 Data applied to the flow cytometry files (S27 Data) and were used to generate the numbers in Fig 3B and 3C and S7 and S11 Figs. (ZIP) [file pbio.2000841.s029.zip › S29_Data/LChITF Iso 3/6.txt]

"Y2-A"
-9.74587
88.6351
5.24666
-25.6829
1.84323
-11.179
7.23982
32.4586
-25.7344
4.19251
11.3211
97.0418
124.18
13.5642
-2.56281
17.7975
-1.3222
10.2734
41.0639
41.5632
40.8527
73.7361
274.52
16.4417
37.7013
-7.56079
-20.4918
262.314
11.2715
44.7628
100.399
21.4444
-15.9782
98.0166
13.722
38.6407
-24.575
141.947
-64.637
62.8108
20.4824
-1.48992
7.63663
-10.7618
19.6973
250.638
-34.8925
-52.4044
13.0354
23.0057
103.188
30.5721
0.40545
3.20134
28.2838
21.2447
13.8914
-30.085
-27.7742
294.399
500.278
-30.1491
20.2108
-5.43964
-12.0014
-27.3954
-20.8782
46.7505
-6.84628
22.3724
-3.27528
-1.2198
369.067
84.7248
-3.05885
-5.63561
14.9968
21.8132
23.6564
-11.4689
42.2277
-11.8584
17.0838
-2.68493
-12.7518
-15.0711
24.016
1.26465
41.2184
50.8107
1.89768
35.0795
36.5555
34.7834
10.8191
-8.99667
3.08757
120.256
-7.04231
-13.3724
-18.9745
20.5674
27.6069
-11.6738
530.996
41.5943
2.88392
-6.94454
-28.0892
-28.1733
8.78129
16.9475
-9.10832
5.69693
7.21651
7.81535
-5.91705
86.8723
0.880787
-16.5051
1.51123
4.55455
6.87803
47.4863
53.967
-18.6079
46.6077
72.1085
13.8542
-6.99695
-1.07821
919.191
-34.2417
3.68108
37.4969
-16.0771
1.66664
50.3232
36.1523
7.62284
-1.38018
6.55882
-0.137399
25.1916
11.8687
20.9836
1.64185
214.71
1.24164
46.445
-0.00224447
17.423
24.8169
-14.6781
1.29808
-9.11614
29.1285
-7.10115
-3.26594
45.7803
1.85756
5.49667
29.5543
-16.7374
-9.58523
-7.82424
-25.7268
24.4205
-5.30301
3.99742
7.34255
-2.81488
74.2192
276.649
6.52234
23.5854
-0.723517
391.445
17.6601
39.0385
7.02609
-12.7696
5.02916
39.2472
6.71644
42.1027
20.5594
30.0505
18.2835
-19.4213
-35.3724
-4.42628
525.555
-32.4227
-22.837
13.5539
18.8634
19.864
46.4761
-8.8163
26.2061
-3.6827
25.3348
169.265
-23.8603
22.9332
58.1727
25.8273
2.3657
13.5642
-23.432
109.248
-17.8376
24.1973
-9.03658
10.8677
28.7585
-20.0317
2.78066
1.44917
13.8401
35.8272
13.1775
-11.3089
-1.7511
11.1894
20.6419
164.703
122.888
-9.05904
-16.0369
-23.4745
6.18732
-6.89268
-41.9442
-17.0787
96.9692
-47.7704
-15.8999
6.2615
42.9712
95.9615
88.2215
-16.384
23.4454
8.99479
24.9169
71.1837
18.8061
-4.65029
34.3326
131.687
47.296
41.3061
23.9532
24.8086
278.547
-17.8098
575.89
12.9529
-22.155
18.3639
23.1363
75.8692
10.8195
55.0695
39.5754
-3.68911
-7.56079
22.4338
-14.9654
16.0662
65.9036
-8.54066
-23.4745
-1.30895
4.35171
-6.3369
-35.8194
6.57754
44.0702
2.51336
-5.75448
22.8729
-29.5025
49.6824
33.2464
-0.37475
13.8332
13.1879
13.0354
-27.594
-1.75937
32.4461
15.398
8.82354
-16.6938
39.9854
-6.72328
-28.2109
-20.278
33.9035
22.3913
-13.6679
-6.51151
-18.9047
27.707
18.9232
23.6059
-8.65473
10.9809
29.8839
21.8053
3.87458
26.8869
50.4834
2.34692
62.4984
-5.74582
49.1176
28.8003
35.5938
78.715
8.6947
12.412
-58.3206
-2.7499
14.7144
180.974
-29.6184
-13.1971
35.2604
-4.35755
41.2184
47.0626
-7.47265
23.8351
-23.3126
8.94502
-8.53713
0.373663
68.6799
47.1673
9.82428
18.3651
47.4057
56.1912
45.043
48.4693
36.5792
19.3401
178.539
24.8072
22.5655
12.7088
41.7211
11.6902
10.5557
-0.943166
19.2925
-14.0895
14.827
15.3263
198.274
21.2622
-29.402
35.1824
8.21787
30.205
-24.3038
-43.168
-18.6177
14.9375
-29.9579
29.7702
-10.1707
0.311287
-21.6004
-38.7903
-12.5149
-6.3369
-47.0638
-29.0297
-17.774
4.38743
27.9787
-7.11212
28.2514
-29.5025
14.0751
89.4683
-24.7376
-40.5147
99.8425
-1.75937
15.5795
-3.34268
13.7485
50.2242
19.2947
43.0727
80.6503
16.6102
12.2163
-14.49
0.444373
24.4395
1.46444
-50.1082
38.6666
-12.2154
41.0639
388.265
12.7417
307.994
-48.1427
23.3954
361.27
26.4569
20.6737
13.2414
35.5523
9.39746
1.07369
4.05942
13.9481
79.2759
-29.3815
16.1519
56.0099
-17.7853
15.9592
396.926
26.2061
0.0654342
-2.13051
330.435
-10.7419
71.6589
16.9433
-21.9972
77.2825
27.4223
8.42716
66.1442
-0.971033
41.0639
29.6083
26.8844
2.4571
2.78066
-7.92116
39.5754
11.3034
-3.81266
-16.7436
44.9226
30.0122
26.0221
534.939
-2.58877
27.8989
27.6288
104.029
-6.52961
13.7578
29.8528
6.00634
-1.7337
673.272
51.987
3.37338
11.9591
-11.1749
1.79096
-33.2162
-14.8778
62.4312
15.398
5.07541
-18.1107
8.26925
9.27039
-18.4039
-28.2085
3.19867
-17.7559
3.58408
52.0699
-5.36306
-3.56557
36.7243
23.2044
25.9735
7.39514
23.6794
0.126448
15.6425
88.6351
41.1986
0.0654342
-2.77622
21.1172
51.0442
33.8099
38.9458
-29.4934
22.9346
6.80752
6.5531
23.0407
2.7771
82.7927
46.4749
54.9954
-6.91323
77.7433
18.3158
273.834
11.3034
78.6462
45.1006
22.4338
26.2641
7.80755
10.2
47.74
36.1724
62.4478
-28.8257
7.01408
165.873
-14.0259
23.1281
29.8528
28.4951
37.6217
21.0973
37.4505
-5.55676
5.36576
30.957
21.2142
45.4801
15.4369
52.5505
35.1976
6.11383
51.0456
-2.56281
30.5369
30.8881
57.9305
17.2003
20.238
34.3807
-10.6614
17.7732
87.6562
77.0567
18.7997
22.4243
354.321
236.077
-13.0913
31.6443
51.6735
5.93349
0.829665
75.5278
9.97391
445.313
-5.83432
42.6213
14.0738
51.5664
45.6169
10.8689
41.7835
46.8208
9.43576
21.5866
4.25065
24.8072
-1.7974
14.5829
-18.249
49.1715
-10.3135
56.7738
-0.971033
34.0669
25.8602
19.3882
-14.4095
-4.71561
25.812
41.4494
1.93309
-15.0571
35.7302
50.5448
20.3999
6.69588
-5.31091
44.602
4.30216
46.8208
-5.55676
29.7286
6.59411
62.4436
2.37659
17.311
31.9358
-9.77995
124.18
13.5642
156.733
59.027
45.5294
62.7472
46.6861
20.9485
8.99361
25.0104
-12.5354
12.6936
58.316
-3.68911
14.928
39.4784
52.4189
-31.832
63.5034
21.6884
2.18535
-4.79253
-10.356
4.31325
-6.89268
63.0035
-11.4565
23.9873
39.9094
28.0802
24.1064
30.957
28.7104
19.2432
90.3995
204.35
61.4346
0.491633
12.4297
6.5531
23.0407
-17.8376
24.1973
110.904
25.8602
96.484
365.018
285.58
43.3235
9.42935
106.757
20.7377
35.5523
-11.2173
3.53331
29.1847
5.93349
0.829665
-2.85975
13.6836
2.47765
72.3739
91.6171
16.3844
6.57754
-12.1518
4.38743
102.941
9.75447
31.9995
46.4761
39.9094
-26.1715
9.11389
68.4383
11.7469
-22.0444
20.6914
158.886
-21.9972
30.4308
10.5557
34.2851
29.014
7.83002
181.408
41.877
6.52879
-9.79522
28.8326
22.7088
-3.68911
-13.183
5.74517
-46.8245
205.932
31.0587
-18.4294
13.9481
103.962
246.068
0.603582
49.8851
22.2767
385.575
21.5701
-27.1443
0.639297
63.586
65.9765
42.1861
38.8686
-22.8635
33.8027
-23.8459
33.8479
8.08327
27.7354
58.6501
3.7173
22.2324
-2.77622
30.5845
0.502522
24.8072
37.558
16.457
13.6101
54.7937
47.7826
4.29999
17.7696
41.0639
-10.9106
-21.8413
161.753
-15.96
3.32324
328.683
45.1976
-9.31131
1.80954
-7.37329
-28.0839
42.8887
17.9403
27.0666
-29.0967
9.93545
2.47765
14.2778
1.39188
-53.3926
-16.2273
57.9638
13.5026
-29.5025
85.7202
-5.99695
-10.5297
-13.049
28.0279
-3.23119
16.9813
51.1868
2.27952
20.0679
-27.9382
-21.8588
-7.1595
-5.45192
20.5172
76.2873
8.48102
55.818
-22.2297
-18.5581
14.2355
141.271
76.5733
35.5061
33.0497
13.2449
36.2572
41.1131
105.421
23.1431
47.2435
94.3926
29.9893
34.9316
18.0342
7.27176
21.613
14.3785
23.9873
51.1538
28.0802
37.2249
14.0904
396.027
-1.37154
21.0591
43.1802
31.4495
-3.2565
32.3049
25.5482
12.1753
47.4035
21.5178
78.5452
24.6966
14.6158
6.26971
0.583037
-10.3378
95.1525
504.845
165.138
3.80715
-9.43486
-33.6102
18.6857
226.789
37.2665
49.7994
17.1779
17.6963
15.8809
9.93545
30.5886
25.5222
-30.1972
-2.35625
-38.4
89.0478
-8.73103
-5.23806
-18.6003
-31.3766
45.9342
8.8835
-5.99695
11.9591
12.7429
38.0354
33.7024
-16.8012
14.7361
4.72004
58.6955
15.4951
15.0692
22.0792
0.491633
34.179
44.2888
12.1753
43.6554
184.562
37.3158
20.9485
42.7268
0.583037
-12.2119
33.3083
30.7067
258.841
11.1799
0.12297
46.7967
16.8937
33.5184
19.0519
2.70373
-30.9707
6.18732
21.2183
-26.9516
-33.9453
-36.526
-51.5072
69.7246
43.2439
-16.384
30.9417
42.6167
215.143
189.995
-7.42679
-1.35712
5.73689
-20.2093
42.728
38.0354
24.332
3.81357
7.23982
-21.5169
38.0808
-10.7419
24.8072
20.6914
14.5829
-12.6268
34.179
29.2963
-30.9282
19.2925
345.731
50.4343
20.9485
27.7343
2.52158
0.906593
2.59568
-1.6541
7.55529
-9.43486
-16.7436
24.3079
27.8962
-24.0516
36.4369
-19.7263
96.1425
-20.0111
-13.8332
-33.9453
5.14001
-21.5334
-29.0184
31.7268
0.384142
22.6292
24.8454
76.3499
29.6103
266.187
26.1538
19.2576
148.166
28.698
24.7683
-1.70125
47.4817
-9.47027
64.055
33.9035
13.021
7.33221
57.6921
0.259137
41.412
19.8577
0.715602
9.10688
12.435
24.4893
33.6168
-10.5901
-26.3605
11.6362
8.18554
-0.0134094
88.0854
94.9017
36.7749
1.64956
104.072
31.2451
27.8328
-4.559
-5.25555
16.5197
12.509
39.5663
-5.59859
27.1852
38.5316
38.9798
13.6725
-1.80863
24.1064
21.5866
62.4436
2.37659
28.5554
35.6839
12.7088
24.8545
0.445783
8.42716
36.1591
0.903033
61.6787
-16.5328
27.7343
124.336
6.52879
12.6936
15.7141
77.0567
-31.9237
48.8487
142.214
57.2957
4.05942
30.8147
-19.7263
-0.7147
-11.4565
7.01408
64.6736
6.58886
65.46
45.3617
39.4958
-3.26556
76.3499
35.2325
8.21098
0.0694721
97.5661
54.9349
17.272
26.8669
6.39518
43.4403
20.785
18.6432
-6.17166
40.8539
39.9094
-3.6827
14.0904
51.1992
-3.24561
37.9257
76.9134
-10.7528
41.6752
-14.0616
44.0066
42.938
11.5781
15.64
-10.6614
-21.5822
34.4548
20.8347
28.17
-11.3089
1.99704
37.4263
82.486
65.3775
27.3106
-10.9331
10.2
32.4242
-12.5149
19.9
-11.4565
10.7622
4.70348
100.292
84.9723
39.2231
4.13227
39.4958
-27.6284
27.1936
29.4982
5.24745
-48.011
0.0694721
35.5242
34.2501
-5.50751
32.4461
58.5015
16.3198
11.4172
30.6151
47.6246
-16.5298
50.7701
-0.0974894
33.1837
-17.7559
168.502
57.6921
-1.61493
-14.81
-19.4977
-3.03253
16.6031
22.3877
33.0497
75.6126
56.1056
52.9467
7.37264
13.5103
85.0223
106.826
94.9017
40.8539
30.5391
-28.1418
-22.4234
-17.123
2.84598
45.577
-21.9863
36.0516
3.33851
-35.1156
13.5642
28.6629
29.014
387.766
4.08188
113.941
25.0104
-12.5354
-23.4563
-7.92116
34.4548
43.3235
238.065
31.7946
33.8562
-18.7135
20.3999
23.5625
-1.56278
-14.1629
267.006
17.4317
15.5961
-9.58246
111.962
10.3257
-8.40367
11.8837
-8.98619
181.925
45.9342
25.7501
13.8332
43.173
-3.83123
-38.8384
0.114692
43.6905
-3.34268
-21.1615
17.0394
-19.9847
6.39518
-3.84808
283.321
26.4072
-9.46782
25.6875
40.3401
-18.9047
5.21825
5.88134
-3.56557
14.2355
-3.03253
7.23281
20.5136
13.2449
15.6425
109.169
-42.4493
30.3769
-8.68105
29.9716
11.2487
87.4055
-13.343
23.487
-11.8584
33.455
5.83941
-12.0553
24.7295
22.1133
51.1538
33.7024
-11.179
18.4842
56.8214
94.2058
34.1776
22.5655
132.649
-25.7453
6.06798
28.6629
72.1175
19.0744
8.99361
38.1288
43.6866
-0.967473
13.8401
47.0716
37.5403
140.49
-1.7511
20.6419
52.259
49.7994
34.0445
6.51058
41.7946
-7.70839
7.01408
-0.918722
-19.6481
6.2615
35.475
-20.2306
15.1329
34.2158
-12.1618
40.7426
5.24745
-1.15935
-24.2934
29.902
24.8798
11.3591
58.6831
84.7384
3.20134
0.172819
38.1113
-19.8417
13.0185
30.3218
14.895
89.4057
85.3177
12.9544
31.4552
-5.36306
22.6714
76.0797
-19.8991
12.855
28.0099
34.9238
284.984
109.346
48.6093
41.7023
-1.2198
50.4762
35.9991
104.934
40.8539
58.6501
31.8283
-16.8012
-17.123
0.97191
11.7469
33.8099
-6.03182
-27.6194
30.4308
0.9309
38.0332
25.2659
13.4522
3.37141
21.2622
4.33117
4.65473
3.32324
39.5754
-14.9335
-22.5533
3.8711
-13.0913
31.6443
27.3106
22.8001
0.829665
-14.1041
28.6761
-6.89268
-15.7072
16.6545
-7.97845
-14.0372
-23.3962
330.22
7.63663
-7.0137
143.816
53.9732
-8.65562
9.4398
46.7686
-25.72
22.6035
11.8314
236.538
-4.29492
45.1504
-4.99219
15.7655
-35.2705
47.0219
146.08
6.94681
27.2217
20.2392
96.1314
24.332
24.4283
12.2163
56.8214
-31.3566
76.9134
23.9532
4.23977
21.0605
12.4297
-15.9357
49.2776
-6.59323
44.8121
15.3263
43.751
101.783
14.0251
-2.29896
19.4623
33.9532
200.584
-3.81266
-9.24736
26.2641
70.9997
44.1772
17.6963
-12.2301
9.93545
28.7146
14.2778
1.66194
40.7473
17.5059
56.0897
84.7171
101.682
-0.37475
-25.5222
13.1879
164.835
-21.9718
37.8868
-24.19
26.8669
23.2618
9.27039
28.2813
3.65064
29.4356
25.3476
22.3247
46.4477
182.044
0.182563
57.3391
-27.3954
332.9
3.87458
218.042
9.25393
156.02
11.8987
-7.61989
54.7398
10.0596
-5.63561
61.1686
23.6564
-9.59484
12.2426
68.7264
24.0847
-3.53092
33.3576
26.791
28.0802
22.5542
16.6102
34.7051
41.8289
2.37659
54.7923
183.249
13.6101
45.4234
4.93346
23.4197
4.65117
44.8121
43.4373
67.0897
25.0104
-8.46374
3.32324
15.7141
9.5903
35.6663
7.43174
1.99704
46.7967
26.2641
44.7628
10.444
-10.9331
6.45186
-19.7263
17.4317
156.151
22.2767
-9.85252
-6.54092
12.2111
47.491
29.8528
30.3692
-27.6284
32.8158
5.13537
-11.6191
8.21098
-7.42679
16.7835
146.764
28.2838
8.26925
-3.41137
47.0219
-23.0383
42.2142
29.5811
-22.2297
-21.7732
-17.13
74.5871
32.4132
11.2136
-37.4159
25.9805
14.0904
23.0882
45.422
8.96071
-1.38243
26.6827
10.5557
15.5444
8.3993
39.1899
39.6891
31.4824
23.1363
122.721
22.0639
34.4548
52.6938
16.9256
14.928
-11.1214
33.6782
-18.7135
82.2441
51.6735
-14.6812
156.377
60.5352
13.722
74.2479
22.0066
12.1997
4.71479
76.7044
30.3692
11.3848
-1.3915
34.6898
48.2389
22.114
-3.03342
20.6842
44.8945
39.4701
118.653
49.1312
29.4383
2.04689
28.741
-25.4639
16.7667
113.769
17.8513
12.9544
168.262
-16.6075
-9.18777
23.6059
15.7081
9.10688
-7.59739
42.42
20.7412
90.6052
11.128
41.7023
15.6468
35.9991
36.2965
108.682
59.2945
42.3971
18.5162
23.7488
155.269
32.0763
10.4335
17.2332
5.54358
31.5123
83.7236
80.5738
41.4404
0.0236111
38.0354
20.5839
5.68763
9.11389
17.8385
38.0808
-10.7419
131.629
-2.28369
96.069
7.94205
8.68159
4.67903
0.551863
178.939
31.6936
20.9485
19.3882
11.8274
-12.2119
3.32324
141.277
39.5754
-22.4298
-1.93859
-14.8696
-5.59507
18.5258
29.1847
77.6664
-27.2226
6.18732
30.5886
12.4038
-30.1972
1208.29
-0.918722
-14.0259
38.1206
35.475
41.6136
26.3773
116.675
45.9342
65.1055
16.4918
103.788
5.69167
264.76
-7.38157
56.809
34.1386
89.4084
-14.8197
23.1188
4.52111
-24.4628
-10.9076
56.3923
26.1394
12.569
15.9773
37.3173
187.003
101.459
84.5155
53.5909
29.7216
24.2617
44.2941
39.4818
69.9904
31.7427
103.728
-0.123625
13.5103
29.9716
67.4706
59.2636
-5.8467
8.4945
5.00819
22.2106
22.706
-28.9219
-33.3665
-16.9452
7.14941
-8.10568
44.9665
58.307
146.201
23.8351
49.674
-0.823838
31.4338
-16.0334
22.8625
-15.6531
11.5601
-3.29418
22.255
5.57484
-0.504093
-6.05157
-3.11271
49.0905
30.9949
26.8018
-35.0555
-20.5929
10.8689
15.5466
20.5839
50.6652
16.6102
10.3422
30.5845
17.311
39.432
-4.15775
-31.3675
4.19392
-0.943166
8.04813
-0.971033
46.6861
-24.0291
2.52158
6.20524
21.5213
-15.4174
-18.0191
18.9606
15.0516
13.0539
-20.4918
46.7967
-13.0913
254.658
12.3181
-6.6666
-30.9707
9.93545
-3.14455
12.4038
24.1507
35.1251
8.45161
-29.0184
26.8762
33.6009
-27.7269
15.1329
-23.8803
45.9342
61.3574
-5.99695
-21.7741
3.8176
19.2576
-7.38157
2.46107
27.5642
-27.9382
11.8744
30.758
43.0036
32.0294
57.9986
29.4356
139.666
31.4836
15.5466
9.3395
-1.80863
12.862
30.957
23.0882
41.6738
131.261
10.8348
2.3657
375.259
-26.9257
-17.8098
36.1591
12.1474
52.3083
7.83002
5.24548
2.52158
-23.7798
-2.84154
65.1674
-16.145
5.68122
24.2983
9.4933
48.6707
9.39746
54.1331
-31.0295
-10.6793
-1.27048
-11.9591
7.01408
244.584
0.966659
2.51336
-20.747
-29.6009
-33.2506
102.156
61.3574
-0.37475
-4.90749
-1.80459
33.6501
281.627
554.838
80.9903
8.82354
-3.57531
-3.11812
5.52225
296.439
-7.59375
-2.42352
72.1993
-7.66032
-35.3481
23.6059
14.7291
11.1433
33.0497
20.7412
21.2647
29.8687
7.96912
-12.4642
1.75044
32.251
3.73472
189.285
38.6798
18.0342
25.3611
10.6304
-2.15222
9.58754
19.1073
-13.1971
14.6457
-28.7204
14.9815
26.4479
-3.72452
34.6814
10.4206
46.4263
210.729
33.3576
28.665
29.9542
-5.55676
-7.7527
12.2163
47.4511
52.9182
61.9208
8.96071
13.5642
8.68159
2.80497
23.0407
36.5103
37.3158
11.8919
13.7015
36.5138
1.44917
28.8326
15.2125
30.0441
5.55767
0.12297
39.3004
7.28145
8.56995
0.311287
4.5778
154.562
56.7871
88.6847
-0.7147
44.7655
-25.2703
19.38
41.0972
28.4951
35.7476
-7.0137
44.0602
48.2389
2.58878
24.4323
22.4057
2.39101
193.144
56.809
45.383
-0.546793
13.2913
19.5136
-22.5887
-20.278
20.785
129.213
29.4356
17.8513
-17.0306
23.9589
39.6145
56.4045
8.21187
-26.5004
11.1433
46.1681
11.3708
21.2647
42.9871
0.654263
-3.87176
41.6213
15.6818
-1.88748
26.2412
40.5538
23.6564
14.768
12.2426
18.1267
95.7946
-0.810868
15.3592
-11.323
70.8677
-9.97975
46.8406
24.3865
14.4648
34.6814
83.5091
48.3004
-14.1593
-7.1226
-32.5197
15.3082
17.3205
46.5977
22.255
14.9452
-6.12629
-6.05157
13.7539
37.8462
162.18
17.4315
-3.19641
3.76991
16.2775
0.080921
15.2545
127.061
92.3833
33.7024
11.3098
9.11389
0.97191
4.34757
11.7469
34.1776
26.3136
48.3161
45.4692
405.244
12.4297
23.0407
32.7622
547.062
-3.41438
14.6158
-18.1576
-10.5228
37.7013
-5.56318
-13.183
7.61923
-46.8245
44.7628
22.8001
-6.6666
-25.3485
-6.89268
-9.58246
-0.482189
-2.79279
-25.2703
19.38
48.5934
-1.48992
13.2588
29.0676
33.2464
-6.78155
-22.4193
-16.9497
-39.2407
-1.28706
214.049
-24.19
-18.1107
15.7655
24.2629
-1.5373
28.2813
179.361
-2.76338
-7.66032
70.8106
7.67883
62.9613
4.46373
9.49678
19.3906
87.9647
15.4654
-7.61989
150.317
43.7928
163.03
39.3596
36.8057
109.863
-13.343
68.4646
122.877
-3.38149
-9.44895
117.719
224.279
17.0775
-20.5911
27.5832
51.548
16.0428
17.6998
-18.367
-4.40869
34.0489
56.6759
44.7236
27.8772
16.8192
213.139
-9.7997
2.50949
56.5868
53.4837
0.551721
286.357
13.6725
9.3395
-7.43083
44.7211
23.4607
21.2142
11.7469
19.185
63.7949
7.08664
-7.00463
155.993
38.6666
15.9234
-12.5666
47.7547
82.2934
39.6891
6.20524
12.151
18.3158
95.7973
20.6737
35.7302
18.7678
2.94775
0.311287
34.5629
-15.9782
47.4168
6.22578
8.65563
37.2692
31.3769
12.2111
101.067
-10.7618
40.312
12.7437
10.085
-1.80459
31.776
-6.97932
24.4776
58.6831
-18.3352
90.5852
32.6321
14.8926
248.875
28.665
41.1986
-16.8012
9.11389
34.7051
159.895
-12.6159
39.7998
41.3061
37.0717
-27.6194
41.6752
1.18533
26.7888
8.3993
24.1973
64.052
33.3565
28.7585
-23.4563
38.9305
21.3363
41.4494
7.55529
28.0465
558.595
29.9301
-1.84694
26.0221
8.56995
47.1629
-25.4073
-0.985685
-6.93114
-1.27048
18.026
20.4026
91.3471
19.696
52.3416
47.2358
-18.2581
89.0378
16.4918
28.0279
96.0943
34.3202
-20.4419
-3.11812
2.64705
-27.7742
15.1628
-24.4603
51.9244
79.6955
-5.78625
25.833
-5.36306
-16.684
17.5822
29.7216
219.165
68.6569
5.74865
41.8794
11.128
-1.40121
12.9948
11.6362
21.304
28.0976
11.2487
66.7907
61.1377
183.434
57.2202
34.9932
48.4476
39.5726
6.6854
58.4627
-28.1896
85.8602
20.0053
61.8331
54.5589
51.9461
57.1702
21.665
23.9375
17.2403
16.206
159.611
22.9427
20.3608
-39.5892
43.0562
16.3625
-19.17
34.3686
50.2242
49.2798
550.945
37.5468
5.36576
-19.6428
58.6955
30.4876
21.0591
18.331
148.543
45.4234
44.2888
23.0407
45.8806
24.6966
27.7343
40.0029
11.8274
160.202
5.19731
43.3235
127.496
1.80954
0.12297
108.641
5.64933
33.5184
25.4365
0.311287
-6.60788
-8.80521
42.3888
3.53601
16.3844
34.6885
0.966659
10.0096
17.2507
35.7476
4.2307
15.9492
85.7202
40.8547
17.5813
7.56574
50.5167
33.8479
21.2017
28.5164
46.3049
11.4172
32.4891
40.1284
-3.84808
65.7626
35.5098
21.9393
19.7254
112.28
35.2033
13.3776
24.5454
38.5984
30.7007
9.10688
7.39514
31.1756
13.2449
26.8869
209.779
-21.8345
-24.4865
28.5028
19.4299
24.3494
1.87832
36.8057
21.7823
7.27176
83.4571
31.2451
-18.5235
-18.8193
12.7716
-21.2241
335.447
9.39394
25.7091
10.3186
19.7909
6.4554
101.573
-15.6531
33.3576
66.1463
-13.053
24.1064
15.9644
19.3401
4.25065
43.1802
12.7088
2.31985
25.5482
2.80497
51.1516
40.2584
16.7011
166.415
58.7436
-8.78729
32.7657
25.812
28.8326
15.2125
24.4219
14.928
0.12297
9.39746
32.9328
22.8001
15.8222
0.888381
32.4242
137.41
16.1519
36.5626
-4.65554
45.6169
33.6009
35.9914
4.70477
51.987
-5.99695
11.9591
50.6693
11.1613
6.13914
5.73689
53.0609
11.6498
-2.42086
-11.0716
-3.11812
30.758
28.011
168.116
383.294
37.0774
71.3971
23.6059
11.96
70.9511
89.854
32.5091
24.2465
37.9542
-16.9902
11.6362
54.3345
20.619
34.9008
-11.4689
27.497
33.455
32.0763
40.4186
-3.38149
7.41764
-45.587
14.9815
185.743
20.6383
25.7091
42.1777
2.92429
10.8191
1582.55
-10.8707
176.478
9.82428
42.8496
9.1365
69.2931
-0.504093
-28.5404
25.8614
19.2947
1.84323
5.68763
29.7286
38.4532
139.28
-1.37154
11.6888
90.0318
188.871
-25.7453
28.5568
100.511
17.7975
60.522
64.6213
50.4343
73.4223
48.349
182.432
-18.1576
21.5213
-0.424892
8.21787
45.1976
84.392
-11.3089
136.93
46.7967
41.2566
16.6518
40.4291
20.926
-2.91847
-14.1041
21.7741
20.4026
16.3844
2.82941
36.2466
24.8454
36.5639
98.8387
15.7072
-13.049
0.516946
35.7219
47.2571
50.053
48.8985
19.3707
3.64819
5.95896
56.3923
307.249
23.8134
-10.9853
73.2711
14.2355
263.085
39.0919
48.6246
42.42
22.1133
171.094
15.058
1.61763
45.9495
79.3102
60.4145
22.5655
48.3161
-8.8787
15.4383
4.67903
51.1516
19.6437
33.5677
29.6083
53.1214
152.706
23.938
30.205
26.2959
24.2983
15.1155
151.744
18.7678
89.7404
77.9104
4.05942
13.9481
-8.48195
24.928
8.88814
10.3257
25.3295
11.8837
42.9712
-18.3565
11.727
29.0676
78.2239
10.8696
-5.55273
19.2576
9.48502
71.8015
36.0127
35.0605
204.446
159.926
90.7282
16.7667
-5.28544
52.6441
26.1394
10.6949
27.2217
37.0774
4.00727
17.0492
57.3391
15.7081
14.7291
28.0099
55.5385
56.3484
28.761
41.1131
446.501
0.654263
16.743
28.5028
26.9262
37.4679
24.3671
27.4354
12.894
30.9833
18.1267
52.1957
79.774
210.262
54.2693
68.9936
-21.2241
44.9665
35.8182
63.7419
-9.89811
51.548
14.5672
111.403
26.6106
3.08757
47.1673
9.82428
110.316
20.3809
36.9772
189.916
105.313
6.63206
73.6426
54.3171
52.2174
56.8214
-5.11968
60.4145
86.2837
22.0792
22.9804
47.2974
23.6741
-8.43943
41.7813
4.65117
157.755
29.6083
15.5756
10.2769
8.94544
23.2104
56.442
-16.8076
16.8021
48.6707
16.8937
12.3181
28.4223
-1.0444
-4.73382
26.802
2.47765
44.4954
38.4367
27.2036
49.365
243.496
17.2507
49.2083
63.2314
91.4545
17.5813
-9.30086
33.6501
15.5095
9.48502
49.3127
30.3905
20.0679
94.3333
27.0099
-7.59621
-12.7817
29.4356
87.1918
48.3218
9.62947
153.856
55.465
22.2253
29.8839
49.9163
9.49678
54.9979
39.239
7.96912
16.743
34.125
45.6669
43.0901
84.3372
355.397
1.64956
139.679
123.074
40.9513
32.0763
43.4702
5.54358
52.127
69.5514
59.9937
8.54649
25.8116
25.1961
57.7205
38.0354
14.9617
-5.55676
37.2249
10.3422
47.4511
17.311
43.1802
14.5829
58.5877
52.9196
28.6629
68.3694
31.6936
25.8602
25.0104
-23.7798
130.217
-41.6543
242.476
24.5828
7.43174
35.7302
24.3079
3.77526
37.2665
8.56995
15.3038
28.9407
6.51058
34.2983
23.6482
-33.9453
35.1251
21.5701
15.9592
11.8837
71.0822
315.227
13.2588
30.4676
45.9342
42.6167
-4.12288
-12.4037
35.6767
39.2723
30.0998
103.661
19.1461
17.4966
-6.72328
82.359
18.1912
38.4661
5.45815
59.5662
-7.23713
25.4799
273.35
11.1433
40.5459
15.119
43.7535
9.25393
54.8208
-14.3383
-1.99769
43.4954
30.6743
-3.76154
234.263
53.6723
226.056
-20.8392
126.561
76.2227
3.46998
-5.40499
-21.4256
-43.1821
35.2604
-17.476
35.5962
43.3145
13.1421
25.7091
14.617
32.4132
43.0727
7.5617
14.7361
152.302
17.311
31.9358
-2.28369
-14.5009
11.6902
10.5557
-14.0616
-3.19627
-25.3339
24.1973
5.24548
-16.2191
-25.3303
-4.17302
45.6992
62.0642
11.3034
-28.1755
13.2414
22.4338
-1.84694
20.3999
649.501
13.4298
-10.4147
2.76245
62.4093
66.7517
-3.96026
5.14001
0.955344
23.1281
44.8453
382.694
-7.3559
-16.384
21.5714
501.763
90.6699
-44.9081
16.7835
-11.1297
-3.34268
-4.29492
-37.3085
-1.24406
212.542
-24.4628
-37.1446
3.91841
51.9244
33.5691
3.34418
-24.1037
-20.4322
8.61333
-0.263452
-0.101125
19.9312
3.87458
15.6425
29.8687
32.5134
5.49857
28.5028
23.1781
31.1835
53.6415
-20.8392
81.5831
96.8374
24.0847
-2.68493
-22.1221
-16.9452
31.5123
67.4553
32.0701
39.379
61.3164
38.4296
4.79836
55.7967
6.4554
-13.779
64.0339
24.8168
33.4792
39.1216
41.1821
31.355
42.728
11.7984
-0.0308337
-16.8012
-4.00457
17.8385
53.0733
9.87285
19.185
26.3136
10.8348
17.3582
19.1864
49.911
-6.56536
8.04813
10.2734
123.523
13.4522
48.349
88.7286
39.9384
49.6323
-0.424892
48.7847
13.0539
-12.9955
31.8041
7.52339
85.4067
13.4298
32.6888
111.458
4.31325
9.97391
19.9
23.8807
55.3033
216.157
71.0822
54.7321
46.992
19.2232
70.2971
113.831
-15.3673
4.46285
120.01
54.2648
30.502
5.73689
71.8015
30.3905
38.8086
3.92095
4.52111
-7.59621
-7.1595
17.0369
26.1394
14.4431
25.3476
-22.6528
53.944
44.2206
2.58967
3.48468
28.0099
19.9312
2.00051
53.1238
50.4834
45.4504
15.6468
-13.2421
86.5989
28.8003
67.453
44.9818
100.524
106.115
-3.97264
29.1092
53.7339
16.5884
47.0689
-10.8778
204.195
12.7716
-2.48349
67.4553
52.6848
106.845
128.783
30.9333
-2.6979
18.3154
-12.2853
-5.24854
4.96164
52.9278
134.679
26.0031
41.1821
20.1854
75.3275
21.6246
56.7869
30.5368
11.1821
65.0033
11.5064
20.6895
39.0756
95.2018
39.9094
106.791
82.5243
14.0904
88.6805
17.3691
39.7998
39.432
250.715
39.847
51.0456
-4.6913
-2.8451
42.938
34.3807
17.4496
35.1824
36.3289
-5.56318
43.039
61.9672
50.5448
31.8863
63.5034
23.5625
22.8001
17.4317
39.959
93.2211
-4.66685
162.136
21.254
7.36398
19.1248
-35.1247
30.9417
239.394
5.24745
10.085
-7.42679
3.66503
-12.6015
-27.9963
8.08327
36.9345
56.3948
15.6225
12.0174
-13.2184
26.5737
47.0219
7.39878
25.6875
-19.63
12.9544
55.818
22.7479
3.9307
197.894
52.2104
35.5061
14.309
22.6152
21.2647
147.935
75.4355
-3.09387
17.2584
39.342
11.2487
79.9092
10.5379
-5.8467
49.724
20.0007
37.2032
47.0689
29.1742
9.73698
-7.57489
31.5123
64.9829
26.2259
-14.7816
3.77174
44.0518
19.7909
12.6932
-31.4855
38.9798
23.0428
22.458
50.6652
55.9655
74.0605
69.9399
19.2432
84.7774
52.5505
5.21258
-20.1231
42.4148
-12.1876
14.0215
18.5751
22.8225
25.8602
34.3807
0.583037
10.2769
33.3083
38.2029
62.0642
-11.1854
3.68361
30.108
35.5523
-3.721
220.925
36.6809
-37.17
-14.1629
-5.05708
24.9664
-13.8332
8.88814
-10.2891
-14.0259
137.446
106.689
26.6211
3.8885
32.3417
59.0527
55.7352
-2.24882
4.46285
9.4398
4.26508
-35.4926
43.6905
133.464
-6.16899
-29.8122
10.0003
21.3877
-9.47027
17.2034
50.2242
69.8945
-11.179
29.7286
51.5717
47.4511
4.25065
30.4294
50.6764
-2.28369
19.1864
31.1704
15.9234
26.7888
41.0639
24.6966
18.3639
10.0178
19.6473
-7.92116
37.7013
22.5478
-13.183
43.0485
9.39746
-9.58515
-1.56278
2.70373
-15.9782
-27.5459
-46.2481
-10.085
-41.4416
-17.3488
-49.6444
12.2111
-12.4792
31.7268
-1.48992
-12.9781
-23.8803
27.1936
93.2165
-12.4037
-16.7971
26.1538
-46.3347
-41.1148
69.9275
-19.9847
68.2394
-12.7817
30.1553
28.0135
-4.29759
14.1032
-2.03812
158.892
50.8589
-20.4322
17.9837
-10.5288
27.8475
31.758
74.2791
-3.62168
43.7535
-9.48673
28.5838
6.27646
-24.4865
8.18554
1.87832
134.257
14.1167
14.7144
11.4616
-10.1812
-35.2406
-28.1896
153.327
-30.5945
29.974
206.171
29.4573
36.5555
-19.166
-12.2853
66.8058
41.5451
-20.1608
-13.3724
1.64023
-0.504093
-47.281
-12.483
43.4683
-19.6049
6.18709
-14.4408
-35.6696
0.080921
7.75828
-26.1622
-28.3908
174.607
25.0281
6.50299
-22.1273
34.2872
69.3096
-14.9271
1.61763
69.9399
-3.24561
34.1776
16.457
19.2323
45.4234
51.7851
14.0494
32.411
4.65117
41.0639
232.718
12.7417
2.52158
28.694
-0.967473
16.4417
25.0845
15.2125
-18.6816
-26.3015
11.3674
99.2705
59.7553
46.0513
-7.18498
-1.0444
-14.1041
-6.93114
0.603582
-11.4565
5.14001
8.13556
39.2231
28.4951
-14.8522
-31.3766
14.0751
18.2538
-30.3598
-37.4118
-22.5719
-3.23119
0.114692
6.2092
9.77578
27.5642
-20.4419
-19.9847
51.3728
-37.5813
-18.4039
13.2887
-24.4603
16.3171
68.4511
-13.2825
7.09232
-5.36306
4.8652
-27.3954
14.7291
24.2617
7.62271
68.1164
151.683
36.0801
-1.99769
189.673
19.4299
-0.0134094
-11.2401
162.368
27.4045
7.27176
2.8723
5.34404
22.706
19.8039
-18.374
89.8765
14.6457
394.819
20.6037
47.0626
23.8351
55.2962
27.2872
31.4338
4.58133
-10.8707
4.20208
11.0106
5.57484
12.6144
5.19282
-10.609
39.7202
77.8466
60.535
75.5144
-9.34855
-31.9214
12.5294
1.95499
-10.9824
-43.0288
16.5868
30.5391
22.458
3.81357
174.032
-8.39842
24.8072
3.33851
-1.38243
34.179
-2.56281
15.5444
-10.3414
29.8195
7.83002
7.11954
26.8844
109.279
12.151
3.32324
23.2104
95.7973
39.4144
-3.62516
406.617
42.8887
31.0587
-12.8072
-1.0444
8.38465
24.928
15.5961
-25.0776
11.0323
-6.10439
6.57754
-4.65554
6.2615
0.384142
-36.9988
32.8158
260.008
8.99558
-34.8925
35.6767
67.3833
-12.6015
37.596
39.9424
71.62
35.0605
48.8985
218.022
28.884
-11.3443
15.3293
39.5257
-20.7122
293.679
-15.8818
292.19
55.818
-24.1037
2.05663
19.8577
-19.8991
1.61061
33.3576
7.5617
35.3508
-21.5169
36.2067
240.383
37.9257
45.0542
494.344
-7.00463
51.0456
57.4073
4.67903
-3.19627
-8.4673
56.5557
38.9787
-18.1576
17.7732
68.9156
30.7067
33.9532
20.7377
33.6782
-28.0839
9.15551
31.0587
352.636
-2.91847
-4.73382
-18.1371
-48.9378
27.6288
246.458
-12.1518
25.0022
35.475
7.88041
-29.8447
-27.6284
23.876
-47.2264
-34.8925
-16.7971
22.4057
-1.75937
6.02765
-13.6653
-3.11812
-14.2195
-11.3443
-14.6558
45.1479
144.206
18.1912
-15.8818
22.3247
40.8255
-25.9778
-11.0618
16.1096
7.39514
4.93869
9.49678
34.3832
-24.4793
660.326
-1.99769
-1.48223
13.1227
21.8132
91.1228
-32.0836
42.2277
20.3366
139.744
15.3592
93.3564
-24.9723
20.6037
47.0626
-16.843
5.09442
23.437
-24.7882
10.2035
32.2328
16.206
11.5601
5.36824
5.38836
14.9452
25.7328
-30.4144
-4.98677
56.5868
23.4986
28.6759
-29.4333
1.89585
3.15909
15.0735
13.3805
35.2317
52.0908
128.343
-2.74567
50.2622
10.8099
83.8403
216.531
11.7718
22.0434
33.2419
47.0999
-8.43943
13.6703
19.6437
550.81
-20.281
16.4899
28.7585
-14.4095
94.6099
3.32324
23.2104
13.1775
-41.294
-12.9955
39.3004
31.6443
16.0662
161.481
-12.2888
-5.05708
-8.76675
21.7741
3.53601
33.251
-6.54092
-15.8999
26.8762
31.7268
19.1248
4.2307
66.9796
-9.74508
-31.1444
-3.67866
18.6576
1.98876
38.0683
28.5164
153.127
0.172819
-10.6144
-6.72328
56.3923
24.2654
16.3171
-14.0078
-13.2825
40.8255
-10.9853
125.745
14.2355
38.1969
48.4623
44.8765
29.3016
0.126448
14.8761
47.3245
2.52833
3.62451
9.76217
0.689279
69.327
22.493
197.975
29.2786
-2.09857
29.1092
20.0007
-3.53092
1.0632
-40.8628
-0.0786211
18.3938
-4.35755
41.2184
7.70722
11.268
35.0795
45.9258
36.6575
25.8116
-12.7448
-25.0234
24.6785
-1.42011
16.6126
3.5143
26.1896
10.815
79.3462
49.0905
45.9874
49.2906
-7.47448
5.55989
21.8997
-3.66721
24.4376
24.0831
135.252
34.3985
68.3472
-31.4977
70.8517
22.1133
165.472
153.643
-7.43083
5.36576
36.5792
73.688
-8.86781
15.4369
41.3061
23.9532
2.3657
32.3049
10.5557
253.93
14.0215
76.6712
13.4522
37.1046
40.0029
-3.1651
19.6473
27.6861
21.3363
26.2959
-7.37329
41.1745
15.0197
16.6518
23.5625
0.311287
27.0666
-6.60788
9.93545
43.7071
-4.46283
-24.575
8.88814
10.3257
0.639297
35.475
6.00634
18.881
19.2232
30.9417
100.713
25.8622
8.21098
8.01321
-3.63344
88.6681
49.1312
18.1939
-7.32345
24.9929
77.6097
89.8552
0.336762
32.9664
0.839544
-3.36056
-3.70041
206.92
23.0219
-32.537
-45.7321
17.0466
-13.3399
-12.4449
8.33217
15.2461
12.3079
40.9424
25.7727
-13.4012
-40.416
18.1955
25.9892
36.5309
-10.3031
95.8388
33.9638
32.1821
38.1402
6.77644
-16.7404
-23.0592
-38.497
32.4493
-9.04272
27.1629
42.3774
-14.0319
0.409257
31.8703
1.98726
0.511723
-5.72603
-9.9337
-12.842
27.4896
5.13912
23.1719
-12.4153
205.163
-5.18926
-33.2255
-13.4201
106.25
29.1208
7.46543
-22.4234
21.5866
60.5695
90.4577
30.0617
-34.1428
75.4543
37.9271
48.037
49.2776
17.7696
132.893
22.8225
23.9861
-6.84875
8.40286
-4.17302
30.7067
50.8198
-11.1214
194.848
-16.8395
31.0587
9.68162
6.45186
-5.05708
88.6847
11.0323
-22.971
-4.66685
-17.774
10.0096
48.5934
39.7395
17.007
328.444
57.1786
7.12151
-18.0259
-11.1749
39.2723
73.6055
91.9439
4.15358
72.5418
-18.5678
39.9854
30.758
39.2554
9.70709
28.0135
35.0578
2.85882
-13.2825
46.4477
7.7554
584.891
12.3615
8.21187
41.1283
48.8522
62.3982
58.0652
52.2174
34.7051
62.4436
11.7469
43.5479
20.6914
14.5829
77.2825
18.0519
12.1753
62.396
19.6437
22.3233
42.7268
30.5681
15.8991
18.3158
92.5508
56.442
35.7302
43.0485
-16.8395
54.1331
44.1772
73.3999
8.32593
21.5031
17.4317
165.521
27.3963
-13.3306
18.2585
210.851
30.6244
63.586
0.384142
255.356
29.0676
40.7426
12.7437
34.4479
284.928
26.1538
19.2576
71.3292
38.0683
21.942
24.5357
24.9929
23.2618
-45.0775
93.8736
18.6432
31.3097
25.3476
-5.78625
367.576
-1.6915
190.891
29.8839
33.8596
28.761
65.4759
2.52833
69.7323
55.0372
81.7833
57.3896
85.9825
23.487
16.2526
33.9504
1.0632
15.3592
-11.323
42.7567
5.01278
213.632
114.529
5.64581
27.5832
53.4221
199.701
134.507
-27.2778
37.855
-0.66056
22.8045
17.3205
-4.00209
33.4994
13.0711
125.058
98.0869
56.5868
119.076
45.5425
-8.81861
-16.8448
25.6479
-12.8565
5.69693
-7.77602
127.756
9.07548
43.7688
-0.993279
67.8279
190.792
15.799
14.3743
30.6197
5.24127
-14.8597
-5.86612
10.2643
25.0986
300.35
28.9068
-6.59732
-0.508491
13.0514
5.63773
15.782
20.2286
57.8195
139.226
13.245
78.9604
294.722
51.5364
48.5883
32.6879
26.8612
42.9692
54.5509
26.6058
44.1697
18.1082
83.9263
110.568
30.5415
45.4316
15.3069
27.535
28.3652
72.2321
61.4686
71.7685
14.9617
0.0654342
29.7286
66.5642
47.4511
34.1776
61.9208
29.5754
24.8086
6.80752
10.3012
15.5444
100.229
54.1824
20.9485
57.7193
13.766
19.3237
4.65473
145.752
21.3363
50.8198
18.7997
14.928
0.12297
33.6782
31.8863
56.0072
121.014
5.93349
17.6963
167.68
24.928
15.5961
53.6332
78.4986
196.295
14.0738
17.5059
35.7476
51.987
-24.7376
10.085
26.1538
2.39101
-18.626
26.8239
36.0127
8.82354
-20.4419
-9.03357
9.54061
1.32461
15.9773
72.9245
50.1958
-5.36306
88.2637
38.5984
26.9525
25.9735
14.8914
46.1681
18.8671
32.5091
27.9946
28.5838
-16.2123
44.854
37.8732
-3.05885
13.1051
26.2412
27.4354
22.2643
32.8574
98.7115
119.662
22.706
-13.9293
5.98884
-13.1971
10.8975
-4.35755
35.5962
33.9441
18.7643
35.0795
19.6889
8.54649
18.3154
70.839
64.2723
35.5764
-3.6827
35.3508
51.5717
23.0882
-10.7419
21.0591
58.1727
18.331
-14.5009
22.9346
31.1704
21.5456
8.3993
142.263
13.4522
33.3565
58.7436
-6.58967
3.32324
10.0919
33.9532
11.3034
9.3058
16.9896
37.4263
9.39746
67.2516
83.5326
-12.8072
10.2
14.0068
4.31325
1.15937
-13.3306
7.01408
0.955344
-14.0259
25.0022
39.2231
60.1105
-1.3915
14.0751
113.831
89.5804
15.7072
0.0694721
13.0354
-18.2237
39.9424
24.7683
40.6827
11.4172
101.83
15.7655
20.5148
-3.41137
28.2813
39.2579
48.1763
19.7254
50.1958
17.1257
11.427
31.1021
38.1969
-4.01158
11.1433
3.06463
18.8671
33.6168
30.4579
28.7653
7.37264
17.2584
15.6818
7.48285
119.944
53.6723
134.226
38.4796
85.593
24.5801
19.1073
29.9064
54.0011
53.9724
137.361
179.88
63.7837
20.3583
27.2088
148.554
52.5505
29.5754
24.8545
26.6827
30.916
15.5444
19.6437
52.3083
43.4373
18.3639
71.862
-8.78729
83.3655
-11.6693
43.8251
41.4494
-33.7977
69.2855
-26.2098
14.1921
15.3038
85.1626
-45.9633
0.56512
120.544
-6.3369
-22.7009
10.7622
-19.6594
-23.3962
11.8837
95.4451
-1.48992
-40.7469
7.00944
-34.1079
-25.5222
-9.30086
277.279
-21.9718
13.7055
7.90171
-6.16899
-24.19
12.0174
9.27039
11.5812
48.896
22.3913
1.32461
10.3551
-24.5269
12.7145
-5.43964
8.61333
-1.15846
97.188
26.1358
45.104
47.5016
121.698
19.2135
2.52833
16.743
58.4879
34.4225
290.467
3.75239
53.6723
121.59
51.598
-11.8584
63.4401
-36.4181
-16.5
40.8826
-28.7204
226.751
42.728
296.656
46.8208
-13.053
22.2324
26.8364
234.761
92.2736
39.432
7.08664
13.6101
54.7937
8.68159
-17.8098
53.0257
45.8806
28.4447
95.2007
21.2622
30.5681
-12.2119
18.3158
401.772
62.0642
-1.81504
-1.93859
28.234
43.0485
58.1232
46.0513
0.311287
-44.1479
-25.3485
47.4168
-18.1371
92.9886
3.53601
-15.4747
-14.0372
0.966659
17.5059
44.8453
-9.22996
45.4602
40.7426
10.8696
0.714714
-13.049
92.3462
22.6035
39.9424
437.063
-26.7837
-12.9456
19.5136
-20.7147
-7.1595
464.939
59.8726
35.0578
47.8364
18.5766
67.0624
2.05663
-10.5288
22.2253
43.0024
18.0572
67.5928
52.3575
-10.5901
-13.2421
97.8433
29.9542
14.7361
17.8385
56.8214
28.5554
20.6914
-4.15775
39.847
30.4308
3.05939
-29.0542
17.4185
-6.59323
15.3263
35.2305
30.6326
41.8125
30.8917
28.8326
50.8198
1.93309
26.1724
15.1155
46.7967
56.0072
23.5625
-14.1629
-4.73382
43.6686
199.81
20.4026
46.3695
21.5701
12.2111
28.7503
-25.7544
51.987
22.114
0.714714
0.0694721
43.0204
-14.4756
50.7145
34.3202
65.9978
15.1653
30.758
15.3293
60.1404
16.7691
25.6875
29.0957
7.33221
50.1958
37.7405
4.8652
-4.9066
22.2253
16.7655
38.6719
11.3708
-3.09815
18.6243
45.4504
163.698
11.1208
56.6138
31.8457
78.715
70.5389
102.367
-3.97264
40.3536
27.497
40.9513
35.8245
27.3001
129.677
7.41764
20.0053
48.7147
41.4404
54.3715
31.3313
27.1852
53.5241
5.19689
0.833201
15.3662
76.1761
43.4192
39.8093
132.805
18.6933
18.3113
28.7464
71.5793
66.6022
32.424
148.603
22.5106
27.5219
7.75828
20.6895
-29.666
14.6977
19.6214
29.6095
34.2872
35.5764
-9.3049
16.6102
25.3348
53.0733
-6.99374
39.7998
31.9358
1.46444
283.476
60.4159
29.2963
40.2863
476.565
-6.59323
72.923
56.8695
250.157
203.848
71.9361
37.7013
0.0590224
-15.0571
91.9522
29.9301
28.1381
54.1331
34.8069
30.8147
24.928
23.0924
-0.7147
149.713
87.5989
-15.9113
38.1206
-14.6084
30.1254
-5.13963
40.312
42.6167
14.6178
429.876
-11.1749
31.776
-18.2237
337.447
53.0609
11.6498
-9.91712
24.5357
26.8669
12.0174
-3.84808
35.7775
11.1469
25.6875
2.85882
14.8285
44.5736
-3.489
-14.81
25.4799
-16.151
1.61061
1.77294
27.4275
9.49678
96.2274
31.7427
49.1986
6.27646
102.95
32.251
-4.93292
37.4679
31.8634
36.8057
40.523
-0.224506
16.2526
25.9588
47.0689
1.0632
-16.5
37.1345
38.9798
28.665
9.3395
18.8061
80.3284
66.5642
28.7104
-40.7269
47.296
20.6914
173.879
-7.00463
11.6902
23.6741
14.0494
32.411
4.65117
52.3083
-3.41438
104.571
36.2548
236.715
53.923
17.5882
22.7088
11.1799
-7.37329
-5.59507
41.0146
23.5625
245.814
236.962
36.4956
596.518
-8.76675
-32.5738
-26.4491
23.8807
-15.9113
-17.774
28.7503
119.808
6.00634
9.5107
-5.13963
15.9492
16.3798
-30.3598
-10.5297
-33.6637
449.693
-1.35712
16.9813
154.26
34.1386
25.6901
0.172819
24.9929
13.0185
-5.28544
37.6516
40.68
-4.63744
-17.0306
16.4626
9.62947
45.1601
68.5835
0.715602
325.824
26.1358
25.5534
4.39812
41.1131
197.25
-6.842
-18.8643
118.755
33.7374
53.6723
8.66387
1.64956
27.2352
21.8748
18.4625
125.78
23.552
75.3293
-3.82675
39.0085
234.247
22.6997
13.1421
83.9574
13.0876
-16.8012
30.5845
-1.37154
28.5554
45.0542
5.21258
0.491633
11.6902
10.3012
28.6629
27.14
22.8225
138.304
6.26971
26.82
17.7732
16.4417
165.639
228.856
-7.43724
11.3674
16.8116
50.385
32.9328
4.05942
23.3185
12.1328
0.56512
92.4328
11.0323
25.7547
19.696
-0.907407
21.254
42.9712
26.6211
46.992
-42.621
94.6599
68.8536
7.12151
23.2035
7.56574
36.1242
43.2182
57.5493
22.6616
51.2298
25.1358
-7.59621
37.8181
10.8689
38.0354
39.3246
11.3098
10.3422
30.5845
4.25065
328.406
48.8024
7.08664
-7.00463
109.142
10.5557
13.6703
6.52523
24.1973
0.333751
14.6158
17.5141
-51.8908
-15.96
-3.02652
194.962
-0.0645266
-24.2399
16.8116
0.0271294
1.65925
51.6735
-16.5553
-0.985685
-5.05708
272.343
145.965
486.775
-8.41499
-38.3887
177.904
20.9989
77.3193
-18.0259
1.94354
24.2798
3.86282
75.5497
239.334
-18.5678
23.2618
-30.085
19.0774
52.6441
-2.42352
12.9544
18.3367
29.2281
26.9525
-17.13
-3.84926
44.2941
5.74865
63.6019
26.7098
11.8987
-1.99769
21.0066
-3.05885
44.9642
33.7374
55.5464
-7.72077
14.1167
-8.11028
12.8403
78.928
-2.68493
5.98884
-30.0637
89.6083
-13.7279
211.758
15.2035
45.0012
59.4423
53.4221
74.1388
14.5672
2.70727
230.135
29.9542
-1.80863
50.3433
8.46817
53.0733
11.7469
86.2837
44.568
34.179
-0.688741
64.6491
53.0257
56.0565
52.8076
187.03
51.2473
-1.29103
55.2545
10.8195
41.9511
24.5828
18.7997
52.4093
1.99704
103.019
20.6419
69.1256
79.7845
43.4148
21.4444
207.036
53.039
62.4478
203.559
3.53601
59.4879
27.2036
-1.23477
35.475
42.5506
2.95147
59.9897
26.6871
-48.948
-17.7342
28.9649
-41.6495
93.3533
10.7128
-1.48383
70.4503
3.44111
3.58408
-10.4073
-49.326
25.4702
-1.48649
-14.9448
-8.59735
13.6515
-11.9223
-26.9914
-9.19029
-22.7102
-4.94862
28.9469
43.357
-38.2919
16.5795
244.449
10.7802
39.0726
-12.3051
16.3214
23.4124
42.1707
71.4759
172.645
5.94522
49.7889
11.611
7.41764
162.434
50.5887
3.77174
106.294
55.8464
60.5241
14.9617
-20.5493
76.5803
56.8214
-18.2381
30.4294
37.558
37.0717
60.4159
40.5407
77.7676
24.9147
15.8956
33.5677
513.828
93.3266
2.52158
-10.6614
27.1435
7.07137
36.3289
39.5754
3.80715
-5.49923
56.167
48.7528
26.0221
31.0587
-16.5553
13.9481
-29.0967
-18.1371
18.5285
42.6213
304.554
19.7073
96.2167
35.475
4.13227
33.8736
9.8529
21.5714
44.4908
4.46285
61.9137
11.1613
-16.3496
77.4237
208.427
31.3123
-18.5678
15.7655
93.6034
-12.7817
142.599
5.07274
14.1032
53.944
4.00727
15.1751
79.8279
8.21187
31.5957
54.2468
677.728
9.49678
32.332
242.409
-37.6049
32.5484
7.48285
28.1152
70.5389
48.0193
164.693
20.0007
67.1882
-7.12962
22.4102
-2.48349
58.085
45.1885
80.0571
81.5331
36.6575
-0.42531
15.8257
15.3662
-15.6531
43.4192
45.4315
50.3458
3.5143
-5.66956
29.481
-2.30344
34.3686
34.098
12.2543
47.4165
-10.6927
56.2438
-3.81044
36.8923
23.0428
198.62
35.6727
40.973
29.0829
43.703
15.4951
63.7949
37.0717
13.5642
21.8001
6.5531
32.411
15.8956
27.9455
22.8225
48.349
69.988
19.6473
22.0639
77.5583
41.4494
-3.68911
1.80954
0.12297
11.2715
46.6368
34.8069
-2.91847
-8.48195
38.0464
39.959
-6.3369
162.832
50.1176
0.955344
12.2111
10.0096
27.9787
24.747
5.76257
42.1861
173.913
180.625
-3.67866
26.1538
-12.6015
-14.8778
23.0758
9.77578
27.5642
9.54315
21.3877
-30.085
11.5812
44.8801
218.376
-5.78625
42.6996
198.91
3.9307
74.2057
13.8341
20.3513
23.6794
11.3708
615.344
144.187
43.5764
-21.8345
33.6096
-1.48223
32.5484
33.7198
134.937
370.389
33.0267
-3.97264
34.7314
-8.11028
18.4625
37.6985
19.8039
-3.38149
213.565
46.5048
5.01278
69.3294
41.4404
67.49
42.5757
25.4131
-1.04087
4.12179
499.715
49.0414
116.646
123.434
31.6253
108.32
68.0204
65.5615
106.887
39.0989
-0.902156
152.302
56.6664
226.839
8.96071
58.5418
-10.0591
6.5531
161.722
0.903033
42.938
170.874
42.7268
15.64
13.7015
-29.0785
293.803
-12.3969
13.3384
75.0217
74.8981
-5.59507
51.4295
-35.0421
352.928
18.026
-20.8269
20.1325
2.82941
0.966659
21.254
26.1046
195.043
324.696
1788.82
20.24
2.58878
26.3064
132.976
2.39101
16.9813
17.4536
1844.49
38.8086
7.66908
131.815
15.7655
5.52225
17.2034
78.8811
-18.8382
59.4207
0.984755
31.6951
11.427
32.9762
11.96
29.7216
28.0099
63.0347
38.1313
29.8687
49.1986
26.8912
189.157
69.7323
49.415
13.1051
-5.61794
64.9167
21.7823
1.64956
36.8673
0.217208
-6.43307
297.63
-23.0982
20.6037
20.8257
-5.59859
53.8201
55.2962
27.2872
44.5523
92.6624
9.74399
-19.4012
34.0489
12.8645
1.64023
20.5674
-6.12629
-32.2885
39.9908
54.7127
32.869
16.4911
39.9094
-7.43083
35.3508
6.59411
66.1917
56.6664
9.44699
7.08664
13.6101
2.31985
100.511
107.753
43.6554
98.3545
22.3233
277.696
46.4749
40.0029
21.1978
100.232
38.9305
251.846
33.7922
5.74517
26.1819
71.2416
85.9922
61.0438
-6.24794
5.57355
18.3687
16.5331
3.97047
-33.0083
4.20298
-18.7223
-9.3407
16.3137
6.10477
62.8008
63.2314
16.4918
0.714714
7.56574
13.6354
176.277
49.3127
-1.46862
15.1653
0.63001
-6.72328
29.8851
-12.7817
41.3997
53.7985
34.7179
-0.164052
46.4477
26.4961
22.6714
249.966
61.5807
16.7655
57.4125
50.7262
21.2647
46.7353
34.206
4.4024
-7.61989
30.6743
14.9968
44.302
12.412
33.5087
47.8499
14.3785
40.9513
11.4616
40.4186
30.3517
40.8826
75.5167
58.0652
13.1839
33.4767
10.3422
45.577
41.732
33.8099
31.4495
9.86196
11.6902
42.1604
15.5444
31.6936
34.0669
52.0971
43.751
6.20524
190.187
42.6786
65.8123
-15.0571
50.7228
15.0197
99.1107
111.644
-17.911
0.888381
-5.05708
111.173
-8.21096
11.0323
10.7622
437.613
10.337
444.793
41.0972
159.68
41.3698
27.1936
12.6316
78.336
-29.2703
41.1464
-6.97932
11.3591
13.5239
33.1864
23.1188
-8.59735
385.958
4.08489
16.7691
110.02
38.4661
37.3173
46.4477
9.62947
18.9232
1.11707
11.96
39.0919
65.4912
14.309
22.6152
68.1164
39.239
15.4654
-21.8345
-20.7384
28.5028
23.1781
33.7198
65.5966
53.6415
20.3902
59.0943
20.0007
42.8254
144.52
27.3001
34.0998
71.1359
55.8751
115.583
50.5887
60.1811
9.39394
25.3111
17.9168
29.6095
38.0354
0.0654342
14.0904
39.9548
-10.7419
9.8147
45.0542
29.5754
36.053
19.926
-17.8098
4.29999
27.14
74.7971
82.7927
22.1121
47.4992
-5.03916
22.0639
60.6917
50.8198
146.236
5.55767
28.234
67.4114
28.1381
122.888
9.68162
27.0666
43.7071
33.0185
42.8914
12.6363
-6.54092
6.58886
13.7578
25.1676
-8.04916
-11.6989
-1.85446
32.3093
-10.6821
100.779
74.1403
44.6276
27.5794
-25.8467
1.10985
-0.307023
118.903
-8.09653
27.3442
-36.6418
2.26164
15.9773
-15.1566
23.9589
-7.23713
33.9158
220.764
10.8614
79.617
382.99
5.65707
37.0468
-6.48257
-18.2132
-0.4454
28.3593
-0.0061332
12.7333
19.6437
301.559
17.2003
44.6009
210.543
139.587
-0.424892
34.4548
47.0716
-14.9335
39.2909
28.234
24.39
-7.71108
21.6884
-7.18498
13.9481
-2.85975
182.35
23.0924
21.7741
11.0323
33.251
-4.66685
8.46292
36.2466
63.586
37.8655
45.118
27.1936
38.8686
128.936
21.3294
-7.42679
9.88728
15.1072
39.9424
45.383
-17.4134
-16.6938
2.50408
122.587
67.3664
92.166
9.54061
-0.0974894
-15.542
14.1032
-0.164052
52.0699
43.3627
107.004
-23.6473
43.0024
25.5534
47.5016
530.834
-11.368
167.184
8.18554
-13.1319
49.9242
46.1452
-3.97264
-0.87583
40.6154
22.2106
22.706
25.4261
26.6036
20.5361
52.127
48.1163
62.0551
33.7568
35.0795
75.9109
36.6575
29.5597
32.6923
11.6181
3.08757
47.1673
17.3205
41.1821
1.36997
5.19282
19.3761
47.2165
17.8765
69.9053
15.0143
39.2931
38.7663
31.94
17.1286
26.3117
204.592
27.8161
11.6059
24.9371
80.4542
18.4383
-3.19203
-42.0337
-10.5513
21.1762
25.8539
4.65433
-30.8567
32.5397
5.65707
35.2697
1.43956
46.359
14.1322
30.5125
-2.31947
65.1011
17.1149
206.141
27.7258
116.158
66.3638
8.76705
13.6788
36.1903
-12.2119
32.5807
13.1775
-13.183
33.8562
41.1745
26.2641
59.7553
29.1847
-7.18498
137.636
6.51058
15.5576
332.313
-0.7147
16.6545
25.7547
23.4441
47.8183
54.9872
42.9712
11.6285
15.1329
11.727
38.438
65.1055
41.9442
11.3139
43.0204
15.5095
0.114692
53.0609
9.77578
20.0679
687.955
234.888
27.0099
5.95896
63.8885
42.5541
8.48102
20.4507
75.5167
29.9542
30.0505
29.7286
8.46817
71.8139
82.9033
93.78
18.331
94.1949
45.4234
19.926
27.1678
75.5145
52.3083
116.526
50.2231
144.951
34.3162
210.802
16.4417
47.5733
356.293
28.17
-0.0645266
0.12297
63.6633
45.0047
61.6294
21.6884
20.926
17.6963
-10.6793
28.7146
34.8926
12.9063
25.7547
29.0663
4.71479
26.8762
28.4951
-12.9781
-16.384
75.9193
68.8536
16.4918
28.1805
24.2798
-2.69641
33.3832
6.96468
-1.48383
-34.4974
9.06331
-17.0306
-51.6368
-13.7187
16.0998
-8.53079
32.2467
-26.1892
-40.4565
15.5256
5.80224
-47.0731
-19.9411
21.4506
-10.9909
33.4461
17.6872
25.7727
14.7098
-23.5495
38.8102
-0.247754
-7.50967
134.937
72.4129
38.6489
-5.8467
47.8499
39.0772
105.165
323.403
17.2332
24.2842
46.5048
507.263
50.5887
73.2995
18.7643
117.14
21.665
3.32282
-6.28276
52.2199
12.8846
-5.66956
-2.37816
3.31876
32.4945
96.5872
81.1497
-12.5667
-1.93637
27.5219
33.8141
13.3805
121.889
3.46837
26.556
57.8012
55.0132
402.561
19.5471
21.8706
-1.2394
29.6041
-33.6004
4.64211
30.7208
-1.37475
-1.07821
21.5137
44.9105
16.8821
15.782
35.3998
23.9768
55.9454
39.9004
30.1116
114.568
30.5391
24.332
-11.179
30.5845
-10.7419
81.0292
18.331
7.9879
112.89
-8.18501
-6.56536
-18.1888
19.6437
42.938
37.8151
37.1046
68.1139
103.657
21.5213
55.7971
23.2104
37.7013
9.42935
-11.3089
-29.8621
26.0221
1.07369
13.4298
17.6963
6.51058
-12.5533
17.4702
-13.8332
29.5029
-12.1631
-2.78147
2.51336
9.23805
45.3617
15.1329
19.6973
42.6167
-9.74508
100.04
1.94354
39.2723
-1.35712
172.529
30.5721
23.8161
292.527
32.4891
113.217
-9.47027
-1.5373
60.1404
97.354
48.1763
12.2292
48.3218
7.7554
22.6714
4.8652
-3.03253
121.551
43.0024
46.1681
5.74865
25.0128
50.4834
26.7098
-3.09387
-11.368
58.4879
248.066
26.2235
50.604
70.5389
64.8858
1.64956
17.8648
27.497
18.4625
2.09127
2.93726
11.611
42.7567
-21.2241
5.61116
24.5738
7.51988
31.3313
62.7924
16.0428
14.5672
15.3662
-17.5272
212.085
15.4465
22.2348
-0.233835
39.308
18.2366
14.5632
26.8724
37.8462
29.1208
45.5425
-10.6927
-16.8448
53.9724
24.9169
1.84323
-1.80863
44.7211
42.2014
793.329
45.4801
32.3035
61.9208
7.08664
51.0914
17.3124
63.0295
-0.943166
38.0332
2.7771
67.3008
251.459
22.1121
41.877
0.583037
102.106
63.2934
37.7013
16.9256
-5.68672
3.8711
9.31534
-9.3432
-3.96295
25.4365
-8.54066
-34.7189
24.928
8.65563
-9.58246
35.1251
102.155
14.0851
43.7428
9.75447
2.01444
-14.51
40.312
57.6092
-7.87101
18.8101
1.79096
-6.97932
3.86282
37.8868
5.07541
13.2913
118.696
-27.338
14.8926
-31.5224
47.0219
39.2579
10.6949
14.1032
68.9365
-35.3481
-11.0618
1.11707
2.58967
-45.241
24.2617
23.6794
50.7262
2.52405
-0.116395
45.4504
-10.5901
-24.4865
28.8003
-3.76154
-11.2401
126.761
31.1527
15.9908
5.00819
12.8403
4.81133
0.366645
11.1658
74.6158
250.515
30.196
5.64581
-12.0682
21.4479
-47.5122
22.8045
-48.2718
-11.4782
-18.788
-19.2448
-34.1626
-1.23864
92.1941
14.1283
24.9277
2.42579
-9.34855
40.6404
26.3178
-24.1008
-31.7844
22.209
87.7056
24.9169
26.2061
31.6027
25.3348
38.0808
-5.11968
58.5404
35.6839
50.1902
9.86196
-7.05048
3.05939
38.4122
34.2851
-21.5858
33.5677
0.333751
-5.99892
19.3882
-16.2836
-23.4563
1.44917
19.4623
30.205
-3.68911
1.99704
58.0411
24.39
1.65925
136.006
-1.56278
-4.79253
-15.9782
-16.3015
-16.263
-0.7147
-9.58246
25.7547
2.82941
-32.7665
3336.48
-10.8603
53.4305
3.2613
2.58878
-33.6637
54.2648
15.5095
-14.8778
210.482
21.942
218.022
45.7506
-0.0999441
-16.5298
185.703
29.8876
27.5615
-15.1566
57.6921
-9.11119
3.9307
19.4563
7.23281
18.6395
27.4275
17.5166
57.9797
26.7098
-6.842
-35.7309
28.5028
-3.05885
13.1051
-5.61794
27.4354
19.9083
-26.4614
19.7389
21.8748
1.59591
18.9579
32.9223
4.11478
-9.44895
406.326
25.6275
39.3443
13.3294
26.2605
35.0795
59.0443
-6.44604
-9.79564
51.433
-14.6189
1.21351
34.0489
4.20208
3.49417
14.7587
10.7403
23.9335
-1.23864
24.7277
120.95
45.5425
13.6702
-16.8448
16.4911
31.8283
-11.179
14.7361
0.97191
32.4586
15.4951
78.7874
7.08664
2.3657
28.5568
-19.4294
10.3012
319.143
54.1824
61.4675
25.0104
-18.1576
32.7657
19.4623
56.442
16.9256
24.2983
0.12297
33.6782
56.2491
46.6368
59.1697
4.05942
-2.91847
-10.356
114.883
32.4627
-21.3294
-20.8269
22.0066
-36.526
105.587
147.919
11.6285
37.6217
-3.26556
45.9342
166.305
25.8622
8.21098
247.446
39.2723
-23.8459
7.61096
75.5497
28.5164
25.6901
-3.57531
1308.73
30.758
-15.0925
2.21083
211.94
43.006
48.1763
14.1032
-13.2825
104.544
11.5035
4.46373
9.10688
65.4912
40.5459
28.761
14.8761
11.7172
47.5059
-7.61989
43.4954
74.9492
26.2412
36.8057
39.1309
34.7314
773.375
91.5511
33.9504
21.6779
20.9814
-3.82675
3.13871
29.974
54.5589
8.84255
32.8074
-25.1867
12.6932
366.276
-35.2336
34.0489
11.6983
12.8645
9.1365
8.86624
57.6667
2.50949
32.224
115.328
40.8539
47.4057
48.4693
0.97191
43.703
-6.99374
36.0516
12.7088
69.8321
24.8086
4.93346
-23.432
41.7813
2.7771
37.3158
5.95595
35.2305
19.3882
-3.1651
-21.5822
7.07137
17.5882
69.5604
43.1625
-18.8052
-3.62516
354.144
315.917
622.501
28.9407
21.1798
-16.263
-4.46283
16.6545
0.955344
6.58886
25.0022
13.5026
262.51
15.4751
38.438
42.6167
25.8622
-6.78155
-5.55273
28.0279
96.0943
11.3591
75.5497
32.2646
38.8086
-12.9456
43.7335
-2.97515
155.448
-52.1371
18.9109
1.77658
95.0279
2.85882
-1.61493
-12.9359
16.1096
0.715602
9.10688
18.6395
18.0572
13.2449
23.1388
-14.3383
32.251
15.6818
-3.76154
18.7449
21.8132
-17.0911
21.613
-28.725
20.8319
-4.559
229.003
134.854
12.7716
98.7161
26.2259
41.4404
18.2129
66.5406
25.4131
38.9301
6.4554
7.86993
37.797
12.8645
3.5143
61.7968
12.6144
4.38356
375.178
77.8466
45.5425
262.921
-9.34855
29.396
24.4438
155.809
11.3191
12.8387
-24.0438
7.20141
17.5319
-10.3636
-5.26073
12.7556
-8.56391
18.1224
28.7457
-1.74126
-5.86612
117.086
34.469
347.202
15.7884
25.2618
37.4969
-17.9511
-2.08149
37.0952
65.3157
3.87471
50.8494
28.6049
27.1735
69.203
8.325
553.474
63.3427
43.6576
16.932
74.7062
53.4458
-18.2381
33.8099
18.331
13.6101
47.2974
-14.0616
39.9072
51.5028
31.6936
20.9485
34.3807
19.3237
19.6473
38.2029
62.0642
14.928
-1.7511
35.5523
29.1847
-5.31091
49.5554
4.63651
135.498
-1.27048
21.7741
12.9063
20.1325
42.1848
2.84073
34.3725
72.9563
116.576
13.2588
43.5861
23.4454
61.3574
18.3659
-16.1519
1.94354
5.5391
-1.35712
9.48502
84.92
13.2913
62.4742
70.1134
-28.2109
13.4552
33.1837
-6.51151
174.124
254.469
39.538
16.1096
692.246
52.3727
53.6644
410.547
43.7535
52.3575
47.3245
19.3949
2.68747
20.0695
12.168
12.1857
2.58659
63.7794
47.1747
23.1477
66.7466
41.7909
3.36513
14.0247
11.925
45.0125
3.41053
-28.5455
65.0997
30.9988
-0.4454
-9.86158
5.87049
-7.5024
-22.874
-13.1525
25.1344
57.4928
-39.7094
-13.1489
5.19731
62.0642
28.17
267.927
-9.24736
16.8937
-16.5553
-6.6666
-4.73382
352.89
13.722
-24.575
6.57754
29.0777
11.8837
110.438
7.88041
-7.3559
330.318
15.9492
91.3424
98.9508
5.69167
2.39101
49.1312
934.612
3.92095
43.7335
10.1433
4.08489
17.0369
-13.216
-12.1337
-13.2825
43.2861
38.5984
-14.2769
26.1358
42.42
24.4893
45.6276
7.37987
189.754
-10.5901
12.9948
49.1176
32.5484
9.35692
28.1152
33.0576
51.7674
35.3828
46.5735
20.8319
32.2258
3.66951
39.0085
41.2184
50.8107
16.8902
12.5907
44.0518
-23.3126
27.6857
-8.53713
2.24773
48.0652
3.49417
14.7587
14.9452
33.2291
-15.4219
2.50949
49.0905
8.50612
53.0387
-22.5511
40.6404
33.8141
7.75828
11.3191
35.3275
52.179
-10.3636
-12.757
59.6073
42.0359
38.7371
41.8641
53.967
22.6216
12.8745
25.2568
41.7288
2.66992
10.2693
5.11371
39.2883
26.2525
8.28578
20.4073
38.9693
39.9004
9.49691
48.9753
79.2047
51.5364
37.3439
17.6953
71.8388
18.6063
43.4724
40.9972
76.0289
46.2192
46.445
13.6749
11.5588
46.2757
18.9949
60.9877
9.76544
4.23032
27.7354
118.62
28.0802
181.85
31.6027
14.0904
71.8139
54.8504
21.0591
224.965
33.3236
9.86196
266.563
222.325
542.536
9.92219
38.3844
46.6861
39.6891
42.7268
25.0104
2.4571
2.78066
55.7971
66.3139
93.9233
35.6663
11.1799
-9.24736
46.7967
391.707
61.6294
47.9253
24.6741
12.0741
40.2438
23.0539
17.4702
57.3813
89.743
22.0066
2.82941
45.6169
57.9638
17.2507
22.6292
-14.51
61.3574
10.8696
-6.78155
256.817
22.4057
13.6354
15.1072
32.4461
352.73
35.0605
5.79502
36.2373
15.7655
-31.9591
22.8256
39.5257
16.7691
40.68
15.9773
-13.2825
138.277
2.1332
20.7973
47.9687
-1.15846
80.3214
16.7655
14.309
22.6152
49.3757
39.239
41.7023
131.839
-0.123625
49.1176
36.2965
58.0826
44.9818
36.8057
254.167
20.3902
42.2277
127.158
62.0614
17.9298
9.73698
33.6546
438.185
166.182
35.5962
11.268
62.7924
16.0428
18.3154
-2.91493
210.269
8.70977
60.2858
25.983
35.3734
29.481
-0.429374
26.8724
58.4609
15.5574
67.0908
38.0354
264.212
-5.55676
27.8546
6.59411
530.96
9.87285
21.0591
91.9059
306.937
-38.8638
60.4159
-19.4294
-27.1801
24.9147
6.52523
30.3188
53.9712
9.95337
8.94544
353.046
37.7013
45.0366
20.5502
24.4858
16.8116
13.1456
217.177
102.273
4.5778
-2.85975
36.1724
4.35171
49.8851
-33.9453
-24.845
70.2958
87.1737
81.2241
29.8528
-37.0972
434.924
44.0602
-5.99695
43.173
43.0204
-27.594
108.811
39.7608
21.942
-9.19751
26.8669
4.52111
-20.7147
150.262
45.1479
198.554
25.6875
29.0957
-22.6528
75.2218
26.4195
25.0785
42.8401
43.0024
4.93869
0.126448
158.072
31.7427
28.5838
-20.7384
60.3619
8.18554
1.86066
93.7076
64.9167
102.849
83.4571
63.4401
18.9579
17.9298
47.2183
-22.5674
35.2604
48.7493
29.4573
55.2962
12.2946
438.106
132.018
-10.8707
30.3007
24.1089
-18.9745
1.44469
-3.11271
56.5868
12.2543
26.8018
19.2924
3.76991
-1.93637
98.7365
99.4064
-5.36019
-26.1622
-13.3982
-16.5475
54.0531
30.6503
-34.7265
26.5984
31.4963
58.9025
1.25583
45.6123
38.9745
-7.36346
7.25235
47.7456
25.0986
4.54399
12.1433
27.6025
56.2375
291.27
11.037
27.8344
-5.07715
30.1116
52.7235
15.4864
42.1661
42.9661
34.3575
39.221
28.3139
80.9537
38.5475
44.5709
13.6749
32.3131
16.2906
-9.11614
47.8692
104.572
26.791
114.287
19.7126
43.703
-8.86781
22.9332
157.498
29.5754
-8.8787
49.1715
23.6741
12.1474
37.3158
7.83002
25.8602
23.1363
22.0639
17.5882
196.997
221.199
13.2414
-5.59507
222.799
59.1697
5.93349
21.4444
-6.60788
28.6761
23.0924
12.4038
12.9063
8.88814
-2.79279
68.433
39.9947
44.8453
22.8729
-22.0062
4.70477
-20.9895
8.21098
-13.049
56.1389
-3.63344
33.1864
-18.5678
4.37814
-2.97515
5.52225
169.003
45.1479
10.6949
21.5995
68.9365
-3.489
28.2936
-4.9066
35.3438
31.758
1.19056
35.7337
226.646
17.3394
10.0246
-31.9827
47.2435
8.18554
11.231
134.937
18.065
59.2636
54.1234
-23.1028
-4.02629
9.58754
-10.1812
-40.8628
-24.4415
-11.5913
-19.3501
215.507
-5.41125
-9.34672
35.0795
34.6814
23.539
27.6857
-72.2554
-53.9743
4.96164
39.6711
-27.657
10.9904
12.8846
192.981
1.36997
28.7464
17.8765
17.4315
-29.4333
-7.47448
16.8043
18.1516
-43.0226
5.88421
-26.1622
-9.65009
-1.55498
42.8087
30.6503
25.2436
-18.3792
33.3704
248.183
304.855
26.8716
10.8635
-1.74126
34.6272
70.839
34.2872
236.102
33.7986
10.988
10.3422
53.0733
200.969
48.8024
-17.2762
-18.249
4.19392
10.5557
-25.306
23.0407
19.6437
48.5602
32.1929
10.8677
40.0029
54.931
21.5213
16.4417
56.9436
41.4494
13.1775
1.80954
7.61923
22.4338
-22.4617
44.7628
195.977
8.32593
180.799
-25.6718
-26.4491
29.5029
10.337
-1.23477
41.0972
26.6211
15.1329
9.8529
60.9268
50.113
-11.6191
-1.80459
28.0279
20.7294
34.3202
9.77578
35.0605
-3.57531
24.9929
17.6396
18.6407
18.9109
29.8876
35.0578
-6.51151
-22.6528
40.8255
13.3776
3.9307
32.9762
-36.7657
24.0994
24.2617
38.6719
3.87458
28.761
-29.3308
-3.87176
7.8881
26.2235
91.1536
29.2786
-60.1946
3.13412
44.6994
-6.43307
5.98884
-33.8118
10.8975
5.01278
13.1074
112.655
-3.72452
180.859
-6.04751
-17.9075
28.4847
60.2858
30.439
24.1089
74.7288
22.4414
-6.12629
-4.98677
34.098
36.6171
11.8093
-1.32235
140.577
-52.5362
-22.4079
-1.61205
5.69693
164.638
-7.17718
14.6977
45.6429
-23.4821
44.6147
10.1768
-4.36637
52.0929
9.50313
45.8716
384.919
19.24
10.1662
-30.9602
-19.2492
166.725
138.696
-4.83268
39.148
70.8284
1.59748
66.1374
-1.74749
20.8644
30.4789
133.995
29.8477
-4.79346
21.239
35.4729
30.188
5.9911
482.701
68.708
48.319
46.8494
-20.0583
22.9428
-27.7966
70.6385
4.00232
59.1136
24.758
34.5359
-0.0165038
7.37074
19.8714
100.769
500.505
-27.4381
31.6442
-5.95017
-8.86017
314.901
80.1961
-37.1621
-3.49884
70.2737
44.2341
33.0204
25.263
17.9632
23.6393
26.0017
23.2823
44.6607
38.9798
11.2136
18.8061
6.59411
154.273
-8.86781
32.3035
7.57293
18.331
13.6101
47.2974
23.6741
32.79
9.92219
14.0215
16.4899
9.95337
36.5138
91.4044
13.8401
0.21997
15.0516
5.55767
26.3599
37.4263
-9.3432
50.385
31.0587
4.05942
13.9481
-15.9782
-10.6793
-10.6408
-2.58877
12.9063
140.073
10.337
19.38
65.46
270.25
35.7476
2.35664
19.1909
-38.7931
-5.84452
-1.02014
-6.04229
-13.9408
16.5166
14.4609
-4.51235
10.9374
-36.2075
98.291
56.6096
5.66992
23.0219
-49.4036
-40.1099
-14.8125
-3.96956
8.16985
418.753
2.12759
-12.055
1.58702
34.5538
252.535
14.7098
-42.2901
12.5733
40.9817
-15.943
0.941287
7.75767
84.5635
186.245
-33.4102
-30.7049
-33.607
3.17774
-53.4895
30.5752
-3.42052
19.6667
44.2515
-0.913422
17.2759
-9.35913
-11.1312
-31.3474
-28.2148
-31.4855
10.5838
22.8045
0.453952
22.2348
-11.2918
-19.2448
10.0058
60.3349
27.2468
-38.8037
-16.8448
8.78129
13.1994
13.1932
20.335
-5.30312
18.4458
25.0281
98.3322
-14.6311
48.3629
-16.0602
-0.618239
216.152
29.6041
20.7475
-5.86612
190.779
51.1538
-1.80863
25.9805
24.9623
-10.7419
19.185
33.8099
-0.409622
13.6101
47.2974
31.1704
-8.43943
21.1666
-17.8376
29.8195
43.4373
5.24548
49.3732
341.663
-2.84154
7.07137
21.3363
47.0716
-35.6718
13.2414
33.6782
-22.4617
128.51
-5.31091
-19.7851
4.31325
6.22578
-21.3294
-17.0787
22.0066
-23.4075
130.277
-1.23477
11.1121
-16.4825
33.8736
2.35664
51.987
-30.3598
13.8332
1.94354
5.5391
208.538
1.98876
39.7608
55.6752
-7.32345
-3.11812
-17.9677
69.6772
-4.29759
100.31
11.0803
42.6996
-16.6075
2.05663
-28.868
0.715602
138.417
74.8615
6.81276
4.39812
36.0801
-12.4642
5.49857
45.3694
28.8003
-7.50967
14.9968
63.0426
21.7823
18.5162
17.8648
289.866
22.706
-4.559
-25.8703
-35.6859
61.4973
20.0053
41.2184
56.4329
-5.59859
40.7017
45.9258
134.109
10.8191
-12.2853
-5.24854
-49.3863
399.492
11.6983
7.2423
-5.85603
35.5599
-13.6226
-15.4219
28.4758
45.5425
-16.3149
28.1328
78.6485
16.9475
-7.42153
29.7053
491.324
-2.16892
418.582
-17.8599
10.6262
43.7382
61.4632
-11.1116
1.63015
42.1234
40.0912
-1.37475
4.54399
18.2322
44.9105
0.0155303
4.53765
35.3998
48.3396
7.21967
86.7521
135.059
168.916
82.9528
38.4179
65.4549
21.239
57.7205
34.2872
37.4505
41.2949
44.7211
0.97191
41.8289
26.7394
22.9332
3.33851
2.3657
17.3124
3.05939
8.42716
38.0332
21.5178
22.8225
29.6083
-12.5354
26.9585
26.4569
16.9256
11.1799
48.6707
35.3924
92.9029
13.4298
19.629
19.3058
19.3442
46.137
67.2543
-13.6007
-4.66685
10.337
28.7503
61.7119
11.6285
-23.8803
55.3046
59.4833
22.114
26.3064
52.3907
-3.23119
-11.1297
234.845
6.02765
-23.0356
-1.70125
11.8744
-16.0936
-1.97401
15.3293
39.5257
-5.71969
-8.04572
-19.63
-17.0306
33.3292
18.9998
28.2936
27.354
2.58967
54.0845
56.1209
42.42
22.6152
41.8794
13.0021
41.7023
255.527
15.3844
36.2965
24.3494
63.7225
42.4279
51.7674
26.0124
38.4796
31.2451
-3.53092
-25.3785
21.1762
52.0908
29.0172
-6.4938
-14.3119
-7.46139
42.7659
70.78
27.6183
10.384
19.2681
-13.5639
27.6197
-3.49984
200.519
-4.1333
34.5047
21.8855
38.0416
24.0733
-9.72433
50.5693
48.0087
0.996055
12.1169
90.8372
319.555
13.8407
11.381
-30.0924
1.82541
-9.74224
46.5182
-11.0221
103.799
56.6768
-31.8408
-16.837
3.4504
14.4396
1.0774
-2.32853
-3.72853
24.8131
-1.31178
-4.90749
20.6842
-3.23119
-13.0038
47.4387
40.6827
-3.57531
203.029
22.3888
41.3997
-3.84562
98.776
21.5995
42.9395
27.707
-5.36306
-1.6915
173.531
36.3229
12.855
22.3877
5.74865
201.175
31.7427
15.4654
0.654263
32.251
43.7928
654.036
26.2412
44.2711
-17.0911
31.2451
149.647
24.5801
46.0408
57.7492
94.9679
33.7221
22.5124
27.5832
49.674
-21.04
-12.7448
-32.5197
11.5601
2.32802
37.2274
-30.2189
22.0594
2.50949
95.9422
25.3727
43.6684
9.92205
303.62
22.4265
33.1441
15.0735
26.4989
5.69693
52.1941
-5.30312
29.6902
53.1391
-8.48954
11.6059
74.5998
-4.36637
21.2494
50.2189
-9.23753
42.1234
21.3505
24.8622
-2.95228
4.64707
58.1116
4.53765
22.2814
31.473
34.2782
41.356
33.9828
22.9827
48.5883
26.8612
56.0876
45.1805
43.4724
55.4141
42.4711
37.4791
21.1712
56.676
-7.18187
46.2757
35.8614
55.3655
13.5136
47.6544
43.087
52.3483
480.892
34.2395
21.766
-13.9263
13.8406
73.6976
8.94346
34.7279
-2.49191
12.7355
44.0097
-2.74567
-4.94161
60.005
40.8919
7.06175
77.8504
26.7643
5.1768
26.4852
14.9864
33.6992
-28.7143
21.175
25.9474
-4.10213
28.0806
82.971
12.903
44.2605
-12.1224
36.4798
-0.814063
23.3708
8.46043
36.3295
7.63292
-17.4923
-16.9152
-0.371914
-19.0741
45.1999
23.2137
-7.04142
22.5071
-5.59257
5.32446
227.567
12.5656
-23.2855
-17.3211
61.8638
322.79
131.747
14.7702
-21.4823
15.8465
-19.1607
1.05172
57.746
16.335
54.7382
-17.6308
-17.1736
-23.5258
92.9366
1.77658
222.464
19.7254
256.343
2.1332
-5.43964
38.5984
-4.9066
-2.13752
-3.84926
49.9163
-1.74762
51.2498
13.0021
4.4024
4.13997
19.4299
51.7982
66.7599
-37.7058
32.8574
46.5735
-4.559
5.98884
-11.323
44.6307
1.26465
54.3369
60.1811
33.7568
25.7091
74.0368
-0.823838
25.8116
8.70977
15.3082
17.3205
46.5977
18.6933
25.7328
12.6891
30.6205
578.222
-10.6795
24.9146
-1.85229
16.9475
123.95
16.9413
1.59431
17.1857
68.1317
-25.3561
35.9687
288.243
49.5321
18.1224
497.262
25.856
-24.2301
265.137
98.1872
11.7437
12.7429
28.665
41.1986
-14.9271
16.6102
-25.265
45.577
36.1098
37.9257
46.9283
-2.28369
19.2323
24.8086
-0.688741
143.36
-5.07034
15.8956
35.4417
20.9485
16.4899
49.3732
-36.8983
38.3879
15.7141
69.5604
1.93309
-24.4274
20.7377
223.041
37.2665
19.8143
-9.05904
-16.0369
64.6066
9.93545
103.677
-2.58877
-28.3231
-15.4747
74.0439
-10.2777
248.016
11.1121
26.6211
5.76257
30.4676
47.8083
36.9945
-4.12288
43.8182
0.0694721
44.8945
21.1317
36.1943
49.1312
35.0605
22.6616
34.3632
-18.8406
2.21083
30.1553
57.5466
-43.2676
59.5662
15.2517
2.05663
55.465
42.8401
33.6321
141.746
22.6152
23.1388
46.7353
17.3394
6.27646
14.8689
219.658
6.31148
31.8457
1.87832
55.5464
25.5305
29.1092
5.83941
6.6854
107.188
-20.6933
40.8826
-39.9648
24.3518
93.9143
13.1421
38.8276
19.6889
27.2872
50.1745
176.995
214.017
19.0563
32.3131
27.857
202.165
16.8192
38.8513
35.1779
41.8649
51.6096
36.1721
4.29985
-5.60042
1.81176
36.8923
39.4363
33.9952
39.4301
10.9646
20.9338
26.9022
19.1021
68.9776
36.4137
1.25583
17.5013
203.892
18.8735
7.25235
34.6272
40.0912
2.37338
-16.0707
0.898941
-0.0670512
9.38586
19.5302
196.57
9.09374
84.878
48.9753
47.3455
21.5513
31.7217
-19.786
41.8538
-7.63062
37.6843
19.1096
61.612
59.1623
40.8228
18.7384
62.2982
22.8032
76.2607
200.779
62.8617
37.8764
-40.7473
111.373
35.5908
-0.125527
17.9973
35.8215
13.2476
8.16914
97.1235
65.2036
168.985
20.864
-5.77591
38.4146
19.8712
42.3907
-2.84799
117.289
3.02462
-11.4796
27.0304
20.2978
10.7742
-24.014
6.90323
9.26219
4.84237
43.0482
30.0505
61.387
-2.55475
5.85706
19.9366
25.1798
8.80677
-19.0888
63.841
1281.49
56.776
16.8358
-5.55676
12.2163
15.592
-6.99374
47.296
29.5754
-3.2565
32.3049
-6.31094
38.4122
15.5444
-0.971033
24.6966
44.6009
28.7585
99.9085
109.602
76.4118
32.5807
26.4569
22.5478
46.9746
52.4189
61.8713
93.4885
44.1772
41.5407
27.0666
102.088
11.848
432.427
38.4367
41.8688
-5.23806
183.799
-7.0137
42.1861
93.2165
8.99558
122.529
16.9361
33.6501
-3.23119
5.73689
69.9275
20.7875
26.8669
28.4478
22.6591
13.021
85.6576
45.9623
22.3247
40.8255
45.1601
24.0994
28.0099
57.4125
76.9632
36.2572
39.239
28.7653
1.75044
174.68
34.4225
7.48285
28.1152
57.4204
29.2786
-2.09857
-17.4806
24.5801
14.1817
444.52
9.02347
31.2497
13.1074
50.8107
23.437
14.1687
44.5523
-14.1593
2.24773
-4.40869
21.0687
18.4867
24.129
36.9772
208.657
32.869
-1.30918
28.6627
28.1328
38.7663
9.45125
9.63234
0.0747342
9.09057
0.319082
12.8236
71.8798
10.2511
46.4888
225.694
21.8706
12.7375
11.3772
12.8745
68.3604
26.9727
13.9143
-27.2121
31.4836
131.739
56.1912
-33.6678
1.61763
27.2088
41.8289
0.502522
54.7923
35.6839
22.0792
6.11383
81.0306
10.5557
0.9309
34.6362
35.4417
26.5707
40.8527
6.20524
6.52879
-7.92116
43.8251
65.8123
69.2759
-20.4918
58.0411
5.64933
61.6294
38.555
-7.18498
-2.91847
-4.73382
15.5576
18.026
-5.83432
18.2585
0.955344
8.46292
94.3426
56.0897
13.5026
35.7476
-51.9913
53.4305
80.098
12.7437
45.6923
44.8945
11.7613
15.1072
49.3127
28.5164
25.6901
18.9135
-3.11812
34.5062
14.8926
4.08489
50.7701
-1.97156
6.60695
18.5766
80.1809
330.095
41.412
46.0947
71.9301
25.9735
209.794
49.3757
116.076
98.1057
3.62451
45.3694
43.7928
11.231
95.3529
60.0313
-20.2917
25.0217
18.0208
-32.8748
26.8271
-37.1537
259.582
26.2481
0.113195
6.13392
9.2665
3.18476
-5.34573
-13.7398
14.5094
17.5698
4.6378
2.30701
105.455
33.161
-11.1716
-11.6165
-19.126
-10.2856
-12.2437
0.347989
60.9881
3.07311
-0.862299
53.1311
56.8642
19.4059
8.37705
7.85774
44.6147
10.1768
8.75209
39.9901
11.3772
39.1115
36.5012
47.5874
13.9143
17.7655
16.3581
37.4143
8.28578
23.9768
85.9305
81.1299
29.2976
14.5494
23.2884
631.452
24.0501
28.9137
40.4954
-2.4422
8.20109
30.1142
60.2747
47.382
90.89
-24.7434
35.1242
6.87362
24.7239
1.33215
7.97846
42.0322
39.3389
8.62702
39.5696
125.692
250.797
22.999
30.0427
46.4629
15.3117
3.59442
6.55545
31.1156
29.2722
0.900143
29.2076
-13.842
9.13508
23.2823
99.0086
33.263
5.97105
1.28103
20.2392
19.2947
11.2136
17.8385
49.3252
225.39
21.0591
54.4246
22.9804
41.6752
49.911
74.0195
2.42593
-0.971033
41.0639
22.8225
42.7268
6.20524
-8.46374
87.6562
-4.90059
11.4644
-16.8076
9.3058
-27.988
33.6782
-0.80038
-24.0516
-12.2888
-14.1041
58.6612
-14.3889
-21.3294
-13.3306
170.058
-30.9038
-1.23477
12.9862
9.75447
-20.4744
-55.7394
34.6898
98.8387
-2.24882
11.9591
13.0354
45.4945
18.8554
81.1718
11.6498
27.5642
-3.11812
-7.59621
4.08489
13.2887
11.1469
20.0653
-0.889311
-1.61493
3.9307
16.1096
-29.2695
-9.63378
18.6395
19.9312
3.87458
49.3757
29.8687
15.6468
-52.5975
19.4299
7.48285
22.493
34.9316
10.5379
-13.343
15.9908
144.025
10.4335
-29.6184
24.016
-6.23162
13.3294
-31.8355
-24.8906
36.5555
-10.1942
-15.4178
-31.0259
2.24773
-51.2603
26.5526
-31.4052
-26.2843
-6.12629
-0.429374
15.628
295.238
-55.6703
-52.4521
-20.677
-4.33718
-11.1635
-12.8565
-3.6734
3.46837
80.29
25.0281
23.3696
-48.3642
245.14
-8.56391
-32.4774
17.5013
42.7226
-27.9782
-26.4808
746.772
30.7208
15.4918
293.15
5.11371
13.0514
-3.7326
21.4042
-41.4369
8.98423
10.9678
4.29318
-50.4732
-9.12071
-23.4262
12.9811
-27.2823
54.9722
63.5839
17.0695
19.1096
20.3825
27.3031
63.0858
10.8377
24.3606
289.163
60.4241
-9.05594
20.0387
-1.61988
184.676
-14.5974
124.171
2.67682
1.74854
14.5618
-52.3447
-40.5566
-28.3259
15.0502
10.8557
-31.5399
-35.358
24.2091
-35.5931
44.602
8.05029
16.8358
-28.0456
18.4842
17.8385
60.5695
-27.6085
345.273
138.758
91.4196
-27.6194
19.1864
-25.306
15.5444
-2.8451
37.3158
9.70408
10.8677
56.8695
88.6641
-10.3378
-17.2915
6.34381
17.0866
-14.9335
-13.183
-9.24736
63.6633
-5.59507
115.977
-16.5553
13.9481
-45.9633
17.4317
0.603582
1.15937
7.28414
-8.40367
22.3565
-23.9787
204.414
25.3195
-2.36089
-17.2413
-18.0259
54.4174
4.26508
4.15358
12.5717
-16.6938
69.9705
-6.72328
-11.3443
19.0774
11.4147
230.346
37.0774
-26.0544
8.61333
5.35875
26.1358
16.1831
-27.9845
13.0021
2.52833
-41.3531
43.4954
41.9187
13.1051
65.5966
19.9391
46.1452
34.7314
20.0007
9.58754
12.3076
-9.00368
-28.1896
78.3639
-11.8538
31.8481
18.9516
5.64581
48.1979
32.8074
1.05023
-6.04751
4.58133
-16.4929
8.70977
22.8045
-1.42011
123.434
-22.7226
23.4986
114.883
20.6365
-16.9289
415.454
39.4363
18.8154
20.335
14.6977
23.1541
-30.9783
-2.2369
8.75209
26.8716
-7.36346
99.0816
10.2643
167.528
51.1538
18.7098
1.9395
-9.62677
10.3422
56.8214
305.975
54.7923
-12.6268
6.06798
10.5557
-10.3135
6.17406
22.8225
48.349
53.1214
-1.29103
17.7732
-2.29896
38.2029
41.4494
1.93309
22.6118
44.9226
430.82
162.243
262.681
2.70373
40.2438
116.757
118.67
12.4038
41.0173
-4.65554
10.0096
71.0822
-3.36399
7.63663
-29.5025
6.57884
231.897
-13.4932
-16.1519
-13.049
23.0057
106.936
28.698
-1.46862
48.1789
140.728
11.8744
32.6321
-3.84808
33.9035
-3.84562
40.68
-5.78625
91.4253
-5.36306
-14.81
16.1096
-14.2769
20.3513
22.3877
42.42
48.8522
43.7535
22.9616
33.6096
22.8806
21.304
3.73472
67.4706
89.2795
21.7823
1.64956
23.487
34.9932
27.8328
7.71347
85.3962
-12.7518
116.113
-24.9723
29.974
9.58128
-35.5836
21.961
943.604
36.6575
25.8116
-46.0185
-35.2336
-23.1494
17.3205
48.4718
16.6328
7.4489
29.481
10.815
15.628
43.4683
6.63206
51.1647
2.42579
-18.803
5.03315
50.6807
11.5064
5.69693
-18.4216
31.5643
23.1541
-38.4746
20.2519
-27.3046
24.9975
-37.3485
-9.61425
32.7531
11.7437
-21.6929
0.898941
5.11371
-9.43738
9.38586
-6.70675
-22.6962
-9.75643
106.545
53.0189
15.1191
26.4865
51.0937
30.9217
52.3365
2.7028
53.0982
48.5914
26.4399
9.73923
584.476
111.636
33.1008
48.319
7.49402
13.5725
2.18846
51.8979
148.305
1.01755
41.6246
2.35626
25.1656
56.2055
5.49667
49.8565
38.9247
9.58456
2.54694
127.222
12.7905
171.05
75.0203
271.351
2.19326
-10.9951
-30.1388
-13.1043
4.87871
68.6276
-4.72205
21.7113
49.8763
170.164
64.2723
35.5764
-11.179
65.3359
44.0754
32.3035
75.0393
31.4495
-3.2565
24.8086
74.2739
12.1753
30.5369
93.5378
26.5707
53.9712
8.0793
88.9877
29.5602
47.5733
385.993
28.234
9.31534
26.2641
18.5258
16.0662
-15.6183
84.2256
226.713
-9.74224
-26.5704
-14.7702
-3.02322
54.8028
31.8774
25.9392
235.579
47.9291
-6.07666
86.2266
45.4278
62.4065
-20.837
2.728
-6.04229
17.9183
35.2572
40.6979
-5.23196
2.98392
16.5596
9.20628
0.837089
8.77006
42.3368
126.402
26.6245
-20.567
38.2543
11.7775
9.55037
228.415
21.2883
26.4905
-15.8031
7.20922
278.772
1.5913
-49.7864
29.4399
7.24851
83.3825
21.556
19.0021
60.2007
-1.16154
-26.1757
23.1477
57.3762
5.74836
-24.9332
-6.63785
23.079
-9.97975
67.4553
26.4479
33.7568
89.4274
30.9333
38.9301
143.262
47.2253
29.3245
24.6785
36.0612
57.8421
5.38836
535.936
-24.7922
32.4945
47.2165
-0.864209
21.1796
17.4183
1.89585
89.3661
60.051
32.1211
9.09057
45.2967
36.2725
8.37705
-10.8829
18.1224
43.7382
136.426
11.0005
42.728
139.235
41.1986
-5.55676
10.988
19.7126
39.9548
60.4145
20.6914
16.457
-8.8787
282.295
34.6641
24.9147
621.219
59.8046
118.714
7.07137
38.2029
41.4494
-11.1854
-24.4274
120.063
39.3004
-18.7135
-5.31091
4.5778
-21.6004
-8.76675
-19.4554
119.458
14.0738
29.0777
66.2316
39.2231
0.384142
11.727
162.557
7.12151
-6.78155
163.113
28.6279
111.157
45.383
25.6901
18.9135
21.2447
0.772981
256.647
41.3997
25.6875
23.4735
140.391
123.284
-27.8519
-1.6915
34.8503
-4.9066
22.2253
65.4912
31.1756
16.993
1.75767
7.96912
26.8912
-30.1087
39.7472
38.1706
11.231
46.8559
-20.8392
51.598
72.8104
-3.53092
16.0557
-9.00368
7.41764
-28.7204
18.7296
31.8827
96.5256
47.9019
27.6857
-6.66306
-16.4929
-2.53463
19.0563
10.9904
33.4994
14.9452
-13.6226
1.44469
2.50949
-19.6049
26.8018
7.51804
28.0487
6.90722
16.9475
3.46837
-3.42905
1.57922
30.6503
109.577
13.4799
42.7407
21.4211
-23.107
51.2345
53.967
-1.74126
-0.243918
12.1384
11.9802
-10.7451
-1.07821
2.77301
42.595
20.5477
-14.203
74.5765
65.3157
90.2048
24.8567
32.7957
46.7143
2.7028
199.275
27.9766
11.4473
414.538
-11.4766
31.4524
20.6125
9.92677
26.6909
-25.9225
50.0238
22.743
240.276
272.222
21.4175
29.9686
14.867
134.189
145.746
28.3252
-18.6115
105.621
-9.58523
-20.9427
0.510164
11.3021
-24.0437
-25.9876
-7.64998
-5.60803
10.5009
239.168
25.263
20.2392
-20.6456
-1.80863
3.49169
41.8289
11.7469
56.6664
5.69886
87.6715
19.1864
-2.56281
-14.0616
8.04813
23.3918
37.8151
5.24548
32.5066
166.367
32.5807
-28.1755
-9.24736
43.0485
15.0197
31.6443
12.3181
-22.1775
-16.0369
-14.1041
-12.5149
-15.7072
-20.8269
10.7622
-19.6594
10.0096
82.3266
11.6285
-7.3559
-20.1322
66.9796
-7.87101
9.4398
76.7536
-18.2237
30.5721
-20.2093
10.6976
-27.9382
6.25221
-1.10108
-5.28544
15.1628
5.07274
83.929
-12.9359
1.61061
-5.72332
-8.17977
-11.1179
32.5091
-29.5122
-10.5901
71.9038
42.4279
18.0342
25.3611
20.0007
25.9588
48.9429
32.9223
0.366645
-30.0637
25.8901
5.01278
50.5887
50.8107
-11.2208
6.96849
77.7849
4.79836
-9.79564
60.8033
35.3533
333.35
7.4489
3.24404
-10.609
60.3349
10.3802
8.06115
-35.0555
-28.0892
46.2626
127.517
-12.8565
5.69693
31.5794
20.9338
16.5717
356.738
-1.51259
38.9926
8.30269
5.00396
6.25686
40.8485
-14.8597
1.63015
81.4788
49.4615
-17.9448
17.7655
31.3506
16.7995
8.28578
7.28884
12.7324
31.5825
9.91538
13.245
5.87182
12.181
29.8477
10.1991
11.8687
146.043
15.3614
39.1232
25.6045
29.9828
58.5501
240.195
23.7869
210.15
-4.60465
472.66
-3.26594
25.1656
50.5833
62.9749
40.7987
30.1993
0.129158
139.354
22.2739
5.29422
-5.11203
52.5315
14.6038
54.6671
-16.6173
12.9647
64.8488
130.472
14.0186
16.1431
31.6239
23.2823
31.5422
66.9962
-9.02148
5.02916
251.017
10.4646
34.6064
18.6853
18.8061
876.606
34.9266
3.983
-4.3117
-7.84445
208.457
-1.75129
-2.62477
79.2648
11.2136
-26.1715
10.988
67.9689
-1.42969
-1.7974
336.922
-23.8712
26.6827
-23.1775
-17.8098
51.1516
-14.0895
-7.16251
23.9861
30.6326
-18.1576
-15.96
42.6786
25.0845
41.4494
9.42935
1.80954
3.8711
46.7967
30.0122
67.2516
15.3038
13.9481
-15.9782
109.261
8.09985
-15.7072
5.41007
33.251
379.517
-2.78147
11.8837
27.9787
4.13227
3.8885
-23.8803
38.438
57.6092
-11.6191
156.262
-1.80459
37.3982
6.13914
7.61096
49.3127
53.8011
92.4593
2.64705
-20.7147
26.4072
20.5172
-54.8974
-26.401
-14.81
1.11707
13.8341
-0.263452
22.3877
33.0497
-7.36982
146.061
32.332
-27.4567
-35.7309
2.2659
16.8532
11.2487
19.9083
-2.09857
47.8499
42.8254
97.6686
2.93726
-10.8778
-26.3155
61.4973
47.0626
88.1047
250.597
31.0353
-17.2919
-2.91493
9.74399
67.7821
-12.6645
518.862
9.1365
-13.6226
368.762
58.7315
49.0905
29.1208
15.5574
96.1291
1.89585
13.0562
16.2775
1.95499
24.4376
18.4609
245.822
312.674
2.53935
81.4656
-9.00886
59.6073
6.42862
28.7457
98.9446
-39.2226
27.1309
11.9802
-25.7376
30.884
-0.508491
16.8821
169.455
9.1629
22.1027
14.7159
11.7894
28.2376
29.6095
30.5391
3.7173
-33.6678
18.4842
165.89
66.1917
11.7469
41.6738
37.558
7.08664
-42.6119
210.341
16.1779
38.4122
-10.6925
25.2659
48.5602
35.941
13.7015
4.65473
46.4268
36.3289
30.205
-44.9186
7.43174
15.1155
-18.7135
12.9036
42.3031
7.80755
21.4444
58.9844
60.5352
-12.5149
6.78156
-18.9528
22.0066
180.866
30.9517
38.1206
48.5934
120.423
23.4454
16.4918
36.322
106.891
222.931
-12.6015
345.415
49.1312
36.9345
13.2913
4.37814
28.884
-16.5298
69.5107
7.39878
12.569
10.3551
404.634
18.3367
7.7554
-1.6915
31.1021
-14.2769
24.0994
-5.72332
2.00051
13.7684
-1.99046
21.0876
-25.5827
-33.8568
28.5028
4.43741
20.619
44.302
27.4045
-56.4465
49.724
-9.98434
29.7069
-26.0197
-13.9293
-33.3665
-33.8118
24.016
-24.9723
5.61116
20.8257
50.6234
-0.925833
-12.0682
5.19689
-27.2778
-29.6114
26.5526
79.1647
-26.4909
265.884
9.32297
29.481
-6.05157
4.38356
50.9646
23.4986
53.0387
-1.32235
-9.34855
22.4265
40.6404
37.7433
13.1932
24.0831
2.19315
12.8236
11.9097
15.8733
64.0797
97.0886
12.0508
3.12989
39.9901
48.3448
11.3772
-13.3624
21.5087
-5.12288
57.0178
-14.0936
-9.87882
29.918
35.6228
-14.203
10.8583
318.315
64.2633
131.311
22.9827
-0.937449
11.107
81.2092
26.1026
18.9436
-25.868
18.5084
42.4711
50.1931
13.1162
-12.562
58.5501
-20.3003
5.87639
62.8617
15.7953
31.8426
3.62261
-0.743311
67.0357
20.829
-7.36711
306.146
5.4073
-11.5724
-10.7342
9.42799
25.8482
-14.6733
3.99742
41.0757
9.38449
111.503
29.2416
8.65751
8.39641
-6.39967
-15.716
9.13508
6.41572
125.246
-4.2183
-9.02148
25.6439
41.1213
68.5606
42.1027
1.93952
12.6613
117.385
24.5977
61.166
31.4836
28.665
54.3171
0.0654342
27.8546
47.4511
-18.2381
56.6664
7.08664
6.11383
58.5418
109.881
25.2938
199.203
45.8806
46.6861
131.518
187.03
40.0029
-1.29103
17.7732
16.4417
11.966
58.316
24.2983
9.4933
26.1819
3.77526
123.474
40.4291
9.68162
55.1776
6.51058
-10.6793
-5.01862
7.28414
3.26594
-2.79279
-2.78147
0.639297
7.36398
0.384142
2.01444
-25.7544
44.0602
10.7576
160.795
10.085
1.94354
14.9094
11.7613
-1.75937
39.9424
73.494
-15.5393
41.8595
3.64819
101.536
60.1404
236.035
72.5391
165.903
3.58408
53.944
70.056
5.35875
57.9949
-8.17977
0.126448
40.0054
22.3724
32.332
0.654263
67.3428
54.7398
21.304
22.493
36.8057
27.4045
7.27176
81.5831
27.497
10.9662
0.217208
2.93726
-33.8118
-0.346857
28.1
105.159
63.7419
25.7091
25.3111
220.714
-23.5297
-13.779
62.2981
16.6126
11.197
67.037
35.9721
300.415
30.5368
175.573
11.5064
7.571
48.446
17.1857
70.9197
70.0057
44.6147
-17.9342
10.6262
17.5013
44.5967
45.1104
24.1189
34.6272
45.7734
147.076
27.6025
271.673
23.2783
-5.82963
25.8508
84.878
247.626
39.8493
66.5289
48.5883
17.6953
49.35
57.9617
99.5285
9.73923
7.26405
49.7919
34.9748
59.5634
48.3502
24.332
20.6802
106.565
21.5866
86.8065
137.251
58.1727
-11.654
24.8086
-0.943166
13.6703
-0.971033
147.886
26.5707
5.24548
-14.4095
8.40286
18.6761
-5.49923
20.5597
5.64933
59.7553
40.4291
9.68162
-27.2813
-4.73382
-25.6333
7.28414
5.14001
-25.2816
-19.6481
49.365
33.6009
24.747
-29.8447
30.9417
1.38724
-5.99695
-8.65562
80.6543
29.902
176.277
6.94947
-18.5678
19.3707
0.772981
33.6332
56.3923
214.628
-28.275
235.728
-16.6075
20.7973
49.8428
86.9226
29.3016
114.968
57.9797
36.0801
-6.842
45.3694
19.4299
20.6013
91.1536
63.4937
553.848
14.3785
127.654
16.0557
2.24071
334.848
74.9516
48.9367
59.9937
40.7017
12.2946
23.9375
-1.04087
17.2403
12.4579
15.3082
-16.4126
7.2423
168.432
-5.66956
-17.296
4.75799
30.5499
9.92205
51.8848
15.0735
-9.2956
-2.15383
18.4458
19.4059
-2.86735
-7.13479
46.4888
28.9174
-26.8552
36.2419
-18.6079
-2.11798
32.7531
-21.9895
14.0174
12.61
33.6661
-18.7251
12.0339
49.2708
-7.36969
32.1087
41.7233
23.4254
16.7292
152.424
41.0951
48.9287
22.8577
46.445
47.166
36.9053
22.743
67.8615
33.7167
-20.7403
10.5011
40.7987
185.747
-7.36711
17.5395
-11.4593
-27.6008
15.3117
30.2343
61.6905
20.6289
4.68139
23.6194
23.0428
3.81357
89.6987
119.038
28.7104
-10.7419
22.5655
33.3236
22.9804
-8.92455
-0.943166
39.9072
348.411
40.0029
94.2863
22.0639
41.9511
24.5828
52.5329
-3.81266
11.3674
5.64933
70.9997
34.8069
5.93349
10.2
49.6141
36.2108
83.6183
33.251
0.955344
32.8258
23.1281
50.4675
41.6136
22.6292
-14.51
44.0602
44.4908
5.24745
71.9292
-22.4193
29.902
4.26508
13.2332
28.698
-5.21675
21.942
41.8595
-12.3455
4.08489
82.6292
3.65064
21.9393
25.3476
-20.7788
53.944
20.8739
-5.43964
25.4799
-3.03253
20.3513
28.0099
25.5534
23.1388
13.5913
13.7727
12.9948
34.4225
14.9791
43.1078
55.5464
481.866
-4.90967
18.8019
-20.2917
36.2661
-15.7124
-7.3701
-23.0592
-12.2601
62.4344
-33.4056
45.9036
47.9996
225.849
11.6537
-33.2215
3.6443
-21.1781
-9.09386
235.511
-9.85341
66.2754
2.57726
-8.48066
-7.06332
-12.6108
-0.301607
171.842
20.6876
-2.24621
-28.4963
113.403
-51.5991
8.05775
20.2317
57.1282
-38.3529
15.6731
-14.9577
18.4031
7.0036
-36.0527
-0.49125
-7.5024
-30.0191
-4.85069
-20.9687
-13.1489
32.3713
-2.08949
10.5273
-36.4853
-14.12
-21.4288
210.777
8.46043
15.1292
-28.7367
-22.5962
-28.1596
-0.371914
-8.21096
23.8807
-6.54092
10.337
34.3725
69.2082
47.2358
28.2514
0.482569
40.312
78.2239
10.085
5.69167
50.5167
23.0057
5.73689
69.9275
365.848
40.6827
11.4172
-20.7147
-15.09
18.1912
10.3551
-18.9047
37.0774
-27.8519
-22.3062
33.4697
18.6395
55.5385
38.1313
136.69
73.5614
0.654263
35.4836
60.6594
63.7225
49.9242
63.0118
-32.0836
14.1167
16.2526
20.3366
2.09127
104.137
9.73698
149.847
168.319
5.01278
22.4778
47.0626
31.8827
44.4498
85.2812
61.0203
23.9375
2.70727
4.12179
15.3082
27.857
7.26243
44.9302
10.7403
55.7926
26.8724
21.6246
128.001
-10.6927
267.929
42.5145
13.1994
-5.36019
16.5868
-35.2882
10.9495
19.4059
-15.9858
44.6147
32.6655
25.6187
54.9826
31.4782
-14.8597
12.8745
85.227
10.1061
19.24
34.529
5.11371
11.1773
26.2525
8.28578
-5.82963
136.421
52.1973
21.1598
0.126579
7.74589
26.7308
50.4624
231.339
9.99465
30.188
30.354
18.5084
44.1697
51.8414
98.9188
31.8569
21.0687
-22.1744
27.535
7.75045
-8.88814
133.861
48.7092
22.3633
46.1083
29.5543
18.9549
91.4537
71.7685
11.2136
30.0505
54.0915
64.6902
68.0658
69.7848
33.8099
7.08664
22.9804
51.1516
38.3844
282.818
239.504
34.3807
0.583037
3.32324
26.2959
44.9131
24.4858
-37.4542
35.3924
19.8143
9.68162
8.32593
-6.60788
19.3442
19.9
54.1358
-29.0297
10.337
24.2306
-10.8603
6.10477
49.6824
89.4683
323.839
-18.0259
20.6842
365.36
71.7315
1.98876
3.20134
28.2838
-8.74032
12.0174
3.64819
15.3293
43.2738
28.0135
16.3171
199.636
44.5736
99.5846
-16.684
156.665
-14.2769
10.9809
29.3016
-11.1179
116.076
22.9616
10.0246
35.4836
37.8732
43.7928
28.0976
16.8708
31.1835
36.7749
16.6421
8.4945
21.8748
46.5735
191.372
29.1742
32.2258
-5.70082
44.6307
-0.60942
52.4628
43.3145
5.64581
45.9258
14.1687
3.32282
6.4554
-31.4855
21.8282
35.9229
-1.42011
46.5977
-5.85603
24.3155
-2.37816
67.8312
27.2468
32.424
0.551721
-3.81044
61.2551
133.14
13.3805
7.571
-26.5167
36.2725
-2.86735
-29.6236
72.7257
-2.94171
5.00396
-18.6079
-17.1105
27.1309
19.4764
-8.87101
6.41805
-25.338
-19.2492
-14.203
-11.4518
-6.0083
69.0639
39.9004
30.1116
39.605
-5.12832
32.6879
37.347
26.6058
33.501
21.8564
70.8078
35.605
-8.81389
21.1688
39.3246
20.6802
27.2088
51.1992
51.0442
104.538
38.6666
51.5307
47.4035
25.2659
-0.165529
35.2305
-12.2119
12.6936
70.0621
236.352
20.6737
-11.3089
3.8711
22.4338
260.28
-3.43685
30.8147
-4.73382
11.8095
17.4702
-0.7147
25.7547
139.648
-1.23477
44.8453
60.3543
15.1329
-14.51
188.794
37.1066
13.8332
28.1805
43.0204
30.502
9.48502
60.5571
41.6349
80.038
-20.4419
107.452
4.52111
-0.0999441
148.221
13.021
66.9169
2.85882
118.325
26.4195
1.11707
109.411
29.7216
49.9163
33.8596
36.2572
78.5944
30.4579
-8.71607
-9.49396
21.304
20.6013
37.4856
246.701
20.3902
201.523
39.0772
360.884
31.5123
27.5016
39.3443
77.0477
7.51988
57.1702
14.1687
42.6782
7.86993
36.8208
50.9155
37.9353
35.3533
-7.7301
141.925
-15.4219
6.25762
30.3499
55.3578
32.424
160.581
17.1286
44.6978
97.7705
5.32735
56.8873
4.62892
0.361474
185.17
-2.94171
-16.5478
19.2968
-21.419
-14.2994
33.5319
-7.93398
56.0808
-1.91216
-1.44552
-10.3744
10.3229
12.9709
-3.01853
32.5196
3.35615
2.00065
34.2271
42.1661
69.203
17.6953
60.5944
72.9542
172.617
39.7243
69.1082
76.0289
-6.25462
59.5634
35.605
2.43051
64.1723
543.794
78.1348
55.8464
57.8396
10.3422
49.3252
0.502522
49.1701
153.75
216.982
19.2323
69.7862
42.4148
21.5456
99.8774
17.7696
46.6861
169
31.4824
-32.2131
-29.4729
7.28084
36.6033
-40.3569
-13.9325
45.8596
10.3345
19.4629
116.329
-20.7221
-24.4115
14.6206
-20.9482
71.9394
-1.41922
2.82941
12.2111
58.7353
42.9712
0.384142
6.10477
51.5564
53.8611
-15.3673
4.46285
26.3064
50.5167
2.39101
16.9813
111.157
39.7608
-5.44938
36.2373
21.3877
39.2554
2.21083
65.7626
17.8513
52.3098
-18.4815
51.7169
25.9735
37.3802
49.9163
39.0683
35.1431
157.139
50.0546
22.241
0.923624
40.2967
30.2465
13.349
105.66
13.4415
47.5105
69.5577
25.4261
139.048
-3.82675
20.2679
10.635
43.0925
7.51988
38.8276
49.674
29.1612
72.6633
135.766
-11.905
11.5601
-10.7904
7.2423
7.4489
-17.3707
3.31876
28.7464
23.4986
56.7869
23.0405
1.81176
23.7738
18.8216
63.9803
-9.65009
129.63
12.8236
40.0207
-8.48954
26.5984
83.9701
-14.1861
11.8791
23.9819
35.7401
14.7486
26.9727
37.9806
36.4031
102.099
18.6736
152.589
209.688
8.98423
17.4206
-0.0308337
-22.4234
138.424
6.59411
47.4511
124.191
26.6813
41.3061
3.33851
-16.375
10.5557
-4.6913
-5.07034
42.1325
94.0371
34.3807
6.20524
120.847
8.94544
41.9511
41.4494
45.0366
29.9205
-7.37329
20.5597
172.441
31.6443
40.4291
671.745
92.7176
11.8095
-3.14455
10.5297
-28.3231
20.1325
-19.6594
-4.65554
49.365
11.1121
-1.48992
28.2514
-14.51
19.6973
27.6242
-6.78155
-16.7971
14.9094
-23.8459
20.7294
54.9349
42.5567
9.54315
146.807
175.061
-11.3443
125.899
-1.70379
106.272
49.7105
-9.53438
48.3218
-20.3556
-3.56557
1.11707
35.3438
59.869
61.1607
46.9781
60.6201
16.7502
21.0876
13.7727
52.3502
34.125
25.0521
326.074
11.2487
218.559
-26.4614
34.7314
10.6304
271.461
32.0763
15.3592
-7.57489
48.3789
1.26465
47.0626
-1.85046
31.3313
53.4221
14.1687
16.4413
57.0552
124.062
45.2933
48.4718
18.5068
29.481
-0.429374
15.3574
40.3652
30.0068
-0.0623047
16.2775
26.3178
26.3117
20.335
7.81535
198.356
167.457
-6.61548
-53.9864
125.2
17.673
3.12989
23.1235
26.3697
254.629
38.3753
34.2325
62.64
10.2693
43.893
24.1554
104.671
60.5152
18.8672
45.4715
25.1916
47.476
24.2285
20.8177
19.1096
183.426
25.6045
38.9487
50.5975
9.82435
127.751
72.5126
30.2392
14.136
17.2617
23.2915
123.672
-1.99959
38.6121
46.4209
26.4512
-11.1152
-17.0815
2.38423
52.0851
47.1708
12.9647
33.7474
34.6664
57.3832
250.151
162.266
36.7578
12.8832
55.1414
50.2829
51.1538
59.9393
11.3098
27.2088
86.8065
-14.49
22.9332
54.4246
571.181
19.2323
8.68159
21.5456
36.1591
8.3993
41.5632
18.3639
26.8844
4.33117
38.3879
-2.29896
47.5733
45.1976
13.1775
-11.1214
15.0197
7.28145
4.82182
-39.0441
40.1851
-2.85975
-20.0496
46.137
39.1433
-13.6007
-30.9038
-2.78147
10.0096
11.1121
34.1173
33.8736
-22.0062
-0.917427
-2.24882
2.58878
28.1805
18.6576
-10.7275
-5.50751
71.8015
14.4457
-20.4419
4.37814
139.454
56.122
-22.152
32.0294
8.48102
-9.53438
57.6921
-25.9778
27.354
-8.65473
14.8914
40.5459
167.442
-9.48673
10.0246
5.49857
32.251
17.5559
44.302
31.1527
-24.5874
19.7389
10.6304
67.1882
52.6911
-30.7959
-9.00368
3.66951
-4.09499
3.13871
305.462
39.5663
7.51988
23.8351
21.665
35.1819
-4.789
-1.5004
1.21351
-16.4126
-13.6226
-26.6663
6.25762
42.728
9.43576
31.6027
6.59411
58.6955
139.183
26.6813
135.009
8.96071
41.6752
31.1704
21.5456
2.42593
19.6437
42.938
189.614
40.8527
38.1288
59.0026
273.189
17.5882
45.1976
-5.56318
-3.81266
28.056
22.5159
54.1331
68.5401
5.93349
8.32593
-0.985685
23.0539
6.22578
31.1444
40.7473
-12.1631
8.46292
56.0897
-7.11212
230.65
-18.2581
74.0452
5.13537
149.551
17.5813
20.6842
54.2648
9.88728
5.73689
36.1943
24.7683
3.20134
5.79502
17.4966
19.5136
28.2813
28.0135
0.984755
-7.66032
31.4552
-29.7259
-8.65473
25.9735
116.091
4.93869
-16.7401
13.7684
41.1131
17.3394
28.7653
7.37264
-20.6281
3.75239
36.8057
40.523
57.8715
1.26006
18.4625
24.5801
4.81133
-24.4415
25.6275
73.0775
28.3219
1.34629
53.4221
8.54649
-6.04751
27.0701
-40.8558
-10.0309
47.1673
2.32802
33.4792
1.64023
1.36997
-15.4219
103.709
38.0462
-26.2151
36.8923
103.155
2.13608
11.3191
10.9646
-9.05125
-2.16892
49.391
13.9992
15.354
22.126
17.673
5.00396
96.212
27.7301
-16.7338
3.50421
47.7456
13.8542
21.114
-2.95228
27.1359
110.061
52.4068
-1.85854
-40.4399
9.1629
8.98423
59.6935
49.2708
58.3457
36.1011
29.0476
76.6993
-4.79346
6.24651
50.4654
41.4324
26.6058
5.38999
34.7994
25.6045
52.0672
24.3606
-18.1842
169.12
-22.1744
48.1497
13.3727
60.9877
39.8376
34.5359
54.3314
-7.62179
37.1058
88.6351
9.43576
22.2324
15.9644
26.8364
-12.6159
45.422
48.8024
40.8198
-16.375
43.5493
48.037
19.6716
51.1516
36.5103
13.4522
37.1046
6.26971
23.0718
55.2545
55.0695
18.9606
41.2885
11.1799
24.4858
28.056
-9.3432
65.3775
38.555
-3.43685
30.8147
261.384
23.0539
43.7071
27.3963
18.5285
21.5701
45.6169
56.0897
30.1254
-12.6359
30.9417
76.3499
23.9881
17.5813
1.94354
37.3982
16.9813
98.0384
28.5164
12.5717
0.172819
30.6151
14.8926
15.3293
47.0219
46.7542
2.85882
29.821
234.517
5.80476
40.4725
36.3229
33.4697
74.2791
54.9979
39.239
45.4504
32.5134
7.37264
54.7398
28.8003
9.35692
18.7449
74.287
46.1452
24.1384
49.724
21.8748
31.581
13.3357
12.3076
4.11478
-11.323
61.4973
5.01278
39.3443
17.0775
9.39394
115.664
40.3036
74.5373
6.4554
-26.8975
11.6983
76.5827
40.9956
-11.2752
264.309
-0.902156
24.9623
13.621
67.543
44.568
-12.6268
45.4234
8.68159
8.42716
116.744
34.6362
46.6861
34.0669
38.9787
19.3882
8.0793
-13.5434
0.721609
11.4644
142.488
7.43174
13.2414
16.8116
22.5159
40.4291
22.8001
53.3035
26.802
15.5961
-9.58246
18.2585
60.6094
33.6009
28.4951
-8.88776
51.5564
80.098
-3.03342
-13.049
281.627
309.808
-10.8389
-4.29492
-18.5678
19.3707
-13.2184
-7.1595
-1.97156
5.07274
0.984755
-13.2825
57.6921
45.2367
185.715
1.11707
64.4339
-13.3819
41.1283
21.8053
15.119
17.5166
5.5058
26.8912
1.75044
38.1706
14.9791
37.4856
64.9167
34.9008
-7.72077
38.4796
80.802
12.3076
-16.9452
46.5048
59.3607
32.0701
138.704
55.6942
60.9184
4.79836
29.5597
15.8257
0.373663
16.6328
-21.1188
-26.6663
45.613
37.8462
25.3727
8.06115
242.306
-13.0967
-11.3067
38.7663
28.1919
-1.61205
41.3042
16.5868
57.8012
34.3985
89.5923
17.673
12.5002
27.7301
-16.7338
-7.74018
474.874
8.29212
-0.508491
9.30328
-16.8511
-21.6993
5.41477
8.98423
47.3967
-24.2363
54.5975
712.639
15.9291
31.7217
-14.1638
12.9841
166.995
42.8713
34.7994
23.7304
44.5709
33.7309
4.30458
43.5575
-12.8041
35.8614
62.8617
24.8451
49.5285
44.9611
29.6095
28.665
22.458
20.6802
63.4618
51.5717
214.243
15.4951
28.5554
58.1727
23.9532
-16.375
-4.43687
192.086
49.2776
10.2734
16.7011
26.5707
29.6083
38.1288
-20.0317
-23.4563
20.1898
6.34381
35.8272
60.0291
-11.3089
58.0411
50.6269
44.7628
72.2882
-7.18498
19.5703
26.802
167.395
92.9886
44.4954
8.45161
-15.8999
-1.23477
54.2156
15.3767
30.1254
66.9796
37.1066
0.714714
7.56574
28.0279
8.01321
84.4477
90.5422
37.8868
44.4308
3.92095
-8.74032
19.5136
-20.7147
-1.5373
9.27284
51.9244
-14.0078
-11.4084
38.9514
-25.9778
3.9307
29.2281
-31.1435
18.6395
23.6794
20.7412
439.181
0.654263
7.37264
0.689279
18.7449
49.9242
46.1452
91.6047
72.2127
6.88225
187.624
-15.8034
0.366645
-7.57489
27.7641
-8.10568
33.7221
48.9367
7.51988
42.5757
-10.1942
14.5672
43.9367
11.6181
19.9542
13.4341
32.3131
27.857
37.2475
6.99217
-15.4219
15.628
47.2165
141.565
47.4165
-18.1889
1.89585
9.30803
35.0182
-3.48612
3.82287
112.164
-37.1622
58.7613
2.75485
5.98367
74.5998
0.806421
39.9901
50.2189
9.50313
39.1115
137.543
8.39521
1.36557
7.42921
-1.85854
8.28578
16.6592
63.3321
42.728
4.30216
163.013
44.7211
27.2088
169.265
-29.4825
41.3061
22.0792
-7.00463
67.9122
89.2664
-6.56536
54.8998
20.9485
15.64
4.33117
83.3655
23.938
40.077
33.9532
1.99704
67.4114
16.8937
41.0146
12.3181
50.9111
-2.91847
593.093
15.5576
277.965
14.2778
26.0248
5.14001
4.70348
25.3295
33.6009
-3.36399
22.6292
-5.13963
48.2389
-25.5222
-5.55273
28.0279
-3.23119
43.6905
2.27952
65.0455
-7.32345
41.8595
-17.9677
41.1295
-3.41137
60.1404
7.39878
16.3171
26.0729
52.0699
11.427
51.7169
-3.03253
44.8765
83.6495
31.9856
43.7535
33.6168
51.0726
27.9874
8.18554
39.342
64.9167
117.36
10.3686
23.7488
33.9504
-4.559
-3.82675
42.7567
-4.35755
54.5589
9.39394
31.3313
70.2887
79.761
63.2929
8.32946
-18.367
56.5377
34.1871
18.4867
39.1216
9.32297
66.9623
-9.7997
52.8387
24.9277
17.4183
-26.2151
26.1746
18.8154
28.4301
22.1939
-6.61548
15.354
21.4211
16.2484
108.315
9.50313
57.116
40.0912
21.114
23.2846
14.0174
177.528
80.5178
-6.70675
149.718
27.8344
51.1448
172.541
33.9828
36.5439
-17.9119
39.9797
57.9617
54.5509
22.8577
31.6269
49.7919
59.3377
37.4791
6.17864
150.379
26.5513
23.7869
11.4986
34.7507
9.76544
9.85252
45.7803
39.3389
16.7411
74.5319
18.9549
5.75136
25.0357
9.15543
0.510164
204.331
57.7073
139.235
31.8283
-7.43083
567.586
30.957
73.688
-1.37154
28.5554
58.1727
50.1902
54.8396
43.5493
12.4297
40.2863
69.8923
34.0669
12.7417
30.6326
17.4496
53.3804
68.9156
41.9511
63.9382
-16.9311
-1.7511
31.8041
1.9012
18.5258
14.1921
10.2
212.658
23.0539
28.7146
59.2554
1.66194
23.4441
-12.1518
-8.73103
84.2007
30.3692
313.109
323.296
33.2464
17.5813
133.128
24.2798
15.5095
37.596
35.0605
-29.8122
10.0003
108.596
18.6432
141.88
8.48102
9.20628
50.1958
4.00727
33.9158
15.7081
16.6031
39.2543
27.4275
217.518
37.3649
11.8987
24.2392
54.7398
15.6818
33.7198
41.2337
96.7758
196.07
31.6346
-9.98434
24.0847
26.4541
14.1817
13.0398
25.8901
163.033
24.5738
15.0161
55.2962
152.85
50.1745
-14.1593
-10.8707
-25.0234
49.1797
-2.12803
20.3809
31.8118
18.2366
-19.17
26.8724
21.6246
49.2906
5.64398
46.2626
31.94
28.373
121.889
16.5868
47.1707
64.3835
-5.26073
42.7407
19.5471
317.973
379.196
57.7151
13.2513
-2.11798
23.3828
23.2246
40.8539
119.909
13.1839
15.9644
13.7179
6.12472
7.94064
55.8124
1559.71
17.3124
19.926
-2.81723
24.9147
52.3083
2.20782
63.3415
-5.03916
23.938
40.077
24.5828
26.2959
29.9205
20.6419
65.3775
-0.80038
-7.18498
-25.4073
-3.18301
30.5886
149.211
1.66194
15.9479
-10.2777
-4.9829
41.0972
54.7321
-3.26556
0.956639
31.3723
18.3659
11.9591
-5.55273
39.2723
26.7539
69.9275
13.2913
30.6151
10.1433
28.4478
103.244
27.5615
25.3476
7.33221
93.2994
9.62947
32.0417
27.354
20.3513
22.3877
20.7412
182.434
9.84318
8.15053
-13.2421
75.3545
223.703
9.37459
61.1686
68.634
10.6304
16.5884
123.906
6.6854
-12.7518
11.1658
7.14941
-32.4685
56.2109
45.1885
26.2605
20.087
60.9184
76.0129
10.8191
0.833201
8.70977
2.18974
-17.1004
37.434
8.86624
35.1779
90.5906
71.5793
66.1572
5.64398
-1.93637
48.8066
172.039
16.932
55.9655
216.49
163.643
26.6813
-19.1503
-12.6268
52.9196
27.4223
23.4197
15.5444
75.8657
67.3008
30.3188
11.8919
4.65473
31.4342
204.209
114.441
26.1819
7.52339
65.3775
16.0662
0.829665
-0.985685
86.7722
-3.14455
3.26594
12.2111
10.0096
72.9563
6.00634
-36.9988
379.518
31.3723
-15.3673
-14.2778
5.69167
3.66503
36.1242
11.3591
7.90171
46.3049
-7.32345
32.4891
124.461
-15.0925
48.896
-5.71969
-4.29759
19.7254
-24.5269
5.21825
9.62947
32.0417
25.4799
-16.151
7.23281
13.0173
12.435
18.8671
19.3906
108.579
26.7098
28.7653
-28.2346
-4.93292
44.302
16.1601
1.64956
66.5906
23.7488
20.3366
-5.40499
44.1667
223.381
-30.0637
7.14941
-21.2241
50.5887
75.1736
7.51988
19.6889
-29.6114
-45.6381
28.4267
-5.16825
31.6052
-7.7301
251.077
20.1106
28.4758
12.2543
39.9203
-1.32235
7.51804
11.1821
65.0033
5.70312
-5.36019
-1.79933
117.786
7.81535
59.6753
28.7763
32.7399
4.10961
40.8666
21.4211
153.055
23.1235
52.0929
72.1085
98.1872
2.37338
-10.4485
165.817
67.0908
23.0428
9.43576
33.4767
66.1917
28.6135
50.6764
52.0642
114.81
24.8086
14.3038
68.3973
197.329
0.903033
42.938
13.4522
10.8677
13.7015
-15.96
18.3158
43.8251
48.9457
119.999
29.9205
30.0122
57.8812
46.0513
15.3038
4.5778
-14.4274
17.4702
-10.085
-37.6934
-17.3488
-6.54092
-10.2777
-23.7236
33.6009
43.2439
-53.8653
68.423
55.7352
-26.6117
-9.30086
16.7835
-13.0038
53.0609
-10.8389
16.3198
-39.1826
32.6321
-31.9591
-22.152
20.785
-16.9641
66.9169
-17.7559
-13.2825
8.96638
63.9774
-35.4247
34.8503
11.96
5.52107
31.7427
4.22098
-4.96794
-20.7384
15.3844
17.5559
3.73472
72.4129
18.0342
-15.217
-0.61401
22.2106
4.81133
35.9739
-20.6933
37.1345
-41.8389
67.4553
17.0775
-14.9689
96.9237
34.6814
17.9168
5.19689
-4.789
-8.99667
-28.7716
6.07615
-11.2918
12.6144
0.635426
41.5943
0.564888
-35.0555
-16.8448
25.6479
63.7992
2.13608
14.6977
66.2576
-30.9783
2.23554
61.4813
19.5471
38.7371
10.005
48.3448
7.62907
16.6227
92.7232
4.4839
2.66992
8.39521
1.36557
18.6736
114.334
37.1058
38.0354
24.332
28.1764
5.36576
2.84598
52.9182
43.1802
39.8012
23.6741
216.449
19.2925
17.7696
31.6936
33.3565
105.595
-8.78729
-21.5822
218.841
4.46974
114.538
41.2885
9.3058
256.87
282.929
51.6735
-2.91847
-27.2226
2.43919
8.09985
11.0323
12.1997
36.5739
315.482
12.9862
9.5107
-10.7618
661.059
-26.6117
-6.78155
-13.049
2.39101
3.86282
36.1943
30.3905
31.3123
-1.10108
269.766
22.8256
37.6516
-13.216
14.1032
24.1988
42.6996
4.00727
22.6714
-12.0014
15.7081
29.7216
35.5061
29.3016
218.042
37.3649
30.4579
105.602
-22.6124
19.4299
41.216
-13.1142
63.0426
55.5155
-11.4689
64.7165
25.6229
20.3366
22.706
8.55946
-29.6184
37.4027
85.8602
-0.60942
226.751
42.5757
18.3154
10.2035
-20.2411
-4.40869
35.9229
4.20208
14.7386
55.9881
-16.914
23.8588
-4.17751
13.7539
69.7053
34.2981
21.1664
-20.5929
-15.0548
38.7663
1.95499
-16.6046
48.8005
52.1941
15.3116
54.0531
41.8947
17.7474
20.9762
35.2444
10.1768
54.9826
76.4558
18.8735
43.9975
544.215
131.684
12.0403
19.6396
43.893
5.41477
38.9693
78.4342
79.2558
24.4894
41.4791
37.9752
312.032
66.2166
99.1911
39.7243
42.8713
30.5391
18.7098
-3.6827
48.4693
15.9644
34.3326
4.25065
32.3035
254.95
14.5829
109.187
24.8086
6.80752
190.212
-4.71916
35.4417
-1.54031
42.7268
49.3732
90.8618
37.0564
13.8401
-11.1214
28.056
1.9012
27.3106
-9.05904
6.45186
-29.0967
-18.1755
-10.6408
8.65563
-37.6934
-0.482189
-10.2891
-2.78147
19.38
39.2231
-5.23806
13.2588
-5.13963
45.9342
141.942
-0.37475
-25.5222
0.0694721
111.087
5.73689
36.1943
28.5164
21.942
456.028
-0.0999441
-1.5373
58.2663
13.021
25.6875
15.9773
-7.66032
38.9514
-35.3481
-3.56557
23.6059
-6.78066
74.6992
269.764
132.375
-35.4808
13.7684
27.9946
13.5913
-16.9902
73.4804
174.977
9.35692
-3.74388
49.9242
79.8784
267.767
-11.8584
-5.40499
25.4261
13.4851
-20.6933
3.40127
-19.3501
31.8481
47.0626
3.77174
31.3313
36.5555
12.2946
-2.29938
0.373663
18.0801
22.8045
24.8168
42.8496
-15.2264
16.8192
31.355
12.6891
11.8798
47.2165
-13.9827
71.7794
-1.32235
26.2587
11.1821
5.70312
37.7433
31.9339
-30.2648
11.5635
3.45328
90.6205
-2.86735
-33.3717
68.9776
3.12989
304.233
74.5817
-16.7338
65.3484
27.1309
21.3505
0.499316
32.655
17.7655
21.9803
7.5118
13.908
11.037
63.4417
43.6486
69.5901
49.6623
52.3365
-17.9119
32.4834
48.5914
200.728
42.8713
42.2957
44.3452
57.6894
17.423
19.1947
28.4254
47.1058
-22.0937
-14.5103
-6.69351
37.4648
-8.23958
76.406
22.703
-7.36711
34.4061
12.9036
9.04235
-10.7342
41.1986
-14.9271
23.4607
150.525
45.422
60.0468
33.3236
7.9879
26.6827
192.086
38.0332
124.591
84.1674
30.3188
44.6009
13.7015
19.6473
3.32324
49.4473
9.42935
18.6761
61.7892
45.0047
52.259
13.4298
6.45186
-4.73382
23.0539
19.3442
-11.9591
42.6213
23.4441
14.0851
36.2466
-6.17509
-27.0336
-17.3211
11.264
-5.05992
-8.36383
4.60206
-13.9408
7.88651
35.3002
-5.78625
-38.5183
27.3442
0.387575
43.1512
-34.8343
201.058
-38.1592
1.1196
2.0541
4.42171
23.3247
32.1127
12.3079
117.779
-6.67563
37.0171
-28.3938
68.2798
-0.247754
222.063
-0.932779
19.0021
58.3266
-10.5319
1508.68
-6.83739
169.82
37.6075
-16.0082
41.8196
65.9199
30.9111
21.7627
-4.66155
6.03146
18.7519
7.60946
29.5597
-6.66306
124.062
52.7895
21.0687
44.7236
48.4919
31.8118
-6.05157
-14.3571
43.4683
94.7132
19.3055
-10.6927
24.3846
-7.55857
18.3651
38.0354
82.2025
42.2014
56.8214
34.2357
58.5404
76.9134
22.0792
11.736
66.0381
45.9085
6.52523
63.5527
60.3039
29.6083
26.8844
-6.91323
75.8692
1.44917
19.4623
48.9457
9.42935
-13.183
-16.7436
41.1745
30.0122
40.4291
26.5482
118.896
-13.1671
27.7391
-28.4444
37.7037
11.6992
-13.1002
-11.2148
10.9467
-19.2936
38.5587
-36.0617
5.6418
30.4353
71.7768
40.2093
111.622
27.761
-27.0011
22.1818
-22.6528
-31.022
-2.47434
-2.64082
12.0839
60.3577
36.3802
8.02935
-23.1667
105.128
97.23
189.954
21.4506
-18.4871
-30.7956
19.3906
1.75767
39.8282
-8.71607
3.62451
19.1325
26.9262
16.8532
-16.8623
53.6723
12.412
-9.59484
-0.61401
12.8403
25.4261
11.611
9.29171
44.6307
-8.10568
24.3518
3.77174
-9.79564
4.58133
0.373663
19.9542
22.8045
30.439
26.0031
-5.66956
8.94096
2.50949
22.8536
10.3802
49.2906
24.9146
491.027
-1.93637
-15.5816
-1.79315
14.617
107.376
29.9542
65.6577
35.3508
26.8364
-20.1122
49.1701
144.795
75.4084
25.5482
89.012
6.17406
-14.0895
127.271
43.4373
23.9861
38.1288
-3.1651
-4.17302
21.3363
41.4494
15.0516
1.99704
41.1745
-20.5876
37.2665
625.138
28.4223
-10.4147
15.8809
30.5502
0.603582
-0.212125
29.5029
74.0552
36.2466
9.23805
2.01444
-5.13963
50.113
27.7362
79.4255
-1.80459
159.213
19.2576
142.544
77.4237
6.94947
26.4097
201.298
41.1295
11.1469
44.4281
23.4735
-2.03812
59.5662
24.5454
29.2281
241.491
108.595
33.0497
9.49678
43.7535
20.4983
142.902
109.35
9.24671
24.7547
33.7198
168.67
31.1835
96.745
-0.61401
239.602
32.0763
14.1817
-7.12962
-35.6859
25.8901
-2.48349
84.3566
10.8191
13.9517
5.99586
-17.5272
56.5377
36.0612
76.5827
5.38836
18.6933
31.355
43.7389
60.3349
25.3727
38.0462
-16.3149
3.76991
-15.0548
23.7738
52.5548
24.6249
13.1932
35.3275
20.9338
-18.3792
37.1185
19.3753
48.3448
0.132803
91.5853
29.005
19.4764
24.8622
38.2772
2.77301
83.8245
44.9105
15.0081
27.0264
18.5332
35.2212
59.6935
79.2558
225.015
73.3382
54.8418
27.1735
-10.4157
92.4536
27.9766
32.228
59.7379
40.4216
325.681
24.3606
71.6685
13.4329
29.4091
-9.11614
49.7433
34.1283
13.6007
60.7729
53.3944
21.4262
268.185
11.7507
227.913
-17.6745
-23.6407
4.35719
-45.4045
-8.82203
-15.6104
-13.8062
6.40552
-6.54507
28.1072
15.1861
7.72048
2.03362
-61.6307
71.9163
135.494
75.5167
46.8208
29.0829
66.1917
32.3035
-3.67147
-11.654
-10.7528
30.4308
6.80752
24.9147
19.6437
292.189
5.95595
33.3565
94.3508
-10.6614
57.1286
3.32324
107.543
331.93
1.80954
16.9896
33.6782
36.6809
-31.5478
6.45186
-8.80521
19.9
-22.7009
102.591
-15.9113
-29.0184
36.2466
27.9787
-8.98619
5.76257
-10.7618
4.70477
25.8622
-36.7666
-28.0415
1.79096
174.875
6.02765
21.942
-5.44938
173.044
-16.0936
-18.8406
-33.3964
35.7775
-3.84562
-2.42352
10.3551
-30.1491
14.5886
15.2517
-3.56557
-19.4977
-14.2769
7.23281
-0.101125
19.9312
20.7412
40.0054
29.8687
15.4654
-14.3383
35.4836
45.3694
49.415
7.48285
21.8132
68.634
8.4945
171.8
9.09217
28.3282
-17.6775
-23.0982
88.0701
11.268
49.674
-4.17344
-23.5297
47.4057
33.7024
31.9246
14.7361
45.577
-1.37154
2.31844
0.0766618
10.8348
-20.1231
71.6603
-34.6764
-5.07034
-19.7117
54.1824
28.4447
35.2305
11.8919
2.4571
57.1286
15.7141
32.0791
-31.8001
-12.9955
28.056
44.7628
1.07369
-14.1629
-8.48195
47.4168
53.0774
-2.58877
-17.0787
-45.8963
6.58886
-3.10884
5.48992
-5.23806
-1.7337
-20.1322
19.6973
31.3723
-15.3673
-4.90749
-9.30086
3.66503
-25.72
-44.8629
8.08327
69.7459
23.8161
-39.1826
17.4966
6.39518
-37.1446
48.896
35.0578
104.058
-13.2825
195.162
-29.8025
-26.9939
51.7903
13.2449
10.0203
1.75767
34.206
-10.5901
50.4762
28.5028
212.459
320.452
28.1152
68.6648
-17.0911
195.901
3.13412
5.34404
3.96534
-25.1737
-14.6259
-0.0786211
18.3651
9.3395
7.5617
12.862
514.466
146.68
-21.9972
19.1864
-0.688741
-40.2986
-1.3222
-4.71916
7.33074
9.70408
-0.376722
28.7585
-63.1352
-25.3303
-17.2915
101.921
20.8347
0.0590224
-20.6793
-48.6027
-26.2098
33.5184
57.2957
-16.5553
-23.5332
-36.5929
-21.9237
-18.1371
-11.9591
-43.3156
-15.4747
-32.7778
8.46292
-8.73103
11.1121
-26.0966
-16.384
4.70477
3.2613
166.417
8.21098
-13.049
51.1167
24.4776
6.2092
311.5
-19.2875
21.2447
-2.97515
2.04434
-18.8382
6.94681
-14.0078
-26.401
-24.1037
176.345
156.263
-2.13752
18.6395
87.3976
67.5928
26.8869
3.63174
17.3394
6.27646
-35.7309
-12.4292
-0.0134094
24.3671
1.64956
25.3611
18.1267
5.34404
2.09127
27.3001
-28.1896
40.8826
8.76091
88.0701
112.655
-16.843
3.22036
-19.166
-1.04087
-5.24854
-0.66056
90.2708
29.7311
3.5143
-3.79549
-0.504093
83.9036
53.1093
52.8387
17.8765
34.2981
-8.81861
203.684
18.8216
97.7134
-9.2956
-5.90196
-1.55498
104.653
287.397
-6.61548
40.8666
-13.7367
41.8641
13.2513
20.3708
45.7134
17.3659
-17.8417
33.2247
5.55515
-33.7177
-12.3289
209.619
21.1598
24.6125
22.9827
126.499
39.218
24.9872
24.2285
60.1731
22.8577
5.38999
19.8069
23.7304
51.1562
82.9129
-35.2929
42.728
53.0279
33.7024
106.887
-10.2725
49.3252
-31.3566
26.6813
31.9358
8.96071
-36.9897
9.81611
40.5407
158.352
24.9147
10.2734
33.3565
-12.5354
-6.58967
1.44917
88.8027
62.0642
9.42935
-1.7511
28.056
-9.3432
32.9328
-4.79253
-21.6004
34.3368
6.78156
-39.5675
38.8732
8.45161
41.8688
1.74178
-16.4825
253.139
0.956639
95.0905
-0.37475
30.6998
30.0545
9.88728
73.6756
667.573
38.8086
-1.70125
210.525
12.0174
-22.5887
33.9035
48.6282
8.82087
23.4735
24.1988
48.3218
-7.23713
-16.684
38.5984
-4.9066
54.2468
36.7978
-1.74762
10.0203
27.9946
-7.02341
13.7727
-31.9827
39.7472
163.733
11.231
34.9316
21.7823
26.0124
6.62043
36.8673
22.2106
35.8245
-21.4256
-45.0562
27.7641
-34.3426
17.0775
284.882
0.948234
6.67243
1.44876
-12.2853
6.07615
3.49417
-17.1004
-5.66956
89.4511
-39.7848
19.1055
6.63206
-18.1889
86.2288
6.90722
-3.66721
-7.23425
-14.9178
-12.7994
17.5319
-6.61548
-18.3792
33.3704
51.4062
30.6197
50.7326
3.50421
45.8716
0.735767
0.499316
23.2846
0.898941
-0.508491
-5.60667
98.241
18.5332
78.4342
3.87471
103.568
27.1735
63.5808
24.9872
258.487
54.5509
2.24297
44.7454
32.9253
20.2392
30.5391
118.035
33.7986
62.4436
9.87285
36.0516
18.331
-7.00463
52.9196
-2.81723
15.5444
17.7696
176.496
35.2305
21.2622
-27.528
45.1976
13.1775
28.056
-7.46914
63.5034
0.829665
58.6996
12.6363
49.6811
86.8463
11.6285
322.48
4.2307
62.8008
25.8622
-3.67866
75.4796
13.2332
32.4461
4.15358
5.07541
8.26925
-15.0925
-1.5373
-3.57785
20.5172
23.8134
-12.1337
-18.9047
63.3143
-3.489
-14.81
31.1021
56.9376
24.0994
41.1283
25.5534
26.3634
26.8869
39.239
7.96912
-10.5901
-11.368
34.125
26.9262
-9.38374
26.2412
51.7982
36.7749
-15.217
37.2032
9.58754
40.4186
28.4776
-9.44895
20.2679
14.9815
22.6997
-13.0949
33.2054
16.0428
18.3154
-3.37447
259.835
547.681
29.7311
14.7587
42.5994
-43.5329
6.25762
47.2165
28.6759
-29.4333
5.64398
11.1821
82.0834
-24.2974
7.23982
83.4308
45.577
9.87285
39.7998
46.9283
10.8348
36.053
21.5456
45.5294
8.3993
24.1973
35.941
11.8919
-1.29103
29.0176
29.5602
41.9511
26.4569
-3.68911
-3.62516
7.52339
31.0587
-5.31091
0.888381
34.2983
11.848
-26.4491
31.3769
-14.0372
-8.40367
-19.9754
372.807
0.384142
-11.104
195.86
22.002
-45.3523
-6.78155
-5.55273
95.4943
-12.6015
-3.63344
2.46107
41.6349
6.94947
-35.4344
21.2447
25.1358
-43.2035
20.9515
47.0219
-13.216
-25.2522
3.58408
0.259137
13.301
4.8652
2.58967
19.9312
11.3708
0.649984
7.37987
36.0801
-28.2346
4.43741
9.35692
24.3671
123.013
17.8648
36.8673
31.581
3.96534
-19.5515
5.98884
-31.9377
29.6382
-23.0982
46.8406
47.0626
6.96849
70.2887
-4.789
-31.4855
-13.779
73.4043
64.1722
123.434
99.0917
-19.2448
-7.92564
39.9908
37.8462
47.4165
43.6552
3.68583
25.6479
133.14
0.262011
26.3117
-9.65009
41.5485
54.0531
38.1466
72.0953
-10.8829
68.9776
-1.06765
94.9591
68.9595
21.5087
7.99558
115.114
2.77301
61.3357
18.6736
142.445
-4.83268
-2.08149
20.2286
48.4491
62.3892
22.6154
37.7309
0.493883
-4.79346
41.8538
22.3544
0.368903
33.501
17.9328
4.98977
346.296
11.2422
31.8283
9.43576
54.0915
25.3348
19.3401
13.621
26.6813
43.1802
82.0493
109.187
54.7937
34.9185
2.80497
41.7813
10.2734
74.7971
380.769
61.4675
4.33117
12.6936
22.7088
18.6761
9.4933
-16.8395
52.259
32.1704
28.9407
-34.7189
-6.89268
861.356
-26.4491
1.39188
-30.9038
0.966659
13.7578
22.3565
17.2507
26.3773
-38.8728
336.414
33.2464
-13.4932
131.899
-18.6712
35.5242
403.441
0.114692
24.9499
8.82354
19.3707
10.1433
-58.196
4.08489
43.2738
-5.71969
349.901
-11.4084
18.3367
-5.36306
291.597
15.7081
1.61061
31.758
35.7337
46.7353
96.2316
29.8614
9.76217
23.1781
24.3494
9.37459
53.6723
48.0193
-13.343
347.7
12.5045
50.3216
43.3207
-12.7518
147.973
115.845
20.0053
30.196
15.0161
42.5757
-15.8164
29.5597
2.70727
-23.9892
-13.779
9.82428
52.0983
30.5391
1.9395
27.8546
27.2088
43.703
-25.7344
32.3035
13.1951
33.3236
9.86196
81.7702
-12.1876
17.4185
27.14
31.6936
20.9485
196.4
25.0104
-10.6614
100.232
12.6936
56.9436
35.8272
9.42935
11.1799
7.61923
20.5597
16.8937
41.0146
383.383
32.6888
-19.7263
54.913
-5.83432
14.5103
6.58886
86.8463
59.8378
19.1248
17.007
-22.0062
17.8232
61.3574
12.7437
26.9516
28.0279
4.26508
24.4776
43.6905
12.5717
99.4983
56.852
6.39518
-20.278
125.733
13.021
10.6949
32.8439
25.833
-1.61493
23.6059
-1.15846
40.966
61.1607
39.4818
8.14625
17.3394
-11.368
28.5028
41.9187
18.7273
37.4856
93.0277
53.6415
-3.97264
4.74637
-23.1028
112.166
0.217208
-4.559
11.611
-18.8193
24.016
40.8539
21.1688
54.3171
0.0654342
29.7286
4.72004
144.903
22.9332
5.69886
-13.5281
19.2323
46.1629
0.903033
49.0595
63.3415
53.1214
-20.0317
-17.8341
-11.6693
53.1955
22.7088
18.6761
3.8711
72.8738
64.7919
213.955
6.45186
25.2512
56.7871
39.959
14.2778
-18.9528
-11.7266
25.3295
21.254
41.0972
19.1248
0.140369
45.9342
51.987
-7.87101
-16.1519
31.9286
37.3982
4.26508
-3.63344
45.5646
30.3905
12.5717
24.9929
27.0099
-5.72214
19.0774
24.5331
22.3913
16.3171
7.09232
77.0958
-5.43964
-8.25326
35.3438
33.6321
145.494
49.3757
24.2465
236.605
-27.4567
12.9948
118.458
53.1631
18.7273
46.8559
44.302
175.456
46.6271
222.138
6.88225
54.0698
21.6779
13.4851
29.9064
63.3714
111.835
61.8331
88.2921
7.51988
42.1777
25.4131
0.833201
131.558
199.865
11.6983
16.6126
44.4735
80.1555
13.7539
71.5793
19.7505
71.7662
-7.55857
16.2775
3.82905
32.1211
-7.42153
9.09057
2.19315
33.4383
81.2501
47.2131
70.8517
48.1075
32.4938
53.967
37.6141
72.1085
15.4918
53.2697
29.0099
106.313
25.1524
52.2664
14.6064
37.2047
71.7596
60.2197
52.9677
33.5958
17.6953
32.4834
52.3395
26.4399
29.6095
49.2798
-5.55676
25.9805
27.2088
143.028
9.87285
27.7014
144.795
43.5493
3.05939
8.42716
411.324
76.6712
52.0971
11.8919
-14.4095
6.52879
-0.424892
-1.15246
60.1901
-9.31131
-20.6793
39.3004
-9.3432
7.28145
29.1847
11.5557
47.6813
-6.60788
66.1574
-16.263
42.3888
3.53601
74.4805
-2.79279
-4.65554
25.0022
24.2306
2.25821
39.4958
-8.88776
25.3195
63.2314
256.372
-1.80459
65.5092
-29.4681
0.114692
23.0758
17.272
3.20134
-12.9456
13.7485
-12.3455
-7.59621
-12.7817
5.79248
-13.216
27.5615
-2.27801
11.427
188.524
41.1283
-10.0538
5.74865
7.37987
39.8282
-8.71607
-1.99769
32.251
28.8003
53.6723
78.0043
25.3611
59.692
5.98884
7.41764
14.6457
-13.7279
28.1
20.8257
45.9258
61.0203
44.5523
24.7365
8.70977
22.8045
13.5724
-13.3724
20.5674
16.3625
46.4761
13.6725
84.3984
25.9805
-6.52435
84.9324
-3.24561
28.5554
-0.409622
51.0456
48.037
51.5307
268.543
-4.71916
19.0744
29.6083
178.684
-6.91323
-6.58967
16.4417
98.173
260.554
20.5502
24.3079
46.8788
26.0221
4.05942
122.644
77.7251
3.03343
-45.1897
22.0066
-10.2891
2.84073
131.052
49.1099
35.7476
62.8008
38.8686
3.37338
-16.1519
1.94354
59.887
19.2576
47.4387
47.0245
30.6151
26.137
5.95896
30.1553
22.3913
-21.504
-13.2825
42.6996
-14.7334
-7.3137
14.2355
10.0859
368.928
16.7655
29.3016
3.87458
41.1131
15.4654
43.7578
-20.7384
28.5028
16.8532
13.1227
23.6872
66.7599
84.0548
-27.0478
-9.00368
50.5212
14.6457
-23.0982
-16.8776
37.6923
9.39394
106.294
0.948234
-4.17344
-17.9075
35.9809
-40.0159
32.1748
62.2981
5.36824
-15.2264
-18.788
-4.25222
-17.296
-6.86084
163.409
16.0024
88.646
-14.4408
1.81176
141.84
13.1994
-20.3527
16.9413
39.0756
-3.42905
40.9346
113.109
4.62892
52.111
102.455
38.9745
-12.9857
18.4967
362.589
8.23203
-6.99695
28.9068
27.1359
51.9654
1.80701
393.569
22.1027
21.1598
35.7338
22.7384
93.5659
17.4909
29.8507
108.899
67.8353
22.2566
31.0513
78.0784
52.0672
43.1013
42.728
29.9542
65.3359
471.363
32.4586
21.1172
50.6764
13.5642
25.5482
10.3012
31.6936
17.2003
194.526
45.6251
-5.03916
0.906593
18.3158
-14.2709
48.9457
50.6588
-5.68672
-35.4843
9.31534
-1.84694
59.7553
73.9182
83.3473
15.5576
-30.6998
-5.83432
8.88814
49.6811
-17.774
26.8762
57.9638
30.3692
-7.3559
47.8083
46.3648
26.9516
33.8027
71.1314
-14.4756
71.3292
51.1868
19.1461
38.8086
17.0394
29.8851
-27.7742
42.5541
269.701
38.9514
5.88134
9.55289
162.287
-6.78066
14.7291
48.6246
56.872
-26.3605
18.7273
80.5891
20.3902
10.3686
68.7264
33.455
45.1948
32.9223
64.0849
154.938
178.025
-7.47265
160.794
371.619
33.7024
136.872
69.084
10.3422
19.2432
36.0516
67.543
-0.409622
19.2323
88.5269
-4.43687
25.2938
26.7888
27.14
39.1899
30.3188
29.6083
41.877
13.7015
12.151
38.9305
28.8326
13.1775
333.519
3.8711
48.6707
95.6045
18.5258
31.0587
171.37
27.1253
6.18732
15.5961
6.78156
-26.4491
22.0066
12.1997
67.3341
47.2358
747.893
45.9342
55.7352
99.395
43.0204
-3.23119
81.1718
278.689
-12.9456
21.2447
0.772981
320.365
-1.5373
67.6367
-1.97156
33.1837
27.2217
-30.1491
15.2517
13.301
16.1096
25.0785
72.8251
37.3802
14.309
24.4893
40.0054
37.8732
-31.1698
18.7273
35.6115
38.6798
-0.706465
-0.224506
51.8598
40.9513
-4.559
34.0998
1.79544
39.0085
149.316
71.2035
22.6997
-3.72452
121.287
32.8074
17.9168
35.1819
10.2035
-14.6189
8.70977
15.3082
7.2423
-9.60417
18.6933
206.701
80.554
60.942
47.4511
17.3691
73.533
37.558
23.9532
-20.1231
11.6902
149.237
12.1753
17.4185
50.4343
12.7417
36.2548
-12.5354
31.4342
34.4548
62.0642
-3.68911
24.2983
22.6118
3.77526
84.1182
61.0438
11.5557
-31.0295
-0.985685
8.06138
-2.58877
119.728
38.8732
-6.54092
-15.8999
17.5059
13.5026
35.7476
19.2232
44.0602
44.4908
230.135
13.8332
-9.30086
161.087
8.01321
45.5646
6.02765
-11.0716
17.4966
-3.84808
-7.1595
13.021
27.5615
29.821
40.8255
-7.3137
23.6059
-40.5139
11.1433
21.8053
213.77
40.0054
14.8761
32.332
8.15053
-5.74582
56.6138
32.5484
33.7198
24.3671
40.5538
26.0124
30.9833
20.0007
37.6985
14.1817
0.366645
-18.8193
40.8826
39.5663
5.09442
44.0518
35.1819
12.0776
-35.2336
-17.5272
481.951
19.1946
20.3809
-7.54363
-6.05157
47.2165
66.6022
66.1572
24.9146
-5.60042
9.30803
30.066
32.1211
9.44506
2.19315
42.8087
30.6503
0.880787
-20.2533
616.205
-6.68984
3.12989
41.8641
38.9745
-17.1105
64.6122
47.6475
-21.5899
21.9803
7.42921
13.134
10.1598
1.66664
7.12072
17.4206
44.9468
-11.179
5.36576
66.1917
127.939
-2.28369
12.4297
29.0419
36.5103
61.6787
28.4447
13.766
8.0793
8.40286
16.4417
32.5807
13.1775
-3.62516
18.6857
9.39746
63.5034
29.1847
12.0741
4.63651
6.18732
8.09985
-20.8269
44.4954
6.58886
8.13556
6.00634
15.1329
17.3492
51.5564
33.2464
-9.74508
-12.4037
-6.97932
-22.3741
81.1718
32.2646
-0.546793
0.172819
81.2149
-1.10108
-54.4479
5.95896
13.2887
9.27284
3.19867
-4.63744
-2.03812
296.362
-29.8025
15.7081
65.3289
-20.7159
108.012
0.126448
36.2572
87.9647
-18.0864
-16.9902
21.0066
-1.88748
31.8634
61.1686
68.634
-6.23621
72.713
0.554031
28.0802
-9.3049
25.9805
-8.39842
36.2067
43.606
37.9257
13.1951
8.96071
26.7286
22.9346
-12.1876
24.9147
38.3844
22.8225
18.3639
184.306
32.4422
19.6473
48.3008
50.8198
-7.43724
-1.93859
0.12297
33.6782
-7.46914
20.3999
16.0662
-16.5553
6.45186
-25.3485
-5.05708
-29.3815
8.65563
-18.9528
198.169
-0.907407
31.7268
9.75447
-25.7544
12.201
3.2613
8.21098
-9.30086
3.66503
8.01321
32.4461
37.8868
23.8161
-14.8197
-1.24406
6.39518
-16.9665
18.9109
-31.9566
12.569
23.4735
-2.03812
198.247
-31.6
36.7243
6.3378
138.417
46.1681
127.563
16.7502
10.0246
-13.2421
2532.55
-7.49201
61.1377
26.0124
34.7314
42.4895
28.3282
2.24071
37.1345
8.76091
58.085
60.1811
24.3865
51.9461
45.9258
31.0353
18.3154
110.194
99.8795
39.3246
-5.55676
39.9548
-21.9863
19.185
-5.13056
244.074
2.80497
0.551863
-17.8376
27.9455
13.4522
40.8527
180.558
4.33117
27.6861
38.2029
65.8123
9.42935
13.2414
26.1819
363.596
100.985
2.18535
-6.60788
-14.4274
4.35171
19.9
-5.83432
-0.482189
-27.1556
-0.907407
45.3617
6.10477
15.9492
-7.98309
-7.87101
13.8332
3.8176
43.0204
-23.8459
28.5164
44.4308
-27.9382
43.7335
-31.9591
-25.9002
50.7701
415.945
-22.6528
18.3367
-3.56557
4.8652
27.8475
29.8839
33.0497
48.8522
15.6425
35.4909
6.09505
2.52833
53.1631
33.7374
-13.343
53.4721
8.75632
24.0847
18.9579
21.6779
37.4027
46.5048
248.641
18.7296
17.0775
3.77174
76.3089
29.1612
-2.91493
-8.99667
-19.4012
36.0612
20.3608
14.9452
81.9548
8.94096
50.9646
33.806
128.938
-21
-0.915253
-8.4956
54.6959
-6.47831
-4.42315
-32.7214
6.27947
12.5005
11.8059
35.2243
27.1431
6.62467
6.30279
7.53114
-19.1752
70.7219
47.3791
-13.5639
50.1085
17.1149
-0.0061332
38.9702
301.691
34.5047
-2.47735
15.5528
20.3252
10.8904
33.7028
9.88247
157.206
79.8678
-8.37428
12.1169
218.452
47.7337
47.5739
380.572
-0.625746
29.6516
-1.65173
-4.89729
226.28
29.0663
59.0627
28.7503
-11.104
0.482569
51.5564
183.172
23.9881
2.58878
41.1464
236.649
56.3367
49.3127
45.383
18.1939
161.342
47.4817
38.2543
-1.5373
29.2183
17.7061
17.2542
7.54399
-34.8343
60.5032
-2.62854
17.0466
-35.8287
6.29578
212.833
72.8015
34.5538
-2.33825
-16.0532
29.4399
29.7373
38.4049
6.56349
32.1205
13.349
4.46066
28.1722
8.75632
27.8328
32.0763
10.4335
-25.8703
-9.44895
-0.346857
68.731
-5.63324
20.8257
-26.2133
23.8351
431.983
-24.7882
33.3576
-11.179
12.2163
13.5628
43.1802
27.7014
-21.9972
77.2825
34.9185
-12.1876
-6.9444
26.0714
-12.7847
3.37141
19.3882
-46.2686
341.987
-13.5434
-16.145
11.4644
-28.052
123.624
-41.1065
11.1894
-22.4617
24.148
30.1217
64.9666
-20.7221
-28.1596
10.8725
10.9109
2.0964
-3.02322
-16.4118
48.744
1.90369
1.57633
113.249
21.9359
32.9365
50.6194
9.82054
9.14801
15.999
-26.657
33.8479
56.809
34.1386
40.6827
19.3707
8.26925
18.6407
60.1404
-11.3419
53.7985
-3.489
2.05663
42.3465
-16.151
18.4772
28.0099
49.9163
76.9632
43.5764
-4.96794
-5.74582
32.251
14.9968
292.13
239.266
7.21811
24.5801
-10.1812
395.795
-15.0711
83.9861
10.635
37.4703
-24.3392
42.1777
38.5316
18.3154
73.9218
31.1986
41.5451
32.3131
46.5977
31.8118
40.8539
58.6501
22.458
28.1764
87.1789
26.8364
19.185
41.3061
25.8273
17.3582
15.9234
43.6554
34.6362
26.5707
130.808
-23.7798
14.0251
26.9585
52.6938
-3.68911
48.7528
108.481
44.1772
49.2908
4.9075
22.2767
25.7547
32.8145
6.58886
6.2615
292.495
-16.384
17.8232
40.7426
-17.2413
-1.80459
7.41316
81.1718
36.0127
1.32727
32.0319
-1.24406
13.8914
-9.47027
-29.6483
13.2887
-3.84562
3.19867
0.984755
-7.66032
44.5736
4.00727
5.80476
-10.1273
15.7081
39.4818
2.52405
26.1205
11.7172
-16.2123
-9.49396
19.1325
-3.05885
11.231
3.75239
-2.5497
181.078
3.52363
113.442
18.1267
44.6994
118.283
27.3001
5.98884
-30.0637
40.8826
-4.35755
46.8406
62.0551
644.702
61.3164
72.1627
27.2872
110.145
-6.66306
-10.8707
10.5838
56.5377
34.1871
24.1089
3.70077
26.8724
40.3652
-3.19641
-11.2226
6.90722
5.70312
-14.7305
43.1783
35.3124
43.7688
-10.3636
23.9819
-1.74126
20.3708
17.6024
21.114
4.54399
32.7581
-9.87882
7.42921
11.2599
-14.203
20.2286
20.3381
73.6336
-5.49562
33.9828
37.9752
62.7808
52.3365
12.0731
88.7054
41.0951
54.5509
95.3452
42.4711
-10.688
182.238
19.0551
59.3941
21.6323
313.364
-3.26594
13.9212
-0.125527
21.7455
53.9172
1060.94
31.4836
-1.32004
44.7211
10.3422
84.9324
86.7096
6.06657
6.11383
36.7926
29.0419
44.0066
41.0639
58.4298
14.6158
26.8844
2.4571
30.8917
30.7067
54.5679
-24.3038
16.8021
18.8636
39.3004
5.64933
87.8663
31.0587
22.8001
-2.85975
28.6761
0.603582
-11.9591
-7.70839
8.88814
8.45161
0.966659
34.3725
52.3416
13.5026
35.7476
66.549
68.8536
12.7437
131.899
9.4398
44.8945
-10.7275
30.0998
210.482
-8.96488
-8.04306
5.79502
32.4891
-15.0925
28.4478
-0.0974894
237.457
10.3551
-0.164052
46.4477
-1.61493
2.05663
23.6059
100.041
28.0099
10.5609
16.993
26.8869
37.3649
356.545
56.8762
-18.8643
26.6288
11.231
31.8634
-25.0385
-8.20273
-43.328
32.8574
-4.36214
59.692
13.3357
11.1658
29.6382
-19.3501
58.085
37.6923
-0.527776
30.9333
16.0428
3.32282
58.9292
65.908
57.8421
91.3999
64.0831
32.424
9.39211
24.4438
32.1211
26.3117
14.7128
34.0523
44.6827
309.886
-2.86735
-27.7495
16.4911
35.5764
-9.3049
18.4842
527.584
24.9623
-25.7344
49.1701
28.1877
29.5754
-20.1231
4.19392
-15.6813
-17.8098
6.17406
44.0066
41.5632
20.238
25.812
-8.64872
86.427
22.5478
3.68361
387.877
13.1456
37.2665
29.1847
10.2
6.51058
4.31325
9.15821
16.3844
92.7846
-14.0259
15.6318
46.7194
30.3692
157.562
186.015
30.9417
40.7426
23.9881
-3.67866
24.2798
-16.7519
17.4536
10.6976
43.2763
0.63001
39.2554
-31.5224
41.3997
13.021
-8.38558
-9.53438
-14.7334
-11.0618
-29.2695
183.395
34.9238
-11.1179
248.027
13.0021
19.2135
-19.9605
-20.7384
43.4954
-6.80699
-18.7541
31.1835
10.5379
-33.9577
1.59591
15.2097
15.3592
-11.323
-0.346857
-15.6019
24.5738
55.2962
40.8539
36.1613
20.5839
5.68763
48.4693
12.2163
51.1992
386.56
82.9033
54.4246
-6.03182
-10.7528
9.81611
10.3012
23.0407
105.851
37.3158
24.6966
38.9787
13.766
-3.1651
25.2695
59.5452
17.5882
65.8123
37.5403
1.80954
-24.2399
37.4263
15.0197
59.7553
29.1847
-1.0444
23.3772
17.4317
-12.5149
-6.3369
114.106
110.088
47.491
178.42
57.6092
15.7072
7.41316
-14.4756
16.9813
64.3053
393.959
16.3198
2.04689
-18.8406
11.5812
65.7626
5.52471
14.4431
2.85882
5.45815
-29.7259
83.576
294.944
42.8401
18.6395
25.5534
64.3682
9.25393
-19.9605
41.9187
89.9418
44.9818
42.4279
34.9008
-0.224506
35.3291
37.6985
29.1742
-26.3155
20.0053
33.7221
50.8107
7.51988
85.6793
36.5555
5.19689
6.4554
-22.1151
-55.0085
77.1524
11.6983
52.2199
9.1365
202.352
-4.17751
36.2427
20.9796
10.3802
81.1497
-13.0967
31.7968
42.5145
61.4686
58.6501
46.8208
-7.43083
48.4693
17.466
-8.86781
36.0516
48.8024
-0.409622
4.23977
56.6678
-0.943166
9.92219
45.8806
72.923
-18.4069
29.6083
30.6326
4.33117
20.1898
56.442
22.5478
22.4243
16.9896
67.4114
15.0197
62.9179
-20.3034
2.70373
15.5576
36.2108
6.78156
-13.6007
-25.2816
-29.0184
-19.9754
41.6136
0.140369
10.327
31.3723
-19.1154
-14.2778
41.1464
4.33514
-5.21675
20.0679
-3.57531
0.63001
42.0024
22.3888
152.136
39.5257
-3.84562
42.5541
0.984755
-30.1491
40.8255
7.7554
-20.4322
314.086
70.056
39.0919
54.2468
55.5385
22.6152
44.8612
2.52833
-11.368
32.251
31.8457
33.7374
139.879
-15.217
23.487
136.193
37.2032
20.8319
-8.30713
-3.38149
18.3938
33.7221
47.0626
-16.843
35.0795
36.5555
10.4206
1.44876
-10.4112
9.74399
-15.6531
631.876
351.004
14.9617
24.4283
37.2249
55.3198
54.9473
4.25065
199.095
-7.90589
0.491633
26.6827
29.2963
109.627
15.5444
96.4804
14.827
39.6891
14.5676
20.6737
132.994
-20.4918
31.8041
24.39
23.5625
28.4223
-23.5332
72.1029
300.416
26.8405
12.9063
17.8219
28.7503
20.4824
-12.7343
-11.104
-3.26556
51.987
37.1066
-16.7971
13.0354
-6.97932
-31.7444
39.9424
30.3905
68.0964
169.439
-24.4603
27.5615
6.60695
260.331
8.96638
-9.11119
6.73927
21.3303
22.2253
-16.9677
27.4275
11.3708
25.0128
11.7172
76.7131
11.6362
30.6743
-26.2503
31.8634
44.302
51.7674
190.93
42.2277
168.052
45.1948
25.4261
-9.44895
10.8975
1.26465
76.8257
-7.47265
98.7977
85.2812
42.2797
29.5597
-1.04087
34.1069
-25.0234
198.967
15.4465
-13.3523
18.3113
-6.86084
35.9721
29.1208
21.1796
-26.2151
16.9475
30.2471
-5.54746
-5.90196
-20.2956
1.57922
90.6205
-4.74141
12.7556
2.68049
10.005
-48.5929
170.296
188.301
42.728
75.5167
26.3024
37.2249
43.703
7.08664
-14.5009
34.179
-17.5553
40.2584
74.7971
56.5557
27.7343
10.0178
29.0176
21.3363
78.9307
18.7997
63.6537
5.74517
63.6633
28.1381
54.1331
40.4291
32.1704
165.747
-0.985685
24.9664
4.9075
18.5285
-21.5334
-23.3962
-3.10884
114.702
58.2364
-10.7618
27.1936
20.24
19.4554
37.5508
7.61096
27.5642
0.172819
39.9854
64.4912
361.595
34.07
39.5257
20.0653
2.85882
12.9544
50.1958
20.8739
20.7973
29.7216
137.997
-7.36982
6.27218
41.1131
212.242
-10.5901
-16.9902
30.3769
8.18554
-0.0134094
13.1227
42.4279
-11.4689
34.7314
74.6845
28.3282
68.5296
30.3517
16.788
44.9665
-31.8355
23.8351
-2.6979
8.32946
60.3438
3.08757
24.6785
17.3205
12.8645
-1.92143
52.8387
42.2393
34.2981
36.159
0.0217803
14.9302
44.3885
58.177
41.3042
12.8387
7.81535
25.9421
56.8873
-6.61548
4.10961
20.2519
188.662
41.8641
46.4707
31.9919
48.4818
17.7606
191.654
10.1662
40.2543
-26.7454
37.4143
-1.85854
42.728
47.4057
3.7173
50.6652
10.988
44.0754
23.0882
-14.49
52.9182
26.3136
-6.03182
-10.7528
394
190.466
0.903033
11.0789
-20.281
5.24548
-6.84875
-23.7798
32.5807
20.8347
206.206
-31.9237
18.8636
50.5448
5.64933
31.6443
17.9403
-31.5478
19.5703
-21.3294
-18.9528
-0.482189
-27.1556
-3.36399
-12.9781
-7.0137
59.0527
149.438
-9.74508
8.21098
26.3064
11.1613
28.6279
52.5885
58.6831
15.398
-16.6938
-3.11812
25.1358
-22.5887
18.9109
-9.46782
16.3171
-11.4084
27.707
54.6071
114.501
4.8652
-18.0251
9.10688
18.0572
-12.992
-3.09815
5.5058
-14.5197
23.9873
17.4206
-9.40116
7.5617
20.3583
96.5493
30.5845
-18.2381
7.94064
75.0393
-21.0243
-1.38243
230.956
-23.1775
443.211
45.5294
17.7696
33.5677
264.577
25.0104
-5.03916
12.151
10.0919
30.205
-24.3038
1.99704
-2.08888
12.3181
-16.5553
28.9407
10.2587
9.97391
29.2704
1.66194
6.57754
8.46292
6.2615
198.519
2.25821
-20.1322
33.2464
-11.6191
-4.90749
0.0694721
-20.0978
13.7055
75.5927
10.1433
-28.2109
-1.5373
18.9109
33.6357
-4.29759
22.3247
153.269
-18.4815
-12.9359
25.0785
7.39514
27.4275
24.4893
26.8869
16.7502
0.472853
15.6468
-13.2421
100.015
14.9968
25.5613
3.04167
54.1234
77.8349
38.7414
14.7144
52.6911
36.6705
4.11478
26.1583
5.27534
21.8794
33.7221
26.4479
5.64581
23.8351
5.19689
142.983
125.532
138.746
20.3583
105.547
17.3691
52.5505
29.5754
34.179
-10.3135
41.7813
32.7622
67.3008
50.9335
25.8602
56.8695
-15.3465
-39.3858
109.853
-12.1224
-21.6163
2.75611
-17.7765
9.50698
-5.72957
13.0698
20.2428
18.4072
-9.148
-30.1972
-13.6007
-47.7704
-36.5147
-23.7236
-22.6211
-29.6009
-41.0891
-35.1247
5.13537
37.1066
91.7461
-31.3422
17.4536
9.77578
156.875
-18.5678
-4.99219
17.6396
-24.4628
-52.1371
65.7626
-24.4603
23.8134
-47.741
-56.386
164.514
-57.8369
16.1121
22.6688
-28.3324
-18.0671
12.0803
24.6164
-8.30685
27.8239
-14.1719
55.7578
-2.15684
13.9319
21.9436
-14.3033
-9.38374
-11.2401
76.1611
-26.4614
12.2426
-17.4806
-14.7753
-28.9219
60.3368
-43.1821
31.5123
-36.2167
14.0667
42.2797
-46.0185
-10.0309
202.715
-44.5236
-11.4984
-15.0399
-21.1188
-21.9811
24.4357
27.7388
-24.7482
-8.41152
585.583
73.6501
72.7056
21.5209
-15.8641
36.2878
1.90894
-36.0418
0.527411
-21.0601
-5.17641
-25.0516
8.42716
-1.3222
4.65117
11.0789
-3.41438
3.37141
15.64
-0.967473
78.2859
-5.83762
25.5199
27.233
42.102
-43.9176
12.1264
-15.9024
2.59628
26.3736
-24.9886
-11.3518
8.99842
-2.20752
-24.1405
-8.64542
9.82518
-28.0927
-14.0259
0.639297
35.475
-27.7269
26.3773
43.5861
70.7277
-4.90749
43.173
13.0354
-7.38157
37.8868
0.172819
43.7335
-5.72214
58.4328
99.4958
65.4948
51.9244
67.0624
-9.11119
-5.43964
16.1096
-23.6473
24.0994
31.758
72.4051
125.689
51.2498
50.4834
43.5764
23.1431
24.2392
202.791
23.1781
26.2235
37.4856
29.2786
33.5087
31.581
18.9579
32.9223
140.922
13.0398
16.5197
31.2497
48.7147
84.5439
27.5832
59.0443
34.7834
166.367
120.773
27.4504
80.9005
2.32802
27.857
35.3734
7.4489
61.3401
22.0594
38.1167
32.224
36.6171
847.643
20.0257
47.1137
-1.79933
-17.1464
39.0605
23.1541
-8.48954
57.7332
25.1693
55.6037
41.8641
22.2449
18.6976
14.7913
11.2063
17.7366
-18.8882
-3.18664
775.48
117.098
-36.4789
-6.81567
1.90894
33.3956
-21.0492
27.2506
-24.8083
20.863
10.8592
22.4548
39.9157
-5.97619
-7.5267
36.1194
7.28084
336.615
-21.6163
-3.721
74.7478
34.8069
6.51058
17.4317
38.0849
265.403
-15.2047
74.4805
14.0738
-21.5221
159.935
131.052
26.6211
15.1329
75.4452
29.0676
77.5514
-24.2934
13.0354
47.4387
32.2646
70.6677
26.4097
75.5927
21.3877
142.329
-18.4039
91.9995
39.2579
59.4207
47.8364
18.3367
4.00727
9.55289
47.9687
23.2044
14.7291
82.3578
18.0572
15.6425
32.332
58.7503
26.9262
-0.0134094
81.7524
18.5162
10.3686
57.482
37.2032
17.0838
14.1817
-14.6259
-5.70082
87.7343
89.3458
303.588
63.1905
12.2946
-11.6697
-34.7741
-27.7373
12.4579
71.5302
49.1797
185.279
207.788
7.4489
-2.37816
87.6517
41.8649
59.1059
43.6684
0.551721
15.0143
35.2317
43.6576
39.3246
-1.80863
14.0904
11.7469
77.2811
45.0542
8.96071
54.7937
2.80497
24.9147
-1.54031
16.4899
14.0251
-2.29896
25.0845
32.0791
-11.1854
194.838
7.61923
56.167
24.39
-7.18498
-16.0369
-14.1041
13.722
-28.8257
-22.7009
203.791
38.4367
17.8333
-16.2273
20.4824
6.00634
-18.6003
26.7195
32.8158
27.6242
26.9516
13.1879
54.9349
30.3905
25.6901
6.25221
4.52111
-16.9665
-0.549458
23.4735
-15.1566
29.5811
115.034
39.0919
123.587
18.0572
-7.36982
22.3724
-21.8345
15.6818
18.7449
36.8057
-13.343
29.371
200.247
5.83941
25.4261
19.1073
-37.5599
59.6233
-0.60942
-16.843
16.3388
90.9034
252.175
365.018
-16.0334
-23.9892
-26.8975
54.6636
2.32802
-5.66956
5.11811
1.44469
26.8724
32.224
-10.2345
13.6834
234.81
9.39211
-5.6845
-2.46311
76.9176
-7.42153
123.409
2.19315
284.563
17.7474
-14.6311
63.3554
-4.36637
47.4863
18.3597
-22.356
44.7337
51.4938
49.4615
-3.24882
68.2622
-10.3455
1.36557
-7.56332
50.6153
25.1524
52.1973
34.2782
7.62284
249.5
22.9827
42.1661
250.987
64.3426
-0.134356
50.8027
65.3601
25.6045
38.9487
-8.81389
-1.55968
42.5275
28.3652
64.7358
24.758
-5.14001
37.4648
59.8446
44.2343
47.4057
11.2136
0.0654342
3.49169
17.8385
21.1172
67.9108
174.365
22.0792
7.9879
54.7937
10.5557
156.451
18.5751
-12.7847
-18.0932
-3.1651
17.5882
725.484
-5.56318
-30.0496
-27.988
0.0271294
52.259
20.926
-1.0444
28.9994
8.06138
-30.6998
-9.58246
23.8807
-14.0372
28.7503
37.349
-1.48992
274.096
89.0378
78.2239
22.114
-6.78155
1.94354
14.9094
-27.594
-20.5
62.4312
32.2646
12.5717
26.8669
315.616
61.7442
47.0219
7.39878
6.94681
-20.7788
53.944
-7.23713
-3.56557
51.3154
93.4398
39.2543
55.5385
58.746
59.8537
167.265
36.2615
-15.1162
0.391835
317.406
28.1152
57.4204
-10.0768
3.52363
40.3536
10.6304
37.2032
-2.68493
4.11478
13.0398
-17.476
62.0551
31.3313
403.872
12.2946
-3.1941
-31.89
-22.4234
44.7211
-12.1466
49.3252
-35.1047
36.0516
48.8024
42.6939
-10.7528
41.6752
64.9036
2.80497
58.6479
40.2584
382.144
9.70408
22.1121
-6.84875
2.4571
-13.5434
23.2104
-13.183
1.99704
41.1745
4.05942
206.977
40.2438
-1.30895
21.2183
19.9
25.7547
-29.0297
2.84073
6.2615
5.48992
-7.11212
-12.9781
34.2158
14.0751
-19.1154
323.054
-48.6562
-5.7053
-21.9718
-11.1297
2.46107
3.20134
101.372
28.741
2.64705
102.974
20.785
7.39878
6.94681
248.361
-9.18777
8.61333
2.58967
52.2104
41.1283
42.42
28.2374
41.8794
13.5913
-38.7011
-11.368
6.01403
-13.1319
11.2487
25.5613
-18.9652
23.487
42.8254
-20.3975
10.4335
7.86291
-22.5674
29.6382
6.88684
46.8406
45.1885
-1.85046
278.708
53.4221
8.54649
-6.04751
-40.3963
-5.24854
25.5764
20.9304
116.646
1.62011
65.3585
14.9452
10.815
10.0058
157.786
28.6759
4.29985
-41.2077
-8.08531
33.3576
4.30216
37.4505
-18.6752
12.862
-17.7688
90.5546
-5.11968
32.3035
7.57293
10.8348
-12.6268
31.1704
10.3012
-10.6925
92.7323
50.4343
22.8225
22.1121
-18.1576
-0.967473
-4.17302
13.3384
18.7997
-7.56079
-3.62516
153.618
7.52339
29.7702
32.9328
-1.56278
-17.8523
8.06138
199.255
19.9
11.0323
22.0066
-19.6481
-33.0939
-11.3767
-5.23806
-29.5025
6.57884
7.12151
-21.7741
104.865
-10.7275
-13.0038
13.5239
-29.8122
88.7111
-17.9677
63.6183
-3.41137
62.0145
28.0135
-4.29759
32.8439
46.4477
22.6714
76.0797
36.3229
44.7141
16.7655
42.42
30.1115
131.835
33.6168
13.5913
-1.2198
4.13997
8.18554
247.363
31.1835
-32.0836
15.9908
22.2106
32.0763
4.11478
33.3863
7.70722
16.3388
29.0592
225.938
29.5597
-19.7815
-16.4929
19.0563
19.1946
20.3608
-5.66956
14.4884
21.2502
43.4683
1.00986
171.092
-9.34855
-1.61205
-33.6585
-22.7686
-14.6734
-2.16892
49.391
40.8666
-4.81578
83.7147
60.6048
37.1004
53.3678
7.46543
13.1839
33.4767
62.4436
-31.3566
49.1701
67.0568
-25.7453
4.19392
-4.43687
-8.43943
2.42593
23.3918
35.4417
-14.6588
-12.471
-1.29103
-12.2119
316.292
40.077
-20.5557
-3.62516
13.0635
2185.19
29.7702
-31.0295
-34.7189
-31.2555
-36.322
-7.97845
-4.9829
56.0897
6.00634
-3.60776
29.0676
53.1886
414.238
-10.7275
0.114692
30.5721
19.1461
1.32727
-16.6938
66.3653
-13.2184
35.944
30.1553
235.583
14.1032
-11.4084
31.4552
10.0859
24.0994
79.9013
-27.9845
22.3724
30.4579
-21.8345
55.0372
-7.50967
59.9744
42.4279
61.1377
0.998236
46.5735
-1.65686
-8.30713
146.544
-13.1971
9.02347
1.26465
116.181
-22.2778
-13.0949
6.57043
-0.823838
-17.2919
205.106
477.511
15.5466
22.458
-11.5008
-12.1466
28.7104
-6.99374
30.4294
3.82479
-44.486
36.053
-0.688741
4.67903
26.7888
159.13
13.4522
18.3639
0.647511
-4.71561
-19.1656
17.5882
24.5828
-7.56079
-5.49923
26.1819
42.8887
29.1847
-22.1775
19.5703
68.3548
0.56512
-6.3369
-3.96026
23.8807
4.70348
-25.2703
41.8688
37.349
-33.349
2.01444
34.6898
57.6092
27.7362
11.9591
-29.9156
-20.0978
-18.626
32.4461
22.8942
-6.16899
-31.6863
-24.4628
2.21083
28.2813
16.7691
-32.7484
294.064
-33.4741
-26.0544
229.753
-53.6323
3.64701
27.4275
22.6152
13.7684
-7.61266
9.76217
-19.9254
-7.50967
6.82063
19.9083
14.1167
25.9588
-12.9013
-8.30713
-29.6184
-5.70082
18.3938
-11.8538
39.3443
26.4479
5.64581
29.0592
-40.1792
5.19689
-21.6556
120.394
157.374
-24.867
-36.0366
0.364829
-25.2271
-3.18324
0.551721
3.76991
-43.1658
5.03315
7.57719
-16.6046
-14.9178
12.8387
-31.54
47.5169
28.9918
4.55455
85.5888
15.6272
65.2114
-18.6079
3.50421
227.656
21.3505
11.7437
-8.47139
451.141
-22.4733
-31.0696
-35.8147
46.4656
16.59
-9.24375
3.99776
9.86421
8.43288
31.7217
-4.79346
8.12058
-16.4977
1.64185
-15.625
110.568
35.2317
-3.1941
22.458
-22.4234
9.11389
14.0904
39.9548
-3.24561
22.5655
70.8049
97.8972
-23.432
4.65117
0.333751
35.2305
19.3882
32.4422
85.7822
35.8272
18.7997
-28.1755
-31.7362
-5.67719
-5.59507
11.0296
14.1921
-35.296
4.5778
-45.9633
262.934
-16.263
-6.3369
125.35
123.206
70.2958
19.7073
28.7503
-3.88041
-5.23806
-7.3559
19.6973
126.95
67.0916
15.7072
-13.049
211.686
-25.72
-10.8389
-0.546793
-2.97515
-0.0999441
5.95896
6.94681
-2.76338
-32.0232
54.6071
3.9307
-13.8755
-8.65473
84.0695
24.2617
44.2941
30.4579
-30.1087
34.125
10.0596
24.3494
3.75239
31.1835
40.523
3.52363
8.75632
46.5735
-14.7753
10.4335
9.73698
183.58
5.01278
44.9665
9.39394
10.7166
-12.0682
27.6857
-19.7815
-2.53463
32.1748
221.594
13.0711
31.355
-4.17751
11.8798
28.4758
62.854
34.2981
23.0405
-33.7114
-1.93637
-6.21124
5.70312
2.13608
26.3117
29.7053
-14.6734
33.4383
77.502
0.880787
-7.13479
55.8591
-12.312
33.115
26.8716
29.6041
-26.1041
-7.74018
49.6197
51.3356
-40.7301
94.4992
-7.56332
7.5118
2.66358
-24.5703
40.8434
37.2047
37.7309
34.6698
41.0921
38.1056
329.701
39.7243
26.0047
62.9104
25.6045
37.1058
26.791
20.5839
-7.43083
66.5642
62.4436
-33.2307
41.6738
230.587
-5.13056
21.0605
34.9185
-8.4673
22.3233
9.70408
16.4899
36.2548
4.33117
23.3954
12.6936
22.7088
69.3995
22.4243
-11.1214
46.7967
37.5085
27.8962
36.6809
58.4073
15.8222
23.3772
11.848
38.6407
46.3695
-4.66685
6.58886
25.0022
133.199
-20.1322
21.5714
40.7426
35.2325
-4.90749
245.572
16.7835
-7.38157
28.698
-7.09081
59.4233
13.7485
-4.84922
-31.9591
37.6516
29.8876
25.6875
-15.1566
-22.3062
32.9762
9.10688
16.1831
-14.8661
26.8869
5.5058
17.3394
-10.5901
-52.5975
30.3769
25.0521
-24.3586
83.6573
55.5155
-22.7133
30.9833
-17.4806
33.455
16.0557
-18.8193
18.3938
-24.9723
101.189
45.1885
-5.59859
21.961
55.2962
17.9168
38.9301
27.0701
337.706
9.686
45.4315
27.857
-9.87442
-47.281
88.7165
54.7127
-34.5974
23.0537
-3.19641
-9.34855
-4.33718
0.080921
-9.10832
54.4227
-9.65009
-9.05125
35.2317
37.4505
8.46817
9.96976
15.4951
56.6664
48.8024
100.79
86.6987
39.8012
31.1704
34.6641
56.7738
2.7771
16.4899
21.2622
-19.7081
10.8195
34.4548
48.9457
18.7997
1.80954
33.6782
50.385
-4.54851
-5.31091
21.4444
-8.80521
-8.76675
109.855
-39.5675
1.39188
27.1923
2.84073
101.839
6.00634
56.3624
-10.7618
55.3046
12.6316
-9.74508
-8.65562
11.3139
28.0279
-33.6185
109.283
30.3905
18.1939
7.66908
17.6396
-10.9076
-1.70379
86.1096
81.5696
-32.0232
-24.1037
22.6714
10.4874
-8.65473
10.9809
-11.3455
9.49678
34.3832
57.9797
15.4654
98.1057
30.3769
2.56334
13.1051
11.2487
53.4721
25.6229
18.4625
14.1817
18.662
39.0085
-13.7279
22.6997
15.9408
6.67243
-13.5438
-42.2703
-3.37447
-25.0234
-3.43246
-5.16825
3.49417
-18.9745
-1.92143
201.895
-21.0441
-44.3422
16.0024
21.1796
-8.81861
15.0143
-5.54128
4.01014
15.0673
187.127
24.6819
-4.04298
-1.20878
-12.2377
-14.6311
95.2145
62.6506
2.00687
12.8745
25.2568
23.2246
7.99558
4.54399
-4.72326
3.68108
1.8896
-40.4399
-15.2
-0.386097
42.728
17.4206
29.9542
-2.13051
49.3252
22.9332
54.4246
5.21258
45.4692
16.1779
162.101
32.411
-17.8376
37.8151
42.7268
26.8844
-20.0317
388.838
-4.17302
828.557
0.0590224
18.6761
-11.1214
48.6707
26.2641
22.8001
-4.73382
32.4242
47.4552
14.2778
-0.212125
5.14001
-14.0259
26.8762
37.349
-36.9988
14.0751
27.6242
17.5813
-10.8389
3.20134
2.04689
24.9929
30.758
292.254
-42.7668
41.3997
8.82087
14.1032
-17.0306
25.833
-20.3556
29.2281
-12.4029
10.9809
-20.7159
59.2866
32.5091
4.22098
356.727
-1.99769
0.391835
41.2337
44.302
40.523
45.9758
5.00819
35.3291
4.81133
142.796
95.2305
20.6037
-44.954
95.0496
19.6889
-27.0608
-28.5363
3.08757
13.5724
-20.8687
3.5143
-20.6621
8.86624
-22.9182
-14.3571
15.3574
-4.61234
28.6759
9.92205
-11.2226
22.4265
20.0257
22.5697
444.416
5.69693
4.06721
18.4458
26.9022
-25.8755
27.7482
-4.36637
33.866
162.8
42.728
154.227
28.0802
-14.9271
69.084
26.8364
4.25065
30.4294
43.1802
31.4495
-12.6268
12.4297
45.9085
32.411
29.014
39.1899
15.3263
128.934
21.2622
15.5756
59.0026
23.938
28.8326
52.6938
3.80715
-15.0571
138.804
14.9375
-1.84694
49.7994
137.118
28.9994
-6.93114
-3.14455
173.573
-11.4565
-2.79279
8.13556
18.6084
15.3767
7.63663
-31.3766
44.4908
1.49932
424.254
5.5391
5.73689
26.8239
45.383
42.5567
39.5282
13.7485
25.1358
14.8926
7.83303
16.7691
5.07274
462.005
-43.2676
57.6921
-9.11119
-12.9359
17.9837
3.48468
52.3727
49.9163
52.6003
54.9979
26.1205
11.8987
-9.49396
158.111
9.35692
18.065
38.6489
42.879
8.4945
-15.6065
37.2032
10.4335
-3.38149
35.2317
49.2798
67.4355
24.1064
12.2163
26.8364
69.7848
-5.13056
28.5568
-6.56536
-14.4407
-6.59323
2.20782
57.7193
19.3882
113.027
29.0176
20.1898
22.5478
-11.3089
101.323
33.6782
1.9012
11.0296
12.3181
-22.1775
-34.7189
304.164
-12.5149
-4.46283
-22.7009
-13.6007
-34.6519
-10.2777
216.157
18.6084
26.6211
18.881
26.7195
34.6898
-39.7301
-28.0415
228.553
-20.0978
-14.8778
36.1943
67.8718
10.6976
-33.5604
0.772981
-20.7147
-35.2705
43.2738
-0.549458
229.621
-35.7713
18.3367
-33.4741
-27.9284
8.61333
-16.151
20.3513
11.1433
7.62271
-27.461
159.179
30.4579
-21.8345
1.86066
33.7374
18.065
8.66387
17.8648
-17.4806
176.379
-10.1812
247.743
-5.96906
22.4778
41.4404
5.59136
15.058
12.862
-4.65029
28.7104
-35.1047
19.185
28.1877
-6.03182
-21.9972
4.19392
-2.56281
-30.9282
37.3158
26.5707
18.3639
-21.5822
4.46974
-7.27629
-7.43724
-16.9311
46.9746
35.5523
-1.56278
-30.9707
8.06138
10.5297
-7.70839
44.4954
-34.6519
199.618
8.13556
-7.11212
-44.495
10.327
96.9646
-13.4932
348.493
-42.5866
-20.5
13.7055
-7.09081
12.5717
-9.19751
-3.11812
-1.5373
56.3923
239.331
5.45815
27.707
-27.8519
25.4799
-42.3879
3.48468
170.439
10.5609
54.4744
25.0128
-5.73859
-10.5901
-18.8643
446.42
-14.3033
-7.50967
1.87832
21.8132
49.8933
38.4796
1.26006
597.549
13.3357
8.55946
-18.374
206.069
63.3714
3.13871
14.9815
7.70722
-29.9614
29.4573
17.8148
2.92429
18.3154
28.9442
50.9155
93.4493
-15.4966
-21.8534
8.50612
121.836
79.9958
15.0735
47.1137
-37.4066
-0.279759
13.4375
51.2651
-17.8599
-18.3792
245.14
-17.9342
38.116
38.9798
8.05029
39.3246
24.4283
10.3422
41.8289
7.99879
24.8072
48.8024
25.8273
30.4767
37.9271
19.926
23.0407
36.5103
44.8121
34.0669
20.238
47.4992
4.65473
-17.2915
28.8326
37.7013
241.814
26.1724
18.5258
98.5251
161.999
62.7326
-16.3015
-25.6333
-11.9591
-18.9528
14.5103
14.0738
-12.1518
17.5059
35.9914
-29.5025
46.3648
-14.2778
5.69167
-14.4756
15.1072
71.8015
43.509
14.4457
-27.9382
6.39518
146.077
-18.4039
37.6516
5.52471
15.9773
37.7405
38.1969
24.0994
28.0099
-16.7401
28.761
20.4983
51.0726
-34.953
-10.5551
20.6013
41.2337
61.1686
-6.32866
-18.9652
36.6055
5.00819
31.581
153.891
-1.50742
-37.5599
22.1419
203.664
22.4778
32.0701
-37.4577
27.5832
0.948234
6.67243
14.5672
-44.1444
-35.2336
-17.5272
264.559
-8.91638
-20.8486
85.7029
-0.429374
-6.86084
65.9571
12.2543
34.2981
-21.9371
239.902
-24.4252
35.0182
5.70312
-5.90196
5.94128
29.6902
32.5244
2.75485
129.672
31.4963
17.673
-2.49231
71.8492
63.3373
7.62907
20.3708
128.33
34.469
-5.12288
14.0174
6.98777
24.2958
97.467
2.66358
42.7174
51.1448
2.00065
69.5901
42.1661
31.7217
27.0657
12.7429
28.665
43.0727
4.72004
30.5845
-8.86781
33.8099
18.331
-20.1231
24.8086
10.5557
-0.943166
53.0257
172.249
19.0744
-7.87299
-6.84875
-4.71561
27.6861
4.46974
13.3384
76.7722
9.4933
-3.80312
3.77526
18.5258
-12.0448
-27.7997
-2.91847
-6.89268
-24.575
-9.85252
0.955344
2.84073
17.5059
74.8304
17.2507
187.547
27.1936
25.7501
8.21098
-41.16
-0.0831027
-36.9644
0.114692
341.667
-27.7055
-31.6863
-6.86625
148.824
-12.7817
18.6432
25.6875
-22.6528
1.47012
0.259137
95.7599
285.975
-31.1435
-4.01158
-7.59739
29.3016
68.1164
18.6243
4.22098
6.27646
-20.7384
277.754
-6.80699
3.73472
-16.8623
49.9242
-7.72077
21.613
85.593
-9.64849
37.6985
-15.8034
-20.2481
-24.4415
20.2679
-2.48349
46.8406
21.961
53.4221
-0.823838
-11.6697
96.4106
-16.4929
26.5526
7.2423
-0.233835
9.32297
59.466
19.3761
60.3349
12.2543
24.9277
8.04799
-33.7955
76.9176
15.2545
-18.6659
-5.90196
-5.30312
-15.2874
-50.2383
33.3704
-12.312
8.13093
48.3448
299.983
36.1613
108.665
6.59411
39.9548
-33.2307
375.305
45.4234
21.8001
10.3012
-1.3222
12.1474
56.0565
9.70408
23.9861
8.14377
11.8274
36.5138
-21.0396
138.901
-11.1854
59.9056
7.61923
48.6707
7.52339
63.5034
4.82182
-16.5553
150.755
-10.356
15.5576
1.15937
-7.70839
20.1325
-6.52961
122.454
27.9787
24.747
33.2464
-15.3673
-18.0259
-7.42679
28.0279
-14.8778
21.2017
11.6498
-4.29492
34.3632
27.0099
198.551
54.6847
-13.216
1.32461
-10.2596
-2.03812
303.195
-9.11119
3.9307
4.8652
-14.2769
-13.3819
3.64701
12.435
5.5058
-55.5677
-3.87176
24.7547
10.0596
20.619
61.1377
-13.9943
-4.36214
14.7144
29.1742
-20.2481
-21.2241
29.974
58.307
-52.4502
15.9408
-2.91493
53.9724
45.5316
35.5764
-28.0456
18.4842
23.0882
6.12472
41.6738
14.5829
-59.4785
30.4308
-23.432
8.3993
26.0714
89.5785
-6.91323
175.195
-6.04709
11.966
13.3384
11.3034
281.045
22.4338
3168.83
-36.6517
-25.3485
-3.18301
12.4038
-3.96026
23.8807
-27.1556
-15.8999
281.749
42.9712
-7.3559
11.727
23.4454
38.8686
22.114
11.9591
-48.6562
1.79096
210.412
-24.2482
38.0683
41.6349
-11.7912
123.861
30.6151
-14.2195
-16.5298
24.5331
11.1469
23.8134
40.3401
1.71001
8.96638
-18.4815
34.8503
-36.7657
1.61061
-11.3455
36.7978
5.74865
34.3832
-1.99046
6.27646
-15.1162
285.25
41.9187
-7.50967
22.493
40.5538
14.2861
-2.09857
15.9908
1.26006
12.8403
2.09127
-5.25555
-5.70082
-23.0982
9.35929
52.6848
-22.4652
35.0795
49.674
-15.8164
22.0635
-8.99667
588.772
0.453952
228.382
1.64023
118.702
26.6018
-6.48641
-6.93138
-36.9296
1.28502
13.1994
-35.3452
-11.1697
7.21651
13.4375
155.253
19.4059
-6.61548
5.98367
383.821
8.30269
154.929
26.8716
67.0854
-5.4894
89.5796
30.5391
29.9542
-7.43083
33.4767
30.957
19.185
39.432
-5.13056
0.9309
30.8881
56.0565
2.20782
25.8602
53.1214
-29.402
25.2695
16.4417
25.0845
88.1401
3.68361
-7.46914
117.851
27.3106
-3.43685
-21.6591
-15.9782
-3.18301
-6.89268
-28.3231
5.14001
-25.2816
-4.9829
59.8378
15.9492
46.3648
-20.9895
-6.78155
3.8176
23.0057
11.3591
26.8239
5.07541
-3.57531
281.74
21.3877
-35.7072
-1.5373
15.1628
-18.8382
-26.7864
12.7145
33.9923
29.2281
-6.78066
24.0994
114.217
31.9856
38.1313
13.0021
-1.2198
-26.3605
-7.10443
38.1706
67.453
3.75239
42.4279
31.1527
96.5756
40.6154
10.9662
26.4541
-13.9293
-9.00368
25.8901
-9.38137
28.3219
-11.2208
27.5832
6.67243
-31.0259
4.12179
-10.0309
172.73
56.6759
-22.7428
13.0711
-13.6226
-26.6663
58.4609
-0.864209
-8.81861
13.1402
82.3966
40.6404
46.4761
16.8358
633.5
25.9805
25.3348
83.0583
-16.3641
116.636
170.617
7.08664
17.3582
30.4308
-21.5579
19.2925
-0.971033
24.6966
40.8527
51.1828
16.4417
-31.8001
-20.6793
-24.2399
29.9301
-7.46914
24.148
-12.0448
-14.6812
206.977
-4.73382
0.56512
8.09985
12.4038
-54.56
7.01408
-2.79279
-12.1518
16.7343
-31.475
50.7402
34.6898
35.1204
-13.4932
-14.2778
-13.049
22.4057
-12.6015
17.4536
-1.46862
-21.1615
-27.9382
-3.11812
-1.10108
-22.5887
-9.03357
20.785
-1.97156
-6.51151
-7.66032
-40.9703
25.4799
-3.03253
10.9809
31.758
-10.0538
15.119
21.2647
27.9946
-16.2123
-4.93292
13.1051
13.1227
46.176
29.2786
15.9908
-0.278156
-3.53092
107.885
26.6036
-16.9452
40.8826
24.3518
273.825
18.2129
113.392
1.05023
29.5597
-1.04087
103.447
-40.0159
41.5451
58.55
303.365
45.3424
-15.8567
45.5425
-16.3149
5.55989
27.5219
-10.9824
5.69693
-5.30312
20.3199
-19.7339
6.42862
153.055
-8.73566
29.6041
5.37828
0.893975
15.7283
941.577
15.8915
270.42
-5.55676
1.61763
-6.52435
30.0617
22.0792
0.445783
-6.9444
10.2734
11.0789
0.333751
-6.84875
-16.2836
21.5213
62.0642
119.999
13.2414
35.5523
-29.9579
39.1406
55.4216
-10.9331
-42.2739
90.8436
-3.18301
9.97391
-8.21096
-24.575
32.8258
39.2231
32.2433
14.0751
74.4758
-0.37475
6.33691
-13.049
50.5167
6.13914
13.2332
26.8239
9.77578
10.6976
26.4097
0.63001
19.5136
-27.7742
294.399
35.0578
16.7025
76.4328
405.057
7.67883
53.5909
-3.03253
39.2543
34.9238
11.3708
4.39812
24.8357
15.6468
-1.99769
35.9991
6.31148
95.564
74.287
29.2786
55.3462
38.7414
-7.27906
0.554031
24.332
9.43576
22.2324
10.3422
38.0808
17.3691
-27.6194
82.9047
16.1779
105.879
4.29999
34.6362
52.3083
386.391
27.7343
17.5141
259.204
-12.2119
-7.92116
4.46974
26.4569
-56.163
-11.3089
-3.62516
-5.67719
-11.2173
35.3924
-16.5553
-8.54066
-16.3015
-14.3889
27.3963
9.15821
-6.10439
-19.6594
-21.5221
2.51336
1.74178
0.384142
-1.7337
-22.0062
0.956639
25.7501
-47.2264
-9.30086
3.66503
92.3462
-26.1222
266.523
308.674
2.50408
-42.3305
-8.53324
-34.3335
68.5737
32.2467
45.5107
-23.1667
23.6084
-14.8125
7.27483
0.673581
49.5616
60.2236
10.4338
42.8165
-7.77903
0.813408
18.4929
11.231
18.7449
14.2861
27.2352
-2.48808
9.09217
20.8319
-34.5441
-18.374
54.2693
-24.9723
37.4703
25.5108
21.5754
86.6163
294.24
28.2242
37.993
11.1406
23.7995
7.77274
34.9859
147.568
-7.75023
-7.7301
3.31876
28.7464
22.8536
34.2981
128.935
103.628
59.9393
12.2163
-25.7344
32.3035
35.6839
24.8545
71.6603
18.0519
238.558
-12.2154
41.0639
59.5934
26.8844
6.20524
-12.2119
-13.5434
-6.77466
45.1976
-7.43724
-0.0645266
243.752
-3.80312
-13.0913
27.8962
0.311287
4.63651
2.43919
19.3442
23.6482
-5.83432
8.88814
-12.1631
-12.1518
25.0022
54.2156
24.747
22.6292
2.35664
49.6824
336.845
14.6178
-1.15935
18.8101
29.902
217.909
1.98876
41.8165
51.0052
-35.4344
-16.2366
-4.84922
-1.97401
-14.6558
93.6058
10.6949
387.042
22.0848
-50.3406
-20.4322
21.7318
-14.2769
-7.75972
-42.9771
17.5166
39.239
47.3245
69.9947
52.8657
26.9262
-5.61794
23.6564
-9.59484
10.3686
18.1267
148.268
25.4261
-3.38149
56.1434
39.3443
41.4404
-1.85046
19.6889
31.0353
8.94502
10.2035
-18.367
-25.0234
7.81193
58.55
7.2423
-7.7301
33.6858
6.99217
-39.7848
-6.86084
95.9422
-36.4715
15.5443
-16.8448
7.43396
27.5219
30.066
11.3191
102.794
2.19315
29.6902
17.5319
-8.48954
15.354
50.2369
160.551
0.634666
33.3523
13.2513
20.3708
27.1309
0.735767
26.7362
72.0104
-15.9677
-11.7529
13.0514
-11.2289
-24.749
-17.1432
28.656
-1.74749
24.6125
54.8418
-2.81152
32.6879
-5.41925
2.24297
28.665
50.569
0.0654342
22.9913
97.8958
26.3136
12.7088
-12.6268
17.3124
12.4297
28.6629
-19.7117
41.0639
34.0669
80.2081
-4.97469
8.0793
-8.46374
10.8195
86.9286
56.442
30.0441
-18.8052
-12.9955
14.9375
26.0221
34.8069
9.68162
-16.0369
-2.85975
21.1798
-3.14455
-17.0787
25.7547
4.70348
32.8258
26.1046
11.6285
-7.3559
-51.9913
59.0527
2.58878
3.8176
14.9094
-16.3496
-22.3741
53.0609
11.6498
-11.7912
11.4172
2.50408
0.772981
2.21083
18.9109
-22.5863
34.7179
8.96638
-24.1037
24.5454
10.4874
1.61061
13.0173
36.2572
20.4983
-18.8643
24.7547
23.1781
41.2337
21.8132
21.7823
22.2643
25.3611
-28.725
37.2032
-9.44895
312.622
-2.48349
58.307
1.89768
21.961
29.0592
16.4413
-1.5004
-26.8975
6.07615
293.974
-9.60417
20.1106
-9.7997
13.7539
56.5868
23.9873
28.665
14.9617
5.36576
12.2163
51.1992
-1.37154
0.0766618
15.4383
4.93346
28.6629
2.7771
172.249
7.83002
-39.7321
10.0178
-6.91323
-21.5822
22.7088
-7.43724
183.594
-26.114
89.9002
-24.3357
12.9036
42.3031
-16.5553
-12.5533
-20.0111
-43.3156
-4.66685
-6.52961
162.911
2.01444
-10.7618
34.6898
389.319
10.8696
19.4554
-16.7971
1.79096
-24.2482
69.9275
217.797
-13.6653
-18.5678
189.911
4.52111
-11.3443
-3.57785
116.095
207.472
216.502
-24.5269
91.4253
-7.23713
-33.5506
29.2281
-0.263452
22.3877
8.14625
28.5838
-13.2421
11.6362
13.1051
20.619
61.1686
29.2786
106.597
104.072
27.8328
15.2097
4.11478
297.367
20.6037
18.7643
27.5832
19.6889
-2.29938
15.3662
-0.66056
523.18
52.9278
29.7311
-32.093
3.70077
-34.2373
-26.6663
10.0058
17.2314
224.024
-26.2151
10.6554
12.7429
-1.32004
-73.0231
10.988
4.72004
64.3177
26.6813
43.1802
-9.77995
7.9879
19.1864
130.496
-23.432
9.92219
102.103
14.827
265.741
98.0989
11.8274
4.65473
14.5676
15.7141
13.3384
1.80954
-5.49923
3.69315
101.227
46.6368
339.517
2.70373
-8.48195
28.6761
26.8405
-21.3294
-20.8269
23.8807
-17.7853
-19.6481
33.6009
184.043
195.043
-44.495
32.8158
3.37338
126.277
16.9361
9.28723
6.13914
38.0683
538.262
5.07541
-48.5529
15.7655
56.122
-37.1446
133.229
22.3913
8.48102
-7.66032
-19.1446
157.681
-9.18777
8.61333
-23.6473
-19.0041
44.2941
3.87458
15.4654
4.4024
-1.99769
34.125
26.9262
-5.63561
178.041
70.5389
-5.8467
53.4721
44.3636
24.0847
12.7716
54.3369
5.83315
-11.2208
-0.925833
10.4206
-2.29938
-12.2853
-35.2336
-10.0309
-5.30653
-14.5386
54.094
-2.1079
-13.5478
52.8387
30.9949
21.1796
-27.5593
-6.94223
18.7098
-13.3749
-15.8947
-10.7419
49.1701
20.6914
-17.2762
-27.6194
73.5344
10.5557
21.5456
58.6479
-29.082
5.95595
33.3565
-33.1502
-10.3378
-4.17302
-4.90059
26.4569
-5.56318
16.8116
42.8887
6.69588
-10.9331
27.0666
-40.3411
28.6761
66.1959
-30.6998
-7.70839
5.14001
-27.1556
16.7343
79.0949
17.007
19.2232
77.7934
35.1204
1.49932
-3.03342
20.6842
9.28723
-38.8384
11.3591
13.7055
2.27952
-0.546793
-3.57531
-38.7254
13.8914
116.092
-9.03357
45.1479
35.5098
18.1912
-17.7559
-28.275
37.0774
-3.489
11.427
8.61333
-23.6473
16.6031
14.8914
-2.55757
-9.24388
43.7535
1.75767
15.4654
-14.3383
-45.1012
43.4954
122.504
-1.88748
54.3522
12.412
-20.8392
8.4945
40.9513
0.217208
47.9149
-24.4415
37.1345
-24.9723
198.64
28.3219
104.971
18.2129
25.4131
-14.1593
-16.4929
11.6983
3.49417
-24.5967
50.2242
236.686
22.458
260.561
29.7286
30.957
431.635
2.37659
7.94064
-40.7378
28.5568
259.806
98.3823
440.24
94.0371
40.8527
2.52158
-23.7798
12.151
5.19731
-3.02652
-18.6177
-13.1734
18.5258
-10.1707
-46.5404
-31.0295
6.51058
-12.5533
-8.76675
-4.46283
-48.9378
8.45161
-23.3962
-4.9829
-5.75448
9.75447
-18.2581
0.956639
-2.36089
8.99558
-18.0259
116.109
-35.4926
6.2092
-30.5319
-31.0861
-41.3294
-52.1371
-9.20005
-37.5788
198.102
-27.1262
-54.512
-2.27801
-33.5506
-16.9677
-19.4242
-25.5869
39.239
9.84318
13.7727
77.2285
-22.5022
-20.6105
38.6798
117.36
-30.2096
34.7314
143.689
40.9513
-16.6494
4.11478
5.27534
-39.9648
1.86303
18.9516
20.087
51.548
-13.5438
0.833201
-38.9817
33.0726
4.0638
33.4792
-5.85603
9.32297
-2.37816
-51.0292
41.8649
-3.3833
14.1283
-5.05731
4.29985
5.64398
-0.0623047
13.1994
41.4915
121.535
10.9495
10.2511
55.8591
-0.618239
42.728
21.1688
0.0654342
48.4693
-10.2725
71.8139
189.725
30.0617
-2.28369
39.8012
12.4297
-15.9357
15.5444
4.08188
14.6158
62.4917
-3.1651
14.0251
1.44917
-18.6816
-24.4274
9.39746
35.3924
42.3031
11.5557
-1.0444
-1.30895
190.44
-24.575
-11.7266
2.82941
14.0851
-1.23477
3.61585
-3.36399
13.2588
-40.7469
30.9417
22.002
-13.4932
-33.0185
18.8101
16.7835
187.924
0.114692
24.9499
-1.46862
-4.29492
-8.59735
-22.152
3.91841
48.6282
-4.29759
312.08
-52.6379
25.833
-24.1037
-3.56557
98.5685
11.918
4.58404
43.357
46.0411
10.9573
53.2945
31.3949
16.5838
-2.93472
27.5658
768.119
10.294
49.667
30.2465
39.586
10.0829
26.2981
7.81929
49.3846
34.8874
3.8743
10.674
68.3248
62.4344
19.0683
40.2814
53.6218
58.5053
46.8629
37.5945
36.918
26.5134
44.3562
7.01318
-6.81319
-31.1559
25.2525
71.6475
28.6187
42.8019
63.146
16.9394
27.7388
-4.13344
92.7881
41.5774
47.8696
48.9877
-7.42153
-4.02789
26.556
8.99479
8.05029
-1.9049
59.7137
-23.8603
22.9332
9.44699
-46.36
23.6741
-4.6913
32.411
31.6936
28.4447
21.2622
-6.91323
36.5138
-22.4298
-24.2399
-0.0549865
-11.2173
16.6518
17.9403
0.311287
-32.9035
-21.6004
17.4702
-10.085
-21.0969
-12.1631
-51.5072
-4.9829
9.23805
144.443
187.889
0.956639
8.99558
-21.7741
-31.7897
-9.45343
-1.75937
36.1943
-25.8315
21.942
4.37814
-2.97515
-18.8406
37.6516
-5.71969
-8.04572
-23.3781
-26.401
5.80476
4.8652
-12.4029
82.1955
-1.97519
16.1831
20.7412
6.09505
-38.7011
9.76217
19.4299
14.9791
89.9594
38.4796
21.8748
48.4476
39.5726
63.3714
-13.7279
54.3369
-1.66311
-22.4652
23.8351
15.9408
1.05023
16.4413
-29.6114
-13.779
17.3205
-3.98197
245.455
-2.37816
-11.6738
-42.4681
101.564
-13.9827
31.8809
9.30803
-11.1635
13.3805
112.519
-10.9253
18.4458
13.7838
15.8733
4.10961
25.8741
21.4211
33.115
15.6272
7.11533
2.00687
-28.3549
171.434
-27.6117
2.66992
4.64707
23.8544
11.1773
0.0155303
8.28578
-9.57776
-22.8749
-2.15066
22.7384
26.7308
-2.9194
2.49838
17.0695
18.3651
39.9094
33.7024
15.058
54.0915
12.2163
131.784
-1.37154
66.0367
1.95073
3.33851
-20.1231
7.94205
18.0519
6.5531
15.5444
57.125
198.485
284.481
45.6251
-3.1651
-0.967473
23.938
19.4623
-14.9335
-22.5533
-33.6102
-0.0549865
26.0221
34.8069
-10.9331
8.38465
0.56512
19.3442
-9.58246
100.717
6.57754
13.7578
26.1046
-8.98619
-9.22996
29.0676
25.7501
28.8257
11.3139
166.709
-23.8459
39.9424
15.398
8.82354
5.79502
0.63001
-16.9665
-1.5373
43.2738
5.52471
10.6949
10.3551
9.20628
42.6996
-7.23713
-0.756996
-11.5078
31.758
-9.24388
60.6201
26.1205
28.5838
4.4024
22.8806
15.6818
35.5938
16.8708
53.6723
36.7749
-3.97264
21.613
67.1882
-3.53092
-16.5
31.5123
-21.2241
226.751
39.5663
42.5757
51.548
12.2946
12.6932
12.0776
279.61
12.4579
19.0563
7.95022
-7.75023
27.8772
-4.25222
8.94096
56.5868
1.00986
352.876
-46.8299
31.7968
312.38
33.8141
11.5064
230.585
29.7053
7.81535
-0.29485
26.9022
-19.7339
125.924
20.2519
95.2018
112.998
-0.0308337
-13.053
9.11389
-14.0206
26.8364
15.4951
24.8072
7.57293
18.331
7.94205
-0.688741
130.241
17.4185
42.1325
50.4343
125.896
7.11954
34.3807
-5.03916
8.40286
18.7997
-28.1755
0.12297
-26.2098
31.6443
27.3106
176.992
-0.985685
13.722
1.15937
-3.96026
40.7473
2.82941
45.9442
31.7268
15.3767
57.1786
16.4918
15.7072
-18.6712
9.28723
-3.23119
-27.9963
36.1943
-7.09081
110.743
9.27039
-1.5373
48.896
7.39878
42.5541
-32.0232
297.573
-33.5506
184.776
-19.8991
22.2253
29.3016
34.3832
4.22098
-12.4642
-20.7384
25.0521
20.6013
-7.49201
36.7749
711.921
27.2352
-8.11028
9.09217
30.2023
89.1443
-5.25555
-43.1821
42.7567
-8.10568
32.0701
20.087
38.4296
49.7759
8.94502
12.0776
24.7365
6.8357
28.4267
17.3205
1.62011
-15.2264
8.86624
37.0519
11.8798
17.2314
23.4986
111.135
64.27
35.2317
43.6576
1.84323
-18.6752
19.7126
11.7469
28.5554
25.8273
52.9196
4.93346
25.2938
-1.3222
180.813
151.634
9.70408
40.0029
-10.6614
15.8991
5.19731
11.966
43.3235
-24.3038
-16.9311
-22.3658
-3.721
67.2516
25.4365
11.5557
100.155
-12.5533
4.9075
-20.8269
-0.482189
14.0738
17.8333
39.9947
56.0897
7.63663
0.956639
42.6167
-2.24882
-31.1444
-11.1749
39.9424
6.02765
16.3198
-20.4419
6.25221
-21.7158
153.573
-7.1595
170.71
15.9773
-17.0306
38.9514
-3.489
-16.684
-12.0014
11.96
27.8475
-6.3057
45.104
6.27218
24.2465
4.4024
-26.3605
-12.7266
-4.93292
29.9716
7.50052
40.5538
31.1527
-3.97264
44.1018
42.8254
15.2097
-12.0553
-41.3081
1.52721
39.3443
22.6997
15.9408
-2.6979
-9.79564
-27.2778
-22.1151
-45.6381
5.93787
96.0313
1.62011
-18.788
-6.12629
55.7926
30.3499
3.37259
28.665
534.078
11.3098
5.36576
0.97191
56.8214
56.2986
-7.90589
19.2323
11.6902
-11.9331
6.5531
32.7622
27.9455
24.6966
42.7268
21.2622
2.78066
48.3008
9.5903
-1.81504
31.7946
-9.24736
18.6857
11.2715
33.5184
44.1772
12.0741
96.4658
4.35171
-15.7072
3.26594
-40.2741
-4.9829
29.8528
-7.3559
-12.6359
218.348
66.9796
-23.6481
11.3139
39.2723
-21.9718
-1.75937
51.1868
-8.96488
35.0605
-18.5678
118.696
-4.84922
-37.5813
28.4478
35.7775
9.27284
14.4431
-12.1337
-7.66032
27.707
-44.7184
-9.18777
-2.63106
-16.151
16.6031
-28.2121
3.87458
21.2647
14.8761
30.4579
-3.09387
-3.87176
39.7472
15.6818
-18.7541
43.1078
25.5613
14.2861
9.14582
4.74637
162.43
16.5884
-22.1221
37.1345
-21.2241
52.4628
22.5124
33.2054
32.8074
10.4206
3.32282
47.6849
4.12179
-4.40869
9.11637
-0.233835
1.8267
-4.17751
22.8536
12.2543
-25.6852
-22.467
-11.3067
14.4035
18.8216
61.4686
32.4132
-18.6752
1.61763
43.703
109.14
33.8099
20.2051
-35.1156
28.5568
-10.0591
0.9309
1801.53
29.014
48.5602
37.8151
46.4749
2.52158
27.1435
1.44917
41.4494
16.9256
389.741
5.74517
31.6443
47.9253
107.133
-4.79253
-17.8523
-1.30895
-10.6408
-15.7072
-17.3488
-40.2741
102.941
82.843
9.5107
-6.53963
63.2314
-19.1154
19.4554
5.69167
-3.83123
-3.23119
-33.6185
30.5721
39.7608
16.3198
-5.44938
43.7335
2.64705
204.173
-42.7668
26.4072
33.6357
27.5615
4.73289
-24.5269
12.7145
-39.0963
-12.0014
-10.5288
3.48468
3.64701
194.219
7.62271
13.0021
36.0801
-8.71607
-30.1087
9.76217
-4.93292
9.37459
55.5464
34.9008
340.856
-12.1202
18.4625
5.83941
1.0632
2.24071
-22.5674
35.2604
16.2572
305.462
26.4479
271.763
46.3239
4.79836
20.1894
-12.2853
-31.4855
1.21351
52.7895
-14.5386
329.582
331.476
-16.914
-15.4966
-13.5478
6.25762
15.3574
6.63206
13.6834
-38.8037
18.1516
-18.4786
-15.2723
-1.55498
123.394
23.1541
-0.993279
-33.3717
33.3704
-12.312
95.1964
-2.11798
40.2494
86.9428
-14.4932
15.7884
-42.2046
-24.8714
282.608
31.8283
318.657
-18.9971
-10.645
4.25065
6.06657
13.1951
14.5829
36.053
-38.1701
-8.43943
25.2659
42.938
20.238
25.0104
36.5138
-6.04709
-18.0191
18.9606
-13.0594
-16.9311
0.12297
22.4338
11.2715
42.8887
110.881
15.8222
30.8734
-4.46283
-26.4491
0.955344
-38.3887
25.0022
56.0897
-12.7343
-9.22996
-20.1322
29.0676
23.876
23.9881
17.5813
-26.1675
-31.7444
24.9499
30.3905
21.2447
-31.9591
17.0369
-1.97156
194.353
-34.6225
-22.6528
97.0475
-14.7334
-33.5506
-12.4029
-9.63378
451.549
25.5534
-3.62168
30.635
35.4909
77.3096
163.698
162.92
17.5559
166.778
14.3169
21.7823
26.0124
-0.87583
22.2106
-11.0272
-13.1971
35.5962
35.8182
-29.9614
-8.02404
36.5555
-15.8164
22.0635
-17.9075
26.791
-22.7452
10.3422
-5.02276
6.12472
15.4369
48.8024
22.0792
22.9804
22.9346
10.5557
-12.1876
-10.6925
12.1474
31.6936
13.4522
-10.3378
27.6861
-16.8076
-1.93859
-13.0913
29.7702
4.82182
-17.911
-42.2151
-5.05708
-21.8852
-39.5675
-13.6007
-34.6519
4.71479
-10.6051
24.2306
106.962
-6.53963
33.2464
6.33691
-13.049
56.1389
34.3202
186.86
23.1188
-1.10108
1.77412
234.595
18.9109
50.0503
19.7254
-2.03812
-0.403949
-1.61493
32.0417
4.8652
2.58967
132.795
4.93869
26.3634
4.39812
3.63174
-3.27528
-18.0864
-24.4865
52.8657
14.3169
85.5006
-52.6984
-15.8684
24.0847
18.9579
-20.2481
9.29171
24.016
-41.8389
31.8481
103.285
7.51988
-32.3869
12.2946
-16.4929
-13.779
4.20208
5.36824
18.5068
31.4836
30.5391
61.8133
-29.9196
17.8385
62.4436
-23.8603
45.422
30.0617
44.568
-3.2565
45.4234
29.2963
4.67903
64.2701
25.2659
99.16
39.6891
52.0971
34.3807
32.4422
312.002
23.938
11.966
80.8048
15.0516
-1.93859
26.3599
73.0336
28.1381
57.8812
77.9104
13.9481
-14.1041
-3.14455
55.5073
-13.3306
23.8807
-30.9038
-14.0259
283.623
37.349
4.13227
7.97883
42.1861
14.5057
-24.7376
-19.9
-3.67866
20.5316
18.8554
54.9349
15.398
-17.4134
-10.4714
165.255
1.77658
96.902
2.85882
-41.3935
7.67883
17.9837
-18.0251
-13.3819
23.6794
-7.61989
22.8806
30.6743
14.9791
44.9818
38.6798
48.0193
-5.8467
27.2352
1.26006
39.0772
-0.810868
0.366645
50.5212
-0.346857
45.1885
-3.72452
16.3388
49.674
17.9168
-26.6622
0.833201
-27.7373
72.428
59.5946
8.05029
14.9617
26.3024
9.11389
-6.52435
94.3027
18.331
-1.38243
28.5568
33.0444
-23.432
26.7888
1.70854
15.3263
3.37141
182.432
6.20524
15.8991
21.3363
52.6938
121.873
22.6118
33.6782
-3.721
67.2516
57.2957
10.2
99.8906
21.2183
10.5297
11.0323
-4.66685
-10.2777
4.13227
-18.2581
55.7352
23.9881
-16.1519
1.94354
74.8795
-14.4756
9.48502
54.9349
11.6498
42.5567
26.4097
36.2373
15.7655
-3.84808
52.6441
26.1394
23.8134
27.2217
1.71001
42.6996
26.4195
21.7318
8.21187
29.7216
41.1283
145.494
22.6152
38.1313
61.7278
69.8133
32.5134
266.509
34.4225
133.045
-1.86981
64.9167
259.789
275.263
186.531
-6.23621
107.039
-6.43307
46.5048
-9.97975
3.95908
61.3164
19.6889
64.7685
1.44876
-31.0259
-33.3595
1.21351
40.8539
17.4206
67.4355
-7.43083
39.0989
-2.77622
34.2357
71.6589
25.8273
22.9346
40.5407
-4.6913
0.551863
66.4953
37.3158
8.99361
191.802
6.20524
387.507
53.1955
-7.27629
20.6737
-5.68672
0.12297
114.263
22.5159
149.71
-3.43685
12.0741
-19.7263
11.848
48.011
-11.4565
18.2585
8.45161
2.84073
10.0096
-24.2225
81.0674
225.845
7.00944
-9.74508
160.01
46.7686
-18.2237
3.86282
4.33514
-3.34268
31.3123
-11.0716
15.6225
11.1445
-22.152
15.1628
26.1394
27.5615
-11.4084
151.395
-33.4741
18.9232
25.4799
-10.5288
20.3513
37.3802
26.3634
51.2498
46.7353
186.005
8.15053
-41.3531
21.0066
11.231
18.065
160.463
17.8648
99.0473
17.0838
161.536
-22.5674
24.016
68.731
46.8406
39.5663
36.9535
17.9168
7.07095
-25.8633
8.70977
13.4341
17.3205
16.6126
20.3809
125.515
3.31876
21.2502
142.794
-8.36047
53.0387
-16.3149
22.4265
213.054
-9.28941
13.3805
-1.79933
14.7128
47.5169
-31.4977
24
-17.9342
-9.98857
2.50873
25.856
3.50421
23.3828
15.7283
31.4836
6.17623
31.8283
-1.80863
102.817
-17.7688
88.6805
15.4951
-10.8
-27.6194
14.3038
-34.6764
-1.3222
15.8956
27.9455
0.647511
-29.402
-10.3378
460.595
11.966
37.7013
-13.0594
18.8636
-1.92905
-29.9579
35.3924
40.4291
142.74
19.5703
-4.73382
13.722
21.7741
29.7729
6.57754
-12.1518
76.7044
15.1329
-42.621
8.99558
284.928
0.516946
-20.5
24.9499
14.4457
-22.316
105.578
89.8552
-22.152
-16.9641
27.5615
4.73289
-30.1491
10.8404
-35.3481
3.9307
1.61061
327.278
26.3634
0.649984
7.37987
-14.5197
199.305
-18.8643
206.134
16.8708
-13.343
-13.9943
16.2526
18.4625
187.624
21.6779
9.73698
10.8975
53.9724
17.4206
-11.179
77.4361
4.25065
49.1701
37.0717
-18.249
21.0605
1.18533
-34.6764
150.477
25.2659
44.8121
22.8225
38.1288
143.012
18.3158
35.8272
16.9256
11.1799
24.4858
9.31534
13.1456
129.096
59.1697
-9.05904
19.5703
-12.2301
15.5576
-42.4999
-2.58877
1.66194
18.2585
21.5701
0.966659
49.365
39.2231
17.2507
39.4958
-23.8803
27.1936
295.616
-17.2413
-25.5222
-31.7897
33.6501
-14.4756
-3.63344
43.6905
32.2646
18.1939
11.8744
10.1433
5.52225
28.4478
20.785
-0.889311
35.2033
-3.489
9.55289
-16.151
31.1756
46.9781
191.805
-0.116395
36.0801
23.1431
50.9916
11.231
29.9893
27.4045
1.26006
65.3142
11.4616
17.9298
28.4776
18.3938
1.89768
50.072
132.235
-15.4178
-12.2853
106.161
32.1748
-14.5386
-18.9946
1.64023
-0.0473626
6.99217
70.7851
1.00986
2.42579
-20.5929
28.0487
58.177
39.6174
-3.6734
3.46837
0.319082
76.5419
25.0281
15.8733
37.1185
-2.94171
1.25583
38.116
38.9745
-9.23753
19.6346
-14.2568
-1.37475
-23.4639
5.11371
73.0215
1.8896
-51.6843
3.54071
29.599
12.8419
51.1448
37.6079
-3.49851
38.4179
-4.79346
301.59
24.5658
19.1096
5.38999
16.0587
10.8377
-21.9324
49.1797
-20.3003
-0.575985
170.794
32.8767
42.728
352.878
174.257
9.43576
6.59411
56.8214
-25.7344
-1.42969
45.0542
37.0717
21.1064
19.1864
-6.31094
-6.56536
2.42593
-0.971033
72.923
-1.54031
29.6083
32.5066
45.5606
6.52879
-9.79522
56.442
0.0590224
-11.3089
-12.9955
-39.3283
5.40738
62.9179
0.311287
-5.05708
-1.27048
77.9961
16.3844
454.491
11.1121
24.5032
-3.26556
6.57884
-15.3673
9.28723
13.6354
-5.50751
39.7608
10.6976
266.747
-26.3369
-10.9076
20.785
-7.59375
1.32461
53.4586
-13.2825
68.9365
109.813
1.61061
20.5136
31.1756
33.8596
68.1164
47.3245
10.0246
-13.2421
7.8881
36.8057
29.2786
-3.97264
50.3216
38.9798
86.7611
161.139
3.81357
10.988
613.792
23.0882
-3.24561
-1.38243
51.0456
21.8001
19.6716
36.1591
55.2509
33.5677
47.1854
25.8602
17.5141
-6.91323
72.6637
8.21787
0.0590224
7.52339
33.5184
16.0662
-14.6812
77.7251
2.43919
2.47765
-30.6998
22.0066
-8.41499
45.6169
59.8378
13.5026
27.1936
50.113
3.37338
25.0776
11.3139
-23.8459
1.98876
24.9499
26.6424
11.4172
2.50408
28.2813
-0.0974894
-21.504
11.0803
72.6846
-12.8593
-5.43964
8.61333
-12.4029
10.5609
-24.2364
64.3682
29.8687
34.3875
-1.99769
28.5028
23.1781
99.3121
-13.1142
48.0501
-5.8467
23.487
27.497
32.9223
117.988
48.7147
18.9516
12.5907
16.4413
27.0701
-14.6189
-2.53463
54.6636
51.0537
-2.12803
5.38836
26.1896
20.1106
-28.5404
15.628
41.5943
29.6095
2.4281
39.3246
16.932
27.2088
77.4361
28.5554
117.657
11.736
51.7851
12.1753
15.5444
8.3993
72.923
7.83002
138.304
92.4768
94.2863
12.151
18.3158
169.388
45.1976
15.0516
-1.93859
-3.62516
33.5184
217.703
27.0666
2.76245
13.6836
122.418
16.3844
-23.4075
-10.2777
128.076
9.5107
-40.7469
27.1936
-13.4932
-11.1749
-16.9497
-5.10525
-24.2482
62.4312
24.7683
6.94947
5.79502
8.26925
37.3814
69.5107
18.6432
20.0653
31.4552
99.5081
-2.63106
-1.15846
46.7505
441.596
28.2374
-7.61266
19.2135
-18.0864
30.3769
30.6743
18.7449
34.9316
46.1452
53.4721
258.838
-17.6775
9.73698
-24.4415
18.3938
23.7534
28.1
39.5663
86.2307
48.1979
42.1777
-2.6979
5.19689
8.70977
62.1599
71.6685
37.2274
18.5068
16.3625
18.3113
43.4683
-1.85229
159.233
35.0182
189.362
-14.7305
22.5635
3.46837
28.4301
63.4234
79.5916
11.6059
36.8631
36.2419
82.078
-11.1116
22.2449
47.7456
41.9652
-14.4932
12.0403
65.2168
28.665
22.458
3.81357
25.3348
51.1992
-16.3641
43.5479
37.558
50.1902
38.6666
8.42716
24.9147
14.0215
80.4193
30.3188
149.549
114.966
4.33117
8.40286
57.6712
96.299
52.6938
0.0590224
5.55767
26.3599
13.0635
40.4291
9.68162
-12.2888
30.8734
24.928
13.722
-10.085
-22.7009
14.5103
19.696
70.3071
23.1281
27.9787
15.1329
266.6
32.8158
51.987
31.4844
15.7072
-16.7971
11.1613
43.6905
-22.316
43.7335
-1.97401
5.95896
43.2738
22.3913
70.8106
-9.11119
18.9232
26.9525
84.0695
20.5136
21.8053
-14.8661
38.1313
27.9946
266.59
2.52833
-9.49396
37.8732
4.43741
-13.1319
26.2412
57.4204
42.3971
109.694
-8.11028
20.3366
24.5801
-49.5366
1.52721
-36.2167
7.48522
18.9516
31.3313
47.9019
16.4911
53.0279
5.59136
-28.0456
155.291
25.3348
-21.9863
34.1776
31.9358
232.876
69.7862
-6.31094
259.524
41.0639
15.3263
29.6083
2.52158
6.20524
-29.0785
30.7067
35.8272
-31.8001
-18.8052
-18.6177
11.1894
-7.46914
35.3924
25.4365
-9.05904
-8.54066
-42.2151
0.56512
-18.1371
10.5297
36.5626
14.0851
59.8378
-8.98619
20.7551
-3.26556
55.7352
-60.3449
-29.2703
13.1879
22.4057
-1.35712
15.1072
28.698
-10.8389
1.32727
-11.0716
-23.7328
-4.84922
181.684
2.21083
45.1479
20.5172
1.32461
-2.76338
1.71001
52.0699
0.182563
59.2131
0.715602
-11.3455
36.7978
43.23
38.1313
26.1205
-14.3383
125.439
43.4954
25.0521
65.5789
29.9893
29.2786
-3.97264
29.371
13.3357
51.663
-37.5599
52.127
-13.7279
119.929
26.4479
20.6383
8.84255
17.8148
14.1687
22.0635
-10.4112
-7.1226
-11.905
84.6486
256.513
44.602
23.0428
33.7024
50.3433
15.9644
26.8364
17.3691
15.4369
45.0542
-36.9897
32.3049
-4.43687
102.13
11.7963
46.6861
224.511
21.2622
-1.29103
12.151
376.262
10.0919
28.331
15.0516
245.438
13.2414
-0.0549865
-14.9654
-5.83702
25.4365
50.9111
-14.1629
-32.8448
21.1798
-12.5149
1.15937
44.4954
2.82941
-25.2703
15.6318
252.867
0.384142
4.2307
16.3798
-5.99695
-15.0756
-23.8459
-5.50751
34.3202
82.8644
3.20134
-11.0716
-27.338
28.011
28.2813
119.843
8.82087
-10.2596
5.45815
42.6996
-3.56557
12.3615
-44.262
-9.63378
26.1358
25.5534
2.00051
34.3832
22.9616
69.9947
-7.10443
-18.0514
-11.2578
9.37459
16.191
130.478
-15.217
-4.62396
-2.48808
22.2106
62.0614
175.351
-13.1971
39.0085
9.58128
-18.7171
7.12072
111.124
7.46543
-18.6752
277.105
23.4607
-33.2307
28.1877
21.1064
22.9346
-8.18501
313.9
32.411
81.4879
87.9156
182.118
128.934
17.5141
-21.9058
-27.2044
-7.92116
20.6737
-30.0496
-22.3658
-9.3432
61.6294
57.2957
-18.4294
-36.6517
96.4658
-10.6793
66.7517
16.6545
-15.4747
13.7578
16.7343
-3.60776
-10.7618
-15.91
53.8611
82.0842
-16.1519
-3.67866
9.28723
6.13914
-26.1222
-20.0277
-5.21675
5.07541
103.246
21.2447
-2.97515
20.9515
54.5182
-7.59375
63.1688
1.71001
-12.8593
13.301
47.9687
13.8341
46.7505
61.1607
30.1115
259.271
22.3724
-1.40121
-24.4865
15.3844
-4.93292
11.2487
1.1676
-3.97264
63.1042
3.96534
-29.6184
54.0011
156.812
39.3443
50.8107
7.51988
42.1777
17.9168
-57.2628
-33.3595
-34.3937
9.686
-23.9089
82.2049
78.4769
31.8118
3.24404
31.4836
58.6501
29.9542
24.1064
42.2014
26.8364
7.99879
26.6813
41.3061
35.1976
-25.0516
-6.56536
313.521
-6.59323
425.247
12.7417
-3.1651
-0.967473
80.16
11.966
26.4569
-20.5557
88.0166
59.9151
42.8887
14.1921
94.0146
4.5778
-6.60788
15.5576
32.4627
8.65563
14.5103
-8.41499
8.46292
34.3725
37.349
-1.48992
9.5107
60.4527
34.6898
33.2464
-28.4857
11.9591
-54.2784
9.88728
118.181
36.1943
13.5239
78.164
-16.6938
0.63001
12.0174
50.4998
4.08489
24.5331
-1.97156
-10.2596
31.4552
-9.11119
2.05663
36.7243
-8.65473
85.9436
-0.101125
12.435
-1.74762
47.5016
29.8687
37.9542
-10.5901
17.5559
31.8457
33.7374
3.0725
30.9833
21.8748
18.4625
93.9205
19.8039
-16.9452
40.8826
89.3458
39.5663
-1.85046
-0.527776
79.659
8.54649
-8.53713
-10.8707
26.5526
15.4465
24.1089
-15.2264
-0.0473626
14.4884
39.9908
26.6018
-4.61234
11.8093
-23.8111
16.8884
13.0562
44.3885
24.4438
-20.3527
11.3191
12.8387
-5.30312
59.6753
96.2427
-14.6311
55.8591
4.55455
-0.618239
63.3373
-5.4894
-1.07821
8.39521
-30.4935
237.939
15.0081
-2.95861
220.932
33.3471
40.9529
23.0338
-3.62155
18.9903
51.1538
-7.5271
1.9395
7.23982
-10.2725
26.8364
84.7774
35.6839
14.5829
-29.4934
167.238
173.345
274.166
289.509
18.5751
31.4824
19.3882
-2.84154
-4.90059
35.8272
11.3034
-33.7977
-33.6102
-13.0913
104.733
32.9328
-1.56278
-2.91847
362.583
-1.30895
-1.27048
55.5073
-43.3156
171.932
-45.8963
-4.9829
26.1046
17.2507
17.007
-7.0137
-4.66556
14.5057
-19.1154
-18.6712
-0.0831027
-14.4756
-7.38157
19.3277
-9.91712
-7.32345
13.7485
19.5136
9.70709
26.4072
33.1837
82.2949
10.8404
-7.23713
-3.56557
23.6059
23.2044
-13.2196
18.0572
-11.1179
426.063
26.1205
-33.0789
-46.9753
50.9916
55.0372
9.35692
-9.59484
34.7314
3.13412
346.327
30.5391
24.332
15.058
14.7361
12.2163
58.6955
4.25065
15.4369
-35.1156
-7.05048
8.68159
-15.9357
34.2851
111.473
27.9455
35.941
12.7417
32.5066
-12.5354
0.906593
59.5452
18.7997
22.4338
20.3999
17.9403
13.4298
-17.8523
26.802
-3.14455
3.03343
-3.96026
1226.59
10.0096
44.8453
11.6285
-22.0062
23.4454
33.2464
91.4545
-11.1749
414.086
43.6205
19.3277
17.272
29.4383
-1.70125
24.9929
10.1433
24.2629
0.336762
20.5172
-13.2825
-5.36306
3.9307
10.4874
12.435
30.1115
17.5166
24.2465
-1.40121
102.95
9.76217
19.4299
-11.2578
-11.2401
48.0501
-13.8249
-39.5799
19.7389
-19.0188
-7.27906
31.5123
10.635
31.8481
48.1979
38.5316
158.87
-34.7741
-31.4855
10.5838
22.8045
22.9427
7.2423
-0.0473626
-2.37816
-39.7848
38.0462
8.04799
-31.8373
-8.08531
41.3104
11.5064
-35.5325
-9.05125
-9.66518
13.7838
-25.8755
50.2369
5.00396
24.9975
46.4707
-26.1041
-22.7327
2.76804
-1.37475
-53.5521
-4.72326
55.7135
-22.5558
16.8821
9.1629
10.8583
7.21967
141.1
-18.6141
-8.87645
75.8993
26.0995
70.1692
64.3426
11.11
-7.29332
9.3395
-13.053
117.81
-44.4751
6.06657
-34.1428
-36.9897
-5.17641
8.68159
-29.082
129.145
12.7417
71.862
-48.1427
15.8991
29.5602
6.34381
43.3235
-16.8076
-16.9311
-44.8546
-7.55125
-13.0913
128.51
-7.18498
-16.0369
-14.4274
-47.5664
-32.0712
7.01408
10.3257
-23.3962
27.9787
37.8655
-3.60776
-48.2431
18.7603
37.9315
-23.8006
76.6144
-2.74163
65.1722
-13.9408
66.9348
176.552
285.968
44.6706
-18.9047
-16.0295
57.3293
7.88384
24.4106
6.39518
36.1403
-11.9223
16.1121
48.9058
26.0155
35.8608
40.4189
45.7982
1.40989
16.5838
27.8632
285.782
29.0523
43.3649
41.46
-16.1541
118.127
-5.29918
118.725
37.6985
19.8039
26.6036
-3.82675
63.3714
86.196
-8.40969
54.7572
44.9888
13.2317
23.0005
129.872
35.2243
-4.61973
41.2643
27.7734
21.9961
30.9988
99.8529
-19.1861
36.9901
221.388
-19.6838
9.92219
18.5751
9.70408
33.3565
38.1288
-36.8983
4.65473
-4.17302
40.077
88.3011
-13.0594
14.928
9.4933
39.3004
20.6419
26.0221
5.93349
-10.4147
0.888381
4.31325
-36.8777
6.78156
243.416
5.14001
-25.2816
-12.1518
26.8762
46.7194
-8.98619
20.7551
-20.1322
47.8083
42.6167
15.7072
7.41316
-14.8778
53.0609
17.0394
8.12627
23.2618
-1.97401
-40.8927
5.07274
-0.164052
-3.56557
16.1096
-4.01158
1.77294
15.6425
13.0021
41.7023
7.37264
24.7547
4.43741
9.35692
0.00425434
66.7907
8.66387
-24.5874
55.3462
31.2451
65.8095
12.3076
-23.9962
-5.70082
42.7567
6.88684
18.9516
27.5832
10.4206
29.5597
34.5664
83.9574
23.0428
58.0652
545.419
43.703
2.37659
22.9332
25.8273
-7.00463
96.0232
23.6741
2.80497
1.70854
26.5707
47.4992
-5.03916
96.484
35.1824
17.5882
22.7088
3.80715
236.068
-7.37329
39.3004
24.39
76.6219
36.6809
28.4223
19.5703
-0.985685
23.0539
-5.01862
4.9075
14.7804
-26.7191
30.9404
218.031
41.0972
79.0949
2.01444
30.4676
149.008
110.195
1.94354
59.887
32.3761
-31.7444
56.809
178.442
16.3198
45.1504
21.2447
-24.4628
-7.1595
80.7551
48.6282
205.598
-14.0078
-50.7638
46.4477
18.9998
-29.8025
11.96
-17.13
-5.49575
37.9542
-21.8345
-9.49396
-5.23036
-6.80699
13.1227
23.6872
23.6564
-24.5874
-2.48808
-20.3975
-8.30713
-10.8778
-24.4415
5.27534
-15.6019
56.2456
20.087
12.1926
21.665
-16.0334
-14.5386
-5.87616
-0.233835
-1.92143
-2.37816
-0.429374
107.187
-10.2345
23.0405
5.64398
11.1821
21.8997
9.45125
-27.849
3.82287
10.9646
58.7613
-25.3561
2.23554
-17.9342
55.8464
15.5466
-9.3049
-11.5008
12.2163
19.3401
-1.42969
20.2051
-12.6268
43.5493
24.9147
-10.3414
14.827
9.70408
-9.74705
10.0178
-23.7798
97.0265
4.46974
33.7922
9.3058
-5.49923
1.81908
1.9012
50.385
24.6741
-10.4147
-10.356
-5.05708
23.0924
1.66194
44.4954
17.5059
29.8528
9.75447
-9.22996
-25.7544
49.6824
3.37338
-3.03342
-13.049
3.66503
172.931
0.114692
60.5571
2.04689
-16.0936
-20.7147
9.70709
28.2813
44.8801
65.0429
77.8215
9.20628
12.7145
-7.3137
4.8652
-16.151
20.3513
24.2617
14.309
21.2647
-16.983
-10.7715
-23.7086
18.617
4.43741
-11.2578
63.7225
4.74637
-11.8584
-11.5226
-10.1812
-48.8043
35.2604
-34.3426
20.6037
20.8257
37.5049
81.9311
42.1777
10.4206
8.94502
-25.4037
5.99586
-4.40869
4.0638
90.4091
40.9755
-0.233835
3.70077
27.6069
72.713
19.2947
31.8283
155.613
42.8471
-4.65029
24.9623
4.25065
21.0591
61.9208
22.0792
-31.3675
11.6902
18.0519
14.0494
36.1591
17.7696
24.6966
31.4824
96.2249
30.7067
18.9606
326.147
-3.62516
29.9301
-18.7135
12.9036
23.5625
-10.9331
21.4444
25.2512
-14.4274
13.722
-9.58246
14.5103
8.45161
-8.40367
21.254
29.8528
3.8885
150.408
32.8158
126.95
-7.87101
-49.8851
31.776
-3.23119
-3.63344
21.2017
2.27952
-8.04306
93.8761
-4.99219
-12.3455
9.27039
5.95896
33.9035
-0.0974894
8.82087
11.0803
17.9837
136.706
-3.62168
15.6425
14.8761
-3.09387
-39.479
133.748
24.3494
36.8057
-33.9577
49.724
23.7488
3.46998
105.165
-10.1812
13.4851
-28.1896
42.7567
-17.476
7.70722
15.0161
1.34629
2.8223
-13.9423
5.19689
191.988
-23.9892
-10.0309
7.26243
1.36997
-15.4219
0.635426
14.1283
15.5574
11.7961
-13.0967
-1.93637
14.4035
-1.79315
7.75828
-7.77602
-16.5475
12.8236
26.9022
-25.3561
-35.2458
18.3778
-1.06765
10.005
22.1079
34.6272
4.24745
-1.07821
-4.72326
-1.94112
157.437
0.789518
82.0728
60.5152
-20.4881
7.74589
-12.1818
20.4773
-38.5267
146.801
13.3214
142.798
269.633
44.1697
47.4057
20.5839
-39.29
-4.65029
49.1701
50.6764
-9.77995
-57.6044
7.94205
44.2888
-10.3135
4.29999
-2.8451
16.7011
-1.54031
8.99361
34.3807
-8.78729
66.4989
-22.9137
11.966
32.0791
-13.0594
-9.24736
14.9375
-18.7135
-13.9188
-50.2885
-23.4745
-12.5533
-14.3889
-11.4565
105.903
-14.0259
-22.1047
2.01444
-7.0137
21.5714
-24.7376
-25.5222
14.9094
266.634
43.6905
7.90171
488.584
7.66908
21.2447
-6.72328
-14.6558
88.2514
7.39878
20.0653
-11.4084
46.4477
-1.61493
3.9307
8.61333
36.3229
-4.01158
29.8839
66.7829
13.2449
-1.99046
19.2135
34.125
-0.0134094
5.62645
8.66387
9.14582
17.8648
-26.8509
-4.02629
0.217208
-21.4256
-25.8703
110.491
22.1419
52.4628
71.4255
14.4648
89.0293
6.67243
1.44876
-44.1444
2.24773
136.553
16.6328
14.9452
12.6144
7.06689
28.7464
2.2389
30.9949
-3.18324
19.2924
-9.34855
-3.81044
21.8997
57.7205
30.5391
9.3395
-13.053
121.558
-12.1466
-21.9863
13.5628
7.08664
-16.375
24.8086
14.0494
109.248
-27.208
3.5826
22.8225
10.8677
11.8919
-1.29103
25.2695
1.44917
122.536
18.9606
9.42935
-1.93859
-26.114
1.81908
-2.08888
10.444
-27.7997
13.9481
-21.6004
17.4317
9.97391
6.78156
12.6363
-4.66685
-14.0259
23.1281
6.00634
38.438
83.8461
-9.74508
-33.0185
-7.42679
-0.0831027
-6.97932
-20.5
83.0459
584.162
30.1579
26.8669
27.0099
101.536
69.5107
158.406
74.5587
52.6564
76.0797
-19.0041
28.0099
29.3016
5.74865
240.53
26.1205
64.1911
4.4024
1.75044
105.34
173.103
33.7198
119.234
226.537
160.556
106.544
22.706
31.0483
86.5737
46.5048
33.1238
51.9461
323.288
46.0278
113.893
2.70727
-18.367
46.1911
32.1748
-3.29418
10.9904
22.4414
-3.11271
41.5943
38.4912
66.1572
16.8043
30.5391
59.9393
45.0542
6.06798
100.511
21.5456
13.6703
23.3918
65.4268
26.5707
12.7417
32.5066
36.1903
21.5213
-24.7878
24.5828
-9.31131
168.601
13.2414
26.1819
16.8937
41.0146
115.392
2.18535
23.3185
6.51058
19.3058
0.603582
7.28414
29.5029
-2.79279
71.8538
0.384142
148.192
-16.384
64.6749
42.6167
3.37338
-8.65562
5.69167
28.6279
64.3053
30.3905
38.8086
-18.5678
9.27039
52.6441
26.1394
220.59
-21.504
-18.9047
40.8255
-6.37919
18.4772
4.93869
30.1115
24.2465
30.4579
55.0022
-7.61989
65.9841
0.689279
89.9418
43.1078
29.3094
-18.9652
14.1167
10.9662
15.2097
25.4261
7.86291
1.52721
1.86303
26.4479
11.268
29.4573
40.3036
16.0428
160.744
-7.1226
12.4579
45.2933
45.4315
22.2348
1.64023
16.8192
18.3113
-16.2312
14.1283
13.6834
-12.5667
-24.3411
18.1516
22.5697
-5.54746
-17.1464
7.81535
20.3199
53.1391
-14.1117
-9.00886
61.4813
20.2392
39.9094
52.443
350.516
50.3433
8.46817
30.4294
15.0692
4.19392
49.911
-17.8098
19.2925
44.0066
37.8151
158.069
-36.8983
44.5527
15.7141
0.0590224
-5.68672
-12.9955
43.0485
59.9972
18.5258
-2.67445
13.4298
19.5703
-29.0967
-3.18301
264.031
31.3769
-15.9113
19.7073
11.8837
149.793
28.4951
223.154
-40.7469
15.9492
89.4683
16.4918
11.3139
44.8945
-27.9963
28.698
11.6498
5.07541
-7.32345
-4.99219
-23.5899
33.6332
-14.6558
-5.71969
33.1837
-4.63744
-37.6454
52.0699
103.333
-24.1803
10.4874
48.4623
11.1433
8.68683
16.993
126.212
687.666
6.27646
117.943
17.2584
9.35692
-3.74388
46.176
33.0267
-20.8392
5.00819
55.9438
48.9429
-4.559
15.3592
-18.8193
63.3714
113.709
33.7221
20.8257
5.64581
50.072
59.0443
6.67243
0.833201
7.86993
19.9542
41.5451
4.20208
104.694
-9.41769
33.2291
-15.4219
-34.9718
31.4836
28.665
20.5839
16.932
23.0882
-14.49
39.432
5.21258
-46.36
7.94205
-30.9282
17.7696
16.7011
7.11954
1024.15
32.0791
-1.81504
-1.93859
-3.62516
56.167
56.2491
33.5184
182.858
-12.8072
-31.0295
-32.8448
6.22578
-6.3369
-28.3231
3.26594
-2.79279
87.1737
2.51336
301.592
-12.7343
9.5107
-22.0062
66.9796
-40.5147
-41.16
-13.2016
-25.72
11.6498
25.6901
11.8744
10.1433
-39.4553
-29.6483
15.1628
204.176
226.213
-27.1262
-17.0306
44.5736
-39.0963
-7.3137
-26.9939
0.715602
80.3214
-16.9677
-9.24388
401.7
7.37987
-25.5827
-24.4865
9.76217
2.56334
-11.2578
-7.49201
42.4279
119.716
36.6055
38.7414
50.3216
6.6854
-18.374
-31.9377
22.1419
-19.3501
11.2334
35.8182
-22.4652
23.8351
55.2962
-0.823838
29.5597
-14.1593
-33.3595
-32.5197
13.4341
-0.25396
-17.1004
31.4298
13.7539
25.3727
17.4315
13.6702
-7.47448
-20.677
21.8997
16.9475
30.2471
7.571
5.34244
-16.5475
9.07548
30.6503
220.764
73.6426
112.413
103.139
3.49169
120.912
21.2142
169.11
155.624
33.3236
9.86196
22.9346
4.93346
-10.3135
36.1591
8.3993
42.938
35.941
34.3807
-20.0317
42.136
29.5602
56.9436
77.0567
67.5254
18.6761
1.99704
20.6419
48.5109
47.1629
17.6963
272.343
-26.9516
24.1507
-11.7266
-10.2891
-0.907407
30.6244
24.2306
17.2507
20.7551
0.482569
92.7859
126.95
-13.4932
49.4404
7.56574
39.2723
26.7539
30.0998
28.698
15.398
36.9345
-20.4419
26.8669
13.8914
20.9515
-0.0974894
63.1688
-36.4966
-14.81
8.61333
-1.15846
-0.263452
34.9238
7.62271
28.761
52.3575
54.8208
19.3949
-15.1162
39.7472
263.059
55.5464
33.0267
25.3611
8.75632
54.0698
2.09127
156.611
30.3517
5.54358
-4.35755
312.958
60.1811
15.0161
27.5832
25.3111
-6.44604
-19.7815
28.4267
13.5724
10.9904
-9.60417
9.32297
117.562
110.141
111.205
75.3275
45.9874
28.6759
44.3885
22.5697
-20.3527
1.9488
-0.279759
5.24666
4.72004
-29.4825
36.0516
-6.03182
-31.3675
36.053
6.80752
52.8076
4.65473
28.331
333.643
13.0635
35.3924
111.644
4.05942
-1.0444
255.761
-5.05708
8.65563
-17.0787
23.1281
-10.8603
18.881
-3.26556
35.1204
5.24745
15.062
-27.594
24.4776
6.02765
29.4383
18.9135
26.8669
1.77412
-7.1595
303.501
12.569
21.5995
82.055
7.7554
9.55289
62.9613
40.966
44.8765
53.6644
26.3634
30.635
56.1056
45.4504
-22.6124
15.6818
115.516
269.159
-37.7058
6.62043
-36.2213
-5.90035
-3.53092
2.93726
7.86291
-20.6933
48.3789
-34.3426
46.8406
-1.85046
50.072
12.2946
14.5672
-25.4037
-5.24854
-15.6531
243.944
1.62011
3.5143
18.6933
42.728
26.791
22.458
-13.053
10.988
92.4287
97.954
54.7923
31.9358
-0.409622
9.86196
-14.5467
17.7975
109.248
6.52523
44.8121
9.70408
1.49734
49.3732
15.5756
0.906593
5.19731
23.2104
11.3034
1.80954
22.5159
54.1331
29.1847
17.1779
25.1925
-17.8523
17.4317
-21.8852
-4.46283
-18.9528
-4.23032
137.762
12.2111
41.6136
112.584
51.5564
33.3584
-12.4037
24.4323
11.1613
324.8
36.0127
39.9854
45.1479
7.39878
162.494
8.48102
-7.66032
25.833
21.7318
4.46373
-2.13752
361.594
44.2941
11.3708
17.5166
24.2465
17.2584
68.1557
5.60879
20.619
-10.046
16.1601
36.8673
29.7069
18.9579
-12.0553
-5.25555
46.5048
-9.97975
18.7296
45.1885
-7.47265
104.42
27.2872
-1.04087
15.3662
3.08757
-3.29418
7.2423
22.255
47.4057
146.146
-26.1715
16.6102
-10.2725
73.688
0.502522
51.0442
172.491
93.2937
6.06798
53.0257
94.6063
27.9455
37.8151
95.2007
60.6176
101.783
4.65473
25.812
88.8027
30.205
198.71
7.43174
43.0485
15.0197
41.0146
111.644
-1.56278
-6.6666
8.38465
28.6761
4.35171
-13.8332
406.46
33.251
15.9479
-14.0259
25.0022
37.349
9.75447
7.63663
2.35664
38.8686
10.8696
-8.65562
16.7835
-8.85338
69.4551
118.653
22.8942
10.6976
7.66908
56.852
30.758
22.3888
34.07
48.896
22.3913
65.0429
115.788
0.259137
28.2936
51.7169
32.5747
35.3438
57.9949
38.6719
46.9781
25.0128
127.32
17.3394
-10.5901
-18.8643
65.9841
6.31148
38.9798
43.6576
7.5617
25.9805
23.4607
26.8364
30.4876
594.523
37.558
61.4346
24.8086
21.8001
4.67903
25.2659
56.0565
30.3188
63.3415
21.2622
-18.1576
19.6473
151.374
26.9585
11.4644
337.391
-3.81266
35.5523
119.967
33.5184
42.3031
-27.7997
-29.1554
-17.8523
8.06138
-1.27048
38.6407
-8.41499
-19.6481
4.38743
29.8528
-3.60776
6.10477
14.0751
149.438
-15.3673
236.847
9.4398
0.516946
-26.1222
54.9349
65.9978
147.504
-1.70125
38.1113
-13.2184
-3.41137
43.2738
5.52471
-19.2901
21.5995
7.33221
20.2108
-16.6075
30.1676
59.2131
8.21187
359.72
48.8522
10.0203
31.7427
-20.1419
25.0171
-24.4865
64.1101
-1.18479
11.231
29.9893
1.19844
21.7823
-3.97264
14.1167
-0.61401
42.8254
1.0632
-40.8628
40.8826
-8.10568
52.4628
32.0701
15.0161
29.4573
16.0428
14.5672
15.8257
9.74399
-0.66056
47.1673
9.82428
16.6328
14.9452
25.7328
-14.3571
30.3499
16.0024
39.9071
3.76991
-20.5338
16.9413
16.5868
49.0448
202.104
21.28
-12.757
38.9926
30.7915
14.3743
53.1085
65.2114
208.154
25.993
36.4031
84.887
33.7024
-26.1715
-7.7527
38.0808
69.7848
61.9208
35.1976
116.684
41.6752
439.462
21.1666
-0.971033
29.8195
30.3188
10.8677
23.1363
17.4496
0.906593
47.5733
65.8123
93.7623
187.53
43.0485
13.1456
52.259
40.4291
-1.0444
21.5031
28.6761
42.1848
32.4984
19.1248
39.4958
13.601
51.987
22.114
55.0626
1.94354
31.776
30.502
22.8942
20.0679
43.4403
99.228
51.9244
21.5995
-0.164052
61.4402
4.00727
17.0492
-2.63106
46.7505
54.9979
49.1986
32.5134
67.3428
52.8657
40.0447
7.48285
31.8634
68.6648
76.1302
70.9364
47.9149
41.5961
43.9619
17.4568
32.1867
218.318
66.553
2.28332
56.2332
0.113195
19.2524
-49.2891
-16.5901
14.3712
16.3835
83.1621
72.1042
24.7958
-21.9811
25.6647
-11.1716
68.9551
-30.9003
32.2071
-4.60424
21.8138
-12.4612
47.4938
-33.7894
-17.4422
44.602
47.4057
24.332
59.7137
6.59411
45.577
176.607
3.33851
2.3657
64.164
6.80752
8.42716
23.0407
19.6437
221.474
35.2305
54.9954
103.657
43.3235
31.9181
-1.93859
11.3674
26.1819
3.77526
175.947
47.9253
0.311287
118.896
21.1798
73.6922
14.2778
114.106
18.2585
-21.5334
0.966659
148.691
-1.48992
33.8736
47.8083
80.098
-0.37475
30.6998
-1.80459
132.976
133.576
51.1868
18.1939
4.52111
3.64819
20.9515
101.37
27.5615
19.7254
5.45815
42.6996
-12.8593
9.55289
11.96
93.4398
9.26921
34.9238
41.3559
47.5016
33.6168
-21.8345
32.251
51.2891
16.8532
33.7374
16.191
36.7749
-3.97264
27.2352
69.0623
17.0838
29.1742
17.2332
-16.9452
48.3789
171.805
65.5813
52.6848
-20.5911
14.4648
12.2946
-6.66306
-35.2336
6.8357
41.5451
75.4166
39.1014
12.7429
32.4132
29.9542
-5.55676
21.5866
49.3252
-16.3641
33.8099
35.1976
37.9271
6.17406
27.14
251.459
25.8602
41.877
23.0718
40.8046
83.1805
82.6789
-5.56318
16.9896
16.8116
31.6443
16.0662
2.18535
64.5479
-11.7266
0.955344
15.9592
13.7578
54.2156
32.2433
5.76257
11.727
29.0676
44.4908
468.142
10.085
16.9361
19.2576
-16.7519
79.1162
53.8011
-14.8197
41.8595
25.1358
47.0219
453.427
33.1837
23.4735
63.5542
37.0774
22.6714
21.3303
25.9735
192.928
97.5779
40.0054
29.8687
1.40989
1.5913
80.0396
-3.99589
-2.80684
17.128
-3.03561
42.2277
23.7488
82.1808
56.4392
14.1817
60.3368
-1.95269
42.7567
14.3831
20.6037
30.196
-20.5911
31.3313
4.79836
28.9442
449.212
36.9982
13.8015
8.19946
4.6378
17.2995
24.8705
7.19466
3.37599
8.37099
41.5774
32.8771
-11.9194
-4.61043
26.8791
45.6429
45.8584
-9.00886
65.2295
-2.00468
-1.55527
9.06796
17.4227
-28.9152
31.8161
26.0357
-19.1784
294.19
-10.2918
14.7851
54.893
54.5975
56.7159
47.7883
46.7143
10.1991
38.1056
18.6063
30.188
11.6133
18.5084
57.2882
36.8489
-0.406701
50.5975
11.8008
19.1947
20.9291
66.8904
35.8614
70.358
22.8839
2.35626
27.0397
-25.4254
56.4157
37.9876
66.1538
61.4612
36.5135
1.00247
56.9026
0.0348768
33.3956
-11.6789
25.7443
47.8653
26.7643
119.449
-10.9961
8.98516
12.5152
23.0491
40.9399
3.39414
-3.02652
20.8347
-37.4223
-18.8052
0.12297
22.4338
11.2715
22.274
2.94775
-16.0369
-5.05708
158.581
61.362
-27.1556
-14.0259
6.2615
26.1046
-23.9787
-3.60776
171.023
2.83071
18.2538
-26.6117
-40.5147
-41.16
-15.0756
-50.0828
28.2257
56.809
9.77578
-8.04306
-29.8122
22.1818
5.45815
-31.0196
58.4836
13.8914
54.881
18.0628
-15.747
77.0167
7.27483
26.9105
25.1988
20.8683
12.3079
39.0683
33.269
-2.15684
-27.2976
38.8102
8.43755
374.138
-22.7133
38.4796
16.2526
1.59591
-13.9293
16.788
63.3714
-36.2167
346.691
33.9441
-13.0949
53.8201
51.548
36.6575
97.0261
-12.2853
19.1143
55.5614
26.5526
54.8019
65.3384
-5.85603
-3.79549
23.8588
4.38356
34.743
49.2906
36.159
3.68583
50.2242
47.4057
63.6874
25.9805
107.794
34.3326
15.4951
60.0468
-2.28369
-16.375
43.5493
27.4223
15.5444
0.333751
45.6251
364.475
40.8046
21.3363
37.7013
18.7997
-22.5533
5.74517
43.0485
30.0122
14.7777
31.0587
19.0519
49.5554
19.629
15.5576
216.121
18.026
-6.77136
32.314
168.684
1.57633
-8.04916
8.57367
-24.8173
25.3195
23.876
-35.982
50.5167
-38.8384
-18.626
159.883
-29.5796
5.07541
-4.51235
10.9374
-15.1566
-17.4669
14.2258
72.0541
21.0023
-1.10109
23.0219
-6.30009
4.86773
105.128
7.27483
25.0364
-8.53442
47.1052
25.4263
-12.2978
48.2615
82.1761
25.6917
5.37444
6.54582
44.0448
19.0021
38.9798
49.2798
82.4281
26.3024
4.72004
6.12472
52.9182
43.1802
27.7014
-5.13056
4.19392
-19.4294
167.344
-2.8451
61.6787
39.6891
8.99361
54.9954
-5.03916
20.1898
156.269
116.412
30.0441
147.987
20.7377
20.3999
42.3031
20.926
-4.79253
2.76245
188.01
59.2554
-5.83432
-9.85252
358.902
448.868
37.349
9.75447
5.76257
-29.5025
65.1055
3.37338
-16.1519
-22.4193
6.13914
-26.1222
4.33514
4.15358
114.491
23.1188
25.1358
-1.97401
105.284
37.6516
-15.09
36.9319
-4.63744
-7.66032
18.3367
-29.7259
2.05663
-14.2769
24.0994
7.39514
166.918
154.323
27.9946
-13.2421
13.5103
35.6115
49.9242
19.9083
8.75632
12.8403
108.913
-9.44895
9.02347
-15.6019
58.307
76.3089
36.5555
2.92429
31.4836
43.6576
39.3246
-11.179
5.36576
162.142
317.22
92.2736
26.3136
-16.375
15.4383
4.93346
70.2713
19.2925
45.8806
288.94
31.4824
54.931
34.6398
25.812
105.669
60.1901
5.68122
183.594
219.389
33.6782
151.826
-22.1775
-10.6793
26.8405
6.78156
40.7473
53.4292
-6.52961
-4.9829
41.0972
48.8661
4.2307
34.6898
68.8536
56.9367
-39.2859
1.79096
-8.85338
-9.25564
169.253
2.27952
25.6901
47.0245
-6.86625
2.64705
-16.9665
24.6996
73.2589
206.05
36.9319
25.3476
33.5691
42.6996
-7.23713
35.7898
10.4874
83.1745
18.4772
24.2617
40.5459
5.74865
26.1205
2.52833
1.75044
35.9991
-3.05885
20.6013
35.6115
61.1686
23.6564
174.064
46.2376
74.6845
77.0539
35.5286
14.3831
35.5962
39.5663
15.0161
-4.27591
64.6665
23.539
25.8116
12.0776
9.74399
-2.53463
50.3458
20.3809
16.8192
38.8513
12.6891
49.0905
128.446
2.42579
-29.9633
-22.5511
33.1441
11.3253
-14.9178
1.59431
-12.7994
43.7688
17.7474
15.354
30.7915
-11.8626
69.9751
78.3298
1.63015
53.3678
49.4615
43.6028
28.9068
73.9875
46.4761
123.658
16.932
54.0915
47.8236
54.9473
0.502522
39.432
27.7014
51.0456
40.5407
-2.81723
12.1474
87.9156
15.3263
27.7343
26.8844
-10.6614
0.721609
33.9532
-13.0594
-16.9311
-27.988
39.3004
16.8937
37.2665
14.1921
11.5557
-25.4073
-10.356
116.757
-29.3815
202.187
16.3844
10.3257
30.9517
75.6019
-7.62855
6.00634
-22.0062
23.4454
31.3723
8.99558
22.4057
-16.3496
6.2092
20.0679
-20.4419
-10.6144
4.52111
162.944
-25.9002
54.5182
1.77658
1.32461
14.1032
-7.66032
20.2108
-27.8519
-24.1803
4.8652
-14.2769
-13.3819
4.93869
0.126448
84.983
-7.61266
13.5913
-26.3605
165.31
-49.9105
13.1227
27.4354
3.04167
-3.97264
44.1018
2.09127
16.0557
-10.8778
16.788
80.238
16.2572
52.4628
47.0626
25.7091
65.167
32.6923
6.8357
39.6711
42.8496
-13.3523
414.121
25.7328
-21.0441
19.1055
10.8689
41.7835
-1.9049
-7.43083
34.7051
81.1843
15.4951
43.5479
65.669
85.7974
-10.7528
34.179
-0.688741
-0.943166
19.2925
34.5047
27.5077
9.93064
-15.2821
-7.85026
-14.4804
175.947
119.062
0.872506
-10.1844
30.7073
-38.1071
-24.4702
-13.1671
-35.9792
538.079
-8.64542
-1.41922
-13.1002
-5.91993
17.6713
-2.42696
12.3218
15.9492
70.7277
-4.12288
2.58878
1.94354
26.1538
52.9908
165.033
227.349
6.94947
-11.0716
-16.2366
6.39518
-5.72214
5.95896
25.6875
0.984755
35.4432
70.8106
13.3776
15.1751
23.6059
-1.15846
27.8475
18.6395
8.68683
24.4893
25.0128
35.4909
30.4579
25.0171
-24.4865
-31.8725
33.0576
58.3133
87.2702
110.937
37.1345
-24.9723
11.2334
-24.3392
46.3239
40.3036
47.9019
31.4338
-29.1519
-0.66056
-28.3448
5.57484
8.86624
-10.609
4.11296
-2.73828
-38.8037
-26.2151
-1.93637
36.8923
-3.66721
-18.4786
13.1932
-7.77602
-1.55498
19.4059
-35.2458
46.4888
6.42862
10.6262
23.1235
48.3448
0.132803
24.9169
7.46543
16.932
3.49169
17.8385
19.3401
17.311
20.6914
-9.77995
-44.486
-23.432
8.04813
-19.7117
-18.4069
25.8602
34.3807
21.1978
20.1898
21.3363
26.4569
13.1775
22.4243
-27.988
7.44128
37.2665
72.2882
32.1704
-16.0369
-14.1041
13.6836
19.3442
-23.2035
-0.918722
-29.0184
-10.6051
-12.7343
-1.7337
-3.26556
21.5714
-9.74508
-7.42679
4.26508
38.0683
26.6424
96.9046
-4.99219
-4.84922
-13.2184
-20.278
11.1469
-4.29759
4.73289
-28.275
76.4328
142.688
-1.6915
14.2355
-3.03253
42.8401
31.1756
262.496
3.63174
30.4579
11.8987
-9.49396
26.6288
37.4679
28.1152
31.1527
-18.9652
6.62043
42.8254
515.585
-33.3665
-20.6933
8.76091
18.7296
5.64581
14.1687
-24.7882
-17.9075
22.8625
340.419
13.4341
3.49417
-22.7226
5.57484
-2.37816
-45.407
33.3576
24.9169
-9.3049
36.5792
45.422
26.3136
26.6827
3.05939
-30.9282
15.3263
5.19731
25.0845
45.1976
-3.68911
-22.5533
26.1819
-33.7061
33.5184
23.5625
7.80755
-12.2301
-15.2047
-17.3488
-21.5221
10.0096
20.4824
45.3617
-25.7544
64.6749
42.6167
60.6848
-13.049
14.9094
-3.63344
51.1868
236.538
1.32727
-4.84922
-11.3443
2.21083
170.71
5.52471
21.9393
-21.504
-24.5269
-2.27801
-35.3481
-6.78066
18.4772
20.5136
25.5534
-5.49575
21.2647
22.3724
24.8357
-33.8568
30.3769
-10.5551
20.6013
16.8708
27.4354
-13.343
-2.7499
-24.9769
27.8328
-26.0197
-12.0553
-22.1221
-33.8118
74.6158
20.6037
-5.59859
21.961
30.9333
-0.823838
16.4413
-34.7741
-23.9892
-38.1419
64.0339
-2.12803
3.5143
-3.79549
-11.7485
-28.5404
114.953
-32.7233
17.4315
-10.6927
329.857
341.018
-26.826
-16.7857
16.9413
-11.5242
-5.30312
218.057
-51.5931
-1.51259
3.37259
0.554031
-7.5271
-28.0456
9.11389
-19.6428
34.3326
285.302
37.558
27.7014
4.19392
257.932
14.0494
53.0257
50.4343
0.333751
23.9861
11.8919
-12.5354
-8.46374
1.44917
34.4548
26.4569
-15.0571
-14.8696
26.1819
-18.7135
31.6443
32.9328
204.584
-19.7263
-14.3889
147.337
3.26594
-30.9038
-32.7665
126.202
272.124
3.8885
-61.3616
42.1861
-4.12288
-36.7666
-7.42679
26.1538
-12.6015
0.114692
41.8165
9.77578
27.5642
-7.32345
-10.6144
-16.9665
32.0294
12.569
15.9773
410.256
38.9514
-31.6
30.1676
17.9837
215.254
65.4912
-10.0538
45.6276
14.8761
-4.96794
1.75044
13.5103
23.1781
-13.1319
3.75239
-2.5497
-8.20273
8.75632
20.3366
-1.65686
107.188
-20.9616
-49.3351
-18.7171
20.087
27.1852
10.4206
27.6857
70.1736
-33.3595
-25.0234
2.18974
92.2832
-32.093
-15.4966
-24.7922
-1.50924
-15.8567
4.31302
-25.6852
-33.7955
59.3811
202.48
22.7508
-5.54746
-18.4216
224.593
-21.608
-2.24961
-39.29
-13.3749
12.2163
9.96976
32.3035
9.44699
25.8273
-25.7453
9.81611
-2.56281
-40.2986
-1.3222
-10.3414
172.249
4.08188
-21.5822
5.19731
30.205
-33.6742
-31.9237
-35.4843
41.1745
1.9012
16.6518
10.444
-12.2888
-0.985685
2.43919
73.6922
-28.3231
-4.23032
-8.41499
-8.40367
49.365
17.2507
-14.51
25.3195
-18.0259
37.5508
-13.2016
-5.50751
24.9499
62.2496
-4.29492
-3.11812
-4.84922
37.6516
-5.71969
25.6875
-49.615
132.655
-33.4741
88.2637
-8.25326
-34.8917
-2.13752
22.3877
10.5609
9.49678
30.635
3.63174
107.295
-26.3605
165.31
13.8077
24.3671
10.5688
-18.9652
32.8574
-13.7325
284.58
11.4616
-21.4256
-31.4925
-0.0786211
7.14941
-43.7129
108.685
37.6923
25.7091
357.021
-4.57197
10.8191
2.24773
-21.2753
28.5649
35.3533
221.092
18.2366
-4.17751
26.8724
79.0756
-17.7308
36.1721
-21.9371
24.3846
455.336
61.2551
11.3253
-14.9178
35.3124
4.41342
-16.5051
37.1185
47.6581
11.8791
35.2263
-3.61533
14.7486
10.2643
-4.88643
45.4769
10.1662
-36.5824
-21.1232
-14.977
-55.4325
26.0295
123.302
-30.2616
11.7894
-44.851
17.3605
4.68475
22.3514
40.1841
22.3544
15.1955
17.4206
18.7098
-20.5493
117.81
17.8385
54.9473
26.6813
7.57293
14.5829
120.432
11.4927
18.7345
74.5775
24.3289
32.6306
184.929
34.2935
39.0659
10.8904
6.13434
52.2584
31.1421
4.62064
46.0376
28.993
21.5789
278.084
50.7364
16.2408
35.5586
38.9835
18.963
-30.1972
10.7622
36.5739
-19.9754
-0.132282
17.2507
26.3773
-22.0062
17.8232
91.3424
6.33691
157.491
24.2798
-5.10525
13.7055
17.272
90.128
-10.6144
6.39518
-22.5887
39.6922
47.0219
18.1912
1.71001
-16.6075
18.9232
46.0947
24.0994
33.6321
44.2941
75.0891
58.5689
25.0171
265.994
73.4804
19.4299
65.5789
157.426
-0.67563
23.6564
32.8574
34.9932
22.2106
24.5801
11.611
-13.1971
5.27534
-6.23162
39.5663
13.1421
12.5907
0.833201
-3.37447
-21.2753
33.3576
165.472
-7.5271
112.509
37.2249
-15.8947
69.9399
39.7998
26.3136
3.33851
-5.13056
13.5642
8.68159
2.80497
27.14
12.9529
17.2003
165.565
-20.0317
30.7067
39.5754
93.7623
5.74517
41.1745
-18.7135
258.406
224.088
-27.7997
8.32593
28.9994
17.4317
24.9664
-26.9516
-9.85252
-36.526
-34.6406
-6.85697
35.475
9.75447
0.140369
51.987
100.825
0.714714
0.0694721
31.776
-23.8459
-20.5
13.7055
21.0202
-6.86625
-28.2109
-40.8927
26.4072
-31.9566
1.32461
1.71001
31.4552
-24.1037
-50.4172
-6.37919
1.61061
-0.101125
49.9163
9.49678
10.0203
18.6243
7.96912
-16.2123
-7.61989
275.88
58.7853
11.231
149.93
12.4428
-20.8392
10.6304
61.566
0.217208
21.6779
7.86291
16.788
10.8975
85.8315
43.6576
1.84323
9.43576
33.4767
42.2014
49.3252
114.821
197.221
41.3061
20.2051
-23.8712
191.601
-13.8072
42.1604
15.5444
25.2659
-10.9106
16.4899
-18.1576
-23.4563
7.07137
19.4623
20.8347
-16.8076
1.80954
-18.6177
-11.2173
27.8962
38.555
97.7627
-55.3923
272.305
-6.89268
40.5148
12.6363
-30.9038
-21.5221
26.8762
142.297
15.3767
11.3848
-31.3766
30.9417
14.5057
-22.8635
-14.2778
-18.6712
26.1538
-8.85338
-22.3741
17.4536
-5.21675
-31.6863
14.8926
35.7775
5.52471
53.7985
40.3401
1.71001
115.788
45.2367
-22.3062
32.9762
-51.7583
-7.75972
38.6719
26.3634
45.6276
42.9871
-20.7384
333.976
30.6743
-16.88
5.62645
18.065
10.5379
-3.97264
-0.87583
-19.3547
17.4206
37.4505
-3.6827
10.988
2.84598
54.9473
-23.8603
-16.4222
-21.0243
-12.6268
30.4308
25.5482
-12.1876
11.7963
39.1899
58.4298
20.238
4.39564
-21.9058
165.824
-2.29896
4.46974
5.84217
0.0590224
-16.9311
-7.46914
35.3924
24.6741
-14.1629
-8.48195
6.18732
-3.14455
132.847
-4.23032
42.1848
10.0096
-42.7194
90.0955
-12.6359
109.652
20.1279
-37.8561
-27.3963
-43.034
7.41316
75.0773
51.1868
2.27952
10.6976
3.92095
21.2447
-6.72328
108.596
30.3218
106.992
-18.9047
1.47012
-29.7259
-7.3137
14.8914
25.5534
2.00051
21.2647
44.8612
9.84318
-4.96794
-15.1162
50.9916
62.5335
24.3671
31.1835
72.3821
-7.72077
25.3611
21.8748
51.663
28.0324
42.7567
-32.4685
232.595
35.6309
50.072
64.6665
1.05023
3.32282
2.70727
7.86993
4.96164
17.1823
39.8093
46.5977
7.26243
24.3155
16.3625
29.5557
36.2427
82.8237
39.9203
-11.2226
-1.93637
52.0983
47.4057
16.8358
43.169
17.8385
56.8214
96.0217
63.7949
-0.409622
-20.1231
6.80752
23.0407
2.7771
31.6936
27.7343
0.647511
-10.6614
44.0101
10.8195
19.4623
14.928
52.5968
44.9226
44.7628
43.9332
-10.356
11.848
3.03343
11.0323
29.5029
143.384
13.7578
42.9712
60.1105
0.482569
2.83071
80.098
2.58878
230.58
-20.0978
13.2332
182.371
0.40545
23.8161
45.1504
390.436
36.3802
-9.47027
11.4147
14.895
8.82087
-20.7788
61.4402
2.1332
35.7898
182.901
10.0859
18.4772
29.8839
16.993
30.635
1.75044
49.1176
6.31148
9.35692
20.619
33.0267
-2.7499
-9.98434
78.928
66.6555
-16.5
24.016
-6.23162
52.4628
61.4686
39.9094
22.5542
46.5952
15.9644
69.0028
34.7469
8.02368
106.376
7.00501
-24.1146
-33.7393
8.98516
-0.0339997
-15.5958
10.9549
-0.353996
-16.897
2.38621
-0.215424
14.2755
-21.4927
-47.8532
-19.7327
302.689
-25.5147
-5.48555
-45.6033
-11.3518
-16.9152
-19.1126
-9.70378
-9.148
9.82518
56.2516
-0.297736
2.67882
2.25821
219.748
42.1861
27.6242
-0.37475
11.9591
-20.5453
162.961
161.284
-22.0833
27.5642
90.128
12.0174
30.3218
103.244
-3.84562
-4.29759
6.60695
-0.164052
-39.0963
48.9083
29.2281
27.8475
16.993
2.52405
11.128
0.472853
17.5209
41.1058
84.7248
56.9113
-0.0134094
37.4856
34.9316
31.1527
41.0049
38.4796
-30.5991
-12.0553
4.11478
-24.4415
14.3831
44.9665
-1.85046
29.4573
18.3154
-10.4112
9.74399
-26.8975
15.3082
35.3533
-2.1079
-7.54363
8.86624
-6.05157
10.0058
114.683
38.0462
-5.07048
-7.47448
22.4265
10.6554
-12.8565
7.571
-37.7611
-29.666
33.3576
22.458
-3.6827
10.988
-12.1466
43.703
-5.11968
26.6813
20.6914
5.21258
15.4842
157.867
121.126
-0.943166
13.6703
2.7771
26.0714
34.0669
-22.8655
6.26971
-27.528
2.59568
7.55529
-35.4843
56.167
1.9012
32.9328
17.1779
27.0666
17.755
28.6761
8.09985
36.7666
-4.23032
-55.2666
-15.8999
-6.85697
26.1046
-18.3565
-23.8803
36.5639
10.7576
-42.3888
-16.7971
-3.23119
-3.63344
51.1868
7.90171
-41.3294
-16.5298
43.2738
-1.97156
-21.504
-11.4084
-14.7334
-27.3954
5.35875
26.1358
40.5459
11.3708
26.8869
24.2465
-14.3033
7.48285
119.944
83.6573
23.6564
-30.2096
-0.87583
40.6154
43.3207
6.6854
-23.9962
-0.0786211
7.14941
-28.7204
44.9665
0.210951
11.268
36.9535
45.9258
-4.57197
-26.6622
315.676
11.6181
28.4267
28.5649
-13.3523
-4.17751
29.9542
24.4283
57.8396
6.59411
9.96976
-57.5935
-13.0418
-17.2762
-42.6119
-11.9331
-27.1801
17.4185
-21.5858
27.9455
187.74
37.1046
54.9954
-29.402
-30.9525
22.0639
-1.15246
-28.052
-35.5801
20.3999
14.1921
-1.56278
-6.6666
-10.356
6.18732
-36.8777
-25.0776
-11.7266
-34.6519
-15.8999
-16.2273
26.1046
-25.8528
-9.22996
236.615
233.341
59.4833
-19.1154
-16.1519
3.8176
56.1389
7.61096
30.5721
17.272
18.1939
-11.0716
-8.74032
-12.3455
-0.0999441
9.70709
-20.7122
-6.17166
12.7145
17.0492
21.7318
15.7081
18.4772
48.0422
24.4893
10.0203
45.4504
-1.2198
-4.93292
13.1227
98.6499
17.8648
-2.48808
76.5586
-12.7518
18.662
37.1345
-2.48349
31.8481
35.8182
3.77174
23.437
8.54649
231.959
-17.9075
-25.0234
34.0489
77.2907
-0.25396
1.64023
329.46
21.1688
31.8283
-56.1565
3.49169
4.72004
23.0882
-18.2381
8.96071
-18.249
-31.4133
154.859
-12.1876
66.1442
-19.7117
7.33074
29.6083
-35.0242
-27.2044
7.07137
17.5882
48.9457
-14.9335
22.6118
54.2929
-13.0913
37.2665
81.4732
107.387
-6.89268
1.15937
72.8765
12.6363
-34.6519
-2.78147
8.13556
9.23805
50.9839
-26.0966
2.35664
15.9492
42.6167
16.4918
-31.1444
0.0694721
1.79096
-29.4681
-7.38157
7.90171
-52.301
30.758
129.211
185.869
62.0145
33.6357
66.9169
111.555
-5.78625
69.5996
-24.1803
61.0872
8.21187
-11.5078
106.721
25.5534
-3.62168
195.553
-0.116395
-5.14935
-31.2049
41.6213
15.6818
1.86066
21.8132
12.412
-39.5799
6.62043
6.88225
142.151
9.58754
-6.43307
0.366645
-26.3155
40.8826
63.1088
39.3443
18.9516
39.379
42.5757
42.1777
126.613
-0.42531
190.114
67.7821
7.95022
54.1141
-11.2918
-21.1188
-9.7997
210.531
41.5943
21.6246
34.2981
-8.81861
-7.47448
29.396
-11.1635
37.7433
0.0747342
3.46837
7.81535
3.45328
-12.757
4.55455
36.8631
53.1085
291.979
144.857
44.9468
-7.43083
114.062
-14.0206
41.8289
-8.86781
28.1877
-21.9972
34.179
57.4073
9.92219
15.8956
37.3158
94.0371
37.1046
36.2548
-8.78729
-2.84154
14.5676
25.0845
67.6863
-16.9311
-14.8696
16.8116
-5.59507
76.6219
57.2957
4.05942
-27.2813
21.5031
-3.18301
32.4627
3.03343
11.0323
-4.23032
62.7995
-42.1369
13.7578
46.7194
26.6211
2.01444
-46.3691
38.8686
-13.4932
-11.1749
9.28723
-11.1297
20.0679
-41.0566
49.3557
-8.59735
33.6332
7.83303
-3.57785
271.642
27.5615
1.71001
16.4626
262.628
49.8428
79.4264
12.855
41.1283
38.6719
30.1115
36.2572
99.2091
-11.368
10.0596
3.73472
29.3094
49.8933
-13.343
42.2277
1.26006
37.6985
-15.8034
-35.2406
88.0025
24.016
-28.7204
-7.5073
28.3219
238.03
78.183
64.7685
4.12179
-43.7641
18.4867
-13.3523
-26.2843
31.355
-24.7922
11.8798
39.7202
-2.73828
-33.1815
-22.467
-16.9289
-2.46311
-41.1547
-45.2573
326.407
3.45328
23.1541
25.8741
220.764
6.17623
5.36576
21.5866
9.96976
-31.3566
24.8072
-7.4196
-0.409622
-29.4934
22.9346
4.93346
426.344
-6.9444
55.2509
320.3
-18.4069
40.8527
28.7585
-12.5354
4.65473
-2.29896
53.1955
-16.8076
22.4243
-12.9955
39.3004
-20.5876
16.6518
-3.43685
-17.8523
-12.5533
-5.01862
-6.3369
7.01408
-15.9113
6.58886
4.38743
44.8453
32.2433
60.1105
-7.0137
29.0676
-9.74508
23.2035
-20.5453
-3.63344
32.4461
30.3905
1.32727
15.1653
2.50408
-22.5887
-31.5224
13.2887
-13.216
63.1688
17.8513
14.8285
53.944
-33.5506
-8.65473
1.61061
18.6395
36.7978
16.993
13.7684
27.9946
82.9318
-23.7086
35.9991
-15.0059
5.62645
42.4279
-2.58053
355.848
42.2277
27.8328
37.1345
3.13871
33.7221
67.6773
44.4498
48.3502
41.7835
24.332
28.1764
5.36576
21.2142
67.9689
11.6888
30.0617
-9.77995
11.6902
14.0494
62.396
15.8956
69.1749
-5.99892
-21.8413
-2.29896
2.59568
119.999
5.74517
31.8041
9.39746
61.6294
49.7994
-10.9331
-6.6666
-23.7977
-23.7593
-24.845
-64.637
34.6998
-14.3532
35.475
0.384142
73.229
95.0905
44.6028
-12.4037
146.247
179.827
-5.10525
45.5646
-9.91712
-7.32345
7.39632
7.66654
-26.3344
8.82087
-14.0078
9.20628
37.0774
97.7106
260.678
10.4874
11.96
85.5235
25.0128
15.4654
-14.3383
69.7323
-5.61794
33.0576
31.1527
-28.3355
0.998236
-23.1028
-2.15222
216.581
-18.374
33.6546
127.425
-50.5762
-34.261
30.9333
1.05023
7.07095
-40.8558
35.9229
-29.5311
54.094
3.70077
14.4884
-10.609
22.8536
19.3055
21.1664
-33.7114
57.507
-5.36019
5.34244
11.5635
248.956
36.2725
-12.2377
-9.00886
15.799
0.634666
-4.12906
-14.8597
42.728
21.1688
24.1064
19.7126
49.3252
4.25065
13.5628
33.8099
46.442
49.2174
45.4234
31.1704
4.67903
13.4522
46.4749
43.751
11.8274
34.6398
35.1824
268.713
33.9532
7.55529
-9.43486
-16.7436
192.974
-20.5876
27.8962
19.5703
-42.2151
-6.93114
12.4038
-0.212125
29.5029
19.38
9.23805
-23.8803
65.1055
29.6103
2.39101
54.4626
38.0683
28.5164
3.20134
-9.19751
10.0003
-10.4714
-0.0999441
2.21083
69.5107
54.2504
-15.8818
-13.2825
76.4328
-24.1803
173.531
14.7291
18.6395
28.761
41.1131
-1.40121
281.764
-3.87176
15.3844
13.8077
1.86066
-5.61794
36.8057
23.6564
17.8648
-9.15312
25.8614
9.92436
-5.55676
-5.87864
32.831
-3.24561
-7.4196
1.46444
-25.7453
15.4383
12.4297
-8.43943
49.2776
47.7547
16.7011
5.95595
8.99361
34.3807
124.271
42.136
113.893
75.1826
-5.56318
80.5203
22.6118
46.7967
-1.84694
-22.7036
-16.5553
-17.911
-30.9707
-33.1681
-21.3294
-15.2047
3.26594
-27.1556
15.9592
0.639297
14.8602
34.1173
-31.7188
-27.6284
-0.917427
29.4982
-15.3673
-35.5378
54.2648
-33.2162
575.925
117.519
30.6151
43.2738
16.7691
23.8134
17.8513
-17.0306
40.8255
468.776
-14.81
32.9762
0.715602
9.10688
16.7655
40.5459
31.9856
33.6168
26.7098
-10.5901
37.8732
26.9262
16.8708
72.4129
23.6564
40.3536
5.00819
-0.278156
15.2097
36.6705
-1.50742
5.54358
55.8751
8.76091
108.168
216.466
12.2946
8.94502
-19.7815
43.4772
-2.53463
-1.42011
7.2423
-17.1004
-1.92143
10.7403
-49.1551
24.7277
12.2543
30.5499
-1.32235
20.6365
11.1821
14.4035
26.3178
26.4989
-1.79933
-17.1464
-16.5475
27.8161
73.7539
-7.13479
10.1768
-9.23753
20.3708
77.7307
54.8472
0.898941
-9.43738
-18.7251
7.28884
20.2286
57.8195
15.5376
-12.9919
13.3681
15.4864
20.4773
0.828735
114.942
3.61378
9.57328
15.3614
3.51592
40.4216
33.3265
299.475
15.5466
20.5839
-28.0456
61.5877
34.3326
-5.11968
-4.15775
-14.5009
26.6827
25.5482
53.4048
24.9147
-2.8451
19.0744
77.7433
45.1976
-20.6793
-7.37329
24.3079
31.6443
14.1921
-1.56278
-32.9035
-25.3485
-6.93114
-3.14455
-41.9442
-41.4416
3.26594
45.9329
-23.3962
19.38
3.61585
-18.3565
-29.8447
-50.1172
21.5714
128.824
12.7437
13.8332
-13.049
0.516946
-37.3666
38.0683
-19.2875
-37.3085
8.12627
17.2034
24.5331
3.65064
-25.2522
-9.77428
-24.1803
12.3615
324.929
-19.0041
69.2393
281.236
52.3575
23.1431
30.3769
11.9337
28.1152
51.7674
-32.0836
105.946
46.2376
54.5651
150.988
-30.0637
10.8975
396.693
35.5962
24.5738
-24.3392
29.4573
15.9408
25.4131
-8.53713
-12.7448
11.6983
-31.7937
34.3326
-36.9788
-7.05189
7.57293
-20.1231
0.445783
-0.688741
28.6629
38.3844
11.0789
42.7268
28.7585
23.3954
226.337
4.46974
5.68122
5.74517
31.6443
8.56995
20.926
135.821
-3.14455
18.026
14.7804
29.5029
6.57754
-25.2703
90.5945
27.9787
13.5026
3.8885
60.4527
36.5639
51.987
3.37338
-10.5297
9.28723
-14.4756
46.9663
11.6498
0.172819
17.4966
-19.8417
-9.47027
4.08489
-1.97156
31.3097
-27.1262
76.4328
15.1751
6.73927
62.5598
9.10688
65.4912
18.0572
-5.49575
19.3906
29.8687
22.9616
28.7653
22.3652
-24.3763
4.94657
42.3971
-3.97264
109.956
172.136
37.6985
14.1817
9.73698
-11.323
5.27534
-13.7279
29.974
163.255
47.7999
4.79836
8.94502
-12.2853
-10.8707
25.5764
39.6711
3.49417
-13.3523
5.57484
-8.00036
-11.6738
-14.3571
4.75799
24.9277
13.0562
27.5219
16.9475
51.1538
3.81357
-2.13051
15.9644
44.64
23.8702
36.621
32.3865
-15.4379
16.3753
8.98516
3.71413
51.3713
49.9965
28.6713
10.9549
-20.9687
14.9621
39.14
90.9512
-10.3719
12.3044
-25.2728
31.9958
-24.9886
13.0111
187.358
20.2813
45.1999
-20.8269
-12.1631
-44.0109
5.48992
-23.9787
30.1254
-23.8803
40.7426
31.4844
-6.78155
-44.9081
-23.8459
-42.9888
51.1868
69.7459
-19.2875
-5.44938
-3.11812
-16.0936
-13.2184
-27.7742
26.4072
6.94681
-18.9047
-31.6
16.1096
-31.1435
-5.88565
-16.9677
18.0572
11.8944
-5.14935
-6.842
-9.49396
135.325
-14.3033
-18.7541
13.1227
14.2861
-22.7133
21.613
8.75632
-7.77442
-4.559
-44.6109
41.7835
348.642
12.862
74.0605
53.0733
36.0516
45.0542
-18.249
4.19392
55.5332
2.80497
38.0332
17.7696
48.5602
-12.7847
61.4675
66.2398
-8.78729
21.5213
-11.6693
40.077
35.8272
7.55529
26.1724
-16.7436
93.6483
22.5159
10.444
-25.9256
-36.5929
-23.7977
-27.5074
-15.7072
-13.3306
-10.2891
-40.2628
-18.1014
7.36398
7.63663
102.156
14.6178
-28.0415
125.479
-16.3496
99.9125
49.1312
14.4457
15.1653
0.772981
-15.0925
6.94681
-30.8744
18.5766
17.1257
11.427
4.8652
13.8341
16.6031
11.1433
81.7754
-9.24388
51.2498
6.09505
182.439
123.565
7.8881
73.0928
389.13
16.1601
0.998236
25.6229
16.5884
-20.3975
-0.810868
-23.9962
-16.9452
138.334
-28.7204
194.892
26.4479
-14.9689
40.3036
-0.823838
10.5838
15.4465
25.983
-28.3448
10.7403
-43.5329
30.9949
19.3055
-4.12367
45.5316
13.0876
40.973
8.0957
28.6135
15.4369
31.9358
7.08664
-8.8787
9.81611
48.037
-25.306
6.17406
12.1474
-3.91366
-9.03658
0.647511
0.583037
-38.4488
1.44917
21.3363
11.4644
16.9256
37.4168
18.6857
3.53331
-10.1707
-40.9182
21.5031
-23.2035
-11.4565
5.14001
-21.5221
0.639297
-23.9787
41.3698
-29.5025
6.57884
68.8536
-6.78155
-14.9231
-0.0831027
-13.0038
28.5164
33.1864
-16.0936
5.52225
-27.7742
35.7775
23.8134
2.85882
-11.4084
44.5736
15.2517
-7.3137
47.9687
25.9735
13.0173
61.1607
18.8671
24.8357
5.49857
19.1325
23.1781
9.35692
64.9167
65.3678
27.2352
170.262
37.6985
-3.38149
54.0011
14.3831
44.9665
28.3219
76.3089
29.1612
22.0635
82.8326
-23.1494
19.1946
20.3608
5.38836
-7.54363
8.86624
-15.4219
2.50949
15.3574
30.9949
24.9277
-14.9707
-3.81044
23.7738
3.82905
20.6895
35.3275
19.0597
44.6827
66.2576
17.7474
326.449
63.3554
-2.94171
14.3743
17.5013
37.1004
20.7475
9.12641
40.8539
22.458
16.932
6.59411
38.0808
36.1098
73.1652
-14.5009
39.8012
-4.6913
107.374
56.0565
212.103
31.4824
113.091
-6.58967
10.8195
28.331
118.125
7.61923
101.145
41.2566
65.3775
47.9253
431.346
30.8147
171.105
-6.3369
12.9063
147.569
-12.1631
21.5814
51.2391
63.586
26.6211
52.6142
-7.0137
57.1786
155.061
74.5879
15.7072
48.6426
8.01321
26.3516
62.4312
4.15358
38.8086
23.1188
-26.3369
26.4072
33.1837
201.51
-17.0306
89.5512
-3.489
-9.18777
36.7243
-25.5213
39.0919
9.26921
14.309
20.7412
62.4942
87.9647
187.879
-1.99769
84.7248
62.5335
28.0976
18.7449
12.4428
-45.2021
19.7389
10.6304
27.8328
28.3282
-33.3665
-39.434
-9.15938
170.564
46.3239
42.1777
29.1612
108.271
14.8887
-6.18557
-27.8345
-2.35715
25.0459
0.703199
8.38593
38.9724
40.2616
-34.6048
28.7916
28.1459
44.64
-32.2936
16.3739
4.76183
129.838
10.799
35.116
32.79
62.396
53.3769
37.3158
53.9712
107.469
11.8274
5.19731
143.151
58.219
39.3004
82.486
204.058
94.777
251.436
79.5404
-9.41898
-17.2385
18.4072
133.281
1.89238
-18.711
106.524
-8.04916
17.944
-29.5025
252.081
70.8398
0.714714
20.6842
29.902
115.772
-12.0667
-5.97223
46.3201
189.671
64.8281
-9.67735
9.20628
-16.0295
-19.3409
36.7146
4.58768
21.9393
14.1032
192.865
95.1734
-14.7334
45.6932
14.7291
38.6719
9.49678
43.7535
41.1131
8.90615
-9.6531
-21.6754
20.0695
-7.74402
17.7902
19.6819
103.335
84.5635
-31.1466
22.55
-12.7954
6.28108
-7.12962
-37.5599
54.0011
23.7534
41.2184
105.159
30.0087
38.9798
11.7984
30.0505
50.3433
23.4607
41.8289
0.502522
39.432
23.9532
11.736
27.1678
120.492
29.8195
20.238
38.1288
9.95337
197.684
25.812
30.7067
39.5754
3.80715
-11.1214
52.4189
46.8788
256.532
62.9179
17.1779
23.3185
98.3398
6.18732
38.0849
-15.7072
8.45161
15.6318
72.9563
39.7395
18.881
-1.3915
40.312
50.225
-21.7741
13.6354
64.3053
37.8868
33.1864
-16.6938
0.63001
8.26925
7.39632
9.70709
33.9035
5.52471
23.8134
4.73289
-3.91218
44.5736
65.8514
20.7973
36.7243
26.9525
-0.263452
58.2225
15.6425
22.3724
22.9616
137.461
22.3652
112.836
26.9262
7.48285
22.493
44.302
12.412
-0.87583
8.75632
13.3357
4.81133
-0.0786211
-19.3501
33.7221
28.1346
98.3997
27.2872
48.3004
-6.66306
17.2403
1.21351
167.108
47.3056
31.6052
44.9302
469.887
24.9983
30.3499
29.1208
-1.30918
-1.32235
72.4995
53.9724
66.1463
7.5617
50.3433
58.6955
22.9913
22.9332
24.4395
12.7088
-21.9972
13.5642
51.5307
79.2626
14.0215
-1.54031
13.766
0.583037
10.2769
18.3158
60.6917
-20.5557
5.55767
13.2414
52.4189
46.6368
57.2957
0.311287
302.554
-12.2301
30.5502
131.788
7.28414
14.5103
27.2036
23.1281
39.2231
17.2507
-5.48183
-10.7618
44.0602
51.987
-9.74508
19.4554
127.506
24.2798
8.82354
-6.72328
-20.7147
48.1763
6.60695
-11.4084
48.3218
-3.489
2.05663
10.4874
-8.65473
7.23281
24.2617
34.9238
2.00051
-3.27528
-3.09387
46.728
26.6288
11.9337
-1.86981
34.9932
145.899
13.3357
-6.43307
9.73698
65.2455
23.7534
181.773
9.39394
42.1777
1.05023
-13.5438
34.5664
-15.6531
48.3502
41.1986
-24.6193
278.334
171.139
-36.9788
39.7998
58.1727
25.8273
-5.13056
375.259
18.0519
-3.19627
56.0565
32.1929
52.0971
4.33117
11.966
191.375
9.42935
-42.9806
1.81908
52.501
50.385
113.518
140.866
-1.0444
21.1798
90.5588
8.65563
-33.9453
16.3844
124.644
-3.10884
129.178
-7.11212
9.5107
178.519
42.1861
35.1204
64.433
-31.7897
-12.6015
-13.0038
17.4536
-22.0833
1.32727
-12.4885
10.1433
-29.6483
37.6516
-11.7939
51.5845
-7.66032
18.3367
-16.6075
-11.0618
2.99114
17.5822
31.5957
14.8914
29.3016
39.4818
0.472853
114.972
-15.1162
34.125
2.56334
38.6798
-18.9652
6.62043
16.2526
-2.15222
9.58754
1.0632
-35.2406
14.6457
50.5887
43.3145
1.89768
36.9535
32.8074
16.0428
1.44876
-22.1151
-15.6531
22.8045
50.2242
23.0428
39.0989
74.0605
53.0733
71.6589
599.292
-20.1231
45.4234
18.0519
38.4122
-0.971033
42.938
15.3263
25.8602
26.8844
-18.1576
-6.04709
111.292
-29.926
-13.183
-1.7511
-7.46914
9.15551
1.07369
-9.05904
36.4956
4.31325
5.41007
-15.4747
373.895
14.0851
21.254
63.586
17.2507
11.727
83.4156
57.6092
23.9881
58.8108
11.3139
18.6576
20.7294
38.0683
23.8161
17.0394
28.741
-10.4714
9.70709
30.1553
125.465
-17.4161
-29.0003
-7.66032
104.544
148.234
368.434
354.914
48.4623
25.5534
-9.24388
11.8944
3.63174
6.09505
-6.842
215.394
4.13997
36.2965
13.1051
9.37459
34.9008
102.849
36.6055
70.6005
30.2023
11.611
-20.6933
24.016
-36.2167
29.974
37.5049
66.9386
237.081
51.433
47.2253
109.909
275.234
26.0031
46.8043
42.5994
-18.233
22.1872
21.9166
-13.4906
-54.7332
17.8254
2.74879
32.2071
-8.17129
14.1302
-23.7056
1.25611
32.5013
9.09859
39.2991
74.3871
2.68049
-39.9736
-26.6179
-71.0817
-35.8512
-0.980091
-12.3827
-10.7451
-30.9602
-32.3676
-0.0670512
-26.2214
16.4911
-7.5271
301.468
-19.6428
-51.9713
13.5628
16.9433
-30.3947
-50.1082
13.3668
-26.2431
25.8518
58.8676
152.36
-26.5264
9.01633
-9.40077
161.682
222.798
14.2755
15.9886
10.2428
-21.4288
15.8746
-40.2653
19.4629
31.0587
8.32593
-23.4745
47.4168
-6.3369
-7.70839
40.7473
-17.7853
42.1961
26.1046
-3.36399
-12.9781
-23.8803
81.5415
31.4844
-19.9
60.0396
88.5981
33.8479
41.8165
11.6498
42.5567
-1.24406
-7.59621
215.688
33.6357
50.0503
205.258
-0.164052
15.2517
39.538
42.3465
0.715602
42.8401
63.6171
64.9088
31.9856
41.8794
58.5689
11.8987
131.061
45.3694
54.3522
79.9092
29.2786
16.6421
21.613
31.2451
10.9662
3.96534
34.7964
283.351
50.5212
63.3714
20.0053
324.424
88.1047
29.0592
32.9094
18.3154
19.5739
315.217
-26.8975
54.6636
11.6983
27.8772
39.308
290.051
28.7464
30.3499
36.6171
30.5499
35.2317
45.5316
13.0876
27.8546
26.8364
-6.99374
21.0591
37.558
243.219
28.6026
64.164
6.5531
255.425
27.14
258.456
34.0669
33.3565
28.7585
-2.84154
-12.3969
56.442
-1.81504
101.323
58.0411
-9.3432
50.385
318.903
-4.79253
-4.66685
-12.1518
15.6318
33.6009
-1.48992
24.5032
19.2232
55.3046
40.7426
1.49932
32.5738
-16.7971
37.3982
-16.3496
-13.0038
62.4312
49.1312
3.20134
-12.9456
6.25221
15.7655
-5.72214
-31.5224
22.6591
-11.3419
10.6949
-47.741
-31.6
45.1601
-10.1273
-36.7657
182.975
-18.6142
-3.09815
-0.116395
-27.4567
-7.61989
-16.1773
-14.9883
-0.67563
143.597
-18.9652
66.5906
68.7264
32.0763
-31.4925
26.1583
29.6382
18.1312
33.7221
179.934
141.901
36.5555
-1.04087
480.215
25.983
1.64023
31.8118
78.2067
39.7202
32.869
-6.94454
1.89585
222.952
100.611
13.1994
15.2545
24.0831
120.259
57.7205
53.0279
24.4283
20.3583
51.5717
32.3616
49.1701
69.4171
46.442
4.23977
-18.4924
1.86793
16.8326
15.764
13.6788
18.4511
3.39414
12.903
40.5124
14.1145
9.3058
-9.24736
-3.80312
-33.7061
22.274
-6.42258
-20.3034
162.672
-21.7639
163.499
-26.2186
-46.822
21.4195
-30.5379
10.4477
280.655
41.2491
28.5612
-16.3043
9.14801
62.8507
-12.2645
-6.97932
26.6424
-9.19751
13.7485
15.7655
-24.4628
-12.7817
56.3923
14.895
5.07274
2.85882
220.976
35.2033
13.3776
13.301
74.2057
60.6857
84.0695
67.3653
27.4275
61.7278
30.4579
15.6468
22.3652
21.0066
33.7374
107.989
-20.8392
29.1092
46.2376
63.4401
5.83941
6.6854
-11.323
-20.9616
-36.2167
26.2259
26.4479
-2.24961
6.17623
3.7173
-44.9122
46.5952
-0.902156
-5.11968
32.3035
-12.6268
17.3124
63.0295
407.603
144.855
15.8956
144.138
30.3188
60.6176
11.8274
88.9877
-7.92116
26.9585
54.5679
15.0516
18.6761
15.1155
78.6558
27.8962
25.4365
2.70373
0.888381
17.4317
-6.89268
-18.9528
-10.2891
-4.65554
-16.2273
4.13227
32.8158
51.987
-5.99695
2.58878
-18.6712
182.301
-35.4926
54.9349
24.7683
14.4457
-11.0716
4.37814
75.7356
-20.7147
0.336762
22.6591
-17.0306
14.5886
-18.5581
-26.9939
62.5598
44.7141
-1.97519
-1.74762
10.0203
-26.3533
34.206
-25.5827
36.2965
327.586
21.1688
37.4505
-26.1715
65.3359
15.9644
9.96976
171.043
9.8147
58.1727
44.568
9.86196
58.5418
18.0519
4.67903
40.2584
39.1899
32.1929
16.4899
25.0104
21.5213
0.721609
41.4494
243.688
5.55767
15.1155
18.7678
46.6368
-18.4294
-14.1629
-49.7114
-10.6408
-2.58877
-22.7009
-36.5147
0.639297
22.3565
288.99
63.8586
-40.7469
44.0602
33.2464
25.0776
-1.80459
22.4057
9.95733
21.0202
20.7875
17.6396
123.588
18.9109
12.2292
1.71001
46.4477
-5.36306
27.354
44.8765
49.9163
56.872
61.7278
21.0876
8.15053
-0.123625
283.376
28.0976
0.00425434
34.9316
-0.224506
1.26006
20.3366
5.83941
-12.7518
24.016
3.13871
46.8406
123.899
28.1346
31.3313
14.0667
21.665
20.2392
28.665
35.6727
69.084
30.957
34.3326
-10.7419
163.488
28.1877
3.33851
28.5568
-8.18501
8.04813
2.7771
20.4492
-14.6588
-9.74705
139.328
58.6791
2.78066
8.94544
26.9585
32.0791
-37.4223
-1.93859
-28.0839
52.259
32.9328
-5.31091
15.8222
-42.2151
-48.1606
-68.7369
-38.196
-52.686
-19.2229
-47.7704
-10.2777
3.61585
-35.2231
-12.9781
2.35664
-0.917427
-6.10903
-49.1005
-18.0259
-26.1675
-33.8163
-9.79042
-10.1927
22.1388
48.1941
4.13837
66.7022
48.4187
-18.9047
-27.2739
-4.3484
40.4627
2.71361
49.1133
7.54399
4.52111
43.6366
17.9862
101.38
372.718
379.235
30.821
17.9301
125.275
58.9167
80.1207
40.9467
38.8102
80.3371
6.54582
32.8004
41.4909
28.3416
-4.90967
228.697
9.69335
41.8883
22.706
6.6854
2.24071
-28.1896
33.3863
26.2259
35.8182
-22.4652
120.888
6.67243
35.1819
27.4504
4.20208
18.4867
-26.4708
-24.867
1.44469
-4.98677
-1.50924
-15.8567
9.92436
-1.9049
-7.43083
149.023
-31.3566
116.636
31.9358
-4.15775
-8.8787
19.1864
6.80752
2.80497
21.1666
42.1325
37.3158
22.8225
18.3639
28.7585
17.7732
14.5676
-10.5228
18.9606
18.6761
26.1819
-16.8395
37.2665
27.3106
5.93349
-21.6591
-1.30895
47.4552
19.9
57.8839
166.31
-19.6481
36.2466
27.9787
-12.7343
24.5032
-38.8728
141.512
-7.87101
-1.15935
46.9663
88.6681
-10.8389
-19.2875
-1.70125
-21.8588
-8.59735
-18.8406
-27.7742
20.785
-13.216
3.19867
-30.8744
-26.401
95.1734
-10.9853
-1.6915
92.9463
-24.6263
63.6171
21.8053
75.0891
43.7535
20.4983
22.9616
4.4024
37.3577
71.6063
26.9262
-5.61794
46.176
237.3
-7.72077
17.8648
21.8748
46.5735
5.83941
4.81133
-31.4925
-20.6933
48.3789
-2.48349
29.974
99.5365
69.3641
3.22036
10.3186
242.805
-6.04751
57.0552
-35.2336
-4.40869
13.4341
11.6983
52.2199
11.0106
-33.7806
-7.87181
18.7098
-5.55676
10.3422
24.9623
197.221
9.44699
3.33851
17.7975
39.9072
12.1474
35.4417
0.333751
16.4899
2.52158
26.82
-12.2119
0.721609
32.0791
15.0516
9.4933
24.3079
-28.0839
132.844
5.93349
25.1925
-40.3411
-10.6793
43.7071
-13.8332
1.66194
-27.1556
-12.1518
8.13556
9.23805
2.25821
33.8736
21.5714
20.1279
-11.6191
-42.3888
5.69167
43.0204
21.1317
-37.3666
32.4461
2.27952
35.0605
41.4023
-14.2195
123.588
-33.3964
33.9035
-7.59375
33.1837
4.73289
7.33221
153.933
11.96
37.2179
44.8765
29.3016
-3.09815
39.239
52.9467
2.52833
3.62451
-7.10443
240.57
22.4754
37.4856
57.3896
11.0199
308.607
-7.77442
34.0998
-26.3155
110.223
8.76091
99.3145
20.8257
11.268
48.1979
-4.57197
396.877
-26.8975
22.8045
-5.16825
24.1089
-9.60417
56.5868
6.63206
-8.81861
-11.2226
-0.0623047
40.6404
39.4363
-18.4786
-3.6734
-13.3982
36.2725
-10.3636
-14.6311
-14.1861
-43.7218
1.49313
15.1253
-11.4883
30.879
0.499316
15.7884
-21.1232
9.30328
-2.95861
-45.185
-30.3712
40.9529
15.5376
5.74878
-2.81152
5.4848
59.5946
48.6949
11.3098
25.9805
10.3422
62.4436
0.502522
25.8273
39.8012
-13.8072
-10.3414
26.0714
101.533
33.3565
-9.79522
25.0845
-56.2865
1.99704
28.056
-3.721
42.8887
19.8143
135.244
-21.6591
25.2512
-10.6408
-8.21096
-2.08619
-8.41499
17.8333
-19.9754
6.00634
39.4958
-5.13963
33.2464
-4.12288
161.884
24.2798
-3.23119
-20.5
19.1461
111.897
56.3948
24.9929
13.8914
-33.8331
144.64
30.1553
-22.5863
-13.6679
-25.2522
-2.03812
32.3922
8.69243
12.364
26.417
-15.214
-4.94862
30.821
26.4905
6.68568
37.1943
-22.7716
-16.0532
48.478
8.43755
168.927
-6.32866
12.5045
14.7144
39.5726
-10.8778
-20.6933
1.52721
-60.5795
31.8481
-3.53718
-13.0949
-9.89811
21.563
-2.6979
-13.5438
-10.4112
-3.37447
9.686
0.453952
9.11637
-17.1004
7.4489
-0.504093
-19.17
26.6018
8.50612
4.31302
18.3651
4.30216
13.0876
-29.9196
-2.77622
38.0808
0.444373
80.6615
1.46444
51.0914
12.4297
8.42716
49.2776
2.20782
23.9861
19.3882
-36.8983
-42.1969
-11.6693
-3.02652
35.8272
5.68122
-0.0549865
22.274
31.0587
4.05942
43.9332
-8.48195
4.31325
11.848
4.9075
-4.23032
-15.9113
-12.1518
-14.3532
146.045
-1.48992
0.140369
-7.0137
32.8158
40.7426
-0.37475
-29.2703
-28.0415
9.28723
11.7613
21.2017
15.398
-20.4419
13.7485
-10.9076
41.3997
20.0653
-8.38558
-3.91218
48.3218
-14.7334
-41.0469
38.1969
3.48468
3.64701
34.9238
75.0891
223.664
20.4983
-7.02341
375.467
85.0223
-1.88748
38.6798
-50.8243
12.2426
5.00819
-13.3966
-10.1812
-18.374
37.4027
22.1419
48.7147
37.6923
36.5555
2.92429
-2.29938
-47.8925
-27.7373
-36.2678
19.0563
-35.1533
10.9904
61.6103
18.6933
-24.7922
6.25762
49.0905
30.9949
40.8539
15.5466
13.0876
54.4134
29.7286
243.705
10.8348
-7.00463
34.179
-4.43687
-10.3135
19.2925
10.2734
30.3188
-1.22656
-1.29103
8.94544
112.664
489.067
24.4858
76.8638
20.3999
36.6809
2.18535
-4.79253
103.962
8.06138
8.09985
-24.575
-0.482189
12.1997
201.492
14.8602
-3.36399
-20.1322
-1.15935
1.79096
-8.85338
7.61096
58.6831
49.1312
-0.546793
-7.32345
10.0003
-4.84922
41.3997
155.45
8.82087
-7.66032
35.2033
2.05663
51.7169
-19.8991
16.6031
48.0422
28.2374
32.5091
7.37987
30.4579
-14.3383
-5.74582
259.013
21.304
33.7374
38.6798
21.7823
49.724
-23.1028
16.5884
-20.3975
-2.68493
79.0774
-15.0711
10.8975
-0.60942
39.3443
43.3145
-5.59859
12.5907
3.32282
-29.1519
-11.905
120.256
-3.98197
-5.66956
10.7403
-24.7922
54.7127
16.0024
15.5574
74.5871
-16.3126
5.59136
-41.164
21.2142
-16.3641
24.8072
45.0542
220.73
2.3657
17.4185
-29.082
176.496
50.2231
38.1288
-27.528
-47.8191
-15.4174
36.3289
7.71623
-1.93859
-1.7511
0.0271294
20.3999
8.56995
-18.4294
-6.6666
-4.73382
-10.6408
-23.2035
-36.526
-38.3887
-34.968
181.652
19.1248
33.8736
162.126
23.876
-2.24882
-51.7591
15.999
23.3427
147.631
33.2016
9.76057
31.5521
-28.275
8.33335
94.9771
32.9664
28.9505
34.1208
1.92179
8.26925
54.881
-40.9703
8.61333
1.61061
74.2791
60.0966
24.8357
-35.7309
21.0066
21.304
5.60879
-14.9883
8.6947
-69.5649
-10.2462
-2.15222
25.4261
-33.3665
-16.9452
398.829
-51.2092
54.3369
-11.0334
-11.2208
-17.3944
150.874
122.865
-13.5438
-17.9075
-8.99667
6.8357
17.1823
22.9427
50.3458
-0.233835
29.6095
62.3982
9.11389
-23.3909
32.4586
-14.49
30.0617
13.6459
-17.312
31.3679
15.2408
20.2296
14.9585
55.1194
190.551
53.0342
157.068
33.5178
63.0012
30.9811
12.1169
2.93407
29.0752
80.7215
40.6037
20.5074
56.1733
44.6441
9.82518
0.0183111
9.39996
12.0491
5.06931
87.2844
-19.1951
41.2491
28.5612
56.7843
-6.48976
64.5722
-11.6645
-10.1927
35.2572
8.83875
7.88651
1.10985
12.9544
-36.6442
3.14786
21.722
15.8321
17.2542
35.655
-10.4714
56.7551
-6.30009
15.1751
61.0872
23.2044
-5.88565
13.0173
70.531
2.00051
75.6126
43.5764
-10.5901
65.9841
32.5484
76.8233
20.619
119.265
63.0118
33.5087
181.17
54.7146
44.899
54.0011
21.8794
50.5887
65.8033
58.1197
50.072
169.614
887.484
68.9151
6.4554
11.6181
6.8357
49.0414
75.4166
16.6126
869.333
73.0412
117.562
53.9185
233.02
184.023
122.824
51.1647
38.033
46.2626
19.0027
41.3042
20.335
13.4375
70.9197
55.0132
-10.8829
65.2295
23.2952
38.7371
32.4132
-3.77897
52.2174
47.8236
26.8364
45.422
27.7014
24.8545
69.7862
113.629
-11.2505
25.8518
28.077
42.5002
51.1601
35.2533
26.2065
26.0215
40.5124
21.6108
73.9611
-22.3658
179.937
33.5184
1.07369
0.311287
250.08
-47.8373
-3.18301
-25.6333
66.7517
-11.4565
16.3844
-29.0297
-27.1443
-2.00635
-1.7337
-29.5025
10.327
5.13537
-5.99695
-27.3963
-39.2859
20.5316
-29.4681
151.914
201.112
-10.8389
-4.29492
-56.3219
-37.1446
-6.65672
6.00977
9.41805
24.8959
-4.42603
31.1047
0.180037
12.897
34.4068
82.1719
64.5389
37.0171
12.8357
-17.9273
46.3065
295.855
201.449
30.9263
33.9638
-18.0281
22.55
90.2782
21.2736
12.3986
167.353
-20.6456
6.59411
23.0882
-33.2307
30.0617
20.2051
-14.5009
-32.5479
-30.9282
-1.3222
24.1973
9.70408
37.1046
195.55
-44.3946
-8.46374
-6.04709
17.0866
189.216
9.4933
-18.7956
-26.2098
18.5258
36.6809
-1.56278
-17.911
184.547
-14.4274
-49.9962
-22.7009
33.251
-36.526
-36.5147
79.3501
69.2082
11.3848
-15.3673
-34.8925
-16.7971
13.0354
-10.7275
9.48502
73.6756
-16.4611
22.6616
-33.8331
-22.152
0.170278
-26.3344
111.895
-2.76338
-47.0157
20.8739
-11.0618
160.413
-8.65473
-7.75972
-0.101125
27.4275
2.52405
36.0801
-4.96794
-16.4748
71.9038
7.50052
27.4354
53.6415
-32.0836
15.9908
-2.15222
-40.8628
-41.3081
24.016
106.212
167.74
-0.823838
-30.4104
-14.1593
-42.7299
-4.12367
43.6576
52.443
145.921
-6.89683
-5.11968
16.9433
83.9234
-6.31094
-0.943166
17.7696
54.1824
-8.78729
-23.4563
-11.6693
38.2029
18.9606
-27.988
26.1819
-3.721
16.6518
1.07369
-18.4294
-21.6591
-36.5929
-20.0496
-8.76675
-35.8194
-13.6007
-15.9113
-53.3813
4.38743
254.741
-20.2306
0.140369
-20.1322
17.8232
46.3648
-5.99695
2.58878
-28.0415
-40.7125
43.2182
-19.2875
-39.1826
212.399
-21.7158
13.4552
20.785
6.94681
-19.63
-9.11119
-33.5506
-16.151
-15.256
-5.72332
-8.17977
-0.116395
7.96912
182.439
-24.4865
-29.2958
13.1227
19.9391
27.4045
-18.9652
14.1167
-24.9769
-5.90035
-48.3591
-65.6709
115.845
-19.3501
121.803
15.2035
-5.59859
29.4573
31.0353
-28.5363
18.3651
84.887
5.59136
68.0658
-16.3641
22.9332
33.8099
449.366
-16.375
28.5568
123
-8.43943
56.7738
46.6861
0.333751
-21.5822
-49.1506
-18.0191
18.9606
-29.926
-26.3015
-29.8621
-3.80312
-41.2023
1.65925
17.9403
-20.3034
126.392
449.404
-16.1417
-5.16735
3.76644
-7.46664
7.19853
15.7973
-2.42696
35.6269
-9.74508
0.714714
67.3833
334.101
5.73689
32.4461
4.15358
10.6976
15.1653
-10.6144
9.27039
-22.152
-3.57785
-13.216
-7.66032
10.8404
-46.5925
-28.868
-17.13
16.7655
162.36
91.9557
51.2498
30.4579
25.0171
34.125
-8.68105
-13.1319
81.7833
31.1527
139.679
50.3216
32.0763
-2.68493
11.611
-41.3081
44.6307
74.9516
24.5738
-1.85046
63.1905
379.51
-10.1942
164.493
-21.6556
-37.1077
3.08757
30.3007
0.453952
29.7311
-0.233835
20.1106
-37.9107
17.8765
24.9277
-20.063
-1.85229
18.8216
4.01014
7.21651
19.0597
13.9992
15.354
25.8741
100.132
10.6262
34.3679
-9.75126
-57.9632
-9.61425
15.8865
276.223
-1.37475
0.898941
-28.6195
9.30328
7.5118
-20.8222
1.59748
24.9079
-27.9844
17.1162
34.2271
-2.81152
-13.2559
-23.5341
2.49838
-11.3788
-20.4118
-10.8755
-11.6199
11.7984
18.7098
7.5617
5.36576
-2.77622
412.894
-23.8603
-3.30376
30.9988
-12.5911
-6.0676
-4.23938
0.248292
13.1123
87.6959
48.5602
44.6009
84.9805
31.4342
36.3289
20.7377
54.2929
1.9012
49.7994
-2.91847
-6.60788
28.6761
39.959
6.78156
48.2435
25.0022
39.2231
20.9989
142.569
-10.7618
79.6674
-8.65562
59.887
23.0057
43.2182
79.2978
90.3606
22.879
39.0484
-0.164052
6.45929
-17.4669
23.5961
37.8689
12.0174
-1.6915
19.8577
-16.151
271.476
1.19056
-9.24388
15.6425
144.187
-46.1974
-41.3531
4.13997
16.4911
19.2947
22.458
-13.3749
-8.39842
-18.2963
-11.1677
148.543
-3.30235
91.1405
-21.5579
45.5294
-12.2154
42.938
-24.0291
14.6158
-8.72282
-1.29103
11.966
-5.40223
-11.3089
-24.2399
3.69315
-44.9505
-25.9256
8.32593
-14.1041
32.4242
-16.263
-19.4554
-47.0638
12.6363
60.9255
17.2507
7.63663
-12.6359
15.9492
65.1055
3.37338
-38.6407
11.3139
-22.5719
-23.8459
-18.626
23.0758
29.4383
15.1653
-23.5899
-58.196
10.4776
0.839544
13.506
47.6246
43.6366
16.1887
4.86773
0.180037
-46.1361
3.48468
54.2468
23.6794
10.0203
-49.9455
-7.61989
9.76217
-3.05885
127.423
16.8708
8.6947
-8.20273
5.39769
23.487
-9.64849
17.0838
36.6705
13.4851
57.7492
5.01278
24.3518
9.58128
-18.7171
102.546
14.0667
22.0635
-1.04087
-8.99667
-4.40869
56.5377
22.2348
236.085
14.4884
-39.7848
34.098
-0.864209
4.31302
-12.5667
88.1029
9.45125
-18.4786
44.6978
3.45328
4.41342
-21.608
-9.73317
85.8315
28.665
16.8358
28.1764
18.4842
-32.7613
-1.27463
-36.9788
239.957
14.5829
7.9879
37.9271
6.80752
-14.4407
-23.4598
25.8602
13.766
-14.4095
-15.96
3.32324
7.71623
28.17
1.80954
37.6043
22.4338
-13.0913
-11.4592
147.251
79.0221
-25.4073
-19.7263
6.22578
-0.212125
16.3844
-27.1443
13.7578
7.36398
41.6136
-7.3559
-3.26556
62.8008
10.7576
-15.3673
-4.90749
3.8176
-5.7053
-29.4681
24.9499
30.3905
-0.546793
30.1579
28.741
-15.0925
2897.64
399.346
-2.42352
-21.504
-13.2825
67.0624
-7.23713
26.4195
14.2355
7.23281
368.508
0.126448
8.14625
39.239
7.96912
-1.2198
273.49
24.7547
19.4299
93.6899
-14.9883
235.426
-33.9577
36.6055
-2.48808
35.2317
33.7024
-26.1715
10.988
8.46817
180.51
-10.7419
49.1701
30.0617
20.2051
13.5642
334.515
49.2776
0.903033
22.3233
32.1929
21.2622
8.94544
30.7067
75.0217
5.55767
3.8711
48.6707
-7.46914
67.2516
45.2889
-4.79253
17.755
6.18732
8.09985
12.4038
268.947
30.6244
-7.11212
28.2514
19.2232
59.0527
1.49932
-3.03342
-44.9081
18.6576
32.3761
1.98876
51.1868
90.3606
3.92095
17.4966
-8.59735
-54.4479
135.27
30.1553
12.569
30.9698
-17.0306
-27.9284
-27.3954
20.3513
-11.9279
18.8671
351.1
71.0981
124.161
6.27646
35.4836
11.9337
-20.6281
-13.1142
81.7833
1.64956
14.1167
-6.23621
39.0772
18.9579
42.2927
14.9139
12.7716
-28.7204
189.27
54.5589
30.0087
23.437
-4.57197
5.19689
-36.6481
-10.0309
20.9304
-14.5386
18.4867
7.26243
-1.92143
14.4884
35.1779
67.0908
47.4057
31.8283
326.153
49.3252
0.502522
22.9332
228.226
9.86196
54.7937
3.05939
0.9309
23.0407
35.4417
49.3732
-1.29103
8.40286
7.55529
-13.183
58.0411
20.6419
29.7702
4.82182
12.0741
-17.8523
-27.5459
-10.085
-11.4565
-10.2891
-25.2703
-44.495
19.6973
12.6316
-17.2413
-8.65562
-28.0415
13.0354
77.3537
13.2332
26.8239
355.526
-33.5604
0.63001
98.2244
-27.7742
26.4072
35.5098
0.984755
9.55289
-4.50513
-12.4029
33.6321
19.9312
3.87458
-1.22408
63.6019
0.472853
-27.4567
9.24671
41.6213
-16.88
185.537
55.5464
12.412
-32.0836
40.3536
17.0838
31.0483
15.3592
-9.44895
18.3938
21.8794
59.4423
38.4296
12.2946
-8.53713
17.2403
-36.2678
29.7311
-21.0441
-4.98677
26.6018
41.7943
-12.5667
0.0217803
-16.9289
31.2701
78.7917
7.75828
-11.1697
12.8387
70.839
36.1613
-0.0308337
-24.2974
20.3583
0.97191
43.703
-18.2381
33.8099
79.1566
18.0519
-32.8023
21.1666
19.6437
-0.165529
5.95595
20.238
4.39564
-16.2836
-27.2044
131.906
62.0642
14.928
-14.8696
33.6782
48.7528
59.7553
36.6809
-10.9331
117.022
-6.93114
28.7146
4.9075
-19.6594
51.5664
41.8688
50.4675
-10.8603
29.0676
48.2389
-19.1154
193.744
39.2723
-3.23119
-5.50751
9.95733
39.7608
-2.42086
-44.8048
-6.86625
-14.2195
1.77412
-25.9002
22.6591
-16.9641
67.0624
0.259137
-18.5581
34.8503
-3.03253
52.3727
12.435
11.3708
19.3906
3.63174
22.9616
-0.123625
39.7472
120.63
31.8634
19.9391
1.1676
34.7314
-0.61401
6.6854
-24.4415
16.5197
-11.8538
28.1
26.4479
5.64581
394.502
7.07095
-16.0334
-25.8633
-38.1419
35.9229
52.9278
9.11637
7.26243
16.3625
-2.30344
13.7539
39.7202
15.5574
-16.3149
7.51804
-0.0623047
24.9169
11.2136
16.6102
-6.52435
68.0658
54.7923
37.558
10.8348
14.3038
23.4197
25.2659
219.1
30.3188
5.24548
4.33117
0.906593
16.4417
56.9436
24.5828
-29.926
-24.4274
0.12297
-3.80312
-1.84694
31.0587
195.733
-12.5533
128.04
3.03343
177.554
-10.2891
0.966659
29.8528
28.4951
153.814
-3.26556
36.5639
22.002
5.24745
-12.4037
-5.55273
16.7835
-9.25564
56.809
-10.8389
-15.5393
-20.4419
-8.74032
-17.9677
-22.5887
-31.5224
41.3997
14.895
119.391
-42.1188
46.6876
8.96638
-37.2222
5.80476
-4.50513
2.58967
-24.6263
22.3877
211.896
-12.4685
54.2315
-5.14935
-40.5752
-24.4865
26.6288
40.0447
19.9391
18.0342
64.7165
551.193
4.81133
-10.8778
-50.6784
-0.346857
33.7221
13.3294
0.0236111
57.5683
19.6889
-0.823838
14.5672
-16.0334
-20.2411
-10.9287
-12.6645
3.49417
-28.3448
13.0711
-24.867
-47.281
79.3462
1792.17
-57.5443
-24.3411
-37.5436
-15.5816
18.8216
-12.8565
-24.2881
35.2317
2.4281
5.59136
20.6802
12.862
2.84598
51.1992
-8.86781
21.0591
43.1802
7.08664
-36.9897
9.81611
-6.31094
214.547
41.0639
-7.16251
38.9787
32.5066
-35.0242
-29.0785
20.1898
11.4644
-9.31131
-37.5458
-26.114
9.31534
-48.6986
47.9253
-12.8072
-19.7263
34.2983
-22.7009
-7.97845
152.755
-49.6331
-36.842
35.475
-8.98619
30.4676
-25.2803
66.9796
-5.99695
-29.2703
-35.5378
-22.5719
-40.7125
-9.25564
-5.21675
5.07541
-18.5678
0.772981
13.0185
9.70709
24.5331
12.569
-8.38558
301.561
20.2108
144.562
-26.0544
2.99114
20.3513
382.208
19.9312
16.993
53.1238
18.6243
162.92
7.8881
-3.05885
-1.88748
10.5688
8.66387
-37.7058
8.4945
18.4625
6.6854
-38.9887
-4.09499
-45.587
41.2184
-11.0334
59.9937
2.8223
-4.57197
-4.17344
-36.6481
-37.1077
-28.7716
-10.9287
-16.4126
10.9904
279.188
-11.7485
-41.6588
-25.6015
27.7354
8.05029
-11.2752
-19.6123
28.7916
3.78301
104.61
-19.1752
23.8702
19.7544
9.89774
-32.3045
25.5482
2.80497
105.5
32.7622
87.9156
11.5781
215.141
25.0104
24.9459
6.52879
29.5602
71.9361
56.442
20.5502
9.4933
61.7892
76.8638
56.0072
47.9253
34.5629
-18.7893
31.4872
176.385
-4.89729
3.76644
0.029626
67.1686
17.944
1.4196
63.7379
60.4203
145.955
15.999
23.3427
1.45398
17.9183
45.5646
33.906
11.8744
4.52111
114.655
32.0294
3.65064
-4.29759
-49.615
-2.03812
22.0848
318.85
140.738
31.1021
-18.0251
-19.0041
6.81276
43.7535
1.75767
6.09505
92.4835
-15.1162
26.6288
-1.18479
13.1051
11.2487
145.502
23.6564
15.9908
-8.11028
230.232
7.71347
8.55946
-14.6259
-22.5674
-11.5913
-32.4685
33.7221
47.0626
672.262
19.7909
1.9395
31.6027
12.2163
26.8364
-18.2381
56.6664
31.9358
117.657
45.4234
-10.0591
-4.6913
24.9147
247.71
41.877
66.3139
260.715
-11.1854
1.80954
41.3524
33.6782
11.2715
14.7777
-4.54851
-10.9331
-38.5257
-34.7189
-6.93114
-35.0037
-2.58877
5.14001
104.029
-4.65554
8.13556
41.0972
0.384142
20.7551
2.35664
25.3195
20.1279
1.49932
-16.1519
3.8176
-11.1297
155.001
294.401
13.7485
13.8914
13.0185
-9.03357
52.6441
5.07274
-5.78625
20.8739
-5.43964
4.8652
21.3303
-26.5004
68.6569
13.7684
44.8612
32.332
-3.09387
56.6138
22.4754
80.5891
17.8648
40.9513
18.9579
2.24071
-22.5674
-15.6019
61.8331
144.514
0.0236111
-2.6979
36.1613
11.2136
-24.2974
3.49169
72.1864
26.8364
11.7469
41.6738
7.57293
132.649
-8.8787
97.8972
30.916
68.0182
21.5178
44.8121
19.0744
31.4824
17.5141
-35.0242
-10.3378
-4.17302
36.3289
2.09404
20.5502
-20.4918
31.8041
33.7603
3.53331
14.1921
-25.9256
-10.356
15.5576
8.09985
-24.575
53.8657
-40.2741
-8.40367
25.0022
29.8528
-8.98619
71.6971
-6.53963
-19.1154
-57.3813
-13.049
-13.2016
-27.594
26.3516
43.6905
11.6498
77.0095
-21.8588
-27.338
489.031
-7.32599
74.4132
-15.8818
-41.3935
35.2033
-20.3556
23.6059
-10.5288
-9.63378
-13.2196
-30.6686
22.6152
-20.7311
11.7172
264.898
-35.7309
-1.18479
7.50052
18.065
4.91573
227.76
-6.23621
-12.9013
-10.6904
14.9617
19.4213
-43.538
280.617
6.63589
2.40148
-24.8083
50.1085
35.8555
14.9864
112.059
31.8251
42.5002
81.1452
20.3252
-5.97619
28.0806
32.3713
-24.5783
15.9886
431.908
16.0525
182.749
184.381
43.2402
37.374
-22.5374
-11.0221
43.5584
-3.72982
-9.3407
5.32446
43.9083
8.81744
-13.9151
-32.3136
65.6119
29.4982
7.12151
30.0545
50.5167
30.502
20.7294
231.837
3.92095
17.4966
27.0099
11.1445
11.5812
24.5331
44.8801
31.3097
14.1032
200.121
32.1183
24.5454
27.354
44.8765
55.5385
31.9856
41.8794
36.0801
399.83
121.691
47.2435
34.4225
29.9716
78.0351
48.0193
273.389
14.3785
37.2032
22.706
62.9074
52.8405
24.2842
65.2455
27.5016
52.4628
77.0477
63.1905
77.7849
64.7685
9.74399
63.0577
56.5377
37.9353
44.7236
72.5845
115.763
147.75
16.2944
20.6876
-4.13344
-27.1522
30.333
-1.21679
1.25611
27.8392
-46.9079
-9.94589
60.5443
14.8619
320.784
42.8012
180.466
42.2993
17.5597
46.8086
84.1317
-2.01524
24.3248
22.9173
7.42921
-25.4474
-9.57776
127.05
33.4566
214.189
-12.9919
15.4864
41.0921
19.5694
191.779
-17.001
14.2584
49.4305
26.3661
19.0453
62.3745
21.5495
18.118
39.7164
29.3022
33.8137
18.1987
64.6388
133.252
34.2947
29.6021
21.5209
19.4213
50.2622
23.9283
51.9812
12.2581
-20.0873
190.663
5.87049
241.748
245.117
14.9585
43.875
29.6311
166.761
33.3083
43.8251
52.6938
41.2885
22.6118
52.259
34.0445
-6.6666
12.785
-1.65173
83.1838
-41.2111
-20.5851
18.4429
10.1751
148.435
31.9995
23.4454
61.3574
42.7288
10.085
90.0246
275.405
36.1242
158.009
45.383
1.32727
307.52
30.758
-3.84808
213.814
44.4281
16.7025
29.5811
5.88134
-5.43964
147.294
35.3438
44.8765
64.9088
45.104
34.3832
54.8208
6.27646
12.9948
32.251
49.415
39.342
37.4856
81.7833
64.8858
18.5162
83.4571
33.1192
87.7056
58.6501
63.6874
31.9246
50.3433
47.8236
45.577
24.8654
56.2986
5.1768
42.6123
39.6037
-9.37646
53.9627
217.358
43.6638
10.8904
13.088
52.986
24.5828
-18.6816
12.9036
25.4365
163.355
21.4444
2.43919
-13.3306
7.01408
21.5701
-6.52961
11.8837
5.48992
-25.8528
9.5107
-27.6284
23.4454
29.4982
5.24745
124.403
41.1464
-29.4681
6.2092
11.6498
-9.91712
37.6541
36.2373
-26.3369
-22.152
163.214
-0.0974894
-11.7939
-29.0003
-18.9047
55.818
-9.11119
43.2861
-2.63106
2.58967
3.48468
309.12
42.42
0.649984
-9.48673
19.2135
-10.5901
13.5103
-3.05885
59.9567
33.7374
21.8132
40.523
-7.72077
-15.6065
12.8403
28.3282
-16.5
-63.7969
33.3863
-36.2167
729.001
2.92429
1.44876
12.0776
-14.6189
43.4192
195.357
33.4994
-0.0473626
-11.7485
-9.7997
47.2165
2.88392
-1.30918
-8.81861
-18.803
35.0182
20.6956
5.88421
-14.9178
-3.42905
10.9495
40.0207
-29.1043
-29.6236
8.30269
-23.107
-6.00313
110.703
12.1384
-19.879
11.7437
12.0403
228.569
-22.4733
23.2783
3.54071
23.0338
-14.8659
11.494
118.56
96.514
9.23293
94.532
8.12058
16.7322
157.624
19.1096
42.2957
19.9823
26.2347
-33.1767
8.99479
26.791
-7.5271
-18.6752
44.7211
2.84598
22.9913
9.8147
90.0318
-4.15775
-18.249
101.645
33.0444
-21.5579
11.7963
-4.71916
26.0714
4.08188
-7.87299
184.306
-3.1651
-12.2119
-19.1656
21.3363
26.4569
-20.5557
-18.8052
54.4709
37.4263
29.7702
38.555
43.4148
23.3185
-19.7263
2.43919
34.3368
12.4038
-41.4416
68.8583
-14.0372
-3.10884
6.00634
-18.6003
-42.621
-7.98309
-20.9895
-4.90749
-20.5453
3.66503
-21.9718
6.2092
4.15358
-2.42086
-35.4344
-25.6069
37.3173
-9.9706
96.6847
32.2467
-18.6929
51.1329
-21.2926
6.74179
1.65263
61.5807
224.787
59.2866
75.0891
47.5016
44.8612
47.3245
13.7727
-1.99769
90.347
36.2965
93.6899
97.4557
91.1536
70.99
66.5906
59.3561
52.1957
-0.570388
-8.51192
19.3022
215.135
62.7504
-10.2419
-4.00457
47.8236
41.8289
-20.1122
4.19251
113.908
-23.8712
48.037
-17.8098
13.6703
-17.8376
34.0669
23.9861
133.706
-12.5354
27.1435
-4.17302
20.8347
13.1775
106.757
7.61923
29.9301
0.0271294
16.0662
0.311287
-17.911
43.9919
-15.7072
-15.2047
-2.35625
-4.66685
4.38743
50.4675
-7.11212
2.01444
-25.2803
20.1279
10.8696
-16.1519
7.56574
-9.45343
22.6035
49.3127
105.353
-8.04306
-12.9456
13.7485
-14.2195
-13.2184
26.4072
-7.59375
8.82087
-32.7484
25.833
-12.9359
1.11707
-27.3954
27.8475
312.868
175.479
3.87458
28.761
22.3724
9.84318
21.0066
-9.38374
7.50052
29.3094
29.2786
7.27176
49.724
1.26006
10.9662
2.09127
-0.810868
14.9139
35.2604
76.2273
28.1
17.0775
134.956
346.174
55.2962
29.6095
-20.5493
177.78
6.06657
35.6839
-33.2416
2.31985
-45.9208
-10.3414
74.7971
45.3113
-11.6211
43.751
4.33117
6.52879
-7.92116
17.5882
0.21997
-13.0594
-37.5458
-14.8696
7.44128
16.0662
-9.05904
19.5703
-12.2301
-1.30895
-6.89268
-34.4479
10.7622
-17.7853
-30.8925
13.7578
52.3416
22.8729
2.01444
298.459
40.312
10.7576
-11.6191
-23.6481
-20.5453
-0.0831027
16.9813
24.9499
6.02765
244.956
-7.32345
32.4891
-4.84922
-39.4553
22.6591
-24.9123
3.58408
-40.9703
67.6489
-25.5213
-20.8782
28.0099
-2.55757
9.49678
-1.99046
2.34692
32.5134
-18.8643
-1.88748
0.00425434
-2.58053
-37.7058
-0.87583
23.7488
-19.0188
-16.6494
4.81133
-13.1971
31.5123
9.35929
405.009
-13.0949
3.22036
58.6501
39.3246
-11.179
-20.8712
18.7755
25.8993
-17.3011
38.8627
34.7469
38.0087
51.9826
41.4777
12.7333
11.2104
61.6787
198.274
51.1828
40.262
55.0695
58.316
37.4168
20.7377
73.0336
15.0197
84.1182
39.6667
38.3697
255.438
43.7071
-11.4565
33.251
0.955344
158.388
212.409
43.4877
71.3549
17.3492
25.3195
72.6018
-0.37475
45.6923
30.0545
19.5946
128.961
96.9199
17.2568
12.8114
49.4987
-30.085
-48.389
-14.0078
3.34418
-31.6
-12.9359
-0.756996
-34.8917
134.669
9.26921
3.06463
176.812
18.6243
-1.40121
-18.0864
15.3844
24.1151
0.923624
2.13547
11.475
-8.6578
50.661
-16.5436
21.769
2.00023
28.7012
47.0626
-9.34672
65.0645
297.153
68.9151
-16.4929
23.7023
75.2783
24.8168
11.0106
9.32297
46.3476
-0.429374
10.0058
187.771
27.2468
55.8464
56.776
22.458
-20.5493
23.4607
39.9548
71.6589
71.2912
168.256
34.2248
34.6641
38.0332
51.5028
72.923
0.333751
33.3565
26.8844
14.0251
23.938
32.5807
63.9382
18.7997
39.2909
30.108
187.352
9.39746
67.2516
102.273
32.1704
4.5778
-23.4745
17.4317
11.4667
-14.2676
2.32891
-24.3445
-7.46664
10.9467
92.634
505.445
4.82553
-22.9433
22.5084
36.0575
-2.09639
15.5095
20.0679
28.2838
24.9929
55.1209
59.8702
-1.5373
30.1553
20.0653
19.7254
12.9544
38.9514
-35.3481
-27.9284
34.8503
21.3303
35.3438
46.1681
7.62271
43.7535
37.3649
32.332
-12.4642
19.1325
36.2965
18.7273
171.738
77.8349
-2.48808
55.9438
26.4541
24.7295
-26.3155
5.01278
211.98
-26.2133
46.4761
31.8283
33.4767
49.3252
22.9913
135.377
61.9208
7.08664
-1.38243
22.9346
23.4197
45.5294
27.14
59.8046
436.991
338.829
17.5141
2.4571
38.3879
37.0564
21.3363
41.2885
89.8906
3.8711
56.167
0.0271294
12.9036
31.0587
-22.1775
15.8222
-21.6004
0.56512
8.09985
4.9075
69.1283
7.01408
14.0738
117.159
-3.10884
-3.36399
5.76257
-22.0062
47.8083
23.876
-13.4932
-5.55273
29.902
3.86282
2.27952
5.07541
7.66908
23.1188
-40.8927
63.8885
39.2579
27.5615
135.918
22.3247
59.5662
26.4961
3.9307
46.0947
6.3378
22.2253
43.0024
48.0422
5.74865
84.983
22.3724
32.5134
74.839
88.4729
399.865
13.1051
27.4354
49.8933
79.709
-11.8584
42.8254
22.706
21.6779
-18.374
-9.44895
27.7641
-8.10568
56.2109
58.307
-14.9689
29.4573
-10.4112
-6.28276
45.2933
43.5575
37.2274
14.7587
18.6933
21.9847
5.19282
10.0058
41.5943
19.7505
38.0462
24.3846
-3.81044
36.8923
11.3253
7.571
3.46837
17.1857
52.179
10.0356
167.673
-3.38666
437.464
31.2409
43.7382
42.7226
-9.23753
64.6122
40.8539
39.9094
29.9542
312.713
81.1843
234.761
298.421
-9.77995
11.736
122.26
42.4148
47.4035
15.8956
65.4268
50.2231
88.7286
9.95337
4.65473
23.938
30.7067
151.858
5.55767
208.144
58.0411
-16.8395
80.37
40.4291
59.3444
-18.848
7.44761
44.6057
92.0516
-36.7564
-1.85575
-2.1718
3.19524
-19.5373
37.0269
3.76774
-18.1784
-7.71858
-13.986
-9.79042
1.05172
33.3832
29.4535
22.879
-10.1345
12.8114
-29.148
-38.0816
0.839544
-31.8114
-10.4714
64.2513
-13.8729
49.8428
13.8341
52.2104
31.758
21.8053
50.7262
23.1388
35.4909
60.443
88.7354
92.2211
55.0372
22.493
42.4279
66.7599
22.2643
57.2202
33.1192
47.0689
23.552
-12.7518
26.1583
61.4973
37.4703
38.9798
23.0428
2.78027
17.5472
5.65707
-7.98892
-5.09479
-13.5639
36.9901
29.5999
-28.145
21.3862
3.14485
21.175
31.5696
-30.3391
-10.7323
42.3865
14.1145
-21.4288
51.4818
-36.5172
21.3369
7.63292
-2.49981
252.892
35.5586
-7.86818
-17.2
-9.148
14.0738
85.2996
21.254
-18.3565
52.6142
30.4676
60.9268
29.6103
2.58878
63.7877
50.5167
28.6279
9.48502
81.1718
212.175
42.5567
48.8985
146.807
30.758
3.64819
13.4552
10.6949
27.2217
12.9544
29.5811
2.1332
18.9232
8.21187
35.3438
14.8914
23.1388
33.6168
307.82
41.8837
5.49857
77.2285
43.7928
110.556
50.604
467.841
25.5305
31.6346
80.3067
37.6985
53.537
35.9739
22.4102
64.6442
53.6218
62.2534
208.033
11.3576
36.119
3.6443
4.0246
5.13912
161.853
30.6883
-15.4966
-32.2885
45.613
174.653
10.3802
315.408
-13.0967
37.1058
-16.3126
142.398
-22.4234
14.0904
11.7469
21.0591
462.971
2.3657
9.81611
-17.8098
43.6554
8.3993
16.7011
7.83002
1.49734
-0.967473
33.9532
-31.9237
-5.49923
11.1894
-26.2098
-12.0448
-29.6738
420.62
-38.467
-21.9237
138.469
-11.7266
-23.4075
-10.6051
-7.62855
-14.51
20.1279
-5.99695
-48.011
-18.6712
-11.3275
41.7464
11.3591
-28.6578
0.63001
2.64705
-45.0775
275.824
32.0294
-2.76338
-17.0306
35.2033
-27.8519
-22.3062
49.8428
70.9511
44.8765
3.87458
118.716
20.4983
28.5838
0.654263
-0.123625
64.1101
-12.4292
7.48285
-0.67563
94.8709
-7.72077
-8.11028
-2.15222
-16.6494
4.81133
-9.00368
155.469
24.016
63.1088
41.2184
50.8107
-16.843
21.961
72.1627
25.4131
-0.42531
-4.789
-50.2261
-26.8975
37.797
-14.5386
-41.4633
-9.41769
-22.9929
-6.05157
257.382
24.9277
2.42579
136.829
16.2775
47.1137
-11.1697
-22.7686
-22.1697
-4.04298
86.8723
-16.5051
89.5923
19.5471
21.2494
20.2338
-16.7338
-9.61425
30.879
-3.01237
26.7362
32.655
72.5801
164.851
149.941
-4.83268
3.36204
201.07
17.1162
45.4715
53.4105
9.23293
27.7354
-20.6456
-3.6827
42.8471
-8.39842
60.5695
-16.3641
24.8072
159.372
1.46444
-44.486
56.6678
14.3038
298.907
24.9147
14.0215
59.8046
-17.2433
122.462
-8.78729
10.8195
26.9585
39.5754
7.55529
202.522
13.0635
-35.5801
19.8143
7.80755
-8.48195
2.47765
-15.7072
183.446
12.6363
-21.5221
172.282
-20.2306
28.2514
191.637
22.002
-20.9895
11.9591
3.66503
-20.5
45.5646
-7.09081
45.1504
21.2447
8.26925
-30.085
2.21083
2.04434
-2.42352
-0.889311
-31.6
29.2281
-3.03253
12.855
102.973
-0.683505
65.7188
23.1388
3.63174
-8.89748
2.52833
-18.8643
23.1781
-3.76154
11.2487
8.6947
156.715
250.9
1.26006
237.728
1.0632
37.848
-20.6933
55.8751
38.746
22.4778
-0.527776
2.8223
6.67243
-11.6697
-61.011
-33.3595
-28.7716
19.0563
-7.04231
10.9904
-5.85603
7.4489
10.8689
-52.4084
24.1064
-14.0206
36.2067
51.0442
-44.486
4.19392
-2.0396
-44.6438
1.49734
-19.9672
17.4496
5.19731
264.965
26.4569
15.0516
-0.0645266
18.8636
29.9301
-41.2023
-12.0448
69.6517
-12.2888
2.76245
-25.6718
-8.76675
-13.8332
-32.0712
-6.10439
-38.4
8.13556
36.412
2.95147
-9.82479
44.9972
86.7693
-3.97045
353.331
32.7131
53.9979
-4.27972
-22.0986
244.738
28.741
27.0099
-11.3443
-5.28544
56.3923
7.39878
46.3022
-10.2596
-18.9047
82.055
187.666
93.4398
87.98
39.4818
20.3277
40.7653
16.5838
-21.6754
59.7224
23.4124
84.5944
303.829
56.9345
33.7944
161.493
6.28108
9.4965
-15.5629
-20.2871
49.6517
42.3774
37.8906
9.48353
-12.6067
11.1406
-7.21979
33.1118
-9.85341
19.4237
-19.9115
9.80327
-1.36641
141.857
25.8648
59.5848
18.3577
8.40246
-13.9901
32.5397
24.3977
59.6325
-15.427
38.495
11.7718
-37.9267
7.49013
46.4665
99.2915
40.1269
35.004
39.9157
51.2473
-5.03916
15.8991
16.4417
25.0845
43.3235
31.9181
24.2983
337.455
67.4114
15.0197
79.7845
5.93349
49.6141
64.2834
36.2108
21.7741
67.2543
73.1182
53.2786
31.0625
11.264
24.8131
20.3924
63.6351
41.7464
97.5661
39.9424
28.5164
40.6827
-12.9456
14.6855
-14.1554
109.97
76.07
-16.8189
8.26925
34.2663
25.559
44.2231
17.0466
6.81276
-22.3623
189.931
54.2315
-52.5975
303.991
-1.18479
-16.8623
8.6947
16.1601
45.9758
-2.48808
9.58754
-25.1737
-22.1221
-33.8118
31.5123
-38.0907
82.4479
-18.7171
16.3388
2.92429
252.574
17.6998
2.24773
-2.53463
37.797
22.1133
4.30216
-9.40116
-16.8012
9.11389
64.6902
116.792
-61.3417
0.444373
7.57293
-0.409622
7.94205
126.748
-32.8023
17.4185
11.0789
193.363
7.11954
379.209
-25.6539
-15.96
-2.29896
-4.90059
-12.9955
26.1819
1.9012
11.0296
2.70373
8.38465
-18.1755
-16.263
-4.46283
30.9404
23.4555
-12.4792
-5.13963
4.70477
31.3723
11.9591
28.0279
17.3835
-24.2482
54.9349
52.8793
-9.19751
0.63001
-8.59735
-16.9641
-8.04572
48.3218
-10.9853
-7.3137
30.7007
9.10688
46.7505
23.6794
-14.3425
35.4909
13.5913
-3.87176
131.576
4.43741
92.9968
-35.8318
3.13412
42.8254
7.71347
17.9298
-31.4925
-15.0711
108.349
-41.8389
5.83315
-18.7171
40.7017
270.814
8.54649
16.4413
-27.2778
-8.99667
14.332
16.6328
-16.914
35.1032
-21.0441
19.3761
169.031
105.958
922.605
47.4034
-28.0892
-0.0623047
46.2626
-7.41534
-24.1008
-11.5242
225.553
13.9992
42.728
19.2947
1.84323
-2.77622
21.2142
37.9257
16.9433
7.08664
-2.56281
-12.1876
15.5444
-6.59323
7.33074
42.7268
21.2622
-50.0167
-10.3378
-43.5284
8.21787
2.09404
-18.6816
5.55767
28.234
9.31534
78.496
17.9403
-24.0516
147.007
-27.2226
0.56512
-12.5149
-23.2035
-30.1972
-0.482189
-30.9038
-42.1369
21.254
16.7343
15.3767
-3.26556
8.4529
35.1204
145.802
45.6923
-7.42679
31.776
1.98876
71.8015
6.02765
63.1715
27.0099
-0.0999441
-5.28544
41.3997
-7.59375
27.5615
8.48102
301.561
25.833
-11.0618
8.61333
-31.1435
-15.256
177.353
28.2374
0.649984
52.9467
-18.0864
-33.8568
50.9916
73.7779
7.48285
129.315
166.567
27.497
1.59591
-35.39
40.4186
44.602
8.05029
3.81357
-0.25644
19.7126
157.924
43.5479
333.66
22.0792
4.23977
0.445783
-19.6838
27.14
52.3083
13.4522
-12.5354
205.18
37.0564
18.9606
-20.5557
1.9012
-20.3034
19.5703
64.2834
-12.5149
-26.9516
18.5285
57.6139
8.45161
73.7279
-0.132282
2.01444
-10.7618
36.5639
8.99558
17.5813
-13.049
46.7686
-20.0978
7.61096
17.4536
-16.4611
56.3948
0.772981
-31.9591
148.388
43.2738
-22.5863
-8.38558
-24.5269
-24.1037
2.05663
209.138
0.715602
12.855
28.0099
3.06463
-22.3623
23.1388
9.84318
-40.5752
-8.97849
8.18554
-20.6281
5.62645
18.065
-3.97264
411.419
5.00819
30.2023
-19.5515
34.0998
69.2618
27.7641
-26.8463
11.2334
58.307
-26.2133
238.955
-6.44604
3.32282
-29.1519
-10.0309
5.93787
-20.1608
89.7012
69.1066
-11.2918
-47.281
-27.4756
-20.0607
13.1839
-18.9971
19.7126
21.2142
-21.9863
20.6914
77.2825
-2.56281
17.7975
-8.4673
-5.78773
22.8225
25.8602
17.5141
27.6861
-21.7672
157.642
11.3034
-14.8696
43.0485
0.0271294
31.6443
87.2807
35.9185
-2.91847
160.184
6.18732
-14.3889
8.65563
37.2692
27.6288
158.377
-42.1369
19.38
102.941
30.3692
-1.7337
0.482569
2.83071
111.957
18.3659
-10.5297
-9.30086
13.0354
-1.75937
53.0609
-37.3085
88.7111
38.2543
-5.72214
-22.152
37.6516
-8.38558
-11.4084
-5.36306
45.1601
17.9837
3.48468
16.7655
152.99
5.74865
13.7684
119.824
-3.09387
-39.479
39.7472
32.5484
89.9594
57.4204
36.7749
61.6197
-8.11028
16.5884
6.6854
94.07
-15.0711
78.3639
-9.97975
20.6037
39.5663
22.5124
29.4573
51.548
-0.823838
-8.53713
4.12179
37.797
121.56
26.0031
6.99217
10.815
-27.4756
88.4459
-8.36047
165.483
17.4183
-35.5855
-18.803
1.28502
-24.1008
1.9488
1.57922
43.7688
-40.3487
-18.3792
33.3704
46.4707
31.9919
12.8745
8.39024
60.7059
44.602
193.583
103.043
297.72
-0.902156
51.1992
30.4876
36.0516
20.2051
66.0381
-34.6764
17.4185
37.3158
-10.9106
23.1363
416.626
0.906593
19.4623
3.80715
-9.43486
-9.24736
20.5597
-35.5801
143.503
-10.4147
17.4317
25.5222
-7.70839
1.39188
144.942
31.7268
73.4727
52.6142
10.327
40.7426
16.4918
-34.8925
-16.9497
-12.6015
-16.7519
17.4536
-29.5796
2.26431
14.2283
14.6855
-23.5258
8.77006
52.8614
10.1433
53.0069
-47.5295
8.61586
11.4244
-7.7177
11.918
-4.78629
17.1201
12.3079
40.9424
6.44284
25.7727
-26.5197
-10.431
32.251
17.5559
376.692
64.9167
48.0193
14.768
32.8574
46.2376
42.8254
43.3207
14.1817
-9.00368
26.1583
67.1195
36.8719
63.9292
43.1271
89.5796
59.9393
0.0654342
42.8471
18.7755
31.5215
-0.434511
104.087
53.0013
53.8567
9.61862
-5.62833
10.8592
209.861
25.1344
-4.35141
11.8919
-14.4095
112.019
6.34381
335.678
3.80715
52.4093
-12.9955
26.1819
42.8887
29.1847
138.992
-15.9782
-6.89268
7.01408
-32.7778
214.61
15.6318
35.475
43.2439
105.904
36.9945
1.49932
-42.3888
15.062
9.28723
4.26508
9.48502
24.9499
-14.8197
23.1188
-2.97515
4.08489
30.1553
-0.0974894
-15.542
-14.0078
-33.8972
55.818
-18.4815
-20.4322
27.354
7.39514
27.4275
31.7427
30.4579
2.52833
-18.8643
287.124
11.9337
-1.88748
3.75239
31.1835
29.2786
172.19
20.3366
-1.65686
21.6779
465.135
31.5123
-13.7279
-3.75917
52.6848
-33.7096
-4.27591
32.8074
-14.1593
-25.8633
-43.7641
4.0638
-22.0348
-18.9946
2183.05
215.47
12.6144
-21.0441
36.2427
227.327
-6.94454
-28.0892
16.2775
11.3253
-11.1697
22.8079
22.1939
19.4059
-6.61548
58.9025
4.3828
38.9745
16.6227
19.6346
4.4839
23.0428
20.5839
-24.2974
6.59411
28.7104
-14.49
0.0766618
42.6939
-8.8787
27.4223
8.3993
61.6787
30.3188
10.8677
367.964
-14.4095
4.65473
36.3289
28.331
26.1724
0.12297
33.6782
57.8812
17.9403
-8.54066
-6.60788
-8.80521
4.35171
6.78156
-41.4416
31.3769
10.337
15.6318
44.8453
204.657
-25.7544
53.8611
5.24745
4.46285
-0.0831027
6.13914
-7.38157
39.9424
107.227
10.6976
21.2447
0.772981
-9.47027
-42.7668
114.488
28.0135
1.71001
23.9589
-24.1037
65.7749
21.7318
-6.78066
50.3363
31.758
42.42
18.8671
41.8794
47.3245
-3.09387
-22.6124
49.1176
15.6818
131.171
254.877
145.502
57.3896
29.7606
47.8499
57.482
24.0847
58.3133
19.8039
18.1312
5.61116
22.6997
161.193
36.5555
-8.3201
-2.29938
-29.1519
52.8475
-15.6531
35.9229
41.6834
22.2348
12.8846
421.618
-2.37816
23.9335
30.6205
47.2165
25.3727
56.7869
-5.07048
50.6216
16.8043
35.0182
5.88421
16.5868
4.06721
27.8161
21.28
13.9992
7.85774
28.9174
-2.49231
24.9975
13.2513
-13.3624
29.005
11.9802
26.7362
13.9143
-10.3455
23.8544
31.7921
189.296
15.782
-9.57776
23.9768
88.6262
16.9932
11.494
23.4254
59.8327
12.0731
18.3651
9.92436
43.0727
82.5243
-4.00457
-32.7613
-5.11968
15.4369
16.9433
-7.00463
30.4308
366.628
55.2788
41.7813
4.65117
13.4522
19.3882
23.0718
7.07137
32.0791
33.7922
26.1724
-14.8696
39.3004
69.1256
36.6809
-27.7997
-36.6517
244.517
-1.27048
36.7666
11.0323
2190.3
-10.2891
49.365
63.586
35.9914
0.140369
-12.6359
23.4454
42.6167
78.336
22.5583
459.063
-20.0978
7.61096
-18.3352
5.07541
131.357
11.8744
1.77412
-5.28544
170.71
38.8059
-12.1337
9.20628
68.9365
-40.9703
7.67883
53.5909
13.8341
29.7216
29.8839
46.1681
41.3559
-1.22408
-0.116395
-7.61989
25.0521
13.1051
-3.74388
31.1527
-47.0762
-8.11028
25.9588
-9.15312
-6.43307
403.291
-5.70082
232.595
8.84255
38.9798
222.983
3.49169
156.05
22.5655
22.0792
-10.7528
-12.1876
54.8998
41.0639
32.1929
20.238
13.766
120.523
0.906593
1.44917
15.7141
41.4494
7.55529
50.5353
5.74517
18.6857
27.8962
47.9253
-1.56278
-0.985685
30.5502
-21.8852
-28.8257
-5.23806
31.9995
-10.7618
29.0676
38.8686
149.551
283.699
5.5391
-16.7519
30.3905
57.5493
30.1579
-4.99219
38.2543
-5.28544
48.896
23.8134
23.4735
35.2033
26.4961
51.7169
15.7081
33.4697
36.7978
20.7412
49.3757
41.1131
0.654263
5.62645
14.3169
18.0342
-18.9652
-24.9769
9.09217
-4.559
-31.9377
70.6051
7.48522
20.8257
148.075
-0.527776
10.3186
-2.6979
-11.6697
-6.66306
12.4579
52.7895
-20.1608
-2.1079
91.7819
20.2392
127.991
28.0802
6.59411
13.7179
-8.86781
54.7923
41.3061
20.2051
26.7286
19.1864
4.29999
14.827
50.2231
-7.92116
19.4623
45.1976
20.6737
41.1649
-0.0549865
-26.2098
274.687
-20.3034
-38.5257
-29.4199
4.35171
-26.9516
-48.9378
42.6213
-19.6594
12.2111
-12.4792
3.61585
-14.6084
-16.384
6.57884
27.7362
-46.1369
-3.83123
9.88728
-14.8778
-8.78333
0.40545
20.0679
-18.5678
0.63001
-16.9665
7.83303
37.6516
-0.549458
-23.3781
-7.66032
7.09232
-39.0963
750.744
1.61061
-3.84926
8.68683
13.2449
36.2572
44.8612
-1.40121
-16.2123
-45.1012
2.2659
8.18554
13.1051
-22.4845
18.065
-24.5874
34.7314
1.26006
9.58754
17.9298
-38.0907
54.3369
50.2242
26.791
110.539
39.4208
22.2324
8.46817
51.1992
-29.4825
21.0591
-0.409622
-10.7528
45.4234
-0.688741
-2.81723
10.2734
157.755
7.11954
4.39564
-5.03916
-32.8266
16.4417
65.8123
-7.56079
7.61923
39.3004
1.9012
29.7702
19.5703
-12.2301
9.93545
-31.2555
-60.6848
-43.3156
242.71
167.759
-18.1014
-1.48992
-3.60776
-8.88776
17.8232
-20.9895
-38.6407
-39.2859
16.7835
-5.10525
-29.8704
7.90171
-6.16899
-21.8588
-11.3443
-1.5373
35.7775
-3.84562
381.76
-14.0078
-37.2222
-2.63106
-8.65473
-15.256
34.9238
-14.8661
11.8944
30.4579
-53.6937
164.794
13.5103
338.021
-20.6281
174.292
18.065
21.7823
7.27176
40.3536
-13.7325
5.34404
0.217208
-4.559
-7.12962
-7.57489
-4.09499
-11.8538
131.174
37.6923
-29.9614
29.0592
-21.04
-17.9075
292.728
-58.7566
71.5302
-22.0348
16.6126
9.1365
-15.4219
79.7206
94.2682
-20.5929
-24.4252
29.396
24.4438
11.3191
104.668
-3.42905
-4.04298
30.6503
-44.0968
113.25
-2.49231
25.8614
118.035
-28.0456
-11.5008
21.5866
38.0808
-35.1047
45.422
3.82479
-7.90589
-21.9972
-2.56281
150.856
307.899
31.6936
30.3188
12.7417
-20.0317
-8.46374
18.3158
6.34381
-18.5207
-11.1214
11.1894
-1.84694
89.7404
4.82182
50.9111
46.137
8.88814
23.4441
-21.5221
-13.2507
-8.98619
-29.5025
32.8158
-2.36089
-12.4037
16.9361
-9.45343
-18.626
11.8314
13.5239
-15.5393
-29.8122
-12.4885
54.248
-12.7817
25.6875
-0.889311
-5.78625
20.2108
-29.7259
-14.81
-21.3717
-3.03253
-5.88565
-13.2196
36.7978
52.6003
15.6425
7.37987
62.317
0.654263
106.808
29.9893
59.2945
14.2861
-17.0911
25.3611
-4.36214
16.5884
393.771
50.9664
-43.1821
33.1238
3.73709
0.210951
-43.0799
126.909
-47.277
-2.91493
-7.1226
9.686
38.9798
-9.40116
-76.7713
-18.9971
-25.265
92.4287
-18.2381
13.5628
9.44699
-13.5281
-1.38243
17.3124
-6.31094
-6.56536
-5.07034
10.2734
27.9455
22.8225
10.8677
15.64
9.95337
-23.4563
-6.04709
43.8251
0.21997
-5.56318
5.55767
-24.2399
9.31534
3.77526
22.274
21.6884
1.24832
-9.41898
-13.4904
4.47304
77.2916
-9.35202
26.2666
16.5689
43.9083
5.06931
-36.9988
2.83071
40.7426
-13.4932
-34.8925
-28.0415
1.79096
-29.4681
-29.8704
67.1163
144.693
-21.3789
145.87
-11.4084
-19.7776
14.2258
6.46174
-0.549458
-12.1337
16.7025
9.62947
81.7019
28.8266
23.1624
87.0429
43.357
17.9301
233.971
32.6798
31.3949
-13.4012
-16.0532
-19.2859
18.4929
15.9162
62.7855
56.4834
37.7119
61.9054
5.94522
38.1402
25.5171
46.9778
21.9184
73.947
17.4568
-3.42052
55.2739
-13.0949
5.09442
115.266
-8.3201
55.8464
23.0428
14.9617
-11.179
-14.49
5.21258
-55.7304
32.3049
-28.7997
-17.8098
2.42593
6.52523
2.20782
23.1363
-6.91323
21.5213
8.21787
15.2125
-0.0645266
31.8041
9.39746
19.8143
23.3185
-40.3411
705.252
-8.21096
-24.575
-17.3488
-0.918722
-14.3532
20.4824
26.6211
-18.2581
-0.917427
261.882
-24.7376
11.9591
24.2798
-3.23119
-20.5
17.4536
6.02765
1.32727
-9.19751
32.4891
418.69
22.3888
0.336762
-16.9641
-6.17166
-8.38558
14.5886
26.4961
8.61333
-4.01158
20.5136
156.738
21.2647
33.6168
7.96912
6.27646
-0.123625
6.31148
7.48285
-28.1067
34.9316
25.5305
-3.97264
34.7314
3.13412
10.9662
-12.9013
70.4036
172.781
22.1419
-24.9723
20.6037
-7.47265
-11.7722
36.5555
5.19689
98.2846
-25.8633
7.81193
32.3131
25.983
14.7587
29.9377
23.8588
22.0594
17.502
28.4758
38.0462
30.0068
309.159
24.4438
41.4915
-0.279759
204.592
-1.20878
-6.61548
7.85774
121.451
34.5396
40.6112
11.8791
672.409
41.3623
27.8671
156.441
11.9802
2.37338
17.6625
-15.501
-21.6993
14.7851
22.1027
262.093
202.649
21.1086
184.595
4.57687
90.5795
61.7098
58.299
12.8863
44.1697
29.6095
19.2947
16.8358
-31.7937
24.1064
43.703
35.6839
63.3086
-15.6813
-32.8023
11.7963
10.2734
76.6712
23.9861
51.2473
-8.78729
-2.84154
15.7141
31.9181
3.68361
-22.3658
7.44128
11.2715
65.3775
8.56995
12.0741
0.888381
-6.93114
-18.1371
31.1444
11.0323
8.88814
-15.9113
19.7073
-27.7269
-25.7544
55.3046
-31.1444
35.6767
31.776
-5.10525
79.2978
252.452
-18.5678
-38.5824
69.2405
13.4552
62.0145
-17.7559
-17.0306
59.5662
-20.4322
-6.37919
-26.3381
12.435
106.948
-34.953
-35.7309
6.01403
10.0596
-15.0059
29.9893
42.4279
-0.706465
-24.5874
17.8648
-4.36214
24.0847
-31.6419
-12.0553
-29.6184
-35.6859
70.8677
18.7296
-16.6556
127.061
69.8945
22.458
-26.1715
51.5717
54.9473
34.1776
63.7949
-2.28369
-23.8712
37.9271
21.1666
6.52523
627.647
-27.7772
5.24548
28.7585
-25.6539
-4.71561
-21.0396
6.34381
13.3384
-30.0496
-33.6102
3.77526
-6.42258
-22.1775
6.45186
120.829
2.43919
88.6847
-34.4479
-50.8119
-17.774
-36.842
-2.00635
-27.7269
-22.0062
38.438
63.2314
226.387
-33.6637
-14.4756
28.698
-23.9574
-8.04306
-19.8417
-43.2035
-31.5224
0.170278
-19.7752
39.743
-5.57448
3.07024
0.673581
12.0803
189.534
7.20922
90.7758
10.7802
-25.4235
31.3139
14.7448
2.79769
4.68942
242.016
50.8304
6.33473
33.7944
9.69335
30.6439
14.2727
197.105
64.6442
27.3849
-4.66155
41.6387
36.5555
-0.823838
29.5597
-6.66306
-31.4855
8.70977
54.6636
6.07615
37.2274
31.4836
133.028
-1.80863
7.23982
-14.0206
24.9623
7.94064
35.6839
-42.6119
133.504
-26.9257
-45.9208
-15.9636
7.83002
27.7343
6.26971
13.7015
-36.5747
22.0639
19.4623
5.68122
16.8021
-18.6177
9.39746
-9.58515
31.0587
-14.6812
8.32593
-2.85975
9.93545
15.5961
12.4038
-26.4491
-15.4747
267.073
-8.40367
211.637
-46.4675
-16.7262
-38.8728
53.8611
25.8622
-4.90749
-9.30086
-7.57937
-3.23119
-42.9888
49.3127
29.4383
-42.9307
19.3707
130.084
-3.84808
-1.5373
176.065
21.5995
-0.164052
46.4477
-18.0251
27.8475
37.3802
89.2717
40.0054
16.7502
34.206
103.728
-26.3605
9.35692
28.1152
48.0501
-17.0911
-43.7175
-1.65686
52.0983
21.1688
318.56
-18.6752
63.4618
79.3102
-46.3491
17.311
26.3136
35.1976
-21.9972
11.6902
93.0146
-21.5579
32.411
-14.0895
40.0029
-23.7798
8.94544
28.8326
-20.5557
142.552
-56.1949
-5.83702
6.69588
-20.3034
-32.9035
4.63651
6.78156
-13.3306
-4.66685
-17.774
8.13556
1.74178
-7.11212
0.140369
60.9268
-4.23496
0.714714
20.5316
-3.23119
-14.8778
54.9349
19.1461
63.1715
-26.0641
-1.97401
-44.6408
-2.42352
154.658
-17.0306
38.9514
-7.23713
60.1527
4.8652
4.46373
-1.97519
10.5609
0.126448
17.5166
13.0021
22.9616
-33.0789
-15.1162
34.125
127.423
26.2412
34.9316
36.7749
-13.343
-20.3975
-32.67
-9.00368
-28.4578
-51.2092
18.7296
43.3145
-5.59859
125.035
29.0592
-4.57197
-24.7882
-12.2853
82.8326
1.21351
19.0563
91.5753
61.6103
0.635426
41.5943
-2.73828
6.18709
15.5443
219.288
-28.1733
-29.9041
4.01014
1.59431
-31.54
9.07548
18.3651
34.2872
-26.1715
8.46817
36.2067
32.3035
-29.4934
1.18533
17.4185
63.5527
41.5632
23.9861
772.763
13.1775
73.0336
21.6884
41.5407
-45.9633
-8.76675
3.03343
-37.6934
-12.1631
149.018
8.13556
9.23805
-16.4825
37.6217
309.703
54.3675
2.43635
-11.4667
-8.36383
12.6984
-6.44454
153.323
29.4535
4.13837
-4.51235
5.31518
16.7025
2.71115
-18.4039
62.0145
-11.3419
3.19867
182.769
-24.5269
44.5736
206.406
-1.6915
-6.78066
-11.5078
14.309
56.3484
25.0128
3.63174
7.96912
-28.2346
2.2659
279.925
52.4604
151.804
16.1601
-28.3355
25.3611
149.311
198.373
170.757
5.74836
-15.5629
38.0715
42.1554
9.77959
37.4925
6.13392
31.2958
-9.09386
3.12677
7.01318
40.0385
-1.17087
-21.9811
24.0613
54.7127
53.4837
53.7589
26.3178
35.8693
27.8312
-3.42905
63.3427
60.5241
41.1986
67.2099
-0.902156
64.3177
34.1776
58.1727
61.4346
-8.8787
67.9122
-4.6913
15.5444
73.9916
52.3083
92.163
76.46
23.1363
-21.9058
29.0176
45.6992
45.1976
13.2414
52.4189
20.6419
56.0072
61.0438
5.93349
25.2512
19.3058
0.603582
29.5029
36.5626
-6.52961
13.7578
52.3416
13.5026
24.5032
2.35664
36.9945
42.7288
-8.65562
7.56574
24.8798
69.9275
43.509
-4.29492
3.92095
30.6151
165.691
7.83303
58.2663
1.77658
42.2142
146.013
29.5811
13.3776
3.9307
6.3378
5.35875
13.9544
50.8533
4.81161
14.7055
12.065
-13.5826
7.21349
-17.9273
38.8102
12.8707
51.5234
74.0299
22.1133
136.776
-26.4934
87.1789
36.2067
-25.7344
103.15
1.46444
-18.249
26.6827
21.8001
-23.432
19.2925
27.9455
23.9861
53.1214
19.6473
-0.424892
113.166
-26.3015
-29.8621
30.7073
31.9958
18.1149
-16.9152
-0.371914
-20.9482
55.0728
-9.35202
73.1182
-7.794
-2.42696
14.1959
23.9084
46.8713
81.035
22.2665
1.00651
28.9649
7.07618
-23.3111
-6.15378
2.26431
-27.0011
24.0558
-17.0306
-17.9036
8.77006
508.979
-2.90859
22.8764
7.54399
-8.59735
24.8959
38.6009
247.557
65.3709
118.902
24.6164
336.521
26.8869
46.7353
-3.27528
-8.71607
11.231
16.8708
12.4428
57.3896
-15.217
21.613
20.3366
-7.27906
17.9298
-29.6184
9.29171
18.3938
-52.1462
42.1554
51.009
43.1147
13.6302
-41.7928
37.7578
14.5094
210.578
16.6328
38.8513
8.94096
34.3686
1199.77
32.4108
22.5106
54.2856
38.7663
112.706
-20.54
16.5868
5.94128
9.07548
21.28
-52.1124
63.3554
452.456
17.5013
100.819
15.1253
16.6227
14.0124
73.5879
19.6396
41.1624
50.6153
-25.4474
-2.08149
29.599
36.1523
48.8523
63.9679
24.8567
17.8032
46.7143
32.6879
141.179
59.8358
170.909
37.1058
1.9395
29.7286
44.0754
39.9548
47.296
28.1877
213.234
19.926
2.80497
86.7589
20.5807
25.6336
141.115
18.4511
14.6385
11.214
13.6306
7.28084
64.8753
4.74419
-15.9941
126.622
55.0701
41.3661
-7.18498
-21.6004
-3.14455
-10.085
-37.6934
36.9991
-32.7778
19.7073
-21.8495
11.1121
11.3848
206.63
538.814
12.6316
-39.2859
-0.0831027
-35.0903
-35.4926
0.40545
-13.6653
-27.338
65.4924
-42.7668
153.124
14.1032
-27.8519
69.523
-8.25326
-27.3954
18.4772
13.0173
31.1756
-1.74762
10.0203
259.094
41.8837
16.743
24.7547
17.5559
-18.7541
7.50052
27.4354
-23.1953
-35.8318
-2.7499
10.6304
35.3291
0.217208
-17.6775
-29.6184
-18.8193
37.1345
-23.0982
37.4703
28.3219
-31.8355
74.4349
21.563
-19.5645
31.4338
10.2035
-3.37447
-6.28276
15.3082
2.32802
-0.25396
22.1133
0.554031
249.316
18.4842
32.4586
1.95073
-0.409622
6.11383
30.4308
-2.56281
26.7888
-42.2005
33.5677
26.8844
2.59568
15.2125
9.42935
7.43174
0.12297
209.923
42.3031
-25.9256
-19.7263
120.505
-5.01862
-26.9516
5.41007
-2.35625
-32.7778
-21.5221
-18.1014
37.349
-36.9988
-8.41369
289.993
3.37338
-34.8925
-9.30086
13.0354
-42.5866
23.0758
8.82354
75.5927
15.7655
0.336762
39.5257
51.5845
108.532
-16.6075
-27.9284
-2.63106
-23.6473
9.10688
3.06463
0.126448
0.649984
-0.116395
-6.842
-26.3605
-1.48223
10.0596
-22.5022
7.50052
34.9316
1.1676
130.96
15.9908
20.0007
16.5884
141.618
-22.1221
-41.3081
55.8751
-11.8538
7.70722
20.6383
33.2054
32.4132
-3.6827
18.4842
8.46817
174.791
45.422
-22.8984
-50.1082
-8.92455
6.80752
6.5531
6.52523
26.0714
9.70408
20.238
6.26971
0.583037
2.78066
20.1898
4.46974
43.3235
-22.4298
-37.5458
14.9375
-41.2023
16.0662
-44.0892
2.43919
-35.0037
-32.0712
16.3844
-29.0297
-27.1443
2.51336
3.61585
56.6061
20.7551
34.6898
374.326
-19.1154
-21.7741
-1.80459
29.902
105.465
15.1072
28.698
-2.42086
6.73205
18.5766
19.5777
16.2663
109.803
34.1208
-1.82634
30.758
53.0069
6.81837
-10.1248
28.291
-11.4658
-12.4449
38.3172
22.7423
19.8041
23.3094
40.7653
52.1911
15.8059
27.5658
22.241
65.8229
-4.90967
31.9203
131.508
38.1402
31.1393
41.3556
20.9814
-1.95269
37.1345
-34.3426
1.86303
17.0775
31.3313
30.9333
18.3154
-38.5222
-7.1226
-21.2753
80.9005
-16.4126
14.7386
-2.1079
14.4884
52.0445
8.13169
17.2314
49.7356
28.6759
4.29985
116.214
-0.589044
-13.0375
3.82287
96.1314
31.9246
20.3583
-2.77622
45.577
-6.99374
18.8173
-19.1503
-38.8638
21.0605
14.3038
-40.2986
232.936
8.3993
14.827
285.192
-2.25079
2.52158
75.5457
-12.2119
3.32324
15.7141
-26.1779
-3.81266
-33.6102
-7.55125
-37.4542
496.413
25.4365
5.93349
55.1776
-17.8523
382.913
-11.9591
-39.5675
160.688
19.7073
16.7343
73.4727
-3.26556
1.49932
-34.8925
-50.5303
-6.97932
-29.8704
23.0758
-16.4611
-41.7762
-26.0641
-12.4885
36.3802
-35.7072
-3.41137
133.229
1.77658
33.1837
194.014
-28.275
-11.0618
17.9837
-8.65473
-5.88565
3.64701
29.3016
20.7412
66.2423
64.1911
1.75044
172.806
30.6743
1.86066
18.7449
66.7907
81.7524
-9.98434
22.2106
52.6911
112.365
24.016
3.13871
33.3576
84.887
22.458
-14.9271
10.3422
384.783
11.7469
41.6738
3.82479
10.8348
15.4842
19.1864
-17.8098
86.7589
166.626
4.08188
-11.6211
13.766
13.7015
231.959
10.0919
26.4569
-16.9311
-16.7436
73.0336
-11.2173
29.7702
-1.56278
-27.5074
14.2778
-37.6934
-4.66685
-25.2703
46.7194
19.1248
28.2514
-25.7544
8.4529
40.7426
10.8696
-10.5297
9.4398
28.0279
-40.7125
301.839
41.8165
15.398
31.3123
156.177
-15.0925
-22.152
21.9393
-4.63744
-43.2676
1.47012
13.301
-13.8755
-38.6398
27.8475
-1.97519
-7.36982
4.39812
5.5058
15.4654
-14.3383
-16.9902
30.6743
3.73472
-10.046
-37.7058
19.7389
-0.61401
-46.485
-39.434
59.6233
-8.10568
14.9815
35.8182
149.949
-0.527776
38.4296
-2.6979
-4.17344
35.2317
8.05029
-7.5271
-22.4234
-18.9971
89.053
43.703
227.265
37.9257
168.743
-11.654
-20.1231
51.0456
16.1779
4.29999
19.6437
26.0714
41.5632
14.6158
23.0718
6.52879
-6.04709
26.9585
69.5604
-31.9237
-9.3432
21.6884
26.5482
25.1925
19.629
21.1798
-6.3369
-50.8119
-4.23032
-45.8963
-6.85697
149.793
-8.98619
-14.8522
-22.0062
2.83071
22.002
20.24
10.085
-14.9231
-1.95717
6.13914
-13.0038
43.6905
-21.1615
-14.3625
15.7655
-3.84808
62.0145
-6.17166
15.9773
-6.02615
-5.36306
-7.3137
109.411
3.48468
-9.24388
161.046
19.1325
10.9966
21.5384
-0.932779
28.3724
13.349
17.5791
26.2981
13.4415
27.3912
20.7409
1.30368
-14.1341
47.4418
-3.42052
44.0295
16.1405
19.7013
24.7721
26.2481
13.2317
111.082
-26.8003
-12.842
14.3712
33.4792
1.64023
18.6933
-4.25222
-13.5478
19.3761
56.5868
219.831
28.6627
39.3772
114.256
40.6404
78.7917
249.513
11.3191
-7.77602
48.3502
35.5764
-7.43083
93.4469
32.831
19.2432
26.6813
43.1802
-2.28369
9.86196
52.9196
171.725
0.9309
41.7813
27.14
256.582
20.0114
19.301
27.8215
-28.465
-0.215424
-11.9615
21.6108
-10.3719
99.2705
163.071
39.1406
34.0445
21.4444
-9.41898
-17.2385
136.473
37.7037
-48.0008
26.6918
-24.3445
-3.71851
34.5379
-19.2936
280.313
-21.0692
18.7603
19.1909
19.3029
316.495
154.68
30.839
-17.2867
57.5645
-13.8827
33.4262
6.45929
46.2514
30.8246
34.1208
16.9143
31.6951
40.8255
13.3776
299.094
2.58967
48.4623
99.2244
36.7978
63.8447
33.6168
45.4504
66.2466
314.719
26.6288
28.8003
7.48285
68.6648
83.6265
40.3536
188.667
31.581
9.58754
-0.810868
48.3789
82.7865
690.218
16.9015
40.8919
3.31362
141.936
19.2681
128.865
25.7457
143.36
-35.2735
-32.2358
-1.22656
-40.6464
-0.967473
65.1674
171.262
-7.43724
-20.6793
-16.7436
11.1894
1.9012
12.9036
27.3106
-14.6812
-8.54066
4.63651
1301.17
-5.01862
-2.58877
-26.4491
18.2585
-10.2891
2.84073
-10.6051
12.9862
-29.6009
20.7551
-29.5025
124.645
20.1279
-34.8925
-16.7971
3.86282
20.0679
-29.8122
129.941
-8.59735
-26.3369
22.8256
25.6875
-43.9928
-17.0306
24.622
-1.6915
44.2206
8.21187
-4.01158
63.6171
10.5609
9.49678
32.5091
-39.479
35.9991
0.689279
28.0976
-14.9883
14.3169
-54.5724
27.2352
-26.8509
4.81133
-10.8778
-28.1896
12.7716
-24.9723
260.484
18.9516
-20.5911
40.7017
2.92429
14.5672
17.2403
-6.28276
-35.1533
7.2423
57.7205
-6.0052
4.65433
-6.4938
6.30279
16.529
1.43956
15.4369
33.8099
115.782
79.2024
-1.42828
-11.9331
-29.0542
24.9147
41.1955
58.8676
18.1374
51.1601
31.5696
22.4584
41.014
20.7377
58.0411
15.0197
57.8812
55.4216
5.93349
19.5703
30.8734
107.425
11.4667
6.34711
9.82518
26.2552
333.613
6.6996
33.7528
-2.09639
32.8656
25.2168
63.3682
21.9572
24.7531
-4.51235
-2.91104
26.4072
-26.3344
29.4356
-30.8744
59.8061
1.47012
107.081
-27.9284
-21.7732
5.52107
42.42
7.62271
17.5166
22.3724
-10.7715
-14.3383
-13.2421
9.76217
-13.1319
58.1003
1.19844
-15.699
12.894
23.487
1.59591
-22.2716
-12.0553
14.6457
-11.8538
43.0925
22.8981
46.8629
37.5945
3.6443
-3.47166
53.7266
14.5094
13.8015
60.8598
36.0402
37.989
25.9353
140.183
106.436
21.5735
137.682
0.347989
8.51422
12.4434
23.5006
6.27947
63.1003
32.5013
40.9577
33.6769
-11.82
32.4333
31.7285
43.4223
42.8012
60.5262
16.0624
8.18938
13.8542
6.41805
65.2168
28.665
37.4505
35.3508
-7.05189
93.2937
-51.9822
4.65117
35.4417
8.14377
-31.2761
23.938
512.342
48.9457
16.9256
-0.0645266
31.8041
-18.7135
34.8069
-16.0369
-29.0967
-61.2791
0.603582
-8.21096
226.28
-10.2777
-14.3532
-0.132282
-16.4825
-19.1951
30.0047
148.501
-5.05992
69.1181
57.2285
55.2018
-6.04229
-2.69641
33.3832
20.0831
58.2689
1957.16
25.1358
-37.5813
-10.9076
84.5033
136.709
21.9393
90.9399
48.5617
44.5736
-5.36306
6.3378
59.7067
85.5235
301.851
68.1164
153.557
66.0652
12.8357
66.9212
27.8632
47.7753
42.1707
43.3341
-17.0911
17.8648
20.0007
40.8539
146.731
18.7098
25.9805
-8.39842
17.466
-31.3566
0.444373
18.8173
38.9458
51.0456
18.0519
-30.9282
2.42593
4.08188
-4.12485
6.20524
-0.967473
31.4342
114.538
0.0590224
-20.4918
33.6782
-28.0839
39.1406
59.1697
-7.18498
-17.911
0.888381
36.1724
8.09985
-24.575
14.5103
15.9479
31.7268
22.8729
18.881
152.282
53.4305
1.38724
29.6103
0.714714
39.4249
358.464
31.9738
45.5646
24.7683
-13.6653
11.8744
30.758
-39.4553
79.0475
62.0145
16.7691
5.07274
23.9873
13.6725
28.0802
176.228
36.2067
51.0442
12.7088
26.6827
18.0519
23.3918
56.0565
22.1121
-12.2119
-9.79522
6.34381
22.7088
-0.0645266
5.74517
59.9151
24.39
14.1921
13.4298
2.70373
-32.8448
34.2983
-5.01862
16.1519
-18.9528
-9.85252
-23.4075
0.966659
20.4824
-7.11212
17.8232
31.3723
25.8622
84.4025
7.41316
-35.0903
9.48502
26.8239
19.1461
-38.0281
52.6467
27.0099
-9.47027
-14.6558
10.6949
23.4735
-30.1491
35.2033
-1.61493
71.3971
31.1021
38.1969
16.7655
79.9013
24.4893
566.618
24.2465
112.917
-23.7086
20.4911
148.741
13.1051
1.87832
49.9242
15.9908
-19.3547
54.0698
32.0763
-13.9293
-46.9303
72.7417
235.523
20.6037
358.158
-3.72452
36.9535
37.1058
41.7835
16.932
25.9805
6.59411
41.8289
20.6914
-7.90589
-10.7528
24.8086
19.926
-32.8023
4.29999
15.3263
55.8453
-1.29103
19.6473
74.5378
68.188
20.8347
-3.68911
-9.24736
221.085
-24.3357
74.7478
55.4216
30.8147
-10.356
-5.05708
38.0849
8.65563
-26.4491
23.8807
104.029
243.496
-5.23806
-14.8522
49.6824
27.6242
-5.99695
32.5738
22.5583
29.902
-12.6015
46.9663
41.8165
-18.3352
-0.546793
-18.5678
4.52111
-33.3964
14.895
20.0653
12.2292
59.5662
50.8589
24.5454
36.7243
41.9451
31.5957
-4.43164
-5.49575
11.8944
31.7427
26.8912
6.01403
-1.18479
-1.88748
1.87832
61.1686
4.91573
74.7381
30.9833
35.2317
32.4132
29.9542
198.716
-4.00457
14.0904
39.9548
-14.49
48.8024
-15.4022
111.062
22.9346
469.702
4.67903
19.2925
148.954
23.9861
19.3882
-8.78729
-15.96
0.721609
11.4644
11.1799
18.8636
-1.84694
74.7478
28.4223
10.2
-6.60788
32.4242
-14.3889
-11.9591
179.698
27.6288
55.3146
18.6084
2.25821
60.1105
-10.7618
16.3798
-11.6191
8.21098
28.0279
-3.23119
-14.8778
7.90171
1.32727
108.869
2.50408
-47.9527
-22.5887
-1.5373
251.295
-13.216
31.3097
-17.0306
53.944
-16.6075
10.9809
18.6395
16.1831
63.8447
193.679
37.9542
-27.4567
-22.6124
32.251
-3.05885
215.504
34.9316
16.1601
20.3902
19.7389
-24.9769
29.7069
-3.53092
19.8039
30.3517
-43.1821
35.2604
-6.23162
13.1074
50.8107
-18.7171
-11.7722
30.9333
8.05029
-9.40116
-24.2974
-8.39842
26.8364
11.7469
49.1701
35.6839
-4.15775
-5.13056
-3.30235
282.295
30.916
23.0407
-12.2154
44.8121
7.83002
71.862
39.9384
6.52879
20.1898
40.077
93.9233
71.2735
50.5353
31.8041
189.308
5.40738
-3.43685
-1.0444
-0.7147
-0.212125
29.0663
311.734
42.9712
6.00634
18.881
-18.2581
21.5714
361.208
1.49932
94.418
15.062
-11.1297
38.0683
9.77578
8.82354
18.9135
6.25221
25.1358
3.64819
-10.9076
22.6591
7.39878
3.19867
-6.51151
132.895
0.259137
-7.3137
61.0872
-34.8917
12.855
18.6395
44.2941
45.104
58.746
196.661
36.0801
15.6468
-9.49396
28.5028
13.1051
18.7449
31.1835
51.7674
16.6421
36.6055
46.5735
32.0763
91.0184
-3.38149
22.1419
-26.8463
58.085
18.9516
318.615
25.7091
59.0443
16.0428
205.722
-6.66306
-16.4929
-10.0309
15.3082
2.32802
9.11637
-0.233835
-2.37816
-15.4219
0.635426
-0.864209
89.5796
41.7835
69.3096
24.1064
44.0754
32.4586
182.229
61.9208
18.331
127.882
41.7813
32.7622
35.941
18.3639
79.6174
25.0845
62.0642
26.2959
-5.68672
5.74517
63.6633
39.1406
34.8069
13.4298
4.5778
-2.85975
19.3058
77.4403
-4.46283
97.2393
5.14001
-12.1631
-8.40367
4.38743
54.2156
2.35664
30.9417
40.7426
18.3659
47.5664
-22.4193
9.28723
6.2092
9.77578
18.1939
-29.8122
10.0003
40.1284
-9.47027
-24.0261
33.9035
481.538
3.19867
25.3476
57.6921
28.2936
74.2057
-10.5288
37.3802
-0.683505
48.8522
26.8869
32.332
-23.7086
-22.6124
43.4954
8.18554
22.493
156.746
10.5379
-17.0911
312.093
-13.7325
12.8403
28.3282
-2.68493
307.714
-13.1971
42.7567
-15.6019
41.2184
26.4479
7.51988
241.227
32.8074
8.54649
29.5597
2.70727
-16.4929
55.5614
34.0489
1.64023
-7.54363
20.1106
-6.05157
208.657
72.2244
7.43396
316.128
185.613
26.4989
-1.79933
-10.9253
-24.0014
42.7407
-6.68984
-9.98857
24.9975
200.658
39.1115
-14.2568
197.276
6.41805
0.898941
-21.1232
20.6303
-49.8103
46.4761
38.0354
20.5839
-18.6752
37.2249
23.4607
34.3326
349.079
9.81611
-4.43687
187.958
77.7397
5.45667
2.20782
20.238
19.3882
0.906593
35.1824
30.205
-13.0594
-41.294
195.026
59.9151
1.9012
41.0146
16.0662
-5.31091
-4.79253
4.63651
-31.294
8.09985
-17.5813
-5.83432
35.1251
-10.2891
36.2466
37.349
4.13227
15.1329
33.2464
1.49932
-4.90749
1.94354
-0.0831027
-1.35712
307.934
13.5239
25.6901
10.0003
-14.2195
-20.278
18.9109
235.583
8.48102
-3.91218
-24.1037
26.4195
124.805
-16.151
16.6031
14.309
0.126448
34.3832
266.001
45.4504
242.409
331.586
110.962
13.8077
-9.36608
12.4428
4.91573
-35.8318
4.74637
21.8748
27.8328
-1.65686
-45.7885
155.914
-24.4415
723.043
-19.3501
0.210951
-24.3392
44.0518
-10.1942
74.5373
13.0146
18.1773
93.9798
59.3488
74.4796
56.9051
19.3022
118.972
25.3653
60.6507
189.316
27.7734
37.0468
788.489
32.8728
26.7643
-26.6823
40.7382
26.4852
33.7271
29.5999
25.1344
145.574
-1.22656
-35.0242
-8.46374
-30.41
-4.90059
-1.6541
3.80715
-22.5533
-18.6177
3.69315
-4.54851
-20.3034
-32.9035
-15.9782
-36.322
-41.4416
3.26594
-23.4075
-10.2777
19.38
9.23805
34.1173
-1.7337
79.1933
-8.41369
23.876
-63.6488
-5.7053
-18.2237
187.521
17.272
-31.6863
-16.2366
19.5136
-22.152
26.4072
-26.3344
5.07274
-4.63744
48.3218
2.1332
-7.3137
-3.03253
3.48468
5.52107
18.0572
13.2449
32.5091
11.128
-10.7715
-10.5901
168.542
13.5103
-16.8623
34.9316
4.91573
-22.7133
14.1167
-11.5226
48.9429
19.8039
22.8554
-22.5674
46.5048
-36.2167
46.8406
-41.2058
-15.5203
-0.925833
23.539
-19.7815
-26.8975
24.6785
2.32802
-11.4782
-5.66956
-11.7485
-30.4144
19.3761
62.209
19.3055
-21.9371
-22.467
734.572
36.8923
-33.6523
-14.7305
3.82287
80.2093
-1.32004
31.8283
-20.5493
24.1064
0.97191
101.799
39.8579
2.31844
5.69886
-21.0243
-23.8712
-0.688741
9.92219
-10.3414
26.0714
14.6158
15.64
-48.1427
-8.46374
4.46974
58.316
-44.8546
222.959
9.39746
14.7777
-20.3034
-16.0369
-36.5929
21.1798
58.6996
66.7517
-0.212125
656.878
-2.78147
13.7578
24.2306
88.4652
25.3195
125.076
-17.2413
4.46285
-24.2934
14.9094
-23.8459
-7.38157
-7.09081
-42.9307
-12.4885
-9.03357
32.0294
25.6875
-8.38558
-47.0157
48.3218
-5.36306
3.9307
-2.63106
20.3513
14.309
-11.1179
25.0128
14.8761
225.542
166.668
-10.8526
-18.0514
-0.0134094
-2.5497
35.3828
132.781
-16.6494
-10.1812
-35.2406
-52.5525
5.27534
-45.587
-15.0036
-18.7171
-8.4221
2.92429
-8.53713
-7.1226
-26.8975
-3.29418
7.2423
20.5674
-0.504093
8.94096
39.9908
30.3499
12.2543
38.0462
-25.6852
-16.9289
1.28502
-18.6597
-14.7305
-9.2956
20.2392
28.665
-5.65303
-11.5008
0.97191
26.8364
-38.8529
38.8627
29.1247
8.02368
3.30273
35.116
35.8555
20.6086
67.0812
20.5807
44.3743
22.1121
-23.7153
21.5213
-21.0396
43.8251
20.8347
3.80715
-35.6718
-1.7511
31.8041
151.826
22.274
38.555
-10.356
26.802
43.7071
19.9
-7.70839
-21.5334
-45.885
0.639297
15.1329
-23.8803
15.9492
8.99558
-10.5297
-33.6637
1.79096
-23.8459
-39.2407
2.46107
-18.3352
16.3198
-3.57531
12.0174
5.52225
-9.03357
30.1553
-26.3344
14.4431
-14.0078
524.574
23.9589
47.1108
-14.81
21.7318
-4.9066
7.39514
48.8522
32.5091
14.8761
67.9392
168.542
32.251
11.2487
51.7982
-22.7133
-2.48808
20.3366
18.9579
377.054
-5.70082
27.7641
-19.3501
14.9815
58.307
88.1047
21.961
21.563
-0.823838
1.44876
-8.53713
-29.6114
16.206
20.9304
-1.42011
10.9904
25.7328
26.8724
28.4758
25.8614
34.2872
50.569
3.81357
15.9644
36.2067
-20.1122
-18.249
21.0605
-41.9182
-17.8098
58.6479
-8.4673
31.6936
388.265
22.1121
-5.03916
-6.04709
62.5658
24.5828
116.128
24.3079
-1.84694
29.1847
17.1779
14.0068
36.1724
1.15937
-47.0638
-0.482189
-15.9113
34.6998
-21.8495
-1.48992
-3.60776
51.5564
121.327
-36.7666
11.3139
43.0204
-12.6015
26.8239
9.77578
-0.546793
-39.1826
4.37814
-4.84922
-35.7072
-12.9482
-30.0825
246.827
-12.1337
14.5886
-44.7184
3.9307
6.73927
120.656
36.7978
13.2449
10.0203
-20.7311
-7.02341
-10.5901
56.6138
26.9262
9.35692
-3.74388
19.9391
42.3971
-24.5874
-28.725
-11.0272
-38.2922
191.521
-18.8193
65.5813
-3.72452
39.9094
183.628
26.3024
-18.9971
60.5695
13.621
-16.4222
28.1877
12.7088
43.5493
203.584
8.42716
64.2701
2.7771
16.7011
32.1929
-15.3693
0.647511
-42.5205
14.0251
75.6842
28.331
30.0441
-5.68672
-14.8696
14.9375
1.9012
37.2665
32.9328
-10.9331
0.829665
0.888381
487.822
83.0625
-15.7072
-15.2047
-27.1556
6.58886
11.1121
-3.36399
60.1105
2.35664
14.0751
125.076
-9.74508
-18.0259
292.469
21.0202
11.4172
-6.86625
-11.3443
39.5257
11.1469
-4.29759
12.7145
-35.3481
-18.5581
4.8652
12.855
14.8914
16.1831
15.119
110.454
-33.0789
-26.3605
-22.097
-48.7391
-13.1142
16.1601
-11.4689
17.8648
-13.7325
20.3366
-27.0478
70.6051
26.2259
28.3219
-37.4577
44.4498
6.57043
23.539
-4.789
-7.1226
147.391
170.856
9.11637
-17.1004
42.728
28.0802
11.3098
-5.87864
-17.7688
-33.2307
1.95073
95.1677
-32.3045
-37.233
5.61607
12.7333
397.268
36.3788
10.6411
30.5454
-1.90451
-11.4598
44.2605
43.039
9.4933
16.8116
56.0072
66.666
7.80755
17.755
8.06138
30.5886
12.4038
-7.70839
46.3695
2.82941
34.3725
116.06
32.2433
88.2215
-16.384
44.0602
89.4683
29.6103
8.21098
41.2989
25.2168
27.6909
77.8884
14.4609
37.8716
-6.38641
9.06331
164.754
-1.97401
-12.7817
33.9035
14.1032
9.20628
23.9589
-3.489
7.67883
29.2281
-1.15846
-0.263452
41.1283
40.5459
20.7412
34.3832
33.6168
24.8357
-8.71607
-48.8493
11.6362
28.8003
7.48285
200.529
36.7749
29.7606
15.9908
-11.8584
10.9662
-3.53092
-4.559
-20.2481
39.2768
-30.5945
15.2035
18.2129
128.385
-6.44604
-7.92157
-29.1519
-8.99667
-17.5272
56.5377
-3.29418
-4.00209
40.8539
13.6725
5.59136
-24.2974
20.3583
-14.0206
36.2067
-18.2381
34.1776
22.0792
6.11383
21.0605
-17.5553
0.551863
-12.2154
26.5707
8.14377
41.8125
-4.71561
-0.424892
-6.77466
43.3235
-9.31131
-7.56079
-20.5876
239.666
30.2963
-21.6591
-30.9707
-32.5738
-13.3306
7.01408
227.717
-23.7236
29.8528
-7.3559
23.876
-5.99695
-11.1749
5.5391
-8.85338
-8.96488
18.1939
7.66908
34.3632
21.3877
-13.2184
49.0625
16.7691
213.094
-19.63
1.71001
-39.0963
-11.0618
17.9837
23.2044
3.48468
48.6246
106.948
150.575
-1.99046
41.7023
-4.96794
-13.2421
32.251
16.8532
138.685
48.0501
36.7749
-22.7133
29.1092
7.71347
-2.68493
-20.2481
-52.5525
33.3863
-11.8538
33.7221
298.187
-29.9614
6.96849
29.0592
3.37259
-20.0607
-20.5493
-2.13051
4.72004
23.0882
-9.80484
53.8553
34.7469
30.5125
-24.8083
-19.2319
15.2408
5.61607
16.4814
-41.2635
211.166
17.5141
-5.03916
25.2695
42.6786
10.0919
63.9382
43.1625
26.1724
20.7377
29.9301
30.2963
40.1851
30.8734
154.239
77.9961
10.3257
21.254
42.9712
112.584
2.35664
44.0602
57.7213
4.46285
43.173
41.1464
-6.97932
26.3516
251.53
21.942
35.7801
64.3483
32.6321
39.6922
52.6441
66.9169
23.4735
39.1913
42.6996
7.7554
13.301
6.3378
2.54765
15.8284
13.372
64.7817
17.6872
40.9467
4.56154
35.0621
33.4854
45.9012
30.9263
63.9797
39.4166
43.7624
-11.9642
-5.49603
21.9184
17.725
-10.9168
33.7221
208.232
-8.02404
17.8148
10.4206
8.94502
27.0701
-42.7299
-68.1269
-10.7904
-0.25396
-18.9745
-16.914
297.547
17.502
32.224
12.2543
30.5499
90.5069
305.495
22.5697
11.5064
-9.65009
-27.7919
86.8723
-23.4821
-18.3792
31.4963
-24.9811
6.25686
20.2338
-22.356
1.63015
23.3828
10.1061
24.8622
23.2846
-19.7158
-39.8639
5.55515
-19.8252
-5.82963
-11.6305
37.2047
-10.9948
11.7383
12.7429
508.426
7.46543
-3.6827
18.4842
-2.77622
32.4586
-5.11968
15.0692
-15.4022
-7.00463
28.5568
10.5557
-0.943166
24.9147
4.65117
29.8195
24.6966
-9.74705
34.3807
-14.4095
4.65473
7.07137
32.5807
18.9606
26.3599
9.31534
44.7628
-3.43685
21.5031
8.06138
2.47765
-2.58877
9.15821
14.5103
-19.6594
-27.1443
-0.132282
84.7171
3.8885
193.511
7.00944
-29.2703
-11.1749
-1.95717
-5.10525
1.98876
24.7683
-7.32345
4.37814
-10.4714
3.64819
-40.8927
3.91841
-16.9641
16.3171
32.8439
187.031
-21.9348
-3.77897
0.0654342
1.61763
10.3422
2.37659
-1.42969
9.44699
5.21258
-66.9747
11.6902
3.05939
-19.6838
92.7323
44.8121
13.4522
-10.5969
-14.4095
4.65473
-6.04709
-19.8931
20.8347
-10.2483
36.4798
216.578
38.3634
64.4405
35.7439
50.4924
1.82541
27.7391
31.5257
30.2074
17.3214
15.0108
33.4355
49.5305
599.148
-23.8803
42.1861
55.7352
-0.37475
30.0545
19.2576
11.3591
13.5239
-6.16899
26.8669
-14.2195
-11.3443
-29.6483
86.3773
-13.216
78.1613
51.5845
1.71001
35.2033
0.259137
40.4725
10.0859
27.8475
33.6321
27.4275
-12.992
6.27218
33.6168
0.472853
-9.49396
28.8003
14.9968
29.2786
-7.72077
19.7389
76.2227
20.3366
39.5726
175.351
54.7146
-16.9452
46.5048
-2.48349
52.4628
191.366
22.5124
21.563
17.9168
75.7958
-7.1226
-10.0309
40.9755
20.1106
-19.17
19.1055
39.9094
24.332
-16.8012
-2.13051
49.6976
6.22163
178.539
15.4369
16.457
-14.5009
31.1704
15.9234
48.5602
22.1121
49.3732
-15.96
8.94544
70.0621
39.5754
5.55767
-14.8696
13.0635
-7.46914
-0.80038
2.70373
-15.9782
13.6836
0.603582
8.65563
33.251
-25.2816
-4.65554
28.7503
-27.9706
15.4751
36.9945
-25.5222
153.743
58.0129
30.5721
2.27952
12.5717
5.79502
182.414
-12.3455
-31.9591
-42.7668
95.7477
248.701
83.9574
19.2947
7.23982
27.2088
19.3401
-29.4825
37.9257
35.6839
-2.28369
22.9804
75.8935
24.9147
30.8881
50.4343
37.8151
114.901
53.3804
-32.284
6.34381
0.21997
9.42935
1.80954
136.93
97.3965
0.0271294
33.5184
94.777
-16.5553
-15.9782
-5.05708
131.788
-17.5813
-13.3306
46.3695
-6.54092
2.84073
25.0022
22.3565
-23.9787
41.712
23.4454
16.3798
-20.9895
-29.2703
13.1879
20.5316
-50.0828
-31.7444
-25.8315
-22.316
-19.9847
-1.10108
151.699
-5.28544
-20.7122
-25.2522
-30.1491
10.8404
47.1108
-27.9284
-6.37919
13.8341
-20.8782
7.39514
4.93869
11.3708
60.6201
20.4983
-20.1419
-19.9605
-5.23036
-27.4217
-15.0059
176.166
121.139
12.412
-24.5874
18.1267
117.788
22.706
19.1073
202.321
5.27534
-7.28531
-16.843
241.227
-15.8164
27.6857
-31.0259
-10.8707
-47.5122
-3.43246
-1.42011
-26.4909
-11.6199
41.7835
-22.4234
37.2249
14.0904
51.1992
-1.7974
-6.03182
7.94205
3.05939
-53.417
-16.3147
115.221
5.45667
-33.3994
-0.376722
8.14377
-20.0317
117.099
7.07137
10.0919
99.5455
-28.052
29.9205
-26.114
-9.3432
56.0072
25.4365
-16.5553
-10.4147
30.5502
-58.3082
16.3844
14.0738
87.1737
32.4984
20.9989
24.5032
-29.5025
17.8232
35.1204
-2.24882
-18.0259
140.624
26.1538
41.3441
7.90171
259.948
-9.19751
49.3557
-8.59735
-0.0999441
-24.0261
20.785
-7.59375
18.1912
-10.2596
52.0699
-18.4815
28.2936
8.21187
-5.88565
23.6794
266.244
10.0203
29.8687
525.211
124.343
-5.74582
56.6138
26.9262
16.8532
31.8634
44.302
27.4045
10.3686
286.118
74.6845
307.564
-12.0553
-12.7518
3.66951
-6.23162
43.0925
313.18
-7.47265
14.4648
27.1852
2.92429
-44.6039
10.5838
32.1748
5.36824
5.38836
16.8192
40.7254
64.0831
24.9277
-1.85229
16.8043
-0.589044
5.70312
-16.6046
8.99479
53.0279
58.0652
-46.7862
7.23982
19.7126
51.1992
9.87285
22.9332
18.8173
21.0605
741.441
-19.7117
31.6936
-1.54031
14.6158
11.8919
36.5138
23.2104
-9.31131
-5.49923
86.1521
-14.9654
67.2516
59.1697
23.3185
-8.48195
-5.05708
-11.9591
-14.0372
0.966659
15.6318
9.23805
5.76257
-20.1322
25.3195
8.99558
11.3139
46.7686
8.01321
11.6498
5.79502
28.741
55.1209
-2.42352
2.85882
-26.401
-18.4815
30.1676
-18.0251
14.8914
121.131
20.7412
28.761
67.35
19.2135
17.5209
-1.18479
204.26
6.82063
-4.4546
-20.8392
14.1167
8.75632
-6.43307
-20.6933
22.1419
9.35929
-7.47265
25.7091
60.9184
-12.0682
280.685
13.9517
34.1069
-6.28276
18.4867
9.1365
29.9377
-8.00036
-30.4144
0.635426
50.2242
13.0876
7.23982
40.3273
41.8289
231.013
60.4145
5.21258
-1.38243
43.5493
31.1704
17.7696
26.0714
2.20782
59.5934
49.3732
-50.0167
-34.7007
108.271
-6.77466
35.8272
-0.0645266
9.4933
46.7967
-16.8395
89.7404
345.902
0.311287
0.829665
-14.1041
6.18732
13.722
-4.46283
-7.70839
-25.2703
13.7578
41.0972
-3.26556
87.1637
68.8536
3.37338
-3.67866
438.448
94.2203
294.343
68.0534
11.6498
40.6827
0.172819
-2.97515
80.4874
21.9393
17.8513
50.1958
14.2355
4.46373
80.3214
76.7356
5.74865
31.7427
37.9542
-1.2198
-16.9902
151.804
179.235
16.1601
20.0007
70.9364
5.83941
164.107
-5.25555
35.5286
6.88684
166.781
137.018
-16.843
385.132
8.54649
147.676
152.353
90.0206
138.424
54.9473
217.894
54.7923
67.543
-3.2565
32.3049
418.848
58.6479
40.0029
-1.29103
178.943
8.94544
-1.15246
13.3384
1.93309
-18.8052
7.61923
44.9226
24.39
25.4365
-17.911
75.851
-14.3889
-5.83432
-15.9113
11.8837
48.5934
9.75447
39.838
30.9417
36.9945
-13.4932
35.5242
8.01321
11.3591
90.5422
17.272
-6.16899
3.92095
13.7485
75.7356
-35.7072
-14.6558
84.5033
142.332
-27.1262
-2.03812
102.67
99.5846
0.182563
145.42
70.056
14.7291
35.7337
41.8794
16.7502
26.7098
2.52833
-11.368
101.591
23.1781
24.3671
91.1536
-15.217
4.74637
10.9662
20.8319
-27.0478
-33.8118
9.02347
29.037
46.1256
-21.5281
41.6387
31.8703
-15.0964
53.7845
-10.9679
40.6081
33.2501
40.0385
28.6725
83.95
45.8838
2.87653
40.8919
23.9283
35.1146
32.8728
44.4863
17.1149
28.1049
44.5924
7.46227
47.6232
24.0733
-11.5984
-3.77857
28.6231
46.6362
53.6309
-2.75208
-25.3644
33.6782
-28.0839
26.0221
21.6884
-16.5553
-14.1629
-21.6004
11.848
-30.1972
-17.3488
-27.1556
-44.0109
18.6084
-1.48992
43.2439
21.0973
57.6092
-11.6191
135.647
-9.30086
-1.95717
-5.50751
39.9424
122.22
-36.154
-39.1826
-29.355
-2.97515
-41.3294
-10.9076
-7.32599
-2.42352
-4.63744
395.024
50.8589
-24.1803
13.8341
44.8765
23.6794
-18.6142
-6.84628
11.128
4.22098
-16.2123
-41.3531
17.2584
-8.68105
-13.1319
0.00425434
14.3169
-24.5874
21.613
186.596
-24.4415
22.1419
42.728
6.17623
61.8133
-35.5418
37.2249
15.592
-38.8529
22.9332
533.699
-25.7453
-8.92455
-36.296
6.5531
9.92219
4.65117
12.9529
-22.155
35.2305
23.1363
-12.2119
-13.5434
19.4623
39.4144
131.12
45.1006
11.1894
11.2715
53.1961
33.8698
10.6187
7.3889
391.631
3.76644
-3.71851
50.302
40.1601
20.0618
12.3218
43.1231
64.1684
31.6368
-6.48976
40.2093
153.323
50.99
25.9299
23.3259
40.6292
49.833
25.2024
307.734
31.9068
-6.72328
30.5181
20.7973
44.2206
-19.8991
23.6794
-14.8661
-10.5944
50.4834
15.6468
-0.123625
21.0066
88.7704
7.48285
219.27
25.5613
18.0342
136.582
-0.87583
198.037
20.3366
-31.4925
-15.0711
-32.4685
50.5887
1032.82
5.64581
8.84255
25.3111
49.7759
10.8191
37.1058
105.502
43.0727
-5.55676
21.5866
43.703
-8.86781
11.6888
-27.6194
47.2974
136.118
15.8956
-10.9106
10.8677
19.3882
-6.91323
28.8326
5.68122
-22.3658
95.6045
-6.42258
-1.56278
0.56512
-5.01862
-17.5813
-45.1897
10.7622
21.5814
49.365
69.2082
13.5026
15.1329
-20.1322
147.134
27.6242
-26.1675
-18.8238
2.39101
-16.7519
128.023
-5.21675
-2.42086
-12.9456
-12.4885
-1.10108
157.322
272.076
30.1553
13.021
267.442
-34.6225
-41.3935
12.7145
-50.3406
-18.5581
134.176
-23.6473
-13.3819
-24.464
-21.2982
22.6152
-14.3425
172.298
107.295
-3.87176
2.56334
41.2337
124.856
57.7205
-5.06817
316.783
-9.62677
-6.52435
38.0808
-3.24561
6.06657
16.9433
-4.15775
30.4767
26.6827
-0.688741
-6.56536
-3.19627
-12.2154
26.0714
3.37141
-10.5969
-14.4095
-2.84154
-43.5284
38.2029
15.2125
-9.31131
-15.0571
238.129
5.56721
-22.4617
18.5258
21.6884
-7.18498
-16.0369
-29.0967
345.393
-6.89268
34.8926
-13.3306
-22.971
-19.6594
-25.2703
4.13227
17.007
-8.88776
36.5639
-6.10903
-28.4857
25.0776
61.9137
33.6501
-16.7519
30.5721
17.272
97.6243
17.4966
-1.10108
-3.84808
88.2514
7.39878
27.5615
-15.8818
-2.03812
-6.02615
-7.23713
-1.6915
-6.37919
-46.1361
18.4772
13.0173
-17.5501
-9.24388
-19.9647
50.4834
238.479
-41.3531
22.8806
-16.1773
-7.50967
-13.1142
40.8539
24.9169
232.353
-20.5493
15.9644
19.3401
-3.24561
47.296
28.1877
5.21258
52.9655
-25.0516
-16.3147
17.7696
9.2048
26.5707
8.99361
10.0178
-36.8983
-21.5822
-11.6693
-1.15246
-24.4274
-20.6697
20.6419
9.15551
26.3736
-13.7442
28.0036
-16.9152
220.768
35.2738
-5.39987
-16.1417
19.1955
0.0183111
18.7703
95.2796
80.4526
58.2364
45.4602
80.098
33.3584
60.6848
41.2989
46.7686
17.3835
22.6035
62.4312
51.9271
9.54315
36.2373
23.2618
35.944
58.2663
59.8726
17.2542
16.9143
4.52111
38.0144
-11.9223
8.61586
7.6763
9.10688
-18.8418
23.6794
0.126448
19.3906
18.6243
156.02
-4.96794
-37.6049
6.31148
-37.4947
46.176
35.2317
11.7984
129.28
110.635
97.195
-12.1466
39.9548
-23.8603
-33.2888
59.5605
82.9047
-6.31094
77.3886
8.14377
-14.4095
6.52879
299.426
96.299
24.5828
20.5502
-12.9955
-1.92905
-9.3432
56.0072
29.1847
12.1328
-8.80521
-3.14455
55.5073
3.26594
-10.2891
2.84073
-18.1014
-31.475
-14.8522
-29.5025
0.956639
3.2613
-21.7741
-22.4193
-18.8238
-22.3741
77.4237
-22.0833
537.31
-48.5529
-34.9772
22.3888
-35.2705
11.4147
-5.71969
27.5615
-10.2596
159.132
50.1958
-25.9778
-3.56557
-3.03253
16.7655
34.9238
-14.8661
-18.0907
13.0021
2.34692
-18.0864
-16.9902
0.391835
-4.93292
-24.3586
6.82063
19.9083
-24.5874
22.8118
83.1178
-5.49603
-2.44445
-31.0007
51.19
-1.54645
15.9532
24.7721
-14.8793
67.9781
38.734
-7.97935
-25.5539
17.2995
4.25579
46.2794
37.5541
27.7388
21.5735
49.0737
16.0105
6.82124
55.3597
32.5164
-23.1067
25.005
3.69189
269.29
16.736
4.06693
20.3124
36.1634
-13.9227
-10.5513
24.3198
-22.9265
11.1032
-9.87882
-1.94112
-18.7251
94.4928
18.3651
-24.2974
76.5803
-4.65029
6.22163
-8.86781
17.311
-9.77995
-23.8712
28.5568
-4.43687
14.0494
19.2925
-23.4598
2.20782
31.4824
-21.9058
-6.58967
-11.6693
41.9511
-13.0594
-33.7977
5.74517
20.5597
2.18535
27.1253
-10.6793
23.0924
8.65563
87.5989
-30.9038
6.58886
252.867
13.5026
37.6217
0.956639
-4.12288
32.5738
13.0354
-23.8459
-13.0038
23.0758
4.15358
-4.29492
47.0245
28.741
-48.8257
7.83303
-7.59375
-41.3935
37.0774
-14.7334
88.2637
12.3615
-4.9066
9.10688
119.839
27.4275
15.119
32.332
-19.9605
-3.87176
2.2659
10.0596
16.8708
48.0501
33.0267
7.27176
-2.48808
7.71347
-12.0553
-5.25555
-16.9452
62.3982
11.2136
5.68763
6.59411
9.96976
107.324
34.1776
22.5655
12.7088
-2.56281
-19.6838
6.52523
35.4417
-10.9106
14.6158
34.3807
-27.528
15.8991
1.44917
21.3363
-31.8001
58.0315
37.4263
41.0146
32.9328
-1.0444
2.76245
287.297
-32.5738
-17.3488
19.7073
26.8762
1240.5
22.6292
19.6973
42.7288
-18.0259
11.3139
-25.72
11.3591
28.698
9.77578
-14.2195
262.269
-24.0261
5.79248
-18.8382
14.4431
2.85882
-35.7713
-3.489
24.2617
100.516
118.716
33.6168
21.0876
-12.4642
-30.1087
32.251
2.56334
41.216
20.619
36.8057
21.7823
286.508
81.5831
-43.7175
46.5735
3.66951
13.0876
-46.7862
18.4842
72.1864
52.5505
7.08664
-10.7528
9.81611
27.4223
-19.6838
49.2776
23.3918
52.3083
4.08188
18.3639
47.4347
-0.967473
65.1674
68.188
26.4569
15.0516
-13.183
-12.9955
29.9301
9.39746
24.148
29.1847
-12.2888
-19.7263
36.7666
-24.575
8.88814
-14.0372
-29.0184
-25.5976
236
-8.98619
-24.2225
56.7046
30.9417
-15.3673
-10.5297
-18.6712
5.5391
24.4776
24.9499
-20.2093
-15.5393
-8.74032
58.869
196.677
-55.8852
-35.7047
-11.7939
-8.38558
-5.78625
52.0699
-25.9778
-18.5581
8.61333
-12.4029
-20.8782
-2.55757
-3.62168
-12.4685
19.5613
-11.5272
-10.431
42.5583
33.4854
154.597
8.43755
-4.90967
50.661
11.5674
19.3995
58.2222
123.118
-2.88972
39.9456
66.5183
51.7478
-8.40969
45.3868
214.205
17.7728
6.62467
44.64
12.684
38.8627
66.606
-11.6898
16.3753
3.742
18.3555
-0.0339997
27.0084
14.3892
24.9232
14.703
44.9471
6.13434
42.8881
12.2405
6.4947
1.06
52.6105
-4.79253
-44.0892
-16.3015
90.5588
-26.9516
-45.1897
-6.10439
-59.0148
-8.40367
2.51336
16.7343
9.75447
7.63663
-22.9433
-3.72853
56.6722
2.43635
44.7553
2.88057
21.4687
-21.0348
-19.2722
187.797
29.678
14.8285
-8.53324
51.7071
90.7947
33.1837
-38.3706
-24.5269
-7.90021
-39.0963
-26.0544
6.73927
-6.78066
7.39514
21.8053
-14.8661
-7.02341
-29.3308
-31.9827
2.2659
29.7373
45.9012
250.192
33.9946
78.4863
10.3686
-6.23621
10.8689
11.7984
-22.4234
1.61763
-8.39842
141.154
-20.1122
22.9332
1.95073
-7.90589
-3.30235
-15.6813
-2.81723
24.9147
15.8956
18.5751
-14.6588
35.2305
4.39564
-23.7798
34.6398
-6.04709
11.966
13.3384
0.0590224
22.4338
-5.59507
39.1406
-10.356
-45.6923
-48.9378
-7.97845
44.0589
74.0552
-18.1014
61.7119
-16.4825
41.3698
-4.66556
290.93
24.9251
-20.837
-6.48976
-2.8942
-2.29415
19.7924
83.9829
-28.8752
5.31518
-5.78625
-23.5258
6.89599
66.6996
10.2099
58.4836
50.6475
21.3877
7.67883
70.4575
40.071
-19.0041
164.817
14.309
13.0021
-21.8345
-1.99769
9.76217
6.31148
-1.88748
-22.4845
44.302
42.3971
10.3686
10.6304
25.9588
-6.43307
-38.9887
-37.5599
-15.3394
-13.7279
15.2035
-37.4577
-58.6238
153.643
-33.6678
17.466
-25.7344
6.06657
1.46444
0.445783
-36.296
-21.5579
55.2509
7.33074
-17.2433
56.8695
-35.0242
2.78066
16.4417
13.8401
-5.40223
-20.5557
-20.6793
17.9266
43.9856
47.5739
78.8474
-6.24794
35.4999
16.8179
37.1094
14.6591
28.3333
13.8434
49.1806
1.89238
5.65182
9.07259
14.4396
76.04
42.6491
-2.79149
-9.74508
1.94354
9.28723
8.01321
-26.1222
38.0683
30.3905
-15.5393
-33.5604
-1.24406
25.1358
-15.0925
17.2034
30.1553
54.2504
31.3097
-6.51151
-16.6075
116.375
-13.8755
-1.15846
5.35875
71.1134
89.2717
-20.4883
13.7684
106.705
41.7023
21.269
-28.2346
21.304
12.7429
8.05029
5.59136
-24.2974
-5.87864
23.4607
49.3252
-8.86781
21.0591
-4.15775
-21.9972
-7.05048
72.1454
14.0215
33.5677
112.778
23.9861
13.766
-6.91323
25.0845
41.4494
76.8957
1.80954
28.234
28.056
-22.4617
188.48
-16.5553
2.70373
2.76245
-5.05708
-13.3306
7.01408
-40.2741
-12.1518
15.6318
-29.6009
-3.60776
-12.6359
36.5639
33.3584
25.0776
26.3064
26.7539
24.4776
38.0683
24.7683
15.6225
13.8914
-11.3443
-15.09
31.3097
-19.63
119.776
63.3143
116.451
148.234
29.2281
-14.2769
202.298
46.1681
46.9781
25.0128
57.9797
137.28
279.628
36.2965
39.342
18.7449
64.9167
18.5162
49.724
5.00819
62.0614
23.552
22.8554
-0.0786211
16.2572
29.974
7.70722
60.9184
32.9094
16.4413
-4.789
24.7365
-2.53463
22.8045
85.8315
54.9019
-22.4234
-5.87864
21.5866
39.9548
11.7469
-5.17782
45.0542
-6.03182
2.3657
43.5493
14.3038
21.5456
15.5444
-4.71916
35.4417
32.1929
23.9861
21.2622
-3.1651
-36.5747
-15.4174
30.0441
18.6857
35.3924
15.3038
28.9994
0.603582
1.39188
4.38743
41.0972
-5.23806
54.4883
-18.2581
23.4454
-19.1154
-10.5297
1.94354
-18.626
34.3202
17.272
6.94947
-1.10108
-11.3443
-22.152
18.9109
51.9244
-37.6454
5.21825
100.443
-29.2695
18.4772
-0.101125
-20.4883
47.5016
-11.3608
32.332
-13.2421
17.2584
4.43741
26.2412
278.56
12.2426
-32.4731
29.7069
-9.15312
-0.810868
-9.44895
40.8826
11.2334
14.4648
201.473
-0.823838
8.94502
-34.7741
-1.5004
24.8168
14.7386
-9.60417
-8.00036
-15.4219
86.5719
16.0024
-8.81861
-31.8373
-24.1008
20.6895
-22.7686
1.49852
6.17623
52.443
-3.6827
14.7361
-23.3909
21.2142
-23.8603
159.74
13.1951
-6.03182
19.1864
3.05939
-8.43943
23.0407
129.145
7.83002
-6.84875
-21.9058
0.906593
102.649
38.2029
-5.40223
-1.93859
-11.1214
48.6707
121.841
37.2665
34.8069
-22.1775
-25.4073
6.51058
11.8095
-3.14455
-23.2035
31.3769
19.696
25.3295
19.38
-18.3565
9.5107
84.8155
44.0602
222.527
12.7437
-5.55273
41.1464
-12.6015
13.2332
45.5646
21.942
-12.9456
11.8744
19.5136
-43.2035
110.907
7.66654
20.5172
14.1032
100.796
125.822
0.182563
-6.78066
12.855
18.6395
152.99
-3.09815
200.998
62.4984
54.7398
28.8003
18.7273
-22.4845
447.226
33.0267
9.14582
57.2202
20.3366
80.802
27.7354
26.791
11.2136
-20.5493
20.3583
27.2088
98.0509
367.761
65.669
8.96071
148.543
0.9309
17.4185
94.6063
33.5677
37.8151
286.355
25.0104
-18.1576
0.906593
188.128
65.8123
18.7997
-18.8052
3.77526
130.97
29.1847
-10.4147
41.7946
-36.322
7.28414
378.079
-8.41499
55.3146
-8.73103
24.2306
330.22
35.7476
36.5639
1.49932
23.2035
-24.2934
13.0354
-36.9644
49.3127
11.6498
-0.546793
-14.8197
41.8595
73.8616
5.95896
-1.97156
-15.542
-19.63
52.3098
31.4552
-18.4815
0.182563
100.041
18.4772
-10.0538
2.00051
44.602
2.4281
3.7173
-41.164
52.2174
90.5546
9.87285
122.259
58.1727
35.1976
-7.00463
12.4297
23.4197
30.5369
84.1674
15.3263
14.6158
-23.7798
13.8401
-20.4918
217.337
-41.2023
-0.214819
-20.3034
-34.7776
39.9205
13.722
-10.085
5.41007
-8.41499
-27.1443
-1.23477
15.1329
15.4751
8.4529
18.2538
-19.1154
-14.2778
-43.034
-0.0831027
156.064
796.593
11.8314
2.04689
-17.9677
7.39632
18.9109
-11.3419
22.0848
-37.2988
-25.1199
0.715602
3.48468
221.039
-0.683505
48.8522
21.2647
3.63174
69.8133
-29.3308
-3.87176
116.881
-20.6105
3.0725
21.7823
-13.9943
-17.4806
-4.02629
-18.5235
-6.43307
-33.3665
-78.7894
9.02347
-11.8538
41.4404
-39.3318
-23.0166
58.1073
-6.98454
-39.4592
-5.34573
19.9934
-3.06506
206.85
88.9708
21.0477
-12.6108
46.55
58.6575
48.3427
44.0097
-12.116
16.9015
39.0178
8.93582
95.0847
55.3616
34.2606
22.0434
81.9677
39.6037
40.8443
181.75
51.3713
81.8556
138.391
25.8829
33.7028
-6.98412
33.5178
57.379
10.2428
27.2969
45.8596
21.5789
38.2035
10.6187
7.44761
10.8725
-19.4554
-26.7191
-8.41499
-25.2703
-20.2306
0.140369
39.838
-28.4857
15.7072
-13.049
-11.3275
-1.35712
-9.25564
51.1868
41.6349
-4.29492
5.79502
23.1188
-16.0936
121.714
367.654
39.5257
59.8726
68.791
-4.63744
18.5766
16.4626
-7.23713
-22.3062
-23.6473
7.23281
-1.97519
-9.24388
0.649984
26.1205
-1.40121
19.3949
264.12
30.6743
-18.7541
185.537
48.0501
78.0043
3.52363
525.999
91.5511
2.09127
-0.810868
4.11478
50.2529
35.5962
7.70722
10.7166
23.437
4.30216
3.7173
-7.43083
27.8546
72.1864
470.99
30.4876
22.9332
16.9433
23.9532
-20.1231
24.8086
6.80752
21.5456
86.7589
-2.8451
27.9455
26.5707
-5.99892
30.6326
-1.29103
-6.58967
23.938
212.491
52.6938
234.317
33.6687
-5.49923
46.6368
23.5625
-12.2888
-49.7114
-18.1755
18.026
-3.96026
16.3844
-14.0259
-23.7236
-13.2507
-3.36399
9.5107
-12.6359
-0.486828
-24.7376
8.21098
-39.2859
13.0354
-14.4756
9.95733
-23.0356
-24.19
17.4966
-23.5899
39.5257
-15.09
-0.549458
14.1032
78.5467
151.395
131.444
131.367
6.73927
-33.0176
22.2253
33.6321
-5.49575
0.649984
1.75767
-12.4642
-9.49396
11.6362
-8.68105
-7.50967
7.12072
28.0802
151.865
-6.52435
43.703
-12.6159
199.095
293.819
-48.2341
92.275
-4.43687
-6.56536
-8.81847
0.903033
39.1899
-16.5328
33.3565
2.52158
-23.7798
-14.0859
-11.6693
32.0791
-33.6742
-22.5533
-9.24736
11.2715
33.5184
-7.18498
0.888381
26.802
-0.7147
-35.8194
-26.7191
-34.6519
-2.78147
-6.85697
-0.132282
-55.8378
-46.7113
71.6971
-17.2413
-49.8851
161.239
-31.3422
-9.25564
-9.91712
60.1429
-21.8588
17.6396
-13.7187
115.425
352.712
5.66992
324.986
-11.9223
12.364
104.726
34.5691
32.1127
36.6707
93.4163
2.6947
-4.80879
28.8003
5.60879
36.8057
211.063
-28.3355
45.9758
29.7069
-4.46796
18.8668
43.9619
62.4344
-10.9168
45.9036
66.7403
23.4494
58.1073
31.9723
118.578
106.718
119.377
13.3949
53.7266
36.2903
-4.919
0.88967
71.6475
11.7521
104.646
507.3
24.4357
65.2202
-13.5038
2.83288
19.6154
37.8293
12.4434
27.2487
-11.5242
-34.7265
16.5038
6.42862
25.6187
158.056
-1.74126
1.63015
6.35797
6.12151
-1.07821
-6.59732
-9.87882
0.554031
-14.9271
98.0509
-12.6159
58.5404
26.3136
-10.0591
-23.432
296.654
4.65117
71.049
95.9111
46.4749
32.5066
-4.71561
19.4623
18.7997
-5.68672
-3.62516
93.6483
15.0197
39.1406
27.3106
22.8001
4.5778
-36.5929
-20.0496
-29.3815
6.78156
-34.2154
-25.2816
104.04
-1.23477
20.4824
-12.9781
-29.5025
34.6898
41.2989
31.776
-12.6015
-3.63344
75.5497
34.1386
5.07541
-11.0716
23.2618
5.52225
26.4072
5.52471
14.4431
96.5621
31.6951
-4.15208
2.1332
-12.9359
25.4799
-1.15846
-3.1941
31.8283
-16.8012
10.988
4.72004
23.0882
-35.1047
11.6888
112.521
33.3236
-51.9822
17.3124
17.7975
-6.9444
49.6288
-9.03658
18.3639
-19.9672
229.219
-12.2119
25.812
15.7141
-1.6541
123.747
-24.4274
-9.24736
-16.8395
-15.7929
47.1629
-8.54066
-30.9707
4.31325
17.4702
-6.3369
-37.6934
-62.7629
-18.711
20.317
422.47
-9.92322
14.1959
53.8935
17.8232
23.876
-11.6191
-10.5297
1.94354
48.6426
8.01321
49.3127
122.22
677.865
-44.8048
-3.11812
-22.5887
-27.7742
82.6292
-3.84562
1.32461
44.0883
-2.03812
31.4552
-14.7334
35.7898
4.8652
21.3303
-13.3819
35.5061
8.68683
-46.7252
0.649984
16.7502
-7.02341
-27.4567
-3.87176
21.0066
11.9337
-20.6281
29.9893
27.4354
19.9083
-2.09857
27.2352
24.5801
-0.810868
-9.00368
67.3878
5.27534
-2.48349
26.4479
7.51988
19.6889
-8.3201
23.9873
60.5241
7.46543
-29.9196
8.46817
23.0882
-23.8603
51.0442
35.6839
50.1902
21.0605
23.6741
30.916
15.5444
-14.0895
35.4417
7.83002
21.2622
-10.6614
-14.0859
20.1898
33.9532
0.12297
-16.8395
24.148
314.043
12.0741
-0.985685
21.1798
4.9075
-39.5675
-15.4747
-2.79279
-18.1014
-3.88041
-10.8603
-16.1519
-13.049
198.568
-44.4606
-13.0038
30.5721
-5.21675
-0.546793
-20.4419
309.851
-26.3369
22.8256
35.7775
31.7616
-34.6225
-24.5269
-7.23713
-6.37919
-14.2769
25.9735
-9.47146
27.4275
7.62271
-1.40121
259.275
-46.9753
17.2584
11.9337
-3.76154
-3.74388
33.0576
-15.217
45.9758
10.6304
-7.77442
7.71347
1.0632
-39.434
67.1195
-8.10568
71.4255
-44.954
47.7999
-25.1867
38.9301
-42.2703
7.86993
-43.7641
17.1823
11.0106
-7.54363
-17.3707
-3.11271
75.3275
-15.8567
23.0405
-7.55857
31.2701
1.95499
-1.79933
18.4609
-25.9178
24.068
-23.4821
-16.5051
10.8816
40.6112
11.8791
38.9745
3.88094
-18.9846
60.8641
10.1061
17.3659
4.54399
10.2693
8.86184
20.6303
4.53765
93.3278
47.4057
67.4355
-7.43083
70.9581
44.0754
47.4511
-14.49
31.9358
38.9458
26.6827
-11.9331
30.5369
12.1474
76.6712
112.778
-21.9058
29.5602
11.966
50.8198
-3.68911
-15.0571
31.9821
-3.80312
-7.46914
42.8887
23.5625
2.70373
17.4317
-21.3294
5.14001
-25.2703
10.0096
29.8528
39.7395
32.8158
8.8835
-14.2778
-13.049
18.6576
13.6354
19.3277
51.0052
-4.29492
-1.70125
28.741
21.3877
-33.8331
17.2034
43.2738
3.65064
8.48102
7.33221
57.6921
93.9624
-16.684
12.3615
207.758
-11.3455
36.7978
20.7412
13.7684
-9.48673
34.206
-21.8345
-48.8493
15.3844
-4.93292
-9.38374
5.62645
53.6723
16.1601
-9.59484
29.1092
-2.48808
12.8403
11.4616
5.98884
5.54358
37.1345
-4.35755
74.9516
24.5738
-7.47265
44.4498
25.8116
17.2403
-2.53463
-22.1731
7.95022
37.1058
0.554031
-33.6678
10.988
12.2163
6.22163
9.87285
17.311
11.3211
17.3124
16.1779
-8.81847
38.3844
11.5781
16.4899
-8.72282
-29.0785
-49.1506
-31.1375
3.9681
-57.9731
11.1894
-22.4617
7.28145
10.444
-12.8072
10.2
-40.3411
-16.3015
19.3442
-21.3294
-43.3156
1.39188
-30.9038
-24.4951
-35.2231
-29.5025
17.8232
35.1204
70.8398
0.714714
-13.049
-13.2016
-16.3496
19.3277
14.4457
-35.4344
-1.24406
-25.4639
-28.2109
52.6441
18.6432
6.94681
-23.3781
-37.6454
-33.4741
-18.5581
8.61333
0.715602
-5.88565
-12.992
17.3394
-3.09387
26.6288
6.31148
-1.88748
-5.61794
-0.67563
36.7749
-28.3355
30.9833
1.26006
10.9662
14.1817
-9.00368
3.66951
16.5197
10.635
5.64581
12.5907
12.1926
-21.4386
10.8191
22.1133
94.2573
9.3395
-9.3049
10.3422
34.3326
6.12472
7.57293
-15.4022
-27.6194
-6.31094
-25.306
0.551863
8.3993
37.3158
-8.09955
26.7972
18.4511
-20.9687
20.5843
0.512141
27.8956
-23.3668
-15.9941
-3.62516
307.292
-20.5876
14.7777
25.4365
-21.6591
-20.0496
-25.6333
-21.3294
-19.8898
24.8177
-16.8483
33.7628
22.1911
21.4195
25.684
19.8181
33.7528
32.3093
2.43635
-11.4667
207.154
42.0834
25.8168
-8.31861
24.0128
46.3201
-7.10602
-0.764214
31.5521
146.013
2.71115
-15.5928
44.2108
2.71361
94.0909
-5.57448
4.52111
54.881
27.4331
-6.37667
17.0466
34.4068
34.5691
65.8458
6.68568
59.6831
55.1686
40.7653
3.46536
0.813408
169.995
23.1781
440.392
-7.49201
-37.7058
-32.735
7.21811
7.71347
14.1817
51.1613
8.98733
30.8913
-23.3604
28.1459
39.9548
13.621
96.0217
-1.7974
-19.1503
-14.5009
-6.31094
12.1753
23.0407
-8.4673
-31.5254
173.911
39.0659
-30.3391
-5.11006
37.2659
46.1346
-4.62614
-5.68672
30.108
61.7892
56.2491
69.1256
26.5482
21.4444
-2.85975
21.1798
244.232
10.5297
33.5211
40.7473
253.954
-2.78147
34.3725
22.8729
-9.22996
24.8454
47.8083
910.309
33.3584
13.8332
112.513
46.7686
24.8798
79.2978
34.1386
59.4233
39.5282
18.4336
33.5691
30.8221
-0.600271
12.3517
4.58768
26.6245
3.79585
8.26925
18.0628
36.7269
5.35875
16.7655
29.3016
24.4893
101.85
1.75767
49.1986
1.75044
39.7472
36.2965
-7.50967
42.4279
-32.0836
34.7314
-6.23621
24.0847
-6.43307
-1.50742
-7.57489
-23.0982
151.788
38.9798
75.5167
52.443
41.2949
37.2249
38.4532
15.592
30.0617
8.96071
4.93346
0.9309
-4.71916
-5.78773
-3.41438
8.99361
43.751
-29.402
55.0695
-18.6816
-24.2399
226.707
5.64933
18.5258
138.992
62.7326
8.06138
-23.2035
-24.575
7.01408
4.38743
3.61585
47.2358
13.2588
7.97883
10.327
59.4833
20.24
-3.03342
-33.6637
-9.45343
-5.10525
37.596
62.4312
26.6424
3.20134
232.557
23.1188
23.2618
-20.7147
32.1959
16.7691
20.0653
1.71001
50.1958
-14.7334
-14.81
16.1096
29.7216
59.869
21.8053
21.2647
42.9871
96.0502
36.2615
14.8689
28.5028
41.9187
18.7273
14.9968
49.9242
21.7823
9.14582
-0.61401
10.9662
97.6686
57.2852
112.811
9.29171
33.3863
273.603
20.6383
29.4573
107.77
10.4206
-9.79564
33.3576
11.7984
-14.9271
24.1064
12.2163
60.5695
-21.9863
4.19251
9.44699
-7.90589
-14.5009
-5.17641
-26.9257
30.5369
0.903033
-4.12485
21.2622
-35.0242
14.0251
8.94544
11.966
50.8198
0.0590224
-7.56079
-14.8696
7.44128
39.1406
38.555
26.5482
8.06138
-5.01862
-6.3369
207.809
-21.5221
135.317
52.9564
4.70477
29.4982
304.313
28.1805
5.5391
34.3202
-23.9574
25.6901
15.6225
-41.3294
0.336762
163.214
-11.3419
1.32461
-40.2447
-41.3935
301.321
77.0958
-16.684
13.8341
29.7216
13.0173
10.5609
-1.74762
39.239
22.9616
19.3949
22.4754
8.66387
-17.0911
36.6055
31.2451
35.3291
41.4467
2.93726
-1.50742
7.41764
13.1074
17.0775
42.5757
32.8074
1.05023
-7.92157
-29.1519
-59.5965
106.161
-3.98197
-18.788
203.769
-26.6663
-1.23864
77.2015
8.50612
13.6834
-10.6927
16.8884
28.373
-22.4141
-28.3908
-22.1697
27.7354
26.791
3.7173
-31.7937
10.988
27.2088
13.7179
-5.11968
2.31844
30.0617
8.96071
-36.9897
-1.42828
19.6716
11.7963
14.0215
41.0639
135.267
33.3565
58.7436
201.108
12.151
20.1898
17.5882
58.316
194.962
16.8021
-3.62516
29.9301
-9.05904
23.3185
-17.8523
15.5576
23.6482
8.46292
13.7578
26.1046
26.6211
52.6142
30.9417
-0.37475
-36.7666
9.4398
19.1461
-6.16899
0.172819
-35.7072
170.877
7.66654
1.77658
10.6949
-32.7484
-22.6528
27.707
-5.36306
-9.18777
42.8401
-0.101125
40.5459
35.7337
11.8944
4.4024
-18.8643
45.3694
-16.1773
22.4754
14.9968
25.5613
81.7524
-22.7133
37.1058
11.2136
23.4607
34.3326
13.621
20.2051
99.7713
4.93346
242.685
23.3918
-3.41438
23.9861
26.8844
-3.1651
45.8842
20.1898
43.8251
20.8347
13.0539
22.6118
314.628
36.6809
-17.911
150.814
30.5502
-6.89268
-25.512
-3.29329
-18.7223
112.474
22.1911
25.1676
100.647
15.4751
21.5714
51.987
3.37338
13.8332
-29.9156
5.5391
-10.7275
-3.63344
49.3127
-10.8389
27.5642
45.7506
-26.3369
-33.3964
24.5331
11.1469
12.569
-15.8818
-5.78625
110.166
-18.4815
-14.81
10.4874
-49.8842
48.4623
1.77294
8.68683
166.918
17.5166
-1.40121
26.6288
92.5185
11.231
11.2487
-4.42376
25.5305
-24.5874
-2.7499
-4.02629
-11.0272
17.2332
-15.0711
18.3938
-9.97975
178.025
33.9441
16.3388
49.674
-0.823838
63.2929
-18.367
23.7023
20.9304
43.5575
-17.1206
1.64023
-0.429374
-18.1052
54.7127
-2.73828
4.31302
1.89585
-22.5511
20.0257
15.0735
7.571
18.3651
0.554031
-3.6827
125.306
62.4436
-16.3641
47.296
101.276
35.1976
-27.6194
9.81611
182.715
34.2851
30.8881
39.1899
30.3188
8.99361
0.647511
-27.528
19.6473
-15.4174
17.5882
84.5529
9.42935
-3.81266
-16.9216
20.6419
29.7702
7.80755
-31.0295
222.028
-10.6793
-29.3815
-38.196
9.15821
10.7622
-8.41499
-25.2703
25.0022
14.8602
45.3617
-20.4744
-14.51
30.9417
20.1279
-24.7376
-6.78155
37.3982
-7.38157
38.0683
-27.7055
16.3198
3.92095
11.8744
2.64705
-45.0775
24.5331
-5.71969
6.94681
-25.2522
7.33221
46.4477
7.7554
-3.56557
35.2317
32.4132
121.783
0.0654342
12.862
21.5866
43.703
-16.3641
37.9257
172.491
42.6939
-23.8712
22.9346
25.5482
23.4197
0.551863
135.836
129.145
13.4522
27.7343
1486.78
-25.6539
29.0176
26.9585
28.331
-18.8052
135.056
9.31534
86.2342
49.7994
-0.985685
15.5576
2.47765
-13.8332
56.0099
7.01408
44.0589
37.349
2.25821
22.6292
-14.51
23.4454
22.002
31.4844
-14.9231
33.6501
9.88728
-16.7519
39.9424
-20.2093
-21.1615
-27.9382
13.7485
-14.2195
-3.41137
22.6591
15.9773
52.0699
-1.61493
3.9307
46.0947
2.58967
14.7291
22.3877
26.3634
28.761
32.332
-3.09387
-24.4865
37.8732
73.0752
0.00425434
12.4428
46.1452
-2.09857
14.1167
31.2451
46.5735
-3.53092
-23.0982
35.5962
18.9516
20.6383
8.84255
27.1852
113.494
5.19689
0.373663
-6.28276
9.82428
14.7386
-5.85603
13.0711
1.36997
-11.6738
-25.6015
11.8093
15.5443
-7.55857
59.3811
-13.0375
0.262011
-16.7919
85.9273
-10.9253
99.0307
4.41342
-34.7265
-31.4977
19.2947
78.6799
183.724
10.988
-17.7688
-12.6159
22.0792
-10.7528
17.3124
-8.18501
-30.9282
53.0257
-32.8302
24.1973
18.3639
165.565
-5.03916
2.78066
183.234
43.8251
67.6863
5.68122
249.196
-7.46914
50.385
5.93349
-2.91847
9.93545
13.722
10.5297
20.4026
-17.7853
19.7073
36.2466
11.6285
18.881
-7.0137
57.1786
-0.37475
4.46285
-7.42679
279.753
22.6035
58.6831
-2.42086
-2.97515
106.722
77.007
9.27284
33.1837
35.4432
89.5512
0.259137
36.7243
21.3303
54.0845
7.62271
50.4834
22.9616
113.098
-8.68105
14.9791
28.1152
53.6415
108.471
44.3636
19.8039
-9.00368
41.2184
54.5589
28.1346
4.79836
-31.4855
24.6785
-0.25396
-2.1079
-6.12629
-11.6738
248.012
20.9796
-12.1086
21.1796
18.3651
24.9169
44.9468
10.988
2.84598
43.703
6.12472
96.0217
37.558
10.8348
-33.2416
17.3124
2.42593
-8.4673
22.8225
23.9861
30.6326
-21.9058
-8.46374
-0.424892
-63.7828
9.31534
76.8638
35.3924
6.69588
-42.7922
-8.54066
0.56512
-25.6333
-15.7072
5.41007
12.6363
-10.2891
205.24
45.6169
27.9787
-42.7194
7.63663
-22.0062
44.4908
-56.5967
-61.1295
-50.5303
3.66503
30.502
41.3441
43.6905
4.15358
-1.70125
-3.41137
5.79248
13.021
20.0653
-15.8818
27.707
-7.23713
-29.8025
-21.3717
94.4189
-7.75972
1.77294
-3.62168
11.8944
13.0021
73.5614
-42.4493
-31.9827
-39.3688
29.9893
8.6947
-7.72077
-23.1028
9.09217
7.71347
-22.1221
-7.57489
-7.87181
23.0428
69.3096
-28.0456
17.8385
41.8289
17.3691
14.1322
8.02368
-41.6749
23.8716
-1.62577
41.2233
8.98516
33.6992
197.548
5.01892
32.4194
57.8065
-0.353996
9.33989
52.986
57.8806
-8.37428
47.9117
42.1115
12.2086
151.936
-9.99608
101.151
215.146
176.385
47.5766
-7.97845
-38.4
-23.3962
11.8837
24.2306
9.75447
-12.9781
0.482569
4.70477
-9.74508
-1.80459
-5.7053
2.39101
16.9813
24.9499
34.1386
-0.546793
36.3802
-18.8406
-39.0186
-37.5788
5.07274
6.60695
-7.66032
166.388
147.294
-13.3819
-13.2196
-6.3057
-9.24388
36.2572
5.5058
-5.14935
-21.8345
7.37264
24.7547
13.8077
-18.7541
53.6723
16.1601
218.652
12.8403
-12.9013
16.0557
-52.1072
-43.1821
7.14941
-4.35755
-9.38137
15.2035
11.268
51.548
25.8614
9.92436
11.2136
3.81357
5.36576
-6.52435
32.4586
30.0617
-13.5281
13.6101
9.81611
1.18533
14.0494
32.411
94.6063
7.33074
9.70408
-9.74705
-3.10062
-7.92116
19.4623
1.80954
-9.24736
35.5523
249.036
8.56995
-33.4219
-14.1629
-44.0892
-6.93114
60.5737
81.7442
1.66194
10.7622
-23.4075
-6.85697
9.23805
-8.98619
-3.60776
-36.9988
35.1204
-5.99695
-1.80459
-11.3275
-35.0903
-27.9963
32.4461
19.1461
68.7937
8.12627
-5.72214
49.0625
23.4735
297.812
54.5305
44.2206
-4.9066
93.4398
-1.97519
-10.0538
11.3708
-4.97221
31.7427
4.22098
6.27646
47.2435
2.56334
-0.0134094
24.3671
-6.29783
18.0342
248.875
26.791
31.8283
-26.1715
12.862
-19.6428
9.96976
4.19251
39.432
35.1976
-53.8563
15.4383
-11.9331
-21.9369
4.65117
31.6936
15.3263
-9.74705
-10.3378
55.7971
-10.5228
35.8272
-1.81504
61.7797
121.937
20.5597
3.77526
6.69588
4.05942
-16.0369
111.458
15.5576
19.3442
-13.8332
-30.1972
-4.66685
59.0627
61.7119
137.191
28.2514
13.601
36.5639
63.2314
23.9881
-25.5222
66.1093
11.3591
-25.8315
13.2913
4.37814
-29.2121
-50.6997
41.5662
11.4147
-9.46782
15.9773
10.8404
-39.0963
6.3378
-4.01158
37.3802
-10.0538
71.341
4.39812
-22.6052
9.84318
66.2466
56.6138
9.35692
134.937
34.9316
31.1527
-28.3355
40.3536
10.6304
27.8328
20.8319
1.0632
-18.374
1.79544
22.1419
-19.3501
52.4628
35.8182
65.0645
1.44876
-27.2778
-22.1151
-17.5272
24.6785
25.983
-5.85603
23.8588
-2.30344
-38.72
-12.1086
24.9277
17.4183
-3.81044
145.588
31.94
57.7205
41.7835
7.46543
22.5542
50.3433
-8.39842
30.5845
28.6135
86.6514
22.5655
55.8124
11.736
41.6752
33.0444
-19.6838
4.65117
31.6936
20.9485
45.6251
9.95337
3.32324
47.5733
20.8347
15.0516
97.3869
129.434
43.0485
-14.9654
9.15551
32.9328
-12.8072
38.311
-6.93114
217.995
-39.5675
-15.9113
30.9517
183.526
20.9989
18.881
-5.13963
50.113
-10.5297
7.56574
207.938
-1.75937
51.1868
45.383
55.6752
-9.19751
28.741
-10.4714
-12.7817
1.77658
14.4431
-11.4084
13.3776
0.182563
42.3465
10.0859
12.855
13.0173
31.1756
43.23
62.4942
24.2465
13.5913
-44.3233
-24.4865
244.02
11.9337
41.2337
44.302
-13.343
47.8499
33.1192
48.4476
32.0763
94.7665
0.366645
-26.3155
46.5048
-2.48349
101.189
16.4911
51.1538
-3.77897
5.68763
20.3583
244.601
21.2142
54.7923
43.1802
53.9383
37.9271
25.5482
6.17406
45.8806
99.16
13.4522
14.6158
40.0029
-25.6539
-2.84154
23.938
23.2104
30.205
71.2735
1.80954
125.685
344.773
31.8863
35.3924
16.0662
-1.56278
-19.7851
-42.2151
21.1798
-1.27048
-4.46283
33.5211
-21.5334
2.84073
23.1281
34.1173
46.992
4.2307
15.9492
50.113
-14.2778
-5.55273
11.1613
-3.23119
-9.25564
23.0758
173.741
90.128
-10.6144
-0.0999441
-12.7817
211.94
46.7542
0.984755
18.5766
-16.6075
97.634
10.4874
2.58967
12.855
38.6719
39.4818
41.8794
14.8761
34.3875
-22.6124
26.9262
54.3345
28.1152
55.5464
31.1527
421.44
27.2352
16.2526
724.985
56.776
18.8061
48.4693
17.8385
73.688
24.8072
131.261
-3.2565
28.5568
4.93346
-6.56536
21.1666
23.3918
59.8046
27.7343
58.7436
15.8991
18.3158
23.2104
22.5478
-12.9955
-13.0913
46.6368
17.1779
4.5778
-17.8523
4.31325
2.47765
-2.58877
-7.70839
160.688
25.0022
12.9862
6.00634
9.5107
-8.88776
72.1712
198.164
-19.1154
35.6767
18.6576
36.1242
56.809
37.8868
16.3198
13.2913
51.2298
88.8541
1.77412
13.4552
39.5257
16.7691
14.4431
-6.51151
20.4507
31.4552
35.8664
13.301
64.8353
-0.263452
7.39514
66.7829
9.49678
30.635
7.37987
26.7098
-23.7086
260.887
33.7198
20.619
36.7749
-0.224506
59.0943
7.21811
80.802
36.6705
37.1058
101.169
97.195
32.831
21.2142
-6.99374
111.014
90.0318
119.531
212.261
26.6827
29.2963
8.42716
64.2701
19.6437
69.1749
26.5707
26.7972
200.171
-5.65264
13.6306
-2.75208
-12.246
55.4079
47.7337
-0.909904
41.3661
-21.2405
-28.2184
-30.0337
-4.08158
2.0964
-4.89729
15.4474
-18.7223
-24.3332
29.6873
91.697
-10.8603
9.5107
-25.7544
141.942
31.4844
45.6923
-26.1675
50.5167
41.3441
60.5571
37.8868
16.3198
34.3632
34.5062
-20.7147
-0.0974894
21.9393
14.1032
37.0774
-1.61493
-6.78066
25.9735
55.5385
33.8596
39.8282
0.654263
3.62451
69.7323
25.5305
31.6346
120.938
46.2376
37.6985
-6.43307
26.791
140.524
3.81357
27.8546
23.4607
11.7469
37.9257
35.1976
-29.4934
49.1715
-30.6738
25.2938
0.903033
35.4417
28.4447
65.2156
49.3732
9.95337
29.0176
-0.424892
33.7922
16.8021
286.855
71.1595
18.7678
35.3924
102.273
133.37
25.1925
25.2512
30.5502
141.159
25.5222
1.66194
104.466
75.918
6.58886
32.4984
27.9787
24.5032
101.682
10.327
36.9945
1.49932
9.28723
-5.50751
32.4461
-7.09081
40.6827
-12.9456
30.6151
-38.5824
7.39632
-7.1595
3.65064
35.0578
29.0957
9.20628
46.4477
7.67883
36.7243
99.062
39.2543
112.57
56.872
15.4654
4.4024
20.4911
15.3844
13.1227
40.5538
78.0043
53.4721
29.7069
39.5726
6.6854
19.1073
-16.9452
59.6233
3.13871
41.2184
35.8182
31.8827
44.0518
3.86133
23.0005
-26.8003
71.491
31.2378
-4.93913
13.8217
169.556
-5.18926
0.507659
16.565
25.6647
21.1762
127.053
19.6469
-2.74567
6.30279
30.5845
9.87285
39.7998
65.1827
41.7211
260.941
34.9185
-4.6913
4.29999
30.3188
53.9712
51.2473
-18.1576
11.966
22.7088
26.2959
-18.8052
43.0485
-13.0913
46.6368
23.5625
20.926
34.5629
36.4956
144.907
-6.3369
-7.70839
14.5103
25.3295
8.13556
284.726
22.8729
-14.8522
22.9714
-17.2413
8.21098
18.8101
46.7686
45.5646
45.383
213.097
30.6151
34.5062
22.8256
35.7775
32.8439
59.5662
0.259137
73.2711
17.9837
0.715602
57.9949
18.0572
46.9781
49.3757
98.95
36.1613
5.59136
45.422
90.4468
34.179
40.5407
62.7751
27.14
54.1824
17.2003
35.2305
14.0251
12.6936
-11.1854
-26.114
31.8041
33.5184
6.45186
0.888381
0.56512
11.848
-19.4554
8.88814
-55.2666
-27.1443
15.6318
17.007
-31.3766
49.6824
57.6092
-11.6191
-29.2703
-18.6712
9.28723
3.86282
15.1653
98.0815
10.1433
-25.9002
7.66654
9.27284
23.8134
6.60695
-20.7788
55.818
13.3776
3.9307
46.0947
146.893
46.5882
28.0099
46.1681
11.3708
36.2572
59.8537
2.52833
470.267
11.6362
13.8077
-15.0059
0.00425434
33.0576
23.6564
-7.72077
47.8499
16.5884
30.2023
68.5296
4.11478
-41.3081
33.3863
1.26465
54.3369
5.64581
48.1979
-0.925833
44.1537
22.0635
167.625
-16.4929
-17.5272
26.5526
-0.25396
-15.2264
-2.37816
5.19282
29.1208
23.0405
20.6365
-13.1808
33.1441
24.4438
-16.7919
-2.15383
80.29
36.2725
-14.1117
24.7243
57.7332
4.55455
19.3753
162.663
-7.36346
554.48
40.2494
43.6576
22.458
110.635
37.2249
29.0829
129.91
34.1776
241.831
29.5754
15.4842
41.6752
27.4223
12.1753
30.5369
15.8956
27.7343
34.3807
98.0345
38.9305
56.9436
50.8198
26.2959
58.0411
59.7553
-5.31091
45.8073
15.8809
47.4168
32.4627
23.6482
224.676
38.8732
6.57754
-12.4792
41.0972
9.75447
6.10477
42.1861
59.4833
18.3659
17.5813
-7.42679
50.5167
-18.2237
53.0609
22.8942
8.82354
-27.9382
56.852
28.011
50.9365
62.0145
7.39878
40.68
19.7254
-5.78625
57.6921
20.7973
44.2206
53.1895
33.4697
36.7978
35.7337
43.7535
63.6019
30.4579
34.3875
27.9874
54.7398
31.8457
18.7449
59.2945
83.9574
43.6576
57.8396
19.7126
43.703
9.87285
52.9182
52.5505
27.7014
41.7211
23.6741
8.42716
45.5294
25.2659
29.8195
37.8151
25.0104
-12.5354
14.0251
-11.6693
202.619
22.4243
35.7302
-28.0839
35.3924
79.7845
-23.4745
21.1798
-6.89268
381.595
-37.6934
3.26594
-8.40367
-6.85697
69.2082
-3.36399
26.3773
-3.26556
19.6973
40.8547
-18.6712
-0.0831027
52.9908
32.4461
30.3905
16.3198
8.12627
-24.4628
43.2738
31.7616
57.5466
250.236
-0.164052
61.4402
-1.61493
-22.3062
15.7081
27.8475
50.4987
53.6644
34.3832
29.8687
13.7727
32.251
68.1557
40.523
29.7606
25.3611
12.5045
37.2032
28.3282
81.648
-3.38149
5.54358
61.4973
37.4703
43.3145
522.888
66.5406
17.9168
40.8041
162.003
7.86993
-2.53463
17.1823
25.983
33.4994
11.197
25.7328
1.44469
28.7464
69.7053
56.7869
32.4108
46.2626
11.3253
17.1286
20.335
20.9338
12.8236
30.6503
45.8584
-18.3792
25.8741
45.784
21.8706
164.542
56.776
26.3024
42.8471
43.703
-20.1122
30.4294
25.8273
-21.9972
30.4308
19.926
21.5456
26.7888
11.5781
7.11954
11.8919
19.6473
26.4569
16.9256
-7.56079
20.7377
9.31534
29.1847
30.2963
-2.91847
-36.5929
-40.6643
15.5961
34.8926
9.15821
1.39188
15.9479
12.2111
-3.10884
11.1121
17.2507
3.8885
30.4676
105.904
8.99558
-18.0259
13.1879
9.88728
-1.75937
64.3053
7.90171
10.6976
-33.5604
-6.86625
12.0174
-39.4553
-9.03357
17.0369
7.39878
151.25
-12.1337
511.456
18.3367
4.00727
-29.8025
-19.8991
5.35875
192.928
43.23
22.9616
-1.2198
-18.8643
24.7547
34.4225
139.848
130.96
38.4796
21.8748
496.349
39.5726
76.0258
-18.374
-9.44895
70.8677
48.7147
24.5738
15.0161
35.0795
30.9333
-36.4311
31.4338
-10.4112
15.3662
-17.5272
-12.6645
14.7386
7.4489
38.8513
61.4686
21.1688
44.9468
27.8546
272.242
75.407
52.5505
33.3236
-16.375
21.0605
8.68159
-21.5579
58.6479
46.6861
27.7343
2.52158
4.33117
44.0101
-6.04709
2.09404
-14.9335
-37.5458
-7.37329
251.07
70.9997
4.82182
-20.3034
-44.0892
-10.6793
17.4702
-17.0787
22.0066
-34.6406
10.0096
241.622
-7.11212
17.007
19.6973
275.001
-45.3523
165.633
9.4398
22.4057
-20.5
-16.4611
-11.7912
108.869
28.741
6.39518
7.39632
18.9109
-43.653
-30.8744
-20.7788
633.03
67.7255
138.863
73.8042
46.5882
18.6395
61.1607
43.7535
11.7172
92.4835
37.1058
32.4132
-29.9196
58.6955
-33.2307
47.296
-25.7453
-2.56281
42.1604
28.6629
0.903033
35.941
-4.12485
45.6251
-18.1576
45.8842
1.44917
160.017
24.5828
159.355
-16.9311
-26.114
20.3999
11.5557
-1.0444
9.93545
9.97391
-11.9591
-24.845
-17.7853
4.38743
11.6285
28.5936
27.1936
23.876
-11.6191
8.21098
-3.67866
0.516946
-24.2482
68.0534
17.272
29.4383
65.7651
188.037
2.64705
45.1479
-5.71969
38.4661
11.0803
14.5886
-35.3481
28.2936
34.8503
25.9735
5.52107
216.708
35.7337
51.2498
25.0171
-0.123625
24.7547
-3.05885
142.433
76.1302
-9.59484
17.8648
139.941
33.455
-7.27906
-10.1812
17.2332
63.6396
-7.5073
24.5738
-16.843
30.5391
-26.1715
207.765
58.6955
-20.1122
21.0591
28.1877
-8.8787
97.8972
6.80752
19.2925
3.5826
37.1046
8.14377
19.6473
12.6936
274.335
15.2125
-18.6816
-9.43486
-35.4843
-0.0549865
-22.4617
31.6443
29.1847
143.259
-6.60788
-3.18301
-13.8332
-11.7266
49.6924
27.9787
17.2507
83.4156
48.2389
-10.5297
18.8101
-9.45343
11.7613
41.3441
6.02765
-1.70125
10.0003
13.8914
-28.2109
-7.1595
17.0369
-6.51151
-7.66032
48.3218
131.444
13.301
32.9762
-16.151
-9.63378
91.7281
-0.683505
17.3394
-3.09387
-48.8493
15.6818
16.8532
14.9968
23.6872
19.9083
1.64956
49.724
-2.48808
27.8328
-13.9293
19.1073
29.9064
17.4206
22.458
5.68763
29.7286
23.4607
41.8289
4.25065
26.3136
20.2051
-5.13056
41.6752
-28.7997
-23.432
124.24
6.52523
31.6936
-7.16251
20.238
118.714
-27.2044
-19.1656
17.5882
62.0642
-20.6793
-29.8621
46.7967
-26.2098
17.9403
8.32593
-30.9707
-17.0787
315.482
35.475
-14.8522
67.949
126.519
50.113
132.684
-6.78155
5.69167
41.1464
2.39101
-18.626
-3.16113
-14.5871
38.8086
-18.5678
27.0099
-11.3443
-27.7742
62.0145
-28.2085
355.523
-12.1337
11.0803
153.269
-24.1037
2.05663
15.7081
44.8765
21.8053
7.62271
-6.84628
22.3724
79.1836
61.7206
49.1176
16.8532
49.9242
46.1452
-0.224506
20.0007
20.3366
18.9579
-0.810868
22.1419
10.635
65.5813
32.0701
16.8902
23.437
17.9168
-13.5438
102.033
5.99586
10.5838
228.952
30.439
27.857
9.32297
8.86624
-4.98677
88.4459
30.5499
-23.8111
23.9873
30.5391
37.4505
44.7211
47.8236
79.3102
17.3691
41.3061
14.5829
4.23977
26.6827
18.0519
-17.8098
15.5444
52.3083
22.8225
10.8677
214.291
6.20524
34.6398
50.1749
63.9382
0.0590224
9.3058
39.4784
29.9301
24.39
52.259
84.6443
2.70373
9.93545
-20.0111
4.9075
-47.0638
3.26594
-19.6594
-8.40367
-6.85697
16.7343
-29.6009
2.01444
9.8529
10.327
22.002
-39.7301
-8.65562
318.661
5.5391
236.649
15.1072
11.6498
14.4457
-24.19
-8.74032
17.6396
-22.5887
15.3293
18.9109
3.65064
420.776
59.8061
-27.8519
-11.0618
197.894
24.0994
44.2941
31.9856
17.5166
833.843
2.34692
-10.5901
-5.74582
15.6818
3.73472
20.619
-5.8467
9.09217
52.6911
25.4261
183.58
65.2455
-8.10568
46.8406
13.3294
13.1421
59.5946
45.5316
48.6949
0.0654342
21.5866
32.4586
30.0617
20.2051
-2.81723
53.0257
6.52523
59.8046
-1.54031
10.0178
161.753
240.787
13.8401
60.1901
31.7946
11.3674
477.832
7.52339
213.429
10.444
-21.6591
51.1649
47.4552
-26.7191
15.9592
17.2507
41.3698
-12.6359
38.438
31.3723
-18.0259
-14.9231
-30.0682
2.39101
-29.8704
-1.46862
36.9345
208.194
19.3707
0.772981
-16.9665
-10.9076
26.4072
-7.59375
33.1837
34.7179
99.5846
-16.684
71.9301
1.61061
106.721
48.0422
15.119
45.6276
37.9542
13.7727
35.4836
0.391835
17.5559
-0.0134094
10.5688
21.7823
17.8648
245.127
232.938
14.9617
-20.5493
29.0829
64.3177
11.7469
32.3035
170.617
-15.4022
-53.8563
-16.4208
-8.43943
437.209
0.903033
147.886
-20.0317
34.6398
2.59568
73.3085
-37.4223
-26.3015
-9.24736
20.5597
-7.71108
-0.80038
-27.7997
15.8222
-19.7263
21.2183
1.15937
-8.41499
23.4555
51.2391
27.9787
37.8655
31.9995
-22.0062
0.956639
-13.4932
20.5316
2.39101
-10.6574
17.272
-8.04306
243.801
13.7485
4.52111
-52.1371
32.0294
24.2654
12.569
57.6921
-25.9778
-18.5581
-48.0101
22.2253
5.52107
34.9238
22.6152
4.39812
18.6243
58.5689
-21.8345
-46.9753
489.523
-23.6736
-37.4947
14.9968
19.9391
35.3828
4.74637
31.2451
22.2106
-3.38149
-35.6859
54.0011
5.01278
5.61116
-14.9689
31.3313
108.32
26.791
-0.0308337
-33.6678
27.8546
11.8438
-20.1122
88.1578
16.457
-68.8488
4.19392
-12.8702
1.4889
18.7067
27.5077
268.552
27.757
26.2065
48.5103
33.0161
87.2031
30.8576
-5.49923
3.69315
7.28145
23.5625
17.1779
-25.3485
-5.05708
17.4702
-11.9591
3.53601
12.6363
-2.79279
14.0851
-8.73103
16.7343
-25.8528
39.4958
75.4452
19.6973
-18.0259
73.0055
-40.7125
-13.0038
58.6831
13.2913
21.2447
10.1433
0.336762
9.54061
-5.71969
14.4431
-0.889311
-35.7713
37.7405
-18.5581
17.9837
-14.2769
1.61061
7.39514
19.9312
19.3906
32.332
36.2615
15.6818
-18.7541
29.3094
33.0267
25.3611
61.2302
33.455
45.1948
8.55946
24.7295
217.313
42.7567
-9.97975
24.3518
29.6095
62.3982
5.59136
3.49169
24.9623
-46.3491
51.0442
45.0542
36.053
1.18533
71.7664
4.65117
59.8046
20.238
8.0793
12.6936
338.053
24.5828
-16.9311
37.6043
7.52339
39.1406
-25.4073
-14.1041
8.06138
-14.3889
-9.58246
-6.54092
-8.40367
11.8837
275.355
15.3767
-1.3915
15.9492
5.24745
0.0694721
7.41316
343.36
3.20134
-16.2366
13.8914
-1.5373
-13.216
20.0653
15.9773
-28.275
-4.50513
-4.9066
10.9809
41.1283
-2.55757
131.311
-0.116395
39.8282
15.6468
1.75044
6.01403
53.1631
18.7449
31.1835
-50.8243
0.998236
-24.9769
-11.5226
15.2097
2.93726
-29.6184
-24.4415
54.0011
-6.23162
82.4479
9.58128
8.84255
16.0428
-47.8925
-25.8633
11.5601
2.32802
18.4867
-35.8411
5.24666
23.9799
6.62467
45.6582
11.2793
29.6475
-4.18264
27.2506
8.02368
-24.8083
-9.37646
35.2221
41.1955
49.4972
467.913
27.8215
7.14227
14.9621
31.6437
44.2605
1.06
34.6152
-13.0913
123.474
100.399
-35.296
27.0666
96.4658
-3.18301
-25.6333
-19.4554
-45.1897
8.88814
-15.9113
4.71479
-6.85697
42.9712
41.3698
-20.1322
-14.0359
16.3798
-33.0185
-65.5228
-35.4926
92.4162
11.6498
-32.4059
-16.6938
-6.86625
-10.4714
-20.7147
-20.4444
-2.42352
15.9773
31.4552
-17.6236
58.8117
16.6031
44.2941
5.74865
-21.8345
-15.1162
22.8806
-10.5551
-3.76154
-5.8467
220.764
35.5764
-24.2974
12.862
36.5792
15.592
54.4246
10.8348
-18.249
32.3049
-19.4294
-21.5579
6.17406
4.65117
46.6861
84.6667
27.7343
8.14377
9.95337
6.52879
-17.2915
41.9511
3.9681
30.0441
136.93
20.6419
50.385
-0.80038
-10.9331
-31.0295
-12.2301
-5.05708
-3.14455
12.9063
-6.10439
-45.8963
-4.9829
37.349
34.1173
105.088
-8.88776
17.8232
31.3723
-20.9895
-3.03342
9.28723
-16.7519
6.2092
-22.0833
-9.91712
90.128
-29.355
-23.5899
30.1553
7.39878
25.6875
-8.38558
-5.78625
-44.7184
-1.6915
44.2206
10.9809
26.1358
46.1681
3.87458
23.1388
13.0021
-12.6456
-10.5901
-13.2421
21.0066
-6.80699
3.75239
59.2945
14.2861
80.3603
96.5756
25.9588
-1.65686
-5.70082
14.9815
48.9367
5.09442
30.9333
-2.91493
-10.8707
27.857
134.885
-22.9929
-28.5404
-6.86084
20.9796
-4.61234
28.6759
-29.4333
-11.2226
468.454
36.8923
-22.2268
-26.5167
-9.05125
25.9421
25.0281
17.2281
181.422
19.5471
-8.1145
41.8641
55.8411
9.50313
29.7411
15.4918
2.77301
24.2958
43.119
50.2242
6.17623
29.9542
-29.9196
22.2324
54.9473
6.12472
13.5628
7.57293
78.3012
43.5493
-4.43687
-15.9357
13.6703
21.5178
57.9305
22.8225
22.1121
159.943
9.95337
6.52879
5.19731
32.0791
7.55529
3.68361
-18.6177
31.8041
-5.59507
20.3999
25.4365
-3.43685
28.9407
-36.5929
6.18732
2.47765
1.15937
-11.4565
164.436
-2.79279
-36.5147
21.254
104.815
6.00634
-11.104
-38.8728
-2.79149
36.9945
-2.24882
-27.3963
-26.1675
29.902
-1.35712
13.7055
6.02765
-9.91712
-10.6144
-6.72328
-39.4553
-1.5373
35.7775
20.5172
44.4281
120.925
-24.5269
-9.11119
45.6932
12.855
14.8914
-19.4242
7.62271
42.9871
-48.8493
40.8539
17.4206
372.908
25.3348
98.0509
22.9913
24.8072
63.0295
0.9309
-14.4407
34.6362
42.938
2.20782
23.9861
13.766
8.0793
-14.0859
-3.02652
279.456
41.2885
-1.7511
44.9226
125.59
80.37
104.147
442.591
-17.8523
49.2908
-8.76675
-4.46283
-33.9453
-21.5221
21.254
-12.7343
18.881
-10.7618
19.6973
44.4908
18.3659
-21.7741
-29.9156
26.1538
0.516946
7.61096
594.666
17.272
53.8011
-35.4344
4.52111
-31.9591
9.54061
-15.542
154.658
-39.5194
44.5736
22.7479
240.063
23.6059
-14.2769
297.713
97.3503
21.8053
24.4893
163.694
16.7502
41.7023
-18.0864
-28.2346
64.2723
-5.55676
-7.7527
15.9644
11.8438
19.185
45.0542
-30.3947
-5.13056
904.485
45.5294
48.5602
2.20782
-7.87299
37.0564
23.2104
39.5754
11.3034
166.727
-14.9654
404.583
23.5625
-12.2888
9.93545
21.2183
-25.0776
-17.0787
16.3844
-8.41499
-0.907407
-8.73103
16.7343
39.7395
23.4454
23.876
131.899
80.5017
21.1317
-5.50751
20.0679
-44.8048
17.4966
-7.59375
-9.91979
443.264
-0.403949
15.1751
126.679
-48.0101
921.939
186.723
8.14625
42.9871
61.7206
-16.4748
2.56334
-33.7466
27.4354
1.1676
207.797
-25.2387
-15.6065
-4.02629
-14.7753
220.329
266.484
-39.434
419.444
-49.3351
133.27
0.0236111
14.0667
17.9168
-17.2919
-21.6556
-38.9817
-25.0234
15.3082
-22.7226
-15.4966
-9.7997
-4.98677
11.6092
240.89
19.3055
-35.5855
-13.1808
-35.5263
9.63234
-20.54
40.8539
11.7984
65.5615
-11.179
2.84598
53.0733
-3.24561
22.9332
28.1877
20.2051
-7.00463
13.5642
-6.31094
32.79
11.7963
183.493
11.5781
395.051
-14.345
-25.6539
29.0176
29.5602
6.34381
-18.6816
11.1799
-1.7511
204.058
14.1921
30.2963
13.9481
6.51058
0.56512
41.833
-19.4554
-30.1972
12.6363
-45.8963
-8.40367
-3.36399
0.140369
48.2389
-63.0035
-41.16
16.7835
-21.9718
-14.8778
22.8942
-18.5678
-21.8588
0.772981
-30.085
-20.278
-26.0666
28.0135
44.4281
42.2142
-47.0157
55.818
356.332
4.8652
-15.0937
27.4275
-5.49575
4.39812
1.75767
-27.4567
7.8881
-10.5551
23.9873
-10.6904
-13.053
97.195
27.2088
45.577
-16.3641
22.9332
-29.5393
-25.0516
6.52523
4.08188
14.6158
-3.10062
0.583037
14.0251
13.1775
3.68361
-1.7511
20.3999
21.6884
-29.6738
-57.2077
-23.7977
28.7146
14.2778
-18.9528
18.2585
42.9712
-1.48992
7.97883
44.4908
-7.87101
489.846
-7.42679
18.6576
0.516946
30.5721
-17.4134
-16.6938
69.9705
21.3877
-26.3369
-7.1595
39.5257
22.3913
14.4431
-6.51151
7.33221
10.8404
39.538
-14.2769
-5.88565
9.26921
81.7754
13.2449
23.1388
31.7427
22.9616
-22.6124
35.9991
234.948
1.87832
33.3576
30.5391
41.1986
9.43576
52.2174
25.3348
19.3401
13.621
56.6664
35.6839
-18.249
4.19392
-13.8072
-27.1801
-18.1888
4.65117
114.153
-14.6588
12.7417
56.8695
154.256
9.5903
-41.1704
5.55767
14.7777
-3.43685
4.5778
39.9205
6.22578
4.9075
50.3877
110.088
-49.6444
-32.7665
19.38
46.7194
-16.4825
-12.9781
-3.26556
47.8083
16.3798
42.7288
-18.0259
3.8176
20.5316
-29.4681
31.9738
30.5721
21.0202
12.5717
13.2913
-22.5887
-1.5373
30.1553
13.021
14.1032
-0.164052
48.3218
15.2517
-4.9066
24.0994
31.758
25.5534
5.5058
40.0097
30.6743
-7.50967
-5.61794
12.4428
44.2711
-13.343
10.8689
24.9169
-31.7937
5.36576
-33.2307
28.1877
12.7088
-1.38243
4.19392
6.80752
-36.5504
9.92219
77.7397
12.9529
54.6817
25.8602
-8.78729
-27.2044
-19.1656
-1.15246
26.2959
108.631
-12.9955
-1.84694
20.3999
165.229
338.162
49.6141
-23.7977
11.848
-19.4554
-26.7191
-19.6594
-30.8925
189.92
-29.6009
13.2588
0.956639
14.5057
10.8696
-26.1675
44.8945
32.4461
-27.9382
26.8669
-31.5224
123.859
-0.0974894
-8.38558
113.914
-5.36306
131.367
-30.2485
26.1358
24.4893
32.5091
27.9946
-35.7309
4.13997
19.4299
-28.1244
0.00425434
1.1676
-19.6165
-20.3975
-29.6184
-20.6933
22.1419
344.219
11.4553
-2.29938
-14.1593
105.321
-0.66056
22.8045
16.6126
16.6328
-5.66956
16.3625
-27.4756
50.9646
1.00986
28.665
28.0802
12.2163
28.6135
9.8147
33.8099
18.331
-27.6194
19.1864
14.3038
-14.0616
8.04813
14.0215
42.938
-5.28845
31.4824
28.7585
-6.91323
-4.71561
3.32324
62.0642
26.2959
222.949
13.2414
54.2929
7.52339
70.9997
45.2889
6.45186
17.755
0.56512
56.8256
-0.7147
14.7804
22.0066
-19.6594
27.9787
-10.8603
20.7551
4.2307
122.771
25.7501
-28.4857
45.6923
-14.9231
-21.9718
39.9424
22.8942
5.07541
-12.9456
15.6225
12.0174
-15.0925
30.3218
28.0135
20.0653
2.85882
-7.66032
-20.3556
3.9307
4.8652
-36.7657
-9.63378
11.1433
21.8053
7.62271
15.6425
11.128
41.7023
-18.0864
93.5797
56.6138
-11.2578
7.50052
57.3896
-5.8467
44.3636
7.71347
32.9223
-9.44895
5.27534
-41.8389
54.3369
35.8182
11.268
-9.89811
117.14
12.2946
-11.6697
242.588
-22.1151
54.6636
34.1871
14.7386
3.5143
65.0882
23.1242
28.4758
16.0024
499.066
68.0181
-45.0399
12.5294
-28.0301
23.9873
13.6725
297.946
-3.6827
260.239
-19.6428
60.5695
-6.99374
30.4294
24.4395
18.331
-31.3675
15.4383
-8.18501
-12.1876
146.729
188.31
16.4899
-18.0932
-17.2915
101.921
47.0716
0.0590224
-41.294
5.56721
-26.2098
48.5109
23.5625
223.325
-32.9035
-51.5855
6.18732
114.922
302.45
-8.91549
-22.4705
22.5184
-4.04587
60.7749
34.8106
3.76774
41.6797
-12.5562
6.6287
51.4537
135.984
46.5016
53.8163
35.9975
-12.0086
25.1358
-28.2109
13.2887
-7.59375
18.1912
-29.0003
249.087
-27.8519
-12.9359
6.73927
-11.5078
-13.2196
192.653
13.6725
3.7173
-24.2974
32.831
111.169
-36.9788
17.311
75.0393
-6.03182
-1.38243
15.4383
27.4223
160.227
19.2925
-10.3414
31.6936
0.333751
10.0178
298.56
-21.0396
21.3363
118.125
24.2983
-3.62516
71.1595
0.0271294
29.7702
17.9403
23.3185
-51.5855
-20.0496
136.092
-5.83432
57.6139
-30.9038
4.71479
38.1206
59.8378
5.76257
-10.7618
20.1279
-9.74508
1.94354
48.6426
-27.594
13.2332
-29.5796
12.5717
-31.6863
0.772981
14.8926
45.1479
-3.84562
5.07274
132.169
42.6996
0.259137
2.05663
53.5909
25.9735
-9.47146
51.7903
30.1115
39.239
4.22098
-4.96794
-24.4865
114.71
4.43741
27.7354
0.554031
24.332
-29.9196
29.7286
714.991
49.3252
-12.6159
47.296
52.5505
5.21258
30.4767
26.6827
-19.4294
34.2851
6.52523
-2.0396
32.1929
14.6158
8.14377
-36.8983
5.19731
-12.3969
7.71623
176.221
-9.43486
-18.6177
18.6857
41.0146
17.9403
-5.31091
-31.0295
10.2587
-25.6718
-21.3294
-7.70839
-11.7266
40.3107
-45.885
-14.3532
-20.2306
-22.0062
27.1936
18.3659
-29.2703
-33.6637
54.2648
13.2332
26.8239
-23.9574
-24.19
17.4966
0.772981
11.5812
60.1404
48.6282
29.4356
-0.889311
-47.0157
5.21825
-16.6075
-18.5581
68.182
-11.5078
35.5061
25.5534
112.57
-23.7129
26.7098
-33.0789
3.62451
30.3769
25.0521
3.73472
33.7374
38.6798
3.04167
-3.97264
51.598
5.00819
205.869
37.4027
59.6233
-30.5945
58.085
48.9367
355.545
83.4071
10.4206
-34.1585
-29.6114
6.8357
20.9304
65.3384
1.8267
-11.7485
-41.6588
44.1134
12.7429
30.5391
28.1764
22.2324
28.7104
13.621
379.006
46.9283
33.3236
30.5369
2.7771
64.052
8.99361
40.0029
-15.96
363.144
79.4324
-5.56318
9.3058
13.0635
1.9012
636.968
77.9104
-20.3034
-25.4073
6.51058
9.93545
4.35171
5.41007
31.3769
-12.1631
-27.1443
41.0972
2.01444
334.066
25.3195
65.1055
5.24745
0.714714
5.69167
1.79096
21.1317
-18.626
51.1868
3.20134
228.809
15.6225
17.6396
-3.84808
22.8256
13.2887
9.27284
-4.29759
-25.2522
11.0803
31.4552
-22.3062
-2.63106
-31.1435
-13.3819
22.3877
12.435
-1.74762
48.6093
7.96912
-21.8345
-41.3531
0.391835
-1.18479
-15.0059
3.75239
-4.42376
-36.3137
0.998236
-0.61401
-0.278156
-18.5235
-38.2922
-33.3665
16.5197
-53.0833
89.9441
30.196
12.5907
222.088
44.1537
1.44876
-17.9075
5.99586
-19.4012
33.3576
-1.32004
-16.8012
27.8546
12.2163
17.466
11.7469
30.4294
2.3657
-5.17641
-15.9357
459.698
390.709
-3.41438
11.8919
-14.4095
48.3008
19.4623
13.3384
-14.9335
-15.0571
20.7377
13.0635
24.148
-31.5478
-16.0369
90.8436
15.5961
14.2778
74.7505
279.875
59.8378
11.6285
2.01444
120.423
23.876
10.8696
16.7835
60.4871
-24.2482
38.0683
-23.9574
10.6976
-26.3369
-7.1595
32.0294
-20.7122
-17.7559
-32.0232
44.5736
-18.4815
7.39514
54.9979
9.25393
-18.8643
0.391835
-14.3033
22.4754
14.9968
14.3169
18.0342
-3.97264
716.891
25.9588
-31.6419
2.93726
-11.323
104.601
-66.2017
16.8556
42.728
19.2947
-20.5493
-9.62677
10.3422
19.3401
-16.3641
11.6888
-28.5206
-20.1231
-16.4208
31.1704
-36.5504
-14.4407
6.52523
27.9455
4.08188
13.766
-27.528
12.151
8.94544
21.3363
24.5828
5.68122
28.234
-35.5801
50.385
14.1921
0.311287
40.1851
-6.60788
9.93545
-6.3369
-11.4565
-21.5334
122.781
-44.3383
29.8528
19.1248
0.140369
-18.2581
7.12151
334.298
13.1879
11.1613
-20.0978
15.1072
39.9424
1.32727
-27.9382
15.7655
3.64819
137.144
48.896
20.5172
-6.51151
-37.6454
44.5736
-16.684
-13.8755
13.8341
-2.13752
-11.3455
331.026
3.63174
13.5913
-16.2123
-30.1087
7.8881
-4.93292
33.7198
14.9968
44.302
756.416
20.0007
29.7069
50.817
161.091
35.2604
1.26465
25.8614
28.665
-3.6827
25.9805
19.7126
150.525
-20.1122
32.3035
30.0617
-20.1231
36.053
-4.43687
14.0215
-12.7847
-0.376722
-14.345
-6.04709
-25.5153
11.4644
-3.81266
-9.24736
9.31534
-7.46914
46.6368
14.1921
-24.0516
27.0666
-19.7263
-29.4199
-18.1371
-2.58877
378.349
186.924
-23.4075
21.5814
11.1121
-10.8603
95.7177
358.429
89.0378
20.1279
-15.3673
-2.74163
23.3427
-9.79042
1.05172
57.746
35.0757
47.2419
-21.3789
16.5596
42.9395
-19.3409
62.9515
38.3209
43.4911
71.2622
-21.7158
47.9712
15.1726
15.6661
30.821
7.74979
34.3832
46.7353
34.206
69.9947
27.9874
49.1176
105.637
76.8233
47.4131
2098.57
29.0172
49.7282
25.0435
18.7755
147.714
16.3739
70.3541
21.1421
-0.4454
42.4148
4.67903
23.0407
12.1474
-9.03658
-20.9914
26.8844
-16.2836
25.2695
32.0791
-20.5557
24.4858
7.44128
35.6344
20.3999
94.533
945.094
21.2183
85.4923
10.7622
-21.5334
8.46292
-31.2198
-7.62855
41.6136
-12.9781
-33.2506
30.9417
29.4982
42.7288
-9.30086
44.8945
-21.9718
105.062
62.4312
-37.3085
-1.24406
-1.10108
-3.84808
34.07
17.0369
-0.0974894
-22.6528
14.2355
50.3363
49.9163
28.2374
26.1205
-8.89748
-16.9902
30.3769
21.304
39.3596
244.827
6.7898
-0.224506
64.7165
-0.61401
44.6994
15.2097
12.3076
-10.8778
-33.8118
12.7716
-0.60942
29.974
174.499
12.5907
47.7999
-2.6979
10.8191
-21.6556
-44.6039
-4.12367
37.4505
31.9246
18.4842
8.46817
-5.02276
-35.1047
32.3035
46.9283
-7.90589
-25.7453
-5.17641
4.93346
36.5382
-1.3222
0.903033
16.7011
7.83002
47.4992
27.1435
10.8195
13.3384
22.5478
-16.7436
29.9301
26.2641
48.5109
7.80755
-4.79253
8.38465
-21.8852
-10.085
-22.7009
16.3844
-14.0372
-19.6481
30.6244
41.0972
-12.7343
92.3118
4.70477
-26.6117
-3.83123
-7.38157
4.15358
10.6976
17.0394
-31.2291
12.0174
-41.3294
-33.3964
2.98138
-6.65672
50.9874
-5.57448
131.718
-21.2926
6.74179
20.7948
-22.7102
60.806
99.579
8.55975
67.1793
66.4129
546.763
2.68747
50.0546
86.4684
47.0822
19.4532
43.1647
35.9303
25.0217
21.769
20.7409
-0.570388
-17.8822
-62.4536
48.7147
67.6773
1.89768
-0.527776
15.9408
19.7909
29.9542
-13.053
-12.1466
56.8214
-16.3641
16.9433
-7.90589
-21.9972
-28.7997
17.7975
-1.3222
25.2659
86.7901
351.9
17.5882
198.871
281.055
382.337
25.4365
-3.43685
-29.1554
38.0464
2.47765
-0.7147
33.5211
74.4805
15.9479
-0.907407
3.61585
-5.48183
-20.1322
40.7426
18.3659
-1.80459
24.2798
49.2427
28.2257
92.4162
11.6498
20.0679
-24.19
34.5062
-29.6483
47.0219
-0.0974894
1.32461
-19.63
170.136
26.4195
-38.6398
-2.13752
28.0099
14.309
26.3634
6.09505
-27.4567
185.409
37.8732
-3.05885
71.2011
13.1227
72.4129
1.1676
6.62043
12.5045
-9.64849
15.2097
25.4261
-44.6109
-22.5674
9.02347
17.0775
-11.2208
46.3239
14.5672
4.58133
-18.367
12.8645
-0.233835
-9.41769
-11.7485
18.3113
47.2165
45.5425
21.1664
-65.5705
-18.803
5.03315
18.8216
15.2545
33.8079
-0.279759
-0.375543
54.9019
9.3395
-35.5418
5.36576
-17.7688
45.4801
28.1877
-9.77995
17.3582
7.94205
87.3924
17.7975
17.4185
36.5103
147.886
195.237
14.6158
23.1363
-12.5354
-38.4488
8.21787
45.1976
13.1775
3.68361
50.6269
39.1406
25.4365
11.5557
-31.0295
-25.3485
24.9664
14.2778
-13.3306
1.39188
-14.0372
15.6318
-22.0062
23.4454
-4.12288
2.58878
-5.55273
-13.2016
8.01321
28.698
22.8942
-4.29492
63.8911
2.50408
19.5136
7.39632
140.457
154.998
2.85882
-9.18777
14.2355
-10.5288
27.8475
128.627
45.104
-3.09815
9.25393
36.0801
-25.5827
-37.6049
45.3694
15.6818
1.86066
10.5688
274.781
41.0049
40.3536
-8.11028
20.3366
0.217208
31.4836
32.4132
-15.0234
-2.13051
15.9644
13.7179
-8.86781
37.9257
9.44699
43.5493
-21.3035
-21.5579
36.1591
12.1474
15.3263
-35.0242
-0.967473
-2.29896
9.42935
-31.9237
-14.8696
33.7603
2.94775
-27.7997
-4.79253
-2.85975
-3.10884
380.303
-38.9712
17.007
-33.2506
27.1936
29.4982
-19.1154
-16.1519
-13.049
-7.57937
11.3591
244.216
-14.5871
70.6677
-7.32345
-14.3625
-18.8406
-3.41137
30.1553
-16.9641
-4.29759
6.60695
-17.0306
104.544
-12.8593
-37.2988
1.11707
0.715602
198.388
123.587
14.309
0.126448
37.9542
86.8613
-13.2421
163.436
16.4911
41.7835
31.8283
-39.29
10.988
206.65
30.4294
37.558
-13.5281
17.3582
22.9346
4.93346
-14.0616
24.9147
-4.71916
20.4492
24.6966
20.238
-12.471
-20.0317
12.151
46.4268
41.9511
30.205
67.5254
39.3004
1.9012
41.0146
128.51
13.4298
4.5778
-10.356
11.8095
35.3951
-17.7853
4.71479
2.51336
58.2364
22.9714
66.549
-20.9895
2.58878
-3.67866
9.28723
-14.4756
1.98876
45.5646
185.938
14.4457
118.239
38.1113
-11.3443
5.95896
48.6282
16.3171
15.9773
192.865
59.5662
9.62947
22.6714
51.7169
-10.5288
20.3513
44.8765
57.4125
5.74865
34.3832
54.8208
6.27646
-1.99769
13.8077
309.207
38.6489
46.5735
9.58754
61.4686
19.2947
106.791
3.81357
-2.13051
47.296
39.432
-7.00463
24.8086
16.1779
-0.943166
10.2734
196.611
17.2003
27.7343
26.8844
9.95337
-2.84154
12.6936
43.1625
-1.93859
-11.1214
28.056
11.2715
192.814
6.45186
28.6761
30.5886
-23.2035
-9.58246
104.466
10.3257
0.966659
16.7343
43.4877
33.8736
37.1066
-22.4193
13.0354
15.5095
0.114692
26.8239
-12.713
8.82354
13.2913
32.6321
-30.0825
35.0578
-2.76338
18.9998
20.7973
8.61333
-4.9066
18.4772
59.8537
15.4654
36.2615
-7.61989
129.702
22.4754
54.3522
49.9242
21.7823
5.39769
23.487
1.26006
32.0763
44.602
347.256
46.8208
20.6802
37.2249
13.621
48.8024
3.33851
4.23977
30.4308
31.1704
32.7622
129.145
0.333751
46.4749
25.0104
13.7015
6.52879
27.6861
15.7141
30.205
26.2959
20.5502
11.3674
46.7967
83.5326
7.80755
4.35171
342.239
-26.4491
38.8732
-25.2816
2.84073
-1.23477
52.3416
-7.11212
-38.8728
42.1861
16.4918
2.58878
7.56574
-3.83123
2.39101
66.1793
122.22
10.6976
-7.32345
15.6225
-25.4639
29.8851
54.5182
78.6133
256.198
104.058
31.6951
57.6921
30.2442
7.67883
27.354
2.58967
31.5957
33.0497
18.8671
311.745
13.5913
-16.2123
56.6138
58.1003
31.1527
79.709
37.2032
0.217208
6.6854
-9.00368
-9.44895
25.8901
12.509
24.3518
5.64581
34.6814
6.67243
16.4413
73.9218
2.24773
30.3007
187.861
20.3608
39.1216
93.3278
62.3982
275.457
382.375
24.1064
57.1939
-8.86781
22.9332
-7.90589
26.7286
43.5493
21.1666
10.2734
48.5602
11.5781
23.9861
43.751
-18.1576
42.136
108.271
7.71623
9.42935
18.6761
5.74517
110.515
7.52339
70.4141
43.4148
190.11
-19.7263
69.9056
29.2704
-15.2047
12.6363
89.0365
2.51336
12.9862
26.3773
-1.3915
14.0751
102.587
33.3584
0.714714
7.41316
76.9514
30.5721
15.398
108.149
43.7335
34.5062
-20.7147
-14.6558
-9.46782
106.658
27.707
-7.23713
21.7318
-16.151
7.23281
18.0572
8.14625
18.6243
17.3394
-8.71607
-35.7309
32.251
25.0521
-22.5022
28.1152
10.5688
-15.217
19.7389
235.518
32.0763
10.4335
356.439
88.0025
18.3938
6.88684
26.2259
-7.28531
37.1058
21.1688
20.5839
9.43576
219.009
41.8289
26.6813
52.5505
18.331
266.609
21.0605
-10.0591
-1.3222
255.776
179.745
15.3263
3.37141
19.3882
-6.91323
17.5882
185.753
16.9256
7.43174
48.8487
91.7743
24.39
48.5109
57.2957
-1.0444
-10.356
180.475
0.603582
-17.0787
29.5029
-8.41499
8.46292
30.6244
142.297
19.1248
-35.4669
-16.384
14.0751
53.8611
8.99558
-6.78155
-22.4193
-31.3422
38.0683
2.27952
-11.7912
15.1653
28.741
13.8914
-24.4628
28.4478
13.2887
-1.97156
36.9319
-0.889311
-5.78625
23.9589
-18.4815
26.4195
44.2206
-21.7732
16.6031
29.8839
44.2941
-22.3623
36.2572
48.6093
51.0726
101.854
-0.123625
199.043
50.2242
47.4057
151.769
-16.8012
10.988
4.72004
30.5845
37.9257
201.99
-35.1156
15.4383
21.1666
2.7771
33.5677
14.6158
-53.7649
-4.71561
-4.17302
40.077
56.442
-31.9237
13.1456
24.148
17.9403
-12.2888
17.755
43.6686
-8.76675
359.106
-0.212125
25.7547
-27.1443
30.6244
-10.8603
80.7252
-23.8803
19.6973
31.3723
-4.12288
206.862
48.7952
28.0279
-1.35712
-5.50751
51.1868
39.7608
3.92095
58.7261
34.5062
-9.47027
-1.5373
24.5331
-15.09
5.07274
-3.91218
41.4886
3.9307
-44.262
52.2104
-1.97519
21.8053
39.4818
30.635
9.25393
156.02
-3.09387
-15.1162
30.3769
32.5484
-13.1319
27.4354
27.4045
-17.0911
36.6055
53.7339
1.59591
9.58754
2.93726
-7.12962
18.3938
106.212
20.8257
-7.47265
25.7091
27.1852
19.2947
28.0802
9.43576
235.876
53.4458
47.4511
7.99879
28.5554
41.3061
160.76
37.973
52.9196
-12.1876
298.88
42.938
18.3639
21.5213
16.4417
88.8027
32.0791
125.621
121.75
48.6707
-16.8395
65.3775
38.555
273.925
-2.91847
15.5576
77.4403
10.5297
3.53601
66.9842
64.6736
10.337
11.8837
24.747
15.1329
-16.384
-10.2878
12.6316
-11.6191
-14.2778
-26.1675
-9.45343
67.9833
47.4387
-26.7837
34.3632
-32.9602
-37.5813
-46.5149
11.4147
-0.0974894
70.6651
6.60695
-32.0232
31.4552
2.1332
-22.3062
17.9837
26.9525
-22.7522
3.06463
9.49678
-4.97221
41.1131
107.295
-1.2198
21.304
5.60879
58.1003
29.3094
-4.62396
18.1267
121.536
17.0838
149.114
-20.2481
-24.4415
37.1345
-26.8463
11.2334
18.9516
-22.4652
50.2242
53.0279
99.2947
16.932
19.7126
56.8214
-3.24561
36.0516
43.1802
-4.43687
10.3012
42.938
2.52158
-18.1576
-23.4563
-36.7597
-1.6541
5.68122
-41.294
-27.988
-7.46914
29.7702
-5.31091
-2.91847
-6.60788
-8.80521
-26.9516
-9.85252
-29.0297
12.2111
-1.23477
46.7194
31.9995
282.067
36.9945
-41.6042
13.8332
-18.6712
91.7461
-33.6185
0.587004
-2.42086
15.6225
-4.84922
-50.6997
33.9035
-13.216
-8.04572
-23.3781
-50.7638
48.3218
-52.2147
-3.56557
6.73927
13.8341
55.9585
13.0173
12.435
-9.24388
105.598
0.654263
-3.87176
11.231
25.5305
-9.98434
-30.2632
24.5801
-14.6259
56.1434
7.14941
-24.9723
56.2109
32.0701
20.087
45.9258
23.9375
-27.2778
-18.367
44.602
208.575
-18.7715
-13.3749
27.2088
13.7179
206.224
29.5754
-8.8787
7.94205
-15.6813
34.6641
0.551863
26.0714
22.8225
76.46
45.6251
41.8125
6.52879
17.5882
26.4569
15.0516
-11.3089
298.099
147.996
13.1456
12.3181
-18.4294
-14.1629
-19.7263
38.0464
304.202
21.7741
-22.7009
30.9404
0.966659
11.8837
22.3565
4.13227
39.4958
16.3798
-5.99695
8.21098
-9.30086
9.28723
-6.97932
16.9813
69.9275
13.5239
20.0679
-18.5678
53.1039
27.0099
24.5331
24.2654
27.5615
15.9773
95.4133
61.4402
19.2947
9.11389
173.386
39.7998
39.432
40.8198
146.669
13.5642
-13.8072
-17.8098
19.2925
17.7696
250.959
11.5781
50.2231
41.877
-1.29103
-0.967473
14.5676
15.7141
47.0716
15.0516
5.74517
112.389
-20.5876
16.6518
34.8069
17.1779
0.829665
-27.5459
21.2183
1.15937
38.8732
-10.2777
-10.6051
33.6009
-12.7343
28.2514
112.927
42.1861
33.2464
14.6178
19.4554
33.6501
-40.7125
-7.38157
53.0609
33.1864
-12.9456
19.3707
-31.9591
-10.9076
1.77658
110.02
-17.7559
-16.6075
31.1021
-29.2695
5.52107
83.6495
2.00051
15.6425
24.2465
-8.89748
30.3769
40.0447
16.8532
0.00425434
254.197
-15.699
21.613
83.9574
32.4132
-16.8974
115.936
23.0882
24.8072
46.9283
38.9458
49.2776
56.0565
9.70408
16.4899
236.78
41.8125
8.94544
191.876
103.294
1.93309
13.0539
1.99704
56.167
9.39746
44.1772
22.8001
30.8147
-12.2301
9.97391
-4.66685
17.8333
26.1046
-14.6084
35.7476
0.482569
-6.53963
51.987
29.6103
-57.3813
-14.9231
-0.0831027
-3.23119
-18.626
17.4536
5.07541
-29.8122
10.0003
2.64705
91.7293
26.4072
-15.09
29.4356
-6.51151
14.8285
8.96638
129.57
0.182563
8.61333
2.58967
18.4772
22.3877
23.6794
63.8447
-12.4685
57.7205
111.124
28.0802
-9.3049
-5.87864
23.4607
62.4436
4.25065
28.1877
29.5754
94.1491
36.5382
53.0257
37.8151
52.0971
-0.424892
60.1901
54.4069
-22.5533
-24.2399
3.77526
48.5109
14.1921
13.4298
28.9407
-1.30895
28.7146
143.588
16.6545
46.3695
25.3182
34.6998
32.4984
11.1121
-3.36399
58.2364
7.97883
10.7576
25.8622
-41.16
11.1613
9.88728
9.48502
34.1386
6.94947
-11.0716
47.4817
13.8914
7.83303
39.5257
35.5098
51.9244
231.495
7.33221
-10.9853
-26.0544
51.7169
47.5673
22.3877
591.521
148.178
51.2498
27.9946
72.965
32.251
6.31148
49.9242
25.5305
-7.72077
19.7389
-24.9769
111.124
-3.77897
-43.0381
67.2099
24.9623
-33.2307
34.1776
35.6839
87.6715
26.6827
56.0565
41.5632
32.5066
-20.0317
12.6936
19.4623
54.5679
30.0441
-1.93859
0.12297
202.344
-33.7061
33.5184
-7.18498
-8.54066
8.38465
0.56512
-7.70839
1091.66
38.1206
33.6009
-12.7343
22.6292
24.8454
47.8083
59.4833
-26.6117
-14.2778
65.6618
-20.6978
15.5095
-9.25564
156.134
2.27952
12.5717
-6.72328
-28.2109
15.3293
9.54061
82.3614
-4.29759
-13.2825
27.707
-14.7334
0.182563
31.1021
0.715602
25.9735
22.3877
147.368
394.204
41.1131
21.0876
-6.842
-16.9902
-3.3563
16.8532
21.7823
11.0199
2.8723
-0.61401
33.455
-3.53092
-10.1812
-25.8703
-31.9377
48.3789
24.3518
24.5738
25.7091
25.8116
3.08757
27.7354
48.6949
18.8061
130.928
81.5568
43.703
4.25065
127.513
158.886
6.80752
28.6629
8.3993
33.5677
27.7343
41.877
8.0793
23.3954
251.846
48.9457
39.3004
1.9012
29.7702
10.444
90.7848
88.9695
0.56512
101.803
-25.0776
9.15821
8.88814
-15.9113
0.966659
-4.9829
89.8229
88.4652
43.2439
146.66
572.547
48.2389
5.24745
73.8033
20.5316
47.3686
18.8554
53.0609
-14.5871
71.3873
6.25221
36.3802
-15.0925
-9.03357
18.9109
-5.71969
15.9773
22.0848
18.9998
54.5305
10.0859
-5.88565
44.2941
29.8687
-3.27528
-16.2123
1.75044
82.8507
13.8077
20.619
152.998
21.7823
1.64956
12.5045
31.581
19.8039
4.11478
14.9139
20.2392
34.2872
31.8283
31.9246
46.5952
56.6664
28.1877
8.96071
-20.1231
87.3924
27.14
37.3158
47.1854
62.4917
-27.528
32.7657
49.4473
41.4494
-5.56318
-41.294
-31.7362
39.3004
0.0271294
34.8069
82.7702
-2.91847
4.63651
-10.6793
-10.6408
4.9075
37.2692
16.3844
4.70348
8.46292
28.7503
48.5934
-7.11212
19.2232
44.4908
16.4918
-14.2778
9.4398
7.41316
-12.6015
66.1793
174.694
21.942
5.79502
6.25221
-27.338
-12.7817
71.3848
-1.97156
402.375
94.6881
57.6921
-5.43964
12.3615
23.2044
7.23281
10.5609
-16.7401
0.649984
35.4909
24.8357
19.3949
-22.6124
28.5028
41.9187
24.3494
68.6648
520.284
-13.343
2.8723
33.455
26.4541
159.662
31.5123
1.26465
65.5813
-1.66311
-52.4502
6.96849
10.3186
50.1745
-29.1519
47.2253
35.2317
38.0354
1.84323
3.49169
6.59411
36.2067
-36.9788
32.3035
93.2937
-33.2416
-10.0591
-27.1801
29.014
39.1899
7.83002
33.3565
-16.2191
118.973
37.0564
30.7067
39.5754
11.3034
-1.93859
39.4784
50.5448
-11.2173
66.666
5.93349
70.2288
28.6761
3.03343
25.7547
27.1923
-2.78147
0.639297
65.46
11.6285
90.0955
-25.7544
-8.41369
-9.74508
21.3294
-9.30086
183.575
-31.3422
120.055
53.0609
-3.34268
25.6901
80.7577
-21.8588
34.5062
-16.9665
-7.1595
24.2654
25.6875
38.4661
1.71001
40.8255
-20.3556
2.99114
201.241
-0.263452
603.348
36.7978
24.4893
6.27218
22.3724
75.6169
45.3694
23.1781
251.111
18.7449
23.6872
12.412
32.8574
10.6304
25.9588
15.2097
44.1667
-3.38149
-30.0637
115.845
-15.6019
28.1
73.2995
172.438
291.827
47.7999
2.24773
233.598
32.1748
7.2423
14.7587
74.9153
38.9798
36.1613
9.3395
9.43576
12.862
-2.77622
9.87285
198.728
14.5829
6.11383
30.4308
36.7926
39.9072
2.7771
48.5602
28.4447
-3.10062
-50.0167
-38.4488
20.1898
30.7067
35.8272
82.5179
29.9205
7.61923
13.1456
24.148
40.4291
-1.56278
2.70373
27.1253
23.0924
-2.58877
3.26594
6.2615
-20.2306
90.0955
-14.51
49.6824
50.113
-3.03342
13.1879
-5.50751
23.8161
5.79502
43.7335
-39.4553
11.5812
1.32461
16.7025
149.521
123.948
12.855
76.7356
34.9238
39.4818
195.553
50.4834
75.4355
-16.2123
27.9874
35.9991
10.0596
20.6013
18.7449
34.9008
-28.3355
263.367
14.7144
7.71347
-21.4256
27.7354
20.5839
-5.55676
42.8471
17.8385
41.8289
-23.8603
11.3211
15.4383
16.1779
-10.3135
32.411
-19.7117
59.8046
19.0744
12.7417
19.3882
0.906593
12.6936
26.4569
26.2959
46.7967
241.54
49.7994
476.324
-16.0369
-23.4745
19.3058
8.09985
-11.9591
-13.3306
46.3695
-34.6519
53.4405
12.9862
-27.7269
238.147
83.4156
-18.0259
7.41316
19.2576
-13.0038
38.0683
37.8868
-35.4344
69.9705
6.39518
-1.97401
-9.03357
2.04434
65.4948
3.19867
40.3401
-48.8898
31.4552
-42.8444
7.67883
81.7019
17.5822
1.77294
14.309
22.6152
36.2572
71.0981
17.3394
-18.0864
24.7547
0.689279
7.50052
1.19844
49.8933
-13.343
60.9684
6.88225
-17.1448
18.9579
234.625
1.79544
70.6051
31.8481
32.0701
13.1421
6.96849
36.5555
297.153
23.9375
-16.0334
60.3438
-21.2753
-10.9287
7.95022
-11.4984
-2.1079
82.4115
-2.37816
-4.17751
2.50949
28.4758
51.1515
23.9873
34.2872
429.13
9.11389
15.9644
28.7104
-3.24561
28.5554
5.69886
47.3433
-2.56281
-21.5579
2.42593
21.5178
44.8121
38.9787
118.714
19.3237
83.9081
-1.15246
24.4219
-11.3089
69.2855
22.8001
10.2
-15.9782
165.521
10.5297
-34.2154
-17.7853
-6.52961
13.5026
5.76257
27.1936
38.8686
171.255
-3.67866
4.26508
-22.3741
23.0758
356.478
25.6901
28.2838
182.414
116.965
47.1884
56.3923
-9.53438
215.114
-5.36306
63.9008
-1.15846
5.35875
4.93869
-18.6142
37.3649
-10.5901
-24.4865
39.7472
6.31148
116.179
13.1227
-0.67563
42.3971
21.613
138.067
20.3366
2.09127
2.93726
-1.50742
24.2842
46.5048
-17.476
33.7221
84.5439
30.9333
12.2946
-13.5438
5.99586
-19.4012
39.6711
51.0537
20.3608
9.32297
-22.9929
-26.6663
322.975
9.73516
34.743
38.0462
-14.4408
53.0279
7.46543
-3.6827
18.4842
8.46817
24.9623
-8.86781
21.0591
20.6914
1.46444
13.5642
16.1779
-8.43943
9.92219
4.08188
32.5066
32.4422
-15.96
-2.29896
2.59568
30.205
16.9256
-15.0571
-22.3658
9.39746
19.8143
-33.4219
15.8222
-27.2226
-1.30895
-10.6408
-51.3145
1.39188
154.629
-29.0184
49.365
27.9787
7.63663
-25.7544
85.2896
36.9945
-5.99695
-61.1295
37.3982
13.6354
0.114692
13.7055
21.0202
-16.6938
26.8669
8.26925
28.2813
-32.0232
62.1033
-12.9359
-3.03253
-4.01158
22.3877
28.2374
40.0054
31.7427
-5.14935
-29.3308
-35.7309
146.569
174.977
-20.6281
5.62645
1.19844
31.1527
12.5045
-7.77442
17.0838
-13.9293
-23.9962
12.509
71.2035
26.4479
-14.9689
-2.7999
135.983
19.5739
-14.6189
70.554
4.20208
220.886
44.7438
19.3761
49.0905
42.2393
-5.05731
-38.8037
0.0217803
181.865
-35.5325
-13.3982
-24.0438
100.905
19.4059
-27.2302
64.5247
23.7446
113.937
69.4733
16.6227
36.5012
94.4391
-5.12288
-1.07821
-6.59732
-13.627
41.1624
15.0081
10.1598
37.0952
37.2047
24.8567
11.107
51.2241
265.742
23.0428
5.59136
-29.9196
68.0658
88.5836
54.7923
15.0692
11.736
7.94205
169.851
-21.5579
4.65117
14.827
-9.03658
16.4899
26.8844
-29.0785
12.6936
4.46974
24.5828
0.0590224
-7.56079
-22.3658
18.6857
-7.46914
54.1331
34.8069
-10.9331
448.731
-19.7263
-1.30895
-20.0111
-8.21096
-15.4747
-32.7778
-8.40367
21.254
5.48992
-12.7343
-1.7337
-36.9988
30.9417
117.579
-5.99695
-18.0259
-31.7897
156.064
-16.7519
13.5239
10.6976
97.6243
15.6225
-11.8447
36.7146
38.3209
77.2243
3.79585
6.39518
26.77
10.5665
48.9083
37.2179
43.0024
70.531
20.7412
30.635
11.8987
-31.9827
64.1101
-25.3133
12.1857
56.4834
-1.6435
71.776
22.1058
45.8838
12.2469
11.925
48.7606
-22.9233
40.7368
57.2357
296.63
-7.94166
20.1235
159.289
50.2146
1.84007
53.2454
63.115
41.7898
29.6955
12.7645
47.0716
16.9256
-11.3089
-27.988
22.4338
-33.7061
18.5258
16.0662
245.814
-17.911
-16.3015
2.47765
-23.2035
-45.1897
14.5103
-34.6519
-27.4717
166.66
116.576
72.6341
46.8713
37.9315
24.1405
21.6212
45.8315
7.07618
-12.0667
59.6201
57.5645
19.1309
-16.6938
49.3557
-2.97515
14.8926
13.4552
47.0219
-23.3781
33.5691
80.1809
-48.4666
-18.5581
-10.1273
2.58967
5.35875
-7.59739
10.5609
5.74865
-5.74582
-25.8451
-18.0514
2.10463
6.33473
33.7944
-16.5436
-0.719825
-11.1182
36.4657
133.649
20.0053
31.8481
-3.53718
-3.72452
6.96849
25.3111
-8.3201
-7.92157
-23.5297
227.136
-13.779
44.602
53.0279
-1.9049
3.81357
-17.123
-10.2725
47.4511
0.502522
21.0591
46.9283
22.0792
-12.6268
-45.6663
-21.5579
13.6703
12.1474
26.0714
28.4447
61.4675
6.26971
23.0718
-6.04709
11.966
-16.7436
11.1894
-5.59507
18.5258
66.666
-18.4294
19.5703
-23.4745
32.4242
11.848
-11.9591
-2.08619
3.26594
-19.6594
0.966659
19.38
26.1046
2.25821
-14.8522
622.673
60.9268
46.3648
-28.0415
1.79096
-16.3496
-42.9888
43.6905
-14.5871
-19.2875
-7.32345
10.0003
-6.72328
-22.5887
-25.9002
2.04434
3.65064
-29.0003
-33.8972
14.5886
659.93
245.685
-6.37919
-9.59176
10.0439
43.9394
8.55975
18.4536
32.6798
68.8763
-7.77903
63.173
30.9087
23.4301
39.6168
13.349
77.5492
4.40701
36.7615
-22.3626
-9.94072
13.7086
-31.5315
15.9185
25.5108
-12.1578
36.0165
-29.8719
39.8671
-12.2853
80.9585
14.332
174.604
252.623
28.665
46.8208
193.094
44.7211
25.3348
79.3102
26.7394
434.291
15.5199
22.0434
117.575
32.1074
14.6074
86.173
27.0084
16.2633
41.7898
5.33268
12.7645
-7.5267
6.13434
14.7771
18.0236
15.9886
-15.9941
-17.6807
70.2225
108.07
-1.98143
82.087
16.5331
-18.5183
-34.8823
22.9436
56.2403
-11.5421
27.0417
50.9839
43.2439
7.97883
57.1786
35.1204
97.0767
26.9516
13.1879
44.8945
23.0057
26.3516
38.0683
133.464
76.2899
71.3873
86.8371
23.2618
99.2256
22.3913
8.48102
-29.2121
23.685
10.4899
150.105
3.5267
-1.20049
45.8135
52.7274
42.2929
29.698
43.5764
-8.71607
11.1208
-5.23036
81.2741
-13.1319
-18.7364
38.6798
19.9083
-63.9428
8.4945
-5.90035
-21.4256
-23.9962
-31.9377
14.6457
74.3532
20.6037
32.0701
-26.2133
6.96849
12.1926
7.07095
-23.5297
-33.3595
-35.8612
39.1216
42.728
54.9019
314.812
24.4283
9.11389
17.8385
32.4586
7.08664
-16.375
36.053
-53.417
34.2851
150.828
16.7011
18.3639
15.64
-1.29103
-30.9525
-19.1656
-12.3969
11.4644
13.1775
-9.43486
39.4784
73.0336
-14.9654
239.666
2.94775
11.5557
-19.7851
-20.0111
-19.4554
33.251
-8.40367
-33.349
-38.8728
-10.2878
33.2464
38.196
15.062
7.41316
-1.35712
-14.8778
28.698
-16.4611
-22.316
-6.86625
17.6396
-20.7147
20.785
-9.46782
-0.549458
-22.6528
-29.7259
-14.81
-32.6161
-22.7102
-3.07455
-3.4946
27.3004
39.0683
-16.046
23.8987
24.0801
6.43561
35.0621
-26.4847
0.923624
36.5485
45.239
28.8235
41.2907
37.8043
10.5246
213.77
-34.7488
64.3084
32.4206
38.9724
-0.967867
19.7431
-5.87864
34.7051
15.592
6.06657
39.432
5.21258
-8.8787
7.94205
21.8001
4.67903
47.4035
-8.4673
12.9529
5.95595
48.349
-14.4095
6.52879
-11.6693
9.5903
-26.1779
1.80954
-16.7436
16.8116
20.6419
250.91
34.8069
-10.9331
-1.0444
10.2587
-3.18301
2.47765
-10.085
-43.3156
1.39188
-49.6444
-25.2703
34.3725
-1.7337
12.201
-10.5297
-3.67866
24.2798
4.26508
-3.63344
21.2017
13.5239
-9.91712
-33.5604
-25.6069
41.1295
-12.7817
1.77658
250.575
-27.1262
-41.3935
23.9589
-12.8593
-14.81
121.057
-10.5288
-18.8418
-4.43164
-3.62168
-1.22408
11.7172
4.4024
3.62451
28.5028
10.0596
-3.76154
-5.61794
16.191
-15.6065
-13.3966
20.8319
460.209
11.611
-28.1896
31.5123
-16.6556
-26.2133
12.5907
2.4281
-22.4234
29.7286
11.8438
-1.37154
7.94064
37.558
-2.28369
94.1949
17.3124
-53.1626
25.2938
54.8998
-0.971033
22.3233
4.08188
35.2305
69.988
-48.1427
38.3879
0.21997
196.836
-0.0645266
18.7678
80.37
27.3106
-42.2151
6.18732
-36.8777
227.921
-0.212125
104.466
64.6736
-17.774
-25.5976
7.36398
-25.7544
-4.66556
14.5057
-23.6481
-18.6712
16.7835
-5.10525
3.86282
26.6424
-6.16899
271.912
-3.11812
-11.3443
-27.7742
22.3913
3.19867
-17.7559
-30.1491
12.7145
-9.11119
-12.9359
-21.7732
18.4772
11.1433
-24.2364
19.3906
35.4909
19.2135
24.7547
2.56334
-11.2578
29.3094
-20.8392
25.3611
13.3357
8.55946
-46.485
9.29171
24.016
-39.9648
35.5962
3.95908
-26.2133
-11.179
40.973
-19.6428
-14.3931
-16.3641
13.5628
13.1951
-47.2613
62.29
14.0494
26.7888
25.2659
-9.53586
-18.4069
134.556
-1.22656
20.2607
28.6231
31.6437
-14.12
-38.2954
54.2929
84.1182
76.0363
50.9111
2.76245
219.831
103.677
19.9
44.7655
19.38
35.475
90.0955
40.312
61.3574
16.4918
73.8033
9.88728
178.151
56.809
69.7459
42.5567
58.2689
124.318
13.0185
55.4552
23.3283
13.1662
6.39518
-21.2926
20.7948
-14.3189
53.3098
39.6089
27.3004
40.0054
14.8761
22.9616
-33.0789
21.0066
-8.68105
161.156
65.5966
48.0501
23.6564
-33.9577
25.3611
14.3785
24.0847
65.8095
-5.25555
-3.82675
40.8826
5.01278
33.7221
9.58128
-18.7171
30.9333
29.1612
-6.04751
-10.4112
3.08757
22.8045
-27.657
-9.62429
-15.2264
155.172
2.4281
9.43576
361.438
8.46817
54.9473
326.59
0.444373
33.8099
22.0792
17.3124
1.18533
12.1753
2.42593
36.5103
23.9861
40.0029
-36.8983
-24.7878
41.9511
7.71623
-16.8076
-20.4918
7.28145
19.8143
-16.0369
-29.0967
23.0539
17.4702
-8.21096
-8.41499
12.2111
47.491
479.629
285.242
-24.2225
-35.1247
-2.79149
10.7576
-35.982
-18.0259
-37.4118
29.902
-1.35712
-3.63344
15.5795
-22.0833
-0.546793
-44.8048
32.4891
-16.0936
-52.5738
-12.7817
67.6367
22.3913
53.7985
-20.7788
44.5736
-7.23713
33.9158
7.6763
38.1549
47.6876
33.9867
27.8239
2.6947
27.6468
47.6651
70.6693
87.8334
15.9162
69.6019
393.784
11.9569
23.643
-20.4886
18.1703
26.5645
51.5258
53.6218
67.4776
-11.1312
-20.103
-22.5926
-29.7086
16.2452
7.01318
4.4312
25.2525
4.18107
-12.6108
5.32059
139.983
37.1092
102.688
-11.2226
3.15909
-11.1635
-14.7305
82.5336
-5.90196
-20.2956
39.0605
0.665287
-46.4902
14.6297
-1.2394
22.2449
36.5012
10.1061
64.2176
187.031
-13.053
18.4842
-4.65029
-3.24561
34.1776
45.0542
-2.28369
-3.2565
24.8086
-2.56281
8.42716
51.1516
205.176
337.166
75.2964
67.0897
-10.5969
-14.4095
-7.92116
6.34381
15.2125
-28.052
-11.3089
-26.114
-0.0549865
-7.46914
54.1331
8.56995
-27.2813
-20.0496
-2.58877
-34.6519
17.5059
41.6136
0.140369
-29.5025
7.00944
89.5804
-46.1369
-0.0831027
-39.2407
-33.3277
-32.4059
78.8836
4.37814
-29.2121
-12.2814
-26.8372
96.6847
4.58768
-29.9373
-6.72328
-26.9148
-11.9989
8.16985
-11.3455
-26.9204
-18.8571
4.22098
-36.8271
-41.3531
21.0066
11.9337
-3.76154
-6.29783
12.412
-8.37209
-26.8509
-37.7595
-12.9013
-8.30713
-22.1221
-43.1821
53.064
55.2739
94.2648
37.0983
68.3726
1.00247
25.0435
11.2793
44.64
7.99879
82.5356
25.8273
-31.3675
-23.1775
25.2938
-8.4673
52.3083
169
222.637
54.9954
-50.0167
162.076
-15.4174
6.34381
-13.0594
-28.1755
-16.7436
-9.42532
25.4365
-25.9256
70.2288
-23.7977
-14.3889
-13.8332
-22.7009
12.6363
-21.5334
-29.0184
10.0096
24.2306
-8.98619
39.4958
-16.384
48.2389
-19.1154
-6.78155
-11.1749
-13.2016
-21.9718
219.38
9.95733
2.04689
6.39518
-1.97401
-44.6408
5.79248
-3.84562
-49.615
233.854
-5.36306
8.61333
163.759
-17.13
229.827
4.39812
-18.2678
-33.0789
-31.9827
26.9262
-5.8467
-12.1202
1.26006
2.09127
25.4261
1.79544
35.2604
-19.3501
88.2921
-14.9689
23.8351
7.07095
-27.7373
-23.1494
47.1673
32.3131
14.7386
14.7587
41.1821
23.8588
92.4647
82.8237
-13.0967
31.4836
49.2798
-28.0456
10.3422
-23.8603
19.185
22.5655
10.8348
-18.249
7.94205
-8.43943
32.411
10.2734
106.656
2.20782
14.6158
-27.528
-29.0785
-28.5359
-14.2709
11.4644
155.607
311.03
215.641
24.3079
-13.0913
21.6884
-48.4144
-4.79253
-10.356
15.5576
9.97391
-15.7072
1.66194
32.8258
58.4802
2.01444
-16.384
102.587
2.58878
-46.7822
-14.4756
142.544
24.9499
-8.04306
13.7485
-31.0861
-27.7742
32.0294
-12.1337
-5.78625
-20.3556
16.1096
-12.4029
-19.0041
39.4818
28.761
31.7427
24.8357
-18.0864
-15.1162
-7.10443
-1.88748
-3.74388
38.6798
-35.8318
-4.62396
18.1267
20.3366
54.5651
19.8039
-3.82675
40.8826
-36.2167
31.8481
32.0701
-31.8355
211.242
29.0592
12.2946
350.025
415.002
-10.8707
-10.0309
20.9304
-18.2867
-11.4984
5.38836
48.6784
-8.00036
-15.4219
191.52
26.8018
29.6095
197.331
22.458
25.3348
-14.49
223.458
65.669
-9.77995
19.1864
-10.0591
137.738
10.2734
-7.16251
213.267
2.52158
131.768
-21.5822
25.812
-1.15246
45.1976
15.0516
-11.3089
-1.7511
-13.0913
31.6443
-22.1775
13.9481
70.2288
146.742
11.848
-21.3294
-0.212125
27.6288
0.955344
25.0022
12.9862
-8.98619
2.01444
14.6178
4.46285
20.5316
-8.85338
3.86282
36.1943
43.509
8.82354
20.7875
21.2447
73.8616
-22.5887
-27.7742
26.4072
-20.7122
-9.91979
-7.66032
23.9589
-16.6075
-20.4322
16.1096
-6.78066
22.2253
14.8914
76.1532
5.74865
165.568
7.37987
22.9616
92.4835
-24.4865
8.18554
61.1686
31.1527
-24.5874
35.2317
101.754
-7.5271
-41.164
7.23982
237.104
223.613
0.502522
19.185
150.002
37.0717
-16.375
19.1864
-15.6813
30.916
4.29999
12.9529
23.9861
-21.9058
2.78066
6.34381
54.5679
13.1775
26.1724
43.0485
-18.7135
4.82182
19.0519
-16.0369
-10.356
8.06138
0.603582
-15.7072
1.66194
-23.7236
1.74178
-12.7343
-1.7337
57.1786
35.1204
-17.2413
-48.011
-20.5453
-15.0756
-5.10525
0.114692
38.0683
388.337
-41.7762
-35.4344
8.12627
62.6172
-41.3294
235.243
7.33221
42.6996
-24.1037
-14.81
47.9687
90.6708
-13.3819
5.52107
38.5448
24.0758
38.302
16.4024
37.1986
40.1688
31.3139
12.8707
-0.950442
29.0523
75.224
28.3416
-51.7613
30.3081
8.15514
-8.51192
13.7086
19.3022
8.98733
-39.29
-15.249
-19.6428
113.043
-20.1122
60.4145
28.1877
655.513
-33.2416
397.748
-41.9182
-32.8302
3.5826
-22.155
-7.87299
17.5141
-42.5205
4.65473
-36.0322
84.5529
-11.1854
-12.246
-13.9325
2.75611
12.2086
253.721
4.99645
-15.0999
3.37622
1.54061
-9.148
-10.5195
182.239
11.8837
26.1046
4.13227
-8.88776
34.6898
83.8461
25.8622
56.1389
77.3537
43.6905
26.6424
29.4383
316.89
34.3632
214.417
-3.84808
11.5812
-5.71969
25.6875
44.0883
290.076
43.3627
58.2786
49.8428
25.0785
12.855
44.8765
87.3976
20.3277
55.1686
141.965
-12.3051
23.8177
14.7448
242.678
30.9263
37.7427
11.9569
56.2832
22.8118
182.939
18.1703
47.4418
9.69794
30.9111
7.70722
13.1421
16.3388
-6.44604
-7.92157
-41.89
-0.25396
5.38836
-16.914
5.11811
1.44469
23.1242
35.9721
2.88392
26.8018
-21.9371
-11.2226
-18.803
48.1367
1.95499
-1.61205
-34.0129
-18.4216
14.6977
28.7763
-30.9783
-12.757
-28.4738
8.30269
10.8689
-10.6904
-13.1493
-41.164
-15.249
298.948
13.7179
9.8147
-4.15775
-48.2341
-22.043
67.7147
5.61607
94.4748
14.3892
135.493
22.4584
-33.2211
400.333
-19.6187
-28.9251
45.8596
30.7073
43.2402
1.24832
3.64076
1.50215
16.5331
15.7174
0.0183111
18.7703
25.9392
21.4195
-24.8173
31.3723
-11.6191
-18.0259
-5.7053
-9.25564
45.5646
-3.34268
-9.91712
-22.316
-4.99219
-12.3455
-9.47027
-18.4039
15.1628
-11.3419
-0.549458
23.4735
46.6876
35.2033
0.259137
-27.9284
175.405
-22.7522
48.6246
201.716
2.00051
-21.8345
-33.8568
17.2584
-10.5551
-15.0059
-28.1067
36.8057
6.7898
84.1085
188.667
-1.65686
-15.8034
-9.44895
14.6457
-32.4685
-26.2133
48.1979
6.57043
-4.57197
3.32282
10.2035
-18.367
-10.7904
-17.1206
11.0106
14.9452
-2.37816
18.3113
0.635426
-3.3833
9.44315
37.0983
59.0023
36.2878
28.1459
37.1437
4.25065
32.3035
3.82479
12.7088
39.847
0.445783
-38.1701
-8.43943
-16.3147
-15.9636
-7.16251
17.4269
27.8215
72.7346
-3.77857
-2.08949
-2.59113
12.2405
2.74657
48.6707
11.2715
59.7553
57.2957
176.473
214.473
-17.8523
9.93545
38.6407
1.66194
53.8657
70.2958
-9.3407
48.428
173.219
8.81744
-17.6633
-9.82479
52.4935
36.0575
-12.5562
-9.59265
-2.74163
31.439
14.1702
53.9979
1.34248
0.390241
39.0484
196.177
160.403
-27.2714
13.506
24.4106
-6.72328
37.0774
-27.8519
-11.0618
44.2206
-35.8707
125.461
23.6794
11.3708
40.0054
11.128
15.4654
-21.8345
-26.3605
9.76217
-10.5551
-13.1319
-28.1067
25.5305
-58.3206
34.7314
-12.9013
-21.4256
-3.38149
-35.6859
3.40127
-43.7129
32.0701
10.4206
27.6857
-1.04087
-23.9892
-23.1494
-12.8028
-3.29418
22.2348
-22.7226
-13.1658
16.3625
-15.4219
-4.98677
43.4683
115.328
-25.6852
-41.2077
29.6095
30.5391
67.4355
-26.1715
39.0989
34.3326
161.246
-26.9257
2.80497
6.17406
0.903033
22.3233
11.5781
38.9787
21.2622
120.523
25.0845
15.2125
-33.6742
1.80954
166.915
46.7967
-11.2173
26.0221
32.9328
-5.31091
8.32593
-17.8523
9.93545
4.35171
-11.9591
16.6545
3.26594
-8.40367
-8.98619
-20.4744
-35.1247
38.8686
-0.37475
8.21098
-11.1749
-0.0831027
73.6055
-7.38157
131.59
6.25221
8.26925
312.869
28.2813
-3.84562
-6.51151
-26.401
-16.6075
-7.3137
7.23281
14.8914
1.19056
-14.3425
-20.1419
-40.5752
-35.7309
28.8003
1.86066
0.00425434
21.7823
27.7354
-0.0308337
-5.55676
42.8471
2.84598
45.577
-20.1122
21.0591
31.9358
61.4346
180.356
-34.4219
-27.1801
-32.2358
-14.345
23.3954
-24.7878
-1.15246
4.74419
10.4303
42.1115
21.5789
13.8407
26.3736
-0.625746
69.2331
30.8734
30.5502
62.4478
4.9075
20.4026
34.6885
42.1961
64.3575
37.8655
30.1254
21.0973
53.8611
110.195
11.3139
33.6501
4.26508
22.6035
144.89
71.62
59.4233
45.1504
84.963
20.5148
22.8256
65.4948
196.227
75.9474
50.4357
52.0699
63.9774
8.61586
20.7948
7.27483
25.0364
50.8533
40.4189
104.661
42.0501
50.1356
27.8282
27.9874
24.7547
-3.76154
23.6564
-4.36214
12.8403
32.0763
16.0557
44.6307
-2.48349
23.9873
9.92436
35.6727
-0.25644
-8.39842
13.7179
9.87285
64.1626
52.5505
22.0792
6.11383
22.9346
-23.1775
-21.5579
-6.9444
61.6787
5.95595
25.0104
2.4571
6.52879
-4.17302
25.0845
127.496
-20.6793
119.885
33.7603
31.6443
32.9328
0.311287
25.1925
-14.4274
79.3144
72.3739
-7.70839
14.5103
-8.41499
-29.0184
-10.6051
37.349
-11.104
17.8232
3.2613
-26.6117
-1.80459
9.28723
-16.3496
-7.38157
56.809
4.15358
10.6976
-5.44938
0.772981
-13.2184
-3.41137
28.2813
16.7691
-34.6225
-35.7713
-39.0963
33.9158
12.3615
169.382
13.0173
23.6794
-9.24388
28.761
16.7502
7.96912
-10.5901
-0.123625
37.4679
21.8132
147.345
8.4945
284.244
22.706
11.2136
-44.9122
-10.645
43.606
-29.4934
37.9271
19.926
-23.4598
27.9455
22.8225
92.4123
96.484
12.6936
0.721609
47.0716
18.7997
-11.3089
-24.2399
26.1819
-14.9654
35.3924
187.718
-31.0295
-29.0967
11.8095
-1.27048
31.1444
31.3769
-30.8925
26.1046
2.01444
-38.8728
105.904
192.542
-30.3598
-21.7741
-22.4193
7.41316
158.009
4.15358
-9.91712
-22.316
-14.3625
-17.9677
-15.0925
-3.41137
150.096
-7.59375
5.07274
-0.889311
-30.1491
41.412
25.4799
34.4488
39.0919
-5.72332
-10.0538
24.4893
25.0128
-5.73859
6.09505
-23.7086
-39.479
7.48285
9.37459
33.0576
66.7599
-28.3355
51.8598
0.217208
295.292
-18.8193
33.3863
287.997
-3.75917
-33.7096
8.84255
29.0592
3.32282
28.9442
-6.28276
6.07615
37.2274
14.9452
20.1106
-17.296
15.628
27.2468
39.9203
-21.9371
42.5145
30.066
2.13608
-1.79933
-19.0204
-10.9253
29.6902
28.7763
18.3778
4.55455
-19.3589
39.9901
22.1079
-3.61533
61.6003
40.2494
37.9806
17.7655
68.832
13.0514
39.3709
483.134
38.0354
29.9542
-26.1715
37.2249
2.84598
165.517
34.2357
34.1776
22.5655
22.0792
15.4842
-1.42828
10.5557
-6.56536
-1.3222
-23.4598
-5.28845
1.49734
28.7585
10.2769
-2.29896
-6.77466
5.84217
-9.31131
11.3674
-16.8395
29.7702
16.0662
-14.6812
315.673
-27.2226
-16.3015
10.7622
128.392
-6.52961
12.9862
28.4951
-20.4744
-38.8728
49.6824
36.9945
33.3584
-10.5297
-1.80459
-5.7053
-21.9718
-14.8778
-11.7912
-54.1751
-36.8513
-19.8417
286.632
-7.1595
69.5107
-16.9641
55.6725
462.49
-12.8593
-3.56557
-4.50513
26.9525
46.5882
-11.3455
33.0497
-20.4883
-19.9647
-15.1089
-18.2678
-17.9273
42.5583
29.7373
2.79769
47.1131
63.9488
30.6976
41.7909
31.4761
30.8913
77.8392
13.1533
-9.80484
55.7293
34.7469
1.42867
22.7371
-9.37646
-6.00737
134.899
126.334
12.8289
1.52007
21.1269
5.40677
134.216
6.4947
23.5488
14.0005
2.83823
45.1142
25.6112
1.7667
-15.0412
-1.65173
0.724908
6.07704
-29.9667
13.1481
12.8207
27.0417
-6.17509
25.7825
86.2266
124.139
34.2955
-0.222319
40.2093
-7.91635
17.9183
27.761
8.83875
-14.6023
72.3244
32.4891
25.1358
-11.3443
11.5812
58.2663
25.6875
12.9544
51.7169
64.4339
44.7141
63.6171
57.4125
48.8522
32.5091
-16.046
5.15802
-24.6456
6.43561
50.0546
42.8558
10.294
235.2
234.52
35.8378
33.7944
167.115
60.629
46.1318
-27.9848
83.7626
100.184
62.4344
-42.7759
38.4073
62.9922
10.8614
0.906199
62.8466
17.5472
11.2793
-3.24561
32.3035
28.1877
-35.1156
7.94205
-21.3035
-19.6838
-1.3222
-17.8376
-9.53586
-27.7772
89.5785
133.706
-36.8983
-49.6932
-28.5359
30.7067
3.9681
-24.4274
22.4338
-28.0839
20.3999
16.0662
-52.1626
19.5703
-23.4745
96.1425
92.4328
-2.08619
19.696
-8.40367
33.6009
0.384142
7.63663
68.423
44.4908
102.699
-10.5297
-7.42679
13.0354
24.8798
17.4536
-22.0833
-2.42086
-46.6788
-33.1032
-19.8417
-9.47027
-25.9002
13.2887
-5.71969
55.6725
-12.1337
7.33221
20.2108
7.7554
-41.0469
42.3465
-8.65473
29.8839
8.68683
0.126448
16.7502
24.8357
-4.96794
-15.1162
49.415
11.231
-14.9883
78.0351
15.5466
26.2061
-39.29
47.4511
74.553
-20.1231
-2.56281
-27.1801
10.2734
24.1973
-9.74705
34.3807
-10.6614
-21.5822
104.523
15.7141
24.5828
-20.5557
-58.1606
28.056
-24.3357
67.2516
-2.67445
193.34
-21.6004
-1.30895
-27.5074
12.4038
-9.58246
-6.10439
-44.0222
227.729
-12.4792
26.1046
4.13227
13.2588
-33.2506
222.527
-32.2339
86.9218
-39.2859
-3.83123
9.88728
219.38
15.5795
9.77578
16.3198
83.0889
0.772981
-30.085
-27.7742
7.66654
-0.0974894
10.6949
-8.38558
-2.03812
25.833
4.00727
153.856
8.61333
-12.4029
-2.13752
44.8765
40.5459
-1.74762
2.34692
21.269
44.854
26.6288
-4.93292
134.937
-6.29783
31.1527
-52.6984
15.9908
59.3561
9.09217
-5.40499
-22.1221
-31.9377
10.8975
-39.9648
16.8556
5.83315
5.64581
258.093
42.1777
1.05023
5.19689
-4.789
-32.5197
33.4792
-5.85603
23.8588
-32.2885
15.628
52.8387
17.8765
32.424
26.7886
131.206
-43.1658
23.7738
13.1994
-14.7305
28.1857
-4.02789
-33.4141
126.228
306.354
-14.6311
85.5888
54.9826
44.5967
-18.6079
97.2075
13.8542
20.2392
49.2798
34.7051
36.2067
35.6839
35.1976
202.891
26.6827
-3.19627
4.65117
54.1824
-16.5328
23.9861
-14.345
103.657
-2.84154
147.626
13.8401
20.6737
-11.1214
13.0635
85.9922
46.0513
-7.18498
94.533
-4.73382
34.2983
-3.14455
16.6545
4.70348
0.966659
43.7428
44.8453
155.688
21.5714
46.3648
-39.7301
8.21098
-26.1675
22.4057
-1.35712
73.2033
23.0758
-5.44938
15.7655
-11.3443
281.447
33.9035
-20.7122
3.19867
27.7354
36.1613
93.6725
-13.053
15.9644
47.4511
21.0591
13.1951
8.96071
2.3657
36.053
-10.0591
12.1753
14.0215
56.0565
13.4522
20.238
47.0716
24.4219
22.4243
15.1155
35.5523
-7.46914
21.6884
-25.9256
8.32593
-15.9782
163.609
53.0774
520.276
-32.0712
14.5103
-2.79279
139.648
21.254
41.0972
-20.4744
-0.917427
18.2538
-2.24882
-3.03342
5.5391
148.568
-3.63344
22.8942
25.6901
-31.6863
73.8616
-28.2109
-29.6483
41.3997
-22.5863
21.9393
46.4477
2.05663
36.7243
5.35875
-3.84926
59.2866
7.62271
-20.7311
-8.89748
-33.8568
34.125
-5.63561
5.62645
-8.1719
7.27176
10.3686
-4.36214
39.0772
-26.0197
16.0557
52.127
-30.5945
18.7296
20.8257
3.77174
10.7166
92.7775
-8.3201
18.3651
30.5391
-9.62677
4.72004
24.9623
-6.99374
26.6813
30.0617
-30.3947
-46.36
-22.043
113.629
-29.0542
0.551863
47.7547
3.5826
178.37
16.4899
-14.345
-23.7798
0.906593
-21.7672
-43.0445
-33.7977
-14.8696
239.825
-5.59507
36.6809
345.658
53.3622
21.1798
79.8701
-9.58246
-9.85252
-12.1631
9.5107
-12.6359
49.6824
3.2613
15.7072
-1.80459
2.39101
26.8239
-19.2875
-31.6863
-12.4885
4.52111
-20.7147
-27.7742
12.569
-15.8818
12.7145
7.7554
-9.18777
-14.2769
7.23281
50.4987
33.0497
22.6152
43.7535
30.4579
-10.5901
-5.74582
35.9991
8.18554
11.231
31.8634
42.4279
-13.343
23.487
72.4746
-12.9013
6.6854
-45.0562
16.5197
-23.0982
386.047
26.4479
-26.2133
104.42
21.563
-17.6904
1.44876
64.0919
-21.2753
37.797
1.62011
340.846
1.8267
6.99217
-21.0441
30.3499
-13.0967
-5.6845
67.7284
16.9413
3.46837
17.1857
12.8236
26.9022
29.6222
0.806421
-15.6108
113.079
59.5892
-27.9782
8.29212
37.1058
11.7984
7.23982
29.0829
21.2142
257.25
51.0442
9.44699
14.5829
-23.8712
32.3049
15.5444
20.4492
34.0669
78.3341
32.5066
-11.6693
-3.02652
30.205
-22.5533
16.9896
20.5597
16.8937
51.6735
168.977
2.70373
-4.73382
-20.0496
6.22578
34.8926
18.5285
-0.918722
-8.40367
274.253
14.8602
-12.9781
-23.8803
68.8536
5.24745
8.21098
35.6767
22.4057
54.9349
-1.46862
10.6976
-27.9382
223.644
17.2034
7.66654
9.27284
16.3171
1.71001
33.3292
-5.36306
-11.0618
16.1096
-36.7657
18.6395
48.8522
7.37987
-14.3383
-7.61989
17.2584
47.5409
252.986
26.2412
72.3821
1.64956
2.8723
71.4317
36.6705
13.4851
1.79544
35.2604
-30.5945
22.4778
45.1885
57.5683
19.6889
-40.0159
49.0414
-5.16825
1.64023
5.57484
-17.3707
23.1242
88.4459
91.4537
2.4281
-18.6752
271.483
49.3252
24.8072
24.4395
-7.90589
39.8012
-0.688741
-4.6913
144.138
16.4899
-35.0242
-0.424892
-16.9311
-22.3658
29.9301
-20.5876
18.5258
34.8069
-12.8072
12.0741
-10.6793
38.0849
98.6108
57.8839
16.3844
17.8219
-12.1518
6.2615
39.2231
2.25821
5.76257
7.97883
38.438
38.8686
-6.78155
9.4398
28.6279
-9.25564
49.3127
52.8793
1.32727
-3.57531
-6.72328
11.5812
37.3838
362.68
50.1958
-5.36306
18.9232
2.99114
70.9511
35.5061
0.126448
177.92
15.4654
-19.9605
355.949
69.7323
17.5559
-1.88748
39.3596
70.5389
55.5155
50.2242
73.6426
20.5839
16.6102
45.9495
32.4586
-20.1122
-16.4222
11.3211
31.4495
36.053
42.4148
2.80497
15.5444
25.2659
7.83002
-12.5354
4.65473
45.6992
388.152
-11.1854
11.1799
-3.62516
-13.0913
61.6294
53.5475
13.4298
-1.0444
-29.0967
17.4317
-1.27048
12.4038
-11.4565
18.2585
-23.4075
8.46292
41.8688
41.0972
9.75447
-1.7337
-18.2581
19.6973
27.6242
-11.6191
96.2921
-28.0415
-9.45343
-23.8459
-37.3666
56.809
29.4383
-7.32345
-18.1107
23.2618
20.5148
-20.278
147.954
48.1763
-11.4084
53.944
-3.489
2.99114
0.715602
160.906
52.3727
27.4275
-3.86453
129.783
6.27646
20.4911
64.1101
51.2891
-9.38374
43.1078
36.8057
25.5305
-26.4614
29.1092
-2.48808
247.099
27.3001
7.86291
58.085
125.773
30.0087
66.5406
59.1463
-6.04751
30.8183
-16.4929
2.18974
5.38836
24.3155
38.8513
16.4372
35.9721
21.1796
17.4183
7.51804
1.81176
18.1516
-9.28941
9.63234
-9.65009
-10.9253
42.8087
21.28
-36.6005
21.4211
-8.1145
53.967
-12.9857
-5.86612
29.005
-3.01237
-2.84919
14.9255
9.38586
-4.83268
-50.8072
1.48797
20.3381
51.1448
-18.6141
45.2272
2.36795
495.69
24.2255
40.8539
53.0279
25.9805
21.5866
24.9623
-16.3641
179.987
-18.249
37.9271
-6.31094
-4.6913
24.9147
68.3694
12.9529
17.5141
94.2863
5.19731
10.0919
-9.15036
161.229
-16.7436
1.65925
21.6884
0.311287
-8.54066
32.4242
-8.76675
-11.9591
-17.7853
-6.52961
8.13556
11.1121
-40.8453
24.8454
30.9417
23.876
18.3659
4.46285
-35.5378
9.28723
-16.3496
120.055
51.1868
4.15358
184.986
13.2913
124.318
10.1433
-18.8406
0.336762
95.7477
23.4735
74.5587
-10.9853
-9.18777
21.7318
3.48468
28.2374
0.654263
46.728
-3.3563
0.689279
13.1051
0.00425434
40.8539
15.5466
28.0802
134.998
140.299
53.0733
71.2912
22.0792
9.86196
25.5482
135.864
19.2925
24.1973
4.08188
-2.25079
47.4992
11.8274
-19.7081
29.5602
13.8401
37.7013
16.9256
-5.68672
3.69315
-13.0913
31.6443
126.636
97.7627
-15.9782
92.4328
-43.8182
24.1507
16.3844
2.82941
-10.2777
24.747
41.3698
-22.0062
23.4454
237.52
250.75
-8.65562
-1.80459
74.8795
43.6205
15.1072
39.9424
27.5642
17.0394
21.2447
-1.10108
301.625
9.70709
0.170278
18.6432
27.2217
-17.0306
5.21825
15.1751
27.8475
-10.0538
-10.5944
7.37987
19.2135
-23.7086
-1.99769
34.4225
-3.76154
-18.9652
42.2277
3.46998
137.024
14.1817
15.3592
57.7492
-8.10568
11.2334
230.721
-11.2208
220.612
214.592
-0.823838
-0.42531
102.033
-14.6189
38.6948
247.692
22.1133
53.0279
-16.8012
10.988
29.0829
38.0808
22.9913
-11.654
-48.2341
39.8012
-8.18501
-0.943166
75.5145
38.3844
30.3188
37.1046
45.6251
0.906593
-9.79522
4.46974
9.5903
221.199
-26.114
-11.2994
-20.5876
12.9036
12.3181
-14.6812
47.6813
-40.3411
274.179
-12.5149
-17.5813
-37.6934
1.39188
14.0738
-4.65554
36.2466
-3.88041
4.13227
2.35664
0.956639
31.3723
7.12151
-33.0185
-3.67866
-1.95717
-38.8384
11.3591
26.8239
-18.3352
3.20134
168.839
-3.11812
-1.97401
-40.8927
-3.57785
-58.6455
-22.6528
-6.02615
-55.9628
69.523
-23.6473
24.2617
10.5609
-4.97221
-16.3937
-21.8345
-13.2421
11.9337
-18.7364
8.66387
-20.8392
-13.9943
-8.11028
-7.27906
-28.9219
-42.7369
-18.8193
-36.2167
39.3443
30.196
-14.9689
44.4498
190.229
6.67243
-2.29938
-14.1593
-34.3937
47.1673
63.4643
18.5068
-37.5287
3.24404
-15.4219
332.345
28.4758
10.3802
-1.30918
-14.4408
-7.47448
14.617
13.6725
16.8358
-28.0456
9.11389
-8.39842
19.3401
2.37659
15.0692
103.565
45.4234
6.80752
-32.8023
8.04813
27.9455
5.95595
25.8602
32.5066
12.151
5.84217
245.562
54.2834
-12.9955
-16.8395
14.7777
21.6884
50.9111
17.4317
26.8405
-30.1972
-32.7778
0.966659
0.639297
9.23805
-16.4825
-7.3559
-36.9988
12.6316
13.8332
-3.67866
-3.23119
-37.3666
-1.28706
-12.713
10.6976
-42.9307
38.1113
-6.72328
16.4911
171.094
-13.1493
-18.6752
192.127
-21.9863
45.422
37.558
-7.90589
-23.8712
465.214
-17.5553
-15.9636
393.888
29.6083
6.26971
-53.7649
203.306
-21.0396
22.7088
11.3034
-20.6793
-41.1065
339.151
-14.9654
26.0221
8.56995
-38.5257
30.5886
-41.9442
-12.1631
40.322
10.0096
35.475
-1.48992
11.3848
104.03
-0.37475
28.8257
20.6842
74.8795
-21.9718
75.0773
28.698
0.40545
6.94947
-27.9382
68.0964
-2.97515
-73.1885
-3.41137
328.132
-3.84562
10.6949
-27.1262
-4.15208
-33.5506
4.8652
-10.5288
9.26921
-2.55757
22.6152
-18.0907
39.239
28.7653
-20.2229
-18.0514
-33.7466
1.87832
-19.4163
10.5379
-2.09857
-15.2707
-16.6494
-10.1812
-50.2331
-22.5674
-32.4685
1.86303
-7.47265
16.3388
525.687
-19.5645
28.6725
25.8539
25.2691
-25.2345
71.8951
31.894
7.15867
-11.6789
19.7544
38.0087
-9.81573
7.49013
-0.38517
55.2509
104.782
54.6817
40.8527
11.8919
28.694
113.351
48.9457
44.9131
11.3674
65.5373
61.0438
55.1776
966.032
47.4168
39.959
4.9075
-4.89729
142.884
30.0034
-13.0888
22.1911
34.5379
-6.17509
16.0699
-4.2026
63.7379
36.0575
-23.8006
80.3625
209.028
0.85393
31.439
4.79986
55.872
-4.27972
7.88651
-2.63828
7.18924
-2.03812
0.837089
32.9664
30.8246
2.26164
20.6624
-26.401
25.833
-40.9703
-27.9284
-0.756996
-42.3879
20.3513
59.2866
6.27218
316.601
133.532
-8.71607
-31.9827
4.13997
10.0596
35.5938
-11.2401
12.4428
3.04167
-5.8467
15.9908
16.2526
7.21811
-26.0197
-17.6775
5.98884
18.3651
-10.6904
20.5839
-13.053
16.6102
105.92
19.3401
-12.6159
22.9332
13.1951
38.9458
-35.1156
24.8086
27.4223
0.551863
2.7771
0.333751
61.4675
-1.22656
223.597
-25.3303
-34.1581
0.721609
-11.1854
-22.5533
88.2041
-24.4178
-35.5801
49.7994
-31.0295
-12.5533
-21.8852
-11.9591
9.15821
-17.3488
169.621
-60.8775
241.622
20.9989
-24.2225
-27.6284
2.83071
-4.23496
-16.1519
-37.4118
8.35019
29.1627
33.3832
15.3828
177.272
16.5596
30.8221
32.9664
28.9505
28.1587
10.1433
69.8735
-21.2926
13.2985
172.193
13.792
-10.4085
29.1745
36.4279
-1.06066
36.9361
-27.1874
15.9338
90.2166
17.0972
-21.7763
1.93527
26.8958
-34.453
-46.7255
132.488
-12.2601
49.6517
8.64425
-6.53562
36.0165
112.557
-1.9779
20.0514
69.6169
18.1193
46.3686
11.9275
48.6784
-6.05157
60.6055
58.4609
27.2468
21.1664
3.76991
38.7663
474.22
122.076
-1.79933
1.59431
37.1058
26.2061
58.1615
7.23982
6.59411
-1.27463
26.6813
90.0318
63.3086
32.3508
15.9234
41.7813
44.0066
84.1674
35.941
80.2081
92.4768
15.5756
30.8917
53.923
69.5604
-3.81266
80.37
66.666
11.137
176.114
48.3538
33.3997
9.59266
-12.3936
86.6619
-1.85575
-18.711
9.07259
-0.552891
-13.9151
-32.3136
31.8787
28.5612
-15.2148
21.6212
6.47613
8.95024
-8.31861
39.9424
-8.96488
0.172819
2.50408
-2.97515
-31.9591
-33.3964
-33.8972
-7.90021
-3.56557
6.73927
55.0635
24.2617
10.5609
-11.1179
28.761
5.5058
75.4355
-10.5901
-56.3456
-3.3563
28.8003
-13.1319
14.9968
59.2945
3.04167
-15.217
68.4646
-28.725
1.59591
11.4616
-10.1812
-18.8193
-19.3501
-7.87181
11.7984
-11.2752
-3.6827
-0.25644
92.8011
-23.8603
9.8147
52.5505
-0.409622
-27.6194
-8.92455
-38.1701
-15.9357
206.699
2.7771
46.6861
-3.41438
2.52158
-23.7798
4.65473
65.1674
15.7141
62.0642
41.2885
-9.43486
5.64933
26.0221
6.69588
-59.6588
-23.4745
-12.5533
236.736
-13.3306
72.6064
-40.2741
-30.8925
13.7578
27.9787
22.6292
-10.7618
6.57884
46.3648
-20.9895
-14.2778
-1.80459
9.28723
-36.9644
50.7145
-13.6653
-16.6938
-6.86625
8.26925
1.77412
41.3997
-0.0974894
12.569
-25.2522
20.2108
-42.8444
2.05663
-3.03253
16.6031
31.1756
20.7412
2.52405
86.6799
37.1058
39.9094
37.4505
20.3583
-21.5169
0.502522
62.2886
43.1802
39.8012
10.5557
-4.6913
15.5444
248.28
15.3263
25.8602
23.1363
0.906593
9.5903
-15.0571
13.2414
65.5373
39.1406
47.9253
28.4223
21.5031
8.06138
21.2183
-6.3369
35.1251
248.332
-0.132282
3.8885
10.7576
-19.1154
-1.15935
129.38
20.5316
-10.7275
-16.7519
0.587004
37.8868
12.5717
45.6076
-25.4639
-54.4479
-35.2705
2.04434
17.8513
-18.9047
0.259137
7.67883
12.3615
-19.8991
-7.59739
8.68683
-5.49575
-21.8388
44.8612
28.5838
-8.71607
-37.6049
49.1176
-40.5402
7.48285
-16.8623
18.065
6.7898
-33.9577
-0.87583
14.3785
61.566
-5.40499
-4.559
-35.2406
-41.3081
82.1121
-30.5945
26.4479
-7.47265
1.34629
35.6185
28.2242
26.7486
-0.103832
-21.1781
13.3949
89.3338
65.1092
41.9125
-1.17087
14.0081
30.418
36.1149
24.0613
5.04999
-35.9926
13.9932
49.0737
2.89202
25.5619
23.5006
-10.5871
21.2569
40.9577
-24.4191
319.89
36.1815
24.2322
19.0595
42.8012
34.2893
12.7355
10.2765
-4.61973
89.6176
-13.553
10.7517
135.946
32.3865
-4.19353
27.6197
2301.6
3.742
20.2296
14.9585
38.7521
51.1601
228.347
-4.10213
7.46582
-14.4804
31.6437
85.49
21.6108
23.5488
17.7486
66.3145
1137.87
-17.911
-6.93114
-21.8852
-15.7072
-43.3156
-28.5932
0.955344
-8.40367
-4.9829
56.0897
24.747
-27.9706
22.9714
38.438
31.3723
20.24
0.714714
50.6693
33.6501
-38.8384
-13.0038
30.5721
129.716
-18.5678
-16.2366
77.6097
-9.47027
-20.278
62.0145
140.457
-6.51151
131.021
35.2033
-20.4322
-10.1273
-19.8991
-3.84926
25.5534
-16.7401
23.1388
4.22098
-48.0715
75.3545
270.555
20.619
87.4055
3.37259
-8.8163
9.3395
86.2725
46.5952
41.2643
16.4321
61.3515
42.2431
11.7718
8.92493
95.0861
30.2334
28.1049
53.9627
13.0845
64.4898
20.0114
36.1676
35.3177
39.3249
96.0895
31.6437
53.4699
25.2354
62.9042
428.169
47.5739
-40.3998
-23.4745
-14.4274
-18.1371
8.65563
-18.9528
-4.23032
149.007
-4.65554
10.0096
27.9787
-20.2306
22.6292
-22.0062
10.327
-9.85716
-50.9745
-21.7741
335.527
-28.1941
99.8425
2.46107
0.40545
5.07541
-48.5529
-0.0999441
-54.0112
-11.3419
-6.17166
-12.1337
-41.3935
-6.96318
-28.7889
12.0803
17.1201
49.7892
33.4461
10.191
33.269
-0.28277
-8.55692
42.5583
-3.99589
21.5384
2.81535
17.128
26.4675
-16.1541
254.934
249.574
88.74
16.1468
95.7035
6.92588
-6.63785
-16.539
34.6592
22.6997
1.05023
1.44876
-23.9892
-26.8975
5.93787
-7.04231
-0.25396
-5.85603
-24.4102
21.9847
-24.7922
-34.9718
19.1055
6.63206
-31.3074
-28.1733
13.1994
133.321
16.4911
2.4281
28.0802
20.3583
-2.77622
26.8364
-44.4751
-12.6741
26.3136
-24.7725
-38.8638
-38.4245
-38.8035
9.2048
-24.0291
10.8677
-16.2191
-59.3871
-27.2044
-39.7803
-16.145
116.412
-26.1779
131.12
46.7967
-29.9579
18.5258
23.5625
-16.5553
-16.0369
-8.80521
-40.6259
174.076
25.9392
13.9232
-24.9158
23.5662
-51.0542
99.3451
30.4353
-38.7931
29.7627
15.8465
-7.91635
21.6665
127.086
-6.15378
-8.98009
23.5986
10.9374
10.1433
95.4774
-1.5373
75.1329
234.161
21.9393
40.3401
-11.4084
28.6441
-19.4186
-13.8729
32.0392
40.029
220.102
-12.055
498.215
19.5613
213.179
54.0651
-36.6679
17.7902
10.3116
45.239
60.2007
-14.28
-7.43506
-24.0398
34.3921
149.205
-24.2367
-19.311
-14.1341
17.1942
60.8961
21.5754
3.75933
-3.23641
15.269
91.2079
5.13912
28.7941
30.8747
36.0402
38.7832
0.0728239
3.37599
-15.3778
0.958813
-2.54909
-19.9575
66.1463
1.84323
29.0829
69.9399
28.6135
28.5554
86.2837
37.0717
305.964
225.334
18.0519
0.9309
43.6554
126.465
42.938
39.6891
55.8453
77.4842
13.7015
55.7971
39.5754
39.2909
1.99704
31.8041
59.9972
70.9997
45.8073
15.8809
86.7722
45.5812
12.4038
1.66194
22.5071
26.2666
165.723
61.2913
25.4403
20.1603
35.6269
34.1834
0.562283
-48.948
10.3768
224.468
19.7924
31.5091
-14.5871
25.6901
218.022
103.847
-30.085
22.6591
35.5098
14.4431
6.60695
8.96638
-25.9778
-22.3062
-30.7421
-23.6473
3.48468
5.52107
11.3708
44.8612
-27.4567
-40.5402
-3.76154
36.8057
197.945
-37.7058
12.2426
-19.3547
27.8328
13.3357
-15.8034
71.5812
-9.44895
33.3863
1.26465
5.61116
13.3294
27.7354
291.034
16.8358
-16.8012
-4.00457
21.2142
6.12472
-5.17782
13.1951
31.4495
34.2248
-21.5579
43.6554
-17.8376
112.278
30.3188
158.919
4.39564
-19.7081
7.07137
-16.145
7.71623
-37.5458
-9.42532
241.782
18.5258
-25.1632
107.133
-44.1479
-12.5533
-31.2555
-43.8182
-39.5675
-22.971
-45.8963
-21.5221
8.13556
16.7343
223.398
139.163
-21.5322
42.6167
-41.6042
-19.9
0.0694721
-1.95717
-20.0978
-14.8778
34.3202
28.5164
-8.04306
-31.6863
-8.74032
-12.3455
-26.3369
60.1404
66.9169
-21.504
11.0803
-16.6075
-29.8025
390.923
-38.6398
142.166
-20.7159
16.1831
-24.2364
-3.09815
31.7427
-18.2678
-16.2123
-39.479
242.146
-8.68105
-41.2429
4.94657
122.982
-32.0836
10.3686
14.3785
202.121
-3.53092
4.81133
-20.2481
-48.8043
-2.22092
-2.48349
18.7296
60.1811
-20.5911
4.69637
-8.53713
-7.87181
328.516
24.332
15.058
-7.7527
14.0904
-55.7195
174.733
110.16
-14.5009
-19.4294
26.0714
-9.03658
23.9861
19.3882
-29.402
4.65473
-10.5228
-3.81266
271.863
22.4338
7.52339
42.8887
17.9403
395.739
-31.0295
-29.4199
-20.0111
-15.7072
-33.9453
110.088
-8.41499
-36.5147
-46.4675
-29.8447
64.2008
55.3046
-13.4932
-72.3739
-7.57937
-23.8459
48.8404
32.2646
5.07541
-41.0566
41.8595
12.0174
-27.7742
31.0924
8.33581
41.617
47.3847
-19.4951
7.27483
11.918
4.58404
18.9942
-23.2994
-9.65738
-19.7941
-39.6382
-32.9198
63.173
-2.12182
29.0523
23.1477
-9.24417
-19.311
-8.51192
44.0295
53.6218
25.3235
13.5277
362.643
31.4338
27.0701
15.3662
38.6948
54.6636
7.95022
-0.25396
28.0636
74.5333
15.628
77.2015
51.6096
-16.3149
-29.9633
-13.1808
96.8624
35.6882
38.0354
18.7098
45.043
44.7211
42.2014
191.754
159.798
52.9182
80.6615
245.093
229.128
36.053
25.5482
19.6716
59.8046
24.6966
29.6083
43.751
-26.5909
-11.2748
9.88247
11.029
48.0087
10.3664
0.872506
16.0525
53.3559
-23.3987
32.5813
17.0032
-19.3664
18.6333
59.9215
48.3538
37.1479
193.251
85.0579
161.625
5.64051
18.7703
25.9392
33.6009
-33.5928
-10.7618
3.37338
-31.1444
-43.034
-5.7053
-20.0978
17.4536
14.4457
-48.5529
-12.4885
300.624
-45.0775
-27.7742
13.2887
144.206
-15.8818
522.7
-0.403949
-29.7259
-26.0544
23.6059
4.46373
7.23281
9.26921
246.693
316.844
16.7502
15.4654
-22.6124
7.8881
201.214
333.588
-6.29783
42.2277
3.13412
25.9588
18.3651
-20.9903
11.2793
55.8844
3.31362
27.2506
6.14961
20.1235
11.4927
22.4548
15.5528
-11.5984
39.3249
77.3489
252.784
33.0161
19.7367
-4.74969
45.8596
-6.5321
49.4479
45.1142
234.151
-11.293
53.976
-20.3924
-10.5195
9.82518
1.89238
-12.1518
66.2316
52.3416
48.8661
-16.384
-8.41369
625.451
5.24745
-27.3963
20.5316
24.4776
17.4536
127.842
8.82354
-20.4419
-18.1107
-32.9602
41.1295
-22.152
4.73289
14.5886
-10.9853
-9.18777
441.523
165.633
-2.13752
5.52107
-0.683505
24.4893
11.8944
-0.116395
21.0876
-24.4865
35.9991
-19.9254
1.86066
13.1227
44.2711
57.482
-11.5226
-17.6775
-54.4265
10.8975
1.26465
2.08502
-35.5836
61.0203
74.5373
-32.9
39.729
17.1431
74.3413
40.7464
77.5198
28.8142
-0.984396
-10.7367
24.0613
55.6498
18.8135
29.6129
-0.385312
22.5106
425.351
53.7589
31.94
28.373
16.9413
49.391
0.880787
-9.94589
157.996
11.1138
17.1854
42.8012
39.9115
2.9439
48.6827
18.5394
35.1695
1.73289
5.58411
15.4211
6.49218
27.1895
108.548
30.6455
33.3412
376
20.1716
-11.2448
53.2735
57.7833
27.0396
22.6917
4.11704
27.8788
31.0513
-0.632424
10.8377
35.605
306.029
-35.2929
6.92028
-12.7233
-14.5103
94.5061
88.0646
1.74854
68.5971
10.8137
-39.1412
0.129158
83.1318
-18.9556
-17.1946
-44.4674
3.80579
27.7223
-5.30301
918.542
-22.6425
-20.6006
15.9258
-4.49162
-4.72205
-4.52561
147.328
130.104
-15.3094
-21.0849
29.392
-2.65389
-6.62306
33.6778
91.8947
5.16499
-9.13547
21.8106
-17.9237
5.05863
22.1406
5.74497
242.878
43.1921
7.47861
0.567332
30.9965
1.33397
0.0848401
8.85447
30.1926
-3.3965
-14.874
3.3236
-8.1846
-36.9003
-4.5469
-9.65757
22.5545
3.87959
23.3142
1.69537
6.15612
16.5793
33.5123
131.517
15.4533
16.5358
327.04
26.4039
26.7119
-20.3664
47.6601
-26.6525
-24.6238
16.0376
-31.7656
7.15966
0.601846
-48.3585
-1.72813
-8.90148
-40.5366
-20.6779
20.9199
4.57976
2.75837
-31.712
-20.4913
-0.144898
286.834
-1.52429
43.9195
31.9798
33.2044
6.59489
35.2317
324.767
37.4505
-22.4234
27.8546
28.7104
122.317
7.94064
10.8348
62.3358
39.8012
-41.9182
-8.43943
180.462
11.0789
-9.03658
33.3565
0.647511
-31.2761
-39.7803
32.0791
-3.68911
-22.5533
-9.24736
-3.80312
148.078
29.7702
0.311287
-16.0369
-2.85975
24.928
-39.5675
45.9442
-14.3532
204.141
17.007
-14.51
65.1055
-26.6117
-3.03342
24.2798
23.0057
-16.7519
173.001
-1.46862
-11.7912
37.6541
302.498
-10.9076
30.1553
46.7542
35.0578
34.7179
-24.1037
-24.1803
-40.5139
110.306
9.26921
-1.74762
11.8944
26.1205
-18.8643
13.5103
-20.6281
33.0576
220.433
-17.0911
-28.9868
-4.36214
52.1957
8.55946
-52.1072
-71.2931
1.52721
8.99479
47.4057
-22.4234
-7.7527
0.97191
81.1843
-42.601
2.31844
63.7949
59.5605
-38.8638
120.189
22.1036
-26.2709
29.3818
30.5454
33.4437
3.39414
22.4584
39.8675
22.2734
44.2605
34.7292
15.865
23.5488
64.6003
29.0752
56.9442
78.8474
44.3518
16.7592
54.2993
33.3997
144.525
-23.638
47.3065
-5.60389
-26.2073
18.6084
-22.1047
-14.8522
-42.621
14.0751
29.4982
-2.24882
-61.7747
58.0129
-29.4681
103.188
26.8239
-8.96488
-17.4134
20.7875
-8.74032
-45.0775
20.785
-39.9048
1056.08
-42.3305
43.6366
29.3072
-4.5026
-5.84363
6.29578
-13.929
17.6872
14.5283
9.08756
12.0578
-17.1143
6.54582
33.7374
55.5464
78.0043
57.2202
44.3636
65.3142
33.9504
32.4493
-9.04272
55.2739
12.3924
67.0834
19.6469
-44.9122
10.988
6.59411
58.6955
4.25065
30.4294
-4.15775
-23.8712
-5.17641
120.871
54.8998
117.095
29.8195
0.333751
7.11954
13.766
47.5733
7.71623
-9.31131
-26.3015
0.12297
-16.8395
52.259
115.392
-20.3034
10.2
-21.6004
17.4702
-50.8119
61.362
-17.7853
-25.2703
39.9947
54.2156
-37.0972
7.63663
-36.9988
8.4529
-6.10903
-19.1154
-25.5222
-1.80459
37.3982
-8.85338
-20.5
21.2017
92.2347
-19.2875
-26.0641
2.50408
304.372
-37.5813
-11.8447
15.8321
22.8764
11.2921
15.7655
56.7551
31.1812
-0.75447
63.8983
13.9544
63.9718
14.1819
27.8239
19.5613
249.724
-1.2198
16.743
60.3619
45.6669
53.6415
22.2643
51.598
31.2451
35.3291
33.9504
-10.8778
31.7805
67.1195
76.8257
64.8662
-4.66155
54.3591
536.096
23.0005
74.8588
-25.8633
34.0489
4.20208
57.8421
-7.92564
-3.11271
20.9796
32.869
28.6759
-25.6852
-9.34855
11.1821
93.1143
5.70312
24.6249
-11.5242
-10.9253
60.6354
-24.0014
143.94
11.8791
50.2189
-3.61533
3.50421
38.3753
61.4686
86.7611
20.5839
-16.8012
25.9805
21.5866
22.9913
67.9108
13.1951
-0.409622
-38.8638
9.81611
-2.56281
-42.1726
28.7585
-6.91323
-7.92116
15.7141
52.6938
-22.4298
1.80954
-3.62516
78.6558
26.2641
35.3924
61.0438
17.1779
8.32593
-14.1041
13.6836
34.3368
-47.0638
25.7547
-42.1482
-27.1443
56.0897
-29.6009
11.3848
42.1861
42.6167
-17.2413
0.0694721
-10.7275
11.3591
39.9424
6.02765
5.07541
-39.1826
133.689
27.0099
-16.9665
-7.1595
22.6591
22.3913
-0.549458
16.7025
37.0774
-31.6
7.67883
6.73927
11.96
24.0994
1.77294
361.011
88.2076
21.2647
35.4909
36.0801
366.097
-30.1087
-1.48223
-4.93292
-5.61794
14.3169
25.5305
-33.9577
-13.9943
10.9662
-12.0553
249.617
-30.0637
37.1345
-8.10568
166.781
-3.53718
193.052
-11.7722
-27.0608
-9.79564
-16.0334
-23.9892
-10.0309
22.8045
1.49852
-20.5493
-2.13051
21.5866
39.9548
51.1023
28.5554
14.5829
0.491633
92.275
3.05939
192.086
-6.59323
24.1973
-14.6588
-2.25079
10.0178
223.597
53.923
-3.02652
52.6938
123.747
63.6537
129.434
16.8116
0.0271294
56.0072
-15.7929
-7.18498
-29.0967
11.8095
-23.7593
-38.196
-7.70839
-22.971
0.955344
122.454
44.8453
-5.23806
-7.3559
-17.2413
131.899
30.0545
73.0055
2.39101
15.1072
24.9499
-26.0641
-3.11812
285.631
-28.2109
133.395
22.6591
41.132
18.1912
57.2067
-3.91218
57.6921
-14.7334
2.05663
-25.5213
37.2179
35.5061
-0.683505
8.14625
-5.73859
-7.02341
-21.8345
11.1208
0.689279
13.1051
-5.61794
94.9017
36.7749
46.6271
20.3366
5.83941
-10.1812
-9.00368
-33.8118
-9.97975
35.5962
33.2054
38.4296
8.54649
-29.1519
-18.367
-15.6531
-1.5584
-16.4126
27.857
1.64023
-7.54363
10.7403
-36.0366
4.38356
8.06115
58.6478
-26.2992
-9.95938
1.95499
19.0027
0.0747342
-28.3908
742.684
14.9617
5.68763
5.36576
-21.5169
41.8289
-33.2307
88.5255
-13.0418
37.0717
-10.7528
36.053
-0.688741
-6.56536
-36.5783
25.8602
26.8844
17.4496
21.5213
26.9585
28.331
11.3034
-18.8052
1.9012
16.6518
25.4365
-1.56278
381.265
-0.985685
48.011
15.9479
21.5814
45.6169
99.1932
0.140369
25.3195
-15.3673
-34.8925
151.716
5.73689
36.1943
0.40545
12.5717
-31.6863
-31.0861
-30.085
-16.5298
22.6591
5.52471
-14.0078
-45.1416
-10.9853
44.2206
-25.5213
50.3363
14.8914
31.1756
129.437
26.8869
-13.2349
-1.40121
-8.71607
-50.7234
15.6818
-7.50967
-33.7289
-8.1719
29.2786
-17.0911
38.4796
20.3366
-14.7753
-13.9293
-33.3665
42.7567
-9.97975
-22.4998
-7.28531
11.268
-21.1425
29.6095
24.9169
-16.8974
-24.2974
19.7126
-18.2381
11.6888
11.3211
7.08664
43.5952
37.9271
-30.6738
10.3012
17.4185
18.5751
-16.5328
11.8919
135.516
59.5452
47.0716
28.17
194.838
-24.2399
43.0485
-9.3432
51.6735
19.0519
-4.79253
-40.3411
-10.6408
-37.6934
42.6213
-30.9038
-30.8925
15.6318
80.969
11.3848
-5.13963
192.111
22.002
-4.90749
-3.67866
-20.6978
15.5095
17.4536
-10.8389
5.07541
-29.8122
225.518
146.077
-5.28544
0.170278
87.9836
-14.0078
-32.0232
0.259137
-5.43964
-12.4029
-11.5078
37.3802
4.93869
-18.6142
-4.97221
134.816
0.472853
35.9991
-3.05885
31.8634
29.3094
-0.706465
-58.3206
-11.8584
2.09127
79.0774
-37.5599
93.3564
-47.4611
43.0925
2.08502
-28.0874
14.4648
40.3036
-11.6697
-12.7448
-25.0234
5.93787
93.4493
-33.967
1.8267
-11.7485
-19.17
130.883
46.2794
82.5317
18.3685
-6.00751
-23.404
28.9857
15.3405
-8.35856
15.6498
31.2412
21.2569
55.0132
57.7205
28.0802
40.973
27.2088
32.4586
141.057
84.7774
40.3691
30.5125
5.1768
49.6566
21.1666
69.1749
26.5707
52.0971
43.751
68.0494
29.0176
14.5676
43.8251
11.3034
33.6687
50.5448
17.1779
25.1925
-19.7263
12.7465
20.2813
19.4656
7.95111
7.51458
22.5184
27.8133
298.781
20.0618
242.832
22.0343
63.7379
45.4278
6.18448
-15.2148
104.08
321.319
-19.1607
122.866
57.746
20.0831
28.5012
26.4097
4.52111
-20.7147
-24.0261
37.6516
-9.46782
0.984755
-0.164052
16.4626
333.843
-31.6766
8.61333
89.6917
35.5061
1.19056
0.126448
-12.4685
154.146
14.7098
-2.93472
35.0621
39.1076
19.6643
36.5485
43.3649
50.8304
2.58659
208.083
-18.4176
47.5105
18.8668
14.4221
-2.88972
56.8122
-1.54645
45.9036
23.6368
15.9532
304.008
59.9813
8.00799
10.681
-22.2123
29.3637
-9.85341
-1.19099
6.3254
26.6699
4.25579
5.32059
25.6647
11.3172
-2.25938
14.0773
29.1289
32.5013
97.1797
198.595
-9.94589
47.4258
1.74345
90.274
37.179
77.3928
7.62907
36.5012
62.3435
25.1587
17.7655
27.7354
39.9094
-11.2752
-29.9196
9.11389
12.2163
24.9623
-10.7419
36.0516
33.8099
7.08664
-27.6652
-25.0516
-4.6913
27.9455
0.333751
-22.8655
-19.9672
-53.7649
2.78066
5.19731
8.21787
-11.3089
-3.62516
-16.8395
24.148
-12.8072
-36.5929
9.93545
28.7146
-8.21096
-37.6934
91.3471
-55.2666
-19.6481
-6.85697
114.186
-3.36399
-27.6284
6.57884
80.2101
-25.5222
-50.5303
171.994
29.635
-5.23196
34.843
18.5766
43.2738
-3.84562
-9.91979
-20.7788
-39.1728
-17.6236
2.58967
-20.8782
24.2617
-26.1105
18.6243
2.34692
-34.953
-41.3531
30.3769
20.367
47.7753
72.1558
45.239
47.0822
37.5425
47.5105
3.96534
12.3076
-13.1971
20.2679
-13.7279
14.9815
54.5589
8.84255
233.434
550.55
-14.1593
34.1069
-25.0234
-1.42011
29.7311
-3.98197
12.6144
-4.17751
17.502
26.6018
-12.1086
-1.30918
-46.2999
1.81176
-9.28941
-1.61205
3.82287
-4.02789
22.1939
-19.7339
-12.312
-4.98753
-0.380932
12.7429
8.05029
11.2136
-2.13051
4.72004
38.0808
13.621
-8.92596
22.5655
8.96071
37.9271
-19.4294
-34.6764
26.7888
5.95595
-22.8655
6.26971
-8.78729
-4.71561
16.4417
51.3214
22.7088
-28.052
-35.6718
-1.7511
41.1745
131.212
26.0221
374.013
-53.5183
-19.7263
-36.9162
36.2108
-34.4479
26.0248
-7.97845
-36.526
-15.8999
523.249
11.3848
-35.1247
27.1936
59.4833
10.085
-1.80459
-1.95717
6.13914
-22.3741
-3.16113
-1.46862
-20.4419
32.4891
2.64705
-24.4628
37.6516
-16.9641
12.569
-14.0078
-5.78625
53.944
-5.43964
-13.8755
51.3154
5.35875
8.68683
7.62271
26.1205
294.701
-21.8345
-46.9753
10.5379
30.9833
-19.3547
-0.278156
-8.30713
-14.6259
-9.44895
16.5197
-11.8538
-9.15938
-2.6979
14.5672
-21.6556
-23.9892
29.3245
10.8689
62.3982
145.921
-0.902156
30.5845
-33.2307
22.9332
28.1877
12.7088
-42.6119
17.3124
3.05939
-21.5579
9.92219
31.4824
19.3882
-6.04709
13.8401
30.205
-11.1854
1.80954
-7.37329
9.31534
-3.721
52.259
23.5625
11.5557
-38.5257
-34.7189
-25.6718
38.6407
-19.2229
-34.6519
-0.907407
-1.23477
46.7194
-10.8603
-7.3559
-55.7394
4.70477
-2.36089
-30.3598
-12.4037
22.4057
-18.626
-7.09081
3.20134
-44.8048
-4.84922
-24.4628
-7.1595
22.6591
-3.84562
-4.29759
4.73289
-30.1491
53.944
-7.23713
-11.0618
32.9762
113.16
5.35875
-0.101125
4.39812
52.3575
6.09505
-21.8345
-65.7159
-31.1698
46.8382
5.62645
23.6872
29.2786
-9.59484
9.09217
47.0689
-2.68493
-25.8703
-41.3081
-11.8538
54.3369
45.1885
-9.34672
36.9535
214.592
19.7909
25.8614
148.02
-16.8012
114.062
-0.902156
19.185
41.3061
-2.28369
-5.13056
43.5493
22.3233
14.6158
470.974
30.8917
24.5828
-16.8076
-26.114
-26.2098
37.2665
-6.6666
-29.0967
-12.5533
-5.01862
3.03343
-7.70839
5.14001
-29.0297
25.3295
31.7268
-5.23806
17.8232
16.3798
-30.3598
-14.2778
-11.1749
9.28723
331.824
9.95733
39.7608
-12.9456
-42.4735
-16.9665
-33.3964
24.5331
-20.7122
32.8439
-22.6528
16.4626
-55.9628
-71.032
-22.7522
14.309
38.5448
29.698
62.6648
-28.5752
-50.8826
-38.542
10.6992
49.415
-5.63561
56.2262
53.6723
61.1377
-11.4689
0.998236
55.608
37.2032
3.96534
19.1073
80.5062
42.7567
-8.10568
58.085
32.0701
31.3313
57.1702
12.2946
3.32282
23.322
-3.37447
-6.28276
56.5377
43.5575
25.983
-2.30344
28.7464
28.4758
23.4986
43.6684
40.8539
306.027
18.8061
42.8471
139.653
101.799
15.4951
45.422
43.1802
38.9458
231.002
66.0381
70.2713
39.9072
44.0066
49.0595
29.6083
66.2398
0.583037
31.8287
84.8451
7.28084
183.878
-41.1704
-30.0496
-3.62516
5.56721
9.15551
183.97
-23.5332
-12.2301
0.56512
3.03343
-71.4266
8.88814
-29.0184
8.13556
42.9712
-10.8603
13.601
10.327
36.9945
-35.982
-29.2703
199.168
58.2107
8.08327
36.2373
-42.3305
-54.0112
22.6591
-33.8307
3.19867
-30.1491
-33.4741
13.301
32.9762
-23.6473
12.855
44.8765
53.6644
76.9632
459.796
245.976
-12.4642
-16.9902
32.251
309.207
4.94657
4.91573
-32.0836
-6.49803
14.3785
26.4541
-4.559
-37.1147
-15.0711
137.397
-7.16865
92.7552
16.1405
30.3943
59.9813
-9.25714
8.00799
219.162
21.9254
-24.0864
12.4971
14.5094
17.5497
-21.7856
-12.2288
21.0477
338.904
-2.73828
32.424
-33.7114
25.6479
266.198
-16.6046
54.4227
-15.2723
-27.7919
50.3049
-4.95691
40.8539
14.6095
53.3801
83.1395
198.686
82.1213
16.4321
44.4849
45.9913
-20.0873
-37.9267
8.87908
18.989
18.5751
-1.54031
-22.8655
-10.5969
-38.7724
188.313
-19.1656
-18.0191
52.6938
-16.8076
-50.4768
376.632
-29.9579
4.82182
-29.6738
-49.7114
2.43919
-27.5074
-21.3294
-47.0638
-14.5377
-18.711
3.4504
27.0417
-15.5454
19.8181
-21.9265
-33.9555
-8.36383
137.661
16.0443
24.0128
-0.531583
24.7531
17.9764
806.478
42.0024
29.8851
82.7957
88.2514
48.6282
57.5466
0.984755
18.5766
50.1958
41.412
34.8503
0.715602
40.966
43.0024
12.435
30.635
277.245
112.32
388.324
28.8003
80.5891
29.3094
57.3896
18.5162
79.709
53.7339
15.2097
51.663
-4.76379
30.5752
-16.539
34.6592
175.436
15.9532
32.2684
54.3591
-3.63494
78.6069
-21.1781
-1.59759
60.4241
18.4867
-45.2114
13.0711
-13.6226
-28.5404
0.635426
50.9646
-15.8567
5.25005
132.673
56.7835
2.78027
21.6172
30.6657
39.3903
252.661
-11.6789
36.9887
47.8653
-2.28369
2.3657
7.94205
21.8001
-14.0616
-1.3222
355.102
144.138
5.95595
31.4824
10.0178
-16.2836
64.6248
8.94544
-1.15246
13.3384
-11.1214
-29.9579
-19.541
-22.1775
-16.0369
-19.7263
-38.7518
-52.686
-49.6444
-51.5072
4.38743
16.7343
-37.0972
11.3848
52.9564
-6.53963
57.6092
-31.1444
9.4398
7.41316
8.01321
13.2332
41.8165
0.40545
10.6976
-24.19
459.776
-22.5887
-59.6334
11.4147
543.382
-8.04572
-34.6225
-33.4741
-39.1728
36.7243
-16.151
-9.63378
29.3016
-35.4808
26.8869
16.7502
-14.3383
0.391835
137.496
3.73472
16.8708
18.0342
41.0049
34.7314
18.4625
-22.2716
-6.43307
-37.1147
-13.4653
85.5976
-3.53718
-37.4577
-17.3944
10.3186
-47.6755
13.6302
-15.0964
-34.2966
93.9798
42.4822
-29.5311
-20.8486
-41.6588
9.73516
-10.2345
-3.18324
-16.3149
43.4515
10.3883
-26.9119
16.0043
15.6498
33.4614
-17.4422
13.6927
52.7926
54.904
-4.55236
26.1939
7.295
1.43635
71.776
25.2691
16.9015
10.9068
6.06657
3.82479
396.892
6.11383
-0.688741
17.4185
-12.2154
7.83002
51.2473
-46.2686
-24.7878
214.365
5.84217
-18.6816
13.0539
0.12297
5.56721
22.274
-29.6738
72.0442
4.63651
0.603582
5.41007
55.7398
-45.885
8.13556
89.8229
-20.2306
95.7177
25.3195
44.4908
-10.5297
47.3686
-9.25564
6.2092
-22.0833
5.07541
-7.32345
-19.9847
-10.4714
-39.4553
-22.152
30.1553
-4.29759
-45.8669
-22.8927
-42.8444
-31.6766
-25.5213
10.9809
-1.74762
8.14625
-2.33825
-32.1419
33.188
27.1782
67.7278
45.2082
-20.8392
44.1018
246.566
55.8751
-26.8463
18.7296
-9.34672
38.8276
44.0518
7.07095
-44.1444
-5.24854
-47.5122
47.3056
39.1014
-24.5967
-20.6621
25.8076
-16.2312
33.3576
18.3577
15.8987
-10.2419
73.7692
5.65707
16.529
-34.1677
55.3616
-5.09479
-9.81573
29.4938
-14.7442
-22.4949
112.059
2.64557
25.6336
15.5528
9.01633
28.0806
15.5047
31.1421
-13.9965
8.36877
76.0226
51.4818
10.3345
18.8773
-13.1671
-0.333451
17.0889
-29.2601
0.0183111
-14.9629
439.336
5.06931
-2.67073
3.29367
-0.37475
-21.7741
-22.4193
-11.3275
-33.6185
-18.3352
-28.6578
-59.7973
2.64705
-30.085
-37.1446
30.1553
23.8134
-19.63
-35.7713
318.187
-52.2147
-47.6087
-23.6473
335.194
-19.4242
-3.62168
13.7684
-11.3608
-1.40121
-11.5272
-1.06066
-0.950442
4.68942
19.0021
62.0747
-19.9022
228.697
-12.7954
35.8245
-0.810868
9.73698
48.6471
82.1121
-4.35755
58.085
78.9217
3.77174
42.5757
42.1777
19.7909
34.1069
19.9542
62.1599
54.8019
18.5068
28.0636
50.0957
20.1854
32.4945
77.8466
24.3846
33.6709
44.3885
11.5064
58.1708
50.32
36.2494
57.8243
23.063
-11.375
9.68912
561.917
-8.30049
54.3049
63.517
29.8439
3.71004
23.8544
22.4217
20.6303
46.5751
-22.3622
18.9903
12.181
-3.88553
-21.6601
0.624316
48.5914
33.9361
20.9836
-15.2247
48.0933
67.0597
22.4865
9.82435
-16.5522
52.728
10.8689
24.9169
20.5839
350.516
20.3583
21.5866
11.8438
6.12472
37.9257
5.69886
-13.5281
-18.249
-20.1689
-30.9282
94.2552
5.45667
2.20782
16.4899
19.3882
-0.967473
-17.2915
-3.02652
35.8272
-33.7977
-41.1065
9.15551
14.1921
-5.31091
-51.6442
-60.9558
-27.5074
-19.4554
-24.575
10.7622
-34.6519
-0.907407
2.51336
24.2306
-5.23806
-16.7262
-7.0137
81.5415
22.002
-5.99695
4.46285
-26.1675
13.0354
-11.1297
45.5646
-17.4134
-27.9382
-21.8588
-25.4639
7.39632
-46.5149
20.785
-30.0825
-26.7864
-47.0157
22.0848
-55.9628
116.375
6.73927
-8.65473
402.823
36.7978
-3.62168
6.27218
35.4909
62.317
-12.4642
-27.4217
-1.86981
6.82063
34.9008
-7.72077
-9.98434
27.8328
-27.0478
-9.00368
1.79544
9.02347
153.064
256.736
20.8257
-13.0949
-15.5203
25.3111
-13.9423
-1.04087
-33.3595
-18.2867
-7.7301
-13.1658
-26.741
-30.4144
6.18709
-58.0743
-22.5511
-50.3378
127.511
285.177
27.8161
30.6503
-14.1117
-59.6086
53.9851
-42.2971
-0.618239
0.634666
88.2139
16.4911
-6.94223
7.46543
-13.9901
38.1619
39.3903
67.1288
265.683
83.8403
49.7394
23.0162
5.1768
51.9826
-7.24797
-0.0061332
29.5999
18.7067
21.8855
66.1526
31.8287
0.512141
56.0066
[truncated: 97,738 more chars]
