# Supplementary material for: Nonlatching positive feedback enables robust bimodality by decoupling expression noise from the mean
Source: PLoS Biol. 2017 Oct 18;15(10):e2000841. doi: 10.1371/journal.pbio.2000841 (PMC5646755; doi:10.1371/journal.pbio.2000841)
Supplement: S29 Data — The corresponding mCherry fluorescence values were taken according to the gating strategy in S28 Data applied to the flow cytometry files (S27 Data) and were used to generate the numbers in Fig 3B and 3C and S7 and S11 Figs. (ZIP) [file pbio.2000841.s029.zip › S29_Data/LChITF Iso 4/1.txt]

"Y2-A"
69.276
318.866
49.6769
467.176
1275.32
737.017
313.511
468.223
142.758
215.793
1510.09
235.21
767.963
2004.33
622.166
464.704
1030.81
374.9
182.059
202.335
1103.9
116.21
477.822
661.82
178.123
621.528
350.046
54.2835
1102.02
1036.63
728.947
571.664
436.932
815.494
108.631
378.635
311.37
1187.75
504.399
1026.58
1144.99
847.152
418.192
1026.58
886.967
292.697
687.856
469.729
432.845
931.485
335.733
366.913
740.232
281.045
542.556
268.525
1026.92
819.041
607.271
129.397
474.074
478.42
229.916
940.757
731.841
358.555
1456.16
1404.96
9.4566
665.229
94.7144
362.718
760.209
575.352
468.859
700.876
1060.81
614.969
259.572
550.951
680.795
600.243
271.814
440.68
882.281
317.668
845.737
427.63
-23.4903
816.23
121.152
76.4327
1032.95
199.606
22.9981
346.638
141.566
741.468
204.287
768.901
633.41
980.211
1185.36
588.99
957.99
474.074
1073.93
1836.56
48.6613
511.216
1054.18
951.106
843.265
367.592
325.165
735.167
1179.13
346.638
254.959
658.072
440.002
853.98
680.262
114.254
1128.26
402.521
203.679
377.716
774.076
482.168
522.879
205.224
154.207
1523.7
47.8029
615.566
1440.49
133.073
1249.6
427.63
874.343
100.337
849.227
544.949
557.877
930.07
792.816
519.65
1111.41
530.636
302.258
210.238
340.079
400.187
1405.64
22.7637
168.262
264.258
660.951
337.308
435.812
385.993
712.219
1133.41
757.465
554.699
1051.29
86.2811
551.062
350.725
410.954
732.851
-21.9795
418.459
1363.46
68.4897
462.232
1460.85
662.079
823.67
501.399
394.766
442.354
612.158
506.531
41.2437
626.893
410.93
1102.49
697.686
273.688
393.64
435.058
163.999
727.229
112.151
545.44
459.679
539.745
276.021
2513.14
200.097
804.048
595.03
594.055
433.864
601.649
1015.83
265.455
323.81
29.0237
514.449
829.784
503.122
643.816
3039.82
208.296
466.238
1017.02
165.79
762.083
1357.36
1332.4
251.658
766.472
286.668
627.898
356.087
315.798
359.756
245.778
1034.08
598.778
186.066
935.502
556.573
2946.05
248.823
579.173
799.303
67.9998
695.37
1565.12
565.045
953.496
905.192
503.122
1830.1
904.512
1048.14
932.283
1727.96
457.358
799.375
740.789
891.652
916.505
581.235
284.872
621.339
302.937
272.082
952.98
899.531
984.16
447.498
1055.07
530.636
991.914
56.1976
519.052
320.539
191.241
31.4551
272.273
356.415
1081.31
155.822
1798.7
1035.44
399.152
122.324
122.766
311.113
273.705
272.249
1178.72
541.691
385.654
445.105
652.111
120.014
2295.82
305.748
1417.14
1828.17
855.108
742.473
305.408
451.736
904.251
605.03
1755.94
52.5479
812.004
279.211
600.652
894.463
37.8239
164.893
71.3061
886.369
849.227
1449.19
123.664
820.776
875.275
575.613
393.15
735.585
242.288
534.084
1254.78
53.9202
227.678
619.051
505.648
36.8736
156.582
679.56
679.643
69.4145
362.228
457.615
352.834
69.8827
1562.95
632.148
154.003
580.896
1010.4
115.598
82.0312
726.743
1273.5
590.864
1208.37
1360.91
693.679
471.861
381.387
1189.63
241.16
135.845
417.071
352.834
1095
380.142
451.736
1103.42
566.501
723.481
901.968
708.104
907.027
815.806
26.5662
284.018
717.041
698.384
-25.0249
860.729
384.198
10.3251
127.97
673.132
102.154
11.3359
915.054
41.7717
51.4724
919.316
86.2986
83.0012
63.4252
1252.21
1324.9
976.663
65.1887
623.47
2176.8
190.304
1268.08
838.241
1491.35
413.574
1711
250.206
671.007
371.574
440.948
573.171
456.007
229.587
663.762
389.741
974.601
817.368
27.707
27.1882
1334.87
1284.08
340.161
301.432
459.125
1159.98
599.787
42.6995
139.632
329.811
1011.15
1345.15
300.723
81.5959
119.089
1163.81
293.825
1208.75
437.167
231.052
1560.8
194.553
948.213
862.144
727.224
1297.8
358.48
42.1842
207.728
407.26
686.597
150.052
1038.44
478.181
605.598
247.91
118.409
314.819
-16.931
60.0564
258.217
300.802
446.561
800.202
695.296
339.142
462.968
835.43
248.332
240.39
622.465
619.912
866.352
989.598
886.369
811.545
262.879
372.646
-48.6517
810.62
147.389
422.174
298.519
157.496
2252.71
605.598
366.913
490.602
689.73
1016.28
813.687
825.544
442.215
428.238
497.161
15.0841
508.414
569.423
920.24
892.589
127.528
228.615
983.959
247.352
443.234
985.431
617.155
579.416
627.748
292.441
1042.26
393.15
354.732
134.908
699.981
573.556
1311.78
1064.54
678.498
333.859
630.637
171.073
710.247
225.843
271.831
396.974
2019.84
509.76
2214.74
743.41
17.7793
685.48
402.631
16.9406
113.914
1146.94
703.73
261.005
809.532
959.596
525.69
1123.1
268.334
774.499
115.899
230.182
35.8822
325.684
1340.49
382.327
-6.04992
781.091
544.123
357.597
320.539
621.267
648.769
624.04
1719.47
534.981
677.818
507.963
8.00558
327.299
60.5035
916.761
2691.67
620.96
448.818
912.32
627.898
198.926
37.0773
122.348
727.113
512.575
67.9757
505.977
576.884
223.601
460.956
281.196
300.126
970.362
2151.96
15.3351
751.476
-34.6525
1442.97
476.087
977.412
519.13
629.258
532.17
-1.80003
13.2047
225.163
270.817
1130.4
683.073
627.83
790.563
100.85
1280.06
371.34
1088.24
569.808
594.015
1340.03
193.304
702.371
354.732
1229.73
291.509
2115.39
777.343
750.159
1267.82
1674.5
697.74
961.725
962.085
730.821
301.063
920.699
612.416
29.3906
166.866
211.856
324.189
899.643
562.729
688.734
1265.53
604.362
388.96
357.519
460.625
688.699
788.32
276.021
706.537
166.388
12.524
1030.83
532.744
356.945
248.388
120.027
50.1958
471.419
1144.63
172.019
992.025
292.942
832.415
227.451
380.522
1370.03
329.771
149.521
6.57343
41.7717
222.012
562.195
849.044
819.611
663.07
10.3814
855.786
86.2212
176.138
52.9832
206.234
210.85
551.067
109.238
1473.09
524.714
433.864
151.891
463.437
232.363
820.915
669.017
298.068
144.812
197.106
247.652
1557.36
1985.59
770.177
526.888
788.578
1044.39
21.8944
654.025
67.5579
1003.13
287.274
263.95
900.575
781.5
1536.14
396.383
221.231
30.0591
221.482
618.417
964.225
795.113
44.6845
144.282
269.94
454.057
2040.83
130.265
469.026
710.207
637.257
734.72
191.688
384.198
371.938
12.2555
643.828
359.159
43.6369
884.902
1044.36
589.373
225.497
128.703
-57.2235
517.316
54.4342
807.997
723.365
223.969
601.282
779.547
1351.29
573.06
4729.74
756.528
752.413
251.143
312.641
465.356
973.329
1487.94
118.14
502.336
3.08605
287.265
1236.29
510.659
907.066
1892.89
1450.8
661.141
514.028
1180.64
309.73
80.5204
610.963
234.332
841.989
466.578
371.139
1188.24
167.067
999.828
916.394
313.511
1872.13
662.497
222.99
-27.1562
3.83968
468.591
519.052
809.683
1080.93
792.136
1019.47
244.583
425.922
207.728
800.162
1116.54
445.624
53.7535
277.38
291.509
295.675
563.699
523.737
561.357
36.6306
1767.26
450.804
737.954
1092.19
1095.1
403.613
421.762
499.035
33.8195
1032.89
146.71
134.947
1398.14
142.025
395.404
77.8653
367.253
802.174
789.068
875.464
953.496
941.732
1730.11
161.105
1343.78
56.3083
205.743
1224.68
328.053
408.482
607.284
1062.19
610.023
827.743
277.337
367.859
683.97
86.2811
247.463
67.0624
285.809
340.161
119.346
208.531
1188.14
1150.61
1093.11
555.066
846.159
80.5204
35.6813
1713.17
4.69936
247.719
830.187
1007.33
330.378
43.1776
399.451
666.764
879.888
936.114
649.906
538.501
465.043
922.992
523.398
470.733
455.374
978.805
45.3202
266.209
625.874
75.0367
187.493
11.5193
317.997
909.835
585.66
249.784
727.113
444.089
90.0292
559.684
97.9845
882.091
837.304
1282.81
474.672
567.414
150.569
298.893
573.561
261.541
512.666
88.0167
2445.73
659.758
1082.81
283.935
1721.67
129.397
1042.26
438.127
2238.17
726.218
418.008
643.449
43.0828
487.193
696.749
694.356
324.149
65.6664
537.006
616.91
309.307
35.2032
476.546
955.446
341.667
1360.9
748.441
108.631
796.564
88.3561
1037.37
748.285
345.779
461.363
501.33
1150.77
36.4908
349.049
580.295
379.627
399.262
408.821
914.14
816.174
945.039
689.636
287.319
116.521
639.745
626.149
682.454
550.147
1817.02
385.593
144.239
1029.89
1422.95
680.93
147.093
1310.58
60.0442
157.508
73.3635
19.6954
178.128
352.26
444.24
662.757
433.252
1104.85
222.352
693.938
-25.8943
595.929
337.423
357.961
332.989
761.784
464.786
779.184
791.729
398.313
1121.22
924.257
818.943
524.83
167.815
635.842
890.456
458.742
216.472
558.981
759.539
738.969
254.809
453.598
1092.18
1183.49
88.0568
763.696
783.893
637.118
57.2331
585.242
685.505
481.207
589.101
69.3197
466.729
236.407
1216.8
373.025
1078.54
902.342
309.83
311.169
386.144
1225.91
897.274
704.584
220.736
177.113
210.17
1526.7
390.315
833.895
645.69
124.712
367.592
957.244
2296.07
989.442
173.437
81.7968
1043.87
680.819
127.412
96.5322
489.205
501.588
1277.71
1268.15
1702.61
1162.84
1185.02
209.647
184.722
222.371
182.668
1135.62
726.734
865.754
989.079
29.5903
954.816
514.505
372.277
1994.02
685.505
717.173
214.91
399.19
952.535
1006.92
627.748
313.98
516.838
264.33
320.071
94.7144
585.732
557.131
528.829
1467.48
178.991
154.216
561.927
114.392
824.525
457.358
89.0323
350.793
367.293
255.828
537.931
877.149
745.474
1118.41
318.298
607.133
653.387
309.754
211.705
247.652
597.423
568.793
732.356
849.038
197.65
232.458
412.369
462.981
-6.28428
322.872
353.795
550.381
110.588
284.95
571.162
79.5834
628.835
267.587
178.988
416.385
804.929
527.122
1482.09
928.005
663.395
186.487
924.424
2869.74
745.216
64.2513
47.3939
1111.03
1270.95
484.979
388.465
188.686
1264.08
324.3
177.632
212.721
16.9581
1573.36
328.304
1292.7
129.286
164.992
850.912
463.427
1130.15
1154.02
423.135
-0.064446
185.807
-29.0338
698.623
891.054
402.073
16.8808
285.813
435.293
639.599
322.413
410.507
617.48
431.121
257.698
1482.92
496.603
421.6
230.596
3045.63
628.763
1151.02
490.981
989.598
1020.94
372.544
686.237
163.171
593.228
472.798
166.388
546.266
493.412
1329.63
569.808
20.5503
133.145
726.734
520.068
699.56
630.029
843.305
1265.95
1340.05
1578.24
81.4975
1178.81
3456.81
136.893
259.155
78.6864
18.3129
1514.32
105.034
-10.2932
737.041
427.63
505.036
212.312
76.816
272.763
1277.71
114.851
414.26
260.202
404.778
820.776
43.3785
277.704
117.662
8.4475
749.602
1032.18
39.0272
149.062
328.048
115.269
429.137
377.23
870.578
577.487
1046.68
219.799
433.001
722.058
200.461
120.027
357.543
499.453
216.472
610.881
105.481
537.833
440.948
443.861
656.874
1574.56
667.443
597.423
1117.89
1368.41
554.815
614.29
727.671
453.5
53.4286
457.346
1340.04
841.052
732.356
54.3236
411.375
324.305
901.512
573.807
21.5695
74.0996
77.86
69.8735
685.922
758.593
595.359
32.8702
262.644
892.589
75.8753
837.794
774.522
793.643
1316.55
320.539
1286.14
193.371
524.83
186.042
1028.8
361.291
402.33
498.209
341.154
602.108
241.846
141.064
213.579
238.021
536.516
350.984
365.785
650.237
25.8329
201.059
853.043
517.218
900.507
1362.38
9.64528
604.404
798.438
227.037
856.522
1765.65
1357.78
22.4644
43.0391
659.745
658.072
1095.41
1208.86
107.097
161.184
260.092
1083.28
73.3635
789.933
333.658
183.933
1164.71
757.197
350.046
641.882
28.6444
1353.15
405.711
44.0583
532.17
404.885
793.263
1325.92
705.182
52.8165
432.923
357.024
320.401
315.118
718.719
581.494
165.004
232.659
362.65
1293.2
197.286
455.07
1007.9
107.694
152.81
265.267
534.384
934.755
1066.88
318.934
610.026
419.882
184.168
896.079
0.951231
1190.57
687.874
1301.14
475.72
372.875
194.989
475.609
578.164
485.457
329.85
725.35
1089.37
2086.79
929.244
13.991
1090.3
566.501
307.322
507.807
1016.02
1082.81
1468.34
989.85
796.454
1415.43
631.647
759.339
5016.85
804.484
810.469
190.292
655.519
397.388
446.561
350.386
626.024
131.46
881.762
1473.55
916.761
552.825
415.123
275.579
1437.48
274.565
531.312
419.766
264.179
1635.66
713.1
1034.58
484.018
-11.3088
487.331
283.07
525.69
446.37
1246.6
549.611
433.452
488.838
346.789
127.711
1034.46
694.356
816.174
143.908
92.7018
233.408
293.824
684.985
1151.21
796.987
-0.293067
1508.6
695.353
1043.45
781.572
777.333
1625.77
998.474
93.6389
618.516
391.766
359.417
112.38
1049.56
276.958
187.498
144.812
403.511
551.062
368.787
452.183
261.707
388.465
85.2457
451.255
203.043
48.3976
268.864
120.014
1326.43
828.273
-1.93851
129.844
822.121
25.3176
225.43
80.2918
506.072
1213.05
740.599
915.054
992.392
621.339
111.103
50.614
402.521
1107.59
458.283
364.592
1192.86
485.726
689.632
35.5428
1480.59
140.83
634.904
-44.0264
305.815
1135.66
705.158
466.239
-17.461
1175.95
875.531
221.115
520.071
638.763
1081.42
962.866
-10.2932
569.652
715.967
219.352
514.445
442.813
492.815
830.285
629.961
850.422
402.001
587.116
158.376
389.897
1286.14
358.289
929.512
1372.77
797.02
250.832
1201.36
303.004
173.369
120.951
138.019
808.255
170.554
769.838
1650.99
1532.06
987.609
740.348
45.4869
127.979
33.4401
1042.31
501.846
388.883
774.332
1137.63
1150.95
1474.87
921.976
9.64528
38.4326
1013.96
28.3859
93.2993
28.6444
698.107
824.663
791.807
359.417
593.485
788.02
539.749
195.178
548.697
317.06
736.215
862.006
659.267
924.866
445.735
890.117
209.982
292.629
140.151
115.269
146.711
89.9308
695.37
1099.78
542.192
148.38
1097.02
460.157
801.177
669.384
258.597
227.717
1124.95
1143.12
219.34
418.45
136.881
27.1917
150.435
674.371
166.771
162.716
386.387
738.657
-11.648
403.267
337.308
1961.23
789.491
507.021
-55.01
-1.34104
301.7
369.265
206.422
645.221
757.209
636.778
-1.34064
1025.46
1887.16
18.4125
140.884
110.697
310.266
1507.8
-24.0879
754.329
1492.27
894.016
766.768
1434.19
2477.49
644.386
230.489
187.342
297.126
-43.7656
88.0167
80.6589
641.206
447.498
926.74
716.427
544.49
170.136
700.987
596.228
214.177
300.193
294.243
188.319
1492.77
148.326
1088.43
377.221
1123.44
1127.32
2236.97
22.4243
198.725
759.53
279.31
1716.73
2188.51
2351.03
1433.6
1135.76
540.006
1029.81
405.332
2.82885
373.031
901.968
239.587
374.887
485.726
-27.1562
180.002
21.157
5.32913
498.437
427.361
619.912
553.722
1060.8
158.892
358.48
404.774
1695.37
371.978
770.333
484.52
107.845
263.581
1726.55
558.447
83.9294
1462.11
2758.71
246.782
889.18
775
537.943
65.5279
520.145
543.051
4.96011
739.852
355.111
1078.54
1812.2
501.248
441.618
23.9592
66.5435
550.951
574.419
118.158
185.607
1384.53
562.753
560.688
1291.21
949.301
870.779
407.205
125.577
52.0702
502.792
12.117
1913.51
1868.04
1734.46
21.1482
506.089
204.209
575.425
449.114
378.576
635.651
1254.26
708.471
1107.66
1075.99
1165.27
1046.68
427.63
496.603
742.066
658.82
1037.83
2248.97
1784.39
2367.9
568.375
53.3464
3088.53
1211.6
500.718
-12.6091
59.9057
79.0534
1855.3
601.649
714.294
343.488
75.9139
99.6005
1542.33
543.415
1467.47
1190.98
213.986
31.9332
491.28
70.2917
63.6538
223.1
398.772
391.655
84.4245
174.83
-5.95037
770.828
581.29
142.365
1558.82
451.664
192.964
1611.97
500.311
138.767
374.409
542.556
804.508
377.03
1028.84
372.535
1329.25
26.1725
764.693
1087.04
441.876
63.1238
224.906
150.435
617.11
481.614
563.092
161.256
165.869
1207.43
309.564
424.412
1708.23
954.433
504.466
22.4644
390.315
977.969
611.533
898.007
714.708
935.286
560.557
796.425
603.558
790.984
521.105
755.335
49.0007
1213.05
539.817
543.754
499.453
551.509
993.191
-15.9154
1364.85
779.587
489.223
219.808
220.847
322.55
91.9033
658.14
360.363
371.044
455.07
535.918
-12.8435
1074.37
46.9257
100.796
106.227
1128.27
1564.78
644.954
1015.34
928.005
854.281
547.301
335.544
1297.8
156.081
74.9383
384.275
1501.21
400.127
733.293
682.136
1161.86
524.813
582.81
237.942
344.902
536.934
54.6905
707.546
31.4555
188.361
577.304
866.328
892.928
312.106
956.986
16.8808
689.253
631.903
794.69
644.954
772.189
466.729
1213.47
1308.63
1457.1
96.0867
110.277
116.171
137.83
660.883
352.857
350.047
472.54
253.532
469.389
719.728
82.7339
916.014
853.651
618.975
65.9349
896.815
727.224
468.113
705.182
29.0658
1070.63
477.822
937.107
363.655
423.814
492.475
196.753
165.873
39.4294
1174.64
1117.03
74.5586
90.4886
730.972
517.178
253.073
277.895
1527.38
303.874
466.238
167.135
731.395
474.468
1005.19
722.539
388.465
1482.73
130.265
425.505
1361.08
-18.6666
507.021
1036.63
346.789
152.074
116.726
95.92
256.833
83.3315
627.898
494.349
44.0583
397.376
134.868
258.695
929.812
1627.22
694.684
1105.68
89.627
-9.29629
26.3232
468.791
1415.43
738.318
200.599
421.94
170.136
1386.21
379.474
286.75
295.257
941.654
293.309
946.339
474.213
794.879
592.738
54.3657
286.304
325.693
566.555
481.964
554.659
168.941
423.63
358.456
7.2032
476.099
1610.1
113.357
283.517
228.65
1608.48
276.958
439.543
41.3157
891.652
553.722
2357.17
192.106
622.723
1216.34
1072.84
563.231
591.354
940.757
76.9283
625.874
204.359
569.802
412.828
197.732
4.29039
-5.91527
226.836
719.656
1239.71
1040.19
901.701
1380.78
462.3
2042.81
1111.41
216.73
400.647
1355.29
893.905
1221.98
1194.32
1287.19
258.557
454.994
19.6919
774.523
751.843
1008.18
294.302
624.339
167.325
110.913
133.034
230.217
183.254
1016.02
644.954
1407.96
522.879
847.42
740.192
492.966
82.5505
603.724
468.113
1011.07
882.661
544.434
1507.26
1287.46
163.916
472.351
510.279
892.031
468.591
171.82
234.276
157.496
684.12
1022.84
746.83
828.871
740.232
385.138
326.174
-14.0413
1107.55
1104.33
950.694
1191.06
28.644
57.6924
760.276
139.594
76.4419
1131.64
684.013
623.736
1047.54
232.458
304.811
366.889
1240.23
712.679
939.25
750.499
262.456
340.676
-25.2857
916.014
338.283
1900.28
1.9481
955.848
905.26
476.288
466.238
225.839
687.874
223.523
54.422
1200.87
16.8843
22.4243
572.124
710.247
765.574
631.647
131.259
22.5751
434.379
403.267
198.587
401.393
1536.33
204.359
40.3066
820.932
129.385
1107.66
92.3627
935.692
14.9281
547.314
774.941
1154.96
60.3127
2228.24
184.613
719.728
469.468
1206.87
1010.21
1005.01
1104.37
303.306
708.069
461.147
1474.99
339.5
494.7
719.577
1345.65
179.506
1457.1
575.412
348.851
27.707
715.489
2.40749
654.392
805.824
1172.25
789.524
2267.9
741.726
73.0642
61.9182
828.612
539.327
199.602
245.438
674.738
443.234
86.2986
1368.58
963.812
144.632
997.537
547.163
598.782
1253.84
948.213
905.248
663.506
423.553
146.251
1415.19
48.7998
1606.35
904.251
1198.06
1306.57
1319.43
286.818
396.898
646.895
584.684
292.428
-11.2302
794.678
382.584
463.237
33.7088
136.893
36.1407
1088.77
644.765
517.517
851.781
955.865
125.269
1017.95
190.304
1419.54
197.989
1251.03
1030.31
1007.02
818.009
723.998
1495.16
1639.2
718.64
1078.8
409.079
47.7643
504.198
154.885
493.413
47.1943
98.4062
131.12
39.4294
1552.07
815.194
256.683
564.168
806.8
456.868
634.445
463.918
333.67
201.995
703.726
1355.96
956.307
646.149
861.476
1260.95
365.422
1663.56
84.0847
163.916
961.929
916.015
769.647
107.734
60.0442
29.0622
675.197
1071.98
478.898
230.106
1380.32
620.402
500.351
1094.39
243.715
586.179
404.872
513.769
153.269
215.453
61.9182
1185.88
694.356
271.826
1015.82
1043.94
626.213
1309.57
715.98
1360.55
1397.21
1693.73
2464
1855.97
648.756
388.029
15.2036
866.113
1039.24
188.619
361.291
393.64
405.141
444.129
37.4169
209.491
874.266
457.615
592.181
217.901
1334.88
314.822
348.512
1026.13
245.589
373.031
294.738
151.506
436.593
361.769
1263.21
572.87
581.915
1225.71
1386.9
2002.04
1395.58
74.0996
358.97
1164.75
802.634
1261.59
451.626
174.563
233.257
621.327
77.1117
504.657
564.369
313.502
220.736
1163.89
409.056
603.385
458.742
1299.26
1120.77
-4.67097
112.42
280.264
900.196
531.277
441.014
278.886
957.04
475.764
488.268
43.3785
70.8105
929.611
1788.13
99.3012
1655.76
1193.87
1594.77
40.8254
2.8253
174.631
275.467
1144.73
1026.92
960.992
190.862
1507.7
1100.16
2252.9
678.945
321.42
417.066
652.708
732.695
110.644
1423.37
301.816
772.189
1287.08
1061.67
1299.26
1655.14
183.634
160.25
127.979
72.0871
313.92
1121.03
937.009
133.568
410.963
-3.81258
164.992
20.2107
6595.18
49.235
7.09226
833.532
834.832
575.613
972.236
376.761
337.418
788.957
975.469
230.584
251.211
578.682
1096.67
2.88514
730.224
218.343
967.293
1013.47
-6.54503
780.823
438.127
692.482
1342.36
459.22
1161.52
192.11
1088.77
269.462
1033.14
1019.83
403.875
1218.68
1271.57
611.455
607.177
796.074
686.859
251.658
1542.33
1094.53
1012.95
386.144
-27.5776
880.787
41.321
1108.12
535.918
649.378
258.557
247.451
961.671
423.135
293.306
860.73
82.3945
309.496
306.943
58.1823
97.7264
1035.95
1399
1467.93
1160.39
298.931
876.217
303.171
1110.93
307.326
187.94
1579.81
1152.26
702.861
496.224
836.367
422.007
67.442
576.29
670.891
95.5129
693
921.118
185.875
897.764
1427.12
97.9849
1735.73
1611.67
124.231
1206.49
863.025
3006.51
1216.36
489.406
90.9064
313.502
1392.52
333.859
1393.9
8.4475
773.066
795.137
1088.92
1291.74
936.74
123.624
461.094
309.754
663.493
1004.77
888.381
513.508
592.14
813.431
165.193
40.8254
401.584
601.85
90.9064
337.423
647.095
457.547
463.404
1851.17
365.976
884.902
453.5
1344.21
48.812
1287.08
-31.9236
1027.52
1067.62
137.72
783.869
522.8
114.593
239.856
321.42
298.068
476.087
125.158
350.984
372.875
208.108
159.571
1272.09
840.533
3857.36
976.731
-6.54503
856.982
1315.67
311.181
288.881
1024.19
1696.54
376.359
903.887
562.294
37.0773
434.759
757.398
320.808
346.789
614.969
434.379
656.874
1205.98
294.32
1406.08
335.393
611.479
1203.49
692.485
371.607
697.088
25.5748
628.345
500.39
525.081
174.264
179.846
530.636
955.37
919.244
873.848
928.005
205.284
576.29
7.47191
452.192
530.34
1270.55
1362.52
651.252
334.117
133.601
1056.65
131.12
1849.78
680.372
712.237
916.354
39.4417
51.5125
24.3806
358.975
75.2376
222.091
427.361
841.542
-55.947
669.993
112.53
951.622
1230.34
270.208
373.894
354.285
1444.5
144.837
836.108
826.439
670.07
910.392
341.613
322.682
976.462
837.643
967.092
1201.36
608.667
619.393
500.909
146.52
719.617
204.815
638.992
5.69624
489.218
732.356
58.0717
693.496
290.99
126.105
1926.25
1278.09
809.268
34.0081
380.031
15.526
281.619
125.636
818.048
920.676
629.772
1566.32
813.359
208.555
1.80962
470.465
234.345
1407.7
884.633
715.231
1824.75
20.5904
1923.32
1082.62
343.827
1421.05
423.246
631.54
1449.66
568.117
544.949
506.949
332.664
2039.08
243.564
183.733
222.61
384.526
351.363
817.635
1270.32
161.757
28.4403
359.756
-5.34725
115.788
1335.29
479.357
402.998
95.5951
1006.88
371.001
923.052
88.3561
-0.064446
1049.07
1090.68
242.297
1107.28
425.392
603.385
-5.54816
995.143
854.171
1090.68
90.0467
460.956
1145.14
971.978
695.812
861.148
680.36
1731.71
766.579
52.8165
820.179
111.521
370.661
747.844
697.662
801.807
298.051
470.477
448.411
386.702
94.6196
337.406
549.175
108.971
671.867
403.267
63.6939
1132.89
1027.86
205.284
164.323
594.992
851.777
168.757
539.438
-9.6985
526.548
943.188
1090.72
173.885
83.7386
788.02
163.135
338.778
526.592
298.063
318.866
66.5435
62.3776
853.655
1025.21
918.802
969.434
843.002
1463.72
1047.69
283.259
1200.87
212.721
862.604
721.858
2063.36
91.4015
767.972
46.7872
729.545
1446.87
1175.55
119.647
788.961
195.232
692.219
301.852
1357.83
1589.29
684.309
1615.04
344.842
361.291
104.923
275.084
191.497
1210.73
393.15
550.548
1063.14
1130.93
745.015
611.969
966.615
443.192
268.065
376.283
375.824
599.039
540.264
906.125
165.451
663.355
277.436
1360.85
1118.75
865.905
562.495
228.71
71.3008
487.233
483.583
28.1973
517.776
54.6905
556.269
159.37
117.662
401.923
320.552
167.743
114.661
1177.87
864.036
660.544
807.797
893.526
44.0548
828.68
1158.45
714.97
1087.03
887.388
1100.01
22.5628
870.779
890.714
325.684
1132.85
1256.23
706.173
3219.04
733.293
667.51
796.414
12.7145
1183.07
274.568
646.627
697.686
920.102
142.503
945.062
524.753
112.518
-11.1581
313.043
614.78
220.217
1269.28
231.79
315.872
1391.2
528.422
691.805
79.7341
507.468
271.336
289.479
1010.4
393.261
770.22
71.3008
852.106
832.103
151.405
1503.65
611.554
1118.89
206.234
1073.44
524.144
764.555
83.6709
895.818
156.081
1062.53
912.008
697.227
1317.74
395.502
299.447
101.175
871.376
1034.56
834.046
1300.62
142.962
466.578
961.671
2.8253
703.308
656.198
1200.87
961.487
450.285
322.354
233.855
217.483
1165.76
753.65
803.571
295.257
822.287
1042.62
433.252
820.932
208.564
1071.64
534.696
1062.87
501.846
641.206
766.089
105.29
1591.06
171.495
506.072
586.669
288.202
161.703
50.9424
81.5396
892.565
650.576
245.517
909.456
916.354
636.26
99.3995
220.736
204.783
39.8976
149.999
350.524
1067.56
57.6924
193.371
470.366
892.928
1094.05
71.2323
1236.98
346.977
282.061
1074.18
651.256
86.2986
236.642
108.403
481.721
734.977
258.707
599.976
561.816
600.656
305.982
50.8747
124.222
1130.14
-14.7176
1272.83
22.5628
511.895
148.394
72.1657
10.65
131.271
2274.45
19.6919
768.303
73.1626
372.535
232.32
50.6861
493.413
327.111
55.5599
1068.23
129.328
968.464
314.55
192.964
814.815
309.754
733.715
1287.57
444.663
52.4094
52.0698
2858.9
-3.21471
10.3251
-22.5532
16.9406
594.165
17.2092
913.625
303.685
238.281
64.2517
438.874
355.153
344.807
1056.65
1200.87
1096.67
101.742
163.023
849.026
106.757
1154.7
270.817
73.622
309.307
733.293
456.979
90.0292
239.476
540.682
343.488
808.677
644.614
461.094
1156.27
1081.27
31.9332
1055.37
1545.18
1148.78
497.582
462.981
236.407
500.462
1000.69
209.969
65.6786
1105.97
441.876
485.469
220.217
180.444
580.298
22.0852
1128.46
1129.14
833.935
290.416
849.038
235.21
598.782
61.9357
267.698
1729.7
1544.32
772.39
268.065
106.908
210.17
80.1808
1051.88
283.526
745.952
276.958
58.6295
601.918
358.901
1110.66
60.9213
30.5185
125.649
1891.47
396.898
670.065
100.28
503.696
601.85
959.497
446.983
998.969
1049.56
231.98
523.816
1371.91
311.031
318.665
140.641
49.0007
900.503
1213.54
96.1104
1317.48
1078.12
472.339
286.328
711.222
314.819
2229.22
854.666
112.53
1713.43
1658.48
2177.75
56.1575
158.701
259.534
1297.81
352.304
950.238
744.279
438.874
155.523
56.3083
10.3216
50.9424
789.068
1017.55
427.373
382.584
155.639
462.467
553.861
797.011
1045.74
16.463
470.408
339.298
345.337
528.422
700.915
614.29
857.459
51.1332
22.8314
5.89715
808.674
921.378
151.395
595.03
142.772
1088.81
155.483
212.279
1036.29
153.765
86.482
153.269
1249.08
238.08
344.914
127.711
184.001
1389.23
884.266
378.891
570.01
725.199
1909.75
1355.22
909.265
939.862
52.5654
477.483
37.8239
556.684
412.569
739.852
622.723
210.238
54.3236
719.577
496.714
513.09
299.925
82.5452
772.39
145.254
1447.31
596.908
39.4469
32.3684
18.6762
480.712
13.4611
209.602
1023.18
665.568
23.0311
667.242
108.782
71.4895
894.884
124.198
1137.15
257.09
954.409
255.216
832.428
618.528
245.099
373.473
222.99
227.717
862.58
-18.4657
327.111
748.964
376.761
237.942
479.835
1186.22
-30.5795
325.126
230.584
725.35
476.968
723.932
373.95
47.8064
1486.23
30.0713
739.852
827.414
723.923
1407.77
355.153
7.77121
1080.42
697.244
862.58
913.212
713.726
350.046
36.5585
295.239
98.6634
1163.39
819.918
487.6
583.368
1048.55
306.943
819.31
405.308
75.5049
19.6132
1044.81
1119.77
1486.64
318.527
264.33
407.884
55.818
778.271
622.125
961.331
577.286
408.633
667.443
2112.09
936.072
525.693
1022.81
896.815
1384.27
628.346
541.541
254.469
64.2517
1197.13
169.932
247.652
417.513
351.405
58.9686
744.091
481.91
275.502
487.233
41.165
340.676
549.635
489.474
1225.61
1644.51
938.993
255.216
1064.45
896.758
492.966
828.871
348.919
412.569
320.061
248.328
215.592
706.609
188.358
548.182
1132.03
547.737
404.734
1556.43
1456.68
653.985
140.83
151.395
334.535
541.581
528.422
488.469
1327.37
833.895
965.23
376.774
822.99
809.193
1864.67
138.767
323.809
235.21
764.962
461.112
746.388
104.927
182.372
278.051
497.639
945.999
1331.54
182.127
708.373
86.1426
620.849
46.9379
568.375
1039.19
899.487
589.408
457.806
730.458
826.537
841.052
1143.72
609.158
525.951
1110.73
493.834
511.712
659.745
256.343
67.7413
282.061
1403.75
612.906
1484.54
1623.95
373.962
1956.8
273.889
254.469
851.781
408.821
889.777
433.252
207.997
804.929
118.608
839.178
620.251
290.567
881.086
291.95
617.101
134.908
479.357
393.15
355.15
455.472
1394.58
284.454
135.805
123.775
506.949
926.322
1800.95
111.525
959.596
197.989
656.266
938.056
1245.85
574.475
789.515
1766.84
400.986
655.997
740.342
1746.23
566.501
855.854
183.676
20.187
772.202
116.206
594.055
1405.82
725.35
44.5736
-7.56071
9.44437
567.928
-7.22132
100.277
240.223
531.312
984.839
1011.07
921.195
2.88514
1118.16
598.782
195.412
825.233
1243.42
290.554
256.833
1157.77
253.95
133.568
442.259
71.5571
980.112
710.614
858.414
201.034
97.5255
632.512
654.583
257.09
1002.72
1724.12
772.051
669.116
657.883
32.1341
434.759
641.022
768.441
288.692
580.975
277.337
714.093
575.871
86.5497
371.041
292.061
489.111
1000.69
135.019
113.914
616.642
153.76
916.015
929.512
1571.42
757.656
824.565
588.99
438.546
226.854
395.97
654.028
709.943
624.138
31.9332
44.5736
1044.81
425.922
711.282
1263.4
199.184
903.276
566.923
1059.39
367.926
536.855
216.529
654.025
839.289
507.807
421.751
1763.77
848.548
212.721
425.505
656.432
524.813
245.778
54.3236
648.936
508.745
1529.32
618.975
648.441
141.088
1177.26
134.529
12.1956
1053.2
225.43
799.933
103.683
205.797
90.8278
28.185
-12.1672
929.879
751.476
713.1
1113.28
794.2
4.69936
19.2741
1617.41
184.168
1051.06
378.541
549.689
1934.31
878.533
993.231
267.146
491.092
476.288
574.934
983.481
16.2045
621.786
545.289
507.958
529.438
133.034
421.261
478.838
1064.81
625.874
245.778
430.631
41.7629
676.473
39.4294
176.254
189.79
90.4974
837.414
501.846
202.742
774.944
176.098
251.199
1180.64
921.121
1763.43
787.122
434.189
39.331
573.4
267.141
117.404
251.139
201.996
894.021
805.444
789.324
929.512
1150.25
597.913
67.442
117.404
135.007
671.002
362.646
380.969
76.9283
250.832
268.078
345.103
42.6995
1256.58
155.822
228.232
963.613
1948.11
1055.19
168.238
580.003
964.143
90.4886
976.364
1855.83
716.427
-6.54148
1225.73
103.616
2460.74
1557.69
487.343
136.403
30.5185
127.412
673.745
1139.52
1030.44
1651.13
1008.33
11.5193
636.778
51.551
849.295
342.035
320.401
88.3561
752.01
73.0642
697.428
691.126
505.075
408.889
341.154
485.469
180.862
289.14
877.406
587.537
67.7413
41.5721
764.555
747.826
313.244
59.5661
916.394
714.529
1022.84
1678.24
