# Supplementary material for: Nonlatching positive feedback enables robust bimodality by decoupling expression noise from the mean
Source: PLoS Biol. 2017 Oct 18;15(10):e2000841. doi: 10.1371/journal.pbio.2000841 (PMC5646755; doi:10.1371/journal.pbio.2000841)
Supplement: S29 Data — The corresponding mCherry fluorescence values were taken according to the gating strategy in S28 Data applied to the flow cytometry files (S27 Data) and were used to generate the numbers in Fig 3B and 3C and S7 and S11 Figs. (ZIP) [file pbio.2000841.s029.zip › S29_Data/LChITF Iso 4/2.txt]

"Y2-A"
220.576
417.16
177.067
512.838
1082.27
359.077
577.397
753.722
354.998
461.043
877.631
1588.38
403.926
181.302
1938.71
241.612
686.077
1232.55
511.315
690.774
579.991
719.059
1090.4
560.455
846.14
758.228
256.539
129.943
21.7321
379.872
1791.3
900.669
-3.57962
6.35095
8.80652
1180.08
-8.25296
517.971
930.847
131.558
706.877
-4.89345
304.909
166.96
2124.05
226.179
29.4025
82.1538
266.286
244.357
-6.18601
421.082
15.3658
789.614
599.881
1021.53
663.211
669.946
873.483
380.227
620.689
655.618
602.765
216.623
511.412
760.307
554.141
329.272
205.565
327.929
91.2654
1559.4
757.09
-10.9632
1193.83
328.214
488.567
987.05
1264.69
611.198
45.9141
761.039
240.609
1.569
43.272
46.2878
421.36
1421.66
34.6377
74.3068
846.514
134.35
610.998
309.853
394.671
418.821
1228.73
88.1903
435.72
157.59
77.5655
923.332
659.366
295.346
396.157
732.196
436.352
624.969
284.202
1110.44
616.736
681.855
433.814
139.41
415.073
187.516
612.988
364.298
1018.91
1185.98
567.085
212.022
513.663
458.564
865.513
248.494
922.945
1138.55
1030.9
746.252
583.015
141.773
330.004
30.7138
143.998
407.79
868.911
482.741
737.818
1597.43
235.569
2158.62
11.4129
127.228
679.722
104.643
104.179
57.5322
750.616
62.5729
149.361
76.08
83.3634
699.079
962.586
563.789
-12.214
450.994
355.188
622.443
335.831
102.769
623.481
64.8356
280.454
299.96
772.844
255.505
307.628
294.281
474.391
191.339
-29.9625
625.374
537.274
366.56
399.429
1596.14
44.6725
409.765
405.051
19.6772
728.268
375.542
518.552
1047.02
480.878
1185.31
853.918
524.991
219.375
621.446
4.54812
296.125
86.7747
415.073
806.954
1019.28
1724.51
787.288
403.205
929.589
311.279
7.66477
56.9507
1146.17
180.079
229.946
335.153
810.714
449.12
288.859
901.61
848.975
242.86
671.27
41.8614
110.537
101.452
883.622
3.00418
925.206
55.9169
338.449
169.57
202.451
1453.59
372.111
426.519
779.403
443.59
516.273
557.703
368.983
425.786
927.358
188.524
468.769
82.6274
383.038
21.7321
1029.85
32.1118
1432.72
843.498
375.542
85.6245
385.301
355.417
696.268
133.227
79.8281
1719.42
1686.35
9.55066
631.813
-0.743948
363.753
216.318
839.75
286.168
243.324
940.013
606.634
297.394
988.75
467.547
25.5811
210.695
714.748
1114.51
847.359
127.489
299.166
1215.44
936.095
1239.13
185.887
20.3097
786.138
644.023
576.328
763.681
351.556
292.607
1641.79
830.211
298.145
1067.65
360.453
392.584
644.788
710.455
864.673
145.595
543.174
373.844
829.555
1237.87
357.009
832.885
1038.4
591.641
431.39
178.004
714.3
307.399
10.6618
836.951
130.215
14.4287
889.526
249.419
164.335
1.11737
512.525
62.8334
1111.57
699.136
617.504
1317.64
1035.79
2028.86
441.624
107.811
920.966
337.354
637.911
565.404
233.676
936.276
1923.7
450.765
339.459
66.5288
950.32
146.43
539.84
49.6622
164.335
2079.91
304.327
807.159
795.333
42.5397
561.637
41.4821
423.893
6.73956
578.117
324.466
219.375
995.298
1282.59
78.8911
282.951
582.834
588.811
205.391
255.505
642.985
95.5448
815.471
444.322
1243.23
968.328
1120.11
1323.14
44.2091
730.303
1170.53
733.489
185.227
917.323
609.124
937.762
637.15
2689.57
267.164
40.4609
490.442
1282.04
33.7007
1514.41
282.776
1467.77
971.121
469.148
28.0785
205.379
551.144
689.825
1376.2
1138.46
347.892
513.663
893.366
37.1763
480.979
412.547
403.653
-4.31194
820.536
4071.2
859.891
-10.127
718.672
-30.6409
361.947
931.203
1517.43
1615.63
591.32
1490.14
617.878
553.967
708.364
372.054
256.165
516.486
880.155
268.244
735.764
191.502
265.043
1542.38
585.927
386.786
253.903
432.024
367.57
30.0942
699.963
109.425
435.901
486.288
1077.28
988.75
130.529
747.805
282.215
394.671
181.129
1727
436.767
1296.11
689.825
802.829
1757.31
376.382
377.592
379.551
1430.02
1012.93
1041.24
345.557
649.737
254.217
623.179
1529.49
444.338
1358.56
7.51883
537.649
1209.15
-20.9198
2273.21
2412.2
31.1748
818.966
858.515
97.8247
521.345
609.252
262.337
753.427
166.96
143.739
33.1506
8.61363
1138.29
1490.79
307.6
433.846
697.5
126.873
177.454
20.3097
803.218
300.755
1639.92
731.822
553.197
796.501
840.149
94.5078
894.932
556.455
14.7842
1054.52
485.078
512.737
526.404
272.113
2230.49
121.509
583.739
608.416
-23.3736
468.626
72.151
1217.4
356.801
1.29152
1273.71
334.573
4.00081
1129.47
1096.35
755.708
696.281
987.801
541.041
631.915
368.306
1124.46
464.937
302.098
254.116
864.849
1113.45
137.853
481.052
1179.69
511.729
834.144
47.1993
900.352
43.908
981.18
561.348
471.315
21.3435
295.52
57.791
161.898
68.7766
2928.86
1510.75
489.24
713.082
600.831
959.706
201.817
614.874
840.8
583.003
1263.85
649.718
293.923
1015.09
300.84
484.446
1102.14
853.5
506.02
412.862
662.856
249.883
925.032
603.558
260.518
36.067
690.699
1104.28
1508.79
447.319
758.692
482.624
108.949
824.698
-34.4771
1082.62
58.4505
10.4877
345.733
2251.88
399.524
1037.67
507.115
-31.8069
41.2289
1312.04
280.357
3.15879
859.428
1367.86
258.994
178.391
640.174
360.073
1433.77
731.822
1340.14
671.644
704.085
206.502
583.467
995.41
487.309
94.4321
655.618
767.61
1280.17
811.818
161.192
11.7042
416.947
2739.23
487.51
584.818
854.758
94.051
817.822
1618.63
-41.9862
917.548
808.07
1430.71
1263.14
34.3008
523.324
334.627
568.571
8.61363
938.251
583.824
388.041
312.225
28.2953
841.803
923.937
476.58
155.065
1030.23
217.249
1970.57
923.609
396.738
-9.95288
471.96
449.12
761.86
426.142
464.205
561.637
843.025
124.593
509.09
345.817
208.958
-23.2327
1992.32
168.077
344.691
1492.32
373.399
300.893
1905.34
166.487
154.791
1027.89
876.407
1029.11
275.597
203.691
981.978
1002.62
315.803
295.334
28.4842
69.6949
826.744
319.528
1011.08
215.148
867.129
151.217
314.086
27.1734
420.896
1212.31
1621.44
1331.22
970.082
376.88
109.044
62.5729
46.2691
1083.39
678.379
481.33
1281.1
289.595
848.369
601.27
359.165
260.748
135.733
1696.2
324.942
82.1538
415.286
1239.95
963.269
1171.48
1672.79
606.123
428.856
62.9615
1780.53
302.453
1.29152
255.99
413.513
1537.72
834.896
193.197
21.925
303.016
833.203
525.643
968.892
853.821
490.416
37.3443
2344.32
286.901
369.92
42.7985
561.25
1464.58
1340.69
495.658
636.527
136.916
1889.41
725.992
124.999
902.717
419.034
1150.79
825.881
87.776
640.898
430.351
475.075
146.525
129.479
362.068
35.9617
532.867
731.066
468.484
836.115
540.777
999.606
171.85
373.108
321.776
1075.13
620.011
795.822
250.381
600.049
1811.15
1057
1269.79
1117.95
1027.16
41.9582
2200.21
-36.7526
687.218
8.12823
602.48
1081.59
1397.12
473.395
669.389
870.858
546.258
211.879
689.448
211.206
640.348
286.427
731.79
1274.62
317.072
417.884
288.658
977.435
8.62638
1190.38
1267.67
123.556
218.788
31.9243
53.7841
364.86
1900.58
345.874
1685.89
83.1877
520.427
880.229
848.647
340.311
198.831
431.003
167.781
393.807
498.67
523.593
777.174
303.294
237.974
1925.88
273.782
524.175
816.51
234.439
891.287
1896.35
273.987
20.9692
839.762
390.058
352.434
1501.18
415.358
65.0285
1202.57
614.389
501.594
-8.24021
822.126
31.2766
901.121
823.832
1082.24
190.499
134.048
523.049
379.604
937.202
62.9615
361.039
296.102
479.004
715.209
716.939
392.616
1387.94
569.152
651.592
662.45
223.182
1169.11
855.692
954.804
1078.81
50.7929
94.8246
1014.6
-28.4161
20.7239
526.781
1413.77
1270.05
281.278
20.0322
12.3618
12.1489
59.0853
643.994
271.908
263.68
1204.44
1230.96
1103.07
1210.34
274.832
180.9
316.97
193.758
306.783
349.868
1740.12
588.709
646.662
70.632
46.5466
1208.12
107.952
721.7
794.04
1655.92
807.067
940.217
260.664
1176.35
2684.95
13.287
48.1619
932.702
300.968
391.024
1027.56
325.505
67.1613
4.96635
-4.6857
310.125
661.714
688.9
21.5192
839.277
199.64
426.705
106.065
59.0005
784.578
1215.38
533.281
622.358
465.497
458.582
336.575
-0.96957
196.213
543.174
398.419
330.117
32.6591
680.455
1065.2
1022.68
1333.65
696.325
189.28
150.118
473.93
564.448
564.347
753.543
305.264
90.3284
450.893
1440.5
51.589
283.92
118.235
407.964
635.418
271.762
154.984
41.398
138.473
233.49
249.043
162.287
184.563
854.827
1117.88
221.324
230.141
995.298
48.1432
329.531
996.034
68.4556
121.923
-1.68098
310.342
655.715
699.4
233.016
2696.96
322.592
36.7128
516.937
555.097
1145.41
294.86
1183.85
377.979
100.895
254.217
384.436
389.062
95.7459
300.483
114.498
42.2187
282.3
387.104
405.527
47.7881
557.889
30.9216
803.23
91.9977
248.946
535.226
718.049
664.609
300.579
-15.8774
691.783
67.5755
693.267
953.922
45.0298
77.7732
611.293
1345.75
257.476
942.091
326.992
396.646
900.488
362.631
2253.76
179.347
379.853
340.323
1024.46
255.862
493.048
418.646
733.133
49.3577
865.786
808.941
644.863
1150.11
148.019
352.606
244.618
1222.14
150.034
660.608
1730.57
147.469
288.301
379.679
516.273
909.091
105.676
638.493
672.134
312.084
253.252
50.7089
786.971
808.682
382.877
1049.65
612.611
97.7041
105.116
51.589
430.291
602.48
1016.79
479.76
51.2318
965.324
1204.2
956.147
120.295
1517.02
172.667
280.172
2216.28
58.2646
238.38
562.574
557.23
796.658
78.6782
273.895
1320.53
76.0928
470.738
993.278
98.0191
427.456
724.7
1300.02
50.2947
844.447
290.733
810.727
804.159
572.39
363.005
776.495
1278.08
1122.85
893.982
513.189
793.847
539.075
457.381
1604.39
362.816
394.659
830.843
186.437
962.614
489.384
223.123
195.839
1336.38
681.596
1140.55
1704.25
379.872
382.004
1007.28
693.657
432.345
328.866
111.788
605.492
750.355
1479.93
35.3022
1110.08
1262.18
1001.88
219.613
53.9785
187.274
455.771
155.902
702.884
694.133
214.954
1444.15
63.9709
369.36
377.416
48.1619
232.079
169.783
230.679
281.839
493.997
46.5466
-10.0262
1301.59
746.047
662.856
25.6544
55.3371
137.937
317.517
682.728
310.79
-41.9862
810.815
12.2336
969.829
119.284
530.529
203.304
253.728
24.0578
1288.39
175.506
416.211
807.514
806.222
135.185
899.661
62.0127
647.863
866.451
1705.59
514.454
1520.04
410.775
19.7299
460.276
236.48
667.968
940.95
552.267
2520.99
418.271
640.898
362.913
368.306
267.307
251.124
1014.04
74.3988
903.553
271.908
418.646
313.601
613
379.466
234.427
1987.63
215.77
1301.91
824.007
203.517
134.277
551.144
33.1506
878.18
19.6452
848.369
375.802
83.5763
1129.18
965.397
147.114
260.664
546.082
437.968
882.103
61.1883
1356.24
553.754
508.861
159.405
194.159
3.91664
108.132
1.29152
621.885
1050.38
1234.12
762.162
282.328
1312.01
93.1395
998.295
100.443
398.207
776.592
537.1
169.57
132.315
56.4062
748.1
285.027
821.57
1013.56
415.073
295.447
605.492
1242.88
532.415
816.123
746.131
131.353
96.3061
1228.82
867.66
890.234
353.514
855.704
502.302
1669.9
1036.15
358.675
413.023
535.4
376.739
634.624
132.231
382.309
908.169
184.764
1755.79
46.1673
713.266
110.918
913.962
1785.33
1593.95
74.1348
185.88
865.841
161.338
752.811
619.733
1065.66
74.1348
925.957
398.871
434.22
576.243
1094.62
7.1912
833.203
183.827
687.2
494.922
95.8301
350.145
-21.4996
431.288
39.4645
165.086
287.849
-49.3816
366.548
104.739
150.299
5.97668
430.066
271.157
15.7213
171.832
37.1763
1299.63
411.41
50.7683
216.246
263.68
1751.01
269.21
694.394
202.652
685.344
16.5615
25.4802
1571.37
211.879
-4.6857
682.329
1619.92
169.957
810.229
361.039
516.305
2.04257
1134.54
271.176
493.784
1161.04
1183.58
465.874
880.247
741.548
1055.07
1624.98
12.4626
150.915
279.489
616.941
388.286
538.489
286.912
1270.58
918.574
2205.09
40.4016
682.16
622.383
209.918
-12.5508
289.649
432.427
25.2877
2.99143
164.033
290.589
1118.61
126.467
117.41
413.284
513.747
80.7691
1139.22
1385.31
766.848
1044.02
780.922
1895.97
70.9094
169.57
393.722
887.744
548.345
391.647
133.081
1174.21
10.0991
395.123
835.178
422.77
12.9102
846.514
210.076
35.5747
233.49
519.49
752.132
2012.71
733.978
969.145
611.13
452.935
343.522
86.9358
105.302
649.544
1355.12
240.254
81.8031
106.99
98.6697
851.815
-28.8677
761.6
-23.4584
574.453
338.449
616.736
339.374
315.475
1102.13
1963.37
596.858
1384.28
-26.0684
13.8472
166.209
188.976
993.508
13.8472
1245.95
33.9017
116.921
441.975
915.449
370.18
95.7459
1478.75
770.41
1872.92
168.102
156.839
1241.75
94.6925
637.292
201.462
85.2375
288.859
82.5681
594.247
1547.22
126.552
356.182
881.748
3502.98
489.931
1163.96
359.257
1479.93
674.359
1560.13
13.3711
250.187
206.316
-12.0011
458.261
331.819
970.022
449.944
479.456
651.418
445.143
982.739
436.094
602.693
-6.50704
2563.98
571.699
586.751
1020.22
454.816
2799.09
47.5804
282.679
162.388
246.492
144.556
452.78
633.619
441.69
75.6914
177.472
270.855
113.173
114.691
850.243
278.931
876.306
624.969
3468.01
1229.56
487.986
464.205
124.678
376.856
306.59
1342.82
792.729
74.3733
726.223
1636.23
559.589
100.23
349.566
143.366
8.80652
291.772
338.901
567.81
-18.6885
806.222
320.16
880.98
29.68
1034.66
94.0765
373.119
1092.55
5.90338
368.886
245.47
135.214
960.712
1369.2
1178.2
1703.69
349.305
417.353
709.689
109.914
1062.85
874.361
580.192
186.824
621.885
1199.57
1293.83
638.493
407.79
520.106
69.0354
1166.66
1598.83
329.945
17.8031
898.799
792.593
44.5003
87.3126
3004.86
968.328
325.203
264.243
277.555
32.9804
897.846
546.342
65.845
714.128
462.15
1082.06
1237.05
36.336
829.647
165.854
837.876
750.355
213.08
648.781
1359.6
855.884
911.785
-25.5082
798.725
306.764
814.073
976.083
6.73956
98.4407
897.114
13.3996
723.442
542.795
748.883
1224.57
133.311
1090.9
268.339
360.621
589.185
91.0725
308.565
190.217
40.4609
183.095
211.187
54.0428
138.849
461.925
765.724
243.42
419.227
260.19
9.53884
25.0916
66.8838
8.71448
111.559
179.166
28.4587
1993.24
235.55
650.582
362.684
626.843
268.16
-10.5156
612.237
1126.01
917.536
312.313
235.195
145.409
833.377
386.962
439.75
1957.46
379.29
155.242
986.876
-21.2706
224.003
800.335
368.253
756.379
444.882
5.03965
941.899
38.3858
18.0848
79.7
594.332
328.146
54.5164
547.956
1166.98
1667.35
125.917
556.778
425.582
76.08
591.235
666.23
1351.37
1345
941.77
1017.73
133.058
924.715
761.438
2181.11
98.5688
152.704
933.453
3.53985
89.3914
94.9215
370.18
346.955
284.967
494.009
300.224
645.407
1195.09
955.469
675.781
924.819
1039.34
705.281
1269.73
983.58
514.399
1174.15
1212.77
265.373
532.589
69.5208
487.225
51.2318
464.736
317.935
274.603
34.4619
456.616
-0.88484
603.558
4.68463
472.993
16.284
1212.22
1063.81
732.869
1687.39
816.529
587.487
887.651
51.3285
675.955
1194.9
311.999
297.22
854.269
992.498
64.9365
-8.3811
145.872
950.499
249.273
242.559
358.406
285.901
1639.24
704.066
528.454
343.006
0.252681
467.953
818.384
454.816
287.849
1080.68
583.003
131.913
57.5322
98.743
9.06526
8.40076
1246.42
894.658
117.502
451.345
115.435
810.586
-6.36615
1857.77
596.758
1055.83
735.852
31.1152
483.372
766.36
188.512
11.0361
332.064
585.341
608.315
1487.04
1465.77
196.945
873.688
500.73
764.872
458.209
778.868
749.974
244.357
610.382
-10.1389
1313.16
246.231
917.71
394.458
602.681
1353.45
843.025
808.627
364.787
686.161
686.017
1845.02
696.007
722.807
550.943
428.016
411.989
49.0069
468.516
947.132
292.523
810.325
943.947
344.523
1603.44
1155.33
699.195
125.257
684.002
278.298
173.544
-25.8892
581.129
1672.4
387.627
37.6617
50.652
396.618
372.111
957.995
-14.1925
293.083
572.9
376.856
803.005
105.116
51.3285
1054.54
518.36
190.499
-3.57962
808.627
579.339
223.918
275.74
730.995
410.794
2533.15
295.218
1192.16
435.512
576.456
512.525
123.004
64.8395
1220.75
-6.20475
411.325
419.959
1526.78
271.992
403.033
991.549
40.6469
566.148
308.336
1270.87
667.277
1015.77
484.077
401.219
119.376
479.004
417.261
495.69
1669.58
514.483
566.136
64.447
336.575
286.076
428.597
271.92
275.183
272.857
269.21
526.404
379.679
1055.27
1187.01
1105.87
452.379
833.203
218.296
308.393
7.49573
3.94122
1205.19
84.7062
1122.92
761.051
656.652
404.493
411.712
33.4281
980.104
262.622
181.032
677.643
4.8655
1055.27
824.557
50.7683
688.511
940.217
492.123
444.263
147.082
514.223
1296.55
651.29
20.8674
163.153
1293.83
229.946
778.674
78.4057
407.79
1279.33
348.745
271.157
66.7097
1675.21
824.641
603.702
12.3745
509.999
785.402
675.393
1060.14
337.027
1242.85
943.455
807.891
555.452
1187.85
574.369
485.492
622.358
1498.69
66.7097
1432.69
288.859
333.693
1093.52
242.885
725.432
582.271
160.413
570.934
778.727
427.54
707.252
383.878
370.308
608.102
19.9589
349.566
247.629
155.895
323.65
288.024
45.6096
15.1729
185.5
137.088
23.6785
3339
497.846
205.262
862.323
847.187
236.132
1487.43
176.415
2374.63
871.788
7.66477
1574.94
764.314
1796.47
810.501
330.004
627.981
1298.15
166.972
1152.52
954.181
1424.08
545.048
690.774
-0.655851
233.373
110.679
603.618
1022.94
341.361
724.379
1589.46
2083.02
487.426
585.437
480.393
436.838
15.897
246.492
454.834
480.75
240.133
915.855
584.126
819.871
763.963
67.5755
271.15
958.215
66.9026
467.934
117.761
808.84
-18.7732
884.914
739.287
385.402
44.7693
721.21
412.547
430.291
1225.99
91.2654
63.4132
1324.21
227.043
260.547
167.982
653.292
823.62
349.513
1240.82
1072.69
111.861
455.093
220.17
509.09
119.055
222.27
1072.15
667.896
761.244
11.9731
1026.02
548.217
133.243
836.181
614.862
1305.92
1191.25
131.369
395.123
1335.24
23.707
1204.14
1467.5
1291.4
841.624
181.576
-9.19
352.493
115.047
44.008
413.513
777.847
754.311
441.21
253.459
1235.74
117.309
171.67
940.965
970.629
555.097
669.294
1065.58
78.147
696.848
520.021
1562.09
723.642
982.97
478.454
248.181
24.1546
427.66
710.903
1033.51
1339.3
534.277
839.018
387.349
1257.29
31.2766
983.937
64.8484
792.898
542.897
328.335
195.257
755.216
531.55
610.118
1007.48
121.509
521.895
1135
208.75
54.4571
197.713
952.048
642.672
682.266
564.823
318.009
-26.8928
221.392
1622.73
289.916
196.194
-17.8362
-8.15211
484.626
488.447
966.19
918.292
1522.86
618.796
21.2467
677.756
80.694
38.4178
32.9892
89.3658
20.4777
1169.38
78.0264
426.459
367.316
267.239
244.913
607.06
804.04
442.448
617.859
1809.2
2137.75
587.874
584.126
1311.54
753.627
724.52
755.433
360.168
518.534
831.78
700.953
713.191
42.3508
972.809
372.375
1796.65
1028.3
1009.54
739.287
908.266
726.253
721.889
519.471
1063.23
-18.5603
1397.12
955.958
405.146
504.292
241.449
716.798
42.1659
17.9721
-3.95642
229.009
487.426
535.775
396.738
808.84
831.116
111.788
145.292
195.156
1566.83
981.073
1910.4
340.775
2275.28
106.258
128.728
836.88
356.266
198.068
760.566
227.879
786.223
258.976
2.0544
266.085
396.417
745.315
1165.36
160.413
325.432
232.637
15.161
874.219
66.5815
499.812
773.233
1220.3
1065.2
935.339
884.668
157.615
807.133
-8.07881
246.492
825.526
130.441
384.368
1413.77
647.844
325.331
358.115
839.936
1124.13
576.557
891.171
1692.07
838.081
797.77
415.286
289.511
231.499
245.696
387.179
412.463
1398.78
283.616
1108.69
192.201
843.498
1522.47
157.776
731.615
222.709
368.434
175.277
686.161
35.7758
264.972
3.92847
39.3229
104.292
718.757
789.15
944.224
1319.39
644.646
168.01
40.3446
748.481
714.188
24.7173
1000.93
364.879
351.568
375.066
721.709
14.2398
40.0841
77.7412
256.183
127.131
1014.15
83.5645
2545.71
1759.17
324.845
833.304
1061.71
290.589
14.055
862.799
179.328
339.386
809.564
437.876
1564.95
1384
444.501
478.687
219.833
21.9062
1370.93
939.636
921.477
773.407
462.589
1494.75
141.773
1244.63
137.743
227.892
6.5818
528.182
158.539
525.643
524.083
58.2646
2827.21
573.633
240.609
749.321
699.931
1136.41
1450.22
862.975
23.707
348.012
126.68
25.5811
366.633
869.76
79.8321
397.675
494.448
-17.6233
522.832
301.834
799.081
1065.59
615.912
836.823
529.476
1400.18
1715.88
721.307
758.414
181.969
-10.8967
1265.79
736.531
246.07
693.864
350.619
389.597
566.341
430.73
-26.9936
643.533
1185.98
609.252
303.972
-13.8752
507.289
124.806
227.98
1432.52
10.6806
-28.8677
1294.09
551.085
1322.35
185.717
67.6349
730.322
1140.62
238.361
1178.97
312.936
358.199
428.579
711.84
1342.74
346.046
1388.94
961.091
438.499
855.764
832.278
131.353
147.487
613.724
609.324
612.929
167.521
492.123
909.827
188.625
256.183
252.416
896.921
-0.96957
78.0549
751.753
1386.92
746.815
1147.83
627.921
689.351
284.967
336.588
118.25
538.657
2079.07
629.867
710.44
659.089
130.88
289.595
512.666
-24.1698
286.916
103.421
618.723
19.4694
330.117
1058.9
996.319
36.336
342.39
582.271
1457.37
667.277
656.723
177.904
1632.1
296.476
24.4151
263.415
2623.69
879.13
201.646
782.796
599.119
321.583
657.141
703.027
403.033
374.231
561.463
159.263
429.213
396.997
1022.36
1107.68
1001.88
26.4054
464.186
-47.7365
784.67
170.235
1854.67
997.256
2042.84
568.41
105.676
496.064
175.857
60.6989
6.84041
489.24
668.273
303.035
1161.34
1695.72
1870.5
124.593
521.98
212.022
693.573
644.374
73.3698
133.111
130.5
1215.44
276.424
1846.12
1417.52
1129.5
38.3858
522.209
928.954
526.722
277.361
216.828
-9.08915
511.729
962.332
501.506
1694.34
100.23
252.315
544.525
213.643
830.003
206.328
486.372
1265.25
436.767
915.65
212.143
683.729
1731.81
529.778
280.353
374.157
368.434
638.493
1008.5
226.931
30.7138
128.747
923.609
72.3319
756.467
463.147
1164.7
1665.16
523.593
63.1544
194.87
503.915
53.7841
372.634
706.49
857.385
133.787
171.85
765.523
146.346
698.444
2.0544
1058.85
1115.26
284.65
601.543
579.139
32.5879
236.301
1942.26
1470.58
330.74
683.378
507.981
274.803
1745.87
785.025
538.23
240.061
740.509
951.462
27.5284
1109.62
469.827
136.502
771.178
722.244
273.031
1238
222.358
85.3222
17.1193
649.996
383.528
667.336
325.524
2276.69
346.67
552.959
330.564
733.877
1453.31
1464.86
149.04
103.183
75.8991
155.732
1112.12
263.174
1323.82
31.2766
315.748
1635.17
627.981
705.94
111.474
933.453
338.901
666.198
81.3136
115.61
464.937
853.429
910.214
537.552
1468.51
371.97
649.416
703.027
1064.58
526.049
1463.06
13.8472
1672.04
1315.95
487.438
605.291
1111.6
747.805
1127.88
79.6153
1748.3
548.796
1059.96
702.943
46.2691
134.628
90.0643
263.306
203.529
181.969
386.405
473.575
362.986
644.023
-0.88484
1114.33
116.361
402.168
1200.31
1259.54
482.267
569.896
800.507
929.789
1746.81
235.569
417.261
1332.71
914.713
341.985
674.917
1081.36
1885.48
625.356
1112.44
467.632
170.235
136.05
517.495
200.317
222.45
781.18
391.961
365.495
389.037
1751.01
79.8281
790.2
881.8
1271.75
1573.45
1596.5
452.023
240.785
587.801
197.766
391.472
1237.24
384.816
953.143
356.977
325.432
1476.56
17.4986
912.851
10.4877
883.59
967.391
8.61363
170.507
879.926
2252.06
310.512
1114.31
100.23
817.893
1015.27
159.087
343.327
386.412
630.318
466.823
429.129
757.375
176.271
32.9892
12.5547
166.209
714.924
684.287
1828.33
1473.27
317.654
262.538
503.541
1229.08
1639.05
284.202
542.594
980.389
892.224
33.4281
74.2059
51.5043
328.014
966.25
1125.66
103.447
333.764
81.8031
91.9384
1019.68
6.42665
857.177
29.68
745.122
139.899
130.529
3592.75
2.60282
868.597
595.297
1011.11
581.213
68.4029
958.939
582.078
403.829
283.973
782.796
336.749
777.432
485.435
2255.69
597.059
1024.91
651.592
966.261
270.118
1246.36
867.11
278.931
-4.50483
1194.03
131.353
1245.5
341.249
216.828
1568.29
1258.62
255.777
356.241
1059.58
773.425
902.717
404.042
739.287
292.607
261.432
460.276
130.111
1290.46
1610.18
147.082
194.247
661.798
977.325
767.623
444.322
121.232
194.598
242.659
329.18
1738.55
936.728
804.879
321.455
13.3711
554.908
1470.07
236.155
696.007
364.473
305.725
1600.56
640.187
322.907
43.908
564.467
765.608
1040.36
940.89
37.829
248.946
531.478
750.563
774.174
504.853
151.98
374.781
469.506
590.583
47.0202
224.305
336.362
304.817
945.519
251.378
1187.22
1636.41
193.197
778.466
588.152
956.678
892.308
1298.84
945.466
135.101
735.944
279.868
346.883
88.0486
354.48
522.301
889.599
771.81
1291.4
799.644
540.848
542.51
319.809
381.746
857.74
838.612
458.261
435.036
425.522
99.494
53.6636
468.71
138.117
1041.01
671.197
90.2079
925.898
1103.99
383.038
621.534
268.244
271.908
2.24729
979.831
1.11737
170.793
72.3319
525.643
352.434
565.03
35.0179
1073.07
546.082
2268.91
1632.01
964.387
1507.97
72.2037
843.582
186.843
891.492
23.478
845.313
1040.28
721.889
471.508
-21.4996
1096.44
2162.84
14.6875
284.101
188.311
341.809
282.42
1740.04
537.113
38.6026
1345.95
611.85
536.972
554.976
1514.04
2130.99
207.052
159.65
66.7097
502.041
298.35
1307.79
124.806
588.424
428.505
74.2783
137.924
163.948
175.418
939.255
874.115
1166.24
662.856
707.64
591.377
471.701
-12.0011
992.285
234.511
481.819
146.525
8.29625
826.632
185.227
563.124
310.21
933.538
1092.28
613.724
1068.33
309.389
353.053
419.971
875.156
949.569
786.351
1113.92
1579.27
1598.27
236.301
994.565
620.67
609.039
47.1328
138.733
520.238
353.43
733.489
74.3988
110.622
123.004
909.651
1680.07
63.0624
173.52
168.458
423.912
980.491
26.8689
500.657
1374.88
409.593
238.006
666.415
685.931
521.159
645.989
1363.74
66.2243
702.018
44.04
1268
359.989
210.624
449.743
-25.0187
371.318
300.224
201.157
574.682
1669.23
1157.59
983.229
640.046
839.834
440.515
362.631
15.6245
223.295
639.109
233.574
137.853
307.346
433.102
147.298
143.714
383.415
201.642
147.395
89.0703
350.619
90.6839
325.524
234.613
671.548
233.502
2.97961
622.919
690.967
607.378
636.974
308.638
-45.7343
751.468
616.849
965.253
596.122
400.745
699.195
196.472
239.225
301.142
72.3319
379.551
1070.34
519.225
1393.37
615.824
388.116
1030.9
553.204
441.038
391.86
297.321
285.847
345.958
691.878
115.278
492.048
154.402
503.56
69.0354
40.4728
1300.77
630.059
-40.293
615.041
760.114
1707.38
1528.3
908.178
40.0841
642.222
292.049
145.032
198.087
27.5284
1.11737
1138.78
675.653
1163.49
572.708
555.628
482.624
275.597
183.827
628.93
237.037
-23.1446
1049.73
325.15
722.807
587.7
1106.92
988.622
893.366
531.652
612.611
280.546
14.023
1183.73
124.678
1639.92
678.58
-6.76752
410.601
1149.53
205.565
155.242
853.817
664.638
609.324
1180.08
162.48
679.981
-6.59177
766.774
800.278
533.424
545.145
386.238
493.784
19.9589
38.4178
53.2026
336.768
824.007
1106.33
54.5283
418.026
428.224
1112.45
1103.99
-16.5854
208.274
504.233
47.0202
110.622
169.856
227.868
130.602
53.5912
62.7487
83.6486
759.106
32.9892
401.219
278.672
793.847
332.614
781.595
1019.49
48.1432
713.714
191.407
289.543
-25.1068
95.9251
599.87
1025.84
208.926
433.638
89.3914
402.342
256.927
92.0819
155.716
975.243
1414.34
659.366
659.84
435.512
460.456
1623.3
391.961
31.9113
166.985
673.518
286.15
896.532
336.768
511.8
279.517
159.348
96.8876
765.91
637.814
1092.83
910.039
874.533
243.881
42.335
1344.34
720.747
571.026
541.774
61.2616
591.235
390.923
521.895
796.731
518.552
1070.06
537.293
540.72
1293.21
362.049
597.522
484.626
664.324
1143.43
50.5992
541.023
402.619
184.776
400.081
1541.7
667.896
477.323
59.3876
292.049
15.897
1247.44
1092.69
475.075
841.64
697.5
-6.53666
864.673
14.4287
716.525
94.8207
152.704
1348.64
646.926
768.062
552.817
1527.06
1041.01
992.11
35.3022
-0.7567
15.897
496.88
843.439
456.127
134.369
198.346
721.625
926.906
503.154
1120.8
681.015
1033.92
851.943
370.409
912.839
1074.57
1135.12
780.83
1002.06
616.263
1127.43
304.503
572.319
1099.32
430.279
1335.55
628.801
288.859
959.631
179.347
1163.04
310.338
597.263
1667.34
1100.25
793.459
1137.84
679.703
430.73
229.854
1106.43
433.814
720.771
1139.6
76.08
128.341
183.003
381.727
295.797
921.284
598.556
265.554
285.587
1052.47
577.465
691.64
969.621
1030.15
355.316
19.858
538.761
1275.58
1344.69
2208.94
690.774
975.419
946.513
1.13012
333.752
1046.46
452.941
393.249
767.398
956.502
340.497
97.1464
759.901
368.535
149.04
577.381
304.909
318.009
1695.72
107.726
202.508
829.906
142.598
43.8323
606.228
894.658
351.761
411.731
834.128
333.02
1081.03
1434.78
1425.51
795.593
1025.37
201.254
1332.16
272.857
306.783
428.579
75.6914
391.116
133.691
405.703
1189.28
288.887
1315.01
278.931
300.019
889.599
248.105
1498.95
1161.27
684.971
758.433
846.514
385.088
947.695
2154.42
15.9818
1124.61
623.5
612.515
45.8821
1056.32
57.2112
141.846
340.424
386.226
1030.15
299.094
503.468
711.563
259.913
-28.8677
411.731
562.388
702.567
24.7173
0.631964
463.176
105
450.822
227.868
706.315
1109.82
181.479
211.822
664.711
732.455
984.053
349.305
702.192
728.255
475.357
601.011
333.001
480.014
163.212
80.9581
105.302
712.426
787.217
178.604
282.42
667.135
726.929
381.541
5773.79
92.2025
77.1912
156.179
377.805
406.017
178.205
880.247
208.376
25.4802
576.907
807.514
922.672
444.322
591.641
549.282
453.491
1094.74
357.178
-18.0119
842.747
940.199
353.616
21.5192
1235.18
1719.83
384.352
419.034
37.6498
383.214
105.116
136.975
559.2
932.629
291.469
40.2919
1646.16
794.396
17.4986
2098.92
668.285
692.435
287.721
17.8031
286.901
759.249
1402.53
350.145
736.677
1243.23
1122
410.589
810.325
599.137
1131.35
102.317
381.34
28.2795
482.945
192.724
334.488
46.5466
502.531
198.703
138.849
418.646
61.2616
365.138
1146.16
1101.74
113.754
126.854
297.22
1687.97
1152.72
420.695
343.123
1400.66
10.6618
1443.21
470.672
1176.35
235.55
580.397
315.96
1087.86
882.737
352.493
36.5118
2082.26
119.635
10.4877
1014.77
455.45
1223
24.1546
402.342
28.2795
57.5322
392.797
896.532
246.492
358.056
518.179
165.647
1050.77
645.897
-32.744
736.761
936.469
1054.34
28.8397
398.871
334.488
1323.46
93.3982
557.715
754.685
356.801
653.744
569.885
-45.7343
694.309
524.083
316.769
557.326
119.358
530.056
508.989
115.536
1278.28
216.246
1629.87
50.0172
576.243
462.238
1761.32
1414.89
827.755
115.887
1160.22
-10.5156
472.993
1003.53
647.771
342.069
785.486
639.689
294.02
1392.13
469.634
394.458
329.272
548.796
226.005
32.7636
353.893
947.308
1024.46
821.009
818.403
1389.97
554.419
602.304
820.277
813.513
786.803
260.287
529.797
517.615
972.076
274.905
44.6725
607.571
130.88
334.701
397.269
1056.2
543.174
49.7149
1041.15
100.991
123.125
853.429
731.79
748.971
481.815
293.259
975.504
167.165
1307.13
931.692
424.644
470.559
476.742
6.93246
342.372
227.666
999.995
-14.088
568.011
794.021
1173.35
594.808
1300.04
136.502
213.812
14.4287
252.694
409.664
571.008
580.655
1108.48
300.019
171.269
191.528
1085.44
209.139
654.778
191.323
599.137
1470.56
803.218
257
409.664
88.7131
1468.96
383.427
26.4054
1084.52
1032.05
233.676
363.264
130.428
209.24
772.284
595.389
627.23
376.382
705.766
808.627
19.6772
493.679
662.274
348.271
99.494
85.0617
719.81
91.2654
893.366
783.055
151.043
653.393
1112.05
1028.11
227.98
67.6349
49.4545
1166.96
267.428
340.323
543.648
163.773
327.398
297.394
437.763
1759.18
248.105
432.327
228.072
386.69
535.4
291.598
604.354
906.392
709.689
1293.48
981.428
424.171
102.418
112.612
82.2506
53.7841
787.276
1192.63
488.549
94.4321
729.385
779.306
-2.63077
921.272
211.001
237.798
227.868
159.087
142.124
6.52669
405.051
388.1
42.521
1169.59
171.832
252.694
364.686
