# Supplementary material for: Nonlatching positive feedback enables robust bimodality by decoupling expression noise from the mean
Source: PLoS Biol. 2017 Oct 18;15(10):e2000841. doi: 10.1371/journal.pbio.2000841 (PMC5646755; doi:10.1371/journal.pbio.2000841)
Supplement: S29 Data — The corresponding mCherry fluorescence values were taken according to the gating strategy in S28 Data applied to the flow cytometry files (S27 Data) and were used to generate the numbers in Fig 3B and 3C and S7 and S11 Figs. (ZIP) [file pbio.2000841.s029.zip › S29_Data/LChITF Iso 4/3.txt]

"Y2-A"
78.7164
120.567
45.318
301.875
492.297
389.566
40.7872
97.9878
821.219
768.159
10.3321
-2.00109
162.363
766.643
22.2488
16.8369
286.422
50.7499
296.841
290.532
208.718
-0.966776
34.2279
38.5073
135.311
233.948
45.7157
32.8484
736.268
1776.58
64.096
24.1546
334.21
589.097
327.28
32.4857
1240.34
538.113
41.5699
420.047
-2.66095
67.2674
66.2189
693.745
478.527
68.6594
165.068
388.558
634.712
-5.91866
4.00408
580.966
28.4514
11.3945
33.5342
139.307
538.197
143.622
180.061
251.465
-11.8263
100.315
685.668
78.7164
123.092
7.75221
219.416
10.1084
395.434
129.651
8.68925
363.719
40.0935
593.497
330.825
745.638
103.044
329.841
44.381
663.123
-12.8625
10.4575
496.388
32.3955
37.8591
83.0855
-23.7223
163.194
87.4992
60.9594
46.6117
114.288
659.375
-7.24032
130.986
65.6445
-19.183
968.044
1233.16
277.702
125.533
-14.352
150.663
70.6326
136.859
227.669
-5.28175
55.5409
0.94267
241.444
351.728
4.83532
25.655
243.634
982.637
165.558
697.891
41.1997
-10.708
19.3672
82.7994
114.468
151.805
75.7007
49.715
252.969
14.1444
140.561
73.429
86.8476
55.4351
595.754
56.5771
699.079
98.3941
74.6522
220.543
-9.66679
421.921
100.618
404.356
17.403
514.52
1432.16
219.057
14.9443
140.424
794.61
1258.14
267.31
309.371
61.8964
65.15
435.809
510.124
147.139
59.6814
981.414
388.188
-11.0942
8.23435
404.216
557.224
82.7994
-6.85569
130.504
33.8833
343.943
1182.3
19.6833
812.097
-21.4016
241.807
394.18
8.13684
813.495
64.4563
231.499
78.4708
32.3539
83.4849
39.7332
180.537
169.753
264.249
27.8005
36.8847
3.45167
899.808
283.722
25.655
385.173
35.3673
170.51
98.8832
281.488
59.9758
369.832
1.19298
218.13
196.195
114.078
141.987
40.919
351.188
259.61
5.38223
56.1922
532.613
170.492
1.74285
213.649
109.036
-25.5964
-19.4217
0.340444
-15.289
41.4854
275.289
179.328
71.2201
26.8635
19.3812
100.518
587.321
18.1587
180.9
174.629
-8.07818
14.1444
339.584
301.516
691.536
92.4558
-21.8482
423.689
705.638
168.426
125.568
86.8336
-1.23349
321.658
20.4158
-22.1337
426.402
46.6117
682.13
273.171
320.417
1975.13
300.812
44.9832
1010.75
122.155
70.5334
1121.68
7.2563
119.91
65.15
94.2397
622.196
281.45
218.585
68.2045
16.2847
1953.77
-7.52601
14.1444
110.948
268.618
154.014
114.959
969.042
499.24
38.4706
117.826
176.132
677.564
-18.9489
42.1912
12.5387
-7.38281
7.36924
410.761
-10.0514
208.171
3.71839
548.659
1062.39
1488.97
157.762
116.833
134.252
453.576
454.431
632.187
38.1219
659.089
307.107
498.472
493.416
41.6072
668.833
181.653
480.723
141.203
617.927
90.0199
100.889
38.7588
263.947
60.7082
31.6192
725.234
-8.34436
526.404
142.14
262.996
922.381
31.9114
0.49473
84.2847
432.778
692.492
36.9015
485.724
56.8626
507.191
81.3229
6.91435
44.0928
642.565
1.84432
309.227
111.21
30.7231
10.6625
756.238
40.9895
736.478
83.8907
818.119
1040.48
301.73
64.0587
184.851
461.17
62.5823
1.29215
292.114
59.5278
8.03265
299.856
844.907
200.326
1112.31
295.806
737.595
612.872
68.3737
597.385
20.7037
272.117
-22.697
356.078
-12.4919
782.126
67.8215
694.394
39.996
835.152
466.998
588.509
-30.0148
132.616
292.891
2.90004
643.533
79.5996
1002.49
248.338
1062.6
119.259
244.367
520.75
20.585
792.329
-0.131214
1084.2
154.21
122.757
526.302
44.6811
38.5685
72.2038
373.882
361.098
-28.4075
673.528
-0.581913
87.1963
209.655
215.075
729.548
798.441
224.894
45.6042
423.879
-9.22018
865.237
-25.3296
210.39
209.687
539.683
46.8573
38.1079
47.1921
564.734
814.538
14.4106
545.113
326.714
54.9885
185.683
114.078
-11.6867
167.328
194.321
41.2351
43.7301
268.632
18.0596
13.2686
1106.44
2905.83
225.266
556.603
491.346
8.68925
754.667
574.453
18.7109
539.289
470.396
62.1846
2.96125
286.533
104.953
-4.98163
250.543
365.001
142.965
247.382
884.9
392.32
800.482
710.421
150.42
44.5769
72.8896
1023.94
948.283
362.035
295.521
729.017
-3.12155
-27.9608
23.2269
59.5695
-13.0295
657.238
797.207
13.4589
24.1639
95.9325
343.006
36.5145
583.371
44.0462
1010.27
469.809
569.476
350.456
410.761
604.09
292.504
145.595
663.472
295.702
-9.28139
-17.9348
58.7444
627.926
-47.5327
135.083
24.1546
-3.79637
677.481
86.463
531.653
81.8623
26.4929
41.2817
46.6117
163.951
830.706
24.7033
68.2045
165.825
-10.3556
148.076
385.126
45.6042
52.8143
6.26277
304.792
686.058
133.797
473.557
14.1077
63.6885
11.6222
-9.57858
43.0553
32.281
152.426
73.429
523.505
40.3447
16.8369
73.625
62.8702
217.343
532.575
-14.352
100.064
55.3372
605.294
497.122
68.0028
228.588
2596.54
562.225
872.067
8.68925
414.319
36.5965
147.811
33.2909
126.877
176.503
331.413
-4.42922
223.164
589.154
10.8438
443.557
1.57761
32.0093
644.097
696.913
82.0166
47.388
19.7666
77.2145
373.882
42.7931
192.83
928.018
30.0373
564.791
856.418
63.2759
239.032
783.151
233.025
107.56
83.7511
541.163
187.943
977.414
862.448
26.1887
547.096
57.4995
24.6188
983.098
-18.9396
-10.8893
346.754
769.841
330.862
10.0109
104.267
856.598
137.796
217.732
-4.98163
-13.7995
101.35
604.187
1826.97
126.588
35.985
539.523
2.81674
571.931
6.26277
50.7499
190.573
44.7376
298.513
604.178
70.3022
-11.5331
361.098
138
3.89828
15.7306
-28.6929
30.9743
56.1922
39.361
22.8292
20.7649
174.048
46.4094
72.2405
-20.7459
1274.37
13.4589
-13.7995
296.841
865.237
18.2984
264.78
501.016
23.6818
642.955
63.4783
612.79
162.196
1750.17
20.5665
430.123
48.437
489.553
53.4756
1176.13
448.257
28.1632
14.0258
51.2264
280.528
10.3596
1311.4
112.98
857.474
316.036
127.587
158.411
884.319
13.0887
26.7733
2.90004
41.6072
49.0662
935.8
116.342
-4.33004
197.766
535.953
902.858
19.277
1183.56
826.332
87.1688
5.04241
146.183
351.643
35.7574
26.975
147.469
40.3447
687.542
715.451
350.987
1.02597
37.2731
561.307
141.849
223.654
9.34059
511.626
373.566
11.885
313.707
69.8768
121.606
57.5141
53.4631
16.6266
37.039
47.388
264.195
294.097
949.239
40.6497
50.9402
29.304
56.3721
516.106
653.467
618
10.3963
90.6933
304.891
338.321
-18.7704
421.223
54.1397
1081.68
77.4773
284.618
88.0514
23.9206
97.7919
103.714
266.268
497.366
844.237
32.3539
421.457
56.1737
15.106
515.723
677.636
129.453
409.173
-8.72976
16.1855
67.6165
381.173
48.778
2.57113
512.563
48.4153
90.2956
30.1352
59.7301
640.488
794.693
327.753
168.672
19.3812
12.4374
20.7649
12.5366
278.351
78.681
375.775
138.687
568.182
47.4922
8.68925
370.825
128.868
768.904
735.012
451.602
608.159
1300.61
272.933
471.417
136.599
13.0702
1258.46
188.992
358.573
17.5072
257.94
60.7082
1198.52
39.1154
41.1997
634.866
28.6474
590.709
305.478
860.823
61.9943
77.5748
48.1438
300.758
299.642
77.7255
53.4165
65.2819
41.5699
38.6743
578.846
773.141
698.114
811.182
104.075
12.9914
71.6018
202.405
418.543
25.0034
6.81518
14.4106
803.09
204.651
309.173
24.2316
966.438
35.3186
67.8883
233.386
166.798
11.5848
39.5055
51.3379
87.1963
331.68
378.119
138.473
705.611
138.392
17.207
114.959
3.06705
43.2537
8.78842
44.7376
42.6612
360.847
-7.34611
92.5673
312.729
44.5353
333.453
902.388
402.344
1456.78
94.3439
128.175
868.985
94.6926
489.828
-49.6925
11.6222
898.318
48.8759
259.359
250.24
357.504
43.6399
828.289
-2.00528
149.329
513.198
484.596
173.152
578.505
75.9519
434.473
33.0521
60.1203
92.5673
18.1587
570.705
61.6042
324.75
367.958
519.471
-12.2112
248.85
405.527
83.3477
76.8423
66.2189
242.744
7.46652
1073.85
13.759
76.1556
14.4106
25.3521
63.4783
759.492
659.271
307.973
-8.07818
636.298
325.879
56.8486
39.6958
117.385
347.44
175.58
33.3325
88.8099
883.491
529.448
158.07
120.005
-13.005
1053.23
114.959
56.9601
104.366
224.648
43.0738
23.9206
98.4774
34.6949
73.0942
366.083
326.238
384.81
272.08
83.197
36.8994
645.215
20.4065
462.846
47.2736
326.714
639.397
915.185
58.8341
947.835
36.6332
453.864
351.643
434.934
286.492
11.2147
52.0315
132.211
28.4888
4.94111
75.1128
3.16622
338.321
202.159
52.0315
848.744
340.949
30.9468
295.523
52.3468
261.122
352.965
583.573
106.792
-4.59623
36.2338
28.4514
487.898
266.268
862.808
51.5891
37.2414
517.779
23.5148
234.885
245.653
1.29215
264.003
877.033
84.3386
6.26277
26.3871
267.107
72.8486
59.9758
399.517
319.232
-6.20411
191.495
506.638
218.13
181.544
309.191
10.0109
5.77235
8.23435
-2.45598
-9.40007
50.1575
357.099
446.033
607.348
60.9594
85.9671
386.028
39.8918
32.8851
84.7107
-25.3481
73.8944
356.713
372.357
53.4631
183.629
669.578
146.818
23.6818
461.17
338.624
36.5965
22.2488
252.969
852.258
456.36
46.8573
255.5
188.699
70.3297
9.7481
183.664
774.616
128.868
135.469
177.828
118.018
734.503
70.3022
578.507
127.858
68.107
41.3796
281.45
55.086
731.422
386.786
392.642
1356.54
28.4514
71.8551
690.394
852.118
11.885
866.557
359.791
19.7666
376.556
135.559
890.522
106.623
1279.1
16.6266
582.805
29.9907
309.561
126.755
67.6165
50.9549
1137.53
40.7872
18.5324
11.885
809.357
153.644
286.29
58.4738
210.857
532.657
71.2201
303.939
153.824
741.89
-9.40007
82.0166
281.116
18.0596
802.838
18.1587
21.1095
275.493
9.71078
32.4997
474.289
223.752
162.462
-31.8889
240.906
-22.62
66.554
164.403
139.624
855.767
57.2113
26.8775
40.5484
48.7314
585.902
746.028
111.308
531.653
92.8185
44.9832
-4.99562
552.168
2.81674
293.632
-7.79272
602.768
180.648
695.039
991.351
372.497
-6.95988
-30.8332
676.33
-24.9448
16.6266
23.0252
234.264
598.454
188.6
30.9743
30.3255
-18.1001
-8.17735
-4.33004
-1.33768
266.744
776.204
96.2179
75.1128
1245.67
29.1003
37.2414
146.183
51.2264
431.376
42.2187
335.836
17.4932
10.0109
570.909
69.1005
37.2731
-2.85934
1417.6
899.713
790.979
966.224
270.493
115.056
179.328
156.537
57.8561
-11.2741
40.7872
182.321
28.1166
10.0109
298.127
642.565
69.3107
-10.0514
56.3721
39.1154
1190.57
416.383
619.082
512.912
41.2351
656.55
213.984
23.7809
29.137
290.272
-9.36469
390.146
-11.0942
972.058
656.912
303.359
117.218
543.485
28.7376
-9.95224
46.8573
975.155
18.0596
1169.57
1011.55
3370.2
92.4698
310.21
-14.352
14.3114
62.8335
44.5353
523.401
445.819
374.765
419.66
89.0428
793.357
128.629
32.0093
1022.36
-0.848094
249.043
183.362
-3.49219
387.145
402.725
192.097
179.6
284.177
659.821
18.5007
402.894
33.2909
69.8768
73.4663
485.175
199.945
188.992
242.176
1267.02
165.907
412.921
546.631
134.252
275.638
1356.24
147.811
89.1071
815.224
739.009
611.286
409.187
40.6475
29.9553
53.9056
7710.29
698.818
715.899
13.759
25.5558
15.1427
819.705
129.937
214.921
-5.47205
18.1587
379.258
23.3961
155.147
79.0885
327.753
37.8218
330.476
42.1367
351.882
550.575
23.4315
4.08858
77.9239
199.943
93.7089
306.099
44.2965
85.6251
145.292
45.4723
672.389
640.371
97.2432
15.6191
49.0662
497.366
226.18
55.982
1.43176
319.617
169.307
59.3882
11.3333
28.9998
764.959
-15.289
48.7314
189.907
210.236
100.518
588.607
761.86
29.7451
346.708
112.784
10.5633
99.4757
98.4774
193.991
103.079
296.729
54.6884
60.1203
-15.5744
40.3447
89.7152
-6.95988
629.638
87.9499
36.9015
110.576
69.967
65.9328
945.066
26.2426
1106.33
272.478
14.4106
102.189
404.558
-21.4628
-3.40769
98.092
148.201
439.27
-15.5744
47.8409
11.2147
145.496
535.953
367.853
-19.5888
395.768
128.629
27.5291
38.4706
562.19
98.8832
877.599
262.996
19.0811
522.283
520.106
1394.07
663.797
532.875
-0.581913
535.098
168.458
37.487
559.098
101.938
8.03265
284.01
76.8423
124.315
146.818
18.0596
1383.21
49.715
31.8648
-4.99562
-0.681086
716.271
354.204
54.6884
386.698
23.6818
76.9869
345.566
143.418
209.866
11.871
67.6165
153.433
932.051
-4.42922
29.1003
333.344
268.369
19.0811
278.555
93.4633
170.51
152.825
288.984
18.5324
-15.0408
26.8635
191.495
-10.6038
50.7499
774.979
916.178
288.576
433.935
543.857
60.5967
68.2045
14.4106
385.615
456.424
123.694
20.9552
2.51464
1309.39
25.3521
50.3598
140.525
-0.208251
387.937
67.8068
87.4
76.9869
18.1587
55.3372
158.448
309.599
522.87
525.477
57.5141
19.277
547.605
7.36505
784.321
469.143
169.404
56.8486
403.565
471.584
13.2686
31.4168
34.2696
17.8926
1137.9
420.984
38.2194
16.2847
203.388
706.283
139.217
184.036
528.278
52.4256
1060.59
708.403
49.3523
37.8218
107.462
732.079
1076.7
395.188
292.995
251.863
117.484
153.433
88.0514
11.25
744.631
17.207
295.254
1032.62
390.146
392.32
179.229
86.3572
10.1084
1026.1
100.96
-28.9591
159.087
1855.28
155.416
43.1092
12.8785
-50.6295
35.165
536.519
143.455
487.635
-7.70452
783.311
354.839
19.9336
157.572
-24.9448
27.2262
11.6222
5.41395
618.447
367.657
695.249
1167.92
50.6054
755.875
759.637
28.0812
125.12
34.2696
-0.208251
842.082
39.5055
126.855
145.292
1207.92
12.9102
29.4053
8.12284
22.8292
1207.54
420.984
76.5967
439.557
-1.4963
322.208
609.412
398.291
35.3673
344.798
165.454
1048.63
-28.3192
204.614
-19.9742
11.3945
30.7231
218.381
336.084
275.828
241.905
853.236
19.7666
324.554
1300.02
1673.3
-22.5185
116.728
301.73
549.728
111.106
17.8926
406.823
506.736
36.5965
39.982
43.444
373.089
327.722
-26.2667
170.098
585.245
629.692
176.803
32.0093
31.2772
490.121
23.9206
194.055
28.1166
34.3598
2.21451
39.5055
27.6687
421.671
199.389
265.233
52.4441
98.8832
885.585
217.769
-13.3267
785.239
19.3812
13.2686
38.2194
20.1724
41.7658
-21.4628
621.901
15.6331
-8.17735
418.655
400.468
473.899
884.117
349.113
527.639
11.6222
61.713
522.576
6.62395
195.016
644.552
1291.7
43.1092
373.58
9.52048
1026.41
359.581
614.485
440.357
395.434
44.0928
264.003
695.619
17.5072
1102.94
29.7451
206.118
406.23
562.756
-2.72216
20.9925
333.697
259.089
74.9683
302.065
19.3812
195.892
520.961
215.895
-6.85569
1.29215
416.013
814.776
1286.15
179.862
29.8538
449.781
-23.7223
47.5897
25.655
255.862
453.082
439.068
21.6407
-8.99256
35.399
-13.1667
282.853
-12.1567
1086.09
276.114
22.8292
199.292
39.5055
501.114
181.755
755.254
542.798
581.111
839.342
327.932
68.0028
19.7666
3.69989
127.442
54.9745
160.588
106.792
522.016
47.4922
224.306
32.8484
54.1079
297.38
229.277
174.438
1147.67
312.729
1412.6
56.7584
99.3311
495.094
37.6315
779.967
389.858
370.384
404.948
35.165
46.8573
63.0372
221.29
709.689
40.9895
41.1997
198.657
161.51
83.4482
218.089
65.15
24.7406
41.2351
315.47
650.641
969.533
33.0521
249.989
942.073
65.3523
7.5019
312.084
35.6129
540.358
-17.5477
-9.95224
145.937
333.589
439.172
203.691
79.7
194.461
32.2369
25.0034
221.878
329.254
401.391
160.489
26.3871
431.773
288.024
-2.72216
676.407
32.8209
702.78
191.795
100.518
949.267
-25.3296
372.008
68.093
206.488
201.166
137.545
35.0253
189.251
381.867
96.1138
1.02597
1329.09
142.298
317.139
300.852
412.921
28.7516
55.086
561.335
20.585
3.69989
119.028
245.214
908.34
83.4482
56.2276
412.635
443.473
272.08
366.083
25.5558
502.051
19.277
164.07
618.447
15.6331
273.584
451.99
161.32
183.077
62.8335
-26.2667
392.216
631.352
119.892
86.2127
834.586
628.153
17.5072
16.1855
20.7649
242.493
1217.26
40.9895
37.039
46.0036
928.003
88.7217
672.109
62.5823
130.742
640.936
15.333
37.6315
270.855
172.174
-1.90381
60.3479
11.0361
144.255
25.9483
312.288
-11.0942
221.878
53.4631
89.9254
9.90672
501.402
662.837
298.966
27.6687
336.484
-7.11849
806.737
998.902
62.2661
345.455
1069.41
604.741
54.3182
29.5428
11.7808
13.1241
-5.28175
18.8908
793.719
310.855
117.624
10.3963
281.116
337.958
134.252
9.52048
-32.441
179.026
-15.0223
645.215
264.621
-3.79637
489.758
39.6958
449.926
118.804
23.4781
151.77
371.601
31.011
5.57396
823.356
743.422
36.5965
142.189
-22.5185
37.2731
767.455
1048.34
379.854
911.423
1130.4
69.981
287.925
53.2119
21.9069
38.9131
51.1362
607.824
32.0093
108.114
807.693
102.631
416.132
953.589
29.3885
4.00408
1632.11
225.877
2.41045
568.182
347.691
256.507
104.953
60.3106
1224.96
328.339
359.694
195.243
118.707
456.591
30.1352
-9.95224
77.826
181.755
25.7946
455.404
497.254
445.446
254.879
54.9745
6.81518
484.801
124.315
510.387
346.672
9.90672
607.575
34.0736
504.274
79.4489
462.452
45.514
69.3461
19.3672
127.777
355.391
489.869
27.5291
407.662
33.4932
359.791
-2.72216
26.8635
226.081
244.367
593.194
48.4858
41.5699
116.833
437.85
419.941
-7.52601
130.337
3.53988
-5.67044
45.6042
84.6734
274.906
1206.01
52.4441
195.439
690.682
20.9925
28.1166
15.6191
20.3748
415.6
341.616
4.08858
-11.4844
38.9131
8.12284
1648.04
513.5
-14.352
10.5633
55.086
50.9402
158.16
286.15
77.826
84.3032
44.5353
512.935
1297.21
7.60971
81.2114
232.534
319.329
466.648
478.227
163.684
14.4106
641.92
-7.93857
234.21
709.024
28.4514
12.4374
15.1427
-30.567
19.7299
118.072
178.663
34.9262
35.7574
279.206
64.7442
-26.4452
29.0727
108.701
307.973
17.5072
72.4075
41.3796
79.4489
327.932
55.7797
553.811
685.328
314.533
160.971
201.02
1076.74
459.524
192.821
133.01
445.448
455.109
-8.36858
1023.58
21.2553
334.322
445.446
206.118
203.831
92.3656
3.53988
47.1921
-30.567
38.4706
123.246
13.759
2662.37
413.587
771.23
18.7109
859.754
65.3523
1395.74
602.112
951.817
155.499
61.713
567.262
63.4296
16.1855
128.426
1461.74
101.151
7.36505
779.617
93.0222
96.8695
235.892
-31.2186
196.927
6.36028
42.5216
907.991
152.44
361.845
258.591
567.4
331.715
448.158
182.522
28.1166
30.6116
302.065
25.0034
404.117
47.8409
86.7434
75.6597
428.194
333.376
72.5734
50.6645
63.4078
-19.9742
12.4374
30.1352
213.062
61.6042
38.1079
467.381
231.499
29.5428
242.291
711.297
95.5291
544.106
210.151
124.776
397.103
347.057
147.166
7.2563
53.9056
0.640573
169.859
491.155
374.231
-26.2667
365.235
455.404
28.7376
2.21451
-6.85569
328.112
10.6625
561.335
-11.2741
-0.442303
22.8666
194.695
33.602
775.182
87.4992
47.8409
618.978
77.8627
31.6509
20.4835
25.3246
952.139
870.76
145.292
840.118
103.414
-23.7223
98.6444
288.576
22.4944
332.336
35.9477
2.51464
175.481
182.774
22.2488
135.559
704.989
870.207
44.2965
80.5551
666.725
32.3955
878.025
1002.05
565.679
161.175
221.78
895.122
11.3945
52.5261
20.3043
375.154
-31.2186
83.197
23.7809
-24.3926
141.091
358.973
95.9551
44.0653
759.623
-27.4704
23.6818
28.2611
270.855
1.84432
-0.848094
28.1166
352.965
255.023
16.2847
40.3447
230.48
262.161
311.047
-6.85569
609.698
106.141
222.432
619.431
232.354
20.1724
32.3955
276.514
80.5905
103.7
206.788
1292.42
37.6315
194.321
40.9895
260.185
320.806
-23.7223
40.2981
555.064
525.932
1177.06
195.543
277.512
469.506
1573.04
85.2756
201.152
-25.5964
690.849
-0.581913
834.949
46.4094
131.721
-17.7147
-7.11849
729.652
18.5007
46.4094
137.833
1038.61
535.775
269.817
25.0034
-21.2958
18.1587
1172.93
709.829
4.28452
450.765
11.7808
302.751
2.25184
51.5425
226.452
32.8484
799.986
142.435
43.444
92.5673
-28.1407
48.7314
1379.94
56.3721
800.964
394.09
335.836
0.340444
72.2038
288.366
49.2621
-2.72216
58.1017
606.516
3.89828
60.7082
321.455
50.3598
192.999
146.183
32.4857
290.821
750.919
68.4557
544.505
819.593
-31.2186
61.9943
10.6625
0.989268
850.796
543.037
-3.37036
64.0587
65.8483
427.642
0.0522352
103.771
80.3766
592.157
421.085
614.699
304.239
295.421
556.358
281.08
373.476
-3.95638
888.934
73.2387
380.406
38.9131
32.3955
-20.823
-0.0482399
139.419
277.122
78.681
82.9953
1182.91
-13.3267
388.558
338.321
970.526
962.828
918.829
22.4406
37.8218
299.269
130.945
101.736
146.555
12.9102
16.8722
226.18
332.699
439.557
450.863
59.7712
-17.7514
29.9553
139.217
72.2405
329.627
413.653
-12.1167
174.629
-10.6038
271.89
420.78
-3.77788
44.5353
11.6222
879.564
24.7033
149.244
232.534
78.1289
857.438
-20.6445
1262.68
312.761
2138.18
54.3536
36.2338
131.825
33.8833
47.5897
-0.581913
644.649
38.1079
39.6958
896.444
108.015
15.1427
1.29215
63.4783
107.358
400.202
35.559
39.7427
798.358
1007.11
89.0704
110.128
5.99997
101.84
6.91435
115.75
946.781
11.1962
37.487
654.39
331.029
296.253
712.883
220.255
470.151
1018
11.0361
-41.2777
80.4536
35.3186
1.00175
37.487
279.862
540.924
67.6165
138.651
-17.5477
39.4076
94.6106
169.161
26.2426
41.856
-10.6038
808.915
259.359
-22.7288
48.696
23.0252
242.781
17.2444
25.5558
43.2537
416.781
111.862
167.818
20.9925
772.756
778.93
520.408
29.1003
-28.1407
194.461
24.8992
444.78
7.64642
252.417
-9.40007
736.066
34.2696
11.25
176.789
493.52
471.584
1210.8
1264.11
-43.1333
749.184
-16.3302
29.9907
30.6116
150.266
887.171
52.4795
431.662
298.317
111.308
70.6326
1141.07
571.56
-13.9666
503.916
13.1241
37.8218
364.762
18.8908
465.395
441.599
70.3297
740.792
373.965
92.207
22.2805
773.117
9.48378
-6.85569
91.9794
128.729
50.1575
533.261
224.894
58.7226
79.9038
-11.2741
11.7808
27.9027
903.305
110.33
65.15
53.0102
185.91
-9.57858
807.674
27.5312
109.322
243.047
40.7872
330.372
9.32209
44.9832
23.1154
1132.09
1.19298
132.477
368.306
642.565
-7.52601
269.423
232.39
92.4558
165.558
43.8416
31.2772
43.4813
1092.45
369.197
30.6116
206.488
464.087
791.006
63.1363
447.017
43.1092
602.202
-26.2667
6.24878
26.3871
83.197
169.655
33.4932
-5.65194
295.66
125.94
39.6958
152.44
11.3945
259.359
14.9628
125.12
-21.4628
155.925
118.072
-41.9105
1067.64
866.808
54.1079
49.3523
22.8292
763.938
151.217
319.128
-13.9666
24.7406
183.37
49.1476
269.871
112.594
-9.95224
129.688
-9.57858
7.44802
610.814
83.7532
681.288
783.33
169.859
39.5055
1007.11
28.6474
203.425
65.9701
-5.67044
51.5615
62.8459
569.83
588.462
276.114
484.15
33.0521
24.513
336.447
18.2984
201.061
745.884
229.263
26.5774
22.6389
1121.98
469.506
28.0812
502.876
277.702
293.547
93.1214
75.9519
614.251
193.565
21.6407
0.37777
17.8283
19.1626
911.534
500.381
689.416
32.3955
26.0287
-3.87935
52.1852
34.3738
72.4075
726.002
3.16622
30.9743
545.113
169.202
695.656
348.445
243.634
349.203
219.906
1465.67
55.3372
18.5007
-19.5888
654.055
517.869
2.51464
-9.22018
255.611
34.7225
-37.5111
12.6762
0.37777
30.6116
719.982
145.937
-7.52601
899.109
436.998
349.769
296.253
473.003
-13.1482
234.264
20.9552
287.925
88.2313
64.4563
42.2187
650.837
32.8851
32.2369
595.959
538.498
370.825
212.11
46.1706
41.9675
22.2488
197.313
18.7463
24.513
728.43
3006.63
98.6444
517.98
153.092
127.197
38.9131
29.9907
525.932
1229.54
615.986
653.164
784.994
19.1184
209.764
41.2351
237.325
573.614
29.7451
22.8292
7.75221
339.007
4.10325
11.2147
263.801
17.207
582.985
104.918
475.57
89.1071
303.604
197.418
894.08
-41.8114
222.984
304.135
12.2704
178.042
24.7033
105.588
871.591
512.358
24.1229
110.54
237.564
135.959
157.799
363.438
484.803
1249.71
-3.28076
49.3523
5.96264
765.812
15.9818
1167.1
677.074
629.692
620.942
-0.581913
-0.0297434
49.7517
4.1259
49.3663
44.7786
290.835
-7.93857
435.32
366.469
498.879
22.4944
26.8775
1689.73
5.77235
120.678
50.0179
-5.53326
144.681
12.9872
1217.85
-17.5477
66.3304
155.308
550.946
852.258
572.127
3.53988
245.508
375.154
11.885
1176.03
577.218
22.8292
203.592
22.6389
368.306
12.8785
189.251
275.493
174.629
677.178
34.9262
43.2537
1.29215
372.054
333.344
47.1921
519.854
-5.65194
238.543
504.502
18.6924
10.1761
44.0462
391.083
-1.23349
21.8077
20.1724
56.2276
-21.8482
93.8535
23.4781
-33.7814
343.104
116.93
-12.5821
-30.8332
35.6129
30.3255
1940.3
17.0167
309.959
569.134
27.6687
1368.45
558.263
782.112
1542.7
44.3957
27.871
-0.0482399
9.99691
748.393
1100.81
679.438
103.451
14.9982
246.143
180.648
544.771
60.9594
212.306
555.75
322.717
18.6924
213.512
221.48
298.617
-9.22018
72.2038
189.041
1367.63
435.32
-2.00528
840.208
191.795
225.424
-6.47029
-16.9148
270.827
1244.39
26.8635
39.0589
300.107
136.225
1099.77
189.921
331.029
526.763
68.2045
882.103
1382.18
375.44
-1.23349
166.111
180.061
-13.7004
561.335
3.50816
803.766
-5.67044
487.884
52.8143
358.097
44.7376
63.6885
20.1724
99.8619
279.614
63.587
355.491
-6.47029
266.855
5.59245
319.128
152.825
45.3554
447.694
635.26
113.406
820.847
38.1079
60.6107
35.3673
125.12
64.2546
1176.07
39.982
355.391
228.786
36.3453
-24.3926
69.967
102.393
283.134
1053.96
50.0179
1445.89
408.104
61.8498
238.633
140.895
197.97
374.963
87.1963
-46.8814
3.30583
-0.208251
129.316
75.3031
37.6315
855.6
170.918
71.2201
566.595
20.9552
6.81518
1611.11
49.715
-9.40007
39.361
20.9552
1.19298
50.3598
80.1425
76.6285
9.32209
643.766
118.072
271.059
502.4
38.4706
430.795
40.7872
30.5214
639.434
1.66581
184.648
82.0166
119.092
181.576
374.765
391.83
711.009
528.457
206.774
235.451
65.7425
70.7722
23.0252
667.036
416.048
25.3888
163.67
55.086
3.16622
92.8185
241.312
61.8498
19.3672
111.763
465.758
40.7872
19.277
2188.06
-7.5445
421.671
869.717
975.252
51.5891
213.614
905.71
80.5366
24.9894
6.26277
-10.0514
107.56
12.5366
-3.77788
32.3955
149.077
35.399
43.7301
115.511
313.119
134.351
312.084
6.11693
16.4659
253.942
416.669
649.067
14.3114
35.3673
54.3182
235.536
1.57761
41.3796
589.097
1.19298
451.62
46.8573
501.016
-15.5744
758.149
58.1017
354.539
273.017
398.88
107.078
364.656
84.134
742.485
-1.37934
27.7103
8.52224
75.3404
103.496
287.359
4.38871
338.525
48.8759
645.417
774.979
205.705
770.778
160.489
274.352
157.182
-27.085
453.674
1.6341
-7.52601
53.1004
-21.8482
55.086
154.21
206.774
34.0736
229.829
158.16
2001.47
-15.0408
11.25
30.6116
72.8486
161.14
131.721
2.90004
391.632
1.8797
337.958
12.4374
344.978
147.469
119.91
39.982
163.384
1348.44
555.26
658.823
464.56
136.759
803.843
96.5391
250.545
134.938
85.0711
220.255
6.15859
701.241
802.741
305.623
184.397
-4.33004
32.8484
1086.72
-17.7147
60.5967
-25.5964
135.671
69.3107
1024.67
314.795
481.504
226.081
30.1352
-2.45598
77.8627
845.582
734.426
-18.7889
393.894
137.447
15.7306
192.447
31.6192
24.3331
44.9832
47.1921
2.51464
-6.20411
45.6042
92.5673
831.503
434.754
279.028
398.264
862.411
971.959
15.1427
21.3528
807.483
505.968
637.719
15.333
-10.6038
139.874
-5.86217
-0.0297434
74.5203
327.113
155.339
-3.79637
358.097
270.604
183.664
262.996
200.866
150.566
27.4299
23.2269
191.691
881.837
144.681
33.7388
131.525
-3.59798
248.115
533.527
57.2113
257.087
268.981
100.96
63.6885
38.9131
28.4514
467.283
2686.73
32.8484
44.7376
-33.7629
219.644
798.144
273.619
279.862
19.3812
8.68925
819.956
59.7301
1.84432
953.457
21.1511
236.759
131.825
26.975
12.5366
1014.86
26.5774
658.99
1707.42
684.772
78.1289
58.1017
208.648
167.132
13.8565
841.426
29.5428
4.7741
22.2805
138.687
-10.6038
389.956
79.4489
53.766
459.683
74.9683
54.9885
564.832
219.026
652.553
451.602
194.772
362.656
554.144
322.68
2.02422
95.583
60.5967
84.6734
141.196
896.997
183.809
-28.9591
58.4738
1053.18
322.345
324.854
1142.94
856.418
35.9477
43.7441
765.357
182.774
1446.75
944.087
226.768
24.9894
734.974
36.2478
165.068
60.7082
1.29215
14.9628
58.1017
33.8833
17.6047
3.16622
22.2488
35.165
452.277
405.991
238.744
90.3329
565.76
-3.87935
302.686
38.7756
33.7388
716.52
266.855
194.873
77.2145
-18.9489
436.663
23.4781
59.7301
-39.3851
364.105
235.284
-8.28315
747.553
-3.39301
37.039
82.9953
40.5484
34.7225
179.468
377.224
146.599
-21.1966
8.48553
42.8636
-7.52601
37.8591
372.731
878.889
99.7474
-4.62044
924.857
149.615
-10.1572
125.918
16.9188
2.57113
467.55
612.419
766.582
129.688
26.1887
36.569
226.473
578.959
9.99691
30.1352
1072.7
-0.581913
41.2351
-8.72976
605.474
505.416
22.2488
1527.33
11.25
1766.01
683.149
414.795
432.228
18.8908
491.743
258.591
68.0028
81.6108
41.2351
41.87
18.0596
393.704
49.4638
23.7809
170.098
148.588
50.9776
148.057
343.295
488.45
333.734
413.033
90.9444
275.248
133.029
80.1425
855.6
13.4962
207.813
426.375
60.7082
120.567
84.9735
1193.1
324.952
-16.8963
22.0465
13.6549
480.139
408.552
500.716
21.8077
178.186
49.715
192.348
560.496
36.3453
64.3448
467.632
139.378
32.3539
639.146
25.0916
412.163
34.6949
15.6331
366.636
399.326
513.849
649.124
11.7808
1527.74
147.843
98.092
80.3449
1281.83
82.9953
229.263
122.155
32.8484
367.077
86.2127
352.665
394.747
40.0935
47.8409
10.8021
169.202
56.1737
17.8283
281.737
189.921
83.6519
238.012
448.542
98.6444
361.845
43.8416
179.67
267.549
52.8143
81.2254
303.604
15.333
752.793
247.913
161.908
436.628
67.0241
716.234
-19.3226
324.84
377.028
88.7217
-29.8349
191.893
481.395
62.1846
145.496
180.9
50.57
33.7388
783.7
113.085
165.907
114.288
17.8926
20.4065
680.238
72.9574
540.693
7.36924
238.744
75.9519
622.568
558.812
255.409
490.093
73.7152
37.6315
167.53
75.9519
415.803
247.913
10.3963
29.9907
572.231
413.488
386.796
469.809
265.233
25.997
89.5129
32.3955
513.446
24.2316
261.457
241.76
51.2264
807.978
6.91435
18.5007
431.376
-16.7164
43.8416
12.5366
141.544
27.871
502.22
73.625
-25.211
183.664
229.625
86.1773
291.017
17.8926
832.463
31.7279
18.8541
35.6129
382.936
585.349
193.179
1243.24
1216.03
70.7722
353.35
50.6054
186.159
249.591
525.728
357.707
292.325
267.143
5.41395
-0.0482399
4.70987
116.614
52.4795
491.646
1115.81
936.793
181.342
513.5
471.017
32.4997
-11.9255
564.832
31.4168
248.669
51.5891
30.5214
-15.8406
61.8498
214.284
473.458
60.5967
2.51464
181.935
251.863
6.91435
95.583
437.284
397.642
10.0109
8.68925
131.923
25.0034
835.152
1044.01
1283.15
46.6117
-20.6445
22.2805
440.411
152.44
40.0935
876.178
30.5214
82.4645
58.4365
77.4773
-2.55515
20.7649
23.2269
338.998
22.8292
583.573
131.155
455.19
251.13
195.529
549.442
461.661
212.508
27.2262
18.5007
1535.4
497.654
363.909
-28.6929
655.038
569.274
-3.87935
549.442
269.184
266.268
72.2038
1270.38
494.724
522.422
655.075
24.7406
1109.45
356.223
96.5666
-6.47029
-18.9489
330.797
4.74989
-3.87515
264.249
489.758
283.625
40.5484
611.096
283.973
211.74
48.2834
49.2621
173.44
34.111
332.671
1386.23
283.134
236.87
21.604
78.7164
417.032
416.013
559.903
879.473
14.1444
13.4962
39.2242
92.2511
266.458
30.6256
61.1631
-11.0942
374.231
38.4706
27.6687
295.894
337.338
553.19
13.759
33.0521
807.873
-34.3151
37.2414
556.155
-21.4628
347.997
19.9336
33.8833
480.75
723.36
439.068
20.9925
161.51
1217.01
91.5893
-46.8814
16.4243
88.6175
745.67
-26.3681
193.991
432.329
550.687
19.4787
29.1003
37.2414
436.628
523.401
24.3685
71.8411
223.354
826.613
-11.8263
290.24
16.8369
12.6762
-24.4111
18.6094
45.9393
10.6646
45.6182
5.77235
105.686
774.686
-4.71491
34.2696
1.02597
28.1166
24.9894
330.574
360.81
99.0855
-22.5185
341.616
442.62
30.5214
1344.08
52.4256
-5.75341
33.1534
987.344
217.814
69.3461
36.2338
-4.42922
17.0167
116.93
5.04029
-22.5185
35.165
13.6549
356.699
860.837
-40.0365
1198.82
164.033
-0.442303
6.15859
333.962
114.11
121.82
92.1697
2.51464
368.951
656.46
32.2369
602.87
943.657
-5.50875
150.393
292.497
888.313
109.036
41.3796
240.619
98.7436
37.2414
376.658
799.784
59.122
862.448
35.0275
193.034
-10.0514
26.3871
82.2189
29.9553
68.0028
58.1017
1274.99
28.4514
122.455
55.5409
-1.72392
40.0935
16.2847
1782.21
81.6108
770.619
18.5324
976.394
81.2114
665.634
229.277
675.857
18.1587
181.544
279.206
-5.08581
22.4944
66.2189
639.397
408.697
769.105
27.2262
820.811
139.059
344.834
83.0855
585.049
342.512
576.364
91.781
297.397
700.028
234.264
1372.16
367.958
604.642
47.0018
30.7231
283.973
93.4633
1002.6
36.2338
249.591
78.1289
640.901
85.9988
47.8134
327.382
233.011
388.572
763.938
35.165
527.149
41.6072
15.9543
487.612
12.4729
1692.29
553.476
52.8143
218.585
151.559
104.918
-0.0482399
1141.93
-8.17735
49.4638
-9.95224
36.5965
58.1017
267.549
915.57
307.139
48.5945
31.3895
6.94655
15.1427
38.7735
76.807
453.53
-22.7853
599.119
471.38
490.765
674.221
426.439
279.614
25.5558
55.3372
24.1229
392.058
27.1987
14.4127
791.278
511.493
392.035
57.3203
203.977
29.1982
278.059
34.6405
322.717
483.515
107.448
-38.7148
27.4299
969.63
484.498
364.595
399.554
144.095
254.825
39.2242
1247.55
476.353
577.853
64.9112
82.6091
98.1895
78.1289
73.0588
1055.64
458.298
189.072
20.5665
22.3576
88.7077
182.125
26.3871
309.959
29.7451
19.0811
115.511
7.64642
26.975
569.274
58.4738
246.464
318.932
836.474
278.555
16.8369
119.498
162.913
380.147
94.3439
38.2194
282.402
80.9253
-4.98163
-17.5477
3.89828
47.5897
179.026
462.865
-7.93857
402.076
39.7332
-14.352
218.13
52.8516
326.238
319.883
70.9745
85.3589
11.6222
43.1092
109.322
574.202
421.425
489.102
1096.87
536.361
28.0628
47.8134
515.709
71.9526
491.995
479.731
8.92803
231.536
20.4065
1641.63
15.9543
50.6054
19.3672
362.335
179.229
5.77235
739.371
125.533
-0.208251
74.8314
108.701
281.26
32.5972
259.913
65.3523
1022.8
816.245
735.26
-3.10756
4.94111
29.9553
858.328
161.796
753.715
1239.95
168.816
-3.01005
178.007
299.002
315.221
24.3146
24.9894
2783.33
249.891
353.062
462.654
1127.75
685.86
18.6094
51.5615
1318.76
49.0662
4.38871
323.077
308.044
43.5983
639.146
27.1796
156.174
594.419
520.106
88.7077
1243.15
14.5502
-28.9591
13.4962
105.288
562.86
647.746
68.7585
104.063
957.618
468.074
17.403
1037.38
242.132
1008.04
80.0051
59.9758
471.954
16.27
172.67
141.293
60.9594
112.204
437.194
43.7441
215.668
18.1587
249.011
2.3688
182.411
29.304
761.021
1213.26
33.8221
134.622
10.9479
389.019
51.3379
564.1
49.0662
727.288
61.6042
260.465
367.853
57.248
81.2114
30.3255
-19.0371
137.063
640.349
329.596
114.854
-34.5813
134.636
339.561
15.6896
951.059
495.248
76.4361
110.522
37.3501
48.1459
712.151
248.003
48.1291
40.9895
-33.583
19.4787
25.655
129.281
328.498
60.3479
674.456
22.4406
58.4365
62.4848
81.7778
1001.49
1059.54
29.5844
174.377
36.9221
191.884
218.977
193.369
47.0018
705.387
-2.45598
46.6117
640.901
1223.32
43.6399
313.995
24.7406
163.933
-8.56451
71.2392
19.6833
716.234
43.2537
214.382
-0.884798
199.677
398.968
509.065
755.399
116.93
42.5443
11.885
630.879
5.04029
776.204
116.93
79.7
-9.40007
-3.87935
45.7157
560.986
10.1084
122.804
7.2563
-18.7704
11.25
152.426
403.565
21.8077
-5.47205
34.4713
868.682
368.951
170.51
80.9626
608.39
-7.69521
-10.8893
453.494
38.9131
296.639
-2.72216
227.14
100.991
589.751
58.518
290.486
9.13036
81.1212
8.52224
56.5998
43.7301
30.3255
42.5216
1605.83
226.32
8.52224
710.277
564.434
71.8551
226.081
853.327
35.9477
20.0328
-3.77788
36.1436
130.337
26.1887
59.3903
71.8411
440.746
826.021
497.654
236.51
73.0942
570.343
80.9253
166.21
203.388
198.621
400.842
29.0727
80.5905
23.1294
31.6602
507.924
226.732
282.542
9.90672
24.7406
110.576
178.663
49.0662
25.0034
27.4299
809.015
52.2339
43.0738
138.687
-1.23349
42.8636
163.58
215.207
491.646
76.1556
-2.11403
-11.2741
-0.848094
536.361
746.684
-8.72976
42.4224
20.7649
93.1214
118.072
1156.64
165.558
57.415
143.418
363.539
147.843
50.6054
66.2189
49.0662
49.3663
12.5366
100.757
370.664
191.244
-19.8859
591.22
349.382
118.091
22.846
150.574
-1.23349
53.2119
126.855
342.714
-28.9591
530.366
765.246
628.453
31.178
187.557
609.81
561.638
210.885
-17.8334
186.069
240.507
18.0596
288.756
81.3229
49.715
-28.1407
84.3386
113.071
293.547
135.083
5.04029
636.298
517.002
15.333
35.7574
25.1009
59.7301
551.512
800.853
635.949
33.8833
-4.59623
166.584
21.5765
-2.45386
923.92
66.2189
23.6818
631.71
1031.47
-4.33004
251.095
2019.8
31.178
61.9943
33.4932
41.856
262.519
343.692
-5.08581
-6.86968
12.4374
101.35
28.8491
1073.4
21.1511
28.1166
83.0855
190.474
40.0935
269.871
423.228
29.3885
290.736
214.633
-14.0852
1237.38
717.188
1298.44
49.7275
1435.54
456.025
280.225
757.128
1707.91
557.336
698.997
52.0315
32.3955
16.0185
19.1184
299.719
169.96
50.6054
36.8002
151.77
359.826
1055.45
228.606
501.402
753.243
527.574
59.0387
40.919
351.728
360.176
449.746
626.474
-15.8406
-14.9678
13.4757
868.115
609.077
549.442
267.31
260.645
56.5624
73.7291
154.866
75.7007
587.875
63.4783
528.457
31.4168
1246.79
122.84
69.1322
474.765
259.262
340.399
74.7227
-28.1407
597.385
19.9336
89.9254
85.7647
586.96
1815.84
194.323
32.4857
193.669
59.0853
396.743
93.3929
-15.6736
437.95
295.66
343.49
125.568
58.7226
130.504
490.423
81.5741
773.96
724.821
30.5214
594.085
90.9444
190.915
88.0867
349.203
140.895
138.384
202.655
96.5666
510.373
70.7722
199.187
173.041
20.4158
1168.08
808.363
101.938
-17.4485
436.417
1502.56
31.6509
758.866
46.1706
59.9404
23.9206
-5.83045
20.4835
19.3672
228.396
155.105
403.302
12.9102
3.61692
178.377
993.896
77.1918
101.252
612.825
43.1558
16.8369
332.246
28.4888
595.822
129.651
148.789
5.04029
539.701
186.964
86.0758
198.991
353.314
34.111
29.7768
-3.87935
77.1772
-8.72976
87.4
84.4831
-11.6867
1071.76
227.389
313.61
657.947
27.5291
27.2262
-13.1482
44.5353
807.674
44.6889
327.967
105.098
1.29215
31.6192
-18.7704
172.42
16.2847
71.5923
582.786
37.487
246.696
67.6165
37.039
217.928
422.691
22.3576
317.679
20.3261
803.98
740.883
659.472
332.065
22.541
158.895
380.524
46.7204
840.543
184.953
43.5254
45.1277
490.563
34.2696
59.9758
38.1079
292.695
36.8002
553
231.248
387.692
394.09
-0.0482399
477.756
479.181
447.613
73.5105
601.581
1289.98
-12.9683
-26.2667
303.156
3844.74
169.044
58.0478
352.33
429.788
56.3721
731.624
60.1203
23.7809
70.3297
236.001
557.559
710.277
240.507
6.61147
494.724
789.132
59.7301
897.648
97.9878
309.599
108.565
636.27
106.827
506.624
-4.33004
74.5203
32.3955
418.943
75.3404
689.448
41.2351
549.839
75.9519
1054.66
-6.95988
270.243
1038.02
57.9648
1230.01
25.1009
271.158
1532.1
52.2339
-5.65194
63.7239
671.654
42.8636
282.542
422.201
165.944
1092.37
381.73
164.629
609.712
505.317
-24.3926
782.917
761.407
46.0036
90.3329
-2.00528
346.122
492.591
626.052
796.351
37.9487
2210.16
22.6389
384.922
383.299
462.654
236.669
-10.2184
487.635
355.493
935.499
-29.3445
405.991
25.3521
-5.08581
748.13
267.783
-1.92231
260.501
249.891
259.359
806.838
80.3766
1885.32
-2.55515
251.863
-9.95224
14.7526
253.535
341.707
245.843
909.563
36.8002
52.2339
215.075
1211.18
84.1247
224.306
782.112
390.999
666.032
-8.07818
325.203
492.85
8.92803
30.3628
16.6583
632.753
56.9601
297.737
426.845
306.499
1633.98
26.1887
1.74285
24.3685
292.995
-0.681086
1010.27
424.277
12.5366
-18.7704
20.9552
787.748
-4.42922
1075.86
-13.1482
743.562
81.3229
966.436
216.507
-12.5821
37.487
23.1154
140.895
121.232
965.522
-7.62748
8.458
1.29428
47.2736
49.3523
53.1144
8.48553
361.665
516.932
57.8971
-6.20411
-24.3926
657.355
422.201
216.544
-13.3267
119.946
23.1294
-9.95224
97.2115
28.1166
216.158
349.769
-0.581913
141.987
51.2264
26.8775
62.8335
40.9895
230.068
209.047
684.04
20.9552
8.13684
-10.0514
-2.45598
-16.8963
524.296
461.398
792.522
271.691
893.798
227.724
29.4053
46.563
161.796
88.4216
9.52048
33.4932
658.334
917.611
289.344
-0.581913
498.059
1516.5
173.143
947.141
40.3447
284.416
11.7808
941.408
11.885
1135.94
641.669
36.5965
20.3748
112.002
79.2472
653.918
0.961733
3.16834
144.007
127.238
37.5336
207.173
527.89
49.3663
71.9526
788.4
-11.2741
66.1287
424.565
442.657
492.748
-19.653
32.1996
405.439
9.52048
42.5216
623.179
282.954
238.543
17.8926
273.619
19.0811
-6.85569
52.624
381.173
14.4106
89.7152
80.5905
24.9894
8.13684
-6.30328
-14.4561
-2.72216
14.9443
30.6116
337.972
-15.5744
27.2262
-30.0148
27.6687
19.277
137.147
368.609
40.9895
110.91
160.489
25.1009
121.232
-9.81263
7.09562
-13.9666
499.463
-40.2277
-1.76062
382.777
352.712
16.5701
21.3528
136.567
46.4094
117.218
324.591
-12.4779
190.019
404.216
479.521
180.251
106.874
528.044
246.039
259.647
342.746
46.8573
634.627
49.4638
-38.0632
662.172
146.818
34.9262
9.34059
532.771
-13.7995
105.098
-8.07818
-7.52601
24.3685
133.699
40.0935
72.2038
-15.0223
29.5428
11.7808
489.137
-1.53362
26.8775
81.7778
34.4713
16.2847
206.788
-15.5744
203.388
-7.52601
-0.848094
901.218
159.922
620.656
13.2686
102.834
-27.085
309.173
20.4835
36.569
-8.07606
208.964
-1.61812
31.6602
20.585
289.143
673.816
884.937
67.4181
316.723
340.399
601.627
295.894
372.891
5.49098
20.6204
477.305
241.725
64.2546
623.216
61.8498
512.247
862.808
363.539
24.8992
421.457
312.975
436.998
159.936
106.972
145.041
329.254
670.031
614.454
903.836
19.7666
316.586
526.033
73.7152
460.339
23.2269
57.8561
301.73
169.293
-25.5964
625.257
17.0167
53.4631
443.914
594.049
541.474
75.9244
179.916
1347.79
430.15
389.566
187.377
59.7619
71.2201
497.92
66.5816
39.1154
964.702
561.372
59.9219
101.54
707.716
753.525
172.174
18.2984
97.9878
431.041
60.5967
64.0587
146.818
1367.49
302.714
19.277
372.731
367.269
37.3501
32.4857
624.214
3.16622
84.093
55.7797
221.145
268.981
61.8498
62.1846
1094.6
25.1009
-2.45598
580.966
62.1846
55.5409
24.513
430.15
33.4932
70.7722
578.507
663.131
19.3672
300.491
2.02422
50.3598
485.353
579.092
84.9596
1001.49
36.8994
130.3
17.6724
96.7704
16.2847
49.0662
158.411
-4.42922
53.1004
358.287
25.0034
78.8609
1038.97
-23.0707
597.797
22.0465
277.898
444.159
-23.7223
219.416
102.834
71.2201
206.774
135.671
1499.01
-18.7704
899.93
365.593
40.0935
867.663
27.9027
732.629
396.39
879.939
472.891
142.769
-13.7995
1037.1
712.151
148.392
-14.352
19.9336
6.91435
4.1259
109.118
-2.55515
-11.0942
-32.441
233.373
25.997
256.717
125.12
-2.00528
87.1688
218.686
339.212
350.791
15.6331
-6.30328
291.107
583.824
114.945
103.414
-4.98163
26.3871
364.558
99.9661
75.1128
463.884
554.484
756.68
150.303
65.3841
49.3523
230.851
10.0109
1071.28
444.304
45.7157
-8.07818
79.2472
49.7517
348.954
878.729
26.1057
69.3461
420.131
667.808
104.267
1048.9
76.5967
22.0465
0.536387
24.7406
704.989
403.662
137.796
1665.6
30.3628
10.3321
918.933
1170.61
28.8491
809.015
293.344
41.2351
244.269
57.415
489.869
-16.8963
54.3536
288.947
270.016
218.381
14.9628
38.1079
95.9178
25.0034
240.619
38.7735
57.2113
493.617
-26.2667
439.963
39.5055
79.4489
24.1229
164.87
903.64
610.706
12.5366
528.247
-24.3926
37.487
1113.82
300.191
146.818
510.939
481.053
39.1154
11.871
258.962
173.706
171.529
623.824
189.072
2399.77
16.8722
236.473
350.601
428.276
68.8981
148.003
224.757
501.337
502.876
14.3114
158.714
263.359
67.0241
341.458
67.472
272.366
-23.0707
394.18
383.602
-16.7164
557.336
685.326
47.8409
97.2115
217.928
50.9776
-3.95638
17.4932
453.864
960.715
53.4631
16.6266
4.37471
22.8292
40.0935
1100.13
7.46652
19.9336
30.1352
1179.53
-36.1892
459.884
16.8369
445.585
109.232
296.48
309.173
54.9745
574.105
546.091
319.883
43.4813
215.309
31.8648
44.0928
650.061
-1.90381
127.973
625.09
39.361
403.565
-15.6736
155.308
48.2834
358.573
465.109
-16.226
461.758
5.59245
438.089
111.106
22.8292
17.6047
102.393
723.54
502.988
811.476
47.4782
474.779
222.129
114.078
112.414
4.28452
32.2369
249.877
583.175
1366.83
8.68925
237.424
-15.0223
34.3598
345.469
2084.7
138.099
18.5007
549.072
35.165
40.3814
875.567
326.039
27.1987
414.809
55.5409
645.417
35.3673
319.617
607.575
517.869
71.555
-18.1001
39.5055
641.669
25.3521
70.9745
23.5148
198.657
50.3598
36.1436
10.3963
11.1962
201.152
172.755
299.169
108.846
827.201
62.8335
20.3748
61.4019
337.338
29.304
156.573
776.241
567.848
894.27
-39.3851
76.8423
8.77374
21.2553
539.532
22.8439
41.2817
107.358
237.158
-16.861
11.871
412.635
24.6188
138.831
40.3447
504.764
313.119
362.684
29.7451
-10.6038
329.155
22.6389
1159.16
214.021
26.0287
19.3672
59.7301
31.4168
83.6519
99.8619
167.818
-14.352
434.934
502.988
24.1229
230.068
184.195
195.281
20.6204
39.6958
505.113
29.7451
-28.1407
704.207
36.1436
182.81
67.2581
45.318
941.974
522.283
11.871
377.028
975.807
160.93
38.0177
-13.9666
531.35
44.5353
-12.4779
-13.7995
1220.76
537.275
132.174
22.4944
106.24
406.432
195.243
1.19298
288.024
26.2426
63.5193
1059.84
19.3672
553.19
332.35
389.956
94.4414
737.8
163.67
120.678
31.2772
2020
157.392
606.755
-15.8406
317.095
219.217
54.2167
8.458
475.433
66.9512
1021.06
16.0797
57.5141
229.131
-15.8406
452.29
-2.55515
45.7157
16.8722
39.982
101.35
24.9894
9.71078
24.513
51.3379
42.2187
419.551
6.15859
347.728
563.886
56.2276
17.4932
852.118
2.86333
216.054
77.4633
309.561
8.13684
777.156
664.409
38.1079
1068.56
167.53
1.29215
25.997
194.873
88.7077
-11.9255
-21.1966
27.2262
66.2189
213.984
238.647
34.9262
119.055
131.155
18.7463
784.553
794.754
400.468
1094.8
216.256
691.088
94.2397
285.485
45.318
463.535
21.9069
60.9594
324.219
62.1846
98.1895
106.827
236.282
345.566
15.0448
294.234
227.102
294.869
688.975
79.4489
325.203
35.165
570.253
535.403
10.0109
41.3184
9.23912
1138.52
21.2413
554.525
515.723
36.3043
12.2704
41.6072
46.6434
414.12
52.3426
457.613
-10.6038
-10.0514
582.985
-2.45598
590.336
5.32574
291.567
798.153
92.8185
1599.11
48.7314
782.679
18.8908
107.56
38.7735
418.906
187.377
