# Supplementary material for: Nonlatching positive feedback enables robust bimodality by decoupling expression noise from the mean
Source: PLoS Biol. 2017 Oct 18;15(10):e2000841. doi: 10.1371/journal.pbio.2000841 (PMC5646755; doi:10.1371/journal.pbio.2000841)
Supplement: S29 Data — The corresponding mCherry fluorescence values were taken according to the gating strategy in S28 Data applied to the flow cytometry files (S27 Data) and were used to generate the numbers in Fig 3B and 3C and S7 and S11 Figs. (ZIP) [file pbio.2000841.s029.zip › S29_Data/LChITF Iso 4/4.txt]

"Y2-A"
182.588
8.79551
30.0813
25.3622
66.0685
-29.7911
866.569
632.898
528.486
162.677
663.033
-9.38961
-5.23825
373.408
-11.1481
-34.608
-17.3274
-3.81049
-6.69303
-13.2523
91.2007
214.775
1048.95
-14.2422
556.535
6.42544
34.0954
567.938
27.0402
49.0879
350.513
-4.20895
18.2113
126.313
289.409
152.162
21.614
-17.4951
25.6621
54.7101
273.71
-13.9932
862.478
62.1457
481.573
13.9217
210.258
85.3323
201.4
702.871
-22.2948
278.165
-3.38592
18.8369
-2.74884
-21.2432
251.062
686.004
6.09841
48.1963
55.2226
-14.1893
837.645
185.895
-56.1257
-8.37104
3.68577
308.15
80.9471
-9.27406
8.74182
309.159
-22.1266
-5.52593
-30.8598
275.027
17.9976
19.1029
228.732
420.79
37.0205
92.2369
25.1132
790.855
171.891
-24.7058
2.44477
747.619
-31.7629
3.28731
243.054
953.059
204.335
36.7382
136.277
-26.4236
-31.4589
224.252
27.9559
362.569
44.8438
29.5242
341.018
-51.4746
6.42544
49.2019
21.7457
16.2311
428.162
-17.7074
-43.9783
117.438
731.08
58.5037
9.67188
2.65601
18.6783
705.894
5.81616
0.407631
529.824
45.2791
188.21
1037.36
39.293
71.6221
20.9769
-24.2666
-15.8673
-9.99884
18.2798
-34.8569
-38.0182
164.855
46.2231
3.28731
63.1888
14.8059
170.842
280.018
-28.0147
227.761
14.364
445.567
63.1888
-32.0458
117.911
178.973
45.392
4.34227
25.8706
6.89836
110.183
-19.5814
35.0779
37.2947
13.5186
28.4125
58.0337
-3.55417
150.333
227.512
147.514
8.74182
-18.5467
-14.2422
47.1532
-5.68456
-16.0634
80.9471
-12.1192
464.14
514.907
-1.68011
-21.7384
-9.90718
15.407
321.059
762.379
225.691
460.145
868.1
678.35
47.2139
-11.1481
730.011
34.9787
192.568
665.487
395.836
-4.87183
31.7968
13.4807
1.97034
11.652
-24.8997
22.7903
27.0189
-9.99884
20.1539
-29.7911
176.57
1046.03
462.894
-30.8598
8.74182
-26.6977
515.562
199.988
704.95
-43.104
52.4115
20.9769
213.74
305.88
-18.7411
3.68577
-22.3925
81.5841
349.822
122.222
355.536
58.3976
889.089
235.258
209.267
-45.5144
449.714
311.191
116.386
1507.5
33.1963
540.513
-16.8671
44.9152
150.288
103.17
276.487
-54.154
73.0262
-34.194
9.77796
-6.74589
670.379
0.301544
4.11034
-11.1481
628.006
41.6371
-34.8569
-11.7812
515.67
810.378
-29.9855
673.204
182.818
-27.1117
258.16
242.162
31.7968
-18.6444
164.289
241.294
377.095
228.938
546.135
-20.6152
528.901
-21.8947
46.4853
86.1447
-19.8115
30.3473
-5.52593
14.1178
48.0972
499.915
520.928
-16.7703
-4.37664
464.308
150.333
-29.2347
164.381
32.1607
564.876
-29.9855
127.851
362.498
58.4583
5.71847
2.87336
423.733
-14.2422
94.0049
-2.96619
-31.8596
-11.6107
156.824
7.88021
251.145
64.0805
365.539
9.77796
109.446
159.233
190.084
0.0962722
218.637
98.8647
-12.9245
41.6371
174.65
-14.8963
25.7761
14.4557
399.478
501.158
60.3846
62.2064
62.8435
109.941
20.8087
-23.6125
1156.6
6.40414
37.419
37.8435
41.3257
79.7101
89.3267
258.815
275.895
319.342
176.464
-1.09212
16.8661
202.337
288.968
169.665
160.541
8.90951
77.0307
-14.2422
216.855
13.0561
11.6066
63.7805
11.5529
21.7457
312.782
62.7189
-25.4337
11.4384
65.9999
-1.07083
167.791
17.1681
6.40414
572.393
111.815
146.371
107.572
3.21129
258.621
36.0217
98.0456
28.4732
112.54
-2.33489
-31.6652
43.5112
79.4612
62.2064
-18.6444
-13.9932
323.753
26.6446
13.8688
29.4482
13.9004
1.87361
43.0412
38.4806
12.6576
332.072
33.8295
302.97
2.06802
291.893
294.636
17.6698
-7.30231
235.009
121.277
82.8211
45.9769
341.83
116.13
10.1736
174.65
75.0589
21.8603
78.25
-3.55417
-11.7812
33.6708
14.9302
538.66
30.3473
94.9489
-31.9215
54.7101
265.489
303.138
88.2751
51.0074
-6.15904
551.779
1791.97
17.8659
41.6371
298.727
-11.7812
404.736
1125.24
13.2147
25.3622
21.8603
37.6753
30.3927
20.5524
22.5851
244.036
113.781
22.4264
135.932
-3.55417
-4.87183
89.8928
-21.2432
18.2798
21.418
180.273
-42.1042
-15.621
37.0205
206.341
24.7251
-20.5185
14.364
16.8042
265.047
54.7101
233.63
147.514
225.189
-1.09212
20.6143
-16.7703
134.058
23.7343
40.7686
9.56429
34.1408
186.283
121.752
-15.8673
293.6
3.28731
261.246
-21.1516
197.078
398.105
1237.25
1122.66
360.82
1163.73
50.6961
-17.7414
33.1047
255.281
-11.7812
46.2162
142.791
86.3033
32.8584
40.6009
49.1334
188.157
-19.2775
20.5524
2.67731
210.258
27.2362
57.4675
25.7761
-25.4866
-7.19472
48.6634
-9.99884
608.611
47.0456
56.6296
468.818
592.204
299.484
57.4981
227.231
39.3755
-10.4412
566.33
425.509
-6.49697
139.926
739.795
907.242
90.3628
-4.87183
152.603
22.851
-5.52593
968.017
-18.5467
84.7406
-12.3681
342.417
714.019
447.839
214.447
178.398
61.9405
704.02
819.375
138.982
72.2138
-15.621
14.5317
622.384
1378.19
34.5151
-20.6152
370.699
126.839
953.88
26.6209
213.664
38.0026
1010.92
49.0879
13.2147
653.421
27.6502
-2.99776
1337.55
9.67188
6.40414
200.887
6.62149
16.4058
33.9271
512.028
-4.84025
-11.2449
17.281
-6.90212
2.87336
649.672
162.583
186.283
152.101
-35.6077
34.3273
26.1746
96.3806
358.946
26.4309
228.099
2.17561
244.411
82.8733
477.521
61.2463
-9.75691
14.364
104.487
0.193958
317.125
228.099
170.636
138.052
127.63
-42.3531
-17.4034
4.53008
264.243
91.7669
26.5991
-24.9914
236.326
83.2093
28.1105
26.1746
2.67731
429.523
10.3696
-0.62851
176.464
324.995
155.962
661.202
0.550458
26.1746
237.132
12.3754
756.593
25.3962
113.857
236.326
344.2
7.03544
185.727
789.389
621.653
68.705
-13.2736
17.2057
173.289
18.6069
48.0972
16.4058
73.2825
456.148
-36.1441
410.835
328.556
5.25587
-13.505
1.85478
16.8042
90.0514
137.806
606.074
17.1681
-18.7411
-33.139
-1.07083
371.161
14.5317
28.5186
73.3901
-37.4818
335.091
22.1022
29.1443
24.4251
487.733
965.338
57.4606
324.058
30.8597
199.95
45.0739
8.49555
1.13099
308.855
372.553
0.383949
174.757
6.42544
32.2213
-43.9783
1.24556
232.229
2.81064
5.25587
61.7818
496.724
51.5991
256.119
441.819
390
585.116
181.722
364.982
212.177
21.3651
63.1814
74.9003
299.276
255.906
133.121
-21.3578
47.6336
334.387
88.4433
-6.49697
328.156
73.4962
1363.2
67.7679
485.383
51.0142
63.6559
201.328
62.2064
-10.2451
42.6427
145.64
62.1457
-0.155087
1398.65
10.2881
61.2911
-20.7485
-35.545
574.595
250.595
19.491
60.7521
182.588
32.2213
42.475
225.082
-9.55699
30.3852
71.0594
53.8253
-10.2451
29.5242
9.77796
163.794
251.426
-5.62265
-28.4773
100.602
105.31
-16.7703
-12.1192
48.1963
18.1052
14.8374
17.8032
14.4699
61.4779
805.251
-34.1198
49.529
-28.0147
8.74182
1117.14
310.566
26.0503
69.7027
9.4666
110.878
343.43
-13.8615
1341.83
261.089
258.559
193.832
1632.67
31.0184
-29.1818
573.826
266.311
65.9999
71.9649
266.532
-29.3909
65.9545
-17.4951
632.311
5.08535
442.581
46.7893
330.835
11.0577
94.9419
276.839
55.8791
-3.17743
60.3092
-33.1827
349.897
-21.083
149.008
302.724
111.983
75.713
82.8733
11.8385
198.285
57.4981
42.7169
505.979
310.961
13.2147
43.1658
17.0606
491.756
-17.4034
37.7829
204.369
484.508
6.86775
-7.95708
22.6828
75.3703
312.432
13.42
637.964
28.0486
-1.07083
-16.7703
8.74182
203.812
989.603
194.274
1113.39
536.765
-8.95589
107.416
21.418
-1.77779
61.3834
-46.1013
-0.000456095
265.751
87.6945
99.7094
22.4264
116.995
-10.8822
-15.8673
313.445
14.2495
30.8597
14.8587
31.2843
-40.2302
22.028
255.281
449.589
34.1334
51.8384
21.4894
4.11034
372.311
346.241
363.763
408.954
-17.9903
534.108
291.988
188.894
31.7968
381.239
50.962
611.945
-22.2948
32.2668
86.5086
-18.7411
-1.51185
98.8647
585.01
47.4458
187.04
-13.1808
-44.8813
-28.7395
18.2113
1.23858
99.1704
272.676
10.9015
30.7883
17.2288
411.42
-21.2432
-11.0504
-10.494
406.61
260.971
12.1191
88.1774
285.857
29.3565
505.537
946.597
150.676
662.883
39.6569
22.4883
30.3995
78.3444
7.59254
1230.8
62.0381
116.6
709.734
465.55
631.56
468.71
-27.3606
53.8111
24.6644
-37.4818
334.387
13.4807
-6.49697
39.8316
24.5568
26.9873
343.256
92.6112
933.647
13.2147
130.724
4.04968
366.225
224.887
223.428
-15.3589
186.809
12.0476
911.158
667.264
335.766
158.759
28.8929
416.405
44.4482
102.887
130.185
200.887
0.0962722
550.101
14.364
80.9925
5481.64
11.6588
485.017
639.419
-28.5718
-19.8644
282.922
-12.3152
193.125
505.123
788.239
92.1308
50.962
500.57
150.227
529.361
13.9217
595.325
16.3297
387.869
233.418
197.253
-12.9245
2.2817
289.639
-33.6709
433.385
569.187
528.901
58.6902
94.0655
328.961
512.37
87.5443
61.2087
265.962
28.2073
388.931
369.004
-16.4664
46.2162
-21.7068
185.532
673.384
-4.81896
78.8071
-0.874776
11.5529
-18.2644
169.416
84.6345
0.0962722
-4.62291
29.5242
37.889
193.811
31.2843
622.286
1102.95
161.577
170.94
1366.19
314.781
45.7808
64.0805
47.8509
25.1661
8.79551
760.933
17.1751
-8.23934
104.418
22.9032
273.976
57.6352
-16.1162
326.389
200.621
1.41325
21.4894
57.0252
835.93
34.7325
182.355
-24.0237
-6.94581
-34.804
528.583
447.273
84.7406
62.2064
33.8295
6.62149
83.7045
18.2798
5.81616
38.2317
37.7829
13.9004
557.401
328.058
79.9563
133.253
30.3927
6.37257
-28.6478
2.17561
4.53008
18.7402
-23.7687
7.10969
7.59254
-45.8524
138.875
41.6371
-21.7384
48.1889
43.0412
25.1661
-10.8822
-13.0222
286.926
390.107
543.894
35.5449
938.332
337.64
576.752
52.8815
2.27425
324.151
17.2288
-5.52593
-19.6154
46.2231
1026.53
534.303
555.527
468.613
-25.2376
59.3416
-2.96619
-39.2591
686.711
538.219
1.24556
-34.27
583.136
74.9003
4.99369
35.1464
-10.494
1.33722
406.974
89.8928
-10.2451
25.7761
69.7481
-8.03311
47.2661
345.631
13.9004
319.006
6.42544
612.191
213.183
11.4384
111.32
216.3
320.465
613.234
354.295
17.8659
-15.621
269.803
131.547
-1.77779
-28.7395
-16.6726
23.2392
208.825
234.321
45.4538
-19.8644
369.129
35.8012
140.963
140.018
99.627
17.6485
196.776
-2.00786
40.3547
-12.8099
-7.55862
120.302
82.7674
307.823
26.1746
105.01
-8.12477
586.122
-1.57252
-14.1893
-28.9858
312.907
87.4526
-9.52542
146.273
128.436
92.2369
12.483
66.5289
-29.3909
121.448
-9.75691
8.2995
15.3547
-18.6444
3.11962
-0.46082
-5.42824
30.3927
-39.8922
210.895
503.381
774.74
-12.7183
16.9629
446.435
87.5443
302.026
31.3365
-0.597905
166.73
208.118
-21.4895
-13.747
-32.3199
8.24664
8.83348
-1.87452
107.696
-2.74884
352.191
21.914
4.05665
18.2113
-25.9354
329.835
296.697
83.9666
297.379
-28.1733
-8.56709
-37.3851
743.475
47.2518
184.073
352.919
0.570704
-7.15714
51.4745
150.729
-11.1481
-43.732
104.205
9.77796
27.5741
29.4625
-5.05149
298.316
75.7659
392.087
-36.6781
537.953
-47.7264
41.4234
-32.9828
955.773
277.776
284.796
214.006
7.3096
-37.0811
19.9792
-8.43375
210.699
142.791
18.6783
-11.7052
271.203
17.1681
39.7698
190.526
35.1464
86.401
-11.7812
0.803239
-8.33703
-2.61714
47.6336
7.43391
64.0805
38.4806
3.94209
349.914
913.473
21.914
36.6406
-11.1821
-9.06181
52.9501
3.00506
289.951
309.583
-27.1117
885.972
65.7863
53.2242
216.551
1.41325
75.1566
-27.3606
23.292
15.7745
-11.2449
708.811
8.09041
8.77243
50.5374
32.6624
198.747
10.7836
131.379
244.036
11.9948
576.142
883.047
111.046
184.789
377.491
29.1103
28.3049
164.855
-14.1893
324.31
-15.8673
-7.02005
14.2495
619.779
67.7679
280.018
52.8883
277.956
42.0327
26.5991
395.524
47.602
-1.51185
832.493
112.746
209.895
359.758
10.1736
189.643
38.8946
378.755
60.3777
52.4115
12.9847
19.8717
415.856
34.9718
254.811
26.3332
18.9346
-17.9903
-0.536846
26.1746
427.383
984.292
67.7679
-37.4818
-8.95589
-9.50412
334.997
31.704
11.1106
5.68446
394.853
70.586
818.905
69.7027
285.334
381.78
114.131
690.895
311.095
0.803239
652.537
-0.46082
51.3502
52.7754
883.931
152.55
162.507
399.591
54.9421
877.447
1109.38
53.7731
162.583
51.0074
-30.1717
707.761
541.45
-17.3892
33.6708
47.2139
183.755
160.295
108.067
198.19
17.0606
70.0908
3.21129
870.918
-40.0985
-2.41091
48.6634
43.9068
1595.19
41.3257
15.7429
122.214
34.9718
7.34118
-2.81156
51.9513
-5.64148
-25.8747
-20.5525
226.956
584.575
69.4027
-8.89412
52.7754
7.55852
199.127
145.648
297.79
84.7332
-32.9512
119.94
116.037
1.50774
457.634
-5.52593
1219.14
18.2798
49.529
118.26
71.6221
34.5364
47.2139
129.407
68.7119
25.7761
436.851
54.7555
-2.99776
35.0704
45.2791
333.521
-30.8258
17.1751
425.889
668.855
29.3496
473.068
621.561
-9.83115
230.704
-48.7262
175.819
54.2856
278.165
252.124
82.8665
-7.65135
-1.81181
19.0492
36.0835
-32.9828
198.589
298.78
43.4657
232.792
174.226
17.6698
5.71847
402.049
28.3049
182.192
15.7429
423.384
35.1464
36.3576
53.8111
107.236
46.4853
44.591
39.7393
52.9427
35.1915
197.652
868.496
20.8087
254.811
-2.94489
189.377
233.63
596.429
-2.61714
409.891
440.219
36.8458
20.4596
-11.6107
374.751
128.24
228.008
282.523
28.4125
248.18
-15.8333
253.475
-1.12369
-29.9855
277.776
9.96447
65.226
-6.2201
-3.76742
-1.93642
433.943
-11.1821
58.0337
1.74027
-6.46296
482.385
501.713
534.41
22.4883
51.0142
40.2301
99.7331
4.4985
-17.4034
422.447
464.768
-11.6107
274.89
124.051
-41.1332
-8.97014
62.1457
260.495
5.25587
14.3946
142.367
120.743
246.502
32.2668
90.7055
114.62
75.7446
84.3325
350.388
43.1998
329.207
90.3628
441.913
3.36156
128.436
9.56429
489.913
641.345
677.132
203.907
22.4264
108.159
16.8661
-2.94489
16.3297
90.2567
-6.90212
-7.63006
1441.52
-4.62291
33.2724
757.53
93.1665
230.448
978.625
-23.9627
849.048
977.802
26.4309
28.8929
-0.000456095
69.2781
1436.78
153.213
52.8815
489.882
70.1224
-9.27406
29.1103
204.749
23.2707
42.6427
-6.15904
116.494
-25.3003
-3.17743
62.1833
-14.1179
445.453
627.184
90.3628
27.1116
12.5436
553.883
524.801
75.3703
70.0908
183.122
-3.88193
25.3962
731.636
-35.3057
14.9302
6.42544
418.279
518.488
-0.46082
32.2668
-4.87183
81.9221
17.281
918.601
142.905
1923.54
160.099
505.123
376.059
58.29
598.189
-51.4746
-60.507
-44.978
322.754
309.815
617.981
-23.6125
259.958
93.7029
1.27616
-49.1123
15.0888
663.613
-12.3681
193.33
686.69
91.8288
9.78477
-42.7413
9.84654
217.799
-51.1366
26.5385
221.139
14.9302
360.82
649.672
17.1681
28.8929
-1.87452
28.5254
223.608
299.253
336.945
256.728
3.76829
54.8692
-6.59186
18.6783
-5.52593
-17.7414
315.625
700.06
53.8871
8.83348
734.935
263.668
5.81616
33.0977
43.8855
148.466
41.8236
98.9592
181.187
-2.94489
528.583
548.227
998.691
35.9088
252.476
16.5237
0.339128
31.4725
18.7214
32.2431
682.629
76.8569
217.258
-29.8888
-68.5901
72.0892
316.142
60.0324
-48.3255
14.055
18.3978
29.6187
110.183
168.762
665.602
416.519
161.364
6.95942
332.584
7.97248
200.933
636.059
504.22
71.4085
49.0273
-12.3365
-43.104
99.2631
32.8584
46.2231
361.234
11.9948
31.7968
17.6698
310.22
-68.0949
-4.27753
743.005
-39.4892
401.412
75.3703
58.6902
6.89836
5.64236
-2.94489
124.051
-22.3925
173.66
18.9346
13.8688
542.942
28.4125
32.6411
974.929
265.751
43.4657
423.635
34.9787
17.0606
646.96
187.821
303.961
36.6065
82.8665
476.763
17.1681
673.572
-9.37079
37.419
618.636
-2.99776
287.034
8.09041
6.42544
486.796
489.882
-4.28498
42.0114
18.6783
18.1122
419.33
-11.9875
172.814
441.405
-9.90718
130.114
-6.74589
27.5741
204.575
-0.000456095
-2.87346
1001.55
283.346
-37.4191
43.5797
85.0833
825.464
-17.0004
123.06
131.379
71.1522
77.1989
475.172
-27.1117
377.095
276.238
1579.68
-17.8041
20.2484
12.0476
373.035
22.028
13.8688
90.2567
999.292
18.3743
103.011
313.065
210.895
214.889
99.5195
542.013
29.4482
46.6966
53.7731
731.919
-7.43401
31.2306
35.8012
191.562
530.662
41.6439
-31.265
158.225
-22.1266
-10.2451
3.11962
-1.68011
446.778
391.143
353.324
-6.08302
53.2771
232.746
443.313
1.93632
242.117
39.4517
143.428
398.715
0.193958
197.185
-14.691
127.436
9.78477
42.0327
984.079
3.59305
-1.27992
306.276
64.0805
599.797
2.62444
188.645
131.03
790.722
374.909
-1.81181
-0.743075
14.4631
-1.07083
27.2362
-14.7986
0.407631
-40.4791
-38.0182
0.301544
404.664
19.9862
973.391
768.669
8.27821
-50.6002
26.1031
322.402
13.5947
14.2495
189.377
-10.2451
64.1259
-21.7384
-17.7414
-35.2071
81.8234
578.458
183.198
7.69022
124.096
-8.56709
-41.1332
2.87336
34.1408
-13.3051
1487.47
1077.59
177.575
131.935
18.2038
100.262
10.245
66.8916
9.43259
29.242
576.089
11.5459
47.6336
933.223
7.36247
85.6322
-11.1821
17.1751
344.085
33.2038
93.6409
47.6549
52.5701
94.7026
597.199
344.367
54.2856
337.694
30.0813
428.533
-2.99776
335.324
4045.53
1.41325
596.361
697.454
1125.22
-0.366329
705.925
990.994
2.23628
221.202
-8.89412
64.8492
855.919
131.585
41.531
21.8909
-31.4752
58.1162
58.0337
229.439
288.968
146.239
42.5741
231.26
24.6644
1342.63
-26.1407
-60.8449
-7.95708
30.8597
1135.55
-3.65186
-28.5718
-54.8848
7.80479
-0.536846
17.1681
374.813
-10.83
315.646
-1.51185
-42.1042
136.178
1448.85
741.944
-15.1263
303.961
147.176
154.919
614.233
47.2593
8.74182
70.7537
58.29
30.3927
25.1448
35.5449
603.812
11.3407
4.74742
79.1184
207.484
-9.50412
4.78144
149.464
26.4309
15.7429
19.0422
14.9921
904.808
12.5206
946.341
324.576
46.9479
48.2649
24.5568
25.1132
160.633
34.0347
596.735
119.94
172.352
-3.65186
-6.49697
20.8087
403.675
326.45
99.4218
52.6678
236.54
43.0412
41.5917
296.579
12.3754
53.8111
277.663
44.4028
-4.58889
357.072
22.028
22.6828
58.5037
568.256
665.888
20.711
14.364
80.124
70.6851
-20.2145
52.3188
367.316
-8.77619
50.5805
6.92144
26.3332
20.8087
-46.1013
517.544
76.7744
111.373
-12.1192
33.1047
4.87912
359.185
1.71898
36.4819
-18.8745
-36.448
232.446
51.0074
184.996
-8.13175
55.2226
-18.8745
43.4657
25.7761
32.1676
21.0909
577.963
65.0555
33.6708
5.98441
180.661
56.5235
161.107
110.932
129.407
10.1207
62.1457
168.665
879.351
105.542
47.2139
2.87336
69.7481
12.5816
-21.5522
305.339
409.58
-36.2358
82.6529
-24.5495
26.1746
259.424
58.4583
374.185
364.982
0.193958
137.806
368.73
55.0983
453.462
-11.1481
32.8584
38.7269
471.629
-19.0836
50.5374
351.254
1206.06
237.546
30.3927
-8.03311
75.5568
708.493
699.221
-26.1747
313.377
259.371
78.6484
-25.4337
170.079
528.681
87.0103
3.8444
-34.608
8.84093
-9.55699
211.134
797.072
275.827
16.8473
96.8766
2.35028
1.13099
878.782
9.02744
126.862
-40.1961
71.6221
58.878
16.9629
-40.2302
-17.4951
33.2724
-13.2523
21.914
12.2777
-19.4837
-24.5495
26.1746
111.373
233.418
182.915
44.4482
35.9695
-7.39999
257.746
31.3983
131.585
1345.52
109.058
1262.49
138.22
84.4292
257.993
206.341
297.44
13.118
-1.45963
-6.90212
-23.0867
80.1983
154.477
690.656
10.6159
74.2196
63.1888
-0.186661
-21.1516
-19.6154
-0.743075
458.022
43.9068
660.034
764.715
239.006
45.3852
235.009
-17.9587
-73.089
39.7698
576.846
22.1022
406.653
489.6
28.4732
284.954
158.421
138.875
86.6147
19.5439
64.7175
7.97248
59.227
38.826
71.5161
860.79
80.5225
-19.6154
32.1607
709.179
107.236
20.2484
17.8659
0.193958
664.17
-18.7411
742.068
656.019
6.62149
206.341
-21.7384
-15.5294
37.7829
3.74768
33.6708
796.017
28.3049
205.024
5.08535
-20.6152
-12.5243
31.4928
55.6241
236.516
3.76829
690.839
366.804
327.899
236.495
-13.0562
20.9233
226.019
59.4407
-47.3885
-1.07083
2061.57
0.99929
89.4944
25.4939
246.253
-1.57252
441.187
914.544
15.407
288.008
16.8042
1.97034
279.298
256.941
386.359
313.383
-14.3984
122.618
14.1178
22.028
15.1865
503.488
372.417
275.85
12.2437
83.2621
76.933
50.7937
-16.4664
61.2087
162.889
301.821
57.2213
563.633
686.316
33.1963
477.312
50.9083
35.1464
32.0531
39.763
13.8688
33.6708
295.228
-2.50258
144.711
6.95942
956.71
81.4595
213.069
789.29
43.5797
-8.23934
29.4482
178.818
28.1105
49.1402
24.957
503.053
301.821
302.856
1744.13
475.552
1160.8
654.351
17.6485
-50.0056
172.048
-30.3716
356.053
3.61434
29.1443
729.488
19.8717
186.87
49.9643
144.148
-44.978
13.0561
360.183
658.6
107.016
15.7429
-3.44659
-9.37079
214.995
-4.09102
191.725
360.82
785.542
31.116
420.198
29.9227
81.3352
150.227
525.52
1853.87
342.588
14.9732
1544.59
465.768
121.186
15.4002
-46.1013
-23.0256
-5.32065
51.9513
1198.08
-16.7703
-17.7414
565.507
4.15576
-23.0256
354.198
875.127
60.3323
-19.6154
1381.38
47.2593
36.3576
-6.15904
916.418
41.6439
-34.0995
18.3541
-39.3747
-21.6856
-33.6369
1301.01
-36.7309
-18.3405
224.252
-17.8041
235.789
108.33
15.8672
9.23654
713.444
96.6107
-24.3006
32.1676
336.795
-2.96619
627.446
-4.34604
-12.1192
554.661
761.233
674.858
241.692
-0.840761
-31.7969
315.152
17.617
-11.7812
35.9088
137.589
54.7624
48.3594
-18.4015
19.1029
-20.5185
1191.03
12.49
14.5317
-16.1162
302.661
230.167
259.192
708.736
24.3005
558.568
351.864
481.829
36.0149
2.17561
10.1523
-14.5781
266.921
58.4583
157.616
588.553
-2.50258
5.43554
25.6014
70.277
27.1116
399.979
60.3323
986.758
237.378
171.953
-7.08863
235.497
848.797
451.127
569.654
22.5851
540.977
74.5018
410.614
34.1408
326.869
121.814
26.6514
745.512
-29.8888
213.837
14.4557
-29.9855
614.56
69.4367
-14.9303
2.18259
557.729
-11.4311
-29.5849
-9.52542
720.445
183.084
854.636
-15.621
61.3834
9.56429
890.589
300.601
-24.8997
5.92374
251.907
158.773
466.3
-5.98853
14.606
16.7328
254.298
612.916
-17.3274
5.81616
65.0629
68.2483
35.2409
57.0967
585.84
973.048
-14.6303
137.806
130.556
406.866
213.945
96.3593
212.364
23.0393
561.345
7.03544
1010.32
654.457
-41.2299
0.414437
-20.6771
244.874
566.33
-21.7068
9.43259
18.2113
0.400187
224.252
17.8032
40.2301
52.8361
145.549
580.5
-10.9429
-7.55862
22.851
284.23
367.511
2050.98
37.7829
86.989
153.673
37.8958
361.234
-11.0504
4.15576
-1.12369
40.6926
76.7744
290.577
168.974
38.8946
41.531
16.8042
35.7035
29.3565
7.03544
159.49
97.8591
462.357
593.238
505.369
25.7761
-20.4208
1010.53
832.836
166.269
747.409
184.042
38.2846
178.398
30.0813
23.7343
44.5168
1448.85
585.116
272.49
32.6411
9.36987
423.477
143.675
761.674
-4.62291
1658.96
815.064
608.938
-1.77779
250.496
15.1865
497.035
297.44
-5.32065
-26.2374
266.532
-43.4698
249.188
79.073
11.4384
17.617
5.08535
539.731
34.1476
328.27
-11.9875
60.3777
2.74874
-8.56709
22.5851
190.28
-0.62851
235.009
39.293
23.292
196.148
18.2038
516.15
238.103
138.22
-9.43269
2.23628
214.643
-8.12477
11.4384
62.2518
299.664
454.763
-5.77729
-2.81156
124.492
-24.5495
381.773
13.9217
15.3547
45.0739
646.747
5.08535
652.957
273.48
244.662
-4.37664
-4.20895
-0.536846
116.13
27.0402
365.751
-23.6125
169.028
89.4944
375.564
376.112
-9.90718
-3.68587
371.815
36.4819
341.883
-6.25071
-6.08302
30.179
64.1259
377.438
43.0412
82.8211
1.24556
-2.41091
270.167
17.2057
178.133
811.947
-11.9875
6.96686
220.504
134.41
2.74874
7.59254
141.801
59.5093
6.95942
519.054
23.4881
278.607
71.4085
26.6446
-14.1893
1051.45
364.814
8.90951
167.2
21.418
6.86775
347.11
404.261
43.0412
37.5776
2.87336
91.2007
15.1865
43.5112
205.024
-2.74884
430.574
63.9122
558.879
-2.41091
66.3743
321.059
325.017
116.554
153.77
12.49
843.737
138.982
364.444
452.949
140.749
615.101
406.135
39.6569
278.144
7.49581
36.2014
-27.0777
-18.6784
23.292
13.5261
-50.5035
237.378
332.186
34.1408
196.24
32.1607
563.002
5.62174
369.994
161.532
54.2856
32.6624
22.5851
1177.39
4.4985
-30.5219
212.551
-0.000456095
167.386
5.23562
185.513
63.6559
67.8286
124.722
85.3323
77.2443
-34.8569
51.4745
445.567
50.7937
247.784
27.5741
-25.2376
11.4384
21.0224
46.7893
44.5168
26.9873
-21.1516
316.082
-0.155087
55.2226
40.6546
280.269
28.5872
2182.54
14.9302
6.6555
-11.8729
987.827
622.598
335.858
27.4755
254.811
11.3407
57.2213
199.897
681.699
171.29
-43.6404
554.723
-1.27992
440.768
-11.1481
46.7893
18.8369
7.80479
1.13099
-16.1162
-31.0559
-6.25071
18.2798
-5.42824
-28.6478
167.093
98.2547
418.279
18.8369
447.273
233.187
374.627
88.4955
2296.53
1656.87
-0.46082
26.4309
0.750372
180.212
254.811
45.7808
403.923
210.646
-3.27192
188.538
53.8185
23.7274
422.964
372.064
16.4058
20.8087
668.512
272.614
14.4177
63.5316
601.038
22.7903
-3.15399
-2.94489
399.272
19.9862
96.9906
4.55137
5.71847
804.725
86.1447
-12.3152
-14.7986
56.1596
58.4583
24.4591
1922.16
10.7836
300.045
69.7481
0.750372
172.716
579.449
51.076
-2.61714
83.8036
33.5465
79.111
107.604
-28.9858
565.339
130.655
-13.1808
381.239
0.0962722
583.834
98.697
37.6753
39.763
2.17561
51.0142
-29.3909
137.806
63.2574
114.726
197.527
227.124
516.614
11.9948
61.7818
523.668
16.9629
179.036
389.177
69.7481
366.78
-1.57252
588.302
518.594
-2.34229
49.6829
61.4285
-14.7469
10.245
40.6546
6.6555
134.297
32.6411
-13.1189
644.156
897.335
238.557
96.8229
-2.33489
32.0531
460.834
8.73484
535.46
599.358
9.94103
-29.8888
0.99929
-11.7052
199.988
125.429
47.2139
22.5851
20.5524
247.473
21.614
48.0972
40.1058
36.8458
1.81171
146.539
15.0888
-10.2451
467.888
-11.7052
729.419
-21.7384
13.9004
247.376
913.085
-22.3925
153.867
-9.55699
388.735
778.737
94.0118
42.9697
-1.51185
-24.2666
107.821
435.191
6.37257
-4.28498
-40.2302
36.0149
347.453
575.647
-10.8442
-3.74859
37.419
2.90737
-43.9783
-9.99884
264.437
14.6262
28.0486
435.587
354.561
14.3946
-19.1272
232.365
220.069
33.1584
-38.3221
-9.06181
96.9906
446.778
328.263
39.9495
65.226
196.309
225.845
11.182
-11.1481
851.234
-17.4034
4.53008
-16.8671
420.385
514.297
1.03331
-29.9228
314.215
109.103
245.865
27.4825
23.902
47.0456
52.8815
11.9948
785.171
15.7958
77.1989
48.822
418.218
-4.62291
-44.2272
-1.45963
306.749
363.506
24.7251
194.999
-0.62851
390.213
694.65
32.2668
1.81171
244.628
-2.50258
9.02744
65.53
131.547
-23.3636
39.293
152.2
569.654
568.204
-14.8963
-2.33489
51.0074
-47.3885
64.5929
65.0175
38.5146
-23.1173
10.245
-11.3782
367.379
14.2495
-31.8596
416.427
33.8295
26.6446
31.2236
219.203
130.114
7.59254
-2.74884
223.208
52.8815
176.913
361.996
336.394
-11.767
-17.2329
-24.7494
-12.7345
-20.5946
0.99929
242.505
388.714
-18.1465
9.004
112.783
456.273
131.547
104.073
-11.8729
206.341
50.9013
191.092
-3.55417
-0.133794
-17.7074
12.49
128.85
137.214
613.756
384.987
300.213
41.531
73.8705
228.636
183.061
301.338
252.937
832.889
38.7806
7.55852
10.7836
102.003
700.026
123.06
204.335
22.965
35.8012
4.4985
4.53008
533.648
-4.68562
35.0847
417.574
777.351
229.554
78.1577
26.1746
-25.4337
7.85848
193.125
570.715
29.3565
10.1736
69.7027
27.6502
95.0405
32.1607
-5.75599
-3.65186
-49.1865
25.6014
57.941
46.7893
45.7808
37.0205
302.132
750.964
13.42
614.351
11.8151
112.806
-34.608
-30.6136
197.908
74.5018
215.712
10.1207
45.2791
379.343
65.53
351.484
462.434
146.585
630.437
170.842
315.718
-18.6444
65.1315
644.873
164.731
-20.2145
10.6089
55.6994
56.1596
262.235
173.713
651.3
182.261
21.7457
27.5816
3.21129
416.825
0.803239
433.006
-18.2644
178.444
-12.3365
4.16257
387.057
625.31
68.811
326.488
311.898
-22.3925
661.608
10.6159
55.7612
-22.4265
256.004
26.6371
23.7274
-0.155087
14.8587
609.548
21.418
22.5851
14.364
0.476213
59.227
544.824
-30.5219
20.9163
-14.2106
-9.50412
334.883
4.05665
487.733
33.9271
109.446
65.8939
-1.87452
66.0068
18.1428
55.8354
124.072
-2.00786
7.97248
29.4557
12.9318
11.182
25.1132
101.137
25.1661
421.761
-2.74884
-9.90718
93.5695
194.442
34.1408
-8.61996
-22.8317
115.121
36.9065
320.659
67.874
474.44
30.767
51.403
82.5552
63.2574
-16.6726
37.7829
40.1373
19.6153
-7.30231
32.6624
37.8435
-5.52593
18.1122
498.696
283.392
60.8448
146.273
-2.50258
598.021
13.8688
20.0779
32.1607
281.913
257.109
63.8145
226.956
76.2999
341.08
27.7447
13.5024
234.727
35.6274
47.373
394.915
21.5191
52.6884
514.493
-22.2948
-1.12369
310.558
-14.2106
5.62174
47.2661
-14.3984
29.9658
133.155
8.74182
691.938
-6.74589
85.6702
2.65601
367.731
2.46821
93.7996
36.8528
26.6446
-2.41091
844.112
401.05
131.599
178.63
307.284
-2.94489
562.582
80.6811
80.7788
81.9221
40.594
81.4595
111.815
12.6576
5.62174
953.837
8.49555
16.2381
33.2724
60.3777
-8.43375
51.9513
-13.4614
262.466
65.1315
477.35
34.0347
6.40414
46.7893
19.9862
32.0531
341.018
13.9217
243.725
242.754
297.348
104.487
37.7829
551.757
694.208
39.7176
168.479
143.668
704.988
246.053
44.0213
50.5374
497.927
349.822
-30.1717
51.8384
-4.84025
10.6465
-7.51555
243.566
49.725
-2.50258
22.028
193.223
279.537
57.7297
28.0486
135.295
260.433
139.484
127.533
59.0953
34.9787
932.41
661.739
43.5112
42.5667
65.8939
25.1448
-33.7336
29.9227
30.3473
9.4666
160.709
6.37257
-15.5294
154.455
1264.99
3.3818
12.6576
97.6454
24.7705
-66.716
0.594141
104.581
-17.4645
23.292
196.316
161.364
309.971
172.716
21.0292
16.5003
13.9217
18.1122
181.978
251.426
60.7521
245.502
37.419
-20.5185
-10.2451
734.005
142.837
-20.2145
383.548
6.97367
176.1
110.932
30.9843
1.24556
105.424
57.9623
24.4591
13.8688
3.74768
17.281
340.693
326.184
424.538
47.2593
21.3651
82.3966
-36.448
178.099
7.97248
559.222
55.6851
251.221
302.724
31.2306
214.051
43.518
1251.81
294.591
692.53
53.7194
638.52
999.179
6.1929
841.322
35.0324
467.888
371.065
13.5329
41.1671
369.553
350.547
1.24556
452.058
200.463
19.5439
116.554
26.3332
60.9694
16.2381
497.035
25.2375
-31.0559
-34.608
-3.43961
45.4538
25.1448
66.0068
431.131
238.369
689.753
38.7269
-14.2422
369.493
-2.02915
621.252
615.568
22.5851
240.88
231.756
130.061
59.4333
99.627
162.981
178.84
-41.1332
177.161
16.2381
180.104
-12.3681
-1.09212
-19.1272
365.424
10.6913
105.822
118.428
-11.1481
275.895
162.507
-22.4265
14.5317
47.0456
429.569
5.04738
859.453
750.408
30.3995
460.958
279.332
-2.50258
402.463
322.533
356.48
714.77
776.165
32.2736
235.766
324.31
64.7175
4.14832
5.92374
40.2301
-2.00786
203.398
589.87
200.719
116.192
5.98441
29.3565
48.2649
-7.30231
46.3148
456.697
331.772
220.397
34.1408
186.87
251.426
240.662
31.7968
328.324
194.062
215.712
16.3372
446.428
6.21634
168.604
64.1259
12.0263
4.68471
549.672
11.5835
912.284
-20.634
32.2213
659.768
37.889
12.5816
274.396
17.6698
83.7045
769.78
611.353
149.388
-3.15399
260.129
55.8354
11.6283
52.4115
232.746
200.064
32.2668
9.67188
0.781946
2558.1
-6.90212
273.551
474.235
6.86775
3.94209
45.3852
86.0732
14.364
6.62149
4.68471
580.438
438.189
310.096
34.0417
11.7206
330.03
65.0629
241.568
-32.7966
291.832
681.817
402.862
35.7035
26.5385
-5.77729
5.4884
8.79551
-3.68587
12.5816
440.707
61.3216
-16.5275
578.087
-2.00786
48.1509
-2.71483
73.1508
8.74182
34.1408
12.5816
379.343
37.8958
195.097
38.2317
-4.81896
444.348
65.9999
39.6569
-1.27992
93.6409
846.007
247.739
14.1178
138.052
358.354
19.1408
19.9792
470.39
313.377
30.3995
17.2057
16.7328
111.869
583.868
387.994
-3.93479
543.879
30.3995
1006.01
19.2095
1298.52
671.278
34.1408
41.531
180.325
-4.11446
254.275
35.588
389.826
127.958
-9.43269
49.0879
-9.27406
-15.8673
977.634
44.5168
20.8087
249.658
-24.8997
255.676
367.679
355.612
15.1865
16.3297
408.484
28.9142
72.5138
156.581
-9.06181
494.224
167.825
653.421
-11.7052
4.4985
62.6474
346.165
637.279
134.058
372.311
27.6502
352.732
-6.74589
131.988
539.827
-4.62291
20.8087
71.6221
-13.1189
431.097
0.308523
281.304
80.9925
-1.77779
51.8453
119.479
330.03
45.3852
709.147
471.173
626.971
390.805
5.16138
-22.5512
220.069
24.7251
524.835
57.2213
279.43
19.1483
-21.7384
17.1681
12.0263
133.653
-7.86259
73.4508
700.997
411.42
33.1047
-1.46643
77.5871
627.75
1005.3
-22.3925
21.614
158.667
2.62444
379.343
152.603
7.85848
121.911
6.86775
-5.42824
167.2
40.1586
75.3249
62.8435
52.6678
119.878
1.97034
-21.4895
61.2157
324.69
-23.0256
33.7327
136.744
18.1658
499.535
521.99
1059.16
36.0835
-11.9875
31.3297
-1.12369
9.004
62.6474
35.9695
54.6564
40.4864
64.1184
102.438
455.264
925.983
564.502
-34.8569
-49.2626
204.211
273.153
313.719
250.588
30.179
32.2213
905.956
-7.39999
94.7026
321.711
257.155
6.37257
54.6495
639.153
202.593
436.851
440.813
161.952
714
686.27
264.34
4.74742
113.69
201.938
65.7863
52.8815
854.876
42.0114
15.7958
46.9479
-14.5163
-13.8615
348.39
-12.1819
10.1736
11.6066
-14.8963
173.413
434.155
-15.4533
723.583
52.8815
129.612
112.382
58.29
596.361
158.172
113.781
579.086
259.036
5.02429
660.546
154.477
31.9554
107.821
89.4944
11.4384
21.0149
5.46711
60.8448
-14.8963
30.3927
63.0828
291.355
307.213
65.9545
297.102
31.2306
1104.02
53.8185
16.3297
-28.9858
17.0606
169.416
200.002
258.278
-13.0222
1.24556
349.99
-9.17637
46.3148
-0.62851
822.254
260.689
99.1388
313.271
21.418
-12.1192
18.1122
324.964
29.9846
131.122
111.373
1.97034
215.455
145.106
155.91
125.659
10.6159
309.697
432.166
435.085
28.4732
137.283
11.4384
24.7705
13.8688
638.994
-9.30807
-0.62851
684.784
389.269
-8.58838
447.901
4.11034
46.3148
116.13
135.295
16.9629
199.897
132.598
564.844
16.3297
88.4955
324.808
-0.0192833
13.9217
24.7251
863.07
128.682
142.837
-25.4866
378.863
4.34227
12.7319
350.834
538.326
73.0262
68.7119
-18.5467
3.74768
497.042
127.07
31.2612
-2.26064
393.535
46.7893
592.567
51.8453
179.45
324.407
49.1334
-6.74589
69.7481
874.652
46.7179
3.81039
-11.8729
115.449
40.7001
-33.9199
393.954
15.9291
934.636
1.53117
429.732
175.163
359.917
-8.37104
35.8012
48.1963
-38.9552
665.138
34.6698
626.532
499.778
366.93
18.7214
493.683
500.472
170.734
2.2817
511.922
38.2633
245.502
140.969
469.111
25.8706
31.7968
182.535
0.400187
-39.3558
98.0456
-32.2255
71.1952
246.306
-11.1481
118.542
882.879
131.592
45.2791
10.1736
250.25
244.105
102.331
-33.333
9.02744
0.874675
6.42544
-11.7052
54.7555
-34.8569
38.7199
-5.68456
-7.39999
-12.1192
-2.2404
-24.9608
356.541
36.4819
29.3565
20.1539
28.3049
32.2593
23.7274
22.3337
263.721
122.385
15.8672
372.805
31.2843
700.963
348.77
963.27
28.7051
-1.89335
26.6209
221.16
86.3033
-0.874776
214.051
28.8929
681.794
31.3983
600.003
33.7327
362.728
4.99369
-28.1733
-0.574821
108.067
244.379
58.3976
207.959
-24.0543
492.419
14.5317
-13.3051
381.674
-27.3078
587.882
439.008
555.855
550.446
187.22
330.772
38.826
57.9094
373.035
41.7057
55.4789
568.592
-38.0182
150.729
18.1122
-22.9496
29.9846
79.1252
41.1671
92.8285
51.9445
-33.333
8.73484
454.461
840.456
188.44
221.202
10.6159
463.257
101.296
-13.9932
33.2038
-36.7309
720.042
33.6708
68.2696
11.3407
194.274
65.1315
127.844
250.588
75.3249
909.955
20.0779
899.489
-2.33489
384.378
36.3576
605.625
335.82
-37.4191
7.69022
100.571
-7.95708
-31.6652
-4.87183
4.16257
73.9633
366.742
55.4789
318.529
-0.133794
21.0909
39.293
113.247
22.5851
388.126
739.132
71.1522
559.471
184.066
-22.0886
-15.93
-5.96509
19.5439
-1.51185
103.17
312.094
-39.8162
-26.043
138.494
3.11264
49.1402
55.6241
286.67
127.799
180.007
154.673
658.106
44.4482
414.569
8.09041
74.9003
38.2846
8.74182
405.1
86.2066
31.3297
-13.6553
57.0039
22.4883
798.448
55.5935
207.561
4.04968
381.712
420.341
2527.16
47.7263
52.6678
79.1184
274.951
718.069
-12.1819
36.4819
3.8444
74.0879
24.7705
180.273
16.2381
422.415
869.03
-18.6444
-9.17637
63.1888
470.236
1794.73
443.693
30.179
28.5112
259.215
11.182
253.361
15.9918
30.3927
28.8929
18.3743
434.185
20.711
649.426
75.1566
220.603
34.0347
21.3967
-1.87452
45.5717
705.452
2.23628
32.0531
225.25
-3.65186
-13.0562
311.095
89.8928
30.7883
47.2139
-1.77779
11.5529
-19.4837
6.37257
427.589
2.65601
217.025
47.885
6.37257
824.891
-8.56709
41.5917
91.9255
108.067
108.235
78.9047
359.758
139.043
289.014
-2.96619
169.08
28.9142
31.9554
-17.7414
-27.3606
36.3892
577.212
888.67
-31.7629
1277.24
200.064
52.8815
212.551
36.0217
226.743
79.2321
414.265
274.613
310.466
34.4836
45.3398
460.145
156.793
54.7555
111.32
-13.6553
4.55137
629.88
24.7705
7.49581
16.2687
15.3765
126.031
97.9727
50.5374
-8.12477
22.028
-1.12369
125.5
-1.77779
403.923
44.5168
25.1132
-3.81049
8.2995
304.598
0.750372
346.165
0.803239
34.0954
141.554
121.186
373.133
36.0149
-2.41091
440.707
21.3967
57.7297
13.9217
60.3777
6.37257
20.5524
875.285
167.791
191.905
-15.5294
48.6634
272.739
72.4601
29.5242
108.633
49.529
47.2139
-1.77779
-17.7414
-8.12477
63.2574
248.714
-16.0846
692.334
184.021
789.981
23.7343
7.03544
84.6345
44.9152
-6.49697
117.438
185.072
1006.78
-9.90718
1135.99
15.3547
10.3696
-3.55417
339.614
-4.87183
34.0347
217.391
52.8883
51.8759
14.606
31.8398
61.7818
236.936
30.9843
98.8647
32.0531
21.3967
18.7402
1.97034
6.62149
18.9346
88.8315
43.4051
27.0189
-16.8671
90.3696
39.293
-35.7411
128.47
-9.30807
-3.43961
488.602
1.87361
209.373
560.654
-38.9552
-22.4893
154.707
22.7973
192.966
90.9545
229.882
317.125
11.9948
159.597
116.974
24.3624
337.27
399.979
20.9769
13.2147
-1.68011
-18.9273
931.256
-33.139
113.952
19.5439
3.8444
943.655
226.301
99.2631
54.7555
423.352
-2.41091
408.961
-4.11446
428.09
110.932
444.25
668.167
1.41325
273.915
20.5524
18.8369
1468.39
10.7836
-16.4664
1073.2
28.9142
459.508
37.5776
21.8603
43.5112
407.454
5.71847
-32.7339
16.4058
395.622
-10.4625
43.518
11.182
248.622
245.042
56.4159
49.1334
43.8539
54.7624
48.6634
525.984
47.0456
45.3852
1196.07
48.3391
37.462
487.619
589.456
838.115
853.002
9.30797
24.7251
52.6678
281.518
3.21129
7.79781
557.401
280.481
513.033
548.009
36.4105
60.3323
23.7343
-11.4311
-59.5699
10.6089
-4.74752
58.4583
-27.1117
25.6084
305.012
30.179
177.499
179.777
346.127
637.986
165.014
55.3472
139.926
-8.12477
153.213
193.391
39.5493
5.08535
20.2484
52.8361
34.7325
-0.62851
60.1641
49.1334
282.409
103.17
17.8659
10.1207
28.4125
732.759
277.932
99.7331
25.6014
47.8509
300.152
836.615
18.7402
46.7893
21.418
30.179
87.4456
19.74
18.1122
261.908
123.785
391.219
33.9271
375.175
50.139
78.9047
25.7001
5.98441
863.104
29.9227
-1.68011
298.339
39.763
-0.999391
235.258
22.6828
453.337
21.3967
750.43
6.62149
57.4675
5614.24
28.8614
28.9142
4.74742
19.9862
25.7761
613.57
124.439
3.59305
1.74027
15.7429
528.424
-9.27406
321.465
146.585
43.4051
176.162
41.1671
47.2139
350.644
20.0779
135.736
28.4732
-8.37104
64.9638
62.2518
15.7429
28.8929
365.442
377.102
29.3872
80.1983
102.199
349.822
147.59
92.0232
-15.1476
-4.74752
11.4384
49.1334
40.1058
84.6345
42.1041
-14.1893
4.11034
-22.3925
-30.8598
710.747
86.6147
-29.2347
31.8587
635.246
333.946
254.969
38.7269
282.523
-17.9903
36.9065
-34.574
693.713
17.0606
493.63
218.729
401.352
248.18
386.42
22.028
105.698
243.93
49.5077
26.1746
4.55137
15.0888
-4.62291
39.8316
-38.2244
342.767
307.648
487.195
4.55137
31.9554
180.661
-24.8997
161.169
491.102
834.959
34.2094
422.073
90.7055
124.089
24.6644
-6.49697
31.2306
9.56429
5804.73
387.777
102.199
539.27
24.5568
419.254
56.1596
1300.96
456.397
210.303
229.418
77.4309
128.713
21.418
90.3174
24.4591
4.74742
14.364
523.272
128.774
61.7818
375.812
243.168
110.871
425.413
-21.0013
10.6696
229.669
495.884
17.617
-2.41091
233.166
0.594141
-19.107
206.085
0.803239
16.9629
333.892
89.4944
241.225
137.557
49.0879
138.777
460.021
337.694
1.24556
198.845
32.2668
101.137
657.663
8.52957
601.637
-3.55417
-3.38592
356.823
150.925
-32.6022
47.7263
63.1434
3.81039
614.693
539.827
-13.9932
-15.621
8.90951
168.604
-10.9359
-17.0533
19.5439
37.8435
9.4666
672.161
36.0149
36.3576
328.376
168.647
64.0805
81.5841
1.24556
79.514
39.7176
-4.62291
719.013
53.2558
19.1029
29.1103
82.8665
275.425
1222.69
54.7101
979.676
488.06
83.4922
14.1178
231.756
17.7413
300.045
225.288
12.5959
14.364
141.968
372.402
213.74
12.49
58.29
-25.4866
78.7103
941.584
143.675
78.9047
30.767
5.98441
131.281
471.39
13.8688
20.0779
48.6634
350.547
143.675
18.9346
64.4686
-9.90718
316.655
15.7958
63.2574
689.85
6.37257
437.058
452.889
97.451
43.4657
125.659
2.18259
18.9346
383.997
36.0074
39.6569
-17.9374
9.4666
101.607
269.329
34.0347
-37.4818
976.803
18.3743
23.765
50.5805
620.7
19.2095
49.529
13.2147
486.133
43.1031
-16.929
-10.2111
-13.0562
33.9271
31.3223
146.479
30.3473
15.0888
194.028
25.6084
343.362
191.905
-34.27
674.965
330.618
1350.68
284.92
502.558
602.706
35.0704
1843.01
43.4657
39.4517
-4.62291
-46.0484
23.7343
-38.1098
402.349
40.7001
75.3628
30.7354
1367.53
44.9152
216.321
94.0655
169.074
21.3967
30.3995
-12.5243
8.2995
28.2073
548.473
277.299
937.836
109.729
3.68577
1040.2
224.259
-25.4866
87.5443
66.3956
698.566
34.1408
0.99929
491.199
15.4002
409.884
-11.8423
1111.26
643.167
0.0962722
24.5568
10.1207
12.5816
138.619
757.485
-5.52593
-4.37664
155.087
36.0149
6.95942
9.67188
202.399
43.6977
645.482
-30.8598
257.993
33.2724
41.6371
294.979
247.791
71.1522
268.795
232.746
310.634
854.982
33.6708
-1.07083
210.258
9.4666
570.715
70.7537
-6.74589
4.98671
240.755
49.9713
35.1464
236.229
16.8661
54.2856
117.225
415.3
27.9243
603.751
321.34
527.858
87.6203
437.065
-36.6781
30.3473
-5.52593
14.1178
62.6474
637.279
865.19
1.81171
591.134
1227.88
16.2381
1188.91
76.7744
163.847
18.8369
147.176
321.711
48.6634
-0.874776
36.8528
755.611
347.702
72.4601
47.2139
-13.0222
141.968
282.922
735.979
-1.07083
164.381
43.4657
296.199
426.659
42.6427
798.546
-0.0623584
12.0476
108.792
27.2362
23.7343
3204.19
-1.07083
486.629
26.5991
184.409
399.042
24.7251
5.71847
-77.7115
68.7119
39.8316
22.6828
4.55137
73.4508
84.4292
-16.5581
736.702
313.772
23.788
342.113
279.298
252.462
656.922
20.1539
813.211
1069.52
4.78144
1483.63
184.066
9.73254
60.3323
19.74
537.795
13.2147
116.995
-13.6553
733.061
-11.1481
28.4732
