# Supplementary material for: Nonlatching positive feedback enables robust bimodality by decoupling expression noise from the mean
Source: PLoS Biol. 2017 Oct 18;15(10):e2000841. doi: 10.1371/journal.pbio.2000841 (PMC5646755; doi:10.1371/journal.pbio.2000841)
Supplement: S29 Data — The corresponding mCherry fluorescence values were taken according to the gating strategy in S28 Data applied to the flow cytometry files (S27 Data) and were used to generate the numbers in Fig 3B and 3C and S7 and S11 Figs. (ZIP) [file pbio.2000841.s029.zip › S29_Data/LChITF Iso 4/5.txt]

"Y2-A"
88.8052
55.7815
0.724108
-7.93674
130.035
-22.9293
23.092
26.7023
2.69421
53.2968
6.88664
43.8276
-2.31454
52.0318
239.758
36.3314
325.647
94.3065
57.7134
31.7761
205.379
639.66
82.0763
406.589
7.05579
31.3041
45.5808
126.882
-15.7603
24.9661
6.34631
-9.8108
1.31908
-6.89307
7.96166
8.22037
-23.0438
22.4057
19.4648
-41.6699
98.885
-6.17718
404.03
84.9362
40.8468
141.279
-34.1737
1.31908
32.9654
4.35133
212.494
-36.0477
199.97
79.4349
602.299
160.402
-10.6412
-11.6849
1180.11
14.6099
13.0354
28.8351
426.847
-24.8033
-26.7919
6.22539
-3.83119
12.2349
44.2098
29.902
-1.05392
12.2349
27.6689
390.412
8.22037
5.06721
23.5951
25.8543
-5.70525
-8.90494
21.6052
106.38
72.9661
58.8202
-40.1232
-8.76714
14.6099
-16.4012
10.0944
55.8394
24.2798
88.5465
5.53914
15.4891
46.5178
40.2094
-3.28274
4.56828
8.92827
-18.1343
505.875
-24.8033
25.6819
62.9504
170.457
13.5839
6.34631
-26.6774
66.1955
7.41321
347.168
66.4125
-0.883558
137.531
-2.31454
4.85439
5.23959
-20.1493
647.373
23.4793
82.0169
12.9959
14.7021
3.634
20.9421
22.4057
40.1755
44.094
46.7291
24.7449
35.7765
-14.5271
-21.6686
-12.0122
88.6843
-42.6381
25.3534
-0.767808
369.794
126.553
-47.2921
0.603194
95.1948
412.211
-0.442056
370.625
197.242
-4.63169
43.8276
14.2247
117.684
25.183
-11.6849
55.4542
20.5317
-1.40867
19.5608
62.5683
18.3002
181.229
-3.14494
8.98773
1032.17
-22.5718
-32.2996
10.6894
122.921
52.0912
3.66508
343.678
-7.93674
87.5261
145.795
108.255
-14.1724
171.531
9.97673
25.087
53.9074
184.765
35.5242
7.96166
371.53
-4.80205
-0.0963292
2.69697
6.34631
177.596
27.3432
575.941
19.7312
8.10266
19.4648
-37.9218
16.0988
26.961
68.7855
-8.90494
41.1069
62.4908
136.039
-15.3751
16.7835
19.4648
-19.1811
37.6505
170.157
13.5839
-46.0315
1.10626
32.5832
43.7067
6.44235
25.3534
-14.2684
100.759
107.928
352.928
20.5317
276.594
72.706
22.4057
-13.5589
848.397
15.5957
-52.9143
-6.39001
21.2179
40.8468
241.671
-14.1724
8.48677
35.1652
229.955
17.4698
18.6576
-7.03087
106.267
-23.7597
23.9803
395.893
13.9386
450.766
-8.76393
23.1354
-14.2684
-19.1811
27.7284
167.257
2.69421
-12.128
-21.8824
-22.9293
6.72846
42.7209
16.7835
28.5764
229.955
211.002
214.247
-7.57932
112.909
6.61271
33.1782
25.8543
7.96166
347.522
4.73864
106.381
163.647
-10.779
15.8127
346.58
8.92986
-2.64187
233.876
189.198
103.894
-47.2921
117.298
375.416
55.8394
67.3833
15.4579
25.6819
75.6868
20.0597
135.536
15.983
357.505
468.394
10.0169
-11.6849
25.6819
53.077
347.426
563.653
6.94128
19.8469
17.4698
98.5577
-28.4936
7.41321
0.465391
141.375
16.4245
-1.14996
14.5521
37.0987
69.8058
-4.1886
14.2247
232.002
135.398
-12.128
321.189
-5.15681
13.9386
30.5883
25.087
-9.8108
-1.95712
8.92986
58.5614
154.494
38.2054
25.6819
1094.07
37.3983
-12.128
56.8252
318.036
5.18173
34.8394
287.335
93.6203
28.8351
32.9654
613.423
35.2247
87.9981
15.7166
3.66508
12.5635
409.653
-30.0681
491.825
109.686
403.648
55.8394
342.871
9.83572
364.389
-6.50576
8.22037
-21.0552
12.7359
123.133
19.8469
20.2321
347.693
56.9461
108.255
6.94128
297.209
6.22539
33.3506
-4.1886
220.585
619.548
34.3364
5.53914
195.723
24.9693
-24.4592
223.724
8.60252
-22.0234
23.3089
-15.4346
46.6387
50.769
37.0987
164.835
261.219
3.30766
5.06721
19.3439
-6.77216
130.417
39.2723
296.568
10.0944
0.724108
170.1
27.556
157.039
142.346
-1.05392
-10.2539
1.4336
8.60252
13.7217
50.2172
87.6406
96.0428
463.714
29.8625
25.087
17.9729
7.11366
59.8871
4.21352
300.575
-6.06267
10.4766
46.469
-3.83119
-21.6686
22.2759
36.7135
31.4765
-48.8088
-37.9218
-19.2956
25.4691
-13.2015
-16.0464
35.6607
-12.6235
-13.8863
60.5733
53.3278
17.5907
25.7965
18.1857
129.914
53.9653
8.81535
14.6099
1.79101
2.59817
-15.5475
4.85439
211.387
-43.9871
-11.6865
-27.5046
260.282
736.068
31.3041
152.906
9.25344
180.901
238.613
-16.22
13.0221
444.878
364.172
201.379
-20.9454
13.5005
370.297
-1.40867
17.6867
685.353
16.0988
267.908
-14.5271
-18.0166
28.6076
58.4781
28.965
-17.3382
4.73864
37.0393
-10.638
1.75155
-25.5903
417.307
8.22037
231.944
27.3432
231.829
23.092
268.457
19.5608
173.138
151.359
166.024
237.564
2.47726
378.179
-2.34571
-5.12722
19.5552
-16.0259
433.512
16.484
30.839
-34.2882
27.3432
-3.14494
4.30256
148.905
-35.1419
-23.5427
-14.496
399.779
-0.442056
695.885
-22.9293
24.029
60.1393
28.6654
-17.3071
23.8079
35.2247
267.908
27.0571
-2.75762
297.893
-1.05392
486.815
424.263
3.30766
68.7855
29.6025
25.183
0.990508
276.212
23.5951
363.486
133.783
192.474
29.2172
46.469
43.9237
579.693
58.8202
115.752
65.2097
-7.03087
127.314
-8.72373
273.173
-13.8863
98.0546
-17.4216
2.98032
21.2179
18.3581
146.997
-9.81239
-11.6849
343.557
44.595
5.53914
752.491
-10.638
20.0597
-6.39001
21.4349
-18.0941
6.4451
252.389
92.5533
229.456
-6.50576
0.169225
260.161
714.873
-3.25316
-15.3232
-19.9681
903.796
6.22539
-13.6734
128.543
28.6654
29.5134
938.79
-27.5046
274.26
29.5446
34.3364
884.476
4.35133
-26.32
0.820147
-30.8686
-8.76393
415.946
2.69697
-19.9044
10.0944
-28.5515
9.28728
-25.7715
0.724108
14.5521
46.2967
14.9095
-14.5271
-13.5605
-5.0158
44.8551
21.3388
-9.8108
12.5635
26.1539
11.7098
255.863
-14.3459
522.768
4.57104
3.13851
55.072
-23.2566
144.906
67.3833
265.063
40.3459
33.6107
367.221
0.0384703
74.58
151.716
-23.8975
0.820147
8.22037
89.4002
153.59
-22.0234
6.34631
125.122
21.9338
40.4616
10.8618
-14.5271
0.606397
-24.8033
51.9189
23.9803
20.5317
41.1126
613.81
23.9208
22.2759
15.8465
22.0172
-0.116886
23.9208
-12.5121
127.054
6.44235
-12.128
52.3513
16.0988
0.603194
44.595
23.2129
57.6556
-8.90494
-14.1724
-12.128
-19.1827
204.739
-8.64622
23.5951
15.983
-33.1268
-11.7994
4.85439
325.971
37.2684
219.762
543.861
54.9511
-12.2983
-16.2602
16.7441
349.895
79.817
15.5957
35.2247
15.7166
-27.5046
-5.74471
0.724108
-34.1737
34.8394
233.876
238.997
379.993
439.256
-64.1587
-17.9205
104.064
8.10266
727.862
855.177
185.15
5.67567
-2.2079
22.9542
25.087
574.898
27.3432
7.02462
9.42381
9.86531
1402.64
281.82
85.6521
61.0764
66.4463
17.6867
627.372
23.8079
-5.15681
16.0988
-3.14494
393.471
-19.2123
-37.9218
38.8004
29.2172
98.0546
-20.6978
68.8688
35.4904
80.9669
847.247
78.3769
18.6238
79.4349
96.8965
85.8244
3.62562
6.72846
-6.06425
-16.2602
33.6369
19.5636
236.755
84.3714
6.34631
568.948
149.842
17.332
14.109
55.072
112.003
392.283
239.498
420.515
33.2927
27.3432
23.092
-3.28274
15.8127
64.3214
11.9685
580.406
608.516
-12.0122
21.6052
14.87
-18.837
-6.77216
201.249
-13.5589
-6.17718
-17.9205
282.1
-12.4719
-18.837
-0.554984
9.25344
-13.065
192.261
3.41429
19.2951
596.944
44.8813
1652.49
29.902
77.3021
41.9536
531.68
229.742
55.8394
41.1464
271.185
-2.64187
96.1806
317.183
21.4349
184.383
41.8326
42.7209
588.374
-7.03087
-31.039
96.1838
91.7329
16.4261
55.667
-12.4719
48.1707
337.935
16.7835
60.4355
-24.8033
2.98032
68.9578
-16.4012
-15.4346
35.4847
108.313
22.4057
4.56828
6.61271
73.8127
52.0912
229.456
531.794
16.7835
-21.1697
8.09946
365.06
-16.9496
-27.1205
40.0795
147.496
380.053
23.9208
8.14287
7.39994
291.303
728.402
23.2129
5.06721
21.9338
377.794
15.5957
20.5317
15.4579
2.59817
11.8476
-18.2753
17.6867
351.882
1273.1
10.0169
16.0988
-1.40867
14.87
75.6092
1657.5
305.032
261.814
137.413
-3.14494
13.0354
26.7023
-2.31454
27.3432
796.096
13.9386
122.805
-16.2602
37.3588
11.891
22.0483
16.0988
23.092
130.802
122.28
55.1681
22.0483
235.365
196.394
-8.05125
-32.2996
3.19315
38.5876
14.109
-11.6865
113.05
-31.135
-0.554984
254.433
17.9729
-18.8237
-3.28274
17.6867
141.545
764.177
218.116
310.655
48.3431
28.965
35.4904
55.667
745.795
10.8023
-18.1343
2.69697
48.3431
38.3015
-5.0158
12.9959
25.8543
211.214
137.272
36.3314
48.2852
30.9756
23.5951
56.8252
287.552
-22.9308
-15.5475
4.85439
249.854
5.53914
41.1331
21.8792
0.710351
-4.99975
524.777
17.5907
-51.0403
563.326
43.0205
4.56828
2.86457
345.552
50.0448
-0.767808
5.23959
-13.2015
-1.05392
352.202
-37.5777
100.05
-34.1737
29.4301
12.3507
2.47726
-23.3724
-18.2457
-35.0009
-8.26407
303.516
224.446
-14.3861
3.19315
368.423
315.446
55.8394
214.109
-8.37982
-8.64622
190.772
219.731
-21.6686
0.990508
-4.19019
216.124
-7.61878
-4.9756
668.945
10.0944
153.291
18.5277
-6.9997
30.5883
3.36553
834.95
378.478
-2.75762
-36.0477
43.4856
41.3987
128.161
-37.9218
20.0597
2.98032
68.0696
5.53914
463.618
-6.06267
260.113
-9.45338
-16.37
40.6745
54.9511
127.054
52.3908
20.1743
142.046
14.9095
4.21352
0.990508
241.312
96.6836
32.4136
389.859
38.2958
-2.31454
8.60252
-45.0606
276.921
-23.8975
4.35133
3.66508
278.086
9.97353
17.5907
-47.2921
19.5608
17.8571
40.0795
23.8079
85.4392
296.706
3.66508
189.746
72.706
36.4274
67.9614
24.5321
50.2659
44.5371
-20.9973
0.820147
-27.1205
-0.442056
278.468
-37.0159
-8.55018
12.6764
8.81535
130.417
18.3581
-1.40867
19.7312
-11.6849
-8.90494
173.405
504.001
-28.5515
-5.019
-16.9496
26.7023
29.1015
182.279
65.2617
18.5277
272.236
-48.2603
17.6867
375.416
-24.8033
1.31908
196.336
506.722
411.854
957.093
16.484
-8.90494
11.9685
21.721
259.224
2.69421
-10.2539
8.92827
8.14287
1.26444
8.81535
204.876
501.867
8.92986
-17.6344
266.721
-23.8975
2.69421
-6.06267
19.8469
-5.019
-3.83119
0.465391
2.69421
-14.002
226.32
36.2137
-8.05125
31.4765
22.4057
23.9224
1.79101
-12.6531
48.1707
41.3987
44.6437
50.2172
7.99283
8.98773
23.8079
-6.39001
20.5317
27.6689
15.7166
35.9893
69.8949
19.5946
23.3089
86.9312
492.439
0.603194
16.6537
113.763
-5.019
185.449
190.101
-32.2996
135.487
103.539
14.109
-19.1827
13.8426
171.859
52.0334
957.093
49.3289
35.2247
115.138
158.854
-8.76393
463.541
-4.79929
8.7607
0.724108
38.9149
702.392
5.53914
-7.03087
5.06721
29.2172
60.5245
25.3534
-3.14174
12.9959
-3.02402
-24.8033
144.906
-18.8237
7.96166
2.86457
44.5355
-8.76393
-2.31454
23.8079
-0.0830543
379.285
143.748
6.08759
806.669
-46.2051
-56.3183
23.2129
83.8925
8.09946
27.556
1938.89
95.1948
200.442
-18.2753
12.7359
9.28728
0.465391
-32.2996
31.0913
-0.442056
377.294
253.602
-25.4168
229.627
-9.81239
-5.0158
-2.08699
13.615
6.00425
15.046
45.4726
6.11876
182.166
54.5171
48.3919
199.116
6.44235
205.264
-18.1343
33.6107
21.2613
-0.554984
2.47726
-25.7715
154.494
-39.7959
21.9338
85.3235
1138.28
20.2321
-20.0115
-4.13074
-20.6978
-16.6974
52.0912
41.2829
18.3002
130.417
282.601
-11.3275
-12.6531
-2.92798
4.35453
23.2129
370.51
12.3507
13.0354
49.3321
-3.25157
6.34631
-9.8108
379.165
215.135
23.3089
72.205
23.2129
258.181
16.484
602.299
8.60252
11.7098
111.39
452.256
42.981
32.5057
34.3364
27.7284
-37.0159
48.1707
39.9586
-1.40867
238.73
79.817
11.8476
-13.2015
-31.3937
-7.57932
659.231
53.077
11.1613
21.721
705.639
-30.4255
31.4765
11.1613
16.536
153.551
-8.54743
689.047
-37.9218
44.4226
562.823
17.5907
-19.2956
515.971
-4.1886
4.35133
18.3581
56.6874
8.31917
1464.91
278.681
27.7284
-37.0159
309.945
151.466
463.748
619.844
37.6505
-5.019
13.0354
32.8496
97.3289
126.996
63.1633
15.4579
-26.6774
16.3116
9.97353
30.4504
-5.12564
36.2104
23.9208
-0.330636
18.5277
-5.12564
-6.39001
40.8468
39.2723
25.087
-4.30312
282.601
-4.80205
121.372
-1.05116
11.9547
234.982
89.8721
201.345
583.825
28.8351
155.165
-3.83119
-0.440471
93.1483
10.3608
-2.31454
211.002
88.6843
117.684
255.338
58.8202
-26.6774
23.9803
-29.5197
150.391
139.787
152.265
4.47224
1.79101
-5.0158
602.222
-6.89307
-0.0830543
40.1755
-17.7502
357.505
-39.7959
25.6819
13.7217
-53.8825
22.1062
4.21352
9.97673
101.846
116.096
6.88664
35.0523
11.8476
486.107
297.422
34.8394
7.11366
28.0279
17.6867
-31.2125
113.878
179.355
943.258
-9.45338
8.31641
30.7092
121.046
18.3581
32.3245
11.8508
3.6518
36.9263
16.0988
39.9586
40.0795
126.996
66.3164
3.30766
25.6819
79.314
87.6985
24.2798
-21.6686
11.9685
103.677
23.9803
-5.70525
7.96166
1965.34
394.157
427.204
41.6948
53.294
14.109
-21.3825
-5.70525
19.5608
-8.37982
27.6689
4.35453
-0.122514
161.816
7.39994
1354.51
-1.95712
722.947
4.47224
18.1857
34.3364
13.7249
224.447
759.6
46.469
17.473
9.24782
26.8835
20.0597
81.6911
362.16
243.188
157.039
2.48046
659.231
162.661
362.419
235.692
1198.85
2.33946
117.624
-29.3787
155.425
435.507
-9.92531
223.617
11.1613
49.5459
-0.883558
14.4375
32.9654
32.4623
37.0987
-9.81239
-1.9704
6.4451
342.514
12.3507
37.3983
492.437
35.2247
47.6718
59.5281
129.188
-10.5978
279.14
31.0913
247.98
23.9803
44.8945
124.679
11.1613
6.08759
19.5608
14.109
0.606397
30.5883
50.2172
127.353
70.1606
128.87
124.795
62.0134
23.0432
-1.02009
268.045
88.5761
10.0944
18.3002
308.453
53.198
13.7217
372.557
34.3364
683.592
493.486
3.6518
34.4573
8.92986
-2.42905
28.0279
177.594
18.6181
-7.59259
-12.4081
22.0483
36.7135
44.595
13.0354
-6.06267
32.9654
51.203
144.768
27.0571
6.2286
55.4542
47.4548
571.507
444.619
113.434
194.461
33.1782
23.5951
495.357
207.639
77.8272
188.513
14.6099
22.9542
36.3314
27.6705
6.94128
514.097
-10.779
186.353
244.619
-11.3275
232.85
15.8127
21.9338
370.982
8.31641
-8.37982
22.3663
-19.1811
-4.30312
16.484
59.8871
0.465391
38.9133
628.918
637.786
36.4274
287.229
32.4623
33.3506
44.8945
17.8571
-28.553
214.29
-4.89809
97.011
73.6918
38.5876
14.6099
34.4573
89.4002
107.928
102.991
16.0988
53.294
124.295
117.97
233.207
60.6805
531.794
49.3289
62.3096
-19.7946
27.3432
1.79101
-21.4983
89.4002
69.0066
107.812
398.736
9.28728
27.3432
-5.70525
15.8127
1087.95
83.183
16.4261
37.8634
303.216
13.8426
-22.9293
61.0764
80.5018
14.109
36.9263
7.41321
327.407
10.9106
13.7217
20.2321
56.1389
396.971
34.5477
-2.1645
18.131
53.0963
133.783
-11.6849
111.889
9.83572
30.8052
4.73864
4.35453
-3.10153
25.087
29.6025
387.377
310.327
-14.3893
305.09
22.4057
-12.6531
6.61271
39.2329
-39.7959
16.0988
26.8401
37.0987
1.79101
238.472
0.820147
0.990508
-9.81239
21.9338
465.372
4.21352
199.642
371.671
144.22
21.4349
409.271
12.3507
8.09946
63.6352
24.9661
166.409
270.59
57.6556
31.3041
23.9803
55.8394
-4.89809
55.8394
14.9095
220.256
172.292
5.53914
326.553
362.515
53.4644
3.30608
35.4847
454.843
360.424
577.816
11.9685
48.1707
25.4691
16.484
-13.2015
19.7312
147.929
141.378
18.1857
57.3282
16.484
2.33946
68.8984
287.456
128.87
365.06
477.446
4.35453
169.985
23.5951
349.18
63.3356
63.6352
-23.8975
3.30608
-10.5203
-5.15681
145.123
608.188
14.87
137.63
214.368
-4.30312
102.691
28.8351
290.04
9.97353
26.8401
31.4765
2.33946
8.92986
-5.15681
11.9685
160.615
160.402
-1.27087
7.11366
28.9311
63.5957
158.068
482.954
47.9579
35.2247
-16.22
13.0221
582.394
29.6025
26.1539
337.797
23.2129
107.318
7.87831
18.7941
18.1857
218.116
295.72
-8.64622
269.311
19.8469
19.3439
3.66508
479.32
34.1986
79.5309
32.5832
10.8039
20.2321
84.7984
0.990508
113.55
9.28728
-8.54743
-8.64622
-0.554984
75.1319
421.224
38.3015
12.2349
13.7249
-17.3071
21.9338
17.9729
156.151
32.8496
-13.5605
-5.71853
-2.92523
8.48677
8.09946
29.6025
20.5317
17.332
19.7312
30.7092
288.164
-0.440471
-12.0122
-0.0830543
-27.6456
10.3608
-6.06425
17.5907
23.5951
8.35024
310.623
136.86
481.422
9.28728
6.2688
-10.5203
141.989
381.927
65.2097
143.153
57.5411
34.2876
6.47618
-23.3724
161.816
22.1062
562.685
11.8508
-9.8108
51.9189
679.518
9.28728
17.6867
-1.14996
-9.92531
287.335
288.224
-29.1649
-2.31612
326.812
312.529
63.1633
-0.767808
41.8326
65.0373
42.7209
15.8127
-9.8108
165.738
137.797
13.7249
44.8551
-6.84966
213.034
2.58442
-19.9923
241.314
6.94128
-29.3819
29.1015
10.8023
241.632
13.8426
-47.2921
23.092
25.8543
17.5907
-6.06267
24.9661
128.161
259.727
89.5726
251.59
1418.23
-23.7597
65.2097
9.83572
27.0571
60.9606
-3.02402
-0.382605
344.745
124.679
-27.1205
21.2211
-63.0716
-50.6961
12.0673
323.604
53.198
137.41
526.23
-35.1419
435.387
147.968
186.523
100.05
15.8465
12.6468
35.4904
-19.6242
31.7366
-32.6269
-16.2634
11.9685
792.347
48.2837
-5.0158
1.75155
-2.42905
72.3208
-27.6456
-29.1649
8.92827
-23.8975
-16.1425
325.705
-40.7641
-2.75762
29.8625
1050.12
147.442
4.37058
0.496562
290.146
214.198
-2.34571
787.832
35.1668
14.4375
10.4766
0.853979
58.4781
65.2097
40.7578
860.079
607.922
28.7142
22.1062
-10.779
267.549
2.48046
415.92
89.4002
100.432
18.3581
360.811
-1.26767
-15.433
16.3116
163.65
18.6181
17.5907
267.224
98.1755
5.18173
29.6025
11.1613
-3.28274
33.6107
135.657
-51.0403
29.4301
28.7142
14.9095
32.5832
282.216
12.7359
28.0279
862.536
-14.1724
51.2062
-8.72373
53.2968
68.9
35.0523
-2.64187
96.1806
16.484
156.013
-14.1724
-2.31612
360.427
136.684
8.22037
-30.4255
417.362
0.822906
4.47224
124.795
502.974
-45.4181
14.6099
5.53914
-36.0493
361.14
-4.51594
1092.37
224.554
66.3164
14.5505
13.7249
48.6032
-10.5203
-20.6978
182.25
13.5005
95.4943
-10.779
70.774
2.98032
64.3214
353.816
177.94
6.34631
641.534
76.2817
338.872
36.1617
44.5059
24.246
474.745
932.234
-13.6734
-4.13074
-14.5271
-17.9205
570.323
114.965
-23.6388
280.669
0.382049
-1.27087
-7.57932
-7.03087
24.9661
12.9055
19.3439
13.0354
248.101
60.3522
13.2877
121.48
36.1617
24.246
-7.93674
-8.05125
20.784
472.819
-14.1724
206.871
2.25611
417.583
53.0283
2.86457
29.4301
74.1948
30.5883
80.2022
-6.88987
26.1144
-8.72373
816.325
17.4698
-0.382605
123.571
128.04
91.0614
34.3364
-50.1344
15.8127
-16.37
92.2113
17.0358
-7.96791
455.863
55.1681
-12.5121
66.2389
-3.02402
33.3506
6.08759
0.724108
-1.27087
-19.7946
15.983
26.1144
13.8426
17.9729
-18.1375
38.9728
22.4057
45.7977
231.117
69.2179
109.42
-11.7994
17.9729
288.523
-31.3937
492.549
11.0315
20.2809
34.2876
12.2349
19.3471
8.14287
153.118
349.18
59.5875
-3.83119
15.4579
110.015
411.527
540.334
130.802
34.1986
14.6619
338.056
12.5635
-9.81239
21.2613
538.46
27.7284
685.825
322.805
-23.3724
-11.6849
142.046
29.902
39.8208
16.536
51.4143
-15.7603
0.603194
106.439
351.271
-24.8049
-36.8749
65.1518
35.0523
141.661
-29.261
24.9693
138.558
89.1874
-5.019
1.49146
199.505
-13.5589
667.771
192.912
388.656
37.0409
51.9189
32.4623
10.3608
432.787
296.749
153.59
11.7098
42.22
166.458
0.382049
113.935
50.5167
-19.1811
78.1558
45.5808
-41.6699
83.0621
1167.1
110.015
1.10626
540.196
2079.16
-36.0493
31.7366
-21.8422
-39.7959
-8.05125
27.3432
23.092
28.0279
2.33946
471.211
-14.3861
-4.30312
44.2098
67.0838
10.0944
31.3041
34.4573
80.1444
-0.554984
-22.0234
45.5808
263.861
33.6501
-8.64622
-36.0477
1.31908
167.898
22.1062
850.743
39.9586
250.57
-18.8237
613.64
-3.14174
48.6032
57.3282
-21.6686
500.979
8.98773
4.21352
-4.63169
265.675
39.1425
515.865
311.477
454.248
8.92986
27.556
18.3581
5.53914
42.3357
326.004
-12.2983
110.128
27.9885
-38.7088
15.5957
477.504
124.183
148.658
56.9461
6.94128
41.7839
38.2054
-4.1886
33.1782
-34.501
124.292
19.3471
272.846
-1.05392
-25.2464
27.6689
62.5683
53.9653
21.3388
169.985
42.7209
230.427
315.309
-23.5427
-0.442056
144.95
489.954
45.6879
34.4573
12.678
16.3116
-8.37982
330.482
30.7092
-21.0552
119.857
-0.0963292
15.8154
102.633
2.98032
45.5808
395.045
37.3983
14.4375
92.9355
65.2097
22.4057
41.9536
-9.8108
949.384
208.625
-7.87887
16.0988
171.143
40.8468
99.2424
-17.3087
21.3388
-9.92531
19.3439
155.165
-5.70525
29.4301
105.551
547.693
47.8422
72.3208
-5.019
12.7359
4.21352
-1.14996
314.075
-21.0552
156.867
266.721
29.902
30.8052
336.448
72.706
-32.2996
1380.63
27.7284
37.3983
141.874
405.401
0.820147
51.9189
5.23959
20.5317
100.645
104.565
91.7462
1865.42
-47.2921
4.85439
-20.0115
51.3239
19.8469
212.373
-55.7566
-19.7946
-30.4271
-18.2441
38.5876
26.7914
44.8607
48.1707
39.0215
10.8618
1.79101
-12.3944
619.875
5.06721
115.809
-4.1886
17.9729
21.2179
4.73864
7.05421
21.2211
18.6181
8.92986
16.3116
216.624
22.1062
63.6352
550.645
-11.6849
-11.7994
19.8469
-7.03087
17.8571
14.7796
176.544
-3.14494
514.986
13.0016
37.5348
36.1022
126.166
85.8244
-21.1697
1298.35
34.8394
4.35133
1.49146
18.2986
371.234
1119.37
571.507
349.3
411.527
338.152
549.018
-5.15681
33.5203
-33.2366
307.95
1884.93
7.28334
260.992
295.631
347.522
-8.64622
38.8004
83.0621
335.075
9.97673
39.2723
91.4954
15.8465
10.7728
30.0385
13.6134
1316.32
-40.7641
-20.1182
41.6115
115.809
-2.34571
50.2691
13.933
15.983
44.8551
16.7703
20.0051
54.9704
28.2802
23.0432
93.2317
168.225
231.616
21.2179
14.9095
34.3364
65.5093
13.0016
552.727
1153.66
11.1613
18.6238
48.7792
10.6894
45.5808
28.6654
12.6468
24.246
60.5765
46.2967
46.0838
95.3644
199.757
282.601
-21.0568
411.027
112.321
-18.0941
26.961
-6.06267
664.526
8.09946
14.6099
-13.2015
24.8283
36.4274
8.60252
561.336
-11.6865
26.8433
-40.1232
214.247
588.374
548.661
190.387
1.31908
-6.09384
-19.6242
14.2247
419.674
0.990508
324.938
57.6556
271.657
-10.779
52.357
13.1719
120.435
260.992
-9.92531
257.471
30.5883
15.547
207.001
-6.88987
3.62562
1.43201
-1.26767
11.1219
9.83572
-10.4242
-25.2464
13.0354
-7.03087
-17.3087
-4.89809
27.556
36.2104
21.721
-7.03087
13.9386
65.7615
12.7846
8.81535
2.47726
8.31641
150.916
-1.99658
6.34631
361.312
-7.57932
-14.1724
550.42
67.9318
105.551
56.1389
17.8571
-43.5456
-27.5046
-1.14996
177.481
27.8981
102.306
-26.32
-64.9457
-10.5203
5.06721
39.5246
151.466
55.072
423.156
489.048
470.444
41.7244
50.1593
119.818
201.172
-11.3407
-4.89809
110.015
260.412
232.85
225.708
-12.128
-19.1827
4.35453
56.0995
-23.6525
658.42
48.7404
26.0987
131.909
78.1558
35.2247
-5.15681
405.789
1.43201
-5.0158
6.34631
17.9729
24.9661
-1.95712
-6.77216
254.105
37.0987
296.019
293.078
79.314
21.4349
21.6052
-19.1811
148.548
22.658
56.8252
59.5875
25.3534
17.5907
469.836
-2.64187
41.8326
44.595
7.41321
8.48677
-4.19019
643.411
-49.1662
18.1857
521.594
619.933
2.33946
1153.37
489.738
40.0795
25.6819
29.2172
66.1955
-21.0552
-17.4216
36.5978
-36.0477
-6.84966
17.5907
260.055
0.603194
419.408
70.331
-76.1901
110.129
18.1857
559.075
14.6099
19.4648
160.402
70.331
214.247
40.0795
27.556
761.977
29.6025
65.1503
35.1668
31.3041
254.49
-0.767808
39.9586
393.171
-22.0234
-21.6686
25.087
45.5808
25.8543
6.44235
17.473
22.3663
-31.2125
93.2628
97.3684
692.637
6.34631
-37.9218
25.4691
21.2179
48.6427
30.4504
43.9237
31.4171
-25.6305
-40.5829
-26.3333
764.064
-0.767808
267.224
4.35133
93.3207
-26.32
-4.89809
-37.9218
-6.17718
7.11366
0.465391
12.0645
-24.8049
24.9693
111.411
37.2684
-27.6144
86.6724
40.1755
120.664
9.15741
46.5178
315.697
441.226
53.9059
596.556
112.061
20.5317
2.69421
-22.4353
22.8708
389.975
323.88
8.92827
567.72
288.51
244.353
61.7611
146.643
101.083
-0.767808
6.22539
20.2321
39.7374
-12.5153
-44.481
771.347
171.974
259.727
-6.89307
13.0354
-23.8975
-6.17718
-24.4459
19.2356
69.0098
945.026
47.2337
24.9661
-3.28274
30.6317
-13.2015
40.1755
166.35
-55.5754
274.72
-0.382605
-9.45338
-38.6313
-51.0403
42.3357
2483.05
101.665
188.131
24.7449
240.484
-21.6348
134.492
34.3364
421.582
34.5533
31.3041
15.547
-16.9835
15.7166
507.317
-0.333839
23.2129
-3.25157
121.697
583.33
-27.5046
321.112
-39.4517
104.18
30.5395
50.2172
141.279
12.678
4.85439
79.5309
72.479
40.789
555.106
35.2734
62.3986
10.2243
22.3719
33.7867
63.2762
9.03969
25.087
32.4623
165.642
21.9338
245.42
96.0428
-6.06425
19.4648
510.852
0.724108
-2.31454
-19.2956
13.7217
-3.83119
-2.08699
564.59
35.7765
37.1475
24.9173
8.35024
292.909
293.846
0.465391
-32.2996
12.5635
54.9023
263.223
7.05579
144.906
70.6595
428.393
14.9095
436.186
85.7666
6.94128
85.4392
-8.76714
1.43201
-25.6305
183.104
43.0205
184.479
274.604
11.9685
193.411
-14.8233
15.8465
-17.3382
31.0913
13.5839
284.741
14.5521
29.6025
125.479
64.8245
45.5808
20.2321
22.9542
1368.89
267.869
8.14287
125.122
60.5733
29.6025
1810.26
-21.7647
-43.544
27.3432
31.0913
13.5839
854.134
138.126
1.10626
34.3364
493.87
-12.3944
252.231
37.0987
161.087
22.0467
29.5446
-2.42905
341.249
144.906
65.5093
0.382049
546.893
23.0432
-3.96106
45.3596
40.8956
75.5171
98.0546
71.1315
492.408
72.6481
61.2892
71.6799
512.44
11.9685
252.558
32.4623
-21.0552
15.5957
26.1539
15.8127
-21.0552
1018.22
15.8127
32.8496
676.155
330.301
15.7166
42.5485
5485.99
48.3431
177.481
1863.93
17.4698
5.06721
96.6836
50.1593
53.5801
37.3983
478.49
7.05421
445.587
-5.019
20.2321
-8.55018
-14.2684
372.605
14.9095
49.4498
22.8708
410.038
-7.03087
27.2274
50.3869
15.4891
62.9504
225.353
-22.8714
-46.9347
101.695
292.232
-17.157
10.211
-5.73633
357.506
15.8465
32.3245
-2.42905
293.461
170.922
16.5328
71.7689
10.2243
36.5978
-18.2457
197.883
223.479
83.4494
56.3912
24.029
9.92476
33.5203
23.5951
35.0523
452.756
-14.3893
126.117
-24.8033
24.5321
9.03649
2230.69
-19.1811
160.615
-4.51594
-0.0830543
11.7098
854.628
29.7721
11.7988
98.3054
4854.3
1170.74
14.2247
525.729
87.6406
86.8102
40.8468
33.1782
-0.0830543
-31.3626
33.1782
46.0838
-21.6348
55.7503
-5.73908
15.8332
27.8981
74.5222
5.28836
135.398
25.087
47.9579
393.171
44.8945
1.43201
366.046
38.9728
65.5093
71.6799
6.34631
102.633
31.4765
24.2798
-7.93674
256.192
284.09
52.0912
475.93
28.8351
38.0845
7.05421
85.7666
8.60252
13.5839
12.6764
34.4573
14.5521
20.0597
16.0988
75.5658
78.6277
30.7092
360.927
265.735
80.5018
-1.40867
542.329
43.6579
-22.5718
0.820147
12.9055
305.855
43.0205
-1.14996
62.4474
33.3506
65.9744
820.073
75.5658
-11.0752
906.714
39.2723
14.5521
72.3208
21.2179
28.8351
61.4037
169.985
541.222
64.2148
10.6894
12.3507
154.398
714.516
548.081
37.2684
35.2247
220.086
-3.14174
176.765
22.1062
-0.116886
-8.87535
5.29156
38.2958
7.05579
158.528
493.483
82.3759
619.761
74.58
29.5134
113.05
-31.3626
31.3041
112.941
37.8634
303.216
-37.5644
16.6537
946.785
78.88
434.401
275.405
345.819
267.549
459.024
435.507
527.109
193.883
1.10626
59.5875
544.798
25.4691
-0.471642
27.0571
25.3534
57.9735
-4.1886
115.637
55.4542
23.092
49.5459
49.7162
296.599
39.1425
-0.767808
13.7217
-9.8108
18.1857
107.928
3.66508
21.0801
-5.12564
194.135
49.3289
-23.3724
2030.34
-24.8033
14.5521
35.2247
-14.1724
-14.002
-3.10153
346.147
536.586
5.53914
-7.93674
-17.4216
-3.83119
-8.64622
-5.019
33.3506
-45.0606
-4.63169
213.521
-13.6734
27.3432
41.8326
-6.06267
-19.1811
23.9803
-26.32
8.31641
-12.3944
20.0597
32.4623
27.7284
33.6501
-20.1493
369.838
150.649
-43.544
117.684
466.559
148.517
-49.1662
-6.50576
170.098
21.1692
97.8335
56.3912
4.73864
-4.19019
-12.5121
525.463
14.4375
32.9654
-21.8856
47.9579
22.1062
22.0467
11.8508
41.1069
19.8469
476.616
-11.3275
-8.90494
-19.6242
317.324
85.7666
14.6099
177.596
387.164
12.7359
212.876
62.4474
85.8244
31.7761
17.9729
266.721
27.7284
-9.45338
-51.0403
773.434
-10.779
-41.6699
5.06721
30.5883
382.226
-4.30312
309.824
113.55
-11.7994
14.6099
-22.0234
128.161
5.06721
34.8394
30.5883
22.1062
-20.1493
130.035
8.60252
160.787
-31.3937
139.284
235.75
-0.554984
299.083
261.987
-16.22
38.2054
35.2247
39.2723
313.789
25.087
27.556
59.2023
14.6099
16.7835
-25.7715
153.46
157.804
38.5876
-2.64187
-0.382605
222.931
-36.0477
1.10626
25.4691
33.3506
-13.6734
14.2247
124.292
5.06721
12.3507
46.469
14.9095
-1.40867
-12.2983
-2.31612
383.416
39.9098
60.6942
295.547
4.47224
25.6819
240.987
38.0845
61.4616
9.83572
283.708
10.6894
1790.34
148.775
-0.767808
28.1645
-4.1886
37.1475
722.369
1309.5
785.117
38.4718
1083.93
-45.4181
148.654
29.6025
-3.83119
-0.767808
19.3439
66.0889
284.09
71.8177
33.3506
325.533
29.2172
9.97353
105.672
3.19315
439.934
-18.2441
281.964
218.498
43.8276
-20.9973
149.157
-1.3775
157.039
11.9685
6.34631
-4.30312
251.728
22.1062
21.9338
303.216
84.2499
11.0315
4.24469
7.87831
38.5876
248.868
96.3975
5.67567
522.652
158.855
22.1062
298.359
34.5533
26.961
-4.51594
314.509
469.241
-2.31454
-4.13074
-1.05392
-13.5605
-31.2527
-11.6849
535.649
37.3983
17.5907
-16.37
-5.24015
37.9467
42.0524
227.486
16.4261
41.8326
43.0205
3.91736
230.128
245.968
32.2412
656.092
51.203
198.568
-58.5365
387.164
8.60252
26.8401
45.532
15.8465
18.6238
247.43
285.353
24.9693
9.86689
308.453
14.9095
173.733
630.792
30.5883
314.461
158.824
330.439
202.017
-18.8237
92.6494
656.914
33.2911
25.087
50.0448
45.5808
269.483
11.7098
-67.9069
50.1593
9.28728
540.837
31.4187
-28.8788
44.595
407.396
4.30256
380.223
23.9803
28.8351
-3.1937
19.4648
54.9023
95.4943
82.0763
33.6501
11.741
52.2609
107.204
27.6705
589.011
12.3507
14.6099
792.289
115.637
28.2802
234.861
78.4978
46.5178
-31.9422
-16.4012
-23.5427
10.0944
93.1483
135.102
-1.37909
300.665
54.0575
25.087
8.81535
178.76
8.81535
34.8394
28.8351
262.972
45.7017
482.359
58.4781
29.2172
13.2877
551.579
344.388
1133.04
-3.14494
-3.02402
83.8925
28.493
-25.2464
40.0795
107.318
78.1558
14.7796
108.141
34.4573
1569.91
36.2104
-16.9496
-15.433
-6.77216
59.4151
361.361
40.1755
930.969
34.4573
141.989
20.0597
-9.45338
374.6
35.1668
20.0597
28.2802
34.2876
50.3869
-4.51594
-5.73908
9.42381
6.11718
-27.3869
-14.496
68.0696
-3.28274
365.939
30.3671
-25.5128
196.946
11.0315
-35.0041
-8.90494
30.8052
-23.5427
42.3357
1.79101
872.165
-42.607
6.94128
96.6836
17.7206
-15.5475
374.431
385.845
74.1948
479.378
141.158
-0.382605
1.10626
-40.7641
23.2129
36.9263
67.0838
346.619
420.256
9.25344
18.5277
1049.65
868.247
89.8383
14.2247
8.98773
190.714
-16.1425
30.5883
48.3431
-8.90494
-8.55018
-12.128
247.983
-53.7013
463.618
224.771
279.023
-21.0552
-2.42905
59.8871
3.19315
15.5957
32.3245
43.8276
35.1668
269.098
523.468
32.3557
17.0358
40.8956
369.108
47.6718
253.494
599.371
-4.51594
28.7142
53.9653
-37.5644
784.18
137.797
593.637
-45.4181
100.866
67.9318
59.7572
12.3507
20.4018
46.0838
17.4698
102.691
63.6352
13.6134
833.519
-19.5085
1.79101
-41.6715
-16.2602
381.755
45.5808
13.0016
48.1707
3.91736
54.0141
21.1692
207.254
439.385
12.6468
0.820147
495.135
313.572
18.3581
-12.3944
-45.4181
-9.92531
-27.0047
-18.8237
-6.09384
89.8383
54.135
350.947
47.4548
28.9311
20.1727
13.7249
-5.12564
2.25611
38.0845
52.0912
18.6576
1.40242
32.9654
89.5147
126.669
353.644
2.98032
86.8102
15.547
-23.8975
105.672
23.8079
22.658
151.417
149.157
29.6512
177.016
126.553
29.543
-6.77216
21.9338
-33.2678
49.4498
338.651
571.507
-27.1205
394.987
-38.0363
58.6992
571.507
