# Supplementary material for: Nonlatching positive feedback enables robust bimodality by decoupling expression noise from the mean
Source: PLoS Biol. 2017 Oct 18;15(10):e2000841. doi: 10.1371/journal.pbio.2000841 (PMC5646755; doi:10.1371/journal.pbio.2000841)
Supplement: S29 Data — The corresponding mCherry fluorescence values were taken according to the gating strategy in S28 Data applied to the flow cytometry files (S27 Data) and were used to generate the numbers in Fig 3B and 3C and S7 and S11 Figs. (ZIP) [file pbio.2000841.s029.zip › S29_Data/LChITF Iso 4/6.txt]

"Y2-A"
139.251
190.76
2.57307
-32.2475
-22.1044
321.123
40.3028
232.62
15.4826
10.5666
-35.6299
5.27265
-2.26846
6.05117
34.4518
75.3416
-7.00616
65.9385
71.0181
215.947
16.517
406.114
8.92341
-21.9182
369.45
14.4017
232.813
236.851
65.9713
227.252
20.2483
415.824
452.966
-44.4875
16.5002
17.1258
75.2219
17.6072
2.78848
-7.84582
39.137
425.903
304.169
4.23824
-1.30347
-7.71464
-15.4395
398.958
98.7675
33.9924
40.8351
144.085
85.649
-11.9222
92.1754
7.29982
5.40382
-26.4553
1344.28
-6.0166
1170.73
-34.1801
-23.6442
179.544
-1.33143
71.6435
18.899
4.20897
32.4297
16.6482
50.1529
23.0594
1017.03
395.034
35.4108
58.8147
23.9159
56.7926
-3.4889
83.7421
-28.1336
16.6482
53.7899
-22.9357
72.4977
-15.3869
3.55169
144.732
268.474
-6.8384
2.42971
128.609
600.42
283.243
365.872
5.06416
32.4297
23.9685
9.17389
16.3086
990.934
40.5516
81.9508
225.475
5.38416
0.570599
124.972
5.40382
36.1779
95.5547
72.739
-12.4195
-7.33791
12.7301
17.7391
67.085
539.513
692.846
18.2937
20.874
138.09
82.0645
59.7737
24.7918
-9.58871
12.5604
67.0195
185.792
17.4092
36.3479
508.571
373.4
-17.085
386.628
39.0058
261.194
30.3641
-27.5404
22.748
-0.590868
3.35373
27.9146
690.085
76.8141
3.39858
33.3448
-33.3488
-28.3294
-1.49507
9.62956
35.2129
37.9103
35.5846
39.0058
37.0344
8.06686
47.1109
64.1472
35.2577
-5.84058
63.1602
40.7825
68.037
58.3553
12.9001
3.30121
58.6666
17.1258
1085.43
69.7694
71.9332
3.30121
525.085
4.29077
10.1109
22.4662
39.137
11.5036
59.3792
14.5981
436.635
455.049
49.1866
157.806
24.1445
33.9924
110.373
39.6146
181.588
34.1622
86.1844
37.1318
64.4172
48.8841
739.868
-8.98598
62.4148
44.3867
9.17389
-9.39295
336.982
-5.46385
30.4459
2.25842
786.106
316.499
72.5305
150.185
334.867
21.9308
540.302
13.3777
65.0014
24.1664
3.72551
11.026
131.444
162.453
61.4498
18.5442
37.4587
46.5021
-7.71464
-10.9852
-37.8757
117.107
-5.03472
-18.0417
200.683
11.7265
29.427
215.321
47.3125
40.6714
357.5
46.2608
684.463
9.02078
19.4397
26.3953
127.048
99.8076
263.242
846.859
80.0268
139.251
48.9849
668.484
119.493
12.922
911.225
40.8799
4.20897
-14.6082
326.57
40.2279
56.0036
-13.5654
2.44466
78.1199
479.738
10.0693
9.15195
87.5231
5.17527
45.5482
20.874
38.7645
52.2774
144.732
-11.267
2.57307
39.6146
51.883
145.783
226.739
25.8874
301.883
40.6714
21.1853
19.2833
10.2847
32.4466
-3.98617
-25.5183
-19.1876
70.6236
7.10187
16.6702
32.2381
-5.13209
120.286
-2.38213
-29.0706
62.4317
-5.86023
89.479
386.606
-21.8309
93.3219
-5.61178
14.7741
132.501
23.772
16.6702
146.606
29.6355
328.422
-36.0542
35.9534
481.439
-13.3565
21.3334
60.3491
308.543
62.1903
66.1349
17.2956
39.7016
39.1589
69.7694
-3.26602
48.3443
41.0111
36.9233
1.42714
34.3038
44.5832
73.066
399.764
17.962
70.7383
-17.255
383.965
-54.7948
129.57
569.125
173.894
170.032
53.7899
-22.8552
12.6104
-11.267
3.39858
121.359
70.6565
16.4197
41.8001
526.022
363.174
337.135
40.8799
23.1878
32.0175
89.7368
37.1149
18.0629
36.8905
8.97593
710.075
-82.9058
-12.8592
14.4017
112.05
-20.8112
15.4215
431.013
-4.09768
61.2861
-9.81726
-21.9987
413.802
21.811
7.10187
12.922
259.05
-41.4478
406.306
41.5756
41.6584
101.177
29.2064
162.453
-8.45592
68.9909
19.4397
5.78055
58.5569
23.9159
41.4887
175.029
42.1439
56.8095
4.84352
-17.085
20.0567
-28.5579
337.591
-7.6927
35.3889
-22.9357
111.141
12.7241
12.9001
-20.0441
67.072
367.576
475.663
4.84352
-43.6562
76.7722
154.392
53.0444
350.254
-33.9516
104.39
151.352
419.396
-31.1405
5.17527
11.048
223.733
-8.79973
9.62956
-4.14253
5.42576
19.4593
19.1197
340.402
-1.15541
197.156
-8.88022
20.2203
187.21
7.47364
66.9083
41.4887
1267.21
28.54
0.378996
-4.19506
34.0794
-22.6852
320.247
44.5307
368.513
24.1664
6.34085
-36.0542
61.2861
27.5201
35.2129
307.776
-26.2595
27.7614
12.7301
52.8582
461.502
31.6407
-35.1171
-2.2405
35.9534
87.6867
80.3884
64.1472
-0.0226204
77.4242
16.3904
7.10791
6.11231
237.64
785.493
85.6162
55.8276
58.525
1.85145
40.8799
-23.8728
1741.27
660.954
-7.51888
32.7316
-4.30617
-32.306
25.6461
22.0944
-22.5114
-3.96651
-3.4889
469.996
11.048
-0.0226204
5.27265
159.995
-16.7082
144.764
-37.097
-14.5104
64.5908
329.617
-6.18023
243.182
-10.6738
31.2683
5.2278
495.214
-42.7192
2.35618
32.7316
13.7763
-19.1876
2.44466
511.879
33.3388
36.0362
31.5096
71.9135
-3.58978
175.774
-40.8451
-7.01415
17.5245
578.705
-17.3576
-16.8562
273.849
405.279
-18.0417
48.8841
671.377
173.9
22.8678
295.425
113.727
43.5325
29.9624
57.7465
562.604
358.429
227.635
120.598
37.9274
64.8909
74.5065
24.147
9.17519
3.06538
-11.3758
881.621
278.69
59.1038
11.0072
-0.558037
18.2937
0.570599
-29.7258
1740.42
-35.1783
-40.5305
245.136
75.3088
1.85145
3.39858
9.52868
244.089
214.516
35.2259
820.623
53.5692
153.197
496.173
61.4628
155.181
42.7091
36.0362
140.532
7.14671
87.8627
10.6864
-34.1801
12.5276
-0.394397
7.29982
43.5325
41.3878
108.307
41.6138
96.4499
-6.8384
10.7882
-2.08991
6.36409
640.712
176.14
57.538
50.2054
57.8996
24.6221
66.8755
225.046
14.6042
-8.98598
43.976
89.3971
3.30121
229.207
7.10187
46.829
30.6841
49.5982
-4.96433
3.52975
10.85
67.8953
44.955
40.8799
-2.26846
-5.81864
206.576
7.47364
708.047
25.0619
30.3694
-5.14009
186.405
99.9834
-21.1057
42.5455
238.266
14.5981
54.1515
56.651
29.6355
60.6691
21.0756
382.88
43.3627
389.609
220.549
4.44713
41.8873
6.11231
6.1928
52.7331
-26.6313
29.7886
-33.7558
-28.4993
26.719
10.9652
-19.8961
16.1888
158.162
171.259
21.8979
3.55169
45.4066
43.0809
348.21
63.3239
297.78
338.988
-51.0467
324.784
106.427
76.6403
15.58
-6.40088
42.6273
-6.17488
7.97838
-13.3368
2.13329
10.85
361.498
26.6659
295.714
491.39
307.282
15.5352
835.325
-12.2041
13.7059
-23.6639
133.541
36.1779
32.1184
55.6311
34.1622
43.0809
39.9429
48.4877
9.91901
-42.4457
50.0417
295.656
35.8665
269.307
6.1928
103.503
52.1243
-31.1601
6.08303
-49.1141
167.274
133.931
105.606
232.003
519.127
9.60595
56.9432
0.741892
13.6197
168.925
132.664
-2.07051
128.961
-31.7008
22.9496
7.10791
275.269
706.129
719.445
418.346
5.59958
39.0058
9.52868
270.326
-21.0031
28.5931
23.0594
20.0239
608.875
712.574
31.8365
848.602
-6.79727
144.461
154.134
876.845
59.4121
326.347
422.948
33.3388
59.7737
151.958
11.7052
-25.8526
78.1527
40.7825
53.0444
45.2368
376.096
22.0944
-4.9232
26.3953
-18.959
35.0164
27.7166
84.7619
38.0519
7.75549
55.6311
68.9461
30.414
655.901
136.965
157.882
50.2114
148.436
-16.3845
308.219
-52.9648
50.0417
14.5456
105.207
135.362
25.8874
26.3953
4182.7
123.097
378.99
2618.64
27.5201
9.17389
398.001
356.231
280.722
218.708
424.11
50.0089
20.2203
7.65462
12.6715
438.791
99.1071
711.554
-7.6927
47.2806
198.628
9.02078
-3.04913
2.03242
-27.6289
2451.06
65.0014
-15.189
75.3916
-31.8817
258.24
35.0492
42.9071
3.72551
241.558
62.2732
-0.0226204
22.2704
627.254
480.02
-18.0417
18.899
27.7226
976.773
68.1242
18.3593
1232.69
897.937
80.1904
26.0405
334.013
-15.3809
31.3011
22.0944
242.184
10.7975
285.429
31.6627
49.1547
204.251
-14.2935
4.20897
263.855
190.597
43.6741
43.3627
35.2577
143.128
9.52868
938.349
-19.1876
37.7406
10.6535
134.736
35.5846
20.2652
-6.21307
-39.378
-18.0417
234.417
-15.4395
1.47967
13.5474
142.587
22.2704
13.3777
110.176
39.1589
7.47364
98.976
27.8926
188.834
123.948
381.719
263.796
95.183
34.1622
-20.9643
106.98
163.526
1388.12
10.7975
62.1034
14.643
433.608
24.5212
136.249
24.9335
65.1454
-1.61484
6.9054
16.6702
40.074
43.6741
-9.56677
777.715
1.65569
-24.2045
36.4798
-2.25546
1028.87
28.3466
36.9233
-6.92567
42.5127
21.0437
65.2428
946.788
166.574
98.7675
30.2443
-9.56677
16.517
37.093
-5.23785
14.5456
32.1184
40.6386
316.521
126.878
172.02
211.573
32.2881
14.643
56.921
28.2693
569.328
-5.14009
-18.959
96.8934
-6.21307
449.381
-2.07051
-11.267
634.959
-6.79727
31.3011
31.6627
-17.085
-10.6738
421.074
27.7614
22.6471
16.6482
55.6639
-19.1876
6.9054
16.6702
96.0063
833.937
57.7465
229.02
18.2937
15.5631
132.468
29.5907
555.153
457.25
7.27789
-28.5579
332.993
6.05117
18.3911
0.158353
70.7676
21.1853
35.8665
18.5442
-18.7633
578.528
79.994
4.29077
338.072
33.2251
83.0464
33.4952
159.756
-2.09245
3.1901
-11.6913
50.859
38.3957
1897.14
-21.7701
91.3823
65.8515
23.0314
731.456
26.5831
105.49
-5.81864
50.2054
481.439
-29.2861
26.3953
-5.16136
21.8979
-17.261
91.6328
-3.96651
33.9924
93.3089
29.7886
495.452
8.21492
35.9863
9.62956
13.4646
373.854
335.011
-3.17753
629.664
8.19526
298.437
0.38435
252.618
-18.959
379.132
-16.6074
7.14671
-32.0972
147.604
11.048
8.41068
24.9503
-1.71571
2.3349
9.75468
-43.5584
-16.3765
4.31873
24.9055
33.1752
10.7975
47.4223
213.249
232.188
296.531
25.6789
6.1928
15.2518
5.03133
-15.2109
20.874
258.272
-3.04913
20.062
462.439
50.5353
22.2096
39.8455
500.635
-4.339
-37.5039
-1.17507
205.951
224.67
0.259227
3.35373
9.17389
15.4215
601.954
507.505
48.0479
49.0719
84.8756
28.54
22.9789
95.2109
198.06
15.1509
55.6639
-26.6838
80.8441
22.9178
28.81
107.283
115.804
-8.79973
15.5631
171.281
59.7517
481.077
-43.5504
3.07033
4.29077
411.786
-6.90878
134.695
25.6789
222.567
251.695
116.451
46.2608
169.095
15.6915
5.17527
13.6891
443.563
23.8048
399.747
-9.1111
9.02078
865.43
141.871
-18.959
4.31873
7.47364
-5.84058
135.503
52.2555
46.2608
49.1547
89.3971
7.75549
177.478
3.30121
21.1853
-23.0797
12.1588
39.9429
290.242
-11.7971
24.7918
-28.1336
306.172
-31.4748
151.581
15.3387
76.4423
151.603
64.1472
33.5148
-3.25802
187.384
429.643
148.622
703.034
51.883
30.5557
108.346
-17.261
-26.4334
12.6104
9.34771
404.24
-9.39295
-20.4564
3.30121
233.864
13.8591
29.477
-20.6373
5.40382
45.5202
199.565
38.2
-22.9357
759.256
211.179
1095.93
-35.6299
-24.8098
-12.5479
14.0329
64.3057
-7.7343
3.52975
734.076
11.5036
33.3388
0.428969
-13.1411
194.553
-6.79727
729.473
-37.9282
43.3627
23.772
-6.0166
29.7886
101.899
178.195
-17.3135
-21.0617
15.5631
27.9146
25.6789
117.619
13.3777
19.1696
321.164
-9.21198
-10.7836
18.5223
366.759
13.3777
181.39
41.6584
14.643
165.617
19.2015
112.828
131.12
-21.0617
30.5557
-25.9777
-9.9612
-11.6388
37.9103
335.108
-14.8342
-12.6576
98.9371
335.842
-7.23704
441.885
-26.4334
244.058
90.1135
17.2456
827.006
108.188
-0.959653
29.2064
233.257
9.15195
-0.446924
58.3553
-17.085
59.3792
309.65
7.9571
130.738
35.9534
-8.82769
58.8366
-19.7003
75.6616
32.0175
686.398
44.2998
-5.81864
-48.0267
613.28
7.88061
57.0945
429.819
-24.8098
105.207
35.2129
358.376
104.925
-8.9095
-37.9282
258.88
29.5907
43.5325
-22.2296
18.1498
86.0106
48.7031
-27.412
12.5604
77.0959
16.517
193.728
542.176
68.7496
153.477
97.4288
261.194
97.9123
-6.01055
649.085
16.4852
20.0567
36.1779
31.4647
29.7886
35.2577
7.65462
5.23384
43.976
-12.4606
-3.02694
9.59007
11.113
448.472
20.874
48.1348
619.922
54.1515
36.0362
468.07
-1.61484
132.468
27.7166
14.7961
28.6816
7.10187
-16.8892
-4.09768
-7.11191
38.7974
108.249
37.7406
32.4297
108.955
35.0164
11.2218
53.9984
114.779
503.927
200.954
44.628
-2.09245
3.1901
2.13329
41.5756
57.588
187.994
286.174
8.06686
50.0089
-1.89669
96.0382
-7.88462
32.3412
38.3538
28.1214
-5.38658
37.7406
275.093
16.6702
43.5325
20.2652
13.8175
-7.03543
4266.8
25.6461
327.567
9.17389
692.958
6.9054
798.134
171.967
52.7331
607.175
78.3612
163.428
36.0894
8.36877
12.9001
33.1752
149.478
30.5557
-22.5114
-7.33791
22.9496
69.7248
-20.1326
12.1169
404.207
7.10187
355.723
43.3627
28.54
389.456
26.9359
21.4872
22.2704
52.7331
270.294
1.65569
144.107
31.6407
81.9009
0.428969
202.181
23.8048
539.284
384.754
95.8366
55.6311
25.8425
99.7545
172.065
838.19
42.8851
30.2443
23.9685
151.777
54.1295
12.5276
125.168
20.3963
72.5305
519.687
86.0106
6.93823
38.0519
-16.6074
7.29982
20.7731
-3.2873
3.1901
315.189
24.9055
-4.88161
445.52
335.717
12.5276
-4.19506
5.88143
457.86
4.20897
36.8905
677.278
-12.3998
26.6159
350.003
5.88143
-2.26846
726.941
-3.96651
60.3491
7.98637
1.50763
-11.9222
124.231
59.5232
99.8961
52.7331
123.666
20.3963
59.4121
453.077
281.681
36.1499
-35.6299
148.75
770.812
18.9999
33.1423
-30.432
-20.0441
72.4977
466.196
-8.79973
269.357
14.7545
50.2334
8.97593
22.2924
12.5276
21.5291
665.075
31.4122
51.883
185.138
422.094
41.8169
52.6322
-22.028
-11.6913
-30.3795
9.17389
-22.7268
-2.09245
406.225
22.748
29.5907
149.729
66.2913
18.5223
-39.8023
19.3113
5.88143
226.171
37.0869
6.05117
-0.349552
35.0492
775.416
420.987
-27.412
2.03242
23.9964
1838.26
17.2956
2048.33
65.3739
391.233
1.2832
3.35373
54.1515
21.0437
53.7899
15.5631
18.1498
135.362
262.347
27.7614
-16.1676
26.6978
140.939
-5.84058
3.1901
35.0164
11.048
67.6247
17.4372
22.748
121.223
379.434
118.724
35.0492
377.258
-13.1411
9.15195
459.405
-5.81864
75.3916
1.65569
57.538
17.4372
108.105
50.0417
65.3959
10.8948
9.52868
468.122
42.9071
-25.5379
446.489
60.3545
161.652
55.5442
320.811
33.2251
2.59272
71.5935
53.6701
54.6941
30.5277
624.493
74.94
-9.21198
237.618
-11.9458
193.408
156.038
27.4332
32.2053
-5.81864
24.0133
13.2768
234.643
40.2279
14.4017
14.7961
23.5842
40.7533
-1.32539
-0.552683
40.9503
302.171
326.466
341.57
-6.0166
2.30304
-0.0226204
798.923
24.1664
94.1323
5.59958
5.88143
285.287
-16.8892
340.73
320.247
23.8048
423.342
15.4215
20.2264
0.482111
25.2354
61.4628
-4.19506
1116.35
-11.6108
18.0629
485.729
285.772
39.9429
232.146
344.987
-8.9095
202.011
597.609
57.4182
50.2054
-20.9643
-5.46385
321.036
404.776
451.3
52.6322
142.211
719.901
-4.339
27.7166
110.373
2.30304
-38.6564
-12.9601
-27.7266
18.9999
29.3942
188.931
147.663
227.244
233.257
-9.35991
-11.0088
-3.26727
153.455
46.2936
-37.9282
86.636
49.4247
13.7763
29.6037
5.63262
-20.3791
-0.218379
17.1258
65.2428
-7.33791
994.741
-5.23785
273.056
21.1853
-22.2296
20.1067
35.2577
198.204
34.3038
342.56
37.2849
21.9807
-22.8771
-23.9785
142.688
39.0058
-5.46385
1037.84
-20.1326
17.5245
38.974
7.00527
431.046
2281.12
7.47364
-10.7836
-16.4822
-15.2109
5.06416
445.581
8.06686
50.3814
17.2128
25.1035
14.0329
23.0763
-18.022
411.704
828.315
83.9834
13.8175
20.7731
52.956
56.0036
613.39
30.2443
46.2608
26.7796
16.3585
169.58
28.6985
222.235
-41.6178
-8.98598
52.956
55.2204
13.3777
3.15726
349.119
-17.3135
37.7406
106.427
-28.5579
-18.4814
15.3387
151.405
89.7587
73.5175
50.5772
814.869
-5.16136
50.0417
237.612
370.557
543.638
212.34
38.024
11.985
62.4317
43.8025
6.93823
35.0164
37.8603
105.438
57.7465
-21.7898
256.529
326.466
14.5456
639.627
5.27265
-12.4195
46.4633
50.0417
20.2483
138.94
20.2652
183.44
17.4372
706.129
37.1318
9.74933
24.6221
91.2384
59.4121
-11.6388
-1.4451
16.6286
-4.52681
4.20897
307.128
66.9083
7.04934
69.911
298.236
295.708
29.7886
43.5325
-5.64482
818.617
592.687
47.7242
55.6639
329.389
55.6311
37.0869
208.45
29.9624
48.1677
-2.32099
28.6816
27.7166
22.2924
51.0288
346.68
33.3836
295.884
-0.19644
-18.5823
-13.3368
53.7899
-9.1111
66.8755
790.461
232.188
37.2629
184.975
27.6641
90.2144
51.0288
168.643
-2.65275
38.8792
8.04494
32.2381
-16.3765
428.483
43.8025
327.743
1717.93
16.6482
363.122
-29.4145
6.9054
-18.9371
11.026
50.1529
9.94093
21.1574
166.284
938.558
-33.0342
554.882
207.545
73.8072
159.786
71.4737
70.6236
37.0869
100.981
566.539
130.79
54.1515
21.9807
0.914413
342.605
-43.3219
66.1629
97.7107
7.10187
34.6476
9.1323
956.869
51.0899
98.9311
444.853
91.6109
-11.6913
3.35373
626.367
97.1019
4.94439
22.9178
469.8
5.2278
550.626
397.763
3.35978
437.973
405.369
106.427
5.40382
79.994
7.10187
14.7961
359.798
-32.306
19.3113
27.5201
38.2219
212.684
2.96945
51.3184
50.9788
313.71
476.442
682.137
383.008
-29.8267
607.582
505.551
8.06686
42.7091
11.6734
35.3889
213.197
51.1704
13.3777
25.6461
39.8162
58.6666
-2.07051
21.5291
4.46679
0.570599
28.3702
367.099
641.19
29.3942
7.10187
6.3212
-3.17753
518.525
172.02
90.3841
-41.0711
-22.1044
28.5931
22.0419
41.8001
1.47967
198.455
65.0343
7.10187
170.344
-42.6427
24.9185
400.832
166.345
11.815
103.814
15.9069
4.20897
671.3
3.52975
665.864
-50.6224
-22.9357
22.748
166.201
-7.6927
36.0362
16.517
21.9308
-6.58185
1554.7
6.17088
-2.09245
27.553
-11.6913
29.3942
16.517
9.83117
-25.8526
36.1779
384.443
-9.9612
8.97593
155.351
154.102
16.517
-18.0417
-1.48972
579.959
8.81229
-5.36297
19.4813
20.2652
5.06416
906.457
10.8948
17.3274
198.433
201.841
-0.394397
227.191
7.27789
25.6461
15.1509
-0.218379
-19.1876
140.814
385.467
26.6659
77.5357
-0.446924
425.672
509.188
91.3823
26.8075
-35.348
23.9685
82.8879
9.83117
27.7226
11.7265
68.1242
5.17527
82.7181
7.10187
21.0437
381.134
95.7357
6.08303
260.277
17.4372
54.6071
292.158
28.54
-13.1411
47.01
35.0492
385.611
23.772
48.3313
31.6627
-19.0902
-34.9083
3.1901
-30.432
312.291
26.5831
29.5907
385.55
17.4541
176.881
49.1047
19.2308
80.8441
160.579
31.6627
-22.5114
35.0492
566.539
-9.9612
36.9233
28.6816
261.975
24.7918
16.6482
65.1454
113.924
-7.6927
4.1771
4.00736
-45.0002
101.358
14.7741
-37.9282
15.5631
16.4722
385.861
-9.39295
20.2652
6.08303
-3.26602
70.213
939.388
94.4245
35.0492
-26.6838
51.1704
123.948
275.093
-15.3421
528.947
-4.13649
31.6627
2.30304
-1.89669
580.611
0.482111
334.9
145.73
-23.7923
212.029
133.405
0.740593
42.5955
2.78848
219.984
409.862
295.656
-20.3555
59.3792
95.183
168.643
-61.1452
887.919
-23.0415
44.4196
7.04934
6.1928
-27.8518
28.6536
45.7182
225.317
-16.8892
22.1392
-8.9095
-31.4748
123.47
-24.1036
224.67
27.553
513.1
39.1589
86.636
77.5357
-9.1111
29.3942
-0.19644
190.647
66.9083
9.86044
14.3147
43.4497
30.5277
240.599
-64.1652
551.546
34.9295
244.912
46.6552
43.5325
20.5921
9.02078
80.1379
13.6891
17.1258
575.497
15.4746
17.7391
60.6888
-1.38396
33.3668
-11.4628
128.753
453.077
20.874
50.0089
7.14671
50.7581
-16.4058
12.7301
13.991
-2.09245
-9.1111
25.6461
-11.6388
-2.07051
289.035
67.4438
44.628
330.535
-7.03543
110.182
187.791
1.65569
40.6714
-30.432
-6.92567
40.6386
31.4647
45.4066
-28.1336
7.14671
156.008
11.026
-9.81726
29.3942
-2.07051
26.6659
11.2218
-11.4628
-7.94319
397.873
208.281
649.71
-26.4334
189.71
6.3212
6.1928
27.7166
52.956
2.53193
290.262
67.8953
20.3963
-21.0617
97.7107
16.6702
881.195
19.6132
24.1445
-49.1726
18.2326
98.3659
135.52
-14.5317
6.1928
27.4332
54.6941
41.7721
11.985
28.6816
15.5352
53.2144
86.906
236.703
1047.01
18.718
2.57307
27.8926
40.6386
32.4297
3.55169
11.6734
-16.8892
240.341
99.1071
130.627
69.144
56.651
70.865
324.372
9.83117
3.1901
507.425
451.059
33.5368
32.2881
0.699
433.37
30.5557
8.97593
39.7844
-35.6299
1.52451
196.935
104.39
30.2443
25.6789
-41.6764
-1.61484
241.308
49.2963
42.5127
4.1771
50.0417
87.6342
29.7886
9.7993
-7.51888
23.9159
67.8953
13.0958
339.905
-7.71464
484.08
-1.61484
149.247
415.846
20.5921
67.1168
517.941
6.08303
-15.3809
-23.9785
-3.26602
829.764
35.3889
46.2936
60.2293
309.961
44.4695
15.4534
43.976
311.753
-24.8098
59.9475
120.528
25.7607
41.7781
159.077
31.3011
-11.6913
-5.0516
-26.2595
11.9434
163.202
-6.01055
22.2704
-15.4395
-0.218379
13.6891
0.259227
40.8351
56.0255
18.718
110.22
270.024
40.6714
42.6566
107.392
21.8979
18.3463
578.89
19.1696
53.9984
93.1453
26.5831
26.6659
-30.0077
732.918
6.08303
-11.6328
-19.2933
5.16728
-12.3998
39.7344
3.55169
-11.267
61.2861
89.5082
113.015
143.712
38.961
40.8799
141.254
412.755
169.148
38.3538
59.4121
77.0959
53.757
320.071
12.7689
95.0193
189.771
26.0405
562.649
-9.39295
-33.5748
429.86
-4.13649
-5.23785
-20.1246
32.4297
41.4887
475.422
-1.89669
109.395
-6.06912
92.0885
766.839
677.081
26.9775
80.2353
74.7443
51.9158
16.4197
359.426
7.47364
9.02078
-46.1527
10.7682
3.19545
440.341
-32.306
332.906
47.2806
140.713
1413.53
242.627
20.1237
37.2629
-15.4395
31.1813
25.1035
85.699
-17.8262
88.7801
7.9571
87.6927
-1.00156
1916.79
-27.8754
-18.0195
165.488
42.7091
-11.5939
-19.9157
-0.388356
-10.86
-15.9941
144.961
-2.25546
-0.366434
46.2608
52.0795
168.316
46.1738
33.3388
41.033
5.11413
264.831
1.63603
-37.323
326.548
19.4813
78.3612
20.1385
-30.5377
322.275
6.34085
52.7331
57.5052
39.5137
-10.7836
127.919
139.553
104.729
642.358
515.939
15.2518
42.7091
151.603
89.6056
-8.67133
-7.03543
-7.88462
-2.09245
170.093
-14.4219
26.6659
322.317
340.862
-1.61484
33.3388
-7.6927
22.9178
39.0058
43.4497
43.5325
134.91
16.517
11.026
236.392
-8.08713
25.4582
17.3274
-7.88462
15.7112
26.6159
15.2518
34.2758
506.427
5.40382
29.427
4.31873
105.207
18.3463
4.1771
136.249
-47.2986
-14.4219
-10.9852
108.301
1144.86
53.9984
6.3212
41.8873
57.7147
48.1677
66.1629
35.4108
6.05117
28.0884
319.29
-12.9601
-28.4993
6.94358
44.9131
4.19417
498.931
243.279
80.7432
26.0405
31.6407
33.1752
134.486
10.85
750.087
616.179
-17.3135
12.752
36.8035
155.039
24.5212
53.9596
83.7749
726.691
712.716
-13.1411
98.976
-4.9232
27.7226
-12.7341
166.234
130.738
79.994
255.302
-19.9157
730.519
27.7166
31.6627
53.7899
-6.92567
9.62956
34.0794
240.423
47.5922
14.643
56.0036
224.441
3.15726
26.0405
674.156
2.57307
58.2544
10.089
-3.17753
44.1989
460.544
13.8371
35.9863
34.2233
42.7371
51.796
2.30304
142.079
506.459
-38.971
-3.17753
35.9534
21.9807
55.8724
-10.6738
12.5276
13.8591
457.651
38.0519
46.2608
44.7811
320.247
105.207
-5.81864
54.7769
37.4587
-0.218379
10.7975
931.67
25.8425
-31.7008
411.737
399.747
-1.61484
-11.267
29.427
214.214
16.2757
14.5981
-3.94457
258.779
-0.590868
35.4108
157.851
59.6206
26.0185
40.863
40.8351
470.549
41.0111
32.1184
29.3942
55.8724
769.066
-38.8946
198.433
50.0417
1.2832
223.443
16.844
265.67
39.6146
85.0736
12.6104
294.689
554.166
10.7975
63.6956
369.89
436.816
448.363
-20.2304
8.15413
31.4647
31.3011
13.6891
3.15726
231.99
-20.6373
61.4946
86.3654
-72.7042
544.795
-2.32099
291.051
635.568
39.8162
319.913
-3.25802
22.0944
-11.4408
16.517
0.460835
-2.26242
401.708
39.137
130.627
600.047
137.349
28.8516
103.988
405.259
344.44
7.88061
35.0492
526.166
43.6741
176.508
105.49
15.7331
517.024
21.9308
93.3089
37.2849
52.4512
-11.4824
26.7856
0.38435
27.553
-30.432
19.3113
84.1365
39.7844
267.753
26.0185
1.31603
21.1853
190.564
614.247
33.7106
55.2204
324.871
44.988
45.2132
34.2233
192.662
663.025
18.5442
50.5772
1.52451
317.178
-1.32539
-21.1674
33.6687
420.449
90.9026
6.1928
340.884
-2.22362
98.022
37.2849
-36.0542
-14.7333
61.2533
12.922
-14.2935
103.534
213.085
9.94093
5.88143
-23.9339
307.324
-22.9357
272.31
153.933
23.772
8.97593
-14.2935
1047.76
11.7052
-20.2304
242.627
-41.6764
7.75549
533.714
-25.7761
-65.208
20.2203
11.6734
869.544
53.7899
14.5456
27.4332
52.82
-7.89066
66.0213
3.72551
3.52975
23.6851
32.2053
15.9069
149.687
7.65462
-15.4687
578.528
235.685
71.4737
31.4647
58.525
65.5697
16.517
-10.5454
7.65462
333.026
79.2814
70.6236
37.0869
37.9103
224.538
13.8175
30.1434
24.8237
6.00655
70.9961
-10.7543
5.88143
-41.2521
18.3911
1.63603
381.943
366.639
721.862
-25.3225
4.33561
45.1359
303.21
23.9079
21.9308
29.3942
-3.77075
224.538
43.5644
33.3448
39.137
36.9233
18.2937
63.9775
59.5757
1157
-2.4321
-21.9182
35.0164
37.0869
24.1664
337.309
-63.0192
-0.476198
-1.32539
-9.92301
101.918
47.2306
26.8075
19.0868
104.751
14.4345
182.327
35.4108
378.212
13.2768
61.2861
521.561
35.8665
239.29
113.185
117.558
186.103
33.9924
40.8799
-19.2933
542.087
49.1047
-3.25802
357.552
-26.4553
60.5407
28.3702
51.883
26.0405
92.2582
7.47364
67.1168
37.8603
43.4497
69.144
20.0567
-18.4814
340.572
169.58
5.06416
1.2832
20.2203
1169.22
8.59165
48.2495
51.9158
116.621
344.806
25.0815
133.438
25.8705
344.15
4.0943
45.4066
97.4288
200.078
53.0444
48.9849
21.0437
14.9699
35.2577
40.0544
358.105
-14.6082
20.3963
53.7899
22.0419
28.3702
51.883
68.9461
331.491
50.859
37.2849
31.8365
320.116
182.483
53.7899
291.907
5.96836
375.303
9.0039
12.4407
36.8905
511.226
142.233
34.1622
33.5148
576.654
-15.4395
24.9335
104.357
23.9685
50.2334
426.609
98.9311
20.4183
67.8953
-1.89669
24.0133
551.436
125.116
28.3702
44.3867
147.702
4.44713
26.3953
5.40382
63.1602
35.8665
39.1589
24.0133
2560.67
50.0089
-39.7437
-24.5812
-26.6838
210.466
76.8141
0.38435
-17.085
27.5201
33.2251
-6.40088
20.1385
-14.4439
-8.04895
318.373
8.81229
561.26
30.5725
-23.8728
139.964
480.19
9.34771
9.62956
10.6535
24.1445
29.5381
-24.7573
-41.4259
-5.19323
16.517
17.3567
3.35373
79.994
249.68
14.643
274.313
72.5305
18.2937
25.6461
200.329
69.7694
4.29681
3.19545
42.6486
728.947
19.4593
260.874
0.490109
224.521
-3.4889
3.15726
89.4471
30.8995
63.9775
78.1199
52.9028
-11.267
12.7689
393.712
7.10791
37.4168
36.1779
118.325
52.1243
21.3137
286.89
56.6828
17.2509
234.04
604.876
444.724
125.822
564.681
258.174
43.6741
276.771
82.2625
-13.1411
31.5096
15.6915
38.967
0.482111
572.906
10.7975
54.9185
27.5201
271.345
62.2732
138.331
522.418
30.5277
-1.13347
95.0693
14.9699
239.531
-25.5379
33.1752
-13.5654
14.4017
181.588
217.042
-5.23785
21.0968
1.65569
477.329
-5.13209
26.0405
-1.89669
299.293
20.1678
32.1184
159.099
56.4812
31.4647
9.17389
44.628
10.0693
513.955
26.0185
40.6714
156.975
54.6071
100.609
251.554
-3.04913
-3.2873
74.7443
258.425
736
684.949
19.3281
201.808
20.2652
66.9083
276.058
330.182
44.955
-14.4219
129.57
60.3163
24.9055
25.1035
42.5955
56.8095
18.5026
-16.296
99.5847
18.1498
4.1771
14.643
56.6828
-3.26602
357.882
118.512
165.865
48.0479
88.4273
64.1472
42.754
-29.2861
174.447
157.033
7.88061
745.387
318.827
255.354
16.6482
19.3113
812.95
216.088
13.6611
160.036
230.939
316.695
58.795
91.3823
41.8001
308.046
18.899
7.9571
20.1678
82.4363
68.1654
-25.8526
651.957
792.172
206.406
115.601
54.7769
174.266
136.457
23.772
146.606
200.176
437.356
374.972
216.175
16.6482
89.5082
77.4073
15.2518
44.3867
3.35373
39.7844
1107.55
40.8799
-3.04913
54.5063
-21.0031
149.334
55.8276
52.2774
41.6584
-4.42594
52.82
45.5202
15.7331
61.4946
0.699
125.721
-2.32899
35.9863
2.36418
-9.39295
501.116
18.3463
14.7961
103.773
-4.19506
-3.98617
96.0675
58.6387
26.6659
35.2189
-1.39195
118.939
1108.89
1474.44
15.5631
527.979
265.899
14.5456
38.0519
17.1258
27.5201
43.5325
200.137
17.3487
60.8426
9.15195
43.3627
462.303
168.272
52.2774
43.5325
2.78848
14.7545
237.228
110.094
213.053
106.603
229.919
42.7091
488.623
20.5921
92.2082
320.099
5.42576
141.469
28.6985
-12.4195
14.7741
12.6715
27.5201
70.8201
129.74
1025.09
-1.71571
13.5793
11.026
333.026
24.9335
35.4108
16.4782
45.3619
2.53193
17.2456
-41.6764
-19.1351
-6.13026
-19.7003
30.5725
148.512
76.4484
9.85244
28.1214
541.841
19.4619
42.5455
548.654
53.757
44.5832
118.451
38.0519
29.5907
560.775
29.9624
226.524
53.5692
-6.94759
2.59272
15.3715
33.3668
207.344
11.5906
21.3137
14.6042
18.5223
-3.2055
82.4363
13.8175
288.765
17.3487
40.2279
198.433
-28.5579
133.629
45.2368
-4.70779
1575.64
22.748
27.5201
149.531
88.2395
114.747
0.158353
24.8237
792.512
14.4345
122.385
139.964
40.8351
42.9071
16.844
417.698
59.4121
43.6741
815.937
72.5305
366.87
708.656
222.423
50.2054
145.044
464.402
309.567
-28.5054
334.498
22.2704
27.553
283.413
24.9503
41.6085
25.8705
178.296
618.245
73.5175
28.81
717.926
35.2189
135.651
51.883
61.4498
35.9863
16.1888
21.3137
24.1664
68.9909
30.5557
23.772
38.961
15.58
-6.17488
-18.2586
76.6183
464.321
41.2068
47.5507
135.091
70.6565
56.7926
51.883
78.3164
39.1589
262.02
38.1803
52.6322
-14.6082
115.974
561.773
148.31
37.2849
4.33561
-12.4195
-11.086
-5.14009
18.6761
114.976
110.189
441.722
140.108
47.1109
189.439
32.32
54.1295
20.2203
-13.3149
37.9103
4.44713
56.4812
-1.49507
741.452
73.4347
5.2278
125.54
151.45
825.288
11.4027
42.5955
0.460835
311.644
46.7871
113.871
8.06686
29.3942
37.0869
-0.19644
1.85145
505.648
523.563
22.6471
22.9496
-3.96651
7.04934
23.0594
-15.2109
378.003
21.1853
-1.89669
12.7689
481.159
-14.2739
25.8705
4.94439
206.493
58.6387
6.36279
33.2251
52.1243
57.8777
38.7974
19.3113
357.552
75.5501
-26.475
21.9308
23.9964
226.254
4.66254
403.512
-37.0205
137.289
10.6864
231.937
302.295
22.748
47.2806
-5.64482
482.222
-5.86023
21.3334
-52.9208
644.938
-22.6852
-3.04913
103.232
708.009
600.08
306.98
21.811
18.3463
-6.01055
-33.3488
352.895
-17.261
-23.9339
-18.0417
-9.21198
0.460835
-1.00156
10.7534
189.516
-23.882
113.76
416.302
23.9685
244.058
86.1844
-29.2861
110.728
0.460835
38.7974
2.44466
20.0239
16.4722
286.536
79.1397
-20.6373
18.3911
-31.1601
-33.5748
140.814
-4.339
39.7844
5.59958
18.3911
474.6
507.478
-1.61484
31.4647
415.485
286.338
-3.16065
685.13
16.4782
169.982
48.5293
60.3991
52.4512
11.9434
38.7645
274.043
-18.5823
23.9745
-29.6007
70.213
1381.2
35.8429
-24.5812
162.486
-45.4245
529.77
82.8879
77.4242
-23.7923
-5.81864
5.40382
-0.446924
542.176
348.38
36.0362
416.02
9.02078
-9.81726
8.77946
17.6072
-29.0706
-26.475
2.59272
34.9295
64.0644
34.2758
53.8399
-19.0902
15.6915
86.3654
142.89
87.6927
-10.86
29.6037
-11.0088
68.1876
1.42714
61.2533
31.4647
-5.16136
10.6864
204.532
21.8979
43.8441
42.5955
145.002
-20.8331
56.4812
48.1348
368.797
65.3959
56.651
11.2218
62.5432
73.2469
77.2975
7.88061
15.865
8.81229
531.788
141.126
9.62956
72.4977
-9.76473
-2.1121
1507.13
40.863
24.1664
26.6659
-31.8817
-29.8267
230.971
-11.4628
20.0567
-11.6913
126.133
101.459
31.6627
15.4215
29.427
26.8075
-12.8592
123.097
125.366
24.7918
29.6355
-10.5454
4.13248
79.5833
-10.5865
331.328
20.3963
58.6666
114.122
4.1771
0.158353
-23.8807
237.788
103.644
-1.4451
-35.6299
5.17527
15.2518
59.5757
-10.5454
-10.7836
-35.2229
762.187
-13.5654
41.8001
0.259227
14.4017
63.3239
9.17389
4.23024
32.4148
41.9481
17.2456
53.901
423.798
74.5682
321.206
322.768
33.7106
25.6789
1.50763
253.345
300.591
11.7052
18.5223
45.5482
50.0089
829.862
56.3803
82.9197
235.744
60.3545
22.9709
64.5908
51.0458
593.861
85.649
-51.0467
499.981
369.62
9.95781
62.5628
-7.94319
252.408
42.9071
35.5846
747.403
459.845
20.9991
46.5725
-41.6764
456.878
94.1323
88.0585
12.7689
-13.3368
33.1752
-38.8653
33.5368
36.0362
43.6741
25.8425
-33.7558
235.783
197.476
746.434
11.026
760.313
251.384
410.849
163.021
22.1392
159.778
109.354
-9.75172
-1.30347
20.2203
24.1664
34.1622
158.946
3.90648
412.755
-15.3809
4.13248
48.9849
106.231
51.0288
147.833
44.5307
96.148
186.816
28.54
558.449
55.8724
115.017
-35.1464
154.058
4.23024
16.3086
252.552
35.8665
27.5201
-5.81864
498.479
415.693
-10.5454
3.90648
7.9571
8.81229
584.968
137.349
56.9626
456.764
4.66254
42.754
102.516
0.570599
18.3911
419.949
51.1704
29.5907
142.233
69.7694
53.9984
111.269
168.824
11.6287
163.526
58.9686
36.9233
-13.5654
282.596
33.5148
5.88143
39.1589
158.946
-16.1676
-12.9601
15.4534
-42.7192
-38.8733
27.7446
415.365
37.8275
209.699
212.198
125.54
-10.5454
3.90648
329.389
371.636
15.5352
36.3479
282.476
-11.4824
15.4534
333.195
218.713
258.166
28.0465
22.2704
3.1901
321.662
51.0288
124.259
150.185
1.67763
177.818
636.624
-21.9182
270.024
-7.71464
387.485
33.3836
-10.7836
-44.5932
-20.1326
-15.2109
271.149
42.7091
-13.1411
35.7656
17.3274
20.9991
156.967
28.0465
20.9937
272.23
21.811
517.588
358.489
74.4546
-23.6639
2.3349
-17.255
-0.552683
197.267
10.878
69.8831
12.6104
688.697
0.158353
147.493
22.748
22.0944
348.068
40.2698
553.437
14.7545
38.5767
173.833
31.6407
88.3403
41.7721
30.7257
193.408
266.607
27.4332
35.0164
55.8276
-9.56677
-20.1326
253.871
222.567
165.488
57.8996
299.828
65.2428
-9.58871
110.012
-47.2986
179.319
70.8201
16.6702
-22.5114
-3.04913
-4.52681
25.8486
34.1175
147.05
13.7763
83.9516
52.2555
23.9964
52.9028
857.147
195.061
-22.0067
27.1094
695.936
20.2333
-25.7468
19.9369
-25.5379
-5.46385
152.26
24.1445
33.1752
42.7091
927.466
11.6734
22.2704
617.884
65.8515
89.3643
25.8425
95.3809
77.2657
97.1019
282.431
45.3566
16.6702
337.309
9.02078
-22.3304
344.44
148.436
86.6892
64.5908
158.079
27.62
205.556
203.924
227.461
1690.87
-1.39195
34.6057
1.65569
33.1752
-15.4395
22.748
67.072
-16.1676
-3.58978
1025.5
-18.2586
-13.3368
-30.432
-12.5479
24.6221
35.0164
738.186
-1.71571
5.88143
488.54
3.35373
136.784
95.2278
9.83117
113.93
143.745
39.7844
-20.6373
9.52868
501.861
21.4872
-33.9516
8.92341
114.577
83.7421
-3.94457
64.1472
-7.51888
-11.6993
46.5725
112.226
33.1752
203.826
36.8035
35.9534
30.5277
46.3436
2.78848
35.7656
372.551
115.191
4.406
22.2704
5.06416
131.444
242.184
-50.6224
17.962
75.3088
34.2758
23.2294
379.927
85.2474
4.84352
16.3904
7.88061
17.3487
-34.9494
16.3756
-14.9821
3.04672
-17.3228
475.566
-7.23704
421.074
20.4183
15.1509
16.6482
496.181
-8.79973
-12.8592
21.0437
-15.0151
5.27265
260.654
-14.6082
-5.14009
33.3518
-7.48585
-8.62844
62.1034
139.027
-3.2055
336.824
421.642
7.14671
69.4988
25.6789
6.11231
398.81
-12.6895
353.98
241.558
58.525
-6.79727
-42.7192
395.999
7.75549
-8.08713
-7.51888
36.3259
134.375
52.1074
313.315
2.4167
6.36279
96.4918
330.423
238.705
264.725
-38.8653
7.12983
219.612
40.7214
6.53661
392.267
513.878
195.385
67.9565
35.8665
50.4033
79.1397
28.0884
131.772
106.346
148.6
74.4046
45.5482
-29.2861
15.1509
-9.58871
70.6565
449.409
92.1754
4.29077
-34.9083
187.867
245.114
251.509
225.37
27.8926
32.4297
50.4033
396.855
41.8001
243.038
16.6702
11.026
53.901
4.31873
16.6482
44.5307
51.883
46.6552
27.7614
7.25823
-8.88822
27.553
27.9146
-25.808
68.5618
136.331
-3.96651
70.6236
252.649
1528.68
20.874
-24.9537
98.9311
171.281
38.8473
-4.90354
22.8678
-35.1171
26.4962
557.881
8.97593
97.255
2411.36
20.1678
431.294
1723.92
130.627
31.4122
56.7926
20.874
29.7886
48.3762
82.9197
35.8665
50.0417
49.2963
16.517
-14.8342
166.574
43.3627
51.1424
123.18
20.5921
50.2502
23.1878
274.074
95.189
-9.92301
3.29321
0.718654
80.0268
-19.1876
3.15726
487.718
-5.14009
-37.9282
-5.0516
820.447
605.301
50.2502
0.699
3.90648
170.152
13.5028
27.8926
108.138
68.8935
60.2293
63.1274
298.717
-1.89669
10.089
-11.8024
-12.8592
38.7645
269.471
6.36279
32.2881
40.8799
2.96945
1215.71
35.1603
48.1348
555.153
48.7031
40.0544
87.8627
22.748
10.6535
229.065
386.035
-64.8933
2.03242
464.704
23.1467
33.5148
15.4826
239.514
-1.61484
101.742
34.4738
1939.44
518.558
53.901
39.6146
14.4017
-11.6388
110.22
-16.4822
-6.06912
15.5631
103.333
8.77946
273.219
-9.56677
26.8244
-2.1121
62.2232
393.531
94.4023
590.489
17.3274
27.553
7.04934
27.5201
57.7017
22.1392
262.83
-9.75869
-11.8024
22.9789
152.996
80.7432
10.2428
3.98375
19.2215
-16.1247
1.2832
8.97593
-35.8037
19.1696
173.939
-16.4058
-3.17753
33.9924
214.231
12.3398
-13.6765
188.834
199.222
5.2278
319.332
677.904
22.1392
-24.2045
7.27789
-5.13209
116.763
63.1274
261.975
31.6627
9.52868
246.051
6.94358
46.7871
3.46896
26.7926
249.969
7.75549
70.8201
16.517
298.676
67.9272
1214.88
118.724
589.404
-10.0717
8.91416
-7.7121
-46.3615
357.356
16.6702
7.92523
51.2988
15.1509
11.7931
79.1929
32.3492
25.8705
51.796
671.262
-3.2055
-14.2519
13.0958
46.5021
17.5656
675.212
-23.0415
-1.15541
20.0567
531.788
391.285
22.2924
29.5967
9.85244
5.2278
1214.55
1.65569
25.79
13.6891
89.4471
-32.8188
-3.98617
-5.16136
114.889
13.5474
11.2218
9.02078
83.9386
-3.58978
-35.9956
29.3942
27.9146
34.1622
245.153
428.943
439.848
10.7975
31.2683
57.8996
818.749
-7.23704
78.1199
711.751
125.947
-8.88822
18.5223
366.726
932.891
269.669
52.1243
-25.5379
92.2901
132.67
30.5557
33.1423
464.374
7.92523
543.261
534.538
138.234
787.367
37.0869
60.3991
-1.89669
50.2502
-1.71571
786.719
149.478
191.725
133.318
-7.33791
18.2497
28.6816
517.501
173.894
-4.09768
330.296
40.6714
31.4122
16.6702
784.884
-21.7898
353.81
-23.8807
38.7974
29.3942
-2.26846
39.1589
57.7465
216.217
204.432
189.742
325.699
-2.09245
-24.8098
708.968
-32.45
177.84
45.4066
-16.1676
318.373
13.6891
718.196
125.344
159.675
-25.7468
34.3038
20.874
35.4108
260.107
0.482111
36.4798
-3.02694
-31.1172
-11.0247
12.5604
402.477
430.839
1420.19
3.1901
465.339
5.88143
65.0014
27.7166
15.4215
-5.64482
-6.40088
286.514
181.226
640.484
386.628
11.5036
7.10187
3.1901
-13.5654
246.073
18.1498
12.7241
244.216
87.8431
247.535
-5.16136
-4.13649
-25.8526
260.977
231.937
1048.17
710.53
1.85145
65.2428
602.146
33.9924
16.2757
35.4108
9.7993
31.5096
-3.04913
5.78055
96.0382
0.38435
28.5931
129.092
158.738
335.063
33.5368
41.0111
16.3086
328.221
31.2683
29.7886
222.991
0.699
8.92341
0.259227
21.8979
-2.07051
37.9103
42.754
-44.2786
91.9876
199.035
-27.6289
8.81229
-2.32099
56.651
68.9909
57.6491
32.1184
40.6386
264.047
7.47364
35.2577
191.854
13.2768
13.6006
353.197
489.789
1193.4
163.303
35.0164
249.054
505.44
-24.8098
-5.36297
39.7844
1.65569
80.1379
52.7331
653.458
-21.0091
-51.7749
251.844
59.4121
291.988
44.2998
457.618
108.499
28.54
-26.4553
662.861
1.42714
189.851
56.4812
271.149
569.322
9.17389
-5.19323
260.146
232.166
16.3086
11.5036
25.6789
276.058
269.471
17.5656
7.9571
31.2683
50.2054
22.2924
11.6734
-29.5242
16.4782
119.722
98.022
7.14671
39.926
522.668
82.8879
40.8799
-31.1601
740.414
31.6407
24.6221
19.1696
-31.1601
24.6221
367.746
-18.2798
8.98197
151.581
387.374
-5.0516
412.554
23.772
36.1499
-9.56677
172.673
89.6056
-16.1676
26.3953
357.47
6.17088
609.562
0.259227
250.534
72.8921
89.9326
9.02078
6.3212
0.482111
20.0567
503.677
32.1184
18.718
18.3911
34.4322
167.253
571.372
200.078
31.1813
29.6355
-12.4195
43.976
55.6639
24.1664
97.8804
48.5073
-11.8024
38.9085
23.0594
684.293
10.85
36.0362
4.20897
-12.7341
4.406
245.284
89.3971
40.7825
18.9999
27.7166
11.6734
-20.6373
168.824
-12.7341
38.3538
22.1074
14.7741
35.0492
26.4962
-2.07051
-14.5636
99.3029
80.0268
346.111
580.566
96.8934
183.068
224.691
66.0213
31.5096
24.5212
-7.88462
2.25842
70.6565
6.1928
15.1509
-16.4822
30.2443
78.3164
1.67763
318.242
27.553
272.169
22.2704
51.9158
7.75549
36.0362
501.075
5.40382
1.42714
17.1258
41.6584
5.59958
11.4027
36.0681
603.834
576.994
4.00736
185.138
21.0437
325.738
-0.388356
133.443
73.6592
169.949
27.7166
-11.4628
-41.2521
83.7749
277.932
41.4887
46.2608
35.2129
557.027
21.1853
727.397
24.1664
420.252
0.38435
-30.2034
6.93823
66.1629
772.374
76.2458
159.838
61.6258
23.8048
483.768
117.475
12.922
57.538
434.336
33.1423
33.5368
3.52975
819.537
242.014
3.35373
19.1696
5.59958
396.127
-12.6576
46.7871
84.0538
40.6714
191.414
40.6386
51.0288
-5.64482
396.952
12.6715
-25.6663
187.012
384.771
13.2768
-26.6838
71.7851
18.1498
54.1515
-5.0516
0.259227
231.99
11.7345
38.8473
-24.6009
43.976
15.6504
38.974
487.268
11.7253
-6.06912
368.6
138.484
9.02078
13.6006
-39.8464
456.714
29.3942
40.8351
5.59958
37.1318
549.26
33.5148
59.5232
57.8996
30.414
595.603
111.269
20.7731
36.1779
65.8515
20.4183
-20.4564
-5.16136
-11.6328
24.7472
57.538
-26.6838
5.03133
31.4647
301.528
26.0185
46.2936
21.0437
-2.09245
66.9083
123.948
40.6386
5.42576
17.0249
214.104
-20.1326
29.7667
745.32
-5.36297
14.4017
763.174
25.8874
162.825
387.374
74.5682
142.233
75.3916
29.427
-7.94319
19.0868
481.417
8.06686
-7.23704
35.2129
7.29982
-9.39295
64.5908
-45.4245
-27.5404
357.597
-20.2304
-38.8733
5.17527
419.949
603.91
9.75468
106.264
9.17389
7.92523
-11.267
395.078
414.327
69.1221
31.4122
40.6386
44.5832
-18.7633
14.643
73.7876
239.514
499.698
12.922
52.9028
-32.2475
-7.01415
28.9835
63.1602
23.772
25.8425
149.576
23.772
8.97593
-19.1876
17.4372
21.8979
-6.0166
420.22
11.2218
5.27265
-18.5823
377.072
-1.39195
21.9308
17.1258
-2.26846
-7.6927
9.7993
115.843
-29.2861
-2.09245
23.8048
11.815
23.9685
57.8996
36.0362
757.1
287.193
14.6042
190.597
100.753
125.822
6.9054
235.738
-30.0077
89.6056
20.2333
-20.8331
12.5604
22.0419
133.318
41.6584
-24.3855
41.8001
71.4737
95.183
42.9071
317.146
41.0111
414.428
1038.66
-1.71571
1019.88
3.30121
296.08
17.1258
16.2757
23.9685
579.515
3.72551
186.232
5.78055
185.993
58.9686
179.692
31.3011
181.337
15.2518
8.97593
-19.129
0.38435
3.52975
21.9308
640.484
161.429
173.697
385.663
-17.063
-14.5317
0.482111
34.6057
29.7667
744.433
-34.9083
-26.6838
91.2384
260.473
32.5581
46.4703
1.38307
-11.9272
6.12345
18.1826
23.9685
138.484
49.1547
438.509
303.249
10.856
-20.2304
13.6891
63.9775
-18.5823
-16.4822
5.40382
23.772
14.5981
31.6627
88.5101
21.0756
23.0594
80.8441
-6.01055
-0.446924
8.97593
59.6206
324.912
-3.58978
648.811
173.287
-4.96433
85.9887
-19.1876
228.895
44.3867
25.8425
80.2353
570.415
-5.46385
1507.21
22.8731
-8.88822
290.099
-19.2317
-20.8331
33.3668
890.528
40.096
274.98
5.27265
2.57307
26.7856
103.792
62.2232
37.1149
55.5442
314.252
31.6627
84.7619
108.673
25.8874
112.226
490.447
943.938
432.462
239.29
-15.189
7.92523
26.3953
67.078
5.06416
83.886
599.11
200.954
1.85145
88.2395
-21.0617
141.126
17.1258
12.7241
-39.8023
296.362
18.718
-0.349552
-1.71571
43.6741
7.75549
-0.394397
-16.4376
-19.9157
-24.2045
-38.8946
36.4798
-32.3501
15.0029
874.971
51.9158
-17.3135
124.259
8.77946
316.521
465.197
5.59958
104.729
145.619
281.369
11.048
41.6584
-20.8331
241.36
54.1515
26.6659
-11.267
16.517
15.1509
136.418
23.8048
159.866
346.961
1.47967
1.52451
30.4459
0.38435
-27.6289
-2.87563
-14.7569
201.006
4.49002
185.792
44.5832
11.048
56.651
-5.14009
32.7316
17.5245
1.65569
1122.12
326.658
623.473
18.3463
9.17389
183.636
-24.2045
-17.3135
333.843
23.1878
88.5419
3.35978
2.25842
17.3487
22.2704
48.1677
30.2443
48.3313
125.366
-19.1876
-6.92567
130.594
-9.39295
7.75549
-0.590868
629.49
14.643
-23.6639
61.2861
33.1423
13.5474
161.869
-23.902
-14.6082
176.644
27.1094
42.4257
138.484
21.0437
-4.09768
-23.6639
-11.086
1084.7
575.142
120.369
-5.64482
-27.412
133.541
235.751
35.0492
331.263
0.570599
100.609
10.8948
27.553
566.227
24.7918
58.0734
40.6714
218.819
32.2881
31.5096
-3.04913
408.705
0.460835
85.8187
19.2228
9.15195
6.93823
-28.5579
155.976
13.0958
-33.5748
31.4122
95.8366
46.2608
33.3388
-26.2595
29.6355
455.556
221.601
4.62064
28.54
-34.1801
9.94093
200.502
185.183
4.44713
211.217
13.8371
-34.1801
99.5847
632.844
24.1664
1.31603
662.742
860.625
-2.22362
11.9434
307.731
3.52975
436.099
73.6592
11.5036
18.1498
496.431
242.184
72.739
183.817
48.3374
4.23024
38.3538
-28.602
28.1214
390.527
418.487
-20.3555
8.77946
19.4813
159.454
23.3613
-6.11319
26.4962
-7.51888
28.81
-8.9095
248.862
142.211
1351.77
59.3792
44.5832
26.6659
20.5921
46.5021
602.891
32.4297
31.6627
505.975
29.5967
396.3
369.849
2.10968
42.5455
38.961
208.18
27.7226
8.36877
-6.8384
25.8555
10.7534
37.2629
520.543
309.792
191.414
25.8425
61.6477
468.945
63.6956
53.9984
41.9285
-18.5823
-2.32099
219.525
198.093
557.168
668.845
39.0058
18.5223
-17.3135
123.948
589.884
5.88143
-22.5114
389.456
186.849
-7.71464
