# Supplementary material for: Nonlatching positive feedback enables robust bimodality by decoupling expression noise from the mean
Source: PLoS Biol. 2017 Oct 18;15(10):e2000841. doi: 10.1371/journal.pbio.2000841 (PMC5646755; doi:10.1371/journal.pbio.2000841)
Supplement: S29 Data — The corresponding mCherry fluorescence values were taken according to the gating strategy in S28 Data applied to the flow cytometry files (S27 Data) and were used to generate the numbers in Fig 3B and 3C and S7 and S11 Figs. (ZIP) [file pbio.2000841.s029.zip › S29_Data/LChITF Iso 5/1.txt]

"Y2-A"
50.7591
513.927
15.1519
-7.06389
274.388
-1.82056
462.567
394.839
813.661
1012.43
1261.31
7.06073
271.793
816.232
33.2502
37.9423
874.147
11.4457
224.643
48.3468
788.867
1159.64
13.8252
728.303
17.9335
11.874
-3.14376
89.8928
20.8695
25.3712
783.414
-19.9
757.213
838.426
957.238
710.94
1496.39
28.5448
1193.62
430.048
56.7517
847.67
3.90749
778.17
772.889
133.112
647.838
1059.16
0.437663
371.126
1116.51
779.665
-2.35705
56.683
38.3139
132.68
271.625
749.216
0.706766
456.465
4.3525
308.195
9.30797
132.126
-8.36196
0.0548821
467.357
-3.65778
-36.7629
-49.1356
387.499
1464.53
605.072
318.561
-17.0218
435.671
1025.71
-2.80364
1249.97
1474.33
44.7077
682.731
354.264
38.2538
162.271
80.9607
1115.05
24.5365
485.651
2.11408
-3.86879
169.159
-17.1027
895.341
-4.83654
403.748
831.004
1194.56
688.172
-16.2026
-0.0721788
-22.3713
970.84
164.172
-14.8787
-11.9792
507.342
2.82113
583.812
-1.24851
24.6121
32.4188
-10.3633
32.4463
375.711
292.297
945.407
12.6801
779.999
35.6506
980.011
-42.186
859.854
468.123
4.03635
689.629
813.237
3.07062
-23.4226
632.796
12.7921
1908.37
0.425553
191.132
-30.2796
-27.6533
3.3146
-16.9381
419.754
300.629
1428.98
438.929
25.9506
15.5723
400.35
610.87
526.34
0.145759
-15.4977
-8.17736
810.732
42.1595
4.82249
516.117
1061.55
772.986
575.435
21.3687
1329.13
1167.83
18.0622
142.57
838.867
6.73064
956.417
957.43
1066.13
1289.78
439.173
948.185
75.2398
595.914
420.552
811.358
23.4995
723.426
10.2902
789.992
756.059
452.21
1308.38
618.601
2.30644
1263.17
327.634
-19.3293
4.06487
954.337
1038.29
-19.1762
1303.87
36.0683
34.5658
18.9419
63.6034
38.9444
148.758
855.739
741.323
7019.01
411.025
197.626
993.193
40.2964
33.051
1390.63
1350.32
1697.68
715.047
826.245
1876.47
1939.39
255.378
26.6866
1120.64
-4.71571
1191.4
551.757
144.253
1106.23
17.4584
1168.69
-21.5443
-46.8824
1654.24
724.994
8.06706
564.159
221.912
293.456
7.87213
-9.38832
880.985
421.933
869.807
1151.17
22.0265
-21.7031
1350.15
42.0217
30.0819
1136.47
37.8715
-10.5804
524.666
487.375
-26.1631
700.155
1936.02
662.889
-21.5417
461.06
1195.34
531.547
215.388
222.637
1010.07
284.508
19.6203
749.567
454.023
53.7979
827.444
36.4185
279.216
991.976
43.6469
726.489
9.30926
8.40599
2.70345
1014.13
1041.98
0.29839
103.684
29.6182
-2.86922
235.173
1280.37
918.935
2044.13
360.324
701.766
-23.1294
659.635
1117.72
566.907
816.162
37.8786
302.304
57.3961
800.151
361.422
883.051
-3.60237
-6.12735
36.4532
2.62334
576.209
1107.67
45.3942
987.919
735.704
1259.51
1025.34
5.79361
2312.3
25.0826
1381.35
757.897
-16.8131
998.55
1108.86
408.863
1246.69
916.48
737.947
10.384
843.791
118.267
2128.69
591.826
479.646
992.844
639.686
1780.97
825.438
1369.88
30.9261
997.258
-21.4804
-12.4037
321.184
417.507
-10.5758
7.06383
1103.34
703.66
798.101
3.71759
0.433852
1141.15
21.2066
713.291
823.66
582.276
23.0596
1636.13
863.172
15.3684
5.60421
884.733
-20.3747
15.4858
451.188
-14.1687
675.456
80.6816
677.32
215.908
789.646
-5.50468
1169.49
-19.4865
-1.76026
76.102
2278.33
1966.84
849.929
23.1143
43.3527
585.516
23.3698
1831.86
13.0611
143.307
22.8758
24.4062
282.858
939.825
-39.6975
20.221
1220.74
0.288219
1266.84
567.734
-8.17378
-47.7854
175.524
175.836
5.56408
4.17369
46.8294
141.871
1.57948
1007.81
1415.08
-27.6786
540.505
429.215
14.6653
-45.5662
-22.1721
1242.94
18.8019
-17.3021
539.785
-25.2233
182.245
579.919
239.635
38.9764
477.772
664.883
1563.68
855.739
1747.26
73.9372
1028
41.2843
757.837
738.472
531.079
-15.4024
1007.04
18.2533
922.926
117.815
1703.5
-3.31428
1234.85
171.427
1668.45
6.76825
1241.58
311.064
415.485
391.41
26.8077
431.195
858.755
19.5149
340.753
2272.65
2206.09
4.18579
891.62
1941.59
2193.67
18.2577
15.4535
536.816
20.816
1736.88
1066.23
1134.52
-15.7017
-0.807125
1560.07
27.178
32.1139
746.887
-5.56732
1332.55
499.22
432.499
115.705
1247.14
487.227
1046.16
-13.2737
1723.15
615.223
259.213
513.653
-33.3008
510.52
45.0311
2599
-28.6996
933.602
527.05
582.896
1470.71
-4.23112
1314.18
536.816
80.7861
18.3617
1881.45
290.069
19.9055
2967.71
433.539
11.8488
368.166
1090.64
19.6817
1087.21
2133.7
2696.84
1824.18
-5.53184
1145.77
-4.9536
14.5601
-6.10952
83.3442
16.6151
963.239
568.276
794.449
-34.72
112.974
1376.71
8.44076
1279.96
482.951
627.542
141.126
18.8062
697.925
-4.52072
-8.99446
367.476
547.66
469.291
1066.4
1776.29
-26.8256
661.862
-16.4289
1077.65
299.415
31.9129
522.381
652.636
729.844
541.36
239.502
1371.7
850.415
539.022
51.6667
24.9924
11.8488
2345.31
252.937
291.421
1180.92
719.696
701.615
-3.65778
1117.66
968.482
1507.42
-26.6694
531.246
181.533
-16.8971
-26.3922
-8.4831
-1.34437
1191.18
-10.2999
307.316
-21.1728
3.47822
1155
531.363
785.398
958.961
604.368
621.427
8.70096
6.71858
35.4444
934.275
379.171
1714.15
640.431
1652.05
776.365
1548.97
590.407
28.565
237.902
19.879
486.075
48.3468
584.594
979.726
1342.54
6.78709
49.7927
988.237
428.136
1.8117
218.333
9.62513
91.8841
2476.36
35.6976
196.936
-29.5527
1020.27
-5.56869
693.077
752.786
1276.56
-5.18454
563.658
33.787
192.168
651.692
259.082
857.281
22.6901
-62.0893
659.292
1111.21
1709.86
548.392
34.8001
503.098
13.0561
833.026
654.304
1672.68
745.933
30.6998
759.087
107.54
938.497
2605.62
1013.44
728.524
626.097
-33.3008
13.8927
-36.1959
6.05986
614.755
-45.4131
1801.03
1796.37
111.961
27.0695
-1.67278
-20.8599
1185.9
1394.19
737.971
754.081
2237.79
-37.049
13.8927
734.687
786.781
429.478
15.4302
485.444
947.842
738.436
355.212
1168.93
1689.37
513.249
696.774
1600.34
25.826
40.0622
756.414
919.359
114.948
850.985
6.3964
-29.9316
734.307
629.098
-14.6758
652.613
637.244
276.926
775.917
625.078
1440.67
1308.56
221.972
200.726
1585.21
7.11732
61.7293
767.956
4.4549
33.024
529.554
126.192
101.804
690.505
-6.55523
384.438
1047.66
1076.43
1004.59
1359.42
1148.39
1136.35
1153.99
235.645
2236.65
-9.62184
-7.52681
860.63
1188.69
604.041
14.2645
2201.1
1184.38
718.2
19.5149
1386.86
784.906
1511.78
105.009
1082.77
8007.94
7.01328
154.134
720.474
908.807
1139.02
544.186
289.771
36.2368
-5.01783
-2.89954
1041.92
28.3658
983.94
675.379
706.613
1305.07
-13.5283
-2.3065
31.3718
10.9929
213.613
768.801
1665.89
1145.94
32.3888
458.217
235.574
451.38
1771.56
309.286
1196.03
648.409
52.6475
15.2602
180.343
56.9962
324.267
612.492
964.555
-25.9202
-20.1771
213.705
1035.92
33.787
430.175
764.136
37.9423
328.794
47.0529
769.996
428.782
37.3664
1378.9
-4.45731
1459.09
427.917
15.5969
382.247
1627.63
468.771
0.0548821
-6.78152
269.956
1007.09
1318.93
-34.9387
1320.78
464.517
489.101
-16.4327
-56.3772
1067.23
523.394
184.25
21.7608
924.859
5687.23
1071.7
30.5559
618.507
167.564
19.8421
536.359
955.756
1173.34
17.1343
1576.33
166.671
-20.1215
1029.02
1119.25
-28.0575
925.461
-30.5737
-46.5349
-5.18454
571.651
-21.0503
133.112
-25.2233
921.558
841.917
1741.84
-5.42091
479.516
8.99139
489.016
-22.8997
404.089
1294.17
791.485
-3.14376
737.357
1064.41
1455.22
4.00293
1299.74
-3.03338
106.912
1170.14
1491.35
0.668595
2497.7
595.466
2.75939
457.021
-0.0305433
1004.93
1353.96
13.6482
2513.13
1026.02
1394.68
993.922
27.7448
540.734
31.0814
734.129
102.911
744.995
41.8393
1984.98
-23.1091
21.9894
25.3611
292.856
402.041
986.213
1225.53
1121.83
844.022
1134.37
36.4294
8.02236
464.538
492.072
703.404
461.625
1093.43
445.965
538.798
487.512
92.8376
451.705
1048.32
200.615
840.3
1295.51
1557.08
412.799
49.1754
530.309
1571.15
990.878
637.964
305.423
35.2621
1748.47
771.557
1303.05
1163.86
1387.91
35.9831
712.127
871.614
2.14173
438.771
1277.88
553.635
15.8163
-10.4522
13.2153
263.151
1286
565.896
566.086
794.678
720.77
672.904
1760.89
1348.8
17.8436
33.9824
34.5403
1121.25
355.08
836.421
483.452
1320.22
1190.42
738.425
350.325
1333.99
97.0578
-18.0196
742.418
-15.9906
1268.72
-7.60391
-10.0478
-22.8151
502.409
1617.75
641.705
1280.04
1051.02
541.016
403.241
821.279
46.9129
381.874
618.496
-4.60857
578.603
313.43
42.0621
809.798
-17.1117
1032.23
1189.92
908.511
-40.5227
469.681
982.64
40.204
504.061
653.116
356.327
45.986
21.3295
1420.63
1603.04
1139.02
516.037
1354.52
884.072
4.63346
232.133
24.3323
759.431
395.273
-25.3497
821.371
675.256
655.195
83.4034
922.01
402.366
29.7151
4.31893
607.263
838.48
590.707
-24.3808
1145.23
948.545
30.2251
760.75
96.0706
481.399
5.15991
-12.3328
444.977
313.761
185.692
225.32
13.8927
1338.14
98.9983
-26.8256
838.024
285.296
824.65
807.287
18.7944
12.258
14.5095
0.83262
283.143
-5.18983
-4.848
1619.25
1410.84
542.043
22.55
914.598
666.307
8.88735
1018.08
3.94942
792.351
57.9812
5.21126
41.9362
31.1499
47.9186
11.874
-5.01783
1027.84
112.382
17.8076
1237.14
480.769
796.533
13.8332
1405.64
-25.5185
920.835
-19.1731
573.624
-23.9305
600.475
1190.09
460.693
473.55
1364.64
268.429
635.37
1088.4
90.0089
-8.3567
902.817
1393.26
680.487
207.776
18.6258
516.831
495.918
283.588
88.9297
53.4149
30.2399
49.7341
0.0548821
-1.15932
-11.6543
324.882
46.3643
1370.83
591.953
-24.3934
500.81
949.996
362.582
1027.52
847.67
237.077
-35.638
1181.98
1221.62
1524.19
442.655
609.054
75.1363
1141.57
-1.63405
867.572
1304.84
14.7564
874.727
767.317
280.028
513.591
1092.97
23.1527
614.622
1266.94
992.509
7.61007
1468.53
288.076
231.457
351.427
315.469
1447.03
846.011
66.4734
24.9501
271.682
2021.12
700.462
2997.02
663.463
652.049
-0.342157
1465.13
1342.55
808.011
-25.361
1255.6
959.414
1333.66
276.723
-20.9411
1702.22
59.912
199.077
204.251
8.81253
-24.6574
-8.91263
17.0259
-18.3083
1751.15
556.27
76.2481
34.0499
313.407
1259.43
179.475
610.999
-19.6011
27.628
453.985
153.875
-41.4746
248.872
-1.98895
-47.2626
336.165
848.243
808.789
-23.7333
626.542
1254.6
22.4264
528.491
546.545
356.144
415.161
517.02
47.879
1289.14
-3.22098
795.109
943.105
747.701
885.245
139.587
25.7337
478.669
11.1946
544.946
2226.05
116.401
7.50373
-15.9603
427.666
49.3928
49.7283
515.204
1238.92
31.298
1687.58
29.2217
591.536
121.117
679.842
4.44908
151.648
976.275
3.60334
1031.77
1812.07
14.4457
828.064
969.989
104.443
17.4764
1107.92
833.339
38.856
55.3462
641.432
326.549
641.763
114.519
-3.99327
-15.3715
52.359
-19.1516
-12.4117
953.19
-12.4889
852.638
1012.94
20.8695
442.37
1417.51
1294.57
444.822
932.852
252.512
33.7026
622.624
-15.1478
553.737
1053.75
54.9398
1830.23
1021.34
-0.558072
673.361
284.924
146.95
24.7387
3.73015
17.0403
0.267662
30.2251
1577.84
105.441
751.264
55.7597
761.656
1061.55
18.8375
141.337
720.032
-43.1757
937.151
-29.9112
-19.4865
702.889
-9.90072
587.53
570.693
958.273
1355.2
1411.98
349.136
0.881048
86.7943
40.2534
850.769
1093.46
15.3796
5.66555
447.776
416.96
693.062
8.97665
233.105
909.21
218.268
11.2171
858.215
53.6704
-44.0373
400.411
1045.4
48.6676
759.422
-44.9999
1380.63
-0.294586
476.47
839.148
1785.91
295.129
129.152
1467.4
1646.76
240.531
16.5093
290.717
-1.71471
-38.923
664.194
-13.065
481.046
-22.1721
212.207
1285.67
168.23
498.555
638.196
29.5021
901.887
697.985
-29.7838
39.2405
-22.8997
96.2841
23.6537
1038.84
658.646
845.141
1347.71
8.50463
-9.31545
264.958
28.2013
-21.7704
469.981
-16.198
70.7272
1136.57
970.515
850.795
877.497
320.31
518.129
461.55
686.5
46.1236
1610.77
-22.5195
874.631
1523.35
530.426
-31.0867
6.72368
1375.94
26.4106
789.25
15.2325
1309.85
761.364
269.629
-2.33635
356.858
1147.75
2352.75
7.59307
1175.82
2095.6
-8.70638
612.747
-9.25281
108.77
4.87635
254.343
634.411
724.015
15.7997
2.75511
84.9202
2.77205
978.205
-21.611
31.4207
883.072
-29.0675
463.183
156.423
871.413
483.401
1369.26
-38.4151
473.5
1510.17
328.532
162.986
58.5216
1437.39
1431.23
22.9465
1118.38
1191.83
446.928
5.46403
22.4904
639.063
988.967
448.552
18.3834
-20.3776
36.2714
12.5473
-16.4347
1507.01
455.307
704.848
725.257
3.90749
0.432373
1108.35
1182.59
1828.76
1457.43
330.152
720.079
1176.97
3.80191
6.63583
1272.01
438.992
1588.17
822.916
301.346
507.757
-10.5376
12.4093
8.56321
229.266
6.22657
936.008
26.1746
40.2964
-3.49333
761.879
39.4103
-3.03338
15.0829
-38.637
-66.0022
804.643
241.322
1258.89
244.514
-24.6144
1064.44
478.321
3073.31
482.522
1175.57
1653.52
-21.5443
460.99
726.58
1006.1
667.738
1266.93
4.1805
969.666
1049.53
284.531
-45.5662
71.5313
51.0374
1328.77
110.624
-19.6011
314.36
591.96
1898.05
374.698
-22.8997
-12.4117
471.458
1261.88
1171.9
528.424
392.621
851.834
1518.05
536.698
41.3198
-1.15568
2471.48
-22.9212
752.887
1054.11
16.6151
-29.5512
27.9558
4.27783
302.316
2158.2
804.919
569.685
166.522
8.06706
639.122
-17.9682
690.032
1553.58
22.6625
412.562
871.681
1540.36
6.11547
796.242
5.15991
1263.94
25.1551
151.896
516.15
6.28615
16.7944
26.3544
819.041
1564.1
4.88744
439.479
461.997
823.341
884.808
1604.76
651.182
0.89798
73.0312
-29.1073
711.707
1139.82
31.7334
774.907
1330.24
589.937
547.948
879.225
1383.94
1036.33
2781.01
810.793
-27.1707
507.233
-6.92605
-13.1407
9.52968
-32.959
610.999
580.633
160.581
543.796
-16.4289
-32.2947
26.2907
587.596
1821.11
919.125
3.94942
-26.4821
492.5
22.3739
1101.54
1282.57
78.0016
47.9186
508.501
-44.3732
-1.02547
462.832
246.444
-7.24147
-12.1101
354.253
290.07
264.912
1332.03
5.13488
7.24475
978.696
-7.65149
475.026
11.8362
947.549
-43.1342
627.254
1.60415
658.368
1370.01
752.602
-12.7426
601.749
2.14173
-7.61692
7.98954
738.146
1005.91
-14.2069
533.059
15.7848
-9.27352
1107.96
596.617
252.927
1731.75
137.935
73.2024
1157.44
1232.61
1061.67
1196.28
762.994
287.539
675.224
-0.993018
873.902
66.4903
905.117
33.2948
508.259
-3.70478
427.161
791.773
809.254
1064.08
-46.1306
1364.61
-38.4794
1047.58
2467.47
827.403
25.5983
946.829
17.0259
-38.923
83.2331
545.407
3.42092
936.444
-22.1721
151.861
295.667
840.595
364.96
32.3201
651.134
9.57161
1315.35
998.498
526.498
657.386
377.394
14.2833
224.081
-6.8667
-23.7585
19.5893
443.221
489.186
-12.4037
858.413
977.107
87.6712
789.65
22.0015
919.915
676.507
1139.87
-30.1403
-19.7275
326.617
122.96
-16.8973
-32.4172
18.4707
24.9337
1017.68
756.021
743.232
11.6203
356.246
491.273
1355.19
833.839
-7.00299
578.85
18.2784
990.293
787.932
1554.39
3.84494
218.173
223.404
-16.2026
1272.42
9.48785
1118.07
-20.5009
1243.65
960.866
237.079
-8.39333
38.1069
629.935
971.573
1141.87
1091.59
933.872
-4.72422
1729.71
0.877797
831.647
35.9943
878.98
27.9852
656.841
12.7763
14.5988
-23.6418
56.5102
1042.86
-0.0273111
627.705
1406.75
651.536
642.478
654.619
1178.73
1048.03
406.65
539.173
-7.79085
-18.283
-4.18166
88.0096
15.289
4.64841
18.9
1921.35
1734.29
344.882
1060.39
593.49
11.5611
510.184
2158.99
1073.89
821.855
736.025
17.3276
930.369
429.362
910.551
23.9839
430.92
872.904
23.6537
860.826
549.706
557.446
31.7968
6.56323
751.755
199.659
637.237
285.573
39.4457
4.46651
631.15
4204.2
479.328
754.761
358.832
347.136
949.996
257.634
28.6407
581.552
921.312
879.882
624.033
646.283
38.0521
194.968
15.765
107.923
708.773
1351.38
1062.86
105.188
11.1237
298.47
27.8749
1613.11
621.102
1129.01
40.1476
1008.34
1007.16
-1.21012
1017.55
258.739
18.8145
533.363
669.155
492.145
550.445
459.706
40.2364
993.842
-19.7167
1231.2
566.846
904.736
2640.95
1296.9
46.7259
57.7539
1024.72
-4.90119
823.591
676.511
634.631
746.819
-30.3114
23.059
1126.26
1136.11
2016.47
1457.47
-15.2871
883.143
8.9368
281.038
2119.87
513.336
1606.08
21.9491
-3.09745
187.049
886.67
13.9798
459.81
-8.06739
119.149
2356.13
826.372
1274.56
1476.76
-33.5959
-16.9603
856.26
277.296
724.424
217.209
89.4347
838.931
500.634
-3.61492
1076.79
-11.0218
5.79361
22.1955
47.5714
471.11
945.887
863.649
1582.56
495.968
-11.2833
584.839
-21.4781
323.259
788.118
394.364
38.0417
123.969
2041.43
614.396
970.191
1668.65
72.5965
182.916
694.877
887.617
639.054
397.538
-7.11174
10.2538
1460.01
1172.68
957.677
878.229
606.251
-19.7877
28.2703
1351.63
8.27047
781.539
861.482
-12.8017
1036.8
1326.9
-22.9243
5.67597
-4.60857
863.461
959.983
28.9436
15.1938
-11.4895
961.281
902.889
11.9512
66.7572
111.637
-3.11857
307.951
1442.01
440.343
139.622
575.593
454.532
841.511
1267.58
-17.2765
240.549
1.44163
589.844
798.101
3466.99
-28.2662
724.277
663.949
407.264
107.968
1078.53
-28.1417
910.238
790.586
30.5559
393.619
932.183
144.679
-24.3808
155.721
75.2303
1327.08
370.944
0.493275
-0.462288
855.36
42.0533
806.641
30.0819
1196.44
768.757
-8.70638
0.117521
243.702
724.518
258.735
913.81
966.488
428.264
99.9511
1019.74
283.791
9.93005
553.731
619.34
1973.33
551.853
827.899
899.939
35.6506
323.257
-11.5866
10.8507
1222.61
0.288219
124.564
837.68
468.409
-12.1782
961.07
-30.0432
913.096
9.34806
865.524
1080.9
882.614
851.122
1085.98
-7.65443
35.6088
414.175
25.6972
12.7612
-12.8813
1442.02
1216.93
57.5249
944.961
11.4037
726.038
507.925
925.461
1316.88
-37.1646
952.463
2925.47
-0.860433
394.945
675.125
8.32889
912.871
1045.61
518.705
-19.908
-30.6942
-12.0515
4.3777
2.47844
-16.018
680.224
-4.68116
-31.6043
-27.1026
596.008
343.669
922.131
636.773
1357.49
1421.98
1108.96
1706.29
211.518
59.9396
-1.44021
-18.8959
-34.72
1029.39
592.797
1367.34
15.937
811.44
526.055
471.995
24.9337
13.8909
465.87
32.235
-16.8846
1825.51
837.975
1956.77
17.3599
507.636
819.753
56.3188
909.704
15.6565
-31.9313
841.573
-16.7928
1371.07
191.269
34.8725
713.489
-6.5492
510.372
489.38
8.05598
1794.36
15.5797
767.391
26.1796
1025.99
23.9245
671.303
24.5222
92.2616
572.364
5.29498
1693.57
860.513
870.004
521.052
-24.7984
2621.87
1258.89
77.2977
1329.55
766.694
157.176
1746.25
1131.82
1050.94
221.847
10.5352
715.086
798.982
1115.67
624.913
1569.53
1489.94
62.5589
26.3273
428.005
1262.71
1509.29
-26.6694
22.0015
15.8779
687.531
-10.8105
-0.155229
992.268
60.4998
21.2066
34.8792
17.8111
843.299
188.723
732.49
1411.74
157.487
716.666
19.8421
1559.6
18.7227
1019.67
-24.0952
723.63
1399.81
617.98
4.53379
38.2736
157.518
660.453
86.5972
586.7
-46.7778
565.222
-39.2416
-32.3895
499.449
3155.03
36.2328
45.2268
416.85
1192.47
491.886
-3.16092
973.538
26.1796
188.284
779.173
230.897
736.551
667.042
626.856
1352.73
1139.04
108.984
-36.6054
28.0837
648.319
1468.59
-15.9263
-11.5707
58.6663
1358.64
1462.2
-23.9052
722.956
976.685
426.313
485.225
1041.99
447.362
1477.41
4625.43
925.218
767.576
789.414
-9.1144
258.53
13.3173
1176.91
716.031
803.881
938.719
3178.3
2414.83
968.709
31.3387
-9.23712
16.0705
-7.27369
35.7787
11.9641
594.798
1288.84
768.071
1125.28
20.5758
1096.46
120.701
833.096
25.8324
20.9193
1084.13
460.156
842.266
49.2861
502.53
1062.3
29.4102
176.889
722.897
8.62816
1057.82
237.316
89.953
-9.13387
946.788
572.474
30.1005
-15.4744
1285.64
687.074
1961.2
147.004
-16.7185
686.354
295.19
10.3695
884.49
511.612
22.7754
45.5664
11.2873
1102.74
-23.6821
429.809
895.641
246.226
26.583
6.78287
198.344
267.573
27.2211
24.5145
29.8088
970.09
713.417
11.3567
6.0669
2020.11
-23.9178
1128.07
1296.22
27.7639
915.009
373.099
369.965
1609.88
354.515
826.901
-4.18367
965.198
396.442
2786.25
264.704
1203.98
968.647
533.994
278.825
-19.908
14.2833
347.769
21.2443
922.645
1018.47
226.7
158.363
1313.98
38.4897
927.718
17.5813
30.0754
223.732
423.129
19.4093
899.119
1616.83
0.885327
1298.7
118.5
3.5929
2217.91
930.066
1524.21
-8.42583
121.784
3114.14
140.285
4721.34
28.1765
326.86
-15.7651
858.698
736.682
350.69
421.544
1458.52
16.6305
-13.5808
0.785656
3672.12
23.281
498.598
23.2705
1117.33
-25.573
-50.672
434.857
649.555
-52.36
484.648
1583.06
-30.9121
-4.6452
15.6181
613.069
1419.23
981.018
8.08348
9.31296
549.979
812.906
330.223
290.524
26.1112
-27.1934
24.0207
640.537
-27.39
1983.05
17.7426
87.9735
-0.677515
-30.9188
659.033
-11.5707
-5.05198
54.2898
450.201
-0.0222731
1032.05
679.991
3134.88
33.6617
-7.19979
10.2706
1360.41
350.452
-33.5738
1265.43
110.729
733.192
6.3964
1504.93
-17.1938
-47.4403
1034.8
877.501
1068.28
640.495
42.2431
642.322
22.9498
1055.93
138.882
14.7474
880.432
1512.26
245.092
171.247
1749.67
-6.42932
229.485
35.5449
30.9261
2.88243
1542.41
941.496
-11.154
-22.8987
1306.89
29.4977
817.978
-0.251513
357.916
898.112
245.347
-38.4682
21.1444
1346.17
591.275
1564.81
18.1826
1626.42
296.262
493.312
0.774203
-35.5538
-34.3218
1508.94
1072.4
3401.49
471.829
1021.42
1234.15
486.774
159.757
1014.7
1372.02
681.915
940.402
24.248
1075.3
231.217
252.29
600.768
555.353
1261.85
2555.2
1113.13
36.5483
884.814
388.94
440.46
6.33695
6782.34
1170.14
872.109
1075.28
1146.44
1323.98
3547.36
349.01
45.8648
69.8701
75.5545
184.805
-4.6777
1248.1
1144.5
498.232
23.0596
421.73
482.736
193.405
755.231
58.2697
198.919
2.11408
1505.37
-20.8508
1491.29
34.5188
467.466
212.562
46.9485
585.49
905.564
-19.9508
348.504
76.9542
652.249
711.399
536.097
1166.81
863.414
1755.1
1301.23
11.4936
731.693
650.861
41.8167
-21.5908
1472.02
-0.438408
1059.23
663.463
615.611
-43.4457
1009.73
772.403
1874.94
404.771
-3.85578
-26.9144
2306.04
1389.92
464.442
806.419
942.597
-22.0632
470.368
12.5607
657.503
-22.0311
1448.58
270.162
287.632
1023.08
813.346
449.782
1112.66
2236.41
25.8796
17.1037
43.9649
343.618
919.375
1272.75
324.122
363.768
1233.13
1842.34
760.777
-17.0544
432.843
1485.95
344.308
-58.7465
1259.63
807.856
-10.1664
-18.5181
181.956
814.064
15.7119
38.839
1840.04
-25.3919
149.265
222.038
46.6754
19.5653
700.974
409.52
838.24
515.351
348.2
115.536
485.085
418.644
72.5965
782.617
1252.73
70.8132
3.05735
44.9754
1891.17
45.3621
14.0019
46.9671
1926.57
994.421
177.09
544.306
875.337
1087.4
152.761
469.516
944.46
48.7173
976.675
69.9292
116.235
1060.56
1404.4
208.367
193.819
46.1383
62.0035
1259.8
49.4999
393.607
908.595
1158.49
32.2968
548.666
700.017
708.474
67.9204
1624.71
1178.05
15.6844
1964.58
767.315
1794.01
-3.9784
448.13
16.5591
663.087
700.812
1400.8
39.3594
1934.11
1052.34
1033.33
35.6976
-23.6445
676.128
1022.03
516.81
2.75939
39.1039
-31.8897
1072.4
-28.2662
-19.7275
24.8926
768.959
94.8493
36.5518
-43.1342
-17.1365
15.5633
-14.927
-42.3311
1608.32
1690.39
1668.09
257.015
3.98815
1.75341
-8.87706
318.129
669.865
414.961
26.3337
-6.71458
1123.23
14.9204
-3.63061
-5.54837
538.985
747.866
1582.85
636.652
409.523
-17.9335
819.848
1023.83
758.021
457.215
1145.93
-24.8013
9.75738
682.034
381.353
40.8358
645.4
562.508
1132.81
-13.1458
39.2477
1296.18
788.048
1136.92
7.16993
6.19242
672.732
125.988
743.982
844.646
265.823
0.457703
-10.3441
1098.04
496.634
387.392
1359.35
16.5093
1059.08
386.217
0.432373
19.5149
656.24
1023.68
1278.17
10.8089
3.80191
724.403
181.301
778.198
448.734
-5.42091
-2.1192
638.678
224.477
0.706766
570.881
969.959
231.14
1145.66
27.0855
1188.1
17.8076
-25.9821
-2.73976
654.104
1256.34
626.028
-25.5185
2244.72
735.302
-37.9138
25.7496
32.7444
275.236
367.286
-20.1809
29.8298
1123.45
559.064
8.64231
-13.1492
-30.5431
636.913
1349.9
3663.86
962.168
1018.72
-41.2474
985.932
365.711
11.4844
9.86361
481.399
811.008
8432.21
2.6663
699.123
944.919
-44.3136
-11.3166
1291.35
0.0738316
619.57
363.683
1144.32
938.377
8.44333
447.005
189.906
3469.15
1359.51
677.098
585.59
244.216
482.533
1401.74
-55.3442
1633.75
1211.03
2826.14
16.7408
544.397
14.6504
237.613
1237.6
20.9029
709.273
2591.81
2231.91
1309.29
463.835
349.812
151.473
-16.2964
1354.89
0.425553
1652.9
653.491
245.208
515.826
788.548
241.683
1272.79
956.674
-20.7729
758.998
1384.94
1551.19
4.39882
5.26491
-5.38507
604.311
1906.59
713.448
27.3197
978.694
646.809
1246.16
-5.42332
498.495
1163.93
-13.2121
1.6863
916.306
93.6373
520.15
1800.79
23.8424
85.5566
723.648
31.9923
1148.01
708.62
20.7861
2726.47
270.585
-44.2582
59.4537
1483.96
422.51
1510.46
564.224
1496.27
878.825
-15.8559
39.3919
34.0378
553.769
1543.37
1248.94
656.204
43.6785
657.222
-25.5101
74.4706
14.2504
57.0713
-11.6457
417.226
0.236456
1516.5
469.4
116.307
2996.15
1053.25
1357.99
690.584
-8.5433
1081.48
423.985
578.174
992.38
1189.96
241.746
13.4051
109.285
18.7836
25.1523
1777.3
-33.0849
2631.03
23.2118
-15.4972
52.311
441.396
4560.21
449.156
23.8635
38.4796
993.757
718.221
424.937
37.3769
1399.19
17.5585
701.459
28.6371
1.6438
30.2129
716.023
211.462
3.41547
16.7782
53.3485
58.1001
1731.71
700.678
418.944
134.714
-8.84318
299.582
1055.6
11.6941
192.977
13.804
2259.16
1713.78
36.137
2.4659
-8.22428
956.718
854.543
683.764
678.983
1138.33
-2.64665
427.663
1047.58
1019.67
513.734
1094.33
566.461
372.703
-2.33635
19.5263
34.557
576.131
9.46714
25.1445
110.96
371.729
-20.6869
474.256
1311.92
340.334
543.593
212.909
957.117
10.3174
885.536
96.2029
890.431
-23.5557
1458.58
272.621
673.377
598.725
453.467
-17.8629
12.6801
892.443
266.161
516.286
571.248
31.4654
80.8731
469.392
1587.31
421.557
411.617
-36.541
848.313
594.649
-37.5394
-14.567
3.72586
-9.92813
-12.6608
1577.53
13.047
159.592
411.321
27.9528
929.538
-28.1049
130.645
-3.09745
-13.4757
356.31
180.772
17.5307
46.2805
535.192
296.011
637.381
39.3484
1446.69
1398.21
-53.9155
178.81
224.941
1380.6
-59.6534
691.968
7.55747
1273.93
-48.6719
739.396
563.611
294.689
647.385
2.07535
531.856
511.505
513.083
761.578
-10.0795
896.871
-4.99263
1346.18
615.542
37.419
15.9336
277.617
685.963
598.542
26.3273
-44.2592
730.476
193.697
-9.80276
78.2235
-0.988739
-11.2749
628.246
3.5929
1254.28
8.64231
1155.37
1120.66
-15.5506
2267.35
1348.02
-40.457
1502.23
-18.7586
320.639
637.45
-1.63405
1156.18
29.5413
1005.2
37.9561
-9.52171
200.412
573.319
263.403
31.7038
27.5641
-19.0137
0.864854
851.881
263.38
-7.30508
-23.312
719.844
950.558
78.7208
869.607
-39.4853
1084.71
-7.55225
653.699
11.2053
1548.86
734.084
512.6
919.104
1.85459
45.5209
63.0694
-16.9277
27.1466
2.70345
1343.96
-15.9263
1071.33
989.181
101.77
-26.295
350.876
1185.73
-15.2871
-57.6383
1094.02
-20.3183
-38.4551
1081.18
33.7348
-20.6086
170.183
13.9798
25.027
791.288
682.069
1306.38
311.527
623.737
1047.01
-20.298
9.80799
15.0537
-0.435535
477.941
1495.97
1798.06
172.169
22.3739
27.7001
1164.5
381.6
1582.78
21.2443
17.471
42.078
136.744
45.9186
68.4747
-3.69325
544.194
-12.4001
1285.2
169.335
61.4117
696.665
15.8779
121.784
710.705
472.857
-11.9724
666.238
730.855
1077.03
526.343
2.44487
1608.01
-16.0941
411.522
871.817
867.675
744.178
890.449
836.073
888.187
39.8487
-7.73235
647.965
939.693
724.213
1494.42
790.953
816
663.81
832.749
432.983
280.364
618.556
2649.19
-38.0117
1458.97
64.6952
962.021
866.068
986.566
377.247
1788.74
1739.72
1014.77
736.451
1048.48
1028.42
1006.76
88.1245
1349.2
23.4064
3.40598
380.042
457.993
173.29
252.972
419.683
351.647
1078.53
1221.25
10.9181
-16.2964
-48.7838
1426.59
168.644
-2.43187
406.378
388.389
63.2847
685.837
-20.3183
-15.9663
417.759
264.245
239.887
554.184
789.633
591.848
766.73
326.949
1111.99
44.4065
16.0753
1108.01
4038.87
494.662
899.751
1315.59
1064.38
1019.3
78.598
411.455
54.1649
816.572
1198.75
708.53
548.305
2202.75
1048.32
567.326
192.733
6.46724
655.263
31.8202
1095.22
16.7542
323.35
487.294
13.4231
1556.39
447.038
673.6
761.431
721.796
45.5526
16.2917
21.3416
336.59
43.9529
149.524
149.235
19.1252
252.008
678.527
12.6366
18.7703
589.623
323.267
-1.04704
251.273
1567.17
321.427
43.2629
703.207
718.542
50.6533
370.738
-26.8256
1878.13
907.486
421.229
198.705
925.306
15.4535
49.5583
536.184
207.776
1170.91
59.8552
1686.25
6.32896
8.66115
587.65
905.804
921.978
1138.5
643.813
321.18
867.783
-42.3851
526.203
876.63
1348.84
959.491
888.741
-20.77
-30.9719
34.8792
92.7737
100.641
16.5967
13.6893
15.0581
677.639
-8.99446
1671.65
1486.31
2114.21
590.571
254.752
671.409
1180.43
586.12
180.696
562.317
641.712
817.483
223.678
1418.6
1038.35
221.214
57.3502
-24.2491
655.188
542.949
937.98
1108.55
19.3662
1316.4
98.0112
1189.04
474.726
936.057
13.0611
512.498
-4.18654
1044.24
151.843
7.3705
57.7539
471.871
872.162
461.308
847.954
1.84676
22.3811
535.305
626.878
1054.46
1062.27
298.547
-39.4135
549.079
1871.63
-20.9093
32.3168
98.892
406.601
2966.94
-0.973786
451.492
534.11
702.781
679.746
1523.26
143.29
6093.25
1434.96
329.995
847.51
115.092
9.42384
604.996
-9.95897
24.4241
-19.1762
1499.31
716.907
486.774
954.361
1100.91
31.4802
11.1295
898.384
782.65
503.317
1010.75
4.3525
635.246
40.2964
32.1139
971.775
25.0776
942.746
1064.06
-4.18057
846.591
364.454
640.679
122.248
752.388
553.379
522.136
721.246
898.248
592.27
452.422
2019.47
-3.76612
15.1662
729.279
708.637
806.342
129.074
1.41178
574.25
176.986
356.865
22.5856
529.268
555.114
806.512
1469.2
665.411
324.287
213.757
145.442
1311.32
250.198
30.9621
1312.1
100.133
1978.02
500.963
555.622
5.56483
546.231
14.5541
34.1202
16.9099
1077.46
0.917559
323.871
347.423
678.7
1029.74
-3.77544
9.26268
880.134
55.2882
2118.93
841.129
738.952
354.14
429.587
672.767
1403.12
1071.67
-35.1496
82.0254
785.162
1270.91
782.386
747.594
378.563
1652.93
884.019
566.205
17.728
41.8936
1511.8
4.83092
-20.1828
1012.25
28.0199
166.991
337.325
1002.76
756.935
267.879
129.245
83.493
48.5427
728.491
540.955
963.529
-31.7259
1910.75
-7.27369
771.822
358.666
338.69
13.9635
681.5
1028.82
637.313
81.3456
301.612
1117.95
-16.83
402.52
-16.562
-30.9393
-30.8493
-8.55986
0.280537
1261.82
1215.97
-15.5674
109.423
1033.99
14.2504
1241.48
805.846
985.995
555.108
631.676
14.5107
11.2741
355.364
-15.9389
-17.9136
1336.36
7.94229
10.3318
687.713
-0.00845146
2232.3
457.861
1341.87
420.58
7.33351
847.424
1623.73
9.06286
-32.2774
-8.38613
1323.93
1741.16
419.115
1196.93
708.509
-5.1775
31.7302
-12.6734
651.544
18.3936
1160.48
55.1221
719.695
556.27
-24.9515
1177.23
-23.9252
13.1797
-15.4281
201.539
7.01328
828.798
879.138
584.464
-2.25301
14.8776
1094.04
0.706766
908.213
347.769
405.428
583.439
49.5743
352.262
19.6817
1160.3
83.4673
449.831
538.572
986.477
-43.5134
810.265
2548.3
156.934
699.912
166.54
600.135
1547.82
238.894
1250.53
9.96217
16.1386
-19.6702
-24.3936
1266.31
1403.41
1102.52
1293.88
474.515
549.083
586.756
843.597
15.2325
1174.92
17.6523
943.479
330.628
16.9634
4.52982
26.6271
748.416
35.5351
0.117521
-9.2965
419.045
1418.78
1429.18
554.193
265.19
1166.65
8.12182
18.9899
88.8882
851.386
13.9995
34.3204
394.452
582.777
8.93192
1201.66
1388.73
27.9852
32.7767
-5.96436
876.669
-6.77525
26.5251
754.251
144.276
-13.2261
-8.17378
-4.38678
715.567
347.272
-13.1766
616.993
1566.7
975.831
1296.56
-23.9052
55.7885
610.874
13.4149
445.054
1544.07
601.581
1088.29
732.403
944.766
310.082
806.513
1316.68
761.303
2161.05
792.929
29.9781
-26.0996
1204.84
1047.49
16.8006
-21.4547
29.802
870.92
130.534
676.796
223.147
694.482
271.962
678.583
23.2085
-1.15473
1.57812
12.0894
912.01
192.99
28.2411
1530
54.2356
23.4995
429.198
801.696
56.5266
-27.1911
889.118
1147.49
2.1546
-5.04717
252.701
614.119
-4.89534
12.6264
776.995
-8.521
1187.47
550.973
-33.4967
11.6289
-19.7313
536.098
8.88849
910.826
-40.0635
-6.56855
669.869
1214.54
1479.6
-19.6155
541.536
-27.8244
26.8257
1280.03
0.78947
583.483
-4.8992
1488.35
284.145
835.526
1.45579
14.1027
-32.8938
-33.5815
1484.08
36.5739
664.691
509.858
75.4073
1422.29
755.694
908.374
859.566
886.086
885.024
158.286
843.773
639.985
-11.1029
632.072
1195.81
-12.3443
-37.4278
-54.0312
1374.13
16.9278
756.687
579.14
737.522
989.024
257.208
4.58075
299.605
52.0949
890.067
-41.6404
137.514
926.954
891.248
864.574
911.401
510.595
-14.0515
9.62513
-6.4879
-26.182
-10.5296
-51.7555
1628.15
-18.0721
-22.9212
-7.98358
15.8779
408.295
556.567
-20.1809
-20.77
924.802
1020.02
737.1
1669.06
280.18
-26.2676
-38.0394
-19.0106
17.4374
462.122
58.4719
215.5
-9.19666
-33.4655
922.281
455.277
322.833
1714.53
-7.95855
266.903
314.73
33.5884
239.04
397.147
23.816
245.23
231.565
1091.72
11.4356
-25.1861
373.141
-1.46742
133.069
805.888
31.5476
29.2972
-30.115
1412.67
14.9365
279.823
27.1349
811.413
55.2257
1500.69
493.266
749.501
19.6582
644.285
34.4542
631.849
285.734
1748.48
1431.68
1144.38
-15.9263
636.856
1897.13
504.066
189.706
230.488
898.994
-0.294586
632.018
323.78
164.846
838.004
14.0187
402.766
28.1126
1411.18
1129.52
495.404
38.9981
1250.24
64.5796
47.5158
782.789
6.70499
1229.82
7.7522
305.632
328.394
673.564
839.635
985.17
864.261
19.1783
2110.26
632.999
215.571
463.908
1037.75
171.001
1055.93
1315.8
14.7474
1187.78
794.489
-0.410941
60.6769
122.979
204.903
875.793
250.099
753.312
36.5483
438.786
868.701
1201.33
11.9591
470.481
672.38
47.5202
57.6636
38.8681
654.934
61.5927
1812.19
28.5448
979.981
0.887232
144.895
747.024
593.149
862.641
18.8062
180.683
8.59774
21.9276
876.108
1858.31
1519.2
122.991
23.3052
890.882
801.949
1328.6
1060.58
735.668
190.999
25.6901
621.327
1.05084
52.6761
852.74
1077.28
1018.8
981.881
42.7262
151.45
654.01
11.1852
30.4837
942.105
173.394
396.239
1400.84
183.316
1101.56
575.627
1801.85
-1.90138
7.38862
1234.33
-53.4076
323.887
568.412
595.442
-12.2037
15.3718
-12.476
363.09
2787.24
147.043
-17.5072
-43.1403
1803.63
113.383
40.2985
69.7378
839.295
19.3204
310.395
665.218
187.134
1374.06
1083.36
816.588
900.398
16.1284
1344.64
578.287
1070.94
564.843
986.583
1642.55
-18.6436
19.4946
1248.54
759.283
12.44
2695.98
710.412
827.572
724.033
1321
10.0114
37.3893
24.64
25.261
296.927
18.8143
501.349
32.3916
543.462
-7.4235
1195.28
46.1952
-2.23607
23.1282
39.7176
657.587
34.1782
386.252
24.8986
1132.18
1327.77
456.72
1047.55
21.6672
1872.65
1017.85
-24.3722
437.742
501.759
509.77
603.511
551.843
21.5433
796.765
39.9442
30.028
3600.87
963.951
2.5224
760.708
403.647
11.5905
757.913
1406.71
1289.05
861.652
-8.53098
1246.41
87.9048
111.537
591.529
256.145
31.9714
69.7851
545.224
1102.4
391.132
33.6168
1446.15
290.133
347.167
1012.86
806.292
27.3092
22.6303
1427.22
-7.03102
479.32
1324.25
44.088
11.8368
725.423
873.357
792.889
1868.88
37.1541
908.333
1055.42
1031.17
730.947
507.436
1004.55
535.5
38.3139
884.76
475.768
488.752
938.792
314.432
25.0696
1258.66
981.203
66.2219
51.4484
487.195
1443.97
360.076
34.7416
2501.93
583.553
45.6462
959.035
1636.95
552.598
47.2855
16.7114
267.005
725.793
939.499
777.009
130.255
565.698
939.478
704.714
38.2538
14.2199
1921.29
5.60421
376.861
1460.17
2648.3
334.077
29.749
48.2634
924.7
1500.08
1535.65
24.4597
158.203
28.0388
78.8283
341.154
291.608
498.615
2324.98
25.7065
711.218
403.901
785.859
45.2268
2.6812
24.9226
879.818
1265.58
46.7943
1082.21
25.7985
1741.39
1034.53
42.9778
1249.05
24.0207
496.234
1024.9
949.503
12.1541
-1.04468
354.458
1246.55
665.904
1242.14
887.312
342.443
1614.49
1049.86
6.26465
453.045
317.221
949.143
40.1343
1292.17
855.517
740.653
-17.1529
953.542
682.397
13.9798
152.463
623.493
-8.28754
4908.61
142.685
882.594
333.783
2074.58
1010.26
1394.19
554.658
-17.7066
522.681
786.587
409.77
1068.35
700.105
-14.77
294.4
530.067
424.259
517.962
-45.494
610.65
1208.11
762.706
28.2411
28.8717
42.9912
1462.78
997.04
473.734
493.184
907.968
113.454
635.883
824.291
677.837
735.361
299.359
1204.28
4.59747
1275.84
5.62001
1471.38
1141.69
-19.2225
1077.62
1024.41
649.355
924.063
60.4161
8.45777
1164.79
1206.83
-11.2528
198.938
521.033
-8.722
1765.21
1037.08
24.7089
525.529
8.65693
31.5517
-24.7811
14.1027
10.2097
1804.88
189.104
1119.78
21.8125
737.78
37.6407
0.432373
21.3889
3.80164
252.672
35.0186
605.64
828.775
502.311
1009.69
241.808
492.019
779.129
22.9498
12.077
939.108
3.503
52.0949
728.601
504.831
420.858
937.663
-12.5141
57.0706
601.513
38.4224
7.75106
1016.75
2040.91
49.4405
31.9495
-3.02975
439.996
812.139
518.684
10.7571
686.794
492.628
-22.5193
19.1745
882.53
370.078
26.7666
334.176
338.478
0.944496
-5.6529
426.729
1111.05
804.545
13.184
538.629
368.418
4.124
167.06
877.303
1183.03
663.183
862.856
358.77
212.562
652.272
810.378
56.6122
739.046
412.412
910.87
1665.3
1902.29
3.01337
631.03
231.457
385.161
34.3587
461.269
913.477
420.351
675.251
1453.3
26.1796
-14.1147
7.05786
150.312
1141.35
42.9778
870.484
293.886
426.893
-6.77525
26.5251
977.264
848.274
1449.59
188.642
566.538
1227.46
1799.08
21.931
936.962
714.316
838.608
758.839
569.718
1169.42
12.5788
-34.0905
451.887
60.6342
975.817
1781.45
-27.6791
-43.1946
43.0965
-30.0787
27.0611
-11.1473
383.063
22.9054
598.897
176.303
14.2269
352.968
1152.33
627.594
1256.04
1824.11
498.41
395.705
1292.13
1073.66
1578.79
808.696
1126.85
561.587
1238.74
-3.67537
260.369
25.8603
469.734
-4.52581
14.4879
22.326
568.833
1496.11
-10.896
576.592
1448.15
887.432
-14.491
694.395
7.57286
45.4316
38.8794
616.463
-4.48388
55.0398
126.121
-10.7183
826.691
33.8631
406.34
998.789
57.0967
56.226
1086.28
809.668
40.3473
1146.08
24.1442
1518.52
1384.67
22.9934
1023.69
1032.56
2023.96
339.64
873.16
889.195
392.21
1081.93
1487.28
626.883
219.235
464.21
1137.29
15.5633
1.93962
1217.04
910.024
1778.86
243.611
37.655
-16.5989
0.240016
269.745
73.5819
-0.236087
464.306
1764.28
19.5645
354.991
777.834
825.371
15.3827
-19.9508
1088.76
731.003
50.6736
435.912
403.038
25.5022
-38.0117
-36.5343
1217.25
63.4068
44.2897
41.0996
14.6152
89.6054
28.0719
601.516
478.385
89.4052
1012.98
450.587
952.006
41.8243
19.284
1084.87
617.793
1073.78
632.47
1370.77
468.815
442.89
497.506
2555.71
27.1517
1495.88
6.26465
522.385
24.2914
24.6593
49.626
5.46403
710.273
46.3119
219.916
215.16
1657.54
41.8936
38.7843
1245.46
1936.34
35.8632
44.8865
586.782
385.114
690.731
302.568
1076.46
596.777
311.966
205.027
13.5351
144.59
733.956
21.685
1521.88
21.7743
17.975
1220.66
12.9008
199.072
2052.74
274.459
505.338
39.3165
959.652
709.158
-7.60862
-10.2337
1062.63
-6.02672
26.5415
638.102
923.05
782.296
64.2787
1452.68
1031.31
-2.17171
970.191
-46.1248
631.068
19.8726
-21.6395
868.228
1168.48
14.292
134.38
892.002
12.2968
877.518
698.119
-20.3858
923.905
547.117
1995.39
17.7341
2122.37
1809.7
1542.01
668.148
858.175
85.9507
-24.6516
184.433
299.637
228.045
1411.03
13.3421
1170.51
273.109
284.695
381.045
7.84465
644.058
563.595
345.826
583.336
874.306
940.858
530.815
50.1238
353.157
654.25
14.7474
1459.52
935.044
1139.02
1351.91
14.2833
806.915
124.318
1050.08
10.2189
1233.07
602.516
851.081
12.2528
33.7881
4.46288
35.6976
489.85
16.4567
30.6537
1931.73
857.835
1003.51
24.1113
1555.44
1720.83
547.072
1509.51
403.454
1850.65
442.249
409.862
436.387
79.2816
88.1467
29.2125
49.1016
689.638
1634.36
32.1268
524.618
1656.21
354.984
722.339
2.6663
736.605
1007.16
965.534
0.663951
650.229
-16.7491
567.096
404.912
887.777
756.196
53.4509
386.683
1119.07
1515.05
1179.35
334.465
1029.76
549.044
148.929
1243.94
395.815
1306.27
522.739
113.924
1038.95
560.634
13.9944
1002.6
59.8625
25.5594
488.197
730.247
891.729
896.374
43.0454
3690.46
26.2147
975.831
-9.66492
643.262
691.097
1043.78
1147.22
124.589
37.3232
159.297
43.1096
653.509
705.3
530.003
725.501
967.88
49.3898
81.8878
385.266
17.1225
33.6421
878.199
51.5298
14.1928
4965.24
1271.37
12.0686
75.8336
804.728
905.591
-9.08377
1001.95
668.238
597.968
705.808
887.542
375.457
50.3825
903.082
1924.15
159
66.4374
802.23
604.21
168.554
20.7741
920.599
596.727
26.2904
119.613
-13.7071
708.714
360.258
58.1573
466.207
17.8802
10.7614
34.1942
754.207
575.54
61.4652
875.074
186.996
26.9437
312.26
54.9775
-1.02547
1855.26
1213.46
84.5878
1631.45
1223.82
11.9591
629.777
264.962
1242.1
1279.55
36.994
34.6185
31.6076
5.59165
189.715
710.116
15.8798
62.3739
21.2066
53.6199
199.596
1208.74
85.649
12.8485
1053.8
1356.89
17.639
574.566
54.7238
14.9745
1336.38
566.236
937.273
14.8719
45.4709
54.1118
183.196
47.6373
450.6
347.494
249.348
324.995
101.59
980.801
311.023
28.2285
277.436
59.2243
747.866
1007.51
966.488
943.632
1551.42
11.1145
18.3633
307.291
327.612
369.152
25.2425
484.008
16.3166
476.993
1417.61
875.169
714.614
1685.33
694.63
430.071
1677.18
89.2777
705.589
1.54773
950.093
17.2921
5.59993
10.6866
-40.7718
25.8034
71.1431
-14.6961
4.64841
3.58996
1105.7
551.626
1238.4
1585.7
521.852
1209.44
-4.31926
-10.1616
-1.44219
-12.8625
884.758
1250
28.0173
878.824
1341.77
795.638
903.117
1005.85
-30.6355
1004.76
1777.69
-20.3922
596.124
994.836
-40.5101
-24.8793
-32.1551
1215.24
1092.71
22.3125
15.8172
1066.42
10.3439
36.1398
1524.86
9.44309
905.047
1259
31.2026
746.518
-1.5119
7.28609
390.251
1362.64
20.527
1419.2
1968.02
653.11
36.7807
51.9213
1364.27
96.6298
1516.57
538.824
3.97702
-11.2537
1043.74
1112.41
-33.7087
777.8
19.6082
827.989
574.444
69.1929
1.58537
1198.3
546.636
359.674
-29.7614
1173.79
1424.81
12.3408
-37.986
29.8222
15.6023
202.748
6.62044
680.363
543.933
2066.62
460.916
623.328
56.7801
504.946
388.458
499.131
1006.98
1078.44
449.714
-21.4804
-29.9302
860.287
1261.96
-30.3949
6.29079
-9.80276
874.937
1148.77
594.513
1154.27
1198.42
277.891
328.553
1256.77
583.779
-20.6454
-21.1728
70.9446
611.516
155.613
-36.7089
891.283
779.594
534.283
193.296
45.2176
-22.6095
690.15
-7.73235
-22.9511
458.058
2806.27
11.3412
605.714
-19.9508
556.525
1118.93
567.096
324.327
1224.9
-6.15259
14.0655
669.667
110.819
697.96
1413.61
-8.48928
24.9501
857.346
-8.49253
786.669
433.296
586.626
-16.9924
626.856
5.28004
25.8432
1989.11
-3.45991
298.852
24.3355
-7.60391
-51.2773
584.382
-9.42845
0.425553
-22.5111
970.208
-13.413
1526.93
704.945
1510.34
1023.24
655.929
923.375
17.5173
-9.72761
0.237128
1007.23
6.28632
825.892
-25.1541
605.755
611.201
916.327
198.85
176.155
27.0803
-4.87293
0.824216
1085.18
443.034
1321.63
-27.8244
677.734
-23.2926
299.992
-6.33666
514.138
1131.72
864.586
22.3968
416.32
694.303
1609.02
251.886
24.2505
29.1217
1495.1
549.406
505.044
370.201
392.49
58.6565
37.7619
1602.03
737.235
119.448
1680.3
73.9379
40.8282
27.4202
13.3549
39.7399
636.192
232.5
23.881
382.339
1147.09
495.186
1353.85
474.192
1052.9
831.497
1379.63
884.997
12.6829
75.0164
1822.61
929.998
926.621
54.5492
940.536
67.0874
71.0996
679.875
1233.84
1384.23
1327.91
21.2443
248.225
667.105
59.0371
526.867
34.7416
928.378
772.206
37.0714
1207.57
63.2858
910.309
651.186
374.783
34.167
-15.1478
490.018
1106.23
731.478
959.731
26.2444
589.363
229.015
1106.37
224.522
-33.8978
665.458
16.3054
6.54125
3546.84
1564.15
77.6531
426.843
641.632
41.7042
541.454
1525.38
588.312
840.615
14.8372
-0.546854
-7.76935
2.73892
1050.53
1817.02
15.1948
1413.45
886.443
684.074
734.504
549.045
11.2053
0.879667
-1.9333
52.0354
1182.92
813.388
1276.11
8.41382
329.493
1011.6
4.46915
1385.22
-42.2276
1754.1
402.817
-30.6626
1074.78
503.485
391.353
933.71
599.679
-13.6763
462.6
-2.3076
285.29
1065.24
473.255
-3.13831
2305.45
2778.62
780.986
752.499
467.144
481.712
808.177
421.189
33.6288
825.727
298.668
1096.89
1696.85
-24.7738
-21.782
319.756
16.0595
-20.0104
624.913
813.282
456.339
155.802
-2.73976
903.355
364.284
449.866
-34.8889
1243.97
1520.54
839.149
745.391
57.1073
979.885
1819.69
1574.65
14.8373
2.7613
654.579
679.558
598.772
-37.512
-23.0469
18.8062
1104.6
2083.19
556.974
-13.1364
22.6625
706.791
532.475
764.498
913.163
37.2452
1361.98
-23.5772
0.823821
-17.9484
16.9634
0.781688
1345.97
-14.3286
1298.66
1673.66
1576.16
10.4986
-26.1231
342.219
-4.27852
-30.9121
179.013
894.555
1521.99
-29.1779
219.825
177.043
1445.49
853.598
882.628
-40.3517
166.353
-5.23515
45.0209
299.725
-32.8156
1290.89
413.775
-25.5159
97.7397
-25.361
-24.3902
728.904
658.994
606.264
-5.94853
1310.54
37.4232
1606.5
382.287
1219.46
565.673
890.639
136.373
-3.81959
-27.2107
42.1681
-6.55311
43.5008
7.20991
1204.32
84.2573
879.303
620.462
376.182
401.896
1095.59
62.7742
342.154
55.1913
797.227
1784.94
765.49
-29.888
223.43
23.6844
1296.05
338.492
23.5972
2346.11
279.018
813.765
670.824
575.175
679.402
773.662
720.927
954.216
320.903
498.563
410.474
10.384
18.2577
547.688
450.608
995.33
2254.26
614.315
48.6108
-26.6479
622.897
1283.03
795.234
1552.33
20.5524
1466.46
-3.49333
-13.9842
800.281
658.512
616.658
694.123
252.589
1280.66
1258.94
31.3718
921.052
1457.77
760.84
1169.85
264.088
853.23
53.0657
6.76825
531.305
-30.0158
1099.81
1203.72
727.203
-25.4645
673.891
34.1091
224.87
657.971
806.116
382.549
-18.8613
-20.8508
822.253
602.361
36.4311
875.981
704.746
776.645
2101.22
849.616
661.473
1413.16
892.129
36.7355
108.81
654.996
1260.35
15.2417
814.152
-25.6772
19.6217
38.0685
-57.1981
-7.55363
885.437
78.2724
607.584
27.2173
388.743
23.0837
97.9948
-5.83822
587.808
341.019
377.597
1367.02
247.38
32.1575
696.193
961.775
12.6391
660.175
368.183
1251.24
-15.0293
-43.2617
639.058
-18.7345
735.968
472.502
977.25
863.373
216.6
408.978
-50.3438
614.603
553.048
3.74115
1366.33
74.7749
1128.07
99.2595
36.6414
48.5427
623.544
574.688
845.337
38.5593
2.09664
633.594
1194.21
695.332
-26.8256
-12.6808
1435.6
16.4311
5.67597
1116.46
32.3201
8.99139
951.911
-28.5219
4.4549
1221.18
16.0595
158.051
262.974
2.72266
609.009
997.944
-12.8637
450.784
-18.6858
347.417
9.46069
1218.86
1.46418
323.008
-11.6768
-9.85765
932.296
-17.1181
-13.149
442.713
629.531
-30.9719
41.7592
1068.81
296.262
-3.31576
421.718
1.54685
865.23
-39.0386
16.9278
-11.6799
1158.23
14.1321
361.212
-10.7834
27.0695
-9.16905
878.558
813.23
-37.8923
-19.908
557.763
9.9747
1134.66
1279.92
1548.92
565.102
-14.9376
186.247
204.992
1624.41
-34.9387
-32.2916
400.061
515.117
-56.2525
12.9632
15.8798
41.7592
38.0732
226.034
226.731
-30.5431
-5.0514
689.722
167.564
1061.82
28.4869
48.7077
1797.4
-18.473
3.98815
650.18
450.269
1339.72
-7.95855
607.294
386.448
795.268
1321.14
782.614
1769.23
866.958
321.809
478.834
1084.19
195.528
-9.12114
924.722
8.05598
1040.99
341.667
-51.5759
-9.4277
518.678
860.583
-20.5714
648.301
-10.3268
3.40598
1287.09
56.943
1306.51
6473.9
-20.642
490.367
717.441
8.06648
-3.80625
547.653
-18.7629
878.642
-46.394
-0.433532
1.8026
380.732
-6.59598
719.483
20.6163
446.034
1056.43
-8.71965
-5.38507
765.48
19.4048
21.9177
1026.2
377.119
1113.1
849.151
194.896
830.349
1744.57
532.122
1201.21
4.78224
29.802
361.174
1337.43
914.803
3285.37
396.506
296.325
26.4083
3.45483
1707.99
38.839
876.767
25.2079
786.448
-13.1574
852.83
1233.9
-25.8046
-27.3368
1233.19
9.04312
970.178
2627.76
1197.97
125.624
622.244
608.589
1323.55
915.377
954.101
-17.1117
63.6034
599.29
900.258
1.16489
520.183
1140.06
887.038
1337.06
1705.34
454.465
122.069
25.3712
15.0474
1175.75
-20.5244
-7.90615
19.4093
319.978
47.737
9.11882
560.315
435.217
-15.1478
-36.5941
663.949
47.4435
1.14605
14.063
459.115
-4.3062
-11.5143
109.267
766.559
-32.9607
1.10148
11.6203
1323.26
4.01579
7.73628
654.542
951.789
1110.23
-6.67244
409.339
243.725
1550.63
558.862
1216.93
5.55002
-16.7491
723.463
605.437
891.321
145.647
460.093
385.161
1340.58
102.007
725.823
887.314
186.12
743.028
724.267
249.638
970.81
29.8593
-17.8231
-17.2088
554.33
821.562
914.832
1573.22
-1.90138
1424.72
1726.79
1409.35
447.963
3.3126
63.772
746.892
185.05
638.015
24.5641
344.583
10.8655
1094.34
567.431
606.03
377.754
30.6146
990.111
60.8187
200.463
703.716
1014.12
-10.236
41.2843
-6.78152
1931.01
499.966
23.1574
222.581
816.606
573.434
669.475
690.544
30.5148
41.8213
293.5
777.707
462.336
395.158
60.5409
790.921
10.1428
540.107
1471.12
440.673
787.348
153.553
873.808
457.036
567.38
278.186
407.465
3.84494
834.741
49.1159
793.394
1285.54
474.256
569.79
1230.52
451.764
42.3688
5.09181
439.508
68.0919
1141.56
578.019
317.277
1308.98
472.207
531.239
1058.41
17.2536
43.1469
35.4815
862.988
1317.13
42.7098
99.6137
748.628
639.029
1007.57
1208.13
584.382
1237.45
247.319
-10.8188
-11.2667
1146.37
-39.65
1237.34
-17.3001
3.67667
579.383
892.956
1373.53
238.008
935.165
569.176
817.744
264.48
60.8315
557.262
711.574
2.95686
-18.3088
-5.36626
26.4358
20.6077
3.88546
1233.04
700.713
1133.7
985.693
-34.5731
5.43914
606.677
645.902
287.802
212.929
-6.85253
149.708
704.431
1186.7
598.468
1049.39
50.8769
1500.15
966.211
805.672
15.8172
21.5883
97.9839
1734.75
224.871
-9.29757
806.129
-3.17311
606.9
-19.8879
671.765
253.158
1052.9
-0.588643
764.936
922.478
1064.03
804.028
1161.06
-8.90931
242.587
0.201283
1553.36
10.8655
187.292
63.3073
641.637
-23.198
17.9335
227.392
4243.49
358.795
39.293
1342.77
-16.6118
864.953
22.5437
1003.34
73.1789
1001.47
335.048
1406.22
544.921
38.8681
14.741
14.962
11.6782
22.3336
2009.89
161.699
94.2951
705.795
758.067
1036.33
1105.43
19.3115
596.019
471.163
79.8123
718.143
2301.62
661.785
-22.6095
22.9821
1.63798
681.698
-6.71061
23.3126
769.159
10.152
45.3678
-29.3211
852.628
448.019
-22.415
-10.1162
1755.27
-0.530392
-2.80107
-4.6452
1160.67
701.15
1610.63
21.4958
17.4538
1155.32
43.0462
1157.18
615.081
24.4062
771.99
12.162
23.9692
845.925
52.7621
802.976
24.3355
89.8475
868.889
1039.47
910.47
6.19242
138.623
1113.62
963.248
1852.89
-13.413
122.272
1802.42
9.29887
526.909
317.617
89.797
346.704
22.4949
520.451
755.899
1825.58
1528.23
2095.87
409.849
1888.27
1786.42
1645.69
41.1384
183.857
24.3559
1351.11
1360.46
56.1559
731.92
1079.28
216.871
331.968
1004.63
1580.92
373.162
937.204
683.741
690.376
898.397
726.621
3.45218
825.434
53.688
1285.57
241.885
49.4865
1872.08
493.89
989.543
-2.27859
11.549
45.8974
512.63
13.9289
15.2731
1059.42
1086.66
874.614
754.101
36.9893
1485.39
17.7159
558.07
482.818
440.403
3.98459
1975.65
1054.11
28.2703
1019.92
600.475
483.182
-54.9366
437.095
1090.77
393.118
594.133
1.01363
29.5021
32.3201
28.3123
1092.34
760.492
951.911
-6.03314
-3.04137
484.674
10.4373
13.748
23.3374
147.989
1614.51
331.965
1024.25
1123.28
358.037
248.095
950.82
674.231
29.4977
493.765
1022.99
1446.75
7.93012
1120.54
-2.8609
71.7442
1177.51
838.652
-39.9135
621.92
131.755
429.227
1230.16
1516.5
1641.66
26.4106
-3.50812
719.521
787.601
1174.8
25.7746
649.213
6.44602
35.7041
586.973
-36.8174
-16.9388
449.893
832.159
484.637
19.88
940.251
15.9695
729.637
39.6046
266.925
1451.09
0.881048
28.6982
608.095
399.119
385.061
-19.1791
847.121
31.7334
930.454
-34.0753
1341.44
-8.64932
1027.86
112.336
732.082
-27.1707
-6.26084
-15.3189
88.6513
582.776
103.499
118.044
586.025
633.892
1287.05
44.9061
1175.34
1190.93
989.349
775.865
714.025
2353.29
1379.96
470.033
1029.1
1022.23
2478.18
1168.85
665.725
942.911
1735.29
3.94701
61.8372
359.727
-7.68403
657.684
417.851
831.245
1021.18
1371.3
391.938
-16.7334
988.711
952.248
307.518
9.07703
1166.39
476.732
445.511
12.0894
20.5758
13.2485
56.9827
976.276
1089.84
337.368
1463.24
157.726
491.925
-6.48647
24.5222
1286.38
757.176
1427.71
-19.3293
1167.98
612.881
203.838
639.11
602.589
1856.72
0.461017
12.077
11.4457
421.286
697.038
16.1574
32.9261
791.46
32.7077
22.4264
51.5408
33.988
-23.3545
-35.5524
429.876
7.58662
859.786
100.767
65.105
443.165
670.664
39.7892
-36.5941
733.29
763.337
711.417
-39.3861
722.831
269.596
22.5543
-17.9682
1462.87
464.942
5.88986
927.903
-35.7279
356.566
1701.42
-11.7067
641.716
744.828
28.9032
464.865
739.164
24.753
13.0463
1126.43
804.048
-6.36804
852.814
992.52
1.34367
846.151
10.3473
860.822
1688.78
705.456
1449.21
4.62918
300.438
341.978
-20.6721
1408.3
715.455
56.609
1291.27
783.234
1482.04
1654.41
768.34
1223.66
139.877
225.828
248.612
12.7921
1020.06
297.918
550.953
-20.9093
999.335
1418.23
-0.071462
1510.79
-15.9663
44.9837
649.078
1080.98
384.421
463.756
192.238
-5.36626
680.195
18.9395
28.104
-12.9811
595.859
1141.12
9.25751
1124.37
430.195
1425.98
53.8275
593.428
524.997
-18.6074
501.454
476.235
731.057
556.304
538.577
38.2007
2814.33
-20.9107
647.398
3.08822
1203.11
-16.7365
1098.96
1467.28
-0.863367
1435.57
1124.04
497.547
694.215
43.6639
529.062
71.9414
732.268
1157.43
-8.521
1676.89
-2.56484
1197.76
2.25859
-15.9831
350.566
-9.85218
654.079
850.118
763.572
1700.22
-55.2605
18.9
1578.02
801.773
-32.4478
626.255
7.93393
50.6536
-10.2308
872.832
1023.7
285.691
-13.4974
26.122
-26.6479
1074.55
833.152
793.36
-42.4991
557.446
693.342
25.3039
212.024
615.702
11.2993
17.5813
31.9495
399.894
-21.0246
1616.11
-7.9287
1474.4
518.128
591.953
322.309
922.474
526.457
-8.4831
770.771
1497.97
1226.79
1177.86
484.415
858.701
388.599
470.024
137.809
788.817
3.91258
70.6533
109.615
259.732
-12.3021
1026.54
724.09
714.494
26.0855
964.999
25.3967
18.5853
567.569
945.394
686.963
6.63306
614.885
317.768
33.9355
7.5063
650.341
20.3032
299.163
734.504
1084.71
1223.71
16.5168
16.8275
28.9907
942.596
49.2243
1939.11
59.0764
810.408
-0.0194741
982.606
23.0321
786.892
12.4696
1452.34
490.041
55.1773
63.9778
504.127
-10.6337
-24.7297
-17.8617
647.915
-15.9518
1051.73
615.336
-21.0941
990.01
780.477
1283.09
1142.09
1250.94
752.444
682.557
1431.5
656.503
441.58
22.4131
46.5787
594.445
69.4862
40.7243
930.73
0.845979
422.739
42.0728
759.746
28.9352
1278.21
88.8351
361.016
-23.2926
0.222575
20.7861
917.999
1441.88
467.362
-2.39047
1551.43
30.8301
-33.5738
766.925
2531.92
1466.81
-8.11656
2306.48
368.315
2704.78
14.1093
1049.55
719.537
-14.3006
1018.18
98.2736
15.5186
1017.39
551.203
704.779
40.922
20.2821
74.8742
787.982
74.9666
855.766
1459.97
1065.46
537.635
1.02739
751.282
1647.83
587.251
766.006
38.3666
-20.8662
1264.96
452.084
1.71884
371.952
607.727
729.604
1078.73
881.756
532.204
-43.6616
365.173
674.298
1429.04
1652.76
412.459
511.059
394.473
524.069
741.073
40.7857
918.767
547.076
582.721
700.756
745.038
42.9482
765.009
302.389
13.0463
-46.7341
1426.24
-1.76026
542.552
1286.59
1068.84
-2.941
879.497
1014.75
58.6833
-0.976086
101.142
214.031
432.953
961.27
373.857
831.743
741.737
60.6911
665.582
118.942
14.9652
1289.25
-38.1588
581.901
380.109
598.397
659.613
564.519
369.169
1196.97
-32.1537
885.017
640.497
1.8026
772.412
947.304
1.7159
58.0976
742.136
29.4453
-3.09745
329.478
937.27
390.47
1644.86
1181.74
-29.5532
903.556
1124.35
9.56921
14.9855
67.6037
3609.36
803.787
569.65
508.906
33.5501
29.4646
1727.24
17.1252
-35.474
-30.7811
1388.85
40.0751
1172.01
-17.383
451.354
786.448
26.198
629.816
1329.47
24.2505
-6.48557
13.155
365.038
532.539
1496.51
81.3953
738.942
1229.67
-33.1582
741.833
301.15
-4.89534
366.825
684.883
1137.16
48.0349
811.468
779.848
39.7399
-15.9831
114.433
12.6366
26.2666
578.378
-19.687
-17.9136
991.827
713.107
2237.57
26.2285
19.0273
0.159353
422.097
21.3889
496.681
738.055
425.73
1582.15
912.731
548.666
20.6685
495.767
149.442
795.065
83.2915
241.956
543.234
7.11732
1471.03
-22.8997
268.698
449.067
42.2964
212.399
-1.2697
10.2189
847.016
36.5483
0.254798
334.592
719.696
725.978
453.614
1276.96
663.01
737.177
1080.9
438.044
-2.12558
393.523
9.80418
547.072
845.796
-6.35022
1211.59
314.812
1472.46
7.22635
26.8077
11.31
656.696
678.68
474.379
908.801
-11.7067
315.629
10.1942
845.996
15.0893
103.855
873.705
1029.53
1360.5
307.464
-1.80023
1015
161.283
1088.1
887.777
-42.1565
-4.6452
785.859
703.024
1155.23
98.0112
581.842
1265.58
201.423
423.482
1035.36
355.634
17.2536
-42.186
15.5874
337.875
1047.39
655.274
12.0738
723.649
594.082
976.687
19.3514
-20.9815
733.639
919.655
1775.12
25.0053
312.49
17.3701
13.984
10.6038
624.843
1097.27
1316.54
37.8786
67.18
448.482
370.365
1062.52
523.23
1293.25
1483.58
68.3964
-8.29597
58.9394
40.1047
1456.97
42.1004
517.996
86.6236
-5.33564
1065.67
1136.75
1012.14
1123.73
227.87
-1.23033
1759.53
595.735
13.5391
1278.96
46.1917
537.818
195.033
1166.43
7.38391
698.163
116.229
49.0303
711.191
-25.2271
-1.06359
39.9158
879.218
203.976
1318.2
406.18
465.9
15.8419
496.226
18.7385
137.043
1442.04
601.691
1488.04
-6.33034
-25.3092
2455.85
39.8014
948.208
24.3544
611.232
740.299
1149.59
907.729
-18.0923
378.399
564.817
34.0793
729.802
14.2791
138.373
276.944
459.986
2.02572
1703.35
1567.92
1030.9
973.073
12.0186
0.0535049
649.974
-0.588643
519.433
706.961
1023.3
37.0458
48.7795
-6.48263
419.308
360.282
12.077
1390.76
636.937
749.247
1214.28
640.52
827.628
8.56321
628.442
872.045
793.579
-15.9256
714.274
274.328
0.718382
717.357
1156.97
850.394
12.1297
-9.62184
466.487
1249.02
1426.69
827.055
617.714
-11.2751
426.729
487.828
528.552
585.481
784.461
32.235
1313.89
391.947
639.297
1488.5
533.873
290.018
79.5346
49.518
9.46714
679.194
571.98
748.416
-9.44251
-22.3713
26.3108
1.12822
1240.1
64.6653
881.437
1315.84
771.048
615.575
38.0685
-6.59828
-0.057366
683.038
38.917
34.1202
101.243
1261.12
72.1321
1727.55
27.7173
-12.3974
841.428
741.453
0.940285
531.596
132.732
489.701
905.116
238.432
434.761
599.143
-13.413
498.959
267.558
1439.21
-14.6961
1280.89
-18.8988
901.427
1.88018
1264.45
442.93
1834.35
378.798
-4.76083
83.7618
1001.83
-20.1828
1523.87
153.582
260.694
729.005
1038.37
743.911
1366.01
1114.96
893.863
1082.37
929.354
481.115
43.3621
3553.36
-10.1664
999.1
1171.46
1199.11
725.983
501.095
-6.13861
33.4372
509.086
417.878
90.0852
24.2505
26.2735
4.05275
593.125
803.11
17.6771
984.445
1316.17
1675.12
569.141
1500.63
16.1244
108.005
629.684
-26.0005
283.368
819.85
35.7227
607.227
846.132
872.268
56.668
424.5
716.892
1362.38
-9.37878
1934.32
171.129
-7.45331
1335.12
92.51
137.455
532.072
47.1977
951.312
44.6701
53.3132
17.0259
482.067
75.7368
1049.53
-15.3197
-6.21084
506.315
909.36
13.1797
803.539
1047.66
885.95
772.948
1574.42
-22.7339
1.49512
856.037
553.556
55.5128
1082.4
-18.1363
480.702
5.877
1410.31
13.1733
914.134
1061.39
503.691
1.38675
548.85
361.664
32.293
14.8373
551.863
24.8926
455.99
524.01
15.937
297.707
1679.73
539.797
780.713
586.959
352.498
781.753
24.6029
-18.8613
34.2265
370.829
1.41178
765.405
17.6904
525.531
371.847
24.753
411.084
-7.56844
-20.4972
1010.2
175.416
-24.2491
705.788
-2.40446
1082.28
1082.31
26.4861
4.55527
390.365
12.1254
500.963
638.08
1907.74
1025.99
-0.438408
543.866
45.0209
593.953
6.53976
54.0058
932.891
-25.5159
11.2171
657.69
-25.2966
906.409
-9.69666
32.4293
805.79
1081.76
121.792
498.959
1127.75
1118.75
113.344
963.112
307.348
31.3194
877.714
554.366
1132.17
94.5647
694.707
-23.2801
-14.5607
2011.13
631.759
489.124
1042.12
-3.93589
1337.97
961.33
580.121
1785.8
1116.42
2846.06
530.619
13.2517
-3.52556
766.664
55.9287
487.977
0.719339
1249.49
689.36
960.367
1609.16
1653.06
783.247
695.315
357.542
774.294
445.074
891.191
1535.67
39.9158
384.464
106.524
16.2917
21.3416
591.713
8.62816
240.73
899.15
767.676
46.8495
354.583
-7.38087
666.686
890.211
3996.44
-20.4554
-33.3008
409.321
749.68
14.6653
788.393
-48.409
9.80799
7.55747
545.407
518.256
915.935
21.0757
1691.24
-1.67278
644.434
1.49512
301.61
1352.66
289.313
1946.45
2.94101
-6.8667
-16.2622
484.358
569.654
19.6817
1272.75
465.777
22.5437
0.71475
1077.68
1078.31
803.564
581.629
1067.79
-11.7317
1502.01
552.598
431.005
1531.55
944.374
12.1316
45.5073
622.782
-22.5195
452.966
635.039
654.62
46.9172
-47.9533
16.094
45.3535
444.136
251.393
210.389
29.749
732.298
596.739
36.4311
662.338
-3.65133
49.5074
28.5012
-28.0372
29.2392
9.48414
57.3613
533.578
651.278
605.949
1053.47
28.9181
21.1744
1376.15
1020.39
1073.78
1641.24
-1.48702
30.0284
-21.5712
262.027
1298.33
1010.84
1124.73
679.288
682.133
785.126
-30.6626
-7.8226
1848.4
483.451
605.749
1549.83
720.958
751.206
253.457
38.9219
50.5283
22.7853
435.684
41.0713
937.035
223.02
21.9491
407.323
10.8871
22.7259
6.48357
859.625
693.836
832.341
114.227
620.515
678.405
5.52853
39.1676
56.1092
28.0449
1142.34
84.1499
861.55
1127.54
28.3696
455.531
606.401
858.545
187.578
14.6992
41.9492
461.74
462.378
503.828
28.956
1183.75
1493.59
9.5004
60.7309
37.369
1177.92
728.607
47.1563
818.013
-6.68579
410.996
691.233
35.0324
96.3042
27.619
25.4948
731.735
1345.18
-30.6758
925.786
525.622
932.803
11.2741
9.52968
-16.4342
506.772
1150.73
50.2726
-18.4239
658.235
774.051
1217.71
264.297
613.833
999.338
15.8251
322.541
213.265
1030.62
1204.61
45.6844
1938.95
314.036
2080.84
6.22657
19.5893
29.9227
87.1481
17.1214
3.80301
1125.15
350.541
692.249
1215.86
1001.42
409.988
1080.85
373.824
711.894
1019.46
1220.45
12.9632
754.262
302.254
594.671
21.7608
-57.1516
515.337
1007.69
455.128
137.378
2402.62
446.8
589.558
26.6128
382.292
982.184
894.197
138.921
474.018
26.7302
18.5046
230.048
21.4004
1001.58
920.959
41.3263
585.49
551.366
363.497
907.166
1696.1
1144.31
931.525
4.88744
18.2103
201.502
367.943
-10.9952
-14.1854
1186.84
1119.7
473.163
724.267
10.806
11.6314
35.4815
452.568
758.655
15.7135
363.857
-4.74623
320.438
498.394
94.8999
808.663
514.73
9.044
118.636
7.43815
7.92182
7.47399
1566.16
822.42
-3.29043
1.44053
35.5358
1177.21
405.699
1611.54
404.804
1491.22
83.1096
2325.36
436.895
476.874
662.209
970.195
-18.3088
804.23
5245.71
545.346
50.5061
24.25
33.6671
-8.33622
1088.65
473.488
787.366
-12.9852
-2.67012
99.5481
1218.31
-15.2858
971.486
186.252
-13.6349
657.501
768.328
1058.73
1119.83
503.719
64.0229
1009.17
520.126
742.941
997.564
1115.35
195.478
824.291
1151.98
276.215
47.9836
411.27
728.61
258.858
738.767
-34.7238
-13.0031
-19.2225
296.132
2094.5
-34.6795
11.3925
1880.13
499.501
125.493
633.426
375.1
32.4479
865.862
15.782
576.019
710.919
867.53
141.278
64.0643
606.484
8.33562
32.0108
35.431
499.468
711.469
1663.57
1673.65
279.681
880.682
748.197
865.702
510.211
-8.50572
643.248
40.2835
1269.82
39.4969
577.724
1003.68
826.928
46.411
1393.59
4.73263
292.947
-23.609
862.191
104.123
1224.34
934.046
617.844
706.892
657.531
1394.95
-2.26785
20.7855
571.006
28.1493
57.1778
37.4069
157.092
953.063
-3.26303
552.036
1457.72
35.5641
1109.65
605.071
850.473
2578.38
911.532
239.866
55.749
-7.36273
10.7705
590.304
45.0854
1012.78
15.1519
66.3665
54.4014
1498.93
229.921
0.437663
90.0164
601.629
-0.860433
35.1243
21.0757
10.203
9.57161
20.3696
8.99139
56.1071
1131.53
2.58083
261.562
8.12583
1181.27
1033.46
3614.14
1363.45
757.178
744.719
757.213
-29.2667
228.226
665.962
662.987
313.854
5.37069
2.30792
12.9632
-0.986835
855.104
737.1
-10.0983
308.291
661.515
273.056
1081.07
807.788
1039.01
-32.6317
199.027
9.35235
995.303
-7.2286
2.11408
608.951
813.838
698.791
357.484
639.88
2192.75
877.845
1642.07
14.9204
687.9
-9.2965
81.7131
955.888
34.8725
967.965
34.7102
11.87
898.485
-4.74115
853.287
1085.03
18.3023
474.526
31.9025
1450.4
-4.70464
-19.0828
411.901
323.06
-12.8302
-12.2425
144.276
1183.73
878.298
603.123
1014.44
653.991
631.986
873.293
23.8051
-11.539
916.876
20.1812
757.051
198.947
-2.84785
1744.6
33.7348
9.37645
42.5638
517.893
477.53
1641.92
817.954
499.166
293.657
108.952
1120.6
44.9706
777.875
63.6246
532.047
35.4944
1306.16
535.143
52.2908
29.4646
8.71985
1194
9.07703
242.474
1117.66
-2.39047
1682.62
1170.26
1069.43
61.8053
1203.28
40.1161
20.5024
-32.7225
-3.71158
5.21767
843.634
-25.3171
1640.82
519.677
457.553
25.6621
214.37
42.6115
1372.95
43.9529
1367.67
-9.37252
1044.09
697.537
40.2388
7.61166
1185.8
1092.61
1337.38
1276.39
1679.61
242.754
350.381
3.90749
1117.38
1265.77
5.6757
1.54685
735.919
817.41
446.465
910.85
237.146
526.13
1432.62
500.577
1191.66
-4.12708
67.3515
57.6851
732.051
42.2964
1108.2
1293.71
1153.4
1106.64
-24.1081
775.918
1001.47
1269.46
174.957
1234.52
795.489
159.044
11.2139
1036.79
966.863
-14.1053
1181.19
1700.37
1404.62
76.806
784.676
14.7226
626.509
1416.86
1329.49
-10.1429
528.469
1733.68
37.749
1105.94
1026.87
7.26018
22.0265
27.0226
608.021
930.329
22.5856
0.781688
1139.82
658.461
1094.38
13.236
1066.42
827.591
1759.86
722.655
-6.15259
40.3025
1161.02
607.823
30.2343
484.316
30.8661
51.187
195.801
133.001
922.918
196.339
403.311
1115.11
27.9852
261.413
10.9022
3.35445
-4.90119
-15.9906
547.2
1242.4
-10.0478
568.782
872.676
1255.3
935.729
93.6452
260.473
40.6717
958.105
27.6775
-13.1899
1767.54
851.726
54.1897
104.949
1107.58
554.184
13.7691
539.374
1449.51
26.9011
979.565
1562.18
223.446
-33.4773
1131.84
903.499
417.91
1763.63
755.155
361.507
1181.7
764.436
647.906
1552.95
1212.78
590.464
543.651
437.377
384.903
499.859
-4.04408
13.9635
805.189
1.83514
176.292
1604.96
44.8652
31.8957
717.363
52.7785
340.126
-10.2346
1147.74
845.764
750.201
1111.02
488.556
630.413
42.6115
3.00596
1458.87
248.56
14.9903
26.6214
225.771
1310.09
372.457
76.8664
537.149
488.185
3196.11
1006.52
2.87324
976.319
618.728
1591.87
591.012
-16.2183
743.841
13.4645
598.988
29.6776
-7.91454
38.4655
-1.72241
2.84076
520.314
-11.1321
691.975
-3.87702
588.902
44.4295
-8.12679
267.644
474.604
75.4248
716.758
2084.4
1116.14
1152.69
285.37
21.6681
1256.09
3575
1282.45
391.839
18.7828
1713.65
989.628
407.721
1657.25
1634.95
-26.8343
1115.44
460.754
6.27122
919.773
266.288
1101.37
779.65
824.259
507.035
379.622
-2.17497
29.9419
20.8175
754.895
3.41441
10.1062
843.315
173.815
88.5135
324.988
1454.33
106.495
1031.08
1045.23
47.8499
28.6125
565.085
901.502
1958.85
31.7547
64.8566
656.615
1321.77
680.056
751.728
807.852
121.507
687.45
34.6079
13.1225
199.843
952.097
1024.89
613.847
48.5071
931.001
1026.56
1020.88
536.868
805.597
11.6782
29.8298
877.593
915.136
818.239
810.541
950.121
713.461
33.4633
1095.03
772.181
30.7575
860.572
-9.38832
678.586
43.3712
41.4695
1713.39
40.9934
865.356
570.502
549.925
317.509
1894.78
49.5074
838.098
133.723
590.259
674.738
595.207
433.023
46.1169
1851.05
1138.54
33.9824
1138.37
740.816
915.425
30.5723
8.39425
31.8018
23.3666
293.79
2029.66
31.7334
-14.075
835.491
46.458
635.597
19.6166
1919.02
1036.25
74.2851
2.81435
1193.14
552.523
611.516
29.9269
36.0328
50.5775
908.364
764.324
382.767
74.5291
69.6369
887.334
2083.8
399.178
1697.91
1742.34
1014.52
981.653
1214.63
81.4462
56.8861
569.145
447.111
1027.42
1146.92
937.17
44.8839
595.765
676.425
284.792
1927.29
1.07025
-30.6995
46.086
30.6288
955.556
949.934
3463.92
423.447
1012.27
520.183
20.4384
8.32094
1564.92
19.7142
1241.87
-31.8763
311.168
1129.69
730.229
558.11
1454.91
824.951
-11.4546
2025.78
9.61659
503.185
1273.66
23.8103
775.979
-62.326
-31.8295
143.595
238.833
-22.3407
1257.94
-55.2605
896.803
-5.69168
168.953
15.5813
697.942
-42.4228
-12.4701
614.531
-3.02513
13.4645
-3.89485
304.228
-36.9626
268.039
25.1236
20.6444
1465.78
817.428
184.708
3.2558
-19.8066
1026.5
32.2481
154.494
386.648
925.317
1007.77
164.845
387.438
-41.0942
978.774
565.147
-7.03102
53.9072
-4.46453
666.278
515.961
1791.77
356.115
17.6205
-13.9435
1057.13
502.682
1027.76
747.806
7.16905
891.467
-7.17952
13.5561
-9.80587
358
893.069
98.8425
883.146
12.077
1070.29
256.502
33.3542
1634.07
14.5816
1188.86
743.295
87.274
328.591
28.7154
55.1965
1321.15
60.9111
562.475
456.406
942.71
744.719
20.7051
1248.85
726.728
767.162
677.979
492.392
10.2557
477.635
391.649
995.563
1909.52
630.573
54.8776
640.001
18.71
6.93819
483.239
722.086
-3.68258
529.259
-15.7651
-5.24633
633.416
35.7809
22.7565
5.86221
2095.09
4.24141
601.339
796.016
707.309
19.5329
704.746
769.149
931.801
-48.0618
946.331
-11.1269
646.627
1065.6
478.001
492.145
177.506
15.9396
-6.51927
184.284
2206.02
184.466
862.63
503.131
272.327
553.747
-7.55363
296.98
8.93192
635.695
432.953
756.166
185.19
1459.5
1051.64
1271.49
2573.07
638.949
-36.2848
-10.3041
14.3539
561.893
11.8146
1055.52
88.0588
876.505
1.57948
2015.08
492.446
1.8026
639.957
683.876
296.104
543.485
659.132
1080.11
-11.6017
994.116
-6.83214
874.398
-18.3088
713.928
241.953
1562.96
-7.35894
1193.59
142.316
374.747
359.3
535.332
32.1177
594.212
1627.77
0.222575
903.471
35.314
379.919
663.123
763.959
462.855
247.507
504.885
1066.23
90.9659
28.4156
1352.12
32.6696
49.2861
320.746
472.84
689.359
763.472
966.526
282.242
707.372
1495.1
1129.37
1101.95
1488.24
2041.24
789.865
-7.38087
605.353
825.755
984.812
-61.0172
193.177
1743.33
450.737
619.441
539.662
1043.85
2003.66
15.5813
45.0205
849.6
903.137
1539.33
1272.84
-1.08375
35.2998
834.944
864.096
861.894
-6.52957
867.016
106.934
37.926
-0.128889
780.057
880.263
-17.4971
-22.0237
497.09
235.123
-4.6941
10.4426
1152.69
712.657
1618.37
577.678
863.504
467.8
1312.83
2050.82
15.1515
0.0420935
1151.43
47.9007
463.473
467.403
1509.9
1419.04
1278.76
987.407
-9.76412
-1.70332
220.556
1265.95
2968.45
25.9069
805.879
27.2739
54.833
-13.4194
920.123
483.712
723.036
417.583
847.814
922.026
18.8742
1130.03
513.145
245.61
771.027
984.342
153.76
1053.7
498.265
822.628
1853.71
-24.7803
30.8011
76.0074
248.624
18.4009
1177.39
659.439
1475.21
-17.467
549.618
1134.19
41.5655
11.4037
-35.1749
604.224
46.9052
14.6653
276.773
1068.53
-1.4364
9.43153
580.525
1145.11
-38.3418
617.959
36.0683
868.525
1566.92
462.649
38.9764
1892.69
713.608
-29.2783
926.954
467.709
8.12583
463.743
26.1746
1172.23
1400.18
36.6156
839.636
11.9591
24.4532
-19.8963
-4.15802
23.1574
1519.44
794.117
1024.13
24.1113
5.59165
723.823
1.71884
1681.92
1160.58
54.9398
597.099
10.3148
-3.77884
1077.32
1244.95
1337.31
217.768
899.534
886.607
20.8547
-9.49099
11.0083
756.66
660.457
634.227
97.5482
1363.23
1372.21
1020.16
29.9129
1561.21
717.841
876.328
1159.52
29.0581
375.79
167.417
48.9749
364.376
-8.81061
624.945
1147.83
52.4165
802.978
904.736
502.637
738.425
824.463
747.359
1220.74
748.041
2121.42
505.89
68.6629
94.9387
526.286
2.44428
1028.8
821.267
897.655
814.661
1332.17
1102.41
627.379
1437.34
1529.53
-9.5285
161.171
888.313
378.204
877.3
15.8539
8.16039
18.1695
473.347
901.858
-18.4847
545.262
701.1
1006.53
827.237
-13.065
1030.41
148.368
407.11
1578.02
3477.83
1334.39
-6.48263
1763.7
1.62893
818.588
-4.91543
271.03
776.93
-18.1111
435.388
1007.22
80.5225
915.485
1104.08
25.3712
1825.4
2926.13
15.0829
-42.3851
-9.78021
21.2833
331.277
18.2533
534.994
573.213
-28.1415
114.752
824.434
12.1316
823.245
2262.59
100.472
-20.6454
595.395
569.446
982.581
1463.71
531.133
1953.15
-33.7512
1175.21
22.7565
860.436
727.017
969.385
695.042
36.4311
409.328
1248.52
28.0388
290.598
1153.68
899.666
40.4947
923.384
70.2875
109.673
84.9585
420.04
55.1551
19.3004
235.139
1155.01
823.613
1154.37
-10.3666
1600.01
354.242
27.9852
-34.6897
1470.8
20.221
890.902
454.4
5.59489
61.7365
743.327
353.265
123.05
143.977
112.386
470.816
1432.24
975.955
738.311
7.79273
701.801
395.27
1772.33
1284.39
895.446
821.078
-6.63489
6.28632
1107
-12.6866
360.077
697.062
1222.09
1317.46
-5.48487
738.194
1512.26
1654.73
400.53
1296.2
1432.05
215.651
378.733
1159.75
56.9417
1001.47
25.941
831.425
1890.89
775.993
544.49
2726.8
153.269
75.2673
12.2542
34.5437
613.395
54.0503
598.554
822.223
12.3763
32.7085
1466.99
33.0424
318.589
1282.1
1820.1
486.267
464.884
666.686
907.078
351.616
4.67585
1130.89
718.729
1237.17
1331.18
5.66515
-17.9512
-12.4377
369.839
1559.06
1104.55
26.583
791.646
-4.46153
1826.91
80.1666
394.538
538.696
757.274
151.623
984.851
664.617
850.224
537.969
279.681
5.49331
498.947
1144.94
1249.37
194.556
841.921
1074.3
827.328
407.116
-13.9203
804.116
367.829
838.761
478.352
688.94
-21.5043
-38.763
1898.59
13.1606
279.357
210.944
-3.16911
-29.5527
176.936
-24.3094
22.1616
1335.62
845.521
34.1709
805.91
1358.26
878.991
47.8653
99.7865
534.941
384.385
1647.06
3.36919
685.497
1074.55
475.304
415.236
32.4635
276.336
796.416
21.5558
1550.11
587.591
832.8
1295.07
-21.7704
-36.0171
13.7871
947.845
10.7571
915.43
9.11882
451.619
828.771
968.737
289.493
500.905
684.979
1692.25
479.203
843.06
506.063
-2.97568
351.552
97.8273
26.2189
1917.34
316.985
1583.83
395.307
133.552
1847.59
1017.16
823.501
1428.83
-3.65133
907.83
1621.46
1245.04
1234.94
1317.59
110.644
990.635
15.1063
1596.17
493.826
887.41
-14.367
924.164
443.161
56.8092
-12.2205
22.4314
645.557
943.042
449.819
578.961
9.02817
552.456
2.59508
358.235
-21.6128
700.873
1662.19
391.002
25.5983
1058.52
-27.5408
281.052
1068.2
8.81253
188.986
1308.56
1448.22
601.504
47.1481
257.647
11.0862
1499.25
1274.37
1213.86
25.0135
646.195
219.503
15.8539
469.181
3.17701
-6.41347
2.30594
495.009
622.389
266.11
-7.35894
1401.71
26.0492
1099.96
1311.78
653.529
912.02
631.819
478.02
934.363
1445.13
1383.23
-4.04143
-29.2657
750.984
1214.1
2731.36
29.9461
500.506
519.877
61.7318
135.943
147.647
517.547
128.356
-36.4715
1404.49
738.942
832.366
647.128
329.261
334.311
391.188
8.3456
837.306
10.5536
479.759
-14.7561
452.034
-11.129
795.996
221.169
-19.4488
1110.37
-17.9136
1162.07
682.606
17.8281
12.2436
687.774
416.631
1613.61
-10.4549
993.936
457.92
11.0816
26.9599
11.5905
319.752
44.6701
29.5668
555.156
343.728
115.865
1442.44
562.537
735.072
33.7944
1362.01
2561.9
909.936
1204.54
658.63
1000.95
59.725
164.803
480.468
1046.89
1003.69
1586.09
1081.94
17.7152
830.149
-0.933033
890.436
1035.49
1231.32
702.865
-23.6445
972.23
564.763
385.625
23.8755
1488.89
745.627
993.224
371.499
-18.8959
917.306
701.43
12.1889
-52.5046
14.4345
10.9745
1153.12
28.1765
-2.97568
1472.24
22.8647
-31.8771
1405.72
950.419
944.769
302.218
1320.98
14.5302
98.2753
10.1626
131.281
43.4937
388.596
35.5351
1163.91
-9.2965
46.1058
1278.23
134.006
89.0581
1012.62
37.7305
126.37
41.7892
465.649
602.162
88.9791
333.526
1099.08
241.316
131.572
52.5172
0.917559
18.3985
603.056
124.409
706.811
-29.1091
443.476
428.227
572.826
704.323
-5.05198
466.584
22.9143
1240.61
119.382
100.905
1387.27
136.373
1566.65
861.097
1472.86
431.037
14.9986
349.227
1159.69
409.408
113.108
734.063
1730.85
-23.931
-24.1069
28.0199
234.457
106.815
672.927
1032.52
-2.06183
13.0056
13.0524
406.489
1148.28
283.243
-5.48899
-3.57672
1516.84
5.10579
24.0669
525.584
1755.96
-27.9809
1469.16
1.91062
1221.49
195.207
1217.19
1423.43
98.2619
-35.1749
242.529
537.91
9.04312
655.334
577.529
31.9203
291.919
18.7944
1455.67
281.571
235.091
5.82348
-9.61547
1098.09
824.178
580.251
-21.4219
626.568
1542.96
390.654
446.283
-36.473
-7.44138
1596.79
781.076
483.077
250.136
477.635
-0.0305433
21.0486
-39.5106
1145.94
763.275
330.427
1399.2
476.957
1208.74
3.19006
14.7226
1949.6
552.915
130.083
-27.0095
-13.1364
955.947
7.76393
1626.93
350.944
487.021
880.349
1803.64
947.227
4.54037
1295.08
10.152
2.26425
7.42409
1452.52
1602.4
10.4986
1345.69
-11.9792
23.8325
8.44333
21.5917
47.4772
32.6663
380.995
806.729
0.587212
672.732
235.136
1425.73
899.939
371.983
814.877
29.5914
60.6911
309.509
-47.8498
805.821
632.757
1125.38
1635.42
139.251
-1.93218
929.962
251.103
3.19033
24.0683
456.839
24.2914
644.975
844.23
348.418
1008.25
142.435
51.9341
697.803
451.293
-35.3701
148.913
375.477
36.9102
739.465
1773.3
487.513
327.871
871.64
1315.59
429.298
659.484
533.996
-27.0769
417.734
207.501
-21.2652
1220.28
2.00728
726.342
732.982
18.9121
1805.45
1146.41
3.45218
478.732
384.145
0.130066
12.0052
1739.02
29.1217
1473.05
33.3287
1055.4
23.4086
1110.46
1016.55
52.7544
427.862
473.841
203.698
-10.5175
548.609
297.234
27.0863
3.34684
936.342
758.995
403.161
368.2
-26.1215
368.709
-16.8369
325.141
268.818
24.5109
1164.24
-15.9051
531.36
217.322
560.337
-22.2022
6.21097
97.4944
1155.21
-12.4377
744.653
1077.43
37.8274
1307.01
-6.3356
1480.2
408.128
664.404
609.911
41.0532
252.092
540.929
458.544
5.78155
886.866
32.6333
382.363
503.797
285.296
650.362
846.642
1519.92
-32.7196
1212.04
2076.93
2.70669
1028.62
1221.51
721.401
1671.26
609.778
-2.58325
1483.45
1842.81
20.5524
15.9336
1563.23
-11.1895
259.336
314.933
1286.33
-52.8837
-18.0721
1210.21
48.2384
21.5001
-9.62184
58.5299
515.213
58.6257
298.568
690.972
7.22635
360.391
13.184
272.841
1522.12
907.03
515.542
-1.6064
5.86221
1041.86
1269.24
1081.1
4.53379
647.377
782.278
603.546
534.891
22.879
21.2787
684.152
530.435
1020.62
567.956
857.588
1706.74
891.158
36.2328
146.426
934.092
-23.8031
17.7476
624.962
729.89
752.936
1001.14
159.339
397.176
303.257
541.211
257.035
876.065
929.509
702.667
758.319
1463.01
1510.17
690.227
-24.421
1076.14
865.796
1877.26
-5.91678
1469.73
20.1812
1619.12
651.201
1.7159
48.7273
817.099
391.14
-9.72761
1025.35
19.4048
794.033
600.784
1267.3
101.456
146.086
33.9321
1354.94
618.579
22.3951
365.255
415.93
14.9265
-25.2028
50.4167
14.4721
569.066
30.2437
16.9998
186.611
-5.39962
720.361
1304.05
1288.33
29.3251
526.574
1025.87
33.6208
1204.16
1.91062
-6.02672
43.4081
375.733
628.822
182.595
219.826
287.307
702.2
1153.28
1272
1103.08
664.269
-13.5198
690.84
1281.86
879.173
862.954
48.8411
132.577
1111.35
-15.7007
951.079
1237.71
877.211
786.195
192.154
1474.82
967.305
11.8332
547.27
-1.0846
186.213
-63.0699
723.227
56.5681
21.405
166.078
479.343
355.183
238.846
13.2701
22.3125
801.424
479.159
11.3567
-7.62515
-18.2956
587.909
-24.4793
-16.7072
433.342
484.283
684.088
548.774
977.674
770.558
-22.0511
596.014
505.562
776.877
393.071
39.8164
36.4399
11.4457
584.464
82.344
22.0779
549.808
1091.87
1202.34
214.248
519.965
54.2856
186.474
-1.61927
693.459
924.629
113.162
-19.1505
910.364
68.8531
1442.04
614.442
-7.52681
2805.32
639.586
294.82
47.9977
1232.87
13.6893
16.9321
349.349
1074.94
15.3684
406.654
1381.36
112.712
433.403
31.623
449.314
12.0301
45.8014
1348.25
521.087
902.208
699.417
-8.70638
1171.22
-9.25281
1.9479
1512.49
53.6132
1133.28
598.804
542.231
742.379
15.7997
6.50325
708.984
19.6386
26.1796
-6.61847
462.456
586.626
1193.65
7.15411
721.122
-33.0122
483.797
707.399
667.14
1959.6
59.6438
-13.1766
26.6625
-16.8889
44.4198
1795.06
673.247
8.9368
762.673
217.688
-49.6995
1137.4
26.2385
1521.75
983.345
471.041
-24.7201
77.0738
842.317
315.926
2.30594
105.204
37.3903
39.5543
955.767
725.401
7.4026
575.151
672.677
1441.09
-34.5731
39.1723
426.767
344.178
461.279
-11.1112
799.43
-9.66363
1185.13
58.8154
505.481
632.405
38.6955
805.979
887.194
376.575
-6.48557
491.042
1661.89
1079.77
1027.91
430.171
870.377
1102.51
993.536
1733.21
559.771
-1.14721
1997.26
1545.36
426.596
271.737
781.722
540.116
375.697
30.1005
484.901
1645.46
263.535
1099.13
-6.66924
-1.72601
36.0533
692.492
-6.49709
1300.53
1731.92
19.3294
534.152
2.66354
1481.19
734.471
377.41
1145.4
19.531
790.143
814.911
12.7002
668.152
941.621
32.0108
20.4384
132.151
36.805
12.5162
970.879
352.769
745.749
697.598
1013.32
15.1519
304.031
1252.65
764.672
52.1466
479.172
-5.30546
1231.7
24.4241
860.25
705.662
366.834
54.8089
1741.84
551.177
659.426
27.732
147.936
1.46313
1499.96
179.201
-15.7997
1168.17
148.656
540.58
39.293
336.399
1141.56
2154.31
52.5287
757.213
-33.0148
739.846
58.7646
1247.7
662.932
623.075
423.287
959.367
21.502
1036.89
32.451
1663.44
1213.47
437.973
122.385
20.6803
47.9531
9.7462
438.513
258.795
-7.25625
-11.3651
304.092
-2.11015
12.6562
1142.09
673.614
718.56
747.849
628.594
684.424
-14.3286
1180.59
1490
1266.94
1033.74
348.69
600.84
-4.27852
566.915
1029.84
23.1143
330.085
677.345
369.751
613.407
874.213
633.377
512.498
661.107
28.498
133.102
685.782
34.6507
1585.12
469.997
353.045
733.048
13.9944
1814.07
16.7589
10.5669
542.841
154.244
633.376
1287.91
1508.6
1093.9
1493.34
601.142
950.448
574.365
993.097
103.075
218.726
1454.51
0.861371
1180.09
1174.25
-16.4347
656.179
318.5
125.761
1118.81
7.63359
455.304
704.536
1109.38
2148.71
31.6761
1212
816.442
112.703
398.38
628.035
416.214
12.8252
28.8307
784.938
1344.92
772.076
1122.7
71.9753
34.7439
48.7623
293.824
90.2598
911.716
272.749
2.68454
285.418
845.484
437.232
597.252
591.713
32.7085
700.499
22.4866
641.167
1209.16
53.3573
1268.86
1088.35
-15.7007
733.206
763.706
1124.37
14.9841
0.286603
306.062
676.581
3405.86
4.39647
627.649
489.854
47.1977
23.2791
1228.67
1470.83
29.5668
42.2137
127.588
660.638
29.3828
1355.06
147.922
-18.2956
140.007
1208.43
9.83545
1130.52
-34.7426
1033.05
1071.02
448.974
176.674
919.346
1042.45
1446.34
34.8909
1262.23
789.736
39.5147
41.6618
621.09
-5.56869
39.0282
361.106
504.441
96.015
52.5351
-17.3021
-49.5862
40.7465
17.3276
90.7878
1967.97
-20.8599
539.352
104.833
2021.71
1162.63
14.1854
499.131
4.3525
91.7669
769.308
1814.35
432.044
457.327
15.7073
605.414
1558.07
3.33825
-1.20547
985.326
2550.12
-14.1072
710.02
841.89
3.5929
17.7538
1323.62
23.0806
880.083
731.83
-23.0469
1234.74
212.34
1351.27
607.97
51.7013
19.1165
714.001
39.5291
-22.2211
2319.97
2299.97
29.749
568.628
1379.41
199.433
58.4862
0.663951
9.29815
46.9692
44.2317
472.378
155.017
289.553
332.687
358.572
528.736
25.17
1411.73
1612.58
332.608
224.831
1365.2
578.648
277.749
118.11
27.9852
1307.14
52.1317
40.8358
-3.02712
729.888
592.097
-36.2848
1106.93
686.478
7.43815
465.194
-18.7629
1324.41
14.6979
568.3
1168.98
951.954
75.8629
541.447
760.872
42.5638
289.257
331.352
523.726
1278.78
2778.67
-16.4347
2050.14
240.018
26.1433
794.416
490.893
1482.32
805.665
4364.96
466.776
130.389
1075.94
1248.3
-54.6412
49.4454
1872.91
542.819
803.935
7.65562
960.296
573.518
175.835
-17.4552
-31.5424
766.931
121.868
-2.7345
14.5095
38.3139
39.1103
231.973
390.513
409.711
364.636
13.7228
51.4484
713.957
909.863
225.896
271.794
23.2035
605.414
-3.02975
82.049
349.245
23.3741
597.576
26.2064
380.28
518.129
860.726
1837.18
651.447
2138.28
-4.3062
32.4299
1111.39
-36.7089
573.446
268.165
393.794
1246.13
737.001
438.295
50.1375
-10.4587
1728.71
315.635
54.4447
1380.09
24.753
911.46
297.904
506.115
-29.9112
-44.8638
355.542
610.019
853.677
32.4847
26.4861
471.198
2.43378
25.2439
519.704
705.547
594.022
4575.47
567.404
1137.95
266.161
1017.49
1003.54
561.878
44.5839
13.8395
127.725
15.8685
-7.60391
1009.19
48.0871
637.753
7.43815
422.09
1431.23
-4.04272
270.323
1704.97
1461.7
11.5409
12.1447
1240.47
856.45
623.524
231.161
908.565
3610.31
765.283
1494.93
1365.4
13.5503
1111.52
1652.92
1087.1
545.26
638.869
646.44
267.151
5.43914
-2.3945
1121.92
648.685
790.06
809.819
877.234
27.8177
1383.78
1458.74
486.741
1.57812
572.435
1435.5
656.053
66.3531
46.7393
1244.42
878.532
1002.93
521.91
647.563
2313.41
521.551
451.93
377.262
1131.64
644.104
11.9713
61.3522
1239.89
5.22091
58.0939
1315.83
17.2511
207.031
871.556
580.479
1282.79
6.44923
1014.32
1601.41
15.9917
397.233
1364.61
774.032
471.18
313.65
19.389
449.613
3746.98
9.71642
282.271
605.016
1151.52
5.77385
316.541
731.852
10.5681
64.9901
524.851
2386.13
492.75
7.94133
705.975
712.029
2465.64
672.443
2.33918
785.696
874.179
744.932
1530.31
92.341
42.2829
1544.7
1133.37
375.971
438.691
1632.74
496.3
1175.36
22.9265
908.983
428.726
1627.7
632.951
1555.94
34.5658
157.623
278.991
932.906
42.9886
940.37
1324.26
31.052
499.131
-6.89189
30.8337
50.5374
25.3039
892.31
617.576
69.3953
70.0552
30.7034
1013.46
465.437
5.18976
1285.12
22.2373
13.5523
302.612
532.764
945.121
1089.98
-10.2999
1735.35
22.2189
43.1691
368.089
59.1975
862.052
22.6625
1896.82
493.119
-28.2317
482.128
387.696
115.73
606.109
413.118
19.5329
37.8715
-14.3286
31.7869
-1.75655
897.792
1219.28
460.49
342.027
280.213
39.9809
195.152
12.0515
980.696
3342.05
245.445
336.893
371.452
1090.75
1362.1
85.8134
812.192
-19.7388
221.112
91.7216
557.538
786.469
-2.2004
1074.41
11.1863
2031.47
885.875
717.473
581.418
325.654
638.985
770.538
-2.03223
822.717
-26.2308
424.873
-6.84558
-15.3498
1265.23
111.431
675.328
541.034
1065.55
472.521
268.19
1175.03
575.476
11.1507
-7.68403
322.227
644.613
119.1
20.4317
1442.51
30.2437
266.251
1044.93
294.451
682.331
959.229
1207.62
421.148
1244.08
371.91
284.198
1373.65
853.461
1381.07
69.377
267.587
1031.04
2705.2
594.238
302.499
1519.92
1103.5
606.609
693.721
36.0449
1319.4
436.222
656.937
0.461017
-14.1599
1222.09
-20.8599
14.6136
338.795
872.606
1320.41
965.774
-3.14376
710.209
400.117
10.3787
2578.77
832.8
191.245
-29.2667
867.283
1342.5
-26.6694
1190.92
1103.57
1208.74
311.529
-15.1478
969.422
107.414
1089.98
699.971
-20.6454
837.149
310.825
32.4299
45.0431
630.788
39.7313
7.47828
35.8473
20.4941
1057.47
668.806
1273.9
647.338
289.43
1526.28
4.52982
45.3678
965.808
532.163
511.694
37.5951
38.6206
2.82113
776.84
677.163
1660.98
-0.993018
99.2681
934.163
616.129
48.7691
732.634
718.685
18.3985
893.536
30.2733
997.879
26.2096
955.666
510.943
-10.3041
981.372
992.929
-1.30385
-9.42845
1178.77
368.633
1030.44
154.131
854.141
708.326
1349.62
39.1972
1399.93
965.15
958.982
1507.4
24.0056
81.4462
1269.41
83.7618
475.222
1634.62
590.587
721.424
281.103
-3.6108
773.896
3.56037
52.361
14.9265
1291.05
1721.75
777.087
1398.31
1139.57
809.819
1145.23
40.0751
553.569
183.142
3.45218
993.216
24.4929
2065.98
843.217
44.1142
157.017
-6.57641
2.88386
1003.44
24.6434
716.468
471.69
62.9761
518.092
771.714
423.537
9.60679
914.929
120.824
532.35
1026.51
341.11
-11.9525
165.745
969.338
810.596
552.841
168.953
47.4404
436.7
165.707
-33.0849
84.1702
1098.93
639.403
1649.97
6.78287
65.2848
1215.85
846.188
-0.176278
29.3087
850.224
26.3492
1.74518
-16.4215
557.924
-13.2349
1127.56
749.279
30.4502
405.663
4269.57
237.06
1145.57
49.7791
20.6682
1230.67
631.998
9.43153
3.3126
19.7543
852.217
873.776
33.3542
1298.32
197.484
27.4018
36.2368
30.5894
1202.12
1028.8
44.0446
1426.42
1497.43
325.865
23.5162
29.7664
-27.5838
25.9685
1113.7
305.922
14.9408
984.57
-4.71571
12.6153
-27.3292
-9.42013
31.4518
663.074
639.266
3.7556
154.052
464.402
94.7059
923.75
1111.49
14.0375
19.8514
164.248
301.028
229.452
1292.66
11.9453
1490.36
1.72269
670.771
6.65604
245.347
14.4457
1655.67
-15.812
1202.29
18.9319
64.7691
654.251
109.102
24.3729
862.11
37.1698
1064.09
884.503
1497.34
1226.52
-18.7999
-6.99764
325.538
6.60258
289.417
952.006
1707.87
1376.11
567.626
1253.1
176.101
20.5874
1724.03
1046.93
27.4723
134.606
9.94055
19.1662
490.983
55.6642
353.904
986.216
318.158
1216.57
-25.3366
84.1748
1448.65
1180.67
649.761
594.73
818.61
-20.3776
1005.36
26.9011
9287.3
-3.31626
-3.4922
202.308
1011.99
635.446
138.493
515.255
1025.05
689.473
889.661
-4.39861
50.8584
1006.51
604.527
395.651
-1.70265
16.5733
997.723
878.421
769.945
51.4448
968.232
22.6189
1164.56
689.544
827.474
551.012
799.822
1106
6.54205
1331.6
1668.48
834.24
0.575026
37.1837
25.6621
-14.2657
1534.37
366.575
698.002
1478.24
422.848
712.143
2162.91
716.278
765.502
1341.95
-2.35591
1032.64
-0.708144
32.6862
37.6294
285.304
461.982
89.0803
438.523
753.661
969.481
31.9021
10.1598
491.686
25.0112
27.9482
1222.61
397.648
756.039
352.484
800.659
23.263
1602.38
5.03356
1323.41
326.525
37.5425
514.933
967.072
212.783
1037.75
58.5571
45.8102
342.709
436.278
164.803
-43.5145
-21.782
756.414
29.1779
23.1184
-14.3882
1202.12
821.782
989.562
604.164
-2.28395
1387.48
895.371
27.6237
24.1113
976.822
24.2076
570.603
32.3888
1379.9
2098.23
1775.69
50.5691
1198.84
10.9745
579.657
937.099
-12.346
22.8647
3.73015
2.14173
30.2251
402.804
52.9671
421.429
761.656
1040.93
544.271
849.049
365.833
635.972
22.4166
910.914
9.44416
672.044
7.61007
3.21774
994.202
1063.57
47.4772
21.4219
630.246
435.664
371.652
802.043
1539.49
23.9245
1143.57
60.0135
839.456
563.7
-12.3974
1394.59
315.719
9.34302
82.3513
420.987
1060.4
948.848
1349.27
435.209
1383.04
1129.5
843.035
885.017
246.943
601.504
519.413
1300.44
1416.8
975.849
45.6283
972.877
4.6095
875.853
38.7843
490.214
120.372
586.492
914.743
7.63359
875.001
1120.58
16.8006
453.341
541.085
-17.5171
559.55
1126.54
64.438
825.308
734.117
175.133
1279.33
659.632
933.415
1117.7
590.218
29.1217
880.848
1477.07
726.183
207.157
347.513
427.847
508.152
-1.29904
992.957
207.446
11.9713
38.8634
46.1095
31.1683
264.241
931.647
1409.41
601.605
-10.0785
66.52
474.966
1508.77
1303.44
1018.62
1058.78
528.478
30.2717
511.663
-21.8081
1297.5
775.701
542.328
328.308
1629.72
106.514
764.201
27.2211
-17.9013
221.299
1353.51
1604.97
18.7942
4651.1
310.506
637.499
903.738
16.9278
498.066
24.4166
435.797
239.397
313.43
21.4473
178.238
-18.9858
2636.43
933.17
1682.5
55.5128
372.132
1357.45
-6.89189
32.7077
76.7743
242.696
33.988
317.726
144.358
1087.67
1268.83
454.242
1219.61
6.29079
816.606
23.3741
3.49662
1163.76
682.594
777.582
17.7538
916.948
324.805
533.381
824.558
102.516
723.12
43.6743
759.062
12.0168
19.8421
77.2126
1321.2
517.416
822.983
13.3585
542.098
814.983
601.113
789.768
954.723
624.856
710.368
888.698
180.574
640.858
223.131
1238.83
237.261
401.164
36.7466
18.2103
23.4359
512.597
34.3587
131.434
1218.95
937.593
8.37731
752.088
8.39425
547.17
1140.87
523.251
1327.76
1191.56
-31.1381
34.0214
572.466
1219.99
-1.98171
992.321
486.619
2419.09
890.752
5.56408
301.702
679.991
928.12
41.158
-4.72192
-1.86795
1050.99
1554.46
1230.05
915.847
409.629
1003.06
-10.9885
1.78301
483.708
2.0114
9.27666
1058.66
1309.86
1034.42
-42.0694
87.898
29.4646
592.464
-22.3556
493.102
11.4158
1281.57
1031.46
995.848
768.071
767.338
1742.22
50.5609
1490.01
55.1087
668.929
16.0032
63.3137
60.2747
525.658
598.837
379.372
5.90273
35.3096
1268.17
431.762
477.395
3664.93
398.151
951.624
1238.07
744.002
210.132
1246.37
1187.68
500.405
570.882
589.384
817.92
1564.99
296.548
996.091
54.5073
-44.5452
418.691
1454.33
1836.26
361.106
828.654
133.12
320.03
449.83
-38.3418
22.0058
-1.41305
1434.49
28.3123
370.82
648.048
470.276
-49.1367
945.236
2156.34
1301.67
336.062
467.491
28.0486
27.178
894.184
951.16
1463.7
561.061
672.88
463.613
985.349
-16.198
-11.6768
1666.93
663.168
912.64
19.1745
640.775
-21.6016
24.8926
1164.39
235.203
1148.24
1506.48
827.034
26.3025
38.2538
-12.017
45.3535
1128.17
478.061
1508.89
834.199
360.314
-13.3545
447.44
6.40785
1601.24
264.34
737.29
776.254
1098.87
-0.0721788
-42.986
13.1923
1268
740.37
1181.8
1157.64
1033.56
38.1069
-4.81506
515.928
787.695
1829.99
307.289
478.765
438.093
1567.11
2040.9
858.197
1142.22
280.768
383.79
391.968
-12.2425
33.7059
618.334
610.268
548.168
25.5983
14.6662
17.4368
1043.8
90.3807
7.47399
537.299
496.333
-10.7867
569.283
1551.66
733.056
6.52248
1926.38
1071.97
486.717
1784.76
9.01305
706.76
1275.23
444.818
33.1621
1804.98
305.672
487.395
67.2786
1172.98
1277.59
14.3421
118.325
553.927
674.37
403.644
40.0747
537.341
475.717
27.082
1418.01
26.198
13.8792
494.641
2034.37
425.45
454.994
-17.8208
788.118
538.432
1620.77
10.0972
228.144
285.99
0.849334
734.233
51.7831
1066.58
178.421
-13.0031
-9.85218
15.0222
-47.5598
1451.45
798.5
459.592
377.649
107.821
779.542
425.405
1641.97
94.2921
860.239
148.732
83.1072
57.9333
154.396
706.869
-4.83188
20.3073
653.631
209.006
420.63
24.1866
714.986
19.9384
5.01997
1454.39
9.81503
234.703
1361.9
1025
38.7249
-5.96925
191.62
735.096
921.031
-3.30481
739.31
673.862
907.822
1034.16
702.186
-10.8067
897.739
662.984
-29.9313
-27.0974
6.45482
1388.88
-33.9783
475.634
1146.52
10.0771
-11.9536
83.5258
9.9747
735.482
1568.53
1447.72
734.889
578.221
762.8
1608.66
125.653
131.903
327.552
1503.67
1133.38
572.977
949.163
-0.251513
1004.47
401.484
63.563
203.286
525.268
536.575
878.007
-30.0158
-11.8025
353.929
892.828
1084.31
888.683
1210.82
466.882
603.329
40.7672
43.8892
1271.41
1621.16
986.54
56.6122
834.623
3011.55
-14.875
-15.7384
7.61007
1622.21
911.773
242.38
1387.06
32.4188
729.893
34.3204
633.377
4.62593
6.00924
659.715
747.627
32.7767
1232.79
1180.27
43.3917
-4.74623
309.194
565.86
810.793
-8.43005
9.94055
13.544
1067.66
-5.1645
719.208
200.454
581.257
1187.18
35.4491
1518
1115.08
38.8157
448.552
466.88
1209.63
1128.85
-15.7838
375.069
412.203
404.997
909.059
935.065
588.269
850.713
11.1784
-19.5806
758.814
2.13267
35.7405
850.03
896.026
13.2899
284.565
1441.88
585.428
1566.2
1206.6
531.206
21.8289
654.01
-5.49213
1076.47
2707.91
859.333
1109.48
370.661
1741.31
535.029
100.335
55.1584
34.0137
2.44909
17.9985
1606.92
1047.2
-2.56484
749.624
1194.02
356.457
308.23
46.3698
1.90374
696.206
375.64
45.1256
-19.6532
940.712
976.38
837.994
0.0429528
1226.43
-4.94147
244.277
1272.33
69.6865
23.263
376.741
698.699
130.596
-46.5349
2.31173
1866.62
-25.2233
505.515
484.342
7.69755
1832.59
33.3542
770.126
258.21
-23.6561
12.4093
1050.54
6.25177
564.698
990.356
466.58
879.192
744.059
0.71475
322.43
709.115
683.624
55.0165
1026.56
23.8755
1498.26
-22.7403
29.9545
1269.33
-15.9221
-18.7714
-17.4247
80.3149
1220.59
1345.65
-40.457
-8.26885
17.2425
980.119
9.544
15.2602
24.6029
-18.8613
354.692
625.476
8.28192
-10.4206
744.797
11.3412
257.529
9.76051
692.194
905.102
1415.04
539.805
49.8539
12.3837
876.533
-6.5492
930.514
322.965
17.1158
1824.27
0.587212
-23.4649
1902.12
1190.91
1565.23
642.848
439.449
-4.09029
33.3395
200.813
-29.1091
1011.97
61.7365
411.617
495.694
852.374
-7.55438
71.6401
-5.64447
1037.67
350.156
251.583
14.559
14.9211
440.702
2.77435
1279.83
856.45
13.1246
1315.05
8.14695
269.508
1286.47
20.0436
1839.54
234.69
1328.97
54.2569
5.82108
931.404
-35.4699
48.632
764.431
16.7538
35.5412
764.436
35.0868
-12.8599
65.7255
978.434
527.332
0.719339
3.23172
804.819
248.591
97.4125
31.9892
128.197
35.4949
107.832
1403.71
910.392
652.48
887.353
28.9215
98.0118
19.0212
1522.32
1206.6
1236.31
484.236
602.707
17.7159
-19.142
591.514
-14.7561
933.669
23.3723
892.171
363.728
-5.18983
847.852
-9.31683
568.159
249.688
1195.72
231.524
29.5021
32.3201
-24.608
2720.77
842.919
1140.14
1091.87
17.9335
694.034
30.8337
12.1854
-14.7377
112.499
-27.3962
822.805
283.653
-9.80276
213.156
951.774
1499.22
19.1745
472.857
8.64231
518.187
3.71743
548.543
769.971
650.872
223.786
32.0328
498.769
24.6029
766.372
160.119
268.784
492.976
945.311
-39.4276
734.708
514.622
537.971
-2.60883
559.815
143.406
2245.38
182.344
486.264
-14.4053
285.756
751.443
6.5
443.715
1238.74
19.284
1570.25
261.72
261.405
744.264
47.15
31.4923
68.3453
885.922
49.1049
1266.39
4.25163
10.2359
1178.15
875.152
17.6455
848.016
17.8097
1437.81
61.5578
71.7943
1337.38
200.449
804.34
952.171
-25.981
58.005
860.395
5.50938
663.353
74.1227
1137.38
627.292
40.579
-5.36359
-31.7259
-29.7625
11.4158
315.562
1063.95
924.76
138.811
1250.76
225.899
631.597
122.119
598.747
-45.8419
636.119
1040.67
2.1546
800.801
352.027
1.2992
4815.2
23.8708
31.117
1320.19
434.382
-4.43891
74.9605
-12.882
1246.64
1338.97
22.6042
1318.86
694.332
-10.4174
311.541
596.915
550.906
1937.78
959.808
888.467
849.384
975.289
412.348
-0.327215
-13.7071
20.6759
670.969
1213.91
43.5645
879.138
2559.6
29.8702
-41.6404
1007.44
6.25177
174.226
143.37
980.391
1065.48
155.602
-14.2778
284.948
457.991
1052.82
802.769
22.0564
743.517
-6.61094
428.91
1615.41
9.80418
1319.19
812.358
251.655
217.984
17.8111
738.351
16.3085
882.415
71.7853
1081.4
10.1428
-6.39478
630.062
678.394
701.168
971.26
515.132
250.663
945.353
15.0893
6.40389
991.771
-27.447
89.883
537.974
897.752
-9.90072
27.2139
532.86
1760
306.28
1070.65
-2.86708
220.164
1420.48
6.5
48.6
10.2879
479.419
1817.45
952.747
30.2733
391.652
1317.36
-8.17378
3.4218
41.7997
-7.55438
26.6625
-7.51854
35.0495
-16.4089
385.986
4.0446
-6.59598
378.563
1982.77
1325.62
501.892
-3.511
651.604
1059.93
1464.08
969.148
97.3604
22.6877
1409.29
-9.233
727.044
-9.55809
20.5019
1418.6
1213.55
1474.71
1180.14
-6.27267
170.799
586.754
941.501
2010.36
-2.17001
683.005
850.166
780.372
882.573
705.66
968.488
20.9193
36.5271
-4.61241
1972.08
834.24
487.832
12.5436
694.131
-13.6105
978.499
1442.04
1139.55
261.887
3.7778
439.697
1192.73
702.923
467.089
165.879
1399.86
792.721
28.3976
1293.69
1371.86
1173.95
690.305
948.115
1119.54
821.187
23.2791
40.5161
643.789
332.549
22.6404
823.682
111.842
-7.38396
56.6667
663.291
1235.45
20.0667
1246.14
1736.63
325.078
615.137
1177.84
1774.9
847.51
-3.69463
1729.82
513.059
-5.56843
1024.25
8.88735
1119.28
32.6917
596.154
-20.8599
1793.1
1324.85
812.934
1106.41
21.7796
24.9924
-23.7585
883.534
9.30797
898.619
320.72
1607.08
1980.94
2054.07
-23.6445
1351.87
182.67
548.85
-52.5044
-16.4327
-19.7275
23.0185
731.478
713.291
1299.67
460.99
1268.18
-4.01805
868.263
-18.7586
912.938
1588.97
1103.36
1044.64
1173.99
54.4447
12.0261
45.3678
2.53802
803.902
478.004
527.741
-22.375
677.677
1320.69
360.768
1007
2.12326
510.553
8.05598
430.042
6.20941
780.509
258.564
553.727
469.952
-5.23515
-21.5712
1144.71
460.627
409.267
0.875965
14.9652
998.77
923.237
555.664
7.43815
519.542
-13.1407
-7.56773
60.2666
-13.2766
125.564
2062.81
1022.02
410.063
1100.31
534.97
694.069
327.39
19.8235
815.651
4.00407
37.6802
395.421
7.63359
713.926
1262.93
52.4078
319.625
783.177
893.409
576.562
386.191
1013.07
290.703
24.5343
490.712
10.0901
-1.15473
65.0759
-4.04408
405.643
12.4586
121.775
532.365
1443.79
918.18
759.429
335.511
5.29498
-28.6996
-9.05359
592.643
16.9278
-19.6011
653.566
214.105
542.438
530.562
1334.09
31.4802
1922.68
496.217
652.882
482.8
13.748
-16.2622
10.2189
1598.52
246.444
326.342
560.401
-21.774
706.613
392.398
-34.1431
-3.07954
72.6561
1133.32
22.2373
1208.74
6.05605
458.991
787.995
36.1991
16.1386
142.398
-0.558072
24.0929
1130.63
1017.68
628.585
1481.61
1061.1
2067.08
52.6475
13.3861
577.452
372.819
1014.36
10.7821
1380.14
699.123
963.934
11.1722
7.61379
1096.4
727.251
12.3837
100.669
1318.42
1545.21
19.3662
453.773
6.42933
77.3964
632.441
225.475
1951.8
-14.1147
-2.31247
1088.88
365.317
0.917559
-0.342157
1571.95
105.669
45.2658
7.38862
-6.29971
625.004
741.492
1304.02
285.428
76.7786
828.763
217.369
102.516
102.779
29.5515
-7.56773
723.686
456.298
20.4566
899.553
-7.49015
787.758
887.95
734.871
8.35764
710.935
1439.71
689.912
1364.23
376.68
-35.4699
224.794
-7.68403
438.419
961.33
135.967
18.5576
44.4572
1071.32
26.4955
1503.13
-14.77
1530.82
-6.77653
1200.98
1048.45
29.3251
762.875
13.8792
202.287
276.498
22.5253
12.7139
41.5341
1620.11
411.43
319.402
24.9233
17.1471
-3.17311
1320.72
3415.4
-7.89755
261.678
676.536
390.042
47.2362
1138.44
884.675
-41.7113
794.634
527.779
8.42398
-1.04704
558.62
840.543
152.799
174.219
20.6063
418.203
17.4554
-1.83111
369.98
1100.76
1106.35
1084.92
1319.77
28.8852
57.7688
467.928
-12.8017
1164.23
11.3056
1210.21
20.6685
372.456
236.593
379.394
1143.38
644.3
1.46313
249.958
1031.9
983.078
1385.56
107.426
814.193
179.848
688.723
804.229
507.006
138.736
1466.23
419.881
1082.05
454.193
311.98
2199.9
19.1745
1.71884
28.6407
6.21404
1176.88
-24.9209
976.959
20.6803
-10.4719
357.174
918.668
848.934
15.1662
183.898
14.7564
282.522
746.664
0.823821
1175.14
1158.95
24.753
935.823
-0.0721788
-13.0446
710.385
360.96
750.573
2118.32
453.773
566.528
966.025
830.799
4.64611
120.818
461.407
677.455
1356.43
920.887
697.125
9.26268
-15.67
1110.39
733.33
99.2674
99.7511
44.9553
1337.53
1167.25
-22.0311
5.55074
727.434
14.0187
728.854
305.479
1029.1
441.708
-6.41347
309.653
356.328
612.729
549.3
920.159
-35.4699
569.622
1041.79
1407.31
1019.43
393.371
970.246
419.14
4741.65
78.844
-0.79605
661.768
24.0696
-16.1473
706.227
857.293
57.4361
1349.29
441.166
1605.96
328.972
736.545
852.296
292.659
574.384
-27.1012
606.134
32.4195
1083.49
139.256
1097.71
791.988
692.38
-0.401289
1293.34
-5.23768
787.991
238.122
2417.57
-15.7007
926.716
296.929
897.826
17.3126
1695.12
735.633
29.9156
607.189
678.699
1696.62
213.686
890.971
969.573
472.102
1567.44
26.583
-32.9429
887.594
605.016
-32.2774
936.143
11.3961
1514.07
4.71482
154.871
1244.81
-9.95897
461.081
616.132
1437.46
1331.98
161.631
1346.41
17.0679
1285.36
1200.9
164.803
14.5816
988.798
293.421
1201.91
2075.2
838.556
18.9955
23.4972
354.253
772.83
678.502
-4.90382
792.32
692.972
27.6237
1689.42
468.486
21.0486
591.218
184.25
-6.35022
937.002
424.855
1047.33
1216.33
2139.08
1288.58
744.272
714.259
524.618
1554.09
-21.077
28.8966
-1.05024
6.41444
815.609
-21.8248
1066.27
-29.9112
1895.81
1381.3
1519.13
30.9621
368.124
43.9846
776.451
1207.8
395.371
456.276
16.4282
1374.08
33.7765
-30.9416
24.0207
779.218
17.5876
403.212
729.888
427.26
1665.94
14.315
-2.80785
346.064
1949.6
832.027
31.3013
-20.9093
-8.91263
610.512
945.43
-0.158169
121.816
-7.49015
1157.82
493.117
306.334
1402.47
14.4214
1700.86
373.195
1495.41
1327.04
14.9855
1744.66
653.861
20.5019
880.745
1385.97
-9.89076
1830.31
882.944
-21.4108
3.91954
872.16
109.415
839.065
772.96
36.8214
2022.08
11.3745
510.507
869.454
1221.03
3.78468
27.7065
982.315
223.934
998.013
444.964
19.3011
809.877
86.7821
5.32455
-15.5674
799.079
12.6264
-4.4903
19.59
589.93
-6.31298
-20.6169
22.7253
20.7301
10.7626
1418.7
1438.34
20.7628
1034.93
31.7896
45.2642
673.378
91.8722
726.053
90.6035
-25.8046
829.111
14.6653
-47.4403
963.708
755.31
593.643
742.184
1134.82
98.8425
22.9498
383.142
1004.7
-5.86733
1022.86
408.432
586.172
740.963
862.7
695.216
93.9581
388.94
2519.46
23.1574
164.43
1603.21
20.3632
897.647
-1.44021
-5.77743
34.6204
21.2066
1747.78
1340.9
213.374
89.1826
808.098
-33.7512
28.2847
15.2325
-5.74286
-42.6102
387.696
224.426
2163.46
25.1551
37.8715
1490.55
1682.84
916.536
616.642
6.75042
170.654
18.0059
769.711
1340.93
564.719
765.179
24.9501
19.6386
29.9277
724.267
1418.23
277.405
782.403
35.2136
49.0139
416.919
-15.0198
706.415
-28.7885
34.9686
-11.5707
6.19242
1789.68
594.057
-15.5503
1510.2
576.779
-7.56773
0.29647
1294.01
0.00158525
1378.77
665.944
646.195
17.1037
825.45
38.7843
344.037
11.6763
481.834
258.614
2307.11
26.1433
14.8048
37.2983
1468.62
1038.49
956.852
1180.88
614.865
14.6992
2493.23
755.968
-6.13861
-13.4144
1543.2
181.745
22.6189
349.337
1754.01
784.37
639.093
365.038
11.549
-8.36054
930.347
618.722
821.416
781.188
728.437
1240.14
4.88003
20.2134
1052.53
689.654
1464.03
1852.46
22.6042
-4.22998
2260.15
-34.4413
-4.69448
662.372
816.18
-15.8674
391.671
637.225
894.719
549.782
624.712
492.717
767.216
731.232
892.846
1022.53
374.506
1944.86
1029.85
20.7741
1001.18
21.3889
1047.66
-21.2034
232.701
780.049
20.6759
1731.2
1816.02
312.109
1425.68
677.37
170.741
1131.69
22.1098
801.985
987.222
119.231
1324.16
390.435
25.3039
78.9656
574.473
1580.56
-15.4024
471.832
593.592
144.273
1396.02
407.56
38.011
975.459
1338.05
-4.3062
959.252
45.5484
46.0791
28.4869
290.462
65.766
-39.0877
749.506
15.4858
14.7564
829.749
338.118
814.169
587.375
2029.71
905.956
30.3752
997.667
2018.49
387.186
869.68
368.456
960.469
45.9546
643.054
1719.08
8.37731
30.5723
-14.1147
5.18379
710.658
801.707
1546.83
389.778
199.848
799.292
1.23542
1711.59
847.02
2269.2
266.575
1300.17
826.392
-21.5885
93.5451
50.6014
-1.86795
1431.25
10.021
37.124
287.593
818.396
446.46
3.94701
384.177
1583.72
1077.4
672.724
392.714
565.448
457.531
-14.8593
692.608
26.4595
39.5268
293.074
823.434
81.9425
470.095
415.014
18.0808
697.114
84.463
437.418
57.9837
209.032
1414.96
769.377
19.3011
1089.41
2211.1
8.22313
604.831
267.249
373.788
1560.7
4.93142
29.9829
881.048
326.472
-0.990608
579.202
839.611
121.106
-5.46284
11.6768
303.652
-22.1721
888.745
54.4091
-4.18367
835.887
929.054
978.724
6.45482
20.816
-3.99327
23.9839
532.12
1224.93
34.8001
165.547
947.008
872.289
36.5483
43.3583
63.7731
546.072
271.33
358.615
1466.96
18.2533
491.891
278.984
1744.72
1510.93
22.3336
707.41
1271.76
612.789
31.3011
704.379
47.4225
1489.95
17.639
34.8347
365.819
11.2264
1720.57
17.1343
1469.51
320.345
52.9671
605.087
38.8931
384.969
690.48
2157.83
527.003
-16.2026
616.496
2595.7
1226.77
661.659
42.3688
8.83994
68.4134
1155.4
54.9735
69.5896
860.756
568.723
1068.8
856.391
1149.68
4553.54
253.042
738.256
2127.98
228.294
514.974
429.449
29.9577
1598.47
943.852
-23.4226
365.117
326.658
782.802
689.362
313.427
670.482
108.624
-24.0664
932.311
-11.4026
685.91
1175.05
25.6972
401.701
395.071
2374.68
10.2317
695.943
21.9177
98.5342
675.096
13.3744
208.22
955.911
1109.35
1006.19
812.505
752.854
880.161
33.9918
905.307
1251.08
742.302
996.71
950.871
562.939
558.176
548.072
76.1768
1456.11
45.7383
1011.13
28.1475
614.289
513.799
997.923
930.547
621.126
1732.2
871.721
13.6935
1015.45
529.786
1361.3
612.328
1491.01
737.357
779.21
33.0424
56.2198
30.2215
174.673
1300.72
391.709
983.177
523.691
52.6219
26.683
1099.16
935.09
386.049
541.892
744.593
2215.19
1156.98
-4.97387
1351.04
2305.82
412.641
1228.3
-0.713398
312.662
970.348
263.353
926.628
-1.72241
593.903
864.911
33.0569
928.935
929.982
780.044
2573.87
393.607
20.2875
677.823
332.026
1201.34
179.964
36.0683
198.852
1009.88
850.447
1461.66
-15.4035
1376.73
1059.48
-18.1363
1337.06
26.1746
141.496
579.341
2188.04
557.312
3.83849
902.89
-40.5609
323.781
1198.92
948.247
446.462
209.74
671.803
-15.7205
596.898
522.834
1279.72
32.4299
982.783
-26.2549
-11.0707
-12.8508
3.98815
633.314
885.052
-19.8291
27.0607
1093.37
1415.7
416.707
1105.63
459.264
234.332
694.533
4992.63
61.1094
340.153
177.139
851.452
20.8639
476.573
699.614
213.586
178.914
-17.305
832.472
1782.28
27.9852
1730.68
531.893
371.786
1016.62
810.793
572.53
299.212
117.74
-20.0445
182.21
-0.0222731
469.833
-3.29043
18.3071
890.11
1493.93
193.929
-24.521
-28.1049
1315.05
279.887
623.707
384.421
958.509
1044.52
1026.42
538.289
815.475
423.448
757.116
58.2334
976.295
-0.187761
758.884
959.456
1314.75
39.1723
561.569
348.71
2.95208
-7.27369
234.43
-2.16737
746.598
7.20032
1451.37
920.297
24.2505
513.531
453.119
2024.3
-53.4281
1557.78
4.52234
258.675
1459.57
822.126
392.117
455.459
691.095
-19.6011
394.945
268.452
-1.04145
446.229
314.598
3.36919
54.233
-19.1516
1023.95
4.3777
973.489
318.529
720.582
1951.91
639.111
414.883
885.278
242.423
1183.98
65.105
102.822
507.841
1072.5
925.061
1050.42
348.306
21.1855
1032.68
1014.64
10.4718
45.3535
1542.34
198.825
406.94
30.2251
39.2347
257.24
25.7746
1453.23
1168.34
33.83
510.528
676.655
254.947
357.201
787.222
1292.37
1037.7
1607.02
578.189
1546.73
854.823
137.614
143.016
1067.24
813.287
499.937
309.608
15.0359
950.026
484.23
24.6511
829.213
243.601
13.0108
-2.55158
-29.0448
36.8427
-34.0595
-44.4074
187.348
1004.92
1291.21
1330.03
1055.56
826.03
867.621
616.864
-2.84785
490.847
44.9792
-31.853
7.65562
23.263
710.325
5125.24
-58.6847
-31.5424
568.28
918.354
949.716
242.768
235.649
12.077
-9.16905
-37.7265
-24.7418
963.155
745.467
141.262
-34.4424
818.16
28.7406
1535.46
986.607
2.12886
1121.7
1315.65
1258.21
721.606
-31.1407
822.305
-23.6943
-21.0472
1212.03
533.12
-9.40087
351.338
1123.16
898.824
638.127
758.966
985.201
7.56182
-23.5904
453.506
52.6475
1044.12
547.467
0.493275
18.5046
996.541
915.33
1239.58
962.188
1077.68
574.246
1055.49
830.875
-39.4276
3.86565
504.198
906.302
348.69
4.88744
93.1729
372.012
306.098
22.738
283.791
152.359
1001.63
246.401
3.79148
52.3481
431.953
1060.38
378.168
161.891
-16.5784
840.458
1311.82
787
383.506
-21.5485
1206.26
-13.4448
-27.5408
-41.2876
-16.441
116.17
788.687
950.609
-11.6779
341.376
73.9889
414.01
545.355
69.3466
21.9491
615.344
7.13898
800.463
390.238
9.62626
22.3977
517.149
507.759
1076.75
-0.183056
20.0943
1721.62
784.438
2891.91
13.2899
369.911
263.089
1568.08
-0.295947
454.369
652.136
809.727
977.149
1219.9
6.6329
-13.0819
658.102
-38.4355
39.9158
1164.08
-20.0397
593.781
297.402
-18.0138
81.7167
268.841
588.455
1283.97
541.99
445.037
-5.5068
494.272
1010.15
1629.73
1277.17
202.547
622.636
1916.26
138.611
-1.88252
2.16067
411.009
1343.75
1187.07
680.967
832.734
9.20758
999.6
742.92
1069.38
762.437
246.958
406.824
245.326
419.115
715.291
-14.5478
440.277
1138
162.927
1080.71
2023.64
60.4352
-30.9945
394.482
-16.7072
491.438
1016.52
880.865
-34.3218
1250.32
-5.18454
920.228
-29.9313
98.4651
1137.08
444.615
952.858
11.4457
404.419
1289.24
40.8185
1459.19
302.354
309.159
222.081
1246.31
-14.2778
1004.59
-53.6295
-34.1431
1361.24
438.099
194.416
1427.05
1189.78
-9.40087
-23.929
-15.1478
0.529696
13.7103
480.705
-45.0083
319.907
-15.2624
-3.17733
39.4209
369.963
-17.6392
22.8647
569.698
500.549
-3.48047
13.3585
-20.7354
19.2339
7.26018
23.9006
43.8892
461.844
606.116
271.836
-33.0692
-13.1906
-31.7853
1306.34
21.754
-13.6489
2.82113
716.87
796.727
15.5522
1511.08
1205.92
773.932
755.636
254.916
898.595
-17.2603
463.615
526.901
-32.8572
580.933
86.0994
1187.48
759.937
1359.93
-33.7555
14.4347
421.37
456.298
33.575
367.319
682.166
810.931
784.01
329.478
588.694
-6.63489
367.981
42.5324
281.542
624.32
918.201
637.175
684.171
1600.36
1064.36
423.473
1270.1
-11.085
219.698
428.061
28.1645
575.948
1608.3
-51.2201
76.3373
227.76
-10.7429
347.693
-29.9085
-5.16815
1032.13
910.692
68.6047
537.612
128.932
685.793
-28.5219
1402.51
881.976
51.6667
-16.237
890.786
1696.88
618.379
1340.9
1023.49
452.658
0.0548821
90.0455
1367.66
694.073
291.867
679.297
610.915
1287.33
69.8701
21.2066
1050.62
1239.7
339.175
601.017
1009.85
557.168
1242.57
8.26872
31.0865
553.225
2382.18
764.498
484.002
95.1151
557.383
167.616
178.829
178.133
543.869
8.16022
28.0388
993.373
11.3182
821.892
856.458
16.5551
33.0453
475.957
46.5018
43.0645
-0.0592364
27.561
355.179
1634.06
585.626
946.061
2552.08
611.667
364.445
665.266
1197.42
-30.6626
441.641
3899.61
62.4144
114.744
1527.34
306.789
92.2869
14.559
-11.3159
20.6163
39.3615
1146.39
-8.71965
831.728
9.60746
1220.88
815.883
760.3
262.625
1233.04
629.885
676.531
363.475
12.9307
7.38345
87.2411
1236.7
936.513
935.418
940.914
-0.2933
279.956
-27.3917
556.081
3.45218
2411.26
564.055
1666.81
537.745
55.3586
809.192
743.05
362.705
347.263
183.939
383.609
784.086
129.547
135.317
-4.73874
-24.2475
282.276
909.85
-12.9704
517.688
1802.84
579.373
707.112
-6.70679
547.908
-8.722
590.168
932.134
47.1977
10.531
168.358
18.3224
356.912
307.499
2043.51
-24.3094
368.864
368.602
373.256
655.984
-7.9318
530.414
1382.2
786.625
6.08322
332.542
3.94942
1041.6
801.985
417.506
1271.32
-2.58325
347.769
1458.65
600.55
37.419
32.8002
-9.11553
23.4972
3.80301
2.58882
800.945
570.385
-28.5434
233.27
14.741
397.271
1227.95
3.5929
276.375
990.653
604.394
16.5967
0.5708
46.9172
23.2612
1.10148
817.469
648.409
526.786
807.99
1484.5
15.4858
1255.16
10.156
1226.46
855.366
1443.13
866.209
-14.3286
427.215
421.782
553.978
273.727
394.898
27.184
24.9884
551.225
266.925
-8.81061
-4.72422
505.002
621.752
64.1053
605.367
57.9703
1174.7
809.203
11.5326
21.4907
742.103
407.869
-19.6744
-11.883
6.19242
1.81595
1227.49
1322.53
25.9423
10262.8
1390.12
155.476
486.283
730.728
862.072
803.98
25.6972
321.116
12.7612
-1.0127
1209.44
678.571
1404.45
635.362
-14.5549
305.037
9.4241
12.258
7.01328
662.006
13.3197
1047.36
884.18
57.9812
395.017
-6.7895
964.435
-6.8667
345.433
22.4264
9.42521
666.008
-19.8963
-22.8987
102.085
406.421
625.908
1071.81
-12.2312
17.3963
703.921
1054.17
-20.6454
604.765
218.996
1253.82
409.319
-12.017
869.943
566.236
24.6029
101.079
770.005
790.394
-14.2069
10.1942
1149.59
989.897
952.69
543.597
-18.6668
124.817
-8.23102
4465.37
19.3662
238.814
261.055
25.2439
302.312
10.2683
822.658
376.249
1437.8
166.835
116.066
718.685
914.202
1627.41
75.2509
466.615
647.123
52.4157
-18.7629
840.898
1218.6
-43.5371
1514.17
1.2335
192.992
849.731
268.93
497.571
1170.51
730.381
1002.46
444.763
774.338
291.734
1504
592.706
1179.78
704.173
215.413
1206.16
24.9209
416.569
11.0141
43.3314
1263.25
39.2669
34.6079
-1.80273
550.129
530.142
1109.18
1307.67
867.205
190.166
860.166
759.589
-4.47615
701.845
-13.1492
-30.5431
1230.99
1193.85
-36.7089
-34.5058
691.512
674.931
48.9657
-25.7437
-23.5772
641.754
1371.91
673.571
13.5086
-51.8099
-15.0647
60.0876
-35.5334
1025.23
420.93
812.814
-17.7637
517.868
-5.37301
499.309
814.226
-44.0796
1872.13
1057.85
910.358
22.5321
258.495
-15.949
739.914
1047.21
693.693
-0.933781
1093.82
16.5403
1165.61
176.14
276.804
177.742
52.4024
-2.51463
40.1343
1164.19
803.469
336.651
1012.84
6.75811
814.275
2703.48
1333.3
1344.45
1903.94
822.649
964.304
108.513
20.0943
1959.62
971.025
3.88135
340.284
238.178
694.985
1061.44
1019.2
332.555
114.595
29.0091
641.998
24.1866
669.115
352.857
1659.79
294.211
1028.94
1154.3
687.406
1352.42
37.1193
1343.41
50.0249
282.583
72.3978
24.3607
50.8362
947.796
1203.18
2386.85
381.363
6.44923
28.2591
270.312
1822.02
720.416
859.869
1125.73
570.033
437.095
54.4091
1465.08
629.74
6.63583
944.046
90.4162
50.8011
10.9993
42.7246
744.711
1642.85
829.404
656.553
957.585
662.486
703.03
726.272
830.302
504.842
430.625
476.681
-2.3065
63.2309
838.141
-17.0218
94.2951
501.522
834.904
129.28
48.4558
79.2816
907.114
36.3797
85.6459
38.4004
34.8439
19.9454
40.5324
378.118
1057.67
54.2347
201.307
836.224
430.963
1690.53
687.856
17.9948
1947.27
77.976
-6.15259
107.799
725.889
13.9995
6.52018
3.69077
-29.1073
764.181
1003.01
11.2877
818.841
-8.64932
495.042
159.268
16.7589
1717.84
2467.21
1035.05
554.665
916.844
826.441
1373.13
-28.5445
110.498
496.924
768.209
938.909
108.702
359.281
1286.26
421.308
0.237128
-6.63489
459.81
1618.62
383.392
1499.68
309.13
504.323
127.574
983.791
365.26
396.782
284.208
285.117
219.399
781.708
-9.21098
-40.7971
73.8628
1098.26
-15.5812
15.4302
399.237
-9.80587
528.54
1993.52
7.95728
836.035
39.2405
-10.0795
26.8665
742.068
348.831
692.539
633.489
193.744
24.4532
549.82
8.96045
-12.4499
998.39
887.319
615.128
-36.5941
369.721
986.351
1327.98
1738.2
260.464
981.741
834.53
26.3025
1327.61
124.79
712.521
798.526
1323.33
1139.31
1237.38
175.074
992.205
675.456
7.59307
88.8628
1126.98
-22.561
-26.1194
24.4367
152.928
4.88744
40.3025
1408.4
733.385
699.276
740.816
43.6907
1376.46
809.539
986.637
11.6314
1141.18
664.337
567.5
885.28
22.777
37.3737
57.4185
1134.75
540.966
1450.2
150.495
895.781
33.1754
1166.13
812.911
777.666
34.0297
8.39654
470.232
837.709
167.443
299.493
796.715
1104.49
647.856
786.316
-27.6791
1122.56
24.5002
429.067
453.336
177.923
459.08
205.307
35.4242
-13.7689
217.525
621.394
819.189
680.457
63.4249
199.371
1372.54
-24.8793
63.4223
43.9486
654.01
11.3745
1325.98
729.048
1238.35
270.785
844.34
1438.22
28.6714
773.414
276.62
531.135
832.139
237.679
5117.49
45.2943
-10.8067
489.192
-9.80587
18.7944
791.87
-6.10518
600.162
298.178
-17.1117
-36.0182
1378.6
606.39
1231.89
890.786
30.9261
1205.28
876.197
11.3348
630.405
1264.58
665.962
1986.48
1666.48
12.9632
624.656
21.9307
303.329
13.184
306.245
-6.39478
-11.0707
296.37
-12.8784
1240.51
444.647
-13.3545
672.327
336.243
340.03
587.375
545.45
-12.3368
-7.10609
791.52
286.66
969.01
-7.42243
400.304
-48.6119
589.596
1277.58
1520.81
529.464
1769.74
1334.58
864.752
1153.43
9.95754
-19.7167
-24.4202
13.9963
29.5466
650.175
1168.46
413.826
591.811
7.78448
902.302
11.2171
1002.52
994.452
463.835
610.307
643.375
-8.94478
9.34806
1.31626
1165.37
796.045
-7.56773
654.949
1045.57
1122.57
213.65
1538.07
755.899
827.98
-16.0052
-62.6355
161.602
-7.24033
18.6496
22.6877
46.8447
26.1433
1950.72
11.1316
-3.81418
-10.2103
966.368
583.093
983.089
1165.84
926.508
-8.01267
49.5708
1211.86
803.935
-3.61807
15.7533
509.634
477.023
11.2809
1680.63
4.05275
75.9724
560.906
517.523
580.386
2806.2
250.633
632.692
-1.02473
82.0576
-23.1796
1784.11
693.641
422.049
156.431
1302.59
363.087
802.13
-28.8191
-14.0648
34.5602
337.491
3.80164
644.352
1678.57
354.515
304.036
31.9203
1671.23
1014.88
2.33508
707.356
436.859
876.684
605.208
1354.54
433.616
3.03895
968.085
1143.81
1417.4
393.492
1415.86
452.658
1263.84
-70.4961
-60.38
792.298
1210.16
653.798
1585.43
2003.81
1102.84
515.898
111.162
494.025
1420.51
297.707
23.0596
959.587
23.2612
958.024
907.03
-27.8433
-5.38218
-0.12066
741.894
456.184
36.3889
41.6196
15.6565
950.079
1263.24
1368.18
29.4547
935.785
7.74546
806.656
11.8041
25.2439
1314.31
341.023
898.555
655.485
813.732
56.2653
27.9852
1230.3
-2.21622
24.6511
532.207
18.633
-28.7885
38.7167
493.45
-0.0581162
189.258
10.6866
7.20168
839.148
14.9211
716.19
593.921
326.089
406.832
2225.29
1285.66
374.486
-9.95897
639.373
745.94
1025.17
10.384
852.217
688.243
446.229
20.2358
57.9812
1080.93
752.665
-1.2445
572.439
1143.12
210.836
897.932
8.50463
983.94
4.46288
-16.1482
366.907
73.7572
-16.8971
279.67
320.31
2322.5
881.957
259.566
-32.4172
1456.72
24.4284
-19.8423
-0.772587
-28.129
243.869
1049.36
1202.91
1521.28
-1.08841
0.823821
1348.25
1085.18
1211.43
-7.10609
403.588
1045.66
2027.86
521.064
40.4836
977.732
737.485
1409.55
621.123
619.002
782.367
1216.21
564.481
869.61
1161.8
-25.3194
1676.9
28.3992
-21.6128
1173.06
492.202
14.3539
-26.5633
-5.05198
-7.55438
545.331
-6.18
-35.9018
617.025
-22.5603
1046.03
135.833
20.4566
-9.36875
669.692
-0.357284
1355.19
0.861371
484.812
1087.39
1124.7
1257.7
648.42
665.431
74.7749
89.8891
1167.36
540.163
-5.56869
1594.5
-45.5662
948.715
1413.11
1515.64
21.0757
8.32889
9.57161
98.9466
687.667
-26.6479
499.208
422.83
46.0445
954.529
291.085
499.35
1785.92
12.1854
508.127
-6.4879
524.793
1846.67
-21.7704
754.839
306.141
957.16
9.11882
378.531
19.1745
1199.25
1166.56
1083.74
834.551
621.462
4.69263
447.871
865.26
15.1662
13.3861
26.4769
-11.3651
777.275
1076.5
825.381
592.302
622.854
292.428
1298.84
537.327
278.309
21.5917
23.1143
332.587
10.806
17.2536
52.5172
1026.86
353.242
24.6511
-30.9832
470.363
277.254
717.09
1007.61
470.332
470.816
166.77
5.0644
338.911
-16.9381
5.91867
12.9603
614.695
1100.08
156.198
922.278
23.3502
1125.1
355.501
-42.0207
652.431
-5.80996
164.805
28.0449
26.3963
43.5359
2.64827
2016.55
59.6429
1755.41
255.311
87.6456
586.636
893.069
28.572
434.985
1382.82
1633.81
299.736
638.646
-4.91543
10.5352
780.678
244.258
309.825
-8.52174
122.069
883.693
446.742
34.4516
621.78
1630.01
668.554
12.1297
301.694
-23.929
1051.2
73.9758
122.344
364.715
1265.57
9.43588
434.011
515.744
734.808
39.5954
-5.74286
14.7564
1212.06
25.1867
3070.51
1544.33
30.7667
806.512
775.791
757.24
764.693
1035.61
545.467
368.294
1521.99
-21.6817
124.569
1861.53
797.376
-0.996269
53.9095
622.577
1600.5
486.301
-0.342157
38.9617
79.4318
1537.61
7.46895
-0.677515
606.559
-7.8226
587.153
-43.1616
881.237
1576.07
219.698
1976.04
1538.66
10.9172
1268.15
1128.5
334.021
-26.6725
1.92784
587.596
1760.58
552.735
1034.07
23.6537
349.643
639.686
1990.86
19.5893
431.976
839.836
17.875
9.42521
478.602
935.249
198.241
4.41673
25.2482
1480.26
1055.53
853.587
17.3963
42.3755
469.461
-30.0158
-7.76618
673.361
9.43588
32.235
455.38
13.2921
30.2251
893.809
3484.38
1129.83
827.875
17.6523
1738.08
870.359
988.023
1498.04
80.5127
-7.37874
626.012
460.274
875.303
784.499
368.661
398.249
32.8361
478.447
210.793
2938.48
521.868
787.151
738.256
343.872
745.485
36.3283
1417.08
1296.83
1040
748.949
181.458
808.293
11.67
1078.05
649.867
-3.45166
-21.5885
768.209
44.9792
7.50238
63.9554
529.348
229.3
468.948
-18.4847
11.1533
2057.92
245.64
33.5454
35.4944
777.671
548.261
1122.38
27.5906
1093.66
427.458
1114.78
735.354
-8.65099
372.643
51.8139
661.506
961.284
939.918
968.488
36.5271
90.965
720.452
23.0492
1006.65
1338.66
44.6799
1225.06
319.318
-6.36437
-4.14942
652.173
2802.61
457.388
-15.4744
650.331
184.486
732.908
182.23
417.004
788.912
-1.88252
701.187
1276.28
6.30293
1434.01
1619.35
292.787
336.232
1049.53
-18.4239
21.0524
707.961
862.124
199.665
22.0058
883.146
1040.94
2170.37
2361.08
1373.31
-22.8997
-16.1598
2276.28
239.073
12.1854
5.67708
1165.76
1210.21
1298.24
27.1223
908.671
-20.6453
2481.7
12.9632
-21.6016
587.175
866.965
1443.98
204.242
1118.26
468.247
24.9337
304.371
396.529
867.96
41.4695
760.75
868.186
873.079
1601.28
1082.13
30.7667
0.390179
347.366
93.6311
-42.986
648.501
1833.96
213.757
651.645
218.339
473.242
49.3513
306.371
1528.24
1009.68
1169.8
1229.43
106.696
1251.53
1052.07
633.723
-32.8572
86.0994
-8.17378
32.7994
115.553
313.539
438.473
1628.99
394.87
648.132
-8.91263
56.1505
1411.47
490.032
828.179
1324.97
1161.93
27.5713
677.189
664.084
1048.91
701.984
6.05408
-1.61813
44.8865
240.079
901.419
1169.32
104.76
18.6746
776.897
726.955
617.921
3.09766
24.4961
-7.27369
478.058
36.327
-4.90286
1819.2
381.28
1216.23
620.446
911.557
1540.37
969.903
1493.67
837.303
1186.59
392.69
647.363
922.321
41.8045
1057.41
15.7667
1049.53
31.5319
571.002
463.211
0.437663
1100.14
1281.43
33.787
-23.3492
454.915
715.648
1879.31
63.6034
-21.0257
1206.09
644.616
1479.58
486.391
1096.38
165.633
1117.03
-6.77788
1110.91
359.388
27.1223
164.666
1266.84
1733.95
683.047
62.3739
1014.81
509.715
482.951
1268.47
469.087
9.43588
336.23
29.2125
290.856
2876.67
498.742
663.913
248.788
566.754
855.366
45.0744
336.24
43.4937
617.232
1934.11
1394.42
859.462
1054.57
323.286
83.4359
435.033
0.807135
1149.36
250.132
935.746
1421.44
1347.4
1453.84
457.659
82.5023
-12.2009
558.13
293.835
236.853
413.171
742.103
1040
272.936
645.619
340.441
379.132
5.56408
403.35
1270.59
452.966
17.1631
836.734
1276.25
945.864
1200.05
243.271
62.7056
36.2714
239.309
8.57906
658.229
-10.9885
65.5013
1248.12
3.88546
12.9307
121.701
1365.35
798.169
831.435
236.266
357.151
476.184
213.35
388.651
2596.94
642.509
1050.32
1026.33
517.203
1954.81
1051.78
662.32
26.2904
8.78169
733.077
1036.42
957.212
747.806
1451.54
623.581
22.9498
257.454
19.9055
11.874
17.471
42.078
445.965
25.3039
2803.86
662.554
133.114
11.9591
-33.0148
564.763
574.906
15.8779
610.694
1210.49
30.5148
1289.95
1056.25
167.736
749.068
24.0929
710.842
232.45
353.097
-13.891
1218.52
562.202
-26.3576
722.009
496.391
1056.51
774.775
954.723
1914.21
-5.52539
1286
1511.16
-11.3166
687.9
-0.745844
-39.2416
216.657
-13.6489
864.892
849.929
48.9749
1526.3
302.284
400.057
594.666
1156.24
553.727
1448.21
710.658
1375.44
1344.62
27.7688
1525.1
624.785
374.786
9.26268
6.81875
1832.25
-14.6758
1252.31
910.857
724.828
5.67597
-21.4752
173.805
502.451
-5.86733
355.694
1337.97
21.3215
643.97
505.191
373.569
-14.3882
679.26
41.1671
1350.27
1120.95
19.749
517.297
21.3295
26.3273
947.868
1087.63
246.944
25.7496
1080.35
978.011
1094.89
415.056
1181.19
627.084
1293.07
10.9745
1657.25
-1.80851
624.836
17.9681
1501.5
243.611
90.1288
65.86
1175.28
938.786
26.7302
567.606
27.6487
360.606
1209.6
36.3995
1701.75
1069
28.5012
912.744
164.172
1051.46
1122.04
595.026
32.8361
15.6181
37.7305
911.603
1336.8
-27.2332
50.6431
1704.44
458.804
912.276
-34.8862
140.843
-2.87217
119.913
28.0033
636.505
2146.75
930.772
5.29586
496.333
-38.8977
54.2765
956.07
941.681
1330.43
0.0061183
1828.55
69.9911
457.509
1024.1
409.211
14.2013
-8.93845
1250.26
1055.01
294.427
41.2225
1229.52
177.943
-24.5506
344.715
16.8006
501.41
37.2983
13.2517
1029.08
1128.36
-4.04143
577.932
614.177
1682.62
501.221
1719.73
146.138
946.533
613.58
520.878
1149.81
125.599
701.205
1625.63
58.6565
1005.07
531.937
872.74
699.186
1361
32.6333
714.073
777.41
434.195
470.707
686.346
350.015
5.67597
48.2427
1467.85
757.955
451.851
1163.55
55.843
44.1705
1076.32
624.913
1367.14
1130.32
1024.25
1216.98
-6.77788
85.7972
3585.76
3479.71
34.6185
443.902
20.5842
3696.97
63.4483
416.613
1546.88
558.645
266.385
0.240016
3693.66
13.6117
1455.91
340.03
1376.36
313.633
1636.13
29.2392
570.855
649.771
1250.95
1406.53
1044.48
169.473
791.416
457.859
-8.49253
1158.22
391.554
-2.21622
-19.8937
2502.17
363.242
502.192
590.756
920.144
1017.06
947.983
873.773
149.492
-5.69366
5.91867
1166.57
693.246
507.878
741.59
456.049
779.254
787.345
349.438
765.283
5.05107
1430.17
1394.5
11.2374
202.536
114.252
68.82
924.173
485.815
1547.39
-14.6758
426.852
13.1722
1577.1
631.077
772.576
1312.68
10.9993
263.864
-2.28501
467.349
688.947
835.026
352.929
1068.16
617.509
-12.8637
446.083
17.5813
251.215
268.71
11.913
1626.2
936.044
70.4865
1282.81
-18.7714
-28.6691
20.3448
17.4374
985.824
251.897
600.077
470.373
1090.97
1924.91
1043.73
759.49
-21.077
60.0669
368.099
6160.72
286.85
-14.9187
14.2578
23.8325
994.232
332.335
28.9181
4.30785
180.498
1291.17
83.3367
614.255
32.2462
16.9099
15.9101
20.221
710.559
-15.9906
1264.97
17.8069
954.47
635.25
52.4516
1091.16
29.5515
-37.5528
886.73
461.921
-5.78037
1799.11
466.285
420.455
1223.19
-2.66534
693.836
1664.08
300.049
1632.3
384.09
9.18257
1135.57
127.37
68.5005
378.041
-30.6355
261.573
0.222575
1881.73
1620.77
2105.3
84.037
590.49
208.454
25.1371
704.702
87.7539
409.832
13.1797
651.74
9.4241
538.871
195.364
17.6992
927.418
54.233
-14.2858
857.613
1447.85
28.7406
812.075
25.2115
1439.22
12.1854
2.12886
503.258
1096.38
-8.65558
1421.26
681.75
941.45
996.516
431.469
399.021
100.213
176.754
27.383
2455.97
599.143
792.46
24.9337
1045.79
-21.7163
303.581
28.3787
590.571
3.62747
708.89
7.26018
1804.26
962.22
30.7773
18.8375
1966.68
1411.56
-3.08418
106.75
860.314
-3.6743
-39.2416
10.5096
449.245
1144.13
1069.19
969.518
371.314
276.295
2494.97
-2.85015
5.56483
533.113
612.381
94.0904
28.1543
489.005
132.102
260.153
5.22852
221.428
1584.46
815.191
51.7963
563.16
-6.26084
381.983
1662.24
429.587
1231.24
27.5532
724.83
31.7877
518.143
249.093
20.6163
838.358
929.18
-7.25914
227.426
27.3197
-23.931
-24.1069
286.641
288.805
1366.19
729.149
775.77
972.453
1326.73
41.1634
1166.7
356.206
56.9417
2.7191
1420.5
1377.57
301.612
2769.01
1874.1
-26.6415
41.5341
12.0549
568.402
626.219
1126.89
813.047
468.676
432.582
-33.4164
6.05986
33.7944
20.1792
464.822
33.2502
500.837
68.299
3.94942
234.013
12.7395
976.274
42.6926
1033.78
19.8076
0.629567
32.7077
83.3999
219.521
-12.1101
22.5437
-1.15932
858.413
387.522
308.734
27.1223
1191.88
6.05605
292.199
15.8798
11.7741
53.6199
758.067
1125.76
14.7226
88.6519
1439.35
1351.97
12.3459
47.2275
1191.89
157.595
1713.16
1175.28
832.579
1508.39
2485.8
205.097
62.6364
466.739
1145.84
-1.94624
1870.44
2136.51
42.3577
548.367
-8.42327
561.323
19.3662
1213.33
-16.3069
1097.21
649.014
991.324
842.333
1264.56
1029.25
183.702
31.7334
2774.54
-29.264
273.902
-12.2425
1043.75
12.4798
2.03342
-25.8046
559.246
-41.1759
415.715
1012.31
2756.81
642.369
1909.73
1020.88
64.5509
1229.59
314.598
293.849
13.0036
920.873
1333.63
-36.8518
-4.68116
4.00293
908.056
28.2013
49.4441
-31.1905
891.623
361.443
914.514
637.616
547.757
-10.0983
155.517
130.627
953.63
-3.68258
4.52058
501.477
1737.64
659.653
494.927
-12.8508
460.9
958.141
635.072
1260.78
1536.83
705.039
18.6685
1495.58
570.844
-33.6194
782.625
728.481
4.6952
21.5917
1093.21
1587.58
1923.6
422.252
491.903
528.429
844.208
957.691
1298.6
458.19
501.097
49.0139
1106.57
101.092
362.635
130.546
20.2884
349.147
13.0603
200.951
56.1997
1774.18
67.1718
22.4173
652.177
-1.86795
565.611
399.413
379.423
81.8878
259.704
287.164
24.2718
24.5617
163.181
412.201
458.958
794.538
1275.4
818.784
713.499
-16.7334
1001.83
58.2675
710.991
8.2156
-0.516408
53.3189
34.9473
489.092
3442.79
2333.97
530.248
1006.68
240.8
-21.6783
1957.09
-5.34166
1675.99
413.871
87.5062
73.8154
1062.1
1193.04
1082.19
1375.16
44.9754
667.404
14.0019
759.112
519.549
400.615
2568.48
23.8799
615.155
1276.44
16.4876
831.97
916.007
853.407
40.5203
21.6817
23.1184
-5.01783
928.511
43.0412
1493.89
-0.865697
1113.25
710.986
-72.3702
172.004
1146.5
687.295
143.314
879.371
674.509
1323.98
592.735
733.352
12.3904
866.763
309.19
91.2712
434.513
592.776
553.622
437.033
39.3374
17.0403
1002.89
2.11408
-5.74286
859.734
10.1626
1225.74
1406.33
11.6346
1555.4
-1.80023
1633.44
68.6057
557.941
0.976999
547.477
24.9226
0.881048
-1.99983
1043.51
734.24
1025.4
-23.4869
-13.1458
1613.46
1238.08
823.95
685.582
541.583
2759.94
606.903
1241.09
650.46
1567.49
730.939
1230.93
1257.94
7.55747
-6.05773
2404.48
-23.3492
1377.9
90.7878
1042.18
2126.82
29.6061
700.786
1112.03
-2.58325
15.6221
1081.27
1651.99
1158.43
19.749
-18.0259
26.3273
1038.95
-47.2615
263.038
468.029
827.349
534.078
480.195
40.2426
39.8851
553.441
42.3755
23.8048
3.47822
30.5559
18.8062
1490.66
43.4794
161.152
834.133
792.998
28.6043
8.90804
231.334
622.982
479.858
38.263
1061.39
13.0463
350.568
965.218
533.363
548.367
521.967
1155.05
499.309
864.504
1496.39
1141.89
982.909
734.577
536.861
982.398
697.196
1714.64
15.9101
5.28004
634.155
30.2733
-30.9832
462.867
578.979
12.4798
1385.51
35.5491
888.733
640.908
567.284
44.683
899.118
1458.32
606.224
582.676
474.145
304.933
23.1395
25.8796
1030.97
641.792
1629.87
836.265
0.255934
110.479
819.104
1011.9
-3.93589
537.744
39.2893
1249.16
860.013
85.6866
668.391
5.8808
238.14
317.795
867.399
47.5714
38.6955
706.484
1506.88
605.483
497.06
44.6504
424.824
347.019
255.311
580.525
1023.29
664.433
515.829
988.465
1047.36
164.539
372.824
973.347
597.957
44.8891
1419.86
674.735
6.61411
880.589
32.8865
674.445
350.978
1205.53
22.9385
207.97
825.275
1505.78
-2.37725
720.423
469.046
814.491
445.098
511.589
23.8048
27.8411
601.209
1601.46
848.787
875.353
864.864
1524.73
-10.0397
5.17844
1769.82
1686.2
-31.0735
563.012
598.609
575.728
30.649
513.612
41.3033
186.661
102.339
381.382
101.825
377.874
1049.1
33.6772
556.248
16.8275
289.587
1010.93
654.878
50.8593
369.194
1953.08
1762.23
1311.48
25.2418
1229.81
786.55
395.886
1450.09
474.067
1304.51
868.467
561.893
711.556
1396.62
26.2981
1274.42
-15.853
190.91
657.418
372.824
1034.07
-29.2783
1305.42
1601.08
441.01
727.392
336.466
9.42521
-34.8925
599.792
767.211
556.188
-26.6694
734.147
521.876
1154.17
434.753
738.227
997.89
-20.085
804.566
658.943
381.751
822.445
1072.54
3247.82
645.78
598.203
487.239
970.94
641.198
579.326
1092.46
181.548
702.312
1213.31
172.511
-19.833
332.1
-34.9433
1321.33
-52.4
372.193
1405.24
424.725
-28.2409
1022.86
704.593
597.477
-35.6463
10.25
1221.83
920.665
389.256
15.9729
418.46
1276.02
1979.3
720.517
24.3355
435.98
332.945
1535.43
2659.24
761.296
828.315
14.4347
561.925
-7.03856
865.385
20.5433
90.2516
29.8269
1151.11
21.3889
123.742
54.0207
1434.95
60.4078
655.984
914.109
60.0239
958.661
57.0546
563.358
-12.4266
1666.57
873.085
1077.82
828.467
1013.54
105.019
1182.27
1248.63
189.73
3.69643
2.55959
189.25
2264.31
780.499
39.8851
1156.89
19.8867
1106.64
-35.638
810.913
729.077
-32.9607
42.3309
495.129
3095.94
283.158
-18.473
830.451
24.2422
37.9746
449.54
-2.33635
6.40785
909.746
553.642
230.607
0.781688
1244.77
1010.79
1270.54
-11.9792
722.859
555.671
-4.6452
892.305
-17.9335
137.688
113.031
-17.8427
945.407
0.387046
16.7408
443.197
1272.1
-20.3265
72.0905
33.7059
-7.60391
799.292
329.197
-34.0595
-42.5333
517.184
-27.6854
267.969
1247.57
-33.2755
268.495
414.947
1498.32
14.0616
262.767
1699.49
893.854
850.553
1206.39
1221.21
982.857
44.2394
34.6632
227.836
19.584
10.1196
25.1871
1876.81
18.8377
21.3687
32.2757
93.9899
240.951
1225.78
1423.58
810.705
1378.08
-3.32751
446.669
1469.18
751.631
568.603
1502.89
582.871
640.526
1100.38
720.561
853.71
251.935
556.757
135.365
180.685
-5.56869
-7.82348
1357.14
214.081
31.9203
-52.9094
24.4166
591.722
810.058
6.45482
43.3048
826.218
1337.97
603.038
1254.46
767.658
4.81507
1319.97
156.152
238.947
12.2528
90.0101
439.246
624.154
8.21465
95.1675
31.3718
53.3592
29.7335
1287.45
86.6409
556.442
2122.33
3.7556
506.904
414.548
19.4078
175.796
-15.1571
414.333
18.1795
1880.61
1003.74
1485.47
23.6658
591.147
619.872
-12.4175
1560.95
5.50899
3498.74
610.105
192.873
1892.26
1430.78
840.636
462.031
-22.4788
1980.93
25.9254
678.282
1650.67
-7.55225
608.722
868.591
2469.96
347.58
37.0429
320.852
1115.11
29.8593
1499.97
860.485
12.1204
31.8318
462.787
237.073
72.4499
312.643
-28.1691
564.519
20.5925
183.101
832.543
532.163
30.2815
232.39
502.409
1364.75
899.225
1023.56
215.955
56.2832
379.952
55.1805
511.821
27.8659
52.359
1648.77
1441.86
31.1499
75.5922
1814.7
2013.6
422.606
2498.39
492.014
43.1584
2041.57
1087.05
-36.7629
1866.14
516.755
160.181
27.8595
961.365
191
1185.3
1972.05
77.4286
1878.96
29.0555
412.264
1052.67
22.2189
6.193
30.0506
-1.10161
941.883
1098.58
1.85608
755.516
39.5954
27.9903
-0.236087
173.826
1841.12
1092.68
27.0186
35.9974
332.374
367.245
697.27
-11.1706
848.206
743.269
461.967
560.595
450.583
264.803
27.118
60.5573
19.6386
16.8092
10.2481
1292.67
1638.32
16.7408
0.917559
2196.06
391.286
827.184
34.6092
35.5799
685.801
-29.0448
2455.6
-9.42845
1951.33
14.9703
348.018
27.6775
539.66
170.836
-7.49015
874.649
33.9703
25.2242
66.2564
35.0361
-18.3088
56.215
725.401
666.98
933.717
892.83
15.046
4874.12
3041.02
200.963
161.231
-52.9094
372.079
2205.29
483.97
1222.09
1246.01
33.3542
822.304
-14.2858
1470.33
570.32
1270.55
958.589
18.9955
750.635
832.14
17.5813
886.524
4.46651
885.228
726.705
34.6185
648.175
345.262
766.338
844.217
53.0035
1462.36
402.196
-0.92957
1888.5
475.743
768.938
1305.45
178.412
755.231
52.6475
704.917
1546.6
726.902
728.549
2011.66
849.776
169.458
291.262
13.5086
6.28615
1662.22
-18.6231
1064.54
459.26
1116.21
253.624
710.52
-6.68913
433.469
714.9
384.771
145.201
643.682
1214.78
736.551
1227.39
452.568
819.688
963.558
119.833
951.348
623.13
207.695
139.251
837.649
1142.89
163.501
595.519
1913.35
341.376
22.3306
26.243
103.724
372.582
303.836
27.0983
1383.72
1221.1
6.05408
937.289
28.104
1455.97
21.9684
1402.06
1698.06
296.535
1188.93
457.326
872.988
663.736
1089.27
515.429
1260.81
1160.1
1132.95
14.5095
26.6979
29.7399
31.052
49.3553
800.831
32.7077
69.2781
471.332
1334.59
777.792
377.402
414.259
1095.12
471.832
904.687
1247.14
24.1113
1439.25
780.045
-11.3996
819.854
429.691
173.006
21.7608
1035.43
2250.72
1030.18
974.244
1222.46
48.7913
31.0865
824.763
13.3861
11.1237
17.3599
340.618
2204.69
746.702
761.663
1051.45
19.5223
230.9
343.618
11.3619
380.509
61.1094
2126.53
41.855
828.586
1346.39
23.0485
-2.85015
840.459
1241.02
1025.16
691.405
105.865
370.723
853.421
58.972
955.096
1367.13
306.708
446.598
7.92182
822.693
-39.65
41.6872
-16.4342
784.134
-16.8131
548.774
759.314
459.584
20.6759
78.2752
9.4241
34.5658
993.456
1238.51
916.039
822.6
679.875
922.747
774.619
396.032
32.7077
62.7852
33.988
400.184
983.94
33.8235
1164.51
-7.90615
155.06
17.7519
-2.12558
-7.52681
-27.6771
654.936
231.102
299.123
13.0878
467.213
627.878
418.689
1053.6
41.4695
7.3756
7.98954
1008.01
810.382
935.983
1175.14
634.216
684.424
4.41208
204.201
1045.8
53.6021
5.736
42.5731
1599.56
28.7365
934.092
28.2703
-14.5602
1451.3
844.877
1525.93
869.628
1729.33
30.0388
8.5099
825.98
821.302
139.514
753.576
477.642
441.901
31.7442
507.163
83.5258
23.1184
64.5668
1307.17
406.927
492.014
821.556
827.182
1134.48
-17.299
-19.228
315.277
31.7039
758.01
549.631
1042.57
272.886
1037.3
1175.01
1017.06
474.204
-32.9607
720.743
13.4943
-26.2549
43.2772
97.7191
232.624
1382.94
1078.08
1178.55
660.495
944.626
15.7742
219.194
350.568
346.776
19.88
32.8361
515.994
725.513
1380.12
592.765
686.789
1586.05
4.64611
1462.65
1430.3
1203.19
378.436
801.144
1118.48
47.1399
4.6241
931.384
11.1367
30.5553
-20.6728
855
61.8219
891.761
935.617
306.913
277.29
951.052
2050.07
402.93
36.2579
1184.05
1175.28
21.2789
488.56
1059.28
1786.24
989.416
1186.48
826.456
1092.72
631.467
87.8933
460.954
1892.62
-23.1393
26.4955
1263.25
347.78
678.635
760.578
1170.14
31.5632
53.3189
171.754
28.0721
-3.61807
744.765
918.18
1.0107
481.672
-2.27859
674.968
671.836
660.681
594.639
933.565
19.3157
1021.07
437.957
2.60093
27.3688
1007.22
7.09498
13.1163
-3.51168
828.453
494.272
187.436
1178.95
889.082
1918.72
1129.47
659.988
56.6596
55.739
17.3276
904.133
18.9419
-28.3561
16.4876
56.1071
1161.51
963.977
25.5277
1140.5
412.924
-14.3882
234.196
348.831
956.782
45.0325
-4.90745
37.5717
8.21465
1502.59
249.919
52.0414
394.439
-3.99965
-13.149
79.1446
2672.26
227.292
15.937
41.1987
36.9232
-4.84975
-12.017
706.697
879.177
28.6043
1180.43
20.1524
1282.69
1277.03
1118.91
19.5223
324.604
208.685
-0.0721788
18.8582
-28.0372
25.4911
1405.66
797.617
2506.97
924.722
1792.49
1031.63
-7.55363
-8.49253
816.654
1302.86
20.6581
10.0913
19.6166
796.451
713.912
3021.56
112.87
286.71
1184.12
-10.7867
478.319
1507.52
54.4014
27.7838
-24.9515
999.194
1021.8
526.674
1369.08
1280.82
894.131
10.9993
721.137
1281.45
107.67
1557.29
984.14
602.29
745.969
636.027
-0.432433
44.4903
664.305
2449.15
402.894
1280.42
878.782
497.515
480.291
883.831
575.308
666.609
488.03
1148.03
1390.93
487.239
298.244
1098.08
1645.92
1189.8
1335.75
92.6149
1159
873.412
527.394
946.794
202.327
-9.25281
329.909
778.866
-9.25653
359.086
495.701
162.147
939.533
19.5478
1441.72
246.384
214.231
473.7
11.6314
511.663
17.7842
1191.56
1247.73
1083.93
60.2583
351.326
549.074
740.148
904.496
-36.541
325.449
-15.3189
261.065
-15.0506
2.29962
85.6492
483.214
405.256
3266.06
367.613
1586.36
271.581
387.938
454.858
156.198
108.933
1552.39
224.317
18.9966
97.3604
133.258
39.3484
618.348
-12.0844
65.4093
1081.5
1394.74
607.972
724.675
125.879
901.863
729.065
923.054
603.91
473.097
712.346
427.042
696.774
131.07
-37.8923
557.304
821.471
1923.4
776.712
242.009
41.2843
-16.1482
1360.16
724.058
53.8606
450.661
948.026
54.7818
644.523
19.6279
159.825
36.1991
23.6348
1685.73
1866.54
-11.8025
30.5559
30.0506
-10.4719
799.454
785.61
63.7003
34.0009
1147.17
118.767
44.8328
23.5226
1083.05
1345.03
148.916
-70.16
72.2254
1649.37
846.255
530.563
847.484
15.0026
1161.96
10.9329
40.5416
589.953
393.498
2820.12
758.958
184.538
935.1
533.559
248.357
1017.6
787.703
678.955
11.0284
780.837
713.958
283.894
-31.0297
599.704
585.007
519.727
202.032
857.327
2045.97
1442.02
1178.15
1163.76
-21.5456
670.558
592.442
1250.67
458.575
-1.44219
32.058
-14.8552
320.372
1253.56
26.1241
-23.3287
1090.88
2044.31
874.035
3257.85
561.703
543.183
922.886
359.161
727.099
2136.57
6849.6
829.348
30.0216
25.8324
-30.9393
440.966
19.0212
1496.08
858.025
295.528
1853.05
394.737
247.536
1509.06
791.63
625.992
46.5244
-12.8017
498.939
311.156
1165.23
1351.26
2414.81
37.9423
147.936
18.0315
32.9261
34.3628
1464.25
976.479
1257.09
40.024
44.5452
998.626
920.136
1230.33
481.604
484.825
-15.2624
26.3025
503.351
9.61035
742.01
2.36734
12.8824
811.008
662.331
43.8958
622.287
497.409
32.2493
4.41208
277.29
712.219
-2.61991
1253.86
816.562
797.425
30.9621
418.542
971.015
459.953
247.936
19.3279
1157.2
540.609
786.669
65.4666
745.536
23.9692
978.235
1086.85
286.055
1050.42
49.9611
15.5627
13.0603
918.27
1541.8
55.9274
973.098
27.6775
449.704
-5.32573
541.447
2142.06
1526.82
1646.08
22.1315
11.4815
890.846
357.155
17.0655
1186.28
1383.2
24.2692
262.181
650.188
54.2819
-34.5731
860.013
616.047
301.074
442.439
115.092
1.54685
576.624
-14.5549
1135.75
1217.71
153.727
22.0058
54.8089
934.118
-5.42091
370.82
308.842
329.425
495.46
3.03895
47.9186
1679.79
1727.83
24.6177
858.377
171.258
1026.58
918.961
-6.05463
1316.98
1024.86
435.217
896.333
753.966
17.8111
651.617
29.7151
1344.28
1008.31
658.57
1461
978.638
1890.91
1561.36
9.61035
-11.3651
7.26018
471.802
1228.31
1326.94
52.864
2317.01
18.6685
-26.1194
16.9404
16.1208
892.169
34.8725
1391.9
536.93
1740.11
958.455
358.506
922.922
2183.87
774.887
865.761
1243.94
10.2879
455.056
103.795
673.666
14.9652
970.659
1273.69
-14.0522
8.73169
44.6513
113.014
15.4181
1300.31
17.3243
-5.18983
1369.62
715.305
697.59
592.266
771.68
1071.11
580.478
1141.77
952.858
-5.86733
991.266
621.779
1063.76
83.0885
131.789
842.304
1086.9
126.503
1640.82
22.5437
832.8
1311.94
613.538
-0.409884
1110.12
1560.61
42.1148
642.774
19.1745
787.637
41.8213
424.685
1245.32
1253.72
428.603
14.7226
735.205
1089.6
93.877
669.309
1023.12
798.845
72.6263
2028.53
950.975
43.8958
513.591
917.2
50.99
8.16022
642.922
1034.56
42.3577
8.83994
1020.44
1071.07
733.385
746.128
84.8927
793.317
192.053
20.5574
10.2481
49.1128
1248
24.0207
1180.27
17.5876
1957.4
1371.79
132.951
563.416
-14.0522
31.2205
1022.91
33.6751
422.09
24.3406
33.1754
92.2869
27.6775
1115.37
1187.18
10288.6
344.834
29.4453
357.589
1231.5
38.3427
528.646
1156.73
591.105
1.92757
1240.04
401.367
557.035
837.769
-0.435535
-23.3492
692.922
36.0683
23.3214
-16.6653
404.553
1092.47
1731.23
619.607
1374.76
-38.751
1473.86
16.8042
193.284
-16.8117
9.46069
-13.5283
461.689
1280.87
500.22
13.6482
520.262
-2.80364
1112.93
536.554
541.671
645.451
578.314
931.787
273.596
26.4106
1501.39
1409.18
920.66
989.271
111.362
586.68
364.351
15.3827
390.47
833.887
163.118
799.48
-33.6194
31.1244
859.666
1513.32
1080.09
39.6046
19.3004
187.566
247.809
1545
588.13
9.68707
1256.06
1250.06
1510.06
566.022
332.723
-7.97925
215.979
1237.08
1225.26
12.7075
42.078
534.047
23.4298
852.955
2140.24
645.397
664.884
763.414
468.084
14.5052
238.892
22.2373
1473.45
553.737
-5.6529
-6.18027
5.35228
1039.01
908.904
581.228
60.2101
-15.1132
1207.39
1172.7
15.7782
49.5495
902.218
1270.71
939.689
71.6047
1175.7
691.458
-35.4897
21.743
7.61007
1796.49
5.09181
1252.82
36.5843
572.216
918.542
1415.48
407.553
819.865
584.651
748.63
413.73
178.08
18.6149
945.447
-2.21622
13.4067
92.7052
1000.07
1062.75
388.364
1202.05
30.0386
1442.7
331.121
1177.23
1044.29
1147.94
43.5645
122.016
530.116
205.768
1122.45
794.193
-0.807125
843.959
1044.46
941.63
1343.64
1237.82
1206.95
11.9591
1278.2
-15.4024
10.0389
604.891
477.4
-3.99965
2.30792
131.029
122.702
8.02596
161.762
151.071
1316.54
1003.94
12.8485
202.465
-14.2201
278.463
266.493
523.038
5.88986
556.838
-30.1057
105.441
873.079
-21.077
1145.84
831.035
669.138
12.0261
-21.8248
-15.0647
3.86565
-16.7928
753.488
53.6132
25.7065
1207.85
-4.99664
232.633
1269.55
622.75
598.708
530.948
589.355
-0.057366
725.651
273.657
567.716
4.66569
704.255
-27.39
24.6511
1799.98
622.082
-13.796
-45.9114
808.958
845.774
2168.72
1958.38
531.677
737.949
-16.9381
17.1631
283.884
56.0638
39.357
393.56
1210.29
1392.67
184.52
41.8936
16.2955
1314.8
-16.6107
5.53114
283.183
282.977
449.913
9.18257
1045.62
499.536
31.3387
183.818
-14.939
758.67
1322.5
969.33
71.2757
90.0089
288.123
24.8239
1503.83
30.1863
48.6108
222.603
2350.79
235.423
12.3113
54.9775
90.8038
113.385
69.5952
983.019
1094.51
324.928
1572.43
-6.77788
-15.4024
13.7871
1157.69
328.847
1195.4
679.299
28.6407
1366.79
0.944496
885.875
-15.2624
1288.05
-40.457
1477.87
569.698
598.001
599.969
1209.01
878.816
856.941
-28.3471
1694.94
1057.8
25.1551
294.325
38.263
483.899
352.252
1360.65
3112.08
1832.95
16.3362
859.299
767.119
1108.13
1348.33
1267.46
1042.88
1049.42
966.022
33.7765
42.9778
12.162
20.2726
12.7248
-6.77525
-12.2425
818.94
-32.5366
1292.17
765.854
38.0515
1426.11
4.17369
521.15
453.956
943.429
389.479
-20.298
11.6821
1538.67
1581.28
1422.47
435.797
210.356
1607.83
34.44
913.835
311.725
67.404
1586.92
812.912
1373.44
1216.11
49.8718
150.87
779.677
920.939
1776.6
493.053
451.89
719.521
7.98954
39.1193
981.548
73.8742
1213.31
41.6196
858.25
1937.9
1437.48
42.3577
980.25
1275.5
1122.04
823.662
966.121
1190.84
-5.06248
0.881048
669.629
810.495
283.862
754.81
759.384
965.187
31.7334
826.121
736.114
4568.95
758.319
1144.12
709.945
909.492
1006.8
-15.2871
729.469
1352.64
465.065
1.7159
61.8458
1808.48
36.9416
1023.89
1164.46
627.241
919.375
871.873
1000.66
256.946
314.836
618.348
14.8048
7.38345
22.4227
583.869
1006.19
51.9534
28.3696
-5.48899
578.29
959.744
771.822
836.553
1376.28
1217.63
1430.76
389.146
1137.52
717.897
353.335
374.85
689.252
90.2598
574.474
176.973
17.299
504.177
458.819
307.664
472.702
1218.2
220.704
334.597
10.7614
2498.96
2552.23
1255.51
-32.2701
4.4549
1528.43
384.813
697.757
1516.37
536.038
1053.94
490.573
621.703
341.965
903.048
9.33979
981.855
686.5
42.3755
508.816
607.167
885.875
-2.14398
1133.88
-2.97568
14.2199
674.646
755.422
643.045
2318.1
774.483
128.848
205.065
892.152
2350.86
1576.48
73.7525
1115
288.724
966.272
13.2323
85.4723
902.403
47.4772
1010.37
-30.3624
1041.92
421.315
1.83501
1280.87
1212.46
-12.6198
177.143
1080.27
-35.6267
605.867
266.056
1340.87
30.8144
20.8742
725.267
952.324
-12.5078
1247.13
2010.36
733.139
1130.7
316.238
1012.5
39.357
1691.92
25.2242
1207.56
48.1546
1806.86
28.0199
11.4433
9.36335
702.912
421.571
99.1377
179.798
2168.73
666.068
1187.57
-44.6608
305.534
1325.02
188.42
11.7054
4.58075
458.767
29.8702
20.2038
-16.1598
-6.89189
815.156
23.4298
792.985
-19.6064
1058.94
960.24
239.448
200.495
19.1745
668.055
549.631
744.596
780.758
78.6801
554.166
1769.69
770.307
1395.08
1114.3
106.804
45.1513
820.605
1.41178
12.0301
23.281
103.855
472.655
5.69603
733.888
-11.1306
10.3473
540.357
35.8564
347.262
368.198
340.104
1056.92
58.9738
91.3908
69.7275
625.981
0.917559
1675.07
44.5839
1158.46
1228.39
1171.26
1605.97
1380.55
32.4293
341.022
1051.33
1020.81
606.903
740.714
664.86
1873.99
1340.25
14.0187
466.644
3.75425
520.451
1730.41
1304.59
1217.13
293.657
32.9419
2.30594
0.255934
659.809
222.92
1193.67
35.5412
-12.0844
1378.79
317.941
22.7474
204.406
8.57428
7.71884
35.7787
448.621
278.94
1142.52
899.513
33.6208
953.036
1124.04
-48.2933
469.291
985.812
16.5394
767.778
22.8055
47.2893
354.26
-9.80587
438.585
361.896
3.503
1903.67
552.439
304.305
488.422
47.9186
963.874
1314.73
727.193
15.7073
959.612
815.937
391.27
1293.77
1225.21
719.154
379.447
1555.22
864.378
1114.91
15.8798
1327.78
-0.0307062
1242.24
551.546
862.843
39.7313
730.868
453.698
935.427
60.4634
136.571
38.267
268.088
169.448
-8.24211
982.124
788.247
12.5881
-6.5492
21.5917
38.1069
13.3677
291.04
1452.99
40.2534
424.417
773.551
19.1277
46.7259
12.162
58.3843
951.027
588.429
1344.9
19.6809
-18.1704
899.494
555.149
1928.12
334.041
1386.74
26.5334
170.382
820.843
1604.85
1278.97
32.5233
542.908
512.703
1162.35
1105.95
13.3173
7.48928
170.446
5.43444
438.419
762.679
679.446
72.9055
-15.643
26.4955
1340.09
152.877
30.1565
650.008
53.1936
30.7044
1524.97
1414.62
45.8226
1024.45
32.6199
1210.53
553.86
624.101
562.524
1050.4
8.50606
1153.11
579.367
570.291
575.041
1562.4
72.5965
2422.43
1543.54
232.382
-2.6957
49.1809
1212.75
803.197
-4.25279
852.537
12.2349
521.339
149.426
267.108
-26.1603
29.509
31.7547
561.484
118.758
53.937
1571.17
447.193
452.717
-8.74076
918.897
-10.3958
1087.21
449.831
238.721
1664.26
1232.73
459.815
1.62255
401.02
223.448
-13.2737
249.843
503.396
840.526
376.417
-26.6032
572.593
1628.4
1222.06
40.6683
1011.23
525.916
844.146
865.375
727.839
558.946
577.061
700.756
1214.49
1381.58
-1.94624
1716.76
914.658
61.1094
383.653
216.495
63.9674
321.272
270.425
1228.1
480.659
865.761
1249.01
-6.06061
504.167
25.2804
679.944
1618.8
821.562
5.91042
24.3355
51.7963
1470.58
3633.52
632.018
46.4181
41.158
517.539
20.4566
738.388
52.1166
382.547
1453.26
442.944
505.427
707.606
1782.67
1782.49
28.0199
1184.57
26.6693
19.5149
554.777
964.817
1472.43
112.882
337.393
-30.4206
81.0459
256.502
658.962
186.599
930.166
606.264
0.254798
38.4897
5.67708
1098.92
1094.54
4.46651
458.895
258.591
22.9226
36.1991
1421.69
53.4183
818.936
803.416
0.5708
39.4209
579.859
53.5753
1351.58
547.209
1505.05
18.2784
666.079
64.5105
54.4447
1316.38
1692.67
3.86565
1016.87
307.461
495.893
-6.5492
25.3399
5427.92
60.2193
1473.82
455.958
-2.86708
936.057
637.125
274.491
1232.7
1004.89
1259.42
44.8518
-4.70464
477.545
2.59508
54.6361
21.4907
399.149
32.7994
1629.8
14.6662
9.94055
1838.4
1703.95
3.19033
1851.28
1278.57
321.906
1132.23
592.047
18.7422
697.159
66.9267
62.4949
812.987
171.401
0.774203
-11.1909
-39.944
440.722
778.175
1431.85
179.475
1244.43
1796.75
1196.49
15.1938
52.0949
41.1146
501.839
14.1854
532.864
1936.51
66.4409
43.0412
26.4917
598.835
37.5362
140.645
811.061
1460.57
661.113
823.6
-5.65274
740.101
795.491
56.7517
1162.51
1015.02
1519.84
584.774
624.836
244.73
1336.58
7.47828
1887.36
553.117
50.8398
820.72
474.632
190.919
256.285
1070.88
1460.72
463.687
2536.39
305.863
10.0343
644.607
1240.71
977.517
-9.25653
317.856
177.506
1039.18
1343.95
1301.41
943.215
55.229
341.667
863.887
2259.13
1349.71
67.5097
10.9022
547.948
1889.35
-19.7388
58.0687
577.105
312.292
2.81435
1329.95
61.5178
21.1849
1.81595
314.821
856.608
1383.49
1316.37
1594.5
19.0574
637.244
507.011
871.902
115.151
-13.3636
872.936
691.416
1601.16
1236.08
1228.14
1261.16
445.028
319.783
-16.7953
358.939
814.996
119.094
-5.84085
1124.17
13.6231
487.707
-0.051706
25.0484
2112.98
68.8373
-37.5311
-14.0862
-27.732
1708.78
208.186
14.4314
746.797
1168.65
-23.1582
1627.87
-14.1762
-17.3104
887.134
-3.27339
291.272
97.8416
1122.49
2117.81
0.0738316
4.87635
-11.1306
469.464
1425.27
482.442
-25.6772
15.5797
-29.0871
219.208
420.669
728.573
950.195
-4.70464
738.04
882.291
684.755
902.302
3.72082
2296.93
2137.38
-13.7571
-24.421
877.041
1976.58
140.26
287.19
855.474
886.275
20.6163
1225.65
17.5173
657.44
11.4815
1070.95
814.009
600.133
1016
335.367
678.571
96.3516
1032.66
462.567
201.811
465.085
691.968
1281.92
593.219
241.956
29.8702
1203.86
169.831
873.944
849.801
837.645
75.9037
31.914
822.805
324.932
419.381
27.1223
50.5692
720.075
852.545
23.0806
672.062
143.374
20.584
47.4225
43.1691
83.2314
16.8486
20.7884
556.838
61.6081
689.194
714.805
1047.7
928.444
-21.8248
2085.76
509.82
904.428
-17.6014
1236.35
0.947065
19.7177
1134.44
-3.31576
145.077
-9.31683
7.16905
535.394
-5.30546
508.31
916.48
949.716
30.0388
848.091
1478.16
11.7054
23.3214
1124.64
-35.8524
116.899
668.332
3135.94
386.662
32.8002
41.4843
523.873
2263.93
1192.62
774.08
971.485
-39.7653
50.1125
1737.23
500.22
909.809
1591.61
330.982
1015.71
839.024
854.304
1524.19
487.323
1035.26
802.082
1053.4
622.458
1419.16
380.199
297.514
343.74
68.2902
34.5254
54.7381
-13.1906
597.945
0.0738316
930.665
-11.1306
-0.530392
1245.33
54.5971
34.5403
-14.4328
767.374
463.482
732.703
13.9963
44.5392
1524
869.61
18.6149
829.818
1603.05
716.181
-6.6203
674.636
37.3737
988.829
40.2957
63.3919
619.012
442.221
-1.44851
-20.637
-4.30593
11.7021
801.667
43.0321
-24.0664
233.284
33.7348
1026.45
502.9
453.761
341.941
1288.15
130.393
43.3595
863.851
1.6863
1223.65
16.8006
1043.01
530.178
859.676
-11.8949
922.299
33.9046
24.0696
485.542
452.082
34.5074
-1.82056
1103.5
736.825
43.1647
215.082
1405.6
-11.4895
20.2358
468.402
72.3794
34.3628
1034.54
24.4532
1228.23
1230.85
185.1
1146.44
8.38159
-11.2749
978.696
457.117
8.3835
588.986
686.5
565.24
1243.82
1720.12
39.9262
479.826
826.839
-3.76612
58.2697
1649.45
920.406
-0.12066
9.13424
376.225
83.2446
1220.84
401.842
33.83
13.9002
1445.3
1102.61
26.1647
69.4143
390.934
1.98787
2458.04
2132.16
349.523
30.2343
24.9226
353.205
532.822
4.64611
678.355
555.601
-2.31247
303.986
371.108
424.457
142.087
1332.62
1910.11
606.098
1296.53
-9.95897
967.335
36.0449
105.009
844.768
916.472
-8.3567
87.5981
26.6979
75.7953
922.242
1178.54
42.7246
26.122
11.9512
40.5203
269.058
920.796
817.697
278.21
9.30797
30.9261
532.49
1106.41
79.4292
809.187
945.971
31.3718
21.5001
1242.48
9.80418
5.46697
336.345
1031.27
1428.63
465.914
36.5518
-16.8973
314.285
20.3448
1342.4
894.702
814.446
1638.31
1570.64
897.918
438.295
523.65
1084
384.965
75.3528
201.189
655.997
21.743
937.147
53.6132
1738.24
1137.81
1758.68
27.118
41.8167
21.5127
417.859
280.672
1100.12
2027.61
638.1
80.2427
707.244
69.6287
1919.92
672.682
265.44
-17.8004
558.145
675.234
7.43815
6.04775
357.389
511.325
152.257
8.9368
-28.1825
-1.5776
1607.79
955.775
1038.24
57.5563
452.301
518.759
3.98526
754.236
905.838
792.159
613.902
217.648
322.538
560.339
811.608
996.815
1952.66
333.518
776.897
1440.64
1243.73
781.744
819.1
-7.27369
770.413
-5.9155
160.015
959.005
586.742
90.7294
603.503
428.834
985.17
2.19081
289.044
39.4092
137.82
1022.76
815.68
81.4175
1596.91
132.814
1047.22
811.356
1102.66
1020.66
1319.97
4.3525
28.9596
1930.23
62.7852
513.749
791.864
1649.23
992.096
932.129
-7.90615
28.7796
814.786
929.049
825.474
318.561
250.97
924.802
73.6183
43.6954
1308.07
417.359
-2.14398
900.123
1591.85
1099.3
431.209
723.657
809.476
931.904
35.3712
887.845
19.5263
1290.18
62.6364
597.924
532.352
1220.09
36.7355
751.614
945.873
40.3025
883.662
107.447
1110.25
1083.77
57.103
660.258
1297.24
1311.89
893.804
27.7688
33.3395
568.718
20.5874
13.0108
1146.25
252.065
14.6662
600.271
-3.32258
10.8109
277.29
41.5259
359.663
43.1051
9.52968
1278.55
857.222
-1.82056
1952.45
616.885
7.93393
1176.97
68.9049
1907.85
1252.89
451.167
41.6905
253.832
129.512
18.3617
533.994
8.95939
658.504
48.0165
32.4887
1166.27
632.409
27.178
1539.62
453.579
699.741
286.822
755.917
885.445
995.099
4.63536
70.4865
96.8934
38.0521
715.959
960.294
556.865
11.1237
444.647
1247.67
1318.25
1462.6
66.374
24.753
-16.2026
239.998
9.44416
326.201
1536
0.976999
186.158
15.2417
600.508
1333.02
1121.57
-5.03499
270.253
309.264
42.9778
515.026
824.195
1076.43
1748.79
2593.68
3.64048
1757.2
1235.95
21.8501
575.012
258.563
-0.0222731
707.839
-5.91678
11.7021
1097.77
745.88
305.479
29.4453
892.706
32.7205
2045.27
1935.34
969.975
3681.1
35.6003
0.137329
1352.98
1064.28
385.992
269.026
473.956
51.9534
38.7049
761.03
118.499
754.921
209.307
1072.28
577.65
26.2981
543.044
-1.82029
231.901
652.376
-9.61547
1000.37
33.6183
1008.95
2589.25
518.309
411.025
578.061
791.797
27.2453
671.63
40.0738
57.6862
3.3157
2531.38
28.5448
1106.23
371.657
1071.19
1139.81
0.493275
582.598
1405.09
954.685
2.69789
1027.78
348.673
367.707
-36.8174
1086.89
1467.51
16.1318
405.745
675.641
13.744
30.2343
922.848
-31.2994
289.487
379.459
1168.98
15.0359
48.6
1734.43
5.28004
1285.22
927.951
8.37223
474.111
603.342
642.478
986.329
1165.61
-13.1407
25.6791
33.2997
1450.46
1681.33
1117.84
1.7159
14.9986
1564.31
242.405
2863.22
1254.61
4598.39
-36.3985
-23.931
0.255934
35.5162
410.413
-14.8552
7.4026
116.004
1086.12
39.1723
10.724
1575.44
1842.47
-23.9305
429.935
1085.14
1345.25
1094.77
1516.56
657.858
689.71
194.042
1799.56
12.077
865.573
37.1024
11.1295
837.297
-34.9777
1829.69
1016.59
22.4264
1592.02
-7.24147
-8.36196
1609.88
1194.49
48.8161
-4.90382
1437
143.098
895.316
1119.7
434.532
460.99
774.423
3039.58
2329.99
107.414
19.8867
549.071
-13.6765
440.136
43.6743
248.478
1.85608
339.38
30.2527
52.7139
7.26018
1377.54
587.364
1019.88
668.969
-1.75655
476.087
876.317
-18.6269
919.432
649.374
1115.69
38.3624
336.045
343.852
723.777
361.738
8.41382
-4.09029
552.456
720.517
965.036
617.764
1054.17
1041.34
3.4218
918.863
862.012
1494.06
9.07574
316.284
838.608
26.0788
650.303
89.4155
10.021
3.90749
332.484
-9.31683
286.405
233.67
836.15
146.615
549.163
-13.554
2.8877
1.39108
17.6992
35.8085
691.285
183.28
545.238
-0.410941
-1.1673
207.312
2.94101
1773.5
583.683
416.984
-8.65195
715.483
1045.3
33.2459
1479.52
430.784
3.71759
400.895
-34.72
1061.87
12.1889
1071.94
997.574
1244.45
17.2425
-22.5068
45.1513
955.653
86.7003
480.547
287.556
118.858
940.878
787.889
-6.83231
26.1647
-7.37874
1317.54
16.1208
640.196
1927.88
126.509
1309.08
707.148
1059.1
338.139
15.5522
-8.48928
-1.93143
561.224
37.0429
0.387046
1002.67
27.9852
18.3985
608.678
581.682
761.159
454.4
1040
6.81875
1269.68
1271.85
824.263
21.1849
447.844
362.12
1577.94
1290.67
794.309
-5.1645
987.199
425.709
10.2706
24.2047
8.83062
622.841
850.469
7.73339
338.635
283.416
1336.47
1218.92
1484.31
1.54685
17.1833
1376
33.787
1575.61
39.8164
137.639
1192.11
-13.3636
754.87
192.914
1077.18
48.0165
1706.47
43.7331
836.438
59.9078
713.086
260.75
37.5362
841.546
-29.2667
14.5601
1110.83
891.067
462.643
279.205
729.446
132.903
246.39
615.223
24.9547
1153.7
1198.47
206.117
1254.32
201.298
191.395
728.891
1760.24
37.2452
561.758
-2.96248
538.649
594.176
2362.1
377.077
173.078
5.55002
950.269
56.2958
90.9322
38.1069
-1.62487
724.197
71.7742
441.287
45.8756
125.505
15.8703
67.028
1778.88
955.817
431.195
924.347
488.031
755.302
848.625
1668.24
972.702
53.9124
-10.2308
1234.53
1357.28
972.842
385.812
700.49
939.614
383.474
46.0445
302.354
45.8262
41.1671
44.0446
385.192
893.984
10.0851
729.102
877.781
1540.07
-8.70174
1298.3
12.1297
-9.62184
640.9
459.58
-20.77
41.7592
710.863
746.823
-5.6529
85.649
604.02
251.19
997.776
392.056
1103.81
380.609
798.62
39.5954
1159.93
1041.74
252.537
32.6448
1723.09
1113.59
298.094
-13.0446
59.2243
12.3837
233.728
476.96
724.367
652.801
-19.8076
1119.7
906.072
1019.43
2552.86
869.61
1614.49
556.255
2549.02
1612.57
79.9073
-4.07447
113.76
871.146
564.022
646.849
399.018
933.286
232.39
1153.89
425.056
583.072
34.3973
662.848
2514.21
9.80221
-40.9735
590.53
1909.81
764.506
20.4317
301.074
659.93
890.315
1569.67
346.925
1536.91
482.355
4461.64
1656.38
6.46724
697.585
461.794
41.283
117.739
18.152
-3.43139
746.316
901.487
218.83
1146.98
754.388
330.037
749.247
376.572
266.824
17.9335
545.958
433.758
1590.15
395.683
465.777
26.2918
206.862
1020.21
115.782
701.569
1144.07
1542.33
185.966
1460.78
1295.51
15.5844
947.549
721.246
1527.93
427.353
-4.84975
21.7162
20.5967
997.271
1092.82
7.3756
1690.9
1124.2
81.9966
1138.34
42.0111
412.685
1044.52
569.834
28.1848
975.643
1606.19
1419.81
3.21774
357.02
1891.91
13.6782
23.3698
83.0461
60.8681
1182.48
1177.3
777.612
0.917559
22.6481
456.172
1746.3
786.519
433.226
169.104
1021.43
704.213
1242.56
-21.4752
1132.4
313.802
860.398
514.957
1556.18
917.048
-10.64
21.4633
29.9227
583.776
24.6177
1.00837
1257.59
1170.8
186.418
20.4595
705.536
375.343
525.33
1099.35
15.937
16.5967
46.9172
10.1428
335.44
791.03
1327.11
313.209
1186.38
1310.75
491.669
1598.51
39.4292
672.044
3.86194
1127.26
47.4772
719.891
13.6782
2377.2
15.5797
59.9128
649.305
30.3721
1124.48
26.1112
1099.12
711.803
87.6874
1051.64
1.84676
1078.78
561.286
724.625
1395.85
489.701
1053.17
1219.99
48.1679
10.9498
474.435
19.6409
59.8119
554.883
988.065
40.1296
387.604
765.904
1694.47
24.8005
1461.83
597.881
1869.46
972.157
747.954
5.37706
723.011
264.128
974.103
469.681
25.4298
34.3628
1670.4
783.297
17.1214
514.503
1066.43
-11.6543
176.831
1007.76
819.852
9.11882
-15.0231
2.30792
20.4595
41.7592
154.265
36.7533
935.73
1357.6
32.9606
980.512
648.409
815.392
821.109
770.481
449.314
45.7632
476.11
403.706
2359.84
855.238
-3.82031
760.988
136.881
1.98787
289.745
1254.7
960.499
307.596
534.669
19.6217
311.682
-10.3464
-19.7369
352.711
1491.8
505.872
881.729
42.7614
1426.89
235.134
-11.2717
730.208
177.102
760.232
-1.44851
1094.43
407.989
-28.4056
626.396
754.275
31.8607
1832.84
462.355
585.359
2136.08
36.4686
-12.0357
667.423
331.909
22.4818
1173.3
927.475
46.7388
936.967
833.776
1298.08
15.2511
121.948
1078.67
-27.8884
-18.5692
732.467
772.835
413.014
1054.58
1002.33
1198.37
48.6868
436.787
1501.01
885.57
444.19
477.482
58.4007
1145.97
16.0023
71.7749
412.575
1419.8
6.80549
-12.882
39.7399
607.63
36.3815
1664.22
1287.16
1476.18
103.39
32.2968
706.584
159.797
417.033
770.318
-16.4125
16.3906
24.2584
1001.89
429.687
20.8426
1870.45
-11.5519
545.021
1234.92
1293.11
1000.07
826.534
1204.14
648.205
287.759
1108.1
139.185
941.231
650.249
189.029
1717.08
1101.8
178.924
596.483
1441.75
1232.41
881.756
1160.02
482.951
361.76
656.696
8.59774
646.929
768.541
581.228
1268.62
254.637
61.3819
1164.58
1200.23
61.941
19.5223
37.8715
2.53802
492.807
616.685
208.095
-16.7528
336.597
518.586
576.315
17.0259
1214.83
516.142
451.703
1028.54
5345.15
850.887
23.5024
18.2577
435.244
528.688
1873.82
1363.94
1112.78
812.177
1.16489
9.9747
21.4633
781.423
559.413
382.564
1131.07
420.506
1015.83
1372.53
820.431
810.265
895.371
490.518
456.283
10.9929
457.117
96.1071
2320.69
23.6348
846.148
89.9245
1228.83
1004.23
23.0596
-8.59788
65.9682
26.4106
19.0083
5.86221
1687.15
653.813
3.28584
2167.21
1741.83
8.2885
15.0893
-47.944
114.982
78.6386
164.992
1309.24
-28.6414
1048.55
1104.45
48.9749
13.9256
917.296
7.05786
49.1128
755.292
41.1037
1120.35
475.619
583.556
892.931
46.8243
1269.94
1235.95
12.4798
361.368
-35.6654
725.689
-41.2517
711.587
-26.5315
-12.6608
7.06273
481.564
1104.12
1229.23
449.935
435.216
1794.26
17.3043
830.273
481.689
789.995
1669.31
235.091
723.591
301.48
619.937
1347.04
874.48
8.56321
11.874
1008.85
885.5
168.921
1709.2
1147.64
39.4457
-19.1505
516.037
227.647
18.4891
-39.3859
82.8928
1326.68
454.411
1102.9
1079.43
375.384
313.035
1022.14
1010.5
-15.0105
1032.78
1302.74
978.503
478.38
1300.37
353.11
1295.8
21.0049
447.83
11.3619
-5.54837
1588.46
39.4692
520.256
3.21774
829.284
1070.9
165.478
1278.99
1074.43
814.243
5.56483
10.2481
1853.01
49.1128
45.0209
1340.87
625.596
207.628
326.809
400.411
1547.65
966.96
1014.3
271.182
353.904
-7.03856
476.309
555.624
7.3381
23.8231
932.928
1271.48
51.2639
655.352
673.046
181.693
710.47
2027.73
1407.56
50.412
1373.58
1815.9
80.0644
-26.8874
15.1257
297.18
371.288
1115.24
511.327
28.8307
152.519
-19.2571
-4.04408
219.227
1134.57
1330.47
21.6254
28.1475
1279.03
179.046
28.6714
755.529
24.0652
776.023
-18.3083
1106.47
-14.939
530.034
-16.5499
11.6821
1021.43
252.563
1369.08
22.1098
747.341
0.706766
13.7228
53.3224
672.727
814.286
54.6027
893.064
121.869
1137.65
31.4492
564.763
610.513
827.349
1011.74
-13.149
421.51
454.411
322.931
34.8792
1020.44
11.2137
10.6863
629.416
23.0596
524.804
971.539
217.565
2033.63
11.4844
798.232
277.855
1103.59
1277.65
3509.04
662.369
566.76
760.968
847.742
620.244
584.826
78.7846
38.6095
1347.57
482.774
33.2028
248.324
237.109
1048.23
1342.08
463.701
1134.37
698.034
-12.5313
324.156
112.318
223.931
1049.08
1568.88
0.875965
181.757
-15.67
-8.43005
623.425
-2.2004
1675.36
22.9143
3.72586
89.3974
2151.13
699.484
224.454
558.4
1119.11
18.5825
247.536
-12.6861
2022.89
1506.8
192.702
-19.3293
-11.1832
-4.18367
1416.85
1892.32
855.035
-1.04145
-1.67278
691.285
841.077
342.839
411.884
677.245
287.897
1136.31
377.292
1075.65
390.747
38.4897
843.385
38.1961
1023.33
945.248
893.52
124.357
1354.52
726.65
918.041
-46.8822
86.6409
1457.04
307.939
1451.67
-9.40104
-43.6616
-6.92546
1792.38
591.432
1409.67
537.839
442.453
-9.49099
22.9821
-23.5772
485.48
1589.99
52.864
390.47
24.2907
586.657
852.814
878.202
-0.530392
238.953
632.537
1177.54
1059.65
229.196
842.337
411.008
21.5127
43.0462
469.394
7.05786
757.51
369.234
408.204
751.107
11.9654
355.965
1477.7
2160.16
923.588
191.725
-13.1766
-10.8188
1221.33
477.592
236.59
17.0259
180.343
45.7518
762.798
693.077
261.781
965.461
0.437663
444.215
1041.55
-22.435
1436.55
772.576
403.125
-15.2377
1263.01
259.328
791.485
933.889
1211.5
299.788
20.8695
1134.82
1362.5
-6.78152
11.3348
576.057
5.18976
3162.94
505.009
395.176
944.499
506.432
412.139
347.589
1110.04
837.149
1092.31
279.807
1877.88
1389.46
791.957
13.4943
490.987
337.506
1690.68
20.3786
44.5153
1155.21
206.244
654.831
534.499
1177.58
18.6685
-3.63061
215.591
388.046
777.003
140.025
1299.7
429.787
208.271
2039.79
13.6782
152.387
535.544
58.4831
1031.65
428.767
-3.02712
1087.25
268.867
871.413
567.734
19.9372
752.441
40.9031
1016.31
547.169
1060.16
1862.53
6.0799
1168.98
22.4173
941.681
1240.47
871.447
96.4387
71.8786
25.6658
-17.6579
11.6763
403.18
693.313
28.3099
65.5853
545.491
419.697
247.189
378.495
128.471
1427.86
951.375
1438.49
1180.88
146.349
303.305
381.155
317.437
-12.6861
853.474
-18.6872
359.493
2187.35
31.9203
1032.13
1201.48
317.424
27.4018
542.672
-6.89189
58.9446
474.076
564.349
11.2993
-4.90745
880.901
-18.0223
1.46418
5.18976
3.26082
4.63346
948.026
897.647
955.618
1024.13
630.278
838.854
1813.17
369.16
415.485
491.576
28.1765
435.885
1027.36
1068.2
449.95
41.1088
714.512
202.163
20.1524
100.111
55.1717
763.537
609.168
802.882
573.854
-6.83231
134.861
842.584
626.052
855.713
872.784
-2.80107
267.094
1198.09
1093.46
1308.69
-8.47235
37.424
870.444
1094.02
28.498
335.332
2761.98
95.8656
635.281
29.8774
29.0513
81.8203
758.67
648.997
3.69002
47.011
19.5149
-3.69463
-0.327215
1051.79
-3.68693
213.208
-2.7345
18.2577
617.4
1216.47
623.819
593.7
444.039
7.08532
38.1881
332.339
4.3525
45.9186
363.824
507.927
6.33695
10.0887
1408.89
20.1823
413.681
9.11882
9.80418
1104.71
1584.12
1186.88
279.807
1240.7
1020.26
1.10148
277.738
588.439
1491.93
14.8719
77.33
970.53
807.26
845.996
536.765
-7.10609
412.958
179.838
219.383
359.075
284.972
1226.78
259.965
364.546
21.2403
2.12326
-8.5632
15.5522
405.679
403.511
21.5127
76.7793
2254.89
7.10258
-25.5159
914.832
1053.2
2662.94
1343.03
38.7167
464.442
67.4083
384.609
552.827
998.583
714.477
1193.71
601.577
-18.7345
603.092
1224
283.648
-6.41347
-14.7366
1594.5
355.484
1017.93
502.687
39.4166
-2.3096
-2.7345
183.175
487.718
134.554
438.121
953.19
21.6817
55.1965
1116.88
656.864
892.31
7.55115
-3.03338
262.46
448.62
1002.22
1046.4
1017.19
790.369
1267.75
944.278
749.596
17.3004
2333.06
-27.2238
1301.92
2227.99
21.1855
88.1467
504.896
-8.26885
2016.87
125.544
3409.71
420.583
48.8225
1089.22
-1.21012
1452.33
-31.7416
639.13
426.757
1012.94
782.463
1792.41
459.706
1496.4
408.933
2970.44
811.345
12.162
33.7059
-10.0478
1157.24
355.434
-4.07447
-3.17792
1752.19
-13.1407
31.3013
785.53
1018.52
9.21216
300.283
311.869
1583.64
5.03356
268.429
1414.48
-32.7196
2493.9
918.753
409.379
-1.67278
1073.46
995.014
-4.15907
-4.91543
-0.709179
2.94101
23.1184
15.5969
34.5818
622.128
159.55
445.162
1496.22
502.968
18.3308
995.798
516.755
-22.5193
133.651
347.848
-19.6702
1087.53
88.8536
55.4494
2026.24
2076.45
935.333
991.649
33.9732
352.204
1121.18
612.584
430.573
139.505
1140.21
245.893
13.0463
-1.75655
18.8145
1482.5
814.484
1127.29
1674.17
933.534
6.42933
495.634
6.52018
725.206
1380.19
987.194
796.865
1161.96
481.509
15.7135
2155.46
1272.46
469.457
1459.26
503.797
49.2959
-3.32258
408.252
1560.66
-1.44169
1822.37
410.474
-7.0586
644.243
997.464
-10.5376
1507.82
195.507
654.898
734.572
10.3787
11.9591
1182.63
107.54
190.745
25.0315
372.452
466.391
3.71759
2.30792
522.709
90.8424
830.741
171.132
737.654
405.743
-22.5195
559.788
19.3115
920.232
437.43
57.3235
77.2126
31.8411
1997.93
1482.65
206.027
526.15
100.111
368.109
51.3815
615.084
26.9009
515.296
693.522
783.433
697.266
147.521
58.7216
348.826
64.278
229.517
545.94
10.2683
1304.39
-5.96436
760.477
1157.02
95.8656
1101.92
1748.4
21.8113
59.0363
286.093
910.47
1153.12
1.85179
1140.75
307.052
1743.34
511.549
808.623
327.803
176.164
929.543
1322.55
-11.6017
415.03
31.288
-28.9023
369.623
337.588
833.868
204.472
871.578
1898.34
1184.22
489.018
-3.81418
304.633
927.142
947.627
686.167
11.3776
565.172
547.45
655.63
581.12
49.4999
-1.82056
25.6483
13.4352
703.212
261.509
615.155
1903.01
652.376
586.338
27.732
16.4557
49.8906
16.0595
461.65
903.904
236.07
1185.35
-1.15568
1007.82
1324.48
1159.06
1285.58
238.44
635.153
39.8851
748.344
47.9977
28.0803
-8.05434
590.061
1788.43
762.81
60.7426
5.99807
330.103
483.388
759.49
683.798
1255.16
42.0217
963.367
673.571
922.704
5.78155
-10.812
727.912
740.31
560.019
466.054
1640.25
309.275
-34.5936
14.5095
984.717
251.326
1637.69
906.669
112.329
840.288
27.4018
540.335
628.661
24.3005
40.2964
48.9805
999.886
754.089
88.7995
989.097
927.23
535.496
3.49662
886.403
34.167
24.2076
1580.72
32.3888
1258.64
1258.44
-15.0232
537.299
4.31893
794.67
195.675
6.72368
35.9831
1561.08
1557.62
2.11408
851.319
496.391
-6.08449
716.679
1754.22
6.01238
1125.1
-13.1906
721.633
-18.6269
100.669
20.8639
160.103
-1.31435
626.819
36.5052
8.37406
157.809
427.161
-10.3268
-32.2013
340.686
158.143
1687.54
1189.92
-26.9144
1003.57
-2.51271
1.54773
371.635
178.462
712.123
361.137
696.858
-16.4089
-9.80386
723.318
1758.17
1011.02
1461.77
697.312
973.073
977.163
-13.065
363.242
803.386
-1.4364
457.333
80.1493
1156.35
1065.48
53.8649
32.6917
114.519
2466.03
1071.85
33.3223
-4.45731
1616.51
649.056
-38.751
51.4484
1075.65
478.828
235.267
942.71
34.4479
703.493
886.023
293.023
1341.4
702.287
34.6185
1075.46
17.3004
50.4446
27.1242
823.307
31.1311
6.56669
-18.7714
645.995
767.266
432.891
980.31
905.442
92.0693
412.174
513.987
1013.63
278.774
34.5188
1254.57
671.708
97.5482
641.712
410.811
701.565
-3.82031
-39.2379
3.00229
20.0843
390.753
954.525
1057.78
274.173
1100.02
2.75186
917.854
32.2462
359.864
363.443
349.494
-8.64932
24.6511
847.051
1362.34
681.226
-11.883
56.1639
819.392
424.855
2.33177
384.343
1001.18
62.6184
369.245
5.29498
23.7742
-9.05359
1283.3
-1.82029
16.3836
174.749
166.993
814.974
573.085
247.262
830.918
5628.99
1007.44
21.2443
247.981
549.95
19.6817
286.987
878.071
2020.3
763.46
1544.95
1761.21
12.6311
929.506
592.639
-15.1478
-8.4831
476.542
1507.34
21.7608
1335.28
850.795
732.202
77.4075
395.493
1293.88
375.915
479.743
1139.31
103.567
249.015
1059.63
679.236
664.212
877.16
806.63
268.382
1167.66
69.4143
1253.86
760.136
66.936
104.021
628.789
609.697
381.243
120.5
1468.27
19.3279
12.1222
4229.33
735.021
650.344
860.071
-10.3268
-11.5866
1462.49
1362.73
64.5942
1257.47
1075.61
625.299
853.27
110.512
967.444
3.72586
3.19033
4.20584
130.751
693.333
1319.64
782.386
38.8157
22.1315
1257.74
6.48357
264.907
833.388
1730.85
3418.55
50.5087
209.888
940.593
783.294
23.5229
971.025
453.657
-9.14776
717.939
201.245
206.867
453.008
672.494
1204
28.0721
576.099
18.6283
801.237
5.65875
2510.29
1913.85
1902.23
871.114
630.972
4160.86
46.9129
75.9763
31.3761
206.608
3.503
1624.7
306.18
-0.709179
299.043
1451.16
-14.3882
45.2324
406.727
-12.4037
24.4532
-8.65195
879.606
490.518
945.415
24.1113
-7.52681
185.966
168.511
-6.60903
1571
514.64
19.6852
962.712
639.122
1035.26
700.128
1460.27
1446.76
1150.85
345.068
7.3756
32.3524
591.969
40.1792
993.352
901.816
1038.9
121.742
528.56
1128.3
1217.41
896.751
328.939
617.193
791.105
793.537
763.626
368.215
371.008
591.209
22.0504
307.734
3.79148
39.2296
902.958
588.063
-8.64932
1252.16
-17.8647
80.5575
50.4921
3.10949
-14.4223
-18.7988
1164.22
505.976
3066.43
884.126
2700.46
657.639
1377.44
3.75425
2746.84
574.981
167.029
829.199
356.737
46.2805
1030.65
468.676
7.92864
952.8
652.229
2106.12
742.447
283.422
672.851
443.718
785.287
900.565
865.336
744.465
950.353
1204.65
607.083
1028.45
625.229
17.4962
804.579
480.476
6.29079
158.863
40.7421
408.295
1857.17
191.589
-15.1478
-12.2312
856.978
2435
228.605
2276.43
1557.08
1032.68
38.5828
605.305
1250.18
22.7565
7.73628
618.321
6.11547
2033.13
1015.28
1316.38
1308.92
399.968
339.988
71.6047
7.5701
3736.15
917.762
47.7987
969.518
18.9899
549.689
17.7646
482.513
747.314
386.101
286.606
1404.59
1275.85
1482.67
841.428
1084.98
3535.69
893.291
19.1662
41.2072
572.906
792.435
1608.41
10.8109
430.964
1202.99
253.001
1247.59
244.279
1350.84
38.7843
1068.65
44.8865
37.6802
642.798
46.989
1129.97
1356.76
-23.3287
5.10177
332.933
9.62893
582.994
0.432373
1175.81
-20.5612
1135.36
891.467
1529.55
232.445
1096.38
16.0062
777.254
1012.46
999.71
38.9764
52.359
1169.01
43.8103
1449.82
1119.45
36.2116
909.771
742.068
402.242
-5.55086
15.9844
-37.7036
32.8865
-35.8259
-10.7172
1163.53
904.742
3003.14
961.144
11.2139
26.0817
1419.56
1684.06
767.438
737.824
1684.52
32.4299
35.9831
2044.78
371.333
1574.46
702.654
29.749
676.076
8.28192
1350.15
461.812
311.192
24.753
-55.558
-5.69438
619.57
44.2428
1348.43
480.01
1018.43
2.43378
1462.65
339.793
563.118
352.267
-6.61847
73.4756
97.4948
1309.85
797.396
944.187
0.721013
56.5102
955.666
1796.59
1085.65
22.4307
354.624
296.08
952.185
-16.4342
997.777
723.443
331.121
1456.59
24.4241
1064.52
4242.03
48.2427
4.20915
1990.46
-11.4895
209.516
1362.33
96.2841
657.088
512.687
3508.88
2114.8
71.1521
-10.9896
596.961
7.55115
1882.28
-2.3065
1431.3
12.1297
1260.99
-30.0156
-4.73497
358.476
485.975
838.854
898.622
1051.08
843.901
18.8062
656.696
3840.34
-7.51425
517.416
48.9934
2.11408
1321.1
139.174
841.22
1076.51
1214.49
11.6346
817.757
-9.25281
16.9404
703.903
234.372
359.086
239.35
55.295
994.232
17.1158
-10.4373
25.2439
30.5723
913.568
1174.98
771.119
21.0018
5.49644
596.871
3.40598
1288.96
248.098
740.544
907.924
146.15
1712.57
1651.62
95.5193
676.963
-11.2667
1.31626
1500.83
30.4428
2567.4
1014.77
593.921
833.961
2730.52
628.586
577.266
254.546
25.6483
476.45
534.17
2054.99
1508.14
1464.11
581.162
48.3468
41.1146
505.587
59.163
1132.57
459.751
1100.01
2489.01
477.021
1179.5
56.3123
-8.65195
532.903
353.766
99.074
61.8136
643.239
1782.08
1475.78
737.038
2403.14
1890.2
1078.9
29.7151
38.0521
517.618
710.445
1351.47
374.693
774.483
12.8824
16.4043
8.28192
66.4161
1035.27
594.469
1862
-23.352
-35.4161
37.6836
706.93
7.5063
586.623
1259.06
267.304
1412.92
288.256
1355.83
-16.368
12.5685
499.482
27.0482
2796.09
943.25
28.6543
1371.6
940.132
603.388
12.1541
572.42
-9.11081
309.224
2.17246
-20.004
14.6257
1125.32
-26.7484
1102.87
-4.25279
570.49
1340.01
423.212
578.498
1289.8
1030.8
949.716
46.9054
1355.96
776.324
581.162
597.582
468.402
896.51
731.953
978.867
609.009
795.545
1085.34
891.19
1504.97
1192.62
2190.37
199.32
398.744
23.3741
-11.2749
434.28
806.63
537.45
779.266
399.385
489.139
127.07
29.1136
745.714
890.346
2152.74
1020.41
1440.39
645.883
300.552
435.258
764.506
255.907
1317.2
612
706.714
-21.438
819.169
9.77697
28.121
1.91403
1901.87
18.9899
-10.4373
568.402
12.1254
680.873
752.398
1742.82
428.165
1031.12
819.688
629.974
1331.46
52.4465
627.135
1605.14
14.3539
382.251
39.7809
1684.76
578.529
1518.45
451.216
528.415
1621.36
3.20842
193.679
642.447
1320.2
167.456
449.205
79.7936
703.207
-22.2329
693.313
5.82108
63.7113
1956.43
205.96
909.081
800.659
206.921
829.623
-9.05359
627.873
235.697
20.6685
661.062
41.6905
12.077
2391.51
464.523
563.683
950.858
694.569
169.27
286.67
43.3583
400.184
1931
948.368
815.937
501.998
-11.2749
1055.53
748.64
148.581
66.1842
357.389
918.022
38.0521
554.789
12.3459
-16.8846
1551.99
714.259
24.2422
862.564
-7.73235
57.0076
70.1643
4.54037
827.245
152.463
155.621
1451.66
884.673
-6.5492
1406.53
313.776
3945.47
542.486
1629.15
778.635
9.31296
692.408
372.501
1587.72
1459.77
-32.8156
488.789
1233.86
1379.6
1939.63
981.903
8.69282
1024.18
33.4069
318.751
459.579
913.444
654.103
983.557
1131.35
1523
74.4633
1347.96
1074.83
624.141
135.387
1847.35
32.9974
49.4176
39.9135
2651
615.542
955.711
25.3039
200.78
1211.66
1105.79
319.31
1196.32
1124.01
955.286
-22.7403
1081.31
765.053
340.093
58.6257
1001.32
142.495
1101.18
62.2201
-63.7362
1126.55
920.046
480.254
775.401
2669.46
1035.31
920.263
589.238
598.217
377.351
1079.39
19.7515
41.4206
-15.8158
1263.32
9.77697
637.193
833.999
572.776
22.3589
-0.0559849
293.879
837.669
1.81483
547.726
0.980382
961.376
2644.85
1068
492.231
-16.9277
-2.55158
455.072
1644.13
329.778
-5.19664
946.381
828.043
538.315
29.5515
-1.94553
267.018
1130.49
36.3815
744.058
-3.43139
343.015
12.6829
2032.5
175.679
626.399
1229.01
896.969
701.968
605.928
280.084
846.145
738.637
34.7416
181.839
309.936
462.985
21.3331
842.124
33.3008
55.7347
1626.44
731.32
339.051
36.7533
1075.44
1326.9
203.172
571.966
1682.89
15.2602
197.017
474.632
770.005
1598.12
816.004
600.493
1019.59
1347.84
184.322
-13.1906
1223.88
18.8545
1283.2
10.3174
0.807135
1177.5
-12.2205
-0.057366
10.2481
-27.1934
261.216
946.692
-21.6128
7.38862
254.195
426.353
842.691
2983.19
11.8146
1446.72
1030.9
85.1072
674.717
18.4134
628.129
10.8089
52.5276
-12.1048
22.0058
1460.36
750.459
553.051
603.07
56.1071
681.749
-4.91543
16.1574
94.7702
701.53
879.541
73.9372
43.0412
780.553
39.6102
57.2304
455.453
1291.95
707.987
1686.23
599.214
34.6185
38.3686
38.6274
1601.4
666.609
121.544
896.374
1007.15
47.2275
483.491
47.0253
673.057
1493.51
1957.02
1019.03
531.146
542.429
40.1476
592.302
77.2269
847.742
58.0239
258.739
-3.6743
1430.03
40.4947
625.408
126.509
105.925
182.41
994.136
124.586
1038.18
721.077
1052.88
246.983
1263.84
434.106
82.1326
-8.80011
2367.82
-0.51148
1180.18
1580.34
-17.8751
938.267
-11.2811
679.191
1320.29
374.527
978.842
-0.699905
676.462
70.9416
1010.27
109.542
16.1284
38.4114
51.6741
306.316
233.208
2.74505
760.968
341.834
1070.51
-35.3207
1283.06
958.718
672.931
4.90774
770.885
252.782
355.295
-15.4972
921.878
128.046
437.006
632.814
215.018
445.152
3672.29
22.5654
572.044
10.7684
691.426
820.105
941.473
523.423
1119.64
705.175
1101.64
1405.46
32.7338
915.485
50.8546
953.034
875.244
23.2035
110.66
992.099
955.341
23.8755
637.152
753.808
739.269
86.7367
26.8288
630.832
1198.47
1.31599
23.2612
553.951
1154.69
716.133
697.646
974.052
1158.96
909.714
1690.5
1175.82
34.1234
799.016
-37.3638
52.5477
988.761
704.763
44.2428
1431.26
669.989
195.88
28.7365
270.115
474.698
1303.06
808.62
1171.23
525.126
393.597
191.029
913.588
20.2726
67.0727
8.21728
1661.36
694.64
374.487
1148.74
438.957
3275.31
624.522
24.6593
273.455
1675.42
620.322
4.39882
20.2574
30.8464
360.485
24.6188
3590.7
-1.73674
20.5211
816.905
593.966
550.909
1611.51
745.358
923.264
573.723
564.227
756.327
530.583
451.821
921.747
198.135
991.085
54.309
894.69
366.454
667.204
1088.43
39.66
1275.28
2900.19
246.063
1209.05
3356.88
6.3964
1172.58
11.6821
932.849
1017.67
589.47
1922.31
21.0757
401.883
150.127
783.115
597.712
587.748
1029.93
8.12583
917.023
686.757
919.233
1649.43
757.213
497.296
5.18976
1232.65
37.2298
1.84352
5.46697
847.965
1758.4
23.6348
553.794
13.0878
458.588
457.843
987.698
10.4718
1194.16
719.623
731.059
17.1343
43.3435
435.277
1111.09
1788.64
1190.82
682.257
939.297
1213.18
9.29815
506.115
1.9479
754.503
1094.57
72.3538
1270.09
1203.31
651.292
1061.07
23.487
-51.9724
866.809
367.394
-10.7903
485.279
788.246
993.813
1894.45
20.8426
1205.15
799.919
576.88
964.145
86.211
492.197
788.116
1.92895
1282.58
16.4567
1356.34
613.705
310.843
28.5448
42.1167
90.4849
530.953
582.107
44.048
292.324
542.921
175.892
49.2965
968.958
15.157
539.17
4.66718
36.718
1116.27
407.849
274.43
25.7932
135.634
11.093
-5.73541
133.851
616.665
829.119
95.9676
481.753
-33.6594
-2.61991
757.237
1061.86
1581.18
4.72513
422.29
-9.12114
-27.5513
54.9351
-44.0796
738.325
250.686
548.976
-6.77525
59.8625
818.289
-43.4299
811.896
-32.4169
85.9125
-20.3183
-23.4626
760.713
1328.72
431.433
46.5653
750.206
1185.58
279.16
1.60116
35.9732
-12.9727
721.01
1018.81
897.671
-18.6033
24.1751
951.913
377.721
779.091
1297.11
-27.8884
620.748
200.579
5.29498
119.352
1126.75
483.57
880.376
33.787
10.384
574.855
0.201283
893.684
1075.33
26.9437
419.082
1082.4
866.448
41.8338
1110.3
34.6742
-18.4859
1676.42
308.065
22.0789
407.341
356.506
968.737
1694.75
168.635
-23.0469
466.373
1020.06
376.753
937.805
458.374
1675.79
702.757
204.447
1252.14
32.0991
24.2422
19.2339
831.623
92.6149
274.395
22.879
-4.95825
884.487
1543.48
1369.21
1154.43
689.345
936.345
355.943
327.906
5.58315
889.187
846.528
304.41
-20.6342
51.825
1306.16
829.247
679.508
606.314
995.477
531.615
976.89
643.259
1073.36
4.88645
-38.6635
6.18029
8.31842
695.048
650.529
298.106
807.415
1270.28
580.872
4.6228
-0.682235
1191.98
0.991915
7.27398
315.87
10.0887
1092.15
61.3569
356.958
803.723
46.8211
5588.9
948.122
1012.53
484.101
653.321
192.061
568.221
464.402
701.903
-3.91271
422.978
1425.4
1350.53
23.9191
6.32314
1028.71
1394.19
612.675
-6.16905
27.1018
-13.938
37.6725
222.191
39.5577
18.7507
217.432
1277.8
16.1788
-13.4958
1845.9
4030.77
8.59265
-21.1194
12.9556
1029.85
1513.66
-5.30546
1209.21
12.6829
1208.83
675.677
63.2353
249.712
1247.75
631.445
18.3297
733.467
42.2964
32.4887
-5.01783
1389.53
431.91
444.158
1735.46
1386.59
1281.01
582.616
-27.5838
696.884
603.399
3.3408
489.34
-40.3231
6.00116
197.444
902.428
1515.95
17.031
969.268
597.809
33.9069
703.042
45.2176
882.564
1168.04
-34.8216
514.318
481.732
680.676
117.994
238.124
-5.54837
413.423
-13.0047
272.879
-6.15259
40.3324
53.0994
1255.87
23.0485
23.3698
30.5723
-10.3464
1546.88
-41.1759
1770.67
564.532
15.0537
18.7944
2042.25
41.6905
1066.1
2449.03
1219.9
505.587
-18.0339
38.6462
8.10063
51.4484
752.442
451.905
221.195
13.8332
435.669
1056.94
-3.31428
680.131
112.974
21.7608
942.625
743.734
21.1855
574.237
478.263
-11.2624
7.76393
170.78
-9.49099
487.75
674.428
670.453
1329.5
0.792237
348.673
308.129
676.928
675.328
901.354
22.6063
636.437
15.1063
793.869
1279.46
3018.19
836.459
50.849
221.947
1213.4
148.949
5391.63
11.4037
416.096
5.03356
13.4352
888.369
1277.68
391.734
29.1246
1124.9
270.698
39.5567
1.62893
-17.2775
4.4549
29.1779
309.85
1081.94
1600.71
756.257
1163.85
43.1939
935.877
49.611
-3.99965
856.418
111.004
637.027
827.35
978.792
1551
655.892
203.715
618.172
1111.89
105.013
923.142
26.6128
931.393
60.1438
54.5879
515.247
2738.5
16.6305
1077.13
25.1485
1198.35
8.2885
866.6
-23.6989
9.29815
3.86565
-5.54837
-2.61991
-11.1306
61.1094
537.327
25.3099
913.647
448.527
576.145
321.025
43.9846
673.377
-0.976086
1115.01
1903.05
612.381
28.1543
774.907
931.069
1.48038
1014.59
15.2807
17.7426
1051.32
359.713
495.95
-15.9263
23.7242
840.152
1918.99
913.986
-12.6608
308.787
16.7951
716.19
940.623
59.9717
502.256
477.347
19.3913
1698.77
50.0287
16.0753
150.357
796.387
1409.5
15.1299
262.276
1214.21
26.1241
219.2
913.704
44.7945
1367.55
1593.21
869.7
619.52
564.316
631.732
775.57
1887.9
495.473
-17.1625
476.858
1564.19
1266.83
1817.97
889.854
-30.5737
1761.94
0.437663
807.784
1124
528.54
291.494
29.5021
1154.63
1156.05
974.103
720.348
1028.15
55.4149
1623.57
810.201
223.862
1502.94
1072.91
777.992
379.57
2254.56
1447.49
916.509
396.146
44.4903
491.891
17.3004
1792.14
32.451
27.383
-4.6777
13.0878
574.78
11.8152
-47.9533
1.10148
1495.04
1443.82
4.57195
32.6514
28.2078
353.106
660.061
472.192
744.078
-24.2491
66.7316
1391.18
887.24
71.7742
1574.8
-6.59828
724.267
1.43566
50.9868
28.1543
393.428
655.581
1027.71
1105.99
22.4615
-0.107649
910.119
634.67
443.827
156.118
-9.42845
-7.51854
-11.539
-33.2755
835.4
142.358
69.6369
1100.08
1231.27
1303.81
17.5173
1448.89
937.894
92.4934
1402.88
-7.06439
819.223
11.1533
719.84
543.472
-26.0996
333.396
16.7538
1506.68
1687.69
425.672
-22.3556
964.348
-12.8959
-0.2933
423.698
444.586
782.26
376.741
723.706
2.33508
866.651
30.1863
1489.5
-32.2701
353.031
467.247
1981.74
0.254798
4.7565
1568.65
332.424
3.83849
-33.0148
-19.1505
675.332
827.905
48.2384
398.187
33.7026
137.241
934.229
458.876
111.141
729.077
619.214
-1.4982
1146.91
404.972
26.5046
410.3
836.327
348.34
1062.13
25.1445
742.52
-44.3136
805.776
536.1
536.057
218.52
-14.8787
16.1318
657.267
-14.0455
613.797
2465.02
1012.8
283.544
-0.993018
-0.976086
359.763
351.328
867.254
118.11
378.436
0.917559
1943.06
35.8955
24.3355
490.328
1056.04
27.4723
867.366
1048.17
166.734
30.4106
1993.45
389.511
399.634
269.432
258.55
19.0371
-25.3366
1278.11
65.5984
589.791
-9.72761
1285.85
2561.28
-0.791274
19.1725
50.5087
11.2374
-27.9737
762.651
26.0492
1785.87
41.1634
87.898
89.4347
267.195
1538.31
268.711
691.234
852.661
3613.33
898.438
529.497
26.2735
1148.4
2261.13
339.766
125.265
238.781
1325.02
46.5244
1238.17
2879
893.991
178.497
575.234
432.174
1050.17
727.696
435.605
1293.63
1021.14
18.0315
1106.3
2552.42
87.1481
554.978
14.1268
1244.43
1196.37
927.753
418.635
1598.17
476.681
383.751
29.4977
36.4926
247.125
335.427
-14.5587
-54.5031
371.952
154.203
549.693
218.336
1444.35
43.1691
1149.9
22.8647
-13.1364
517.122
40.9934
959.06
1363.23
379.385
960.314
16.9634
467.424
1473.41
1181.33
7.61379
52.5477
51.728
571.704
184.606
1406.18
418.724
1065.06
1020.37
1047.99
955.817
663.026
772.836
704.622
801.993
-0.677515
1020.43
889.543
78.3844
787.678
472.207
34.1587
63.696
1286.93
885.017
38.9219
895.805
389.812
226.222
724.906
2314.9
944.436
189.093
43.0375
56.0389
1217.49
15.2511
0.133214
776.086
-5.45079
946.11
4592.18
3482.17
1501.56
720.416
348.249
-34.3218
624.502
48.7869
41.2832
198.852
963.025
42.9886
124.853
24.9924
397.906
2549.58
2153.24
491.26
12.2528
140.61
26.9517
39.4457
-30.2037
335.962
15.4422
-15.9601
438.965
-54.5031
27.1242
1159.32
42.174
511.589
539.173
245.233
785.805
374.879
169.438
437.759
388.308
133.041
328.135
-31.5915
50.8398
1525.37
1089.33
-9.60642
203.811
645.471
1265.78
1660.81
1612.36
-52.4
362.823
329.101
449.245
-6.87071
18.9899
542.412
656.483
83.34
19.3279
538.755
586.525
696.156
-28.5494
372.983
-26.5791
974.121
326.06
-51.2773
938.268
569.39
-48.1555
-30.9802
745.367
338.247
1578.34
-25.5945
1140.3
980.1
30.9237
1704.47
719.355
1040.69
1000.05
9.09742
1224.13
1177.06
-17.3718
-14.7366
157.62
194.896
1405.69
863.757
698.914
607.131
1659.9
23.7124
13.2517
222.218
643.027
642.976
9.07703
60.6898
660.391
-8.01267
248.955
27.082
666.508
468.478
1077.72
1748.66
-33.3008
233.158
785.287
-9.95897
-40.9127
346.763
16.0062
27.628
34.1942
614.895
1024.87
4.4549
14.2833
617.635
28.7406
21.2191
1044.7
3347.02
1194.72
425.668
1400.94
1407.48
263.084
1844.17
28.8294
644.269
2667.46
632.947
346.672
51.0336
1449.54
281.702
2163.82
1219.09
460.99
54.078
217.457
324.986
66.6938
558.454
603.623
534.377
796.718
304.092
1107.34
1500.66
-1.08841
49.518
283.081
463.676
826.853
680.95
1459.83
455.516
567.916
44.2317
1049.59
632.7
561.689
92.8062
1282.49
516.266
1506.69
2838.21
50.1614
60.3572
45.0209
568.001
21.0471
913.444
811.524
642.216
390.122
189.718
616.629
1032.17
6.63583
915.935
21.0757
268.824
24.5641
715.648
42.9886
886.022
-2.58325
47.9186
1035.11
215.772
40.3638
997.058
91.9196
474.857
-2.28395
31.4267
1614.96
25.2482
72.8371
1098.17
531.248
98.5975
1177.86
14.4345
46.5817
1482.96
582.999
1447.7
76.0733
979.467
859.499
812.287
-7.94002
11.9453
28.5857
908.771
18.6274
646.408
445.188
294.073
1461.5
-10.3795
430.216
-42.0927
793.781
35.8095
955.784
346.742
48.4142
590.201
1.49675
815.163
7.14644
936.994
302.604
317.216
35.0573
43.9148
-5.64167
545.948
236.676
645.4
32.1473
1781.24
1446.75
39.2477
1488.17
523.297
1202.05
1463.7
27.7838
-2.46271
851.264
1321.28
-27.0974
36.9983
379.022
1440.12
15.1938
-0.245136
38.9764
2079.8
38.1881
111.637
1187.13
234.196
1094.71
418.925
18.7955
1052.07
1269.46
-0.409884
2.54266
676.051
853.585
747.501
745.848
855.008
-30.0349
55.8146
59.6249
1149.01
605.331
1621.97
41.8966
640.564
47.8542
689.821
1224.68
208.838
36.3082
31.7077
899.439
42.9587
2441.07
31.7038
36.9345
-19.0137
851.691
580.141
921.177
13.3097
1046.78
22.6911
1008.26
293.917
1233.38
1063.18
350.393
53.9095
62.2312
758.871
55.8283
1077.88
445.03
940.754
395.32
94.8999
767.063
755.191
920.592
702.753
-4.30593
1290.94
1894.61
5.91867
1586.36
-18.8988
953.901
654.055
63.1785
56.8727
40.8722
11.4815
1282.72
388.364
962.17
3.80164
45.2943
1062.66
1348.89
31.9129
48.2427
49.1867
523.697
802.302
685.529
378.446
1071.55
474.845
13.748
598.431
911.645
303.536
854.829
21.6231
61.8991
592.873
37.0489
533.622
782.371
256.496
670.885
1338.97
365.973
842.048
35.6147
7.87523
15.6596
953.533
17.8692
1547.02
327.198
1099.38
35.1635
1717.35
2149.41
1101.17
166.629
293.345
311.705
422.013
5.00191
1266.37
1179.79
639.558
134.049
3.82473
757.577
3041.5
32.9974
56.7801
562.746
1504.64
673.018
41.141
739.574
-8.34294
1729.54
1034.22
881.316
678.862
56.1703
328.868
1846.74
1542.31
331.302
121.469
652.384
654.428
-3.08102
1144.18
1.70949
31.298
587.693
-8.16564
0.240016
-30.1057
304.092
972.178
4.53379
1095.24
1291.62
965.808
822.643
-33.6594
776.992
1054.36
803.444
1038.86
862.32
-30.115
20.2649
226.723
808.221
1153.53
55.1592
380.093
121.421
-10.5234
124.629
31.2205
350.124
17.4368
1354.89
623.506
84.0384
41.6872
969.792
629.688
16.8727
964.604
1308.75
998.52
2.11119
0.861371
1069.3
1106.13
837.964
1017.53
1302.67
798.258
4.61912
1053.32
1243.26
517.659
526.899
-19.4191
443.35
-27.97
280.395
531.469
697.872
393.713
841.888
42.0037
48.3985
-1.55732
545.791
989.568
777.302
1248.18
1018.63
1047.12
264.445
1107.33
275.077
10.5352
583.901
1897.18
39.9598
767.342
234.196
285.113
816.871
561.373
-26.4556
-2.1425
1201.78
21.0644
730.834
1185.1
735.54
732.257
129.261
53.9406
89.9626
2081.12
967.397
858.989
563.728
1785.11
-13.283
-9.20588
3.18697
1050.4
1138.67
1477.47
1231.74
1021.21
1784
1244.24
244.956
584.436
721.589
437.786
155.661
-26.7673
-19.6677
-0.897068
1153.18
-25.4298
-6.90905
4.64611
2263.43
933.328
882.559
1434.58
520.648
773.596
500.664
493.755
1160.02
603.342
915.741
578.153
496.926
1959.91
838.586
38.8439
2.78883
1342.33
3.10757
-26.2737
415.107
-6.55311
539.191
982.661
401.287
1691.27
58.7602
239.309
1976.35
343.386
172.323
1392.63
144.44
48.6129
662.579
672.607
-11.8949
33.9918
18.8739
1206.1
1580.06
13.2899
1018.34
1295.7
667.327
-8.93796
-19.8405
314.897
621.863
574.75
948.594
3.3126
344.882
38.8724
32.3201
716.726
60.1714
378.316
293.817
1202.44
765.686
32.4887
9.9747
1325.81
10.3114
663.674
19.749
33.7881
682.878
676.128
954.568
10.812
1421.93
39.1039
1064.44
697.586
676.383
1039.12
978.792
812.062
1344.85
269.835
8.81226
777.468
512.393
1412.27
688.158
-30.003
52.6475
1598.85
1516.36
30.4783
1266.63
1037.77
25.1485
1768.07
457.369
23.2705
281.774
-28.1832
459.264
3.82196
1468.52
1234.27
1138.9
658.744
750.603
966.961
23.9245
901.469
1064.34
4.66569
760.529
698.633
11.9654
508.16
223.89
27.1772
853.935
564.036
590.756
28.0887
40.6717
1530.82
810.054
29.5515
472.193
389.648
1062.6
1278.12
968.352
541.248
71.8786
1140.52
9.80221
798.608
3796.77
1415.12
811.464
54.2351
78.6447
57.913
-0.650476
663.678
178.169
0.159353
339.638
56.9962
800.28
-7.82348
344.24
-22.1721
-5.18454
1171.35
7.06073
794.658
591.722
1147.39
263.202
974.716
646.308
979.758
42.9886
794.193
501.082
1198.69
94.7702
1145.9
972.578
278.303
1643.81
23.4972
233.099
1208.86
609.79
631.15
662.214
1257.07
14.5052
564.979
1165.42
19.1745
1403.52
532.764
1295.57
33.1751
931.141
673.891
1486.51
1.85608
468.784
1694.4
1667.8
1346.07
1530.88
1034.02
28.8966
975.338
1593.75
33.661
24.4367
1483.51
470.504
932.55
38.4284
54.9735
38.2885
645.238
1080.34
1027.58
296.045
1301.48
1293.49
13.1618
1632.19
1237.04
86.6394
1488.78
105.001
27.7838
138.092
1231.7
5.18666
170.594
1800.12
420.623
1060.92
271.494
149.81
19.9055
-2.68119
36.2368
684.638
-2.89954
66.5333
18.9955
36.6156
22.5437
41.3198
435.502
-2.28395
779.124
281.995
26.2064
678.257
1562.24
1106.64
549.071
1622.38
30.5559
1634.25
842.228
-1.89205
165.091
157.689
942.535
427.051
19.5263
47.6755
396.22
1246.35
854.964
805.776
215.635
20.6886
1096.52
36.0139
-16.8566
-3.70817
966.707
692.717
472.135
891.678
906.992
756.773
1.83501
-4.74253
777.678
1014.37
153.123
920.978
-20.6342
41.7728
1045.08
1088.77
684.864
298.236
672.793
931.709
-9.73715
714.898
1065.38
1021.75
17.509
565.489
2802.23
1453.27
569.076
123.526
327.634
456.684
142.746
950.213
31.4236
43.1573
-0.860433
1531.57
1837.42
1292.86
-6.7895
683.227
126.192
30.5894
62.6928
905.429
1.92895
416.757
15.0829
950.87
694.869
777.305
50.1125
-14.1072
11.6782
3.5929
2.7613
991.911
1083.8
25.5089
1094.42
22.2189
23.0596
1437.47
832.858
171.641
24.7387
32.0328
2086.1
776.103
370.944
789.475
752.912
1550.64
17.6904
435.576
706.62
607.588
618.516
1080.59
191.269
36.7466
698.1
1171.54
514.054
692.411
6.20941
716.771
1939.22
939.294
1090.75
261.413
1.53191
919.773
1142.03
703.063
570.592
359.713
1185.61
107.762
3.10949
550.649
838.133
725.241
404.24
18.4461
440.863
145.744
517.171
1053.52
1194.68
946.245
494.755
183.665
61.3045
305.115
193.266
17.728
53.138
70.6434
2559.18
1267.12
1029.02
1051.78
890.956
884.876
41.6671
52.5276
1222.9
844.721
58.5571
1340.79
26.4382
440.16
288.227
33.6183
1857.91
16.1574
1067.41
1173.77
1122.5
1078.53
32.1139
25.3712
11.9591
1088.92
15.7109
955.364
832.754
391.247
1423.8
647.438
211.518
241.724
641.46
1238.73
286.174
1519.6
70.4419
1439.66
715.875
47.0253
37.7213
24.8561
99.0894
893.467
696.064
364.393
1050.27
457.369
30.7667
319.024
497.402
676.591
867.365
1806.01
-18.4239
127.874
37.5425
780.625
883.315
24.9672
45.8262
389.743
237.073
641.939
322.394
1107.66
219.984
457.941
50.1125
1627.57
1.84352
673.677
38.011
1046.32
771.387
688.727
1081.31
981.453
773.719
1349.9
605.389
236.905
34.8347
1.85608
1265.17
1049.72
753.254
984.378
8.28192
801.05
32.6514
1188.25
1381.97
676.928
521.654
408.664
9.44416
1099.33
787.222
925.054
56.8475
611.195
521.797
36.167
199.532
51.187
604.347
1151.55
704.21
497.015
867.736
520.865
681.818
1048.32
337.62
1200.28
93.676
397.194
-10.0478
1200.34
42.4649
865.492
365.901
310.661
925.717
1063.83
978.226
1353.85
892.999
17.2639
1307.81
1038.81
-10.0702
1261.17
15.3584
115.511
1710.08
-34.5329
401.874
507.969
643.559
1107.05
1373.95
-9.23712
844.408
283.207
322.511
715.6
800.946
-21.7695
-54.8643
784.938
272.954
968.853
1076.15
664.194
507.545
170.857
1205.46
39.4166
-24.7984
802.154
575.799
-16.034
-13.4974
493.946
493.509
388.78
1397.99
694.413
536.038
-10.5296
620.406
326.806
-8.70174
863.512
398.689
-25.3516
11.9299
623.096
606.694
997.785
702.367
14.6473
345.734
92.2082
37.1151
788.11
1443.2
2.79311
850.063
-10.0397
16.1696
298.793
85.971
979.674
681.078
9.46714
513.884
770.905
1257.43
672.044
962.74
623.137
1057.95
233.191
950.711
2262.58
1085.98
451.593
519.503
2936.7
499.419
1313.38
728.618
593.115
0.259518
-11.2411
303.897
836.712
366.805
1307.14
1454.92
-0.47933
19.2442
742.996
1238.12
-23.584
461.959
460.089
28.5083
-7.78261
-1.29432
524.039
3.67247
20.3418
288.101
32.7051
204.16
3.68209
-21.4547
653.866
-58.7465
961.529
599.924
30.7593
-5.94941
1146.34
1038.67
2127.57
269.389
189.176
429.983
-46.3256
440.175
210.025
824.501
799.227
878.255
0.0713358
2.86598
12.2718
1283.52
440.933
15.4971
82.9086
299.799
2.55959
1006.22
-10.3572
54.8776
999.469
1093.73
-19.6702
542.921
816.823
1085.66
1056.96
961.664
609.312
595.832
502.743
334.996
58.9199
870.359
437.048
551.639
35.5351
-7.38246
868.67
32.4847
1135.93
1415.73
624.624
4.62918
1228.1
1061.62
104.606
1068.94
1147.22
786.11
29.9577
925.462
30.4106
449.754
29.4273
899.257
-11.6779
494.913
1137.99
42.0037
48.7792
218.677
22.9265
581.022
730.94
537.374
49.1867
45.8102
226.963
320.22
1223.39
1169.3
38.9444
8.20303
587.65
1096.93
1294.05
930.545
855.566
1386.59
879.964
159.745
874
201.307
357.601
1076.86
1443.8
83.5604
24.7387
101.373
9973.66
1371.58
1961.68
193.821
3054.45
825.644
50.791
1520.92
907.25
783.4
783.048
-26.3668
784.856
668.986
24.013
-13.1575
301.665
919.273
7.47679
182.328
1529.02
653.4
1560.13
26.5353
776.474
1155.93
1057.85
533.597
945.172
220.66
377.553
572.824
-0.0367528
34.6718
744.584
119.24
864.806
98.1156
471.694
254.082
585.141
107.078
401.043
45.1149
1227.42
397.189
822.649
1519.03
31.3387
18.9993
1305.43
2.09664
485.555
10.9511
1552.45
559.191
477.591
390.651
1641.02
1390.69
86.9678
637.07
27.2476
33.3287
774.294
6.54205
40.3652
1166.48
1152.83
795.179
1176.62
754.674
579.813
256.255
863.202
1395.15
724.862
23.6721
46.8495
15.229
793.613
16.982
890.341
603.882
977.935
585.994
502.566
354.26
35.1717
596.007
585.722
295.619
1713.36
934.118
1244.13
897.299
577.097
-39.7663
1526.56
1852.21
350.705
902.434
416.098
-4.90382
1360.16
-0.432433
977.775
145.926
1489.85
765.053
488.976
888.899
1283.01
1301.55
-11.8025
-0.772587
294.604
48.8994
24.8561
636.72
25.1551
1050.26
630.076
-16.2026
249.179
1268.21
38.4284
27.2139
48.9749
932.218
613.379
529.368
28.6982
3906.45
-8.49253
981.572
35.9943
605.198
926.706
-17.2088
634.915
-6.77525
15.2807
2650.81
1714.74
1.76642
-0.677515
31.2205
449.218
1517.7
545.282
1086.8
635.315
1592.42
60.6208
491.242
1599.44
435.447
867.121
205.356
0.431877
48.6347
315.042
959.515
176.069
234.691
965.918
-13.065
1433.98
1.43853
42.6205
328.794
682.361
1.62893
16.4876
37.3664
1481.22
452.815
25.4298
17.4962
698.001
1426.1
611.887
346.957
398.31
13.1733
471.105
747.534
808.25
-32.1276
1118.77
480.446
1665.99
18.9497
504.131
-14.6136
354.866
66.9052
36.812
408.433
768.094
4.80269
1456.34
19.7915
-43.6339
-45.9046
8.47326
1231.89
22.738
-27.3039
926.348
1050.36
858.909
-44.0796
1502
-47.2901
575.725
-1.83072
541.479
1365.24
308.827
857.169
1562.86
3.10949
1090.65
-40.8039
1978.99
760.313
370.771
1022.81
52.4024
17.1631
881.711
318.433
504.125
1065.8
481.278
1283.97
478.748
660.335
-11.8155
359.029
484.878
1264.26
1492.69
32.7025
38.3523
-20.5176
23.2428
1530.43
943.726
93.8443
510.906
158.53
688.203
39.9965
39.2634
937.31
267.016
936.226
1424.11
1388.76
1084.18
1407.96
859.564
1311.92
63.5917
436.281
610.584
975.611
1622.44
897.515
-12.1279
39.9652
-0.49937
381.434
1514.75
-22.4122
-7.97228
11.14
204.965
1960.83
965.966
212.296
970.536
725.491
575.468
84.0255
948.189
1798.1
3.75213
-10.2525
917.133
1126.4
630.355
789.867
-0.0305433
96.0112
580.805
279.828
287.878
2081.16
1471.11
1549.29
1225.37
143
604.222
897.851
62.1118
165.411
659.435
929.075
602.361
45.7698
347.484
973.031
285.522
423.656
18.8145
32.9984
38.825
902.373
62.8212
943.281
1353.96
39.9426
617.466
52.4165
623.068
31.4207
65.9794
918.336
37.3556
996.047
1586.99
17.5876
8.72152
26.1759
831.121
829.167
1480.77
309.519
843.94
1537.83
1202.65
46.6888
797.088
503.503
538.855
1395.3
714.096
789.436
18.6362
51.7381
1321.91
1597.26
1653.75
1.6438
768.595
260.188
937.908
848.956
548.419
-28.3296
-31.3545
1081.28
1355.64
355.105
44.5702
12.7733
664.565
9.33962
314.285
842.026
670.981
13.8909
983.112
99.7014
1649.35
11.1237
96.9892
45.8014
1119.61
967.115
113.226
586.973
169.33
26.1647
-13.0009
845.278
47.9799
-35.4935
2.82113
450.401
916.668
45.5373
1693.16
712.732
653.992
-0.996269
745.44
52.3481
1631.36
887.965
1005.98
469.238
837.996
907.924
1011.32
25.9106
36.1775
342.396
16.572
-3.29043
35.1737
532.163
17.1631
-4.72192
31.701
56.2236
626.589
19.5149
11.2979
857.734
22.8055
393.992
39.4166
1258.94
19.7543
29.5021
1342.29
542.438
1222.09
1092.47
730.079
38.1109
665.898
21.4633
504.061
85.274
23.4972
-7.44138
32.5739
438.622
178.705
5.18976
36.4926
157.951
615.286
177.308
523.809
1817.81
2387
1064.2
239.862
1104.32
100.963
527.398
328.058
32.6408
32.2493
1030.66
15.0664
14.2467
1180.78
400.315
1037.31
338.309
1012.24
-8.81061
366.03
1438.31
821.719
-0.438408
976.432
944.404
885.477
-7.83842
2059.21
841.744
8.37223
1206.87
29.8774
1083.78
622.132
667.593
39.3331
5.32761
513.952
662.986
37.7778
29.0113
1457.87
50.6014
490.466
66.243
42.7462
210.151
757.032
1229.59
1840.33
15.4249
27.0111
320.138
587.02
455.459
48.7795
2116.83
116.393
603.204
987.254
41.1146
1070.8
1320.41
729.641
1550.7
1540.74
18.7955
135.648
39.4457
240.549
1082.78
27.6237
100.948
11.2139
-2.0293
158.309
645.623
1368.04
1054.83
522.93
913.443
1431.96
916.686
583.075
14.8719
56.7153
423.303
1571.88
2765.03
799.176
43.8958
1154.52
1709.93
459.81
980.21
1624.07
-1.76026
833.429
671.893
40.918
1847.14
676.161
985.703
1978.66
584.649
6.12082
45.958
156.359
231.735
137.636
329.839
901.724
437.268
260.921
998.319
913.128
766.06
884.488
-24.0664
-47.0098
1045.73
3.20842
1507.4
655.566
995.99
504.788
-40.1467
-55.7901
524.647
1092.78
-9.37731
-31.7218
519.023
-24.5506
1519.75
1060.66
250.285
-2.05712
724.613
-7.23766
-18.6074
1212.68
101.632
495.528
1115.12
1009.79
1404.96
326.525
11.3056
-36.0428
868.706
7.69755
860.754
856.218
498.729
884.689
1077.28
224.799
1293.98
101.204
-5.55086
253.991
951.803
1826.37
841.237
-25.7098
353.93
-5.1176
309.671
17.5521
-36.5748
-21.1179
287.514
88.0313
683.627
629.341
30.1941
34.1122
28.7781
17.8692
-2.03865
9.53478
1042.9
1133.05
1187.49
164.221
1832.6
1167.08
83.2446
1061.51
58.4862
1692.95
24.2907
701.018
0.0738316
18.2103
147.124
505.101
618.691
27.0441
1653.49
1020.37
19.3279
1893.7
625.881
57.0998
12.6801
725.651
56.2653
16.7408
812.192
699.315
-2.87217
2203.79
-0.326334
1697.85
825.015
41.2072
50.042
1133.52
30.4428
44.5441
886.73
-4.72192
901.268
56.2236
29.4453
255.524
539.374
24.6
920.831
554.152
414.601
868.467
740.31
27.7838
1033.9
742.568
328.023
-2.3096
60.0239
2058.74
42.6205
36.0683
30.8177
41.4307
-7.7414
27.732
86.0922
977.852
985.05
29.1779
201.129
255.722
22.7436
380.49
1410.01
56.3123
32.5775
922.709
141.997
1161.67
830.645
949.996
1044.74
660.817
223.958
5.59149
462.336
1174.77
262.94
640.996
426.514
1053.6
52.6475
2.14173
1547.86
253.492
944.293
773.527
868.516
36.3889
1248.52
583.499
741.121
344.009
3.93932
327.431
34.6803
41.855
399.425
355.006
2.43378
851.707
1025.7
-6.59828
5.56483
1349.71
432.953
1621.98
494.411
278.842
446.749
162.936
1400.87
679.96
311.665
51.0253
13.0962
1030.18
20.3201
18.3071
440.334
1070.39
1543.26
550.817
121.816
324.22
544.13
479.404
971.003
791.717
1507.41
924.347
83.2331
599.374
867.104
504.441
37.5425
473.703
1161.97
1082.97
8.99139
65.4774
835.423
1582.42
1283.03
420.42
795.453
162.981
145.244
613.074
0.0903561
2150.27
1210.24
10.0389
1558.79
248.763
51.4851
1107.32
645.113
-5.77743
-0.986835
424.131
443.224
973.956
40.9595
24.9337
1205.09
1564.07
45.3535
1206.88
1834.88
768.635
412.535
292.234
627.35
979.044
32.2493
489.795
976.316
-1.80023
6.75042
504.238
21.754
3.21774
520.063
1387.79
903.925
548.034
21.1744
2002.38
697.74
10.2481
669.429
365.317
-30.9416
949.809
1708.75
658.518
296.391
617.342
3172.47
-9.95897
971.083
1126.75
972.694
10.384
439.923
733.592
386.259
35.3621
48.6108
1005.13
462.832
38.4224
496.882
30.9934
203.114
547.318
-8.65195
761.539
-2.36138
34.6185
820.589
-7.52681
609.505
370.91
-14.1053
208.551
729.604
688.928
152.744
3155.9
1274.1
64.289
343.02
1444.13
234.24
867.96
277.241
605.817
1262.66
0.785656
270.689
139.473
18.8375
401.124
1000.87
109.673
620.941
22.738
131.992
470.95
17.7476
371.652
558.414
-8.93796
1468.17
10.6558
1420.86
967.456
3.80934
632.999
1408.44
486.774
1301.06
411.253
701.102
5.37706
430.624
296.809
898.745
652.805
697.757
761.879
1662.35
-1.15932
847.168
797.942
1004.47
425.847
44.8224
709.284
1216.8
1031.33
913.615
20.0567
781.216
26.3025
797.251
986.86
655.905
255.047
9.63799
281.35
11.1237
671.409
159.392
155.475
-27.9935
687.856
1572.46
696.418
273.083
701.848
44.0805
718.393
1345.83
17.4263
1123.45
109.283
10.2683
1204.03
20.1763
60.3572
3.79148
-27.1934
-24.705
684.755
628.1
631.993
1092.63
1.28542
1038.67
279.297
513.059
1859.13
2810.24
2222.16
733.221
385.016
1591.28
708.152
38.9764
400.935
947.867
38.1881
33.024
1209.84
9.9999
45.8262
77.7777
470.645
1670.8
446.742
411.139
61.3569
298.862
1235.44
18.5854
-14.1053
1339.23
17.8111
1392.4
24.0929
420.362
256.813
739.154
467.744
1544.21
560.519
37.7213
1667.8
1103.59
136.345
23.3126
1205.12
868.357
734.562
123.806
982.084
356.186
632.7
3.21774
34.6803
36.5843
649.234
10.2514
321.053
-8.47235
2469.96
38.3591
1097.76
288.993
845.247
1497.25
119.598
22.0951
789.703
645.555
324.106
-6.55598
1251.24
8.06648
3.69002
22.9143
-22.0564
18.7942
4.06487
1587.77
48.7869
486.822
249.305
-21.4752
16.3836
853.161
1372.65
1334.09
1395.8
704.534
806.555
19.9055
769.216
1660.36
37.5362
21.3295
1742.97
613.538
-2.28395
491.674
282.552
1778
847.963
522.613
697.682
24.9547
539.003
511.589
743.446
673.361
956.014
1064.23
25.7746
1545.05
684.131
1638.72
667.831
299.968
264.317
992.725
516.315
75.5882
15.5522
2146.69
1128.13
1055.49
1666.09
54.2222
737.426
16.5244
909.643
19.0289
20.5874
1261.14
-11.9219
1215.34
1219.38
406.346
-1.44851
462.872
649.743
24.0683
1773.03
1362.88
946.457
1489.29
15.3093
804.412
796.539
50.1642
1148.86
986.22
543.68
-2.1192
25.858
712.03
10.8335
23.6537
23.5557
28.7406
1016.35
128.285
54.2856
7.75106
141.563
1055.19
1152.14
788.549
29.4977
240.766
1043.6
530.33
843.174
484.039
101.791
495.9
615.638
711.587
4.31893
949.05
50.9757
1221.87
41.4971
912.91
1521.62
1975.76
3573.61
0.785656
2796.9
1598.68
43.7675
429.089
903.417
20.6886
1035.61
44.2428
906.121
240.857
476.573
-10.3633
580.522
60.3572
1197.57
48.6
1370.86
55.0689
44.9503
419.683
154.614
91.1906
93.377
1579.78
1070.52
1619.35
114.75
839.635
211.442
20.9315
75.0238
427.789
38.4721
1010.58
964.668
69.236
542.743
-14.4664
580.73
187.537
200.192
415.954
1185.28
33.7372
336.65
744.076
883.677
1088.61
550.129
1710.8
1141.83
573.969
-6.81074
-16.8971
-28.2662
546.24
26.8288
-15.0232
187.137
184.229
1027.05
-40.457
715.121
196.759
1130.24
683.913
946.897
728.776
3.28584
819.753
4.54037
56.3188
25.1445
806.239
19.4046
852.628
333.701
812.482
20.8059
636.359
105.15
-1.46742
1085.09
1885.35
2636.5
14.3047
1304.22
580.583
24.3069
1639.46
907.928
1205.52
31.3091
-2.76775
752.312
470.371
1473.61
73.6319
-33.9492
-10.3684
783.332
305.365
12.4409
563.16
747.114
458.82
858.755
8.27047
944.583
1219.69
1298.14
1104.14
22.0533
-8.3567
1105.22
56.683
714.852
3.503
1112.82
37.3664
380.024
28.8178
295.393
25.4298
17.4962
932.015
844.178
494.691
841.711
870.575
1336.26
457.987
639.775
348.144
426.298
-9.62184
2067.53
906.893
341.967
336.402
537.587
731.658
1247.36
328.135
1225.91
472.505
-3.86879
913.163
908.686
276.9
21.3964
1007.04
1551.65
519.234
48.7995
-16.7528
464.034
383.653
1588.31
38.1069
781.735
280.043
1327.4
6.50325
71.8017
13.9981
854.515
22.9874
36.9313
1329.52
788.962
311.638
-15.2085
441.631
1135.62
96.4871
15.8219
881.071
884.562
1070.39
1624.45
4.62705
743.493
1265.91
1077.97
512.263
434.304
-18.8121
701.197
-34.707
1038.07
1279.99
492.885
451.11
-16.7072
-2.97393
1057.03
526.285
913.956
746.195
-20.1771
1103.39
-3.69436
380.896
16.1308
954.592
499.06
17.6887
672.559
1986.74
1028.55
39.9598
43.9521
910.734
1648.25
83.4673
399.231
248.091
54.4383
1121.41
1022.83
1167.11
1945.25
17.3004
1010.65
604.765
412.025
854.64
769.14
1489.11
167.168
650.283
-3.86879
978.756
781.25
1220.84
23.1527
505.926
935.276
802.174
38.6095
871.555
1264.26
656.9
152.425
824.838
2639.49
626.498
879.818
807.683
557.477
2527.95
-10.2539
708.745
760.371
1426.23
1.43853
-25.2233
12.077
1039.86
919.788
22.3739
-6.03314
-49.893
-2.58325
128.503
527.242
6.22657
1001.6
659.609
634.375
673.045
552.94
615.412
-15.425
1716.16
803.723
-50.6303
-27.2238
1350.47
1316.54
612.789
867.135
508.443
511.686
549.874
143.531
1449.03
582.071
1151.88
15.8089
661.102
718.468
1034.96
599.55
18.5959
22.5856
1047.99
2335.75
629.614
817.21
-11.1706
1426.28
420.93
599.171
551.952
18.9899
1078.4
677.098
19.3279
4.1805
1076.49
15.046
333.901
30.4227
299.904
1393.44
1331.98
242.216
997.836
1565.05
516.863
534.713
395.366
18.9955
699.082
20.7051
8.21465
1761.21
415.054
1172.91
920.136
395.273
1145.94
1066.94
1802.12
471.335
1.84336
1050.79
471.995
1147.7
999.979
33.7152
933.459
1375.83
1244.62
242.248
33.4971
696.064
135.757
3653.35
12.0261
2322.36
1383.72
399.294
305.547
-4.49398
11.3582
36.7466
683.504
549.727
24.6121
739.189
1655.36
77.7178
24.9501
818.91
15.8703
447.463
187.794
37.5247
11.1186
128.917
603.737
443.156
822.688
858.215
563.416
501.316
227.997
1682.59
92.3995
152.225
10.9498
1132.39
421.231
721.675
673.222
2007.18
940.454
359.232
0.316742
795.042
1135.75
31.4236
30.0388
40.369
715.41
70.1731
1711.22
353.953
258.242
1456.86
661.675
957.34
486.925
1662.3
565.286
1107.64
-2.75622
2055.63
53.5012
443.935
7.22783
4.19785
1078.27
1102.86
-26.7401
-21.707
2338.78
2166.01
35.2621
1126.32
906.08
1044.52
839.215
427.122
886.598
-2.82908
737.619
4.95283
321.642
1556.91
559.173
495.228
5.47082
20.5015
162.899
842.49
584.553
518.569
1522.8
405.809
753.566
1337.26
761.277
7.53623
1401.49
1795.6
1040.99
912.613
415.046
515.755
-14.075
20.2726
1172.77
450.497
883.561
282.306
876.129
19.9761
895.477
77.4069
1442.97
2045.03
1362.42
31.3013
-9.66492
221.598
271.306
1002.55
391.839
22.5423
711.818
1.28542
796.795
1235.45
41.2907
22.5426
1206.04
7.01328
497.46
625.559
-0.114879
1317.06
248.444
36.2368
416.984
2247.26
784.368
58.1509
1031.45
26.3273
238.725
183.226
1322.6
555.609
-9.62184
-15.0231
966.863
1226.17
85.479
116.161
552.291
24.0929
967.589
234.324
482.407
501.477
676.52
1969.82
744.272
413.933
254.411
1513.2
576.131
27.0186
956.438
56.1498
676.612
337.446
1701.12
79.6578
1595.08
-2.941
1125
0.881048
379.149
1950.46
50.9868
466.686
605.198
1074.76
1609.43
-4.90119
1411.46
-23.4869
44.9503
1673.43
-13.796
-4.68191
3.10949
1448.59
124.114
1274.52
482.067
132.731
220.551
751.817
161.231
132.623
880.865
145.317
37.6826
24.1177
33.3542
33.6183
1101.54
1102.66
769.532
784.427
1366.8
701.749
1130
-19.9
319.31
-28.5209
1247.7
-10.3591
-0.251513
-28.1415
643.239
27.9558
256.019
163.013
469.833
526.343
682.731
1008.31
-44.2051
12.3459
510.122
461.002
1163.97
897.918
1098.7
1774.5
1388.22
4106.86
1349.42
634.216
781.876
283.648
311.023
-54.2304
21.754
722.463
1749.48
19.5478
28.6707
12.1254
66.1795
58.994
24.3055
52.0354
637.342
-20.1824
1261.3
153.346
1716.06
1469.58
236.57
5.18666
367.371
204.734
154.506
509.947
634.929
1064.35
-26.6479
954.606
25.5277
39.985
1115.67
28.9596
1315.53
563.161
6.63057
-5.56732
1381.9
624.154
2011.59
921.631
917.087
975.901
-9.62184
515.802
70.4865
686.853
-7.52697
451.092
292.084
28.6818
538.958
575.714
1604.37
607.465
483.749
76.716
120.434
400.814
8.90804
43.9273
27.0292
373.603
0.117521
1126.39
623.329
1415.87
570.693
9.93005
21.4958
1606.66
1028.8
336.893
1008.63
354.242
361.569
1157.22
460.678
488.738
0.721013
1105.99
7.46895
1345.47
702.097
1644.5
23.7242
559.042
339.148
697.578
206.125
36.9235
916.124
1580.3
614.26
49.0222
1691.31
861.912
281.112
710.277
504.283
1894.73
944.846
135.37
783.421
644.243
78.7645
21.4473
1435.74
829.966
1262.74
59.8552
42.6926
2213.04
7.72412
684.164
1315.29
-17.1993
1238.67
38.356
1045.46
2134.51
2365.76
1072.87
1062.09
822.665
1257.09
451.859
114.325
-7.1173
589.124
963.105
2429.97
992.197
451.206
729.713
511.507
37.3365
513.339
893.656
1575.08
557.652
754.385
122.865
142.631
21.0214
-14.9825
140.595
-11.9322
687.652
-22.8661
-20.6707
20.2649
-19.7167
8.37406
1439.33
282.642
794.21
8.21728
1165.56
630.883
1063.54
1253.42
224.83
1467.82
11.2221
1753.57
828.043
487.715
904.74
-16.5701
233.284
631.402
20.6208
511.08
1596.94
38.1454
108.125
769.45
652.607
537.766
1375.76
404.791
3298.49
886.245
475.9
678.346
492.229
554.982
1281.07
646.775
-3.02879
78.1944
9.52968
913.103
1902.95
1304.4
1184.08
957.059
7.81301
1570.53
833.524
777.791
-0.860433
2093.79
-5.42091
1324.85
-19.908
1976.43
23.1184
834.564
807.977
3904.69
4.46651
8.9379
27.6237
-17.8553
37.2298
-22.5193
982.445
1541.37
1883.97
984.477
2.81856
-20.6454
17.4374
-0.772587
573.84
9.63799
1017.86
693.284
49.219
1491.52
760.409
1084.03
15.0893
1402.58
510.136
41.8934
667.095
1.99159
1081.41
47.991
-0.530392
130.258
30.9621
903.925
-16.6174
377.494
229.196
1966.78
8.39425
-30.9813
-20.2277
252.873
4055.14
554.33
1855.61
681.162
944.502
339.098
278.558
214.879
1378.01
-7.55438
-3.32258
-18.7629
10.6866
1196.11
195.677
251.178
1450.84
1488.45
815.28
57.6605
509.8
32.3201
40.188
-5.42091
1094.21
-4.45731
821.471
1100.68
1214.33
23.4298
41.4843
1237.89
865.873
999.596
212.438
12.6311
55.2332
1208.52
1319.31
918.726
775.708
199.538
656.453
619.034
59.2421
14.063
1.84336
299.293
9.10041
6.193
69.406
671.688
25.4643
-8.99446
1040.09
1746.51
9.86361
449.314
55.1336
39.4522
1747.41
834.35
88.7451
1770.92
886.507
559.6
1043.97
913.81
580.063
41.855
1034.73
786.041
202.959
-0.976086
1006.32
1258.38
1847.39
702.818
583.556
495.042
2.75003
37.454
1144.95
529.683
639.997
584.07
1573.89
32.4293
592.63
26.2147
1059.31
786.134
946.405
316.723
709.731
9.01305
22.7259
727.802
638.485
1192.1
412.288
-14.8552
7.4026
2319.91
1146.82
529.521
44.7945
733.983
1120.95
-9.23712
1138.64
1070.31
1169.59
471.971
442.999
-23.0052
155.252
1169.58
249.683
1020.27
717.44
214.929
892.493
603.51
642.858
1048.99
665.755
34.5658
0.201283
1.49512
1742.77
816.682
130.017
-19.4498
11.874
13.0561
1048.54
1515.25
-5.56732
760.961
908.49
1941.28
1645.4
24.7967
528.331
724.277
8.02596
129.902
898.824
1763.47
346.144
45.5484
567.908
1594.06
2376.69
601.557
247.644
17.1066
331.589
1078.08
35.3712
18.2784
25.1485
692.323
777.834
41.6196
6.28615
1296.93
46.1058
927.132
265.19
1325.94
99.9511
533.116
1119.7
603.011
112.831
2695.82
820.499
-2.87217
1006.35
428.484
683.1
589.692
496.07
50.3052
1381.64
992.822
504.052
-0.973786
-0.158169
507.874
475.473
1014.52
1193.42
1224
681.147
657.006
2224.95
1947.41
239.789
1505.07
695.091
138.568
981.945
17.9007
65.4093
1582.94
963.529
984.018
310.299
60.1927
1227.22
178.756
726.109
76.7978
539.861
37.369
1372.83
339.365
45.7518
1495.18
837.119
198.968
28.5487
1806.66
1152.12
6.63583
30.4461
799.185
541.226
614.579
471.854
326.794
48.0165
-17.1741
-0.332663
2515
580.278
1737.33
2276.11
1105.48
-2.72074
961.128
301.292
1388.2
1293.99
361.443
63.6877
-10.3572
19.8867
-14.048
1702.22
500.441
488.359
1136.06
29.9671
1012.17
890.449
65.8323
47.3449
513.258
2317.76
986.544
64.5421
1102.74
999.659
751.618
364.697
46.3213
814.292
27.2139
34.3587
58.3452
997.563
403.805
505.559
1211.03
886.477
42.9778
-21.5712
826.121
917.899
-8.64932
-25.2966
2315.71
996.677
-14.4223
1569.91
2014.55
1350.23
652.177
2247.01
25.6972
1063.9
1151.76
317.149
1315.85
1478.55
9.56921
637.175
9.50766
41.1166
757.282
0.432373
1437.46
413.841
339.267
1150.24
13.1722
836.294
814.974
340.701
627.697
72.6776
585.415
42.2964
1582.65
575.593
572.599
1682.97
13.8368
424.208
-6.05463
1121.58
1439.03
-16.8971
7.93012
-3.90336
1925.55
25.5089
1560.17
989.476
-19.2987
293.958
38.0521
965.21
308.119
339.188
240.148
613.06
-1.99473
17.3599
1596.47
439.943
956.559
962.22
215.614
922.822
1784.5
600.365
14.9204
935.276
1179.92
3362.19
902.373
375.79
589.264
667.727
1627.57
782.384
24.3055
181.346
562.263
781.36
-4.09029
358.668
688.658
1143.07
642.166
1319.02
146.747
9.79588
-1.89634
1090.15
213.349
1257.96
945.97
24.6593
2393.02
217.393
417.923
76.297
1820.37
16.5093
6.48357
17.5307
263.452
247.809
805.757
67.6257
1190.46
1085.14
956.09
767.932
1987.52
639.518
456.231
1107.77
809.218
48.3148
302.89
737.138
1288.09
1451.38
239.818
147.118
849.207
-6.4879
-7.44138
1170.13
817.183
664.138
291.922
640.443
422.55
678.16
704.618
131.029
1177.8
1038.76
4.33997
1022.31
619.758
558.202
1443.6
298.042
8.26872
1209.87
35.5893
665.467
32.1268
45.2176
6.11547
198.415
49.5495
379.343
1435.92
351.114
1703.45
335.575
756.377
813.458
1723.41
657.267
23.4658
729.637
24.6121
12.0515
257.628
277.949
152.697
37.424
19.6185
-4.18654
52.8609
541.648
7.3705
-12.2009
39.0132
6.34321
7.46895
1254.95
1145.99
1058.52
41.7997
1041.92
11.67
1328.69
1144.5
59.6755
654.507
688.079
-14.0922
33.575
1785.99
-7.49015
1041.44
35.25
727.375
229.497
253.663
338.635
640.139
161.079
1214.39
-27.9737
3028.92
53.2481
378.615
27.7838
1097.61
-20.298
5.18666
1143.23
79.7244
652.636
30.8177
1.62893
31.4802
20.4998
226.351
66.2991
46.0445
469.146
461.625
26.4917
47.86
31.914
651.016
239.971
461.739
-11.6543
341.749
20.1274
57.1073
27.8595
259.151
1756.59
663.389
283.555
547.293
921.268
56.5979
946.671
408.786
681.924
27.0226
868.516
702.872
843.72
311.759
123.616
7.61379
13.1923
36.7355
888.421
57.3613
18.2103
1256.57
994.232
315.403
23.076
847.021
1262.68
836.221
834.003
1092.45
18.3985
29.5914
710.992
-6.6203
20.5874
22.3811
18.4143
862.012
-1.44851
16.8443
368.633
1060.43
1773.32
1251.44
586.511
930.437
734.476
7.50238
452.984
107.254
15.7667
811.524
308.894
535.394
1236.45
303.652
610.085
63.2353
2365.27
2216.78
3.33719
521.697
1498.54
587.65
1190.66
88.9297
5727.08
2778.31
204.528
674.719
13.8332
238.097
497.346
321.929
667.836
-0.432433
1736.27
500.905
1612.29
51.7458
10.3148
-5.6529
94.2741
15.765
17.9681
236.508
-30.003
378.441
840.075
548.865
288.144
1054.01
4.57195
2412.72
558.568
750.408
28.5012
877.727
168.594
582.952
952.099
106.936
38.825
34.6803
1960.9
1586.02
847.959
231.097
250.149
23.3666
902.861
24.7499
558.515
1690.28
351.368
-20.9569
370.671
122.535
3924.58
-14.1166
35.5799
1010.01
945.726
936.099
31.2205
727.708
41.655
-16.8889
861.513
267.697
562.678
7.06273
8.39654
1135.53
28.1126
1246.26
516.703
504.774
25.8796
941.018
1011.2
-7.06439
1924.92
41.1384
854.567
1133.95
893.742
22.376
640.865
1492.79
1129.88
38.835
33.9918
-3.61492
843.036
337.491
-7.06389
2562.62
0.0535049
39.0282
178.353
24.8005
50.661
476.067
750.64
1509.46
837.909
1186.04
1212.14
384.89
1772.16
139.748
988.481
604.39
388.94
519.831
995.219
930.255
1032.2
2.54266
248.818
1656.19
412.043
2089.43
1159.06
886.963
647.699
1059.79
20.584
52.2039
1312.62
-3.76612
352.564
-26.3576
35.3712
6.40785
559.264
1283.83
810.378
457.662
1770.92
1356.08
1230.53
55.6916
617.545
755.874
17.6737
23.0485
1174.05
658.384
338.23
922.918
792.292
17.2536
712.188
723.264
2.79163
98.1725
77.1249
15.8685
35.5799
1027.93
359.182
166.466
386.628
727.08
970.744
29.4273
522.57
257.205
295.669
2334.11
1424.13
9.37645
482.969
491.656
117.709
17.728
512.284
594.511
860.971
1165.72
760.544
1256.91
-29.6683
33.7944
1101.47
22.9498
328.794
16.6215
1521.36
920.052
1099.67
583.541
1226.8
77.4663
296.707
144.241
1693.22
1212.78
162.178
1467.45
1055.81
1143.9
1424.96
42.1148
910.545
22.9226
387.776
1442.04
442.809
15.5844
8.64231
679.356
158.738
1986.24
314.909
2041.63
923.142
26.6128
871.423
1505.05
7.76393
187.286
1.63798
486.795
0.785656
1143.97
298.073
111.352
416.433
13.0463
678.486
345.956
674.133
4390.01
1132.91
1226.26
11.4936
13.9995
2.46128
-2.85015
1216.21
12.6801
1038.28
50.7591
1479.41
1052.64
719.958
954.337
507.933
-2.3096
43.1573
921.18
1180.18
217.853
915.377
942.857
769.996
7.11732
502.135
1189.62
951.218
11.874
46.7893
230.565
133.149
418.635
812.912
1150.19
2519.63
1238.73
3077.06
380.965
941.373
857.594
698.097
1066.31
557.914
1558.12
1.85608
702.948
2647.93
34.2265
900.964
416.828
98.2753
60.7624
240.662
3366.49
337.26
1428.16
443.408
404.064
-13.6489
227.709
1080.44
952.833
-3.18842
-10.3633
15.5797
628.71
569.278
1613.96
266.161
385.101
537.515
3084.32
718.056
1258.37
24.3355
200.417
576.535
475.079
587.818
359.763
1326.82
720.958
178.494
-26.6705
592.133
-10.9479
1220.02
8.83062
1060.36
900.413
1018.28
600.784
187.663
652.084
843.323
-27.9737
267.898
944.417
1098.14
443.503
385.262
168.373
176.882
723.549
-14.5602
20.2875
-19.3293
13.5561
290.541
9.4241
896.817
2476.47
20.816
6.25177
471.239
621.257
525.453
-19.8963
-21.0246
1148.37
460.533
40.2407
458.895
1559.19
210.329
876.908
124.218
4.33997
14.2645
-21.5443
1156.27
-13.6765
1519.6
-4.84975
553.225
208.195
888.547
11.1237
564.587
-15.4548
158.207
1320.13
126.344
56.6122
1529.9
431.153
749.7
1103.08
181.898
424.883
456.345
1421.17
5.87139
-6.61522
2605.54
1273.39
13.0611
484.945
1059.23
456.316
884.166
-27.39
1151.55
519.089
13.0108
634.631
1503.94
-4.38678
844.878
-5.05198
1180.6
-18.3151
109.47
597.5
-6.21084
273.93
11.3056
1519.43
557.611
1275.76
843.791
1250.2
1371.41
478.594
89.148
6.25177
1521.68
987.688
26.3273
115.036
1071.56
-6.05463
12.1297
1305.97
661.515
-20.77
1158.7
30.5769
636.454
66.5368
44.1061
3.58355
944.694
670.354
490.05
-21.6724
-3.04719
1068.69
972.489
616.455
848.807
956.164
1164.46
-16.9388
1019.57
1521
1030.85
821.98
27.5806
43.7291
12.0515
9.93005
762.904
10.1445
162.717
173.7
468.833
41.2907
1063.99
1668.38
32.6917
558.227
284.479
42.9886
584.298
825.296
19.8076
9.9747
512.469
11.182
67.7212
33.8235
303.111
1183.42
1055.07
856.882
1390.4
-10.3572
3.02011
-54.906
1154.15
6.193
1193.85
-13.891
948.259
665.467
-10.9767
431.275
1189.91
1898.92
26.0008
18.2784
36.4311
310.013
708.494
570.498
1078.45
662.6
37.6836
362.101
601.585
616.608
436.346
569.028
1390.43
2657.37
53.9981
24.3238
1240.57
33.1832
791.667
253.916
659.329
915.265
20.9029
1777.49
215.49
1083.1
1.19655
762.904
-16.8131
739.929
578.498
1608.39
301.786
-6.48263
349.967
51.4324
2104.78
460.775
509.367
363.158
1091.77
28.7406
52.4115
15.9336
429.416
233.393
374.868
1595.55
254.963
53.1922
483.099
875.857
18.3082
-2.12558
1188.13
1593.39
-17.8534
287.878
984.829
901.395
1393.75
459.717
-8.59788
49.8272
13.4943
1358.68
-7.25625
676.302
1316.38
1398.88
1168.34
20.7115
761.653
1012.66
545.281
11.3619
97.5253
37.5951
655.393
979.21
689.906
311.902
2024.58
1528.26
550.918
-6.06061
32.2462
16.9099
1254.67
299.508
40.2314
827.66
-29.0448
198.012
664.967
1108.14
580.902
28.5365
1148.96
17.299
190.055
1157.85
361.756
471.829
1143.23
257.761
22.0058
62.3052
575.093
290.101
84.2181
815.926
771.406
265.31
13.7228
396.277
369.129
553.791
11.4992
1077.64
-3.03338
1461.86
1446.37
1846.62
18.3082
237.755
19.1745
1223.61
2291
725.793
849.544
-8.42583
824.558
-23.0469
1894.75
-29.2126
31.0865
-9.38832
0.267662
867.933
845.697
20.3786
1.41178
10.156
514.318
1014.66
1627.08
-38.6914
1.80189
434.901
-5.54837
-20.5009
34.6803
30.9621
34.3587
1964.61
3727.08
170.927
59.8444
-10.3268
940.439
947.124
47.1399
1657.55
552.742
1178.11
17.8069
54.0216
371.635
545.295
780.037
39.3331
186.849
489.589
-13.552
522.793
-29.6886
-8.47005
22.3306
1281.86
685.914
236.369
25.2242
-22.0564
887.207
-2.20128
741.542
1195.97
176.6
1177.93
1163.31
999.338
17.0679
636.937
-1.98895
859.785
-1.1673
509.037
266.747
7.55115
1002.72
-4.18057
25.7496
1123.45
475.761
31.8286
28.5448
-15.1478
1588.22
334.113
821.433
21.7608
844.934
51.1706
78.7763
362.796
39.7313
50.7735
761.138
956.014
48.2634
43.8892
396.252
600.493
1449.43
974.905
1005.16
618.37
217.509
429.275
604.793
40.3324
403.173
776.423
1449.53
86.7943
8.39425
12.1222
249.638
52.5172
26.1112
1119.73
413.826
619.922
1143.47
759.873
404.691
1151.87
372.005
2077.04
568.268
2260.1
1101.39
-20.9093
11.7021
1390.49
959.818
863.405
228.279
1034.72
1434.52
-3.08401
-5.19032
-5.36626
1725.92
509.883
1266.78
249.063
755.136
1545.26
1292.59
-0.650476
33.9918
716.026
1502.2
742.353
746.05
621.897
62.5639
514.213
252.483
1129.77
826.424
446.158
471.151
22.3764
551.986
2272.84
62.1488
1423.43
283.794
1087.52
-18.1656
766.195
674.089
1275.09
16.3746
1159.02
825.772
937.031
34.1177
373.055
40.7476
1118.85
21.7806
2929.99
548.189
19.7398
14.9231
1357.11
86.7958
30.7745
2345.14
281.269
1276.67
34.5074
661.599
584.381
1530.52
764.936
856.886
1829.15
-2.3096
41.2832
1367.21
949.669
1690.87
90.7878
1132.14
1257.25
400.671
241.64
580.55
1679.87
156.712
1044.92
122.419
435.632
26.1746
32.8002
1087.21
941.79
-5.56732
429.876
9.46069
1142.02
-15.4024
-2.3065
45.8629
1570.22
497.061
-9.52556
896.691
446.557
534.701
591.477
1340.9
206.117
1328.78
450.548
377.789
1351.18
19.0083
1990.5
678.905
839.346
594.196
4756.45
47.9799
890.295
319.731
0.947065
19.7177
270.491
21.1744
328.549
361.637
1818.72
665.681
58.1394
649.303
563.986
782.682
1.23542
528.16
69.2823
-7.07071
489.109
-7.79085
3210.73
1596.86
4.1805
701.675
13.172
597.5
747.164
375.251
63.7795
403.938
434.3
733.221
17.6992
320.22
173.909
384.069
-2.28501
641.56
28.9596
1948.97
559.413
1100.33
566.683
-5.53184
905.892
2044.17
835.346
546.239
1978.98
1655.23
384.028
1923.68
969.422
401.019
462.336
1050.05
978.328
27.0094
197.878
1021.74
746.052
843.597
1857.08
274.107
327.725
25.1485
34.557
30.7773
110.667
38.263
1156.69
740.92
-26.1194
28.1848
910.05
476.127
2118.83
885.903
885.506
282.087
79.3363
41.4786
705.456
28.6707
1730.64
1177.5
-4.72422
43.0462
-4.18654
15.3796
71.2579
646.427
1330.24
229.357
987.921
1296.83
504.016
-21.2922
-15.9263
-4.38678
102.747
705.219
522.806
332.135
567.82
-6.18
871.146
1413.5
102.64
69.269
1799.4
1490.78
455.24
1529.24
820.847
946.046
759.234
1334.49
1066.78
1513.15
1332.51
942.328
546.639
907.365
23.9273
2030.63
1256.46
-26.4821
33.3542
1834.6
796.067
1176.2
1166.74
611.55
941.63
54.2856
990.448
15.2473
866.827
863.999
178.751
436.748
1295.7
529.951
1786.87
286.481
-18.7712
2982.07
-17.8534
1724.73
-19.6702
922.01
679.728
207.751
53.0447
352.39
23.2612
-4.52072
500.752
-16.8846
944.703
618.682
1036.12
543.017
898.463
36.4311
524.835
25.1445
24.753
-18.8128
-31.7853
820.095
33.2028
8.44333
712.771
1332.71
525.546
1274.92
15.8736
36.1945
432.852
1082.21
1253.31
461.407
1265.15
45.7518
1055.15
1127.86
432.321
933.602
461.458
75.0238
372.504
387.071
513.011
1674
17.6992
2147.88
-15.2377
391.301
54.233
149.514
5780.33
-1.2445
1085.69
7901.91
1066.28
51.5408
491.72
45.0679
173.132
-4.15802
419.358
715.642
19.3325
29.257
-2.80364
669.011
3445.85
14.7226
575.909
18.8062
867.866
7.76393
217.632
-20.7354
4.24141
485.147
756.66
-4.79838
19.5329
16.9634
354.589
1014.53
117.994
-54.2304
695.352
-20.5009
1603.47
1472.49
336.405
1249.1
45.6031
6.42933
1631
302.606
339.793
653.073
103.016
718.645
573.026
1445.29
28.1543
1435.41
28.832
416.919
3.72082
1563.91
569.077
5.29586
-18.1704
423.481
1066.77
833.937
-13.413
574.905
29.9136
924.211
1087.86
785.235
474.145
937.684
-2.23135
-31.622
1016.61
512.284
992.684
925.948
1154.48
889.854
211.181
909.36
640.992
539.785
377.701
1345.1
1769.95
523.066
696.774
41.1146
895.094
13.748
412.899
2262.85
489.069
990.448
567.897
9.46069
-19.8963
1172.76
503.691
486.77
1522.63
676.286
-3.77868
1263.55
644.523
-47.8385
1661.01
1035.63
362.639
730.328
566.539
95.6429
671.688
23.5903
1106.07
505.98
1861.12
1239.03
1103.7
405.292
764.383
449.314
-6.71061
928.487
1.97087
8.27795
1076.38
641.004
3.00229
-5.50839
16.1318
5.09181
1305.33
352.95
332.517
32.4188
967.899
755.836
557.496
-2.31247
954.287
1667.96
912.328
1772.47
2.59508
1833.27
1727.56
19.0574
1254.19
41.2907
1041.55
941.795
334.975
58.5571
1412
1956.73
246.966
1462.48
582.125
1342.9
2665.55
194.841
53.4149
1156.55
819.975
1583.64
167.507
691.621
1558.81
2642
857.835
508.757
507.62
12.9632
795.196
151.071
3289.93
1013.31
620.046
227.333
41.295
10.1428
771.343
240.256
174.27
165.091
806.116
1041.86
848.716
160.707
-19.8291
574.288
6.41444
740.353
1703.92
367.245
26.3544
704.723
625.192
491.119
119.205
-9.21098
611.72
828.391
1110.73
1167.86
-12.6808
374.378
-0.378945
436.543
22.0779
-11.9536
1299.79
561.194
821.782
882.94
53.4822
697.207
716.608
1587.42
1356.41
6.29079
1438.85
35.1199
35.3557
1190
1068.06
692.418
722.045
-4.6777
2403.87
-14.4217
972.706
3021.77
5.60421
20.8547
292.234
588.221
483.047
780.397
28.9348
43.8958
11.3412
1728.67
236.523
1040.77
481.563
-0.745844
458.411
1078.93
718.744
251.374
896.611
146.737
394.435
714.917
145.181
-13.5569
1169.8
526.656
11.1186
45.6986
-14.8332
1914.2
-9.95897
-29.6683
884.997
16.9278
-13.554
-32.3421
740.717
85.1656
1452.6
548.856
591.826
1066.23
1359.4
1149.97
-36.877
2875.67
146.115
626.879
286.787
496.718
677.979
406.185
-35.6378
1909.52
741.143
54.8776
718.359
563.366
-21.5443
573.434
2731.83
295.001
551.351
354.181
35.7809
519.384
0.240016
1319.22
15.4858
430.799
824.127
827.249
1080.29
12.0366
1128.28
686.69
47.2418
697.08
667.241
911.924
18.0059
-11.7748
40.3324
776.489
22.738
1290.16
384.743
429.748
14.0164
249.193
-14.1147
1211.03
18.784
445.071
440.063
-12.3974
1656.96
536.859
369.164
369.083
1027.93
430.397
610.619
1467.34
863.922
327.404
417.622
405.256
-2.3076
1381.12
-1.5776
-19.7144
837.549
35.6134
-12.4678
884.796
21.4761
29.4139
605.755
1058.84
907.185
230.416
33.5454
1152.44
492.813
7.31321
1580
13.8927
-29.6683
-1.4364
850.887
872.454
661.062
19.2017
17.6992
1105.9
1152.31
16.4876
24.248
499.965
413.001
550.266
589.524
474.768
-29.3807
995.067
494.808
772.83
917.137
342.544
71.8831
-39.7878
370.578
152.233
385.071
1466.11
887.378
1309.94
16.5967
1308.16
35.7809
1709.42
1321.71
1073.38
1055.2
49.1159
1005.16
31.7869
1433.78
307.461
923.384
1031.68
838.685
75.7698
377.247
1498.26
51.187
6.52018
215.46
1280.86
803.536
1293.49
191.029
829.255
89.613
10.8507
195.335
791.63
678.465
-24.0461
684.472
177.601
1002.68
54.8089
114.073
543.068
535.274
895.741
839.836
720.65
993.31
1216.98
15.0829
916.167
3.71759
9.80418
2093.18
536.87
94.6478
473.581
18.4707
38.0521
1145.12
806.621
50.9757
-0.0179849
978.436
710.15
49.219
715.431
808.546
18.8375
1758.66
824.979
-1.21012
16.7944
34.8614
463.008
1104.77
868.67
924.54
517.491
54.9351
634.332
1367.07
449.337
749.67
275.362
829.869
63.3246
901.714
635.281
492.102
-2.37873
10.745
1592.08
535.1
15.0691
127.891
968.416
9.26592
1024.38
559.164
0.558088
13.9406
958.813
457.876
1244.32
800.481
16.9215
1225.73
293.073
1453.87
0.668595
1377.01
96.9641
-3.77868
26.6708
1132.47
723.981
621.462
904.244
-2.43214
1422.15
1983.33
2009.06
898.779
858.496
151.679
1031.23
13.9041
741.08
894.026
941.563
227.152
-19.9508
174.216
809.67
55.4872
947.747
628.759
26.8625
2155.43
332.269
697.74
1432.68
282.927
-0.996269
20.1763
77.2238
102.948
975.432
663.077
444.875
147.053
1602.3
1341.72
12.4409
1009.19
374.175
-23.7926
50.5417
1216.25
1278.57
839.878
-0.973786
14.8344
615.126
1070.87
1047.01
217.708
526.674
25.8014
39.4092
1194.79
1718.04
64.1793
43.9361
991.582
22.2437
1084.71
436.246
392.845
394.158
64.5668
108.633
386.999
598.082
611.954
126.277
26.3273
1355.67
1099.67
945.198
1152.12
1680.55
203.284
54.0964
558.441
577.646
1180.51
624.594
982.602
-1.90477
-2.43214
37.2114
56.2875
13.8909
561.447
1023.62
1253.73
777.977
833.839
19.2339
1.41178
1640.59
1563.79
962.188
1154.52
187.797
1134.47
299.778
7.5701
4.88744
374.283
3839.03
29.088
881.06
-17.9335
1139.99
225.786
949.155
-37.9197
1338.47
616.611
41.1037
233.302
756.781
2107.17
847.954
87.9735
10.5669
460.086
1.23542
318.265
-21.9186
778.163
682.138
458.588
-1.71471
324.988
662.831
611.383
246.941
811.524
522.004
607.658
1801.18
543.234
451.535
53.937
-34.9005
720.708
1098.81
332.558
582.772
400.117
320.72
1362.54
1138.28
248.818
295.851
39.7892
800.071
688.312
1039.18
1045.7
1026.43
425.143
1634.76
123.754
13.8909
32.9606
570.092
1068.39
936.912
31.623
20.1524
1331.37
285.65
156.329
631.95
-9.25281
333.658
983.139
1892.92
651.44
1217.22
42.2065
1130.69
991.63
41.7892
6.50325
62.4314
768.31
1089.71
1510.06
1285.65
50.474
10.9022
1234.62
105.669
789.27
1131.91
390.635
547.487
964.366
3.5853
985.812
33.1445
1231.58
658.235
556.659
767.507
559.863
647.014
272.572
7.69755
427.042
1425.79
7.38138
363.158
600.866
1.06694
774.619
6.22657
852.638
36.5483
811.725
-12.1101
558.527
710.986
1531.2
874.033
473.729
840.25
-2.3065
1448.17
171.425
-17.1181
1263.55
71.0593
542.492
27.7037
20.2695
9.57934
592.212
1322.12
660.05
533.743
1742.01
1945.12
791.02
177.367
1198.71
47.668
60.6711
-0.151377
20.5015
39.2106
1085.18
220.047
26.6271
2242.05
1564.77
1465.64
62.9724
47.991
482.979
36.5843
64.3438
332.269
83.34
-9.4277
13.9963
275.049
179.785
242.672
751.107
1265.72
363.857
544.355
944.502
1594.72
984.825
112.118
763.315
410.362
1445.33
153.651
1047.05
1305.93
2219.35
-4.18166
37.7778
286.574
54.3495
9.37645
1526.14
-3.511
898.539
84.9971
942.084
111.653
-14.5607
1334.59
888.216
296.301
1131.93
395.565
1000.66
1470.95
1973.28
112.378
27.9279
1108.8
1413.3
67.6378
828.044
2.5934
1496.86
987.337
85.178
2251.97
1248.89
949.288
47.1563
2.79392
45.7881
28.2703
236.907
1399.98
-2.46271
2252.94
3077.65
900.99
539.248
156.38
1801.18
7.25113
925.41
-3.11857
1528.3
118.321
358.955
839.636
705.364
469.235
62.3713
701.586
537.354
941.563
873.265
10.8992
-24.3554
-35.2283
597.461
1863.82
232.22
1267.03
2338.17
-0.697017
1012.7
1437.3
31.7143
1112.36
50.0529
1144.05
49.7803
739.393
1149
933.692
908.932
436.697
756.811
1253.06
3.37082
582.796
966.024
-21.9902
1678.61
10.3507
480.356
1018.16
2627.22
1711.93
-24.1033
-1.87081
1104.44
1197.47
-33.7555
-30.2796
291.921
-24.4343
-5.78037
725.423
802.533
2926.19
1030.79
-2.20128
15.3093
19.1783
712.206
1353.13
-32.7196
35.1243
1160.51
924.747
-37.7265
532.942
9.9747
1343.64
898.619
-3.49333
525.747
341.135
847.793
796.568
-36.7629
1558.02
265.129
657.767
-31.4253
586.427
410.95
1190.62
29.257
-31.8898
1422.15
1028.93
884.395
20.7792
814.658
1445.82
1641.01
1252.69
354.047
295.052
930.329
193.126
-31.0774
847.195
-4.49398
-7.38246
391.149
610.019
17.8436
1045.98
369.998
2313.16
1192.79
738.969
2070.79
673.177
48.7691
588.331
-26.5791
451.256
1087.25
-40.3535
-15.9569
383.139
845.502
1713.51
666.801
755.628
-42.6458
809.163
987.929
564.994
1251.72
1253.75
204.279
1485.59
951.668
1300.84
186.394
351.115
1166.97
-48.2938
65.8483
30.831
707.453
-10.17
10.2137
-17.9914
298.801
12.1154
1034.58
671.67
200.942
-2.55249
5.76318
17.975
1110.09
1156.08
472.685
1110.54
42.0037
20.6682
166.465
510.063
35.6685
423.103
380.489
4077.11
78.5959
2383.4
44.2684
74.1555
347.307
1276.18
1285.7
35.1974
332.595
1606.04
1148.65
1719.41
1925.26
231.656
806.793
361.664
376.129
8.06706
982.076
1929.19
67.734
770.481
795.428
57.0142
43.8852
553.513
44.9054
466.716
389.92
567.107
443.623
34.6803
207.124
911.422
37.7305
120.747
32.4188
1402.68
1671.61
564.972
2094.77
245.546
401.968
2338.49
1511.98
1037.08
674.952
724.266
801.993
289.803
795.839
25.9106
193.454
531.677
-13.413
506.456
891.622
-0.071462
318.888
1614.47
123.53
1452.4
46.3119
654.7
2053.62
759.661
38.7843
10.4531
-10.8125
2059.51
1559.42
52.3802
24.1751
618.376
1153.58
1185.63
28.3696
17.0259
1174.45
178.353
104.512
256.801
895.321
955.038
615.386
343.776
3.97599
28.0226
696.153
-9.36633
392.872
3.52585
485.91
24.3112
525.424
436.608
103.603
69.9323
2019.52
2377.26
200.494
14.4345
33.4633
1035.49
653.885
2046.64
557.517
1352.31
637.999
1052.05
901.274
13.0053
1.03384
1041.83
-6.44171
495.764
2131
291.62
-0.927001
1329.34
9.61952
563.027
-4.74115
473.163
1135.63
682.547
9.41368
6.53976
-26.5791
-25.5159
28.3992
1292.11
1.84676
-19.4182
-44.0373
184.894
829.885
405.368
1276.4
12.0186
-28.0575
1135.1
217.708
2013.18
611.007
1204.59
995.183
1245.39
489.592
1377.06
14.8776
576.045
846.369
709.027
787.712
876.037
50.5374
1286.55
648.682
38.4897
13.1733
585.736
513.275
568.528
1374.6
-21.1179
405.58
425.006
11.4534
1206.91
139.587
1302.85
920.737
46.9172
856.824
-1.89205
792.904
1514.51
34.2265
32.6448
132.008
176.954
1727.99
1730.15
366.107
485.311
1401.92
1895.81
15.1063
34.8725
1012.94
47.8287
963.896
318.84
1316.48
1636.65
21.5127
54.2906
1101.51
661.589
1890.81
546.271
1271.16
316.501
1243.73
843.269
852.673
698.919
1183.48
44.3389
477.561
609.642
408.488
1169.84
1315.57
-2.43187
1304.81
1573.78
815.147
3.58996
1092.58
30.6357
-19.7534
540.395
-20.3588
-20.7058
-44.7787
736.501
20.7521
58.0024
-7.60908
914.478
2.90818
292.171
1753.61
1275.59
-27.8524
1034.62
947.481
-46.6291
273.785
32.5789
-10.5251
-30.5015
834.804
1288.7
28.0721
1521.87
-38.3447
927.822
10.1445
-35.5538
642.477
175.574
-42.7868
7.93393
867.257
1169.47
574.478
4.20218
1046.87
-14.3006
677.096
665.063
999.105
356.202
18.6522
1155.3
1731.71
602.567
-2.09635
-6.77788
4.63346
-15.0231
19.1745
1163.64
1380.2
1068.75
47.4435
1283.01
823.66
1588.94
802.166
465.87
511.996
1119.09
47.0917
11.7377
605.087
1142.72
1145.84
49.5495
1181.45
1400.32
184.322
-27.9935
1111.4
188.535
875.303
1732.78
906.518
1217.22
59.073
725.889
1022.17
8.05598
836.715
43.2629
82.8913
935.213
22.1616
-13.7071
1272.93
1539.62
7.01328
1274.83
1212.28
788.603
20.4998
93.2924
8.20303
6.78709
1266.06
1507.38
24.9672
17.7152
63.6559
632.501
1216.52
1616.45
1.92895
937.748
1235.1
943.374
988.301
216.959
29.4977
91.5777
386.027
9.80418
782.373
813.874
1055.69
47.7962
-30.0158
867.135
689.386
1546.17
235.36
2161.17
7.47828
987.807
564.362
340.959
645.172
786.872
908.46
639.88
169.33
1019.42
150.043
900.895
184.091
10.1445
365.496
837.38
94.9887
995.446
2.31173
1025.18
0.0537734
113.458
869.084
733.592
9.57161
31.614
726.759
921.63
-1.1673
979.427
14.1854
30.6146
679.016
174.226
889.248
1373.95
242.423
912.238
902.813
319.477
48.4742
429.131
1749.03
34.325
10.5164
163.988
-20.6454
1133.25
1945.01
513.56
8.26872
989.883
742.398
200.765
104.827
26.0008
3.28584
1065.26
812.294
216.31
637.279
298.758
49.1159
282.912
366.571
381.575
523.841
2330.09
540.291
785.821
64.6162
95.52
901.084
422.386
1606.36
1190.91
33.7059
1551.62
675.604
3.10949
1092.25
997.573
629.628
20.5925
11.7021
4607.9
327.89
723.686
465.669
867.852
437.09
870.341
37.5348
1206.57
1210.06
491.322
32.2968
-2.3096
27.2506
38.8724
30.8177
1083.41
5.37706
1373.31
22.3739
162.633
1220.72
1003.79
46.0445
656.553
1254.35
587.431
50.5374
866.073
59.1044
2204.62
1244.47
474.857
1671.26
441.074
1354.52
23.8755
1498.26
1955.08
563.939
2066.11
306.002
92.9753
21.5592
1.84336
168.108
20.3448
1085.66
231.283
17.9681
20.8824
249.491
49.219
424.951
1009.03
534.206
41.6196
935.823
907.122
1028.12
128.78
93.9525
1425.1
17.7476
570.303
73.0312
1555.04
701.288
444.197
1830.84
1309.02
2291.64
46.458
26.9579
1244.67
630.562
901.398
901.318
758.319
604.685
1244.05
-5.05198
33.6751
24.0683
1869.88
26.1655
946.7
430.061
56.2236
746.529
882.328
849.189
-2.88676
20.0436
1217.04
7.54977
4.18579
44.5421
30.0388
16.0062
1263.95
1199.02
824.474
1348.62
947.033
592.809
1383
57.163
450.031
1175.75
213.234
830.88
1633.75
998.39
341.965
1240.6
1034.92
904.187
573.994
943.247
40.5014
-28.1417
125.004
1028.59
13.6893
837.773
396.529
414.544
20.5967
39.5954
127.93
25.7746
34.557
53.2661
1709.25
1835.49
-18.0767
28.0388
20.7322
11.3182
1164.92
-22.375
1546.31
412.701
5.63223
1578
572.776
1182.16
755.193
725.225
619.321
755.747
1018.94
139.492
1492.3
3.68706
548.137
51.4292
13.378
-39.3521
152.098
139.292
124.567
454.887
220.18
229.732
722.885
295.94
2041.47
389.217
-22.1721
1312.28
1581.77
323.778
494.807
42.6205
1361.4
1047.8
175.917
1223.39
779.497
642.394
188.113
182.851
500.98
36.4558
1049.73
831.22
659.726
45.0679
364.287
13.7871
203.841
597.34
72.0998
67.2149
1083.18
577.646
623.909
10.2576
11.7741
1891.52
1182.6
851.598
6.72368
935.535
1100.25
1284
-20.7354
17.3599
1965.66
81.9966
10.152
7.42409
71.332
205.413
1237.83
469.142
175.095
967.578
1404.26
422.563
760.813
1371.38
37.8684
852.743
-29.0675
870.288
691.819
2203.87
-0.677515
587.523
1039.47
828.011
227.332
998.819
380.413
21.931
397.007
568.3
445.594
476.309
227.662
745.88
-18.7345
471.725
1161.56
9.60746
1149.66
555.388
26.4929
18.6496
33.9321
189.418
1115.5
36.3815
220.551
170.601
565.532
28.1648
469.53
503.641
823.176
28.9436
65.7936
1783.87
8643.08
2255.96
343.661
53.5408
461.65
7.55115
2217.69
70.7821
1305.74
2073.6
601.545
32.293
359.665
907.578
1177.51
57.368
44.9469
1270.06
25.967
581.531
181.85
872.213
58.4719
1461.95
937.301
618.321
975.008
1151.47
1281.96
694.186
2.53802
-21.4342
950.343
1321.62
742.17
640.619
372.251
-26.3668
-17.2439
633.395
163.923
3.6889
-8.87171
1385.84
562.223
1600.09
0.878917
657.286
4.66289
9.74956
66.2348
13.5762
217.32
-5.18983
53.2481
1646.98
1504.29
262.807
3599.65
58.1498
853.714
1382.58
1063.06
49.5583
1411.37
-5.86733
33.3542
1410.76
-3.04137
312.162
982.859
48.6634
34.6742
470.645
767.208
30.0754
11.9628
733.428
818.48
726.149
2076.43
1355.38
868.58
778.267
889.453
495.698
68.0372
1095.56
217.374
99.4992
536.223
1223.64
1233.92
537.954
324.141
1118.98
1033.04
1102.73
12.7912
1395.59
1059.16
521.052
200.09
584.762
551.989
613.281
147.01
125.317
121.435
1733.4
1213.98
0.706766
25.5277
790.049
849.556
1039.08
1523.55
34.6742
451.905
488.266
759.052
450.491
1400.02
1347.04
334.252
490.975
0.433852
346.547
990.037
772.707
467.587
526.582
50.3299
975.085
1381.25
-6.39478
935.535
20.5967
785.501
1362.33
11.0083
4.53379
2180.36
968.989
1244.77
529.151
41.1573
890.299
3938.54
-22.375
27.3762
1489.35
34.3587
15.2417
21.4219
-8.81061
497.509
58.6833
694.302
324.156
86.5941
2840.13
9.02817
96.2984
764.907
2.75003
1413.02
426.961
849.522
809.574
1.31626
1171.45
1512.8
1471.92
1514.3
426.96
581.277
892.117
992.82
60.4311
158.254
1017.82
9.12519
752.996
1478.52
416.749
316.008
532.864
388.78
462.832
109.637
564.349
668.176
1317.52
930.252
1579.93
450.494
8.96045
527.281
729.897
1161.67
21.0486
1808.32
1091.59
495.9
-4.6777
532.204
353.64
27.8411
36.1781
54.4135
1016.52
-4.52072
614.676
1402.07
927.903
1197.41
1377.93
1838.22
722.927
4.53379
111.394
25.1551
731.667
826.853
73.7525
592.319
1365.46
-6.5492
36.5843
426.039
242.004
602.382
-27.5513
557.185
1322.11
1426.11
334.462
1022.8
2001.89
713.893
-19.6972
822.321
1140.15
1066.63
916.311
1.19655
-23.4226
138.042
924.485
114.26
1510.92
13.0962
6.0799
208.318
994.155
1092.58
1469.27
78.3535
731.747
694.069
130.614
924.346
46.7606
515.567
296.095
11.1507
946.291
118
38.835
867.042
339.339
1736.46
-11.085
13.5508
334.358
1040.16
24.0356
-11.833
-5.30546
1464.08
563.658
369.245
728.151
55.739
1773.7
314.598
37.1024
26.122
569.305
2393.89
21.7796
561.413
8.12583
-6.89189
1312.69
1309.91
825.53
1160.3
855.583
695.993
575.429
-12.4001
-13.5283
903.968
1116.51
518.128
371.035
517.676
1171.14
763.337
76.1087
207.092
213.613
-13.6765
586.313
613.39
63.7838
675.436
1202.38
41.6053
410.402
905.348
-5.35454
1463.53
560.839
696.917
604.861
521.814
1066.44
25.1445
847.742
16.7944
1696.1
-1.76026
149.191
1464.99
2375.39
2426.02
-1.06693
493.439
1717.23
302.623
4.62593
2938.1
755.636
1514.12
257.665
1720
6.34321
52.7621
757.095
4284.01
790.798
939.333
56.1997
42.5457
813.05
73.9889
12.9603
631.72
264.676
220.04
365.496
12.7912
1054.51
658.114
13.5561
55.7864
270.879
1716.16
350.652
998.632
130.806
1971.11
1681.74
1539.77
655.116
0.848592
54.2856
-7.49226
306.665
886.505
-0.882151
1671.44
883.212
551.425
657.294
519.898
-45.0274
22.0815
-14.7835
1208.78
1016.12
1007.04
1601.96
751.336
1980.87
22.6625
9.24967
459.639
1238.52
27.6487
21.4385
36.3995
52.5707
1117.73
2401.07
18.6685
66.7205
2195.67
389.275
1623.89
1363.42
810.222
867.942
804.781
305.415
15.8703
78.2724
59.8444
314.501
939.451
1262.9
702.126
966.054
750.456
11.2476
712.756
-20.9815
962.758
-12.2037
1140.53
1103.32
1256.23
749.038
371.382
39.7931
20.6759
839.146
898.691
350.205
74.1555
1554.23
1151.28
1358.95
115.326
846.668
649.869
1406.94
11.0892
-8.4831
714.549
367.909
-5.6529
278.678
900.123
826.529
1368.84
1446.01
26.6128
315.017
-3.48047
14.7564
1055.92
1503.66
970.694
552.923
151.054
1289.47
1065.81
833.032
656.73
598.387
1192.79
2251.65
586.525
12.1222
5.18379
1156.34
828.391
342.627
409.832
678.85
22.0533
1306.28
520.13
33.2502
319.052
877.896
635.51
72.8434
156.106
2217.84
-5.09611
496.397
534.239
631.253
-2.20673
2321.88
755.253
19.9325
45.0489
306.465
687.564
647.057
36.057
1146.88
362.38
169.572
83.8298
1113.98
1227.46
381.902
393.209
-3.74067
17.7729
371.444
1440.89
1228.08
871.506
920.939
1236.11
26.6128
281.092
-12.8508
254.752
186.007
419.639
445.883
558.316
2334.54
692.541
536.185
616.974
807.733
38.1069
50.849
1067.15
512.18
34.6142
47.4389
13.0611
6.5
29.5466
566.355
719.685
24.0207
1034.09
-19.8937
-11.9219
882.047
785.659
1289.34
1064.17
1.44053
31.7877
574.365
1454.12
1497.38
5.62832
38.8157
392.331
588.099
-18.5035
10.2317
1078.25
1907.23
128.519
1074.27
803.883
770.148
1362.26
736.395
957.582
52.2908
46.3312
741.48
1047.86
1069.3
22.6602
20.3214
191.874
10.0114
406.58
1576.37
284.08
-6.12686
769.358
-0.588643
-22.1721
172.852
189.342
22.5426
379.575
820.358
602.036
62.6768
37.3664
-7.90721
669.748
34.8981
1741.61
1099.05
3.68577
439.473
920.221
-9.52556
10.2576
54.8776
49.3176
2180.48
1053.19
24.0929
15.5633
852.766
377.46
357.174
690.032
611.213
866.312
1360.34
228.174
544.265
15.7848
18.8375
778.128
144.967
69.2683
477.961
59.2243
584.822
42.3688
304.546
19.7177
414.111
501.253
12.162
-4.14181
699.748
1499.23
67.3587
106.144
1018.56
1086.32
273.287
2084.39
498.479
57.5382
522.57
563.66
785.162
987.929
37.3232
2193.99
36.4686
1507.41
46.2805
16.0753
249.507
2226.59
1992.27
28.2703
1868.88
639.831
506.051
308.632
1212.84
1115.51
35.8085
1415.55
34.3376
516.217
58.0337
390.814
2623.75
1027.71
848.542
17.5352
263.811
-0.988739
5.37069
10.2576
961.988
375.959
103.043
-26.795
37.2114
1223.83
-16.0941
308.448
1059.22
541.587
519.29
58.3637
15.4858
1086.72
677.95
823.539
1871.11
527.394
2099.34
347.366
1263.05
281.227
49.8539
40.4947
763.692
755.874
937.282
1192.71
105.507
38.3624
787.695
20.5574
1470.7
28.1543
566.885
24.0207
801.707
817.381
504.016
495.95
940.455
705.219
-9.42845
581.386
1169.4
527.929
453.229
13.5762
18.3071
1.8026
9.6668
210.796
593.921
284.501
483.746
471.252
26.9011
13.5503
11.1533
1253.95
22.4818
175.974
995.016
1883.37
1998.79
1060.54
188.76
23.7124
1340.22
-1.74085
1130.22
13.5508
716.667
1099.49
603.014
-13.0647
263.383
647.944
139.142
32.6917
508.073
818.722
27.9961
20.2038
1654.09
709.464
-6.8667
1877.75
111.511
43.3583
750.635
678.502
589.175
983.475
32.5277
756.69
662.932
1.62255
410.39
1316.03
1053.07
25.2501
950.743
662.861
338.936
31.9247
851.927
320.447
35.7809
1096.57
23.2745
681.11
56.3188
268.773
495.417
683.962
678.529
3.82196
786.362
-3.63433
27.5806
722.463
769.344
1155.05
50.849
1130.65
919.19
830.154
2137.31
2936.22
77.2238
2042.78
69.2147
17.7842
27.7688
468.123
58.8171
37.7695
1772.84
638.379
444.096
35.0495
-12.6608
1448.58
710.568
1194.68
2027.58
26.2385
993.906
12.8456
948.643
558.617
-47.3568
-38.1624
300.986
746.722
1209.6
910.018
-9.87499
14.8297
660.662
1599.19
2.22246
1396.68
28.1648
-15.853
593.596
25.1955
17.0679
1148.56
1287.37
709.86
71.9213
1408.49
1117.57
43.7079
283.833
258.559
645.62
1128.44
957.703
20.7051
244.347
980.805
104.515
23.8755
295.851
848.921
1206.74
1170.3
840.111
885.705
409.491
-16.8973
1118.26
849.523
794.67
-19.8423
1609.8
354.372
676.806
41.4695
989.386
24.8561
20.1524
45.8014
338.124
579.183
64.4999
804.638
500.303
1126.43
879.011
1183.66
1057.09
449.245
797.425
911.045
8.3034
212.329
1106.58
573.026
242.142
56.2653
1032.48
341.998
1007.91
599.307
1293.83
517.215
897.837
230.943
965.918
535.394
622.507
1473.45
84.3942
16.4311
43.1573
-21.4752
29.5021
1645.63
-2.1192
865.44
665.179
1230.85
426.043
173.018
29.052
-5.3674
825.597
1887.9
1797.32
-10.526
1483.77
-9.40087
1044.29
5.46697
1286.14
1617.91
1249.27
632.505
625.907
520.72
1357.6
30.3609
-7.51425
18.9143
137.074
1291.47
11.1237
75.4559
207.785
245.04
514.28
75.7865
684.826
18.8375
334.365
43.4937
654.713
-11.3166
618.516
818.221
18.8545
2220.24
1367.14
782.293
725.823
490.948
519.994
2031.53
72.9628
900.469
42.7614
590.619
1272.38
-13.796
62.7845
1736.62
1472.69
504.694
1317.41
3199.46
2.78883
-25.1405
286.569
-10.2539
433.519
-13.7388
104.448
823.706
896.942
118.758
47.4097
872.263
293.998
761.001
-22.5772
17.7413
1146.93
1321.29
550.093
987.411
1658.64
401.769
854.164
734.201
1791.12
739.267
12.867
56.1914
483.943
22.3336
-12.2312
1106.29
12.3904
43.6743
-4.84975
553.951
0.267662
50.8398
1962.03
1636.55
432.673
404.336
1247.04
186.325
159.392
384.965
735.024
1068.15
1465.64
1163.05
526.726
1010.37
950.959
113.004
1235.89
654.208
11.6768
33.7867
22.1616
1019.55
687.347
718.228
22.6901
85.9619
976.01
906.933
1173.87
3.03895
9.9999
6.22657
332.558
51.5408
734.889
145.018
7.58662
607.916
754.839
838.376
17.7519
554.472
1.84352
831.93
45.5073
877.655
1299.87
368.261
1506.72
694.72
-2.14398
41.8003
689.722
345.204
104.93
380.703
341.32
995.008
953.664
838.531
1277.03
1076.5
367.707
2050.89
888.235
-0.745844
1448.77
2017.63
-8.02666
595.026
280.213
28.7365
495.003
443.087
806.408
787.989
40.2534
610.888
7.05786
446.415
18.9
1640.58
1560.77
511.031
-10.9277
769.758
682.621
265.872
1530.73
1195.54
1101.54
1323.8
3.03895
39.985
1453.01
38.3299
460.155
938.962
1568.68
2060.32
1579.43
1443.7
168.234
238.892
904.922
655.893
12.9632
8.3835
38.011
51.7458
789.926
1082.94
36.1781
549.874
541.779
624.332
56.462
44.8569
808.216
46.6156
23.9006
497.451
1130.16
427.677
634.098
695.352
1128.3
1007.51
1065.81
27.184
39.9809
43.3527
862.878
727.697
34.3204
575.498
849.726
907.102
1377.11
1294.39
269.927
2092.9
22.5426
1165.19
54.8089
1378.27
551.177
261.187
171.098
-5.09611
383.953
20.8426
513.624
708.309
847.953
1056.29
48.7971
40.3473
1577.74
1672.69
494.535
1062.33
4.25273
26.1852
1089.52
14.025
229.418
500.326
728.604
488.786
933.494
24.3703
-3.36917
1128.85
584.342
1337.21
346.867
349.889
1828.33
265.997
402.462
774.775
662.369
-14.8332
1077.26
506.059
825.603
83.85
37.9423
738.278
13.6766
27.0591
45.5037
814.988
1274.59
9.06286
548.769
179.822
13.1225
39.6102
38.4897
30.0399
761.586
828.428
2440.75
16.5982
79.2154
1698.81
497.409
1725.97
355.665
42.7583
916.627
327.969
423.374
702.002
350.826
2528.29
451.918
-18.2474
998.641
899.089
2.6663
7.59307
463.285
1316.26
871.369
950.269
-11.7748
490.078
15.6181
5.87139
426.22
-8.48928
133.646
641.829
5.56483
-17.8629
1622.5
412.682
1109.32
452.568
456.878
594.8
796.451
1551.05
357.013
855.007
677.312
667.221
854.247
-30.5737
-27.7943
509.807
-37.9169
-14.9388
2278
8.88735
1526.32
-1.67278
518.871
312.59
1263.01
1448.24
1284.44
3.03895
-0.807125
8.12583
-3.14376
31.7968
12.1854
1495.76
736.563
15.0829
-23.6445
1.46418
-14.3239
282.552
960.407
9.11882
1163.76
-14.5587
805.693
-4.73497
7.08893
345.037
494.761
-6.58994
1583.96
1123.23
940.415
2366.07
1587.17
787.484
498.484
766.667
436.925
-9.13031
1074.33
892.879
1203.94
-31.7623
314.688
454.389
917.473
418.968
776.066
37.1698
4.93436
955.644
947.9
1536.38
901.387
1597.58
1898.37
-3.24951
1320.32
501.187
519.097
566.563
476.556
310.879
40.5806
-15.0536
2890.72
1070.92
-27.8515
387.935
-9.07194
358.557
-2.24088
-32.8543
902.788
378.004
35.3127
28.5687
719.801
456.172
511.293
611.007
166.356
582.888
377.701
22.0058
498.703
1073.59
1309.59
219.87
774.93
741.448
4.74005
3.52585
75.99
29.7664
549.629
22.2204
-18.2361
542.055
28.9963
814.967
-1.44021
-20.77
21.1444
440.997
1288.63
207.991
16.9321
-17.9682
-6.39478
13.4943
-28.129
28.3787
-20.7354
795.097
1502.76
-6.08449
5.719
-6.71458
33.661
-29.9112
1479.78
276.831
996.076
328.587
-37.049
-8.59613
793.168
277.423
-49.1613
1335.35
634.267
1327.04
421.42
999.435
482.161
1058.62
417.584
37.3929
64.5929
352.328
1223.08
12.2363
855.602
-15.2112
206.674
750.131
914.493
712.831
758.029
21.9856
14.9427
50.1924
31.5139
40.2999
2353.8
359.263
279.807
745.944
824.965
717.749
123.862
798.592
1615.94
37.2452
1408.21
1123.39
1080.25
787.205
208.412
2.53802
1013.8
892.173
481.709
329.09
333.698
1073.11
91.2989
1072.94
2335.34
218.199
362.254
1504.82
517.203
699.906
707.022
151.249
45.7889
1570.45
1053.77
786.063
-8.17378
1666.99
-11.883
-28.1691
225.313
-20.637
586.025
-24.7964
452.424
142.483
1274.97
42.6041
503.248
275.989
1705.45
-23.3492
55.739
667.629
827.296
324.415
481.39
440.027
369.076
312.558
1833.9
1010.75
4948.48
896.058
488.266
867.747
18.3082
990.392
771.864
2117.66
56.6558
119.785
84.8627
843.922
-28.1417
721.246
380.501
2191.56
-0.772587
305.74
1548.22
27.8749
304.423
536.373
366.107
1272.61
432.163
5.736
1839.41
1117.92
1471.77
-3.18842
0.881048
713.043
856.391
654.927
973.027
380.479
908.796
-30.9416
-28.4531
773.596
714.74
101.488
475.015
788.874
683.357
1318.41
27.4723
1924.34
1241.2
3.69002
9.34806
209.338
38.9219
35.5358
43.4
2.77435
-11.7491
543.316
298.325
-0.620291
49.724
517.744
142.883
395.889
27.0695
117.821
1991.75
72.9737
-36.0182
521.697
1191.2
31.052
1218.77
1115.67
325.062
2723.96
1664.43
23.4972
223.069
183.749
384.902
1429.5
879.606
747.32
1631.82
32.7444
367.065
38.0732
25.5089
17.8111
11.2137
689.098
1502.23
706.899
30.2527
337.211
911.289
1622.71
177.574
446.813
473.088
659.768
27.0186
11.9083
1172.16
259.676
-21.4779
341.271
107.873
1171.49
289.013
664.982
1324.28
548.971
654.947
-14.1147
175.724
1364.71
407.59
576.819
8.21728
866.107
1328.69
-28.2186
720.838
932.351
510.981
237.68
-33.163
-30.0432
744.43
-26.7947
2766.58
1734.95
365.739
780.512
1497.54
320.898
1857.97
43.157
102.746
484.763
138.182
323.338
75.0392
4.20218
404.694
915.236
4.30622
827.285
2056.08
12.811
443.821
26.1485
506.873
-11.1731
19.7326
998.659
-10.7172
130.916
-10.7398
6.07191
24.3112
431.721
666.664
993.205
42.6962
42.7583
52.6829
-28.1035
1239.66
-12.7395
581.628
-0.366233
1129.19
-11.409
166.956
415.088
2064.55
37.3607
587.076
48.4896
1397.59
851.65
381.228
354.862
26.1647
273.731
911.924
260.609
323.479
827.44
926.414
60.5298
1220.9
699.925
1204.97
0.498625
827.787
1156.28
512.215
946.947
1315.38
36.8325
112.383
828.597
845.207
610.579
300.729
2165.91
19.6554
319.908
1010.58
974.081
-3.81959
-16.5701
1590.11
-22.647
931.412
539.445
900.726
29.7122
261.864
1298.05
1743.73
2251.83
1504.78
517.402
750.059
1574.99
476.066
627.224
958.902
660.669
431.537
928.654
143.827
1268.64
1288.62
555.282
1642.21
1686.43
0.227854
35.2746
1040.11
4.93996
796.256
12.2718
2.59245
33.3233
897.245
38.3666
9.11882
618.411
637.027
1476.04
576.283
1950.87
-4.3062
438.262
529.057
959.587
904.072
435.159
37.4633
892.229
684.302
22.7288
3056.48
3066.47
1411.96
418.709
689.753
38.263
298.64
1456.08
1296.97
670.99
640.185
685.173
6.96587
701.848
913.296
48.9749
834.767
199.238
880.754
-13.5569
52.8609
202.442
1834.37
61.4505
1271.34
1235.3
49.6017
48.6181
4.94468
182.725
453.466
472.69
854.552
8.81253
-13.413
958.105
12.6849
29.9136
358.106
1014.3
24.4164
462.567
421.982
587.02
56.2832
31.9129
-38.3418
2529.51
32.3201
1865.53
310.85
42.9886
964.435
21.6817
54.9775
217.996
268.84
967.959
1700.03
17.875
1283.79
32.5739
56.3123
493.598
1129.65
-0.432433
919.915
344.798
921.054
172.944
332.302
297.249
1037.3
2861.14
28.6818
618.507
19.8421
442.655
365.617
1473.28
954.14
1219.9
1295.47
634.227
1385.03
1078.37
332.1
0.663951
258.549
1753.38
18.0059
5.09181
546.3
6.5992
1001.38
1182.78
88.6408
433.496
1989.28
531.239
662.981
283.371
957.691
455.557
530.414
149.337
341.518
22.5426
-6.48263
1217.66
139.514
348.331
3324.21
243.218
474.768
-5.01783
639.905
43.0412
1230.33
510.001
150.934
678.467
987.723
32.5775
374.403
863.512
1093.97
143.314
950.121
1647.74
562.812
756.395
521.935
-13.1492
910.238
933.015
-23.5904
-3.76612
423.713
525.006
26.4769
-43.2242
888.801
475.777
803.512
712.931
182.577
611.042
435.447
938.835
16.9404
416.156
27.3762
18.2103
4.6952
1533.96
251.75
866.068
30.5448
43.9846
283.882
414.111
583.712
1402.19
989.55
535.857
518.16
1227.17
1098.92
317.005
784.236
48.6181
535.305
413.235
921.402
35.2809
1805.3
1242.45
206.58
366.217
20.6682
9.04312
525.176
753.436
536.037
1178.3
1318.3
33.3542
14.8776
164.507
14.2833
1048.23
761.475
36.4558
435.724
1561.35
1321.27
75.053
-2.28395
6.29079
5.18976
216.403
680.034
13.5523
1375.41
353.212
519.646
801.171
-46.8824
27.8411
529.057
1094.52
670.898
26.4106
939.175
215.758
2096.96
17.3599
5.38611
87.6188
197.563
32.6514
1259.47
45.7593
1190.42
-27.447
653.977
1.99159
1824.61
25.7065
1082.28
681.263
45.6031
543.728
15.5522
175.169
731.473
628.71
-13.1758
10.2481
149.969
432.784
764.277
779.218
707.244
1246.54
1220.89
1056.65
84.9032
0.457703
178.469
-1.09986
356.126
-14.6758
725.701
1333.9
249.305
1563.98
672.307
1587.8
15.8251
17.0679
522.619
631.181
498.091
778.902
935.789
599.639
375.754
186.541
161.225
2094.05
-46.1333
1275.03
908.49
1553.35
-16.8971
13.5523
-14.1053
487.787
257.339
55.494
663.389
1073.28
352.055
35.6728
100.098
1063.7
753.75
382.292
20.7884
9.24967
1147.42
1231.03
20.1524
36.3929
999.701
178.818
592.595
555.388
967.965
906.151
1327.46
1574.46
127.996
381.316
189.868
51.4978
-28.1684
45.8554
506.041
762.619
728.055
1071.62
1448.26
62.1324
1734.39
417.809
763.941
2.81435
33.0945
726.811
29.4273
972.346
444.611
1045.3
653.978
2.17054
46.8532
26.243
1165.13
1816.62
185.77
6.48357
789.646
1035.79
544.562
328.217
580.869
1203.35
440.399
-33.5959
44.8839
468.329
481.794
875.963
730.297
-7.0586
1872.25
39.4092
1.01363
173.805
277.823
549.303
790.477
987.518
1414.51
1507.91
960.151
234.863
1055.35
1314.73
46.9065
841.546
1339.55
424.208
12.686
38.8681
32.7444
1262.87
1649.15
616.413
150.813
778.883
1807.54
736.477
-13.6765
20.3448
51.1706
935.225
649.199
58.4719
1053.49
13.3585
1.75341
602.068
590.095
106.359
205.059
40.1476
483.606
482.417
9.76051
2084.63
1697.83
1100.19
36.7355
369.305
1165.14
32.8361
54.9735
18.9899
1125.25
1542.92
19.6217
54.9351
477.829
718.645
-0.438408
1510.88
534.152
461.938
1631.92
460.022
346.675
558.364
604.646
1219.08
14.3539
758.67
757.693
357.889
465.194
18.7184
361.854
1068.65
1423.19
2154.85
21.0524
1161.98
1303.91
481.689
55.3615
1361.4
807.477
2763.87
1759.63
905.881
17.9335
1409.93
906.023
1473.96
-16.8117
-12.4037
453.614
1022.75
471.276
24.7967
12.1316
864.474
319.183
27.1814
183.628
437.973
7.22635
245.568
-2.97568
806.224
311.077
69.5141
1122.83
952.266
347.195
50.3637
899.089
501.161
1185.23
22.5856
845.594
1312.51
886.507
2019.5
39.4692
1266.13
42.1765
1747.61
523.49
639.306
-1.06693
800.786
2.46128
540.629
262.312
15.8703
912.232
1133.85
27.9852
839.239
878.543
500.535
-22.0564
27.0111
1178.84
1002.3
72.4999
810.034
471.829
118.12
2271.83
111.403
1086.58
31.7442
717.356
21.6817
1456.78
703.379
25.2115
234.196
44.0446
613.074
2133.7
802.191
428.751
1209.44
1798.62
1691.29
683.783
2.7613
45.5694
1136.83
-0.92957
860.969
728.239
705.025
-18.7586
1244.55
270.133
1180.9
815.098
354.692
1115.85
1558.17
850.923
1050.26
34.1234
-6.83231
86.1349
361.812
744.951
611.571
264.493
504.684
32.7571
569.659
614.255
1304.74
779.655
1219.89
-19.6972
850.484
33.3395
645.4
62.1324
991.813
1372.59
-7.44276
777.149
-7.0586
48.7869
7.06073
693.458
732.277
794.359
436.543
1641.27
1395.01
190.446
1108.64
98.3925
1051.61
525.747
588.512
25.0776
825.307
235.722
32.5277
220.707
22.0015
4.63346
16.6151
1068.65
458.991
563.107
54.8776
1279.26
-43.6616
612.55
256.813
454.296
1286.71
99.7014
371.047
978.436
980.377
639.55
858.086
407.465
627.909
455.788
902.09
1051.28
144.421
7.5701
589.585
605.437
156.687
927.132
714.579
1638.81
842.043
873.257
641.808
8.93192
245.546
751.375
2.79163
1543.89
52.0802
-6.77525
152.088
1227.49
822.607
611.886
597.188
2074.26
75.5329
344.988
892.488
379.336
108.369
77.1535
47.2893
48.7869
-9.80587
577.266
306.486
1101.47
72.0471
1309.73
40.8185
778.444
25.4298
19.3702
1423.02
88.9297
445.965
16.0009
41.2843
749.717
680.018
686.413
590.781
16.8149
270.551
-19.7082
238.788
485.333
1793.14
959.731
-38.4491
1015.38
34.7358
867.528
1216.43
936.472
-36.5623
4.85883
261.7
39.5954
20.4941
4.24141
12.8824
4.53379
435.607
107.614
594.176
-21.8248
1270.54
245.576
1359.83
800.34
21.9584
32.8062
755.874
821.09
28.9181
1389.24
27.118
759.584
21.5127
1514.19
21.0018
61.8875
366.36
29.6429
1680.64
1690.57
332.142
232.438
33.406
891.467
390.122
52.5351
1971.08
18.7944
6.63583
767.884
3533.08
23.3214
338.961
357.568
1526.95
741.421
1048.67
8.12583
1226.49
1223.7
752.442
330.09
1653.93
1508.68
643.519
13.2088
1224.48
5.21231
44.5452
156.934
2202.46
1658.39
1657.56
480.291
42.174
534.078
2162.11
1255.35
14.6263
700.736
12.5573
696.389
820.172
188.584
-2.31782
217.866
9.25712
-2.01886
-1.77726
1035.27
536.373
17.5305
11.3619
764.693
-15.7384
6.5992
212.395
666.174
22.6481
1799.88
1446.83
31.5319
-14.6758
28.5487
865.383
1345.63
1796.37
547.688
27.0695
1059.05
-3.99327
132.68
469.98
1516.83
12.4093
334.188
49.5743
391.617
29.052
1339.09
146.232
-14.2778
13.2088
542.323
28.7796
65.105
1093.47
494.723
28.5448
813.189
10.2576
1563.5
1828.36
1282.81
845.173
297.418
329.566
926.359
404.864
265.016
1700.88
62.2201
627.794
431.303
-11.3651
1745.25
1540.25
51.4236
212.562
1593.05
369.973
195.293
853.364
-13.9817
1145.25
41.4317
674.674
28.151
33.4217
-9.50023
668.986
33.3834
502.211
66.472
-1.9333
975.013
1354.4
-12.3072
1779.08
48.0769
197.873
59.8073
-26.8256
448.219
1224.2
822.776
329.4
311.149
-19.2236
1141.77
-33.0413
208.547
651.945
609.299
894.059
1047.3
477.554
253.874
937.974
5.877
180.919
1096.38
113.159
1163.89
4.46651
1217.87
855.024
558.42
-3.06261
2491.54
769.738
746.66
1842.16
362.224
109.288
1417.74
2764.22
16.3085
20.3448
45.5484
980.202
-27.3385
660.047
1450.79
941.021
1081.22
1280.48
1399.69
38.8931
587.368
904.092
34.5149
26.6271
-31.1952
686.026
1122.64
637.296
23.6281
398.646
2011.82
422.29
36.167
25.2439
1166.26
18.3023
820.884
134.807
132.102
398.834
736.667
607.63
45.7518
566.021
94.9887
99.6422
393.615
10.384
511.137
23.3214
138.882
35.4924
784.823
547.934
38.6462
583.901
-1.2445
815.823
47.7002
44.9152
-21.4804
7.55115
17.5813
1177
1130.95
438.28
-5.65274
910.641
-10.3572
14.063
62.415
18.8062
25.1353
12.3459
725.639
-5.64018
35.8749
1008.13
811.235
37.019
954.685
932.203
221.921
65.9825
7.42409
865.073
1093.53
1273.47
408.796
784.167
932.292
581.548
340.104
1536.3
858.366
1322.96
798.01
18.347
43.8245
1261.53
517.215
53.6704
1250.43
518.016
1409.35
754.921
310.506
630.003
17.3043
948.339
14.557
24.4166
398.316
20.1317
755.71
802.933
1332.66
1157.93
618.063
1236.77
-11.9536
602.642
1349.96
615.298
910.734
1361.51
9.42521
283.699
1057.06
703.493
1054.69
1068.89
912.238
28.9963
5.37069
406.642
0.433852
1068.06
572.477
1021.9
24.9547
842.602
821.785
-8.05434
39.0855
585.481
1539.71
464.75
931.679
37.7213
237.886
141.985
1624.66
206.034
1375.42
805.008
350.295
-45.8408
2649.11
311.297
7.90291
1.8841
7.18478
422.851
1200.9
389.75
1090.36
1512.87
454.504
772.096
1214.99
652.718
-5.83822
795.829
-20.7224
787.267
1711.08
1716.32
1115.39
21.6284
438.733
1169.17
369.076
-3.04137
594.928
43.0412
13.3733
641.939
20.6696
1423.13
-22.8987
397.971
276.874
936.044
908.671
375.247
105.477
827.055
1498.52
383.254
365.412
-13.6765
299.581
13.184
47.2275
475.995
399.35
1643.82
417.681
724.801
851.618
-29.3211
430.963
434.901
1997.83
12.3726
138.795
29.2503
411.764
815.779
-29.0871
282.927
15.8703
310.657
420.178
251.899
-29.6683
17.3043
517.303
790.42
504.178
590.792
1613.77
1731.39
788.603
48.6108
1203.86
299.043
1627.54
905.112
-3.49333
96.5857
1055.81
341.17
534.827
1037.03
-4.73687
783.329
1051.2
15.8798
718.359
368.463
438.501
415.485
691.596
2356.8
929.71
444.421
1815.85
789.768
765.443
358.043
714.801
1113.59
1222.56
7.42409
189.355
6.7615
45.9247
17.4921
2301.6
315.65
830.771
2088.59
1758.46
463.792
570.148
1097.1
18.7942
1069.76
1051.67
1173.6
599.266
1553.65
-28.9714
-24.1616
1000.51
83.954
-21.782
18.0315
821.908
3484.52
675.268
1097.18
953.034
48.7806
-10.5296
1915.39
139.399
2304.69
900.22
867.26
30.8704
2587.83
27.9558
25.2501
313.499
43.6954
642.077
1492.7
1686.63
1260.69
179.64
461.002
508.046
225.128
1396.06
73.5819
316.255
1764.28
1681.86
798.449
42.0111
1211.04
-46.1877
26.1647
985.833
40.4947
372.409
4.6952
1417.42
1518.55
13.9995
677.125
2.77205
1287.43
791.734
1254.14
35.6506
0.917559
25.8948
610.552
980.858
1913.71
2025.84
670.808
317.914
-15.9263
2171.72
1480.94
204.251
445.47
-27.6533
5.55074
-8.47005
639.058
417.923
993.906
1869.96
25.2242
26.9011
20.0436
-23.2801
1162.35
972.633
1043.99
1208.66
256.681
721.332
90.2138
7.62948
279.458
23.2085
1974.75
9.07438
528.646
2138.74
1.92757
-15.5812
101.637
9.4241
-25.2233
1025.58
21.4473
427.488
991.136
991.002
628.977
1878.88
1376.19
51.4484
24.3005
936.1
35.8621
27.2453
23.2035
35.6976
384.902
57.6862
394.439
1347.2
1231.7
837.552
1353.96
15.5222
43.6954
495.9
1044.8
123.658
845.775
253.064
-31.0867
573.84
1799.28
393.822
783.6
588.336
423.303
226.859
958.429
1259.76
58.0239
32.9873
1445.02
121.284
1119.76
282.087
37.7305
34.3204
0.89798
1043.42
588.844
-19.6972
1189.69
35.2136
555.445
22.777
1453.28
1315.57
4236.59
-21.5485
-13.4448
1138.13
685.35
26.6946
1024.68
5.55074
183.955
1789.74
1093.23
234.495
34.5946
23.1529
42.5324
-13.9097
620.748
-10.9885
906.957
46.8447
-20.4774
1274.27
1108.61
608.551
10.5939
643.063
-7.36305
4.82615
26.4083
685.615
1548.7
1158.89
1204.51
1369.65
13.9635
166.132
597.957
1040.87
556.485
10.381
863.981
-0.864273
1565.41
1403.96
1289.52
-23.9305
291.254
891.728
961.713
823.153
908.983
820.358
461.481
1027.82
961.597
1285.36
53.969
22.0779
12.4093
1167.48
62.7852
56.4768
1970.65
1103.88
1185.12
2.54266
612.387
57.6087
454.409
1557.1
719.611
373.373
345.715
43.6332
1451.12
89.0256
-16.8973
-2.43214
786.838
757.693
2095.98
16.094
749.608
41.4971
134.812
961.16
640.468
1406.37
576.12
43.4937
546.017
-13.0009
1516.19
422.793
907.162
40.3324
39.9809
1031.62
69.9277
12.1424
1865.57
736.07
82.846
37.1392
63.3246
484.23
15.8685
601.548
912.563
-43.781
741.196
33.4069
-8.80011
2256.35
396.202
28.1645
438.096
1501.18
16.0062
2745.97
30.8177
948.479
710.026
35.4924
23.1184
21.2191
47.1065
2363.29
656.592
809.164
827.349
182.218
213.488
208.909
24.8926
815.811
89.2272
196.219
245.233
1569.16
1133.88
561.118
555.825
1340.33
395.41
453.698
982.278
468.757
-0.12066
73.5819
8.90804
583.62
360.645
19.5329
1197.92
432.837
90.029
555.852
749.74
47.991
336.802
598.774
813.97
17.1158
795.411
42.1105
710.858
1347.4
632.438
957.209
41.6165
725.307
831.96
874.232
773.647
1407.03
853.421
1012.87
46.744
718.964
1277.18
42.4649
1407.1
1940.08
1036.34
1195.1
1026.69
292.812
2008.57
71.1431
1112.22
29.8269
1111.33
550.436
375.464
-3.31576
422.439
324.267
18.4134
16.278
13.5561
723.451
494.318
153.727
36.4399
1034.69
-2.1192
37.1024
490.89
1266.46
21.3215
1275.53
437.287
688.387
647.494
589.175
-13.5283
660.34
190.667
442.028
-30.0156
2075.03
-5.77743
11.7741
24.9547
38.6274
243.598
209.337
55.9521
49.2965
33.7987
830.984
788.964
43.2772
9.63799
120.18
1.75341
605.817
18.5046
1127.73
38.267
768.464
825.371
622.58
665.221
1608.07
442.393
1421.89
186.51
322.028
21.801
869.217
1583.04
176.143
508.467
2181.2
1151.9
1839.37
147.007
444.764
492.513
621.195
48.2142
558.851
1164.44
370.586
-2.3076
282.01
573.306
13.12
560.996
704.292
213.881
-44.1162
-72.6567
631.816
1477.61
784.496
1670.72
507.072
504.967
491.755
12.1154
-16.7695
467.396
628.099
10.566
1151.75
571.813
528.658
596.673
1185.13
436.141
992.959
902.64
1443.16
82.3466
660.682
695.315
871.745
1599.59
825.4
1972.08
240.161
578.789
529.786
517.969
233.766
883.817
1408.27
779.996
633.55
1069.61
1409.33
819.794
348.724
287.178
635.239
45.2642
324.256
534.898
1003.31
1316.24
497.351
26.583
26.3963
564.526
792.783
530.034
14.4039
281.427
17.3043
28.1722
83.8974
1291.29
469.908
266.578
826.664
471.886
496.513
-39.7663
1965.09
399.78
586.52
1406.49
-18.6858
2.58882
26.3273
-40.5111
1429.5
1755.01
24.1113
-8.93648
503.969
-21.6016
437.187
836.98
433.854
1071.41
27.8411
890.752
13.184
1333.23
113.545
1076.09
1255.61
219.439
152.067
47.0917
978.142
919.704
12.0301
619.234
1162.02
1949.81
69.7306
674.738
74.0656
2093.76
560.399
768.04
327.373
2.19081
626.376
-7.9318
46.9054
-10.2308
8.88735
823.176
446.86
1178.99
1568.35
194.524
1448.54
305.062
36.7721
951.218
1082.18
1952.71
35.8621
625.072
1040.16
617.282
942.746
-14.2741
987.223
8.16486
50.1125
560.191
652.705
34.325
1000.02
12.1889
704.091
212.34
1429.14
1094.44
513.668
2249.15
33.9732
-15.1132
10.7821
1507.53
57.0458
563.012
619.224
845.868
16.9841
650.375
475.267
-20.5009
46.1169
288.076
-14.0455
42.2065
1970.27
45.2268
2180.35
1119.38
529.368
2011.46
-29.0871
526.555
1076.59
200.912
659.715
699.944
925.395
381.156
24.6511
20.5874
758.319
403.865
1193.45
1705.34
1146.91
224.33
1538.31
1495.96
425.572
161.602
793.504
693.458
497.913
733.198
798.413
974.568
30.9987
1538.13
248.209
13.3197
33.4881
2739.77
916.007
456.105
1101.14
47.4812
73.6929
607.135
752.442
1343.96
4285.12
685.963
534.824
-1.78371
1449.37
29.5526
53.8606
648.175
-11.2749
617.002
-0.155229
617.097
43.6954
8.64231
5.59149
706.253
1571.04
319.364
788.209
45.3535
18.9143
0.240016
592.084
530.854
1405.31
1118.36
34.5188
1153.34
1816.75
37.8715
616.685
528.56
160.424
659.785
709.536
377.634
1292.21
613.445
303.848
9.93005
-2.86708
21.2019
17.7646
1673.48
987.194
313.128
-29.5527
675.438
-9.31683
-28.6996
343.008
1009.64
25.1955
35.8085
226.517
145.766
776.57
1176.2
1267.94
319.221
403.529
36.4558
1590.15
15.7073
864.035
748.471
92.7146
12.867
821.275
14.8373
26.7666
488.202
2595.55
1313.45
609.642
607.97
-2.64665
252.981
1477.03
446.268
82.9522
792.494
1090.24
679.198
677.362
1567.51
1113.29
339.988
864.335
75.0802
25.4911
1167.01
523.49
28.3602
1318.03
2.75511
1037.26
953.461
1735.77
545.397
37.3556
59.0136
852.358
1414.53
15.7135
837.996
636.184
404.771
59.8625
694.601
763.685
-0.638644
113.992
326.065
808.18
168.232
52.4024
495.05
484.409
577.054
702.776
282.444
1052
864.182
278.445
1093.01
871.697
20.5237
1596.9
535.976
1319.48
867.599
466.455
16.7538
490.939
2.90818
1253.57
582.994
714.452
388.706
-5.56869
1497.05
-6.21084
-61.5274
7.55747
-13.9789
44.4946
1466.35
1143.38
1008
1933.66
280.995
899.141
975.221
1571.63
-2.68119
892.685
808.327
767.342
20.5524
469.458
1049.73
-8.36196
440.46
514.209
748.471
363.159
28.7796
1097.77
838.593
1131.68
31.8286
832.519
1288.37
991.911
692.122
1633.26
1309.94
1103.27
280.84
979.364
34.1091
39.3374
32.1268
15.1519
1124.87
11.2979
9.04312
637.62
52.5351
1250.06
960.913
266.578
27.8659
50.2208
1167.43
1526.95
926.495
12.3113
1269.37
83.3075
408.484
401.991
1126.57
1655.52
824.679
381.9
429.83
314.411
1534.37
458.157
39.1039
14.962
51.0336
1004.34
1093.47
30.5148
146.769
417.189
616.537
-22.7587
54.9187
374.041
13.4943
1197.51
48.8994
1092.82
385.937
512.113
1.63798
1361.36
879.761
547.324
1717.43
3.82196
319.719
476.127
214.783
1080.81
-21.5417
463.52
614.943
1708.08
758.004
712.732
14.0164
346.264
214.031
1086.83
-7.83842
46.458
138.969
499.276
850.88
1882.85
170.857
985.82
-15.4281
-0.860433
1544.69
148.884
869.768
357.701
1.49512
655.808
1192.61
23.6537
2203.09
236.762
229.24
25.2115
14.0595
9.62513
168.721
37.5717
21.3331
670.483
40.2407
70.963
697.586
294.82
1907.77
968.334
722.086
1409.36
508.046
45.2176
20.4941
1036.12
641.716
2836.25
359.918
0.781688
6.28615
33.661
1171.41
1253.02
134.402
1204.1
992.358
1074.65
832.645
1687.25
359.763
47.7295
394.99
54.735
60.0135
1445.82
964.802
102.68
-1.15305
1259.66
-8.49437
965.303
47.6259
745.551
878.348
1291.55
41.6671
1032.67
271.304
733.773
543.94
1407.04
1506.63
327.551
43.8103
-4.45731
1929.26
659.609
375.754
82.7137
338.047
63.8086
0.718382
396.892
907.717
-9.80276
38.8681
885.445
-22.5193
1019.93
615.581
78.1527
728.742
1057.54
451.715
66.3648
1214.77
101.373
11.5121
28.351
1092.46
941.274
438.295
132.596
43.8892
42.0533
51.392
389.903
12.0261
468.907
-8.70638
-18.6231
765.747
20.7285
542.949
375.76
1368.69
888.557
-19.8076
2048.91
847.959
30.5723
1421.44
871.383
122.692
7.05786
568.229
897.721
995.003
32.1473
495.629
640.903
1047.5
1016.94
1020.43
138.042
-2.2004
1634.76
789.407
980.114
843.787
269.432
307.189
2503.76
1532.45
888.958
640.573
579.324
819.828
1430.58
6.92514
2997.71
796.734
18.6278
131.119
209.055
665.11
767.847
28.2442
147.255
277.533
833.666
894.649
1005.22
784.717
368.895
489.976
705.41
46.7393
894.94
1058.44
1081.64
1333.38
16.0023
808.533
828.898
8.07129
874.614
617.295
23.8708
835.091
-4.14942
319.775
655.921
140.791
1870.7
724.273
1011.51
582.864
-23.1969
96.5051
1282.01
320.911
699.988
1235.44
54.4014
413.841
-34.3218
791.173
417.978
-24.7984
1445.92
25.7539
1297.31
30.1863
1802.47
1532.58
945.236
64.7852
523.494
43.9521
6.56323
374.868
265.708
903.968
752.386
1002.37
1180.63
853.134
12.1316
2086.37
1366.79
1361.72
347.647
282.953
5.35228
596.524
-42.3311
40.4569
1435.91
1308.08
24.5365
545.621
978.503
869.446
15.4858
14.5302
-4.83654
1743.71
1523.71
1475.67
568.232
39.2832
948.395
88.1549
507.126
762.859
1078.54
1037.34
234.884
133.866
1694.72
130.209
991.324
651.737
1126.7
511.663
969.81
1517.65
1408.9
28.3992
1400.8
1536.63
291.677
-34.667
1146.29
385.731
0.570217
294.654
858.3
2079.92
1564.69
281.112
1278.12
687.942
-33.6797
199.936
-3.43139
510.184
1510.56
861.635
-4.60857
55.739
45.4386
218.224
35.8085
198.406
580.582
818.852
516.831
1886.02
553.916
418.546
958.496
56.1596
2041.8
1220.27
-3.03338
886.524
636.773
10.0389
955.341
2327.1
-15.244
501.263
1006.9
21.2066
25.5089
3.71743
1490.45
1154.49
870.339
1231.64
14.9745
659.845
821.109
911.036
11.1237
613.313
29.749
37.019
-19.8291
1571.26
892.152
889.089
15.3827
26.1647
633.548
288.076
746.855
2011.12
786.041
-29.4253
533.116
1100.97
6.5
29.5466
678.799
31.9025
49.6433
1189.69
60.6911
694.28
16.7589
-21.2922
31.2205
991.055
828.391
942.067
200.963
33.7944
1558.79
1332.51
-6.48263
107.283
433.111
18.3617
800.111
492.468
321.172
306.54
658.738
-26.6468
4.63346
968.641
-41.26
20.4595
1394.83
853.846
1873.14
-28.6691
1801.75
848.179
565.95
234.432
-9.10267
15.4858
869.331
771.027
1456.97
369.983
2595.68
1651.83
403.314
363.497
121.888
637.296
240.857
583.46
1216.52
-8.48928
1211.54
5.56483
60.8479
631.122
508.259
569.59
936.691
33.3395
658.085
913.546
20.5874
1099.14
2599.9
-10.8188
239.858
-30.5429
2690.86
0.457703
715.46
303.441
384.185
-3.74201
46.3119
38.132
-7.25914
892.215
2361.76
40.1296
618.495
20.2875
115.603
-7.17952
566.406
41.2907
-3.69436
-13.9789
25.7539
995.59
826.664
1525.24
318.476
261.958
958.715
1659.18
958.252
38.3299
933.223
677.479
41.4843
29.1194
-20.5598
699.117
722.234
8.88301
564.979
1026.74
6.05605
17.7538
289.136
36.1991
18.0126
1165.11
-5.55664
-44.2051
889.409
832.259
519.356
670.795
3.28584
19.5263
1115.86
603.546
965.218
179.165
1566.83
1026.25
226.232
32.4847
18.9899
984.692
1083.77
40.2364
72.1125
9.31296
707.401
1315.16
-18.3536
16.9099
381.353
458.804
693.011
1038.95
262.657
24.3355
39.2477
728.334
475.079
-1.44851
1810.33
949.594
1372.27
1011.56
773.918
1196.55
1096.17
18.9
21.3889
2004.92
39.4166
871.005
474.193
935.62
431.868
858.524
919.921
269.751
-36.0182
1677.89
1164.64
1611.95
984.893
849.007
276.202
1226.36
1283.3
666.68
943.541
696.649
1104.61
2089.53
24.0177
466.65
683.066
660.338
854.208
617.57
490.841
1019.66
280.441
12.4214
-23.5465
8.92657
1192.38
1459.78
663.275
273.458
1491.21
-35.8803
-36.4268
1713.09
299.027
837.91
6.02884
18.7806
24.0514
814.531
-7.87358
585.588
32.3577
1157.62
169.646
40.1667
16.8471
190.813
4.46915
588.616
1638.37
17.6408
27.7838
535.394
1164.11
39.7931
631.621
-0.435535
444.207
-12.1048
1750.84
1891.77
57.7171
-10.5376
21.2191
911.645
1039.17
32.1139
1221.03
654.764
16.957
596.671
-11.6543
1803.52
29.5526
945.415
361.443
412.264
1117.38
1500.14
322.869
508.464
79.6553
245.233
333.649
606.425
553.225
828.319
524.979
-7.61692
723.883
367.081
20.1524
1142.09
109.52
508.664
20.7115
409.328
1115.46
1093.24
1116.87
-1.75655
24.4767
284.328
-12.1714
85.31
620.941
1162.73
965.704
797.359
761.458
13.0611
1155.3
770.628
423.582
42.9778
340.124
265.775
23.9692
25.0839
740.544
13.2778
-20.298
4.18579
60.0313
1689.92
34.5658
52.359
248.083
40.4223
279.865
2.47844
677.386
698.094
-1.61927
8.50463
1377.49
669.71
550.543
758.509
1205.91
89.7037
-15.0231
780.045
18.5854
613.707
684.564
43.6954
94.6478
-16.8973
-23.0469
213.374
1243.08
995.902
14.2199
1259.35
423.713
1139.31
17.3599
18.5046
1972.93
38.267
2240.33
1701.75
789.764
326.015
513.612
710.345
17.9948
9.48414
589.404
1809.45
155.797
757.93
15.5522
4.62918
34.6312
441.841
2916.43
1515.16
1360.23
434.39
-1.15305
1154.4
144.195
1622.01
108.369
-10.6742
504.066
199.967
203.979
382.767
1725.58
234.418
274.046
488.804
402.336
1137.87
1497.82
445.167
38.3139
758.752
29.6061
815.104
40.0622
51.7647
1655.87
58.7256
827.068
1020.34
620.571
1202.28
894.02
806.567
489.8
3.3157
691.043
130.196
758.745
1435.97
14.8373
1024.13
473.411
-32.7887
-43.1342
-11.8025
233.988
498.484
1443.2
2764.74
42.6412
1042.77
1768.07
1447.57
302.115
-4.95825
195.02
506.072
623.318
178.15
544.618
996.076
139.658
214.269
539.98
733.567
210.455
87.0881
508.459
1065.37
301.667
396.306
-0.438408
56.609
2136.48
560.22
1498.91
724.87
581.682
721.804
436.63
119.006
761.03
191.587
225.662
13.172
636.855
58.4128
1282.3
-21.0503
1358.75
602.589
921.558
50.8011
23.9839
534.816
6.25177
549.706
25.2115
1003.57
1122.82
845.259
913.385
223.104
576.057
1328.3
245.07
1510.47
1327.98
1286.55
905.143
1137
740.322
789.25
20.8547
963.149
1150.44
1100.86
461.844
2.6663
1572.44
1050.14
7.61379
479.835
83.5871
712.259
713.284
11.8041
1891.81
28.6982
752.398
505.94
1423.29
861.632
881.198
224.931
48.6
838.625
589.937
842.177
1295.27
473.141
24.3355
2370.02
1106.64
100.561
2970.07
1.81595
19.1662
1324.41
417.622
213.572
1454.57
-17.8404
966.86
1611.7
1383.07
577.863
1277.76
-20.3776
720.944
309.653
1793.91
559.246
37.5348
1720.07
786.519
1306.54
678.85
1107.63
-4.18367
286.786
298.99
1.39108
1042.44
135.765
2063.55
432.794
395.017
147.342
25.4298
-6.89189
8.34486
793.671
1250.26
21.6231
1100.79
1336.3
2.59245
1333.93
1475.78
-9.40087
461.454
28.9982
73.6183
875.781
1432.73
273.056
344.558
1235.78
1840.51
50.8398
228.515
1539.1
1253.51
168.204
15.7782
889.131
531.153
32.6408
626.328
1001.42
393.482
952.143
1218.22
820.095
1684.26
8.44333
1843.18
1014.12
1254.56
551.535
384.343
30.7593
440.459
14.6653
1515.53
-31.5424
0.437663
417.978
5.18666
499.515
44.4946
1713.36
1513.2
63.9195
172.169
266.003
741.421
368.384
1003.25
4033.59
930.385
385.995
784.301
1172.3
1357.54
637.273
701.619
-0.409884
1111.99
1170.86
31.3718
25.2482
516.255
214.235
379.707
1406.49
663.389
286.174
9.94113
33.7987
1220.79
497.729
204.649
-35.6252
-1.6064
-16.6266
749.506
1304.84
1024.88
-7.95855
30.8089
6.41444
1536.83
19.1308
218.056
1589.14
172.532
1199.48
189.394
1504.14
1073.31
0.947065
1239.73
379.187
5714.28
-38.5483
8.37731
24.9501
1141.25
190.716
182.171
232.428
1158.61
163.818
474.192
404.471
1551.14
759.314
742.568
22.55
919.731
-32.7196
10.7614
48.6108
-11.6553
1447.49
1576.94
760.808
446.969
1372.82
404.853
-14.2778
2262.09
1916.01
949.742
566.637
8.9379
50.3483
1174.88
973.17
1363.04
359.093
240.825
592.174
657.239
751.231
604.02
1431.85
1348.23
413.396
-11.2624
1808.65
427.555
930.03
548.013
570.54
49.518
1035.27
28.5012
467.306
-1.94624
550.23
813.458
829.477
428.264
995.755
10.1775
1016.3
484.39
559.059
1175.94
1281.8
939.785
20.6581
546.885
50.2061
546.074
1495.79
1209.65
1527.52
1745.19
1335.11
384.237
593.752
1237.2
1277.68
952.079
906.188
586.1
62.3052
66.4249
45.1789
3.503
8.99139
951.911
361.284
705.356
1569.76
568.909
965.774
1368.67
1799.04
2.8151
16.0009
309.936
43.1939
10.8345
13.7871
1279.5
368.94
2503.72
686.342
1198.42
610.218
27.1814
1416.76
14.7226
21.1855
742.903
12.3459
283.36
1092.56
1371.99
639.324
2.11408
31.7385
762.509
2009.78
1149.59
416.139
647.334
1527.75
71.1423
781.603
1388.76
1238.01
1015.86
655.393
799.299
628.789
-9.12114
255.433
979.144
1221.83
13.9963
314.405
464.928
712.578
27.0111
1383.11
779.284
-53.3343
896.265
191.987
-14.7912
858.077
1065.96
1173.05
-4.91543
2008.29
55.4149
487.887
828.942
518.091
29.052
547.482
439.54
670.971
583.549
952.116
381.154
563.684
317.386
70.7272
603.198
1264.96
136.652
739.269
394.084
36.1991
12.3904
-10.2999
419.233
714.59
539.797
261.268
745.106
472.641
13.1005
386.231
1184.68
215.397
116.685
3.51205
-4.21042
-1.08841
1292.02
2095.3
480.151
148.715
918.22
1208.89
3.82196
516.496
592.319
1269.88
14.0955
615.319
5.87139
750.434
712.705
765.5
855.161
3.69077
490.567
292.398
462.769
593.122
174.721
377.461
50.6533
2081.5
1381.5
455.836
830.265
-15.853
623.581
720.102
25.1955
1349.08
224.509
713.904
285.925
43.7331
-1.2697
597.765
867.947
8.50463
1334.39
1370.66
78.8011
-4.90382
820.431
819.635
475.024
22.2373
36.0411
-17.0218
270.753
19.2704
544.071
23.6348
508.816
-7.52697
43.6743
9.43588
562.992
81.6863
92.2051
1055.27
763.013
1282.1
-21.9955
846.616
489.955
1027.09
48.6535
-5.50468
1280.06
460.274
348.69
-2.60883
887.777
432.012
992.188
973.2
855.161
1845.9
823.593
1223.33
-27.6786
988.407
1311.9
1170.96
1108.86
652.492
-31.4215
3.80934
1568.16
670.969
947.417
14.5095
969.353
525.571
908.543
1384.82
3.33719
-19.908
1172.36
11.874
1444.84
1119.07
480.769
1549.91
727.852
413.013
122.483
829.779
18.2533
-23.4775
-20.6453
2.30792
-15.1478
25.2501
550.046
1562.41
14.7226
497.198
35.6728
257.849
33.7152
1158.35
588.724
20.4941
1173.66
1096.09
1670.58
12.0366
828.434
690.438
50.99
31.7869
331.827
1042.05
868.821
928.802
21.5618
54.5971
1651.86
568.402
248.258
624.651
528.919
681.06
61.2555
978.579
770.302
736.072
15.0463
12.258
12.6355
808.184
25.1955
88.2824
531.856
423.424
-19.1516
1245.09
31.1499
34.3628
362.299
362.543
2200.09
287.673
179.045
46.9065
1440
65.6827
53.1922
-13.5509
411.306
5.59165
-5.77743
338.219
1466.11
466.612
932.727
152.37
31.9247
962.168
452.751
2386.06
106.804
15.1662
69.5805
15.7782
2304.02
1263.22
163.434
1334.26
1008.32
29.2392
9.48414
477.152
756.196
81.5618
1288.11
13.3677
368.198
1009.15
9.31296
700.775
2234.8
634.915
1914.14
5.91042
1043.75
829.534
22.6481
9.8027
590.004
1844.52
-21.4752
18.2577
-5.86733
1556.97
548.987
11.874
1649.78
3261.72
1716.58
1224.77
9.42521
2.58882
22.5791
583.553
906.638
27.6237
1103.57
7.46572
978.696
313.499
459.738
1321.79
607.263
583.607
1783.34
1642.06
-24.3808
940.955
704.889
1.75341
1068.71
3.51205
503.074
604.242
757.22
45.7593
47.2418
-1.94624
1207.02
105.062
29.2503
351.794
958.595
767.47
26.8625
809.846
-17.9335
1482.95
1222.77
131.772
934.183
33.6758
1488.4
78.7541
55.2655
500.034
451.938
812.347
807.695
33.6255
476.953
608.433
3.4218
911.366
931.353
-5.64447
274.93
871.007
697.081
1129.09
880.813
26.243
31.3194
1574.37
1377.49
1512.04
1.28542
586.899
1083.65
1045.79
13.5795
55.1805
2.07535
27.732
908.807
3.33719
1389.39
1140.6
866.448
1565.45
49.5743
66.3107
-4.15802
761.539
53.8606
19.626
580.709
1064.44
705.083
711.99
2.7613
1447.37
18.0126
1290.3
5.59149
-24.9209
115.922
735.205
1261.31
1417.57
1209.15
661.425
1437.17
623.602
73.8742
1048.43
478.679
30.0819
-10.4627
609.462
1289.29
0.113806
55.4872
-17.397
36.2328
2002.06
1207.49
671.814
776.296
1614.35
633.488
1245.67
766.931
268.053
1099.64
1463.7
685.048
51.9909
1516.95
367.072
256.368
672.675
1012.63
148.656
413.143
1055.04
913.611
257.755
1402.52
1012.09
-13.5283
6.29079
293.796
286.245
731.32
1517.01
857.594
1194.72
1543.67
-15.2624
257.318
1109.51
763.517
2.97555
1242.88
1124.61
425.681
1211.47
1776.71
533.016
272.13
-27.447
873.243
1034.56
-0.745844
350.564
945.669
595.423
416.99
381.412
877.688
17.6737
971.326
45.5648
523.762
620.259
463.772
261.931
1295.02
209.553
361.301
-6.77525
830.371
416.475
787.882
354.252
160.842
-24.0461
905.612
175.727
1416.85
373.953
616.085
5667.64
444.986
661.3
-21.782
263.436
609.676
776.712
1065.41
1568.85
1409.35
13.8332
3.83849
131.903
1708.74
62.5128
230.078
1378.83
974.263
366.33
1522.69
-26.2676
-28.6691
44.7077
489.702
0.0655541
429.934
971.868
948.653
787.281
1533.25
987.873
-1.99473
64.2115
606.735
21.4004
317.541
628.604
1473.11
71.6047
486.047
-1.80023
1112.45
416.156
104.417
452.597
1292.21
457.832
1779.37
-10.6572
14.0164
3.30972
251.168
1474.76
861.728
54.6361
-15.9906
1336.1
1641
675.604
16.228
18.4143
810.167
605.749
25.6791
1954.36
10.8109
20.9112
132.085
494.595
84.3346
5.62832
1148.26
1042.63
2085.48
262.606
49.3898
1871.62
984.968
-23.931
-29.7291
3.65708
562.419
2539.5
121.721
1208.58
116.079
697.087
40.3895
1032.43
224.368
465.992
480.839
1184.63
40.9362
424.259
0.719339
1112.68
385.029
711.485
442.241
1188.29
1592.84
240.04
1332.89
433.683
1212.57
254.284
-35.2905
16.9278
458.711
-13.0647
1827.68
399.377
897.299
12.3113
8.10063
1389.53
29.052
13.3733
955.364
98.8931
179.423
1215.28
747.501
-16.4327
1343.55
1052.24
1241.22
540.676
232.353
1412.49
39.0855
502.821
1265.77
32.9606
148.427
648.667
616.105
13.9041
394.378
321.258
22.4166
2050.34
1196.79
797.425
261.472
150.174
428.094
1096.89
2120.45
1096.92
39.298
1599.46
1185.85
2007.51
1945.32
59.8444
773.033
400.708
416.764
920.455
-19.7388
217.364
74.855
563.16
1760.98
3725.32
880.753
512.046
33.7109
683.476
586.511
-24.0664
-10.3441
14.8344
22.4949
36.9416
8.14695
601.812
439.393
815.883
316.146
799.435
-42.6711
992.155
1639.86
707.808
811.787
-21.0503
1343.76
289.997
967.851
-31.6578
563.849
1082.83
216.585
240.485
375.754
18.9955
1062.65
-16.1518
747.843
1230.85
3.3157
782.872
1048.49
1283.7
515.802
714.906
-16.8973
-15.5506
11.6203
43.2772
1038.5
2127.31
502.743
91.5932
1368.89
293.147
180.007
1063.38
1561.76
-0.0721788
-20.4972
149.179
1033.75
0.947065
588.706
1482.95
832.966
403.511
907.926
462.456
2393.57
3.62237
5.22852
199.372
39.6436
13.9944
24.3355
-1.98171
859.519
550.042
1168.78
1049.15
909.081
-27.6786
932.185
565.641
-13.7071
22.55
26.2907
846.217
695.74
815.42
1440.78
1538.2
827.17
23.6537
10272.8
124.293
28.9596
800.164
1127.32
914.599
1192.62
586.673
182.503
1079.05
43.7721
31.4267
1313.23
12.867
481.604
1115.5
926.676
903.83
238.598
1187.23
3.71743
-17.4247
54.4135
15.765
330.937
826.839
1583.57
48.8994
399.444
907.288
51.0931
31.623
35.145
1055.88
8.32009
1813.01
11.3412
-14.2108
1098.87
408.474
622.307
1774.81
1.12822
239.35
19.6877
583.46
-1.06693
1029.42
512.207
-12.2205
946.346
246.38
-26.6753
1510.88
459.19
348.451
521.908
1169.02
450.497
43.3917
-32.8572
-16.8939
1677.18
1395.25
234.828
-35.6654
841.433
294.686
486.824
1508.55
834.256
1253.75
1518
103.724
16.5093
977.25
1668.58
1253.18
1903.26
-1.73674
292.261
545.165
2325.6
653.983
-25.2028
42.9205
168.015
7.62948
170.763
373.111
614.4
1314.44
801.584
1069.8
140.714
-22.0564
1191.58
644.09
1655.12
408.6
613.833
28.572
178.869
974.716
-30.2302
164.803
18.0315
720.246
47.7002
15.9336
37.7361
4.7565
825.307
-24.7727
707.192
35.3557
1000.72
726.982
1068.81
720.586
14.9618
1266.31
586.313
770.812
729.077
-14.2201
4.84961
843.706
37.7213
983.764
581.454
563.632
1052.14
591.155
18.8375
40.1371
363.959
319.255
732.688
-31.7416
1574.29
0.113806
-28.6414
497.575
816.196
971.392
-10.3633
484.096
-7.93467
1533.37
1111.36
9.52968
100.1
744.058
563.767
659.988
588.894
20.6759
1047.17
9.4241
1344.72
185.994
1275.2
699.228
3.503
389.427
470.276
387.521
-1.1673
762.036
40.4223
167.421
1289.96
578.061
29.9227
53.4149
1027.24
7.55115
1057.69
685.999
25.0812
552.44
474.807
48.2933
128.823
894.815
513.243
725.697
112.289
-17.8534
34.2629
1103.1
1074.78
18.4707
549.167
5066.37
26.6128
643.072
1227.39
1707.77
12.8824
4386.73
860.989
534.206
40.1371
2245.8
1137.68
39.4692
23.6281
1030.21
36.5543
-20.1824
13.8927
243.682
1602
28.1722
672.354
1021.42
275.949
17.6992
72.8434
203.894
16.4557
553.556
-10.0795
68.5333
28.7406
1007.22
631.498
746.819
450.031
1115.12
0.71475
7.58662
746.597
-32.269
146.846
498.014
586.552
191.589
310.94
1348.05
1639.08
559.788
601.305
1361.14
125.628
1040.88
990.608
695.261
5.88986
298.217
829.123
508.696
368.109
1304.45
401.832
245.893
960.186
719.569
11.3619
687.942
112.876
-9.69755
519.433
729.449
1090.77
348.141
931.465
763.759
5.13921
540.192
872.273
1675.62
513.249
919.788
861.956
1185.87
1638.64
12.4093
319.658
1406.4
344.766
1343.96
98.4598
237.018
522.613
800.196
1113.63
922.928
911.326
1584.53
1562.94
1012.57
15.0581
1375.55
1253.92
418.184
-20.7354
358.44
985.523
771.027
2414.62
621.108
320.562
1852.36
35.9974
18.6685
830.329
1508.7
68.5946
-27.9972
910.061
1485.6
17.8137
-12.1415
43.3527
2.6812
-14.4328
1700.37
1342.73
133.001
-24.8013
-25.8046
501.15
-1.82056
1207.22
988.07
588.021
915.558
1539.07
195.735
659.873
44.5986
13.8252
1009.41
756.316
527.242
9.9747
24.3005
42.1705
105.956
695.333
75.6774
22.0015
539.48
976.918
1286.2
1601.6
390.75
431.004
340.81
1651.12
360.593
32.9606
103.45
1264.98
650.569
903.54
980.016
43.5968
20.3786
902.838
769.153
64.5421
845.301
481.563
3.86565
-18.6668
559.6
777.851
21.9584
25.3399
26.4861
263.176
1739.69
51.4808
1048.19
-0.976086
416.92
39.3987
689.531
453.182
209.502
591.052
783.648
1387.68
1660.31
-0.677515
1106.64
1291.17
802.526
244.945
-12.6608
713.586
635.605
16.7084
50.6014
577.219
244.279
738.025
-1.63694
1307.09
1464.42
20.6682
18.152
869.883
699.088
1002.19
1306.28
789.995
248.209
1024.87
18.3297
947.568
982.615
1012.84
350.388
824.844
302.733
2222.7
8.21101
1290.08
871.031
10.0389
162.611
18.2533
-6.61094
-18.9922
-3.77868
77.2706
936.878
19.3325
246.649
-0.92957
73.0579
-23.0469
1251.61
38.0521
86.9795
1226.02
588.439
1467.57
15.2602
95.8174
118.559
949.915
829.749
236.925
22.5856
386.839
294.619
174.216
1023.31
809.71
87.3463
-28.6414
488.234
73.7141
1886.12
2.75511
1629.46
1249.56
750.013
1326.88
644.553
-28.4531
12.7248
1495.94
-1.09986
-9.05359
-7.0586
1053.29
929.591
-8.3567
932.802
437.118
34.5658
39.2405
-9.78127
487.964
1134.44
658.402
12.093
63.6559
431.29
574.473
28.1659
2041.57
1668.01
1350.05
1.46418
993.924
1646.87
1045.24
37.2298
469.404
497.157
39.9472
402.196
869.536
211.211
549.672
579.859
902.527
598.001
9.63799
24.6029
2396.81
963.034
674.202
15.8163
536.775
138.778
821.623
538.247
603.523
641.044
31.1244
17.8137
-2.77113
1089.08
568.649
-10.6847
362.282
1157.2
721.458
25.7985
467.03
71.0888
1403.96
37.454
1086.85
902.661
753.945
551.401
1195.36
7.06273
935.088
-18.4442
932.311
-22.3294
-10.812
80.2576
0.316742
9.4241
937.494
-15.2377
726.759
813.23
18.0315
594.708
705.497
671.857
111.578
151.854
767.208
15.0829
1387.53
-21.0246
145.745
42.6162
-30.2366
592.174
-38.9215
-0.155229
163.931
1347.42
1103.27
9.10041
1829.15
971.539
164.145
841.832
13.1005
-1.7004
1428.31
-1.99473
862.564
455.162
826.001
645.464
564.191
17.2568
-31.1952
1362.52
32.9873
-29.8713
615.641
641.556
712.952
990.094
522.807
609.459
2494.43
355.947
-8.64932
1387.1
475.015
9.26268
1301.8
1318.7
-16.2964
3667.49
1947.58
693.382
12.5607
620.021
-27.6786
1044.63
890.235
-39.944
1761.94
281.548
983.449
15.0463
510.76
186.924
564.555
573.666
1230.88
18.6258
578.675
1016.45
2216.31
1078.65
512.224
798.29
467.651
9.42521
1361.29
38.9455
85.0016
78.2783
2462.04
349.462
9.11882
-28.1415
710.705
691.375
418.804
352.854
1170.01
29.257
-6.55177
406.738
156.649
901.802
48.8994
576.131
106.919
915.326
667.558
351.114
-35.4897
1016.87
106.936
1095.59
797.822
1453.03
882.934
1649.99
446.909
51.187
621.09
644.732
1160.36
-1.81286
972.694
291.494
445.545
39.8164
190.113
28.3123
-20.8599
422.372
1131.23
21.6817
1110.08
316.972
-10.236
80.6397
2.58882
18.831
1044.57
430.625
68.908
1087.84
503.872
395.958
12.1889
723.96
281.175
-19.8423
1041.21
5.99807
758.979
99.4992
1307.86
321.877
0.785656
302.517
440.796
118.14
-13.8643
-18.6269
2.82113
66.2179
568.402
997.884
536.861
-0.438408
50.474
773.033
-24.705
1283.34
662.266
871.729
1314.6
22.4615
1040
456.338
879.096
395.86
1172.07
902.973
918.609
1563.41
839.643
762.309
18.7944
259.635
1210.16
2078.8
95.7787
288.361
8.99139
4441.42
425.002
311.802
0.629567
675.672
669.096
-6.78152
499.966
885.228
12.6311
839.33
1705.37
661.979
691.375
482.522
11.7741
14.2645
17.8111
640.661
534.174
250.023
-16.8846
5.79587
1583.85
1054.98
2.36734
320.229
1002.16
306.258
2613.24
11.3412
686.298
1291.9
7.42409
1130.18
894.003
1545.36
862.184
-2.60883
44.4472
1785.06
908.025
792.979
832.893
609.953
898.576
226.921
4.1805
191.929
712.199
-22.1721
1064.91
48.7869
1351.26
1094.92
632.393
1650.67
252.769
448.13
37.6112
1067.91
14.6599
406.584
18.7447
48.0435
5575.42
645.706
946.908
383.216
1161.42
218.858
591.86
-6.55177
421.73
632.662
-20.6327
1113.37
4.01579
1694.4
1499.13
11.7377
383.947
318.129
1010.91
1085.24
1018.05
1170.19
550.648
698.438
1032.93
1434.1
219.32
250.264
351.841
736.969
193.23
20.3696
12.7395
357.536
25.0696
765.784
36.6742
755.186
1058.9
13.8332
704.739
8.96045
242.423
1290.74
23.3741
50.3483
526.582
453.958
172.944
45.5694
201.671
2109.27
992.697
618.172
624.635
1089.93
2044.98
1.85608
481.809
18.62
558.965
98.8632
1550.64
240.673
-9.27352
493.543
138.609
-29.8675
1990.33
1624.07
530.474
21.754
621.66
771.188
992.358
667.727
48.6684
275.049
373.326
1841.25
1200.93
1188.88
946.692
1768.12
350.423
924.855
1594.19
726.811
1213.09
2025.81
1926.97
114.296
344.534
331.276
356.001
1276.4
-18.3083
-3.69463
181.457
-25.9202
523.302
798.413
1157.74
959.576
802.561
559.304
219.467
2621.44
282.573
-29.2783
552.14
-8.74076
1597.31
24.3005
945.47
1430.92
139.399
5989.11
1025.78
-7.9287
10.2557
5.37069
811.44
36.0411
645.566
762.4
909.828
169.333
1092.74
47.2275
-1.89205
56.462
333.463
879.43
72.6263
667.953
553.673
1374.48
892.152
49.5074
95.9676
23.1527
71.1423
20.6886
668.145
54.0364
885.745
1.74417
67.0891
640.875
814.243
1351.14
821.228
75.006
86.0813
806.766
115.85
10.8507
592.926
-47.8498
7.46895
541.497
1430.85
897.039
563.768
-3.17792
442.705
-9.3926
10.6866
16.572
-25.7792
1021.53
309.653
541.278
687.194
785.55
1082.35
736.025
1129.02
-33.9783
172.972
40.1775
733.286
35.377
22.7166
763.812
1198.16
0.60437
1308.04
4.68917
656.178
2926.43
41.2843
1066.43
682.878
333.174
1367.64
713.532
114.067
1041.95
41.6633
1101.8
17.3963
898.27
1428.98
-28.1417
-26.795
464.498
-1.10161
749.8
1259.64
689.896
1096.21
862.564
-0.462288
1258.28
594.176
671.697
703.165
510.41
1098.13
1497.5
404.872
776.992
23.6281
1.34367
21.5618
58.9032
1050.36
697.74
20.5574
982.888
20.1763
-1.83072
59.8444
7.15411
-1.15305
-19.7388
35.5799
1223.09
1288.42
1614.81
1437.08
0.425553
314.821
1112.64
1122.72
648.859
471.165
18.7942
452.935
-14.6758
581.398
509.807
616.132
413.308
1077.1
386.519
1719.35
762.946
18.4955
1474.51
3205.36
1138.72
591.398
1788.49
4466.5
452.499
612.757
2123.37
-14.2741
-3.07954
127.004
644.191
17.7519
3.71759
112.878
1101.8
-4.73497
718.297
1276.83
36.7533
349.521
507.841
623.506
14.7226
572.161
5.78155
555.156
729.786
717.821
449.187
440.722
-15.4281
-6.48263
-20.1537
-1.04145
1971.72
880.566
245.124
3.63325
-28.5219
432.2
49.7927
-1.2445
-12.5141
887.282
567.78
1972.46
71.4693
83.4673
1053.28
-16.1518
962.86
19.4093
571.158
1785.5
31.6076
1197.5
1439.13
682.752
966.29
-14.048
1452.13
161.74
1123.34
4164.05
826.956
222.552
368.103
458.064
501.157
317.107
1396.25
499.63
-37.3675
-9.90072
527.56
593.182
1143.81
1053.47
637.99
19.3004
934.166
1271.2
981.953
12.1222
37.0429
461.407
20.489
771.773
47.5727
32.1473
33.7059
359.713
432.232
1826.28
1011.36
1360.25
9.94055
2588.03
39.7809
-12.9591
531.135
1114.74
416.359
1475.33
764.68
1547.12
25.7539
1501.96
5330.05
29.6061
192.618
18.0315
488.324
199.255
0.848592
35.5449
23.4298
768.622
-12.1101
669.096
336.173
532.953
381.104
31.4267
1581.46
830.741
1216.86
291.626
876.133
-26.2676
1000.19
-0.269916
407.243
757.188
523.637
1209.87
922.023
538.031
406.94
916.182
1026.53
1310.8
1988.48
859.104
714.409
2.53802
2799.78
972.758
1308.17
4.87635
163.158
612.085
666.637
2225.49
11.4936
219.825
486.264
401.637
-10.3464
13.0611
17.7444
1234.57
855.117
46.2028
989.446
46.8549
37.1145
0.878917
687.271
561.26
37.8606
581.603
47.948
21.6053
798.962
-7.14787
769.621
647.927
194.027
1044.36
628.826
440.027
1432.95
658.864
1484.89
1278.72
-4.77361
923.852
29.052
156.556
-14.2778
552.94
913.389
704.239
-4.18057
-0.487317
-0.988739
-20.8662
955.743
-1.44021
599.546
576.226
24.8926
385.33
-15.9221
-4.3062
50.6653
-34.8348
167.893
2.24993
592.187
680.554
435.023
888.187
1066.84
878.701
8.28192
1125.26
1158.97
1016.53
54.7381
720.305
1310.09
1300.68
891.31
-22.375
16.1318
675.611
8.3034
341.64
430.042
2596.17
890.124
1215.27
3.80164
-9.95897
568.159
684.472
652.236
451.214
865.872
-23.3492
969.353
234.46
12.8733
358.653
377.852
136
579.716
592.143
351.391
83.4673
1465.57
381.15
1430
564.812
1056.49
1097.21
1021.11
590.3
414.602
717.612
3133.97
1351.79
17.8111
46.8209
677.854
535.713
-21.7163
364.67
760.853
56.3956
1447.02
1.75341
969.385
676.302
160.707
778.523
191.979
980.527
1441.23
31.1133
-20.5009
25.5022
797.822
14.0655
964.247
438.781
1065.28
272.299
32.7402
1320.24
2743.68
1002.5
-22.8309
-14.2715
707.399
785.206
1143.07
-6.29971
383.25
331.383
485.953
757.548
1546.08
-7.03856
1341.4
299.779
-24.0664
615.126
276.262
768.421
560.663
626.376
269.005
47.3127
19.5733
309.422
1028.62
679.907
1729.65
376.276
-42.3968
743.295
840.211
563.068
294.166
906.115
541.86
577.267
1336.92
-23.6445
-4.15802
-10.5758
364.956
836.719
717.737
53.0035
30.5769
175.434
721.485
1030.18
884.289
980.707
464.834
321.567
911.172
642.787
17.0403
266.357
20.4941
1381.68
617.98
613.605
34.5254
73.1854
396.21
1028.98
437.797
2665.87
1670.42
304.48
1291.17
267.553
13.5055
202.057
1077.19
1064.76
88.9571
121.137
-8.43005
500.318
659.649
736.213
1068.68
217.393
1093.91
-13.4757
-1.63694
88.7452
1951.99
13.5503
909.178
1158.37
13.1115
17.0039
438.438
479.573
766.427
-12.0844
47.011
-25.8046
1182.21
1278.17
1519.43
16.9204
5.13921
380.896
383.142
-20.8599
342.575
-6.03314
191.862
866.983
722.582
1072.6
905.778
1029.8
7.75106
563.228
931.466
173.129
39.4457
971.435
1223.33
31.3718
793.615
599.45
1362.42
19.1745
1.71884
25.2501
574.056
827.609
6.56669
-1.90477
846.52
943.226
200.591
24.7387
1876.11
32.1268
661.785
312.848
628.305
1875.7
55.1717
904.092
85.1147
-38.6914
818.895
609.145
198.765
27.3762
435.76
24.9884
831.018
767.053
85.214
-10.3666
35.1688
461.938
1508.23
-29.264
1567.01
974.487
1068.11
987.792
1047.66
975.8
624.381
500.813
26.2981
344.393
997.057
-8.3567
2488.28
1187.12
112.645
-17.1117
202.02
1988.27
1.46313
-3.04137
1369.14
647.401
15.9336
640.065
404.853
345.543
1853.54
34.4516
-6.82767
100.712
38.3666
20.3632
148.021
294.662
4.63536
1267.4
693.996
21.7608
392.624
1182.51
349.892
433.48
151.865
42.3309
744.38
1664.15
727.311
485.651
803.854
358.44
1182.3
1161.46
28.8966
1985.43
33.83
1207.29
-18.0767
213.717
9.48414
10.714
15.9396
1314.7
11.87
543.728
17.6737
22.4314
1119.7
992.817
709.315
381.967
1462.49
95.8656
544.355
-5.64951
452.59
822.389
41.7997
24.3047
682.586
618.42
484.825
1.57948
1026.55
948.206
548.002
1404.96
-29.6683
847.139
398.741
376.741
996.143
783.821
23.3214
634.929
123.277
800.933
1614.64
1207.75
255.128
390.814
834.014
1715.49
397.392
900.27
724.854
626.607
383.751
12.6311
62.7295
715.642
635.278
1128.78
-5.6529
-41.7875
-15.2624
547.798
1057.04
0.772452
740.632
670.898
-14.8189
1250.24
1386.69
189.774
3.51205
-1.08841
12.0366
518.024
1049.87
817.757
211.697
-14.875
352.398
226.027
829.314
334.209
-12.8693
593.012
-31.4268
521.765
305.146
1124.76
1492.19
2130.87
56.2758
8.88735
101.661
17.6992
762.946
520.875
186.996
446.734
482.8
38.5483
-3.11857
2009.6
412.232
553.791
1456.4
7.55115
65.6827
-29.2667
-11.6543
1170.09
1718.09
684.919
556.346
125.996
580.805
1132.47
704.091
554.454
1.93962
1040.88
1585.44
1126.49
9.63799
-13.2391
1407.92
606.961
-13.5808
308.133
756.072
786.026
58.1929
6.40389
-25.573
1842.13
-9.25281
551.049
52.5877
986.898
825.566
842.081
-5.37301
578.019
1156.46
-33.6797
29.6578
-6.21084
1381.62
219.327
290.045
122.828
572.981
26.6979
341.913
11.1295
334.291
-12.2699
144.241
555.665
-14.7377
17.5813
624.782
706.036
861.082
204.022
1476.73
-20.1809
388.461
1342.42
936.305
-10.2999
382.279
612.262
-6.92546
459.212
456.171
8.59774
1031.11
1298.71
80.7585
686.148
1013.75
17.3599
2334.85
1.41178
784.183
12.0366
170.637
-12.3368
815.609
604.113
5.55002
444.271
22.5626
1048.73
732.874
-4.48289
-30.5154
1275.31
36.5843
2.49962
1053.47
1839.27
915.104
1314.6
-13.1758
677.416
516.804
2134.72
285.29
1672.44
453.578
1995.29
901.863
28.1722
677.976
564.148
801.059
431.236
1201.03
243.25
612.705
209.484
-25.5302
1560.39
3391.25
292.984
853.549
11.182
30.9261
2004.39
884.614
1426.88
3793.2
1252.59
449.366
-34.1656
1137.07
10.2557
833.929
-20.1809
-15.1478
531.248
1599.11
553.441
104.22
481.604
-32.4172
1125.01
1660.49
1248.9
309.597
-15.0105
717.941
-26.3576
13.6117
378.099
128.222
25.1867
17.6588
-7.39946
1941.92
-3.08418
1325.08
843.404
150.039
943.602
83.4359
540.357
767.374
781.645
354.631
328.736
209.949
674.337
2280.15
1718.58
2119.13
-26.1832
-40.2158
1337.6
215.979
-12.2858
946.605
-0.378945
517.949
-40.0646
15.5969
452.499
231.451
234.513
638.191
841.546
388.65
100.79
-11.6768
589.342
138.429
1060.69
96.0112
1459.74
1361.46
716.423
397.894
454.43
-27.732
688.449
5.25596
1342.83
1086.79
269.102
-27.2946
876.285
38.2555
7.54977
1122.63
573.029
736.562
851.84
414.63
1097.16
360.022
1180.42
926.954
23.1184
1593.8
1236.82
1216.52
838.716
82.5138
1104.54
541.695
378.129
112.392
1535.55
542.976
783.31
123.281
44.6324
240.089
1456.16
70.2468
693.783
585.711
14.8279
1366.36
16.3054
321.384
21.8194
167.969
-1.05769
2374
1050.18
21.0895
3.59676
13.0053
269.721
1029.9
432.754
-2.14715
1466.38
458.327
1.01086
-11.9902
514.633
1309.05
-2.77113
1218.39
-47.9186
-8.81061
530.305
863.595
-5.66125
731.384
1483.37
-0.0194741
47.395
938.691
816.444
1379.32
874.55
515.31
43.0812
1.57948
9.82803
1021.53
540.505
1032.66
22.1616
1245.67
1263.44
382.371
902.864
35.661
52.9349
808.555
676.739
936.654
704.534
93.2924
1070.8
117.259
1754.06
68.4074
1179.04
105.956
777.792
926.507
1116.53
905.843
889.694
1470.15
40.9779
314.813
890.615
1351.05
861.084
107.968
773.431
346.432
11.8152
-24.1984
207.46
829.448
-19.41
-28.2317
1089.33
5.15991
416.866
1143.97
-19.833
937.697
577.14
1617.39
1024.37
-4.48289
360.446
47.1008
482.195
426.294
656.51
627.755
1365.76
461.407
20.6581
833.834
-10.3268
243.235
251.846
-36.6054
337.305
320.358
743.07
1131.3
97.1251
951.967
1167.7
1396.95
747.806
1189.7
807.134
781.923
-3.68693
325.227
22.0058
915.005
32.0604
515.123
629.307
29.8702
3159.26
587.289
535.274
448.969
336.087
755.853
784.208
31.7968
0.941034
1147.64
30.0754
216.982
0.668595
-30.4175
1528.75
1661.31
1892.56
925.758
504.558
1213.41
62.3739
1205.62
8.64231
14.063
371.034
1365.92
26.8077
384.956
28.4869
-28.129
232.264
296.596
976.152
-6.08449
0.785656
1814.89
648.524
598.609
9.29815
-42.986
3.82196
1151.8
1660.54
224.153
-27.1639
0.976999
456.205
-20.055
306.351
579.473
502.293
-9.71249
305.079
909.643
137.095
454.4
-42.1632
553.009
645.111
-1.09986
931.084
1175.36
532.672
1370
-31.8054
128.269
1422.62
1838.08
339.091
170.129
1335.04
788.175
935.789
1700.38
668.979
23.4298
1482.64
1387.82
1429.97
1177
-40.5111
3397.27
-40.5609
254.441
758.509
219.014
1486.57
481.48
431.922
431.627
27.383
714.964
757.092
863.386
15.5633
-6.39478
-15.0105
-1.7004
2.14173
957.888
-1.99473
951.789
33.2709
6.40785
926.612
609.462
-29.3211
140.483
504.241
29.2392
864.058
705.788
228.106
278.309
10.3473
392.305
-7.24707
-74.1555
1218.7
13.7057
355.096
-5.23515
1414.96
438.406
-36.5638
1155.96
961.002
1462.49
-19.7388
983.777
-42.1632
-6.26084
-20.9411
635.879
-26.295
-23.9373
-13.1407
-2.43187
-19.0352
898.135
273.18
1510.43
123.985
688.561
259.717
22.326
518.233
1319.95
526.961
494.133
908.423
505.122
270.367
621.307
462.971
1036.81
196.673
717.032
338.024
1395.13
102.843
1548.21
433.039
1367.76
1805.33
508.721
8.4373
15.2473
671.634
458.714
313.854
3389.93
552.819
877.497
511.465
1132.82
264.773
990.099
821.785
475.455
2364.8
993.826
1393.53
32.235
453.792
1040.35
1329.53
145.733
527.314
643.279
603.336
1210.5
553.883
2681.63
104.675
1339.09
55.3988
534.311
446.434
1190.04
1012.8
1014.43
6.50325
731.045
422.097
383.084
-5.56869
1069.76
-13.7071
926.105
884.997
1480.57
831.65
1413.1
-27.0974
248.209
916.62
-18.9858
769.862
938.496
158.128
-19.4498
21.6817
23.1184
598.431
88.9297
18.9955
673.798
1812.28
679.127
1021.46
722.98
1520.54
1157.69
84.7668
88.6108
1271.76
1526.43
-11.8025
1069.82
1173.74
3342.23
1087.33
1737.24
39.5291
26.4769
1461.65
1323.58
434.547
479.299
2238.42
261.319
4.54037
691.627
-6.71458
32.2493
1.80189
597.945
236.206
1179.92
-7.38246
516.508
788.055
10.3473
233.01
526.862
-31.052
662.105
58.6833
1157.2
-7.55363
683.596
1.91741
24.2371
702.433
193.75
-7.20805
-45.9757
1388.66
18.633
18.102
7.16993
240.451
1169.4
-9.66492
821.299
1012.29
205.173
-11.4026
1536.89
-7.06389
27.0111
764.672
884.876
620.754
719.695
522.004
434.3
7.95728
13.9511
854.775
2091.21
672.379
-11.9536
730.079
2007.75
21.2191
980.985
891.993
1301.54
11.4992
-4.61383
234.313
379.276
388.022
1853.04
1447.45
-7.9287
469.903
671.801
637.152
416.477
930.129
524.01
1030.18
-19.0106
1046.3
948.343
-8.26885
-16.8846
15.1662
556.865
530.24
1347.95
1545.87
20.1524
15.7782
725.36
5158.09
1315.52
871.515
597.081
1174.3
447.371
1329.69
67.7156
1156.86
1665.05
11.8316
-12.2205
14.5541
1964.41
963.313
26.1112
-19.6972
1309.58
296.823
1168.42
50.5725
-1.98171
1260.57
1320.28
19.9761
650.243
609.497
419.769
462.337
-34.0278
1374.15
1259.3
-27.8145
146.019
742.132
1242.51
1996.53
1112.1
462.948
1848.27
-3.68693
-8.3567
14.5095
1567.18
1004.38
1429.5
6565.56
928.828
377.754
21.2443
-16.2622
484.358
601.513
1213.46
539.986
572.599
3.80301
-6.78152
374.904
619.16
461.689
42.6711
1457.54
145.188
118.036
410.854
978.107
1432.32
21.2066
452.796
156.492
95.0193
-0.269916
1068.28
111.342
940.009
-28.129
740.43
1499.52
26.4769
368.729
231.302
562.317
1286.39
62.2344
-20.4972
406.746
12.3726
-16.7528
14.2578
1671.14
1220.27
332.297
-15.9686
571.152
9.75738
474.182
460.895
106.48
72.6949
682.319
1079.89
1565.62
973.926
571.907
257.185
179.972
261.934
202.453
30.8177
1034.69
-2.25301
14.8776
-26.6479
1118.11
64.7852
1186.91
1966.5
990.356
361.632
1027.93
1651.31
30.9934
970.821
878.505
331.222
868.578
773.738
1188.13
1317.9
1311.69
545.883
26.8288
-4.47615
825.534
-39.9135
1554.17
1042.05
651.402
47.2275
1583.57
-5.35454
273.493
617.061
27.8749
199.437
2437.07
307.737
927.737
1021.48
611.893
1149.78
622.815
799.159
-2.86708
-16.2794
1949.07
1879.56
1352.12
724.921
1566.33
879.658
1959.28
7.46895
880.703
364.765
302.665
-4.07447
770.811
610.887
170.966
490.983
-13.6763
705.107
920.095
362.595
1084.93
54.354
470.788
168.503
36.2171
31.3598
152.301
802.154
19.7543
1884.83
1139.19
54.233
790.445
619.149
51.7647
402.117
315.473
1158.78
293.203
633.372
930.478
437.666
26.2918
47.5664
650.391
10.0887
973.309
228.204
50.1125
102.085
1671.42
6.50943
49.2554
1145.65
76.1087
2060.54
-3.77884
809.039
69.0705
1739.7
887.352
820.144
22.045
36.3082
432.447
857.234
4.57195
24.4597
35.9974
-44.3136
995.247
1208.85
-31.7453
762.01
-19.2711
1114.14
266.743
1516.37
261.302
-35.0475
669.923
270.763
-24.4202
759.875
38.917
-8.98328
2856.12
712.019
653.093
1378.97
1172.77
1411.89
939.783
601.468
2443.1
981.077
78.0721
25.9106
-7.55438
-7.07071
181.762
115.634
683.74
-35.1496
1694.32
718.2
-5.56869
708.07
1116.35
-18.4239
43.5412
1875.5
763.759
486.774
600.162
416.749
780.678
945.134
160.144
50.5374
14.0595
490.14
148.766
697.871
-7.9287
902.813
6.50753
22.2373
-0.0305433
1265.43
201.412
596.483
1393.02
583.779
1549.82
817.664
26.3025
1327.61
-4.52072
1098.58
1336.38
292.622
397.542
485.262
1448.19
32.6829
581.753
571.687
1687.44
99.9895
730.814
811.544
985.873
690.796
587.56
673.415
581.768
562.78
293.235
199.238
-25.3389
54.2906
-6.61847
1447.17
20.6581
22.363
-21.5712
749.284
85.054
984.761
1416.77
1293
1742.2
1777.85
854.248
-14.4223
66.0179
595.931
1.31626
1499.69
1775.51
-7.44276
715.566
383.595
-25.9202
50.6536
216.531
51.0608
45.1789
-13.3636
1200.9
682.045
2412.63
24.9924
999.482
1033.46
1823.4
17.8076
1014.12
511.675
0.71475
1898.52
371.783
-11.6543
687.35
1487.52
1864.44
152.233
882.53
373.469
976.98
627.084
651.617
2259.85
1155
619.543
442.453
2138.58
744.244
275.252
554.261
-16.0809
726.087
956.566
1068.31
1677.68
999.541
1.80189
1008.37
-20.5409
673.918
718.907
927.132
194.006
841.705
-0.993018
1565.43
-12.2205
794.166
2.03342
1596.38
1199.72
575.776
363.63
875.243
1230.4
28.572
2075.42
16.6215
502.135
604.912
128.601
32.9261
-4.99263
1775.34
964.119
65.53
40.2964
2121.7
332.718
1094.51
19.4554
819.057
-10.526
-34.1431
671.584
505.511
778.623
1306.66
305.318
1340.49
634.026
657.069
52.4431
750.942
803.704
952.596
30.0506
1147.3
-37.4993
9.63799
856.328
28.6043
1087.74
12.0366
-7.39946
664.201
652.103
796.596
551.049
209.365
578.159
9.99588
1409.55
574.271
1305.23
2380.65
894.828
709.275
668.603
1653.31
204.317
440.28
664.337
374.471
1320.22
-13.1458
181.677
-12.9591
755.681
834.734
560.407
1278.17
924.928
705.11
1587.54
436.278
16.7517
-41.6404
-46.1449
59.163
1443.66
1438.35
1658.8
1048.61
1098.26
425.503
766.083
923.482
360.706
51.1295
253.591
-17.8343
-12.7395
516.035
31.4929
711.274
387.767
471.31
1392.67
1568.47
593.843
115.73
1904.84
849.776
274.406
2027.84
1284.52
-19.9508
88.0089
18.8145
1444.16
75.0765
1213.66
239.35
909.899
47.4772
1113.44
49.5329
133.618
1614.45
296.69
56.1646
2322.85
432.471
354.242
140.429
688.7
127.094
490.612
79.4318
75.2509
32.7351
74.855
7.49952
30.2834
699.637
9.00351
261.374
393.042
329.058
473.634
637.02
19.0891
63.098
34.7314
1404.18
204.327
842.847
424
2165.38
48.6108
218.855
364.276
-6.33138
1810.98
358.551
43.0412
38.4224
997.258
26.2918
-8.65558
656.013
880.379
468.029
1050.36
953.744
759.884
612.092
-0.92957
39.3247
451.38
708.463
330.937
793.106
1058.83
17.0403
719.909
897.557
810.09
32.6448
1580.66
712.937
326.869
378.952
1252.54
-16.9388
1101.21
942.769
775.129
771.188
308.324
1346.46
21.2019
341.978
541.548
7.05786
15.3796
15.0359
72.1321
8.97665
457.56
417.889
222.336
922.981
1911.49
1137.54
23.8051
318.297
1038.69
1456.08
-27.8145
475.039
3.58996
9.37645
326.325
1337.07
21.2789
23.7917
-27.0282
935.591
1611.95
691.729
712.138
393.691
28.0173
2372.5
1633.09
579.14
601.248
1052.64
1377.76
-22.9243
1032.66
-12.1048
7.01328
913.131
735.467
7.69755
1116.7
2617.69
22.3739
891.645
450.941
430.228
30.6146
944.467
14.1268
529.205
516.832
606.71
579.972
925.633
975.106
793.876
799.297
775.833
805.29
899.282
1228.08
216.619
91.8113
1610
9.63799
20.8547
1137.44
678.905
1422.18
529.898
428.073
2959.97
50.6966
60.3603
977.052
14.9204
4517.63
1247.2
6.5992
26.8625
738.631
847.885
-12.5587
8.37731
1773.45
160.194
858.265
1242.07
796.865
46.895
781.143
132.665
19.4617
30.2733
774.865
843.302
1010.01
-4.42565
202.969
974.456
727.563
708.375
400.492
1847.53
725.721
754.815
793.63
26.0788
329.995
-20.1824
22.1616
870.852
1233.45
783.797
350.015
1077.64
392.693
1168.93
37.9423
6.45482
161.371
160.925
1120.31
-7.90721
128.143
986.924
1284.8
542.235
17.7152
228.574
240.135
12.2528
3073.52
358.037
862.789
-2.28395
15.6611
438.099
1789.25
-17.8553
1714.52
622.159
511.465
724.277
1674.69
1290.3
13.0878
452.966
1255.35
35.6728
133.831
848.179
1656.85
1032.85
353.962
345.614
786.057
690.449
1362.54
-16.0849
0.390179
1343.63
1261.36
489.205
998.131
1196.79
-8.02666
645.656
471.016
295.109
416.63
363.511
358.824
516.804
555.111
678.455
942.262
255.161
582.807
891.378
-32.7929
-0.638644
645.249
-18.7988
9.34806
3391.77
862.23
1222.67
18.7942
835.506
18.152
46.9129
629.251
1055.15
-30.8455
44.4946
900.013
-37.7265
389.691
-11.6553
17.5734
0.60437
2296.58
1064.41
375.068
419.846
566.683
669.76
26.9055
-21.0472
14.5052
298.862
123.658
650.735
650.146
557.189
531.507
623.506
20.3448
24.9337
693.47
-23.5904
109.797
528.862
989.681
1047.84
1376.06
933.049
15.7782
518.066
3173.59
388.029
0.663951
1634.11
1176.17
688.922
-15.5229
2038.06
857.074
33.9824
806.656
1202.16
266.705
108.638
1346.46
192.59
1025.16
755.123
2765.73
17.5876
1205.31
133.935
24.3355
29.8774
614.016
4.68842
1298.09
43.6737
1744.2
520.696
2.30644
1102.73
650.354
751.173
18.152
197.215
-7.9318
819.981
1091.17
6.45482
-9.61547
2049.85
948.984
735.799
126.629
735.263
56.8264
799.201
80.5225
521.245
403.933
1885.37
506.713
1646.89
1089.5
61.3569
205.159
1229.36
1599.01
35.452
1743.77
962.542
562.189
299.581
255.444
24.4284
518.015
34.8347
67.8422
642.787
779.785
613.087
661.785
477.766
1602.82
1540.25
203.185
45.7698
516.15
1545.37
2073.66
361.944
-6.68913
300.438
1175.94
-30.9813
746.265
1401.84
18.6149
514.412
503.782
1384.54
225.176
698.029
50.5725
18.633
1196.59
848.626
498.443
832.511
1424.27
1375.27
26.6946
3.3146
41.158
763.041
-0.973786
29.8269
1012
-3.74201
548.562
4.39882
39.5925
958.08
362.469
549.155
1229.06
1135.1
1276.3
749.191
37.5351
788.499
633.895
1138.39
936.788
327.583
1176.8
597.118
14.1854
1586.09
399.78
15.8411
758.934
1083.46
1149.81
1743.6
982.101
19.459
50.1899
1211.32
18.3082
-0.487317
1500.14
458.895
-1.90461
17.3004
496.472
980.728
36.7533
1097.27
243.071
170.27
15.5633
1209.55
46.0791
652.349
1490.15
667.661
46.6156
37.019
167.578
1654.9
628.594
37.8715
1418.79
44.2317
5.736
1485.4
53.8175
34.6803
568.819
622.997
380.995
982.909
940.724
864.822
378.123
161.213
39.2296
17.7842
441.886
368.038
924.203
853.576
348.549
1384.83
293.551
480.701
344.19
683.708
643.375
-11.3025
1244.81
391.658
957.09
-13.413
24.8206
16.4331
80.5134
658.094
609.972
-5.61608
60.6208
-5.97948
7.73339
236.796
19.8235
1064.9
71.4704
747.89
22.3951
2381.75
552.737
412.727
479.814
-18.303
526.674
53.9124
432.049
1157.69
761.332
881.644
599.322
42.9886
514.201
2521.78
549.95
1191.84
14.1268
715.948
1492.47
963.36
945.248
411.885
527.281
1774.31
3.49662
-0.0305433
0.433852
7.34103
-6.60903
420.937
1921.86
535.952
352.055
-19.8423
1231.64
228.876
16.7459
653.587
251.911
34.557
536.08
530.751
-46.1877
211.887
1403.75
12.3726
914.658
25.5022
1753.6
591.278
966.121
461.58
986.346
44.9202
1710.03
368.753
573.851
211.427
10.8507
1490.6
33.7059
992.578
699.967
471.626
1070.25
1645.86
661.062
789.443
1147.76
1490.08
1669.55
23.9839
634.897
534.738
15.5969
73.9372
352.262
0.941034
1387.06
2937.67
732.815
-16.1518
-12.4001
729.68
453.037
1461.52
28.0804
1379.75
-17.0218
620.846
1054.17
137.378
1522.84
1126.69
1474.87
721.689
22.7565
1145.29
1668.41
788.746
1333.87
935.983
1273.28
21.3964
35.9974
51.2637
517.17
577.33
25.4911
43.2173
715.363
2015.57
1130.69
32.7402
1134.4
139.579
29.9277
25.2407
1791.65
835.708
158.339
235.79
737.988
139.113
654.103
3.42092
1515.53
1106.02
626.376
4336.65
18.7944
563.611
440.867
799.185
869.322
760.492
19.8076
13.748
8.10063
32.7077
91.7669
1392.49
221.855
15.7109
130.775
2026.53
20.1823
44.4903
645.564
1517.96
49.1596
845.049
728.981
479.491
437.228
2007.19
986.531
-28.8836
43.2772
1581.98
790.735
45.4709
503.661
27.0226
291.272
3512.1
310.003
-21.8248
1156.23
429.279
197.905
1034.6
1312.99
23.8325
218.339
66.2179
6382
1501.71
846.102
564.037
784.237
7.05786
56.609
995.172
1307.7
1215.12
162.046
697.125
458.469
38.4216
1719.75
556.757
588.889
1861.72
292.408
1534.53
777.149
-18.4239
751.938
597.888
211.334
1337.6
264.445
818.722
251.01
608.661
750.333
23.6537
-4.99263
652.779
25.2115
675.605
17.1214
715.028
755.304
1188.87
1175.76
252.589
1300.57
-22.0549
590.176
193.916
-21.9591
11.8362
1509.77
558.441
578.817
1717.22
1310.04
345.601
1031.84
1221.87
-18.5006
7.98954
2104.34
378.099
473.05
85.1568
1007.17
228.733
246.284
405.462
1.80189
354.272
1524.76
261.442
1396.8
69.5896
497.435
24.9226
174.875
816.117
-3.8055
782.363
1697.47
292.398
265.992
366.975
74.569
330.557
15.2807
599.594
178.977
4.98355
72.7622
744.574
20.5566
110.012
3.45355
1351.66
904.74
73.9889
1375.41
248.894
-7.25914
892.72
422.968
776.946
631.992
410.58
-31.4268
525.513
616.241
244.914
442.717
1028.92
1127.7
406.874
33.6183
1693.35
26.8665
71.8189
1210.9
446.083
927.753
167.51
674.254
596.622
567.41
315.728
397.147
190.168
34.325
-15.9221
2649.9
749.068
260.225
596.524
7.87213
22.6625
1911.82
356.566
42.8674
13.9041
73.9124
238.799
354.98
1634.11
142.547
281.184
652.289
1386.07
1137.03
501.323
555.701
60.5957
50.849
2.6812
0.881048
1110.03
-7.55363
457.431
242.187
-26.1834
72.7614
1504.29
706.84
534.547
436.719
0.0537734
435.797
809.114
3123.03
388.133
7.25113
438.121
1456.86
10.5352
825.656
54.9775
903.904
26.1746
789.923
41.4843
450.784
20.6696
1355.66
1428.13
163.762
-4.9536
746.764
1.62255
294.198
1690.84
174.133
1230.27
523.394
22.4581
915.86
1289.09
-8.79953
695.344
122.587
531.462
47.2275
500.643
22.2527
12.6562
1110.23
947.227
727.93
1150.77
368.099
2285.15
760.799
1345.65
1431.04
-29.8713
381.21
548.774
837.119
871.758
429.599
1293.17
14.557
185.586
1.01363
1547.5
320.926
-37.7265
599.586
679.875
191.862
1577.25
977.455
-12.2699
33.6708
1016.75
937.088
15.0829
57.6862
10.0389
-26.6694
1609.34
1.62255
1012.43
438.376
1659.08
550.247
-12.174
364.885
-1.30327
23.2612
1637.16
16.8486
1008.42
815.486
375.053
1000.63
967.511
970.53
272.532
28.8927
1664.56
1243.17
283.102
533.363
519.23
842.595
632.904
23.4359
-0.897068
571.839
122.374
1072.55
1044.75
26.1796
973.518
-24.8013
856.492
-34.6897
1949.46
1708.05
216.803
854.891
416.48
350.512
-15.4281
691.047
11.4457
-11.4895
435.948
838.774
-10.64
29.9227
637.237
616.658
572.309
737.972
1736.05
985.271
689.626
1141.15
-14.1053
26.7666
21.2066
-33.7639
723.12
11.8152
-16.0941
-28.8836
193.296
-3.50812
659.551
-17.1027
1142.72
248.201
973.433
16.9634
6.40389
1290.02
998.995
572.023
1310.03
308.632
183.975
909.36
13.1797
1748.07
-21.4752
1167.06
1528.2
24.5641
-24.608
-0.378945
586.468
488.72
21.6817
364.198
913.275
375.754
369.446
699.082
296.817
986.477
1256.29
1333.85
170.509
7.93012
-35.7625
978.792
885.151
430.307
8.44076
609.041
889.911
905.745
105.72
1104.93
905.156
30.1587
502.517
1926.42
2470.51
35.145
801.018
21.3964
1763.89
1879.62
-14.875
143.557
1044.99
869.036
813.97
1811.16
774.577
718.665
823.593
12.6801
17.2536
35.6506
41.1037
-8.45277
481.293
-1.15305
1234.01
884.532
-25.2966
1258.73
-22.0564
742.904
808.039
343.392
37.5425
311.149
55.3615
13.5795
20.3696
342.575
400.935
670.206
-8.30339
11.874
1363.05
1009.1
54.2856
163.985
79.4255
967.108
-26.6468
339.875
-9.80276
360.706
-17.1181
677.909
27.0187
-18.7905
679.879
25.8917
24.5719
-14.9851
-10.3381
490.447
675.235
9.7462
39.6231
577.452
42.9829
1312.34
1032.37
5.15991
469.302
578.036
49.518
301.652
-9.25281
451.724
881.939
-14.8787
1048.74
1648.65
39.6046
6.42933
15.8736
544.377
26.1796
588.018
586.97
980.18
250.999
351.931
197.065
1025.99
1851.47
651.497
711.819
1064.45
562.652
774.763
11.5611
821.279
1570.53
1763.55
613.833
1218.6
4.58075
1141.06
871.03
1108.42
1372.07
1208.86
204.992
358.615
411.807
365.391
25.0484
481.132
-0.0498015
61.8516
1486.8
861.704
157.586
327.4
598.001
13.3585
2990.89
7.26018
-44.8601
880.885
709.525
580.226
-17.7936
670.019
21.2403
2033.61
1099.01
399.736
1338.96
-0.976086
807.665
-15.9888
1608.34
1804.77
31.7334
2036.15
1455.81
458.753
755.97
193.317
-27.235
116.165
905.066
32.7994
27.7847
791.426
477.829
840.007
1093.9
798.058
695.736
1.44053
522.793
-29.6886
4191.31
464.61
1002.63
385.518
709.914
776.296
619.216
5.6757
872.988
1005.78
574.903
600.715
459.979
689.411
22.0779
1518.7
10.5352
1462.84
13.748
394.158
757.971
1156.24
240.135
12.2528
3.80301
1166.38
-47.2615
95.1449
2013.63
72.8371
6.50943
28.6407
0.591837
233.53
917.363
1229.36
1633.92
28.6818
1992.2
1363.55
4.124
1011.98
926.029
435.277
1304.11
569.254
1063.38
25.1551
915.208
121.742
101.273
-11.9902
171.679
3.21774
752.478
2335.34
675.224
548.108
24.9501
1664.11
512.498
1568.98
303.473
551.893
672.396
-10.5234
39.6436
0.875965
569.689
640.823
722.712
523.805
-25.6667
84.2749
1420.97
691.508
3.90749
804.407
46.9052
263.655
892.372
1323.53
813.406
565.532
531.374
1919.88
-14.7912
1386.56
826.084
1276.12
312.558
36.314
450.941
-21.4219
997.633
1556.42
1128.44
859.331
895.894
523.583
1.44163
14.741
728.981
28.5448
93.5481
510.633
637.712
630.832
476.957
1047.57
-24.9209
557.168
-15.7651
52.4559
1413.22
1476.64
424.032
1301.43
1356.92
100.107
590.721
971.43
185.646
-13.8532
170.01
12.1915
60.5957
590.58
-21.6817
2609.26
671.797
939.494
1365.2
2139.75
1164.18
290.524
1519.74
182.702
1939.32
1257.1
191.876
58.3843
242.63
1557.32
1052.55
4.98355
470.064
982.581
63.6601
618.867
8.81253
132.764
17.3243
177.603
125.722
1439.72
1448.33
376.099
-22.1721
590.768
-17.3021
18.7944
276.501
293.187
1600.65
1984.26
177.921
389.395
137.972
171.607
17.4962
-2.89954
10.3787
1551.78
186.247
13.8368
674.254
920.835
1302.22
500.345
418.351
396.315
36.7533
1132.88
922.611
1419.77
1250.38
742.112
22.7565
859.734
358.732
583.658
637.975
656.313
118.73
-26.1194
0.0738316
535.237
991.495
31.1244
664.763
761.818
43.7291
1510.75
2427.8
1005.09
1023.18
2059.16
-5.23515
1.91741
5935.04
611.863
170.198
539.337
1833.71
1180.55
235.455
1084.15
861.432
563.768
982.581
-10.8188
517.22
482.951
352.03
-52.0161
659.238
391.608
532.531
551.876
1054.94
179.371
549.752
-24.1257
0.861371
898.76
1435.97
1801.23
46.7606
1278.31
521.128
757.029
948.09
1534.75
13.2778
1651.48
2253.4
-18.6872
475.686
875.506
2371.13
1161.98
18.3051
45.4386
1130.89
1064.67
402.679
44.8627
-6.03314
1114.36
23.5557
-1.2445
37.419
884.814
19.749
1683.63
8.96045
1248.8
681.728
27.1223
880.56
-31.8897
17.3004
677.068
1942.12
1260.52
1375.53
1189.47
685.638
21.1855
-16.0941
591.432
236.508
1585.44
1044.03
5.88986
24.2422
1046.51
617.392
323.121
1130.45
930.201
9.44416
19.8689
1639.92
-9.90072
1385.91
1136.31
1239.64
888.895
26.1796
819.845
106.383
17.2536
443.197
22.6481
34.5074
1358.75
40.9022
556.009
2.31173
54.4091
1028.43
51.6134
5.13921
1218.34
1144.94
1495.09
727.844
750.791
40.204
979.204
328.216
2191.5
-14.2741
-11.6543
49.3943
1959.84
1997.27
1188.13
1347.89
1539.14
739.528
834.904
1.84336
750.942
3.47822
426.185
402.152
672.772
7.76393
28.351
661.425
1748.27
17.6523
945.353
1190.82
22.5856
43.8852
1140.1
119.868
131.302
854.648
938.161
648.541
57.3613
713.489
338.279
132.162
1164.6
1380.19
158.32
878.88
891.059
87.6427
32.2462
35.6506
415.701
932.891
32.5801
-8.49437
13.2778
542.037
162.717
-2.46271
757.439
-32.2947
1396.23
643.818
128.828
834.42
17.0679
742.015
1335.8
527.777
399.78
1038.17
233.325
1357.08
666.008
1576.18
338.05
957.215
513.007
526.361
230.48
753.219
1076.24
1614.16
475.285
22.4581
14.4345
1325.54
1386.87
797.251
366.544
34.1091
862.244
17.1066
1718.4
6.11547
702.539
358.732
454.348
1430.7
54.4447
1970.43
944.919
26.1647
-48.6082
5.69603
16.1208
417.182
1054.57
566.915
437.634
1262.05
1317.9
675.438
907.102
402.597
1333.75
1059.16
12.6829
-20.561
-6.48263
882.202
826.924
19.5733
809.351
852.321
117.951
393.143
418.624
-26.9461
312.162
515.998
-6.89189
877.912
859.263
946.658
508.88
464.823
660.386
755.339
-10.526
788.572
19.4093
22.0015
30.8704
669.011
455.243
2156.06
1136.21
39.9472
1090.68
1.31599
650.031
772.686
740.322
1181.43
404.026
45.3535
929.519
496.801
710.539
17.1066
462.774
1223.53
602.987
195.689
1606.9
564.886
-8.70638
653.977
-31.7416
1075.79
480.889
1227.63
889.254
664.045
223.263
0.807135
298.536
10.2514
862.948
1137.12
30.3721
425.456
218.309
1092.24
1.48038
1091.43
-15.9906
736.481
917.615
491.946
713.381
-9.69666
26.8071
24.3047
592.63
7447.52
12.0186
-11.1909
269.538
1274.68
2666.86
1395.74
1524.63
420.623
828.092
445.649
1302.36
863.534
647.26
53.1034
1550.79
1135.74
184.373
621.034
466.233
755.917
348.144
31.3718
25.2482
-26.3922
-36.5941
-15.9221
768.097
21.1855
79.4832
-8.26885
1386.98
397.181
32.3524
668.806
865.356
27.0607
1558.14
45.41
1307
-7.44276
734.045
1598.9
6.05986
13.1722
66.6059
287.193
608.03
950.353
82.08
54.233
430.624
889.472
40.4223
1249.94
2259.19
2753.26
1878.53
311.185
497.346
373.608
976.137
817.062
1130.5
35.452
900.439
1292.55
432.639
41.295
660.773
194.885
384.357
1250.27
534.349
305.352
790.62
762.283
1151.46
864.768
43.8958
52.5707
60.7518
573.854
493.543
1274.29
1656.79
594.153
-2.61991
-3.63433
49.865
8.83994
739.329
505.101
684.66
1059.41
47.4389
1003.52
-15.0499
147.055
102.635
878.98
44.8518
-0.956507
528.775
48.6984
54.2403
3.07062
216.753
-7.8226
410.362
958.073
84.3107
23.8051
875.485
1326.68
882.687
144.309
8.14695
841.098
1212.76
45.839
8.16039
717.196
-3.31626
592.461
736.707
507.865
817.23
11.1507
899.439
-13.9584
273.431
93.1829
4.97172
1743.66
82.7757
910.857
651.74
-30.8455
2309.68
470.276
-13.8276
25.4298
15.6221
2305.04
401.305
-12.1101
-23.6481
952.744
487.926
-21.0472
602.461
108.444
818.812
928.55
838.237
747.024
1460.84
-41.2602
1878.39
25.4643
693.78
133.041
414.436
1765.61
185.412
927.427
-2.33635
1078.41
1024.03
1759.91
-37.049
160.07
552.903
1170.7
684.351
429.599
947.236
-13.3636
1538.23
707.23
25.4298
1400.56
577.15
1532.05
-17.7323
1613.63
1000.84
490.573
16.3793
413.18
10.9929
2025.71
315.373
1233.73
630.832
44.048
639.026
532.3
637.955
19.8421
20.7884
759.264
1501.37
931.904
792.494
587.406
31.9559
10.152
1295.37
985.687
588.574
1261.32
14.0655
1012.97
948.903
1282.11
690.216
9.95754
424.437
826.406
1320.22
698.588
305.516
365.317
1869.36
327.568
791.144
916.391
33.6255
-34.4107
-17.8004
132.732
-6.92605
883.111
236.11
848.394
1114.77
11.7021
625.505
1369.87
821.741
503.966
809.603
1828.55
478.538
381.952
1447.64
731.142
817.002
2.07294
1.86708
28.0173
1137.37
640.818
1328.53
1850.93
1240.77
1069.3
3409.15
577.384
283.143
339.638
34.5074
5.6757
3255.57
1428.48
444.207
1266.01
61.3612
530.822
-9.61547
329.457
194.788
353.031
-11.9536
492.072
1503.63
251.729
10.2189
33.6708
19.6817
22.7436
347.711
1349.38
1010.84
-1.15568
-30.3949
2.54266
48.2933
1573.73
-0.988739
117.815
-48.8809
870.159
544.625
1018.56
1532.96
707.094
449.841
576.44
22.8647
13.1005
28.351
190.066
503.042
3.84494
47.2418
360.485
1088.91
287.86
770.355
57.3613
771.188
4871.32
45.2268
62.4039
709.278
40.2534
1055.04
378.721
38.2555
1518.05
-26.8256
20.6759
1358.75
2.8877
10.7614
536.444
307.548
548.856
689.277
52.359
-4.15907
-4.91543
-14.3882
25.3039
77.0915
59.1044
1175.09
1029.58
851.544
662.214
944.097
1054.11
36.0411
1045.57
45.8648
2329.99
14.2645
-7.52697
818.409
1018.39
999.979
973.016
459.32
779.879
523.104
-26.3576
881.304
713.783
940.319
6.40785
66.4161
182.577
386.839
163.434
-10.5804
-15.0647
-20.4972
11.3182
1378.57
361.809
1871.46
1067.69
684.981
726.241
56.8475
17.1158
829.144
-5.06248
1722.85
876.087
281.053
1389.07
45.0209
37.3556
847.995
1362.1
1283.34
45.6986
1008.22
1154.32
883.882
1382.13
27.7847
144.245
568.001
1344.14
12.0186
24.0356
-15.5812
-48.409
1049.91
899.613
627.377
1554.06
43.3048
966.773
963.155
1252.58
25.5277
11.874
47.456
540.58
477.824
819.908
892.146
0.718382
1107.14
2.75939
1236.63
-20.6453
159.729
-0.986835
274.206
49.8718
868.637
1491.73
996.445
-0.269916
1316.17
43.1691
-16.0941
501.477
470.766
1040.35
222.893
356.566
1131.47
214.429
49.518
699.123
1580.62
439.195
18.6685
-8.24211
-41.1157
616.037
9.61952
712.952
-15.9686
880.754
-30.9813
24.5222
924.347
1108.35
944.202
556.009
-7.17952
50.661
14.557
734.688
1187.3
399.637
931.612
168.287
221.025
1521.33
45.6844
544.644
23.5557
701.749
369.129
1055.35
246.511
1150.73
605.414
617.286
972.23
862.739
348.144
10.7571
1303.36
1510.47
1064.9
2185.01
563.107
984.414
1156.89
-21.5443
955.743
190.597
104.678
1013.94
83.2314
-11.2624
48.8994
9.63799
1876.18
-13.2391
412.788
26.0008
552.387
1678.07
666.117
1216.37
1089.61
-29.9112
280.364
-11.7748
475.086
17.8436
486.009
461.269
1181.47
864.504
1018.21
-9.80874
1158.56
2164.59
-30.9416
653.707
1654.41
373.66
1015.72
985.651
381.632
1132.88
968.254
1360.25
2.44428
-1.44851
717.21
1196.11
488.698
1053.38
560.399
-28.6996
1165.99
438.969
31.9203
752.939
424.553
2454.54
1091.17
1604.4
618.197
661.166
18.6258
-24.7738
1427.33
-23.7333
-33.1288
25.2115
733.701
894.184
29.1194
632.275
63.8086
15.7109
554.314
1061.39
17.7519
1010.09
-8.93648
-11.3996
1308.99
1743.41
692.475
1558.66
98.0222
516.141
15.3684
28.5434
596.727
33.406
19.0574
2063.41
-22.9243
24.4166
-30.8455
30.4461
973.473
45.1789
1343.33
595.838
-13.5294
13.8252
572.22
221.744
615.542
1139.37
912.925
599.756
11.9591
1406.22
37.0489
805.361
2.75939
678.16
922.01
1207.33
933.13
21.2066
1826.28
-1.90477
1037.67
1550.42
965.126
731.059
9.63799
47.0917
-11.3651
513.032
969.678
523.688
3.84494
690.438
34.1234
1399.86
772.233
437.786
655.188
884.029
692.477
49.7027
501.001
849.201
358.754
476.894
653.073
1589.15
691.584
1245.93
1228.8
326.404
1726.08
-19.1762
729.065
808.736
955.291
650.762
1182.12
-10.5376
911.961
610.138
354.828
379.166
44.9152
1790.67
909.177
-21.4804
-7.44138
504.839
52.5642
3.33825
927.175
671.801
3.71759
888.741
359.665
-15.9794
1438.55
681.23
1092.55
20.6803
714.792
3743.61
1031.11
354.181
11.4844
-5.74286
790.394
-2.96248
21.4385
-4.82996
1268.84
813.735
1310.64
1321.29
4672.16
40.4947
-6.15259
625.011
896.236
495.528
292.408
1.28542
2652.12
716.331
799.791
13.1722
-15.853
1159.56
13.5795
649.26
1508.82
2464.15
1.46313
143.136
2437.45
1633.38
682.79
8.10063
19.5893
965.082
30.9261
451.905
1074.55
1959.12
985.326
33.2459
83.3442
-13.37
665.263
6.05605
858.167
490.018
761.401
30.5769
762.017
-6.18027
1042.55
311.161
781.468
500.549
50.8398
612.699
772.609
2396.47
191.94
563.044
1115.17
1164.58
15.3827
48.8395
1264.26
1732.98
240.857
1205.65
812.278
1462.36
811.032
1212.91
18.784
20.489
982.928
1255.28
1969.25
272.616
235.494
533.783
309.791
455.34
510.172
425.391
715.599
53.9144
-1.94553
-14.0922
665.295
14.9986
1318.8
996.646
135.597
33.1621
939.053
-19.2458
1015.06
218.238
4.88404
21.5448
1179.86
596.796
742.879
263.24
1227.61
25.1168
-43.6082
1461.61
2114.94
102.574
10.3611
359.897
721.969
9.26592
353.016
946.961
654.871
1224.29
1124.21
648.655
471.332
328.216
942.71
1443.75
862.161
218.11
-51.8053
530.865
7.94598
270.551
-53.4414
505.495
-22.5386
22.0815
40.8843
1325.87
455.777
475.647
435.786
599.537
896.905
1124.71
37.7213
736.272
33.2709
72.0383
53.2661
920.263
230.9
830.139
-3.6743
360.949
867.162
-2.80107
6.5992
0.249192
19.5478
652.735
42.1105
49.3129
903.459
9.42384
1410.84
-14.6758
645.116
1079.52
446.082
751.018
1488.84
675.829
6.25177
-18.1363
171.481
2.12886
37.5717
1971.09
1405.06
859.208
2211.15
332.597
13.7103
709.543
1331.53
1745.33
1068.28
714.792
29.2125
905.55
-26.2549
706.791
-7.61692
25.7746
8.28192
738.479
13.5086
899.48
1336.33
971.817
508.279
787.148
1283.42
524.609
1944.9
440.056
2507.44
1666.54
42.0407
1373.67
581.555
639.6
791.144
-0.0273111
1527.26
867.852
47.284
20.9315
2039.05
301.289
790.91
23.5024
25.7539
11.7054
959.723
805.603
1464.35
239.073
2.47844
1706.25
3.68577
1610.08
866.827
962.111
1128.28
1291.95
1187.75
23.1574
383.751
454.911
256.717
841.89
1163.64
36.137
382.901
1790.88
933.254
301.455
24.9337
1321.99
1281.09
1342.21
356.246
616.835
5.86221
35.4866
495.247
1060.49
1322.63
1198.31
1188.98
808.515
736.605
1595.22
41.8934
-22.561
496.745
647.692
-8.02666
-6.5492
565.071
15.2417
146.984
-23.8031
548.108
1764.08
7.65562
1263.17
584.381
306.758
701.217
45.4152
1322.66
112.498
1567.73
351.841
141.016
1012.83
361.896
1362.2
39.2405
1.46313
1473.72
107.889
1876.57
921.015
48.6634
445.095
584.963
1239.47
1220.11
-13.5283
164.485
267.74
1269.18
532.08
159.825
514.086
47.9977
553.794
155.517
-21.1728
282.714
1387.38
770.307
631.542
1836.76
1640.08
1690.17
10.7821
23.2745
604.273
23.2705
459.81
1720.32
558.589
20.6886
471.519
42.3688
1071.44
756.196
1234.11
809.846
1312.73
1085.67
185.475
30.8629
959.083
498.889
1688.58
475.887
18.3985
42.7098
-21.7678
35.8955
23.3648
1199.38
742.023
1241.57
-21.2534
290.154
360.391
352.484
740.688
1117
1794.77
-27.7943
1197.97
45.0388
-0.435535
1133.86
1067.36
1014.7
1015.5
50.2208
1092.47
2763.08
311.725
726.112
1117.95
43.1939
658.516
-28.5209
165.586
10.812
1943.16
918.262
1668.35
224.733
320.995
4.33997
12.3904
467.587
642.247
1101.68
111.141
11.31
-4.84975
-2.64665
-43.1215
575.512
13.3861
1984.88
635.188
7.98954
616.332
501.787
877.849
1603.15
844.122
562.61
26.1647
80.6587
87.3353
412.408
132.324
837.177
207.094
96.2029
9.61952
491.812
-17.8596
-23.7756
579.029
737.386
464.33
22.363
411.338
16.4729
1200.12
-6.6203
-9.39764
1551.05
1061.66
1472.69
703.345
1116.89
1027.15
-1.44169
194.314
56.5387
62.2818
1495.57
37.5351
619.455
1056.49
6.08322
439.364
959.723
22.3739
601.164
-16.237
544.084
10.2189
1369.01
884.814
1224.77
1628.62
310.685
683.602
582.347
-4.73687
-0.251513
663.389
-1.44021
1028.71
-6.60903
675.256
27.383
2433.48
366.759
86.7778
725.246
485.557
476.28
693.644
-13.2391
542.098
67.2303
3.28584
40.141
1415.71
31.9559
847.742
99.4393
1095.59
857.792
338.279
160.273
864.57
1057.78
907.608
1258.38
11.187
-7.93467
817.48
1263.16
33.6074
919.21
9.02817
602.296
317.005
-18.768
1186.18
-21.2922
1348.39
657.471
1464.22
1314.15
676.516
6.93846
-34.0278
1248.59
1.44053
957.576
885.459
12.9603
811.477
387.392
8.14695
1309.61
607.435
34.5946
988.936
477.096
598.259
686.164
884.468
1158.08
-0.112817
505.158
629.503
1674.89
1301.83
2170.3
805.052
920.389
-12.6861
687.836
-54.9366
-24.0461
935.597
1682.97
16.4311
33.787
-17.727
811.932
1016.58
1177.11
-17.1117
18.3617
852.585
1442.32
1076.78
2052.73
-8.76596
43.9521
955.711
842.397
43.3583
8.50463
6.33695
1967.86
-27.4424
773.502
-11.4959
-20.6453
1784.54
1057.5
991.973
33.0052
1330.56
1459.34
1012.57
90.0207
965.917
467.744
508.248
472.247
33.9069
-10.9767
653.928
31.623
1273.9
774.775
27.0292
579.183
675.445
806.239
873.979
254.991
908.176
1.98787
66.936
4.6952
2009.98
977.014
1207.15
4.55527
973.2
1014.75
19.3279
892.953
11.187
27.1147
885.995
905.561
363.728
-27.6786
25.1371
732.813
734.951
602.013
744.065
-13.554
0.0537734
770.702
42.0621
99.5268
730.507
364.276
1101.24
113.511
45.2324
6.63057
611
19.4093
36.994
1764.38
20.3632
2.30792
1207.79
517.772
1501.72
645.825
1047.57
1253.19
9.10041
1128.76
240.653
600.803
9.7462
682.142
103.247
967.286
1936.15
1518.49
237.77
417.454
40.1792
1051.45
1303.14
-11.3166
395.545
7.61007
33.2028
1192.85
1719.5
1586.09
489.38
1200.28
735.221
41.1721
643.682
197.164
1544.27
121.472
53.9542
101.488
-27.235
880.784
868.467
625.992
943.941
345.145
360.258
45.0388
11.2982
705.662
541.122
1415.75
545.108
306.968
1139.32
1020.96
11.9512
902.591
23.5557
711.12
193.97
1422.67
-0.865697
1068.31
1643.15
1370.61
288.119
389.775
793.164
-23.4756
866.763
779.581
897.12
37.5469
454.296
502.626
1051.52
701.168
67.7064
833.839
828.831
10.7821
358.732
424.363
2270.29
95.6742
36.3889
759.387
358.611
33.661
1073.96
483.583
8.62449
-13.6489
960.469
1228.49
948.903
558.414
1037.24
-6.06061
116.235
1686.82
58.8703
992.666
746.316
2173.98
130.749
37.5351
617.581
1084.04
826.664
162.799
1251.76
638.646
-10.1775
1291.86
561.194
356.01
70.2815
1293.36
266.172
1145.77
5.71255
1427.63
521.659
662.987
1247.64
1404.56
305.318
45.5073
292.946
660.817
878.007
-7.52697
-13.6765
36.1781
338.104
986.86
1120.87
847.346
35.8473
801.98
831.849
696.69
45.7698
241.851
38.263
-10.5804
622.118
146.295
432.983
420.919
416.156
27.3762
29.0581
1035.46
47.4772
1079.71
478.768
-4.72422
22.4314
1475.77
203.835
1103.87
44.8518
1041.02
9.02817
470.55
-18.3083
30.0386
10.9172
2505.04
389.867
-21.0503
417.971
1153.56
419.308
274.075
39.5567
168.421
1223.39
1025
1033.32
1075
656.99
639.686
1749.11
1331.44
1542.29
145.244
110.825
566.976
137.522
1795.45
40.8196
291.922
310.843
35.5767
568.276
747.597
-14.1053
39.9472
36.5518
1287.45
1157.61
429.732
-27.3385
25.4643
720.017
446.01
9.24967
197.27
271.504
600.487
19.5645
1235.8
28.2078
36.3889
331.827
1995.13
1117.06
1202.42
18.2103
420.738
12.2214
1357.45
729.819
334.171
2558.04
986.637
1039.67
893.804
1146.91
1025.66
-67.6824
833.311
1277.15
103.903
837.967
907.051
1814.39
-10.6337
1093.68
-37.986
1016.73
-7.14787
8.4945
335.959
652.252
1036.81
675.125
25.1955
616.323
1052.85
344.713
694.868
431.742
1091.34
28.9596
543.417
743.071
384.438
1301.61
-1.15932
388.022
945.248
1107.16
172.163
17.3004
44.8224
384.713
1579.11
-2.80364
860.767
26.3025
956.15
1371.8
1225.81
32.1268
1379.55
1793.36
13.6117
606.961
1045.27
939.693
394.378
358.043
523.646
948.668
-59.3062
11.3619
9.44416
445.282
223.639
1531.36
197.584
838.589
7.4389
596.831
716.28
13.1618
7.15411
15.2807
44.8699
834.9
857.684
1711.45
676.516
10.6866
-7.79085
1464.1
406.239
489.291
-27.6786
-41.5567
-27.7943
1872.63
1295.04
1890.99
-6.48263
12.6355
853.161
838.54
599.902
1330.34
1049.36
-34.1441
915.251
-0.807125
1554.23
310.069
191.092
4.00293
641.939
-29.9302
349.291
1845.55
405.467
276.929
1032.12
-13.37
1071.94
551.409
-10.3572
390.952
842.4
520.96
-45.5357
674.394
1368.64
22.5543
52.6475
-3.48047
-29.1687
1431.34
21.0895
765.653
46.3048
1105.43
19.6055
-34.5527
503.261
1077.78
2168.5
1441.17
1257.54
644.367
-0.377317
387.872
774.488
1161.03
1701.63
1027.58
4198.45
-11.8932
490.944
304.508
147.056
14.481
-0.959306
92.2085
993.897
1118.34
26.7404
10.2359
357.306
142.435
36.9416
517.893
12.1058
595.162
1632.74
517.441
35.6003
1218.28
773.896
1294.87
1636.49
40.1296
910.85
-7.17952
258.682
-22.9243
97.5052
-55.2084
-8.90931
725.018
44.5986
-32.2701
-34.5403
1520.47
396.277
1379.25
1756.94
3394.19
1046.44
656.013
281.828
2875.49
568.727
-39.3859
43.9908
15.5222
19.3325
1783.38
1131.91
530.426
454.625
794.98
3206.51
13.3861
860.69
20.3786
1107.11
-36.6957
53.2977
-41.7598
542.552
529.464
161.795
-14.7433
-19.8076
461.58
1350.21
396.326
-26.2943
642.366
30.3721
434.827
794.478
238.924
488.789
-36.0009
1164.52
851.114
548.103
299.823
-15.1002
576.535
629.36
193.599
1191.85
-15.0148
1108.03
16.7951
302.021
-23.4626
11.0862
344.83
-1.86795
833.42
1322.73
615.555
1203.81
68.5492
-25.981
1053.13
1255.53
1842.02
429.048
138.615
682.419
-31.7259
839.804
920.326
450.208
20.2875
-38.07
1801.29
0.437663
890.243
588.021
-19.6011
228.153
5.82348
-37.7265
22.1098
13.0036
623.653
705.278
780.216
1050.33
768.305
2349.15
86.4618
889.316
1117.66
271.83
941.5
1328.28
14.5052
1016.63
710.02
133.028
2108.76
3.5929
2.7613
1539.14
88.0504
159.361
1368.84
695.546
560.586
1529.12
1580.33
-3.98422
1846.74
132.008
476.805
845.301
19.5223
435.174
416.707
18.6685
-1.80023
687.036
525.878
5.09181
928.61
366.42
469.142
637.99
332.269
1571.05
25.2608
69.2831
15.8703
749.501
-4.70464
217.05
7.10258
523.585
538.145
586.475
632.757
17.299
519.17
1536.41
1065.76
551.292
30.0463
1451.97
644.733
884.076
240.341
564.295
27.732
11.1295
1600.04
1516.83
1833.47
-6.64767
882.623
2067.15
1087.67
955.864
435.502
1125.88
130.697
1472.03
608.82
-35.6378
914.978
1566.56
896.333
28.7028
887.378
0.5708
627.878
1546.88
688.884
56.5979
483.491
1257.67
1823.71
520.87
124.182
1324.73
1462.56
55.1402
48.8225
0.781688
15.3827
1855.44
1401.88
4.87635
1018.76
914.014
542.165
870.448
30.5723
1601.35
453.467
795.482
408.108
729.399
-3.70478
256.621
-25.3194
-0.342157
295.709
718.488
2722.02
965.117
-0.107649
-23.1663
295.169
278.597
91.5029
11.1863
2112.5
1047.58
765.935
24.0683
641.388
18.3071
39.2839
1188.45
-23.4626
35.4491
1036.36
179.916
246.153
899.984
15.7667
-14.939
-4.33678
318.908
821.279
69.3942
829.351
1446.3
15.8251
1385.14
-32.1043
919.755
570.881
1337.28
605.953
23.0932
1196.5
1428.29
467.361
-26.6468
584.276
1102.84
-34.72
516.514
780.556
1450.5
916.148
1363.02
371.131
197.549
34.8347
669.417
-18.7586
1615.71
1563.21
1254.24
7.26018
93.241
452.436
726.087
1535.64
757.513
547.891
297.904
118.184
36.7355
740.37
512.759
-13.6489
19.7177
113.07
375.062
1512.93
532.822
-4.72422
215.905
959.565
12.9927
814.262
681.818
389.965
963.702
396.202
1564.9
739.929
3.15949
858.639
416.104
415.607
1392.48
-36.4677
-6.10518
202.86
30.8177
1450.73
-24.608
1221.48
497.334
-2.58325
1825.28
461.275
867.747
3951.25
2108.41
1642.4
1433.25
709.066
1420.11
520.503
580.709
1452.37
4250.23
566.855
17.3963
15.5844
31.1311
0.944496
639.026
865.26
-0.269916
176.733
681.387
489.113
1015.92
637.45
43.3435
352.204
1317.96
496.391
1395.09
508.696
627.909
1014.65
32.2493
2.53802
31.7869
290.598
530.52
711.045
-18.6872
410.858
50.1642
651.692
-20.8599
2312.48
340.669
0.706766
627.103
891.248
598.457
221.744
15.8411
1489.82
461.961
581.215
1127.32
1452.46
592.295
278.08
728.602
480.43
736.076
31.3718
49.611
865.788
294.662
624.594
1844.67
611.89
-16.8973
-5.89211
364.14
1955.75
79.0866
1347.44
303.772
-9.10267
15.4858
1094.22
35.145
637.968
12.0682
647.334
931.801
-4.95825
-7.56844
744.122
983.959
-37.3675
816.358
10.714
926.766
785.859
-9.21098
-16.8131
-29.6683
290.918
260.556
41.2832
257.761
1092.1
-10.7834
72.0471
60.1714
874.944
112.065
1330.18
769.074
767.658
688.849
-23.7333
662.15
32.1139
986.767
839.636
907.138
-15.4024
38.8681
1.62255
1215.28
56.7517
836.98
1944.35
1097.64
550.706
0.5708
1089.6
395.804
9.35235
15.1662
560.613
659.551
1086.72
50.1375
997.789
-4.79838
64.5105
1197.62
1083.99
41.6196
2591.95
-2.61991
928.802
-6.15259
1241.58
711.248
572.15
514.375
375.4
812.369
294.171
492.441
423.926
22.5321
42.9778
321.383
927.321
801.707
-8.64932
10.2463
808.919
458.212
1022.6
391.353
334.009
59.4123
803.541
742.059
9.6668
-42.2032
494.595
818.969
1486.14
26.8876
293.018
556.026
825.672
-16.4347
429.07
498.639
11.2979
29.6578
634.72
30.0463
809.65
1858.59
632.021
-21.6562
1394.51
475.898
814.808
546.06
21.7796
193.658
1393.28
9.42521
1700.5
-29.3165
149.493
569.229
1005.38
451.398
106.667
-5.0925
30.5769
735.78
440.375
-43.6616
104.678
-18.6751
739.154
-2.64665
890.557
45.1513
483.777
-20.7354
7.98954
-11.7067
-24.2035
457.704
47.6259
2366.36
391.741
619.88
11.2982
508.886
10.7614
1089.67
22.6901
-7.7414
904.795
31.7442
-40.5227
3.03895
617.635
915.174
1282.47
4.59672
1178.73
23.4298
1417.99
495.745
436.435
829.993
-24.7727
-19.228
1260.99
385.071
888.837
24.0177
-7.4888
15.6596
680.352
715.121
758.979
62.0178
639.324
17.5675
9.84508
76.7235
69.1956
580.805
848.405
1477.63
861.207
1574.41
27.3333
747.248
-14.939
243.301
1219.43
1180.98
1408.86
1281
45.4386
1197.73
37.1024
1092.47
1104.53
587.748
638.031
1581.65
41.4843
853.415
1177
-3.02975
785.902
649.869
921.553
795.489
-2.0293
6.15189
1561.69
550.247
1378.38
639.026
-19.2987
1497.11
-3.17733
511.686
525.511
981.993
534.283
453.792
1572.58
-30.1057
444.647
1000.52
799.764
-2.96248
10.1626
86.9887
366.107
-39.2379
547.387
-18.6872
524.15
1529.55
369.252
2368.87
1251.39
551.436
332.542
52.6751
338.827
7.38138
-43.5145
1179.49
-15.7017
14.1854
768.997
1035.33
1005.51
-3.03338
-39.7653
1073.35
3.49662
127.406
821.275
485.228
197.307
469.663
1057.92
20.3448
1514.31
356.845
1360.95
5369.18
787.348
-16.9873
17.3599
712.969
1335.13
631.657
265.025
1126.7
1044.52
671.033
1182.65
480.9
583.812
17.4921
378.811
-36.6742
4268.13
234.845
139.579
0.387046
1019.54
649.344
-56.5641
1547.58
153.962
1028.83
-43.781
27.1772
722.751
-30.3114
911.366
564.036
1291.39
-23.9305
624.838
1118.23
97.7682
1390.99
134.057
42.2203
1027.06
240.335
32.6813
42.8733
18.9685
41.3594
1394
1332.13
1837.46
1441.16
8.50463
1.92895
1312.56
336.922
-8.70174
807.29
472.013
1045.7
1.71884
624.951
21.2066
21.7608
104.917
936.475
-5.89211
-3.17733
1244.45
392.781
579.068
2007.3
779.879
626.178
-1.99473
1839.87
407.458
1833.66
20.7115
1262.03
354.862
914.472
-16.7928
16.1208
348.69
617.707
1178.26
-6.68913
109.256
-23.4818
560.933
1041
475.017
342.516
776.25
281.153
3768.62
-25.3194
2188.57
486.863
855.295
17.1548
-0.107649
1648.24
411.656
520.664
384.754
464.71
42.3258
-19.2453
1135.52
2266.74
26.5853
61.2239
1840.39
77.6693
1308.3
395.183
430.92
331.299
418.624
864.574
1463.9
60.025
429.88
57.6862
770.91
912.238
53.8606
461.906
549.883
37.4315
559.938
487.466
74.9701
59.0024
832.464
1203.82
1200.91
1046.73
1249.24
22.7565
67.7064
1143.67
623.828
175.7
1582.5
15.8163
58.8883
601.672
486.047
333.512
-20.4972
14.2467
857.395
2060.22
912.919
557.405
41.7892
302.606
32.4463
413.193
417.859
909.8
528.048
890.568
777.781
-38.4378
884.217
-44.2566
380.724
-8.49437
11.2171
883.625
2209.2
663.99
1156.24
5.78155
86.6394
13.8927
1007.92
392.117
637.236
840.595
981.528
-32.1043
273.235
-15.4035
130.017
199.816
1029.93
9.9999
622.794
42.078
816.16
16.9215
997.718
286.3
689.169
1168.43
402.673
374.783
-14.1053
1021.9
268.583
1273.64
552.819
1512.1
77.4075
316.783
0.772452
535.965
69.5141
704.917
1083.45
4000.67
4.53379
227.554
841.552
21.3964
-14.3286
26.1647
316.835
3.82196
1434.79
533.578
801.173
1322.19
1465.77
216.399
-1.28685
1410.2
98.3292
11.1186
35.2651
53.9542
-10.5234
882.973
-21.6128
545.326
805.741
139.877
0.159353
24.7952
1100.13
1049.15
-17.4552
-22.1721
277.799
1077.65
-19.1762
7.55004
1117.96
851.027
-2.1192
8.66115
-4.55526
405.428
-8.76596
1220.87
76.7743
803.041
1029.12
36.322
957.738
480.479
16.4567
626.607
10.812
310.608
392.565
24.1113
30.4189
-3.90336
36.137
1492.9
81.5293
1066.07
210.466
1178.02
388.308
326.261
708.665
290.72
23.2745
1490.71
1196.45
26.3337
32.6408
600.091
456.062
1045.66
-22.3713
299.105
43.2173
1305.49
20.0843
1903.15
238.256
-2.941
-5.06248
536.864
631.503
-25.3591
3292.3
941.168
13.1618
1110.17
6193.76
-34.4107
1505.82
402.286
2003.05
402.866
1668.34
996.709
-25.7792
400.617
1502.93
-18.4442
1438.31
1248.13
468.523
511.08
695.929
1347.1
429.398
1144.04
407.975
898.76
879.369
601.484
95.7763
601.568
-3.6108
7.3085
682.319
1287.92
1127.09
1137.61
9.04312
-6.21084
-42.7868
506.059
938.472
1198.54
1097.72
843.791
1520.7
11.4457
927.418
1515.74
6141.2
414.875
405.963
898.745
360.45
-3.14376
17.7152
719.896
1131.99
579.801
1430
1120.28
634.103
170.108
719.611
87.0943
28.6407
855.166
818.239
733.704
-20.6454
933.015
50.6653
-14.2201
21.7162
1.85608
1418.94
1432.03
1957.02
23.3126
5.719
45.3678
259.285
869.495
1085.2
729.171
38.2555
322.393
33.406
1354.36
-31.4215
1030.3
875.348
43.8777
-3.69463
642.477
99.6422
135.37
1180.72
850.391
510.207
1527.57
419.546
23.9839
1.75919
707.23
-19.4498
218.459
13.748
-10.3958
20.5524
1078.6
324.268
1091.42
1388.77
-38.637
546.022
230.078
674.177
7.24475
3.71759
908.767
2358.46
-5.03036
2169.44
1062.56
561.662
963.841
1239.53
648.803
908.904
1008.42
1297.12
-5.38218
951.905
489.625
22.0265
330.659
26.3337
947.185
204.663
13.7824
-16.9388
603.567
-26.1631
1133.92
12.3837
1721.74
21.5618
308.324
421.914
1054.03
1676.3
675.251
1663.17
685.47
1146.97
-14.075
12.7763
981.617
458.469
912.032
479.435
1394.88
833.901
945.846
50.3052
778.195
951.592
335.754
-21.5885
22.3306
26.2385
2527.58
15.6432
1397.7
135.17
1102.61
1399.36
995.561
1053.48
1212.66
1204.93
597.761
1468.43
363.048
-11.8949
123.947
722.593
459.318
16.5733
1243.23
-48.0064
-30.5015
823.56
696.493
3939.42
735.395
22.0843
43.4081
1154.99
2202.6
552.552
5.04733
385.566
1375.16
-4.43891
309.219
78.9472
27.1204
590.446
1279.51
545.64
1065.26
210.576
1385.58
140.392
366.166
553.196
94.4936
46.1383
693.097
724.845
1822.43
539.555
941.748
889.505
130.582
648.539
-12.6738
102.945
1256.07
12.7714
1319.81
22.9509
720.506
632.004
304.527
1003.7
35.7487
538.369
576.392
892.521
1318.63
225.872
688.375
955.933
686.662
727.259
77.5973
1211.02
37.2555
457.31
118.097
375.85
249.32
594.036
440.608
-13.3704
7.16254
230.669
585.141
304.373
528.54
-11.833
-31.5424
3.80934
1368.12
-32.7196
40.7465
380.19
18.3617
1077.47
379.268
1291.84
0.941034
510.001
-44.2628
1473.73
638.647
-9.80276
1530.62
1175.72
896.71
1405.05
1611.35
20.6222
737.414
17.2456
485.017
1002.46
-48.7437
1130.24
1272.73
1068.71
1510.26
1414.46
42.0151
1018.44
38.2736
689.753
568.624
-16.2026
948.437
1574.99
1296.91
668.714
1238.17
1195.97
1139.49
1.92784
2234.9
27.628
43.5645
1958.02
1589.09
396.891
-3.04137
1.16489
778.804
397.932
1621.67
1203.09
2064.36
80.6397
1108.29
1749.17
183.171
699.912
1574.18
39.7892
9.2151
19.2704
-8.77849
4725.47
14.4345
696.883
39.9262
67.5319
165.69
1479.74
553.225
1017.6
52.6475
197.045
7.73628
796.357
34.2265
934.697
-4.83654
-1.05024
874.107
847.175
11.6346
712.809
1963.95
592.322
2404.5
8.62449
146.291
1339.22
613.797
624.69
172.663
632.367
-25.3559
693.347
238.884
466.204
418.076
855.348
1407.74
2046.53
325.227
-30.468
24.8239
1672.5
-50.3985
1346.14
32.6813
1025.64
247.146
1077.72
121.507
76.5041
23.3635
329.84
1249.32
826.534
862.125
774.704
67.5567
357.537
1439.95
651.924
3.71759
37.9152
330.723
335.988
1599.72
1319.07
778.308
1894.75
34.5056
74.1901
84.7088
822.697
358.214
131.425
26.7302
42.8674
40.7672
55.1336
1391.38
734.731
47.6333
41.4206
523.915
1917.58
46.8617
1175.08
76.5252
964.15
-11.3036
-47.8082
1802.51
1232.74
729.733
75.2509
453.497
7.38862
645.875
150.866
1352.44
-16.2964
325.53
871.146
727.595
-9.44179
4.64841
1146.77
1012
12.5788
1520.3
15.7667
-14.939
42.7763
96.8628
-16.5499
189.718
16.9278
262.423
312.109
167.625
-1.67278
799.981
2241
1545.69
992.088
62.9111
-14.3882
932.259
20.5524
643.059
-4.61383
604.164
1473.11
547.896
400.618
426.8
-6.61094
531.983
854.544
261.382
296.632
349.722
1640.75
-26.2676
-36.1653
725.834
159.671
26.4106
579.354
47.0917
642.684
646.317
4671.58
525.524
1410.12
1563.07
1323.87
794.994
405.462
1409.23
1514.36
635.382
368.445
601.689
-28.6414
351.076
613.627
1824.05
1612.59
683.596
828.724
1085.13
404.673
-47.8082
1500.78
970.373
-12.3974
-29.1091
640.903
0.774203
3.80934
-26.6725
62.6768
521.192
-50.8449
968.513
556.483
1174.63
604.156
1140.5
1715.4
662.394
543.417
568.85
-13.0636
279.951
16.957
-3.07954
795.991
2.75939
-18.9922
504.093
3051.41
435.671
195.433
-6.90443
988.577
-37.512
788.712
8.06706
1076.49
1346.68
539.713
11.4181
776.103
474.632
57.86
565.506
248.201
1541.27
1167.64
17.6483
1179.18
694.068
1427.97
1025.23
1219.27
440.565
641.705
1647.62
1385
1117
260.012
38.3139
30.1863
785.94
580.251
21.6817
1183.38
37.419
22.7436
595.087
31.914
1286.32
176.253
1256.34
1438.08
128.878
35.1199
684.468
854.419
390.693
29.257
1547.42
94.2741
30.0506
1827.99
1519.1
30.3609
71.3882
971.034
1039.99
291.892
1250.79
28.9348
2.6663
22.5856
932.193
892.446
900.216
1044.98
1278.23
222.279
20.0843
27.184
578.189
4067.35
54.2906
0.877797
1139.82
1182.58
554.598
1012.91
1354.61
-48.2933
724.164
652.229
426.96
585.994
41.5462
627.873
535.547
299.904
1093.59
771.632
20.816
219.021
447.523
46.7368
1.46313
-6.7895
34.8981
1102.56
115.167
932.352
197.032
766.548
798.443
656.642
3.33825
306.141
1395.69
1094.3
2214.16
1248.66
58.6879
825.735
14.063
33.7025
22.2189
995.7
15.0581
1048.38
277.535
296.37
11.4844
947.815
1402.59
236.925
-11.1476
388.322
-33.0692
61.9617
1175.2
358.379
1186.34
1015.42
492.291
459.463
1937.85
-21.0503
1077.1
37.9423
967.851
1878.02
26.122
-32.2701
-3.04137
31.1499
1010.75
1175.64
46.7893
137.062
-13.0636
418.632
-15.4024
429.83
1695.04
1075.46
2841.52
468.361
386.945
163.573
1008.84
8.64231
4.69263
1233.1
660.987
5.35228
660.242
1175.1
51.3722
87.3085
16.8486
1111.59
766.372
1201.77
604.273
1173.96
272.521
180.574
335.532
2101.96
2179.65
23.8325
2560.92
855.551
2.49962
8.3034
1132.5
810.478
1418.83
23.263
1066.4
1260.92
12.5298
361.756
781.003
21.4473
331.911
1860.57
962.337
376.742
1351.92
33.8235
750.345
188.871
909.591
33.2459
600.586
2579.15
753.219
729.899
858.852
111.514
1178.23
23.0596
1753.02
343.33
-7.51425
637.356
1737.53
-3.50812
503.888
-2.96248
1589.3
4.52982
-16.2026
442.439
1878.25
-31.0849
294.282
1682.58
627.224
-9.05359
1259.43
-39.7909
-19.6011
447.419
45.4386
-1.04145
884.18
447.787
802.807
256.038
19.3702
590.935
791.704
92.084
611.954
1497.43
154.388
659.239
589.844
1016.63
-11.2749
9.80418
-40.3422
855.104
341.672
503.396
763.689
-7.52697
-11.8025
1091.28
1185.18
37.8572
3.73015
1235.18
659.911
771.995
136.345
834.745
787.932
156.34
693.501
42.0111
1113.59
650.418
483.623
434.049
741.6
542.552
1074.82
19.3662
757.372
1280.79
512.18
285.445
302.623
-16.924
960.958
56.609
43.1469
881.585
13.172
1009.53
661.862
498.939
564.155
992.82
1368.12
660.685
34.1942
2.70669
-7.29498
541.36
580.582
1216.15
576.801
-29.2783
1058.14
40.4223
167.64
1294.92
969.833
723.644
14.1268
1376.23
160.737
1493.14
592.174
1893.24
794.449
1145.94
643.334
328.553
76.1087
496.358
36.1781
1243.61
1458.4
800.4
776.131
715.773
906.812
1196.48
965.241
737.29
699.691
818.895
1058.96
21.743
693.518
263.509
-17.7936
1112.3
58.3452
439.339
987.792
199.083
606.098
-22.4353
887.98
867.104
22.8055
721.953
1564.91
46.9054
17.8802
761.072
693.159
37.1024
48.6108
429.868
31.1499
593.272
141.185
83.0633
866.667
58.0337
28.3658
1412.18
1591.14
4.46288
1362.54
-48.0073
165.586
38.8681
2127.95
710.02
1319.19
1666.93
1919.57
550.247
647.497
642.774
1345.02
520.72
935.73
1140.2
122.19
-1.89205
965.318
2112.57
5.38611
561.758
12.0301
1310.07
1052.13
403.314
332.374
678.844
0.774203
977.935
184.944
774.306
243.69
-2.3096
729.065
878.077
350.205
7.11732
650.186
-32.2701
1541.19
-4.45731
23.3374
637.12
119.007
1977.39
572.599
959.577
375.528
118.157
2005.97
-6.82767
869.079
1160.02
1159.89
2.7613
159.887
53.6199
527.557
2153.03
5.68775
570.489
1479.74
1130.44
927.836
153.913
612.584
1523.15
1069.04
366.235
741.038
97.8416
1582.38
269.793
930.665
106.291
19.6877
8.47326
793.356
1057.03
147.724
267.403
920.483
1096.77
434.845
-2.3096
2566.99
45.8102
28.3123
1037.85
469.681
979.329
1278.72
65.53
15.2473
1056.11
193.084
15.0829
508.59
5.21231
-8.70174
1500.69
8.88301
8.38159
28.0804
961.83
895.648
871.97
1622.01
-0.558072
580.691
6.193
389.033
34.1091
20.7884
693.672
586.823
1068.1
588.95
35.3712
25.7746
1001.58
825.381
140.652
778.519
828.727
1190.15
99.3993
1.34367
6.5992
444.779
11.4037
738.814
395.101
1519.28
-10.9277
483.57
3.3126
253.053
896.817
2747.84
845.405
1674.25
-13.8276
757.752
214.248
1005.35
3777.18
712.4
1096.38
22.5791
643.523
436.248
17.5352
811.038
1592.47
137.241
-7.65149
1286.14
993.847
722.46
900.868
746.449
830.277
1470.37
911.172
41.2115
4978.01
828.101
861.608
-1.05024
369.983
13.2153
-6.71458
251.515
-0.745844
133.173
-10.1051
1072.91
535.086
800.852
34.2929
13.7057
594.977
1770.94
1073.4
24.7499
292.398
2130.69
902.343
415.701
1534.47
0.721013
3.72082
653.372
434.145
426.961
-21.9186
221.565
888.285
1013.31
190.86
958.105
575.771
1521.8
416.359
975.953
106.876
814.736
15.8251
330.037
2123.07
26.122
-8.20544
10.4373
980.391
237.141
-14.9376
-3.03338
262.46
1246.97
260.085
1195.22
-22.7403
4.18198
1296.7
1185.3
32.3888
1271.76
816.163
9.33962
1166.99
1112.93
692.101
1529.3
106.995
-20.1215
16.4043
604.235
834.056
101.981
735.024
1072.63
944.457
-42.986
883.813
23.6281
578.556
911.743
600.678
519.365
315.65
725.423
4.52234
9.42384
36.8927
462.459
-32.7196
642.329
1030.63
969.714
633.96
138.451
489.359
423.669
35.2998
28.115
33.051
1310.04
668.159
29.7628
598.854
986.286
1364.05
13.6231
824.537
12.1509
2668.17
1073.79
871.97
1095.05
1296.13
8.44076
-26.2676
-8.05434
2029.34
564.665
11.31
935.931
488.359
1660.8
1156.28
676.712
-20.3471
140.795
875.682
280.648
1588.12
697.945
560.443
-10.4627
13.5086
-51.8099
1010.05
-3.63061
1213.65
498.615
520.256
580.063
51.2253
-14.1854
1033.2
205.171
348.519
763.623
869.128
513.881
987.507
856.055
1964.45
491.059
961.069
1322.5
20.9315
2471.95
1545.67
13.1722
209.412
2080.67
336.29
1555.68
674.419
685.793
944.118
2118.4
660.738
195.532
1036.96
14.9302
417.051
405.513
374.904
4.46651
165.586
20.1274
1227.95
1096.17
34.6204
680.816
62.9902
1305.29
1368.04
14.4345
1420.27
257.318
15.3684
2095.19
1653.1
851.094
1.75341
1225.4
1881.1
1485.05
793.522
755.345
52.864
392.344
462.822
290.598
310.349
11.3582
1042.93
633.684
439.091
1267.75
8.08348
663.362
166.835
45.7518
1387.13
7.93393
324.275
-2.3096
552.903
546.367
62.3052
744.206
333.339
121.699
4.4549
878.228
966.211
24.9924
4.3525
27.0855
1189.97
18.9955
23.4972
67.5213
1118.91
-28.5209
53.1424
975.901
930.422
-35.1734
647.083
1549.12
1827.18
1637.38
445.758
744.575
4.84961
845.58
43.2772
-10.9767
1499.13
65.3562
44.5153
-2.96248
6.44602
1335.13
515.465
13.9002
1615.6
1702.08
1970.42
983.296
1126.63
-23.9252
2183.35
3.3126
661.599
565.108
1355.78
15.1938
833.714
563.683
1086.15
1164.42
628.661
50.5374
34.6742
1162.18
838.422
486.052
10.9929
389.651
249.843
-45.5357
582.565
945.1
35.6728
561.118
-8.26885
34.1091
144.477
189.548
839.822
595.832
710.764
19.5263
23.3126
1205.82
19.5223
410.811
717.885
19.8689
789.096
304.738
972.11
21.5618
982.26
-21.6077
60.5573
1023.18
-17.8629
16.4282
31.9025
470.55
1930.72
465.543
886.487
243.301
846.489
710.588
1064.53
1236.45
1211.66
1015.26
416.875
761.072
917.913
1566.6
-34.1441
-3.04137
-4.45731
716.96
270.495
-42.4991
333.521
778.678
4179.42
682.215
-4.90745
5.71255
5.13488
-6.61094
371.035
521.424
1.71884
1087.55
3376.34
584.678
138.123
842.026
4.52058
10.4718
596.127
217.271
19.2339
34.5188
1138.38
722.297
39.7456
-10.5804
112.518
1195.77
49.865
910.266
411.397
36.167
1571.35
268.579
847.976
564.037
492.923
22.363
61.4505
-42.3825
824.562
3.07062
246.443
16.228
1358.37
-37.5394
-35.1817
592.183
1697.35
2093.49
-23.9305
1092.63
104.359
262.686
1638.37
1348.89
5.67597
-10.2308
19.2017
592.406
944.284
112.065
-15.4035
-27.4042
537.05
785.863
917.023
50.5374
602.516
772.37
524.793
1021.46
266.836
705.317
1270.13
758.008
-26.2675
192.874
300.38
9.96217
441.35
905.143
501.692
60.5409
809.662
829.11
469.618
-1.89205
35.7809
1152.82
305.713
717.305
2.65972
17.6904
2140.98
8.27795
1643.95
610.873
489.205
1056.23
826.577
1072.91
894.907
45.2268
684.841
827.344
36.1945
9.31296
-2.31247
1042.37
1008.29
1039.98
-37.049
535.656
1521.15
813.398
206.98
382.511
-24.608
35.2283
42.9886
1285.2
-12.4117
-4.45731
11.874
1499.86
742.979
2.8151
1055.35
180.919
16.9215
3102.29
791.574
1730.43
1963.53
170.288
727.107
532.669
101.044
810.484
485.913
2125.78
181.754
1425.89
791.427
680.352
819.343
717.749
536.251
32.0991
1257.38
-14.4993
962.182
278.186
1368.86
650.398
491.396
1588
918.41
382.383
1016.87
1260.51
523.812
291.457
301.974
1181.22
1813.1
1065.06
846.102
1165.61
-23.4851
186.968
11.6314
1364.19
306.39
807.329
411.141
406.961
832.961
74.855
-10.0478
278.302
467.878
1028.54
855.144
256.689
3.19033
541.311
11.7021
-11.3159
-21.5885
1761.46
11.4037
2.30644
40.1296
228.309
1064.79
7.93393
256.808
1315.65
128.828
7.95728
1939.86
331.465
1782.12
593.668
874.022
385.25
11.874
783.297
-4.61383
757.837
398.766
-6.82767
1266.44
1728.77
728.76
1450.5
-22.644
197.664
521.52
-16.2748
6.56669
1.31599
904.904
174.354
594.851
19.1165
-18.7586
716.067
1000.63
539.269
639.842
27.0607
25.1551
819.749
804.365
-33.0692
-31.7416
-9.2965
469.656
-8.42327
1324.07
36.2328
644.928
424.346
931.971
-0.993018
1441.74
36.4851
1774.78
496.502
1757.48
118.787
1656.96
135.809
-3.77544
-0.107649
8.69282
794.278
-37.5394
1632.74
148.211
658.571
1.92757
-7.82348
666.579
-27.7943
1003.06
1130.12
839.146
305.527
-15.853
978.724
804.807
704.85
136.562
29.8702
143.892
855.281
533.4
-19.5478
1209.4
-8.76596
1226.49
239.818
516.309
879.192
461.075
167.51
252.589
-16.198
805.416
833.472
111.455
-9.40087
918.137
866.706
527.142
1078.73
25.3074
459.115
2.44487
886.499
503.022
181.012
453.9
-31.8771
1477
1006.25
553.343
537.621
209.433
1571.29
1027.78
5.719
17.6483
347.092
-1.94624
185.65
715.147
1609.09
569.186
951.099
607.823
500.935
227.643
774.577
988.531
733.638
934.721
794.991
63.7616
-7.88995
486.104
302.013
4.6241
-1.71471
1276.67
-1.09986
1042.03
247.05
1376.85
73.4053
512.058
-0.435535
-27.0974
329.353
-7.7414
2445.28
-1.98895
3169.65
34.5818
43.0412
794.859
2628.45
18.7955
161.884
868.411
829.801
771.683
741.879
974.948
-17.8534
13.6482
1314.31
576.484
-10.2999
-9.40104
349.892
731.457
11.31
1089.6
353.426
644.661
11.4181
1385.17
1023.12
941.274
751.264
449.314
651.125
40.1476
54.4447
-44.3136
925.862
-14.8787
2251.89
1137.03
1254.7
27.2139
101.759
162.051
980.724
330.734
668.984
158.857
210.282
923.958
44.8518
833.003
9.02817
1471.86
749.915
596.829
1040.08
1348.65
929.969
1561.87
18.4134
-26.8256
1237.2
54.4091
33.2977
1510.55
550.492
630.519
644.434
884.148
21.3215
1149.97
681.353
-12.5141
66.4409
45.9186
-5.3674
11.2993
11.9591
22.5791
547.946
38.9455
1578.63
29.4977
40.2407
24.3323
899.986
320.31
1151.56
1055.63
19.3325
-30.0158
1133.25
524.804
712.521
210.163
1298.97
26.1163
633.928
19.5263
1040.93
596.745
-25.8046
19.5149
514.78
-14.6758
354.636
1491.82
-23.3492
636.7
1160.51
6.45482
-12.9172
194.658
408.167
738.267
1635.65
-23.6561
16.1574
19.8076
1071.03
1128.44
4.7565
442.334
11.9591
457.362
842.174
1793.07
429.83
884.127
18.2533
1134.7
1976.89
6.05605
288.451
1321.75
26.8288
1129.33
-10.2999
20.584
1529.3
671.688
727.514
-3.76612
2.04773
877.331
1021.61
222.893
750.12
228.4
1245.79
1010.95
688.575
1098.3
838.489
1062.52
356.19
1130.18
441.545
5.09181
1237.32
135.707
-11.1909
796.151
2432.85
169.104
37.5425
430.6
1083.26
1.01363
930.928
202.86
891.014
3.94942
187.028
-26.6479
-14.2858
1805.89
57.2889
514.124
855.423
2143.87
520.057
1437.66
-12.1101
-1.81918
1488.72
480.479
865.409
664.088
1157.74
691.043
1598.33
3437.01
358.38
4311.24
2617.34
709.341
640.9
1151.99
955.504
2436.86
961.555
562.994
478.204
410.482
344.882
-30.8455
1198.92
230.971
-12.2858
-1.67278
288.361
745.467
-19.908
291.645
47.9186
13.748
784.301
9.62513
843.385
1528.08
1169.51
1372.53
851.495
1045.7
939.341
1163.64
-17.8534
553.379
521.582
-8.42583
664.735
753.945
395.493
454.625
4157.05
1735.37
539.905
554.991
131.425
852.464
646.091
761.656
334.408
36.3995
811.63
1115.5
1089.61
-14.939
-1.55732
1876
-9.80587
8.5099
1290.75
403.385
920.999
579.288
963.025
276.983
389.691
683.623
1010.83
900.717
300.918
26.8665
995.733
1033.46
1035.43
-7.24147
13.1733
6.33695
234.977
2092.13
1.44163
1674.43
333.553
839.426
1005.03
767.438
1112.64
1464.22
-3.68258
779.987
817.075
-9.19666
4.01579
1136.18
976.152
-4.83654
38.3051
19.5329
594.511
1591.86
299.904
479.434
1139.49
1086.52
-36.4677
25.7539
1299.19
15.8251
1115.27
-4.12708
702.66
-0.410941
32.5659
2008.19
-4.99263
83.3075
1542.29
1517.06
528.741
19.749
1107.63
532.95
766.583
2407.02
6.29079
132.571
1425.18
449.524
1467.36
1091.14
-11.3996
248.264
34.2629
609.663
1607.22
-17.7962
-5.89211
28.6818
220.367
-37.4993
1235.18
1746.9
554.964
1139.31
1072.46
1161.68
25.7746
92.6149
774.813
561.138
534.891
1091.37
1431.9
-20.5409
1018.75
398.441
891.525
1372.79
587.208
21.1744
1018.21
68.902
738.04
14.5988
1053.95
804.263
427.26
977.329
763.315
-15.0506
706.948
305.178
1310.43
15.289
1558.25
-5.78037
1940.09
-29.9316
-5.94941
261.781
1428.48
16.4311
793.744
807.24
17.3276
807.924
581.667
894.996
11.874
1576.94
312.907
490.072
500.63
924.923
545.444
176.881
256.337
824.157
595.466
-10.3591
9.80418
713.864
930.129
1817.12
724.334
88.0504
764.061
127.167
1504.94
592.977
16.094
-31.8771
841.629
350.718
1197.41
1409.06
-4.21042
1826.13
1085.18
688.172
-19.9508
633.362
105.022
-1.76026
14.2578
2950.73
518.219
39.9809
62.0934
1522.3
-12.2374
2810.1
185.094
22.8758
635.352
-5.74796
701.818
380.093
115.258
998.551
459.716
-10.8188
1.31626
310.8
-20.157
597.756
1051.65
1172.19
756.965
777.739
-11.2383
874.649
1586.11
938.55
766.73
487.417
1089.26
314.516
-51.1884
-24.0461
324.651
519.177
480.775
673.251
752.333
84.5343
2694.53
307.232
546.816
484.216
-10.1775
255.503
58.7004
1234.95
1335.34
-7.44138
148.766
1226.36
700.491
-39.3859
774.581
12.1889
170.509
-0.558072
221.711
254.939
175.39
19.1165
-18.7586
459.414
24.6029
47.3449
616.332
1110.23
503.074
1027.09
23.2705
26.1647
404.916
328.035
483.916
502.26
976.428
833.648
914.414
14.6152
1019.44
170.19
622.133
780.044
729.065
899.225
290.797
602.966
1859.53
36.4399
678.033
239.47
519.823
2362.49
1106.33
30.8337
44.9152
44.0446
20.8695
23.4972
243.219
838.593
-0.251513
757.092
32.293
404.643
1100.96
6.15189
32.451
400.322
1597.65
264.213
5.06413
822.445
126.133
898.45
1417.17
596.127
397.542
-26.3576
945.023
580.724
213.181
902.211
43.8958
907.83
32.5231
-13.1906
1921.04
549.175
1579.09
641.044
132.324
417.386
-2.80107
934.262
502.875
665.543
741.137
49.3129
27.1349
1028.8
418.795
246.277
856.765
1459.96
-13.554
4.76177
1093.04
-22.7339
16.7517
273.203
-10.5376
898.843
27.3039
-1.2445
426.017
958.496
20.5524
1778.74
355.207
1192.62
-40.5111
1110.91
10.0389
1339.47
535.952
1996.31
533.954
930.066
536.575
743.276
816.163
1463.61
35.3373
463.465
442.345
1284.51
12.3459
363.945
1.85608
20.8824
26.1163
1145.21
-7.44276
344.501
438.848
1186.35
610.51
260.549
14.1321
7.01328
30.4461
42.0621
1328.33
1279.87
889.77
23.6537
27.3039
1651.68
1627.29
636.157
1212.46
18.9955
40.3638
1757.93
1172.01
894.02
29.5752
1127.76
40.7421
1046.61
650.049
2076.9
1201.12
508.759
28.6407
851.418
40.2999
2076.43
24.0929
1012.57
886.499
17.639
50.9757
389.788
33.9069
1057.21
108.575
1057.47
104.712
16.4043
782.271
58.8883
50.6966
780.393
101.59
1989.05
1293.03
770.401
-0.588643
1988.7
710.709
18.3051
1000.81
1372.83
801.617
609.533
737.341
920.368
241.64
-36.0182
770.948
443.444
42.2964
422.269
75.8112
490.943
482.643
381.15
642.895
1417.51
3262.34
930.924
934.17
1118.57
1173.13
237.851
32.7464
817.622
73.6804
2152.57
12.1889
235.574
1011.73
30.5559
11.31
975.287
1438.51
549.083
431.209
141.967
1260.16
1033.43
2573.89
651.083
215.908
-23.6989
1643.48
614.853
1063.03
1054
683.707
-18.4239
185.97
1231.72
932.243
1728.09
867.314
833.845
1761.21
1383.77
1402.41
1089.68
704.586
703.716
924.923
659.726
583.549
1482.48
937.751
1155.89
19.4093
1.38675
1138.44
1793.45
13.5523
1128.03
-6.60903
34.2629
896.395
746.823
421.634
1060.45
794.67
17.639
546.455
1151.05
599.683
346.876
2153.57
2093.57
1204.9
1220.51
919.93
1190.86
81.3665
519.506
965.808
5.55002
37.5552
559.6
15.1519
-20.1824
819.741
-7.44276
5.29498
20.0261
7.06073
534.163
-0.860433
794.121
618.903
1112.15
40.8505
989.096
707.23
-13.8276
1239.82
789.611
1353.68
32.1139
1459.03
1742.94
815.934
970.857
865.409
10.0389
996.571
601.088
16.6151
530.206
523.752
38.011
1194.37
643.951
-15.5506
273.344
30.5559
607.263
2247.78
4.84961
440.781
163.026
1926.78
5.50154
1575.63
825.413
399.273
53.2555
388.322
266.781
52.4017
-13.0009
18.8145
949.406
756.592
1470.24
864.57
1319.59
4.55527
1031.32
0.89798
2408.12
-4.18654
710.658
73.1319
50.474
687.44
32.1473
1025.99
108.855
24.4164
25.9097
907.486
163.105
-6.05773
935.213
167.806
510.207
25.1955
29.6061
1107.46
-39.7663
2.58083
308.512
705.278
272.344
508.88
920.221
39.4457
913.389
1414.51
628.481
475.58
1116.46
27.1223
376.436
16.8361
129.744
1030.58
583.722
54.8776
254.145
-4.3062
1249.73
1436.11
980.202
268.367
843.312
33.9069
485.651
849.192
1124.2
1631.85
531.185
521.783
706.62
34.1234
1076.15
636.083
443.826
1047.92
989.945
35.6685
496.192
128.45
57.6131
300.052
-35.8524
33.6183
7.08532
1489.08
579.716
1066.95
1464.49
1432.73
1083.46
21.3295
33.8235
98.1698
1204.61
632.229
0.885327
25.9854
77.7239
28.6407
1268.01
1091.65
970.736
507.602
1556.25
38.5828
313.345
260.477
48.8994
639.297
123.568
324.707
37.2452
1015.28
1460.68
48.8225
1580.62
815.883
603.567
18.8145
728.266
1683.03
632.7
679.756
10.3174
918.542
12.0515
864.504
34.6142
1196.24
666.191
8.37406
8.93192
26.624
57.9703
13.8395
959.81
630.562
5.59489
755.141
651.497
130.251
846.752
757.693
783.302
24.7884
14.9703
745.32
268.424
16.9201
380.108
-9.95897
397.619
28.5487
26.2981
531.799
28.1648
1260.39
818.484
22.6901
1500.88
57.7171
518.705
13.8252
613.887
17.4962
161.774
23.3374
52.4115
40.2964
1976.27
319.306
333.674
666.012
1573.78
115.705
1140.32
457.021
187.84
803.819
24.9547
19.8867
1248.1
460.75
30.0506
1007.15
1082.44
52.8497
-13.1364
196.951
616.835
1156.54
340.844
1724.3
733.534
-24.3094
1476.18
1818.16
43.1647
892.109
679.803
721.976
336.29
832.287
31.4802
1182.42
1703.12
1893.97
471.458
1679.79
825.438
807.777
-39.7653
-21.0472
752.386
453.272
402.894
-6.60903
294.82
1253.02
1057.92
1062.56
310.537
292.084
748.854
776.239
9.544
-7.2286
779.852
757.002
1068.71
243.166
-2.96248
6.44602
1310.76
24.4597
2390.22
1917.56
1008.91
18.6685
1073.96
1020.62
-13.0047
1146.19
1386.28
593.182
1822.22
1387.06
1423.22
1229.95
784.241
931.998
-14.1147
397.689
840.499
1080.99
908.528
975.39
2975.99
316.61
438.964
43.8777
-0.327215
226.173
-24.0461
1045.79
29.5495
275.542
522.004
679.803
105.409
34.5658
78.9121
1268.5
-0.378945
679.119
325.378
808.352
8.10063
51.4484
45.9186
1154.68
28.1659
313.684
894.02
1779.16
612.387
225.773
9.11882
1600.89
37.6407
9.8027
950.205
1187.83
112.761
110.631
-7.44249
190.672
22.9498
767.326
22.2437
1491.38
865.704
1363.51
619.071
51.4484
457.21
11.4992
14.1268
33.7881
487.348
1672.39
314.433
529.155
-45.41
769.754
692.416
644.427
659.641
1016.18
18.5854
60.8573
1344.65
196.746
845.775
1641.75
516.47
1139.41
99.4992
2146.3
40.9934
12.0682
-46.7341
627.886
619.57
933.399
46.1169
589.434
1989.01
9.61952
684.841
364.129
1612.58
913.568
1604.14
1531.99
1239.14
948.152
1104.74
2696.44
1500.73
556.886
456.274
580.933
64.9537
1178.46
716.464
1137.5
1347.46
522.325
26.8876
10.8871
132.488
1047.86
26.1459
937.232
1319.34
3.88546
59.8764
966.83
895.691
29.919
604.673
815.477
200.658
28.2703
613.252
902.2
429.215
342.627
587.868
11.5611
96.015
1227.57
1517.13
458.105
189.482
387.553
2875.52
25.5277
1389.75
24.9672
1313.98
390.814
676.593
1325.68
1476.35
46.3643
888.277
204.707
18.5854
-36.5941
577.742
27.1814
847.047
-11.8025
1210.38
283.555
1574.99
1026.22
30.3609
1173.15
774.163
54.5879
442.773
434.547
881.635
544.271
43.2003
1172.07
1256.01
4.41208
202.327
1555.59
489.205
563.348
2010.99
660.811
2439.5
221.765
301.974
2013.55
786.115
441.841
1089.22
1253.62
57.7539
44.5839
11.9654
285.734
599.674
1257.39
898.874
696.514
1129.74
669.612
166.734
36.0328
1873.51
20.3201
7.95397
618.008
-5.32573
0.90028
5.78155
860.629
76.8902
1153.84
787.424
-3.31047
1058.91
884.124
10.384
745.395
39.8164
630.519
1169.17
633.055
-19.1516
887.14
801.391
1922.73
690.597
193.084
36.322
-21.7704
719.232
573.032
927.411
-11.2749
1222.32
5.46697
559.001
1001.34
733.906
-4.6777
-24.3936
631.002
768.097
1582.28
200.591
733.253
67.2303
837.245
-14.2069
823.539
22.5856
808.504
35.9974
56.8859
7.61379
895.877
1630.55
379.701
582.304
203.346
25.3399
920.792
58.3452
-14.1854
17.0259
1865.13
1477.54
-26.1834
6.90762
573.781
11.6821
820.405
582.352
39.8164
221.341
31.4802
329.721
373.646
752.665
1732.7
1653.56
689.594
310.162
924.923
22.5437
360.535
865.909
478.605
1269.41
5.18976
692.917
606.946
-20.6453
-5.18835
425.258
-12.2312
27.383
12.1889
-9.40104
201.841
1176.64
1087.53
20.6803
-2.97568
2.97555
285.234
1540.46
32.0328
1340.22
691.77
371.558
16.4043
21.4385
28.9032
9.46714
1425.07
489.521
1091.37
884.487
155.665
1130.14
3.86194
124.635
45.6031
2275.37
1003.43
542.165
160.177
81.1721
-14.0945
-2.31247
1152.59
1825.21
606.804
1204.03
-0.677515
480.701
93.0647
207.695
644.838
-23.9305
2185.94
18.7942
42.7763
811.787
1186.72
55.7864
878.454
64.1793
687.984
27.732
2616.08
276.951
472.202
1190.97
1226.65
1644.27
391.77
-12.4001
1793.07
457.941
1495.07
1431.3
1236.63
912.64
-21.6016
1201.81
1621.66
1625.96
23.4333
674.633
141.871
214.214
487.323
2021.02
54.5073
671.348
360.595
1497.05
893.341
1030.8
323.778
35.661
1232.28
1946.67
310.054
1216.47
-9.61547
1021.25
587.289
580.251
680.916
431.64
51.5408
1301.61
20.6696
15.7073
839.672
793.448
7.08638
428.729
571.103
941.667
1287.23
-16.8971
1025.55
38.0732
698.299
512.565
1051.32
494.484
510.317
852.766
8.26872
22.8647
843.503
28.351
809.476
1297.35
57.86
846.616
793.516
1002.72
-19.9508
3.86565
11.3182
31.1133
631.674
728.277
771.188
422.29
15.2417
358.754
321.24
-11.833
261.934
2.8877
188.798
21.4473
-2.1192
16.7517
36.6742
206.777
1147.53
825.438
49.6668
1657.68
750.345
-24.7727
1130.73
7.06383
31.3718
587.468
1176.88
1662.73
1321.06
853.587
51.1295
403.516
1770.96
430.477
466.373
373.51
41.295
8.26872
1096.7
584.691
918.56
311.335
11.7377
209.659
664.831
1168.33
57.0458
1683.7
212.16
2228.19
1881.68
16.1208
-13.0047
833.225
1785.45
47.7987
531.338
58.7216
18.9899
86.7668
1514.83
816.117
3.69077
25.2407
861.632
361.738
709.929
1355.67
7.78448
13.5508
976.705
13.5561
43.1647
1077.15
1514.3
2720.28
527.074
1728.72
17.0679
691.151
46.7368
1378.9
2.58083
19.8076
354.803
34.7416
1911.6
705.364
129.401
65.1599
812.356
3.71759
11.6782
1555.32
51.1295
1036.95
883.63
770.21
987.075
611.011
555.496
125.544
970.94
538.125
9.61035
644.838
1152.98
1753.03
783.032
943.941
272.177
1.92784
501.389
-3.28712
-13.3636
522.75
1243.57
926.418
409.151
609.92
7.75106
23.4972
1709.2
343.044
754.093
-17.2765
348.144
1063.98
0.885327
305.442
184.546
2247.53
624.656
675.81
511.589
511.062
1099.81
174.859
30.0506
-2.97568
414.544
674.646
138.855
103.341
105.188
485.262
244.122
1138.97
12.0301
851.65
829.129
1763.59
441.187
386.722
1554.73
319.935
758.07
1732.61
793.356
326.337
266.925
8.05598
49.3129
6.52018
-3.58878
673.222
244.403
-3.69463
833.371
1302.79
438.969
1203.21
394.568
28.9436
37.6826
479.516
457.157
1646.89
1224.47
10.5352
1153.18
26.8413
377.536
768.305
1656.93
549.156
902.144
1007.84
984.553
291.922
306.86
391.428
124.122
1114.91
435.929
400.121
1131.91
-13.3884
1280.56
1495.57
1806.98
937.015
995.303
669.309
-5.38218
1079.96
641.716
105.772
159.392
870.348
210.286
491.669
-4.27852
-21.5417
939.884
727.763
900.359
680.846
701.488
545.513
-1.09986
3.80164
1084.5
-42.7868
367.755
1094.02
875.243
806.862
979.654
785.695
27.0695
11.4457
-13.3636
1444.53
348.461
-19.1516
91.1201
480.828
1291.84
752.349
1011.93
396.369
15.2473
508.88
131.899
759.665
-13.5509
1433.17
29.7335
2194.5
515.213
414.698
47.4435
720.787
-4.3062
608.802
24.4284
1537.51
937.409
267.973
5.79587
-20.3747
833.839
868.186
205.911
968.43
23.281
1319.44
66.374
555.114
-8.70638
481.563
339.28
1104.95
1643.67
1146.4
64.6952
71.4637
932.218
615.253
36.4883
499.4
522.807
450.654
211.331
1507.14
273.657
-13.4606
20.221
1516.84
35.8955
662.421
1002.78
810.371
86.2605
-0.327215
571.002
-33.4164
1224.2
183.72
-9.80587
1113.25
973.654
276.32
1092.78
-0.245136
10.8655
-9.78127
1363.15
1129.25
32.4887
2384.42
1245.23
1311.78
29.1194
942.71
761.586
63.8086
10.8345
537.37
-1.44021
976.233
651.188
1422.95
836.425
-33.7639
674.394
15.5633
425.479
-41.2474
549.275
356.313
-24.4835
-16.4342
701.675
7.54977
494.165
860.513
1287.05
597.881
1060.92
488.886
350.071
1699.66
2102.29
1153.72
555.791
24.9924
287.336
2184.14
1221.83
-25.9821
602.584
1055.15
444.244
1501.85
1407.01
673.458
-19.1731
623.577
-28.1415
821.275
756.967
-27.2238
1666.57
347.294
12.1889
753.344
522.306
717.497
16.9321
291.253
19.8421
929.913
-22.5068
264.483
708.276
498.039
859.108
1479.46
34.5254
-13.1906
989.624
769.495
-39.8858
-30.9121
17.8436
823.341
0.249192
690.216
225.769
381.023
-14.8332
907.822
513.811
776.301
80.646
816.657
1796.75
-3.28712
967.851
1019.69
-18.9858
1793.1
3796.74
709.104
878.228
981.203
4.3777
673.394
930.385
19.6817
-18.4859
255.588
491.096
566.686
-32.269
981.578
1129.07
477.635
1135.65
-16.4327
41.0742
220.153
1051.94
3.02011
1123.88
1971.25
118.637
1691.18
1417.9
32.235
1411.15
759.237
933.164
126.056
770.005
10.7821
347.488
578.036
315.635
1769.22
6.40389
600.091
564.758
253.248
1801.78
1837.14
4.62918
606.221
7.4389
3.30972
22.8758
268.035
391.839
1314.15
1030.41
602.861
131.622
5.6834
1332.66
2250.51
1883.06
884.444
968.183
887.063
542.209
23.3374
1188.1
-12.8637
1041.12
605.378
928.381
473.729
429.83
-43.536
447.414
243.377
567.811
268.521
454.116
34.8792
601.544
1481.83
16.5967
1218.21
1538.98
35.5893
39.5291
757.39
22.7288
46.731
34.2265
1125.85
360.606
56.3188
735.416
-23.6989
189.208
146.295
971.906
752.844
664.366
829.314
39.6046
579.894
2347.21
-30.9611
7.4389
55.2257
-7.93467
643.192
978.306
29.8593
566.689
367.605
158.298
1740.98
1011.89
36.8427
-5.46284
521.423
775.917
944.202
1239.07
756.687
1578.98
11.7054
1074.67
281.311
-11.4895
468.106
990.214
1153.72
1338.71
1018.22
64.5668
1591.02
735.575
252.133
1095.17
1793.07
49.3943
385.625
23.8755
6.05605
-7.65149
1488.9
45.5073
1043.13
956.718
1212.49
-8.05434
437.228
254.939
1125.21
673.891
1480.89
410.402
967.192
30.2527
1756.24
12.9978
1384.47
903.397
58.4862
620.43
181.254
283.931
1099.18
1533.79
677.098
199.532
77.4239
711.169
863.887
37.5247
237.881
988.55
16.5244
621.037
-45.9757
28.0837
1011.06
611.516
702.717
573.89
31.8369
18.1829
-11.539
81.4851
50.6014
779.618
35.7666
-23.9305
302.499
3.80164
1202.82
-9.95897
607.514
602.013
97.0159
543.533
602.966
1277.07
1098.4
430.79
385.679
2533.62
2649.52
1589.91
17.4962
32.7077
331.647
1256.57
13.3733
15.0474
2.58882
645.397
788.572
782.927
401.935
18.7101
-7.65149
456.285
1053.75
21.2066
752.647
540.676
1449.97
1481.08
985.824
941.554
379.663
1433.83
890.421
159.175
977.8
10.1942
15.7848
749.723
1263.9
969.282
623.992
146.295
1089.96
1300.72
728.085
252.102
28.7365
24.6121
-40.4223
728.036
237.949
471.268
18.3023
1206.56
585.483
138.734
278.909
51.8852
856.765
61.9054
561.784
1102
764.136
448.363
609.904
245.704
1043.44
-6.7895
44.2684
57.0706
255.881
566.683
786.698
964.712
795.489
543.228
1076.5
20.2695
579.295
13.1259
681.192
529.489
204.109
650.465
943.968
12.1634
27.3476
805.179
960.338
18.2969
41.7042
365.292
284.018
2640.29
754.239
1251.01
605.515
-25.1861
500.578
523.271
305.483
11.2844
974.137
104.892
-4.09795
262.33
1247.13
-31.9184
439.967
590.718
432.953
380.31
1337.13
777.395
44.5839
652.896
1004.47
946.296
1057.91
2000.86
3.4218
1201.85
991.323
1447.2
464.746
63.1604
5.78155
440.838
40.1296
1103.5
-4.33678
835.398
-11.1906
2.8877
1105.22
956.235
30.8177
536.184
910.551
52.0949
1240.52
1125.15
16.1574
875.818
11.8488
42.1705
1155.43
11.2993
851.541
314.933
731.604
689.246
2156.56
663.168
725.233
-0.155229
1533.52
1447.93
221.109
1037.67
257.318
603.515
491.778
1113.57
494.993
-13.2391
7.26018
752.286
34.557
864.737
847.742
24.4804
87.3353
-7.38246
936.298
136.276
203.025
896.053
6.42933
1254.31
25.2439
322.927
1142.2
882.844
853.132
278.909
-10.9277
378.623
183.223
968.946
223.846
1062.8
472.02
631.149
330.542
1609.11
945.159
277.966
1018.47
729.953
1022.37
1373.75
28.8257
-23.6445
679.876
398.744
1614.96
1239.64
431.005
485.817
1133.65
1411.7
139.273
1.31599
16.5967
127.502
1897.66
49.1016
-7.51425
1156.47
324.481
425.653
29.8644
9.13424
1060.26
0.785656
283.143
478.661
273.667
27.7838
-24.9515
639.494
110.631
655.488
424.553
1255.14
238.839
318.793
22.2437
1320.84
1044.92
992.011
6.22657
2163.52
43.0412
1239.7
29.1194
-5.56732
765.334
1636.15
227.48
333.151
55.7347
334.469
121.563
-15.1478
23.376
32.3888
512.766
357.916
396.744
556.328
23.0596
2093.4
-2.97568
843.706
2068.95
1536.89
-23.9305
1217.04
687.455
-15.5812
457.71
792.791
-28.5465
-38.3418
556.115
1871.15
1620.69
860.081
-3.14376
558.409
520.057
28.8257
492.97
1140.15
494.344
306.141
43.9888
468.95
1568.44
175.175
911.326
1070.68
1330.56
276.804
929.267
221.205
684.807
1369.17
15.3684
35.8749
52.7139
-11.3651
277.126
1099.61
38.3051
435.576
382.406
320.625
542.037
128.211
15.046
3.42092
1249.41
221.577
238.068
1392.48
2328.98
24.8239
290.682
659.292
11.1295
-37.8923
18.0315
34.8001
900.181
1269.35
543.417
608.138
879.945
1350.04
676.628
323.058
707.987
371.734
546.795
1178.3
1145.94
479.606
450.306
1726.61
96.5219
-23.0469
24.0929
43.6743
345.602
-4.07535
-28.6996
913.108
5.6834
7.55004
1316.61
694.796
663.88
47.6843
270.067
672.545
1231.15
1.46313
2062.64
23.5557
68.0959
407.277
300.699
140.493
866.76
390.814
22.5437
2658.14
659.762
-42.3851
1335
20.1823
574.851
153.422
594.048
521.424
-9.52556
-8.4831
613.764
847.047
402.366
352.055
1416.86
272.512
838.809
864.32
30.1587
700.78
446.521
16.4043
664.205
656.747
-33.3008
481.689
727.454
452.088
923.479
374.867
1217.66
847.539
637.384
25.858
1125.9
188.113
900.619
253.628
309.825
32.7077
35.5449
434.838
0.71475
618.532
-23.6445
8.96045
396.097
1054.67
417.429
405.684
9.80418
996.848
609.959
1516.71
143.575
1580.78
1617.29
-41.7875
-5.89211
39.9262
15.0581
14.2199
28.4869
13.1005
112.712
1864.94
693.284
493.373
14.5302
21.4004
2379.01
859.115
-3.65133
10.152
7.88644
352.252
-7.37874
882.759
1.12822
727.251
612.289
660.618
413.272
47.4772
30.2343
13.6782
34.3204
-40.3517
970.328
21.0018
37.5247
918.167
327.005
28.2703
32.6333
380.489
993.572
974.952
764.673
42.6205
1503.46
1357.66
1074.04
31.614
618.063
67.3515
-13.5294
906.241
2232.64
701.505
457.21
594.334
137.815
11.9591
1085.17
1298.32
3.3157
617.955
782.371
826.433
26.6708
189.125
654.579
51.1916
224.16
1264.96
1493.07
1465.25
572.363
1211.75
783.627
9.61035
1120.57
1377.2
927.2
105.733
1858.02
1230.18
13.2153
643.586
512.284
1141.23
860.314
1188.23
1001.88
1310.53
173.295
401.637
821.739
445.97
506.876
484.945
-5.23515
20.7741
-23.9305
13.8927
1075.78
-6.05773
863.998
1245.39
257.208
25.1955
784.989
601.196
-6.7895
919.457
469.365
522.919
973.355
33.8235
875.907
-52.8837
1185.85
76.5852
1034.45
1503.43
1580.37
118.658
2126.34
1162.87
1892.78
-2.43214
211.5
51.1706
110.635
467.415
687.01
442.655
-1.89205
952.199
1542.62
103.314
1165.55
1720.89
320.003
516.154
60.0669
27.0186
1186.67
371.729
56.1498
483.627
470.464
1176.17
-20.5009
1700.92
1047.07
611.893
261.472
821.466
903.549
474.698
23.3868
766.436
898.555
801.662
155.935
1060.6
938.565
-12.3974
0.288219
1122.54
-12.1782
6.05457
-37.1646
-28.9714
368.708
45.4386
7.69755
-20.8599
823.422
1213.59
424.169
883.534
65.53
756.19
20.8695
692.539
-12.4001
942.245
2517.54
951.593
409.933
27.1223
9.11882
1587.3
9.80418
734.479
32.451
2422.44
-17.7962
-4.3062
262.099
197.348
483.575
902.527
980.119
227.03
-18.5006
698.906
492.643
805.386
622.287
2820.86
641.595
1118.93
717.841
615.822
1042.96
1194.41
614.943
34.5403
885.119
32.7402
735.512
830.255
888.182
446.945
1290.84
1172.01
1876.23
228.795
128.722
7.55747
473.703
2308.9
4.76177
348.093
99.7865
40.188
534.31
174.173
636.772
555.43
269.156
1023.87
3366.43
381.284
303.536
536.924
839.836
1009.26
1632.37
437.372
1385.03
615.412
31.4492
673.458
587.969
814.23
1341.8
30.4189
280.123
64.2479
1331.53
34.5074
1999.3
1588.62
838.024
836.271
723.451
498.555
1785.12
33.2502
911.257
27.0695
41.4307
1480.1
757.829
160.461
29.1779
1053.85
665.898
1019.43
51.5408
45.2324
10.3787
15.7073
399.894
344.418
-14.3239
811.038
48.2384
30.8704
682.13
438.965
16.7114
-4.73497
-5.0925
174.88
1121.84
440.375
-32.4172
775.593
433.48
1277.24
1047.44
1483.7
574.575
40.5324
801.043
33.2894
1732.34
522.402
504.283
596.007
709.682
1943.72
1321.65
-29.9239
-8.3567
238.467
38.3139
45.1789
387.687
27.732
151.684
404.089
381.502
465.398
1550.46
4.68917
980.391
16.0009
329.891
1265.71
393.644
457.991
585.377
687.35
1461.28
36.4926
407.106
996.848
1299.61
13.6482
625.907
901.997
401.116
711.044
1717.02
163.284
-5.74286
-20.1215
807.882
523.297
28.8852
496.681
735.919
1484.7
1.93527
1247.69
13.9511
1588.04
36.6742
28.7406
1250.85
451.588
55.289
1190.29
1125.45
4.46288
982.101
111.288
18.3308
124.357
-34.1656
408.059
795.489
389.554
781.455
635.742
-30.1403
42.1167
1003.16
4.33997
797.423
788.951
323.944
2133.26
39.4209
1546.88
1376.67
-16.8846
1924.84
629.954
-5.46284
568.274
969.666
22.1616
-11.833
440.467
1243.94
395.889
647.385
1551.93
22.2437
972.261
1622.83
-6.03314
25.0696
21.7796
880.004
720.271
377.292
17.7152
59.9078
27.178
918.547
0.0548821
718.482
899.642
1489.47
1989.05
112.012
51.9865
1830.71
182.218
857.335
1490.41
39.9472
728.981
1785.43
234.829
85.4345
9.35235
1538.88
1587.57
16.7459
935.652
3.51205
1074
13.8927
1053.28
350.767
30.4227
859.761
262.423
-9.85331
691.991
655.678
1354.57
2349.96
614.283
1056.17
804.604
0.60437
29.9227
32.8002
609.326
848.086
850.881
46.942
203.118
567.41
3.26082
1429.88
1186.72
683.047
658.327
-23.5887
429.215
193.466
43.1647
-22.9243
13.1722
1683.93
846.036
731.087
516.997
16.4876
863.534
-21.4219
529.116
679.016
784.208
26.1746
2.8151
444.408
220.274
-31.8042
827.178
22.5791
260.085
-8.70174
1234.02
1555.22
99.295
1509.06
873.16
814.232
660.201
1584.53
-11.2751
-15.2624
2147.75
3673.94
760.098
37.8572
-13.1364
635.576
33.9732
1173.04
159.789
859.419
786.945
705.639
672.169
5.12283
5.6834
1.92784
816.232
205.664
39.251
8.05435
43.9257
96.1035
403.152
13.2484
1556.1
2150.16
110.508
812.479
779.666
70.0552
9.46069
-28.5209
297.544
1125.83
1003.51
1067.97
669.011
804.408
1135.53
1565.37
1003.22
970.038
0.944496
483.478
-2.43214
1255.35
764.685
73.861
270.241
13.2921
182.052
478.127
2179.3
636.72
1002.68
-24.9515
564.411
603.887
468.578
565.532
779.665
295.242
237.523
1699.98
367.072
-4.12708
1516
1178.38
1713.6
2428.08
2184.35
517.872
1456.75
1074.69
29.9227
947.344
1687.67
28.1659
1.96442
-6.03208
8.16486
511.188
771.628
1166.55
1311.82
219.7
869.411
-15.9794
45.5694
836.98
620.046
276.059
13.184
31.0865
793.106
-22.5068
408.72
-18.473
1199.64
1198.02
1099.84
10.7821
872.226
1200.19
204.663
1123.23
-16.9388
667.241
930.665
571.704
164.387
1082.28
1357.8
298.226
376.847
358.721
1220.07
-5.94941
1436.82
135.249
337.77
2524.43
646.607
574.855
24.8239
521.823
914.746
434.538
-12.4117
8.66115
782.115
27.0855
1743.82
658.052
267.126
18.7955
130.025
-16.1482
178.705
428.729
1137.07
37.2298
966.988
1641.53
127.966
1689.68
585.653
-3.77884
2057.45
405.369
48.7913
27.0094
17.9681
54.7238
11.2264
258.889
607.437
-5.74286
32.3524
447.44
527.398
413.118
508.664
1653.02
506.388
1019.65
1188.59
1095.23
496.039
1576.53
1474.95
1272.06
72.2281
32.0604
48.4806
618.063
312.558
6.78709
60.5997
-1.2697
45.8262
1555.41
47.7927
2697.04
-10.236
998.932
11.9591
607.288
-38.637
8.96045
13.7871
7.06383
606.71
2758.37
678.381
-8.93648
516.255
6.15189
6.56669
24.3322
19.8421
49.1016
502.232
571.764
-5.35454
32.0991
1210.53
60.1295
598.259
1151.45
-9.31683
1024.79
-11.833
-24.0461
105.385
-37.9169
1914.44
1240.15
32.3201
298.809
1221.48
-21.782
377.754
-1.2445
173.018
49.5743
23.4972
738.437
712.86
-25.5185
-39.7653
199.32
434.351
301.473
1017.59
93.5481
350.98
1432.38
825.735
25.3074
2880.41
74.6927
66.1631
837.773
677.31
330.937
47.2275
-7.2286
-18.8613
1109.94
336.243
493.672
397.461
55.1221
395.481
738.055
1014.31
387.496
796.532
585.17
259.454
1012.2
1257.25
1129.68
363.158
32.5659
287.799
29.9227
1050.42
500.63
1.00837
1429.97
416.757
1253.84
928.381
1041.57
935.828
962.783
594.964
468.265
-13.149
573.309
1241.16
9.96217
790.128
15.937
-16.8973
681.602
25.967
28.6818
561.118
14.2199
1668.29
191.137
1229.56
33.9732
39.8487
826.227
8.90804
1017.71
1297.64
583.225
755.913
14.9204
-24.2453
583.963
27.2139
36.2328
138.84
1147.36
11.2979
5.29498
271.151
2303.54
481.696
2186.17
1159.56
210.728
-6.00114
741.719
19.9055
-13.9256
2097.71
25.3039
369.446
445.162
824.644
806.563
2245.22
-4.90382
-10.5758
119.508
1090.22
136.776
386.491
900.081
728.284
199.596
106.264
1782.3
1485.03
736.884
828.319
241.928
435.051
890.675
166.556
151.337
348.673
238.397
1021.29
43.221
-2.61991
2493.65
799.696
891.128
23.1143
663.669
1357.63
-10.6847
350.61
504.556
1263.17
16.5394
-24.9515
17.1833
1188.22
1491.81
38.8724
909.383
4.58075
90.1565
381.931
1088.72
258.21
765.686
909.552
566.572
12.093
277.299
-8.4293
434.838
32.5739
637.901
415.633
66.2609
711.713
1108.96
1174.05
644.427
572.12
747.024
711.216
121.544
2345.56
-3.37226
20.5967
153.847
871.708
11.1237
124.182
710.43
21.3889
159.349
604.996
696.564
1415.24
-29.5474
1171.35
1064.03
932.802
1606.54
15.1938
7.25113
1418.55
2.50363
-12.5141
1044.8
631.815
3248.76
2119.62
4.46288
652.265
602.294
230.1
402.492
18.4891
386.027
1525.92
286.577
750.218
366.589
427.256
739.698
838.278
841.521
19.8421
759.373
712.127
1060.9
554.991
538.35
156.333
834.056
842.237
34.1234
74.8905
7.5701
10.4986
-22.375
1091.85
5.09181
233.331
686.885
34.3587
18.9899
19.5478
1696.59
5.78155
1119.25
43.8777
3549.53
843.003
445.439
465.085
22.9265
877.124
1182.1
1226.65
20.1317
163.505
1599.41
18.9419
-60.2153
490.626
-7.61114
1264.29
585.776
193.658
238.611
572.439
20.5524
17.8076
-10.236
-16.1518
414.837
947.845
932.798
643.69
753.123
582.804
-12.6846
5.46697
465.656
118.658
68.4109
230.479
580.402
204.003
1183.11
700.966
667.332
44.4164
666.213
31.1898
1477.94
36.4236
1239.85
646.048
624.117
202.072
439.817
978.579
9.4241
435.797
-17.3496
308.179
47.6738
841.982
286.96
490.198
277.991
139.529
28.0486
249.506
874.323
-1.81918
1102.67
298.695
818.534
767.378
966.767
991.35
607.042
1318
10.3148
18.1826
54.9187
-32.6317
116.568
18.9143
1029.13
18.9807
4.24141
779.149
12.0301
1119.64
1110.24
15.3827
467.306
-0.0721788
-20.4972
-7.42243
2332.47
922.154
1498.33
372.042
677.163
1505.43
373.82
1439.87
307.289
48.2873
671.303
1253.62
1290.28
884.166
32.5801
60.2583
896.68
16.8393
3637.72
1130.49
829.884
810.882
746.195
210.333
760.932
751.065
1253.27
991.842
1204.78
336.953
597.712
1290.82
849.659
739.547
975.581
-23.7333
632.409
1093.52
7.75106
327.096
1480.57
2.58882
18.831
241.345
-16.198
8.9379
883.57
683.783
757.092
63.563
2043.26
1110.59
368.261
187.376
436.099
8.59774
-7.1204
1857.18
590.49
219.698
1493.68
179.583
820.252
215.834
1275.8
1523.67
-17.727
63.2353
491.466
2198.48
207.776
-15.4035
222.207
42.078
1536.67
634.443
1295.03
2553.19
805.939
-19.8963
29.4977
36.4926
1332.43
-1.44021
2401.57
1035.01
903.892
235.404
2167.36
-2.14398
990.078
446.093
377.063
-12.9448
716.161
271.98
-12.6252
1063.38
43.9273
6.41444
1336.31
679.194
673.18
677.202
845.132
711.399
582.304
448.849
18.9899
32.6663
973.2
10.2514
6.05457
973.414
204.327
3.15949
3248.07
700.962
601.629
829.351
3.94942
9.12519
2664.54
46.7368
131.891
381.6
909.989
30.6146
1396.78
1316.44
599.639
14.1268
474.194
13.8332
281.828
878.527
974.082
1429.43
269.614
-39.3859
1340.39
1289.2
921.054
604.394
1654.77
472.835
631.626
379.334
617.669
37.8572
1103.81
609.245
592.473
1394.55
384.063
783.853
140.319
1056.51
12.0301
34.557
2.6663
500.472
497.409
737.172
862.188
1243.63
-26.1231
-19.2711
652.334
-16.8131
1002.04
1032.93
1274.8
920.228
1427.6
997.057
1106.71
677.929
32.3201
0.83262
-1.67278
1019.25
14.6136
35.4924
709.104
-10.0795
33.6447
788.986
8.48818
944.307
25.3902
-5.84085
1384.67
24.8126
1216.22
1071.46
7.44646
58.6257
274.206
910.068
1837.53
154.989
795.706
67.8422
3484.06
32.0185
674.159
48.5629
1998.74
21.2245
775.243
417.417
3147.56
124.19
13.1951
921.558
32.3201
6.45482
543.234
976.01
848.837
1519.46
1601.16
1215.46
21.4633
697.09
94.6443
824.844
222.148
26.2918
-14.2778
416.133
1786.7
1277.7
814.013
839.149
1648.69
424.424
-50.6303
1156.73
13.6482
997.595
985.031
-30.9146
226.731
17.4374
328.027
-8.59788
261.597
22.8647
-24.3808
48.8994
599.969
17.1066
1939.54
-1.38079
867.457
556.135
784.183
30.1444
10.1445
996.415
-40.9127
-1.4364
13.1797
1707.33
807.24
1287.94
735.467
-20.8599
903.185
1041.57
306.18
-0.709179
27.3039
-8.74076
632.165
6.47079
24.3005
433.164
570.724
-5.56732
3.33825
-3.07954
52.0414
533.857
-9.40087
1174.88
10.2576
43.6332
645.271
1243.65
66.5368
-26.2676
2188.35
1129.79
5.68775
345.601
181.012
468.892
-15.0105
-12.9591
613.252
1361.35
1004.17
682.221
10.203
2254.7
674.419
1062.48
1069.68
1099.27
19.3702
-23.7585
18.6783
1042.92
0.254798
1221.03
685.963
701.615
898.396
-36.0171
619.11
1733.08
949.664
313.854
715.642
955.743
1246.69
458.159
9.90003
1100.67
240.825
6.93819
844.934
24.4284
143.201
-10.1429
787.484
2279.13
665.534
1077.47
1481.01
547.66
1027.76
536.036
1165.34
-24.0461
1340.39
22.55
848.516
17.8802
28.572
1211.48
717.969
1056.59
-28.5219
10.4373
-10.6148
1020.1
8.34486
1597.65
-8.36196
-3.69325
426.128
1118.41
907.717
874.756
760.384
538.742
1165.42
905.608
1261.09
-6.60903
555.253
1171.88
10.5164
-13.1492
634.005
516.47
873.691
311.269
704.889
1687.45
1239.58
28.2078
21.3964
1499.64
986.423
1624.89
-6.36804
1004.61
145.647
750.573
21.5917
632.186
1008.5
9.93005
32.7402
711.169
471.826
301.884
315.275
562.273
1012.43
774.051
26.2907
27.628
806.681
1199.16
1017.5
2042.02
1014.47
663.357
36.5483
292.609
1674.55
-18.6858
13.8332
719.732
31.4267
10.2557
1217.89
19.1745
-15.1478
1264.01
890.773
1290.3
-9.40104
732.49
371.636
663.485
1428.81
1733.89
832.067
1261.42
1124.71
20.8547
3.62747
452.143
503.888
1675.51
4.52982
2537.64
322.772
37.5425
10.384
200.042
1391.02
83.2915
14.8776
-43.5145
1125.15
55.5128
27.3039
19.3702
32.4635
1063.44
1178.73
694.346
1094.71
18.7955
889.022
613.538
-6.03208
49.3943
1112.76
816.606
739.267
131.029
-36.5941
13.6482
-53.0319
1141.04
656.696
190.382
956.15
-24.3808
18.9143
-9.10267
1862.7
330.329
80.3488
22.0265
1359.52
-2.9559
1087.06
1290.14
-33.0692
879.055
1227.59
495.882
-7.38246
1155.77
6.24775
431.284
19.5478
1036.92
786.115
639.644
-17.9665
627.866
166.203
281.548
642.866
1217.28
929.054
1074.3
-12.2858
-6.80437
253.557
489.953
135.459
5.39193
984.015
1294.89
872.315
445.345
328.033
1014.9
323.945
84.7827
5.57049
1090.2
44.9278
46.4443
335.667
821.785
-20.6454
-21.1728
1127.92
30.0506
2570.12
161.152
1636.23
798.62
0.159353
-16.4342
5437.44
1177.52
22.8372
113.882
833.476
705.11
80.7861
40.9843
309.106
1989.01
1586.06
883.56
15.2473
1148.86
1496.22
685.999
92.5476
717.357
175.73
32.7444
614.442
-0.0305433
631.994
1021.21
542.492
32.3888
9.96217
994.401
90.8997
845.173
-6.18027
774.56
1226.41
477.114
4.124
37.655
1029.13
-10.7511
196.936
805.902
31.5319
1048.89
573.781
1362.51
69.3942
79.5434
1804.93
2267.24
548.987
730.177
12.3113
972.578
878.004
1135.94
1030.79
1051.13
26.7641
78.4423
667.617
48.674
829.023
293.261
1090.2
174.238
663.012
1167.2
1225.85
774.934
379.877
607.768
489.197
1013.1
592.581
1594.81
1671.84
695.042
1088.37
13.9041
38.3051
206.244
111.234
586.7
828.411
555.852
337.446
362.32
247.626
454.331
470.95
516.249
463.327
20.2875
668.453
643.121
654.487
1013.43
778.198
32.6917
7.69755
-13.3636
336.953
327.847
439.161
-6.89189
-1.02547
11.182
-2.8071
-14.7377
280.244
629.741
223.104
1749.22
10.8345
58.9814
978.232
688.216
62.3739
134.003
486.699
157.152
381.006
622.255
771.343
-33.3573
616.741
1036.63
1553.48
32.3524
1120.46
241.292
-21.7031
1147.72
1862.92
-4.84051
1212.91
-57.4321
13.0463
166.909
8.62449
181.898
1100.24
-12.6861
525.513
-15.3197
394.839
843.391
216.956
13537.4
788.499
285.059
1163.55
271.361
921.041
853.692
323.995
4.27528
402.656
527.117
618.39
953.396
1136.47
1028.45
653.704
5.62966
581.867
427.858
740.322
988.405
7.65562
289.38
-35.5538
-13.4457
1006.69
1109.88
792.294
258.675
267.131
9.83135
449.977
470.145
1174.66
-30.396
17.9335
36.2368
1207.75
19.6817
197.785
654.104
572.305
501.094
12.7086
60.6387
371.95
1379.06
342.924
990.394
49.2554
512.766
808.667
104.917
-15.5506
3.47822
15.0581
1100.85
895.031
616.944
993.237
373.113
472.505
44.7415
890.967
-25.4447
1546.26
-14.5602
15.7667
1015.42
940.193
1355.39
99.3867
1.43853
871.495
46.3687
-10.4118
-3.54685
1249.62
129.196
1907.39
574.629
11.874
24.9672
1210.58
610.013
24.6177
6.63057
6.33695
517.961
559.936
6.29079
14.5601
-4.73687
-0.251513
1115.04
2167.31
26.7666
641.522
653.321
25.3074
119.91
629.128
-2.14398
1014.44
-12.017
2895.81
1160.03
2181.59
813.612
1222.13
780.105
1617.08
2092.24
79.5346
965.936
1105.8
1931.07
667.558
31.7869
1373.81
1340.12
0.432373
-13.065
39.0282
119.352
1403.99
652.236
462.459
1.92784
410.882
18.9419
1502.62
692.994
-16.1598
424.606
6.25177
397.906
1022.21
1234.95
2920.74
525.747
1646.14
1087.05
218.11
901.016
355.64
506.432
556.442
-21.6016
673.319
731.478
1281.13
4.69263
455.367
443.596
13.184
0.772452
-0.0179849
985.932
590.599
266.357
-0.12066
-8.87706
35.145
851.612
42.0533
32.6514
522.961
459.928
1304.74
54.4217
1129.32
552.115
1292.18
647.53
101.825
77.0859
0.559716
1254.63
416.202
635.741
254.926
-11.833
731.203
453.585
1695.59
-1.82029
269.005
12.6355
12.077
1409.5
989.262
22.1098
912.555
-13.8276
-21.4219
427.917
806.103
737.516
461.075
991.471
323.058
-36.0171
28.7796
1150.19
1042.87
-11.085
988.065
-16.8131
758.67
-6.21084
6.05986
281.171
1305.74
1282.06
743.759
157.043
29.8702
-4.15907
231.217
938.198
1048.23
583.683
217.329
1888.19
28.1659
8.21101
-11.6543
126.231
16.4342
111.957
891.067
608.82
908.892
1435.97
824.434
1614.46
952.555
1309.24
19.6852
1167.51
1281.3
226.492
47.4225
228.702
-16.0941
353.426
1068.59
1296.84
483.683
112.712
33.9732
862.564
661.309
432.447
821.627
499.325
503.042
479.858
511.779
994.029
1002.68
1330.26
2235.17
1677.61
637.62
1686.72
3402.87
804.028
390.267
515.569
460.775
874.81
996.888
22.0779
765.326
1605.37
1331.65
17.4962
2637.42
504.972
2153.24
72.2229
569.771
251.84
892.146
386.776
681.75
214.312
565.536
593.592
97.1999
1276.21
14.8373
304.486
49.2554
34.325
55.494
818.037
393.523
1.31599
1016.31
507.937
767.266
1028.09
1582.09
125.442
84.0969
44.5153
1708.06
1949.85
2270.29
1130.16
330.617
313.359
1151.34
3.67595
656.041
886.507
-6.36804
37.5951
143.568
-8.59613
33.1445
1089.15
425.474
-11.6799
20.6685
587.974
1087.16
653.804
839.171
935.866
1099.27
358.576
377.292
966.956
1736.39
1158.26
419.381
38.1499
27.6786
1457.03
11.4037
1102.38
43.8777
991.435
12.7912
391.091
933.723
1061.74
734.151
701.362
276.32
671.117
1851.2
31.7442
601.164
487.964
29.1779
-6.8667
994.104
1669.73
336.399
80.8396
14.1268
729.726
532.325
385.648
40.024
1517.56
1755.01
1161.67
991.815
693.249
39.8851
-10.6526
132.129
327.931
925.231
175.892
1439.85
1351.27
827.236
1405.93
2115.8
206.321
2119.84
71.3739
240.313
919.067
1148.48
1389.97
-9.05359
232.822
863.509
-12.1048
910.313
802.933
1437.61
-32.1043
843.215
563.683
-12.4117
10.5352
667.797
1273.1
130.159
29.9227
42.1705
13.3733
351.459
414.223
306.937
1325.63
1791.12
477.635
832.519
-9.52556
3720.91
270.395
358.538
420.937
1264.07
13.0878
222.456
248.981
13.6893
798.418
1535.63
1106.8
667.543
-18.3083
1049.53
1545.78
471.676
-10.9277
1733.95
192.593
299.904
434.3
2046.94
780.444
9.57161
-52.719
809.218
860.081
1043.44
651.008
636.375
17.471
10.2189
-20.3599
504.179
1658.64
10.0887
1262.71
255.542
1787.43
476.172
305.905
774.763
543.533
42.7763
1099.49
19.1783
395.489
200.09
284.912
-4.60857
70.1731
116.393
613.526
700.192
29.1779
536.612
1188.76
1284.58
4.68917
-1.61927
373.948
769.082
26.3273
-19.8963
-4.15802
664.088
786.62
618.19
325.932
405.686
3.19006
54.078
422.236
-21.7163
570.818
573.84
67.4484
910.97
560.613
1467.63
714.801
566.358
1902.1
-20.5409
10.4986
-27.9972
16.1318
1414.39
2.82113
23.4658
19.5149
1118.87
10.9172
709.682
1019.81
21.0524
226.326
1065.48
175.679
112.329
651.764
444.86
347.867
521.62
-1.2697
658.052
467.651
1214.45
19.4554
704.739
707.987
256.26
25.2482
621.938
-16.8971
467.076
31.7039
388.819
33.0052
591.275
778.308
1355.02
-27.3385
64.0941
783.342
1133.98
20.8824
20.8547
327.841
358
108.369
39.6721
2288.67
910.85
44.1172
24.8239
-12.9172
10.5352
360.888
362.324
8.10063
992.322
486.391
1180.72
36.322
751.091
769.036
829.779
17.7519
114.067
4.18198
7.34103
64.6055
1604.73
390.398
44.2496
825.534
16.3085
762.475
30.5559
730.868
389.979
13.3585
520.87
367.81
546.139
201.349
581.753
965.241
49.5074
1836.97
2245.8
483.941
416.817
144.357
168.077
2517.31
1210.71
1319.4
1138.57
441.238
916.62
708.152
37.3664
31.4482
-19.908
413.459
756.316
9.9999
638.031
117.133
1732.65
444.868
39.4457
319.26
42.1148
1214.14
498.471
1525.92
1169.26
759.884
13.7103
107.766
764.349
8.06706
815.284
484.282
602.677
268.367
28.2847
3.62747
32.3524
931.175
40.7672
1164.58
34.5254
339.303
2708.42
452.314
577.14
588.574
-11.1306
1157.44
1146.4
1025.27
383.084
1156.35
1472.69
38.7667
899.868
1625.25
11.3056
1152.12
9.4241
475.152
29.5021
480.222
4.58075
-26.4821
895.425
453.409
517.949
1374.86
775.056
1743.49
15.2473
964.278
-19.9
37.5717
815.937
1107.16
744.673
797.92
867.205
473.15
946.152
2054.86
1512.9
1462.72
22.4581
274.93
991.111
675.235
571.656
13.8909
-5.24633
873.488
39.6231
1827.45
1208.65
862.564
2.03342
-18.3083
997.777
503.797
201.811
-18.303
436.719
21.6284
119.457
265.076
2252.83
821.548
4.91302
1277.31
530.99
1501.98
213.581
542.546
619.45
747.807
1297.57
848.542
-10.5758
732.327
1607.46
1312.73
-31.8897
1180.51
-23.4756
47.3813
-0.92957
9.10041
403.495
596.019
832.858
999.979
1049.85
1102.12
26.5046
1422.58
-53.9155
2395.83
-0.327215
679.697
-7.0586
650.362
-13.554
24.4166
165.931
7.01328
30.677
54.906
523.687
597.597
20.7446
187.074
601.487
870.441
582.839
55.5397
669.113
596.945
595.731
998.609
1019.94
657.745
559.157
278.268
1210.14
564.044
53.9406
687.054
-8.05434
501.98
1111.89
1257.56
651.073
500.752
1439.46
1310.24
1448.89
-26.3576
446.521
690.442
476.837
1105.86
25.9097
1408.71
1799.54
30.0463
1321.27
1372.83
394.015
600.534
11.4457
20.2358
920.052
1170.88
23.1956
36.7721
1128.79
578.061
663.357
386.999
24.6177
79.4255
45.0679
189.999
1260.84
1125.11
38.8681
1353.96
84.0815
52.4433
710.116
336.345
484.039
2210.67
817.062
985.489
1278.18
920.939
642.032
19.1165
684.016
13.2921
1165.91
761.364
320.229
799.138
518.066
107.614
1519.96
907.83
17.2568
-6.83231
17.6408
100.872
1032.02
142.746
191.592
54.4091
-4.18367
-10.2308
933.746
1132.77
340.965
241.344
224.179
1134.88
846.145
-12.8637
1405.6
-14.2778
52.5642
-23.6445
739.824
-4.23545
377.573
9.11882
768.337
2176.22
126.154
745.15
327.032
-7.52697
889.911
1216.84
229.409
1126.69
508.046
0.159353
821.615
2066.77
295.514
712.462
686.346
721.08
772.169
911.257
1927.37
1323.29
312.59
44.8627
486.846
26.9437
1464.81
34.8001
-1.2445
2.47844
36.4558
46.7893
873.57
928.671
1220.07
-4.90745
58.1864
458.736
370.633
346.215
433.795
18.4891
982.445
938.752
257.634
547.757
64.3101
340.15
1139.4
687.224
25.967
41.8003
884.625
886.593
888.74
28.8852
777.791
39.0282
493.196
1028.43
1855.38
2.8877
725.725
474.971
32.0604
2803.36
252.588
765.784
42.2964
956.403
692.379
13.0561
104.015
431.09
534.824
1092.17
231.179
805.416
659.184
475.761
-18.7712
464.613
293.242
34.2629
39.9472
1245.53
-10.2999
1032.05
48.7913
248.149
70.4419
77.2126
103.247
907.288
884.439
1764.27
-20.5612
2355.11
-7.17952
866.256
676.599
614.258
1085.14
403.938
1605.59
45.4386
162.799
1487.63
1153.26
486.548
709.027
6.22657
823.656
20.8695
758.131
459.201
442.998
837.298
821.51
-4.18057
76.3494
-15.244
365.877
871.286
441.293
738.912
485.975
464.04
348.546
526.055
558.202
965.715
1025.27
780.044
1286.38
27.7838
-1.4364
24.4166
1959.79
799.185
1084.71
61.0371
1061.35
1013.81
1590.15
178.091
48.8161
-23.6445
-2.28395
-1.20547
1748.02
49.611
1225.39
232.354
996.848
188.294
36.137
1.84336
370.507
708.127
1184.98
18.8062
1085.32
588.336
294.722
398.714
1245.17
832.909
85.1252
903.397
1166.45
169.056
2.53802
1409.23
-22.3713
0.0738316
979.391
1529.35
1882.91
57.169
134.036
596.202
690.942
500.813
206.208
487.311
1333.85
1898.89
1202.11
712.346
40.9843
1113.08
-6.03314
1044.56
1494.7
963.874
1492.61
648.365
1442.1
-24.308
17.5813
193.747
372.529
471.059
1042.87
395.176
-8.93648
-47.8385
1235.54
-1.28223
585.855
-0.92957
431.004
685.35
9.94113
15.0581
-17.9682
-12.8508
9.61035
9.52968
1021.42
1214.07
564.532
762.806
1015.31
-40.2158
23.8799
103.535
-32.1043
797.973
991.266
541.194
-10.5376
31.052
534.738
-25.6326
1762.47
1356.76
60.9111
172.669
242.763
260.55
-6.78152
85.7972
1417.46
16.3793
-10.3591
37.2298
-37.5119
408.98
315.73
39.9472
2830.99
711.587
1195.38
2884.76
1613.74
909.19
1066.22
1480.05
1173.99
182.577
1140.21
-1.21012
998.995
719.801
-23.9305
1052.13
895.215
6.05986
792.791
8.9348
1033.62
177.553
13.5795
551.808
978.464
1227.27
-13.5294
2472.6
31.1499
12.3113
868.322
2.47844
246.351
862.325
6.63057
431.09
-18.0259
18.831
580.551
2555.02
406.185
-3.77868
1028.71
2.7613
668.314
258.78
881.243
1012.05
1995.29
1177.23
128.45
5.13921
26.6979
5.37706
783.245
616.157
2592.54
449.067
-38.7258
971.371
951.963
4.68917
1156.55
1039.24
22.5437
43.1939
-3.02975
468.107
101.868
737.95
1683.8
741.879
-20.6453
934.172
177.107
502.219
115.634
355.803
332.482
1495.88
1518.77
1349.38
329.247
819.028
801.665
44.4946
13.5795
3587.8
1127.94
1521.63
-21.3239
171.607
1908.65
56.1596
830.466
3.80301
141.27
1132.65
575.498
826.896
596.007
582.507
2064.63
157.738
362.708
1277.07
1116.7
1502.62
42.9886
127.026
1466.23
31.1499
2246.2
24.9924
35.5449
49.6668
303.854
825.597
1078.31
208.907
-13.37
-37.5119
896.237
51.1295
1329.3
1069.36
20.584
-11.8025
114.048
28.1765
789.754
19.8421
922.416
1040.09
646.82
862.31
393.318
477.425
4.53379
962.22
83.2511
45.0744
32.6408
414.559
-18.8128
704.766
164.172
354.312
1989.19
-12.6861
1185.96
694.69
225.205
1990.7
985.82
535.547
-1.82029
1466.91
997.464
218.224
978.464
-20.8599
419.412
33.6183
66.7572
761.5
-1.2697
531.209
514.435
1552.74
908.977
844.044
860.287
-16.1482
370.655
-40.5609
-41.6619
1297.74
-1.90461
1115.5
240.768
229.166
1118.98
579.519
-2.97393
9.42384
430.447
1351.52
2.31173
391.734
1223.28
172.875
1068.42
-13.3636
2017.44
2068.1
1073.89
36.322
43.1939
130.029
492.47
469.185
413.681
1344.59
7.24475
352.294
251.559
16.7114
1741.89
39.8851
379.153
527.759
21.5592
1857.17
-15.5506
834.53
1239.53
1173.54
43.2772
510.014
442.52
57.9754
579.58
828.101
654.835
489.923
1252.66
1008.91
1293.03
1555.59
-11.1706
-20.5009
482.774
-27.1639
-4.6452
32.4847
1047.85
785.793
4219.4
1016.33
313.847
-14.8332
28.8852
-22.4353
187.079
-45.5662
1182.6
1716.21
1184.46
195.917
865.336
11.7054
-21.6562
884.76
1245.88
14.8776
1399.52
-8.66356
673.857
1012.63
-21.8844
708.335
396.369
1671.92
21.6231
9.42521
6.33695
173.132
1086.55
-0.432433
1268.26
788.73
738.352
-23.929
-25.3497
596.483
83.0507
-37.512
1006.75
1253.38
17.8692
470.226
611.11
1263.39
1242.75
15.4858
599.861
34.1656
2182.19
1113.25
25.9097
722.801
170.857
-1.4364
348.638
862.124
14.5095
418.378
17.6992
222.635
40.0622
6.78709
746.945
662.175
594.683
375.662
2074.53
2.12886
390.814
644.734
978.977
178.127
1534.45
177.785
457.242
861.915
-23.4756
422.257
441.552
1200.35
22.2189
1351.77
1267.64
1167.92
475.995
880.985
1222.13
603.609
137.239
1929.19
959.195
1192.22
-16.4289
-6.05773
492.933
18.2577
946.864
455.599
964.899
3.36919
785.119
335.047
1187.35
3235.27
1072.81
625.005
2451.53
1663.31
423.594
854.664
656.642
-37.8912
613.488
-11.7317
497.513
1768.87
691.375
1145.94
-27.6786
990.281
76.8902
9.04312
338.617
997.32
1396.68
1379.39
144.757
592.666
568.675
648.628
567.597
542.312
-4.45731
-8.30339
872.07
10.2189
58.0337
915.553
-9.31545
1271.33
1122.66
-36.7629
1580.27
122.589
455.452
14.6653
411.706
13.5561
918.354
878.501
1.92784
420.804
1528.76
708.858
1179.62
1070.29
884.314
42.7246
-22.8997
2598.16
14.2833
381.284
794.542
-2.8071
2234.14
1266
129.365
536.698
1383.15
40.0738
1082
473.706
1103.34
147.062
659.42
36.4945
83.0507
-6.55177
43.0728
-48.9956
-19.8423
1.10148
609.447
938.889
253.239
590.21
528.98
979.048
604.273
1233.93
60.0669
1286.39
742.52
858.482
420.223
1393.21
531.646
57.5967
476.514
495.744
-28.0344
28.565
827.861
39.251
784.498
384.069
355.662
613.526
987.861
3287.24
27.8035
852.367
855.423
1975.2
872.382
15.2473
23.4972
-16.8117
-16.1518
710.361
1065.19
-14.3239
31.3718
1775.63
757.282
1351.63
828.391
-32.4478
446.344
9.43153
1169.47
164.057
218.783
330.297
736.709
507.627
672.675
-17.2775
96.2841
816.384
718.834
30.6146
714.624
1190.88
1.8117
110.825
634.443
-5.56732
948.368
573.054
55.0165
864.83
440.154
805.818
822.56
602.105
485.038
794.813
1552.63
667.547
851.493
965.303
-27.6786
1644.33
908.595
615.979
779.673
-17.3021
-0.860433
1272.01
688.243
853.533
836.035
26.122
1034.07
517.949
413.459
36.6742
309.85
645.527
554.661
1016.68
-23.3545
-18.6858
598.542
396.146
1320.81
8.88301
548.113
914.293
371.035
2.30792
1036.2
1192.44
-30.9146
43.0728
-24.9209
-15.2624
1113.77
-14.2201
561.447
568.218
549.275
1060.99
545.593
3.62747
-35.114
1187.92
501.161
-8.54651
352.484
844.104
10.9172
947.689
779.928
13.5561
337.393
1009.69
2445.71
1900.76
32.0604
-22.7339
572.148
395.954
1360.8
717.897
1211.28
349.425
2224.45
748.693
-12.8637
978.353
880.401
1147.6
625.506
747.265
1395.19
568.001
13.5508
629.74
585.025
736.946
26.2981
1601.89
252.138
1034
1114.03
935.36
740.011
891.941
1127.78
-23.6561
741.421
-0.807125
911.426
926.393
1475.74
946.341
1116.08
489.846
492.97
73.807
1116.53
622.859
854.142
780.998
1093.47
831.834
1808.44
716.327
510.633
58.6879
12.3904
1350.93
587.154
455.464
4.84961
-15.0105
635.482
2.11408
1394.18
1145.76
1072.44
1778.34
8.59265
33.2285
618.279
70.331
1233.75
328.31
617.942
23.487
-23.3721
1012.45
1083.67
63.488
168.796
1718.19
721.427
145.178
474.143
16.0009
738.437
950.87
589.921
447.469
1294.49
356.958
515.802
385.902
-23.4756
24.8926
473.411
891.126
20.7741
913.103
6.3964
1248.18
839.254
1790.17
-7.9318
-21.4752
1433.18
21.0757
937.866
7.69755
-47.0968
833.581
260.38
859.029
203.564
-2.68119
352.954
1074.69
709.405
-11.1895
141.273
1791.2
249.919
1673.11
23.8755
17.7519
1465.27
-26.2675
-22.0549
1046.62
17.3963
827.609
12.5604
2036.84
53.0447
1023.31
-19.8423
34.1091
717.749
487.431
674.931
1139.31
76.6006
-2.33635
-10.4587
235.082
1769.22
602.357
650.691
420.455
70.4687
517.356
8.63557
569.186
1312.79
585.686
41.855
826.712
1143.99
-0.993018
887.331
761.749
-34.1716
448.289
803.849
2742.68
1390.99
437.432
41.2832
1456.61
544.312
373.631
-12.5924
37.2511
430.703
249.162
1075.65
360.762
11.4992
-12.1101
715.948
632.275
451.24
319.26
38.8681
-7.06241
908.767
793.26
28.7028
1459.17
970.603
901.774
34.987
44.4782
1280.99
-16.3651
706.6
483.026
1055.56
295.061
663.621
344.583
70.8356
1031.56
19.2668
477.657
771.308
695.216
1059.79
5.877
-13.9842
-12.4037
18.831
321.929
-15.425
23.8755
-9.62184
1383.49
303.443
-3.21844
935.751
1224.71
-33.7639
2261.44
1730.33
1744.82
-36.7089
1421.64
5.99807
903.568
1450.41
345.321
1795.12
3.28584
1826.13
829.161
-9.52568
1324.1
47.0539
-14.5859
-11.2344
365.483
74.6512
51.786
51.6962
8.86567
856.285
-8.37979
231.12
1053.57
642.305
628.314
1014.86
22.0058
1070.92
271.494
275.109
505.883
102.663
467.272
1319.95
1009.19
933.54
915.553
1403.73
19.4554
125.653
967.737
-5.09505
464.5
15.4971
1434.35
1417.7
-25.8031
858.167
913.557
1385.46
580.031
-28.6691
455.128
2073.29
715.959
-2.97568
651.402
1154.8
1006.55
698.906
315.336
713.783
23.9006
190.104
-1.71471
27.0111
425.086
603.766
107.259
1028.92
230.027
1136.15
1442.79
2254.39
781.075
607.904
49.8906
1282.93
-1.2445
0.848592
37.419
1653.64
1639.9
823.433
93.2934
-29.3165
945.971
-9.85765
1355.48
577.804
1.14605
711.216
294.198
93.4334
15.5633
121.88
1018.39
491.381
554.897
-9.13031
5.50154
866.519
2055.39
30.7707
274.437
1342.62
1103.92
956.164
832.749
292.282
110.644
0.113806
1455.41
93.1729
1018.56
36.5843
73.7141
780.419
677.098
592.792
268.889
1790.61
1455.71
62.2312
1058.72
1057.13
947.178
616.621
25.9097
387.343
67.904
48.7869
20.6685
1657.69
1496.9
1561.56
990.34
618.197
1661.92
1559.11
1122.15
624.771
673.419
885.408
22.4264
490.072
2.58882
993.036
465.296
2016.23
1056.54
53.8606
485.132
118.036
62.3739
1381.78
2049.5
188.723
1825.41
266.89
1123.67
47.2275
427.269
888.481
1443.3
1422.66
15.4858
714.805
1109.61
753.428
34.343
1776.96
966.519
53.4721
561.337
254.95
647.951
1052.18
566.526
40.1775
1147.45
18.5104
28.3388
830.341
865.486
286.644
674.668
390.998
527.604
731.913
1230.11
630.355
1258.38
569.465
1315.56
603.609
13.8927
75.0162
1307.51
1407.74
1272.93
854.139
796.532
237.523
9.83135
139.514
955.975
329.721
1372.88
1368.67
1473.86
17.875
26.3273
2173.48
1479.52
-22.7403
18.7101
583.268
1582.6
632.09
2324.43
94.8493
-4.6777
1257.47
108.138
1917.24
-42.6711
451.323
734.951
903.738
597.392
996.143
40.7465
855.407
52.6751
478.579
795.162
94.5255
707.049
818.737
571.818
165.048
18.4332
110.237
2439.95
835.771
-6.55523
67.7212
-2.73976
1072.02
108.786
682.878
-45.3875
441.792
818.715
319.025
-35.7625
1181.55
297.249
879.882
963.239
992.697
-15.2624
285.429
558.537
156.32
1383.22
19.5149
552.522
79.9962
-16.5499
1478.7
726.702
940.835
819.981
947.794
4.20915
1731.84
841.077
342.543
126.269
-17.5758
1281.05
-18.1111
776.712
738.32
1441.41
1743.89
547.282
360.535
3.83849
652.844
1292.12
1512.12
1212.49
759.431
740.688
1239.53
852.754
1101.62
975.8
-37.1646
4.18579
3311.54
3357.89
264.297
6.63583
1485.65
1025.95
56.4233
177.791
35.4924
-69.7514
628.519
1734.68
1188.76
932.259
2173.85
954.841
1075.97
16.9215
943.37
0.0903561
889.026
1682.5
1025.78
524.306
46.3643
45.8629
751.249
999.31
548.002
890.235
1302.15
960.807
528.803
478.325
133.12
596.967
492.396
834.42
681.119
779.366
372.56
610.831
872.904
338.497
267.184
452.28
690.261
277.617
1580.85
710.43
69.7728
1035.26
179.964
-21.2034
766.81
6.05986
9.43153
903.354
495.767
498.019
626.399
1044.69
624.265
1645.18
809.218
1713.6
248.542
1961.34
11.874
1228.12
658.646
1353.01
12.1854
1122.82
-17.7323
5.67708
30.0754
1906.64
1241.3
-0.432433
994.642
3807.11
1547.73
44.947
566.402
446.915
1239.29
51.1916
18.9
-12.6861
1065.24
1180.72
347.988
886.75
1315.16
564.555
521.823
721.717
159.181
286.023
72.2815
585.313
804.823
35.5449
15.9336
28.3658
908.056
604.164
1081.43
189.999
40.797
-4.23545
160.181
10.9929
1369.91
785.668
1071.81
1511.03
197.369
1324.24
1149.75
-9.40104
7.22635
24.9337
54.4135
-12.346
-12.017
1278.1
348.736
247.809
1203.92
7.54977
606.87
277.799
10.8089
993.309
834.973
2128.46
71.6755
573.666
[truncated: 15,369 more chars]
