# Supplementary material for: Nonlatching positive feedback enables robust bimodality by decoupling expression noise from the mean
Source: PLoS Biol. 2017 Oct 18;15(10):e2000841. doi: 10.1371/journal.pbio.2000841 (PMC5646755; doi:10.1371/journal.pbio.2000841)
Supplement: S29 Data — The corresponding mCherry fluorescence values were taken according to the gating strategy in S28 Data applied to the flow cytometry files (S27 Data) and were used to generate the numbers in Fig 3B and 3C and S7 and S11 Figs. (ZIP) [file pbio.2000841.s029.zip › S29_Data/LChITF Iso 5/2.txt]

"Y2-A"
4.03167
275.885
1278.51
704.201
1288.75
1151.36
519.644
12.4682
-7.15431
310.504
589.421
-8.16514
637.608
923.666
-4.81657
-4.25235
810.809
470.302
-15.0656
854.407
-17.3123
1288.36
837.592
923.86
611.389
-8.98219
495.789
2476.65
1028.03
434.084
402.27
880.018
1136.04
1170.95
1104.29
684.064
615.387
13.0441
1240.15
-9.04919
361.48
21.1955
-10.523
792.241
723.409
108.887
429.369
349.284
136.298
1053.54
812.987
866.336
3.06511
129.237
59.4171
1641.1
912.382
92.7894
0.0742326
36.6134
29.5985
46.1339
1245.55
202.027
678.905
75.1516
1128
49.4925
926.841
642.093
129.544
993.563
1330.15
193.093
-26.5914
15.0578
1193.08
5.8878
381.788
1061.89
765.363
1296.42
-26.3606
97.8974
1006.88
541.267
358.368
561.125
161.127
332.279
-10.554
43.0931
1437.38
-10.1217
-28.0686
70.4247
22.4514
1007.34
96.229
-0.993752
740.07
1226.93
1063.01
39.7087
-14.0269
776.745
1826.39
750.536
1002.53
58.3341
448.675
608.59
398.271
497.44
1717.91
260.071
298.529
554.632
726.205
124.58
2.56251
830.78
-23.3272
1276.62
987.802
660.465
621.023
1175.8
879.019
732.054
420.625
21.4554
374.591
1042.05
62.657
729.752
28.7738
1082.08
851.076
16.1497
726.144
1254.85
268.595
1093.71
169.666
46.4671
51.87
1270.01
1800.91
701.091
147.735
95.3512
-10.737
52.3051
87.4669
58.0257
56.3483
331.47
1350.72
139.755
38.4973
23.8191
1114.28
773.006
32.1427
536.38
38.9073
789.309
27.5006
25.8279
41.5752
-1.84717
243.897
800.432
6.81141
974.003
773.858
28.5438
1021.64
898.526
1149.67
-19.8452
538.348
597.765
4.63041
396.809
475.464
693.503
-21.4757
1.037
443.455
1258.72
23.5695
-2.21189
-13.5892
-8.98282
760.649
1380.28
1262.88
10.233
-22.032
1783.49
225.61
1551.37
1894.47
-10.7967
-40.2734
-26.9831
1258.64
11.0146
1555.9
267.367
424.057
642.122
13.0445
780.933
-34.3117
288.318
1061.68
-20.5405
535.115
1665.33
-6.32819
753.003
-3.25509
899.741
35.4243
561.704
45.0931
-41.0038
506.231
232.692
908.487
582.899
-15.347
334.76
776.129
1112.21
568.11
-23.7389
529.263
1158.1
65.8227
447.183
33.5399
27.6742
7.37259
52.5792
29.9261
36.1187
65.2537
51.0211
-8.59069
820.798
941.35
62.5346
52.0738
466.729
1088.87
543.209
1232.93
408.944
1470.69
33.1234
20.9414
868.373
577.74
544.703
794.946
471.673
1250.97
762.076
736.76
808.148
16.6179
907.854
1168.91
619.654
9.282
1071.89
89.7877
40.7837
941.657
14.8769
863.89
349.02
272.128
38.5173
545.429
1102.05
708.635
4.9676
724.47
21.081
153.124
716.608
708.427
60.6633
1131.86
-21.0949
1008.57
48.5105
11.8252
659.182
1780.55
9.57805
26.9442
825.954
310.441
1575.55
1226.13
896.131
928.926
601.319
29.576
-10.9577
639.402
200.552
2.14223
365.649
960.884
40.0437
20.4833
452.083
84.6081
10.219
28.975
71.984
144.794
23.3102
4.63041
960.847
3.84706
909.935
220.303
14.2934
1687.88
634.515
433.264
509.408
911.262
239.331
5.65229
36.3004
31.7847
662.939
41.5506
56.0068
32.4399
842.177
811.49
852.891
419.282
626.25
1175.62
-15.4117
564.348
407.535
268.376
684.683
1066.37
1187.3
54.417
1256.17
48.945
1656.91
601.203
-3.25509
1465.71
12.9355
229.058
576.391
8.65896
14.2885
1252.38
-6.57876
729.594
392.682
410.66
-15.664
1003.04
653.38
-19.0537
-13.2791
1124.67
227.918
605.345
-41.6662
605.2
616.673
7.94218
773.93
28.6225
365.104
678.833
-8.59069
281.067
800.796
2.56449
275.088
1068.02
1163.88
16.9026
-20.6251
374.543
-10.6332
1226.76
-33.6908
443.364
-19.8662
682.19
-2.15952
-39.4121
28.4639
562.773
-13.6377
-0.58376
770.27
1058.79
558.586
782.827
11.2167
5.90574
22.0407
653.439
1259.7
857.129
148.579
1125.66
1096.67
-0.591327
1385.9
578.418
33.9854
2121.87
293.98
1312.65
865.314
-28.7729
758.908
-22.5618
20.4472
792.284
938.792
346.647
114.762
1329.75
-9.27036
-5.38432
1068.5
787.251
1727.31
-16.2674
655.701
-6.52913
1840.09
0.862657
-35.1504
-4.36403
516.886
-30.2007
760.381
-11.2253
75.1704
32.5664
57.5871
1229.7
768.621
728.001
470.775
212.128
-8.72166
461.043
1018.63
624.133
266.668
598.046
15.2236
1659.11
1648.73
810.723
529.241
12.9482
293.713
210.011
2.09973
15.2255
1.22058
199.915
3354.91
1372.5
677.066
1449.88
813.687
27.5197
29.0749
443.485
797.621
547.479
418.342
481.386
1035.29
310.591
542.817
592.117
33.5657
548.103
1223.71
30.4288
2.26221
268.091
-16.6287
28.3934
749.044
28.7102
31.3884
497.015
294.007
658.764
1478.39
997.866
778.194
985.143
428.805
485.167
602.023
-12.1624
312.223
87.8513
1344.13
535.358
85.849
1086.54
725.518
124.551
774.373
262.728
1728.54
356.096
154.685
1581.78
832.483
779.163
962.66
41.5561
-4.94187
692.754
-7.15431
340.489
454.729
520.259
734.886
404.55
1264.86
617.001
308.196
1546.97
-2.97861
-5.13088
713.958
808.544
656.805
992.706
11.3433
19.7538
878.1
1678.46
49.9452
-32.6525
264.598
-22.8266
821.307
-12.4033
193.059
1023.17
792.25
375.134
18.5254
9.9511
178.758
8.88097
-3.72908
526.82
373.646
753.892
-19.4237
665.219
818.414
192.45
181.496
1681.11
945.535
318.205
63.0123
1378.94
21.1078
50.4169
701.322
85.3855
23.6515
248.622
830.714
756.25
1490.8
109.698
744.243
10.573
220.726
570.921
9.0573
-7.5733
627.094
363.59
31.6658
3.31137
483.385
180.016
753.82
1645.37
65.2537
24.7841
-2.96849
-1.91687
26.8062
1428.73
1242.11
28.1979
987.622
71.0095
2.48522
1301.43
655.172
7.53869
7.77981
21.0122
996.555
344.218
736.835
156.076
36.831
616.91
16.2753
40.3193
844.473
1398.31
740.681
885.365
21.9846
-13.7804
1255.54
63.6452
734.466
65.1466
1179.66
51.0435
1030.19
2126.2
495.79
977.563
34.9527
40.4361
-16.5116
346.364
901.892
14.7707
45.9447
292.11
1708.14
52.9307
8.75444
574.186
792.514
-35.1596
37.0332
218.656
467.323
538.385
1127.54
-17.7767
1912.75
-11.9753
1087.21
1051.78
813.096
-2.9425
276.858
464.106
374.725
14.9195
-2.31978
522.803
1610.64
744.887
5.12887
20.0658
865.917
-4.60907
139.718
430.336
389.151
-13.9118
2.22909
841.118
88.5474
13.8336
24.393
499.195
780.87
22.1325
494.538
513.942
19.8686
1108.72
307.117
967.446
1986.15
729.53
574.655
607.123
29.4321
490.717
1755.09
34.7445
13.1876
324.433
75.1937
242.32
254.219
1416.25
7.98519
182.112
3.13778
-16.1863
208.549
-8.14656
347.044
8.779
4.71206
233.589
1524.76
399.428
448.327
46.6029
27.0426
110.066
-21.2767
1272.4
1977.02
1572.29
6.0659
45.3657
302.761
15.0686
1109.55
541.843
735.233
370.594
626.326
12.8746
1337.07
609.355
-1.38514
-18.4134
190.544
483.252
1298.32
1342.18
-1.84717
185.801
924.121
-11.9293
-6.13402
1565.53
657.666
954.332
918.568
786.098
109.465
244.12
906.986
-4.80079
6.50448
365.887
-7.10812
803.136
710.347
1281.96
-27.8731
556.88
507.079
877.418
595.615
6.94674
-4.90704
39.3855
21.3079
740.182
473.659
109.017
548.886
11.8252
13.8398
923.425
789.938
343.238
1211.04
83.8849
1172.56
16.2562
-15.4015
13.4052
338.611
725.609
13.1454
613.088
537.172
24.2315
223.447
553.698
2720.04
787.599
357.885
10.2526
809.103
33.1843
739.418
798.428
275.588
-18.5028
997.286
-35.4636
94.9954
-31.2599
124.076
100.978
1389.65
102.83
-29.5282
-34.3491
1079.11
-54.5636
1033.57
-13.8646
1178.06
-47.4765
609.65
6.84277
87.5416
826.952
1745.08
1.26372
455.141
52.0648
824.876
6.90119
49.0714
7.52316
903.568
1273.68
78.199
-1.18575
883.118
451.925
1198.38
1290.22
587.352
1379.8
28.0493
1215.22
1624.32
404.249
-18.6417
379.574
420.828
630.861
61.1896
708.752
931.073
34.1995
1223.22
30.7002
-1.84397
1251.8
175.682
130.969
-2.23033
828.122
-25.7892
445.11
-6.36837
542.75
42.8738
-7.06815
336.707
50.2417
317.908
980.063
475.46
1493.05
996.715
-30.899
9.44456
-0.867914
640.544
1522.9
1094.74
-14.595
659.223
531.625
189.607
2303.91
-23.8348
-51.2501
21.8937
429.507
13.1454
1583.85
1396.39
-25.0477
-4.25995
1359.39
1099.95
-3.47303
-35.6803
1480.34
14.5468
726.139
1077.47
1272.44
-7.05256
654.437
-27.075
744.08
196.877
2.11195
19.0231
-52.3302
-43.6855
3.41031
1220.48
20.0652
38.1965
597.857
955.699
825.983
838.029
16.6514
547.808
343.675
1725.53
556.617
32.987
14.2632
389.576
15.4206
838.957
1296.5
1310.49
211.086
788.429
1388.1
12.8301
-4.66206
45.0518
239.013
998.491
726.42
988.801
1693.78
260.988
549.29
1041.8
982.777
645.1
59.1486
4.91083
422.91
1799.61
-4.62067
368.234
-6.91368
535.111
703.014
424.742
498.917
18.695
-25.0324
702.462
322.179
740.179
806.079
790.137
747.774
1429.72
1313.28
-1.99774
809.88
530.758
348.128
193.355
201.205
21.1427
14.3422
577.554
737.472
162.375
356.325
1001.18
271.491
70.1461
972.136
16.2047
730.797
1259.3
56.0545
775.418
664.295
680.17
826.408
34.1769
742.518
2341.74
650.377
28.211
37.7192
191.437
945.129
42.6328
129.698
56.0001
1211.61
787.97
845.661
224.272
306.991
-3.9638
39.8031
10.3264
745.149
33.5034
718.195
156.797
721.157
0.517905
1675.34
48.1727
9.72884
2.52274
13.1416
36.6185
327.308
70.675
819.456
1338.41
555.987
967.546
-17.5169
1188.5
870.531
773.32
607.45
3.49942
850.322
1607.29
-7.58459
-1.94712
1.70655
773.544
407.548
534.054
4.19184
4.13628
447.978
-48.6258
262.607
-24.2192
1120.11
967.617
20.144
11.6319
738.16
-17.7735
325.844
25.2255
-3.29132
3.13224
499.223
513.138
1126.1
-36.5252
788.236
805.119
26.0072
38.7306
1062.24
414.687
260.421
16.3136
705.944
-30.2734
512.58
1418.74
0.0691193
49.2762
770.46
36.1725
584.265
17.6207
6.98093
942.771
280.675
455.463
461.001
220.785
1218.21
251.39
-2.52756
81.9194
-29.4961
-9.0431
554.113
921.784
85.798
-27.8242
602.854
-20.5878
318.797
212.959
198.139
-16.1783
1223.63
43.5363
448.177
-29.1364
143.293
744.774
367.808
-28.1727
-14.1711
599.152
-41.1305
1014.88
-21.4518
387.233
645.898
-42.0228
-6.89706
925.318
1621.45
-18.9625
21.5819
1.6302
13.9811
69.7973
49.4475
33.3769
71.6622
-14.0364
610.199
593.35
1009.89
820.216
48.3677
573.982
582.761
50.0468
833.381
1.58571
1020.45
1275.37
1017.23
655.205
248.545
1677.78
1535.05
413.986
416.809
343.376
64.7708
14.2812
679.582
917.663
30.4874
72.216
405.716
197.36
8.49859
73.3277
25.5655
272.155
792.684
567.173
794.291
299.69
1360.49
43.334
42.385
114.125
1.4373
385.934
373.044
141.001
22.4298
1076.23
541.267
39.7767
1217.05
2068.93
-6.92697
26.9273
757.406
13.516
1434.92
176.489
697.833
45.5056
792.08
523.206
175.571
1357.97
32.1113
1254.18
1465.27
47.6573
548.439
290.392
37.4083
23.9171
100.201
613.263
796.866
1.03596
519.192
562.458
1226.93
1025.71
667.634
1093.91
576.031
69.2661
406.192
41.5506
33.518
47.4324
92.5506
7.00691
1362.47
380.626
385.549
-7.18404
1623.46
-58.7791
18.6667
452.971
407.968
449.488
831.171
15.0668
250.257
306.96
21.771
1157.47
31.4874
804.467
217.581
854.391
-23.5961
27.2895
1071.25
4.91813
883.188
-17.8232
949.28
830.45
121.143
800.642
58.0504
23.9488
-28.7805
882.372
382.149
-28.188
380.457
33.5399
2338.4
-3.8718
5.72755
453.97
905.115
1023.75
445.689
1293.53
203.179
-69.3832
386.627
4.43856
308.821
359.626
75.0495
622.18
410.15
308.079
-9.69621
54.2427
32.0448
913.65
1008.21
492.691
1078.55
2445
12.5789
24.8518
29.3753
731.566
1458.55
1024.46
28.4529
34.9384
25.9882
32.6648
760.367
472.176
762.672
399.009
1140.31
41.1747
17.3103
49.1139
3806.3
13.2184
24.6007
49.0082
-14.8489
-13.7005
605.923
40.7587
26.015
1518.96
61.6003
694.267
1762.08
409.805
574.186
46.4954
41.6771
1215.35
14.2464
846.349
760.641
695.707
1704.78
786.75
2.39197
54.2739
250.572
-6.20073
-17.155
185.816
1040.5
786.498
21.2951
1198.06
773.339
52.8158
430.444
53.4378
301.056
426.556
1812.47
397.727
1345.33
34.5388
550.314
631.472
4593.26
57.9285
53.9022
1126.25
8.37854
20.1214
855.899
-37.3824
495.767
375.988
33.0786
1065.55
1374.05
827.999
939.373
880.262
984.6
860.226
404.318
920.488
22.2736
454.105
353.046
661.056
1231.28
729.203
388.139
41.9367
439.897
474.451
137.386
-25.9829
512.483
913.054
1289.72
823.364
281.133
98.4627
1433.88
1175.6
40.7855
-6.37024
15.7466
-30.1553
156.906
1272.61
1203.38
1160.35
951.591
2205.42
29.2871
33.9988
866.71
928.287
1784.89
6.78967
669.26
127.937
6.43556
840.624
46.3605
15.8706
192.603
6.22064
158.78
734.477
1389.58
747.385
190.501
756.583
15.4815
530.688
-4.35848
985.502
537.448
311.382
23.7678
-9.02462
18.7676
425.681
-4.43299
114.069
1977.95
827.833
-11.9063
35.5189
7.42321
1296.69
767.921
538.732
706.468
570.104
0.0760989
556.698
729.25
1254.03
449.92
-20.2597
-37.8191
9.83662
754.699
-3.03298
1105.73
40.0486
37.4069
-45.4578
416.364
393.339
1363.03
-29.2637
21.9994
731.077
574.172
29.4761
504.436
560.925
-12.8644
58.9591
37.8654
517.601
573.487
904.311
599.77
311.645
-24.1436
1420.77
694.835
413.421
883.439
-26.4071
601.06
24.4784
991.607
633.667
1224.07
5.18753
-7.43177
367.297
-24.7173
213.709
349.752
39.621
3852.56
26.7599
24.6304
4.37213
8.27271
-38.4954
1078.76
26.4554
915.503
1749
68.5088
19.6187
29.5595
32.4576
460.505
1755.63
413.922
960.059
576.08
23.5127
30.9581
51.5264
521.657
699.858
24.3352
42.3522
122.899
205.173
1462.52
1531.14
264.527
17.2641
799.778
26.5636
19.421
150.453
1037.58
415.451
1706.36
237.275
-3.49595
566.393
27.8623
330.641
947.773
33.6449
860.123
357.779
31.4134
33.6176
39.3006
266.561
28.4991
-13.9566
1030.81
56.4599
496.91
20.7584
37.0106
345.216
56.0001
748.719
33.4893
2.33088
27.4951
70.0623
181.428
41.6771
150.881
1342.96
575.109
855.823
37.1233
152.317
1738.45
61.7702
726.585
239.302
82.1705
172.488
216.524
342.568
38.6376
941.949
35.2355
602.068
935.348
20.4318
12.0112
551.397
874.367
1697.19
776.096
292.662
1412.61
-28.0465
-13.138
10.89
16.9319
1417.97
13.3841
-13.6401
546.245
23.0118
125.83
-21.8648
741.033
-30.9991
687.076
693.623
-23.4045
94.4471
-14.1792
12.2868
-7.98739
242.633
153.248
775.348
884.402
-42.2093
556.23
20.3681
622.727
396.17
1119.84
42.2025
36.5339
19.4072
1370.67
-4.07401
-41.3347
714.929
1342.02
26.3842
265.21
306.693
957.108
-14.5036
5.0124
24.6895
58.7764
331.059
1672.01
1258.78
282.074
389.137
23.6319
614.946
37.9065
1201.03
484.315
291.85
29.3231
26.1486
3.67508
1642.56
629.571
1263.07
28.5547
472.653
432.071
3.82423
513.594
300.088
0.143666
512.912
-6.89706
1.40332
463.282
726.916
64.6854
48.4819
88.9438
1417.25
426.671
40.0772
35.251
365.227
23.4449
42.3573
27.3817
42.8738
178.464
1.24926
468.158
-10.0534
50.5258
970.478
482.595
1328.79
19.7468
40.8429
214.8
597.121
40.8577
722.008
7.68526
252.816
38.2481
1657.1
14.171
906.337
464.064
228.007
36.1096
1153.55
-36.5638
8.49859
1365.52
986.174
140.509
687.368
10.5749
-35.9203
1720.23
603.372
526.843
51.7553
594.1
687.589
514.931
11.1207
1066.45
28.5569
35.5483
171.051
554.385
32.2804
395.385
219.835
596.643
578.686
732.565
1006.46
-5.58617
106.811
1193.58
757.734
450.608
745.851
23.6115
654.091
23.5731
763.645
0.748531
1000.78
48.4403
86.1503
1132.69
300.248
37.0332
8.76053
49.0524
21.2951
545.881
1114.42
972.982
20.0234
149.256
182.928
1186.54
30.4103
1417.6
36.9771
34.9453
232.311
25.7912
42.1048
69.2248
-13.1732
1492.79
655.999
1171.53
826.746
9.514
12.5365
510.345
38.8846
125.341
124.655
1496.2
832.011
934.679
416.364
442.064
-31.1378
3.25878
453.543
448.093
-1.66635
50.0909
737.087
703.029
949.141
952.41
0.358505
10.019
183.682
1400.94
30.5355
639.276
33.9642
38.0466
1251.43
1281.11
315.597
1489.71
887.792
5.73772
1197.76
1641.99
-13.054
-5.64172
946.049
422.841
439.884
8.3876
305.059
96.7819
14.6795
369.03
878.86
9.60077
1826.5
290.502
134.739
265.681
-16.9903
50.7051
435.295
31.5205
553.271
371.845
432.866
-18.1714
649.117
1251.48
1510.3
26.3238
753.411
357.936
-9.64084
1035.1
1031.57
1094.43
450.899
46.8941
-0.789796
829.237
268.74
751.53
898.428
787.461
1824.02
321.82
1.29031
273.642
730.831
10.7117
34.5735
355.374
44.6178
35.4437
1248.58
682.192
202.275
1302.81
-35.0942
398.791
-19.7696
-13.1144
-48.7708
-63.9668
689.288
1041.43
1629.94
497.734
-11.576
995.413
152.015
-0.142824
718.165
1451.95
59.3603
4.42846
594.607
-11.8947
19.0826
657.206
589.421
602.718
1338.34
24.1141
340.012
38.8512
10.5825
99.2372
281.037
14.5468
-22.6044
-31.9139
49.1139
1215.43
689.732
686.008
1210.88
15.275
530.504
386.657
586.112
1436.5
18.4968
0.862657
5.00631
17.5884
53.9917
1066.13
617.524
1595.97
-15.2223
16.2418
324.731
567.768
1223.21
-13.697
766.205
563.18
-37.4071
433.915
436.271
-13.8363
2107.62
-0.371747
607.69
1.69113
709.164
-68.9188
480.813
898.84
803.27
-69.9694
1376.07
700.028
-66.5489
1102.53
-12.1161
442.519
-26.9084
815.634
1131.89
-2.28808
-21.8648
28.8874
8.66373
199.609
988.377
561.388
-0.425574
596.551
674.148
14.8351
1388.32
16.62
470.928
9.17539
33.8201
-22.4528
380.425
3.47763
56.0169
32.4703
488.089
369.163
705.772
778.021
28.5085
186.797
13.7988
268.519
-18.3987
1330
12.2083
8.63938
1212.77
2995.18
792.481
1067.15
1511.71
399.103
33.5657
867.247
57.0974
1208.66
172.359
350.894
167.18
400.212
97.5514
1012.23
373.222
9.514
1017.04
141.154
1083.6
41.0076
46.6078
707.386
6.07901
14.3766
977.11
-1.42639
1888.14
1094.22
17.2947
552.491
995.647
-26.9199
1.80008
42.5505
587.878
638.768
1454.35
60.9763
67.0798
951.32
944.158
547.416
875.006
459.568
1653.98
205.436
18.9736
521.299
814.784
97.4319
1110.97
28.1763
18.0427
2207.13
17.7579
577.735
191.422
-19.9907
-4.7622
36.7747
912.889
1340.92
1093.32
678.912
-25.4236
34.7756
870.95
42.1075
16.441
885.918
-22.6462
671.81
22.2422
560.883
1781.1
51.6237
1185.38
317.644
598.494
70.0724
7.17039
1283.63
1200.31
33.9189
870.546
15.1398
-1.91141
0.966873
725.915
1457.03
1377.25
-4.33223
1294.6
9.78808
778.091
638.148
15.8743
36.0962
-22.1616
574.728
22.2321
1222.18
437.936
1113.54
5.64909
20.8829
418.123
462.209
12.6066
13.8068
1441.03
729.445
1132.78
122.678
124.458
568.333
391.186
331.161
63.8172
679.425
274.651
497.802
31.2045
736.863
438.194
735.1
527.328
1658.58
17.5598
365.369
256.267
1156.62
380.22
463.475
357.731
2090.03
651.257
96.7221
284.628
1702.08
908.297
5.26413
924.432
200.451
-0.552977
1504.3
-58.3844
752.461
5.69643
915.55
663.033
437.814
448.395
187.596
726.955
234.68
-23.2002
533.405
-2.50299
-12.6161
360.822
-36.5638
1110.03
-15.8643
266.357
225.303
646.507
7.08225
-15.662
-22.8018
-20.6918
18.9711
95.5987
629.493
-62.2809
-56.3457
348.682
-22.0429
377.199
320.887
-42.3239
-33.776
371.634
401.741
1291.04
7.58313
11.2804
783.349
115.922
417.712
-3.13697
1654.77
889.43
1199.44
-4.53793
1472.04
230.794
39.7529
42.6554
85.5972
847.405
11.9247
565.318
5.96415
222.423
-42.1396
469.722
134.202
-38.9302
-20.8634
-6.69063
647.923
-34.3951
99.2372
-26.31
13.888
635.8
337.27
1185.23
115.2
53.8546
282.435
-28.9719
1449.69
173.589
301.07
983.091
395.783
1099.74
903.766
552.3
725.979
901.456
17.5598
11.17
27.6308
131.506
275.272
-18.1599
-29.2637
389.316
-16.8475
637.373
28.8183
42.5946
339.518
1113.77
-45.3967
-31.6051
28.974
1278.5
0.358505
11.8931
429.184
40.3615
42.7318
313.462
369.38
52.2909
660.093
-2.58543
38.6513
-24.9918
1482.89
15.9941
1039.15
1025.7
259.623
30.2242
-0.671432
7.91168
590.285
16.1971
1103.51
1575.93
691.453
1004.73
891.337
1046.23
29.1534
-13.6096
510.624
7.07069
9.96877
-11.7601
747.595
844.836
27.8644
817.63
587.607
1624.85
-24.3732
419.52
-3.95318
896.415
489.963
-37.509
527.735
272.639
1548.73
-5.90765
603.393
868.245
-36.1265
-21.1985
796.507
-10.9609
232.782
921.592
942.045
236.459
6.30253
442.808
-43.7538
-20.2728
1556.76
529.451
-8.16514
404.067
-37.2291
3053.66
2385.18
752.713
938.819
1431.34
-17.8653
762.629
-63.773
519.56
255.261
195.939
1.95017
-7.25839
0.282438
-20.4711
1384.35
-22.9595
1915.68
39.1335
540.698
121.57
6.48486
1379.77
767.751
6.34402
-37.697
7.94394
394.682
587.727
9.14056
-32.4839
20.2567
240.398
994.446
265.564
1058.27
916.13
293.314
711.277
119.554
786.39
-4.11988
109.189
1026.81
525.505
-57.6744
364.732
-30.6891
-17.4955
-18.2383
696.28
1385.85
-51.8913
2.87639
3.98724
988.835
-8.95492
13.0728
1223.1
558.159
790.695
-33.8102
894.16
1052.51
-9.34898
-18.9339
110.133
948.154
772.221
84.274
90.4666
1174.7
881.232
1404.46
522.822
11.8137
1387.5
1343.31
13.2053
-3.71211
1.86369
-13.389
1126.11
405.63
522.837
364.692
0.0424289
205.173
737.257
-67.4365
665.008
-30.0418
443.03
1147.28
620.869
57.5768
467.933
-11.2158
1165.61
-21.1474
1774.71
442.518
26.8141
495.527
681.255
12.465
1264.46
45.4665
856.775
31.6024
2014.91
267.396
26.5826
5.64909
300.119
11.4505
376.002
1153.91
26.9252
938.776
212.202
431.31
1282.71
424.403
40.1249
508.363
58.9783
-2.3674
29.4362
224.987
6.6592
252.3
327.168
2.22909
-19.0785
603.916
822.166
1271.33
425.443
2332.03
539.251
86.5282
189.861
1097.71
665.312
22.6797
674.872
784.725
439.11
1.45494
13.3725
963.628
881.46
-43.0804
447.039
9.43945
637.733
5.84143
268.223
583.4
87.6371
-0.748038
0.754099
981.84
331.194
35.7228
148.277
581.193
-24.0547
794.169
16.8471
417.562
1459.96
34.9093
1445.17
229.989
1237.78
459.669
193.296
797.102
701.677
62.7042
19.9081
575.557
29.0694
13.8622
88.5814
-1.0607
1528.41
363.078
422.543
72.663
649.025
36.9656
760.713
9.12372
23.0258
17.6087
17.8397
36.5339
28.7775
43.8355
-0.325874
52.3686
-10.335
13.3042
922.083
492.09
981.036
0.0298395
35.3218
535.926
-16.1161
761.224
277.645
1362
1200.67
573.791
1014.55
4.27615
-36.2575
13.4604
1509.91
-12.1545
93.0344
156.691
367.742
-7.74498
-19.8091
1406.92
-38.1432
35.5189
9.29727
65.4248
134.487
600.577
16.751
661.491
1145.5
28.4991
-45.8157
639.156
534.347
7.7787
991.525
928.955
1569.19
333.971
215.296
-12.1513
7.2524
720.504
174.745
904.558
1213.24
413.812
833.744
425.861
175.244
64.8461
1862.09
1176.68
757.551
-38.1061
410.938
235.449
-6.17518
1106.99
-0.28836
104.034
1.00615
514.65
1680.33
738.01
761.364
839.771
897.495
-8.60352
-27.6893
254.162
-4.4522
-34.3621
1096.83
-25.2354
729.929
-33.1506
1106.7
22.7279
4.95077
858.738
1347.41
-0.414011
1260.58
904.861
-33.8938
888.538
1127.47
734.655
-0.436764
-39.4791
13.2238
935.605
652.116
866.33
758.658
24.7841
1968.55
366.012
34.4236
766.298
114.405
-28.075
22.4784
1039.84
-0.205049
232.995
478.719
-43.1312
-30.7364
476.055
4.8324
774.889
-12.3699
1203.18
27.5715
523.353
997.33
351.714
1131.68
902.891
360.107
316.122
676.884
1645.46
11.5126
-27.9049
524.054
25.0512
26.1055
802.533
-18.4656
23.3375
1408.29
45.7471
780.103
-9.432
834.781
531.243
475.519
20.0658
-10.2084
1064.57
7.73414
1713.04
883.977
15.5917
724.793
1315.98
1187.25
1868.2
7.95308
626.259
31.6439
1359.28
849.673
102.584
1105.72
920.357
-5.41448
456.105
790.347
592.517
26.8159
1830.54
1405.8
1576.95
28.495
176.521
298.625
1090.73
29.1223
-12.8992
2.1051
395.993
623.62
40.4814
-15.1628
1444.39
65.7078
470.616
28.344
1698.21
1914.86
3.81262
1160.03
1155.94
549.167
688.958
425.679
1.35244
504.647
4.01566
1418.35
243.468
11.1674
-1.64363
-15.7111
521.012
530.167
-24.7996
-20.7384
-23.9169
-26.2959
976.9
-0.338589
-14.5712
-12.3388
702.732
-42.5342
366.133
7.09626
13.402
231.936
912.997
-6.96825
630.65
887.638
1200.55
1130.31
22.2401
349.946
584.047
44.8893
1581.64
492.712
1620.62
88.9565
-0.0547531
9.81403
30.3732
497.663
890.258
9.65277
939.051
-39.9374
-42.5043
12.6477
37.8688
981.789
488.224
625.694
1338.95
1651.51
377.409
-17.2229
-47.0673
690.104
-14.0364
14.2464
930.682
20.385
170.968
-15.6173
1084.73
658.988
44.9036
981.458
505.419
157.133
79.6709
1619.27
939.913
55.516
1427.67
658.29
549.29
747.569
1286.38
418.338
546.406
10.533
613.99
-23.1177
9.8727
1018.62
1563.89
832.668
1127.52
620.731
-13.1642
406.003
891.742
385.897
-11.3214
22.7192
4.90366
1086.98
16.6733
652.051
20.7201
678.858
331.651
43.615
440.067
157.843
542.385
1173.73
166.392
241.56
26.3238
1275.97
12.9134
10.9185
-43.2088
540.64
1503.19
0.979462
35.7545
-9.40768
342.766
278.329
1278.76
4.62845
159.109
473.555
-8.8176
942.071
650.329
213.588
733.043
991.779
40.7813
636.573
841.782
165.598
2202.56
171.764
19.0826
23.694
1198.67
1353.33
27.8623
1052.16
882.181
1329.93
1791.52
359.748
447.734
836.709
29.8694
648.372
817.536
366.479
22.5649
-16.7666
1767.39
291.772
109.295
552.379
32.2466
1163.57
17.8337
29.7412
76.2208
324.935
1257.14
663.204
1051.8
713.101
1243.63
1399.2
485.153
69.7686
629.061
669.56
247.303
31.3061
12.8301
709.357
957.722
761.877
342.568
239.163
1271.78
15.4856
50.4169
70.1073
1756.42
-11.9558
34.9032
668.413
1184.91
154.675
-14.075
960.104
595.081
71.4536
48.0543
19.1561
80.5391
468.103
33.0637
633.121
725.103
843.253
42.385
48.7471
65.399
12.6817
551.081
1106.14
359.762
793.241
1193.44
8.27591
592.162
17.4359
394.244
914.144
676.343
399.263
39.3914
757.112
52.2033
574.075
1119.65
1621.04
29.2337
492.922
1112.41
415.068
60.7186
33.763
567.557
19.4912
37.8343
302.277
20.0954
18.1569
125.591
281.393
1109.84
29.3753
30.3117
45.6579
51.8236
45.3195
14.4012
1009.21
16.1977
5.82828
-4.43299
1270.1
372.808
-9.09522
160.16
519.886
901.917
875.127
14.0007
1643.06
1527.46
632.573
-4.5852
16.1674
362.05
606.86
307.813
1157.62
1209.49
875.219
844.023
20.1345
622.511
323.998
289.187
366.164
-28.6003
-37.4623
1701.84
976.596
28.8183
33.2243
-55.9098
755.828
205.728
-24.1088
1065.33
987.991
446.676
380.459
32.8704
1566.79
17.4171
1700
3.97917
4801.85
32.0481
155.365
-1.45237
673.952
10.6155
75.465
715.021
-2.83063
497.21
-12.1161
32.0982
630.889
1001.17
1.82837
1099.66
-2.54358
756.962
820.764
62.9997
254.68
14.5558
241.86
67.9123
37.4223
49.2372
865.48
184.08
496.585
635.878
37.0813
50.4048
63.8051
286.768
955.763
1152.28
26.8481
-21.657
513.466
17.9893
-7.45384
360.905
214.543
1814.84
-9.34049
1184.35
935.909
866.172
1325.52
29.4013
30.0136
37.426
745.346
953.872
761.154
736.905
826.015
20.0049
1209.1
754.055
527.141
58.438
615.976
1024.2
19.9459
-17.5975
-12.8663
1392.86
554.475
40.7252
-0.0730569
74.7951
565.522
7.38064
670.861
3.2548
1869.77
189.38
1528.38
233.421
1412.35
51.8193
2.95477
-22.1338
-2.21189
54.8142
752.825
1197.56
11.0005
355.061
-25.7801
123.072
521.712
91.473
539.515
-12.6708
-0.746173
-8.22558
50.37
459.574
891.431
29.627
367.835
44.9036
80.0319
-64.2968
12.8301
-25.2768
1002.7
10.3765
1034.1
63.0004
863.238
7.12452
3083.33
17.0556
1141.12
354.965
1282.28
1297.91
-45.689
567.138
1189.4
596.955
-23.4454
510.329
-19.6124
496.867
555.926
2059.08
-38.7314
-8.59389
300.711
-13.8251
33.9517
164.002
103.574
-10.431
1153
297.918
1123.08
876.724
26.6582
911.576
416
32.5495
76.4367
33.5382
106.858
393.951
822.267
385.448
476.339
21.1427
765.843
675.006
10.6531
27.2009
8.70146
387.201
286.984
1012.42
977.758
439.744
65.504
-3.82119
29.8175
67.0207
21.4901
430.92
9.31558
564.482
7.57236
783.46
30.2229
1480.79
0.143666
850.244
11.8436
1236.41
43.491
978.041
1573.97
709.26
41.6863
312.353
32.5809
52.1176
159.08
9.81801
475.095
1324.73
182.213
1219.66
6.1401
1271.81
63.6443
42.5505
379.857
297.688
267.078
344.902
2251.76
38.9688
27.405
43.5966
723.207
-6.72945
-16.4449
6.7849
40.5254
-17.4955
56.7243
1044.86
-31.2765
512.622
219.505
1022.57
877.478
5.5765
1043.44
891.895
496.55
33.9636
1329.87
217.198
-6.05896
517.119
31.9645
481.576
44.639
1664.95
-28.1538
34.4236
1129.66
22.2939
886.52
18.7767
687.772
10.9739
37.2763
36.2184
574.296
1056.95
31.1078
1038.28
793.814
370.091
744.034
455.341
1.35478
2132.1
39.3839
198.596
485.498
282.451
22.4611
549.942
29.286
726.778
555.179
307.222
-5.29183
15.5056
670.531
190.126
685.912
277.317
1114.82
98.9575
279.334
48.1729
364.945
658.904
57.7644
1253.97
1060.58
1.27015
24.1326
0.762449
822.797
60.8041
12.0851
891.833
15.0399
860.261
77.6495
23.2287
482.298
667.907
97.7015
181.068
686.789
222.241
30.3826
59.522
18.1309
56.5487
1119.5
729.54
25.5866
26.5789
441.611
1567.86
624.316
467.068
48.477
38.6935
1030.65
451.577
1617.15
1421.42
1062.48
672.735
2024.44
224.05
685.984
343.054
133.297
71.4969
20.7584
16.2846
416.642
400.579
510.133
485.161
1039.2
1841.96
208.478
209.28
58.8179
1.6584
1840.78
25.3189
439.676
1322.86
49.1538
1166.92
908.564
337.85
-6.30522
39.2814
1474.34
417.628
478.847
980.211
651.307
372.553
27.3932
12.4125
293.857
973.133
56.411
839.399
156.314
27.2895
1134.97
23.6588
18.1117
24.8652
-8.3688
-8.78774
111.572
35.8464
19.9433
150.341
957.602
458.732
-15.662
1135.37
987.472
-30.0621
318.822
647.708
15.0139
458.953
-2.31083
1.7504
901.531
881.257
14.9335
88.5926
976.05
71.6358
667.947
174.245
23.0581
270.556
68.9404
631.647
15.0286
918.282
5.35169
61.6391
1117.55
585.54
5.59453
660.794
1375.61
46.0619
334.483
4.49666
13.1483
25.9515
63.6615
-25.4864
1263.47
259.174
76.3174
810.887
108.724
363.514
1746.74
36.9487
327.934
326.928
872.616
121.454
28.5663
477.918
1234.89
774.273
2.27157
496.179
1.26427
20.9414
506.678
967.546
323.563
52.8158
5.03087
4.71206
29.3162
688.925
1162.17
662.351
38.8512
767.705
785.145
1399.85
44.5319
38.3567
397.186
929.482
155.936
8.53222
1518.07
-3.51025
34.0156
-31.7155
491.605
70.7438
15.38
968.67
137.774
981.767
268.854
1464.9
68.1882
291.998
28.5587
720.597
91.0831
-2.60338
49.1538
-19.3655
1727.53
4.26604
36.7983
858.248
156.869
12.5399
338.918
780.572
802.174
1907.41
48.0079
1485.76
557.091
9.55933
1116.76
467.409
1533.41
593.257
375.976
16.1625
722.761
666.295
-1.29148
645.681
37.7204
316.046
22.9042
1290.82
1502.33
526.3
1103.66
472.495
1474.17
509.767
650.177
6.06811
48.6667
30.4965
936.694
37.9026
10.15
976.346
778.428
586.183
69.4273
58.1321
1105.69
18.4702
530.972
606.155
41.2018
758.245
1502.21
3649.09
315.241
423.091
169.93
826.79
1312.53
976.916
816.502
298.94
42.4346
643.057
90.3804
44.7289
544.285
631.056
439.744
121.726
517.169
537.689
47.727
31.7435
1064.41
999.321
493.268
31.021
1413.12
1205.12
88.319
95.8598
251.269
-21.1967
11.8436
1556.88
774.377
1102.92
21.3079
16.7922
762.265
592.526
295.887
24.9436
-31.1378
1142.69
1591.1
2189.1
671.123
1689.24
29.4761
-20.3025
231.089
674.245
785.488
476.876
50.9838
1046.38
-29.962
691.605
2038.12
23.9763
19.8969
1103.12
5.43926
6.38901
242.807
938.196
-36.2362
283.486
771.159
1754.71
15.9949
511.859
1009.45
343.37
468.471
884.145
859.527
381.996
736.347
616.491
-13.837
314.864
755.055
-41.6662
1135.56
13.2238
1518.44
22.4298
179.572
47.2729
-19.8351
2231.97
-3.17884
131.875
-21.0147
9.17539
43.1904
798.388
940.771
914.274
121.609
-21.8776
405.63
309.193
494.002
545.396
1365.4
371.965
126.311
-20.5849
12.833
162.987
-14.242
869.92
-21.9361
595.982
453.469
303.066
1105.67
43.9438
289.781
906.688
663.875
-52.4424
614.569
13.4488
-14.4794
670.531
793.575
-9.3663
386.013
470.142
966.65
1120.79
189.665
-5.18264
601.745
216.123
-34.3861
259.774
626.732
851.159
11.9511
265.943
-19.596
-3.51668
7.39319
4.4625
394.538
83.461
-28.3082
333.31
837.021
1748.72
1120.64
-24.1991
1197.19
747.941
24.4256
1347.72
2223.19
1156.63
579.42
19.6122
166.045
21.2358
-10.5335
932.179
249.574
1037.23
173.477
49.179
-27.9739
-9.2914
525.132
-11.0932
-24.4087
293.991
2554.16
5.87669
1110.89
531.364
455.136
218.492
74.1816
245.483
869.376
341.752
1340.44
68.408
443.418
40.6741
104.4
43.8062
432.969
-22.3187
-18.9285
380.527
255.467
744.45
-16.4506
233.577
6.87901
593.577
769.49
1772.81
17.4866
286.875
41.6062
1074.22
1128.22
680.912
19.49
595.327
-11.1389
349.019
460.146
33.1977
1148.18
423.115
-9.48135
1383.21
281.158
1000.77
873.798
14.6284
1880.74
260.779
335.855
1371.37
710.598
38.1617
178.564
-0.650291
15.3345
254.282
1949.99
906.379
377.83
474.391
11.6696
8.7084
219.193
1671.5
284.412
437.533
37.3657
18.6859
1272.93
1527.75
44.1395
331.786
52.5738
168.948
3.8918
-24.9449
620.915
546.757
1482.77
402.702
375.78
332.572
1484.72
466.027
1035.21
203.917
-0.215671
530.808
838.835
891.326
721.286
71.6426
184.908
106.464
64.2362
3.06511
26.1629
50.0468
-21.1933
441.991
677.498
912.744
436.271
454.68
938.201
33.3614
723.883
46.6687
789.404
1120.81
-5.38924
272.048
132.624
219.246
-0.354444
211.835
610.248
-24.0973
1487.49
60.8615
41.7525
0.267523
322.963
1745.53
951.012
2774.79
749.845
0.958379
-18.2404
1470.08
-6.45388
1127.7
10.2484
63.2927
642.289
-30.1424
1095.35
584.341
39.1088
830.748
465.51
44.0302
-19.9482
949.009
-2.19994
263.279
30.1707
834.939
5.76944
-22.5261
-9.55883
-19.6479
30.6366
-28.2975
945.819
631.176
292.772
417.008
666.175
-13.9408
354.603
982.92
202.302
19.9157
22.129
731.341
5.65367
-35.7319
62.1745
13.6316
861.686
566.813
11.2484
89.9101
1444.66
1150.31
-46.7531
-33.4496
1505.27
31.411
582.225
13.4451
1213.2
0.528013
-23.1391
71.5565
303.007
1097.29
1033.82
4.00031
935.584
37.2326
79.5164
59.4659
-38.1432
35.5189
2443.71
27.9435
29.9303
58.5398
272.128
1250.08
1909.77
375.051
386.34
1373.83
987.051
2017.09
216.921
594.466
376.465
8.46339
39.1115
34.5958
1376.02
36.8654
1202
466.286
67.2507
648.875
12.2005
1208.03
106.092
462.665
118.494
16.2418
1219.66
1624.13
73.0146
449.223
1208.19
25.9486
559.432
1894.76
1241.64
1219.3
29.2791
63.3465
459.639
744.193
33.5503
34.5
1001.17
300.903
18.0293
1065.64
1855.83
-30.8576
1204.07
1138.14
27.2393
576.541
6.03761
5.20819
418.541
1526.27
816.079
321.633
41.4479
25.3212
25.1066
-2.93477
113.486
593.588
173.292
1783.69
58.6945
364.927
526.455
169.56
530.114
1175.58
836.857
722.489
1607.94
1695.76
29.78
776.475
-53.5161
17.9893
854.617
-27.0267
100.225
56.9705
680.316
737.258
178.589
584.737
279.181
633.549
293.696
-16.8943
13.9588
1687.83
3.38831
1547.82
101.655
-5.59073
818.842
0.330366
1295.49
666.783
2.71915
372.943
584.992
3431.81
63.2701
27.5012
-3.42145
4.42846
813.873
681.51
79.0527
835.242
-10.2805
31.1903
1066.6
1.62535
461.826
316.213
859.534
925.716
873.147
33.2875
0.875368
425.297
183.604
-10.8007
64.1064
-6.46031
755.325
11.3444
1042.26
61.9878
-26.8189
750.226
299.38
249.638
258.399
1333.43
811.227
36.4699
159.752
458.53
2.59588
-5.97846
835.618
-5.17452
1430.87
17.9945
557.742
22.259
51.0279
923.29
1244.9
1007.56
1416.72
945.85
-36.1858
453.236
825.549
541.679
23.4949
486.539
1168.71
116.685
-22.6717
-44.5559
763.797
434.072
2340.08
-5.11983
445.155
-23.4454
-14.4099
-4.61987
7.73538
-23.9474
-21.0287
426.618
-47.1647
-30.1456
-35.6843
1520.1
507.893
3.55484
-26.6737
558.348
129.416
-22.5478
4.25959
70.8759
11.6657
-31.0795
459.103
1023.81
8.18669
809.197
1437.21
890.268
914.58
1596.69
823.326
-5.64986
900.674
1398.1
1592.17
250.15
-2.9996
-18.7108
603.164
1.81735
962.146
928.016
946.956
5.03844
850.855
1345.52
-16.8943
304.439
16.1676
10.8846
5.45863
1126.77
526.644
475.888
444.484
-31.346
20.23
626.783
610.95
-9.41542
147.803
9.00237
715.992
-7.99374
851.932
573.133
1319.63
532.092
566.883
-11.8483
1547.75
64.4807
-7.41457
492.174
223.855
670.963
-1.80902
6.43498
726.003
-44.3148
-8.63076
-5.37214
48.0088
-27.2305
482.736
625.19
29.1108
479.376
437.928
-15.5964
-26.3024
1195.84
417.691
259.129
12.9497
1344.97
-9.44066
-3.62179
597.343
715.093
418.142
615.71
1116.4
-45.9604
-38.6559
336.201
964.461
534.616
-13.0523
218.066
980.3
0.156034
-55.9384
568.24
20.1666
222.404
28.7913
127.965
1086.31
1234.42
75.9266
919.498
151.068
1499.51
789.407
5.37348
13.9241
715.389
304.811
24.2745
18.2949
-5.73782
-1.92882
1488.45
21.0029
-16.7905
667.268
-20.3768
0.282438
1010.27
-2.45608
752.1
291.884
249.638
275.266
-6.52913
-0.243867
1882.43
1477.22
76.2208
167.514
-11.6007
668.826
851.782
76.0905
68.6111
848.722
491.433
1249.38
-8.85243
1279.3
835.76
565.415
447.323
753.086
701.861
644.753
1285.22
1199.63
401.615
848.508
673.916
1211.4
39.1852
179.395
28.2265
33.9589
1297.09
427.595
211.335
1.93856
11.2249
634.954
48.791
46.1537
2106.72
21.9672
0.891333
615.217
349.2
4.52457
502.173
388.162
16.1481
-20.5934
1065.91
863.821
-1.93307
1715.19
726.043
805.806
307.916
-8.67991
989.107
1667.72
507.959
-3.71211
704.638
912.4
411.152
78.3849
1085.99
11.4301
1129.17
2.0213
39.318
18.5522
10.3372
64.3698
4.62845
464.582
23.7788
1328.33
124.106
13.4717
47.7334
24.7672
1009.16
18.6439
1265.23
1374.27
491.779
417.435
649.647
950.64
-7.16903
166.182
74.7059
762.336
43.3903
1255.97
127.463
671.184
-16.6605
420.043
31.6104
1.36984
14.9042
472.192
1326.39
-2.87276
858.207
541.55
643.248
809.985
347.738
890.258
1079.56
-29.7472
442.562
335.602
537.275
918.892
12.6477
107.209
503.217
618.198
971.629
394.011
1095.71
649.149
-2.23033
14.7769
11.6921
-17.7846
29.2389
441.55
980.565
10.6196
1815.61
632.078
-28.794
131.111
222.461
-28.6895
1304.06
-32.7731
2140.26
17.8727
22.1022
1436.7
57.7243
13.6115
13.3075
11.0615
12.0112
199.073
585.761
-23.2002
1031.91
8.74141
2.37643
-40.2279
169.583
759.579
1792.61
-15.664
1224.18
342.908
252.585
239.211
1022.93
-3.90872
940.704
539.013
44.9989
228.443
642.368
29.8614
13.2238
15.4384
41.1705
13.6299
1101.61
17.6462
-54.3907
328.531
324.904
931.011
841.261
440.492
1.86369
61.6391
1001.36
-26.2646
-0.751345
8.58053
2420.32
300.599
-48.6959
670.63
1180.6
-17.9902
431.388
559.024
-11.7637
310.511
-20.5862
27.5783
1726.3
500.773
640.482
1270.01
781.812
10.0507
355.422
678.754
1449.94
407.878
-40.0863
-31.6069
21.0399
768.118
1016.55
546.565
865.745
8.92461
445.912
134.878
358.39
635.697
2239.61
17.1045
32.1416
-24.2192
9032.53
24.141
958.615
1632.07
814.207
131.641
714.741
273.398
1329.16
-30.7312
1140.58
9.14056
24.791
1103.2
537.499
-36.9634
479.687
27.558
750.922
-11.5328
1112.28
305.547
2.88022
8.98378
4.9044
741.758
1484.75
190.972
330.602
-22.0671
16.0451
271.028
12.4144
213.015
6.62372
-23.7803
598.829
8.6989
871.395
-24.7769
391.01
1328.4
-0.160592
-50.6768
785.464
19.8962
622.211
12.9252
404.362
1454.15
389.911
583.28
-9.42933
235.794
7.91755
1147.71
477.844
454.093
497.318
20.4198
1111.41
196.813
251.114
1227.24
300.462
-14.1608
-33.7609
413.417
-6.59658
724.138
687.812
31.5737
4941.86
36.3577
586.936
755.801
524.219
1108.86
-35.5787
337.277
-9.25568
6.96361
513.466
21.455
6.79725
327.602
1525.33
553.305
1396.21
638.932
170.87
1467.91
1768.73
711.116
33.7372
-9.41542
3153.8
1037.86
970.269
1179.07
1144.61
1280.31
-18.2126
1039.46
1527.71
683.443
1012.96
-0.668873
544.622
-5.37002
1201.7
-3.99685
10.176
878.433
460.947
20.4472
12.6727
625.822
1113.14
11.6881
333.972
834.995
-16.7905
363.669
2058.01
0.143666
-4.33014
662.949
1750.77
20.3928
952.993
333.34
30.8477
127.893
1.25817
11.9662
704.293
279.02
557.726
456.543
1302.25
493.307
760.246
1022.88
-44.4597
233.575
13.0445
1.32109
-53.0524
-4.03649
31.9334
-25.2308
215.131
-34.451
771.409
794.232
4.24117
1193.97
1742.7
465.535
-42.6818
2.92662
347.865
687.078
970.137
1319.84
276.489
392.597
-36.8987
58.3352
-4.41956
93.6576
1708.73
780.816
-2.03466
-31.9362
442.51
31.1406
549.123
7.30298
-21.0515
-13.2421
2129.39
745.819
37.9928
548.763
51.0211
-4.84256
-15.0353
-38.7861
945.22
1221.49
1064.27
99.4124
339.242
129.3
885.17
-47.8939
800.199
4.87085
511.662
-12.0342
1142.21
448.65
507.586
97.3947
-10.4939
598.18
1391.11
190.635
14.4088
52.5024
24.7672
1159.08
9.27362
358.185
487.834
654.823
33.2515
212.738
503.517
188.857
-9.46228
684.975
926.477
26.806
431.419
-1.43451
22.6582
617.173
323.561
452.803
427.266
86.5402
-23.6004
560.427
1022.53
336.299
16.6439
-28.0636
1135.75
628.625
-12.3786
1837.32
871.691
878.22
1159.05
1003.23
27.3625
30.9849
1449.85
1009.52
417.851
640.615
-37.7075
521.498
14.8238
580.346
-9.44066
772.242
771.876
996.519
627.012
-14.7668
-6.4803
261.825
-19.5265
-29.0938
-12.4189
525.481
57.4135
-35.1003
-41.1633
634.109
930.454
323.086
248.049
13.6061
-31.5756
-40.832
153.225
692.795
480.441
21.1427
-38.1316
675.006
79.9935
820.172
780.755
-22.2366
-12.6933
576.964
12.05
711.641
16.2047
547.154
773.822
7.05055
894.805
-18.7954
-38.9117
19.1288
49.7617
-11.1444
466.88
4.03057
-41.0858
-66.1743
1342.43
524.268
1001.14
631.316
683.023
493.336
-15.6084
567.486
-11.4601
1059.3
1393.39
465.896
970.037
2408.6
1211.9
361.337
611.463
336.649
-6.17518
-54.9264
-24.6512
461.98
899.626
-4.61605
-32.5769
936.327
51.7258
1143.01
291.839
766.609
309.447
0.232961
540.039
38.9207
249.315
1349.31
1290.88
459.211
66.7685
260.761
445.506
36.4986
26.7599
-5.35467
116.969
585.569
1699.07
32.0776
77.7951
1687.4
849.452
971.809
24.8088
24.3039
320.977
747.414
64.1395
354.978
813.302
47.4209
30.6755
50.1998
653.854
69.4273
715.883
758.726
250.92
875.8
1162.75
644.651
34.8559
1.91649
72.2988
29.0107
1228.26
447.932
24.0774
1048.35
609.424
13.6712
1412.53
696.569
-11.2158
987.747
29.4524
1127.49
40.8696
31.6956
36.0626
18.616
35.9376
1587.85
492.495
284.862
43.0584
972.392
1435.17
1334.43
12.5657
926.895
508.156
33.9487
262.653
73.4861
53.8998
1317.8
1179.47
33.0829
1021.71
31.2678
945.493
629.017
49.1509
299.602
1118.31
975.727
20.5264
41.1564
69.1729
65.1466
810.472
271.624
-1.92882
32.3028
457.66
507.034
39.4315
20.7147
9.60821
41.5119
787.251
505.416
495.353
119.469
518.567
18.6663
-21.0949
446.349
310.88
922.621
-44.2562
1005.88
995.148
206.338
1460.11
19.4479
1118.31
1008.56
1256.2
3.329
1462.03
1265.86
982.395
1240.99
-21.8401
52.497
1.94319
997.554
828.556
463.125
60.5354
1282.99
1591.84
771.6
93.8188
-27.8853
2234.12
1552.03
188.846
597.892
708.377
-32.2136
421.73
1119.99
29.3136
815.634
65.5466
402.51
1558.55
40.9164
622.029
685.831
65.8227
1018.77
20.6361
31.6658
1273.93
1071.84
133.164
66.0382
680.227
44.552
1745.35
166.276
1064.31
853.594
247.009
460.774
1074.38
11.9865
31.009
1560.2
12.1711
246.169
40.0874
14.6667
522.759
-25.3276
1375.75
656.903
498.649
-5.65954
-13.307
1274.39
44.6921
1208.72
776.614
1325.32
1068.77
908.403
3339
36.0048
691.082
673.116
43.7838
1169.95
595.303
139.96
1469.61
22.5157
47.1198
1370.15
128.626
1118.31
28.7993
-9.09522
-1.02536
889.077
1287.97
1493.58
740.7
-38.3194
-33.6571
1210.75
2.11195
92.1117
1021.51
683.452
-12.5193
807.252
1446.56
62.8113
530.117
-12.6617
670.3
-45.1933
-36.3534
-55.0772
-13.3482
825.017
885.808
783.002
-40.7115
1502.32
22.4148
692.852
561.641
1708.86
617.528
228.71
904.306
-19.1272
741.412
713.313
-9.74208
9.86337
17.0556
59.7872
283.406
213.759
5.84786
37.7143
-14.6844
1064.53
1825.32
1294.63
528.752
368.669
12.1357
712.668
-20.3472
154.297
163.904
1179.96
33.9517
1865.65
264.744
-51.6605
1119.86
805.357
669.92
20.1892
515.967
21.973
1086.8
-30.9649
-32.2269
575.092
32.3962
1380.05
10.3942
608.17
433.836
420.457
1147.66
-0.325874
607.092
296.288
1187.26
939.054
-24.5514
32.5107
73.9689
280.923
599.117
364.122
900.906
21.905
1351.23
46.7964
944.644
1073.31
880.783
10.2107
33.0342
515.008
748.036
1272.04
-5.29551
735.314
201.749
161.512
786.516
939.871
1135.02
1833.98
751.753
922.466
-5.87091
1301.41
1682.41
-10.0323
519.028
-30.0581
1276.07
1423.84
293.23
1457.91
247.322
296.546
-22.1006
499.538
-48.6496
714.119
318.829
911.079
1216.41
-32.4411
397.901
3.27739
720.029
382.088
-11.4883
456.261
-22.032
-28.7269
43.8253
-0.356261
-48.9414
-12.6708
-38.3993
636.453
964.914
238.435
704.024
1229.03
491.523
-23.1718
584.635
184.98
231.806
265.829
994.215
1313.79
92.8354
829.493
354.43
24.9281
423.095
700.153
272.494
1234.84
1499.37
1209
541.838
80.893
483.074
693.469
1111.3
1071.61
762.81
179.212
1047.87
1126.84
463.162
1111.95
463.671
-10.3844
1450.76
606.479
5.64354
69.1472
1054.66
1673.42
41.3348
418.363
33.6742
23.0003
324.635
6.40184
56.1792
838.277
40.0458
52.2789
1424.38
547.263
835.823
666.897
61.6391
73.6997
4.5799
65.5647
1171.33
803.185
-19.715
1175.79
992.348
523.516
906.054
382.123
-6.20629
338.822
2416.09
684.387
1324.06
280.118
304.65
155.952
1966.8
1028.77
408.784
1254.33
1241.41
33.2515
694.217
486.651
16.4427
7.40431
536.924
1310.86
579.656
34.1174
335.897
-14.8231
572.196
31.2062
1130.86
-16.8881
390.139
1664.88
1041.81
1091.73
56.4534
149.822
440.309
605.101
1167.59
592.27
13.9312
493.619
497.29
523.115
134.216
1130.94
180.194
1606.47
424.965
8.17659
1567.25
1.22377
176.504
885.842
1239.72
10.5755
539
697.405
74.4584
644.017
22.4005
20.5417
31.6916
3.30242
36.4826
526.497
386.003
2.26221
398.338
284.934
545.453
-14.7547
7.7787
-24.2192
-23.0708
656.522
1622.47
4.13564
591.983
38.4485
1165.43
0.456811
3.13224
540.453
-43.3192
688.23
495.881
83.6037
346.472
26.665
179.286
1534.5
-1.35616
1005.69
938.833
724.711
295.524
731.846
15.0668
19.7468
3.36158
104.23
1313.35
60.4632
716.082
12.0112
1327.26
312.148
582.123
467.812
199.896
4.2505
433.911
722.433
1046.31
803.103
13.3576
823.918
-16.4512
477.473
-35.9203
554.563
-54.425
3.97857
919.448
-1.85272
770.048
327.525
42.9799
1.97941
-1.42815
121.755
6.13366
901.087
1132.36
1683.69
179.868
8.06555
26.9273
335.058
2509.46
815.255
742.12
771.845
554.518
362.306
594.911
504.096
315.966
271.782
1599.66
785.264
393.497
-23.6124
661.898
10.7251
1103.24
339.603
7.04816
669.368
11.9247
811.999
1198.75
-1.53211
1288.77
780.575
-6.29107
11.4966
24.7881
552.601
270.671
23.8586
-4.41006
16.7935
481.467
4.6235
5.50658
920.112
-10.8007
28.4991
2.91003
-18.6646
502.35
197.015
41.5119
519.26
-25.6377
906.577
24.7504
11.0225
707.49
693.161
42.0921
-14.5357
406.056
3.39187
781.27
1282.31
426.369
-32.6053
1417.94
368.961
11.6725
775.239
977.904
1238.68
12.5655
1133.23
293.94
-30.899
7.5705
34.7393
-13.505
722.672
27.405
574.967
-11.4273
-25.4701
-46.43
310.273
627.101
19.9107
1018.86
17.369
994.257
1183.45
1437.99
4.75046
2545.22
615.896
1076.13
813.299
10.8304
6.82675
-22.8018
29.8245
-16.9436
74.2441
818.988
438.095
489.008
1461.88
-14.5466
915.056
492.541
-8.94905
-51.6942
-28.1538
-25.6676
562.91
413.769
219.353
133.048
457.002
708.192
785.845
228.531
-19.7054
1141.49
368.296
16.8292
-0.188502
372.032
86.8586
12.465
12.5789
232.873
1415.25
18.484
391.967
975.793
991.727
678.439
405.066
-15.6774
988.321
745.747
-29.71
257.596
864.714
607.689
106.76
334.405
1655.68
7.00293
363.02
320.564
-0.860934
375.988
1178.13
876.27
43.4585
269.528
175.613
652.205
264.936
648.352
797.872
1223.55
888.888
65.103
228.655
984.076
13.3262
1664.88
887.798
561.801
-1.62005
222.003
1458.41
740.615
564.743
-35.5842
291.492
63.7874
1237.43
15.2118
50.8308
64.2835
902.856
1073.09
47.6058
1446.61
376.172
1038.35
3.9738
817.326
52.782
288.172
693.469
-17.8232
199.234
15.9949
3.98724
848.281
1218.56
44.9319
1367.65
40.5599
42.7905
719.564
311.325
928.818
1027.01
26.0436
2175.67
605.769
37.9928
479.422
418.338
6.40184
813.914
1067.03
554.324
721.32
890.268
76.8727
5.90574
26.6344
24.8518
-3.4209
874.579
-3.46139
-9.34344
1402.07
-24.1568
227.951
396.79
21.303
27.9796
43.5363
1057.25
1307.09
141.324
515.859
1017.56
869.451
180.354
54.7361
1114.23
5.6983
11.3444
22.7712
491.149
-36.1893
1194.17
49.6928
591.961
17.7293
623.448
2.59588
800.011
127.884
761.827
829.465
426.558
1294.75
884.987
201.774
1172.81
124.206
704.575
387.379
228.058
548.813
2.8342
772.189
75.9688
683.648
555.88
1056.27
-1.68507
16.6837
-4.85539
-61.4225
641.983
1521.04
-14.4902
-25.2354
999.46
887.436
1267.11
971.182
882.639
837.294
741.461
-13.4315
1169.26
-26.314
41.4599
389.087
1116.96
2014.43
610.509
-31.9828
601.681
41.6754
1049.14
26.6582
439.311
579.044
229.205
6.31262
683.634
310.9
457.359
69.3765
305.462
1.60356
160.127
-5.64986
685.157
-7.45384
958.732
188.306
883.434
346.417
-22.5455
15.743
5.97514
-10.6917
2068.45
649.717
1015.77
13.0632
764.086
800.199
280.076
797.992
220.976
182.24
56.5055
1372.21
-0.448108
-34.343
288.933
1235.69
1009.47
935.501
207.43
12.4496
-0.730949
-37.2291
41.6547
10.9957
-36.2692
20.5264
1195.58
608.904
1002.18
519.001
331.655
549.545
-14.6044
701.937
-33.6571
-28.011
815.457
363.851
571.008
932.01
10.7737
199.039
46.6298
34.7003
15.8552
17.3234
183.043
32.5809
567.626
-20.167
-21.5327
1106.83
540.876
50.37
315.271
-30.6099
84.8509
-32.5421
16.3136
726.559
-19.029
448.862
-5.54797
1288.49
443.767
1093.74
35.8383
23.0541
10.1244
706.353
1639.29
24.4784
1227.74
699.26
423.847
1064.03
316.782
11.2249
1296.5
1876.01
23.6649
2080.48
726.616
604.341
1634.71
49.3497
6.4822
36.7747
33.9517
25.3212
36.351
26.7372
90.7685
44.1459
454.907
1449.53
499.95
707.881
640.773
32.7534
-4.11588
194.656
141.092
330.578
604.473
29.0841
47.7783
634.101
1256.36
500.27
851.735
195.089
17.8461
734.597
494.565
0.966873
708.34
1254.1
1464.2
586.063
106.238
13.147
11.5279
3094.48
849.279
1224.45
6.15021
-2.52436
35.9492
722.798
1355.91
2272.57
1610.97
-25.9847
1559.65
303.35
1663.1
8.86611
3.08621
1210.56
18.6676
944.362
31.4134
40.2308
13.0028
1234.95
2.31777
278.398
892.132
31.9591
-9.95234
695.878
554.253
274.001
14.7707
610.039
1180.05
6.34402
856.092
391.464
32.3068
270.822
-21.3609
666.438
749.397
1149.23
-21.2395
25.8789
431.553
486.574
850.752
274.935
378.273
385.144
1302.55
38.9688
3.04214
1423.92
9.1874
1098.97
757.544
12.2969
137.97
636.478
19.9858
9.8727
1026.12
611.863
6.20479
-17.7383
759.236
606.526
13.5339
129.265
1575.42
-2.1871
12.9579
5.85263
87.3626
515.39
-5.81549
265.681
434.66
1075.82
294.674
20.5557
-12.607
1024.78
28.5323
632.34
689.614
-8.80104
23.1792
-15.3925
322.144
826.499
1028.85
1216
224.683
-42.2717
-39.3831
638.305
-31.8167
1684
482.535
375.562
-3.71829
897.392
234.202
795.355
645.032
126.115
-49.3095
-43.075
1135.66
-1.03375
1163.1
2031.13
955.805
380.311
-31.5288
29.6003
937.878
1012
841.411
578.718
567.941
368.638
76.3392
836.94
-12.8343
725.121
-2.83263
29.3811
1251.65
371.828
496.709
53.3078
-38.5147
652.222
2.27157
-0.448108
670.306
618.768
1072.65
860.724
120.282
1324.37
6.58613
1146.26
-11.9753
1229.64
5.37348
920.972
27.6068
707.735
134.844
629.24
194.787
460.966
0.443703
24.751
1061.76
-44.9015
166.892
225.126
266.4
336.75
560.945
1615.83
104.726
1697
710.027
900.414
-7.03945
973.898
904.022
1412.69
1622.73
521.438
1.12789
737.653
1770.76
47.2798
286.107
498.144
-53.1569
1146.38
546.649
674.375
1042.94
41.3037
1728.9
1420.16
4.9044
-2.58006
25.8652
1229.88
-35.1856
34.7857
658.96
16.1625
246.748
710.773
735.635
-15.9491
763.328
1522.74
614.022
9.78574
275.074
1024.44
848.639
1917.01
-3.82517
20.8452
372.221
472.071
882.79
305.919
1974.93
1700.2
499.281
401.007
508.441
704.249
909.009
359.857
3.73776
1572.07
-0.205049
216.129
-21.657
-0.751345
1094.5
-12.2188
-10.4959
-9.34049
29.6996
577.156
1295.73
437.21
1013.35
868.983
-11.2158
-9.25568
201.866
-5.64986
-13.8175
1459.54
603.481
597.702
760.264
31.4352
1526.43
744.896
-6.80782
34.3023
6.84277
8.8308
341.569
609.399
659.061
1592.7
340.671
1299.01
23.7678
886.779
908.949
1392.7
935.365
831.401
284.346
680.974
1855.19
238.439
906.023
27.0064
-20.6764
25.1843
300.733
724.77
779.063
1223.86
748.766
715.056
497.802
53.6933
-23.2822
540.086
98.9877
15.4588
193.744
817.123
845.897
391.605
809.918
29.7698
34.314
336.179
132.569
90.146
-1.66635
88.7884
246.752
1339.6
11.7623
1.19105
1609.75
5.04367
-9.65869
-8.4102
860.271
5.23565
1858.37
107.387
736.064
32.9852
619.196
462.724
584.193
654.165
-14.7669
985.992
32.1672
7.0616
0.0644921
1167.52
97.097
16.1687
230.776
-6.14382
34.2562
24.9869
15.769
812.331
587.75
20.8332
1473.52
0.813363
32.9015
18.3151
491.604
968.376
661.388
842.35
827.969
40.9828
322.876
1310.71
591.355
38.4544
1196.58
550.65
1210.54
-0.964698
463.08
842.435
37.6286
16.8292
-3.93663
321.432
10.2506
407.893
469.851
7.98519
7.8235
21.8784
535.726
33.3242
-5.33546
-9.02462
1.90096
240.149
455.604
-30.6699
760.739
710.704
128.649
370.992
3.58062
479.315
-6.6209
350.335
192.974
-10.8007
15.3807
477.987
1754.36
-3.46569
631.704
-45.5596
-51.8746
202.177
-23.3957
-22.7327
1189.02
-35.1504
-19.3566
-16.1448
-29.029
479.952
28.8183
99.6377
41.8084
1154.01
-7.24225
20.9988
2329.82
-14.3439
161.193
795.615
11.3135
727.688
43.3228
530.592
47.4169
698.583
-2.6221
86.9611
-1.45237
1022.53
1925.84
-2.50299
34.7347
30.5676
658.8
47.0908
18.0692
410.836
1501.08
1146.51
-11.9139
10.9314
1521.58
33.9636
574.62
670.937
387.495
1334.44
13.5644
71.1555
1364.83
1377.1
864.366
146.957
552.807
24.9321
677.228
57.696
63.5233
43.1904
73.1246
27.8405
71.0095
321.076
10.2021
72.3372
1203.19
1329.61
879.686
635.338
61.5587
73.0319
1061.47
152.152
17.4193
-28.6303
979.553
16.8952
25.7888
317.044
6.88592
44.7209
-2.28309
-16.5799
332.055
740.283
1143.45
-33.5271
4.93734
-2.38589
25.0512
840.014
495.029
418.765
1636.83
714.51
155.486
814.227
807.229
385.509
751.599
1384.1
1030.04
1046.95
1007.45
110.925
878.599
28.8261
17.8337
333.34
840.444
-10.7876
-17.4825
40.0772
747.396
-20.8304
1291.68
968.146
1354.22
2042.5
37.9094
546.602
367.835
655.24
13.0445
1.32109
411.716
1206.61
72.1746
351.457
528.1
1.15627
1266.16
723.018
1361.07
-20.4257
45.7317
110.4
1019.61
260.721
26.4699
673.098
335.023
579.151
1088.81
539.796
46.1537
324.479
689.135
12.1357
367.584
13.8949
889.167
107.989
449.994
1275.11
1398.55
-14.1792
8.53865
520.499
463.772
773.564
255.471
1686.14
1098.05
549.996
-17.2343
26.774
59.1199
17.7933
45.6441
41.9614
71.8257
23.3206
50.5721
1732.76
737.408
446.058
524.453
24.3061
58.8465
591.686
304.889
31.8877
84.2777
10.422
956.178
1018.53
14.8958
963.508
62.4214
56.9954
1314.69
2.68648
6.8896
1054.68
26.145
40.2473
20.9989
1026.22
857.991
1606.36
-17.0094
951.067
1135.45
1588.1
-14.9108
76.1311
25.1968
1024.08
571.367
905.221
167.605
11.9843
450.439
281.849
-7.21272
545.751
290.032
-0.609798
216.198
467.17
-10.0206
19.9459
-13.8494
14.7438
1511.3
27.6068
98.6636
46.7633
-20.6878
-36.606
614.578
760.816
182.228
1211.03
-8.33437
440.482
176.262
348.814
834.242
620.46
191.754
683.563
464.547
1279.08
1266.62
731.748
7.95308
452.908
317.439
1521.39
410.868
-6.54018
14.2464
14.2632
285.286
3.12332
20.2567
167.31
460.337
185.459
1082.63
-15.2809
405.758
1433.73
1016.75
1221.5
1142.46
853.868
511.248
146.67
30.1741
1697.72
849.719
1040.53
-13.94
1121.86
677.04
1614.57
-18.1581
7.73538
1.20263
929.952
-30.0308
29.571
-17.5361
342.641
9.20974
552.772
196.058
1471.16
-20.808
-6.05896
-45.1013
873.42
926.235
462.835
6.13366
1420.2
11.6657
598.607
691.488
830.902
22.0888
672.595
228.723
-7.46024
-7.50664
-34.0037
235.927
-16.2554
-30.0127
572.713
1090.75
896.888
1001.5
470.42
609.723
270.746
274.904
2030.03
-3.39486
495.719
336.34
900.603
1306.63
-15.9572
-9.13231
3457.29
989.343
391.711
835.709
924.245
19.2538
556.213
5.62623
240.164
1160.44
561.772
6.88647
77.1634
1567.4
1005.03
130.534
1021.71
6.90494
535.073
887.638
6.76532
45.2298
736.259
857.254
177.532
1669.13
52.3855
989.434
2263.7
917.847
1.75845
463.338
24.4628
568.124
671.059
932.703
25.7662
322.727
1147.9
674.42
619.305
60.4269
38.7395
60.6919
320.25
1282.31
608.154
42.3742
76.6069
987.008
52.1158
975.032
329.762
59.4171
1371.24
486.969
780.572
1753.26
727.207
1032.84
19.3059
1292.66
2167.55
997.757
-18.9109
119.425
45.0931
350.676
1374
27.6763
479.825
793.647
1125.02
17.1057
8.6989
1117.36
1457.98
542.81
2134.25
41.0689
1006.6
594.1
1144.62
-5.74587
35.7126
26.6828
29.9261
437.169
327.623
189.702
512.4
-13.1613
2255.07
68.1568
249.056
393.641
16.9026
179.9
48.4552
1474.68
516.2
24.3352
825.712
851.91
1127.21
0.748531
30.0149
63.4328
1278.06
70.0909
39.7083
849.505
8.85105
237.423
16.8952
78.8254
372.406
20.5871
1160.89
57.397
839.418
37.5128
24.6932
529.976
45.8227
1435.54
846.71
1152.65
1000.2
59.4726
953.568
1623.23
1195.87
3.60531
930.452
1099.47
24.1326
10.1328
1.95576
40.5239
1650.01
1010.96
1615.49
432.974
38.2941
686.648
36.3468
45.2276
1149.96
51.4802
38.5821
96.7029
57.2218
1020.69
14.608
687.178
31.2553
15.2761
1213.95
831.476
7.82295
1200.08
54.8759
479.111
867.101
919.256
1209.98
919.435
-5.37002
54.0992
1106.5
743.5
-13.7804
44.8893
14.9195
696.985
722.944
906.049
35.5525
6.0659
26.6251
1149.84
1463.72
31.9591
28.3489
30.2675
-0.582011
19.3399
55.7512
1182.92
57.8742
69.0966
776.726
669.498
72.4727
823.437
626.386
-14.0364
1685.91
10.5151
1000.52
903.728
-6.24701
217.034
1164.31
1236.2
1043.78
42.5505
-15.5711
374.525
445.114
129.385
1269.75
822.328
44.2598
235.426
42.7318
103.567
20.8037
449.593
-10.4776
1381.61
57.2745
29.281
1314.97
7.99863
126.564
30.9026
42.2318
39.5945
3.0767
864.36
715.848
782.946
636.513
378.484
312.25
1331.55
8.24001
-1.3738
-12.3051
557.64
1181.54
267.566
795.202
18.2249
370.908
407.567
-11.6121
173.105
18.3407
18.5457
26.3238
952.015
522.594
1042.59
-13.076
954.984
-30.9594
236.881
11.2742
931.125
863.888
122.565
-12.5657
21.905
206.176
1334.28
431.15
-17.3993
1439.26
975.355
306.648
5.26238
1688.37
935.614
5.90574
22.0407
715.283
2091.78
1827.89
798.88
1060.07
260.837
8.779
-25.273
-19.4095
971.909
511.872
721.941
-18.9894
361.191
1376.78
-13.1915
846.91
1150.23
-10.369
29.9303
-23.9192
26.6251
600.737
858.398
549.201
0.237879
148.334
1094.6
-32.4411
409.146
1386.34
1218.53
-15.2144
-10.2773
983.641
677.401
676.995
-15.6084
218.113
1339.6
-33.9489
174.736
-38.2106
335.228
482.063
1442.41
371.319
2.73711
849.336
742.489
-6.84759
614.717
50.6689
943.206
15.2118
236.363
53.0391
1298.28
1837.71
19.4948
475.843
318.076
738.498
116.418
-3.51517
279.544
303.164
31.9236
1416.44
606.676
42.1208
737.031
174.556
9.99433
12.0208
4.60813
48.0191
1243.66
41.2508
24.1696
18.3039
37.3577
575.444
1464.09
296.043
686.42
89.6166
1220.44
25.1425
1058.45
1088.64
909.009
717.803
67.456
1208.5
412.09
25.9111
1162.83
45.1633
1513.35
1047.75
401.013
15.9594
54.9995
789.862
888.121
6.91217
12.7342
1321.63
8.46185
324.328
38.8227
7.4686
4.58845
415.344
886.073
1030.57
840.037
1017.65
511.495
292.685
48.341
-32.8881
21.5067
371.634
1249.16
802.484
1113.36
2003.98
539.078
319.744
-2.95392
599.68
422.372
1043.68
4.96871
207.482
635.797
-2.48441
31.6024
219.552
278.641
534.455
30.012
504.33
878.252
754.737
903.988
26.1055
30.2602
220.114
-17.8767
56.9915
86.6984
1358.64
298.798
774.872
35.1139
875.288
4.76126
540.768
1069.39
42.4489
-21.4081
215.18
232.85
31.3096
300.566
1008.28
1728.58
747.678
-19.2209
1265.32
59.7549
39.9362
-6.7749
192.539
3.76719
804.165
2.08179
10.0776
728.503
0.312224
677.117
473.72
60.8332
1167.93
157.78
4734.54
-37.4582
30.9963
547.296
502.8
5.84143
699.258
17.4319
-7.00323
15.1815
436.474
806.27
36.6598
18.0293
1273.66
983.256
-16.3642
-12.201
1233.72
349.579
901.665
548.43
-8.95492
-33.7789
-22.9028
364.773
385.745
5.46161
895.727
30.2155
650.322
-4.1849
-28.2347
3.85348
1313.66
1229.9
1067.88
-16.9094
812.04
309.911
816.693
22.2939
554.81
569.706
753.104
31.6541
937.317
1600.85
40.7813
790.246
23.1691
840.11
394.778
-17.5975
1572.77
14.7438
491.811
31.3549
-4.41006
434.71
545.186
782.914
8.37163
1083.09
577.158
470.834
1200.44
393.63
294.328
1175.28
609.354
50.0178
15.38
18.5188
1249.76
905.631
488.515
284.502
430.82
1196.1
-45.8956
801.371
259.049
361.07
1110.96
1126.83
672.107
981.937
183.105
291.776
1534.57
190.241
-5.54797
162.176
1802.47
1045.01
497.796
1.50232
1132.43
153.862
16.6837
-4.85539
36.6598
-41.9408
524.034
1016.99
163.546
-19.6132
-35.0247
514.496
1047.84
702.103
854.99
818.553
718.972
-39.6684
908.761
983.808
1119.05
196.798
41.0362
794.167
121.691
37.5867
-23.9169
899.493
307.858
20.2761
635.73
634.214
660.241
23.1792
35.2073
9.17539
1802.89
294.218
7.29122
-3.13697
576.17
-13.1461
816.341
119.983
1785.2
967.918
975.263
877.093
221.083
470.744
345.381
-26.7562
561.636
-13.0899
850.771
1066.46
-22.5165
-1.03375
321.64
856.088
768.204
755.704
491.037
13.9309
1552.99
679.862
-1.3218
1339.87
1174.06
793.418
39.9245
68.502
1509.01
-20.1752
36.7137
1152.22
785.518
876.92
27.1524
730.282
852.47
1508.7
966.313
47.6856
-1.03339
7.2736
9.41775
22.5538
332.522
4.48799
17.5294
712.395
-2.59097
47.7321
-2.64738
1235.61
22.1043
111.84
552.246
-3.81358
524.929
44.6617
9.87774
1358.53
100.585
1353.01
-7.36992
1941.29
31.3754
23.563
706.749
1288.5
136.263
374.027
71.914
1110.19
1052.54
322.846
5.68837
1000.91
1683.83
1340.7
45.6498
1724.42
448.299
36.8715
1137.88
1649.86
1057.5
505.348
508.214
6.90494
14.0824
625.269
1706.54
956.026
45.4028
204.024
789.787
4.96027
119.852
817.02
301.557
694.28
87.9655
49.608
258.128
-6.17109
193.128
12.2814
282.329
433.99
-50.2448
1762.09
2045.93
1001.47
33.6588
35.9284
381.016
1330.37
1522.19
-36.5252
1.12789
-10.0996
642.575
960.771
33.3751
855.092
136.124
1907.73
1165.12
1007.67
-11.5328
-45.8915
-52.3996
25.369
1189.65
409.703
604.617
20.243
2183.78
18.9297
130.077
-12.6968
1082.39
762.034
3.04406
-33.2308
-45.8501
1522.66
-35.0247
-8.368
-19.4121
9.78574
1215.85
409.751
1.56103
790.695
762.668
1268.97
18.0221
603.256
1.4373
-11.3681
11.3497
637.628
198.592
28.6225
1600.11
914.966
1614.35
753.332
-3.17884
1117.63
974.114
541.41
1503.09
1651.09
952.015
839.311
1120.37
149.82
-10.335
382.495
14.0979
28.2582
119.903
383.995
870.534
25.0144
1235.89
18.5541
421.081
149.541
15.4103
2243.61
878.029
634.316
1691.46
527.954
1679.14
31.1601
46.4918
979.973
438.987
298.008
12.9938
1338.41
24.876
329.451
81.4299
1429.92
603.404
1394.06
52.1059
28.2096
68.7876
5484.89
1245.49
18.409
605.607
1465.74
627.669
984.8
340.476
16.6363
390.568
582.916
23.6573
49.5597
391.457
31.9065
1375.63
379.301
914.942
33.2851
715.283
39.8834
919.516
639.398
229.919
49.9309
888.996
123.557
41.6623
946.678
13.9672
1136.55
32.6286
92.3206
13.0568
399.997
754.257
1039.61
334.909
1186.38
403.937
68.6413
40.5749
-30.7784
667.523
149.587
19.2069
1018.01
-5.84408
430.128
1477.63
1129.45
1040.83
994.773
400.834
851.274
-21.5327
345.956
2086.98
-2.10383
957.023
-26.595
-38.8375
78.0278
745.804
383.631
-13.697
828.049
6.58233
46.9259
708.01
4.9044
893.224
1684.41
-3.55914
9.1874
175.055
438.953
700.189
668.338
555.969
-6.9939
593.206
386.975
-5.03961
1003.63
-7.25715
1548.39
-26.2826
153.941
1209.4
19.5171
1059.71
-4.45473
989.725
1151.64
-8.62659
2.37433
-32.9198
21.6571
273.123
391.254
36.2057
21.973
277.204
467.537
492.512
7.24965
75.4997
1007.12
4.77203
50.6358
886.423
52.2688
540.342
1074.67
1150.65
893.178
28.1534
855.658
23.3885
124.437
29.9283
819.717
510.099
1104.38
244.983
516.659
547.172
12.5858
1504.85
57.397
35.2474
275.324
41.6848
26.2684
1495.38
23.9781
21.4598
655.927
2722.97
35.3587
1330.22
449.874
651.622
638.289
25.9053
4.03229
111.722
989.485
628.145
5.44761
546.372
729.243
172.311
719.545
669.756
1404.66
480.763
11.1201
1206.7
485.109
9.17287
214.831
436.878
28.0544
168.83
492.546
1433.85
114.381
416.304
111.122
176.495
279.569
1023.17
13.3085
1231.04
557.105
35.4385
1393.69
893.859
-5.2247
-56.8318
-3.42145
4.42846
0.528013
1858.48
-27.1471
246.646
616.319
10.176
25.7327
-47.5136
1993.93
648.259
40.7837
546.229
-0.0547531
845.592
127.513
556.88
348.72
16.2846
992.784
511.398
14.0856
299.607
13.9811
-1.41725
6.34402
1.51781
407.12
1033.74
1080.61
174.716
707.772
509.388
-25.719
231.701
802.026
35.0543
865.24
-52.7622
1153.51
564.168
649.914
8.65253
38.9836
825.082
301.914
785.051
353.091
1220.44
23.5413
634.597
-21.3188
419.162
17.369
-13.991
-5.03961
1403.91
479.09
-10.829
13.0728
22.0748
-26.55
462.734
790.779
-3.5177
38.6368
194.466
1587.21
624.169
-48.2798
1188.1
461.532
-0.338589
9.79161
-14.2129
9.32753
1329.28
890.872
1337.68
545.158
11.3313
-28.075
-9.38071
395.223
902.258
251.097
-41.9808
639.099
-1.91141
-28.2995
272.706
56.8736
295.109
172.228
1022.66
237.622
37.8991
39.7087
29.0766
152.851
695.683
1035.39
28.0143
7.73428
529.064
1213.29
587.975
291.449
1711.83
906.441
352.838
32.7042
56.226
1129.81
74.5947
196.876
569.163
46.52
2489.04
35.4644
32.7746
1037.63
14.7622
982.773
46.9333
516.537
33.6301
-13.2148
626.652
-6.51181
-17.7386
44.7804
344.554
20.4173
926.976
1059.07
58.0395
123.877
271.802
7.75782
9.92284
49.0589
0.871586
1590.34
11.8655
-32.2887
577.981
-2.52756
49.1232
52.0257
44.3678
388.258
506.678
733.288
19.9644
23.7715
540.695
1605.41
-6.35315
43.5287
55.9733
66.3979
21.8269
12.1084
45.4689
14.9309
15.8139
23.3711
389.312
456.723
237.169
720.816
19.9601
711.352
1225.99
-7.83409
905.64
40.6799
1408.14
1388.71
59.8957
473.659
788.366
326.809
-7.85253
638.841
950.599
220.222
788.236
1305.99
-24.9877
593.721
244.82
1227.44
-51.1783
-20.9031
1022.33
901.5
1065.48
12.7319
-2.59187
50.228
727.631
1021.18
-14.2257
815.64
1234.19
1035.65
-41.8584
626.44
728.139
1451.44
66.0077
67.4207
37.1683
910.636
1276.47
8.65179
118.088
-2.06735
-20.5094
-27.6651
110.511
334.095
3.40954
215.939
1389.46
2856.03
707.092
581.651
1972.99
1229.19
-9.28346
-5.58617
7.22576
7.29122
-1.26291
1132.77
-13.1461
-28.0686
653.259
818.93
2481.07
1067.31
442.931
733.64
9.18379
303.015
1646.92
778.155
1137.91
863.036
896.208
958.557
1336.11
41.4675
958.225
696.052
1738.23
-4.80979
992.648
241.331
810.149
869.475
699.968
1130.95
803.136
1445.29
952.465
41.3989
563.441
36.7598
437.452
790.834
195.236
118.298
327.865
767.207
-32.7487
433.911
9.24608
1307.9
571.316
18.5432
76.1497
-16.6465
14.9359
867.856
225.491
548.353
255.873
-8.17174
499.991
882.081
853.97
623.999
476.203
-15.2187
1632.82
505.829
-2.48826
-22.3624
923.675
-47.3354
1110.52
1416.01
1398.94
439.231
-14.2497
-30.6676
-12.6115
371.131
896.478
18.9039
1471.3
-51.7271
26.9092
144.791
1466.46
92.1128
943.053
288.158
705.913
-14.3122
606.547
1291.57
-6.21353
-23.3989
1712.23
3.01718
47.1038
1660.85
1725.77
686.714
1676.78
569.054
867.604
444.081
-9.53784
1.42835
1160.92
2586.16
423.983
794.992
988.669
1102.03
-31.7592
598.065
1595.11
303.742
1974.68
-46.2524
666.697
-14.605
1272.27
417.01
-22.7327
-1.01141
676.995
-19.3566
403.646
-20.971
-56.4377
-18.293
1305.31
349.704
903.508
1610.53
2021.61
491.318
639.635
1416.37
-35.3532
13.9815
-29.6266
176.381
764.247
328.455
206.336
760.688
418.684
1251.16
1136.85
168.037
780.114
1035.49
373.522
320.704
940.11
274.029
948.232
370.651
-10.0398
22.4118
671.146
39.3767
1071.77
18.3039
403.03
13.5644
978.203
930.048
207.683
356.494
210.675
569.673
208.591
279.926
1386.41
26.042
1169.5
1015.78
404.528
52.2688
965.755
883.517
502.222
40.4397
1007.12
1184.44
461.373
2520.04
15.0211
837.652
309.336
1581.68
760.511
1187.99
16.8981
380.311
46.4669
34.5783
56.226
2.76601
334.272
422.234
681.322
1334.77
3131.73
1213.13
822.062
615.846
146.971
181.763
298.31
10.0771
3.97958
87.978
524.642
223.728
656.925
811.346
29.7879
196.503
1253.55
587.77
959.742
389.749
1514.41
674.33
20.8032
425.476
32.4116
34.0664
-10.9112
686.78
36.7343
313.59
0.710906
-6.05182
578.079
351.514
66.2901
6.0755
1310.11
-0.711297
1081.42
841.849
277.316
526.375
14.339
1260.71
9.85925
347.029
27.5006
-9.62704
-11.6534
-1.58732
642.21
395.774
357.974
-22.2206
401.256
1016.93
21.977
36.2956
1221.76
873.748
1057.25
564.943
289.376
54.8392
33.6715
190.102
28.9933
12.5696
1877.91
300.864
231.547
640.231
51.8193
797.559
982.366
-15.3304
30.4513
44.4281
776.579
65.6224
94.3965
28.0366
1.39384
378.883
258.406
567.486
1066.13
401.498
75.9187
865.072
-28.8403
5.39243
385.433
658.315
675.855
564.02
-9.92331
-37.7697
-29.0249
9.44456
32.8653
1281.47
2186.32
911.964
230.138
7.9893
1207.67
999.93
-28.8224
-11.9485
-18.2383
-30.8576
-42.186
1411.75
1.00233
11.4835
-28.7824
0.415411
5.5765
102.404
-9.68336
719.481
-18.8177
24.5933
33.0146
110.591
1425.73
1403.55
633.54
202.845
-3.80713
8.00772
602.355
783.317
605.893
0.690423
619.916
545.158
952.112
1189.13
8.22825
10.5909
1144.51
1049.97
1016.07
569.106
35.3506
1525.78
3.15305
-9.02462
584.736
1507.02
-29.779
2493.7
595.441
517.931
14.8611
-31.584
98.3001
384.953
645.17
764.557
-29.1636
58.5398
1093.62
-7.42017
241.854
1589.45
41.5119
3.8918
205.565
536.582
501.779
573.852
618.22
38.4485
31.6153
688.239
799.61
53.1957
927.447
56.6697
521.946
29.2389
1204.3
717.538
200.953
846.453
1457.67
32.377
16.1836
65.0393
1.29554
1564.56
315.803
24.4371
628.818
48.3392
1052.51
416.536
28.3
1604.02
1679.93
15.4142
533.287
1031.9
29.281
629.057
31.4245
648.491
586.563
1000.82
454.7
37.7469
1255.1
14.0098
167.315
281.377
722.292
-25.3769
889.475
834.178
64.6766
1374.19
280.049
8.53865
-0.491121
36.4853
310.669
109.294
702.259
-30.1424
-32.839
1.62746
1421.08
40.0975
641.955
259.594
57.1486
502.916
911.528
-9.69621
957.543
759.906
35.7929
23.4683
5.76944
-28.1483
921.852
908.015
60.6217
756.129
144.117
868.983
-22.8731
-3.33038
684.387
788.073
-0.992309
16.0442
909.326
2.78344
637.086
579.324
602.152
1338.86
10.7627
834.928
1168.36
413.562
-9.79427
627.72
4.6892
13.8069
56.7911
1382.22
-14.6083
785.673
15.5979
568.126
39.5709
1368.98
42.4996
1265.08
329.13
1205.87
12.8958
15.0399
986.572
484.249
1106.36
1793.73
458.429
1185.29
152.9
1070.7
1288.61
27.2367
2115.15
95.1928
1339.35
-1.93951
1471.33
29.6691
-2.10019
305.98
1060.55
447.831
1527.49
1101.71
284.058
18.9664
-0.543803
-12.0303
493.771
1565.54
49.4685
385.375
583.341
31.9253
25.0377
596.237
465.166
40.6197
337.659
23.1691
1046.26
1236.23
753.717
1135.09
49.6896
6.82739
1815.24
860.449
572.015
659.423
45.7832
1243.88
192.367
861.982
18.6676
54.1804
15.8679
678.296
386.003
457.716
1109.84
416.119
2543.21
412.532
978.545
-16.7229
246.795
73.6878
10.7737
43.491
1064.25
23.4559
267.748
433.772
6.07901
496.012
364.291
1277.76
-13.3341
11.6921
595.035
38.6092
1.14475
488.901
984.313
3.12332
247.019
4.26604
585.9
-19.3192
792.442
1554.56
669.116
851.832
998.491
55.5042
25.5309
50.228
51.0928
1368.26
848.769
1297.62
967.44
531.413
420.954
1384.31
1649.68
2.87559
909.505
934.287
1189.36
1658.96
424.999
762.075
277.049
1624.74
54.5784
546.509
1390.58
670.479
256.623
603.555
392.126
35.5483
47.3631
54.7692
557.377
9.32753
1214.96
38.1717
155.147
44.7826
807.712
1094.18
78.5057
101.811
628.644
1092.55
422.788
1087
295.128
793.479
863.974
65.3069
556.541
15.743
997.356
313.522
357.427
91.774
1355.06
943.997
43.0759
12.0847
370.366
42.7437
24.1993
1331.04
548.977
260.826
896.317
37.0966
977.234
76.8407
329.587
1025.21
1013.37
53.5803
1832.51
35.8914
783.338
7.82938
785.94
190.98
343.186
1529.14
619.426
493.881
24.2386
22.2916
2460.37
1950.19
1091.31
8.6218
666.293
1760.95
-24.7474
254.269
-45.043
654.239
803.658
119.714
337.839
468.348
-2.48826
1090.64
1225.77
112.205
640.447
1331.6
-36.3931
1481.4
-14.293
540.474
23.6803
1246.76
-52.4077
187.57
639.213
62.7616
-59.2233
1087.9
583.118
780.946
-12.7912
1061.99
5.36549
1563.26
83.7379
230.856
71.2414
1651.26
20.4833
103.506
2.14917
0.848707
874.179
23.2583
45.4689
1713.77
1098.09
1525.44
703.219
1104.21
855.61
1221.97
386.158
509.984
530.643
136.95
1275.66
508.471
990.91
43.491
25.33
687.538
38.344
926.245
617.826
79.4326
1165.31
1731.42
618.889
29.2389
799.497
933.713
9.88824
40.5464
805.774
108.143
381.731
30.9452
96.5835
664.907
1131.22
40.5235
269.494
505.815
19.5075
663.841
1089.89
25.5256
319.836
562.722
641.932
1502.04
114.901
27.2393
399.415
36.8099
19.1561
526.567
78.2968
25.5674
781.173
1249.84
455.321
1138.73
12.2028
939.407
36.4206
917.461
400.559
25.2409
336.906
617.166
1421.9
340.923
184.553
510.315
626.628
569.316
654.136
560.382
1534.85
18.4702
228.431
11.8556
1248.96
708.369
520.239
11.2868
404.008
-15.9669
868.441
740.286
1013.58
871.384
1012.75
555.077
1720.95
1509.98
1669.21
-26.2084
1246.2
357.414
676.51
1228.35
801.401
-30.3449
725.1
-1.41876
543.511
-52.5985
124.019
-23.8498
683.649
-4.77711
387.936
1450.28
2100.46
-2.42688
531.737
390.912
1015.41
-33.449
2755.09
1240.49
-34.3371
756.892
699.789
852.782
351.619
958.482
686.749
30.0325
367.382
21.4275
793.393
546.093
15.2426
-55.0648
443.16
694.505
612.071
-2.74834
368.806
456.668
289.876
-46.9171
966.702
-32.0853
154.181
-9.53906
659.057
500.305
15.1189
-3.98734
-6.10593
1179.86
-35.3237
5.17409
1.26427
1289.68
-12.4381
0.528013
2075.87
754.339
-4.417
-38.2123
1066.6
-18.3154
874.003
-20.7461
1462.2
1720.67
771.09
160.065
382.801
106.76
1145.88
1232.14
1659.93
524.19
569.815
-32.6962
501.551
1397.4
1502.21
1441.51
-20.1484
1273.82
-8.65518
11.2745
1224.46
1144.04
744.726
5.26594
3787.94
-17.7846
46.1055
488.402
136.577
225.316
-15.6173
734.276
39.8733
3.06511
67.3924
51.9209
895.225
1963.73
-0.913932
37.5556
55.3541
484.997
670.198
1893.97
59.5984
1006.56
532.052
10.1371
-5.2005
1005.55
728.3
754.545
312.34
825.091
819.968
32.7766
735.216
50.8389
38.684
896.219
8.70082
12.8054
41.0689
40.5109
28.1323
507.679
1167.11
265.994
734.739
277.808
1248.07
1039.77
1119.24
-6.71662
1218.1
146.746
42.7035
5.42726
871.528
29.9747
22.2183
897.473
590.942
651.133
837.68
1520.99
26.2794
986.843
795.504
0.748531
-5.59236
1672.42
-10.8915
9.39889
1204.03
574.516
1956.93
-4.71283
1291.13
839.82
32.4363
1030.25
2.84257
1085.9
18.134
20.1908
56.7743
24.2709
-2.80707
102.092
51.2882
1788.89
17.2508
22.9284
1331.81
737.302
740.235
731.593
1667.74
1110.47
603.681
1393.27
1190.87
-15.2152
592.252
471.203
-36.8186
1278.85
1304.6
1127.47
-23.4824
270.966
-13.867
857.448
496.243
3615.41
-24.0297
8.36785
38.6084
519.737
-18.0298
-9.79996
1730.53
295.095
628.876
-1.17624
283.437
850.963
175.451
24.4418
-1.48084
-44.8264
877.017
1499.02
3.55392
0.254489
597.397
1054.84
330.936
613.913
-24.3825
674.474
728.747
823.203
671.857
-21.3505
852.145
1009.57
412.997
903.359
-42.9334
-77.0246
446.12
-21.8946
823.161
-52.0578
241.073
61.2269
-3.05984
-24.8646
672.737
531.431
1005.12
597.174
-11.7839
13.6074
696.542
1.61736
1305.82
1169.7
819.313
5.64909
-22.2206
285.064
940.096
1843.57
1483.19
230.006
516.58
1517.91
1263.05
1883.27
1303.9
30.8604
400.935
103.019
94.0915
1104.86
494.83
-16.7666
395.666
43.386
600.993
-54.6857
1499.72
20.0652
23.2039
191.848
123.614
494.538
-18.1599
-14.2712
260.006
442.299
5.81306
-44.7699
1046.44
501.741
-27.7988
1244.96
1330.17
21.4778
405.182
370.487
-2.16243
887.393
16.9408
25.369
434.066
319.759
44.6058
34.2262
806.037
294.045
1239.52
1014.29
488.31
623.353
636.478
34.9783
720.643
-8.45282
1535.44
632.563
380.675
46.1802
6.03761
1212.11
196.464
31.6985
-24.4399
38.6368
1458.04
372.746
975.952
584.585
-8.92442
1270.56
881.323
48.3871
322.761
308.126
354.156
21.184
1445.6
52.0738
26.042
1553.64
1521.73
505.727
830.822
827.295
1216.24
134.181
1051.39
503.149
8.2448
27.8255
11.1877
25.1134
2.22701
5616.06
848.368
168.695
149.87
976.503
31.8315
17.7069
572.765
52.114
595.789
52.9292
835.865
31.7345
52.9869
526.228
183.663
65.5472
580.712
636.815
46.2988
715.396
718.874
582.503
-5.33804
30.2006
1006.71
321.172
893.755
1196.67
822.946
857.669
807.183
-5.13327
1385.26
1404.94
181.375
-12.8317
1549.26
848.979
1218.41
159.502
670.231
970.254
529.175
1124.31
643.237
592.48
292.266
-22.5618
-17.0341
1699.33
-21.6134
-26.3525
573.409
467.086
227.15
6103
262.445
-24.2629
1130.3
2.1565
-9.22666
1464.94
1214.99
-47.3224
-10.8569
1.65219
473.232
-11.4883
804.431
786.492
-16.1448
882.329
-32.0748
1649.63
-88.9991
124.816
151.07
1380.96
-38.9273
284.233
1624.46
830.729
655.24
341.006
-5.23814
-46.4931
-3.09946
-26.2138
362.706
923.984
6.17268
352.544
3427.9
1219.57
1110.57
572.344
783.189
-56.7373
1055.21
331.935
590.639
365.008
-46.7872
410.401
301.37
1130.13
1643.8
961.35
784.82
1341.16
125.249
131.024
-13.1955
586.813
49.8812
22.5101
9.17704
-18.8643
45.0829
388.378
384.125
365.104
202.82
1548.76
212.339
43.7939
704.249
29.7901
37.5682
43.1395
71.2041
329.631
30.5962
338.164
88.0534
1633.43
781.528
34.8175
27.1366
561.094
907.078
57.8106
921.984
1503.75
881.164
1103.24
-26.2084
1152.67
651.642
17.7069
992.556
25.8771
698.863
795.059
1474.77
1542.69
1602.84
48.341
6.46728
1.8781
16.8215
1354.7
814.851
7.59486
36.9285
438.034
870.673
374.482
-7.21211
791.071
580.818
-29.0696
689.052
-20.845
229.399
-3.66644
1061.89
47.6856
4.58881
232.162
687.847
42.0422
890.921
41.8922
-31.1196
493.76
-13.8918
900.155
226.013
10.3701
1249.62
25.6331
411.691
-9.43578
895.577
58.6035
728.843
38.7412
1079.39
723.516
548.862
381.826
1382.26
-1.64833
156.563
188.737
250.339
-2.85691
21.3143
1451.27
449.093
6.12916
745.944
287.407
431.198
54.504
153.957
28.5085
451.202
1455.54
139.008
2549.41
24.8909
44.3273
787.45
533.518
1406.51
1024.45
446.28
1191.66
283.79
773.485
12.4565
329.747
700.828
279.068
239.435
15.8679
417.801
1604.15
834.403
-9.29423
3.8481
20.8526
1222.17
521.134
839
1499.85
1090.24
41.617
214.611
633.19
6.07901
883.407
18.3844
509.53
474.586
773.071
1007.52
52.2441
28.5391
259.87
18.3826
2747.9
-36.2903
14.9185
805.295
799.648
873.026
257.707
284.932
2189.92
477.5
1213.68
921.335
1363.95
877.556
18.9297
56.0391
667.934
1132.36
649.479
964.44
900.054
32.8606
836.416
19.743
1596.94
18.0692
650.716
745.833
944.115
-21.2842
14.6795
76.6761
211.692
47.0821
635.33
828.144
25.8002
192.905
757.228
195.349
1173.11
1213.03
753.796
-1.91687
64.4087
31.4591
3847.54
46.8877
847.068
27.8405
320.26
506.609
982.842
273.586
780.734
629.729
8.58053
-0.97438
4.49666
114.348
432.624
22.4321
41.5824
15.5453
8.85105
501.666
-16.838
44.9223
697.267
205.615
888.28
55.1882
33.3734
1084.92
313.424
71.0899
193.359
431.548
56.1769
-11.493
1114.7
474.237
51.921
205.65
825.696
37.1497
41.445
3.60531
536.898
835.23
22.5705
33.0276
1530.07
688.623
1086.74
1437.46
273.679
1316.41
592.944
221.39
-6.3391
30.8655
966.245
557.723
613.819
1639.13
1362.06
25.6331
1015.14
31.7937
65.7823
962.954
297.75
930.044
48.557
18.1265
74.8923
25.9977
1193.3
403.998
15.2183
32.8751
23.8191
1397.27
793.621
669.741
4.49095
137.998
-21.9818
9.4365
1396.85
28.2742
330.753
158.168
341.752
34.2208
42.1711
55.6667
308.674
25.0655
45.0371
301.895
95.6692
34.3274
37.7649
815.616
458.536
11.7724
27.4607
1422.76
27.5197
1054.19
87.4122
267.26
843.081
859.692
25.575
562.132
747.679
994.962
842.884
829.213
1045.61
1016.19
851.214
555.76
691.607
532.335
350.594
291.772
23.8921
877.45
1122.34
24.119
589.319
504.581
357.331
1200.12
318.235
-24.5785
30.4327
29.0671
417.187
61.6144
1276.67
597.202
50.2417
19.2586
1.19105
52.3999
1633.63
987.054
77.7968
16.9408
351.457
31.4726
31.1413
2090.75
48.354
86.7001
1340.15
52.2909
167.214
915.597
169.911
39.8578
32.8606
-22.5083
556.243
15.0578
3.05021
543.745
922.564
564.361
746.502
1095.31
27.4044
957.866
256.554
-15.4293
-24.2575
-23.9169
50.5408
283.495
777.399
634.214
202.968
574.155
185.133
-9.56527
1032.65
813.334
312.699
1358.49
705.26
169.498
1358.67
1078.71
1108.66
864.844
416.791
446.058
1403.39
5.56548
-33.3802
945.082
520.471
724.68
-35.5787
895.748
577.327
687.25
39.3277
1151.52
630.861
580.601
59.8065
823.17
213.675
57.9714
1126.64
37.0966
169.511
13.1225
78.6657
955.406
695.377
1454.66
-1.26868
1775.96
2.66828
847.056
2.20718
0.706748
1092.41
-13.9738
764.85
408.443
1030.64
-5.84486
1904.1
1176.98
32.6719
536.723
-29.3223
62.5838
112.694
-25.0798
178.917
585.809
594.682
66.7178
312.294
1328.11
610.342
1630.37
1208.96
164.602
1399.7
-25.7295
908.753
3102.84
1396.11
24.4892
12.6347
776.261
38.9073
8.76053
1010.45
1008.93
24.8909
971.99
260.837
1631.72
149.015
33.0643
928.806
-5.37002
963.695
55.1535
1247.47
1137.47
858.155
27.6653
10.2457
29.8694
826.408
686.296
951.188
1169.52
1132.17
39.4991
192.447
-14.3933
381.839
28.4985
70.9926
893.686
23.3514
211.154
9.01407
565.752
6.06988
44.0596
2855.33
1015.01
1105.47
701.329
522.24
187.925
-34.4162
31.7851
1123.89
-6.20073
753.086
431.995
304.605
687.396
1238.04
990.675
48.354
45.4706
1416.98
41.0465
426.18
365.865
1211.7
563.383
113.614
1737.76
10.3719
-6.57876
1010.7
608.2
888.546
396.631
292.77
1055.05
31.1896
775.55
39.1948
1390.79
74.2441
541.626
24.1696
1011.56
734.51
1137.5
26.7484
39.0168
-11.2872
551.545
1846.65
934.759
1564.65
78.7468
48.7153
16.5961
252.794
1303.09
660.503
136.779
23.5731
2.77375
-12.3699
605.353
310.81
772.866
543.832
735.989
649.717
804.003
858.267
1724.26
31.3265
907.02
628.987
1303.99
901.881
446.059
359.696
986.089
52.9869
556.213
450.621
680.29
57.8475
80.2169
6506.86
47.2912
392.285
595.232
521.785
-18.7622
13.4516
30.6918
6.64092
654.281
354.095
119.844
-27.1265
306.475
-22.613
1079.26
43.3536
25.2433
745.105
1459.02
19.9393
1026.6
679.682
10.6405
1143.11
1510.69
282.758
-8.86292
749.458
3061.61
46.7813
16.0559
-10.5466
45.4309
1349.46
-15.7038
16.9455
1019.89
751.652
944.484
5.38469
1454.08
598.082
-24.7929
695.016
610.926
678.222
738.117
336.882
1315.6
702.976
1524
720.031
16.6322
12.241
995.878
1048.63
218.923
-24.1075
5.94198
5.37345
1323.53
0.185679
428.172
24.4958
1914.98
340.52
556.038
25.3286
331.399
470.203
111.818
983.99
54.7906
913.67
885.898
7.77981
1335.6
26.5636
748.433
19.2687
81.8086
635.65
1.28274
2.83799
893.261
705.792
699.452
39.1067
780.417
40.7252
-1.96239
33.6601
46.6841
38.9097
1099.08
-13.2341
1000.7
49.1139
181.861
766.593
7.73414
629.83
1.29206
16.3959
15.38
1008.03
297.07
844.96
214.506
712.602
-7.71194
2.32174
669.998
679.54
1.14475
40.9997
302.153
-8.12107
33.3751
-23.845
597.144
230.436
106.269
141.515
401.124
881.817
599.315
61.1264
55.516
398.804
858.815
1077.41
61.0227
12.4071
643.975
23.7339
49.2281
2.87559
27.1544
-5.03961
27.2393
2712.01
1446.11
1552.14
187.361
492.465
5.46161
189.204
561.501
52.2806
1167.11
-1.99774
489.237
13.0595
37.9928
1360.23
551.397
-4.84256
-26.2797
416.612
34.4236
421.265
608.877
69.4273
24.3989
37.2108
1956.32
8.10742
511.592
1865.82
294.271
379.31
33.763
1123.32
763.098
999.43
511.101
1154.37
597.942
649.768
440.378
864.785
630.861
992.895
26.0734
1168
7.52773
1326.71
20.9451
768.88
202.014
4.59322
1742.89
1021.32
1000.5
27.743
7.59486
496.075
333.086
914.213
721.8
1046.88
810.391
13.0969
360.527
16.0113
731.117
39.2523
1012.71
563.204
1164.8
722.328
-18.0008
-49.937
0.739573
1189.04
-58.8694
1126.92
671.915
752.771
14.3887
50.5343
-11.0544
-47.1676
1006.15
468.348
809.88
365.84
-17.3147
46.2419
991.708
420.471
-12.5904
-5.28024
1052.63
-25.273
-15.6614
711.414
301.977
585.134
22.2401
791.662
569.054
84.2447
132.986
20.4472
20.169
285.733
-28.2266
313.413
1.03596
603.525
-41.1295
-18.5028
881.094
299.994
422.264
21.081
8.82081
1004.53
83.1521
552.775
14.5123
30.3062
1360.36
21.1955
681.671
-11.0535
764.827
740.963
30.4132
1073.22
1016.93
1498.7
8.7918
417.628
-17.7805
36.6134
1028.48
411.577
672.084
24.8559
145.994
864.711
467.064
1177.97
16.1625
1397.42
62.3465
484.511
25.2804
843.912
1460.9
1133.14
97.8669
588.411
619.902
9.0573
2811.33
306.628
1141.33
1032.42
719.205
318.468
718.213
1394.82
289.027
648.996
28.8014
7.09626
16.6717
129.397
1133.85
1137.55
29.7146
-26.442
-18.1295
-23.5311
648.399
1039.36
-29.9426
38.5656
722.415
589.205
1461.49
41.1727
10.1208
163.397
648.98
370.546
762.161
3.77669
31.8038
123.803
548.569
386.03
42.0698
839.222
18.5771
472.72
627.844
575.214
1287.81
6.13529
987.248
36.4523
1465.27
739.888
572.911
25.9053
525.023
290.696
548.143
456.668
177.806
78.7925
-8.20185
36.4412
1446.56
1637.98
3.81317
30.7978
1155.16
547.967
32.1092
18.0238
12.1249
-15.7658
49.8513
1140.43
-10.0458
1258.99
3.14431
-13.7223
-3.81358
1368.26
856.132
1446.55
-68.833
11.0757
18.1265
672.719
215.644
1081.1
23.563
43.3293
611.962
351.781
51.688
-23.4716
28.8105
619.185
979.454
11.7514
1199.47
311.77
807.886
1077.74
30.9025
-25.4901
797.15
116.68
741.198
10.5086
33.1779
527.939
2095.91
972.7
-1.70393
655.735
18.8325
551.57
274.806
223.297
4.14563
780.876
431.362
13.7988
562.748
883.027
-15.5839
713.109
325.839
33.229
-11.9063
436.569
14.9195
1868.28
12.6727
62.7196
466.527
485.328
723.833
-38.3194
952.102
661.645
494.991
408.829
597.971
229.928
1216.87
119.469
429.549
1991.91
866.786
1313.48
1142.17
17.3234
908.306
660.393
265.902
371.513
23.6167
-19.47
1684.56
1308.53
1013.24
20.2567
-6.97836
904.491
63.1653
132.48
1714.48
317.677
26.3112
40.3615
674.277
21.771
2302.52
436.846
-29.2182
-8.94864
6.67475
840.744
196.073
563.465
506.5
788.109
711.189
440.988
1277.24
429.4
-40.814
1396.13
5055.82
910.127
-2.1871
125.402
-18.8177
564.324
181.066
15.0139
462.701
784.797
792.606
530.466
849.398
378.502
97.1128
219.687
1143.96
-16.9094
1561.79
-7.89627
284.945
260.531
20.6044
400.78
11.0393
1074.45
-25.4052
14.9649
172.457
1380.4
310.121
4.49666
1103.85
844.918
1059.6
1795.71
285.411
398.657
10.6606
13.147
483.454
912.785
20.0821
907.02
866.659
540.906
46.4918
11.0808
0.0314679
-24.4875
330.166
1078.1
13.9635
940.785
891.807
398.808
326.186
3.19532
698.529
14.2249
1009.79
886.649
1626.55
-19.6992
6.89235
-17.0969
551.738
3.82982
8.66475
499.336
68.3071
5.39954
20.6621
7.56131
495.493
-1.21129
0.739573
-0.716903
684.915
36.708
-21.8854
17.9921
1633.58
21.8849
7.43082
283.174
16.5507
270.373
29.9147
195.029
473.9
-9.85406
-12.0443
86.4328
10.3863
1065.56
752.392
855.317
277.869
18.8068
1218.82
35.7705
710.427
126.48
568.589
2.54632
1237.37
930.478
1.13831
2272.69
6.949
1072.03
-5.45206
78.5229
873.909
1344.15
844.018
1024.61
74.2113
1294.93
1050.55
770.384
17.2433
1949.41
1624.84
32.6085
1920.29
584.814
829.735
52.9165
722.762
3429.82
1237.28
939.234
5008.19
13.6465
1597.05
655.332
776.827
372.208
33.9854
641.356
1015.5
31.3549
537.195
1.80101
33.5657
528.041
979.138
14.8769
1.81931
52.862
321.501
509.822
24.4628
909.205
524.882
511.149
57.8742
29.0781
89.7113
1181.52
189.737
18.1248
28.8328
10.8881
-11.4601
741.212
748.88
392.825
378.989
1202.53
68.9824
236.65
747.069
1213.84
144.015
677.498
19.7468
44.591
840.738
1137.19
836.327
2093.52
1287.3
100.092
-25.8152
420.843
33.0291
1328.08
26.7393
1149.8
692.448
800.809
746.881
0.239112
29.3136
4.16354
483.463
940.367
181.115
488.818
687.622
826.386
7.7267
1154.23
23.9261
-26.3606
648.532
810.042
625.879
1567.23
25.8983
-14.2129
768.324
124.258
4.43856
8.97033
603.254
264.33
-9.64084
11.0393
902.037
-10.4126
669.014
729.054
737.408
598.576
627.755
17.2195
352.877
565.449
250.541
489.16
-16.7519
366.283
469.692
608.712
2784.7
-1.41876
903.583
652.573
245.055
1586.72
39.6821
1340.49
1452.74
428.57
3.07926
36.7504
346.954
10.9957
73.8942
1210.14
1588.55
436.569
-11.3175
656.799
925.673
-5.67695
1302.92
868.081
-15.8306
15.0686
3.8481
421.903
37.7638
949.57
369.79
839.111
491.393
142.207
349.543
280.866
291.343
253.456
861.455
131.906
3.39187
1635.84
28.5587
1848.79
32.987
439.676
1399.7
12.4937
338.848
330.354
2158.24
320.391
625.385
1176.63
-4.66206
943.661
1195.27
3.03033
87.3751
35.2355
639.246
520.807
107.243
810.759
602.82
1324.01
506.237
2072.05
4.16354
33.3192
-17.5361
1761.46
1058.77
65.8227
27.3925
3.76948
303.405
449.339
485.259
303.704
-18.2947
489.643
61.5056
1881.98
754.154
1101.91
742.699
43.7939
400.855
914.631
449.766
7.29122
1529.85
4.5799
1081.31
21.699
1085.98
1325.71
944.559
40.944
1289.3
20.9677
535.928
-7.38161
915.886
32.6994
807.023
627.452
9.20676
52.9292
28.1425
7.37164
502.58
772.628
1146.93
691.485
621.941
728.644
7.59486
48.1729
752.877
-13.8861
263.912
1896.84
687.998
29.8422
35.377
1874.15
1314.89
-13.3411
1.92149
487.322
3951.27
208.684
596.693
26.487
707.403
17.9674
379.165
-0.748529
4.94672
1009.74
927.059
-2.47794
1040.04
384.374
1502.69
-17.0927
-14.4851
1114.9
48.1115
13.2448
50.3606
1093.97
859.396
-20.389
10.3863
535.439
285.946
25.2541
1514.99
711.463
19.2476
54.4141
932.086
22.652
446.184
-4.70478
1666.79
158.094
-7.00864
767.631
10.6971
347.405
751.56
448.072
60.062
1780.96
64.1641
-26.9186
33.1159
1123.25
497.75
1622.89
523.934
1021.51
592.582
1417.17
523.614
323.588
787.391
1189.58
228.026
142.756
62.5245
405.326
518.466
425.755
514.777
-0.910138
14.3237
688.034
43.9092
447.398
-0.661926
16.7783
946.33
65.4248
171.415
981.895
13.0637
781.874
1.03596
-1.79797
103.174
-3.51025
41.3731
271.158
973.24
1729.29
39.7429
715.671
40.3225
687.538
167.249
527.871
27.7547
1075.5
1286.06
-29.029
1208.03
34.8779
608.842
242.183
1232.51
55.8639
259.139
968.209
487.183
46.2987
1315.02
271.451
-27.1509
1538.68
32.8653
612.433
823.871
10.5384
1019.98
783.549
644.496
624.831
1524.04
47.9042
1380.48
1344.88
23.7339
6.12457
21.6163
1400.84
156.13
426.415
464.097
1091.12
127.391
552.435
12.449
799.913
14.8319
78.9412
866.974
1150.7
5.42891
1369.82
478.333
479.702
886.095
2138.73
1344.49
384.141
157.991
38.1717
35.2073
888.112
63.8051
15.0286
104.937
20.3442
-6.88511
832.917
149.898
1223.01
494.796
19.8249
804.874
540.48
916.133
1049.42
-1.12357
84.6859
-16.3139
417.945
56.1667
3.86278
846.545
749.599
25.2032
231.685
275.943
1677.32
1364.65
517.755
35.2225
156.393
607.201
927.414
14.6246
30.0836
40.6766
940.45
67.6819
7.35344
1583.36
1085.17
677.706
88.9151
323.18
-3.97079
16.9316
1704.34
100.065
763.408
17.6062
209.178
1275.25
36.708
64.718
21.8133
-2.25859
166.188
16.2627
772.05
774.179
33.4173
15.4999
37.3126
831.285
42.5597
1044.94
338.223
38.2241
102.391
26.3031
532.91
639.22
63.8743
-14.2457
47.5239
193.97
319.73
1451.85
5.07494
614.753
339.376
702.587
43.1954
26.8312
890.627
751.917
638.375
1095.71
4.87084
18.6883
355.268
411.04
507.901
978.368
40.7531
191.597
521.99
1459.36
366.69
869.143
1321.11
1152.6
11.2674
54.8308
1419.72
1286.15
943.165
615.897
36.1739
52.8305
32.4758
-24.9561
447.827
3.35855
271.404
680.213
-7.35555
1029.71
-26.8237
1476.99
-23.5624
-22.4058
357.293
34.2221
342.344
1045.32
131.471
25.6418
920.512
766.52
1028.13
620.741
1558.15
1093.95
-11.9063
700.812
755.081
1465.07
369.075
116.137
1316.63
1140.65
132.265
75.3177
-19.0785
946.87
-2.42359
8.21142
305.503
170.466
102.593
759.318
467.223
-7.98562
727.157
156.255
36.9724
523.177
26.8159
915.999
208.275
293.217
1477.15
736.22
17.8267
729.086
44.1097
55.8354
591.487
816.387
27.7392
2088.2
320.654
22.3059
15.7593
1124.86
10.4229
805.137
44.2735
1499.76
1399.05
-14.075
-18.1581
456.4
594.318
2058.93
941.197
863.899
447.488
492.21
657.484
-0.0770345
792.96
297.258
0.0213459
41.0362
1287.05
661.422
974.62
4029.69
582.776
1216.78
57.7575
39.7767
-12.3388
702.732
366.012
958.338
889.781
1199.21
1165.76
106.811
16.5961
1034.28
864.556
323.171
1419.58
757.308
1277.22
2147.64
10.2506
1657.96
1343.32
382.727
1201.63
-17.7751
0.881757
-21.4371
420.7
-5.71891
-7.25825
19.5141
42.6218
2.84257
1605.01
1811.62
886.009
-14.4403
701.842
375.705
-27.4226
410.99
332.094
-7.0567
-8.76495
160.448
561.14
1047.58
270.199
30.6918
-24.5374
1935.99
379.402
466.42
1761.67
4.56092
11.9843
171.203
36.3468
80.8349
572.747
6.50265
154.774
-20.0113
490.257
1447.78
-7.21272
11.6419
499.928
-28.7208
-5.29551
714.7
4.27615
-4.39842
1074.18
282.393
-19.6508
559.677
259.764
238.432
-0.248714
1674.35
38.8512
2473.11
760.798
1276.07
639.932
11.1288
46.7969
15.4362
124.077
-10.2084
1246.49
918.575
530.504
25.6549
5.15145
502.637
1528.33
719.398
28.9736
249.708
-15.6084
62.566
50.2435
910.58
519.564
662.501
368.445
861.341
12.8887
11.6725
548.477
25.8789
887.624
1553.53
1333.78
1386.23
-4.03649
-25.2768
-1.79983
42.2356
25.8504
760.153
14.6208
30.4781
17.0556
1251.69
1295.75
264.665
969.945
314.132
1284.24
945.531
1136.6
-42.5209
628.814
42.4321
532.189
29.571
-0.66951
3.4351
696.992
1456.07
654.279
46.1331
573.486
20.4214
-7.61993
1551.83
39.8013
33.6742
1436.05
605.745
23.2684
790.813
1171.98
1109.05
923.72
1662.38
29.9747
-0.270505
517.037
647.164
739.214
24.3352
14.2412
448.986
2.77375
840.33
1223.8
1144.77
1201.22
-12.368
1154.78
-13.6377
601.69
384.156
574.305
428.462
4113.22
632.016
880.843
563.969
30.4982
754.864
2021.09
719.645
1471.1
65.2243
63.8168
1453.72
70.717
153.342
1214.61
556.455
178.952
6.89235
-9.60062
12.0068
524.033
442.057
11.2918
558.537
23.2287
1038.97
50.8498
1564.13
1648.4
645.804
1158.46
303.996
72.6405
-11.8542
1087.29
1893.49
26.7649
299.2
31.2678
1200.37
8.70146
1590.35
15.2447
585.134
42.8548
982.816
646.049
527.825
37.4083
310.927
1047.16
68.3418
74.847
31.8044
453.968
19.1288
908.084
856.524
3296.58
9.60821
1105.98
1248.27
1163.21
10.7737
1748.89
153.452
27.8671
701.763
0.456811
5.00631
15.7143
38.9991
801.885
678.86
-0.917977
111.698
552.12
18.5109
69.7686
237.382
516.884
762.062
655.849
561.667
166.213
-21.5287
1366.27
923.047
1489.5
220.768
630.179
704.838
52.2909
1068.64
859.375
220.428
166.088
820.212
542.107
529.488
695.861
622.429
7.91168
14.9468
27.697
968.223
361.382
2111.91
-3.82517
30.2155
941.937
3.76948
708.204
2192.22
1917.62
-6.98481
1298.39
1679.94
1471.1
55.0383
634.908
48.5308
867.729
5.35169
630.297
-2.91636
277.334
44.2262
5.66463
31.0693
154.422
11.9949
686.261
159.848
943.946
-9.34177
1159.99
869.681
21.9561
-5.64986
107.662
76.1377
11.0808
622.645
1.90553
361.57
898.191
772.96
783.364
624.019
361.446
41.328
48.1729
863.447
115.425
-24.0787
22.7043
-2.83263
18.5104
446.79
-3.66644
102.368
990.348
603.497
202.464
767.306
-1.13421
26.9765
1443.28
23.3692
218.517
2204.9
31.1836
3356.07
664.69
201.795
710.206
496.312
14.7664
702.606
1009.51
192.958
25.9977
20.131
1387.88
496.853
932.427
14.4487
1.08821
542.496
967.761
1276.75
4.42293
165.074
-17.8232
0.746802
4.68978
724.528
119.385
6.32483
1414.98
871.611
543.291
7.58812
469.111
30.4309
5.00494
2.56236
14.2412
8.56628
838.328
1113.34
37.8588
46.8803
322.623
1045.28
26.5636
392.36
652.703
709.621
29.3937
4.71206
19.9459
182.928
804.227
358.372
57.8473
21.8269
727.049
16.7935
1133.64
582.389
842.331
757.007
966.963
472.708
-7.10812
926.825
7.57236
7.59623
17.1045
1049.76
223.158
825.881
-42.5043
1.40332
671.303
27.8891
216.485
61.6003
165.78
755.705
788.366
21.3365
-4.10439
2350.53
72.3593
737.757
846.72
-8.85243
629.612
128.758
732.181
59.6818
0.960134
663.494
267.124
42.717
42.7318
401.543
1218.33
1107.39
2114.71
1625.24
940.07
953.196
849.454
190.198
14.1208
17.1057
482.838
558.887
874.775
1440.49
1543.92
652.014
1219.94
20.8452
36.7628
33.5399
608.635
279.112
18.846
-5.6812
17.3781
7.91755
2.65371
1362.05
695.084
1008.33
938.943
790.846
623.859
913.281
609.903
1120.66
953.148
346.745
62.9285
688.531
2066.81
18.6839
195.653
20.9677
32.4119
-15.5118
897.706
862.015
15.1072
297.444
637.155
1063.44
645.854
20.2549
57.9325
30.4404
1223.8
5.49758
163.374
86.7201
38.9706
60.8152
491.009
850.781
338.957
31.4912
668.489
12.621
1055.38
605.539
3.60531
338.247
1365.59
948.047
13.8809
389.887
1.16848
156.381
407.513
1109.22
202.447
-16.8016
1486.95
-25.5742
546.093
-5.37214
34.6136
872.044
536.983
4.94672
16.4821
1159.44
1349.26
52.6639
252.683
-3.97426
888.815
2632.89
660.931
249.18
1761.75
680.047
773.506
785.459
576.354
-2.41787
722.604
482.827
665.8
486.058
867.856
52.6299
0.91742
555.47
177.104
38.6196
569.169
825.292
446.087
627.982
1083.02
54.4398
583.429
1301.05
468.933
1391.75
898.935
795.292
40.4781
252.947
1176.11
8.11629
483.652
768.744
929.565
484.135
1299.13
33.2851
278.626
1267.55
1157.52
15.3345
649.71
422.629
33.0643
613.963
-12.8663
9.79554
28.9166
631.056
-13.7804
24.2745
228.563
513.327
989.061
-6.6209
-3.86375
97.3967
-27.075
320.541
656.023
9.60821
296.385
303.742
524.156
266.717
17.2541
26.015
17.8337
1099.83
521.853
1061.18
1318.99
-13.3341
896.251
10.3264
21.7426
167.937
1254.18
406.314
326.605
584.026
50.5258
331.157
246.798
265.829
1035.44
1152.62
287.738
876.345
38.9836
28.604
1630.63
689.473
399.943
46.0301
439.694
928.833
349.079
29.1125
124.606
1053.81
364.571
480
368.52
1098.62
35.5616
1172.75
662.75
363.256
537.696
3.6711
1295.21
57.3775
744.026
502.056
661.109
-15.1162
35.7126
1203.6
470.332
63.3797
232.805
755.818
32.5495
861.67
651.98
258.708
254.909
1041.97
591.934
8.10742
832.917
272.862
33.7756
598.911
844.078
937.063
1265.75
4.10107
-10.6917
705.939
543.594
31.3265
807.695
973.481
389.446
920.003
32.3144
901.457
646.428
77.1671
111.083
190.77
864.79
652.179
848.907
16.618
815.317
1142.63
18.2432
304.705
46.52
1002.91
854.79
2018.23
-2.83263
46.6214
-4.85975
361.776
48.0201
766.54
-7.43122
1477.5
-6.83349
997.743
28.361
-15.7094
32.7396
-36.3806
1211.25
523.99
584.324
518.513
891.452
-20.6802
709.955
1390.33
1046.24
-0.168729
-0.614194
-20.3312
422.062
16.2568
28.4377
712.825
909.45
900.776
328.304
822.124
872.646
94.8464
174.54
570.141
27.8623
1310.78
53.8437
1054.44
770.153
16.751
400.995
7.93997
607.586
-32.6972
9.44643
1851.68
487.54
1911.69
-32.4411
26.6244
20.3928
19.7078
29.7412
22.9456
1533.71
-5.97846
49.8536
6.76695
39.1256
58.5242
271.115
10.8863
-6.97836
370.382
1073.77
1090.15
1148.22
63.4299
-23.4027
968.966
23.9763
1419.82
878.565
1600.95
78.8998
635.125
278.414
377.857
158.667
1014.37
782.487
1216.85
651.303
251.364
1216.68
743.959
50.1858
458.477
12.8054
1909.51
-0.0770345
50.8302
49.8812
164.939
1232.7
779.488
211.875
39.8013
331.651
36.1187
1151.1
776.643
-9.41313
684.603
797.169
1441.24
684.07
74.9523
425.143
65.3873
60.5813
2.70584
20.5871
147.3
710.313
31.0693
-8.47064
-14.244
521.02
483.224
491.358
21.1675
316.133
37.426
3142.92
327.429
33.7055
147.352
69.1769
37.9366
245.534
5.49758
660.002
1001.26
53.9632
38.3264
2533.74
916.373
1448.4
1035.99
1040.21
917.74
743.507
1179.89
45.1931
459.003
64.6338
1165.44
25.5313
504.958
23.3295
1459.67
43.1509
1135.49
1171.02
1086.76
-16.6465
14.9359
427.62
4.61972
92.4503
23.1997
710.102
722.775
1345.51
46.978
891.572
98.5256
6.63817
16.3228
703.863
872.14
32.6019
1373.01
-16.8004
887.108
-26.0737
60.8875
76.6465
134.668
40.78
639.446
1002.39
921.163
-19.8656
12.2733
27.6198
3.22713
721.951
32.0448
-15.9819
1144.4
6.95673
51.0887
860.524
469.78
949.895
1232.73
0.286742
21.8937
-7.15056
1392.46
648.695
624.27
242.944
21.977
855.262
1105.57
116.467
2751.99
401.82
498.993
39.2937
630.508
1179.67
66.9175
1.97299
32.8961
670.216
799.572
-2.66743
1049.83
545.015
1125.15
1769.15
40.0486
121.74
-0.480222
469.097
677.259
865.329
1077.78
-5.41448
512.327
18.2317
-25.9247
8.07523
-39.7745
678.666
804.837
493.263
263.018
933.308
1.94319
542.156
125.782
558.703
148.617
510.872
10.1244
-3.91835
1941.02
416.158
316.943
16.4319
416.023
3714.04
5.8878
724.742
1001.64
1225.91
1662.92
15.769
0.859999
3937.63
615.194
857.262
3.25701
38.3594
967.617
179.753
776.758
1410.8
612.573
763.282
43.1904
35.6433
127.426
29.7146
550.77
1055.71
-4.79043
26.2093
760.913
15.8922
73.8371
9.40017
570.069
1406.1
-8.95258
51.4815
17.9183
1152.45
13.6957
8.26973
51.9921
954.868
1237.7
35.0006
867.269
1494.18
20.5228
900.493
441.297
1220.59
15.3768
440.845
2.04351
489.737
132.406
26.4525
784.63
841.225
-21.7263
1098.28
705.817
619.276
5.39954
678.477
1430.65
1067.5
1312.73
591.432
241.006
210.895
810.795
1163.41
5.01838
-28.7149
-3.81358
646.743
515.052
-56.4481
394.061
27.0052
-4.40162
460.481
457.761
393.881
855.838
299.594
31.4501
1265.28
602.854
1870.66
1295.01
11.5126
-54.1418
-30.6699
25.7251
214.332
33.6018
480.194
2.14917
216.366
825.359
1008.74
31.7975
17.688
20.1214
-18.6417
1101.09
107.997
21.8342
161.525
22.151
24.8291
1067.06
654.079
16.7922
23.8826
506.319
129.095
144.884
1255.13
1086.98
712.336
28.3187
0.707267
1163.29
197.089
1110.03
1073.42
-22.2348
54.732
18.4523
755.323
455.012
345.984
202.027
743.821
17.6334
253.421
692.7
434.154
1580.34
958.649
4.66564
27.2393
554.052
1561.51
2008.02
17.3896
1213.3
-17.8807
1639.1
-19.6563
8.24001
817.593
992.194
1438.45
449.285
1325.84
1622.52
604.048
927.505
1217.16
177.669
13.6555
44.1274
433.882
829.264
752.167
1059.58
5209.58
1216.16
1569.57
60.1174
490.968
484.476
626.59
163.924
428.975
1292.52
8.98603
508.29
11.5977
1323.97
611.997
720.046
213.882
-1.29685
422.438
18.2589
-6.52776
1383.87
361.271
24.9151
13.0265
21.5558
-30.9672
-6.80782
81.1539
-22.1046
646.992
954.069
-16.2612
842.677
1451.68
-3.76966
948.611
-8.66358
-20.3833
97.3484
-25.2525
-5.55716
1188.97
-8.63047
727.8
120.68
952.276
1417.67
493.98
510.349
166.043
1766.37
593.404
642.42
18.1368
59.3662
7.43082
35.7973
381.994
-0.226127
1040.61
33.119
1832.77
20.3755
106.022
899.777
728.154
668.498
351.539
617.459
484.209
776.606
272.931
386.565
1315.66
632.235
18.9039
20.8983
19.1382
211.321
1386.2
559.152
748.28
715.243
40.3193
49.9309
7.74844
800.651
445.779
637.988
48.2215
822.053
16.7935
666.169
1304.23
858.268
788.144
5.72216
393.836
108.84
5.04019
1110.05
869.954
12.8966
396.395
407.535
1666.5
458.53
92.5511
456.916
20.3991
1287.93
1404.8
457.042
1306.65
61.2194
102.716
871.959
147.368
88.0071
130.632
1063.89
14.7042
2.8342
1343.78
242.761
578.38
702.403
144.796
687.971
1195.47
188.173
27.4069
201.027
14.12
6.53971
684.617
943.658
1487.34
1488.42
16.8209
1065.67
252.922
997.234
83.8962
449.652
13.2238
-12.6726
54.2889
1184.07
7.45346
566.658
33.5382
78.7976
431.071
486.987
57.891
531.193
870.689
394.638
1347.17
1046.48
514.047
797.833
638.473
194.931
0.114651
580.428
1176.89
36.4476
762.046
224.528
22.3252
416.498
1047.63
601.906
613.333
75.8077
753.379
-4.73026
0.68844
658.366
1399.09
60.3543
686.348
817.262
38.0867
286.011
8.29047
1118.8
-9.03721
86.9138
14.8179
653.194
40.576
16.3271
56.7109
283.311
1376.83
1547.72
495.04
471.67
9.71604
961.423
341.348
799.04
-33.4581
870.415
314.77
818.799
-0.998698
-9.42508
780.055
952.414
-10.2084
-1.79797
976.488
1027.23
-3.46569
1.29206
1061.32
1837.99
415.821
28.5678
177.42
195.625
2818.24
334.305
156.932
292.373
584.916
572.297
171.905
92.1415
1040.69
721.096
1342.09
593.068
483.893
-38.9969
418.565
25.3741
43.1726
-14.7733
1025.35
1087.45
1066.16
988.685
698.315
76.1326
1654.17
1053.73
27.1544
21.1973
49.728
13.3576
27.4396
83.919
14.323
649.988
756.962
13.0414
1209
565.249
33.5399
14.5558
-9.494
178.142
360.267
652.116
1124.1
7.91755
1468.17
1006.33
343.523
1044.55
625.743
277.449
24.3989
520.98
1313.45
437.269
148.883
732.732
324.256
-2.84845
41.978
612.849
1172.88
1506.69
463.645
28.4639
890.734
20.0954
484.799
414.197
378.676
81.9262
144.275
38.6564
610.782
11.6997
104.979
310.97
545.684
880.426
1228.36
880.815
968.847
556.23
871.539
40.6766
29.4876
246.609
440.074
22.773
356.288
891.913
411.336
-6.22611
18.5104
-12.356
537.939
130.479
1119.66
1349.1
0.0474198
798.417
1230.2
15.6553
8.23584
1036.61
462.177
296.983
1704.13
40.4809
57.2218
1104.22
709.823
1570.79
1093.26
465.296
520.34
1078.87
557.803
702.044
43.3557
77.2619
59.7214
606.129
21.8269
987.544
11.1713
3.30242
718.643
26.1213
185.478
307.791
1150.75
9.4703
948.515
176.306
767.785
-29.3858
37.0106
738.16
896.771
50.3559
1220.88
701.358
1219.66
1634.63
8.62416
19.8854
1350.97
1505.3
488.506
1298.37
896.322
1031.93
61.7702
496.075
-26.8155
2012.46
457.346
842.462
329.449
190.437
23.9911
632.053
341.269
464.585
1183.3
423.961
32.9117
2523.66
598.997
304.101
-0.697921
-9.10473
959
1213.41
-8.84731
260.763
-44.3536
488.034
323.199
14.2859
32.0776
876.147
748.496
581.461
-13.6096
713.023
41.8279
-43.2609
1153.44
831.718
704.402
1709.89
34.6598
1041.65
894.839
150.111
1367.17
1259.52
-15.0299
785.045
1680.13
43.7551
1423.3
683.45
-3.33038
20.968
-42.1379
1256.51
778.142
1054.13
-1.97078
1465.76
56.7992
810.37
21.4271
286.125
128.887
222.922
8.43733
25.2548
559.16
39.9245
761.906
1117.38
26.4064
1211.25
838.929
1198.32
406.651
984.218
141.262
-0.855341
493.111
-13.2215
28.0146
1417.51
1093.58
3.62388
2252.43
-12.8983
-0.0565795
545.517
5.28858
20.8032
-25.0163
5.08267
807.466
745.469
1398.34
351.729
856.794
-5.5953
-3.47997
1212.73
1174.35
334.946
-11.3758
583.267
-39.0803
38.33
1337.07
45.7471
34.2245
2056.67
-9.2714
-8.19542
497.847
1687.01
21.081
944.917
785.012
338.299
52.23
152.662
1453.66
1132.66
273.257
1184.19
-14.5449
1133.06
-8.22558
22.9169
10.6196
63.6443
-17.155
540.691
16.9408
516.374
700.514
27.3932
44.6058
761.364
605.512
78.5278
458.325
18.0366
1655.3
302.726
12.1619
651.303
716.132
580.289
613.235
176.117
415.629
2010.2
-13.4315
27.9504
365.673
1500.41
1521.76
822.522
693.281
701.347
1639.75
89.6166
245.924
1090.66
64.4087
899.152
974.319
483.596
1030.77
26.2265
1013.66
1319.95
1202.11
664.542
684.077
315.927
559.371
-1.84423
3.69141
-19.8642
-1.32133
586.063
25.6532
1802.88
48.6704
1132.05
112.416
546.194
25.8771
86.0435
504.579
18.7721
41.1048
1329.04
56.7351
63.3335
179.914
22.4437
732.392
22.5874
18.1879
443.656
171.646
28.3951
946.619
1679.02
-0.603915
39.1251
763.507
1666.13
660.505
9.14767
429.226
778.55
8.23612
0.662774
407.412
538.107
507.424
-4.35793
489.458
19.421
1065
936.383
1435.88
1032.02
-19.4716
1182.79
2470.44
33.4845
34.5388
25.7327
422.877
43.0152
40.2308
29.9303
39.7435
4748.98
5.86008
478.169
680.43
-27.5118
1073.37
1216.66
591.983
1607.04
481.391
260.952
44.6213
357.731
101.647
19.6968
1275.49
175.932
125.991
492.255
82.1008
1471.66
31.1761
384.11
595.4
36.9028
859.908
490.091
50.674
66.5985
481.248
27.405
55.8502
918.785
959.711
1253.57
109.463
6.04389
-0.711368
419.162
15.4949
246.504
15.91
1319.93
317.72
39.5945
8.6989
429.115
37.0673
16.1971
410.107
44.817
397.225
1038.46
46.1331
20.6361
-0.12367
19.1866
44.9186
49.2372
70.8759
133.48
1059.63
260.452
755.818
854.61
801.83
24.1578
-16.0348
277.334
865.861
32.7588
696.027
187.436
54.0625
1163.74
883.436
62.1971
1192.46
483.538
1004.61
83.8003
605.296
446.868
2977.19
929.177
734.47
748.208
905.205
299.726
478.17
965.542
190.707
954.226
692.211
86.7351
816.443
50.9417
23.4527
540.936
12.3875
631.812
1368.49
412.046
658.603
1063.97
-32.521
612.731
350.377
803.807
333.138
117.067
923.799
908.867
27.2729
-28.0349
537.957
1036.6
478.031
35.1365
370.843
40.9856
911.253
40.0772
61.4879
823.163
10.3264
211.023
1223.04
955.544
905.602
1007.56
590.257
81.9059
25.6584
31.5708
98.4116
860.271
51.6059
679.899
16.1488
89.2492
1949.52
513.683
269.683
-48.304
835.012
668.33
1618.49
33.1043
1194.28
21.6163
370.109
703.357
928.665
1343.03
768.783
442.234
1311.43
660.876
1392.12
35.4467
52.3968
641.161
8.65179
-9.34898
20.4214
829.775
695.155
18.846
18.6817
540.242
402.586
780.033
446.807
3.70533
677.228
82.0589
717.572
1285.7
457.308
42.833
2306.77
542.216
-44.1458
627.784
895.052
893.14
55.2476
819.715
20.6446
-13.1752
541.958
1359.25
1.29031
37.5099
622.135
-18.626
563.561
20.5871
30.8254
37.1215
43.5588
642.836
745.754
32.1895
362.208
42.7188
3.75216
1532.74
27.743
573.563
18.1879
46.3542
1161.15
1894.35
1580.05
721.373
21.5302
50.3695
583.597
909.004
855.743
784.194
-8.52965
413.946
15.0399
5.68724
40.1682
2109.06
384.846
944.779
132.342
46.1031
673.79
250.449
578.702
316.113
1195.05
1668.11
78.3949
1077.36
103.581
445.859
250.511
470.32
2835.59
24.1237
213.16
22.7723
83.8849
597.217
75.2893
903.98
782.014
1221.24
97.7934
1097.61
119.03
16.1977
72.3576
733.012
468.268
-2.53599
39.2671
730.813
57.6503
53.3492
1276.12
1061.17
39.7435
14.1544
7.59623
227.937
49.9452
32.2141
496.29
907.514
64.4334
595.983
442.973
24.2885
2007.45
659.456
-5.04143
281.831
1458.04
1878.01
283.192
71.9218
49.975
889.823
172.34
327.409
5.04367
568.802
1055.17
27.2431
20.2282
1571.62
1118.45
811.288
199.418
-48.304
17.9191
713.308
750.872
798.855
576.34
111.487
2.87639
451.889
20.569
453.11
983.215
719.564
1375.79
550.997
603.256
620.192
28.2163
-16.4207
487.198
4.25959
1007.91
15.4138
287.512
621.006
70.8145
16.6717
886.52
18.7767
-9.64084
630.297
44.9499
175.372
1204.05
549.85
597.857
1116.66
832.029
362.445
185.885
223.567
-36.1265
109.986
-33.6185
119.408
792.702
1063.44
7.73428
13.6957
1067.12
389.324
353.293
32.6715
16.2599
108.272
346.049
1466.85
1104.31
26.5642
267.735
-24.7719
633.721
473.544
49.0714
-1.84717
1104.09
-37.2752
-8.18112
1136.37
734.503
1362.88
-12.8434
21.4634
-14.1286
-8.60081
450.267
957.586
1160.87
38.3636
513.001
327.413
968.991
1020.51
668.342
2782.33
971.847
977.925
-20.1484
193.744
5.65229
957.404
771.104
2602.46
16.5103
11.6921
6.57829
1123.69
1935.18
62.2723
998.252
709.913
-12.6006
413.486
299.777
1112.62
-4.03649
1447.74
1735.46
874.321
52.0873
169.834
18.3689
39.5444
1056.79
1308.86
-33.3115
31.0376
1041.27
-6.25112
930.039
439.533
15.5751
926.028
41.6449
886.388
25.5674
651.862
897.517
16.7896
78.9412
74.2441
121.836
78.5175
797.915
46.957
583.28
63.6592
47.3631
438.193
30.4063
2.65371
-0.042803
68.1568
1701.25
61.931
54.3839
37.4709
755.044
30.5962
-21.657
-28.1387
16.1152
584.751
1039.32
107.721
11.9929
1366.22
44.9209
1614.32
13.6712
20.0954
1568.01
67.4949
571.535
7.61092
428.628
-2.90781
801.401
50.24
178.492
618.473
1180.99
558.985
653.664
-2.90305
609.026
580.712
434.882
576.445
-13.4501
451.934
1268.6
1327.75
31.2552
18.5104
613.582
15.0742
-13.2148
1198.24
1009.23
758.125
27.9867
14.7954
593.805
18.5432
259.808
11.4645
363.733
854.241
609.26
363.632
1403
27.5072
43.2936
479.445
-28.3371
843.837
36.8671
511.55
1274.49
48.4865
608.588
658.871
32.0849
6.63817
35.0635
6.71041
628.512
44.295
24.8698
249.317
36.2821
103.237
19.6581
98.1982
540.403
-5.2247
48.2776
1473.34
907.576
-1.52836
384.21
427.555
970.972
730.201
14.8611
259.054
780.46
592.974
912.609
250.072
-2.3674
477.338
-27.0979
796.578
221.378
618.724
592.349
5.04019
1101.48
32.2466
870.534
735.497
709.119
1161.56
-15.2082
450.904
767.638
938.677
1472.39
974.156
975.969
371.319
1267.73
976.773
943.014
17.5153
316.786
1394.86
442.499
1710.32
-24.5458
1597.47
2536.03
70.393
-43.8149
342.25
-34.3621
-64.5908
656.841
287.315
1106.7
1010.36
781.901
1561.05
805.434
23.6933
-2.1871
252.922
35.8377
-5.60085
-2.06735
586.146
-48.8494
427.228
515.88
-23.5832
1103.78
285.548
16.4666
-26.1501
1607.98
2316.34
1023.04
-51.8627
1513.2
446.07
904.2
191.185
10.9589
925.732
34.0861
45.5303
-10.8266
-14.0269
1674.42
-25.1852
1351.61
126.472
447.805
601.813
-3.17092
815.992
468.035
686.877
1153.36
25.6303
1172.74
187.959
399.084
1323.98
30.6735
30.5541
626.974
1076.93
301.185
1334.82
-10.9172
565.711
889.772
495.04
1315.94
691.557
0.26816
1780.57
1322.41
1007.74
28.7993
39.224
881.244
534.973
1389.45
524.677
205.095
13.2174
-14.9164
-43.6855
-16.2674
784.763
-16.4791
895.582
-19.6476
22.2449
170.997
85.5911
-13.3341
766.941
671.872
1054.37
127.207
-2.49888
1415.44
216.709
-0.0739858
36.9283
1369.65
1963.15
29.5985
372.221
569.01
678.04
360.01
818.784
1235.78
1170.47
-32.5705
-0.62892
791.358
407.59
1374.69
9.60944
748.955
-5.20679
290.435
-11.405
438.454
563.375
-7.68955
402.487
-18.8643
2215.25
75.4086
1.81507
365.954
245.164
229.057
440.363
-25.6676
13.8089
595.553
708.484
1362.48
-0.0103769
496.357
893.724
437.269
70.1722
359.863
6.70647
1003.53
-47.9772
-37.4515
754.963
837.651
253.352
-25.6842
-51.1191
-34.317
920.195
1131.4
-35.6349
386.898
734.274
685.745
1374.15
-35.5758
745.754
519.447
-18.2276
202.014
933.289
651.926
1114.7
-21.1122
1154.09
-22.2732
470.248
936.074
323.61
-22.4071
338.5
752.334
579.927
70.9919
320.513
693.469
41.9693
5.34794
520.793
1.81749
82.6226
1073.51
-12.93
-5.55943
-9.10877
-20.2816
597.174
699.516
914.872
1049.8
28.7913
23.0168
986.983
735.917
434.114
545.605
29.7363
1119.62
6.83434
357.874
582.667
640.485
28.9864
603.334
14.9378
1906.31
981.173
418.017
543.717
438.675
-11.8264
-3.14892
28.4985
44.7557
37.2375
278.084
-2.08974
15.4402
741.212
40.5001
1070.52
21.864
44.6195
180.428
10.5614
796.404
1535.82
1774.81
154.68
237.62
19.9087
695.468
888.124
19.5075
9.79202
945.582
775.234
167.294
17.8681
263.287
1353.31
1157.5
847.493
1778.07
994.46
56.4524
1144.34
155.569
563.901
-2.31083
318.468
430.544
1102.83
1077.16
838.306
1168.9
-2.03146
413.189
578.719
404.552
517.984
130.334
866.745
1001.42
1691.14
-11.3497
-6.5869
481.821
2257.12
-11.2146
340.795
1183.29
1904.4
-20.062
-19.2599
7.44099
159.41
141.896
-7.52392
982.851
143.604
7.13644
-3.9117
354.654
1068.09
841.786
996.618
257.592
1126.32
-18.7858
655.555
67.565
312.416
971.873
2402.22
2091.74
-16.651
146.034
966.414
949.04
1158.25
12.4129
27.0709
20.3921
1.92149
933.35
454.337
-21.7489
705.312
1479.38
13.3685
851.983
1091.59
261.596
191.758
306.473
-0.675476
-49.1102
1459.29
904.57
352.259
15.1826
-0.315922
4.25554
-7.66499
916.348
-3.62179
475.529
2.94823
-33.5075
1187.3
-53.0177
868.584
746.578
2.61689
885.751
15.6673
888.591
982.408
1005.93
251.452
759.677
514.022
-23.1391
468.858
660.954
55.3118
1382.39
507.141
480.013
980.562
14.7438
6.42783
349.946
1050.69
-1.96239
-26.31
22.0431
1380.19
359.705
1229.83
973.676
1126.39
-12.8806
852.983
1019.64
621.608
-14.3933
7.02552
585.676
710.027
21.4774
36.0641
754.096
15.4402
855.53
209.166
1172.94
62.2723
1212.16
-23.845
1168.73
18.6667
848.399
-9.94886
537.569
-2.788
11.3186
426.901
524.021
32.0481
438.349
-35.1856
722.568
1.1627
8.66626
-21.9864
645.68
-25.6543
1252.88
17.1057
-19.4121
-3.33272
938.861
488.717
492.566
194.742
1.79703
18.9711
1438.56
-24.3415
1187.96
55.7852
1147.03
223.46
609.013
1473.53
413.074
671.485
1.47406
18.5457
16.9535
20.6508
961.386
665.023
86.002
8.10742
-5.64986
901.468
780.696
581.86
635.338
394.304
-5.26926
360.373
601.056
36.8976
0.0285556
35.552
30.0997
694.746
9.34267
-0.163568
6.0775
1220.05
20.4901
-5.29183
889.797
-10.3993
237.758
-4.11609
647.874
855.951
396.97
633.719
1122.78
1034.34
1072.88
1125.71
771.885
146.94
409.715
975.348
685.686
1002.67
-41.1644
0.73986
-27.4482
-14.7425
524.022
1129.07
1237.98
1081.62
1037.78
585.973
1340.28
1381.87
1139.96
1043.2
20.9567
563.503
756.213
627.143
-25.9847
1021.79
-3.99685
8.3019
3.24391
-43.7654
487.169
848.89
298.798
491.888
1238.26
-35.5083
360.834
1073
3.04898
913.89
64.799
763.1
399.642
421.115
574.179
9.40043
581.654
73.0142
1252.33
329.22
804.696
490.649
-9.586
39.8031
64.6743
883.813
495.898
39.1256
470.819
1331.84
132.701
569.033
389.732
36.9283
27.8226
466.717
434.397
252.281
420.959
754.877
1332.95
920.933
1744.04
608.367
356.575
343.956
508.789
442.862
15.9949
691.77
324.629
170.494
164.504
42.434
35.4467
318.613
33.5399
13.2238
335.904
44.9186
322.851
681.821
575.76
613.599
541.562
51.1691
836.524
284.458
82.5458
1206.93
12.848
738.177
294.84
503.081
198.623
38.604
460.23
449.806
33.4477
887.184
1567.07
1013.35
36.8976
459.175
9.65387
54.7454
42.6554
3.13833
249.577
45.6579
975.042
1371.17
43.4455
-15.5839
688.746
1369.27
672.059
1308.35
997.428
610.284
683.946
166.624
58.9714
650.185
13.0637
36.051
1164.18
65.6684
37.5813
1085.37
20.7584
102.603
525.126
27.8891
57.1891
30.8477
25.621
679.134
31.5029
732.544
12.3892
1500.9
67.8945
409.796
1251.52
684.552
792.656
59.4171
977.684
328.922
886.508
1020.5
74.5761
643.961
739.884
24.8559
717.584
23.2556
1101.13
940.07
485.885
394.555
831.129
1149.39
188.409
786.436
22.4431
85.793
364.773
7.18323
44.9006
1842.44
66.7478
160.976
2806.91
648.303
61.9495
600.147
579.598
691.192
613.241
13.0757
415.675
511.373
34.2702
797.22
51.5728
45.7096
902.974
46.7464
29.0204
1109.63
0.979462
614.505
-0.907194
954.551
192.035
514.784
1026.6
459.564
50.9531
10.3359
467.524
428.339
605.728
237.042
1219.92
869.805
443.672
-12.3061
8.94639
45.5299
535.891
137.748
6.51414
1464.33
24.9319
0.384222
21.0543
990.613
1024.78
-50.3156
-3.89096
-47.4556
342.724
-31.7774
938.202
1918
811.248
-15.8821
908.05
378.437
1431.59
-17.1409
1.67661
550.288
1083.43
1349.49
1563.16
933.348
1357.22
46.4035
14.3827
26.5636
1008.93
-25.7089
733.984
5.96415
503.532
-14.0286
8.70146
-13.8494
762.997
943.08
912.422
204.218
6.0659
638.218
-27.9673
6.91425
705.248
1049.01
37.8688
936.126
773.745
-12.6617
250.509
13.8403
37.1251
183.443
39.8031
853.656
458.4
465.913
271.51
251.553
-5.10429
1136.88
487.183
874.636
1135.11
471.976
1599.54
33.8074
656.929
565.25
600.869
1129.69
58.5891
802.289
54.165
-10.8227
988.796
1298.02
590.833
36.6088
609.654
23.4911
43.3426
1303.68
506.413
-5.6679
258.207
52.1608
84.1724
2574.89
69.5709
28.1323
18.5474
1.4373
6.06811
629.348
365.864
697.932
229.205
12.8719
69.8775
45.7197
34.7571
51.5728
750.293
1003.36
569.39
825.498
1448.84
801.206
45.1248
20.5774
867.504
-15.9863
573.278
391.096
601.191
1469.62
11.273
1120.64
809.711
942.123
444.126
327.263
52.114
29.8604
39.6858
1132.45
74.5779
-11.493
389.438
25.6841
842.562
734.302
19.0248
7.71181
38.7515
1403.45
737.676
291.314
503.09
955.551
75.0101
0.0650423
478.7
-18.9378
-45.2518
-5.81966
1541.67
1415.14
-7.55284
697.316
904.84
884.748
850.889
-23.8104
7.82947
-25.9038
994.127
851.447
-53.637
165.686
436.98
1208.7
736.634
87.5974
-42.0294
-27.8853
1114.21
1265.28
1205.42
37.0332
16.2568
1299.05
139.361
-8.84232
70.5642
-1.53211
128.719
8.46019
51.805
567.593
108.192
1339.87
734.466
93.2576
686.784
931.295
693.35
-3.30443
624.452
1473.09
916.656
1321.5
277.505
-31.2599
-11.7151
751.888
22.2669
21.5819
42.8597
51.4624
1699.16
12.7622
333.368
24.8105
435.911
104.218
1330.36
9.79845
897.053
-16.3487
44.2946
29.9111
250.572
471.686
33.8074
771.247
979.75
6.77846
1333.63
393.182
1025.61
189.47
1111.14
703.542
7.91796
32.9117
539.102
66.0947
-23.3613
1458.94
-40.6469
559.474
254.202
633.85
970.352
27.4415
421.504
11.1674
97.6819
1219.3
513.515
-21.0515
12.9948
629.792
-14.5466
824.53
1190.72
1142.99
56.3088
745.608
1321.83
26.2093
44.2262
33.7756
312.179
311.995
416.791
11.2742
539.446
10.1208
317.07
-18.1879
747.233
1313.14
1053.25
-7.38161
4587.18
672.762
424.379
1455.99
948.733
24.3943
674.539
160.785
2468.99
24.3178
589.963
13.402
37.0332
583.515
171.068
1646.65
639.398
-9.96166
98.4154
-0.730949
-12.8663
115.943
799.158
721.011
483.421
685.835
50.4323
1035.91
1039.99
966.963
527.056
18.8168
479.861
682.398
11.5268
2104.72
-21.1967
2.47327
7.02552
1197.92
33.5113
51.5669
12.8746
53.3365
973.097
231.768
-17.0823
751.948
904.256
1236.14
49.8705
970.536
1256.05
983.26
1673.18
-6.97836
683.351
35.0543
-6.20073
-2.16243
1018.58
-3.6739
806.855
743.618
18.0229
1832.13
8.99858
508.365
1357.01
847.5
707.686
254.169
235.503
605.826
354.781
32.8615
21.8174
28.0653
53.9339
307.034
37.6998
30.7288
472.765
506.811
1013.04
839.091
557.476
34.3316
21.973
1195.5
572.484
625.57
544.016
14.1424
565.021
10.0369
660.403
44.6517
1346.49
20.8004
12.2239
1454.42
893.892
1238.57
-0.18654
1121.98
21.905
283.013
712.09
7.61092
21.9561
135.773
55.523
17.1501
485.781
400.602
481.025
656.603
24.8909
1211.87
761.213
303.007
23.4527
-4.417
1964.27
568.267
46.7203
26.6697
-25.9618
-19.7508
845.973
437.149
670.854
6.44361
771.123
46.3583
20.0658
308.36
448.939
490.306
576.558
1138.64
555.079
42.7657
1245.7
4.46329
108.726
373.632
742.056
1156.62
391.465
88.6619
495.475
964.655
747.771
446.219
-11.0367
561.053
426.778
931.723
94.5664
-29.962
1623.95
26.306
151.093
571.218
66.0854
18.9297
280.927
746.645
1651.47
214.696
-17.578
21.7847
269.237
1286.11
356.99
491.588
1082.34
729.251
90.3706
41.1838
142.015
25.9239
414.008
18.6636
30.2155
21.7703
1180.68
350.556
19.1866
455.339
56.7334
1099.74
30.7647
837.665
590.9
18.3407
26.979
171.564
626.865
817.825
500.05
-37.5866
-10.335
457.458
1167.35
656.89
173.066
728.018
7.30972
12.5344
-38.9376
-8.40474
881.693
-32.6815
656.833
1608.19
-5.04499
-4.84873
300.819
-34.7948
1009.7
2.42633
1594.74
401.942
8.06534
1312.23
1054.6
565.2
29.6534
-7.21211
800.442
668.899
345.744
-28.7149
9.14005
324.976
-1.79237
374.108
265.077
353.976
1550.67
617.308
516.031
133.342
718.165
811.023
23.7531
5.94888
208.702
2275.64
-13.7688
210.237
529.769
-0.910138
599.032
495.897
18.9928
718.193
1524.42
183.154
720.854
1193.69
500.303
80.4173
22.0431
0.875368
31.7435
852.645
45.4213
911.184
-13.9566
925.889
22.7267
174.432
274.906
34.3324
553.237
515.146
313.936
48.4819
38.344
29.3692
1113.92
50.2435
7.28059
1443.48
-14.0364
25.4908
846.349
996.773
45.4057
260.137
104.874
29.4321
415.464
657.509
924.875
65.6665
493.886
23.9763
29.2791
44.6058
22.6778
84.15
840.348
564.516
1123.62
252.288
197.947
10.6155
-13.991
-40.3119
1156.54
22.4431
52.0598
1.20456
916.105
39.1948
384.107
699.257
507.893
26.0436
484.946
462.771
1756.11
1973.33
36.1187
16.528
120.362
-33.776
1561.79
1002.23
309.026
640.967
719.436
699.858
470.363
1206.15
1092.62
1215.48
726.163
-9.34049
1527.08
208.772
7.8492
77.3894
123.169
824.618
14.9373
-1.75941
20.0821
1060.02
2012.3
1018.88
30.3117
538.537
555.252
-4.39842
1750.72
1050.44
1186.54
690.462
20.1105
1238.1
112.356
981.938
837.54
1365.75
12.1198
61.7286
339.151
58.5398
856.836
-2.71217
-1.79797
163.144
358.185
62.1266
676.682
-10.6452
796.007
611.333
24.141
31.6153
305.93
34.9914
51.3216
1.6584
358.903
1153.68
1290.5
1292.88
10.6196
1651.57
-23.1718
657.244
203.695
1317.18
-19.6546
26.3112
527.619
33.3466
14.2747
1524.78
22.117
1510.99
491.194
63.5353
645.446
1126.74
23.5413
250.496
4.2505
-6.57876
-3.16554
742.369
591.533
26.6523
18.695
44.5636
958.852
550.662
196.616
84.2559
92.0597
141.71
41.2508
644.784
95.5184
1301.11
213.305
573.885
3.70533
1473.71
1437.01
309.026
725.35
436.693
670.905
72.8835
568.453
735.466
18.713
899.594
357.157
113.344
21.3633
86.2369
676.252
622.133
4.49862
637.535
676.019
1103.24
18.7692
243.573
319.933
225.728
55.8622
224.724
34.1885
3.7796
24.2382
17.197
39.3594
3562.55
511.371
-9.27174
89.4024
293.731
55.4544
5.29055
1923.08
455.614
477.744
1022.28
2.63651
948.359
138.912
91.7262
549.816
325.198
739.384
333.46
918.095
-11.5187
303.401
162.357
643.025
149.869
90.1189
65.2587
101.388
37.5441
279.497
334.136
54.6811
20.9479
19.6122
1230.51
-8.65942
32.6274
36.474
10.4337
249.949
356.526
1376.73
1250.08
305.866
286.883
534.063
1369.7
33.539
463.149
737.952
12.2476
1425.39
542.698
818.947
365.253
1244.12
-19.1901
-11.9802
42.6554
0.326684
888.988
633.962
689.998
0.963928
19.9459
-28.8419
243.881
446.453
1223.52
298.782
53.8437
1026.33
1041.89
28.0379
963.102
696.707
45.853
13.0028
717.713
1188.6
64.1064
122.85
13.1946
1801.08
137.045
52.7563
1180.81
-0.582011
69.9397
683.563
393.941
921.819
57.0846
330.292
911.518
559.99
537.641
51.5559
-0.746173
841.884
863.32
-3.23023
1352.39
1047.53
55.669
288.028
621.276
290.554
25.369
46.4651
1202.44
1061.21
-14.5708
334.636
1989.55
1558.52
409.792
207.149
44.021
21.6171
474.378
16.1952
522.45
1867.77
22.1758
577.135
764.849
425.434
558.035
37.5867
907.559
958.069
372.896
92.3985
446.718
192.629
76.6418
65.6283
16.5961
1299.34
10.4546
11.9929
118.35
901.823
48.2776
791.536
56.75
1067.57
676.88
662.828
-10.2805
2287.57
231.653
20.8669
853.125
70.1461
724.602
1293.98
28.0562
230.954
232.772
555.76
3230.99
749.864
1160.33
699.17
668.46
8.09547
1177.3
676.316
30.9522
31.6153
497.49
497.084
1350.59
15.7143
18.525
928.11
29.2389
415.313
18.5109
18.0576
1058.77
18.1621
1699.49
37.5556
19.7468
42.717
1001.91
741.424
391.308
19.2337
48.9147
1233.9
1061.14
893.225
719.012
4.2505
12.2459
1275.28
819.549
25.3652
1358.94
19.1561
732.346
108.026
689.496
44.9006
7.7267
1584.74
16.8879
200.332
376.251
294.105
15.0979
943.101
47.3631
1055.67
1001.44
100.8
3.73776
-0.270505
-12.2867
3.72047
362.817
344.038
68.3661
218.14
-1.84423
264.187
1299.28
151.28
426.703
1055.04
740.371
243.601
1086.26
277.817
15.024
487.133
155.878
32.3722
1195.27
1470.11
97.4063
-2.12266
1319.44
569.219
291.587
228.92
758.854
319.861
1158.94
865.9
79.5447
531.201
20.6798
349.316
1123.23
1093.32
215.768
244.786
49.1232
14.3827
30.3117
750.154
1116.29
608.48
6.58613
1910.88
750.77
1104.08
1696.46
794.355
-41.8914
474.05
678.339
363.401
16.8118
17.3103
818.129
603.549
506.28
-1.7304
3633.23
8.09547
40.7587
2417.3
34.455
-13.4747
19.1883
405.754
1232.39
10.5151
993.025
28.5391
188.656
-29.4672
903.226
908.369
14.414
561.931
32.8193
95.6516
424.545
827.951
29.2673
27.405
1360.2
11.7374
324.031
19.5075
864.366
29.1635
235.421
45.48
10.3719
535.026
-20.0321
1808.71
10.573
219.22
1729.09
873.002
262.209
243.552
258.852
1313
1077.61
653.856
784.797
1032.49
9.81624
305.414
1394.82
603.111
84.7543
-9.41313
70.0309
50.4048
82.5458
1585.5
18.7303
1600.18
985.554
169.277
1023.21
4.87085
16.0768
-4.72251
480.509
635.338
63.4328
18.6839
229.387
1124.79
2.4268
484.864
114.347
1418.61
787.222
25.7043
833.932
49.566
26.0734
986.214
127.468
1272.82
596.466
535.598
20.5696
14.7439
276.809
29.4876
1549.09
376.971
30.2006
516.284
1489.28
400.82
287.495
1581.79
1044.69
43.9442
670.693
742.178
925.854
-25.4971
664.159
36.4877
42.3302
-8.76692
576.464
1245.38
584.105
1075.11
63.9083
40.9135
-1.59052
6.0197
40.7813
12.5087
1254.08
924.595
347.23
1920.27
2284.83
479.17
45.9415
1427.37
81.728
341.332
532.66
1127.94
574.27
147.547
31.7708
1802.78
1757.43
55.2233
599.586
133.004
140.943
1.03596
335.534
131.423
140.837
40.7587
47.2392
567.62
535.076
45.8402
840.038
1367.45
1125.96
919.951
658.753
887.578
55.9922
1846.27
986.338
552.43
883.548
690.04
21.2634
816.23
16.9357
15.2118
1053.79
344.384
1301.73
444.908
646.383
603.565
-7.2706
1456.65
1016.75
-45.9341
620.898
1.00233
4.03167
868.09
945.955
906.438
416.723
951.375
551.317
-24.9542
-0.668873
-47.5826
-1.62189
468.942
70.9658
632.366
864.22
3904.54
1743.65
802.039
589.278
70.7212
554.175
97.5504
827.5
664.639
934.366
941.136
191.87
299.881
26.9301
114.244
920.488
663.204
1035.21
398.687
620.335
0.19086
680.494
-14.2853
3068.16
750.205
0.254013
802.749
9.43945
1231.48
719.872
571.218
1451.02
768.556
579.508
29.1635
833.331
43.6059
261.497
-0.956559
979.265
674.903
235.461
26.6523
35.1932
16.1971
20.3017
1276.08
121.737
958.803
16.8879
54.1546
636.746
1279.86
2616.3
963.716
1599.09
968.554
328.383
0.56929
47.5421
153.273
41.0345
1051.44
56.2116
462.624
678.207
536.594
514.326
1118.79
1226.76
687.825
-2.84845
40.944
-3.80485
283.734
513.847
1299.28
861.487
506.026
1000.7
-7.38161
33.2005
36.4476
668.343
138.321
43.5588
80.6163
101.075
1008.76
959.43
267.058
1095.35
-19.9263
-3.17906
11.6286
468.956
1029.03
675.998
407.161
62.1714
964.534
1118.56
-12.8317
3552.63
1295.33
781.512
15.2607
4.93734
29.4732
984.573
580.829
-17.892
30.849
24.3012
-19.7933
589.782
-20.5158
27.2739
1050.65
1067.56
23.5695
-1.40778
20.0652
1194.5
1598.61
810.29
1002.55
-13.5987
427.608
674.449
-21.7674
322.358
18.9315
18.9484
707.23
-18.4284
38.0603
-26.6561
41.4835
1147.79
247.761
32.5078
1881.59
400.187
519.185
517.793
22.708
50.8308
34.2985
14.5485
-12.3644
931.241
1160.16
1302.71
746.186
20.6792
-18.6754
-8.19419
-19.2623
15.8839
716.416
375.081
-18.1167
240.657
960.382
53.6413
1457.11
73.5888
1162.73
57.2644
608.58
19.6187
-2.29964
66.1908
1631.8
3.59074
899.184
334.326
405.822
19.7137
27.1636
1072.63
-12.3865
1118.49
998.772
20.8004
1340
1426.11
-16.1161
5.97514
523.417
81.9396
662.836
551.004
876.53
345.668
-6.32121
1.51425
472.101
684.489
-5.59073
-9.03996
-5.1091
426.902
42.0745
933.289
-43.3521
677.859
1517.23
731.17
50.8153
-9.51315
411.691
-13.3487
371.828
725.495
1365.3
1098.08
734.437
614.04
411.755
56.7109
646.88
127.18
805.875
423.807
550.291
2116.51
347.135
290.755
17.7153
-36.6173
886.372
2071.66
1208.28
-3.64921
1224.78
8.53326
780.786
1513.59
91.0359
875.544
1089.3
20.0652
321.18
536.013
214.337
406.598
554.243
828.658
1369.73
124.269
1061.44
59.4808
9.56119
-9.16261
480.468
31.3502
133.371
545.279
541.052
-34.3117
856.16
855.534
-16.7924
604.937
953.182
108.324
532.052
632.327
2422.35
857.693
654.551
640.058
-21.5713
1385.52
1041.11
35.8464
284.187
-24.4086
155.133
340.411
-20.6918
5.85263
473.42
-9.34898
5.42891
1637.5
318.697
528.933
1802.79
23.0003
166.453
1078.37
1113.15
-20.0454
6.31262
423.139
706.328
1330.67
7.53229
-48.9962
606.992
1873.02
1229.36
934.185
958.396
551.005
876.777
20.9677
926.341
1210.06
-56.1934
822.83
-26.7696
1566.69
-2.90781
904.814
-20.7783
750.082
742.006
1023.57
1441.67
797.967
1438.25
410.375
1701.75
797.799
23.8654
1461.44
-16.5824
800.442
-10.3289
857.718
328.724
1034.57
169.834
3254.21
346.767
38.2941
890.921
2.12412
92.9864
1844.96
1142.41
30.5885
-30.6605
475.947
60.1601
518.8
599.475
-27.6036
604.709
751.43
995.255
22.2496
-44.7519
467.973
428.375
105.839
-23.62
983.202
238.513
496.694
755.923
-20.4587
1378.36
-32.9864
975.187
1777.1
175.23
-37.1978
1347.85
21.1037
-16.5394
1316.86
-0.256705
186.812
1008.59
923.941
704.917
2.08015
218.581
745.367
1082.02
490.874
750.996
-8.15819
20.5264
16.7935
804.85
498.447
49.1139
13.1946
369.291
830.494
391.823
1.29206
11.8436
741.659
455.786
625.716
19.7078
33.4893
668.03
889.565
356.794
543.123
60.4178
357.2
334.291
1202.64
9.68255
789.561
-52.2198
326.951
800.585
-20.9031
686.868
125.637
126.569
-7.88281
-4.46593
1716.27
678.905
1878
1062.41
-37.0596
213.015
435.286
111.571
851.744
658.38
250.253
-5.38309
-38.1528
914.499
1886.77
824.276
1645.27
221.063
271.021
241.776
1545.91
902.863
740.132
318.697
144.749
1757.82
577.634
1133.77
830.781
979.737
2359.73
48.2776
-43.7133
641.257
-33.0529
227.29
786.457
763.087
1736.67
-23.3989
557.741
351.64
691.019
150.614
826.896
393.829
769.231
353.094
583.326
15.8139
15.8748
724.77
499.827
1000.85
19.7538
816.394
1166.89
-19.534
7.85129
2242.92
7.02552
109.663
140.311
1518.45
-4.36403
1711.74
1120.48
875.637
3.00196
-28.8403
17.5739
10.7355
579.665
597.408
290.734
28.974
615.078
-33.3747
334.232
603.472
149.994
379.112
1154.64
1475.12
54.9132
1536.29
192.281
-15.5079
58.2116
13.3514
637.491
715.459
1707.34
-16.8861
7.14182
166.857
1774.04
35.8729
-21.1363
23.3801
896.327
5.88972
-1.25007
531.221
638.35
43.322
164.002
201.269
22.9891
911.609
522.526
17.6462
3.70533
754.065
1791.41
1270.7
416.079
48.7153
37.2108
1098
783.971
750.458
41.2018
25.4856
26.2794
27.3212
2961.77
346.417
39.2987
1025.67
1116.42
89.3714
26.1817
3.86278
40.6968
52.4462
397.54
6.39566
455.887
1611.09
277.105
2.16081
401.396
1.90096
594.347
1246.46
464.084
13.8068
20.4833
1013.21
593.991
12.9509
735.509
766.377
712.09
716.337
712.533
428.323
740.332
781.723
1016.03
614.837
220.558
32.4583
-24.8336
-12.731
704.427
1277.21
202.856
874.833
-10.2883
765.747
1134.95
543.249
1450.96
-19.3655
731.404
-36.2903
325.535
916.13
595.085
797.966
1050.63
48.0197
31.4874
761.364
-24.1739
515.185
671.682
443.332
372.228
-26.941
-16.3642
726.181
-40.6469
-25.2346
43.3426
-17.538
891.641
-13.788
1483.95
738.221
-33.8102
875.419
46.873
22.2955
471.828
1135.56
5.72755
916.864
88.0221
-5.11074
483.17
7.91755
1187.06
-16.9094
5.25446
2756.5
30.5221
799.094
27.2608
115.291
673.716
480.427
780.344
25.9111
619.351
15.1782
958.627
391.827
728.974
130.277
776.614
1207.25
412.847
10.7251
949.568
674.692
28.0557
38.8227
788.954
46.1526
818.803
693.86
987.508
1567.05
27.7262
508.717
112.448
676.493
72.84
48.3578
804.073
1901.62
1024.62
53.5803
59.6385
24.5784
1124.3
1114.11
725.033
1288.25
927.744
269.16
328.796
1367.03
78.7582
777.802
962.209
1898.23
507.185
598.047
1070.04
271.903
1373.36
24.5514
20.6775
1124.99
851.159
691.864
1861.82
887.56
1361.19
158.19
276.354
-35.8465
799.742
300.925
-50.3741
257.031
652.573
454.95
370.455
683.625
324.5
858.668
817.12
533.424
23.851
562.908
1248
1250.43
471.16
41.7208
266.056
645.5
21.497
1193.29
520.441
-22.3899
-19.6016
203.436
8.67118
838.788
1166.02
301.387
498.968
1236.33
1258.21
1662.33
402.85
281.431
104.732
1095.04
978.984
1294.49
1384.95
481.826
21.322
968.383
1229.7
103.653
-21.0339
28.974
11.6029
17.5153
27.2482
51.1503
658.016
1317.7
36.1725
953.456
1097.45
787.862
-2.3894
1205.14
1036.58
-5.38924
506.306
514.934
168.731
420.056
111.922
57.1133
435.306
28.3785
798.039
981.85
451.88
55.5034
867.714
1234.82
844.767
1071.84
581.066
912.954
279.563
220.529
6261
-9.77935
1081.62
13.1454
450.044
-24.1568
2366.26
36.9695
594.767
292.787
572.454
898.447
813.836
58.0344
295.05
-29.1028
12.5696
-39.2565
220.279
-40.1925
1359.87
778.957
878.144
1452.76
1178.45
420.257
27.5615
690.371
15.6857
-0.480222
476.334
496.412
-6.91549
-21.7674
58.2869
391.888
821.548
-24.0506
-10.6654
359.402
-22.2348
339.132
1455.6
883.981
20.689
595.235
1268.04
721.144
24.8559
1400.35
40.5254
696.524
354.701
561.347
17.7841
9.95292
47.854
47.0908
107.237
29.9394
394.077
22.7563
469.141
1816.83
32.0776
980.637
-14.1792
143.471
43.9816
95.1518
873.913
11.087
1160.94
714.556
15.9192
615.36
237.681
781.38
471.3
1302.66
6.60166
15.1398
1221.85
-6.52939
43.7551
8.37658
505.811
278.852
860.614
660.025
510.712
193.911
597.005
958.557
1221.79
41.4675
56.7992
1192.36
865.694
42.7188
19.5857
14.9966
490.96
1.50611
1518.09
18.2432
62.1283
539.947
3247.61
-8.45483
934.555
121.584
103.836
879.019
4.91662
199.485
2189.75
640.708
1186.33
-9.30529
4.56092
15.6553
1331.33
275.738
2.75452
1183.14
658.923
990.507
-7.88079
54.6315
1630.83
1230.81
1656.06
9.69701
-6.96825
482.859
-43.7724
569.968
1061.15
196.528
205.079
511.116
-17.5285
740.168
314.77
-5.78971
1079.02
68.3418
790.74
15.4362
215.906
210.931
2007.36
-31.7155
419.209
-0.470744
22.8763
904.952
1.6302
454.387
5513.96
30.7069
876.707
1410.96
742.578
-42.1474
1376.71
46.6219
1332.89
8.01417
1107.5
53.7949
1648.6
453.236
939.867
181.859
1192.91
-13.8363
94.8714
350.079
24.8559
708.586
1180.48
113.211
542.027
6.79219
30.4874
876.19
47.7692
12.2467
-7.25715
327.29
1507.16
472.219
228.222
-13.4315
509.585
990.662
16.8879
378.368
871.004
674.54
131.29
721.961
451.591
1053.74
844.865
43.5248
678.369
594.648
6.31262
-2.27407
-32.0541
1221.93
-0.0103769
1381.47
386.455
927.215
10.6346
444.834
414.697
302.948
1458.37
286.141
631.812
937.458
20.366
701.706
471.76
1576.02
89.7877
7.05055
20.56
414.612
-7.10812
628.848
2129.02
15.0925
1209.06
170.684
749.289
429.627
1190.75
554.754
13.8116
97.3771
89.475
17.1877
18.5254
28.6918
-23.6415
1168.93
-1.85501
554.914
1291.44
752.208
6.98735
446.34
9.9493
372.52
613.074
772.978
570.1
-16.5081
799.001
-7.47316
-6.485
753.925
1355.17
749.255
459.639
721.704
734.451
109.118
25.4154
364.732
169.836
93.0744
450.777
-17.221
1239.93
28.3766
616.046
1183.43
433.432
-12.8509
1278.74
566.828
846.162
2.61781
461.521
139.494
506.103
330.282
1266.81
1278.62
45.3989
686.688
758.954
731.576
1266.96
1120.73
341.07
200.255
1396.79
-4.79043
704.621
387.18
212.854
144.333
1899.85
-4.35793
779.938
644.028
576.621
714.983
676.79
999.302
430.786
21.4204
156.917
366.871
568.717
487.142
46.7969
1246.7
772.503
29.147
536.059
1085.32
1162.2
97.5951
824.007
39.9546
40.7587
24.7504
47.8188
919.155
60.4269
111.292
970.41
841.24
62.2919
754.331
29.2389
36.752
442.708
629.061
841.974
508.126
162.033
2423.55
7.85477
574.476
129.38
1297.4
373.158
543.71
23.0541
1.43007
31.1111
19.4948
7.32604
537.342
498.617
-39.1297
2316.58
989.815
35.1726
22.5533
1519.17
899.817
-18.7864
1407.11
-22.5658
1278.34
950.173
563.901
1007.81
-18.8643
1272.6
-20.1688
363.51
302.236
-0.338589
1366.62
508.652
792.687
1095.02
486.074
102.879
39.4423
60.0061
1047.59
-17.1371
577.007
17.4778
586.555
323.462
-16.8242
1693.37
-16.1181
146.207
104.891
11.5973
1168.1
511.101
-37.4528
26.1817
-13.0038
239.348
-33.7608
581.801
3.04912
902.94
-3.9117
973.096
58.1275
-15.1171
28.6241
451.265
375.658
35.6113
712.1
-26.4855
119.572
-11.7972
385.29
775.532
298.261
1482.24
-36.5658
782.756
1995.65
-25.4745
114.4
191.989
491.846
1199.18
193.076
-11.1794
4.56092
474.802
-21.3316
-42.0028
1252.48
360.218
692.956
1611.09
733.087
1256.3
-6.27249
-3.40618
-21.2061
930.501
754.58
243.881
523.29
65.3436
1599.38
25.7327
739.594
777.664
601.13
626.813
-0.0547531
77.2804
720.03
1065.51
826.539
944.767
11.5268
959.666
1145.65
998.406
208.409
204.051
952.993
906.804
1573.2
-8.11216
-4.10439
-47.0673
920.614
-15.7387
10.5151
31.6294
4.17625
1022.88
907.566
8.68731
18.6667
102.521
729.972
895.878
814.351
-21.3325
12.4125
-8.87729
1595.02
1185.18
545.775
1442.21
321.628
1296.15
17.369
304.6
347.62
6.62453
1252.12
1262.45
682.114
904.76
2239.2
389.645
-43.1806
605.554
186.688
11.0511
-17.3034
16.8076
1057.48
9.03174
734.234
29.7901
903.387
50.6358
492.869
1971.25
7.29122
-14.3814
-17.9089
-9.398
32.9818
7.53869
14.2027
1548.73
1058.88
367.031
19.621
-19.3942
40.6899
-33.406
70.9578
-11.6534
1390.84
992.66
343.3
712.172
706.791
2386.88
1626.56
811.903
356.921
-6.63229
-0.0616654
1040.93
1142.19
402.431
46.9506
351.625
0.355023
-7.83409
236.599
1530.56
939.622
36.5744
560.102
748.209
1187.54
1021.01
983.669
1040.55
4.70422
72.3424
246.647
713.394
35.2492
1076.23
795.795
362.99
1.58571
233.344
402.998
687.851
19.2911
-16.6474
1527.59
1831.53
213.2
1652.18
778.492
1138.92
1413.16
1002.85
-9.13737
-0.434666
446.092
1053.21
617.744
624.33
244.981
42.1208
28.735
1372.59
30.2036
27.1953
30.7288
264.744
636.122
488.3
-21.1058
29.5595
266.859
18.8275
269.902
-4.01864
361.49
124.3
854.547
195.186
1767.64
691.082
848.342
356.399
1218.82
948.805
216.741
515.71
-19.332
16.1977
1223.03
592.457
-18.3154
-3.99685
8.3019
-19.2449
-47.5136
762.657
-11.3175
28.9864
1026.87
348.522
744.448
967.406
-34.5713
551.052
-14.8926
770.479
1433.8
32.4583
559.875
30.3726
34.7003
983.641
485.84
1363.7
717.552
1236.14
408.317
-8.94221
-36.2321
561.862
-40.0384
256.673
-28.6895
-0.28836
-27.1509
-5.12916
4.87416
628.566
-0.170223
395.654
15.2255
13.4266
464.334
374.878
580.606
999.88
1378.64
-16.4512
26.1912
74.5486
36.8118
458.833
479.6
683.957
670.197
1386.83
41.0362
2128.5
629.563
28.2163
1025.56
569.657
946.915
86.6283
2513.9
1.83126
699.596
41.9199
831.685
1167.58
125.552
866.551
1140.98
575.233
751.648
772.078
-5.80874
1436.82
1352.69
587
41.5827
2.83965
1140.31
1321.62
868.602
1664.07
599.939
1147.7
426.805
804.943
-23.5504
795.871
409.099
6.56326
311.664
986.794
1252.05
1057.58
2056.64
273.947
-7.67085
750.645
747.984
318.488
-30.0814
1068.09
3.47387
10.5574
1263.06
1591.25
404.465
43.292
657.86
8461.67
360.373
974.848
1070.96
848.205
478.655
187.729
450.643
182.848
581.658
36.0606
356.21
1076.88
11.7333
15.3198
1404.94
-7.20952
31.264
268.337
45.0045
605.591
559.661
2149.04
114.187
723.822
721.791
638.031
330.7
7.05055
214.087
2386.07
39.4315
245.741
268.274
-14.8489
-17.4486
-27.5118
650.079
940.537
36.4699
1192.36
5.00631
1444.69
-1.42639
818.049
-17.6128
177.307
257.175
438.173
79.2287
861.387
783.286
602.896
-32.4377
-7.78462
-32.7731
-3.6739
4776.61
981.293
1076.88
1203.64
618.631
-13.3014
544.246
894.351
698.315
12.4144
486.628
431.538
606.325
574.382
1027.57
626.94
15.2581
1221.37
21.1377
1181.29
205.017
7.99653
635.414
1081.78
744.516
78.3722
778.159
845.983
1.83126
250.725
496.714
24.3989
359.81
503.853
24.974
362.527
1242.48
329.084
31.9016
68.5507
763.645
369.94
-1.84423
567.557
619.192
959.875
6.97698
750.917
980.165
451.595
23.8302
273.586
891.892
446.483
266.149
23.0019
117.681
1117.79
828.292
1626.44
490.674
911.08
932.326
1015.14
242.517
712.227
975.683
787.942
688.623
-3.46459
829.763
672.18
1098.53
25.0432
654.577
893.279
675.947
670.006
962.539
4.00031
542.293
616.436
-9.09522
87.071
41.999
1424.23
-6.61398
8.877
46.3028
-2.735
601.675
-16.6287
13.4009
-40.6302
-5.23469
1637.71
8.46339
37.2375
924.371
-0.615893
-28.4673
1560.88
214.091
403.88
-32.5884
983.655
37.9094
-8.12107
-27.5931
-30.6681
1233.06
16.3136
20.3264
1511.5
22.1022
1060
1178.08
406.301
1001.52
12.6031
989.733
386.291
24.671
22.0541
884.54
1398.12
845.443
777.066
324.168
121.4
1491.09
3431.1
31.6985
7.41923
31.1406
31.8805
1356.63
637.466
450.173
63.2701
2038.37
1166.35
49.2537
-4.39842
1999.97
42.5122
403.888
525.944
625.207
1062.85
319.397
81.9547
-6.28412
509.658
556.152
637.067
661.989
1.03596
-3.67203
667.268
761.109
230.793
1470.56
989.036
67.8539
670.694
989.263
1252.74
555.982
739.104
26.0213
832.533
643.933
169.811
48.496
1165.04
1666.56
370.382
1531.04
1914.72
33.4448
817.167
1467.01
505.28
21.7828
824.217
598.016
72.9056
392.447
377.109
870.619
567.131
40.5254
829.582
1161.49
3.81262
584.774
38.6575
73.3542
529.839
999.769
1216.54
692.307
235.118
42.3969
803.059
-2.93477
21.6571
38.3594
1178.36
54.9464
686.688
62.4135
64.4087
1725.82
489.167
950.141
846.807
498.474
166.041
-13.9083
-17.841
838.456
1471.17
419.505
779.555
26.9874
453.877
409.099
647.843
-13.0899
359.765
927.777
1375.03
713.992
66.7674
76.6731
335.788
-20.1016
50.215
-16.0215
228.64
-41.478
80.2169
1008.35
8.81752
21.9913
1742.11
-0.33165
3343.55
1412.9
337.102
763.507
-7.41457
675.832
1376.4
1625.66
-41.4521
541.653
1285.67
13.8583
19.4802
414.419
1268.03
-6.61581
-13.8918
705.252
27.2367
1091.91
299.466
254.269
9.30488
44.6617
39.1293
893.13
-9.14459
358.963
1437.69
21.0122
1190.36
56.9023
13.6465
19.0826
1157.5
7.74844
453.949
1555.23
1316.4
460.516
-23.1507
1.78574
421.592
1092.41
1858.63
315.718
727.022
11.6881
109.732
687.858
882.785
637.326
1116.36
1581.24
1591.47
972.418
714.986
9.12646
30.8477
602.833
591.053
232.028
856.233
304.046
57.3499
-13.8478
717.538
-18.2228
452.841
424.86
668.463
-2.16243
602.535
534.183
398.308
19.8969
547.72
0.188995
1124.26
2084.73
697.574
8.54881
1393.68
-2.83063
6.20479
4174.55
987.872
158.624
13.5339
8.70082
610.633
1032.45
922.271
11.2657
1023.05
687.346
736.384
740.361
26.6828
1491.7
24.8743
308.882
-19.8351
512.189
772.806
887.907
492.684
350.537
554.76
616.557
684.645
591.163
-15.0202
499.624
940.824
739.282
285.607
893.959
627.755
337.685
289.159
-10.9609
2071.24
149.315
-14.6658
435.464
785.762
-6.27249
90.2971
1228.66
628.064
47.2769
370.816
656.729
1313.22
-38.1432
14.9042
757.05
1186.12
100.754
779.557
-12.6748
-35.2191
89.1171
491.081
-11.1444
-29.7026
-25.6377
589.86
19.1282
685.686
201.492
1034.24
287.189
111.292
6.06988
1155.55
962.541
1109.88
537.499
679.603
391.606
690.977
625.65
-21.5287
-1.79983
38.4875
16.48
500.004
-1.68507
39.1725
1275.13
1475.31
10.4229
628.975
642.101
907.966
1527.78
526.567
1189.62
432.24
590.018
-48.8863
1006.6
158.577
953.921
-0.193288
1823.34
2166.53
2193.1
282.925
1715.28
1433.32
7.91755
474.918
-25.6676
599.301
1163.88
-7.46024
1368.06
550.705
-2.07911
772.726
353.156
-0.0276654
14.2412
-3.7057
-31.1106
-14.9627
9.31361
-19.8642
-18.3877
1156.58
-12.721
10.7963
1952.17
11.5711
333.327
190.56
1280.33
-3.72124
187.675
1253.07
2.56238
149.794
375.246
13.3936
64.567
20.5531
25.1843
-8.48805
589.838
14.4436
1.97299
1361.59
27.2739
488.432
40.4361
861.733
21.3299
5.65229
902.119
7.42189
192.814
1016.32
2303.25
1094.65
468.724
72.5797
334.163
-30.4042
-14.7385
506.861
56.606
504.482
695.927
532.258
148.12
663.97
-3.5289
19.3059
4.87416
826.293
6.98093
159.411
539.957
191.219
948.258
-28.4654
1191.03
922.28
371.48
1605.66
2064.55
1313.95
586.604
457.079
-39.7922
1180.6
2.38553
290.142
969.313
1064.43
2005.82
18.5356
9.98149
602.407
336.581
33.7756
1447.68
0.748531
7.5261
89.6697
951.969
-16.1161
-1.32133
-33.7046
459.091
293.696
487.23
-6.65594
1007.55
74.6028
622.221
187.282
-5.29183
785.747
644.294
8.34135
996.958
1358.45
1054.77
1046.01
-2.01689
293.27
958.918
-24.5931
158.184
744.086
648.71
383.735
666.558
-14.6658
-8.69
584.058
691.872
-21.2061
-12.1545
923.246
816.362
7.74844
901.177
923.783
28.5438
-20.3396
137.656
785.725
987.571
360.642
102.082
27.6177
366.768
11.3433
257.76
-0.837068
561.521
893.275
-4.5415
-27.756
70.8767
-6.78111
48.1098
31.5029
11.0287
49.1734
6.57829
754.502
33.0039
4.26604
1871.51
69.2665
-28.0879
342.091
725.483
467.208
846.634
818.219
8.25036
886.263
-28.6263
946.519
0.225665
1868.68
5.68669
-1.89359
1223.41
49.9019
0.265601
477.365
493.739
34.9007
1864.91
2.83245
116.936
454.024
441.219
1590.25
66.9753
739.26
230.085
1001.35
908.406
234.101
486.277
175.794
591.958
1035.02
435.525
321.438
98.3781
879.604
932.143
432.583
44.8723
350.262
868.659
592.856
-12.2381
539.544
-28.4953
856.866
37.8346
152.765
1142.19
956.825
921.387
-8.0358
11.7333
-9.0431
53.7376
1060.46
1315.19
371.352
906.453
1041.39
812.435
1033.82
1.14312
1068.47
538.282
245.254
406.168
59.3082
71.1262
318.518
708.229
591.759
491.881
385.942
685.853
1109.52
1004.6
1004.78
-0.582011
9.96954
876.592
337.719
56.0001
42.1966
18.4968
173.277
1985.09
51.858
1226.36
1770.64
13.5661
216.474
462.148
1202.92
1216.7
1.24926
775.505
596.471
876.989
2166.13
237.092
50.674
1547.11
33.3466
126.73
61.4724
75.4557
93.8923
74.7797
19.5075
-27.6893
1003.68
1284.98
831.129
664.002
1016.75
309.46
1502.96
792.06
643.429
56.9984
135.151
343.912
1574.72
29.1534
1043.36
338.21
179.395
520.833
1391.45
1114.7
1193.53
30.0719
389.842
-1.59052
-2.32217
328.288
547.908
244.157
2094.56
826.805
14.4012
784.324
430.366
1112.46
-17.935
1007.74
241.681
901.258
914.429
858.268
212.213
-10.8563
-13.9566
0.0760989
1182.82
1416.21
77.2242
10.3375
-7.74013
17.7293
654.506
14.3766
1068.94
1435.18
256.531
666.25
763.873
705.794
677.117
807.303
5.87621
-18.3822
-28.0879
2.88533
1263.19
701.12
538.088
681.412
1014.62
1023.36
1194.01
2.10703
170.848
501.815
483.574
1088.81
5.26775
1069.22
487.496
17.282
-5.6679
12.449
383.871
-3.90872
-16.9436
32.0896
1380.47
856.47
250.932
702.338
-5.74587
885.005
44.9186
218.927
41.6507
1011.95
32.4284
283.674
84.4198
73.1246
526.602
992.985
811.266
932.022
934.117
1218.12
647.676
546.438
934.185
8.2448
67.4962
155.262
417.86
390.159
13.6712
638.537
103.102
284.803
1649.29
441.581
7.3327
114.773
888.339
170.415
526.006
694.855
21.167
-4.68113
-34.9188
709.433
1212.96
840.734
606.118
209.874
1466.23
948.103
563.239
-16.6351
4.58881
942.703
33.7982
439.344
1649.92
589.12
34.4728
35.8573
-0.716903
23.3692
-10.1436
915.148
1150.87
204.336
513.756
600.254
305.806
630.019
1144.05
-21.7779
24.6857
19.6074
374.003
22.9421
211.907
1271.78
1889.14
32.2524
1070.24
9.32452
603.212
565.774
2089.84
65.1622
1440.5
554.113
204.016
547.514
14.3975
4.09384
708.424
358.153
1097.69
611.634
37.3499
517.675
-3.47303
4416.15
-4.75822
324.705
864.766
1031.62
-1.48592
1110.48
974.59
663.519
714.257
82.6026
-17.2044
283.45
458.597
36.3224
16.6514
13.6992
-21.7674
963.289
-12.9276
487.465
489.839
1268.23
395.74
1423
466.223
924.169
3812.71
377.071
487.616
849.601
356.096
21.626
272.29
704.868
-16.6356
897.234
1.70384
635.73
29.1635
342.243
25.5329
1451.44
-21.9062
337.571
1112.52
22.9042
670.87
34.9377
63.5577
725.07
22.052
1167.2
1346
1203.93
401.007
2.44336
884.364
1504.86
621.919
1029.59
593.753
809.491
21.5241
369.377
967.998
33.6958
971.733
435.435
1736.27
168.479
40.8452
19.1584
182.138
2817.69
789.864
524.379
227.217
-35.5758
360.334
2175.41
-19.7696
785.238
5.57711
93.4547
44.6096
786.555
-4.24561
707.629
626.222
206.363
301.582
475.409
1885.08
-3.66644
14.2869
379.395
107.662
275.265
875.236
1320.16
70.7664
-15.6023
1156.63
-14.4645
304.822
210.237
325.496
546.317
-2.54294
2339.98
137.059
793.155
-18.9894
49.5314
241.25
85.5451
1.78574
822.642
987.465
915.973
966.902
-5.67695
11.6325
-35.5312
-13.0185
11.4823
536.127
1108.87
-46.2524
462.424
18.5188
811.227
624.927
34.9914
484.231
20.2585
850.61
2.83016
6.75009
-5.85196
54.776
885.077
816.41
664.74
1275.66
-10.2843
621.322
835.462
24.8559
2503.57
135.7
16.0451
1037.52
435.953
263.614
754.376
763.328
551.978
2488.09
21.0301
5.20819
471.595
355.76
91.6686
13.0414
608.878
-22.9256
412.171
1314.17
3.68913
1052.89
815.64
-37.5241
-36.912
411.111
151.604
3.835
946.439
1051.34
1352.81
643.416
1525.46
392.579
-32.9847
-24.0793
1188.56
645.943
176.489
15.6729
3247.11
-32.4505
415.133
407.815
431.287
6.04741
-7.74498
250.056
364.939
790.194
7.40794
1092.51
325.92
1095.88
6.49757
507.756
914.49
281.554
-22.4127
839.682
300.088
49.0082
-12.9748
-24.9449
153.203
146.565
10.3375
-3.992
823.578
2.33088
707.781
491.727
355.716
1111.11
71.6622
145.259
357.2
147.322
11.0146
611.374
-19.3655
685.55
2003.3
14.4396
-21.1933
323.925
1469.34
10.3765
374.427
-6.34
1067.51
936.661
607.386
-12.6968
863.233
803.27
797.723
6.12457
703.776
229.554
-38.7728
4.75046
219.505
38.684
444.569
20.2007
2747.07
9.20974
290.403
32.0896
-6.34074
5.64354
434.59
-5.74587
91.9346
37.9272
996.944
104.609
125.984
347.482
1109.4
564.663
116.883
-15.3925
-0.194939
1499.34
314.879
1260.98
288.579
6.74492
-22.4464
-2.66386
-17.9921
-29.9552
636.897
299.794
-61.0937
13.4714
590.884
1538.09
780.902
406.701
769.708
1354.25
44.814
-5.59073
573.795
439.045
2272.86
1651.9
627.816
503.756
-44.879
816.54
750.733
1730.05
699.242
54.2051
-26.8408
1504.64
351.213
-19.4462
-36.6474
641.771
7.2736
399.224
989.572
-42.2907
546.093
-34.9445
11.984
2.12412
459.366
-31.6954
-26.5705
547.416
41.2922
-8.14976
807.183
75.4516
1108.84
382.053
203.864
1383.35
662.824
1134.16
13.3866
2.08015
690.846
0.688319
832.518
991.656
15.8412
13.9824
38.2508
1387.3
1100.02
497.449
1065.35
999.321
757.511
701.937
626.014
1263.36
-12.9748
434.201
-31.2599
290.868
1033.58
1046.19
44.3617
47.5735
1.51781
311.543
-21.5327
4.89289
20.385
710.699
629.061
840.773
848.878
35.0543
2113.37
-7.78462
1278.19
589.463
-13.8245
698.655
707.016
-9.18134
-16.0998
343.376
27.2895
-11.9558
722.761
-8.78774
720.644
1919.28
755.664
12.7045
435.988
413.856
3082.68
818.89
1261.48
1238.04
-29.9637
730.693
252.562
1030.4
22.9101
715.85
-16.2973
1408.9
129.397
1787.9
404.788
537.586
630.297
1010.95
-3.7758
540.854
6.70647
268.891
547.511
18.2926
-23.0986
360.147
354.879
-21.9608
1060.07
481.977
-21.2061
130.274
644.01
878.206
-14.7403
19.1659
46.6029
-14.1869
-11.9063
987.56
324.046
-9.42508
2.26221
-18.6646
984.123
5.90464
524.882
1444.32
1166.06
-25.2698
653.805
1906.79
1317.93
810.855
-3.02631
1995.52
1227.96
-16.8475
1341.32
-29.6728
-41.6486
1420.8
7.88032
1061.08
-1.22539
1892.83
12.2557
427.356
199.201
39.5746
37.7124
43.6688
34.4873
-24.8782
75.0782
45.2033
18.9736
590.639
652.24
-13.138
134.578
0.0652956
1274.89
-2.54358
359.508
166.631
-48.8028
9.60077
623.345
637.628
388.443
9.03174
615.115
366.223
-46.8945
-44.4083
28.8014
10.8444
563.899
1426.25
20.6508
371.055
325.817
20.4097
191.127
494.002
513.537
484.409
-28.0812
-7.78172
3.69141
964.02
1351.55
-10.6917
46.3324
274.904
786.66
608.462
888.988
544.703
1039.52
958.612
754.58
2.29928
10.9957
1363.25
16.3624
1.78574
1016.62
-0.11562
-43.1583
369.635
309.609
2694.07
350.526
12.5365
-25.6377
1637.46
15.38
1364.1
353.292
265.874
6.48486
-3.29132
5.00631
133.781
846.862
787.555
1378.39
2778.51
830.639
912.045
-20.0968
1020.68
839.508
239.302
183.37
645.639
646.627
270.872
713.633
12.4007
40.5235
856.076
939.4
714.208
11.0615
8.26307
873.737
1363.62
1297.36
956.356
662.548
16.1952
245.918
697.107
799.812
-23.1583
539.418
2436.13
-31.9362
41.4599
1392.45
704.456
563.97
1829.19
-22.0429
1013.81
6.13366
39.0168
804.396
1018.31
784.834
586.388
890.268
22.5248
35.4022
663.392
917.541
961.438
467.727
452.55
878.967
558.186
-40.6767
-26.7562
-4.33189
1006.4
1036.3
1744.87
1744.22
913.51
1174.34
1043.69
1305.74
21.5832
1283.13
1097.78
802.008
10.3114
598.719
43.792
915.113
366.479
1018.06
50.7692
911.59
18.7191
105.281
678.182
399.939
56.3037
1122.85
1934.43
874.741
451.977
1002.37
1128.53
1124.47
1883.7
331.916
16.1817
10.7326
1056.47
996.915
1289.28
69.1729
16.4209
13.0028
-22.0451
-3.35999
-19.5788
841.556
792.968
406.955
5.04019
574.063
3.27739
26.6244
9.14845
70.3076
1607.7
186.395
12.5026
-6.77445
-22.8451
1474.67
754.331
1.12789
-32.5884
1119.25
332.959
844.846
1298.04
559.793
-47.4302
-13.0442
8.50242
3.36158
190.449
807.351
116.685
4.51494
43.5252
-2.69558
928.825
898.848
469.019
1571.05
544.482
1122.8
782.838
982.902
1421.07
453.792
-1.25007
8.27271
-2.88813
450.943
753.593
1719.48
298.477
596.766
23.5312
466.217
242.353
1047.45
902.932
447.655
332.247
829.361
15.9656
171.467
616.028
650.79
395.755
1030.13
1605.82
14.5835
-3.46139
1030.14
28.4567
1154.45
1521.95
21.977
791.544
-0.1314
360.254
538.132
795.468
27.0064
34.2245
851.647
846.086
561.727
329.287
2.8872
962.571
510.965
1263.48
376.138
934
1038.26
549.027
17.1877
52.2586
-14.4118
887.155
505.508
1596.9
684.242
930.244
23.0678
26.7548
-11.9274
59.8961
1210.09
396.723
23.4489
1488.08
1249.13
91.4427
385.686
334.077
33.9222
1090.52
-10.8227
49.7783
589.619
25.5329
25.3644
806.766
855.157
57.2243
952.265
673.205
29.9394
85.793
21.8193
396.989
369.03
663.65
8.65179
123.71
52.2806
117.629
14.8689
120.046
41.6754
698.968
392.191
119.602
659.628
1203.72
53.8998
40.6197
936.383
1836.93
98.4154
670.247
1479.78
1053.48
661.971
1124.19
688.588
104.875
745.711
1472.57
451.157
331.809
-13.9555
1103.13
34.9527
1121.77
665.648
779.274
430.486
19.4558
195.596
6.48486
990.765
11.9662
145.821
412.742
248.505
219.694
9.01226
-23.845
747.464
-7.42203
1187.29
1049.09
443.436
3.04214
233.887
1094.95
163.233
-22.6717
1241.4
9.79202
1138.61
-15.7039
-2.57814
936.404
7.99863
-6.49474
-23.3605
59.5561
-2.54358
1632.15
153.904
654.07
2076.27
612.925
-8.92442
100.105
-37.5241
697.722
579.777
927.263
957.453
28.1006
10.9739
403.535
1215.23
946.376
330.958
-1.83164
1181.56
1061.47
1480.54
12.833
190.031
0.35294
63.199
21.905
-13.0899
399.121
323.681
-31.8868
13.9588
460.66
9.20676
17.3219
639.088
252.874
965.474
1171.8
39.3594
863.899
342.706
1212.62
1375.01
-30.4825
-25.1305
724.932
944.813
609.287
-35.7501
-11.8483
-22.7191
26.9994
1657.51
-40.3888
981.788
-28.0636
1767.31
4.48799
-14.253
531.241
475.239
4.87367
1288.68
-2.47789
-20.4247
1023.75
155.831
197.174
9.69701
-10.5641
967.546
-21.265
871.783
405.762
-15.7235
24.1141
304.404
44.4734
-30.647
30.7546
1176.85
6.44361
10.2526
72.5397
3.84706
2.91106
33.034
406.018
126.643
804.574
363.098
3937.8
1566.5
51.5669
42.8597
472.986
51.0475
23.4449
1151.8
895.295
-12.8062
171.119
14.5734
250.114
1036.74
866.177
652.824
-9.34723
803.112
944.598
35.8265
601.806
-8.2443
23.2429
193.796
23.5413
-4.4595
1414.22
2375.69
7.99863
679.413
892.973
467.225
1166.67
567.171
29.9394
381.895
1522.95
9.0573
14.8319
22.4118
1122.8
39.1621
1138
926.21
-25.4573
839.539
972.924
114.716
983.275
939.234
30.6654
-23.1391
161.512
1644.84
1601.42
1498.58
124.831
-0.248714
8.3019
16.3624
385.396
839.493
-5.69526
993.088
1491.31
1358.58
9.31558
1497.82
864.98
200.601
13.2184
-14.7547
504.267
259.913
583.434
634.838
-10.8569
1210.42
1067.31
659.427
1661.29
5.00631
160.017
-5.97846
633.219
1467.16
217.82
214.893
282.626
684.552
-38.1643
38.8024
484.805
873.026
-23.4027
16.9408
508.878
627.426
986.915
926.957
724.892
1115.56
63.9072
-22.6717
1072.39
-19.452
-11.9485
8877.95
59.0976
726.181
214.226
904.503
1051.77
541.559
-10.0398
-20.9278
31.6985
489.054
532.465
765.774
1071.99
-3.94142
395.304
3.85348
-10.7985
-1.36261
1612.12
-29.2054
-48.7685
424.108
-14.3021
977.862
1.67913
42.2534
40.3284
1723.19
3.42226
3.64287
6.53157
54.5336
242.734
1038.38
618.404
-32.0476
160.262
673.441
662.426
-5.80874
812.761
812.96
163.397
1623.82
939.959
1205.43
-10.335
21.8353
469.851
335.947
42.4937
7.82295
652.855
77.1787
979.226
6.82739
359.09
1345.83
1507.17
117.817
293.16
35.103
4.96027
69.2521
37.3138
722.944
1070.97
886.318
18.6859
371.509
427.675
38.5173
24.439
811.571
5.86008
498.784
232.528
829.629
201.124
79.0983
18.5188
947.371
1172.92
2015.08
71.9363
35.251
590.115
948.725
1119.77
613.948
825.734
1991.9
1040.53
421.04
-23.845
72.4056
1049.4
870.888
153.095
962.356
13.1927
1612.7
207.635
12.4007
44.2716
80.2131
1119.31
1325.15
71.0316
926.555
590.395
717.748
9.01589
35.6726
747.054
717.246
30.5081
4.37213
860.973
995.989
14.2859
75.1811
29.0694
-5.12193
160.338
10.7533
898.276
-61.887
1361.14
513.094
521.026
133.048
-5.8927
632.171
697.125
1010.16
1247.34
390.705
1164.54
949.244
827.115
-0.584093
925.404
146.595
11.5977
287.698
855.456
38.533
560.75
701.81
1107.03
770.73
748.08
636.572
393.297
1174.63
562.507
1331.87
152.145
43.1304
28.3792
1006.58
1284.92
495.442
63.5868
1423.63
693.331
154.549
355.957
20.56
1793.87
-4.58624
1092.66
1180.76
566.206
569.999
250.543
23.088
535.512
24.7504
713.112
1667.67
2232.88
999.334
36.8654
752.222
1386.45
-14.0364
6.75009
645.823
1039.48
38.9973
-33.2153
237.323
712.071
795.9
-15.2809
42.717
990.663
375.981
670.544
30.4781
925.978
-48.304
-8.20763
-8.12519
22.9912
565.095
678.651
-6.29363
681.491
2018.06
74.8856
32.0896
5.64354
904.737
37.5867
305.919
-5.20091
173.194
1536.69
-16.2973
4.43856
31.4591
996.733
11.0393
1404.51
703.898
605.607
313.367
865.37
552.24
-14.6658
1025.79
-16.5246
1959.68
-10.2805
199.856
1275.51
-35.3551
21.0399
273.365
225.694
587.795
20.5264
-1.94712
7.05055
-5.67695
214.087
1572.73
-21.4528
1879.79
339.444
-1.59163
-29.8414
-62.4262
1115.67
63.2475
2.26158
16.6447
8.46339
1933.79
315.706
90.677
1510.28
26.6846
-8.24244
638.327
603.877
-28.4691
-44.4597
1440.47
26.1629
143.75
-56.8005
427.361
158.578
179.204
1076.21
413.986
184.425
840.003
55.4005
-32.5705
-28.8151
789.484
-17.7391
-29.0676
529.069
520.119
2.11318
7.91168
867.647
1169
-25.0324
-32.1722
-20.7753
1703.45
-25.0814
1354.76
500.252
1248.23
-18.2947
698.968
40.8909
800.648
1080.24
3261.44
25.0533
2194.13
-20.8097
7.58313
519.152
-0.0103769
848.747
-18.1295
874.147
-0.751345
598.911
-2.9996
-9.42705
461.771
594.432
122.232
830.565
214.609
36.489
1307.28
19.65
312.872
427.776
633.762
29.3747
-0.256705
391.271
558.758
26.5789
990.79
42.4346
36.0325
25.9882
235.064
1000.09
335.385
601.408
108.25
42.1048
824.534
24.8066
950.54
16.0285
1103.9
1386.91
20.8526
661.689
51.8918
0.599208
14.5218
429.549
1197.31
285.721
308.069
599.345
7.28059
1001.2
79.6669
293.499
34.9824
874.831
-14.4746
754.566
1079.39
1262.57
1317.18
531.367
89.5686
889.464
44.2716
1416.42
982.504
474.328
1576.86
47.2733
209.074
-14.7669
406.98
14.5579
43.168
-0.0195264
-0.354444
217.457
366.619
7.76187
1013.35
683.051
34.2562
43.371
577.443
1194.94
872.878
7.37259
1128.29
-40.7835
-11.3034
-1.36261
486.919
-5.20091
-17.8464
156.085
1074.86
589.43
932.077
13.8504
1307.77
-16.9719
516.278
361.88
991.344
-3.93663
-4.65533
21.2663
21.495
-7.68281
533.525
413.784
129.728
680.639
379.527
10.422
36.0116
29.0204
879.175
1143.76
57.6143
3.09464
458.607
54.8368
17.1938
-9.98068
754.84
25.6418
809.005
53.4378
647.696
652.427
1319.77
348.328
64.5239
76.3325
-8.15819
485.295
579.013
523.634
32.3504
275.426
-4.80079
19.6229
769.748
-11.7933
944.628
2765.28
539.032
679.631
-2.66743
5.97722
1103.49
572.915
371.78
722.209
3.67376
83.8528
-10.9233
833.744
-22.4697
1158.36
744.212
1767.95
1040.42
866.398
101.126
6.91774
430.747
703.735
796.552
648.04
50.228
64.2113
714.208
1928.23
765.672
1080.62
156.717
427.595
380.001
166.856
1456.13
-4.10258
0.0652956
188.759
17.3896
931.678
259.245
124.465
669.902
47.0701
1196.61
707.267
30.4853
0.813363
475.181
-24.854
17.7446
521.589
453.156
1200.09
996.808
1842.29
1.91009
14.9822
1054.83
-28.316
457.883
-27.2792
191.127
2368.07
2132.73
141.639
244.528
658.546
1030.77
1041.7
350.394
-17.9902
1072.32
409.099
914.025
1369.36
1441.19
1529.35
964.611
449.748
13.5738
-24.3314
307.222
131.515
30.4982
1689.38
127.441
796.433
985.51
387.379
-7.99374
2.98054
1287.77
-20.3992
219.123
859.592
865.588
90.7176
7.57796
1762.79
1136.52
768.144
-14.9451
63.7833
1327.65
926.529
291.143
538.107
1108.73
17.747
743.231
905.777
12.3699
1518.99
2253.9
1762.89
108.38
-30.2112
635.816
80.4161
629.072
1040.04
24.6895
358.627
-55.694
591.555
-5.28024
-38.0727
488.221
12.4496
1684.05
92.6349
282.48
128.649
20.5264
-7.56932
11.0769
862.946
736.392
5.56745
60.4138
393.942
-28.9491
828.413
-9.13245
723.672
78.24
1663.93
480.218
1169.2
-8.92265
887.389
1367.32
23.6335
12.8887
17.2947
-13.7433
185.174
497.145
16.1836
1216.19
1656.12
541.317
1389.64
307.421
525.745
27.7244
574.632
2.3671
528.304
1039
92.2509
139.733
254.169
3055.97
1048.11
-25.2354
2401.26
1168.55
1128.6
1450.48
2218.48
726.468
2567.16
-0.160592
703.005
672.071
335.265
368.754
-41.3531
642.91
1286.06
54.0093
1535.64
1041.94
2.44336
1142
336.932
1343.79
1630.47
545.343
739.986
650.096
-16.5831
95.9749
859.748
325.478
-16.5399
2.55439
437.185
1189.38
284.267
-29.0211
572.795
-45.7085
-24.1107
0.425212
906.799
1284.54
920.093
1204.86
899.106
951.027
779.557
1152.99
225.276
25.3988
745.954
4.03057
-3.60447
252.417
753.762
362.662
1009.88
8.75444
334.306
560.13
753.822
726.391
-26.9662
24.791
1073.22
419.433
58.614
544.67
676.464
31.3061
913.966
1313.43
933.359
1702.66
16.48
1402.96
-0.705995
-1.38103
9.55933
12.9355
971.533
1048.77
390.976
325.459
1291.73
1241.55
264.826
1060.96
1.20263
-14.5771
-0.0456996
18.3267
1015.07
-17.1796
140.394
1019.41
-6.34074
1055.12
1030.54
3.85348
225.334
1135.63
487.769
659.333
-25.4573
1120.65
967.587
167.482
1234.61
809.402
588.186
518.911
1115.68
1410.13
1467.37
-11.9957
-0.894604
1403.82
84.2956
1005.47
-17.8603
352.742
541.958
818.058
1959.45
8.40564
30.2231
575.916
40.1289
1418.19
29.0795
-14.1801
634.702
1265.55
870.508
15.8845
33.0797
504.613
1081.66
1297.18
85.0133
65.9343
938.316
997.967
407.878
14.2616
35.3585
115.688
36.8194
331.621
1025.04
820.673
25.2382
26.1822
49.1139
-9.27036
52.7563
29.403
-3.14892
7.02552
45.3651
605.102
473.127
0.456811
2068.35
55.0697
40.8732
731.333
612.073
27.3817
62.2723
16.1836
560.272
992.702
5.04367
12.8301
1571.43
738.456
79.7169
1412.66
815.438
538.088
62.4095
722.641
246.257
26.0667
10.7291
311.21
1559.45
-11.0114
375.121
597.392
-3.68364
715.195
737.399
699.294
454.148
51.3762
23.3488
8.66373
399.395
23.4472
41.9732
444.654
1221.77
1711.13
-10.7985
1928.35
928.174
59.6315
1076.14
1108.35
1048.17
765.309
618.042
22.5248
262.164
4.35929
1674.37
1564.82
572.713
-1.83164
1148.01
373.688
118.096
35.3218
240.631
961.749
-42.5508
507.353
259.911
-18.7121
-31.7445
342.421
-15.0202
524.379
95.4138
583.29
1281.74
845.534
589.946
809.551
382.061
496.911
403.322
445.58
567.232
16.2163
1293.45
591.536
-28.8419
703.027
245.928
20.366
23.2944
280.606
344.166
576.214
65.4767
734.579
193.473
433.297
428.323
-28.0349
31.9591
-29.3858
8.89959
2045.57
626.801
7.95308
762.129
978.984
1164.24
3610.41
126.69
18.0113
672.56
52.902
934.534
16.5085
1333.65
1244.31
33.1802
-9.65869
-4.66206
3.82236
370.197
1064.08
990.675
7.12452
0.493038
-27.922
786.925
-31.0923
425.835
-2.69558
85.4957
-4.4522
-17.4955
99.8279
373.522
12.2467
5.86131
1667.25
39.3097
473.469
-28.424
279.075
1581.63
472.495
576.494
816.9
121.378
554.829
-0.0589993
17.3781
953.561
76.7939
77.406
66.2827
33.3332
685.995
273.65
577.202
-2.14457
680.081
671.527
36.439
522.113
221.182
2015.71
-29.0854
203.148
374.843
635.661
561.636
-37.4528
1214.34
-5.50755
885.901
763.585
561.521
-15.1561
19.196
33.7647
495.084
13.6316
14.6078
3.70304
-18.9893
1361.89
23.8654
617.674
243.297
-12.8343
488.173
507.642
274.376
307.429
70.5089
885.393
722.356
398.953
504.171
256.812
19.4034
13.3685
465.926
403.805
23.0922
617.568
582.45
16.2628
1025.05
933.475
668.726
616.138
890.95
1250.87
414.658
4.07537
1043.24
25.8279
451.937
44.3825
15.3382
1654.83
729.218
-17.5514
234.947
98.2571
10.7402
812.683
1124.35
580.887
539.564
40.7837
474.023
682.105
1762.01
-1.79797
551.075
893.23
886.788
342.616
1886.64
396.143
629.716
303.118
39.1402
1363.03
2107.17
870.951
-7.47721
58.2869
1555.68
38.1886
1403.17
17.1788
1149.38
741.711
804.228
21.4778
1349.71
631.919
10.019
114.341
30.0542
15.543
980.356
418.482
1454.77
48.9147
42.9206
930.304
1100.5
1380.37
216.68
413.465
39.8578
19.7422
0.917507
39.938
1623.94
575.577
18.0692
698.613
1194.98
44.6646
44.817
28.034
54.5784
48.0072
14.5558
860.073
1013.98
24.8088
449.437
765.04
10.15
11.2016
1111.89
1080.15
752.975
117.871
46.9385
1047.33
2574.76
24.3352
57.3447
624.106
221.102
-15.8997
454.404
320.279
987.049
4.10141
1241.6
28.9927
716.945
596.357
639.966
35.1255
403.893
68.2788
289.874
76.4128
1168.1
873.319
-22.5339
-0.248593
477.389
12.3509
779.28
-44.6934
1656.89
498.359
478.802
677.808
1686.43
660.434
49.5597
-29.1444
198.428
9.41775
2183.35
1143.99
-16.1267
-14.3298
26.9765
24.6129
679.569
3177.42
240.981
-24.0793
-18.3432
8.92222
93.0935
3340.27
837.057
751.842
-6.29107
1583.34
344.166
14.9042
-1.94712
874.743
19.616
269.75
15.4362
-21.4528
770.317
832.185
-12.8806
1064.75
1495.65
40.6474
671.515
1436.94
31.6372
6.58933
12.8746
-1.01141
874.037
513.138
-11.4601
-2.79204
57.3499
-8.22558
67.2366
39.7835
1450.17
1162.44
38.6724
36.9283
1271.91
624.138
351.457
205.761
1.15627
846.372
989.135
856.941
0.76681
189.702
209.074
100.488
301.021
1016.25
443.281
81.5023
695.861
1.00233
995.368
632.763
4.16354
447.856
902.63
983.572
533.39
817.114
1225.2
1506.63
24.4682
-7.07498
439.311
693.362
352.894
462.494
22.2939
5.70907
1098.24
9.35995
44.7071
31.6541
1179.4
390.638
-24.3905
29.2337
-9.3279
9.65387
740.654
-0.609798
813.671
264.924
1359.23
797.702
360.163
14.3237
79.8539
11.6696
-22.7375
862.876
827.833
867.031
18.5731
0.875368
1236.77
888.253
405.242
1061.11
240.916
168.742
967.118
-16.6287
20.8972
1308.24
-19.3227
2053.51
19.1282
10.3375
874.945
514.357
858.779
831.469
940.425
-17.0823
570.844
104.218
37.9094
648.945
818.284
1583.51
638.504
1905.35
1.58571
833.045
772.189
915.55
6.77846
5.25045
725.757
129.5
1080.23
1107.99
12.2969
726.426
-15.6214
206.65
-8.3688
8.41377
-16.284
971.769
80.824
3.0767
-8.95492
777.323
-10.0398
1592.64
2233.73
598.058
59.9915
299.657
207.585
1034.59
-44.5317
1517.93
1385.45
25.8983
1096.29
4.31742
662.236
14.5925
803.779
1066.43
376.677
5.41715
2137.05
538.689
1205
6.74492
1055.5
1056.53
1475.22
855.254
360.349
-28.7613
1123.85
387.959
506.266
-5.41611
546.042
37.3499
79.1436
352.6
40.2041
51.3693
22.9801
43.0419
103.956
1210.15
10.6955
-18.6417
1179.82
690.831
48.0711
1121.77
585.064
932.947
952.492
1075.16
274.329
636.002
58.0217
63.503
150.647
1066.53
36.0354
1541.73
25.8789
37.4073
1418.09
-39.6437
703.735
293.36
520.604
336.614
936.661
45.4706
56.411
127.254
145.07
3484.31
-8.20763
509.042
-21.2436
73.5909
14.12
-21.5713
879.52
862.31
-11.9158
390.221
9.32463
1039.69
-11.9139
2465.96
1812.06
52.3968
1113.43
351.606
1098.22
1199.21
100.763
434.889
856.894
127.098
28.5323
1395.08
-31.9019
776.554
666.768
20.4198
24.3989
676.333
1066.95
42.0612
760.843
908.964
345.912
19.6403
662.294
115.907
940.724
626.689
877.416
1119.37
597.243
569.661
-26.1223
943.997
26.2093
263.21
1073.48
582.671
157.877
308.192
133.014
558.223
1626.32
660.993
460.523
865.051
1549.52
161.385
-4.35205
442.049
491.768
5.70389
47.6856
20.3921
848.999
764.684
574.277
4.48799
765.282
437.397
243.879
-19.4576
4639.19
612.046
-6.37073
670.24
59.5856
-16.5831
-29.5876
1382.61
241.145
637.509
107.502
1229.92
-0.650291
480.103
546.636
681.25
-23.2197
-25.9847
242.18
23.8586
1721.6
28.0227
106.749
1189.86
1408.85
15.8679
-13.2341
1214.34
1342.28
21.0029
343.03
1145.15
-18.5028
-39.9374
-35.008
874.718
288.994
-11.4663
8.46339
20.3709
51.4624
1151.13
340.464
13.8403
-20.971
3523.69
520.244
475.283
-17.0964
37.9094
445.403
329.478
1765.89
-11.9274
18.6667
46.2987
1232.56
-7.78462
1388.76
15.9987
1335.82
167.948
430.329
-16.5831
858.72
1015.3
1444.3
-1.54738
514.174
4215.3
-13.7688
347.044
724.672
443.244
10.5755
1200.55
839.834
572.015
642.556
21.4204
235.628
456.61
1454.19
400.977
667
666.722
906.932
21.0584
37.8695
358.983
599.777
1152.65
1790.02
-9.22666
394.153
20.144
22.8763
35.3854
525.706
718.63
353.583
411.938
1535.31
-14.0364
4.87603
260.265
379.811
954.418
469.708
59.8961
232.096
-38.3953
135.007
966.15
-0.717801
951.32
10.8726
32.3522
62.0332
5.43926
47.9042
-19.452
256.118
217.894
585.71
1072.88
-16.284
90.1943
956.976
17.282
290.435
458.833
964.983
24.2858
185.763
537.878
1217.95
1264.56
354.644
7.43727
54.8594
29.6465
1008.67
4.52777
245.46
50.1998
37.5682
1086.99
46.8413
18.4702
9.16528
38.0925
-14.1608
908.894
1809.6
273.656
-10.1601
1717.54
476.761
1199.43
595.668
-35.664
901.779
1552.28
13.147
1.98872
1017.09
5.59454
1867.03
316.749
54.2233
1134.14
325.703
10.2154
257.427
297.326
3115.04
715.302
-11.9133
359.09
1377.69
457.697
1204.78
280.606
1154.34
-7.56932
863.777
867.247
955.658
492.825
2110.64
1863.21
-8.33437
-11.1683
-26.137
1306.46
32.1416
448.045
638.475
91.3585
468.904
361.473
472.021
15.8552
1748.96
1243.76
639.778
307.131
1361.7
1112.97
-19.3655
264.761
33.6592
1243.83
580.672
1179.75
1055.17
-0.867914
1139.05
186.701
1641.31
49.2188
253.188
1460.66
611.367
3882.24
1408.59
1642.6
510.748
10.573
4.16354
16.8209
-15.662
-2.1871
67.3058
620.239
11.4748
1224.92
477.908
217.198
-4.1849
2865.32
172.519
289.052
32.2804
1121.47
689.614
830.781
6.31262
147.651
29.7901
1186.37
74.9987
20.6044
9.09983
857.059
327.934
12.3671
195.987
239.595
61.7875
0.750493
652.728
-13.6377
595.982
4383.56
1604.48
2.27157
354.525
-13.7688
19.0826
1438.69
3138.15
773.32
-26.9679
725.516
6.04741
588.208
534.914
764.115
201.953
2.74943
3.63251
3.69338
21.0029
4.78409
9.44643
-11.1444
15.2304
5.90464
463.038
1163.21
786.637
274.001
235.91
25.33
378.317
482.498
628.269
557.856
-15.3488
309.005
1111.77
1590.16
647.698
1201.05
118.584
1494.82
710.197
278.683
625.36
70.9262
6.58233
161.244
271.022
38.6494
475.641
781.979
-5.4332
610.763
-27.3442
817.515
1594.01
838.878
66.0947
2.87639
17.1057
4239.55
650.255
78.0413
93.3903
1255.46
-7.5733
1222.12
25.5184
995.15
29.7918
1553.16
-9.494
16.9719
469.028
54.0093
101.621
392.459
-30.0279
521.681
1690.01
157.508
28.5085
63.2701
630.013
1215.08
1228.04
400.14
-11.9133
1785.25
1488.26
765.044
723.141
1582.52
764.115
292.187
2081.64
561.221
-11.36
875.134
279.68
1748.89
-23.3269
982.087
755.349
1014.11
198.069
-44.3784
718.155
14194
1253.51
572.453
504.581
94.9615
24.0066
13.5661
538.985
556.368
1029.29
503.499
217.034
8.68731
1161.85
72.5356
1590.5
1815.68
22.563
2501.01
22.1022
1440.79
51.0928
114.507
-23.5961
662.708
12.4144
153.044
127.939
2.87559
621.233
179.039
839.821
362.897
-23.9474
397.256
722.976
526.3
46.6911
457.195
582.116
1032.42
417.48
-10.7985
2912.24
313.48
1348.99
510.167
455.355
908.522
56.027
573.551
764.655
348.566
505.727
1021.16
32.4703
-23.5311
300.973
-26.1945
745.089
12.1441
236.881
54.3778
20.3293
555.077
242.307
419.207
1197.56
16.9812
784.701
0.840321
758.298
59.6103
905.01
792.761
307.222
665.807
-34.7622
333.588
387.887
387.564
5.72079
758.444
1073.34
1505.98
571.259
581.176
940.638
386.973
12.5145
284.628
1237.65
1409.38
-0.705582
-10.9609
194.455
-18.414
347.383
609.599
526.955
19.7046
19.9459
520.259
5.87438
1387.23
607.109
423.466
33.5657
55.7763
1016.62
-5.67695
836.277
-23.3269
15.0686
969.036
2.47327
42.6328
17.2541
31.6153
495.616
21.8729
1717.37
-33.9489
476.969
941.909
27.3817
26.0072
1561.53
1390.2
-5.10429
769.558
202.325
65.0393
1391.85
943.615
303.673
30.9912
1247.74
164.2
22.117
937.526
961.585
408.363
40.4079
-10.0817
-21.2436
0.502367
-21.4873
2.79157
560.928
35.8464
103.028
2647.64
381.64
155.234
18.5801
-28.188
322.57
23.6443
-3.72679
946.21
608.635
470.267
3019.23
532.681
981.952
45.489
0.397501
683.586
-39.9652
26.9173
1016.27
599.051
1021.71
334.867
34.6971
539.983
1678.91
40.161
391.176
-6.28412
1101.86
787.983
1043.74
-22.5435
583.278
266.506
1783.27
-9.29423
155.647
652.413
0.282438
479.905
48.1437
1207.29
878.715
608.165
1354.71
1376.43
507.256
40.8732
-8.92265
-30.903
188.535
77.9815
164.688
1518.42
975.764
613.338
1377.36
1414.37
184.954
1495.22
820.915
1192.91
1133.42
8.66434
18.3689
1.69113
825.356
200.947
-6.33357
8.66626
319.836
680.788
756.25
-17.8232
819.549
21.6171
11.4835
487.673
931.365
771.701
10.5749
3.58754
-26.314
256.977
36.7628
738.403
11.0511
295.979
277.467
405.244
736.449
838.219
58.6653
1357.51
616.373
43.1904
339.242
854.564
411.846
13.4451
4.42846
4.27615
938.257
556.94
27.5197
17.8305
-6.29107
1533.41
-5.87091
96.383
65.0881
853.912
935.071
1103.75
2261.83
1026.54
100.201
11.1896
750.07
1058.01
9.4703
251.363
691.813
817.237
1084.5
1001.35
297.506
483.897
1977.86
1429.7
476.46
1185.54
859.467
57.8663
1531.54
1243.76
1011.71
390.766
254.947
1151.68
1699.39
34.8895
1605.37
659.299
1900.8
2.06306
670.733
10.1371
731.307
1586.51
1226.8
709.567
-21.2436
517.745
345.83
-27.1935
1269.33
27.2393
1077.83
214.059
966.972
531.821
702.105
14.6795
-24.4399
418.147
-16.8452
119.747
59.5334
387.808
1.81507
10.9058
-34.8276
1396.14
-5.53533
37.5173
925.778
550.705
882.48
-14.3814
-49.768
803.947
25.4856
-3.7057
-6.59658
112.474
987.347
438.475
-17.9902
41.5824
6.17493
3.22885
744.119
923.382
528.459
812.311
34.9082
1021.01
360.276
850.857
206.023
-20.2844
425.926
1060.68
351.956
76.3886
29.3753
914.871
-8.84232
241.104
1301.57
83.6641
56.4742
1117.37
3870.75
20.1105
-6.28412
50.5115
725.096
705.524
981.895
708.342
1181.05
552.011
517.318
1272.59
5.76586
-38.0633
223.613
1045.26
117.159
27.8671
589.319
-10.7876
6.88037
1444.55
515.153
1108.72
1280.42
-26.8617
670.558
894.447
724.581
912.596
1569.91
7.5705
6.77846
1067.51
31.4874
885.052
478.076
822.532
173.181
105.369
117.355
370.361
681.531
2444.28
35.8464
265.446
1443.45
957.602
372.525
158.983
-20.6918
438.762
401.072
826.27
1283.3
588.333
-20.1688
9.31133
737.019
1187.82
814.124
957.605
650.87
591.805
668.847
4197.64
1253.55
227.594
764.591
-2.62541
1752.29
1115.97
-21.7403
144.333
25.9515
-41.2862
-1.52113
445.444
314.872
14.9373
6.96361
1002.6
-14.1522
452.825
899.192
1534.7
9.82563
-41.198
1071.84
498.832
729.525
231.999
499.347
873.319
525.022
555.121
46.4035
127.763
1186.96
-13.7688
-20.2728
771.205
503.455
372.69
651.671
244.841
569.628
886.266
265.672
51.4752
1197.47
635.752
-25.201
1265.09
24.6007
5.76586
942.073
20.144
199.039
3.52625
690.623
839.338
1115.93
36.8654
15.7143
-5.97846
1090.49
-27.1549
516.496
762.016
7.2665
-3.32002
548.477
33.3751
285.376
1264.31
777.184
3.1696
538.817
1291.31
-7.88281
100.482
696.781
922.534
-0.182934
-7.07457
299.147
962.641
30.4874
1097.33
952.608
-10.2421
620.555
16.1952
1059.26
-15.0382
-17.2806
1076.92
-7.8093
65.5153
871.671
13.1398
691.337
8.93357
779.488
1126.42
1458.47
526.554
466.304
1145.83
45.668
1838.26
1.91009
243.618
818.762
694.016
282.019
1491.94
710.418
26.1996
532.046
-21.5219
205.961
572.008
43.4568
1586.43
17.7484
-13.9408
15.3969
622.093
43.6807
10.1438
1515.64
694.373
205.086
949.169
977.609
144.792
1195.98
873.641
1061.4
1569.12
1101.3
901.768
10.6531
593.169
1279.26
684.286
1593.38
250.876
1580.64
-15.0809
811.398
805.681
430.589
2602.08
1100.02
1282.3
26.6251
-20.5148
-5.38432
322.622
5.76586
805.266
545.741
494.532
-8.4032
565.724
645.541
19.4625
749.27
791.304
786.19
-13.8646
1048.75
698.797
2246.38
1236.53
1696.55
209.821
-24.9414
597.539
480.721
1654.87
64.7244
37.0948
6.77846
143.597
418.41
371.254
230.327
1087.73
858.744
-45.689
623.435
5.60267
567.907
1281.16
202.665
1130.95
-16.2426
525.599
494.047
472.483
501.334
16.4298
1291.11
65.6977
1040.55
35.5483
579.598
59.6315
628.233
6.40184
686.477
845.894
68.9404
19.4828
75.9865
70.3135
596.88
49.3922
32.5911
946.078
73.9979
90.1409
25.3423
37.6286
18.7033
677.505
1186.94
559.692
53.8084
73.5775
356.4
85.5967
55.0282
367.845
1.22377
719.983
778.701
645.884
-4.47908
2762.63
-5.19699
-1.96239
-3.82119
31.6916
863.499
602.451
1355.34
-23.3269
335.534
487.357
-11.0065
540.013
-31.7155
-38.7562
807.252
800.614
1076.68
1568.35
72.0772
21.0715
308.605
748.474
254.517
1367.85
696.235
-8.24244
3.01882
235.508
436.299
-42.5856
-8.17929
569.163
492.301
62.8503
880.424
156.704
38.6494
3.37638
157.915
-12.9295
637
1158.94
-16.4449
728.19
786.396
533.236
1378.02
1024.24
785.473
-2.5455
-2.1871
1283.66
774.011
775.67
-22.9256
24.4682
11.6903
382.25
1239.54
888.877
480.451
942.255
655.913
-17.1371
30.5962
-17.9089
457.315
12.3287
2.77375
1232.01
1111.35
222.728
142.372
407.025
-11.7637
16.8113
-44.8629
-9.39799
533.075
573.104
1160.44
3.13833
1250.68
13.4604
451.059
529.451
12.4496
1679.42
880.562
1187.09
814.557
1426.08
-16.9397
1246.09
-37.927
886.379
688.226
356.461
1348.49
215.594
1199.68
234.402
117.484
-4.21888
0.38751
878.693
30.8477
375.27
8.75444
33.3769
142.213
789.43
1340.91
636.436
917.563
304.027
65.2342
535.3
114.244
53.7949
1352.5
633.146
699.987
7.5705
143.435
25.8504
68.6226
440.034
34.2262
17.0556
-24.5458
27.2895
711.434
1093.75
701.902
30.5676
463.897
43.3426
876.391
200.94
1436.99
522.195
41.0689
438.454
457.503
27.3925
774.011
-2.31083
37.5867
759.508
50.2612
182.564
62.4135
-27.8274
1289.76
61.2344
836.16
1293.79
1169.95
-4.39842
15.3345
418.881
908.253
522.133
1923.04
2.29928
35.3585
33.229
-32.521
567.754
1758.75
1174.92
3.69338
219.709
19.1288
971.802
-26.137
-3.46569
369.335
-8.77112
402.453
1529.63
5.40032
5.37833
1756.86
1104.28
261.753
549.823
5.26594
-15.7218
1892.58
21.0428
1271.87
694.92
-50.0819
128.628
1140.75
447.323
533.82
10.3765
342.568
235.426
599.329
19.2337
240.069
476.78
921.219
900.714
1061.89
1523.92
7.0616
-22.4243
848.932
554.369
30.0504
1082.51
804.24
1078.11
17.1341
692.154
1325.92
501.119
527.426
230.019
44.552
356.671
36.9656
-6.60203
604.019
1135.28
1092.39
16.9026
151.789
340.81
536.594
355.03
873.287
9.41276
32.7588
-1.12553
-4.03358
644.622
-25.4864
551.328
-38.0006
807.139
-9.34177
-3.80341
1040.08
-1.03375
10.5454
828.793
316.593
-1.5437
339.719
717.771
477.638
378.193
-18.6421
65.0948
1449.76
914.213
877.347
213.859
1013.73
1646.35
949.548
-24.0793
16.4185
484.189
-18.2126
415.392
0.341956
72.1784
2002.71
407.815
461.272
-7.07105
-15.2412
1175.85
1078.96
1723.48
288.518
29.8175
10.7987
463.77
1229.27
-22.5435
39.7435
-34.5713
35.6834
45.2155
7.7787
529.779
956.489
1443.06
35.5329
846.598
4.06927
675.245
5.64125
776.054
-5.41448
278.069
25.728
-17.2857
2059.98
24.7214
785.882
2006.21
451.724
1176.05
705.805
1735.01
826.956
0.188995
1047.42
-38.9337
14.171
-10.0817
-28.8151
-13.7474
984.387
439.533
373.857
-0.354444
31.9244
19.9168
787.373
825.48
845.727
485.651
772.739
-38.4954
1507.92
45.1961
431.994
315.587
403.424
122.628
726.306
120.818
1149.4
-5.77959
789.876
-9.73807
8.23836
39.6389
298.374
327.513
983.275
973.168
34.6971
1299.93
15.2447
41.6547
45.7832
2147.59
725.191
1039.94
924.79
27.9954
28.0562
1717.03
702.851
1.97403
515.606
751.783
695.422
992.673
890.781
887.758
26.9521
536.013
1340.65
284.784
754.768
1164.12
914.329
15.5733
11.9658
33.2438
753.394
-18.5329
0.428116
377.937
318.233
692.048
1348.64
-17.4451
18.4523
1082.3
3.82236
6.62835
1423.9
25.5309
25.8652
849.445
691.347
952.792
1100.5
613.872
567.131
812.641
921.168
-8.78774
697.392
112.398
27.697
1090.39
157.261
693.327
599.932
520.272
481.442
714.125
1115.52
1176.57
32.2804
168.623
827.937
33.8201
678.141
166.587
-3.13697
-38.5236
11.2167
823.615
1526.24
1146.96
370.78
37.8343
499.856
1063.89
1551.76
1148.75
579.201
7.4686
3.04912
37.1215
584.545
791.311
371.097
-3.87275
470.721
0.513095
-13.5032
40.2005
798.104
52.1059
7.59486
754.751
1033.72
-26.5686
905.389
3.60531
907.964
436.053
183.428
1147.69
434.865
8.66475
902.266
880.588
-18.6756
791.596
1181.32
8.23584
-24.1128
293.511
413.395
733.363
1293.39
-5.2247
23.9148
479.151
613.146
379.089
1193.13
1282.2
1112.6
12.4496
1694.96
1103.74
672.622
10.7987
34.5546
160.676
1322.54
633.533
-13.9794
342.117
945.704
345.909
49.0807
1214.06
-7.02998
417.367
38.1965
35.6374
570.409
45.2987
294.809
10.0917
422.621
368.445
426.558
415.813
761.299
-28.7358
1305.87
-31.3412
863.261
496.554
1270.06
458.568
290.192
439.492
3.82236
767.499
151.413
389.434
581.149
725.081
661.967
653.338
128.606
49.2281
-30.8576
-8.368
690.072
-20.6604
16.4526
81.7894
359.66
592.128
-1.64363
788.789
-4.1849
-39.4791
1055.2
937.479
185.474
388.443
307.304
17.4359
21.3052
606.797
31.6642
45.0645
129.347
1778.48
-48.4422
277.759
811.023
13.6465
1243.73
11.5864
1298.14
6.58613
-8.16514
-25.0938
24.615
626.363
440.157
1194.59
767.863
1512.28
1671.59
-11.4119
977.817
-0.11562
0.443703
243.911
399.32
936.451
1239.36
656.311
826.241
-8.91352
4.46995
711.789
1287.93
795.732
-26.0292
19.4479
-5.30997
1164.37
668.622
541.859
1102.81
30.3691
-21.8401
-37.4582
421.739
490.619
360.977
48.0197
63.3465
24.8559
809.786
24.1799
756.015
37.903
85.3855
10.533
29.281
359.192
592.707
1586.46
926.706
42.2318
28.3501
795.807
61.4302
1165
27.798
507.795
1592.24
41.2508
537.664
12.9948
262.475
289.052
350.391
454.035
98.9869
174.709
652.955
1475.46
467.333
27.711
629.491
700.988
20.6044
543.209
1058.82
976.431
881.895
735.534
474.169
63.4328
410.364
1046.08
51.8901
3041.64
1.98872
57.5634
44.9499
51.7748
12.9549
3371.32
1507.08
1055.61
708.012
14.7439
1322.72
217.49
192.476
612.322
1252.98
1508.29
1358.98
740.654
692.795
1095.13
11.7724
960.746
562.566
635.335
73.2947
263.732
33.6018
536.416
120.215
23.3528
871.273
1696.91
271.624
830.157
193.473
922.117
1999.73
652.413
976.532
68.0656
21.0022
-5.84408
493.847
591.193
-25.7801
-32.475
296.824
-19.0969
-33.9489
1516.57
720.597
1384.19
-17.5959
953.67
-8.94221
-19.3655
14.6345
371.583
-7.57025
14.4396
-21.1933
595.039
35.6815
934.772
597.109
818.261
552.478
1426.66
884.748
839.399
890.948
577.634
387.22
867.064
-15.8651
853.618
135.935
202.638
42.4321
600.117
187.361
2044.19
411.625
528.174
352.555
-6.34074
1619.21
35.414
83.8962
845.65
625.879
239.542
877.484
628.592
907.005
1318.04
33.5382
65.6792
230.546
599.691
-7.76677
205.942
92.4404
919.415
1849.75
17.7663
-21.7403
269.895
333.298
1577.91
34.4837
11.5973
547.78
535.464
140.584
1435.65
638.524
314.815
31.1601
1019.13
1551.56
10.8596
688.627
52.4779
33.6881
-0.248593
158.928
266.515
35.1591
794.931
723.918
803.324
1419.95
8.70146
484.652
884.984
1442.78
19.5463
10.5825
50.1541
1348.33
743.889
104.893
45.4213
877.451
559.508
236.208
412.532
1070.37
1139.58
0.599208
22.018
1010.51
27.8891
51.5669
1968.63
946.86
21.8729
30.7069
209.539
4.19581
1290.31
179.164
-10.0996
858.093
244.057
2154.55
1089.35
520.307
1165.6
1847.28
1895.98
0.0742326
340.212
1139.05
885.715
1223.06
-4.11988
1081.83
43.2925
637
134.111
850.122
-23.1177
360.323
797.48
385.101
448.484
6.62453
5.86131
1249.33
914.13
703.979
-43.4166
1379.15
1381.11
180.141
-32.2959
94.2148
744.426
628.592
-13.1613
501.64
1956.85
1165.02
30.327
1290.64
-6.53234
259.826
965.396
946.829
515.119
30.7907
1013.8
209.728
818.521
-0.11562
1278.06
2.31777
783.748
-13.9566
551.075
774.227
1120.11
1140.03
379.965
294.007
1423.38
29.7412
10.233
-25.7801
381.694
683.678
-45.1933
-14.5449
1189.29
19.8854
1704.78
1347.1
-13.8015
22.2004
692.491
239.013
1397.67
63.0004
31.4874
1504.69
6.38901
14.171
-21.3188
164.289
675.166
-34.6898
594.318
1618.52
787.062
619.902
1003.83
-24.6759
929.46
1426.39
1.15553
-15.1858
550.539
-22.6125
686.014
890.627
1487.95
493.391
359.482
854.995
199.431
1077.55
1224.33
326.778
1890.53
52.8714
293.619
450.103
17.5469
276.711
959.864
-19.332
6.58613
752.706
229.779
-33.481
433.334
-3.99685
36.4129
817.005
640.858
1120.52
51.4752
507.756
716.337
1645.82
-29.909
1122.67
103.312
-3.46569
71.3582
987.051
143.832
13.506
-6.52913
3.50427
27.7547
97.2358
1304.8
-4.66611
169.811
1551.5
112.872
1985.89
-35.0894
741.447
743.93
488.578
177.458
-10.2843
-1.79983
1033.62
12.7319
709.553
33.0272
1463.27
157.239
677.305
-20.193
970.062
1419.91
530.863
14.12
-29.0676
908.05
2423.41
-10.0418
11.6598
86.1613
1079.05
1024.8
9.20974
-15.0696
1192.14
33.0146
2224.54
200.088
-48.8494
24.4682
875.635
127.377
639.568
805.51
660.451
-5.665
-8.67991
11.2804
37.4709
167.624
2.99679
494.796
287.816
4.64782
223.762
-24.333
880.754
795.355
-5.26926
297.393
356.017
6.79725
297.617
12.9549
0.455304
52.3492
401.381
-42.5904
1295.82
204.277
114.273
1507.15
696.704
-30.5949
549.428
935.687
366.667
7.83822
-14.5673
-1.06843
233.754
263.581
228.548
196.704
1156.13
7.05055
162.928
609.017
656.311
-32.6972
288.682
333.684
1004.78
-22.3451
-51.8746
2154.71
748.14
12.8966
-25.7801
1271.88
-5.97846
1008.7
3807.18
1046.86
1867.71
1086.73
740.684
886.075
1035
-13.8015
702.701
8.81735
473.56
-0.28836
834.034
8.98378
29.2791
-7.00323
12.9355
701.953
-28.8224
1007.54
-2.74661
12.2467
678.827
-5.6679
558.058
-23.1583
344.515
1521.58
879.167
-22.4674
640.737
438.095
-35.5019
274.06
815.16
20.2761
1913.84
1123.35
491.696
1843.68
419.596
534.196
164.017
771.168
423.434
0.909368
280.215
24.5101
1030.7
968.704
-3.4209
1581.1
1343.99
934.564
315.189
1819.75
-18.5346
816.581
6.31052
685.777
532.668
508.147
1222.74
448.766
1138.33
1700.27
1375.5
315.665
0.88228
756.629
817.192
666.33
730.187
33.0786
-19.534
2233.55
686.375
668.492
751.531
21.3079
31.7847
1099.6
2.19521
284.643
36.188
197.498
2431.62
4.87603
-0.729312
1091.13
2598.7
3.39006
-20.0968
-10.0534
3.67415
-54.9264
573.176
400.182
698.64
353.481
-4.45413
928.156
558.661
275.305
3.57791
273.098
15.108
7.72923
1242.81
1291.3
1105.34
11.3097
613.996
464.247
621.207
39.8784
20.8822
1526.11
1256.4
2771.67
839.812
-15.1858
2473.64
-35.1613
586.524
0.779643
1875.9
602.145
489.822
23.9629
12.9235
766.58
1594.82
766.223
353.993
-10.4126
654.021
992.504
1016.83
981.036
-18.7108
567.557
432.853
-25.4864
596.506
863.425
702.191
751.529
1006.32
1699.89
717.235
-13.1461
2067.94
36.7823
156.003
16.8981
11.7575
582.45
371.91
447.906
386.013
-41.478
1140.94
5.72079
6.94345
1179.89
243.297
804.259
371.281
863.802
896.719
1359.1
567.232
1072.29
11.9247
826.991
592.547
436.066
1041.07
6.82739
543.731
967.443
338.138
668.537
971.978
1287.41
1800.81
171.968
238.882
1058.73
-15.0473
60.4138
1033
486.419
-24.2868
-28.011
1184.55
-14.3933
3.27739
-10.8569
-3.97001
-23.906
906.432
3319.69
-26.5932
-5.83787
30.4327
85.2891
19.8854
50.37
21.0428
139.93
-34.4162
1562.42
1247.55
753.086
-15.9065
1255.24
10.5266
587.751
1043.48
1113.69
637.371
1279.8
-32.5705
-25.0669
1027.49
619.443
162.172
714.258
4.95077
-5.20679
934.745
160.5
11.6419
3.30002
-16.5399
431.563
889.531
1919.39
-24.9542
926.753
16.1977
1136.83
1240.88
669.467
1596.46
16.3624
8.7084
1225.55
552.776
563.648
2.74943
-14.6044
-12.0825
849.052
28.3934
3.8918
3374.61
561.749
948.665
19.7078
717.523
15.8552
343.676
256.391
2319.88
622.638
312.223
63.4885
710.699
-41.8543
1230.9
1700.97
1219.46
627.234
554.435
3.82236
1521.36
-30.7029
820.469
275.981
12.9355
41.9963
-31.4374
872.493
1404.84
1714.07
143.347
31.9244
1221.19
1284
6.97464
1413.94
692.053
764.886
1449.28
1054
1196.82
1064.69
1264.08
32.6029
212.27
-2.93477
1410.34
53.8568
570.594
1811.71
526.455
535.736
1034.57
31.8952
146.167
20.3442
37.2763
695.89
85.1647
55.4706
1960.32
141.639
972.924
1077.14
597.217
54.6746
579.767
24.8909
64.942
937.375
40.6381
961.602
51.789
27.5992
672.658
319.024
1570.74
2.73804
358.716
611.437
18.679
23.3102
389.312
977.714
8.5094
-10.2074
1931.46
938.253
2615.4
438.887
372.601
477.337
32.5743
36.5744
578.075
1655.26
400.434
795.326
-15.3488
-5.17452
748.708
1454.98
709.762
391.992
3119.02
1174.62
-1.62005
333.942
661.568
33.8023
45.5281
24.5821
2202.26
639.622
374.369
43.8576
572.949
41.345
-12.8928
463.127
11.5525
39.4199
89.9356
2139.83
958.824
729.277
437.549
41.7525
2314.74
24.9869
43.88
1215.25
94.1922
1227.84
533.498
2471.48
852.987
570.995
464.795
39.6236
350.656
507.187
123.177
1561.79
26.1055
150.358
322.614
1289.19
-2.87276
-26.3525
648.372
1064.91
7.88441
689.732
-46.7517
1003.8
1399.27
499.582
-18.3856
575.805
259.336
21.3079
26.1625
-6.10242
19.3214
1812.94
-22.4697
315.034
731.094
649.792
1254.06
571.171
1059.71
1508.98
-1.22539
24.386
109.702
55.8354
63.0004
531.529
11.7374
226.951
798.169
533.287
122.977
27.4821
1730.27
1464.56
961.979
99.5646
1091.12
28.0653
529.947
11.1674
1377.67
259.777
27.6742
667.613
50.5408
174.8
998.539
39.7767
197.557
1189.99
23.0581
49.4161
968.697
483.596
952.062
69.3301
132.854
1059.46
177.072
463.874
151.947
942.618
-17.7738
825.241
-15.9863
708.21
1200.89
851.244
15.9581
520.935
2209.64
456.739
2507.47
608.038
248.552
567.482
9.20676
673.245
563.188
34.5456
346.096
636.759
-5.71415
268.933
3604.72
4.14563
-13.7283
862.397
1644.24
-8.84232
1559.56
-26.8283
-12.1545
1369.27
2.12625
810.022
2308.6
45.7832
1785.32
1665.96
908.849
-4.19385
4.6235
582.78
6.01034
460.182
702.851
1789.83
-33.134
1629.97
12.8966
417.673
330.698
275.945
377.945
441.127
1064.25
-14.5449
493.835
102.327
173.559
537.627
497.877
10.8863
-21.9709
-23.1718
50.0468
5.04367
496.702
284.471
636.465
1768.75
-20.7977
684.456
863.123
835.122
2178.83
466.014
2.37643
285.776
59.0984
198.89
304.801
-3.33272
871.395
215.104
19.9452
1030.42
87.9205
378.484
853.856
940.803
8.93357
901.302
622.295
697.599
101.711
466.304
304.02
-6.71662
568.411
547.918
18.3407
160.975
35.6941
1058.88
400.78
318.386
232.995
313.801
12.3671
442.322
-2.84845
-10.4959
0.0298395
-13.1752
-12.368
5.97514
1110.8
334.874
1120.72
24.3076
1520.15
-16.4691
1918.43
17.5469
1447.31
1539.89
1860.04
1605.56
13.8068
42.9721
575.613
1250.85
248.146
630.178
977.271
767.874
31.3102
20.7137
29.1241
821.878
1359.87
411.64
12.3251
1117.3
6.08849
1256.34
363.599
745.398
176.483
852.485
375.394
1170.14
-26.2179
1188.35
43.8108
-30.6099
18.3826
-18.2228
-53.1569
1542.28
327.409
-45.5561
-35.8956
1277.2
316.791
994.743
8.66434
28.604
1261.44
-42.3367
1875.23
41.7318
-36.4798
-15.664
721.931
1195.24
303.286
204.113
693.426
839.388
671.021
543.925
272.251
749.288
2907.1
-23.5832
1729.72
954.469
729.702
644.279
-24.5578
912.757
897.714
39.0849
-2.07911
-1.90173
428.41
13.1609
225.788
-35.3237
19.1382
614.246
243.019
425.74
487.938
1964.55
565.318
50.9417
1232.47
-21.3457
423.29
721.011
-28.7729
425.325
-16.9397
833.792
-30.1007
1366.14
67.8545
-3.67203
455.498
1199.64
635.591
768.511
1135.1
13.7177
280.639
1033
1545.2
1101.71
458.53
204.995
192.673
-17.0823
817.541
1170.37
149.179
405.226
366.692
18.3826
324.731
801.417
1238.68
40.6765
994.551
563.806
108.77
21.6209
573.078
-7.86801
1476.95
2739.7
808.893
233.629
-27.1095
-48.1431
115.32
-28.7824
-37.0659
20.2007
880.142
158.983
818.806
-60.0471
37.7118
1119.97
809.618
338.769
633.311
198.756
587.029
11.1854
8.00772
14.6539
472.686
-34.8276
496.585
647.122
922.731
-15.1875
633.164
770.036
1025.73
130.142
543.452
-4.49948
677.622
183.373
140.498
544.032
675.082
47.2049
2315.44
30.8668
634.486
25.2722
783.263
1061.49
23.4573
275.064
527.165
1845.02
832.977
1057.54
1.03562
34.1174
1576.53
30.1545
1571.69
1015.02
84.3114
510.079
77.5435
-0.174584
1627.71
1285.84
12.465
149.386
2077.89
1142.57
403.251
26.9173
1158.7
12.4682
10.6531
546.317
31.1903
1419.81
420.043
1242.93
194.654
819.773
18.2364
811.398
1382.89
259.496
1287.37
-0.0547531
691.974
593.241
0.0760989
373.039
624.302
1130.21
-13.7005
25.7662
2.26158
412.073
49.6928
48.4819
632.017
33.1173
793.452
48.3695
262.154
185.98
-6.36837
1179.93
22.259
1559.65
904.549
12.7604
1297.37
-23.0673
2336.05
2385.76
-2.74198
18.3541
1710.3
3.04214
1144.68
871.258
-6.72945
928.715
619.604
1534.16
-4.37705
1215.4
0.917507
347.285
18.9798
977.591
1870.73
1023.19
273.2
-11.9139
1099.76
590.17
1381.21
1401.68
22.4298
1651.56
391.341
1126.73
467.422
913.24
47.5421
27.711
890.217
1380.92
234.053
51.2109
8.32804
296.075
1159.3
288.649
735.718
-19.715
1492.51
-16.8368
24.0774
163.397
-10.8469
-4.35793
1025.44
10.0507
8.02428
27.4607
22.8307
-4.33946
617.532
604.592
602
582.586
722.728
961.228
1255.18
986.634
-16.9822
625.883
1109.89
11.6325
2002.54
-26.1608
-26.137
-25.999
802.383
-24.2192
-6.09294
-1.48656
338.299
217.148
1588.2
-27.6542
636.567
29.6288
533.893
15.4402
-33.7141
9.56119
-8.66306
1024.61
378.874
403.503
1002.21
1409.55
-7.13776
25.0115
179.933
229.647
2114.02
374.065
571.42
-46.43
784.412
888.81
686.91
752.418
843.912
634.437
675.866
-10.829
339.16
31.4451
797.683
316.557
262.292
2.1045
983.906
235.939
170.103
-41.3531
669.147
1106.14
668.983
500.887
1017.28
326.485
771.505
-8.69
484.473
458.477
591.474
71.4667
1258.3
23.8586
-9.45866
432.836
580.793
27.6653
1329.59
35.4916
-11.2991
15.4362
4.13628
196.853
363.669
406.91
54.6304
453.668
-18.1415
-28.5817
1167.32
29.0781
9.12646
1535.72
1008.7
-0.615893
429.883
375.261
908.004
901.854
887.683
16.5085
782.003
44.2946
-41.5178
804.049
1.48752
-11.9622
503.418
15.4856
888.496
-2.98132
1212.94
698.205
188.569
281.612
411.422
-30.9416
470.63
332.912
549.517
797.683
436.344
352.247
1137.79
35.414
27.6742
918.169
939.012
1197.97
877.004
41.7409
132.72
110.991
691.488
802.791
1729.36
18.5457
656.01
978.252
629.416
550.77
1155.04
-25.4052
1032.58
1004.54
1601.54
1361.32
-28.0812
777.452
813.288
-23.6124
1731.12
31.2754
893.958
772.06
668.509
520.963
1419.51
593.38
250.765
282.82
37.9366
266.149
978.593
650.814
581.806
1294.98
1841.96
-17.4194
35.2756
-14.7084
397.518
-28.2538
675.934
678.695
1122.12
466.033
-3.42145
472.945
603.977
-34.3835
234.6
657.206
495.717
-28.8419
11.6696
364.374
945.899
211.681
667
-6.06791
293.23
490.89
-5.67695
174.732
80.973
422.701
1441.39
15.275
861.6
729.399
9.14845
-21.5217
1675.17
172.871
1256.88
338.054
1281.65
1244.83
982.967
1822.74
-3.9779
1672.1
474.451
17.4456
428.15
455.782
961.754
2200.8
-13.0954
323.351
260.564
51.1503
328.181
1287.04
-1.68507
1757.69
572.012
956.826
647.716
544.649
837.079
21.1171
1084.21
551.558
988.635
619.644
33.3192
747.083
2702.24
800.149
560.576
720.797
601.597
431.141
989.953
9.31133
23.0003
852.362
63.2025
-0.979836
20.247
626.962
59.0691
967.75
1247.09
-13.1461
-6.37354
10.4546
712.894
-0.0567193
-23.6124
13.4714
674.145
1455.57
273.642
567.787
-9.25568
1650.02
1.51425
279.072
431.491
1491.79
2183.16
-4.35793
-1.54738
-8.69
1175.57
1421.77
70.3044
592.457
66.0175
228.387
601.071
-43.7654
635.22
505.925
-45.1451
855.45
-3.86375
877.008
1072.41
0.388145
-19.5788
185.633
513.732
688.065
-42.9599
-47.4337
1722.87
257.135
854.352
-38.3883
513.25
1181.12
554.108
15.7143
33.3769
799.737
5.81306
717.975
43.8108
76.3278
292.667
-17.2857
1422.67
94.5664
671.274
395.451
2797.12
470.46
2358.13
40.7855
497.754
493.633
756.607
841.689
314.908
766.139
13.1838
544.655
4.01373
72.567
341.971
4.27115
1115.34
1273.11
49.5022
256.04
1756.22
145.047
863.113
1511.38
89.5296
785.832
11.6657
819.747
67.4236
0.56929
19.4311
14.9822
5.41715
236.743
-44.1458
-18.7683
445.276
740.219
721.327
-42.1366
973.521
61.6576
287.15
30.3383
-2.78254
328.843
198.935
298.374
52.0257
477.277
517.569
652.703
860.483
2023.4
605.669
35.6342
635.577
605.529
807.038
156.91
917.107
1105.57
71.6473
30.8338
-6.63229
995.899
17.3579
7.4346
-8.54892
23.8695
14.4436
1197.63
150.938
1138.73
537.202
668.248
575.693
512.219
538.245
172.192
486.35
693.161
1353.94
362.152
33.1173
443.938
1085.53
-15.9105
812.599
362.84
-11.8692
320.983
-30.6681
890.107
730.333
428.583
-13.4068
2497.22
451.724
780.618
653.663
1179.94
981.305
3.37638
1046.22
255.062
1104.59
-60.6815
289.776
486.628
2896.35
836.416
-15.8643
744.243
-19.4102
-24.6759
329.675
-46.9287
-41.3531
558.577
886.879
697.664
932.946
-25.4573
367.274
900.121
531.988
227.504
40.0219
10.1023
224.562
221.035
-0.964698
281.296
1437.56
569.679
1.68556
1623.91
436.601
2461.4
448.185
11.6419
1163.35
522.255
912.997
845.884
23.0168
29.3348
1254.09
35.0159
23.4527
33.0643
1003.77
858.747
54.0992
584.204
289.818
644.59
264.17
69.1729
57.6503
24.8066
90.3433
51.6357
46.9516
18.9785
58.3785
760.289
8.89959
13.506
39.1335
29.0781
24.119
229.093
36.8654
1044.3
1252.83
40.4833
1128.62
704.024
1596.35
46.7777
1539.93
711.567
-28.3994
63.7925
1515.25
673.958
824.217
967.511
33.9222
8.65896
31.1551
59.3412
543.982
632.562
278.279
10.89
26.3022
42.4056
425.679
38.3727
592.728
2802
1689.16
1138.33
332.877
828.556
4.49188
577.713
216.331
5.72755
974.96
1665.99
15.504
44.639
553.271
316.674
11.8137
25.8369
41.3163
0.036027
556.393
654.66
-17.9089
2139.43
-1.83164
14.2027
921.066
-31.1106
1166.22
717.796
2147.62
-42.9889
-15.5252
1014.71
831.386
37.1215
1.7105
632.016
380.467
2073.23
303.214
1411.13
3024.49
792.362
0.0985916
10.6916
494.256
583.941
-14.7084
77.0523
910.192
809.366
555.486
0.0816922
580.255
722.349
1024.08
1375.96
932.837
1388.07
647.081
-6.27249
8.779
325.419
325.357
1272.74
1231.69
-7.74498
19.5463
518.612
707.735
657.709
14.5468
-17.8653
1523.5
605.269
-12.6748
1257.89
-4.58624
588.557
508.016
810.889
785.833
1107.1
17.2541
280.888
1222.86
1238.51
-10.3817
913.928
19.4625
3554.75
2445.44
1848.28
175.244
1129.32
-15.2223
-14.5644
865.194
213.285
605.841
-28.794
41.1555
1341.28
671.876
1125.93
-25.0807
780.78
12.7467
601.764
417.734
856.87
857.501
-25.0742
1226.81
692.776
143.347
-44.395
-13.9902
67.7055
761.286
13.0728
-28.7805
359.508
1023.08
1034.71
1024.4
699.048
845.011
-17.3034
354.075
918.398
1072.41
382.731
759.776
-24.4057
283.674
161.453
255.27
376.239
5.0124
-9.04365
-14.3122
17.3946
883.909
13.4604
6.90494
-15.9027
-15.6614
351.593
965.396
431.841
1024.61
1755.34
3086.5
1032.54
1141.14
481.189
533.993
1124.38
680.73
223.09
359.921
3.04898
68.6859
200.187
1186.75
38.8059
549.817
931.441
249.572
975.236
219.05
1655.25
-17.7846
488.385
8.64102
300.279
16.2418
50.2417
1364.84
1459.21
479.687
74.4097
542.901
4.39681
417.94
3370.58
380.986
770.46
1171.78
3.93713
422.432
393.976
-2.57814
1249.37
6.62372
8.07885
443.282
27.697
199.856
48.5651
667.091
1312.08
106.103
15.0139
1528.8
1504.98
21.0606
20.5557
41.7409
48.3871
521.412
-16.087
989.464
857.018
1698.59
569.316
1292.91
980.223
816.822
2703.01
-2.91636
1030.71
46.1003
48.7681
763.645
202.114
48.669
1743.63
1096.68
45.5303
-8.01555
299.879
564.039
26.3516
33.2005
20.5871
240.721
124.863
37.1215
12.9549
193.06
811.801
-14.4794
113.933
61.8482
267.946
37.2327
1629.94
205.38
25.9053
1159.9
894.845
27.5071
256.517
1299.9
263.203
834.8
164.695
693.452
1315.66
15.6553
90.6947
-5.40207
10.5909
76.2972
875.678
46.2413
19.0864
1008.52
764.825
1035.67
-4.25995
568.117
40.2041
3582.2
911.566
39.8467
1461.71
1390.44
29.9303
11.6881
302.113
-19.5788
650.377
1300.7
37.7192
420.073
873.458
791.243
3039.51
973.607
71.6713
48.1098
494.538
710.719
895.057
-28.8403
479.531
94.1314
-8.12107
528.129
2.39197
-23.1718
352.25
788.429
121.236
867.404
38.4415
7.5705
849.958
18.3541
31.1531
1626.32
1107.76
1043.03
904.47
189.783
-72.1711
1349.91
517.481
449.104
860.612
177.991
12.7045
6.82675
593.766
2121.37
793.885
1092.6
-17.0599
469.954
1997.86
-18.2947
894.441
717.429
544.905
87.4308
22.8307
2143.34
45.9415
-0.730949
682.412
39.7806
9.12162
964.076
814.557
-3.83646
650.228
14.5468
-18.8563
3070.16
50.0509
785.333
716.906
-0.837068
-6.32135
1228.59
620.671
681.822
7.96255
800.152
604.843
17.1877
29.7698
1038.81
701.622
779.122
783.55
1323.3
1348.16
551.288
649.006
508.126
899.936
621.276
19.7468
1210.26
1342.99
34.9013
37.1096
28.3
979.954
696.045
1237.94
818.256
27.4069
21.1171
499.503
201.443
935.742
609.311
44.3062
-14.5771
-25.0324
307.034
661.385
1401.72
-15.9082
919.036
662.046
0.813363
943.698
702.284
23.9373
722.114
237.027
-37.8491
428.311
212.696
-15.263
389.601
-6.66449
1133.06
251.167
1314.8
364.469
255.623
1653.28
213.124
443.57
406.701
211.714
181.899
480.601
647.728
902.94
1507.15
594.406
540.411
425.941
1204.37
1585.8
-19.332
553.813
1521.07
2052.53
559.277
38.8512
457.184
708.324
37.3138
2134.12
669.917
13.0028
1548.37
1689.57
176.238
451.75
856.686
75.2451
-24.2192
1588.63
98.0506
771.644
16.6227
158.284
648.884
8.75444
1539.33
410.064
483.293
206.595
357.2
793.875
1009.89
570.965
269.287
-2.16243
506.958
108.77
876.676
40.8577
320.282
1194.55
307.769
411.473
-11.9485
855.819
13.6208
701.902
-38.4379
379.144
-21.4865
1283.97
634.637
1227.93
1163.75
514.954
-15.662
490.692
442.51
465.924
0.958379
-10.5007
40.3978
872.824
465.646
1640.41
1198.89
-15.9724
648.059
386.595
763.769
25.0294
1233.03
33.9189
1394.45
11.2071
700.712
-4.65533
1228.16
1245.26
708.21
37.097
508.29
2292.34
47.7334
2785.91
606.233
93.9413
845.781
407.446
27.6293
408.422
17.3797
559.961
885.404
515.372
1143.14
479.512
31.4912
-3.64954
1322.59
-23.2564
395.711
734.186
574.729
847.405
427.967
-16.3386
840.805
113.727
10.3343
732.091
-14.7403
-16.4414
1334.09
6.99204
465.981
20.5264
-13.5642
4.6235
127.88
45.3657
-10.2084
187.483
5.72216
689.8
456.69
366.846
547.615
1008.03
1140.4
31.6153
47.7143
881.268
448.624
406.316
-17.0823
512.068
619.398
334.712
42.8738
3034.54
789.5
614.011
1388.61
8.81735
18.1621
260.207
312.055
3.82236
27.2431
16.48
-21.3325
719.27
358.44
18.9297
-42.6818
1088.01
539.02
237.302
226.133
664.421
341.998
478.126
263.572
1207.31
-7.54196
27.697
2295.42
382.149
1085.01
0.230436
555.879
223.035
2.15761
1319.74
664.684
573.992
320.807
930.82
-0.668873
1600.7
110.995
545.105
712.951
1378.81
-18.829
1.70655
16.4209
503.125
923.799
920.112
405.242
1349.72
1457.19
-20.5386
235.55
641.53
-5.84408
-25.2698
400.039
380.892
1351.92
-41.5857
1415.37
613.776
12.3723
1170.56
1180.43
513.922
280.485
-41.808
393.266
-13.0442
814.351
23.9763
-13.8245
1235.5
426.466
330.998
1502.3
1146.3
1147.93
-10.2421
3.0767
-25.8215
1345.17
1054.43
2079.9
1000.03
1248.15
715.7
520.867
37.5867
44.9186
32.3706
1225.3
347.124
1340.74
1424.25
-8.80104
1020.18
35.2073
9.17539
888.394
877.099
781.281
205.105
-1.90173
677.661
566.01
12.3287
353.073
1208.8
245.446
767.244
288.087
3.16437
1160.08
369.306
814.686
482.475
730.187
-32.0227
1186.74
369.066
3502.96
251.638
194.518
464.772
-3.79323
620.067
70.8465
166.89
-4.30094
10.7469
450.882
788.65
24.647
749.91
1201.67
619.868
11.5711
341.76
-20.0867
629.036
1428.38
1556.62
-25.9847
129.736
24.1141
555.529
42.5993
897.016
1424.2
27.9435
484.937
212.645
460.905
-18.7954
1025.56
-1.48592
1314.76
5.6983
1117.04
-32.4411
2290.71
1268.52
801.193
1045.48
819.83
-8.91352
497.886
330.557
690.104
121.068
4.89289
26.665
441.922
316.034
1030.66
675.048
536.341
23.5001
38.0318
511.839
375.379
454.954
38.6073
15.7466
9.20011
-52.9892
599.817
58.3217
875.422
19.0488
1086.6
639.122
46.1537
54.6135
89.4335
26.7599
720.418
-4.7622
157.64
759.741
444.654
636.122
42.2718
29.5595
1267.47
652.955
4.31742
7.09626
9.4572
1392.47
236.122
16.5961
552.644
617.4
682.132
1374.81
567.884
-19.5305
-10.3447
76.8665
438.246
-14.709
-16.4691
415.433
11.5711
-3.22012
-32.5094
735.917
-45.6465
1196.8
-14.7403
13.9241
38.8512
-28.7729
-3.83646
-20.6878
398.072
984.376
108.634
1545.05
514.376
29.4917
253.098
34.7702
1624.12
1103.03
26.7032
531.685
1008.96
342.984
887.126
995.055
662.126
516.09
479.272
1900.32
43.3112
825.296
636.674
463.207
-40.7115
31.1761
33.1802
-19.029
212.73
520.122
1215.55
355.367
15.4856
-5.4332
402.741
-10.4776
703.827
1316.76
970.062
1033.86
-12.6161
-17.8232
0.582589
748.755
-3.50902
-20.1993
978.217
957.234
5.30916
1.71347
-11.3214
-26.0065
33.8385
2108.27
58.6075
490.963
551.545
-30.3851
-17.0615
-9.28346
976.424
1976.1
-12.8349
1428.44
179.301
898.004
413.912
1453.87
7.78301
1118.22
198.997
1426.19
9.63849
9.57641
837.196
1222.58
37.3499
440.838
-13.7804
7.40794
7.42321
71.047
511.174
923.799
1227.46
603.893
909.31
543.555
-5.52223
498.739
-16.7229
547.827
37.0106
32.2466
37.2594
1361.54
35.3634
1844.94
202.856
934.007
631.204
-0.215671
180.866
31.1298
460.79
2090.83
719.283
319.109
1746.08
458.568
1645.14
39.4296
1187.77
1352.36
1350.83
416.232
1216.69
1187.34
550.264
292.587
-7.18815
1744.32
670.98
1278.09
664.939
18.806
51.7759
457.538
578.104
609.594
622.814
675.524
74.7694
1375.13
713.896
777.843
1096.77
140.216
613.241
1089.61
-9.41313
-5.05291
319.282
406.272
-7.6912
997.287
1375.12
-24.9727
406.999
842.136
810.125
18.1493
113.408
362.9
796.903
764.37
30.7907
964.482
-1.96239
20.5417
144.136
286.677
17.2547
-42.0676
787.184
335.558
80.8227
30.2675
374.957
584.127
577.812
501.779
47.2392
557.565
-37.0245
467.901
529.208
18.3844
93.4876
461.976
132.313
-17.5959
50.0909
1250.31
604.028
1014.12
52.8579
2011.23
235.218
61.9184
32.8653
93.3168
23.6451
908.216
44.6058
742.623
1369.76
686.961
540.894
807.094
51.1021
1155.43
808.64
75.2018
30.4005
18.695
659.257
19.9452
674.503
399.197
344.391
566.414
929.478
1066.86
1247.79
1027.41
23.2684
1071.92
3.50152
6.15923
724.132
31.009
1071.02
559.138
41.9614
717.441
899.446
2.78343
437.78
729.054
-12.2188
397.586
-29.5876
-4.19624
383.574
659.998
339.886
30.5131
-60.6204
933.627
342.363
179
435.036
-4.25995
937.721
1039.98
1795.79
-52.1987
13.9672
265.107
1222.66
148.543
1568.53
10.7511
654.148
-15.8535
399.414
-18.597
623.482
0.599208
1167.07
1653.31
470.169
527.069
799.61
534.831
1039.75
841.24
1125.57
554.099
27.7529
-10.7265
111.761
46.7777
40.6765
421.086
123.4
1010.2
799.358
35.2355
15.1815
0.76681
718.82
1324.25
-6.25112
24.8652
15.9941
32.7766
32.4417
1462.01
23.6914
13.5339
1214.92
813.612
735.494
499.669
701.119
917.377
681.03
227.575
-17.3577
814.223
280.684
21.2132
3.23238
239.723
85.2272
400.682
2898
22.0888
923.72
665.38
927.652
18.4702
41.0244
85.1647
-13.1461
18.7831
40.4397
1018.52
10.1189
1120.41
331.653
594.432
6.97698
38.7716
303.627
16.8113
-16.7519
1054.57
24.003
12.9549
503.999
892.386
32.3722
28.3945
856.846
18.2926
1.26427
34.0599
967.698
28.639
1543.64
598.791
344.159
168.918
1055.52
1221.64
1515.62
1348.67
39.2671
352.157
428.715
676.422
33.6784
71.6582
407.06
741.292
28.3934
514.786
-15.3304
692.855
562.25
36.3004
1510.42
473.659
429.482
804.555
-19.8934
627.323
556.789
92.5365
529.852
1258.08
-28.794
3.67415
807.169
-58.6746
1208.48
420.797
1.15627
1073.13
198.279
-1.38103
536.172
806.27
939.96
1770.28
359.117
391.051
21.1171
-20.0321
15.2316
698.355
623.65
926.993
524.425
1069.93
-45.0546
77.0671
1140.59
0.0213459
-32.0524
-54.7847
2816.83
111.016
1169.36
864.543
-32.0165
728.032
20.3681
2013.28
28.8531
720.665
165.891
660.338
25.0948
269.76
638.092
30.1707
13.0811
13.867
131.214
76.78
-16.1161
1002.98
46.3324
372.968
1607.92
922.881
814.52
533.749
45.8227
301.729
1248.08
20.3661
61.4762
794.703
20.0619
265.62
24.6464
39.7529
702.327
6.88647
30.3117
499.182
1471.67
55.5717
27.5197
1123.77
75.3879
22.2401
17.6722
-0.661926
56.1337
33.2875
35.5456
-10.423
1788.74
865.325
1038.33
38.4945
169.703
201.7
-15.7859
203.935
148.518
973.607
4.61079
-16.4098
-4.36403
58.8179
-5.97846
-6.36837
983.155
32.2872
342.596
-10.7265
1198.72
384.11
29.4321
346.124
-11.5328
-40.2693
535.265
46.1457
46.4799
-7.30727
-4.85539
-47.563
-2.57814
-81.5414
924.497
1301.6
716.132
1388.01
592.62
-24.4086
562.743
228.904
323.116
1327.7
-6.3288
343.173
357.031
40.0991
-1.3738
1055.91
2338
853.146
254.814
1774.4
542.385
738.339
41.7987
53.9479
58.1829
1268.78
1351.19
640.726
268.603
203.231
49.8484
455.44
330.92
493.779
-5.59236
16.5811
9.31361
-2.99764
11.5973
6.97698
1062.01
249.196
1296.97
70.1808
657.098
338.846
2161.25
1171.17
1877.43
194.907
1347.41
1358.45
26.3355
23.81
44.21
224.556
1626.97
24.22
70.6106
773.759
488.02
978.344
40.5239
819.801
186.373
541.382
3.79555
22.5538
444.966
165.658
8.15904
38.2209
13.3685
-2.59097
545.637
251.522
1062.15
861.461
875.516
71.8948
732.11
100.289
130.516
47.1038
787.533
20.366
15.7982
1230.76
524.65
906.975
14.825
53.3492
770.126
-0.0547531
81.0285
766.881
808.758
787.346
491.149
460.438
21.2139
957.177
705.036
331.488
17.8337
1798.86
960.385
85.0548
37.1251
1658.33
17.3143
119.194
59.7403
825.017
951.668
1293.03
310.542
1168.84
592.854
269.889
30.9963
0.0691193
56.7725
442.499
228.867
33.2892
1273.62
316.006
486.553
493.382
709.315
1219.15
1075.04
350.866
-28.1567
1309.56
53.6784
749.313
41.4599
-11.2231
29.5483
50.7051
8.94476
581.559
156.906
483.352
-34.713
1349.08
1316.13
1433.12
439.02
315.17
-6.23255
1208.52
1281.45
15.2793
637.209
938.395
-4.93388
822.584
605.756
-3.47303
38.2508
954.391
520.929
25.2451
962.777
632.885
13.2174
2169.33
11.5994
66.0586
11.6319
523.832
-9.6142
932.273
1145.51
291.998
130.969
699.983
-8.24244
1782.01
1332.89
659.046
614.336
658.315
814.536
713.731
-55.2618
232.458
308.353
410.034
-19.1124
-31.3661
9.1874
458.039
-38.9337
735.686
-47.563
-34.3621
24.8652
1271.62
379.479
911.379
1659.75
-7.54196
522.45
918.132
254.154
832.107
919.973
78.274
479.637
605.429
75.4086
-3.23667
40.8909
680.707
15.5296
572.614
-0.901006
632.487
11.9109
2188.58
1489.78
803.01
554.909
336.437
1962.29
-7.53361
1298.54
68.118
665.237
388.682
-46.4987
606.678
8.78657
179.939
1081.28
1096.44
958.989
1113.17
25.8771
1085.54
-14.9611
846.953
1004.83
844.819
978.546
759.394
138.233
643.131
2680.59
961.924
27.4607
675.006
1181.94
1106.66
366.648
340.349
2194.78
1.62535
21.4204
1506.24
456.61
492.791
1410.73
619.317
221.024
-7.05256
-10.8563
-16.7905
-39.2554
330.074
167.074
682.304
-21.1967
683.563
1117.91
31.6153
25.2255
680.743
600.423
10.8881
127.884
542.733
1543.5
1.6443
1073.22
1367.39
452.971
424.834
392.64
2035.31
966.632
119.222
872.609
22.117
532.424
8.54881
16.1625
458.517
2.37643
17.8681
17.8689
444.393
733.962
768.783
-15.0382
-7.91028
188.611
670.603
-7.65686
1163.72
-1.85272
11.0511
698.59
1039.98
1272.6
710.212
11.7559
33.3946
-16.087
10.0608
460.62
408.351
464.855
1156.29
33.4627
1142.98
800.837
997.835
3.72047
-13.8698
607.24
1016.83
17.7663
819.715
-33.7034
-0.0567193
-10.6917
-4.26742
18.1569
2098.9
112.559
28.0833
199.491
-15.6915
2921.31
17.3219
-25.9534
46.4035
1125.7
508.552
-19.391
-31.5172
850.235
1082.3
1537.94
655.192
1030.49
960.892
1747.84
500.303
3785.45
959.076
43.9789
792.614
6.0659
1174.2
-11.1683
669.142
648.665
1707.42
569.134
699.626
35.1365
44.4281
814.06
18.7708
795.297
29.9107
572.984
322.124
103.795
44.4882
1512.56
762.953
131.892
762.387
4.26604
1975.19
6.94329
381.731
627.524
883.645
645.685
16.1488
778.906
27.9281
537.035
-17.4955
128.354
-6.91368
1110.45
1019.73
653.378
37.8967
24.3172
522.45
29.672
627.652
770.687
37.4223
292.016
-2.96849
339.011
1193.87
1353.07
12.848
65.3873
-1.90173
23.6115
408.589
437.406
22.5186
1231.2
36.3577
159.649
15.5453
1065.82
28.1395
-1.75941
569.688
47.692
49.9008
42.7437
27.9474
1338.54
56.0974
32.3722
68.0186
758.064
336.35
1280.68
54.7321
1119.26
156.153
226.978
9.22751
638.098
413.057
1140.6
-18.4571
767.757
49.406
700.25
480.103
1172.26
-28.8419
255.125
1339.71
953.395
254.211
39.2823
1465.35
1.42835
1167.43
995.074
386.501
32.2473
1058.92
-3.64817
1546.34
727.42
7.63993
21.9068
586.361
906.804
34.5958
962.654
450.498
42.7473
29.7694
0.447678
-2.79204
4.89289
39.7835
1026.63
956.292
-6.30522
695.205
-23.0673
593.791
-12.1583
421.278
79.2038
28.3
666.346
-11.9558
1995.18
857.693
6.12457
29.1125
12.1619
778.32
17.1057
-10.0418
719.596
3.4351
629.526
652.098
4.90366
-24.3415
678.219
1.4373
502.126
20.7201
-40.7835
442.221
1954.2
1268.13
1046.06
193.709
-3.22012
648.769
323.303
636.514
1.14312
0.252179
293.98
19.5463
29.4808
123.026
-3.83646
3.67508
22.0431
-23.3269
32.1416
1112.61
783.959
1119.2
-5.84408
27.2041
-0.243867
838.57
19.4625
500.019
11.6921
-34.4625
1742.65
461.448
6.87146
619.958
160.617
771.827
870.527
504.198
447.034
400.664
1462.93
-17.5726
1121.18
0.188995
1268.56
1128.95
4.16983
716.946
696.441
1477.93
1909.04
1179.29
1547.11
900.469
1.00233
32.0982
5259.83
84.7484
-0.0456996
8.70082
447.589
39.1948
579.317
-26.6737
-24.4865
1201.72
1452.34
30.4965
1525.15
172.835
259.401
245.46
1020.06
1029.55
44.5776
16.6717
35.6941
1084.88
21.2259
1736.22
29.2337
386.1
2.95834
600.601
1065.22
980.166
663.134
668.985
592.955
363.922
476.566
887.788
1679.19
708.342
198.766
42.1388
-1.97078
708.974
1145.83
132.577
789.471
-12.7912
140.882
21.1427
623.414
526.955
36.89
744.256
1034.24
1333.27
891.551
36.8194
1298.65
76.391
77.7121
706.407
934.167
27.6177
842.781
56.3209
34.7463
21.6517
2227.61
746.959
933.672
162.822
40.218
951.669
217.176
707.651
908.193
1448.42
938.549
1020.68
1092.51
68.7875
482.931
-19.029
2167.38
839.656
21.6209
960.678
10.5384
25.8652
620.809
-2.057
903.722
113.497
424.702
351.695
750.129
403.926
1157.22
540.314
561.348
43.3426
1723.47
-3.33272
779.566
35.1932
443.484
738.221
6.77772
734.655
586.389
1208.34
983.826
629.348
58.5173
1477.54
41.9199
651.775
738.187
43.1904
521.026
44.9672
372.669
850.621
11.8556
734.606
533.357
-11.202
8.58053
-12.2188
135.681
5.56548
203.15
9.72327
1769.67
1052.71
1511.79
-5.33866
613.217
747.304
1151.94
17.1933
60.6504
26.7649
608.421
-15.7235
354.451
613.625
44.4734
-8.15819
5.54914
-13.2341
16.8118
-0.838107
455.474
423.639
1675.65
766.775
1108.87
1385.53
-13.5892
541.383
6.58933
515.825
428.545
1588.99
1263.57
859.278
391.45
377.115
-17.4914
765.137
149.242
554.65
572.911
-19.3192
617.574
-32.5769
18.3689
193.522
702.964
736.93
1820.77
1200.57
2298.85
1494.63
-55.3045
801.229
7.73538
1.35244
32.3821
1074.11
8.12026
714.879
1078.76
1472.1
0.743745
663.92
540.544
595.121
-9.86145
42.1075
89.5296
875.787
59.4544
5.46481
34.6274
1313.35
364.106
34.7571
968.928
948.007
-3.95318
362.527
281.082
608.32
533.319
-36.5816
1402.55
822.745
-4.87171
534.662
218.746
26.1817
295.069
672.091
912.954
-14.595
608.623
850.216
124.216
1.22377
-11.8357
-26.9058
-10.1013
761.296
47.6573
346.04
1.78574
187.334
-2.04158
3.30242
1530.11
875.073
357.892
34.1769
446.416
321.501
601.651
946.503
15.2304
1260.66
341.679
383.962
-4.65507
12.8746
27.0996
375.27
323.598
1578.69
535.627
1081.12
-21.5327
308.475
1211.79
1270.39
1199.83
411.67
187.049
-35.0894
-17.5496
39.2814
42.5505
119.362
1069.8
1286.57
607.272
17.8727
876.345
10.5384
31.4874
13.3075
826.885
1058.03
636.471
1629.73
1365.57
738.884
212.771
1244.96
473.467
-5.20679
1528.82
556.285
32.0896
795.76
1144.62
522.741
13.2238
1431.73
1063.02
4.52777
133.016
703.344
52.5099
1216.26
340.81
24.1578
-25.6258
797.31
-7.52393
1803.97
15.035
784.444
409.295
1055.13
1360.29
18.6839
982.761
1248.48
772.668
-47.3709
807.139
773.934
-56.1073
23.3291
810.772
355.909
1121.15
1418.7
650.631
1519.48
12.0895
863.948
811.426
2081.84
616.2
641.029
814.666
402.427
299.083
794.888
672.647
-10.3289
674.06
1.64378
264.527
27.5012
888.634
94.3836
-23.1391
665.635
1042.94
212.975
657.066
854.826
22.2401
726.069
411.79
331.048
3.65981
740.089
-7.94198
2075.47
1278.06
45.3657
594.179
45.26
365.587
940.199
649.026
1573.74
19.1282
440.184
1395.27
39.1115
19.9988
40.0772
239.524
35.3916
343.402
261.451
-2.60338
573.234
-2.49888
502.768
1524.81
73.0146
668.463
95.289
974.589
1346.59
1.48752
30.4781
564.283
1090.52
88.8479
585.13
1074.89
-38.1927
522.16
27.4821
4.03167
110.122
199.915
1468.62
746.22
-0.591327
529.451
801.431
68.6095
-7.24409
1354.7
855.38
-11.3327
2215.07
942.488
18.2949
268.867
20.4991
1606.02
637.626
92.2174
-23.3269
-33.6332
32.1416
11.3881
703.374
457.66
130.963
40.3225
1416.55
1130.92
18.1248
691.174
485.831
313.925
377.815
6.76695
655.693
1063.02
514.743
113.96
52.3999
513.206
-4.66206
571.664
799.358
1124.05
334.752
312.597
303.788
311.862
1093
242.807
-32.5705
-47.4806
407.175
21.6163
-4.70469
1267.45
1444.03
-7.25715
10.573
4636.85
599.655
2218.22
-19.0537
586.422
1050.63
1165.69
1249.81
756.686
-20.7384
1139.88
60.4816
1030.4
173.194
-16.9094
4.31742
990.197
1798.7
44.7826
948.267
1234.74
863.739
178.647
553.681
1611.67
29.2337
1775.82
499.401
8.2448
144.018
669.792
7.8492
309.166
554.838
983.352
21.455
435.958
267.632
140.391
853.155
0.0314679
571.874
545.751
2947.3
7.82295
127.965
1067.63
525.702
-4.417
970.035
1079.71
277.787
19.5463
351.82
-6.28412
436.584
5.45469
1629.44
895.688
9.31558
0.443703
1595.22
3.82423
552.949
836.071
487.401
-27.5118
719.398
971.223
561.604
1016.47
142.213
570.164
308.303
14.2632
1247.9
549.529
-28.7358
537.499
-25.719
-11.9274
1397.98
18.1877
-24.9414
315.849
407.84
296.291
46.6687
1289.78
613.872
919.455
3.11921
4.2505
-31.2765
100.328
241.994
417.245
11.6598
33.6875
314.429
-28.7805
3.4351
-26.314
1402.96
3.76948
200.332
747.629
787.213
918.738
18.6817
56.7334
27.7724
1574.64
504.081
802.67
1547.78
432.996
7.22576
92.4404
9.34266
29.2337
-20.5723
368.217
-29.9552
689.6
6792.37
11.5973
1.35478
-35.5787
-7.55154
1732.98
1056.95
877.903
3.04912
74.7991
174.743
1489.91
17.197
-23.8498
646.168
1132.78
7.5003
596.237
44.5295
13.7988
141.083
1151.9
94.986
-14.0286
-30.6539
-32.5901
-3.99685
1318.27
432.405
-36.2692
33.6601
72.9211
29.5393
42.1048
361.579
1.81931
339.65
49.1139
6.65816
676.614
1062.74
46.3809
820.619
1097.3
2.33088
739.104
738.166
6.06988
6.57829
362.823
709.542
27.8812
39.7835
3.12332
1146.57
1667.84
51.9209
-28.6895
681.872
-30.899
354.273
280.723
1144.34
392.848
-24.1739
3.5652
-14.2257
1666.47
387.11
1144.34
-28.8151
544.724
-34.6898
617.15
42.2318
255.112
2238.05
2143.89
992.841
188.611
-20.9278
18.5801
71.1375
1137.79
46.1331
136.828
462.458
648.532
1194.23
531.896
28.5323
-2.96849
1171.57
2.27157
1751.8
5.0124
-14.4645
698.376
408.888
969.856
979.406
6.04741
-7.74498
1278.92
299.346
254.211
817.02
29.8175
318.146
582.719
60.4138
1047.99
386.34
1892.95
595.371
1707.87
23.8921
9.75784
430.128
1179.65
1744.14
1682.56
-51.5178
990.652
1360.34
795.853
1652.24
1137.48
882.107
486.343
301.794
17.4171
5.85324
252.555
1713.65
33.563
52.5894
0.225665
17.1747
25.8023
944.594
49.9019
573.73
919.645
45.5006
704.916
39.9794
231.287
4.60813
1211.81
63.9367
49.6841
309.965
2.37433
4.5615
1207.94
1912.43
878.511
41.8279
1287.33
12.1386
2040.49
837.461
60.5071
34.4753
373.963
435.756
1205.95
193.695
312.643
19.8634
43.146
382.593
952.423
646.105
-24.9727
-1.54738
907.728
512.148
437.621
705.074
1624.57
1125.25
404.294
1006.3
331.655
-7.05256
498.89
1481.55
41.3294
232.622
1443.31
3.16612
1779.89
39.7429
376.465
1342.8
873.071
355.061
51.0566
947.125
1.51781
13.5661
394.51
1498.51
-17.5959
40.9997
1382.44
948.795
497.819
614.62
119.387
792.151
-11.5328
257.707
333.658
68.4725
502.743
388.121
1321.98
-53.9262
36.6598
-0.711368
632.73
-15.6214
-3.24577
2.87559
4.33072
1368.31
389.134
74.5486
-13.788
1264.68
1321.06
-3.82517
1195.88
91.1107
54.3693
-9.56362
6.06811
241.696
16.528
-1.45278
-20.6575
21.184
-19.1407
1127.99
44.9672
-2.14457
35.4022
-14.3814
1252.71
983.927
124.588
725.293
1182.25
1466.27
421.146
168.082
944.558
2057.67
481.75
1202.62
73.9289
242.93
666.808
833.991
9.24571
22.8192
627.427
1161.93
689.94
45.3751
561.61
-27.4307
791.384
1234.36
390.148
1044.82
559.677
1070.52
-2.12278
15.7982
10.7402
1320.55
1547.89
502.082
412.179
775.809
603.837
873.391
928.838
23.7083
782.81
1162.64
725.294
319.284
334.446
56.6788
160.554
1048.05
304.555
40.4833
404.069
353.969
8.01417
173.605
46.7777
61.2912
1129.48
1283.45
555.684
60.0443
1294.11
688.939
482.803
1082.84
29.237
1097.08
905.004
666.652
549.334
-31.551
2184.73
1349.39
455.379
1425.81
37.5466
36.7834
1.20263
-31.4437
672.376
140.242
434.706
496.858
1018.77
1283.54
-71.3382
5.72755
-24.4219
294.74
1154.09
840.361
2038.94
109.386
601.175
1345.38
494.84
1092.62
920.156
-32.9014
61.3961
552.24
28.4377
26.9173
1102.48
-32.5094
107.164
797.761
1005.7
-51.3307
980.389
528.238
999.683
31.3549
-26.8989
719.568
545.186
93.2576
810.472
-28.2266
808.111
1258.53
648.503
538.139
438.675
709.689
1108.17
1375.95
-9.59221
29.0781
37.2375
15.8552
19.1975
178.758
582.478
-22.7045
365.891
261.451
1.12789
636.453
1232.91
2421.72
-17.4914
83.9749
1556.77
475.724
628.772
642.879
651.788
1431.07
16.1606
33.3614
45.1666
18.5577
328.728
-33.3115
184.711
282.273
617.738
1051.85
450.777
51.5173
-4.61987
1008.49
1202.48
2204.32
35.1932
7.18323
-7.5733
911.027
1173.19
95.3841
888.184
839.687
680.732
2.38553
2281.16
398.082
1270.57
124.379
410.704
1057.37
1099.63
143.109
5.96415
289.889
853.664
529.63
571.842
487.682
393.05
668.953
757.05
395.26
-6.06791
13.5622
-7.3963
1274.6
1057.26
903.444
-51.1818
342.483
7.2524
21.4774
513.951
969.614
777.381
742.578
-15.9105
18.0113
27.8812
1183.79
121.456
-42.5856
-36.2903
1080.76
516.954
923.001
29.6133
37.9744
166.981
12.9355
447.08
-2.58543
322.842
244.211
17.1057
1314.92
91.7835
563.68
21.8193
488.971
965.067
687.346
1129.94
479.866
6.06811
1557.29
377.199
19.5203
564.051
1055.67
6.31262
762.345
3.55319
1191.99
1098.24
28.1006
494.483
12.9134
77.4479
1091.54
640.179
781.528
1251.09
499.401
752.249
552.879
912.385
624.007
24.7158
3069.2
490.422
747.697
211.884
14.4599
452.49
290.317
1323.55
1042.01
849.282
518.087
1270.57
442.031
22.1208
982.109
736.01
21.7212
938.576
9.65449
271.955
303.456
656.839
1097.6
-3.97842
619.204
784.194
400.827
635.356
1471.21
2808.16
42.6554
931.738
754.598
-10.2805
1470.47
1234.28
-29.7329
20.366
992.187
1065.68
976.3
869.494
622.022
1550.73
494.638
219.709
363.957
-0.838107
714.095
80.7285
745.296
2058.32
1006.15
497.595
428.15
1909.06
881.533
1229.17
-14.0364
-0.229766
538.285
-21.2395
572.108
1043.17
712.071
1483.71
1746.05
-39.6437
-47.7656
919.299
445.641
182.941
14.6208
1099.89
894.045
-12.8928
17.0996
-9.06222
-7.93093
1019.47
751.146
1623.01
252.301
1117.21
1063.95
29.0023
1209.04
-14.3685
52.3133
92.0597
61.1256
447.923
460.827
5498.07
1328.59
223.119
197.288
1551.39
52.8951
27.0166
11.2016
1080.03
229.326
70.8145
50.4048
360.845
375.786
803.027
1074.51
911.528
12.7926
800.121
14.0278
267.452
1407.91
450.103
25.9802
601.166
9.65707
862.416
287
643.011
1088.15
1072.65
1279.48
1984.55
991.308
1120.52
659.226
1604.59
-2.71217
483.585
-9.27036
93.9412
294.511
13.2621
-11.8264
-18.1415
4019.4
530.748
22.2449
13.9811
1361.83
1579.48
811.918
-42.1474
289.734
64.863
310.865
593.454
3738.4
786.425
-2.16243
714.979
760.945
19.9087
24.8559
-3.55914
441.172
540.153
-2.58543
1086.25
-10.742
-25.3194
598.41
5996.14
18.695
98.656
535.822
11.1674
45.208
22.2955
745.755
11.3497
-20.1688
873.826
3.40954
-1.45278
1065.25
1080.03
35.2073
712.232
59.9597
22.2183
265.912
-44.3664
1056.95
788.23
2001.55
503.334
570.465
131.214
27.8255
59.9134
-21.7383
1565.2
716.446
7.77981
20.1666
1245.64
1132.26
6.30253
782.709
35.9492
-4.33946
1162.88
525.944
563.363
407.478
55.7178
-19.4026
961.308
31.6916
40.7837
38.3567
1482.33
30.3732
508.908
714.119
688.02
774.272
-26.8189
920.766
314.372
504.511
805.627
-9.6142
1327.7
1001.21
-0.615893
1904.77
-20.971
606.982
1629.01
851.782
1134.95
1334.11
868.121
651.817
1186.21
20.0618
794.026
-2.16243
-10.2843
85.3391
310.377
713.647
-40.4626
829.39
-4.4522
-30.614
900.054
518.16
-6.91368
2.87639
108.024
-23.9474
257.638
15.5156
837.975
-13.8251
24.5814
36.5656
1023.98
597.336
50.1742
1462.37
19.1619
1354.91
13.6878
607.888
1154.02
1958.49
48.7617
395.157
261.106
298.808
103.046
677.661
646.595
-12.2188
362.443
760.901
962.146
800.779
904.655
313.253
24.7604
128.862
1180.05
1016.07
714.7
1567.94
37.8233
872.724
381.399
755.674
55.7178
1069.43
1068.13
894.794
1031.23
957.586
463.777
9.81403
40.3913
213.743
1634.42
676.82
980.28
-0.470744
937.421
777.516
209.652
321.328
392.137
27.4951
-7.85253
18.525
2474.21
2019.33
-10.1165
-6.35151
189.799
-36.2903
16.7926
-43.682
-32.1475
74.0487
146.251
1153.56
908.536
374.107
1312.34
0.188995
1255.44
1400.69
718.82
778.9
1065.71
1392.93
1264.12
-34.6898
-5.03961
641.933
-7.25715
1041.31
453.939
200.479
419.377
743.335
760.558
7.33567
22.4118
465.924
472.286
312.776
-41.6662
657.674
3.85348
170.481
22.1502
-21.7092
626.507
15.683
296.138
-0.270505
627.607
10.2021
1103.8
111.693
-0.97438
-14.244
847.631
117.547
31.2754
1658.49
524.853
1251.34
-15.0202
983.186
1420.18
6.0775
7.52773
-11.369
-5.33866
1226.04
853.964
-6.81594
956.997
675.947
42.1934
612.151
-34.4641
-16.6144
-8.94512
121.566
482.441
-8.00049
844.542
1287.4
35.4397
1092.13
8.37163
-0.11562
9.31558
15.4362
-61.7442
28.3489
1169.7
438.675
218.684
-25.6377
751.03
407.06
1039.88
15.9597
903.056
201.388
214.1
233.642
9750.41
539.515
-55.2659
576.466
4.89289
172.184
731.314
-24.9877
880.453
474.065
616.279
554.798
10.3765
16.1606
365.632
779.429
-17.9739
766.915
671.968
81.83
384.686
450.777
1129.11
1262.25
-11.0053
-30.6565
-52.0584
-1.91977
5.20819
-10.0398
919.853
1669.63
1277.1
1152.77
1593.91
38.2251
768.867
576.216
77.3482
70.8759
596.374
549.881
20.5719
437.227
2205.33
1271.88
39.6821
900.08
1268.09
887.397
454.729
797.621
1312.1
877.488
260.246
956.986
350.377
1192.78
524.684
43.5472
15.3807
1419.7
2119.81
54.6304
319.883
625.6
602.29
1.90416
53.167
459.072
1439.6
22.2736
-18.0193
-19.23
13.8257
27.6021
595.328
554.365
672.107
237.932
126.884
591.291
376.762
117.198
314.457
-0.717801
6.79027
1837.08
1233.32
-2.057
1209.19
-6.44371
482.798
-28.8151
421.23
-9.30584
1302.46
95.2229
1904.12
1967.07
140.033
898.569
418.541
510.967
252.459
1555.96
20.0049
-16.1863
105.476
621.54
15.3345
-40.0243
1380.46
923.403
396.116
31.7277
24.7957
543.971
1.8124
16.3733
3.19924
-30.8221
2186.38
1800.18
656.278
22.9551
649.142
-16.8365
712.838
803.9
1047.12
624.786
329.479
1237.33
535.237
1247.4
398.946
52.902
1243.76
27.7529
817.611
36.7983
175.609
-13.697
7.2079
2.8342
440.48
57.2281
610.559
448.133
805.404
32.9852
441.16
558.301
-34.2485
56.4476
17.0996
-23.1177
622.692
14.12
72.132
1094.74
1508.18
16.2568
2011.2
1243.19
292.882
1302.82
1258.78
-36.3382
-33.481
1158.6
869.318
10.176
859.692
106.733
219.098
471.819
534.984
1392.38
817.536
460.182
892.132
1521.84
41.4673
270.148
-11.1007
872.733
-31.2599
885.526
711.901
0.456811
18.3844
15.4402
497.584
664.564
1059.28
1403.05
1444.55
-32.5421
5.54821
31.3061
535.404
888.019
532.309
233.39
68.9539
1963.3
479.055
-5.99395
779.8
955.591
1059.61
-46.43
-28.8224
-36.3113
945.774
880.876
854.22
18.806
1757.18
5.8878
229.989
952.917
1426.69
641.555
255.649
33.9636
1917.19
294.035
46.728
65.6977
346.643
346.364
71.6358
304.378
93.6605
274.183
649.117
33.5382
534.196
26.2265
29.78
-12.2867
910.768
1466.64
19.7201
-34.6404
945.28
1222.24
1080.01
1034.43
86.3217
-9.90299
234.231
613.66
10.8846
9.20676
24.3943
9.88343
2000.47
37.4854
-24.408
779.363
198.75
2596.9
8.87286
1114.3
848.62
673.074
519.332
-45.9362
668.438
428.931
203.162
-11.1627
-19.4462
-10.4037
-24.5855
425.46
233.124
-6.27569
368.651
650.79
27.8543
1231.55
14.3975
5.64909
1387.08
761.077
8.68548
31.3473
174.976
808.571
525.508
772.607
50.5381
1122.07
2459.99
-9.01531
1221.55
650.994
520.916
766.814
1196.38
-39.5711
459.594
-25.2808
-17.6128
-26.9662
110.34
205.522
467.16
968.209
601.501
-21.1933
453.236
883.645
1326.91
1.00615
42.717
106.104
141.723
202.892
114.507
824.406
-2.98132
-5.2005
-21.3261
480.931
719.012
13.6208
733.677
-3.16554
15.9949
684.273
-10.0418
-31.9048
23.9488
675.868
245.342
378.484
7.7267
16.1481
384.205
719.448
-22.9256
18.617
335.563
482.081
-22.5478
30.4965
1343.37
6.04348
-19.8351
865.776
712.714
33.3332
528.292
1727.98
1418.7
87.8761
-29.3739
1185.24
-11.9957
799.332
419.938
614.505
1301.25
34.6135
286.546
1005.79
34.0865
33.0797
1270.08
1377.93
-23.8348
44.3273
531.643
383.273
-36.2761
1356.09
225.14
757.548
27.8623
209.391
-17.5285
24.2745
378.394
245.057
647.374
850.333
512.633
1432.82
25.5378
1183.62
337.687
55.6725
41.9446
74.9927
48.6513
7.01604
1800.76
1338.66
1297.58
803.485
5.64125
659.862
62.0519
1365.03
41.8084
700.482
-12.8644
906.037
341.103
1588.35
191.705
141.12
752.627
17.6207
1.70384
8.54881
-0.704072
852.071
26.7393
-36.5638
18.9798
-13.7899
798.768
1075.67
50.1858
166.479
181.707
536.213
610.227
-3.72679
843.136
767.93
764.495
740.361
118.512
399.688
27.7724
594.5
1703.48
439.222
747.352
7.30133
1306.31
-13.389
-27.2792
662.668
13.1609
-19.715
941.53
-20.5849
22.2033
-9.42705
32.2121
1106.25
-45.4969
531.651
-33.7046
296.047
931.526
397.7
331.1
989.834
390.486
1035.71
392.022
61.2529
1159.14
-23.2197
1024.61
-30.647
858.234
740.183
395.26
604.485
-35.4636
-43.6855
362.294
544.883
867.471
522.621
-10.7876
23.2106
3.39187
575.123
-45.8956
919.437
1547.75
107.25
19.9899
3.39006
-35.0894
842.777
1554.9
-34.0215
551.936
1283.81
227.93
340.708
450.269
950.918
320.887
698.205
1067.51
1002
13.6208
701.902
686.491
1283.97
-7.08085
68.9264
480.965
245.19
515.208
1002.55
245.733
344.11
1443.05
27.9177
505.561
31.9645
817.539
-13.1775
765.13
1721.93
15.5618
457.359
923.951
28.1006
449.571
-25.4052
738.354
2.99679
11.2868
2699.74
1634.47
545.751
1242.06
410.762
556.006
997.967
19.9459
-18.4885
397.053
599.197
130.523
605.235
995.056
32.7345
1667.08
-54.2718
462.994
7.73414
1261.39
72.5066
825.992
-4.65507
621.946
6.07901
207.405
11.9662
425.057
-5.83787
23.6335
7.2665
16545.5
217.034
1168.06
-10.0534
344.754
1146.38
-17.4451
888.019
874.275
861.203
604.937
405.955
14.2865
372.567
587.076
222.831
197.544
1012.42
32.9117
404.087
23.6588
-11.8733
478.389
2.87559
1409.88
976.628
454.727
-16.4512
545.308
1.46005
94.9079
627.499
912.51
54.2709
656.154
793.885
236.154
801.907
-13.5552
1791.48
-22.0429
400.991
694.94
881.591
1150.63
1824.16
41.0345
682.247
807.712
18.4702
269.66
-20.3312
4.14563
20.1666
662.81
631.887
-6.81594
328.49
615.917
566.31
12.4496
-53.2048
189.533
482.06
528.238
431.841
102.569
-45.6395
382.142
257.622
629.631
380.879
886.821
-42.0676
82.535
90.0551
238.244
-5.33976
151.217
843.929
732.289
518.894
853.667
493.742
178.493
23.747
1206.54
-17.0823
883.133
722.643
360.249
2148.93
-65.0744
1845.27
2376.24
63.1653
672.211
-34.6471
1210.72
606.33
-21.0013
1845.24
617.736
5.25045
21.1078
-12.9295
972.457
1946.05
408.968
-2.69558
636.471
-10.0744
1208.14
45.48
1833.75
-27.5284
34.7355
41.4686
-33.3178
717.722
306.933
287.937
387.771
1542.59
-2.06735
662.983
1139.31
946.509
1147.37
-0.0589993
856.87
396.208
1173.12
992.071
528.087
342.759
50.6867
1105.73
11.234
1896.28
1128.8
165.75
346.675
940.824
47.9359
360.72
-20.5849
215.232
577.963
28.4639
883.238
466.123
27.5272
-9.25568
-2.40672
-7.52392
6.46252
4.92318
1.51425
1150.51
718.223
146.209
1590.96
242.085
19.2538
419.406
260.047
271.13
142.756
2.55439
624.592
951.375
348.918
698.435
420.755
1041.31
29.7363
-10.4388
173.784
357.285
828.249
1.70655
481.189
70.2158
539.615
571.535
-23.9192
-1.48592
1054.26
309.297
1568.83
159.578
755.392
1884.84
1455.91
32.7218
1501.58
812.729
1243.23
1193.56
3587.41
192.283
42.8738
455.826
1440.53
396.944
-33.2153
-19.4237
224.814
271.187
1221.31
-34.0215
677.498
937.107
-15.8604
284.471
133.278
9.60137
2180.97
10.1244
-32.0293
664.778
26.3524
61.9087
174.269
1418.31
360.086
1322.57
276.379
1282.38
483.777
1700.4
621.092
1200.26
29.2785
1126.53
160.039
653.217
613.698
27.7724
-1.47657
-12.7918
637.863
681.51
1154.77
770.493
658.222
923.666
477.383
-19.4026
-28.1993
84.2599
582.719
9.81403
899.94
981.173
-5.5461
-3.64817
7.7787
994.547
0.599208
876.592
715.671
664.282
684.491
889.565
-37.697
300.995
13.5466
-39.9802
1448.3
1912.74
297.903
158.717
2359.16
-16.8435
784.371
920.236
38.0318
22.0448
-11.9924
66.951
987.748
770.467
703.008
32.3615
-19.6132
-12.201
592.787
568.844
468.756
647.755
780.027
116.146
447.232
979.824
-5.69923
1169.44
5.18543
982.457
142.37
1252.39
856.11
0.779643
544.048
25.0533
23.9629
76.9236
58.1321
1444.89
46.5811
1023.04
34.565
28.0833
21.7374
7.53869
448.185
57.6479
1225.03
1452.73
1031.42
1408.65
-10.1013
41.4816
1837.01
903.051
62.6498
537.353
458.484
37.393
495.523
543.971
968.831
921.049
115.699
507.323
634.447
478.924
1625.99
907.403
775.526
1033.08
-2.42359
621.031
406.702
36.3004
884.485
-47.3319
-25.9158
25.8807
-5.83787
1198.48
20.385
64.1464
-2.49888
929.179
568.36
78.6368
363.016
481.056
1013.58
1541.44
76.9109
53.48
659.285
235.415
301.019
2191.28
527.034
66.6449
194.274
358.449
39.5945
2124.52
41.1838
117.652
748.957
45.208
1101.23
661.567
61.6509
749.19
966.022
-6.04777
47.4501
1080.36
2452.5
340.54
217.719
992.645
568.37
981.36
441.688
1015.01
-16.6144
650.726
514.3
550.314
1.80101
1135.52
1227.07
343.829
-24.4785
1542.3
-8.33437
-14.9164
241.854
451.888
2279.15
1891.08
668.46
-46.2524
873.702
2197.37
-0.243867
360.683
1090.09
137.529
1218.59
645.807
505.269
1217.91
928.091
-32.4839
-25.0459
867.619
591.652
649.722
1539.76
1240.26
11.7374
27.9281
-23.5961
347.865
636.554
7.99863
2.87559
162.087
607.78
10.3727
691.77
76.1653
1271.03
1006.33
1841.79
775.194
865.505
550.898
1278.34
868.848
292.376
138.488
481.198
683.91
1810.45
187.853
177.977
1018.13
7.91755
-16.087
258.578
696.753
1499.06
20.7016
22.5248
357.676
637.794
677.37
29.2337
207.232
611.845
1042.73
504.067
890.534
452.203
31.8038
566.083
655.391
-22.5165
-18.4571
-1.47657
2113.5
91.2194
977.069
547.755
5.96415
765.583
629.017
705.792
603.701
459.571
1247.88
741.062
1212.02
1241.84
927.574
13.0454
925.621
72.0899
1039.99
-7.55102
22.9325
322.728
20.6908
35.7072
13.3563
398.705
537.635
17.8337
65.3484
40.218
9.82714
482.893
551.697
32.3068
-17.7846
628.94
323.484
824.359
697.581
1684.16
-50.0819
349.767
691.456
1176.36
1277.53
42.8152
1012.96
359.895
576.344
1789.02
42.7318
1102.44
334.351
1595.25
786.286
1783.4
692.7
503.495
900.054
548.145
-16.284
50.8389
2866.65
6.03761
363.523
1307.94
25.5184
959.543
625.745
-21.0515
-37.605
299.956
214.089
543.141
461.442
268.771
871.398
19.31
547.918
792.33
-7.6912
635.395
16.9026
856.438
1835.32
303.571
17.9893
314.886
36.6915
1876.84
778.486
584.738
1921.67
950.504
695.831
-17.3859
565.997
24.3076
-3.63348
25.7043
1260.21
754.55
610.586
127.892
612.851
909.435
55.8372
15.8376
181.536
1287.12
80.6834
644.126
676.04
327.194
1244.05
0.215551
290.764
7.89377
644.231
6.88647
480.088
424.067
1.22377
54.6899
1393.71
29.3162
394.697
682.412
684.459
1114.82
17.6722
923.826
560.273
1793.31
38.9097
679.287
1270.5
1343.65
19.1844
1058.95
54.6304
1343.85
938.325
522.394
34.1207
252.092
618.198
1595.69
-10.7876
-6.23809
25.0847
-7.71194
899.999
-21.344
376.458
791.284
691.172
572.781
35.0543
286.154
65.304
510.706
5.69643
812.627
589.625
745.507
757.616
453.713
8.26307
41.6511
923.093
1028.15
621.486
957.019
1101.08
0.917507
1374.27
919.295
32.2745
374.768
23.9488
18.0712
277.049
1401.64
297.899
639.287
4.90366
948.084
230.073
22.5941
17.3125
1066.28
769.903
259.401
1131.89
1021.94
1192.6
1105.79
22.5248
1772.86
1133.54
264.854
1507.58
1153.67
13.1609
568.591
569.746
133.002
894.68
716.446
383.664
325.504
457.301
-37.3667
-3.77579
273.897
32.2566
299.402
256.137
1036.69
630.367
-3.22012
13.4604
256.156
999.841
503.455
356.325
163.469
33.229
-25.0248
402.836
1094.38
533.941
139.556
9.81403
326.164
3.8481
2831.95
32.1416
419.209
-36.8821
689.434
21.5819
454.782
782.207
385.842
1031.18
1367.15
535.237
-8.22558
335.228
817.521
-6.24701
702.417
439.049
1304.28
27.558
1058.27
18.4523
1440.24
1459.97
72.2207
34.8895
31.4874
1432.28
940.97
773.806
185.954
72.2671
-4.4595
2413.09
781.988
435.785
-14.075
-27.5284
27.2393
503.452
-12.7031
1277.44
20.3017
202.239
-24.4399
26.4674
760.152
5.64354
949.958
-21.0515
161.046
131.126
25.8983
6.04348
446.807
294.186
2.44336
156.238
37.0813
758.986
233.988
15.2761
706.92
1071.52
15.3192
287.412
1406.08
750.85
1284.08
1194.74
426.618
174.54
11.6696
428.912
3231.7
-19.4026
1285.16
1397.05
-18.8563
1988.33
-33.2895
-7.10812
469.552
20.6908
-29.8851
701.139
35.7509
-8.07827
1270.15
699.994
463.351
1.25817
7.14
578.871
1079.91
-47.7696
1219.27
3.01882
43.5316
7.1382
713.336
16.3136
-28.6895
10.956
878.023
39.4296
25.369
38.6376
706.151
840.075
1372.01
-2.98132
-1.45237
270.918
344.117
2120.74
389.177
1625.32
298.894
-10.6618
1.00233
13.3576
-0.671432
969.308
-20.6604
52.0598
14.323
811.394
26.4674
-21.0515
172.29
682.265
513.94
910.737
714.531
672.451
43.5248
782.265
1603.02
942.742
24.3989
543.209
20.4097
0.831772
845.176
368.44
1433.7
1623.22
50.9973
1227.07
-2.48386
45.3043
287.412
451
205.237
1048.75
-18.4885
720.067
382.061
711.077
31.3549
910.723
63.5507
5.17648
1427.04
5.50658
300.294
667.405
1413.19
-21.1967
592.804
5.15145
706.301
392.647
680.042
12.5026
30.7069
957.292
539.515
633.882
595.035
1136.83
608.713
512.138
20.5407
59.4171
561.641
16.5782
27.3932
908.55
22.9818
818.145
1003.79
1086.33
319.593
754.377
1572.58
4.16354
758.583
1208.46
1047.53
568.072
16.1481
219.287
-19.1774
-43.2272
948.383
-24.4219
372.601
276.267
12.9235
4391.02
633.424
520.72
605.118
950.763
18.713
857.571
30.0275
835.044
79.6105
-36.7328
7.5261
1317.18
675.217
10.7251
18.1569
961.424
1122.68
-50.6274
1451.37
865.12
974.351
909.377
506.328
1235.29
410.818
368.581
64.3986
911.324
-21.265
875.531
1282.83
644.01
-17.5975
300.103
191.58
20.366
1110.82
800.153
31.4134
-6.6209
1864.58
-3.80289
641.374
768.755
1098.44
-24.9449
594.678
1217.67
684.422
-15.2144
944.285
1477.63
9.82714
353.583
884.203
1161.71
0.447678
-15.9105
523.992
490.276
969.41
33.6592
625.385
666.589
-21.5287
63.7925
445.16
1078.76
318.219
1391.05
933.474
7.31333
977.155
-16.4449
36.6598
-8.20763
3.04406
229.881
4.2505
939.909
-14.075
-4.41956
534.524
1186.24
1035.94
51.8043
1082.9
-2.03466
119.863
2042.96
347.858
-11.6812
710.376
232.83
0.511459
440.067
1482.81
1979.79
-35.6501
427.856
657.397
513.892
1298.28
-32.4689
6.30253
3323.25
19.0826
587.865
742.382
15.4177
-23.5572
421.161
679.624
327.873
-28.184
3.58062
599.255
-16.9822
13.5622
1166.71
-14.9164
43.386
433.053
-16.2674
408.934
487.035
979.23
221.597
2015.88
1120.34
1066.79
-42.1474
788.236
1157.44
608.842
521.419
365.085
156.065
-15.6755
827.784
1133.23
612.531
11.3186
304.605
851.982
1654.09
575.831
-5.4332
1583.4
435.55
540.153
981.189
4.91813
267.363
2189.41
566.969
131.767
376.926
79.1262
852.654
182.989
606.884
1253.67
851.056
2075.75
502.056
1197.4
1165.77
0.445912
660.183
2760.46
737.077
2116.51
-0.400005
37.2864
689.692
807.712
12.848
-5.2247
13.4451
-25.7089
252.349
6.90494
358.911
1069.42
15.4177
1364.07
484.721
638.983
31.6916
48.28
-15.1081
22.434
64.1619
189.669
1005.54
11.3205
-7.3963
862.308
553.132
2.01773
-28.693
654.437
651.268
2650.79
14.3766
1561.82
578.871
1254.71
647.681
1059.99
322.11
414.597
-34.358
592.723
1343.15
633.146
479.835
57.7095
454.68
857.616
202.027
56.411
1122.38
10.1371
508.294
1863.87
655.212
379.731
186.035
-4.62067
942.894
6.82483
697.568
1802.81
987.219
1452.09
292.194
28.3414
1324.25
7.30298
1570.03
1491.63
1349.43
-38.9095
1229.9
1167.2
62.2655
-36.7017
352.282
399.745
804.665
653.649
11.0495
1347.44
1041.78
426.024
102.031
15.035
147.261
3430.44
-21.7403
1034.51
965.796
8.37658
1482.2
931.027
39.7731
481.988
32.8247
694.286
19.7923
337.736
716.803
386.831
994.647
10.3388
752.768
46.4277
1104.38
1144.4
685.369
58.585
15.3198
219.009
2677.63
811.757
458.551
980.482
24.631
247.629
180.336
953.651
1269.55
1202.65
990.719
146.089
5.54914
972.473
250.679
15.8679
586.528
388.32
1758.91
-14.9164
30.085
471.683
-42.5043
811
1297.24
1478.39
42.0921
-8.91352
261.753
-13.3341
347.15
113.572
827.608
646.323
321.715
37.1233
281.628
269.182
725.19
1142.63
1225.35
1425.25
655.997
1405.16
1104.98
941.949
33.3614
7.31333
15.7593
354.62
36.6598
-6.33357
34.9032
14.3636
197.279
32.8606
242.337
395.667
765.034
14.9468
766.079
-13.788
7.33567
847.001
20.8452
79.8663
477.908
771.678
-50.7235
198.756
1458.47
1261.76
45.3989
3.70533
-6.92697
327.562
202.204
322.069
1319.14
77.9594
918.322
185.476
-8.61984
782.038
-39.8747
303.015
929.565
35.552
1070.21
28.9513
808.898
48.3659
-41.198
1129.94
871.771
-8.85724
786.723
31.8632
504.079
35.2393
5.72079
162.491
1560.6
107.928
738.05
-18.4565
978.12
5.01828
3.51785
788.276
15.8265
12.0851
970.544
774.037
348.641
1143.84
-13.8354
613.103
225.285
376.077
1231.94
2708.55
1121.92
440.747
898.642
880.142
636.452
-37.2291
360.246
19.5463
23.8586
7.32875
50.1541
636.184
1274.25
568.286
-25.201
963.346
515.468
390.088
410.564
589.749
294.828
539.26
-10.8569
355.851
848.045
52.23
598.284
3.13224
133.781
543.123
45.4253
362.651
27.3648
1704.67
327.732
821.269
64.9675
10.8863
236.65
229.957
-41.808
262.081
696.239
146.251
1290.36
623.677
34.9013
458.774
860.013
485.805
244.681
863.233
-19.4447
115.563
703.277
-25.2354
-4.70469
6.20479
550.104
1385.17
411.623
787.523
981.965
717.353
1024.8
655.763
114.241
1240.86
-13.0971
1047.17
343.4
436.598
951.687
-1.45278
-4.84256
554.681
1426.73
639.747
10.8444
1053.03
652.262
133.095
466.632
648.222
1271.23
834.791
-1.90173
753.658
871.838
1065.9
372.329
128.117
-12.5904
222.364
635.65
162.375
314.112
168.918
776.289
-9.61905
21.4204
1290.73
243.54
10.2457
1437.29
-1.92882
824.665
562.32
9.65277
5.76586
846.496
767.092
7.02552
35.9948
573.242
1151.64
40.9856
8.35892
688.239
467.901
1223.41
528.934
1104.97
1581.48
554.099
1802.49
326.605
314.16
44.9036
597.274
619.737
814.93
900.512
1077.66
1017.23
470.019
781.303
637.949
2.29576
773.168
14.2812
542.775
1463.02
2.37643
15.9941
199.569
887.016
5.86131
-1.45866
8.95632
-4.41764
449.463
588.296
348.499
843.56
25.5184
339.227
224.695
541.546
753.886
31.5205
482.056
558.429
1293.67
1618.79
616.373
241.791
599.985
431.433
543.031
-9.98013
967.698
1334.86
-11.8947
468.858
754.657
398.266
878.206
15.2447
90.3804
97.2027
1500.62
321.677
492.791
1264.94
1321.66
335.846
22.5649
998.977
318.874
-35.4636
400.468
-12.5193
327.491
45.8402
178.758
318.235
861.855
789.43
-19.6586
1847.08
-6.35151
18.5109
1299.16
1453.65
10.8863
6.1401
81.8804
-34.6471
15.0668
45.9837
569.33
-10.0881
18.0347
816.721
723.883
614.883
1829.86
840.634
-0.711368
-11.8733
-4.62067
825.507
686.491
1.00233
920.406
1202.48
-1.45866
-15.0382
745.464
411.625
841.143
331.633
1316.75
136.828
16.6733
438.095
657.674
955.879
838.153
11.1854
34.1545
-23.5832
1030.69
-20.0454
373.63
5.22219
-20.2172
790.408
1255.95
145.586
17.8305
527.818
786.377
191.58
717.519
456.204
1041.48
-21.2767
440.317
816.925
50.1541
-35.7229
-9.42508
363.645
247.477
2033.6
669.324
1647.45
-60.5521
-44.3784
1787.39
839.36
30.9522
93.4594
15.8552
157.065
24.8105
1691.36
540.859
884.329
1086.33
481.277
-20.0968
809.523
8.81735
-8.07479
290.192
659.745
1195.28
17.3596
1162.11
967.785
2.37643
-49.5983
0.582589
2002.71
807.308
812.675
188.031
1417.65
29.2785
346.921
64.6766
30.7288
-1.3738
17.68
1303.52
-2.36519
48.3001
58.6945
925.273
901.268
441.912
451.403
34.2702
1336.95
36.5803
872.367
799.019
31.6541
924.526
46.1003
3.79056
619.526
-42.2038
-10.4959
104.978
503.838
529.237
618.795
1078.14
-45.4969
1356.24
-22.4602
-22.3741
398.643
475.359
1249.46
392.169
688.109
792.473
646.144
-40.9427
1095.73
1235.36
-13.0916
26.5051
2.08015
1597.89
2385.17
36.2956
811.903
330.111
784.208
34.5972
392.171
509.684
692.413
171.921
1358.15
442.379
514.507
8.53326
21.7896
1320.56
-12.7634
773.651
1091.17
1645.82
16.6447
419.547
458.135
289.063
520.375
1463.29
873.099
480.209
3.01882
602.003
-13.7433
173.93
388.45
595.879
1302.19
561.352
98.6195
37.1096
56.715
26.4259
526.43
724.156
681.339
804.477
960.104
300.853
3.98724
1.82837
1047.29
-9.53092
468.439
22.7192
49.8812
670.937
24.1696
-13.5552
-26.3606
30.0904
-3.30222
1336.72
562.641
860.976
540.3
947.094
1208.86
691.566
610.675
0.611159
929.509
2.99679
1157.38
1145.34
15.39
752.926
529.167
1569.12
-40.0057
864.286
21.8975
-8.4064
724.595
-21.3457
984.137
1591.89
1.36984
510.958
18.6523
-15.0656
590.163
841.01
1170.29
404.683
16.8118
1016.19
65.9805
130.347
566.068
3.98601
107.104
-11.1007
-2.45608
519.716
22.018
2016.88
-0.221879
927.419
587.445
652.632
1056.36
41.9513
1045.51
0.447678
180.866
2145.06
722.66
24.1331
894.358
211.145
1315.24
214.161
12.5655
-34.0215
194.035
10.8578
4.9044
1069.39
65.2206
-1.38103
17.0556
1002.44
1428.81
1670.21
-17.578
415.414
572.093
1734.51
634.637
33.6875
16.4526
1287.17
1403.51
1156.53
1.15553
-5.60085
1435.1
1128.29
234.77
719.303
1971.94
705.429
8.97033
5.70907
16.9026
665.283
-0.270505
648.222
1750.99
995.101
939.191
536.38
1107.12
-8.10606
778.064
1566.46
1590.67
41.5162
30.3308
871.468
24.631
-39.1493
782.675
27.5992
2.56238
1099.95
1098.64
-25.0248
24.2898
7.32875
20.169
-19.7394
5.50658
983.83
-3.30443
461.408
1140.47
1132.01
1752.35
811.708
19.0231
1461.92
308.639
1668.52
239.41
22.8763
12.8966
470.147
1248.99
330.292
-9.98622
41.9513
-26.4526
1061.68
3612.97
37.9094
432.284
419.433
277.88
74.2796
9.29634
2771.19
518.538
1069.8
1119.78
440.48
4.75428
1219.63
1260.53
115.486
0.493038
1185.18
-25.8152
19.7932
36.7772
430.406
-5.11983
647.555
610.532
516.573
310.934
1070.01
35.414
12.6817
185.409
56.3273
22.9347
1915.24
1053.74
39.0168
37.9026
-31.0795
460.977
41.9199
20.2147
803.779
39.4423
-22.4528
76.8263
342.684
1656.47
-3.13697
611.777
16.8389
179.159
584.751
533.319
926.537
7.43955
17.6171
551.328
1603.62
131.129
1623.78
518.417
48.3659
618.897
26.2684
1017.49
553.18
1121.54
16.8706
-3.79323
-18.9893
35.2393
1534.96
431.319
823.979
469.74
810.879
1080.43
555.929
33.9854
7.92148
40.9807
2178.47
59.4659
852.038
577.124
-26.31
773.544
915.42
4748.77
11.1896
54.7361
-8.33437
359.921
622.428
-27.9673
587.875
956.373
613.207
-7.71814
1021.12
-14.5357
780.87
446.75
232.169
8.64102
-20.8445
2206.2
762.12
308.863
1036.88
945.72
215.444
-6.17518
-45.8915
121.889
548.384
591.499
12.7467
43.2925
9.1874
1378.68
727.64
949.195
2228.85
202.638
-32.5306
257.162
745.464
308.551
1607.79
968.815
1997.04
983.906
-52.5975
16.9719
1368.51
20.5557
1243.02
801.762
564.515
834.739
-1.91687
73.6579
1492.45
649.901
3.47763
14.7875
701.512
-10.4126
582.807
604.572
1418.71
61.0544
718.667
931.694
309.618
205.699
-10.9177
-12.5904
570.999
-19.6508
23.694
-32.5901
1433.91
542.03
711.896
616.064
205.485
492.791
592.132
177.869
-10.369
1010.01
700.846
757.511
745.04
28.1871
1229.49
2.11195
1284.02
841.599
288.024
1262.9
587.445
1842.66
-2.48996
480.483
1101.74
993.703
548.183
1.12789
102.449
743.646
702.356
777.991
889.17
2.23257
1476.79
69.4096
1057.52
33.9642
755.814
1191.46
11.0742
1075.83
611.171
1849.94
0.308113
44.5429
755.313
693.385
456.918
785.299
10.5465
-4.41956
377.103
-24.4086
-21.0287
12.8054
5.46161
372.862
20.8452
1423.57
1206.92
1900.11
473.702
-11.3681
588.903
356.671
1328.56
1974.29
782.228
1311
1661.4
952.952
840.314
38.3131
1827.19
5.66463
597.037
662.445
8.2448
196.807
1187.87
597.77
7.77981
191.552
37.0332
387.322
736.835
531.041
324.741
18.0904
1.28274
587.788
-13.8494
644.931
26.6621
-5.87091
289.412
434.279
1011.33
792.642
837.635
11.0769
5.17648
1245.76
1.32518
333.683
34.7463
951.371
330.916
-25.8819
121.476
24.8291
857.773
591.046
1056.73
117.055
534.566
59.3542
-8.64851
1598.22
2121.23
795.052
1254.71
587.711
-8.22558
258.933
956.353
2218.48
-44.7236
519.979
1237.27
12.2557
334.134
689.876
405.029
13.6837
353.683
7.61178
-27.8853
17.0996
-12.8103
665.358
-7.51579
1086.6
-10.0683
10.2617
51.1228
54.6154
36.2313
444.372
632.304
21.115
-10.431
786.276
1166.55
701.499
231.868
-21.5946
1472.65
730.639
341.617
28.8531
42.2534
1316.57
19.6673
1082.56
25.6974
1426.65
1430.24
14.3822
24.1062
-11.6534
776.15
37.827
-11.2175
11.5126
-61.6381
-13.8033
1027.68
483.378
1033.04
623.039
102.064
715.448
755.133
1622.89
13.5066
-22.3888
5.90464
719.785
-36.1893
332.309
567.371
561.67
-3.03298
804.004
1088.76
52.2586
41.9508
25.7476
818.986
536.174
3.95585
1186.99
-7.18404
-7.91539
41.4835
556.982
128.085
-7.47316
40.3667
607.267
1008.48
401.615
1553.16
27.363
1.35873
41.345
11.4701
18.9736
818.532
138.661
522.51
805.177
325.673
19.9452
1187.84
1500.41
260.517
18.5474
1135.24
1940.92
1329.04
10.0507
671.88
19.9459
177.305
776.289
753.126
1277.04
61.34
199.863
1559.13
23.9171
33.6176
11.6881
50.9879
867.769
873.415
-7.25839
-5.33976
62.4434
544.883
1330.97
66.5594
906.804
446.89
24.8197
874.573
383.031
920.614
769.323
-0.746173
29.2557
165.346
-16.3487
1887.11
-15.5711
554.435
-4.66206
826.537
737.514
425.026
1502.3
166.42
28.604
213.833
352.142
244.395
881.233
72.2671
64.8809
-23.1177
24.8652
162.171
1668.84
2079.34
191.394
-4.41956
4.16354
226.716
1470.73
12.449
1.56103
-3.82517
3.97857
95.3841
1493.19
5.72755
-23.9169
1.81507
1769.63
282.645
939.328
-14.2129
923.872
30.6755
574.938
4327.31
601.611
470.38
5.35169
380.719
7.89377
936.585
-5.29551
830.892
1100.6
351.674
1525.83
3204.06
4506.22
-40.0243
-5.37002
245.928
1116.69
587.388
739.752
220.478
425.34
59.8026
29.5393
784.235
1118.7
13.0637
1392.82
-1.79797
1596.8
142.667
32.1416
442.879
351.854
972.418
996.096
1392.89
900.81
574.186
844.988
-1.42639
23.6167
1033.76
891.826
221.568
537.499
495.271
-11.9274
50.5258
1286.93
-43.3919
-36.5212
32.8653
158.909
188.563
906.342
1000.38
382.803
2363.39
531.128
367.739
1196.71
792.019
-6.32627
891.427
890.684
936.161
341.998
15.5751
461.259
278.564
1441.57
8.95632
1135.01
14.8319
-9.44736
864.175
-8.2148
22.5101
-11.6812
-48.8494
624.005
673.301
-38.5757
386.015
-12.5492
211.369
807.528
241.791
822.705
331.439
26.0319
630.297
1044.69
7.04816
-17.4764
618.768
384.864
1040.63
878.287
380.777
25.6456
212.733
-13.7873
613.963
879.189
4.17334
3579.22
960.327
1264.49
329.174
204.185
-7.56932
12.9509
1689.96
793.605
41.1138
851.27
1467.47
318.691
9.65277
485.527
347.301
831.615
315.231
481.413
135.9
37.2375
1280.85
267.376
1506.39
728.094
250.379
12.3892
927.433
1041.36
65.2342
667.685
-13.8015
348.502
868.988
903.374
713.633
1449.81
806.27
229.689
550.264
484.679
887.678
587.085
-13.991
42.147
-23.3605
656.162
50.8654
208.913
54.8709
-5.35467
806.472
15.769
-17.8807
1174.33
22.7073
-2.78975
1460.64
699.527
25.1762
3340.63
38.8643
759.595
8.85458
2339.61
-11.2872
1226.21
45.668
953.5
1383.1
856.438
205.877
1693.95
2.48522
424.371
886.476
32.9434
22.7723
34.1307
2214.54
23.7126
689.998
20.0234
223.978
818.236
987.885
307.772
5.37348
1097.13
527.982
799.564
16.7935
60.8455
37.8695
25.3988
1450.63
-19.4398
42.4489
11.5994
9.03251
67.9327
491.035
384.877
1787.78
483.029
33.518
17.4474
-10.523
222.525
16.8857
39.5462
18.9484
784.067
-22.1766
804.553
1337.66
220.457
1671.11
207.443
3.82236
521.997
10.8578
-6.34
297.271
15.1815
614.511
1505.64
959.944
-10.0817
1344.21
512.622
857.451
539.97
231.713
1009.71
608.758
243.468
-7.26583
632.716
397.323
560.152
965.02
91.9346
763.191
-22.5478
467.154
647.332
990.197
550.575
-9.56527
11.3313
1842
548.059
1622.91
2871.35
1687.06
261.759
403.251
1092.92
615.976
2.83799
690.862
1622.21
300.103
43.5287
940.532
1672.47
2177
355.984
200.452
38.3567
14.8769
-0.0547531
452.038
31.9352
1017.72
956.012
26.5194
908.34
2264.26
2492.29
11.0005
15.8552
946.86
81.843
1756.72
35.251
-2.08974
364.697
1790.88
42.8738
32.2872
-41.8543
639.574
1410.49
299.777
184.98
273.325
17.8267
178.111
36.6134
438.145
741.412
6.79027
889.81
714.512
33.9222
981.828
1357.25
658.967
707.768
499.504
52.713
640.259
1171.25
683.365
895.643
1180.89
569.737
115.755
16.9719
1162.37
785.745
1043.52
22.9101
376.645
1329.28
1241.32
619.916
192.834
35.6941
1746.62
436.387
675.275
823.547
644.651
518.327
1367.09
2305.13
133.809
-0.519283
31.2754
655.952
873.26
-43.1312
13.9588
59.2711
775.504
1075.55
57.9714
1141.64
10.8596
1187.13
7.45117
859.828
251.223
-21.1122
149.158
5.29055
710.555
1625.1
1917.57
1206.45
679.676
1128.51
0.680328
928.191
3.09784
1282.2
19.9459
328.214
701.326
720.447
689.152
8.7084
618.354
662.974
88.0264
24.8066
1206.06
152.037
20.8972
-22.3451
21.9068
1038.83
1268.27
1524
7.27439
1394.06
47.7143
924.371
1007.63
152.521
1049.26
220.222
175.416
12.3892
779.382
81.8341
1.516
397.82
784.551
1386.26
447.323
734.708
34.7393
1002.24
-6.34
19.9087
14.6208
-3.25509
1024.93
-13.8298
51.1021
182.702
-31.2765
976.628
-13.7899
815.634
256.701
662.75
769.928
1486.06
1897.71
1866.59
3.55484
-24.7996
605.2
20.7201
1450.97
953.841
611.457
14.6539
960.302
-5.665
1471.71
481.44
717.854
1131.97
2.27157
1060.11
9.69701
-14.3122
690.184
133.401
493.843
10.5755
-28.8419
787.533
48.477
471.196
576.708
-21.2767
745.79
878.491
1876.82
905.058
432.855
843.718
516.404
809.673
-3.64817
223.296
-18.597
-16.4791
-8.4032
3367.08
19.4625
14.6363
280.894
1569.55
857.576
-6.35151
1075.48
125.991
-9.99514
1043.5
1543.55
48.6517
-17.4196
-43.682
1.58571
-0.913932
-1.79983
1193.06
216.686
-26.6087
335.951
41.0465
197.544
-16.4449
17.9191
-49.4371
561.516
722.761
-10.3269
-20.0321
357.075
-5.38309
-10.0418
790.186
-27.251
66.7598
81.5432
499.002
750.44
201.567
526.121
540.609
382.908
-2.38981
12.9611
1757.51
292.108
9.90736
467.385
598.851
276.461
394.22
146.909
835.508
208.931
1163.76
793.697
37.2948
5.03811
955.19
972.669
-1.92934
1133.92
-6.15486
1.17505
147.691
841.292
34.1885
1559.25
1149.13
2.38716
966.633
480.606
1199.41
76.7916
882.784
1701.15
419.023
34.0173
-18.5251
1150.53
293.619
0.326684
1724.82
515.896
3.09784
1.14312
1119.24
12.8697
685.246
487.09
1984.19
35.5525
34.1213
750.662
153.773
144.541
326.231
1056.5
5.40032
11.0005
-13.7344
101.921
2023.78
22.9365
647.509
-0.729312
3189.43
1126.74
1305.87
617.759
743.93
973.961
3.1696
361.406
547.302
35.2207
857.604
468.706
645.446
-12.6968
1455.33
359.117
2483.64
1382.1
15.9949
633.673
-10.0418
369.606
963.224
964.73
31.1896
-5.93523
650.224
208.252
853.856
24.3842
1339.52
29.8614
-18.2947
935.1
290.992
513.915
688.473
406.272
3.55319
28.1979
78.7468
856.438
27.8405
518.911
-2.91636
1060.69
464.811
1655.88
585.608
28.8595
2573.12
20.3293
986.042
9.76783
1538.16
71.8948
164.249
2221.91
410.673
257.172
33.4845
311.901
13.0454
1225.52
11.6325
956.81
-24.2868
288.706
285.096
380.718
-50.4561
402.342
-18.1415
833.489
21.0022
-12.1513
1235.87
512.878
773.633
172.198
1084.17
381.563
540.876
1365.96
43.5316
812.987
782.677
16.7926
74.4097
-6.20073
262.081
-25.2768
699.101
12.2505
1358.31
72.3708
449.965
1565.61
918.714
600.754
6.7849
1061.89
12.4895
34.2356
1316.6
-14.075
581.543
1584.59
764.858
630.889
9.32463
1525.18
414.008
303.829
357.228
1126.34
-32.2959
563.97
770.182
0.511459
889.843
51.0211
30.5543
15.683
-22.6837
813.381
-7.76677
-23.7517
-18.7683
141.678
1045.77
-10.1601
-34.7076
883.434
39.3852
2123.03
429.912
1027.34
5.03844
1907.74
454.865
-7.52392
29.286
1452.86
738.414
34.2463
940.396
1245.22
610.95
715.848
-24.0793
4.14563
222.404
243.955
2.40208
1513.6
614.102
10.3343
-34.4021
1426.42
37.9065
27.8623
68.272
750.996
87.4192
625.85
871.368
1333.89
23.3642
871.386
420.235
137.195
124.724
13.3563
-35.4636
-33.134
360.208
1277.87
778.6
1522.2
21.3365
1095.97
78.4951
633.882
506.954
630.814
477.657
598.255
14.6345
714.537
-15.6755
41.1555
35.0543
1749.8
-2.16243
118.14
128.443
145.471
6.11524
642.994
1159.86
954.666
928.084
40.4079
72.3772
3106.33
-9.13122
867.021
937.448
391.634
1800.56
4.95269
33.5726
1019.72
42.385
20.6361
12.9252
-7.93303
976.265
-8.92442
20.5557
45.489
361.356
958.069
13.8981
38.1717
44.5776
18.5457
52.5607
174.324
640.726
-5.01104
746.71
911.08
303.996
23.7531
1158.5
28.7913
28.4529
1712.31
205.237
1800.31
1401.07
-3.49595
476.438
38.287
31.3549
-11.9063
13.0301
742.057
39.1879
-3.30443
1124.83
199.687
678.694
976.532
-8.07827
235.662
956.161
48.5038
14.0856
833.716
1204.01
1188.61
838.966
6.34402
-15.2082
7.94394
591.287
4.87603
392.825
859.838
286.049
50.5258
25.6839
906.469
31.5708
1275.33
325.22
1311.46
-2.59187
495.922
1811.85
349.739
1408.59
1734.76
364.071
911.798
30.9874
749.866
29.3136
49.1411
426.618
177.876
11.1674
541.836
36.7628
-5.60085
784.797
562.096
502.355
918.804
1144.72
24.7841
1477.54
468.474
247.946
225.578
243.229
560.151
2350.17
45.0136
35.5969
1187.95
0.397501
42.6554
1123.83
703.455
-3.22012
124.912
682.502
49.6896
385.389
96.7205
1334.59
399.601
47.6573
239.376
-0.088326
27.6653
-13.2341
852.645
1205.47
264.631
1065.51
534.185
554.824
446.171
1221.31
855.173
7.02552
350.838
353.292
72.8447
180.632
936.677
-11.4601
34.1809
1953.2
349.826
41.7474
514.685
54.2739
1288.8
169.626
219.34
658.803
64.8745
1134.3
721.704
411.187
2442.33
1084.26
-4.4522
1592.33
-10.742
-0.872541
529.404
-36.8987
771.244
914.96
833.914
872.901
10.5749
63.4052
1236.72
1032.53
34.8887
22.2955
-6.05896
-46.9753
1124.55
1666.49
7.43727
879.448
1380.85
1016.17
15.7722
1289.31
697.722
903.99
651.775
245.59
236.168
33.7228
9.09983
41.0244
493.711
15.8922
13.402
447.454
458.536
716.22
41.9098
525.962
156.83
70.3044
642.136
819.219
1404.1
10.9957
889.113
447.398
625.85
16.7935
818.799
14.5468
750.502
16.751
2.31777
442.668
16.0285
442.38
300.088
52.7563
1095.05
208.409
7.27439
923.671
1472
-8.11216
754.096
194.547
642.589
594.527
722.472
447.156
318.361
17.2947
6.87146
33.3751
2747.9
37.4073
481.082
544.775
-27.1509
11.3186
1905.21
1.16807
3.37638
761.06
371.487
6.67475
1657.84
12.4144
739.627
1100.58
-27.1935
4.75046
111.774
494.676
603.68
2321.25
1266.43
582.711
-8.92442
9.31133
18.3151
952.92
27.7432
971.303
576.362
66.5654
47.7783
253.731
-13.2237
647.462
22.6745
1363.67
829.672
847.567
635.636
82.2022
1231.55
-4.34321
393.581
1010.33
71.9028
565.837
997.436
210.171
42.0782
473.129
159.787
43.0419
8.37854
1283.24
639.155
518.255
21.6517
554.024
732.289
27.8891
-0.906937
717.523
30.8477
352.781
578.471
1053.95
411.938
680.07
315.291
329.106
1146.7
2023.63
11.1704
779.033
494.465
267.078
3.82236
15.9987
1521.36
402.206
503.418
42.7318
45.4706
1430.1
1154.24
443.046
-11.9558
-11.8733
73.5909
-6.49474
413.212
-4.61987
1036.77
1086.91
18.3267
10.5749
357.634
496.858
-5.60085
955.337
1219.89
871.546
7.43727
1428.55
1155.96
590.752
28.8906
1220.71
-2.27407
80.6209
16.5961
22.2837
720.253
-26.2646
827.586
433.994
212.669
1068.97
837.737
903.014
505.55
434.174
429.841
666.759
333.871
561.625
920.512
1012.02
67.7345
520.306
1012.68
996.872
532.668
56.0545
2450.83
769.242
644.624
789.37
589.493
1043.93
1902.28
1042.22
36.8993
51.5669
803.73
1809.34
814.067
989.151
1026.77
731.842
846.332
990.652
65.3625
229.064
432.284
857.964
1512.89
1457.34
749.552
307.705
107.47
29.1223
526.682
227.312
59.5261
20.4318
668.22
563.383
1112.49
-19.6132
-21.5713
1055.68
392.682
226.449
1.71347
1377.36
2.1045
808.878
547.034
35.7126
520.931
274.125
3.40954
2.29535
1518.77
414.126
1728.58
458.746
24.1679
1229.47
884.595
569.706
1993.74
41.0244
-25.6258
941.613
1146.18
996.213
1125.34
46.5662
-13.1752
799.103
1308.45
783.912
647.908
306.763
299.879
573.409
71.3292
1864.67
21.455
649.941
135.216
11.6419
709.823
788.372
2402.88
1374.22
-28.7613
790.265
-27.1471
525.882
75.2148
-7.07105
-3.99685
1174.95
412.221
14.825
50.1541
938.792
1649.12
-38.3194
71.2906
361.977
781.629
139.973
1379.91
23.8921
21.0022
12.8966
90.9223
502.006
1254.61
781.942
392.938
362.417
641.378
956.73
27.3648
-8.22558
601.345
187.835
-34.358
-36.9634
-19.4237
736.434
1097.65
-54.9264
481.347
591.291
116.266
1189.16
8.65253
1610.99
1139.93
837.897
978.08
416.809
2127.49
1923.84
2242.55
246.673
-15.6214
811.973
325.215
302.642
1042.56
503.252
1092.82
1327.25
918.247
912.256
10.5749
1551.41
1133.65
530.284
341.31
998.44
20.7201
1261.19
380.097
17.2879
-40.4498
513.451
965.713
8.18669
828.142
444.241
1.91009
1026.98
1193.51
29.78
1606.69
1067.18
32.9818
501.275
1232.01
97.4813
-7.55298
1350.08
586.936
952.578
201.88
18.1569
26.1817
-13.6511
862.043
2195.37
2194.37
-1.8426
31.7345
-1.5437
491.518
813.628
-8.97283
647.979
621.58
759.677
671.444
3.09784
398.585
804.938
42.4346
-25.0938
1014.29
874.685
335.385
790.41
450.651
74.9079
517.48
17.149
832.229
750.919
603.837
1047.36
911.253
6.88037
303.242
-35.8229
-5.17452
139.637
1314.85
397.73
1180.3
425.931
-7.57025
31.3061
239.592
280.196
34.7393
-17.5844
12.4125
-24.1739
1846.72
-33.3115
4450.2
1635.36
17.369
1011.12
1147.51
1385.94
1094.69
1570.42
333.423
1517.92
1476.99
662.701
918.314
500.182
-22.9256
1201.15
474.244
356.518
97.3924
464.43
1151.1
1471.92
-15.0353
306.947
946.208
856.535
1469
22.2837
613.431
298.808
11.2167
36.73
532.277
34.8175
1161.95
7.43955
1430.66
-18.1879
-15.5118
336.748
133.087
185.477
-29.7015
801.652
606.588
631.887
1239.44
431.563
1361.8
948.619
-6.21353
2431.87
64.8614
9.79554
1056.72
1440.09
1181.87
37.393
818.894
37.3138
1165.22
1202.15
586.528
21.0584
137.843
-1.79797
611.183
34.0156
183.802
1623.54
1824.87
14.7707
328.929
984.747
-8.91352
1506.13
4111.34
26.6846
825.545
47.9795
887.578
1785.76
622.618
685.283
14.6345
427.805
514.685
258.547
23.7843
31.9334
1.48752
-6.32819
569.344
2736.63
1788.05
-1.10726
673.842
-8.12519
19.243
-10.2421
7.73538
1320.55
1295.4
-3.79383
-6.29171
365.13
228.475
1261.48
29.2665
-11.2231
567.649
902.863
318.697
-1.93307
834.471
43.5248
11.2016
28.6803
520.59
624.151
15.0286
16.8562
9.09983
883.296
637.155
2056.13
-7.94437
11.5711
-1.19374
-12.5904
-36.2575
522.273
10.3343
1298
0.252179
13.5437
998.629
964.076
559.842
18.0787
603.893
500.764
4.78409
359.921
839.864
-17.4486
-6.89706
1307.63
56.0001
1089.8
57.8522
44.3617
506.72
314.487
235.917
454.48
188.535
1826.49
12.8887
474.567
-6.24701
46.4936
-34.4162
7.42228
3492.68
1254.76
741.744
717.049
410.049
1019.68
786.925
905.941
8.54881
14.2885
1328.08
735.136
-4.62067
-14.075
875.771
828.576
432.238
665.709
320.42
19.9452
1551.41
41.0689
-45.0546
856.679
-0.71854
1321.24
578.963
-7.05035
9.31133
44.639
0.421284
530.318
801.7
1116.75
884.595
339.196
-4.01864
37.2763
478.498
907.02
-10.1217
1144.08
-21.7403
-14.709
119.492
-4.35793
481.962
18.0904
43.4455
422.948
-12.1545
-36.2761
-27.9049
1963.34
-6.13402
538.545
59.8387
341.355
1204.01
60.7396
36.0986
487.196
756.629
449.227
337.431
214.657
864.982
1464.87
715.1
174.643
943.37
24.393
330.529
1047.53
28.4321
32.4399
855.296
17.0575
1252.08
339.913
74.4537
7.07714
331.964
255.257
567.865
806.86
1040.66
324.433
200.756
53.0391
183.214
23.6148
924.669
412.124
973.999
1690.52
367.543
209.023
171.123
47.854
32.0982
555.926
2545.4
333.538
20.2007
683.365
633.121
721.355
226.685
483.74
881.967
1212.54
1008.05
702.338
37.5867
354.644
3.68913
30.4965
55.8834
4.52777
-24.4057
3003.93
884.646
24.3989
39.345
569.446
9.16528
433.52
664.251
-21.3661
827.547
587.482
-50.5699
56.9725
496.98
6123.93
1133.23
74.9912
-16.7519
-0.0276601
4.58845
793.905
-7.4648
1677.62
62.3573
1478.27
512.941
2049.73
1631.54
742.414
-18.5251
911.712
516.638
829.1
854.656
1470.44
326.928
678.189
153.738
257.56
25.1027
1201.94
21.3543
898.835
355.299
978.866
1056.22
15.9923
1522.94
-13.503
21.885
314.239
747.687
717.451
1337.91
462.28
183.588
-5.49585
453.285
20.131
13.3442
479.217
907.747
1083.95
607.595
811.023
8.76053
345.508
1213.05
49.0677
1271.9
718.91
1846.21
854.999
5982.82
8.86611
996.341
46.7633
361.249
7.38064
23.5248
277.438
7.73414
764.901
-6.20421
1462.37
1598.11
711.901
943.518
76.2208
769.089
1073.48
-18.9563
870.014
1369.2
766.263
422.093
-17.4914
356.59
465.959
31.7851
1759.2
244.924
1585.17
-15.9065
178.111
38.4875
1809.63
1882.73
556.226
21.1078
839.399
1610.59
1602.75
27.2895
4.91083
14.2885
6.12457
954.901
8.07885
615.696
24.602
38.684
577.628
392.884
1146.21
1270.42
29.5483
20.7201
1199.8
110.122
917.683
1006.7
1177.59
-12.5904
14.3422
4574.94
2053.39
51.5637
714.271
28.5362
7.24755
34.5388
25.7327
-11.9063
1034.32
18.2949
323.215
18.625
2010.82
1269.19
-25.201
423.639
1486.28
1256.92
-9.84107
1201.66
25.9931
1162.38
25.621
51.3216
65.2361
-2.08974
-19.6586
305.243
100.575
35.2492
-20.0968
1168.73
346.149
609.146
1407.04
8.65253
983.179
789.475
528.676
48.5428
-10.0817
1157.47
1444.28
841.958
2.87559
-27.1935
-23.7803
2.87639
-10.0418
1364.27
1.46005
426.618
1557.04
56.145
613.05
38.6368
1960.29
466.206
-37.605
-16.4207
-24.4219
470.052
51.0211
872.22
-20.0454
30.6755
391.28
35.6433
39.345
-0.270505
-1.90173
4.87085
1162.2
1589.61
216.944
655.313
645.207
-8.14656
640.02
943.86
38.6244
7.74844
210.321
18.4919
38.8512
540.943
899.463
-20.6878
571.144
675.539
1180.61
1019.94
83.4949
73.1647
418.017
230.748
560.628
281.254
5.04019
28.7102
729.399
63.4964
763.712
66.3141
533.893
583.282
44.0596
42.3573
1156.07
51.0279
-11.8692
304.117
181.101
24.0745
1646.39
37.5556
47.8578
22.1022
72.3708
696.447
1482.88
1703.72
131.002
521.757
-20.193
-8.20763
18.0366
1145.56
272.741
25.2804
-29.4025
1087.96
2.11318
2432.95
419.745
1064.06
818.297
-16.9436
989.737
1178.07
968.914
400.613
933.161
852.362
21.036
-20.6575
1372.39
675.354
440.006
1218.23
176.198
725.253
-7.76677
-11.4494
-6.88511
-17.9089
-3.7758
1448.7
760.081
-12.2188
795.353
-22.459
117.781
1012.75
928.016
-8.8176
4.03167
341.478
1142.73
430.425
1226.32
928.191
1138.52
660.876
4.89125
-18.4885
11.6696
10.176
35.103
-5.71052
453.356
1073.39
609.947
49.1139
1410.33
1443.11
1430.01
45.2155
1042.26
24.5065
-47.4337
496.157
206.535
993.033
638.15
46.6078
561.208
83.7171
1350.85
1329.16
454.48
1299.86
743.275
1594.6
47.2798
3168.69
1183.05
1644.75
412.221
35.0543
1.58571
-25.2768
850.9
21.6209
20.2282
1091.86
18.9297
7.31333
602.342
435.205
1843.26
1007.54
132.355
505.369
32.3615
641.932
1108.49
334.166
814.347
472.504
-25.0343
21.0301
775.818
1152.39
7.51761
22.2955
-11.6812
1212.4
54.4533
956.22
13.0595
460.682
0.421284
-10.4648
74.9198
514.063
11.9348
18.3407
14.7976
863.981
1.86369
824.319
1206.69
675.275
1056.95
227.885
37.5238
1166.75
701.649
31.5737
-31.9158
0.750493
1126.67
-1.32133
816.574
629.102
294.257
730.831
171.881
530.333
-10.4041
516.543
290.12
803.811
615.149
292.386
11.1198
0.513095
1982.38
1563.82
1718.8
208.419
81.8491
-3.0678
30.5131
3.09784
1089.17
6.90494
12.2083
681.491
1545.37
566.22
101.625
-9.61905
85.7028
14.9042
1055.03
22.3213
2229.69
15.8679
906.932
1752.7
141.591
352.401
1754.23
354.481
2106.59
782.778
-2.34481
182.172
4952.25
685.664
-20.1579
370.449
15.7143
569.36
620.1
-12.6708
-27.1549
509
337.76
-25.719
397.228
-43.682
-29.0249
4.75428
8.98378
735.79
1324.26
3.37638
9.86337
-14.8035
336.212
-26.7523
301.84
17.0996
-46.5435
376.253
1028.93
-23.4454
9.95292
199.653
2138.55
218.594
15.4079
1176.87
1131.52
893.26
468.203
532.074
301.648
562.45
136.088
1377
899.428
477.992
-5.17629
824.53
52.9853
550.637
229.057
1475.29
1109
36.8715
1468.07
530.889
1270.03
398.266
585.914
18.9467
555.913
27.5992
967.824
346.04
1605.99
157.348
805.681
10.7987
754.25
-18.7954
-3.30443
2558.18
2194.77
1299.01
-11.8264
1010.72
25.7662
4.13564
786.886
744.971
221.597
32.5809
902.944
946.188
929.984
625.02
1046.86
925.059
31.6294
1401.18
1059.37
1196.85
687.229
886.145
57.3783
356.566
1656.86
1650.87
-27.6893
1.05255
762.034
735.879
6.12457
1011.12
933.867
422.667
39.5945
254.202
-8.95492
13.0728
608.657
-25.0324
-9.68336
220.979
-16.9436
874.47
964.951
1032.72
41.6754
648.368
90.4666
365.864
339.775
992.071
65.1923
340.885
18.5356
1516.73
704.621
233.507
1118.86
1061.47
273.557
293.105
302.078
71.7672
541.55
696.62
18.713
415.009
902.94
897.514
2.20443
699.54
752.99
20.3661
965.243
35.1098
974.798
730.438
829.602
-1.54738
-15.6428
791.198
623.473
1056.24
245.755
9.79554
27.8623
27.6068
1536.07
33.6449
-1.94712
13.0028
-0.0547531
302.168
97.8396
1547.14
768.443
974.614
13.4009
-34.3152
647.152
7.88377
14.7707
23.4559
1663.93
1277.5
32.5809
1349.11
158.378
-15.7218
40.9997
21.0428
496.003
638.698
853.218
327.279
26.1629
-15.5711
840.542
18.8149
1168.55
1090.32
732.042
325.382
573.957
724.156
-37.0596
44.1561
1734.68
1341.2
30.4874
1275.37
844.247
15.2316
889.51
15.4079
-3.79383
31.4451
61.1747
951.865
1433.89
708.418
7.30298
191.26
978.203
120.452
128.972
1780.78
943.435
1137.52
830.902
252.599
1056.78
551.011
342.944
886.228
1391.17
734.917
691.928
731.212
1196.18
-2.52436
43.4455
396.392
-11.9133
1.14312
554.976
230.261
382.221
39.2823
1502
1013.75
9.31558
34.1769
230.898
-7.42017
-9.27036
729.25
34.0156
1499.85
800.614
17.8337
35.3634
10.233
1389.14
552.234
797.2
1.51781
24.8105
-2.79204
393.324
24.791
612.195
970.408
200.451
825.549
-7.42203
670.529
-6.34
1131.56
504.617
30.1741
562.037
32.9117
908.211
595.249
323.585
478.389
1.00153
1020.41
695.861
1498.38
25.8229
85.5375
912.357
26.0763
335.688
40.5109
12.9252
661.109
-11.3681
1447.22
439.043
562.641
-31.0795
258.578
727.828
132.659
211.575
11.3313
536.019
858.312
27.8405
846.873
684.006
-4.49948
811.513
-28.9008
317.617
791.604
-20.5849
781.2
-20.6714
0.750493
7.8492
-11.7637
537.273
-31.8306
16.8113
474.253
-8.02892
1072.81
1298.03
1547.62
123.72
29.8604
103.404
17.3797
2360.94
-57.8125
28.5085
529.913
640.321
-7.16958
1162.6
49.2537
1693.51
364.852
900.516
128.642
454.667
914.969
337.083
392.485
-55.0098
-7.56932
674.218
152.675
1463.53
22.434
127.88
-30.8232
-16.7905
18.8406
1647.54
213.062
6.00971
320.243
743.097
646.309
603.906
863.329
712.867
68.9842
-7.71194
19.1883
501.332
359.591
340.455
25.8789
1794.67
53.7949
21.9103
-30.2734
713.105
15.0668
6.62835
38.9688
775.146
636.477
33.3614
1034.98
755.066
373.706
-34.4446
244.63
17.7841
1473.26
452.853
-7.91028
42.434
286.419
974.745
43.1249
350.257
-9.26498
1186.8
426.948
21.036
-3.79094
1211.22
868.383
35.2073
1860.75
386.145
848.988
144.293
1.60356
177.831
19.3518
497.459
564.066
953.11
316.747
644.962
1104.22
29.5369
640.321
521.671
-14.4645
21.8385
6240.05
-25.0938
-16.6144
920.592
1227.26
556.093
612.158
3.65981
-13.1915
693.237
889.183
3.63251
1622.89
301.825
781.723
243.047
5.15145
654.437
864.912
850.582
235.121
864.401
1904.77
910.44
207.806
21.0624
803.056
4.87603
-11.9737
16.6368
822.357
221.658
-8.17929
2773.54
31.3061
454.82
1138.52
551.05
439.538
10.8726
13.6115
613.009
1186.1
-19.452
1609.19
240.383
169.667
116.775
6.79834
5.8878
475.491
488.149
17.3896
682.428
216.142
-1.09763
36.7747
1800.06
40.0991
1048.42
619.825
303.173
11.8428
518.022
467.333
919.766
129.116
110.657
103.11
196.767
-11.5149
3.54308
456.946
31.7539
486.292
575.524
593.184
1257.46
86.8586
774.87
1.48976
437.075
10.3359
21.4965
51.6515
2095.61
651.21
1102.19
941.358
471.164
584.227
458.241
29.3316
370.526
390.295
1916.91
1561.38
332.989
1051.7
938.934
1711.29
1429.78
873.748
683.009
870.058
605.262
379.444
593.53
1167.64
287.907
321.685
733.841
1861.41
1030.19
860.226
1109.37
839.101
564.415
340.724
323.998
11.6921
418.873
404.052
567.113
520.761
1227.94
-36.9634
16.7926
264.892
775.886
12.2557
524.808
2022.67
1546.32
570.281
638.613
664.545
548.931
158.78
15.108
137.04
-35.2991
786.673
822.78
-2.22851
614.759
21.9672
2883.21
2682.31
676.805
798.976
139.457
-1.01407
-3.5177
398.458
650.108
-24.7996
603.326
804.08
1479.08
498.443
1498.91
9.79161
1322
497.197
915.235
934.964
800.313
1055.09
18.5356
857.28
282.956
254.083
-34.7076
-36.7328
-46.8218
16.5811
365.386
770.992
1223.25
-26.2084
-33.6185
884.532
4.58845
199.826
691.367
1780.82
772.147
2.20443
770.754
360.666
678.416
7.45117
1302.23
554.356
499.823
-41.7269
-20.3992
862.986
299.62
-27.3485
16.3271
309.548
314.233
725.007
73.4343
48.7526
346.97
665.5
3.06328
23.851
47.2845
450.051
422.514
1293.97
789.751
106.76
23.3102
1026
10.7511
46.3028
547.326
1078.6
1670.83
19.9601
17.9473
2.22909
-34.071
993.721
541.993
318.369
6414.02
726.894
17.3234
10.6285
808.444
7.14
-2.08974
1119.27
1159.13
788.253
874.959
26.665
124.938
663.061
-18.2228
14.3095
690.519
1973.78
143.078
1.01127
45.0467
862.636
494.309
827.589
-4.8681
944.014
1465.58
16.8471
732.405
820.906
2340.01
735.525
476.536
11.5119
647.177
636.476
294.972
-18.2404
937.846
-54.839
413.83
1001.17
-36.7017
-28.1538
-20.0454
1140.12
5.22219
1270.42
1626.78
-9.3343
1347.74
1411.57
678.739
7.23956
27.702
1387.1
1527.71
7.52316
716.099
23.678
168.417
1268.24
52.3855
1163.72
739.81
624.939
31.8044
31.3102
2401.69
1080.5
4.92304
353.405
452.005
24.8291
672.24
2.58922
20.6448
22.0086
14.7773
893.573
425.861
14.0746
-8.22558
30.4132
1239.28
112.698
1635.05
616.952
620.674
830.86
177.173
228.705
688.013
38.0466
481.191
34.8592
28.8651
681.99
786.592
5.84786
1118.19
572.093
366.444
-15.9491
-21.4865
315.082
1120.02
899.967
652.129
23.9488
16.1971
16.5536
-31.9362
3.97857
667.273
1010.63
16.528
13.5397
879.717
364.138
349.267
1671.27
-7.6912
174.375
-1.88444
1024.84
22.2837
281.721
302.556
-5.64986
1041.23
173.498
0.748531
1036.39
16.5811
18.6839
429.514
66.145
2313.89
-57.8125
4.14563
-6.232
444.48
28.639
752.724
947.686
46.1207
-12.8663
-5.19699
322.091
454.736
256.659
-35.6803
202.232
192.583
829.213
329.72
459.091
-1.43036
446.416
311.171
-35.5073
686.146
585.928
4539.34
1088.49
295.553
47.5668
905.867
811.927
203.657
9.01407
468.964
658.753
2497.38
1426.59
428.803
836.351
12.4354
858.248
65.0393
451.362
615.654
412.369
643.811
658.29
1060.91
1129.88
604.612
683.33
473.51
773.117
349.494
1021.95
2364.4
24.7783
24.3172
466.228
201.73
12.8054
1249.84
374.736
45.208
1538.42
1004.38
32.3706
1450.19
631.982
6.40184
-0.042803
901.995
212.46
395.028
764.424
462.981
485.373
970.496
18.5356
9.98149
376.66
1337.11
298.725
962.985
742.073
860.947
201.88
48.142
992.722
28.9513
820.142
56.2535
1113.07
1210.98
41.7425
1026.6
43.9486
33.6881
966.77
211.402
21.9913
35.2756
1728.17
613.035
344.685
795.52
20.0108
26.0066
13.8809
536.266
793.127
40.7813
1097.59
28.4377
62.5245
30.5131
347.044
40.6381
1086.05
582.166
389.075
26.4891
1182.96
166.543
1351.63
19.0158
64.567
28.975
575.83
17.688
1371.32
569.167
933.384
42.2426
6.79711
2326.94
-10.1637
24.7179
1004.16
1146.38
1142.96
-0.906937
769.997
8.35892
-29.5282
422.387
1482.83
164
-17.6128
2079.48
1186.05
2337.39
443.796
906.365
44.9036
677.859
-9.94886
1030.45
1471.22
1.00615
14.2747
27.405
629.314
184.152
20.4318
1814.86
1347.88
501.428
1324.26
21.1171
516.37
613.737
-10.6618
79.9134
680.701
-22.5345
1152.14
771.446
994.969
-37.5584
589.612
2110.22
246.94
146.053
30.0904
-3.30222
430.976
683.696
30.4063
94.4829
-45.0204
20.2147
-14.9057
895.84
680.276
31.6541
755.86
699.858
114.29
839.624
1224.66
947.152
650.331
14.9358
896.554
892.408
525.022
658.195
468.843
-23.8348
3.15305
1231.61
1411.44
-27.9049
503.439
1017.11
1280.68
25.7327
-23.1507
196.704
511.453
1245.26
-1.98969
882.63
161.613
1777
20.6908
382.547
575.621
320.609
1170.71
716.492
314.372
661.933
500.154
27.8671
15.8552
26.9587
42.7473
14.0746
16.1204
552.62
1079.89
1184.05
15.5104
724.581
712.071
1033.93
1632.02
996.089
31.9334
443.436
72.7168
242.248
470.58
17.6334
-6.33357
1215.56
517.745
634.436
1194.7
336.04
15.9949
56.4611
377.103
301.679
1225.23
1448.49
562.143
967.249
66.7478
41.2508
959.329
3247.32
-22.6125
135.379
644.62
204.785
372.601
279.633
810.086
675.928
274.877
589.922
1036.65
113.723
556.625
-18.5346
1142.5
617.256
33.6018
1274.8
13.3936
576.187
932.275
120.71
120.432
1302.41
1014.69
267.498
692.856
392.693
280.455
3.41031
142.895
1609.27
126.278
1072
1387.5
1080.32
184.115
-4.36403
944.173
-34.6512
741.9
546.602
478.405
331.027
400.976
16.3136
-24.9414
858.034
3039.03
3226.77
1707.46
9.1874
205.04
-27.6893
1.05255
970.055
-32.5632
-58.725
1747.13
325.215
-27.1935
2.87639
-18.5015
-18.3253
423.493
-2.54358
-50.9128
22.3282
706.446
13.3489
8.65179
-11.2231
-24.7996
-2.8701
709.845
1556.07
1688.02
675.558
739.888
1191.66
45.7197
441.379
598.754
724.056
115.05
3.42226
749.521
169.575
517.428
1022.35
58.2433
3.71079
241.566
-8.40346
38.1329
336.338
-0.18654
843.683
1333.01
453.005
518.533
659.7
832.03
162.511
33.5696
19.196
811.502
1309.85
815.732
117.681
1301.45
582.839
972.595
14.7439
370.697
841.554
23.81
685.411
274.72
9.22751
1831.88
782.756
951.795
115.08
-33.6515
17.7006
19.5813
1046.01
1293.5
-47.4614
948.958
1638.46
-32.5094
1201.62
829.62
248.341
-0.668873
-23.2197
1147.18
793.418
275.356
382.742
390.081
23.3375
795.468
1318.24
21.106
3.68647
1124.32
1158.12
613.263
19.1288
23.5248
1171.53
300.133
474.282
1271.91
-8.77112
4169.33
284.636
22.2449
1934.9
36.0641
36.8654
56.9438
1605.72
1441.6
664.375
1056.23
44.2483
87.8513
43.5316
49.975
522.506
8.68731
67.3924
576.659
417.338
10.956
1242.58
817.643
1104.04
221.371
489.697
293.784
59.2221
829.091
1069.92
652.291
759.23
1231.57
1118.38
446.092
1073.82
-19.0951
9.43563
19.0063
153.004
29.672
577.052
646.476
1034.71
1116.22
26.2583
46.6584
-1.59052
24.7604
23.7531
161.496
401.578
391.03
30.327
3.1568
390.77
941.986
322.592
795.029
57.5918
158.634
575.25
29.5393
1071.91
34.1769
22.8769
-12.0825
605.399
1162.02
554.961
-16.7229
-11.8264
177.566
192.807
29.7412
334.446
173.672
44.6213
5.40653
0.956089
389.06
507.143
55.9922
793.158
164.293
1131.58
654.567
301.172
870.862
1036.07
-8.4102
1370.02
1031.74
8.98378
-0.717801
503.418
29.6133
-7.30727
-33.3115
418.969
12.4071
1028.16
647.055
1.00153
1974.31
-12.5359
759.999
525.941
1613.53
949.737
-24.5235
1330.51
843.56
18.5474
854.137
18.617
290.926
1006.88
104.609
1473.44
705.218
38.1717
426.887
56.3088
1291.27
378.291
210.627
376.582
589.366
-17.7612
391.827
918.255
599.513
354.687
1310.3
-11.8947
217.734
130.593
576.302
747.021
536.235
1149.23
852.451
-0.504223
-28.7729
1748.42
753.302
670.748
125.117
1027.86
288.491
335.403
-14.5488
444.542
269.942
-29.7472
-10.962
3062.37
2079.63
-8.98282
-6.52913
23.3514
35.392
864.666
-26.2179
5.81306
-5.41448
865.31
20.927
105.527
1532.57
3.06511
612.746
364.89
-13.697
14.7042
74.0487
31.9334
1129.19
1648.79
2086.99
428.455
48.354
47.3447
47.0406
25.5329
12.4895
558.974
418.918
692.113
1346.58
39.5945
34.9358
39.7708
281.064
1237.41
792.997
1662.92
1226.42
613.68
1714.06
301.943
1052.31
667.911
725.764
482.448
347.745
8.87921
509.687
28.6225
1143.6
-21.7092
556.555
2118.26
776.147
-5.2247
1157.72
1595.36
763.969
325.496
-17.5355
-55.0789
1008.5
1718.27
265.049
668.537
-26.8989
1075.63
813.272
12.9509
166.737
487.701
459.534
497.663
-1.79797
-29.8851
414.406
917.018
454.927
1428.43
699.994
-22.7327
1301.46
1220.47
439.79
884.203
547.012
298.424
810.724
1127.46
886.861
1672.18
-10.0534
1471.53
42.2407
5.69132
468.736
600.827
889.061
738.804
1344.76
119.236
3.11921
81.0872
51.6013
465.351
780.614
399.415
40.558
1014.29
108.65
381.895
14.323
463.125
85.4885
67.2731
1787.42
888.184
545.459
506.444
1094.03
281.708
1202.63
18.5833
192.049
264.985
650.291
-11.5149
17.9893
-11.202
-2.66386
38.381
1097.08
-31.8293
557.348
41.5824
-2.39335
1248.16
327.906
3.21547
-30.0127
289.781
357.587
322.176
1300.63
-28.2356
1040.44
1240.92
460.41
-25.9102
512.3
8.72004
1031.08
600.984
18.0718
429.413
858.747
175.913
718.573
561.558
511.532
991.308
428.994
936.587
999.753
897.562
1053.67
325.249
-3.51025
137.089
567.986
-37.1263
1104.29
994.58
966.944
70.7343
20.9359
893.714
377.268
-2.36342
454.48
649.555
723.16
742.558
54.8658
-47.5347
1084.53
803.997
846.215
84.8835
526.832
584.94
32.4244
569.272
4.87416
-47.367
18.9663
418.15
351.89
1523.68
5.60267
-19.0951
419.856
25.539
611.211
112.711
1912.17
1503.78
811.394
726.419
148.073
-0.436764
-31.9828
91.9346
-13.1775
12.7799
1432.21
1351.98
1165.63
742.699
240.571
-9.56527
586.67
230.546
899.541
-10.9609
435.181
29.5369
582.225
2357.9
761.551
374.163
-1.53211
861.479
574.428
156.753
-20.3625
15.4177
1266.62
46.3474
1210.56
511.547
533.941
12.6727
331.655
124.077
1698.94
616.668
397.54
-9.22666
239.298
-38.7562
689.434
-14.0254
-23.906
1213.78
632.282
-41.4451
576.466
166.063
502.678
979.512
143.945
-45.5561
546.939
-14.0324
187.481
1026.12
42.717
1376.73
460.649
15.4856
1374.11
1605.25
1271.86
990.009
407.674
469.434
1.00233
1079.7
96.78
618.857
1707.23
1020.95
430.366
-22.8018
181.624
35.5302
30.2155
919.448
253.02
833.766
10.8076
-18.8643
-11.139
-20.1688
5.5632
1332.97
702.436
1107.99
1340.74
3395.41
250.93
-7.4094
329.825
715.623
535.778
-34.9961
-47.8939
-26.1945
604.349
463.643
371.349
601.973
20.1666
719.032
493.206
581.302
921.449
714.983
-2.54294
-21.3457
1030.99
768.118
326.893
516.58
24.2745
706.45
29.5393
125.447
-1.92882
892.499
244.017
-4.58624
694.418
46.0146
6.79711
672.135
1058.05
1227.87
262.031
1033.08
928.987
1.90416
-4.75954
36.0641
399.898
788.626
-45.1933
984.332
1059.8
402.178
347.847
936.803
34.1613
599.076
663.061
715.819
756.57
406.094
775.575
729.972
912.744
-6.49011
42.717
-15.7103
597.383
548.353
147.881
1328.2
414.284
753.6
3515.98
-5.55771
149.906
713.665
16.9319
613.085
255.764
39.8784
9.63785
6.2462
643.581
42.3969
547.446
980.88
-8.87006
1599.62
865.327
1192.78
68.0648
382.152
353.831
46.605
885.096
851.568
34.7571
679.385
272.666
34.4652
288.501
227.741
54.4952
256.094
445.488
303.926
1549.24
50.1908
894.216
1300.95
301.752
1178.99
1043.34
43.7918
819.773
1028.36
1018.83
41.1411
1088.76
706.355
6.49757
1075.6
888.253
470.779
-7.42017
-37.3814
785.516
-68.7412
1097.73
70.9926
736.264
58.9587
18.1248
2.59588
872.959
138.465
287.18
1385.89
576.483
1339.33
72.7305
-53.83
53.6649
23.8099
20.0362
-23.4027
388.938
27.7244
59.2523
7.12452
487.446
1406.6
780.774
1157.47
-13.7474
467.644
362.277
555.726
197.016
334.786
408.962
1339.54
456.959
277.201
28.034
8.65179
565.989
-5.81549
-26.6737
313.415
713.96
390.317
28.5323
-10.4648
-37.5241
708.966
1278.8
1161.52
558.277
-26.1501
9.65387
8.92222
1026.38
853.38
626.28
1356.23
473.229
522.196
835.103
515.62
1331.01
1019.24
743.342
728.923
1041.91
-2.04158
558.026
281.985
414.053
856.892
515.756
-14.9164
669.142
298.259
322.483
-39.0004
149.587
289.072
2.58922
11.9376
3.67376
677.932
598.148
1038.02
1859.65
1088.34
558.491
130.955
573.892
16.2418
982.529
1097.52
44.9036
552.271
1714.48
883.645
949.445
77.3298
1493.82
33.5503
12.0112
461.442
59.1486
465.931
1000.05
606.568
660.174
0.917507
8.07885
55.3502
714.258
1157.5
13.5339
1028.45
1710.86
28.971
46.1451
43.322
1101.04
484.253
1704.03
-14.1792
44.1459
655.432
19.6187
782.934
13.7169
870.925
-29.0908
497.318
99.3151
415.772
1355.56
772.947
401.022
149.968
1931.19
902.174
1293.14
389.52
-5.67892
1533.34
315.396
484.864
5.03844
393.582
220.607
-9.39799
-4.78188
896.979
553.305
26.2684
518.992
562.733
708.012
1079.47
13.0734
2064.85
494.852
246.824
383.852
45.2617
584.924
738.239
590.101
689.738
819.25
1019.89
254.425
829.602
4.07482
-27.4307
1282.39
2013.09
960.486
332.915
2174.12
110.058
1820.41
1550.7
1153.41
1850.47
1086.9
-25.4155
795.486
527.993
437.983
8.53222
22.5888
1576.37
17.0103
786.526
-3.14892
500.763
701.868
1.6302
259.484
796.935
1515.76
977.516
724.534
33.5034
52.902
18.1159
1381.7
1144.37
61.7702
982.971
34.7393
31.4726
33.0154
1659.72
1804.35
-16.3736
464.957
946.22
8.26307
-7.07457
475.191
951.397
572.093
109.613
-3.16554
30.2242
623.393
1185.61
606.884
1375.4
1544.46
248.532
1152.57
1030.54
895.909
225.334
933.226
6.13366
13.8981
916.988
369.881
1474.7
543.566
1345.62
-9.64084
24.1578
-53.5161
1063.72
963.312
475.223
1245.28
1535.61
234.288
54.0625
515.311
984.635
32.2121
359.237
772.144
44.9223
18.8553
128.778
36.7823
20.2549
52.3103
19.0242
30.3826
44.5295
647.817
573.791
51.2801
326.616
12.4682
-0.910138
1.20519
-11.9753
99.5777
390.231
22.2401
827.269
239.376
23.7009
798.264
43.0305
198.483
34.6086
104.893
45.4213
924.303
2261.16
1113.27
809.697
56.3657
957.066
767.896
66.455
791.313
106.206
98.1733
1120.34
451.434
32.3068
12.2005
464.039
644.449
225.316
623.439
-35.3532
207.01
-35.2488
669.69
747.775
12.2557
33.8023
697.703
1098.42
245.734
19.3059
37.0373
1187.41
311.849
12.6031
478.195
22.5533
1191.89
1394.37
372.241
7.76187
711.162
485.906
20.8822
394.178
1320.12
3.04153
660.63
1044.36
-2.93477
294.334
1398.5
659.612
-12.607
1264.66
17.2879
-32.9535
1930.25
-18.0502
-2.27407
1229.19
0.0868673
376.723
784.58
14.453
320.954
1188.49
707.787
1500.87
31.264
1525.84
665.32
89.2863
329.105
676.79
1353.5
3026.37
1436.34
558.383
1137.49
884.113
27.1123
-9.42508
1799.55
482.023
-21.4528
408.829
-12.9748
-49.3077
770.629
848.73
-0.906937
-12.2558
-7.03945
-32.475
-17.2229
275.935
373.895
700.155
89.2259
57.8663
1173.59
786.483
310.737
1022.56
327.888
687.229
462.606
890.256
578.219
14.606
16.1488
6.79027
1505.37
310.912
461.787
-72.6669
117.355
535.279
525.984
-14.4902
334.585
520.971
1504.52
-9.30503
636.485
1120.96
35.0856
849.843
446.551
208.289
17.4906
686.685
602.743
774.208
776.822
394.298
-16.3663
4652.25
668.21
702.284
-10.3664
439.98
1481.11
284.701
5.25446
743.758
73.6256
1022.11
23.5127
8.46932
15.9192
-10.5779
705.381
674.338
-9.47559
891.091
18.9263
1533.13
618.404
651.268
883.337
134.393
399.665
798.679
20.0044
-0.256705
578.677
931.698
1325.31
258.648
519.384
1014.08
361.01
458.634
440.238
507.426
3.63251
528.432
959.622
8.78832
388.319
481.413
1470.23
1037.99
1327.7
-7.03945
1584.84
202.043
708.181
-16.4189
152.755
1179.92
-13.8478
914.972
1050.99
1476.34
5.87621
752.364
1672.03
832.734
511.643
291.492
702.844
686.459
774.209
1150.91
51.3539
39.1852
582.319
140.67
52.6995
9.60329
-37.1732
-11.6791
0.917507
-25.6543
1166.87
1344.12
3821.18
2606.16
305.312
5.54516
1891.16
26.2583
37.288
844.767
781.931
1023.18
1529.75
1118.48
212.191
226.719
308.037
40.8294
78.7976
901.462
1085.07
29.7146
760.666
352.936
402.03
18.7033
873.126
518.209
1265.65
719.455
454.814
1358.31
973.995
492.824
794.576
13.9588
838.883
659.508
418.372
719.517
804.305
428.776
43.3871
854.035
1747.12
553.177
1.26372
5.21318
-1.84717
854.842
210.101
-17.5514
1793.91
1543.98
40.161
31.3549
10.5825
1510.41
1150.6
44.8101
558.026
25.2382
-15.0473
762.821
324.313
423.683
1389.98
1025.71
1451.93
62.2317
702.553
944.285
42.0921
56.6788
827.185
37.1251
56.6697
1146.01
910.05
690.801
734.404
663.848
21.1326
715.21
1240.56
677.859
18.1621
32.4096
562.439
725.495
1290.79
923.167
45.7317
26.0667
351.809
753.6
849.26
5.18753
647.554
883.603
411.423
438.771
319.794
1091.12
760.825
990.711
-52.7869
1354.79
668.965
-27.8806
1.15553
647.99
296.548
467.154
2010.53
30.4063
1252.66
982.548
636.332
12.2175
896.73
802.767
1270.29
1219.05
88.2668
1024.22
234.221
888.119
17.5182
1458.9
157.235
623.48
638.403
1128.68
0.327235
20.0044
723.133
40.8204
54.6899
888.56
36.0325
374.565
681.092
607.63
1276.51
-14.1286
1338.02
319.413
928.545
344.335
23.814
-1.77514
1434.67
4.78513
-17.2044
406.123
17.5817
20.1345
140.876
1433.45
797.059
1029.58
123.199
-28.0919
-5.43134
6.32946
50.0909
1026.57
882.939
27.1
1058.29
745.59
-42.1434
626.012
325.22
14.606
-25.0807
1213.69
1562.6
1735.88
10.1244
623.894
-0.515339
101.315
18.9663
-31.551
3.31347
1068.28
1205.01
779.257
1278.18
286.034
403.19
794.082
1742.84
37.0673
1028.19
18.4276
786.947
858.606
89.5071
26.5636
789.662
1689.06
959.864
826.715
783.785
-3.99685
1345.08
1135.02
522.791
1287.32
436.212
67.8545
1096.43
573.747
437.949
695.878
368.72
1591.47
74.7408
511.376
291.343
509.53
161.617
883.641
317.845
2930.31
1131.71
54.776
166.167
67.1083
928.181
45.3616
13.7671
1518.06
495.922
8.99858
-2.31806
19.4948
500.205
623.549
721.631
5.84786
989.815
1924.23
306.474
-17.8232
1486.72
313.208
289.809
238.422
-1.91977
117.652
739.587
494.44
520.83
-26.314
765.774
136.828
1491.56
-28.5478
-45.1013
22.5941
918.738
16.8076
36.1187
11.6657
889.087
1673.5
-38.7861
1033.3
1028.46
228.441
1381.27
1045.76
37.4709
841.185
1394.1
-1.26291
-40.3977
723.362
333.136
-19.3505
814.025
-10.7164
-32.5094
477.296
105.912
762.014
200.777
1201.7
1281.61
484.315
676.034
338.544
650.213
667
932.839
513.938
26.3369
339.444
-5.33976
466.786
357.476
-18.3532
2329.24
327.718
24.2885
971.347
-23.6415
27.6216
-13.0994
-9.17947
1905.42
868.005
764.873
2344.84
-1.22539
856.471
1292.24
310.708
29.2673
59.2641
76.465
1722.76
547.416
24.1799
1961.04
968.071
915.707
81.7548
503.495
439.034
42.231
237.135
24.602
38.684
579.502
231.97
38.6859
987.32
627.652
31.7821
629.917
911.952
59.9915
8.87921
21.4928
436.004
24.6901
1294.37
400.793
2063.87
342.304
-4.417
871.866
-8.5647
599.197
855.786
535.895
507.799
-11.4119
1114.07
3.19924
256.846
-27.0979
19.7777
160.471
2270.71
32.9398
279.591
366.979
615.16
35.0577
30.7002
371.758
44.9032
1440.68
1696.35
27.8958
647.134
19.462
16.3772
481.654
523.572
653.54
461.599
370.646
7.75028
2013.61
69.7245
0.358505
702.798
831.223
860.265
589.944
1425.46
-4.11988
605.816
929.726
-33.3115
1562.26
1084.38
321.71
-12.6161
334.585
765.536
-51.8913
124.691
478.126
44.456
538.748
32.3821
35.8748
978.887
1057.75
536.843
1030.03
623.003
143.812
21.4928
2630.76
1380.65
-5.29496
1032
554.128
515.714
447.929
2046.75
381.625
301.213
455.267
425.846
912.945
726.112
1486.9
316.656
-2.92672
-25.3546
12.5696
-35.5083
675.677
662.582
19.9156
40.5749
315.442
55.7512
3.52625
1444
-20.8586
17.7293
-38.8986
-0.615893
23.2106
181.428
1088.09
1112.47
720.07
-47.4765
29.627
963.788
685.225
13.0445
23.8099
1491.18
663.131
885.519
-8.36418
1272.1
3.03033
450.944
52.1021
2093.52
-19.8479
815.64
924.967
1236.18
876.434
-62.8007
655.988
758.299
0.891333
9.89335
1066.61
28.8874
-1.01407
8.66373
436.876
1048.56
1453.15
6.12247
1149.62
799.23
459.745
57.5803
3290.7
-8.4761
-4.11588
1542.11
418.454
34.4753
879.961
982.984
1029.79
411.087
1668.53
-8.53856
502.222
17.9893
-7.45384
23.5731
-10.4959
1924.7
117.781
991.324
405.549
-22.1359
1696.58
559.826
521.274
5.17409
-10.5641
396.633
1070.52
15.7982
1092.08
427.199
597.754
3601.51
638.941
-9.42508
22.9325
731.274
285.894
-18.6646
691.63
620.46
-39.0004
779.274
2.34035
27.5615
34.4483
33.7633
917.112
28.0366
640.45
877.384
790.641
358.668
336.843
9.38939
30.1759
673.218
5.26413
-42.5856
-43.7865
-5.69618
417.364
702.196
190.866
20.689
362.851
1239.93
2022.61
335.647
1765.19
-42.6818
433.962
1110.61
246.673
1121.94
720.144
608.115
1098.79
45.9799
17.1057
1271.82
1517.58
145.508
-26.55
1564.77
611.176
438.553
-49.1625
-22.6125
524.844
602.087
-29.2054
708.966
649.117
1172.77
2175.6
114.405
371.101
8.22825
136.481
910.691
14.0278
613.005
1102.92
1198.18
1513.25
1497.19
359.237
-34.1175
2593.74
674.609
25.7043
193.869
1013.71
5.90574
903.697
1013.42
2128.33
69.6671
1490.41
883.909
541.947
1020.46
-19.4716
939.159
986.184
1607.7
420.596
962.766
53.686
87.9928
241.309
9.25471
910.741
650.539
639.339
17.0103
-9.95234
566.567
516.771
1164.18
915.511
418.779
281.567
704.97
1137.34
928.243
252.51
580.98
378.752
-20.407
29.4761
-33.421
1091.29
1826.8
799.215
1.29554
936.119
16.48
1097.48
678.04
51.0928
58.285
452.417
487.679
154.726
392.843
1179.96
1.24515
11.7468
265.245
1029.78
39.5945
19.9433
1844.04
438.117
-19.0537
640.77
35.5302
1580.07
747.034
408.11
556.474
58.2014
1645.88
238.518
312.63
230.931
-1.09442
878.894
1285.21
60.0061
287.016
922.438
777.289
904.564
15.6729
360.349
18.0904
562.562
16.2753
814.488
776.289
968.643
810.029
-5.34709
653.024
21.4787
1057.46
10.2526
8.877
580.412
1256.8
147.258
227.117
1515.78
24.8291
827.178
1548.01
810.99
268.313
1317.25
-12.5377
-21.7674
1546.12
93.8942
1957.23
798.78
737.757
880.453
663.937
379.752
385.505
454.82
568.802
843.399
557.148
41.4605
545.919
1247.68
255.999
919.047
1150.9
483.742
657.363
523.866
439.449
617.15
59.0984
43.3426
31.1877
89.9095
4351.17
20.4541
-9.44736
63.9487
1052.51
50.4065
16.4298
106.698
849.398
31.8001
55.8834
1585.88
-1.09442
905.131
60.5394
1082.03
1483.86
547.032
2153.39
1746.36
423.334
289.217
1180.63
1427.29
1381.23
2755.63
640.96
18.4552
9.31361
529.237
956.326
784.65
766.522
30.3826
31.411
20.0049
957.974
624.592
619.647
1539.75
322.592
1175.73
408.415
174.721
69.6156
769.216
107.313
24.3012
8.31768
88.9634
27.6177
23.814
1193.88
237.169
1414.22
10.5898
-27.0303
1493.29
1049.94
904.624
1101.98
958.341
46.7773
991.702
1283.52
219.847
-11.7338
-1.68321
2723.23
1468.1
31.3502
531.816
193.283
57.085
1113.58
-31.5006
332.67
435.789
42.717
1344.86
44.2716
329.464
24.8559
253.188
387.749
81.3517
1076.14
220.511
36.1096
15.9941
-4.70469
500.958
1057.98
1257.74
355.551
954.167
1400.7
960.382
317.885
708.615
417.001
56.9657
425.913
1704.57
574.847
10.2484
18.3151
265.779
795.025
950.109
761.44
659.271
884.364
741.229
10.5909
833.42
984.374
922.368
48.1154
16.6099
11.5311
962.675
-14.6468
-3.72124
1154.63
128.242
117.562
19.9528
905.101
828.17
1114.07
563.978
-1.92882
200.969
180.946
331.786
592.305
256.891
-14.3933
10.7737
455.786
732.538
25.33
1157.93
43.9662
1245.1
455.182
650.749
810.553
1318.61
1096.76
756.498
68.9824
2028.26
1254.94
1594.28
220.561
436.369
485.457
844.817
1472.64
22.9818
7.68526
43.8703
9.79202
1069.27
1048.77
1176.21
4.99328
1156.8
673.791
8.41377
43.5189
63.3042
34.9377
-11.5574
1640.58
1314.58
359.114
737.466
613.563
-8.87006
816.602
118.944
777.312
197.375
469.875
7.33887
1264.01
-4.11588
180.447
1361.6
595.052
401.717
1890.61
1144.01
983.857
25.2625
57.8106
568.126
1182.93
915.97
1303.74
11.5711
817.621
102.423
1718.86
18.1493
413.258
182.99
2401.82
1360.82
58.9017
81.9547
-10.0323
1195.57
661.472
858.155
31.4134
425.358
525.182
768.755
776.899
485.459
3.8918
606.615
118.665
456.801
3128.78
1179.65
1955.11
3275.25
55.0697
475.657
-8.41424
34.8611
792.001
808.24
767.684
1296.78
36.9283
571.012
795.564
43.1778
36.6134
479.055
1253.38
1137.11
19.8667
-32.0293
102.558
774.215
972.873
791.164
16.4319
775.844
0.0652956
424.715
1078.48
21.1377
644.946
300.475
25.1393
-6.63627
85.5004
13.337
1106.66
32.6029
665.794
316.594
792.835
386.504
1638.45
35.2687
763.166
-13.1613
1023.93
614.294
217.197
54.4348
2241.42
33.4627
491.837
28.0833
943.778
335.5
821.925
62.7439
182.533
20.6446
97.3947
36.3577
35.9602
723.942
814.699
308.637
15.0211
800.341
98.7928
38.3907
755.152
185.771
77.4139
173.806
396.396
679.679
1311.42
16.7746
19.6817
139.573
144.992
23.0579
1820.75
15.3768
1135.85
-3.14275
3.09526
38.2755
1471.12
624.397
67.3633
26.1406
712.543
222.404
1173.85
639.585
1416.14
560.688
1178.2
608.403
1732.78
279.488
1063.02
239.632
1002.12
841.383
2109.75
925.673
444.099
1908.24
189.669
-2.71217
-26.1608
879.219
1248.27
-28.693
429.76
608.601
1175.43
498.28
-9.6142
789.439
25.621
17.5884
271.383
2.83016
1322.34
2130.08
648.855
14.6345
523.382
21.9103
981.722
19.7468
3.36158
-8.21407
985.053
25.8652
620.809
99.1426
1200.17
1186.71
-4.56965
205.436
630.856
488.502
1498.38
656.841
945.532
32.0982
973.843
843.745
1577.92
3.4351
944.369
504.047
875.419
884.366
895.367
391.556
1287.59
215.459
225.399
46.5131
34.1545
1178.74
1252.45
1215.09
685.508
-33.9281
408.582
4.67479
787.774
383.041
-4.07401
1008.14
804.884
172.561
127.399
34.4817
978.292
672.733
929.82
735.031
379.987
640.321
935.486
10.5941
1212.86
563.503
866.782
604.654
2483.39
657.548
73.8942
27.6068
256.085
337.244
462.727
1719.95
47.727
1122.45
822.66
2470.46
54.7361
469.552
1476.84
18.8406
892.293
133.341
895.947
481.053
-18.1415
552.379
33.5113
570.579
15.4493
68.1882
224.672
420.238
456.354
1481.64
178.464
2825.47
799.868
1696.55
66.7834
97.3774
1479.93
1044.81
287.738
50.2132
49.8938
3079.58
299.029
895.092
570.886
-52.1657
30.0495
1667.56
725.329
18.219
10.2617
32.3821
1353.34
1426.79
27.0134
542.563
2583.21
-10.7441
358.76
647.936
141.433
52.9853
346.364
538.278
1090.66
-6.80584
824.189
61.6492
539.818
78.7468
73.0782
18.2011
96.0663
403.251
16.2562
278.979
22.0798
4.03487
732.165
950.497
597.854
266.386
1212.73
1344.89
481.123
55.0362
61.7128
125.838
675.513
87.071
24.8542
886.372
6.44361
280.617
20.0658
762.844
-28.9481
1174.34
1046.01
11.3881
-17.4486
-14.3933
844.733
56.6788
683.418
486.105
893.573
99.7732
134.015
274.742
643.949
757.551
-36.2321
619.958
-23.845
-30.6681
59.8961
175.609
1607.66
686.868
597.901
576.826
527.769
666.462
1631.94
7.9893
22.6778
-6.72945
1241.55
714.602
574.467
610.274
1038.65
28.0653
12.449
1469.19
1878.04
485.404
782.923
13.2238
1124.89
1420.48
22.9101
-10.4648
1161.52
3093.89
193.116
950.188
267.981
9.09983
69.1354
17.4778
509.718
985.007
281.152
291.38
5008.25
1047.32
-9.42705
-46.5681
22.8863
-9.98013
665.62
-1.34605
449.126
749.968
-24.9542
-15.9027
248.582
784.503
733.012
4.17334
39.1067
-17.935
1065.84
490.343
13.0454
963.102
35.1615
1826.22
27.9954
1424.24
543.923
6.01034
1054.26
708.473
-11.1444
1225.88
352.607
440.549
482.927
530.96
211.299
251.512
1407.18
36.4699
-4.36403
26.9587
616.211
806.296
-2.79204
494.944
92.037
1115.78
1554.97
-36.0264
42.0925
39.7394
1698.26
746.527
372.962
14.1297
901.495
55.8354
34.8895
722.684
45.4706
95.7664
791.623
64.1399
18.1117
693.907
606.241
19.3232
52.713
22.4431
226.348
153.941
1402.43
34.9007
42.1878
1417.54
291.294
14.1608
-15.4836
740.197
58.6075
-5.665
1046.3
595.758
1388.77
384.22
40.959
232.995
574.296
236.105
26.5205
2206.17
245.055
340.47
2054.66
1895.21
2186.38
0.341956
906.457
30.949
642.074
28.3632
1579.59
684.84
18.6523
1276.17
12.9509
20.4991
1402.84
978.5
581.243
208.165
698.445
824.118
-7.10876
-20.8366
651.931
1007.24
-8.91352
909.644
-2.23033
1276.02
-9.85969
28.13
487.448
915.252
1371.31
764.931
640.511
-1.62005
41.6135
215.876
255.522
1116.97
113.455
43.1726
1349.88
107.041
26.468
611.511
794.16
617.694
461.774
2189.02
1475.12
204.581
993.32
498.482
2302.87
502.489
573.05
799.557
1069.78
-71.2915
238.028
-43.2272
468.962
550.916
881.323
923.576
9.79161
324.993
-20.0454
606.797
1109.25
924.001
3.78416
-0.0103769
97.1809
1104.44
287.564
-9.398
696.401
443.364
259.521
459.895
234.288
-3.80485
-19.8642
721.868
-11.8282
1421.38
18.0416
-20.9745
15.766
-12.15
451.11
517.569
284.248
123.432
-7.90528
245.789
612.225
-29.9582
1124.71
1407.63
915.906
-8.68201
-0.1314
51.0326
-29.1211
1087.73
1102.44
-12.297
707.904
27.5621
98.4646
314.006
1075.01
1774.4
-3.28184
1216.98
30.6782
1735.31
-17.3468
0.32114
-16.8475
616.759
553.057
450.483
492.37
1002.94
23.0678
286.986
1299.59
30.3691
1287.84
757.771
216.529
230.579
-1.65483
18.9717
28.6763
50.1558
270.632
778.159
941.834
-45.689
769.537
130.556
-28.9835
-29.4025
36.6096
-6.29363
823.13
-15.0382
1309.66
153.513
327.885
18.9711
677.693
215.081
1411.05
828.443
1447.22
107.333
145.839
304.378
194.708
50.6867
1892.84
146.167
998.607
964.939
1057.81
468.489
0.0424289
-53.4482
317.466
1101.98
179.625
869.51
-46.1012
1507.1
15.5453
771.596
1215.69
-18.7121
1579.95
608.539
640.903
667.451
378.959
10.7963
1090.1
1220.7
593.429
1441.5
1062
-37.2291
659.423
96.9472
286.07
1397.96
1864.62
254.811
-4.80079
98.3337
336.839
1174.49
1160.15
373.952
854.674
286.97
916.701
-24.2192
1220.4
899.33
720.609
897.434
259.484
1951.36
314.227
801.744
1352.86
218.536
44.7478
928.091
-15.6173
31.5011
877.581
12.4354
48.6517
1168.86
1241.93
3.45977
70.3006
379.568
25.5191
1364.81
43.2925
304.366
1387.23
199.704
928.833
-24.0547
140.12
3.81262
-9.38986
7.56156
14.2946
790.334
118.589
221.407
466.482
1085.01
79.8663
103.095
59.7768
826.026
317.76
-6.11332
158.3
68.9149
45.576
263.728
1600.3
55.5685
24.8518
987.023
1563.3
1707.95
710.799
743.354
20.9567
-25.273
584.04
104.217
502.502
564.519
80.3361
-32.9276
325.583
619.654
5.53387
258.548
1307.1
1231.15
1328.66
929.98
259.009
164.08
-22.4127
1420.78
-1.59163
-16.7229
460.438
1531.71
-10.8569
703.742
1.6302
416.905
1175.5
-24.7191
2135.01
988.589
-18.9704
457.584
21.1937
794.858
326.472
186.544
232.453
36.1577
2.0933
41.4605
222.642
532.728
18.9297
279.053
1274.79
16.1552
2491.64
360.738
381.018
1186.52
1970.06
903.254
831.671
953.23
974.201
1765.21
1411.4
1189.31
560.367
33.5399
267.555
1032.49
491.111
0.445912
2.7521
453.098
156.146
565.6
635.062
353.067
510.77
349.549
36.5339
253.665
1513.1
-2.19994
340.185
84.4802
-30.8923
1108.22
11.0579
1585.08
545.771
1167.9
712.549
6.53157
607.101
13.3565
0.577212
1456.92
2403.95
6.5907
-34.7948
1642.95
8.94639
28.6633
915.389
539.686
413.92
38.9874
297.424
149.428
16.099
40.8978
265.975
611.229
21.0122
838.972
579.413
842.136
23.0168
14.3422
1992.47
1438.61
100.469
207.336
1764.86
28.7993
770.11
13.5513
508.147
-8.50635
-23.4875
-46.9673
-11.2991
765.063
10.4063
150.025
-20.3768
9.65277
-23.0708
489.73
251.512
20.3928
-12.1513
766.249
632.423
948.734
346.346
-18.9563
13.5661
1037.31
851.954
450.921
-29.4672
-43.7865
489.057
196.224
-13.4068
-23.4027
1304.42
279.786
993.474
22.7198
9.93562
700.153
1160.8
335.288
-18.6251
-7.18815
548.667
204.338
1159.35
1109.71
170.018
14.0098
32.3821
515.636
-11.5574
-26.3975
-35.6843
-2.59261
1.89541
766.3
809.16
588.562
1051.8
19.2521
-46.5681
721.913
1862.37
-24.9727
11.5711
1001.43
465.296
-17.5169
261.778
535.314
600.844
599.953
1484.69
1929.22
18.2364
-8.15819
204.185
1304.28
408.379
286.677
157.865
1154.81
1272.57
-31.7592
480.043
28.2547
14.7707
548.194
801.089
4.20494
15.7143
-28.4673
215.965
32.8152
1226.07
104.323
1073.16
1043.78
1434.98
496.049
1304.06
934.245
1329.72
8.98378
6.77846
338.5
140.183
954.393
1799.29
147.868
116.614
653.228
643.967
94.8733
1042.48
776.865
956.691
596.192
1144.38
-14.5771
286.318
659.002
408.233
1106.87
975.473
1121.44
960.335
44.1459
-22.9799
1473.89
1092.16
73.687
1084.57
-18.8981
1013.62
562.757
280.26
402.023
780.832
1108.06
-22.1616
6.30253
505.348
815.561
737.791
909.886
276.693
18.0097
1220.44
35.3585
1378.81
6.83434
41.1411
384.111
53.3492
54.2323
2053.92
9.81403
601.963
8.53222
371.141
1162.02
524.976
1069.51
1273.89
49.1132
730.664
671.883
862.933
1090.09
56.9438
325.731
243.413
995.577
1016.89
1371.59
472.693
63.0934
171.058
955.091
718.126
679.061
268.015
33.8023
15.2118
620.547
1895.25
803.53
25.4889
17.6334
801.279
1028.15
3363.24
1003.87
34.2356
992.383
594.996
150.928
772.354
775.818
917.878
14.323
293.915
213.874
55.5034
770.048
848.515
1941.64
6.06811
1109.39
1407.09
448.323
23.2684
925.746
1707.96
927.263
444.241
253.035
892.045
443.883
1579.63
23.1
431.008
1059.97
84.3754
580.171
14.0181
257.496
-5.59236
742.414
802.498
529.913
12.5087
94.03
19.9644
20.0234
29.0749
46.1828
1601.6
551.228
58.5213
1238.51
2888.74
44.4734
439.744
41.1411
1306.15
48.5582
68.8947
756.124
1274.31
1079.91
1730.15
-8.33437
590.407
31.9591
877.301
1002.91
37.625
68.7584
27.6402
42.8816
65.3484
891.44
379.283
27.8953
489.579
-8.41424
775.117
59.7403
349.004
18.1159
1109.97
703.966
812.792
18.1621
1926.25
718.727
30.0593
21.6209
499.989
8.65253
214.812
72.7168
1420.73
601.392
1058.03
1457.31
748.255
27.2385
1007.29
373.941
35.8464
22.9042
413.755
-8.16577
1761.46
24.2858
323.495
462.916
221.016
309.667
571.531
693.916
910.458
682.94
903.869
992.071
65.6792
1122.56
48.4552
562.015
709.008
779.506
752.721
857.783
689.984
1425.76
822.12
848.979
52.742
2245.34
257.936
95.8525
309.99
596.444
1254.63
18.6859
1771.44
1454.66
23.5248
641.007
1085.18
17.0103
8.09547
1525.02
642.561
1014.73
615.151
1089.15
701.482
6.34356
25.7476
56.9292
951.517
337.644
756.704
770.495
34.5962
39.7394
483.532
1372.83
1505.43
716.112
110.126
565.22
439.286
9.20011
2418.9
43.219
-0.704072
878.308
523.866
107.739
4.75046
376.926
712.561
1142.77
612.15
-19.0537
1360.41
27.3925
526.634
59.7768
925.352
59.8464
174.393
-23.9169
676.479
4.25959
1611.36
21.036
1528.14
433.6
85.807
329.923
-9.3343
35.5969
39.0849
585.32
-6.5869
384.369
15.972
951.988
760.682
735.854
1181.15
27.5006
40.0357
647.777
333.926
409.829
563.425
816.362
1975.69
81.3905
711.641
1506.66
697.08
700.733
46.4059
34.6086
-0.11562
-3.80289
903.688
510.782
1.95017
744.104
2204.14
318.874
564.238
98.7435
-14.3933
20.144
49.1132
2046.26
1560.19
52.23
34.5958
807.107
23.2106
9.01407
419.575
560.793
10.3264
17.9945
27.8812
62.2723
-9.99514
128.952
156.065
1700.97
886.359
554.145
413.88
59.0562
71.2887
1468.4
1048.76
64.8863
260.123
798.169
962.163
665.715
38.5339
636.471
1399.22
1160.55
-2.83063
864.527
1027.23
4.95077
3.70243
687.368
679.617
1131.78
414.092
1154.66
49.8812
800.248
117.942
268.097
379.007
58.6075
1221.55
451.607
1147.5
874.005
1313.32
0.397501
213.195
643.131
214.324
26.7649
345.17
27.5197
87.171
203.604
484.652
266.37
115.124
65.0881
1290.57
22.4157
828.17
3363.5
707.398
37.3657
52.4191
43.4917
17.9026
1.95017
11.3444
579.324
272.022
2089.73
638.475
9.03251
1063.06
288.057
15.6857
2125.12
2686.93
-5.30106
1.65885
714.6
64.4396
501.76
-9.35127
13.3093
54.5556
1296.34
11.5566
138.323
-31.3412
790.782
1305.65
150.885
132.672
33.0272
799.854
21.1078
1246.44
1274.18
-50.1781
-2.69558
-21.3261
1266.16
597.198
111.072
-17.7391
1035.4
-0.871737
5.86131
-19.2623
30.8764
-6.97324
258.889
714.643
604.226
-12.2585
1432.95
879.156
-27.1526
15.7363
1263.62
22.4298
583.346
17.6462
534.066
73.6579
950.842
50.1998
1757.68
41.2655
1302.21
1527.16
1507.36
22.4611
34.6329
15.39
642.357
10.6346
58.4227
697.681
891.405
414.511
29.0749
334.789
-2.60502
249.002
1009.05
492.375
-2.53599
108.608
623.991
237.839
355.627
1734.39
991.265
120.384
1293.49
2.91003
942.755
813.583
1514.53
466.786
842.748
1629.16
602.979
171.255
-9.34023
469.21
976.314
1133.33
41.5506
63.503
2013.33
309.533
32.4381
-19.1598
114.572
375.676
296.487
425.772
487.906
-7.47316
1066.41
425.632
3.97917
1256.19
104.504
737.634
20.4318
17.6334
-5.2005
1616.5
539.02
106.193
504.626
383.312
8.6989
783.775
307.301
631.146
186.737
449.615
750.782
416.064
725.07
7.0595
940.887
984.331
691.471
929.198
58.5173
443.059
-11.2872
32.4284
727.174
704.638
33.4627
357.742
1010.73
10.2021
1125.56
772.158
17.9509
520.016
15.7411
24.3927
74.6772
35.5505
25.1134
928.016
369.744
964.625
16.2828
-1.84551
835.778
752.842
288.579
156.388
241.056
700.541
20.4512
1548.43
811.502
524.614
24.6932
1640.32
50.215
486.228
642.809
725.015
932.732
837.376
465.053
577.428
1326.7
1112.24
-9.97425
464.594
31.0038
20.5184
354.913
350.326
918.095
1041.71
48.5283
925.102
973.861
42.564
475.403
199.331
881.339
12.4682
923.323
1192.87
239.212
-23.2197
1368.32
751.926
183.41
1468.2
250.463
207.933
16.7935
29.5393
1344.58
-31.9747
361.64
858.766
997.391
814.381
676.614
571.69
2.01773
-21.8896
696.682
16.6447
-2.781
22.2449
42.0921
6.07901
998.261
25.0847
1467.04
1.6443
1042.41
-21.9709
1058.77
327.409
5.33384
643.765
965.218
666.3
10.5266
147.679
19.2337
638.874
826.885
1228.68
817.595
-40.2279
1029.78
414.751
1039.23
2.11318
1362.86
-16.9123
981.597
539.062
966.705
897.517
1.79703
18.9711
427.308
865.625
-0.436764
93.5796
652.621
242.266
1365.86
1075.2
6.51643
404.145
1444.37
21.1037
24.6901
290.224
1960.56
425.44
1040.37
12.4336
8.85851
868.125
167.641
947.267
58.8656
193.52
562.158
-6.67485
670.367
-0.860934
647.59
1151.76
1297.21
-5.96002
19.2069
752.825
1250.72
1563
336.716
366.165
1624.6
-42.6558
1500.21
19.8686
492.15
658.225
445.403
896.322
1474.21
183.584
261.816
198.072
9.08197
17.8727
471.878
932.567
484.677
942.284
386.551
1017.43
1333.23
21.6673
-19.452
325.383
-34.3621
176.665
435.701
19.3232
143.431
22.7279
-0.671432
808.138
22.4431
1219.6
1567.92
713.706
432.749
1055.02
924.145
31.1406
1283.61
39.4607
1715.22
404.739
17.3781
-17.961
1349.9
552.45
1324.77
1484.35
9.40636
476.296
1964.42
351.876
233.648
-8.69
202.927
35.0159
602.539
677.743
871.693
408.972
301.476
360.626
606.536
185.444
981.938
929.091
14.4992
117.517
1808.57
21.6517
651.476
23.7083
657.004
1808.83
803.637
11.7107
266.147
96.2705
27.8958
634.015
1245.1
1725.53
36.752
67.2366
393.982
578.462
29.627
1400.45
31.1761
402.85
74.4097
23.7843
726.849
2.8342
20.689
1073.13
25.8652
858.815
17.0556
608.889
28.5327
619.494
12.4071
57.392
670.287
17.8681
8.41377
15.5751
47.854
704.888
19.9452
492.566
45.208
1000.03
955.795
63.525
607.303
519.562
487.769
24.0243
1471.56
684.814
1439.24
-18.1714
25.0533
24.1679
1208.86
1197.56
337.322
18.4702
44.7725
69.9516
1316.43
38.604
469.416
761.619
704.679
427.23
-12.368
0.35294
373.492
155.662
760.338
86.1794
55.1882
1020.67
447.738
67.9217
50.9301
81.0979
859.167
1345.58
16.8215
968.644
979.769
396.749
20.1173
295.335
22.1571
15.2767
1006.23
278.277
12.5145
17.1501
24.7604
67.0183
539.121
860.523
802.781
598.169
1346.86
2128.03
1039.44
29.2541
757.375
646.304
570.522
741.626
2246.34
942.488
454.399
13.0028
1334.28
1072.35
754.411
97.5275
687.882
701.183
513.638
790.274
54.9471
1526.89
290.868
854.352
34.7003
426.276
1743.34
31.2432
266.839
44.7619
848.034
27.3648
46.1223
346.472
155.976
629.328
201.043
303.525
625.36
18.4523
8.4564
411.427
3176.16
38.6376
293.857
352.817
2282.8
15.7593
492.058
915.707
46.1476
-4.62067
4.66564
1732.22
1322.22
1004.74
758.325
780.027
933.239
604.909
861.757
1495.34
751.423
297.258
67.2731
1049.04
1257.37
163.149
64.1642
1139.37
326.599
57.7575
8.27591
1160
189.85
303.996
83.7232
94.03
905.854
11.7724
689.998
857.731
130.516
-0.730949
704.901
599.452
34.5388
1386.3
41.1411
359.748
110.402
17.742
1039.99
1645.38
4.19184
1501.52
-21.4528
837.784
358.047
1336.45
193.311
-4.33014
1644.16
3.52625
32.7218
23.747
26.8177
-9.85969
112.463
1375.76
8.86141
2032.07
1384.52
-14.7385
718.63
313.353
-18.3822
-27.4623
211.793
723.459
13.6689
474.37
438.087
986.885
-34.2485
-3.63261
2274.68
381.437
6.20479
595.081
594.318
831.414
1064.42
311.719
1070.87
911.964
56.4405
321.424
1325.71
1289.86
-10.431
293.397
649.81
505.002
38.8396
668.388
-18.4134
409.81
52.2171
286.323
9.65707
-5.27649
5.64909
656.191
421.871
289.795
501.064
369.06
174.563
823.564
1151.54
37.9726
11.1827
1352.02
1190.91
-17.3599
737.545
-23.1879
1372.17
922.64
216.921
7.27439
158.389
40.9856
909.785
-0.615893
640.574
1969.43
1008.7
441.533
516.513
1111.09
45.4057
302.974
1050.99
422.856
54.2739
812.792
310.516
470.102
1266
430.329
2947.53
1218.64
2.06306
812.237
-35.1856
915.597
-0.711368
8.66626
121.185
352.827
578.13
995.712
675.866
-3.33272
1890.52
33.0637
1789.42
26.0763
-15.0696
107.052
1480.53
20.4214
882.248
805.725
434.889
823.161
67.1278
650.722
143.209
28.8014
61.4442
42.9086
480.044
1177.31
29.5369
351.715
318.918
2165.23
793.954
1.20519
1159.32
697.405
347.127
403.73
48.2215
1239.97
828.249
5.54914
848.784
438.086
489.016
41.1747
691.974
17.2547
1492.79
691.607
952.126
361.933
1227.66
1957.82
-11.7151
435.75
1538.36
799.215
828.122
28.5587
368.273
479.015
694.549
846.848
75.3908
677.787
67.1083
15.5104
638.504
111.865
16.5782
551.936
1400
353.331
891.669
863.238
386.247
67.2834
-1.10726
671.337
70.393
681.449
846.449
311.597
806.85
819.884
2335.67
939.909
275.727
955.102
448.425
348.844
1245
1254.53
1810.57
388.675
690.157
34.5466
-48.2798
858.263
1.53548
169.087
1580.62
998.834
-23.7936
203.873
674.469
22.5757
1280.02
1026.98
-17.1371
1223.56
1876.55
24.3352
347.825
201.609
1027.74
-37.4515
46.5662
-22.5455
-6.74577
495.306
994.61
1107.6
1607.89
1581.18
886.406
-52.1903
384.581
340.632
-10.9177
210.576
-29.457
115.542
823.057
37.827
700.928
26.443
649.789
8.18458
47.2845
0.275107
32.7078
810.461
19.5102
967.509
12.0658
25.2451
451.157
48.1768
363.668
799.365
308.522
16.0732
-14.6375
21.9393
562.913
1227.44
10.7642
-19.8934
1517.5
1167.56
821.032
1896.76
2673.13
13.4307
189.86
193.892
1139.82
1425.59
2692.12
652.249
3818.48
287.888
53.9762
1501.62
236.321
1036.18
810.018
433.962
-0.704072
168.037
21.6163
868.61
-42.5209
212.009
1234.96
350.137
131.024
-39.4324
530.591
1022.52
3.76948
149.489
532.111
22.5941
-23.9169
368.765
19.3391
-3.90552
3093.1
1.50632
41.7665
984.627
874.288
606.25
1125.17
606.872
922.95
27.1366
34.4817
526.642
81.3353
536.336
1738.55
944.558
646.667
286.199
3995.79
49.1232
857.874
908.312
665.974
1120.04
989.849
955.182
147.141
680.538
309.646
629.438
824.085
44.8893
5.54914
556.43
110.124
1646.25
675.546
617.948
46.3028
182.798
261.67
-16.5116
-36.078
550.754
570.683
1384.69
1130.92
615.151
677.796
28.8328
1903.69
725.711
-55.2659
6.75009
-23.2181
21.0428
109.945
35.2492
780.129
510.937
5.54821
303.046
297.398
16.5782
671.876
1533.06
-0.867914
723.003
-10.0763
784.862
-3.25509
127.254
18.5704
441.764
718
63.2836
1083.19
694.924
282.313
40.8154
946.09
54.1873
1021.29
858.553
163.065
48.5324
37.9816
887.476
1523.12
-6.61823
7.07069
508.47
121.299
155.39
505.018
760.503
3.50152
17.6087
-6.27569
1.33453
1439.77
1141.63
1491.15
339.493
12.5234
125.908
1339.98
995.397
442.486
664.609
1048.97
469.205
75.3955
40.2041
-12.2545
746.648
54.8392
65.5306
1265.82
-4.24146
66.6293
29.3305
12.3251
80.9399
829.873
1038.7
1056.42
24.393
764.545
327.481
600.022
1197.31
1221.4
-31.8401
538.065
810.304
1022.73
969.204
355.653
-12.8644
163.907
347.061
1096.98
632.572
927.732
527.163
970.985
2384.04
1242.13
1094.95
247.194
349.343
-40.8078
8.66626
203.644
542.107
59.0976
-25.3194
-25.6543
-34.4046
498.917
561.55
37.1683
-9.44736
-9.34898
24.1696
689.533
519.222
214.089
7.43727
877.346
-23.9654
1240.18
706.85
2.55439
2.21602
332.992
1236.15
1134.06
2.29928
436.409
212.575
10.7402
-55.0098
196.689
468.443
41.0619
29.5393
736.392
981.956
1036.8
1471.53
569.792
-5.52223
1156.54
-5.33976
-50.4561
-2.45608
-3.36062
245.281
22.2449
371.928
585.165
100.843
1365.98
635.756
353.281
992.509
456.543
1515.89
1642.11
-49.3505
1462.29
-11.9274
35.5333
-34.3117
-32.7731
379.568
365.056
522.147
1884
33.2892
2356.46
477.717
671.141
11.4774
73.3967
1124.5
91.8945
248.553
607.463
435.675
1825.86
857.653
786.795
-16.9436
54.3693
-9.80709
1523.49
31.9645
7.91755
17.6462
1241.2
355.878
22.5757
367.353
1047.33
1469.06
1425.12
-7.52393
1058.1
183.701
312.179
-6.59658
945.278
785.177
616.921
194.384
507.288
1053.25
258.905
1548.38
826.952
0.327235
876.806
1169.01
774.276
12.5234
-9.02462
931.438
-16.5984
-16.6605
177.351
588.325
1399.42
730.797
796.311
1019.05
47.727
786.992
18.6859
890.57
439.567
15.0686
13.3563
594.223
-27.5118
73.4761
42.8816
831.178
290.236
677.401
240.337
40.6136
55.8657
1169.86
8.45235
113.589
40.9997
88.5092
223.532
-8.17929
70.6615
226.183
0.0231012
52.543
60.5206
198.87
515.599
742.695
902.856
400.302
276.242
691.015
1923.84
949.44
1254.92
229.138
30.9866
868.61
13.7011
32.8615
1426.4
9.78574
1296.81
66.7969
33.4202
614.533
668.028
25.5303
890.4
51.5582
975.258
922.541
539.078
513.892
914.096
563.484
333.91
47.532
17.3946
16.2163
1051.69
-11.8357
735.598
269.197
19.8838
509.998
643.23
1547.73
1724.95
4.96027
191.066
652.008
72.6429
8.31768
1511.38
565.419
1802.01
1704.75
392.035
123.351
845.234
319.284
721.441
642.324
386.379
140.34
787.689
1188.88
27.6216
104.967
346.91
1295.69
831.576
22.801
16.5085
888.233
707.844
647.848
1939.37
-28.0368
430.167
20.2282
-13.8363
37.1096
15.1815
-61.0774
202.821
10.5403
754.62
665.796
1084.21
222.057
688.365
291.683
283.399
31.8134
430.621
-28.7805
649.988
3.6711
-9.13989
670.197
275.509
361.501
552.413
-61.9678
-18.6353
343.4
1378.97
11.6657
-32.9535
498.459
219.835
558.869
475.565
220.529
1645.17
562.507
735.913
-20.269
573.491
29.3162
32.2843
-7.74498
344.324
190.493
1231.17
221.067
1517.83
1208.33
1066.23
-8.92663
776.252
1037.39
-13.0185
971.004
736.79
-2.34481
377.075
1870.1
19.1975
687.166
911.518
46.4954
428.945
504.571
17.8227
801.371
134.703
62.2723
1016.99
1328.35
609.589
752.692
715.315
5.33384
234.333
486.389
316.331
420.959
1448.28
305.662
21.3815
367.739
62.8967
836.066
1180.97
5.18753
1010.1
1013.52
-5.5569
8.67241
5.8878
409.899
170.808
287.356
-6.71982
585.569
970.06
2.09256
10.3287
10.1141
-21.9885
362.508
10.4127
512.498
8.94476
4.34658
1026.47
11.087
-42.2093
-4.11588
519.807
1080.94
826.499
99.723
1.26427
748.079
21.2951
313.497
540.955
757.465
-4.33946
6.58613
871.693
317.142
535.479
1206.24
1212.43
224.815
623.948
41.1747
751.889
519.354
1583.87
582.978
1524.91
1203.75
60.3576
202.177
1670.76
1092.34
1278.98
859.58
697.874
560.13
-8.92265
184.615
59.2408
20.385
1359.95
31.5011
718.285
771.432
46.7777
1.29554
732.471
246.463
1126.39
625.07
1277.73
1551.01
1088.46
1055.29
1.69113
780.378
1132.36
55.4005
868.863
1118.19
56.7243
1106.7
25.539
19.0063
904.652
1089.72
37.7488
81.2088
1672.44
1179.65
106.115
416.261
51.5582
482.448
21.6571
10.7533
688.66
2193.26
666.652
692.425
979.769
157.175
26.979
617.592
453.922
198.203
466.033
-51.2501
-1.53211
979.226
4.95333
333.836
10.9957
10.176
8.86611
357.285
414.08
496.554
127.269
-7.94198
-0.0547531
967.406
589.493
1222.13
15.275
-32.4411
1008.03
1114.83
639.919
21.8729
973.362
-7.85253
638.841
470.838
683.116
-23.235
1118.09
1251.65
1.516
1103.14
8.81735
-34.3117
-15.9065
11.3186
495.76
1073.45
1098.77
1213.65
1063.35
1326.67
475.497
16.9821
1004.73
2295.96
-40.9213
140.12
665.358
494.734
5.68749
30.2507
-6.14382
773.007
554.054
505.685
959.361
1189.95
30.2155
57.3775
1306.25
1019.3
1619.07
1051.46
21.0606
22.4298
915.056
59.6315
1267.29
12.024
-11.2872
678.499
661.34
817.704
15.2761
765.016
994.681
2178.93
802.427
1102.63
623.414
64.0602
582.243
315.807
617.711
440.831
70.9658
443.085
346.04
1088.74
1866.12
2.74943
14.8769
840.025
7.88441
5.6983
43.2035
22.7712
1281.39
112.831
1251.65
49.6928
-11.8603
628.957
301.495
1115.5
265.493
139.872
1208.7
677.859
91.2507
867.404
2.8342
39.4296
801.714
863.227
23.6569
2025.49
11.4334
1570.28
1661.19
450.198
29.1635
1446.07
49.9709
15.4949
458.19
900.134
874.317
418.156
584.037
1044.27
517.197
42.6895
339.129
609.302
76.1182
1229.26
1338.02
1143.69
140.216
1445.33
950.931
-3.79094
1014.44
41.9199
668.642
867.498
45.0645
1313.76
41.513
922.438
861.622
921.431
733.087
321.146
29.3348
73.4305
115.601
21.5787
1637.26
555.867
549.354
2183.71
18.4919
70.1461
57.5918
-0.661926
49.5744
581.824
505.006
964.651
93.1544
50.6987
17.8797
-38.3184
1311.19
368.398
-36.1893
-31.2599
545.131
143.396
786.096
-15.6084
1974.11
492.664
4.89289
661.316
18.3826
-29.4672
-6.30522
24.2889
46.2987
430.457
129.022
-45.8915
1261.32
563.707
700.183
179.204
47.4169
1360.13
-4.49617
309.975
-9.88567
1154.54
3.9738
3.98109
40.7948
28.1755
867.673
9.95292
29.3136
285.273
468.103
1138.76
520.83
2230.06
28.3414
53.6294
873.122
558.035
680.162
1147.03
896.25
1242.45
1051.01
693.826
16.8238
917.109
807.323
59.7752
56.3088
63.7543
44.9672
23.1
584.681
74.2113
289.69
975.414
1228.26
1036.39
2467.86
2078.28
420.541
879.29
569.197
20.968
641.812
-17.689
24.7672
1095.36
303.502
-11.0064
549.875
1272.01
304.567
474.951
280.503
1524.17
1169.33
-2.80707
407.564
-25.0163
-2.4136
911.123
537.247
786.516
42.1934
38.6865
4.89125
15.2447
294.654
2597.21
211.265
89.7877
36.4826
436.542
3.69338
22.8769
288.682
78.8544
16.2846
-3.14892
3.27739
34.1207
29.7632
736.264
351.313
720.9
47.5735
2070.49
-13.3341
131.632
2542.38
1162.35
1414.56
482.153
1.19105
813.271
59.4171
8.7918
-17.7805
1153.56
134.546
65.2206
82.276
62.611
234.68
32.9117
6.7849
1314.97
908.049
407.59
1282.44
918.531
407.875
1029.28
11.1987
106.408
925.119
16.5536
597.667
16.7896
1467.62
62.9997
5.64354
1568.4
-5.74587
67.5717
757.569
1426.11
1795.87
87.7425
894.351
1417.57
817.783
869.167
444.437
16.2568
433.59
807.313
1195.68
-10.9762
-26.9218
1140.79
36.456
979.126
917.188
759.818
77.719
1182.04
1082.66
491.104
671.929
1085.32
896.086
1012.14
32.4583
192.122
12.8746
606.186
360.277
-23.1047
62.566
694.922
-78.9264
-12.6708
311.114
607.388
0.207721
152.507
1020.86
427.599
13.6974
-7.91539
408.8
1497.76
381.084
1664.19
39.4296
34.7393
503.737
51.7561
750.794
512.113
1238.95
29.8021
0.76681
416.464
23.6588
881.813
849.869
547.81
525.741
975.717
444.108
395.014
381.64
-4.06117
415.882
914.467
777.968
34.8887
805.87
567.649
39.4607
22.9347
28.052
1336.72
273.275
382.267
49.4161
691.13
14.7976
1639.89
54.3839
273.343
387.727
26.2093
12.3671
51.5792
24.5101
-6.27569
-28.6505
362.184
17.1938
5.21318
143.708
950.497
496.654
35.8754
-11.0383
299.166
490.493
64.4066
704.517
819.242
4.61211
49.4952
467.134
589.332
89.8396
423.484
485.827
378.949
752.536
114.394
807.822
412.532
704.067
435.383
265.647
720.029
76.6148
949.245
18.4968
36.4699
54.8047
12.7622
1422.2
885.007
143.557
981.781
66.0204
-32.4839
35.2492
-10.7265
-21.2977
101.126
-4.32666
22.2004
15.9527
138.755
1132.94
108.309
673.946
295.396
477.515
39.5444
529.253
576.391
-25.0742
-21.2436
250.252
12.1619
50.8389
-8.1677
51.8043
485.07
1058.69
1023.16
411.576
530.167
657.36
26.1133
779.717
837.649
579.598
407.094
482.415
579.044
806.418
893.735
41.2655
942.645
22.2183
3260.67
1334.95
1188.13
284.107
1367.28
1781.26
825.338
646.583
16.8099
1083.96
39.7083
332.262
48.142
417.945
26.1817
1474.36
48.6981
19.581
61.1452
76.4769
451.486
643.26
952.057
49.0561
302.238
357.562
52.4779
500.659
44.5295
737.772
225.568
0.528013
428.511
1051.69
775.272
1515.45
1744.02
512.982
1213.21
79.1436
860.471
782.334
448.766
54.2863
1477.21
862.459
11.3205
-14.8926
-27.8731
-26.8189
1831.56
706.052
13.506
-9.59221
769.334
696.909
465.631
6.07901
3.13224
-6.77445
2398.45
858.107
22.9365
494.024
443.924
22.7428
628.675
7.85477
-4.97353
1070.11
40.3667
536.052
19.2911
684.253
1276.47
40.1095
1191.39
163.159
804.2
322.572
1124.75
508.873
287.315
949.28
734.873
760.199
570.132
928.867
3.4351
54.1873
9.2933
901.656
565.775
23.9261
1712.77
557.044
570.228
10.15
7.45346
1936.6
383.784
773.794
1999.72
1296.65
49.3369
211.664
25.2722
1233.32
8.47573
761.018
1425.51
23.8233
249.74
277.689
458.889
1326.43
28.4567
1.90096
481.903
-23.1736
1022.73
197.465
1006.24
543.754
964.134
1434.15
249.135
303.544
6.0659
7.88441
911.832
723.466
1021.47
1255.91
-56.0783
-38.0633
840.181
1122.95
-28.3329
22.2449
-42.6467
551.697
115.836
1223.55
498.949
16.1204
770.011
-23.1136
363.211
-40.7115
1796.55
9.29634
533.556
364.864
1122.28
173.374
1615.52
1575.22
616.181
-30.7029
-36.3133
5.25045
-8.87729
-18.5517
432.726
493.646
1574.64
44.1561
-15.6966
544.724
572.093
306.474
-11.5988
671.181
430.514
364.46
1190.3
836.61
936.956
469.672
264.265
1126.12
1337.65
316.594
494.859
54.7938
353.86
862.492
757.902
79.4012
93.7902
1429.95
2046.28
3370.18
1164.63
30.0275
2.95834
240.78
581.709
573.494
1030.45
680.229
-7.68281
850.242
1.48976
1683.33
2.22734
28.9927
-16.4622
609.981
-24.4596
275.726
1190.61
994.647
1340.93
1588.15
973.908
1104.38
7.40431
357.014
382.998
-1.30499
-6.46064
43.4877
530.966
-5.64373
1415.63
339.031
17.8853
39.5868
48.6226
535.329
245.992
588.784
23.9538
1152.84
1247.53
611.291
745.905
1145.26
214.833
893.418
1288.17
236.407
433.679
856.94
19.5621
355.081
2306.48
25.376
471.428
1609.17
1091.79
-57.741
187.069
-33.7031
301.244
813.666
413.953
534.69
1257.01
811.49
1503.19
547.435
19.4479
-2.38298
684.613
477.468
435.037
471.254
15.3766
0.648673
84.3561
6.63346
1383.13
437.208
684.253
30.2161
2540.86
43.5966
322.528
842.222
12.4071
1260.54
1567.96
51.1021
917.42
1022.28
980.376
59.2987
62.2596
7.45056
83.919
21.8193
569.403
618.365
959.543
1941.34
1871.76
884.665
701.412
871.862
9.32753
1666.74
876.663
33.5382
20.6044
305.202
730.681
24.974
1150.65
49.8484
0.899686
54.0625
400.993
4.49862
997.556
509.227
322.284
380.55
1270.59
27.0772
1144.89
1413.5
1.90553
18.616
9.7007
2186.65
1724.99
650.305
2.15761
2001.05
589.721
718.295
522.214
678.754
65.001
-32.7693
27.4421
47.1038
854.999
123.44
911.602
1212.02
14.3306
44.8893
1159.97
453.356
872.869
9.25471
7.44151
39.7435
775.939
920.266
15.2304
894.212
312.498
744.392
981.789
302.692
29.7412
62.7068
22.9456
52.2582
483.957
180.866
2133.82
539.002
819.395
347.951
3123.49
645.639
635.383
1185.42
1715.93
17.4319
439.962
660.797
1005.25
4512.58
1939.14
-12.8855
1068.53
162.609
-14.928
1386.79
626.003
895.282
488.149
552.536
20.5377
54.5784
94.8588
12.9252
447.465
1361.02
637.123
467.154
869.988
12.024
-30.0279
1415.49
844.02
996.603
-9.56527
1265.08
26.2265
2473.5
7.29122
1049.15
52.3686
1077.77
2759.85
1440.62
862.398
1484
1431.38
821.128
-19.3357
1291.44
-34.418
165.606
1165.54
164.414
294.14
1845.88
442.112
809.151
703.65
156.369
593.087
855.899
531.398
11.3881
657.215
11.8436
1480.04
41.617
436.414
102.062
58.8179
128.954
844.988
687.801
631.768
392.387
7.75028
1503.86
731.27
139.039
419.502
27.1971
1184.02
1744.38
111.063
-10.4776
-37.0596
177.215
748.915
27.4069
612.191
13.183
20.5952
1103.47
36.7834
1954.92
6.97464
-17.8493
24.8859
1029.13
1117.72
488.117
696.446
842.414
1706.62
1388.14
768.856
300.178
20.0044
869.158
922.327
37.827
106.137
418.35
1598.85
38.3453
219.204
137.628
1773.75
8.82144
512.633
306.51
915.764
1164.88
431.634
-17.3373
845.591
518.894
2208.62
1142.94
15.8552
25.621
857.966
903.084
517.69
1442.28
424.684
869.337
1214.82
43.6825
-27.857
806.711
28.495
-1.51556
-14.3439
835.903
15.2118
7.12452
45.4706
853.122
900.604
805.137
1.16999
-24.9918
583.836
529.404
1597.29
771.244
500.615
-6.29363
-1.45866
1264.95
361.281
953.23
11.0838
762.668
23.6443
110.377
248.814
440.282
1772.97
1555.92
1159.99
963.691
763.525
746.569
-4.14814
12.9235
37.5682
11.234
-27.2792
661.518
-14.9501
6.70647
844.229
859.071
627.842
9.08488
738.325
1116.36
-22.4602
-15.0202
415.009
1281.16
754.889
-13.282
-16.8351
11.5748
-7.21272
158.848
967.345
992.061
55.5717
616.91
4075.5
-8.4064
1703.28
19.5463
5.11798
651.513
20.5264
284.785
22.0431
980.082
1842.65
498.89
839.658
691.63
583.072
13.4009
-12.9748
407.272
5.15145
24.7504
853.667
1382.82
738.839
8.75444
-20.971
631.345
690.104
-12.1624
14.2464
3.51837
1099.45
389.448
994.446
1054.55
895.225
843.404
1878.82
33.3466
31.1413
55.516
529.989
-14.4995
753.564
224.705
549.868
-26.9483
699.529
1303.48
-49.6823
899.791
1849.03
91.7835
33.3192
-0.160592
36.7747
221.358
1494.59
6.36594
135.433
10.1837
441.448
1821.1
1230.84
284.342
-15.9724
1045.08
699.516
-14.6653
715.637
857.913
-1.58732
46.2566
539.758
30.2532
585.898
-15.5044
36.2956
5.4908
1108.01
950.427
1029.73
688.552
1392.92
81.4063
-19.7324
563.601
-11.1455
257.76
242.792
1358
211.115
754.455
95.2395
431.501
238.394
62.8113
539.487
1372.68
691.987
707.245
47.2993
610.028
72.8588
763.994
500.018
1131.25
654.433
5.6453
396.439
1184.48
984.435
17.0858
414.4
23.0541
567.398
711.397
885.313
646.383
95.062
468.742
1516.43
-5.55771
752.677
415.06
810.12
321.089
-18.8177
759.227
415.324
492.901
1193.59
1114.63
-41.3531
1679.27
644.62
17.3781
309.642
631.517
836.403
1190.72
8.97033
82.264
667.157
811.2
87.8761
925.037
56.2644
1028.07
1097.23
-31.1106
-20.5849
859.911
973.905
603.776
210.576
1003.15
1358.05
8.779
827.427
1880.89
-21.3457
1853.7
-2.37829
1699.12
58.0077
1296.78
496.46
1598.13
489.016
-0.0547531
1608.05
616.806
-1.59163
-6.89706
629.464
792.486
1.25817
2902.57
1256.58
675.809
13.5466
1318.98
1366.71
327.279
653.975
627.259
732.181
911.756
786.24
886.047
814.513
1541.98
307.84
434.972
564.516
1299.78
-23.2002
833.331
967.521
971.768
629.925
-16.9123
3.33412
302.929
224.811
405.029
480.916
-17.0599
-15.4293
-43.2272
-14.8872
1087.4
247.318
28.6225
-2.21266
-1.45278
1071.92
2.44336
1044.55
-6.0222
680.373
30.0211
-22.4992
-3.95318
309.832
-27.2792
344.801
587.705
950.194
563.12
223.762
18.4552
-38.6049
-35.0545
790.337
1210.68
333.529
799.694
-31.8868
718.608
633.89
1231.29
695.792
1215.88
739.227
425.417
983.84
822.466
730.518
419.889
32.2433
9.80989
532.84
1357.98
-35.6288
-10.9113
-6.78952
282.809
658.816
427.184
-11.3408
0.714372
-12.134
960.524
678.138
32.0793
1276.18
410.584
438.198
667.356
585.929
656.412
728.401
10.9877
14.5835
1522.09
129.579
634.577
1135.94
1634.61
40.9807
36.4129
835.329
1030.07
41.1411
20.5417
569.549
237.561
21.4901
22.434
770.685
1111.71
1116.08
10.5452
31.5213
-20.1484
13.8336
1183.5
466.399
1567.58
1.25817
740.04
1061.17
-19.6586
1281.11
503.499
614.336
-27.5931
653.038
1091.09
1016.1
6.27087
20.6378
375.824
432.978
815.769
58.3153
1099.63
12.3704
1022.12
820.326
1103.94
731.119
1231.57
1187.72
887.351
741.258
-6.29363
924.33
1246.21
780.816
-19.0537
-32.0197
794.527
294.459
245.721
681.03
-8.87006
602.389
745.387
765.497
666.742
686.507
887.792
-30.1424
1.22058
592.532
377.951
1894.42
1063.87
174.634
11.5126
322.545
831.401
35.5189
378.394
829.766
686.784
-0.11562
359.766
495.142
456.434
418.155
60.2526
22.6325
289.898
821.44
1061.11
22.2669
548.194
1128.64
1041.36
32.5809
734.278
202.183
879.385
7.92438
36.8565
1009.76
0.517905
1020.68
52.3999
53.7949
1080.76
558.183
670.99
818.099
272.896
547.793
18.2967
404.05
-24.8782
1313.84
641.164
-57.7879
-9.805
832.15
1182.52
609.137
22.7279
1439.7
168.62
1092.17
-4.7622
1429.21
625.285
919.627
262.858
1426.49
-1.54738
231.19
222.364
838.99
15.9565
312.3
-32.5901
463.147
1331.01
31.6104
1009.05
475.94
564.915
870.449
1018.65
1127.53
-2.66743
840.985
761.258
964.922
1342.8
507.628
825.452
52.9307
12.5026
913.392
22.2731
1469.72
-17.7846
31.113
27.3817
745.649
367.745
1256.87
875.115
556.045
919.588
554.435
531.321
884.633
353.812
51.7679
460.649
455.891
27.9281
1157.07
64.7708
915.707
370.361
1243.75
733.761
677.455
163.626
38.4837
343.37
1165.62
-11.9139
5.30916
53.6294
30.0064
612.626
20.178
987.509
137.253
966.959
442.791
864.366
312.812
-29.0908
440.038
36.3493
1001.72
999.161
146.575
23.9148
1391.82
787.788
941.309
214.867
626.28
690.939
435.747
763.551
949.647
520.902
-13.1915
42.936
1648.73
441.281
16.751
62.2323
76.9128
1415.2
828.481
1125.73
293.758
11.6319
610.724
16.6227
272.602
944.986
28.8328
237.65
-37.697
791.304
190.237
1438.54
1125.58
20.385
393.982
666.543
2463.1
0.254013
109.559
13.5025
1001.11
15.6412
2076.49
618.055
295.396
5.81119
1298.54
446.795
-31.4374
6.67475
652.677
24.4282
1073.14
1512.64
-0.521622
975.406
60.4931
-7.22874
749.313
-28.2716
905.097
3.97857
8.65179
5.64354
843.435
1586.84
6.50023
396.876
1.22058
715.354
858.65
484.773
588.799
35.0159
-19.6508
38.6865
308.49
817.345
35.3585
34.5388
1144.55
1297.7
-8.50635
1095.22
534.93
-0.49333
897.129
82.5578
1215.57
151.145
1027.34
-19.0785
380.902
-6.17172
2034.08
843.36
30.6782
1296.78
1399.45
22.8099
831.87
1132.52
509.257
1553.62
453.715
1280.19
49.433
211.261
954.212
13.6974
12.6993
61.7702
-26.8155
-15.2809
-2.788
-31.7849
838.714
14.606
-15.7103
765.787
-17.2383
1397.31
116.946
1079.29
1637.42
225.121
-24.0547
20.1801
1141.29
908.987
919.469
1074.11
-8.01789
32.7505
1486.4
-4.06117
1096.17
3285.16
908.204
625.501
402.801
868.139
1309.91
11.7559
425.074
753.796
-26.2797
500.659
65.1442
6.88647
1471.47
1055.78
1061.95
630.028
1018.9
14.0824
865.088
47.2769
376.439
861.002
1305.72
205.485
985.67
1311.77
517.075
6.50448
23.8695
795.929
1010.22
426.426
1000.05
312.314
1.0807
1014.22
444.62
8.82081
1282.58
256.777
416.736
15.3137
33.518
467.223
504.845
314.862
-24.172
-1.66635
752.866
431.347
212.348
-43.5226
-25.9829
53.3369
41.6135
523.223
995.778
81.5961
654.118
1078.14
1735.6
24.5939
15.5578
573.02
221.329
532.052
47.6185
274.035
85.3855
1264.28
33.1043
219.768
29.0285
59.0984
47.0908
23.6914
13.0728
21.8193
245.19
146.017
1617.24
54.5784
628.968
1579.86
348.383
-9.494
65.6977
43.5494
328.473
-1.09442
685.865
545.923
534.799
1483.86
3.55319
43.1904
1178.78
810.208
424.371
717.74
2118.82
2190.83
1427.25
371.965
21.3633
813.628
332.107
67.0183
1348.72
793.41
55.5717
75.3046
623.473
615.658
848.221
614.946
21.0399
268.797
808.935
31.7861
754.803
1056.86
19.1844
426.449
13.1946
736.608
556.836
56.5044
575.726
29.7632
587.55
2258.01
1061.58
948.734
863.329
189.728
806.805
-11.9906
840.726
7.2665
748.18
1314.97
1543.87
1316.11
1822.78
224.335
10.6659
485.095
1019.11
711.773
1321.71
31.6762
570.483
-1.45237
27.4821
926.291
1290.36
1736.3
699.609
755.488
510.949
199.066
333.17
325.418
9.20974
1977.06
866.049
494.035
957.669
1395.99
-4.1849
309.097
373.044
1627.14
-11.3034
845.715
753.036
2166.7
184.056
334.848
24.6895
1008.93
587.111
672.139
1311.26
53.679
1402.05
898.103
25.1685
1849.2
1382.4
813.256
850.753
27.9954
743.95
292.798
57.2579
3467.1
1092.68
879.175
957.93
-29.8414
1521.16
356.672
1384.46
706.301
15.9597
412.051
82.9157
2028.46
951.669
886.218
22.9365
188.363
831.339
1275.61
56.148
-5.91056
428.247
506.072
-0.717801
962.564
1459.53
783.853
1220.21
208.443
810.649
1264.28
469.687
6.86734
7.99863
446.61
1468.4
927.902
10.573
603.865
504.078
990.967
739.943
638.896
260.418
43.334
16.6733
3.31137
2030.12
1682.57
352.746
6.40184
40.0458
1232.74
176.152
20.3442
1321.01
-25.6258
1174
387.904
780.734
-18.6982
1.08427
1206.61
633.378
611.696
1216.62
4.30086
-26.7562
1191.32
125.591
174.233
787.222
1061.9
357.587
286.569
609.527
751.376
39.6858
946.917
508.717
564.098
16.8215
68.9725
790.954
46.2988
439.908
1204.26
1442.7
1006.66
43.3191
29.8422
60.8856
1038.57
1818.55
471.409
1210.88
2008.9
537.761
2.85852
63.0648
-10.8469
2321.52
527.877
7.82295
591.011
399.518
390.77
754.58
-0.730949
1066.6
1060.47
792.226
668.38
-20.7031
344.755
11.0769
442.164
-13.1732
193.473
309.32
668.181
225.925
514.669
550.321
-19.534
101.666
964.595
-6.78111
721.546
5.37833
361.079
38.2031
1.51781
129.095
1718.97
672.06
29.7553
1574.64
31.1761
2160.72
717.214
6.91774
754.96
1348.41
1143.25
827.951
156.704
25.5309
879.43
508.061
15.7593
-35.1856
548.39
421.036
890.764
34.7355
1232.46
607.613
26.1912
52.0598
40.5599
666.854
50.4392
191.601
939.419
76.4981
52.8951
1151.46
1145.01
2161.37
1125.13
97.2565
328.048
691.566
918.282
54.1429
34.565
83.5816
314.886
1038.52
1808.03
812.735
71.8948
238.534
664.698
0.345706
783.387
-2.54294
-25.9847
440.831
533.86
68.272
228.132
18.6523
71.047
544.908
806.724
1058.73
487.202
32.3028
495.142
1444.07
-22.4127
39.4554
802.338
9.65277
273.757
1114.49
1168
557.856
418.639
2396.57
-27.1549
4.87603
702.045
1090.48
37.9094
844.579
1335.85
853.218
550.292
848.878
479.208
571.302
-1.79983
29.1171
1828.7
143.585
-2.58006
3.37638
13.6115
395.617
1058.66
765.386
1640.23
883.848
621.486
1061.97
1518.91
900.554
7.73538
190.483
562.503
350.848
1528.59
1527.71
-32.7693
7.76442
-18.5346
14.3077
314.331
-3.05981
571.459
-3.31532
23.3375
1132.8
1316.36
281.601
946.342
296.985
8.877
29.4362
1103.92
187.483
3094.18
513.777
671.059
477.305
28.7102
50.129
519.504
245.281
45.9447
1101.71
146.634
1123.29
39.8031
1000.01
29.2557
35.3775
911.314
3.06511
517.168
61.2912
274.909
22.2004
1151.64
1200.41
76.1307
40.8577
590.824
901.615
534.876
257.8
1196.82
1133.18
418.419
728.055
107.824
1902.42
683.363
819.382
273.568
254.459
1380.52
9.0573
893.769
1088.76
847.308
488.413
14.7992
224.764
1085.03
45.489
226.423
1509.04
741.036
1188.12
1053.79
1293.8
612.42
616.373
78.7976
496.664
644.668
644.231
467.907
3167.5
986.983
114.66
20.0234
25.3268
1005.64
1033.04
54.0992
411.226
44.4734
972.473
13.0637
886.877
109.084
38.5173
278.375
968.055
1665.35
327.168
102.736
1115.54
1286.32
14.9182
784.753
521.312
1084.87
23.0696
6.34356
-9.85969
1296.87
47.0425
259.049
539.106
1167.19
162.97
569.163
588.168
1436.49
-22.4146
840.588
942.269
429.38
9.93562
317.843
235.012
-5.79242
1176.4
521.106
-1.64111
748.06
7.56076
-11.2639
9.01589
888.573
1136.58
1177.54
321.242
988.8
2380.28
1112.28
904.044
14.1608
1819.23
212.648
74.6241
10.15
650.258
583.404
5.22219
1090.51
729.099
884.595
18.4702
-44.1458
-0.0276654
551.018
-10.3447
311.844
590.045
3.69141
990.862
-35.5787
11.1891
-14.8779
-18.4571
21.0122
1028.21
43.4455
1833.8
280.441
242.898
264.669
591.956
2.6797
1286.98
885.771
189.192
27.1123
1182.42
-9.42508
-38.9117
6.01034
717.843
697.253
-35.4636
-27.5118
1073.37
1413.43
9.14845
139.648
30.8477
339.663
1440.54
770.963
336.976
28.3019
343.162
1092.89
810.176
711.726
843.584
-27.7525
844.498
1280.48
354.387
95.3944
77.6035
212.932
865.115
2011.46
307.586
1050.68
2013.16
-18.7864
-6.29171
-13.4315
687.622
1165.9
409.984
942.532
939.012
69.7864
28.052
21.1262
30.4063
797.258
296.06
1031.31
407.363
398.776
372.744
298.063
58.1321
361.684
387.661
260.29
1676.03
81.4166
637.155
568.965
1524.7
649.327
210.644
655.953
552.564
54.2912
744.357
1349.88
569.745
133.003
213.111
561.86
33.5696
1261.28
556.928
2645.8
276.333
65.5963
1225.59
1274.12
33.3652
817.191
370.512
912.173
490.238
157.09
1715.05
710.487
1347.31
68.3819
241.151
149.695
1055.18
1371.11
2382.77
1317.25
307.223
1264.8
335.184
127.239
1.81749
170.704
1789.4
20.8032
888.37
444.415
-4.40162
41.7184
1715.1
389.195
22.0798
-14.7058
505.403
124.034
571.617
972.908
694.594
14.4807
787.796
-3.31532
545.628
-4.77349
265.107
103.843
2048.29
288.551
1417.24
35.9954
12.2804
-7.42017
75.0626
494.897
196.195
519.716
383.713
648.814
-2.09594
748.719
976.145
223.471
604.707
1127.04
297.761
545.801
640.013
115.463
46.6219
596.381
820.216
526.255
312.286
432.835
72.5356
316.429
-29.0249
35.6815
433.915
76.4502
546.51
41.7225
882.874
437.424
826.885
621.368
10.533
3269.54
272.242
233.386
186.45
133.641
108.024
1083.63
936.987
1247.71
668.372
1127.87
7.41923
1481.67
37.5027
41.0362
98.8887
-23.5495
1125.82
23.3668
33.3076
94.3018
885.918
708.24
-30.9649
1532.33
859.657
1278.6
12.5081
998.468
361.1
-29.6394
45.9415
1536.07
5.87438
27.8623
17.6722
-2.53599
39.2671
1103.38
602.019
1265.38
-36.4454
2271.44
4306.7
180.148
401.194
329.254
1078.99
729.399
756.901
15.9597
260.251
1226.1
1146.31
799.074
1673.33
528.934
1961.4
1944.55
695.049
542.033
8.74552
35.2492
407.19
1163.11
717.693
166.239
818.388
-17.7805
1163.87
36.6134
27.3932
1167.17
356.566
635.497
-5.2005
62.8967
68.6364
648.929
1104.83
1050.39
6338.67
63.9574
577.167
46.4376
-15.662
18.5801
524.661
5315.08
31.8805
59.7768
595.829
41.3348
36.0532
1351.14
1321.73
50.2612
51.0211
815.998
-20.6575
13.8089
1004.1
3.55319
1587.37
46.8413
389.535
14.7875
-6.88511
-4.79043
797.601
608.097
11.9929
785.264
78.4253
5.56548
435.534
918.645
753.927
680.315
844.671
899.524
343.794
936.334
1570.11
335.294
83.8849
41.5561
613.5
24.8909
15.3345
501.658
-4.65827
919.498
6.76532
656.175
656.348
20.366
205.079
1090.2
-0.661926
861.997
1026.54
452.525
267.876
854.519
32.2473
17.9026
356.149
892.155
20.8526
-5.47853
1338.47
57.8742
23.4559
980.999
1447.24
18.3844
22.9365
2.83016
370.319
1116.21
693.175
43.5316
1451.78
1551.37
1326.29
869.278
390.766
1131.07
76.9058
589.007
1456.37
1531.68
267.809
823.482
282.273
1016.91
-6.9939
-32.7317
421.904
595.282
-31.4437
983.471
380.703
611.57
18.0341
54.5664
27.1953
323.083
631.124
58.2014
795.05
1504.82
109.207
893.591
11.5279
976.786
18.1309
755.591
1232.23
10.5755
28.3632
39.7806
121.566
30.7907
1204.36
929.448
1334.26
1223.6
576.767
1231.15
1.81931
553.293
294.617
-4.58624
796.554
952.169
484.912
954.287
421.443
2028.71
367.073
1565.3
6.88037
587.305
1497.02
299.635
174.736
994.211
12.3723
10.5151
-30.6099
37.1233
619.633
6.58233
1997.83
122.82
29.5985
477.169
790.484
19.2337
50.7888
690.423
118.488
1601.51
943.818
304.769
748.997
-3.16554
30.9874
553.089
717.096
37.8967
258.575
1152.14
634.639
-13.4315
1573.5
723.411
207.828
10.8076
940.658
319.037
316.658
1076.23
97.8727
19.5203
84.2902
1001.32
543.079
1026.79
35.6941
1210.68
73.0782
831.815
15.6037
21.4465
1444.88
679.535
1252.16
952.423
526.003
583.161
373.619
36.1353
47.1936
717.176
45.9415
951.357
40.4985
232.636
488.619
1256.31
202.268
603.882
399.451
1764.34
6.48617
33.6176
290.924
19.1288
-19.5788
30.0612
373.039
-48.4878
846.496
1303.08
159.683
204.051
1691.37
305.229
79.5734
-8.91352
728.396
1441.88
1545.89
1179.24
83.5868
-26.9662
2288.66
66.8416
2130.13
841.84
133.417
118.089
673.801
858.873
459.365
29.237
218.146
492.709
18.2253
339.321
-39.1297
1242.81
301.789
890.162
346.348
201.701
-9.10473
1127.21
750.149
27.4415
633.121
35.4467
577.135
1317.7
990.662
-7.93303
995.234
382.755
43.0445
635.706
1034.04
1131.33
292.681
1629.24
420.319
557.821
1086.36
52.8196
667.436
389.121
3.49942
911.602
18.2364
820.179
1041.89
1.80101
24.1953
50.1541
-9.48595
5.56745
597.903
588.557
896.042
358.229
795.896
401.649
-47.3224
648.205
-0.243867
7.95308
557.319
397.75
754.331
-23.235
-21.344
1229.16
43.5316
569.091
886.075
1493.56
625.36
-32.1475
150.885
1012.07
160.302
4.9162
7.9893
20.8037
116.009
1145.82
493.301
111.74
1209.28
-2.74661
0.917507
1218.73
870.769
222.968
20.2007
518.447
490.692
159.135
11.1674
1015.03
26.3423
9.31133
35.2687
937.454
904.08
320.423
23.0581
975.205
639.34
22.8863
400.602
1133.2
28.4377
-5.09418
199.875
808.064
1217.23
1551.06
502.502
44.7289
25.1685
-7.56932
18.2949
869.451
624.009
362.138
506.386
0.0760989
1293.21
440.549
1082.63
677.941
1154.81
721.294
389.562
311.958
438.988
1270.4
1246.7
-15.9105
-28.8572
18.0113
-24.9877
752.018
-34.4162
14.4396
397.014
349.536
1452.48
5.23565
8.99858
5940.98
16.6837
221.907
-20.193
711.324
-17.578
683.33
201.77
960.523
1063.18
-15.8643
-12.7031
-9.41603
-9.78434
136.646
605.246
80.4612
1341.94
1619.64
3.68913
-12.607
65.2537
943.077
942.612
691.617
1221.93
54.9591
1835.54
11.2167
793.853
-9.3279
184.743
1095.35
626.687
659.701
616.282
835.777
-12.7655
929.018
452.94
-44.949
484.349
704.485
359.852
933.615
-34.7622
474.143
1753.14
388.62
479.107
17.3555
-18.4134
142.172
8.96131
446.314
20.9604
852.727
-9.10217
331.198
-10.5561
1315.46
452.083
1061
79.5595
27.1009
1247.02
26.1753
1933.54
38.8065
656.936
-10.0695
42.4489
518.323
-18.3856
997.469
213.094
450.491
31.8892
456.792
659.992
1351.92
1223.28
532.254
991.572
1008.46
1046.44
1564.34
972.221
843.584
619.305
650.685
641.289
22.1022
-0.717801
280.404
16.4948
637.676
-16.6776
33.5503
898.444
309.643
334.636
703.938
1180.03
718.27
1071.09
165.835
220.268
5.86131
-6.29363
1630.85
16.1971
16.5536
905.013
-20.6918
411.576
1240.65
207.828
-30.1087
933.39
-18.2947
1276.18
343.466
3.40954
24.7841
-22.5316
0.690423
644.279
24.1679
674.7
1754.12
24.0924
601.37
103.046
-10.1217
63.7607
536.883
933.228
742.483
1441.71
304.953
1237.17
249.648
12.6704
1316.86
828.664
426.093
11.7724
-10.0206
405.14
-10.0392
2584.76
25.1685
1206.39
-23.1507
-9.44339
5.45469
25.7912
1217.14
14.8769
867.638
1580.28
1422.8
1697.07
461.096
1677.39
-12.8806
180.193
314.987
777.155
-42.5043
1103.35
1578.35
-9.59221
-25.2698
271.496
453.981
4.46995
790.64
705.097
628.768
-21.3609
3292.5
407.863
810.918
1599.87
906.134
937.107
-10.2382
1.15627
696.781
15.1815
1714.59
257.514
19.1624
34.7857
1474.18
329.207
274.116
2581.59
169.668
967.257
24.7783
2681.74
59.5561
7.18323
1.71347
2234.12
1386.09
391.701
16.6733
445.904
152.245
183.599
73.6
580.622
369.76
0.690423
-2.27407
-5.81714
723.476
907.084
2280.73
1369.74
707.355
249.534
8.92222
449.166
-12.5904
1461.12
1134.15
779.02
-17.7767
1849.03
-32.5901
309.646
9.12162
229.442
1076.93
393.466
333.511
1086.79
2259.12
-5.73782
14.9378
1003.07
-29.5969
1505.91
732.836
1160.28
0.282438
-56.0783
994.547
112.106
229.351
1077.62
572.283
61.7698
1674.93
838.029
62.566
119.584
1802.64
748.897
1945.71
994.504
505.64
-21.9709
951.343
-9.94886
-2.788
62.8503
61.4576
8.65253
957.276
918.785
333.773
299.668
75.7295
6.04389
546.516
33.0291
1200.65
1124.94
19.6582
70.3428
13.3576
-2.5455
107.237
464.723
921.627
34.9377
899.391
832.008
20.4214
792.606
607.303
740.702
1800.92
767.005
65.2537
703.196
731.665
1392.03
61.931
1373.97
238.404
43.5924
47.1789
1474.28
200.268
14.5835
496.654
260.763
305.679
750.816
799.714
896.492
569.585
431.468
0.275107
1303.32
1756.86
12.6727
-13.1732
49.1694
746.914
15.0686
985.859
405.036
1104.11
813.732
1478.42
321.432
1032.37
892.918
184.917
169.388
921.684
766.277
-1.42639
883.813
242.899
185.024
-39.0432
1527.94
-34.1523
523.727
607.581
424.188
-14.9694
896.815
47.4021
5.84143
2530.22
682.725
745.434
6.74823
807.552
917.777
1057.09
262.595
1542.59
183.967
1766.81
0.0644921
-11.2639
327.607
1804.79
21.7909
1668.18
1179.06
599.541
593.36
1030.76
676.101
927.539
950.257
2052.55
1120.63
708.908
648.088
885.918
706.366
1054.85
28.8531
188.431
-6.82974
190.013
245.177
213.538
-1.68838
1333.44
1051.5
-13.1558
999.844
1261.9
45.8579
522.678
1461.39
737.56
1051.76
-2.83876
777.641
2204.14
0.577212
6.39566
325.606
1224.58
582.228
1148.38
1453.62
1762.96
1602.82
90.2824
27.5006
1223.51
976.675
28.1379
560.614
869.773
1672.86
2068.84
270.298
837.983
602.424
105.812
1170.19
688.274
38.3636
10.7511
14.4436
1038.33
1217.28
75.0626
1004.74
910.94
272.339
996.532
329.866
13.8116
543.405
533.894
1299.31
179.421
367.336
3.93899
1565.55
1314.03
47.4306
-2.29319
-29.731
512.004
-16.5081
-1.22539
1292.24
946.954
1559.44
782.051
462.45
855.7
47.6058
-26.7523
-8.20034
512.865
484.011
-51.4723
814.262
888.546
223.429
-26.2826
1468.85
308.551
-24.6759
503.963
-13.1955
818.248
-41.6662
391.556
580.535
964.987
724.284
978.016
259.363
394.578
8.46932
765.546
11.9109
1263.85
595.627
421.56
512.529
24.5485
-4.64274
-3.6009
1036.32
-0.907194
40.007
1382.07
192.375
12.5789
-37.1541
-9.98068
1448.4
743.595
-1.58732
1036.7
-11.2175
235.463
913.095
58.9017
327.457
280.448
148.821
15.4838
273.552
975.336
43.9858
44.4843
42.5546
808.736
173.451
438.769
1381.47
762.889
876.481
-20.0155
179.44
1500.91
38.4485
561.976
23.3514
826.92
23.747
973.362
1332.1
522.649
30.4327
29.0671
25.4908
1590.85
-10.8163
223.532
968.209
46.7777
361.116
346.414
408.621
468.8
600.099
1260.8
435.464
-12.5904
-43.7538
978.604
679.695
559.436
1480.76
-12.6933
-26.4856
38.287
306.843
244.841
35.5189
470.223
599.255
179.795
-15.0473
1376.01
15.3807
-32.6972
-41.1534
629.786
974.752
-34.3152
1060.25
1243.47
61.6003
1578.42
134.317
45.6994
741.914
527.06
1524.57
-19.4868
844.474
633.205
1310.4
-5.98027
-48.2078
-32.5421
732.686
235.579
1028.57
1015.77
831.223
82.528
365.993
-7.27703
1182.77
778.303
565.524
280.362
939.661
1268.57
876.548
344.944
-11.0187
1595.06
-20.3066
1223.33
937.098
12.764
-2.57199
1407.69
261.272
1153.41
306.64
837.926
831.17
17.6103
237.01
576.787
1203.75
183.143
14.8351
1264.01
490.759
23.9629
391.767
-13.389
16.6615
-20.0036
913.502
1145.03
1087
40.1039
-24.333
614.408
1293.86
935.512
1020.85
229.926
850.771
-20.5001
258.088
1098.18
701.741
1839.63
764.259
5.45863
9.4018
772.446
495.267
865.434
27.082
1302.48
922.139
434.286
360.927
-15.3242
5.90636
749.842
-33.876
801.142
-2.47798
-14.595
-26.8467
1357.15
392.36
1014.4
254.223
663.761
379.844
460.11
1026.26
137.059
16.6179
58.9017
25.7327
87.4192
20.5264
354.125
1020.92
1374.57
-56.3376
650.246
-18.297
576.374
382.386
-26.137
1015.89
-39.9374
1087.56
151.329
924.302
1028.62
1417.66
6.88037
551.697
1178.57
221.587
-36.5252
673.918
575.109
605.751
-47.4765
1033.13
1542.28
29.4321
604.745
-15.2809
957.722
4.9162
395.921
577.401
901.243
107.243
597.116
570.886
-23.8605
904.301
-23.4454
553.852
633.389
-4.16214
-22.8018
957.571
533.39
327.768
1302.04
-48.8494
-7.39092
93.6443
537.518
2273.66
-1.91687
287.301
2.56449
7.09626
1337.89
356.159
918.022
914.339
755.86
220.098
662.668
1242.55
482.719
-13.307
759.964
-4.74188
1365.61
793.083
220.486
59.4306
43.5924
648.754
1333.14
431.563
25.5866
228.978
477.296
300.815
486.588
-2.60502
442.532
17.6722
606.693
73.0003
627.739
571.423
1676.84
855.45
770.126
698.972
952.469
740.644
50.6759
1285.71
798.59
472.408
2422.59
4.34734
33.2624
54.126
481.665
662.939
291.061
453.035
882.704
-7.28854
79.418
640.422
993.639
560.704
189.929
89.9783
525.289
528.706
12.6745
36.3614
276.54
643.975
632.805
-44.4752
-42.102
-45.9341
-44.395
467.645
0.239112
463.31
-31.9048
7.08225
25.5674
363.256
762.668
7.7267
2278.67
18.3039
1047.48
1203.26
360.267
11.1854
289.118
577.992
-41.2723
750.196
800.917
7.58313
-26.2009
-17.1371
11.0393
-49.768
-18.7683
-4.49948
1184.45
-11.0972
1426.13
-8.49002
164.731
634.724
713.635
1926.96
2067.45
17.8322
1996.76
-4.57051
36.0116
687.686
-8.14976
768.765
3.13833
-1.54738
-21.9608
-5.33546
750.905
4.09384
862.097
5.82828
-4.43299
1871.68
719.137
31.1972
908.834
372.866
949.984
25.7912
107.697
1234.89
479.706
362.138
43.4917
-12.0825
639.133
1235.11
633.672
485.666
11.3881
21.9068
32.2466
1.65219
625.031
505.754
834.822
815.676
43.8253
1.51781
783.144
1055.55
10.3264
1104.95
934.43
473.909
1067.59
207.663
401.568
-23.1718
65.0393
19.7008
116.266
373.945
40.8429
250.407
884.187
47.0406
827.23
798.774
16.1625
831.129
967.601
32.8615
41.4686
4811.93
-3.33272
608.402
9.0573
496.467
3.6711
1342.06
972.447
177.6
43.2089
37.9272
31.8001
32.1427
982.408
63.2701
20.0049
30.3117
1089.51
930.065
865.168
840.787
940.05
485.635
485.808
710.022
1271.42
842.826
-4.41006
1234.94
72.6429
20.4991
1141.25
36.051
3424.31
15.2304
405.081
856.592
263.661
50.129
935.547
412.073
1895.54
603.906
437.916
769.089
1394.09
568.798
680.714
244.878
27.7529
119.257
668.968
1543.68
14.414
-2.788
28.1852
2439.65
276.644
35.2355
28.3
150.679
273.443
155.032
631.786
35.8402
485.691
9.8727
831.213
2.79157
560.928
415.171
1418.91
-26.2826
1425.45
743.811
147.614
463
-33.2873
-43.1625
620.599
894.327
29.5369
975.979
-1.58732
-3.40243
657.824
513.7
988.822
52.2251
433.715
1644.93
419.129
29.912
369.023
38.9097
746.754
31.7435
195.347
555.112
3.82423
539.831
1053.51
28.2547
1060.14
1198.13
153.203
571.978
870.534
796.234
748.615
0.456811
1515.5
37.1251
11.0287
103.521
2470.98
31.113
762.016
1334.11
676.966
-4.37294
2000.15
1001.94
103
1920.36
1.29554
29.0711
514.65
90.1862
1095.02
125.118
597.006
529.649
3.04406
555.969
4.2505
829.255
476.595
15.9949
643.044
1226.05
-35.653
516.573
518.803
230.433
2.1045
415.324
659.693
1157.98
751.064
445.374
239.341
1265.32
228.026
398.919
1824.93
882.972
712.491
1015.77
547.495
315.049
295.418
546.979
1190.84
869.062
1271.83
2005.16
642.732
668.874
1025.56
49.1139
503.286
672.866
7539.47
35.8451
22.7712
491.149
34.3324
357.476
19.1282
26.015
21.5819
858.078
789.439
32.5809
561.864
640.715
381.392
1074.97
10.5151
996.773
899.98
48.3677
1196.17
445.017
682.519
439.18
-29.962
1239.77
43.1726
47.0709
557.724
890.935
421.495
1225.12
18.8562
1047.84
397.61
211.834
-20.6343
7.14182
3.81343
40.5315
29.0023
-12.4945
788.328
878.397
405.287
-3.4209
439.212
1154.95
149.275
1310.31
541.014
2488.09
1476.03
311.347
613.245
242.56
123.184
3.67508
628.688
550.86
855.018
-57.0601
-35.5312
62.9249
794.266
83.7835
23.8826
543.8
222.799
15.5733
1023.96
595.972
18.9315
3.95585
17.5739
674.155
296.415
28.69
-24.782
1179.04
233.247
29.4321
157.133
47.8578
1121.85
558.1
37.9744
32.0481
295.92
369.958
13.5402
696.331
-10.0817
1198.7
2278.24
722.018
1250.92
87.2094
744.243
417.871
76.4227
679.617
443.841
1285.45
1169.34
643.035
871.462
35.414
1927.98
187.283
890.287
624.005
47.3631
440.067
810.376
8.06555
4.14563
52.0257
1395.57
-3.22012
366.667
-7.15431
464.177
928.868
206.572
16.6179
836.639
28.0227
2158.85
753.207
29.5393
1170.29
1026.87
809.542
1199.85
516.404
1426.26
1377.68
922.323
545.497
-28.693
-10.6452
309.608
42.1966
557.46
947.662
37.1251
633.219
53.4299
559.616
84.1032
24.791
8.74552
1.516
795.122
760.188
601.501
42.5505
194.324
1147.89
873.389
47.8578
72.702
1095.61
1061.89
121.443
727.631
624.253
874.367
49.8884
1275.53
28.6134
448.903
2.79157
1350.33
320.704
362.897
5.5765
871.027
-17.5361
39.5858
467.798
940.803
22.2955
499.939
35.7126
4.19404
26.1779
11.7559
461.442
-27.3313
196.734
553.54
1444.51
820.928
397.338
1105.69
300.462
38.604
28.1534
824.873
182.182
582.225
26.5636
512.3
6.15021
1.22377
826.805
160.578
979.226
484.652
1692.53
1214.15
1151.48
372.435
-0.661926
1710.93
663.346
365.275
359.375
36.4826
693.35
49.1694
576.374
562.296
957.748
48.9636
662.145
1231.65
927.441
392.542
45.4344
25.621
384.905
222.798
452.606
795.732
-15.7218
63.0934
-35.0894
544.67
1313.65
288.053
188.702
-5.91056
0.960134
78.785
864.951
335.071
263.526
780.78
603.078
804.163
607.014
298.743
801.279
713.308
353.494
1732.88
868.694
473.182
4.33072
1.00233
740.21
1303.94
78.0413
895.643
97.3744
1674.7
18.762
-5.81549
-6.05896
1040.21
6.06811
29.9261
66.1038
801.006
448.592
33.5382
596.04
511.656
794.594
1553.4
638.305
5.66463
750.375
239.91
89.8985
408.899
636.663
522.281
33.7617
58.0408
11.359
389.778
896.644
320.105
1933.87
525.194
5.65367
84.2084
497.141
436.273
57.0671
303.554
89.7066
708.496
893.432
25.4693
22.1571
-1.59052
47.2492
796.03
711.535
1078.12
10.5941
318.933
44.3863
47.8156
550.245
795.029
522.616
649.232
477.383
14.3306
1669.7
783.287
249.083
1110.88
325.594
469.842
1556.49
12.2814
561.521
724.609
47.3179
38.8059
510.461
-1.84397
1207.59
1617.24
-13.5987
350.772
455.183
1246.83
787.829
1348.84
-26.2179
843.537
21.322
1182.03
24.6751
54.9269
395.682
47.7147
311.479
1195.68
2026.88
560.415
1370.49
39.5746
509.977
1244.87
17.0556
1129.88
429.928
935.581
31.0376
820.13
16.1625
665.796
17.4492
40.3577
21.0301
1013.82
1137.25
50.4392
5.54516
910.09
47.5954
72.2569
525.617
453.098
1031.33
113.802
586.336
1005.72
312.43
591.757
23.7531
1398.38
55.0282
933.813
59.3198
1623.28
1239.72
766.244
2372.06
274.826
1334.17
1026.54
250.126
348.461
371.01
135.376
8.53222
1868.52
438.769
1400.21
1778.63
300.45
563.623
65.9798
861.849
10.3375
1.6302
42.0921
61.2283
1582.43
198.295
-3.9638
347.15
255.829
1084.34
636.453
52.902
585.958
254.515
56.148
882.132
333.005
350.162
834.966
1058.46
408.175
1108.07
419.98
978.08
731.307
29.281
21.8599
1949.53
634.436
25.2804
510.329
36.6096
1002.86
1174.37
1175.45
1645.38
57.783
116.423
914.421
431.141
-3.30222
9.31133
871.952
1180.32
928.084
439.311
579.044
169.356
1452.21
174.375
89.9448
1047.33
7.4686
557.72
30.3826
381.861
332.974
1280.31
500.904
610.295
24.7048
49.6896
-10.1013
817.345
1048.03
797.284
18.2364
1843.42
1053.14
1071.89
455.282
363.514
47.2398
317.753
153.75
2.11195
1357.11
1952.92
970.184
1265.59
18.2699
1218.53
1034.26
1208.53
674.048
41.9513
961.844
4.70422
207.275
23.6335
1395.95
587.011
-19.3655
1001.33
-37.9005
1343.96
15.8556
575.361
12.2557
-6.49011
286.346
1211.8
1116.24
1000.38
843.823
910.985
1038.05
4.51494
112.866
291.533
31.1551
-12.1169
1209.36
1312.85
809.836
1209.98
350.036
827.668
738.069
11.0838
1276.16
845.434
36.7628
1795.38
1639.68
848.893
733.271
95.9987
118.023
244.198
591.021
1570.27
431.122
28.147
563.889
697.764
1508.6
7.53869
1474.1
2178.41
-44.9477
451.364
1665.99
480.114
669.594
-31.8306
637.127
1186.57
-25.8394
149.477
7.82295
922.569
439.755
4.09009
-21.2061
6.58613
180.163
615.119
5.37348
-8.15819
-1.96239
-16.9397
22.3213
2486.77
760.816
422.109
345.216
731.124
78.9932
427.431
325.617
1529.63
26.9301
496.553
5.14198
1131.72
1083.79
640.441
-16.8475
-19.9075
1495
829.792
1100.33
468.901
182.143
825.238
59.9932
4594.35
736.577
671.466
594.31
1203.72
728.568
47.9777
1009
20.4445
24.5885
528.052
760.935
-31.8787
117.712
677.714
510.014
-4.9982
554.563
451.573
2.1045
1010.14
194.779
200.63
-31.4132
348.517
1304.86
591.866
212.191
-12.3388
592.162
319.161
9.17539
15.0794
217.428
3.73776
663.214
88.6923
55.1797
-18.7683
-8.47064
930.285
684.064
39.2987
1312.6
43.6563
-13.7022
1.81879
1307.57
837.68
78.0118
207.662
486.157
368.285
259.434
16.2599
736.084
9.9226
-21.8004
9.9394
-28.9494
284.205
1671.13
290.969
5.36549
1703.12
24.7086
1004.77
528.693
2238.32
891.924
386.49
40.2041
1368.93
524.677
1037.74
988.958
-33.6343
12.2575
392.717
6.79711
417.262
154.028
39.8217
8.82081
0.715155
1319.37
557.291
29.9107
-13.5987
1184.73
14.7773
-8.78956
-49.8784
1484.71
1059.98
-13.8478
1028.63
6.05031
1088.21
-4.1062
349.094
-21.2977
430.961
-13.6714
383.605
2196.12
136.881
198.264
787.875
-50.1781
700.079
28.344
-37.1732
3.31347
1840.4
740.237
-0.354444
721.581
197.953
213.909
1542.88
-10.6204
71.433
-25.2785
-2.06735
280.673
1148.68
52.5792
1124.89
28.052
324.725
688.18
38.9073
-13.7283
1409.62
21.2951
633.962
297.326
15.3345
823.679
638.388
1164.94
2174.34
663.171
83.8288
912.008
29.8967
964.977
1545.66
55.2233
281.055
618.885
-20.5386
0.0999653
63.9561
1580.12
1081.48
1731.06
57.0846
579.543
585.967
1567.44
278.88
1375.35
453.972
431.991
10.5151
316.487
485.811
443.529
492.521
18.0576
856.374
1241.95
623.485
-7.78462
1294.07
1411.25
1043.48
714.208
165.685
742.552
1386.1
1560.39
727.64
66.5938
-23.7803
102.202
414.584
458.732
-36.2768
949.839
1.71347
824.512
23.6443
29.7918
1084.65
1094.56
613.266
11.1854
620.827
37.1427
855.354
401.741
2649.53
826.268
1248.21
1257.23
43.3871
1347.85
33.2851
493.206
10.0507
868.221
593.429
41.5714
906.457
-2.7842
902.631
10.5134
48.9779
1968.19
60.7757
38.8512
850.164
640.842
33.6601
404.631
29.8694
31.8044
313.413
1913.81
-23.3269
429.237
1192.14
1.29206
129.089
81.552
395.184
692.789
806.57
726.922
997.959
209.666
756.498
198.293
315.361
254.19
672.716
-36.1858
295.814
-44.0175
1375.64
945.535
23.9763
1536.02
732.054
37.1096
1124.93
32.0481
775.68
38.2481
-27.6893
647.605
6.7849
44.2735
42.4746
32.3615
36.6088
267.035
596.536
765.621
613.059
1073.79
44.5636
10.5749
45.208
639.078
31.6658
856.011
297.853
37.5867
294.674
401.562
217.813
967.798
716.463
1180.26
699.114
138.717
1135.67
7.22576
1011.79
557.209
1297.69
-7.52393
21.7374
859.407
576.238
748.15
78.2627
465.095
465.449
2002.03
1569.82
45.9415
535.314
10.5134
52.726
149.677
236.938
1028.36
844.542
1240.56
37.3138
17.742
14.8769
22.434
1265.44
234.646
587.619
22.5649
65.6923
43.386
1003.92
845.803
1078.99
931.798
322.117
45.8402
31.2432
21.3365
1376.01
313.925
612.09
88.5092
59.612
15.5104
1024.43
930.858
479.182
1431.5
12.2045
693.479
65.2058
795.76
158.59
8.62229
1122.4
258.106
2059.71
-24.1372
896.112
550.541
110.634
23.6649
-14.7269
-19.2623
664.311
714.542
899.819
727.762
630.463
1473.88
25.5303
30.9434
21.3585
559.285
568.884
53.8568
27.6854
250.609
149.768
817.987
906.68
1208.53
21.1518
407.414
42.1561
956.44
-0.964698
0.185688
770.388
207.984
-12.1516
782.137
-4.74188
41.5824
737.061
818.448
325.504
1347.48
1441.27
940.249
22.8863
2072.27
228.026
15.6729
26.7649
25.5866
671.258
827.746
4.71206
988.838
983.154
19.1659
68.272
1112.69
16.7783
713.946
1412.88
37.0356
1239.63
-7.61188
28.4991
43.1796
16.9666
157.565
15.5917
700.43
62.8113
25.9931
876.052
345.285
6.88037
761.593
24.0066
-9.586
783.807
1178.81
-11.0535
1064.68
25.0701
1048.97
17.4456
-6.04133
549.355
1474.31
-34.0215
1080.42
667.242
2.88022
1434.82
286.026
10.8726
1479.13
1703.72
647.32
-33.3115
413.347
-13.991
421.904
316.046
453.11
415.373
623.751
28.8874
727.998
8.66373
568.061
1291.04
0.283542
469.942
1455.54
-3.42145
988.313
16.2163
361.103
949.241
1178.12
-19.4716
588.709
731.311
31.6104
40.161
558.383
24.2898
21.4901
161.115
272.128
1170.45
26.3369
2108.56
17.0103
900.844
504.723
31.3884
2042.49
1097.19
5.00631
53.1957
608.715
-17.0823
506.446
981.281
352.095
26.665
-18.2228
3.06511
63.1653
-39.9339
21.5749
925.863
233.39
528.1
353.481
19.9087
423.167
73.5816
40.1222
854.996
3.03676
1333.63
18.1117
15.4949
632.143
412.534
4.95077
58.5115
67.0524
674.503
-20.6918
680.093
1311.41
985.635
279.341
1938.23
1266.81
916.93
112.105
431.456
4.52777
16.8238
182.354
1301.29
674.264
642.61
622.277
346.986
2014.17
61.2344
260.779
959.919
278.788
237.397
35.9339
999.219
842.738
1560.19
29.3162
3.01718
1169.67
1327.64
38.8512
232.296
573.391
198.483
40.7837
2311.6
430.92
16.8118
45.4213
27.2729
7.59623
1445.14
637.465
0.143666
777.155
10.7737
62.2317
1201.05
274.581
63.4744
866.275
79.9689
51.3216
33.3769
42.3573
678.182
542.033
1.24926
4098.22
1316.11
1657.87
2619.39
700.322
1663.88
604.409
1776.69
1792.78
31.4874
890.37
1023.06
1228.28
-16.4449
59.2587
1547.27
797.723
1998.26
1219.35
380.122
18.5801
713.942
691.761
29.2665
13.1398
33.5399
1.4373
-3.8718
9.81624
742.071
50.2612
785.655
-1.09442
70.8145
247.182
719.728
33.7692
31.8487
728.741
700.696
537.752
-4.71283
191.302
198.463
294.88
-15.9863
1424.1
76.2526
-28.4953
19.1584
1420.9
17.7484
422.574
1056.88
159.534
1447.55
900.944
-4.6537
1508.02
709.847
903.852
1203.06
426.305
-23.6744
294.797
761.906
-7.11204
215.957
208.191
1061.33
685.255
1360.91
1868.27
806.689
987.41
-16.8192
13.1835
1908.46
323.079
1998
1556.63
1618.2
272.343
1037.36
927.278
428.557
852.096
-20.6802
586.357
-18.2333
21.8746
31.7888
914.671
1594.59
-4.23187
422.739
424.555
852.156
488.345
461.72
917.61
573.971
620.382
32.5339
15.4802
1751.32
879.64
39.4149
-11.4323
37.5732
58.6903
911.989
38.1696
10.7426
1282.98
36.6773
967.638
0.377527
63.7469
244.378
1015.12
-5.51674
205.671
894.372
481.099
9.25931
1188.31
30.008
158.932
1022.41
49.2626
41.7388
143.633
452.217
78.3904
1063.67
995.473
1162.78
23.0362
439.883
1093.87
424.43
47.0756
-11.1614
-16.6632
565.867
412.206
1126.75
1856.9
11.799
1112.32
719.943
1579.98
946.634
901.572
1645.75
456.998
4.11834
597.236
617.291
906.391
939.293
118.04
494.298
177.733
992.646
458.783
442.818
893.287
-12.1244
185.168
1050.99
1104.61
40.9218
212.823
335.501
1762.37
198.209
21.0687
54.6778
6.93695
41.0498
61.161
1157.65
2038.57
716.526
18.42
68.8356
1393.4
229.323
612.669
-6.2212
31.2156
1221.28
2.97352
459.705
1263.36
-47.2901
239.092
0.721493
719.869
15.9428
-20.2889
1959.97
1565.17
1121.56
444.821
339.534
-13.7583
24.9327
578.506
688.519
1558.94
686.333
-59.2631
979.086
1387.06
1209.32
414.28
1.30224
238.947
1487.61
-34.4415
-5.62788
12.2725
504.069
699.638
1726.03
2431.26
158.227
16.2727
140.751
838.021
32.6475
504.608
2098.47
44.5804
-17.3945
187.308
1349.41
883.659
1609.41
0.751607
26.7543
940.154
42.4337
1177.91
575.035
11.5729
22.3361
886.326
-40.7757
-11.244
298.309
-19.2499
610.622
681.329
662.361
788.04
1014.18
954.799
-15.8274
1338.23
-2.78745
600.035
1122.06
-49.3797
3.70394
342.029
-29.955
-59.3135
3.25314
-18.0472
1060.54
7.04303
1171.67
-3.73057
6.81789
576.409
1471.47
-32.6206
439.47
-13.2773
349.417
-19.7665
652.733
21.3139
1202.5
993.599
491.695
282.437
-22.1316
1901.84
1320.84
581.719
1030.13
34.5536
12.1724
1228.92
924.902
-1.8371
875.057
266.323
18.7612
804.623
47.9189
752.818
1066.92
812.385
1148.9
996.433
49.7535
157.405
1262.04
14.7599
32.0836
373.137
67.2035
377.78
1087.05
42.4841
972.492
1126.33
835.609
668.726
128.082
448.325
608.357
99.0017
26.1125
49.3575
1425.69
1539.73
36.6474
4.30162
14.9721
594.316
70.4141
36.3893
1216.14
659.026
32.5253
439.877
25.5291
7.21558
1316.41
766.698
476.029
1057.02
674.355
12.6741
65.7205
307.141
528.228
-22.4099
599.329
-7.29626
878.917
380.067
18.55
699.65
-31.743
1727.29
-37.998
-19.399
1453.03
1512.15
895.909
327.001
20.7361
911.273
1355.48
1237.2
141.819
155.246
1646.05
54.8476
19.3135
551.694
543.372
801.894
9.65387
1219.57
1374.37
23.0168
19.0826
36.89
2101.97
11.4966
740.681
85.9583
19.5463
1037.73
337.259
873.147
124.564
44.862
50.545
968.054
1278.19
18.9785
873.597
1083.35
1176.33
-8.77112
31.3884
926.176
277.392
866.512
1553.12
-7.17512
449.561
1040.69
4.46949
1163.81
952.216
479.969
381.143
21.9799
-10.9322
27.7529
748.27
717.084
316.643
-9.94886
33.4448
1038.31
700.033
983.498
173.57
823.482
274.035
13.234
1184.64
-5.31409
112.009
-9.38986
-24.7173
1355.02
536.249
1033.96
-6.97324
2026.13
1140.06
34.5096
1708.44
918.511
10.3287
819.467
971.809
280.114
24.9613
459.567
18.6979
444.723
661.145
39.1604
404.528
42.8985
107.433
0.831772
1949
40.4781
3.79056
-25.4884
-1.84423
235.009
30.338
368.672
1609.24
502.278
59.9148
942.123
830.184
832.926
1200.92
1103.66
438.563
84.2084
125.893
429.674
1412.66
879.782
562.224
1465.47
925.54
348.208
13.2171
1228.83
642.307
55.4544
315.127
26.4525
2089.44
807.119
934.929
553.612
211.851
1398.89
907.889
54.1253
442.327
7.56131
43.8434
952.688
229.376
867.943
256.03
690.537
-10.1436
23.6874
942.271
1290.63
820.237
814.993
946.911
1086.79
818.353
31.7888
498.628
-13.3577
1626.21
664.494
28.3367
306.489
35.0635
314.057
722.407
21.3143
-17.9978
1211.84
21.1217
1353.14
935.834
2.62087
935.831
903.787
6.56385
259.759
790.301
61.2969
998.937
438.702
354.011
491.097
30.5793
585.965
53.1621
38.604
9.31798
529.557
47.4717
32.2358
478.264
1424.92
2468.25
-0.476404
455.841
5.08666
1091.95
50.1757
-22.5998
24.5125
1373.33
851.363
440.915
2.23072
10.4474
242.302
34.335
463.972
1557.26
0.350236
908.876
265.404
1054.96
334.604
921.307
821.537
19.5765
367.986
2257.5
1052.1
1108.36
697.723
585.343
-11.1825
1818.13
1121.09
31.411
8.02428
31.2088
1169.76
486.666
1251.21
872.584
1452.83
162.795
881.617
870.937
230.422
1420.47
821.716
749.511
809.542
-27.7228
330.872
1656.75
483.609
959.76
1171.57
372.357
686.507
1391.96
7.88377
490.783
2217.99
1543.22
1694.61
377.945
653.693
-41.4451
1014.32
1865.65
46.1055
37.2516
533.484
822.357
208.539
850.273
1249.42
0.0742326
19.7468
1131.55
6.77846
1296.15
39.8484
39.1725
782.252
11.6661
1565.9
627.101
48.0216
368.562
-12.6161
209.023
750.544
1432.79
-21.2862
-20.1993
710.225
175.748
27.4415
14.6795
1354.79
1008.17
976.619
33.0146
28.1323
1444.71
1109.01
627.688
982.522
713.681
448.323
1481.29
-9.41313
386.627
140.155
11.0495
1117.03
1325
393.544
18.4702
1058.64
482.246
-14.1608
264.216
848.201
49.81
1848.73
1252.62
159.01
3.69141
992.131
204.626
495.306
23.8436
428.577
26.2655
329.78
461.135
2063.32
6.79725
14.6327
20.4512
26.6922
580.992
728.887
1364.65
11.7575
-9.7551
355.044
11.2484
575.293
-22.7374
987.08
349.953
1.10647
273.282
15.908
544.749
402.694
225.65
1.95576
492.174
315.684
1144.83
1205.07
1061.53
1957.26
665.956
36.3468
39.6054
-2.59097
114.602
434.174
35.9339
309.749
1335.56
37.8233
211.178
1661.39
329.167
336.601
44.7289
1095.26
42.5993
528.414
502.082
730.44
13.0028
7.93997
398.338
549.201
-1.63619
894.073
875.788
1843.61
868.08
460.798
-5.86607
17.7293
1267.59
994.773
-5.83787
813.792
-0.917977
812.599
299.121
399.604
580.336
861.712
36.1252
926.98
46.2987
-23.0673
569.428
8.4564
697.227
883.691
46.4651
63.0123
20.243
1089.02
1173.93
594.501
1655.85
33.0218
1985.81
122.732
-3.16554
630.689
82.698
2278.19
688.198
837.662
1116.63
925.628
48.9562
57.3775
121.378
134.809
11.3497
832.531
26.1779
1637.6
36.0285
491.785
3.70533
772.685
1129.66
41.0345
597.914
547.263
498.491
147.781
1275.2
50.5721
128.559
935.443
25.7888
1641.07
952.352
30.6654
-10.7164
1412.4
34.0751
216.661
-22.2366
1036.78
1253.5
315.649
694.774
563.432
97.3784
245.335
936.587
27.1123
28.0562
-5.1785
212.158
2.91003
50.6759
940.881
41.5119
565.386
-20.0155
1976.67
1411.63
91.2133
388.654
22.1325
1295.43
-3.9779
805.49
-6.97836
-8.17929
48.6517
1122.01
1705.11
372.071
679.899
-21.3325
1.16807
205.776
1204.84
759.764
1392.85
8.65896
6.79219
40.6005
30.4874
-14.075
864.527
212.772
36.0227
1572.3
153.259
37.3207
20.5377
1946.44
1287.5
5.42891
20.178
695.155
84.4383
26.1779
541.267
497.049
324.783
115.792
438.337
393.641
820.877
638.786
321.297
52.4462
949.4
528.529
10.27
0.748531
789.012
1460.65
481.988
26.7897
9.39889
20.0821
807.695
10.2107
688.957
59.6103
826.3
1445.36
-3.71666
22.3642
1308.61
142.044
1267.71
0.283542
474.536
1112.75
36.8715
58.4227
101.728
132.408
517.584
437.621
-2.54294
1599.72
1086.71
757.928
464.106
987.544
462.821
42.936
80.1391
782.361
59.8545
9.81403
727.526
698.189
1090.81
1087.24
664.711
1434.26
424.942
41.617
385.836
930.504
591.193
939.364
66.3141
33.3769
1012.44
270.822
951.279
40.9997
43.5316
878.312
678.054
2.39197
447.828
265.539
-45.8915
44.1097
42.717
1583.21
521.179
91.6463
1485.03
255.295
117.245
10.5403
589.702
42.231
1134.81
1268.98
163.459
573.05
1314.92
1133.65
2803.53
1098.43
18.762
20.178
48.6021
26.3423
-14.5466
928.174
51.0211
-6.71662
933.854
45.668
475.613
1180.47
272.137
68.8923
21.879
-18.414
336.138
9.89834
90.2971
14.4012
23.4527
36.8125
1155.57
2459.03
11.6696
42.8548
65.0881
-0.661926
35.5189
50.1541
980.021
1377.38
-8.92663
1389.07
437.693
760.971
17.0103
1794.77
-0.470744
577.6
59.7482
999.57
481.561
14.5123
738.167
94.2841
-36.76
12.6291
1666.06
5.81306
1012.2
1093.29
271.231
532.547
452.229
-22.9079
1327.09
564.957
700.322
338.918
278.322
28.1852
68.4725
835.447
216.674
527.781
53.9762
56.715
734.823
1516.89
27.2895
836.996
913.84
14.3636
169.667
594.996
823.298
1370.94
652.414
1344.91
1130.48
739.587
61.6836
1180.58
67.6968
55.5034
820.648
1043.42
30.0904
1971.96
35.5483
1567.23
751.162
1392.85
1456.93
436.615
221.709
623.664
-5.33866
1422.81
574.89
742.457
397.982
354.727
1693.51
558.814
-0.591327
915.749
-17.5975
17.2918
888.059
653.387
7.40794
13.9824
697.644
670.854
1069.04
392.562
29.4362
1258.53
669.118
-25.999
118.349
-24.5847
1446.3
17.4474
-16.1452
1309.48
1034.69
1586.17
1421.91
1325.28
2006.44
1202.57
468.228
242.715
386.132
-2.74198
91.4427
1450.76
197.342
1064.03
214.398
903.13
1409.41
-18.515
77.1448
10.8097
-11.1799
563.739
-1.80877
670.218
11.51
6.97464
684.925
1404.3
-8.59389
1084.38
716.852
1485
-2.93477
1995.23
196.237
1038.72
927.99
897.067
347.23
-23.1391
390.148
1311.26
12.2083
144.728
18.4919
12.4565
155.459
5.54914
1322.65
43.9789
67.3508
7.44151
266.217
135.171
255.155
31.2771
181.314
1401.58
19.7078
1172.15
1321.67
55.6061
975.236
-11.4601
34.8779
835.604
413.544
1416.44
810.788
507.319
-9.94886
7.2079
611.906
1214.01
4.9044
1001.24
955.591
43.8703
618.864
941.834
1500.42
810.767
49.9709
1036.86
1155.43
358.864
15.5751
983.013
459.385
921.627
33.0637
-0.313035
715.733
751.731
57.3775
721.537
569.279
588.333
1118.92
630.132
1598.52
34.3316
20.099
5.46481
260.127
1169.17
46.0015
128.363
12.9134
129.922
723.362
1209.9
5.66463
773.2
475.038
-22.2053
1200.83
409.811
4.07482
2.55439
-46.3236
-30.6353
148.393
1522.71
-10.1013
783.612
437.083
2.6797
1701.15
-25.0248
97.2839
22.0431
19.616
1227.46
1379.76
906.21
601.675
53.8772
7.27439
809.353
-40.7726
584.093
14.6363
668.826
1136.13
-36.5252
441.533
31.6294
1013.24
541.247
967.536
619.633
35.0543
-4.32666
910.508
-4.66206
1371.89
402.056
640.544
390.962
56.453
1273.06
-6.06619
1496.63
1423.17
809.081
877.178
18.9663
621.755
521.055
24.3433
14.3211
1158.59
73.0429
835.419
460.351
39.5858
1350.48
28.1323
395.304
1064.57
287.178
394.065
718.189
1305.13
87.7134
951.779
41.7665
414.911
670.065
18.0872
307.836
834.287
627.202
1030.01
1503.25
-14.5673
-3.99685
411.226
-19.4026
1146.84
532.067
1022.24
423.484
984.328
0.388145
-34.5713
352.401
348.676
554.961
626.082
1032.03
1207.5
-11.7151
240.268
-9.59221
804.941
533.865
73.8104
164.562
80.3692
883.133
196.968
1248.44
416.622
411.875
386.312
103.722
226.785
1232.27
461.089
34.2837
679.842
495.508
837.537
1433.15
22.6043
328.187
956.082
869.132
713.665
714.084
1758.11
196.106
315.259
430.621
381.64
-0.313035
-20.6918
22.7192
25.5184
11.2657
-0.193288
454.961
976.494
-1.42815
650.242
30.4965
24.0243
-23.5832
431.726
983.485
56.5055
474.536
329.388
451.04
601.902
1115.75
554.073
936.123
391.011
1292.37
652.427
4.17334
357.698
458.078
1100
51.3693
99.8168
348.515
14.4992
63.1694
1165.77
1468.41
842.493
314.189
-13.9118
-7.14124
927.325
53.7984
319.306
1812.92
35.5329
-4.22835
-1.55293
604.03
-21.7674
507.383
732.951
5.82992
1226.35
2169.66
17.1788
883.264
-2.29319
-1.62005
727.522
854.933
17.5153
216.478
629.76
297.59
628.968
1745.92
17.3596
13.3075
830.028
-33.3115
1181.71
520.279
1434.83
704.02
-21.4873
-34.6898
-55.6394
741.258
742.396
1108.93
1052.24
51.1228
982.635
0.776441
-57.236
21.7822
26.4554
195.861
1370.44
630.5
49.6038
1007.82
1259.97
839.214
1571.69
43.5924
1389.01
20.0044
50.3431
2300.7
-9.02837
106.23
312.3
-32.5901
1087.38
272.545
-32.521
243.556
404.631
-9.81605
1361.45
21.0029
376.763
961.496
457.51
88.2248
413.587
1394.9
3809.51
275.266
-19.6476
5.37833
677.401
1181.92
-28.4673
249.035
497.584
516.496
1101.44
7.80849
98.0304
78.2916
20.8687
1434.52
11.6285
354.557
6.63346
674.733
56.7725
329.392
162.296
19.4948
998.707
1496.86
18.8562
-16.6409
27.4069
91.2003
253.501
1116.07
-8.45282
-5.03961
29.1133
3620.93
1960.23
1665.38
698.714
1707.5
89.2366
1322.9
11.7447
1281.37
499.1
1822.37
841.413
232.953
535.583
473.944
382.346
31.8487
633.164
7.29122
585.32
1482.67
1449.05
14.5444
357.337
0.326684
495.434
650.829
-0.650291
382.651
289.889
32.8231
1039.44
6.76532
32.2843
7.24755
-53.1358
301.636
981.938
26.0694
-4.74683
629.571
683.979
32.2473
-8.33437
894.167
1209.06
850.97
1086.49
975.482
1281.62
15.8552
-42.6467
614.078
1404.4
-48.9414
1733.96
-29.029
330.98
709.646
1236.53
392.198
-53.1569
16.3136
1463.36
313.975
1104.99
777.366
21.1078
1195.84
9.1874
324.98
539.02
6.79219
689.027
540.733
-30.9416
716.476
19.743
657.126
361.281
735.839
809.284
1103.66
993.178
215.748
938.189
1448.46
869.13
166.668
1327.12
564.491
631.112
1063.86
4.97191
-18.3987
-34.3245
538.821
-1.62189
1162.35
-5.87091
6.99204
1422.25
35.1615
-2.87276
1472.9
472.21
-5.23405
-25.201
151.875
744.104
1450.77
255.017
482.927
-6.09294
184.046
-13.3403
986.726
688.645
1800.36
43.8253
-4.49431
1146.3
-7.85433
-26.9199
56.148
512.941
-17.155
678.486
20.2282
-6.34
295.396
814.847
73.2776
1347.27
-32.9664
995.551
4.80068
1030.03
375.983
464.139
379.563
-25.3194
564.048
912.256
265.957
-37.5584
-9.13989
229.792
9.39168
443.96
-36.9811
1518.81
1063.64
921.549
1423.86
627.296
-18.8981
1472.77
414.706
358.689
797.502
632.533
828.011
90.8645
11.4301
17.0138
768.33
379.213
80.9378
1518.55
501.73
460.436
3.77669
5.73685
22.4611
23.3291
1.17505
2214.79
18.5771
1358.73
272.253
556.213
212.615
1259.33
1433.29
350.549
46.2988
38.5878
665.509
29.8422
1204.42
940.551
375.576
-14.9108
231.679
55.1886
6.95673
1407.75
1285
666.911
844.795
756.528
772.461
1051.38
-2.55892
12.6066
19.429
7.40794
1810.27
130.739
32.7345
-15.0473
1325.41
761.907
316.793
639.294
-33.134
694.808
202.787
-22.7107
-19.6476
20.3709
418.779
1471.6
421.049
-23.4068
360.965
625.708
13.5466
852.075
513.136
-46.3337
-47.5347
1.80008
639.441
1221.91
885.57
223.564
301.956
1147.49
1624.37
29.237
20.0994
378.677
58.329
-29.6769
145.742
142.494
-11.2639
46.4972
905.239
13.3841
1305.24
180.433
238.783
152.659
38.6488
1685
12.2028
-0.193288
511.496
-22.3834
1415.37
1183.05
-30.3236
-31.5756
665.691
-6.232
193.709
11.7724
179.26
1558.63
351.414
4.95333
-33.481
1175.46
1328.05
1070
599.628
876.617
2126.07
1201.16
2307.42
13.5066
911.832
195.003
0.237879
22.7712
1004.64
400.468
412.894
-0.470744
20.3928
147.144
912.426
218.254
6.07901
866.54
280.754
-4.66611
94.8312
1041.36
97.0934
1177.43
718.958
1055.03
14.4396
1268.16
1289.07
-34.6471
1167.62
473.752
925.071
14.6208
0.493038
935.348
-55.4552
-48.304
1052.4
1048.77
608.443
409.049
-13.991
1783.15
1471.38
-7.54196
788.568
-3.35063
1086.51
9.69701
-32.7693
392.823
628.064
594.504
295.854
613.625
1005.87
-32.521
1201.19
1.80101
1388.52
743.559
786.109
57.9804
54.2932
21.0584
178.112
-9.27036
719.879
1126.46
-69.9225
-8.77112
1065.87
210.283
726.916
1106.67
1334.09
284.242
-15.3488
52.2582
508.32
139.637
1136.83
546.998
51.0279
964.519
320.983
642.122
429.087
-0.552977
859.618
553.81
15.9987
3.36158
934.441
7.12452
-40.7364
-22.2998
-3.93107
13.8853
626.36
-19.5622
934.448
-43.8076
638.428
896.306
1211.65
654.967
1151.26
900.554
421.904
776.279
187.361
1526.01
7.76379
6.2462
-2.97169
892.915
1129.36
47.0701
1127.27
1814.84
127.937
986.572
453.033
15.8706
666.742
70.8759
568.622
-15.0353
843.899
318.396
339.293
37.4709
605.053
84.1279
896.415
973.472
573.437
49.8484
953.942
703.859
47.7513
1676.16
166.822
1482.67
1332.86
687.334
987.023
1450.85
617.248
49.2537
904.524
264.585
38.4453
835.165
12.3875
884.31
1007.18
486.753
108.034
59.8818
1028.79
42.936
2612.33
856.393
761.315
594.467
904.336
1388.76
498.602
135.171
64.0007
845.347
722.807
640.46
766.271
1357.79
31.6153
463.757
224.272
32.5809
532.019
34.1809
990.635
42.3742
44.7478
45.4057
19.9899
1288
196.094
1323.02
-4.03649
26.3112
47.8578
573.078
68.6226
64.8863
1109.08
11.4334
710.088
1327.61
1634.61
381.488
1.1627
6.12457
645.68
-0.671432
735.049
11.1987
316.303
139.885
578.773
929.376
1032.53
253.282
985.311
677.802
348.903
51.2801
1445.43
1952.13
457.614
544.443
1187.49
847.33
1146.68
561.151
953.395
630.898
41.1411
428.162
1366.08
942.601
66.036
73.4767
961.472
43.386
1725.43
27.6402
575.726
685.686
75.8253
178.493
992.639
671.638
1139.08
6.06988
34.8611
19.8854
39.7835
257.996
13.6364
1010.05
582.282
456.984
-14.0324
1111.4
72.2207
37.0948
8.65253
1041.27
45.4706
1312.04
32.9117
747.041
1609.12
655.294
397.804
774.572
1333.46
461.304
35.1591
758.387
1415.25
750.85
448.244
16.2753
19.9459
-8.22721
-10.9922
79.136
1114
42.5993
-2.53599
44.8893
865.745
747.585
1041.54
36.4826
1609.71
798.796
592.593
771.277
-17.7275
8.67118
2536.83
962.477
-40.8744
-45.3154
808.189
687.233
-10.5292
453.554
253.692
-16.941
-26.7171
1731.42
18.2513
-50.5807
669.232
497.335
3.23922
764.931
583.089
660.534
-8.98627
-57.7375
964.856
175.248
1353.15
30.9912
123.302
21.771
906.342
503.752
1432.28
1079.65
0.421694
499.554
1058.14
861.441
32.8606
803.018
296.685
1.00233
24.602
29.3136
82.8743
-5.6679
685.494
21.8193
10.9314
571.43
76.7597
1115.3
30.0064
273.42
-9.494
56.3273
214.089
803.915
28.5085
55.7739
11.9247
135.461
646.895
390.77
8.70146
437.083
1056.72
53.8437
374.151
28.0227
627.366
1267.74
1294.86
1358.64
1138.59
1911.65
127.674
34.0156
1227.18
844.045
9.40043
611.639
861.996
1531.43
605.108
564.675
104.458
-22.4697
0.19086
9.57805
156.255
1553.91
1625.39
-56.6411
725.518
17.7296
615.078
2.23257
1236.91
373.504
55.778
62.9702
-2.99403
530.19
125.678
78.9364
-15.6214
-0.872541
23.4063
23.0714
303.838
11.6598
21.8193
1069.93
3.97857
3101.39
907.332
1141.7
1118.37
302.989
976.715
799.032
8.72004
690.939
520.08
730.155
1145.31
793.155
64.5239
677.908
177.374
54.2596
412.221
16.751
18.6859
39.7991
97.8396
1961.31
28.1871
1295.12
1018.91
368.72
39.7429
775.62
423.996
398.56
999.599
633.219
750.583
-2.62024
1764.64
20.385
457.7
6.87146
771.432
1562.9
291.801
44.3991
691.242
302.685
33.8074
85.3391
537.47
1938.94
1035.65
1352.7
56.715
41.4184
-2.98132
832.507
870.619
1978.31
781.988
825.591
317.3
23.4911
910.125
15.4079
-11.2901
16.1971
726.977
17.097
23.6443
730.907
1013.68
-9.80709
746.324
13.0595
795.115
753.036
697.932
950.109
1436.1
905.864
14.5925
16.9535
1182.57
9.35995
415.838
1232.09
13.1609
922.94
0.748531
35.6371
14.7071
1210.59
250.001
581.313
377.24
1000.23
48.142
7.52482
873.26
-9.25568
6.96361
26.2093
1138.4
10.5454
27.7512
1502.84
17.3219
13.1499
47.182
303.882
22.8863
63.2701
711.535
77.517
690.184
1022.59
15.3345
1871.6
1316.56
567.111
11.4966
34.1584
466.394
28.9166
1150.17
197.989
-1.94712
67.2989
35.5525
607.641
755.637
1111.42
626.221
2428.93
-12.5193
18.2699
21.5819
1535.72
28.5678
36.8654
652.897
374.598
191.602
15.9486
553.977
1470.91
727.566
12.7604
760.318
1112.62
531.946
-30.899
554.798
510.752
1030.35
748.92
790.484
431.528
957.837
1308.86
1076.14
1.1627
758.293
263.614
187.909
409.548
1760.67
3188.37
67.7055
46.1802
148.467
974.469
340.666
31.1896
16.5536
1199.24
858.553
59.2516
3.76948
500.182
1718.8
-14.595
29.5369
1063.86
1452.73
102.423
1001.09
27.2009
475.344
-26.9679
25.9882
60.7757
801.596
-8.15819
809.523
-17.9711
1260.25
640.437
132.51
575.437
1224.78
1009.28
940.127
7.96255
51.9243
17.5817
439.225
177.556
253.32
722.096
-29.966
5.81306
-8.66306
-1.56184
28.69
669.296
769.23
386.442
369.55
-16.8435
32.8704
373.008
33.0272
919.059
111.733
158.592
1648.31
2.79157
480.763
32.0982
970.095
1159.73
292.194
320.388
551.206
33.0146
42.9102
1223.64
138.786
13.5644
1975.78
54.0093
470.812
-21.7092
26.1941
625.538
839.387
168.753
464.498
1551.52
2217.85
11.6419
1060.11
0.528013
5.03087
433.334
85.7028
452.862
1176.84
7.32875
1655.68
599.586
1002.57
67.9101
609.46
1821.69
440.688
2395.2
-9.95234
11.8436
2936.19
1179.18
912.426
39.8122
759.719
1121.41
-22.4697
75.1535
813.552
36.9724
26.8159
1809.93
27.1
1359.08
731.244
-1.22539
674.687
19.7519
547.296
53.0243
-1.65483
171.033
749.815
831.902
-25.4701
1218.56
1400.98
-30.6964
2329.97
225.889
1331.5
107.404
1.00233
1035.66
352.59
464.247
662.068
2848.85
390.43
133.835
-42.2435
390.764
0.500269
-19.8014
46.02
1163.3
-0.653491
24.8518
288.933
539.121
1652.67
240.408
415.451
1552.69
701.326
1041.73
1430.72
53.8437
295.441
948.189
2096.08
1982.65
946.349
1059.29
412.683
237.168
58.1721
1068.46
487.54
28.2547
6.91425
-1.27486
552.379
39.7429
26.015
244.35
27.7547
335.242
500.823
14.0746
207.275
488.402
50.37
121.456
670.233
393.48
908.369
831.797
23.4489
631.635
1232.75
516.524
158.59
1345.69
2.10703
195.211
215.083
1819.78
1468.91
526.678
420.967
1282.13
5.10058
905.798
40.1318
497.488
83.6264
97.6699
47.81
-1.0607
983.053
81.9678
21.4928
25.8114
38.0798
1704.88
738.225
233.278
713.651
745.632
34.4753
51.6237
44.0302
454.256
-20.0036
-36.6496
655.895
221.182
411.32
1612.45
-25.2701
282.331
5.08267
570.043
732.149
747.496
37.0723
1139.72
1785.39
26.5826
41.2563
30.2532
-37.2752
1262.44
559.834
45.6659
58.5289
-16.5915
315.692
145.167
1235.78
419.675
-22.0451
671.304
224.05
395.504
1332.56
-9.01531
595.615
319.058
1031.45
1190.73
340.724
1470.93
319.039
-11.9906
19.8854
533.879
1362.03
862.324
321.328
34.1172
534.467
4.39681
258.644
499.513
37.5504
583.066
359.073
636.062
-5.79242
-34.2485
547.343
1006.6
307.58
263.809
656.841
296.342
709.6
427.702
1054.69
-30.2981
3.58754
-51.0365
86.0834
852.805
2148.13
1403.62
26.7484
981.672
802.88
434.741
457.841
1940.35
888.112
281.197
-1.83804
-13.389
445.823
1603.16
9.34266
36.73
404.841
1410.38
1267.62
29.6996
772.668
518.597
126.853
2104.97
277.688
1432.47
-46.3236
1.22377
638.465
557.803
-0.730949
-12.6933
284.609
975.32
1361.94
21.8269
440.332
959.354
1236.77
430.98
1188.6
886.821
-30.8232
1133.89
575.438
-7.25839
319.995
2.26158
552.628
731.853
129.067
30.8477
3.13224
759.719
1187.8
-5.83787
840.029
17.8227
36.7351
311.523
657.172
-27.5931
-11.9274
765.94
-30.5636
367.029
18.8149
542.611
1123.73
835.462
0.493038
843.147
137.574
-22.0671
555.776
-15.7039
-21.3188
799.597
707.025
1200.32
889.31
-19.4121
1439.7
773.575
-34.4027
788.669
17.097
25.5184
-13.3118
7.0595
-43.2272
425.518
585.155
156.059
481.296
19.1619
2.15761
-2.32217
175.552
45.6579
-13.7098
-42.1396
669.294
648.852
691.282
1629.37
400.546
377.899
549.013
8.92461
1349.21
1064.41
476.456
527.649
341.156
605.561
1836.87
639.656
978.65
-11.2143
569.642
554.243
-7.17512
20.3995
737.089
107.543
78.2214
138.872
779.819
590.101
1599.01
355.448
456.914
21.8058
71.1405
765.914
974.226
6.58233
7.5705
60.9763
70.828
63.0004
19.9087
55.8502
45.4706
762.934
1062.41
-1.10726
977.441
739.545
4.91813
1298.1
-0.872541
-14.075
17.282
22.0748
29.672
27.9504
449.699
71.4449
526.634
67.2731
1791.17
886.31
502.355
1321.66
207.962
311.606
1954.28
22.2422
943.397
285.785
-1.68838
37.444
198.463
6.84277
799.687
57.4857
20.2057
538.144
30.3308
1937.81
-11.9293
808.411
710.14
37.9141
511.895
757.987
667.659
-7.55793
576.16
93.21
839.681
1146.07
74.1256
732.061
29.3305
467.723
415.572
449.554
64.6854
24.119
175.151
26.6937
36.8654
618.086
680.734
688.927
54.1182
19.9899
74.2796
56.148
-9.94886
1088.54
278.322
1147.93
123.302
19.8969
1544.72
1375.75
692.297
4.16983
855.737
1026.28
776.366
1425.29
1526.41
480.763
3210.51
1267.28
1025.07
12.9579
678.335
208.252
5871.26
391.785
182.23
26.1779
39.8668
1429.57
49.147
1304.31
-35.038
850.426
393.641
847.114
59.9597
46.5811
873.11
1121.3
4.5799
31.1078
666.378
13.867
24.3927
138.395
2198.22
187.76
26.5205
1178.34
381.7
1353.4
364.249
9.89834
93.053
95.9193
27.2009
18.0718
377.83
227.014
1762.43
12.4565
773.916
966.851
514.922
57.0974
14.8769
300.294
-23.3269
254.949
1188.26
909.16
1452.68
327.38
173.817
37.8688
14.7707
1387.78
181.541
53.3365
358.403
21.8729
49.4475
1328.36
26.0213
821.969
102.344
39.7835
347.951
16.5085
485.901
827.654
44.9036
1005.82
57.5175
955.485
216.478
-8.36418
1356.45
30.4781
1332.65
895.621
-12.6968
613.982
517.745
-23.3613
0.917507
632.143
32.0982
1202.48
9.78574
9.32463
1238.44
702.614
131.108
1527.39
670.792
719.747
1014.32
106.763
33.3946
2496.68
-39.3982
697.843
8.97033
18.5457
418.004
170.53
991.11
1492.37
585.54
1379.29
205.396
33.7756
1329.8
30.8847
508.62
-11.2146
1300.32
267.935
2298.36
1113.55
778.29
1341.31
1418.7
558.586
350.734
845.601
404.35
755.929
724.613
496.969
8.779
42.1934
925.12
19.8838
9.79554
357.698
1059.65
108.192
21.8269
1637.85
333.511
71.7058
26.1753
-2.92672
498.008
567.293
1484.36
1.037
781.723
544.771
675.263
-30.4558
1353.46
586.361
328.929
472.021
589.319
1016.2
827.721
1977.86
546.871
1688.32
0.447678
799.308
-19.47
470.161
1940.09
868.942
50.2417
204.791
-15.6755
1191.83
660.967
-7.78462
1543.36
10.8578
865.447
1034.04
59.2221
306.227
-26.7523
588.572
940.077
19.9858
937.535
443.197
372.067
50.5541
659.257
79.9153
-0.313035
1755.92
1140.59
858.344
603.256
544.917
56.3273
1284.18
739.918
300.272
12.024
-26.2797
474.708
193.719
441.88
24.1679
43.1904
7.53229
13.1081
475.742
601.37
79.3219
15.8243
269.838
2184.41
163.086
1202.36
-14.0928
4.49666
-9.42705
838.458
982.364
6.17493
917.773
205.564
1349.36
73.0333
617.909
38.9073
38.7456
448.43
346.052
418.259
474.484
-7.46937
-1.60591
0.206084
1076.9
8.85851
57.9646
725.696
733.035
377.536
741.12
17.6361
-5.13088
910.734
1104.65
12.1267
14.4992
25.688
185.631
-0.860934
411.457
34.0156
898.97
768.966
1255.15
32.2466
788.76
33.4893
1846.82
697.609
1247.51
34.455
38.9991
360.268
29.0671
46.1055
12.3892
586.353
3028.92
1461.15
979.779
-12.6006
769.558
57.5431
1171
1610.11
475.403
431.362
36.2876
16.2753
415.133
14.3237
-8.22721
4.00031
13.5437
433.715
960.892
39.2671
1230.25
1263.89
1003.12
11.1827
13.9399
-6.61398
8.877
624.163
122.851
510.827
532.701
396.753
23.4559
929.293
1316.46
36.0641
1255.01
66.3141
1303.99
1118.6
746.326
17.9945
32.2872
465.286
6168.74
1062.52
705.97
209.317
42.8152
1.89717
285.869
1191.98
47.4021
828.556
944.76
1316.16
669.796
1111.15
848.437
1345.81
639.559
1200.4
-12.201
1522.32
703.014
464.097
978.678
-13.5325
-28.7805
-10.468
-4.28766
853.189
496.017
299.594
1037.64
586.928
402.255
1281.13
2670.8
24.7881
612.571
27.0426
567.18
16.7783
341.007
1343.54
923.469
952.901
63.6635
682.604
1092.97
965.22
671.016
905.412
-11.1007
-4.33014
911.395
8.89959
1297.24
726.916
921.134
48.4819
358.809
708.854
416.764
20.2585
1856.28
284.112
1040.53
1103.47
24.8808
65.5183
1225.09
16.2881
1247.21
1280.06
413.301
51.7561
795.772
736.136
737.001
1385.12
1442.85
1115.84
1074.89
1071.25
1697.28
740.237
659.317
1236.95
1437.67
884.038
30.5081
2.14159
-14.3685
259.398
1223.06
43.322
27.1953
688.526
11.7447
-8.55697
893.098
44.552
1516.72
768.21
1735.02
321.002
25.105
304.623
958.621
1001.68
1483.12
298.808
738.354
411.543
552.892
895.014
156.447
1347.48
956.425
-24.5494
25.6528
6.03995
628.165
390.771
514.376
703.684
778.958
1071.43
765.108
901.169
380.026
-7.20952
1457.43
937.379
1120.02
1336.63
2098.71
1114
1311.18
575.25
1199.33
46.6841
26.1822
51.0435
1492.14
113.48
31.9352
22.5888
-32.4411
1025.71
514.897
648.814
2349.86
14.0856
1487
450.233
53.732
1172.01
743.789
420.919
-13.8478
46.2268
1371.46
317.235
-10.0534
697.079
63.1653
657.219
831.797
17.8267
603.523
1995.01
2042.35
49.8938
1174.67
62.3372
65.4094
1902.94
51.6523
788.27
31.1551
66.8375
41.7318
1348.46
2.79157
-15.347
-5.5569
63.0203
982.5
1434.34
405.326
-0.650291
142.771
1054.51
771.205
14.3237
872.584
927.915
52.8991
322.091
54.2165
41.6623
19.0158
712.994
791.625
13.0568
12.0658
1620.08
368.698
1289.46
-11.0065
20.8972
-39.2117
300.45
1228.92
984.272
-18.9625
34.7003
33.4893
66.455
416.499
1101.33
652.897
189.065
457.72
-36.5252
409.691
185.303
623.439
1197.17
898.196
-2.55709
429.087
1135.13
1161.01
490.137
40.8429
-23.2066
469.685
441.908
9.1874
163.811
272.792
-26.9483
-36.2362
362.197
2.79157
-4.41956
1529.65
22.4431
413.755
297.663
42.9429
-1.9511
579.317
1444.19
565.989
145.984
1178.35
18.6817
534.62
676.199
789.761
991.338
273.419
637.466
19.1382
1099.63
957.974
281.79
-6.96825
222.364
1505.22
580.369
759.961
119.271
1447.92
47.1038
260.92
33.229
958.86
16.7783
1437.24
22.0431
-11.36
17.2547
2357.68
37.7638
1339.38
2050.83
1536.26
963.048
3.50427
263.232
-5.16539
1007.63
590.912
145.024
1060.74
311.286
251.333
8.20353
50.0909
1225.95
354.777
136.388
-14.7385
193.892
566.352
1077.95
-3.09946
-2.73687
495.304
-3.5289
256.978
1172.72
16.1186
598.581
65.4221
1052.71
5.73772
1184.64
-9.13737
609.38
539.711
801.447
39.8443
-4.35848
290.767
-6.21728
937.379
700.928
451.918
858.528
439.894
1074.65
1318.68
22.4005
1019.05
851.701
5.56745
337.776
845.592
924.951
33.8093
346.802
465.006
665.437
336.75
2047.08
1257.03
1437.8
1602.1
525.706
487.013
752.363
36.0641
63.1024
1166.39
20.2585
28.5587
199.607
1059.98
375.958
1141.08
1057.4
14.3677
820.483
1.19105
29.9111
18.4523
506.072
38.4875
29.5985
55.5042
675.832
535.611
272.233
114.507
50.4169
977.155
431.457
716.946
527.775
265.413
421.036
36.1096
36.6088
17.7841
392.262
733.762
718.006
599.03
570.132
44.9319
35.2942
24.2023
1143.1
877.293
682.181
39.1621
588.02
532.111
785.339
302.008
603.001
749.017
20.358
-0.40902
768.654
14.3975
513.84
5.89036
-22.2827
27.5992
268.68
144.172
60.4029
328.731
289.098
11.1827
-28.9491
622.428
1040.39
594.223
452.249
558.228
857.311
442.736
11.9662
554.367
616.352
707.479
662.673
537.128
-18.9704
41.6576
-1.2951
636.763
435.037
25.2259
-43.0804
-0.8628
785.303
555.274
0.231038
36.1725
35.1633
860.026
737.867
1613.69
639.289
1835.02
981.576
949.195
485.966
437.66
87.6671
23.6933
33.5726
1206.82
413.45
28.1323
1506.56
925.665
1004.6
54.7938
62.3556
70.8759
35.0915
-4.72797
887.94
619.466
94.63
45.7096
5.29632
415.937
822.901
20.6572
-8.28606
-21.5891
-18.7108
1013.58
-18.7974
489.882
-1.52113
592.758
975.805
532.349
354.171
-2.90781
1013.17
5.26238
432.746
-40.8991
437.171
11.9328
-15.5321
603.938
691.858
72.4782
1493.22
504.411
391.089
417.007
726.469
4255.27
300.103
32.2843
565.719
1792.41
98.8213
718.979
1266.78
1403.6
1362.28
43.9789
14.8769
1240.58
538.301
525.774
1265.07
1403.78
416.325
20.7584
822.133
1081.94
432.439
489.519
3351.52
14.9182
308.741
37.8025
1024.9
-31.1378
447.412
-13.0994
22.6797
738.81
301.1
1062.24
-42.5856
-13.8015
1289.28
514.79
248.383
1189.31
13.6837
526.169
407.426
-30.1553
-13.6338
820.956
631.793
2020.55
-7.43177
1532.63
740.321
935.425
1434.55
308.807
510.951
556.437
28.3414
1065.63
526.634
440.212
258.905
26.6344
252.551
91.2194
58.4227
43.7838
1704.75
954.242
-11.8357
87.4122
25.506
30.2372
1069.84
626.744
53.8437
25.575
1006.29
577.139
14.9378
523.9
5.6983
174.526
828.62
5.76586
428.579
9.96954
22.018
662.512
1781.99
606.582
22.1325
4.19581
-29.029
344.082
767.638
46.6219
156.797
232.902
900.743
172.34
898.999
773.411
1003.63
932.579
1680.67
877.556
483.698
51.3666
32.2808
55.4005
14.2885
1506.12
201.443
90.9575
712.384
2958.48
198.605
97.0374
248.581
301.412
517.082
790.779
1163.08
41.2508
33.5399
5.49853
1023.64
80.1367
59.3603
998.286
1728.85
459.571
766.244
967.824
65.0881
33.6449
3.67508
69.1729
22.0431
448.777
-13.2341
284.803
512.064
96.6133
5.6983
569.816
245.646
-9.95234
8.09547
364.972
17.2541
78.4889
36.5744
655.679
43.9662
127.893
1063.85
323.061
1163.44
1304.13
36.0549
1389.81
39.1256
27.4862
539.373
1278.63
196.224
-0.578528
1143.25
840.132
2457.12
496.859
729.577
841.012
115.444
413.049
809.426
-8.0116
476.128
221.365
310.391
-41.8584
503.167
-19.6124
-42.6881
1004.09
27.798
-17.0272
1416.08
-26.4302
775.427
290.357
2443.72
889.843
-10.4648
526.57
375.383
193.719
-9.56527
185.522
871.236
1240.6
21.7374
-9.3279
733.844
9.76783
1163.35
-9.98013
-42.7768
-3.0678
360.349
385.407
1109.79
-32.4505
583.798
870.71
-44.5524
526.481
870.415
835.76
72.9211
483.063
38.3567
601.46
13.0637
626.974
34.0156
25.6549
1203.75
25.7662
56.6095
39.1335
514.461
1464.51
1790.19
441.664
405.52
230.154
816.877
155.995
40.5001
1309.74
432.284
-30.6681
601.022
1045.15
593.791
2.8342
313.043
254.155
1153.72
48.354
88.5741
680.103
15.7593
1670.21
38.5339
14.2812
27.2385
812.053
543.718
522.193
433.325
833.914
46.4376
25.5674
18.4276
779.451
63.7396
42.9102
5.49853
1045.83
5.13108
12.1224
22.0632
978.861
-10.0238
8.8308
618.931
948.605
1011.39
569.459
1197.87
-4.33946
947.367
546.558
203.542
-33.481
-8.94512
948.029
25.1685
1239.97
22.4005
245.43
-17.0341
1438.28
807.668
843.773
1572.73
-20.5386
607.297
-14.7547
923.333
-21.8896
-11.7151
-3.36062
1137.34
130.941
34.5958
-7.03945
-6.23809
195.625
668.685
102.858
1272.94
1073.09
2298.75
33.5034
687.424
994.446
891.982
820.288
231.806
-8.4102
11.3186
20.6838
201.076
1263.34
1319.57
570.281
40.7855
293.48
640.76
1135.17
1027.1
-3.52247
1010.35
611.254
224.453
605.906
900.554
-4.41956
-7.08085
652.129
25.8229
-10.0398
-19.0537
316.557
1071.89
20.8452
-2.59261
554.745
-17.0599
3258.88
24.4682
1422.86
643.316
1360.23
937.454
932.19
-13.1613
997.572
634.125
194.503
24.1679
888.394
470.427
374.803
865.548
453.319
-29.3739
1477.89
1308.14
926.873
1440.18
1128.94
342.984
22.2033
3523.19
596.703
35.9602
975.067
1294.46
1112.61
2007.15
12.5858
-4.10795
7.77981
7.89377
627.364
-2.48386
290.807
38.1617
49.2537
-0.650291
-18.3987
-28.7023
551.939
166.123
417.186
-25.9847
53.8361
5.4908
727.57
599.976
73.5799
26.1753
-2.92672
2692.54
1563.07
74.1017
1196.69
38.7008
-8.28963
965.499
74.6248
941.247
25.6874
516.083
577.242
31.7847
420.248
242.476
209.539
-26.4526
478.335
1140.39
1502.25
625.209
393.324
380.864
254.515
1162.44
819.221
266.98
-40.8709
1209.42
950.175
19.7519
432.978
122.034
975.08
-24.8782
820.956
728.3
169.836
389.177
9.8727
-4.62067
297.02
4.33072
1556.48
1300.84
4.95077
352.74
419.745
-11.9139
882.372
-11.405
1338.01
342.236
179.932
726.701
30.0904
51.1112
14.6539
-5.20091
516.148
-41.2723
894.62
337.419
-11.2084
-5.63258
82.1884
27.9059
2262.61
1578.8
980.109
-38.2327
-22.4464
-34.7076
952.774
817.582
1147.26
1937.17
412.038
666.759
843.617
426.692
-14.9656
1765.64
3.01718
17.1188
708.822
368.942
-26.8989
3.67508
515.201
7.44151
292.798
444.542
282.146
22.5649
-11.0065
71.4969
28.2547
-2.45608
718.367
57.6253
125.341
773.082
569.472
27.0996
24.8197
799.61
70.0623
357.59
241.539
610.216
31.6294
51.0279
63.6443
128.758
2634.36
745.953
29.1171
520.273
44.6058
225.381
736.697
261.262
1021.79
201.578
12.4071
226.133
17.8681
913.588
1542.31
50.1858
-9.44736
1633.47
1089.12
16.2568
19.0673
1252.4
1142.53
30.327
14.4012
1395.27
16.1356
24.615
508.297
1045.48
-15.6545
22.4157
112.276
333.138
1468.27
26.1213
590.775
11.6325
558.548
1548.26
1529.38
795.896
0.599208
27.6402
735.021
1958.18
23.4559
1266.62
36.4699
999.334
805.233
774.711
1167.19
22.2731
832.533
726.22
141.683
1097.47
136.577
8.07523
595.534
984.748
28.495
8.14494
584.732
1459.03
283.203
9.60137
639.622
1298.28
-6.37024
-30.1553
1450.75
1280.22
365.751
42.6689
670.98
1246.23
5475.67
1343.77
1217.45
292.62
6.97464
553.741
744.527
-14.725
36.2313
889.084
698.013
4.9156
763.489
570.529
1595.87
550.484
859.2
1579.5
1348.23
667.858
775.463
856.253
1458.06
543.469
59.7651
714.63
-8.53856
11.2167
58.1385
8.39595
1901.05
-11.2146
35.3218
20.8983
1036.76
485.71
1409.98
575.866
189.623
34.6971
179.241
1564.11
9.62251
270.291
565.719
1005.71
39.2671
473.034
1906.42
249.189
88.9025
235.141
685.415
961.495
-4.60907
351.487
866.993
1744.1
1758.95
0.355023
21.081
4656.5
79.4259
1057
1125.13
22.4144
-4.22835
65.3771
616.352
200.973
936.287
216.662
9.01226
-10.7265
1005.69
49.1098
-42.745
-14.3439
565.991
1071.1
17.0976
439.097
696.405
242.509
22.3186
320.581
295.668
1000.82
6122.55
488.777
998.943
101.465
1886.66
1764.39
753.898
849.219
877.687
795.38
430.021
1264.29
2488.98
1928.44
43.2089
928.109
60.4816
423.2
30.4063
119.897
804.544
47.5421
46.4516
27.9161
519.203
13.1545
67.456
27.8405
1291.03
746.49
1294.95
738.424
939.991
572.49
171.289
-29.9552
132.773
16.8099
51.3503
1261.8
36.8976
202.428
573.437
36.4476
471.566
571.23
41.0659
2781.57
37.3567
65.9227
64.2313
1626.3
1513.22
35.6113
28.0659
610.697
712.429
9.76783
1148.35
14.3822
-2.13077
44.5686
590.618
5.02712
-14.6468
489.158
224.376
229.324
-13.2499
453.957
-42.8284
510.595
572.454
40.1249
414.66
1384.87
1440.17
421.172
861.522
82.5578
-26.9361
2268.84
720.722
-5.96002
116.658
1048.93
-3.03298
215.548
56.9151
327.887
950.473
89.74
28.6918
1072.69
33.2438
18.5109
43.5316
33.1084
22.1307
48.6517
91.2763
334.879
422.625
414.243
741.262
44.2716
466.271
433.402
35.7962
152.566
99.7472
1339.25
613.99
604.694
12.2459
-2.83063
13.7011
1147.17
503.452
175.748
555.928
1272.18
20.5377
275.718
121.096
1510.3
222.577
1863.27
10.9058
19.5203
959.479
562.789
32.5495
1082.81
1337.89
26.273
723.184
-7.21272
536.38
38.9073
973.905
605.65
9.89834
1091.05
376.096
45.9415
1138.76
1251.15
-5.37002
19.1659
80.3361
36.4129
6.83434
674.576
31.7861
1300.49
1525.88
1326.94
311.377
592.349
1000.17
353.728
337.719
42.8816
714.986
25.9931
34.5958
19.1975
917.677
43.8253
779.255
537.641
-0.917977
870.695
1654.07
69.1107
633.862
496.003
966.66
6.1401
19.9317
1418.59
869.014
807.144
1193.49
964.23
263.857
70.5085
1410.8
2.06306
660.093
1114.36
265.413
167.294
752.502
1001.33
540.733
44.3062
1902.59
770.195
667.451
716.291
27.6629
668.432
1192.23
906.398
534.451
49.9309
160.439
571.842
1404.1
629.182
13.0454
440.29
52.4191
64.1619
204.661
710.347
374.913
13.2621
969.491
999.265
9.14845
759.964
780.474
57.4802
349.298
288.25
433.357
992.337
1006.8
1125.69
25.8789
813.863
1522.93
626.222
769.631
320.792
55.9653
565.559
107.167
45.0045
806.117
84.5391
6.81141
60.4029
77.6854
484.373
547.997
1527.86
129.249
98.2729
553.732
406.179
754.7
478.9
625.101
720.816
855.655
773.651
49.192
1110.16
1844.11
748.446
221.065
812.865
245.287
77.4175
607.919
762.256
-8.41424
747.006
61.6144
58.5242
1590.46
-3.23023
-13.8015
24.2889
2193.95
57.8077
1295.94
605.398
27.7244
681.442
728.306
1137.19
847.571
699.216
1113.96
-40.8078
194.081
1063.76
662.715
1119.82
881.729
-6.91368
15.9949
1394.54
36.8099
289.022
1218.1
1079.05
121.145
693.244
16.6733
265.681
601.452
820.946
37.4223
6.13366
851.606
1155.12
14.5925
88.168
991.417
2235.75
-11.5149
1195.45
2956.23
26.5205
579.484
1463.2
10.0507
935.501
861.479
-19.6508
792.982
1146.68
4.55376
128.649
-45.0506
-9.53784
908.806
-9.42508
30.3732
820.941
659.909
0.282438
1271.91
169.265
-7.96701
804.362
222.77
1361.43
4.20494
-15.6084
-29.5374
902.382
1054.37
37.2516
658.225
-34.358
241.072
1347.38
713.466
687.204
1148.51
679.372
-9.2961
29.1171
355.355
726.766
926.282
562.037
-27.3442
557.019
-10.1918
627.101
-23.1929
-45.6065
690.159
244.63
-10.3269
1454.86
1942.53
594.318
863.273
826.879
1259.33
728.598
316.048
-12.2585
23.6563
1036.58
1430.87
679.156
159.796
450.589
533.277
657.306
934.163
755.847
1037.72
-15.9724
1097.83
8.71684
1127.65
150.253
162.433
397.045
208.549
1486.48
1121.97
851.79
57.4272
863.214
1310.22
795.029
10.176
1755.34
39.2671
168.593
1284.61
419.675
58.5398
298.365
1163.89
1095.47
25.3999
44.2784
205.354
791.455
-24.8336
7.27439
100.293
-1.01141
885.953
734.955
26.0217
708.978
696
475.523
343.145
15.6998
610.437
2176.1
8.07523
-62.2633
36.9283
-13.697
271.451
158.382
841.53
47.8578
976.002
935.652
2041.05
-8.60352
29.1635
484.672
1378.61
-38.1102
-10.742
555.306
2397.93
350.689
418.184
426.037
270.642
263.229
10.5378
10.3287
-10.7441
879.75
-11.7355
576.216
600.3
1568.08
759.891
69.8775
90.6973
651.274
1404.34
977.937
342.849
1572.53
-10.0238
881.3
558.799
1631.7
29.7284
524.143
4.09384
28.1379
326.356
-17.5514
385.546
765.307
1004.37
858.755
534.384
-10.3957
34.2245
16.3177
-17.7047
-26.137
1390.79
447.247
14.1992
1415.27
-26.5748
-18.2744
25.6874
350.907
92.5511
421.309
34.6893
733.905
1.24926
55.8639
603.967
983.202
314.265
1101.66
100.286
45.0518
291.486
411.577
1187.45
63.3465
1322.91
6.38901
626.991
966.307
220.436
1193.15
1059.35
973.642
1256.54
9.95292
992.383
925.117
873.73
1395.77
837.038
687.804
655.73
1026.86
1319.28
28.3945
1136.17
615.021
23.7525
-32.2681
478.174
13.4642
-14.9656
62.1123
1578.17
1281.18
1548.67
176.031
1134.66
1509.39
728.013
404.683
-39.4101
1555.92
728.174
-18.6646
702.875
375.096
553.449
528.874
-22.7107
1036.39
702.7
771.9
866.399
-27.3896
766.512
1229.6
-3.43591
994.71
-33.4792
547.153
-25.2768
43.1778
98.4576
471.878
50.228
1460.39
17.0556
29.8021
986.526
2.29576
47.9042
812.641
126.808
484.011
2.87559
1018.54
1241.21
11.4835
1530.44
24.7783
1184.36
318.177
19.9452
2049.92
1437.25
776.094
5.64354
413.975
698.59
1660.3
50.7051
1134.26
246.014
46.5131
64.1395
27.0166
16.8238
32.4284
1766.84
27.9161
260.582
1354.99
22.4784
-32.9014
1.12272
1366.24
488.341
634.334
6.37073
843.36
843.044
-13.1752
38.2318
1368.35
596.351
12.6704
136.197
963.597
572.271
36.1353
675.006
21.5787
2178.81
20.8669
1106.12
22.2401
1539.41
706.019
758.335
592.117
687.709
54.1804
1065.9
721.4
112.389
1280.43
32.2473
1.03596
-16.7905
0.0999653
-3.51025
1797.51
15.1362
546.645
227.361
842.859
1615.83
218.359
831.841
802.963
804.431
539.115
-2.23033
1534.64
4.19581
6.57829
12.3723
379.706
7.2665
30.4132
1659.8
22.1307
780.129
46.7777
3539.56
758.418
1272.57
53.48
771.397
1009.42
27.7392
558.661
841.273
1445.67
1336.63
55.4005
958.81
-10.0744
42.4746
1166.17
846.205
214.561
2399.39
1395.31
18.9798
557.013
24.3172
631.844
371.463
55.7739
555.05
975.195
12.4682
1117.29
1125.72
389.137
-41.9604
789.234
9.79554
232.135
94.5089
59.4659
413.507
910.708
44.8101
998.432
1288.36
39.3006
281.554
1080.5
31.9352
22.5888
1388.92
1471.29
1553.02
658.396
5.15145
318.979
1465.3
66.5594
1742.64
28.9736
1115.53
754.633
1514.97
40.8732
1652.71
298.933
8.62416
136.078
889.952
62.2723
1710.4
40.8714
553.367
887.624
48.6517
583.795
26.3112
715.507
465.936
44.6058
363.758
37.2984
13.8853
-25.8152
810.759
82.9613
49.7272
-14.075
-5.03961
590.57
1481.71
33.3192
254.796
47.0821
68.6219
27.9177
14.8689
2327.7
320.749
272.137
25.7888
725.59
847.758
397.83
1465.86
1397.46
194.234
-10.1013
75.2148
274.039
60.7757
38.8512
129.222
715.82
155.38
959.076
1237.76
-0.11562
16.8118
748.196
1304.74
-21.4528
1619.27
30.2229
600.993
414.768
1150.21
3.52625
51.4624
0.456811
29.3692
210.617
3.39187
129.095
8.45235
926.917
1335.48
567.217
1446.42
469.034
869.493
1751.7
1006.09
139.641
37.5556
23.9763
10.5266
1268.04
730.514
1106.19
3499.65
240.302
752.553
557.768
-4.62067
1467.79
333.91
64.3986
1177.44
708.739
526.021
21.5787
3.07926
672.059
-22.2366
596.378
1272.24
0.805633
289.818
837.54
2134.12
28.9864
-5.73782
1514.19
1111.76
935.547
-10.2084
196.853
107.06
43.386
946.547
361.113
7.02552
401.438
1246.03
769.334
45.8402
-12.6617
1022.62
658.519
781.129
11.0287
988.081
523.821
1307.35
-17.5959
11.0146
19.1688
3.12332
27.7529
558.99
1.19105
680.212
662.866
3.45977
1087.92
369.265
51.6059
239.494
23.6451
256.041
35.2355
6.11524
7.68526
179.089
1.1627
1046.9
512.122
-15.8651
285.776
478.126
21.0301
427.126
137.962
95.3841
1300.17
1047.48
584.814
1343.65
281.621
638.718
907.005
38.0506
1288.17
481.235
41.0345
620.403
48.7153
-17.9089
363.541
825.673
1009.15
-8.6218
361.725
29.6996
1265.28
309.618
70.7664
30.3117
583.177
21.5787
-22.2366
1268.49
1582.52
1146.27
22.4157
-0.11562
948.223
294.672
9.75848
328.038
28.211
163.282
599.845
1210.06
997.602
10.7737
1116.72
424.506
1146.68
42.0921
858.779
392.402
432.553
-26.4526
21.0624
936.115
290.764
772.513
408.098
493.206
38.1617
15.3345
288.015
169.63
21.8199
756.392
704.901
39.7806
33.4845
13.9241
872.811
333.495
357.874
41.0619
546.782
11.1896
24.8066
660.059
-31.7592
-9.13245
54.6304
1027.13
-32.4411
107.421
510.133
5.40032
27.2041
263.999
881.268
1301.86
486.105
618.086
539.515
929.984
-29.029
1260.5
1386.08
37.2516
1680.41
1598.22
109.214
1301.79
59.8961
756.57
1.29554
1447.74
18.8149
278.368
53.6419
40.8577
598.32
1712.71
25.1297
613.241
999.93
1007.54
27.4821
747.304
972.967
10.0507
36.1353
440.747
481.044
15.9565
381.641
772.367
162.795
224.384
1937.7
1249.93
33.5657
23.3642
1041.87
9.81403
297.138
2072.82
556.836
-3.60447
547.827
100.729
238.974
31.6153
1419.12
1539.33
413.812
-24.5785
1599.03
68.5943
739.527
2136.21
1192.33
-8.12107
355.715
9.88824
1185.6
38.7769
814.305
1.9483
900.558
1485.75
1755.29
68.9687
1078.08
448.091
392.732
10.5403
717.138
1567.22
988.634
609.989
0.582589
30.9874
1156.54
668.37
562.635
1300.19
997.234
1712.18
30.0064
1450.33
498.065
1272.37
819.072
37.9272
35.8908
898.075
67.0183
520.381
2082.41
935.839
503.529
2209.55
991.649
0.206084
12.4336
897.429
619.247
1002.12
1450.45
1354.5
1710.91
-18.7954
3.84706
137.844
12.4193
243.047
382.909
10.7737
-7.71814
1186.6
72.8734
-48.0044
554.234
760.89
2162.86
373.147
4.4554
908.413
969.204
23.0678
320.983
353.515
125.488
629.133
35.0287
8.4564
69.4147
1653.93
1159.66
424.695
10.5384
567.47
43.5966
33.9222
430.852
-16.4449
40.4079
741.426
1148.17
1647.81
1539.61
560.928
45.9799
1357.06
600.904
864.36
24.3172
469.977
10.6346
526.939
156.228
64.2463
1388.03
537.266
1322.18
1805.93
772.367
628.237
54.0992
585.921
698.938
59.8026
22.0431
1211.52
541.49
860.142
1057.36
40.3913
500.476
577.45
341.362
-9.22666
1496.8
231.109
1015.27
337.11
698.783
36.4699
234.715
45.6994
278.88
-17.0823
2914.62
733.716
1114.32
711.416
1272.26
10.6196
1016.93
74.8887
46.2987
893.641
2.8342
798.426
581.967
941.937
57.3901
33.3614
37.2984
127.858
91.1252
775.234
60.4725
1237.89
36.5248
2.45666
1635.19
16.1952
186.993
12.8054
209.735
565.891
35.8377
23.6443
316.524
854.137
427.163
1341.94
2260.57
646.494
168.327
1364.6
41.627
990.933
5.0124
32.1858
21.2951
1348.74
25.5681
181.053
15.2447
424.345
1476.1
1366.11
708.324
52.3063
53.9022
1704.4
610.83
65.5376
54.7361
738.481
3269.45
-20.9526
564.56
779.062
579.117
24.2885
3751.4
22.8099
1455.93
-23.6415
1107.08
-3.54041
827.042
901.81
-25.5883
-35.5842
109.246
32.0902
693.97
400.606
925.618
205.632
519.232
9.60329
0.308113
247.441
-11.2639
1150.74
13.3841
8.84871
-12.2271
2.49806
763.521
233.244
2737.3
860.415
25.3212
32.6029
0.500269
118.88
29.1534
43.9816
284.205
-8.10661
490.749
540.018
623.469
306.437
1216.52
26.6621
606.129
65.0881
1077.5
22.4157
1810.23
789.426
752.536
33.8093
1531.21
1752.49
594.361
2843.1
1256.22
2182.82
958.035
1763.27
915.511
2111.83
1129.05
1248.58
25.621
160.017
923.699
1119.27
718.895
822.485
1411.6
614.069
822.357
12.4354
1003.95
794.026
531.946
-0.913932
2925.49
998.491
733.916
32.3522
99.1426
34.5
309.643
743.183
1.1627
205.518
729.514
-8.78774
1468.4
1580.08
605.739
1857.15
1097.53
492.566
57.9355
781.409
1121.85
9.39168
24.1696
737.945
410.297
99.4309
3195.73
3090.28
553.361
84.7543
13.0757
74.7677
28.147
1063.21
33.7055
30.2686
315.241
885.985
870.831
52.8005
615.374
41.7575
346.052
520.399
8.63938
665.546
1381.61
70.9658
14.3306
1429.82
2138.24
1237.92
11.3205
1287.72
47.1341
15.1362
503.653
105.663
1126.34
32.5523
58.0217
445.548
26.0217
-5.04143
-31.1378
108.206
2747.4
-14.7848
150.633
-22.9079
5.87621
1383.44
378.92
-16.8435
653.186
462.963
1625.37
-12.8992
712.376
1934.6
18.2967
25.4889
1104.58
157.251
-28.6263
1428.15
-1.6484
236.365
2144.24
23.9282
406.653
1.51962
1173.23
9.63593
512.972
1145.95
564.361
-23.7389
551.752
432.203
337.55
384.205
1127.99
-6.05896
320.977
986.18
311.875
-3.79094
15.683
33.3332
1626.49
1351.29
30.9581
1082.88
-4.71283
28.2967
-10.2649
897.825
736.471
531.328
197.429
76.6502
657.213
-12.7007
754.256
1385.99
1501.53
14.0278
653.952
1968.01
515.945
817.866
2797.5
29.0795
872.253
1187.55
591.781
1527.27
334.525
47.5401
656.492
10.406
-8.98611
822.062
19.0679
162.433
-14.4645
177.386
974.856
-27.1471
1056.3
1259.62
2010.62
920.972
36.9771
507.784
0.491317
2.69548
6.50448
-2.3674
6.94738
304.612
-29.7472
-18.4582
1261.39
1534.28
186.132
1287.95
1020.82
4.4413
644.199
43.8253
852.344
1385.38
963.461
56.9292
1120.18
782.065
796.059
12.1074
815.603
279.594
25.9486
23.4489
46.9259
83.9464
919.449
29.2791
49.2188
421.854
494.571
25.1297
723.505
348.142
620.38
260.476
2527.76
1291.3
21.7909
13.3841
-12.2271
435.306
703.399
439.308
446.888
392.847
1584.81
34.1307
78.2627
831.476
336.138
12.4682
551.939
209.227
878.206
7.74844
557.023
696.904
540.537
974.426
822.642
410.253
503.678
471.266
24.3081
626.382
339.594
455.474
959.622
20.8526
45.26
168.81
1667.34
930.136
434.313
1269.13
26.015
1200.37
1247.12
64.9764
56.9438
27.7547
1367.85
116.211
783.55
1143.39
787.815
595.444
309.533
-11.6635
496.882
28.974
-17.155
300.811
3.36158
-6.34
458.44
568.126
279.633
191.835
1484.79
752.724
1102.29
458.415
26.4891
682.585
560.097
915.35
1071.3
1064.38
311.959
491.775
410.912
401.932
1303.86
550.427
-31.7602
829.374
3.04898
1442.38
347.783
225.243
1406.02
327.412
340.836
459.603
28.8328
1375.21
3.53246
1635.14
1166.81
52.902
928.242
498.082
-1.62005
1322.08
13.5025
255.231
823.364
-13.0954
325.22
147.665
4.9044
164.546
821.334
935.348
11.0615
1282.63
8.54881
-13.8298
-4.4522
-13.7474
840.084
64.6358
1602.91
983.013
1152.79
175.491
766.908
326.042
-26.55
92.0597
16.1481
833.981
1452.68
1271.01
623.616
-11.8542
680.613
345.508
999.405
1219.37
249.593
565.377
1618.28
19.9459
98.5946
1083.46
10.9957
703.58
415.954
3.67508
554.556
451.534
-7.55102
1096.77
663.808
-14.9164
1641.78
607.435
556.741
739.674
1385.53
254.402
260.883
18.5188
372.032
1639.56
881.268
1350.59
2030.34
82.1026
-3.9638
7.94394
684.99
284.129
160.94
21.0428
35.2492
238.524
192.346
147.977
78.1578
-4.32666
1204.11
14.1246
713.313
37.1096
18.9297
1084.9
1188.58
422.828
1307.39
612.191
830.714
312.096
-14.075
583.837
506.281
1373.24
-4.35793
540.058
4.42846
1038.76
1453.62
39.6973
979.545
870.71
628.064
646.978
35.3585
880.307
679.624
442.191
729.887
725.148
1088.78
914.988
959.91
1256.66
-3.64817
1503.24
1145.2
525.338
23.8921
1246.64
702.553
10.3375
-15.2364
81.4475
-16.4098
816.477
679.134
1363.96
-18.9563
847.526
-8.24244
-23.2181
363.339
127.865
-17.4914
648.069
1508.91
410.747
585.389
437.185
700.25
-36.1986
422.629
677.743
941.924
242.56
-25.0248
331.621
11.1713
967.893
3.63251
1077.53
423.927
14.1544
1686.74
0.282438
710.415
-47.4337
649.026
9.75784
226.54
1563.94
520.747
342.338
1790.45
136.451
446.984
956.902
18.5109
-9.99514
151.441
249.177
20.0618
-40.2693
882.759
711.759
6.77846
-10.0763
13.6115
1836.77
-27.6893
651.464
551.478
1843.21
7.73538
48.68
282.671
265.957
33.6562
20.6361
1238.56
1124
395.304
1019.94
395.849
-39.3982
1201.85
41.9199
35.6941
1416.78
1.60356
2247.29
86.6045
915.97
694.669
1347.78
235.482
223.356
477.296
2379.15
-8.16514
638.326
1289.61
944.955
267.743
579.892
31.3549
1232.47
833.871
11.0769
29.8694
862.016
1179.23
907.436
1186.38
-1.63619
13.4009
818.385
1482.99
606.727
706.91
37.2594
1294.07
976.145
27.0996
7.95308
478.609
32.0668
76.3278
1242.82
1687.24
1247.71
1075.97
994.118
903.658
38.13
1580.85
363.638
4121.62
22.7198
30.5503
70.0945
890.011
743.489
1376.81
52.9762
40.3569
366.36
360.403
805.177
980.552
1189.05
51.1228
734.901
1015.09
592.694
572.854
2.20075
6.30253
300.379
1748.85
943.619
117.397
-41.9604
-9.11815
-20.1895
1523.37
409.352
13.9672
73.9526
624.834
17.3579
20.5531
1421.36
244.511
1167.64
473.278
2055.01
1344.88
36.8267
523.945
5.97722
8.09547
65.3704
302.692
445.016
617.025
589.715
1153.27
1290.88
1725.8
295.184
1287.69
613.527
921.532
13.6974
468.097
1104.08
30.8481
17.2507
865.53
-0.867914
1056.59
51.7561
24.8559
5.43926
-19.8479
1025.54
-4.56965
-4.1828
1300.25
418.182
42.5819
353.216
562.487
306.097
2684.44
1491.22
-6.232
1488.34
1370.62
-44.4496
524.088
26.5789
694.687
568.806
627.143
3426.04
205.643
31.1972
1474.8
753.302
638.611
1072.84
794.488
170.984
-17.7047
1696.13
420.029
1137.84
-41.0858
561.638
2170.77
265.647
1743.27
29.7632
10.3375
54.104
786.096
863.588
260.28
1753.21
634.562
7.2665
24.791
1289
-23.845
827.654
5.06922
-28.6895
413.255
266.192
514.982
220.422
990.675
12.7467
-5.4332
1403.49
148.818
382.731
25.4154
795.767
383.479
-19.6132
6.20479
2376.55
1198.73
1044.27
50.5541
1362.03
1251.21
9.0573
667.007
125.485
1233.37
18.0221
2228.29
363.376
-39.7922
816.969
1549.96
1031.02
169.063
254.425
1573.61
-14.3122
-16.3386
-8.14656
-20.2728
-49.6359
368.522
507.141
545.105
25.1685
-38.1432
84.2447
13.0454
329.668
-21.6134
292.239
421.61
1274.81
1525.88
417.079
33.8093
-11.1444
1042.22
262.652
299.994
1155.72
133.658
29.5143
80.9724
12.8966
252.092
39.1115
17.7293
1837.84
221.862
777.381
1319.13
588.904
1307.35
27.8812
783.788
53.7231
151.441
-19.4237
282.91
209.342
188.702
-4.03649
570.676
447.976
718.773
1357.98
2165.71
2079.84
15.1815
1813.91
1460.66
34.8959
1217.44
327.333
482.137
786.235
182.702
45.5602
336.46
834.199
1026.32
487.211
1423.88
79.9153
220.827
903.139
1506.98
666.449
1315.62
346.986
1077.99
20.1666
-23.0986
793.057
849.632
941.309
1228.74
400.459
6.58613
14.3237
615.119
632.366
582.33
1624.15
168.22
668.926
644.624
1019.94
1398.44
1104.86
245.579
-31.7592
1437.65
957.93
395.572
-9.95234
497.227
758.526
-7.10876
1.65219
165.885
970.522
1262.11
585.165
2086.28
-32.7771
34.8611
717.038
611.374
750.876
827.979
439.723
28.037
857.769
-28.3994
823.675
[truncated: 82,833 more chars]
