# Supplementary material for: Nonlatching positive feedback enables robust bimodality by decoupling expression noise from the mean
Source: PLoS Biol. 2017 Oct 18;15(10):e2000841. doi: 10.1371/journal.pbio.2000841 (PMC5646755; doi:10.1371/journal.pbio.2000841)
Supplement: S29 Data — The corresponding mCherry fluorescence values were taken according to the gating strategy in S28 Data applied to the flow cytometry files (S27 Data) and were used to generate the numbers in Fig 3B and 3C and S7 and S11 Figs. (ZIP) [file pbio.2000841.s029.zip › S29_Data/LChITF Iso 5/3.txt]

"Y2-A"
26.923
149.56
4.28255
4.43423
65.2273
-5.08778
733.072
-36.3269
27.2211
21.6011
1010.95
37.8778
12.9224
548.515
201.609
3.39484
30.4426
162.063
-26.6196
64.4308
407.521
75.4029
-15.6416
22.2368
792.525
54.9547
19.1401
628.655
98.3892
584.644
38.2682
210.058
1529
989.875
35.7947
41.7594
-39.2233
-29.412
5.45016
18.8885
1168.02
194.879
282.503
20.6115
55.5029
27.822
-11.641
636.208
429.345
1785.88
26.1396
20.9258
426.355
21.8392
788.844
93.4235
173.438
1591.97
117.437
105.275
125.763
14.3855
-13.9257
35.1179
14.273
26.5986
48.6641
320.306
950.761
13.7698
672.851
189.399
604.046
24.0152
20.2998
1049.46
2.45538
58.0505
29.3782
6.84584
81.5802
-20.5719
29.0889
20.1149
548.449
1.31408
8.4363
874.48
256.198
668.042
63.6471
-15.8592
25.249
-12.7251
239.146
152.425
570.988
-1.69052
26.4724
-4.04208
238.855
21.8074
0.901142
9.09077
23.7866
656.018
453.507
48.6306
31.2279
497.691
231.656
58.0583
418.041
-31.6998
1693.94
574.94
-39.0015
44.9525
10.3608
551.305
1130.92
-0.882449
834.055
47.0416
27.3226
614.679
24.8149
-1.47092
11.5118
143.162
16.2522
231.661
38.5341
25.8304
44.3343
927.2
12.8843
35.682
-1.23017
1069.24
82.942
733.701
1279.92
15.5324
31.0006
370.39
21.929
923.308
2.04165
53.4437
25.329
30.2775
28.8944
533.11
-6.48646
-5.45262
-2.42811
13.9523
74.3664
22.027
30.7103
331.883
419.001
754.23
37.2743
33.7242
53.5592
-8.4754
25.4338
14.5388
-12.3575
3.01653
561.237
90.5907
410.729
-4.34542
31.249
109.382
659.306
527.147
470.702
45.9617
909.168
21.6011
3477.22
35.4112
29.3992
664.503
22.9463
223.907
368.808
34.4458
1335.26
23.337
-17.5157
18.4887
9.16517
15.5993
37.9444
1031.14
19.5837
197.715
52.4088
45.7645
-8.27089
643.928
0.697315
351.575
456.865
-8.9473
1.84687
100.395
10.1353
51.6847
-28.5702
-15.9532
36.0631
-16.6486
609.719
63.1957
234.221
-8.249
-25.4004
23.3285
4.99621
-10.871
556.602
979.926
20.9022
1054.02
1323.78
9.90475
120.252
835.114
40.3395
77.0828
899.948
7.30017
27.5251
59.1801
1295.44
634.328
441.118
40.2763
47.6999
37.9216
1056.32
24.1109
22.2836
30.4482
480.604
329.849
-29.0473
43.0385
51.3867
17.029
40.9897
137.174
985.946
36.1372
604.809
21.5246
-20.4827
491.578
-11.4164
740.404
2464.87
741.649
525.893
267.702
47.2661
708
64.6182
283.168
39.2581
14.0603
28.8379
83.6834
12.8387
754.399
72.1009
823.022
-26.9733
22.8187
1053.35
2187.48
0.217464
928.961
73.8659
1170.42
716.949
27.1501
219.751
-34.0809
-32.174
26.215
-36.9
-47.5074
-37.5268
484.776
77.8321
-36.782
-31.8163
0.977925
-11.7442
372.379
718.707
-47.5607
228.087
1096.49
47.7265
108.625
85.3404
-43.5877
-19.7286
982.404
340.346
487.883
14.3906
614.105
9.55387
332.737
-31.6237
-5.91614
-70.3658
8.68898
-40.5434
9.0053
-76.5248
-47.5713
15.2386
686.895
10.1973
200.922
1407.23
256.161
-17.6566
-10.7869
-42.2101
-26.6196
12.894
-3.76429
-22.5776
308.724
-7.2083
71.9464
59.6399
-13.5924
31.3216
1670.74
33.7339
776.735
795.703
16.1158
-12.4211
379.866
135.12
75.4926
12.6045
806.758
303.731
-1.30103
65.4203
1703.67
1451.01
387.908
33.252
119.937
475.294
134.644
8.39624
18.925
219.165
505.901
-19.9286
529.996
107.356
11.5563
-8.21588
51.5839
50.8459
4.73453
72.0415
377.084
396.716
25.4469
1070.55
17.76
-0.382656
19.4532
21.5356
42.0777
48.0766
25.985
35.4021
34.34
30.4482
230.91
174.301
1054.16
37.4163
388.719
828.5
1252.06
554.484
901.613
30.515
-30.4991
10.2802
-18.6086
714.592
20.4427
41.3773
547.705
37.4577
-5.62538
134.214
374.524
34.1477
-7.89286
394.454
434.686
358.258
1208.21
253.941
255.6
546.578
26.0986
48.4459
-10.2204
701.787
629.057
600.028
85.6
568.909
385.568
14.273
546.65
35.5456
-11.1258
-5.64604
-5.02503
928.148
3.40043
-5.93709
9.34842
-25.6556
31.2034
14.947
-13.7253
-15.643
-0.878664
476.056
1149.78
22.0956
-2.37385
49.9476
664.733
203.339
10.5353
3.1986
-5.45852
53.3487
22.4176
27.2444
1.38994
55.2341
-1.48066
23.6285
2.49988
55.6201
1171.97
211.181
764.802
-8.34342
-21.8027
10.8794
-1.33965
-1.5622
14.2729
62.8283
348.822
617.395
32.2556
27.9149
117.276
1000.4
36.0648
8.38972
29.6024
36.3198
253.92
49.574
26.6772
486.608
24.1109
57.8909
615.3
45.4407
7.89574
861.039
545.367
15.9302
1433.6
13.9054
-37.3189
894.116
16.6269
1273.02
6.98227
8.4061
35.7393
662.118
-0.17204
485.531
28.0874
59.4889
10.0564
492.514
4.28255
302.037
12.3988
55.3321
35.8533
47.6787
-5.22573
1707.08
33.1473
2049.44
301.371
1059.3
1041
25.0754
-6.57539
855.422
442.72
-13.7675
2111.82
24.1577
53.0806
28.5741
369.59
10.2134
1317.48
20.5497
10.1573
2.03647
524.925
16.6269
830.579
410.608
894.459
-8.01026
40.2652
9.94337
3.57609
845.352
697.63
3.72453
609.758
-1.33965
944.841
68.6208
30.9692
240.127
25.3493
206.974
-4.33404
83.543
320.112
58.5536
250.144
-0.382656
525.659
634.283
971.206
799.577
27.859
50.3946
386.521
380.835
4.59117
1004.51
23.2757
547.39
39.5416
241.942
39.8853
548.587
-6.58643
16.9987
15.6786
40.8644
62.1561
19.8951
47.8358
1070.34
19.7271
9.7668
33.5371
569.13
34.8173
145.824
918.75
17.76
357.564
60.6827
42.1503
1368.92
1510.94
-28.7601
700.649
510.353
75.4258
976.788
27.08
35.6206
6.55992
1388.62
27.0239
-1.71166
35.7935
9.13061
122.182
37.6688
2050.76
-4.26213
1061.63
191.287
2.4471
5.45016
32.007
892.533
41.2059
1307.62
449.057
31.5701
32.2736
22.0922
631.745
360.507
188.916
10.8418
-9.99549
-20.3973
39.4025
33.0422
509.795
1560.99
196.236
889.048
-16.5155
28.258
60.5539
51.9944
37.2569
18.7245
35.5185
8.87355
4.03609
1443.76
304.999
1082.67
5.52821
485.384
2.74609
-3.89824
4.84757
638.306
33.1638
16.117
60.3932
-6.42717
-19.1047
-21.7238
14.2033
526.153
12.1578
43.5594
-74.0288
-12.4704
-0.522554
23.3888
20.799
-37.5818
41.1321
706.834
35.0436
-12.4324
18.3756
-29.4506
404.079
640.041
11.4905
360.807
988.46
1122.96
7.30017
-4.33404
38.5654
37.128
292.812
58.9895
1189.65
1078.3
902.347
-4.77396
485.823
-13.7675
925.537
1024.91
221.747
22.9519
596.352
8.3393
-1.86072
-0.936346
695.214
459.309
28.2972
970.527
24.7305
-16.6791
47.3816
1.36007
510.656
-18.6086
11.8174
-13.2905
30.1329
776.341
5.5986
483.028
39.7699
762.348
25.2628
32.0434
-1.97457
82.3616
-7.18522
795.914
1545.17
351.177
34.9577
474
37.2015
413.181
1254.99
568.169
9.57096
-27.4249
33.3682
566.502
929.849
411.575
306.457
-7.2502
21.6011
-40.833
393.358
6.91036
29.1951
884.206
15.4501
0.893454
40.8468
55.0605
10.2912
761.311
76.5847
24.1577
242.361
28.5741
407.61
5.55719
70.1274
794.79
2.24171
251.655
27.1468
305.605
862.643
-15.1646
45.1254
343.432
380.412
-14.9957
598.982
97.1624
656.338
513.098
297.002
250.76
-3.21371
7.80813
18.021
23.4729
30.9715
-4.79518
45.3741
14.7964
1007.66
21.6988
385.704
349.034
34.6266
10.8617
56.9346
1689.38
37.9216
-13.7675
449.571
13.7252
129.774
382.709
1.88741
22.4238
10.1573
-11.082
1071.73
4.11578
294.416
2.40402
-2.38806
4.65797
-35.4752
-35.0342
382.137
933.433
69.8182
44.954
209.414
211.766
25.9479
17.2811
-17.2632
36.5072
-5.43791
547.127
22.3915
204.584
-2.43769
87.1489
750.353
-3.06204
20.2497
341.614
744.316
-2.59368
30.9692
4.73453
21.4417
0.396469
-13.7044
707.607
18.3874
-7.03872
336.351
-11.6271
349.497
-16.0184
24.8031
8.72126
24.1109
1.66891
-3.14136
292.817
525.582
-5.60885
31.7941
2.66099
1598.74
1.63435
-20.2471
22.6763
918.822
-41.7435
765.529
924.047
770.814
1283.56
24.5107
870.044
24.3393
14.5114
-23.2079
-9.65935
24.7773
3.35154
4.64811
9.55462
-48.8262
577.115
5.93325
-28.6746
27.1788
25.0897
36.8318
751.362
486.977
-23.6768
3.3831
0.534419
20.8608
6.6086
26.0408
124.977
36.6913
1823.11
21.0723
-23.4694
7.11361
1215.11
29.0319
42.0777
39.7956
-34.3823
7.2443
14.7874
32.4659
22.9519
6.02167
17.7096
144.316
776.801
1103.76
27.0239
509.908
380.622
-15.2322
2059.97
22.6763
12.1542
352.897
-9.54237
32.007
163.522
14.9689
93.2221
-20.6179
14.2734
239.591
22.9033
481.238
124.588
151.984
5.5217
393.457
391.991
304.541
1098.93
36.8318
1752.11
445.748
-25.2129
722.402
19.0676
-12.9178
714.705
29.62
-5.08778
275.8
807.003
27.2211
30.2311
814.172
24.1668
141.843
709.481
55.8687
11.7019
1095.35
31.4765
64.4308
38.4022
6.47044
69.7807
29.7331
22.2836
384.79
45.4407
31.8725
14.0562
1257.43
90.7421
292.517
54.5342
-7.73598
28.4786
373.127
562.75
539.217
51.5096
371.197
-20.0417
27.939
1029.01
448.38
104.924
33.0141
12.8294
64.1327
19.6406
511.804
369.091
54.2506
0.311048
20.0511
47.7935
257.474
21.8392
708.259
10.9646
630.71
692.417
302.969
35.9342
183.859
1307.49
17.9335
1875.45
557.752
65.9539
-11.8214
689.595
50.4401
43.7125
58.7474
-3.68674
28.2296
165.515
-14.5068
112.096
29.9632
0.581316
-26.8926
721.47
355.466
655.273
27.2323
7.5391
338.31
83.145
213.279
1050.01
219.578
15.9789
12.0714
570.113
1289.16
-2.45997
126.647
25.8836
161.627
-28.4936
81.2974
12.1653
-4.77396
-4.39721
35.3553
3.54298
64.325
24.826
590.73
-3.73479
20.5497
563.007
-41.0671
449.962
138.441
34.1008
-3.56065
277.892
-19.2547
1250.13
21.1878
28.2588
135.411
50.5762
529.88
-30.7041
1099.79
26.6514
618.045
1041.01
940.965
11.1439
676.849
8.80671
74.0304
10.0972
51.8243
158.446
-4.73579
1116.31
433.595
456.907
600.236
403.236
18.021
44.0877
50.8459
596.939
439.358
1450.92
563.508
27.321
5.26891
465.226
400.667
6.33478
49.6466
279.676
1245.6
9.11837
-11.4496
36.214
19.2038
45.3771
-12.2754
39.3687
10.3081
534.044
420.578
671.078
2.24171
641.118
64.2482
-24.8769
-0.964228
637.315
17.4396
9.19829
15.1404
-10.7666
383.702
-0.719081
110.281
140.158
57.122
279.42
560.245
1092.48
9.68138
23.4306
965.871
33.0836
1268.6
723.11
10.2567
23.7332
-15.5996
413.361
14.5032
-10.0899
620.677
44.916
12.9588
9.97935
2136.5
11.363
677.135
0.485759
16.5189
7.18137
571.568
19.322
6.84057
29.9396
6.8894
130.534
510.741
1852.28
-7.45343
-38.0413
1035.65
359.271
901.589
33.662
8.5037
-26.7211
27.746
-10.71
406.984
-15.7121
29.0951
60.2162
98.4378
21.4417
761.267
327.765
40.4395
663.066
1421
100.219
404.416
23.4097
195.751
678.852
1.6221
1216.28
889.245
728.947
999.04
601.761
580.721
675.031
45.1651
43.6335
33.2192
1041.02
2.00613
9.94337
580.788
1981.04
357.923
1180.18
4.90312
420.205
20.2181
668.068
-1.68977
-22.5893
26.1396
521.301
-10.5583
60.5045
485.695
42.3839
1101.06
261.322
6.01867
145.981
51.6839
441.926
2026.32
0.893454
1298.35
32.5717
23.4097
19.5889
88.5214
1.22499
80.3329
38.0881
566.367
30.8281
24.3762
233.322
41.1644
890.968
30.1475
41.4157
3.50841
15.3602
1863.01
617.098
-4.26213
0.909838
221.272
630.259
487.085
343.102
1056.49
997
960.677
760.582
543.894
152.699
890.366
-1.97457
22.3915
226.198
1175.98
19.4675
41.0911
29.7053
17.8906
21.5011
65.9192
1313.92
20.0076
728.205
716.255
949.575
249.091
352.933
629.748
9.4889
202.375
-27.5138
307.833
91.4815
502.228
19.322
741.474
43.058
1275.63
1.22364
-19.6193
1320.82
33.081
1449.97
15.9326
-43.8126
-4.29767
-9.20665
-10.3696
39.2842
-34.5998
1.38994
6.50835
-8.68423
1308.63
-29.6732
12.3988
29.0951
1002.87
40.1824
-1.4776
16.6705
-13.7044
42.3135
402.571
768.825
720.535
852.317
576.051
17.7148
25.5879
12.8665
28.7178
37.9444
22.8883
863.958
21.5524
26.1719
313.131
759.183
3.50841
15.3602
509.933
502.78
-34.2472
858.454
-31.2861
873.143
354.346
-31.3813
770.218
639.053
-5.91122
982.425
-17.2632
486.283
256.931
254.772
562.122
178.347
171.85
0.941832
46.2021
102.935
35.3275
23.5128
467.887
5.13286
28.4726
-6.19918
282.922
9.21064
154.282
484.16
161.231
-18.0546
55.857
39.8898
1134.96
405.782
60.2162
42.2159
630.513
1121.43
-7.14514
15.1396
21.1985
66.1467
132.834
3.25135
950.439
-23.6778
8.89642
25.6994
-18.8347
2.82444
5.62289
-20.7648
632.66
-3.05082
333.014
-6.37175
22.0817
22.4616
381.505
392.765
68.3798
34.189
117.126
-12.9005
-6.84825
12.5959
345.369
52.4368
859.444
-14.156
25.2026
467.891
-44.6042
7.50106
41.0193
52.7613
384.982
-4.96494
-22.4018
-37.532
359.211
132.322
1677.62
-39.2256
-5.17451
2.09153
3.17272
1017.98
17.742
6.39954
5.29418
1.58838
-12.12
-22.3702
3.72429
710.868
17.3524
792.382
3.43324
4.32945
241.099
2872.9
610.339
793.954
-10.249
43.8028
-38.6693
350.085
-18.2062
223.326
211.05
51.5839
52.7199
14.1049
43.9305
24.7593
578.89
147.261
26.6945
22.1061
47.5642
6.54307
111.418
249.691
-0.649073
625.686
1090.5
49.1888
6.02167
1042.82
151.813
16.8016
-10.4575
404.961
982.197
352.085
1701.84
53.0038
469.877
19.6505
7.62832
705.222
856.276
41.3773
-38.8776
18.7171
215.036
923.911
121.095
18.4516
36.0217
497.527
11.4287
935.058
18.6433
35.9183
14.4289
5053.42
223.741
59.3206
41.0911
-13.9686
-38.469
23.7332
4.07505
168.867
6.88919
220.65
-15.7121
1312.21
648.365
18.581
249.86
609.723
60.0315
830.33
408.523
21.2119
7.98202
22.1411
1.55918
39.3335
-5.04088
10.5887
605.278
6.8894
-10.0208
-10.249
-4.92287
-16.8238
30.963
33.2334
48.0735
218.706
264.929
25.8719
-20.0803
-1.5622
21.7692
1079.71
55.1749
718.164
417.721
340.494
582.045
61.4909
448.359
6.51565
22.1061
55.0605
19.1809
436.008
27.859
7.29111
28.7178
30.4482
9.7698
1764.34
-29.9717
454.462
37.4163
263.156
-41.0671
11.4306
-35.847
7.86391
-3.56065
698.513
512.53
9.50239
-27.538
46.6796
30.1329
0.477799
1051.33
44.4964
534.106
-0.719081
14.7035
4.16261
34.6332
1147.11
584.608
43.0062
28.422
794.04
390.748
437.384
40.5799
1189.89
447.622
137.693
8.7407
-9.04341
-12.9178
141.822
1129.25
565.479
1091.86
30.3467
711.568
359.759
56.0623
23.0978
15.0539
-16.2694
232.87
-24.6777
63.6963
-21.9075
19.959
415.997
1022.63
-23.1392
282.105
-12.4191
243.671
66.5702
16.4734
35.1075
340.428
882.125
254.164
158.746
0.163681
2.74891
-11.3156
1344.71
668.557
1082.22
134.198
315.469
59.3682
219.948
364.855
247.56
98.4783
671.151
625.644
-12.2698
1762.52
-9.64989
471.688
1010.22
732.129
29.1747
1268.01
822.35
255.407
9.6822
-8.21588
92.8134
48.9718
21.6011
6.01867
166.596
1320.63
61.0542
57.7428
51.0573
12.1378
-2.25672
55.0605
10.2912
4.59637
47.2919
38.7063
14.7406
991.988
455.798
53.3169
-2.81041
-15.0575
1295.77
789.144
-11.0581
-7.73598
663.787
892.243
590.861
63.2043
851.736
-46.7196
-7.6683
732.908
365.921
624.04
23.8817
528.483
-8.21535
1302.19
-5.20772
71.755
1.83701
-10.1231
791.692
62.6839
833.708
23.0608
-2.27668
34.9821
15.2099
41.2766
36.7904
451.699
447.792
428.028
268.138
63.2388
341.036
76.6123
582.338
-18.4527
47.5367
23.2207
31.5289
31.3852
-1.96806
8.44664
33.7339
58.9681
1004.35
68.5658
336.581
370.496
-0.749556
50.1927
1044.28
1.84687
-25.1678
856.084
-8.60534
100.41
282.525
1408.34
36.0631
-40.2956
-7.27831
19.3887
46.3291
1106.24
21.5147
170.724
-22.5893
-0.0973313
-20.3037
250.561
763.687
15.7194
1161.27
59.6903
557.622
53.3603
124.933
377.014
-26.0363
1110.71
-27.0441
48.2364
25.5174
2176.15
18.581
259.23
23.1401
37.5427
-7.3777
961.372
-1.38831
183.311
20.2998
37.4594
-15.6482
43.058
407.94
246.726
651.296
487.957
1272.53
173.392
524.345
19.9625
-30.545
-4.68217
-11.9535
690.981
-5.45852
-24.4341
984.892
14.0046
324.607
-13.8528
6.24801
59.3682
587.265
3.98357
5.32825
-15.9655
-11.524
-6.81017
5.25717
1569.13
-5.31033
750.781
550.086
33.9793
29.0974
-24.559
10.6585
31.0691
404.445
350.908
559.365
-49.1084
1201.99
55.2688
619.29
1113.64
1599.8
550.723
5.41704
742.593
56.6215
0.0133454
-4.68448
31.7941
45.7645
543.642
35.7935
35.9749
8.02622
541.091
287.642
268.124
831.913
26.3848
2.35187
54.3243
-3.75131
177.317
295.813
-22.8854
748.652
18.925
-3.84863
4.05918
16.303
733.702
41.9563
68.6909
230.372
743.724
29.135
311.981
310.465
-33.5326
-6.22928
403.991
16.3773
330.99
525.1
902.723
14.9309
52.3142
619.051
15.6439
775.925
15.1111
1025.09
503.776
453.502
4.32945
-0.655699
646.507
21.8819
664.643
-4.6268
30.6844
-35.5644
34.7111
29.5919
376.035
385.498
4.68817
-10.0794
10.6949
347.577
5.55101
10.3778
-6.10633
8.38242
-8.97693
18.0063
1020.12
78.1088
22.1238
354.51
-8.21588
385.168
60.2162
19.7271
15.8195
247.773
25.651
66.6764
683.681
69.798
36.5007
652.888
92.7501
177.01
45.4178
-8.14534
-17.1186
5.41704
39.9622
49.1888
-10.8449
575.352
-6.55854
254.808
60.757
468.679
50.786
762.505
0.367649
7.68374
43.6335
19.6505
335.59
-6.92323
12.9464
747.9
-37.0035
1257.47
25.7557
-3.75131
507.153
278.947
13.5329
-15.3891
375.713
120.125
528.389
-27.7999
-45.5412
-23.421
11.9713
34.9577
689.518
908.642
175.312
-21.6024
34.9776
20.9416
8.88099
50.9614
57.5191
447.84
24.2032
-10.593
3.8667
13.0946
330.321
1324.62
1.55918
1195.63
8.07758
6.84057
740.211
29.3782
53.6975
19.7361
326.787
1.9169
52.0807
50.1
4692.01
168.106
49.6658
906.339
879.101
27.1118
-8.3629
153.189
57.1081
-8.97693
-0.734363
19.3665
825.861
457.955
31.2708
-22.3053
-8.34342
17.102
588.163
-8.52164
405.991
-7.77582
897.101
1375.66
554.707
33.3682
-6.96185
-10.9325
1155.58
32.8433
195.149
21.6011
647.38
2.27054
710.075
50.0139
36.6913
18.3874
337.789
6.51565
160.787
2.58665
10.2912
366.291
1166.11
539.082
-3.95329
847.685
0.463123
21.0142
793.573
-9.35699
746.816
-1.93907
816.006
43.2898
99.0858
15.3602
-14.4626
-15.5065
177.072
612.952
-1.30103
-0.17204
-3.27033
1523.59
-32.1481
9.78481
-6.01879
6.52217
-24.1786
-20.7152
-3.43708
-0.563623
583.776
13.8453
29.3355
29.8467
545.073
1119.84
-19.7283
376.058
-9.1697
-2.48114
632.627
16.3773
861.351
39.717
35.0303
680.224
35.4476
32.4681
68.1177
9.43173
612.938
279.833
2.35982
288.584
11.8257
-2.52976
-5.6677
-0.606861
-15.643
171.535
-13.0756
2.85199
37.0881
63.066
1.31408
29.051
25.5278
338.656
88.2448
17.7414
20.5435
8.5037
21.3008
110.205
-26.9565
700.011
5.86827
237.119
2.70108
-14.5961
112.248
891.47
636.393
959.169
355.092
-6.00485
1676.34
889.156
127.877
389.157
16.6146
5.41704
770.848
472.728
34.1327
-6.65322
-1.86072
446.965
1040.04
-1.08714
138.843
206.334
307.107
498.689
79.2407
1881.05
21.5246
-39.2233
-5.79424
15.1404
206.124
310.614
250.406
979.848
49.1402
-2.27066
42.1294
0.184293
1.77356
4.05918
475.449
179.261
63.5799
209.616
1232.29
169.552
79.9552
13.4454
821.042
218.659
16.0594
12.6291
670.196
496.989
23.7859
66.2013
62.4955
-3.62957
712.121
386.655
-16.3808
318.244
9.05544
-12.5371
-2.52976
1.82856
12.5116
25.5865
17.5659
563.729
954.434
-9.05846
717.048
272.724
1337.2
-7.0998
35.4112
544.767
39.0021
28.5685
-0.382656
19.4532
10.2912
2036.08
691.971
362.92
16.6146
119.735
665.9
993.718
45.3771
340.049
-3.73479
-4.68448
46.7866
34.5201
-5.45979
71.4008
-1.50642
779.799
45.5075
574.824
339.338
12.9464
429.309
11.7222
803.951
957.167
-0.0031774
-8.21535
12.8294
37.8958
230.114
-2.84816
204.458
500.278
-4.31176
143.371
26.9638
460.371
104.809
160.32
-40.3431
27.5039
407.739
611.307
-2.45105
31.7975
95.4177
28.72
23.1401
522.926
-37.3628
20.5909
-6.89909
456.924
20.2998
35.5854
-14.4112
1003.84
103.028
5.01534
19.9643
-23.3675
568.541
11.2872
48.3325
21.989
70.6545
289.546
-13.8276
87.5316
30.1487
686.783
-20.6859
-12.111
-9.85446
47.7378
87.3467
54.9737
-33.0471
23.9978
330.37
-18.4288
32.8433
1670.78
2.70108
36.0037
239.684
471.679
33.3799
17.3241
10.2638
-6.00485
0.712581
15.8408
37.9216
436.008
676.286
1475.5
1518.46
1049.88
16.8799
441.343
11.1794
1872.98
-14.8301
1193.97
260.255
721.883
329.322
598.737
5.75426
163.617
31.6871
-10.7666
1139.41
-20.6179
-17.5857
202.11
356.487
291.958
123.873
-28.2115
221.042
5.93325
497.938
922.982
30.7119
10.5948
11.1061
-2.15384
14.1424
-51.5874
1388.88
-47.6589
-17.5862
-5.26057
-26.8139
33.6716
-7.65595
2.48308
10.0217
-26.1755
-9.25176
-26.2608
-23.7657
56.7077
85.8593
535.668
95.5555
4.32945
-15.6482
12.5116
-6.27262
-32.7378
763.444
646.596
490.109
21.989
42.4513
-15.5525
327.028
-13.8276
44.4281
39.5191
28.9858
-0.866631
544.869
591.217
-22.0954
-6.35656
28.7368
628.498
232.019
208.556
905.486
1.15445
40.3395
51.5862
159.692
865.622
124.772
39.0021
1636.52
-6.00485
30.6976
1185.33
83.3072
491.446
293.579
14.7406
3.54298
399.783
81.048
227.161
304.442
-7.48292
482.573
29.92
10.1573
22.675
-11.4841
-7.12862
701.088
38.0113
-24.8769
743.04
-26.1049
-5.04916
7.32422
22.6366
690.134
5.5986
57.6149
436.654
3.02905
415.754
-2.27066
19.6406
82.6432
670.815
1358.6
-5.31115
16.303
-2.8063
64.4451
327.312
46.7133
273.334
15.8789
1161.29
294.555
1145.26
565.479
27.3914
788.405
41.1678
4.35715
-3.62957
507.848
11.7302
709.923
-11.5593
31.8372
56.8033
724.608
-6.81017
14.6275
-1.33965
914.856
10.5248
1095.44
667.414
15.9789
967.845
21.0112
63.5222
467.931
31.0691
59.6168
1439.74
64.6117
37.0987
94.4159
34.6541
336.306
1036.8
600.926
312.717
27.9058
49.3325
34.1963
369.59
12.0874
18.754
504.059
546.14
-1.71166
899.738
14.7528
35.9749
26.4244
47.3816
227.672
588.589
680.859
12.9464
7.97406
76.8131
-16.8698
6.77718
443.865
810.011
19.6406
1323.28
1167.44
1309.87
-1.56302
1155.74
109.638
41.9563
34.0207
13.9172
15.6498
-54.261
324.163
5.9296
1749.77
346.832
823.163
-16.6491
16.2912
42.1049
1551.57
2.48308
32.5105
609.133
-12.9999
29.9612
422.262
2.35982
12.7708
734.319
69.9218
308.565
33.1263
17.862
-4.92287
-1.83123
42.2074
417.524
42.6037
998.225
33.1732
36.9318
17.0303
25.2377
642.733
12.2518
786.624
918.979
9.0053
182.319
-27.7991
1033.76
221.386
703.761
210.722
1418.47
1268.16
62.9283
25.8836
96.0349
38.3748
810.309
34.5814
49.166
40.9775
24.1577
441.012
49.1888
65.9918
15.8356
22.5021
-1.87338
647.425
732.61
1367.29
124.812
26.9342
316.148
838.832
385.651
-29.562
968.865
-28.475
847.843
7.03703
17.78
352.78
-25.3031
508.09
503.601
159.259
6.74352
106.196
1589.58
331.715
24.1527
146.465
72.0132
15.6498
453.611
-24.4135
14.3824
229.774
-3.41818
-41.7188
-23.2084
1188.52
339.144
-5.78189
0.609014
17.5179
-13.0571
-1.7555
294.826
-13.4662
263.928
1270.59
4.32945
153.955
2.76559
-25.9068
-22.2022
696.915
377.667
37.5222
371.609
19.1779
19.0255
-20.2377
-24.1349
58.4836
1138.66
7.43407
507.942
729.465
10.7008
7.18505
19.0758
12.864
1036.71
434.03
0.0898794
31.1575
907.691
-7.58461
1686.92
-13.3694
19.3127
957.245
194.278
7.71368
481.682
33.0422
18.79
487.147
10.1113
-39.0043
569.363
15.4501
40.2488
805.466
491.718
25.2837
36.4555
124.129
171.765
40.9775
18.5355
17.4734
36.0704
32.2586
720.484
211.783
10.3081
217.327
27.0239
1075.88
28.2972
719.402
4.11578
253.186
868.223
92.7391
217.965
50.7476
-12.6407
397.278
-35.6104
24.7773
-8.47036
894.114
-9.47083
37.384
-1.56302
1536.17
-14.0507
-19.8879
37.343
168.386
344.199
26.5638
719.842
18.1336
119.133
351.835
510.9
538.219
-11.8214
648.365
725.104
54.9569
49.3771
16.928
26.2131
1441.75
19.2264
329.488
191.841
46.4866
15.5269
11.5563
788.262
32.8433
39.6015
73.9156
929.933
63.5222
-9.95623
49.8098
50.2465
32.7526
245.12
71.9271
42.1503
15.8408
898.118
4.97312
55.97
275.283
1027.59
54.811
1.78007
885.51
-1.87338
6.49422
22.3387
42.3527
36.3046
5.05281
6.74671
29.578
710.694
73.0614
-5.98619
135.698
314.054
305.014
-2.8347
66.0482
47.7855
60.1881
122.462
23.8403
2.4145
132.306
1055.94
45.8173
426.661
-3.37472
4.68996
902.153
21.8392
633.296
897.398
-19.7283
6.86663
952.352
108.089
1357.89
269.376
647.707
1533.35
-24.9398
26.1753
295.943
-21.8798
13.7698
481.696
631.679
91.8054
-40.6323
-0.347699
-35.9221
459.728
227.98
-11.2899
1084.48
33.0828
-64.5969
-19.9154
-29.9422
14.0964
681.767
10.7446
1073.19
-56.782
-10.3044
-47.5607
967.406
111.671
918.23
1515.11
-9.29993
-5.1693
3.69725
-13.6621
-27.9083
1260.94
-9.62127
260.093
6.8711
-1.65665
292.401
271.049
-33.6838
78.6008
282.443
469.257
-25.8858
-14.8455
19.3244
-9.84982
713.976
-20.0604
33.5087
1.85791
56.6622
42.8516
24.1577
296.566
80.9843
32.7022
440.419
808.66
1030.67
25.1498
20.7771
230.696
9.13061
1134.34
677.898
17.7764
-22.3567
11.8174
22.3168
50.7476
279.714
1107.55
55.7408
-5.62538
760.152
16.5776
246.98
158.322
491.19
22.3915
521.301
406.109
268.933
85.0598
593.429
41.0911
22.209
964.294
30.8715
23.7332
32.186
193.229
14.3855
467.709
61.3548
357.227
62.2058
248.674
389.744
845.044
1514.85
611.597
39.4168
9.4889
-1.89791
4.3453
920.652
25.8892
127.122
50.5779
17.4479
42.4967
117.416
332.705
371.764
-11.2016
74.0665
68.9473
1133.31
42.4513
-15.5525
29.051
137.972
58.2597
30.8599
35.5361
649.434
23.8787
377.573
143.569
788.671
20.9498
18.4862
9.71902
107.942
296.192
175.461
-14.3494
468.772
508.529
214.004
-52.7248
457.844
-37.8839
-13.7436
1483.54
42.2136
4.57515
-43.2996
-26.8228
10.4544
105.405
32.7526
20.2321
418.629
-10.3962
30.4253
-45.6267
-16.2598
-40.7663
-5.22273
735.477
1032.62
-27.1733
603.384
-4.83527
444.316
-0.239718
0.367649
155.735
6.15215
-16.4436
28.0838
1076.78
3.38414
398.067
-22.948
343.868
279.692
943.589
-18.5227
17.5146
-35.0668
43.0665
-25.1156
-36.6448
19.5804
600.949
307.72
4.68996
30.7119
38.7058
219.127
331.43
59.12
-4.73579
3.1185
-16.1805
25.8719
412.829
352.636
-2.59368
117.176
1242.75
990.493
9.7668
382.113
250.539
750.711
39.0021
605.781
1368.96
-7.87892
735.346
40.2763
988.481
1066.78
-8.14534
333.332
994.924
21.0779
36.0067
16.8799
518.18
1300.54
-22.3264
39.5416
44.7379
682.528
18.9281
49.2557
21.9748
10.2802
-11.1123
4.32117
14.8205
24.5107
0.477799
406.649
664.812
-35.6104
-2.16308
39.7699
34.6332
2.05836
359.72
57.9987
39.6664
8.80671
12.1862
17.5935
64.9428
56.0837
39.0756
-19.5907
-4.73579
23.7332
243.956
303.799
23.7558
-45.7848
1356.33
8.65076
358.308
243.567
50.4401
45.5866
1381.84
1373.75
35.7258
18.7168
-3.15096
750.112
22.1411
18.4258
19.322
21.8331
624.018
27.5041
20.6576
72.1924
61.451
59.4703
559.694
59.4101
27.177
-10.0794
479.211
35.7709
928.538
26.1657
881.818
-11.7285
32.7453
30.3785
8.63597
43.7293
674.062
25.0454
1072.15
14.1454
730.592
409.395
1206.22
1140.33
55.9424
312.393
764.713
815.202
43.0084
106.191
19.8043
1860.22
1120.65
9.49444
20.774
35.3915
1.47545
41.5834
1090.68
-12.7888
1130.92
-21.4972
699.123
539.921
1552.81
410.406
-18.2886
1650.52
1.20439
1186.08
10.2412
-5.29954
37.6955
479.877
28.4047
2.34872
997.706
625.076
-9.28491
20.6187
-15.995
41.7693
21.6303
741.455
31.2528
24.4625
33.1874
60.0362
99.4931
34.703
53.4399
-29.299
209.53
17.1785
57.3764
51.5839
330.082
21.4417
262.766
919.97
432.323
754.459
42.7502
399.634
971.66
-6.00485
62.5568
32.78
148.899
-15.6416
3.49617
-7.70142
26.8437
45.3771
997.846
16.8799
319.529
63.6532
19.5276
-7.33386
905.36
144.063
823.083
58.2835
19.2706
-2.83829
657.929
8.0693
-11.4164
369.339
4.22593
41.2059
1180.18
14.9894
239.161
31.5701
71.629
29.5885
14.0184
-16.6823
848.851
37.384
883.996
62.786
234.985
825.814
372.801
1.02398
38.7258
26.5638
30.1857
55.6149
1326.03
5.13286
1332.82
250.548
39.2938
42.9438
504.733
53.1252
61.9056
86.3256
9.34649
13.7156
45.4633
25.8892
10.9295
76.8148
180.492
23.7072
13.073
66.816
1241.63
189.324
570.694
76.4435
1316.97
524.086
16.3066
7.7242
37.8688
14.2192
13.0563
0.86584
-13.0481
1369.89
935.362
12.8072
0.335104
1737
572.711
7.58614
12.4169
6.26529
-39.4437
41.4851
-1.21659
-50.0654
-48.4138
38.4655
1630.68
25.3493
34.5602
-5.22573
-24.559
44.1876
76.4834
0.457543
-4.72874
123.464
461.004
459.057
310.598
17.5517
424.271
44.6473
1202.68
51.9363
-10.294
-3.74745
840.454
-2.02417
-52.3114
322.526
1375.32
-16.4989
9.55781
15.5225
-34.6974
305.605
24.9359
934.987
23.5737
104.488
833.019
1025.33
457.92
646.03
-8.82989
-11.9971
-12.2819
719.952
16.303
55.0748
55.5724
110.432
40.9497
6.64618
476.899
469.761
26.5638
82.6595
3.14105
21.6816
18.2513
1127.47
541.967
55.645
35.4476
38.0903
1078.24
594.14
1.99263
1501.1
-6.89909
-8.88457
288.258
48.4108
531.579
1651.01
908.315
19.9643
836.829
990.206
20.6576
70.3184
638.557
904.522
505.438
-6.55623
12.4094
42.554
604.135
874.824
9.90475
410.732
209.176
480.745
43.3496
32.8455
132.012
615.09
7.30017
18.1548
46.0617
796.125
54.8055
1169.03
872.362
626.786
1051.79
413.917
419.586
1709.61
407.072
1100.92
37.4947
737.446
524.674
945.316
18.9031
50.786
25.9972
725.631
5.80968
24.8928
385.544
25.2727
146.309
11.8174
157.25
33.881
-12.6407
475.989
51.9927
1085.08
1922.07
438.242
37.8958
33.3366
177.062
16.7661
403.235
31.2955
25.3047
34.4601
1171.15
252.719
222.164
984.771
38.7258
114.645
9.57096
31.252
454.591
469.901
375.968
20.0377
65.5307
53.0829
8.14761
20.6761
11.363
9.34649
411.018
28.5968
136.459
33.4183
14.9706
405.38
12.4628
334.851
31.2087
302.72
1068.92
586.626
15.9705
421.272
61.3444
674.012
-0.934033
36.7722
156.872
26.4006
508.747
12.2518
507.388
207.033
-22.0954
866.958
163.67
527.885
43.7861
1442.44
54.5315
-2.72122
9.60577
39.0614
18.3756
0.534419
1062.91
-17.5862
41.4755
817.92
41.6259
35.4112
1378.73
880.021
13.576
203.293
850.443
53.1864
8.41714
431.883
48.4738
175.957
530.967
47.3148
60.3696
7.50961
-14.0548
1240.79
48.912
-3.98785
101.73
-23.0028
130.22
60.1022
27.939
594.227
573.441
97.4483
3.02905
39.7699
-43.5001
395.612
174.188
412.197
363.88
23.4306
26.9638
743.355
69.2021
-4.59822
326.974
4.99257
3.94876
124.955
6.68906
739.767
23.6433
-13.6954
39.2938
95.4177
1070.7
25.0142
331.828
451.626
-31.262
24.8486
25.8892
12.8036
-6.91495
8.71463
11.1989
355.466
14.3421
-34.6119
1033.31
449.819
602.553
329.442
441.78
1408.65
18.1807
40.2954
31.15
29.4355
18.9043
1173.09
53.4813
111.96
21.5009
-1.48066
617.707
-33.0471
766.128
407.207
-16.5547
53.6283
60.9543
240.127
19.7271
1209.6
28.5075
1356.63
137.891
308.868
440.863
-6.60281
721.133
73.8012
23.4097
53.3221
64.1585
52.2219
22.2836
47.4584
49.1888
206.547
15.0059
4.68585
25.1498
1117.11
11.4306
12.8787
7.86391
11.4319
41.7594
389.292
26.369
-14.4195
1174.87
298.454
13.0949
55.7408
1519.86
6.77718
25.9479
32.2736
29.5885
38.3813
447.801
322.242
13.4295
14.4289
581.902
1218.87
289.831
59.6903
105.255
25.6268
-19.4771
-44.8478
4.19583
1040.32
3.17272
-35.2472
735.509
696.056
3341.13
9.08465
-31.7406
-1.89791
114.804
-4.09583
314.528
513.472
0.581316
503.468
1.82856
12.468
-8.671
719.684
57.1999
1060.33
495.975
148.991
956.939
42.554
39.2842
-2.7407
1599.97
28.9971
-7.10286
-4.48249
49.3515
336.73
1653.61
1566.13
2.05761
14.1454
30.2205
970.472
1162.77
239.199
852.421
23.7866
9.46473
39.3383
485.288
121.183
31.0487
3.02007
82.4212
-18.6166
20.774
1063.28
183.293
718.302
20.9266
227.916
55.3321
28.3571
437.644
1042.81
-28.3071
1597.99
1097.41
269.512
1766.26
164.535
45.6902
64.1585
246.728
537.605
620.923
17.3297
-1.47459
789.825
476.951
31.7941
321.252
442.466
-0.239718
22.6763
772.645
12.6045
13.2505
-36.9083
447.73
82.9367
732.736
33.252
479.758
1215.55
713.73
27.7144
53.3738
723.289
24.2655
7.80731
1168.48
1029.59
23.7133
753.236
-0.279771
409.57
17.753
3.1185
19.0676
-24.1622
10.4372
763.107
12.5415
16.805
25.0142
819.028
50.7184
481.611
-1.27689
-7.01051
1052.88
9.34842
-36.9
164.262
260.45
63.1114
-0.650421
104.069
0.699329
176.205
14.0964
52.0807
278.584
-11.8044
35.0577
909.086
870.253
951.661
14.2729
42.2136
45.2237
30.9715
38.3083
6.01867
23.777
396.512
545.811
34.6266
-6.00485
56.9346
17.7875
47.6999
28.5512
55.97
42.8984
19.3474
4.21126
30.3845
16.8799
158.359
39.2904
817.88
-5.45979
58.2823
1.63435
-10.8767
1109.63
13.6484
-28.625
379.471
1334.47
958.221
28.2588
-13.1421
37.0001
1114.35
18.4516
11.6589
-2.27066
14.0184
9.55462
-0.100502
543.382
13.4295
857.759
819.909
51.3266
385.778
31.009
-2.86173
1063.84
28.4379
188.916
-3.21371
45.2895
681.27
73.3346
167.778
1441.98
60.3666
27.9149
16.2807
132.269
42.7502
28.5685
60.8636
36.3198
44.0244
912.418
5.41704
197.384
1078.05
39.7549
13.9615
30.9228
17.6535
5.7846
73.2748
7.25655
884.927
54.8779
-8.01026
66.5022
-5.49014
33.5611
28.2588
-7.51987
13.1153
306.628
410.131
482.049
7.09967
25.2628
18.6402
194.806
1261.56
996.44
490.073
68.1932
33.0836
48.5874
584.429
23.5128
1001.64
8.7407
54.6748
31.252
-17.6738
44.4882
263.524
1014.23
21.9118
702.713
44.8179
84.942
456.049
16.928
7.61483
1465.5
369.788
-7.01051
-15.3402
22.1739
13.6998
16.2109
71.169
719.035
40.579
-10.249
1.9169
21.5927
50.2066
372.287
31.2991
874.255
42.3944
37.4191
32.725
-9.29993
8.8267
11.4471
49.0608
54.0935
30.3337
-2.62756
-7.40638
19.9131
180.553
-29.1364
68.6591
673.691
50.0235
5.7166
1594.81
607.102
34.9761
40.4191
250.397
198.613
28.2703
275.272
16.468
9.34528
846.194
30.3147
2.73302
827.455
41.3255
208.211
595.939
15.4446
-3.34498
22.7562
557.331
3.07407
417.851
726.523
40.4082
29.5785
34.9639
5.15981
303.365
150
759.641
90.4383
414.103
496.23
9.44884
558.849
240.211
1114.23
1250.39
27.24
25.4675
58.1289
329.865
332.939
399.022
-33.6604
-36.3747
210.278
189.177
28.4518
43.5787
601.363
284.064
27.3477
17.0134
138.6
-6.53017
23.1333
108.489
768.887
472.103
39.3464
31.0704
767.388
49.7966
18.2869
21.3757
21.7572
20.8097
32.5452
831.72
11.7788
174.335
12.4275
972.69
931.301
593.538
25.1038
-5.27107
75.1097
-6.91252
29.5056
560.121
22.4726
61.7554
80.0881
78.9987
746.563
326.694
1158.64
1733.91
206.99
-22.4754
1513.31
18.6757
480.548
-44.8152
373.125
1070.46
-27.581
-52.9879
148.961
551.107
-51.9008
-2.04611
-29.5073
833.936
81.9777
417.628
44.8771
86.1097
-12.8074
895.24
0.941832
223.741
-21.2643
-2.01238
-30.2648
-15.8426
-19.7283
-0.62963
-31.6585
-24.9699
591.398
-21.3343
717.608
34.3422
6.27355
374.875
-31.7406
-15.0164
-48.1285
491.491
12.7708
-49.0406
594.057
13.6998
-32.5148
9.32482
-4.35499
-26.8873
119.062
92.5286
-6.01539
14.4927
38.7032
-14.6155
1090.71
288.834
-12.731
-2.64742
14.9303
210.761
135.003
-16.4137
20.5638
-8.0399
592.408
65.2811
64.0534
-5.87664
-9.02164
1126.02
4.59682
435.976
426.314
289.292
278.871
30.5195
697.464
14.1026
9.6164
-17.7543
568.239
53.5579
27.7577
1859.53
55.2414
1.49141
697.865
29.0319
45.8258
30.4253
-8.14534
12.8665
38.0881
-12.6553
27.08
485.396
19.6784
1388.62
519.903
-18.5783
26.4232
494.514
50.9674
36.1372
312.455
1443.94
534.241
9.94337
11.0724
126.04
31.8355
18.2595
-26.2401
166.073
20.3257
21.0292
-7.89286
1455.18
-16.6823
7.39576
9.273
549.412
35.0436
915.486
1211.37
53.6984
29.8467
783.08
-12.0945
180.797
168.036
1081.66
-5.42157
12.5114
21.6816
25.7476
29.4081
279.174
860.037
903.909
53.1252
33.7946
44.9537
935.756
268.477
498.154
3.43324
37.4594
9.95165
21.8331
18.6952
21.8384
-13.9971
497.327
1263.16
33.34
55.7222
42.4513
653.115
883.85
1406.87
73.2523
29.9139
-9.85446
34.6193
-22.0954
12.3841
88.7069
1796.63
-18.0581
1105.11
28.2945
27.2638
54.5834
961.102
-25.3882
25.5556
679.313
14.713
1202.57
3.84253
24.2677
38.7242
420.854
808.868
363.531
-24.2387
543.638
18.525
-7.89488
-7.14235
1251.85
14.1089
15.3222
6.48115
660.663
33.8292
380.625
32.9448
-7.51062
845.656
2.14143
11.9774
719.575
1076.97
49.8769
32.9119
648.02
3048.46
1195.19
22.2547
-9.29554
-27.4671
455.881
619.383
655.858
157.961
1091.72
14.3176
807.163
29.3787
33.1874
13.1845
9.53792
27.203
551.268
32.8689
-39.9094
-12.2847
57.6342
4.43423
661.18
64.2527
-29.6732
-28.8306
15.9767
39.6015
-2.76173
236.959
2.27054
8.78443
1217.79
9.82787
894.823
-11.6271
8.20885
-1.02583
319.031
-28.7601
39.1034
361.49
15.5993
41.6926
798.752
19.5837
880.824
33.6682
-5.45979
770.427
33.4935
15.18
206.677
53.3837
-1.30103
18.5686
35.7551
-3.27033
11.2208
53.8667
905.171
6.77718
22.9033
8.39624
241.939
219.168
26.548
14.4289
1196.6
549.828
66.8168
646.273
454.41
42.4739
39.6823
153.874
481.028
14.5032
1524.77
761.232
-13.6954
33.6716
20.455
304.208
939.558
2222.7
2117.81
16.8428
-29.3879
245.988
284.51
479.446
110.548
13.6998
-0.655699
740.211
2340.1
6.84584
42.2249
10.0697
7.5391
29.5919
289.98
5.06221
14.0585
222.305
29.4355
-7.33258
19.6155
-13.9851
36.4934
429.555
-1.24825
164.316
45.6602
14.4042
11.9305
205.782
8.03068
609.383
137.961
34.7173
24.6089
510.732
62.6712
42.9074
1.28816
25.4469
1307.74
51.0573
6.51565
381.927
64.4308
913.591
8.34451
513.934
451.001
33.4812
16.6614
56.8288
185.996
1034.88
1355.79
511.633
488.195
981.946
27.0239
-7.33386
1004.26
19.1083
1370.13
34.2631
-6.1362
42.1393
472.397
960.095
12.9464
45.1254
341.558
755.225
323.732
794.601
57.377
-5.91122
14.5959
913.57
-1.68977
404.698
359.723
414.48
499.812
1670.73
56.9488
153.024
252.861
22.209
21.6387
30.8715
23.7332
925.182
-8.30347
38.866
4.90263
686.27
915.841
18.679
46.692
43.7125
23.1401
339.267
549.078
234.855
7.14857
576.897
44.9557
-21.9075
28.0655
-8.10313
-0.650421
306.468
536.682
0.0428324
602.553
74.4629
-15.5525
8.4363
460.311
820.291
24.5265
-10.3696
-7.56746
4.75557
156.937
162.056
-5.2288
829.477
271.138
36.2898
494.165
791.039
6.64911
515.604
342.66
1770.31
-2.84699
72.5123
-1.77966
22.3936
1129.43
-6.35026
376.65
-3.62402
9.15462
-31.3247
80.8967
-25.0825
30.9692
-28.9987
10.1973
-10.8479
882.489
724.678
79.7949
472.722
1054.12
3.36548
47.5642
-8.44946
6.84719
42.8516
29.7799
1040.71
-1.41094
17.2661
17.7096
166.805
23.4265
515.303
52.6601
546.988
28.4786
1025.64
484.869
15.9024
-35.0342
622.018
1059
417.893
162.563
3.74495
-26.956
1.58505
26.6514
147.655
34.6332
-11.0601
28.0137
4.05918
-13.6821
21.5566
637.909
235.994
110.29
733.784
-14.1061
421.035
20.9416
-44.777
981.404
-8.30347
224.399
-28.8306
286.155
464.707
14.8328
2.48308
21.2661
944.591
393.672
95.5535
292.951
0.485759
179.563
-37.7962
39.3335
-8.78901
33.0775
397.257
591.598
201.749
66.5877
-31.8163
66.5702
31.4659
867.193
319.813
295.542
1465.52
11.4723
1079.85
314.07
849.818
1171.36
24.8158
59.9192
158.752
16.5554
1100.41
57.8416
20.9634
212.89
308.97
7.09365
286.107
24.5803
52.521
501.559
78.7601
65.4823
181.244
55.0889
47.2028
67.6134
141.139
27.6315
732.716
28.6654
41.005
18.7245
63.2215
4.03609
58.7811
390.538
40.8992
55.7481
34.1327
17.7096
-6.55854
4.53506
-39.193
32.0454
383.944
-20.2471
371.253
38.0113
452.56
7.62832
0.573038
80.4128
78.8586
-1.39627
571.567
1298.25
26.2337
42.3844
18.4516
22.9033
1197.13
529.387
1085.27
14.892
-3.43708
139.991
1063.54
56.9488
267.853
708.117
46.0016
1361.46
383.554
7.6969
524.131
-25.1701
3.25879
49.8802
54.7095
81.8819
22.4272
570.325
64.3696
78.7722
322.458
7.47242
-12.5213
660.157
706.175
7.18137
1028.84
399.757
16.2109
665.248
25.6301
34.9568
6.32153
-22.446
51.5777
104.555
33.2334
29.3328
3.18814
8.4363
-25.072
50.0503
17.0303
0.87484
5.55101
318.107
14.0046
15.3859
643.944
15.6183
1052.62
51.2824
526.024
28.2945
14.1454
684.27
5.32825
195.752
16.1852
2.77521
14.713
1086.38
-9.27593
929.442
-11.8756
426.477
422.811
103.036
139.367
200.16
56.7564
-3.43626
608.352
212.754
9.6164
4.73453
150.752
1182.93
424.827
-2.66405
306.994
13.576
29.0044
-19.1233
34.4458
801.147
77.685
81.0251
1063.82
10.9924
1383.67
107.285
64.1177
-13.1051
-4.68448
895.739
-4.83527
2.03647
58.4637
26.4244
184.188
443.64
971.676
1439.41
-10.6714
-11.4164
3.89597
-3.27033
517.219
18.2595
1085.08
19.8956
524.45
7.09967
2905.7
352.509
151.699
324.116
311.406
-17.4302
49.6675
742.857
242.979
187.268
501.97
445.04
642.175
219.593
-27.9104
777.248
23.6433
35.9689
14.4155
978.201
37.3216
559.081
-8.71898
13.1799
7.61483
-3.77197
-21.8916
178.522
-0.347699
44.6627
20.5928
692.749
22.4433
20.0079
-6.27262
-4.6268
311.794
-16.8238
343.932
16.4734
331.21
19.9625
692.844
-15.7016
40.6799
835.997
360.696
387.861
1020.5
-0.484131
25.249
498.895
149.191
-19.9889
241.153
21.2973
1151.96
1503.18
1725.17
24.5983
9.07639
-34.7586
490.032
-6.81017
29.62
-48.1913
791.168
-13.8381
898.662
163.29
19.7271
482.462
-14.5961
42.9074
-4.33404
540.815
500.022
107.279
14.0119
12.7358
38.1939
4.59637
43.5438
928.888
466.391
58.7028
21.0779
30.3845
16.8799
28.046
85.1199
11.4068
553.036
672.55
22.8564
33.9207
534.639
17.7764
427.419
459.719
506.146
-7.01847
48.7021
46.3705
-22.492
769.522
20.3257
45.3921
10.8478
261.395
-7.31197
-9.47083
33.6359
7.80731
212.711
208.748
33.0836
545.215
829.361
38.3677
25.6073
330.163
-39.1548
14.3855
915.929
30.3467
58.0344
44.8179
9.97935
2090.24
1.99263
-0.0238395
-7.01051
24.0152
871.126
22.4669
523.446
-15.6482
-0.0455065
38.7485
701.896
665.993
0.0428324
29.0889
168.273
-13.6182
173.636
102.14
1299.89
78.1612
1109.61
596.828
-1.94526
641.938
-7.9804
38.3675
272.426
27.746
916.953
-14.6807
24.6089
297.089
390.633
30.3815
39.1593
1268.16
27.321
39.0021
54.8055
45.871
83.1715
476.934
19.5889
17.3068
27.4619
35.3553
282.779
1233.74
7.95939
0.399472
-10.4014
29.9984
663.354
32.6461
13.2809
33.9194
1405.31
675.031
2.06154
30.515
1.36007
4.65797
2.00613
362.268
614.522
676.686
-29.5073
1128.16
-3.75131
18.0216
533.82
99.74
18.3441
598.727
-20.4304
20.5174
45.2886
358.888
32.586
31.2096
24.2245
546.948
-12.0945
1953.66
40.5998
262.696
0.200631
259.688
102.584
242.909
386.419
10.6674
318.53
470.231
1151.33
9.43173
708.516
11.2206
0.597172
24.048
44.9557
276.069
44.3219
20.0079
42.4531
47.8471
21.3141
15.0354
64.6962
57.5963
267.431
19.6807
203.724
0.163681
9.29914
1584.59
1498.77
46.2497
467.928
2.05761
565.121
20.8502
9.07639
145.152
48.0444
653.076
102.794
31.2829
4.43423
1144.69
-8.21588
26.483
1477.75
68.2934
418.313
569.13
32.9432
502.707
677.431
-0.382656
28.8236
8.41714
51.448
58.5363
361.046
766.241
52.2687
45.4407
34.1327
4.59117
1505.81
948.212
19.5276
354.361
198.837
329.596
661.913
-6.1362
49.6356
22.6209
21.1878
7.32422
28.2588
84.8108
472.241
21.7697
202.11
39.7699
-4.14473
-12.9342
-16.9671
13.0211
15.3036
8.80671
1292.17
96.3042
128.661
27.9727
873.035
8.52024
25.6073
1351.53
-9.1697
-0.607078
-21.4219
458.657
1.1545
32.2207
3.17115
41.1678
56.0623
45.5866
26.8883
2518.81
1701.63
901.912
22.1411
489.109
9.95165
3.09243
-11.8513
-36.2577
-15.8712
-8.671
7.5391
25.3408
22.0956
8.87055
25.5847
366.129
25.8719
200.837
-32.5787
45.9617
516.195
371.462
123.492
-2.45997
299.061
63.365
748.21
42.1229
762.362
1175.75
351.371
0.848241
549.542
16.2175
100.948
929.332
24.9696
133.522
761.27
19.5837
22.5021
214.581
26.1719
902.213
24.5491
15.3602
601.763
0.529956
12.6045
-8.46049
28.2431
4.32117
382.137
30.1329
77.3145
9.34673
22.0076
-4.46721
5.33318
-15.3891
834.859
380.62
14.8952
65.9034
29.4214
6.56403
68.1932
531.585
1077.45
762.465
-34.5833
308.233
38.7258
519.443
738.583
-25.1701
7.00692
-17.5862
60.3317
-21.1917
35.5456
608.912
1724.75
-3.68674
91.9478
1977.12
-20.0176
787.594
668.694
-17.1815
736.486
-42.5222
68.6847
612.213
18.0902
44.0989
687.825
29.5919
25.7371
51.8216
1.31408
641.871
-0.709095
-12.4324
-17.2316
-14.4581
453.836
-19.4603
32.1052
19.7271
40.1824
36.0037
14.4066
602.659
-10.7869
4.64159
7.11361
55.0605
25.2837
38.3296
37.9216
1274.11
29.7799
1059.45
2.33719
2.27354
24.3762
-2.81041
462.829
3310.39
358.109
30.1713
293.989
24.7305
2.06154
19.2706
-28.625
8.4061
-27.9789
-38.7823
76.6647
46.9995
-5.1444
918.269
1251.4
-9.37351
563.375
402.635
19.1551
696.756
-20.4304
1233.04
-3.84546
17.1776
231.821
21.5566
180.637
3.09858
1139.29
12.8387
49.7497
-0.987662
23.7332
2.20099
0.200631
14.3855
450.843
70.7252
1000.03
2.23569
31.7975
33.5735
17.4756
615.345
236.194
-16.748
1.85023
-18.1435
-22.003
7.14857
-0.31489
26.215
19.322
1206.24
16.2597
15.9879
-3.0488
507.915
14.0964
666.774
16.3668
868.914
-17.4266
92.7693
-28.8201
18.9043
4.62297
-18.0546
18.3756
-31.3247
324.525
1123.55
9.6164
32.6861
384.58
-11.8303
456.919
75.4202
25.2563
1362.06
973.561
23.337
718.208
18.4887
275.283
32.4659
870.03
527.456
-3.73479
23.4265
63.6532
336.245
303.785
114.078
15.3602
195.09
15.5225
629.172
4.65797
-11.1123
8.0693
11.0724
65.7402
448.38
592.181
20.1335
-11.2476
478.301
-2.27066
15.8925
1237.07
-16.9671
45.2886
0.941832
251.852
36.8318
-4.0279
4.77211
281.996
343.155
14.3855
909.989
784.744
402.205
652.537
21.9118
1015.68
29.8254
-3.13912
658.449
-13.0571
419.909
-28.1348
1203.75
36.093
340.732
-34.0481
927.641
1533.57
685.253
18.6952
2297
53.6975
-36.4859
819.01
42.2074
651.782
-7.99605
808.944
638.497
340.146
-13.8276
719.092
13.2821
8.37111
131.871
417.552
-1.33965
-33.4213
938.188
15.2386
-4.6358
-6.66925
368.401
301.371
28.5685
598.721
366.934
32.5717
801.147
8.34451
314.194
46.5997
9.16517
38.0881
-14.1495
2916.06
-4.68448
50.5348
206.934
-1.71166
32.0454
26.6046
380.623
34.2631
289.966
467.552
277.494
-8.79729
5.45016
90.103
948.755
29.9615
531.754
-13.1216
582.115
540.631
7.68056
562.122
50.9108
786.544
444.881
63.0687
-3.88645
35.3275
510.77
1000.12
30.312
13.3191
5.01512
-12.0516
123.199
21.7692
24.7245
12.5415
46.79
220.98
1179.4
40.0067
54.4093
-1.38831
48.7038
0.581316
38.6997
1332.42
801.493
19.9643
21.6101
11.9437
25.8437
42.6037
66.8142
351.764
358.887
657.088
35.0577
33.8969
-9.44152
7.01213
4.14153
-21.3491
472.89
21.8869
1561.28
588.692
1.58012
495.602
38.674
284.578
27.5347
-7.40186
16.8496
101.104
-15.6237
16.0562
743.276
1066.31
7.62038
363.728
7.28055
801.702
-27.7571
579.061
-8.37986
294.558
-19.7558
60.0661
32.049
31.0707
18.7263
105.4
-25.8338
20.8821
32.5921
861.396
16.8004
38.6325
12.6561
24.1287
64.3621
107.844
598.768
16.8012
311.635
27.2525
1056.3
1395.62
698.42
29.4393
-20.4471
49.6918
20.9072
165.793
7.66584
526.059
469.35
42.5073
42.6417
62.5694
-1.18797
40.8644
797.013
19.0525
1273.65
59.0802
-0.887667
58.9231
355.876
-0.585904
42.7502
232.842
65.2097
637.895
19.6615
426.261
154.114
12.4694
22.2368
37.2762
30.5918
622.653
24.7623
2.71711
125.576
1240.57
484.296
-7.33386
680.472
1086.72
296.47
2.06154
-19.2547
36.5171
586.715
11.0724
50.7476
2.35187
51.9927
5.61902
51.7548
25.9479
13.018
5.52487
513.805
3.18451
257.689
332.437
19.9652
74.8243
428.311
18.111
524.939
21.8817
10.4372
10.7551
29.2655
62.2058
3.17115
399.016
336.067
38.1327
15.0539
474.257
9.34649
-18.1435
17.3524
25.8892
10.9295
46.8297
-19.3964
18.6952
8.76347
4.97178
893.051
-1.17474
68.4443
284.465
458.494
565.034
61.1351
312.419
247.54
85.2078
14.9213
-25.2295
8.8862
904.186
650.694
-6.35656
24.9887
40.6275
270.548
56.9081
14.6275
-1.33965
197.089
1.15445
55.3321
-4.6358
175.115
869.963
29.1951
994.776
834.417
904.193
1588.05
27.0852
1199.84
-0.649073
27.9058
24.9696
34.1963
30.3845
831.054
46.865
12.1821
532.17
364.356
879.099
48.912
11.0047
-9.00268
1064.66
572.12
1118.3
1026.02
43.2356
11.8174
148.199
15.4703
52.4502
27.6298
-4.46721
37.8958
14.5959
1548.16
50.5025
16.303
32.586
55.5724
863.806
24.0831
23.3752
40.5998
838.034
709.664
-28.9182
33.2439
702.055
839.943
509.169
46.692
54.9569
49.3771
654.168
18.7168
-10.6472
959.174
-5.93709
910.774
204.855
-6.2779
9.32482
-11.8513
76.1863
709.392
-46.1523
1377.48
443.258
20.1149
18.0884
29.051
1.16497
-6.17173
922.204
-23.488
13.0473
482.642
144.696
368.457
-1.18797
-4.11316
-35.0728
716.205
16.147
36.5914
45.2237
520.103
137.634
-3.35166
18.5446
604.97
15.4501
-12.225
964.761
1261.96
-2.82726
-17.8924
1078.81
31.6072
382.104
305.936
47.2511
999.72
339.219
4.68585
13.0535
38.2682
-22.3264
509.932
914.305
5.98985
15.18
345.358
280.596
967.928
1199.53
-27.538
14.8205
15.1404
-10.7666
7.47266
8.88915
-13.1216
74.2436
-5.91122
-22.8854
769.267
776.048
-18.8412
-16.9639
415.479
981.078
10.0972
14.343
37.2015
-13.9686
152.686
57.4664
58.423
1746.83
724.656
-2.68127
1255.14
707.677
710.633
424.836
46.79
242.364
321.117
1270.68
163.162
1240.61
6.10796
22.1411
295.788
20.5928
1474.23
903.254
5.01534
5044.34
-4.92287
-3.7053
40.3333
659.278
33.2334
51.8216
-6.18219
816.159
18.0316
36.9318
32.0228
362.57
279.165
-25.2295
153.189
6.50835
315.237
-58.8304
-12.4926
25.635
13.8011
25.6486
93.8868
284.011
39.5908
1122.27
-2.89944
46.1703
-19.0202
25.6607
0.0944016
-7.51331
26.1418
33.102
891.245
389.078
41.1917
174.412
15.1518
-9.76895
107.508
18.3756
2.40849
615.006
14.2729
57.2061
45.2237
27.0639
1499.65
29.789
1.28816
364.653
22.1355
19.1982
16.4839
32.5717
1155.35
686.756
94.1436
31.2101
1853.2
39.1502
506.605
26.7
2.27354
1322.06
1145.07
15.9302
44.9126
28.8979
494.916
579.273
14.7528
75.3303
17.0541
549.631
12.6045
64.6281
1782.37
-21.9158
-3.92017
39.5032
2.35187
1.85046
65.1111
8.65125
59.6811
36.0217
1491.36
9.55462
1339.86
56.1247
22.7998
91.2656
150.867
43.8304
40.5799
14.7128
340.23
997.89
87.4515
1745.08
801.293
16.3773
48.0061
49.0873
21.9118
141.164
34.3845
45.039
28.2296
-3.15096
15.4783
93.3556
20.2998
1344.29
18.085
3.70263
38.7485
375.809
76.8795
66.5702
314.45
65.0925
617.79
-43.6635
23.8133
24.5265
19.6155
241.683
838.715
7.01213
398.188
-29.5917
6.7619
1664.8
35.0053
13.8011
3.15979
-1.69052
911.823
438.238
34.9259
-0.972924
44.4013
-35.5129
49.9686
14.1821
27.3829
1201.24
-11.1203
270.025
706.307
27.746
0.534419
930.521
54.594
62.8306
10.1973
22.8853
-5.81829
-30.571
169.75
40.8762
17.3241
-13.5011
487.97
12.1653
4.59637
1284.18
12.4694
27.9058
446.635
581.36
13.1318
2.81179
30.772
764.805
627.572
26.6046
1029.05
28.6409
1182.02
341.212
845.777
1778.32
61.992
16.843
31.8559
-6.34128
312.68
11.6589
275.091
62.7442
1533.17
1519.77
14.4289
47.7935
6.34906
1301.83
914.406
10.9646
1.02398
14.0049
55.5924
-5.42157
27.3038
51.9845
18.0211
37.8429
1.29708
811.409
1167.38
36.2163
26.8883
52.5352
11.363
9.34649
1267.47
532.721
7.14857
128.996
193.007
109.277
619.66
353.592
383.533
490.127
-4.92287
721.558
166.399
132.559
344.176
-4.30812
0.940033
25.5278
574.789
283.148
40.2302
12.2518
40.2415
15.3859
-13.8528
292.98
2475.04
47.5342
-6.21054
1285.79
633.67
552.556
31.1778
53.375
7.2167
27.5347
1293.2
20.5977
104.853
36.8501
1.146
134.895
1336.33
33.5175
713.621
320.819
37.4563
396.418
-29.6554
1352.06
1491.85
491.195
16.0782
31.8448
547.63
-10.977
46.0304
2.56016
1390.19
690.191
348.888
14.2729
131.431
42.2159
27.0639
73.485
74.7665
1183.82
833.606
45.4351
653.068
736.125
23.2014
261.416
58.5363
18.0916
44.7256
855.037
195.302
53.3169
19.6784
1533.77
354.361
35.7935
438.292
49.0934
22.6763
1985.55
5.75426
583.408
7.47266
44.4964
44.9744
1179.94
10.9554
21.0292
925.392
45.8776
2.05836
395.331
434.22
357.014
64.4451
76.1872
-4.0279
-8.34635
1033.5
12.4888
1272.82
-11.0438
18.1336
36.6741
55.7326
462.175
536.345
511.043
721.454
11.0847
1567.37
9.43173
457.391
18.7168
225.374
7.14857
42.7886
14.9706
1146.88
1.26721
16.2162
-12.1231
649.126
49.7036
72.6954
83.8332
8.7181
93.1433
362.635
1100.24
15.8674
49.7332
-22.9729
319.477
-35.2139
10.51
569.114
47.5342
1652.34
-3.56459
13.3539
18.4467
-4.77351
619.635
9.09077
14.4163
5.7166
454.21
50.2348
6.15662
663.731
1.15445
36.5914
7.74233
21.6011
40.1824
44.7815
24.9466
22.4452
770.796
-0.224452
-1.89023
-13.2073
769.744
-20.3268
11.9295
-21.7569
612.346
6.9587
-35.7012
-4.67182
76.8374
42.1015
-9.52044
27.3364
134.182
-4.92488
-13.868
772.538
899.525
407.741
-64.0822
-1.10907
19.8255
-13.5777
38.3948
711.205
-14.7746
285.506
104.425
-27.5706
24.3258
535.23
519.953
-25.3972
-34.3592
-14.0507
13.8453
1129.41
9.23201
3.46836
-6.47229
1138.44
19.9851
24.6898
11.445
899.062
-2.59364
28.4726
-24.9398
24.3012
24.2032
3394.54
872.092
528.548
-25.6398
79.1965
278.888
177.721
46.8297
750.208
4.9665
569.671
6.8894
-34.3836
-2.75273
193.728
37.5242
1337.19
282.484
844.552
-0.559991
550.041
42.3944
1161.37
2.03775
25.2377
807.651
14.5084
120.334
1363.59
1081.96
6.89434
1174.45
-25.21
58.3315
31.5652
-6.64757
34.9259
2.77521
498.222
35.031
-13.0241
48.6306
21.8576
677.602
43.0658
-16.7425
264.403
27.8953
2038.59
-10.8905
-14.3064
35.2422
-27.5766
-25.9251
-0.719615
23.4729
48.9718
12.2308
13.9455
274.01
651.589
138.328
41.687
8.38972
393.171
25.0754
32.78
-4.77396
356.513
6.84719
9.11837
41.8362
6.08532
9.7698
-31.0161
26.2503
739.32
106.757
12.0313
-20.4523
-5.86192
798.72
500.563
-19.2547
729.922
989.335
22.6366
-18.2629
46.8281
37.0001
8.65125
790.567
1.47747
1185.31
520.89
5.52487
-14.6815
27.5474
13.8453
63.0687
513.356
1036.08
-23.3389
-2.86173
33.1036
30.312
1207.1
1695.42
285.925
7.00692
1.1545
-19.3176
11.0847
1123.17
928.314
1950.96
16.9852
-20.0176
0.485759
10.8967
-17.1815
50.5779
-11.9001
312.924
23.7124
4.74353
1023.94
9.41316
855.552
782.86
93.0511
242.695
-8.20536
25.6874
22.6525
-21.4814
32.7453
-16.4732
-32.5935
-16.2408
-8.09819
308.029
44.3892
978.446
1464.67
18.4467
626.787
61.1628
463.795
25.9574
50.0235
50.6942
33.7161
31.764
1170.66
81.6485
-15.7206
770.365
3.90745
650.085
-7.89488
0.353915
-35.6323
1736.38
75.2923
-19.7558
5832.19
324.403
8.58195
5.60784
575.79
0.403148
28.3784
32.5921
479.087
5.55602
8.75596
608.665
4.97888
39.1213
0.0747886
6.64465
62.7851
-20.6802
16.0081
486.582
612.26
59.3637
18.8403
467.971
744.07
-11.0768
304.569
186.499
-5.32977
557.381
1889.93
12.2542
8.81628
313.803
5.02597
-36.7952
649.936
-23.8284
46.132
634.419
815.465
2180.53
2.70108
14.7964
516.656
23.5729
29.6318
6.07974
-2.85468
-13.5011
105.66
484.43
744.852
513.934
-17.5157
27.859
-2.07922
17.4734
433.309
443.123
428.225
459.081
6.40913
404.961
697.339
792.49
1102.32
163.231
56.7519
449.262
42.1393
61.9762
-27.538
1476.59
-5.47436
7.97406
217.368
40.7483
674.661
-11.9635
7.91074
1005.98
0.184293
7.39576
76.7394
2.18511
282.42
398.244
917.145
34.9577
232.246
7.21649
-6.47229
92.7156
168.036
1004.83
414.369
-24.9699
-25.1701
2664.43
1018.91
33.6716
24.2032
276.097
9.43173
671.034
1.85023
56.8192
390.292
1253.44
146.155
379.143
347.921
48.6802
685.301
4.97178
786.229
22.5316
12.7253
63.2185
89.3952
45.9176
29.276
48.1762
0.163681
25.2377
-0.484131
374.079
947.029
38.7535
521.673
116.376
-42.0766
190.861
21.8074
21.5159
-13.398
35.031
13.2129
655.906
161.075
-18.0546
1095.96
510.28
11.5563
104.228
227.746
22.7349
596.939
53.3009
37.8778
-8.08217
600.785
63.365
1254.21
952.919
-9.75299
246.215
19.6615
284.209
18.4887
981.805
81.1916
1276.7
11.6439
18.754
8.43398
52.4088
0.786928
-7.33386
37.6676
496.388
-9.00268
7.68374
157.952
23.3986
1010.25
36.1803
37.3093
208.169
658.275
13.0949
8.88915
1.87089
1.15498
237.717
384.598
-2.84816
7.68056
56.1247
-0.563623
-25.2951
36.3341
31.2096
724.984
1.02398
-19.7283
-4.37776
9.69725
7.6969
10.6373
68.5332
1431.07
1031.1
52.4122
39.1957
34.3845
-18.6793
31.9777
-21.8916
452.136
10.8967
228.321
76.8148
377.269
184.877
28.0655
304.866
464.118
1530.23
321.165
-13.0756
-6.51834
1101.56
38.8556
8.7181
-34.2932
8.4363
-8.20536
12.5689
17.0303
5.55101
448.909
61.3601
737.394
-33.3398
619.582
208.647
686.591
8.78199
924.098
340.233
348.282
42.0781
805.167
-4.72106
790.28
-13.0241
372.922
477.076
21.7607
314.805
67.5905
159.455
5.40649
423.14
-27.7571
20.5897
417.033
-35.2776
-14.1336
525.73
228.732
517.432
-8.28464
303.584
-31.456
5.88956
33.0591
8.75596
516.421
33.3267
-10.0136
8.90795
207.787
-20.5399
17.5105
542.628
435.266
14.0594
543.414
-3.20827
89.0966
-6.29711
-36.7952
35.2422
-35.2954
126.717
795.588
281.356
122.801
30.8121
-22.0923
37.2852
42.3135
1.52077
0.457543
383.203
-9.75299
49.4383
-8.44946
36.4555
1188.6
-17.5157
234.006
2269.29
7.95939
154.073
1054.07
386.071
441.343
264.178
-17.9537
-3.58573
9.55658
3.50841
-7.12862
13.3059
47.3816
20.1007
294.36
-20.0417
7.32422
1173.31
-38.8776
41.2059
1465.04
-13.1216
651.886
88.4956
646.156
-0.974093
18.925
-7.59677
712.048
92.1403
381.746
102.141
-10.5175
19.9652
48.5874
302.749
-15.9802
384.51
-24.1622
27.6217
643.959
22.8504
730.309
41.1678
54.1882
28.72
15.6439
1398.17
277.338
-23.7657
405.284
651.827
-11.5593
993.233
-1.29275
-10.026
24.3174
35.0004
89.3047
-8.37493
-16.1673
-1.83123
184.636
63.3251
848.452
789.922
70.665
30.1487
-9.44152
498.017
891.068
-10.851
-13.8528
-4.99638
25.635
2.55666
148.287
412.001
413.143
473.457
68.3675
40.6532
-14.8981
63.7012
22.3936
1221.26
21.6784
-19.4687
923.877
-12.9591
443.938
38.1674
515.003
-46.5398
-43.8231
19.7248
47.0977
15.8195
7.89273
72.8925
964.558
53.5579
1467.04
1007.27
2015.33
-8.44946
30.4253
-15.6416
44.7256
9.16517
69.9472
17.2661
231.353
9.38368
234.193
6.40913
1312.01
372.699
-7.12862
832.273
6.98227
88.9909
296.234
-18.1676
26.0649
1287.63
302.202
312.945
18.2595
178.451
23.9663
103.258
337.231
14.8952
415.479
546.295
93.0537
1482.25
78.431
10.3943
-30.9727
79.9552
37.8082
-5.42157
614.087
945.596
143.814
1.29708
367.255
114.158
787.717
881.462
-5.5608
-26.1184
-15.0164
11.8416
22.9746
1112.85
254.558
2363.18
-1.29275
314.187
104.902
368.541
557.593
-8.671
42.2074
82.0657
415.543
40.5772
-13.6785
17.8066
-15.7016
262.533
795.479
1249.93
2075.6
12.6343
-33.3398
984.51
-4.35006
17.5492
621.602
-7.31272
54.5834
515.074
-6.64757
51.7925
377.588
25.9574
44.4013
28.0939
734.539
23.7317
390.869
54.3102
3.53242
964.745
-25.883
1146.9
928.653
-31.5295
690.515
505.115
20.7107
15.1824
87.2927
1090.69
28.5141
52.7412
263.102
241.08
280.387
14.1713
117.423
923.452
243.394
1413.69
8.51871
369.674
27.1779
1.80863
-3.20827
1001.95
153.773
-2.41984
39.4214
15.1601
171.51
915.51
-3.45571
-17.9572
-0.998612
-17.7309
-24.1933
-13.6725
-1.04027
-21.0765
300.576
43.2466
972.814
4.83194
30.8407
-15.9005
2.51859
22.2817
47.3719
26.075
37.4724
81.6702
-12.2235
-24.8166
439.292
-21.3463
5.81717
0.890923
81.2204
22.7976
50.0025
27.5008
166.719
1419.6
-1.34595
26.3789
145.324
7.13123
-14.4581
9.6822
49.7099
37.7274
521.977
1112.15
-6.2081
-19.5306
48.3724
37.9389
12.1378
58.8086
-0.953192
231.358
24.8031
-0.649073
29.7331
292.149
583.441
47.3148
97.8509
1059.69
43.1169
4.68585
15.7795
281.296
268.359
103.261
480.291
1.36007
1099.11
1368.2
119.768
-16.3888
18.7171
11.2412
1.15498
702.486
488.735
3076.24
-16.9671
1538.51
341.391
179.347
10.3122
610.296
162.905
5.34243
-10.2204
29.3554
43.4304
590.531
12.5114
-15.7997
15.3542
33.6716
37.3216
28.72
304.25
13.1799
268.11
-5.64604
4.3453
54.8337
513.179
39.3335
-5.04088
13.073
430.428
239.23
439.527
792.337
651.675
29.3328
-8.4303
216.683
40.6799
22.6525
9.29914
331.226
-15.9804
-31.4657
-4.99638
2.55666
-21.2031
2.05761
-4.59529
22.7242
35.3133
0.848692
31.1778
4.64927
494.474
12.5422
1570.56
1205.01
998.782
-0.631178
938.097
-51.7878
1144.69
641.465
71.5264
3.9942
-17.7543
30.8121
-5.22573
700.111
786.754
409.004
19.6341
-7.87892
62.5568
105.869
823.563
1424.73
3.09906
24.1109
5.41704
32.4659
1632.77
-8.97086
-16.0236
30.9228
376.622
801.013
-9.20793
41.4157
9.13061
869.934
-3.56065
49.2557
6.98227
8.4061
449.908
11.8174
1026.82
1152.7
686.386
1036.33
489.128
-26.956
5.33318
270.28
-0.396596
29.011
-35.423
638.956
5.93325
-34.2968
527.554
1087.69
464.119
35.4689
-0.850089
49.9702
26.5638
1011.39
469.583
7.00692
-10.0899
-5.26057
-8.07325
50.5381
593.919
30.5941
437.309
11.3058
-3.62957
-20.6386
1108.17
-7.01051
14.6448
-0.31489
22.4669
604.031
20.5692
-8.14669
0.995402
0.699329
-26.1941
45.9555
7.10307
16.3668
29.3328
404.249
7.65995
14.9213
3.264
42.1156
6.0156
12.3841
945.155
43.7861
1.28572
181.968
246.53
52.7093
5.32825
21.4634
49.9184
-10.3433
5.34264
1.2978
-3.65373
640.914
39.2602
49.7894
166.064
84.4571
9.52965
1427.64
54.3229
51.5903
15.3222
-8.51138
1385.93
31.9551
28.3009
441.491
1011.98
843.782
-16.4634
35.8746
47.5846
893.255
231.77
38.6325
55.4007
38.9489
40.5861
501.787
432.675
4289.81
4.39202
229.659
5420.28
104.015
28.0456
27.2525
274.813
21.929
565.362
10.6986
82.525
60.1377
1149.77
32.6426
520.126
22.6584
1129.51
289.44
123.092
516.78
1141.45
7.67006
31.0689
25.2185
-12.1524
32.5036
801.893
6.14249
1094.45
53.5592
583.729
16.0634
29.5313
-25.4759
4.8906
1280.18
2047.37
-33.0977
800.535
46.2415
5.54926
12.1757
-8.78009
-3.22002
563.241
0.686097
460.655
11.7788
7.80813
107.976
834.944
1274.61
216.504
1256.45
1040.5
972.444
18.1548
16.0766
40.8762
37.9389
53.3673
16.4839
32.5717
458.193
42.0777
422.105
203.624
-0.251966
-18.9458
720.104
861.039
18.754
23.4265
862.857
-33.5708
18.9269
569.476
22.6763
49.2557
256.233
572.5
1033.18
1.70203
543.627
204.751
14.9689
25.7557
675.819
539.442
36.0217
-2.27066
1039.13
-9.18604
3.64763
858.225
382.621
8.80671
328.903
1335.06
18.4609
893.079
16.237
17.1935
-7.29563
87.474
100.392
23.8735
21.7692
5.04521
50.5381
676.378
34.3422
30.6364
-1.7555
-0.0238395
371.662
-18.2549
29.6374
14.9706
2677.38
1026.94
29.3782
29.1064
1152.31
-10.2645
770.282
39.8992
99.7628
9.65514
120.317
-3.52019
15.38
-19.514
31.7969
45.8434
0.452902
1.82318
1157.63
1272.69
12.8072
24.698
333.329
-56.9755
-14.9026
36.7797
-3.10504
768.279
33.9889
-18.7766
4.1089
656.955
2.79405
508.714
60.1791
308.246
799.413
-2.65178
-12.3971
722.806
503.516
-24.4409
670.97
-2.7151
2.02272
-4.69952
-43.5885
-23.9597
20.8821
18.0666
1268.68
57.4817
842.508
40.8229
51.8305
419.866
28.7549
40.3778
90.4383
38.4223
644.613
1303.02
6.63774
3.07322
698.467
434.177
1028.96
715.959
386.225
40.3252
-5.32977
0.783447
10.3801
551.145
-8.53654
21.8926
12.6567
-3.02291
20.7578
14.2023
24.8973
-22.1769
45.9617
32.1052
681.272
32.6861
1074.24
5.4261
-2.45997
12.3285
14.6392
244.086
573.082
43.8161
581.881
298.825
1209.21
-10.0194
635.056
7.29111
364.032
19.1401
88.9241
29.9984
14.0562
33.6682
381.222
-1.71166
28.2972
-30.2248
4.11578
382.497
1366.72
-2.38806
616.7
394.127
393.382
73.2364
-22.011
23.8817
688.937
39.7699
87.6845
30.885
285.042
-56.3225
942.558
-9.93395
184.6
776.59
12.4689
22.3505
10.9646
-43.9536
1308.98
228.963
95.778
173.681
492.072
1110.83
619.596
798.714
676.476
116.032
1646.04
34.3845
298.095
78.6869
-5.02503
-16.3808
33.3855
430.72
50.5779
17.4479
-4.40383
26.1914
12.5116
788.331
0.699329
-28.0682
190.259
488.738
53.8481
-0.652226
-9.93032
6.56223
891.346
293.679
47.0153
870.442
-17.3507
570.602
69.7338
1003.77
1271.24
31.2572
865.23
369.375
23.5157
140.261
68.3151
4.94085
1333.15
18.3756
-5.08778
2.18594
-40.075
98.4356
54.594
27.2233
103.901
277.758
16.6705
21.9029
55.432
513.141
137.264
-6.00485
133.771
924.835
132.033
16.2175
10.9924
592
116.799
73.5517
0.399472
-27.268
940.795
799.29
535.918
86.994
-5.45979
24.1231
21.1447
595.439
29.0208
903.432
4.32117
18.5686
0.147836
15.4703
20.5911
50.1186
3.74495
368.472
1199.11
834.374
972.244
14.0184
2230.04
28.0137
41.5405
368.259
18.6023
-0.850089
-21.6024
1140.68
56.5489
-3.5475
31.252
-2.68127
945.914
3.02856
41.5911
-4.32512
58.0344
27.9513
281.719
261.147
-7.43487
193.147
-21.8916
699.512
-4.09583
805.534
1113.17
-23.1445
5.01534
-8.14669
-13.9971
-48.0264
63.3251
29.4853
-2.43406
242.695
657.088
125.013
642.968
19.6155
6.62963
1045.24
859.208
-25.8435
911.936
24.9887
57.4941
38.1639
486.41
43.339
-0.293944
566.817
53.6666
-15.9655
5.34264
21.9125
7.59067
39.3383
880.001
365.405
24.5222
134.717
638.658
39.7093
224.863
417.033
423.869
-21.6298
-12.1268
54.5378
31.0707
82.4446
-8.91827
-5.21905
32.5921
1.2
307.281
291.74
1399.2
220.319
486.851
25.7745
12.8843
9.44512
291.124
25.3853
81.068
780.552
24.2974
1101.28
18.1809
21.8824
101.299
231.838
9.43637
367.485
34.703
297.069
221.432
-8.49488
57.2318
508.042
29.431
-19.7809
567.246
48.8688
33.907
405.882
58.9517
988.599
45.6221
26.075
831.106
19.8116
188.827
-25.4759
-6.3538
-1.67909
8.38719
680.922
327.364
20.0046
-16.9395
192.086
791.446
101.728
17.0085
29.1321
916.987
574.908
51.8303
387.624
36.2649
104.735
723.831
46.7946
14.033
37.5626
61.3601
26.4436
298.636
1058.86
358.708
36.0369
124.374
11.7788
-12.8066
-11.964
85.3171
146.423
548.054
20.4186
160.584
1222.98
37.128
905.631
27.1304
1088.45
752.213
521.911
4.59637
877.503
672.141
9.11837
31.654
622.653
939.307
6.46524
33.7465
4.68585
873.25
13.9054
1025.28
52.6601
250.885
20.9824
28.2985
28.6409
346.188
27.1468
1756.13
5.45016
494.901
2.35187
14.9689
713.538
-11.2476
16.1475
412.006
380.039
44.0035
5.80649
-3.84863
26.1396
753.686
87.5175
-8.4285
-1.1472
16.5868
-28.9611
51.8442
17.1935
39.556
5.01512
-43.9107
259.776
313.331
719.064
14.9309
-6.88725
6.27355
-1.81267
275.464
208.619
249.737
-0.347699
1140.99
58.0741
-18.1593
-6.2779
24.3174
376.037
396.423
13.8178
-29.9422
42.2074
40.8363
8.87055
31.2069
1.31408
570.656
720.966
1188.32
602.45
136.736
-13.9851
-4.23226
163.93
13.5119
138.079
368
147.463
583.018
522.017
45.213
1022.21
-2.84699
262.09
1543.65
127.531
1296.84
18.1095
535.255
73.0508
301.849
880.97
42.8878
-8.68423
1062.23
-12.584
11.5563
47.8358
39.6015
27.2233
165.745
1195.46
198.065
46.0617
1124.09
58.5536
4.64159
-2.25672
49.4383
12.1653
55.1962
51.04
4.97312
802.707
13.5816
19.5837
555.661
614.629
19.5276
-9.20793
290.241
727.505
28.6409
1.36007
47.7615
457.404
266.69
524.566
521.138
43.5813
18.7171
361.214
-5.62538
16.1475
447.613
73.5031
25.2628
28.2953
-9.47083
57.9987
-3.43708
3.18451
838.649
1037.58
548.963
-38.3314
692.775
5.01512
-43.9107
43.4651
938.747
6.23121
-13.0571
-3.62957
-15.0164
-36.9956
3.40043
27.7961
31.8372
-1.29275
393.508
3.14127
8.71991
640.052
1134.51
-11.2016
23.4667
52.0807
349.951
376.035
744.944
6.78717
293.679
18.9043
310.096
655.057
58.9822
-14.5991
270.491
694.677
1078.27
709.683
4.77504
35.8427
-2.16801
265.092
750.819
36.5084
798.073
8.79407
-18.6463
299.834
219.171
701.964
660.817
539.693
-11.1203
7.65558
-3.96384
-15.3911
4.10205
642.78
883.676
-1.5444
2.73302
125.658
967.208
-5.63655
-18.2886
483.912
306.206
287.932
500.309
36.867
456.549
33.3267
40.5861
299.388
487.023
-3.67334
31.0075
40.2963
519.051
-8.83047
197.792
-6.29711
207.462
25.6306
-3.64852
12.5727
16.9326
483.677
2.84391
17.8327
13.4109
461.804
-25.3615
754.384
28.2806
6.94222
143.263
432.313
14.5307
56.9472
1014.01
29.1948
103.929
666.26
8.14079
556.391
9.89062
-21.8027
8.03068
15.3044
6.77665
44.0877
72.2009
281.937
13.5149
318.395
439.82
214.728
78.3575
6.07974
43.997
-9.75299
411.133
8.34451
1025.55
40.9775
21.2215
28.5741
15.392
143.272
702.788
38.419
159.231
2.66099
382.496
225.256
11.3765
-0.17204
326.235
232.862
13.0949
134.452
-29.9882
-6.34128
318.302
1096.74
-7.89286
589.357
657.982
331.609
787.01
-1.56302
895.24
156.489
729.739
42.454
54.2096
1407.14
19.7646
-30.9727
72.4589
613.147
67.667
874.582
664.486
18.2513
516.523
28.4726
-6.19918
46.79
282.824
58.7051
30.6364
11.3058
815.337
7.47242
-23.7657
212.255
12.7708
588.142
1071.94
21.196
13.073
385.451
21.8384
-36.4859
-6.79694
983.928
312.073
67.0732
541.105
767.715
-4.30812
1061.66
23.6538
5.07267
17.0303
581.835
-6.48883
925.305
274.5
-27.7176
1311.11
1243.13
35.0053
683.446
669.225
57.2489
450.011
18.4467
28.9597
72.4072
10.2715
286.453
25.6607
39.4498
18.7236
43.0084
949.52
953.089
44.9398
-1.74995
11.0287
220.741
470.745
25.3533
1182.87
1605.06
-15.875
18.9306
878.149
133.044
-3.29608
49.1289
20.8821
639.79
589.657
718.82
33.3267
657.154
44.5152
2499.77
47.4955
51.0829
585.65
1084.23
31.1842
40.6697
27.5046
15.0586
26.4045
1168.51
25.049
42.7385
-1.33965
513.806
1101.23
57.2061
75.2087
1183.52
47.6787
313.366
33.5371
27.321
422.122
30.8785
814.057
201.446
38.3296
90.3954
1211.87
54.096
859.991
34.34
868.156
28.5105
-8.52729
1407.44
-8.43261
44.9126
562.382
532.421
54.1082
86.5747
45.1651
21.1447
792.216
42.1393
487.389
9.94337
592.033
65.7402
49.2035
69.3168
78.2296
21.5486
-18.5227
21.2627
729.552
35.5702
-8.249
10.2069
1397.02
-8.12225
511.993
554.728
32.1466
212.568
378.511
15.2999
5.01209
777.001
4.07809
7.62609
-9.15287
690.955
320.825
21.4901
27.0143
199.26
4.39948
-5.5608
-16.748
331.686
-51.8767
420.277
-4.09583
-17.1815
571.568
-23.7815
-6.2779
-7.54177
132.408
190.276
231.209
-46.8088
25.3408
30.5289
392.117
-38.9783
-16.8636
392.067
2674.23
4.61397
-61.7738
-16.4137
614.643
8.8267
5.82487
461.646
1286.88
28.7936
79.9965
4548.54
27.2638
324.449
1714.48
5658.65
-32.832
18.8351
50.5827
58.0009
775.232
17.9303
4.89414
31.8214
1032.73
84.4923
-7.89488
-7.14235
-3.77318
-24.0332
2.73302
-10.2528
770.337
826.653
10.456
525.191
-4.9361
9.0053
-27.5766
-3.43626
-19.4603
24.6089
1378.27
247.773
18.5446
8.78443
62.9283
31.5058
339.664
2.76752
-7.87892
19.4532
6.54307
87.0553
21.8397
1341.58
14.7874
819.43
39.7549
16.8799
226.697
25.1498
0.162403
4293.67
12.8787
54.5354
47.3816
6.53204
706.655
19.3137
31.6871
32.007
-18.2629
157.398
40.7483
61.841
1.15498
-4.03715
20.2181
388.832
7.68056
16.7661
57.9987
9.68138
20.0511
399.903
-2.52362
117.928
330.86
-4.73579
92.1562
1038.43
216.785
33.2439
14.273
52.8355
10.6674
241.693
28.72
304.25
3174.73
-14.874
-23.7657
602.061
614.346
559.053
94.9217
5.57669
8.76347
203.395
248.076
-37.4385
47.8296
23.9697
16.3668
19.9625
3.18814
-23.1979
162.494
687.946
-11.3156
10.3778
688.668
-12.7251
-4.48249
819.593
70.6126
62.5268
-8.08461
419.974
35.8427
365.149
36.8
2.77521
42.5273
58.079
54.2528
31.0487
14.2645
-3.62402
7.65558
159.08
22.0902
73.4425
301.7
8.48674
-18.411
-6.50465
41.3255
13.3084
10.456
7.48191
-27.6589
176.43
487.99
464.702
23.7485
827.614
46.0304
44.5711
25.5936
37.2472
5.69699
41.8733
68.4888
879.42
240.821
574.004
25.3784
3.07322
36.9216
67.566
18.1949
1072.03
66.5622
437.624
704.941
28.8944
15.868
222.15
15.1621
794.05
1063.87
12.6567
41.9547
843.473
1263.29
46.0614
23.3444
475.105
83.1034
839.375
8.01656
713.857
65.5834
89.1665
806.919
40.8644
86.7415
916.73
27.3914
1978.12
24.6089
489.958
7.89273
-8.08217
53.5579
45.4351
267.011
1.49141
418.629
1029.78
1280.84
1600.89
59.765
21.2215
75.4258
32.2586
550.989
238.944
61.7792
27.0239
11.4068
840.705
-4.92488
546.658
38.6058
40.8224
24.3357
-6.42717
40.8655
2.63906
16.0774
19.6541
9.82619
509.964
-18.0926
20.0922
780.152
26.1999
450.897
6.45873
81.4245
608.445
157.795
372.944
243.418
212.057
43.9022
939.564
-11.1575
657.747
1596.07
24.6898
1024.51
-15.7997
21.9995
44.258
4.10976
-38.0583
16.805
48.566
1141.92
9.43173
-24.2443
513.47
0.485759
-22.8365
629.371
29.9632
-0.655699
174.243
960.789
14.3421
-31.1598
-63.6754
-0.393191
254.373
220.488
660.985
-0.934033
-51.3089
-0.549533
-26.0732
480.636
9.29914
358.954
-47.3358
954.293
-26.9713
-14.3667
6.30479
-23.0771
5.80574
1219.17
15.228
-22.7827
-53.4992
1672.86
999.778
-34.0127
-2.45033
-31.7647
1133.79
-21.2459
173.478
-38.2094
18.7029
1386.03
-16.1453
55.2599
33.7866
8.76297
946.325
46.0106
60.1188
27.5771
4.95252
661.341
148.314
10.2412
-3.42547
31.9749
32.3896
13.5931
40.0583
17.8784
-20.9079
830.694
713.086
-23.3473
-15.6674
5.06243
6.88989
925.888
372.393
-1.80802
181.015
-7.46345
-20.5857
1035.71
-33.8868
-30.0466
23.0608
-13.5211
434.158
71.2616
855.757
3.7975
406.562
22.2927
-15.5784
225.972
751.147
530.818
199.544
730.503
15.7051
-14.0717
296.951
47.2919
-17.5157
415.791
-1.41094
-20.2153
-21.6458
2336.97
713.083
414.104
-12.3315
-26.0745
2.06032
1300.36
736.876
367.504
-51.1138
-6.58643
-12.9864
-35.0342
-16.1016
1.41483
2.7875
26.6928
36.2553
687.26
2.4145
24.3258
252.246
32.6988
787.481
1096.33
-2.08423
35.8947
645.477
67.5533
-35.6579
663.727
370.455
514.632
7.82622
-33.6034
-5.17451
5.83966
-25.8769
23.3642
1321.99
921.755
47.8501
12.1576
-11.5843
610.494
528.465
1100.66
21.8331
966.973
8.76347
18.0902
38.4767
101.899
9.41316
285.836
59.4703
1210.09
664.359
297.267
30.1487
231.385
29.9139
12.2518
7.88967
419.056
188.032
53.746
105.63
-19.329
35.7908
949.304
889.887
152.648
34.9259
-8.46919
-28.3906
1083.3
728.917
1084.45
593.269
184.804
44.9398
704.773
5.78152
1.65836
7.09765
1428.39
970.741
718.758
35.9369
876.048
343.946
20.7107
60.16
44.9632
283.387
34.0005
38.2143
108.022
277.296
983.27
143.58
287.785
524.332
76.1934
33.4991
7.57105
720.285
38.5038
1777.1
44.0445
0.871602
-21.0119
676.616
33.9953
384.561
-14.6619
22.8801
437.66
2.97869
31.8919
99.3546
-47.0052
3.68655
9.44311
1065.58
652.072
683.24
-8.25951
-14.8458
-15.0739
661.574
10.9519
1063.17
-15.6177
54.395
6.8053
258.671
14.8825
-15.5331
1767.99
-5.27107
1430.06
1078.17
7.01677
1201.23
-27.5566
145.953
21.992
345.116
-3.06306
6.35407
-13.4487
50.1259
1.3365
-3.84212
977.339
24.2128
-12.019
29.2343
-55.5247
-30.5544
4.87264
-7.90334
-20.1917
590.304
46.0467
751.137
366.208
1140.52
-22.948
-30.9457
28.5668
69.3373
10.5253
1180.37
536.397
-19.1373
590.23
1281.76
386.369
19.6825
23.2157
57.4465
307.209
-10.2204
-6.60986
8.7407
-11.0438
-4.35521
3.25879
-0.719569
124.05
-6.19918
18.679
-5.78189
47.4607
34.3845
35.6687
0.118567
33.3855
22.1739
-8.78901
449.12
888.262
1401.15
-4.6268
1224.46
-5.57937
40.3333
31.4659
509.246
49.9476
288.046
280.176
443.445
43.2672
55.2228
391.609
-17.7332
839.097
17.7527
-20.2213
16.1322
76.2348
947.086
734.046
-22.3053
-6.46935
35.3133
328.81
10.2715
522.585
124.986
680.38
44.9605
29.8899
743.966
-20.4906
9.52965
-3.96384
-34.1318
9.72425
-7.52131
59.0865
243.958
263.228
33.8292
27.3226
24.3485
931.863
94.1065
439.731
5.55602
25.5141
488.31
44.3343
707.935
981.776
-16.7918
388.954
10.3113
511.555
21.1546
31.0006
25.562
-12.4324
30.2311
435.77
51.4268
946.8
692.819
768.014
510.204
59.5875
26.9495
6.54307
864.385
63.4663
15.5993
-5.15908
1115.47
807.736
362.632
26.1719
853.487
47.0141
180.097
569.476
2333.58
3.93561
51.1297
244.989
433.819
202.531
1002.77
-25.7591
117.585
-20.6179
807.003
805.559
386.472
-11.641
42.1294
-16.9671
1814
-10.9333
-0.563623
2.8159
10.0972
44.1275
-8.48393
30.312
13.3191
-11.8515
1653.99
46.3623
269.146
47.2133
705.946
747.691
37.3216
24.9719
28.7623
423.6
629.805
818.943
2.47124
1285.26
1015.43
436.635
-26.8926
383.577
480.756
-8.671
16.9094
0.977925
400.398
-28.671
55.2879
784.525
1142.63
-14.8288
-14.1177
462.823
12.2518
1090.22
42.1156
1021.76
30.6109
452.922
56.9046
14.4042
213.827
600.728
856.684
68.6591
879.838
18.4611
6.92
19.8043
-17.5947
44.9398
13.2778
16.6509
-28.5096
-10.8905
25.3533
24.6925
-10.3854
-23.3712
416.139
2.06398
1123.65
-13.1328
-35.1552
1445.31
4.48112
-19.4147
-24.429
-23.1032
1.1512
6.67502
46.4451
5.15981
323.979
28.1858
864.588
1191.05
52.4084
19.2805
10.5695
563.488
3.84775
449.23
35.6733
11.412
44.0734
88.8646
-19.7393
32.8689
210.065
1225.09
608.475
694.817
596.678
1218.32
437.741
1022.01
24.1558
15.5128
31.6972
620.307
46.063
-17.8457
-8.29944
20.161
92.5902
340.348
-35.4123
36.4982
-18.0546
5.25717
58.6305
-5.31033
702.055
66.5765
-14.0061
6.44921
-5.22573
41.0334
1121.98
32.9432
25.8836
26.6945
-4.72874
1.49141
154.594
-1.02583
645.904
-11.4964
-17.0718
6.08532
1096.73
44.9909
79.6485
198.586
658.584
-16.7042
60.1564
20.375
-5.25455
519.646
651.661
40.2652
313.101
358.52
7.97406
5.5986
57.6149
-9.37351
143.584
3.45911
8.97373
397.486
29.8877
-17.4302
769.592
-13.3982
156.571
4.63454
-44.777
5.01512
5.13286
465.923
928.024
760.294
708.335
1641.52
24.9719
1558
241.816
-27.9924
832.062
257.233
-5.93709
543.457
-20.0334
-19.3964
29.9396
1028.26
3.09771
4.74353
34.4325
3.79096
34.7111
320.072
25.7371
835.181
201.839
2.8141
36.7722
200.454
824.105
422.058
186.805
484.192
10.6561
-7.31272
323.366
395.134
4.59682
932.312
715.614
40.6532
5.7166
682.143
71.1193
18.1095
53.6199
31.8214
479.885
-1.71475
395.212
633.036
-16.5127
451.625
150.255
-4.63058
45.0736
714.209
553.302
-14.5894
15.2599
10.1033
59.9039
793.881
276.955
12.4751
902.837
1024.88
909.566
25.3853
47.3348
-4.60665
1123.88
696.546
46.9513
27.5652
856.514
358.114
482.601
-9.07791
32.7346
932.421
1741.18
261.181
-18.4288
1211.8
4.73229
172.66
40.3418
11.6409
786.912
312.383
743.214
1418.31
1078.05
1054.72
263.082
44.0244
281.958
1044.3
1.22499
16.6146
398.971
34.34
28.5105
218.235
1.88741
1087.9
44.9126
682.947
-1.71166
11.0047
2.06154
26.7669
-43.6175
19.6505
768.499
0.573038
-7.6683
11.3922
-23.8851
327.242
834.374
3.35154
-10.3444
91.7287
93.606
257.058
518.553
13.8453
153.024
554.444
503.274
13.4454
-19.3477
-12.0516
-21.1041
765.773
399.538
37.4197
5.46251
1023.85
39.4168
1877.93
273.59
-23.8771
12.7708
498.187
26.215
382.891
36.8745
-28.9897
-10.5451
-16.8238
464.375
46.3519
299.198
-11.8044
343.894
-41.9385
488.582
0.163681
854.503
-27.1036
-11.7285
227.648
-23.9695
394.694
86.8329
151.197
6.30479
55.6336
-14.809
-27.0841
340.786
572.783
490.032
470.111
10.6681
474.122
58.0009
653.418
4.81181
295.374
76.799
58.2554
-2.08978
-15.3911
7.85018
9.34528
2.20373
-6.63731
27.2285
56.4119
310.307
230.496
309.673
-18.3375
92.0966
19.4736
1281.19
3.13376
36.7585
475.192
588.05
389.162
7.03388
382.075
0.0747886
122.837
-1.9395
23.0287
21.8139
1061.99
29.4393
62.0118
362.665
1800.07
10.1538
428.163
12.2542
697.322
434.229
1093.41
16.2704
8.90852
283.127
37.6551
36.6911
32.7148
-29.019
510.391
976.181
4.26842
318.429
-15.0015
42.3003
-26.6907
519.877
-23.2204
637.377
-2.85721
39.9909
446.337
934.562
21.8786
-22.5617
595.01
-5.03196
965.672
13.2604
-2.72703
15.5615
-3.82015
166.148
1369.73
0.390999
130.9
32.7736
-16.7853
-20.408
-23.7031
18.7497
587.344
1035.17
-35.0728
337.644
-28.8306
210.882
10.1973
11.6409
312.773
-0.585904
29.6318
999.335
621.209
-22.8714
8.20885
23.4097
88.9294
676.978
12.4694
1.6221
3.54298
0.606774
0.463123
736.907
-19.677
31.7941
94.4902
762.907
26.4232
220.9
13.4861
99.513
39.8853
761.444
-0.17204
255.021
23.8817
711.426
205.858
11.6589
-2.27066
460.046
-27.9267
507.771
1939.56
-5.31115
-17.4302
70.2823
45.7045
40.5799
651.895
282.134
2478.4
567.212
262.696
11.445
76.2296
885.626
35.1179
18.0211
633.796
3.17115
344.767
1023.85
45.6289
13.1799
-5.50363
-9.39417
158.019
-3.26237
488.784
27.7961
37.4594
850.781
308.614
-17.517
366.438
-4.92287
-7.45343
19.7186
48.3325
752.875
-24.9228
19.6807
1114.36
3.91181
2.74891
1596.22
23.3749
-7.10286
29.2507
545.979
6.89434
10.0529
16.2783
451.833
5.85764
5.32825
137.656
505.316
-0.27956
21.9125
459.241
995.112
18.6455
18.1095
475.202
-30.7131
-11.1203
13.2778
29.7693
2327.19
-22.1349
506.988
9.7
932.27
-28.9934
989.697
-0.788376
629.672
0.452055
-12.7153
-18.4733
4.48112
-3.81431
115.578
943.708
33.3267
6.85295
20.1523
-1.79928
15.4757
25.3038
1767.18
1139.97
583.85
531.675
434.177
1080.79
41.2955
264.411
465.454
745.513
-3.21371
22.8007
426.567
27.2211
84.579
700.013
452.046
-38.0672
2074.24
177.056
672.407
529.199
15.9134
757.563
362.92
48.4738
-15.1977
21.0779
673.633
393.567
488.195
581.747
105.315
2.06154
54.8779
66.9524
565.004
-31.7271
-18.9127
241.902
0.477799
1304.33
-10.0894
12.8294
30.3995
27.7144
30.885
-9.47083
673.101
15.9344
165.645
46.2021
22.3505
348.297
44.1275
14.0049
201.91
364.723
46.79
41.8808
-13.0571
914.663
-11.2682
-21.8916
560.832
31.5114
3.43324
1161.9
1.21837
11.1989
235.525
452.874
2.86947
10.0697
108.739
25.3408
65.1991
475.513
74.3104
463.834
18.0316
53.7984
195.067
-29.1102
1060.65
312.102
16.3825
32.7453
698.292
13.7443
74.3607
32.5417
29.3967
504.307
42.2564
63.9537
31.5652
-8.52164
33.0518
15.8937
1021.46
41.2124
155.452
1159.24
-3.62402
1034.64
350.235
-4.14675
13.4724
-14.6629
1852.44
55.3395
41.3255
671.106
29.1967
805.834
907.5
39.6227
33.667
29.3707
44.5711
31.2158
22.0264
1.94885
13.7624
27.2594
1180.6
-1.3342
598.843
123.013
372.379
93.8029
602.904
474.306
53.4437
26.5294
548.011
306.348
839.751
729.846
1311.25
18.2789
624.238
34.817
533.09
-10.2783
17.5111
5.41515
-12.5982
22.3269
1030.73
27.3223
1322.11
27.3078
-6.73526
402.193
5.81717
976.023
662.08
9.6822
42.2136
45.2237
180.897
1299.55
5.4261
6.91036
42.3135
700.547
26.6945
8.38972
18.358
32.5717
29.0319
1005.35
45.4178
6.84719
44.7256
239.675
11.7075
862.47
484.352
-10.3067
16.8016
371.852
710.433
33.9194
29.7453
4.11578
481.822
442.81
-0.513998
-29.853
-23.7898
550.803
114.466
662.938
-0.719081
25.9479
195.317
541.208
21.5147
-22.3045
-9.47083
1023.55
837.144
0.941832
13.8453
653.911
16.5868
-27.087
8.38267
52.8008
63.1112
139.748
46.3623
-13.838
49.0873
216.815
65.5307
34.3422
38.1327
266.179
22.465
-5.02503
36.093
18.393
76.5218
577.19
351.032
-11.9001
18.6952
53.7411
61.1938
-12.1231
34.4325
59.074
35.2141
139.903
788.422
1159.11
44.4281
-8.49549
-5.69339
685.042
726.654
32.7453
646.946
27.3766
581.586
421.063
43.7861
1.28572
899.735
254.026
491.241
9.07639
154.522
471.583
383.211
599.422
617.866
43.0865
-13.7496
18.0126
48.688
299.975
3.90745
-5.83791
-15.3911
-9.01642
339.181
15.983
32.1888
28.9699
-10.2528
41.3255
35.7972
147.263
-25.7849
9.77348
738.649
21.3477
40.5554
72.3657
507.051
53.7046
31.3967
159.061
279.311
607.841
36.6297
24.9027
8.51181
25.562
567.282
100.593
31.9587
1163.25
618.609
36.5771
65.8847
15.776
13.9939
-7.32669
246.823
1025.95
50.0036
617.293
46.9947
493.565
44.6126
197.311
17.1785
274.768
310.205
318.837
44.0899
55.1749
58.4925
22.2927
48.3724
611.403
27.1304
7.11361
55.0605
38.3296
92.2695
261.72
331.458
54.1428
1087.42
-10.4014
7.50961
15.9302
35.5422
-14.2056
-27.9486
884.745
153.434
886.801
1270.8
30.515
1491.24
17.7764
238.138
66.1654
-7.6683
-18.2629
28.0874
487.254
3.02905
24.0738
52.8883
-22.8854
-9.18604
29.8846
9.68138
3.18451
364.511
47.5785
25.9572
387.302
15.3194
14.3855
522.057
50.4401
28.72
18.8021
7.61483
134.909
547.824
479.413
18.4258
1030.71
753.956
-4.40383
479.715
-10.249
8.19559
309.264
57.1999
40.5772
-19.3007
150.865
166.083
46.3021
1505.04
147.052
48.6545
10.3778
932.801
51.4859
546.493
358.572
105.63
31.2708
539.915
31.012
44.6836
-11.3327
48.9814
489.095
1027.65
24.7236
19.0465
56.3486
-15.8055
836.555
6.16062
-11.8275
1132.85
1422.47
-45.5849
301.647
-1.81948
769.4
8.62321
1441.31
808.645
61.3592
780.952
-19.4103
136.603
8.69626
481.569
-9.9847
33.0103
340.259
-0.462384
-20.8489
675.308
1790.76
-23.4219
-24.4283
856.527
15.2547
131.515
295.265
251.516
893.059
9.40314
582.864
132.414
123.535
-45.0392
-41.9969
242.138
-28.2142
249.592
22.964
38.5615
-2.63731
74.1724
53.3295
304.565
41.874
749.419
678.403
478.972
2.769
77.9076
288.152
8.25727
-32.5907
532.43
29.0019
28.7971
492.514
15.5269
4.06
33.0136
129.557
206.974
363.965
41.0334
21.9029
31.0691
406.319
112.902
1563.86
641.643
47.7725
510.594
42.4544
250.873
1259.84
384.583
4.68585
74.8976
57.0089
15.1549
1047.79
30.515
548.587
312.005
1281.99
15.5656
54.4958
28.0874
28.1078
452.805
622.604
12.7219
68.3664
781.388
487.568
563.162
66.3192
966.369
39.0756
-6.47229
538.743
51.8442
1338.28
-12.0516
709.782
36.7618
660.033
44.8179
34.3845
118.128
1780.48
-6.89909
112.93
693.09
33.7113
-27.5297
6.84057
33.6877
1.22364
23.4842
540.43
923.957
44.5844
48.0735
18.1807
8.4363
-11.9535
1232.59
138.845
1039.11
31.7879
939.915
55.2341
22.8822
3.01377
137.489
473.55
-9.18679
275.194
390.654
38.674
1161.64
729.106
1319.33
1008.15
33.102
12.3081
1.146
254.835
-9.24622
5.40649
369.545
24.3378
-29.1261
-6.50465
20.7107
24.5528
40.4411
19.1927
650.704
671.183
75.6956
780.812
24.2967
345.881
48.3192
25.5936
22.0264
22.2547
-13.0437
204.756
180.851
50.5344
939.593
16.5016
-3.21371
-19.4603
1213.5
17.1127
2.86047
64.5453
786.318
7.14297
45.871
-6.00485
19.4532
29.0319
25.2111
28.5512
24.1109
130.979
32.4659
7.95939
270.265
771.084
31.8725
0.93772
29.92
-2.9612
320.628
37.6676
678.172
24.5503
64.2482
-6.58643
-29.853
-20.0417
432.737
32.007
17.3444
539.707
149.444
-17.5857
54.0589
94.1178
-24.7595
-20.7152
28.0137
4.05918
1785.42
-6.55443
838.932
85.3569
1067.23
40.5998
28.4379
836.034
1.26699
14.273
17.2282
-6.19918
314.781
33.5735
495.362
954.551
31.9205
3.8667
18.7168
116.789
18.393
1082.9
76.8148
0.581316
28.0655
955.167
76.1863
9470.65
11.2872
37.0881
376.035
4.68817
79.8757
14.443
-5.45852
971.641
7.42507
2.8815
1167.94
917.558
15.6183
68.149
50.7833
1.02691
10.219
270.767
145.898
618.536
312.952
700.806
16.2354
242.818
998.149
455.36
228.76
599.86
18.525
-4.14675
19.0946
5.59715
17.8571
-29.1261
866.81
470.487
178.226
-8.28464
29.9707
39.6227
34.4662
647.753
26.1707
102.351
5.21568
38.7121
1431.32
95.3432
161.244
17.889
365.926
30.926
318.526
545.893
986.774
27.4361
14.4328
981.404
46.9513
35.0615
84.399
32.0267
655.019
17.8327
960.305
32.7346
25.3727
397.472
996.449
2961.86
37.0195
527.338
1171.43
29.1948
19.5963
357.039
3.54108
34.2535
46.6898
65.5834
-2.8532
44.1744
-0.453755
1130.82
16.135
894.125
3398.57
13.754
481.944
33.1359
7.82315
-30.995
657.388
4.82712
985.843
2431.17
-12.4887
-9.64972
-11.74
-2.4201
575.281
22.5701
754.765
609.278
448.562
-9.3613
-12.6888
530.37
-8.0799
51.4607
1465.61
-9.48662
437.123
-21.6629
1476.24
1.01509
-31.4634
-34.391
4.44877
51.9538
-32.2406
5.75143
-59.284
97.0864
-55.6876
158.576
-19.7877
1402.2
979.551
-36.3972
-18.2831
-26.6196
-16.154
-4.70132
-31.0109
11.6846
741.481
-11.4964
-3.95329
598.434
4.21126
2.27354
-31.0161
0.0133454
127.371
470.24
19.8401
25.4861
-36.784
-23.0582
664.544
179.503
504.547
657.77
478.956
80.2208
686.673
14.2033
-19.7013
0.455855
997.937
-11.0264
28.759
-27.5706
47.7516
873.499
1180.56
29.8877
15.3036
10.6808
1545.17
418.644
157.142
25.6073
540.058
55.6149
-19.5479
-4.23747
1322.37
54.7095
-23.0658
48.6641
361.535
9.43173
470.509
-18.7645
-10.7586
-7.84396
12.8036
594.057
-31.2778
183.003
-38.36
-38.6561
-0.393191
331.057
773.429
409.486
344.119
8.8208
1014.03
-6.62142
5.55101
-24.847
25.249
-29.5917
1506.01
38.7535
836.516
38.767
24.5464
782.513
249.486
-9.66427
57.0707
2570.54
285.759
1.59451
1837.88
-16.7722
28.0939
54.2528
16.2354
6.68588
1666.17
717.927
-58.4947
-31.8842
8.48674
154.003
0.85895
360.812
13.2145
32.049
1250.69
259.156
302.037
-13.8381
377.671
-0.887667
152.196
301.529
1.08408
262.016
208.915
-6.00485
772.828
-14.0717
660.52
247.817
503.475
847.541
553.249
85.176
3.76148
263.307
1072.75
52.6363
32.0454
-7.73598
369.559
17.0541
21.1447
8.85633
801.136
-42.9715
712.718
222.842
32.007
536.461
9.34673
22.0076
16.8634
-13.8375
20.3257
32.2736
286.336
-1.68977
24.2624
1248.03
1330.9
256.183
1082.28
146.039
462.615
21.5011
207.392
37.8082
-16.666
33.1261
-2.68127
18.0211
71.1529
722.124
234.91
404.86
955.75
392.277
24.8486
18.393
62.4255
16.2109
20.0079
119.29
1659.54
-9.3275
378.168
35.1075
57.4438
3.18814
17.8066
514.659
640.381
367.481
5.55101
851.833
-10.3582
-29.5917
-17.601
27.5091
30.6676
27.5226
2.05761
34.7601
95.8128
20.3208
46.1703
23.3899
12.8389
59.3939
843.235
3.11695
368.381
27.3829
153.636
33.8573
1400.09
560.7
-0.0250494
514.485
975.373
0.991617
17.0565
32.9448
-38.9033
-12.7153
0.267359
34.9332
14.9264
1877.2
38.5341
-11.6509
12.6561
1403.44
20.6895
111.592
52.957
338.273
-1.9395
467.182
703.461
-18.2062
45.2895
1.15445
1112.31
553.836
43.9305
38.7695
42.3135
42.7502
41.687
1443.92
998.495
64.4308
8.41714
557.823
14.7406
20.4096
6.08532
407.072
799.195
22.5021
3966.46
89.8902
1194.57
76.9991
35.3675
17.2342
46.3377
17.7764
-14.8605
266.69
129.139
654.197
1021.84
1351.18
604.842
18.7375
320.069
7.68056
-20.7152
7.80731
31.2955
25.3047
13.8453
98.6759
322.201
518.266
12.1308
40.5998
794.805
454.791
894.996
35.9689
20.5531
23.0978
524.8
58.2146
517.218
-12.6327
1.52637
3.43324
39.3335
-12.5371
1183.75
18.6952
430.428
447.023
-44.2783
-18.6978
1046.71
20.2215
361.043
-17.4266
34.6732
908.213
36.9318
348.74
28.9858
1131.86
1329.72
12.3841
675.29
994.527
10.0529
21.9004
326.323
1521.45
424.388
503.442
19.6418
-5.90176
0.0944016
151.782
29.8899
3.11695
512.684
1037.5
3.71039
537.981
967.177
151.401
-12.7645
39.3303
372.056
298.835
-27.1194
45.1675
49.8114
-7.51062
916.87
-1.47092
596.22
7.43009
-11.8588
576.49
34.786
16.2233
749.164
31.625
354.273
274.258
1076.2
699.968
67.4009
-15.851
8.69542
912.11
18.1343
12.5727
26.303
77.8066
388.898
202.692
917.294
-4.61239
-20.4452
-8.53654
376.091
-17.3284
11.3875
650.475
16.0763
810.452
577.747
29.2654
77.8209
45.2237
-10.258
385.011
526.417
627.226
32.3167
38.3748
5.23954
38.1939
45.8258
52.9141
332.935
72.8366
18.5355
15.5993
45.4407
15.8356
3.76148
16.8016
274.401
-31.6967
536.169
15.3602
2.06154
-8.01026
0.909838
1652.75
88.5589
16.843
25.7557
43.1003
186.688
468.228
407.087
207.625
96.4773
202.299
95.8884
-2.43769
2.8159
594.806
54.2096
391.4
782.51
656.81
53.7183
7.82318
16.2595
439.598
95.088
31.1396
30.3467
166.215
29.9234
195.512
675.315
26.2983
343.073
-9.39417
225.485
24.8486
40.8818
14.6776
443.498
14.3857
1.22364
220.261
-19.9154
208.999
22.0956
31.3593
31.2069
15.9326
923.206
35.7709
22.4176
-21.4814
-11.7285
713.031
727.531
106.087
21.2405
117.464
219.948
957.059
877.246
60.2056
290.186
18.0593
-4.72106
25.6607
148.146
41.2124
960.765
6.68588
68.6124
20.7388
22.6481
453.308
564.069
366.433
-37.1517
-12.2595
460.138
783.456
652.365
823.801
391.665
-35.1552
-10.8412
1090.97
77.5697
25.5629
786.493
55.4991
42.2823
138.274
61.2009
20.1523
22.2547
695.353
51.2437
718.79
21.0979
29.0519
16.8012
727.677
467.658
3.07322
168.106
1090.1
346.156
228.702
95.745
21.5846
351.416
19.0331
27.0204
296.978
-0.864258
354.368
-34.2872
-18.0546
-6.96185
-37.1695
14.2729
786.218
236.378
308.333
823.542
723.786
7.30017
863.359
1628.21
679.305
198.268
1102.87
1035.33
259.061
-2.52314
878.685
41.0243
43.5666
283.383
-1.03103
226.775
21.5524
48.6607
334.371
-26.0745
30.1713
272.107
18.9281
0.529956
-39.8694
162.08
15.1246
-10.6714
393.382
39.5032
14.9689
2962.42
489.128
-2.59315
30.3995
419.394
317.617
-28.2115
500.278
4.05918
41.9563
1283.09
1307.96
1.5943
776.887
28.9974
14.3629
-5.29528
12.5114
651.368
198.162
220.42
299.274
52.4122
202.461
13.237
266.094
416.528
235.785
24.048
972.618
905.755
4.9665
344.783
8.76347
8.49167
-12.4191
256.79
45.9555
50.2066
51.9741
23.7106
-21.1747
-15.7016
5.78588
81.4597
-6.48883
32.7453
45.371
709.537
1146.33
1143.86
-11.8327
356.256
6.64911
16.5727
990.356
133.96
327.682
25.4265
41.1917
20.7388
11.4037
22.2731
203.875
682.514
13.0934
19.7311
-37.1517
-6.63731
143.421
43.1995
1029.05
42.3151
-14.5405
678.679
561.079
560.28
1408.57
330.888
38.9489
38.7121
361.232
33.4991
0.0747886
-10.6005
16.015
486.324
672.724
-8.83047
-2.73259
8.81056
-15.5383
3.91572
70.3065
28.4034
1329.5
-4.74674
456.408
1358.87
370.511
-1.04027
10.6482
27.6492
25.0881
569.859
350.624
2.95788
1454.11
264.234
664.505
8.56716
7.04251
-19.8537
1.14247
2.06904
713.036
240.189
18.1434
321.729
41.9156
20.2497
9.90475
674.976
19.8951
579.333
145.289
75.7897
26.6334
93.5072
767.781
634.518
42.7502
60.4277
-0.980613
16.4839
233.305
10.2186
6.84719
352.072
1039.9
328.425
25.2059
998.891
22.4238
45.1638
1189.79
22.6763
386.588
5.1082
11.3765
-21.9158
26.0649
509.027
10.9554
706.937
70.8179
630.586
48.91
61.7468
509.182
634.659
20.335
1.02398
4.99257
24.6898
3.94876
621.583
-32.6663
5.13286
1.1545
989.869
5.04521
138.619
36.2163
38.1327
1293.17
11.363
18.7168
-3.15096
-3.26237
44.9557
923.259
22.4433
-8.10313
366.667
394.549
-29.2857
1.9169
23.9697
498.002
36.8291
-4.30812
150.865
806.012
-14.1177
876.579
32.7453
-5.2288
23.1146
31.2572
34.4158
304.626
33.9686
-19.766
10.2715
1442.75
-5.5278
18.7236
87.353
43.0658
-26.1128
785.393
-2.08978
-22.8874
427.641
-22.5138
-14.6629
17.5527
27.746
8.03068
-5.31033
14.2729
379.546
43.3496
28.938
-1.4776
24.1668
16.2807
939.991
218.912
12.1378
912.288
68.3873
152.648
39.7956
-2.52314
247.125
1924.46
64.325
24.3762
246.44
48.6607
68.2533
605.486
9.13061
223.201
6.98227
38.3912
-7.3642
414.646
48.7021
33.252
-7.49944
72.3695
1058.45
41.1321
23.4306
-6.7694
585.933
1103.69
-36.4573
14.0049
953.27
65.9192
314.036
46.3623
10.5248
230.872
67.4047
415.883
1163.86
31.9777
364.055
-4.06302
481.613
270.447
68.6847
539.124
19.9643
-8.37493
568.541
548.205
31.4659
66.8142
-8.05626
4.68817
25.5278
742.294
629.615
3.264
43.9897
-33.3398
1594.1
1082.61
1035.17
12.5301
794.839
-4.77351
34.6343
-13.398
25.6607
-7.40186
-10.0015
1.06368
1.146
1085.21
-22.3295
215.302
99.6794
462.011
1405.88
951.01
6.61382
18.8367
421.855
597.039
29.9707
491.457
37.8845
92.0966
557.798
1148.74
2015.77
628.865
25.8304
31.3967
78.4766
19.7631
39.8385
25.3038
36.1471
351.65
853.077
13.4491
945.566
2.26533
583.838
-6.39164
15.0253
13.1475
36.8367
916.265
296.041
-27.0044
-14.6095
24.7037
721.991
63.5064
17.9467
-2.63731
-1.95546
-3.71907
-5.91471
754.105
-41.6462
801.154
225.036
112.402
0.483278
-30.7271
773.943
19.0804
19.0676
-38.4913
22.2379
41.8015
-22.8914
363.786
311.142
-23.1798
1401.85
921.93
100.066
851.177
43.2506
867.213
-14.4382
26.0125
86.1182
119.443
46.5997
29.7799
24.9696
804.438
19.5837
32.7968
892.842
536.145
294.415
593.839
845.571
697.34
788.018
714.151
93.5313
37.6292
-12.6407
738.358
1.87089
27.3919
318.302
40.2554
490.905
57.9987
-16.4932
20.6195
1512.16
71.502
70.1392
978.92
189.368
-20.6654
689.964
16.2565
-8.23267
19.0706
969.34
729.372
557.249
15.0539
75.0812
1.85023
399.773
19.2264
-4.09583
661.23
1148.78
242.336
74.3069
46.8061
589.724
6.84584
12.2398
-12.4191
35.2141
57.5963
1202.5
289.92
17.8066
385.058
702.291
906.06
7.88967
31.1248
30.6109
1017.02
-19.329
1204.18
18.9761
792.436
887.282
23.6815
162.071
7.2167
11.9305
176.697
1188.47
-13.8381
36.5914
33.9793
10.3567
250.078
-20.2183
31.663
3.16223
42.3135
18.3874
19.1982
767.386
40.068
754.295
36.4555
22.929
1348.68
1043.6
-9.57549
7.89574
619.285
404.812
20.5497
741.89
0.187477
-2.38806
566.878
108.828
184.232
35.4352
28.2588
373.417
28.0874
706.042
1076.87
17.2811
306.373
35.5099
25.0897
604.674
1665.91
738.102
623.076
42.4739
1117.14
-6.34177
32.2207
325.928
279.845
30.6364
461.082
-1.89791
-10.6472
863.597
322.024
39.3335
6.20351
4.9665
31.8136
83.7261
1069.44
-6.50086
262.412
501.354
844.811
816.593
63.066
104.014
23.6538
12.5689
22.6525
38.3562
14.9213
396.435
595.469
96.4635
17.26
-6.35656
34.359
55.6201
35.0189
26.4205
225.915
41.4649
5.32825
21.4634
617.76
939.808
254.297
43.0865
50.5046
27.4798
24.4895
34.6325
679.473
107.918
255.411
194.32
2.78605
0.0534407
23.7555
-50.6779
400.209
29.2379
695.427
0.922678
-36.0922
591.671
19.9451
-9.10736
0.870858
11.5671
28.3252
-1.75828
515.843
-1.17116
-36.4695
202.485
10.7905
24.2974
1261.79
878.078
-23.1637
42.5438
427.387
44.4318
534.175
7.66385
29.0808
42.1956
30.7685
98.4612
436.827
27.5569
36.8851
23.9011
25.0881
-3.06204
9.0053
86.7415
178.348
329.116
266.363
152.786
739.209
57.9
16.2807
49.8098
194.55
-22.8714
-1.16148
1093.5
63.0692
25.985
422.128
41.6289
26.2503
6.55992
4.53506
727.3
1231.45
1214.16
5.98985
577.4
10.7304
638.092
-33.6011
216.091
5.45016
286.88
4.22593
35.1261
1216.27
12.3994
-4.03715
59.5735
653.075
108.88
33.6327
7.39893
24.6739
2.8159
25.0897
205.498
640.792
27.8312
1176.28
30.312
-42.0367
269.376
434.064
19.1023
3.17115
48.6641
116.843
26.2131
1286.21
0.485759
278.921
43.0816
609.653
211.114
812.738
3.09771
0.699329
1285.65
53.6957
597.267
34.6732
25.5278
38.8059
717.931
958.523
526.541
415.176
353.714
6.50835
2.26747
14.2582
78.1088
396.111
74.3743
8.52318
641.166
10.9505
2587.06
-44.0764
-0.27956
0.0944016
590.314
29.8899
50.562
189.44
-15.3911
1203.13
23.4793
-6.81017
33.3682
62.3786
120.252
212.754
485.629
763.572
502.054
44.1876
37.128
28.5685
17.76
12.7358
1121.4
1007.29
-2.89989
305.913
715.244
40.9775
554.518
34.34
15.392
12.0874
41.2428
1228.3
865.981
43.2898
1472.78
17.2342
549.289
544.839
711.181
-6.92323
-3.92017
352.472
11.7222
689.633
835.352
125.559
3.02905
56.6365
-0.396596
-48.8262
29.8877
7.80731
-0.563623
359.171
890.043
-2.15384
-38.3314
15.8789
14.3629
275.815
63.9189
42.4964
-4.55534
-2.36341
10.5248
35.9689
-6.19918
5.56056
1209.38
8.14761
-18.6221
-28.1348
900.149
-35.1215
-15.3402
29.9632
1229.34
72.4817
563.443
6.6176
19.7186
44.5844
31.3593
889.529
1170.73
0.940033
31.15
61.2946
11.4081
13.9933
13.0473
734.15
-33.3398
692.803
14.4042
-3.56459
124.715
35.8427
1.58012
-8.52164
390.998
1018.52
14.4163
-11.15
1581.62
1063.84
829.401
540.877
-16.7425
20.774
22.0902
-14.6386
447.877
224.004
418.246
-1.01512
43.2934
27.3226
635.76
22.8919
1036.63
773.315
-5.68837
42.4891
761.924
786.701
64.949
-4.21052
129.076
10.0142
1402.74
11.179
497.167
-0.858521
540.93
55.6622
35.0009
594.179
20.069
918.358
-12.9509
-5.98723
-5.08778
209.176
30.9692
283.23
943.642
413.122
214.04
25.4469
317.175
296.996
30.6976
390.727
270.714
-8.14534
46.5997
722.122
1062.99
8.3393
12.1821
20.5497
429.948
11.4068
324.4
45.3452
47.0391
105.478
3.23413
520.026
-14.8605
8.0693
294.056
7.97406
20.5911
226.281
12.3994
51.0143
-19.1373
30.885
864.129
543.379
24.6739
1.31044
137.749
452.377
551.999
-15.9802
1729.13
-18.54
1369.34
109.763
7.00692
503.404
30.3467
316.14
-13.2782
840.191
2.35982
12.7708
-17.1815
33.7113
-35.0259
177.381
477.841
31.2523
6.84584
100.321
-39.3126
47.8296
40.7297
14.3403
576.652
2.8141
136.098
503.574
260.659
219.195
-21.4814
-15.4767
40.2415
1398.45
-11.9788
71.8403
437.93
25.0454
-2.46241
-5.43866
697.388
-4.04208
-25.3882
27.4296
632.461
783.08
1198.83
114.412
1774.72
1.24289
25.4265
41.1917
-37.3572
-16.7073
22.2731
-9.76895
73.4425
-2.75766
-10.9147
1100.94
-12.1268
809.693
30.175
31.0707
7.94832
598.23
-12.8511
613.553
33.0591
813.279
488.517
591.482
1069.27
35.2007
977.619
391.755
238.65
17.889
4.23126
30.926
-1.3342
381.451
-6.18197
5.01583
-5.52258
16.3208
26.303
219.433
167.762
634.4
1022.15
119.076
5.79178
-6.17624
48.1295
1015.28
-8.68423
1125.95
1771.3
38.4655
35.8533
27.2233
12.9224
5.03629
21.6988
25.8836
-10.7869
2.76752
630.607
1387.66
1119.26
795.829
37.2294
665.9
394.017
236.532
802.943
11.2577
25.3006
22.4238
2503.91
985.945
-13.3582
4.11578
51.1297
-23.0028
23.3986
52.6217
46.3705
567.123
27.822
633.849
-6.01879
253.899
47.0359
5.5217
43.0062
127.748
627.249
139.623
2.60093
983.235
39.2171
901.146
-2.72416
128.323
34.9776
110.897
320.666
12.5114
-15.7997
29.9234
17.4756
824.651
75.0812
1000.73
-10.7586
520.643
-12.5371
12.4628
31.8136
23.756
385.407
688.482
-7.45343
302.946
21.5548
-2.58316
95.0278
37.645
167.667
490.934
1251.01
683.55
42.1156
-23.9695
203.025
49.4083
802.284
67.7018
16.5727
36.8
17.7677
38.7791
15.0869
1332.44
1.24289
312.159
965.268
-6.02081
4.10205
0.329669
16.8522
688.234
564.497
-7.22891
547.96
-11.3106
147.437
630.837
254.052
16.4601
48.0824
522.402
40.9953
9.44512
21.2586
23.4297
21.1546
426.612
20.0084
35.7069
20.069
3.91572
366.413
17.8327
1074.13
-19.8313
641.806
819.136
-2.42811
34.567
27.5148
128.849
28.8362
116.335
1298.9
405.882
716.749
726.23
2334.88
808.243
35.4454
387.923
527.698
128.507
233.805
6.38321
27.3794
419.986
111.461
30.6206
679.098
0.534419
333.896
377.842
887.417
28.3571
-0.887667
873.711
22.2927
-17.4525
552.06
46.4984
13.576
296.996
12.7358
718.688
619.29
19.9657
24.1109
728.807
4.21126
-1.03103
2025.88
-0.936346
692.317
436.82
3.93438
18.5009
13.4861
26.7669
119.426
-37.3493
309.794
57.924
9.51817
-8.89253
26.2133
57.6149
-13.8375
102.785
726.741
32.7591
1571.41
51.3266
16.217
157.142
-6.47229
462.265
13.4454
-9.1697
25.6298
-13.9257
31.3698
1292.39
26.5986
1.29708
249.091
253.608
19.392
1053.2
-3.15096
2001.99
42.7558
31.5442
41.2075
317.298
503.468
860.151
4.97178
-32.7378
227.461
57.1999
25.7371
516.59
233.549
484.834
7.65995
359.75
19.7481
773.505
47.7378
989.9
956.913
471.016
30.6676
876.475
1228.54
726.112
44.2962
634.732
1313.81
22.4717
1167.45
479.13
38.545
563.366
41.1917
-7.37215
1385.09
522.649
-24.7615
438.885
1098.18
25.3533
-4.63058
35.7033
815.409
2.95976
31.8448
-38.9033
999.145
53.9829
-16.3322
-16.5547
27.3914
803.084
73.3346
44.0899
6.01867
42.3135
34.1907
27.1304
771.733
17.7875
16.2175
18.4887
-13.3236
26.8437
-3.28501
1260.22
657.732
56.3844
568.028
618.809
901.613
201.885
-10.3346
487.389
611.423
719.618
28.1078
8.65125
12.8294
11.6589
-7.89286
14.0184
-12.9342
-20.7152
-16.9639
7.80731
346.139
2.8159
38.2082
18.0911
-5.76052
3.46836
998.027
237.019
16.237
6.88919
-2.36341
18.0211
26.5986
26.1753
253.65
-14.9311
416.161
777.714
-16.2694
317.203
12.7708
649.986
590.309
4.32945
-8.10313
-0.650421
6.6176
15.6919
1420.58
335.065
1408.8
1496.73
1119.76
510.911
166.956
102.074
33.662
328.969
700.417
253.885
43.4969
-13.8528
1381.81
40.6275
326.77
10.9935
130.494
-31.8098
14.8825
445.487
-4.88126
419.938
34.3169
-2.35356
-3.79171
9.92471
76.6123
-16.9554
522.368
-10.5593
696.01
575.008
1135.21
18.2031
-18.8347
130.261
1.87475
17.7386
20.4646
675.763
29.2343
366.14
8.80095
-0.749556
10.8373
-2.83829
-20.4827
550.803
39.5032
2.35187
-1.89767
-2.35524
-22.492
377.842
351.928
45.8776
-1.68977
1086.86
240.192
484.819
726.205
28.8379
98.6759
33.5949
1180.38
-12.0945
-0.987662
1168.79
34.0601
215.718
25.6298
1948.22
627.093
736.87
475.436
41.0698
24.9719
23.1401
494.815
159.414
-22.5126
459.743
37.1336
33.4183
61.8223
791.437
1472.36
380.39
34.9568
15.9879
26.9363
709.878
51.9741
40.5772
4.68817
33.0241
956.649
24.2917
1297.86
8.8862
15.8787
28.7368
36.2898
526.024
575.522
-8.34342
116.428
685.614
-27.2623
874.909
-9.27593
284.841
10.6132
36.6709
-2.60213
955.736
-12.9944
136.966
149.71
370.666
17.2205
16.8415
730.002
-22.1591
0.85895
1103.81
-37.0293
-7.09312
30.718
61.1701
908.308
46.1288
8.54908
38.9489
61.6101
0.0747886
15.6364
47.8741
63.6528
660.687
449.169
39.455
1296.31
43.1696
305.64
38.4512
28.4034
11.9305
31.4941
-5.08778
377.842
40.3395
1670.04
833.072
45.8046
510.142
12.9224
44.1876
42.7502
485.841
117.684
36.3198
345.676
28.5512
128.661
153.421
948.072
506.605
190.218
35.5422
246.29
455.584
16.6269
435.151
90.1427
276.018
490.491
38.3912
4419.18
-20.0417
112.592
-20.1369
11.2208
445.547
1.87089
520.701
56.6365
-15.3891
-26.0526
196.68
11.5554
1003.57
51.3266
730.236
29.8467
417.067
17.753
40.5998
60.297
-9.1697
51.6666
27.6217
21.7692
96.8745
249.189
340.92
1110.06
38.1327
24.4814
-9.39417
-21.8916
-29.4993
31.5114
-8.78901
29.9396
310.488
921.162
-12.4191
551.018
259.599
61.451
18.2409
33.081
484.449
0.87484
4.75557
19.6268
19.1341
546.493
392.306
181.182
58.7786
-17.4549
396.114
18.3756
6.15662
165.23
49.7099
43.3496
-0.887667
55.1749
1705.8
1230.68
49.8098
37.128
454.417
486.875
30.6976
8.41714
171.388
380.876
-8.14534
1418.42
-0.205157
23.0956
51.0629
673.189
594.922
491.019
696.216
33.6682
273.776
280.87
-14.6249
32.0466
114.848
-41.7435
-8.46049
-37.3493
238.579
-5.79424
556.745
9.84813
1098.18
8.88915
40.9404
2.28855
-9.76693
1558.25
3.93243
-15.093
689.559
511.931
754.685
19.6825
25.0897
53.6984
24.2245
123.409
224.038
0.886404
307.547
3.14105
10.4372
21.9995
12.3989
873.676
389.229
436.498
6.27355
46.913
31.9777
1096.3
-42.5063
9.85609
438.184
430.72
734.612
-1.29275
68.6847
162.437
1030.09
-19.6193
-12.4191
143.407
46.4585
44.4778
199.873
1043.29
36.5473
1153.72
65.0428
30.1487
-0.484131
4597.48
-4.48249
266.743
53.746
1002.04
1593.14
92.0647
590.037
1629.41
76.1554
452.551
168.386
124.986
35.7017
33.7161
48.0945
34.7969
1097.47
490.968
777.522
3.34952
-16.5127
20.5897
1352.19
-29.1261
619.433
30.0811
799.438
119.926
-12.6664
21.0179
9.63769
15.7255
23.6888
31.1363
10.8379
55.5787
-9.83271
1.63994
599.776
-27.4671
762.68
846.219
201.724
674.104
5.01583
31.9252
578.182
36.5734
1179.08
-21.7053
75.8381
16.0023
380.605
-12.2847
27.6492
-14.4581
525.05
10.5248
32.8433
19.7271
666.12
-7.0998
72.2986
638.674
474.851
8.41714
827.311
19.1809
-19.3897
35.3553
5.41704
1565.45
21.0142
-23.5198
288.62
619.38
1173.1
41.3919
603.21
390.173
654.237
210.425
-9.88433
10.2802
-5.04916
513.322
6.1
50.1186
1.87089
16.5776
906.651
29.011
-9.18604
-0.100502
1492.07
23.7992
27.1788
715.755
31.5794
-19.5907
203.286
46.222
294.555
-35.4066
3.14105
184.813
382.671
571.013
863.883
487.098
21.2237
553.501
1087.02
202.375
-18.2549
-15.3074
1005.72
1107.53
33.1263
21.8384
156.247
462.937
23.8631
659.019
229.576
7.65995
-2.87329
-40.222
-12.2323
-46.4583
-2.60843
0.625815
38.7535
28.7936
226.174
524.974
1273.18
40.8644
167.326
-37.1695
-19.4603
23.4752
941.608
-16.4701
215.322
134.143
795.062
14.0119
411.912
613.532
6.54307
682.6
733.985
134.681
858.117
1027.59
307.81
32.2586
8.3393
7.50961
598.765
1257.68
335.218
30.1725
261.855
842.366
-38.7823
307.175
39.5032
-16.3888
-1.89767
63.2371
786.389
10.9554
64.1327
-6.01879
15.8925
437.968
0.941832
885.286
38.7058
89.6754
372.089
-25.3505
-6.25183
-57.8954
445.451
341.018
14.8328
1151.33
178.098
241.873
3.72429
502.847
390.292
792.382
-19.0556
624.042
-15.6482
-18.7862
685.258
447.023
564.793
2250.8
162.148
37.0881
42.1695
1146.22
18.1911
7.65995
57.0968
207.95
521.998
-6.10633
633.828
-10.1047
139.307
14.3906
34.4158
1693.57
809.78
87.234
22.7242
1057.82
40.5481
-12.2173
51.8976
234.353
18.7236
44.8824
-8.12744
19.8043
-26.965
59.9324
15.1518
-2.08978
-15.3911
774.343
695.253
580.077
-20.2851
-4.76325
475.13
39.4514
4.83382
275.473
-7.09312
22.7562
383.042
-0.674067
1272.42
173.565
29.5785
2062.7
33.2708
33.4991
9.44512
617.59
24.846
12.1854
24.2974
19.7562
19.9398
27.5512
66.86
751.567
9.53792
-4.9361
1257.13
935.693
989.819
276.642
1127.3
39.6015
40.1824
283.38
28.5685
14.0119
85.0456
38.4022
13.9667
49.166
1256.85
1238.55
28.7178
7.95939
18.754
488.195
612.982
58.2823
52.8415
0.187477
178.566
5.1082
27.1468
425.545
12.9464
223.162
-7.01847
897.654
20.1335
607.194
9.08131
43.518
3.35154
8.39624
1019.39
742.441
227.704
38.2082
593.429
29.7053
23.5128
2506.51
805.219
944.73
1680.55
62.9987
47.503
-26.1184
9.34649
-35.0101
455.05
951.711
170.518
638.401
-4.35499
1116.29
28.8103
29.5919
334.958
46.1994
-11.8044
-4.68217
-11.9535
979.587
20.7784
12.1192
-7.56746
-8.3629
164.434
-27.7176
593.345
24.0689
-6.64757
186.725
-2.84699
865.913
18.7236
209.8
8.64227
16.8289
957.772
1380.97
16.468
71.1895
296.432
816.21
33.9231
209.107
18.7263
326.54
-29.5819
802.833
10.5703
545.287
23.64
1320.4
33.3267
1043.39
29.7509
-3.06204
67.1013
22.8007
-2.59368
498.748
122.801
25.1899
272.136
-5.81829
16.2807
59.1801
267.638
26.6945
23.3822
-0.382656
41.942
36.5281
355.047
1181.1
445.379
189.966
17.5985
282.654
329.362
-13.2125
23.4392
223.952
19.5276
-14.8301
11.612
3.93561
21.1447
59.4561
590.479
73.5664
156.94
541.316
1641.29
21.5147
-24.1786
777.637
1116.85
19.0517
-17.4302
1026.06
486.977
366.467
413.181
5.94912
7.6969
8.56313
23.8735
526.551
29.8254
347.354
311.156
515.487
-18.7645
464.421
633.119
41.2075
-13.7742
1.82856
226.155
1046.95
-16.1673
-33.6904
394.532
1566.33
1063.97
40.5772
614.134
229.576
166.083
25.6874
-5.45852
25.2377
84.2618
869.083
-0.987915
263.509
149.323
995.812
428.573
0.183542
-19.5878
-17.1605
979.164
299.571
66.8901
0.0944016
517.225
31.764
6.86509
12.3081
-11.9725
571.552
1115.19
519.276
168.267
-10.8905
374.788
130.301
287.062
-25.378
191.251
51.2859
61.4791
271.02
412.541
4.73453
582.638
709.685
1140.33
1155.92
19.4532
98.2997
959.962
816.444
187.201
43.7103
519.579
9.7698
1202.12
1.88741
15.9302
880.746
712.932
-27.9486
22.675
635.069
129.678
1000.94
2.40402
-17.3806
915.454
464.9
-9.54237
24.5107
1600.93
451.626
20.1335
-34.4523
-49.0147
-13.5151
8.39624
-46.6674
-37.5818
460.923
540.673
669.768
49.9502
-68.3165
462.265
9.69725
-9.1697
3.14105
971.833
-0.719569
517.604
106.662
-14.3835
28.7623
26.2983
-20.0176
201.011
-2.22176
217.346
3.14127
-13.7689
-6.79694
715.936
711.249
676.145
908.422
762.093
141.869
-6.55623
280.56
-5.69339
630.694
16.3825
-10.3582
244.022
-40.0898
9.99615
23.7609
33.1448
5.80574
-19.5878
1139.67
-1.02537
597.146
5.34264
1376.86
256.841
29.968
414.073
10.6132
2.93774
50.562
-16.7425
63.8776
391.464
711.747
525.092
1105.67
-20.2851
-10.2528
266.307
128.522
-46.3996
1284.14
1402.07
-0.0661752
704.034
525.89
168.259
57.4527
16.4042
3.514
91.904
21.2586
240.364
1.80863
352.864
-23.3473
389.199
35.7069
-6.16797
16.9326
27.2068
19.7068
-10.3689
-39.1858
246.189
1131.57
1387.34
1643.87
-21.3343
111.554
460.133
21.4417
-8.97386
18.5446
31.2732
31.5058
11.7019
437.551
13.831
769.288
-21.2638
27.859
-2.07922
24.9696
309.62
25.2059
-13.1051
-2.81041
37.4163
36.3942
28.2972
-5.86192
-35.2396
1372.35
-8.01026
366.353
899.38
508.02
4.22593
39.3318
7.01509
27.3919
447.613
229.051
256.35
34.6332
0.184293
14.892
31.7618
680.597
1037.3
448.629
593.941
247.097
533.259
653.061
58.423
-11.0438
-6.22928
319.658
6.7767
146.539
-13.6954
54.2863
-11.183
1128.31
-7.01051
372.591
1.55918
26.215
567.797
269.259
23.7124
557.593
-13.0756
625.438
750.94
21.9393
2592.71
-3.81932
330.843
48.2416
1046.61
-25.8435
4.88784
8.12208
44.3757
8.17885
1007.66
-11.0609
64.7452
1.58012
-12.2698
-17.1462
-2.45033
779.706
9.0053
776.398
-4.46775
17.8508
11.6409
-17.0627
692.819
16.0766
16.5133
244.086
7.11361
57.1429
183.009
891.804
638.851
506.605
139.144
0.843041
638.992
10.1573
-35.4449
45.1638
11.0047
738.57
-26.1049
-8.79729
716.041
1119.3
110.546
51.9927
520.987
-15.7116
784.945
17.2811
37.0847
461.92
-7.31197
1098.1
948.589
16.303
-25.2951
38.7058
520.14
-4.73579
21.8592
525.065
9.57096
-0.607078
33.2439
-8.21583
526.551
1008.86
-29.3337
5.68359
-11.2682
-12.5213
20.267
-13.4334
184.24
166.136
535.937
623.457
638.406
135.928
-44.2783
23.4667
5.22901
38.8556
136.247
-15.9266
-10.0794
-7.33258
12.1192
257.754
822.231
1061.61
-27.7176
-38.2157
-6.87045
51.8719
1513.05
-6.21054
897.861
-36.4544
80.2909
223.863
464.087
596.854
294.914
-35.0728
-33.4213
57.2061
663.665
1151.66
45.8046
866.215
102.878
2182.7
32.9432
24.0096
355.092
2008.62
1415.84
480.201
-4.39721
-0.251966
1006.17
485.99
1203.61
448.301
1198.37
24.3762
145.241
-3.81314
635.471
-18.9804
11.612
0.529956
471.751
13.2505
-8.79729
-2.04611
11.3922
292.832
-9.37351
808.878
408.257
27.1369
-29.8008
-9.47083
-1.56302
481.071
8.4381
725.99
317.942
52.3355
-11.5242
-17.7167
49.6121
21.8592
-16.5397
752.768
570.783
-17.3559
114.68
102.497
7.33658
1063.2
986.41
747.871
-7.5201
500.973
25.8892
9.05544
976.367
-9.41584
1.26721
-11.8948
276.483
649.126
-43.0607
777.344
14.4927
1434.88
179.35
40.6799
-31.6954
3.67694
1222.78
-27.7176
18.0063
729.638
411.693
162.455
1259.56
1277.27
20.8502
917.998
-5.90176
18.1644
1.7789
265.486
2313.74
-2.08978
196.378
-7.14235
586.558
637.512
669.901
859.314
170.636
24.5528
26.2226
673.242
620.719
1448.29
-18.4288
128.421
255.119
14.1049
25.1899
0.396469
451.064
79.7949
865.465
9.82787
15.886
217.009
10.0829
557.518
17.7148
214.084
314.194
55.97
854.974
-1.03103
-13.1051
1272.68
296.632
168.152
158.331
586.715
15.5656
828.485
-14.5147
-33.7568
23.8817
155.544
983.596
450.19
7.09967
358.847
33.6359
9.68138
-29.2582
12.4689
284.72
59.6903
-43.9536
-14.1061
720.886
631.887
3.94876
1022.63
383.376
166.303
583.989
902.723
414.107
-0.159687
23.1401
586.644
1126.91
-12.6327
132.711
1081.02
50.5779
840.163
1725.36
20.5692
36.8745
990.731
417.038
388.631
-7.45343
19.7186
52.0807
8.87055
66.8142
293.668
175.228
29.276
18.1911
15.1562
874.19
459.075
-0.866631
190.671
1140.32
-22.0954
336.598
41.8553
248.649
25.0454
422.951
267.144
41.4649
456.978
8.34496
48.0444
-2.84699
947.998
38.7791
11.3388
342.937
14.3614
372.211
61.8064
789.141
29.7693
496.981
239.855
-6.81017
-42.5691
812.625
19.7248
228.882
803.087
571.394
-6.2081
128.521
1727.54
890.639
881.705
414.881
39.7956
-4.39721
16.6146
681.955
-5.60885
14.0562
457.207
488.044
-18.5783
56.4082
-20.8544
22.8564
404.986
1653.46
637.315
-14.4195
442.108
298.124
528.964
412.271
63.2371
9.36715
16.1475
788.693
30.3995
1.47747
90.8551
989.691
-7.59677
1223.67
1212.83
529.797
-27.1692
284.72
-5.90197
278.386
877.949
111.814
1070.42
0.200631
3.25879
38.6358
26.5986
22.3291
152.408
1073.9
447.878
313.566
13.6042
-2.18896
58.0741
288.561
12.5116
8.49167
17.5659
-16.8238
47.8296
754.855
406.02
4006.19
866.759
3.03904
955.224
22.6525
940.71
-2.7407
392.306
41.912
-0.588344
24.5464
1084.24
-22.7827
-44.2915
190.79
2874.1
1664.42
-14.5961
31.663
-21.2006
1165.32
457.73
285.571
17.7875
373.787
16.2175
1.6221
27.9058
23.0956
17.2661
72.0576
-1.86072
861.134
51.3867
5.7846
391.44
13.4861
157.609
19.2706
14.4785
962.306
-16.7345
-1.30103
1317.3
28.2588
279.714
847.075
405.953
3.45911
-30.3817
618.626
-26.3374
50.5025
7.80731
-18.0138
40.5799
498.222
79.7348
6.5086
34.9776
114.645
409.813
23.5557
709.694
-5.68384
667.008
45.6289
890.243
-27.9924
3.72429
-12.5213
275.973
501.902
-0.31489
39.3335
888.889
-20.6602
636.576
4.97178
-25.5376
1482.43
40.8363
614.194
1080.68
-39.9154
-13.8276
21.9393
448.065
328.836
-7.56746
383.699
536.869
-16.2408
670.314
0.68259
-4.33648
3.93167
-27.0841
483.745
-50.8937
441.598
-6.59512
1017.04
292.259
38.7242
628.958
16.8289
7.62038
792.889
179.695
28.4649
550.95
32.8496
23.3477
14.1101
399.162
463.346
-12.7153
-3.48077
478.62
18.0666
556.531
-4.3625
1144.33
17.9194
64.949
42.6411
252.765
15.0673
-12.4746
16.015
759.48
-4.9361
820.476
-6.96185
4.06
16.147
32.1052
283.97
49.5527
4.1446
31.663
1472.43
19.8247
256.394
120.398
-10.3509
1.49141
30.6976
619.363
1033.46
119.735
26.8437
62.3073
11.6439
12.0874
-13.1051
77.7744
48.6607
15.7795
787.27
223.2
-11.4841
-7.12862
-1.68659
45.5075
-9.88433
36.5171
-16.7345
-27.538
691.358
33.881
9.84813
-26.2401
10.5253
-9.65935
60.3846
83.9364
229.536
69.5247
-0.100502
33.6359
15.3036
57.5324
1005.44
253.726
50.4615
9.09056
6.5086
44.348
79.0377
-3.5475
16.2595
6.68906
10.7551
447.182
2013.11
164.341
9.30869
13.237
13.0946
0.597172
13.6042
27.7633
265.802
781.464
755.83
376.032
22.4433
127.479
27.2148
-7.99605
634.748
9.29914
104.081
14.0046
118.46
-28.8454
23.1146
342.352
28.7936
-26.5309
16.1852
-32.832
882.406
163.138
324.196
292.259
430.404
769.431
941.927
342.916
1.65836
-41.6281
-10.8905
-5.64725
2.20373
752.359
307.443
172.604
6.70789
307.614
23.6888
1090.64
1187.54
27.7045
525.969
128.848
-11.1696
17.5105
44.126
14.0594
18.6752
15.5324
1191.05
-21.2896
6.3083
987.268
-33.1988
-5.31033
92.9837
1404.66
65.9888
-26.433
-8.08217
104.158
881.269
94.5968
-7.87892
229.349
392.601
13.9667
9.81058
900.777
29.7331
31.654
963.877
4.21126
532.634
-1.86072
15.9302
26.1719
25.1498
-22.3264
226.948
-18.9804
-7.12862
3.93561
830.741
-26.7509
267.027
-12.9864
551.548
-18.9127
299.369
-16.8698
-10.0894
100.911
47.2661
1628.17
32.7591
1639.99
1.77356
112.755
-2.43769
34.4601
38.7058
20.4764
408.267
707.547
88.9675
226.132
2.0747
767.76
16.0594
96.9621
1201.12
36.2163
451.768
-1.38831
-5.9699
9.05544
44.9557
291.062
503.468
236.087
501.643
-23.6635
16.9094
2227.37
417.524
46.3519
-6.18219
501.541
30.1487
164.847
469.524
186.922
19.6268
79.1042
4.37395
10.6425
6.30479
-4.59529
63.9537
-37.7753
63.0369
-2.15363
70.6382
-1.77966
459.832
-29.4506
24.6747
-2.59368
75.2087
810.583
60.7971
71.0184
505.412
613.904
3.39484
770.699
1.49141
11.957
17.7875
39.7956
-32.5082
108.491
18.754
-6.55854
26.1719
21.4017
11.4306
222.774
5.98985
841.643
257.277
36.5171
151.931
-35.0342
350.278
1010.6
1000.27
-8.21535
22.1998
-0.396596
40.2554
22.3915
821.152
29.0528
21.3416
1064.33
228.356
1065.49
1530.12
369.518
-7.29563
-42.0367
14.5032
1.1545
37.8429
747.175
745.817
20.455
725.873
43.7549
574.991
871.126
507.85
1051.93
698.371
1083.16
582.228
42.4531
550.097
390.505
-7.45343
173.392
511.227
8.87055
21.5548
322.503
64.5931
828.266
-26.7211
847.964
403.318
544.619
712.771
46.2497
902.108
949.563
-0.847154
33.9686
2.72276
132.377
445.055
2034.96
-9.27593
-0.0170448
-4.37931
212.915
84.2952
-18.6166
354.358
35.3915
1110.92
5.97611
-0.0250494
289.597
1481.5
477.983
378.751
4.83382
584.976
79.4438
1238.08
-8.11064
122.965
14.3492
39.1213
129.385
4.39202
7.97939
-0.93311
-11.3098
0.539863
-13.977
16.1917
1133.25
0.686097
57.731
-33.1988
-10.0899
18.9867
4.73453
851.653
315.24
400.854
44.1876
44.6243
13.576
-13.5011
1561.81
-1.02583
929.977
302.95
27.859
48.5206
491.468
42.0725
114.331
-0.936346
33.6682
5.7846
204.459
4.11578
38.0113
6.53204
-7.6683
90.103
588.935
1242.02
-14.9957
23.6438
10.9554
21.0292
104.551
578.112
5.5217
258.524
777.174
2.8159
-10.5175
728.362
18.4609
548.251
14.0049
29.3554
1481.78
-19.5479
92.1909
505.421
342.892
355.913
851.477
1240.69
-5.50363
459.743
662.031
1482.04
48.7038
182.366
6.84057
652.13
1076.98
-4.39855
655.044
0.699329
-16.8238
866.796
5.22901
-19.3007
122.979
-8.0458
166.956
98.3263
-44.5842
547.913
68.9754
-22.1769
895.084
513.74
12.2308
789.378
34.8173
368.838
52.9314
-8.47688
344.445
2.58665
-12.1976
1329.56
41.6697
18.0916
633.182
535.778
13.7252
-0.936346
28.046
64.5052
-12.9561
328.148
3.50841
8.4061
-7.3642
-12.5454
26.3848
6.1
745.397
1913.42
33.4442
291.958
55.2479
-9.18604
-15.093
24.2655
17.1776
35.0436
615.635
146.904
36.8318
136.669
539.451
-2.72416
-6.60986
64.9627
824.916
14.3855
28.0494
387.772
38.1327
3.80953
5.74077
790.832
304.196
-12.6327
65.2446
406.357
71.1926
-6.91495
72.4329
9.32482
3526.11
2.5734
743.108
732.367
25.7371
846.426
1030.18
27.177
385.349
21.9393
13.2821
366.318
14.9213
-0.866631
670.432
881.697
163.437
14.2582
-6.87045
645.951
38.1639
865.23
860.38
17.8935
3011.86
-11.5383
-10.3433
33.4536
78.6156
81.8277
347.766
50.562
346.862
14.7768
12.7198
-12.7645
1336.18
-12.128
-46.522
-12.2595
90.9468
228.732
11.4343
1219.23
7.48191
465.22
6.02535
51.3328
25.5629
27.746
454.508
25.1899
11.6409
860
1487.42
263.89
193.486
533.128
8.98767
411.133
-10.3235
167.64
2.31432
902.651
18.5355
13.7252
564.557
24.7623
-4.77916
1083.22
-2.81041
19.5276
-20.4523
11.4306
7.25655
19.1083
468.704
654.579
-38.7823
5.77003
4.22593
35.1261
699.023
122.969
4.16261
6.52217
-12.9342
16.7693
180.221
104.384
992.108
421.015
404.519
1607.1
439.418
-26.0363
44.3705
1093.65
1659.93
27.3914
60.3317
10.6674
545.292
67.3067
28.72
7.61483
-14.3954
142.915
16.5189
919.852
23.7072
1204.98
10.6375
123.038
2922.66
-18.0413
18.3475
170.04
-17.4266
62.7842
25.6874
16.7954
25.3703
-13.6026
34.6193
512.013
190.42
259.247
999.904
1235.24
771.821
-1.02537
25.5556
786.135
10.6681
39.2602
179.279
2424.23
-13.8465
-1.91181
-18.6166
211.929
388.286
-37.5064
574.455
-27.252
0.991617
43.1995
9.56024
51.6855
28.0966
0.452055
-18.3375
-8.68423
40.8644
133.593
-17.5862
42.2136
879.183
66.4193
33.1473
36.6913
72.7353
34.1907
137.7
22.1061
58.8086
25.2837
216.366
447.253
151.547
1439.89
7.95939
948.677
1370.79
490.069
717.702
-18.5783
-2.11378
15.3602
18.9281
8.02622
-2.38806
27.1468
-44.8455
954.473
-37.6534
195.051
-14.5147
148.028
38.8742
1000.03
89.6662
73.5031
595.556
554.908
1176.82
54.659
5.05857
476.955
986.486
46.7133
14.7128
19.6271
34.9776
-14.6656
211.97
1.26699
-17.6738
799.737
-4.4677
1.29708
33.6716
36.2163
28.7623
18.8021
16.9852
1263.1
-6.89909
0.485759
-4.09583
837.393
14.9706
500.957
8.71463
14.947
848.073
119.044
104.448
25.5847
18.1807
-4.68217
1181.83
59.4206
882.849
28.9858
24.2917
21.6222
25.7528
1363.33
1003.02
-10.1047
1095.08
747.15
103.76
15.5269
1269.05
10.5248
366.427
48.9718
122.641
-10.8479
20.4186
18.1548
512.513
208.734
8.41714
913.518
1203.59
767.718
42.8516
7.29111
521.453
60.3696
106.835
467.58
29.92
907.835
7.65867
1117.13
445.788
1990.45
23.0187
466.128
660.581
-0.17204
24.5107
718.245
-5.6458
70.7333
1054.38
485.094
1227.93
80.1882
135.117
1090.61
31.7618
4.05918
385.125
32.586
1710.88
921.761
-4.73579
29.3554
152
5.13286
-11.964
32.2207
630.983
1.81243
24.9719
709.048
213.705
-14.874
26.2131
113.041
279.722
16.5189
12.8036
380.414
300.432
29.3294
1.82856
188.674
687.132
300.846
32.5585
62.8221
6.84404
295.168
3.1986
667.331
-6.62142
1563.98
263.759
1087.84
-25.8435
4.88784
-8.74452
40.038
12.5301
668.748
-14.1438
199.844
488.158
16.2903
3.84253
905.157
249.156
690.899
-12.0548
755.211
637.307
20.774
427.071
-2.27268
433.9
-9.04066
639.915
-2.75652
830.307
28.3009
21.7004
751.486
251.577
5.88956
441.139
822.041
25.5141
46.4451
702.131
981.548
37.2472
910.871
1171.94
-0.851618
66.0754
-0.93311
-29.299
1158.71
44.0877
736.754
0.986399
15.8195
142.826
627.616
16.2807
1093.04
27.1304
166.409
124.401
-2.82726
28.9592
986.199
-23.1379
492.627
117.861
19.3474
15.4557
26.6364
964.113
1.88741
15.9302
12.0313
-18.5783
170.726
375.181
262.557
641.461
-51.9008
7.32422
1166.15
1049.45
12.6373
-16.8698
310.806
7.91074
1187.18
-48.5414
1.77673
-24.0518
-36.1709
4.68996
751.221
-15.8426
38.3677
-23.1184
77.1636
-9.97741
439.598
31.1396
2525.66
28.72
-1.7555
31.8353
588.109
142.114
409.128
-21.2704
290.435
201.792
447.251
143.424
12.2223
38.8556
649.741
1449.59
31.15
-5.45852
-17.8658
16.7954
1616.45
-0.484131
34.6193
392.073
3.01377
-10.6186
-0.601929
62.5268
14.4042
-27.9275
171.567
620.022
-27.2623
25.5556
-34.0127
16.2903
324.308
9.27517
23.5525
-6.35026
26.1992
-41.1053
2359.61
24.1472
-6.02081
219.241
-27.1205
35.7033
15.1824
31.0707
603.435
-22.0367
-33.33
0.267359
25.0958
1288.68
575.272
44.2547
31.0379
18.3341
692.761
432.447
333.35
341.155
609.715
287.755
368.003
837.343
-25.7025
79.6949
26.483
467.629
15.8195
-10.8479
22.2927
574.752
408.193
1342.72
220.757
1231.97
0.920874
39.7956
9.16517
17.4734
39.8185
9.7698
6.46524
33.7465
14.0562
382.244
830.998
1165.83
219.452
11.0047
13.4861
30.1725
49.2557
4.65797
90.0872
2200.73
666.995
1118.97
-7.01847
803.951
59.4889
1324.96
25.9479
45.3921
142.032
51.4998
-58.1966
-5.31115
1286.92
15.9344
139.905
50.4615
-11.5242
435.807
-8.48393
33.1036
41.5564
-27.9104
-8.10334
1073.03
747.263
-23.2084
817.454
966.441
29.9234
873.155
69.9495
38.1327
7.55766
1090.83
13.0946
2.47124
377.173
145.829
155.233
159.274
1.21837
837.662
81.8521
578.436
499.497
52.5167
12.7253
291.855
25.5847
94.6433
-0.709095
48.1762
32.734
658.805
-19.2248
-14.5991
-13.8528
647.179
25.635
43.7861
15.1761
-10.2175
625.257
0.901142
387.652
1429.34
154.36
1023.55
928.817
420.775
244.615
1007.2
342.758
42.3135
35.254
748.646
7.11361
229.349
-15.9457
261.343
791.296
593.827
149.72
30.5918
26.7
228.649
-8.43261
43.0385
22.675
59.7304
0.367649
596.483
4.65797
-11.1123
-5.04916
-35.7793
22.6366
-23.8851
-7.51987
-14.9957
224.169
355.784
12.7219
81.4848
-20.4304
860.096
26.1396
-3.43708
126.873
1115.8
53.6984
665.155
54.0681
-0.850089
19.6271
30.312
-11.0438
21.8817
-21.4219
-34.3102
346.641
51.2511
682.221
7.61483
659.647
-12.5213
-5.13644
115.844
16.5517
18.7188
-16.2853
-17.5223
908.877
1283.13
1479.86
-43.9822
-42.4042
-11.2016
6475.88
245.109
434.284
16.2144
484.674
20.0652
20.7784
17.7414
-9.44152
2086.84
10.7603
1279
508.406
27.2211
891.008
257.144
132.863
-24.9488
164.128
46.4984
17.3241
14.0119
-4.13079
141.268
992.302
60.4104
685.259
20.3628
3271.91
523.471
909.385
49.1252
19.5837
12.1821
9.30532
1012.78
22.675
1196.02
17.0541
752.03
1067.7
6.53204
-40.6564
17.0144
-18.2629
3.72453
8.88915
-13.1216
-10.0894
473.742
658.697
26.1396
-17.4302
15.9344
23.2157
1260.6
620.178
1459.62
-30.8351
2.76047
8.7407
19.0676
-59.7695
741.523
278.747
35.9689
18.1637
27.9513
-1.7555
286.708
39.9526
245.155
901.111
689.634
-25.6556
1293.06
25.6301
638.178
-8.671
491.983
220.64
34.955
-13.6785
8.4363
6.78717
186.857
58.2597
27.1118
25.249
28.7368
451.062
-11.0609
8.52318
-0.293944
-62.8696
-12.2173
783.08
284.841
26.1418
-3.06204
12.7534
-29.4506
14.1026
1592.07
55.1749
22.8853
24.1668
38.5654
33.3799
386.515
-21.5953
8.98767
1022.08
64.6391
15.4328
-6.27127
14.7406
100.994
24.9696
9.83345
800.626
231.353
-2.81041
376.622
478.674
-11.082
7.25655
75.3303
629.874
21.1447
-14.4195
642.633
256.723
434.302
694.559
-22.7778
11.6589
865.422
25.2628
455.582
1056.87
13.0211
-9.05928
6.93264
66.5341
8.22313
1109.17
358.971
876.433
148.378
966.411
270.932
840.966
-2.59364
26.5986
42.5265
29.9234
933.125
21.2237
28.7623
-1.7555
3.72429
49.3229
636.868
659.649
-38.7741
-23.1445
205.54
1127.54
1192.9
28.1538
35.2141
63.2185
17.8066
233.549
7.65995
171.415
3.67694
-15.8592
394.944
2.26747
598.967
60.5959
496.026
6.30479
63.1299
13.302
188.434
458.852
141.404
171.733
16.5016
-21.9544
19.0525
21.7692
30.9692
13.3645
2.86047
568.669
875.585
820.645
-2.45997
44.1876
31.5058
-2.85468
-13.5011
1411.88
362.616
-2.89989
32.2994
-2.52314
590.079
869.362
665.757
52.8733
330.773
28.046
686.695
642.565
1458.55
40.2652
-6.92323
3.57609
18.8885
13.0949
7.01509
-11.2476
497.783
1256.04
8.97373
397.486
-35.7078
627.715
9.68138
-0.563623
8.4381
26.0986
29.7053
-19.5907
-2.86173
376.058
1840.66
491.206
338.599
977.455
1185.79
235.413
49.0873
3674.98
1442.87
1022.02
11.3058
20.5909
183.311
-9.68522
50.5779
703.356
-4.40383
6.8894
46.2012
53.1732
30.0279
261.473
351.825
921.388
36.5473
784.525
662.87
30.1487
12.1192
151.728
-0.866631
25.7528
1743.27
-13.8528
60.5959
12.5301
37.6649
233.411
292.59
24.0689
2.77521
9.09077
29.4088
-3.65373
50.5827
58.0009
969.956
289.752
946.366
30.1444
314.444
5.59715
45.9681
7.82593
578.071
1101.07
9.56024
1.08569
20.6004
-29.533
-29.5819
4.01549
79.4438
25.6226
61.1213
649.113
842.028
449.373
-24.988
-12.901
406.562
1.3335
-21.7479
8.08001
53.8684
1282.42
137.519
0.848241
28.5512
3.09906
24.1577
354.662
9.7698
15.8356
7.50961
44.9126
577.999
123.851
22.675
24.7305
24.5503
21.1447
4.65797
150.073
-12.6407
393.53
-22.492
-15.7116
2880.15
359.424
937.933
453.708
-28.2115
28.0137
376.124
47.7935
40.0823
31.7208
18.4609
1114.22
190.167
94.9477
170.867
684.235
12.5114
50.1104
252.279
509.169
54.2863
1500.97
0.0613965
-22.3702
7.47242
626.535
-22.003
12.7708
846.763
29.9632
802.055
925.182
214.867
-3.0488
215.56
898.656
153.28
21.989
61.192
672.23
1048.54
25.5278
222.464
27.1118
43.0323
4.75557
10.7603
38.9904
515.903
-1.5622
923.195
32.8433
33.9793
617.554
666.12
11.6409
69.1443
48.3724
890.639
30.8785
14.6099
15.7051
15.8408
49.166
33.0841
18.5355
30.5918
487.72
339.605
606.261
131.12
15.7795
798.538
20.375
20.8022
714.549
-13.6325
731.459
584.537
-7.01847
18.7171
46.3705
685.189
29.696
36.0217
661.149
34.6332
56.4063
39.2581
-16.5555
218.702
-8.4285
38.7058
344.69
1264.71
1.02398
47.7381
28.4379
5.01512
855.641
960.907
994.41
30.3467
63.6566
530.201
36.2163
776.515
20.6761
1150.8
13.0946
461.617
553.335
10.9295
37.4594
549.683
-0.655699
445.982
31.2523
-6.27262
8.49167
-1.83123
394.532
1232.74
119.006
13.8046
11.7788
38.6358
117.176
33.9793
6.6086
564.921
19.1371
419.595
885.643
113.965
184.116
280.129
636.021
253.92
1312.69
239.231
35.3553
590.126
68.0732
369.654
41.6289
528.5
15.9302
717.702
1117.73
14.7528
478.255
32.3891
3697.02
756.159
139.254
46.9995
18.7171
4.90312
473.85
45.8776
395.612
43.0062
37.7924
53.7843
1713.84
1093.81
-2.72416
154.56
42.4739
442.607
249.451
20.0076
-2.68127
1768.63
282.264
183.081
35.5456
133.668
943.307
-7.3777
504.61
-0.31489
910.774
-3.16682
5.57669
83.6826
21.6101
15.6919
1613.61
499.48
40.8363
53.8481
61.192
501.69
688.722
39.5191
0.87484
11.1732
-19.6073
-24.847
21.5009
15.3859
49.8654
927.061
1241.31
284.27
20.7983
-0.847154
46.1703
784.261
831.806
584.132
135.027
534.014
17.9303
297.248
412.981
42.7385
-3.21371
59.0802
425.659
30.9715
36.4343
-14.5961
337.136
3397.33
577.67
832.979
-0.382656
894.85
467.491
32.2994
-28.7601
85.9551
738.177
495.36
13.5179
27.08
20.6281
12.1821
269.801
-6.70934
751.663
221.326
1362.21
13.4861
1210.83
34.2631
-23.0028
19.6505
652.323
131.662
11.2412
-25.0819
-19.0297
49.1402
1.47747
14.0184
549.004
2.18511
96.8878
8.4381
184.385
306.697
1139.29
42.8237
201.549
1046.62
895.174
410.747
295.383
-15.5695
31.7975
46.692
1132.54
34.3845
39.4168
1617.3
2515.59
508.358
108.04
1461.73
14.3857
33.0828
14.1139
740.299
34.7111
887.914
33.2334
717.115
-6.55623
4.9131
16.3171
37.645
13.9933
152.807
12.6343
274.5
30.3785
306.612
4.37395
972.038
328.644
1.28572
777.921
128.463
88.3165
1024.82
27.0856
48.4462
10.6681
431.13
31.764
-2.50524
16.0562
33.6954
11.3685
7.65558
172.015
-25.883
-13.1435
12.2349
452.509
718.759
554.82
709.483
-23.9108
-8.96718
13.3858
15.7255
531.561
18.6745
175.439
152.852
38.9489
1210.18
24.1287
3.82292
13.7624
49.7482
539.666
11.7843
16.0081
57.4211
-8.05603
-16.3322
-25.9251
409.531
103.32
51.4268
21.0112
16.2807
33.3799
34.1907
533.128
779.229
64.4308
17.7875
1196.5
32.2994
-15.6416
893.678
9.16517
362.302
37.9444
7.89574
47.6947
3.76148
-21.5511
11.1794
947.19
1118.98
770.427
-0.239718
22.8564
26.4244
1263.65
248.737
-1.74201
770.069
496.775
-5.1444
640.907
3.74495
301.006
22.0922
44.0035
-11.0601
33.6359
-5.31115
253.941
53.6984
72.9503
14.7128
1502.15
902.67
49.0526
-12.9178
149.318
456.465
104.228
28.4726
117.489
134.773
478.496
828.989
7.55766
307.465
594.055
-8.77316
2.35982
857.975
5.30731
61.8223
1638.52
-4.40383
33.6877
481.028
634.658
874.31
-1.83123
368.295
27.7178
110.07
687.13
-6.18219
135.873
436.821
32.734
24.2917
1112.33
5.13807
122.7
525.132
-30.7194
105.574
12.5301
15.1761
162.197
39.5908
387.567
36.1417
5.93407
870.721
70.3246
1272.74
27.2233
832.912
1332.86
31.663
-2.45997
25.4469
45.4351
4.64159
14.6099
40.068
30.9059
45.8258
665.734
239.231
39.1034
4046.72
1227.91
27.08
44.9909
37.4163
34.5201
2547.04
11.0047
1152.92
24.5503
54.8779
646.039
81.1579
11.0724
121.962
-27.6332
20.5911
33.73
16.1475
1506.46
1870.73
735.534
283.168
174.188
41.1321
24.6739
16.303
12.1862
66.8168
72.9503
-12.0945
-4.73579
16.237
9.69725
10.6373
-0.807204
805.359
246.657
19.1023
-9.94731
41.1678
1180.5
21.2237
-3.09678
1585.58
11.2206
396.025
56.7077
657.45
263.928
43.0816
939.488
-21.2704
877.017
-4.39855
753.417
-2.37385
40.5772
1831.9
366.767
-8.3629
-21.0989
8.38242
75.356
59.2358
356.698
1011.39
609.255
1692.52
85.9131
81.4335
12.4371
-6.59512
361.415
-3.65373
1013.85
993.16
14.3614
1412.24
762.707
817.217
54.5072
29.7693
-24.7615
-3.39422
401.025
14.1089
-24.0332
-32.7416
26.3329
-0.788376
993.241
924.318
-3.48077
335.392
29.2622
38.5341
197.463
10.8794
343.489
525.05
362.849
6.60635
25.3493
-4.79518
194.707
3483.3
19.8247
25.8836
343.412
4.64159
916.036
15.7051
8.41714
620.756
889.532
27.859
215.312
733.367
984.728
229.574
20.5497
458.059
-26.0745
691.717
571.35
-9.00268
15.18
-1.34411
3.23413
42.1393
9.50239
1147.5
345.306
24.3393
51.9927
719.638
1416.07
918.003
24.7773
1219.62
321.365
384.368
2201.93
22.3915
-3.43708
398.244
719.503
9.09056
-0.850089
-30.9727
-15.5996
-32.6663
-2.36341
3.02856
22.8504
5.56056
27.9513
502.901
912.732
282.96
114.915
-31.3734
18.393
12.8036
31.8372
12.4628
44.9321
169.933
12.468
-4.6268
44.0814
593.686
40.7297
51.8216
1039.55
13.8046
803.609
-3.21371
-18.4288
30.2311
8.48266
795.431
7.89273
42.9074
36.8954
1056.18
207.668
506.455
219.978
21.5356
38.3296
55.97
39.1502
478.35
8.3393
63.7316
14.0562
58.031
32.0215
721.702
33.4935
114.686
30.515
941.691
1092.71
26.81
3476.22
37.6292
446.004
970.285
33.0141
709.982
75.3771
-4.14473
34.6332
-7.31197
1.77356
26.1396
5.93325
16.303
733.702
1473.74
29.3355
71.0762
-6.47229
448.788
23.7332
776.19
309.422
-13.7255
285.925
16.147
50.9614
1601.75
1821.53
314.683
180.562
67.5849
104.924
-21.8916
146.663
12.7708
141.136
12.4628
1184.36
267.341
583.83
454.223
78.7536
44.0814
1219.62
451.15
-19.3007
27.177
29.276
427.451
729.887
910.725
12.2518
20.1306
42.1156
-8.97693
1565.47
-21.8027
787.642
5.93407
6.77665
36.5914
48.9718
619.428
41.6259
46.6556
769.451
53.9946
891.075
8.98767
47.5642
49.6466
1382.03
67.9066
818.715
18.5355
219.873
39.8185
94.5463
54.3613
14.0562
1287.42
748.539
1371.98
3.50841
-7.12862
34.2631
-39.2233
1707.85
-0.17204
15.4703
-1.87724
432.19
15.407
42.1294
-11.0601
41.129
5.93325
422.975
4.68996
33.0836
20.335
-8.48393
44.348
17.1935
286.933
-0.607078
475.523
739.537
560.707
1062.02
854.513
584.549
656.532
1198.18
657.859
80.7034
16.5189
20.2998
231.091
-15.038
29.3782
-13.9971
-34.9079
15.9705
158.902
544.793
59.0361
286.023
68.7909
435.791
1972.91
392.566
833.225
347.328
13.8011
-17.4549
-7.31272
-12.0916
-17.1605
3.06678
38.3825
-7.77582
185.627
423.522
28.0158
19.9835
368.381
-40.0835
547.19
1304.47
198.81
3.53242
34.0871
-33.7582
-39.0257
300.71
-36.4897
135.123
10.456
11.23
-35.2041
9.63769
41.9624
-34.4073
-20.6809
18.1263
441.557
1348.92
826.229
519.191
625.086
382.793
-10.3034
1621
563.235
16.1917
629.126
1744.15
11.344
140.009
28.177
909.888
356.365
-1.09062
-21.6133
-18.0546
9.0053
721.827
469.671
49.7099
47.0977
302.711
390.633
-23.9664
291.768
-25.1528
9.01704
1241.09
12.1378
7.11361
30.6976
585.63
126.411
366.668
1184.16
22.2836
369.798
290.943
99.725
47.6947
22.5021
-2.81041
2044.77
26.4232
541.793
38.0113
-26.7509
227.672
-14.8605
-13.2905
7.97406
587.976
-7.49944
-30.7041
6.03668
490.609
17.7666
-3.56384
-5.7227
333.486
-9.05928
44.0454
41.9563
61.1946
942.517
-23.3389
15.8789
85.5774
746.079
36.8742
-13.9257
21.9995
661.907
-39.9324
587.192
406.734
538.343
5.2745
0.581316
1737.21
822.108
4.97178
-0.878664
500.418
505.102
269.472
5.12242
102.421
10.3104
4.9131
23.8133
103.237
656.798
721.031
92.7154
11.6378
-32.5935
101.825
912.068
306.155
-10.5583
1144.69
15.5269
124
-11.964
47.0977
2.86047
-7.0998
717.571
501.664
410.067
22.9463
85.1812
1022.59
35.3553
-0.205157
319.198
-18.2775
581.36
17.7096
29.92
257.534
-12.9561
597.587
900.912
949.187
2.00613
-5.79424
1042.13
-16.3888
841.432
-28.8301
1066.24
164.82
37.7924
630.628
1320.07
201.75
35.4689
942.375
-4.59822
806.735
54.6748
6.88919
690.723
18.0211
-19.3176
54.1882
776.472
1003.28
18.8592
549.078
137.388
-15.6482
14.947
126.83
-12.1231
631.603
34.7111
355.679
48.0735
27.551
-19.4498
735.958
463.058
493.754
732.689
310.228
970.282
25.249
405.192
-11.9788
710.897
235.53
1215.68
-0.847154
0.235438
-7.79021
15.8412
6.81491
4.64927
153.768
-7.51331
56.1268
338.575
12.3081
621.462
18.7029
39.4795
3.90745
528.271
-34.1318
509.721
0.990474
-7.1666
1091.7
22.5848
32.049
1655.89
-33.0471
5.25717
-21.9544
-44.6657
6.77665
6.44921
4.1446
383.987
136.221
32.9432
4.20568
17.76
696.77
21.3273
1655.72
4.59637
30.4253
473.49
974.309
622.589
1140.28
238.02
29.0487
14.9275
268.778
45.14
58.2823
20.9824
52.6613
58.626
445.514
780.185
305.301
-8.89253
48.7021
46.3705
-2.59315
22.1998
62.2587
7.09967
758.023
50.7841
-1.97457
661.448
256.183
2.8159
915.271
490.356
1270.48
-11.5242
-27.087
-8.48393
21.8592
-3.42121
489.332
-43.7106
-42.0367
374.324
19.8952
841.817
15.6015
51.2511
13.1799
1426.28
989.483
-18.1435
-36.9956
-24.7106
-13.4334
1113.17
-38.7741
533.453
71.169
-8.10313
-2.52449
-49.6044
362.394
-11.2016
12.6187
-19.4498
418.08
32.734
23.8787
1310.86
-23.9695
2261.26
8.12208
441.088
560.529
25.3898
45.213
-0.293944
-29.1364
29.3037
17.7677
33.4536
21.9125
588.551
1306.21
-29.299
504.436
-10.0899
38.4655
425.659
506.984
549.928
47.2481
755.053
361.109
61.4909
37.9389
27.1304
40.068
609.992
13.9667
31.6072
12.9133
39.9622
220.109
614.707
27.1746
11.1794
161.332
382.07
7.68374
1359.23
61.3302
5.75426
14.8205
191.131
23.8817
14.9894
37.0847
94.6033
-18.5564
50.5025
221.451
18.177
45.7045
582.696
1364.04
387.082
-4.73579
51.8442
738.709
22.6894
6.88919
192.222
44.4882
25.5174
47.2133
825.886
59.9085
1255.46
18.8592
28.7082
32.3449
12.7708
16.5517
127.415
13.6998
46.8061
-0.878664
338.031
130.288
46.4585
33.2334
-8.68423
70.8495
360.355
1051.66
315.827
60.2162
29.0974
55.1749
440.802
22.2927
25.4469
237.026
1241.34
881.732
13.9667
37.9216
-2.07922
54.9547
34.1327
53.3169
24.3762
253.937
688.569
401.213
328.148
462.655
5.98985
43.291
66.1223
12.6045
25.2727
9.50239
567.67
626.086
0.477799
1.85046
1540
131.181
3.02905
1425.88
64.1327
36.5072
828.237
-1.56302
16.303
132.409
89.8169
35.3275
19.6271
-2.5037
1327.17
23.8735
30.3467
-30.562
50.5381
867.533
1192.52
47.503
253.06
121.933
288.582
828.934
-14.5068
31.5114
475.698
289.188
477.231
9.32482
-2.48093
119.29
10.0697
642.848
20.2215
8.87055
689.004
668.482
-12.1784
10.5353
565.418
30.8599
8.8862
32.7453
1212.91
-6.35656
-8.74452
1241.31
48.9612
263.562
556.318
583.521
1030.37
257.281
17.1785
771.396
25.347
783.606
47.8381
57.049
19.1371
687.586
-4.33404
33.3799
45.4351
15.886
80.2022
28.8236
891.102
-1.02583
24.8031
958.873
48.4738
31.654
8.10304
257.21
28.5105
10.2134
48.912
380.196
32.2268
367.504
536.893
522.997
15.5656
719.469
374.961
19.2185
236.109
-2.35524
704.646
1.15498
-0.289018
56.6365
662.445
-12.9342
-5.7227
644.581
1199.71
-4.31176
-23.421
21.8392
52.3355
-10.2204
48.0961
32.186
-12.9178
248.644
-12.0516
277.723
166.215
519.055
653.889
542.214
1476.83
882.804
1595.43
-12.6327
20.2998
48.7038
125.517
-15.643
54.3908
107.8
1039.71
33.2334
72.4364
163.984
434.947
14.9213
-25.2295
1757.39
45.8637
-40.8361
-10.1047
34.4158
975.8
173.441
125.268
40.5481
17.7677
1107
18.8351
16.8496
344.733
823.779
18.0126
-11.0851
453.125
34.7237
-16.5369
-4.76325
1822.58
17.0565
327.173
1452.39
-20.1627
1057.38
-10.977
-1.14108
1642.88
218.651
52.0673
27.4677
37.2472
27.746
705.183
1121
465.923
40.3395
33.9793
22.8853
16.6705
-6.2081
527.697
29.6318
60.4277
19.6341
569.333
23.4097
799.2
61.1951
52.2219
54.9547
178.436
1082.27
311.882
77.023
1618.95
5.80968
-23.0028
297.012
-33.6011
381.008
26.7147
-5.6458
33.252
989.504
263.524
-19.0297
229.051
-43.5001
208.921
-10.9333
338.642
-6.55443
210.622
191.016
1638.82
1234.38
86.4077
66.8593
-21.4219
37.8429
-2.45105
601.514
26.0772
13.7275
73.7399
1122.63
867.811
0.597172
-5.13644
31.5114
11.9305
679.921
2.40849
742.442
270.85
0.246068
368.303
887.26
19.1371
-9.95623
677.622
24.8204
-24.7455
30.6976
340.127
201.373
275.928
316.068
3.54298
558.935
464.782
98.3892
189.216
4.53506
22.6512
107.008
1863.01
23.0187
130.671
-24.2308
-10.6714
112.272
50.7476
58.5738
434.76
318.11
-7.49944
1125.59
22.9033
23.3888
1141.49
333.483
24.2655
-7.18522
42.1713
41.9563
132.409
9.09056
79.7348
17.753
36.8517
37.8082
-1.67343
1007.64
-6.4294
14.5032
-28.8306
163.405
5.04521
18.679
35.4476
4.35715
1038.88
13.1799
-16.748
592.181
-3.26237
69.3185
9.95165
-30.6408
119.895
21.8819
-13.7689
59.074
63.066
6.56223
25.6874
5.78588
13.9933
31.7879
-6.48883
13.5119
38.1071
55.0305
5.03385
18.9242
508.899
509.981
-7.79021
107.67
18.4611
20.0385
676.632
892.038
39.2602
18.1095
47.9153
-21.3428
49.4118
14.6275
-25.7025
4.06
778.722
88.3272
-15.8802
873.711
35.4112
303.245
15.886
355.69
53.1864
488.178
8.34451
628.252
22.2368
286.527
1301.07
875.588
11.2577
-21.5511
234.193
13.9054
-20.4523
1216.03
20.8022
43.6335
-9.88433
294.056
2397.41
1171.27
295.621
8.65125
905.588
1243.98
86.1097
5.93325
3.18451
0.941832
-19.8879
449.126
556.459
-2.15384
532.562
440.606
1299.99
-47.6589
16.3773
535.263
24.2032
-8.76132
-12.9999
-13.1423
6.10796
10.8967
316.402
20.5928
309.802
-26.8926
1279.94
1022.63
1116.06
-13.0756
804.952
29.4853
25.5847
109.636
-19.4498
303.049
-14.8288
27.1118
556.526
402.058
-34.2173
-27.2248
109.836
58.7219
61.2423
21.2973
-34.3215
187.59
-4.59529
313.204
-7.79021
524.057
1267.77
-7.77582
-4.3244
877.157
678.317
955.143
10.434
256.019
687.745
-1.74995
200.309
2404.78
371.04
797.469
2.20373
23.3477
-14.0009
31.9551
-1.68415
-17.655
-8.68423
366.952
-27.5766
-35.2954
450.93
686.892
43.3496
-21.5024
-16.4701
11.0483
-0.585904
23.5729
24.8204
373.652
19.6615
87.0553
13.5587
-30.6341
505.746
-7.70142
442.886
52.8733
345.671
22.5021
54.2829
6.40913
7.68251
234.626
2.06154
13.6484
-10.6714
-3.92017
20.7626
-3.27033
42.6223
-41.2326
-19.4597
-0.289018
1087.37
-47.2482
51.4998
-14.8082
-22.5893
16.7693
3384
499.443
25.5874
33.5949
344.548
750.65
156.792
92.1562
42.384
-4.32512
215.456
208.673
24.4243
104.924
201.011
37.4594
1311.19
595.908
838.975
-41.8799
561.341
-14.2932
0.0428324
1129.17
1545.71
250.625
6.84404
1.31408
-19.6747
786.399
18.1911
9.53401
2.74891
237.935
31.9295
46.8008
3.2045
-5.93342
39.6905
99.0711
12.365
459.236
462.193
443.903
38.0533
178.571
-4.46775
21.5989
682.406
-15.8802
32.2556
12.9224
17.9507
-6.60281
659.289
602.288
302.646
22.929
209.69
30.5918
6.08532
621.159
786.171
1178.72
43.8904
11.4068
1012.18
-2.11378
24.8928
-4.26213
332.62
-27.9789
956.347
-26.409
11.2208
16.3854
7.49309
1159.33
16.5776
52.8883
271.343
1767.43
1.77673
36.9177
2.60093
619.666
33.5949
4.77211
-25.3505
1060.09
615.961
-2.68127
1693.67
-8.21583
1034.85
576.635
9.30869
-0.159687
484.16
335.519
401.026
707.12
-11.5921
402.902
-11.9001
483.464
555.991
3.09771
651.296
-12.4191
47.8296
1052.83
591.705
-4.68217
23.8133
628.687
914.473
-10.237
-24.847
673.676
577.606
-38.2157
4.37395
14.4042
112.628
35.8427
406.378
-16.0179
501.568
58.9972
9.09077
40.6532
1.96847
914.527
35.5121
1618.56
1723.33
-13.8465
58.0583
204.057
327.563
15.3464
13.0934
197.767
-25.9073
338.191
1438.4
1377.53
-7.30635
19.8264
277.347
1272.94
28.5141
365.71
8.22925
-2.54813
359.755
1391.24
528.122
-51.9394
-26.9565
132.169
172.66
-2.92112
10.6585
46.0617
149.572
561.239
-17.2493
208.734
38.4022
-0.649073
766.241
-5.82735
32.4659
1411.63
7.89574
4.59117
33.7465
-0.936346
505.933
529.274
1004.66
365.811
144.491
-23.0028
276.398
75.0947
593.907
209.176
14.7035
22.9033
-2.27066
38.3813
210.08
-15.093
54.2506
-16.5555
10.3122
42.8237
-17.7167
14.0049
53.7183
157.748
387.442
640.211
987.056
451.49
30.5941
30.6364
101.261
346.821
1364.3
-10.6472
-7.84396
899.237
5.60029
-33.1519
-22.5343
-8.14669
-12.1231
-40.5301
-50.557
18.3475
40.7297
475.361
-4.30812
12.1844
10.5353
24.5265
296.977
-13.6026
14.0046
-53.9545
-32.5935
474.765
25.635
71.8971
-19.329
-24.1793
1110.47
7.7317
-11.5383
295.077
840.774
-0.972924
1426.85
655.558
-29.4506
2.18594
-30.7047
32.8433
3.9942
43.9305
245.899
635.112
-19.3266
32.3167
30.6976
276.409
370.039
-2.12603
205.942
142.892
338.175
-18.7273
1223.7
13.9054
491.192
-20.8544
-25.8693
26.7669
-32.3731
326.997
236.264
219.839
41.7073
-5.6458
44.4964
1637.64
30.3995
-13.5151
27.1369
4.05918
-6.55443
53.2007
204.135
185.253
10.3943
-19.7283
25.6073
22.8157
921.233
415.553
-11.964
45.3392
-32.4361
217.33
389.646
1193.9
3.72429
-16.2694
2.35982
29.6374
-20.9296
644.657
-0.655699
40.6226
-8.14669
1035.48
55.0472
-5.57937
267.095
19.9625
754.689
19.9056
17.0303
20.5435
-10.237
-15.4767
98.3376
-30.7194
21.2973
14.4042
-33.5496
891.208
633.67
381.284
21.8074
799.253
889.902
18.1644
7.59067
31.8421
31.764
8.73915
284.048
56.1842
-18.6166
108.855
22.2731
188.882
-1.52015
26.2119
12.1033
-15.875
54.4439
9.56024
237.218
434.769
-25.8338
4.01549
19.4736
370.391
421.599
63.1039
379.713
574.932
121.171
38.893
1099.84
1.94885
281.754
31.0075
9.3049
15.5324
10.3859
-13.7934
1667.36
55.6156
161.269
14.4468
520.086
1016.71
315.136
664.203
-13.9827
43.2731
-38.0354
-21.8027
-4.11316
-21.9544
858.634
186.519
161.997
16.5133
469.41
183.276
444.866
722.436
2.72231
1265.43
-26.886
25.985
79.3176
-3.28501
-8.52729
-10.3067
494.688
17.6535
-22.3264
48.912
382.07
1113.56
1.36007
229.546
2.00613
478.46
1.70203
45.1254
18.7171
333.103
-0.0031774
559.627
-5.91122
59.8696
46.7543
114.629
795.546
51.8243
48.5874
22.209
8.52024
135.819
448.229
746.079
104.458
79.8653
17.2282
-24.9398
61.7825
696.993
394.163
656.574
-15.0164
551.573
-4.06302
592.183
367.898
19.959
-15.5994
1253.1
351.446
-29.2857
34.7111
132.665
381.657
932.725
30.9251
748.917
42.554
110.734
6.49704
43.0323
891.189
683.046
403.318
512.306
145.812
420.325
324.525
184.813
1057.96
5.86827
1756.4
14.7964
6.91036
377.771
468.974
674.281
956.486
347.55
12.4694
95.3722
19.3474
24.826
877.462
936.002
858.336
-2.81041
52.4088
17.6535
311.257
22.675
-5.86192
495.121
26.4244
58.626
45.8874
223.146
363.397
742.608
41.2059
65.1111
535.98
18.0216
56.6365
14.5959
14.892
2.18511
61.2806
362.637
364.296
430.386
59.8318
4.77211
373.826
15.1932
6.88919
332.777
35.1179
36.9043
73.0269
714.628
73.7399
558.59
16.8428
-18.1435
13.6042
55.8743
-0.31489
24.341
1183.75
324.168
40.6226
1393.65
-29.2857
271.782
259.599
164.358
46.1426
885.884
43.7896
-21.9544
13.4303
3580.62
32.8433
867.939
30.9715
-1.4776
8.78443
362.779
6.07974
1198.42
456.889
40.068
15.9134
876.414
37.2762
45.5844
517.705
735.033
0.0133454
282.048
16.8016
13.9054
-5.43595
-2.11378
-1.50642
26.4244
0.529956
677.898
25.2727
702.907
819.54
50.4277
22.6366
-31.3813
48.2445
-0.0031774
-10.0894
18.4516
26.6514
289.506
476.197
-1.97457
193.34
29.4214
197.504
252.861
-13.9686
78.0811
1076.04
-6.4294
31.3698
31.2821
61.7825
584.549
49.3347
31.9205
455.517
28.7082
30.4708
59.9482
-3.16682
37.4358
33.0828
4.74353
2.5734
47.3955
41.6667
9.65514
-18.3636
24.3659
5.85014
386.445
1603.43
602.441
4198.36
-11.788
-46.649
198.34
433.244
-7.75071
-35.2586
-0.753491
-10.6013
464.68
35.8629
-6.02481
-13.7436
63.7654
1224.95
1057.02
9.26031
988.966
6.36314
-0.585904
1185.49
65.239
321.359
-0.382656
101.912
27.1578
57.0702
39.7956
23.7138
22.2368
7.29111
991.988
873.714
30.9228
4.53506
438.694
-28.3507
-10.8767
54.8779
777.223
94.6131
-26.1049
51.1728
57.924
20.7626
31.8355
623.583
22.4856
276.643
430.746
28.5255
22.0922
177.062
-12.9342
370.965
39.2581
5.05857
280.178
285.585
614.044
72.9503
1315.31
14.0049
44.348
468.717
-13.7255
-13.9257
38.866
34.0948
-6.19918
48.6641
420.4
1029.51
-12.9999
31.8353
64.3154
7.98202
54.326
-16.2853
33.6877
653.442
248.6
992.08
-24.32
42.2074
18.2409
44.3254
3.03904
698.477
-1.71039
415.043
-7.56746
21.6222
3.264
460.032
-18.3473
0.625815
18.1387
36.2898
312.381
-12.9349
-21.8027
1875.58
1068.75
0.31187
25.347
700.013
1196.48
420.187
468.32
-15.5784
130.395
328.419
252.018
321.178
561.267
21.463
69.7807
23.7138
751.249
18.5355
9.97711
22.8883
-27.268
-3.73479
761.809
7.43126
-26.0745
1113.38
-3.38048
-20.4272
834.489
-2.83829
-20.4827
-21.9158
1026.82
52.6217
11.7222
5.5986
12.6373
1073.12
368.902
545.768
36.5072
174.472
-24.4634
535.886
702.211
17.5935
121.535
-2.72416
793.616
1432.11
5.82283
743.197
10.7551
-11.8214
16.805
38.0903
53.1252
378.623
622.309
269.842
-12.5213
-3.26237
715.871
371.646
396.646
8.76347
351.674
1262.24
-8.671
314.886
35.2141
29.4853
59.3179
1262.56
89.0211
353.489
878.387
648.591
733.635
-1.94526
1.00744
658.683
15.3859
149.191
988.259
29.3831
108.931
-4.04208
-13.398
1.2978
33.7161
91.1981
267.181
1001.9
41.1917
599.825
446.187
14.5939
254.848
231.501
22.1238
-18.2062
-18.4288
3.02852
85.3171
523.851
497.024
117.87
-6.41218
-0.353292
3.36548
1374.4
761.719
24.8031
211.12
392.143
0.843041
-4.68448
430.97
739.169
281.272
434.97
-5.86192
-1.50642
14.4785
11.8174
-17.0386
35.7551
-5.1444
178.013
188.799
-28.1142
14.2734
10.9554
37.8958
1.47747
303.783
355.975
592.516
-11.808
15.9344
510.473
12.4689
35.4689
829.224
21.8592
64.0452
519.317
31.252
-12.0516
-6.34177
47.2133
1678.59
189.219
20.455
86.8584
1081.4
298.095
0.597172
15.4783
97.4295
44.3219
888.262
51.8234
2.5734
432.952
38.4592
1.48088
2083.46
-15.5525
-4.68217
25.6874
2.03775
8.37111
1.80287
396.818
647.439
246.189
10.8794
853.855
804.22
1037.34
36.4343
-21.2006
4.83221
953.546
19.1982
14.0393
49.166
-4.39721
344.576
-3.95329
39.8185
22.8883
726.107
1006.39
525.676
507.807
169.453
33.9194
5.38248
746.246
12.6045
25.2727
-22.3567
587.156
-7.6683
37.6292
206.625
603.426
154.828
12.8294
17.2811
48.3291
844.23
-7.31197
74.8621
28.0137
24.6739
867.129
443.221
151.15
42.9652
40.9497
737.532
555.61
55.5924
22.8157
-16.666
987.143
-4.4677
54.7095
734.572
18.581
2.48308
1180.72
-8.77316
78.3959
1186.26
-10.6631
-23.0957
-32.5095
203.395
1046.43
839.188
-13.6182
14.3403
-17.8006
-11.9535
467.967
356.001
-17.3507
47.7378
283.377
3571.24
1055.79
-29.4506
2.18594
21.5989
-15.8802
1067.17
-23.9664
5.4261
-0.585904
34.8173
159.753
0.893454
-13.5011
13.831
-4.70132
19.5889
1144.8
13.5816
1259.77
-21.6458
-8.5834
5.7846
39.5416
33.4935
15.3602
35.7947
24.8928
-15.5065
11.0724
33.881
360.298
709.79
-16.8698
6.77718
185.244
-28.5076
19.6406
-16.6823
616.467
1630.34
1790.04
246.813
12.1862
426.14
34.9577
31.5794
-13.9686
1530.12
51.8442
307.674
0.200631
720.908
-30.7923
8.88099
1080.62
-0.576983
487.196
53.0829
3.8667
33.7094
-40.6323
20.267
16.5517
41.2075
-6.91495
-10.026
13.073
1280.98
-4.92287
-14.9497
32.837
844.811
8.87055
59.3179
55.662
527.553
732.051
741.581
-5.45852
-1.94526
-27.1036
5.13807
-18.3473
-11.9788
-23.737
1170.69
216.2
370.477
-9.18679
-19.5878
11.4798
76.5428
1117.84
452.948
1386.9
31.8421
48.6306
1043.22
21.6784
772.078
-54.2238
-20.4554
3.53242
-7.14235
-5.64725
173.405
-35.2776
-17.8817
28.207
375.003
375.899
-14.5894
17.134
469.25
-0.674067
8.75596
833.553
31.3967
564.169
11.8883
246.525
470.874
12.1854
-20.6802
6.16206
336.144
76.4717
-25.7025
-24.051
1245.53
668.152
22.7349
533.221
501.203
-10.8479
529.775
417.127
907.506
581.854
15.7051
8.41714
1694.6
42.4544
22.2368
22.2836
148.658
34.1963
13.5179
15.8356
13.1318
54.2829
585.496
60.1564
-0.239718
28.4786
28.6409
-11.7584
270.775
-18.9127
24.8407
40.7483
-3.75131
477.168
18.4516
30.885
-20.4304
893.829
2792.26
463.205
46.288
21.5566
210.622
312.319
63.5799
27.8312
-25.2129
668.054
26.5638
654.25
908.315
-0.807204
-19.4602
553.211
868.99
359.759
662.197
13.1799
950.749
120.426
3.43324
35.5854
-6.91495
6.3083
52.1088
227.074
32.8433
466.889
1044.68
19.1371
37.2852
5.03629
16.0766
366.964
24.8204
25.2563
48.3431
64.4308
212.69
1706.25
783.8
-0.251966
23.0956
37.9444
41.6289
34.5762
548.014
1012.18
0.367649
3.23413
206.279
-6.92323
365.271
35.7551
733.238
444.13
-14.9957
943.81
951.737
1826.82
-7.31197
-3.84863
305.375
-3.43708
16.303
4.68996
1067.07
1036.08
520.14
-2.86173
1462.1
643.005
8.76325
-0.807204
7.00692
550.256
39.717
976.229
212.378
706.584
299.969
7.47242
227.359
13.6042
50.2849
14.9706
8.71463
1950.3
608.421
25.3583
664.119
-13.0756
57.1999
479.368
670.416
541.045
6.78717
222.464
416.206
40.2302
1.00744
205.159
433.303
135.559
3.93167
-17.7137
10.9505
177.063
316.141
974.609
595.936
23.5525
47.9977
774.113
238.166
204.057
730.487
-7.14235
342.929
381.426
169.525
1011.11
17.0565
265.329
461.006
-8.91827
187.81
39.6227
-23.6768
42.7385
212.304
1909.99
777.018
932.395
30.9715
420.618
229.033
44.7815
619.73
230.157
53.3673
-9.75299
58.8086
1339.31
1075.46
1109.24
34.1327
593.048
21.4017
1.63435
193.559
868.266
41.0574
892.533
807.699
267.272
224.599
56.6365
441.883
4438.69
73.2729
1120.59
2998.82
-0.563623
1442.1
85.0598
57.4465
46.7133
449.496
23.7558
370.576
263.524
-15.5695
5.46251
45.5866
86.8584
989.568
28.5968
9.05544
687.76
8.07758
1631.66
37.4358
64.9419
1357.52
5.66503
1179.77
89.4554
250.473
8.4363
16.1575
100.65
41.3931
144.521
1.92119
932.594
15.0419
297.866
171.874
1250.74
-9.0192
21.1985
-23.9053
495.466
347.623
664.268
880.559
2.48084
-7.03314
11.6439
-19.7717
-16.8533
388.869
-9.43534
9.55658
-43.3432
1349.7
17.9911
25.8298
-42.6805
505.634
-21.074
-10.331
28.5668
-34.6734
3.96608
-6.84825
435.324
75.8626
371.249
277.261
382.621
-4.31176
15.9344
1033.34
625.8
27.8312
613.844
897.048
13.3191
-19.5479
1.38473
18.0211
-3.38651
357.37
65.4326
77.4457
680.937
120.059
99.3017
-25.6398
15.4783
-13.4334
902.007
417.261
1598.53
659.064
1369.29
392.675
21.3141
661.588
34.7111
65.1991
318.091
57.4438
1157.61
823.655
420.956
27.5615
37.645
6.49704
469.656
465.394
697.835
17.0501
815.454
-13.4124
17.7153
34.9259
621.91
623.488
15.0869
33.7161
97.3563
-10.1807
8.64227
82.4212
-9.24622
17.0259
-24.7615
-7.14235
1566.69
220.256
21.4737
461.116
48.7114
603.852
-31.173
-20.0803
680.598
8.65072
-23.3765
36.4343
-16.4701
26.0408
36.6913
24.0096
622.648
731.779
-17.2493
178.749
8.41714
922.889
39.7956
3.09906
67.2144
14.7874
15.5993
41.6289
79.5538
-1.86072
8.43398
88.0161
105.134
882.445
37.849
350.638
276.018
-2.83829
1636.63
90.433
907.045
576.493
440.117
-5.20772
2405.9
-30.0856
91.7319
9.68138
-0.932234
973.367
53.6984
352.186
29.7053
33.1036
464.969
250.636
3014.65
1107.51
48.566
15.6439
13.237
1101.93
396.025
4.23389
-17.2143
721.201
28.0891
-10.6631
-13.7742
11.1989
18.1338
156.771
308.342
1751.06
-23.8284
36.7617
1505.86
7.74233
497.614
62.6712
7.89273
288.41
-0.585904
224.098
24.0096
305.93
975.408
743.622
467.355
4.59637
49.166
8.72126
284.606
-5.82735
11.7075
708.796
0.843041
-6.55854
44.9126
-14.8301
361.881
3.50841
139.049
26.4244
812.831
452.56
-16.7345
678.24
30.1329
15.4703
567.818
20.6115
31.5701
-11.641
-24.1786
757.022
20.5174
2.18511
-0.932234
1635.92
657.517
-32.7092
-4.73579
798.679
-16.666
-11.8515
1149.87
18.0211
503.547
69.2788
35.4476
39.9644
21.2661
37.5427
-14.874
-16.8904
-10.6472
-3.26237
25.8892
325.773
52.4519
26.8182
-11.9001
28.0655
5.01534
25.5865
973.636
800.926
45.9555
97.0583
29.4853
31.2069
-15.5525
8.4363
-8.20536
387.382
41.3931
25.2377
1336.14
381.825
43.9897
82.8523
797.618
10.0564
35.2422
311.629
-14.6807
552.13
27.2211
9.6164
137.634
4951.68
-28.6969
34.8173
365.09
399.634
14.0119
5.23954
268.704
23.4097
34.1734
33.528
38.0881
41.6926
508.271
33.7465
42.1672
13.0535
1.63435
43.291
704.135
45.8874
35.7393
63.8661
24.8407
56.1984
11.2412
1084.37
140.266
287.147
35.2107
36.5072
256.931
91.7287
451.553
-5.31115
323.281
26.9638
675.888
31.7208
38.5053
4.63454
995.456
18.1336
-4.55534
70.7252
278.516
146.539
837.131
27.9513
64.3273
568.493
670.977
7.61483
839.558
-3.15096
17.3524
44.6299
12.8036
65.5704
32.4404
565.312
505.952
615.961
1641.03
6.6176
874.014
269.908
98.4294
127.043
48.2259
49.9476
42.1695
70.5054
61.2946
928.538
472.193
1011.51
497.514
805.114
53.746
40.038
754.66
269.112
674.754
490.38
7.54339
46.1607
22.5382
37.3713
171.281
18.8877
53.0576
33.2537
3537.26
258.238
13.831
-19.6939
705.497
1203.59
584.06
-20.8667
-9.57549
352.788
-1.47459
-8.52729
-24.3495
748.69
7.43126
4.53506
-26.0745
1150.86
1.63435
982.198
635.838
-57.964
56.795
282.812
-39.2076
441.798
-33.7364
188.562
-21.0113
856.633
-26.3374
404.701
-21.1784
-12.1766
-1.1472
8.72077
22.3505
490.726
-20.5278
-18.7913
10.508
238.336
476.143
444.601
13.3359
331.134
-22.1287
77.7121
58.8734
-2.20209
51.2511
372.915
39.0405
252.977
8.07758
235.477
35.0004
263.593
1.63636
25.3427
47.3955
22.926
279.521
628.189
26.2399
-1.64613
35.9948
136.033
560.284
-22.4184
439.921
43.9897
19.1341
34.359
85.0156
1483.67
71.3981
12.2713
1017.32
233.233
9.09077
1346.73
311.254
37.2656
3.34952
418.271
-16.8916
814.335
9.7
-23.5039
-4.63058
680.476
38.567
-10.7923
296.789
23.9978
2256.91
1326.12
36.5914
65.8384
72.2009
268.818
329.64
10.6585
443.364
27.7577
36.0648
73.982
64.4308
152.648
935.599
4.97312
14.7874
536.59
279.249
15.9302
954.772
-27.0116
462.144
562.917
6.74671
14.5855
-10.8214
14.9653
492.074
-22.8528
1143.66
-5.6458
16.3854
-35.6104
55.5029
-26.5259
0.414479
48.3291
-5.71953
27.5474
581.902
20.9022
426.212
-8.71307
940.868
13.4259
34.9971
18.0043
26.5669
0.12983
1095.84
-13.838
264.605
762.168
13.0568
-3.90782
892.664
191.806
361.756
796.597
359.797
164.57
431.95
-30.3408
262.651
313.861
1278.44
131.471
-41.4672
-17.7608
384.224
4.29197
24.8001
6.78717
25.6874
50.7635
10.2452
8.8862
1267.75
-33.3398
1.1397
1070.72
89.3532
17.5492
136.218
-1.69052
621.343
606.904
864.793
6.52334
10.9648
27.5347
494.848
594.062
144.208
3.11695
1592.23
298.663
97.0864
836.368
148.363
1453.56
81.569
452.636
62.6712
1567.12
921.455
59.1801
34.3169
934.68
106.778
37.2569
1124.42
3.65934
692.908
45.6627
19.4725
48.3955
441.806
44.9909
-10.3067
31.7941
450.563
7.65867
804.161
-15.2322
28.2985
377.217
421.151
23.3986
-5.04916
26.3848
-7.01847
341.056
38.8742
635.723
-16.6823
477.786
1203.05
273.925
-23.0524
-42.1617
-14.2657
42.454
-30.8351
690.543
4.99257
0.32692
24.5635
-42.0367
421.176
-11.964
-18.379
-39.9324
426.064
656.922
1.0556
-0.339861
844.753
23.0781
1104.74
-33.4519
437.549
-14.6624
303.657
-3.98584
179.016
624.501
751.785
26.2399
-1.64613
28.4985
352.262
148.917
-26.7806
-27.9083
16.5554
307.682
10.6561
32.0427
-6.46935
43.339
16.5727
12.0931
35.031
-3.65373
69.3234
376.592
983.254
398.366
26.923
40.8644
969.427
14.2729
20.8608
42.2159
885.386
380.832
820.255
254.083
78.3575
1124.9
492.497
23.4097
615.542
22.929
14.3435
966.813
60.5769
52.937
21.0142
31.8725
56.157
12.0313
20.7771
52.6601
112.812
11.4319
66.1223
-6.1362
17.7764
-31.7271
52.3018
22.9666
5.14102
1047.6
402.205
516.953
28.5255
-6.01879
14.0184
153.576
490.442
357.014
78.0612
50.4615
-10.358
-7.16934
-5.42157
115.585
351.517
12.6291
3.17115
369.129
50.4401
34.3422
26.8883
1748.62
7.47242
257.344
483.995
554.376
380.121
1759.73
351.032
-2.52976
341.035
8.71991
8.49167
414.211
45.9555
421.165
19.9625
23.8029
876.129
1.16497
842.78
1412.05
172.343
229.644
373.825
-8.97693
-23.2232
30.6109
59.3682
532.917
441.691
413.875
910.115
-12.2173
677.836
11.3388
50.5827
24.2677
-6.81017
-18.2062
389.086
437.484
13.5149
10.6585
61.0542
47.5642
156.396
-0.649073
12.9133
679.019
705.112
41.6289
777.751
40.2931
198.813
62.0304
760.631
2.24171
817.28
25.2727
627.944
-68.7674
7.32422
105.096
-22.011
20.5911
910.315
-10.0894
904.885
22.9033
-0.396596
42.1294
2156.95
1354.85
217.703
450.718
19.4675
64.9428
653.911
39.0756
973.664
40.5998
37.8082
69.5411
-32.6663
226.042
457.634
241.178
37.4197
1144.89
768.976
660.323
7.55766
11.363
423.515
6.21937
22.9746
-13.4662
35.5854
523.446
-2.52976
168.62
-6.22906
40.579
283.979
594.778
15.0354
59.074
33.081
-9.93032
19.6807
48.0166
27.5615
32.734
307.276
338.722
604.335
515.762
553.475
855.846
17.0501
-10.2175
607.433
226.468
-4.77351
23.3899
8.79407
176.257
571.495
-6.25338
-19.4687
3.71039
28.2351
79.7012
-33.4035
1293.96
769.359
41.3255
836.023
806.934
14.9782
4.01549
70.0734
169.866
489.065
5.00783
568.993
255.926
763.976
18.3756
-27.5766
144.615
11.6409
37.2852
27.5251
23.5729
24.8204
5.23954
21.3273
6.54307
1155.27
1593.4
98.6764
27.859
633.229
23.0956
71.6776
1515.09
128.374
459.081
366.23
749.813
711.905
30.3527
37.6688
34.2631
-4.26213
44.0134
-3.61607
821.414
61.6721
241.902
-5.1444
55.7408
12.3994
34.1477
27.7144
29.011
161.354
281.009
22.3915
13.4295
91.2656
713.087
568.569
44.328
35.4689
22.209
-15.8426
15.8789
18.111
112.645
29.1779
822.226
1.1545
54.7095
27.534
305.411
642.645
62.4532
64.3696
35.6687
584.827
-3.77197
-6.89909
19.2264
72.7409
-4.06302
442.258
439.113
6.84057
67.4209
33.1263
370.415
21.6101
59.074
20.1149
458.494
351.136
52.1088
1295.51
5.93407
733.914
27.2233
553.677
22.8853
147.855
34.8173
1693.8
60.4277
36.5281
28.9592
361.046
39.1034
28.5741
543.879
49.5688
1465.53
30.9228
5.55719
420.578
30.1713
359.581
43.4712
48.9132
47.3816
209.381
2.7839
-7.3642
403.497
760.699
153.821
215.995
18.7171
1397.57
62.9992
42.8145
30.3995
-11.641
13.3028
616.467
32.801
30.7119
26.0986
12.8387
10.3943
-21.6024
53.7183
403.251
1912.81
267.184
55.7326
8.65076
461.382
396.725
674.602
119.781
114.927
23.1401
275.549
-5.50363
285.455
6.10796
125.215
387.617
35.5854
-12.5371
323.558
1174.43
778.961
10.3657
10.0697
68.9473
1007.75
46.1994
33.1732
10.3104
126.727
28.9858
1052.22
15.0629
5.57132
-28.6546
516.931
20.3603
-5.27351
6.74277
412.384
18.0391
13.7616
644.59
262.625
-1.56821
11.371
-35.3983
53.3731
8.59262
-8.64901
1070.63
215.872
215.493
238.865
298.968
5.7182
-18.5508
-26.2513
122.266
605.727
372.265
-33.7994
934.545
2.92689
639.587
-9.07661
24.8375
-8.35851
811.177
8.91643
369.763
228.011
-5.40478
57.4051
354.088
867.152
-5.81829
291.768
359.031
-15.3458
9.82787
-32.8397
1185.9
40.068
953.251
248.999
12.9133
15.5993
429.624
-8.52729
112.457
31.7941
-12.9561
30.1713
335.218
18.9281
84.8629
-8.01026
-10.3346
65.7244
585.282
-30.1571
-39.2076
-33.7568
25.7557
575.335
-34.0222
5.2256
-2.84816
192.931
127.748
-4.68037
673.517
689.007
11.1061
927.383
836.857
728.024
-0.62963
-37.2807
424.806
788.175
-37.9707
-5.26057
-24.9398
-49.9137
29.62
2490.95
681.44
17.8508
37.7274
8.32328
75.3591
100.614
10.4544
-13.4718
-8.91279
1026.01
-28.4936
2.31432
27.4619
-13.3704
539.526
21.2215
26.7
448.301
-18.7273
11.1794
-16.7042
22.675
-15.2322
-20.2471
13.6484
-37.9953
363.542
2980.83
-28.475
-10.4794
664.504
526.153
14.0319
15.4484
1395.24
-33.5152
-4.27069
1481.05
46.7543
258.932
379.503
45.7045
48.0762
161.031
1315.31
14.1424
-10.358
988.877
17.1935
-16.666
951.419
1.38473
3.02856
-6.19918
71.0548
43.7125
1098.85
451.626
53.071
437.143
333.269
219.244
34.3145
6.84057
531.628
89.3047
47.8296
1209.21
523.149
-3.37109
7.7242
39.7429
462.121
951.026
-20.6859
92.5153
-2.2391
343.266
288.852
8.48266
51.4268
2.27054
-32.0552
10.6585
576.422
112.091
195.36
-12.225
-35.9899
-14.1443
-12.6782
-43.7526
-4.0001
-22.694
963.877
253.462
199.05
-10.4014
20.6281
-34.6695
5.55719
126.349
35.7935
-3.38048
337.519
727.668
-16.4436
324.186
-23.2938
-5.98619
842.221
29.1959
9.34673
441.798
976.385
-4.46721
31.4625
25.2628
24.5472
-0.563623
1129.13
34.4601
29.3355
67.3281
9.09056
119.09
-2.86173
25.6073
1267.2
60.1707
269.058
40.7401
550.256
298.338
-30.562
26.0772
32.4681
17.5179
-22.4274
-3.62957
11.2206
778.223
477.539
-32.174
35.5854
682.115
-8.14669
-12.1231
-11.2016
40.7297
426.727
34.6732
1571.79
30.8599
-2.7407
25.7528
-10.851
741.528
710.954
271.151
163.279
155.512
-20.254
-0.954078
28.4168
3.87478
6.1942
1095.93
-23.114
-18.5232
8.67937
-16.9766
-0.540564
190.022
-22.1377
15.1396
956.357
-7.53984
473.914
24.3467
-24.4517
100.703
-14.7046
405.483
572.322
608.741
844.666
458.115
39.3687
907.986
873.25
40.1423
41.4157
327.722
34.1008
1059.38
278.722
55.2578
620.448
1211.22
284.686
45.1254
1715.25
35.6041
-2.59315
453.235
58.5105
25.8403
1593.86
14.892
67.369
28.422
23.7992
197.504
63.0687
261.519
128.681
251.452
4672.25
-60.7773
-11.8214
0.65135
-3.68674
1141.42
20.5909
210.493
-1.38831
44.6299
933.866
805.193
528.441
139.905
-0.878664
15.6919
18.7835
90.9331
52.0807
48.2259
55.5698
368.631
34.6732
711.436
396.752
1128.35
21.4896
680.215
-6.81017
-8.83591
1195.97
85.3171
396.255
1271.01
-0.585904
29.1951
-4.10142
132.078
35.2246
373.652
-4.70132
19.5889
107.262
747.103
63.4663
1068.01
525.138
40.1984
20.6281
-11.082
1193.97
27.8713
654.417
38.3912
213.776
195.476
464.596
172.562
557.075
-2.59315
18.3441
245.687
14.892
5.52487
243.94
730.322
372.007
19.4675
44.328
39.2171
-9.6501
16.0165
2.76047
79.9552
433.236
1722.47
59.363
18.2513
705.803
47.2133
50.5381
-3.13912
34.3845
15.0539
31.9777
616.544
13.7156
51.0855
818.652
1150.65
17.4479
55.5663
3.09771
-4.6268
419.834
81.5628
70.8213
1.37429
51.8216
74.4027
2.8141
27.4019
267.442
-10.3696
343.962
263.759
40.2415
6.0156
1312.47
481.033
45.6602
3713.81
7428.98
25.5353
-37.7323
11.8164
7.09365
2368.19
1512.59
310.404
-5.57283
31.7491
207.825
38.5654
621.837
11.7019
1608.84
485
722.228
-1.02583
137.247
1279.34
-22.694
1578.57
562.619
-19.7717
-24.3495
23.4265
20.5497
10.1573
-26.0745
1339.72
17.0541
219.796
844.24
-42.5305
18.5686
564.242
-1.39627
297.973
1110.6
2487.3
-21.0113
-30.9592
54.5322
-33.8337
269.768
0.311048
-15.5562
27.4614
256.609
644.399
863.094
128.323
701.208
29.3749
-10.1067
-29.6551
240.01
223.462
-20.3973
14.4171
13.4785
48.44
-0.875637
833.62
15.4783
16.5189
-4.40383
1013.82
33.1263
19.9643
8.49167
246.202
2640.6
661.152
254.373
31.2069
78.1508
514.434
375.978
18.9043
593.08
48.6545
4.75557
207.537
598.713
4.14153
559.098
669.724
14.4042
37.6649
1483.41
421.9
25.943
-14.1438
48.0444
1309.4
-3.65373
63.7012
704.554
752.743
32.9228
175.434
121.777
755.373
33.8925
10.8458
46.8266
5.95187
15.8515
64.7099
30.175
411.506
14.9782
62.2473
2342.85
14.3185
-3.81431
512.88
430.312
357.125
57.6895
27.746
6.15662
6.77665
43.3496
30.9715
51.4268
24.7593
27.9149
48.1398
42.3135
61.4909
30.4426
668.061
3.36548
68.179
945.378
-30.6341
187.155
449.571
30.5918
339.605
909.765
32.7968
301.66
-3.58573
32.0454
33.4935
19.1083
41.7594
-13.6325
30.8949
-11.1123
19.3137
-2.04611
940.929
73.5664
1.85046
35.3182
54.7624
57.122
515.679
-4.31176
6.56403
146.904
1811.57
466.504
35.3275
726.288
43.4304
279.436
17.9335
7.00692
14.273
52.8355
-4.32512
565.906
26.2983
1234.99
-23.7657
31.8372
1080.73
548.223
441.383
31.3593
936.381
880.251
469.457
21.7797
46.3021
1006.54
8.37111
13.0473
17.874
-0.484131
780.498
17.26
6.7619
842.081
40.6275
141.238
798.887
-12.8066
830.457
405.785
26.6334
33.5371
5.03629
17.3241
508.765
23.9802
41.942
-2.82726
28.5512
-10.0194
192.824
300.314
242.154
74.976
233.171
82.6213
26.4232
34.1008
20.8022
43.6335
-49.2397
424.449
-14.4195
41.3773
-12.6407
633.411
18.2595
-14.9957
1224.92
20.3257
629.29
70.2404
-5.43791
236.035
15.3036
833.396
904.242
-3.02127
642.666
-19.0204
-40.2055
677.782
345.155
2.0747
20.0076
758.19
60.3317
65.5307
23.0978
46.913
11.363
18.7168
17.4638
532.721
811.156
54.326
8.07758
1296.2
44.9321
35.0004
874.538
-6.50086
-34.9079
342.997
417.021
16.3668
-19.3007
611.886
261.66
674.114
285.022
633.363
325.221
-0.484131
403.318
645.818
199.277
49.9979
32.5417
28.2945
632.587
237.918
459.402
-11.2803
23.1463
362.056
2.9055
27.1569
133.901
-12.9095
1084.27
17.9629
23.2101
356.611
224.305
893.679
17.4386
-13.5211
-7.27885
489.178
-2.56503
5.67156
-21.1553
777.884
28.6947
-15.472
509.702
86.7614
22.4726
352.236
20.1179
-5.33424
521.675
0.731876
805.375
619.778
-0.0939924
1260.32
93.704
-17.6412
59.2193
25.9972
924.445
42.1393
672.922
31.6871
279.384
30.4629
50.5762
44.4964
477.884
14.2734
27.822
73.5031
27.7144
36.5072
-16.6823
16.7661
63.6209
485.694
1276.97
34.9577
61.7059
5.34243
1528.39
102.086
531.605
770.442
-19.3176
1701.59
18.581
53.0829
6.27355
16.928
-14.874
-13.1423
231.107
10.8967
768.345
11.8257
7.45076
18.1338
-10.0208
10.0697
5.66503
531.339
38.9622
81.8067
911.173
-29.9821
0.3875
1094.39
-16.0008
-22.4184
-25.784
29.9342
-0.543631
527.238
402.322
-2.46241
0.183542
694.091
35.2422
652.487
1329.87
1177.9
33.9793
197.763
1170.24
4.1446
35.0214
47.9357
24.0096
472.722
606.036
15.9134
184.507
296.543
286.083
-0.251966
-7.70142
15.5993
52.937
669.441
13.1318
29.0487
980.072
-1.08714
45.1638
-33.9729
4.11578
144.833
25.2727
642.937
-3.17509
9.19829
777.885
103.551
43.0799
215.514
951.307
39.0664
36.0217
400.654
29.011
22.3915
331.146
381.377
53.2007
271.09
104.809
288.326
-15.8426
293.241
-2.5037
24.5635
38.7483
45.3392
21.9118
620.254
52.3142
118.675
451.711
9.4889
-16.8904
-21.8916
9.85609
33.4183
28.0891
168.01
39.3099
597.22
876.413
933.328
430.139
63.3251
835.181
-1.30206
374.411
31.234
31.1682
38.8148
38.2223
1229.74
38.0651
26.1933
319.146
35.3828
625.922
419.702
25.7401
639.344
759.682
1119.55
464.438
22.8883
-2.90509
-14.9792
332.647
20.5497
568.028
1019.86
991.568
2.40402
853.123
239.516
-34.8423
561.431
280.651
156.003
12.3994
-0.396596
-2.84816
312.869
388.243
-0.563623
4.68996
133.786
21.8392
24.2245
1163.52
480.785
-0.987662
18.111
50.9267
15.1932
14.3855
675.731
1678.44
528.848
381.733
114.256
119.781
52.5352
-11.1258
32.3449
17.4887
34.6247
-9.04016
9.4287
1785.75
-28.5042
824.089
-36.1672
-2.8081
726.588
3.91181
1608.82
-25.2295
-36.0914
-15.9804
428.427
1065.74
729.694
-49.3141
-69.1569
1083.3
18.0391
-40.5864
168.415
-17.4918
-14.7751
253.046
465.952
725.313
54.2379
-0.540564
-14.2516
-24.0117
181.931
0.583741
767.888
13.0749
6.17658
479.745
31.7703
50.103
1169.09
16.3927
968.355
1.78007
15.9429
554.573
31.1083
-6.79895
-0.569384
16.4595
-16.8938
-30.79
-24.7269
-19.8497
1144.27
16.4074
-14.0791
28.5668
641.864
13.7665
196.961
590.23
26.548
1354.39
36.5491
50.4615
-4.73579
852.07
984.212
358.147
46.3623
553.211
91.2523
230.35
1421.15
51.2511
28.1724
11.2206
1033.1
1532.64
391.365
24.6442
-10.3529
22.819
13.4051
312.731
-19.6349
16.9075
-3.20429
86.6443
975.086
153.891
1056.28
1052.34
85.16
697.549
50.4037
59.3842
98.5355
632.454
1142.8
276.2
38.4022
388.372
3.09906
38.0881
49.1888
565.981
1123.5
35.5422
508.659
9.53273
620.502
940.541
22.8564
6.98227
57.1318
-5.49014
184.232
1726.49
20.5911
37.0001
29.266
33.4442
572.005
139.581
14.892
781.388
47.1627
36.5491
990.731
275.349
10.9646
59.3405
1102.28
6.68906
286.243
101.561
267.414
682.098
1084.92
47.4607
427.938
-1.7555
-18.7645
-19.0805
-16.2445
115.233
9.01461
416.324
540.623
0.330172
13.4051
5.68057
700.942
1816.51
19.1779
32.1439
-33.3561
9.37333
856.676
17.9673
-15.0547
25.2287
-3.29523
228.092
161.372
18.4294
-15.2435
1034.08
930.786
-14.7751
1519.91
891.365
132.949
196.236
6.36314
28.4621
524.886
650.885
29.5056
33.6896
27.8865
601.863
262.039
12.6446
796.384
1374.64
7.49695
404.648
23.6121
-25.5396
-6.19158
50.1927
-38.9324
670.888
941.85
-19.1047
-32.9682
16.0774
621.731
-0.960635
36.0631
12.1783
4.39615
20.0922
441.306
303.783
369.091
10.6808
26.9638
36.8318
10.9646
-43.9536
-27.2246
679.656
609.398
-1.67343
-23.296
8.88099
126.717
2.23569
612.243
614.632
127.277
1685.39
1168.19
457.334
817.211
-9.39417
-0.347699
14.6776
54.326
2.45538
649.645
-6.22906
-21.2651
-30.8637
-12.4191
30.963
348.183
53.6957
-45.6867
416.206
-23.488
538.543
962.905
-33.1988
-42.7916
-13.8381
3938.4
328.208
647.539
635.705
1282.95
-23.9053
-8.47688
-17.8198
16.6146
487.72
-21.5511
65.5273
2.66099
-27.9486
433.096
-16.6791
-27.581
-9.88433
17.7764
88.6541
-20.7868
-10.7666
2752.28
87.6845
47.7516
869.751
363.471
10.6808
263.311
812.198
517.104
40.9497
4.77211
497.872
-3.42121
-24.1622
-11.8515
953.092
162.324
32.2207
-17.4436
798.291
249.86
754.026
491.124
727.114
18.7188
-12.5371
14.3368
-19.6193
-6.79694
854.617
32.837
514.868
799.666
418.857
1.16497
134.383
3.91181
-15.9918
-3.81932
175.678
81.471
740.65
-13.8528
18.9242
735.661
858.028
525.587
241.073
-2.84699
20.3352
977.686
5.60515
340.985
-8.30665
43.0658
596.077
0.159319
650.085
-34.1318
209.87
15.983
201.384
400.168
30.0811
15.1824
396.514
11.23
-25.7849
253.402
-5.35484
13.8514
540.931
-13.7328
21.7659
1138.61
14.586
8.72702
11.0103
-33.0893
-31.173
913.205
495.065
-8.21588
27.2211
-6.50987
523.691
-6.2081
32.9432
475.66
39.8129
-2.85468
-6.57539
12.0926
17.3068
168.017
434.578
4.35491
-5.15908
448.745
1319.36
172.349
-1.08714
1257.68
-28.3507
2.40402
-49.2397
14.0283
792.862
21.1878
-15.1646
369.339
-46.3739
3.72453
775.382
-69.3436
-19.0297
-9.76693
-6.59629
-31.6748
558.371
28.422
222.45
8.4381
2.60093
329.186
1122.43
761.528
631.51
43.4109
-2.48418
793.868
429.491
942.785
9.81802
5.83966
-1.51402
902.301
27.0143
-5.87313
34.3052
229.885
33.7803
-5.57283
389.696
397.106
64.8023
46.4984
77.2943
12.7358
19.6615
32.7074
10.9924
219.061
1134.27
62.2437
27.08
33.7465
30.9228
45.7645
5.7846
897.864
835.594
49.0934
577.4
917.328
648.559
1653.5
11.0724
41.3773
13.5963
46.3705
14.2734
906.759
401.465
27.1369
792.914
-13.219
86.1097
2.18511
38.7918
42.1713
68.1932
38.7058
46.7133
723.11
23.5128
19.6271
1481.76
1132.26
659.872
57.489
14.1853
1020.88
46.1321
49.0873
21.9118
1911.49
411.029
609.723
511.681
7.61483
26.7227
435.698
-4.10385
15.8841
17.1968
1746.92
-18.6823
1000.51
1016.72
37.0881
-15.4923
1251.22
-47.4116
201.465
-25.3621
224.817
-21.4814
8.38242
285.998
427.913
20.0128
297.388
1105.88
13.3539
70.9206
413.143
278.555
-15.2721
5.04593
607.292
41.2124
-7.59143
737.751
184.722
643.951
44.9398
-59.846
-3.58881
-20.8304
-19.1393
279.211
2226.72
1946.14
424.531
9.46633
20.8046
490.991
-18.3375
11.9774
314.169
-25.0857
694.872
928.893
1281.4
1079.23
299.925
169.31
-55.5359
-41.5945
-38.821
-20.3029
-30.7047
32.8433
846.19
347.529
245.899
412.098
838.996
46.0617
-9.72362
30.4426
-13.5011
17.7875
0.440251
241.105
10.9924
1.66891
403.531
246.346
265.03
20.801
-15.2322
721.883
-3.56065
1490.41
-30.4991
984.795
264.375
18.8885
-12.6407
814.5
723.804
-32.2557
438.716
575.238
1458.33
1138.78
661.407
335.178
787.435
557.982
-2.59364
19.1023
848.375
7.43463
39.1957
409.155
709.048
1216.33
106.798
23.086
-16.3808
29.6374
-5.6441
-23.7815
-25.0186
-7.54177
-19.3475
6.84584
971.762
225.587
7.5391
492.486
1418.17
29.3328
-34.2932
-0.709095
233.709
210.581
559.981
64.8727
44.0877
13.3645
960.508
415.847
8.78443
-0.353292
6.07974
1026.01
4.46071
74.0095
-23.5146
1008.69
602.8
33.528
309.828
753.838
622.589
-10.4014
-25.45
-27.9486
-20.4285
-39.5951
705.016
26.7669
468.003
151.931
309.369
-18.2629
267.51
-18.7438
486.968
744.419
27.1369
13.0211
-33.4221
1266.31
-29.0432
-8.64347
3.60982
-32.1389
-4.59822
523.751
-15.6222
15.3194
-12.9178
145.57
-27.0441
42.6142
-10.8828
353.622
333.522
880.651
416.652
26.8883
-24.3015
5.74077
-13.1423
2097.68
131.67
-20.9296
3.72623
111.151
-8.14669
-23.6635
14.0964
912.277
8.87055
23.7106
-19.6747
-49.4348
6.72291
247.315
1441.61
447.358
72.7774
671.251
42.8491
30.3337
152.92
294.318
263.012
592.169
45.3384
-2.7167
20.7414
1584.49
-34.5461
21.3361
391.097
12.1564
169.933
465.895
9.51899
0.922678
-9.85531
803.44
-8.16594
22.7518
656.137
48.8415
159.826
796.953
-44.2915
10.8794
-3.43626
998.158
460.13
1143.43
155.899
35.7543
49.3095
18.6971
74.7382
209.879
22.4
5.91016
35.4021
272.346
197.24
527.012
857.291
44.9909
38.419
38.2682
22.6512
39.5416
18.5009
45.3452
243.816
21.1447
840.942
70.2503
965.717
129.139
24.5107
425.891
43.0799
1170.81
4.90312
442.694
179.514
57.122
-11.0601
67.369
199.961
25.3047
8.22313
683.385
54.2096
27.8312
25.2493
28.4379
24.5635
49.9927
520.501
-6.34177
1136.05
-2.45105
29.9234
35.4476
36.2163
69.9918
264.84
165.404
269.518
12.8036
26.215
25.5812
39.3099
29.3782
27.4606
1151.67
-4.92287
15.0354
66.5702
237.072
29.4355
2.03775
847.953
3.67694
2.8815
23.8787
1585.85
492.145
731.512
57.4941
302.407
6.90792
412.478
550.128
31.5652
1012.84
2.56016
702.41
602.11
1168.7
44.0877
54.594
49.7121
748.149
1283.54
411.709
387.142
591.852
16.4839
40.068
17.7875
71.6548
121.609
292.754
1459.91
2.03647
1089.02
633.802
-17.3806
1575.13
-5.49014
4.32117
189.109
1220.16
1267.35
176.139
37.0001
554.942
-18.2002
897.641
25.4842
808.559
31.2331
320.839
22.4936
97.2413
-15.2723
-0.987662
13.4454
294.429
520.383
492.072
-9.85967
510.9
17.2282
37.4197
670.756
204.925
11.3058
-18.6221
-1.27689
253.485
57.7484
9.34842
1447.36
-34.3889
749.581
-1.18797
-11.6094
397.836
-31.5473
-21.3343
327.072
-24.1168
474.029
-5.27107
1220.6
11.2008
555.278
854.35
13.0297
19.4257
214.375
222.684
20.0772
7.49695
453.284
-18.373
13.6484
366.803
-42.9715
961.969
15.1404
-1.39627
-1.89767
7.01509
-3.75131
80.2958
9.78481
-36.0039
184.558
168.85
-39.4559
32.6988
12.4925
2.24748
307.634
838.506
8.15353
-40.2055
237.019
-6.25183
-19.9286
23.9978
322.874
236.444
497.782
290.726
-8.38393
444.981
-12.722
-17.0627
104.362
365.09
66.0499
475.032
573.082
-4.70132
26.6772
-13.7675
29.7331
324.008
21.0779
15.392
-2.90509
13.1318
-32.7955
31.7941
493.066
27.8713
-12.7508
-11.0569
1810.88
482.995
-17.8308
-50.0267
-41.4015
948.425
945.922
561.501
32.2736
128.914
553.749
33.6359
-12.8074
509.751
58.7533
283.071
1.82344
21.8787
873.645
1534.99
38.3567
683.706
115.906
255.929
1108.17
1150.33
-0.31489
498.48
-21.9075
48.07
1882.79
479.523
400.156
30.0259
515.912
37.9186
30.2699
-35.2302
1.87707
524.966
660.996
-14.8288
1145.93
11.1732
-23.3554
-11.7285
-2.86198
-38.962
910.062
530.987
267.39
183.07
-29.8015
-43.9507
-13.4124
-36.6326
18.0593
-15.9655
-19.0202
3.17187
163.73
-0.365031
1098.74
-24.051
-25.0825
25.347
2.12013
-44.5811
-9.56643
-21.2006
-13.9084
27.7577
920.624
549.995
258.238
19.4532
-27.1901
1346.43
-21.2638
12.9133
163.651
0.463123
-19.7717
6.55992
502.185
452.437
-46.6893
-1.68782
-28.3507
155.915
1422.6
210.425
512.53
-37.3493
99.8985
27.939
21.0925
382.286
-19.2218
-62.7844
774.207
979.614
1018.16
9.33327
-13.8712
491.842
451.024
-3.37472
136.812
9.16016
-6.69755
-1.78712
21.8592
35.9342
-20.4141
85.6
62.911
529.871
67.828
-17.4436
56.1603
41.0698
864.553
20.6761
-7.3777
13.0946
182.382
0.485759
27.7633
591.89
41.2075
-3.16682
39.3099
690.356
11.2872
220.747
29.4853
68.6882
1.31408
2.56016
531.87
0.534419
58.3421
313.955
583.662
80.9813
7.30017
57.5101
209.105
36.0648
33.3505
47.5642
23.337
21.055
687.133
31.654
6.22897
45.3771
28.954
138.694
56.157
1285.8
35.3675
538.225
744.192
215.004
68.3762
669.174
757.696
954.047
244.106
11.2412
1011.71
596.367
805.452
163.944
12.4925
35.6121
809.884
233.183
17.5239
391.767
-1.9247
437.902
455.725
522.257
-13.9257
12.6291
846.358
19.1023
-23.0658
33.6716
11.0847
671.525
476.664
472.383
1219.99
1047.26
-16.2853
-23.1445
-43.149
241.148
-8.14669
79.4101
-11.2016
20.1149
644.026
-54.9079
827.972
973.175
-14.6807
21.7692
36.5914
4.73453
25.1899
1233.53
-18.9368
402.338
443.364
10.8911
30.4426
245.12
-4.90962
212.69
-38.5071
-51.2489
59.7182
-33.9383
11.8512
789.445
648.826
608.04
2095.22
366.381
1647.24
568.629
-24.2005
1636.25
-26.4766
-10.6714
-9.54237
335.606
-10.7666
1.85046
-7.49944
-0.719081
-4.03715
-4.14473
413.195
-44.7933
-43.204
234.161
577.523
739.693
81.8094
1225.5
515.088
14.0049
3.1185
405.125
984.085
391.073
57.2888
584.219
19.8952
399.538
1099.5
33.6716
1388.74
-11.1258
-5.64604
1602.81
931.063
286.71
414.75
438.486
-40.0058
1151.67
610.988
21.5927
676.145
205.647
-26.7969
-10.3044
134.224
-9.91986
-7.33258
6.49704
14.9213
553.243
813.971
734.032
6.30479
-13.9656
161.405
663.125
-0.68135
-23.4617
33.7161
20.5196
-42.7916
23.4729
860.442
-15.8802
1258.33
-67.0699
916.222
-47.4376
814.429
17.3241
-15.9731
456.889
51.3124
-4.70132
34.5814
0.440251
-30.6341
-0.251966
-7.70142
6.08532
427.687
15.0059
-34.6695
1071.9
21.4017
305.659
-18.373
521.178
8.02622
-66.1063
633.566
2788.44
-24.215
-35.1295
104.924
-28.1142
7.20725
631.038
311.635
39.3183
212.606
29.9899
459.434
-36.4573
894.13
156.614
550.256
302.086
20.455
19.3497
16.928
-8.77316
993.741
-50.9475
-4.06302
14.9706
1452.98
-0.655699
-11.2899
6.8894
96.801
-52.431
1052.33
1165.28
-37.1043
7.49926
315.071
6.72291
9.30814
806.714
-16.7962
438.481
-9.91396
736.711
-4.05935
39.6905
17.2153
1136.8
60.06
676.45
22.7445
45.3384
930.457
371.907
41.5353
-7.36962
441.552
-7.37215
26.0212
1124.04
22.8427
-10.9147
840.441
-19.6231
35.7033
52.6638
870.652
50.5854
-25.7849
-3.34498
19.9407
900.811
452.801
47.9045
25.8304
38.893
1024.88
288.681
484.153
31.0075
13.6016
40.2963
189.215
21.1546
441.421
55.5471
261.809
988.901
312.423
314.909
-1.70648
38.4512
878.029
1224.06
12.0278
4.43423
40.8644
819.501
615.006
45.9617
18.9867
615.521
6.01867
26.0408
1005.79
357.157
26.6945
32.5717
0.920874
30.4253
34.9582
121.562
14.7874
347.165
431.878
10.3081
20.5497
404.961
927.849
636.943
422.033
123.876
985.245
23.3986
2.00613
-5.04916
337.16
60.118
527.09
769.76
-5.62538
1194.94
33.4442
52.8883
303.202
34.6332
43.2878
983.787
31.2331
560.719
11.2492
39.6429
17.6653
49.383
56.3089
26.1863
43.4109
1133.2
85.4706
-11.1146
26.6846
24.5803
44.4022
43.8809
657.469
20.329
521.989
164.099
16.8428
4.43423
175.797
-6.96185
138.993
51.7542
55.3321
16.1756
507.921
35.4972
394.887
-31.508
343.101
36.191
24.3193
-1.31969
46.6272
-18.7568
1289.27
1197.03
437.342
17.5985
477.557
12.6446
25.6994
237.912
1336.21
51.4718
-9.52044
488.357
14.2417
990.204
460.451
-2.62362
1197.12
-6.42717
-9.73433
471.156
1172.38
7.03703
23.4022
-7.27831
6.27021
11.7848
31.8221
-19.4934
206.987
6.87028
30.3585
-5.83237
302.012
28.9097
15.6498
329.923
9.3197
689.046
-19.3477
-4.4677
17.2282
-28.688
-3.90782
2.52542
-20.5533
-18.6221
-16.8904
-27.5138
238.492
-7.84396
-32.174
16.8447
18.1338
-3.0488
685.012
5.22901
29.4853
-2.43406
-0.709095
5.78588
-25.5508
18.3756
40.3395
17.6936
1151.96
17.9507
33.3799
14.0119
147.669
249.963
25.2111
249.691
8.72126
22.2836
17.4734
17.3297
420.729
747.687
203.186
277.548
245.263
824.957
665.481
560.876
-2.83829
-12.9864
-12.5454
494.581
15.1404
-29.5073
-44.9808
-38.2004
543.19
2189.09
2355.6
3.6508
69.6515
439.842
-4.68037
386.784
685.259
550.837
2004.4
268.878
482.879
7.82318
-9.1697
-43.9107
16.3773
3.02856
-13.6954
13.0568
12.9588
426.022
283.635
151.861
-37.3628
251.722
2113.6
247.062
-3.16682
542.823
67.4209
-2.48093
467.866
0.995402
1737.96
804.017
46.4585
342.454
81.8067
19.6807
23.8133
1846.12
703.661
124.082
450.402
18.1387
13.8011
-30.5734
8.52318
-15.2865
40.5481
21.9125
3.84253
787.091
687.687
8.73915
1.06368
-19.4687
39.3176
-16.7425
69.4998
1789.52
-16.8916
-46.522
156.406
-17.749
479.951
-0.788376
1.50903
32.171
2433.52
2.12013
22.8853
3.16223
19.8247
52.1206
4.64159
34.6541
1315.34
75.4258
424.382
7.50961
14.0562
142.364
-6.70934
-18.5783
0.18625
1347.21
47.3816
-21.1287
-18.6086
868.266
-39.5274
8.88915
683.315
-19.0297
-7.08179
-41.626
29.011
-15.093
26.1396
586.894
2666.23
716.62
421.015
54.2096
57.8163
447.052
-29.0987
-4.37776
508.199
-23.0959
10.4372
617.952
43.0419
11.0847
536.592
-31.7977
-7.3777
-36.8842
2.35982
-20.9624
944.214
449.754
210.477
-32.5148
7.45076
-23.1392
-30.8793
24.9067
41.6667
2.25111
368.418
31.7969
-7.42586
27.5674
-5.41953
10.9332
39.6905
1572.09
15.3412
77.9573
-24.6138
-13.7436
-24.1454
251.172
106.131
56.112
26.9779
556.949
551.122
922.624
25.7574
29.9415
-1.31969
14.0393
34.5814
23.7138
57.8441
36.214
36.0704
58.4955
43.9466
67.4797
-1.87338
490.855
-19.5153
35.0379
18.7135
12.3135
-41.5934
473.967
30.1329
392.158
72.6074
653.76
480.175
25.2628
476.197
504.023
7.80731
10.6808
705.591
148.778
1389.91
59.8318
24.0831
3878.69
328.288
11.445
12.3113
113.829
10.6674
725.202
374.654
71.8659
35.6687
864.063
966.994
21.2119
778.223
483.161
226.447
26.8182
25.6301
328.957
32.5585
20.6576
77.8146
66.8142
854.014
36.9318
21.4896
1056.9
1140.44
18.2565
53.36
46.1173
23.1146
130.596
1095.58
38.6538
-10.6013
821.097
1011.96
4.40561
37.8421
12.2758
40.1973
446.154
1133.77
-41.0701
-37.8799
749.601
-6.50579
-45.86
7.59226
114.508
34.8189
1611.68
931.863
6.02535
665.561
0.732987
226.088
134.867
46.2373
16.1437
-4.56938
237.363
1.50903
13.6529
22.7349
842.442
-10.4174
14.7964
432.119
482.528
-15.3752
238.927
1389.53
1413.49
24.1109
234.053
19.3474
652.638
-10.8449
115.161
3.76148
1035.42
20.5497
90.7421
849.114
10.675
31.1096
929.51
651.37
53.9839
6.38719
33.274
259.077
45.9114
476.661
13.6589
367.28
4.86946
42.0692
449.15
899.925
2443.79
866.106
60.7688
11.9017
0.086944
215.467
-28.8474
7.94396
-16.6491
48.1503
654.409
30.8605
387.646
5.2745
-34.0481
18.6952
981.132
1127.01
382.352
-4.24791
-49.2857
-36.5413
737.673
-26.7865
99.4892
-12.2436
-30.0563
383.317
15.8787
-55.8286
126.702
11.8702
659.069
-3.39944
1369.19
380.525
822.013
190.904
17.4386
245.1
8.74517
1098.25
619.625
28.001
475.472
26.9779
425.764
51.6839
39.0021
30.4426
-4.72874
782.977
79.6317
57.0702
58.5363
93.0542
680.034
36.214
38.2682
11.4068
219.452
1088.59
489.499
554.911
36.1372
6.98227
40.4245
30.8985
915
19.6745
191.373
589.105
406.15
244.169
277.325
-49.4785
-90.0557
631.463
11.5554
-6.18582
244.57
-12.3916
34.9577
1.73575
-38.3314
192.422
700.411
868.847
1284.1
41.1678
39.9644
409.198
-11.183
-48.7496
-40.6323
327.647
18.7188
68.7336
194.024
-42.4042
146.22
383.287
1020.97
23.8631
-32.4191
0.940033
287.897
14.443
-14.8288
-2.87329
906.977
456.788
-37.0879
874.455
1065.1
40.6275
8.17885
23.6094
506.088
31.1575
877.706
-3.83647
32.1148
1.83818
1031.39
13.4792
29.031
892.361
20.7414
26.4459
197.676
31.0814
28.8323
47.3901
6.53418
775.917
417.309
1171.21
-11.1898
4.78117
3.89679
936.082
938.422
36.9474
41.4924
-2.87727
26.4511
11.7749
328.255
871.915
43.8064
-4.61038
262.076
113.316
702.378
416.121
665.043
17.4386
-22.8914
8.74517
236.179
46.7416
690.99
453.875
2.95815
6.07974
12.1378
684.882
22.929
-36.2563
3.49617
475.808
791.463
926.726
14.9275
23.2757
-44.8152
2.06032
-26.4766
725.794
-41.7435
308.257
-11.1123
-20.0417
493.027
-27.6332
26.2133
-30.3817
0.899973
15.1768
3.6508
-1.56302
724.116
893.791
-11.5242
-13.9686
600.588
591.575
768.568
-11.8515
47.9185
757.484
-34.3102
44.916
5.46251
60.5791
219.917
864.006
-24.2443
-1.89791
1196.25
-18.2549
964.796
98.0328
96.7957
20.5692
3.14127
1041.33
310.702
35.1075
518.464
162.484
1775.68
16.3171
-5.45852
-34.7324
-25.2295
-9.85446
128.323
317.111
276.627
131.81
-9.97226
253.682
16.2783
-15.8397
1214.1
-29.1364
463.795
-5.90176
38.7791
-26.1425
753.358
637.869
-10.71
240.192
805.129
-12.1343
736.754
486.21
195.299
941.865
7.95381
143.92
-12.4059
1848.75
1149.65
1056.48
1164.08
-12.4334
893.599
27.5734
5.52821
-17.7903
498.502
244.501
39.2053
19.8401
21.738
66.2896
-19.31
10.8373
79.1338
-3.77533
1035.99
486.148
573.005
71.6704
126.496
-18.5227
17.5146
1121.23
245.466
752.622
2.7106
283.824
1241.88
34.1066
2.8159
6.34906
89.3056
760.733
311.981
29.3554
135.26
-27.9104
14.3855
34.8001
449.287
-34.4528
-32.4361
363.507
219.106
24.9719
30.6364
931.472
-35.0101
-28.4259
16.8447
-2.52976
897.632
21.8819
92.8246
-7.45343
1200.38
1322.7
10.6844
-8.4303
400.341
1085.96
-36.4739
-21.0989
6.50835
1632.7
930.677
34.359
23.7609
13.8011
1335.36
9.60577
306.159
-14.4581
4.06
-6.34181
49.7121
176.989
-0.196096
-21.2006
-0.789985
1459.54
-1.41652
272.633
19.4532
448.342
18.4887
1.66891
1121.3
223.477
2180.38
1.88741
-23.4251
48.6607
-32.9463
-2.11378
5.98985
-45.4916
1087.87
124.261
-11.4164
414.316
-23.8851
-20.6383
-4.22931
-52.477
-17.5857
3.45911
54.7624
-1.68977
-9.46766
-3.43708
-19.3043
6.56403
32.586
728.873
1017.34
75.9866
1018.86
851.153
-1.67343
-26.7263
449.056
3.17272
39.7154
81.4602
349.354
1787.53
432.624
1052.41
-14.0793
-8.74819
1282.78
49.6172
468.847
504.41
-7.4379
-20.8524
51.5777
259.307
15.5269
19.0525
-10.0899
47.8358
73.3346
53.4603
568.239
428.965
38.7695
283.442
47.7725
28.9592
77.277
91.5773
8.22814
462.42
14.455
354.199
113.316
-0.150105
237.232
25.4861
96.2747
278.486
476.436
-2.67904
104.776
7.6441
-48.2479
-13.1421
10.7632
395.425
-13.8375
-24.6519
4.16261
-17.2632
941.681
-22.3045
-26.3374
704.552
-29.674
353.635
19.9652
1725.88
323.934
-12.9178
3.14105
-27.0441
-7.9856
-0.576983
241.693
16.5386
27.8253
-24.7027
206.737
-18.1185
633.412
-8.78901
659.016
26.1914
1238.15
426.637
23.4842
727.837
-9.3275
59.074
419.398
799.726
4.43423
183.293
244.163
-7.18439
38.4655
92.0753
240.707
1630.08
40.2488
-6.00485
28.8236
323.564
187.155
-13.3236
257.354
58.5592
43.503
1459.83
-35.4449
25.9972
946.771
41.4169
45.8874
-16.7345
-10.6714
993.083
41.3773
2.35187
266.094
44.4964
811.467
-13.8375
24.0738
32.2736
-7.89286
29.011
3941.35
773.889
1439.59
38.7918
5623.14
32.586
479.481
1.02398
606.21
41.5564
-11.8515
35.1179
24.7245
875.127
505.838
1252.49
838.359
412.356
-1.89791
4.3453
17.3524
771.768
533.794
28.0891
349.158
267.336
839.536
224.281
-6.27262
-3.0488
-5.57937
62.8221
27.7178
46.1994
499.816
1027.93
274.779
532.398
861.204
22.8822
274.239
297.375
183.07
13.302
792.436
-19.766
44.2962
42.1306
63.0871
934.349
447.174
1.99818
32.0184
936.817
59.5715
-14.6386
1315.57
2000.62
-24.0332
4.60708
612.916
7.68618
629.672
1760.2
165.321
10.1033
51.7998
1094.39
21.8744
61.1213
19.7935
730.423
10.3928
193.512
765.56
54.8878
1.50903
-32.4843
-22.2714
789.029
1081.39
1.76405
93.1627
120.681
5.97333
54.495
929.057
3.70455
64.2726
353.974
23.337
30.4253
-6.27127
251.732
270.329
1175.44
-17.8976
226.775
941.719
603.384
9.53273
875.375
620.684
470.578
1025.64
-15.5065
36.5171
3.88019
9.94337
905.002
264.391
66.0701
48.7021
18.2595
5.61902
28.5255
15.1768
181.684
28.422
-9.36553
104.738
43.9022
1617.98
1.96101
2.18147
25.6268
26.5669
-5.49237
177.547
1.1545
24.7245
-45.5546
11.1828
-3.90782
21.2237
343.016
475.989
-31.262
-25.7512
-13.4662
-41.5443
642.783
1.82856
20.0079
-25.0133
-38.36
296.802
244.569
-11.9535
8.8208
0.163681
257.622
665.98
1257.13
566.502
107.976
12.2308
142.233
1993.42
362.779
13.576
774.883
350.068
-25.0119
451.398
-3.95329
36.214
79.1739
39.7549
8.3393
18.754
-15.9289
23.2757
52.6601
546.988
11.612
852.186
0.909838
-52.3418
677.111
-33.9052
138.829
11.2208
341.077
85.918
22.9033
-26.6335
30.885
-12.9342
685.808
858.225
-4.31176
23.2157
1068.08
22.209
-40.2055
473.151
572.835
7.82318
654.25
201.792
1.06686
876.574
838.862
28.4726
-32.4361
646.491
272.391
136.868
-24.2443
91.8054
26.7227
1245.91
12.8036
54.326
570.297
1262.46
-22.5343
1178.18
-0.650421
493.875
-8.671
1132.91
48.3325
-41.7894
889.247
23.6538
942.106
5.78588
1012.87
-33.8044
437.665
64.6044
4.88784
1746.03
43.7861
511.032
459.33
1.02691
13.3539
266.803
9.0053
-4.46775
754.359
20.8608
2386.51
-1.4776
11.0483
1034.13
272.633
40.068
10.2912
25.2111
1.22499
14.7406
26.0318
324.82
24.826
94.1028
-2.90509
-13.1051
1016.68
22.4238
666.08
466.805
-0.239718
836.201
1353.26
703.305
-24.8769
11.7222
7.47266
33.252
70.4954
44.6886
249.665
625.542
25.2628
-35.423
759.308
0.941832
-10.2204
-8.48393
21.8592
712.472
37.682
12.3113
-11.964
470.752
1007.67
179.849
176.771
4.39948
56.2834
-18.7645
-38.7582
-63.2325
-26.5846
-3.77004
-12.5371
1071.31
11.1989
439.799
349.8
167.787
-0.894201
67.9036
193.314
73.4656
18.7437
37.7093
425.801
271.677
-22.4184
43.0526
20.0711
1128.39
340.769
43.4386
25.9825
596.302
-15.746
33.9686
23.6815
58.9972
48.1495
21.3008
462.529
0.31187
34.7173
114.564
40.1824
41.6259
35.0214
188.927
38.8759
31.6347
37.4652
33.2364
4.03609
21.2998
500.045
12.5809
1765.28
129.246
-21.7019
58.2585
99.5118
-47.0914
-0.513998
1470.18
-20.4827
-15.1646
-1.72623
-48.2479
754.767
-0.0031774
756.834
41.6439
-28.5076
135.833
448.086
815.118
-61.5331
-11.808
615.635
-1.1472
39.6429
191.953
472.922
-3.66119
-18.7913
849.259
-20.2848
9.58779
299.275
-14.6325
19.6161
32.6365
623.736
3.46245
490.044
-50.0026
1.52637
413.854
18.7188
748.971
863.899
-18.0546
696.788
-21.9544
88.393
945.684
32.8433
-2.76173
536.81
17.2631
6.91036
40.4395
887.954
1100.53
195.796
-2.25672
-23.442
15.8408
6.06245
-6.27127
1225.43
384.79
512.083
562.619
941.624
29.9984
9.30532
35.7935
17.0541
-10.7144
366.803
969.024
-46.2786
-22.6608
352.802
625.935
-51.3189
-41.5185
62.2587
3.35154
667.067
514.805
-25.2951
757.85
40.5799
1722.13
-4.0279
966.168
2.20099
214.71
-15.4819
19.8952
596.315
-19.3176
18.679
93.5436
4.35715
73.15
807.841
-7.5201
750.224
-22.003
473.824
14.9706
-21.9075
-25.0186
-11.2899
1.26721
267.341
1273.19
-26.1941
201.503
59.3179
317.882
7.65995
274.488
-30.4692
1244.77
-29.7824
-0.311218
53.0459
7.09365
8.74517
0.217418
16.7566
98.1924
11.5955
29.5056
655.88
394.108
449.551
35.5911
9.28154
1017.12
253.684
629.356
735.97
537.763
28.1117
32.7311
12.9684
-10.145
44.2268
9.73798
230.698
529.017
-2.38806
207.057
-35.4752
723.963
337.16
341.228
6.1
-26.2605
38.8742
196.774
119.651
11.6589
-24.7595
609.971
-50.4155
-3.43708
379.872
-8.4285
476.74
587.807
18.6023
182.808
-42.2171
542.85
-24.0359
29.378
771.308
-38.2009
736.87
888.148
-24.3015
433.965
392.593
12.7786
-7.94754
15.5819
1441.78
49.6408
28.3923
72.106
440.736
-14.9342
312.731
280.216
217.433
733.304
843.767
35.8921
148.428
5.6252
-3.52019
9.75783
536.858
691.459
-49.5924
-52.958
-26.9713
655.321
650.984
679.698
-29.8015
-53.4992
4.94085
210.797
462.615
943.953
547.132
-19.3718
-4.55852
-23.2169
20.577
1639.93
271.899
946.188
130.786
-12.7645
854.549
971.757
-44.6479
-4.76325
-33.5433
61.4791
-35.2954
-49.4453
23.4729
26.483
4.57515
-18.9368
998.087
826.11
778.195
-4.13079
21.3273
-23.442
950.063
228.139
6.35407
10.7705
14.455
304.549
-30.7597
-23.6655
760.301
1112.45
178.459
1268.57
526.76
9.34673
50.1186
178.033
8.65125
33.4442
474.553
34.6332
1443.22
20.5142
515.679
25.6733
2864.51
965.871
42.454
46.7133
20.335
4.77211
-27.2246
704.019
58.423
-31.6585
-24.9699
-12.0516
363.079
750.924
1171.23
11.0847
13.7275
10.0217
790.917
7.47242
871.927
-13.4334
46.8297
28.6923
391.024
573.419
27.5041
151.149
68.1657
-24.32
44.0814
51.9741
432.257
1895.99
2922.61
160.461
503.574
869.73
40.2302
26.1657
-8.3629
-7.9804
23.3749
9.76373
-19.475
25.8719
590.865
5.93407
1.15445
982.257
38.4677
66.4193
64.1147
250.929
327.376
39.0021
566.426
55.8393
859.035
49.6466
49.574
22.929
621.541
24.1109
736.303
49.1252
398.145
534.122
34.6709
941.568
71.3769
577.399
54.1082
1047.97
1255.81
885.089
198.137
58.2281
12.9464
46.9995
35.5837
78.2296
103.07
-21.3338
11.8924
48.2032
-8.82989
6.74352
-19.7782
-17.4926
4.12154
33.738
756.913
839.869
13.9172
2.53133
7.44564
1046.99
22.9365
607.415
298.337
126.438
332.487
18.4126
48.44
-21.4904
-26.5768
10.7931
834.549
233.006
568.757
16.5109
67.7477
410.707
-13.0601
262.132
312.075
268.032
19.2845
-12.7414
0.00299978
826.851
157.359
691.983
29.9342
-37.7323
11.8164
-34.1358
15.2099
31.9062
74.2717
13.1678
39.2454
21.9482
17.6075
7.84739
17.0136
21.1985
279.192
11.7988
11.957
699.948
731.326
409.771
560.094
41.6926
-31.0161
521.004
248.314
-22.5538
870.354
455.56
159.482
9.73798
-29.7976
24.8928
612.306
-6.58643
905.306
-31.2861
340.908
204.421
-10.7666
18.7171
1324.48
-17.5857
-28.4
937.448
-34.1298
6.52217
1283.64
-25.9259
-49.2893
-15.9248
328.688
1394.03
-30.8351
-27.2246
8.7407
9.69725
378.762
780.678
-1.51244
6.91928
29.9234
-11.4041
2.48308
13.7698
-5.5608
-27.9924
125.539
-46.2545
3.40043
74.9407
-16.2853
1204.37
82.4134
-39.9622
-36.2577
-36.4859
11.0067
-23.383
491.046
73.5258
-22.1118
6.0097
478.051
6.49704
1.00744
20.1306
10.51
89.3532
47.5342
29.3967
26.4205
31.012
30.2205
267.698
44.2962
23.3899
245.223
173.712
281.204
10.0564
20.2497
0.534419
431.347
33.0136
735.618
26.483
79.5378
26.6334
22.2927
6.91036
1088.04
42.7502
58.5536
64.6117
554.341
-17.8198
868.541
298.417
57.8441
1144.85
1024.08
54.3613
63.7189
45.8496
284.083
49.849
1.63435
9.73798
22.6763
-15.5065
621.226
16.9987
26.81
307.175
-3.27033
569.693
25.7557
843.327
334.739
44.6886
1076.13
402.528
49.6257
20.799
28.0105
393.457
4.68996
626.665
1232.49
52.3355
-18.6537
1287.79
49.9897
4.8858
828.667
-3.6183
631.778
5.04679
-0.576983
502.188
65.4326
648.545
305.449
50.5779
40.5738
49.9929
57.4456
563.215
695.321
1861.93
1305.83
-5.33739
-14.6155
369.194
1006.6
158.522
3.68594
2.73991
1.94447
-16.4137
760.82
28.683
-19.1433
192.404
48.7728
1134.99
45.027
1015.63
576.672
1035.23
13.2655
922.624
52.4303
645.233
27.8865
24.3467
37.9216
31.2101
63.4663
54.1428
680.893
24.826
240.28
810.44
28.1243
529.424
541.54
474.926
914.731
1237.25
39.5429
1374.22
-2.38806
29.0208
39.4874
298.55
56.0499
17.3444
464.745
591.724
519.113
364.724
27.822
347.117
658.697
-5.43791
155.859
6.93264
19.6825
17.5935
3.09858
31.5794
-27.087
293.241
33.1036
725.591
-26.0363
535.176
466.153
33.0136
3.17115
642.645
1493.69
18.8592
5.59836
69.9376
384.669
16.5517
670.894
657.752
184.926
17.862
8.19559
901.469
36.5852
338.813
19.9625
20.0547
38.4214
40.6799
30.1487
55.2228
498.43
-4.23226
62.7303
-14.5991
557.737
25.6486
-23.6768
106.457
521.525
455.71
12.3988
47.0977
4.73453
32.6861
-7.0998
889.985
767.577
486.904
37.9389
407.566
897.295
17.7875
808.163
602.8
24.1109
-11.4496
9.97711
52.8733
-2.90509
566.906
659.606
446.815
-3.98785
2446.19
2.7839
-18.6086
429.734
412.122
52.6217
232.862
1099.79
-11.0601
485.286
15.7194
996.354
700.762
14.7128
-32.7092
205.16
32.186
-24.1622
-19.5479
877.425
188.704
63.6566
745.719
5.74077
1484.86
8.07758
1185.63
28.0655
1101.3
15.9879
686.608
-11.2016
42.2074
48.3325
252.065
50.0503
39.5191
-15.4767
544.105
94.9754
463.577
6.90792
416.891
434.102
15.8937
-4.02769
164.342
11.3388
63.6231
49.7894
18.9
27.8953
5.22358
5.97611
16.8415
75.9543
429.257
52.6638
567.054
9.77348
26.5043
244.829
203.659
38.6325
898.73
887.901
40.5861
44.5152
27.8769
1.94885
8.14016
31.0075
750.11
1890
141.095
366.458
1533.09
16.9326
30.1526
47.8215
351.416
1024.47
267.838
6.00519
22.8296
530.836
1174.25
788.219
1235.16
7.41487
-3.71907
38.2565
-20.8657
6.15662
13.4303
896.958
56.4681
55.1749
33.5371
55.432
1249.65
51.0573
-7.87892
1490.6
36.5281
718.616
39.1034
35.4021
274.077
180.31
37.4947
35.5422
115.105
69.5267
715.654
0.367649
7.68374
58.626
40.2652
329.968
15.5656
24.1908
346.85
285.336
511.596
18.2595
459.143
6.77718
1162.34
29.011
-5.43791
-11.3449
1107.48
768.678
619.384
38.2082
72.439
1004.36
14.9419
35.9147
27.5009
-10.1067
39.6853
-29.8552
577.66
345.046
-9.01028
360.696
742.908
1172.84
237.131
74.1442
-22.8287
-21.066
-3.1588
9.99247
115.233
-7.85198
4.02947
-8.4788
26.5671
20.9013
-31.8008
443.916
-0.894201
1289.4
24.9067
15.4298
202.684
558.849
14.9955
-7.10876
-26.2991
748.618
768.438
-8.91743
1.82318
-15.5362
195.106
1102.29
46.5972
590.68
-15.746
-0.701595
-3.10504
5.37126
8.06827
787.642
228.948
979.247
67.7124
1380.14
19.1371
52.2778
357.157
78.3575
28.5685
913.564
86.9196
390.727
223.454
37.2294
16.6614
592.812
52.937
0.399472
312.982
-4.68448
59.9051
19.5276
28.2734
1197.29
309.589
54.8779
-6.1362
7.97406
44.4964
1802.85
812.626
-2.16308
189.465
1073.74
586.894
196.213
45.9194
562.947
38.7058
11.1061
28.9974
72.4589
45.1782
122.881
1412.56
-26.9565
649.724
11.0847
1175.1
1529.36
830.697
380.088
-7.81115
106.8
8.07758
-19.3964
929.491
552.243
776.859
-18.0413
-54.3051
405.776
35.2141
347.924
-2.43406
411.361
1077.04
17.0303
152.674
8.5037
29.5009
34.6193
-5.2288
38.7535
23.1714
485.567
743.71
-1.02537
-6.81017
809.232
-14.4581
-15.7121
15.9767
30.2311
0.986399
150.752
120.337
10.6585
32.3167
1.49141
8.20885
-12.1976
13.5587
801.451
46.5997
13.5816
1008.65
397.315
12.1821
63.6532
8.28319
644.841
253.185
5.98985
2.06154
38.0113
4.65797
-12.9864
-3.17509
22.9666
406.649
66.9852
-29.9882
134.214
-4.03715
28.2953
52.3765
-7.18522
14.4289
636.533
50.32
10.2567
42.4739
23.7558
1286.68
27.6217
212.924
28.4726
71.0548
32.5105
24.4243
200.644
389.782
1166.27
-7.01051
-11.5593
331.688
0.581316
4.9665
406.627
21.8819
156.234
534.643
19.0525
46.132
362.679
14.1049
13.5149
796.282
1.28816
46.0617
50.2465
21.0723
8.38972
10.8617
43.8161
28.5512
1747.85
33.4812
29.7799
49.3325
416.506
2.27354
32.7022
22.5021
555.661
890.116
742.316
-0.239718
914.912
18.9281
231.04
8.85633
919.202
597.655
783.507
37.9591
22.4652
23.8817
-10.0894
31.5701
77.2512
3.35154
-0.974093
740.156
772.018
-7.18522
33.1696
-10.3026
968.754
312.689
2.89804
0.886404
164.288
286.933
747.145
7.00692
18.0211
1152.49
38.2587
27.8253
6.62063
4.80373
-11.2682
9.9675
14.6448
837.686
277.943
-13.7742
-16.9121
10.6375
-13.7689
100.321
-29.2857
3.79096
51.5777
23.9697
12.6187
-14.3064
-2.2391
369.725
27.3914
109.68
210.141
631.957
48.5296
186.821
53.9946
1647.76
135.826
68.9578
19.4532
15.8408
49.166
10.9924
1051.96
131.648
2.27354
795.447
2.81179
33.6682
54.5342
24.1231
-5.25455
642.992
39.8853
106.308
14.0283
-3.61607
9.94337
567.67
33.881
759.475
5.5986
80.1037
506.412
188.884
-1.68977
-7.59677
264.554
20.0511
553.791
621.043
153.394
-10.2204
6.5086
716.22
-33.5326
14.3855
355.265
28.4726
1043.28
-24.4245
31.6994
1171.9
793.381
226.823
-5.02503
-15.3074
33.7113
-5.04088
807.067
4152.88
-11.8513
100.012
876.698
-29.6732
793.884
27.2211
-5.37613
765.605
480.157
177.84
1764.58
68.9872
26.6945
42.1229
535.6
34.4458
488.178
1263.97
22.929
220.491
155.296
889.976
1612.3
758.06
13.9054
15.1549
918.479
123.449
347.07
51.1297
468.003
14.0283
667.741
-20.7868
32.007
-31.3813
513.471
14.5114
22.4856
1798.38
13.5329
-9.76693
139.581
897.114
514.436
6.34906
42.454
788.844
-10.2204
4.63454
746.205
-5.42157
-0.607078
100.392
46.3623
18.0211
894.291
-4.32512
54.2863
50.4401
1213.13
468.578
9.4889
8.09344
7.98202
20.2998
43.0816
15.5738
81.8032
3.70263
10.6375
30.9805
242.454
-9.3275
53.4518
31.4659
66.9666
77.7767
1080.63
-5.45852
15.8674
-3.81932
-0.866631
-4.23226
24.9887
913.942
13.8011
108.107
21.6416
1981.12
20.3208
390.998
183.082
-9.27593
850.809
6.86509
29.257
39.3176
-10.5583
40.8644
2.18594
409.701
417.027
45.8046
-27.7145
54.1518
138.095
44.6243
24.8204
222.631
313.682
158.342
25.2111
28.5512
10.5953
816.841
9.83345
-8.97086
831.149
44.9126
12.0313
17.0528
-2.11378
1070.46
38.0113
10.2802
9.50239
-16.2936
1257.65
37.9591
26.2133
-43.1067
1.15498
3.45911
389.409
668.068
1448.84
29.8877
9.68138
48.1621
270.807
36.3341
51.8243
370.785
-10.358
364.813
4.07505
222.407
1.38473
-4.4677
141.852
3.6865
170.38
6.23121
1032.67
9.34649
-27.5138
-23.8771
18.393
1148.78
-35.0259
980.091
3.09771
1033.59
27.7178
548.449
-38.0413
-21.5488
17.0303
559.347
-34.9212
957.283
36.1417
-37.1695
-21.3343
388.916
18.9867
8.48266
30.8121
883.082
12.9224
169.954
-4.53812
670.562
22.9463
30.8785
453.141
963.983
23.4097
-17.8924
1267.31
1819.47
826.258
13.7252
15.4557
43.0385
45.7645
-5.45979
886.62
-7.73598
60.1576
1162.45
-4.26213
-12.9864
943.228
26.3848
464.745
-5.62538
-15.7116
-24.6519
112.858
889.785
316.617
-16.5555
10.6808
403.866
1290.08
274.838
-66.4424
1208.14
1057.3
640.324
-2.68127
-2.36341
11.606
-19.3176
44.916
22.3291
64.3696
20.6761
222.99
-25.7512
18.393
640.616
-5.04088
-4.40383
20.5692
20.0079
-23.6635
549.144
355.176
44.4778
51.8216
25.3029
29.276
48.1762
110.734
19.6155
5.55101
-21.4814
-28.5951
325.1
885.699
1469.89
603.633
28.3464
7.20232
27.4296
-9.64989
21.9125
43.1979
14.9755
1414.82
-9.05846
400.16
-4.6358
9.7668
526.417
-8.08217
1222.98
31.5058
25.2563
3.36548
1134.52
27.0852
681.511
7.2443
961.191
19.2038
197.176
203.242
24.3762
411.358
44.9126
25.1498
-11.082
-2.11378
-3.38048
380.623
262.899
12.1542
84.465
684.607
-5.79424
466.79
2.35187
20.1335
-24.366
942.366
613.004
318.902
486.325
13.8453
1363.67
472.126
9.09056
30.8715
973.885
-7.16934
727.338
-6.4294
334.969
969.254
151.738
37.3216
283.593
543.541
772.234
-9.39417
-25.7512
336.984
889.867
497.209
202.354
518.509
311.794
0.0428324
36.5852
1191.51
173.354
-19.4498
20.7784
11.1732
4.75557
106.338
12.1305
705.042
18.1387
366.125
231.796
10.3972
65.8278
516.948
-46.003
33.0518
-14.3064
741.765
337.866
2.18594
-0.719615
911.78
43.3496
51.5862
133.886
24.7593
-0.196096
824.003
27.321
11.7019
396.321
14.6099
773.036
855.799
527.012
27.08
-28.0976
733.698
380.37
173.201
-22.3264
30.1713
339.574
65.7798
-11.1123
-14.4195
29.813
-1.89767
992.774
-11.2476
18.0216
303.31
88.4956
844.807
32.7591
918.477
1322.99
7.39893
246.444
6.34906
743.355
993.117
3.46836
-12.0945
72.1009
617.812
656.124
18.1336
827.53
12.6291
-15.7121
1389.04
44.8179
532.844
25.0142
-20.5533
-16.748
-23.7657
16.5517
37.4594
11.8257
838.926
1078.86
1.22364
327.083
-27.4117
404.841
44.0814
396.909
63.2185
587.805
747.192
792.894
897.607
357.08
123.204
1123.45
-23.9695
-4.99638
1.27214
-1.19148
1021.55
-72.2399
218.584
10.2715
250.845
541.029
41.3239
174.271
502.155
-15.6237
4.81181
-10.0984
890.341
711.929
-33.3793
-11.2694
-10.2539
-5.29253
6.48115
381.427
20.7107
25.4898
316.183
550.771
944.278
41.8015
-30.3877
18.1155
13.3359
22.5359
31.1682
20.6641
845.6
-5.81829
477.534
1362.9
428.208
242.603
504.564
-30.6341
1371.56
43.7103
4.1476
-8.52729
22.5021
2.81179
695.214
250.038
652.337
11.0047
585.076
463.082
215.004
328.094
22.3168
54.4958
431.513
22.4652
61.363
1064.47
757.537
7.68056
-31.9596
321.776
201.467
18.6023
-5.90197
-12.2321
54.6748
-3.5475
647.82
921.551
934.439
-43.6805
848.89
367.157
598.436
1087.08
1182.51
251.722
707.009
518.769
786.793
2.45538
31.2034
565.318
-13.9971
1338.78
18.7835
29.0889
275.095
756.623
231.732
655.363
-21.5488
134.224
96.9019
26.4006
977.263
-1.94526
12.2518
14.0046
-8.23063
553.475
746.561
-4.33648
33.9167
425.648
-3.06204
-33.1988
362.007
19.8951
406.918
119.053
60.7971
-13.3146
-23.0747
252.209
601.222
19.6341
782.977
15.4328
-15.6416
7.29111
36.0704
1104.67
-7.48292
-25.2992
69.2754
675.451
517.405
509.932
45.5075
15.9024
156.121
554.552
592.353
224.864
-0.481179
624.061
-19.4597
110.281
723.804
11.4287
841.355
567.745
-10.9333
-6.18582
-23.421
662.272
396.652
-6.47229
748.997
39.6823
27.6217
31.1396
435.145
422.962
13.0568
16.7069
45.5866
26.8883
-16.8052
1.85023
696.805
39.3335
2.45538
-4.40383
544.746
1333.46
-18.0413
487.3
51.5777
1197.03
882.033
-28.671
29.051
16.1575
21.4896
529.494
27.6269
55.2341
373.333
10.0564
698.662
8.03068
19.0525
674.91
231.337
267.795
1.28816
730.096
34.1907
23.3822
28.8236
195.824
1809.7
20.4096
113.051
763.144
217.405
1063.38
738.544
511.38
530.728
5.80968
62.3741
921.527
25.2727
995.261
-27.538
798.18
390.284
667.144
1243.9
202.396
199.806
5.33318
6.03668
-24.7595
23.3888
-1.9714
311.406
584.145
6.56403
34.4601
192.89
18.4609
688.806
21.8592
-22.2882
595.146
1166.82
39.717
-9.94731
523.473
1153.2
657.859
930.134
7.98202
661.198
673.371
-25.0186
-1.18797
681.795
444.688
37.7932
12.3988
70.3246
498.748
-0.887667
40.1824
669.438
-23.0747
533.756
11.7019
14.6099
15.7051
23.4097
735.482
60.4104
417.268
333.332
524.533
1098.81
916.881
17.2661
280.079
29.9984
598.765
1251.81
5.7846
35.7935
-5.86192
155.735
32.3891
-9.88433
81.4947
37.6134
3709.35
41.3773
-1.39627
1002.6
23.8817
-9.37351
16.1475
365.154
10.8478
14.0184
1229.57
-46.9522
809.033
21.5566
56.9488
349.801
19.7646
403.811
-0.62963
-28.9182
936.313
-9.00871
3.17115
43.0419
1133.65
517.851
849.603
193.09
-5.50363
6.10796
-3.16682
16.2109
1.82856
-13.7253
-2.52449
1157.29
452.349
73.1314
647.531
996.61
614.194
-44.2915
65.2273
761.405
5.93407
31.1395
8.48042
34.7196
459.973
-28.6969
852.347
1095.35
919.784
561.058
551.896
10.2186
530.801
69.0885
450.383
394.017
45.3771
884.573
-15.9289
88.0161
1307.01
498.664
721.702
1264.75
32.0466
663.949
-16.7345
20.3257
11.6589
8.97373
21.5147
905.358
249.15
928.973
47.7935
4.475
55.5724
297.838
-12.0945
53.7183
26.5638
707.59
29.4957
597.25
29.8254
32.4681
19.392
3.80953
-12.9999
7.47242
6.21937
15.4783
20.267
39.3099
173.638
370.186
797.177
291.989
433.221
21.7692
223.998
103.32
60.9565
1421.37
25.651
364.653
44.6243
17.3241
23.9802
874.236
62.6924
455.838
27.4619
505.746
35.4021
41.8362
11.6439
416.886
241.768
544.417
408.481
611.732
39.5416
897.438
28.2985
41.7594
-13.6325
29.0208
11.3765
6.19524
670.744
419.939
1220.49
46.8281
200.044
940.778
3.02905
45.3921
143.906
381.335
17.0509
3.18451
25.3047
53.2007
59.3206
903.02
4.77211
259.508
512.865
43.3042
237.399
912.181
19.8952
28.4726
-4.32512
920.105
32.5105
20.6761
155.666
3.72429
2.47124
528.972
-0.347699
672.768
1258.08
520.335
1046.43
486.361
983.492
10.7446
473.487
-34.2932
250.191
-19.4498
53.7984
236.296
583.709
230.439
-6.48883
-13.6026
17.7527
774.383
111.71
11.8702
332.982
-6.21054
-1.69052
6.64911
964.85
27.1381
33.1569
209.99
1139.42
29.9473
20.7388
1118.42
3431.77
974.489
4.73861
532.564
761.73
30.0811
379.647
792.365
13.6529
77.1486
613.066
12.2308
23.3158
-10.8479
11.0483
250.335
513.141
26.6945
415.062
47.5642
776.784
19.5889
896.244
3.09906
20.4096
416.442
68.3094
29.9984
40.2931
221.075
660.458
562.382
912.856
506.366
7.68374
28.6409
-8.01026
557.507
738.21
944.677
24.3393
37.0001
52.8883
997.903
301.909
22.3915
6192.23
586.019
259.563
56.9488
57.9577
1063.62
14.0049
64.9627
695.605
-3.5475
1076.87
11.606
33.1562
378.5
120.549
75.614
7.55766
90.0737
721.492
513.98
-13.4334
33.7113
833.304
33.6877
57.4892
647.776
218.387
-18.6978
158.902
231.884
18.1807
220.431
169.352
872.95
2624.23
907.36
1395.46
613.804
45.2237
15.389
37.2852
23.777
42.3135
1571.99
585.166
10.8617
806.561
323.26
296.951
34.1734
885.784
-7.74823
1084.88
62.451
32.3222
204.673
1018.46
442.293
54.2829
-6.70934
0.162403
315.029
278.996
24.7305
7.68374
54.8779
3.23413
31.9912
212.343
12.9464
879.085
3484.37
7.47266
37.0001
-28.1142
6.77718
24.0738
-4.14473
60.8701
1119
61.7468
24.6739
134.369
32.586
68.6909
3227
185.253
8.52024
619.328
74.333
365.644
-6.22928
295.295
59.4808
45.3392
-32.4361
18.679
1.71438
900.161
283.103
-21.8916
2.35982
166.444
1.55918
1296.83
855.155
4.9665
809.551
-0.606861
439.755
544.475
-3.7053
47.8296
233.758
57.4438
-8.05626
525.679
-6.33129
6.94673
9.53401
13.9933
24.2917
-2.7407
934.794
665.828
-8.21588
19.7248
1610.07
866.805
225.715
36.0037
11.0483
925.203
1237.97
402.571
7.95381
-19.7213
-11.6271
29.0319
38.7063
-4.0001
725.058
221.539
192.092
1.80906
469.303
-14.8301
15.3602
264.773
-24.8769
17.4396
545.501
-25.7591
46.3705
807.719
-34.4523
16.5776
10.8478
-15.093
78.6134
423.85
-2.43769
27.4614
48.5874
-14.1061
652.502
-7.29563
810.751
-3.38651
1161.34
344.668
281.719
203.05
-18.6793
-18.1435
4.23389
1328.37
125.248
384.162
452.231
5.01534
-6.27262
415.164
268.691
-20.5719
4.72606
269.472
1288.86
12.4662
158.736
-10.3044
452.815
604.774
1075.88
24.2917
529.494
-22.9729
4.28255
-12.8066
509.026
28.3571
445.14
15.8195
-12.722
11.0483
908.336
23.5729
37.9389
1065.36
23.9802
28.8236
2.72231
703.215
-36.2563
42.8516
16.6614
30.5918
395.891
49.1252
1108.42
862.084
1379.25
52.6363
30.1713
622.558
33.9207
30.515
-21.1287
480.671
81.0626
245.499
-10.0894
-15.2815
7.91074
881.711
-9.18604
5.5217
172.725
6.93264
639.998
38.2082
29.8467
16.5868
-8.48393
68.7108
779.938
-26.0363
12.5114
51.9845
765.773
45.3392
1211.94
29.9234
16.7069
8.10528
11.3058
-3.62957
489.107
223.611
-1.38831
833.612
22.1739
50.5779
1183.12
1112.54
1358.09
883.909
278.357
810.296
0.0428324
38.4592
1305.83
539.231
256.095
-21.1747
16.1575
842.78
-0.999226
7.42507
604.457
-9.85446
14.0046
271.005
579.712
3751.28
25.0454
40.6411
319.277
53.9829
-1.5622
883.84
686.892
178.282
-10.258
43.9305
-18.3442
101.003
-21.2006
12.3285
1225.29
459.604
190.174
754.087
75.8835
43.5438
271.091
5.41704
45.5844
7.95939
13.9615
209.909
-4.68448
29.92
1301.39
603.612
598.013
1137.32
43.6335
19.6505
-24.2308
-6.92323
7.32422
73.2364
2.35187
1662.27
37.0001
14.9894
1.15498
1253.46
14.5959
544.379
1330.49
13.4295
827.774
0.726865
758.347
369.053
7.21649
568.866
-15.9802
-6.25183
17.1935
48.1186
793.797
33.0136
802.462
42.5265
239.819
20.455
890.79
109.347
1355.01
-1.89791
-23.7657
92.315
177.721
1240.61
948.859
20.5692
20.0079
-4.6268
-5.57937
1462.75
38.9622
16.3668
48.0735
21.9288
610.012
23.6538
769.692
-18.0546
852.335
0.534419
1200.39
62.0902
32.8455
484.336
543.876
425.217
36.6913
464.415
478.344
21.5082
288.224
34.6541
6.47044
-6.27127
99.0735
45.4407
37.8808
780.455
361.708
14.0562
31.709
47.9511
647.676
197.474
31.2897
14.243
22.9118
7.46907
1071.16
10.4552
407.128
1730.7
652.393
302.373
-40.1081
120.777
-24.9888
-25.8635
972.645
668.831
9.65781
-59.8832
-15.0432
28.4184
-7.29563
49.9927
-15.7997
20.1254
-2.59364
-19.3176
22.4272
140.395
660.28
32.5105
254.934
1223.88
18.7168
-3.15096
-3.26237
140.24
316.695
40.5738
11.1989
1747.9
-6.27262
1134.81
336.157
1.9169
53.4518
65.1991
35.2422
-27.5766
1585.77
14.1026
45.2237
14.1049
997.83
926.185
-5.81829
8.78443
55.432
39.0021
10.2638
-22.8714
175.001
1357.74
527.461
49.9507
1.6221
-32.0643
0.606774
188.25
1257.51
810.534
13.9054
338.966
1042.35
1165.86
491.535
259.981
25.2727
346.834
-14.4195
33.881
686.386
-0.023602
554.242
7.49309
57.807
214.058
-9.76693
5.52487
-7.18522
-0.563623
446.97
55.5724
27.8312
-19.5907
408.873
516.435
558.833
-19.3176
41.1678
24.9719
2.52542
-26.1755
206.266
213.62
287.329
-5.13644
21.196
385.402
14.947
-2.48093
-0.650421
45.6769
13.1613
102.177
74.5695
441.78
867.04
576.652
1314.89
89.4056
566.132
6.49704
693.333
526.128
1113.59
10.51
24.9887
441.088
8.78199
987.816
39.5908
14.6986
1323.94
36.9051
56.3164
1259.36
74.8675
25.6057
31.1311
597.951
466.802
144.657
270.724
-38.3638
20.7107
11.4343
27.3226
-1.88842
-1.47092
19.008
609.805
758.323
13.0523
64.8694
243.222
36.838
20.1523
9.1362
-3.10424
435.724
178.576
8.51181
-8.68423
-0.365031
-9.05846
250.405
641.177
66.4193
29.789
297.391
40.4395
29.6318
36.0648
-0.382656
1104.54
-6.57539
975.363
1385.38
299.202
24.1577
9.97711
435.246
2.27354
-24.3495
-14.0548
24.2979
218.179
187.569
1040.29
11.612
21.1447
306.833
476.923
719.773
-18.1676
969.37
-7.51987
25.7557
-0.719081
226.473
293.254
800.411
3.64763
43.0062
223.325
-24.9265
1387.75
53.6984
-15.8426
25.2493
16.237
30.312
822.916
610.456
362.849
817.454
499.799
61.7825
7.33658
101.809
64.3696
7.55766
358.065
-5.64604
-5.02503
82.9447
14.6448
408.232
689.634
419.135
258.576
837.101
10.594
6.6176
-31.8163
18.3475
5595.03
10.5353
15.1562
45.8524
14.9213
14.1259
1584.98
534.502
11.8702
64.9904
26.9195
14.6275
-18.2062
-22.1769
166.072
44.0877
33.9793
-5.22573
20.0288
1191.55
25.8543
68.179
1011.04
8.34451
345.268
-11.8935
29.7799
6.22897
-8.90721
4.1476
15.0059
653.113
183.593
23.2757
-22.3264
41.4157
12.8787
1553.97
-8.01026
418.827
-12.9864
857.021
-26.409
22.6366
817.571
-0.023602
736.027
22.4856
27.3919
925.5
-5.20772
1275.26
-1.68977
19.0517
569.152
391.542
1058.57
1219.17
684.921
426.657
914.871
31.252
27.3038
1050.86
4.90263
13.4801
440.344
36.2163
139.332
20.6761
266.236
228.612
-8.77316
218.918
145.862
1487.99
512.838
139.948
1451.75
11.9437
783.402
514.472
33.2334
49.9476
342.394
14.0585
535.433
886.597
15.8674
-3.81932
29.1184
1137.07
73.9747
-12.7251
-11.9788
0.686097
40.8644
28.6454
866.13
111.724
313.953
43.9305
13.5149
164.722
445.442
1061.81
830.669
-22.8714
38.1939
739.303
26.6772
37.2294
783.966
569.729
37.4163
15.7795
13.2809
45.1638
27.8713
13.4861
36.9673
-7.6683
17.0144
356.049
-26.2401
288.317
1460.31
1680.64
21.5147
1204.92
-1.56302
36.5491
8.22313
623.414
33.5949
25.9572
147.064
150.126
190.548
1451.59
68.8511
1515.4
34.0948
157.262
652.826
16.928
28.0872
167.389
65.2446
4456.21
1303.06
25.5812
24.3174
413.29
-27.4117
80.1917
477.235
134.373
576.663
-7.33258
795.479
-3.81932
-19.6073
12.1305
40.4951
624.69
38.1639
820.253
-3.56459
4.77504
27.1381
2.56016
-4.11316
-10.9325
-15.7121
34.7173
725.51
673.617
-7.0998
-6.2081
47.9357
31.5058
15.4501
2.76752
12.7358
40.068
10.2912
5.37023
-2.07922
-10.6376
122.277
60.3696
626.781
-18.7273
41.1644
-4.83527
-13.3582
322.707
851.013
39.8853
-2.38806
10.2802
307.479
3851.78
-24.5349
33.881
-1.39627
292.331
252.996
299.562
1242.92
1080.36
1349.23
14.8952
629.123
34.675
499.228
681.51
685.77
550.125
-23.4765
94.9477
7.82318
-16.666
-40.1626
1028.29
61.7825
417.757
17.4756
30.6364
476.074
-10.6472
-18.2549
267.644
-7.81115
41.2075
364.15
-15.6482
1015.7
42.4967
364.792
317.713
-56.1791
6.60012
218.873
10.5922
47.7917
108.146
776.027
609.946
783.288
692.538
600.095
19.3665
25.635
45.6602
-6.21054
245.686
32.0946
72.0632
10.2715
48.4462
40.6532
1167.45
2083.33
25.4265
51.7458
56.1842
-3.62402
1072.13
14.7768
1.47545
165.272
149.9
756.239
-44.6479
-12.1268
398.811
6.15662
862.382
21.5989
30.2311
40.1824
110.966
35.4112
-23.0747
374.023
183.305
909.815
-0.382656
43.8161
317.638
94.5515
32.2994
840.807
370.813
-11.4496
1033.22
950.551
235.101
-5.60885
29.92
10.1573
0.162403
401.236
1117.13
294.758
27.1468
777.87
159.443
73.5664
301.701
59.4889
31.14
5.33318
1214
157.733
1097.64
23.2157
51.8243
652.037
599.421
-8.34635
954.786
37.8082
9.57096
16.2595
10.4372
27.6217
28.9864
55.1253
10.9164
29.6994
49.7241
-22.8287
-11.6957
564.683
-10.6223
-35.963
1094.74
984.776
-20.5564
55.9843
-30.8793
1404.11
490.353
5.06221
165.858
10.5353
621.64
17.0303
12.1192
530.289
295.115
-15.7269
18.9242
598.854
43.339
495.602
533.427
58.9972
-7.77582
29.4088
1.96847
37.3862
1249.37
135.996
12.3904
63.6805
-18.6166
376.847
515.152
-13.5171
504.478
-9.39538
-14.0021
0.85895
1407.52
536.173
-4.53651
-0.014355
-7.04421
86.6102
7.43009
87.3582
429.696
-24.051
-10.0899
319.575
15.9789
422.492
736.312
57.5101
68.5505
170.187
549.995
644.296
165.63
441.254
305.913
-8.14534
239.628
421.46
34.34
1164.26
570.116
977.232
46.865
-14.0548
457.207
176.325
1021.55
645.046
56.4095
163.574
-23.0028
400.086
16.9987
19.3137
346.53
611.093
249.729
20.5911
48.2445
1324.96
29.266
33.4442
52.8883
811.074
-24.4634
554.626
34.0442
20.0511
719.362
1.02398
-10.358
51.8442
-11.0438
181.177
4.81499
548.382
11.606
58.0344
565.808
45.5866
43.7549
219.327
13.237
973.237
27.7633
61.8223
117.41
324.168
18.1338
91.1788
19.7361
2.5734
-11.2016
59.074
758.604
479.261
40.6695
30.9251
38.6463
1641.85
341.009
10.3778
170.289
36.1793
571.188
-17.4918
-5.40478
1697.95
25.546
26.2863
16.7566
-6.16276
-6.75533
5.97333
59.1801
21.5082
8.98767
53.1864
15.9134
384.624
584.06
774.452
41.6289
439.375
13.1318
841.391
23.2757
2.03647
45.1638
599.461
17.3966
1.36007
29.0208
1035.06
11.0724
969.04
24.3393
87.5999
18.7375
64.8732
36.5072
256.931
72.9912
412.156
359.541
1670.82
-15.9802
341.407
-12.0516
68.8511
19.8952
645.04
1924.09
670.756
28.72
911.448
1443.09
9.4889
433.506
714.505
657.45
67.4445
4.32945
18.085
271.133
494.103
-36.4859
36.3066
22.5316
61.451
349.951
51.8216
10.6844
896.969
265.568
24.5265
-13.9851
835.349
21.3008
9.0053
971.078
1342.82
34.7196
349.403
5.03629
561.43
115.839
26.6945
30.8785
51.3124
199.499
1076.15
458.894
333.379
969.499
959.985
616.967
19.5837
-5.60885
23.4265
271.675
210.682
-11.082
18.9269
9.73798
5.80968
304.129
1237.79
95.7094
752.074
670.744
6.1
11.2208
1028.86
-13.8375
33.4442
34.6332
3.64763
779.514
34.0442
1069.53
289.548
626.665
36.8318
221.001
5.34243
6.5086
18.111
14.3855
-8.30347
19.8952
568.204
1.29708
-3.80977
298.586
36.2586
442.341
230.629
-0.0238395
1325.56
625.916
-14.4112
23.7072
873.269
413.562
259.845
-25.2415
2.5734
1512.41
2.56016
0.534419
-14.6807
51.5839
336.444
68.2934
9.7668
1043.66
484.797
302.809
8.38972
886.051
51.3124
15.9134
2337.81
34.1734
111.795
758.792
364.176
-1.41094
-3.34866
9.38368
64.656
766.655
54.5342
330.203
33.9207
24.8928
388.842
-35.4752
435.356
14.8205
35.7551
28.0874
98.8443
-3.75131
-0.719081
130.896
36.0217
3.35154
585.609
637.367
-16.9671
234.161
671.227
111.512
13.8453
27.4614
29.8467
-25.2129
-0.987662
33.1036
32.0598
27.6217
428.442
28.4726
333.007
599.64
67.3067
64.3273
56.8733
37.5999
734.61
551.573
1072.45
52.1262
7.18137
-3.16682
20.5692
5.01534
153.023
23.1881
-26.1941
40.3333
981.617
1341.33
33.081
135.873
61.1351
61.2946
56.3857
13.9933
16.7954
4.75557
-13.6026
653.061
663.813
533.374
904.572
-23.6768
18.3756
-20.0803
-22.1769
-11.964
966.128
1323.34
675.65
471.218
-14.5961
-9.95623
587.667
20.2614
4.20568
14.6099
561.058
2.79494
-2.89989
13.5587
16.2175
70.9625
101.806
22.9519
834.359
891.024
242.692
161.105
142.591
-13.3582
0.367649
946.933
-19.2547
246.413
27.939
32.007
-16.3888
104.924
349.969
-22.492
3.02905
3.45911
34.1477
38.3813
-39.1711
4.05918
1262.56
25.5874
252.719
10.2567
489.332
12.5114
2.94093
-23.2084
24.7245
-13.6954
13.7698
35.6687
-3.77197
1136.28
6.10796
31.5114
1260.93
613.401
12.4628
13.073
953.021
3.79096
32.837
226.369
27.6112
6.84404
115.632
445.663
-10.71
6.77665
1038.48
38.4677
1719.35
16.6705
5.03629
32.9432
292.001
11.7019
27.1304
237.624
-12.1976
173.262
23.7138
415.791
24.9696
47.2511
251.138
81.5226
28.8979
663.582
20.801
638.817
-1.50642
-11.0569
36.1372
-0.513998
285.768
4.32117
449.604
-16.3888
545.33
46.3705
-7.49944
-6.34128
303.31
1092.99
933.184
5.52487
75.2737
250.193
40.5799
620.178
59.6903
89.1051
15.3194
-48.5251
760.264
-8.30347
267.502
823.077
451.073
41.1678
26.0772
1158.78
692.182
13.1799
7.61483
432.885
132.711
-20.9296
24.341
562.801
44.3219
14.947
6.8894
-12.1231
6.32153
20.6576
34.7111
40.8363
42.6037
38.7032
-19.3007
197.717
509.037
24.5265
77.7115
73.0174
-15.4767
696.165
24.7563
726.403
4.37395
426.685
873.498
202.635
-5.91614
21.3008
38.9904
11.7788
521.302
-34.4528
78.9568
760.675
1.28816
91.0393
30.4426
25.8543
21.3273
405.239
19.9657
831.833
951.82
2609.31
17.3297
431.878
82.4723
1786.92
14.9275
-6.70934
5.98985
30.1725
1256.15
599.187
12.9464
17.0144
4.22593
429.138
29.5039
381.59
18.4516
36.0217
2187.22
-24.4634
110.881
218.702
19.4675
736.37
-4.59822
77.7231
29.3554
-16.666
96.8444
21.6816
34.8877
54.7095
462.317
770.18
31.6994
47.4607
134.647
15.991
988.688
28.683
975.986
-7.27885
26.284
19.9238
-20.5654
54.2379
46.9987
43.6873
1294.5
213.6
184.213
31.843
434.287
2.16203
521.675
-4.89032
829.881
9.83345
22.8883
0.93772
-24.2005
22.675
953.66
751.688
797.008
-36.1213
14.0283
568.415
228.464
127.584
-12.6407
-7.49944
6.77718
-20.9037
145.781
-45.0781
82.3616
187.718
780.553
-19.8879
44.328
9.23201
46.5719
-4.59822
304.485
1067.59
573.665
35.0002
776.93
584.219
31.1396
35.9689
379.858
41.1678
64.3273
388.583
41.2909
0.118567
937.009
-12.5213
9.85609
18.393
828.315
45.5589
-2.52976
1129.18
115.017
402.967
229.614
48.3325
29.4853
141.777
91.2692
10.3104
231.675
634.759
105.111
784.234
492.808
53.9829
-6.96185
-19.4603
44.0877
699.423
475.817
640.345
1112.41
53.9946
27.1304
694.896
1063.31
681.207
13.9667
152.24
338.954
61.639
39.9622
19.2038
971.166
316.731
-6.55854
0.786928
20.8022
36.1372
-24.8769
8.4061
16.6946
1178.94
19.2185
423.515
550.494
-44.9808
287.887
37.1923
350.865
-0.396596
23.3888
-18.5564
-15.093
1.77673
612.256
66.4787
44.348
17.1935
-14.7919
481.146
-4.32512
12.9588
714.628
34.3845
852.819
892.032
261.092
-0.31489
54.326
8.07758
-17.5223
38.7485
327.311
6.6176
11.9437
-5.57937
35.2141
36.9815
452.872
220.58
-6.33129
36.9318
556.761
705.524
-5.69339
1065.86
15.8787
-5.2288
353.464
39.9812
27.5091
43.7861
18.1523
15.1761
60.2056
516.948
-32.8845
49.4118
3.3831
483.821
606.478
237.116
4.73453
23.3158
2097.48
20.4186
31.0691
578.733
1413.5
706.14
1211.09
1121.92
833.754
19.3474
542.005
536.826
984.822
1484.2
8.28319
80.7472
2.06032
824.349
-16.4989
13.3059
28.6409
-19.2547
30.8949
-9.23827
-8.79729
-7.6683
245.021
-11.2476
893.21
37.0847
9.55462
-3.84863
432.812
772.426
467.953
25.3047
41.0911
2351.67
1.02398
767.379
38.7258
24.6898
-16.666
-19.5479
23.8735
13.4801
428.584
57.9364
351.102
356.134
22.465
6.20351
94.9217
123.643
814.612
4.97178
94.4026
1512.41
36.5852
715.5
141.929
689.004
-6.18219
296.266
1132.81
10.3778
25.7528
15.3859
-34.4676
530.987
336.73
19.4233
14.4042
294.412
113.471
7.7317
55.928
8.68898
201.823
331.804
119.923
43.0084
1.24289
49.7894
932.557
481.419
-9.76895
19.0946
106.797
21.6052
-24.0332
76.9327
731.076
38.567
13.1041
-23.9108
13.3858
282.918
6.88189
72.3657
418.97
18.3341
76.1934
31.3967
40.9953
38.1674
-21.9544
583.146
171.524
461.266
29.0974
319.418
22.8853
526.417
31.2732
35.254
30.4426
6.51565
1258.99
727.85
17.7875
251.565
44.7256
15.5993
2.27354
624.907
24.3762
220.203
22.4238
9.13061
28.4786
20.8022
49.2557
1.36007
10.2802
43.2356
39.1833
1064.62
-22.011
1.85046
402.921
261.65
445.739
37.8958
269.469
288.79
-9.47083
5.52487
816.955
14.7128
347.589
34.9776
198.978
-14.7919
1103.22
-0.807204
63.2289
1.1545
56.5836
-6.19918
48.566
872.05
205.782
20.9266
34.7173
150.912
624.891
227.158
4723.73
205.794
2362.22
33.3505
25.2837
49.574
60.4104
29.336
39.1034
1120.49
1044.32
30.3845
33.7465
14.9275
38.2682
5.7846
498.688
25.9972
80.9525
1024.6
525.648
18.8727
440.979
20.4427
11.3922
26.2337
40.5104
610.657
49.1402
-6.01879
227.662
-14.8082
1021.68
8.80671
19.6825
1046.95
16.7283
70.9347
6.64618
1434.55
3.94876
194.296
448.969
215.028
47.2133
1121.99
48.6641
76.677
21.2237
13.237
342.93
-25.6398
2.35982
31.5114
908.9
-10.6631
209.245
415.164
4.44746
7.5391
33.34
61.3444
370.413
945.843
21.7797
31.3096
73.2523
281.985
-1.94526
235.266
12.6343
-8.97693
8.63597
63.1163
56.9046
621.602
935.845
-5.08778
-18.4288
2544.26
19.7248
544.466
30.8121
898.074
505.802
38.7695
450.86
48.3724
54.8055
27.1304
27.1578
343.802
332.935
29.7331
644.474
49.3325
661.945
1172.13
16.8799
8.43398
25.1498
-14.8301
8.4061
545.485
1010.69
275.316
9.84813
695.255
191.152
182.939
380.146
296.517
16.47
88.9811
967.202
920.066
712.048
24.6739
179.347
27.1788
71.0762
-0.987662
20.9416
-9.1697
274.681
130.695
941.143
5.04521
1527.3
39.9644
649.078
35.6687
869.685
558.448
94.1891
1146.61
41.2075
-3.16682
-25.0186
20.5692
44.3707
36.8309
17.862
219.309
30.963
59.5769
59.4703
1292.45
27.551
29.051
606.198
894.382
478.09
-36.1956
223.197
13.3539
297.683
-33.0471
805.483
422.199
251.437
-47.5713
392.664
521.236
340.192
1172.12
-7.69236
-11.5977
632.454
246.994
-18.0281
1192.35
1243.73
650.049
-4.89032
87.7508
7.02235
310.557
870.517
2.74609
18.5906
791.955
771.364
-12.4211
606.628
29.578
30.4081
-10.1753
23.2538
-7.9555
72.1279
24.8187
-26.019
27.5884
11.7848
256.71
167.913
-27.2745
765.867
-8.99692
46.6415
68.6909
37.2015
4.77211
10.2567
400.421
-6.4294
602.73
62.2058
145.6
243.567
35.4476
868.302
-1.81267
18.8592
618.418
729.609
797.164
24.8973
15.3044
308.501
29.0951
168.912
619.428
30.8121
229.349
42.1503
490.753
4709.99
30.3845
13.9615
16.8799
1022.3
37.4163
9.53273
914.731
931.171
504.311
32.3891
160.205
-18.6086
-3.92017
654.197
-8.89253
401.027
964.663
9.36715
14.2734
20.3257
30.3995
124.588
389.705
43.4146
799.294
36.3341
40.5799
770.103
48.4459
428.311
437.544
22.8157
20.8154
3.14105
-23.296
510.9
288.029
31.6994
586.644
719.76
776.349
16.5189
16.5517
352.303
688.364
-36.263
1062.55
20.0079
-6.50086
115.017
7.5391
32.837
25.8437
55.7222
362.917
-4.68217
38.6463
331.16
18.6695
4.75557
-2.3582
-6.61011
-33.3398
780.237
36.8794
169.349
23.7745
2.05761
182.811
526.848
5.32825
6.47089
19.9334
1174.76
805.272
661.528
234.163
23.7317
4.89414
13.0807
3.87224
901.585
-5.83791
-7.89488
352.678
730.861
27.2274
112.774
1089.69
269.962
547.417
444.139
-3.48077
36.3402
683.36
26.1707
666.553
34.8844
1073.02
1088.43
34.9639
533.646
20.3806
419.866
158.065
949.3
40.2963
1333
10.3859
1346.27
638.692
1686.97
29.0951
77.0828
17.853
340.033
22.2927
14.4066
1657.76
726.784
1329.17
47.7451
884.177
19.4532
8.41714
34.1734
257.972
6.46524
71.2279
227.7
28.046
19.5276
796.641
11.7744
-4.26213
36.5171
522.997
116.67
644.655
12.3994
-2.16308
45.3921
-17.2632
230.694
20.9258
6.93264
244.57
55.0748
40.5799
25.9572
-4.59822
990.751
32.186
-24.1622
10.6373
-24.9398
683.972
121.655
836.443
1089.48
1205.09
498.62
13.0946
-25.6398
766.145
-4.06302
1138.14
6.84057
88.0356
0.995402
1471.84
63.7611
263.85
63.2185
33.081
548.167
35.0577
427.451
766.422
10.3778
1048.99
8.12208
26.923
974.149
-8.83591
862.382
16.147
37.7274
173.4
499.329
54.7444
124.977
771.325
25.8836
38.3748
556.215
34.4458
471.311
66.0326
867.044
451.445
741.8
35.1333
24.3635
1.09944
1282.56
42.5341
27.3614
27.7039
810.957
1500.16
735.207
-26.409
101.176
-2.35524
-28.1142
896.959
333.295
15.407
-24.7595
215.702
567.742
-0.0973313
-24.9265
-16.1397
1343.06
-7.63458
-20.8945
1151.92
-29.6581
517.443
544.746
-18.6108
28.5587
1467.61
45.853
780.389
12.8328
1224.76
908.104
11.2206
11.7302
425.065
43.0816
6.20351
36.8745
-19.6193
695.978
13.1613
34.7111
87.5813
37.1163
37.7932
456.553
36.5914
26.483
437.484
52.2778
-7.14514
258.768
1156.88
16.3871
18.6971
15.5469
63.4938
457.256
987.136
363.857
90.6402
1533.72
31.5289
1361.97
7.40227
-0.923688
6.74548
-40.1049
734.227
-25.8139
242.824
444.919
1005.91
32.315
79.6446
940.999
115.218
15.1768
500.275
798.255
362.006
14.4289
36.5491
173.141
35.4689
660.695
14.0049
29.3554
73.4155
554.117
17.9335
36.9043
1115.01
696.993
317.326
40.0067
9.4889
572.187
13.6042
1733.16
39.0405
73.0667
917.937
4.63966
4.0783
873.601
340.186
61.8851
96.1212
716.331
232.387
603.677
631.948
1104.93
-13.1807
407.538
207.97
-71.0118
78.3996
27.8601
280.707
-2.49923
2.09148
-1.82694
407.855
637.232
14.8825
1047.06
9.72146
1478.79
499.085
663.037
465.481
51.448
62.2844
3.54298
343.561
26.7
30.3845
27.08
28.1243
342.889
328.749
5.7846
849.138
350.211
399.544
34.2631
15.9024
-5.49014
704.477
365.591
7.97406
979.655
271.736
5.33318
36.5072
127.621
-5.7227
565.871
3.18451
42.454
254.023
686.795
1254.99
109.023
238.207
-4.35521
824.1
1048.76
18.1637
792.668
96.1864
47.503
264.362
77.4339
22.9746
20.2998
650.882
-13.7742
29.9396
36.8745
1.22364
17.862
868.392
577.255
448.88
556.204
477.387
1404.9
27.177
1022.53
147.502
1647.47
310.096
29.9139
649.817
463.78
14.2582
59.3682
53.1564
29.3967
58.3315
568.743
57.5198
755.232
451.555
859.565
62.9079
329.108
44.9398
39.4795
317.403
30.5195
4.06
45.9617
48.9718
443.107
18.5446
46.0617
52.9314
-0.382656
744.717
765.059
861.421
829.959
37.2762
20.2845
27.6371
5.08464
7.40227
283.934
4.62016
-11.3945
-73.8632
16.1158
-40.5321
362.062
20.8022
34.2631
216.878
947.313
-1.74201
6.19524
7.32422
131.332
-8.89253
26.2133
640.449
-3.75131
374.094
803.685
103.974
358.131
-16.0301
26.6103
18.7455
55.1466
-33.6462
157.729
-10.1067
30.315
204.721
-3.53067
782.784
169.026
623.065
866.817
1153.97
234.848
199.566
-25.6556
938.251
1285
-38.6561
-35.5644
55.3258
149.56
-54.036
-26.9565
4.73453
-25.4099
264.047
-39.9413
61.0542
25.8836
750.084
-4.72874
329.453
240.593
505.045
37.3925
631.848
669.727
10.1022
503.794
7.02235
664.756
734.54
13.9905
74.8125
1074.94
21.738
4.44545
1047.03
1078.71
23.9558
1220.44
28.0838
-2.67904
-4.11213
784.125
47.9365
-34.1924
6.07805
-23.429
-18.5227
649.075
-11.767
575.879
13.0814
1084.05
-8.53063
227.073
638.493
-8.4285
8.22313
801.451
-3.88645
-5.90197
173.438
23.7332
15.3194
-17.4737
7.00692
-8.21583
764.042
26.1753
-0.159687
17.4756
54.0622
-4.5666
128.35
839.13
744.594
19.3628
43.0816
28.6923
48.0061
751.747
1016.73
32.6861
29.789
1363.73
823.799
428.808
43.5611
964.163
12.7358
38.1939
40.2763
733.2
49.9507
16.6614
688.389
60.4332
605.723
17.7096
425.426
3449.22
245.438
782.273
-33.5708
740.442
39.1157
32.0466
678.942
98.3613
-50.9638
785.69
25.0109
679.763
-6.95583
28.0739
-2.62681
-36.6448
1.24808
-5.6174
303.389
763.032
23.2875
517.9
717.854
256.696
5.94912
-26.0363
1123.63
-22.9781
1314.08
742.069
48.7871
22.6074
892.032
-14.5068
380.121
702.753
268.573
71.169
635.351
403.902
537.357
31.2069
12.1844
1078.75
38.8059
45.1413
598.702
682.089
-4.48249
11.8702
40.6275
24.5464
16.0194
444.389
231.359
44.2962
19.6418
310.519
20.7091
56.2049
438.436
1204.39
34.7969
49.8717
28.0732
1076.4
7.13123
21.1491
39.6673
878.217
70.3246
558.718
1002.43
32.9432
53.9946
34.1907
32.7526
7.11361
49.4383
960.443
915.393
49.9507
46.5997
61.5139
18.2668
39.2614
0.950378
72.0865
906.898
-30.7597
25.4861
12.5491
766.086
-9.39753
-42.0344
-0.363995
1324.18
400.09
-14.0587
-24.1449
8.0367
29.948
1856.45
-1.03753
6.4619
925.163
5.99561
16.6564
9.65781
101.998
-5.53525
983.834
13.4259
771.508
578.279
-34.4528
4.10976
545.292
-9.53002
1016.35
-4.97085
309.282
-48.6072
114.294
-25.6398
-5.9699
-20.9296
1000.73
239.835
-32.466
-2.52449
941.777
375.513
599.744
1041.08
12.7253
441.627
-38.0413
-23.1979
81.9094
-29.8214
6.49704
-9.44152
486.391
-60.4542
4.63428
-44.5842
-25.0972
83.0847
20.0128
-21.2031
13.302
744.853
-2.55542
-11.6094
-38.821
-40.9176
-43.8231
257.731
7.74233
-10.258
-23.9664
-3.94423
-8.28625
359.467
691.988
6.51565
426.904
1153.26
280.157
-56.8711
9.16517
4.35491
-29.5219
-19.7717
495.691
-8.5834
-41.0671
-22.1211
-16.6791
23.0187
-75.4766
6.53204
451.782
13.2663
395.404
30.4409
-14.0587
289.254
466.12
-12.578
568.742
-20.7152
32.801
13.8453
14.343
26.0986
1186
428.311
13.4454
3.94876
23.7558
57.3765
377.049
-2.45105
80.5232
271.58
298.586
483.57
444.272
6.21937
999.363
35.2596
27.7961
502.228
86.7884
34.9516
44.9321
467.91
46.2012
101.899
383.531
6.93627
45.9176
7.7242
1026.21
234.83
-23.114
1051.57
465.755
30.8121
1166.07
-11.8303
314.053
24.0096
755.706
-4.72874
1104.54
10.2912
24.8031
-19.3897
1566.47
590.938
275.951
219.665
512.463
337.345
-3.81314
795.391
-37.3189
-7.31001
-28.3507
307.714
0.187477
32.3891
-12.2086
-72.9565
1021.94
-18.9127
26.3848
-0.481179
-37.4845
300.499
301.202
538.397
577.175
699.863
-5.24879
56.0118
674.951
283.783
3.83508
164.867
515.676
-2.48418
480.899
1930.74
2.09153
17.2266
39.0274
35.3216
1642.68
522.983
5.59836
697.75
915.03
20.267
483.194
31.8372
294.81
947.622
41.1839
10.6375
8.49167
-14.9497
74.0665
1069.7
1444.41
12.4094
312.898
16
35.1231
17.5527
-18.4288
12.3988
47.8358
56.4681
104.06
356.9
35.0214
59.1801
48.3724
958.36
360.742
32.7074
62.2844
859.547
28.8429
24.0326
391.206
436.12
891.961
707.473
22.4895
433.781
5.47209
1.09944
1136.81
487.954
893.36
80.1778
775.836
326.853
6.70707
4.66156
467.098
-3.53018
166.269
6.16264
458.109
594.919
24.6739
1.31044
576.065
644.399
261.519
238.893
610.316
-24.1622
5.01512
29.4957
613.181
241.693
327.634
25.9512
975.513
876.244
813.005
-19.1919
434.761
2.45538
644.023
33.6877
344.221
25.5865
-0.878664
-10.5451
1253.79
617.546
891.556
237.354
-21.1747
926.954
11.1822
1275.23
37.5517
24.9349
-24.7655
232.602
497.811
1158.06
-12.3775
-12.7673
120.087
610.466
30.5394
262.353
1253.66
-9.08237
1879.21
517.148
-34.6569
-16.8659
15.8646
1129.29
158.545
110.001
1965.87
-57.027
451.286
-36.7163
-32.3184
390.719
298.432
178.97
1.15498
719.245
0.184293
99.225
43.0062
-8.05989
25.3047
613.547
189.142
337.052
10.3943
19.0676
101.4
18.2513
-4.4677
-0.576983
26.1753
18.581
1306.83
-3.09678
500.437
-16.748
-0.347699
798.037
14.9706
149.27
382.264
810.592
-24.32
16.4734
44.4778
10.5922
110.01
18.1911
12.1192
492.808
467.65
741.646
30.8712
-18.3473
-21.3491
56.9046
1.28572
63.9018
999.904
35.8427
16.5727
21.4634
55.5406
21.5159
771.539
65.6867
43.0865
52.3787
372.308
-18.6166
577.898
140.19
11.7788
7.80813
14.2729
57.2061
197.023
66.5787
512.017
27.9149
233.905
42.1229
35.2246
79.4234
17.7148
399.616
-2.52314
57.8441
379.168
13.5816
590.344
6.55992
35.5422
543.642
50.786
67.834
22.6763
819.497
698.513
-8.46049
339.034
1353.22
630.164
706.499
50.1186
374.81
-0.719081
39.0664
27.7144
2.18511
717.204
25.3047
36.3341
972.502
37.2015
-14.1061
1126.51
4.81499
795.989
297.257
1113.56
-11.8214
58.0344
46.692
17.4756
609.723
105.009
22.465
30.5822
901.912
325.74
31.8372
705.23
818.311
16.8211
364.836
-30.8637
361.738
1262.73
471.765
59.3179
209.186
29.4355
641.094
-6.62142
642.733
8.5037
766.009
19.6268
377.827
10.6561
7.67981
1357.85
686.144
398.882
512.469
409.448
322.06
22.5832
393.537
158.664
36.6709
19.8867
595.915
151.959
29.7693
53.9493
2.22798
256.722
36.5977
85.3246
71.3105
14.9782
-23.9108
-14.5894
739.115
821.527
48.3607
847.39
15.2386
240.867
1260.2
21.0112
835.637
100.614
29.1951
989.154
37.9389
43.997
-4.13079
56.9346
45.8985
1074.69
-32.5082
25.985
-0.205157
60.5769
11.7075
13.5179
218.235
213.657
6.40913
-12.9561
734.82
53.0038
-22.3567
11.8174
350.278
714.167
7.97406
16.843
61.363
-35.6104
-25.0819
1015.45
125.977
-13.5151
486.283
882.869
273.513
1576.4
31.2955
36.8318
513.214
-27.087
508.758
38.7258
58.423
1131.13
10.5248
217.753
468.455
796.318
429.77
25.0142
744.066
13.237
9.9675
15.4783
288.584
327.306
1321.17
14.3857
6.84584
420.786
25.3408
730.234
18.1807
17.8066
3.03904
1032.06
118.23
28.9858
28.0398
130.701
579.973
-1.48066
31.1248
17.4924
56.9046
671.602
20.2497
-27.5766
-35.2954
484.664
38.4655
0.986399
673.617
4.1446
164.722
6.91036
57.3061
198.298
47.3092
336.351
41.942
17.7148
12.4694
357.695
1057.58
227.225
682.173
27.1746
43.0385
10.1573
1079.62
65.7786
816.853
0.367649
5.80968
5.1082
28.684
346.53
434.931
2.35187
687.759
-16.8698
818.248
56.6365
472.449
-30.0856
14.8952
9.68138
923.351
36.3341
301.075
245.364
192.749
-6.47229
15.3194
11.445
883.952
529.554
730.166
987.994
368.614
1013.81
56.831
731.537
22.5502
1255.74
638.096
-6.07347
510.335
9.99247
6.53732
-34.0889
8.38779
376.436
-19.1433
-1.65665
131.234
5.51218
-6.16276
83.1998
340.727
4.20568
461.914
663.037
1295.69
-25.3161
19.1809
1003.85
5.37023
-18.0088
23.889
20.0772
529.437
665.294
6.49422
24.2128
16.1158
294.926
660.039
37.6688
38.0113
5.75426
13.6915
32.007
13.5963
880.33
-3.75131
8.65125
24.0738
412.709
800.411
492.779
22.3915
5.05857
190.008
34.9577
157.283
-2.15384
-12.0945
124.575
4.99257
543.68
-6.22928
-10.1775
42.6142
788.262
766.855
5.04521
1532.83
892.664
40.0067
16.928
410.539
-16.2694
572.076
31.5114
-15.3074
189.259
10.5887
462.849
31.2523
1727.24
730.007
7.5391
1232.74
449.276
1001.97
-19.3007
6.56223
269.156
530.524
1318.34
1336.14
22.0047
446.914
112.837
-13.8528
360.447
5.02027
94.3859
3.15979
1193.96
19.7676
446.263
31.5652
14.0196
960.208
85.842
39.8898
-5.31033
664.574
30.9692
50.8459
701.887
70.1675
13.5149
230.314
12.5326
196.297
15.5469
164.902
670.419
15.2805
917.103
1243.24
674.334
794.13
601.481
19.691
10.2424
930.66
17.5639
861.321
-38.5904
49.8106
556.138
639.97
676.994
100.259
-3.53018
8.14428
123.166
4.28857
11.2073
-12.2819
19.5804
846.452
11.6178
149.715
25.1616
1.24444
487.584
-22.9781
10.5248
515.73
-39.9324
43.7549
-33.757
-18.1435
-19.0556
-11.2663
-40.6481
29.3294
-11.2899
623.457
514.49
832.785
-29.9422
32.837
959.022
25.5847
364.883
-23.4228
1172.46
1.32453
-33.5695
-8.49549
1.80287
169.673
-22.9729
-5.2288
-34.4676
-18.1148
604.132
-13.7068
268.175
-21.4619
997.239
-36.6326
6.81491
844.924
953.057
27.1569
42.0713
17.1724
1358.82
-22.2798
10.2696
-32.672
417.139
-3.02681
-17.4497
482.547
134.986
299.243
260.417
461.075
62.8772
1194.91
903.049
19.3127
10.8418
489.443
-32.5787
7.74233
-2.76173
30.8121
620.712
-18.9368
1433.07
101.347
45.5613
22.0093
1.83049
497.182
725.039
22.4726
28.0222
29.4883
817.778
128.168
-4.07839
1.40016
255.823
506.87
653.899
349.676
57.3453
19.438
593.672
1143.6
37.4541
321.534
-4.11213
409.311
10.4552
583.312
513.471
87.5999
16.1475
10.9554
1301.02
260.099
44.0035
470.293
3.18451
12.1862
392.904
374.675
39.0756
-8.34635
336.344
63.0886
94.0302
-8.23267
335.788
-3.6183
17.3143
1330.8
-1.51402
238.882
1014.48
4.39948
708.458
-29.8665
-24.3867
-29.3879
-12.6327
-22.8365
-30.2999
14.9706
-15.038
-24.9697
251.824
-24.32
49.7036
46.4585
930.911
-17.4266
523.805
692.695
33.1837
84.4967
-8.49549
-46.1656
-15.3576
-31.3247
2131.12
765.603
780.795
-3.69877
35.4972
-33.3821
495.337
-0.47949
-1.91765
371.619
52.2494
361.679
309.132
40.7327
-16.5786
566.7
20.1408
31.3216
13.0245
520.067
83.3309
957.498
-34.5078
55.4712
17.5639
42.5341
-0.749556
50.1927
-39.8694
29.0208
-46.7196
-40.6564
-15.1646
1441.13
14.5114
417.198
16.5776
24.7773
19.6406
624.248
444.053
1062.91
-8.05989
590.193
275.208
-27.087
1513.26
1249.37
-46.651
-19.3477
-49.5329
1002.14
13.4801
-39.9324
-8.71898
957.709
723.508
-35.6311
-53.7507
-20.9624
1270.59
470.345
-0.606861
-28.7614
-19.9154
-14.9497
1362.05
1065.84
-34.9212
-20.9798
-18.2062
177.146
17.1127
-10.258
6.44921
-5.81829
561.634
2.95815
1335.86
26.6945
-8.47688
921.658
12.1653
1181.51
119.291
59.765
-19.7717
24.3762
-36.5436
275.423
6.40913
-41.0671
47.0379
-37.721
886.801
487.445
136.293
2.7839
386.19
-26.409
1158.32
-29.5073
1105.68
48.2445
610.657
697.567
14.0184
-18.5564
-37.5818
121.717
50.9108
-23.0524
1254.69
10.9646
-38.469
10.6148
17.1935
1713.1
353.591
-30.7923
-0.48934
465.923
868.054
-19.3176
35.5456
54.1882
907.657
2957.93
337.393
1566.84
-11.2682
-5.13644
119.625
133.64
23.756
-25.0133
-27.1156
-31.1598
1313.76
-23.3849
16.4734
-9.87011
91.177
448.842
-21.3238
12.5689
174.452
-16.9378
390.813
-21.0989
308.233
80.9782
46.1173
459.772
1451.21
-25.5508
18.3756
-14.4581
-27.7991
-19.4603
608.182
5.86827
12.2308
28.938
-16.4701
217.196
5.03629
911.88
516.889
-8.91279
40.2488
2758.24
13.831
1222.81
-21.6406
-25.0119
22.2368
94.3101
4.21126
6.02167
-14.1495
990.445
43.8904
702.937
3.93438
-18.9804
781.853
0.187477
1162.45
201.885
29.0208
-37.3493
920.74
672.938
-8.89253
-26.2605
-17.3478
-43.1067
-51.3189
52.8883
631.164
10.2703
699.211
607.1
688.093
-17.7988
-8.64347
1.22451
764.339
203.423
744.891
-9.99996
13.4454
-9.97741
-49.2151
-62.5638
-3.38651
37.4197
8.10528
680.405
485.359
714.616
-23.8771
-11.5921
-20.9296
466.621
1001.97
-15.038
-36.2577
424.238
-41.1866
634.412
24.8001
525.023
-29.608
110.798
410.808
14.2192
-1.93626
28.9768
-5.5518
-15.2435
-21.9168
3.34552
366.692
414.386
33.7803
25.546
37.5307
67.3564
-0.540564
21.3557
472.616
63.8653
11.8281
657.754
5.39775
477.238
-2.07922
203.006
13.5816
735.033
42.0725
25.3006
354.133
158.208
-11.082
26.4232
2.24171
1332.99
-2.38806
-3.17509
9.19829
1379.46
850.823
46.1326
9.08131
51.0143
593.682
75.8626
635.493
54.2474
159.198
155.859
299.287
304.541
224.238
17.8906
55.5924
633.761
588.657
18.1336
642.315
26.5986
385.481
860.037
328.571
46.913
-20.6386
1104.42
88.5669
3.43324
41.2075
589.724
25.5865
1614.57
0.0428324
59.074
36.1511
1424.67
-1.87107
-41.0015
13.506
317.818
764.557
1.38994
17.7527
661.939
4.88784
810.222
56.9046
2150.84
168.849
474.374
813.051
0.848692
59.2888
21.5159
1121.35
-5.26143
10.4018
14.0385
525.58
-5.31634
13.2451
-22.2798
4.64742
-42.0424
1014.97
581.682
-5.87313
231.082
253.533
14.1026
502.496
259.608
384.58
10.6585
42.3135
89.6019
21.0723
98.3449
643.517
19.6615
643.653
538.297
287.957
22.2836
39.9622
497.091
43.503
-10.4014
-4.68448
44.9126
13.9054
18.9031
114.504
22.2491
67.834
41.4169
13.6484
3.23413
32.769
-16.7345
982.584
71.0425
32.007
650.779
5.5986
19.8956
157.133
42.1294
303.783
1506.65
43.4146
1191.34
373.881
31.5794
29.135
66.8368
225.215
853.967
8.88099
583.989
41.5911
76.7751
26.0772
26.8459
20.7333
462.87
813.942
761.357
7.18137
44.9557
782.067
591.549
13.073
1349.66
-12.8319
0.0583686
488.894
0.979865
242.327
545.665
911.951
1033.59
249.497
1299.71
2354.65
738.779
48.5296
863.359
19.3244
747.273
18.6971
1666.6
235.908
51.9771
364.254
17.4734
7.95939
712.545
0.0133454
992.319
411.207
1186.45
14.7528
660.039
-39.8694
255.783
626.07
-35.1295
20.1335
-45.6967
1026.7
48.3291
51.4998
322.524
-22.1777
-9.93395
403.866
192.379
-0.138317
380.156
323.363
-9.99996
1415.25
305.673
943.922
-57.0292
-4.23747
890.543
562.158
82.2992
1559.83
15.6439
9.43173
1263.1
-27.6252
900.141
873.937
338.247
-15.3482
4.0783
1250.29
15.0509
-30.8793
46.3519
119.288
1627.63
-6.33129
46.3021
-8.49549
3.67694
566.975
-22.9729
290.874
-56.9563
8.7684
495.436
-15.8397
-46.94
11.5001
-10.5869
73.4493
-45.8202
1050.95
3.12297
202.446
552.159
-57.1096
30.8121
-13.3146
-17.4525
285.942
327.608
3480.6
1434.55
-69.7231
0.920874
550.887
175.665
1306.51
829.881
408.073
293.691
71.2152
360.693
-23.2634
25.9972
881.179
1059.03
45.5075
-21.1287
32.769
-11.1123
8.0693
635.136
875.337
6.1
22.4652
65.1111
37.4781
77.9917
94.1178
-9.76693
18.925
738.693
5.05857
158.148
494.104
69.2021
-15.8426
887.32
898.922
24.6898
31.252
287.887
58.4577
27.534
70.2158
21.3921
18.455
49.7241
40.2686
1373.35
6.21153
141.177
-0.0219069
3.14127
-53.3525
-21.7895
-9.3275
475.62
-6.12198
555.945
-51.1598
-12.1784
334.749
17.0303
503.125
-18.8119
-0.484131
14.0046
-10.1047
9.99615
10.6425
19.4233
520.402
0.183542
694.431
2472.13
-15.2865
-16.0179
21.8074
-4.72106
196.497
1436.83
3.3831
469.051
-39.0435
527.597
-1.628
106.626
-11.8303
4.83221
1010.58
-6.60281
-9.75299
896.724
29.4883
-9.08237
519.801
300.582
20.2845
22.0149
21.9512
53.4116
33.6682
36.3942
91.9916
1.63435
976.756
18.9281
101.73
27.1468
-16.7345
-10.6714
20.4427
1338.23
41.7073
1.85046
725.26
23.6438
40.9404
386.472
1462.67
9.55462
296.002
56.1247
690.904
67.4712
41.0193
806.136
666.092
25.0201
19.0481
-15.7289
300.181
22.9365
421.882
7.85789
175.585
614.632
-9.53002
4.35715
23.1401
122.813
1384.12
-12.2053
383.844
389.354
928.285
566.883
-28.4667
-35.3259
473.532
1.22364
546.349
15.6919
590.374
55.7222
913.61
25.5278
46.3021
5.78588
1128.87
-9.73536
13.6529
1507.06
-0.719615
2463.51
43.3496
47.6787
879.333
57.5101
12.3285
1190.93
10.8617
88.7937
1011.04
39.7956
-4.39721
56.0168
23.0956
849.415
244.028
317.56
33.7465
8.43398
212.556
9.53273
31.6194
13.3059
36.1372
51.9599
349.486
483.641
586.411
46.8281
22.1998
259.036
18.3441
45.8776
1055.28
787.007
39.2581
1154.74
68.7768
992.323
64.4451
59.3206
48.4459
-6.47229
326.414
444.354
130.578
-8.30347
1221.4
38.6358
52.8355
1174.98
46.692
58.1574
526.731
20.5909
868.29
13.6042
857.975
35.2924
8.07758
1331.81
549.056
27.5041
29.3346
25.0622
-26.1941
44.0814
52.0807
874.689
46.1994
8.81034
21.5548
33.0241
40.6799
626.102
535.912
283.991
36.4934
88.4745
-17.601
1443.66
126.835
1075.13
30.1686
1129.21
105.183
10.9505
1531.02
62.0999
7.46037
68.1239
1244.74
62.7642
499.343
28.2376
553.058
189.243
920.291
18.9
-39.754
148.405
158.108
1210.28
323.324
949.104
47.2481
410.224
304.887
831.295
-5.97549
274.071
784.851
-4.90962
4.59637
1138
-23.1379
1206.65
-16.2598
9.83345
-31.0161
-26.2236
-3.81314
969.679
-39.193
-52.7136
184.783
-53.9249
-2.67904
1.51007
265.008
49.8106
126.977
24.8187
713.079
5.33318
909.337
55.8254
15.1768
309.12
45.2886
638.493
491.947
810.323
599.052
221.001
35.3275
257.771
786.12
19.9851
873.642
643.005
274.881
16.0594
151.31
794.966
21.2237
34.3845
15.0539
-4.06302
27.1521
955.418
436.939
14.01
579.373
1107.63
-6.5164
423.58
157.859
28.3958
-8.99329
-11.0165
13.506
22.4266
6.48804
11.3148
11.6973
-21.1584
-9.68155
345.163
16.6122
-60.5585
-35.4237
413.321
523.1
-38.6693
-7.8613
-16.5547
-28.8306
867.939
658.784
21.4417
-17.4072
486.124
-5.27107
-1.72702
984.468
1536.25
43.0599
485.938
85.2538
62.6924
88.5214
4.97312
42.8516
537.652
806.455
37.9444
575.738
326.101
267.926
28.8979
0.162403
35.7935
67.834
30.1725
664.779
34.643
-16.7345
1616.02
-7.6683
7.97406
35.5837
-5.62538
1232.42
50.3108
29.5885
-0.100502
389.708
5.93325
18.177
-4.68037
23.2157
40.5799
39.2171
33.4534
-23.3389
31.2295
11.5713
228.837
-4.55534
422.819
35.9689
835.257
485.321
2543.72
590.392
0.118567
272.337
702.427
39.3335
16.2597
44.3272
-8.37493
233.07
696.788
-23.8284
251.437
4.90258
1408.41
17.1127
1092.98
241.558
795.892
691.177
47.3092
821.734
373.652
105.869
49.574
60.4104
18.0916
355.821
39.1502
34.1327
587.426
491.019
184.596
13.9054
-16.7042
43.2898
-9.61005
322.527
852.186
446.938
3.88019
-31.2861
-9.54237
61.992
856.926
26.2133
27.6298
58.0929
3.02905
1032.32
969.307
191.339
743.904
12.5548
28.8379
269.216
37.343
305.193
345.852
896.69
21.8592
129.511
123.081
14.1853
584.219
1.29708
39.9644
669.103
-9.25176
393.53
1769.72
22.9746
68.9927
1112.88
59.9482
23.0701
936.377
1240.02
-8.37493
484.208
60.948
57.7029
57.5963
194.251
655.363
32.7992
773.28
1345.03
961.56
160.17
44.9064
27.2444
-4.48249
19.3665
40.6275
41.912
17.0501
38.5082
92.0647
908.628
387.25
7.13123
114.852
-16.5547
2579.87
1183.52
935.405
-4.6358
937.86
11.6409
54.1518
7.84739
13.2655
133.642
42.624
245.459
-8.81595
26.0125
29.9689
716.625
14.6623
486.333
7.49695
40.2274
12.9684
458.372
475.262
431.733
-14.6249
32.0466
-23.0028
898.588
-24.2308
-10.6714
-22.6608
858.47
124.166
-3.77173
222.533
-22.492
9.08131
247.791
98.9289
-14.0926
-5.7227
369.094
-5.31115
593.515
291.422
1155.15
235.483
1030.6
48.4459
-10.2204
-23.4765
550.346
41.5564
-37.2807
29.1779
16.3773
-8.21583
354.039
242.364
19.392
7.14857
-20.9296
11.2225
-4.40383
16.2597
43.1619
7.25856
-8.39046
37.5222
645.223
487.694
22.7736
0.00299978
-1.64613
772.503
443.38
161.107
37.5517
635.761
-17.1175
1012.57
3.34552
-36.2324
-24.1454
245.55
143.612
3.7975
18.6306
827.204
1350.41
368.838
56.6795
10.8617
-0.953192
892.904
19.9657
412.043
61.639
1040.57
12.1821
29.92
394.341
26.3993
56.4082
5.38248
268.359
63.9057
47.7615
-7.86026
-12.3535
112.9
-19.6809
-9.15238
13.7665
14.9555
-0.75274
280.072
675.503
272.988
759.37
781.275
45.2651
-35.5203
1469.58
1952.17
843.66
371.195
30.2025
1.29866
-40.8694
40.2308
-10.246
-8.31473
-12.2053
601.124
-5.03286
1070.71
6.53732
9.01461
13.3998
13.073
44.3272
98.4468
-35.5644
40.3333
63.3251
40.7297
432.257
6.93627
15.9326
25.5278
2014.07
-0.999226
-12.4324
331.345
15.3044
36.5914
48.9718
13.5149
336.542
503.771
55.2688
25.2111
341.52
29.336
63.4663
41.0243
56.8288
296.566
17.7096
4.68585
31.7941
328.148
99.0858
43.4712
37.6688
246.033
27.1468
436.485
140.703
22.9666
430.554
518.397
35.3182
73.5031
16.47
30.885
-5.43791
237.909
676.911
14.7824
1486.42
19.3979
18.8276
862.02
1727.26
11.5713
-8.10334
59.2505
-32.4361
21.2237
62.4955
11.3058
73.2071
-7.5201
-25.6398
283.47
-15.3402
-24.3848
-20.0334
-15.6482
550.93
835.227
-49.6044
-39.3126
1189.14
428.661
600.923
507.312
64.6583
-8.0458
315.007
-10.3696
830.14
711.661
6.50835
680.679
-21.863
27.5091
-17.4549
35.8427
10.563
-21.5877
-34.0127
1196.95
-13.0241
157.405
867.061
351.514
-49.5386
-30.7628
572.311
0.538417
13.1719
844.596
3811.91
12.3713
890.33
568.765
38.6857
352.12
397.516
71.3303
17.1603
28.5856
534.812
19.7525
996.71
52.0199
204.277
1093.45
55.8248
15.071
952.403
296.433
666.33
99.7168
53.4769
24.5304
29.0771
15.285
-21.9544
-10.0899
8.48266
733.587
1497.18
10.6585
46.4984
748.646
805.466
-0.953192
531.209
23.7138
428.909
11.8512
829.18
43.1169
61.7792
-10.4575
837.87
1501.31
65.3526
2.24171
234.788
572.163
-58.2681
11.3922
-27.6332
1353.05
563.613
-35.6104
651.456
-15.2815
-5.20772
-34.1298
21.5147
-20.7152
419.693
-20.3037
-11.808
141.497
27.9008
1494.43
69.9977
149.875
26.5443
662.809
434.047
824.719
21.0624
706.74
615.991
595.891
658.406
41.8808
519.178
402.9
9.9675
41.7152
741.782
33.4183
26.215
424.12
3.09243
44.9321
657.19
2202.07
1800.08
552.456
-8.05626
40.5204
1276.4
43.9784
28.0398
60.6562
67.0638
7.71368
1013.92
59.8601
-4.2887
167.533
32.2103
52.6209
694.799
-23.8085
39.1309
293.579
509.494
1043.65
662.152
1106.1
868.536
1023.25
-42.1658
-24.2005
22.675
46.6119
-23.9952
0.187477
715.379
-5.49014
-44.4045
-22.341
470.367
1133.81
1.15498
655.634
41.6439
1245.28
-22.5893
13.0211
-5.31115
192.465
27.1788
10.0972
1161.78
775.584
375.837
-14.1061
8.7407
-3.5475
505.391
-8.30347
1050.86
29.2655
991.319
357.787
1408.03
-24.2443
-13.1423
-35.0101
354.684
456.924
-4.06302
16.8447
2544.94
-6.27262
-17.7453
-4.92287
-26.1941
29.0889
754.855
-2.37385
-51.1598
169.606
-6.33129
509.196
13.2821
828.266
-8.97693
634.574
6.24801
5.02027
43.7861
6.90792
-9.18679
-19.5878
24.5983
627.518
1610.67
18.0593
632.461
-11.524
51.8976
11.3388
1321.9
104.583
-20.0803
-35.2954
-23.2084
1695.14
62.8306
12.0714
-53.9514
786.912
-19.3266
22.1355
901.883
450.488
-19.7665
748.359
911.259
-5.22273
1252.72
684.047
-21.5511
5.55719
761.658
358.109
-0.239718
740.624
605.511
17.3966
779.098
508.004
494.581
60.118
75.4404
757.099
-0.481179
-0.289018
2.28855
458.75
29.011
11.4287
831.985
20.5174
912.044
762.75
695.068
1047.89
1290.01
0.086944
-0.0506293
585.973
-37.2807
632.827
-27.0441
-34.3102
11.0847
30.6364
1094.52
-9.25176
1375.54
175.711
-6.90693
-6.87412
8.41139
-22.8445
431.317
-14.101
42.4967
2.86947
32.5585
72.1924
200.025
63.066
793.67
383.474
173.739
80.7485
30.8599
496.556
-6.48883
12.6343
806.735
513.888
36.747
1593.58
827.735
431.219
4817.38
579.322
1109.15
302.573
195.804
63.4387
910.891
1444.89
689.561
630.929
14.1821
51.7458
46.8139
211.894
367.476
441.881
770.595
36.5977
517.572
47.7106
-15.875
41.3255
48.9156
47.9373
-1.42201
-14.5894
9.63769
68.6664
33.667
546.613
11.3602
49.2562
-13.5211
600.95
-3.53071
489.178
850.875
1330.48
1498.71
272.481
-5.27107
17.9507
245.149
41.687
-12.225
228.253
589.169
29.0319
1172.14
1728.33
224.239
22.2368
7.29111
259.228
64.1814
-16.4671
-14.1495
406.686
435.721
1023.18
-5.45979
-11.4841
-18.373
3.93561
-45.4916
551.107
-10.6714
696.981
452.128
-6.58283
1057.43
25.2967
1109.67
23.1368
51.0143
57.122
-14.8082
-33.8337
395.739
20.0511
523.806
1202
1444.26
71.0762
278.956
682.247
-5.67283
586.89
21.8787
3.01173
882.815
-20.3973
-7.13621
816.094
27.783
1298.44
15.0539
797.075
7.98202
805.501
3.43324
50.5779
169.247
10.5887
0.891527
-1.54389
2.16068
-14.9342
37.5222
49.2696
279.673
26.5217
358.633
3079.62
-35.2954
297.257
8.48042
5.86827
31.7491
12.5779
152.54
15.3437
223.161
474.722
394.948
847.034
883.24
26.0125
1308.08
959.433
21.2998
275.014
16.329
29.8911
643.755
4.68585
878.872
426.2
453.71
5.38248
631.928
105.135
1038.76
5.1082
6.53204
2.00613
139.254
1024.94
37.9591
22.4652
228.155
118.063
308.247
-14.8082
46.7512
1105.6
208.332
10.6808
36.5491
39.2171
67.1866
-8.34635
10.2567
42.4739
1332.79
-11.0438
3.14105
1140.5
16.3773
147.332
14.4155
80.5232
256.587
129.92
255.524
9.4889
39.3316
1036.96
-8.88457
40.8818
84.3111
69.9218
441.624
14.947
25.6301
6.84584
700.944
62.8221
335.065
402.272
-8.05626
486.548
61.2946
10.0564
35.2422
11.7788
511.932
688.766
36.5937
53.3009
794.408
793.814
1034.44
15.5469
35.3828
712.129
26.1481
778.025
-12.4334
902.826
-0.923688
7.49695
634.306
-5.7723
-38.256
3520.62
1409.06
32.3891
1690.54
381.008
39.5032
-16.3888
920.143
1144.57
-3.75131
39.0664
43.518
-0.396596
42.1294
13.018
65.495
21.9252
128.378
476.74
66.8168
1373.41
6.64618
65.9192
13.3191
183.051
-21.4219
42.6142
480.915
62.2058
758.42
256.808
-8.68423
209.53
708.709
25.5173
872.425
109.523
17.2631
57.5101
435.867
27.7577
654.507
6.51565
508.426
42.8791
129.294
48.6369
61.3474
628.1
40.0405
347.434
35.277
812.871
29.9857
426.2
54.5342
1232.9
1527.73
18.9281
231.04
854.21
937.798
853.785
3.2889
148.965
765.075
92.0472
19.3887
27.5884
2157.59
187.591
494.653
522.767
213.08
-36.5395
-2.08423
7.78374
995.216
1150.63
178.344
381.573
1081.67
51.0475
56.4394
415.467
23.3642
296.88
492.551
1052.94
31.0407
133.972
-7.83613
1083.8
-8.74819
280.754
165.809
-3.41796
2800.14
193.087
-48.9634
-27.1311
39.8992
22.926
779.896
1242.25
186.105
-0.402614
25.546
1.92343
54.2379
471.724
-48.3746
36.191
286.253
-9.41391
39.1309
509.73
976.3
171.917
678.7
30.5918
30.4482
13.5179
521.833
288.62
116.354
47.0379
293.989
343.322
26.4244
24.8928
348.062
72.1244
52.6059
63.8661
692.008
57.6149
116.189
34.8882
278.947
38.3813
9.55462
29.8877
-1.56302
749.063
1157.24
46.7133
37.2015
-6.47229
238.893
25.6073
22.8157
-1.67343
996.396
237.199
542.99
27.3914
641.292
-4.32512
860.037
864.553
30.0465
22.6074
14.9687
802.586
-0.347699
368.876
54.326
437.239
6.84057
16.8211
42.4967
1.22364
-0.878664
902.125
0.686097
875.723
330.147
293.509
36.5914
215.764
610.058
88.9081
310.899
47.9357
106.468
643.262
28.8236
38.3296
51.04
762.096
47.4584
28.1243
34.6709
63.6532
34.5201
-14.8301
1452.59
1244.75
67.6539
47.3816
-11.7584
16.9987
933.858
457.42
-7.01847
5.5986
35.1261
341.077
27.3919
28.5255
-15.3891
8.39624
895.988
-9.47083
56.1247
24.6739
32.801
26.9638
53.6984
166.654
723.11
60.9941
317.962
1154.63
16.2595
1.06686
1.1545
335.819
347.999
65.5307
4.35715
45.6289
46.913
114.804
7.14857
12.8036
60.5514
617.786
453.478
257.971
19.7361
-8.671
9.41316
141.533
932.785
6.93627
508.558
232.019
4.28255
1124.75
55.3343
34.5602
725.66
11.0483
1022.65
34.8173
74.6094
24.8204
8.98767
1884.15
57.1429
8.34451
36.0475
-0.649073
6008.05
4.21126
28.5105
1743.72
41.2428
8.43398
14.9275
-2.9612
11.4068
706.709
159.663
26.7669
-36.1213
252.035
17.4396
966.846
24.8407
-0.023602
10.5253
1245.96
1244.79
350.054
-29.8008
942.555
26.548
196.213
-6.55443
25.0897
132.409
483.371
372.659
-13.9686
120.827
109.94
1220.22
27.5039
136.317
-40.075
34.0948
37.4197
316.557
613.429
67.5278
322.458
9.34649
124.286
352.81
54.033
-8.37493
433.609
20.6576
600.245
1186.72
64.0031
33.7362
517.47
22.8763
435.884
766.431
568.708
-3.67773
-38.025
727.34
10.9332
340.826
314.09
-11.1545
467.286
170.452
-17.1175
200.122
176.38
24.41
33.9793
36.5937
160.123
30.3815
31.2732
335.105
37.9389
139.574
25.8543
56.9346
51.5207
16.2175
46.5997
532.03
244.028
28.954
-7.48292
10.3081
371
9.53273
62.0304
464.529
300.218
53.9408
-48.3027
20.5875
964.339
213.28
32.944
5.16296
23.8817
705.804
497.042
19.6406
-20.3037
-30.5487
15.7912
544.136
671.003
581.268
6.75986
1287.81
665.423
313.417
-6.34177
723.751
89.8935
659.512
1108.18
422.316
-13.0571
120.059
186.13
7.04499
0.622143
341.995
-15.3482
212.051
42.121
217.722
770.528
-35.5489
-24.6006
6.60206
16.9075
-14.6155
611.173
658.185
11.1822
43.9694
-24.2925
1.82318
-34.2768
655.521
0.217418
13.1656
449.085
589.443
-31.0321
2149.95
635.112
-34.3191
115.402
9.01704
-8.91279
145.197
1236.5
115.968
24.3467
-5.71099
44.4808
320.753
489.816
-8.63845
27.7807
18.2668
953.362
14.8985
2.82444
635.309
34.6052
124.812
-1.17675
-8.06565
700.151
1112.79
800.649
425.386
180.979
41.9944
702.316
7.95212
-22.2708
-31.2111
46.3291
-1.33363
37.4443
-19.4934
-36.6448
727.977
606.571
1068.59
588.462
12.9083
255.16
-5.67283
30.2925
31.249
-34.4696
34.0631
292.484
6.92086
191.515
814.22
19.518
16.5386
37.1956
-0.875637
739.438
8.40946
70.8746
90.5445
-30.3408
678.693
-15.9751
954.186
67.5247
-26.4746
206.585
13.1215
590.559
-8.98283
31.9295
241.443
122.149
-42.7548
18.9242
-10.2175
524.974
3.45419
244.477
381.628
29.0121
588.177
35.031
624.75
414.48
-6.34181
447.012
60.7971
326.484
407.961
32.9432
46.4984
10.2638
468.957
-11.8935
18.4887
14.7874
23.0956
-20.1516
350.85
1228.36
382.323
1682.85
682.322
28.2972
519.484
629.874
-0.513998
189.413
1711.6
1667.75
46.9995
728.988
13.1153
22.1998
6.03668
25.8403
728.038
772.3
3.18451
173.356
23.2157
38.7058
335.32
788.132
44.348
226.273
434.064
41.5911
53.7709
65.4326
218.001
45.039
414.287
-9.39417
478.484
-22.003
672.442
-24.6777
37.4594
-1.29275
16.2109
940.174
-18.0413
157.464
23.4667
50.2066
379.936
246.817
460.086
48.1762
857.323
52.4027
377.695
-2.3582
27.1231
-5.2288
207.287
43.7293
45.6602
859.608
541.789
29.1379
1315.83
138.387
660.52
1127.51
15.8937
368.911
679.71
1098.19
1189.94
12.3081
514.64
200.487
3.87224
1036.52
104.549
41.5834
26.2119
139.671
-27.7813
413.154
911.788
196.873
29.1967
597.813
109.148
894.333
30.2524
31.1851
1145.74
14.6275
731.42
1019.8
1580.08
0.986399
51.4268
969.289
132.863
21.9029
59.1801
332.167
33.3505
592.917
623.111
381.284
868.133
797.703
99.0735
243.423
41.6926
32.7022
11.2577
19.6784
177.971
25.1498
9.53273
48.912
576.973
28.2985
481.767
26.81
32.007
347.18
927.639
1056.97
-19.4597
434.494
43.518
63.3217
158.322
596.137
365.342
39.2581
340.516
25.3047
69.2021
6.27946
7.44564
22.7962
344.218
977.526
0.329955
-7.2788
27.5356
-25.8769
38.3567
23.2661
504.733
45.6289
790.917
189.399
700.877
1406.15
2.35982
24.048
23.4039
835.478
-5.34086
1142.2
836.164
415.792
11.8164
411.669
1857.42
333.631
27.42
-17.7543
-12.722
-17.0627
-6.41218
233.905
30.5394
451.425
18.7245
1313.63
-5.33424
306.158
448.634
29.6548
35.1333
263.706
215.424
-4.67182
-18.74
19.6127
1034.33
435.481
1124.03
-11.2716
106.017
863.581
370.893
50.7476
395.906
38.8742
-1.87724
1298.01
30.3995
1041.58
64.6182
613.004
7.39576
1373.13
40.2972
6.34906
27.4614
657.659
-15.9802
27.4814
1355.28
15.1932
630.753
29.4957
41.5911
902.723
759.648
-0.0238395
289.092
27.7633
337.31
24.9442
44.9321
273.007
23.7124
0.995402
6.32153
805.891
115.296
2928.67
1612.92
-19.3007
1438.57
492.33
792.894
536.669
1270.25
41.4755
8.48266
437.054
1.67797
293.642
865.029
46.4984
34.1907
83.3524
47.5642
25.2837
66.0326
591.556
20.3628
91.6241
11.8512
51.0629
4.1476
208.864
693.418
0.93772
14.9275
426.2
-27.9486
575.099
11.612
33.9207
187.937
15.9024
-3.61607
-1.39627
-3.77173
509.743
179.191
20.3257
960.999
27.1369
0.184293
26.1364
715.796
-6.18582
1234.08
223.741
66.8168
59.8318
774.876
282.354
52.8008
25.6298
20.1254
-30.7046
28.4726
16.2896
14.9309
821.45
53.1252
18.8021
-12.9999
882.661
345.425
652.661
20.267
43.0816
-6.91495
25.5812
1278.07
33.0828
510.741
10.0697
30.963
143.803
21.9288
42.1695
165.081
304.474
35.5361
658.805
14.5084
40.2415
335.851
171.68
43.7293
33.1313
318.003
-12.4324
31.4941
352.859
4.90258
997.987
526.859
27.0639
241.558
121.024
361.341
49.1833
2.58665
615.615
-17.5157
1109.2
1231.06
34.1963
7.89574
145.146
16.8799
-6.55854
50.5348
23.2757
116.354
26.6046
26.7669
398.662
-37.3493
6.19524
37.6292
19.2185
65.1111
-13.4075
43.518
374.417
577.112
510.057
64.6601
362.422
443.504
31.5794
-15.8426
136.177
5.94912
296.303
1603.39
18.2513
695.64
134.871
204.114
1156.95
635.37
520.967
9.9675
570.202
1298.38
132.744
43.0816
21.196
3.09243
40.6226
40.579
-10.249
-8.671
44.0814
46.4585
411.642
660.985
525.679
27.4019
51.9243
732.924
66.4672
39.2842
16
30.6712
28.6454
13.3645
300.837
42.3135
923.561
11.7019
425.03
439.452
41.6697
-4.39721
783.108
46.6465
197.24
532.634
558.485
383.247
29.92
1245.17
95.7398
17.0528
22.2491
11.612
446.215
-2.38806
45.8874
2.00613
71.3624
13.5963
408.523
528.005
54.3447
1.15498
1223.48
12.7219
15.8925
215.42
5.05857
413.236
10.0972
749.488
5.34243
265.267
356.959
934.529
324.54
974.715
1058.24
-8.30347
692.915
-13.838
22.8504
-26.8139
470.231
463.503
10.0217
18.8592
-0.0238395
276.085
142.114
1115.05
257.965
5.01534
8.71991
1014.87
259.32
1117.92
679.893
35.1075
454.746
-4.9361
25.8719
-3.21371
-1.5622
1311.13
45.9617
502.496
349.563
57.049
-10.8479
880.615
87.4952
-6.41218
55.8687
1370.4
-9.75299
334.296
17.3068
4.97312
31.6072
820.636
-8.97086
769.21
-3.73479
-15.9289
11.1794
696.065
365.605
50.786
108.456
352.692
39.5429
694.765
8.4061
90.103
11.7222
211.746
80.1037
3.74495
568.997
24.0738
935.573
27.7144
13.4295
389.242
-15.9248
303.46
526.94
-27.9104
252.192
16.147
-26.8139
1169.26
51.2511
11.3058
468.635
-3.77197
9.9675
7.98202
37.1336
699.005
21.196
211.724
14.3857
-2.75273
-8.671
223.057
207.125
59.5769
89.4554
291.702
255.813
27.4019
57.5465
40.2302
232.313
42.2369
227.648
27.3766
36.2331
104.346
0.348689
913.791
685.998
718.94
952.669
931.323
249.506
49.6457
632.402
32.165
7.62291
13.3274
838.607
272.461
-4.33125
937.945
30.5195
341.392
390.79
290.726
234.655
5.4261
630.974
1039.32
52.9314
1069.11
121.432
572.303
945.378
56.6622
4203.99
7.89574
173.257
678.425
40.2931
37.4163
7.65867
33.9194
1082.97
663.787
41.7594
1159.53
41.3773
525.216
29.5039
103.07
685.189
1.47747
30.885
30.1694
48.1621
35.3971
435.582
13.7757
5.70914
427.236
781.235
353.796
12.4933
1159.16
596.199
34.5602
21.0112
6.91036
47.9357
801.747
28.5685
-30.3677
562.932
210.816
375.661
57.447
578.834
1.66891
347.309
41.6926
58.4955
13.9615
56.2353
18.6757
25.1498
11.4068
56.5896
56.4095
559.002
38.8414
79.6206
2.00613
-5.04916
9.19829
1420.69
24.8407
25.7557
3.74495
923.195
31.5701
54.7624
32.7591
0.184293
-35.7078
44.8803
17.1776
18.177
14.0603
19.4675
897.539
25.9572
788.352
982.338
558.672
4.81499
59.4808
244.783
369.553
691.371
24.339
858.919
826.115
1382.75
17.4479
37.4358
74.3558
422.889
786.229
838.407
22.5316
923.018
38.9622
642.245
1241.8
102.524
52.6375
32.734
35.5361
55.3554
53.36
17.26
479.027
-0.311218
169.001
650.047
648.176
-17.2692
-24.988
881.029
22.5359
10.5534
1079.35
-0.540564
48.8728
613.403
10571.1
1590.1
52.0912
272.452
21.5356
358.795
9.81058
33.0841
130.933
113.051
334.984
3518.96
517.148
2.82444
49.5977
12.9684
2.9735
615.391
16.2972
27.3614
-16.4436
357.919
715.088
-34.0972
0.764994
40.4403
49.6391
0.933856
9.58828
33.6961
-2.62681
301.099
34.1066
5.627
16.6564
18.69
13.4259
6.88615
11.5744
-18.6108
531.659
15.8679
27.0143
35.2792
940.495
156.546
-10.1888
15.9057
1082.87
0.589334
-29.3629
238.922
559.99
165.809
779.942
-22.2022
-52.4155
419.553
-32.7533
31.9
663.963
28.5482
43.3883
-10.8674
1100.3
11.6319
814.445
6.48804
1163.87
10.7603
36.4934
34.1266
567.108
26.8627
694.677
-14.3099
19.7676
847.313
-28.4049
157.142
407.97
-33.6388
386.041
35.5121
8.73915
-0.810388
6.7682
54.3102
155.672
37.6406
-21.0133
28.4649
-10.71
0.31187
38.6358
1252.86
52.8703
828.141
23.777
62.9283
172.061
54.8055
1561.99
399.889
59.0169
220.114
6.84719
54.1428
1014.48
60.4332
54.7474
64.5613
18.754
930.474
74.8976
28.8979
419.953
47.0379
1231.02
1655.17
32.3891
6.98227
509.878
479.589
573.612
16.4074
456.311
52.9297
394.488
307.565
31.3366
684.575
17.7666
-16.9671
9.273
-9.93395
-6.55443
145.03
921.391
1118.54
447.851
388.239
302.989
563.357
688.112
588.587
1698.26
86.9844
14.6645
-2.15975
-36.4257
-0.960873
-41.5693
-17.3179
525.654
741.774
9.32482
1151.94
381.135
218.078
35.2422
2.40849
1402.11
1.15445
27.2211
195.299
1439.09
1727.3
769.451
4.20568
201.419
8.98767
847.79
15.9134
49.574
49.166
4.97312
650.049
24.1577
933.748
15.392
31.8725
422.603
84.5192
-24.6026
54.5354
1028.35
379.471
656.496
642.633
43.2514
4.22593
20.5911
209.176
9.08131
14.5959
1531.42
16.303
1011.06
938.258
16.5868
16.0165
57.1084
1367.44
183.859
-4.35521
480.828
44.4882
-4.4677
43.4651
16.2896
46.79
42.9438
62.4532
1170.07
48.7871
1023.36
46.8278
-20.0176
800.712
1140.99
2194.51
289.188
917.637
33.6877
21.8819
46.2012
1625.81
41.2723
44.4778
55.5698
55.2879
1157.46
50.0503
82.6226
154.548
1011.92
540.617
1113.59
23.7609
18.1523
1503.18
37.7168
72.7946
-32.8845
14.0196
14.713
20.0385
13.2129
35.5902
63.6231
-2.60213
372.901
150.049
20.774
-30.3837
34.0871
-8.37986
-5.29253
799.211
1589.3
24.5528
769.453
58.0817
57.422
528.42
33.1188
902.479
53.9414
78.0675
72.6262
18.5065
88.1559
949.786
210.43
-3.43626
48.0061
891.166
48.9718
45.8046
39.7519
708.201
23.777
44.1876
50.2465
18.358
667.88
62.6924
66.0326
8.72126
40.9775
1038.03
534.716
967.481
22.8883
40.2274
65.4422
55.4712
617.265
344.259
676.131
253.422
21.6838
331.346
518.007
60.904
13.7665
44.455
-20.4304
0.311048
117.503
-12.3916
25.5874
1392.15
1086.11
-49.7134
400.421
-44.777
-23.0959
-40.1626
-47.5712
755.61
-0.0616364
11.0847
1205.63
-37.3628
-13.1423
-21.8916
-29.4993
-49.0734
-28.4259
-5.6441
813.926
-28.7614
-36.4859
-40.5301
-43.0607
425.698
-7.49326
44.2042
496.565
-32.8674
3.81853
579.539
10.9935
-6.02481
-13.7436
-24.1454
26.284
30.2311
60.7971
313.366
44.7815
387.578
678.87
2472.79
30.6976
765.54
994.103
1272.93
256.542
30.5918
6.08532
32.2586
1363.29
39.3687
12.1821
33.6682
21.4017
39.5178
-0.239718
32.2268
33.9207
-8.01026
489.263
553.423
33.5611
318.739
13.5963
55.7408
125.559
23.6438
52.1848
789.396
47.7516
78.6134
30.9269
56.0837
203.993
248.263
29.3554
31.252
8.88099
1166.82
444.092
48.566
38.1327
402.986
1296.97
155.524
18.7188
660.253
12.4628
28.0655
-18.0413
338.31
48.3325
51.9741
186.847
41.3931
238.881
50.5286
29.1184
466.158
-0.987915
571.225
41.7639
427.599
32.1052
30.9715
746.705
161.566
56.0259
42.7502
455.856
32.7526
68.179
41.6697
21.8397
39.9622
884.959
-8.52729
181.798
17.6535
-11.082
594.265
7.86391
542.965
673.7
871.573
-6.92323
1058.68
176.159
-0.719081
1641.39
596.367
17.7666
-1.68977
-0.100502
95.8884
298.918
1209.5
98.6759
52.3355
9.09056
-28.9611
81.4712
529.731
32.186
35.0002
-6.4294
25.7476
244.783
2145.74
41.0698
68.1177
356.191
37.4575
692.016
1052.91
71.1926
40.6226
-14.7059
-37.719
19.7205
728.761
21.1867
25.8343
972.015
0.217418
584.756
0.0493661
28.001
-15.5331
43.4547
1377.59
51.1835
55.7425
7.45268
572.511
253.847
37.9216
-43.7526
340.828
837.502
800.833
650.764
-23.5198
6.57258
600.573
8.61955
10.0676
625.369
16.117
38.9483
-25.8139
14.1876
1.51007
2.63906
1633.22
13.5743
18.0216
498.916
10.8478
340.106
-5.43791
657.697
309.124
35.9183
42.5399
122.756
81.3117
617.792
1463.51
-9.6501
-4.59822
14.0049
1210.02
917.685
-25.1701
83.8436
-2.59364
116.554
610.369
63.6566
189.121
58.7474
33.7946
-1.7555
955.75
-5.02503
205.8
693.383
1095.04
222.358
224.842
765.886
40.579
10.0697
157.464
13.1594
-37.1043
255.101
6.48804
0.0704025
0.452902
18.6898
-45.5212
258.824
269.554
52.809
18.4862
7.84495
-30.7385
-20.5248
1055.74
13.3741
-12.461
19.1014
317.749
21.5347
-16.0247
867.819
132.084
4.80928
32.9555
418.638
8.03468
6.91315
765.531
-18.6872
2.56016
1117.48
489.443
36.7617
55.3321
234.504
728.426
505.208
62.3017
96.4708
610.563
227.475
25.2837
88.9294
43.5438
38.7063
826.211
53.0806
109.159
131.584
1281.87
19.6784
541.791
58.4637
32.0466
1078.5
30.1171
296.675
428.989
179.907
34.8882
249.665
430.639
60.8701
11.1439
485.286
506.309
66.9028
436.008
1126.18
292.075
52.4232
1094.76
68.7303
524.002
88.4111
-5.17451
33.1578
34.6086
428.064
24.0348
1490.53
30.1036
395.404
759.594
-5.13644
-38.7741
803.319
1.26721
1326.19
-46.8088
5.22901
53.8481
769.307
12.4094
12.5689
703.461
436.292
-8.83591
-14.6807
64.8727
1329.7
787.354
773.102
4.1446
379.85
488.341
398.823
86.6646
533.128
104.565
145.016
283.905
221.988
-28.7601
20.3628
821.304
555.567
13.1318
-14.0548
90.7421
0.162403
951.786
-10.8767
-18.2107
-29.412
50.7476
36.0851
-20.6383
321.858
-18.7438
-25.0819
-2.16308
24.7773
42.1294
-22.5893
24.2655
14.4289
12.1862
549.828
40.5799
-13.3982
537.007
-29.0987
6.86663
724.656
5.13286
13.4801
-19.3176
389.744
42.9438
-1.26505
34.3845
427.348
647.15
184.144
33.3855
-19.0556
1116.92
206.729
-38.0882
-55.2266
-4.92287
-29.0071
14.5993
93.0511
145.628
12.6343
21.5009
206.541
-10.1047
102.472
589.139
5.03385
671.151
141.404
119.259
1099.1
492.6
14.4163
-20.5203
5.60515
16.7714
597.196
503.313
72.3605
26.1992
-27.9869
781.27
-2.27268
24.7168
3.72308
-14.6629
343.813
198.747
577.402
-1.88842
296.555
9.77348
154.36
-0.365031
-42.7916
-40.075
21.5989
367.563
-19.6283
210.722
1.67797
-23.0747
525.196
10.2638
41.942
42.1503
757.971
21.055
234.006
11.8512
34.1963
-17.8029
15.7795
1430.07
-5.86192
-3.38048
551.163
397.832
19.6505
305.605
242.328
30.1329
628.29
757.099
1073.36
-14.9957
-45.6967
-22.7778
39.7699
-28.5076
11.5554
12.5548
38.7058
1354.81
470.111
-30.8351
476.899
23.7332
-1.54715
279.436
-23.296
304.753
84.6946
-0.576983
1156.24
28.72
13.7698
485.445
-31.7406
7.47242
1349.92
217.077
29.9632
-21.2704
1.82856
-9.97719
-2.52449
-18.0413
1068.26
713.123
589.938
209.396
14.3403
100.64
229.801
20.0652
13.2821
273.542
-12.2323
330.229
14.3906
-12.4359
294.412
-17.1605
-10.3957
48.0444
713.046
444.84
10.8794
19.2751
28.4229
17.1127
21.6011
1008.64
3.55204
12.5326
34.8173
108.343
17.76
3.36548
10.2912
263.217
64.1585
1006.17
28.7178
26.7
36.4503
133.072
-17.8029
20.5497
329.998
145.937
9.73798
-11.7584
-25.3271
2.00613
725.092
22.4652
363.088
-13.1216
-13.4075
784.26
566.152
-26.3374
-9.46766
-18.4296
-36.1709
681.228
332.437
49.9502
1054.96
49.0526
1115.27
306.74
-57.0292
754.759
49.8802
223.375
-8.07325
1731.58
142.269
11.8534
-43.0421
-11.1258
9.34649
568.439
633.087
-5.93709
-44.3963
-25.0186
-22.5343
621.311
-59.2708
-6.51834
18.2409
14.3403
194.343
595.019
-17.5757
140.005
3.91181
270.74
85.0191
421.3
738.916
530.673
25.1899
-25.8405
11.0483
659.085
-4.10142
2.33161
23.2014
182.633
32.2994
59.321
93.4981
-7.09679
-14.1495
-10.4575
493.042
508.058
-60.2098
-20.4272
-26.7509
1091.62
496.76
124.261
-11.4164
13.2663
-7.01847
-0.0031774
34.8882
-7.78528
1199.82
2.77404
-18.5564
899.451
26.1396
9.68138
14.4289
-14.0507
15.7194
16.7283
10.9646
479.131
583.161
-45.5847
233.451
357.457
-2.59364
-3.38651
582.258
780.263
706.584
-18.6221
684.01
-16.3808
106.474
-35.9221
989.485
351.032
-8.15196
-16.9121
1001.97
-43.9822
840.281
997.943
-11.9535
820.291
129.474
139.556
241.683
3.264
461.906
-16.2408
132.457
34.4158
-4.33648
-26.0534
-10.2175
0.235438
-38.5067
42.4222
308.248
770.336
380.34
2319.46
51.6635
-6.35026
71.3386
0.159319
486.069
151.434
394.088
847.39
304.585
147.004
615.09
1.67797
1494.71
0.893454
797.969
13.831
1331.51
12.0926
52.9141
355.423
24.1577
24.9696
-20.2153
8.3393
-8.43261
17.6535
80.7472
562.406
365.203
110.757
376.173
-6.58643
136.939
990.08
16.3854
-54.3511
23.9663
226.946
798.252
-10.9333
-11.808
-0.932234
257.474
49.9502
-0.279771
242.779
14.3629
-9.97741
561.413
1.38473
59.2505
1497.74
-19.3176
237.945
224.728
984.494
-13.0571
-24.2443
112.42
744.601
2536.1
288.258
824.567
-14.4112
1.21837
24.3174
21.8819
10.594
-20.5719
1022.34
12.7253
349.951
-4.40036
-26.946
203.724
58.2597
-17.7332
-22.9729
2.76022
953.165
-3.12232
70.6126
-25.5508
1.15445
12.2286
1023.49
-8.38393
175.115
167.876
30.4426
267.011
34.6541
-4.77396
512.845
5.37023
1111.93
26.7
28.5105
-14.1495
-1.86072
1764.43
711.058
88.2674
-35.2396
-3.56065
2086.37
-43.6175
5.595
-8.30124
696.789
6.38719
19.8255
-13.5777
394.467
-25.3031
-33.5152
58.7441
48.2032
-1.33363
29.948
1179.91
6.45873
508.712
70.5885
712.519
509.751
13.8453
340.43
415.904
408.267
885.583
-62.8318
12.4888
1295.18
1232.53
-28.9182
-38.9938
34.6086
51.3771
293.9
531.949
-8.3719
10.4259
806.762
59.6303
3631.49
26.8263
842.371
1088.48
-27.8297
684.926
-1.58745
1.93243
1146.69
-45.8718
11.2853
11.6816
19.0255
-12.8905
25.4636
24.3007
323.205
-39.6063
336.03
-6.02481
389.181
879.154
24.41
64.9014
176.052
-45.5635
-38.2713
872.961
12.0926
343.394
-34.3823
1047.35
164.713
41.8362
658.26
155.947
639.9
417.93
2.81179
159.231
17.6535
401.213
18.9269
-7.73598
-25.8693
-22.3013
-71.7285
332.62
243.761
232.957
296.867
546.768
21.5282
1674
43.3215
34.3812
42.581
425.953
20.5777
1050.6
19.5772
-2.90843
6.87028
729.385
230.3
671.203
34.5319
113.101
607.284
469.654
19.0706
534.239
9.58779
362.993
54.2863
19.3497
412.946
0.0613965
260.471
9.85609
12.7708
254.851
-33.1519
-13.7742
374.768
698.42
-11.8948
49.7211
-41.1866
33.2334
816.441
-23.0488
-6.55623
788.273
784.234
-22.56
390.813
-51.7878
-31.3247
-40.9176
1052.51
8.48042
20.8608
270.852
49.5527
420.875
10.8911
7.95381
379.455
396.919
1471.85
30.9059
19.5889
130.536
14.7406
20.4096
54.9547
482.098
99.725
10.2134
22.5021
1072.75
-7.33386
515.554
48.486
24.7305
476.2
466.128
25.2727
684.166
757.696
3.57609
283.132
701.379
580.937
42.6223
187.403
-21.0113
21.5147
-22.3045
219.165
16.7693
2.18511
1101.39
-8.4285
96.3042
40.5799
3.46836
313.993
-6.60986
46.222
35.9342
-12.9178
-51.407
927.173
1178.07
41.5911
183.081
236.071
31.6994
91.8054
-18.1435
-11.5921
-4.06302
-49.9137
-12.584
159.607
190.435
0.984157
28.3571
1303.46
182.611
-10.8479
755.053
-2.45997
-17.6566
-0.353292
24.8204
4.59637
1276.68
398.527
12.8665
9.16517
755.855
11.2577
585.646
3.93438
-22.7285
3.93561
-1.34411
676.024
-24.2308
-29.412
48.8736
13.0949
364.962
5.61902
836.988
67.1774
11.6589
348.18
1149.7
618.341
980.039
2.18511
1678.6
-14.0507
313.696
790.206
1752.11
895.524
342.104
-32.8468
225.215
-12.9178
-0.607078
359.331
473.419
1327.2
331.133
18.679
17.4756
38.1327
1506.81
-29.8665
637.78
-13.4662
16.5517
28.0891
0.581316
14.3368
1274.32
1952.13
855.273
13.1613
34.7111
29.5919
329.336
21.8366
-43.6635
5589.41
-25.072
111.894
3.91181
645.554
-20.6859
715.027
-12.7251
444.836
15.1761
932.438
92.0647
7.20232
6.47089
818.286
1057.87
-24.6424
3.17187
251.811
-5.98723
-31.3247
905.486
16.147
15.9767
18.9867
154.5
-22.0923
1.67797
21.9029
61.4909
2.33161
1125.33
8.98767
21.3273
81.5057
973.489
906.399
438.28
245.966
120.34
705.492
28.1243
6.55992
35.5422
19.5276
326.25
391.866
1193.54
738.75
15.18
990.037
-4.26213
19.6505
514.067
26.3848
777.714
230.507
587.738
277.073
1439.7
-9.18604
775.763
26.1396
-0.563623
4.68996
257.474
199.876
46.7133
503.844
788.352
19.0676
446.228
10.6373
64.7851
-15.4819
8.65076
450.137
642.228
472.203
663.26
191.806
54.4093
1.85023
-18.1435
497.113
20.267
-15.3074
22.4669
487.839
-25.0186
848.345
-45.8563
1344.4
344.871
128.123
9.0053
-1.33965
506.31
735.788
606.307
3.9942
17.853
28.938
15.389
7.30017
20.0288
915.628
1152.2
424.432
190.772
-30.9382
6.47044
34.1734
544.704
29.7331
24.7623
-1.03103
333.597
713.083
575.273
1013.63
2.24171
809.784
3.23413
1145.96
1023.81
1107.4
11.2208
624.061
-26.956
-26.5259
804.389
-6.01879
-31.6748
-18.8412
673.101
-11.808
-2.8063
26.9638
22.3505
-19.5907
797.723
17.1935
491.206
604.716
210.962
587.967
-10.8828
5556.03
-3.09678
999.474
14.6448
976.074
28.0891
-8.78901
1.21837
11.1989
-28.9897
727.837
914.587
49.7036
162.651
25.7371
-2.8081
141.241
654.583
431.347
207.302
70.3246
35.8533
379.548
40.1824
54.7444
27.9149
51.8879
27.321
985.405
96.0349
30.8785
-6.00485
79.4234
221.58
18.4887
1.66891
1527.97
380.899
144.316
1.80906
-41.0671
77.023
-0.239718
22.8564
28.6409
1586.82
17.3444
82.4353
934.678
1019.68
1135.58
296.413
242.696
13.8453
6.84671
363.431
187.127
-12.0945
1425.18
23.7332
19.0676
674.864
600.768
-13.6078
694.559
811.832
1060.14
1182.47
221.749
-3.68674
-1.7555
3.72429
-20.0176
-12.6327
5.2745
399.154
779.005
-19.3911
-13.9971
0.699329
-29.9422
48.0735
70.6545
857.388
679.577
14.443
13.2821
364.444
-23.3554
-8.97693
625.336
1091.39
809.008
22.6723
122.841
1015.98
215.224
-31.0104
-6.59512
37.2018
6.92
800.209
18.1095
-0.810388
621.791
833.934
-29.6554
-10.3854
33.8292
139.767
11.6965
15.2599
209.221
-26.3031
216.777
394.705
558.065
33.0899
394.966
42.8694
-5.54741
6.64465
367.8
246.518
-29.299
564.628
-25.9251
529.641
32.6861
-10.8479
9.17423
576.422
273.26
242.212
222.033
7.11361
105.66
280.157
11.6846
293.579
22.2368
34.34
19.2038
363.968
2.71711
35.6206
17.8043
1004.43
568.629
1225.8
387.692
2.24171
11.4319
1113.73
887.793
681.196
449.908
-5.04916
-7.6683
1122.71
-20.6383
149.444
236.129
1065.62
27.822
58.5105
248.854
759.181
-20.7152
316.62
367.628
536.71
807.073
211.631
14.7128
-25.2129
-49.7134
-36.2369
15.3194
1501.33
-26.7263
317.079
-15.5695
442.218
16.7069
-3.13912
28.7623
24.4243
-7.3777
-18.0546
1217.78
19.7248
4.73453
36.4343
558.868
1425.97
1052.64
4.83221
22.1355
263.263
314.46
-12.4059
-2.89989
222.365
159.044
28.7178
0.463123
26.6364
238.849
332.647
685.843
75.125
1595.02
-17.1063
916.606
349.106
-17.0386
30.4409
654.983
244.277
-8.01882
-5.08176
822.678
8.61759
-29.1485
13.9582
-2.50005
55.0748
76.1872
42.8237
917.442
68.7108
56.5489
38.7483
62.911
16.3773
52.8355
216.815
13.0568
54.9993
-14.3064
42.7385
15.3044
25.5173
668.152
24.6089
102.186
29.789
117.48
53.9946
744.462
58.8086
30.9059
1299.17
362.38
1332.13
-13.5924
893.392
312.875
1.87475
261.367
620.166
708.559
26.4232
249.011
800.594
-1.68659
617.098
-34.2472
-17.8308
-38.7823
505.826
-7.34843
-1.39627
252.996
-26.956
-15.2815
427.702
-15.3891
1048.5
-7.31197
-49.658
784.584
221.001
-5.90197
-28.9611
-6.60986
401.377
376.888
-30.5921
-15.7997
3.9656
236.492
21.4901
4.52548
179.582
752.499
550.157
1974.3
-17.2065
24.8486
601.228
58.0741
30.5664
660.89
18.6952
550.369
10.3657
739.081
219.309
66.9666
336.68
20.0547
984.825
21.7797
44.4281
903.464
42.1043
33.662
-13.9851
468.032
28.5044
20.3035
22.8239
16.6122
-20.8657
-3.53071
733.943
393.013
1501.48
45.5613
37.4377
571.366
1161.42
-22.2008
28.7178
2.27354
-10.4014
0.93772
912.605
-6.70934
1540.64
234.626
408.734
922.57
30.8949
243.761
-44.4045
-47.0237
9.51817
165.396
-4.22931
212.924
-11.5334
56.6365
936.059
-11.3449
48.6284
-24.0518
-24.9265
298.918
23.2157
484.734
545.073
-15.8426
-15.9802
890.508
-33.5326
-27.0441
20.1254
-1.51244
-32.4361
397.911
617.219
78.7722
-13.5697
30.5744
592.827
381.351
586.864
19.6322
7.82644
1016.03
500.948
1909.05
416.092
33.6232
-10.5035
39.7065
-11.0973
645.263
22.0093
27.1304
22.1061
30.6976
36.5281
34.5814
39.7956
16.2175
265.865
425.208
32.4659
15.4557
19.1401
30.8281
17.8043
56.157
261.282
37.6437
268.178
346.463
137.174
45.5075
722.876
23.0618
31.6871
43.2514
52.9516
27.6298
7.49309
38.6363
687.493
79.1253
22.0922
70.2404
17.0509
65.495
20.0511
8.4381
190.008
59.3206
1570.33
588.177
10.3943
345.715
42.4739
35.9342
7.6969
10.6373
7.00692
718.922
824.951
65.0153
6.39954
337.004
-2.7497
-2.83494
8.91906
-5.03286
871.419
-57.5147
-30.6408
228.591
600.968
-34.3836
79.7062
624.763
-54.3051
252.606
23.8631
406.02
-49.2857
435.723
1.16497
16.3171
91.9929
761.746
110.499
-49.5924
-19.2248
2.76022
-14.5991
44.2432
-21.863
645.951
1040.79
419.974
-30.8322
-24.6568
186.725
-19.7136
706.243
-23.0651
2128.92
81.8277
-28.8391
-11.2821
42.3258
-13.3694
24.9349
338.803
-2.49923
70.3246
22.7349
14.1049
38.3083
20.4186
18.1548
49.8098
48.3724
581.854
80.2022
41.942
542.526
68.3146
933.725
10.5953
659.419
74.976
59.0338
90.7421
22.6512
693.591
1439.04
645.046
59.4561
47.7615
29.813
1210.79
1340.44
3.72453
631.079
239.877
-9.65935
408.961
29.5885
220.166
309.405
872.751
649.369
38.2082
38.7058
82.3206
299.571
278.386
115.204
123.059
245.83
62.0448
10.4372
38.866
891.336
62.2058
6.91928
26.0772
274.265
46.913
14.0317
666.828
-0.451274
337.921
21.2369
19.6558
167.683
11.5746
5.90881
11.3028
-28.3487
558.909
77.2138
414.106
1575.08
-29.9147
109.149
39.3045
834.353
1001.89
1447.4
115.59
11.927
190.566
-0.847154
903.535
308.927
1159.37
90.8563
16.2903
29.8899
27.3006
373.923
65.8384
-16.0396
772.512
713.823
6.07974
359.438
36.3198
34.1734
-11.8935
7.2443
-15.1977
253.606
-14.5294
-33.3337
458.223
474.139
808.595
36.7305
-3.05082
-13.6878
-4.49769
11.6674
194.876
136.002
32.944
27.1504
804.43
190.215
654.267
17.5146
80.5478
14.2398
169.502
27.0766
-15.6185
300.224
-17.7988
11.9713
78.0612
9.09056
-32.7092
-55.3356
8.7407
2282.81
-11.8515
642.315
760.151
197.139
570.325
19.392
15.0539
-7.01051
-24.7106
-3.77004
1098.78
-55.0036
-26.2824
808.718
-61.1449
1422.46
-4.64427
228.243
1429.41
-15.9266
295.393
-23.0383
10.2452
7.42507
1007.38
-2.86198
396.114
280.745
-29.4506
-31.5473
567.122
565.078
17.1127
8.48266
6.44921
681.964
33.1473
10.4544
964.791
175.78
208.734
-15.9457
21.463
26.6772
-15.6416
2.48084
0.399472
-36.6383
936.097
-3.81314
-29.1981
33.8956
663.787
-3.56065
493.409
175.648
460.056
257.32
-17.0386
22.0076
912.667
-34.4523
-39.6444
21.0292
-19.1373
4.64811
-48.5414
164.82
-30.5487
-6.55443
6.34906
222.364
277.082
126.449
189.481
-21.4219
438.042
1091.86
958.009
-3.90782
851.477
-1.81267
-11.1258
229.122
-28.4587
22.4669
-0.650421
19.44
1263.16
35.2141
25.7371
1136.91
-26.7969
6.56223
-30.6942
906.498
1321.38
154.548
-9.44152
471.398
-26.7211
-48.0999
43.7861
270.049
86.4425
453.23
57.4147
-36.5802
22.2092
89.3789
37.3862
745.247
4.81181
30.8843
467.704
505.22
6.34352
115.23
30.0385
-21.2221
1527.94
10.6192
43.3209
659.718
11.2938
672.68
1233.88
278.65
40.8762
120.398
6.51565
558.089
1269.46
804.895
866.667
775.214
-15.1977
6.08532
566.811
9.38368
9.30532
38.2682
322.1
841.823
-20.4272
19.2706
-37.9953
-44.8455
6.19524
-20.7868
15.1404
35.5837
22.0076
51.7548
1174.64
40.2554
15.1768
-24.4634
496.53
15.3036
132.126
4.475
46.2021
29.8467
-38.3314
-14.1061
325.458
39.6823
320.666
6.88919
-13.9257
21.7692
-0.576983
35.5456
67.3067
4.35715
-4.97085
607.316
121.79
-42.5063
176.648
565.653
0.581316
237.351
998.832
48.1189
147.401
-36.4859
-8.671
413.272
275.095
21.8366
-8.4303
713.31
730.336
1280.67
534.643
660.655
32.1052
-15.8802
619.269
14.7964
499.79
9.01704
1196.11
726.157
1705.02
13.831
14.0393
-14.1443
1148.15
1131.68
3.54298
843.937
1203.55
152.642
292.368
137.745
24.2979
6582.51
702.937
524.925
50.3601
641.298
23.0187
-24.8769
-10.3346
-24.2308
-27.538
900.03
-16.8902
771.634
-37.4845
12.8294
448.802
-24.1786
-13.219
481.946
2059.04
463.836
658.524
14.8542
230.23
762.138
-47.6589
28.4726
970.189
9.21064
581.57
1357.48
24.4243
127.413
-40.6323
315.329
741.782
-13.4334
403.506
482.859
-23.3675
6.32153
23.8631
441.627
737.448
353.011
149.56
-36.9469
-16.5547
10.5248
551.96
-18.4946
-12.1321
1573.17
-1.4776
382.113
-19.3266
64.8023
1199.86
-2.85468
576.83
1018.33
-10.3235
418.765
7.93651
475.364
10.9924
1.66891
345.435
937.496
560.281
-14.2056
247.539
909.108
427.047
-23.9952
549.631
677.898
-21.579
204.405
208.169
335.936
337.308
-56.2252
398.457
-11.5334
352.224
423.442
846.452
1287.86
43.1083
144.093
534.396
28.9097
32.5164
0.086944
13.4259
237.396
527.75
15.3225
5.75203
375.031
358.308
334.881
26.1753
963.11
8.10528
13.7698
817.154
7.61483
-20.6386
-5.02503
4.23389
20.2497
0.31187
-25.0825
89.0653
264.489
87.1934
32.6861
-8.97386
1463.45
46.0617
36.0648
-17.8472
-11.6271
34.4458
14.0393
-14.1443
14.7406
16.6614
32.4659
632.023
13.5179
269.879
624.851
56.4082
24.5503
-14.8605
-1.30103
642.633
1057.12
13.5963
7.47266
808.878
27.822
43.518
664.897
400.95
20.5174
658.108
383.62
14.0603
309.948
19.9652
22.3505
-7.77604
66.6163
-2.86173
37.8082
3.94876
3.14105
-23.296
5.13286
585.863
806.21
-2.03375
24.9719
1201.93
52.5352
461.506
-15.3074
29.9632
327.306
740.211
1815.36
12.468
6.6176
-16.8238
778.715
1075.32
475.361
-30.545
477.178
11.4081
-6.62142
10.3778
-12.2323
21.0081
434.049
11.8702
1243.78
-19.329
7.67981
6.64911
-29.299
-9.73536
49.2601
-40.075
484.493
7.74233
671.902
81.4119
2228.66
441.694
53.5579
512.078
836.727
964.761
304.311
98.3723
-23.5146
62.2844
61.5922
12.9133
-3.14136
32.2586
27.08
24.3762
6.55992
29.92
34.5201
-14.8301
35.7935
1452.16
28.6409
59.4561
96.4872
20.7468
409.119
7.32422
1954.63
12.8294
17.2811
338.809
-12.9342
41.1321
84.644
563.53
0.941832
360.548
127.298
280.83
591.355
14.3629
26.5638
821.042
5.13286
8.79335
1.81243
16.7069
26.8883
13.1799
-11.1258
24.339
1387.29
5.2745
-4.06302
1537.32
-34.3889
-0.0455065
5.01534
509.096
25.0622
-28.0682
-6.51834
910.296
46.1994
-13.6785
565.034
-10.0794
-32.8583
7.13123
221.674
-20.3029
80.8309
-27.1246
604.276
4.1446
26.0408
8.78443
726.348
688.24
17.76
-41.6121
926.501
10.5953
248.999
115.987
11.8512
883.085
16.8799
560.281
19.5276
215.68
496.388
382.677
288.794
-3.21818
389.292
367.449
38.0544
24.1908
37.6292
545.831
-0.023602
50.1186
219.263
207.302
12.8294
875.603
1286.51
50.4993
2.18511
563.53
-6.7694
945.754
284.72
-19.0204
1848.72
16.237
11.5713
28.3116
494.146
-10.1775
312.48
-7.13464
-11.8214
13.7698
367.378
7.61483
313.566
236.618
24.0152
3.43324
48.7038
27.5041
-25.0133
-21.4934
196.82
1089.81
-8.68423
-25.7025
1054.38
12.2286
1234.12
428.114
375.21
5.03629
583.919
561.867
-8.91279
-2.85468
305.09
2.58665
377.608
369.631
629.037
42.8516
7.29111
0.606774
2.33719
538.256
-2.90509
11.1794
10.1573
747.915
22.675
346.463
64.0859
813.875
-47.3657
8.4061
196.909
264.22
20.1335
166.789
430.316
-7.08179
-50.9964
12.1444
-33.8337
1176.82
611.257
98.7619
-4.68037
326.814
21.8392
41.0911
766.213
969.916
-18.54
1685.85
-41.8064
547.166
309.061
394.163
407.324
213.705
11.363
5.59836
-7.01051
31.5114
114.003
-4.11316
1758.41
67.7783
4.90258
26.483
8.48266
293.181
-5.22573
-2.07016
-13.7044
874.399
542.063
29.6024
25.0754
585.63
398.15
742.57
231.735
-3.95329
13.7252
13.5179
282.997
43.0385
58.883
1092.74
33.9194
12.8787
30.3527
502.78
79.6206
-1.74201
-31.2861
-17.0386
17.0144
590.809
28.0874
23.8817
432.906
-0.719081
41.6439
-33.5489
198.551
-3.84546
2.18511
5.05857
744.946
2022.84
677.762
20.335
-2.72416
-19.7283
12.4888
20.9416
13.3191
368.384
423.05
820.121
31.2821
11.8534
194.964
-26.1184
-3.77197
-18.2549
20.5928
-7.54177
-4.35499
355.194
56.2648
529.465
224.495
25.7371
1238.11
12.5585
1288.42
284.149
891.506
268.866
575.267
228.152
-10.851
-0.734363
38.1071
679.684
787.79
624.248
45.213
132.765
-46.003
31.1778
765.305
48.3607
1407.96
17.1785
1303.63
29.0951
27.2233
531.188
21.0112
50.0139
38.5654
18.358
49.4383
1080.38
13.9667
48.4738
324.008
54.9547
22.9519
32.2586
1099.05
920.18
323.126
526.799
-5.25455
-16.6791
28.6409
689.142
-38.4455
367.449
-44.4998
22.4652
42.6223
468.513
72.7996
3782.28
-41.626
47.7516
-33.5489
-11.3449
953.802
2.18511
243.065
-2.8063
4.97264
250.987
-6.47229
-19.7283
413.539
1193.17
555.79
20.1254
48.6641
37.3216
23.0978
53.1252
314.962
479.737
-66.8692
1186.77
1051.33
-0.655699
56.1765
1431.14
-21.4934
32.5585
-33.6904
23.8631
1491.1
3565.79
-49.4348
420.666
-23.3554
6.24801
33.1313
19.4233
-11.8327
-22.3053
919.319
24.5983
1725.33
638.084
387.652
329.204
302.788
1408.57
20.399
-2.27268
279.211
8.35522
-19.6231
1506.94
-40.7774
-10.8412
2.60705
-38.6693
-31.3247
-31.5473
-15.7121
395.674
358.933
684.861
-7.0998
21.0723
-0.980613
-7.87892
11.957
32.78
808.571
4083.34
1139.23
0.606774
79.1739
-18.3412
-8.52729
216.305
-42.9411
-2.11378
4.11578
9.55781
-5.09224
894.839
-33.6011
-8.79729
11.0724
50.7476
249.729
1649.15
37.0001
-5.62538
681.441
26.6514
524.342
-5.43791
13.0211
764.93
638.493
25.3047
21.3416
68.6909
3.46836
1239.78
18.111
406.999
810.864
-17.6738
173.799
464.049
-8.07325
813.283
370.905
19.3497
19.392
0.0613965
1066.32
-23.7657
4.23389
671.497
-11.8513
1779.71
-10.5451
4.43423
7.13123
-5.08778
1452.71
-6.34181
162.154
9.6164
-10.258
53.3009
262.173
47.9357
983.531
39.8129
29.0044
56.9346
21.5356
4.59637
19.1809
580.311
27.859
859.991
30.5918
339.669
17.7096
75.9004
24.2979
0.786928
5.7846
352.085
24.7305
22.6763
49.2557
3.23413
278.272
-22.3567
-40.6564
-7.6683
275.636
2.35187
522.383
-46.8548
-13.8375
492.59
715.497
8.39624
1276.42
185.432
-7.18522
-17.4302
2.8159
4.475
233.609
18.6023
-20.8945
14.3629
49.0526
-33.5326
61.2371
505.191
-2.36341
675.961
136.647
36.2163
441.057
37.5427
9.34649
-23.7657
202.885
745.563
633.412
-20.0334
7.45076
-8.14669
11.9437
-3.7053
36.5852
558.078
21.989
1.22184
18.1807
40.2954
21.9393
129.474
-28.5951
881.697
397.695
32.9988
-1.24825
762.143
-39.9437
-5.43866
35.8427
-7.79021
-14.1438
608.39
-34.7061
-13.398
988.931
42.7385
216.052
0.31187
10.5248
1981.87
62.0902
74.075
66.4193
4.1446
286.536
1148.22
67.1131
45.4351
212.663
203.891
36.3198
3758.35
26.6772
12.4694
993.003
448.365
6.02167
-1.03103
22.5021
276.425
63.6532
-2.9612
731.072
172.782
65.7798
49.2557
10.2802
-29.853
-21.9158
-7.6683
13.2663
543.456
743.523
3.02905
54.7624
-0.396596
81.4848
-11.3449
766.396
-9.05928
1.31044
21.5566
19.4675
27.4614
44.8393
23.5128
1196.54
102.444
95.9043
806.049
7.00692
531.515
80.5232
605.164
709.006
36.2586
189.399
-1.89791
257.344
1117.43
426.939
163.022
1198.11
3803.7
20.5692
501.643
15.6919
6.3083
44.6126
764.931
34.7173
22.7349
42.0565
-18.9368
628.896
455.045
11.7019
19.6341
38.1939
-14.0717
1074.28
50.3946
15.5993
382.773
0.843041
153.674
647.425
192.879
619.541
315.966
72.5192
413.419
46.4446
-4.11213
21.3797
34.8181
71.6704
24.5808
40.7069
279.776
15.8291
38.321
49.9738
32.2325
-38.4136
46.7133
54.0681
409.57
951.038
604.694
1.38473
12.3989
1095.75
638.995
33.5735
-1.26505
532.886
15.0539
5.59836
-14.3954
57.7812
6.20351
-2.52976
48.6802
-17.7453
45.6769
76.8795
42.2074
23.9697
323.848
141.539
14.1049
709.224
1.67797
1014.95
29.6318
28.5685
283.877
278.074
435.704
1775.18
-34.3823
665.042
449.571
17.4734
113.287
-9.35699
733.698
258.556
662.332
9.53273
50.786
11.0047
427.655
0.187477
1168.07
-11.7584
1182.67
20.7626
470.868
97.4278
-41.2326
-22.7778
19.1551
239.484
495.653
123.873
-11.3449
270.177
-8.05989
-14.0507
712.872
-0.138317
25.9572
135.957
-40.3431
1099.45
819.294
571.791
426.68
-27.0441
260.006
19.8952
4.10976
164.341
26.1753
60.6215
-38.7582
4.23389
-26.5846
-0.31489
-3.77004
-16.2853
696.497
607.152
-13.7253
145.527
-21.4934
-14.9497
8.97714
36.9815
-40.5434
485.018
26.7713
-18.4288
173.569
21.5989
18.9867
521.817
-46.4552
6.91036
173.498
305.93
17.7875
49.574
127.185
646.348
2262.46
315.686
505.061
13.0535
808.509
28.2972
-31.4915
24.5503
-26.7509
8.4061
-29.853
-31.2861
54.4958
581.438
5069.33
494.272
13.1153
6.77718
-28.2115
35.5099
769.678
71.9414
464.119
14.1424
12.4888
-16.666
-34.3403
377.754
12.6291
-4.4677
430.974
700.741
416.694
580.595
643.339
50.9117
10.5248
10.3545
425.659
14.1049
23.3158
613.216
35.4112
704.063
252.209
250.772
611.403
8.38972
34.4458
49.6466
892.904
802.541
458.497
983.633
1.66891
28.5741
62.6872
20.6281
-8.43261
32.6461
802.263
969.078
1607.71
956.141
92.3592
211.255
25.2727
9.50239
15.5656
961.224
91.9771
-18.2629
13.0949
1135.2
-4.46721
19.1551
4.64811
103.258
63.6209
648.738
6.93264
17.5935
21.8392
337.052
6.5086
64.9627
-27.9104
-8.30347
6.7767
862.432
1686.08
54.2863
1027.6
92.4806
382.371
-14.874
-29.4993
391.365
33.7113
439.113
497.846
-13.7253
162.165
-16.1673
118.109
822.322
6.99648
443.501
-40.2894
650.465
14.9213
-26.7211
-29.0989
-14.5991
1119.96
8.12208
-19.329
292.538
495.78
37.7168
-2.16801
238.855
666.486
-7.77582
6.92
830.306
1.24289
97.4137
-31.735
-33.0471
1.50903
-18.2062
-44.6657
47.0977
1035.47
-25.8405
-13.3146
42.3135
-3.29059
1226.53
-35.9899
493.592
611.866
39.7956
22.2368
16.6614
22.9519
-9.35699
430.97
-27.9486
78.897
-15.2322
-19.2547
12.9464
-37.0035
-17.3478
204.491
17.5146
40.7069
1443.57
513.457
859.162
-2.50005
489.505
494.543
212.057
84.0532
767.517
0.886404
158.666
26.5638
1.06686
477.398
-1.6566
42.5281
440.766
10.2457
51.3771
40.9014
486.971
604.448
113.357
724.924
-22.9401
635.898
542.227
81.5
25.8812
21.5063
30.3152
19.0273
16.6289
125.603
201.069
187.691
695.656
522.867
9.59827
618.829
38.582
732.698
485.132
-3.17613
290.078
794.821
381.619
13.1678
856.338
8.2372
727.489
333.731
782.069
81.9794
723.346
24.9172
949.927
401.338
44.6473
35.1333
66.9288
1058.75
19.691
642.805
15.8646
996.853
10.4698
293.478
602.273
6.92688
488.382
31.452
-37.9953
12.1542
7.62832
-36.9083
-26.409
-7.34843
342.931
818.964
39.0664
675.078
88.2654
43.003
-9.46766
-24.9265
561.073
915.769
37.343
246.527
46.222
-18.4137
-37.2807
-32.4662
-17.6738
-32.3485
-25.0824
7.85789
1455.57
33.6716
629.527
38.0903
879.588
-11.1258
1143.16
-16.2694
144.789
402.577
24.341
594.66
1401.15
41.1839
-11.8513
-26.8873
174.987
-26.1941
21.5927
430.642
-38.0413
705.589
27.5615
495.761
-7.9804
-6.61011
-18.3473
-19.475
268.617
-5.98723
257.059
342.234
104.058
3.9942
1237.87
-19.7877
-33.3367
-15.1886
28.258
790.376
127.393
69.8948
20.3903
208.005
222.925
14.4957
-1.58611
905.859
165.65
175.688
18.2031
815.125
852.701
668.891
4.84757
-26.8063
44.5705
37.9044
680.259
-8.30124
-17.2306
591.096
738.358
151.318
717.764
546.508
97.8659
12.7219
181.687
-21.1784
521.932
6.84671
-15.8426
-32.8468
32.186
1947.36
-36.2143
-13.6078
-7.13464
-13.6954
672.728
601.416
-1.26505
-3.09678
-29.9237
-31.7406
-16.8904
-55.6248
574.991
215.496
-26.2824
-9.08372
937.091
890.224
750.313
22.1238
103.608
29.2654
79.6949
189.527
27.2233
43.9305
6.01867
709.481
59.6168
51.0573
671.809
37.0987
223.726
53.3947
881.659
49.166
4.97312
-3.95329
262.976
52.937
528.886
27.08
16.8799
1057.91
189.216
1350.11
7.65867
78.897
157.182
1297.22
18.9281
770.373
1552.3
1.70203
48.8736
32.3369
258.598
78.2296
1861.36
16.47
49.6257
11.4287
20.5142
44.8803
967.329
512.93
68.1932
451
35.4689
1513.97
42.2534
1085.97
59.3405
547.428
64.7851
85.7177
510.9
200.887
1418.09
48.6641
575.947
36.2586
46.9702
48.7019
11.8416
154.159
70.8668
451.335
44.9557
105.529
1026.33
650.255
27.5041
23.7124
154.669
171.239
90.9331
40.8363
74.4629
494.101
578.526
2459.71
27.4019
31.3096
12.1192
43.9897
17.26
18.0063
1191.59
425.748
591.95
349.697
828.427
18.0391
2.51716
-18.9916
21.1867
-23.114
1771.21
11.4905
-10.258
-14.5961
838.792
16.5133
51.0573
4.64159
-37.864
1365.03
-15.9457
24.8031
-15.1977
744.611
83.7954
-4.67182
-11.2437
23.3608
-0.150105
589.556
649.124
38.6058
106.415
-37.0583
399.149
-12.9864
1079.61
19.2185
365.419
535.502
7.49309
99.0365
90.3697
14.5959
40.2554
2.05836
24.2624
56.1247
20.9258
-1.50066
48.7305
26.5244
38.28
19.3979
5.70914
16.2565
-0.736402
680.616
-40.1626
449.287
784.657
1317.31
68.1525
23.9978
347.857
1062.84
1063.58
38.3083
796.125
2.33161
32.7526
300.563
-29.0642
-2.89989
-7.05601
-0.649073
672.538
22.2836
19.1401
-1.03103
-13.1051
-25.2992
361.63
-25.45
-48.3581
-8.46049
-26.1049
-20.7868
17.0144
1019.97
28.0874
1534.38
715.89
814.93
49.1402
1330.19
8.39624
86.1065
299.753
1117.25
-32.4227
-32.7914
-18.0138
-11.3827
15.6498
-29.8981
40.6193
-15.7289
223.144
1117.39
60.1876
3.17272
68.3418
12.0217
19.7391
-10.1888
832.999
67.1265
-7.94754
1625.4
839.226
-28.3619
18.338
164.227
22.5382
545.243
1148.26
11.5955
28.258
6.20594
5.14271
14.9489
17.421
-0.224452
20.5986
19.0286
-8.68526
199.383
29.6548
37.0074
91.2917
400.956
-22.4754
-6.55854
-11.3094
13.9054
-39.193
28.2972
509.506
1424.48
-5.09224
-43.6175
-14.0827
463.026
933.858
42.9315
0.147836
-22.011
-0.023602
7.01509
-41.2326
-51.3189
-37.7703
20.2181
4.64811
551.16
340.983
195.214
-11.808
246.444
15.7194
14.7128
1963.03
-23.1184
-1.54715
-17.4737
-5.68384
13.7275
-4.97085
1.93546
-24.2443
198.627
498.987
-5.9699
410.106
3.72623
-44.3963
1787.81
-6.27262
518.238
-8.671
185.575
42.7103
1577.4
-0.934033
377.852
-27.9473
-30.9843
627.741
117.2
-34.2173
555.61
-42.7101
-53.2082
709.023
-38.0697
-19.0346
396.277
480.954
-13.0241
16.8496
1236.79
18.1095
-13.8465
1283.86
148.737
717.402
-24.051
-41.9491
23.4729
0.246068
538.684
-5.81829
871.087
60.4277
34.6266
-13.5011
10.0829
72.0628
69.7807
1199.15
9.16517
-3.14136
6.02167
-25.3939
218.329
6.40913
-26.0745
316.903
-11.4841
165.285
-9.18285
847.608
11.8174
-56.394
-18.5928
578.605
385.339
344.539
19.9887
1073.63
39.6429
30.7838
45.6348
16.0165
1140.32
1029.19
-24.1622
44.3705
186.599
747.263
-15.7121
225.25
23.7859
845.142
16.7069
56.831
10.0217
9.43173
-1.7555
50.5759
-14.3954
-16.3808
18.393
39.0405
50.5779
19.322
832.04
35.0004
467.866
-4.6268
3831.29
688.76
44.5844
1416.29
284.206
351.764
816.384
-25.5508
33.3682
1051.66
55.3321
255.119
14.1049
64.5453
26.6334
42.9074
21.9029
47.9357
138.328
766.951
756.142
-6.00485
34.6541
823.94
36.2923
224.558
777.264
38.8178
267.068
247.377
33.6682
-22.3264
1156.48
492.64
65.0783
24.4949
146.75
27.3218
155.088
12.1578
34.189
-15.9327
-27.893
-8.82989
69.3034
-42.9192
16.303
-0.932234
94.4302
449.638
-28.3908
345.852
883.572
3.1185
249.578
515.569
-17.4737
72.2814
-7.9856
267.272
-17.4436
689.595
-18.0546
872.95
-20.0803
-15.7121
21.5989
13.3645
677.524
587.41
641.327
-18.9368
456.686
-10.1603
33.3799
696.172
32.5717
-15.9457
13.9667
45.4178
20.3628
618.237
17.3297
36.4503
-7.56127
0.786928
819.129
1075.47
33.9207
21.1447
3.23413
195.813
-9.23827
688.355
236.28
434.76
-29.9882
1479.79
144.014
-7.08179
-4.14473
421.849
72.9912
437.968
729.954
165.645
-10.0199
811.332
-11.5242
-32.7092
1346.47
169.91
19.0676
-27.9104
447.295
1198.6
-28.6003
985.182
863.785
-3.13912
429.812
-11.183
284.977
16.8428
-21.8916
-25.7512
-39.6703
622.168
-18.1593
4.9665
1884.7
-19.3911
355.194
557.297
-31.8163
24.8001
18.7437
-37.2534
490.232
369.129
115.184
90.0256
163.497
-54.8915
9.05911
942.99
-18.9916
-21.0173
622.407
31.9062
34.9163
256.796
-6.16276
23.2297
-9.0192
350.597
156.131
20.1352
-9.41391
928.217
194.678
-0.0161592
209.399
120.228
-14.3075
-24.4569
152.75
18.7413
4.53506
-27.9486
28.2972
588.217
20.9824
30.1725
928.193
291.84
23.3986
-18.6086
-25.6639
3.57609
41.3773
629.663
29.9819
10.5253
15.407
985.362
29.011
543.663
603.349
295.539
35.4689
719.362
2.89804
-11.0438
415.436
323.724
316.935
447.326
221.5
28.9864
15.7699
921.755
793.643
78.3709
-9.8216
17.4887
980.423
30.6844
26.2798
62.8221
886.04
50.1
34.6732
452.974
1038.4
18.6695
12.6343
694.291
21.0081
6.7619
188.679
58.7786
-9.95867
67.6499
-12.0916
-19.766
-4.02769
52.4568
882.59
302.968
257.811
24.1472
37.0827
34.0871
532.21
747.145
1281.92
1006.12
375.385
-21.0173
-15.6177
168.883
657.106
206.888
139.032
731.033
11.8281
171.094
511.396
-32.8123
8.34451
9.81058
124.913
3.49617
1429.71
4.35491
-20.6014
92.767
5.55719
274.401
32.9586
25.4861
10.0676
376.118
-5.1444
7.49309
10.5253
343.369
-2.27066
546.253
5.80649
-1.97457
33.6359
340.516
29.0528
1038.96
509.096
73.8873
34.3905
0.086944
349.84
10.508
15.3225
-3.6183
609.519
55.6466
283.344
951.027
344.5
22.2031
158.956
-24.8141
652.764
484.131
58.0741
686.49
1.82856
675.931
455.441
979.24
5.12242
823.937
222.08
-8.20536
987.083
626.102
358.821
-9.44152
-43.9701
-47.3358
355.085
-42.7101
632.7
-25.6111
6.89434
221.323
-30.8322
1321.45
629.392
-30.958
-32.1387
1.2978
987.616
16.7714
-32.4903
102.263
855.72
222.976
-56.0979
-15.2082
-31.5052
-17.7502
-54.0182
-3.82622
87.2401
840.709
3.89679
954.822
376.202
63.1844
837.503
-32.1101
29.62
77.3711
1452.71
-0.719615
51.5839
71.4606
36.5937
36.4343
-1.4776
213.447
38.5654
1980.53
790.812
-0.0161592
27.6142
774.721
108.222
25.6994
13.0245
20.6154
207.019
-3.89824
-13.8692
14.4231
23.6133
324.186
-25.1678
1166.43
-2.3333
-11.268
5.14102
367.314
-23.2079
886.144
358.361
621.793
-15.093
438.434
-24.9265
40.2972
771.466
1.73575
27.8312
-23.3389
175.175
213.97
-33.5326
-6.22928
1026.18
527.91
26.1753
899.392
2.48308
1130.18
575.314
622.787
141.041
627.464
7.18137
847.056
109.277
12.2398
374.576
10.3502
39.3963
3.4972
22.0862
16.2414
-5.40478
35.6544
31.1682
146.227
687.672
12.5779
2.22519
567.798
-3.19376
42.8791
1697.89
37.3925
393.057
476.698
26.9688
18.4104
68.8029
5.52821
58.1094
181.719
519.279
58.2823
496.995
58.626
303.085
19.6505
-16.7345
697.726
1353.55
1109.42
183.177
252.996
25.5178
162.755
47.2661
8.97373
1412.07
834.144
9.26983
97.3541
38.4232
30.7119
525.963
33.5949
278.386
2.76047
39.556
53.7408
50.1104
34.8877
816.516
54.2863
1735.23
28.72
947.055
519.235
684.01
3.40827
366.032
982.633
1163.44
-3.4668
740.211
756.472
1119.81
-27.4117
-33.6904
4.72606
97.0583
16.3668
33.081
55.662
977.328
-3.06204
10.8794
339.74
341.392
3.02852
29.0951
3.9942
42.0565
1205.42
901.23
72.7353
-2.85468
391.297
10.0829
-6.57539
139.529
99.7658
16.6146
1149.41
47.3148
-25.8375
-2.90509
224.901
946.338
1162.71
35.7935
-20.8544
1173.53
22.6763
4.27809
-52.9879
-6.58643
-18.6086
354.026
9.51817
1085.56
-3.77173
875.603
192.055
-33.5489
50.5025
-12.8074
-17.4302
-25.2951
-19.8879
683.896
-0.279771
-28.9611
420.677
750.871
729.339
1405.75
319.858
606.39
16.147
-11.8214
13.0568
12.9588
9.97935
17.5179
20.6761
21.6703
0.913194
-7.94754
13.7078
49.6408
18.3849
-7.21493
321.357
356.131
-18.9784
37.5222
369.735
22.4918
-9.14239
34.8339
-5.68439
-2.88229
-28.0406
641.383
27.1231
-8.97693
-18.0546
38.9904
-22.1769
14.2729
36.5914
1079.71
1039.22
43.9305
22.8853
779.759
44.4981
11.2008
29.7606
26.2208
32.1471
28.7961
795.336
932.955
20.0772
14.8985
651.173
14.8424
473.388
28.8083
353.629
173.881
530.784
17.9357
618.078
2.63906
-3.27033
241.731
254.392
-26.2401
-15.7116
1.58505
-14.578
-52.8704
278.262
47.0359
-13.219
35.9183
785.961
217.253
24.0831
-4.73579
1039.5
1106.77
548.612
-32.5787
826.825
-32.4361
777.578
1207.51
0.65135
-1.81267
0.118567
82.4351
-23.7657
-5.13644
891.708
917.977
63.6963
-23.7815
256.091
-5.6677
1240.02
12.468
-3.0488
-43.0607
23.4667
27.7178
1011.34
-2.43406
280.176
196.068
-23.488
-9.29993
783.813
209.845
29.4414
-24.1602
25.9257
129.646
24.1084
403.273
-30.7385
-13.0286
604.622
11.8875
50.5639
-4.96473
47.2124
711.191
73.9305
318.897
434.91
601.324
24.9349
1468.87
419.166
1223.98
59.2792
18.2001
345.569
498.853
1034.63
13.0749
52.2494
1426.15
271.091
382.058
5.41704
-7.09679
-12.1807
998.812
1452.56
504.31
801.861
-3.56065
540.261
-13.6325
557.507
-23.7898
599.849
680.262
48.2445
980.133
3.02905
694.99
13.5329
777.341
1151.58
-22.3045
935.058
697.055
-27.7999
-4.31176
-8.4285
-21.7619
777.599
331.43
-15.9802
186.777
-24.0359
-52.2732
-32.4662
-4.9361
455.932
-27.7991
-4.63804
26.483
-10.8479
1328.52
48.1398
10.4544
667.625
171.433
4.46071
6.54307
0.848241
7.93651
2460.94
984.57
270.597
121.277
12.1948
256.682
-4.83527
506.16
-7.73598
676.906
-18.7679
12.3135
22.1248
1157.06
14.2033
272.653
184.114
-11.2476
1249.28
31.5701
290.084
669.942
9.55462
331.609
4.12154
356.077
1104.11
27.0356
-3.09087
-41.1425
922.927
861.441
43.3042
42.4964
459.276
88.2986
1155.72
-18.3806
450.651
38.2587
48.3977
0.686097
1551.36
971.301
-29.6732
291.464
363.815
1142.29
623.017
751.897
629.49
3.16223
636.393
-4.10142
229.094
-6.60281
384.896
-6.57539
521.839
194.254
1122.31
326.551
456.241
35.6206
381.373
301.66
864.731
-12.9561
299.611
448.269
58.626
201.885
47.7615
798.484
49.2988
-28.283
453.5
108.215
1.87089
658.952
-2.16308
538.271
-6.01879
17.7666
-16.6823
475.915
779.923
-26.8005
909.864
509.096
48.5874
-2.15384
-23.4765
1903.42
28.4379
-33.5326
25.6298
14.5032
4.90263
1253.69
389.646
655.985
127.555
-33.757
-20.129
310.747
224.573
1321.19
437.239
16.2109
1047.56
38.7485
21.8384
450.475
-13.0756
72.6954
16.3171
11.4081
1260.25
32.7453
-6.35656
2.49988
-25.5508
1244.91
-27.7991
769.351
-10.9983
499.488
7.89273
16.2807
62.9283
54.8055
25.2563
218.883
10.0829
-12.2702
39.7956
833.31
24.1577
56.6851
28.5105
1031.58
564.107
0.93772
-31.6967
41.4157
-0.239718
73.4562
6.15215
5.1082
-2.83829
-22.3567
-16.2936
-11.4164
5.14102
-22.492
988.788
160.881
471.868
-18.5564
39.2581
-26.8005
617.51
165.645
42.454
475.733
34.9776
-27.9104
-28.7181
-15.7997
-0.48934
-15.7121
347.064
307.285
31.6994
19.3497
10.0217
-33.6718
46.9702
489.107
714.505
1088.52
-11.2663
236.714
11.1989
409.814
526.655
45.9555
7.10307
-6.12198
-15.6448
-32.4191
-21.5488
-8.20536
-20.451
552.787
450.642
1441.23
-5.1693
22.4379
404.255
31.5479
22.2379
1066.92
-4.15075
977.637
279.453
94.6875
8.48266
2935.61
4.83221
597.474
13.576
8.38972
398.793
551.688
463.815
22.929
848.303
18.4887
887.04
-8.52729
382.323
-6.55854
965.931
283.146
313.155
-7.73598
2.24171
-49.2397
-15.9568
-50.0267
-18.9127
15.1404
421.184
836.988
4.16261
-32.2557
471.291
588.641
-22.5893
7.39893
-52.1628
-21.1784
-2.8063
259.846
11.1061
138.401
-34.5833
163.93
-29.7844
141.822
-17.6738
1275.52
836.195
299.274
498.44
474.79
63.7796
37.5999
209.872
39.0077
-2.18896
18.7188
-1.29275
231.729
749.581
913.937
3.09771
6.6176
163.743
11.2872
375.791
10.8512
917.732
10.5353
552.3
965.308
-2.87329
267.92
-6.48883
1538.12
45.8637
260.889
0.625815
292.538
-12.0916
688.018
762.451
-66.6177
-34.7061
5.34264
21.9125
-20.5203
392.923
-12.0548
310.367
-0.0377424
-46.7275
-10.5583
-7.8613
-29.4506
407.827
-6.51211
11.4905
-6.50987
555.551
2030.01
815.023
16.2807
16.5133
-17.8472
61.4615
-6.57539
10.2186
51.04
-15.6416
571.338
1123.17
7.89574
739.225
565.981
789.92
1377.37
185.695
-22.7285
916.786
0.187477
36.1372
6.98227
12.1542
-12.9864
995.702
-47.0237
22.6366
236.109
-19.6809
1207.12
43.7515
1150.15
14.2398
-34.7707
0.37341
680.291
18.5305
242.553
4.40539
16.0165
490.018
47.1786
-5.42157
1.1545
50.9614
765.916
71.0548
1117.55
64.3696
48.7871
912.646
539.416
326.066
50.5543
471.658
43.8028
16.9094
1173.71
36.0445
49.0105
811.848
708.4
37.8688
16.0932
-0.0621926
-2.88229
-3.67773
54.297
16.323
-5.41953
8.12208
27.2211
-1.628
336.444
403.751
333.98
953.704
-2.45997
409.63
22.1355
-12.6609
38.3748
8.98767
186.245
-14.1443
540.171
584.06
644.427
517.849
0.463123
583.234
17.7096
13.1318
-8.43261
26.1719
17.6535
-26.0745
-9.18408
-5.86192
1021.73
333.771
0.529956
85.693
10.2802
-12.9864
-33.1602
1029.01
534.587
9.34673
1223.28
213.64
26.6514
-26.0526
-15.093
-15.0899
1194.09
306.783
23.4306
-8.64347
4.97264
14.8542
-17.7167
-6.60986
60.1707
-9.97741
310.606
8.65076
-28.688
13.0568
1.71438
976.997
306.528
45.8908
1019.15
789.571
-3.12599
378.843
37.8115
185.591
-12.1386
491.046
39.7926
721.8
648.804
760.874
1070.32
-4.52148
646.491
12.1102
412.365
-8.91743
753.324
-36.1509
-11.0417
-2.18528
743.75
64.7452
1083.45
-0.293944
-16.0179
-12.4324
470.026
-42.7916
36.5914
24.6089
542.591
17.6936
1630.83
390.89
82.1056
368.21
-32.2418
40.068
340.127
36.0475
-21.2638
91.6241
53.0806
530.824
-2.81041
395.363
101.986
170.702
170.726
-28.3507
11.612
774.177
-15.5065
289.516
1173.3
3.57609
-27.6332
-39.379
14.5114
496.624
1387.96
1148.41
12.1444
157.606
712.045
-1.9714
448.213
531.585
391.542
-4.0279
1678.53
-31.6585
930.604
10.7551
-23.2084
-3.38651
271.163
356.011
-9.30893
-26.1184
1465.5
577.81
-16.3808
-9.68522
-33.0471
592.739
136.087
-0.88991
-6.50987
1096.13
900.84
34.8173
44.6243
713.039
-13.5011
124.401
8.41714
525.179
3.49617
677.001
6.46524
813.358
1208.71
2.06032
-20.8544
313.337
-11.0569
41.7594
617.928
-36.9083
29.813
-3.6003
677.016
372.916
106.341
26.6514
-7.59677
-1.9714
17.1776
-6.18582
1035.43
10.5948
24.2245
-4.0279
523.888
1427.05
23.7332
367.644
516.753
185.894
513.432
31.6994
56.831
13.1799
-25.6398
287.218
603.102
-19.0556
9.34842
-30.6408
580.595
-44.4432
-22.1769
1086.24
27.2211
-14.0061
-2.92112
-22.0923
-32.0552
868.15
0.920874
645.527
4.18838
299.202
1.6221
134.728
13.5816
705.048
-42.2605
796.491
618.377
-29.1981
573.65
906.808
39.723
170.727
4.27809
5.1082
1316.5
-52.3418
-59.3971
-2.04611
133.207
-20.6383
1.39289
118.063
834.374
648.03
-4.72223
-22.3045
-28.2115
851.137
-17.7988
776.59
21.8392
1634.05
69.0607
1236.03
225.774
368.561
410.747
922.241
353.391
-17.3559
1016.11
-5.78189
262.978
75.024
141.152
157.907
-28.4587
-26.5518
785.212
-17.4735
-8.14669
199.646
375.513
-7.45343
7.10307
-19.4498
68.7909
278.048
492.514
-55.9101
1316.75
12.2286
5.86827
396.414
-12.2914
-31.4627
-28.3071
600.989
27.321
166.439
-10.7869
-2.85468
-32.2418
44.7531
50.103
1992.82
8.22814
16.5363
16.3927
41.6289
25.2059
976.402
437.595
28.8979
45.14
817.46
264.431
62.3741
45.4554
50.5762
263.954
43.518
78.8951
-0.100502
1086.33
1199.78
5.627
39.1452
53.2726
32.5164
9.45727
249.558
91.2191
341.21
796.926
5028.34
1116.37
-12.7584
40.2308
35.3216
21.6132
218.305
20.1635
694.027
-26.5926
-12.8371
11.5746
5.90881
633.872
1066.72
13.1215
19.1282
-0.0621926
12.1102
-5.5518
36.4934
8.63597
407.298
1228.79
591.358
367.552
12.0931
1001.94
1342.73
44.4013
970.749
72.9934
1097.57
1347.58
-0.812921
-1.15274
796.113
-6.96185
481.947
55.5024
55.3321
40.3418
87.0341
22.8853
-15.5784
68.5505
443.8
479.281
1163.75
19.295
65.3679
535.967
674.575
-6.8112
24.0326
-2.90509
324.227
180.848
353.111
3.91054
386.244
-15.2322
-7.30879
148.581
-21.1287
-12.2086
-26.1049
-38.7823
-30.4443
746.334
619.376
11.4623
1380.66
-12.578
9.273
-14.6815
12.5548
11.9713
374.675
-13.3982
-13.9686
-6.25183
4.07505
-52.2732
-6.4294
-13.6078
-48.3641
4738.94
61.7825
177.877
1177.52
1125.09
-28.0496
1064.59
685.884
18.393
9.34842
433.491
-11.9001
-9.41584
-19.3475
437.357
646.596
574.442
1300.21
312.469
1031.96
-32.4191
536.923
-17.5757
-34.9212
14.6275
588.991
648.739
-23.2084
8.48042
556.844
-15.8802
431.862
5.4261
9.01704
-27.5566
24.1384
692.908
14.3435
670.664
11.0392
1661.03
51.0629
58.1094
15.9302
37.4163
206.934
9.53273
63.9045
741.89
256.935
420.321
1099.56
0.909838
678.544
37.6292
33.7096
202.11
240.295
895.407
2292.88
41.1321
4.05918
778.679
46.2021
29.8467
12.8387
14.1424
210.782
12.4888
330.163
-7.29563
5.01512
-0.719569
41.5911
25.6599
24.9719
77.4881
659.733
-7.3777
304.196
6.10796
1251.53
20.2998
362.276
1088.18
9.32482
5.01534
57.4456
11.8164
542.854
-3.53071
29.2941
356.122
6.44921
2416.07
-69.9264
2.95815
759.454
-0.980613
-35.9899
41.942
409.467
13.5587
-32.5082
5.37023
6.22897
247.776
469.36
461.034
-10.3067
-1.93907
1024.03
-37.3189
-23.6655
734.065
782.61
1863.24
54.3207
134.569
32.6241
5.16296
671.829
-17.8068
13.3364
780.963
6.16264
376.65
985.006
658.634
14.3665
314.279
19.4675
-11.894
1137.28
1191.06
763.631
192.399
-7.16934
585.976
368.384
473.649
-34.4528
292.716
267.414
773.83
49.3347
1675.53
425.389
800.823
-1.38831
10.8967
874.874
520.968
650.882
245.457
-4.35499
351.136
16.5016
-10.71
257.731
750.613
73.485
40.4395
35.254
14.0119
-20.9974
4.66901
939.755
553.29
16.6146
7.29111
53.0806
37.9444
131.198
-25.2992
667.103
1080.25
-5.25455
929.724
8.85633
8.4061
-5.49014
-36.9083
558.3
4.22593
28.0874
14.5114
239.877
-0.719081
267.702
42.7069
-1.68977
-9.47083
35.5099
-3.43708
3.18451
535.051
1095.18
40.5799
22.3505
-25.3505
18.111
1.26699
726.33
-2.36341
7.85789
-38.0583
880.749
509.586
15.6015
10.0217
1413.16
796.454
-20.9624
-4.06302
9.34842
521.572
1052.04
8.65072
-4.63804
733.006
6.6086
1099.03
165.314
-22.6849
39.0021
838.165
-43.4862
4.46071
293.275
278.21
573.904
634.659
485.131
-3.95329
64.1177
410.434
1194.72
54.2829
-17.9537
-41.0671
26.4232
25.9972
17.0541
645.209
235.168
-16.7345
242.328
235.96
5.77003
-57.6183
54.8038
-10.3105
-9.15238
15.6405
10.7218
-21.9484
344.791
465.89
-25.4004
-18.3673
39.0756
-13.9686
962.282
55.5924
62.1711
97.6521
48.1186
-12.0516
57.6067
557.752
22.8504
-21.1917
67.4047
49.3771
46.913
28.2296
41.7152
115.844
1163.77
120.522
48.6802
18.1338
35.8939
693.463
-39.5931
11.2853
21.1586
986.445
-15.3576
206.682
-39.0435
-43.8231
454.508
34.5602
590.135
-24.9488
2.95815
-25.3435
-51.553
-6.64802
-22.0485
-23.1379
209.643
706.318
34.34
36.0704
35.0697
532.141
291.431
1251.88
-32.8612
63.5681
-13.8931
34.1008
50.7873
39.8853
3569.58
36.5171
303.731
761.444
226.59
60.118
-7.01847
-1.89767
9.36715
2435.57
831.689
73.9885
11.4287
865.718
770.552
6.93264
16.6564
37.7688
42.0282
366.1
217.479
13.4259
46.2415
501.513
13.4484
195.351
18.9581
720.001
64.5936
674.336
33.4475
26.2983
1.99263
1893.4
705.135
-37.829
-3.77004
8.71463
541.56
1308.78
821.375
-35.2954
-26.0195
15.0419
1767.13
6.9557
25.1038
896.155
50.1203
24.3193
-10.69
41.005
7.48011
614.605
83.8362
643.093
67.2144
852.495
51.2066
2822.81
41.6289
4.59117
-5.60885
14.0562
26.1719
-6.70934
50.786
844.964
373.469
1030.22
1080.37
0.13206
701.474
14.8205
52.6217
459.123
597.346
-5.62538
241.035
1066.05
62.2587
800.126
378.464
566.279
20.0511
669.983
690.455
-4.96494
729.099
64.9822
687.046
1293.24
-6.34177
73.4502
14.9309
9.21064
36.2163
26.8883
1424.35
-24.2443
828.313
662.143
-20.129
1157.83
-19.0556
176.14
463.476
885.094
79.0226
-11.964
1546.93
-16.4701
-7.69236
486.671
40.4395
-7.84956
32.3167
780.505
361.312
1430.62
66.0326
-53.1229
284.606
-30.1902
14.5186
35.0697
457.178
150.876
470.391
491.877
12.9684
81.6843
610.195
10.675
1.36007
83.3687
-24.2308
-6.92323
17.0144
-16.8902
12.6373
-13.8375
-6.01879
14.0184
824.492
-1.56302
-2.43769
1385.66
27.4614
536.782
26.8942
11.3313
770.191
13.4259
-4.48453
54.6779
1452.53
13.5662
1621.28
7.85631
703.65
23.2661
485.055
37.1956
692.529
538.913
19.6539
822.375
-1.25192
24.6442
1660.75
-9.60804
4.728
51.037
161.454
-1.49702
610.949
5.56001
-11.174
214.096
14.7416
610.543
6.8711
149.206
134.043
768.613
8.32328
-14.5961
698.831
-36.1932
17.3241
12.1378
-49.1084
89.002
373.787
6.06245
254.224
612.614
980.743
19.2038
71.614
-53.5049
438.545
-14.0548
33.6682
4.53506
-14.8301
731.072
-13.3582
521.358
22.6763
377.217
-4.26213
-33.6011
967.591
489.279
6.1
1.85046
18.2595
134.644
22.9033
878.54
-41.33
11.1471
-4.31176
1187.23
390.533
-15.6421
823.601
-5.29528
232.585
-24.9699
-40.1626
8.65076
-5.26057
-30.562
103.012
11.0847
203.008
206.209
-9.39417
-12.6327
451.302
-5.93709
13.0966
302.306
-28.7667
5.57669
786.501
385.407
-23.3675
532.934
0.0428324
796.085
51.8216
-6.18219
-10.0794
2.03775
-16.9378
388.939
5.13807
1003.02
870.193
5.02027
0.68259
-38.0697
-59.7866
-27.0841
17.102
-3.78402
1226.3
10.4018
473.185
4.05399
11.371
-18.5317
-9.62127
464.403
-0.719615
236.378
1116.06
40.1824
22.8853
48.5296
23.5729
67.1131
19.1982
285.751
36.3198
424.46
58.9443
828.085
57.8909
652.782
41.6926
244.028
94.5463
22.5021
42.1672
44.9126
53.2608
-12.4211
312.219
44.5705
-3.3251
31.8319
30.1171
-21.9158
698.855
569.864
-10.7666
-9.37351
477.168
97.1624
47.2661
812.948
458.172
7.39576
39.2581
216.828
44.0454
25.0897
49.9502
822.577
840.606
482.521
1575.46
-22.2882
6.88919
606.708
285.22
340.503
13.6529
553.161
1314.87
19.7248
-0.887667
15.8195
4.1446
2.95815
21.0723
94.5968
819.679
463.815
15.8408
772.555
10.5953
914.292
-0.205157
2.48084
-10.7813
257.147
478.825
-39.4204
471.178
-12.9561
73.2748
47.3816
-6.58643
-12.9864
-21.9158
382.137
-5.47436
-38.8776
178.013
616.087
764.616
-26.956
10.9554
146.592
-2.84816
-11.0601
7.39893
-0.563623
758.347
33.5949
-0.279771
-12.0945
-8.48393
2.20099
-27.9104
786.501
169.733
21.9995
12.3989
28.4726
500.314
11.0847
20.6761
18.8592
7.47242
10.9295
271.718
-42.5222
95.5319
784.627
21.6101
1097.03
14.5993
1594.33
214.865
110.01
137.747
383.634
-49.9137
-24.7279
-51.9394
382.621
4.73229
30.2311
465.755
21.9029
19.8247
153.32
-35.9899
1063.52
-15.6416
800.021
478.494
-3.28501
7.89574
-5.60885
229.574
342.889
307.533
-13.3582
4.11578
17.0541
-17.3806
-12.2086
386.19
-12.5454
-11.268
-4.46721
-15.2815
87.107
-39.1711
-43.204
758.899
733.071
-10.3026
-0.649556
369.053
7.21649
1166.56
-44.777
440.736
0.12983
4.19583
-11.0269
1181.96
-14.6325
32.7345
8.27361
39.0697
-2.7497
3.72429
8.09344
619.968
35.5854
1.21837
80.5393
44.3707
413.29
427.33
348.211
3.02852
508.856
502.496
655.035
290.877
33.5371
31.2732
608.281
46.4984
37.9389
-0.980613
115.809
240.593
36.5281
43.9518
47.2919
16.2175
54.096
5.14829
1264.07
364.441
-45.7522
801.531
59.563
633.407
1005.57
548.737
619.527
-24.8221
14.0319
-21.5549
1598.8
-3.2077
39.3183
241.002
21.4513
281.95
8.74435
7.86967
-3.74333
50.3896
278.019
-28.024
-35.6579
798.66
34.0631
6.06989
3.9656
20.0393
43.7549
663.481
15.1111
447.878
15.4783
460.673
-5.93709
21.8331
12.5116
124.912
6.6176
6.32153
427.33
75.9406
40.8363
302.946
121.254
14.2834
44.4281
33.8969
907.923
341.009
-4.23226
4.14153
1078.73
645.305
1022.05
52.1088
8.03068
7.80813
38.6644
852.749
46.7416
16.326
1466.26
52.6209
181.305
440.362
9.92471
505.501
421.953
51.9363
1038.14
1059.8
7.49695
19.6127
35.4571
321.565
1259.56
-3.38048
23.0187
-10.8214
50.5726
-30.3491
6.38719
46.3705
241.035
815.633
44.581
42.1294
644.863
57.9955
43.0062
200.836
11.6178
41.0193
433.197
581.618
309.308
644.628
35.9147
36.8712
14.2561
-31.7293
94.151
50.8172
16.2912
761.231
25.2383
3.42011
9.08465
953.081
-8.45714
-4.08799
-15.4438
-25.6476
-10.6223
57.1371
106.466
240.162
1204.04
890.512
-5.33559
-35.5489
304.579
20.6556
667.711
897.962
288.834
470.778
2.97478
11.1822
1571.33
5.6926
452.103
550.432
116.395
560.095
673.362
108.071
-18.5232
672.837
1834.02
-5.57283
35.4972
5.08163
416.784
20.9659
371.649
8.89084
1002.58
-33.1788
736.284
-1.89023
430.946
15.4328
-64.3673
1.6221
134.728
30.5918
-8.90721
961.795
-18.7273
39.2904
289.393
-35.4449
37.6676
235.893
92.1969
740.444
484.039
274.974
506.908
1308.23
-38.7823
1375.71
-35.1295
-16.8902
91.3481
-24.366
-13.8375
4.39615
16.344
225.428
84.2959
-10.1231
205.113
758.371
-22.1154
0.00479877
-3.46065
0.798716
617.225
-1.78712
26.1863
51.8637
441.543
1481.78
-12.0516
46.1321
69.7021
28.0494
37.3216
64.3273
39.4168
13.0946
782.083
62.3299
40.8818
46.8297
21.8331
550.93
42.4967
36.8309
10.0697
45.0204
96.5553
944.136
57.5963
46.1994
25.6769
14.0585
18.0316
44.4281
685.543
23.0232
129.622
30.9692
399.422
1640.79
741.59
1194.52
2.22519
757.27
36.191
42.624
-1.31969
33.5087
-16.5786
52.2219
499.108
748.152
468.53
720.579
22.4238
-33.5708
35.7935
134.693
-3.38048
11.7744
1.36007
435.693
2.00613
587.156
5.45016
439.009
29.9615
216.673
16.5776
1061.14
-32.2557
19.6406
-37.297
-37.5818
5.52487
15.3036
621.258
14.343
9.23201
198.371
-45.8277
578.099
-35.4066
481.028
-27.0441
719.152
10.5248
-1.9357
1641.52
149.05
-27.0554
-2.83494
26.8263
812.093
34.6483
1138.45
95.9075
-5.33559
463.594
103.116
45.9555
40.8363
72.5888
168.014
-0.559991
44.4281
-30.236
51.1718
-15.3951
-4.3733
90.0023
30.0344
441.739
210.636
49.3095
14.513
9.32675
12.894
-24.379
-5.71099
441.783
303.887
25.0479
1245.11
0.399472
615.537
539.744
294.163
828.098
493.789
-61.7121
12.9464
1238.91
-24.3865
-26.2401
-39.752
17.7666
352.509
3.6508
85.6434
246.23
29.3355
16.7283
12.8387
1136.71
-6.60986
10.6148
15.3194
296.303
21.8817
8.88099
34.8877
-13.6954
1.81243
19.3497
-8.71898
15.0539
-30.2999
-0.655699
466.597
436.051
137.802
-25.5376
738.425
288.106
1.22184
1024.55
-14.0525
726.429
23.8133
-14.1177
9.29914
881.818
585.334
16.2647
705.331
-18.5571
-0.847154
-24.1274
-59.1214
853.893
847.979
-36.8238
24.7236
34.6532
263.211
532.541
659.798
34.6325
-19.8934
643.343
18.4897
366.914
637.4
178.083
18.0497
670.965
60.7971
40.6436
278.446
753.021
38.3748
23.9802
75.6752
426.334
573.375
17.1546
26.0318
813.808
-8.97086
-28.0976
-11.2437
626.81
14.8424
6.72163
960.645
-1.17675
2165.85
1.12451
837.3
8.4061
854.706
-8.79729
-18.9127
0.147836
-35.1295
797.871
851.474
697.693
-30.7378
201.362
42.0692
16.2406
705.022
440.195
699.314
9.45727
642.754
648.734
6.88615
-6.3586
483.839
5.75203
49.1734
392.834
49.0873
-28.688
464.609
579.695
49.3771
71.2759
-22.3702
195.5
-36.9956
143.955
3.43324
20.5928
422.883
297.931
327.355
449.125
-8.37493
553.549
1120.73
10.8512
7.13123
530.895
-16.5547
312.079
933.531
911.783
662.372
-10.8479
-2.07016
-45.5635
32.9432
35.254
2225.41
264.956
468.957
535.778
114.925
365.906
-3.34866
-1.03103
1172.23
31.7941
0.786928
26.4232
515.128
-9.18285
521.52
68.8264
12.1542
587.156
355.901
1171.44
665.771
212.683
691.986
12.1783
25.0109
24.9033
391.643
6.74352
147.014
872.28
-42.7925
-34.2968
610.807
723.11
-32.7092
-10.358
-0.62963
476.34
-18.54
1170.68
-8.30347
-59.284
-36.9469
596.265
-30.7047
0.984157
51.5862
92.6563
-15.1886
-6.2081
509.393
534.566
463.788
-54.7306
-4.90962
-6.57539
38.3296
13.5587
-2.52314
293.976
265.912
34.34
7.95939
-14.5931
-29.142
10.3081
323.126
75.125
41.4157
939.275
26.7669
-28.625
1323.66
-0.17204
667.144
-3.75131
410.131
11.6589
-39.752
755.56
-21.547
28.8379
16.217
-2.15384
-12.0945
1237.21
22.6894
-27.0441
33.2439
62.9987
8.79335
826.402
74.803
19.3497
32.5105
-33.136
-5.13644
-32.174
31.8372
17.4479
-23.1445
940.736
1219.41
488.481
-46.1523
-5.57937
21.5927
6.99648
8.7181
586.023
-23.8284
886.745
542.76
30.2311
42.2159
358.774
274.01
9.17423
8.78443
72.7059
206.996
729.452
-2.52314
912.418
786.903
497.234
11.7075
30.3845
145.146
0.0133454
1181.6
43.0385
30.772
118.229
684.22
2138.68
376.875
1426.69
28.684
421.493
446.506
-5.6458
500.087
7.91074
796.081
64.6182
1739.03
21.9252
1457.09
486.11
383.534
18.6023
1099.23
-10.358
33.1036
232.585
1112.59
-12.0516
453.035
1114.35
986.12
949.575
9.21064
6.23121
-41.1109
712.631
-17.1815
-8.78901
610.9
36.8745
302.948
-10.249
401.749
1.9169
51.5777
158.902
964.644
299.291
-21.3238
-2.4236
1147.09
-23.488
1.50903
-14.4581
-23.2084
28.938
34.1297
3.16223
2.95815
531.881
-7.03872
280.129
-28.4936
483.949
-6.27127
424.146
-6.65322
9.38368
-0.0650077
-26.0745
157.182
-7.12862
-12.931
19.2706
6.53204
-53.7749
-24.5349
-18.5928
382.787
449.752
989.026
-11.2476
985.04
5.33318
440.82
305.076
45.8776
1189.93
22.3915
-7.18522
14.4289
778.679
23.2157
510.545
1132.59
3.83508
1559.17
719.949
717.157
12.3821
317.165
770.459
541.03
53.3492
304.376
666.84
0.0613965
543.598
217.368
-14.5068
1350.85
-5.34086
6.51372
1034.77
2.44607
1106.01
30.9692
1218.39
27.0639
219.07
651.589
57.7428
49.1833
838.601
-22.8714
14.0393
585.557
26.6772
-36.2563
24.1109
135.54
424.002
-10.8449
7.50961
733.698
215.453
10.1573
386.22
20.801
822.475
678.942
280.596
-6.58643
-41.0974
-31.2861
-0.023602
771.634
1.58505
898.092
-12.9342
-14.6815
-24.9265
3237.45
13.8453
185.394
-38.3314
0.886404
1070.42
880.204
10.7551
-17.5862
37.8429
704.072
11.0847
19.392
770.303
13.237
835.81
169.263
21.1005
7.14857
245.481
-49.3814
-5.6677
1.26721
106.171
-14.2932
689.699
40.3333
297.583
25.7371
68.6882
-15.5525
-13.8276
14.443
-27.2362
-57.0886
7.88967
-36.3416
2.49988
576.61
236.815
-32.4475
300.034
2079.37
13.3539
-13.4124
520.309
427.008
600.999
2.56016
92.3637
-35.2954
-8.21588
1830.07
371.311
-6.66925
6769.52
11.0483
8.78443
4.83221
18.3874
605.781
169.559
-2.25672
242.467
218.313
180.759
3.09906
438.28
9.16517
9.97711
22.8883
17.7096
644.692
238.944
172.576
30.1713
82.2192
2.24171
20.8022
34.2631
518.152
-21.9158
-45.1496
155.695
9.84813
490.982
885.952
-23.2079
275.199
-0.396596
362.595
208.206
556.497
378.464
681.596
-8.4285
-4.39769
24.2245
323.934
1119.84
267.362
26.5638
1156.5
765.886
104.14
130.695
661.907
-21.1917
222.952
-34.9212
218.901
-27.5766
-8.21588
92.8134
902.412
39.7519
-32.445
212.854
940.428
928.12
30.8785
1536.35
561.058
10.2912
-14.1443
1435.97
427.894
15.0059
-4.68448
-11.3094
-4.83527
-42.9411
401.236
13.4861
407.582
-38.7823
370.893
24.5107
13.5963
1114.59
-16.8698
-15.7116
3.45911
611.36
110.173
476.913
-37.5818
-26.8005
13.8453
12.9801
207.742
-17.7167
278.248
509.116
22.8157
-20.4141
-0.607078
919.359
496.138
3.02856
24.7245
932.708
-9.43197
37.3216
38.0903
401.702
39.4168
41.2056
-8.77316
-27.6252
27.7633
-15.3074
630.268
537.811
-6.22906
1281.21
209.017
22.1238
967.553
-29.6732
870.721
34.7173
-5.37613
499.329
1044.25
185.336
10.2638
559.963
776.784
643.653
26.6772
4.97312
-7.74823
49.3325
493.342
500.775
24.3762
-17.8029
118.001
10.1573
45.14
736.268
208.389
153.861
9.90029
927.149
887.343
1014
-18.1676
-9.22249
-20.1369
207.998
16.3854
76.1176
-19.0297
4.16261
-26.6335
473.165
-39.4559
-1.9714
916.729
-26.8005
-19.6729
-0.649556
-43.9536
199.895
776.19
3.14105
818.16
-7.9856
-15.5695
847.016
45.5866
8.14761
367.378
646.671
-15.0164
783.845
-15.3074
1.85216
-34.3889
-15.038
5.90881
1636.12
239.921
1233.68
21.052
-20.2377
492.882
64.819
-25.2295
-31.4657
-34.4676
21.2405
1.27214
11.927
-27.4249
-28.8306
345.074
1462.76
341.907
851.222
1.28816
151.009
510.204
376.305
371.778
32.2994
-28.7601
3399.3
470.404
1073.77
4.53506
824.751
1358.46
11.612
525.268
25.2727
-16.7345
0.573038
297.804
487.735
89.9316
1007.77
346.699
519.531
672.393
17.7666
-50.4155
-5.7227
92.1403
21.9252
448.844
19.4675
83.6834
14.8542
248.401
-0.987662
31.2295
-10.1775
859.707
-53.1934
19.1023
582.258
635.149
13.1799
-11.1258
-11.2682
-48.1285
873.801
1.52637
747.438
1246.21
182.78
1216.31
112.051
4.96997
346.142
-27.4249
5.25717
996.284
482.619
-10.9983
-28.9987
4.1446
-13.3146
16.0766
-0.353292
210.353
6.51565
630.399
44.0244
2230.99
15.4328
446.316
4.4332
33.4029
-4.22204
486.72
1002.53
1155.38
-13.1178
210.995
27.3602
827.93
423.512
-57.027
22.1248
1410.06
669.189
6.1
35.5837
1753.64
67.4632
614.405
18.3441
-20.7152
28.9507
17.24
28.1158
16.6564
319.39
107.479
0.086944
-28.1616
1400.23
-26.9733
-3.41818
-35.4774
-14.5448
5.83966
10.669
-5.26215
107.697
0.777346
-4.07615
-3.15096
29.6374
904.859
88.0592
51.1811
31.2034
733.446
981.646
6.15662
-16.5547
353.309
24.6089
38.4677
70.1675
9.7668
12.9224
21.9029
372.149
153.32
13.576
32.7526
10.8617
38.4022
0.848241
60.4104
59.321
121.562
910.591
66.0554
25.2059
35.6206
793.668
933.22
12.0313
5.7846
5.38248
720.009
17.0541
231.04
14.4785
345.738
18.8727
31.6871
699.174
566.446
44.4964
7.49309
8.65125
912.381
23.9663
30.885
-7.31197
5.5217
-33.3598
0.00479877
16.6564
28.3985
83.2576
28.7683
-50.5128
-0.0506293
494.143
29.378
-2.68127
861.581
413.449
12.5415
211.708
58.7051
540.382
343.016
241.873
244.226
4.23389
1.52637
14.6776
216.099
898.896
41.1839
6.8894
404.148
1218.84
-22.446
685.657
461.592
-9.99549
31.9062
43.3496
53.4603
291.307
19.1371
22.2927
29.3992
158.506
52.9314
510.639
27.7283
41.942
-7.51242
15.2805
-3.01626
25.763
439.868
151.705
17.817
17.7386
-0.150105
-47.6263
40.4787
890.879
32.9836
18.3336
227.185
61.817
634.503
230.051
45.4334
-21.3338
26.6514
-15.3891
568.742
480.882
-49.7633
1303.72
397.675
601.863
415.904
260.215
1303.5
437.544
418.244
302.055
796.696
93.1279
-20.2547
40.2308
15.7699
257.803
-13.4583
374.362
527.88
46.2012
1138.55
0.699329
324.256
28.6548
465.206
39.6402
770.618
1.87707
1349.56
8.59698
34.3052
-4.15075
3.12297
3.96555
37.5284
35.6566
123.578
29.4445
203.14
511.971
864.528
243.149
1333.02
-15.6416
473.934
0.606774
21.0779
170.939
-16.0236
227.7
-24.2005
170.726
485.143
4.11578
613.007
12.1542
406.804
49.2988
-17.0386
1072.11
0.477799
902.819
-24.366
325.368
904.885
7.91074
-11.641
454.424
-13.219
1195.97
-0.563623
718.494
23.7133
577.074
-27.087
342.324
834.16
18.1336
-12.0516
743.515
-11.964
-10.8828
-43.6805
384.122
385.898
21.2237
0.65135
217.368
-21.8916
845.69
-4.09583
376.372
-38.7741
282.328
78.6653
64.9855
844.553
-10.249
4.44746
989.55
-6.51834
-13.5117
6.99648
803.322
-53.0338
-36.5413
-12.4324
-40.695
-42.7916
-26.9565
92.8134
405.044
12.2308
2.70108
6.01867
496.431
426.497
475.66
19.6615
36.0475
18.4887
2.48084
0.399472
223.857
7.50961
304.536
33.6682
474.926
393.716
33.9194
918.66
2.06154
802.63
743.49
-10.3346
572.983
3470.77
-26.956
-9.65935
995.544
494.357
34.6332
-3.84863
31.7618
153.984
717.204
-23.3389
10.2567
604.694
-11.8515
-43.9107
1299.88
198.074
33.5735
-18.6793
387.908
577.81
9.02263
7.18137
28.0891
276.174
61.4791
-23.8284
-1.5622
23.6432
24.6089
533.221
-7.0998
488.935
126.851
109.78
35.254
1347.91
1114.09
299.468
2429.5
222.365
713.767
1053.83
3.76148
3586.03
1216.2
-1.71166
12.8787
35.9749
9.55781
418.447
-4.26213
40.2652
26.81
20.4427
30.1329
788.958
25.7557
803.971
21.7697
18.4516
633.849
659.275
15.8925
-16.6823
258.932
29.0528
-10.5175
59.3206
95.4391
919.316
329.206
576.605
-15.7997
45.3392
37.3216
7.61483
20.5909
19.2264
166.444
771.8
33.7113
-8.78901
12.4628
-9.41584
25.6301
717.117
-12.1231
884.602
27.2148
21.989
49.9476
14.4325
27.177
664.744
-40.222
1075.23
4.63428
-37.0879
15.6183
304.871
671.598
-24.9512
918.476
247.612
238.855
19.9334
1.59451
1481.81
-13.0241
29.968
9.27517
254.242
-41.9575
20.577
-34.9212
-2.59368
227.746
105.194
2336.76
1476.18
-0.789985
22.1061
36.3198
1016.66
1753.1
155.988
817.556
-12.719
-40.3864
592.218
-23.4251
20.5497
-2.9612
264.406
260.681
266.485
-14.8051
-32.3731
-3.17509
144.131
24.5107
131.662
13.0949
1.39289
429.158
853.855
1200.99
19.1551
34.6332
-32.8967
712.985
989.88
18.7455
11.0342
39.6429
1419.33
-11.295
1165.98
203.663
35.9372
316.847
33.9507
-32.4361
33.6716
27.9513
47.4607
1033.26
1089.52
404.433
422.199
24.6747
192.139
3.9942
302.711
1351.6
850.036
295.749
49.1833
4.64159
415.66
-27.1901
600.141
442.028
155.342
489.738
508.335
-6.65322
397.315
1080.4
647.34
24.5253
35.7935
-29.6174
-3.56065
1148.29
257.657
298.109
1057.55
-20.7868
41.3773
768.845
-11.268
33.252
-14.9957
347.857
45.3921
55.8254
-26.0526
-24.4634
225.199
501.103
1103.18
42.9652
508.896
-12.2321
93.0737
26.5638
877.264
-17.4737
7.00692
-15.7121
-1.51244
1141.24
16.7069
203.008
23.1401
-9.30893
-44.859
1226.24
10.8967
456.957
29.9632
393.508
630.953
-19.3911
-23.3675
-29.2857
-6.81017
86.7415
22.8007
25.347
882.931
10.3567
227.589
-3.35166
449.58
-9.95623
368.21
177.654
293.067
748.977
16.6146
27.9058
8.10304
830.674
34.1327
23.3318
1157.24
39.2904
45.7645
22.675
-0.239718
895.991
838.237
226.248
10.2802
-56.0899
-22.6608
1016.22
785.21
918.289
1733.11
-18.8412
18.6433
-20.3037
-4.68037
1383.79
842.68
265.979
37.2015
-49.5758
1338.97
-34.5404
3.02856
0.361625
1159.47
-5.68384
9.21064
4.35715
395.489
-22.3702
903.276
-20.0176
11.7302
-0.347699
9.05544
41.2075
-28.7667
322.294
139.948
14.3421
413.29
17.5659
464.811
902.404
50.2066
475.513
-23.6768
2.40849
528.799
1757.15
-1.628
19.7271
696.106
1265.39
-17.0627
439.82
158.506
31.5058
1164.25
29.0044
1113.91
29.0319
13.5587
537.208
18.4887
3.54298
918.899
6.08532
268.391
4843.43
1.88741
685.843
2.66099
45.1638
673.157
804.162
26.7669
-4.26213
15.9024
539.863
-7.6683
712.293
-37.0035
931.387
2437.68
-46.8548
267.272
908.633
29.011
-21.1784
407.614
21.3416
676.4
88.9675
137.134
-29.7844
8.65076
56.5836
26.0772
24.9719
341.731
0.0613965
-27.9924
6.10796
3.40043
-37.7962
6.20351
-23.0957
394.253
-7.45343
55.3258
33.34
29.4853
263.591
293.04
40.8644
-10.71
372.22
315.089
19.1371
26.0408
-0.585904
23.5729
50.2465
12.1378
638.103
113.292
4.18838
337.08
-4.68448
30.772
219.452
512.15
295.588
-7.3642
457.845
876.891
-1.72623
324.19
-11.2476
51.7548
-20.9037
2.28855
-17.2632
933.184
32.586
59.3206
412.156
111.594
47.7381
837.078
34.0601
35.0002
36.992
1554.76
260.857
29.8254
26.8459
485.502
33.7094
1659.15
270.351
80.27
22.4669
853.281
-4.40383
11.1989
8.76347
-0.650421
-2.75273
688.76
290.087
584.056
543.114
79.0226
1016.9
11.4905
32.8455
318.395
38.5654
574.985
17.3241
850.443
21.3273
4.66901
25.2111
903.74
6.84719
58.7028
262.383
501.313
1176.85
544.266
24.5491
27.8713
50.9674
24.5503
17.7764
3.57609
43.2514
157.899
22.0076
489.128
393.157
45.8776
50.5025
32.1702
29.4214
4.68996
351.177
844.554
69.2021
20.335
595.103
304.485
49.0526
548.612
415.323
539.154
380.374
625.778
637.792
23.1401
9.43173
110.688
369.677
-0.31489
807.701
-5.04088
1.21837
20.5692
201.792
271.089
-17.7453
2.5734
-23.6768
14.6275
-1.5622
38.4655
42.0565
-9.95623
42.3135
67.1131
43.5611
990.4
25.8543
38.1939
-4.77396
13.5587
392.905
37.2294
-2.07922
32.4659
34.1963
15.392
-8.52729
22.5021
514.432
38.2682
-3.58573
50.3601
28.4786
1437.6
600.231
-30.4991
19.6505
-14.8605
-29.412
1476.59
1060.87
-23.8851
5.14102
151.796
432.19
7.91074
-13.5151
-46.6674
-9.47083
545.664
-17.7988
10.0972
14.343
42.9652
3.46836
-25.2129
205.518
360.148
598.028
126.829
-25.1701
8.65076
37.8429
1065.77
80.5232
1343.55
20.6761
-3.62957
-16.2694
2.35982
37.1336
133.037
403.506
-36.263
749.581
21.8819
1001.97
-2.75273
-25.5376
38.4592
38.9622
642.152
-24.9228
27.177
257.912
1045.18
642.968
103.608
4.06
18.021
-2.76398
1087.2
12.2308
26.6334
26.0408
1000.17
17.9507
308.868
1063.05
51.3124
15.9134
43.9518
1001.19
175.513
174.036
14.7874
540.194
41.6289
25.2059
20.6281
317.655
56.157
-2.9612
802.263
496.388
9.73798
26.4244
624.594
-21.1287
251.698
9.19829
309.369
1207.38
11.2208
-7.97744
923.911
456.553
5.33318
15.407
-4.14473
1400.83
2.05836
1649.08
-5.71953
6.93264
-19.6729
40.5799
406.393
-34.5833
-15.9802
30.312
491.206
-13.7255
1.38473
-11.964
1366.56
-26.8139
44.916
35.4476
-7.43487
78.8293
787.705
-23.8771
972.293
7.18137
174.869
-2.52976
7.45076
640.324
-2.52449
-8.37493
-36.782
376.73
36.5852
55.8288
80.0851
120.88
615.859
1298.89
355.073
1046.74
-28.5951
43.9897
-18.3473
137.947
59.3682
8.17885
16.2783
77.8636
56.4574
16.5727
-19.766
2148.87
566.869
24.0833
-6.19846
-9.27593
1058.83
63.6231
-10.0015
239.07
53.9829
17.401
806.833
56.6185
26.0408
5.03629
53.9946
24.8204
794.221
452.571
12.0926
17.3068
39.1034
54.9547
17.3297
564.493
-16.0236
-18.7273
347.64
14.9275
21.4017
43.2898
234.019
804.342
20.8022
204.803
-6.1362
-27.9789
-21.9158
20.4427
-12.6407
447.878
650.298
574.619
259.036
428.765
491.905
515.268
352.227
564.405
4.475
34.9577
384.045
255.897
-12.2321
31.2295
-20.2878
459.347
1247.32
1042.34
33.1562
43.0419
14.8328
2.48308
-33.1988
19.8951
-7.0998
-6.2081
32.9432
39.0021
179.528
32.5717
396.276
62.2844
-0.251966
265.912
26.7
660.071
22.5021
41.1644
399.963
-20.4523
43.2898
365.203
7.86391
386.245
34.2631
6.98227
287.642
416.175
107.395
607.345
2.35187
1049.47
323.494
445.739
658.212
60.8701
18.6433
56.533
35.0436
109.638
23.2157
25.5874
31.7208
277.082
-27.087
17.753
255.2
0.200631
59.363
201.211
-14.4581
-22.1769
-4.46775
7.74233
-15.8802
349.403
645.075
-15.5784
1099.29
909.38
265.137
230.127
10.0829
741.177
30.8333
44.7256
646.348
-3.14136
324.613
-19.7717
22.5021
469.454
22.4238
436.82
163.23
1082.97
-27.7433
30.1725
1044.38
-15.5065
340.116
2.00613
0.573038
413.997
110.718
-11.268
33.252
1434.82
-20.2002
-36.0039
285.758
15.1768
-13.219
-1.9714
-39.919
21.3416
18.0911
31.7208
7.21649
-2.86173
1.24444
26.5638
16.2595
501.443
859.707
677.835
1750.99
617.219
-9.30893
1171.41
22.465
324.811
-20.129
301.377
284.543
1.82856
-28.7179
6.84584
222.135
-21.7895
1461.81
29.3328
303.039
20.0652
2.03775
975.201
-7.8613
745.159
115.302
534.355
-0.887667
1117.77
95.9738
1909.48
23.5729
535.63
-2.25672
1151.39
728.059
238.855
28.5512
-53.1229
235.88
11.0392
1113.59
514.337
-9.35699
6.55992
13.0535
30.772
-16.7042
18.9269
-7.73598
3622.94
-15.5065
0.909838
1019.62
-25.6639
-9.54237
359.969
622.166
526.131
-8.21535
12.8294
94.1178
165.102
1114.97
247.279
22.7998
844.64
38.4232
188.133
23.7133
338.926
508.896
632.805
11.5713
429.362
544.746
486.45
1046.88
-10.8828
-32.4361
1360.51
-11.183
18.8592
354.175
-33.2474
143.955
3.43324
44.9557
8.71463
14.947
3.14127
-4.39855
-3.21371
-18.4288
-15.7121
1106.68
32.1052
-8.38393
42.0565
-12.722
-33.9293
-17.4525
4.83221
947.924
697.61
29.0044
1995.5
19.4532
516.216
803.325
25.985
-26.4421
609.535
888.707
-17.8029
76.7717
749.789
1247.89
217.759
75.4926
1.36007
47.7615
-7.3642
973.213
127.264
32.007
622.668
171.933
89.952
-4.46721
37.1923
13.5329
-13.5151
-12.9342
-1.56302
-15.5562
-29.0432
546.08
958.872
20.335
-28.9611
-5.42157
44.3705
906.241
21.9995
-13.838
1152.91
18.679
-12.5094
469.168
48.7871
434.759
557.083
49.307
769.585
3.70263
66.816
-17.7453
23.1881
224.931
30.963
-7.88945
55.7222
3.09591
-0.559991
0.940033
-38.1904
1.32453
410.584
19.6155
1069.1
6.24801
526.011
19.4233
16.2783
57.2489
641.166
509.452
147.026
21.8074
-27.2099
-34.0127
-26.1425
288.511
-8.12744
478.951
-40.0835
790.818
200.649
76.621
-41.6281
820.816
27.2274
1134.14
261.354
1721.38
904.386
202.851
821.527
20.2497
0.534419
69.6523
21.5989
45.2237
14.1049
-3.35166
869.371
-23.0747
40.4395
1472.66
718.225
400.07
691.148
26.9495
-0.953192
10.2186
34.1734
252.35
14.7406
783.154
146.577
214.487
277.375
491.943
7.43126
-16.7042
43.2898
50.3601
0.367649
339.393
-8.01026
1147.84
391.812
522.692
1.39289
146.174
299.132
-9.65935
1366.61
27.1369
-9.18604
-5.7227
5.52487
-1.56302
184.969
-6.55443
73.8154
23.7133
56.0837
-45.8277
1020.38
12.4888
491.332
-0.607078
123.199
-6.34177
-23.0658
39.2938
39.1957
403.533
1201.93
605.385
18.8592
416.019
-29.3879
-11.5921
-19.0556
5.60029
1129.41
1399.32
-0.650421
-55.2266
17.5659
-46.8088
44.0814
194.51
-46.5398
4.73229
-3.50206
160.974
-9.95623
42.7502
47.3092
1022.86
592.917
461.941
52.9141
1015.09
24.826
15.392
1275.21
1120.7
39.2904
191.942
-35.4449
185.719
1386.57
401.418
7.68374
9.90029
526.099
-1.74201
-29.412
5359.66
18.8885
416.52
35.1261
307.344
1334.05
13.5329
21.5147
-31.6748
788.881
659.574
-25.9259
522.301
17.8084
724.116
27.4614
1600.31
-45.9652
4.99257
551.176
-42.0367
7.00692
576.493
13.4801
-34.3102
618.282
1602.94
334.235
-1.81267
-22.3702
249.848
-23.8771
104.6
478.468
-15.6482
-24.9697
-6.27262
801.222
1280.03
42.2074
173.895
8.18236
466.277
845.516
147.332
23.4729
30.2311
2369.81
34.5602
932.152
77.1878
28.258
63.2388
682.117
965.698
44.7531
678.323
36.9845
80.8728
527.298
1226.37
556.267
351.787
703.725
3.59803
8.19358
419.221
1212.11
6.04523
-13.1457
833.154
0.764994
8.58113
20.1555
-2.8347
282.503
-37.4845
856.159
36.0217
-11.641
-24.1786
854.477
28.422
216.828
392.407
19.9652
29.8467
6.64618
-27.9104
25.6298
19.8075
48.2364
37.8429
994.552
1013.81
835.674
836.443
32.5105
577.274
11.2206
4.3453
-27.6252
12.7708
24.048
327.94
4.32945
-40.0111
7.45076
-13.7253
1009.47
373.935
502.949
-44.9348
764.254
-14.4581
-27.7991
151.08
707.509
103.901
4.1446
-11.4405
-6.2081
14.2025
42.7502
1176.53
41.942
-15.9457
4.18838
1575.44
721.263
-0.205157
13.7252
-23.9634
14.9275
-10.4575
-16.7042
1101.71
1399.18
31.452
-14.5695
1988.36
-23.2938
188.917
-17.9757
21.6996
201.439
6.77718
84.044
23.9663
45.8776
326.272
20.5142
13.4295
1129.5
160.237
611.672
53.6984
408.408
883.709
10.2567
867.063
46.2415
23.6265
80.9148
1143.63
17.0841
38.78
1801.34
62.7196
73.8659
10.9164
23.4872
-14.874
7.47242
-12.5213
-7.01051
348.229
-30.6408
659.626
72.4382
-66.471
622.889
-39.3126
578.19
621.797
1290.87
-21.9544
412.606
642.085
242.739
7.74233
-19.6283
484.336
-18.3442
20.4186
492.293
420.875
9.01704
111.027
454.417
5.23954
1106.41
-2.82726
827.688
-18.9458
50.9993
88.9241
-45.9139
284.793
-6.70934
-9.20793
345.014
-22.7285
20.9824
1015.93
28.6409
53.8339
-6.58643
120.072
-20.0417
-24.5349
80.7327
485.861
18.7171
7.01509
-7.49944
-17.1556
3411.21
8.97373
435.683
-16.6823
320.365
52.3765
371.376
40.6658
1142.25
45.7045
29.3355
174.008
-10.2204
-25.3505
1556.72
1112.39
-9.85967
928.817
17.2282
8.79335
189.219
1201.12
525.348
1273.14
506.059
16.8428
610.598
-15.3074
963.248
-16.2853
-45.6333
215.472
394.821
-26.8873
-23.6635
1199.45
12.7253
340.58
12.4662
829.651
17.8066
1.16497
1116.39
-16.7029
7.42507
679.419
1313.24
6.24801
11.927
-15.5809
220.293
221.375
-15.2865
-42.4174
371.6
-5.31033
355.183
39.6015
-8.38393
388.759
-28.3071
136.221
2.76752
23.9802
36.3198
804.895
8.34451
778.178
3.09906
469.123
22.9519
28.954
-1.86072
0.786928
28.2972
22.8564
204.803
749.112
452.56
-42.9715
39.9284
22.6366
197.255
7.01509
-39.3586
-10.0894
18.4516
30.3995
10.8478
613.72
-1.68977
505.897
537.293
17.8084
46.2021
256.609
10.9646
1014.89
728.024
372.31
470.718
2.0747
-32.6663
353.709
820.121
9.73196
4.35715
21.2661
762.806
97.57
-20.0176
-7.01051
768.019
831.77
14.9706
86.7884
-2.52976
18.6952
78.1039
389.155
-6.79694
655.966
441.383
181.391
570.938
-38.0413
-27.171
-11.9535
-2.4236
403.088
-25.2295
413.684
231.396
-21.3491
-18.1148
19.4233
894.616
-72.5542
-27.7991
-26.9565
42.2136
-0.887667
-2.92112
1124.84
352.128
16.0766
-12.225
-6.78368
831.06
21.055
-4.39721
487.005
9.16517
-10.6376
39.8185
99.725
11.1794
-2.9612
-27.9486
596.139
-2.11378
0.367649
19.2706
-6.1362
823.625
611.078
-29.412
672.618
584.856
55.7408
179.907
78.4218
30.3995
23.3888
133.243
-16.9671
359.723
-5.31115
16.303
692.472
-1.1472
5.34243
-2.86173
890.508
11.445
760.064
-0.576983
37.4197
94.3123
13.7698
640.992
455.374
-6.89909
7.98202
554.409
31.8372
708.978
945.748
22.4433
19.7361
778.437
-16.8238
25.3408
676.145
42.4513
102.514
481.085
-3.58445
606.009
517.777
-1.5622
20.8608
15.389
1.67797
912.084
32.9432
623.711
281.567
-24.7455
73.8012
-12.1976
11.6846
400.401
170.288
22.2836
918.899
146.64
403.767
324.227
4.68585
-39.193
479.947
33.4935
-5.25455
0.187477
6.98227
271.872
530.189
517.39
157.398
33.252
361.692
-28.8301
9.08131
487.672
-17.2632
55.2479
399.36
-13.219
367.22
-16.5555
-0.563623
-10.3026
820.191
27.9727
12.8387
-32.7092
12.1308
973.885
26.5638
-29.7844
96.8444
-25.1701
366.828
32.2207
451.073
41.0698
1794.09
225.539
11.3058
196.896
112.42
1079.95
99.0106
625.916
-27.5297
14.947
-23.0957
-25.0133
-14.2932
4.72606
-17.3664
1209.99
-38.0413
-14.0525
868.858
-42.4174
542.14
-27.7991
-19.4603
81.569
403.17
377.674
0.396469
-0.196096
-6.00485
56.9346
28.9592
-30.6341
26.8437
79.1739
770.641
-17.8976
-22.4754
1192.84
349.363
-20.4523
22.675
31.6194
-16.4989
292.542
23.0187
413.655
12.1542
1319.49
1089.31
-3.77173
14.5114
-33.7364
522.575
3.35154
-20.7152
-0.0973313
-12.8074
1280.93
493.606
36.8318
3247.62
102.794
550.125
962.282
1.24444
2.20099
1246.45
-24.9699
-6.11154
577.151
24.2032
-3.13912
17.5179
815.28
-11.1258
-14.3954
-7.01051
12.7708
-20.9296
865.797
761.452
16.2109
610.9
8.76347
-13.9971
9.0053
598.362
0.31187
445.138
9.6164
-15.8802
1141.7
-20.8108
681.37
1425
368.165
49.166
-4.0001
-12.5117
851.289
-37.0819
447.808
126.513
133.059
36.4793
920.016
598.927
36.7305
-16.1693
8.80095
5.21512
1248.1
391.812
1465.35
210.043
52.4502
-22.492
572.745
601.286
468.931
413.772
26.4212
-7.59677
50.5025
1.31044
32.801
71.0762
1.02398
21.8592
530.688
-28.8474
212.099
1514.38
39.8031
-18.5232
-7.13621
1029.64
291.479
197.833
-35.9471
945.952
32.4485
6.24434
90.8703
40.8737
4.02947
-15.5994
23.7124
1113.89
547.27
1194.76
5.22901
-15.5525
0.940033
-11.7939
90.1189
806.723
667.096
-41.7136
333.977
396.714
-41.0459
-2.72122
-12.883
-7.79021
-31.0104
242.656
470.111
-30.5613
1355.04
-16.8836
-39.9866
643.491
-9.73536
-31.3247
-30.7047
32.8433
27.0639
476.409
-15.5784
25.4469
-0.353292
-3.29059
-16.154
1696.95
122.663
30.4253
301.076
1131.68
9.16517
540.338
36.0067
285.796
609.006
15.1788
-42.7359
7.68374
-6.96631
-56.736
-56.0899
328.535
7.32422
334.062
353.717
294.225
1.58505
966.044
416.227
475.912
1013.77
0.311048
-15.5562
585.65
246.727
427.149
-10.358
19.9851
13.4454
696.345
-17.3559
835.114
39.717
8.79335
16.7069
167.401
832.147
892.541
490.69
204.251
2.45538
-34.3889
367.271
-28.7614
674.707
641.909
852.307
55.7222
439.753
421.105
-4.68217
2349.37
23.8133
-20.451
426.288
-4.61476
882.201
-6.87045
156.234
771.75
665.828
193.341
-60.6897
936.143
-1.628
471.377
310.048
-3.35166
438.335
48.1398
791.94
10.8911
0.893454
1175.89
0.440251
-34.3823
2534.34
40.7555
29.4475
0.950378
271.74
578.084
359.046
44.2268
2.57138
790.286
835.084
951.619
142.402
169.735
12.7545
523.629
269.076
525.194
529.135
-8.82989
41.1924
-6.37494
152.636
8.33597
655.297
1123.51
40.5799
1547.84
67.1866
60.9941
261.382
4.99257
3.14105
-43.9107
580.471
-43.8231
701.262
-15.5695
44.916
716.502
13.7698
-16.8052
455.517
2.47124
-14.5068
366.969
5.57669
-24.9697
613.815
311.794
997.046
750.604
188.887
6.84404
-34.2932
-6.55623
-8.20536
116.356
-2.87329
449.705
-40.5434
1553.24
832.62
159.607
-11.964
22.7349
1316.58
51.4268
710.668
-26.433
6.91036
1299.81
-0.353292
272.633
-10.3962
219.706
887.658
57.8441
371.672
30.4482
2.71711
-9.35699
-23.4251
599.887
-10.8767
839.769
107.352
51.9599
902.336
-10.6714
-17.0386
15.1404
-21.074
390.454
938.385
2.4145
42.1294
695.463
1075.62
433.22
645.989
310.163
68.1932
22.209
149.075
6.5086
46.222
20.9416
5.82283
1408.58
523.226
37.4197
44.8179
43.7125
1190.68
471.446
216.431
-9.71019
1185.83
0.589334
21.2369
111.485
34.0634
9.13263
-6.5164
18.7816
495.297
531.735
10.5922
927.103
-11.9535
-1.94526
280.243
-25.5508
509.381
-18.4288
130.465
366.429
2345.28
-7.0998
475.223
12.7652
-8.91279
10.2638
37.0987
4.46071
152.648
7.93651
194.254
290.228
257.21
437.057
385.964
223.015
60.8421
9.22023
-6.39683
38.6046
-12.4211
3.17875
48.9132
64.2482
73.9984
528.619
15.5656
46.6796
31.8355
566.424
971.7
9.58828
604.097
29.4625
716.434
22.4517
3067.09
909.759
1001.59
28.4844
522.215
3.46836
180.934
-8.48393
5.94912
-52.2732
109.963
14.5032
6.7767
37.8429
24.3012
37.3216
828.946
-7.43487
800.345
790.832
-36.8842
-20.129
1223.42
721.201
14.9706
13.6998
12.5116
-19.3911
-6.50086
195.602
1125.95
1342.14
-6.34181
21.5989
694.391
-7.69236
-32.445
13.576
901.382
48.2289
15.7244
44.5037
42.566
14.8985
878.938
32.7311
42.9534
237.232
679.535
70.465
1142.77
-12.6954
-3.77533
-36.4122
1273.06
721.343
61.992
7.97406
1817.36
762.742
23.6438
46.5626
54.7624
12.7219
362.595
24.5472
31.7586
522.767
26.548
27.5474
917.36
26.9638
78.0612
39.0756
546.377
-27.2246
72.4589
58.423
25.6298
1183.6
1137.07
69.7021
16.2896
56.1603
1341.67
1110.99
17.865
-12.0629
-2.21393
222.563
30.5744
662.167
45.8927
14.6368
1479.53
2.20424
195.189
-18.6823
710.033
-4.64233
708.438
946.947
-22.1118
260.498
553.077
553.95
-37.4109
-1.42116
571.339
-6.96185
30.2969
517.488
55.3343
34.5602
995.526
164.722
1444.32
38.5654
65.239
41.687
1220.91
73.8012
34.6541
79.559
1190.47
40.5804
74.7107
24.1577
1188.62
64.1177
40.1984
63.7316
322.274
45.7645
910.982
22.2491
1274.55
22.0817
-18.3176
-5.64939
2.94316
-16.1016
19.8255
1320.76
40.2688
22.9446
-14.0587
-11.0264
1642.33
1298.21
19.2811
-10.1231
733.596
4.58783
1234.38
11.6178
-9.36553
19.4675
12.4689
48.5874
582.555
542.629
10.2567
-11.874
481.962
249.451
-11.8515
-27.0441
-11.964
75.3243
9.30869
48.566
34.3422
-16.2152
93.8219
-33.136
-29.4993
-5.93709
490.983
-20.0334
-2.52976
20.5692
209.289
6.6176
-8.671
-20.5719
259.599
1125.92
33.2334
40.5772
-28.671
377.852
1122.02
-46.688
391.609
-11.7285
456.538
124.961
424.222
9.55387
-19.5878
271.038
394.197
871.19
21.1867
-2.27668
-30.6102
1153.71
38.4655
511.866
27.2233
49.5527
1675.81
97.2553
27.5251
61.0542
27.7577
349.47
1015.36
94.6242
53.3221
540.019
38.1664
471.934
69.8036
6.02167
829.18
-45.9139
-3.58573
105.134
-39.5951
-23.9952
-13.6325
415.078
54.48
1160.62
-27.6332
564.091
713.3
524.45
-39.752
990.407
4.86946
-21.6523
349.416
17.24
-13.1137
37.7688
19.5394
10.0276
7.58321
28.0604
101.507
546.617
91.0928
11.5744
674.088
1217.14
30.7624
27.783
-13.9941
76.0182
13.7156
30.4708
-0.31489
539.709
171.226
1885.84
714.331
21.7692
15.9767
43.3496
85.3194
236.959
11.6409
-6.2081
67.9239
1007.27
41.942
71.6548
-13.7675
906.796
18.5355
36.0704
1550.25
88.9241
123.702
1211.58
56.157
32.6461
777.9
682.346
382.07
11.7744
1.36007
440.979
346.53
686.056
849.43
14.5114
-13.1216
482.79
39.0664
32.2736
-19.1373
81.4848
326.272
206.047
16.7693
13.4295
604.76
1436.76
37.343
183.379
36.4937
23.7332
1014.2
629.887
8.56313
33.2439
29.2655
528.848
586.006
697.214
11.363
-3.77197
1602.92
22.9746
3472.3
33.4183
903.278
31.2087
-6.50086
57.1999
119.547
8.87055
465.99
-4.9361
398.811
58.4079
42.2136
39.6015
45.964
791.683
20.4186
662.833
40.4395
1092.23
242.212
660.565
3496.05
15.8408
1093.96
921.567
16.329
824.495
673.74
490.003
774.776
-9.20793
11.4306
-13.3582
646.92
-29.7976
-5.09224
-37.9953
697.285
64.2913
162.872
3.89597
382.787
-26.2605
23.8817
-10.0894
52.1848
159.71
-10.704
421.628
645.515
-29.1454
27.485
847.451
161.174
22.2786
673.077
10.169
425.5
-7.54689
37.7887
382.636
324.414
12.5114
-3.06204
366.952
982.545
-7.18439
317.872
568.088
62.6712
746.275
472.069
437.946
357.157
464.415
146.635
68.3598
644.296
19.6615
28.9592
51.04
1170.64
864.551
45.4407
154.073
12.0874
-13.1051
-0.936346
1004.43
38.2682
26.4232
65.3526
1205.39
47.3816
919.202
-1.74201
277.19
58.2439
4.22593
307.323
-5.62538
42.8145
24.7773
239.484
683.06
84.5173
-3.84863
502.152
35.9183
21.9252
134.001
33.5949
1367.79
3786.64
-5.42157
3.14105
-6.4294
348.087
244.783
80.9465
115.615
494.594
19.392
706.641
0.597172
-7.01051
1219.67
211.455
1107.55
358.528
356.027
1000.14
-22.4304
395.19
68.4462
34.1704
34.018
-20.2377
229.024
91.0559
17.874
-15.4767
973.526
755.642
-41.9638
26.8627
4.43072
10.6561
-23.3359
714.868
458.465
27.1381
3.46857
8.79407
208.116
1124.42
-3.8433
-19.4687
571.714
905.333
348.361
70.8159
-29.6311
-18.7657
-12.128
626.268
-32.7416
159.392
-38.821
1094.77
-17.5862
29.0951
11.4905
433.896
334.411
-0.585904
36.6913
40.2488
12.7358
83.1715
17.7875
53.3221
-2.12603
54.1428
17.4734
13.5816
-4.77916
-29.0473
597.762
325
1950.13
27.3602
261.193
162.294
580.553
26.2097
458.037
32.944
-2.3333
64.6317
30.4409
0.933856
1857.85
432.387
123.292
418.817
961.58
26.1364
50.9108
23.7992
56.9488
569.067
869.428
18.4609
1908.82
14.0049
791.057
1354.14
128.591
899.913
5.93407
48.0061
81.569
50.8459
45.964
361.499
55.6361
109.78
1118.46
210.353
1295.87
23.4097
25.2111
21.055
750.851
533.857
320.26
39.9622
259.021
343.797
-3.73479
415.978
40.1423
56.3844
30.1713
957.408
801.351
18.3336
517.665
-4.55311
-22.8528
32.6241
31.0699
141.468
577.668
679.346
32.0771
1378.79
8.0367
487.22
750.748
458.109
-2.50005
2440.04
-34.3827
-13.2568
-13.3982
-45.9652
51.8442
271.94
445.421
278.429
-8.21583
43.4651
320.404
455.238
943.264
219.917
1.93546
-22.3702
9.34649
-55.6248
61.4965
2520.3
700.879
2.45538
718.986
-9.41584
-9.97719
-45.8737
153.021
-56.9311
-4.29767
727.301
15.8674
421.594
-13.6026
858.271
-68.01
-31.6565
-5.93342
24.698
531.98
4.86871
696.451
-12.4754
-28.1993
1467.65
-5.65809
-3.09066
145.926
36.1793
747.35
868.942
-27.8936
31.9062
389.115
16.7566
-2.41463
371.416
755.706
490.025
569.333
32.5717
62.7651
557.823
957.396
277.157
21.4578
1071.98
853.638
28.8979
2.03647
1074.03
171.07
548.587
349.486
-7.3642
-10.6714
807.55
48.8736
43.5813
38.8742
660.826
17.2811
981.037
5.80649
157.324
-27.7999
915.486
91.1797
140.417
25.9572
-2.72416
-25.3505
45.3045
985.152
33.2439
104.228
676.899
29.4081
30.6364
30.0465
18.8592
554.7
15.5897
1666.53
1796.88
-2.22978
1212.8
29.0025
129.597
279.294
5.38449
29.0909
476.054
300.394
830.649
30.2699
1235.39
1070.09
11.4723
218.492
16.8044
30.0555
675.117
91.7784
-8.0399
213.846
-5.93342
-2.46241
7.67981
269.018
-16.1805
1.50903
0.534419
-3.43626
574.619
29.0951
17.1127
-2.76173
19.1371
14.7964
687.196
24.0096
56.6795
-26.6196
23.2014
-10.3235
12.0926
-15.6416
903.048
14.7874
506.397
308.19
-12.1807
46.7866
259.408
-24.2005
118.252
78.4711
9.55781
1314.25
-12.9864
484.082
-11.4164
271.887
20.5911
8.88915
1.87089
-56.9411
569.427
877.247
0.311048
677.48
17.5935
872.665
-30.8351
-17.4962
88.408
-63.5176
-30.5921
-64.5255
-4.23747
946.765
-11.8214
61.7825
387.772
15.6015
30.6364
30.0465
-16.748
816.132
391.34
108.245
21.2041
617.483
8997.67
152.13
-24.0762
-5.8599
873.6
4.12517
29.9881
24.5908
-39.285
555.176
37.4304
-39.899
-18.9916
23.0608
546.825
-8.12143
18.7878
760.675
24.0096
277.819
15.886
1330.2
710.984
-4.70132
479.112
3.49617
462.689
19.3474
4.21126
778.137
1038.17
-18.5783
114.504
-11.4841
84.7006
26.4244
2.40402
-37.9953
-24.2308
1.70203
0.147836
-16.8902
-31.8623
36.0217
376.291
445.054
326.272
28.0137
-27.7999
-2.43769
1.82344
64.0257
-53.2103
-10.9144
-1.42637
5.83966
-20.2547
23.3642
293.9
1036.07
611.064
1368.04
221.737
6.10796
296.081
63.6727
460.413
430.385
26.9363
289.584
70.8213
53.8481
21.5548
915.709
295.737
531.832
5.66932
27.42
37.5307
1071.86
3.20757
2399.55
-7.14514
18.8877
41.8132
12.639
318.548
3.65934
-39.0674
2.55913
422.397
22.1585
571.116
1288.82
573.465
36.4793
-2.6487
632.684
-8.67302
1.30468
1104.95
38.9483
-14.5695
1505.78
37.6134
2.4471
76.6647
24.5107
-16.3888
61.8206
425.41
18.0216
21.0292
5.2256
36.5072
747.937
3.64763
59.8728
16.303
409.273
14.8542
46.5719
-21.4648
29.3554
333.911
15.1932
226.155
-23.296
489.493
289.903
3425.73
52.3142
460.692
37.1956
971.822
409.46
351.985
19.33
12.7627
30.2664
23.3803
80.915
966.139
-29.2857
23.4667
14.4927
145.525
-2.58316
1182.7
713.948
33.2491
-47.586
1030.13
-19.9321
276.773
591.358
18.9761
-34.7586
-23.4617
-7.77582
139.979
1.24289
9.0053
-46.3172
-38.2009
1498.36
373.185
598.654
607.001
-36.1932
16.0766
-5.97549
287.19
-6.60281
-32.2418
400.097
-8.93008
593.43
361.49
2.33719
-1.47459
-32.8901
432.923
500.311
0.786928
-35.4449
2.06032
-11.4841
7.86391
955.961
825.119
-32.3731
-19.7049
-18.6086
-14.4195
56.3698
-25.7591
103.05
1069.61
292.351
-9.65935
427.702
-2.27066
27.1369
412.479
678.311
665.196
1108.88
-6.55443
-16.1397
615.918
41.0911
-15.2723
103.96
23.7332
11.5713
-19.3477
1189.22
-24.8522
-11.964
1102.31
-13.1801
614.534
978.872
-39.294
931.897
7.14857
1371.5
663.398
1278.69
-11.9001
943.922
-2.52449
-16.1673
-26.1941
-8.39241
46.4585
31.3593
38.7032
-21.1747
1056.04
-21.3238
14.443
805.777
-8.68423
-24.7279
-5.08778
519.428
589.611
13.9455
-13.3146
816.507
284.505
4.20568
2489.65
-9.75299
216.438
742.978
24.8031
-28.7601
9.11837
715.688
26.8437
607.661
821.24
1143.19
25.3006
-9.43534
-23.5759
950.338
-18.9804
1186.65
-18.5532
2.40402
166.278
-37.3493
-38.7823
5.45016
292.331
280.629
-46.8548
-32.5782
-4.03715
-32.2557
759.897
1295.16
779.511
541.508
-64.2819
-32.7914
-3.02127
670.266
309.083
635.029
-51.4499
893.3
-7.16934
871.641
1002.96
1180.79
-5.17451
-31.6417
299.275
65.0153
29.9234
52.3142
219.875
11.8957
91.8906
39.3316
603.935
130.837
803.659
682.138
26.8182
-4.40383
12.5116
1378.66
65.6351
68.4443
40.8363
10.6844
19.6807
16.1575
-4.29767
641.094
28.9858
16.7954
1197.04
193.915
259.761
10.6561
20.7983
881.838
37.7168
44.6836
43.9522
310.73
-18.2062
34.7173
-10.258
40.1824
19.1371
1.67797
18.1548
46.0617
1109.9
-33.1788
20.3903
1.85791
-16.9554
378.065
1209.06
25.0479
-14.2607
-5.95246
-0.47391
449.238
732.666
10.3207
532.235
38.3533
554.573
-4.52276
-13.6878
66.7168
565.561
-31.4361
-25.1678
-45.3416
844.095
19.8255
-17.3258
510.202
-7.27831
8.84778
597.79
-19.4934
28.422
831.522
6.56403
49.4526
27.8312
34.6196
172.741
3.14105
10.7551
1035.78
61.7825
50.4401
26.3555
13.7156
1353.56
374.466
432.594
-0.650421
0.995402
381.122
-14.4581
618.754
4.90258
42.2136
37.7274
565.08
49.5527
27.5251
66.6764
597.474
463.352
1075.67
635.863
704.424
14.9764
9.28154
350.738
19.4725
24.0326
199.523
379.661
29.2343
15.6898
-9.93972
-8.24582
40.8224
1375.99
5.595
-13.9234
296.867
53.5587
769.782
2.7875
37.9372
120.874
8.14428
26.6514
449.379
806.033
-1.97457
86.5181
12.9083
13.7757
331.797
1178.74
56.5294
35.0002
623.575
446.389
318.014
327.9
1333.07
75.614
26.2983
144.279
-14.3954
-3.16682
132.403
981.965
169.933
23.7124
385.179
15.6786
588.092
36.1417
-1.5622
938.017
274.01
27.9149
722.804
44.1876
52.1206
457.73
58.9895
58.8086
309.205
29.8963
192.532
58.384
-3.06306
103.806
222.684
379.962
865.281
14.0688
509.747
529.359
-3.89824
538.043
359.581
-44.6099
-22.3013
-16.3366
873.738
-1.90126
-36.4122
203.909
90.7202
14.2033
17.78
-45.9178
-22.2708
-10.704
9.33327
-40.1081
-25.4004
-19.3666
34.1066
26.0268
704.736
-20.6654
105.255
-26.9733
142.759
195.033
9.81802
14.273
19.1023
35.4476
26.8883
7.55766
13.237
245.138
21.1491
148.363
1153.71
182.769
30.9715
463.721
9.7668
1090.12
50.2465
34.1907
634.328
1711.73
92.2695
6.84719
816.888
47.4584
41.6926
50.9993
15.8356
763.844
19.438
92.9538
1838.05
-34.0972
8.26126
10.4552
-24.8221
973.554
71.6704
-34.6734
365.661
463.435
805.811
-27.2745
508.712
303.035
276.43
28.8379
156.772
522.726
365.163
48.0961
34.0601
937.234
1824.73
-10.1775
55.7326
19.8952
22.8504
-34.3102
22.3291
13.7275
16.9852
9.34649
-18.1435
1255.31
26.215
-6.2779
429.116
119.333
38.705
15.6919
23.1749
53.9829
45.2895
417.197
2857.06
639.303
720.628
802.927
1201.67
659.085
72.7353
62.3017
51.4932
406.29
50.3753
991.365
14.9037
118.354
92.5611
1021.04
48.2518
20.0772
18.6467
-8.41995
-17.0167
-8.27089
196.026
4.44545
675.788
18.3336
95.5502
4.81723
718.532
81.9997
956.687
688.716
1900.52
907.696
16.344
-20.0743
586.546
289.728
-17.4926
1128.56
39.6429
725.921
-28.024
582.784
34.0406
5.01209
75.1633
557.664
602.96
164.198
42.5265
34.3422
282.96
422.151
29.3294
41.1839
19.9643
460.142
498.544
57.1999
52.0807
59.4703
883.907
541.045
7.49926
34.1207
737.609
1203.09
358.812
-9.29993
-10.7915
522.814
-4.29176
9.573
486.946
48.4713
-31.5104
1221.14
19.5894
717.086
23.3899
18.4611
1331.88
67.4493
59.875
36.8501
1485.32
7.28055
23.9642
58.45
889.219
9.42377
-11.8518
63.6402
-16.812
4.87508
1027.14
51.9889
61.5932
206.719
449.373
3.12297
-11.027
60.0172
98.6345
-4.2887
19.4816
997.354
1088.98
45.5613
438.052
35.5637
463.449
37.3925
38.8586
640.282
691.278
-32.0643
-6.88949
1870.78
-33.3337
-29.142
-5.60885
246.44
-11.3094
829.124
747.939
-18.0433
306.597
348.169
629.659
850.462
246.268
51.6847
5.16296
175.202
204.729
1264.05
1029.08
25.0109
27.5884
574.005
223.85
8.33597
13.4919
1711.03
1377.23
50.8873
21.4134
23.1461
-3.66119
384.133
43.4109
8.76022
-17.603
-7.16631
-52.344
-7.04857
16.2912
15.8679
414.946
100.872
75.0812
438.508
515.965
753.86
16.5517
311.676
835.178
781.44
5.01534
38.705
-0.878664
-9.60804
21.1586
995.566
988.01
1.87707
2.102
884.947
605.261
4.61397
500.446
18.6898
248.707
-11.0417
367.006
35.9424
40.975
813.693
296.192
-0.701595
0.255683
-22.5247
-18.0832
19.1014
-1.56821
631.687
15.2015
213.241
284.233
1233.35
39.4025
221.03
18.2001
-24.0117
1718.67
13.7022
2074.11
-20.6583
21.1691
12.9133
890.581
343.797
236.146
433.847
74.8976
-8.5834
-34.5078
-31.1618
-17.436
109.82
559.939
28.0838
-15.7975
62.9291
919.707
907.961
17.3224
-23.429
6.27021
29.4625
13.6589
3.71107
220.514
172.787
1141.31
1242.3
369.479
101.998
450.433
-41.1425
-18.7913
15.2999
-30.7215
905.504
-27.8935
649.726
1002.99
21.4901
22.1608
-5.90788
282.108
-12.0629
405.711
22.0375
1021.96
-35.963
-39.0741
877.017
29.3782
8.71991
-6.50086
-10.5451
53.4518
38.9622
374.313
40.5772
314.283
507.322
0.163681
418.792
33.662
6.62963
18.2565
16.5016
60.5045
11.5563
98.6059
3.9942
6.6086
43.9305
620.712
586.387
964.558
272.824
1576.98
17.5792
364.49
17.7148
33.0841
16.6146
80.3797
9.97711
30.4482
450.175
386.901
145.241
1216.2
8.28319
-12.9561
-3.38048
17.3966
982.92
614.826
41.0574
-27.6332
810.752
35.3182
75.3771
449.379
19.6406
633.619
3050.88
19.0517
3029.8
27.1788
9.09056
102.224
1485.15
45.3045
-1.67343
655.316
33.2439
4.90263
1071.39
438.47
57.9364
956.425
-16.8052
163.957
797.901
174.877
-31.237
879.852
-22.2075
1181.55
-39.0688
256.509
170.581
6.05945
7.78107
-22.1118
-5.39426
0.3875
-14.1267
-12.6656
889.193
437.344
33.3682
0.534419
75.2745
349.731
39.6015
73.9156
12.5779
-14.6414
1186.43
36.191
548.622
5.57862
14.7681
742.114
442.191
12.6217
-18.4527
15.6776
862.802
473.808
173.814
786.57
5.52821
6.57258
-20.614
-13.2686
-38.256
62.9675
589.761
5.21512
627.448
0.764994
520.201
41.6853
362.629
4.28857
-16.9037
473.386
606.16
15.8322
4.99621
-7.12285
1136.48
210.553
1020.52
38.3677
19.9851
24.6898
-7.29563
792.123
-19.5479
12.6291
1.1545
564.456
5.04521
37.4197
30.1036
1.85023
-5.02503
666.82
707.104
21.8331
46.2448
31.2087
63.3251
29.4251
72.1545
14.2834
833.41
26.4006
64.5931
123.204
7.88967
61.1098
542.231
479.159
6.3083
1040.64
15.0397
132.368
492.929
33.6232
306.214
-14.6414
11.3914
693.988
20.5711
4.30251
20.5986
1093.43
-20.1745
-11.4964
685.703
752.107
285.258
281.953
1952.79
372.003
15.8646
511.47
17.9899
-10.5471
-6.37175
786.701
-63.2952
34.8023
-34.0972
2.95894
230.051
-6.58283
63.2371
5.61902
29.266
55.933
382.724
46.4551
23.3888
33.6359
4.05918
14.0603
40.0823
34.9577
650.163
113.468
152.126
21.8817
6.68906
513.005
12.3989
1130.42
288.029
41.1678
276.139
573.526
957.766
282.96
21.2119
21.1005
18.393
-19.0556
25.8719
882.997
1.15445
66.5765
350.696
40.3418
2954.36
276.776
63.365
5.23954
30.6976
36.5281
251.973
26.6772
745.229
16.6146
1086.75
17.3297
34.1327
712.988
-31.8458
834.897
200.46
1366.98
255.035
95.7636
1056.73
41.5971
620.846
42.1393
3.88019
474.712
252.827
41.3773
24.8407
925.765
1.87089
396.583
554.435
19.1551
-9.76693
32.7591
3.93243
-18.8412
31.7618
1526.8
639.783
49.9502
61.7059
981.161
638.069
38.7258
97.6521
374.006
27.6217
14.273
1196.95
202.338
449.616
245.564
116.311
101.176
24.048
74.9407
-12.5371
707.741
179.865
33.1263
42.4531
623.185
223.713
-13.0756
61.8851
19.2845
5.907
20.6177
-31.6312
987.083
37.4101
-43.9701
308.737
5212.66
-14.5991
1083.84
53.746
19.4233
3.93167
6.64911
1431.49
654.735
23.9978
9.6822
623.344
1373.94
-12.1321
821.668
697.549
3.55204
-8.08217
14.2025
70.8612
988.09
267.011
-6.00485
8.41714
25.2111
1108.8
33.4812
16.6614
120.547
11.7075
49.1252
85.176
455.411
-23.4251
689.591
313.756
-29.8227
195.089
1.63435
24.7305
39.5429
165.448
10.7304
2030.52
716.466
638.885
26.3848
189.257
502.247
12.3994
7.20725
19.1551
12.7219
40.2554
-11.3449
5.52487
-11.808
8.4381
908.642
0.886404
36.8517
649.936
1000.03
3206.77
17.853
24.7593
57.9
492.089
53.9946
81.4783
-1.31969
164.693
256.731
604.134
10.1022
20.2845
10.7705
-7.59026
-15.9162
645.616
565.903
-21.7019
217.554
49.849
223.711
-3.3251
245.475
353.835
-17.9757
17.9515
109.152
10.0183
10.7218
22.4517
330.02
24.2624
657.7
34.0442
538.799
26.9638
55.5724
41.0911
720.665
304.843
34.0601
399.377
1.26699
-13.6078
6.91928
89.8935
1013.93
9.34649
-8.77316
23.9978
-31.5473
-17.5862
478.871
62.0902
15.9789
639.884
71.611
18.5446
427.745
43.997
-15.3752
15.9134
1587.77
16.2175
-0.205157
36.214
945.372
642.818
-4.68448
29.92
23.2757
939.093
561.98
189.648
657.985
23.3986
-1.74201
1561.67
391.508
45.1254
7.97406
58.0724
28.5668
-7.27831
5.58514
-25.1156
28.9475
323.179
6.87028
1548.35
3.75293
187.196
30.2725
55.1466
-26.15
569.665
37.7887
-13.8549
-13.9257
853.855
14.4155
14.9309
16.5386
9.08465
583.833
-43.922
-4.709
649.85
-18.1185
465.684
-18.4593
15.8841
353.592
16.2162
1140.43
660.371
769.345
1095.94
383.684
228.076
25.3029
8.66124
0.163681
2.74891
16.7954
25.8719
4.28255
556.844
42.2159
117.019
78.1249
77.9208
40.8762
360.278
43.997
53.1864
60.891
32.7074
710.019
2436.75
1064.87
21.4578
31.8725
10.3081
356.008
985.921
1008.43
1433.42
45.3452
2.06154
499.032
102.56
-18.6086
17.4396
14.8205
17.0144
12.6373
167.206
-26.0526
340.98
325.99
30.2961
17.8084
143.654
57.9577
16.5868
-4.73579
55.5924
34.0601
-27.0441
38.866
1.29708
1424.23
260.336
279.845
53.1252
251.186
13.237
1610.31
237.659
1.55918
29.9632
330.417
199.869
660.938
218.615
1382.18
1689.23
247.42
836.811
507.479
57.5963
16.2144
1380.25
-17.5757
11.4081
17.7414
-11.3156
75.9701
12.6343
32.7453
467.036
10.6425
30.6676
490.417
2.1095
-11.5383
-2.89944
160.488
-24.6424
12.5422
-9.27593
29.968
770.146
329.204
321.611
-14.8684
7.65558
-15.3911
601.55
325.204
-3.21371
4.06
429.988
4.1446
372.743
51.8879
662.629
355.719
311.553
505.017
18.358
41.942
21.463
588.897
-6.27127
20.4096
47.4584
28.5105
-9.35699
21.4017
12.8787
0.187477
244.989
-4.71236
-29.412
494.901
-8.89253
24.3393
38.8742
1349.32
670.197
-9.65935
1027.4
869.17
473.165
255.057
52.3765
496.064
-15.9248
928.39
41.0911
496.348
610.095
53.3603
22.8157
-20.4141
-6.22928
-28.9182
21.9995
1933.32
722.813
22.4272
28.72
199.302
481.696
373.058
679.009
26.7227
7.14857
39.3335
-25.5508
384.495
1.15445
92.8134
421.911
0.986399
-0.196096
-6.2081
29.1951
59.6168
41.687
664.313
1123.28
12.1653
40.2036
86.6473
1.22499
31.654
9.83345
781.885
23.3318
54.3613
39.2904
13.9054
1433.82
1317.65
944.717
39.8853
-28.625
401.182
212.343
644.507
6.1
31.3779
-20.6179
707.678
52.1848
14.5959
636.619
17.8084
34.9577
500.237
44.6978
-13.9686
-3.5475
-9.97741
304.983
561.5
28.4726
-0.576983
35.5456
32.4681
58.7474
693.381
564.58
37.1664
-18.4593
375.705
892.386
-3.46152
500.138
23.0326
735.071
564.471
683.783
543.697
337.379
387.981
-3.85815
615.435
-16.5155
36.191
18.6971
6.17658
265.621
425.701
63.5131
86.8138
32.2586
17.7096
-9.35699
1080.4
968.827
843.492
39.5416
11.0047
52.8415
10.7304
218.302
648.255
380.583
50.5762
528.005
742.127
10.5253
753.086
73.5031
65.1957
766.393
329.738
340.516
298.918
41.9563
124.913
442.141
42.8237
624.95
69.6674
12.5114
98.5183
1408.58
49.0873
29.4081
657.638
1.54605
3.46245
25.3613
-21.4332
-39.6952
476.499
1111.3
10.5887
31.8136
-13.7253
894.925
669.576
568.154
593.359
8.48042
176.408
1196.64
506.825
245.899
702.579
40.4395
52.1206
257.205
30.8785
1258.35
244.069
31.2101
20.4096
4.21126
25.2059
20.6281
400.114
21.4017
-7.33386
69.5267
69.8704
96.9374
272.649
661.677
19.3137
26.0649
8.18236
529.996
13.6529
28.4229
23.6432
77.8209
50.8459
3414.6
216.851
10.1113
699.174
255.331
939.801
149.543
0.712581
-45.9308
392.528
1117.38
233.609
27.859
-3.14136
257.147
426.256
997.017
410.421
377.787
17.9899
-8.67302
162.637
-20.1917
13.0913
19.8098
-24.7269
553.615
576.423
597.368
535.022
652.631
-49.6659
170.758
188.758
288.569
812.307
1236.26
416.047
40.0823
520.341
48.5874
12.8387
1095.48
612.19
770.568
-9.97741
210.962
34.0948
-0.576983
52.4122
673.441
777.799
-3.62957
207.997
22.1411
7.18137
28.0891
-25.6556
1140.65
11.1989
306.696
-8.37493
553.549
25.3408
74.5695
601.015
-8.20536
45.1413
-4.74736
1056.9
-4.61476
613.213
-8.23063
1364.95
40.038
16.2783
388.115
-10.2175
-15.2865
-27.2623
1397.08
289.904
31.9535
292.337
29.3539
10.434
1748.47
1261.37
7.65558
7.28055
1.47545
631.914
20.5897
213.973
293.346
47.9373
-1.60671
-5.68837
106.207
1417.95
31.0379
1914.89
518.654
24.1287
641.575
619.464
24.846
240.821
607.132
6.16206
471.406
6.82135
1648.62
36.875
18.8403
772.181
-16.699
158.388
-6.71282
-34.7318
930.547
24.5324
552.295
447.306
14.5307
19.4659
105.121
103.929
-0.907974
155.34
-1.35377
-0.161877
26.228
1206.11
330.731
269.062
379.322
16.135
-29.7901
38.3722
1185.05
516.632
107.412
-1.73212
6146.08
952.595
477.815
7.06633
546.584
307.04
1408.08
222.801
-18.2992
223.405
33.6761
46.5673
1478.72
3.95485
377.347
34.495
44.9865
65.0087
32.7201
38.4619
39.4425
46.7354
6.0369
-8.54444
302.74
36.003
748.969
1312.55
-0.520095
485.002
33.8624
-0.261206
186.892
1539.06
323.047
118.438
16.3657
-42.9406
3.02908
3.33184
1036.05
43.2273
-8.49387
-14.9043
6.9517
12.3014
679.622
-29.6371
-27.2204
-0.594698
913.343
70.3971
-5.59442
-12.541
67.7702
14.7036
9.2231
12.9514
554.125
206.357
21.0714
326.738
792.474
1363.11
6.80287
-7.43726
226.816
2.63978
-12.0855
30.0798
431.125
20.4673
75.438
37.8856
16.0512
21.4269
51.2116
7.01037
55.6396
20.9912
942.017
66.5604
52.2903
2.19964
36.4611
42.1333
-1.13984
642.102
105.794
120.853
348.206
18.0728
18.8745
35.7964
-2.49642
-6.44844
33.9732
823.122
545.632
223.446
1.44659
237.517
19.5409
-17.4268
-33.4423
9.08148
1602.38
782.106
34.0382
47.5817
354.395
-2.52669
24.1981
716.886
788.763
-26.4501
689.499
24.7273
33.2125
33.0164
235.874
41.8104
7.98611
28.4786
28.2607
393.634
760.591
509.751
30.8304
36.3387
31.9648
1558.35
978.765
478.97
578.623
1172.89
35.5789
13.6796
18.3062
24.8446
2063.77
15.2725
365.648
-31.0306
43.9496
1052
486.685
-11.3828
37.4948
23.4021
1717.82
37.8644
-1.68924
523.655
-1.16951
592.442
414.521
1233.55
602.63
23.1277
143.371
868.354
-24.9795
933.537
1855.35
1142.71
360.25
-4.67884
6.39767
4.44547
-27.445
410.304
11.9403
-0.895507
-4.03746
168.022
42.297
8.23844
1.99122
-4.81988
43.8081
760.463
33.1591
-36.2414
60.4174
13.2811
705.267
107.987
536.317
27.2156
-8.99025
-31.694
344.1
7.9856
1426.78
247.827
27.6183
10.6733
18.9106
13.6201
12.8217
-17.1174
13.8727
43.035
29.5407
48.0905
679.804
19.7113
102.881
45.0502
26.9671
496.196
743.791
-0.83951
-4.08007
312.525
-23.2299
-15.1959
66.6829
34.9358
12.7244
-44.6934
703.526
33.7079
817.565
3.53344
-14.0555
905.916
610.827
37.8153
14.946
1113.03
-49.9496
11.5807
-12.418
-16.2464
1302.09
1175.85
12.9215
-21.2295
21.2686
164.824
-41.9656
-3.71034
353.273
-0.851687
13.6465
-18.1249
25.0574
20.2023
52.5742
0.315424
277.838
12.9315
-10.3388
1432.4
853.257
31.2693
22.5555
-3.58642
5.69566
718.411
5.60933
749.831
37.5703
11.6041
1320.94
785.437
1.81732
695.536
22.2143
97.2014
14.2128
13.9165
27.5259
-17.8406
-7.18942
557.474
263.878
-3.21371
963.582
775.144
77.0828
62.6712
37.8778
48.5296
21.9029
66.6764
38.0651
711.666
24.3193
16.6421
-5.63836
586.494
31.3623
-7.2083
154.405
69.0102
115.718
653.512
28.017
14.0688
38.3533
658.92
849.649
-11.6515
-25.8139
63.6911
379.63
-37.8453
-31.0941
531.274
9.82619
5.84015
4.39615
458.624
2922.21
7.4592
694.526
-31.0226
331.084
-52.1004
1673.33
19.0281
19.3979
-24.2759
7.80367
41.5564
273.814
-2.68127
832.447
557.895
177.975
57.9364
122.423
703.426
7.47242
34.2189
16.5189
646.238
56.2001
30.5664
16.2109
23.7124
16.9094
42.7103
1433.01
-11.8044
8.4363
57.5465
862.234
11.1732
10.3778
-0.987915
581.354
842.595
206.773
25.635
516.217
59.2888
8.39741
5.04593
384.278
46.7565
23.7317
34.7969
426.559
82.4212
11.3685
22.2731
16.468
13.4724
394.544
465.098
21.6063
31.9551
66.678
35.5929
-7.09312
1482.65
32.5921
29.311
1287.42
51.751
23.5416
44.5711
44.3343
528.024
27.8769
1166.31
19.7631
909.405
135.874
56.1566
1515.26
8.81056
12.5121
1051.45
40.6837
759.164
-0.904219
326.871
148.927
192.165
-17.4206
248.211
801.504
455.572
2394.15
722.16
37.2743
2.39436
99.1636
101.191
235.344
1243.58
7.04251
516.129
17.0616
1400.82
-1.23856
-31.5503
-30.5823
10.6343
-52.5468
2.80534
-23.7726
14.1396
9.93933
18.3107
-19.0479
-10.5868
195.344
-7.10527
953.615
51.5143
46.933
517.449
345.488
312.978
40.1172
34.1628
-10.5583
1114.7
-18.2062
-20.3029
51.5839
33.9793
139.667
443.107
-13.3146
-9.95623
1524.7
29.6318
122.272
4.64159
565.585
34.6541
38.3296
162.395
400.845
-1.41094
-12.719
340.049
31.8725
-30.9214
1810.28
328.749
-27.9486
728.772
30.3527
24.8928
-26.7509
907.18
255.446
209.723
28.2588
555.201
479.737
29.5039
20.6115
670.197
528.198
986.173
1591.98
-12.9342
-50.7003
41.5405
-21.1784
10.0972
42.454
1011.86
-15.2723
24.6898
-7.29563
257.814
958.009
690.953
41.1678
24.2032
1574.87
35.6687
526.589
-70.6173
-16.3808
39.3335
13.6998
261.714
-4.35499
6.84584
-12.1231
414.868
659.714
25.3408
-10.5583
-29.4506
471.545
19.7248
874.301
10.1973
7.89273
-30.571
289.69
324.671
153.291
38.1939
2.79494
-16.0184
41.6697
1482.13
348.371
30.5918
15.4557
32.2586
1108.42
114.331
35.5422
607.984
7.65867
333.77
59.7304
99.6932
303.786
39.8853
102.56
14.0283
2.00613
28.684
-5.79424
575.486
17.3444
31.3779
279.233
351.605
54.7624
850.429
774.889
-29.8008
168.569
24.6739
1024.18
23.2157
55.5724
976.25
254.593
-38.3314
544.366
-37.2807
-4.55534
235.643
48.6641
137.416
-1.22272
9.4889
-28.1348
9.9675
-12.6327
533.794
18.7188
-2.52976
29.9396
12.5116
-8.14669
-13.9971
-1.17474
16.4734
216.892
44.3254
-32.4191
119.231
1174.49
-4.74736
670.844
42.2369
-17.3507
623.076
-8.97693
1132.56
904.572
-14.3064
-5.98723
1505.41
45.2895
377.842
130.295
873.561
158.408
17.6936
718.164
59.1801
39.0021
51.0573
242.648
1.49141
32.5717
38.4022
292.795
158.647
42.8516
26.0318
30.5918
172.877
30.8281
9.38368
27.1746
54.2829
-2.11378
322.869
655.409
98.3613
-39.2233
68.0394
-22.6608
-7.01847
-6.10338
265.398
22.1998
-22.8854
1050.38
-7.59677
43.0062
30.2961
718.494
38.7058
37.343
1.02398
-4.73579
36.8517
7.82318
-11.0438
-8.10334
-0.807204
16.3773
10.6674
920.105
46.692
32.4681
47.503
556.659
506.116
655.899
649.024
-8.88457
16.5189
500.354
645.26
1356.17
239.835
-15.643
229.631
1089.53
519.159
51.5777
20.2215
38.8556
-8.05626
461.96
462.185
902.75
22.6525
10.2452
200.454
-4.61476
36.4934
519.742
16.2647
364.855
1061.75
3.98357
16.5727
-1.02537
10.563
167.693
24.0833
16.2903
-1.77966
13.1014
2796.01
21.6784
322.302
448.026
20.774
16.6509
-26.6355
-7.14235
-19.9286
12.7534
8.03068
-7.18439
42.2136
242.001
15.9789
638.01
-33.3367
-8.08217
31.0691
93.35
34.1907
49.6192
56.9346
774.91
546.201
51.04
750.851
24.1109
324.008
45.5844
21.0779
50.9993
97.4648
81.5226
43.0385
73.8755
153.836
50.786
622.558
801.586
47.7615
30.1171
15.5656
32.007
-20.1369
-0.023602
333.103
-5.62538
777.018
22.1998
45.3921
1060.32
752.401
-27.9267
16.7661
39.2581
35.9183
404.235
1024.18
19.4675
486.608
434.645
50.32
18.111
35.9342
1551.93
-17.4737
36.992
587.737
375.175
379.858
151.738
677.147
54.9993
-3.68674
183.777
24.339
-23.6768
37.1163
484.043
20.9266
777.018
49.7099
45.2237
385.17
1301.43
26.0408
13.576
46.469
235.179
60.4104
-6.27127
27.859
43.5666
39.7549
386.901
15.0059
8.28319
181.947
22.675
841.216
839.949
49.2557
124.598
916.55
9.94337
378.709
1173.64
50.5762
-1.87724
-30.7041
774.889
209.795
226.665
375.124
-0.932234
72.439
518.978
717.488
-15.8426
2.76047
124.015
379.828
1328.22
-25.0824
45.3392
20.5531
3.58844
32.4681
43.7549
-14.9311
166.91
335.434
928.26
62.3299
509.398
-13.4334
1053.2
-1.29275
14.3368
5.57669
4.74353
1104.52
18.7835
77.8146
10.8512
31.3593
-13.6785
8.4363
501.541
210.77
541.534
27.1231
-2.60843
36.8794
278.044
35.7908
283.219
758.703
-25.3882
522.183
60.8713
10.9648
139.979
43.1979
43.0865
1088.74
8.18236
247.911
704.895
-10.258
12.9224
548.515
37.128
9.82787
415.062
14.6099
23.2014
1185.33
10.2186
39.7956
61.1951
376.435
38.0881
30.4482
513.894
17.7096
1173.18
1000.69
36.3942
393.716
12.8787
571.958
28.2985
-24.8769
19.6505
-20.0417
556.426
553.327
48.2445
-1.87724
10.5253
37.8958
31.4625
-11.3449
24.2655
20.9258
15.7194
29.3355
22.209
-12.0945
-6.60986
106.192
468.843
208.222
83.5258
1397.56
537.137
988.93
59.9085
41.8385
34.3845
22.5502
-5.50363
999.363
5.2745
31.8372
-16.2853
14.3368
-8.14669
1117.94
643.504
-35.5644
27.7178
51.9741
33.081
93.1433
121.978
21.4896
989.142
8.03068
1160.36
14.2729
68.4528
28.938
9.7668
9.17423
21.6988
339.664
1315.21
68.179
8.41714
801.074
15.4328
18.0916
828.085
1583.38
1243.11
1522.2
598.227
285.701
266.131
579.021
11.0047
-3.38048
47.0391
32.3891
23.3986
-6.92323
-9.54237
19.2185
794.123
1.87089
5.33318
10.8478
19.6406
385.957
1073.74
823.026
544.421
4.475
865.68
1097.92
585.733
17.1935
728.405
2.94093
23.8735
14.273
648.789
10.6674
71.1529
1137.4
41.8385
15.6439
176.224
39.9526
1006.06
28.6923
25.5812
1279.94
14.3857
18.0902
0.995402
272.439
-5.57937
46.1994
-9.93032
823.655
31.15
47.7265
462.028
27.6269
64.6044
627.078
49.4083
55.6336
506.684
33.3682
23.0232
647.736
391.729
760.761
38.2223
658.148
51.1835
14.513
434.74
425.967
91.6048
106.806
-3.83692
379.939
584.997
28.7961
11.9763
1562.88
-5.62151
61.0696
270.989
-8.67302
179.341
-10.1199
201.992
-11.2716
242.824
-32.2231
139.766
-13.5777
709.31
1362.9
-15.9327
241.972
-8.72232
-6.95583
747.715
-19.4934
834.796
240.72
46.2257
1334.71
1055.1
64.517
326.745
-22.4018
1060.11
698.29
151.929
907.496
827.762
32.7345
21.3921
7.16825
52.1882
649.425
154.587
-13.5697
-14.4032
-29.3629
-10.9631
34.0634
4.03474
91.8876
3.79096
23.4667
42.4513
878.003
27.4019
631.724
34.608
-22.9729
10.2565
18.0063
13.7443
226.174
41.4649
25.943
180.759
591.925
443.577
14.3614
19.8043
602.721
496.59
466.767
26.3962
618.226
618.796
869.542
1608.94
5.95187
-21.4972
125.658
37.6712
17.5527
31.4941
592.739
3.02852
235.242
71.4606
30.3815
24.1668
20.0288
94.7874
80.2316
30.4426
476.906
112.061
86.9196
55.1962
382.75
1.22499
52.2219
1120.49
23.0956
17.3297
28.5105
34.5762
2.81179
10.1573
63.4785
1169.6
1016.27
1061.29
2336.79
489.279
596.431
44.954
749.145
-1.65611
345.476
-8.82989
26.1999
329.083
49.9738
386.062
376.477
9.65781
90.7539
759.084
-20.6654
30.2925
109.96
-28.8474
-12.7885
2.0039
300.298
293.653
649.724
324.865
569.777
476.131
114.294
3.40043
522.55
31.8372
19.322
-8.15196
-9.41584
-8.10313
1277.46
473.26
25.0622
0.0428324
390.784
527.987
33.081
299.291
-21.5488
31.15
81.9094
967.182
-4.74736
-16.9378
1273.5
16.1322
6.24801
966.416
499.184
23.7745
493.063
507.025
414.404
16.5727
-21.6401
29.3037
19.6418
1.59451
0.0944016
31.8421
282.889
-2.50524
-9.24622
18.525
-3.39422
-11.2694
976.718
-21.6298
79.7024
25.8719
4.06
42.2136
48.9718
23.4752
806.675
1.49141
47.5642
32.78
544.327
39.7956
4.97312
18.4887
32.2586
60.8132
541.618
41.1644
57.0089
120.126
3.50841
11.612
32.0466
259.981
63.8661
35.5837
35.1261
43.1003
911.951
29.696
45.3921
14.0184
17.0509
305.375
939.218
12.5548
23.4306
23.2157
55.5724
668.903
654.935
522.235
957.975
-22.2882
844.597
-15.7121
41.5911
-9.94731
1322.93
53.1252
2886.12
849.07
281.086
0.597172
99.8113
50.2521
37.1664
54.326
918.874
10.5887
24.3174
53.7411
25.5865
19.7361
253.042
38.4592
142.036
46.3519
72.4364
35.2422
13.6529
-1.5622
167.776
52.7199
14.1049
173.702
46.0617
217.038
139.393
38.4022
56.6622
10.5953
1446.53
96.1841
60.4332
2189.85
41.1644
510.533
71.4008
646.92
772.303
310.131
34.3062
43.0799
33.252
3.74495
486.968
11.1439
13.4295
-21.1784
44.328
102.794
572.614
-6.60986
1133.18
1088.23
587.65
23.8735
1054.38
540.093
146.116
1646.04
279.887
1109.51
37.5999
-3.26237
871.093
-34.0481
31.8372
1087.54
668.386
-0.606861
411.644
-18.0413
404.841
334.562
-2.26726
18.1911
3.91181
30.8599
245.431
2.8815
5.13807
902.312
-18.3473
-25.0972
-21.863
49.9979
576.021
154.959
174.472
41.4649
25.5556
55.9424
42.5273
56.2049
28.0158
595.143
465.914
43.0658
245.627
9.15462
-17.2652
25.049
40.8644
19.8951
12.2286
39.6015
21.6011
40.1824
1061.12
1109.25
59.1801
89.6019
137.7
643.245
27.4619
584.457
59.765
54.9547
144.766
120.34
63.7316
23.4265
58.031
40.1423
40.9897
459.514
229.166
780.972
133.191
2.35187
1113.17
206.144
1683.33
325.113
809.781
1096.23
39.2581
58.4071
49.6675
658.524
1000.61
971.653
8.76325
1418.8
-3.53067
16.2912
1250.78
14.6645
105.946
-16.748
-33.136
479.413
3.72623
-40.6481
-13.7742
777.692
1448.05
-47.5021
250.246
402.967
57.7029
1380.69
-12.1784
660.836
-9.91986
2.03775
-15.9918
796.407
-34.2173
-6.61011
43.7293
6.89434
221.822
18.1523
902.453
63.4243
-12.2698
351.136
132.694
-27.5766
643.959
21.5989
331.956
855.561
42.0565
1457.83
5.03629
825.673
20.2614
26.6945
19.6341
351.942
962.109
426.261
944.97
-26.886
1103.57
5.41704
9.7698
493.722
32.7968
449.711
118.252
-22.7285
30.1725
-34.2472
21.5246
-26.1049
1023.81
267.819
-31.3813
14.9689
160.881
6.03668
1437.01
96.4773
-28.6746
-15.9248
-14.2657
-4.39769
1467.26
552.57
-42.0795
293.599
9.69725
-37.2807
-8.10334
-55.1551
441.79
374.094
781.847
-13.6954
269.804
20.455
66.2013
176.224
-11.1258
-3.77197
-33.136
-18.2549
65.2446
-5.93709
7.47436
21.8331
3.14127
-6.50086
377.387
-0.894201
2.41791
232.821
646.838
558.849
13.1215
22.7167
34.1207
402.673
475.388
791.073
419.838
279.285
71.1045
244.962
21.9029
27.7577
38.3748
468.134
43.8161
195.824
15.8408
748.193
3.09906
704.444
84.9398
66.0554
834.359
510.589
6.55992
214.43
412.457
907.234
648.794
230.698
62.3741
646.039
24.3357
-49.5307
78.3468
454.289
44.1884
1.41483
30.8985
1342.29
615.628
-24.1449
29.696
182.199
856.052
439.431
545.253
1059.79
223.741
1.22451
3.60982
605.044
1.02398
44.348
45.3045
13.3191
520.183
1211.8
984.246
374.236
627.75
781.326
39.9644
67.5278
391.798
839.558
155.2
-11.5593
1.85216
995.71
-11.9001
36.8745
910.146
-34.6119
91.8721
42.2074
865.425
786.608
2.8141
239.331
146.341
9.29914
-6.48883
10.7603
1181.55
-40.8361
717.033
-18.1148
699.709
659.083
514.521
18.9761
27.817
1100.93
6.52334
1.2978
-14.8981
20.5977
16.7714
21.8576
49.7894
-38.2094
20.577
-46.7275
502.409
-8.68423
121.449
-1.33965
-17.5862
977.373
11.4905
160.282
0.396469
503.928
374.023
24.0096
21.0723
43.997
-11.6271
60.6827
27.1578
512.468
705.089
130.536
424.002
13.5179
397.315
38.419
20.5497
-4.83527
15.5225
303.085
59.0059
-46.7196
-61.2711
-33.9052
567.99
-7.51987
3.26695
1165.67
314.124
554.435
982.425
2.77404
172.314
-7.18522
-6.55443
506.725
18.0911
-13.2568
-7.77604
531.385
1052.24
1.24444
-10.9175
20.8154
-25.1701
-15.4819
637.544
13.0568
39.1957
8.10528
8.14761
223.075
1034.6
337.929
-10.7586
812.997
239.859
109.277
-34.3889
258.576
-2.48093
-28.9897
-48.6829
126.54
653.549
1356.17
1.31408
-30.3877
-41.8546
1551.94
26.284
368.5
224.937
31.7491
844.071
446.379
-26.0899
43.6873
-3.79171
-8.81595
888.083
530.345
51.9771
-20.3268
19.4257
27.7807
634.834
31.3216
-15.0865
486.333
-39.3547
15.8646
-3.89824
-33.5708
607.384
895.564
281.478
279.423
13.6484
113.804
27.1468
796.61
54.1759
144.451
-59.4923
5.5986
-2.35524
-26.956
-5.20772
-41.626
677.438
-27.9267
1191.81
189.592
-32.4227
621.258
29.3355
-52.7536
-34.5833
2.76047
12.4888
605.524
-38.6693
-17.5862
34.7173
20.8608
4806.09
310.048
836.23
-13.3146
-11.8303
1112.41
1.52077
-22.0312
861.09
-24.7455
11.957
-4.70132
-10.8041
1093.81
78.4588
182.391
4.21126
121.828
-32.7955
629.621
15.7795
1000.91
817.279
240.248
669.229
2.40402
657.283
1.84687
16.5026
1275.45
715.434
88.537
-7.27831
12.5959
139.221
47.973
5.5217
43.0062
963.581
33.1696
11.9713
36.8318
37.343
16.5868
2.89804
53.7183
45.3045
425.614
23.7558
17.9335
46.3623
40.5099
20.0377
908.86
77.4881
5.74077
477.863
296.588
40.8818
14.6776
158.003
4.9665
71.169
31.2523
-32.5095
27.2323
274.313
-1.83123
1059.83
460.52
42.4513
-2.43406
879.877
36.2934
11.8164
1054.47
26.4543
325.397
39.4048
41.1194
-9.56643
8.58035
29.6318
566.426
2.76752
348.194
11.957
-8.52209
49.166
-15.6416
335.206
1.66891
-21.6458
5.63554
608.135
-27.3241
1088.99
18.9269
535.743
345.016
1252.41
1029.77
856.58
-14.4195
-15.1646
-9.39393
12.6373
-36.3263
-41.5185
630.101
228.239
-8.47036
-59.7858
-75.0631
433.22
-45.5412
-10.5175
21.8392
26.0986
-15.2723
201.411
36.8517
-1.54715
-35.4066
629.079
-15.7121
-28.688
-18.8023
1441
-12.5094
451.768
-15.0164
-20.0176
-22.8365
597.805
321.047
-5.6677
1222.18
-51.494
-7.45537
19.2845
30.4223
40.5772
-27.4249
455.033
9.6822
49.7099
-45.8653
306.3
22.8853
681.964
21.9029
284.068
646.2
1749.22
23.4097
25.2111
828.777
31.6072
-5.82735
26.8437
24.826
26.6364
19.5837
191.168
371
607.984
-26.0745
48.912
-12.7508
-6.96631
1063.96
113.354
-1.74201
-10.6714
9.19829
294.376
22.9666
-0.023602
38.8742
1647.3
482.79
30.3995
40.2554
11.4287
31.7618
77.1478
6.93264
45.7045
61.1946
37.2015
-2.86173
261.74
58.423
2.0747
608.264
66.977
32.2207
23.7859
101.138
101.04
34.3422
-0.285683
664.418
23.5444
630.599
303.259
7.04499
-31.237
29.0261
1041.62
-7.21493
30.8766
34.0634
-10.9578
893.988
818.729
0.979865
20.6556
23.0326
556.975
50.6028
26.4649
732.83
-27.6581
869.516
-16.6639
1067.91
853.035
263.989
9.71902
33.0316
186.176
11.5001
350.414
-6.83879
-32.7018
43.0084
29.1747
16.1385
56.1842
558.596
1424.45
29.7693
55.8234
26.5908
1070.07
14.3852
31.9137
44.1366
1.62313
-17.2692
101.417
35.6544
33.0422
247.426
11.1344
945.863
65.7394
78.2313
13.0749
497.182
425.189
6.54307
236.981
1200.63
7.2443
549.565
-32.7955
5.55719
606.11
264.004
697.52
-47.3657
-65.4603
234.831
-30.1571
35.7551
31.3779
682.157
1.15498
247.088
-5.20772
-22.8854
10.2703
-39.4559
933.188
725.575
-28.6746
8.22313
-17.5162
7.35795
566.854
80.9118
13.3191
-9.97741
-47.6589
44.258
15.3542
-41.8064
15.7699
1013.54
20.329
-0.818466
724.924
7.04499
54.9373
-6.87412
51.5149
28.6923
18.085
55.6151
49.9494
-6.50086
8.19559
3.79096
59.074
38.9622
25.7371
40.5772
934.599
30.9251
94.8683
40.6799
32.0228
38.3562
2394.99
439.539
698.543
450.662
621.456
30.6109
66.8644
71.8971
773.401
32.0427
-2.72122
580.667
6.52334
20.3352
36.9051
622.284
43.0865
607.884
82.0939
32.171
45.2237
53.3009
677.826
979.347
117.713
30.4426
1054.12
1065.96
56.9346
-13.1346
181.696
21.2998
37.1511
741.656
895.266
698.933
623.14
65.593
1054.1
524.588
-0.239718
-10.8767
864.474
177.522
197.687
186.106
518.944
15.1404
1104.3
356.049
-46.8548
-2.59315
1084.8
390.22
-17.2632
-18.5564
299.75
528.389
97.7625
8.80671
338.059
419.141
256.609
7.21649
632.584
-13.7481
7.82318
1875.33
3.9656
12.5431
-27.7509
1485.14
53.2512
40.9014
17.865
107.877
368.23
-20.9546
11.8337
-27.4888
12.7627
802.382
92.7208
821.171
1265.28
419.849
-26.4746
844.31
30.0259
54.8918
41.6667
804.259
-10.8674
14.9955
15.2205
-25.8494
3292.48
7.09365
421.04
236.35
21.7978
110.619
22.3788
102.533
213.995
18.8877
4.33187
33.2537
168.622
103.628
788.757
1558.27
628.66
530.801
522.215
492.674
1466.13
-3.28501
-25.3939
-7.48292
583.772
588.619
386.244
-22.1211
-7.30879
30.515
833.445
-4.71236
-1.74201
-26.409
11.3922
545.831
560.322
66.9852
-13.4075
4.16261
267.595
-0.974093
523.986
422.505
482.883
193.402
-6.839
-3.66119
-22.5394
-23.0989
1217.41
-5.29224
1072.1
248.761
8.65076
53.0829
1887.84
-24.2443
-14.3954
-18.2549
27.7633
758.682
24.341
13.6998
35.5617
36.8745
222.363
-8.37493
546.053
669.084
898.656
61.3444
72.4364
259.935
921.107
21.7797
6.49704
615.701
53.36
24.7563
61.2423
49.4083
675.95
112.628
6.64911
543.715
29.6911
4.59682
171.441
250.845
95.0011
562.314
44.9605
14.8974
29.3539
23.5525
677.224
396.937
495.288
4.06
25.5173
1599.56
741.242
36.4343
-10.8479
-0.196096
-28.6969
289.69
44.6243
-7.03872
23.3822
1084.7
4.66901
330.684
-23.1379
44.7256
340.875
962.003
30.4482
3.76148
333.519
763.532
736.67
11638.1
28.4786
28.2985
-0.513998
924.824
-9.54237
517.39
-18.2629
674.64
10.7632
790.853
248.532
1112.91
-5.20772
642.408
8.39624
863.844
8.80671
19.6825
6.34906
31.2096
41.0911
1407.14
-32.7092
8.38267
344.199
9.69725
-13.7255
94.7702
7.00692
1005.65
28.4726
110.508
333.424
193.68
-5.5608
854.55
1027.59
19.2264
74.6149
573.149
46.8297
532.189
46.2448
1678.51
15.9879
582.877
23.4667
42.7103
141.869
8.4363
3.03904
244.953
33.8969
150.8
869.495
-8.68423
31.4941
8.65072
40.3395
48.9718
437.644
-2.07016
12.5326
357.157
47.3092
12.1378
22.1061
38.1939
51.04
16.2175
35.3553
51.2066
7.95939
43.503
17.7096
307.36
248.314
24.2979
539.893
41.4157
494.514
836.201
75.1501
24.8928
-51.1138
30.8949
729.144
-1.30103
12.9464
46.9995
686.386
22.4652
50.1186
1337.36
290.191
39.7699
222.617
382.494
179.81
-9.05928
-6.55443
876.413
50.4615
52.1941
1166.69
2.76047
47.1786
350.651
1075.11
-4.55534
-15.4819
-6.19918
26.8459
11.8957
457.248
-38.7582
4.23389
44.6299
634.994
20.5928
622.771
550.32
-35.6528
608.465
696.274
6.32153
811.513
36.5852
51.8216
-13.6785
196.227
721.679
965.073
-6.10633
38.3675
-8.68423
37.1163
-12.584
34.0451
2081.2
180.156
27.2233
1159
170.344
156.632
4.20568
6.51565
286.349
4.46071
14.0393
1179.23
670.267
9.11837
240.487
58.5592
19.5837
-6.55854
1065.26
-42.9411
33.9194
490.766
0.367649
51.1297
-32.3731
45.8874
61.9762
3.57609
30.1329
672.766
1208.29
29.9819
307.565
214.292
25.7144
-10.704
1465.48
1.12133
313.806
58.9358
1214.77
3022.87
14.7824
52.7613
-39.2684
-7.54689
570.98
-34.4696
1465.85
7.94396
787.325
38.78
27.1123
611.723
16.5809
21.6132
1723.32
1387.72
-47.1915
-32.3104
-10.6551
-1.25192
-77.1924
19.959
39.3099
338.556
-6.50086
1171.99
344.871
27.7178
164.266
803.414
975.454
3.03904
-14.1177
1.00744
653.565
25.249
828.731
557.737
6.24801
40.6275
36.2898
451.062
0.183542
8.52318
674.899
550.682
201.374
27.4296
-8.46919
198.371
273.037
1.96847
43.0865
121.004
171.686
23.9978
314.124
360.067
29.0974
330.663
557.886
857.532
10.2638
594.792
25.2837
28.9592
662.77
428.909
41.0243
30.5918
7.95939
482.034
-5.60885
2.81179
592.14
12.0313
1720.56
687.969
33.4935
23.0187
115.678
8.4061
1829.22
7.32422
-12.6407
766.469
944.526
490.286
31.5701
22.9033
892.24
-7.18522
-4.31176
-6.55443
10.0972
40.5998
-24.1622
782.552
42.6142
4.90263
35.9689
44.8179
53.1252
41.2909
1141.42
12.7708
1.55918
41.2075
41.1839
16.2597
12.468
1800.1
897.721
44.5844
51.9741
48.0735
486.697
29.051
-10.0794
35.0577
53.3487
151.728
756.256
-18.3473
762.011
1108.2
42.5016
21.9004
452.336
50.2348
-8.83591
573.776
754.529
37.7274
55.1749
13.5149
256.551
387.346
29.1951
658.255
1425.18
-0.382656
34.4458
17.7148
36.0475
705.874
31.6072
6.02167
889.15
472.278
1111.26
737.295
1045.89
105.134
77.0242
599.187
92.7391
9.50239
-5.04916
-26.409
18.8885
34.211
1077.11
674.661
23.6438
70.9255
892.47
178.936
7.68056
18.177
26.9638
117.417
40.9497
-15.8426
59.3405
423.74
20.0076
-0.807204
37.3216
43.7125
34.3845
402.986
1.99263
1008.22
330.433
806.334
29.6374
367.295
0.581316
70.5588
44.9321
1063.86
46.2012
13.8178
16.9094
55.3258
27.7178
53.6957
27.177
286.183
860.36
18.6695
-15.8592
700.417
28.9971
-3.35473
1091.85
83.0847
1047
38.1639
57.2489
67.7018
252.705
8.34496
57.4147
516.269
91.5497
46.2754
11.3388
462.799
1277.48
10.434
983.157
59.6051
0.534419
-10.9325
403.751
14.7964
627.226
694.489
127.083
737.999
710.984
-2.82726
10.2186
43.5438
384.79
1372.28
697.552
748.595
86.2204
-6.55854
375.6
2.03647
18.9269
-11.4841
1102.32
18.9281
856.978
482.995
859.232
594.211
-5.79424
7.97406
1.85046
531.754
739.537
-11.5334
15.407
-7.89286
38.3813
2.05836
20.5142
1519.77
-16.5555
10.6808
25.3047
27.4614
380.297
31.2295
65.9192
3.94876
719.034
-32.6663
4.90263
41.5911
56.1603
20.455
39.9644
21.2661
1126.43
33.7094
-1.27689
25.922
180.492
4.9665
515.323
115.585
257.971
746.874
-1.83123
53.4518
33.34
33.2334
46.1994
106.113
1191.36
55.857
356.607
786.388
68.4505
30.2311
368.144
44.7815
1.28816
1284.82
52.9314
79.6042
55.0605
498.942
548.452
-3.14136
660.134
943.055
28.954
31.8725
74.0263
615.481
2.03647
20.9824
45.1651
56.7519
107.732
339.338
412.122
407.15
59.4889
571.587
-0.719081
-13.4075
307.761
16.47
576.238
28.2953
46.7543
-9.93395
1042.92
70.0673
40.5799
494.474
23.5128
27.4814
22.8157
431.236
-2.68127
625.449
19.8952
47.2133
33.1562
701.019
96.0631
7.14857
12.8036
71.1926
733.341
-4.40383
334.475
272.07
137.093
35.6656
-20.8524
-8.39046
1012.43
13.6905
-7.89888
-7.27885
52.521
5.67156
41.1194
-9.91089
21.3557
1872.54
26.1933
397.856
67.2419
7.48011
539.642
10.7476
-37.1934
218.077
1245.78
36.0067
954.687
60.1325
129.497
54.1082
17.2342
35.7947
2280.22
27.1468
532.367
6.19524
755.077
1679.31
3.72453
17.2811
53.3738
-27.9267
385.957
43.0062
37.7924
679.354
59.3206
444.015
46.0016
949.164
34.9776
140.756
-19.3477
-10.1775
72.5992
-8.21583
24.7245
54.2863
30.6364
20.7333
-31.262
1027.57
376.032
24.3174
15.9879
47.8296
68.6882
29.4251
25.5278
648.591
724.264
26.1657
456.405
14.5084
40.8644
15.5269
579.398
747.033
496.874
21.4417
199.047
488.935
436.072
433.993
37.128
47.3092
173.308
47.5642
-6.57539
954.748
36.0475
-4.39721
346.45
741.925
336.065
22.9519
62.2437
-12.2754
764.632
40.2931
37.4163
12.0313
384.551
30.515
299.337
10.2802
391.812
1361.15
-17.0386
706.671
4.22593
164.894
880.33
31.5701
405.213
55.2479
-12.9342
99.225
622.093
622.501
664.361
61.1946
-21.4648
36.4937
35.9342
28.3116
8.76325
16.0594
12.6291
31.1396
839.943
50.0228
382.248
125.403
885.168
2348.32
4.23389
164.57
1219.7
39.3335
4.9665
699.918
272.07
243.915
-6.5164
35.6481
21.1586
-3.37109
428.227
-12.4324
756.758
-65.0579
-18.4288
-38.2009
25.347
32.1052
-2.76173
51.4268
-22.6849
1.28816
8.58035
273.26
-7.03872
289.5
848.569
85.0456
245.943
-13.7675
-26.4421
2.48084
52.937
101.213
786.171
24.2979
-12.3315
-33.5469
-35.847
5.98985
-14.4626
959.008
-50.4677
-31.2861
-20.7868
22.6366
-42.6257
23.8817
25.5178
4.16261
-4.14473
-12.2185
-54.1636
-50.7003
653.423
20.9881
790.861
689.446
616.855
97.7814
54.4777
27.1123
34.3422
-18.6793
-26.1184
134.909
3171.41
836.456
259.536
-20.9704
-31.5778
778.629
669.372
644.737
283.964
28.1519
279.78
58.3809
-18.3636
-9.14239
-32.4087
-35.4436
203.274
-0.0711929
-38.348
642.321
-49.9137
6.8711
1227.73
700.21
1290.69
17.6075
17.2177
22.6358
1234.53
31.8155
733.314
11.1556
33.2364
-16.5786
15.6776
22.1585
576.738
18.2031
-16.9606
12.1948
514.617
231.815
893.522
658.22
1094.43
109.269
189.109
39.5032
669.519
97.4278
12.6373
-18.7438
31.5701
11.6589
436.261
887.333
-52.5744
7.39893
227.073
282.42
1105.05
1656.54
40.9497
718.791
355.085
-7.16934
302.992
-17.6738
1.38473
31.2821
18.679
-5.78189
322.948
596.604
-12.9999
138.657
-46.3659
63.3705
-4.06302
279.214
-46.2703
-11.9001
-38.1317
-47.7303
-49.9005
2989.18
727.179
1481.06
465.206
309.506
-22.1118
17.2541
1.81187
28.7971
7.13123
742.665
791.168
649.581
22.7349
683.146
598.654
231.798
376.334
38.3748
-2.25672
68.179
27.1578
36.4555
6.84719
685.656
1042.59
883.085
6.46524
44.9909
2127.85
611.108
112.63
44.7379
1302.66
522.35
731.796
27.939
191.303
122.292
51.9927
27.3919
29.696
15.8925
389.708
-10.9333
17.8084
25.0897
380.297
-36.4573
2.76047
610.316
841.783
1716.85
-6.22928
31.0519
29.4957
47.2133
14.4155
472.105
71.8235
710.922
43.1649
67.5849
273.59
21.2119
17.3524
9.02263
0.622143
722.431
46.4959
-27.8297
270.757
0.330172
-12.8319
299.909
-43.9977
1012.04
264.787
390.243
16.2144
14.0585
10.5353
952.189
8.37111
-0.0711929
8.8862
-42.7101
743.27
594.705
38.7535
861.482
33.9167
-30.8322
28.3464
-24.6568
737.409
130.905
46.2754
-14.8981
-16.8836
-2.50524
14.1821
-27.4249
1542.89
680.598
-36.3269
1007.36
777.984
550.088
-4.79518
-13.7044
1296.06
-16.4091
-42.2101
511.237
772.828
542.83
3.49617
120.547
658.197
398.145
146.191
-10.3067
3.68312
278.149
326.25
26.4232
145.937
49.0934
23.0187
-62.3582
-63.5862
-11.4164
-16.7188
626.416
-3.77173
421.662
141.71
-12.704
962.296
-54.1636
1332.36
168.569
24.6739
42.5399
4.68996
6.34906
42.9652
-10.358
571.791
156.814
471.457
46.3623
1174.32
1241.41
850.498
479.475
1339.08
-6.44066
1254.66
466.191
15.5819
49.3479
87.1222
3.39242
-7.21493
55.2394
-5.87313
1281.5
96.1118
-25.9251
-21.3343
347.689
150.752
-7.0998
310.899
6.91036
908.132
13.576
-0.382656
32.5717
951.072
6.47044
470.831
377.912
-22.7408
-26.4421
1715.38
39.8185
68.3094
-26.2236
-45.9139
-9.43534
424.326
762.907
0.18625
1178.98
191.685
371.975
886.565
1049.3
361.843
648.905
642.802
7.20725
-2.84816
-31.6748
251.028
138.992
27.8312
-45.9652
312.339
13.4454
1184.61
226.155
165.985
1427.32
802.462
368.614
129.249
1294.82
439.183
-20.5533
1686.64
665.891
-7.01051
177.689
565.653
178.014
-27.5297
-11.9001
294.183
-6.22906
527.836
-36.4859
1068.92
-37.4385
1063.57
67.0732
773.429
14.0585
141.72
8.8208
969.767
24.2917
1013
46.3675
630.08
-38.2157
270.491
201.208
-15.5809
391.863
11.4798
1174.75
1361.76
-32.1387
192.453
11.2274
361.6
675.907
580.15
-21.3428
26.1992
-44.8535
3.90745
-17.0823
561.821
2.22798
674.639
-54.0182
619.301
-49.6082
682.256
-27.9211
-44.2915
-4.11316
157.019
-39.9806
734.851
26.284
983.194
485.432
-16.9766
-13.659
105.299
352.471
671.499
509.266
342.73
16.8504
53.3221
407.113
473.49
44.7256
75.5694
429.624
656.766
37.4947
237.07
582.77
55.1348
20.7771
-30.2248
1259.56
17.3966
6.98227
20.7468
23.0618
112.592
607.675
303.575
388.388
182.718
514.846
416.006
-19.4934
-2.9116
6.87028
-18.7359
22.2786
399.464
512.419
-4.96494
569.803
3.13802
-5.29224
-14.8627
15.4402
26.4544
14.4171
4.10818
40.2308
6.39954
936.157
-12.0629
586.131
246.418
-17.2223
2.1554
38.7485
167.491
279.279
60.948
20.2215
115.692
66.8142
23.9978
6.15662
11.5563
49.7099
341.326
206.974
6.01867
37.2852
55.432
48.3724
58.9895
38.9727
162.018
561.968
6.35407
112.35
19.691
17.7386
14.8424
40.4787
15.6898
454.829
372.19
274.144
-13.6325
415.078
-24.2308
708.97
487.085
710.749
9.34673
1.39289
528.483
12.3994
603.16
184.073
595.556
38.3813
-27.9267
-18.4296
1062.03
6078.54
8.22313
589.681
567.704
780.635
-39.1548
-21.4219
-24.8522
529.784
-24.4245
33.4052
36.6057
1.0556
29.0242
1.42279
-23.7407
6.53732
9.01461
44.0989
36.3066
24.4057
53.4518
87.4289
5.06221
473.205
396.593
66.9168
19.6155
31.7879
715.027
-11.7285
623.33
1222.52
43.7861
32.5452
40.8644
1184.94
4.06
21.7692
887.417
997.249
14.1049
778.564
973.037
241.558
1140.52
225.345
19.6615
40.5804
625.733
36.214
30.4482
36.0067
699.87
213.579
135.72
262.556
165.285
18.9281
778.267
493.789
-26.1049
9.94337
26.0649
75.1105
1552.2
24.3393
53.8667
291.128
12.5959
23.6101
66.4288
331.084
678.785
678.417
-0.649556
5.48388
314.563
499.526
-8.48393
672.183
698.537
595.233
2.23569
-34.3102
11.0847
9.97935
717.829
13.237
-31.883
163.641
376.34
664.979
187.385
172.995
-36.263
-6.22906
-25.0133
201.52
-48.0264
497.171
36.0445
30.2699
1287.86
243.632
9.59827
13.506
278.462
21.4806
730.635
23.0608
1024.71
620.533
714.066
1361.76
7.54563
1219.48
705.39
22.8399
28.258
491.589
640.451
1118.77
9.92471
37.2569
33.717
211.681
531.738
425.701
20.2845
24.826
0.399472
-17.8976
379.499
26.1719
609.858
18.9269
35.7947
544.009
346.188
-35.4752
-59.3971
-18.9127
-20.1369
1.85046
230.029
8.65125
11.6589
10.8478
34.6332
-5.7227
-9.46766
300.162
16.303
-25.2951
769.094
1242.37
26.3239
55.6119
778.875
-5.49237
-7.2788
8.79492
9.73038
38.2587
9.04231
-2.7497
2.92967
-8.45714
854.234
-9.8216
437.28
1.51835
-14.7112
204.603
648.714
1463.7
-2.76827
71.2554
43.6474
393.991
-23.9858
59.9731
1338.31
41.617
437.758
43.0413
8.3621
637.253
647.006
16.323
342.643
77.1718
48.4713
19.3127
-14.6807
3.02852
105.194
10.3567
0.827015
-44.5811
316.521
-15.5784
746.336
117.684
521.703
-25.3161
401.898
32.2994
-17.5157
-2.12603
202.194
-1.26729
15.4557
53.3169
137.745
607.132
-22.7285
112.812
9.55781
625.424
1464.56
1943.23
-35.1295
-37.5049
20.1335
1349.32
452.805
69.7549
8.39624
-35.423
-46.9522
755.151
-24.0518
106.258
117.134
15.7194
-9.6501
512.644
962.282
27.4814
-12.9178
-21.2218
12.6291
-8.21583
507.295
3.58844
26.8459
507.933
1192.02
1601.05
883.171
18.393
106.507
496.606
-10.6631
-21.2704
1135.64
162.437
631.603
90.9331
27.7178
1440.66
226.11
1046.67
10.5353
1135.13
1479.51
249.18
486.391
218.278
-29.5917
330.975
-4.99638
921.439
-10.5618
-19.329
-20.4312
254.026
173.263
979.455
5.34264
20.0385
-29.8907
16.8496
1059.53
368.826
-20.0803
504.436
396.582
17.8508
62.0902
2.86047
15.8195
-5.22573
537.661
-13.7044
25.4469
985.405
9.82787
-2.85468
-37.864
19.4532
29.0319
2.72231
-9.57549
0.606774
547.69
2071.24
-1.03103
436.671
-34.6695
30.1713
-23.9952
26.4244
2.40402
-24.8769
15.9024
508.004
328.535
-18.9127
-14.5147
133.035
518.635
157.418
-34.4523
316.428
1046.14
82.0623
173.314
-31.6748
-2.43769
716.835
-31.3247
1106.01
83.6134
36.5914
12.0714
-7.0998
423.343
-6.2081
76.0467
-15.3458
-5.16465
-6.78368
25.2837
6.47044
37.9216
-10.0194
27.859
-5.82735
17.4734
1.88741
-2.81041
2.66099
28.2972
-11.4841
-16.4989
500.563
13.6484
-39.8694
-0.964228
-48.1527
498.33
178.184
1377.92
346.679
1090.23
-26.956
15.533
683.997
1113.57
0.00479877
30.2725
36.406
55.0052
0.086944
38.7453
-14.8627
172.862
1566.94
33.1578
496.988
38.3567
39.0274
33.4475
177.218
36.5205
35.2674
42.6522
30.5744
1126.94
876.104
646.197
814.236
198.981
-14.7059
1180.7
6.16604
116.629
35.8921
11.6214
664.584
353.649
35.7709
2.74891
22.4176
-6.48883
514.884
-3.54546
20.3035
683.78
475.259
253.089
618.148
128.629
139.582
-15.2721
3.17187
388.026
283.67
-26.9565
506.982
20.8608
-21.5024
228.096
-5.27107
-16.7195
19.3244
12.639
1246.21
23.0432
-33.7493
198.939
-2.20432
10.7705
-19.2782
-12.2754
32.6461
1036.12
-7.12862
39.5429
17.3966
-21.1287
45.8874
2.00613
2052.68
685.736
622.166
2062.87
524.735
12.3994
12.8294
1231.68
8.97373
2.05836
-5.7227
-5.71953
13.4295
73.8154
76.1872
1348.48
10.2567
11.5713
55.4148
402.205
30.3467
487.866
1318.12
890.243
264.362
20.5909
11.8416
52.9596
31.5114
532.189
35.0004
23.7124
717.826
1534.62
-6.5164
26.2778
386.601
742.415
616.945
6.72291
1368.01
-22.8914
850.873
452.833
57.986
-0.540564
-1.13313
952.58
1119.53
544.4
-19.7665
17.3068
1461.12
-0.251966
9.83345
-3.34866
1250.85
-7.48292
-6.55854
113.231
967.181
30.1713
-20.8544
609.601
400.536
971.676
-44.8455
504.697
1129.27
12.6592
12.1578
13.5743
-14.0587
536.201
4.39615
27.5884
-5.08176
24.3258
1.12133
626.775
42.0692
19.9887
-3.37472
3.75293
608.422
1309.69
-60.8202
802.987
-4.37776
-39.1548
983.278
-64.5255
-4.23747
4.10818
13.9939
30.7624
48.3977
327.676
12.2428
-8.31473
623.103
576.872
-2.32534
-29.3957
1533.61
827.378
9.01461
418.198
790.206
0.995402
-1.17474
8.47419
63.3251
72.5888
-0.652226
449.216
246.443
19.9056
33.1837
813.508
-22.56
259.629
149.441
200.918
244.768
1921.54
36.8794
30.6676
119.352
30.1686
92.8562
39.0614
662.394
883.586
1489.6
1530.54
56.1268
5.74884
653.074
2.93521
43.8248
-25.6985
569.133
19.6526
176.216
-0.0780829
-4.58917
429.31
77.7594
357.462
-9.90421
-8.16594
144.099
168.989
313.183
30.688
-50.8507
13.6905
805.446
795.853
910.105
438.581
243.519
1738.59
840.323
1495.86
46.0617
381.956
30.4426
66.3049
32.7074
322.78
8.72126
27.859
41.8362
1585.86
29.0487
0.162403
47.0379
681.92
5.98985
38.0113
21.9748
47.7615
5.75426
628.385
24.1908
156.025
193.005
17.3224
-15.9327
28.759
11.7848
305.436
1104.66
12.0841
1.24808
1370.88
-16.1397
-4.39769
202.261
-34.5833
68.7108
22.8157
-48.5251
1112.59
21.9995
-26.9565
648.789
-11.8214
3.6865
405.576
428.875
417.041
1625.73
-20.9546
20.1635
45.5669
-14.3704
12.1595
-4.10385
-25.9556
979.154
-1.54389
114.08
-2.76827
5.66309
17.4104
172.851
689.941
142.806
11.2474
1187.45
321.151
33.3682
877.375
315.998
190.265
400.162
17.6936
45.3741
14.7964
25.651
1333.55
61.4909
452.107
70.2339
12.7358
1428.75
356.993
894.37
8.72126
27.859
33.528
21.2215
847.541
373.782
25.1498
11.0047
-3.38048
9.55781
718.297
-8.01026
36.5171
-3.61607
0.573038
395.256
967.496
13.0949
16.3854
-50.603
762.026
-0.289018
1001.17
759.897
836.018
16.7661
474.45
1.31044
148.993
42.454
42.9652
1174.76
-15.8426
31.2295
-29.7844
-0.607078
12.6291
870.721
43.4651
1530.54
28.0494
93.5436
29.657
619.44
-28.9295
27.1501
601.235
-4.19941
1209.36
1053.85
-25.9556
152.691
268.322
418.203
9.4287
-32.0968
-25.2571
39.7926
669.326
266.494
582.838
15.2205
842.556
309.159
11.3148
685.857
698.483
384.386
432.598
154.009
550.721
742.479
12.365
36.7797
566.611
-31.9475
288.57
8.15374
7.85703
2.9055
1061.64
303.725
24.5718
40.2547
1176.1
2080.93
30.5235
259.307
1298.36
-5.08778
-24.051
-6.34181
55.3321
911.042
12.2308
21.4417
41.6259
701.794
402.542
14.0393
79.151
351.675
515.116
35.4021
13.9615
622.203
6.55992
172.349
398.089
369.353
32.0466
516.728
14.0283
-9.23827
-14.4195
37.9591
1075.71
10.5253
1159.65
717.667
39.2581
1667.36
47.5785
293.579
12.8387
68.4904
904.186
25.6073
34.0601
-1.67343
57.6067
6.91928
58.0344
362.304
234.234
2.35982
118.688
1353.99
405.69
352.655
375.1
249.309
551.018
38.9622
514.868
46.1994
756.563
449.067
57.5465
18.9043
54.2767
915.934
96.4635
1010.81
489.666
60.282
192.139
33.0422
20.6641
67.3564
16.326
24.714
791.003
23.0725
-28.5905
43.0599
35.3828
728.515
47.5367
103.806
13.0245
599.702
274.486
5.47209
1427.26
68.5897
950.849
-6.19158
32.9836
22.0817
149.898
2.94316
280.746
1050.24
1013.08
1000.29
-4.70877
30.4409
-40.2956
589.105
8.84778
757.086
-11.9971
13.9582
4.99621
631.565
398.966
944.817
416.841
555.381
841.405
37.7887
617.832
415.306
122.032
29.4096
-24.0028
25.1402
994.801
147.766
19.7391
340.262
1393.34
39.0155
764.168
-18.1513
-13.4742
82.7402
38.3728
26.5671
-26.1786
157.184
28.1519
843.874
4.18538
7.78107
-20.2377
322.342
551.203
1004.89
229.737
1242.96
-8.23063
503.522
11.927
1050.76
22.6723
12.2713
92.0647
981.717
780.46
63.0369
226.482
59.3939
354.181
134.838
44.3464
272.803
18.0126
803.937
579.211
30.1444
9.15462
1166.36
-10.9325
623.174
28.3571
-7.0998
698.831
743.418
40.4395
48.3724
30.8785
1478.26
21.5356
1394.75
14.7874
17.4734
249.714
1192.75
48.7391
347.64
-17.0167
692.63
467.766
-8.67302
571.021
687.375
4.17117
8.56536
-32.9682
405.883
-11.7036
255.807
47.4997
-3.2077
503.371
433.746
742.97
31.2331
37.8547
590.336
681.95
7.78374
296.901
28.7683
970.716
11.5518
0.329955
24.4927
49.1734
762.025
725.625
158.719
22.4272
614.534
54.9569
-21.8374
125.681
504.1
-40.6323
2.35982
1017.27
-5.93709
-29.4037
-32.5148
20.9013
-50.8375
409.526
279.277
15.5364
-1.43681
643.089
-43.3545
606.795
-2.49923
1070.31
487.304
-20.5654
44.437
120.681
-40.8783
22.6358
9.95407
33.2537
29.0044
22.1061
38.1939
493.8
525.964
80.3329
52.2687
354.662
517.642
53.3169
46.865
26.1719
17.029
37.6676
258.381
53.0038
-3.61607
6.19524
622.668
67.4428
61.363
1.87089
458.857
32.2736
290.084
604.349
1267.05
946.303
41.1321
21.8628
80.8723
49.5244
17.5239
-11.295
1582.02
147.441
-8.10334
106.015
1157.68
558.833
-17.4436
28.0494
345.437
1286.26
356.134
-46.8755
-33.136
22.9746
7.18137
-23.1445
-33.7787
137.493
659.306
40.5098
776.848
13.3645
437.644
-19.3266
213.29
688.495
370.112
248.225
841.896
8.72126
10.9924
-24.568
-7.09679
1382.03
26.2503
29.92
-14.2056
285.02
843.09
-14.6249
-45.4916
-71.0825
-46.2786
-20.7868
699.174
433.387
-15.0161
1.39289
-7.08179
-28.5076
321.365
-39.1711
131.084
573.367
-44.6665
-5.83237
22.7763
10.169
15.6498
9.3197
11.5518
48.1156
19.8075
20.1254
77.9912
456.695
106.76
72.9289
73.6976
53.1252
586.644
380.554
-6.89909
387.617
103.052
77.418
944.484
38.7485
19.7361
113.143
53.9547
1007.75
492.227
12.5585
7.49926
1321.44
225.275
608.298
208.887
-5.5518
-29.5322
-4.29176
-16.6639
432.598
1009.87
1372.17
1.12057
26.3268
17.5097
1263.03
41.4851
221.104
613.477
273.037
1222.58
22.1238
1047.91
675.648
150.171
-25.2505
34.5602
294.625
22.2927
-45.5635
6.70628
3.39484
712.603
-2.85468
36.3198
17.7875
-14.1443
26.6772
-51.2489
-15.2445
1345.37
-1.47459
692.373
-18.7273
-13.1835
249.413
-7.12862
71.402
-23.0028
564.226
60.5432
-47.0237
2292.13
950.629
389.803
301.006
1039.82
11.6589
-17.2632
-39.1711
13.0211
-1.56302
-17.4302
-2.8063
18.0911
-0.279771
-30.9727
190.548
492.072
-2.36341
-25.0824
377.049
-30.562
-7.5579
867.533
13.7275
30.6364
-7.5201
-18.2549
-2.22176
11.2225
487.839
-23.1445
224.842
69.3833
330.814
484.053
431.472
9.37333
32.0871
13.506
394.655
-1.93626
-4.75636
627.761
-20.2213
435.409
28.2945
8.52318
927.898
1066.05
-17.892
38.674
44.0047
511.34
5.04593
3.84253
44.9605
424.782
152.863
-21.3428
286.694
18.9
-17.2652
358.301
11.2193
30.9755
8.35522
0.991617
43.1995
429.351
56.2076
832.818
1060.05
43.4154
64.8727
36.5914
20.8608
0.986399
31.663
20.2614
4.20568
1138.45
23.9802
752.421
22.929
1198.75
488.879
1548.38
500.389
572.528
35.5422
13.9054
562.382
45.1638
80.9525
48.9132
532.765
8.85633
42.1393
-16.7345
1392.26
1475.04
1299.21
20.5911
40.7483
549.098
540.886
2265.46
345.243
973.54
5.80649
59.8728
0.311048
25.6733
19.4675
171.765
590.051
0.886404
428.532
823.042
909.123
-23.296
164.428
-13.838
47.2133
-0.576983
342.892
442.12
126.171
4340.99
1087.02
1482.36
-20.129
145.829
123.373
28.0891
637.764
21.8331
5.57669
33.1263
40.579
-17.7453
-40.5301
500.418
655.53
659.172
-0.559991
512.56
30.8599
-14.3064
1039.74
-12.584
10.5248
761.117
14.1049
32.6861
663.816
307.151
-24.9488
992.465
42.7502
30.4426
480.654
32.78
802.949
66.0326
647.778
32.4659
9.83345
358.346
15.0059
495.691
390.593
178.199
421.851
5.38248
84.7006
38.0113
725.396
665.867
260.323
46.9995
17.3444
3136.71
234.255
177.317
14.7035
367.731
5.2256
52.3765
28.422
36.5491
34.4601
44.328
899.413
284.578
1314.61
29.3554
1278.44
642.198
27.6217
384.545
52.4122
324.054
947.012
1113.85
1098.26
7.61483
11.2206
4.3453
1482.87
22.1411
-19.0556
24.341
11.8257
111.788
1345.53
20.0079
55.5716
-12.1231
1524.99
25.5847
-21.1747
910.431
230.822
896.05
23.4752
13.9455
-22.0923
18.5446
29.1951
66.3049
14.0393
10.2186
15.4328
31.2101
50.3946
56.8288
39.8185
11.6439
630.529
26.1719
585.496
17.029
17.0528
415.078
65.1111
1240.63
1.15498
7.20725
37.8958
-22.8854
379.461
75.1469
22.3915
615.005
18.177
-12.1766
313.696
932.635
67.3281
44.6978
-43.9536
6.5086
49.9702
20.9416
-44.777
1.26699
12.6291
1.1545
15.3542
239.721
28.72
566.619
39.4168
18.7168
-12.5213
210.381
539.416
167.373
2190.18
-2.52449
-0.878664
-28.0682
17.8445
389.413
44.4778
51.8216
68.4064
-8.68423
23.9978
-52.162
-4.46775
-15.8824
11.4905
58.9231
589.745
-4.53812
466.289
24.8204
36.5007
-4.13079
23.2014
15.9134
450.383
367.78
9.7698
-14.1495
449.789
-6.55854
13.0535
-11.082
-3.38048
1250.19
17.3966
480.671
-9.23827
300.424
564.572
14.5114
1746.63
769.522
55.933
447.505
19.6406
-9.47083
26.1396
708.708
37.343
-23.4765
42.4739
24.6898
-4.35521
-8.30347
-6.11154
70.4949
70.6375
1064.41
50.4401
21.2661
7.55766
13.237
655.899
-10.6472
347.188
1315.25
800.204
283.565
123.033
292.309
737.775
242.75
-1.17474
515.411
947.884
42.6037
29.3328
10.6844
971.931
430.486
20.7784
68.3412
522.793
750.634
379.951
696.165
-20.2213
59.2358
72.4866
366.125
604.735
333.767
505.151
41.4649
297.683
-16.0179
16.1852
308.033
53.9829
4.28255
957.96
51.5839
658.043
1412.16
624.461
16.6705
16.2807
433.993
132.705
766.951
3.36548
83.1715
45.8985
27.0852
10.5953
20.3628
69.1353
978.869
1460.36
34.1327
1383.9
510.684
170.475
343.741
7.25655
41.5971
455.928
-4.26213
36.5171
500.523
406.191
462.605
573.068
58.996
-29.8008
14.892
1645.33
582.271
848.02
36.3341
55.5724
186.557
-10.358
2797.35
523.191
20.0076
-2.68127
983.395
616.408
-7.43487
-7.3777
-16.2694
803.627
-5.93709
41.2075
4.32945
-21.2704
59.9246
689.049
1033.83
810.592
420.477
340.715
401.585
5.93407
36.5914
93.9494
6.6086
18.5446
377.975
814.429
43.5611
32.7526
12.7358
56.9346
34.6541
17.7148
746.319
1011.35
67.2144
1468
17.3297
4.1476
34.5762
1220.95
462.829
150.712
113.354
740.388
4.32117
43.2514
999.355
50.5762
40.7483
-23.429
-2.39662
-18.2002
232.347
181.032
87.0436
-10.4047
235.506
689.944
604.248
-33.0759
-26.15
477.836
34.0406
244.893
752.638
823.045
226.892
466.86
34.6086
399.016
15.6015
411.072
1355.01
116.311
-38.7582
-10.7586
27.7961
944.507
41.8108
975.733
-2.48093
-2.52449
261.491
25.8719
6.77665
643.789
25.3493
45.8046
34.1297
29.789
1358.11
154.758
1155.95
493.337
40.068
461.868
42.4544
52.2219
56.8288
30.3845
431.878
952.039
381.373
61.7792
-6.39683
-6.79895
792.161
32.9836
9.34313
-26.409
15.1404
-28.1346
-26.7181
-40.0745
3.45911
224.491
10.2703
230.694
146.077
395.331
-7.18522
6.56403
29.3355
-13.3982
-25.2129
113.688
-43.7106
-70.1477
880.322
-56.9416
-30.562
26.1753
-7.65595
-31.2501
332.361
-25.1813
723.05
85.7558
292.944
-34.9851
27.1521
14.01
631.89
25.5865
6.3083
339.74
255.185
74.0727
53.4603
902.253
26.6334
500.18
-2.45997
574.548
63.365
22.9463
6.51565
12.7358
17.5792
10.2912
21.463
459.586
1.22499
33.4812
62.451
13.9615
39.3687
34.6709
43.0385
793.517
423.725
354.386
77.3667
-5.49014
-14.4195
24.1908
45.1254
9.34673
-18.7438
21.7697
25.9479
973.055
1656.28
529.387
-5.43791
28.0137
22.7998
3.18451
600.643
64.9428
44.8393
-15.9802
202.726
-27.9104
696.663
-2.59364
609.433
943.952
48.6641
1165.51
51.2088
245.564
-55.6248
17.3524
1.52637
575.023
56.2001
195.484
18.1338
634.658
-12.1231
53.4518
293.835
29.4853
26.4006
10.2452
532.164
-8.3629
130.701
583.721
232.778
203.539
1119.44
702.173
58.7786
386.241
771.268
60.2056
288.312
943.504
237.325
660.572
-22.7684
1672.96
1.96847
33.7161
25.6057
939.593
-1.33965
2.18594
55.5024
55.3321
28.3571
34.7196
868.52
869.963
175.966
392.968
428.371
63.365
660.129
1505.77
396.919
30.9059
8.34451
1304.14
1304.96
253.462
34.1327
-2.90509
198.664
27.1746
22.4238
-12.3315
35.7935
4.11578
17.0541
47.3816
810.957
14.0283
-12.9864
3030.94
185.68
33.0141
1131.65
62.2587
-7.31197
3.64763
1405.45
916.729
35.0436
-8.4285
36.3341
950.013
57.8163
158.446
2.76047
1046.97
830.538
978.463
452.717
1013.38
29.2655
56.5836
415.466
1336.05
551.584
34.3845
20.6761
-1.7555
902.023
51.0855
31.5114
25.922
61.8223
-14.4112
10.5887
4.44746
-9.3275
77.8146
42.7103
282.484
2.56016
267.272
59.0802
22.7349
92.8156
253.826
206.544
842.744
57.7428
34.1907
36.5007
31.4765
553.562
870.488
28.9592
4.97312
1731.39
-3.95329
32.2586
43.1169
29.0487
695.441
78.897
14.7528
7.86391
404.284
19.6505
779.744
1190.6
668.87
395.576
449.752
46.3705
24.3597
36.7622
29.696
58.5105
29.5885
60.8701
552.749
210.206
289.917
432.26
91.6909
244.653
270.752
10.6148
519.317
685.301
4.81499
40.7401
506.359
23.7859
58.0344
798.193
159.905
15.6439
-20.0176
-10.7586
18.393
-10.6631
11.5257
17.7581
-20.2846
-37.423
882.447
24.4038
1331.13
742.567
255.158
63.9462
29.9229
62.71
528.557
495.206
468.466
-13.6621
215.72
-15.3037
12.864
-12.7698
-10.1238
-7.40638
32.0946
409.395
44.2962
5.7166
61.8271
51.8427
458.336
23.6348
847.04
978.387
887.909
-14.6386
-11.2694
681.276
-12.7888
-8.51138
-17.749
487.353
65.7822
16.8522
-10.7923
28.3784
8.22925
539.665
46.2373
33.0103
252.592
12.4751
-18.0546
7.13123
17.1785
14.2729
417.027
193.275
2.86047
15.389
593.883
618.089
54.8055
12.1378
-7.87892
25.0754
19.6615
19.5889
22.929
-0.649073
745.626
9.16517
294.835
[truncated: 74,496 more chars]
