# Supplementary material for: Nonlatching positive feedback enables robust bimodality by decoupling expression noise from the mean
Source: PLoS Biol. 2017 Oct 18;15(10):e2000841. doi: 10.1371/journal.pbio.2000841 (PMC5646755; doi:10.1371/journal.pbio.2000841)
Supplement: S29 Data — The corresponding mCherry fluorescence values were taken according to the gating strategy in S28 Data applied to the flow cytometry files (S27 Data) and were used to generate the numbers in Fig 3B and 3C and S7 and S11 Figs. (ZIP) [file pbio.2000841.s029.zip › S29_Data/LChITF Iso 5/4.txt]

"Y2-A"
484.13
406.27
-14.3714
-15.3949
-19.9936
1.47169
40.8931
5.47359
-13.6513
-7.28686
-5.49782
129.581
20.0894
-8.47379
28.2005
-6.08665
18.2298
10.6418
45.4072
105.076
444.242
52.9775
47.4409
-12.9262
794.464
-18.4022
8.28609
30.8024
706.387
103.672
576.167
20.0696
544.711
-0.860205
16.568
-21.4263
73.6742
45.1478
30.5258
502.194
234.736
4.09129
465.29
5.2783
336.105
419.425
-9.76782
27.9227
292.835
179.946
17.371
23.0047
39.1008
0.131248
388.335
-15.8996
-6.01873
404.782
-19.3399
28.092
17.6247
339.084
13.4546
21.9137
21.1203
540.099
35.357
465.321
505.719
635.813
28.0306
495.169
1384.34
428.66
30.3162
20.7083
107.111
-9.54243
-4.83005
0.481454
738.625
14.4894
-5.18473
267.44
5.52892
36.9945
172.985
476.83
6.74034
3.76187
725.97
132.747
-21.2095
-1.66278
24.0422
44.4941
-2.05295
19.6012
579.121
59.7922
55.6219
40.6232
281.11
759.089
-3.61085
24.665
-35.2853
425.279
-0.139843
-18.9755
-0.601429
0.569568
16.4775
785.178
543.776
3.77261
-6.76321
-18.5799
570.852
3.32567
169.579
-14.9727
21.1796
-0.15588
5.36554
31.8095
-1.58261
17.6843
30.1601
98.5523
-16.7863
-2.38615
15.9554
-42.7111
-5.49767
-30.2507
35.7124
13.622
-8.10749
-25.1352
0.452865
140.06
-5.74749
27.9464
998.958
20.4594
181.447
321.947
15.7796
418.946
98.9744
4.80435
1.75231
45.6057
15.422
33.7884
24.8048
784.159
36.6059
19.8562
63.1211
42.6376
1467.14
305.467
54.527
-25.9849
-22.5849
30.7435
34.7769
-16.8078
200.465
7.82274
1.27176
22.3294
92.1356
12.1862
13.021
12.5741
33.9285
-8.89939
14.0048
25.1824
3.07944
34.5495
761.2
26.2308
-7.63925
12.6295
304.199
47.6401
25.7041
14.1315
628.521
23.7212
7.70566
13.2428
19.0111
-17.8441
482.814
9.45981
-43.568
46.3408
178.466
-24.2342
11.3327
192.098
12.2857
-14.8003
7.49117
1113.53
-16.0768
27.0543
-19.9905
-17.0026
592.803
-4.79336
59.425
12.4761
-4.60834
3.44953
12.3069
45.5632
41.3996
-5.08141
-11.2999
-12.6406
32.5065
-26.6031
10.8469
1098.01
-7.96249
-21.9844
8.01221
7.24166
2.00531
6.02546
-6.52926
-11.6409
-11.2603
813.911
-19.9936
-12.6704
39.019
923.766
-11.7772
-13.9795
205.506
-22.3644
223.284
145.652
-44.0811
565.273
230.6
35.0964
-4.35068
36.0369
-11.1157
18.8289
24.8665
26.8262
30.9286
555.765
509.938
22.4837
16.7261
-7.15783
32.6765
-6.87203
-9.50637
229.234
60.799
72.5434
8.72796
31.5605
145.366
24.9485
382.48
36.148
14.937
656.401
539.387
924.562
157.055
31.4616
3.55987
5.15597
159.777
-11.2091
6.1266
6.13814
182.751
2655.16
7.48041
-5.0561
18.7217
15.7506
-31.9814
55.8094
58.4322
139.98
32.3647
41.5973
317.32
383.933
484.062
44.6486
25.9582
27.0618
31.0607
21.1194
33.6528
-0.591594
-25.9549
20.9459
-1.78049
28.3997
389.634
-36.6892
-3.26668
-11.0018
16.3635
676.975
-47.4035
13.0252
-4.26433
34.3041
25.1798
19.8588
88.8233
46.8654
-3.04132
-31.238
299.448
-3.30006
50.2634
69.1918
728.479
8.20466
23.7212
20.8241
-24.2385
20.0894
-11.939
39.4449
-11.7088
18.2298
-6.22475
34.1629
-22.3601
24.4511
-6.99265
505.067
46.8466
52.3334
283.322
4.53795
38.2987
-14.3683
702.639
4.3464
516.197
16.3215
-10.0127
19.7545
-17.1652
4.81063
22.659
136.751
-23.885
369.534
210.417
122.462
-28.4772
31.4616
22.3005
5.15597
19.2218
11.2797
414.79
19.1887
142.093
346.554
-8.35727
-12.4101
117.425
481.844
537.981
-9.09988
-4.27346
190.177
16.172
31.9486
3.14558
64.1479
-37.3526
125.651
232.888
594.668
32.8027
12.2857
-33.541
58.091
-10.906
15.7823
12.0617
-4.99796
394.152
154.502
25.6918
-25.0052
-32.7193
39.0568
-12.056
-12.9483
8.03705
693.349
60.448
39.6985
174.81
10.9005
-13.4846
-19.1382
-11.4327
-22.955
32.3403
16.9019
467.147
-5.10625
547.359
19.1439
-15.8996
-13.515
-1.88993
454.09
5.02301
-39.3743
34.4913
-7.61855
52.0613
3.17303
66.0979
1224.37
9.12012
71.7673
202.07
10.9657
645.504
1419.74
34.2379
11.164
-31.4431
-28.7026
-2.37489
313.3
15.0861
-16.5778
-3.80846
-20.7868
-47.9336
9.85178
-9.1277
226.259
-16.4291
132.507
53.1127
25.7207
89.4684
118.687
216.989
-12.6704
18.4043
-17.0152
-34.266
10.3834
354.907
550.334
2.08347
341.204
318.862
21.9635
-17.8441
218.571
22.5783
-30.4495
-0.510839
70.612
-16.4369
39.859
30.5743
38.4249
-41.0372
35.4668
-16.5282
-1.08425
-12.3011
90.5794
39.2194
-10.6461
594.908
445.483
-11.8868
1.57546
173.477
819.553
24.533
-16.3258
-7.55179
24.8407
37.8245
-18.1196
18.4043
-8.0291
-13.9795
296.811
815.428
1.99845
170.015
18.046
43.193
258.157
20.1039
16.264
249.68
-57.9674
7.58453
9.95958
259.565
150.118
1471.14
436.517
-31.5207
27.9638
337.212
170.227
0.800996
-0.338769
1083.1
19.1326
-24.0682
-3.6713
-10.606
463.02
18.9108
1072.51
26.1814
45.4555
34.0763
38.0033
31.5152
62.4915
20.2485
83.9355
39.1671
35.141
120.421
13.7395
6.07027
33.3968
39.2068
25.7041
222.153
21.8472
43.3129
76.9611
5.09687
8.3928
49.9051
58.1855
-19.2051
396.791
23.7603
330.265
77.9024
37.0479
54.0001
168.858
7.49117
35.4668
-9.0319
592.995
0.817352
-31.2349
-15.1286
532.833
388.761
400.505
-2.51643
212.783
509.447
-30.3874
233.922
-5.7708
608.21
1959.11
-19.3823
-16.6572
-37.3569
105.218
-15.9701
1.17942
223.103
-22.9532
96.9406
-15.5951
-10.8147
0.128672
5.71046
0.50361
2.46332
634.378
156.589
13.3107
213.638
376.547
219.604
-1.08425
-25.6127
-16.2683
12.0732
35.0621
707.537
5.32359
567.03
536.569
20.7849
750.167
2.35193
17.2098
-12.4974
-13.5208
24.8109
-5.7708
280.577
-25.2239
-4.9138
477.245
1484.47
9.64078
16.3413
-36.5848
263.549
892.145
48.2613
462.383
-8.09881
199.081
343.083
32.3627
15.5818
1211.59
29.1523
-35.415
13.1134
775.723
-39.017
-4.83238
10.1877
-27.4868
-0.136037
15.5908
23.3176
284.313
196.135
8.51013
-30.7966
11.8301
575.508
8.03705
421.609
-8.89247
146.52
701.423
7.15236
21.2621
20.2172
627.624
-11.7106
22.97
337.367
2.37847
6.13814
-52.7285
303.73
15.3958
8.46327
-55.6009
-41.6318
-20.1667
-11.393
-34.266
-10.2313
43.8119
21.8472
33.9426
-9.24595
22.7592
887.782
105.844
12.4238
1.96355
33.2224
12.5159
11.6741
-29.8564
5.71046
296.606
23.5301
11.4366
-14.6541
17.6564
563.037
478.511
-33.8692
5.28343
46.7435
-7.10437
15.2872
9.44716
6.26062
22.6143
603.098
-17.2628
306.354
-50.1219
2.21722
6.14413
-7.84017
887.081
-18.1196
-37.8837
-29.537
-35.7559
231.851
-2.73508
46.21
9.57973
0.124382
88.3516
-23.4663
471.57
18.8301
-2.33851
-17.4691
24.7925
-39.2267
0.0882623
-16.363
-10.6551
-4.67866
23.5301
-27.9188
26.2318
29.8446
-31.5207
15.8099
35.4712
-8.77207
321.294
18.1955
201.757
-40.2156
-21.4263
562.805
2.04423
-10.6233
-8.92226
35.2709
-5.7708
-2.4069
239.019
323.048
10.6028
485.593
772.24
-18.4702
331.184
-0.977529
570.896
15.082
509.143
67.896
18.8289
0.50361
126.506
16.0338
14.8521
21.4321
-23.7386
397.166
26.8352
934.114
481.09
-10.0127
403.938
136.508
-27.0485
411.006
28.2812
6.16298
-5.67772
-25.7591
19.0838
216.04
70.8706
29.6189
22.0913
27.9227
-18.1196
-2.27644
-27.6629
29.6487
-26.7698
662.558
229.869
-12.9091
805.973
-5.35175
8.845
-21.5923
-0.694642
361.23
-2.47661
-10.8147
-31.7305
26.3252
-16.363
2.46332
-4.67866
21.656
208.214
59.8297
836.172
175.078
105.765
-27.4868
-22.6248
-33.1349
4.57697
-30.8453
-20.9133
-15.8041
-1.2884
0.170167
-12.5777
-13.174
-14.5147
-10.9012
-20.0928
9.02643
-8.723
-15.3587
794.207
12.9302
216.925
28.5922
11.7488
-32.1137
-18.6094
240.284
-8.40332
-21.0113
219.25
768.933
-34.3324
-50.6187
-41.3517
-9.78292
7.8324
-32.4342
598.333
759.365
315.446
15.5453
-15.2713
-6.67134
12.32
-29.4804
-38.0729
16.3658
-40.9474
15.0861
-20.326
668.87
266.738
-19.143
-16.4185
1264.66
-45.1262
1.34123
-0.86101
71.9229
-6.26382
-35.3979
243.753
-12.848
40.7041
-17.8441
37.5708
-28.5754
-0.510839
-11.8469
13.5481
-24.2342
1046.23
24.9521
2.81761
2.91533
29.98
33.5927
-7.15783
13.9083
-46.2274
-17.0026
193.627
503.079
38.713
-20.9133
32.4448
9.5405
0.540786
-15.0481
319.069
67.8095
15.5145
74.6187
56.8693
155.145
9.81841
35.2709
-0.148605
254.34
6.63525
-16.1582
376.046
-12.9091
88.2055
-27.8405
30.3968
9.32983
32.1015
126.589
-25.7643
21.0409
34.0677
23.8555
17.8919
16.4332
61.4964
624.07
123.793
-6.36701
42.1614
42.026
140.408
27.7722
38.3102
179.365
89.095
173.99
825.652
11.8301
401.22
58.6368
-16.9221
19.2185
24.706
2.396
-0.343902
40.0027
-34.0994
27.9227
348.11
19.2218
28.6154
-24.6175
50.731
7.89952
-12.1515
-0.396531
35.5914
-25.6708
452.925
-3.76709
67.3441
554.311
17.2027
-4.32323
28.6166
41.5973
439.135
182.337
25.908
35.3285
45.8025
-2.67254
570.221
-11.3248
6.03818
1339.37
14.4917
556.88
1158.5
358.04
-27.8222
89.8948
-18.9128
-4.83005
15.474
-5.37956
2.31154
-34.285
-16.9599
382.948
3.23194
15.5635
32.676
42.3476
637.196
-16.1598
20.3029
218.671
-12.9072
-13.4391
1772.38
1.69518
-8.74924
-34.1356
-23.9148
273.277
260.347
612.287
-6.48321
480.469
16.225
-3.53873
3.87251
22.7592
44.2829
-14.903
29.4742
119.338
24.7925
-42.9748
50.688
9.87394
19.6842
102.241
-20.4225
-9.37543
423.398
-31.5207
-4.83238
396.245
-33.8692
-23.7646
424.368
437.986
-15.6349
1.57546
8.55877
9.95599
9.5405
528.431
19.2185
13.4616
4.27006
1.53016
2.5214
-24.729
31.4616
33.5449
301.258
0.481166
-29.9497
-10.74
24.8788
215.263
-5.49095
0.403257
-4.65519
618.426
-3.18204
-19.9936
578.684
37.1449
-9.51894
-24.8957
-25.2239
27.4694
236.342
-41.1051
-5.35175
1.34874
-6.31684
20.7042
573
12.6076
-23.0913
6.05186
-37.3526
268.08
13.6221
74.6149
637.189
1.9783
17.9959
169.598
496.029
12.9713
-4.06093
-12.3175
1.5353
667.059
322.731
-12.8238
374.89
-14.8671
-7.84764
342.187
29.5259
45.3207
167.314
40.8856
317.365
50.2023
428.973
372.473
60.4513
30.0204
146.682
69.8564
1.61947
412.698
19.7077
61.4477
19.3068
14.3933
860.954
123.566
78.2982
-1.25298
448.35
25.9005
1.72546
387.399
51.6128
10.0787
27.4694
60.1795
18.865
32.1296
23.8375
78.8003
33.2687
45.4038
15.327
23.8555
214.709
19.766
12.685
26.2434
46.9559
3.00332
96.5093
42.026
8.77173
27.9638
38.2987
-37.6174
-14.3943
25.6918
432.267
-23.349
-22.7874
-30.7966
1115.24
-20.0739
249.195
474.617
-7.15311
-23.8409
-19.0846
2.5214
-24.729
683.846
387.465
-7.46094
9.87473
23.0047
-7.75086
-33.6019
-23.9596
12.2114
-21.0113
3.73227
-10.6783
606.598
-32.9751
112.031
-24.0267
186.832
45.4832
71.5824
-10.6413
-2.12428
113.989
102.024
-16.3619
123.608
-52.0579
136.215
-14.7105
362.026
0.0935738
-46.5629
168.606
498.329
111.362
-8.88888
-1.63143
27.6079
349.951
39.0572
45.3984
71.6648
263.877
46.7315
33.9143
104.753
14.0692
24.1326
650.926
34.0755
550.25
369.639
962.934
5.47359
-13.6513
6.3306
42.4619
538.066
-5.49782
1014.14
-2.39939
-40.3329
70.5199
-14.903
-17.331
-22.9996
14.39
22.9185
961.525
3.83639
26.7405
480.35
2.91533
-26.0447
114.178
2.2125
19.5305
27.0543
-29.3608
-2.0101
-42.5053
1151.51
546.682
10.602
-15.2911
-0.811565
4.33379
15.1627
-9.42586
-8.89247
26.5801
6.14413
10.9005
-42.4562
185.166
3.35064
-26.4252
0.481166
554.759
-5.1178
9.88627
-30.2397
-3.61688
-27.144
469.994
359.805
71.7806
-42.3454
-30.1073
5.20961
4.08427
-54.923
261.001
25.9867
508.425
1.54512
518.838
19.5656
1104.33
-31.9395
-5.20621
-23.0804
-15.4934
313.251
4.07932
-24.0741
29.9247
-33.9053
-14.2004
283.465
611.188
18.2376
27.6114
575.724
45.8213
22.1906
15.4134
52.9241
52.3537
-0.194823
-14.0418
-17.0968
7.83854
456.546
41.683
64.4764
1153.41
111.844
-25.6158
-24.7652
577.66
76.3039
113.457
474.847
27.4694
-16.6572
11.3688
5.89264
18.2153
-19.7182
27.4163
35.6967
-11.7088
25.7261
194.3
249.68
-29.8564
20.703
26.7405
69.9297
-10.3009
23.5301
1135.88
1278.11
26.0965
2.2125
236.922
42.0468
9.99457
-21.8905
15.8214
-2.41921
801.458
-19.6009
177.738
617.63
8.08193
228.806
9.91112
-11.2999
38.8962
739.662
-0.415103
731.479
12.8288
1509.19
56.7615
23.2376
4.21894
31.4033
229.608
136.374
805.427
-33.0508
32.9274
-4.28191
-5.59222
2.79524
1040.67
-43.7027
129.292
-19.8566
251.003
26.5731
-13.6936
67.972
189.649
-16.2635
39.1052
8.04901
3.41919
-19.0194
8.32119
42.305
-10.7397
108.615
440.822
16.3658
-42.8215
703.106
-7.40269
37.7701
-11.3047
-43.2756
145.095
-8.88888
8.86724
-56.7738
-16.9599
30.6239
123.172
-4.23491
0.570923
-4.80528
-12.0003
-10.5022
0.0137415
-36.7745
194.591
108.907
415.559
-3.92701
-36.6208
-4.34853
-26.837
593.473
-46.2306
-34.1356
-8.92226
-5.95857
-35.7559
333.051
4.76119
-12.4101
85.5654
-14.7831
76.9611
-10.974
-21.1401
-17.8441
160.475
307.436
-36.0717
276.851
18.1381
-10.7408
11.8336
2.81761
25.4041
11.2393
241.614
4.08657
25.1527
-40.6052
818.831
-27.5127
-23.0339
-19.383
486.397
-24.6615
6.20786
2.04423
-6.95548
-11.2999
-3.27027
-27.7678
-13.4624
2.5214
113.193
-14.5217
3.29226
538.829
16.434
14.5714
-14.3101
17.9349
95.0436
3.77811
26.7774
25.284
483.138
-5.08754
-21.1037
81.1855
23.2772
-10.8402
0.0760233
295.461
28.2354
32.1296
271.214
23.3853
207.327
318.681
430.571
55.7111
27.5084
425.843
221.268
54.9372
27.1805
87.2483
33.9254
50.5947
46.7112
34.523
58.9134
11.8686
294.092
4.3464
19.5695
44.4324
48.0834
21.6286
54.0493
4.81063
481.805
41.7702
-2.86663
85.6132
20.1996
34.3263
-4.03783
0.570848
43.6431
547.976
-41.6957
60.4513
13.1538
643.309
86.723
-18.9953
-22.3575
6.02546
-12.1515
-0.396531
-5.63806
128.711
19.4988
-48.848
-13.531
-24.0267
-38.0564
4.25374
2.24196
442.883
487.007
6.17495
-9.69927
10.1953
162.245
-3.24343
29.9046
99.7415
-19.3323
447.401
-42.8215
35.7008
277.651
449.716
-18.9128
317.509
673.271
-3.5055
213.14
15.43
-38.0331
435.627
663.121
2.2949
2.32432
359.455
3.62801
80.766
-17.7899
18.4247
-10.7097
16.3776
39.956
6.41063
512.024
22.7842
16.139
23.5502
14.3259
82.8706
-15.033
240.907
519.589
19.1669
25.7296
-29.8564
519.205
2.37768
336.047
272.683
16.0338
-24.1706
-14.6541
-15.1286
-1.04523
123.143
-26.8793
-10.2305
-13.4171
-13.93
11.8301
391.85
0.540786
-25.7591
5.96536
472.787
-24.7068
1441.8
-17.2328
-7.89376
996.815
359.354
182.266
-22.4535
114.822
94.2192
-45.2322
-35.476
-27.7077
-6.52926
-32.2557
-8.80424
61.245
-20.6337
-12.3604
12.7059
1488.34
-2.44917
289.112
618.995
-28.4399
3.4694
-16.0417
-2.67254
-8.86563
6.47881
21.9677
-14.6471
-12.6823
488.476
411.689
36.6379
361.046
4.62484
263.788
27.4166
47.2856
31.3596
2.25927
1099.05
40.9313
62.265
28.5612
63.3521
22.3687
441.964
5.13324
32.4598
677.326
-12.7143
-1.79804
-13.3471
21.7612
1.20748
13.5302
-13.159
45.22
137.279
-1.44787
-7.16178
50.0924
-15.8009
25.3882
627.379
134.585
24.3694
41.3337
-0.744808
30.917
45.7742
-23.0874
29.8378
63.5986
12.8057
221.941
-2.21284
206.039
367.709
-1.5794
11.8828
20.7402
9.01896
12.7222
317.599
-4.2073
18.1468
7.08116
77.4298
537.567
-16.2957
66.1319
34.482
-47.3179
127.918
-33.6979
-16.3622
133.575
-37.7359
281.241
-22.0855
-5.63806
-30.5842
556.579
380.313
8.95775
208.357
-8.07137
34.2388
7.86415
-36.8783
-38.7343
2.32214
-21.2563
1253.96
-46.7273
408.817
-0.525328
-53.4514
3.05349
-1.78458
3144.22
27.6002
-4.35068
410.549
-24.2746
14.999
242.884
30.7816
252.4
5.47499
7.37658
183.346
227.563
9.03156
16.7584
-37.1867
-1.79724
-15.2911
1.0625
182.37
47.0218
26.7777
815.163
22.9667
45.3207
9.89226
37.1374
707.17
10.8782
269.468
20.1485
73.5697
2110.23
37.9857
37.9973
31.6045
19.1439
21.5817
7.09973
-1.88993
542.88
341.838
552.727
50.1872
26.5731
27.5359
369.697
24.7307
506.601
46.6014
1218.7
1603.87
226.483
221.965
147.253
122.319
543.399
25.7361
0.282025
22.5824
1.22579
12.1211
-29.2201
472.12
8.67593
60.4041
20.1152
172.799
98.2952
393.256
21.0356
752.888
489.702
-6.67935
703.893
-29.2428
307.361
238.627
-9.77271
-33.2851
16.5302
1.72546
1.01306
-27.4026
4.98058
-22.2794
50.8702
163.94
33.0385
15.082
-6.13304
18.1381
-5.19253
150.054
721.604
1822.1
13.7077
-25.2934
16.0338
11.2393
22.3483
-35.2688
461.81
8.31362
248.001
-35.7433
969.49
0.828835
-30.5302
74.3203
400.19
13.7041
0.170167
-33.1924
-23.885
-12.7753
350.972
7.15236
19.388
157.055
16.4691
121.626
-2.34029
-25.7558
299.886
259.126
-25.721
-17.1212
-41.0982
667.571
737.475
117.67
396.349
393.892
-8.45225
-20.7937
-2.93338
17.391
40.6286
501.818
12.5493
42.7695
51.1525
61.5655
66.4172
68.542
26.7416
164.837
332.126
-6.21379
27.6102
20.8968
52.805
656.017
43.3923
-13.2906
148.843
-8.74924
37.0789
497.076
164.581
370.532
6.3306
49.9582
-46.6423
30.2555
23.8375
79.6073
-2.56871
-9.83478
36.9705
31.2566
34.1629
316.846
39.4436
45.4812
11.8336
128.38
1032.8
50.5947
50.4593
-18.4022
1134.6
381.253
-3.1239
11.8427
13.9473
119.395
104.305
44.1174
18.4421
73.6742
721.686
547.172
881.289
47.1948
28.6329
37.1374
53.1212
12.7523
40.832
623.876
490.539
9.40566
30.4895
37.9973
0.131248
1.47753
5.60634
11.8105
-15.5917
20.5958
26.995
20.4924
93.2907
75.2988
694.703
69.8461
24.7307
-6.89321
23.0415
44.1791
448.406
31.7787
49.1417
-2.46566
48.2249
468.799
24.4564
60.2589
35.5469
86.0349
-4.83005
17.1092
46.3486
37.9188
-8.04809
29.8918
72.5724
37.9316
22.1227
33.6131
0.181107
3.55331
-17.7899
2415.44
-12.4933
292.697
21.763
111.186
126.016
-26.3134
120.277
-25.265
-22.1518
17.1974
21.5515
434.212
111.6
-13.9182
38.7205
74.3476
-47.1676
748.287
747.263
403.525
27.0254
6.0264
78.7868
54.1193
15.2879
776.925
42.4369
-12.7068
363.528
13.3609
132.211
-12.6459
2.30026
204.608
1039.6
-17.675
23.5141
342.521
25.8891
52.5781
-25.1077
360.753
17.6632
1.27547
47.669
161.794
41.0934
144.901
321.294
57.5509
718.999
664.433
33.4346
46.0401
141.141
438.702
969.433
20.5592
137.285
242.098
20.2708
8.1436
27.7448
113.921
44.7893
3.2819
45.4588
45.482
261.011
22.2342
58.2273
639.46
182.751
7.48041
-18.1746
184.933
-11.3667
46.4391
167.128
37.9869
37.8492
-18.1376
25.9867
11.7971
636.854
-2.1528
32.684
17.9422
557.102
-5.70262
-30.5767
282.483
-10.9624
9.70152
43.1971
37.7701
3.68781
-5.7943
508.353
50.8424
81.9558
11.6819
3.19631
22.3955
17.5055
-21.1309
964.657
36.4242
14.2366
-8.62812
-16.8529
-18.0338
14.6807
53.7532
43.3148
923.594
100.716
35.4284
4.6087
33.1328
0.0349393
44.7996
31.2591
655.317
684.655
110.168
230.958
314.507
-2.02267
713.486
36.6203
45.686
355.431
5.8316
1.99845
425.683
-4.72566
100.505
26.3264
-15.457
35.0964
-0.602548
1.96233
32.3627
39.9446
62.7877
47.8929
611.138
52.3334
178.375
25.1802
-18.1164
1.73803
-5.02393
645.91
114.019
16.055
49.3114
333.754
75.5034
28.0555
15.4704
571.933
0.52193
25.893
47.499
42.706
48.5375
23.8966
54.8291
43.1388
480.277
20.3601
28.2422
32.2624
921.133
31.4626
311.079
6.18829
1.27487
5.60324
758.818
-25.4222
17.391
25.636
44.5462
8.80119
203.086
29.6008
549.709
-5.73431
286.871
-17.884
-15.5136
19.1769
27.5051
34.7638
-36.7164
-33.8781
348.121
321.645
-2.37363
-1.48886
141.399
198.353
0.420838
-3.29788
161.05
43.2846
-15.1874
-32.7824
70.9843
8.12147
2.49046
460.537
44.7987
-1.0135
-1.83913
46.6737
5.02216
-0.606252
219.632
1.96666
30.2872
1167.87
369.057
146.037
38.754
31.47
-5.67785
489.428
586.607
-1.14101
15.3989
26.3977
15.6136
3.34575
36.0553
69.0041
72.94
66.9335
8.50932
-10.536
469.749
-31.6497
-7.37188
155.818
117.541
34.6297
27.4163
35.1428
65.0815
44.375
47.2813
410.549
660.26
27.1805
981.178
108.888
78.7057
9.22988
11.5828
36.3971
42.0468
-1.24983
26.1009
-12.5202
143.258
38.8102
271.097
237.146
61.5456
-6.43376
45.5632
67.6366
17.4074
7.44074
37.9592
774.332
-3.2262
45.6249
5.25601
44.5801
33.5449
12.6522
41.7106
61.8795
28.6269
775.609
451.781
25.3299
33.7173
564.66
29.3859
268.75
357.824
357.534
54.6841
293.653
487.763
88.449
24.9659
87.8309
24.9156
33.4042
42.0544
62.9198
39.8601
453.444
-3.33215
31.3583
303.881
50.931
50.6934
257.036
27.9389
-8.57818
17.348
30.2277
434.28
28.5485
6.94444
16.7733
53.1127
484.896
1309.22
10.1125
58.1098
-1.16725
9.0585
3.15338
-35.9279
36.9979
18.5618
8.35683
4.36922
128.908
42.7671
813.196
-19.2735
19.7537
-12.4101
18.099
-20.4053
-12.9941
528.757
-0.464448
31.3483
10.6418
6.05186
15.1212
-3.65987
-5.11859
47.7952
10.4116
-3.55591
217.387
-17.007
2187.37
8.28609
45.7949
-8.74609
-20.7508
25.1917
-9.91547
14.3502
252.139
-0.298607
1.0625
30.5707
13.2886
9.91112
888.252
-3.27027
43.4467
30.507
-4.09203
6.26953
1472.65
181.387
3.55987
-24.8291
47.3328
-14.9572
67.9708
21.1307
-33.9878
54.4792
298.38
21.5817
10.8479
50.5839
186.099
254.274
37.4624
13.8766
14.8702
63.3057
22.8249
505.423
41.7351
210.263
24.9659
35.357
988.186
20.2858
54.0692
23.3137
49.8013
22.9935
-0.0804172
577.628
983.293
9.65236
69.6716
110.663
313.258
71.1542
-13.2906
2.66622
2.1167
35.1042
-3.31066
764.067
9.27705
429.8
393.038
50.113
382.88
4.86627
11.9866
21.3215
10.9326
5192.44
2.08535
20.2941
316.234
31.6802
1087.82
31.2587
3.78307
39.1774
14.3925
51.8676
82.8251
67.559
18.8779
37.7835
277.684
20.4812
24.223
37.2464
-0.601429
6.19177
3.359
1.81841
50.8965
22.5133
10.1034
22.8952
39.5161
0.621087
20.2123
386.506
400.714
-11.7772
10.3834
8.20466
40.5878
77.0461
31.9835
22.7592
797.827
-8.47379
649.606
45.0671
213.179
50.0889
266.246
28.1993
52.9775
56.8112
10.3139
34.7745
15.1848
931.406
56.0815
5.96063
607.987
-21.8646
-5.75823
21.213
165.747
61.299
46.2093
12.2583
18.4421
-2.68563
41.3996
579.968
-13.5776
35.0134
616.153
13.7116
17.4374
64.2578
373.688
28.5818
20.1589
-21.5164
445.595
529.94
553.532
12.3127
6.96249
678.096
-20.0801
-14.9165
88.3765
-10.098
588.727
1.34874
358.843
136.112
71.304
123.224
23.852
10.6418
37.911
751.629
37.5696
13.6221
424.128
31.0263
268.184
74.9576
67.3259
20.9532
47.6415
64.5356
525.363
7.36023
8.09453
8.3251
35.0621
34.7471
7.19766
-10.1819
56.8076
65.7625
1.81854
13.5963
90.4771
708.053
7.13008
1444.51
50.4115
35.141
73.5697
961.431
52.9898
14.7379
18.8719
17.2699
529.454
35.2107
28.0951
45.5437
1.27487
547.208
4.50624
-3.87042
29.5725
144.639
779.036
109.201
41.5973
6.22525
25.9867
47.4044
48.3968
20.336
19.5656
27.3125
77.3414
14.9121
-15.5841
21.988
9.65236
71.5457
359.914
363.508
198.894
38.8523
641.368
18.1888
26.1436
600.34
23.8467
38.8686
435.354
28.9279
44.2217
1.88781
6.32901
3.4363
248.656
-5.41091
40.9088
44.4941
33.5543
10.2309
21.8884
0.0349393
1226.91
66.8601
-20.615
34.0994
22.5814
1267.01
474.441
39.6774
275.354
26.0971
6.19177
22.0997
-5.67785
618.466
804.707
135.339
80.7456
1114.33
-17.2891
10.2833
43.1234
716.458
749.471
52.2172
31.8095
24.6543
-16.0489
47.0267
321.566
148.132
45.9404
233.056
8.53843
25.5114
14.5591
285.184
-31.6944
42.6194
-42.6613
-46.0245
17.6391
0.0810515
-15.1478
-19.0776
3.35597
478.674
1028.02
-5.97334
36.6635
24.3391
100.884
-20.0801
30.5857
6.41063
686.312
1.95009
100.971
11.5398
218.538
533.296
16.2
699.438
389.765
32.1015
8.52278
-29.5125
7.92246
-16.5321
16.3592
-40.1637
799.377
544.92
288.71
-34.478
34.6651
-24.9615
35.46
-7.80906
-29.1841
123.35
14.8843
26.6288
-18.446
384.26
78.8362
24.0115
10.4775
871.044
341.962
-21.0739
559.752
473.795
21.2621
-17.2328
31.4616
27.9227
71.6957
54.8523
2.39001
22.2342
279.639
17.8336
601.179
67.4505
5.25126
-5.28436
-0.955988
-0.178925
-27.2962
19.2651
6.89537
-16.5047
252.43
-8.68351
27.7267
-29.377
10.0286
-15.4249
-19.7581
-6.14325
-9.02489
139.117
21.8338
52.805
33.8268
122.103
43.0432
12.9464
-8.57818
41.7109
2.1167
48.2226
274.051
18.1888
21.9726
42.6167
32.43
128.253
51.342
24.3766
43.8103
50.288
36.8866
-5.41091
31.5385
74.4792
54.169
465.629
1.90901
-9.97037
131.184
54.7141
37.5739
0.621087
16.4642
37.9294
43.7042
186.321
380.84
22.5648
20.3861
60.2655
40.5018
36.6687
184.866
-3.33643
788.941
170.782
17.8931
-10.7718
28.5372
-9.03585
20.1074
23.5141
16.4332
321.992
21.5467
32.6557
-0.147212
48.606
490.693
-12.3175
-19.0794
-5.7304
17.2585
34.0279
0.0768283
15.631
566.093
44.6262
5.22595
173.296
12.6593
126.843
25.8218
-23.7697
44.6879
103.644
39.8949
562.969
862.541
22.0329
-40.2571
38.9228
-2.29516
349.259
17.9349
6.96249
11.7849
10.8735
7.83411
4.66621
24.1839
-10.4296
-8.09716
-12.7565
1032.18
537.288
-28.445
221.827
531.85
6.23029
118.724
3.63602
33.3009
128.293
-9.89138
-42.7581
22.925
-15.6408
28.9877
-32.9683
29.8402
-19.1962
-21.3091
-8.93638
6.9967
-38.9702
-1.03032
14.6944
-14.5717
33.2464
28.6819
42.3476
-9.35659
1211.35
378.25
20.02
12.7978
756.639
947.264
5.0218
640.753
210.516
-30.3874
397.75
314.694
-11.7772
-2.73508
21.3231
593.437
11.4538
192.503
171.437
34.9126
54.4374
76.3723
218.755
45.4072
-9.24166
26.3252
66.0959
688.372
19.6842
16.0338
496.487
30.3235
38.2711
548.045
334.208
-7.6323
96.9063
627.17
38.4952
16.568
21.6772
30.5707
56.3922
19.2814
155.492
1825.82
823.058
42.7596
32.5065
1.50788
200.337
16.4004
39.8366
811.506
79.2152
34.2491
24.4941
941.184
59.0631
29.5885
48.7099
-12.5524
5.60324
8.25437
16.454
1139.8
598.43
1032.36
2.42681
27.782
3.4694
55.4235
26.7416
28.0306
-11.836
72.5878
80.8669
49.0569
28.2046
22.7775
-0.172097
12.0365
28.5924
67.709
42.6004
43.541
-6.17403
460.927
51.2387
63.2315
23.0597
28.9279
660.789
-3.73439
-10.5376
52.162
18.1459
5.83348
608.751
893.446
25.2234
514.768
290.515
258.443
35.001
2.49515
10.842
680.734
72.7522
-5.7708
329.303
1204.16
-19.9063
21.8472
9.57973
-1.74968
17.137
10.7191
-21.5923
276.667
13.2079
20.1503
42.5927
15.1212
66.0959
552.502
0.00650585
82.5631
42.3587
347.634
27.0335
-8.09486
37.3341
26.1172
5.3094
27.0379
850.487
22.3806
34.0279
639.133
13.7569
-9.24486
-3.57797
-9.42586
26.5801
-8.8484
20.2708
697.8
1000.39
12.721
-32.3254
-20.5794
15.4969
32.3751
149.671
61.9754
-12.7152
14.0855
-34.1297
-3.76399
8.06236
55.6228
-50.6187
-12.3604
667.045
19.0768
22.9944
-35.2394
142.179
-10.6916
423.21
398.897
695.783
425.333
-3.33215
-53.0654
-26.7378
-14.7105
28.4422
-22.2
5.56187
-18.9128
1031.53
24.8443
-3.5055
4.1856
-15.5444
785.14
2.51293
20.0985
243.142
933.856
8.6144
0.74221
1.88781
467.349
1052.63
-7.81691
12.635
-36.6208
-26.8373
-3.71319
239.703
-2.47411
20.0085
5.62191
444.52
5.71479
30.1223
34.0354
-14.6706
11.1109
-11.3842
-15.2274
-51.2012
26.1813
723.686
22.5133
-21.7557
2.03481
-32.5968
-22.9113
25.2758
-29.364
681.758
-7.04819
29.6487
78.5622
1.01306
-25.5285
27.4694
41.4389
1.99845
28.3814
400.073
-17.5612
11.3339
12.654
-13.6293
16.264
587.012
-48.597
0.0882623
51.1034
15.5818
6.56574
-10.2031
-16.6744
177.896
-1.08425
55.1653
2.4983
-31.2609
36.4361
33.188
403.938
-5.92081
-17.6782
189.866
225.058
4.28892
183.603
-16.3887
538.2
236.654
-9.71423
-14.3452
12.9302
247.848
23.907
-10.272
12.6858
603.028
-55.5396
145.371
140.021
-35.5773
6.1627
-6.57509
3.37719
-18.4028
74.0067
65.4134
-27.2962
-14.4681
18.1398
2.236
55.7906
51.9047
-2.20804
43.7903
197.385
10.0286
31.9977
183.226
80.0638
39.7916
11.5264
43.4347
37.5749
17.1553
82.3986
12.9464
17.6587
41.7109
28.3536
642.302
24.2696
744.643
1219.5
44.4908
780.182
41.1093
7.67737
-2.06889
-8.41956
708.167
20.957
-34.4589
422.281
58.5496
-16.9431
4.08477
225.86
116.951
-39.0184
-5.29142
29.0477
303.028
250.28
-46.5297
-11.3779
284.718
-25.6158
-37.8837
4.19621
886.097
25.7041
497.641
330.544
-33.5238
-24.2385
7.76671
12.5931
-19.7182
18.046
18.8301
601.111
23.852
-11.8469
34.1629
-3.65987
313.473
251.714
-8.42679
34.7745
264.436
22.3483
-33.3948
2.66389
559.289
557.222
76.7007
54.9462
703.604
452.979
-17.509
-13.9787
728.713
-3.16247
0.170167
-42.5627
-31.3813
2.396
-34.0771
13.7658
-24.729
-2.27156
9.18207
-32.3254
21.0959
-11.2091
984.389
4.26408
-6.42798
8.83655
5.65217
-10.7039
2.79524
-2.24501
-5.28436
903.121
-17.9259
43.628
6.89537
88.443
458.715
872.746
621.94
43.6563
20.2858
138.402
25.1878
44.1791
144.808
17.2826
-15.5841
55.7212
-25.9549
32.1903
24.4564
-31.5704
39.2951
5.4501
-6.70411
305.954
371.503
209.344
69.9793
288.09
63.2315
77.4076
40.1723
14.2366
60.7123
13.1322
478.594
16.5548
35.0125
2.08535
35.2866
39.1765
19.6012
-11.8448
-6.87518
2863.17
39.8035
59.6337
288.458
34.7462
13.8269
-9.16093
-24.2385
4.01858
27.5857
-21.5923
61.1495
-6.08665
31.3483
247.505
61.9324
-4.18156
100.852
-6.36701
104.006
38.2779
1043.26
35.46
567.529
573.125
314.735
22.8807
17.1613
634.497
13.7041
43.2737
47.3924
162.988
116.535
43.6255
31.5152
69.9878
70.8483
33.3357
48.5375
10.7782
943.136
11.2797
22.9932
76.5821
20.746
622.593
499.469
17.4327
-1.89302
199.409
-15.1148
33.3206
34.0693
466.067
424.045
56.5899
17.4697
46.6014
33.4042
286.453
-10.4195
32.9347
22.4084
156.83
509.245
13.4005
48.8193
17.1553
58.0357
14.8204
4.54028
350.932
26.4796
113.815
22.9263
16.7733
56.8608
8.85414
70.7277
69.9114
58.913
733.502
603.463
122.521
14.6807
-14.7812
16.546
647.943
33.5543
-6.6357
1.27367
-18.7057
114.14
392.954
1395.57
337.332
19.1068
31.9517
7.63355
24.665
-12.7965
20.4749
215.283
6.89484
110.181
414.113
285.155
10.1034
2.28046
-3.58739
14.2548
702.352
-12.2055
1.89394
41.7943
-17.0225
52.2172
1060.67
32.1506
107.639
463.069
40.4562
374.894
35.0952
77.7995
257.139
58.2206
1946.89
41.3346
58.3076
30.6061
29.5827
43.5516
2.47472
41.6337
354.275
130.956
3.0205
367.729
16.8261
30.2274
42.256
11.717
45.4038
377.022
829.704
-0.808361
32.8844
451.217
31.5113
45.0818
3.00332
23.4207
25.1594
5.0236
813.198
1.75438
267.679
8.29726
-4.0869
668.933
82.8508
-32.5015
-6.4824
27.8124
-12.056
1507.33
-3.57797
590.872
16.8111
9.8482
-4.09203
23.1361
-34.0994
1004.1
-7.68452
102.607
17.3478
-20.5794
8.00066
-3.23219
9.11573
-24.2316
611.349
-19.6477
-7.8928
11.2285
6.18829
-51.199
-13.1374
-17.9826
65.47
1594.42
26.5731
-13.6936
36.1129
9.73822
35.357
-7.82521
-35.886
27.0618
1249.2
-33.2285
693.324
17.2826
576.621
522.364
-67.1844
343.285
18.8342
-18.4519
356.012
-39.5275
12.0365
-3.26668
-9.1277
125.059
11.6819
-28.6628
-0.0932829
25.0017
1386.29
436.171
229.207
414.986
36.7254
0.74221
-28.0972
-27.4042
-2.18589
18.1459
-7.28498
-19.0613
541.426
-29.364
371.513
188.944
237.858
456.739
4.76119
13.8269
8.72871
67.6758
3.87251
408.817
-13.6438
8.3928
48.0311
60.0596
146.607
676.667
736.596
-8.86672
30.5743
12.1879
8.53753
-35.415
687.777
640.79
142.767
40.1452
-14.1752
-1.24983
-24.4989
-10.6461
664.248
35.0621
284.216
74.1024
-17.1652
-10.1819
17.0368
8.03705
11.1889
-3.27027
-5.27904
-4.09203
51.2471
-7.86245
44.5801
42.9153
-7.96249
-1.83874
13.6229
-7.75086
32.2624
169.633
-4.14466
-0.0158589
-23.7968
-28.7102
-11.2634
-2.99002
-35.7295
895.391
690.955
444.659
9.73822
-3.14508
9.04139
196.498
21.4396
23.5644
219.77
-11.3248
43.5195
422.947
20.1139
-22.2068
15.3237
35.7008
-29.6963
26.1766
82.2868
115.11
-20.1333
195.146
23.8598
6.05967
-34.285
615.333
35.0911
34.3041
0.816915
-8.25219
-23.7418
-24.7652
163.492
80.2485
-33.8818
-9.90317
1.01306
2.58247
689.015
-16.6572
71.3389
17.137
-21.1401
-47.8292
1052.53
296.192
-11.7088
398.665
-26.8395
170.669
-18.6524
-10.7408
293.298
34.7745
-12.9262
7.49117
106.681
-12.78
4.53795
549.726
-18.8767
-14.3943
73.9174
21.9437
-13.7608
-23.3004
13.7041
71.3847
-18.1999
408.491
-12.6406
551.319
834.481
-4.09203
-12.4711
-32.2253
10.8469
-21.081
28.5922
3.78346
17.3825
318.337
-9.23908
-5.21894
0.967009
-0.396531
116.176
-27.5449
-28.7102
-3.76709
2.63217
149.803
108.283
206.483
-15.5676
15.4981
5.99009
-8.76727
-0.250216
4.30088
741.801
-0.27873
19.5656
36.6828
-12.6138
517.162
107.238
-15.5841
29.4842
-24.0808
30.3162
-14.7038
805.788
2.66622
7.97772
-7.25363
46.3486
3212.59
-24.9147
-7.58955
754.732
145.69
9.94125
-2.93122
64.8364
11.9866
-16.8529
268.698
8.77557
-7.28498
194.582
631.077
485.204
-8.50976
-19.3411
-52.4389
-18.9186
-17.4666
21.8825
-7.49655
90.0478
-9.23305
17.1688
-5.30023
-15.1261
3.60829
215.283
-41.8309
-12.5489
305.084
-22.5444
-22.192
-5.59772
-51.7408
-29.5787
594.24
6.13677
-24.3869
-6.53936
14.6203
954.681
19.421
2718.28
19.9692
793.747
-20.1898
13.1443
1.32945
-18.0692
40.3976
16.1411
113.885
-37.7973
-38.8207
-9.85929
-4.83377
-10.8402
35.6833
14.7639
-19.4683
12.4519
2.28577
-28.1515
2.11646
19.7672
-22.0162
414.503
134.425
-32.6675
10.3956
86.7963
51.5433
53.5151
245.695
14.9874
415.902
30.7749
15.8099
268.616
886.297
-16.2683
15.8214
18.0983
47.8655
10.9458
653.237
31.5078
38.5885
29.5888
12.1259
-0.459168
31.2652
-11.6595
47.4448
22.1991
-3.17728
1282.4
15.7413
4.21894
42.6477
53.9153
18.3196
159.978
14.1867
308.687
15.533
461.941
-7.8672
47.1895
-15.9485
108.517
127.961
23.762
118.428
456.841
198.082
-9.70431
356.759
57.7118
5.29325
82.1802
-13.9169
-25.7322
-16.947
259.037
-40.9474
4.07932
710.365
-18.4519
-24.4232
-40.4373
17.348
942.898
21.9857
19.1781
-41.7813
19.3795
203.757
18.2539
152.37
10.1872
16.1107
-44.2354
-24.3491
236.839
-9.68216
422.944
-22.2775
-17.1872
981.527
14.8136
199.512
387.331
-18.7057
39.1774
1.26781
-6.87518
-21.0171
-10.7963
505.465
804.987
-3.03973
269.224
-16.6572
3.87251
180.181
-9.89566
-30.9626
104.253
50.0889
3.14558
-16.7379
16.9549
19.2443
377.277
-29.0415
523.906
-44.7854
-9.37543
26.0965
-12.78
-8.58051
0.817352
-10.6202
-28.247
-6.898
561.175
12.5733
-17.509
4.76199
-7.79487
-3.16247
0.170167
-6.95548
-7.55179
-16.3887
969.235
-14.4706
167.439
-45.3438
-7.89376
-3.93639
-51.066
-12.6373
-41.1941
-8.86593
-27.595
-54.6025
3.87938
-20.2115
-11.2144
71.755
-17.8195
23.9919
-20.2769
-25.3188
78.5319
360.635
23.0132
276.761
236.494
40.798
-0.333978
53.1607
35.223
19.3488
295.99
686.047
16.4343
126.915
407.018
-4.40314
224.282
23.5194
-6.27048
-5.76708
70.7589
-11.9388
7.93021
-14.6073
39.0572
58.5169
1038.68
145.811
11.1243
-3.56703
5.42737
11.0142
43.7287
818.241
-6.87987
90.4088
25.121
-15.069
19.0773
61.6662
347.97
69.3402
626.304
97.544
22.6261
47.1538
7.81823
33.5997
12.0416
17.5687
7.18032
-1.33941
400.561
21.2154
2.66249
2.27826
-16.7906
391.451
17.162
8.6427
31.0465
-0.666587
643.216
1429.87
75.205
32.8856
-8.89775
47.2778
0.334485
21.9814
179.062
10.811
9.02255
3.75464
-2.61887
36.4038
42.5049
679.973
-21.6878
411.956
281.002
112.836
-7.2016
313.046
366.081
54.4734
198.255
300.732
892.533
133.402
268.513
228.292
-14.3452
-62.2104
136.409
3.55987
28.5922
-7.46094
-4.16922
343.637
-6.42798
5.08842
-9.34035
-10.7039
645.017
2.79214
237.827
2.68882
25.636
-10.8825
40.798
90.3231
63.468
49.2785
67.1374
37.2026
66.4172
459.651
7.41585
21.0307
915.917
13.4005
75.2938
54.4415
2.16282
-11.3893
3.29255
25.5425
144.737
108.196
744.389
-12.2747
1009.82
24.7837
18.3746
39.2353
24.544
-5.81702
6.57297
666.937
111.195
13.4607
259.769
411.037
51.0534
36.3654
-24.4393
5.95883
190.04
195.24
221.471
1.87378
45.3438
301.817
0.137284
30.2872
9.6923
785.1
18.6008
22.2539
-9.97176
23.0584
42.7144
7.44061
41.5262
11.2689
43.2643
3.01042
20.1923
8.40924
327.981
-5.00111
18.3383
475.676
29.8365
14.4597
-1.16567
248.609
118.276
7.76671
-2.39939
120.837
40.5348
39.4449
677.948
35.0964
51.8713
71.6442
-11.1157
43.1918
497.131
53.0631
21.5583
57.2633
0.192225
29.98
168.525
19.5305
51.4171
8.1205
-6.898
654.878
16.3215
70.5721
83.4728
39.0568
2857.14
137.392
22.659
34.274
440.35
13.5963
39.6985
38.0033
27.7671
25.0102
9.00415
40.832
1142.99
-6.08843
97.9326
547.263
56.7264
45.4935
-5.8768
26.3682
3.3516
303.583
0.566093
-6.22139
-3.76709
413.053
12.9962
52.0613
56.5899
129.914
211.519
21.1675
25.908
295.824
25.1878
36.6828
17.3713
-17.4582
18.2398
-10.9624
34.0644
378.655
34.0219
44.9173
-0.172097
-8.57818
28.5924
17.1092
243.126
71.652
65.0405
66.2312
18.2245
44.4908
647.124
38.2982
29.2291
-1.13186
224.902
4.45495
-9.15905
11.8655
5.21982
2.32214
48.3893
646.404
228.103
8.20466
659.03
371.189
13.3889
25.7116
2.7706
63.8077
-19.2051
31.3483
77.2664
15.1212
26.3252
112.948
30.5743
383.351
20.807
24.3578
324.073
15.331
364.386
-25.6127
18.6046
4.3464
325.542
12.4761
12.2583
217.093
19.8032
49.3114
48.8959
669.582
44.9221
26.7148
58.4392
590.853
61.5003
2.5214
40.8633
110.382
23.8966
47.3328
22.5241
15.5085
24.1083
36.0105
44.9617
33.7142
244.387
18.6184
2.2102
-4.32323
34.2388
-5.01914
42.8533
34.2859
29.6561
16.5879
19.5656
34.8088
8.00097
206.067
3.15654
40.7286
330.118
360.152
461.114
457.561
31.7988
800.054
25.155
54.8294
459.389
48.2226
32.2966
1174.49
49.3646
51.9577
53.8611
24.9338
43.9204
21.7329
197.519
-4.91538
57.5013
35.8185
51.9904
370.886
8.76993
0.0349393
456.672
441.673
-7.49655
30.0776
62.1464
-12.7965
-2.0076
102.839
152.369
59.581
-1.92972
969.189
54.3724
37.8877
41.3902
132.321
20.1923
25.2758
21.5716
35.2351
280.017
17.547
-6.60883
600.93
867.573
8.6083
11.4082
42.2468
-37.0564
318.617
38.8108
27.2985
360.492
394.596
48.0002
22.0553
-11.461
-1.54826
13.2832
462.41
28.5532
17.4013
1916.68
6.41063
-39.584
-12.823
-10.098
14.1799
14.3259
9.78204
22.4483
17.109
-10.7718
11.6706
5.95668
10.737
10.3956
72.6552
24.0151
5.6287
636.438
29.0429
36.4038
8.77173
7.34905
29.8654
13.9195
-35.946
543.371
39.7473
144.598
-5.54537
-6.85784
7.62173
7.14489
38.5885
3.35189
6.5037
1.4149
55.6281
344.413
754.959
-29.4142
182.324
32.6079
48.2699
156.52
19.4231
51.6681
13.1484
467.183
250.172
-2.24501
-14.6547
-19.8
27.6984
37.8175
-4.32323
-1.36846
-27.5079
-9.62055
4.30088
338.877
-26.5157
-2.92321
-17.6651
-20.11
-22.5692
-1.45808
-34.3248
385.557
-24.0808
127.768
15.0861
567.782
234.086
-55.4298
-22.9444
-6.3166
322.773
329.336
562.605
375.657
9.07216
52.8947
15.4428
2357.21
-0.120118
-16.6855
45.9284
-37.7115
219.608
-15.7183
-23.7465
-13.4344
-2.36302
1033.4
-20.2105
-26.1609
-17.0952
133.354
-47.6643
20.8852
-0.525328
-21.5923
248.556
33.8227
1174.57
21.978
-24.9654
600.131
324.342
30.0733
25.3064
8.53753
487.449
50.5947
310.955
5.96063
51.3896
55.1653
2.4983
12.9824
-6.898
23.3176
35.0621
722.529
203.975
610.134
66.178
635.849
96.0552
39.6985
710.793
425.069
10.8782
25.8394
31.6709
522.398
199.132
-18.7053
111.074
56.7379
1.61947
33.8644
0.967009
130.788
26.2211
892.622
-9.96952
243.61
25.121
9.24805
38.9428
50.9359
29.41
60.4757
54.7158
4.35119
468.266
15.5453
22.1598
1.59534
53.2988
259.697
482.14
24.2824
26.6529
173.697
368.69
88.3631
22.82
60.0637
328.25
29.9247
7.32417
25.155
905.655
403.167
23.8598
51.0373
6.94444
46.7584
1072.6
42.6167
56.7929
407.79
4.36922
7.09389
74.6263
297.828
59.4373
409.559
15.7009
29.3434
18.865
40.7041
609.968
36.7867
20.7042
59.4593
13.5481
11.3731
60.0584
52.9775
41.8187
77.7803
42.2707
3.94036
429.156
29.8446
170.878
257.537
30.8024
9.99457
20.4787
9.96859
32.688
29.4399
6.63606
-4.04674
323.402
47.4373
69.5106
13.6592
-1.92959
22.9667
19.2626
27.7671
19.388
295.736
655.526
72.9003
31.3929
390.287
35.6426
47.3561
631.306
39.4866
41.6327
68.4334
1.47753
50.5839
29.3859
41.2105
45.7357
200.403
42.6909
16.2657
650.663
52.0424
16.5326
173.101
-1.32132
689.327
-19.0194
458.097
-2.67254
-16.3619
-45.058
373.355
301.133
18.2398
481.917
2.20526
-14.899
6.84799
12.0093
22.3439
18.2851
16.1722
17.3005
10.7448
420.176
27.0807
-0.298168
147.564
-55.4051
-0.755926
367.331
-44.2708
-19.3354
-48.5144
-43.4242
-9.85379
742.888
-9.4468
418.253
-40.2575
26.996
19.0777
30.3158
12.8025
-10.7097
-22.9778
30.5857
19.1449
26.3129
31.6305
419.149
17.076
221.264
47.1221
385.532
38.6607
153.209
48.2149
2641.83
32.2888
-11.1157
13.2067
32.3627
490.075
46.0189
31.854
14.8521
-18.4022
656.713
829.155
4.37237
-2.0101
8.09453
38.8102
998.235
242.768
25.9383
-2.68563
38.067
30.1552
386.598
26.7148
459.489
17.3885
37.1374
56.8693
222.648
387.534
24.1746
681.694
465.25
-13.0831
39.8598
28.6269
46.9829
667.571
551.942
5.22567
459.13
45.5437
357.347
5.60324
-12.3604
-3.87042
40.8169
43.4397
12.5434
28.4789
40.9792
10.9155
177.758
246.328
32.9347
9.78632
3.15654
21.988
-12.8364
39.6866
48.8193
7.78502
217.331
-24.535
21.4069
948.759
41.4721
35.1042
28.5485
27.5592
29.8918
1833.48
1155.78
683.547
28.6819
38.2982
1.11814
441.148
-5.60846
-4.91538
18.4288
458.551
626.149
-27.4946
568.296
40.1135
13.042
144.64
1117.92
45.7367
438.868
0.936745
-26.5529
937.568
211.281
20.2784
-33.8818
12.5856
-25.5285
117.425
-14.7831
476.283
707.872
383.206
10.5498
307.436
-4.21258
81.9481
-7.0666
35.7359
-18.6524
94.2069
821.43
501.319
4.7894
367.509
-22.4939
-5.76265
-16.0768
27.0543
-8.74609
459.01
-14.3943
27.0658
25.6918
700.258
-30.8453
14.6939
9.95599
43.2737
-18.1999
-0.0555267
-1.3962
19.0838
-16.3447
13.7658
-9.73652
-0.397494
-17.0549
-2.34029
938.942
58.6004
487.773
-12.436
17.9349
31.3253
762.775
28.6515
-12.1973
-5.28436
10.1851
77.3612
29.3842
422.027
25.8055
617.873
1.54009
608.687
337.003
55.9433
347.527
21.1194
5.54178
37.8973
1.28247
363.068
26.5189
37.5749
28.3997
-2.87143
-36.7164
53.6535
-5.93814
429.696
35.1183
21.2154
54.1993
14.1315
88.7895
-6.26382
3.95753
35.7316
28.3814
31.3338
16.4021
70.612
31.9474
32.3627
62.4334
79.752
5.81442
54.3428
46.7112
836.172
411.21
38.2987
17.4908
5.48616
34.3315
49.5546
36.9362
100.557
18.4421
19.8032
551.561
26.7777
0.477865
605.667
43.6255
166.448
68.1137
18.3745
147.654
665.105
69.8216
64.2226
54.8639
22.2342
43.5068
396.395
25.8404
22.4729
13.8766
-20.737
35.1947
45.3137
25.6618
47.3573
34.1011
45.5806
65.3421
45.5303
39.0264
33.4545
84.2209
56.3605
8.938
10.2269
-21.1358
9.80654
25.5819
764.713
0.288755
11.0723
-21.6966
-20.1333
-16.624
23.8598
22.9263
-6.17403
-20.708
40.7427
32.43
23.3057
377.805
-25.4947
-39.3416
-40.5226
-24.6747
342.633
-7.97972
753.196
-6.2226
569.751
-9.54828
269.265
-4.35438
-16.2455
-13.5208
-31.411
-2.21044
-13.2671
16.3338
4.76119
593.437
5.8316
905.298
183.929
966.493
19.9201
165.007
-11.7088
8.85949
5.01965
-20.1851
1293.19
107.411
12.1879
27.2782
-16.6744
26.2318
-28.2514
-22.1504
15.7823
186.35
-8.74609
-17.0026
246.331
25.6918
912.028
-4.60834
355.774
-13.93
313.555
9.5405
-42.5627
21.0926
-20.2716
0.52193
5.2783
911.443
-32.2253
1004.1
194.715
-49.1919
32.3403
3.78346
650.805
-1.35812
560.477
-3.34488
240.847
-19.1372
7.48041
8.06236
-24.9621
-13.1374
-14.2344
-33.8555
25.8243
22.8249
16.2915
-21.9832
11.6123
1297.46
18.3564
36.2153
0.658303
13.0064
13.257
-17.2989
-32.8766
6.97522
4.09357
25.5819
121.208
488.288
10.247
-19.8498
-5.76708
428.706
1.17967
631.994
96.9519
-14.6073
0.84375
303.301
753.795
17.3168
5.25609
32.0402
-7.69109
-23.4121
-0.230218
-35.9232
349.111
7.00731
49.3264
47.2559
7.57229
26.5323
25.4243
14.3259
461.432
1482.35
326.33
68.4929
-1.40148
45.4038
37.8158
816.284
17.8919
50.252
45.0818
3.00332
27.1689
51.3964
-9.96893
267.844
35.4876
-17.9397
921.702
40.1842
173.743
8.72796
55.3618
-11.543
-6.43376
-18.2628
189.624
802.748
424.11
34.2727
145.052
-7.02546
44.5217
-14.0202
65.1597
40.8084
616.034
85.2542
659.3
22.8266
-6.57819
14.8136
12.0591
182.121
-4.32323
32.227
-51.8708
16.6164
36.16
37.1524
7.21753
34.5581
14.1941
-14.4878
-7.57668
6.03818
38.8546
60.3013
20.7083
-13.1788
209.723
-12.3263
139.162
435.026
-11.7475
701.338
-9.92216
18.6474
641.569
14.4763
5.13542
-1.25298
-22.0407
31.5227
-17.0152
-28.6438
810.305
3.10651
251.334
-12.9941
341.35
278.711
154.57
955.079
341.17
-17.331
5.11136
8.76778
440.835
-24.2342
11.3327
19.2443
19.3299
101.392
89.9501
33.5927
-29.6466
28.9008
8.31362
159.92
9.23429
341.678
27.0658
12.5733
-28.7534
-8.35647
1.57546
31.0476
-18.155
-18.5705
-10.7036
13.0629
114.796
5.96536
-20.0928
-2.21797
19.388
188.883
-2.34029
341.561
-11.2091
-21.9844
-29.4691
-17.1212
1053.36
-25.2699
413.772
2.44016
-23.088
-22.6111
275.075
26.5731
153.098
24.8685
155.915
-55.6189
17.5534
715.509
-1.26598
15.6508
37.3692
661.113
6.47881
-6.14325
367.662
572.026
-13.7735
851.857
-47.4999
17.7433
141.32
-7.64115
458.691
402.23
62.2781
20.1152
688.167
2.71782
22.1906
-19.2569
113.831
69.9114
15.8094
299.095
0.74221
-57.475
46.4493
-14.5445
475.864
-4.60914
-25.5285
-4.38975
-12.9941
37.7518
33.2079
152.979
1043.94
-30.4495
18.2298
36.8788
60.3998
15.1212
454.113
-12.1749
25.4041
-37.2891
12.978
-24.0244
40.1727
4.37237
5.48616
4.3464
10.1992
171.869
55.5796
39.0568
-17.6782
60.1403
-1.33328
13.0629
-22.0109
19.0838
285.38
397.949
1.50788
425.016
24.1746
-0.466227
9.8515
30.4895
30.501
-2.12867
-11.1131
10.3373
278.839
-16.8825
-5.0561
-23.088
-9.38929
384.942
-33.8555
-0.412584
7.8324
364.868
-27.5079
625.688
6.17495
9.04139
140.276
4.57306
561.421
332.214
527.029
-49.3173
-23.7418
-49.1281
126.011
12.7821
20.4661
8.83749
282.123
763.453
717.126
701.11
-5.49782
80.8553
31.3338
-44.0811
4.92756
-3.65865
-0.464448
571.079
-8.09881
334.013
-42.9748
51.1034
19.3299
-12.1749
31.0263
-22.2966
13.1134
-1.53563
23.2786
-12.4942
52.3378
15.5908
25.6918
-17.509
1.01386
-13.4171
454.586
39.9411
37.6515
607.738
76.7812
15.4704
294.572
-6.97433
381.966
28.7583
-37.8475
35.2098
16.6783
-28.5772
264.724
9.40566
24.8788
402.67
271.871
67.8696
-43.5001
-30.0009
28.6771
674.645
154.432
-7.61855
18.3281
35.9434
24.8685
41.5973
350.2
-1.32132
3.41919
-17.1453
36.6828
6.1269
-0.0804172
373.355
-36.1988
58.3781
744.335
13.212
1.81374
-2.04616
-32.941
-27.6295
20.1116
21.0522
-17.4184
71.1212
23.1277
31.3429
265.631
4.56505
289.724
0.74221
573.478
-4.91538
29.6732
-19.3354
-9.15905
-35.9279
25.2234
115.592
-26.202
44.7996
304.873
33.1269
15.3587
1.96666
15.1298
-23.7418
-17.269
-8.92226
67.13
-18.8893
389.273
6.63525
-2.51569
-20.4053
-20.4903
631.831
-8.02159
-21.5923
25.5423
39.4449
209.431
46.3408
-15.5951
15.4222
-1.7858
4.25174
41.8187
122.758
32.9004
-14.8003
-1.87916
5.48175
47.1901
-10.6202
57.96
-53.7497
51.4286
353.556
-23.349
10.9458
-2.68563
331.88
64.259
247.321
11.5876
15.5145
-4.09203
937.68
-43.4697
-15.1808
-32.3254
19.2218
624.099
-31.3547
0.515944
-35.8619
41.3607
666.771
652.159
-29.419
-23.088
-31.8781
218.15
-30.1073
112.031
14.4174
15.4981
-8.76727
-20.8649
1726.57
3.41919
-4.02686
27.3125
-12.6138
17.2826
-43.6951
20.1139
-24.0808
-9.03914
63.8118
-22.2
20.5544
-32.0312
741.048
0.242634
1352.57
459.584
-36.1591
24.2696
1031.38
-15.5087
555.294
-10.1263
-6.75406
766.507
-36.7745
-34.045
822.12
1169.63
173.967
-13.6019
-18.9195
-32.8726
336.732
331.745
-7.67421
-32.4592
-0.606252
-16.8669
-13.0259
-26.0996
5.92437
-18.4187
140.421
-2.95094
-1.17192
-7.16066
-19.0566
-10.7097
3.25917
8.28469
84.7372
33.8092
264.015
323.486
-15.8052
340.413
513.906
9.45981
27.6465
-11.8469
0.429664
-44.8489
-3.65987
-8.86672
-5.03295
2.81761
983.052
-9.37543
31.7187
763.083
-14.2027
186.35
-42.4793
-12.3175
-20.9535
16.7584
5.91686
-37.4045
-10.606
40.8781
32.9663
329.439
137.688
12.6593
21.8949
17.3885
55.8781
16.5004
52.0764
239.692
481.169
37.9625
1.90939
19.2451
30.501
119.686
18.8719
22.892
-0.907057
8.9738
39.3395
-3.18204
16.8476
51.3579
9.24805
784.821
39.6915
340.505
60.4757
952.393
29.7348
33.4042
471.986
21.4396
59.1716
806.353
33.6528
6.03818
10.6528
46.3508
-24.0808
19.0719
50.6934
48.6654
97.2793
484.301
137.049
245
36.0447
43.0102
613.458
166.276
58.667
11.1243
-7.31516
22.294
-12.4933
204.615
-18.1243
30.4386
13.8766
-11.3209
20.9514
-29.0131
-1.53707
28.4418
364.506
263.672
-23.3332
-2.67382
-26.5529
116.727
445.539
36.2079
-8.5819
-16.7906
-11.473
11.5398
44.25
-12.057
18.0741
2.28577
112.403
-1.63167
-2.72162
-31.3865
35.9417
23.8555
23.5545
14.1438
46.4182
9.02255
5.6287
1.9783
580.216
12.1763
392.476
25.6383
230.363
-2.18686
877.864
-4.0869
26.1287
-5.23031
9.665
-5.54537
-14.3541
-11.1189
423.188
16.0997
1.47782
21.4962
7.0371
5.02832
254.458
935.752
76.547
-6.92542
56.7615
399.925
-18.2699
537.401
20.1821
16.4455
-34.9248
-6.15597
640.961
-20.0742
1226.56
-32.2301
581.298
19.6587
39.8798
32.1953
39.7233
-46.2486
22.2386
24.9156
795.68
-11.3248
633.85
-38.0729
-11.7452
-22.2068
19.0719
-11.1508
-1.58531
-45.1497
-27.6295
-9.92216
5.52892
-1.2352
5.106
50.113
128.253
-19.8725
-37.4676
-25.5301
27.5162
-9.15905
-19.0613
175.679
1174.86
123.088
-37.4464
-9.54828
662.819
813.344
-9.00416
849.045
-5.75573
-7.63611
702.54
-30.5865
163.613
67.0772
-45.0332
307.644
922.065
-19.8817
108.857
-39.7779
96.4903
-11.2245
4.31298
-7.65214
116.142
763.036
-55.4043
-5.4472
-0.773241
-7.41592
644.167
619.405
-44.5852
-63.0972
419.388
200.973
16.5302
31.3263
-25.2239
411.653
3.95753
-29.8607
178.307
89.4298
-38.4589
-1.78458
-51.0642
-11.7552
-2.47661
11.6741
-11.1157
112.948
19.3299
8.4398
209.063
-0.00509739
95.4369
-37.1429
501.165
36.4246
173.038
-43.2396
662.144
35.0621
-51.2422
102.213
-9.66894
-45.7892
54.9336
-18.5705
335.999
-5.67772
-51.996
529.767
127.021
6.21533
-27.5401
11.7839
10.1191
21.0855
353.743
-2.3067
938.486
-3.0657
107.89
-23.0226
206.688
25.284
-19.1116
290.818
-37.6602
4.56288
25.636
-24.0009
44.5462
12.5493
509.412
0.686817
312.585
1089.44
388.59
687.67
258.76
-15.4249
-12.2618
-13.6395
-30.5767
271.239
444.436
50.931
43.1971
523.153
425.353
11.7259
339.113
64.3571
42.6167
843.901
25.481
26.9791
-1.86032
6.32901
24.051
1.27931
-20.9354
41.0506
34.5938
6.89587
3.78307
423.361
16.2666
24.9839
18.3383
13.5665
50.2634
653.9
-24.8957
593.218
46.21
18.9501
672.914
255.143
-34.7107
14.2979
48.8152
1856.69
8.76778
437.087
-27.9823
20.703
984.474
0.943539
7.68849
42.9631
2.66389
23.3061
-12.4942
-7.6323
26.8352
27.0658
44.4324
4.76199
-19.0393
43.6892
592.375
73.6294
18.6851
6.10006
448.245
29.6412
-4.11432
38.9579
22.3005
22.0226
281.591
0.0353258
122.319
399.692
421.41
37.6126
36.0105
432.002
48.7099
129.877
96.8522
16.8476
26.1146
61.4316
37.8175
35.0322
47.3573
84.7009
30.5881
36.16
916.089
1136.51
76.7563
-3.33215
40.6379
20.8968
64.0494
348.67
213.932
408.486
24.1908
10.1625
30.4665
54.5905
400.547
193.466
16.3148
797.836
47.3019
500.256
3.92924
1126.12
7.26605
6.2474
326.622
43.7042
-5.218
28.187
37.2527
525.034
-0.727633
153.798
25.7116
12.4238
1.96355
-28.5754
14.4817
1.27152
17.2963
28.1993
386.561
24.9521
0.943539
156.589
76.8316
-20.2763
53.2637
246.127
403.522
25.1917
374.268
175.52
4.76199
-28.4096
-8.78467
-22.3186
-44.4368
-13.174
541.948
386.58
32.5065
-19.1068
25.8394
-13.3067
-17.3328
6.10336
371.1
349.081
75.4786
-15.2471
260.626
2.27732
587.55
-7.8928
470.375
53.0399
188.681
-44.9965
-19.8566
38.9428
28.4471
-30.5602
-23.8572
635.676
508.475
-0.250216
6.17495
-7.82521
5.34347
-32.4507
-4.24896
-1.59204
28.4422
30.0786
555.012
-9.43066
-30.1572
-21.6966
21.0962
7.7389
95.0743
-49.2775
96.2162
-24.8791
8.88355
2.69098
122.932
-14.9788
-41.5413
321.745
500.587
458.826
27.6275
22.3099
190.141
-13.7189
-48.6908
24.1849
-49.3258
-31.8594
-9.00416
-14.8999
-26.0996
2.17623
-50.2778
-2.0076
-9.51017
-63.9531
-8.09769
-31.2896
-63.7739
28.4077
419.815
-33.0001
616.974
-32.5968
-25.3239
-5.60233
98.0163
711.989
22.2321
-11.294
-33.4417
-23.5452
-3.57313
782.586
112.524
374.301
12.2072
-3.62361
260.23
500.481
352.828
-57.3756
-26.8482
12.6343
-16.4244
4.55987
0.772464
344.909
-13.2738
395.091
12.7263
47.6387
38.5104
734.283
6.67842
-3.77193
349.274
384.999
14.6836
31.6848
428.279
61.349
-13.7544
7.3591
391.741
311.273
20.3595
45.4487
28.7903
19.6718
42.3455
23.3297
44.799
41.3362
355.194
-23.7418
369.639
46.5153
95.4288
-13.6513
19.7537
33.0916
11.3688
54.6184
722.864
36.7867
787.197
-11.7088
239.37
5.01965
954.329
331.838
444.242
26.7405
158.011
10.3139
870.608
1030.93
31.854
24.2224
62.1826
654.839
117.93
514.323
40.6843
8.72796
435.797
9.07172
2.93657
431.621
24.533
-5.67772
71.6924
7.15236
15.6399
329.469
53.9504
46.6634
25.7707
337.367
347.207
9.11573
-1.47081
984.852
1.47753
18.7248
26.803
938.308
-20.6337
141.313
447.489
39.6915
-2.44917
24.8685
28.4789
-10.6413
50.3496
112.115
-5.90093
13.9434
62.9198
6.1269
603.369
-7.08028
689.065
33.2324
302.007
9.70152
75.0562
5.4501
15.474
-0.503086
22.9263
-9.92216
128.075
18.2245
65.1055
75.7796
34.8513
167.534
-5.60846
-3.04132
27.7992
-0.594756
50.8111
-4.06878
20.1313
24.184
542.466
33.1328
-3.71319
286.554
138.081
43.1032
418.283
316.81
721.653
4.36922
5.21982
21.0628
55.8856
-11.393
45.9906
53.7063
37.6907
41.3538
32.1296
312.444
40.5348
43.193
655.459
44.4667
600.973
375.243
759.125
50.688
23.078
27.1805
166.984
42.9631
0.338433
38.2711
36.4246
24.9871
-27.31
426.948
48.6175
21.0066
-1.5794
45.0544
2.51249
73.2141
310.744
-21.011
441.287
651.716
720.922
29.57
21.2079
20.325
654.62
830.751
561.095
712.616
14.5367
-15.8942
18.308
8.56455
5.08842
13.1484
105.869
7.12532
-13.1374
-2.99002
-35.7295
-24.7754
150.261
-34.3083
22.9944
1244.75
-42.5005
-30.2353
-60.2991
640.652
12.32
-36.9766
-54.4283
-35.1913
-25.8915
379.78
-0.605842
21.6453
-51.2481
651.066
-4.20371
-10.0647
54.7819
-7.99583
15.8363
18.4425
24.8131
9.00422
3.62801
1.67924
0.0137415
-19.0525
143.708
5.83348
29.6644
36.9979
29.8062
10.2309
109.97
2794.27
-3.92608
23.7628
36.8751
28.4772
337.424
-6.42195
33.0983
-19.3557
4.55164
13.9157
-14.6569
-5.98966
495.301
15.8739
29.3448
334.545
12.9145
452.748
-26.0376
69.855
185.508
33.7531
47.4165
27.9551
327.912
506.289
66.2134
110.168
2.32214
498.165
8.83749
16.0056
-4.9138
218.624
702.984
0.124382
37.7518
25.7116
-2.85159
158.601
-11.7088
392.951
43.5332
-31.7305
15.0808
79.6543
44.1448
42.9631
45.316
40.1452
544.308
23.8177
12.4761
6.63606
27.8124
47.4373
577.383
34.274
28.0555
21.0926
39.6985
21.1367
33.3893
40.0027
-13.4846
26.0487
56.7031
43.1388
13.6229
39.8713
-5.8768
18.8719
24.7661
-10.2774
271.343
39.9215
-18.7596
1038.99
-16.9889
37.0687
49.0619
33.1581
350.956
255.241
-5.01914
50.3211
21.4396
61.0457
126.067
39.275
621.689
453.806
95.9086
61.9378
48.6654
3.57604
-1.08191
26.7184
39.598
72.5855
36.0447
893.378
-1.96735
6.26106
27.5948
57.6093
34.3041
105.765
36.7254
49.4679
18.7544
-16.1598
-0.311828
297.382
532.446
14.6719
16.3831
801.921
520.39
3.78307
63.5403
289.874
82.4586
65.9585
37.5739
-3.61085
60.2723
19.0626
204.133
-0.234884
-30.5865
13.688
7.10713
266.85
21.0211
26.3977
32.9955
347.615
54.3678
32.424
99.1696
434.527
39.3058
17.1581
-1.25298
31.4567
127.885
29.8365
1059.86
4.45653
44.336
-11.035
32.1296
-38.4589
29.2904
28.2005
522.4
46.3408
434.181
32.2888
-24.2342
31.9474
-3.24452
23.4323
130.352
2.06629
65.5872
280.969
-22.1504
439.349
30.6093
-17.0026
319.19
183.113
-4.3905
12.2583
29.6865
17.9291
69.9261
43.2737
73.6294
24.3073
22.832
26.7589
19.388
616.202
188.883
-47.3179
245.538
768.872
28.6269
-15.2471
18.8719
32.2624
27.2039
5.22567
28.0951
-6.93017
201.8
80.5659
251.883
12.7059
64.0544
-15.5676
43.6091
50.9677
1042.58
273.363
56.7747
31.5804
36.4322
424.615
-3.24343
0.415986
81.8673
65.0915
-5.34017
26.5681
148.145
28.0507
-21.7239
-33.8781
-17.3222
473.444
7.93021
-18.3555
16.5684
-22.068
2.32432
7.13015
11.1243
-17.0614
-49.649
998.647
-25.6117
22.8311
-12.5021
680.74
645.437
-8.09666
1.90901
37.3034
31.2591
10.6381
534.475
-11.1518
94.0055
-18.4187
31.7256
3.51325
180.48
67.0772
706.467
54.6447
33.7577
6.35525
-7.08987
51.7361
16.4441
19.6536
41.2493
570.281
14.8366
85.9504
13.0689
257.039
6.43986
24.5379
186.895
3.20352
-44.3061
6.66437
413.443
14.5591
-15.2091
22.8146
20.7794
36.9972
6.06444
32.6709
-17.9135
-16.0941
256.828
-2.02939
-20.9517
18.3485
-16.0796
1.02904
83.9818
-0.817847
45.8908
17.5641
-21.6735
27.8021
559.838
1215.39
55.5861
26.0998
627.991
4.08803
16.6114
21.0859
0.679268
4.67927
57.3381
936.854
30.0918
-21.4929
8.37372
33.1226
259.242
55.8856
18.5921
1.34123
158.435
17.575
8.72871
-9.16093
54.4723
-1.60362
192.503
23.6682
-7.96071
57.5852
1047
7.92593
-11.1157
1.96233
34.2368
28.7002
34.6767
18.9329
52.4688
246.292
72.0319
15.6168
12.9824
-18.1424
32.688
254.231
24.0643
77.8992
-1.2884
41.3996
613.36
37.4258
15.4704
198.994
15.5145
35.2098
477.421
43.5847
1.90939
17.371
52.9898
16.612
-1.74282
43.5068
89.0481
455.002
565.952
4.31423
-0.599191
423.52
2.63217
-30.1073
38.9428
39.6915
21.9137
51.1054
7.86415
23.0918
46.6014
43.6563
588.128
69.0617
28.9359
34.8088
37.4009
-12.7025
467.925
31.3583
13.4005
315.174
65.6859
43.3923
48.6654
203.191
35.8499
53.8448
24.2696
645.318
1080.82
25.7501
43.6744
15.8094
23.6069
76.8504
-25.5301
7.18444
16.2718
0.211284
1139.11
50.1163
39.1765
585.569
422.939
11.2793
31.6812
46.2454
26.2366
49.0919
17.8962
4.82245
23.728
288.29
-1.33941
-6.11116
28.7116
-6.70784
356.477
879.013
-33.9618
9.66574
992.527
-8.30892
4.95561
0.411705
-43.144
189.523
21.6412
17.2011
451.143
-16.7379
575.427
-21.9852
0.943539
214.685
322.532
26.0965
-20.2763
17.6564
-14.1752
-2.0101
-20.0165
19.5695
-4.29327
-4.3905
21.6286
284.559
34.3189
0.170167
-10.7036
-0.0555267
-8.89247
28.6329
5.2783
283.631
12.9302
15.4737
104.983
-18.2363
2.39001
-2.12867
470.522
-21.5218
-6.01873
14.9767
-35.0412
-36.2064
117.944
37.0687
11.5805
-2.44917
8.00187
320.833
-18.1376
-20.8649
190.826
-22.7675
484.334
1.07559
-6.99156
-53.0654
21.988
-27.829
-18.4095
-24.2693
-11.3047
-46.0595
157.903
6.99318
21.937
5.52892
-12.4796
-6.10898
6.19312
28.9279
434.027
600.443
-63.7045
-31.1523
413.857
-9.96509
1128.4
438.211
25.7535
46.6728
340.48
-22.4539
48.5478
8.77029
35.001
880.811
11.6106
-3.65554
-33.5959
189.583
-52.1519
7.36273
741.99
258.386
-43.7049
465.338
14.6034
101.144
50.8965
571.615
-25.5039
547.634
-22.3281
-19.4784
458.724
-53.4349
-3.72826
-8.80548
-24.5187
9.11368
-20.6643
212.061
-36.6637
11.4194
635.472
8.51364
435.208
15.0183
-4.29274
-3.0767
-15.8244
497.776
-7.92973
-0.216606
-22.163
-31.6944
5.13803
-33.291
2.6858
13.9456
-1.1016
-20.77
-13.4554
12.7263
-12.3314
-2.71909
-21.6735
5.11469
24.1886
15.9848
-13.6136
988.871
26.0998
5.68376
9.54886
-18.4008
25.9817
746.349
8.4274
317.833
-28.796
75.8036
24.1842
322.446
351.446
703.652
31.2486
-9.0356
27.0145
25.6062
-19.7751
-7.10363
72.3468
499.91
-26.2876
33.6157
-29.7167
1.75335
-11.8527
21.5456
34.5234
-6.87518
-11.6468
4.19621
46.5153
12.9699
-2.4069
14.1315
62.5526
23.7212
669.251
15.1169
223.284
406.147
-10.3479
10.5498
23.8984
256.236
12.5159
51.0294
5.75087
15.0808
21.1183
58.6853
362.638
315.884
627.672
13.4569
30.7749
64.5356
-1.24983
-0.136037
-14.3943
33.188
4.97983
-0.860205
232.086
36.1929
423.709
26.7777
545.298
-20.1369
258.964
11.7663
20.2708
146.824
908.556
35.2098
222.826
-4.21436
84.3683
41.7454
190.248
25.8404
14.9767
4.31423
20.5958
33.6109
40.8169
37.8175
40.6544
59.5387
53.7788
12.7845
268.678
758.612
43.7116
795.262
39.2433
609.21
452.507
168.145
6.99544
-44.6956
481.729
-22.2
-0.0603271
-16.0744
-1.39261
14.4894
498.939
-38.0331
-9.46361
-3.10927
-17.3828
-7.98304
-3.17721
-8.25219
11.0496
184.609
50.3696
-6.87106
-20.2724
-4.47388
-12.5021
467.096
392.438
521.327
-21.5168
1316.35
-35.2703
21.5515
40.6586
259.651
21.689
18.1058
31.2441
10.1675
501.078
-5.28659
1637.57
41.7774
19.622
44.3373
-0.912557
2421.09
-39.886
-12.0207
-8.85576
235.816
965.679
220.651
2.27826
1.64543
7.79168
-0.727633
3.08155
-13.159
17.109
-35.1347
41.6556
5.95668
807.215
2.00274
46.9399
43.6071
960.111
72.1581
19.7819
-26.0447
391.675
44.8371
832.424
30.7749
57.0393
56.0859
211.224
10.602
2.88793
26.8226
47.0218
345.369
442.224
206.625
37.8245
11.7663
22.1449
8.1436
-19.1068
55.8245
-26.7032
37.9625
0.0353258
47.3561
628.328
260.626
285.261
495.72
48.7099
13.6846
76.2375
13.0995
6.38031
18.3281
32.1953
321.764
47.3573
58.4639
-6.89321
29.7348
671.468
337.003
642.526
36.4322
1007.45
21.1194
-3.82855
577.628
-11.836
33.2324
-31.5771
60.3013
63.8118
39.2951
18.5686
49.5179
48.9684
96.9483
17.3041
35.514
38.1202
46.3355
62.4151
62.6611
375.555
-3.73439
8.20308
12.8066
21.894
584.92
5.30156
22.0053
35.4284
373.8
40.6291
-7.46133
50.4218
364.837
69.3402
0.366169
19.0428
815.541
320.332
265.978
-3.98302
11.814
508.753
40.3169
-7.70024
269.335
443.377
-7.29694
11.759
13.0944
83.4158
31.4869
8.27742
4.42851
31.2135
5.50283
1.11204
3.91192
159.321
4.80969
27.8454
3.85327
-5.41066
-14.489
-25.5165
3.1369
-7.0434
-19.2355
104.822
1251.77
938.743
21.6328
617.349
-14.3924
-5.07733
-0.150012
335.55
-16.2807
-50.4806
-30.9459
489.829
-47.9104
5.31327
145.67
342.78
-10.2521
-56.7171
14.8554
99.3871
7.6748
369.531
14.7373
-37.0102
1183.21
-12.1873
40.4715
-6.30721
8.3372
117.888
-14.8858
-2.75227
43.981
16.256
1004.83
-12.3408
156.169
3118.04
-8.92226
33.3968
-39.504
5.08936
-13.9795
-12.4101
-13.7601
592.414
-31.7347
-16.5961
-4.27346
-6.59973
-9.83478
-0.510839
721.945
46.9803
371.153
13.6221
287.321
160.239
263.411
75.1549
9.36523
-3.88858
-39.017
390.596
25.1802
461.645
-35.7433
-44.3793
-17.4117
698.384
-6.4824
-30.2837
409.609
-29.3994
123.859
-1.33328
297.921
11.5876
10.8293
9.96346
618.152
499.072
697.692
664.168
-25.7661
55.7661
154.646
33.3006
44.5565
17.9349
-11.7782
16.8966
680.826
42.1506
1.50313
182.122
300.769
-23.5481
9.89478
38.7545
298.338
85.7756
-9.93947
713.685
11.9312
196.393
7.16732
975.339
36.6828
0.504705
-37.5617
-23.9469
-24.9545
25.7361
601.857
247.708
35.7008
-27.8222
16.8063
874.107
733.241
858.565
514.865
4173.98
125.011
-9.46361
-0.516195
16.3798
-27.5401
4.56505
10.4885
-4.87999
-33.7194
15.6993
-4.05996
12.5237
-39.1441
515.048
40.746
979.958
8.76993
389.628
370.465
12.5122
1012
630.052
-9.27774
-4.54788
44.3625
1232.06
-23.6607
2.20967
-2.24153
693.952
-29.1037
359.18
-18.9446
-11.775
85.4307
32.0584
3334.48
9.34628
-13.0986
-1.30922
-33.8891
1060.46
513.445
120.232
-21.6711
5.7972
26.3173
-17.3787
58.2206
250.859
13.2236
11.4559
43.6071
-19.8943
-25.1352
4.201
-15.4873
-1.99936
-63.8281
-17.0312
-2.73005
-10.4627
69.8853
-0.150012
185.625
-19.0918
-12.0622
48.4862
-54.4697
-8.74223
36.0368
-2.9854
11.2996
26.6788
30.7849
188.405
473.38
-4.34527
-8.68851
3.28223
809.339
14.2346
-17.5516
-5.80081
1341.94
488.253
621.788
-42.6554
282.648
455.249
308.688
495.767
-31.1507
-28.7526
-46.6423
67.5908
1062.87
-17.3919
-0.694642
35.6967
-7.96071
18.2298
-15.5951
-12.6888
431.164
391.768
-10.3009
31.0263
-20.4225
319.523
40.152
-9.96893
11.0972
830.092
698.714
-1.07307
-24.7016
-7.60446
-25.845
731.18
16.9434
-1.23564
-22.3633
-13.4698
-10.1372
8.97408
743.012
-17.3258
68.7466
171.999
484.102
414.739
51.1393
193.5
604.867
8.9377
7.07517
-16.1842
-2.67985
48.1919
-16.8366
-17.8195
548.73
-17.4658
161.151
-25.4788
71.0922
934.746
776.2
16.2915
54.8535
431.403
-3.14508
1626.44
28.6637
31.5302
16.5879
27.0618
55.4235
785.738
33.6528
9.78632
16.275
74.4618
11.5264
5.95339
45.0712
41.5182
757.062
725.091
8.28842
19.2221
7.7389
30.4225
1086.41
605.23
21.2536
-2.39026
38.8686
15.8094
42.3476
660.413
290.494
-26.5488
61.2494
285.069
10.9238
10.7609
821.702
329.235
260.53
183.481
59.3701
70.6083
170.54
-3.65554
22.6261
20.9169
101.522
221
-3.98302
18.685
59.9946
156.281
41.6358
32.0199
-11.9821
8.94787
6.53518
43.6684
7.34038
31.8095
7.78772
23.3065
47.0267
10.7323
42.1923
6.01462
48.8502
305.207
26.3421
28.6146
11.9648
21.8776
2.97579
32.312
23.8681
41.1042
-24.4727
805.684
32.8772
36.389
2.47417
878.787
45.0696
15.5784
15.1117
21.528
40.0529
6.43748
-13.4274
25.7294
22.3145
6.61445
-6.11734
-21.2506
816.956
7.55783
9.81841
475.864
408.014
29.124
-16.1582
40.5878
296.312
16.991
47.1221
274.962
126.459
49.9051
41.3189
55.7111
18.1381
45.4072
58.2247
314.931
49.2293
45.5668
182.728
57.2633
15.1848
20.6096
878.797
-22.1504
23.2786
471.208
18.6046
763.343
25.1917
5.07706
8.51013
16.568
44.166
579.672
33.9034
41.7702
31.8036
30.4629
1205.37
38.0033
14.6486
66.2396
854.208
41.0412
50.1336
146.658
11.2797
64.2342
578.832
305.604
41.6327
32.8261
-7.51212
186.099
-15.5917
22.4698
4.50624
447.78
391.267
49.0619
25.6618
146.683
86.5749
19.3437
352.074
23.0415
10.9155
33.4545
27.0618
40.431
43.5195
704.148
17.1486
64.0494
16.9602
-24.0741
26.1766
-15.1646
-19.8226
178.518
30.4225
-17.4184
29.8918
73.7274
25.7207
88.652
47.6686
44.2217
414.911
580.974
-6.78945
352.013
578.492
-5.41091
-0.320643
32.7197
850.861
44.7996
2212.67
11.2441
37.8475
299.943
86.5092
35.4737
612.68
-9.60522
-2.47549
26.8065
35.2181
9.31468
76.8612
371.798
121.975
21.7511
10.8219
10.2833
277.382
41.7943
14.8366
29.7284
5.5726
364.386
502.425
14.2193
54.4283
-9.88242
6.01462
52.5984
-7.76186
0.105134
50.8113
377.308
-7.89864
48.3893
37.3327
503.591
141.568
36.8397
13.3279
41.3538
30.2555
42.5782
728.034
409.726
52.5633
23.8984
321.829
52.6025
37.5696
24.8665
148.64
10.3139
36.6485
18.9329
58.091
-7.15783
1052.14
19.3389
43.9324
587.912
4.97983
130.324
14.6939
-28.9226
388.517
35.7774
11.7852
26.1814
65.9355
103.596
758.653
276.996
53.9504
31.6709
1.40784
335.493
64.2226
428.907
22.892
23.4558
12.7219
159.28
24.929
370.466
31.8402
353.083
14.8702
74.5501
20.0138
16.4352
44.4084
-19.0746
737.195
336.948
306.081
9.25822
81.6604
30.4898
10.6528
44.4768
0.282025
26.5681
48.8193
485.672
110.51
408.374
1173.96
-7.01481
22.7314
65.0892
19.1781
14.4407
38.1202
62.265
39.8056
1103.7
33.9143
346.472
-14.3673
15.3348
309.674
699.785
-18.8171
19.0773
28.8701
-10.9074
5.95298
12.1811
400.479
471.42
-15.7923
31.2243
16.2515
51.4033
1284.53
-1.17192
-5.28659
10.8769
86.7549
25.2442
44.065
481.431
14.4619
36.705
0.51457
-7.52032
49.6826
48.3535
13.8996
36.2876
-2.8607
16.7472
237.244
1525.65
36.6246
21.0397
-7.47046
27.5664
46.0391
32.9013
49.8743
31.6425
22.8146
320.63
12.6343
21.057
27.0487
23.3159
34.5057
152.817
8.27798
266.717
-2.02408
5.71421
53.0597
-18.6215
-4.70896
26.9344
-31.0438
-32.1681
-28.6185
114.144
536.975
-51.0949
-23.1247
819.966
38.5969
229.913
429.843
5.1563
676.28
28.29
9.62235
1.77796
23.2472
10.4141
1.55812
12.6295
6.22286
514.283
357.086
-42.3951
638.415
-35.3979
318.862
694.753
-44.0811
272.919
551.065
-8.09881
292.784
-5.53394
512.124
99.9148
-17.7971
64.7595
-41.0372
43.0984
16.7261
577.551
37.3616
-2.18686
-29.1841
-17.2054
-1.98226
15.3844
-25.9423
-7.41944
-22.3633
24.0115
25.4701
663.023
52.0147
33.1393
378.146
628.405
3.45843
94.2742
28.6505
23.2376
28.5818
374.357
-15.8942
40.7968
52.0528
607.88
-12.0502
16.8966
-33.1927
19.6618
-9.74127
-54.9471
-13.1374
-67.5887
-3.412
-13.6936
26.7425
-25.869
23.0918
31.6089
-5.06945
-30.314
-9.64906
-13.9169
34.2379
80.5044
-13.6395
15.4287
-25.0179
27.5051
57.2526
3348.31
124.565
10.1353
129.166
632.979
8.67593
19.1746
-13.618
-20.2295
12.0881
728.714
474.56
-1.99418
-1.69296
11.0496
14.0692
7.26605
9.99554
15.3348
-26.9627
-8.75394
11.698
34.4913
-3.8246
356.409
132.157
30.7441
213.981
5.95298
11.2441
45.0702
43.2408
236.434
33.5997
16.7268
-13.3533
36.1768
50.2107
37.4257
32.1559
408.571
90.3616
39.5161
22.0663
855.487
30.0049
62.409
44.7209
1244.67
-19.7971
80.7598
36.7081
50.6801
12.2072
4.14055
22.6133
-13.3841
0.105134
875.4
633.938
353.045
235.521
46.0793
22.9417
134.438
515.258
52.3093
128.455
30.5852
225.433
271.59
39.4474
-8.78444
58.7935
17.6819
170.231
8.86282
31.6848
12.2367
36.9862
28.4509
27.8558
43.5747
-16.1873
132.116
233.5
13.9594
181.606
31.9658
30.9809
816.096
9.70506
317.495
53.7172
1331.21
-21.0171
227.21
63.3819
6.96343
-8.66193
29.3434
9.57973
22.6132
1291.5
336.807
2.7706
46.157
65.6818
531.77
5.95668
16.3592
143.495
1.0253
-7.92969
20.2669
14.999
26.3412
-21.3595
51.5317
958.444
-6.2208
33.586
12.9988
-17.1794
-27.31
52.3657
7.88816
-10.9497
28.1878
10.0088
0.125468
179.559
-2.27031
1.4149
14.3987
929.122
1308.69
531.945
579.657
77.3075
-14.0202
563.661
3.32704
-66.784
-15.7983
0.403257
15.9595
-2.2706
847.062
317.283
27.5118
721.497
26.995
61.4316
52.81
213.068
32.3647
34.1011
-16.2635
3.49792
2.42681
22.1598
50.3211
19.8163
-3.24343
450.192
867.192
73.4198
45.0712
28.3997
121.754
-2.04616
-2.95598
585.19
140.798
80.0818
296.54
21.937
391.587
236.771
53.8611
64.2892
75.7796
81.703
17.6088
-3.73439
2.58088
380.124
121.22
-9.15905
-0.320643
20.4358
8.35683
244.902
476.048
52.2959
359.221
501.643
31.8588
540.097
13.2111
2.01135
5.92437
0.32197
31.7256
42.9637
9.13545
278.634
2.44363
50.2107
50.8965
41.2539
21.3478
22.8952
30.1458
31.1214
119.96
36.1721
-28.2669
55.9653
33.6836
15.8102
910.971
10.4712
45.0579
15.385
136.931
10.9788
133.164
52.6854
36.1108
4.46856
12.5072
6.72392
51.0527
16.3718
526.487
24.253
61.6796
32.8772
15.7742
60.5702
32.404
14.8425
0.621087
303.196
24.8109
573.316
40.6966
21.6278
4.45653
223.309
-2.6017
74.15
29.3185
7.90797
-31.8996
986.001
272.766
930.009
-27.0453
-0.848771
1.44064
24.4671
-10.1151
44.0355
17.6632
12.5199
12.9713
-35.9201
-44.1766
676.199
31.7509
17.2585
-7.2016
-5.92081
-2.68563
375.399
755.419
444.694
24.3073
9.8482
184.002
36.1292
55.8781
43.7509
5.25601
52.2856
69.8216
192.127
31.4265
0.682433
164.112
46.3179
1.90404
212.31
14.0396
25.866
749.964
-0.955988
428.982
679.227
21.1392
51.873
11.6063
608.64
50.2658
10.8601
450.384
19.399
59.858
824.728
11.7491
-7.57668
574.747
208.303
609.403
11.5332
1872.13
-18.9128
-42.3114
129.553
81.9558
1203.59
379.884
157.328
218.031
16.3504
25.7501
32.43
43.9204
23.6069
390.548
0.0137415
49.4325
20.3029
29.3903
7.70755
12.7978
117.583
462.715
225.749
-4.34853
-3.71319
14.8146
106.222
46.2454
16.8663
232.521
20.9169
230.832
16.7331
425.273
844.969
5.25473
28.6589
-27.2296
115.552
975.476
7.29229
-4.27877
34.831
787.307
-18.2261
-9.39438
-10.2875
1.50188
-19.8336
17.547
-40.001
82.3395
552.087
-5.45841
-23.3455
1467.82
118.092
387.387
254.06
-1.20263
-2.70596
334.732
-15.426
334.847
-15.7649
62.297
35.1125
44.8523
9.26045
34.7513
21.3964
-8.77022
482.18
75.0547
30.571
5.74138
589.37
368.014
24.0539
602.005
12.0071
30.0403
7.93815
-25.9358
266.917
-25.2383
8.61183
14.3954
795.286
254.407
28.1051
26.416
-16.6146
-7.59237
-2.98971
1052.39
890.24
-18.8002
37.8078
23.7606
16.7072
-18.8381
-30.5295
9.5656
4.21908
-17.8543
13.938
4.95351
-2.93181
5.95091
-1.88019
39.2124
-34.0491
368.702
261.096
4.53656
-16.4624
29.124
-21.7804
86.4164
20.7391
51.9485
400.073
74.268
76.9262
12.654
29.3825
45.4072
20.703
28.6146
276.077
14.062
42.2707
-6.36701
744.936
285.655
449.177
74.8154
324.094
42.7907
-7.83503
33.625
47.2435
553.144
13.7569
29.6337
16.4703
36.4888
364.849
724.849
41.8226
275.198
-10.6735
47.3912
26.7077
46.3958
32.8315
8.9377
27.6899
-18.0582
31.0533
48.1919
-14.0255
-6.01873
211.754
0.566093
-41.8286
13.0995
4.50624
25.8243
242.091
29.41
21.1203
-21.8857
1.62385
3.41919
-22.7675
30.81
17.3713
592.124
17.2826
-23.0804
20.1139
-16.5846
11.5756
-48.437
522.804
-33.9053
-44.1854
-3.26668
586.825
8.86724
-3.31066
307.254
306.112
-2.39026
-13.6052
30.556
0.816915
47.9698
-16.1244
1036.37
490.693
262.049
790.372
-3.92701
-13.7189
534.144
357.769
12.5184
16.2603
-9.37062
84.6991
609.164
260.797
-37.1594
-20.7483
324.074
305.238
-38.0828
8.06583
-11.6335
-31.9148
-40.6084
988.081
-0.336376
3.59953
-15.5254
619.455
641.639
1.23245
41.4389
-20.4903
0.270446
-27.2145
8.67569
-7.40678
-22.9532
1223.25
-24.9654
-7.0666
571.719
684.122
9.87394
-10.6551
70.284
-27.9188
16.7261
408.885
36.4246
56.8462
-52.6099
-6.16734
-2.51643
29.1249
-9.66894
-25.1744
142.374
-20.9586
-1.22673
9.00415
35.2098
505.81
201.933
82.9401
-37.446
13.6229
21.1307
-39.61
-11.1131
300.254
-15.8996
-22.8853
-7.51212
-31.293
-49.3249
607.178
-10.4863
20.2021
5.95833
-0.575101
11.75
4.11602
819.57
21.1675
18.4619
-29.1601
10.4459
429.081
-27.695
-0.591594
31.3583
-32.5141
-0.605842
55.3785
308.573
1162.8
0.764936
-13.2633
-0.455579
48.0313
751.934
164.418
17.2518
-1.03032
18.4425
1085.51
62.2944
40.8633
48.9068
16.6718
-32.7824
-0.230218
255.498
-13.7132
1.55342
40.746
-0.178881
-14.132
21.8884
-16.8317
447.302
16.2603
-0.000288248
302.091
275.58
-22.3515
19.0428
27.9775
-22.6286
-43.3384
-56.8234
650.87
449.72
71.5113
-24.3384
592.611
-5.46146
698.289
-13.5409
-8.45735
5.64207
-48.8816
-24.6195
-48.4343
29.223
16.0099
312.995
-0.544612
-16.1952
4.7903
505.272
-13.5519
-15.2091
-14.6667
451.815
451.166
-10.8022
426.225
-32.906
-2.97567
22.5698
16.7113
-16.0796
355.228
10.4265
674.64
224.766
-22.0593
-4.85947
3.80335
197.219
150.226
25.1627
-6.49767
8.7732
444.835
-11.7103
1426.84
17.7977
42.3455
27.426
12.0853
42.9249
28.2177
19.7365
8.37372
276.109
-3.30006
269.529
23.83
-8.35727
-27.4026
49.9582
-9.16093
84.4574
15.263
735.983
1208.08
824.679
66.9555
41.6591
-27.9823
31.9474
22.9924
409.136
27.1805
25.4041
18.9329
893.789
0.338433
60.7599
36.4246
41.8277
508.701
304.928
29.1249
57.2845
69.9261
378.732
68.0072
196.721
58.5739
3188.13
17.3885
790.512
38.1287
38.9892
40.832
63.53
25.7707
69.8216
71.7189
738.127
5.75345
52.8771
12.2114
67.4505
5.02301
462.875
757.881
71.0922
49.0619
21.9137
52.9795
1100.44
11.8475
59.7199
39.9081
48.3968
11.9027
14.8804
-20.2693
54.7841
-8.15127
426.681
32.8897
1084.44
450.653
-29.2201
14.8476
85.7515
1296.16
3160.11
28.4962
38.3251
12.8203
6.04304
34.1834
53.0448
4.56505
565.212
2.61628
-59.9564
-32.171
573.144
18.2572
269.687
400.037
-11.8448
-88.0462
200.347
-53.0739
-11.8506
-31.8594
-9.00416
-29.8925
-12.9812
249.573
-7.62979
-11.3842
-3.98302
-41.8309
-33.1636
5.23306
-58.1517
643.101
0.0244763
-8.96394
166.953
156.684
783.38
-8.80548
-43.2594
554.467
-1.92367
-44.6861
99.2061
40.4674
-20.4509
19.758
33.759
14.18
-25.5655
-6.4541
96.7259
-17.3001
-13.3351
7.82207
16.3824
-18.2984
8.308
128.264
19.5131
-7.41521
-15.1478
-7.83319
-7.88843
22.3388
39.4474
6.20809
25.2761
22.1799
29.4775
-15.8743
25.7418
681.524
59.833
402.986
631.9
52.2186
83.1382
40.2865
347.818
169.855
17.7075
50.4212
11.3511
25.3587
38.7448
15.3273
935.937
36.8506
247.382
-6.65667
0.392631
38.6136
779.145
1096.95
7.09389
607.646
86.0584
844.343
71.9229
25.5953
15.2019
-3.47769
23.8375
-27.2145
423.628
44.5131
61.3333
16.264
52.9035
603.578
30.9286
61.0114
374.808
65.4519
42.0193
13.9358
15.6168
30.5833
19.9724
38.4952
57.7974
-13.93
4.33379
573.634
38.0221
26.1814
43.5814
17.2098
36.1292
20.2708
47.499
-34.0994
121.417
-9.83656
32.3403
-13.0831
109.212
1.61947
-11.1131
7.89952
21.5817
12.7219
236.116
84.8991
-11.8436
170.521
491.763
683.912
53.9353
54.6841
20.0396
300.356
952.393
817.696
80.3346
45.5303
1540.15
46.5729
51.4247
1501.63
73.0082
34.1492
-21.2063
74.4618
178.318
35.9384
41.323
146.466
56.1617
335.286
982.803
60.2127
59.467
6.05967
323.662
209.802
51.2387
213.127
211.283
43.9204
53.592
8.23847
350.464
2.58088
-21.2095
12.7978
55.7385
16.6877
19.6012
76.2363
11.2793
82.281
31.2591
21.8825
44.9773
54.7141
39.448
393.691
62.1464
555.046
14.859
61.7043
377.96
13.688
22.0997
3.69248
13.1429
-27.3779
6.02859
22.6495
10.5067
305.05
25.2758
65.6122
38.0462
27.9551
50.3431
20.5651
804.792
45.1526
1088.06
1083.29
29.473
74.0514
41.354
-20.8803
35.8188
130.031
3.34575
47.2997
42.7671
35.4587
884.026
16.0056
184.367
825.736
-25.1755
953.233
9.78204
-24.4034
35.8496
53.5004
-31.3865
26.6631
600.036
50.0924
4.81384
44.1288
-22.9222
5.27442
7.50277
43.2078
27.1689
47.6482
14.8453
-18.8603
14.6797
-8.56933
-4.0869
24.2547
7.88816
-7.2016
326.164
25.0013
11.3699
-5.97357
763.852
-15.3888
-21.6073
5.16303
21.2079
-38.7845
21.1543
240.629
-10.7736
158.84
-12.1461
284.425
37.0602
-14.3101
-0.805785
-4.28191
9.91083
12.1656
-0.37094
-27.7731
555.642
1038.05
4.56288
54.8724
503.523
13.4804
53.9165
38.7862
-35.9412
21.3015
4.35622
-3.08983
-5.48364
-10.7397
20.5343
-10.8284
3.24731
-55.94
328.293
20.7083
363.858
868.485
56.7034
80.8275
156.918
22.9263
1035.81
378.468
56.6428
75.4129
-1.99418
18.9218
1127.99
-12.1677
-47.0819
23.114
669.384
598.975
36.2236
41.683
9.29387
721.852
1104.58
729.349
498.832
769.304
131.277
-3.61085
-3.44596
344.695
-11.3842
-35.8421
1326.24
-3.17856
258.232
1.81841
2.17082
39.7618
11.4051
-26.9746
4.66111
22.5087
24.9277
-20.7706
35.3506
138.972
-19.7971
11.4194
76.0635
-37.9934
227.725
2.26649
-5.49767
-5.88779
7.6014
39.859
-8.6499
194.292
-28.8833
7.00147
605.198
164.808
4.76622
15.7742
-3.14802
-35.0214
232.503
718.681
28.8085
-29.1698
95.2684
-13.626
2.86632
-13.6136
-19.3766
357.809
706.584
-9.1918
-5.2823
-7.75148
-10.7733
-19.9355
47.7828
529.603
-30.6701
-16.0257
-0.178613
48.8324
349.454
-8.10682
30.3198
-2.97051
1.24335
-8.53074
300.243
42.3618
-51.0659
-41.2801
152.068
288.485
-30.5934
-34.6763
-8.57628
-16.8414
9.83342
381.016
125.527
-14.1759
442.981
284.669
27.5668
173.929
-30.8761
32.2776
40.5488
58.3526
-0.89095
-20.81
-40.6084
-24.7652
-22.0407
-28.2596
10.7116
-23.6545
0.2094
-18.6163
12.5931
385.363
31.9486
-9.88117
75.3923
45.0658
6.12581
-12.1749
34.7745
-35.415
657.792
-13.2589
-22.1504
4.53795
257.564
-14.3683
342.818
-12.5202
6.95112
619.456
-35.9059
74.1511
-1.2884
-16.6964
470.931
-18.7962
-25.7591
-33.39
-31.3372
-28.4772
297.579
16.6783
-11.7106
-3.26697
136.842
283.488
11.7603
-33.9878
626.069
-35.204
-21.5218
-24.7594
-14.4264
-13.7177
217.373
-54.4702
13.4546
-23.0639
416.411
-42.5005
104.697
-38.8026
-17.1955
-34.0119
-4.79728
4.82373
-35.1026
-45.058
-25.8209
-23.0804
226.261
-22.2068
-3.41694
-3.65456
37.421
-24.535
-1.08191
463.376
7.7389
13.5559
-49.2775
236.039
20.0985
430.548
0.570923
13.9354
-46.8379
-38.6486
9.58161
14.6719
9.19145
-12.2579
-30.5855
-11.2095
29.8071
23.7628
241.148
429.161
545.719
45.0702
-1.73678
352.627
764.485
314.703
460.785
186.805
-3.17856
3.359
37.7781
30.0095
-1.14101
17.273
-23.2265
37.0589
853.613
-14.9727
103.638
1058.69
753.118
-45.0272
-9.07887
-10.4267
5.7972
327.188
3.82848
10.7323
23.4516
-31.4667
28.2355
665.028
7.6014
22.7003
-23.8593
1297.57
-21.226
658.899
0.452865
248.756
151.674
260.385
61.6796
628.83
600.483
-5.02209
-1.3292
-13.2685
-7.40425
15.1117
-19.7015
13.8159
727.953
10.9355
-36.1148
22.3145
638.175
-36.1024
814.583
-7.63343
-18.6791
-16.6881
734.974
-22.744
19.2118
242.434
-2.817
14.2346
-38.1663
-28.2896
16.9733
-4.62633
-2.87068
-10.9097
-19.8371
-11.8751
-35.6024
366.282
-35.2146
-43.1542
-22.6063
68.0875
-52.8762
-33.2851
498.165
260.347
-28.6438
-10.2313
-10.536
-33.5238
78.1854
2671.44
-10.065
429.251
-45.442
2585.7
-11.8469
125.691
114.822
4.33739
276.431
591.372
-16.6744
9.22988
-12.3286
8.31362
332.334
-46.2534
30.8139
-13.6636
379.575
20.3161
780.674
8.08193
-18.7962
36.0851
154.017
-16.3447
3.40423
690.304
-11.6419
867.504
-56.6882
0.481166
-16.3622
9.88627
108.441
-11.1131
-8.96707
270.833
-11.2603
-16.3005
168.067
77.7548
35.4283
-40.4147
19.2651
51.873
-31.4972
7.06484
-28.445
493.487
-14.3342
18.6286
49.8013
13.038
6.03818
63.1267
268.323
43.1971
498.79
29.9247
-2.95598
35.8499
72.5855
155.985
5.52892
38.0522
77.6536
85.4511
13.8607
33.7469
10.0771
350.139
482.914
27.7903
203.79
44.7987
10.2309
23.7625
-1.83913
42.9256
14.3925
38.7491
9.37004
45.3438
46.9442
30.1223
19.0428
34.0552
52.3403
48.4908
-9.97176
11.814
-1.92972
30.2818
48.7502
15.3989
35.768
16.1289
861.648
19.6536
38.9832
21.3959
107.502
12.1318
6.85069
-15.1119
38.5934
20.7785
8.51364
26.6619
46.8775
-8.04088
0.671437
-0.831899
18.0152
7.0628
194.686
150.251
17.3195
-11.7392
11.1191
2383.7
22.3242
-13.9744
-14.2108
186.133
69.8853
76.6867
7.58827
379.147
0.119186
-21.5756
206.845
-2.93285
-49.0347
-47.3592
-17.0409
521.983
5.12706
-24.5
-28.0494
2.0526
-10.9045
254.618
2648.53
838.387
0.931135
14.2346
-21.2997
-11.423
-13.0117
-32.7373
-19.7373
-31.5244
-4.84458
10.6137
-22.0407
18.4043
241.606
-9.90317
-14.2841
10.6028
-27.9016
-18.6163
4.01858
-24.8882
177.059
447.207
16.9561
-34.1976
-0.510839
-9.97288
19.1703
-8.86672
2970.98
6.66347
-0.00509739
11.1039
39.6938
-2.95831
4.56548
264.868
3963.51
-23.7646
-6.66743
-13.6636
-28.9712
-34.0318
600.764
-27.5253
298.147
-25.6961
-24.4184
-23.885
944.872
723.983
-16.2957
15.5321
-35.1365
7.0404
-23.3905
-6.05483
23.9418
-4.93977
-0.533776
-14.9626
-27.5705
-10.3232
-4.11907
43.4414
360.739
-13.2974
-29.1703
422.189
23.762
11.6063
23.9314
25.6678
919.832
11.9312
260.111
-14.3844
13.7768
14.8804
31.9977
7.06394
-19.7581
15.338
36.0435
625.283
21.883
17.8972
45.8543
-36.7164
350.305
22.0332
19.9203
17.3005
490.506
159.681
82.8797
9.82059
33.3671
228.516
-17.0614
1689.48
-47.0819
-3.12293
-41.9552
-25.6205
-12.6649
1312.6
12.105
-8.09666
134.968
27.933
6.89622
31.8588
249.617
73.1812
-1.73678
731.188
729.334
605.19
11.1046
366.716
504.693
37.0922
35.5516
77.1335
18.7651
17.5997
144.709
20.7755
-2.61178
-2.29653
19.6536
26.2568
23.0536
185.377
22.2321
50.5502
22.7803
-1.0564
46.0784
558.552
42.5914
35.9997
63.8428
5.3566
69.4456
279.447
13.8389
21.8776
74.1903
34.1861
854.079
48.6158
50.4352
29.1291
73.8703
-6.89616
15.5374
174.138
1338.18
21.2006
505.974
299.611
0.628101
2.30359
371.828
1.92929
-10.8025
-10.9433
-6.6964
-0.875472
8.61183
271.142
15.6743
-7.81221
-1.42599
14.6562
-9.51894
-15.5254
-15.8535
4.45653
-0.641619
-33.5238
-24.2385
-18.4702
-30.5104
-45.9551
-2.56871
13.2079
329.371
149.414
-23.0913
-5.19253
-46.723
189.369
56.8112
392.623
2.91533
286.924
9.36523
20.4743
-16.5282
-17.9508
-1.05671
-49.9755
-16.0656
20.5065
-28.0342
-36.8429
-27.9855
10.893
-21.3816
-24.7591
-15.9851
290.021
10.8293
12.8288
193.6
23.0283
-1.12529
-37.0105
10.7885
83.9003
37.6126
-5.21894
29.5885
5.60634
-25.6708
-12.3604
-1.99635
17.2027
-9.94543
69.8461
7.86415
69.8932
44.6486
48.447
57.0469
64.7938
9.87504
26.1565
-8.95434
-8.08786
104.447
22.7708
41.323
352.613
1364.26
27.0291
11.7259
33.9758
70.7114
131.622
23.811
719.548
42.6167
221.711
190.399
2.61628
269.879
-3.04132
7.18444
29.3903
1010.33
278.915
151.316
251.985
48.1253
15.0275
552.672
23.7566
10.6735
14.1481
-2.50893
419.176
28.9145
10.1675
-3.04598
-44.642
20.2473
53.0217
6.50358
130.272
-18.9446
-23.0194
12.3422
37.6806
29.961
142.057
86.9882
32.5395
15.88
119.295
-13.2378
17.0304
29.1284
-34.0491
-6.96161
21.9998
45.5782
105.736
579.491
440.482
9.1417
4.04355
199.712
240.292
258.581
78.8003
-30.4495
31.3483
232.814
-3.61946
35.6955
28.6146
38.0706
79.752
26.4291
50.5947
15.331
146.967
-1.24983
719.505
-1.2758
42.0583
-6.4824
856.15
30.5707
56.3922
19.2814
-0.0555267
26.7148
583.357
39.0115
954.547
53.9504
52.955
39.3907
231.015
52.9898
-2.12867
120.071
19.1439
872.408
18.3441
7.48041
13.6846
1.27487
14.9736
248.135
-18.8629
54.6841
921.465
2.47712
12.8682
2266.3
445.699
25.9582
2624.52
475.214
283.489
393.97
35.0157
310.594
316.999
200.619
26.5257
22.4285
-11.4165
483.991
15.2352
21.9857
210.333
16.3148
29.8918
35.0911
18.2539
54.9188
70.1574
23.6069
32.6013
0.706815
22.177
31.2644
13.3297
187.086
1009.64
10.2309
18.1403
127.471
29.8071
25.6369
48.1195
33.1623
10.4
-19.5404
12.4836
-34.3483
0.803503
34.5304
244.331
427.623
-19.1081
221.688
-21.6074
27.4707
398.972
20.0841
-6.39849
-12.9191
36.5642
52.1017
-27.3298
40.0358
-11.89
826.344
867.856
62.8616
15.4175
14.4479
156.609
-36.8099
-0.725492
-2.30753
-17.0832
337.658
-5.45751
63.2341
341.522
21.4265
-14.1654
543.56
-11.3997
-4.1403
-17.7116
-37.8325
1.85027
31.6196
-56.3437
-12.4904
12.0071
710.713
4.04925
22.3516
30.0466
350.629
26.5768
758.742
17.3377
2.55333
23.4199
72.3306
119.255
0.840931
30.0918
17.8625
15.87
11.5791
40.133
1.87888
690.496
-20.2221
-9.77271
2.32214
54.0115
7.34766
-17.3994
158.435
208.73
3.10651
73.298
5.74658
11.5148
29.4597
15.8891
709.576
52.5633
35.0964
145.575
24.7925
13.2471
16.9549
532.824
25.3064
44.1448
-7.30404
28.4494
12.0342
6.43955
24.9871
20.4787
0.598264
51.4286
5.07706
1.2317
634.448
57.7974
-0.811565
360.406
429.106
17.2098
-1.35214
39.0115
-2.24025
93.3058
27.9227
16.4004
97.9326
1.90939
86.7114
66.1083
25.9823
62.2474
713.112
35.2107
37.4655
8.06236
942.056
9.35138
16.7443
-9.94543
15.5956
839.331
9.92308
31.5804
776.688
681.362
15.4972
777.657
193.445
224.296
925.288
17.1978
483.603
881.1
44.9173
-27.3188
509.989
53.8448
24.8003
113.766
246.142
14.4763
27.6242
349.147
30.7273
4.45495
5.31037
850.231
24.5741
363.085
232.205
55.2085
23.7625
305.508
31.6812
213.044
1201.28
17.2328
-9.27774
-22.3515
144.605
107.144
74.8291
-13.2583
-11.4793
3.1467
0.569568
50.2107
494.698
43.4003
907.072
-1.14101
189.687
3.90887
4.88449
-22.9113
1307.14
271.759
28.6758
14.8366
22.2321
136.757
24.6543
-23.5452
52.6489
16.0934
31.9395
329.324
4.71097
-10.852
457.397
172.519
2.59449
42.4923
-12.0167
1.37927
288.481
7.38638
16.702
38.4994
8.27798
319.191
28.6559
5.47219
26.3289
474.725
770.939
49.541
14.6836
37.307
8.48852
-9.86547
6.86035
35.4701
-22.4272
22.6673
17.2065
65.3371
34.4125
98.3826
0.840931
44.799
41.3362
379.557
36.8708
53.2515
70.5838
42.3618
-11.7105
13.0678
26.1194
142.308
10.6361
29.0419
-17.9466
4.36922
40.8931
490.857
1.34123
8.50932
13.8269
51.8322
493.089
28.2354
34.0036
569.191
771.138
61.1495
46.9411
7.03182
370.554
39.4436
49.2293
435.373
6.56574
11.4366
48.7206
116.052
478.225
36.3971
38.2987
62.4684
29.849
216.116
72.0434
664.748
880.169
358.96
44.679
44.166
1098.79
32.3999
63.6627
45.4995
372.595
57.7299
54.8875
28.8598
13.5893
503.668
758.095
22.0562
33.3121
-10.562
16.0608
46.3179
11.2744
223.554
-23.4417
-10.9066
808.641
-2.05299
0.814749
34.2576
25.636
607.559
20.1833
12.8682
9.92308
31.5804
12.0693
914.464
0.415986
-8.08786
3.24731
978.545
1121.02
170.634
2.16282
0.792151
-33.2517
9.61296
-15.4956
-24.9147
303.505
65.1055
129.881
12.0613
848.196
21.3569
-14.9788
-31.1523
868.972
500.587
179.59
-2.35752
852.521
-0.600399
24.3978
5.44425
72.4885
106.216
-11.2447
2.24024
-18.6481
15.1298
34.0354
-25.915
698.893
7.35642
-41.4643
5.02077
200.136
4.04489
-1.84959
0.406395
9.53107
-36.0297
-17.8277
530.381
43.6684
-71.3704
204.017
505.948
470.682
0.175003
-17.6398
189.361
170.028
6.58503
-3.35571
-12.9939
-19.0063
-7.39113
-53.6275
-26.8482
2.32693
382.184
586.418
413.313
750.408
15.5926
-22.6388
-7.40425
332.296
45.0968
14.0317
414.866
-29.1698
-11.5533
514.861
7.32196
-9.86547
-17.5025
567.705
-48.6642
2.0526
20.9546
65.3371
757.594
0.679268
14.0496
8.61235
-23.1738
-21.6479
39.1768
3.85485
484.773
924.249
0.777619
42.4728
-39.3506
-62.8787
-40.6084
-26.6393
-7.04819
908.586
-35.7559
-45.5104
218.405
-33.0248
-10.0119
322.549
-12.9941
-2.39939
-49.7032
-15.6872
24.4523
537.346
-38.0839
-54.2192
572.094
111.513
532.427
11.2393
26.0965
-24.0244
6.41202
-17.9233
24.9611
336.287
15.3844
-16.5719
16.9434
0.638426
729.137
12.7671
19.8479
147.655
-17.3258
-2.46794
-36.0224
-3.155
595.663
-29.4142
8.24504
1490.35
3.29226
-6.52391
698.594
1122.14
662.228
121.009
762.211
9.40031
568.763
413.798
562.041
-19.8
475.412
-9.0084
8.93891
421.096
18.4067
44.5933
28.7191
29.8729
954.038
10.8121
-13.6395
20.9602
-12.8364
19.0719
30.0786
18.6803
-9.54243
514.286
174.77
240.123
38.8523
2.31154
254.321
702.682
-6.13839
44.4908
17.4375
4.56505
21.7329
8.23847
-1.86032
1158.88
310.5
-14.7812
18.42
35.1238
563.915
632.421
1123.84
181.819
33.5552
57.496
18.1344
254.873
7.86243
24.4555
914.682
28.4132
4.0701
9.2368
26.0971
432.674
-21.2162
8.06583
14.6034
474.435
22.8952
121.975
14.2548
23.4018
30.0049
62.409
50.4439
52.2172
46.8021
20.9062
-1.0564
58.2711
34.834
2033.44
3.23605
24.7553
65.7168
33.9447
19.2442
-16.1462
-9.98156
280.338
28.5639
10.7496
12.9932
1.76418
100.344
23.2705
-14.3924
4.293
485.233
18.8327
-8.78444
20.7339
38.1788
-9.67926
54.1736
2.86632
-9.86547
241.617
178.376
234.003
-8.89919
10.0496
32.9752
-8.18128
10.2113
372.761
373.046
-6.5004
529.364
-10.9097
469.294
462.264
20.6195
90.7948
-14.5999
3.00637
200.059
582.784
1943.29
622.458
24.2421
-11.8527
169.456
28.1362
-27.4899
-11.6468
1361.02
46.5153
16.3338
48.9351
33.8576
22.7592
-8.02159
-40.3329
687.872
-15.457
27.6002
18.1381
0.429664
-11.1157
52.9775
39.9446
11.4366
67.4613
-10.906
68.2562
0.624236
472.129
1061.32
557.426
38.8102
8.72796
32.873
20.3161
55.4104
34.3189
32.0293
504.665
44.9221
249.594
51.1217
37.1374
219.913
-19.1068
447.504
27.9227
-4.21436
-3.71281
129.815
5.3676
75.0939
54.7512
879.904
3.73227
-4.34732
31.8402
15.7506
1997.63
29.5725
774.325
-6.1973
73.5942
9.97339
54.0977
36.16
29.6561
5.34347
10.1953
19.8163
28.6157
31.7787
7.91225
55.7212
-27.829
547.558
9.65909
502.078
-14.2004
-16.3851
7.7389
78.2077
236.57
56.1287
514.133
53.8317
16.3798
23.0597
36.4242
16.1107
615.436
-18.7269
-3.04132
539.419
21.894
-7.81691
520.812
216.378
10.644
33.5552
-8.0963
14.3863
52.84
28.2036
13.2557
594.381
1122.89
29.8515
-5.85708
32.4287
29.5959
44.9219
43.4003
45.0021
345.235
322.5
21.7511
143.881
15.9055
20.6346
34.298
423.383
33.4765
22.4392
787.399
41.4045
555.824
858.403
256.235
413.257
41.6219
71.339
56.3271
57.3237
73.5414
8.87554
46.7264
586.473
69.1759
47.8697
412.895
541.455
185.625
26.858
-0.402378
22.9369
42.7671
2.88712
13.3279
-7.37188
588.727
810.493
16.172
43.193
12.654
31.3483
12.5159
0.128672
60.0584
15.4961
707.112
70.3817
609.264
333.579
552.709
21.4321
553.474
23.0871
920.995
510.978
44.1174
100.901
445.216
41.8151
28.2812
15.5333
146.122
13.5963
65.9355
258.277
45.6249
80.3966
32.3403
101.235
32.3635
39.8713
3.87938
450.179
15.9595
35.2107
52.458
21.1808
3.72918
40.1135
57.9738
30.3212
775.288
58.6017
32.227
163.647
769.991
235.803
33.4545
179.112
701.405
89.8748
24.7788
20.0231
28.3997
33.6729
5.4501
-10.4522
360.302
275.73
215.015
41.6669
490.453
22.3955
21.2536
61.328
38.8686
68.0373
62.9623
-13.1047
38.1881
7.18444
58.3073
27.7903
475.529
309.042
4.6087
33.1328
57.9181
10.6444
319.859
223.014
1469.63
-5.52961
99.4628
426.217
23.286
-5.28659
42.7361
-17.8593
42.4632
651.262
-11.4484
629.156
40.4532
11.4437
146.692
-36.5683
-19.143
-20.1667
25.9005
-49.2586
-10.2313
68.1748
-26.1125
6.97094
3.05349
20.7042
323.749
8.85949
-21.2173
33.2258
188.472
17.8919
22.0554
1148.81
37.5856
-21.3595
894.861
28.9076
-23.0874
12.9713
-34.046
-8.56933
55.8832
52.3657
152.191
86.5017
18.8175
-8.7319
-3.62266
399.346
15.5333
11.1889
304.077
0.52193
-15.3364
21.2621
-35.9734
14.595
-17.0549
-24.8291
8.00066
0.682433
606.392
226.228
13.1484
2.41457
892.977
-22.8597
913.008
30.9031
413.99
19.2651
48.1248
-16.5047
1099.65
1026.42
199.254
46.6014
693.076
24.0841
27.0618
59.1716
-1.95448
21.0307
-12.773
143.648
70.6087
602.606
1.22579
242.519
8.91475
36.7869
51.9743
39.7406
651.145
61.546
253.42
16.5005
35.4871
28.2921
11.0496
4.69891
-23.2145
4.36452
51.0534
-9.0337
-36.5093
13.8775
0.330781
308.65
218.466
181.15
-9.98539
-19.8112
572.292
152.135
3.38067
187.955
-2.86675
44.3373
14.08
-3.95211
544.823
439.629
5.82152
2.38864
146.153
733.541
626.618
723.34
-7.20481
-44.1599
303.774
32.9599
440.486
-26.749
-23.4
-12.726
75.0872
758.731
95.6825
69.552
13.622
-29.2646
-17.4778
-45.7499
-19.2355
-63.8281
71.987
11.3254
151.644
3.41121
381.917
-46.0646
29.1672
7.2567
-33.8549
-27.6815
495.516
-28.0558
7.79738
12.0443
-2.63257
1.27693
-18.0588
-9.83623
-32.1169
20.7938
307.031
-21.9541
-15.4815
553.45
75.7511
161.246
-17.0952
26.5323
-19.4683
-23.3014
29.3185
-30.0256
361
31.9486
-0.464448
25.7261
143.701
560.775
-5.49353
41.3177
0.50361
38.4249
42.2707
7.68849
26.0965
42.0468
0.624236
-24.4989
-8.77207
922.869
50.0546
12.4761
12.8199
-23.3004
62.4298
210.066
30.5258
26.1814
22.9667
30.3282
19.2626
37.1374
-7.86245
42.706
9.18207
-0.466227
-16.8313
34.2376
195.419
7.62751
0.967009
1.47753
1115.05
5.02301
286.713
470.268
994.554
71.7201
-5.01914
10.9942
64.271
50.2708
29.7063
55.1728
72.2901
24.8676
14.9121
1265.41
-23.0804
48.2249
35.7008
1053.51
168.606
27.9389
-14.7499
46.3486
24.8003
5.07037
44.4614
65.1055
51.1707
49.8439
36.3495
524.752
686.615
10.9326
68.7457
140.234
707.914
4.6087
507.907
18.7404
52.84
28.2036
354.336
176.484
44.8441
134.793
584.474
28.6806
44.5885
903.244
118.363
37.5058
6.35525
37.6421
4.88449
1.4516
4.66111
35.6271
24.9277
-7.65214
535.726
-2.93047
65.7673
230.935
15.0183
1.32945
27.2985
-19.9433
-25.1948
10.5189
190.721
-43.3201
931.737
-12.9538
33.249
-14.5503
-27.2838
29.1291
15.7742
480.361
9.9152
-3.89814
18.8327
-1.28817
19.6539
83.1564
-4.80692
1.36655
27.9367
27.2292
-0.402378
773.653
99.1769
29.124
2.58247
29.3434
11.4538
19.0111
16.3413
-4.72566
16.4021
23.852
18.1381
-9.24166
24.4511
43.6928
343.146
37.4762
221.478
25.1527
637.807
0.598264
45.8064
16.3215
25.5946
-4.60834
-8.30783
26.7777
46.7961
45.3207
682.682
58.7434
694.912
127.039
7.30801
17.3478
476.048
31.6045
-5.59222
0.540502
338.253
-18.4028
774.907
837.529
563.035
30.5095
27.5101
19.1026
14.5611
35.0381
798.018
25.0497
15.6006
2.53237
22.3767
15.1311
-4.18046
30.8417
16.3455
21.0509
700.246
614.088
874.345
814.57
890.946
-5.76708
40.5351
7.93021
295.603
-5.23699
43.9473
31.561
451.134
-9.85711
39.9263
55.1648
-8.25219
-25.4947
-53.6411
-35.9191
21.894
-26.0256
451.329
57.6126
5.44332
-23.5023
204.308
-30.5851
228.03
-14.6264
433.002
0.302168
-44.6556
-43.2434
-11.6119
8.45777
183.454
4173.01
-12.9191
-29.4705
1644.51
37.1091
233.165
8.17664
-2.8607
4.97662
14.2305
0.163792
36.6246
-20.1898
28.1368
8.1677
516.41
-14.4579
-7.98522
530.961
75.7511
22.893
399.252
307.471
34.0036
3.2228
6.51874
-9.83478
23.852
6.89372
847.508
-11.1157
624.152
19.2443
113.033
-0.930527
47.8929
168.858
17.205
30.7749
51.4171
101.798
45.8064
21.9437
23.7205
508.886
27.8124
6.6847
434.953
194.847
60.448
783.703
71.7364
92.4766
26.0487
-17.3328
107.303
28.1463
24.8788
357.692
-11.1131
763.712
3.3516
1079.45
356.639
-24.9621
-13.1374
7.37398
25.8243
330.172
-23.0639
105.453
17.2345
0.603055
464.518
30.5378
50.2708
43.9284
10.4459
4.25284
274.03
-8.08786
35.1064
5.90422
22.5824
254.813
-2.95598
557.079
86.4497
572.961
1.32224
333.49
49.3646
20.0985
8.88355
21.7329
70.0827
-9.35659
-7.80809
31.2644
-1.66278
-2.19471
115.709
200.346
19.6012
23.7625
31.6812
18.1344
20.6144
35.9734
13.2111
13.2557
13.4404
5.48867
545.213
-2.10895
23.7614
9.9399
642.416
-11.3001
429.458
21.0211
-27.9503
18.003
25.8145
58.6609
12.9626
37.2247
637.133
624.355
0.817662
207.248
78.7911
25.7248
74.0514
19.1331
386.182
25.9713
28.2161
21.1183
34.996
357.174
17.3195
670.79
-1.98395
798.973
-25.7889
284.522
7.34766
21.6278
19.4491
0.270446
15.8891
38.6607
41.3189
18.2762
5.11136
518.514
15.1212
7.58453
24.8665
23.078
2.81761
46.0189
116.384
20.6096
9.22988
311.885
10.1877
319.215
774.818
1382.52
1.57546
4.81063
643.345
54.2924
54.8258
496.971
322.861
51.2471
-5.98838
179.513
35.419
985.293
538.338
11.7603
26.6402
15.9595
-13.515
11.2285
28.6771
14.3933
1075.69
22.3665
46.4391
37.8175
543.985
19.1086
620.066
19.2934
25.9582
27.0618
319.667
-0.0804172
11.6604
501.658
53.8471
37.8125
28.2046
-24.0741
31.7988
10.1625
4.22959
228.133
50.5065
113.083
61.328
146.748
855.391
10.4885
-13.1047
139.388
721.204
344.233
-14.7812
33.2497
6.24329
323.811
-7.64487
16.3338
8.50932
-25.5285
18.9501
11.3688
26.5074
31.3338
-53.4514
20.7042
8.90588
44.4667
32.2888
13.2067
150.429
58.6853
29.1523
-5.42997
44.8371
42.0193
26.8612
607.061
4.3464
15.8214
437.889
10.3842
1135.39
-4.5597
19.3263
611.116
0.540786
26.1814
169.009
231.032
64.3656
9.00415
74.5651
31.6709
47.3328
24.3982
24.8673
-7.75086
781.617
322.743
143.396
37.4655
8.06236
-11.8436
20.5958
1173.92
24.2406
3.33555
37.8175
12.5434
416.548
52.8417
6.22525
27.8608
216.07
39.0264
31.5804
630.762
1093.09
20.5343
30.401
-9.96192
66.9656
-5.34017
82.7901
91.7689
-5.7943
542.397
644.921
38.8523
4.1856
28.7499
33.217
51.9871
472.836
85.1499
15.7347
91.843
452.357
31.2644
761.082
12.7978
46.3682
-14.132
655.323
48.5478
-21.2148
59.3639
11.2441
30.3512
11.3817
97.7536
577.534
429.021
9.9399
53.9588
35.904
88.1056
18.9014
21.7511
20.1923
17.7796
44.9975
23.9907
42.0106
321.146
148.939
1150.03
-13.2378
2.9861
370.208
24.7878
4.14055
30.1096
44.712
-33.6281
-9.15879
225.391
-42.3831
-21.226
-15.7649
633.324
-24.5274
-17.7226
326.688
395.973
78.5608
1.96608
-59.3842
-59.8509
26.9344
265.059
-20.9237
-32.3666
-2.75588
224.393
-30.1222
-29.9235
442.458
-14.6526
-20.8699
26.7081
-57.4168
-62.5292
92.6702
3.85485
62.7216
32.1939
-62.9406
286.101
-58.0912
-62.8787
-52.0812
780.744
507.821
-11.3619
505.877
110.168
101.648
29.6487
-10.456
-1.46987
1.95009
1.64543
5.91761
-10.098
301.058
-25.8252
-50.6403
17.8931
-31.3865
-2.68243
-23.3376
10.811
294.421
76.8316
324.073
0.338433
8.28609
30.8024
-19.9905
-20.7508
400.005
186.861
583.848
-4.04674
27.2994
455.568
154.214
106.766
-27.6331
24.706
13.6404
33.3893
173.061
22.1226
38.9579
724.797
39.8366
17.371
21.1307
-13.3731
50.731
11.6477
29.078
8.9738
-15.0084
34.2993
13.8766
888.185
48.3131
34.0693
-9.94543
77.3423
20.9826
763.348
191.707
35.2783
12.8397
351.275
1118.02
11.7491
28.0306
-9.96192
16.3658
-20.3327
28.4422
48.8193
264.532
114.258
108.524
-19.8226
7.97772
-5.37956
40.7264
13.5559
355.521
13.0252
767.132
288.119
32.43
100.142
32.9773
30.7273
-14.9788
-10.5376
29.3903
1021.58
10.9238
74.4792
44.7987
6.89622
24.3626
35.9734
18.8333
26.3742
5.92437
15.3145
295.963
-3.98302
-2.47549
-10.6748
-12.4974
473.736
18.5921
730.353
819.98
291.713
-29.7757
-7.37188
-24.0924
40.7041
-19.7182
12.4238
63.8077
67.0019
20.1039
297.374
21.0444
-1.74539
11.748
30.5743
21.5583
38.5226
59.965
69.2
77.1751
259.411
64.5356
551.6
27.975
6.22046
43.9324
16.3215
522.053
60.5558
11.4146
30.5258
37.4258
-5.14433
6.14413
26.8843
16.4691
20.4265
16.4004
71.6957
31.8944
30.4895
24.8788
224.633
1154.56
25.3299
14.596
23.0549
14.3933
41.2105
68.2245
14.8702
211.357
375.149
494.178
54.8535
21.2178
368.941
51.1525
25.908
4.57306
34.2379
20.5343
140.971
27.5194
406.172
-9.08831
22.82
50.6934
-8.49362
-32.9683
22.3439
147.552
-31.4739
21.4585
24.0647
151.433
-3.94296
-28.3412
-1.24886
778.08
295.377
97.905
26.9951
-37.5578
-1.53743
-4.65023
1254.51
0.330781
284.287
-6.46664
164.118
205.512
-6.23726
583.638
1168.25
-18.4051
9.00287
427.835
-2.86675
33.0929
758.084
-28.315
-36.9668
1.85001
27.1938
35.2351
161.951
6.30258
651.188
921.395
36.7081
44.4655
133.451
16.9911
7.23067
58.2012
52.6854
9.8739
115.581
14.2202
154.295
-0.402378
382.758
33.3968
397.153
25.7041
12.2575
22.6132
1017.09
906.07
59.2755
56.3115
12.654
441.677
573.593
249.339
588.96
34.3224
45.9211
53.5151
24.5551
275.483
151.659
17.205
47.6415
11.8686
3.6121
64.5471
10.6993
4.97983
-6.4824
-4.04674
29.1735
26.8226
41.3996
32.3999
7.97413
97.7946
13.6404
44.6337
30.6324
-0.366185
835.436
27.9227
-7.96249
13.1538
11.7488
27.8564
97.5827
15.3958
-15.8996
23.9663
11.2285
13.6846
-11.8436
577.193
-8.61222
-20.737
734.221
15.3287
27.5359
-3.14508
226.512
49.2785
-0.328944
284.579
14.1941
-7.08028
-23.0804
374.312
15.2746
37.8125
372.879
7.32417
-8.88888
0.242634
48.2226
360.258
-23.0406
22.3955
85.7203
68.0373
47.6686
38.5995
25.1051
9.38407
0.706815
27.7992
27.5162
3.95942
629.366
63.2348
29.8062
317.578
-3.71319
91.6513
325.487
25.6307
13.1182
22.855
-5.52961
20.752
22.791
622.056
7.35642
53.7465
49.2953
40.8403
16.8109
30.2818
-5.59772
23.2218
28.5174
1941.69
192.291
-8.45735
33.7531
41.7943
-17.0225
31.6025
26.1873
20.9062
28.9287
2.04907
27.3378
108.776
25.7248
15.385
65.7168
580.695
644.784
195.406
6.34263
1238.15
-17.6389
32.312
404.303
74.8373
292.244
-0.855982
30.7668
-11.6366
407.459
25.3919
784.883
6.67842
556.476
922.669
4.17765
13.8812
16.9218
396.228
154.672
625.18
23.1706
44.5117
32.7903
173.53
-41.9145
-1.03313
-1.76735
-32.7373
287.61
-6.23276
532.57
19.5183
-51.0022
330.284
-35.7559
820.308
248.39
-4.38975
-44.7682
-27.9866
1458.29
555.903
53.8371
-25.2934
516.409
-26.3774
-44.6392
315.633
-55.5977
-20.7508
-36.8831
10.1992
-0.54514
-26.5355
-7.3261
-27.5891
379.209
-0.397494
-2.06232
239.414
588.938
-35.5719
21.1307
-18.9953
58.4993
-4.65519
-2.2706
-9.38619
-36.9152
-4.34732
610.823
9.70646
-8.07137
41.7351
20.9826
-1.27101
7.24605
-1.32132
-5.95114
-5.90093
304.103
-7.08028
820.249
86.4891
-14.6613
13.212
-33.4444
20.5544
35.4352
-32.941
-12.637
-22.2462
14.4894
80.033
1.78078
337.971
-6.13839
788.495
21.4316
-7.48252
-38.6486
16.5548
44.3828
-29.7738
145.694
-18.9195
1.27367
-26.202
220.962
79.9848
132.452
-37.4816
2.24024
-11.1071
299.216
-19.3557
-2.94463
101.997
-12.4163
-14.6569
30.533
19.9744
-18.9446
-14.8318
-11.9821
31.4367
21.5277
111.135
942.399
-3.79773
-1.58261
-46.034
121.989
196.004
297.464
10.3332
-40.837
210.02
-13.3841
108.907
-23.8593
-49.8794
374.202
115.42
30.4379
241.26
121.689
-18.8505
-8.58862
6.22231
11.7893
-14.9005
422.251
-39.2362
19.6539
15.69
406.363
-28.6185
-11.4187
-14.0003
372.444
-41.8654
91.6921
15.6136
80.1825
-10.7963
24.0265
91.6806
627.279
-18.0323
4.98058
5.8316
3.87251
-12.2219
338.511
588.546
-34.1976
25.7261
280.507
420.22
-22.3601
-20.5265
26.7405
36.1965
23.5301
-65.4001
1.86897
12.978
30.3235
6.41202
34.5505
165.542
63.5822
484.107
47.6805
3.20299
2.88793
-25.1744
358.532
324.384
409.087
322.284
118.544
600.044
547.749
-17.2105
38.1287
1417.36
62.3837
19.4894
-5.15139
76.3808
497.6
1019.06
284.437
238.689
21.955
46.8816
19.6618
464.397
23.4069
9.19141
1161.8
21.9137
37.9869
49.0936
36.2103
39.1052
7.16732
638.778
36.6828
210.4
28.0306
32.2751
-11.836
61.3434
9.65236
47.1828
3.84171
273.902
33.6729
280.938
8.28842
51.0812
57.593
661.983
174.673
813.795
383.817
37.6624
24.168
29.0618
-11.4746
-18.1155
143.577
6.23859
4.20171
32.6173
239.804
12.2164
473.024
-36.0962
1095.06
-14.2041
995.533
-9.29431
-22.7174
5.91761
220.412
6.0339
22.7312
2.90058
184.085
-1.53958
728.504
21.64
348.229
138.687
0.192225
33.7281
7.35581
-27.7726
12.0342
30.8024
262.968
47.6805
33.188
18.0983
29.6865
564.68
26.4071
-5.08141
37.4258
24.8407
94.3506
-2.24025
224.49
39.1671
209.429
870.048
16.9019
58.612
740.002
714.422
120.907
-6.01873
670.9
26.803
12.5193
13.8766
-1.99635
30.3212
37.9869
1096.7
0.603055
651.925
43.6563
24.0339
59.6914
1269.57
62.9198
20.5343
-11.836
4.03016
15.3237
24.4564
16.8063
-18.9128
90.7473
528.968
22.7314
53.8448
19.1781
8.8185
43.0102
33.2464
36.1782
236.949
30.7273
721.529
-8.66352
31.5473
23.7681
609.283
35.2866
87.5977
82.28
27.0975
14.3863
-1.87435
41.5956
43.1961
590.468
20.9169
-1.5521
2.67757
-1.07688
-12.4163
-22.8563
176.71
-19.7333
-2.51434
-26.4409
601.045
30.1844
-22.5128
5.25002
-51.6927
8.17664
-6.60883
612.058
-12.9547
23.5062
-10.8194
9.39613
1.06156
-19.9433
-4.58003
62.9928
-6.05566
-9.58694
5.948
35.1231
-5.17996
43.9153
390.633
19.5131
52.5549
968.737
1.53714
-0.392164
1.02904
-30.3362
12.3006
-0.0237993
273.374
-20.7365
152.427
-5.93814
-38.8207
-28.6
19.3413
-16.4624
-52.7025
11.5398
-36.4199
-12.7068
6.51874
44.2829
15.082
-11.7088
31.3483
-11.8469
13.5481
511.749
26.7405
14.062
49.767
57.9556
-18.4022
43.8933
-1.24983
221.004
-27.5127
15.8214
623.519
1.2317
-4.60834
-2.68563
1195.82
2.41485
-22.0109
0.343157
304.121
346.358
10.0177
80.2187
100.802
5.15597
665.775
3.78346
186.037
51.1157
24.4941
52.8771
38.4483
7.09973
22.4729
-15.0115
14.5799
30.3212
219.634
-12.5154
338.956
26.7897
18.4619
2.69899
32.9347
36.112
-5.70262
523.28
574.747
586.914
46.9452
26.5257
-13.2906
6.41435
292.836
35.8499
-17.4184
9.27705
225.527
3.23194
25.7501
778.308
1140.25
17.9847
36.3495
318.605
85.0398
22.177
12.5237
-22.2775
-9.69097
25.7535
24.184
23.3494
12.5181
-22.4539
35.4293
8.77029
-6.22845
693.404
13.4846
28.2036
697.29
356.375
-20.2928
16.7268
-33.9681
308.619
-29.4155
726.749
695.223
41.5262
22.5133
949.01
-16.4602
-3.58739
1.13636
41.7943
5.5726
30.2765
27.0546
46.0784
26.3173
29.473
-0.265596
48.8309
43.3151
527.116
-6.87518
26.685
513.158
31.7105
653.516
94.7164
33.0916
9.57973
24.6333
493.776
535.288
28.2005
-21.0792
23.852
5.01965
5.75087
47.3553
66.1816
46.0189
97.6437
52.4688
569.576
675.002
32.6765
-16.2424
56.0859
4.3464
150.754
494.208
18.0983
-21.4263
18.9108
-7.55179
21.0926
13.4616
28.6329
23.1361
70.817
31.6709
404.834
26.7413
51.1157
895.549
3.87938
24.7661
198.635
1151.95
47.6098
14.8702
59.5575
49.0619
59.395
37.8492
279.839
25.9867
68.0191
35.2783
22.2101
224.776
1120.83
19.5973
8.84928
19.1769
-10.0253
38.7495
23.5194
171.766
276.364
-32.9683
11.0995
447.446
16.1722
517.676
19.1259
34.5769
48.4276
-4.23491
4.86627
101.942
-59.9564
-25.5301
755.46
499.892
428.982
-0.600399
-16.8317
-0.177947
83.7329
-34.3394
26.6031
309.358
11.5466
-18.4187
927.529
848.717
-26.8384
699.596
33.3441
558.416
-18.0076
-22.0824
373.1
6.75855
-15.415
-40.3165
-9.35046
-33.1121
-15.3949
538.305
237.67
-22.6374
437.999
57.235
25.5953
-39.231
-16.5961
10.7191
356.969
157.664
798.825
9.79653
9.70482
36.974
4.77343
18.3072
24.3694
-4.49294
53.2704
31.7119
511.5
584.37
955.666
28.5029
395.723
-16.7898
19.8479
439.413
477.293
175.747
-8.7772
46.562
452.221
768.907
43.8523
37.0255
0.972359
215.097
-33.0508
526.079
446.058
96.4985
-5.28436
667.149
311.853
9.24805
194.49
45.3137
20.0396
49.2313
50.9677
216.121
29.7348
128.982
39.0767
1548.8
44.1791
26.1565
-2.46566
53.8471
5.90422
37.8125
49.7563
10.247
27.0019
-5.76708
3.29255
49.1597
42.604
4.13334
358.79
487.678
32.3094
-3.86825
166.973
516.319
36.3141
14.6807
12.5237
18.9519
46.3682
61.6653
61.2438
429.196
29.3788
174.288
54.7141
46.9442
-4.54788
29.3502
34.9922
27.0404
10.1675
-3.04598
526.245
349.124
51.8336
23.4503
361.491
-12.9577
3.01042
1.4516
-19.7017
82.4788
19.3055
-26.3928
530.104
290.431
-3.45667
654.867
26.4119
683.261
-24.8749
152.762
18.8652
-13.0133
0.503567
677.258
5.01097
419.296
-33.8431
114.766
-4.08451
340.931
85.6742
527.626
814.577
-20.4053
-3.62375
112.714
74.268
-19.2051
901.852
4.08262
25.7296
-8.30463
473.29
82.0255
1251.53
24.3694
50.704
4.87739
272.672
-4.34673
35.46
646.433
13.9195
97.1127
245.895
245.579
-37.3559
342.603
-22.885
196.318
-0.593876
488.716
86.7779
-12.3697
990.915
86.6882
26.2723
24.8673
52.9898
681.905
2.00531
38.4483
55.8255
609.056
29.3859
29.9661
53.232
48.3131
3.17303
73.5942
26.6048
502.853
381.981
333.305
68.542
64.223
-5.70262
32.2751
10.6528
-5.34017
894.261
46.9452
-10.9556
46.7913
59.798
34.2146
35.8499
66.0298
1766.69
16.7733
242.393
153.187
66.1632
47.6686
34.8513
20.3029
110.249
38.8719
607.019
1.90901
31.2591
38.7491
52.84
3.88542
50.902
879.259
2.49515
37.0789
-5.17412
22.1524
22.3402
14.4597
40.3684
25.5953
28.3204
528.757
499.85
0.896538
-4.21258
10.7336
132.456
34.1629
-18.612
665.382
47.3553
190.224
34.7745
17.0588
44.9725
56.0815
15.331
32.6489
-4.99796
794.468
-13.7608
-15.8527
-15.2911
-19.5522
13.7041
32.0293
-27.5702
9.3148
-20.1369
9.89226
214.291
-37.8475
37.0838
27.9227
26.7181
36.1232
-26.4915
359.952
675.067
488.224
-15.3891
-9.38619
-1.30797
544.754
-1.89302
36.3654
382.187
18.3281
19.0768
-13.6936
22.9944
-3.38024
795.207
-13.3687
163.596
-13.4474
91.5505
-8.54541
-33.2285
-18.8211
184.941
29.4842
35.9384
382.403
-9.08158
41.1691
593.907
-21.6966
468.998
-3.5055
38.8523
-1.4366
749.075
36.2461
20.0985
65.1055
8.77557
292.175
167.652
837.107
256.569
20.0147
132.452
1.87378
47.2178
442.372
43.4057
-24.0409
7.36273
52.334
-5.85708
-2.47549
868.262
42.7144
20.9115
326.821
7.90266
2.03481
-2.61178
-2.29653
1748.52
422.23
-15.1484
74.706
24.3133
-39.7578
680.734
475.676
333.435
910.263
98.4645
-3.03973
25.5953
1150.8
30.2555
301.199
-17.8441
13.2079
771.651
48.1232
45.4072
439.035
122.404
497.571
41.4217
314.703
38.2711
13.9358
24.9871
-25.6387
25.1917
119.395
-2.68563
283.57
45.1478
24.9036
14.937
-12.6406
34.0763
5.2783
298.624
-19.1068
57.6986
27.9227
-2.34029
114.799
-5.58687
433.414
266.633
266.249
-1.47081
79.6778
25.8404
54.3321
259.187
18.1415
5.60324
-12.3604
601.911
737.807
28.6166
217.995
344.578
761.424
27.782
24.0841
57.0469
62.9198
30.4898
603.369
24.7788
472.701
450.995
27.5051
-4.59159
-17.5149
158.298
8.2612
-9.82591
4.9278
25.7374
219.651
10.2141
-7.79443
-12.6976
-3.29788
190.789
20.4946
7.67737
-30.9083
20.3845
19.3659
-17.5923
206.601
43.8617
-35.6837
-5.28556
36.5792
-10.4853
-10.9136
126.499
752.804
27.2666
-21.4145
-36.7792
-27.7754
-5.98966
15.5404
-47.8443
-0.912557
796.274
-13.6491
378.245
365.978
673.238
1045.39
931.262
14.1315
-18.0323
38.7138
2258.46
30.1094
11.5148
10.7191
25.2594
19.9201
103.163
7.03182
-9.88117
310.492
-1.4444
-29.8564
0.0882623
-16.363
27.2782
136.666
7.8347
2.66389
15.8099
0.624236
164.782
0.598264
645.508
35.0621
10.602
40.3693
3.44953
-10.1819
19.3263
13.2886
-16.3258
738.327
0.477865
43.4467
14.6486
234.906
14.6263
16.6783
-9.83656
464.804
15.5085
1.61947
24.7661
32.8261
-7.8928
13.6846
666.568
198.632
22.0762
62.3498
48.4755
15.5453
14.6636
89.6764
15.8175
5.54178
91.3284
895.632
8.28842
9.85178
247.619
25.7338
587.02
123.137
278.001
55.7058
986.33
60.787
-14.2503
702.789
734.322
-4.34289
-1.66278
-0.320643
78.2273
41.0506
30.8456
-0.600399
-9.33539
21.8825
-1.87435
41.5956
447.994
78.8481
56.0885
344.688
8.11735
7.09389
-8.92226
52.1375
18.5921
-2.4069
21.6278
484.217
64.9507
663.629
43.2279
71.485
10.2669
51.7792
187.496
1.40962
12.5159
66.022
-18.612
49.2293
74.1298
153.668
35.4668
182.574
45.7949
-8.74609
2231.88
59.3277
44.1174
39.0568
33.9034
15.5333
314.788
15.4704
20.9579
154.195
27.7448
23.9654
211.581
7.03004
36.0884
382.345
26.7413
60.4861
-24.6175
24.347
15.5586
134.334
11.2254
8.25437
160.757
49.0619
20.0396
39.861
39.7233
6.22525
33.483
53.0266
33.4042
361.416
47.6766
475.214
79.2155
-13.1989
818.375
551.257
159.627
17.1553
434.723
26.0648
17.6587
32.1018
44.4745
163.481
-6.17403
16.7733
143.787
50.113
197.348
6.74034
38.2235
-4.91538
61.3607
50.4209
34.5938
779.011
610.339
16.8663
13.4846
15.0851
13.2557
35.9094
-22.1668
80.4513
3.60829
-26.4718
-2.47549
23.0584
770.186
62.1409
172.439
30.3915
264.404
-0.737711
450.689
442.299
49.2906
-9.52621
27.8543
9.32073
191.446
4.56579
108.871
121.302
38.4442
2.26649
58.2206
-5.88779
11.3495
118.687
33.3308
-20.1667
46.5153
-15.5254
34.7462
29.3434
374.938
265.592
10.2669
36.7867
50.6893
546.716
6.89372
2.00274
186.122
21.5583
32.9004
46.8466
118.405
619.232
8.31362
195.527
-21.8905
49.5546
589.786
368.331
-0.298607
-6.43376
894.515
20.7849
-10.7036
-7.55179
24.8407
905.696
5.2783
66.2396
27.7135
11.0561
16.4004
47.3328
-5.58687
52.9783
27.8564
24.4941
1552.13
51.1659
20.0155
594.06
4.50624
59.8478
820.266
39.7233
0.603055
57.8458
44.1791
8.00097
19.1566
-8.08786
154.005
35.7008
4.54028
47.3331
67.709
57.593
32.2966
-17.4184
20.5214
26.8758
66.9796
41.8004
6.43911
40.4735
8.23847
527.319
27.7992
46.2569
-22.8094
23.8794
-11.8448
1407.46
35.4293
40.6294
35.607
41.5956
200.618
1302.61
-7.17429
26.1034
22.3489
-7.73115
-8.09769
21.1843
44.5885
3.69248
599.998
15.017
0.733056
-7.08987
22.6495
34.8695
310.673
27.1499
30.0049
16.7107
48.4691
687.733
140.846
0.817662
33.9082
65.6727
175.65
38.4442
-22.7544
582.94
15.4961
33.122
235.36
49.1786
27.6162
50.4745
-3.85802
36.6253
17.4877
1.47169
15.4406
535.647
18.5921
6.96343
-4.9138
27.4694
9.49471
315.114
98.8002
239.186
45.0671
-15.457
68.8296
27.5084
26.6666
-1.74539
169.17
38.0706
21.656
391.872
33.7281
75.78
6.24643
252.863
-7.10437
-31.5645
51.2382
127.562
342.603
8.60347
-15.3888
36.8874
12.7034
915.137
7.20656
77.4076
26.7765
34.482
7.03004
58.5772
28.1463
1591.59
24.8788
-0.254601
19.1439
14.0855
22.0923
-3.18204
192.43
39.3364
4.50624
-9.49261
23.9503
58.4322
-15.5676
5.99009
2.47712
41.7822
3.41919
859.918
190.106
58.6008
7.41585
21.0307
404.207
393.053
-10.9132
39.449
613.108
13.0581
3.57604
-25.4448
47.3331
30.4225
-26.7888
337.971
880.324
21.1856
212.586
59.2142
26.9791
8.20308
-0.311828
5.83348
7.17562
70.7311
-6.6357
18.1403
67.2884
-13.7185
1.87378
116.558
45.0702
19.0428
97.7734
14.859
503.984
162.809
21.1843
490.616
183.603
697.177
-8.63727
17.273
11.4051
-25.3239
179.93
780.176
24.1062
44.928
84.6244
17.6843
52.6489
29.2118
41.3098
-11.7565
62.807
841.848
429.373
28.6146
-16.1462
8.59799
92.2821
340.97
31.6946
42.2475
122.596
-1.27396
44.8276
167.378
26.3561
1680.08
43.801
3.4392
54.1736
25.7418
-12.6704
35.2709
239.019
25.5953
-3.53873
1.99845
82.7294
2.7706
-10.065
24.4523
606.687
213.772
31.9474
37.9849
26.8262
62.7877
42.2707
-14.8003
63.5778
30.3235
0.624236
1.73803
211.224
23.7205
20.3161
58.6817
63.8884
13.6592
31.8036
38.9579
29.5188
22.97
50.6351
15.4969
32.3751
-10.8411
18.7248
6.89707
35.5883
887.191
26.1146
322.676
3.17303
214.011
5.29325
587.408
19.2454
26.1565
230.926
31.2675
38.8546
32.1411
77.1679
48.8193
2.16282
245.442
198.479
1432.58
6.10365
32.1018
-9.92216
74.8694
23.1277
25.7207
29.2291
688.524
0.0137415
60.6769
5.31037
198.056
476.224
82.1383
42.6201
19.6012
244.902
7.5312
48.5478
-8.0963
35.001
142.429
50.966
7.58886
373.076
966.403
379.365
8.29345
534.444
1.5066
2.42196
0.881378
44.3373
358.908
-9.57431
641.337
-1.71333
-39.7779
26.8018
-26.3928
72.8319
1.82446
-14.3714
-17.269
4.19621
-14.2841
-17.5082
-24.2385
-13.6438
21.7942
3.83761
-34.1976
190.644
46.2491
4.1778
-39.2267
993.759
232.973
-14.049
16.0338
1126.51
-5.6273
11.1039
658.136
377.477
24.9871
-39.4914
380.097
28.0028
0.0768283
-14.8671
16.5152
14.5963
-0.99256
5.16303
3.15426
-13.5336
474.732
12.8288
15.5634
49.4745
6.093
125.107
-2.77577
23.9302
-6.81383
330.904
87.5473
-10.7039
-17.8195
-54.0101
9.19141
437.472
4.27258
36.2103
30.5378
-2.20301
9.0916
42.0544
42.305
304.103
322.755
36.9805
11.5264
290.811
337.425
-27.8222
-13.1788
-26.409
-34.8151
30.4665
240.123
12.6154
26.6744
9.27705
352.963
14.4763
809.11
29.2291
-14.2503
61.8579
-14.2857
263.931
33.1384
20.826
672.469
25.7535
434.818
27.933
18.1344
7.49598
22.855
684.127
-3.61085
26.5391
5.48867
22.3489
12.517
27.7219
22.5133
386.791
116.598
652.336
62.9805
10.8219
-2.83515
58.1159
38.0462
-13.2743
44.7209
451.941
-12.3008
43.2785
20.1026
77.7995
34.1256
24.4874
37.5865
41.441
41.733
8.11735
42.7011
-16.4185
35.2709
-5.7708
413.636
270.879
29.3434
0.2094
-9.24595
20.8852
214.54
31.1645
185.068
44.4667
24.4511
-1.37046
32.8027
6.66347
31.854
444.492
81.3747
-11.3804
-12.5202
497.956
12.2583
-11.543
-13.93
23.0745
161.34
787.649
613.297
11.7663
14.6486
25.0102
-13.4846
779.214
26.0487
43.5847
5.65752
19.2451
23.0047
5.75345
0.967009
874.792
39.3395
69.3215
23.2469
144.181
31.4465
34.0693
413.594
30.4907
11.8475
625.688
7.16732
152.624
7.41585
-16.4506
46.2601
54.6299
17.1978
-2.04616
-10.4522
39.8368
263.74
77.2742
331.158
3.23194
7.00949
77.6536
479.005
146.919
-11.2307
273.302
396.707
0.211284
383.863
5.13874
46.6728
-29.1245
208.056
33.5552
20.0147
5.98837
30.1223
337.654
41.0959
9.23049
-22.7237
-30.5865
25.8478
1079.76
723.414
17.5997
6.02859
13.2792
-6.04466
14.0314
41.7943
13.7395
-0.402378
120.388
-0.148605
20.0819
6.3306
220.498
11.4538
303.723
53.3704
31.1645
-0.464448
186.896
20.0122
36.0369
5.75087
22.5771
32.3627
41.8187
34.6767
172.606
577.207
63.5778
461.81
2.4983
-3.88417
277.96
176.991
38.8102
919.524
-13.4171
27.2994
646.723
425.954
9.71349
429.683
16.5227
403.572
16.5004
52.0764
1.68581
332.191
9.40566
28.6154
36.1232
1112.94
15.1238
386.461
400.143
8.9738
76.8209
371.631
5.02301
24.3439
51.3579
451.528
64.0544
25.6618
41.7351
21.2178
54.0977
1147.48
426.958
1.59534
46.0532
17.3713
539.651
287.014
43.1971
108.636
20.4426
165.71
47.3331
18.9833
496.124
85.6552
292.261
47.4905
51.9577
301.238
51.7179
317.459
594.093
101.906
-9.68216
75.3049
688.399
602.029
40.1135
-22.5653
-5.28556
-8.39836
429.92
167.129
15.3233
12.1811
40.6586
-3.65554
34.0354
-16.5446
560.206
256.512
188.679
-14.423
25.8478
20.5591
5.91895
41.2539
8.22932
15.3989
311.256
-2.61178
27.6885
21.5277
44.9975
43.6684
-2.02995
34.3543
7.09389
39.8035
35.2709
29.8365
246.844
671.929
-14.2841
40.5878
34.0036
379.91
83.3554
38.6607
845.293
-15.457
33.2224
16.264
482.065
52.5621
62.4334
30.9286
14.1597
-1.68184
69.3354
44.8371
5.96063
79.5281
11.1084
23.0871
43.9324
31.314
-10.0127
988.647
22.1902
17.9291
34.3189
50.77
21.1555
345.71
228.177
-21.9179
-3.20859
28.8598
-1.40326
-4.64984
162.623
-36.7989
-38.2871
-8.03004
380.465
-6.95576
59.0172
-35.0412
-45.5768
-20.737
69.6766
-11.8195
727.643
-3.38024
-36.8783
-5.06945
-17.1955
-22.7675
6.44712
-3.24343
920.582
-39.947
-15.4934
-46.5696
9.70152
-14.899
-34.8151
-7.01481
140.798
657.294
-27.6735
-54.8997
-26.3302
-10.6055
78.1946
81.9721
-23.7919
-14.1756
-36.7391
-76.823
-62.156
-45.5723
11.698
954.658
193.365
13.8775
-20.2777
4.07891
1.3032
36.6369
4.82245
20.9169
-27.789
1.74054
3.60829
-0.389135
-33.7888
2.17082
22.5133
13.8515
-14.5861
-16.2455
71.6626
496.291
16.718
-26.7698
158.435
-6.78786
23.7212
13.3279
-12.9941
13.3889
-6.59973
46.157
30.0745
8.90588
38.8446
33.1306
32.2888
-9.24166
22.5771
24.8665
9.95958
-12.1749
46.0189
-9.17811
54.3428
22.3483
30.7749
782.303
375.437
-5.75823
-10.6461
28.9398
192.484
10.602
308.361
3.44953
45.1478
34.274
41.5726
-10.7225
210.543
378.195
246.979
91.641
8.9041
45.4588
519.152
-6.99186
25.9823
-3.61688
199.054
89.0481
8.9738
11.8105
334.859
18.7217
5.49991
31.4465
150.261
-0.575101
9.97339
278.986
37.1524
20.336
38.5569
17.3713
5.54178
48.2249
75.2938
99.4191
247.665
1.70197
36.0887
9.61296
40.7264
10.6926
18.6474
33.217
33.2464
182.355
21.4316
347.82
4.49034
20.6285
19.4475
31.5473
488.536
-38.2071
437.274
38.2395
20.9514
-4.65023
21.3738
-7.15927
362.026
14.1481
370.43
-2.48913
0.803503
872.238
-5.08754
1.38511
41.8301
4.53656
-22.0846
-1.79804
-18.4452
-47.5793
16.0539
287.94
-30.0256
481.877
27.2634
-20.1421
468.943
7.83075
10.737
150.991
182.81
910.363
472.271
141.684
23.4207
46.732
322.027
18.4019
11.1362
513.886
76.9135
-1.23564
0.125468
659.32
-6.38906
76.4405
42.111
1003.91
207.606
13.7116
44.6879
129.881
26.7077
14.5367
-6.52391
16.4455
600.769
81.9251
38.4483
719.245
125.547
39.9215
10.6452
24.2406
50.1872
28.4471
56.5899
1111.92
35.357
77.3895
20.2858
31.0607
129.23
17.2826
155.984
287.951
29.3792
38.5119
-13.7667
375.69
-9.51521
78.2552
-6.3166
557.032
1.3745
-7.11106
18.4425
17.2874
14.6264
16.7465
157.227
-34.6565
3.51791
-5.27992
9.82391
98.2096
-9.4468
-14.6559
143.188
901.763
19.0714
36.9105
-28.9554
87.2814
-13.7335
-1.07056
-14.2904
-37.1457
-19.7333
14.3523
29.0725
-2.07804
18.21
-4.52443
11.4437
-31.3446
6.53518
54.3678
51.1646
31.6025
50.5502
13.4099
-10.4267
125.737
23.5896
423.619
2210.89
8.4591
-7.10384
25.9713
539.836
9.8739
60.6905
40.6182
417.144
45.4305
644.184
44.8523
-3.12705
-19.143
-8.92226
384.035
216.859
992.394
13.8269
436.016
-5.4128
654.173
234.529
-0.525328
1670.97
16.9561
-11.7088
5.11136
18.1381
56.6516
-18.612
24.4511
41.7331
15.9361
250.292
45.1698
312.829
34.523
66.2166
-20.7508
798.95
40.1842
113.773
20.3161
1.0625
36.1929
30.1552
334.125
485.328
4.226
52.817
529.009
515.024
51.2471
179.544
29.5876
33.5449
5.65752
115.938
4.15139
6.58921
50.5839
1290.63
20.5958
27.9887
48.3131
157.758
33.1581
39.861
3761.62
28.714
1.62385
58.6488
614.365
16.5879
28.9359
302.8
99.8302
9.28991
31.3583
1257.83
63.8118
425.702
16.8063
140.383
414.65
53.8448
275.925
-14.6073
6.46595
608.773
2.2949
32.3094
33.3671
3.62801
2.82484
-3.97835
6.2474
5.96448
6.77052
-23.7465
32.3127
9.29387
517.579
-36.5093
456.157
258.952
-4.68545
10.6735
-15.7923
36.8465
-43.7186
268.795
229.433
-19.9126
-33.3976
-14.4446
-42.2221
21.8485
-6.53476
925.585
51.9432
-33.5339
-25.7224
-28.135
100.282
10.8722
-42.3224
-10.357
681.514
462.775
913.688
672.816
194.358
42.291
-12.447
29.1532
-6.34769
-11.6779
-24.5795
145.405
45.4305
35.482
-15.1024
4.76622
19.2855
9.22032
494.845
-14.4066
147.09
23.3041
24.0539
-6.12971
16.6923
-30.4802
-21.2506
18.6035
7.55783
193.207
16.5302
89.8066
23.83
26.9453
31.2175
-12.9091
-14.8681
26.5074
944.004
358.843
31.1645
30.0745
126.926
-23.0913
77.2664
39.4436
43.6071
41.8187
128.38
318.783
42.9631
476.83
0.624236
48.5897
45.8064
53.8028
48.0834
-13.9787
20.3161
16.055
0.170167
397.843
734.578
21.1367
33.3893
-5.81046
171.948
583.316
13.1538
4.25253
20.746
21.5817
3.3516
28.6771
-0.599191
131.943
-5.74448
41.5656
1.29896
663.787
680.889
518.866
17.4193
10.9657
418.992
-11.3248
11.6604
-23.0804
29.4842
30.2671
39.6866
18.8342
48.6654
-14.2004
33.9758
238.444
769.689
7.40298
34.3721
36.9651
11.8153
729.829
36.7254
1.88781
864.651
-0.311828
-24.9576
251.336
97.1308
7.01281
22.3099
-15.5929
11.0665
25.6369
13.1182
-23.7418
-9.77271
1113.64
2417.21
1302.33
31.3263
34.7462
31.2175
24.5723
20.0894
173.824
44.4667
44.375
39.7851
22.6175
1355.04
82.9625
38.0706
531.402
39.3503
57.9556
47.669
15.6168
39.9537
45.8064
450.79
-11.543
69.9261
1714.94
-12.5777
24.8407
112.787
28.6329
54.004
8.1436
723.201
543.515
920.671
64.2342
-4.00273
28.2422
15.3958
70.3075
241.358
414.153
619.008
594.06
32.6172
-0.122284
511.956
44.4025
49.2313
49.0936
21.2178
728.761
39.9081
6.44712
100.401
-21.9841
13.038
-3.33215
-9.96192
4.03016
7.78502
475.952
-5.7943
-8.57818
13.5999
35.8499
36.0447
687.23
43.0102
783.998
899.036
8.88355
783.931
38.2982
0.74221
0.706815
331.398
9.58161
-26.5576
3.26468
33.5543
51.4604
128.71
41.2644
41.0515
452.924
164.312
-3.74842
50.966
41.3667
530.683
31.7193
11.0095
-21.2162
13.688
23.9737
-13.1741
95.8741
36.3403
607.604
326.248
-54.7704
43.6684
1.71819
179.654
35.5577
47.0267
36.7081
60.0505
-4.26022
23.4516
221.264
-0.265596
166.897
13.33
675.167
23.7516
-25.1352
30.4379
-19.9936
37.9294
822.379
-32.0077
316.184
263.382
154.382
7.79168
-45.7902
-13.785
21.0264
1.83357
337.574
55.3744
69.813
202.734
228.129
21.64
192.595
344.48
629.693
38.5226
3.94036
174.148
-1.08425
19.558
-23.7386
-11.3804
10.6993
437.889
531.375
-32.6707
-16.6964
-16.9221
-27.6331
530.704
791.378
460.676
11.8917
599.335
-6.01969
477.699
-22.955
11.7256
-28.0757
-18.2247
-6.81383
-23.2946
6.96249
-7.46629
204.814
19.6618
40.8585
550.797
-46.0369
-9.97123
232.746
726.706
-0.569144
-11.5784
22.1598
153.395
42.305
22.4084
4.16412
-13.7101
55.7212
333.866
28.4422
26.5257
39.2951
1.70197
319.383
41.7109
592.448
36.9782
96.0148
-3.84142
51.2387
48.2095
595.466
51.1707
51.7179
25.1051
869.58
6.32901
10.6496
-13.4391
33.2497
31.6802
17.7272
16.2662
-31.8242
22.3108
1.27403
14.3863
512.068
46.5153
7.34766
128.778
10.3834
10.6028
984.009
23.8375
1071.27
56.3115
10.7799
408.036
85.6045
34.1629
11.3731
23.4323
44.1448
333.776
69.2
2378.53
101.989
66.4097
637.046
611.544
51.9287
4.97983
14.1323
16.568
24.9036
28.0555
11.7223
32.3811
42.7596
73.7359
53.9504
24.1746
43.5847
1027.49
167.308
-2.12867
56.3532
629.29
509.73
-1.30797
-0.0189545
7.37398
43.4397
15.3545
31.4277
651.606
29.6511
-10.5576
28.7191
309.879
776.002
-11.6767
-53.4913
746.315
209.24
12.5126
23.5194
194.255
-4.85726
-28.2559
7.04069
655.229
625.439
44.8843
480.4
83.8168
70.7277
49.2966
667.984
34.8513
25.1051
-33.7194
504.831
277.05
5.83348
194.419
-36.6208
10.644
11.2793
9.19238
12.5122
7.49598
11.337
-5.30023
560.206
11.0095
5.02077
94.2729
1095.94
97.7482
39.3799
487.664
-8.74924
-7.89864
-18.2926
35.2709
183.126
14.1315
-16.1582
16.225
740.527
8.3928
55.5273
515.458
454.934
63.2074
29.3825
64.1479
9.499
11.3327
28.6146
39.9446
-2.80459
57.2633
37.6735
468.511
27.0335
16.268
5.47499
14.8728
-13.4313
8.29726
831.747
22.3806
22.8807
-3.45347
-5.54537
0.638426
-1.7486
24.0115
48.3295
27.1184
2574.55
1145.65
112.154
-6.92542
23.0283
437.406
2.34487
31.4033
19.713
764.186
25.8158
-8.6879
-10.1761
359.287
591.252
23.9919
176.5
99.3065
-14.2344
50.4775
456.86
223.35
675.963
626.306
-6.89321
108.446
2.42681
7.16732
-30.2638
-4.79728
-29.4804
6.03818
79.9932
1.37324
468.799
210.227
11.338
187.695
303.538
-63.8903
-42.3114
-20.1333
14.2981
19.1746
672.29
8.34001
5.32403
24.8131
3.38202
18.6205
5.80331
-9.56515
-40.2787
109.321
-3.40586
-10.0961
-6.87987
24.8164
4.50628
-16.9431
-18.404
-36.5093
6.38128
-1.54329
-8.43359
18.1698
-2.71851
-17.6663
34.5367
-6.69907
-40.5273
-7.16066
-24.7303
731.434
13.9998
-4.66069
95.3734
-45.7539
-24.1635
36.1218
-16.8906
-32.952
-8.68995
-0.986635
-6.26777
-69.4598
-19.0566
-63.1836
-41.7184
21.2154
-32.9448
-18.3365
-43.0275
-9.59896
356.368
-8.2239
109.757
385.391
0.411705
-13.159
146.42
372.092
360.293
26.6631
0.334485
51.9665
35.1738
-2.22185
79.6543
30.1773
470.385
67.3259
643.143
42.0193
43.9209
523.489
466.506
577.811
57.0508
51.9287
387.071
5.32359
519.702
2.04423
43.6443
631.903
36.1292
57.7521
51.2471
61.4467
44.5114
54.8291
-13.0831
-3.24373
-10.7285
3.49353
31.9904
-12.1515
-13.515
105.514
15.7506
-18.8629
20.9509
10.6693
17.2345
35.357
20.2858
9.0916
574.289
39.275
573.88
520.399
31.3583
77.1679
58.1896
-5.33344
29.9247
-36.6892
684.516
-16.624
8.8185
14.8992
64.3571
31.3429
518.63
26.8078
25.1798
10.4885
30.7273
-33.7194
165.625
-2.18589
-26.8317
25.7535
31.6802
66.4529
23.7625
-11.2095
12.9405
325.487
271.133
43.4697
22.5814
907.185
56.5242
9.6923
14.859
1476.62
33.4983
-11.8458
-12.4974
-24.7652
483.957
22.1524
9.22173
-6.15503
30.9981
28.8194
-16.7422
459.417
-0.525328
16.9561
8.76778
0.429664
-14.4889
609.661
396.469
862.263
665.288
-12.78
317.341
9.23429
152.398
1153.38
207.476
10.3842
14.6939
62.9067
4.33379
770.411
112.985
22.4333
-1.3962
691.874
9.89226
24.019
125.196
31.6709
-4.21436
30.4662
20.6501
17.3825
290.226
253.13
-7.09301
-0.907057
23.9663
15.5586
-26.8361
7.47731
1.75178
140.142
395.764
157.927
491.373
-18.1376
25.9867
41.7822
5.29325
315.668
8.57186
-14.4878
-38.0729
8.86951
808.005
489.462
31.9527
-16.5778
20.5544
4.54028
9.8078
13.0252
446.667
170.053
53.0448
25.481
17.6088
214.35
40.6347
11.4557
12.7978
61.3607
910.617
-19.7542
57.9181
76.2367
-26.8432
226.762
515.734
24.4555
5.75948
763.047
20.4812
14.8527
19.3102
-3.80379
721.54
-3.34174
7.657
34.8695
8.94787
-10.3314
15.0124
76.6808
13.0689
-1.58261
-10.4267
56.397
52.5542
304.961
126.525
116.585
26.3615
-2.13966
1032.72
7.99983
-10.524
31.2479
-0.772341
37.9342
-6.11699
7.37097
24.1983
-27.5109
52.5659
4.33403
-16.2455
-5.17412
61.5078
567.693
14.4597
29.124
-14.2841
756.481
506.122
33.2079
143.326
807.028
127.526
-32.3236
6.89372
49.1554
290.609
751.589
29.0545
36.6485
-3.55591
41.089
-24.0244
34.5505
0.624236
18.6046
244.457
27.5659
-10.1819
26.8226
17.0368
344.773
2.35193
26.5801
13.6404
6.26953
239.514
67.0689
54.1597
249.732
9.40566
-3.24373
100.945
0.403257
-10.2774
-24.7594
11.2285
25.6377
-16.9889
33.3206
29.41
26.7425
377.055
30.5881
160.919
26.7897
37.1524
248.972
296.927
49.8013
11.7491
36.0232
35.1064
-9.08831
34.0644
1013.96
435.072
161.109
-7.66836
27.0291
564.575
48.2226
690.094
20.0629
802.739
374.326
51.4167
473.383
411.163
-23.656
29.6732
511.025
0.211284
241.576
-14.132
959.344
569.116
20.6144
676.675
-12.4974
342.552
0.448075
12.7821
24.2143
-31.1507
-6.26382
16.991
10.2669
1.96355
27.6465
21.978
150.355
30.1137
11.3327
30.4887
41.8187
34.7745
0.192225
185.527
59.8297
11.5828
34.523
11.8686
286.596
148.649
68.2952
31.314
10.602
368.892
477.075
13.0629
-5.14433
555.067
34.2551
-13.4624
264.891
29.5876
35.419
325.621
28.5922
20.6501
279.74
40.9749
18.8719
21.018
-10.2774
-24.7594
86.7731
256.148
43.8616
517.12
23.9503
34.1011
-3.14508
42.8533
25.908
220.861
741.081
30.4898
26.1565
339.622
10.6528
-9.08831
31.9527
-16.5778
-31.067
407.311
196.261
25.7501
53.2908
-6.37812
-3.73439
58.8029
310.783
-9.15905
36.9979
357.768
-1.0135
18.1403
-29.9501
190.977
-24.9629
44.3713
378.561
4.1143
3.84072
75.2648
480.083
333.45
348.436
13.688
18.3515
-9.42599
54.6447
18.7651
-12.3854
20.7755
-13.8562
15.9055
19.3055
-0.15588
-28.5134
35.2709
41.0808
23.83
55.361
504.832
259.854
-11.035
1225.76
48.9962
134.407
12.1409
147.357
71.304
16.4021
644.076
219.695
28.6146
64.3075
85.2765
-10.1151
38.4133
43.9001
56.0748
-28.4238
-5.32753
37.5582
15.118
-16.2809
212.31
-7.0184
-24.0197
-23.8409
-15.3364
713.622
713.831
-11.7106
332.191
848.987
15.4969
15.5085
-39.61
-26.1057
-18.3374
20.2182
-8.80424
-45.5768
-19.8566
-7.61855
-21.0273
283.32
-6.1973
8.00187
-3.38024
-0.250216
344.499
10.9657
-32.9083
207.223
-23.8582
-22.5692
161.586
893.338
20.1139
-42.8215
-10.9132
9.4639
123.977
5.56187
1434.45
39.8368
5.11911
-5.18473
-68.0182
-0.0932829
-0.486778
26.8078
32.676
-2.62999
800.933
953.588
713.424
150.137
-15.3132
-7.97972
9.19145
-44.117
85.6066
549.136
-9.54828
-9.77271
40.8931
414.02
9.77453
6952.86
127.732
23.6352
6.68361
108.029
-7.08456
815.178
15.2349
29.1375
41.6556
38.848
-47.66
10.811
67.1186
198.658
18.8449
507.127
58.8926
-13.7171
44.8304
29.8654
-6.69527
31.7509
589.688
27.2508
24.0643
-4.5597
53.0595
421.835
11.1889
260.973
-1.35214
22.1449
44.5801
37.2931
69.8216
1.90939
34.2376
189.412
365.846
27.2039
18.3441
9.93642
56.203
12.0025
-9.49261
41.5656
12.5434
133.564
19.3437
52.2236
791.409
164.589
20.336
23.3137
52.9786
11.6604
606.697
399.458
54.6791
48.8193
17.1553
31.7988
20.4426
24.8443
329.333
86.6445
1500.58
82.3656
25.0017
10.7576
532.806
-1.05715
16.1107
-9.35659
-3.04132
2597.14
57.5013
67.6777
685.425
101.021
-17.8801
8.76993
3.78307
35.4293
199.925
118.397
49.6625
-6.19306
-17.711
-15.7923
3.13307
10.1738
27.0341
-4.92005
-19.0566
650.836
13.7191
161.958
230.914
0.0760233
-11.473
24.6583
-2.6017
-25.1755
490.339
317.129
17.109
16.019
-33.2606
292.781
-16.4369
-24.2342
-7.408
22.9924
47.4409
2.81761
568.034
71.2094
42.9631
155.886
15.8099
760.735
23.0871
36.4361
70.6694
190.512
270.879
265.819
32.3999
39.2999
624.542
32.2023
281.632
157.078
1539.26
438.165
55.8245
942.189
710.752
13.1538
47.3561
33.4786
16.9978
15.3958
6.18829
11.2254
328.72
50.1872
57.5209
283.49
45.3455
30.5881
18.4904
49.2785
87.7522
16.5879
19.5656
530.865
-1.95448
27.5194
44.4768
76.9303
172.703
48.6654
399.004
51.3919
219.747
53.8448
22.9263
12.5666
43.7424
222.498
98.8387
58.667
43.9204
11.9866
22.5025
38.1881
67.1545
8.77557
241.966
278.915
66.9829
32.7197
35.0069
20.6497
56.044
5.02216
13.1182
4.1143
41.322
14.1928
6.8812
34.5367
58.8932
-29.2829
13.4541
766.126
39.9033
257.628
61.2039
722.477
419.587
-2.4047
44.2013
9.56965
-25.7224
9.34628
32.816
82.0867
-17.9595
71.8949
8.3837
27.4654
60.1339
38.4987
173.035
208.469
-11.5808
785.085
1641.15
58.8045
5.74658
142.699
184.555
331.015
15.082
-26.7014
6.89372
80.7135
17.4558
-4.67866
300.892
296.295
249.11
195.241
-8.58051
291.298
-3.1239
-31.9952
-14.3943
-2.41921
1.2317
4.76199
-5.92081
-32.6707
26.8226
271.91
13.6592
-18.7962
-29.5072
1855.85
101.847
29.5876
475.825
-4.21436
36.0884
-26.2016
800.731
-9.62493
1615.85
77.8037
279.217
-8.61222
5.49991
7.08368
20.9509
434.208
-9.00244
2174.52
30.5378
426.958
-11.5231
319.416
272.815
153.082
-40.9474
596.284
5.71577
-20.326
14.9322
-24.535
156.34
-5.37956
4.1856
16.3148
29.8918
-3.10927
185.016
16.3798
15.5635
-1.05715
-15.7485
90.6974
-29.2782
518.805
3.15338
-11.565
8.88688
12.9396
62.7048
406.072
-13.0835
-28.711
-19.3469
-50.6001
-25.8708
324.306
-18.6034
740.558
224.273
1067.15
548.024
-3.04598
325.772
-1.33941
-14.2041
1135.46
345.89
42.4369
6.0339
-31.8996
35.8496
806.875
243.121
34.7989
501.401
1228.95
886.086
440.412
439.661
585.641
28.9076
27.9638
18.621
-24.6757
699.828
123.35
20.5065
49.1176
4.0428
9.44716
-6.85784
3.8736
39.9411
41.3996
240.421
45.4555
11.7663
88.7284
55.8245
44.7893
10.7782
913.151
22.9932
39.8713
18.4861
103.205
14.0855
20.5989
859.597
775.741
39.6915
10.6693
84.8386
131.553
6.22525
29.7348
734.305
353.92
205.098
1288.56
19.2454
251.044
-11.836
48.2249
15.3237
1752.35
-1.58531
-28.2831
6.10365
48.9684
63.2152
473.587
269.772
54.9868
614.177
64.2892
62.6611
124.431
33.7469
670.604
14.6719
76.3533
295.924
43.9641
25.6365
171.299
0.936745
407.702
149.29
38.1835
10.8769
28.6589
61.2039
237.476
36.705
-33.5339
49.2403
876.146
-21.7076
43.7839
143.316
294.392
-32.1751
25.8345
7.94434
10.7116
18.099
22.6132
35.8777
59.4448
0.896538
33.8227
41.6591
-3.61946
43.1918
3866.7
62.4334
42.173
112.636
52.4688
22.8272
70.1303
639.874
159.92
361.559
9.96859
90.784
81.9138
36.839
345.842
447.603
452.236
431.205
628.353
2.35193
0.52193
33.3893
136.441
44.7893
20.6501
137.311
43.6195
196.522
41.3607
11.6477
32.8261
265.721
11.8105
164.319
-2.99002
-1.99635
341.416
-2.44917
45.4832
4.35119
55.9718
576.883
7.21753
390.631
36.6828
30.4898
37.4009
19.1566
-2.46566
49.0569
69.434
20.9035
-0.172097
30.7772
18.9833
21.937
21.2536
93.2165
246.32
44.2217
43.8457
888.321
-8.66352
814.624
1.55342
40.746
41.0506
38.3419
-14.9576
271.133
-18.7409
16.9592
241.892
457.594
395.294
2531.72
1255.39
1046.3
367.261
13.4152
125.587
8.22932
504.53
184.795
166.369
688.695
26.2568
94.2682
78.5549
1680.78
-6.6786
30.1601
329.062
63.7986
192.517
25.3257
8.11735
-22.8912
0.448075
254.537
942.507
19.4491
15.1169
48.2004
267.951
15.2349
-12.6459
-39.0209
186.899
-23.2972
115.343
13.2227
31.1143
499.434
21.8902
5.47499
-5.935
452.451
565.629
247.769
182.079
-31.7337
40.8781
64.8254
108.3
17.7481
677.953
20.0209
-2.28917
2.4672
27.8213
180.481
32.6079
44.5217
12.2168
22.0677
8.1787
14.1867
833.426
341.11
-5.0817
602.496
-37.1435
4.66621
43.628
44.3767
200.094
-6.19134
102.74
58.7829
53.9636
637.841
63.6061
48.8643
-19.173
19.5973
811.816
542.041
687.127
8.76449
53.5045
14.3443
15.8692
950.007
14.5369
45.4115
-24.9147
3574.48
25.7207
713.532
17.6835
-10.5022
-24.3491
214.35
-22.8006
-19.3354
2.08535
544.87
0.860567
21.8884
-0.60004
-0.606252
599.701
206.513
-7.40367
-12.9812
313.271
-25.915
-15.1261
1.73422
135.502
57.7069
0.621087
-17.269
-18.2926
473.802
-19.2735
75.9757
12.4768
2.08347
-1.74968
-35.3368
784.708
-32.8367
16.172
1013.36
1.27152
13.5481
1143.31
-7.408
4.25174
1038.82
34.6767
19.7819
421.857
535.978
697.012
-25.8985
-25.4471
-12.3011
785.858
-33.8692
-18.1424
-6.66743
117.521
750.858
160.358
13.7041
21.7219
25.8407
276.903
662.826
-7.91137
26.8301
9.08063
167.541
176.633
205.691
147.15
23.9302
25.8158
17.549
-4.55392
616.034
-3.20763
917.339
2.79214
-26.4159
-12.3037
34.2576
0.361932
62.531
196.393
703.383
26.8952
48.6136
46.9902
-2.30639
82.3785
816.501
96.9506
26.5189
626.269
56.3156
15.2813
11.0723
21.4069
37.9628
26.6744
40.6776
365.35
66.2312
61.328
38.8686
77.4076
44.2217
11.9866
-3.04132
5.31037
46.2569
63.3976
825.98
41.0506
8.35683
303.634
54.17
38.7553
670.309
435.15
376.78
39.4927
39.2219
35.4674
692.803
8.06583
537.468
7.44061
324.51
329.86
10.1034
48.8865
306.609
576.79
264.263
45.5424
61.5875
28.0614
902.654
2.9861
7.66006
2.89144
506.423
71.2403
-11.789
12.306
0.105134
11.4559
9.8739
211.158
1.10172
39.8083
-41.7243
9.24504
20.4502
184.677
-25.6921
-20.7647
112.536
-12.2052
2.57154
-17.9254
-55.6009
-41.6318
-8.92226
691.194
-18.8893
582.302
-21.4757
299.209
-18.5313
-37.3569
460.495
418.813
-14.7501
4.77465
-14.5199
877.489
120.275
445.52
-25.1712
21.64
10.811
76.4889
612.826
101.304
-2.61887
488.054
-41.8281
16.7469
-11.5572
-29.1841
173.949
43.9324
42.5584
1.2317
2967.66
663.121
21.2004
-16.3258
18.6851
476.491
215.861
17.3885
37.1374
64.3656
713.653
53.9504
41.0412
25.7707
347.207
662.061
35.7385
41.6327
137.774
13.6846
28.092
21.3728
-26.3592
27.6984
25.6618
41.5973
-5.01914
52.2236
68.0191
69.0115
333.305
60.795
49.8013
920.671
327.37
247.708
43.1971
46.7913
-29.1929
31.356
3.19631
34.3721
795.962
126.95
47.4226
-21.7466
369.205
-12.4116
-29.7738
226.441
336.848
54.169
13.979
27.5106
271.775
42.9256
12.5184
494.753
20.9809
9.50761
34.0354
32.1811
432.776
15.6136
16.4642
215.966
83.9966
46.3188
49.7388
189.989
125.772
22.6132
26.5074
123.163
561.242
799.532
8.90588
31.2566
15.4222
3.8768
9.45859
270.369
49.315
214.587
185.527
56.0815
-3.4097
832.875
28.9283
13.7427
159.16
337.93
45.8064
4.97983
36.6211
6.6847
349.117
22.4333
84.8108
50.9429
36.1292
78.3669
60.6174
27.7448
29.5876
14.8043
-7.96249
66.0735
3.78346
26.7529
3.49353
6.02546
7.48041
-23.088
-20.6337
652.511
10.6693
26.7425
28.4789
27.8608
24.9156
-13.4474
10.9657
53.2988
53.5494
20.5343
-21.2063
6.99544
457.554
24.694
153.767
549.39
31.687
815.7
12.5666
325.994
44.4614
360.638
46.0957
20.6285
454.231
14.6807
23.7681
26.4482
50.1163
140.376
446.888
10.644
1.90901
11.0665
18.1406
35.001
50.966
997.096
-7.35898
204.575
9.6923
-13.2583
3.51325
169.939
24.9324
29.5959
444.098
206.444
48.7502
-3.01508
-14.5861
33.8939
36.7436
-15.415
4.66111
961.416
-20.7706
11.1948
41.5209
0.817662
708.572
16.9469
259.983
14.0813
-14.6001
24.4874
31.9643
-10.6233
-26.6393
257.195
42.7671
20.0819
6.63525
123.959
738.472
18.2762
21.978
-2.47661
67.5951
7.58453
54.8515
30.5743
19.6842
2827.13
1304.54
15.331
57.0118
15.6168
-13.2545
38.3102
119.395
250.482
31.5605
39.9411
199.192
536.505
42.7596
56.8693
-2.24025
53.9504
331.521
20.6501
32.3635
4.15139
527.58
14.596
58.0802
38.0474
15.7506
-13.2407
1504.46
159.632
896.309
235.882
105.5
753.046
32.684
29.1866
120.445
-45.058
21.0307
8.77874
46.3508
704.931
-7.20751
37.421
140.383
0.792151
72.5855
47.2891
5.07037
59.4539
38.8686
73.6595
34.5501
49.8439
43.8457
318.605
253.706
50.288
31.2644
9.58161
366.064
-6.02458
17.3147
117.73
176.014
162.511
30.9981
-1.16567
705.881
48.9962
55.6967
27.1335
84.4225
641.403
13.5447
14.4852
23.9294
48.83
995.321
-1.08425
-19.7974
-38.7312
108.56
422.263
426.242
25.6918
-39.9978
814.359
-0.298607
104.136
43.6892
17.0368
324.691
110.913
5.2783
10.0177
162.646
3.55987
-15.4588
-26.2016
395.932
55.9674
-22.3575
-5.21894
29.078
48.3292
492.864
-36.9152
-41.8286
163.025
-22.6111
588.044
-1.53793
108.121
8.00187
-1.50618
13.6712
-9.69927
275.209
328.786
151.001
-33.2285
-20.6951
119.439
-14.7105
7.78502
-0.0603271
-10.7629
11.487
2.31154
21.2536
-26.7531
36.9945
-3.17721
-12.3763
-1.86032
-5.93403
-2.46882
-20.9354
-30.1639
-8.50976
-33.6982
-6.22845
347.639
355.502
-4.54788
18.1256
8.29977
19.5379
416.745
-20.2791
97.084
30.533
-8.48895
25.3244
22.2848
661.706
-45.7153
286.31
25.2758
0.0198693
53.1542
21.8432
7.18032
17.4013
-2.36302
0.788428
2.27826
-18.6646
438.303
2.16948
18.013
-8.30892
34.9407
286.692
9.84292
43.5297
1154.76
139.747
32.8844
1279.06
105.989
46.8466
52.3334
160.113
-18.8767
24.9611
383.138
10.3842
773.691
626.524
52.644
-3.20735
670.86
88.4243
21.1367
44.6337
535.617
128.913
306.881
60.4513
39.3907
51.1157
-7.75086
28.2422
236.536
19.7077
5.22567
154.948
63.6993
36.3654
59.5575
47.3573
50.9677
26.84
76.5865
39.9081
55.893
383.905
51.1045
43.0231
9.78632
27.5194
38.8546
422.695
570.942
12.1211
-2.9832
-2.01895
7.04069
169.846
21.0487
466.143
15.3777
36.451
474.56
19.1909
35.2411
490.885
324.395
307.152
19.6914
-13.3487
256.431
-11.6468
80.4362
481.102
-19.6017
-6.26382
-61.6348
-31.7347
20.0894
-23.4663
19.9201
835.923
126.972
1117.37
717.896
-18.6524
14.999
345.957
186.464
246.299
10.6458
27.9913
-8.56933
-9.7091
7.38807
15.3844
166.869
163.682
746.004
515.017
20.2185
658.679
207.562
245.846
321.995
592.852
-9.73652
239.692
27.6448
75.4438
1.90939
43.6195
3.49353
-12.9872
4.15139
27.2039
353.802
1532.97
289.881
509.727
-10.4863
1298.61
16.454
41.5656
310.52
418.422
1282.23
424.142
198.401
85.8781
7.21753
1061.55
470.895
200.445
4.16412
36.8897
13.4005
28.4422
22.7775
209.723
10.1625
0.481454
18.9833
48.2226
9.8078
-21.1666
732.667
651.659
40.7427
178.607
152.616
79.8289
6.36441
1471.16
14.6807
18.1459
14.6719
190.976
8.35683
35.0069
22.5237
71.0366
40.6294
49.9935
22.855
13.2111
43.4057
17.1886
556.458
7.26138
1099.48
30.5546
57.7069
9.31468
238.031
28.844
47.258
22.6495
859.459
-16.352
-7.81221
-23.8282
-28.6
21.2154
62.6326
71.6187
-7.42024
-33.9618
17.162
-15.8052
1063.8
21.0264
357.906
-23.8903
18.2333
465.794
732.326
48.3779
12.3737
62.7761
435.58
29.3865
412.147
-11.5572
-2.94714
-7.83503
44.8694
375.205
-14.6979
9.44716
41.3549
-13.4698
-0.396247
4.62964
640.471
252.405
233.843
569.426
2.44491
538.606
25.3352
18.308
186.986
-0.805785
1157.64
1.90404
49.6469
-9.74127
53.3919
-27.2962
39.8798
-16.5047
3.31671
31.29
133.667
4.40644
282.872
281.248
18.3083
-19.7581
24.7991
21.883
-2.71753
-25.0111
36.484
727.903
-0.144882
-4.44253
15.4265
10.7448
-38.9702
4.59188
-2.17223
36.9945
789.553
46.0957
2.58088
21.894
153.885
9.04969
30.8456
18.1403
3.78307
61.6662
44.3775
10.6381
5.62191
15.3587
24.4555
-41.5454
58.6307
-17.9522
69.7446
290.556
-18.9693
47.1471
-17.6792
-4.41472
-1.46236
-11.2849
108.938
103.5
694.47
8.52156
494.858
31.854
9.22988
-3.4097
21.4045
-10.427
13.7427
-27.5127
16.3215
-38.1237
741.27
-21.9031
-27.5702
-20.6703
-44.4997
643.327
3.40423
-3.1008
709.905
-14.5217
2.84643
7.06363
18.3196
-8.6879
2.94235
25.7031
217.932
-21.5676
395.057
-10.3263
12.0025
95.4551
717.355
290.816
6.92116
54.8535
34.1011
-16.2635
44.7274
24.9156
1.54512
40.9507
27.0618
40.431
30.4898
16.7862
19.1566
33.1416
55.7212
137.138
103.167
5.91095
33.6729
11.0723
890.974
30.4225
432.357
389.712
36.2461
25.7207
74.4759
73.6595
167.609
45.7198
22.5025
1069.78
36.8866
14.6719
85.7236
67.2875
16.9015
26.059
40.6294
-6.22845
1066.34
52.84
9.46292
359.958
808.044
35.4737
33.4983
14.3911
88.6507
57.7069
31.8035
52.7706
56.2465
13.8515
116.598
20.814
-10.7298
18.7166
12.7463
25.5914
17.884
7.92121
753.4
406.128
1339.14
25.0343
-2.70596
25.5114
164.484
-2.09067
-16.5408
-11.0797
16.3824
-25.7947
216.329
-25.4098
-16.0941
-2.21099
882.293
-14.2055
565.123
5.27106
278.418
14.9687
31.6196
646.216
1.72546
-11.7772
1087.97
197.485
4.98058
882.895
543.604
316.988
-21.5923
172.504
-24.8737
585.98
2.30373
-35.4786
-18.2371
-6.55273
175.329
-20.4225
9.36523
-13.2589
4.53795
229.453
-10.6202
-45.1136
-29.3868
88.9099
3.10576
6.63606
-15.2911
-32.6707
30.5707
356.243
-6.95548
457.217
-7.0184
568.185
-1.35214
-2.21797
147.654
31.6709
-13.5847
851.307
3.78346
268.496
2.39001
749.372
0.131248
-30.3816
-34.3324
247.358
-23.6048
14.5799
-3.412
16.2915
259.127
5.99009
-32.1093
9.92308
685.579
-34.0119
-2.92321
-20.6951
-2.39511
-5.27676
-13.7735
391.074
409.772
-24.5077
12.4241
11.6783
14.6944
1106.12
146.627
-29.4504
212.558
37.8855
-26.1609
-1.16567
83.6914
37.6907
637.453
876.538
38.3779
68.6458
26.3264
16.4021
44.4667
1369.34
525.168
-39.2267
1.96233
469.558
11.4366
35.6022
22.8272
540.521
-12.4942
1.73803
1404.27
566.797
12.5733
33.0908
17.8805
880.512
61.0326
256.917
322.284
58.4392
21.1367
100.856
39.1671
5.15597
145.756
369.873
683.228
1.90404
-7.15842
282.383
33.1581
-14.6246
-20.0117
1701.4
26.7897
18.4117
430.756
473.09
32.9347
-31.4431
1.37324
13.4005
410.752
5.71577
131.473
-5.68253
-19.1962
298.41
27.6114
-5.23699
6.46595
921.742
22.939
768.001
18.6205
92.0103
-22.6836
-30.9083
1039.88
-16.2414
4.09041
-0.725749
-11.565
44.4941
41.0506
1033.47
441.68
697.519
-4.15051
161.618
65.2559
1399.78
44.1166
191.863
57.4544
9.57973
50.7242
39.6258
68.8151
19.6372
36.7867
76.9262
-7.96071
27.6002
46.2491
21.0444
2.00274
61.9324
45.4812
49.315
34.6767
17.0588
1011.99
39.2149
27.9638
1069.97
-22.8016
-12.3175
355.734
1684.68
9.665
404.875
1.0625
13.7041
146.347
-3.20735
-1.3962
-20.2716
8.01819
-35.9734
198.254
1041.79
-39.8216
21.0959
637.218
13.6229
17.3825
-30.2397
0.131248
-34.6402
9.35447
-51.199
-16.8855
-26.3592
-7.90885
22.8249
9.87594
9.73822
664.022
24.1126
2.42681
17.6915
263.445
11.7491
-7.57668
-3.33215
297.385
20.9459
-3.65456
50.8885
224.828
-33.9053
11.7259
832.328
672.287
-23.9254
-24.9147
7.40298
26.8758
-6.10898
-6.92534
15.8094
-26.9929
561.088
847.092
-6.78945
8.77557
42.6201
9.19145
175.149
332.983
-31.8242
-39.9554
-11.2447
-20.5221
-16.7293
-15.1261
1.73422
-0.234884
868.965
8.06583
35.2181
-57.475
633.882
361.358
-5.7708
-11.7772
-2.73508
11.9528
-7.28686
1711.15
36.956
-34.7107
23.6682
133.148
-34.1976
4.1778
-14.8639
214.147
23.078
58.091
78.5703
150.715
2350.9
-27.4868
-28.247
630.284
81.4137
-2.41921
6.8539
-15.8527
-30.2837
-36.4188
809.767
237.951
618.785
-12.5253
4.49691
-42.6327
306.891
2.84643
514.936
-4.16922
-23.2946
-7.46629
32.7803
-10.9066
478.805
22.3099
281.925
19.2651
481.034
2.236
44.5462
37.8492
41.8325
503.874
45.5303
22.1598
54.0692
36.4322
47.9272
34.2379
29.464
817.438
26.6731
-15.6475
312.363
14.1491
315.72
-21.7239
3.60325
-6.07778
13.5524
9.75554
-8.52658
20.3166
279.657
26.6872
31.493
48.6056
151.605
-0.923292
498.271
-3.12293
11.5867
-2.59981
-8.75394
37.9349
19.4988
20.9514
-42.1315
4.50722
-9.03334
262.7
-12.1817
25.6661
79.7851
17.6701
-2.95094
159.998
-7.16066
20.2473
-26.5529
-5.08754
3827.44
35.0744
615.707
240.589
31.2175
26.5074
12.5931
73.9851
46.157
31.9486
-0.464448
23.852
-9.97288
9.45859
774.493
30.9286
391.872
52.4688
26.5754
42.0468
116.816
37.3453
28.7093
87.0359
722.844
421.023
9.44716
23.1272
48.3743
393.158
74.5035
169.946
582.419
496.284
-9.76782
11.0561
503.658
1049.96
-50.5645
-10.74
-22.0855
-15.8996
-12.5524
486.658
-36.7232
50.1872
35.9434
32.3647
187.775
903.903
9.12012
262.922
93.3744
17.6915
-13.9169
13.6232
-58.1765
-1.45808
-21.2063
239.38
-29.703
-1.54288
-1.78049
-24.0741
264.183
-19.8226
-12.637
22.7314
25.7338
-13.6703
5.52892
3.23194
612.333
-27.5401
8.31318
449.02
170.554
-25.5301
-19.9936
1202.75
531.898
-35.7559
279.944
214.876
20.7391
-9.09988
376.162
19.6372
6.80162
543.569
822.204
415.44
20.1074
233.45
19.766
39.0076
421.769
-6.36701
44.0355
-23.0874
678.276
581.789
46.3065
42.4612
75.9765
31.5605
40.4179
34.3189
427.232
41.5726
33.3893
15.6399
702.377
689.19
30.4662
-5.58687
6.13814
458.892
17.8336
5.60324
21.3728
-18.8629
297.564
369.527
1118.24
41.7351
37.8492
483.259
12.8397
34.5581
32.9347
433.414
26.1565
24.7788
-24.9545
60.0637
159.235
-23.5707
32.1018
35.1042
49.1632
27.5592
79.5545
76.5385
51.0206
245.953
432.543
29.8649
13.2996
-11.4392
-12.1677
-22.719
804.6
0.342277
484.657
686.525
39.809
858.246
-10.2724
23.2479
701.232
12.0479
594.781
369.527
668.129
-26.4409
-8.0269
22.6881
-55.7074
-20.6388
29.0679
743.632
13.8996
13.7988
16.221
-7.61564
15.0729
-9.88242
17.8294
528.879
554.848
-39.621
0.105134
32.0707
-38.635
5.01097
-21.3871
7.94913
-19.2355
556.488
591.349
-14.2108
1061.27
-9.52034
1499.34
64.3041
30.8983
407.488
-15.3015
-17.3741
0.992255
13.7191
-4.83377
-20.2105
86.2831
520.762
365.738
-26.9646
-10.183
115.526
-33.7737
46.0041
15.4187
11.5789
18.2333
347.768
36.6326
29.5516
12.7707
28.1175
25.4041
363.564
56.0815
28.4494
193.846
30.6093
396.026
73.9174
10.6993
158.653
-6.4824
9.07172
-15.8041
69.5106
34.274
230.455
4.226
34.0763
13.6404
1172.82
51.2471
739.89
20.2172
29.7968
-7.96249
1304.83
2.37847
58.612
3406.8
76.968
13.5217
30.9521
89.5586
69.9065
14.3933
41.2105
19.4988
50.9359
495.259
53.0266
74.6337
564.232
3.3158
75.8193
23.8418
5.96764
51.036
-5.93814
-6.11116
19.3413
885.348
-7.7249
63.0766
30.1094
14.015
61.9337
644.214
66.9555
36.8788
36.0369
-7.36759
26.3252
53.9145
48.3779
9.37684
30.0893
-26.9817
17.7985
319.388
-11.843
76.6895
18.4279
-21.6878
9.03156
42.9953
181.239
3.10576
-15.2911
21.2004
975.992
653.057
-0.459168
72.6735
294.822
18.451
2.44491
330.375
21.3635
18.2848
-44.0052
2.5565
319.932
9.40031
179.539
448.24
23.4069
40.1135
5.49991
44.565
46.2766
55.9718
49.2785
57.0469
366.518
54.8526
22.4084
21.0307
36.9805
127.768
37.5749
20.9035
21.4069
34.2146
1113.44
458.643
416.48
33.1814
43.7424
512.041
85.8409
329.716
262.55
-18.9355
-26.4671
129.653
-5.00581
30.4386
34.4913
-13.1949
504.46
-36.5093
1106.64
53.7771
-7.35898
-9.06816
-35.2853
26.1034
389.666
331.108
126.132
228.247
-20.6704
159.592
-22.4643
-8.63727
107.92
470.905
603.425
27.7388
-8.58918
287.413
-26.3563
-26.999
-20.4509
11.6693
-15.805
-31.1877
-8.32816
357.221
-39.6713
28.5591
-15.1411
306.814
12.2575
15.7009
14.3509
24.5723
22.6132
34.0036
76.3114
14.015
57.4014
278.771
6.98543
8.76778
590.419
1576.59
19.3299
17.8101
66.6336
5.81442
137.145
55.1377
51.4171
9.99457
-24.4989
352.923
-32.5015
463.908
19.8032
667.753
622.36
8.03705
5.56667
39.6985
22.1449
36.2546
494.387
74.5651
577.024
5.15597
11.2797
-2.12867
-16.7353
19.1439
17.8336
983.488
29.9692
8.06236
389.207
52.0613
242.091
490.43
607.565
42.8533
41.7822
42.7746
839.72
406.24
840.438
-32.3802
-25.8915
22.925
-10.0253
-8.10211
16.0231
-5.93814
-35.0726
345.429
15.781
-32.0878
26.5323
10.5168
-12.057
15.4042
-35.6478
821.083
12.2709
19.1669
6.64749
62.3478
17.4558
30.9286
46.7112
22.8272
28.9283
363.433
26.8352
58.9249
48.1806
833.099
14.6939
39.9411
1392.6
-5.08141
7.44074
22.9667
30.6324
68.943
41.0412
12.6522
539.275
310.289
451.116
-9.34035
328.502
19.6587
-7.67519
-14.1778
3.14723
169.028
12.5493
-19.0746
157.037
416.651
806.507
217.28
955.912
-25.3803
16.3455
834.305
-19.3957
25.6311
19.7713
362.921
270.742
146.942
740.111
-7.95184
913.85
37.9153
5.12263
-7.11106
322.76
-7.04601
20.2486
207.901
-33.5521
1.67924
189.294
-1.16725
-24.6747
585.988
31.6802
-12.2579
70.6141
-8.10252
11.2441
663.512
18.8779
49.0279
-10.9224
11.1109
116.052
10.643
0.569568
11.1887
39.6521
22.5133
-3.01508
7.90266
26.3977
-6.04466
59.009
43.6684
8.96795
-7.04819
11.0958
31.2175
223.223
316.842
34.9126
10.7799
12.6076
14.39
148.481
-5.49353
730.974
7.99987
221.729
30.9286
418.958
-1.68184
41.089
131.523
32.6489
32.6765
-21.8646
261.093
132.013
141.884
-0.642368
662.559
16.568
-17.6782
24.533
24.3073
19.2185
30.3282
-14.4706
53.1212
-0.366185
23.9654
56.0337
581.442
288.642
440.921
-9.62493
11.3756
703.178
8.46327
-11.6409
18.7248
21.1808
21.8896
50.5808
38.9428
54.6841
735.933
26.7425
24.9659
685.658
1077.26
20.336
30.81
4.82373
418.421
1.79365
-25.8209
554.132
409.92
388.263
384.277
35.5469
721.343
24.6055
0.437469
809.503
532.874
318.104
41.8004
27.0538
6.74034
-22.4751
145.01
-0.311828
248.93
20.1313
189.102
525.599
16.9015
44.3775
43.4697
421.757
30.1223
491.307
0.32197
256.146
17.4362
603.06
13.0628
26.5337
37.5058
-3.01508
15.3989
-38.219
12.696
24.9277
327.705
-7.54587
933.576
-17.923
401.671
-37.8837
635.756
31.5227
-21.7804
-33.6088
637.453
1577.44
12.4238
37.5708
7.03182
28.5407
0.128672
290.569
234.762
17.8101
410.613
35.6022
177.896
375.152
68.2837
418.541
14.8565
-3.14987
21.4436
48.1806
-17.509
59.1099
983.586
21.6772
1093.17
1008.42
24.9036
138.625
-23.885
19.0838
0.52193
62.4915
22.1226
23.9654
50.1336
971.247
26.2723
24.8673
26.7529
18.4861
176.146
19.3068
276.763
11.2254
780.37
14.8702
50.1872
56.7276
64.0861
26.84
329.585
55.9433
49.5506
42.305
8.00097
222.933
13.5344
5.4501
398.094
26.7184
200.022
88.5186
127.343
1010.76
767.88
234.829
478.704
75.7049
725.277
246.209
35.2954
3.15338
20.826
188.267
251.16
305.295
35.001
723.389
49.0919
43.4057
30.307
116.059
18.6008
3.51325
254.272
32.4287
0.621087
27.7086
34.1813
72.7522
20.4661
23.83
218.405
48.0841
8.55768
40.5629
736.92
-18.7812
28.3534
42.256
39.7816
451.984
-21.4231
-4.5969
97.018
29.6373
-9.17811
44.9725
102.933
-35.2688
8.28609
649.051
-5.02393
-0.54514
762.103
-15.8527
-36.4188
-24.1927
481.579
-5.27904
135.455
16.5227
624.711
-4.11432
-4.14563
-8.88916
165.422
21.1307
686.311
-58.4926
-39.3712
-25.6708
-24.9621
-16.8855
-25.4222
9.89478
20.9767
-24.6968
561.033
8.98605
-7.92859
-2.89152
6.03818
-4.33973
215.017
-16.5846
208.115
20.5544
-14.2004
30.4665
135.175
15.43
8.8185
-1.96735
49.3646
40.7133
293.742
202.97
184.777
43.8457
16.8803
15.6993
5.31037
27.5162
15.2038
987.149
124.549
10.644
-3.71319
8.77029
1189.43
7.49598
928.029
30.2872
24.6848
33.5997
20.4749
33.1318
-2.24153
729.56
1106.58
31.5432
-23.8282
18.2517
66.193
7.90046
487.333
-13.3471
47.1471
652.384
-9.24595
156.896
-29.0885
5.15775
38.8446
-20.4861
19.2443
19.3299
-14.049
46.0189
567.837
3.60768
17.6564
-2.93078
823.339
637.046
-16.2683
446.857
3.20299
38.713
130.324
-28.4096
-17.6782
60.5558
32.0293
306.014
835.778
0.477865
35.9504
-20.0928
-5.9661
23.1361
-22.955
-5.14103
380.94
-12.6025
949.897
-26.1057
-12.7152
160.263
-32.2557
11.2285
-25.6708
-30.004
-20.737
-9.78292
371.401
-17.4417
39.1052
96.1301
239.552
7.21753
263.194
8.57186
-12.6138
219.682
-13.6193
-52.1918
5.95339
9.4639
-31.5704
830.151
687.61
-12.3263
9.61296
195.34
623.512
7.40298
13.7573
3.26135
1059.42
171.357
752.619
-4.87999
-4.34289
-12.9072
-26.5576
634.825
29.8062
-19.7542
1.27367
747.787
151.621
-19.3407
179.304
-16.8669
-14.6264
-26.1443
-26.0996
712.447
-37.1594
-5.75573
-37.6212
-41.4643
-47.4531
19.3102
110.514
321.086
293.826
-12.6704
50.2634
5.47359
396.769
186.546
29.3434
-11.035
341.204
17.137
162.518
-32.8367
-10.065
734.169
361.184
320.594
519.205
21.1183
23.4323
495.795
3.94036
603.788
12.0617
11.8686
3.6121
-14.3943
610.303
57.2358
-7.79487
709.459
639.642
-36.9405
-11.2999
2.35193
60.3133
298.498
511.276
13.7658
-4.11432
172.017
26.0487
-7.96249
39.8366
412.33
8.00066
4.26408
-18.9953
-1.74282
19.1439
-21.0113
22.4729
322.905
454.799
39.3364
2933.67
-5.74448
16.454
20.9509
18.1656
1394.81
-7.12838
873.918
563.844
23.0415
9.04139
5.34347
15.8175
21.1194
5.54178
-16.4506
-51.1914
-14.7105
35.9384
24.4564
-5.33344
-28.1713
-29.1929
121.311
-15.0858
15.6314
589.844
24.9338
-16.8529
-25.5301
12.8066
5.02744
-37.27
-37.802
174.109
-17.467
745.913
-3.92608
469.791
-15.5988
65.9585
678.505
273.751
937.335
-12.7965
-13.2583
5.38731
-45.579
-20.0452
762.356
164.862
-14.9681
-10.838
354.359
484.961
148.964
7.15989
-20.7633
-49.2586
-15.8535
840.29
4.89457
2.11646
-6.46975
407.145
15.4187
-1.53958
598.893
22.0554
7.14848
24.3694
47.8929
28.3032
48.5853
66.3821
-4.99796
410.284
1292.06
381.764
1.2317
40.3693
40.4179
21.2004
41.7702
11.7223
208.669
46.4542
24.1746
7.03004
472.746
228.671
632.076
10.9898
13.1484
-16.3261
-5.99314
2.21191
-27.1929
71.0356
-12.3037
11.7688
391.079
-20.2528
20.1833
-4.31728
516.908
-14.3057
20.2304
137.415
2131.47
208.878
-9.89138
808.068
907.484
3.09312
512.651
-25.0111
23.3655
503.015
136.662
265.662
420.97
17.3005
27.6114
-1.48886
10.9462
24.7837
105.398
108.33
12.9983
-3.56703
5.42737
6.2474
0.342277
-23.2145
780.228
264.697
18.6642
724.362
56.9811
-7.15927
15.3233
943.592
769.67
17.8962
29.1853
1052.91
13.6531
-2.36302
212.37
379.35
-33.329
-11.473
6.76863
118.337
10.2669
38.6607
67.5559
16.4021
61.3333
267.389
69.7701
18.8693
8.93691
33.3854
14.999
61.9484
154.803
47.7836
115.593
22.3416
-15.3053
310.022
-30.3238
138.573
9.665
5.69903
-1.23564
865.944
44.6262
44.2107
8.03705
39.2999
35.9504
37.1374
49.3731
1279.62
61.4467
460.832
49.2069
264.279
28.6154
39.8713
30.1163
-24.8966
7.52624
19.6618
-29.6472
27.155
314.664
10.1851
13.6429
-3.3862
44.5462
1618.86
243.244
90.6135
-0.11211
230.078
-10.3878
-4.26918
80.9303
39.7916
-9.97617
-28.7593
4.62484
86.0622
62.2781
-0.499564
-18.3555
-8.52658
29.6869
-27.6902
31.493
1.75395
140.736
625.743
104.024
-63.9485
6.2474
2.49046
309.674
15.3292
-12.1465
21.3738
-29.6481
19.0714
-0.937321
95.0065
609.164
54.6501
18.6071
35.4674
33.4983
144.851
25.2442
45.9391
-3.95211
-9.90097
6.71997
892.255
2329.44
23.4457
5.25002
15.7737
795.491
1.55812
-3.21348
10.7554
5.69822
360.116
-4.47577
12.3058
19.9481
746.29
858.282
500.618
1464.12
770.667
6.9889
8.93691
297.629
18.7472
-17.6114
32.6557
14.3939
213.496
14.8728
-39.6682
-10.4434
550.867
832.477
-4.3905
197.791
520.692
71.8002
47.0218
167.333
17.3445
54.6911
28.6329
40.8856
22.1226
78.3133
69.1522
511.154
52.955
28.1463
388.448
65.3377
51.003
10.3373
1290.83
29.9692
815.785
42.5043
28.092
36.3654
607.075
54.6841
40.6544
39.861
367.925
358.605
35.7458
14.5602
12.101
-23.0098
549.447
32.2953
-8.15127
655.317
-15.6408
58.9728
737.273
1.72918
16.411
182.964
26.6709
255.258
33.435
39.8056
12.9983
11.4255
18.5458
-24.5931
17.4918
40.5037
43.7199
26.6905
6.38035
93.6268
-27.139
677.297
-18.4037
15.3233
25.2996
23.792
1342.86
-17.6663
-30.6001
12.0479
-10.5422
757.458
-14.4446
-4.38841
-22.8047
41.7641
-9.85929
148.652
-34.8188
-31.4549
-3.67211
501.084
18.099
674.873
50.7242
43.374
340.555
4.64467
18.2762
567.331
48.1232
349.006
-39.2267
404.887
10.3139
0.192225
446.023
45.316
-34.983
-26.373
909.751
33.0908
12.2583
844.905
-8.30783
49.3114
30.5258
4.226
8.01819
25.0102
230.144
67.0689
27.9227
5.15597
24.3982
8.00066
202.915
713.765
43.5068
29.078
438.135
95.5615
42.5043
-1.89302
3.62585
20.2021
1622.37
189.786
109.064
2.47712
27.782
24.0841
79.5357
29.1866
-11.3248
-3.33215
27.5194
752.874
-10.9624
13.4497
266.211
860.485
33.6729
-11.4165
218.184
17.348
9.61296
42.6004
15.43
14.4407
1.78078
-6.13839
530.932
30.802
10.1125
-24.3491
570.423
33.4214
36.8866
30.1963
46.6728
156.408
5.0218
13.1534
52.2959
21.8888
27.5047
26.2366
22.855
1.96666
-1.73678
-25.6158
3.59953
20.0819
30.9981
-1.16567
5.8316
28.3814
33.2079
563.116
48.8152
23.8984
-0.602548
-5.19253
299.979
30.4887
14.062
499.543
39.5476
635.303
384.043
13.4569
34.523
802.918
174.912
16.7306
418.515
34.562
735.866
35.3086
219.851
47.3924
101.144
4.226
79.0539
266.639
14.6486
54.9953
-19.1068
50.2023
-2.34029
234.739
39.8713
5.3676
11.2285
26.803
-19.3399
-13.1374
6.38031
-2.28665
592.541
49.2313
15.3604
48.4755
36.16
84.004
51.4247
91.0308
13.5344
604.732
49.0569
45.2663
56.1617
191.947
7.97772
28.3536
66.9633
44.8843
36.2461
36.9651
49.2966
6.74034
32.6013
1.88781
-6.78945
468.205
-26.8317
2.08535
181.301
18.5618
313.83
16.2662
153.708
577.034
-6.22845
11.2441
32.2253
52.6111
-35.8421
-15.594
43.6731
1238.7
-7.47179
-12.3854
1018.02
4.19621
3.59953
-9.90317
692.543
2.58247
62.0536
46.3263
729.908
46.157
50.6893
33.2687
51.963
35.0047
895.932
41.3177
227.266
169.609
70.3817
28.3032
719.636
162.903
395.766
310.011
341.704
-26.373
126.161
17.6954
55.6768
-10.0127
98.4653
20.3161
10.4328
58.6817
41.3996
51.1406
194.847
20.9579
1067.87
49.3731
91.641
95.1111
99.8067
31.8944
1246.76
236.648
1169.16
9.50158
22.892
15.5586
1176.89
644.5
-14.1778
8.02071
36.8804
22.8507
177.605
25.6678
5.28822
165.605
49.3338
-6.42067
290.985
-52.5543
-37.0653
-19.3323
-19.2415
24.694
-11.1508
-42.8148
-48.786
-41.4016
-46.0595
-36.9999
-31.6165
245
2.31154
-2.42589
11.8833
31.3429
102.587
-1.30314
-4.87999
-44.9638
-21.782
-56.0107
-19.0613
381.826
-17.0455
-26.3134
-5.28556
-2.77616
56.9811
995.466
19.0714
548.164
50.0289
14.1481
1112.4
19.9799
1.259
18.4247
-23.8282
-19.2296
-32.9448
2.27826
32.1545
10.4317
220.473
13.5302
39.5978
32.8856
0.472585
44.375
39.7851
13.2067
409.05
1117.53
44.1448
-14.8003
123.683
44.8371
55.1377
-12.4942
-12.5202
816.048
19.9724
21.6286
496.329
756.311
139.267
822.885
-0.0555267
13.5963
61.5003
45.6249
516.876
39.1671
25.7707
43.5847
-1.83874
579.591
43.6195
26.3682
1658.95
-11.6409
-0.0158589
13.6846
18.7217
23.2469
-13.2407
42.6909
293.653
25.9867
47.4044
-4.07708
-0.27873
36.4322
27.3125
-10.7397
496.547
17.2826
6.90467
-40.9474
22.5824
30.2738
488.959
111.051
45.2202
53.8448
36.0447
490.453
35.514
30.6239
31.3723
53.0448
538.674
726.006
0.0137415
0.706815
3.4363
5.83348
29.6644
384.805
22.0864
47.2997
538.87
44.336
1186.41
370.54
19.6372
80.6743
50.0889
101.534
183.151
37.0479
844.856
0.00650585
-19.4855
21.5467
55.1445
-11.843
-9.51754
54.2282
-19.0535
885.36
29.8769
152.094
-20.5379
-31.2207
16.9921
391.284
208.903
8.77645
482.228
40.9398
38.0209
-17.3328
22.97
365.478
425.917
249.382
28.5142
20.2182
455.382
27.5118
-16.9889
16.454
808.059
65.0172
491.511
8.09932
50.3496
38.0341
27.782
528.208
448.727
46.0532
37.986
20.5343
7.91225
391.179
-22.2068
997.097
916.358
21.0962
35.8499
29.482
23.811
38.1202
36.9945
634.005
1.11814
279.25
-6.78945
7.18444
6.90151
53.8645
-1.0135
374.635
-15.5926
6.89001
80.5846
641.297
0.137284
-1.5521
273.48
22.3489
505.396
319.161
9.99142
385.655
28.5591
27.7746
963.121
27.5782
-21.7804
10.6028
523.074
271.214
-8.47379
5.15775
822.204
57.4935
19.2443
53.0631
156.491
46.0189
59.965
54.2075
11.5828
169.456
23.113
11.1084
62.673
55.6768
12.4761
-7.79487
12.3069
30.5707
121.984
35.5517
24.706
647.075
2.5214
42.706
16.6783
-0.466227
1098.68
1085.12
17.371
51.1157
399.307
-23.9596
0.967009
902.903
127.421
5.02301
228.617
36.3654
35.485
579.423
5.0471
658.303
0.367889
1469.87
794.354
75.5154
40.9005
1635.78
43.6082
-13.1989
24.7788
-32.4507
16.3658
-18.4586
11.5756
436.751
4.03689
58.0357
-32.0312
5.86483
66.9633
30.4225
940.229
34.3721
698.51
18.2539
69.9114
42.3476
-13.1047
892.762
35.2954
66.8716
39.5667
13.7395
598.275
55.8856
623.915
29.124
8.20466
183.017
18.9501
-14.8681
1087.23
4.64467
24.4523
21.8862
24.4915
549.19
73.5922
585.298
53.5151
0.192225
612.815
502.109
191.493
42.0193
62.6615
311.719
41.0934
38.3102
70.6694
34.7471
385.759
520.179
185.703
28.6518
24.3073
1681.38
15.5145
31.5152
201.172
22.1226
45.5171
9.84114
439.95
458.244
27.6899
72.2828
10.7106
-7.46629
9.91083
37.1104
-9.03249
4.66621
828.158
617.092
754.648
378.923
40.6603
467.246
365.193
38.0341
1056.64
-22.7675
236.957
478.962
-5.11749
-37.5617
-27.695
272.022
26.5681
1.96764
-43.2756
-38.8739
12.5666
-16.9599
459.785
-6.87518
-11.6468
-25.7889
150.938
2.58247
321.698
575.548
582.959
465.039
10.7191
31.1645
11.3339
37.0169
-13.6293
7.92593
27.2782
-31.6669
455.393
-9.0319
-14.2027
30.8024
-22.6248
-23.7646
-2.9193
6.95112
-45.62
525.752
-30.2837
21.2004
30.1552
-6.95548
6.10006
24.706
-34.0771
25.0102
-13.4846
477.489
-26.7032
13.5996
-14.9572
600.206
806.364
-9.62493
412.426
-20.2115
-4.65519
-19.3399
-38.5973
16.7443
1129.65
-17.4417
-12.6129
-27.7431
448.505
-13.3687
-16.3138
1169.14
-25.412
188.78
337.663
-4.39641
23.3655
577.977
28.5449
914.045
596.338
596.797
15.8094
-21.3707
-5.93403
-50.3885
39.1765
-42.243
-28.7114
-28.0761
753.197
-38.0814
-6.22845
1079.83
507.965
-54.2106
781.788
234.58
970.633
783.22
451.048
291.05
-36.5999
583.796
-5.82618
267.461
-2.65036
-21.9541
-2.36302
21.2154
-46.0632
19.1449
15.0686
-11.473
54.6433
46.124
-3.33643
99.285
48.9681
617.594
-8.89775
-1.44787
-22.1543
-13.9268
-6.47097
26.2434
35.7115
10.4996
565.026
21.4113
9.70876
628.602
15.8099
13.7427
-15.1286
81.4137
125.017
98.6831
1.01386
7.19766
85.3955
23.0745
52.644
26.7148
721.859
603.971
468.173
143.076
41.0412
28.1463
24.8673
43.6195
-9.62493
7.62751
11.6477
343.921
1092.18
24.347
-4.34732
747.733
838.466
-16.9889
22.0762
-4.32323
30.5881
29.7348
693.957
67.1877
17.6915
906.25
9.87504
-15.0729
-3.33215
18.2398
236.414
44.9173
5.4501
19.5328
347.184
605.566
209.392
512.942
449.683
16.3504
27.6242
64.2892
459.963
27.3551
8.23847
393.568
-3.04132
13.3297
37.1607
577.034
21.4753
23.7625
-22.4539
608.471
44.3713
44.9773
605.416
41.3667
1113.52
39.2155
33.1318
34.3028
781.096
69.6372
365.467
78.8715
17.4877
-8.92226
11.0958
-17.3994
38.7138
204.483
0.124382
30.2555
3074.82
237.029
1149.98
-17.331
40.7186
291.752
11.6741
9.45859
19.3299
46.8466
44.8371
-1.53563
21.239
11.1084
355.527
-11.8868
27.2508
307.048
45.5632
35.7774
157.962
39.2999
17.3885
42.7596
56.8693
9.00415
923.517
9.18207
19.2218
7.53159
97.9558
131.701
389.551
-7.09301
60.9371
28.6771
12.5193
19.4988
-16.9889
59.5575
28.4471
139.187
45.3455
30.5881
1298.48
40.9507
428.112
34.8088
1.79365
30.401
-19.3323
363.068
-1.59204
7.78502
29.9247
18.9833
431.473
340.528
36.2461
18.2245
8.88355
47.6686
14.2366
26.9791
13.1322
1045.42
153.079
-3.53685
404.478
65.1089
33.5543
0.860567
-7.46133
204.095
-9.97037
12.5122
307.713
19.3617
216.989
2.88712
25.5953
322.464
0.270446
14.4672
27.1335
375.993
18.8301
16.3558
12.5159
32.2888
-20.4861
41.3177
6.12581
70.3817
9.56256
37.4762
35.4668
17.205
129.935
7.36023
21.213
51.4286
110.025
29.3427
-0.860205
745.58
11.1889
56.6998
29.6412
57.6986
7.03004
751.536
37.9857
34.2491
9.50158
32.8261
33.3367
260.479
43.6696
5.02301
226.743
2.63217
27.6984
39.6915
8.79523
34.2388
26.6048
295.852
672.461
67.1877
645.504
149.127
17.3713
16.7862
556.097
331.992
281.441
37.5749
33.6729
42.9314
26.7184
965.387
30.4225
1.32224
246.142
218.75
86.6573
708.167
17.4918
318.934
143.577
2.49046
230.964
15.7507
5.54573
526.949
51.3589
-10.9136
-17.8039
-52.3813
-29.8478
49.0279
-45.1111
996.768
1112.59
8.06583
63.3291
-5.67785
11.5412
-14.2595
77.2431
-20.454
-26.9746
-30.4075
-19.7017
-13.0986
-0.256655
86.1574
-39.0639
735.452
-1.69906
-2.64731
-8.00835
66.5552
9.76275
16.9911
-11.51
52.579
13.33
227.266
848.341
-13.8908
7.94913
23.8681
42.9782
-26.3468
20.4502
-36.4632
-51.0022
-48.2776
7.15989
355.54
-10.2313
-66.758
-17.5082
-20.4053
15.263
-15.9701
31.1645
777.227
115.59
-31.3555
-5.03295
-3.88858
137.145
-16.0768
-4.80485
536.607
393.418
21.4436
14.4474
539.089
-10.2305
-20.9133
-10.1819
3.39676
310.328
3.35189
-0.99256
76.3775
915.824
323.798
38.0745
30.5559
606.8
-13.5847
172.895
258.656
8.01221
-9.62493
12.2114
-20.6306
157.988
-49.3249
699.945
11.0655
114.842
496.027
481.301
559.159
22.1045
73.6967
-33.0749
29.8729
2.01263
183.226
12.101
234.604
140.991
-30.6401
48.1199
-0.843459
-17.5149
767.37
-18.8855
16.411
10.55
2.30801
-16.4814
497.471
54.0497
36.4242
0.0137415
321.172
20.02
-23.2145
669.658
17.3202
282.908
318.928
73.8477
778.074
-7.16548
-8.43359
23.5184
-6.25706
243.951
-3.88798
1.63918
324.783
37.0922
15.6136
12.7161
4.19621
40.8931
41.0808
16.3338
354.907
27.4694
246.851
66.7717
1263.21
-11.7088
52.9035
-3.61946
3.83639
49.2293
-6.55273
55.3892
-5.42997
18.7356
243.488
393.892
164.782
15.5908
91.2841
14.1323
49.7882
23.0745
88.2513
86.7478
33.6777
363.912
121.47
25.0102
-7.86245
61.4467
228.448
3.2819
61.8795
555.228
28.6269
269.611
56.3532
24.7661
19.7077
23.9663
714.585
-13.7177
-13.1374
-3.87042
-2.28665
-3.14508
198.401
36.16
1367.74
334.409
62.9198
13.6232
-0.0804172
492.288
35.1064
4.03016
15.3237
166.885
13.4072
7.32417
0.792151
54.5905
53.8448
252.447
31.7658
96.2162
16.3504
30.556
420.608
394.672
270.608
-12.4116
560.034
33.1384
9.58161
63.3159
-1.42599
19.7537
-6.78786
2.08347
35.8777
18.2153
10.2669
259.801
24.4523
207.557
209.385
0.128672
35.6955
54.8515
122.404
40.2989
25.4041
11.4366
11.5828
821.658
23.0871
72.0434
733.992
9.07172
14.181
68.9891
16.0997
1062.2
23.3703
14.5334
-0.593876
37.0662
184.252
50.3101
178.607
0.470806
15.9649
20.1821
-4.16922
-16.1842
68.5347
5.08842
-22.4588
-12.578
2287.28
12.7475
175.103
38.7545
20.9767
18.3092
20.2808
4.43495
42.7192
19.3488
269.433
-22.5692
400.459
455.68
-25.9057
-11.1508
438.82
-20.7868
0.792151
15.474
-3.5055
18.2376
285.296
-23.0406
4.387
7.9171
9.82059
1.50796
307.227
33.9143
-9.56515
-43.3337
-27.4858
25.5112
11.8608
644.195
54.169
6.48277
-22.4539
57.9181
36.8751
33.8258
13.2557
49.0279
108.562
29.8452
-17.1015
31.47
-9.42599
67.7631
15.017
10.1034
270.487
-24.7652
959.97
67.13
5.47359
289.947
44.1166
160.004
42.4619
43.374
20.0894
-23.4663
46.157
71.304
853.972
334.013
-5.49353
157.51
23.078
66.5359
38.5226
48.7206
48.5853
-16.5282
34.523
17.6839
-8.74609
164.782
59.425
-2.73427
514.557
204.859
17.0368
36.148
-1.92959
11.7223
37.8245
541.261
38.1287
61.4467
253.48
1410.92
15.1238
146.58
486.35
-21.0113
1216.25
517.808
-0.599191
6.38031
5.20961
49.0619
27.5359
62.3498
632.163
160.919
51.1525
814.89
7.21753
43.6082
18.6602
842.738
-4.24896
54.6791
335.398
13.9106
11.7259
41.4721
78.2077
37.9188
35.514
813.984
14.4763
59.4833
68.0373
469.138
-0.402378
376.351
134.784
-15.5254
-0.86101
-8.66193
63.0766
35.8167
156.609
829.545
9.78204
-33.7737
21.6412
-3.27555
17.2928
45.3121
23.8555
-8.30463
31.0104
9.02255
13.125
13.2227
15.7891
-21.2133
18.5934
622.07
-4.8212
102.965
208.413
-12.8238
-20.5379
2.51249
-47.6632
4.33379
2.04423
8.03705
-5.67772
-18.2628
984.228
602.097
-35.9734
509.348
-4.21436
343.435
324.249
0.5044
67.9823
3.49353
-48.3225
-45.5768
788.963
-44.2195
78.5885
531.822
-0.575101
6.12781
597.577
199.204
10.9155
-32.1379
654.874
17.9422
-35.6877
-71.8061
639.493
254.218
23.757
698.378
0.876706
197.542
-15.1374
185.077
277.796
-8.04809
322.246
32.498
-6.13839
2188.42
-0.36611
29.8649
24.544
-2.06889
-17.7899
-18.9709
49.068
715.167
902.042
35.1238
61.6653
424.4
38.755
-12.4974
490.603
397.75
59.6337
24.2143
18.512
2.16948
-17.5942
-0.812651
-4.41472
116.434
90.9817
36.0335
7.83075
1395.37
64.7435
673.293
90.8987
520.158
-9.17811
112.439
71.5529
41.0934
41.8277
206.539
369.486
48.8025
-6.85784
-7.3708
37.0851
265.125
74.5035
12.7034
-2.21797
-25.5896
-41.5956
-18.9289
406.206
-46.8163
296.607
309.737
7.24166
-26.1057
1619.6
461.987
802.641
634.356
-15.3635
-15.9485
-41.4084
10.6435
35.1758
1.30492
33.3992
54.956
-4.9639
445.916
37.049
27.0935
18.2196
-2.52907
29.3792
29.1416
177.039
304.364
-32.004
-4.20371
387.237
221.574
-7.99583
110.018
22.3955
39.9943
40.7133
68.8537
21.1856
216.335
15.1736
-0.194823
2.82484
144.928
23.0234
-13.6074
23.0895
-32.9448
6.0264
254.949
-26.4656
-12.057
34.0036
353.673
-23.4663
36.7867
185.068
16.3558
5.01965
92.2589
-29.8564
18.8289
587.086
36.6485
2.06629
213.638
674.523
7.8347
15.7823
38.2987
24.9871
861.934
53.0721
23.3176
31.314
585.94
17.8805
35.3086
2.93657
1182.71
6.16298
16.8111
28.5889
371.408
17.3885
413.825
-4.03783
302.195
46.3958
-9.335
-8.86593
54.8639
-1.47081
4.71514
-22.5047
-35.0412
300.609
721.103
137.143
981.436
1051.86
-3.38024
-53.7449
1.62385
407.225
258.292
16.5879
-10.1688
-14.4878
-22.5692
-0.500825
-37.1993
69.6716
26.3305
-16.5778
13.0581
3.57604
-31.067
653.546
913.291
-6.02458
-18.2926
-9.70671
573.316
353.666
418.93
-11.886
-9.16093
-14.8681
-1.60362
-23.0141
4.64467
10.5498
-5.53272
-4.21258
-2.3849
48.2183
1191.1
10.811
39.0076
39.4596
4.87739
87.139
21.4113
86.0598
607.078
239.568
416.844
33.188
55.3618
7.19766
16.055
38.067
-12.0113
5.22595
21.4962
-9.8295
51.88
8.95523
24.956
47.3912
36.356
-14.5217
16.4107
16.434
11.9268
76.0309
-15.5263
-5.0817
-6.57509
1487.64
-2.83005
7.31734
2.68882
39.8798
269.265
17.2285
23.7937
455.064
61.4599
2.48216
297.864
50.7383
1153.99
-24.4433
6.03818
106.23
-20.3327
11.5756
3.84171
-3.45938
294.168
-23.8814
15.2352
-6.12528
7.93373
-0.0932829
429.8
-2.39026
689.17
34.3041
714.836
-17.6225
-31.1169
11.9512
1408.99
-11.0331
1.55342
-22.6677
160.156
-8.09666
5.44425
-26.837
-13.7247
-26.2372
5.98837
-31.7665
-22.3515
869.869
-31.5372
-20.7483
-22.6286
-45.579
1029.43
9.99142
-19.143
-16.4185
-13.4548
-54.8808
29.124
-34.8989
-49.3673
-56.0126
-20.4903
10.5778
-8.95863
284.818
298.219
60.9966
-1.53958
31.3518
25.3882
95.144
24.0151
-22.4823
50.5947
258.481
26.5754
32.6489
519.741
29.849
60.799
61.299
19.9724
49.7396
3.44953
62.4298
35.7774
28.6518
28.0555
64.0614
1670.31
294.876
82.0927
269.901
43.6079
45.4935
16.612
41.3607
54.7512
14.0855
349.142
-20.6337
405.556
121.692
29.5725
1619.53
62.3498
64.0861
-1.27101
39.1052
54.019
247.098
40.1803
40.431
22.4084
9.78632
452.932
440.688
87.909
13.9106
117.372
580.461
236.518
42.0732
31.561
-8.94949
47.3019
40.8633
134.813
-24.5577
68.4172
-6.87106
15.3348
-13.8442
399.63
12.0025
417.84
-10.9078
304.358
414.499
-32.7964
106.914
3.88542
37.7835
26.1034
747.151
84.9025
404.409
47.1484
46.8761
1067.08
-1.46767
1110.58
653.132
6.40335
26.9173
43.991
271.62
6.73423
0.163792
268.526
10.7554
43.7042
19.5291
7.57229
-2.1027
11.5398
23.6352
21.8222
33.9756
94.7298
22.915
13.4529
181.277
-8.30463
27.2622
33.2998
295.755
595.96
31.9634
11.2393
-5.76265
-24.0244
-40.4121
-44.3534
-20.0165
10.1992
452.979
121.172
29.1249
1.57546
72.277
19.3263
-1.7039
13.6592
999.355
202.742
544.001
-0.343902
11.8917
14.595
3.55987
-4.21436
109.177
-11.2091
-18.9953
-14.8613
-1.47081
25.8404
70.6153
-46.8706
-16.1085
193.365
-19.3158
459.652
-9.62055
-32.1881
260.216
10.1953
610.147
896.308
-3.82855
50.0082
18.2398
-39.0734
118.397
7.58984
-24.0741
91.7689
309.049
-12.3263
221.621
-31.6165
-5.18473
912.118
139.525
-5.92037
17.3168
27.7449
-9.56515
6.57297
-11.4746
23.114
-1.53179
6.77052
-14.3761
15.4461
-7.15963
6.59417
12.0035
-16.5296
154.004
840.885
793.804
883.924
6.8812
12.0479
-1.07688
-23.6607
-44.642
35.2398
51.1477
-21.6074
23.4503
-15.1965
-30.5157
-6.98169
-1.19369
5.30625
498.013
25.0713
46.21
13.2428
19.6372
554.029
50.6893
18.2762
43.5332
31.9878
39.4436
47.3553
720.231
-4.67866
25.4041
35.6022
146.037
17.205
32.6489
-38.7312
-7.6323
8.72796
1134.82
18.4421
12.3069
41.8151
30.5258
39.2999
45.3207
609.593
54.004
62.4915
-9.73652
40.832
29.7968
41.7339
637.698
5.3676
227.729
10.8479
239.865
820.242
359.698
22.0762
883.021
21.9137
56.7276
1404.04
9.97339
59.6412
20.336
55.1728
19.8163
99.8302
15.4085
396.801
67.7976
71.3081
833.899
28.5924
23.8598
15.43
237.455
3.65485
412.933
22.1227
745.758
-3.94296
12.1952
438.301
15.6177
8.64458
8.11265
9.05438
494.351
-33.2851
3.41176
-35.7559
735.975
462.033
-21.7804
38.7138
-37.2719
204.398
272.01
10.5498
-41.6939
50.0889
-13.0302
-1.37046
-5.03295
120.884
12.2857
-20.4225
-16.8717
3.60768
281.9
0.817352
-29.3608
415.907
641.529
-8.5415
-20.3201
-20.4893
20.2634
10.8482
-4.2073
578.493
-14.3994
-0.366185
44.5801
46.6634
837.241
69.8216
58.1314
15.4969
66.1083
1.61947
20.746
26.6402
884.163
20.5989
19.3068
31.2599
20.5958
770.119
42.6909
761.239
-5.01914
24.9156
35.3285
497.452
28.6157
4.16412
-8.08786
336.831
-7.21424
64.0494
6.24329
603.047
125.226
41.0808
132.198
59.3285
-1.60362
-2.39939
236.222
241.244
1.27152
13.5481
-29.8564
-3.65987
37.9849
62.4334
-24.1706
16.7261
19.0791
2.66389
-38.7312
365.307
21.6286
24.0643
224.076
-8.78467
60.1403
-26.2925
1762.14
69.9878
-11.6106
62.3253
239.916
24.8673
-2.12867
2.00531
476.98
-0.396531
11.8105
9.35138
-14.2344
93.2907
13.6241
58.4639
4.35119
29.7348
667.72
153.344
42.8248
12.0693
15.4972
22.4084
335.874
12.5269
493.161
67.7976
639.15
292.294
9.19823
19.2221
38.8523
778.175
-9.92216
44.8843
56.8608
21.9726
48.2389
32.676
32.9773
179.924
-5.41091
36.9979
33.5543
-23.5023
5.0218
-41.1945
16.2666
173.682
-20.615
459.512
805.986
2.17623
633.756
198.517
11.1046
3.51325
8.7689
81.1544
34.967
229.598
1.67009
-0.530638
1027.5
-24.3869
38.4382
46.4795
4.52928
375.494
6.50963
372.294
-5.74157
4.17308
67.4922
5.07759
19.8022
-38.684
-10.2022
16.1411
9.05438
176.697
-26.7259
8.09692
6.0264
-24.5915
167.087
229.783
24.7746
-48.7662
56.4644
4.77465
1033.08
399.602
564.428
627.819
15.0968
235.388
336.254
6.89766
-26.3841
35.4876
10.9056
400.942
326.479
90.032
-14.3541
-31.7337
20.2185
0.881506
153.214
423.124
152.37
19.2802
29.7968
109.177
-1.36967
15.5085
18.4861
267.186
35.0735
65.6223
13.659
-17.2375
225.226
-4.70412
16.6877
-21.674
49.2502
7.8582
260.064
-0.333978
41.9163
29.6008
36.2153
15.6508
9.25822
7.63483
29.5527
10.2269
884.038
-7.15083
257.966
55.6161
49.7563
733.986
79.5875
-4.85726
498.357
46.3961
31.1647
46.3521
868.078
-6.65251
37.9022
62.2944
14.6264
397.182
714.2
14.7977
-19.664
-0.230218
805.254
-7.81691
-3.92701
-16.006
460.842
-21.2148
20.0085
-27.4899
-24.7652
-27.6629
108.359
102.925
-4.28097
-30.8461
-23.6545
12.4768
1.99845
-12.848
-29.0885
1.17942
691.62
-15.457
-8.0071
-10.8147
166.921
15.0808
19.3299
16.0338
-35.415
279.231
563.037
-36.8571
-46.9877
-48.1275
773.347
-0.860205
140.256
-3.16247
551.146
-18.1999
-4.74069
-0.459168
64.9984
1326.42
780.205
91.5395
422.236
53.0134
15.7413
4.21894
46.3958
15.9649
10.8118
12.6974
22.2342
834.926
176.146
87.4819
502.231
6.38031
-7.61855
21.9137
5654.43
28.714
666.917
20.2858
25.9582
44.1791
212.274
614.613
65.0915
15.2746
52.805
48.8193
425.702
11.0723
45.2202
37.9188
261.817
51.9577
59.4833
963.841
550.219
45.7198
10.0771
391.368
36.8866
7.70755
50.1163
56.0431
2.73463
25.6365
885.531
602.334
-5.28521
135.264
-8.43359
16.2957
271.125
2.67757
298.774
-35.2717
17.4145
-29.1037
38.7151
-3.95211
295.572
6.71997
28.3103
44.9535
7.51613
201.09
-3.79773
322.631
-46.034
380.61
-12.0176
11.3247
-8.00835
30.9479
886.558
-16.7615
3.95967
-44.3565
-39.7578
-29.537
-28.2596
-56.7548
-2.73508
433.618
27.4694
-39.146
-29.8607
-27.2145
122.994
9.45981
-15.457
-13.6293
-19.3432
-54.2192
0.0882623
330.339
0.943539
-19.5735
1113.39
-25.8985
-27.3212
30.8024
13.7427
-33.1349
876.018
-6.16734
-38.1237
27.8124
15.5782
210.066
28.4541
287.254
42.7596
403.572
7.13008
361.297
-28.2992
-41.6957
-52.4385
0.5044
-28.3656
2.00531
-0.907057
-37.8779
-28.1269
404.199
292.335
-10.4863
104.535
594.415
642.23
2.24196
-3.14508
112.997
24.0339
1329.54
-23.2873
178.541
-7.57668
178.452
-37.1993
22.82
0.0935738
-16.5778
933.225
-13.2633
35.1517
-10.8104
657.298
-29.5999
124.532
31.561
-8.94949
66.0426
249.822
47.6686
514.612
36.3495
9.38407
7.18444
885.839
9.58161
481.314
76.3533
44.7987
10.2309
14.3921
-1.83913
44.7996
35.0072
325.481
431.035
961.762
13.2111
196.914
43.4057
20.4812
131.045
-7.89864
37.1449
20.4661
12.5856
30.9981
17.575
12.4768
170.749
26.5074
31.3338
-2.85159
807.028
766.583
288.735
54.9372
14.062
746.92
41.4217
41.089
645.017
1012.79
90.7725
13.7427
-17.0026
11.8427
122.643
383.638
27.4686
8.51013
994.318
41.8151
22.659
26.7777
17.3445
362.038
532.757
217.048
544.127
33.367
29.7968
12.6522
5.65752
645.183
28.6269
-24.6175
15.1238
25.3299
325.691
26.803
366.718
43.0846
8.25437
22.0762
58.4322
29.41
-10.6413
2081.84
51.1525
315.348
8.77874
155.879
341.369
-14.2004
11.7259
3.99077
243.126
19.1781
1.32224
33.6399
43.7424
8.11735
27.7086
596.401
732.423
24.2143
46.3188
34.7462
354.907
48.9351
11.3688
28.3814
177.059
169.845
22.5783
23.8984
488.62
129.74
451.779
429.249
37.9849
321.409
2.06629
37.4762
-16.5282
4.53795
92.6466
17.4908
27.975
72.0434
12.4761
19.7545
3.44953
550.164
-1.33328
4.226
223.357
14.6263
59.5726
685.72
-17.3328
3.78346
270.37
-0.254601
9.50158
446.995
24.347
216.084
16.2674
97.4325
-16.9889
48.3131
652.511
40.6544
37.0499
4.43495
16.4823
1021.97
0.658303
26.1248
37.6199
211.337
-8.51371
-9.89138
-42.7581
-36.2623
358.977
-0.99736
152.564
-20.7596
10.55
15.4265
170.04
-16.4814
683.004
9.07216
95.9982
16.5005
54.2278
283.165
274.564
-26.4671
-25.8946
-28.8367
30.4386
10.1285
-31.9356
768.704
-36.5093
-12.3594
414.506
-29.6543
-38.4186
224.981
-3.61085
17.1688
5.94417
22.3553
9.23049
-17.1015
8.06583
23.9737
22.7855
365.467
6.35525
703.181
-7.33553
246.639
197.69
24.3827
36.1721
12.9626
27.8543
14.9429
1329.81
33.8135
-17.3787
15.9554
56.6144
669.166
5.72733
24.5744
431.539
-12.398
20.0035
-2.64641
-1.4212
237.512
267.866
766.328
28.192
18.5853
-22.8047
-20.0801
-4.23709
358.547
38.2698
13.5227
-17.0952
52.7693
8.6427
14.3259
-1.91456
59.2755
25.7725
580.45
27.5084
11.3731
62.4334
139.624
93.6982
352.663
75.78
18.6046
63.1731
0.294665
80.6617
804.613
219.391
25.8856
40.4626
42.6444
166.502
129.85
55.0967
11.7152
63.2624
21.5871
42.6709
23.0047
-13.3731
0.131248
10.3373
1393.91
20.5989
6.18829
102.474
13.0995
-17.9826
112.322
610.533
-15.5676
11.75
438.899
-1.27101
55.9718
26.7897
290.151
42.0544
1221.09
17.3713
1248.05
366.725
1145.39
3.84171
-20.326
31.7988
-6.70411
13.5999
13.3611
48.2226
15.43
310.543
29.8918
10.0092
21.9726
26.8078
45.7945
42.3476
930.279
1.88781
4.45495
1328.4
139.96
65.8036
278.915
-51.0022
-5.17412
35.2709
29.8365
49.7388
-23.6545
14.3509
39.6258
282.459
351.347
19.9201
488.667
29.4742
747.15
13.5481
815.307
11.8336
8.53753
817.431
705.466
-3.1239
-22.6248
17.8805
528.188
1479.7
19.3263
45.5184
28.0555
984.407
35.2634
-17.2328
52.0764
33.5449
22.0226
32.3403
22.5241
64.2342
9.50158
22.892
36.5743
5.22567
18.7248
24.929
11.2254
41.9876
58.4322
16.2915
51.1054
15.3604
-3.14508
584.458
45.5303
33.4545
21.4396
4.25284
14.9121
3.15654
380.767
1186.38
588.746
27.9389
-31.067
8.86724
-4.29996
33.6399
1188.8
40.1723
46.0957
25.1051
-6.78945
-6.02458
39.8035
59.6337
172.265
25.3759
905.469
-17.6792
12.4519
485.795
382.269
736.75
27.2634
13.5447
-3.41365
10.737
8.56197
1.0253
37.0479
859.849
3.85237
25.2948
28.9076
24.2156
159.16
-1.2758
32.688
38.8102
36.6211
777.439
-17.6782
18.9108
7.44074
22.9667
59.5726
346.514
343.435
79.2152
757.639
12.8639
22.62
80.9881
10.3373
44.9617
8.06236
14.9736
1213.98
523.201
8.79523
34.1011
-5.01914
61.594
384.736
1208.44
22.2101
962.471
660.954
118.16
628.101
42.0216
45.459
15.2352
53.8448
7.93373
6.94444
35.514
241.238
48.2389
92.6462
86.2208
492.568
615.973
11.4557
40.746
61.6653
51.4604
3.78307
44.7996
20.0147
46.2454
202.765
15.0851
24.5001
35.9094
528.084
441.791
11.8451
302.513
-22.0846
9.44635
24.6583
38.6278
7.90797
-37.5218
69.5828
70.367
688.255
22.915
-10.9099
72.2802
1.0253
7.06284
955.426
-28.8558
36.5392
430.437
-0.147212
91.7096
-27.31
-20.9535
217.283
495.145
150.22
549.74
-9.24486
29.2182
3.35189
2.75557
8.91116
353.605
-4.16324
30.5782
3120.03
-20.0439
195.442
42.9153
-4.21436
60.4513
79.2152
26.7529
1304.1
35.7385
15.9595
24.347
34.2993
715.294
26.1146
29.5725
3.17303
52.9795
55.9718
8.04901
22.1598
24.0841
287.557
51.6754
13.5344
-13.7101
215.017
11.5264
33.6729
-3.92023
711.063
28.5924
716.136
23.8598
2.31154
-13.6703
157.328
49.3646
46.3649
656.494
32.676
17.9847
398.044
-16.8529
-4.91538
14.6807
16.2718
855.965
590.152
426.274
55.6216
4542.77
11.0665
25.6369
3.14188
46.8514
7.86243
20.7073
9.50761
15.2947
9.6923
12.9849
196.637
189.046
246.988
237.951
64.015
371.798
-1.46767
15.1533
-38.219
5.19973
2.78705
7.51613
64.2831
792.574
20.3581
20.5651
356.153
2.49515
151.397
-26.3855
-21.1476
17.8797
18.099
43.2279
457.543
-2.39939
310.117
-2.56871
260.585
25.7261
98.723
36.0369
-46.723
28.6146
8.4398
59.1373
-11.0522
33.5927
665.632
68.2562
49.5431
-19.9905
-13.2545
-5.02393
51.9287
8.72796
145.317
-17.1652
111.632
33.9034
538.398
7.97413
824.932
184.18
20.2708
62.4915
-5.98838
48.3282
415.576
49.2069
1770.74
301.856
0.403257
-15.3891
16.8507
179.891
-31.101
-20.737
588.793
6.92116
60.4757
49.0936
416.646
29.7348
2020.8
25.9582
47.9272
24.8676
-7.57668
11.6604
38.8546
32.1903
358.04
9.19823
313.761
24.6055
28.5485
16.3148
3.65485
23.8467
1236.4
47.4226
57.0389
74.2067
115.06
31.8729
25.0697
59.6583
6.90151
20.826
314.522
53.8645
256.568
230.545
39.1774
-0.60004
6.89001
-3.74842
32.2253
26.3742
30.2872
90.2771
-17.0001
-0.139843
-6.22363
15.5621
-3.80379
7.90266
20.7755
1.13636
29.5626
17.7796
640.674
4.56579
88.2561
278.463
31.9395
35.0952
67.5909
-7.76186
54.4531
911.008
41.733
64.4387
31.2479
306.852
12.9932
-7.60615
27.9464
520.134
6.40391
-3.20326
16.7166
32.445
3.86732
6.53543
450.397
53.9455
-1.42599
42.7671
14.8439
-1.16567
19.9731
1.99845
30.2555
18.2153
10.2669
58.1855
-11.7088
-33.6045
980.225
127.94
34.3224
345.869
11.4366
13.1134
187.266
9.70876
25.1802
233.008
87.9451
6.22046
13.9473
192.484
48.0834
34.7471
8.03705
-1.92959
13.5963
5.96536
44.6337
-0.466227
34.2144
136.842
465.284
-2.12867
120.343
441.373
-13.515
-5.63806
36.1734
-21.2139
-9.38929
-2.99002
5.49991
37.0687
-1.53793
5.0471
39.861
167.395
31.5302
25.9582
24.2824
122.23
-41.821
0.282025
17.1978
410.514
35.896
191.094
12.0365
534.59
1.37098
101.637
-13.6703
142.336
647.192
-10.4275
-3.00592
-9.35659
-13.4391
18.2572
15.8531
944.564
59.7922
540.999
618.442
-3.38196
-7.40367
3.88542
82.7611
-9.04836
14.8527
725.029
-8.09769
39.925
33.7577
56.955
534.515
47.0124
-13.8562
-23.4499
9.21445
29.9355
50.8912
4.56579
11.8655
565.632
27.9624
31.3263
330.849
13.8269
0.2094
17.137
14.015
130.49
511.71
20.1503
16.264
4.1778
15.1212
414.257
52.9775
34.3224
27.1805
7.8347
13.9083
57.0393
92.4535
783.224
199.249
53.3027
21.6286
286.434
1561.64
-1.92959
20.9579
13.6404
220.796
446.675
46.4542
14.8043
8.9041
90.4363
45.482
36.1232
33.4786
0.131248
2897.71
6.58921
869.17
44.9617
13.6846
76.8178
-24.4851
31.4465
402.349
922.546
42.8533
314.514
10.9657
690.161
-11.3248
29.4842
34.0644
67.56
45.2663
833.899
598.619
71.4571
29.482
11.6819
16.3148
41.8683
331.194
296.116
-1.16725
62.0555
-17.1872
22.0053
184.519
670.316
18.1344
-26.2372
7.86243
26.5391
9.6923
-5.76204
-26.4718
-5.00111
-30.3874
-12.6704
42.7671
359.672
1.34123
105.656
30.2555
1123.91
-6.59973
-36.0717
302.154
-11.1157
41.3177
19.6842
40.3967
702.967
237.866
45.316
17.6564
64.5356
232.248
66.1906
143.258
20.0696
34.7471
-13.93
309.807
41.3996
47.3924
33.6777
39.8333
79.0539
35.2411
18.3432
52.2856
409.028
58.6004
122.33
-9.62493
129.442
19.7077
10.8479
-1.88993
-13.1374
1092.92
578.511
41.7351
22.8567
6.22525
46.6014
17.4193
-15.3215
7.21753
28.9359
490.207
71.7192
-18.8211
2.29005
-9.96192
23.862
67.7484
54.4415
313.258
539.671
21.0962
5.86483
5.11911
45.4151
20.5214
176.801
-2.39026
36.9945
47.4226
2229.08
672.034
11.9866
556.611
23.1956
-19.0525
-16.6553
5.30156
291.871
22.3099
55.2085
-3.71319
1073.66
25.6369
297.37
37.5739
-3.42616
528.353
24.128
6.19177
44.5885
-0.055655
901.723
251.149
0.733056
197.913
-7.91873
696.192
37.5012
-20.7706
37.4317
1724.43
-21.6711
15.1675
35.6876
8.85825
19.7035
-13.5208
217.055
16.718
25.7041
10.3834
-0.641619
13.3279
-11.12
32.1296
63.1929
196.312
-8.0071
4.1778
20.703
19.2443
39.9446
8.4398
27.2782
-1.68184
69.3354
37.3409
43.8933
529.304
17.4908
57.5509
522.222
-0.860205
-21.4263
11.8301
412.465
4.28892
200.47
88.559
39.6985
60.492
88.7284
14.595
686.389
592.24
39.8598
43.6195
316.463
9.77359
-15.8996
196.38
-20.6306
506.564
-4.34732
-6.73816
-28.2333
99.6616
312.719
20.336
4.57306
34.8088
-16.947
762.153
46.3508
30.3162
22.5824
107.111
582.774
5.4501
-12.3263
588.938
524.235
665.731
38.8036
43.0102
36.2461
147.535
35.1205
8.06719
38.5995
-3.00592
422.372
20.02
59.4867
25.2234
324.248
9.19238
732.16
5.62191
626.031
71.3518
0.32197
-18.8742
-3.88798
-11.8458
9.31468
-10.6233
-10.7963
27.7746
674.515
-2.4069
12.2575
-16.1582
2.08347
-1.60362
-6.14753
4.64467
4.92756
13.2079
5.15775
21.0444
-1.7858
11.748
1402.84
29.98
39.2149
-5.28376
-4.83238
255.69
-6.87203
-15.1286
8.3251
8.51013
25.9383
12.3069
680.456
408.491
9.8482
13.6404
11.8917
445.662
16.4691
48.5375
22.0226
73.5697
929.572
15.4969
708.913
21.018
-10.2774
1.47753
43.0877
6.18829
55.6228
7.47731
16.454
212.106
56.7276
99.0753
21.1675
344.549
-1.04914
24.8676
-4.33973
-24.0808
-1.54288
22.5824
1073.78
-5.7943
-31.067
7.97772
2.1167
42.6004
17.3041
14.4407
-3.84142
43.7424
6.98007
8.88355
77.4076
1.11814
8.20308
5.31037
10.6496
655.602
245.019
27.9321
12.105
85.6066
253.034
-6.22224
16.8663
969.029
29.8515
20.4749
-30.2199
8.06583
22.0997
-20.6704
47.1484
156.281
114.724
21.7511
-21.0372
31.879
19.3055
-47.0075
7.44666
2.04907
704.729
625.426
594.471
1174.77
26.3421
28.3225
705.369
302.987
-2.64641
73.5414
788.487
517.117
171.558
284.708
268.083
1280.57
100.239
-36.666
-20.9237
100.692
50.4255
-42.1113
-46.9888
-11.1828
50.7783
35.352
307.818
31.1011
-15.6775
84.1544
1330.69
932.407
2.49515
440.854
3.59953
-6.15503
10.3834
402.283
13.3279
903.424
60.2406
42.5782
289.503
6.80162
121.904
-17.331
10.6418
-37.3526
91.9175
39.859
24.9521
51.5433
76.0039
46.8466
88.4195
21.4045
59.425
6.8539
29.6865
7.66643
19.2814
58.0405
442.757
49.0689
47.3736
38.1287
-32.2253
18.3432
39.1671
693.44
24.8673
216.034
-9.62493
13.2497
15.9595
23.9663
-31.293
-4.34732
1.85511
44.565
20.0396
270.371
26.6048
214.247
37.2311
39.9081
39.0264
711.866
677.82
20.1139
0.282025
251.456
775.957
2.16282
1323.03
608.899
21.4069
260.738
36.9782
279.143
557.956
41.8004
81.4018
-26.2232
366.15
-22.8006
246.782
-11.0331
12.635
72.9097
17.7272
-22.4539
530.982
-6.02458
7.94434
-22.6374
28.8194
3.10651
159.505
0.124382
17.137
5.09687
-4.72566
42.5927
-5.49353
41.3177
64.7595
523.057
111.387
471.015
233.213
77.8506
9.07172
570.779
41.8151
153.844
565.912
-8.89247
32.2023
30.507
33.3893
54.9953
329.469
593.681
845.016
1015.28
149.961
210.4
1006.89
24.1083
24.4941
0.967009
155.151
8.06236
119.341
4.50624
-5.74448
61.4316
49.0619
67.972
50.9677
4.35119
80.3346
77.3895
39.0767
862.895
1116.14
763.25
24.2824
33.1416
43.4347
294.322
4.03689
1126.25
76.6646
15.7847
77.3182
28.3536
21.0522
289.245
50.0836
59.4833
51.1707
36.4242
272.858
56.9642
25.0697
336.737
27.7903
70.7311
38.3419
136.206
280.51
811.801
21.5515
21.8539
-15.6076
-10.4409
-4.82501
-15.2274
-10.6748
-0.389135
-39.411
26.5337
-7.47179
-16.7059
-4.48584
-32.2816
401.615
-20.7706
-2.13072
-46.9013
-16.5751
-23.5452
13.2935
53.5747
-15.5046
17.8294
39.4799
-5.88779
-16.7615
-14.489
40.0758
-4.35936
4.84986
-20.1619
20.1199
-26.3468
26.0724
-10.4627
19.2855
-11.1524
161.756
-3.62895
-3.05066
543.17
-28.6185
209.014
423.044
-24.3013
350.195
-51.7946
-6.56513
23.6049
-68.1514
533.076
453.122
-10.7963
0.788428
-10.8402
543.555
609.367
-10.183
211.103
11.6561
28.0705
35.6967
1.40962
42.5927
36.8788
17.2963
2.00274
70.3817
657.989
52.3334
54.6864
651.091
38.2987
41.8537
22.3528
21.213
126.391
61.299
8.72796
1.0625
73.6742
549.272
18.3444
15.874
33.1393
354.792
59.6804
24.9337
2.41361
29.5292
-6.52391
23.9302
344.407
139.363
76.3029
16.8966
-4.70102
3.37719
64.0561
14.0365
207.842
27.0517
1264.39
-3.3862
578.517
-39.6894
-3.06132
33.3489
354.857
161.058
618.58
65.16
40.212
-12.773
22.925
10.5894
171.808
141.586
39.6441
20.5544
-26.409
-36.6892
-31.3777
195.146
566.405
-49.2775
520.897
761.51
299.334
8.88355
427.858
-23.5459
-2.62999
-61.1374
-11.5808
70.6817
-21.4757
599.06
-5.4128
-14.8681
-64.6958
29.2904
173.824
42.5927
-24.9654
425.843
945.119
488.298
-22.2966
18.7356
29.8446
-27.4868
-30.1211
-3.14987
49.5546
25.6918
-38.1237
402.064
67.1678
357.135
24.9485
764.563
-18.2628
385.464
57.6809
716.486
31.5694
-10.6735
141.026
-2.77577
40.8084
-2.67985
-2.40784
130.232
10.8735
-9.03249
-17.8226
550.797
-19.8
17.391
55.6211
25.8055
154.978
63.3893
42.8248
43.9284
212.274
933.205
367.733
-3.46611
-7.16507
46.9452
320.754
813.284
-24.535
251.917
34.2146
635.551
61.3411
34.1707
186.171
86.6573
-39.1743
215.323
792.5
16.5548
18.1459
153.885
358.568
-2.27644
50.2634
3.59953
228.103
53.7063
138.89
269.99
45.248
595.428
478.783
35.6967
-7.02368
30.4113
20.9492
23.8555
-42.0378
263.395
441.846
12.7707
815.225
215.622
62.9734
688.714
15.7891
-15.5911
14.8453
-0.312797
14.6538
42.9953
39.7473
-16.5719
-3.6713
240.519
-1.7486
13.2886
135.474
29.9295
9.8482
20.9579
778.259
45.6249
-5.98838
40.832
554.535
334.992
32.3403
-5.8768
215.649
10.3373
106.425
466.627
8.06236
-28.7102
-11.2634
8.25437
492.757
179.498
335.794
3.17303
79.2164
973.008
120.493
226.433
3.4694
28.9359
602.651
22.9935
11.6604
-0.591594
290.769
26.1766
7.32417
-6.70411
-13.6703
151.706
23.1277
876.547
466.156
49.2966
17.9847
88.8233
-26.2232
2.58088
16.5548
517.454
488.811
795.995
74.7838
175.149
-8.09666
-5.58726
33.5552
-0.60004
238.006
32.2253
165.01
17.0039
37.7835
14.7576
201.798
0.569568
44.5885
4.04489
-7.47179
291.213
78.8715
-2.29653
1033.18
10.9877
802.051
418.208
396.246
146.352
23.5896
68.8284
38.4442
18.4751
337.437
36.1108
23.7516
12.3461
825.968
7.38638
27.9464
49.7438
2.65578
30.5852
43.6484
35.4572
-5.00111
308.819
-1.42599
308.885
16.718
10.7116
32.8722
-23.6545
54.5573
18.865
27.5857
907.945
43.193
55.7111
6.89372
43.5332
-3.61946
39.859
51.189
2.81761
12.2857
35.6022
277.7
538.674
366.067
359.685
-12.5202
199.48
38.713
-5.92081
4.81063
43.6892
306.014
22.9667
47.1948
-8.8484
33.3893
17.5139
134.567
14.595
11.0561
-0.466227
86.6882
266.153
24.8673
41.7454
-5.8768
20.746
34.1364
12.2114
-32.2557
24.347
-16.3005
89.356
9.35138
-1.11596
-11.3667
123.276
251.461
-11.8195
17.2345
723.993
33.483
478.44
57.7671
25.9582
55.1728
29.1866
0.504705
40.7286
11.1841
10.1625
13.5999
54.5905
93.2002
30.4225
12.5666
132.965
23.1277
698.51
770.812
27.0538
32.9773
253.013
-8.66352
-4.05996
29.6644
48.2423
219.087
12.105
3903.71
56.044
18.1406
1088.23
332.076
22.5814
335.595
571.892
63.5847
27.9711
-32.2615
24.8109
48.3893
417.768
53.8151
8.20466
18.9501
44.4523
270.762
27.4163
46.9411
7.03182
44.4667
57.4935
52.9035
37.5696
22.0554
40.8817
13.125
601.679
59.2253
-17.4652
39.2082
234.139
177.723
231.311
1.5353
13.0103
562.612
382.386
16.5152
29.2182
14.5963
15.874
366.858
190.561
968.477
38.0745
55.9323
-12.5476
38.0209
10.1191
161.64
40.7736
418.599
20.081
533.712
-1.88993
-27.5449
3.72918
1226.4
27.6984
2.2102
884.927
445.778
16.5377
-19.0194
-10.4195
-19.5391
-10.7397
-16.947
1059.26
-12.8364
395.759
-16.773
210.184
41.1691
-45.1497
316.96
18.2376
-12.681
-13.6703
367.224
5.106
16.3798
265.361
1213.26
-33.7194
1023.95
-19.3354
-27.8997
248.767
7.31738
326.948
-13.7189
110.392
33.1269
-31.8594
-16.774
-39.2181
67.7685
163.366
923.781
11.1046
400.449
0.569568
3.359
380.732
785.258
221.546
-0.402378
1078.04
-30.5179
-4.60914
73.797
11.4538
-18.6163
-0.525328
66.4889
-0.694642
26.3264
-15.457
23.852
-11.8469
7.92593
279.365
5.71046
54.8515
579.676
-38.4118
19.7819
-7.30404
26.2318
129.17
-10.906
21.4045
-39.4914
-14.3943
19.5695
-26.8793
634.448
-21.4263
304.184
-11.0742
744.545
-16.9221
17.3445
630.208
647.2
-35.9734
3.55987
-4.21436
21.0959
-13.3731
-31.7279
9.40031
570.637
-22.8597
-0.955988
3.56921
-10.4296
-6.97182
16.2657
22.8507
31.4277
20.0456
267.657
38.1681
16.4823
531.019
30.1236
-0.432328
30.8417
685.387
556.943
583.271
3.09312
16.0231
17.7433
499.267
170.395
505.542
12.4241
26.6709
4.1856
-4.29996
24.2696
197.416
258.134
34.3041
-6.67935
-35.5935
-38.6486
126.842
-14.7812
-20.9354
-7.97972
695.1
15.8531
490.405
466.677
349.85
555.991
-18.7409
-10.8782
-43.0109
-9.23305
9.6725
-22.6223
591.97
-20.0452
-48.1046
245.1
-12.6704
-26.7698
-23.3498
-44.2692
-8.13788
-16.6572
-12.9941
-25.9665
-36.5848
234.348
-30.4495
304.87
648.857
-54.2192
153.762
-23.8592
114.907
41.236
335.562
1014.67
-22.636
20.495
446.829
406.334
1319.23
35.9991
24.6575
183.735
0.125468
39.004
20.2185
8.37777
33.3181
114.028
13.658
81.066
50.6351
28.6154
33.4786
31.9904
95.9806
2.84108
57.6995
16.8507
931.977
14.9736
317.475
18.6184
318.179
15.3287
627.237
60.4757
56.5899
602.178
69.0902
30.5378
35.2783
37.2026
32.3638
479.681
343.37
108.195
444.436
58.4272
33.8268
751.789
52.4135
14.8204
444.946
32.3406
950.394
1062.09
602.95
-3.36293
638.026
19.1615
116.642
459.026
8.44704
-2.10428
-10.0961
32.4755
78.5319
23.3494
627.212
11.0665
194.303
499.769
1.87378
-5.25603
230.812
-42.7816
7.35642
233.657
-27.5414
-6.01133
-54.4036
523.161
149.95
-28.5134
-46.4036
-15.5254
12.2575
1.23245
153.883
-31.5887
1084.56
-34.7107
-8.19091
-7.40678
-49.1902
16.3558
32.3627
-1.28481
690.6
-0.832798
457.464
-13.1236
57.9556
185.871
444.943
-46.9877
-2.41921
-11.8868
-12.1046
-26.5355
-27.0485
5.79237
4.28892
-24.4184
-1.3962
37.8245
-5.9661
234.906
9.00415
31.4616
424.02
-16.8313
52.9898
-5.49095
21.018
102.167
5.60634
-21.9227
6.89707
202.38
154.432
41.5656
318.016
197.145
-25.6339
359.57
24.9156
-0.328944
72.2901
-15.0729
9.78632
401.332
4.07932
-1.78049
75.7548
-3.5055
41.6669
1.78078
26.8758
959.006
72.6018
261.066
23.3057
773.233
112.458
-38.6486
-26.5488
-6.21695
-31.6478
293.745
-2.47446
-14.9576
361.694
37.8475
-56.0847
-1.5719
-7.62979
-3.88798
-35.8421
-38.0828
-8.80076
16.4775
172.358
-40.9327
-38.949
-46.6909
-66.33
215.095
-15.9536
-59.349
-32.2615
-39.504
243.096
25.3759
-46.1433
-11.886
805.323
-38.4589
-11.939
-26.1474
-28.5754
20.1039
21.0444
16.0178
10.811
254.525
118.863
5.47499
-28.4238
13.9195
48.387
33.625
13.5104
32.1538
3.82496
-11.1189
417.521
-6.61476
621.596
86.8002
39.8949
50.1439
-0.901707
22.0677
933.967
-10.1761
329.302
15.533
461.358
-34.7925
-18.2162
49.0619
31.284
757.628
32.227
461.623
46.6014
36.16
20.2858
181.506
847.903
47.9272
26.6529
33.2324
-24.0808
22.82
54.4415
19.0294
56.1617
230.338
2.66622
7.7389
20.1116
-8.04809
39.2621
38.8392
76.3499
42.0464
795.722
44.6658
804.186
29.6644
27.5106
39.1774
23.7566
29.9848
476.379
140.648
197.099
31.7256
42.9637
31.6242
45.5472
31.47
-0.055655
19.4737
36.0136
532.8
363.413
678.703
-2.93047
59.1969
236.213
29.473
45.9404
408.939
1.60847
406.884
39.859
28.8314
16.2554
12.3461
26.6898
41.1042
46.6871
45.9957
51.3815
11.8445
36.1521
3.59812
11.8303
28.2302
10.1856
814.91
518.609
46.6774
55.3402
23.8677
44.3417
357.809
7.55783
24.5414
559.588
123.003
-11.3405
-14.4579
15.781
4.15233
20.6908
-18.9693
20.9101
1.06142
23.6963
491.417
101.159
444.396
139.707
562.646
60.3046
1395.37
10.3956
516.809
54.0001
-4.49294
55.2799
585.505
-8.09486
39.2082
37.3616
-4.8212
222.906
34.1251
-26.8793
-17.7268
129.012
423.709
28.6518
-16.9221
-18.2628
3.40423
11.8917
-47.2178
5.2247
-17.3328
-8.88916
-13.0831
6.13814
-45.2322
221.271
-38.9521
-10.2774
-26.6335
490.989
-32.4583
1.85511
-53.5898
-20.737
246.964
416.379
7.86415
-27.5079
16.6164
282.705
-4.79728
270.941
-61.3395
-13.1989
39.7714
-39.947
-7.99709
-39.0734
725.595
-5.52862
-18.4519
-13.1788
-11.4165
-53.5558
-11.0018
18.2376
386.495
11.8833
35.0911
5.13542
-23.5459
33.9143
-11.4392
237.083
143.054
382.926
43.5571
411.179
-9.4468
40.1145
-3.41114
122.145
-14.0558
1.3032
-6.46664
-17.6663
25.6021
-51.2148
214.447
152.597
724.092
272.075
-8.40882
620.112
-17.3972
-7.29694
-20.1002
-15.0166
79.4919
50.3431
294.179
28.4025
-6.87518
-26.6393
-1.42599
14.8439
98.7927
6.63525
38.7138
-18.5313
5.74658
205.17
23.6682
619.851
18.2298
51.8713
67.896
1267
26.3252
300.354
51.189
34.6767
40.3967
7.68849
830.206
185.392
429.5
40.1452
-10.6202
-31.9952
21.213
57.0508
8.82519
1367.43
392.694
22.1902
25.4254
56.3922
36.148
26.7148
26.7589
14.6486
322.987
7.13008
7.09877
-21.081
22.5241
320.981
-7.75086
41.3607
9.77359
21.5817
27.7145
5.60634
26.803
17.6247
-15.1148
42.6909
66.0979
545.721
1016.35
191.707
25.9582
19.5656
19.1566
14.4009
4.03016
67.7976
35.7008
50.8885
312.909
5.4501
496.483
33.0388
24.7968
31.3596
25.2066
615.115
36.0575
22.1227
41.1093
1255.81
7.30144
255.824
541.01
693.616
-9.69097
25.7535
125.384
-2.88756
-24.3279
14.8146
497.902
162.438
641.023
20.4749
-11.4793
6.89484
7.10713
26.5337
1334.36
32.5922
-22.0824
-8.23398
-52.8963
-10.3314
-3.18328
-7.65214
-17.1233
11.1948
15.8102
-9.19533
-13.8917
48.8061
68.8284
0.392421
41.354
166.526
20.7199
26.4485
32.3627
568.295
576.718
-13.2438
7.38638
-2.03863
-10.2263
-12.3368
242.299
545.203
0.0920093
240
130.224
21.3122
-32.9179
-22.7977
-28.4269
310.606
-4.83377
487.029
19.0361
-0.666587
-20.203
2.11646
36.6338
-1.53958
29.4777
728.203
10.3956
10.811
3.40035
11.3486
983.14
316.712
29.8446
549.44
55.1377
55.1653
-9.50637
20.0696
334.815
218.406
104.649
53.0595
15.5333
584.653
9.8482
41.5726
36.1292
433.557
977.896
799.829
23.8966
30.4662
1146.96
51.1042
405.314
241.5
24.4941
101.603
10.8479
11.8105
9.35138
0.758108
280.697
31.284
77.3423
714.387
1589.81
66.1451
52.1449
29.7063
579.911
887.509
15.4972
-7.57668
637.598
6.99544
-3.46611
30.3162
-16.5778
33.6729
12.9464
231.302
272.221
1008.49
16.3635
-1.4366
25.6851
26.1436
390.445
23.8467
794.117
30.802
12.3625
36.3495
-1.86032
13.8253
7.70755
56.0431
-10.6233
188.878
6.07027
54.0115
33.5846
411.762
-2.1027
101.495
-4.47577
4.80955
-6.28878
412.706
-26.2774
714.262
6.64871
-18.2681
34.1594
9.70482
33.2258
14.1438
-9.80375
22.141
-1.86756
6.75146
49.6577
25.1594
57.4974
1407.28
16.7469
-0.312797
343.755
-11.5832
236.024
92.2211
17.1613
15.0694
4.38656
18.8661
30.5707
286.902
15.5333
24.3073
13.5963
738.725
387.588
810.244
1.50788
458.749
-2.06232
5.15597
36.0884
67.9823
58.2273
29.078
59.5736
811.455
101.766
887.708
-7.51522
847.836
5.49991
691.118
64.0544
335.963
43.4714
615.297
144.053
13.6712
385.729
7644.04
744.829
49.8013
178.541
41.149
34.1492
-4.33973
24.6449
1003.89
40.386
1.22579
71.0696
22.0332
19.9203
22.9227
533.609
6.46595
51.05
27.7449
55.1648
1236.13
50.6135
87.7605
42.6201
12.9396
-23.5023
20.4368
-53.0739
-30.5913
-31.8594
-22.1226
150.546
-45.38
-23.9148
237.67
-34.266
-13.9795
7.26763
590.626
23.6352
368.524
256.707
27.2634
24.8354
8.85949
22.9185
2.00274
110.658
276.077
44.0471
90.9964
15.1848
7.35581
26.5754
38.2711
23.113
27.975
547.826
33.188
-23.1312
-0.860205
14.6939
6.6847
21.2004
350.991
54.2924
6.10006
56.5651
11.7663
72.7447
-15.3587
83.9355
9.18207
16.4004
133.094
21.1191
180.426
-9.62493
15.1238
30.9521
27.7145
-5.0561
11.2254
279.994
1.75178
14.4174
386.563
22.8567
24.9659
75.5154
72.7596
758.718
400.001
55.4235
-3.82855
448.318
615.976
31.3583
206.429
24.694
61.9378
11.5332
43.0432
262.197
649.219
32.3406
26.6744
53.1127
33.217
63.2315
69.9114
85.1499
40.4735
34.4754
18.7544
12.8066
34.0755
-10.628
621.288
30.7441
5.02216
12.5122
-13.1188
-9.00416
0.0925908
7.63355
-11.3779
-18.9755
-34.3346
-6.9267
-11.3001
-9.34585
197.51
-20.2083
15.1533
1151.81
484.422
-1.8542
6.18705
-26.3928
219.009
1624.77
-37.1899
-18.5657
15.0729
572.553
185.925
45.1021
-26.1318
9.8739
-34.8868
38.7442
-30.7574
662.925
24.2376
-22.5987
-29.364
-39.7578
436.168
122.415
30.3893
11.5398
-2.6017
3.08155
-33.7737
22.7312
42.256
7.96885
749.961
591.397
40.3807
68.907
603.102
29.9916
24.4671
44.2328
7088.65
16.268
16.7194
237.694
-2.94714
33.625
8.82519
134.29
-0.811565
815.804
-35.0665
-9.42586
513.972
98.9816
-44.3303
-43.4697
-11.6419
7.30801
61.378
73.5697
-5.58687
487.762
9.88627
-43.3581
719.773
-0.907057
149.909
-27.5449
0.918079
35.4283
-53.5332
4.27258
-6.2231
15.3545
50.1684
40.6603
24.0289
30.5378
27.782
348.298
42.0544
49.8013
320.881
50.099
41.5606
16.9602
7.78502
22.3167
810.389
37.9628
35.8499
46.3486
307.784
45.6165
46.3355
220.653
64.2892
33.3308
39.8035
61.5078
44.829
189.989
61.2026
75.172
9.49471
45.248
503.146
859.502
80.6743
42.6391
41.6591
50.7285
769.808
52.1261
354.205
-4.49294
160.228
30.7816
44.8579
-33.109
404.662
-55.6237
-2.41921
-13.4171
-28.9226
577.753
11.5876
40.0027
70.817
26.0487
36.0884
735.15
3.49353
22.892
574.431
256.351
-5.0561
-3.76709
19.4988
-13.2407
11.5805
-21.1898
11.75
34.1011
4.35119
18.4904
975.067
39.0264
4.57306
40.431
-15.0729
-27.695
12.5269
181.284
182.066
253.33
33.8268
815.508
-1.63143
14.4894
127.343
21.9726
-34.9862
-16.4185
18.4043
-17.0152
-13.6513
-4.60914
13.8269
18.099
506.207
378.686
-3.47769
224.363
-21.5923
14.2979
15.082
604.859
47.2813
41.8187
15.9361
580.128
731.078
37.4762
393.892
606.113
13.9358
-18.1164
6120.56
191.984
-17.509
-27.0971
0.585662
39.5256
-5.08141
-7.55179
-7.0184
0.343157
-12.5965
24.019
-12.4711
743.638
35.2098
434.595
-24.8291
637.664
1131.97
1630.94
28.6269
-22.7434
-14.5893
-10.2774
-9.76686
127.421
-18.1746
177.437
832.066
-27.3529
-16.9889
61.4316
903.805
28.4789
-46.2486
37.2311
21.1675
20.2858
301.446
23.3137
12.32
50.5194
690.072
3.24731
37.8125
33.8268
16.8063
1287.31
-17.9485
-14.5111
755.491
20.1116
5.52892
159.934
-0.516195
12.6317
-4.80528
372.183
-12.3763
-16.8529
-18.0338
10.9326
8.77557
97.1308
10.7609
-12.2579
1.27367
-14.9576
642.627
-41.8295
-22.4891
776.23
0.137284
20.9169
-24.4964
319.864
504.693
7.10713
-31.238
-6.02458
7.94434
-0.336376
-19.2735
-8.35727
-25.0045
650.51
-9.24595
-14.7221
14.4672
16.172
46.9411
93.2389
-21.1256
711.543
-31.7305
-18.6524
2.37768
763.334
8.4398
62.8854
-12.9262
11.2393
515.228
489.47
546.143
15.8099
-17.509
-17.7268
-11.543
-27.0485
95.7475
-12.5777
-13.174
596.431
28.4541
-5.10027
621.846
5.25601
78.3133
22.3005
-15.4588
-12.6373
268.027
-20.1103
911.312
-39.61
-3.61688
-1.47081
356.057
-8.09546
340.667
129.647
1318.77
28.6166
-14.6246
-3.99835
-5.06945
-5.95114
-5.90093
-44.1527
390.31
-35.6877
303.078
526.958
-23.1438
25.6311
21.6453
34.6099
918.774
48.9684
-11.7475
2.31154
483.416
2.51293
-2.39026
14.5058
-14.4216
-55.6009
484.894
41.8301
-2.9597
-7.09207
1079.23
3.0205
-17.6792
302.932
9.78204
24.3224
7.73866
4.77465
6.09478
35.9417
42.5962
576.779
117.718
22.4953
65.6965
21.744
49.6577
43.9001
42.5049
314.696
31.7394
534.91
7.1575
24.2547
28.5029
5.91686
43.1803
-6.85784
-14.8671
20.2634
36.7145
170.144
36.4888
483.094
0.593131
363.279
122.385
343.494
21.3635
6.093
108.275
2.5565
16.3328
448.442
143.932
13.4563
598.745
-3.92706
15.8073
24.8873
4.08427
1.29896
28.6166
1263.49
-3.14508
7.21753
162.245
596.458
-11.3248
23.7713
22.82
328.055
-33.9053
-12.3263
266.599
652.418
5.11911
-38.7343
-24.7652
-27.6629
-21.1476
-12.1054
-10.536
19.9731
837.917
-27.9866
7.76671
5.09687
8.67569
-24.8273
-9.97288
-48.597
457.36
262.873
153.866
18.7356
14.8521
7.8347
121.678
29.4399
9.44716
-9.24486
9.01896
19.8479
38.9591
2.75557
143.844
1.28019
27.6959
479.471
98.9593
52.2856
8.9041
62.3253
35.6426
37.9857
187.923
-7.75086
1480.12
47.4177
317.992
835.815
878.815
35.1947
64.0544
38.7803
579.592
67.8343
30.5881
55.9718
64.271
70.9358
45.8025
51.6754
32.3638
84.2526
-0.591594
24.7991
42.4485
59.3643
40.386
25.2396
23.2537
226.617
22.0332
23.6685
24.7968
380.873
1101.4
-7.58955
17.5055
-9.85711
25.481
-23.6206
-29.9713
797.185
9.0585
-1.66278
1.39061
732.159
-35.5723
12.9405
3.14809
323.607
-3.38196
504.216
-35.2853
294.095
-26.3768
-33.9681
-46.9073
4.04489
-49.8667
309.627
-42.9428
-66.33
21.5277
-24.343
142.994
-30.1409
144.046
14.9429
308.164
4.84896
-45.4897
26.2627
66.2637
-4.58003
926.937
28.2757
38.8712
7.9385
27.795
-6.96161
464.279
53.0745
25.1513
-58.02
-18.9693
32.1545
-0.727633
-2.68672
-8.16285
47.2634
-22.5293
7.73866
36.6338
17.3392
-3.32194
35.9417
10.737
265.309
559.912
688.372
0.943539
889.349
17.0588
22.4837
-9.0319
-1.08425
7.36023
352.923
-6.66743
-11.7895
-8.13863
-12.1046
-28.4096
164.106
4.33379
8.03705
-60.0256
-12.5476
41.769
17.3374
33.2773
-0.901707
40.7968
526.191
-10.562
1517.19
1153.89
18.7706
42.1506
-5.99314
17.2044
2.79214
18.5617
12.0591
24.8873
934.558
42.6721
411.725
70.0273
15.6006
33.6211
39.4939
25.8046
1438.27
972.119
943.001
377.124
297.322
40.6236
62.8748
15.8692
149.231
60.4041
42.604
2.2949
17.3168
374.447
39.2353
-2.06889
5.39198
427.912
704.991
-13.6074
122.415
53.2623
18.2078
563.233
-18.0323
23.7212
-16.7422
-3.47769
349.925
10.5498
100.689
-9.97288
0.0882623
11.748
51.189
774.933
29.1523
283.176
273.609
1782.1
957.986
4.53795
-19.9905
20.0696
-0.298607
-30.7966
544.065
5.79237
-31.9146
-29.5072
-12.5965
1.53016
-17.2328
37.0838
20.4265
573.945
-29.9497
19.2451
-2.12867
-46.7204
24.7661
53.4409
-2.2706
908.906
-1.30797
-20.6337
195.661
16.7443
-9.0342
16.2915
133.564
-31.4912
330.439
10.9942
194.574
1.59534
-12.2935
10.4459
-14.4878
-16.947
26.6529
-56.8136
-15.4934
-14.7105
0.0935738
-37.6534
4.54028
-29.5036
30.2277
146.084
10.0092
8.85414
27.6242
38.2982
501.494
4.49034
-26.2232
-1.16725
-13.4303
-29.7738
65.2717
35.1238
116.013
-23.5023
1305.62
1113.02
-16.2455
31.4567
25.9005
6.3306
-16.6572
-29.8607
-1.60362
5.11136
424.81
13.5481
262.498
6.12581
26.8262
15.1848
213.638
11.1039
83.2763
-21.8646
267.855
-31.2609
304.428
-11.7895
-51.2422
0.638426
15.118
222.618
-2.86663
-7.95543
35.0134
724.849
409.14
22.1991
-14.4217
52.0764
41.0412
22.0226
603.485
19.2451
52.9898
854.32
541.736
39.7586
34.7002
21.1808
-0.599191
18.7217
1018.38
39.2331
63.3057
56.5581
199.95
50.9677
15.5956
42.8533
29.6561
145.898
68.542
19.2454
24.2824
104.356
6.84126
29.3792
201.556
683.386
2744.51
-14.2276
-11.3893
-7.95184
45.4115
23.8633
0.385206
314.545
34.1834
35.2411
-11.3645
575.519
12.9236
19.0829
25.5112
-5.00581
-2.35752
0.860567
-30.5855
-15.5926
-11.8506
-24.3631
502.387
528.789
506.32
-43.237
279.096
-52.7087
115.591
408.179
45.5255
-14.1112
44.3373
19.7022
-30.189
5.09156
-7.29694
922.555
-1.89812
62.8011
42.7313
229.417
-0.986635
136.161
-22.6082
27.349
612.983
781.911
39.3812
20.0701
1.06156
-3.0767
-22.8047
13.6531
182.385
-21.7004
-14.9165
175.934
15.2879
1.14643
205.481
-16.9071
18.9831
452.676
0.472585
768.702
20.1074
-23.2972
14.1438
-9.80375
142.081
9.37684
376.792
66.5242
49.5223
-17.4652
307.2
35.4876
-32.1719
-2.21284
35.4991
30.377
-12.8238
-18.6152
574.987
147.655
27.1184
35.1481
12.5246
552.434
10.9547
605.894
6.16174
-8.62156
-33.2624
23.907
10.3427
14.5599
4.43056
17.8336
95.1808
-44.9934
1080.03
15.7506
-52.5961
-2.28665
217.728
-2.44917
-6.99065
-8.81758
-5.95114
-20.8935
593.28
125.482
-24.9545
-13.6193
-50.3178
1.96764
5.56187
26.0648
-11.0018
-3.31066
22.3955
944.013
8.88355
-16.2957
-4.80528
-13.8744
28.8532
36.3141
-14.3673
-7.15399
140.239
51.2004
907.836
22.893
11.3204
-3.97677
50.8952
-4.47577
34.7946
21.8222
871.852
56.4644
165.944
0.472585
26.6631
526.947
191.658
12.1879
51.6411
440.4
44.8371
973.916
20.4675
22.176
618.103
72.9804
37.8732
-9.07567
0.0768283
8.13469
129.436
18.3444
197.658
263.784
85.6132
-1.28094
44.6879
-16.2957
40.1042
4.72049
1.44143
8.94924
8.1787
76.0309
1091.11
406.656
8.06236
-8.09546
1.75178
67.0538
596.289
41.7351
682.528
13.7215
69.0902
45.5303
48.3968
378.283
553.674
81.0895
160.669
79.042
71.3081
41.1691
22.3167
6.41435
229.118
35.8499
50.0967
39.9943
70.7277
81.1558
34.8513
101.213
628.519
48.131
-9.15905
27.7903
28.5646
53.232
0.336634
-29.0131
38.2404
-12.7815
45.3084
-17.6663
38.7205
46.2366
28.9145
302.522
-35.2717
23.0367
-21.6074
-24.5668
-19.2713
1.09777
-3.54881
-6.98169
-13.1425
0.956902
119.568
6.40335
52.7653
270.683
191.33
4.84896
412.375
-24.8749
4.71097
21.0071
157.546
597.562
456.019
-21.0171
429.609
-4.08451
-26.3855
-26.7698
568.855
-19.9063
294.438
0.124382
648.697
847.974
4.08262
44.4702
-10.1787
-23.3376
-5.96998
-5.61569
228.74
-19.4855
450.708
19.5372
3.14953
22.3691
8.3251
16.3215
479.119
-12.1046
-53.2854
-11.0742
215.462
-27.6331
-3.40497
-27.5891
462.528
10.8469
785.045
-15.4588
677.019
-6.99186
360.337
404.544
6.02546
-32.7662
-28.5075
510.664
257.562
-12.594
121.213
5.98413
-15.5617
24.0289
311.782
-3.14004
752.159
97.3393
140.694
-4.18046
-42.2469
55.6304
25.7361
-9.08831
15.2813
5.4501
58.5775
35.514
116.831
25.7207
544.866
30.556
904.117
25.1051
115.025
22.177
31.6802
-4.76163
18.1403
-3.71319
41.0515
18.1406
48.1195
1.87378
39.7216
22.5814
-14.6706
-18.1196
-13.5208
17.3147
98.9891
-13.2671
-19.2735
53.4869
827.172
23.7212
13.3279
-1.74968
133.329
-6.14753
12.1409
9.45981
3.28368
31.3483
12.5159
34.1629
78.8394
36.1965
-2.80459
23.5301
-11.0522
67.4613
38.2711
932.228
11.8686
12.9824
51.4286
-2.51643
12.8199
23.0745
296.047
118.544
62.3661
32.5065
18.3745
908.525
26.0487
-11.7106
450.257
912.706
208.425
-19.6477
355.676
14.9767
23.0549
19.4988
-28.2333
42.6909
35.9434
-9.94543
8.09932
-11.4946
21.1675
-11.5231
49.8013
17.3713
29.9046
21.0307
134.341
376.186
-7.21424
50.931
24.4564
17.1553
-0.172097
-24.5077
1.3745
697.996
129.012
1018.04
9.82059
18.6205
116.373
9.17551
-48.712
-31.1523
-31.6478
-11.4233
0.860567
839.617
7.31832
-26.1443
281.247
-46.9852
-31.999
-39.9568
-6.9267
198.262
7.79302
386.082
-1.14101
0.406395
-9.20959
-54.7704
10.2833
8.45317
-16.0854
-29.0976
5.21982
667.616
470.054
1135.54
2055.32
347.715
11.9528
56.3464
46.3263
14.5281
63.2074
21.8862
36.0369
-26.1083
924.003
38.5226
46.8466
69.2
32.1976
36.3971
431.853
28.7352
-3.14987
45.8064
33.188
46.2093
44.1174
441.468
63.8884
11.7852
66.0702
11.7663
845.851
14.6263
443.756
52.2856
25.7707
39.8366
91.8646
32.3635
193.545
16.612
19.1439
450.743
3.73227
11.5822
-21.5707
37.3024
409.361
34.2576
14.4234
19.4275
22.1045
24.0841
12.0693
-2.67254
6.1269
-33.8136
-23.9469
-8.08786
-7.99709
-35.3252
553.181
9.4639
-31.5704
-0.0603271
-45.1497
-14.7499
14.4894
-5.18473
-24.4561
408.03
463.465
117.009
-28.8669
724.132
-8.41956
-18.9709
456.023
99.6678
92.4456
255.327
64.4764
29.9086
144.64
178.367
-8.43359
2.90369
23.728
272.999
12.0479
711.068
-8.66818
5.9578
35.2398
545.901
351.332
66.8261
10.3318
12.5878
219.465
349.091
226.738
282.612
-10.4632
34.9617
21.4324
433.084
57.3228
612.9
606.685
60.933
58.4885
58.2206
14.7269
31.9643
84.5445
686.412
859.043
29.2127
118.519
591.71
44.8523
18.6308
65.4277
334.602
23.2705
-0.336924
-11.6366
791.643
310.25
44.6264
28.0872
110.448
14.5902
0.448075
55.8856
-26.7698
418.93
69.4648
15.263
21.9635
-45.9551
70.5199
470.48
156.911
246.774
208.451
-56.0933
37.5696
52.9775
39.9446
19.7819
809.789
1056.97
35.4668
-29.6466
-17.9508
664.044
937.631
17.6954
488.586
-4.3905
-12.1046
12.8199
479.931
13.6592
-22.5443
193.507
410.942
854.23
4.39546
-28.4772
18.3432
753.186
-45.4438
16.9019
19.2566
-26.4915
821.244
-2.78112
8.9738
13.1026
521.556
-24.9621
18.7217
6.38031
-24.4851
20.2021
11.5805
20.0396
69.8461
163.647
-24.6131
4.30088
-2.20301
-11.5231
21.4396
1.07559
-20.11
-20.6951
393.97
21.988
-42.8215
35.9384
2.16282
248.169
270.347
1057.22
18.2376
17.3041
3.65485
629.17
-10.1263
-29.2428
-50.586
-34.9004
-13.4303
139.96
-7.28498
-34.0538
18.2572
-26.4158
-13.5208
309.669
35.2709
-8.0291
465.781
12.4768
421.874
1.99845
5.89264
16.3413
-11.939
37.5708
411.784
-11.8469
557.187
40.2989
-8.32906
159.488
14.9874
185.871
28.9008
-30.1211
596.551
15.8214
599.156
-0.642368
484.523
409.609
28.6967
9.5405
0.540786
82.8021
-10.7225
-24.729
24.1746
1608.43
-1.83874
15.4969
9.88627
-12.9872
-3.34488
-4.65519
2157.03
-10.6783
-11.8436
5.60324
-17.9826
10.8318
-0.575101
157.927
9.73822
13.7215
994.879
13.6712
12.0693
19.2454
1.79365
337.748
-8.08786
-7.21424
328.293
738.476
978.551
466.582
-37.6534
0.481454
2.1167
59.467
157.859
10.6926
-30.0783
47.4905
14.4763
962.783
2.44499
-10.4275
272.858
1396.92
285.565
-37.7932
126.842
-17.269
461.468
-24.6992
-24.5115
-43.6364
939.92
-31.1507
2.08347
12.3058
21.8222
487.669
357.906
17.8931
274.086
9.79653
59.4627
122.88
17.8919
143.87
10.8966
50.704
102.329
728.07
38.2779
-8.09486
11.0972
-4.06093
5.28343
28.5029
135.227
6.26062
3.8736
32.0293
28.6518
2484.96
34.2111
1565.19
35.2634
396.075
-13.4846
59.7819
14.5263
51.081
31.8944
573.969
898.194
18.4861
45.1088
558.875
446.995
22.0923
730.87
-12.5524
1375.55
-2.05299
1023.76
308.62
506.36
16.2975
55.0347
387.547
32.4672
-6.83796
48.6136
646.12
411.277
29.33
55.6161
33.0849
30.8618
797.243
637.038
40.7739
46.1573
114.752
23.8633
4.13334
49.3646
406.156
22.002
23.0597
38.2982
31.1032
25.1051
-24.3491
-6.78945
27.5162
-20.4034
-17.1872
-34.2166
260.316
-17.8801
355.472
-35.5723
211.592
89.3551
32.2253
1173.26
28.433
820.707
3.60829
-41.4643
-12.5489
97.0623
9.66709
2991.03
879.67
-8.96394
764.78
-26.9746
-21.0372
-27.198
16.8865
6.18705
-26.3928
52.2172
337.282
-3.45667
-29.1674
13.2935
296.183
-28.6231
292.747
43.228
15.2041
-6.77584
316.106
-30.7574
577.665
0.621087
195.351
93.3669
249.102
70.6817
-32.7201
-31.1507
12.4768
3.95753
-20.4903
2.14451
471.287
20.7042
7.03182
29.4742
417.314
7.92593
-27.9823
11.3327
513.998
6.21145
44.1448
-29.7928
-11.3848
13.9358
-14.3683
-3.88417
-33.1349
23.3176
-28.6561
-23.1312
-27.0971
22.1902
-6.43376
141.141
-8.82954
-5.67772
6.10006
19.0838
-23.8409
-4.09203
199.298
295.736
342.766
-47.3179
-1.3929
-29.3026
-4.55392
-4.28191
-20.0742
214.565
1.50313
-18.4028
-14.2344
-1.99635
38.9428
26.5731
462.319
30.4907
34.1011
39.9081
40.9005
966.739
298.801
454.6
157.341
393.97
222.422
12.6176
-22.2068
47.1828
48.8193
-5.33344
35.5469
0.792151
24.8443
50.8424
2.31154
205.595
106.306
40.7427
57.0389
11.9866
24.3766
-23.656
323.902
6.90151
32.0704
14.6719
31.3757
21.4753
5.02216
21.8825
10.842
9.81841
108.359
39.2068
319.932
1082.35
3240.97
7.70566
-12.9941
19.0111
27.5857
43.193
-21.0792
12.5159
6.05186
411.01
300.794
16.0338
5.81442
28.9008
709.214
140.419
-8.77207
36.4361
25.6918
6.6847
557.183
318.761
180.451
275.432
755.727
403.267
79.2327
1.53016
1.50788
2094.81
59.7819
483.043
4.2293
26.2723
28.6154
54.8639
20.746
45.3808
2.84108
16.8507
21.1808
-23.088
7.47731
18.6184
52.0613
34.0693
707.822
124.194
11.8475
545.906
16.5377
24.0841
10.1953
381.511
4.25284
23.862
-24.0808
-25.9482
33.6729
11.0723
19.2221
133.301
7.93373
-6.17403
56.8608
-2.39026
25.7501
66.1632
488.074
64.8364
-18.1196
9.81841
33.2004
358.655
36.8397
369.4
8.845
98.348
38.6607
30.0745
111.98
44.4667
42.501
590.76
56.7256
41.8187
1372.76
72.2558
354.391
134.928
263.159
263.187
11.8686
16.7306
381.034
98.2803
57.5509
37.1827
628.875
20.2634
259.728
5.22595
10.8293
39.9485
25.1116
21.0855
46.3958
53.4462
424.98
42.6824
-34.9248
16.0608
218.732
443.201
16.4957
-8.45225
3234.46
793.545
6.14665
0.361932
26.84
27.782
44.6989
49.5506
671.991
36.112
31.7787
-0.591594
42.6027
-20.3327
50.931
41.323
20.9035
56.1617
43.585
125.805
1123.94
584.157
14.8992
680.925
38.8392
8.06719
6.43911
40.4735
23.231
-10.5376
10.9326
684.655
246.974
310.759
213.495
-4.28097
25.3759
293.063
64.9507
11.4538
481.759
45.248
4.64467
23.6682
140.644
777.273
342.443
14.39
13.5481
133.187
33.8374
-8.24107
25.2948
32.6557
-11.843
91.682
-45.1136
281.939
-15.5377
-8.13863
-40.167
15.5782
0.170167
-24.4184
-18.2628
37.8245
-6.97433
25.893
259.268
29.5876
42.9153
5.15597
15.4737
7.53159
13.6229
26.3682
39.7586
-21.5218
-26.6335
684.018
-19.3399
22.4698
190.039
-3.87042
74.5501
420.127
27.5359
264.749
129.678
692.133
25.9867
30.5378
21.2228
6.2805
571.478
46.9902
1210.21
8.84928
13.4639
730.231
12.5126
16.0231
138.033
70.2172
5.47732
49.9054
64.1522
-15.4921
-10.8592
15.8363
0.420838
19.1909
5.25609
26.1168
-9.18922
12.9236
-22.8047
-21.9541
1665.71
850.677
27.4694
17.076
16.991
312.444
639.953
27.4163
41.3189
773.525
27.6002
323.611
466.771
661.634
53.5151
326.28
52.4688
74.8222
-1.53563
722.305
332.334
-3.88417
9.96859
49.5546
2.45973
33.9034
1.81854
37.9592
47.1948
4.27006
12.7746
38.1287
333.218
70.817
48.5375
45.4588
47.3676
360.788
183.643
11.8105
-9.96952
28.8691
-3.87042
350.038
12.5434
249.619
8.09932
25.9867
283.537
18.4117
250.076
46.0532
28.0306
3.15654
45.3088
54.2876
3.57604
366.235
0.242634
36.0447
177.484
35.514
23.1277
46.3355
34.3041
27.0538
349.694
296.845
153.079
3.95942
36.9979
680.107
-12.2579
25.6365
20.6497
26.059
-24.9629
-17.4728
-24.3631
17.2328
22.5814
-14.3714
-19.143
-38.9073
-9.70671
280.961
-15.5254
32.8722
-3.03973
902.658
-3.53873
36.956
8.3928
724.569
1128.28
1.40962
38.8446
36.8788
296.532
-12.9898
33.8215
39.859
66.1816
29.0545
1074.88
9.56256
22.4837
595.813
19.0791
128.226
73.9059
-3.1239
9.23429
1767.84
143.758
124.92
840.595
12.3069
476.598
-13.174
-8.89247
510.089
26.7589
12.7523
794.416
37.0151
51.081
3.78346
24.8673
45.4935
7.24166
22.62
11.6477
202.003
4.31423
18.1415
33.6109
310.682
556.934
57.5209
77.3423
75.3305
23.0918
345.381
305.144
38.3062
88.5858
-18.8211
-21.2063
14.4917
2.15609
796.572
30.2738
1.81374
11.0723
6.41435
41.4721
36.9782
137.244
467.965
43.0102
199.29
10.7282
22.002
36.4242
1121.81
-4.87999
9.38407
2.58088
1437.1
20.02
436.869
-13.4391
35.1238
39.1765
500.411
29.8071
-2.48032
-37.4816
251.491
3.84072
-37.344
9.6725
-10.9224
11.1109
89.8153
327.727
-21.2162
684.604
207.966
163.068
6.02859
0.160739
16.1289
8.40924
-3.72826
-30.1409
14.7359
394.372
159.471
-0.773241
37.5617
239.368
-5.00111
622.638
54.0115
-13.6513
14.1315
799.061
14.3509
20.8241
-16.7422
4.01858
31.9486
140.091
8.76778
-27.9823
15.0808
-10.7408
4.69167
27.2782
490.865
1426.5
47.669
119.804
17.4649
345.657
97.1528
220.328
32.4448
75.1328
-5.67772
49.0689
2.396
1.53016
-11.6106
140.157
869.378
1.40784
67.9475
-7.46094
24.8673
32.3751
7.24166
-14.8613
11.6477
448.869
-13.515
-7.51212
8.06236
657.778
111.328
15.3287
411.719
41.7351
30.3529
15.5956
9.12012
34.2859
40.9005
42.305
789.487
326.007
15.4085
509.154
534.391
26.5681
45.0712
119.768
-16.0744
26.7184
14.4407
52.3806
45.6165
46.3649
28.6819
14.2366
-8.62812
107.529
-4.15051
43.5516
975.115
118.855
18.8167
26.5323
94.8497
16.0539
58.3384
22.9614
293.718
-26.8395
343.384
912.799
-18.6524
-10.7408
-17.7971
621.357
11.1039
-32.9434
10.1877
326.712
1016.34
0.828835
14.4474
2.88793
40.9308
-34.5448
325.736
31.0923
479.365
-0.99256
-4.16324
9.96346
57.8063
36.1468
-12.6477
211.314
12.2168
31.4265
30.9521
85.8105
337.316
518.517
2.63217
18.6184
314.431
43.4397
953.325
105.453
24.7307
22.2386
23.0415
12.7895
-17.1453
17.6915
19.2454
9.28991
41.6454
215.017
39.6866
123.782
44.9173
31.687
326.88
21.0962
15.2352
51.0373
21.937
37.388
26.8758
6.98007
35.1205
40.1723
11.9866
223.028
44.6658
3.95942
11.8608
150.683
3.67167
-7.15963
-2.77616
17.6257
-6.55952
750.656
-10.1701
19.5442
431.832
-16.3319
-13.6074
41.8301
-23.5744
318.995
50.8952
10.5778
9.78204
134.892
30.2274
12.2709
36.0335
989.841
-12.0528
25.3882
58.6853
29.0545
11.4366
22.3483
5.96063
78.5747
-10.6461
265.072
48.1806
795.836
949.291
-5.92081
92.4149
60.1403
33.6777
39.8333
35.9504
28.6329
40.8856
10.8782
46.4542
50.4115
5.15597
2.35523
-1.83874
142.933
12.2114
-0.396531
37.4624
1.75178
46.4391
50.0247
131.69
206.515
71.8176
20.3645
189.833
185.204
181.506
281.935
40.431
28.6157
18.6602
15.4085
151.299
0.282025
65.9235
63.8118
99.2652
26.0648
-6.70411
56.6595
12.5666
38.1202
48.2095
1144.57
73.6595
364.386
42.3476
216.224
258.309
349.856
425.624
26.058
797.752
13.1534
526.013
23.7566
-1.87435
45.3438
26.3742
22.791
318.458
31.7193
168.431
6.89484
17.4362
35.2181
26.5337
26.2614
81.3179
1014.03
10.5067
80.1624
868.606
15.0124
407.237
623.807
24.3133
88.8988
36.7081
35.6876
-8.00835
-4.65936
401.443
970.891
9.47546
17.0781
-1.3705
244.891
636.78
13.5665
70.8781
14.8439
50.0669
8.50932
909.63
1.23245
7.70566
260.62
39.6258
10.7191
8.3928
699.116
50.0889
52.9035
-5.49353
43.6071
40.3967
1096.52
22.8272
40.1452
15.5908
15.8214
655.281
84.0344
398.365
11.8301
37.6515
-1.33328
-0.0555267
334.062
56.5651
8.01819
946.06
283.631
18.3745
736.11
33.5449
24.844
-6.99186
299.982
-8.96707
-30.1073
5.95833
-6.1973
43.6091
17.2345
360.424
757.675
37.1524
314.564
13.9434
17.9422
15.4972
380.355
24.7788
-13.7101
44.4768
-25.9549
50.931
60.0637
20.5544
280.028
17.348
18.9833
35.1042
17.5055
18.2245
23.8761
66.1632
47.9698
244.371
455.412
24.051
-1.25298
857.92
9.81841
857.986
466.11
25.3759
6.3306
33.0916
28.3204
-12.9941
2.14451
20.0894
51.7792
672.879
261.905
758.394
22.9185
3.8768
22.9924
39.9446
72.2558
9.56256
18.6002
-7.15783
43.8933
32.6765
330.46
444.018
469.345
8.72796
17.8805
46.0401
8.08193
35.7774
13.6592
28.0555
500.719
2.396
11.8917
-4.11432
38.9579
-17.3328
1964.06
1252.38
1.61947
15.1238
17.8336
29.5885
508.438
31.2599
17.6247
40.8169
24.699
20.0396
49.2313
480.129
35.357
39.9081
196.498
58.921
34.8088
-5.70262
40.7286
47.1828
28.3997
52.4135
61.6721
28.5924
28.3536
175.659
34.1707
12.5666
-3.84142
32.498
50.113
326.658
40.1723
1749.25
2.58088
-8.74513
-3.40586
635.925
11.698
673.548
-16.9431
-27.7744
-30.8872
41.5602
415.105
14.4217
-17.711
-2.67382
-4.383
2.67757
-21.7866
-9.03473
-34.1007
2.42196
345.71
55.5817
72.5579
462.118
7.69559
-6.98169
-9.39438
17.8235
469.298
40.0358
-33.7828
-29.6936
-27.2933
3.92314
6.72302
0.0803442
-13.6305
24.4874
80.69
961.607
558.975
441.507
19.1935
-2.36886
961.286
52.3093
-23.5811
365.988
-30.1351
63.8103
-50.0139
2.93029
858.298
69.1009
-24.4846
52.9034
21.3775
-22.4336
-23.921
-7.19515
716.892
-8.25476
20.0176
722.197
348.11
37.2236
314.837
26.416
301.977
-16.9627
0.75842
-24.304
-13.178
-15.5948
316.558
2.81591
-31.9566
188.736
52.6691
-5.15125
564.715
-30.3874
22.9369
280.961
331.177
19.9731
360.03
42.5782
-2.85159
34.9126
1403.77
1678.7
384.613
42.2707
9.56256
91.8241
27.0267
441.223
49.35
62.4424
28.5029
9.665
9.44716
13.7569
58.2215
42.7522
6.7294
35.211
8.91116
51.88
75.5558
345.399
28.6505
212.518
125.107
-0.901707
769.82
15.675
13.659
30.9062
7.12532
356.41
-23.5481
43.628
944.891
44.5462
12.5493
25.9029
40.0422
61.4599
499.11
688.441
37.3692
43.2421
233.241
16.3455
-14.6471
79.147
443.499
64.7489
207.373
326.964
12.0093
689.511
10.7888
36.7869
13.6531
21.9998
68.067
13.9069
250.592
-4.60914
-17.5082
487.467
-16.7422
2.14451
78.1854
8.90588
-4.35068
6.05186
56.8112
36.6485
11.4366
258.616
479.62
-46.5132
21.4045
32.6765
2.4983
-3.88417
31.314
-0.642368
34.7471
550.677
66.6548
-1.33328
645.157
11.7663
-4.09203
480.408
22.97
657.833
8.00066
0.515944
-9.62493
-5.21894
-11.6409
498.486
8.06236
124.963
104.929
12.9962
292.69
416.548
-16.2635
28.6637
22.1598
10.9657
516.193
647.628
-3.24343
-29.5691
-19.3323
-13.6193
1741.34
-7.40269
-22.2
28.0507
-37.6534
-10.4522
-25.7555
-12.8758
12.6154
21.9892
-27.7258
891.757
4.16897
35.2411
550.855
1.67924
6.57297
206.772
-8.22201
-10.628
41.683
-9.4468
47.1883
0.971972
381.195
7.83326
26.5677
66.5291
6.9254
169.696
-28.7261
12.0416
440.09
2729.17
39.956
4.53656
-16.4624
-11.035
249.375
975.863
16.9561
554.259
3132.93
593.476
1.96233
0.50361
474.728
-13.9513
5.6171
14.8521
-48.3873
8.31362
-46.2274
-26.373
-44.3793
325.042
29.4399
-19.383
-21.4263
-18.155
-9.20016
459.687
-37.5368
-37.0035
484.031
1.53016
11.8917
25.8394
2331.15
-14.4766
-43.3581
-16.7353
-8.96707
750.593
-24.7594
-22.5047
-6.93017
-28.7102
-31.8781
405.556
-26.3592
7.08368
24.699
1.29896
-16.4987
560.096
30.5378
59.6914
-1.04914
32.9347
-18.3247
-4.33973
27.6102
3.84171
427.576
-44.1854
6.10365
496.87
-1.4366
1204.47
-16.9599
645.318
34.154
37.1152
48.9068
18.5458
104.024
-5.85242
-4.99699
19.0829
60.4237
-9.4468
-22.1522
0.330781
19.6774
21.9179
186.562
334.843
30.7886
-8.66818
633.067
90.5031
27.1183
38.7151
14.08
-0.315946
969.427
89.4662
720.242
17.655
0.404198
27.8824
26.5323
18.013
91.1627
661.957
710.231
485.626
908.075
47.3242
22.915
79.0453
48.2183
-8.30463
42.2547
603.016
18.3929
275.494
48.83
214.575
31.2605
10.1877
-12.4942
310.959
-31.2609
-4.29327
12.4761
2.88793
20.3161
42.292
65.7625
2.41485
13.0629
701.379
15.3357
-13.4624
51.2471
3.38195
-17.0549
-34.1994
-44.9423
22.9932
650.817
-11.499
-18.6094
-25.8337
57.189
-19.1372
60.5362
353.599
32.6172
-50.7221
-0.412584
-2.44917
157.927
43.4714
1677.89
24.1126
-7.82521
769.962
619.267
165.993
-3.82855
-20.1987
-23.0804
55.7212
15.3237
-7.20751
-27.3188
-10.7629
24.6055
476.45
2208.97
204.18
25.0017
38.8392
25.7501
4.56505
683.278
-27.3688
-33.7194
-34.045
27.5162
-12.9072
-0.320643
44.4941
-14.3714
-11.6468
67.9145
803.638
458.613
19.4491
16.225
-18.5313
18.865
28.3814
764.094
-30.9626
10.5498
5.71168
-36.0717
46.3408
649.698
6.05186
-1.7858
907.552
521.58
21.5583
49.767
-18.5484
1006.71
19.5305
64.5356
11.8686
-13.2545
427.885
6.95112
-38.1237
-28.4096
-17.6782
15.5782
22.659
7.44074
1233.48
-42.5816
44.6337
51.2471
-37.8475
35.2098
11.0561
-17.3328
41.7106
-1.83874
84.8489
-18.9953
-3.61688
167.759
3348.94
-20.6337
-8.61222
251.003
-2.28665
14.4174
19.2463
22.8567
-6.89321
-14.4398
-2.20301
14.7138
2.69899
34.8088
-20.11
3.66772
-8.08786
-9.08831
-1.78049
-14.7038
-0.0603271
443.982
97.9329
11.487
-0.503086
4.1856
16.3148
52.3806
388.571
3.26135
0.570923
34.5501
203.517
453.538
104.353
-42.8922
-47.1723
563.915
-40.3689
-0.600399
-46.8167
22.3108
-13.7247
380.435
-39.0532
-7.17429
-20.7546
-60.205
-47.4531
-35.0377
507.483
-30.0407
38.7151
30.9466
284.436
28.6758
57.9402
277.312
4.36922
-6.02458
766.941
36.9485
45.9906
169.374
566.177
378.686
517.513
80.0595
334.48
57.4014
24.4523
237.542
23.7603
23.5141
1418.23
56.2285
76.9409
30.1773
33.5927
-24.0244
-23.7386
-27.5127
6.45103
23.8177
-25.0052
8.51013
-21.4263
6.16298
7.97413
45.3207
72.7447
15.6399
-20.9809
25.8394
7.30801
-54.8141
32.3403
404.834
0.5044
67.9823
235.878
510.149
15.5586
-0.599191
16.8476
714.777
3.62585
317.053
348.944
-5.87241
24.9156
-24.6416
-8.54541
17.9422
326.007
-10.8284
-26.8285
16.3658
0.282025
43.4347
37.5749
968.832
-25.4448
0.242634
23.8598
667.605
-49.2775
28.0177
344.312
33.2464
19.3116
2.99221
-18.0338
7.18444
13.3297
-9.69097
44.4941
656.784
61.2438
278.636
3.14188
39.3551
92.1954
751.098
6.07027
33.3968
-3.89674
-24.8957
2.88712
109.404
12.4768
-29.7757
-27.9866
213.914
-4.27346
-42.207
31.1645
616.657
1084.62
295.592
3.14558
7.92593
584.837
234.762
570.305
12.1879
31.0263
24.5551
5.48175
-12.78
32.6489
30.8024
-3.88417
77.6655
16.2242
8.51013
1.57546
21.6772
58.6817
811.641
-3.20735
91.7737
26.5801
257.269
20.2708
28.7583
295.736
37.0838
18.5524
-34.1994
66.0735
-5.58687
2.39001
35.3527
31.9904
-23.9596
17.8336
23.9663
745.862
13.6846
58.0771
275.075
28.4471
20.0396
41.7351
649.03
213.393
10.4459
4.25284
24.7788
-0.591594
-4.24896
-9.08831
37.8125
48.8193
-18.4519
-7.55659
-9.54243
43.8957
532.716
275.925
110.018
16.3504
44.4908
21.1856
27.3551
750.369
3.76187
483.72
-32.1798
185.049
-42.243
-24.9633
428.983
537.251
-50.6001
-31.7665
-11.1071
-20.2928
-0.13353
-22.6286
108.461
-30.5865
-14.423
-33.7888
333.608
-3.34174
-19.1631
285.771
571.434
43.7839
-8.14184
-11.3638
7.66006
104.091
431.46
131.21
6.95165
415.23
-15.2581
24.468
50.8113
173.677
23.8681
65.467
69.1759
47.6334
36.2074
4.36922
14.5902
22.9369
57.9474
29.4522
1385.95
-18.0323
1075.07
18.9501
1.99845
-17.8441
662.725
33.8227
550.511
38.8446
36.8788
221.569
33.8215
45.4812
272.683
65.6965
3.00332
34.5298
21.8902
-0.147212
13.9195
706.184
39.7473
19.0353
11.3212
199.289
5.74767
29.6337
38.5885
5.22595
516.783
8.1436
-39.7216
547.039
11.7256
23.0047
-17.1212
283.115
-16.8825
72.4894
-24.3818
-6.73816
-13.2407
16.454
24.699
-11.8195
24.8685
735.002
-40.6264
15.5453
14.6636
31.5804
-2.92321
89.1567
122.319
94.1193
-42.8215
264.337
149.865
188.199
112.925
-25.9943
16.3635
-10.8069
469.839
87.5943
21.1856
-4.80528
315.961
-16.1244
-48.712
433.616
-11.5562
258.026
-3.53685
-11.565
1050.95
-16.4185
-4.08451
-6.15503
-38.3423
-18.0323
321.698
506.207
-24.2385
17.137
59.4448
34.6297
8.67569
22.5783
-7.0666
-41.1008
35.6955
446.531
538.446
70.284
43.0984
24.2224
-12.78
-6.70644
28.9283
-27.4868
-30.1211
217.99
-8.5415
861.428
-38.3415
-60.2687
-58.9076
21.7219
7.10002
-13.5776
25.8218
45.5707
20.325
47.3912
4.49691
161.64
155.092
23.4612
799.794
-16.1842
17.9349
760.337
-5.0817
223.352
235.953
20.0138
165.28
20.1833
23.7937
101.886
-0.384284
23.0969
212.428
9.25822
46.9902
14.5602
-21.6322
-0.521047
-9.02489
8.86951
272.022
16.9602
-24.535
4.54028
22.9702
98.8224
19.1781
20.0629
53.8317
71.7854
55.1648
456.516
30.7273
-20.601
165.625
29.3903
17.0779
4.20171
156.306
425.337
20.9514
12.2164
34.4923
412.632
17.1974
-8.43359
437.961
147.251
861.436
15.796
8.29345
-10.5422
163.379
209.528
6.58371
-18.5799
-13.8562
-22.9113
-1.8542
692.095
-24.5187
414.46
-17.923
3.92314
516.469
20.6951
-8.00835
4.71097
131.577
-17.1322
485.595
-40.509
68.7292
-15.7649
296.555
121.32
310.97
-54.4578
-21.4707
-40.6293
24.2128
810.182
254.992
26.9344
-62.903
-24.8704
496.453
2.86632
-15.4877
-11.3816
31.9207
-35.4287
1115.41
181.529
156.019
-55.0329
-23.5219
3.85485
265.801
238.541
738.983
197.565
-3.34393
22.5648
-5.85083
13.4139
27.3834
14.1799
33.0666
19.1524
29.9446
30.2274
-6.08665
-4.35068
6.05186
-31.7305
584.797
17.3702
39.9446
10.3139
64.7595
-22.2966
101.194
42.9631
-22.1504
45.7674
10.1877
4.37237
-1.2758
25.1917
53.8028
-15.6349
632.574
-23.8221
-7.55179
-18.2628
7.83942
-36.9594
297.579
-0.188257
932.819
39.8366
26.2723
622.694
0.131248
19.1439
0.967009
-13.1343
-5.0561
-24.3818
6.38031
-20.737
846.665
-8.07137
530.729
-2.20804
-3.06132
27.7267
41.8375
300.509
5.30625
56.8226
13.9069
38.4944
21.8472
1240.76
26.5074
23.8375
14.5281
130.674
-5.28771
40.7221
32.8844
61.4964
28.1175
100.455
17.7985
435.58
-11.843
63.571
27.9913
7.18347
3.40936
51.4286
509.201
198.009
10.3842
16.055
47.4373
34.274
41.5726
44.6337
751.211
47.4225
43.8523
-3.27733
96.9956
8.46862
1028.43
23.9418
-3.0657
745.073
-9.90411
40.2766
5.25126
56.5598
13.9332
41.7539
18.1715
-11.5784
15.6793
679.902
219.874
189.169
17.0052
31.4268
32.7157
-21.1358
39.7916
4.96719
16.2608
377.913
0.764936
-2.01895
-0.455579
419.096
191.589
29.6869
133.48
26.6872
417.551
63.5981
-38.4046
-0.230218
16.1408
32.3127
532.993
-18.8171
-44.0056
26.996
11.5814
266.448
12.1811
-24.6788
-14.4579
-2.36302
429.762
-10.456
555.128
-45.2062
-11.972
244.69
16.2
-1.46236
-19.3432
2.37768
34.3224
199.595
29.1523
-3.55591
80.5797
12.978
54.6864
0.789821
25.1802
675.288
-9.50637
-10.6461
6.45103
-39.9978
525.752
-4.04674
-15.8041
-14.4069
15.1627
8.03705
32.2023
-1.35214
940.437
32.5065
3.35064
162.855
-17.3328
23.0047
865.564
324.345
6.02546
14.0855
-28.5075
-0.0158589
-40.6634
-23.088
-24.3818
-39.4777
37.8175
1.29896
305.978
163.647
-0.328944
0.824923
-20.6951
2.29005
385.466
8.86951
45.0712
-24.0741
53.266
11.7259
1032.85
-5.18473
-19.2925
18.6474
-12.4796
14.4763
11.8153
8.31318
21.7329
276.195
548.922
111.43
-24.3279
35.001
-9.23305
15.2947
-29.6631
-24.5977
629.085
110.181
625.882
837.732
-14.2595
-8.96394
335.619
613.956
-2.29653
9.3902
9.93518
7.23961
168.616
43.395
-31.0415
37.6563
39.4357
-32.3712
469.479
-20.2223
256.481
-3.643
-25.6158
-16.4185
2619.61
61.6956
0.7084
-33.5238
341.35
411.769
257.644
785.323
-0.464448
25.7261
1369.34
-22.4005
-18.2371
68.0556
-16.6744
22.4837
-24.0244
-16.0768
-33.109
-13.2545
-18.1424
-24.908
198.009
-32.7193
-37.7799
-36.4188
-31.689
-29.4443
-33.7887
-29.5072
442.623
16.4515
28.7041
25.9472
26.7765
38.2301
-14.5217
-10.272
10.8233
-39.61
-17.7737
-2.2706
-1.30797
-36.2064
6.38031
-24.4851
-0.412584
24.699
-13.6936
97.957
583.438
24.1126
287.285
5.29325
28.9359
185.452
34.1492
106.23
-0.500825
103.356
35.7008
-20.326
33.6729
740.084
264.725
833.456
-22.0513
-28.6628
3.65485
-3.10927
14.4763
-15.4793
-3.17721
19.5576
-10.1263
308.089
-32.171
-41.0182
23.8794
-49.1281
-29.537
97.3028
6.96343
-0.86101
812.179
-5.4128
178.161
984.781
1507.93
43.193
-62.3086
346.191
1995.28
277.791
-1.7858
69.8441
4.33739
1286.55
27.2782
-1.87916
6.41202
2.69142
290.344
-18.1424
8.3251
303.054
274.845
-4.04674
353.387
36.1929
-9.20016
199.192
2.21722
28.6329
30.6324
44.5801
9.18207
163.525
-22.4535
-14.4881
-9.62493
28.2422
-1.47081
-36.5143
20.5989
176.728
-11.8436
802.081
-24.4851
426.712
161.538
15.5956
608.821
14.6636
843.051
-12.2935
235.334
-38.8507
116.112
13.5344
-6.21379
170.039
-29.703
16.9602
1.81374
-28.2831
-16.3851
36.9782
-32.4109
700.807
17.5055
816.577
10.7576
19.3116
-2.93122
-13.8744
-44.2354
-71.2008
-23.656
486.945
-11.8392
-39.1441
-23.0892
936.855
-4.34817
-17.4728
746.245
481.728
-7.35898
50.902
-20.2928
7.36273
-7.63611
275.253
24.9324
381.92
270.162
7.52074
-6.76321
24.7693
1205.19
-0.737711
61.8641
8.96795
0.448075
3.59953
125.03
0.7084
850.184
-20.4053
5.89264
-19.7182
40.7186
-30.5876
28.5407
15.4961
17.8101
456.439
11.4366
39.3503
41.089
36.3971
34.5505
45.8064
33.188
675.896
-12.056
723.975
202.569
-7.0184
583.357
30.6324
-9.73652
1.68581
21.0959
161.205
362.199
631.306
155.679
4.15139
282.077
16.4701
82.443
194.304
221.121
188.868
-0.575101
56.5899
403.527
-13.3687
43.6563
421.386
25.4385
-36.9766
-18.8211
6.99544
391.962
35.9384
168.76
399.465
-2.95598
22.9702
28.3536
10.7413
9.8078
-9.92216
12.6023
45.5485
697.969
16.1107
0.74221
524.752
7.18444
31.6802
-42.243
445.85
-9.97037
-16.8669
45.3438
924.007
-12.9812
7.36273
129.171
374.578
61.2428
1.48493
-13.1741
54.6447
5.64667
545.514
8.63262
-32.2816
0.912979
5.64207
872.006
-18.8965
12.8618
1.82446
307.638
203.217
369.366
668.268
16.9469
-0.512085
19.7035
-25.8445
202.524
3.48254
230.615
63.9298
-11.8556
-12.0167
-30.4799
-30.0949
569.552
345.846
210.677
9.22032
552.942
285.444
18.8598
17.7798
28.8085
-24.8704
565.794
469.509
1017.12
11.1072
296.164
-39.1769
189.902
-22.8912
631.224
-26.8785
-14.7831
-3.47769
-23.4663
1.96355
-43.568
21.978
10.6418
18.8289
73.5922
-29.0415
8.53753
18.7356
-31.5207
4.53795
645.496
-21.8646
517.106
-23.7646
27.0658
8.82519
-6.26457
-19.6009
-21.4263
605.494
6.16298
18.6851
332.053
22.1449
19.388
68.9743
9.18207
-13.5847
444.635
202.915
625.683
-16.4633
-25.2699
-7.51212
-36.2064
187.388
-26.3592
206.483
-17.4417
4.25374
-20.0117
19.2934
445.749
-12.2935
32.9347
-12.6138
385.977
-18.3247
2398.3
28.393
28.4422
266.406
-15.0529
-27.3188
-22.0073
-3.5055
-2.37715
1.32224
328.6
-21.1309
328.533
268.808
505.242
-22.4751
809.002
-5.41091
-19.0613
8.88688
14.8136
-8.50976
1.27367
-28.0761
164.74
8.76408
-16.2455
29.5827
111.018
29.6487
-7.64487
-17.3994
12.2575
-8.13788
-3.53873
586.853
-47.8292
340.385
268.12
45.0658
28.7002
14.1597
515.56
127.296
-9.0319
-19.8249
4378.64
-38.7312
-39.4914
-23.7646
40.6843
214.875
-4.04674
594.665
-1.33328
211.714
-5.14433
124.032
19.388
-22.855
127.039
13.5996
20.6501
617.072
-5.10625
95.3228
332.113
-14.0255
5.22567
20.5989
6.18829
16.2674
5.60324
297.854
39.6915
-6.1973
632.163
15.5453
-4.02686
-19.7898
10.4459
0.504705
528.406
414.585
-26.8285
10.7436
880.905
28.0507
-9.54243
455.88
26.4796
-0.503086
34.1707
556.504
261.134
-2.39026
33.2464
28.6819
804.791
23.6069
2099.7
387.945
-31.1523
-30.2969
14.3978
20.2941
35.1238
33.5543
7.5312
20.4368
16.2603
9.37004
0.366169
7.63355
20.9169
-20.2928
1.74054
-8.09769
-20.0452
18.3515
208.642
364.017
24.0265
414.02
-8.19091
50.6893
-36.0717
-2.3849
532.323
101.703
12.1879
192.196
-3.55591
723.384
648.286
-35.2688
2.66389
49.5431
-10.6461
16.2242
169.68
5.32359
86.7927
32.0293
-6.95548
839.526
122.157
484.031
46.5078
26.8843
22.0913
412.106
-2.34029
75.4438
-41.4841
223.417
5.22567
8.06236
-15.0115
334.342
513.082
5.95833
21.9137
28.6166
-5.25431
2.47712
5.37198
5.29325
10.9657
23.3137
5878.15
9.28991
-26.8285
3.24731
11.5756
-5.52862
3.68781
-0.172097
572.382
275.969
7.7389
829.708
21.0522
-42.4824
-4.15051
-2.4069
-0.86101
62.5526
36.8397
380.645
-14.8681
343.225
60.8667
12.4238
5.15775
5.11136
16.264
0.429664
-14.8639
-3.65987
272.243
19.3299
-2.80459
-31.6669
676.533
472.124
532.573
13.9083
17.6839
-29.3608
-7.6323
17.6954
3.10576
-34.0318
-13.93
39.5256
204.814
3.69261
605.801
260.838
-14.4706
308.877
15.6399
528.089
5.43394
193.51
31.8944
-1.36967
37.9973
254.618
-9.23908
9.77359
43.0877
214.21
797.753
-13.1374
5.49991
261.957
169.172
35.9751
75.5657
18.4904
22.1598
-11.5231
456.223
25.4385
9.87504
6.99544
-29.703
708.728
-12.8297
13.0581
-5.14074
-7.25363
338.703
24.8003
-26.7888
301.631
19.3795
396.786
29.4983
17.4375
25.1798
16.1107
-21.7466
-1.86032
251.832
1.56224
16.2718
-31.6478
248.93
13.979
261.769
-28.711
13.1182
221.506
28.2036
30.2872
-15.1261
5.48236
-54.5828
-34.3346
-18.1711
-9.42599
28.4077
31.8836
4.48119
2.28046
-23.2265
-36.0297
2.78705
446.048
84.8978
-15.1484
18.6911
50.8912
167.413
24.0265
-0.148605
310.234
41.9379
18.099
24.5723
393.824
12.5931
40.5348
15.082
1927.9
93.1008
56.6516
78.8394
584.797
45.4812
38.0706
158.365
463.936
196.969
14.9874
24.2224
5.96063
10.1602
45.7949
-27.4868
-12.5202
489.96
5.07706
-2.51643
-13.4171
-36.4188
-5.03654
682.33
-24.4184
-22.0109
38.0033
3.40423
6.26953
-0.366185
7.09877
606.731
512.101
-9.335
-16.3622
28.6269
-32.1137
2.84108
-22.8853
631.544
294.794
985.74
1116.82
721.852
-4.32323
7.86415
-1.27101
14.7423
44.6486
57.8173
40.1803
32.9347
9.87504
16.7862
101.616
-8.08786
349.95
-7.21424
39.6866
9.19823
15.7847
-12.637
24.6055
233.755
94.1408
-38.0331
530.267
947.042
25.7207
1.38729
26.8078
321.583
-19.8725
-31.1523
-0.311828
-6.21695
3.42749
3.26468
7.31738
276.761
-52.4389
35.4293
-15.5988
-7.49655
168.988
31.7193
-26.4718
416.612
12.7293
-22.5444
116.813
-22.8912
-5.17412
5.28582
876.914
-8.0291
8.50932
-18.0323
-26.8785
-52.2645
11.3688
135.203
121.289
-0.977529
12.4238
22.5783
-4.21258
280.507
19.1703
-37.3526
-14.9043
296.606
459.735
-41.0372
31.854
-31.5207
-8.58051
8.31362
221.764
-51.8756
1098.09
26.6288
4.0428
211.895
25.8856
25.4701
3.35189
2.75557
22.0296
23.769
25.8218
15.5857
-25.6661
23.0283
268.74
118.537
-1.19163
-0.805785
-4.28191
-3.71816
-10.3232
-12.2004
-14.1778
28.6354
15.3545
48.2943
27.5418
-17.2006
234.945
42.7192
33.6211
18.3083
12.101
5.10115
606.354
90.8319
33.5883
4.22959
444.396
-7.99935
4.1856
802.007
6.26106
1.35787
7.00949
2.44499
188.224
-0.755926
-14.9788
517.949
762.433
316.122
-16.6553
-19.0613
2557.62
-11.3209
30.3217
4.7201
35.938
0.936745
23.792
-12.0441
25.6021
-45.5927
23.2923
-9.68628
-7.89864
-44.5295
335.309
-34.266
-17.7276
94.9358
-48.6013
0.270446
-13.6438
-36.5848
284.163
564.183
5.11136
-8.09881
66.022
-12.9898
9.87394
39.9446
16.0338
614.689
-48.3873
-14.2027
150.743
203.96
-17.2054
77.2286
118.361
1.95089
-6.85784
-20.4893
8.97408
-15.4517
18.1468
24.956
24.0732
937.604
60.5097
103.822
0.470806
8.91446
-19.6424
49.2417
-11.499
168.797
611.349
14.0855
1026.97
15.5586
1191.89
47.6098
554.601
539.318
42.5284
246.008
133.427
36.2103
42.8533
34.2859
37.1524
48.447
15.8175
653.251
79.1268
16.275
23.862
-1.59204
56.5532
54.4415
28.3997
322.279
41.0574
930.329
581.442
45.2202
235.629
52.9113
-23.0406
643.226
28.5612
46.4855
28.2921
11.0496
752.451
-22.719
26.8621
4.89645
753.991
35.1238
-3.92701
175.149
-29.9501
571.412
294.228
7.86243
961.489
7.79843
-59.6481
-17.1015
91.2278
-12.5489
-24.4185
-49.8667
461.427
147.629
6.53518
194.923
528.23
18.6911
187.698
-40.4118
105.123
711.372
50.1974
547.675
-32.0077
-9.90317
295.241
-3.03973
788.34
-7.28686
-12.9941
405.069
155.022
-8.47379
12.4238
-15.457
6.89372
17.2963
403.053
18.8289
41.7331
34.3224
42.173
437.699
24.5551
58.091
1431.65
-3.4097
27.0267
484.133
1694.75
1102.78
16.568
107.884
38.067
54.5181
-20.0739
-16.3887
26.5801
-0.343902
-43.4697
3.55987
32.3403
121.85
527.117
37.9973
-0.254601
0.131248
395.831
-14.0255
-7.8928
67.4505
-14.4264
-9.96952
267.973
79.4689
277.24
38.9428
52.81
739.681
418.285
96.1804
14.7423
39.9081
5.29325
24.0841
27.0618
246.007
-9.96192
644.178
-14.7105
62.1754
-5.52862
-18.4519
404.738
-17.0387
-31.067
17.348
23.8598
167.229
1.78078
660.31
729.583
263.111
-20.601
97.1396
-5.41091
-24.8463
59.3697
-11.8444
-5.62249
264.609
-22.3962
-14.8552
-10.9422
-14.6706
-7.62979
575.198
-17.1015
-28.7124
146.747
-31.9148
-14.3714
-25.7889
625.602
-9.51894
-8.0291
-4.60914
-16.1582
40.5878
-31.6497
298.101
0.270446
-6.14753
-21.5923
4.92756
11.3339
595.489
8.85949
2.30373
-9.24166
20.703
112.948
12.1879
17.9079
714.014
9.99457
-31.2609
-14.1637
16.3215
-19.383
816.233
36.1929
8.03705
7.44074
-11.5883
907.695
-24.729
5.2247
319.072
498.537
19.2451
602.091
120.071
300.254
1074.81
10.8479
607.763
-15.5917
-31.8781
892.814
-20.737
1196.95
19.2463
13.4864
66.1954
297.726
24.9156
18.4117
-2.1528
122.639
12.32
124.193
-15.5841
52.7559
30.3162
485.477
277.651
-11.4165
-27.3188
20.8574
153.17
-5.18473
359.269
16.7733
1421.18
782.843
38.8686
66.1632
-12.4974
18.3383
43.5516
-13.2671
-8.0291
246.516
6.3306
-2.51569
-5.4128
178.307
-4.27346
-2.85159
100.505
118.156
38.8909
18.2298
37.911
318.68
1096.83
298.566
23.4323
9.22988
555.062
27.0267
42.0468
542.229
-42.5053
17.6954
6.95112
505.355
8.51013
132.76
-10.1819
262.955
18.9108
0.540786
-18.7962
11.7223
-0.343902
50.2023
16.6783
151.333
15.0279
-1.36967
253.515
-9.62493
-22.0855
-12.1515
-9.76686
-18.1746
-17.4658
-15.0115
-4.16072
562.556
5.0471
122.32
7.86415
-33.1301
-9.62055
19.2934
325.759
383.905
-6.67134
31.0607
4.25284
-11.3248
-38.9394
872.723
-22.2068
-7.40269
39.6441
22.4285
-56.3941
-31.067
277.843
792.973
188.778
-14.5551
-28.6628
-7.58955
17.5055
12.6317
30.556
6.43911
4.86627
-33.7194
-49.893
-14.7812
-0.320643
209.412
3.78307
181.184
121.907
1088.97
-10.6233
946.001
2.32214
9.03395
-33.8818
-36.1401
-15.8535
-8.66193
4.98058
-12.9941
83.6383
35.6967
-11.7088
18.2298
-6.22475
172.844
-35.4786
502.338
13.7077
77.7803
34.7745
204.465
637.042
13.4569
13.9083
12.0617
17.4908
-29.3868
163.873
1.2317
833.099
-9.66894
1040.28
-14.4517
-11.2999
-14.4706
410.077
767.14
-13.4846
16.6783
13.5996
-1.83874
19.2566
-10.8411
-36.5143
921.644
13.0995
-40.4713
731.701
165.442
21.8879
5.98413
31.4277
27.5418
488.797
153.289
480.369
57.9839
148.19
-5.70262
20.1139
661.827
13.4497
-37.6534
-6.70411
13.5999
33.2301
2.31154
-51.8528
258.219
-22.6374
61.3113
507.011
-2.51569
7.70566
13.2428
18.2153
-45.9551
16.172
228.726
-37.9458
3.23729
25.6344
15.4222
-5.49353
-40.7258
446.617
-4.67866
2.91533
395.423
305.332
564.432
-6.70644
-21.8646
-37.6174
6.45103
179.365
-25.0052
-21.4749
395.129
788.17
-11.0742
17.4074
730.83
212.247
-37.1382
-18.2187
-4.09203
19.388
57.6986
22.3005
3.2819
405.303
320.981
543.225
810
-42.1365
-47.2482
-7.51212
-2.99002
-13.531
-5.28606
-21.1898
17.3722
9.73822
-10.6413
311.648
-9.69927
12.8397
520.192
468.436
122.23
1.28247
-15.4934
-25.9549
247.708
0.288755
628.294
3.99077
175.659
-5.18473
-47.4035
-24.4561
25.0017
387.415
36.9945
-35.0363
420.608
623.308
41.9717
-45.5723
-14.7812
-13.4391
1.39061
14.8136
-24.3279
-16.2455
-20.1667
9.03395
963.121
12.2575
716.602
70.5729
1205.23
0.124382
44.311
30.3968
9.32983
62.0866
120.275
33.2258
938.099
87.6477
83.9852
753.381
77.6333
194.304
26.0897
63.5986
3.43534
-5.96097
234.15
249.643
146.472
268.068
-8.7319
7.62173
36.7145
653.653
31.8036
30.4629
858.844
625.594
-9.73652
-7.68452
1993.54
2.35523
25.3352
-2.3067
3.32704
-21.8064
23.5571
406.139
129.341
261.036
29.0322
318.22
2.21191
7.31734
32.6739
611.47
628.148
504.492
29.6561
10.9657
-25.412
-40.8135
584.117
-28.6118
-27.829
28.2046
0.288755
-18.9128
1207.69
75.2053
33.2301
795.042
-26.7888
24.2696
21.2536
-6.13839
28.6819
25.1798
-29.9713
-3.04132
391.368
526.018
-27.8997
-20.9354
25.7535
684.895
-9.97073
73.1235
16.6886
-0.60004
33.1269
238.099
404.936
-3.44596
-31.5372
-3.98302
-29.4155
20.2256
-3.80379
243.925
13.1429
-21.7557
127.843
26.3977
23.6251
694.856
5.46632
5.36554
860.147
-7.20481
471.208
19.8415
5.11011
418.88
-18.3482
-41.4951
-7.39113
24.5744
13.622
-8.6499
51.8626
630.788
101.652
3.25334
563.969
-30.0949
31.6946
-1.09235
-14.3924
11.0944
369.283
-1.28817
-1.25298
-9.77271
-1.42599
18.4043
-9.51894
-34.266
23.7212
-26.0275
22.7592
-11.7697
1027.88
576.518
45.0671
-13.5829
134.33
36.0369
-1.7858
-21.9852
232.973
25.3064
-7.30404
29.98
363.428
146.516
34.5505
-3.1239
1.73803
-19.383
2.88793
14.6939
-10.1819
139.267
26.4071
9.91112
403.267
641.453
5.2783
4.39546
-32.2253
151.402
-19.2069
66.0735
3.78346
36.1117
2.39001
-12.9872
-5.21894
420.357
-41.8286
-27.3529
348.454
1294.57
-18.4045
679.711
2.24196
4.35119
37.2311
355.744
25.9582
64.7938
-52.0579
-34.3248
8.86951
37.8125
4.03689
12.9464
-46.0595
-7.01481
10.7413
-11.6468
37.1449
7.34766
120.649
21.8472
-29.8607
30.2555
404.273
-0.977529
584.014
28.2005
3.28368
20.0122
47.2813
864.073
98.0407
289.55
1219.18
9.36523
35.4668
-54.0095
17.6564
347.52
2.4983
-28.247
-16.2683
25.1917
-12.056
4.33379
18.9108
-31.9146
-12.6406
-7.15311
210.417
-2.21797
475.647
578.689
24.1746
16.4004
-7.46094
6.1266
-3.23219
-32.7662
-9.76686
-15.0084
20.0155
7.47731
1.46148
310.52
858.69
-25.6339
784.983
14.7138
21.4396
10.4459
4.25284
-8.95434
183.067
300.133
33.8268
14.9322
-13.2906
-12.3263
97.9329
-14.7499
447.399
18.1888
24.2696
16.3504
289.993
238.577
285.675
21.7329
-38.6132
7.51001
62.551
-26.5488
-31.238
-32.2615
0.448075
40.8931
1.34123
-12.4101
-22.2794
408.671
569.987
3.2228
100.222
312.274
61.9337
53.8371
6.89372
32.2888
-12.9898
97.955
375.402
65.5872
26.0965
564.884
45.7949
-3.88417
455.996
111.899
44.3352
-6.43376
689.826
-16.3258
416.386
8.01819
-9.71423
0.647332
145.78
-15.4588
7.97743
663.455
485.514
-8.40332
-44.9965
285.616
-28.2333
-17.2792
403.26
973.939
7.86415
6.22525
-5.95114
5.34347
12.0693
653.251
54.7639
173.697
254.372
32.1903
9.4639
-24.0741
3.57604
11.7259
575.581
6.99318
6.05967
-6.17403
14.8992
306.112
-2.39026
20.1279
55.1648
23.6069
-37.4676
343.661
220.545
-12.9072
7.01281
342.775
244.902
-16.8317
-28.711
-5.62249
34.0994
7.58886
12.9849
520.851
269.631
-13.7199
999.447
-30.0407
22.7855
-12.3854
-35.2009
-9.20959
113.58
-15.415
543.323
3.49148
-24.0714
70.1581
655.15
24.4432
914.032
19.7035
-20.2223
28.2355
30.1966
326.808
-10.1427
-16.2455
1.47169
-27.6629
24.0265
-27.0979
304.831
-33.5238
9.49471
1550.12
50.0745
2.7706
18.046
155.637
-24.8273
1759.24
16.264
191.584
374.942
9.45859
11.748
388.521
396.371
25.4041
845.396
417.776
528.825
386.875
7.36023
-25.6387
36.4361
38.713
6.63606
9.07172
963.856
39.5256
17.4074
275.831
-3.2262
327.618
2450.91
27.7135
114.13
-1.83874
37.9857
-5.8768
39.4866
26.6402
-4.14466
-7.51212
199.217
22.4698
12.9962
27.6984
16.2915
551.481
58.4639
216.121
20.3645
98.0042
27.8323
17.6915
0.504705
369.111
596.369
-6.21379
171.913
-14.7105
472.358
519.405
781.313
1063.39
4.22959
13.3611
25.7338
309.86
66.9502
36.9945
370.008
35.0125
-46.6404
-7.81691
25.7535
42.09
586.618
37.3034
-14.3714
-9.77271
-12.6704
288.27
-15.1411
2.88712
-35.3979
405.069
18.2153
9.45981
-6.08665
36.9705
5.01965
969.322
1043.98
26.3252
461.964
17.9079
24.2224
25.1527
559.289
-33.109
359.685
520.445
4.97983
16.568
287.795
30.5707
-1.7039
-1.33328
277.306
-12.6406
112.787
38.1287
-7.86245
27.7135
378.095
500.857
470.426
6.13814
11.3756
22.892
9.93642
24.3439
8.25437
134.81
706.11
29.41
8.00187
15.3604
8.09932
12.8682
243.3
17.3713
-24.0808
19.0719
39.449
-20.326
29.9247
-7.66836
-31.067
635.79
47.0943
-4.29996
33.6399
49.3646
59.4833
24.9338
23.3057
-32.6151
176.176
-49.893
134.621
7.01281
940.602
-1.0135
-9.97073
-43.0686
5.44425
-11.8444
254.267
-11.2447
9.7365
0.0925908
9.2368
16.7268
307.916
1094.07
-26.2926
11.2689
4.48119
335.619
12.3808
-13.5409
68.3794
16.8865
229.201
-32.015
757.744
618.89
63.3819
-3.89674
126.904
-15.8535
-3.03973
36.8397
22.6982
30.2555
656.82
34.9126
1437.5
-7.96071
31.2566
26.6666
38.0706
14.062
-8.58051
15.8099
-5.75823
29.4399
6.8539
455.099
34.3189
120.11
631.505
3.40423
392.327
419.425
25.8394
202.211
412.799
1323.61
209.641
17.8336
37.0848
249.235
26.803
18.1415
727.896
-24.4851
119.528
572.889
11.6123
508.475
26.7897
3.41919
-9.64906
8.00097
507.792
56.638
130.684
-18.4586
15.3237
26.3305
-20.326
33.6729
333.412
433.701
189.762
25.7338
-1.4366
-0.0932829
28.7499
308.705
44.4908
1228.08
17.6835
32.9773
304.341
-14.9788
339.913
614.099
-5.41091
677.812
-3.71319
37.3034
289.88
4946.93
20.6144
15.3587
31.7256
425.273
362.967
-14.423
18.3515
-7.55192
39.6521
-5.2158
501.827
-19.7017
46.8715
791.421
9.21445
37.2247
-11.294
4.03959
-19.7971
29.2118
24.4432
134.421
12.2072
-5.22978
-6.87518
498.95
-0.336376
1.72546
95.0445
-10.2313
405.507
16.225
-33.5238
-16.7422
-34.7107
4.92756
6.98543
-26.1083
-7.408
369.695
23.078
630.63
16.0338
-31.6669
284.853
27.9705
-31.5207
175.078
-29.1677
-18.1164
256.611
111.168
23.3176
342.409
111.802
25.3767
9.07172
-23.3004
13.7041
24.533
783.304
-10.7665
333.927
-3.2262
-2.21797
6.26953
681.794
46.4542
9.18207
-2.34029
11.7256
15.4969
11.7603
-5.8768
592.336
-1.47081
-12.1515
24.347
-3.18204
-45.5768
-7.51522
-2.99002
-50.7221
7.08368
7.86415
-18.1376
213.393
214.196
50.3211
111.645
630.191
319.964
438.814
5.71577
641.219
101.139
-34.8151
-22.0073
0.242634
27.6079
-2.42589
24.2696
19.3795
587.941
12.6317
-2.93122
36.7254
26.9791
-14.9788
48.131
-24.1516
-9.69097
51.9904
20.4358
-4.76163
-11.8448
155.37
-24.9691
217.391
339.572
24.665
-29.6631
-5.75573
-20.7546
22.0997
3.77261
-18.0076
4.15453
7.657
745.141
-21.0372
-10.3314
9.3902
24.207
35.3506
-10.9529
-6.6786
47.0267
-0.773241
5.70254
40.7174
32.822
9.76275
50.7243
852.435
1289.46
43.3151
-3.24457
64.4387
-5.00111
-0.402378
619.979
11.0958
415.182
-6.78786
211.979
1.99845
13.3889
33.2079
-23.4663
27.4163
-22.9532
-2.3849
6.89372
-7.0666
626.067
23.4323
96.6186
-41.0372
-3.75323
18.6002
-27.7726
-25.4196
-16.2424
-26.373
23.3176
-0.54514
359.178
870.581
224.589
-30.7966
-16.2809
-9.42586
594.422
-27.5891
9.02643
98.0988
-10.6735
49.4745
122.285
473.683
6.59456
31.438
20.081
11.2744
442.82
32.7803
11.5822
2.68882
49.9989
0.361932
53.9165
25.9029
46.4674
47.4597
55.0062
27.9989
22.6274
471.832
14.9121
-10.8284
1155.8
693.736
0.288755
9.31
-35.7794
28.9031
603.931
5.86483
33.2301
369.098
56.8608
844.717
118.637
58.913
19.4829
-5.60846
-34.9004
-28.4228
151.205
1716.86
23.8794
9.19145
-21.6282
1110.72
54.17
-6.22224
461.02
28.2036
0.302168
178.358
380.302
-15.1324
-26.4718
-26.8384
28.6806
110.181
241.699
34.0299
22.5133
-20.2083
-25.1006
555.637
399.196
-17.0225
74.706
11.5359
836.651
28.286
32.9599
21.9767
21.5776
-1.48164
45.1021
-5.88779
31.9643
362.415
599.09
25.4646
47.3045
20.4894
661.435
26.0724
4.76622
17.6483
-14.3924
12.9685
200.617
81.1707
544.392
559.093
377.135
24.0265
468.368
5.08936
11.9528
10.6028
5.8316
5.74658
699.297
-17.8441
25.5423
56.3115
1.40962
80.074
3.14558
39.7851
187.91
60.5594
-1.68184
5.6171
20.4743
-5.28376
15.7823
25.1802
-36.8831
33.188
3.10576
3.44953
4.81063
81.1705
753.545
749.571
13.5963
28.6329
67.1225
15.6399
65.2261
61.4467
18.5524
7.03004
15.4737
159.331
19.2451
-22.3575
24.7661
27.2039
-17.2631
11.8105
-6.22139
-1.89302
10.1284
995.007
24.699
38.7803
2297.97
55.9718
16.5377
29.7063
4.57306
-45.058
-41.821
-31.5771
17.1978
28.2046
5.56187
-24.535
221.932
-10.7629
27.6079
17.3041
-24.9147
35.514
139.498
1161.17
11.9866
470.404
531.914
297.493
42.9246
-2.88756
624.099
24.1849
-24.9629
45.3438
882.778
-16.2455
496.225
-1.42599
234.11
16.3338
2.88712
-16.1582
473.497
181.994
-3.62375
11.5148
1.34874
44.2829
35.6967
-19.2051
23.852
173.686
19.1703
-27.9823
-3.65987
4.25174
30.5743
72.1581
735.675
708.392
21.239
21.213
401.879
-23.0339
600.715
9.91112
11.1889
15.4704
4.09129
17.3885
39.0115
1194.43
1.50788
27.9227
-30.4513
652.656
93.7386
-3.24373
-1.35812
-22.7434
-16.8825
-20.0486
1.27487
476.771
399.054
520.578
502.586
-41.8046
545.859
-29.382
22.2386
17.4193
9.04139
36.4322
12.32
460.94
-22.0728
550.475
-5.34017
19.0719
819.06
30.2738
230.45
-48.8978
13.3611
55.7189
204.711
11.1511
724.028
-0.516195
36.9945
122.631
25.481
17.6088
-27.4042
1898.12
347.982
137.018
157.101
-8.50976
-26.8373
-39.3204
11.0665
-4.35438
112.444
-3.38196
1.96666
-5.48491
4.0503
125.423
530.126
29.3836
129.88
183.269
-7.55192
47.1484
-14.2595
9.77673
0.160739
-10.108
-15.3949
157.87
31.5227
297.828
-19.2735
632.573
-12.4101
20.8241
-37.3569
-20.3443
-39.8807
1.96355
147.587
38.8446
0.429664
341.209
-25.7333
2.46332
278.305
568.883
43.0984
662.335
-40.6052
39.2194
6.45103
-12.8238
63.7951
10.0088
288.732
40.8781
91.433
17.7481
20.1556
713.425
32.4523
1379.02
73.6594
484.049
992.13
384.654
14.0908
32.5416
27.3052
411.761
18.7706
36.5284
14.6216
45.3154
130.069
236.01
-9.78292
-3.412
15.3604
-20.8649
-1.32132
12.8397
-2.92321
844.405
367.237
-25.8209
-8.08786
6.99544
613.102
5.95339
41.323
317.006
9.31
-45.1497
-19.8226
1402.28
-16.624
23.8598
7.93373
-29.364
-34.1356
14.6562
-7.64487
698.494
-8.35727
607.906
88.2905
108.82
-9.09988
33.2079
8.3928
514.674
554.813
-2.33851
31.3483
6.89372
21.0444
71.3028
17.3702
54.9372
2.81761
47.8929
-3.75323
12.978
253.337
-1.08425
280.053
-4.99796
14.8565
-20.0165
118.895
-24.908
771.473
29.1249
9.95599
11.7852
15.4704
32.2023
23.0107
20.2708
-5.98838
14.595
29.7968
-21.081
582.87
759.501
283.5
74.708
170.671
34.1364
-6.52926
205.751
-1.88993
6.18829
-19.3399
-46.9739
30.3212
1.29896
7.86415
377.29
9.92308
-5.95114
-11.5231
375.638
44.1791
-29.5691
61.2526
228.135
108.789
-12.8297
11.1841
5.4501
-14.2004
13.5999
-12.8758
505.495
-1.4366
-4.29996
-9.46361
19.3795
24.9338
111.387
32.9773
-4.87999
-10.5376
404.486
11.4557
-7.89864
0.448075
5.08936
21.6278
-8.13788
1709.36
-3.62375
832.356
482.984
364.465
115.497
-26.7014
885.922
1140.7
373.068
16.9549
645.182
32.8027
36.6485
358.139
57.9556
-27.7726
15.7823
401.674
337.196
-10.6461
744.833
224.343
14.3502
60.984
-2.17267
68.5289
30.1552
26.7777
-22.0109
7.83942
43.6255
47.499
483.143
56.0337
12.6522
5.65752
43.6079
47.3676
22.2342
609.203
6.02546
213.247
86.7731
-4.86409
15.3287
-13.6936
58.6017
478.49
2271.12
-5.06945
-13.4474
346.423
12.0693
49.8013
0.504705
3.66772
-3.33215
-49.3173
-4.24896
135.215
163.375
101.293
-7.20751
713.959
-43.2756
-36.6892
25.7338
22.3955
17.5055
6.98007
134.446
32.43
8.31318
25.481
10.1125
635.322
-3.04132
5.02744
-26.5576
506.033
35.4293
426.687
-29.9853
3.34575
-20.1667
16.5302
-39.504
1266.34
168.024
2.08347
410.545
32.1296
40.7041
-40.3329
29.2904
45.0671
-17.331
25.7261
680.716
-42.9748
-3.65987
364.158
15.9361
550.835
-25.8985
418.707
4.56548
-18.1164
48.5897
90.784
507.327
5.32359
-2.68563
307.888
459.091
641.408
49.0689
8.01819
7.15236
494.387
160.772
57.9078
-26.7032
15.4737
5.65752
6.1266
221.656
20.3601
97.5827
103.477
110.173
708.381
38.0474
726.538
-1.89302
-13.2407
38.9428
67.972
24.7307
750.179
147.722
3.4694
4.57306
197.282
355.992
6.99544
635.59
11.5756
155.641
513.434
-15.1646
158.214
17.348
315.086
17.3041
-3.84142
16.3504
8.06719
38.5995
8.23847
-14.9788
-42.3967
-11.5562
70.6198
541.816
153.495
268.852
-11.8448
-13.0835
5.44425
-19.3469
7.49598
641.068
3.6146
-22.6286
142.194
18.1392
37.0922
3.69248
56.5187
15.017
19.4737
32.2655
33.8939
18.003
40.807
-10.3314
22.5087
43.6684
26.081
46.595
-3.79773
-10.4267
-17.269
119.604
16.0056
2.58247
23.7212
-3.53873
420.061
379.91
14.2979
-0.464448
33.2224
20.0122
28.5407
-22.3601
5.71046
117.136
77.878
476.008
-3.4097
47.6415
27.0543
24.9871
17.4649
10.1992
70.6694
-39.9978
10.3842
32.4448
376.857
642.749
-5.14433
105.291
39.0115
-1.22673
-4.11432
27.7135
1056.79
316.251
19.2218
20.6501
196.522
64.1215
-15.3891
33.7173
451.051
7.47731
2.63217
30.3212
29.41
28.6166
245.871
174.891
38.0341
1.54512
64.5432
14.1941
-26.3173
493.295
-28.7026
92.1604
687.876
-14.7038
539.671
341.872
176.644
2.1167
44.4745
157.859
323.662
95.4841
215.031
39.9263
212.586
34.8513
2.61628
0.0137415
-29.2782
130.873
501.655
-41.0182
-13.4391
46.3682
6.48277
23.7625
-9.33539
67.2884
-11.8444
356.072
11.337
120.078
238.309
472.587
237.873
-7.63611
-50.8347
1093.85
-3.17856
35.2181
-15.0482
37.7781
5.64667
6.35525
169.072
-18.5799
898.814
854.152
70.2534
17.4314
305.317
-0.256655
-1.92367
551.267
72.0322
255.974
22.5691
16.3545
29.6487
310.234
-19.9063
72.447
556.807
15.1169
10.7191
19.9201
20.7042
387.467
8.85949
427.717
9.499
-7.408
23.078
-16.6744
24.3578
-25.8985
13.9083
66.4097
2187.66
684.632
195.732
439.86
154.736
405.384
727.308
9.91112
-11.2999
54.8258
49.3731
-11.6106
16.4691
502.731
24.8673
502.766
-47.1063
-12.9872
-37.0781
40.8329
11.8105
554.124
0.758108
18.6184
23.9503
187.743
37.9869
45.3455
-3.99835
24.9156
-5.11749
9.28991
-13.7101
701.232
46.9452
241.694
674.492
-17.9485
-3.26668
22.9263
306.795
28.0177
6.98007
70.7277
32.676
32.9773
519.859
5.31037
31.2644
-26.0256
25.9163
50.4209
872.301
1108.85
-9.33539
157.244
672.19
224.888
34.0994
0.0925908
2.01135
30.2872
-25.6158
-26.6393
493.327
134.596
31.7105
-24.8957
27.25
10.6028
-24.2385
13.3889
-23.0141
195.799
325.393
1.96355
499.911
1202.55
39.7851
-27.9823
0.0882623
-16.363
28.7002
21.656
-20.4225
16.8615
27.9705
-16.0768
0.817352
-19.9905
232.248
8.72796
76.5381
-17.6782
-20.1369
9.71349
9.89226
93.3594
10.0177
16.6783
717.803
-5.1178
36.1232
18.4861
26.3682
19.1439
499.979
161.154
-7.51522
68.2245
3.62585
15.4981
1687.03
536.586
-7.74648
29.6561
-7.77499
27.3125
-1.36936
-14.5765
-39.947
55.7212
9.70152
20.7083
26.1766
-15.1646
-14.2004
738.864
28.5485
-11.7962
17.5055
340.564
230.023
-4.80528
34.8513
0.74221
2.58088
374.501
231.789
-5.41091
-15.3132
51.9904
20.4358
-36.6208
-6.2226
-14.9576
54.17
5.98837
-18.6034
-16.5644
-20.0452
-30.3742
20.9115
178.061
148.784
24.7693
-12.9577
8.63262
-24.7853
54.9128
5.36554
880.761
20.9062
50.7748
14.2193
411.782
205.236
-14.6001
461.232
11.748
-29.2646
-15.7649
10.7496
26.1116
33.5686
184.677
410.27
-56.6244
31.5227
-2.02267
-4.60914
10.0787
29.3434
-16.6572
12.5931
711.168
1285.7
284.394
25.7261
-4.35068
1209.2
-7.36759
18.8289
34.2368
8.08552
19.6842
10.4116
13.3107
938.767
21.4045
27.0543
-14.3683
-5.02393
639.885
40.6843
-2.73427
-15.2911
122.4
5.79237
-29.4443
17.2098
86.729
717.423
41.8768
-32.2253
670.727
213.177
120.421
-7.46094
33.8644
414.572
21.5817
-34.1297
9.93642
-26.8361
193.01
2.63217
-20.737
16.454
744.34
95.0023
4.25374
-9.62055
14.6636
7.21753
32.684
29.1866
5.54178
-23.0804
10.7436
-27.829
20.7083
417.414
30.4225
-17.4184
235.616
-8.79941
2926.23
426.531
-3.00592
-31.8454
-8.66352
-13.4303
76.242
-15.3132
-33.1121
64.1663
1279.65
-13.2671
8.83749
16.0056
38.7138
388.141
-50.4754
-20.3443
-36.1326
-32.8367
30.0745
-11.7088
499.865
-29.5554
2.37768
21.204
25.4041
24.3578
17.6564
-38.7312
5.48616
399.774
6.45103
117.424
4.76199
2.93657
8.08193
-1.33328
-3.80366
-12.6406
2.21722
33.3893
-1.22673
-4.14563
12.9302
-11.7106
-13.0831
524.484
-8.96707
-44.0106
-28.5075
9.35447
1374.26
-21.2139
9.35138
-27.3529
-28.2333
837.295
19.2463
-14.4398
-22.8177
-9.64906
-4.79728
29.1866
120.445
303.518
437.073
-6.21379
-20.3327
658.128
-3.80846
1349.16
-44.1854
260.977
69.5831
743.501
221.577
-30.5369
11.1511
10.7282
9.94125
-1.05715
-15.7485
150.667
-34.9004
-32.171
38.7606
-16.6553
-22.8094
10.7609
19.6012
-19.3411
-35.5723
1.69612
833.359
-23.095
-11.2447
4.1143
-39.2181
5.92437
-29.6631
12.9849
277.222
-13.3533
1056.37
-8.80076
20.2256
-37.537
15.2893
457.297
-31.1261
-53.9415
-18.5799
100.462
1322.13
905.194
-35.6569
18.821
7.88869
-49.9787
-1.42599
756.59
10.6028
658.068
-34.2585
-30.9626
31.1645
41.3189
14.5281
6.98543
301.122
-18.612
-16.7783
28.6146
9.95958
276.431
20.4743
27.0267
12.0617
-12.4942
618.306
-33.1349
0.828835
3.20299
623.422
-10.2305
-29.3994
513.664
9.91112
230.988
28.4541
-27.5891
5.2783
-3.1008
16.4691
-30.1733
-26.7032
4.2293
-26.2016
11.7488
-12.6025
-26.1057
-16.4633
-39.7519
50.5839
-26.8361
-18.7596
-9.49261
10.8318
9.70646
33.483
778.29
623.785
28.9359
559.547
-3.82855
-18.3247
-24.9545
25.7361
633.716
5.95339
3.84171
18.6803
1.70197
163.836
-18.498
29.482
565.416
-18.8339
3301.59
51.9871
-3.17721
40.4735
20.6285
-11.8392
20.826
-19.0613
1067.73
1319.16
2.73463
-36.2077
-35.5723
2128.76
96.8514
23.7566
-28.1113
453.89
0.0925908
537.723
24.223
-7.73115
-23.0902
10.8553
3.69248
661.842
11.2689
-23.6298
785.394
-4.48584
-39.7779
25.2758
20.6346
-16.3017
-22.6447
22.2321
-12.827
-14.8175
-32.6324
-0.91123
-1.74954
550.71
22.7003
1147.43
244.349
-51.3721
-27.6581
-26.7317
104.838
27.9464
-27.4899
98.9231
777.401
14.8439
-4.28097
-17.7276
-4.9138
23.7212
0.2094
408.671
629.957
-55.3254
-11.939
26.3264
321.875
5.11136
12.5159
-48.597
18.8289
-40.7258
0.943539
282.151
2.06629
86.2019
1.73362
-14.6541
782.275
36.4246
667.031
-24.908
-13.9787
3.44953
356.243
-5.08141
1463.99
555.245
-4.09203
-5.98838
42.706
20.4265
-15.4588
47.3328
-11.2091
17.3825
380.567
75.3659
223.981
14.596
-3.18204
-19.1532
-1.53793
21.1203
-12.7506
106.572
13.7768
26.1248
29.5527
30.8417
31.3381
29.3792
182.815
-4.39641
928.539
-20.7596
281.544
81.9593
26.6221
22.1906
-16.4458
6.07245
13.5665
565.632
36.9485
1642.69
689.781
-14.096
47.8782
0.472585
28.5372
20.9492
29.1363
61.4964
1113.2
253.103
645.808
62.7761
988.423
49.5431
141.179
20.4787
679.741
-4.3905
5.32359
-10.1819
6.16298
-26.2925
8.01819
55.8781
26.8843
-11.6106
524.55
250.659
43.5847
953.935
-17.1212
-9.23908
4.71514
-4.14466
311.661
788.963
19.4988
14.5799
365.779
1.29896
1317.97
9.73822
21.2178
194.653
784.905
27.8323
72.0394
591.406
459.066
-16.4506
705.931
128.81
-42.8215
32.1903
0.0935738
11.1841
-2.04616
15.2352
66.9633
-5.18473
-54.8997
-3.84142
-27.4721
271.223
79.2817
4.56505
-4.87999
-7.48252
-23.656
-15.3044
14.3978
-17.1872
471.781
693.226
-17.8801
361.094
-22.4539
224.71
2099.58
-22.8912
112.892
-2.4069
386.267
388.056
-3.47769
205.453
1.40962
-2.47661
225.318
311.224
1158.26
11.8336
-14.049
2.91533
18.7356
590.19
538.195
62.6615
-21.8646
-38.7571
34.562
8.82519
-28.7534
-30.7966
-10.6587
770.411
-16.3887
2.396
51.2471
-19.1068
18.3432
158.829
28.5922
-1.83874
36.1117
440.921
796.609
-25.2699
348.56
-8.80424
-34.3324
5.60324
-6.73816
69.2182
185.12
605.659
10.6693
1038.74
652.543
-27.5079
423.289
11.7971
40.9507
13.9434
36.6828
-5.20621
14.4917
131.467
498.833
376.627
-7.25363
1122.06
139.118
-15.5444
-22.5821
562.859
16.3504
11.8153
148.868
14.2366
6.36441
118.08
-3.04132
14.3978
999.089
37.3024
-2.88756
14.3921
-24.3279
1060.54
951.426
1.26781
46.8514
41.5956
46.9442
28.2483
-9.04836
3.6146
14.8527
-0.234884
306.745
-10.6748
18.3515
420.088
8.22932
58.5024
20.7755
36.7436
20.1923
-12.2055
43.1234
-10.6233
-1.42599
50.2634
25.7041
-8.35727
4.45653
18.099
-3.53873
847.202
5.89264
3.2228
-17.8441
34.9126
31.9486
-6.08665
32.2888
506.086
32.4484
25.4041
50.5947
16.7261
19.0791
27.0267
229.26
-29.3868
289.435
10.6993
-2.51643
-20.9133
21.6772
1070.68
28.2812
392.221
183.603
-22.0109
65.9355
-1.35214
16.5227
465.416
18.3432
13.5996
20.3601
144.706
-21.5218
-37.8779
455.964
-15.5917
13.0995
6.38031
-30.1073
48.3131
50.9359
469.815
915.05
32.227
-6.89321
33.483
9.04139
-11.5231
782.561
-29.4804
1.79365
22.9048
1279.49
-24.0808
11.1841
-24.535
317.199
11.487
264.681
-11.7962
1037
250.638
34.3041
-16.2455
344.426
-15.5254
-8.35727
12.4768
22.6982
-18.6163
16.3413
-17.8441
133.148
16.4021
336.821
-8.09881
7.92593
37.5696
9.87394
8.4398
38.5226
17.0588
41.2244
20.4743
393.892
17.4908
18.6046
33.188
18.0983
334.598
42.8049
79.2964
28.2812
510.287
71.159
6213.01
635.652
6.14413
20.2708
41.8768
-11.6106
97.2632
11.2797
169.182
-5.8768
18.8719
253.966
-4.14466
307.331
4.31423
258.022
191.136
32.3647
26.84
31.5302
21.4396
109.771
181.704
9.78632
207.43
20.1139
176.444
37.8125
444.247
395.717
11.1841
11.0723
6.41435
103.555
189.523
186.904
167.229
123.595
186.171
35.0911
53.8611
8.06719
28.9279
8.6144
-12.3763
-22.4751
276.195
-17.1784
387.337
-9.15905
-45.2982
18.5618
-6.6357
-20.7927
109.964
39.6576
41.5514
771.982
14.8527
9.9399
20.2256
-3.80379
13.4152
-13.094
-19.8817
-25.8305
9.53107
-21.3524
-30.4075
139.594
425.433
23.0536
-47.0075
18.484
-35.6569
-14.7011
31.9395
-41.7415
14.0813
-22.0964
959.646
-2.13966
7.6014
1137.77
10.0908
452.913
37.9342
-18.1196
320.063
48.3893
399.027
6.96343
17.8797
3.10651
24.5723
-7.37188
13.3889
-8.47379
26.3264
21.978
542.877
28.5407
277.45
41.7331
-40.2859
32.9004
-24.1706
460.88
-33.3948
-8.58051
982.828
-10.6202
47.6805
1193.23
100.557
381.449
224.589
21.6772
53.0595
20.7849
30.5258
-5.67772
32.337
13.6404
23.1361
-19.1068
37.0838
24.1746
110.104
699.062
261
392.196
18.4861
217.523
-16.4633
516.335
276.965
13.1026
0.566093
-43.7027
31.8402
333.461
29.5725
1195.08
422.17
157.789
-5.01914
25.9867
236.685
-22.8177
3.4694
-2.92321
31.0607
631.48
-1.45808
-2.46566
46.3508
-9.08831
24.4564
198.591
-22.6609
261.287
63.9609
430.532
22.9263
-13.6703
807.629
664.058
5.13542
2.69098
-4.87999
-9.35659
-3.04132
5.31037
-24.1516
12.7978
95.0939
37.3024
55.2085
307.169
325.481
380.435
2.24024
33.8705
75.2648
310.955
67.2315
310.494
-1.3045
33.3441
-22.5444
448.199
-18.0076
32.2655
5.78294
-4.48584
0.912979
28.1309
8.06112
205.745
426.951
391.531
-8.0291
17.8797
3.10651
-1.66467
-14.8681
919.641
117.372
963.359
-30.4495
8.85949
219.695
-22.3601
30.0733
-20.1111
17.4558
31.0263
48.5853
705.439
227.579
11.8686
659.535
19.3389
623.519
122.877
41.3996
-8.82954
-10.7665
2.21722
15.5145
9.02643
-7.86245
78.3133
20.4265
-34.1994
1400.41
-33.6979
223.518
2.39001
-15.2471
-12.7152
1170.38
207.625
5.60634
-31.293
-15.5917
1.75178
95.1648
20.9509
42.5284
19.1086
8.09932
10.9942
32.4119
-10.4195
490.207
0.504705
203.682
145.676
331.992
41.5606
63.8118
47.4905
48.2095
78.224
32.43
28.9279
42.3476
113.151
-35.9191
115.871
595.47
-0.600399
20.4368
276.762
5.62191
18.8779
-18.1196
-4.15051
-5.17412
20.2784
247.228
-15.5254
27.25
180.035
-7.96071
-11.8469
17.2963
532.363
15.0808
156.051
472.854
6.56574
748.794
31.7187
-12.78
12.0342
371.882
-34.983
-11.3804
11.8427
40.1842
123.143
-25.0052
17.8805
-20.9133
9.95599
11.4146
356.594
7.15236
987.267
25.8394
20.4265
5.15597
1237.39
49.2417
46.5971
-9.23908
17.2699
15.9595
1.85821
-8.09546
219.247
474.897
-9.78292
22.8249
58.6017
139.284
37.2311
28.6637
927.334
203.994
13.038
-10.8284
409.829
-24.0808
19.0719
86.4958
28.0507
1.70197
17.1092
46.3486
30.4225
14.4407
11.1511
38.1202
325.601
46.0957
23.231
-14.9788
248.084
46.5398
57.5013
30.4331
5.28582
3.59953
-8.0291
12.2575
13.8269
42.4619
3.95753
18.865
20.8852
18.046
61.9337
-19.3432
13.5481
3.83639
954.403
36.5508
27.2782
-11.0522
44.9725
39.2149
36.3971
36.4246
-3.1239
11.8427
291.309
51.9287
18.4421
-2.68563
24.533
-3.20735
-11.2999
54.8258
571.933
9.00415
44.5801
518.928
25.7707
26.7181
22.5241
277.866
479.506
-16.7353
-7.09301
12.2114
-0.396531
16.8507
246.069
615.969
44.9586
-5.74448
22.8249
28.6166
82.8268
19.3437
22.2386
69.8932
-5.90093
2.69899
-21.9841
318.511
-13.7101
25.7361
-29.703
34.0644
-5.52862
28.0507
151.627
25.155
37.9628
616.81
57.593
429.599
509.194
535.89
68.1052
27.5948
22.002
32.676
151.043
257.489
7.51001
30.6919
14.6807
151.479
25.7535
34.4913
16.7901
-27.7744
298.736
-6.22845
22.4885
-29.6189
-42.9662
7.79843
-24.0409
-11.3779
762.605
357.712
-53.0753
-40.6599
376.298
-50.6554
-67.8688
1081.78
-29.5809
101.276
-30.7127
-15.8052
144.715
9.61272
178.509
21.978
499.773
24.7925
155.676
376.776
26.7405
317.306
495.697
280.277
-7.30404
69.6789
77.6265
457.896
-2.0101
49.5546
12.2583
269.567
272.802
455.939
41.7514
597.483
514.141
31.4616
11.0561
8.9041
36.0884
672.825
34.2491
835.965
39.7586
613.787
-15.3891
-11.8436
-3.87042
27.6984
46.2766
60.4757
103.677
472.014
563.765
282.705
-2.92321
19.8163
758.916
798.768
183.067
18.2398
2.15609
22.82
26.0648
-1.08191
19.2221
46.3486
2297.05
54.9868
35.0911
23.8761
956.591
285.976
-24.3491
-31.1523
48.4139
-14.7812
-2.19471
40.746
50.4209
177.023
14.3921
44.7996
-32.4592
-5.00111
10.842
-5.17412
48.3893
25.7041
1389.7
-23.6545
-1.66467
794.874
63.1929
-29.0885
79.8902
-17.331
5.11136
23.7603
367.747
408.675
468.605
126.066
247.966
55.2915
12.2857
376.682
59.8297
15.7823
4.37237
155.411
-6.898
-11.8868
150.939
779.313
2.93657
43.6892
26.4071
125.906
6.14413
1206.5
1.68581
13.1538
390.31
22.2342
125.694
939.31
81.5518
44.5811
5.60634
993.821
281.091
12.0025
59.5575
-1.53793
581.466
4.11602
42.8533
65.3136
49.5506
46.0532
13.6232
20.5343
13.5344
6.90467
50.099
1390.84
106.915
17.1553
147.991
18.5686
7.97772
5.86483
15.43
-15.5444
22.3955
107.443
11.6925
106.485
12.5856
-1.16567
31.2175
15.2019
191.279
28.3814
3.2228
1496.4
737.918
102.563
39.7851
3.8768
90.0434
36.1109
576.282
248.418
133.251
-5.28376
42.0193
626.755
792.594
23.0871
645.91
23.5027
402.626
463.957
43.2737
53.0146
28.0555
1199.88
64.0614
15.5145
32.5065
-4.11432
35.2098
65.4041
88.5623
384.315
455.002
354.183
13.6846
437.932
3.72918
49.4838
-35.7295
47.1878
21.9137
32.3647
11.8475
42.8533
292.907
-2.20301
-11.5231
27.3125
26.7416
13.5344
1.28247
-16.5846
114.649
397.396
15.2813
58.0357
-19.143
32.3072
46.5153
12.5856
58.8045
5.74658
35.8777
686.805
509.835
-30.4495
518.605
1380.58
659.8
30.0733
9.87394
60.5594
22.681
4.08657
13.7167
124.517
21.9437
-0.860205
-7.79487
3.9183
9.91112
78.6553
-27.6331
14.6486
568.489
12.7523
42.706
33.5449
23.8966
693.886
-14.9572
21.1307
42.8489
37.6126
19.1439
115.285
-0.396531
-16.8825
-36.9152
1000.73
-0.122284
35.1947
41.5656
621.615
36.1129
1021.97
595.703
20.336
29.1866
249.17
154.089
-6.21379
26.5681
54.4415
-42.8148
46.7913
-5.7943
6.10365
18.9833
168.163
1005.82
31.3429
22.002
936.277
10.0771
25.9251
44.3828
390.017
25.9163
29.5016
-4.76163
1882.84
7.5312
-15.5926
3.74784
446.394
597.92
0.32197
-11.3779
11.1046
-28.3459
1196.93
16.8109
52.7706
-1.84959
-42.6971
-14.8318
8.63262
-36.0297
0.912979
39.9202
442.124
69.0838
24.3133
105.239
45.0579
8.96795
14.6562
51.941
10.3834
23.1972
117.425
9.57973
9.49471
213.914
14.015
14.2979
43.193
35.0964
269.263
699.456
-39.2267
15.0808
56.8112
17.8101
-5.6273
26.0965
107.16
-2.95831
2905.4
1185.24
96.9063
-21.4749
-17.1652
17.4523
-18.1999
-1.92959
134.589
246.15
26.0487
-19.2069
37.9625
13.6229
2.39001
-11.1131
-3.34488
0.967009
-4.14466
123.673
-23.7968
-64.3174
-23.6048
-1.99635
8.95775
929.873
-23.7598
546.977
-8.81758
-30.314
704.37
195.728
43.6082
823.997
-31.5771
678.743
5.71577
-24.0741
-0.0603271
175.99
283.776
783.841
2.1167
35.1042
2263.78
1400.57
57.5799
33.2464
308.164
29.2291
-3.00592
123.702
18.4288
0.211284
-26.5576
7.31738
-30.9986
1066.38
35.4293
-11.8444
-2.48032
14.9922
1351.57
-18.6481
-7.35898
-9.04836
753.241
12.9786
-54.5828
5.02077
-12.5489
-2.2632
-39.411
35.904
434.808
2.60712
-41.9672
-54.7704
-29.0721
-22.6447
33.4765
-3.79773
661.837
-19.9936
7.09389
-20.1667
-23.0216
-14.2841
46.21
-24.2385
2.14451
31.3338
570.613
18.046
238.096
531.77
1.27152
13.5481
-37.3526
3.83639
588.96
137.75
165.959
-3.55591
16.8615
-33.3948
945.319
83.2763
-44.3534
41.0934
-1.04523
512.949
-8.35647
-5.92081
-36.4188
2183.87
22.659
-14.4517
-10.7665
394.076
20.2708
521.638
16.5004
436.26
-5.81046
-2.34029
13.5996
-3.24373
-25.721
-28.3656
13.5217
-14.0255
-47.2482
-5.63806
-14.4264
-17.4658
-14.2344
-18.8629
157.758
638.481
-27.6054
2.24196
-20.0117
52.1449
7.21753
265.068
38.5569
236.637
-24.4433
-9.87115
24.694
46.9452
48.6654
-35.7794
17.6587
-7.01481
86.4497
413.666
17.3041
35.0554
1.78078
-0.516195
18.2539
45.5485
8.31318
-10.1263
223.028
388.638
18.4288
8.77557
11.4557
10.9238
20.1313
31.6802
-19.7542
149.747
-13.7247
-13.5208
29.6487
-0.148605
-23.0216
-8.35727
78.9812
25.5423
15.082
-22.9532
33.2224
8.76778
182.214
22.6175
168.754
9.95958
8.4398
-3.55591
29.98
45.7674
34.5505
11.8686
-8.77207
609.9
445.483
329.193
-6.4824
3.44953
34.3189
924.455
-15.0481
22.832
8.01819
914.2
518.75
12.9302
5.15597
78.7461
84.0784
-11.1131
-27.7077
-15.8996
1.47753
-5.0561
-19.3399
-43.1225
-21.7307
-31.9814
5.20961
37.9869
-29.6172
-18.1376
464.518
9.92308
1.59534
130.386
925.708
-18.3247
-9.87115
-39.0666
-28.2831
-16.3851
1094.7
-77.3885
8.13513
57.5799
35.1205
250.068
111.312
-37.7932
23.7681
370.744
35.1238
-3.92701
-30.9986
-2.47446
-46.8167
597.227
111.838
91.8289
11.6106
116.329
0.302168
1169.74
31.7256
16.7268
-45.2125
1199.01
134.877
257.044
178.769
-12.7121
35.768
10.8219
327
-0.256655
-26.2865
-7.20481
128.254
8.59709
396.79
12.2072
-46.4592
22.6133
-11.51
18.8458
54.5595
735.138
677.801
26.6898
-11.7392
37.356
-7.60615
-8.74924
132.656
-3.30006
132.91
-6.15503
171.553
37.6907
504.248
921.063
-22.9532
51.963
17.2963
-29.8564
-33.6449
30.4887
377.277
53.4174
766.685
277.357
500.714
476.83
-49.9755
-30.1211
-25.6387
45.8064
327.416
-17.509
-11.543
21.6772
41.8151
365.613
19.2185
41.5726
21.1367
-4.14563
779.145
15.4737
21.1191
-3.23219
831.831
496.759
-23.9596
-8.40332
-9.76686
114.302
-12.5524
-39.3743
-47.9676
-33.8555
13.4546
5.0471
47.3573
868.06
216.121
7.24605
17.4193
16.5377
5.34347
15.8175
-2.67254
508.377
-11.3248
725.68
3.15654
204.555
49.0569
399.116
-18.9128
13.5999
2.1167
20.1116
-16.4291
582.283
137.446
1326.32
10.7576
6.19312
3527.81
49.8439
-35.5935
-8.66352
1.27931
43.3148
177.716
38.8719
-16.006
156.821
-29.9501
57.9181
10.6444
91.223
781.485
-9.00416
41.322
54.6501
-44.6556
321.086
31.5227
-0.148605
6.96343
124.701
2.58247
-19.3823
120.065
-24.0924
16.3413
-2.85159
36.7867
12.6076
-39.2267
26.3252
204.777
227.351
761.912
1049.47
65.4519
47.1901
0.789821
-5.75823
381.034
30.8139
679.644
2.88793
125.264
403.987
7.66643
1044.4
7.44074
13.5963
605.667
2.396
7.15236
26.8843
-13.4846
417.728
133.54
970.512
2.00531
-14.5893
6.58921
14.596
153.658
805.249
5.60324
-12.3604
7.37398
68.9279
41.5656
31.284
27.8608
38.0341
854.245
29.7063
245.1
180.358
202.063
20.4661
-2.4069
894.943
4.45653
456.631
-18.5313
-14.8681
622.46
-30.9626
8.90588
355.562
6.89372
24.7925
-27.9823
45.4812
51.189
15.9361
36.6485
18.9329
26.0965
4.08657
27.0267
32.6765
20.4787
41.8277
42.0583
349.905
18.0983
-4.04674
310.283
30.5707
22.659
146.718
755.727
65.9355
408.203
707.17
12.7523
78.3133
14.5263
37.9625
43.1388
34.2376
23.0047
7.24166
33.8644
11.6477
-8.40332
-7.8928
215.502
382.876
-4.34732
22.4698
120.698
155.135
41.5656
27.5359
22.9944
13.4864
-6.89321
235.803
1009.84
49.5506
364.644
20.5343
24.7788
21.8972
26.5681
28.2046
15.2813
16.8063
-21.6966
45.459
3.99077
235.629
24.8003
23.811
29.4689
608.585
41.8004
8.31318
34.8513
360.563
279.25
15.6993
603.137
269.271
380.647
5.13874
19.6012
11.2793
29.8071
-39.9554
329.229
14.9922
125.929
406.975
-6.87518
-19.143
230.958
-0.148605
2.88712
407.905
68.8151
-30.9626
10.5498
18.8301
7.03182
23.852
61.2416
-7.0666
30.5743
12.1879
902.467
7.68849
792.725
-9.51078
-29.6466
2.66389
8.31362
-1.24983
297.84
-8.77207
36.4361
257.979
348.278
329.024
17.4523
24.533
-21.948
30.3282
-3.2262
-24.729
1363.92
23.8966
7.53159
11.7488
572.106
-11.1131
-8.96707
0.967009
704.252
5.60634
6.18829
18.7217
-34.8491
623.942
947.865
23.7878
47.2195
98.0042
55.893
754.97
174.793
-9.45075
33.2324
15.2746
805.942
19.0294
33.6729
-32.0312
17.1092
807.219
187.844
-26.7888
43.0102
-1.2352
855.145
10.1872
-14.9788
25.9251
3.15338
-35.396
1.55342
51.9904
52.295
229.497
878.337
290.515
-5.80015
3.14809
-14.9928
764.985
-33.5959
7.81823
-13.252
127.297
106.587
-26.8384
0.569568
54.6447
0.621087
3.34575
1055.55
31.5227
595.42
-34.8989
32.0685
-22.3644
20.8852
342.429
18.046
16.9561
-26.7014
51.963
-6.22475
34.1629
436.786
320.554
4.25174
30.5743
773.059
126.604
-5.42997
153.668
301.584
131.523
-14.2027
315.467
86.071
1074.44
887.262
387.387
-21.4749
-4.04674
253.585
202.94
513.972
313.312
976.91
27.7671
324.861
25.8394
288.418
8.9041
19.2218
436.693
660.176
30.501
-29.8538
4.15139
-6.01873
29.9692
459.712
0.758108
-26.3592
22.8249
568.348
733.128
-33.1301
25.9867
335.129
47.9272
15.4972
11.164
6.03818
-30.5767
1099.58
373.221
19.0719
584.648
-75.1347
86.9992
742.751
275.085
-29.537
7.15989
86.0584
-8.35727
-14.2841
138.805
399.447
265.592
-12.2219
10.5498
60.0596
-2.33851
27.6002
3.14558
17.2963
-22.3601
16.9549
-3.24452
34.3224
458.216
881.852
54.3428
24.2224
186.322
73.9059
-27.5127
59.425
-11.8868
-0.860205
10.4328
708.567
82.9997
3.69261
51.0777
-10.9012
-5.10027
-9.71423
591.839
14.595
35.419
979.67
-14.9572
-1.35812
7.24166
7.62751
365.046
-7.51212
19.3068
8.77114
-5.64115
25.121
10.8318
56.5581
3.17303
9.73822
-1.32132
313.794
-1.36936
-7.57668
809.005
33.2324
-14.7105
32.1903
189.374
20.9035
-17.0387
-21.6966
7.7389
46.3486
62.2817
394.876
26.8758
743.488
-3.73439
-16.1598
52.162
7.17562
8.88688
-11.8448
532.27
42.9256
-25.7889
70.8781
873.166
77.8498
-38.647
5.74658
-1.60362
22.5783
293.764
96.9406
1.27152
448.331
-16.7379
331.798
825.093
905.763
68.4099
44.1448
266.112
-24.0244
503.067
4.37237
18.1955
332.941
32.873
16.568
16.055
26.8226
26.4071
767.034
13.0629
230.853
33.3893
41.8768
-13.4846
38.9579
29.7968
-7.96249
-26.2016
13.6229
19.2566
-12.9872
45.9446
-2.2706
570.282
8.77114
-16.8855
-2.99002
18.3281
43.6091
13.7215
14.7423
30.5378
70.8856
18.4619
29.1866
9.78632
374.312
376.969
676.869
-10.9556
264.183
-3.92023
-12.3263
-8.88888
18.9833
20.1116
-34.285
413.652
20.1279
4.31906
-8.55342
-2.62999
-17.9985
-14.9788
474.35
-6.10565
-28.7114
-22.4539
3665.5
214.918
666.561
520.99
-5.25603
1.96666
-24.2256
15.2947
-3.42616
12.9849
-24.5977
235.531
408.491
88.3779
-25.5039
36.0136
634.886
52.4937
665.858
-13.2743
112.187
103.024
-14.1749
3.92314
34.834
27.1998
139.073
-9.63593
33.122
28.5639
548.976
-0.109885
169.684
-25.6368
748.297
273.464
411.892
-19.2735
150.634
12.4768
15.263
53.8226
-25.3404
16.172
46.9411
265.653
44.4667
-47.4542
423.969
-26.1083
0.0882623
210.399
32.9004
-16.6744
258.96
692.32
10.1877
7.36023
-23.7646
357.401
14.3502
16.0064
12.8199
349.639
45.5632
328.132
-1.33328
16.8111
34.2111
-5.27904
302.247
24.019
349.224
83.9668
57.6986
-2.06232
-9.83656
4.2293
627.847
11.7488
4.26408
-30.2397
-12.7152
10.3373
3.73227
-21.9227
-3.76709
0.758108
-13.2407
25.8243
28.4471
-9.94543
26.7425
103.442
0.603055
550.725
9.92308
1911.22
-10.4195
14.1941
369.696
-13.1989
22.9048
229.919
1.37324
-24.0808
37.8125
7.43594
-13.2906
-12.3263
0.481454
-21.0171
-31.411
702.242
4.76119
2.58247
9.57973
517.513
62.7407
27.4163
253.088
-36.0717
198.14
22.9185
-13.0302
22.9924
755.838
40.2989
19.7819
0.192225
863.939
174.148
36.4246
11.8686
-0.136037
-12.5202
12.0732
-11.7895
-4.3905
17.8805
-11.543
21.6772
15.5782
18.9108
107.363
3.69261
22.9667
294.572
25.893
1192.55
-15.3587
44.5801
-5.81046
-9.83656
3.78346
13.6229
24.8788
5.3676
4.71514
595.557
1032.59
355.473
-18.8629
31.4465
30.3212
5.0471
686.276
25.9867
16.5377
82.1802
-21.6639
1089.91
-11.3248
-13.7101
800.508
69.6716
5.71577
-14.7038
-14.3714
-27.6629
44.6412
1.72546
-11.7772
-32.7201
-25.5285
183.783
2.14451
-17.8441
224.193
52.0094
0.0882623
701.404
109.639
6.66347
240.073
43.0984
29.8446
41.5679
339.996
21.4321
-21.8646
11.1084
270.464
242.583
23.8177
-6.26457
-15.2911
-36.4188
272.325
153.844
13.6592
-7.55179
-3.27027
37.8245
38.0033
116.839
267.594
286.544
11.7256
15.0279
388.436
320.981
-24.6175
255.004
395.831
-21.0113
101.184
-4.34732
263.127
417.794
215.105
15.3287
350.956
24.7307
15.5956
224.638
1.54512
-17.1453
285.683
375.889
236.637
451.57
-22.0728
-15.5841
1.37324
-16.5846
120.271
5.71577
-7.20751
97.3911
-46.0595
-18.2592
20.8574
27.6079
656.361
18.1888
916.325
767.132
827.821
359.334
8.06719
1.11814
7.51001
-25.5301
5.31037
323.619
-4.06878
31.3757
44.7987
-17.8801
6.89587
3.78307
18.5627
40.6232
1750.38
7.86243
-11.1518
20.752
19.0428
-29.364
230.108
71.6626
-7.83264
552.701
-17.3994
-4.60914
-36.7729
302.957
99.5349
-27.9866
470.661
526.087
388.828
-24.8273
-12.6888
-59.8414
335.546
165.421
225.831
12.2857
346.894
46.8466
17.6564
21.4321
-10.6461
30.8139
20.0696
-4.3905
-13.93
699.197
-14.4517
798.297
182.262
-6.97433
28.7583
-26.6031
11.7256
5.65752
-1.36967
15.5085
205.893
-29.8538
-8.96707
10.3373
8.9738
46.8358
-21.9227
-38.0805
-6.73816
5.49991
33.3206
8.79523
9.73822
-12.5154
15.5453
25.908
3.4694
8.32119
17.9422
8.00097
3.66772
162.452
59.4693
-33.4512
17.1978
952.119
-3.45938
-21.6966
230.992
8.86724
112.881
80.033
686.547
31.3429
54.9188
1496.32
319.709
0.74221
2209.54
53.1807
14.6807
91.2345
444.365
108.517
-21.6282
-11.2095
11.0665
8.77029
-8.10252
324.58
-13.0259
16.7331
-9.51017
1.63918
-5.00111
10.842
-32.0077
-4.28097
-4.60914
-4.9138
16.225
-1.74968
496.102
-8.47379
21.7942
52.5633
12.654
42.5927
-4.35068
140.684
133.147
11.748
69.9297
34.7745
48.5853
24.7013
36.3971
-12.4942
87.9451
32.4574
190.11
10.6993
-11.8868
909.936
206.733
3.69261
0.343157
-14.4706
35.2634
568.489
-28.4772
743.607
16.6783
14.5263
493.361
39.3907
19.2451
-13.3731
9.77359
655.016
4.31423
-4.34732
-0.0189545
-11.3667
490.593
676.874
30.4907
17.4697
24.1126
307.9
14.6636
15.8175
42.305
450.281
101.119
-2.37489
22.82
41.323
551.264
839.521
7.32417
-34.8151
230.992
5.86483
213.14
11.6819
-15.5444
-0.0932829
23.1277
18.2245
340.593
15.5635
45.7945
34.8513
13.8607
-11.2307
-12.4116
3.4363
25.6422
-31.6478
-34.0538
31.3757
54.169
27.0975
-5.00111
749.224
0.448075
46.5153
192.88
-4.60914
4.45653
239.239
305.682
-1.74968
16.3413
-21.5923
3.28368
38.8446
43.1918
21.1183
57.1655
32.9004
-26.0447
48.5853
1062.93
135.723
58.9134
-0.136037
467.241
30.8139
23.8177
3.10576
6.63606
48.4271
323.402
34.3189
216.058
-5.67772
523.342
19.0838
38.1287
736.142
22.3005
1361.98
744.485
253.034
37.9857
39.8713
5.3676
64.1215
164.521
22.4729
634.709
54.329
977.147
-24.4851
35.1947
32.1953
66.0979
47.2195
817.696
18.4904
56.7747
29.6561
25.1878
21.6903
51.1045
11.164
67.8824
1093.95
15.2746
65.9235
1291.33
54.2876
-24.535
-8.57818
28.5924
38.8523
-12.681
16.3148
31.7658
46.3649
28.6819
27.0538
36.7254
-12.3763
-9.35659
1.27931
706.202
46.3682
6.89587
-20.5798
12.5184
-19.3469
18.7404
17.2328
24.4555
-20.2928
-5.76204
-13.3533
-9.97176
-20.0452
14.6034
114.262
808.019
7.52074
24.7693
15.1533
567.42
1.89394
36.1721
76.6808
1620.81
7.44666
13.4099
-25.4193
17.0416
19.3617
1360.42
14.4597
-8.35727
-14.2841
-30.6267
127.646
-5.49782
34.0036
3.2228
874.211
46.157
35.6967
29.5206
229.999
-8.09881
11.6741
624.653
3.74303
672.649
34.5505
-4.99796
-17.0026
11.8427
38.3102
14.3502
23.5027
5.32359
-8.30783
26.8226
26.4071
43.6443
-16.3887
9.89226
293.884
7.13008
74.7744
24.3982
17.371
45.4935
-15.2471
9.77359
525.706
8.9738
-23.7968
5.02301
547.208
2.63217
908.8
134.52
58.4322
39.861
830.579
5.37198
1557.9
5.34347
34.5581
14.1941
8.00097
43.0231
-7.08028
23.7713
52.805
16.9602
-7.20751
39.2951
98.2436
156.918
6.05967
3.65485
6.98007
38.8686
30.556
330.653
51.7179
-22.4751
442.491
9.04969
31.3757
-19.7542
9.99142
666.765
-7.04819
822.379
12.9699
276.829
235.271
13.8269
74.321
678.621
309.345
8.845
2.7706
33.0385
42.5927
21.0444
0.50361
54.9372
994.296
-7.30404
28.1059
372.799
27.0267
4.56548
-25.6127
-3.14987
394.383
197.791
-2.17267
-4.5597
2.41485
532.713
165.261
28.6329
-5.98838
22.3005
-6.08843
17.3478
172.449
-21.9844
97.1968
20.746
131.588
90.9222
-21.0113
88.0652
1.27487
-9.38929
-15.1148
20.2021
6.92116
161.538
-7.74648
73.6413
1.54512
-4.02686
6.44712
49.8013
583.339
-16.947
2.29005
-4.24896
-37.1993
19.0719
1182.63
15.2813
16.8063
182.406
376.285
-16.4185
515.032
265.585
-0.86101
21.3231
-11.886
26.4463
-18.4702
57.1185
40.5348
41.3189
857.858
16.264
230.639
16.9549
36.1109
748.342
160.239
345.869
-14.8003
5.6171
-25.8985
27.0267
317.535
673.414
-11.3804
-10.4156
-0.54514
-41.8718
233.398
158.997
-28.9226
-18.1999
350.928
-1.35214
9.02643
43.7509
9.00415
3.35064
3.55987
-13.5847
51.081
-29.9497
34.2491
-20.8693
350.854
-25.2699
380.039
3.73227
-1.30797
40.6303
-22.6111
-0.412584
15.3287
372.364
5.99009
-3.14508
27.8608
755.801
22.2101
381.511
15.4972
-22.5692
30.401
-19.3323
597.326
-22.2068
28.2046
-25.9482
18.6803
-7.66836
-10.4522
4.22959
59.467
0.437469
-9.92216
-11.3377
41.8683
321.282
1.11814
8.23847
12.8066
-26.0256
-2.19471
25.7535
48.5468
8.35683
-47.4521
-34.9862
346.3
307.795
22.1524
-0.148605
-4.28097
4.76119
23.7212
3.95753
110.694
46.3263
8.3928
8.67569
31.9486
809.132
177.434
941.211
-35.4786
390.749
46.0189
11.4366
42.9631
-10.906
-12.4942
-11.3804
-18.1424
23.3176
-13.7608
803.114
200.226
26.1814
4.226
-3.2262
305.129
14.6263
717.37
26.7181
33.7685
-1.36967
21.1307
10.9898
270.269
-10.2774
524.723
0.566093
880.212
-0.0189545
4.50624
-6.1973
22.9944
0.367889
28.6637
39.0264
-13.3972
46.0532
13.6232
-0.0804172
17.2826
186.815
36.9805
185.815
154.005
-22.2
-9.43066
7.32417
1.37098
11.6819
-23.0406
40.7133
42.6167
9.94125
481.649
158.128
18.4288
370.47
9.58161
20.2941
23.8794
16.9015
39.1774
8.77029
1691.88
50.4512
-11.7772
448.111
1.99845
5.89264
574.813
589.636
283.073
434.319
8.76778
7.92593
901.514
199.155
113.033
30.1773
41.2244
247.236
5.96063
32.6489
159.92
397.166
-16.2683
77.6655
29.4399
-25.0052
9.07172
480.823
255.459
213.814
41.1739
171.018
309.743
-11.5883
16.5004
37.2931
-0.466227
11.7256
5.65752
19.2566
11.3756
26.6402
27.2039
-6.01873
37.4655
41.7955
12.5193
-5.64115
2.63217
-37.6036
16.454
56.5581
1060.15
47.2195
-29.382
3.49792
15.5453
18.4117
3.4694
10.1953
29.1866
37.986
256.155
46.3508
-5.34017
32.1903
-16.5778
-32.0312
21.4069
326.569
52.7165
18.2376
6.05967
-4.29996
28.0177
53.8611
238.823
36.7254
-16.8529
-55.5152
-12.9072
-19.0613
565.484
26.058
10.2309
6.89587
-54.313
54.17
563.494
-41.2297
17.2328
20.7073
193.331
-7.89864
-10.7963
693.256
-45.5104
29.124
25.5953
-14.7831
-5.35175
8.845
-4.72566
48.0311
196.312
74.4518
10.6418
-14.8639
15.0808
0.50361
39.9446
173.455
18.9329
-18.4022
13.9083
840.399
-21.8646
674.528
-1.2758
36.4361
63.1731
267.131
5.32359
319.654
26.8226
67.4109
-16.3447
-0.343902
10.0177
-20.9809
12.721
533.921
32.3403
-7.46094
305.977
729.528
-11.499
7.62751
-7.09301
4.31423
-34.3324
-31.8781
868.451
37.9869
22.8567
25.9867
-1.32132
-0.328944
-0.27873
28.9359
8.57186
9.87504
-13.1989
2.29005
-17.3674
-20.3327
830.305
-12.8297
13.0581
-30.1572
206.629
17.3041
129.217
0.638865
44.4908
791.427
42.0464
10.4885
2.61628
58.1098
32.5659
31.2644
-20.4034
46.3682
18.5618
2.73463
-26.837
-4.35438
2340.71
17.2328
-5.52961
755.386
577.515
496.949
-1.25298
-21.0171
350.898
938.571
18.5921
10.3834
769.076
48.0841
-24.1535
60.2406
113.341
46.157
328.051
265.607
-17.4691
-5.19253
28.1993
28.6146
-3.15888
15.9361
-6.455
-20.4225
5.6171
1.73362
6.24643
-2.0101
-40.6312
30.8139
216.847
14.1323
79.7733
1280.53
18.6851
-8.8484
24.019
56.8693
155.181
67.0689
26.0487
-30.4513
150.406
4.25253
-5.10625
1.61947
13.2497
-20.2115
-0.907057
618.045
-6.93017
-13.7177
-30.1073
17.2027
-2.44917
2.37968
1.62385
1178.46
816.814
379.386
619.517
-10.7397
52.3934
-10.8284
-11.836
5.95339
20.7083
663.708
16.8063
1.70197
-1.08191
-1.39261
7.7389
21.9857
-19.2925
-9.46361
285.497
647.911
820.354
11.8153
323.458
4.49034
-31.8454
-7.80809
288.011
300.062
-26.5576
83.8495
114.139
12.5181
-14.9576
24.1849
5.02216
5.01595
-7.49655
13.2111
7.79843
-22.1668
-22.6286
-22.7237
-32.4606
1183.11
12.7293
287.353
402.522
18.4043
977.73
-14.2841
409.779
-7.37188
691.801
83.8076
-30.9626
3.05349
7.58575
-26.7014
23.852
-54.2192
18.8289
36.1109
30.5743
248.32
-18.5484
20.6096
46.7112
813.683
28.9008
23.3061
11.8686
11.1084
148.649
73.9174
20.0696
194.261
-8.35647
5.32359
10.4328
17.4523
47.0218
19.2814
15.4704
-18.2187
69.9878
509.38
18.3432
21.0959
24.8673
9.88627
-7.75086
564.225
17.2699
269.469
29.9692
11.8105
-28.7102
187.388
149.803
37.0687
120.446
60.338
1516.72
40.9792
30.5378
520.712
356.897
96.653
2.37877
13.038
498.918
-4.33973
453.023
-5.34017
28.4422
60.2589
3.68781
167.584
36.0887
30.2277
1.37098
32.2966
381.758
16.7733
19.3795
14.4763
250.638
24.9338
5023.31
8.6144
4.45495
719.33
397.513
82.1383
2.73463
18.1403
-7.46133
994.951
3.14809
23.7566
77.2029
26.3295
13.4206
-24.0409
18.6071
-11.3842
144.068
-0.601429
47.4212
-1.25298
293.826
292.802
24.0265
-7.64487
10.7116
-3.03973
29.3434
-18.5313
493.15
1009.14
9.45981
-2.33851
12.6076
231.782
21.0444
-11.1157
7.58453
15.4961
615.735
-5.42997
670.775
-9.0319
30.7749
53.2912
-22.6248
321.064
319.92
241.112
6.63606
14.6939
-6.9106
13.2886
-20.6703
212.247
352.668
-33.2113
108.352
25.0102
27.7135
72.9003
260.976
560.381
13.6229
169.182
798.098
67.5976
37.8846
-6.22139
35.5883
27.6984
191.491
3.17303
26.7425
-1.27101
7.24605
11.7971
61.5152
353.149
24.8676
352.244
-1.45808
-34.3248
192.528
232.666
26.5681
639.678
513.092
42.7671
140.406
27.25
-19.9063
125.687
704.919
205.622
615.59
-2.33851
351.814
5.01965
-1.74539
24.4511
26.7405
38.0706
1355.14
494.748
978.122
71.5529
55.1653
-19.9905
-13.2545
30.8139
-8.0414
482.867
-0.860205
9.07172
96.6399
311.265
242.295
32.2023
18.3745
14.595
228.448
55.7558
118.101
-10.74
52.9898
608.817
32.2624
295.195
27.7145
186.099
175.563
5.60324
-1.11596
-22.6111
18.3281
47.1878
24.8685
39.7233
-10.6413
7.24605
29.7063
23.3137
70.416
6.1269
-13.1989
24.7788
-4.33973
46.3508
-24.0808
155.879
365.536
-2.04616
-16.0744
19.2221
33.9758
29.482
592.642
-8.04809
72.9953
635.947
38.8686
34.3041
6.43911
74.2067
30.7273
333.598
227.383
222.611
314.507
107.53
344.187
315.053
73.213
19.0111
8.845
600.881
52.5633
-26.7014
35.0964
12.5159
32.2888
193.157
2225.02
58.6853
200.717
63.7132
-29.6466
15.7823
-1.24983
1.73803
4.3464
549.93
36.9362
-11.8868
265.257
20.5592
4.226
43.4467
652.697
451.306
45.6249
305.107
380.038
14.5263
77.3179
-9.335
34.2376
234.774
-17.1212
69.4717
-1.47081
-2.78112
-21.0113
18.7248
17.4327
-2.47326
5.60324
-4.86409
-20.737
12.7059
19.0768
-8.07137
24.7307
-5.01914
10.9942
397.855
-2.20301
-2.1528
81.4098
40.431
266.622
123.608
770.657
-0.591594
96.9506
302.007
897.771
35.5469
668.87
-25.4448
45.2202
376.184
34.1707
293.677
33.3308
4.19621
37.1449
-0.148605
-8.0291
66.6054
8.20466
42.4619
954.024
32.1296
14.4672
64.6148
64.8977
243.718
235.621
3.14558
399.606
-1.74539
15.0808
38.0706
21.5583
20.6096
75.3011
10.1602
70.1578
57.96
-10.6461
30.8139
36.9362
3.44953
49.7882
24.9485
43.2737
176.107
7.97413
24.706
28.6329
-14.3452
12.721
1008.06
-21.081
43.5847
24.3982
833.705
2.27732
18.3441
2.44016
1.27487
7.47731
-12.3604
-3.87042
245.09
815.555
10.6693
43.6091
62.2121
35.357
71.7673
3.41919
3.4694
27.0618
68.542
47.3564
912.59
21.8972
597.326
13.4005
34.0644
24.6516
35.5469
175.99
313.761
19.2221
18.2376
43.0102
1861.59
20.0985
312.482
58.667
4.56505
25.1051
218.863
920.615
42.7671
20.4661
-21.1476
153.883
13.2428
125.037
19.6372
514.674
26.3264
3.28368
-3.32194
99.66
5.11483
-8.30463
227.787
20.1813
311.101
113.485
-37.2891
1.86897
11.1039
-23.573
-45.1136
-36.8831
-6.66743
297.431
-15.6349
-23.349
318.293
-42.041
2.45973
0.170167
-15.0481
347.18
348.919
-20.0928
-13.4624
13.7658
-45.3438
412.106
-21.081
437.139
-22.4535
-12.6141
2.39001
-48.9803
583.903
1.34029
440.436
10.2915
522.494
24.7007
540.649
-9.54926
-38.5406
756.522
19.1026
331.278
89.386
-16.1798
20.2304
8.10435
271.627
5.76076
-7.92859
38.8546
-31.5771
-1.54288
581.054
4.03689
16.8063
-9.54243
-17.9485
36.0887
27.6079
24.8003
-9.92216
1163.7
71.8534
29.4983
427.858
266.934
21.7329
375.555
-7.48252
58.8029
33.4214
12.5237
7.17562
291.871
8.96795
939.355
989.171
-0.86101
893.288
26.4463
5.09687
390.702
827.643
43.193
1037.77
59.3676
772.545
7.62494
35.6955
517.831
44.0471
46.0189
17.0588
18.7356
33.5927
51.3896
62.6615
-17.0026
42.0583
1.2317
64.7321
-24.6615
2.93657
21.2004
288.776
21.1555
9.3148
11.7223
605.667
21.1367
27.7671
-3.1008
20.2485
20.4265
81.066
1401.84
332.214
32.3751
3.49353
-3.61688
304.002
4.71514
1127.79
505.982
6.18829
147.452
-39.3743
23.2469
3.62585
3086.92
12.5434
88.5867
787.476
20.3645
43.6563
522.536
-13.3972
59.1716
77.3414
37.4009
64.1342
-0.591594
91.3284
37.7633
65.9235
91.9228
4.03689
41.1691
20.4426
-21.6966
11.7259
30.2277
107.259
348.483
56.8608
-0.516195
36.9945
17.9847
32.6013
10.0771
31.5473
14.3978
215.729
222.693
357.463
7.31738
4.6087
44.7996
26.2366
11.337
28.2483
26.1034
354.059
37.2464
-2.47549
350.061
35.904
108.72
491.412
62.0049
36.5202
-6.02458
1148.47
200.376
576.68
409.559
-19.9063
38.7138
777.947
-16.7422
-21.5923
14.2979
42.5927
12.6111
34.7989
-13.9672
5.18878
726.79
258.628
166.047
23.2854
-13.7171
172.267
12.9988
-23.7386
-33.1349
-21.1599
147.409
-0.860205
132.247
-3.57797
-14.4517
211.714
-22.0109
-12.5965
9.02643
60.6174
29.5876
423.351
-13.5847
-10.7632
-13.0831
-21.9844
-16.3507
333.329
-37.3501
-18.3374
648.993
-17.4658
-19.8566
342.832
861.658
19.0768
1011.42
-1.36846
1.30492
-4.93538
23.9786
345.436
23.1471
31.9977
338.774
26.6529
126.936
466.924
378.893
75.0562
568.131
5.86483
31.356
-14.5551
407.995
313.608
607.818
22.0864
47.2997
471.928
1105.55
16.3338
17.8797
407.905
22.6982
28.2354
65.8628
-0.977529
25.5423
16.4021
321.737
377.117
-1.74539
31.9474
11.748
71.8038
38.4249
87.2483
61.7037
-3.4097
238.824
138.368
-42.3025
10.9056
24.2547
0.391893
238.301
110.647
14.6412
7.10002
231.925
14.3987
-39.7705
-12.5253
-25.6661
-4.87342
-35.1365
12.2168
8.56455
990.847
22.5188
11.7849
-2.82696
80.9227
-12.2004
11.0655
206.962
-24.0009
807.291
481.066
822.381
2.56088
406.288
23.0969
32.5174
185.671
32.2751
76.2451
10.7436
47.1828
313.063
33.6729
4.54028
28.5924
-1.63143
252.496
421.572
47.4905
29.4689
31.3723
53.0448
42.0464
417.93
-16.4185
-39.504
571.057
8.50932
11.9528
4.98058
-9.16093
112.568
20.8852
-2.39939
23.6682
33.8227
951.423
223.444
54.4766
13.6221
139.27
-6.55273
21.656
-5.42997
43.0984
-31.5207
27.0267
197.594
-33.8692
-1.2758
-16.0378
124.92
12.2583
424.125
32.0293
18.6851
-3.27027
0.52193
33.3893
-9.73652
35.2098
400.584
15.0279
199.155
-6.98032
-7.75086
11.6477
-23.3959
239.484
3.73227
8.06236
-3.76709
458.03
28.4471
51.1054
11.6123
24.1126
767.046
99.0468
34.5581
231.586
21.1194
-16.947
-27.695
-6.21379
-7.21424
11.5756
241.848
78.9995
11.1841
-36.6892
36.0887
261.866
13.5559
140.003
24.2696
64.3571
14.5058
924.486
574.582
-18.7269
173.121
7.18444
12.5237
-24.1516
1.55342
42.6201
19.6012
88.116
-3.92608
-32.4592
183.052
586.582
459.512
487.35
313.106
26.5391
324.08
-11.3842
-21.2162
-12.5489
29.5959
67.4107
24.3873
-16.1335
300.257
17.0273
23.6251
-7.91873
109.609
295.846
393.504
5.91366
10.188
504.299
-7.89864
438.98
1002.48
44.1166
368.025
398.534
-18.5313
-27.9866
174.559
1095.35
6.80162
-19.2051
929.026
442.408
307.85
0.589253
300.794
83.5002
-18.5484
20.6096
593.939
-3.4097
463.684
21.4321
-14.3943
831.04
63.1731
687.14
92.8431
18.4421
248.439
15.1627
-12.5777
13.0629
-5.14433
0.343157
253.521
237.662
40.0027
187.888
-6.98032
-12.9872
-27.144
0.566093
-30.5842
19.4988
492.757
75.2988
6.92116
206.653
7.86415
22.2101
429.986
66.6679
26.7416
36.0232
441.688
334.957
-5.34017
283.315
676.631
15.2813
22.4285
-22.6609
21.0962
33.9758
904.671
32.2966
778.376
597.311
460.533
28.6819
21.7329
5.63594
21.3215
-6.21695
-14.7812
67.13
9.22173
-2.4069
12.2575
17.575
44.336
20.8241
-9.24595
-34.7107
35.0964
23.7603
123.817
6.12581
28.7002
32.8027
8.53753
985.951
817.088
31.7187
719.98
519.934
-8.74609
221.004
30.8139
46.3065
33.0908
797.541
171.126
20.7849
19.2814
44.9221
13.6404
20.2708
26.8843
33.367
40.832
271.551
20.1485
45.4588
365.478
45.4935
3.49353
253.13
39.7586
12.2114
46.4551
31.8433
78.6918
5.49991
50.1872
-8.07137
67.972
20.9826
620.869
768.038
365.164
390.631
-3.24343
-13.1989
-13.7101
44.4768
-10.9624
46.9452
297.916
195.695
272.221
511.863
-18.1196
-32.2615
15.4406
3.59953
-4.28097
30.6935
29.3434
1349.54
35.8777
773.012
38.6607
732.849
14.5281
33.2224
505.395
974.944
-1.74539
41.3177
490.075
31.7187
37.8198
643.594
195.72
392.304
4.3464
38.3102
809.051
18.0983
14.6939
6.6847
33.9034
32.3999
52.4183
7.97413
0.52193
10.9005
-5.98838
59.5726
-14.2438
-5.15139
647.971
5.18957
12.6974
-42.4211
-19.5464
1043.32
114.348
293.832
2.44016
1.27487
13.0995
-12.3604
-0.122284
80.1723
646.889
530.866
10.6753
-2.20804
-3.06132
604.939
2.48216
437.316
950.29
417.484
385.04
-20.2693
324.65
-14.7105
-3.41694
-57.8073
-41.4016
-7.01481
-7.25363
23.8598
-31.4217
4.13334
1151.52
22.1906
170.961
11.6947
1049.66
-0.194823
-0.923292
1159.82
-25.6117
161.512
-49.4515
422.281
-16.413
15.7507
-15.069
-16.53
267.676
-11.7334
36.2079
4.53656
2.27826
0.0760233
567.613
520.263
55.4093
355.406
811.882
-0.977529
180
18.1381
590.76
316.805
34.3224
-10.3009
26.0965
13.4569
73.8784
98.2688
397.926
23.0871
42.0583
21.6286
48.4271
122.877
-1.33328
37.4258
88.4243
120.462
39.0115
307.994
282.586
1448.46
7.03004
120.421
-5.58687
21.1191
32.3751
-12.9872
6.02546
14.0855
693.008
18.7248
-1.30797
258.022
-5.64115
2.63217
668.919
528.074
41.5656
26.7425
13.4864
-6.89321
16.6164
616.239
198.372
-13.9169
334.088
18.6602
-31.4431
-21.2063
46.3508
285.14
49.0569
479.854
-10.9556
39.2951
9.19823
9.85178
26.4796
31.356
7.93373
5.52892
26.8758
27.6242
572.161
-1.13186
-24.3491
71.9213
9.0585
220.545
13.3297
503.803
190.671
37.3024
64.5788
20.0143
41.0515
29.385
33.1269
20.6144
5.98837
18.8333
5.75948
763.047
-20.2928
3.60829
-3.98302
829.61
15.5621
42.7144
-0.055655
440.702
15.017
197.51
17.273
804.135
29.2473
692.982
-14.0795
58.1159
1147.49
16.817
1240.92
-12.3008
406.847
25.4637
114.939
-22.8912
-18.2926
3.41176
580.812
155.015
1.01306
168.024
37.6057
56.4924
599.176
-6.59973
23.6682
31.3947
31.3483
681.557
7.92593
-29.8564
17.3702
562.809
19.6842
49.767
13.3107
46.8466
35.4668
135.271
98.2413
1164.61
-1.24983
12.9824
602.173
64.5471
18.1955
36.839
17.8805
44.679
11.8301
19.2814
16.8111
21.0926
13.6404
9.02643
26.8843
-22.855
254.475
380.247
38.8892
24.844
-5.58687
-6.99186
49.2417
18.4861
28.2422
69.7437
242.722
-3.76399
0.566093
-28.7102
-0.0189545
30.7432
432.787
30.3212
21.9137
39.861
20.9826
113.047
25.9867
39.9081
-13.3972
750.451
366.518
4.25284
-5.20621
-13.7101
33.2324
-35.3252
28.4422
0.0935738
5.91095
-39.5275
-17.9485
727.619
599.944
66.9633
13.5559
-22.8912
833.427
10.3834
-3.03973
29.3434
-20.4053
18.865
15.263
35.0819
35.6967
12.654
29.4742
199.923
210.325
-44.8489
870.07
53.0631
14.062
410.613
50.4593
-29.6466
60.5944
3.6121
30.8139
274.943
19.7545
1.57546
2.93657
291.066
294.399
154.214
9.3148
759.475
34.0763
27.7671
163.691
22.1226
290.083
622.002
22.97
74.998
253.503
172.93
179.656
31.9904
-12.7152
16.8507
-16.3005
-2.47326
7.47731
12.9962
578.674
24.8685
9.12012
35.2783
39.0767
19.5656
59.1716
-1.36936
-22.5692
-19.3323
57.5952
15.2746
61.9378
13.9106
-8.88888
-7.25363
1.37098
17.3041
301.173
144.21
17.5055
8.85414
5.13542
13.6894
51.4167
-1.13186
5.63594
-33.0264
26.058
-8.09666
-21.8677
-17.269
665.742
5.28582
-35.7559
308.688
-12.1054
167.5
958.88
1.99845
36.956
4.64467
21.7942
20.7042
310.584
30.4147
-29.8564
30.0733
-15.9231
51.6411
-7.30404
29.98
37.3409
-7.15783
-2.95831
124.506
-27.4868
-13.2545
13.7167
8.72796
14.6939
-23.3004
296.688
-6.95548
-29.5072
140.898
-20.0928
59.6262
4.39546
22.1226
8.97284
31.6709
-15.4588
30.4662
7.53159
-29.4691
-2.12867
0.131248
-1.47081
0.967009
37.0848
639.041
17.4327
-8.09546
114.299
21.3728
13.4546
649.726
28.6166
26.6048
-8.76727
556.347
66.1451
-2.20301
3.4694
2270.32
-5.11749
-14.5765
-41.821
29.4842
-25.9549
54.6791
60.0637
221.429
110.398
17.6587
39.8368
2.1167
10.7413
208.459
6.94444
69.2472
45.6165
542.963
33.2464
352.895
444.971
539.745
-22.8006
-9.96509
3.95942
22.1681
39.1765
-17.467
-12.4974
10.842
42.7671
364.91
158.435
0.7084
48.0841
43.3129
807.847
463.165
1.34874
385.363
408.636
5.15775
44.4667
16.264
-39.2267
-11.1561
448.405
51.189
10.3139
-12.0772
-7.30404
18.6002
118.405
28.9008
0.598264
28.9398
27.5659
6.8539
-2.17267
216.103
11.4146
-14.5147
9.71349
-26.5808
512.267
22.0913
1.68581
-5.58687
-10.74
17.3825
-26.4915
-11.1131
49.129
-1.89302
-25.4788
-43.2258
29.5725
265.542
34.2388
5.99009
-6.89321
28.6637
77.9123
13.6232
74.8822
-31.4431
-4.33973
16.3658
658.079
-2.04616
235.05
31.356
16.7733
18.2245
42.6167
26.8078
238.823
62.5864
-0.311828
3.95942
-22.8094
87.5977
18.5618
19.6012
5.0218
46.6737
-14.5445
991.045
140.406
302.433
39.5648
-7.37188
324.484
38.8301
15.8891
584.014
84.4225
-11.7088
31.3483
5.01965
30.4147
-5.49353
37.5696
12.1879
81.6261
-12.9262
620.311
27.9705
9.70876
45.7674
1934.85
105.572
45.8064
83.7878
16.2242
25.3767
2.93657
4.28892
-3.80366
6.10006
19.2626
39.0115
47.499
3.38195
27.7135
14.8043
426.821
3.78346
19.2566
-15.2471
31.9904
11.6477
363.553
-2.47326
11.1221
22.0762
639.393
86.7127
30.3529
31.6089
23.0415
24.0339
14.7138
23.3137
6.69779
429.666
16.7862
51.0158
998.286
61.3434
335.551
774.278
-32.0312
-10.4522
669.284
982.632
-12.6704
455.062
649.768
38.7138
459.356
24.4872
60.2406
33.2079
6.51874
36.7867
177.572
143.792
8.76778
255.303
-1.74539
5.71046
28.6146
32.8027
49.767
136.999
22.4837
1076.05
446.818
-50.7358
304.197
160.124
35.0621
-21.2571
14.1323
393.255
918.463
6.16298
54.2924
794.947
64.2402
18.3968
4.39546
12.9302
-7.96249
116.673
-14.9572
51.1042
23.0047
-4.00273
-12.9872
289.573
31.8433
0.566093
-38.0805
84.314
444.912
-20.737
1161.35
32.3647
-5.25431
-10.6413
140.305
77.3895
-9.69927
28.9359
47.9272
540.236
980.056
-8.95434
451.058
90.2372
9.4639
1169.71
-20.7868
-12.3263
583.316
661.788
11.6819
608.52
-3.84142
719.125
29.4983
-4.87999
-29.2782
-15.3044
-1.66278
-30.3057
-2.88756
-9.97073
-54.313
3.57019
23.7628
5.01595
76.8364
375.179
697.245
352.462
-33.4112
41.0959
12.9786
-13.3533
40.8403
-1.92972
1197.82
211.794
328.695
-25.8305
204.434
70.4768
-45.4001
-3.72826
613.384
-21.8677
-22.8912
7.94434
35.2709
-22.6374
448.915
-31.1507
44.336
2.08347
9.64078
816.115
-4.44277
447.991
35.0964
7.62494
16.9549
30.4887
30.5743
6.56574
-7.30404
22.4837
26.0965
-27.7726
12.0342
32.6765
8.1205
1066.21
26.8352
36.4361
467.874
132.198
1293.69
391.85
422.206
616.512
82.9368
88.4243
116.714
1051.01
25.0102
-35.9734
20.2172
646.365
-3.71281
21.1307
16.9978
13.5217
-32.7662
554.327
5.60634
-4.34732
213.625
-8.61222
-11.3667
9.87594
485.751
384.736
-0.328944
-5.90093
13.9434
180.415
81.0008
398.585
25.7361
-29.703
88.1747
373.228
1195.59
-32.0312
84.8144
-1.63143
38.8523
-38.9179
3.19631
18.6474
21.2536
25.7207
44.4908
2.49515
48.3233
773.653
119.792
5.08936
150.938
391.889
2.14451
730.36
-25.3404
34.9126
341.17
-13.5829
-0.510839
57.4935
787.537
5.71046
714.523
589.046
21.5583
134.1
-33.541
5.6171
-17.007
103.863
-12.4942
-6.898
13.9473
417.372
-36.4675
-15.2911
-3.16247
-8.82954
20.5592
7.97413
22.832
22.1449
262.003
307.828
-11.2091
11.7488
-35.8619
-22.0855
-2.78112
-30.3816
-33.1671
-28.1299
7.37398
14.5799
3824.39
-1.36846
34.1011
204.023
9.92308
-20.9437
3.4694
49.5506
-35.1913
945.15
-30.3874
-25.7889
9.03395
-4.28097
242.768
6.3306
34.9656
-14.7831
-5.49782
174.559
183.133
-17.8441
14.2979
22.5783
610.481
36.9705
-4.35068
36.0369
-18.612
343.042
-1.37046
75.9062
-7.30404
44.9725
33.5927
-16.0768
15.8099
427.911
-22.6248
3332.69
21.4436
23.8177
-11.8868
771.255
29.6865
4.33379
-13.174
1248.61
1336.55
772.763
123.291
391.492
183.192
1209.28
30.501
-9.62493
-9.23908
-12.7152
450.743
-2.2706
-11.2603
214.21
-41.8286
97.4325
163.802
16.454
32.1953
284.283
17.2345
517.795
-2.20301
727.963
240.956
798.857
5.54178
-23.9469
3.15654
116.474
121.908
245.791
20.5544
-18.9128
264.725
5.86483
10.6926
664.777
8.06719
956.591
32.9773
-8.62812
-51.767
1.27931
-41.0182
9.04969
36.9979
26.058
27.933
18.1406
36.0553
891.907
-2.4069
778.75
25.5953
2.08347
9.64078
473.613
210.792
419.096
359.91
539.267
-21.1256
26.6666
18.8289
10.3139
-2.70686
-20.4225
33.7281
407.011
21.4045
122.632
-9.50637
8.09453
424.368
539.186
-21.2571
282.124
1.57546
240.943
729.597
20.7849
618.983
24.3073
0.477865
32.2023
350.972
141.202
-11.6106
284.461
-13.3067
34.2144
-10.74
51.1157
-12.9872
19.1439
-8.40332
-11.6409
28.0951
98.0175
101.181
4.50624
1086.55
9.70646
3.17303
43.6091
693.772
54.0977
-4.02686
17.6915
580.162
2.37877
-56.3024
-23.0804
22.82
-7.40269
455.687
166.732
-12.3263
204.755
26.4796
4442.91
778.175
117.514
-6.8574
713.503
115.705
251.696
274.431
-4.50406
-7.48252
-14.2857
479.449
18.1459
-5.41091
54.0273
29.5016
243.45
6.48277
477.709
170.54
5.98837
-20.5221
-14.8552
435.086
-0.13353
492.74
-17.468
31.47
-30.0407
-10.6233
-4.15051
332.158
44.6412
89.8066
123.156
36.3157
294.438
13.2428
364.465
792.035
30.0745
33.2687
-8.0071
14.39
13.5481
20.703
214.147
39.9446
6.56574
47.8929
24.5551
104.943
185.871
313.759
34.5505
-16.2424
127.3
-3.14987
62.673
913.999
-19.383
32.873
1.0625
15.5782
50.77
6.16298
5.56667
538.2
18.3968
233.032
27.7135
35.419
859.73
71.6957
36.1117
632.076
-2.12867
30.3883
-9.76686
166.776
-1.30797
184.933
-16.1085
-15.1148
53.9353
20.9509
132.484
133.564
258.989
492.629
13.6712
5.34347
387.133
34.2379
198.571
-40.8135
-21.2063
33.2324
2.15609
24.694
30.0786
16.8063
-5.14074
755.491
44.4745
28.5485
1.78078
5.13542
487.828
36.4242
295.347
279.978
-7.48252
-0.311828
366.722
264.455
33.2497
12.5181
-28.0761
625.76
254.273
224.282
-18.7409
-25.6158
-4.15051
7.94434
20.2784
-0.148605
-6.15503
23.7212
99.5349
-9.24595
1223.24
-29.0885
48.0311
20.7042
-9.83478
-2.3849
29.3825
614.782
146.681
952.615
44.1448
-7.30404
61.8391
34.5505
547.826
55.1768
79.9425
8.51013
-7.79487
23.0745
32.0293
23.0296
-3.80366
6.10006
4.09129
-14.4706
42.7596
326.735
29.6189
59.5726
52.2856
-13.5847
37.9625
41.7454
1.61947
238.138
19.1439
0.967009
29.5885
1115.05
535.384
-7.51522
110.448
22.0762
32.1953
39.861
-5.25431
33.483
240.433
10.9155
976.11
55.1728
128.512
24.8676
650.221
3.24731
-20.3327
-1.54288
48.8193
-24.0741
-30.0454
-39.5275
-17.9485
2.35552
256.99
10.7413
897.584
8.85414
810.984
41.8004
23.6069
-17.9985
-13.1047
-6.78945
149.613
-17.4614
-12.9072
-0.320643
59.4867
142.25
-10.3838
-4.34853
10.6444
368.585
18.7404
-1.5079
-24.0409
215.384
301.585
207.786
29.5959
9.66709
61.8687
1.13636
-15.9536
0.0198693
28.6758
-9.52621
515.112
639.007
-7.20481
210.713
10.4712
506.078
23.8508
-4.65936
-14.6001
-35.8729
1.9792
11.4559
294.949
-34.1356
9.81841
-28.2596
859.664
4.45653
116.401
52.5982
-31.5887
0.896538
986.938
11.3339
-19.2051
10.7336
13.5481
-11.1157
198.739
304.542
460.187
110.762
35.6022
-16.5282
388.721
13.7167
-30.7966
32.4448
142.97
3.69261
759.475
34.0763
-12.5965
7.15236
-24.729
-7.96249
260.976
-14.9572
96.0818
-20.8693
380.567
1112.8
1208.76
-21.2139
-15.0115
-8.61222
-15.1148
13.4546
459.652
24.7307
-12.5154
1499
32.4119
29.6561
48.447
1597.78
227.267
39.275
-4.33973
39.449
5.91095
498.441
-15.1646
-14.2004
11.7259
17.1092
31.356
-9.92216
-3.84142
38.1202
46.3649
172.985
315.66
100.444
-36.7391
-9.35659
27.5162
-12.9072
119.62
33.2497
324.035
25.2234
-19.9936
7.09389
4.19621
9.22173
10.3834
18.099
-12.9091
-26.1125
11.5148
24.4523
12.654
78.1999
51.8713
268.12
9.45859
26.7405
21.5583
17.9079
16.8615
54.2075
0.789821
349.394
-4.99796
-2.0101
4.3464
51.4286
6.95112
8.51013
8.55877
-6.95548
-7.55179
11.7223
11.5876
-16.3447
449.41
70.817
55.7558
317.198
-11.2091
30.4895
-7.75086
9.50158
24.7661
1.47753
35.5914
-6.93017
18.1415
1.85511
6.38031
-20.737
23.9503
50.9359
707.822
47.2195
43.7066
-9.62055
24.9156
37.1524
1182.26
21.4396
321.541
7.41585
-0.591594
33.2324
1074.12
28.4422
-20.5212
210.184
-16.2455
5.21982
51.0479
260.347
-2.4069
154.686
0.7084
12.4768
-12.9941
16.3413
46.157
48.8152
1.27152
32.2888
13.6221
4.33739
-4.67866
12.2857
2.06629
24.2224
-16.5282
40.1452
606.141
1.73803
2.47233
28.9398
77.8506
-5.92081
1010.71
322.51
11.7852
9.8482
178.379
7.15236
465.416
-2.24025
5.2247
12.9302
-19.2069
24.844
60.0054
386.562
208.537
211.901
65.9956
27.2039
-0.0158589
27.5118
9.35138
577.97
22.3665
586.919
33.1581
28.6166
5.99009
6.22525
35.357
-0.328944
558.193
136.008
39.275
0.415986
-24.9545
-1.59204
300.182
41.323
9.31
-17.0387
2.66622
25.7338
-10.8069
1077.04
-1.96735
20.0985
-0.755926
634.177
-31.8454
-18.1196
-31.411
31.5227
-8.0291
598.84
647.261
61.2026
-27.9866
-18.4702
194.378
-21.5923
703.954
48.8152
-24.8273
428.559
399.606
37.61
335.546
-8.86672
36.1965
1071.04
80.7771
24.3578
-18.4022
17.6564
25.1802
-11.3804
8.09453
34.562
254.328
-6.4824
18.4421
386.228
0.540786
16.8111
510.224
2.396
23.9654
14.5263
28.5922
-14.9572
13.6229
13.6344
-18.9953
-16.7353
6.02546
15.9595
-36.9152
-4.34732
-2.99002
27.9887
42.6909
152.135
6.92116
54.8535
28.4789
-6.89321
-15.2427
403.477
277.033
-2.1528
21.4396
42.305
227.267
464.688
686.324
-24.9545
38.8546
11.5756
15.0861
16.8063
466.47
-36.9999
-31.6165
-5.71548
30.6239
23.8467
237.52
10.1872
19.8588
330.578
-20.601
980.843
-15.5873
7.70755
-8.74924
40.8271
-10.7963
42.7671
-15.1411
-6.15503
10.3834
-4.9138
7.70566
11.3688
1.40962
6.98543
-6.22475
4.1778
-5.49353
118.154
-16.2773
2.81761
25.4041
24.3578
3.60768
13.9358
4.37237
-35.7433
-3.14987
17.6954
-2.41921
-15.6349
79.7246
-5.92081
-27.0485
763.331
545.523
6.16298
566.446
15.3357
17.3885
14.6486
25.0102
24.1746
45.4588
350.966
-34.6402
564.078
137.373
-9.96952
-14.2344
-31.9814
7.08368
5.95833
5.99009
789.585
1.62385
-5.06945
-26.5659
-15.2713
176.987
16.0681
-9.45075
6.03818
-28.7026
7.77829
-1.54288
18.8342
824.878
5.56187
934.077
641.173
106.319
97.8889
258.069
241.661
92.4681
38.8686
289.423
323.458
6.36441
-31.8454
140.239
-35.0726
-19.8263
16.139
15.4042
237.966
42.256
24.6973
29.4777
2.37768
-14.049
32.9004
-31.6669
39.3503
41.089
0.338433
43.9209
641.555
848.816
122.413
31.314
-11.8868
-30.8453
183.36
4.28892
-7.55179
-14.5147
350.972
18.3968
231.157
284.461
14.8043
-0.466227
13.5996
189.785
420.307
-17.1212
2.00531
17.2699
4.71514
507.856
-1.30797
-38.0805
1.85511
-46.0935
7.08368
466.979
8.79523
39.861
-9.00244
161.773
28.6637
22.2101
30.81
23.5644
-5.70262
56.638
256.155
44.4768
230.841
56.3156
-50.311
56.1617
181.612
-27.3188
-10.7629
11.487
31.356
20.5214
69.9793
59.4539
27.6242
11.8153
23.6069
2302.1
13.8253
443.67
71.8356
-15.3949
13.5665
63.3819
14.8439
-11.7772
30.9981
-21.7804
-11.035
86.3314
613.716
46.157
820.93
357.482
51.0294
0.128672
-7.408
39.9446
51.5433
34.7745
9.56256
910.791
249.11
9.70876
34.523
-6.87203
-24.4989
-21.8905
10.1992
14.4474
5.32359
172.584
43.048
11.5876
13.6404
9.02643
738.016
12.721
175.696
497.109
-9.335
107.326
564.61
609.475
-17.7737
-16.8825
221.706
-33.8555
10.8318
2.2102
-38.0564
30.3529
-20.0117
24.1126
15.5453
305.144
-10.4195
34.8088
11.164
2.29005
50.099
9.65909
28.0507
-17.0387
967.81
13.5999
18.9833
36.9782
9.27705
45.6165
35.1205
-1.30314
-2.93122
12.3625
23.231
-48.712
-11.565
14.5091
-10.3838
-28.7172
13.1182
391.817
122.116
26.5589
35.4737
-15.2274
477.285
-38.7858
-9.34585
-16.7059
373.138
-29.4705
-31.8832
-32.1751
-17.3556
56.8226
1393.22
20.6908
580.732
37.7767
-4.47577
190.342
802.512
-33.7737
26.4793
44.13
851.161
36.974
-4.55649
44.6298
11.3486
-40.1002
115.25
51.3964
469.792
414.958
47.669
-40.6052
672.654
-31.2609
996.458
6.8539
881.874
0.170167
-1.92959
-3.27027
320.808
45.4995
82.0927
16.4691
-22.955
-11.2091
90.4711
-15.2471
3.87938
720.045
396.905
-5.0561
-47.4508
-50.6187
-33.8555
-4.16072
830.547
203.698
-3.99835
-5.95114
-19.0194
-4.79728
-12.0429
512.125
-58.1765
-51.1914
-21.1156
-5.52862
983.824
-27.3188
-14.5111
-24.1202
222.511
495.191
1271.94
-0.516195
336.275
25.481
15.7347
-24.3491
-46.1448
-29.364
-21.0171
-25.7889
33.3968
228.487
-17.3994
883.698
229.344
376.897
-9.09988
-2.39939
27.4163
24.4523
-3.31847
-27.9823
0.943539
-0.832798
-31.6669
-37.1429
4.53795
111.194
-11.3804
-21.8905
594.908
-0.54514
-2.51643
5.32359
28.6967
-25.6961
183.603
227.24
285.201
8.01819
32.5065
-32.2253
18.3432
33.5449
-6.08843
5.65752
17.371
52.9898
35.3527
344.959
43.5068
15.9595
554.327
256.731
431.601
164.319
-37.5003
-1.99635
-6.03478
22.8249
-11.8195
41.7351
24.7307
17.4193
38.3062
-35.1913
5.0306
14.4917
-24.0808
570.047
3.68781
5.4501
2210.32
499.873
-10.8069
-23.0406
-17.3828
-29.364
-4.15051
279.684
39.019
5.47359
-9.90317
323.352
-25.5285
8.72871
16.991
13.3889
4.64467
1.17942
35.6967
156.957
55.7111
-4.35068
47.2813
984.013
573.552
11.748
44.1448
43.0984
-25.8985
15.7823
373.757
-4.99796
46.3065
3.10576
-15.8527
1.57546
-6.43376
6.20786
493.05
26.1814
-1.53091
-14.4706
25.893
361.297
78.5225
32.3403
-16.8313
8.01221
-16.7353
9.77359
377.654
26.2211
9.93642
-21.2139
176.143
-18.8629
48.3131
47.1878
-2.44917
15.4981
28.4789
22.2386
15.5453
590.002
9.0916
15.8175
38.5569
4.25284
-3.33215
16.3658
7.77829
28.4422
-1.78049
-5.33344
-15.1646
7.97772
9.61296
25.7338
12.5666
14.8992
848.436
50.113
28.6819
12.3625
11.9866
-26.2232
-42.3967
37.1695
-9.96509
69.5517
99.0049
18.2572
404.619
8.35683
14.3921
-14.9576
24.1849
-0.000288248
7.94434
31.5227
901.277
297.444
-18.0323
9.57973
743.479
-2.85159
57.4014
46.9411
355.562
8.76778
21.0444
15.0808
6.12581
9.95958
-0.930527
270.907
153.668
33.5927
-10.906
2.66389
2.69142
673.414
-28.247
-51.8756
34.562
469.748
-10.2305
-5.08141
-0.0555267
17.3445
313.312
39.8773
29.6412
-43.4697
24.1746
-0.466227
34.2144
17.371
8.01221
10.9898
15.1238
-4.14466
166.776
4.31423
-11.2634
-34.8491
20.2021
22.8249
1766.67
30.4907
9.73822
452.253
20.3645
4.30088
119.611
885.635
-12.6138
48.6453
32.2751
-32.4507
-12.8364
-7.16507
20.7083
-26.409
-1.08191
2.1167
977.759
19.1781
-8.04809
58.7349
25.7207
59.4833
163.615
295.045
47.9698
-40.4872
294.242
248.084
-24.9576
56.4333
-0.483455
-3.92701
-24.9633
-9.33539
63.5403
-6.22224
6.89001
30.3512
13.2557
-15.1261
-15.1324
713.418
463.464
-29.364
-34.1356
13.5665
1.53769
-9.51894
-9.90317
347.715
-33.0248
336.69
626.147
-33.6088
-18.4702
21.9635
169.845
5.71168
318.127
426.776
6.89372
6.05186
2.00274
30.0733
30.4887
41.8187
6.56574
2.06629
108.691
14.8521
24.7013
326.877
21.4321
138.545
114.916
36.4361
14.4474
-10.0127
4.76199
-19.0393
4.81063
19.3263
26.4071
4.28892
123.633
17.3445
0.52193
27.7671
25.0102
-9.73652
33.3357
620.128
1.40784
341.584
28.6269
20.3601
3.87938
82.8622
42.1965
-1.88993
38.0474
-13.1374
12.9962
717.355
797.777
30.4907
9.73822
-5.01914
16.6164
457.825
-13.4474
-20.8935
14.1941
6.1269
805.768
5.0306
647.926
-33.4512
20.9459
60.0637
39.2951
-12.637
14.4894
-30.5369
-7.58955
43.7424
438.015
106.335
442.851
302.542
2.99221
-23.6206
307.968
374.411
-8.92226
689.32
1.72546
-6.15503
454.537
2.58247
14.3509
914.754
3.87251
-19.7182
23.6682
-2.33851
37.911
476.141
627.9
64.2219
38.0706
13.3107
52.3334
11.5828
25.1802
5.48616
45.8064
48.0834
30.9989
-0.298607
27.2994
47.4373
24.533
0.540786
119.885
0.477865
9.89226
-22.8327
27.8213
-8.79948
-10.7736
305.017
-14.0202
366.884
14.5714
-12.436
-28.9168
5.08842
-26.2069
-34.6861
-22.8597
1017.96
-27.1929
-20.7937
-16.0518
8.02071
6.89537
682.522
-23.0579
404.464
7.24605
-20.062
-11.5733
9.0916
9.87504
-7.08028
-23.0804
308.72
-3.46611
0.331191
103.167
598.116
27.7086
46.5153
260.347
-2.4069
-19.6017
23.7212
23.8375
559.368
18.8301
95.0665
10.6418
22.9185
5.71046
21.1183
28.7002
6.56574
44.1448
75.1549
464.763
161.029
-1.53563
373.729
555.348
-35.7433
351.049
42.0583
48.1806
19.9724
1191.09
15.1627
133.599
37.4258
21.0926
56.5651
656.445
21.2621
351.958
102.676
52.2856
16.4004
51.081
474.174
24.8673
30.501
14.7379
17.2699
688.749
7.09973
-20.6306
-3.18204
6.89707
-1.89302
-2.99002
-15.1148
243.965
-9.94543
19.1086
342.704
0.552749
-5.90093
0.824923
34.8088
1161.84
0.415986
329.244
12.6176
41.5606
-24.0741
21.2358
16.4642
735.082
39.019
336.799
398.315
13.8269
282.342
18.9501
11.3688
13.3889
-4.27346
109.592
49.9051
378.651
-39.8198
-2.47661
34.1629
-27.9823
16.9549
223.603
27.1805
19.7819
16.8615
1313.58
-22.1504
639.846
90.7725
5.48616
-1.2758
639.885
16.0064
-7.79487
77.8992
53.0595
60.1403
11.7852
26.1814
24.8407
26.7589
46.5078
304.246
12.7523
35.2098
46.6634
-15.4588
382.791
-7.46094
287.237
36.1232
22.62
19.1439
4.71514
29.5885
-0.0158589
455.964
121.215
86.0848
60.4757
22.8567
39.1052
45.5303
35.2783
52.1951
42.0544
712.65
-8.08786
325.587
129.593
22.82
204.367
0.288755
59.9098
558.3
-4.83005
1036.84
58.3387
237.503
6.05967
20.0629
32.43
154.792
-4.87999
0.0137415
-29.364
766.091
39.019
26.0883
-0.532835
6.63525
-5.4128
333.708
525.009
40.7041
-8.47379
-16.7379
11.3327
41.7331
15.9361
32.9004
-11.0522
5.48175
-9.0319
519.906
57.0393
161.034
30.8139
12.5733
10.602
16.568
8.55877
178.622
28.2812
-13.174
-5.27904
2.396
220.796
-5.98838
1.47657
33.5449
22.97
73.6045
9.11573
-12.7152
31.8433
26.803
-39.9546
384.165
-34.8491
871.318
-9.78292
191.491
9.87594
0.367889
336.061
24.1126
398.847
3.4694
444.979
681.362
787.524
-19.3323
25.7361
761.153
-1.54288
384.472
-5.68253
306.265
39.9765
-37.8837
7.94434
48.3893
-43.2521
-0.532835
2.58247
-9.16093
24.4872
425.683
288.081
32.7557
619.621
3.28368
35.0964
351.722
32.2888
7.58453
13.6221
152.389
15.9361
-3.55591
650.296
312.829
-12.78
754.164
34.5505
77.4609
7.36023
29.4399
-25.0052
31.5605
8.08193
219.436
-16.9221
13.4616
0.52193
-2.21797
21.2621
3.38195
994.732
305.285
-28.5772
67.9475
655.958
0.5044
15.5085
-7.75086
461.152
67.8696
8.46327
327.565
39.3395
28.6771
-26.8361
-5.64115
-20.737
15.3287
-11.8195
-25.6339
-13.3687
15.5453
-9.69927
7.21753
36.112
112.364
223.43
954.182
56.5532
-3.65456
1428.33
5.56187
7.97772
-6.12528
-7.05879
-15.5087
7.00949
12.0613
6.74034
-3.00592
893.943
-27.4042
1234.41
-18.5294
27.9321
542.466
138.08
163.079
340.902
136.207
-21.8677
-22.8912
-1.42599
44.6412
27.9624
-8.35727
-19.9063
25.5953
307.471
15.263
449.251
-30.9626
49.9051
1.40962
471.754
-23.0913
36.0369
41.3177
0.50361
-3.15888
388.875
8.53753
468.709
9.22988
-12.78
6.41202
-8.55298
58.7203
747.616
-20.0165
-25.0052
4.76199
-26.5355
490.194
-6.95548
11.1889
122.292
4.09129
21.2621
40.832
222.826
-26.7032
21.0959
219.301
465.273
49.2417
7.24166
208.425
619.409
-4.14466
292.92
130.585
3.72918
-5.74448
-9.0342
5.0471
5.99009
0.603055
13.6712
5.29325
17.6915
312.171
223.519
21.0307
16.275
12.6176
-1.59204
301.818
-12.8297
-7.66836
-10.4522
-3.26668
286.975
94.1408
-0.551827
-13.2117
119.424
29.4983
28.6819
328.778
23.6069
0.74221
-24.3491
-27.4042
80.273
455.077
80.1014
41.0506
1389.54
-24.9629
5.01595
37.5739
271.877
107.124
-29.6631
-33.1121
128.45
-29.2767
458.505
-1.66467
44.0001
31.1645
35.6967
308.756
120.37
337.461
747.841
14.062
32.9004
-12.9262
1.86897
-9.0319
27.0543
276.112
-23.7646
38.3102
23.7205
345.842
903.001
-8.30783
361.865
392.221
-0.0555267
35.9504
28.7583
1.50788
441.882
245.036
-22.4535
17.371
8.01221
-0.254601
-35.476
-3.34488
-8.40332
23.9663
22.4729
409.113
-28.7102
13.0995
13.8766
-11.3667
53.9353
146.513
16.2915
19.1086
43.6563
790.577
34.5581
370.267
238.511
9.78632
-45.5692
18.2398
959.804
30.0786
-20.326
142.369
-20.7868
726.056
-20.3721
475.461
-7.58955
314.327
-8.79941
25.1798
158.54
-11.2307
-34.9862
425.011
50.2634
-13.2671
-41.7623
0.7084
16.225
508.081
-12.848
-44.0811
15.082
-26.7014
27.6002
10.6418
202.829
-41.1008
0.0882623
-14.4889
21.204
44.1448
-14.8003
33.5927
4.08657
-2.95831
102.017
11.8686
305.337
-5.02393
57.0508
27.5659
8.72796
333.285
254.061
176.748
20.5592
6.10006
-5.27904
6.14413
27.7671
30.6324
-17.2328
25.8394
-11.4327
-17.3328
15.4737
416.547
1540.61
6.02546
12.2114
1380.79
3.73227
-55.6559
170.521
-16.1085
-11.657
13.4546
-8.07137
11.75
59.7199
-3.19538
1.54512
367.038
30.81
19.8163
242.259
11.164
6.03818
-26.8285
537.356
-1.59204
635.64
26.3305
-10.9556
206.087
26.0648
22.9702
24.6055
157.859
846.526
676.445
8.13513
488.644
150.496
107.639
-0.755926
4.49034
326.794
-11.8392
155.064
14.8136
12.105
-9.97073
-9.97037
31.2529
-1.87435
131.277
-39.2181
41.5316
26.1034
563.954
-15.2274
244.901
788.579
-10.7963
399.027
134.4
-17.7276
-1.16567
233.617
35.7316
784.708
5199.56
183.748
468.052
6.98543
496.025
21.0444
9.87394
190.224
31.0263
-9.17811
22.4837
-16.5282
30.7749
17.6839
-2.0101
-16.2683
1430.74
42.5584
-17.509
-4.04674
4.81063
9.95599
24.533
628.353
53.754
1.45896
437.251
33.4435
30.5559
21.1543
116.941
-7.02546
872.882
-17.1212
225.019
4.71514
11.8105
-30.5842
-21.7307
-48.1046
33.3968
-24.5115
-47.3845
1074.55
-4.38975
-3.53873
-7.37188
37.7518
-6.14753
527.509
23.6682
5.15775
6.98543
12.5159
19.1703
-9.24166
502.338
212.273
6.21145
-27.1675
-7.15783
23.2786
19.558
-19.9905
242.583
55.6768
-12.1046
381.021
410.591
88.6219
17.3885
29.6412
10.0177
38.9892
-0.188257
39.8366
-39.3201
30.4895
4.26408
891.801
88.2124
356.476
34.7002
22.0923
849.518
3.72918
203.157
3.62585
25.8243
37.8175
1018.92
686.414
22.8567
265.867
26.7897
48.3968
503.075
38.5569
798.857
-7.08028
760.279
57.5952
-10.9624
547.558
30.0786
-31.5704
-7.66836
510.538
-8.88888
779.108
-45.5294
33.6399
141.126
30.802
-10.1263
-23.6206
11.9512
436.346
507.277
678.623
-28.4316
14.8136
962.67
-31.8242
7.31832
-15.5926
491.005
5.71479
-3.61085
19.0428
-31.5372
839.442
440.171
16.2652
30.5546
134.877
412.591
43.128
-16.1335
838.329
1.47169
22.9369
-15.1411
6.63525
-18.0323
6.85464
299.975
4.01858
1.34874
17.7631
27.4163
1.96355
-9.83478
-8.0071
2.30373
-29.8564
5.71046
7.99987
-18.1514
-12.1749
-33.541
35.4668
19.558
17.4908
50.4637
-27.5127
42.0583
233.616
10.3842
12.8199
289.669
22.832
0.52193
-7.84017
0.647332
14.6263
20.4265
14.5263
19.2218
138.716
19.2451
302.241
-22.7434
-12.9872
110.973
207.114
67.0698
13.1026
198.052
522.846
-26.3592
17.2027
584.134
103.442
-25.6339
18.4904
458.817
-6.67134
-0.0804172
20.1139
817.424
650.395
-25.9482
18.6803
-21.6966
2.35552
-37.2387
37.9188
214.966
-1.2352
40.7427
15.5635
17.6835
439.65
774.003
-3.04132
33.4214
33.1384
434.995
-20.9354
220.656
578.073
3.14773
1.90901
205.969
8.77029
754.642
9.37004
242.121
13.2557
-34.9862
-5.17412
35.0744
949.291
43.8119
14.3509
0.2094
341.204
-6.59973
30.0745
20.1039
843.458
21.1183
34.3224
100.269
19.7819
28.1059
50.4593
4.08657
111.36
43.9209
0.624236
9.23429
-10.6461
583.663
265.475
807.424
36.1929
9.8482
69.6836
4.27006
59.6262
58.7434
63.3208
-7.96249
81.066
420.295
23.0047
661.677
49.6927
31.8433
3.14894
28.092
19.4988
134.81
972.228
62.1803
8.79523
43.6091
809.964
-3.14508
9.12012
23.0415
-5.95114
21.4396
0.504705
-11.3248
-18.3247
700.309
57.5952
5.90422
46.9452
24.6516
-7.66836
-5.14074
0.242634
18.2376
2605.39
3.19631
18.6474
43.7424
855.932
32.43
8.31318
2.99221
4.49034
569.73
907.755
107.033
3.42749
-27.4899
-24.7652
11.0958
8.83749
-0.86101
261.204
750.859
24.5723
678.682
3.2228
-25.3404
287.912
706.612
31.3483
-17.4691
17.2963
-35.4786
33.8215
274.117
2189.5
182.728
23.5301
5.81442
24.3578
552.709
5.96063
2.66389
57.0393
772.944
466
29.1249
-34.5448
17.0368
21.1555
-5.14433
49.0689
1269.26
1019.15
73.7359
27.7135
464.58
751.536
-6.99186
11.7603
710.402
-20.2115
-1.88993
105.514
1.27487
13.0995
28.8691
55.8094
39.6915
6.92116
4.11602
30.5881
-5.06945
1.59534
25.1878
32.9347
840.086
24.2824
-17.4582
44.4768
17.1978
176.256
-20.326
65.4202
-5.14074
56.4646
29.482
2.31154
3.19631
26.1436
45.6165
134.417
36.9945
416.614
38.5995
15.7347
-11.2307
27.7992
13.3297
125.242
63.2348
597.648
13.7395
-23.9148
912.522
239.348
29.124
-16.1582
4.98058
7.70566
-1.74968
48.9962
20.0894
29.2904
807.212
123.777
51.1034
64.3075
46.0189
65.5872
-7.15783
-4.99796
134.797
-8.0414
-6.26457
59.1099
7.19766
17.9291
23.0745
32.0293
249.594
-12.5965
18.3968
43.7509
8.97284
14.5263
36.0884
39.3907
63.4636
600.668
27.7145
9.93642
-20.6337
90.7133
1161.8
3.33555
26.5731
-5.25431
4.35119
33.4042
14.7138
690.161
-18.8211
-14.5765
-17.4582
884.058
129.593
33.8268
639.345
24.3025
-28.2831
-25.4448
579.568
-20.3721
18.2376
6.05967
243.077
337.971
34.5501
145.045
-13.1047
-40.5226
408.235
1316.87
-14.7812
3.42749
143.82
20.4358
456.259
-17.467
-1.83913
29.8071
-4.34817
-24.9691
69.3402
152.166
-18.6481
899.854
-27.789
3.60829
-11.4793
-21.9192
92.2773
531.898
-0.148605
346.169
34.4416
298.101
-10.974
-8.47379
31.1645
9.45981
-35.4786
30.0733
34.2368
262.958
17.8101
520.158
680.478
13.1134
854.434
32.1976
60.7599
516.186
345.452
33.5972
-21.8905
27.0658
-24.6615
-21.4263
109.281
-18.1999
-11.2999
-29.5072
0.343157
9.89226
18.3968
19.388
-4.11432
29.5876
48.5375
-11.7106
81.066
1.90939
208.526
26.7529
-24.6175
369.322
-31.4559
245.106
755.233
13.6846
-49.3249
-7.51522
-20.737
95.9135
-15.5676
467.148
7.86415
-8.76727
41.7822
1.54512
9.0916
231.015
-5.70262
-27.695
-36.1988
3.24731
-7.21424
39.449
-10.9556
-21.8677
-30.3874
26.685
-4.08451
-19.2735
-17.7276
188.639
4.64467
21.7942
-13.5829
32.2888
571.719
47.4409
36.5508
285.899
929.729
933.28
1232.99
2933.25
40.1452
6.43955
-21.8646
-17.0026
32.688
289.838
503.264
29.6865
17.9291
564.68
30.1552
49.2665
4.09129
38.0033
289.254
44.5801
282.518
17.3478
-14.9572
36.0105
23.4558
604.927
97.4356
-26.8361
-0.0189545
105.706
217.269
14.5799
39.6915
-11.8195
463.4
2.24196
-38.7523
18.4904
11.7971
16.5377
-7.77499
-14.1676
284.06
24.8676
1611.62
-14.5765
-24.0808
28.4422
7.43594
-20.7868
283.776
37.9628
35.1042
-22.5821
36.2461
-21.8677
162.641
365.107
102.541
-18.0323
18.099
-3.62375
20.8852
-17.3919
-59.0736
93.0087
22.5783
12.6076
23.7603
19.1703
-9.28207
41.8187
140.561
56.3262
27.1689
36.4038
65.4451
69.2208
-15.3053
223.815
18.4019
429.053
107.214
189.575
31.5078
12.3516
-11.6406
15.874
-0.459168
31.2652
63.3031
53.067
83.2077
180.381
400.594
1567.69
599.268
50.1787
19.8089
48.1919
52.5038
-15.3891
3.73227
8.06236
-11.8436
-5.64115
8.25437
194.781
201.987
39.6915
16.2915
-8.86472
2.24196
22.2386
789.535
494.475
426.238
59.1716
22.9935
-9.45075
6.03818
-21.2063
23.862
-3.41694
-22.8912
7.15989
-13.2671
25.5953
11.4538
9.64078
88.9776
25.5423
40.7186
-14.5629
-46.723
13.2067
6.12581
141.144
92.7728
-12.9262
56.2169
37.3409
17.205
19.5305
45.7949
901.29
1183.13
403.753
20.0696
8.72796
36.6211
33.4346
1.0625
442.865
2.04423
45.5184
239.825
-5.14433
11.7663
336.105
46.4542
31.6709
531.769
67.9475
72.6559
-3.0657
-0.805785
20.081
527.58
344.812
30.5512
18.1415
550.956
1.75178
65.9285
753.88
35.9751
-1.27101
28.6637
353.87
14.7138
42.0544
16.7862
-0.591594
35.1064
28.393
52.805
303.427
-6.70411
15.474
180.348
95.0255
31.7658
468
18.2539
19.3116
34.8513
-10.5022
805.862
-9.68216
50.005
0.211284
-0.320643
50.1163
41.0506
-6.2226
-1.83913
20.0147
31.8588
4.1143
0.621087
14.5902
13.5665
14.6562
16.718
355.212
-31.1507
14.3509
517.367
26.5074
23.8375
-15.9701
12.4238
11.3339
23.8984
50.0889
-9.28207
-1.37046
266.31
43.8933
21.239
439.13
33.188
23.5027
-2.17267
983.073
28.2812
20.5592
-1.3962
26.5801
51.1217
40.8856
299.484
35.2098
60.4513
0.0353258
32.3635
21.1307
-9.62493
-9.23908
2.27732
-6.52926
601.179
7.48041
76.2375
-9.38929
0.758108
342.542
7.8324
38.7803
21.1203
847.681
24.1126
39.9081
123.359
272.361
0.448075
31.5227
499.843
29.3434
11.4538
-22.3644
26.5074
48.2004
53.3704
25.5423
769.73
27.5084
536.413
-16.7379
627.9
-3.24452
6.56574
23.5301
2.06629
161.165
14.8521
800.565
21.4321
9.99457
755.113
75.7915
173.428
12.8199
-15.8041
39.9411
37.6515
14.937
-1.3962
696.809
41.8768
-11.6106
428.764
-9.83656
21.1191
-9.23908
17.2699
576.305
536.549
-4.34732
-18.8629
22.0762
45.3137
35.9751
19.3437
22.2386
137.632
34.8088
118.571
-20.6951
3464.56
16.3658
47.1828
43.1971
-16.5778
309.161
227.554
3.99077
48.2226
4.1856
16.7733
23.8467
556.111
26.8078
23.9605
-8.92226
48.3893
9.22173
-13.6513
19.7537
306.181
638.415
-9.16093
93.8277
513.765
269.34
5.71168
96.987
158.785
573.894
-50.4711
13.2067
202.903
28.7002
15.9361
29.1523
3.94036
41.089
19.558
515.966
32.688
-0.642368
63.4196
1.0625
36.1929
11.1889
-27.6331
147.707
148.699
23.9967
12.721
3.55987
-7.96249
-1.3929
-10.8411
-12.1515
3.3516
1.85821
26.803
-13.7177
-12.3604
-3.87042
15.3287
391.105
19.2463
19.1086
9.12012
34.2859
136.478
25.9582
276.313
-3.82855
643.221
-13.7101
284.357
603.731
32.1903
228.73
163.333
761.663
43.585
89.4521
-1.4366
-13.6703
-24.4561
15.6314
439.889
48.2389
21.1856
36.4242
12.3625
-7.48252
-12.4116
-17.1784
29.3903
9.58161
676.217
-4.34853
61.6662
27.511
18.1344
22.4885
32.2253
477.979
627.949
35.9094
28.433
-24.5977
840.854
386.627
173.899
-26.2926
30.2818
163.068
-14.2595
7.657
-13.8562
-32.8202
-9.77271
7.94434
-0.336376
-13.2671
-4.28097
57.235
-4.9138
378.771
-7.37188
161.44
23.8375
16.172
1051.44
-2.33851
33.2224
-13.721
-44.8489
13.6221
60.5594
32.9004
14.8521
32.6489
-9.50637
279.834
137.636
10.6993
-25.2231
-20.9133
111.632
39.9411
26.4071
133.599
1.81854
-5.14433
240.224
395.95
26.8843
200.159
20.2172
24.1746
-19.2069
390.287
-33.6979
26.7413
36.1232
301.47
15.1238
-8.96707
-25.2699
-30.3816
13.1026
-12.5524
3.14894
-1.89302
-25.4788
-13.2407
-0.412584
37.8175
10.6693
54.8535
19.1086
-6.89321
198.401
36.16
33.4042
767.569
9.28991
202.815
767.776
12.6176
738.664
32.1903
26.3305
-1.58531
179.738
-46.0595
9.61296
-21.1178
-3.31066
-30.0783
73.7274
649.048
-34.1356
620.764
209.559
24.2143
-49.8914
3.10651
101.47
70.6892
-34.7107
19.9201
-30.4495
21.978
10.6418
20.703
21.204
29.1523
-22.2966
20.6096
-5.76265
468.855
79.5006
21.4321
2.4983
-5.75823
-12.5202
27.0658
18.1955
-4.3905
-12.056
26.4071
-12.6406
45.3207
-12.5965
776.511
-26.7032
79.1919
15.0279
17.371
-3.23219
-7.75086
-3.61688
-16.4633
297.958
-18.8629
356.44
-44.3745
-14.4398
-17.1955
708.118
13.9434
3.66772
-14.5765
415.451
424.912
-27.829
564.425
3.84171
37.7701
31.7988
18.5686
2.66622
15.474
35.8499
31.356
47.2891
217.298
354.837
303.112
43.6744
73.9055
-29.2428
209.909
501.082
7.18444
-9.96509
114.529
-26.5576
46.3682
5.44332
-2.88756
16.2662
35.4293
-4.34817
1.96666
416.664
19.1887
31.5227
164.769
-6.15503
310.234
38.7138
-11.035
-14.8681
7.76671
31.3338
6.51874
33.0385
777.827
-28.5754
218.755
689.054
26.6666
732.889
-7.408
-20.1111
2.46332
10.3139
42.2707
330.028
18.7356
37.3409
680.624
482.452
-29.3608
-3.88417
311.693
757.952
179.365
-23.1312
2694.05
31.0476
52.644
253.54
236.61
26.5801
819.489
117.722
287.379
68.9743
1.40784
26.7181
9.40566
17.3825
-0.254601
5.75345
17.2699
931.014
-43.7027
436.638
90.7133
-3.412
8.79523
13.4864
9.97339
500.928
42.7746
551.8
49.8013
19.2454
40.7286
26.5681
16.9602
659.96
18.6803
-28.2831
853.182
294.471
20.1116
307.784
1.78078
884.043
12.6317
849.523
195.72
-18.0338
602.855
-16.6553
1480.03
-17.467
-29.9501
9.19238
259.895
-2.48032
627.812
7.86243
1169.55
414.471
-9.04836
14.859
11.1046
831.484
-12.4974
78.3084
2.32214
16.718
211.237
-2.73508
2.58247
21.8472
112.568
-16.5961
34.6297
28.2005
1.40962
128.8
40.6269
-5.49353
-16.7783
-12.6149
32.4484
38.4249
2.06629
28.1059
24.2224
-33.3948
12.0342
57.0393
-13.2545
364.398
29.4399
308.579
493.893
78.4122
16.055
0.170167
259.162
-3.80366
24.8407
-14.4706
24.019
11.8917
-37.9475
0.0353258
11.7488
-6.98032
16.612
-20.4835
0.967009
402.908
30.5512
479.162
20.5958
1006.71
20.9826
-21.8857
62.3969
5.34347
51.6754
99.8302
16.7862
1096.74
-12.8364
354.292
0.288755
1643.38
-2.95598
-20.1333
-29.364
-22.8912
6.07027
46.5153
863.796
1.34123
2.88712
-0.641619
37.6907
5.74658
17.137
35.0819
6.51874
-8.19091
63.8077
76.3259
6.89372
3.8768
1.96233
17.3702
23.078
675.607
38.5226
46.8466
24.2224
6.41202
49.5431
379.186
-5.75823
-38.7571
10.1992
46.3065
149.283
-15.8527
-10.6587
-29.4631
209.551
8.1436
5.25601
50.4115
8.9041
933.766
88.5855
0.515944
-26.1057
326.491
4.71514
-0.0189545
-41.3517
387.519
30.4907
57.8458
-17.1955
-2.1528
25.1878
529.562
8.00097
35.5268
7.91225
466.974
-29.6963
5.56187
-23.8814
67.709
-15.4956
26.6744
-19.2925
668.948
19.3795
-0.486778
19.4829
-9.35659
264.95
807.128
-26.0256
44.4941
57.9172
-2.88756
-7.46133
26.059
705.923
-4.35438
-7.49655
41.5956
7.58886
75.2648
29.8515
-7.63611
244.198
-1.92972
2091.75
571.615
302.458
-8.96394
-1.71333
12.3808
3.32567
-29.0721
15.0124
47.4165
14.7359
17.4877
-34.1356
957.311
153.141
492.238
-9.16093
9.49471
385.08
321.645
39.4449
-26.7014
288.095
10.6418
-50.4711
287.236
146.766
-6.55273
12.2857
328.154
27.9705
-33.3948
568.659
23.113
286.596
-21.8905
14.3502
6.63606
708.098
-13.93
129.896
693.575
-16.3258
-0.0555267
541.948
8.01819
16.5227
28.7583
-17.2328
20.2172
-7.68452
-19.2069
28.5922
-20.5794
534.613
-22.0855
222.617
14.9767
-4.34732
3.33555
22.8249
-6.99065
13.7215
28.6637
1.54512
17.3713
-1.45808
-17.4582
21.988
316.999
161.501
1.96764
1347.74
22.4285
-0.172097
-16.0744
24.8443
9.61296
31.356
549.539
31.3073
344.735
371.704
11.8655
4146.91
-31.411
27.7746
-1.16567
9.49471
22.7592
25.7116
-10.3479
36.7867
54.4374
55.7111
26.6666
215.646
335.546
36.1109
3520.09
511.812
26.0965
79.0492
19.5305
-12.4942
-12.5202
36.9362
-23.1312
1.01386
462.596
-10.1819
73.6742
-16.3887
21.1367
-11.5883
2940.04
44.5801
44.7893
-26.7032
9.8515
-22.4535
32.3635
622.706
5.3676
86.3383
425.816
-28.5075
-11.2603
-22.5077
14.5799
9.70646
-11.8195
459.652
7.86415
15.5956
792.48
32.4119
16.5879
10.1953
289.111
1.28247
10.7436
13.4005
913.001
97.3911
-15.1646
-6.70411
22.9702
22.7314
27.6079
17.3041
136.255
400.957
60.609
368.675
36.9945
24.9338
16.1107
-3.00592
127.45
0.706815
228.324
-13.5208
-3.89674
-6.15503
261.508
166.15
180.035
5.89264
30.8816
26.3264
91.3648
25.7261
14.39
118.496
-9.24166
92.3328
26.2318
812.26
25.1802
39.9796
-20.7508
-23.7646
28.9398
190.61
4.97983
25.3767
588.158
265.306
309.807
37.6515
24.9036
97.3959
26.7148
28.4541
630.208
66.2396
147.685
10.8469
41.0412
-24.8291
11.2797
41.7339
60.4861
458.892
7.09973
-28.7102
-7.51522
-21.7307
249.129
43.4397
8.79523
19.2463
17.2345
4.35119
30.5378
27.8323
1001.83
508.377
-0.0804172
26.6529
21.988
438.863
39.449
-10.9556
14.9322
-17.9485
15.474
7.40298
36.2461
-11.7606
31.3723
630.804
373.681
-1.16725
-43.4153
130.59
-61.6329
27.6275
687.603
709.671
-13.0835
158.696
-23.7418
501.847
-31.411
42.7671
556.065
720.35
6.85464
-16.7422
3.2228
-25.3404
10.5498
-13.5829
1333.82
-11.8469
-5.19253
425.542
38.0706
34.6767
-8.32906
-10.906
-27.4868
-14.3943
32.688
31.314
-34.5448
542.191
11.7223
-1.53091
2.396
-19.0846
-4.97487
14.6263
10.8469
48.5375
-7.0151
5.65752
111.074
47.3676
443.899
0.131248
43.0877
2.44016
48.1265
-7.51522
-8.61222
-56.3443
-24.7754
1081.67
-32.4342
30.4907
-27.7431
427.89
-5.87241
475.684
4.57306
19.8163
-3.24343
-15.0729
-20.1987
-36.1988
-37.1993
30.3162
15.2813
56.1617
-0.172097
383.102
5.86483
10.7413
1018.06
44.8843
354.837
31.3429
245.016
13.6894
-1.05715
6.74034
8.23847
335.669
685.425
-2.88756
-24.9633
-28.0761
975.788
486.651
-5.62249
0.366169
-5.52961
-17.269
144.154
5.08936
12.2575
-25.5285
-15.6341
425.622
-16.7422
-17.3919
18.046
-7.40678
-2.3849
377.959
-18.612
24.4511
26.7405
-8.78108
-19.6712
-4.58093
195.095
314.838
12.978
-27.7726
8.31362
-44.3534
399.04
-55.6237
-4.79336
316.172
-34.5934
-22.7874
8.08193
40.4626
-0.99256
707.803
8.95523
30.5782
24.0732
6.19305
645.218
26.9857
52.9447
162.588
2.84643
37.0487
766.072
-4.93977
-27.0427
31.8891
51.1403
763.666
559.975
34.6513
7.31734
68.2811
53.747
-3.3862
303.167
33.164
20.2808
90.642
39.9635
10.9657
-12.2935
9.87504
-14.5765
764.027
-7.99709
-25.9549
24.694
629.975
-3.80846
-62.0163
0.481454
-7.25363
8.86724
17.3041
115.64
13.7573
353.682
4141.2
32.43
4.56505
1.11814
-39.3416
-46.1448
5.31037
685.313
295.7
9.81841
676.201
-30.1337
-8.0291
-38.3423
-18.0323
222.372
618.651
0.270446
-0.525328
8.67569
432.999
1193.32
612.309
-1.4444
672.918
13.2067
180.414
-3.15888
756.192
21.656
7.68849
142.289
-20.2763
36.4246
4.37237
42.9675
-12.5202
45.8064
220.28
125.264
-6.43376
15.5782
373.109
-18.1999
277.884
7.15236
54.9953
-5.98838
558.074
33.5449
-0.466227
242.236
89.9905
36.1232
76.968
44.0705
1.85821
-6.93017
138.082
860.954
15.4981
214.247
45.5303
76.5078
475.734
446.853
79.7864
350.955
180.326
36.9805
-5.34017
58.4272
30.0786
32.1479
5.56187
-38.5632
-10.7629
16.3635
9.8078
-19.2925
20.5214
4.387
538.975
8.20308
160.858
792.135
-9.15905
5.30156
33.2497
236.993
16.2662
-29.9501
35.4293
5.02216
16.2603
-35.6075
221.761
-32.2615
29.6487
144.154
6.63525
45.686
4.98058
-14.7831
35.8777
25.7116
-10.3479
39.4449
1249.49
18.1381
19.1703
-24.2342
256.835
720.145
68.0556
36.5508
36.6485
28.1059
29.8446
-27.7726
12.0342
25.1802
3.6121
463.493
-17.509
-0.298607
-4.5597
66.178
648.968
-15.0481
-5.10027
24.019
20.2485
22.3005
-4.21436
34.2144
13.1538
52.9783
37.9973
22.62
60.3734
23.4558
8.9738
134.917
-12.5524
-30.5842
-19.8566
5.0471
13.6241
49.0936
472.014
487.81
9.04139
261.154
515.256
26.3755
-2.39511
21.0509
535.328
-13.7243
10.247
-47.9608
-39.5003
-13.8129
2.30801
0.437469
1.78078
18.2245
23.8761
261.066
381.142
0.211284
27.7903
-10.3838
-24.9633
1148.84
27.933
-19.3407
822.109
-0.000288248
-1.5079
73.3907
12.9849
40.9946
-3.17856
38.9663
9.66709
-7.47179
294.635
153.834
-0.737711
61.4217
10.2833
28.1309
17.4314
-20.7706
-8.74924
391.277
13.5665
961.06
144.154
96.9186
-36.7729
14.3509
345.038
-3.62375
11.5148
-2.39939
-2.85159
561.709
-7.0666
684.163
658.386
541.797
1.73362
133.397
135.75
-19.9905
176.026
-31.2609
0.828835
-28.6561
-17.7268
608.26
107.407
22.659
101.144
-17.2105
10.0177
-9.73652
246.979
33.267
843.811
-13.0831
4.25253
3.49353
-23.9596
-2.78112
-17.2631
7.48041
43.6696
83.7338
172.395
32.6172
-30.1073
35.9434
10.6693
26.7425
30.3529
0.603055
1202.9
19.2934
895.525
832.91
46.0532
-20.11
-30.0655
-33.3172
-25.8915
26.6731
1275.58
40.386
-6.27048
-44.2127
-0.144882
-11.7
-24.6788
12.6295
503.038
9.44635
635.08
175.435
34.9407
-30.0256
59.1226
4.22072
32.2853
20.9492
46.3443
25.4286
254.024
52.0404
44.6298
35.7115
79.84
60.7667
-21.2133
5.50252
1.56127
383.845
29.8769
11.6363
17.1613
181.861
508.51
36.1929
45.1478
15.5333
332.188
778.081
74.6187
47.499
44.6114
67.0689
65.4041
46.3854
43.1388
1281.33
24.3928
2.41457
12.7475
9.70817
23.4069
20.4358
17.2027
33.1581
19.2463
459.749
18.4904
26.7897
623.735
20.336
-16.0417
38.5569
341
-10.8284
44.4768
-20.3327
26.5681
-24.535
-51.6817
-22.0073
-47.4035
26.1436
39.9943
586.096
36.4242
23.6069
-10.5022
-13.1047
699.733
-22.8006
361.1
-26.0256
10.7609
26.058
-8.50976
24.1849
-8.0963
-13.7247
43.4697
4.36922
458.81
80.4362
597.294
-27.4026
-0.641619
-29.7757
0.124382
15.263
-10.3479
29.2904
-17.331
-12.6888
13.2067
300.354
26.8262
-2.80459
307.342
44.8371
-27.7726
34.523
-14.3683
-23.7646
571.045
-19.0393
24.9036
9.3148
-20.1369
54.6911
-1.35214
16.5227
39.8366
-14.9572
26.7413
97.9674
31.6045
16.9978
-7.09301
328.929
-24.3787
-10.6783
-17.4658
393.535
435.541
159.173
47.1878
-17.4417
2.24196
426.016
138.431
6.17495
40.9005
-13.3972
-9.96192
3.24731
-3.46611
442.611
1066.28
-18.9128
493.122
55.7189
41.6669
-9.92216
184.297
35.0911
40.7427
38.0522
28.9279
31.1032
641.673
1971.53
-19.9079
-17.1784
10.6496
-0.320643
39.1765
4.6087
-44.9426
1.69612
12.5184
113.712
69.3402
37.8475
-1.78148
-1.73678
13.4206
4.0701
3.60829
226.527
396.701
309.79
68.9513
-18.7963
32.1559
63.7427
-14.3714
139.129
803.638
5.47359
647.894
-8.35727
19.9731
0.2094
3.2228
1.17942
-4.21258
25.7261
8.76778
269.994
15.0808
-16.363
23.078
14.062
31.0263
39.2149
-7.15783
12.0342
43.9209
373.563
3.20299
6.8539
12.2583
3.44953
12.3069
23.0745
453.694
300.391
-11.2999
9.8482
26.7589
-4.09203
40.0027
-28.4772
56.0337
16.4004
-7.75086
172.545
-10.8411
-21.0113
-16.8825
-16.3005
5.60324
-3.87042
28.4471
259.127
1233.5
7.24605
26.7897
-11.5733
12.8397
23.3137
628.317
-13.1989
-10.8284
-23.0804
6.99544
193.311
-9.27676
-14.7038
236.072
144.131
-23.5707
422.146
17.1092
591.702
-13.2117
36.2461
44.4614
33.2464
114.889
25.1798
1.11814
96.3196
-20.9266
-21.2095
-7.81691
35.1238
-11.4233
-2.88756
-21.0171
7.15989
9.22173
-17.3994
-2.73508
-38.647
-15.6341
-11.035
-46.5812
-15.5179
-44.0811
16.172
33.8227
143.701
-25.8073
545.943
-7.30404
12.978
34.0716
30.7749
38.2987
66.2166
-9.50637
692.129
23.3176
344.186
-4.60834
220.841
6.20786
708.567
23.0296
28.0555
15.4704
15.3357
218.039
-4.11432
526.146
349.092
20.3601
15.1238
-3.34488
-17.7737
-4.14466
28.0951
-1.30797
191.136
-30.1073
8.95775
49.0619
41.7351
-25.6339
187.959
29.7063
49.5506
19.8163
11.7491
-23.0804
14.4917
260.589
-10.9556
425.353
-47.0238
632.352
1478.88
-51.1516
601.482
28.7499
34.5501
4.86627
755.87
-47.254
20.2784
106.673
308.688
611.654
12.4768
223.223
9.49471
911.067
33.2079
-34.7107
34.9126
76.9262
89.4907
511.017
-27.6813
-29.8564
5.71046
319.095
45.5668
20.6096
9.70876
30.7749
285.675
6.24643
3.6121
286.187
375.827
671.086
386.401
24.8848
25.8394
-0.466227
32.3403
26.7413
-18.9953
271.871
-17.7737
-13.515
712.711
-4.34732
-5.64115
-17.9826
1028.74
331.297
35.9434
-11.8195
497.133
13.4864
17.4697
53.0266
24.0841
34.5581
19.8163
82.9636
631.48
30.401
40.7286
5.90422
34.0644
-1.78049
5.91095
52.4135
202.306
19.3795
398.66
53.8611
15.5635
4.56505
724.861
602.023
619.979
-2.4069
1.23245
10.7191
1103.13
26.3264
3.28368
241.244
407.944
26.6666
-42.9748
24.8665
19.3299
29.0545
46.0189
511.812
982.006
102.933
-29.6466
746.668
21.4321
474.003
9.96859
29.4399
16.0064
22.1902
-1.2884
517.412
9.91112
955.718
302.203
2.21722
-12.5965
-15.3364
-9.73652
31.4616
396.836
167.273
11.2797
41.7339
49.2417
-18.9953
30.3883
-0.907057
-34.1297
704.633
262.935
-0.599191
-7.51522
15.7506
-2.28665
30.3212
21.9137
534.712
3.49792
51.1525
7.16732
168.387
32.684
-14.4878
9.28991
0.415986
125.062
405.129
15.0861
818.795
70.1326
13.5999
494.996
-6.12528
766.93
7.40298
915.183
3.23194
531.748
9.94125
186.349
182.903
1632.33
219.973
24.051
-23.0835
-26.5576
-38.7343
324.661
18.4043
157.273
3.2153
-33.0248
324.338
-1.60362
63.1929
4.64467
4.92756
33.2224
59.3676
86.6367
24.4511
13.1134
14.8521
81.3747
34.5505
0.624236
-5.75823
0.598264
21.4436
250.58
903.001
-4.5597
678.998
24.533
-10.7036
521.468
13.4616
-14.4706
474.786
-2.24025
460.832
130.718
54.8291
-5.58687
114.822
54.8639
7.62751
-1.47081
192.122
3.3516
-11.2603
-3.76709
6.38031
8.95775
28.4471
397.808
24.7307
4.35119
1.62385
33.4545
-10.4195
4.82373
-35.1026
-22.5692
7.91225
-3.89674
220.607
-19.6017
-0.641619
86.4164
17.137
-9.89566
-8.47379
59.2755
-17.331
51.963
196.174
626.368
770.37
13.6221
44.0471
69.5327
434.643
5.96063
8.28609
186.35
-21.8646
1467.26
545.951
660.903
173.99
255.935
19.3263
3.9183
-1.33328
465.246
142.772
10.9005
23.1361
-7.86245
53.9504
-9.83656
22.97
466.678
-20.1103
30.501
-7.75086
11.6477
14.0855
-28.5075
-13.1343
26.803
-28.7102
-34.8491
3.62585
7.08368
-5.28606
29.41
8.00187
427.037
39.0264
1.07559
-3.82855
-16.4506
5.0306
14.4917
-5.34017
30.3162
290.769
54.2876
-11.4165
-8.57818
-16.3851
17.1092
89.4521
-19.2925
13.0252
213.127
-0.486778
-1.30314
594.093
-21.782
-0.311828
-13.7132
2.08535
22.1681
46.3682
202.22
12.105
-18.7057
65.4144
31.2591
661.545
3.88542
37.7835
262.691
464.629
1146.69
860.766
-13.1741
30.2818
3.77261
-19.8817
-22.0824
16.1289
295.141
31.879
28.6758
1186.13
22.2321
35.8987
62.0192
40.4562
20.6951
-28.6231
21.5776
474.76
987.23
-12.6704
44.6412
-9.51894
-30.5179
1.01306
-0.641619
0.124382
4.01858
151.274
-17.8441
6.80162
30.0745
12.6076
614.091
313.399
0.128672
339.294
34.3224
17.9079
-37.2891
61.8391
41.089
-9.0319
6.41202
23.3061
5.48616
508.47
40.1842
-6.16734
-2.73427
5.32359
40.4179
238.592
18.9108
-16.3258
-11.2999
11.7223
24.706
8.01819
1.53016
1161.52
-11.7106
-11.2091
0.5044
-8.85439
-39.61
-26.1057
2.27732
61.8283
13.6846
3.14894
24.2406
60.3063
778.105
28.6637
-7.77499
27.0618
118.571
29.9046
13.5344
-8.08786
42.6027
-29.703
32.1903
545.293
187.235
205.065
48.2226
34.1707
50.0836
53.8611
34.3041
28.9279
2.61628
-9.35659
1.56224
-24.1516
-17.1872
87.5977
406.493
15.8531
1335.61
3.78307
258.443
5.01595
-44.9779
2.24024
35.6998
-24.2256
28.4132
-27.789
12.9849
-13.2583
-10.6748
44.5885
-33.7888
285.155
-47.9927
85.8047
373.387
160.833
722.857
887.666
7.70566
-5.49782
13.3889
21.9635
154.57
45.0671
14.5281
106.311
21.0444
-3.61946
234.347
802.604
43.6928
-12.1749
6.66347
-12.9262
18.7356
52.3334
122.604
212.587
-16.2424
-48.1275
43.9324
12.5733
113.676
94.7172
13.6592
318.536
15.4704
433.252
26.7589
21.2621
-13.5847
26.7181
-16.8313
605.828
780.127
12.8639
-1.47081
10.8479
-6.93017
13.8766
-28.2333
7.08368
1628.9
649.726
4.35119
6.17495
449.447
10.9657
21.1194
-16.947
71.6305
-9.96192
20.1139
56.504
0.0935738
-14.7038
-28.2831
-47.9336
650.782
36.9782
-19.2925
224.795
18.2245
-2.36084
473.082
21.7329
433.651
446.735
10.9326
42.5088
54.169
-4.76163
-1.83913
37.3034
443.554
20.9809
-33.4112
-3.88166
-0.601429
1248.7
907.345
739.115
787.514
965.305
12.1574
17.4314
24.1062
77.1282
-8.55267
-1.69906
10.4712
193.992
-10.852
3.87266
564.199
7.70781
248.097
419.18
-26.6393
-18.2926
-9.51894
35.0744
984.898
13.3279
809.721
1604.47
40.7041
-4.44277
33.8227
661.081
59.4593
989.937
-18.612
-5.53394
4.25174
12.1879
1608.99
-14.8003
-10.906
128.254
-6.87203
-37.6174
92.4275
98.2803
50.0546
257.761
16.568
122.877
19.3263
17.0368
617.109
20.5592
206.49
-36.9594
13.7658
436.291
3.35064
-9.335
759.513
322.085
161.301
-26.6335
-29.419
-41.8286
-1.89302
-35.7295
10.8318
122.15
179.335
28.6166
15.3604
-3.14508
9.12012
221.693
31.5302
778.562
-25.1613
-7.57668
-7.08028
1852.86
-2.37489
-37.1993
624.395
48.8193
11.1841
-7.66836
-8.57818
5.86483
780.982
25.6851
29.8918
15.6314
220.624
-6.10898
71.7854
-4.80528
-20.601
-4.91538
18.4288
12.5237
144.924
121.412
44.6412
-11.393
160.309
-38.647
449.9
-15.9701
31.9486
21.978
27.5084
11.6741
-6.55273
-4.58093
15.8099
212.394
-28.247
90.5534
8.3251
158.75
-0.642368
8.51013
-5.92081
-23.3004
515.954
7.66643
2.41485
13.0629
20.9579
25.893
25.0102
-7.86245
-13.5847
24.844
-7.46094
-1.35812
-28.3656
43.2348
348.98
574.431
-13.515
-13.1343
-21.9227
91.23
551.734
-16.9889
29.5725
-2.44917
11.75
45.3455
34.3362
262.922
35.2783
337.053
636.133
28.6157
16.7862
22.9048
-17.4582
-4.24896
49.0077
5.56187
-3.92023
17.6587
-1.39261
9.61296
25.7338
98.7737
480.4
3.26135
-3.17721
814.162
27.3551
26.9791
-13.1047
303.287
-0.594756
468.728
-20.9354
22.0053
37.3024
-34.7467
-8.09666
2451.1
947.677
-21.221
-20.615
569.809
-11.1071
-14.6706
74.8291
67.3265
24.9324
12.7293
252.943
5.64667
-10.5113
-12.7121
97.6122
8.63262
55.7995
586.603
1518.61
-6.02458
-26.3855
-8.0291
-13.9795
-38.647
8.72871
-1.66467
-11.12
22.7592
3.2228
26.3264
-15.457
1093.94
218.663
-11.1561
36.1965
306.416
336.499
-11.0522
434.778
3.60768
-29.6466
471.208
-51.8496
-41.3655
21.4436
1.32893
-43.7459
269.005
241.456
-0.811565
-7.3261
-1.33328
35.5517
630.164
-25.8938
-31.3372
0.647332
-54.7141
-7.89376
545.165
-17.3328
13.5996
-23.8585
-5.10625
-37.7359
-26.1057
-20.2115
-17.7737
-41.626
-5.0561
-15.0115
-12.3604
-46.9739
-4.16072
451.986
-24.938
-3.38024
1.62385
-3.19538
7.16732
27.0618
404
-36.9766
-30.0655
7.91225
-21.2063
40.7286
228.967
24.4564
976.677
-3.80846
-20.7868
379.354
15.474
18.9833
516.739
-49.2775
20.5214
6.26106
368.675
3.26135
4.36922
-26.6393
-16.4185
455.062
8.50932
480.469
138.039
751.625
-39.0849
-4.27346
110.105
-0.510839
529.758
449.905
-7.408
19.2443
26.8262
14.1597
-9.17811
74.9576
7.35581
-18.4022
0.789821
17.6839
982.635
193.627
137.636
-6.16734
357.304
111.584
6.6847
26.8226
-7.3261
-3.20735
-7.55179
770.584
469.038
206.795
659.305
46.4542
-52.9401
303.634
116.697
36.1232
260.626
388.335
4.71514
38.0474
-5.64115
667.926
-24.4851
14.5799
27.5359
156.053
-16.2635
-17.1168
6.17495
-5.90093
522.066
808.227
-28.1914
-45.5692
1178.29
-9.08831
35.7008
-9.43066
-43.2756
6.10365
352.567
274.985
-2.42589
18.6474
47.4905
68.8242
35.1205
23.0597
6.43911
27.3551
-6.75406
-28.0972
-42.3967
200.213
1.27931
13.3297
27.7903
14.5091
1.69518
2165.41
-47.4521
856.27
-30.5851
-17.4728
26.6031
-7.40367
0.137284
28.4132
-7.17429
912.537
1645.29
-24.9643
-1.3045
520.601
119.885
45.2743
404.823
-10.6233
-11.6468
774.437
12.7821
18.5921
-24.8957
143.661
-14.7831
-24.2385
20.8852
-29.0885
70.5199
46.9411
14.5281
35.0964
280.507
49.1554
271.828
17.3702
757.712
49.767
5.81442
26.2318
24.2224
-24.0244
30.7749
68.2837
-14.3683
1.73803
508.701
27.5659
55.5796
313.983
-15.2911
1.0625
33.9034
71.159
127.914
-3.2262
11.8917
-20.9809
18.5524
-26.7032
49.2069
-3.71281
164.663
-10.8411
-4.14466
728.996
-5.0561
14.3933
-1.89302
8.25437
2.2102
-13.6936
9.87594
4.11602
530.964
3.49792
568.395
-5.90093
-1.04914
53.5494
-3.24343
5.54178
-11.836
18.2398
-31.5771
322.671
254.967
-12.8297
768.195
43.8957
37.9628
41.4721
33.2301
1722.7
-8.04809
897.584
32.498
21.9726
342.467
319.162
25.481
6.36441
374.827
708.085
66.9829
350.271
-14.132
494.153
-28.0761
273.007
-20.615
73.4548
-5.52961
-49.9787
-7.89864
32.3072
46.5153
35.4587
879.95
45.686
524.097
1764.91
33.2224
10.6418
41.6591
0.128672
348.665
19.2443
51.189
14.062
105.14
850.821
519.906
30.8024
-31.2349
60.799
844.561
-4.60834
277.063
-21.4263
48.8959
8.03705
-10.9012
25.893
38.1287
-5.98838
11.0561
34.2144
-14.9572
894.434
67.9823
-26.4915
7.62751
-32.7662
-0.396531
125.547
0.566093
-36.2064
13.0995
-29.2269
-9.49261
749.214
7.8324
2.37968
17.2345
14.7138
12.0693
31.0607
28.0306
-16.4506
33.1416
-14.7105
19.0719
39.449
-3.92023
21.9857
-3.12705
558.069
26.685
-17.0152
-26.7698
-8.35727
111.802
-31.6497
-12.9941
0.270446
-8.02159
72.1111
33.0385
129.4
359.356
31.3483
30.4147
-35.4786
320.969
336.047
44.0471
257.788
-9.17811
59.965
-27.7726
2.66389
25.1802
9.99457
-20.7508
-5.02393
161.999
126.891
26.8226
58.2662
62.385
-1.92959
-20.1369
17.2098
390.328
47.499
687.385
235.666
28.5922
3.78346
4.25253
26.7529
10.9898
30.3883
6.58921
1.47753
26.2211
83.025
-4.34732
-16.8855
1199.28
61.4316
49.0619
546.652
30.4907
7.86415
20.3645
43.6563
413.84
63.4395
-12.2935
165.993
4.25284
49.1417
59.3785
35.1064
-14.7105
288.937
58.1896
-5.33344
33.9758
297.425
21.2536
46.3355
516.755
24.9338
32.676
323.458
21.3569
258.635
9.0585
503.529
-1.66278
-17.1872
7.94434
27.7746
-32.0077
1026.46
1.01306
19.9731
-22.2794
13.3889
-17.3919
-17.8441
12.4238
35.6967
1118.35
21.978
28.5407
-14.8639
281.198
-3.24452
251.714
57.2633
7.68849
71.2094
5.48175
-10.906
36.4246
14.8565
36.4361
436.112
129.012
-25.1744
13.7041
37.6515
9.91112
33.6777
-22.0109
457.615
874.845
1108.22
10.8782
40.832
39.8366
-1.83874
-12.6141
43.6195
-24.6175
69.4717
22.892
12.2114
-9.38619
-23.088
7.47731
8.25437
2083.55
20.0396
36.1129
49.0936
37.2311
34.2859
16.5377
55.9433
501.201
81.6604
49.2304
1043.77
15.4085
175.571
42.6027
586.865
30.3162
-42.8148
-43.2756
36.0887
5.86483
20.1116
19.1781
31.7658
12.6023
40.7427
88.652
51.4167
83.577
-1.86032
-4.91538
29.6732
336.737
-4.06878
38.8719
147.872
245.538
335.28
-6.22845
-16.8669
-7.35898
20.9169
17.4877
3.34575
15.4406
72.7522
18.5921
-19.2735
259.634
-6.78786
31.2175
603.659
34.0036
12.5931
115.215
1.17942
-15.457
33.2224
-15.5951
547.657
13.2471
1102.04
217.895
294.818
182.728
17.9079
149.92
71.0741
19.5305
143.246
582.699
8.09453
49.5546
42.5584
183.016
18.4421
4.81063
45.5632
32.3999
-0.0555267
19.0838
-5.10027
54.004
830.859
3.38195
82.0614
-7.96249
30.4662
-20.5794
39.8598
30.501
-9.62493
16.9978
17.2699
20.2182
266.102
1154.99
5.02301
13.0995
15.7506
1.75178
570.052
132.484
32.227
19.3437
42.8533
411.966
168.387
4.57306
31.0607
13.6232
5.54178
71.6305
1073.25
428.66
-5.34017
24.3025
-5.7943
-8.57818
476.494
3.99077
66.9633
15.43
958.97
48.6324
935.798
297.46
587.97
58.667
552.094
677.28
622.204
-23.656
12.8066
8.77557
-20.4034
9.04969
25.7535
-16.2455
1017.22
37.9294
5.47359
34.7462
4.45653
40.5878
24.5723
7.62065
5.89264
522.339
9.45981
-4.21258
-6.22475
-16.4369
11.3731
13.2067
-2.80459
21.656
367.312
41.089
-31.5207
23.2786
223.831
-1.24983
277.226
17.4649
64.5471
872.77
1.2317
21.6286
333.285
51.6623
270.451
371.606
5.56667
22.9667
412.638
30.507
391.336
57.6986
18.5524
144.784
37.5166
448.406
89.7006
28.2422
79.6778
18.7248
-9.96952
7.47731
369.949
-30.1073
3.33555
19.0768
-30.5602
290.23
17.4193
247.048
10.9657
23.3137
40.431
-18.8211
7.91225
-3.46611
34.0644
26.3305
-25.9482
556.537
-33.9053
926.581
675.145
5.86483
16.3635
423.976
10.6926
382.216
326.709
-26.6393
437.105
243.292
29.8365
12.5856
-12.1054
6.3306
36.8397
45.187
-1.60362
278.541
1047.69
766.029
16.3558
4960.05
157.851
-9.24166
185.621
455.902
27.1805
110.565
61.7037
809.935
418.707
30.8024
484.133
80.4488
510.344
712.974
368.646
25.5946
19.7545
9.07172
505.186
337.918
28.6518
7.44074
4.226
-6.97433
38.1287
5.25601
31.4616
42.9153
1259.85
-3.71281
11.7488
30.501
5.3676
76.968
19.1439
1.47753
7.48041
61.245
-0.0189545
26.995
14.8702
41.5656
481.06
105.453
22.8567
2.47712
-9.62055
19.2934
-19.0696
10.9657
2032.31
51.6754
111.075
71.1341
9.78632
-3.46611
3.84171
2.16282
311.035
-0.172097
-31.067
496.124
5.07037
5.52892
805.332
27.0538
8.6144
-21.782
39.9765
3.34575
553.298
9.22173
-6.15503
6.63525
6.3306
24.5723
127.561
37.7518
33.2079
-8.47379
33.8227
31.3947
14.4817
-4.35068
49.1554
16.9549
4.25174
19.6842
20.807
101.538
180.7
212.587
1125.06
-20.7508
19.3389
75.7915
57.5509
14.1323
44.679
4.81063
28.6967
-38.8775
32.2023
-8.8484
-15.3587
48.3282
26.0487
96.9852
35.6426
30.4895
37.9973
10.9898
18.8719
323.306
-0.396531
14.9767
390.372
496.609
6.38031
15.4981
4.35119
14.7423
0.552749
19.5656
255.949
22.9935
-3.82855
-25.6158
226.36
63.3819
-13.6513
2.88712
2.58247
13.2428
31.3338
517.332
1.40962
6.05186
20.703
39.859
90.5444
218.335
1245.42
18.9329
176.022
77.6265
40.1727
23.113
7.36023
214.472
151.254
689.014
21.6286
-28.4096
36.1929
26.4071
410.898
30.3282
36.1292
40.8856
21.2621
12.7523
37.0838
27.9227
20.6501
302.229
10.9898
35.7385
796.881
27.2039
8.9738
241.739
620.882
-2.47326
20.5958
13.8766
357.534
60.3063
246.802
43.6091
94.0712
31.6089
40.9005
310.046
62.9198
15.4972
18.6602
34.1492
959.021
7.77829
58.4272
829.563
107.698
720.406
3.60325
31.4035
275.922
245.003
2.25927
-17.8969
6.98007
533.622
810.167
-1.05715
2.99221
718.51
-14.9788
-51.767
-35.396
340.759
-7.97972
-15.1714
-21.2151
7.31832
-19.3407
-23.095
-26.2372
-22.1226
-7.40367
-33.1121
-30.3874
28.5591
-6.48321
206.856
98.6839
-9.16093
200.649
301.995
227.789
-16.394
11.6706
-39.0209
171.907
-58.9044
-17.7154
394.995
0.00650585
-7.39203
31.1143
-0.94213
191.014
-3.4097
45.7674
49.5431
4.37237
365.307
27.0658
155.002
4.97983
12.2583
65.2937
133.644
24.533
28.6518
77.3146
21.1367
325.744
30.6324
749.229
44.7893
1134.29
39.3907
557.102
54.8639
828.468
913.073
44.0705
2049.83
-11.8436
36.3654
33.6109
34.0693
490.43
22.8567
48.4755
145.848
23.3137
15.4972
13.038
234.674
-30.5767
-0.500825
713.847
-8.57818
7.97772
15.2352
119.437
-24.9147
44.8843
373.578
402.408
154.244
45.7945
263.487
26.9791
575.352
-6.78945
-15.3044
12.5237
-5.41091
40.9088
38.8719
10.2309
16.2662
24.3978
5.44425
3.14188
20.6144
455.764
-21.8677
3.34575
165.366
74.6263
14.8439
634.776
21.6278
242.463
25.5953
-24.1535
105.072
41.4999
321.362
703.954
219.355
18.2762
170.029
18.1381
157.51
21.1183
54.9372
495.697
130.352
-14.8003
29.98
4.08657
2.69142
-10.6202
51.4286
46.3065
33.0908
791.87
32.4448
745.823
22.9667
378.905
41.7514
981.667
26.8843
224.522
681.763
16.4004
765.1
101.235
313.473
54.8639
45.3808
87.174
323.817
8.99939
90.293
108.517
-17.9259
4.27258
9.73226
576.781
6.92712
3.41415
21.3015
3.63602
7.06394
130.167
-28.632
-35.2618
33.2324
436.939
23.9605
11.6925
59.6337
-4.28097
19.7537
49.4341
8.72871
-12.9091
-12.2219
-19.2051
14.4817
23.7603
13.5481
-14.8639
34.3224
21.5583
21.656
-16.6744
31.854
24.2224
17.205
11.8686
380.299
1006.97
48.1806
66.824
-26.5355
-4.5597
56.8076
286.902
2.41485
144.248
547.705
170.883
519.638
18.3968
477.521
53.8817
523.346
11.7488
9.88627
-9.62493
24.347
-4.86409
453.402
37.0687
28.4471
199.95
36.1129
109.064
-3.14508
9.92308
125.233
18.4619
115.143
66.6679
6.90467
278.735
2.15609
32.1903
997.097
86.4958
-0.0603271
-2.04616
2.35552
1156.54
33.2301
21.0522
-2.42589
14.8992
19.3795
38.8392
53.8611
141.126
435.901
842.198
-22.4751
46.5398
364.848
2.08535
494.433
33.2497
52.295
12.105
304.872
389.841
31.6812
-9.37062
37.8475
-22.3962
1102.25
-9.04836
603.309
-9.60522
-11.8458
4.3177
-80.6405
32.1559
3.77261
131.918
-27.9503
-8.23398
584.286
-55.309
-11.2245
478.452
308.964
153.624
173.232
89.6188
-28.2596
6.63525
-25.5285
-24.2385
23.8375
-40.3329
137.986
2707.51
26.3252
150.429
285.447
469.46
12.2857
-7.30404
33.7281
3.60768
0.817352
-12.4942
-25.6387
-8.0414
-51.2422
-25.2231
10.9458
6.6847
26.8226
-11.0742
49.2665
13.0629
45.3207
13.6404
-17.2105
10.0177
5.43394
751.034
909.403
253.034
-16.3622
146.693
327.707
155.951
5.22567
-20.0486
-8.09546
389.787
-8.61222
-15.1148
18.1656
28.6166
19.1086
23.0918
-22.739
28.6637
30.81
25.4385
-33.8136
-8.95434
397.633
24.4564
24.6516
1.81374
-23.5707
0.481454
18.2376
34.1707
-17.4184
13.0252
478.526
-0.516195
16.3798
1307.04
1.11814
11.9866
-3.73439
-14.2857
-9.15905
1664.79
-39.7578
-4.28097
44.1166
1355.66
31.2175
449.985
28.2354
-1.60362
36.956
-21.5923
412.384
276.897
396.791
406.07
879.367
3.8768
0.943539
62.8854
37.6735
702.634
5.96063
85.1503
-3.1239
530.225
-8.77207
370.02
522.319
512.852
-11.543
20.7849
232.329
204.751
50.9429
23.0107
43.7509
567.476
42.706
15.4737
373.444
30.501
45.3808
615.661
61.8283
564.66
829.612
28.8691
-5.74448
55.8094
67.8025
792.155
36.1129
-25.6339
7.24605
28.6637
16.5879
-10.4195
51.6754
20.5343
34.1492
48.2249
-54.0659
24.4564
-18.4519
-34.9862
-0.402378
-10.7963
355.54
14.1315
-4.9138
464.127
849.161
463.019
86.4775
29.4597
-8.47379
46.9411
5.15775
554.213
51.8713
259.051
993.384
375.317
147.121
38.5226
654.241
464.763
935.497
602.365
371.882
13.7427
36.4361
25.6918
-4.3905
-4.04674
379.147
18.9108
8.03705
9.3148
2.35193
1173.69
36.2546
713.653
42.706
11.0561
52.955
0.5044
32.3751
24.1083
7.62751
-7.09301
-0.907057
5305.08
9.35447
1443.6
-9.96952
-16.8855
17.6247
18.6184
305.809
39.861
28.4789
54.951
42.8533
279.789
447.573
5.34347
47.9272
30.4898
-16.4506
36.9805
-44.6956
26.5681
110.663
-5.33344
80.5245
-7.66836
66.3845
19.2221
35.8499
51.9708
56.6595
-8.01246
15.8094
124.807
1.88781
1.56224
40.6347
71.4258
-20.9354
295.619
385.879
-1.0135
758.396
14.8146
29.3788
-1.87435
22.5814
-1.73678
0.302168
-17.0001
12.8836
-19.3421
746.448
1024.72
20.6392
41.3902
4.88449
110.147
-4.70922
-1.8542
11.8092
69.1846
554.467
-16.9162
-5.33074
24.5379
25.4637
54.4283
927.151
-25.8445
442.404
185.267
-1.3705
-25.5165
397.75
31.5227
31.7105
-6.15503
313.982
13.8269
-15.6341
9.64078
-2.39939
44.2829
11.3339
18.2762
192.518
467.914
34.1629
2.00274
1235.6
46.0189
-9.17811
622.185
3.60768
10.1602
32.6765
229.26
28.7093
55.1768
-2.41921
25.5946
40.3693
-4.04674
10.4328
113.03
50.77
729.552
-13.174
-8.89247
-5.27904
0.52193
-0.343902
690.304
9.00415
16.4691
627.624
691.064
39.8366
-7.46094
-12.6141
2.39001
-5.8768
7.62751
-45.8846
475.616
13.1026
180.476
-9.96952
249.232
236.89
-50.7221
32.1953
-23.0639
39.7233
495.357
12.8682
66.1451
24.0339
1.59534
8.32119
19.8163
22.9935
14.9121
47.2676
-17.4582
36.9805
262.651
268.323
601.669
365.732
43.0432
-45.1497
-4.83005
120.422
455.641
35.1042
19.1781
-0.551827
28.0177
189.92
31.3429
44.4908
81.1558
-18.1196
-28.5134
7.94434
1129.73
-24.5115
-13.6513
1.01306
-12.4101
108.054
20.8241
22.6132
54.6184
752.397
176.252
25.7725
33.2224
247.465
99.8291
15.9361
27.2782
90.1474
517.237
9.70876
34.5505
-1.24983
-18.8767
465.367
58.9249
48.1806
34.9649
1196.67
34.7957
53.0595
17.0368
2.35193
34.0763
-8.8484
267.648
15.6399
1298.36
53.9504
198.463
284.392
26.7181
489.167
815.723
-3.23219
-17.1212
3.87938
939.31
338.809
7.48041
13.6846
-16.8855
10.1284
-3.87042
7.08368
54.6841
-11.8195
24.8685
600.069
4.35119
18.4904
48.3968
16.5879
8.32119
-7.08028
16.275
53.8471
433.191
28.2046
14.9322
11.0723
21.0962
33.9758
17.3041
-19.2925
-15.0858
58.7171
528.084
298.425
57.7597
539.582
25.3759
2.58247
4.98058
-7.28686
30.1094
17.137
25.7116
934.181
57.4014
15.082
14.5281
42.5927
54.7776
562.349
13.6221
30.5743
36.5508
0.192225
1332.46
163.382
25.1527
55.1653
11.1084
-16.2683
45.8064
1088.29
615.925
-21.4749
207.723
1.0625
26.8226
423.709
230.988
525.082
0.52193
18.3968
628.459
10.8782
503.726
-7.96249
-22.4535
19.2451
23.0047
12.8639
-11.1131
28.5142
30.9521
27.7145
44.9617
8.06236
23.7637
63.596
52.0613
1020.79
54.8535
37.8492
45.5806
54.0977
66.1451
25.908
32.3638
2466.19
600.117
5.0306
874.688
-10.9624
2.90467
-2.52234
6.4989
615.459
541.46
1.41849
10.55
8.87077
-38.9702
84.0348
1353.5
45.4278
1.75395
24.168
-32.7824
-50.83
-0.725749
885.176
506.451
191.913
-24.6788
0.534655
389.317
281.711
-33.329
573.54
125.334
26.5323
23.6352
-23.3014
-15.6591
-7.25387
684.369
30.4147
3.8768
-28.0227
626.442
42.173
833.954
65.4519
17.6564
317.535
6.24643
697.751
240.709
38.8102
574.696
426.427
44.679
47.4373
-3.20735
7.44074
-10.7665
1587.86
25.893
12.7523
42.706
12.9302
-2.34029
-20.5794
-1.36967
15.5085
-3.61688
763.148
10.3373
14.596
20.5989
-4.34732
-5.64115
313.727
40.8169
7.8324
1.29896
28.4789
709
54.0977
36.16
16.5879
25.1878
19.8163
345.333
448.318
9.65236
206.478
45.0712
5.91095
54.2876
-26.409
-36.6892
22.9702
5.86483
6.24329
70.8121
242.203
42.7671
33.5846
16.0056
666.526
9.57973
3.87251
52.7443
88.9776
-0.694642
22.5783
-19.2051
-21.9852
17.8101
36.6485
-22.2966
54.3428
2.69142
0.624236
465.597
21.9437
1.2317
17.8805
-19.0393
-15.8041
21.2004
22.659
393.498
17.3445
30.507
417.573
639.704
25.8707
50.2023
41.0412
-0.466227
36.0884
-5.58687
15.4969
926.305
8.46327
37.0848
71.7806
40.6303
214.402
-11.3667
5.20961
1407.76
8.79523
11.75
37.8492
2.47712
728.761
200.196
319.667
-0.0804172
446.444
675.946
136.306
648.709
39.6866
33.8268
3.57604
-16.0744
31.356
468.03
30.556
8.6144
25.1051
12.8066
121.22
31.5385
74.4792
41.0506
59.3697
-20.5798
683.856
13.1182
-23.9967
65.6849
6.24329
220.737
-12.6704
22.1524
111.278
1241.86
326.297
32.1296
-0.977529
51.7792
-0.464448
42.5927
6.89372
58.5257
18.8693
50.688
45.4812
42.173
405.84
52.6661
102.933
45.7674
304.416
7.18347
30.7861
5.28343
35.4991
17.2585
11.5391
10.0088
3.8736
-12.0113
648.031
551.857
-2.33323
207.427
173.007
110.28
199.222
23.0283
11.9932
19.2115
14.5599
-0.42109
131.867
5.65217
-8.82983
658.135
-21.5707
15.517
4.11006
1116.51
15.6793
747.368
11.9027
9.50889
-4.18046
45.8342
113.797
16.275
281.392
303.692
110.859
35.5469
47.0943
25.6851
30.6239
21.9726
66.1632
66.4092
55.4661
13.8607
211.783
762.15
18.42
63.5394
90.8157
590.366
37.3034
20.0147
12.5122
11.2441
41.5956
37.5739
2.01135
13.4206
270.188
37.3478
423.304
78.1093
308.832
13.0628
326.384
56.2465
13.8515
244.035
176.783
9.81841
50.2634
7.34766
-10.536
33.9426
22.6132
770.512
29.0075
52.5633
-7.96071
53.8371
43.5332
20.7434
3.83639
534.612
55.8742
-24.3564
226.866
53.4058
13.915
785.086
363.449
18.4279
1093.38
-32.1979
18.1955
692.544
7.19766
38.067
35.7774
62.385
43.048
69.8183
41.5726
9.89226
31.5152
128.084
63.3521
42.706
35.419
20.1485
266.599
16.9019
39.8713
-13.3731
65.7236
34.1364
-12.1515
12.7219
969.458
988.908
38.2394
-18.8629
37.8492
115.942
39.9081
27.8323
216.343
25.4385
15.4972
-4.33973
303.692
39.2951
174.116
0.792151
678.893
7.7389
36.9782
123.189
-25.8517
16.5684
214.094
-0.120118
221.321
14.7977
68.4172
-19.4664
641.547
302.178
-2.98998
-9.4468
382.646
-15.8946
6.38128
-24.0259
9.70111
-19.678
-31.7665
464.906
2.17623
-55.9
-11.3842
-57.5265
-3.20023
167.673
1.23379
-21.1454
12.3422
39.5547
-2.79123
0.781153
11.9248
779.296
749.138
1592.62
-39.504
83.8001
336.471
-17.5082
281.234
427.558
359.295
186.429
28.2005
587.992
132.548
-7.0666
26.3656
-3.24452
13.7077
-8.32906
-14.8003
16.8615
277.221
-9.0319
-10.4546
21.4321
-31.2349
-17.9118
-26.7821
-26.8793
-22.7874
342.143
60.5558
2.396
-13.4624
26.8843
5.2247
15.4737
-11.2091
470.907
-33.9878
-26.1057
63.3217
-15.0084
588.086
-22.151
-0.955988
-26.4159
-20.0903
-2.47496
272.102
37.0499
689.087
514.181
25.8526
94.3114
263.028
14.8804
17.0052
-16.01
10.7233
-33.3878
6.05841
797.697
291.748
16.0231
149.277
-41.3743
-41.685
-8.19066
30.419
-22.9884
-27.7258
-2.90438
545.055
-15.3085
469.902
426.014
-2.9597
-18.6646
-24.5915
15.2879
205.42
157.833
25.3894
-20.1421
30.4113
743.196
514.519
18.3072
170.192
9.37684
24.4671
-3.55591
-1.53563
49.5155
21.4321
111.194
1188.02
375.411
42.0583
25.3767
17.4074
29.9295
35.9504
-1.35214
14.6486
36.2546
887.941
760.906
18.8719
62.2474
8.46327
766.096
26.2211
51.1659
173.689
14.9736
62.6023
-21.674
11.7688
18.3092
21.9196
61.5102
-14.3057
-6.00648
30.5931
761.529
41.1173
306.329
-31.5137
-8.74924
-4.15051
-18.2926
37.3327
34.9656
20.7391
185.803
21.9635
-4.72566
25.5423
45.0671
5.15775
89.3526
258.75
43.1918
675.167
210.839
418.958
448.094
29.98
929.875
38.2711
43.9209
14.8565
424.868
17.8805
394.616
32.4448
41.7702
129.788
774.332
-4.11432
29.7968
27.6448
-9.335
2.37847
5.75345
287.135
23.4558
78.3142
277.346
-4.34732
41.2105
26.995
494.631
35.1947
30.3212
21.9137
28.4789
4.35119
-2.12428
32.4119
31.5302
280.831
461.845
42.305
26.7416
-16.4506
-6.21379
461.351
26.3305
22.7775
9.31
-47.0238
-5.14074
266.36
25.7338
-17.4184
44.8843
298.793
394.672
-7.89864
63.3819
427.138
-9.90317
-2.73508
-19.9063
508.081
245.627
15.263
-6.59973
59.2755
453.613
445.563
906.537
48.1232
352.453
60.0584
41.7331
990.096
317.758
824.781
69.3354
680.146
49.5155
973.458
32.4834
333.448
36.2055
98.2803
1718.91
-12.8238
0.0768283
-16.2282
36.4888
646.094
880.396
116.785
-7.78597
13.6893
17.4061
28.8598
18.2848
-21.5164
10.8118
1555.05
6.69048
108.726
-10.3232
-43.4745
-29.6472
-37.6602
-38.5406
38.0058
198.05
22.0574
25.6678
200.191
34.42
-6.00648
557.206
-34.949
288.494
22.6274
3.3158
8.84928
386.403
853.136
1121.96
48.0774
12.1211
-40.4645
-12.3263
2.35552
17.1092
57.593
28.5485
436.106
3.65485
49.3646
53.8611
41.8004
495.57
1457.27
-5.60846
45.6844
-0.311828
25.6422
-5.41091
1.55342
1231.08
-10.3838
542.879
-4.15051
-1.42599
-17.0152
30.9981
594.787
-4.38975
-24.1535
75.087
5.89264
20.0894
17.7631
46.157
670.451
20.1039
302.996
650.731
521.119
5.71046
615.197
439.121
529.43
179.078
-18.5484
46.8466
52.3334
-1.53563
38.2987
562.844
243.493
26.8352
53.3027
48.1806
38.713
25.3767
187.108
261.558
449.946
15.5333
5.56667
13.5963
62.1873
23.0107
738.038
804.622
39.8949
6.37097
-37.0105
153.218
-25.2646
21.5359
-15.3635
-16.5288
-6.68152
29.3842
26.5989
140.694
7.06394
-6.63965
79.147
-26.8919
32.8897
224.24
13.9952
4.51307
162.588
10.55
474.573
647.927
-12.7333
7.1981
45.3984
-7.04601
29.6189
673.908
-11.2307
621.023
-7.80809
33.1384
38.8719
65.4134
1.90901
16.2603
-9.37062
16.9592
-5.48491
300.153
300.173
20.4749
37.2464
604.722
40.5892
-15.9051
889.977
-42.589
-31.8832
-6.53936
485.067
-0.488958
231.299
4.15233
93.7793
-3.97677
763.04
37.893
404.758
8.67569
61.9337
-0.464448
10.7336
10.6418
39.7851
247.465
58.5997
726.207
17.0588
586.442
30.7749
-9.50637
139.51
55.6768
407.735
1096.87
-18.7962
13.5963
395.771
15.5145
351.981
26.8843
33.3357
37.2931
891.589
826.944
249.286
-24.6175
19.1439
-0.907057
12.7219
22.4729
3.72918
-27.3529
22.0762
90.2913
37.9869
45.3455
-21.8857
914.294
570.269
46.5227
34.5581
-23.7418
8.96795
17.3147
18.5921
-6.48321
9.57973
-5.49782
914.019
-0.977529
28.2005
1.40962
23.852
48.1232
943.085
5.75087
459.65
30.5743
15.9361
20.807
28.1059
298.315
19.5305
10.1877
9.99457
-5.75823
1037.19
27.5659
265.257
-2.17267
-37.3559
3.39676
-4.515
450.657
-49.1849
-4.34201
-15.4076
-14.3994
10.9547
-10.7049
-21.74
0.470806
417.015
447.469
65.1712
-23.6804
113.512
-2.40784
-46.8217
-33.1927
295.15
-33.3953
-11.4233
107.637
-3.22368
-11.8453
13.4804
17.2345
50.3496
298.529
24.0841
4.25284
11.164
11.6604
-39.947
31.3583
34.0644
104.887
43.3462
42.6004
13.5559
7.40298
54.9868
63.2021
46.3649
25.481
481.649
1.56224
-2.46882
-7.28498
8.76993
26.2719
-13.7185
33.7329
658.163
16.9592
127.574
11.5664
56.0885
-9.60522
17.4362
20.2256
708.341
33.7577
386.791
-20.2083
776.024
6.75855
-4.1706
15.9055
28.1309
17.4314
-1.58261
14.2193
33.2211
19.1331
7.62079
542.226
-15.3949
6.07027
39.019
466.494
27.25
-4.9138
-3.53873
-1.74968
24.6333
700.375
-6.59973
710.361
-15.457
-0.510839
835.231
607.627
-18.612
21.1183
681.23
-5.42997
52.3334
-37.1429
109.486
398.119
-38.7312
1471.01
8.09453
868.521
4.97983
355.212
-7.79487
-6.43376
13.2886
319.132
1.81854
161.648
71.5577
21.2621
3.38195
22.0913
-3.93639
87.6149
49.2069
9.87473
9.88627
-2.12867
-31.7279
-12.7152
238.973
749.23
438.516
79.2769
3.14894
16.8476
49.4838
-0.122284
463.23
-0.575101
79.2164
-3.14508
57.8458
28.6637
25.908
38.3062
53.5494
-1.36936
-1.95448
-31.4431
5.0306
48.2249
-27.829
13.4497
270.154
9.99142
-3.12705
3.34575
24.0265
5.47359
36.6203
8.20466
765.851
-7.28686
16.991
30.2555
153.148
94.5998
175.468
7.03182
40.7186
75.0913
39.4436
231.014
424.128
47.7952
42.2707
9.56256
638.916
52.8123
55.1653
686.532
16.7306
55.1768
237.461
16.2242
12.2583
9.07172
4.81063
69.5106
79.2516
49.2477
319.239
37.0838
33.5449
-2.34029
3.78346
474.655
24.4941
-17.2631
-5.63806
574.03
222.415
363.55
206.905
277.24
55.8094
58.4322
348.001
69.8461
27.8608
275.209
8.32119
49.8013
603.954
-15.0729
-5.20621
39.449
20.5544
567.67
-34.8151
30.2277
25.7338
22.9263
-2.42589
325.994
30.6239
6.98007
612.333
56.7929
15.8094
19.8588
597.841
822.403
20.02
-20.4034
-22.8094
22.0053
278.222
-6.2226
-31.8242
22.3108
29.9848
691.897
13.2111
82.5962
13.4206
18.6071
-13.2583
582.6
-6.22363
-3.17856
18.3515
-43.1592
43.4003
-16.1335
0.160739
-8.23398
336.371
22.5087
234.102
12.8618
119.891
12.0621
39.5304
-13.6305
555.686
259.014
0.124524
-22.7544
-24.2577
2.08561
797.199
709.66
-6.39454
36.0601
-13.6133
592.08
5.51231
13.9002
-21.8887
38.0262
-1.78206
351.036
11.3636
28.9263
10.7369
190.98
8.48852
-22.9839
27.4751
9.43189
2.0526
0.339899
22.9599
589.136
46.0937
4.58906
37.3027
-8.37446
19.6181
18.1301
884.894
61.2135
0.00481176
148.891
34.1258
-11.7105
-20.6654
18.6231
17.1349
1.75335
297.033
832.879
171.33
3.77337
103.537
307.311
-12.3018
50.4103
586.074
265.573
21.5978
33.3937
48.045
3038.12
11.6823
39.8168
35.0599
-0.898937
-14.492
139.987
13.4248
10.6617
-5.10699
-12.3483
-1.67818
377.065
28.2093
612.669
-14.3931
3.51764
23.5966
33.7201
11.5536
-6.35557
573.293
34.0428
25.4078
33.5957
74.9959
28.7366
588.592
12.1237
314.953
544.426
185.85
27.833
-0.118223
-2.37175
850.218
25.9156
6.77795
-21.9059
16.3862
723.388
646.56
41.0125
27.3258
31.2341
257.559
35.5782
20.6618
27.0664
1.68108
784.351
193.453
42.4331
-0.283461
-14.5284
38.9971
17.9486
-15.5755
1277.52
214.647
42.0126
10.1855
16.4889
14.6158
-0.0135498
31.4067
26.9532
3.85885
427.98
37.9483
44.9934
13.0012
15.2473
2.84575
411.089
729.878
762.078
34.6527
301.931
39.0532
15.5242
-3.12705
5.21982
-8.92226
37.1449
3.59953
0.7084
34.9656
18.9501
-31.7347
-11.7697
147.074
55.5273
715.983
98.8611
585.98
13.5481
-27.9823
11.3327
-14.049
17.9079
3.94036
9.36523
15.331
765.409
2.69142
8.1205
447.766
-10.6461
83.2877
46.3065
53.7056
10.3842
33.4346
-8.30783
28.6967
7.66643
-8.82954
-9.42586
9.71349
260.151
609.719
59.5039
77.3179
978.298
56.7379
140.3
330.803
22.4729
6.18829
1163.2
339.964
42.9812
30.3212
-3.14508
29.6561
653.77
482.711
88.0007
17.2826
1.28247
201.898
20.9459
907.142
52.4135
20.4426
2.66622
26.7184
61.3411
700.349
33.217
33.2464
167.363
34.5501
40.4735
49.4325
299.539
20.02
-12.9072
27.7903
280.096
1.47169
297.64
-0.532835
30.9981
-4.9138
9.57973
453.648
11.5148
10.7191
-23.1834
31.9486
1.36323
21.8862
-14.5629
-20.4861
-12.6149
24.9521
5.81442
296.097
637.042
468.855
30.8024
-3.1239
-12.5202
15.8214
370.52
40.5871
332.724
284.559
250.313
24.9485
48.8959
-8.89247
11.5876
25.893
36.2546
31.4616
1514.28
1214.9
154.189
24.7661
17.8336
-2.2706
343.52
-13.7177
306.231
16.454
362.031
59.395
313.475
221.508
-8.76727
28.6637
314.514
39.0767
60.795
422.74
46.7712
24.7788
346.111
479.26
7.78502
72.9165
343.746
21.0962
29.482
452.087
502.889
659.155
58.667
328.778
366.185
-9.35659
37.1695
336.737
11.6925
263.078
524.097
15.263
-26.7623
-6.59973
110.105
237.404
77.2664
24.4915
15.0808
22.9924
47.4409
263.313
423.731
44.9725
30.3235
4.53795
26.8612
-31.9952
1201.87
58.9249
-10.2305
-9.66894
396.49
53.0595
1038.4
767.034
16.8111
-8.89247
238.35
753.031
-4.11432
22.0913
49.2069
56.2573
28.6154
19.2566
-5.8768
65.7236
1154.41
-19.3399
950.91
89.8329
16.454
433.245
25.6618
618.947
56.5899
-20.0117
18.4904
54.9007
627.483
29.7063
180.735
66.6679
-1.36936
89.8748
9.78632
38.7638
35.1064
28.2046
35.896
1806.43
15.7847
133.54
52.7165
29.482
17.3041
95.0255
112.351
249.89
5.106
33.2464
493.45
-16.1244
606.886
38.7606
33.4125
14.5091
13.979
-8.09666
164.953
89.7772
8.77029
14.3863
-5.62249
249.617
5.71479
2.49515
811.134
-9.51894
-15.5254
-18.0323
19.9731
172.623
296.227
15.263
8.845
-15.9701
18.8301
-15.457
21.978
12.5159
140.985
73.2172
624.653
593.148
232.576
586.578
24.2224
19.5305
958.465
-14.3683
-18.8767
-13.6636
-36.2496
-8.35647
395.129
17.4523
376.857
120.481
1237.36
17.2098
-5.10027
1.50788
31.4616
22.3005
106.356
37.9625
500.411
51.1042
474.655
-3.34488
-4.65519
558.075
3.73227
-21.2139
1.85511
-26.3592
30.3212
106.247
26.7425
456.001
500.125
615.246
7.16732
14.7138
25.1878
44.1791
394.059
888.227
70.6229
544.852
262.651
26.5681
11.5332
151.739
-17.9485
11.487
57.593
485.821
-2.42589
8.85414
16.3798
56.7929
23.3057
36.7254
131.927
165.625
347.982
-41.0182
-19.0613
20.1313
14.8136
-2.47446
329.658
20.0147
400.444
-11.2447
163.41
-16.7293
125.865
12.9849
-33.873
-0.234884
-4.34956
21.1843
-0.389135
286.676
90.6882
34.1396
319.728
35.1848
-15.9536
13.1383
-3.18328
-13.2743
207.765
809.547
-3.45667
-12.3008
-18.5657
-8.00835
147.649
-3.30006
-0.336376
-5.7708
505.137
0.7084
10.6028
545.563
255.77
251.214
775.399
329.325
239.278
26.6666
-35.4786
26.3252
19.2443
49.315
141.499
46.0189
15.1848
254.733
7.8347
-8.58051
19.558
144.927
-16.2683
38.3102
16.3215
-11.8868
27.2508
-15.2911
45.5632
18.9108
-10.7036
28.4541
44.6337
58.7434
1.50788
44.5801
327.773
333.118
440.91
205.893
32.8261
1.47753
-3.76399
-20.0486
102.474
18.7217
17.6247
-16.9889
460.608
228.972
246.802
26.7425
5.99009
514.047
9.04139
-12.2935
51.6754
34.2379
20.5343
-1.45808
638.465
78.21
0.282025
35.9384
20.9035
341.02
3.57604
30.4665
44.4745
51.0373
-8.04809
22.3955
36.2461
125.076
99.8964
42.0464
25.481
25.1051
11.2581
386.764
27.5162
309.432
333.263
57.6126
13.7395
372.537
52.1375
-0.148605
14.4597
-33.0248
1.23245
622.399
884.684
159.566
14.4672
-27.2145
722.695
41.3189
-2.33851
381.799
10.6418
4.1778
9.499
45.0658
489.635
339.795
23.4323
727.33
28.1059
37.3409
-29.6466
-27.3212
-18.1164
249.115
0.598264
-12.2896
128.765
-21.2571
-60.8303
382.011
138.33
40.4626
29.5888
27.1184
25.7778
58.6892
40.9398
-14.4217
36.356
531.779
1249.57
0.682433
21.955
601.605
24.9034
32.7803
436.286
43.4414
823.633
545.174
32.6739
47.3761
63.1173
30.347
30.4907
37.8492
10.9942
6.17495
743.675
-2.1528
10.1953
21.6903
17.3713
5.54178
-45.5692
14.4917
35.9384
-16.773
-7.20751
37.421
-13.2906
-5.14074
1.37098
798.79
348.024
43.0102
23.1277
372.423
49.5426
460.264
584.722
62.551
10.6496
485.594
-20.9354
12.635
0.860567
273.649
-18.1196
-24.7652
-3.30006
796.142
-18.8893
-2.4069
10.3834
-8.66193
1021.58
16.991
120.837
57.4014
58.1855
18.2298
-21.2173
37.911
-48.597
16.9549
13.7077
12.1879
29.1523
26.2318
605.183
-16.5282
25.1527
32.6765
-21.8646
-20.7508
-44.3793
8.3251
415.498
-10.0127
8.51013
-20.9133
1.0625
24.9485
28.2812
2.41485
13.5963
13.4616
13.6404
513.15
45.6249
-7.86245
22.0913
59.7819
-24.8291
382.791
45.482
36.1232
683.78
50.731
205.751
101.958
-3.87042
35.1947
9.70646
-11.8195
26.7425
26.6048
24.9659
40.9792
453.245
42.0544
104.149
92.3339
-24.4433
-6.21379
-29.703
84.6642
461.114
-27.8222
93.643
477.715
0.792151
67.9478
320.063
25.9005
187.258
1.34123
-12.4101
659.881
-24.0924
3.2228
735.53
640.236
333.673
867.228
81.8564
-14.8639
9.45859
38.0706
452.593
14.1597
22.4837
-9.51078
356.411
-4.80485
-26.373
-3.14987
1.01386
9.07172
28.6967
28.2812
4.28892
24.3073
6.10006
6.14413
29.6412
17.5139
475.615
27.9227
218.8
245.538
15.4969
39.8713
-11.499
18.8719
540.134
-19.6477
-13.515
453.508
557.164
-6.22139
-16.5305
14.4174
17.3722
9.73822
238.609
36.16
-0.27873
74.1642
21.1194
153.593
180.326
1433.07
27.6102
22.82
33.8268
15.2813
20.5544
400.878
42.0216
694.775
9.8078
76.2849
959.429
341.719
383.667
26.8078
13.9354
1.11814
0.621087
128.974
-18.8893
10.7116
480.469
-1.60362
8.67569
67.0019
14.4817
309.651
-57.9674
31.9474
232.888
44.1448
1366.19
11.1039
-44.6392
-2.93078
685.772
-8.77207
49.5546
1032.07
4.76199
-16.6964
-5.08141
729.355
131.832
-7.86245
42.706
597.639
631.094
755.73
8.00066
-11.499
1081.47
15.3958
437.624
-7.8928
-1.88993
-6.22139
-5.64115
25.121
82.3366
278.823
-9.94543
56.7276
176.53
161.773
24.1126
15.5453
157.093
423.26
42.0544
32.9347
13.6232
204.193
-10.8284
44.386
3.24731
-25.9549
32.1903
20.7083
13.4072
41.1691
223.806
-1.39261
7.7389
-2.37715
463.332
-23.0406
1.78078
-19.9936
-8.92226
1365.86
-9.90317
673.803
70.0488
4.98058
15.1169
7.76671
10.7191
-44.0811
-1.78458
7.03182
141.918
-38.0839
410.509
7.99987
30.5743
17.8101
15.1848
37.8198
4.53795
53.2912
-14.3683
1.73803
-12.5202
0.828835
-30.5302
-10.0127
359.009
32.4448
-5.45203
555.264
445.972
-3.27027
-6.97433
267.648
111.217
35.2411
31.4616
307.159
-32.3254
575.819
63.7536
37.9857
54.8639
18.4861
13.2497
295.195
-0.396531
11.2285
4.31423
271.721
696.037
785.111
33.3206
-2.44917
39.7233
-10.6413
7.24605
22.1598
10.1953
61.0457
15.4972
-18.8211
277.778
-2.46566
50.099
-12.8364
225.219
41.323
13.4072
-26.409
-6.70411
-25.7555
792.973
33.2301
15.43
-39.9072
65.499
79.3496
10.7282
31.3723
45.5485
29.2291
922.783
-9.35659
722.222
475.418
-11.0331
-47.1723
200.042
12.9396
-12.2579
186.806
298.011
12.9405
589.731
636.576
446.394
-5.52961
-25.6158
371.513
35.2709
-17.0152
29.124
-6.78786
29.3434
-24.1535
746.003
1132.83
46.157
11.3339
8.90588
35.0964
20.0122
2.30373
-11.1157
4.69167
10.4116
67.6586
-16.5282
-17.9508
27.0543
843.954
777.601
6.45103
-49.3681
810.61
807.424
4.81063
43.6892
-16.3258
13.5963
1469.61
150.447
1401.46
15.6399
22.0913
532.047
-22.4535
6.1266
11.7603
22.2342
16.9978
735.037
578.179
-7.8928
31.2599
-26.2559
-8.61222
9.70646
-13.6936
26.7425
11.6123
450.379
-13.3687
21.1675
-17.1955
-13.3972
456.223
17.9422
41.7342
14.9121
-10.8284
168.074
23.862
-16.5846
506.329
37.5749
438.82
28.0507
72.9165
0.481454
71.4571
-0.503086
401.488
1.78078
10.0092
5.106
27.6242
13.6894
8.6144
-12.4116
29.6732
-12.4974
8.96795
212.218
16.718
-4.28097
21.6278
233.093
70.5729
468.726
609.196
-25.9665
25.7116
535.005
397.392
445.563
58.5257
221.268
20.703
397.891
30.9286
1506.74
24.2224
2.2125
-4.83238
9.23429
13.7167
57.0508
27.2508
-13.4171
702.719
-3.27027
11.5876
141.077
25.893
32.5065
-20.9809
31.4616
513.306
-6.08843
-9.335
-11.499
-1.47081
226.365
9.35447
-6.93017
-13.1374
204.609
456.697
242.26
50.9677
703.378
0.552749
348.298
-19.7898
19.8163
-8.86563
67.386
-7.08028
2428.29
-22.8912
240.329
24.0265
417.384
70.3535
-83.6246
-9.16093
-35.3368
-59.0736
108.001
0.0894811
-7.96071
85.6962
-15.5951
-31.4295
-22.3601
146.265
49.315
2.81761
484.55
-0.00509739
415.902
-31.5207
259.411
202.279
209.583
516.169
400.711
189.172
200.917
4.0428
30.0619
13.7569
18.8661
65.2409
168.207
51.88
-6.0373
17.4597
-5.05135
41.769
47.6004
-11.7106
28.5922
-29.9497
9.87473
24.8788
5.75345
1297.26
-2.78112
-2.2706
470.375
-23.7968
-24.3818
182.543
-41.3517
466.23
13.4546
-15.5676
22.9944
28.4789
14.7423
19.2934
5.29325
18.4619
19.5656
107.897
8.00097
7.91225
359.229
-1.59204
90.2864
31.9527
7.78502
-11.3047
569.544
72.0067
-14.5111
63.9609
1.37098
-32.2615
60.4182
323.877
-7.64487
36.9485
-2.73508
2.58247
-0.641619
1.99845
30.2555
-0.525328
-7.40678
-19.2051
512.983
54.7776
34.2368
69.9297
12.978
-29.6466
15.7823
-25.6127
9.23429
31.2168
239.069
9.95599
96.1182
5.56667
541.948
-8.8484
25.893
276.135
786.742
320.277
396.836
-11.499
15.3958
701.868
-16.8825
-14.4264
732.161
-18.7596
2.63217
-13.2407
25.8243
43.4397
432.334
753.88
14.6636
574.289
368.393
-14.4878
11.164
-18.3247
-22.2068
877.394
35.7008
19.0294
655.863
518.944
12.0365
17.1092
14.4894
7.93373
-11.7962
-9.90317
186.546
27.4694
652.384
5.74658
661.02
-17.8441
25.5423
24.4523
103.162
1304.85
41.8187
10.3139
66.6336
298.169
985.754
202.259
-14.6541
-10.4546
0.817352
-25.6387
38.3102
-8.0414
-8.13863
14.1323
1.57546
-12.056
1698.07
377.228
800.171
305.951
1001.09
330.358
187.063
424.186
-32.2253
37.0838
72.9003
-49.1919
64.1994
-45.2322
-9.23908
28.5142
1.47753
14.9767
-28.1299
2.63217
-22.6111
47.1878
1246.62
1296.6
-5.06945
128.982
-15.2713
-2.92321
14.1941
296.022
2.29005
-19.3323
-19.2415
9.65236
0.331191
45.0712
-40.4373
17.348
15.2352
12.6154
-5.18473
263.757
-21.9179
223.831
-2.62999
-3.00592
-7.48252
-19.0525
8.77557
-27.8997
-41.5501
-23.5023
394.828
-1.83913
-15.5988
-29.9853
-18.6481
-18.4187
509.145
208.591
1182.48
9.66709
2.60712
-1.71333
-32.2816
4.66111
6.18705
22.2321
-9.41993
-12.4974
276.959
-7.04819
35.2709
12.9699
-15.8535
23.1972
40.5878
-18.6163
28.3814
1033.51
0.0894811
436.147
-13.721
940.91
412.383
24.8665
26.8262
-2.80459
6.66347
-27.9188
31.854
3.60768
221.478
-14.2027
-59.3459
-9.50637
-1.2758
59.425
-19.383
-36.4188
403.51
9.5405
-10.7036
1.81854
-14.5147
19.0838
-8.8484
162.678
-2.27156
339.018
-36.0735
26.7181
-13.0831
684.539
47.3676
-33.9878
22.892
-6.52926
33.3367
730.87
467.209
-30.004
-16.9889
16.454
26.5731
202.767
459.749
47.4044
269.587
13.9434
21.6903
-1.36936
-13.1989
-14.5765
1789.14
1813.6
-1.59204
24.694
744.098
-16.5778
5.56187
-45.1497
283.776
142.91
-14.7499
24.8003
1.32224
16.7733
21.2536
58.667
19.5576
-8.62812
601.589
145.01
-2.18589
-0.594756
47.0629
-7.81691
303.115
22.3099
-10.3838
1.47169
7.94434
27.7746
-13.2671
168.024
-11.12
243.899
33.2079
-10.3479
57.5852
106.219
161.599
76.9654
7.58453
15.5818
27.2782
-9.17811
-25.8985
366.233
2000.45
-40.6052
488.995
3.20299
-39.9978
37.1827
-12.056
17.4523
464.939
-33.1924
-12.6406
427.63
146.699
-0.343902
26.8843
-7.86245
736.042
-1.83874
-6.98032
-18.9953
140.686
11.6477
26.2211
177.437
-28.1299
28.8691
8.95775
20.9509
207.446
210.401
375.181
40.9792
24.9156
402.595
-34.0119
83.5345
-10.7397
2.29005
261.868
60.3013
33.8268
-33.4444
-3.80846
-11.4165
-38.5632
515.85
32.1018
25.7338
22.9263
612.726
19.3795
-26.7531
30.802
17.9847
413.037
583.541
18.1459
-11.0331
-20.9354
48.2423
22.3099
-36.6208
35.0069
284.893
16.6886
-4.34817
36.8751
14.9922
479.898
88.4031
1.74054
3.60829
-47.4531
6.19177
179.521
959.466
159.592
-6.76321
7.90266
-12.9577
-28.8487
599.279
-21.5758
-16.2455
15.4406
95.241
363.42
3.2153
30.6935
-1.66467
421.789
12.4238
129.4
-15.457
670.405
-19.3432
9.499
20.703
107.325
345.02
1145.84
32.6765
6.24643
-15.1286
844.159
3.10576
10.3842
-0.298607
654.59
13.0629
22.9667
88.4243
118.588
27.7671
45.6249
574.972
57.6986
144.115
368.725
51.081
482.139
-5.8768
24.4941
161.573
-21.5218
790.84
28.6771
-23.088
65.5734
-6.73816
316.595
20.9509
111.869
37.9869
821.209
911.399
34.2859
14.6636
24.0841
32.9347
960.027
-15.0729
10.6528
-1.59204
17.1978
43.1971
414.457
219.205
-0.172097
17.348
-20.3721
8.86724
22.9263
1.78078
233.742
30.556
27.0538
677.159
678.01
315.291
78.3744
432.761
-2.4069
-3.03973
352.449
142.699
53.3704
33.0385
381.707
-20.1851
-20.4861
-14.9043
4.25174
34.3224
-6.55273
6.66347
26.2318
3.60768
12.0342
13.9358
-14.3683
-30.1211
225.486
23.3176
115.55
426.427
-4.04674
-10.6587
-7.3261
-1.92959
-18.2628
-3.40497
-6.97433
407.32
-7.86245
-0.397494
26.0487
-6.08843
34.2144
26.7529
14.7379
-1.74282
-20.2115
-0.907057
5.22567
26.2211
21.1808
29.9661
2.63217
-9.49261
40.8169
105.284
-13.6936
67.972
607.565
-15.2427
-1.32132
-9.69927
-11.5231
23.5644
-22.0728
-28.7026
16.3658
-35.3252
31.9527
1135.97
505.938
-30.1572
637.975
9.61296
10.7413
517.68
-11.7962
698.933
3.26135
2.99221
838.45
918.999
197.398
120.388
18.4043
14.4597
9.49471
26.5074
63.1929
7.03182
-8.0071
-0.602548
39.7851
241.883
444.242
289.11
38.0706
538.801
89.1224
-9.17811
44.9725
48.5853
22.8272
17.6564
-4.80485
-31.2349
-22.6248
-25.6387
47.6805
10.6993
227.994
-6.4824
327.15
9.95599
11.4146
-8.82954
-18.7962
-23.885
28.4541
15.5145
50.2559
92.4766
-5.98838
18.5524
3.2819
-3.26697
3.78346
-7.75086
-5.49095
1.85821
-13.1374
183.536
48.3131
178.372
-4.32323
34.2388
15.3604
17.4697
40.9792
30.5378
333.305
43.9284
107.897
47.3564
79.1268
-17.4582
33.2324
-20.3327
15.3237
684.128
24.3025
-8.57818
41.7109
-2.37715
52.9113
-8.04809
9.27705
-13.6347
25.7501
34.3041
1211.76
707.265
-39.3416
-6.78945
721.204
12.5237
-3.53685
-21.6282
905.795
39.019
-17.3994
10.0787
-12.9091
993.379
7.76671
46.3263
0.896538
85.5124
123.778
803.51
646.042
-13.721
-37.3526
7.58453
632.064
41.8187
267.061
82.6511
311.09
416.381
55.1653
11.8686
-17.0026
-36.8831
23.8177
4.97983
58.6817
202.569
-38.8146
537.801
6.10006
26.5801
6.14413
-7.84017
271.342
-0.188257
-52.9401
195.407
-1.35812
369.322
-0.907057
275.472
-14.4264
-15.5917
-16.8855
22.3665
22.0762
39.6915
19.2463
39.1052
238.559
471.936
1.59534
-2.92321
12.32
9.28991
914.96
749.035
519.398
17.1978
39.449
105.236
13.0581
-31.067
2.35552
-17.4184
-1.2352
29.4689
20.1279
680.857
28.9279
0.74221
753.388
-1.16725
3.4363
345.039
10.9238
8.88688
83.3195
12.5181
-9.33539
3635.51
-1.25298
10.842
-13.2671
-8.0291
-27.4026
18.099
-39.231
1152.82
-29.0885
37.5708
83.8685
8.76778
-14.9043
630.19
662.135
38.5226
-27.9188
41.089
-3.4097
13.9358
-14.3943
25.1917
10.6993
21.6286
12.8199
19.8032
-10.7036
31.8036
37.8245
19.2626
31.5152
11.8917
-49.0919
23.9654
10.7782
210.377
-9.335
8.00066
461.536
-11.499
13.5217
89.0481
-52.8704
251.109
38.0474
14.3933
-24.4851
29.5725
618.778
17.3722
13.4864
-5.01914
31.6089
480.314
508.697
46.0532
-12.6138
9.28991
-3.33215
-30.5767
10.7436
-14.7105
15.2813
310.013
33.9758
182.222
-11.7962
21.9726
34.3041
0.74221
206.161
420.498
-5.94284
22.0053
-11.4233
239.915
42.9256
-38.0814
-9.97658
603.815
39.6576
11.5664
20.4812
3.60829
-15.2274
-16.297
50.2107
47.1484
16.8911
6.35525
182.191
80.7456
-11.9821
-26.6594
42.1424
-13.0986
-43.2594
1039.85
81.2059
1024.71
7.94434
14.6562
-32.392
-6.48321
-27.4026
-2.51569
35.8167
45.102
4.01858
16.3413
-10.3479
721.605
-28.5754
278.725
535.38
858.451
150.429
40.2989
-7.30404
24.3578
-3.4097
-14.2027
19.558
-24.4989
193.858
-39.9978
25.4254
92.4149
33.9034
465.309
39.2999
9.8482
22.832
4.27006
33.3893
30.6324
-5.98838
224.49
-47.3179
1141.79
24.3982
242.259
21.1307
-7.36502
17.8336
243.613
-3.18204
-41.8286
-26.3592
18.3281
11.5805
683.459
21.1203
54.7158
12.8682
45.5303
1.54512
-24.6416
15.8175
2.94966
2348.71
284.778
-23.9469
188.689
14.4917
-11.1508
5.56187
-53.5558
-20.3721
20.1116
137.244
-45.5294
30.6239
27.5948
385.571
15.8094
262.99
906.646
-5.17412
80.2485
-4.60914
-21.7804
383.542
-44.8532
9.64078
-6.14753
210.792
25.5423
541.141
-2.3849
36.0369
-20.4861
13.2067
2.37768
6.56574
29.1523
1015.94
13.1134
28.9008
-2.93078
4.37237
-2.0101
-12.5202
17.6954
66.9212
-21.2571
-0.860205
711.334
-16.2809
-5.45203
13.6592
90.433
50.9429
26.7589
7.15236
-13.4846
812.947
110.382
205.681
73.5697
-18.7053
4.25253
-8.85439
632.527
-22.8853
41.7955
-26.2559
-31.101
502.127
246.964
0.336134
234.764
834.327
206.75
-2.12428
214.196
24.0339
650.022
30.81
1247.33
710.776
154.089
-30.5767
493.5
245.1
46.5153
52.3252
-11.035
13.2428
23.6682
-66.0568
-2.47661
-12.9898
22.5771
-5.03295
323.283
32.9004
-20.4225
22.4837
12.978
-33.3948
814.135
233.202
-4.99796
286.596
240.479
12.0732
-10.0127
27.2508
648.128
1014.93
431.621
18.9108
11.7852
7.44074
22.9667
22.832
23.0107
454.171
29.5876
14.5263
52.955
-14.9572
8879.83
21.1307
-32.1137
3.87938
17.2699
-4.65519
23.9663
9.35447
13.6846
-26.2559
261.253
-24.4851
7.08368
159.632
15.3604
24.9659
48.4755
28.6637
468.188
14.7138
47.9272
-44.4729
-35.6877
-12.7025
915.827
12.6176
303.881
19.0719
16.8063
-22.6609
-21.6966
-9.1277
0.437469
5.52892
23.8467
794.117
381.006
23.3057
31.1032
4.49034
17.5734
119.628
270.077
22.1681
29.5016
31.6802
-23.5023
229.91
-18.7057
1.27403
-18.7409
-13.0259
963.407
601.877
0.621087
9.81841
18.4043
11.0958
-8.0291
21.6278
19.9731
-24.1535
-24.2385
287.003
464.243
27.4163
9.45981
5.11136
-2.47661
39.7851
46.9803
15.0808
1115.66
-18.5484
23.3061
163.668
-5.75823
144.901
42.0583
1.32893
-6.26457
65.2937
319.177
97.6216
19.2814
515.846
26.5801
-5.10027
766.149
25.0102
14.6263
222.616
28.5922
0.0353258
1265.5
28.6269
145.923
916.55
185.936
418.884
895.407
-5.63806
555.29
25.6377
-30.004
0.758108
16.454
20.9509
-4.32323
107.327
15.3604
8.09932
676.288
32.4119
359.492
3.4694
289.682
30.4898
28.527
334.866
273.113
139.012
487.351
1155.06
68.8242
265.631
500.947
126.379
27.3551
41.9717
616.581
-5.93403
14.3978
-7.28498
605.003
48.2423
18.5618
-10.3838
183.058
-41.1945
-2.05201
-38.0814
-13.7247
639.056
184.025
11.337
0.302168
528.809
7.36273
22.3489
-9.60522
-6.22363
153.284
-16.9223
49.0225
15.017
446.188
-17.6043
271.317
-8.45735
734.654
-8.80548
176.006
27.8543
-22.5384
-9.07887
17.0416
399.624
18.4043
-21.4757
246.735
11.3688
5.89264
-42.207
16.4021
-21.2173
16.9549
45.4812
43.6928
630.63
21.656
35.4668
28.4494
-1.24983
-6.898
687.237
366.457
-13.93
631.73
-6.95548
223.492
183.315
501.023
-24.729
22.3005
844.738
139.162
673.294
77.3527
12.8639
489.263
354.602
6.58921
8.9738
33.7173
-28.7102
-11.2634
-12.3604
9.24805
4.08427
64.2239
34.3362
7.24605
-15.3215
33.4545
1213.35
2.29005
-4.33973
-2.37489
-14.7105
65.9235
31.9527
-18.4519
7.43594
370.893
-12.3263
-41.6318
-8.92226
40.8931
12.9699
-15.5254
-15.8535
-15.6341
5.8316
-7.22582
57.1185
80.6743
-9.83478
-8.09881
654.479
135.061
0.0882623
77.3403
3.60768
-14.6541
-2.95831
13.9358
-10.6202
734.089
488.489
74.1024
5.32359
-4.5597
538.443
144.844
14.937
11.5876
9.89226
-2.21797
6.26953
3.38195
552.452
-0.188257
-22.955
2.35523
-14.9572
21.1191
-18.2247
-2.12867
118.197
17.2699
-15.3891
31.8433
68.0325
415.443
3.72918
-8.61222
-7.61855
275.075
49.0619
10.6693
6.12781
7.86415
2.47712
3.41919
52.1951
375.638
598.903
4.25284
5.54178
364.851
706.854
11.338
-14.7038
528.426
-5.37956
571.038
1.78078
1033.25
33.2464
17.6835
1174.28
840.324
-16.8529
-6.78945
7.18444
64.9976
5.83348
10.9238
-0.178881
769.228
-2.47446
-24.3279
378.383
21.8888
371.686
-6.02458
37.9294
22.1524
162.895
12.5856
-19.6017
419.149
0.2094
17.137
40.7041
694.301
61.1495
61.9337
745.414
36.9705
700.298
506.428
790.944
6.12581
590.92
14.062
34.7745
0.192225
-1.87916
382.169
-14.6541
1382
-8.77207
16.3215
10.9458
19.3263
50.77
0.540786
28.0555
-1.3962
28.4541
39.8773
333.24
32.5065
18.3432
451.462
-13.5847
28.5922
7.53159
15.4969
227.278
455.143
37.8846
8.46327
-4.14466
13.1026
-39.9546
-31.8781
459.024
492.467
3.17303
-35.0042
578.836
-6.94352
-22.7675
-15.791
-36.9766
485.303
-37.0653
72.497
-2.37489
-27.829
24.4564
-1.93439
-6.70411
15.474
-44.735
22.9263
-26.7888
455.305
39.9943
259.979
44.4908
28.6819
12.0613
487.271
114.006
10.6496
50.8111
14.5091
144.124
-10.3838
12.5181
434.183
41.5956
-3.65554
48.863
80.887
528.809
11.1109
12.9786
111.191
509.344
25.9005
-0.148605
494.221
415.182
-18.0323
27.4694
157.546
-26.7623
578.109
1.17942
37.5708
-13.5829
8.85949
-19.3432
26.6666
296.231
1638.02
-12.6149
437.247
15.9361
61.0114
247.372
16.7261
296.92
-16.2424
-30.1211
236.731
10.1992
552.304
469.748
21.6286
563.795
497.213
185.703
-11.2999
-16.3887
399.519
274.136
-19.0846
23.1361
40.8633
1440.76
185.344
-17.3328
-3.24373
9.88627
-13.3731
247.508
-10.8411
188.884
-5.0561
16.7443
18.3281
19.0768
7.86415
9.97339
410.17
156.1
829.933
10.4459
150.43
-30.0655
-8.95434
-32.4507
-9.87115
967.3
142.523
996.943
-20.7868
-16.0744
118.548
547.47
-6.17403
17.5055
3.23194
784.747
249.822
-8.55342
1494.75
283.726
-18.7269
68.7457
-27.8997
-17.1872
5.44332
386.679
-7.89864
219.714
27.7746
-32.7201
88.7895
18.099
-18.6163
366.792
801.123
45.0671
1.40962
38.8446
3.14558
1428.47
-44.8489
18.8289
174.877
-1.87916
-8.58051
563.037
-31.2349
-9.50637
9.03156
72.9804
21.0066
62.1388
94.3417
699.152
16.0997
440.946
35.5517
390.284
32.2023
21.1367
51.2471
-0.366185
24.3982
66.0967
103.59
60.1014
227.165
38.4483
33.3367
86.1912
1539.17
4.08597
8.41434
322.16
366.258
23.762
174.65
597.396
98.7564
16.5326
13.7768
26.1248
39.4939
-18.8211
616.984
-21.2063
8.86951
1098.48
58.4272
20.7083
-7.20751
31.7988
7.32417
-27.3188
30.2277
310.592
112.881
119.847
785.855
396.9
-2.02267
81.5979
-6.78786
366.675
9.57973
6.97094
17.7631
16.172
924.004
1.40962
31.3483
356.502
-26.1083
125.651
-18.2371
39.9446
19.6842
0.192225
31.854
7.35581
-1.53563
795.394
51.4171
-46.2274
83.2877
29.4399
18.0983
615.708
3.44953
17.9291
28.6967
276.029
474.617
573.807
8.01819
35.2634
317.365
1133.44
474.643
118.582
24.4941
6.02546
64.6853
38.9589
20.5989
1331.15
5.02301
11.2254
4.50624
230.098
753.711
26.7425
35.9751
-27.5079
1.62385
6.44712
14.1941
14.9121
-8.95434
494.162
40.7286
569.998
37.8125
157.71
725.091
49.2072
-14.5551
4247.96
11.1511
40.7133
41.9717
13.1322
439.238
207.71
40.6347
-19.0613
662.936
775.685
-8.50976
-17.467
-22.4539
16.6886
-3.74842
856.814
-3.65554
-1.73678
392.002
533.975
5.38731
83.7315
-3.17856
13.4152
-16.1335
71.6209
553.01
-0.737711
23.9404
268.904
3.768
45.5424
605.167
256.49
13.0689
15.284
-10.4267
119.167
51.2209
249.699
359.672
-8.0291
1191.05
-25.5285
21.8472
0.124382
39.6258
21.5113
1163.28
-38.0839
24.7925
625.105
28.1059
5.96063
42.0468
-4.99796
-14.3943
57.0508
784.689
100.557
512.634
33.4346
186.595
978.848
9.5405
3.69261
26.5801
-2.27156
31.6709
10.7782
43.5847
395.463
30.4895
13.2497
11.6477
-15.3891
-24.3787
17.4327
454.799
305.454
-29.2269
-1.99635
38.9428
101.705
-5.25431
-3.14508
1.62385
14.6636
24.0841
6.69779
15.4972
61.7638
628.228
550.475
-29.703
386.389
-18.4519
13.0581
1.70197
713.516
418.354
-45.5294
3.65485
669.68
792.214
622.811
-32.2615
581.409
-13.2671
23.83
235.271
3.10651
0.2094
-14.8681
725.534
38.8301
25.5423
-52.9383
1060.12
-46.723
-28.0227
0.50361
64.3075
38.5226
-26.0447
421.66
3.60768
15.7823
25.1802
36.2315
89.8191
-8.77207
827.292
21.6286
-11.543
23.0745
661.716
304.139
-22.5443
66.0702
-14.6494
-14.4706
28.7583
443.787
38.9579
290.292
5.15597
420.272
-14.9572
229.14
1484.78
181.53
-3.61688
-1.47081
10.3373
10.8479
-3.18204
-30.5842
34.4913
31.7368
40.8169
24.699
33.1581
174.794
20.9826
-20.0117
-0.250216
15.5453
179.581
5.34347
21.4396
34.8088
-8.86563
36.0232
-21.2063
164.417
4.03016
11.5756
1.81374
-9.54243
7.97772
410.663
44.4745
-13.6703
14.8992
36.1782
32.676
34.8513
4.49034
610.959
-7.80809
-8.09102
142.64
18.42
33.2497
-24.5417
-21.6282
29.8071
14.3925
24.9839
-30.3874
360.269
16.5302
31.7105
-4.28097
-12.4101
722.748
-11.035
18.2153
225.784
104.253
-5.19253
91.9579
2.37768
206.737
0.943539
160.337
127.431
9.70876
4.53795
45.7949
-23.7386
-28.247
4.3464
207.476
353.556
-19.0393
-25.1744
-7.3261
1108.11
489.076
109.174
-3.2262
13.7658
126.97
47.3328
-3.71281
30.4895
240.396
1.61947
414.3
378.965
15.9595
37.0848
-16.8825
-3.18204
-0.0189545
351.208
40.8169
37.8175
35.0322
277.867
30.3529
140.305
86.7598
-5.95114
25.1878
559.547
11.7491
-33.8136
-32.4507
825.962
-40.9474
-13.0249
-14.7038
13.0581
70.1326
13.5999
-3.5055
574.835
28.5485
5.07037
18.3383
350.898
-5.95857
157.273
-8.0291
6.3306
1.23245
7.76671
557.946
-36.5848
698.332
24.4523
21.978
19.1703
9.499
20.703
30.5743
427.479
44.9725
14.8521
15.331
529.276
17.4908
719.505
21.213
34.562
25.6918
282.685
800.396
562.761
2.35193
75.3058
4.27006
-5.9661
38.1287
-7.86245
20.2172
14.8043
7.03004
-22.4535
-5.1178
350.966
5.3676
-15.3891
-7.51212
8.06236
-7.51522
464.646
39.861
28.4789
26.84
24.1126
23.0415
65.2634
-0.27873
625.14
-18.236
-7.08028
16.275
2.15609
24.4564
-20.7868
-31.067
536.226
35.1042
6.05967
57.5442
381.074
10.7282
36.1782
23.3057
27.3551
390.548
-33.0264
7.18444
-29.7738
-4.06878
10.7609
41.0506
0.860567
331.532
3.14809
325.481
-9.37062
275.854
1.96666
225.19
3.6146
5.48236
368.956
-6.22363
0.569568
-31.9148
974.811
-6.76321
-1.25298
27.7086
-33.2851
3.2153
17.8797
399.884
16.225
598.036
333.708
648.697
-4.72566
19.9201
54.4374
940.317
603.879
0.128672
-16.7783
0.50361
62.4334
-23.4193
145.344
-16.6744
567.837
39.2149
-5.28376
980.926
32.6765
225.512
-6.898
42.0583
30.9989
23.5513
244.214
20.7849
17.4074
44.9221
292.832
924.437
18.3745
57.6986
61.6559
-0.466227
-16.8313
39.8598
2.39001
-9.62493
153.805
420.194
6.58921
329.82
19.3068
154.948
172.395
-39.4777
26.5731
1208.2
4.25374
28.4789
103.677
21.1675
-0.27873
19.5656
1.07559
6.1269
843.746
604.732
8.86951
-9.03914
-33.4444
845.143
-33.9053
-1.39261
247.619
21.9857
669.479
479.209
322.246
0.638865
10.7282
15.8094
11.9866
-28.0972
621.023
-4.05996
27.5162
148.263
5.30156
348.397
-31.238
7.09389
35.2709
7.34766
18.2078
29.124
10.0787
244.861
-11.035
267.466
713.042
31.1645
-5.53272
364.978
33.2224
34.1629
-12.9898
39.4436
19.2443
53.0631
0.943539
32.9004
-7.30404
550.835
0.338433
27.0543
-1.24983
312.833
489.73
43.9324
276.817
12.4761
-0.298607
2.93657
6.20786
17.0368
0.540786
682.503
17.3885
76.4928
49.3731
-17.2328
7.09877
569.528
27.6448
-13.0831
30.501
-0.254601
-18.6094
26.6402
2.84108
97.0549
-11.2603
362.261
-39.9546
-13.6936
119.538
52.1375
376.539
38.4944
107.53
355.431
142.553
17.137
348.051
357.252
91.9187
-26.7014
16.3558
-13.721
-1.7858
7.99987
935.748
53.4174
36.6485
14.9874
65.4519
28.9008
1153.17
15.5908
317.546
8.82519
452.882
826.165
-17.6782
33.9034
103.614
386.002
-14.5147
45.3207
630.208
24.019
535.617
48.3282
157.233
301.258
-20.5794
8.00066
64.2342
-18.9953
9.50158
-10.8411
5.22567
18.7248
-3.18204
-8.09546
215.499
750.385
1045.61
44.565
7.8324
-8.07137
30.4907
13.4864
-0.250216
26.7897
16.5377
233.209
681.362
-5.11749
783.279
3.15654
103.356
665.915
27.7086
2.32214
942.319
-9.90317
209.034
-25.5285
-10.0119
301.934
478.011
234.529
-15.9701
27.4163
41.3189
-4.21258
67.896
-24.2342
34.3224
32.8027
428.328
-5.42997
35.4668
85.1228
-24.4989
485.981
299.039
69.5106
467.183
3.69261
24.706
343.476
25.0102
-2.24025
38.9579
-0.188257
-21.081
154.155
570.232
916.164
31.9904
-0.907057
-16.3005
301.125
84.314
360.579
41.5656
18.1656
24.8685
-6.89321
-11.4946
557.15
5.29325
38.5569
34.2379
-9.45075
-8.95434
-21.2063
57.5952
-18.4586
1016.08
41.323
-9.08158
41.1691
429.953
-16.624
29.482
0.437469
47.4905
629.17
36.9945
4.31906
167.609
38.5995
437.4
-13.1047
-6.21695
361.211
35.0069
97.4864
52.2959
87.4749
33.7329
1651.42
-22.3962
20.4812
35.4674
378.326
12.517
15.5621
25.8478
-43.1592
32.1559
491.626
33.3308
49.1738
381.973
9.22173
72.5557
953.258
335.667
-5.49782
5.89264
21.9635
167.688
37.5708
1060.26
27.6002
344.916
41.7331
2.81761
36.6485
-35.415
7.49117
-2.01452
11.5828
750.416
13.9358
-33.8692
19.3389
12.0732
-4.3905
12.2583
-4.5597
-33.7887
-23.885
24.706
9.89226
33.3893
221.787
5.25601
57.6986
5.43394
28.5922
56.2573
15.4969
-5.8768
-7.36502
-0.907057
12.7219
3.73227
129.877
-23.088
116.173
394.312
-28.2333
-22.1527
-0.575101
13.4864
317.32
-2.20301
-8.54541
59.1716
-9.45075
-44.5616
-15.5841
5.12137
-37.1993
-11.4165
-25.4448
-25.7555
9.61296
48.2226
210.333
522.313
-4.26433
1202.66
47.4226
36.4242
12.3625
-3.00592
3.76187
-19.9079
-1.66278
67.1457
16.3831
-5.80108
128.297
-9.33539
37.3034
8.77029
221.761
-11.6468
7.94434
42.7671
8.50932
849.66
799.585
-11.035
446.152
5.09687
-42.207
19.9201
455.488
-11.7088
44.4667
-2.47661
1115.5
-50.4711
9.45859
-5.11859
-3.15888
0.943539
0.192225
125.557
11.1039
-22.1504
21.4045
-34.983
-5.75823
1355.78
-17.4117
-34.3756
-32.7193
-8.78467
427.457
124.229
-24.4184
7.97413
-12.7753
-50.0779
3.40423
201.172
232.018
35.2098
16.6783
5.15597
4.2293
26.7529
-27.9797
-20.2115
-21.5218
-13.515
373.505
6.89707
-21.7307
-35.7295
-2.28665
24.699
-23.0639
832.591
0.367889
-25.6339
13.6712
9.04139
-5.90093
4.25284
307.266
2.29005
-19.3323
-18.4586
317.048
65.6859
22.7775
3.68781
470.219
6.41435
17.348
47.0943
14.4894
255.31
5.07037
28.0177
38.1202
38.8392
25.7501
800.797
-8.55342
16.1107
4.45495
-7.80809
21.894
31.5385
3.26468
9.19145
862.931
-42.4824
-51.0022
1226.09
-2.02267
694.746
29.124
-27.4026
15.2019
-23.4663
10.5498
37.5708
29.4742
23.7603
478.317
15.4961
225.477
0.192225
50.4593
139.019
611.735
553.667
-3.1239
206.011
23.8177
-30.6274
7.19766
615.279
13.6592
-18.2628
7.83942
-1.35214
50.2559
38.1287
9.00415
40.832
1.68581
-15.4588
56.2573
388.436
617.084
-26.1057
58.4993
-0.907057
-7.8928
378.546
-32.4583
286.713
-19.8566
22.3665
35.9434
22.9944
43.4714
10.9942
9.92308
1.54512
130.906
-19.7898
257.823
21.1194
312.889
11.6604
78.1192
-11.7452
363.851
5.71577
228.925
-28.2831
549.893
2.35552
29.482
0.437469
-19.2925
869.473
15.6314
-19.2569
10.7576
17.4375
23.6069
-21.8677
-30.3874
-16.4185
-5.95857
-2.02267
-19.2735
126.575
-12.4101
-22.2794
17.137
1114.54
223.91
-8.19091
33.8227
-22.9532
10.7336
8.76778
401.48
24.4511
7.99987
6.21145
5.81442
27.9705
508.662
107.639
6.24643
-33.1349
-4.79336
60.2648
412.371
2.51249
217.04
51.707
23.9666
43.985
651.716
66.8725
26.8301
454.095
13.8672
84.8038
31.4265
42.6824
12.5847
507.902
26.5748
128.251
46.2508
28.4729
140.124
906.479
74.6287
272.426
35.223
41.8375
486.041
846.966
29.5527
-12.2618
4.09357
61.1892
1275.59
55.2246
11.0995
2006.62
515.806
-24.9147
402.408
25.7501
17.4375
12.3625
-19.8725
-16.8529
-4.91538
-11.8392
161.381
37.3024
77.6973
-2.47446
-65.5574
-28.711
134.327
-0.000288248
1081.43
11.5664
1.73422
-33.9681
-39.9568
632.13
14.6034
-33.7888
0.0244763
7.90266
-27.9503
773.028
28.1309
-48.8816
-7.54587
-18.4492
-22.3138
-8.2695
527.575
740.649
590.455
-15.2581
106.927
22.7003
-3.24457
-42.4824
-2.27644
-27.4026
-10.0119
-29.7757
-42.9791
-12.848
424.888
186.429
29.4742
299.248
6.05186
-35.4786
-5.53394
-5.11859
1258.09
29.0545
700.068
-24.1706
12.978
-3.4097
32.6489
28.9283
-14.3683
614.558
-12.5202
12.0732
168.121
203.413
-43.9151
26.8226
15.1627
-38.8775
170.883
8.01819
-1.22673
-35.9734
31.4616
37.2931
20.1485
710.752
34.2491
-52.7285
-41.0982
-23.9596
411.898
-13.1343
4.31423
-15.5917
-16.8855
-27.3529
-0.122284
5.20961
307.683
261.794
819.472
49.0936
-3.14508
18.4904
410.973
12.7895
-21.8677
-34.1356
39.019
-8.0291
535.122
96.2858
-27.9016
715.368
8.67569
894.019
-19.2051
-32.4617
41.6591
-56.0933
18.8289
-25.7333
-12.5292
-32.7896
23.5301
-12.9262
22.4837
29.8446
-25.8985
-4.83238
4906.17
128.265
400.408
-2.73427
-13.4171
-47.6632
21.2004
24.533
983.829
645.022
213.246
372.751
0.0353258
-20.0988
-37.7359
-26.1057
-8.96707
-19.6477
-4.34732
118.824
12.7059
357.372
9.87594
-5.01914
42.8533
-15.3215
-14.3342
198.539
50.7383
400.618
-8.01731
2.21951
32.8897
8.72205
23.3655
-6.73133
0.481454
1250.24
33.2301
-5.18473
78.159
26.1436
41.8683
222.527
452.221
-8.55342
-28.0972
428.849
-0.594756
-5.41091
614.373
66.9829
-19.7542
1.27367
-50.5648
20.4368
-21.2148
20.9809
320.558
5.75948
-10.9224
464.629
7.26138
34.3028
-28.1666
32.1559
7.52074
41.6358
-27.9503
-4.48584
-19.9936
848.55
18.5921
-36.1401
-15.8535
-12.4101
16.225
-22.2794
7.62065
-3.47769
825.486
21.7942
-30.4495
106.311
241.152
467.072
532.363
15.5818
2.81761
4.7894
13.1134
19.0791
-16.0768
10.1877
-31.2349
-31.2609
388.761
151.254
-11.8868
107.836
-13.4171
11.8301
17.0368
-20.6703
-37.0035
28.4541
-3.2262
3.40423
-0.466227
414.65
219.301
279.74
118.582
7.24166
-24.2316
58.4993
107.789
-26.6335
16.8507
-23.7968
8.77114
517.12
14.5799
310.52
17.2345
34.3362
11.7971
-0.328944
1.59534
17.6915
34.8088
8.77874
33.2324
30.0786
588.746
18.6803
13.5999
-16.624
21.0522
42.5517
31.7658
-21.8677
-17.269
175.629
51.6128
-12.4101
-6.26382
120.15
2.14451
8.845
936.056
359.126
7.58575
-28.5754
-6.22475
-1.4444
-57.9674
-1.28481
25.4041
-3.75323
359.68
94.0417
877.853
607.822
1191.57
24.7548
13.4131
30.0619
23.1272
-3.62266
439.639
25.7778
59.3762
7.08116
17.4597
44.6879
32.43
48.3282
408.08
18.776
56.7379
12.8639
15.3958
53.4409
1313.32
1030.72
11.8105
23.7637
1111.2
86.5432
64.2239
37.8492
141.158
65.3421
42.7746
230.231
66.4172
79.7864
39.275
-3.33215
57.5952
513.776
45.3088
517.531
563.097
23.2537
206.002
23.9073
3.24857
-3.36293
7.40298
64.3571
-6.13839
-2.36084
774.806
-4.50406
-36.7391
-31.238
2368.42
-30.1337
-17.3994
-19.9063
273.823
695.403
14.4672
658.694
85.5124
16.9561
-11.7088
36.0369
-35.4786
211.858
17.4558
-17.6994
5.6171
440.265
-22.1504
-10.4546
-27.4868
-24.4989
197.375
32.688
23.8177
-23.349
-13.93
38.067
-35.6628
21.0926
24.8848
-11.5883
56.8693
14.6263
16.4691
-34.1994
-44.9423
390.322
-24.6175
463.026
-12.7152
-67.8629
331.694
-16.3005
-2.99002
4664.43
110.157
2.2102
117.491
1233.64
-7.12838
24.9156
-17.1955
10.1953
1.07559
-8.86563
-24.4433
-30.5061
84.7692
16.2608
36.484
3.29255
945.709
1310.41
20.1152
-18.3555
37.1832
21.0356
48.2389
41.8004
40.1723
128.555
437.4
-6.78945
31.5473
239.286
18.9519
31.5385
148.912
139.955
49.3468
7.09389
45.4257
179.378
30.9981
338.228
16.172
56.6516
403.428
25.3064
134.1
380.628
52.3334
-5.28376
45.7674
38.0796
80.0397
868.924
776.877
71.7553
48.6702
25.7778
357.353
2.4672
19.388
23.9654
-0.188257
188.814
47.3328
9.40566
6.13814
-17.1212
4.15139
-42.1365
-24.7594
69.3246
-29.419
-51.199
-23.6048
354.076
-19.1532
41.5656
454.823
21.1203
69.7083
-12.5154
310.845
125.233
10.9657
27.0618
404
97.371
21.0307
-26.8285
104.447
-27.829
24.694
24.4564
-22.2
425.353
-18.9128
-34.8151
-39.9072
355.979
507.574
-20.1939
30.4353
53.9818
627.692
16.1107
1.88781
39.0436
14.3978
35.8185
548.781
74.4792
48.5468
6.48277
98.7251
281.145
56.044
29.385
25.6307
860.562
15.0851
-26.0996
391.982
378.883
444.014
-20.8496
-30.0407
37.7781
271.764
23.2218
41.6358
153.834
-0.737711
436.235
58.6609
52.2172
-6.87518
-0.402378
13.5665
63.3819
12.9699
756.262
38.7138
16.991
53.8226
88.9776
59.2755
1403.77
42.5927
27.5084
120.37
52.5621
66.0959
420.38
43.0984
50.4593
645.017
45.7674
49.5431
354.823
20.4787
15.5908
36.4361
4.14003
-1.5794
275.565
-3.10971
18.8661
653.698
36.7145
1095.34
80.1257
92.4766
52.1077
140.157
704.461
463.375
320.501
790.601
-26.1057
83.4259
65.5765
-29.419
-15.5917
234.239
-1.11596
95.4551
3.17303
45.4832
148.419
-33.1301
27.8608
-16.3619
-41.3099
-1.45808
6.99544
493.161
15.0861
-22.2
-20.6751
-22.6609
12.6154
244.066
-0.551827
1152.46
-19.2569
5.13542
6.36441
50.6135
-29.364
-19.143
29.6487
-3.89674
10.7116
19.7537
-19.9063
1.23245
135.142
11.3688
25.7116
-2.85159
53.6533
41.3189
1.40962
878.426
8.76778
-1.7858
470.894
36.1965
4.69167
-31.6669
-7.50136
24.2224
-52.1354
36.4246
9.23429
251.723
2.7029
-4.3905
21.6286
258.323
-2.68563
20.7849
211.714
4.226
-5.10027
9.02643
22.0913
29.7968
23.8966
517.278
13.6344
826.209
36.0105
-12.1515
194.506
13.1026
975.789
532.216
100.084
530.238
35.1947
-15.5676
51.1054
20.9826
-1.27101
17.4193
3.41919
543.2
42.0544
27.3125
600.206
-11.3248
29.6487
339.057
1153.89
205.286
315.552
198.86
-71.0901
-44.7071
436.132
-10.065
-13.029
-17.331
17.2963
-11.1561
21.1183
514.083
784.303
-4.58093
-5.42997
18.6002
109.034
8.28609
27.0543
-29.3868
6.45103
6.95112
-17.509
-4.60834
-9.66894
-28.9226
6.20786
-12.9483
17.4074
9.3148
7.97413
24.706
9.89226
37.1374
44.5801
7.30801
-11.7106
75.4438
1.90939
-5.10625
31.6045
13.5217
2.84108
-7.8928
16.8507
-12.5524
-15.5917
-46.0935
-37.6036
441.867
-1.53793
-28.6861
2.37968
13.4864
541.326
23.5644
2774.12
545.769
507.28
546.727
-33.1121
-39.7578
172.862
25.9005
753.226
16.0056
-16.1582
217.662
-38.0066
-19.4353
328.051
8.85949
469.788
-14.9043
2.37768
398.246
5.81442
-11.2495
5.48175
8.31362
-21.8646
-35.7433
1003.22
-6.66743
46.3065
-23.1312
1.95089
549.227
-2.22544
27.3441
-28.5072
125.507
28.5889
39.6985
5433.44
57.7521
697.8
-2.24025
70.817
291.888
249.732
35.6426
658.302
105.464
683.78
-16.7353
11.6477
-1.88993
-11.3667
39.6915
471.69
41.7351
120.308
0.603055
305.223
34.2859
13.7266
1364.21
551.114
-16.01
-13.6395
-3.40269
-2.52907
11.338
-27.8222
1463.59
-32.0312
875.981
133.54
454.895
-13.6703
749.533
-14.3537
200.009
61.3574
-6.92534
2.69098
236.875
-31.8454
-42.3967
-22.8006
615.973
-9.77271
6.07027
5.28582
-17.0152
10.7116
1260.39
1099.44
5.8316
-11.12
99.5959
363.043
797.375
-17.331
10.7336
-2.47661
2.30373
219.394
5.71046
-23.8592
-27.1675
362.736
-31.6669
522.859
-18.4022
15.7823
-20.7508
-36.8831
-1.04523
5.07706
-39.9978
-38.3415
-22.7874
-45.7892
-3.57797
-10.7036
5.56667
581.438
0.343157
-19.0846
4.39546
-4.11432
12.721
1.68581
-24.8291
11.7256
183.694
6.13814
-29.8538
-44.5743
-0.907057
-21.0113
14.9767
317.992
9.35138
-23.6048
31.4465
9.70646
76.2616
-5.25431
7.24605
19.2934
-13.4474
521.815
10.4459
401.555
-13.1989
551.391
-26.8285
218.765
31.2533
23.5194
-18.8855
-4.20371
14.2981
36.0412
19.1259
40.1991
288.308
311.516
738.832
23.9967
52.3537
35.7884
-7.69109
-10.2936
470.16
41.5717
-17.5923
2.49046
661.999
23.2469
687.706
5.95883
-1.11498
170.871
12.1811
304.902
59.1704
89.3203
6.41939
23.1909
-22.1532
12.751
43.6514
786.115
53.7076
42.191
18.5367
579.247
346.28
92.7422
-8.80548
-6.87518
-37.0332
224.552
-15.1411
-11.7772
42.2425
1.23245
-24.1535
7.62065
22.7592
700.375
-19.7182
4.92756
35.6967
-6.08665
23.852
8.76778
166.88
345.417
8.4398
74.1298
649.217
-10.427
-33.109
-22.6248
[truncated: 88,900 more chars]
