# Supplementary material for: Nonlatching positive feedback enables robust bimodality by decoupling expression noise from the mean
Source: PLoS Biol. 2017 Oct 18;15(10):e2000841. doi: 10.1371/journal.pbio.2000841 (PMC5646755; doi:10.1371/journal.pbio.2000841)
Supplement: S29 Data — The corresponding mCherry fluorescence values were taken according to the gating strategy in S28 Data applied to the flow cytometry files (S27 Data) and were used to generate the numbers in Fig 3B and 3C and S7 and S11 Figs. (ZIP) [file pbio.2000841.s029.zip › S29_Data/LChITF Iso 5/5.txt]

"Y2-A"
2029.45
61.3748
344.669
38.886
56.5058
33.3902
183.533
41.0202
17.6462
24.6874
396.603
53.3093
-7.71147
13.6589
954.579
73.2608
12.4843
90.9416
38.0881
78.6486
74.9524
62.8001
50.966
47.7522
54.0497
54.464
30.0682
81.2895
15.4729
32.081
3.56927
12.3297
-5.59436
0.295521
62.3967
-21.2452
65.9546
35.8593
18.4301
56.1252
-2.54197
-12.498
-43.2038
15.9772
19.7119
8.68219
-9.57111
7.8047
8.08039
-17.51
-9.24474
11.1905
-23.77
-13.4631
-6.98812
-24.2165
70.2415
28.2815
18.9589
-1.76486
11.2907
1.92731
18.8064
-18.178
-11.0194
32.8727
-14.1898
214.665
-3.99216
-18.8644
-21.1788
-41.9125
-30.124
21.5407
32.2152
-27.295
11.9637
-37.8599
5.9166
4.39329
338.911
-6.54855
-12.3271
633.073
-37.2027
-32.2541
-14.7154
61.6369
-39.405
-17.7021
-19.4727
-9.23797
23.5684
-8.30132
347.197
12.8317
-35.409
-18.7869
-42.0685
-38.3155
36.7482
-59.4247
1091.85
522.746
-12.8819
-20.4385
-30.7629
-36.5553
-64.6556
63.4257
-3.13688
106.768
351.705
367.896
48.4198
-15.0771
10.4808
19.9832
-13.3362
16.4513
-28.5778
31.9049
54.4911
68.5905
21.7693
30.1905
6.99167
29.9396
64.6202
45.6786
15.7876
38.5574
287.981
24.3543
-11.677
46.2754
6.64246
21.2879
370.472
6.56
15.6667
14.2817
68.4719
6.70095
13.355
532.9
401.457
25.1924
19.8806
2.10867
-15.5242
-31.9191
-0.0324296
36.8635
-7.04418
-9.11853
-8.90895
-34.0586
42.7131
7.57387
359.53
-13.498
1688.47
-28.5234
-1.52402
750.116
9.56277
-10.6826
-0.80177
-16.0059
-46.0978
11.0985
-10.1178
22.8336
197.625
32.9408
28.3564
53.9762
-42.5376
-4.71819
54.004
1.43893
-32.711
5.96889
75.8721
-36.6027
31.1765
-14.9646
-0.746572
2.54541
-6.73022
14.1608
27.0673
-2.80504
77.4287
4.51913
91.753
26.8144
191.972
462.707
33.4302
177.063
122.536
2.50381
3.84829
4.22354
5.35346
19.4622
16.9094
-9.18768
-9.50617
-6.32468
0.848662
21.018
10.3731
1.71605
45.7552
37.9489
28.6922
57.4428
23.0828
-29.2573
-1.54951
22.7448
63.0188
-2.5014
-2.91267
-3.96333
-27.5705
13.2907
-21.2489
18.3199
57.2084
208.628
318.529
16.8563
-4.66629
45.3438
21.5153
4.98053
43.5109
63.8343
70.0451
18.284
40.4439
25.7107
63.003
874.073
-5.47396
593.695
24.6694
203.699
17.4931
13.3876
43.9984
44.661
13.9552
35.6549
21.8007
48.5249
64.0267
68.0405
58.2216
48.6718
33.3886
7.33686
35.1378
68.9846
28.3948
7.15326
230.385
35.9318
13.3745
40.53
-0.627335
664.255
70.9993
-10.7039
339.886
-3.57588
40.1372
-26.6577
-4.63575
41.1673
5.61192
-10.2885
62.2104
34.9656
51.0072
72.7904
39.4715
7.57944
118.771
14.5358
25.4514
40.7033
445.313
-19.8566
15.1408
-0.909199
-8.13778
61.4597
32.1657
50.0251
51.7888
8.12272
9.63946
23.3837
10.9278
90.7919
16.9142
23.6747
-0.20078
86.5155
-8.78621
38.0555
-28.7544
5.74779
48.6718
48.2563
57.7402
49.0095
16.5236
406.547
-2.08333
-3.42357
22.7448
38.656
72.05
3.53293
129.851
334.263
93.8756
737.29
-6.25635
25.8161
15.979
48.6636
327.043
17.2329
-12.2179
-6.26386
36.0147
48.4275
626.054
16.9498
30.6898
-11.7011
61.318
227.921
17.0148
413.259
23.9784
42.5288
34.3596
373.779
14.9504
-12.498
3.64786
-0.902799
35.8562
10.8915
27.7481
14.1811
240.764
-3.15569
57.6672
-22.3424
-42.2024
-26.0664
-20.3965
-7.38706
-39.309
-41.1762
916.996
19.345
0.562655
236.357
179.05
-16.0639
-70.1932
27.0502
32.232
-16.6126
-2.95006
15.7702
34.2008
112.088
405.082
12.7755
-7.62141
-27.3314
-1.54951
-3.4921
1404.85
2070.22
-34.7718
-52.6891
-14.4521
103.753
7.66851
-3.90338
26.5398
34.2494
44.6474
40.2303
44.0303
-5.60333
-3.78464
-10.949
12.5889
-18.1018
12.2975
4.76835
47.5564
-21.0714
46.0661
44.4514
23.6477
4.5063
17.0148
188.639
117.682
0.30653
8.6853
-23.7364
536.823
1190.3
12.9591
33.2638
636.827
9.02733
63.5931
-22.6981
10.15
-5.29764
13.3745
23.6635
25.6096
-4.78674
-11.4596
17.5463
24.5351
32.6409
22.068
40.3418
36.2141
22.4266
65.582
-30.9032
-4.3898
440.813
33.435
3.83131
66.297
19.8292
-10.4862
18.8889
-10.2795
-0.641512
55.8375
50.9063
153.099
33.0482
-18.1142
34.5735
19.0098
-32.1757
-46.0149
-7.44864
8.68219
-15.1519
65.1229
217.036
20.8985
117.723
44.8524
30.3096
736.764
16.1672
790.229
128.272
9.15513
9.9108
15.6722
26.4092
17.6484
6.86212
-6.04301
30.9715
43.7103
39.3451
-30.9586
-39.9971
34.1406
39.0572
45.0937
30.0682
70.0451
7.03956
51.6883
129.721
20.8366
-9.54919
-13.9073
-29.6895
0.552564
698.396
-18.3783
17.1186
503.813
-5.71896
16.8245
-31.2387
-16.9669
-10.2597
41.4783
-0.6286
12.7656
10.8815
506.291
-15.804
23.3719
10.8998
43.6117
-9.22392
-14.0914
26.4074
73.3068
545.462
3.79448
646.606
15.5699
60.5744
97.5172
-5.05954
0.225001
42.243
75.7654
-15.8453
7.25223
59.8463
35.0431
235.993
69.6965
113.163
-0.378568
31.5647
36.7722
32.8068
6.41352
-33.4546
10.8494
22.2815
37.4317
29.1496
44.5082
61.4884
197.061
27.768
39.2302
39.1461
-10.4648
13.443
607.453
-21.2421
38.3168
-5.8374
28.6515
13.7982
62.0164
163.826
100.565
-9.79114
14.1049
457.879
29.9229
-19.6588
13.4847
14.019
-25.0045
37.8888
24.0647
63.8343
31.9423
677.243
-2.33078
739.471
55.6958
70.4993
-10.4862
9.51857
8.46113
25.7675
106.466
41.5132
329.493
29.8599
237.797
4.52777
24.6874
41.4855
25.5375
356.908
14.7773
-14.4521
-38.6757
22.661
315.625
10.6102
16.4458
17.853
36.2141
37.4192
58.0858
-45.8957
47.2179
-0.973541
10.6027
2.28149
-5.9204
-14.8765
75.6673
14.5358
136.021
6.97007
48.0105
600.459
485.531
40.3203
94.9359
87.6966
-5.31567
21.9141
14.3075
13.7449
25.2031
57.9366
243.159
42.7477
35.2643
86.0819
28.8906
32.1837
35.8633
19.9153
-2.5014
58.9315
9.15513
238.547
38.161
60.1424
-6.71448
14.3584
29.0974
43.0414
73.0783
280.192
33.1624
583.13
18.2111
23.5419
10.3905
-12.6381
28.5218
59.7913
10.4556
-35.5794
-12.8229
96.1299
90.2617
36.9066
10.5594
-10.6179
6.46247
-9.1012
-35.9239
-4.78544
-28.0634
26.2712
-17.0674
-12.81
2.45819
-6.9221
235.973
18.2712
-14.7087
42.0413
-21.761
-0.1574
25.5559
-8.6485
236.673
-16.1869
-19.3748
183.238
6.60865
69.9473
9.30817
36.534
-22.4699
391.643
19.036
25.7073
8.1351
6.67531
16.0127
54.1156
-23.8825
35.7588
9.78117
35.8291
1.6952
32.9444
-11.2166
9.66585
405.351
-21.2452
28.4733
35.8593
-17.1772
80.4881
-6.2901
-5.66431
-5.00176
-10.2597
0.971267
-35.3584
111.306
-9.99893
9.83795
28.6922
64.9391
4.34216
32.671
-1.1463
-2.48654
21.8078
24.6005
-3.43843
26.1354
6.34403
-24.7594
-9.62765
8.60555
22.3335
-24.06
560.862
7.54568
10.9142
23.3637
-14.9737
-3.78464
227.057
209.366
17.5054
17.9197
2.89428
393.322
-27.6307
201.614
59.4439
349.735
2.63224
909.07
-10.2795
52.0894
38.7807
44.2926
4.37459
38.3216
11.5135
8.39119
-11.561
-10.4076
268.026
36.7932
42.9027
41.5379
733.344
34.3074
8.72691
-18.6151
63.6644
2.46695
467.151
0.146408
0.901104
28.3292
0.109209
-14.9462
22.542
21.192
36.2116
88.1468
15.2175
40.3689
34.5359
7.25223
44.8538
31.295
3.0651
-5.76116
34.6591
335.814
30.801
58.8153
29.8257
42.6341
100.844
35.891
35.2643
635.183
-2.08333
17.6462
9.69489
50.8558
115.493
40.1908
5.407
708.937
36.287
50.772
36.389
8.73618
533.688
12.2308
273.551
344.818
135.889
240.247
19.6412
8.72867
22.8962
27.8128
193.112
75.6673
168.209
17.9551
3.22194
44.2624
0.75817
26.3852
-11.8859
276.977
34.0397
40.6547
31.1741
11.8709
43.9438
17.1357
-19.0573
-2.91137
41.2771
16.9008
42.4154
100.999
19.0491
21.1988
4.97878
28.0571
29.6405
45.4857
31.6997
65.1229
48.3699
64.002
33.3902
402.799
680.077
94.4829
215.842
8.33173
3.53293
8.03674
-6.81655
281.282
34.515
8.73618
18.3199
27.2234
39.9622
586.521
29.9748
14.0744
57.1225
-13.7601
48.4275
35.7233
26.3201
77.5414
-0.456709
7.64778
26.6478
-3.5263
9.19147
10.4556
16.8944
52.7694
-17.4971
30.3474
-3.49613
1.56349
-5.71896
27.4431
329.794
-18.1202
378.461
-2.76348
8.46753
172.663
0.736253
-15.6211
7.14335
16.5037
16.0552
60.8533
23.0817
80.2403
45.4857
346.849
-19.7136
2.04459
37.5905
-5.57585
47.429
30.0508
-10.6817
45.2026
4.76948
-5.86623
20.491
23.7987
132.376
249.112
25.2888
45.3336
21.4307
55.0672
23.9843
165.212
111.215
29.8257
59.5007
53.9921
24.6466
-2.08333
4.52777
-3.42357
54.604
49.9004
16.2393
43.939
2.41454
13.7982
39.5276
8.73618
5.20139
6.60865
43.0414
48.7154
-12.1626
32.2254
19.6412
6.8546
86.6145
40.9313
50.7159
86.9117
1.41736
46.0661
36.9551
0.148236
0.964867
18.3562
65.8988
137.076
36.5022
-1.03731
30.0327
26.2712
42.4154
29.7843
17.175
41.8136
54.1885
16.5108
43.3873
44.6346
19.5526
-28.2684
74.3502
-9.1327
-5.3125
164.816
42.707
243.371
17.9759
134.299
-15.4133
671.902
30.5919
41.1673
11.2341
83.4148
-10.8781
-45.9511
2.28149
-5.9204
33.8493
-29.9019
38.186
-49.1824
6.71075
80.0586
-23.204
-14.2344
-27.9628
-43.745
432.525
-29.6785
18.166
-28.796
-38.7289
93.9724
505.019
-24.6795
-44.1408
-8.38567
14.0897
26.4858
-9.99893
-7.20265
176.94
45.4452
38.0625
-16.2726
20.4896
22.2795
-19.8351
178.361
524.995
33.0338
19.9874
38.3168
16.6514
9.9108
-4.94249
-14.8203
83.2407
-15.6267
390.792
47.4585
14.9304
48.7154
15.9484
39.7216
118.967
4.98053
73.496
603.151
73.2047
-3.66495
77.5414
3.29142
836.922
21.9626
194.188
58.8542
11.3926
0.964867
254.231
25.8525
72.5139
269.18
2.50053
25.2031
41.4986
38.3762
-26.5535
-11.1968
1116.26
26.0361
17.175
6.20632
26.8111
6.85285
3.87373
41.1756
-5.02932
31.5145
69.8486
-9.22392
0.901104
3.96636
163.09
181.838
45.5549
88.6854
46.9174
-6.93361
114.543
41.0701
10.775
530.005
155.831
14.6495
37.3562
76.6274
-6.71663
19.0652
39.6114
106.122
10.2058
31.6439
8.03674
141.235
32.0314
60.7519
98.6914
20.1939
39.0252
-14.1177
32.7859
239.899
16.2958
-15.029
-39.06
46.322
53.527
24.1305
538.337
22.6403
45.3884
30.2069
3289.01
-20.3192
300.403
-19.3712
11.4964
-4.99574
-3.479
-4.72728
173.972
-23.5261
-13.0708
5.65643
104.26
503.923
-16.5582
-6.91214
592.779
-13.7619
-7.37067
364.162
-19.0853
-5.11405
-47.8246
-27.9405
648.645
33.8424
-3.70179
52.5271
2.45139
20.6805
157.984
-18.5157
-4.60865
-16.0639
-34.5859
438.287
35.4835
-11.8085
3.60917
-21.5629
-7.14022
-16.0506
23.2081
-30.3636
-7.20187
0.64516
16.5721
23.6538
12.1921
-13.4804
-10.4531
-34.0943
-7.21763
233.831
-22.8838
24.64
22.2815
11.1948
312.134
-32.5912
-3.59244
0.132356
-33.2484
17.9462
42.2985
-35.1124
-22.7755
-29.7868
-22.5351
-42.0685
199.691
-56.9551
-48.1803
104.215
-24.4814
0.236561
0.176237
-30.7629
-23.4368
-3.10363
80.7208
7.17049
14.0019
8.07485
9.06437
-1.95867
-28.8746
8.2739
0.467616
30.5663
21.8355
195.497
42.0413
-16.1388
24.2055
-8.10874
38.6744
20.8524
-46.542
0.835461
-7.71147
68.0069
19.4204
26.4092
13.9002
73.6954
78.6486
44.9673
-25.281
15.3588
10.2709
727.545
25.9387
43.2196
37.5645
6.3269
-6.07891
70.429
473.613
42.3883
-8.61216
12.477
57.7116
4.05466
46.2769
23.6778
171.38
504.393
10.2653
-19.0573
-23.5261
-13.0708
23.6747
352.124
-3.4397
-18.9001
44.5082
50.244
28.3948
-5.9652
39.2302
-32.0684
0.779633
19.0652
20.8708
10.545
-41.8568
15.828
370.85
-21.9483
4.42784
30.1573
158.203
-32.2799
-6.50981
14.9822
72.1704
43.4698
12.1449
-11.8861
54.7553
31.5609
45.0937
13.2016
263.074
-47.3084
16.3404
570.875
18.8889
8.46113
1.23255
9.67686
12.4334
9.99679
190.121
34.6281
106.505
6.45896
30.0327
35.6415
64.9042
34.3173
71.7887
42.4601
41.355
50.5459
15.5854
67.9745
20.7611
16.8307
12.352
42.2757
818.076
36.5975
23.2664
34.2008
39.9366
38.7021
9.96436
30.7969
-14.2648
-7.65366
-8.10874
231.703
11.5541
47.5735
8.97377
35.3499
8.60555
-54.045
71.7307
-24.3134
59.6399
-19.3114
-22.1934
10.7148
-6.85743
4.80124
-12.0982
30.1366
241.039
12.0026
17.0148
66.5572
5.23773
7.80279
29.4103
21.8038
36.4475
107.717
17.7034
54.3822
16.1785
127.236
22.7972
225.462
-17.51
26.3625
46.7978
15.5854
37.1367
43.6117
7.64267
508.773
17.0371
58.3143
326.134
697.73
28.7153
35.8323
27.2505
711.074
676.294
153.55
700.337
-21.2978
39.2164
15.9185
79.0668
30.801
73.8079
46.4731
20.9091
36.2524
20.3203
44.2685
30.9328
19.532
37.1202
-7.21763
8.94328
12.7234
41.5066
234.209
36.6458
29.253
573.62
11.3768
2531.7
18.2712
18.3848
30.2688
33.3902
9.69489
22.7448
23.7355
43.939
18.5255
-6.95579
86.8867
52.6461
29.5642
38.4678
38.0881
33.671
80.5746
25.3188
32.2254
17.7671
10.6027
17.274
35.3091
76.9528
34.4379
51.6883
61.318
434.068
28.8692
-9.22209
104.039
-19.3822
33.1585
12.4334
24.9893
28.9513
28.3801
10.2653
363.252
21.4515
41.2771
30.0193
22.7377
-1.13781
14.3639
46.4987
38.9925
-5.32858
12.307
177.045
-9.71448
26.8294
528.058
23.5722
39.3195
6.72975
-0.718803
-12.0722
-27.1276
22.1291
-7.829
22.1144
16.1546
8.2739
15.4601
46.4958
62.128
31.5161
33.608
11.0351
272.519
50.8558
109.87
216.764
23.3243
-11.4596
-16.3261
26.4092
19.5224
-20.3118
82.9751
31.9085
15.8674
62.7709
-3.72926
645.982
-3.78464
42.5739
-21.85
334.637
2.89428
37.249
-8.89001
39.5069
-5.21136
-9.54919
4.8334
-13.0906
9.66585
-27.5584
-10.0008
56.5843
1066.6
35.5105
18.0728
174.246
12.2291
25.3341
3.99703
36.8527
18.3778
-12.8248
-11.1188
26.183
-85.6142
-15.3371
-3.23998
-14.8461
-29.8145
-12.9002
5.73141
104.994
-16.8134
28.6883
-6.89197
-1.80834
7.72127
16.0061
-12.3158
4.76948
-37.7254
3.62436
-11.8085
-11.9274
423.4
-21.5629
2.23011
100.821
22.1943
-2.58315
-17.793
7.13437
13.9098
368.83
-27.8324
-19.1677
-19.1357
7.77339
762.538
-3.79774
3.01605
770.397
21.6943
-28.916
79.2056
-24.6496
-5.42394
5.57593
46.0126
-19.5748
-36.3403
401.596
260.336
18.2712
871.085
9.65411
-30.3281
-0.125141
130.975
347.482
19.0652
-18.4846
8.67093
48.0984
15.828
-18.9559
-36.9408
63.8905
19.5224
-45.6117
-19.1615
6.60865
6.22901
14.9304
18.7304
-64.6364
0.366256
473.165
262.777
340.782
18.8567
635.392
15.6972
12.3329
355.546
42.3883
870.325
-14.8443
-27.1461
8.98586
-12.8119
19.9297
-10.6179
13.9587
9.63946
-58.4126
-4.78544
-28.0634
15.0268
2310.04
-26.4377
97.7599
122.398
13.6926
-23.1322
33.6793
191.748
7.15168
8.00441
-26.0905
-10.3433
-11.0739
-5.40397
56.3312
-43.0572
28.6883
9.97463
20.6805
652.738
-47.7044
-45.2216
142.305
312.405
7.3573
-19.6888
114.674
58.912
10.0896
16.488
-1.57967
15.6377
14.6981
29.276
6.56991
-13.4804
51.3911
18.3795
30.2637
-7.92332
5.22718
24.64
166.585
326.038
10.4089
21.7567
35.7629
354.331
59.1756
306.542
24.0761
24.5611
43.0573
-10.2094
-4.58229
4.29355
-23.221
42.9849
-11.0078
2.0503
14.2147
10.2963
-30.9224
-3.61221
57.6266
75.2464
3.40513
57.9709
12.9092
2.6537
24.6874
15.2486
-21.2421
25.1983
-24.5781
294.769
-18.061
3.92038
-4.84042
4.98805
8.48272
23.0956
13.0563
-49.6439
4.11439
-53.4474
124.921
22.8962
5.324
78.8269
-16.7834
11.9491
-67.9231
-8.02246
21.7736
-27.3528
-1.72583
-12.1536
-36.2488
-22.1823
-2.44878
-36.2923
-21.8623
-10.4041
-44.7085
-59.0752
-67.783
600.538
-35.5596
-20.5805
18.0525
-33.4248
-35.0231
21.1889
-4.39155
-16.741
-24.4167
461.613
-26.5815
-22.3424
-12.2174
-37.3108
-20.3965
-23.3795
20.255
-13.4512
-0.871303
-19.115
3.0361
26.3134
-11.3787
343.975
1.63004
6.81323
545.214
71.5706
60.7861
49.3709
46.5572
59.261
62.7919
57.7342
28.9023
666.806
20.8934
33.3061
37.0863
47.1288
95.3701
367.267
62.8828
74.2306
50.7555
24.2035
57.6266
179.555
49.0095
14.6495
24.2377
33.5239
197.557
24.6874
41.4855
53.6485
-11.8717
45.813
9.15513
9.9108
204.953
159.468
27.0187
65.8952
9.88655
18.7901
61.514
17.7933
-13.0996
25.6661
-46.8882
-12.8231
20.0851
32.498
31.0382
1095.47
20.3824
-31.3788
622.341
6.97007
48.0105
-27.3528
-3.5999
-32.7683
-10.0118
196.392
600.008
51.7888
75.5891
15.2617
-22.8054
-4.78544
-48.6781
-26.9251
0.584121
11.8186
18.8663
5.56832
-33.1403
-19.0853
6.13035
-11.098
-15.9655
-14.822
3.85734
-37.435
-3.69489
290.546
-44.4149
-37.2563
17.8801
2.67678
-51.4525
-32.1032
369.067
-19.3048
-28.794
-20.7537
240.237
-23.5469
15.7118
3.36956
-16.5722
26.8821
25.9425
-6.54855
-4.11003
17.6579
-5.98332
-48.4471
-19.1677
7.10125
127.714
1.66675
5.57259
-32.6946
0.155688
18.873
-40.7447
19.8202
-8.30132
-14.4977
-5.90895
78.909
-38.3204
160.437
-16.3212
-4.48038
1.75549
7.33686
10.775
9.0145
30.2688
-17.2096
170.415
-5.83146
-32.9536
-24.0383
-0.699406
34.5686
-17.0818
144.844
-12.4388
11.4166
2.65585
-13.7526
-7.91707
-19.6283
24.9697
-5.63248
19.1069
8.39679
-66.234
154.081
264.327
34.4379
-30.4418
23.5773
-6.14839
-17.9825
-37.3331
396.393
-13.76
187.022
9.67686
12.4334
-25.6105
30.8253
-25.9678
-4.72728
-50.9164
386.894
-28.0634
3.78237
16.1785
26.0361
-3.16401
6.19636
24.4885
18.6868
-26.5815
4.25628
-24.2165
-32.8321
112.614
-5.40397
20.7239
-37.435
4.35243
37.0119
25.8811
75.2464
-34.0762
-1.99921
-22.6981
-4.84257
-24.0383
-11.8717
-35.8225
178.577
77.5164
-11.0721
394.336
-17.2874
-14.0061
2.48088
-3.8103
25.2896
-71.1956
-33.7697
680.581
16.337
15.6314
-10.2242
-23.8825
7.64778
4.15897
20.8366
-39.5343
-23.2776
-11.8859
38.9709
43.41
66.8917
-8.18129
6.24866
66.4326
19.0098
66.4872
-0.316597
15.8293
35.6549
28.1452
4.93406
27.9102
84.6414
2485.6
397.876
28.2366
9.31645
28.6191
-3.60172
5.79272
762.963
43.2127
11.2907
20.668
103.651
43.7078
425.479
-3.18548
20.8397
72.2281
13.9212
1057.99
20.3707
12.9947
4.93917
-2.01303
-14.0666
20.9708
83.1782
20.2362
13.4129
30.6302
22.1943
12.4094
32.8068
25.875
371.856
205.786
-24.0842
171.987
-34.1282
50.8769
-2.08138
24.3133
17.9052
342.222
15.1482
7.62862
0.484797
42.2985
-5.90895
-1.67581
35.561
10.4053
40.76
42.7477
47.1354
20.2717
136.682
11.0351
21.3944
17.1912
646.809
31.1597
16.2393
10.2058
-3.96333
-12.578
8.17597
105.12
-34.3673
15.979
19.3475
37.4192
41.2192
4.70404
24.7291
36.5078
394.786
36.0147
10.9462
52.5899
51.3045
55.4365
409.894
29.2699
33.0917
-7.88073
19.0472
5.04749
27.1318
411.978
3.79576
104.982
509.058
3.54735
32.1676
28.6951
36.1814
542.836
13.2441
39.3015
29.6405
28.6191
11.3908
355.1
5.79272
11.4626
326.197
-13.0721
-9.31709
26.8142
283.588
30.0508
-3.18548
12.2579
757.925
-4.60085
16.6226
52.3501
6.93215
6.81323
-12.1925
41.5855
334.4
45.6969
12.7399
37.7757
40.0005
40.935
42.3944
-2.80042
10.8825
32.6504
-7.21763
-0.427055
72.6936
52.751
50.3925
229.675
-8.22835
108.852
11.7292
38.5609
106.017
30.4799
255.071
44.6218
26.5207
5.41293
10.15
5.94676
32.1152
49.9004
-2.5014
6.45766
7.28106
201.066
326.767
58.8778
16.2324
27.2234
38.0881
58.0339
76.8264
6.8546
36.0147
213.345
45.0937
-31.7759
47.5564
-28.5677
25.4514
87.3659
131.943
225.036
25.3277
12.477
27.7265
70.6398
379.75
21.2412
123.957
38.3762
-0.316597
12.0812
596.001
22.7972
8.08039
45.5518
19.9713
22.6144
15.5854
252.654
58.6042
121.961
512.521
-1.70354
30.2033
560.392
26.2902
24.9402
53.0781
22.5545
79.2734
-5.3972
30.9986
34.5359
17.8879
12.8744
48.602
21.9247
8.6873
24.2239
15.9185
86.5631
-7.61733
57.8783
24.9213
16.224
-3.10556
-1.64612
24.938
18.5949
238.516
66.1343
27.4511
17.5963
163.931
11.3459
28.3159
36.7
10.4397
-11.6966
41.372
-5.49022
-9.81251
-14.3422
-32.5979
158.312
-12.0786
55.4889
4.29355
-17.5988
1.75549
103.31
-20.4385
516.464
-11.4038
252.53
37.1255
-11.5874
5.49706
-1.09443
146.502
80.8409
87.3817
-9.99767
19.5761
-9.58553
-10.7039
-10.5647
285.03
1224.55
52.053
-32.7467
-5.68436
20.6044
-4.66629
22.855
-0.973541
391.382
20.7308
-3.66495
7.03956
35.0811
445.313
-36.7232
0.148236
-13.76
145.793
4.05466
-10.6179
-4.78193
-31.59
-19.7198
-43.4201
-41.1818
-7.46203
355.384
-11.4452
631.869
-40.6453
8.07043
-47.4951
-3.62254
106.768
-18.1478
-11.589
-3.23998
-26.0905
-30.958
11.3536
-50.5534
-12.5411
21.219
5.68793
-29.4224
-26.0119
-19.5934
42.8595
7.3725
6.93215
8.6873
-31.9981
74.0145
20.9708
6.43817
13.8377
-6.00077
20.9091
28.7562
6.78718
25.3106
-32.221
-16.0753
5.26107
-25.9583
-54.775
357.552
34.0103
41.0221
-20.6643
-0.835495
-0.732084
13.2742
15.1249
0.484797
25.4424
10.4393
7.99112
12.8317
2.07232
-3.7944
-15.8316
6.66211
-15.7256
545.899
-21.347
-13.237
-16.63
560.522
0.926013
26.8814
191.291
-20.7741
-4.21755
2.15785
-17.2096
12.9933
-30.1943
324.993
-18.4161
15.2486
-13.7458
6.45766
-22.704
-42.563
10.05
-7.32401
-27.3292
280.476
-7.91707
15.979
43.7103
14.9304
476.003
37.8476
-30.9586
-41.8711
19.1481
14.6943
24.4789
-26.1537
75.6673
308.764
-34.2594
-6.3374
178.794
-62.7534
-41.871
8.98586
13.425
27.5363
-12.492
-1.03379
22.7579
347.597
-34.7705
-18.693
-11.2102
34.9191
378.361
73.397
27.6416
31.5033
-9.08655
-11.5874
-15.1177
29.7758
22.7448
-4.44754
329.208
108.481
0.67971
5.79445
-16.0848
-34.3673
-6.04301
636.295
15.5993
103.011
183.648
-32.7773
277.728
-45.9511
302.132
61.546
5.70538
13.8232
-28.5677
25.4514
21.9626
4.90699
-2.98996
-19.6499
3.10662
10.8599
17.1731
55.6473
454.15
27.0772
-44.7085
-22.8054
-21.652
-22.4412
-18.7064
4.93406
188.143
188.652
5.26929
7.1334
13.4121
-15.804
156.431
-34.0773
0.592444
-15.7832
-0.0359293
-40.1219
-32.5779
113.49
-10.261
-10.2541
-20.0374
150.53
134.998
-21.9261
-44.7526
16.0061
17.6693
102.221
959.278
18.6169
-15.5566
-41.3684
-0.948138
9.72638
-1.05809
8.21554
-6.00077
-14.6981
40.0005
-7.79073
-21.3238
-47.2136
-4.83088
35.2461
-39.0768
-21.0418
-32.2541
-5.82951
-3.79774
302.763
214.786
13.2742
-16.7342
-22.004
118.561
-9.65708
-31.6609
37.4351
435.818
-8.33042
-21.3478
-33.1878
-36.3395
18.6221
9.60689
-41.0532
6.71845
100.252
8.14077
-22.3529
-9.69611
-17.8572
9.01189
-6.86519
-42.2511
-12.945
343.26
-36.762
86.7287
204.472
52.0503
1.40726
17.8494
21.695
54.535
376.905
660.104
6.51381
46.8166
-13.3545
15.7702
24.8305
358.528
29.3318
113.256
0.727767
24.2055
327.349
14.3115
5.85983
60.6919
-30.3816
10.4796
22.3335
399.479
-14.4763
1.92349
72.7584
8.37113
40.2821
-29.9662
96.8807
14.956
-7.20089
6.96666
0.638831
25.416
1.02021
50.3675
-18.2603
-0.785514
1.34787
-19.4559
85.0911
93.8515
-47.7609
-47.4932
-34.1177
-37.1748
308.646
-43.7885
-42.4771
-29.1448
-29.7159
4.64305
-22.8054
-34.7705
-1.82644
-5.58796
-10.0585
1.67329
-20.3063
-1.2999
-49.3691
-7.37067
67.4125
702.346
-1.91
6.72975
6.77746
29.1572
-6.51288
25.3531
40.8697
140.222
15.9953
-13.4928
16.1546
9.44685
24.2285
-14.9082
-6.80326
202.275
25.6728
143.62
216.444
62.2002
30.801
20.9091
38.1265
297.682
36.555
46.6922
52.118
54.0049
46.7265
14.7833
17.6462
34.0578
54.604
1197.77
7.39469
23.2106
-2.27062
20.3574
14.2277
-5.31931
10.9142
23.3637
127.455
13.4847
-38.4549
-5.21477
-0.298202
138.797
15.0757
23.1935
52.0171
57.5699
23.6477
-31.101
-14.8443
-42.1387
-25.0044
-27.8045
38.7807
96.7664
28.9513
1945.55
-4.72728
-21.652
-58.0484
9.40456
254.185
37.7898
38.0654
32.4333
-11.8878
530.486
11.1905
-21.8959
149.581
43.6117
-18.5943
-44.0765
13.289
-24.1446
24.4721
521.037
13.1717
161.747
-6.89197
37.5471
-48.1631
-16.6416
281.913
-32.7118
-22.7328
7.3725
-15.5566
490.322
-10.3185
609.428
-17.9247
-16.1473
-19.1192
58.3904
-14.3474
-17.1611
-11.9535
12.0357
18.3795
-18.462
-7.92332
-52.8689
9.64746
22.2815
595.903
-10.2058
-0.732084
30.1407
11.3768
-27.6262
-6.41669
16.0615
23.9207
32.5094
29.2463
36.498
11.3424
13.2213
187.611
27.7194
24.5676
38.2998
12.418
22.648
33.7222
29.9848
97.1589
19.8136
19.3519
39.3018
27.4916
141.134
57.7901
3.66353
921.277
1.24259
9.15259
3.33279
36.7433
-18.2272
597.36
-40.2467
27.3172
45.1647
24.5804
67.6718
65.0877
58.0506
59.5007
53.9921
39.6392
494.544
13.8981
54.604
51.7744
19.9874
28.9465
22.2736
167.332
45.1498
42.0112
27.4768
37.0605
126.549
328.568
65.5302
89.9449
21.5706
62.2104
60.8706
10.6027
52.8813
15.6314
31.0382
31.0053
509.514
-3.26781
665.445
54.7588
39.5772
-3.927
16.0778
-14.9647
26.7895
41.5918
2.12607
78.614
9.63946
-11.561
-10.4076
5.66982
8.68219
-15.1933
-18.4322
4.33225
19.3148
-41.8729
3.87373
502.196
469.109
13.6266
-23.4618
-16.6961
9.58856
22.598
-22.4424
1.92731
26.8142
13.1842
43.3285
4.55085
-21.4674
24.1188
5.49843
293.664
-0.68303
21.5407
-10.4284
17.5859
-13.497
11.5388
0.64516
123.394
6.56991
1.51217
-2.95681
29.6239
34.0118
-34.1602
225.165
-16.9162
-32.6946
-0.732084
178.192
61.9765
-33.2484
14.198
-2.67912
-25.7421
-22.7755
-11.0461
133.012
107.857
-34.5673
-8.22851
3.62955
-1.6375
411.517
-60.9182
46.3822
118.35
12.7755
532.026
-29.2054
-1.54951
52.7299
209.268
-8.82986
7.66851
-26.8711
672.369
21.2215
28.0488
39.3451
47.2179
210.796
-0.641664
13.5259
-43.4017
0.116078
37.5645
53.5624
5.096
29.2699
0.148236
-44.0127
33.0917
-6.00667
-3.4416
318.017
-10.0554
-8.74387
6.46247
-18.4715
23.3837
-35.9239
0.836758
-11.1968
3.78237
-19.4288
-2.07485
-20.3063
-31.275
289.18
44.9237
-29.3922
-2.21866
30.4932
159.442
11.4626
15.1017
198.697
22.542
34.3105
19.345
50.6655
-14.4299
15.2175
23.5023
27.0396
25.3842
496.383
21.9247
31.1761
-1.51802
0.815972
32.5784
-2.25263
9.66473
32.5043
29.6906
134.224
14.0662
12.7566
12.0357
299.489
-25.9583
38.9604
50.8769
2014.41
1.82446
2.91264
33.8889
-7.01147
23.5578
-23.868
-13.4052
7.69452
-0.839065
-11.9775
-21.9434
-2.60632
63.5997
9.60689
6.71845
64.6443
40.2921
-4.9777
-11.1085
-43.4293
-21.6053
-1.55643
215.159
401.681
-55.3696
-17.026
7.02685
29.6292
22.7726
117.723
12.9933
-22.6981
242.534
-12.7939
-7.24023
8.67093
-17.4939
287.568
126.103
-6.81655
226.934
-10.4626
-6.25635
-9.79114
-28.9986
54.9547
402.862
11.2341
-19.6588
-12.7522
-15.9661
-28.7527
7.90369
24.0647
26.353
5.70538
291.185
12.6618
27.5848
42.3883
25.121
7.6445
-0.909199
7.1118
155.854
48.151
-13.8035
-10.4041
11.5135
-6.60134
1.55747
-16.0298
-9.32271
-7.46203
6.80813
-28.3118
-24.0544
-33.1491
8.07043
-21.2581
-16.741
37.4274
-8.77745
-13.4631
-3.23998
-14.8461
-8.46923
-22.3183
3.96636
16.9758
-28.0646
26.8142
39.9597
4.31079
-9.14533
12.2579
6.42491
-15.8453
7.3725
6.93215
-6.30523
-26.3759
-40.3035
45.3336
0.815972
41.9487
263.865
28.4054
11.8896
22.1943
252.637
6.41352
7.13514
-14.7139
52.0468
5.22718
13.3956
443.946
6.66077
10.5123
26.3926
16.999
21.0995
32.9387
23.5578
-7.00141
475.726
-22.2905
-25.2019
-17.7007
-25.096
-8.82491
18.0084
30.2216
-4.52594
49.6517
-10.3077
283.628
1.54829
-12.235
-9.0527
-5.98064
6.25327
-4.76977
-40.5102
-20.093
10.8208
62.3144
-16.8208
34.8573
-2.59358
142.634
-22.9934
-5.66762
17.7686
-3.04713
-21.4127
6.87092
162.611
428.585
24.6788
133.732
29.8257
23.8934
48.3699
26.5207
608.728
110.445
-2.08333
-10.4648
-9.04577
277.618
1.17466
-19.7793
138.466
-12.578
15.1648
10.1521
-11.8785
8.94952
147.164
45.5844
24.3007
22.4785
-44.0217
-55.3215
-15.6342
26.6444
31.5609
9.48641
-3.66495
19.4454
-39.8121
-6.40771
-2.58927
-6.73809
-22.3406
432
-30.3695
-7.18973
-6.19691
2.71434
9.63946
-2.85321
5.3056
-19.778
-5.57457
31.171
135.241
15.5767
58.6702
-26.8803
180.036
20.5608
-36.8884
28.6191
-29.084
-1.70354
397.52
-1.76486
63.7646
-24.3096
47.429
-8.76604
24.4286
246.065
174.513
-10.2308
606.126
-34.5859
-7.74029
16.7428
-39.4944
-19.6888
0.356045
206.867
40.8509
17.161
12.4094
-6.54855
35.2454
-2.95681
27.7499
-24.0842
-13.5455
-26.6319
7.28895
-28.9465
30.1407
-20.4824
2.35886
332.789
293.423
-8.87547
-5.90895
-9.4166
-6.46126
-28.9451
-53.2069
-30.7173
3.62955
80.8214
-1.69783
-0.777811
-8.44432
-2.81139
4.39264
5.75812
-27.2275
-2.23251
17.4977
-33.5597
-16.1473
232.906
-5.42321
14.8331
16.3972
20.8985
-9.71334
-50.8091
-21.7092
4.07269
457.528
12.4191
-32.4865
-5.8374
-44.4371
649.107
10.1521
244.869
74.5418
-28.9986
-12.5117
9.30817
11.2341
-14.0366
9.73659
-36.5808
-62.4858
9.77776
-0.298202
24.4789
371.148
-11.7011
18.2145
-4.46334
-49.8416
-7.34803
6.58707
-2.51558
-45.3621
-25.9304
3.17342
347.891
-10.6179
8.33654
414.438
-17.8457
-30.3017
-55.3852
-11.1968
-13.0842
293.54
100.999
-32.5025
1.99966
14.9386
439.124
-4.09272
24.871
-11.098
-29.084
24.5334
-16.6484
15.1017
-35.5609
18.7939
34.3105
2.47836
39.4211
-25.6743
3.97313
34.7467
17.6693
-6.47492
-13.3625
-3.8719
10.6803
-40.0384
-21.5629
19.0967
8.31224
25.0821
-7.20187
241.46
-8.20535
15.9402
241.393
-2.95681
14.6314
-13.5455
-0.395015
20.8919
-30.0347
-6.45769
-11.9765
13.2742
24.4952
-13.5606
2.52435
-11.9832
23.3796
35.7052
284.961
3.95207
-19.1323
-20.4099
265.062
6.79579
8.60953
35.7665
-14.9928
5.32967
-8.29737
-29.3738
16.813
-13.7379
17.4452
-0.305957
-26.3215
-43.8671
-17.4981
-5.83994
109.218
8.94677
4.21836
9.41608
60.1133
53.598
19.8952
28.3164
6.99167
52.4284
96.4793
32.6542
32.9352
23.7375
412.286
25.8044
50.0235
32.1751
64.3914
69.8463
46.2582
44.7551
38.4191
8.17048
22.4407
24.589
50.7415
27.4105
72.8168
23.8328
41.1219
26.4399
23.6604
244.506
29.0156
11.5636
55.737
66.7812
20.1391
4.35979
21.1613
34.7478
251.771
13.9907
-6.03463
309.571
2.36381
967.211
25.1405
37.9489
71.7957
36.2013
32.671
28.8388
20.4573
-19.3531
-3.43843
-29.1496
-43.3187
-10.7039
-34.9275
457.444
-29.2033
-41.8636
-30.4059
276.474
-14.3857
-31.9213
14.9822
-51.5179
-25.8707
98.352
-41.8711
-1.46664
-54.6461
-11.1283
-31.7759
-3.04344
63.2615
2.96262
8.84414
-14.2344
-24.2146
-60.8793
1360.87
19.2932
35.9696
4.00014
-20.9253
910.699
21.8209
14.9504
416.663
65.492
4.73279
-4.65093
5.87109
0.736253
-2.22698
9.00746
-42.8099
4.81076
73.0347
122.407
89.6106
14.0196
-7.32574
37.6996
30.0943
-1.82772
11.2976
352.902
23.0931
170.606
2.43672
33.9582
30.9986
-15.8453
22.365
18.1765
-32.5422
27.972
55.2738
35.9633
34.5492
26.9562
496.249
4.04253
51.2449
25.9425
36.7722
44.0512
110.208
4.53945
29.6239
180.189
31.4641
232.661
7.44666
25.4014
12.3864
9.52602
40.435
17.9356
24.0761
22.687
24.3166
310.256
-10.2045
3.01504
8.04168
39.2368
7.73283
47.0279
4.84439
19.6667
87.1438
39.4913
27.7852
8.37971
32.1768
38.1124
20.4553
42.6341
60.2539
20.2717
41.1043
262.16
10.15
-7.17171
60.2262
38.656
735.469
-2.08927
19.4204
37.6536
4.73458
79.3176
318.529
29.9748
-17.7848
5.98845
21.5153
321.698
-2.17227
28.2271
-3.66495
326.792
-22.9455
21.7033
18.2145
27.3958
6.38037
-11.0962
-19.6499
42.7191
2.1806
1.29936
8.6853
41.8559
12.0847
11.5135
36.5022
-26.5535
-16.0298
9.40456
16.1785
11.0436
37.7898
24.947
73.6627
13.2441
-10.6515
14.6479
58.6042
18.8871
30.8862
15.1631
11.4626
470.5
88.1275
-7.44302
38.0586
36.2116
309.287
4.31079
176.387
27.2505
-1.07135
12.5543
-6.30523
-0.138965
38.2973
36.3265
7.1177
20.9091
38.1265
42.8091
38.6463
34.6809
9.00843
-16.0753
127.075
15.2712
241.327
46.4566
526.89
46.6443
22.4392
6.66077
31.127
58.2517
18.873
13.6033
59.1756
36.6763
4.24299
40.9427
31.0201
1.14097
11.085
158.826
436.941
237.663
52.3487
18.5314
-1.09443
45.3021
4.99486
32.6946
7.28106
-3.20766
23.1685
28.2832
285.64
33.099
42.6827
47.8381
159.902
31.797
52.4636
-12.1626
407.039
137.707
1.2324
-10.837
18.4425
61.9603
39.4386
7.03956
81.6734
21.9626
81.7437
10.1285
2.0223
-25.2721
-6.26371
263.859
15.2991
44.4029
25.5519
28.7375
57.0623
22.7579
53.3688
-58.1963
10.355
29.0823
45.2265
8.23252
3.11953
-4.10104
108.333
-3.45451
8.55889
-24.707
13.7109
38.9265
4.83157
387.896
-25.1294
-10.1982
-55.2386
4.73841
578.727
3.41539
42.2322
-17.241
1.16203
7.57278
7.36194
-16.7823
4.44113
12.0577
34.1061
-35.3533
-46.0536
427.276
12.5375
-5.74326
24.1451
-8.81187
1.23143
232.092
2.51664
15.2205
-22.4781
-14.4174
335.312
26.8128
-4.40653
-3.23815
84.6101
63.5109
14.9429
8.53484
36.7492
-12.6337
147.257
106.017
12.8317
20.813
24.3166
-17.7057
29.1509
23.6298
2.41949
-28.8432
161.051
80.8214
-7.32003
12.3407
-14.0558
1132.58
-9.23441
471.939
19.6241
-9.0527
80.2264
13.7495
-21.6364
75.1361
-16.561
15.5142
22.6878
-7.91983
19.2109
48.8689
38.6055
621.47
20.1101
33.5738
67.1105
69.6242
46.5086
57.9709
37.2721
28.8906
854.899
45.2336
64.8929
1.24673
28.9465
48.5105
36.1477
47.5314
15.1648
60.7519
-11.8785
14.5717
32.8456
103.68
605.261
24.3526
-17.7848
56.5882
19.6412
8.72867
45.385
20.3165
431.151
41.3126
101.904
915.962
47.0032
39.7662
30.2069
91.6504
34.8185
-5.59436
127.732
-10.6918
-34.3637
17.2289
1.56349
28.0142
6.82836
26.1948
-15.0928
4.73279
25.3341
4.93406
-30.1858
32.4333
-11.1188
7.44238
-35.0144
-30.3296
-21.9806
-50.4534
218.293
7.66679
-42.8853
-28.0018
1349.37
-39.3021
-16.2893
7.56199
-33.1705
8.50981
-40.4267
-34.5859
-47.0957
-19.3048
-28.794
-22.6278
-14.0666
0.356045
799.168
2.59334
-17.2452
39.6498
-14.3474
-13.4129
471.556
10.318
-13.4804
40.1467
-4.10926
-50.3211
-28.538
-28.506
50.8769
145.97
-18.7903
-12.0799
407.814
-33.5775
-31.7268
-11.6966
26.3795
39.4874
-15.4347
531.011
-30.7238
12.1352
17.0705
-21.0063
161.374
-6.67781
-23.1893
-12.0052
-20.4555
-5.63322
19.5183
45.4452
39.6392
16.5236
35.4821
3.53887
43.8832
333.84
72.3892
19.9874
23.3243
667.708
4.42784
35.7795
17.6484
-13.7526
13.6347
22.5382
552.519
49.6006
25.2896
15.0114
771.544
3.71162
7.79163
325.558
-1.23524
34.7863
-4.60198
61.6118
26.3884
92.2401
110.792
-32.038
-23.2776
-41.2016
-26.8784
27.7265
13.425
-6.19691
182.973
94.3298
418.757
20.8839
-5.9388
61.8918
13.1527
4.93406
16.2232
747.878
44.9237
6.21508
18.3961
39.8635
39.5018
15.1631
641.149
33.8424
18.787
18.7939
371.642
2.47836
46.9174
23.0514
15.2175
27.2505
42.0322
1.02134
-7.74029
71.0907
55.6579
4.93917
-0.138965
49.6516
39.7114
0.815972
40.0747
5.24363
-16.5722
36.2524
37.1869
19.9056
21.5624
5.2603
1202.07
65.2312
35.1802
32.1363
39.1481
37.4317
10.4089
27.3789
63.8739
20.7471
6.107
25.4424
10.4393
-1.37921
1.58731
28.3092
5.57593
-17.7057
-12.0786
-28.8441
-12.573
286
1.75549
-24.1263
46.3822
42.7477
20.8985
-34.0762
18.6155
-16.087
45.2336
18.0413
-9.99767
19.5761
28.8928
-19.3748
8.94952
30.9715
53.0807
29.9229
26.2266
-8.41443
12.4768
54.7553
316.419
176.278
52.557
77.5414
-0.456709
23.5773
1.34787
16.1514
173.172
-9.22209
-15.9017
1.23255
14.6081
45.2841
51.8991
102.389
167.632
22.7579
32.754
12.0812
239.928
18.7749
-2.5622
16.6658
64.0267
-27.5269
652.749
12.475
35.7328
589.34
330.428
12.6896
-13.9091
-37.5173
-34.452
1073.01
105.931
358.937
-7.85598
29.6523
12.2472
29.6107
-33.5082
-2.73458
-17.9379
559.493
-17.1106
106.698
143.739
-10.0534
-3.8871
-27.1851
20.9708
23.3048
107.541
-7.87483
2.16847
3.45367
51.7648
39.3661
24.938
14.8468
-32.5175
21.1247
-23.8208
364.783
30.7148
-10.357
560.447
440.61
-0.781345
4.81752
698.574
144.446
5.33545
29.9388
-30.8241
-49.5599
390.351
-30.7173
-3.86671
-24.1263
37.6576
-21.3925
17.7926
-16.7307
-17.1924
28.0574
-13.7379
13.8961
15.4601
39.9366
151.146
2.46809
23.3007
-12.3907
14.8351
63.1058
376.925
-55.9123
-15.0941
77.5585
-22.8854
39.5276
40.1372
-19.3748
18.3199
38.4678
51.2066
16.8044
44.9673
-0.918162
22.855
0.900525
-32.5008
13.5259
61.546
180.026
174.993
211.313
38.5699
42.5773
29.2699
-1.1159
2.0223
-12.1536
10.6029
106.437
34.0397
50.0251
44.2926
0.62646
35.8764
72.1094
533.792
632.397
648.474
0.0342342
11.5528
32.4432
8.07043
29.3416
48.6718
19.3335
7.15168
47.3598
36.5084
749.797
33.7864
26.8142
69.9447
230.576
4.31079
-24.1379
21.6283
0.802713
21.6361
5.37817
44.8538
66.9023
3.0651
444.015
512.546
230.866
246.319
56.9413
1.4955
11.5388
43.7487
57.8016
33.9611
69.3511
485.958
-0.145712
-5.11222
29.3252
38.211
2.7615
17.0715
32.9285
39.4979
26.3689
22.0466
-21.8385
14.2538
25.2536
0.0979682
-24.26
-16.6627
-17.2582
37.6861
17.685
-25.0633
353.438
15.1518
14.9815
9.37004
59.6776
302.798
66.2036
35.5537
5.0028
1055.68
22.1828
-16.9512
14.2289
4.88415
-29.4716
-22.9556
10.3531
10.4506
47.0388
79.8532
4.18057
60.8617
20.5797
-7.73229
-9.51226
2.01308
508.8
-21.9843
534.47
-14.9093
91.5654
35.176
58.4397
20.4553
53.8785
42.7477
39.0124
95.4522
14.7833
268.771
35.9318
23.7355
6.45766
12.9033
11.7849
-11.5017
19.8499
48.5705
-1.57118
30.5013
213.693
52.1436
358.822
38.4081
-18.7218
23.7921
93.6668
-5.32683
40.6998
259.26
29.1641
-0.853853
50.3675
-8.89001
121.966
33.207
13.8766
91.9775
-29.0202
29.6006
30.2916
136.232
33.0482
261.122
53.3141
487.526
1.55747
27.0737
31.9067
22.7972
131.759
-5.32858
78.3666
13.7109
48.2968
741.34
-9.40626
8.60382
3.02933
10.3537
42.2197
63.3585
22.1561
40.3582
8.99595
4.91017
33.8097
1.73975
-16.1736
17.2395
-3.49413
196.766
13.4745
-14.1766
59.5915
9.66473
-18.0955
67.1719
542.77
1685.73
-32.221
-14.2012
470.029
-37.2027
3.32108
-7.89128
19.0178
24.1555
56.1724
7.5978
26.4419
192.247
27.3063
-6.07443
63.8608
46.9836
-13.5606
19.3909
8.63155
14.0092
5.72017
-53.8025
-55.0802
12.9999
-40.9929
-19.5185
-14.0665
-40.2927
10.0148
-11.1085
4.63158
-27.7934
3.38969
8.12734
-35.4338
367.099
-4.16347
12.022
157.889
36.1885
21.8355
268.803
-33.0054
-18.8981
29.3041
678.65
-7.18657
22.3872
115.04
1.47751
131.357
49.5075
-8.13041
10.8236
26.8437
28.0488
46.8414
0.955904
96.4779
-13.7601
41.6369
33.435
60.0862
85.0377
38.5699
57.5699
-11.4233
733.845
108.724
0.552564
-28.7415
-1.51174
24.6149
10.9338
3.65137
299.808
-19.9943
-37.5816
0.971267
50.8487
26.9732
18.1121
1.52115
276.999
60.2637
8.55889
362.578
-19.0848
15.585
38.9265
-0.790625
50.5639
12.352
38.6366
16.0388
-14.0091
424.529
12.7857
38.4841
-15.3669
-11.9564
-4.60865
-8.56762
121.57
-22.6126
53.6649
228.497
287.658
5.97824
257.563
66.3116
3.36956
129.605
10.0155
224.593
14.2834
-0.926356
-32.221
-22.8499
652.454
-4.17519
-30.3801
12.9111
9.32073
-6.45769
16.1345
13.2742
-20.1299
27.3165
194.098
0.494858
-11.5311
213.842
-20.661
-0.834153
252.266
36.1527
-38.2136
-9.48891
-5.38564
7.6725
400.272
-12.1924
-23.4261
-25.5924
-28.4368
-6.61282
3.58873
35.1378
335.102
879.221
-9.71334
5.49706
-32.0684
-8.5907
39.6799
17.1226
-2.57347
-43.7309
-15.2077
40.0351
-1.09228
-41.8636
-21.0355
0.60681
191.093
29.9748
89.037
-10.8781
-29.0845
-68.108
-7.08884
1.57586
0.116078
-28.0278
19.4454
-13.5752
29.1995
33.207
-2.98996
-31.7109
-64.6274
-21.2562
-26.6214
-48.4192
-17.5516
-8.74387
30.8253
20.8839
-10.3495
-47.1683
-40.3927
-44.93
15.0268
-13.8066
-33.1491
2.44823
42.4601
22.4349
-1.28119
213.299
-39.1849
-24.1446
-5.51299
402.971
-16.8134
113.021
2.47836
3.81386
199.214
0.225001
34.7467
0.802713
-23.3415
588.213
12.9947
-40.0384
-30.124
0.925928
-9.01429
13.9344
-9.7489
0.294399
13.7636
-13.8275
4.69584
-28.4729
-8.57901
18.3795
-3.4695
-13.5455
57.701
15.2697
9.16301
-26.2865
-10.2058
-17.5987
11.4001
264.728
23.5684
-25.1679
-33.2383
1.58731
24.5611
-3.7944
-10.2094
-28.9451
-41.9625
-14.4471
360.963
24.2443
0.176237
-19.5185
-4.69619
-4.68545
17.5111
3.88406
-9.69611
38.3648
-3.4305
-5.98064
-32.8808
7.6697
401.356
-14.2732
-27.5893
108.895
-11.668
-50.1296
-26.1912
-1.73087
402.174
4.90268
-13.6231
-5.66762
8.39824
251.826
49.5208
-25.1609
14.3672
11.2359
-30.4176
-25.2167
19.4139
12.9591
5.15278
27.7552
19.0244
357.821
-24.5721
-8.5907
9.69489
63.9743
-15.6919
-34.3605
-40.689
442.959
-20.4425
236.914
-47.4858
14.1049
15.5993
33.7229
-25.281
-0.973541
263.602
0.407429
-37.7795
5.70538
165.623
344.371
4.83668
1172.64
595.238
-19.8566
337.48
150.89
-4.1326
-1.56754
25.6622
6.81124
-27.4845
27.0772
0.894923
-47.1683
278.199
-22.4412
-9.3361
12.4303
-17.0674
420.099
-27.5269
137.381
-49.3691
-3.80201
-16.2737
-47.8246
-29.8145
-11.0262
9.47954
56.2752
6.19952
26.8412
20.6805
11.8071
-5.3972
8.50981
30.7878
-4.60085
301.481
18.6169
-23.1718
-5.76116
713.071
9.72638
-21.6728
19.4599
324.054
-4.21755
20.2589
285.142
411.952
33.608
-32.9536
20.8708
-8.19567
12.4911
13.9539
-22.704
178.577
-38.6757
3.92038
0.781782
-39.9895
-7.91707
-36.4949
189.887
-5.68436
-47.7698
7.86252
-39.9971
505.7
335.574
230.593
-32.3158
8.58482
-8.02246
64.8771
-33.585
-38.3905
-53.1154
-20.9992
30.2916
218.691
2553.67
-33.1067
6.46247
-2.85321
-5.9388
-46.0149
-35.5596
4.93406
190.954
5.93063
161.754
19.3148
-2.51748
13.0646
-35.0144
-12.9721
-21.5877
-24.1923
13.3367
438.641
-20.5684
-5.56896
34.3105
99.9298
13.1842
259.184
58.321
19.7542
0.802713
-18.9847
16.7428
128.746
7.3573
-2.8222
45.3336
12.0604
21.334
3.36956
358.241
881.456
23.6538
0.94771
-9.73223
-46.0603
-9.73146
363.847
-43.5306
-24.7579
-3.95545
-34.4653
33.8889
45.1099
230.995
1.06901
-3.25327
3.46138
7.69452
43.0573
488.292
-38.3155
-48.1803
-25.0951
-4.52594
3.58873
3.27872
46.4958
-3.46435
6.21623
654.777
9.21293
14.3801
-0.680999
11.482
50.9095
9.26876
23.2106
-7.89282
18.4833
36.7165
-3.90338
-9.06745
70.8843
51.4747
613.746
-7.47739
50.029
-35.6438
58.2121
9.45351
103.778
23.5773
767.841
242.913
2.95933
-18.7128
-3.45261
30.5376
3.11763
41.5918
18.9927
-2.18464
26.1402
33.0653
7.45415
-10.624
-24.4631
-10.2597
15.9638
71.9508
207.393
-19.0936
10.8815
-18.447
-4.55957
8.37942
-19.0848
-18.1482
3.31925
21.6982
-9.40626
349.684
14.1647
-27.1207
37.1216
10.9117
-12.1157
8.99595
-8.2083
42.9692
-3.66382
508.565
-16.0533
19.1136
-1.62006
38.2794
-1.88517
16.2856
7.3752
237.789
4.3066
72.4459
-15.2844
8.13884
464.996
-13.1078
15.5677
-39.5011
60.546
1082.55
-5.11222
-20.0727
6.35191
-0.986637
7.5978
134.201
20.7704
11.3768
19.2255
128.516
34.8022
2.36892
-9.65708
9.56859
29.9388
879.972
-10.2045
164.185
-20.0693
-4.48038
24.2443
30.1613
16.0888
42.1555
-17.8039
137.451
26.3728
27.7852
36.4907
22.8064
46.4932
45.6087
-12.266
35.7807
0.305553
6.34149
24.8846
48.9247
-2.29763
-5.15198
11.2901
53.598
1290.51
178.242
33.6878
-0.972087
55.0489
13.9136
23.5648
31.2338
406.664
46.4191
1341.26
-13.9723
191.828
58.6019
44.3842
54.1255
27.1747
625.89
31.9276
479.903
25.5364
50.328
11.4473
1.17164
60.3755
2.75109
12.149
50.4404
25.7675
155.192
37.7651
48.3827
84.2078
318.382
25.1425
20.8708
44.2782
13.9539
5.407
-18.2002
22.661
21.3965
8.73618
1076.7
43.7103
58.0858
-6.54036
47.2179
403.825
-11.8861
62.2516
11.3276
10.7877
44.1921
61.318
53.6327
10.1285
399.324
4.713
21.8473
33.3487
47.1582
55.6473
44.2926
62.6845
35.8764
27.1318
-7.81286
19.5774
7.54389
29.2969
29.7843
19.3248
39.9296
4.97878
26.3625
61.7903
11.8373
27.7664
11.3908
40.2565
24.5334
24.5811
61.9534
-5.57585
3.80137
54.9252
379.166
35.673
12.4064
24.4394
11.1101
161.863
143.242
508.245
-16.6126
-32.8073
2.23011
-19.7988
-6.77699
-41.3889
5.15278
25.8811
67.7502
-5.9652
35.4821
275.278
257.072
-18.4846
6.79686
-15.6199
-2.91267
-5.8374
-40.5497
-20.4425
-30.4059
17.853
9.97714
-25.281
-49.6993
23.7212
242.162
16.5684
11.3605
-3.66495
437.362
-47.3084
-12.0299
-23.015
-4.86403
508.957
-14.9647
5.91772
15.5451
-0.630503
39.6074
3.43756
65.5502
23.1092
-30.0853
10.355
291.452
35.8562
145.039
4.9936
53.9851
14.1811
-11.5886
244.221
-10.0891
23.535
-10.261
40.8697
33.4005
-13.0527
77.3994
2.09907
422.678
-21.6861
-27.0896
-18.9847
382.186
-15.6756
5.48323
56.578
-4.80623
347.422
-13.497
-1.57967
278.007
57.8016
14.2834
8.44397
-28.4729
-6.70494
-4.10926
23.9358
734.239
296.38
33.5259
-7.54587
-10.2058
-0.732084
32.0148
5.75455
142.914
-4.54263
8.56527
18.5813
306.877
31.5033
395.712
-11.5874
12.9933
-47.0609
5.94676
17.1226
12.4191
400.423
79.5462
-35.8225
-40.689
845.376
40.1372
-19.3748
-6.04301
-17.7542
24.9697
472.284
-23.0596
-26.2734
-12.8231
18.2111
381.489
-25.2167
49.4304
-13.5752
17.9551
38.8292
53.6327
15.7507
-24.2146
12.2093
14.351
16.4821
436.964
319.78
17.4931
51.4401
77.1058
19.6356
-11.561
-4.78544
-1.83983
42.4154
87.8803
52.7823
47.4358
62.4183
33.8588
69.2866
19.3335
22.1442
43.6117
32.0055
22.6593
37.6996
60.0793
41.2827
51.1771
31.9249
11.8071
20.8397
21.6283
533.037
6.64354
20.3707
63.5945
117.502
271.057
26.098
15.9185
41.5855
60.6894
456.894
35.9017
53.119
63.4238
520.281
104.958
6.19733
301.579
24.9388
361.036
806.358
240.422
98.6656
25.0926
50.5502
671.954
679.554
-3.59244
3.88049
-29.5003
31.0541
0.494858
10.9576
37.6796
11.1981
-43.9426
16.7072
25.7675
12.7626
34.017
-5.9652
-1.99921
-4.84257
0.324559
13.3745
-0.699406
-54.9753
513.279
-68.8
-40.5497
-26.0647
-14.2107
-24.7837
-30.8727
19.3475
1.8119
1.86379
-32.7773
5.98845
-45.9511
-17.5083
-14.5851
-5.9204
7.61234
5.70538
26.9416
-47.3084
8.58482
14.4663
31.1439
606.082
30.1333
-45.8868
-19.3822
-24.7473
-27.8045
1.29936
-26.922
-55.5955
-12.2782
-39.0863
-58.4126
-62.8815
1771.04
-22.4546
19.9266
114.117
7.8047
39.9395
30.5592
219.391
3.69425
-29.3922
-20.9593
-20.1066
103.22
-29.084
-52.3033
25.4091
-30.8757
135.923
22.1291
336.999
147.18
-11.6188
42.3915
18.8172
-9.50465
0.0843104
11.9374
-14.1793
135.306
-9.11633
27.035
23.7819
-0.121061
-14.4341
3.1055
31.5673
30.213
31.8698
41.0837
630.262
-10.0287
-23.8208
19.9548
34.4629
15.88
-3.64659
-5.41725
1.06939
-9.82257
43.2461
223.146
-17.3088
111.22
-0.738777
401.941
7.59423
-7.39338
396.57
11.1258
168.903
3.92437
-23.2666
-15.9406
-47.789
25.0074
84.1736
-7.85209
49.0095
385.715
-13.2436
12.9092
-2.9685
-27.7864
8.67093
-28.7383
-10.4089
-11.4596
-51.9334
-49.9201
-33.5609
461.802
-38.1155
10.8236
400.163
9.97714
-22.551
406.662
-40.2736
26.6032
-40.3289
-8.13793
-0.298202
586.699
-13.0353
-67.9231
-6.40771
1.34787
18.0255
-44.2194
-16.7184
-36.5165
-69.982
-19.1251
-33.4267
-15.5672
-32.5442
4.37459
-6.65599
4.01726
-12.2235
-43.4201
-38.5186
1.9083
469.702
265.917
-39.047
-36.8972
2.44823
-47.4951
7.62186
28.0571
-44.3847
-17.2112
-5.11405
-29.8386
-57.9255
7.60547
-46.8053
110.623
229.213
26.8412
440.471
-44.4149
-18.5157
4.76168
-29.1823
323.361
29.741
-7.62003
20.0506
228.497
-32.8073
161.526
43.9195
2.59334
-32.2377
-18.0955
1.5796
12.4094
482.583
-22.8507
2.66539
-5.98332
-10.9658
318.164
402.529
6.50963
-1.66912
17.936
318.139
65.7348
208.153
-13.5606
-0.286751
-42.9053
3.70187
-10.2094
77.9777
804.52
-62.5764
-18.8592
-24.1263
5598.93
-24.3739
12.022
395.896
15.5866
32.671
158.149
16.7092
30.3096
50.8558
40.53
-6.24953
7.28106
-21.9483
10.1521
368.557
18.3199
30.9715
369.798
63.6561
58.0858
-6.54036
127.803
-2.84761
-21.2564
129.718
25.9387
0.0831802
123.232
47.9402
46.3255
106.107
2.63224
309.369
5.23773
223.32
14.4178
-2.55909
-4.99574
21.455
41.4986
29.0059
54.0313
7.54389
16.9008
37.2805
538.165
223.598
23.063
555.954
59.9162
12.7739
66.1005
671.062
29.0121
28.2815
3.96636
30.0943
30.0383
36.1846
60.5744
54.4136
24.5879
12.2579
49.5284
2.89541
54.2241
21.9247
3.0651
241.616
75.8886
52.8299
36.4232
25.0821
29.6065
11.5388
49.3709
33.4387
61.1351
17.8143
-4.11003
602.367
44.6165
19.0193
8.94328
3.35312
11.5215
185.325
29.9355
40.4974
20.7704
26.3693
-5.1374
139.76
384.678
-7.78302
22.687
277.316
8.53127
531.401
18.0076
9.91575
33.0009
42.9849
20.8513
19.6667
-2.81139
101.844
45.1135
35.2815
248.26
37.799
29.6266
4.60056
22.6622
197.082
11.9637
9.89202
22.6878
29.5615
-13.5853
0.982779
36.6875
18.9278
-11.0269
51.7423
294.661
29.0026
48.6907
20.3787
-0.141927
11.5561
600.206
35.968
-22.4056
8.74928
14.7287
35.9509
45.4452
13.6997
40.5762
7.37112
-48.935
0.779633
-7.24023
16.1672
-34.3605
0.835461
-26.4521
-35.0668
-4.94249
-33.5609
34.515
-32.4933
-22.9096
3.79755
158.965
122.689
483.528
27.5402
11.2079
2818.89
25.7073
19.3795
66.6454
-6.47605
322.107
114.798
777.889
22.8996
35.8291
-2.05293
-2.66286
-7.46843
-27.8155
16.2361
783.722
-7.24426
13.0217
8.70243
29.9429
-14.3721
-15.0928
-4.63754
2.84533
75.6989
-4.37673
-8.78621
382.884
59.3267
-22.3632
11.1905
-35.0144
10.8998
22.9969
64.6194
-11.0739
-3.5299
18.8499
131.231
-35.554
5.26249
-9.70307
21.6175
3.37375
-10.0824
93.7798
-9.50465
1.95838
439.224
8.30953
34.1061
-14.7385
62.6423
46.2707
1.75301
-3.96589
-16.3081
4.97956
305.181
6.26477
9.38101
83.034
-3.89384
45.5535
323.555
169.176
9.91235
27.4511
40.0851
245.604
32.0641
21.7074
1.06939
-15.4448
6.39983
281.691
14.3393
437.469
208.749
12.9611
39.6114
40.53
-0.627335
79.5462
13.6589
174.968
30.1573
325.453
16.4458
36.5937
39.9622
24.3007
37.471
6.5781
360.721
46.21
11.6518
27.8128
440.489
23.1935
12.6618
34.8217
46.3255
57.3808
-1.1159
39.5036
-4.65733
18.0991
-6.9437
-0.630503
369.553
-12.8665
-2.18464
16.1987
-27.4906
-23.3782
272.711
-3.01188
14.3639
-0.352912
217.029
-1.58045
195.965
25.246
102.729
-1.28162
31.4302
-13.9091
117.3
-30.7039
34.7794
-32.7498
-10.2541
16.5069
18.4079
34.736
691.156
27.399
16.7323
116.276
4.44113
90.7684
20.9876
-12.3204
13.1074
23.7819
9.24927
20.397
-6.9378
12.4758
114.026
-1.23149
142.657
-3.73745
6.19733
7.35055
43.6794
-30.6435
1147.44
-38.8134
78.0509
23.2185
36.6458
25.5048
54.5036
13.2508
-3.26333
225.967
23.5578
30.4799
9.08358
-7.29801
31.0201
18.0076
-1.32865
-2.60632
37.3627
144.479
430.087
-23.4261
32.5036
43.2394
12.7927
21.4982
652.016
769.772
173.932
-24.7059
3.53887
0.779633
60.2262
27.4116
16.2393
77.6722
48.5105
-16.3261
13.2907
43.8853
6.86212
23.9421
-0.887614
21.2215
41.2192
-8.41443
45.3438
6.52272
-8.13793
30.3925
55.9238
71.3306
-1.79089
5.16549
46.0661
53.8217
72.3734
-2.98996
52.6221
-23.398
-10.0118
45.2841
34.9222
26.8634
36.4475
2.14319
-6.60134
820.524
-1.03731
28.1586
33.7674
9.16955
34.0416
6.20632
38.0555
4.97878
20.7403
159.242
-3.15525
24.0183
39.8635
2.02047
-3.57761
5.84043
75.0719
37.5277
43.1568
66.1696
32.4634
37.5471
39.918
18.9657
368.331
4.76948
-0.24403
6.93215
3.0651
44.8386
23.4147
49.0818
13.9344
23.2081
-2.25263
566.262
1048.25
57.8016
25.5278
49.6734
24.001
36.3986
9.64897
-6.04925
-0.395015
86.4842
237.799
3.69853
8.53484
48.8814
24.4952
-23.8781
59.1756
47.9207
3.30596
-18.0904
1.13529
-7.3983
37.6853
-32.2507
13.9369
130.424
-27.9518
1.86305
191.154
14.1914
21.226
33.6796
-23.1082
28.6896
31.5532
-43.1881
1133.05
17.3342
17.4478
27.4577
24.9569
64.5301
7.287
21.3944
-19.4401
263.616
10.2058
31.6439
-42.563
-36.8016
273.786
-12.3367
-28.5318
-14.3857
-24.425
3.73785
-42.1476
13.4847
-23.4623
-47.4933
54.7553
-14.8765
21.3194
-18.2603
-22.3373
4.15897
416.264
-15.1714
2.95933
-33.7054
0.552564
-45.6081
35.9696
7.74827
-20.9253
-13.2152
-6.2901
7.45415
-14.3721
-7.59654
-12.1338
4.7194
13.3674
10.1066
-20.9676
24
227.056
40.418
-5.96635
25.808
-8.28689
-0.0359293
-17.6331
16.1478
1.04624
-27.1276
-14.0023
1.51435
22.1561
23.4916
6.18485
2.09907
137.82
13.9212
154.695
241.51
37.3576
44.4135
8.6873
5.48323
480.687
13.9344
64.4375
25.8584
20.9091
32.5043
-0.926356
10.8825
338.123
102.713
10.8173
-11.6394
11.5215
11.0371
8.53484
18.8963
20.7471
581.445
51.6794
74.1576
0.494858
29.6983
15.1908
20.5685
585.744
6.66211
18.0076
2.41949
12.3862
7.37768
17.1032
224.729
35.2514
45.2614
50.4746
131.964
0.324559
47.1077
3.1208
60.8056
9.15513
-25.6965
15.6722
11.4166
28.8928
-8.13041
7.07546
47.8381
71.8213
18.6785
41.2192
21.5706
34.0994
-25.3364
-17.5083
129.718
20.3165
58.2121
11.3276
25.0676
381.524
664.767
23.6477
-16.1084
7.6445
-0.909199
18.0991
3990.19
50.0251
-23.7364
17.1357
-6.60134
-7.81286
-16.0298
0.0476236
26.2712
36.7932
147.85
28.4194
15.5767
23.063
-8.13968
0.125595
56.1681
23.0817
328.47
-14.8461
92.7303
18.9112
-9.1521
37.5905
-13.0721
-22.4356
202.976
32.4634
305.539
0.562655
37.7063
55.3615
-21.6861
48.4817
59.8463
36.9172
53.6649
37.3424
120.866
52.8299
34.5492
60.6894
25.8584
28.4054
0.64516
483.215
33.0241
38.429
-11.6063
30.7764
42.7424
391.253
16.4716
468.794
42.8962
-3.79774
47.9936
32.0148
423.671
17.3514
46.0572
27.3059
-12.6236
24.0761
28.0647
21.6546
18.0076
-23.8174
-23.221
18.9772
3.92437
523.961
68.3924
83.1034
35.7432
39.0296
36.4907
28.4286
31.5007
15.845
24.5363
-22.1832
-8.65104
-1.35237
101.399
-9.79389
-7.02604
69.3862
37.6245
23.6129
19.8952
37.6868
5.1176
31.6997
27.6416
25.8811
54.6317
40.8864
50.4746
36.3869
32.1837
26.493
33.0338
10.6171
30.8205
-0.215202
131.725
23.1685
414.95
-9.79114
15.979
36.2141
28.0488
208.011
-17.8401
8.72867
28.5184
27.8128
54.464
60.0533
73.7933
-13.5752
36.6958
50.0736
81.7437
293.112
731.034
19.7055
5.23773
9.67686
-4.99574
36.4475
554.993
25.2578
7.17967
-31.0224
63.7659
44.2894
-9.57111
-3.16401
28.6852
-10.0137
18.8663
103.02
-1.28119
3.40354
56.7301
170.686
17.7677
62.0147
18.9589
22.598
-41.1831
682.213
2.45139
28.7153
31.9249
9.93299
47.6544
14.1398
7.25223
27.5469
127.298
2.79999
50.9558
13.9344
40.0747
2.51923
16.1575
25.3106
486.895
19.532
42.7424
-9.79739
42.7085
82.736
37.274
22.4392
2.91264
664.561
2.00642
49.7947
367.812
39.0686
25.3979
16.0324
-6.35529
-20.0693
27.9924
-5.38564
69.5167
0.926013
604.998
36.4907
616.885
95.2189
24.9939
-1.02164
11.4178
7.80182
-27.3917
-20.093
43.3025
27.6874
281.58
63.5588
503.654
37.1255
22.7726
31.5161
26.1118
3.53887
25.1425
2.19863
48.9818
66.767
18.1133
40.1908
7.28106
2.41454
34.4129
0.17225
17.6484
21.8546
12.6977
14.1049
765.226
-0.918162
680.652
8.39679
-4.3898
28.5184
56.3381
30.0682
311.8
436.201
265.332
40.7033
18.0255
453.672
115.283
679.902
19.0472
0.62646
25.2031
43.3727
250.146
-13.4351
-29.1483
20.6624
19.9266
41.0287
30.2935
58.6702
21.8454
28.2366
43.0496
-27.5181
14.6479
28.6191
15.1389
21.5158
-3.5299
5.66855
22.542
32.4364
680.849
26.4619
3213.16
150.728
252.755
20.491
16.3025
-0.138965
10.2963
448.258
731.702
53.1931
18.3621
43.3979
28.7562
10.9499
31.15
45.9253
98.9636
20.2536
-7.21763
-13.5455
20.8919
350.243
-20.6643
2.91264
64.8602
236.265
42.309
24.8577
31.5724
41.4277
29.9388
10.4053
6.76317
10.5121
33.6146
191.391
11.4206
-8.27408
14.0445
0.936745
68.1109
-1.73814
16.5408
75.8461
35.9249
68.982
283.615
47.7041
3.92157
221.445
917.138
24.8846
37.6803
8.94677
-37.0111
31.9049
20.7579
47.9758
33.0137
63.9237
-9.87493
29.9396
45.8796
25.0639
10.1654
132.261
89.3298
5.61368
12.6859
27.5347
2.89433
35.9232
17.5398
8.00207
66.873
95.3549
6.56
13.7927
-18.7888
3.9743
185.601
26.3786
46.1511
29.7132
-11.7745
42.996
365.646
34.9048
9.77573
237.009
11.085
23.8934
52.118
22.7726
25.8939
164.793
-0.209266
255.653
19.0652
15.2486
36.7819
123.061
6.45766
-37.6965
-36.9408
-23.6831
183.831
19.5224
-4.16894
12.2308
39.2932
35.597
12.2003
41.5957
-11.8861
101.607
1.99014
18.8238
-6.79157
-34.1899
17.9551
23.6477
-3.5999
-17.7758
-13.76
22.1043
9.67686
50.0251
3.0631
24.9893
13.9587
24.632
14.0134
7.17967
-27.2742
15.0402
41.2637
10.5563
34.0416
5.74779
43.0496
28.7039
-20.9593
30.4932
611.092
-29.084
18.9112
-20.3965
-7.44992
28.1642
45.5549
22.5545
0.562655
35.8323
1219.16
17.6693
-19.5934
-9.61436
37.3576
1092.02
29.302
34.6591
35.9633
4.5641
43.8228
155.842
40.0005
31.5647
8.44397
166.43
19.532
38.9943
-20.3361
-2.30112
-0.395015
49.0028
46.6443
31.8095
-13.8505
35.7629
166.924
30.4699
55.4275
660.74
19.2355
222.727
-9.17207
35.561
355.233
12.3854
24.9083
-2.60632
3506.26
17.1032
-4.52594
6.54821
15.637
13.2544
22.163
8.37971
15.3102
17.4977
-12.266
-26.0635
418.222
-18.0214
-6.97457
13.3175
-7.91983
-16.3964
95.6231
17.0098
850.076
22.3294
59.5007
44.6218
35.891
61.5012
37.3562
11.0351
17.6462
19.0652
259.868
139.516
-31.3186
305.645
29.5642
-14.0061
2.48088
-1.93623
13.1082
-34.6514
-47.8252
-23.1305
24.7703
10.9462
-28.0278
-13.5752
14.207
3.22194
679.17
-3.5999
-6.5314
-25.0044
-6.00667
0.30653
20.04
-30.6701
0.62646
180.751
-20.3456
430.056
-11.561
4.58489
166.84
18.7749
16.1785
27.9102
-20.0306
17.4408
25.5935
78.8364
84.2791
-23.77
18.3961
22.9969
22.6352
373.84
9.58856
22.598
-24.3165
11.2976
19.318
8.10056
211.835
86.7697
35.8323
21.6283
109.499
-12.0971
-32.1032
71.0907
1.30995
-17.5496
-18.8796
-5.26615
428.103
829.057
-2.25263
4.04253
754.02
196.482
44.2685
64.666
1.51217
30.7764
9.0092
-22.2102
7.10125
54.625
104.74
7.44666
34.7718
38.6233
93.859
18.873
223.499
40.435
29.18
7.20951
339.404
-5.66847
19.7757
-2.60716
-20.0693
-0.732249
24.2443
33.9697
3.92437
8.59252
30.9111
25.2996
38.1258
292.49
18.4149
32.7426
26.5546
19.3717
10.2228
-4.90291
-8.84864
48.9247
-0.423564
-23.8926
-9.32458
20.7579
46.1017
12.3989
22.6942
46.3471
11.199
30.887
281.811
6.4173
21.6908
18.1153
322.331
70.7819
-13.9723
39.8612
55.6286
29.7626
915.482
-0.0481083
421.891
-5.55374
-7.35455
29.2845
119.668
10.7143
35.4998
45.1805
188.578
170.945
-12.2414
57.1266
73.4078
53.863
4.93697
-6.09785
223.626
22.3515
500.922
19.3868
21.1722
21.487
-1.34946
36.8943
-19.4853
96.0843
434.901
44.5586
26.7988
29.1833
6.48287
15.7464
33.5873
-8.24374
35.4411
31.6997
439.936
24.6466
10.9014
42.9784
100.99
17.6462
2.19863
20.8708
844.504
-21.2421
-2.91267
-6.95579
33.9054
17.6484
364.809
130.764
23.4752
22.4266
43.0932
-28.0921
48.1549
58.0595
-16.5712
29.4555
-4.98337
248.43
4.76835
57.8637
-1.39374
80.7364
28.5218
21.7
93.7311
-29.6895
38.7249
41.5918
-10.9924
14.8958
-4.41604
26.1948
77.4571
7.39599
17.8379
0.736253
-17.4952
19.3148
-30.6285
16.8127
-16.2737
-17.2112
28.6191
210.042
-14.0914
33.9037
-16.6484
-26.1277
-22.4424
-31.8059
339.783
517.308
-50.0371
-13.979
13.9212
-48.9697
-13.2422
-2.43818
-15.6756
3.60917
-17.8147
-7.14022
-6.68029
21.334
-9.7489
-20.3203
78.4163
10.5353
-39.7173
2.66539
1.51294
-80.3062
1330.16
-9.76534
15.2697
-13.3258
-3.79774
372.104
46.1196
-23.8781
347.782
420.86
-48.2309
-20.4165
5.57593
-0.839065
-41.9625
-31.3137
-17.5988
-20.7333
2.0503
-25.1407
-6.57025
8.14077
26.3728
-2.19984
-11.4038
25.7675
-2.22989
15.2763
14.6495
25.1748
4.4759
3.59073
10.6319
21.8078
33.9708
-5.3125
82.3573
-6.77443
-17.2632
25.4721
11.0891
-10.9415
-20.0985
-22.4394
35.277
156.422
36.534
5.64107
6.92549
-16.9031
-16.5712
31.3295
34.372
681.339
4.76835
33.5009
139.161
386.209
88.4919
56.4438
24.184
-0.788797
152.095
-1.3215
1.24356
34.0955
2.12607
-11.555
-11.9123
206.105
32.8438
21.586
10.1066
-9.99893
-13.4714
22.1259
466.936
16.0552
298.86
-36.8884
41.3759
-45.9506
-18.5701
-14.7743
52.5831
245.549
-3.69489
-8.79301
40.3582
115.818
-17.5786
48.8022
33.5989
15.6855
36.4205
22.8617
174.542
-1.076
11.2333
35.0263
44.7598
17.4251
6.85363
322.047
24.5908
-14.9819
-10.6693
18.5949
-11.9028
-3.23815
23.703
19.6281
309.322
33.9381
6.71492
17.936
-0.452236
27.3165
-12.0495
-36.9865
5.33545
9.32406
-40.1945
-13.9526
-35.0618
-40.0876
1.75549
16.1058
-44.8184
699.016
-0.00028789
157.129
23.5617
-20.0035
460.967
3.12873
-2.18002
-9.45494
471.633
-24.5806
-26.6523
38.6173
-21.9753
-17.3334
225.871
36.6875
43.2906
9.58785
27.3794
-0.982458
22.4537
59.8282
17.1783
9.8748
47.2124
28.1942
-2.49512
39.0915
53.9167
47.1953
5.62297
9.10751
30.874
-4.45899
6.62769
-2.66938
45.2141
126.228
-35.2003
36.4368
21.7547
7.73087
5.09056
-14.1155
12.149
41.5487
27.626
10.5592
479.285
624.676
355.935
34.2798
33.5738
40.76
25.8811
32.1429
29.6421
16.7415
-24.5721
15.7722
17.1912
-11.4596
-40.689
19.4204
3.92038
13.9002
49.9656
147.63
12.2308
13.7253
-4.66629
11.6107
-23.4623
-0.641664
665.701
33.435
299.967
-1.79089
38.186
10.7877
31.0736
70.6883
18.0255
79.4689
12.734
-1.56754
21.9141
8.6853
116.819
-6.65599
26.5061
12.1393
-0.316597
-5.57457
24.3971
19.9266
14.7917
11.5528
-23.7787
30.5592
-10.0137
35.7328
71.1606
28.6191
-9.22392
10.2714
-14.822
3.96636
46.9609
183.705
389.859
38.0586
48.7915
41.7921
30.2101
497.641
90.7579
7.25223
20.0506
23.6798
23.4147
90.3112
-15.6352
35.3154
4.3907
30.213
18.7513
28.6861
475.867
15.5684
0.509978
-1.33205
21.8289
43.8332
-15.9792
8.53484
24.5185
-16.7342
11.7292
237.212
450.271
-45.2643
401.248
-26.97
47.3971
-77.569
-5.74078
37.7179
-5.44596
-36.3851
-3.75915
-18.7409
173.996
465.38
29.9315
33.1138
-12.5399
486.951
-33.8178
-19.5043
329.204
9.15259
-30.4004
171.676
-5.10873
616.101
-2.76535
17.6442
17.3342
21.1959
18.0874
-14.3985
4.56002
13.8462
-2.03147
10.6319
15.2302
96.2992
-32.2557
-20.872
4.85742
17.6484
23.7287
40.8086
47.8381
1396.79
74.9005
56.2117
30.941
30.3513
15.8931
-15.6342
54.7553
10.9462
28.2271
28.1942
38.186
-7.95297
27.3255
38.8292
18.0255
-8.61216
5.77043
46.2101
14.6081
275.794
239.306
36.7963
-1.24761
24.632
298.871
-9.68693
1.92169
9.40456
7.8047
564.678
30.5592
8.72691
16.8127
7.15168
109.204
-44.8312
-18.5701
13.3367
0.109209
-28.0646
-24.3096
13.6958
128.041
20.6805
36.1699
-22.2638
49.7393
266.92
2169.32
3.5041
29.8613
158.732
-6.30523
-14.0666
22.8448
2.69004
30.7043
391.301
5.9166
19.3858
10.5353
4.69584
18.3788
38.9943
-10.9658
1238.33
5.22718
18.5333
7.44666
-0.835495
-6.35428
9.50269
-1.38927
291.56
336.527
-3.25327
-26.5237
-9.17207
1.8278
94.7383
14.1584
-12.573
-15.7248
-15.1111
-3.51157
3.92437
102.296
14.0445
27.1737
30.6296
-26.5627
30.8685
25.8785
15.6236
-8.5179
-31.6857
-33.2115
2.07305
-11.668
-9.32458
52.6171
-0.749921
15.198
-8.00086
49.6277
300.552
-19.8196
1163
27.4856
-11.2529
7.0637
10.6681
-10.2241
20.4553
25.7675
329.48
796.762
27.768
1.6648
15.7722
13.443
-8.1236
-29.4446
450.456
20.787
6.40398
424.779
15.979
23.0956
166.782
-40.2736
869.933
-29.0845
-2.51573
300.258
16.5684
-3.66495
30.6898
14.207
18.2145
16.1514
-10.4862
-26.0887
-2.51558
237.622
51.8991
38.6704
-6.8698
15.8328
406.941
12.1393
-32.1757
-32.8964
-11.1968
-16.8324
2122.63
11.0436
-5.31377
11.8285
28.6852
1247.48
279.361
20.5608
206.74
-4.09272
11.7525
35.7537
-0.972962
5.79272
33.8424
-29.9387
26.2902
39.9327
39.9597
20.6805
628.375
427.512
23.5023
154.695
533.865
112.32
61.2801
18.0576
-4.69627
43.4596
19.5566
38.2006
3.36956
51.2449
29.0587
-2.23596
32.6504
-22.2102
-6.04925
34.0103
35.5577
29.253
30.1407
26.7217
29.1906
29.18
16.5798
44.2388
-14.8946
108.799
446.232
14.6009
315.048
0.818453
4.92173
16.1058
9.52955
18.7296
-37.4816
432.617
25.4358
2.48532
116.139
13.6971
10.9384
-1.95867
-37.3079
-55.9164
-18.0214
-80.0631
-33.5342
-52.8974
270.336
-22.443
-29.8419
-10.0898
-39.86
-30.0305
23.3908
-31.1581
852.839
26.5486
-4.69368
-1.3696
43.4643
-1.79084
143.682
157.158
-0.431227
22.8324
17.5812
-14.9918
-32.1219
-15.9777
-21.3256
-15.7878
-1.63756
-29.3198
-40.8225
15.8221
1.13998
-29.7505
-15.5242
-26.2969
35.5748
1.25624
112.896
-3.49633
-15.3179
-31.0593
20.2243
-24.2853
-15.2834
87.7016
1.8093
7.84631
-29.4953
-11.052
55.7919
0.518091
57.7209
5.75746
26.1606
3.565
56.0761
-2.62154
43.4484
16.0742
-30.3568
45.8816
20.2708
112.009
-6.47409
37.828
36.9836
38.3908
1864.01
37.5093
544.26
19.8682
3.85348
33.6265
31.2629
-13.1124
37.362
38.2307
46.5486
-6.59597
21.336
34.3629
199.126
-28.3797
-14.2709
46.8945
301.726
7.67892
9.43345
-7.63211
186.704
-7.09296
-4.6194
2.62896
76.8149
-18.0958
0.573401
24.4091
-14.0939
789.152
19.0017
-19.9676
-10.8602
39.2149
14.8331
20.1453
7.14044
7.78005
7.37112
-5.83146
-6.71663
-16.542
39.6114
27.4116
-17.4939
206.983
-17.0818
-16.1869
103.855
-43.7377
-39.7762
-10.2579
20.5526
28.1007
-34.6514
88.4474
-27.2105
5.73828
-5.53902
10.075
-37.938
8.58482
-15.7077
-3.927
-14.697
46.2211
116.554
346.954
14.682
16.7698
-11.9123
1.83196
-36.8609
-40.2448
-21.5175
-20.3658
-12.3822
17.175
26.821
8.07043
19.9713
5.56832
-20.0218
3.40354
54.8561
22.6352
0.901104
1525.66
-9.1521
5.73141
1.92041
16.9198
28.6883
15.5968
146.243
9.93299
22.7138
53.4874
19.5434
4.76948
22.2448
6.93215
12.4354
279.097
-2.8222
65.9484
45.6969
8.99176
51.2449
155.253
18.0316
25.3106
127.075
338.123
44.6165
-9.09169
-26.6319
11.0371
-8.33176
103.229
-23.8781
59.1756
21.6837
-7.00141
-4.03488
9.56859
48.6795
149.091
19.8816
2.41949
154.815
69.2219
17.1032
9.54657
-4.52594
607.842
26.3728
24.0371
28.9944
423.857
-36.6289
-9.19689
11.5499
-25.5176
9.89202
9.56932
5.19863
0.470223
273.659
77.9609
-7.54169
25.2648
19.4417
195.698
25.4389
19.9894
202.391
14.56
46.2754
256.588
53.8785
38.9996
30.2688
-11.5874
31.734
-52.6831
34.5128
-9.04577
642.105
-28.7383
60.8056
-9.58553
0.17225
96.8173
-2.29488
25.3493
26.8437
11.1822
43.0932
50.966
493.78
48.0841
49.1331
195.019
20.6979
21.3194
8.91362
47.9402
541.079
34.8921
23.247
571.738
21.8473
-4.1326
22.7953
44.4029
428.476
24.9893
28.3801
10.2653
-2.19066
23.3256
39.3896
362.881
245.811
97.0886
197.071
36.6699
19.6238
-0.344154
26.8294
679.857
-26.2729
14.226
-17.5854
-2.76475
-8.38006
1.51435
29.6523
8.49903
413.794
-8.2083
20.6912
3.61381
-5.53789
-8.67733
57.0352
-18.3677
15.7906
9.35923
27.53
910.675
20.397
-23.1314
14.7007
69.983
-18.1655
10.1617
-22.2102
7.06921
-21.0097
22.7659
18.5333
7.44666
405.837
12.3864
17.0223
22.6211
-18.2559
62.9238
-2.16082
14.1535
2.91398
-12.573
117.948
63.9548
22.665
835.056
83.3849
109.633
225.024
17.75
547.545
22.3294
74.4932
37.1255
37.7651
5.27919
31.734
-41.4387
295.008
-5.29764
27.4116
4.99486
194.688
-10.7039
2.04632
17.6484
-23.1229
10.8236
34.7196
45.5844
99.2633
26.2266
10.3262
79.077
-25.3364
-4.3898
442.687
247.079
56.3381
7.57944
86.9117
40.7727
68.5549
46.3255
29.2699
7.6445
94.9359
9.67686
4.37459
45.8179
47.1208
62.7391
29.6685
12.0812
20.6624
25.5488
322.139
28.4194
-12.5343
13.6926
-21.2581
18.8663
24.309
13.7113
54.0033
41.7376
2.02047
-12.9479
-33.515
-7.38706
640.977
73.1418
491.583
13.7228
56.2877
8.05892
38.4949
-13.9712
-9.61436
24.2391
14.4284
24.2239
-15.9407
26.593
30.801
371.784
74.5841
350.745
536.628
329.541
33.0241
40.1467
218.905
-21.0418
631.165
26.5141
41.0221
31.8095
-6.45769
33.0011
39.5111
30.1174
2.35886
42.309
42.2985
-10.7495
28.3092
395.382
-25.197
-13.8516
-20.0693
-5.38564
60.1464
-8.27408
-14.0665
-34.6705
45.6221
22.6247
10.9186
25.2463
-16.549
25.8785
2.04751
0.305553
9.89202
20.8137
25.8134
21.0849
43.1493
39.4986
40.4795
-21.3342
15.198
-7.54169
2.57507
47.6468
6.69825
16.2412
-3.75665
3.31556
12.5422
-6.476
-22.1728
30.6583
30.4909
11.022
21.5525
-8.69612
17.0928
5.69066
-8.19679
-5.89401
-9.90042
46.7441
322.542
34.9048
56.6274
355.076
195.807
11.5636
104.463
-6.30743
-11.72
-6.88461
20.4775
40.76
42.7477
2241.67
27.768
72.9634
27.9017
13.443
66.767
4.99486
51.4352
3.53293
-8.82986
-8.69062
243.801
36.389
-8.13041
237.586
17.853
47.4585
46.7895
48.7154
10.3262
427.653
-30.9586
-17.5083
10.9462
52.5899
-20.5315
-13.5752
182.873
-31.7109
-12.1536
-10.0118
20.2303
-12.8119
23.7881
18.0556
6.24866
8.33654
768.636
386.953
-17.1832
-10.4076
-22.4412
5.65643
19.9266
3.54735
58.4045
813.929
-5.04803
9.49592
46.7978
-6.90339
13.2649
-6.59516
-26.0664
30.0943
13.1648
230.563
23.0661
13.7228
43.1693
0.562655
23.5023
47.6544
270.887
1.63004
27.9872
314.16
9.23137
6.54813
35.9633
396.244
3389.03
22.1102
142.723
47.4968
22.1943
42.3944
-2.80042
20.2528
28.9023
61.4831
-3.4695
-13.5455
410.025
-1.59694
41.0221
195.941
6.76418
58.2517
43.2359
6.107
36.6868
392.749
17.0649
9.32406
-13.9575
-23.3229
21.7557
619.584
577.449
20.791
859.259
28.7555
24.4988
625.612
21.4982
17.1842
22.1304
173.267
11.4178
7.80182
0.71929
17.3883
69.5394
25.8134
45.1208
372.189
42.384
6.99167
154.565
170.505
24.1268
247.235
-3.60912
843.641
-10.3159
-8.86587
4.10892
-18.6574
-41.8505
54.0841
16.4354
43.4471
8.21085
31.8599
-12.2295
36.7705
-25.1582
603.686
118.731
15.3995
216.347
-6.35628
-45.9746
817.997
-14.6733
117.581
-15.6778
497.239
-30.8445
-3.10197
0.557502
-14.4679
-8.08325
261.922
-36.3518
19.2476
7.6142
65.1734
-36.9195
-4.5499
165.778
-12.3646
44.8317
-49.4732
-22.655
-4.77407
-10.1627
7.74172
-26.6087
-29.4192
-23.4588
-28.2704
-2.34348
9.0145
2.15785
-28.7235
129.62
-5.72377
-41.626
18.4833
-4.51292
-9.52558
-12.8156
-21.9726
22.1586
34.6081
52.4636
-6.54036
34.0994
29.0115
21.8471
592.612
33.435
65.7084
30.0682
64.4229
14.5358
19.8292
25.7107
72.3734
32.6173
30.1333
368.282
-8.13778
18.3562
4.05466
27.5363
19.9297
8.12272
-12.2782
5.89133
47.7466
-2.19066
9.40456
16.1785
262.168
15.301
23.063
3.10472
48.8513
91.7754
-5.02932
97.9596
9.51674
1033.51
131.355
9.58856
208.131
-9.32398
24.4161
43.7078
48.7915
0.562655
39.5804
16.0061
746.681
27.9872
27.5469
-10.0534
37.3424
6.54813
15.8085
17.5859
220.761
80.8792
26.8821
20.3203
27.4019
17.8143
37.1194
25.1542
10.8833
-16.588
464.561
6.66077
31.127
13.2742
9.50269
28.5958
47.9312
46.0466
4.24299
200.238
-3.54988
7.45
-19.5797
-4.48122
-25.6915
-2.60632
93.5847
67.6426
12.3407
45.9036
-2.81139
244.273
7.63219
54.0221
47.7351
17.1842
14.6341
13.7495
-16.0142
20.7882
0.305553
13.8378
-10.7227
39.5544
12.6949
-7.02604
39.4011
30.1283
53.598
355.353
15.198
29.9396
15.6935
225.683
-23.2868
14.984
-19.1732
-4.60194
28.427
49.3989
85.6136
2.81187
2.54828
18.5813
16.3972
29.6292
32.1429
-0.343005
170.415
13.8981
17.1912
0.256034
46.1522
14.3652
12.0799
-11.4596
-8.82986
201.205
24.5351
15.7743
18.3199
165.904
73.6954
29.9229
29.9748
-4.66629
20.981
10.2709
-4.3898
18.4425
41.3455
47.5564
823.804
44.4514
16.1514
-10.4862
80.7331
10.6029
-0.384469
-5.31567
-6.19691
361.01
9.63946
40.2503
-11.561
-12.2817
1.9083
23.6747
-9.57111
0.308433
-12.5343
24.937
-17.51
326.213
48.6718
-16.2737
7.15168
58.6042
2.77517
122.033
26.3461
320.519
678.989
9.97463
30.0508
-48.1631
-7.27126
14.132
30.7878
10.3917
29.741
11.1206
42.5394
4.93917
104.809
10.2963
73.4446
45.6969
22.7832
25.008
16.5721
12.7566
782.277
12.7573
76.4097
8.97532
324.491
27.9037
41.1799
-13.954
28.2667
30.1174
13.6033
44.1831
61.0391
47.3465
16.5798
57.257
649.467
27.3779
133.604
25.5047
42.9849
11.481
46.0738
34.6592
6.55894
34.3777
204.409
29.6593
45.861
47.1693
28.6896
-24.4475
8.73885
434.045
-20.1013
-21.0815
51.5826
46.0578
41.4166
11.4619
53.6163
-12.686
23.3804
719.606
9.1343
-22.6307
-11.1054
0.928514
-6.9918
69.7012
544.732
55.9581
29.5538
54.6915
176.877
-0.262819
-0.985141
79.874
-13.987
3020.2
-1.63756
0.665218
13.5254
28.9405
432.207
-12.7131
-27.234
-14.0879
-9.85527
-26.7126
-12.5068
3.61088
32.4057
-8.35569
0.646166
-18.1832
289.478
-35.0827
65.0053
-24.8101
-20.4223
-12.6004
50.2246
46.9869
-9.44669
50.4166
3.93769
31.2669
-37.5702
35.7519
70.1181
49.1933
23.0828
19.5526
-10.5166
-36.2197
12.4375
13.3561
-40.9198
-22.5904
-3.0263
-0.396559
18.4833
3.59288
-14.6896
12.1193
21.5415
-7.47739
-48.4304
4.38696
23.5419
128.457
50.3675
-33.2529
13.27
26.6478
-21.4035
477.915
1409.85
-4.37863
28.4733
18.9927
186.159
38.3216
444.423
30.88
-32.1757
-27.2742
337.38
30.0193
51.7857
18.5399
-3.4397
28.6852
0.125595
22.4349
193.622
9.02574
54.8561
11.3908
139.582
20.7852
659.89
22.598
3.79448
15.0458
19.318
19.345
67.5321
-8.80768
15.2175
47.8652
-1.07135
623.211
-18.9847
39.2316
10.6803
-15.6756
27.972
14.0444
41.5855
23.3048
32.5784
27.7324
30.2795
1749.15
362.86
0.94771
44.6157
4.53945
344.401
-9.76534
7.77339
16.0311
53.6158
33.8889
22.6211
180.395
36.6868
17.9356
-33.2383
27.8242
86.4053
22.4425
53.5089
-4.58229
77.9777
6.16762
21.7565
7.73283
9.54657
-6.40001
-2.82212
10.3071
26.8814
106.958
-2.19984
27.1204
34.0508
40.871
32.4902
-23.5104
88.2545
-3.44258
-16.1473
-14.4708
52.6728
-2.29763
0.0457461
15.1357
113.568
12.3989
65.0877
14.9471
19.6426
-17.9456
-8.29428
6.87092
682.152
5.18963
-4.32438
351.471
13.4344
26.9101
11.7502
42.5101
37.2589
12.1822
-8.69612
-22.5369
18.9668
7.56473
9.51205
72.3881
33.4614
-0.53009
56.1145
47.0546
-0.702429
24.7683
227.639
25.2675
925.304
12.4332
-34.2088
17.4783
30.5316
-8.35569
18.5813
35.1378
22.133
49.0095
117.723
48.6006
7.287
25.1425
684.359
84.589
6.79686
14.3652
23.3243
-0.215202
-23.8224
28.7907
30.1573
6.86212
18.3199
364.555
41.8363
39.2932
26.2266
21.5706
-0.973541
8.72867
5.73828
616.651
45.6823
36.6958
33.207
379.32
3.89637
621.281
-19.3822
22.1043
1213.82
4.93717
-14.3661
38.3216
9.63946
95.2608
-8.53357
-22.4412
7.5305
-2.5622
18.5399
-10.936
2.45819
79.2849
30.1107
63.6644
-16.2737
37.1367
32.3673
318.738
10.2714
32.0296
9.58856
26.3461
18.7939
75.54
328.566
73.1543
11.8071
18.9657
17.6693
16.0139
9.1263
35.4835
154.983
-23.1718
632.486
30.3411
81.3041
24.6573
547.872
22.1943
44.2685
12.0357
33.3721
-3.4695
8.94328
77.1138
7.28895
43.0539
65.748
41.3618
9.85513
44.1831
17.9356
35.3205
114.516
41.1832
422.7
17.9065
-2.60716
3540.66
25.5047
41.1109
7.73283
33.9094
-15.7703
15.9185
0.936745
306.117
5.75812
-4.07391
30.8685
-9.0527
-9.72877
23.1199
-23.5104
-14.8191
5.92775
-42.3842
-8.84864
7.69525
-15.4161
-27.6408
320.511
-11.1012
12.3685
21.7693
30.1905
44.473
14.9471
8.39824
-3.04713
179.285
-3.75665
40.7969
83.4792
-7.18029
96.0832
81.8655
27.8885
210.833
34.4074
35.5591
991.449
17.0083
10.7143
54.2404
19.9123
6.02759
17.7436
29.0156
34.0524
38.8704
38.6702
17.4783
32.4057
16.0072
30.6312
32.4166
42.1017
38.7684
8.92304
79.8403
77.3437
38.0432
25.4352
25.2235
26.9908
57.9502
34.8598
27.9448
26.5818
-6.64814
30.2305
29.6133
1.50291
35.5742
-22.4037
46.2613
-8.93097
476.79
103.541
6.2034
8.71708
13.7125
10.1822
-1.1463
-13.7309
4.9412
35.8449
62.1539
1.77249
-1.15223
-22.8854
-2.13139
23.5981
9.21508
9.88655
18.7901
91.499
726.138
27.1637
-39.3365
18.1699
1.83756
71.5099
44.448
53.1127
44.1566
323.36
33.5009
41.7098
28.2625
15.4034
18.9625
-37.6602
214.729
-18.7128
49.0212
939.46
47.214
-18.4887
-5.93277
5.52544
19.9468
-13.1606
124.309
-28.2113
0.971267
-1.62517
8.23252
-15.3454
42.7407
195.196
-4.55957
81.468
95.2332
29.6405
28.6191
135.834
-26.0664
479.807
1.92731
28.6883
997.607
45.0433
148.614
33.9582
8.51761
9.1263
-4.43116
39.2164
-19.6888
30.3411
30.7043
1.4955
41.8746
16.5721
24.001
34.5245
67.1053
84.6116
10.8173
20.2197
24.3133
47.9936
76.9924
13.2508
6.107
76.0317
26.7318
43.3018
11.1981
420.826
4.78804
3.01504
576.48
29.8665
2.11063
96.6736
15.9185
8.43301
58.7406
20.7507
14.6668
28.9944
19.0583
48.3673
49.3568
4.60056
-1.70063
-22.1832
607.719
1060.92
1.91981
963.413
62.9683
188.561
1.36947
32.5601
36.4024
4.82418
33.1078
14.984
1303.92
68.7642
194.049
153.989
283.49
54.1255
23.163
1.82596
517.468
1.94253
20.7564
8.66981
25.9651
12.5884
54.2404
26.4399
27.4086
-21.6118
12.149
26.5561
14.5076
158.82
21.1613
14.1331
38.1275
21.1722
15.8648
-8.84573
168.079
38.9081
-0.159403
25.7675
78.9946
9.02733
177.911
6.40183
56.5465
56.478
8.67093
14.3652
25.1983
502.035
-1.19436
0.17225
60.7519
16.2324
20.1939
14.1049
723.996
59.908
35.597
32.2254
23.7212
51.0072
35.3091
60.0862
73.7933
-4.20484
48.1995
61.129
8.25443
48.874
-23.398
-2.51558
66.8917
27.426
21.2412
36.4475
13.3876
53.3688
927.346
-1.03731
-5.57457
16.9008
49.9116
105.256
-3.16401
17.4408
8.72691
20.7403
31.8052
9.96321
9.02574
5.76861
17.7677
45.1481
-27.8928
9.47954
53.0512
36.2116
97.5172
34.2958
26.4619
23.5023
8.29898
25.3842
12.8744
20.491
-13.8015
29.8461
4.67406
32.2152
392.496
45.6969
46.4731
37.7757
40.0005
7.2018
8.66125
-4.11003
-2.95681
14.5655
-4.14315
506.275
44.7703
-4.58363
39.5111
18.873
-3.26333
61.0497
42.2985
-8.87547
7.20951
3.94639
24.3166
2.90907
12.2843
-8.22936
6.16762
1.14182
54.2293
1988.56
600.797
27.1629
235.195
32.5036
41.3654
240.198
80.2264
330.688
105.253
8.21555
32.0581
51.07
18.7864
543.622
46.1017
41.4349
43.0581
57.124
25.0639
43.8986
3.12278
-18.7492
20.1822
209.319
14.1387
21.2879
129.816
18.1472
9.14789
32.7969
11.1963
50.826
24.4313
382.451
65.3205
28.0035
37.6843
-6.32463
-38.4784
49.6303
37.8005
22.0038
-11.72
24.9745
29.8478
30.5316
27.2516
23.135
174.846
6.49447
-10.7198
29.3981
-26.9815
212.276
18.8586
37.0624
-3.18629
34.8055
2.73474
33.5873
445.28
35.4411
20.9596
23.3369
53.5556
62.7482
68.9966
37.0462
-42.0813
17.2133
61.3465
17.9282
64.6278
-4.43076
13.1464
210.676
14.246
457.006
54.1769
249.257
-5.96721
295.936
51.4606
297.617
5.50288
463.644
36.2413
24.1471
571.283
16.405
418.585
9.15489
32.839
-21.5505
201.645
62.8443
20.8493
3.65976
211.61
31.3897
65.2365
56.5058
98.9825
35.4821
42.0091
22.8134
29.2857
196.15
51.4352
26.7774
111.25
678.584
53.2556
18.1065
183.238
34.7196
62.451
52.4117
37.471
-34.6514
-8.46981
-0.641664
47.2591
253.115
84.4162
45.6823
250.668
47.9402
55.6958
2.63224
669.19
14.0833
8.72882
61.4597
28.4175
46.2769
-3.12167
62.6845
65.8614
591.226
22.1722
212.606
8.48092
506.969
39.6043
-12.3822
25.6083
-34.0861
-4.111
367.611
-12.2353
441.935
292.947
479.332
1.08344
-13.1544
-30.7516
-6.341
40.4016
-42.1201
124.679
46.4919
20.282
14.1212
426.913
7.57278
445.893
-29.9007
-44.2846
24.7358
253.253
242.553
-7.50737
329.255
-1.99513
35.3895
45.6227
50.3053
40.5204
27.7491
42.7424
5.90084
7.06921
-2.26908
489.408
57.8887
206.098
44.1421
29.253
54.5036
31.9915
66.6719
4.81714
530.856
24.0761
41.4277
56.1757
190.316
17.9065
33.0001
1.48245
391.885
128.255
21.7883
87.3203
41.3887
18.7296
-33.7335
54.0554
244.24
24.9414
575.032
-41.3141
-17.6302
10.6129
-22.7065
6.75822
10.7776
-29.0023
21.695
35.8248
18.0091
-42.6711
117.084
24.3278
61.6082
-18.8826
5.76121
4.05982
14.047
262.874
-14.6317
211.853
27.8472
18.3094
28.8256
-11.2436
53.6371
-19.6092
171.619
32.5243
-10.8375
12.0739
417.183
281.345
-32.3908
-31.9191
20.5823
-9.85527
-17.5518
-24.8385
-10.6327
123.551
216.064
-4.97603
8.05377
17.7389
-27.5864
6.90928
428.714
-62.5888
2.38104
-39.2374
-34.1521
-27.5492
128.509
-34.7466
28.8649
85.1241
240.07
-6.72542
374.221
-45.0665
60.1148
4.93062
-1.30876
-4.11929
26.7045
2384.39
46.1984
266.711
13.9304
10.0981
-17.024
-11.8569
726.457
22.7264
52.3723
-24.7594
24.1055
-2.02932
-39.0525
56.7382
-11.195
7.16604
30.9118
-30.9032
92.1955
969.793
-25.0045
-3.3407
-17.1648
7.61234
-29.9019
-8.66563
-34.1899
-4.46334
-61.086
-67.3181
-49.6349
-15.377
-14.686
-11.8191
-26.922
-51.8474
-13.7864
-9.41244
-25.6165
-20.715
-21.5041
2.84533
22.7377
-1.13781
-17.4952
-5.98507
-25.9433
-12.0558
-25.3538
-15.3367
615.286
8.94145
-12.035
-7.53219
-32.6256
-28.8298
4.79437
-32.7498
10.3606
-2.23378
14.6598
38.4841
1.49969
-26.949
676.614
931.277
30.7983
14.4284
3.0651
12.9795
-9.01429
17.6826
10.0896
37.1028
67.7608
47.4968
46.5572
21.7797
-14.0448
31.4972
15.7838
18.3795
-7.21763
3.32108
426.892
50.8769
31.6518
176.113
12.283
33.0011
33.8889
-20.1299
323.419
15.4874
29.6983
8.53127
-6.45635
-11.9775
-13.8507
12.9999
-22.3126
-17.6444
401.186
32.7426
15.3102
35.2488
28.7421
10.2228
-3.57469
-20.3092
0.71929
-12.5968
28.31
-19.1642
-5.57645
24.5061
529.611
37.6868
3.70271
386.96
2.57507
597.029
33.5738
32.3267
251.719
15.8044
-12.3907
-2.03147
22.7264
-20.305
5.52063
0.721831
423.142
-9.62765
25.4721
-2.02932
-16.5637
-27.5948
-9.32091
45.8525
38.7846
107.117
6.96666
0.638831
32.9122
-6.47605
-22.0085
50.7513
73.4994
-25.1517
-1.84623
421.96
17.4192
272.983
2.12607
85.2279
-20.9313
13.1527
-25.051
41.0287
213.952
-1.28994
-30.6285
13.2441
16.8127
-23.77
-30.3296
30.4932
-12.9721
-16.6961
-41.0112
5.73141
-22.4424
31.9124
296.68
11.8487
15.0583
-40.6668
112.669
12.2579
10.173
-15.8453
-30.2291
20.491
-4.31225
-23.4369
0.356045
-14.1766
630.406
-43.4821
-16.5722
641.573
95.8053
6.19733
20.469
90.5311
-40.0138
-18.2307
88.6231
55.5621
21.3444
133.946
-13.0169
-5.41725
29.2037
14.1879
629.234
37.6133
14.5504
255.523
14.2538
14.0092
-11.1464
251.228
-16.6627
-6.01381
-3.54335
-11.363
56.4585
106.998
-28.8888
-21.5628
-53.4112
8.14077
-5.48628
-32.1849
-0.99062
-5.30457
85.8486
-27.4799
-34.7548
-19.3721
292.137
-32.2745
-6.36024
-26.7037
0.982779
41.4166
-27.6786
85.2246
33.6981
-11.3863
20.9264
13.4792
-24.9839
1.61023
14.5613
59.3767
404.576
34.671
11.9186
28.0629
54.4164
35.749
38.6549
168.394
85.6769
46.7441
135.136
16.1642
30.3905
-8.49331
22.808
44.4926
12.4332
137.418
50.4625
43.6501
94.7179
51.246
51.1573
113.316
-16.342
48.1387
93.256
1.12948
30.103
22.0699
41.7913
36.6796
8.35694
2.62796
42.9576
-0.747473
35.4411
27.0851
59.1778
26.4824
-7.86799
19.3065
23.3928
37.0462
72.2367
54.6946
50.4404
52.0044
470.035
-11.5874
63.5931
29.7758
23.2684
41.554
131.441
46.1522
27.4837
53.3093
31.6439
-6.95579
45.6573
47.0239
111.352
256.113
7.07546
52.4117
3165.29
23.4447
77.203
111.802
485.791
20.3165
46.9348
176.867
-17.3233
27.3255
569.19
280.395
16.0778
-14.9647
-12.5659
87.4506
26.5992
-1.62206
-11.9123
13.0764
647.537
278.333
15.2414
176.746
540.305
-32.5025
-5.4966
20.5608
-29.3922
-7.84085
11.7525
-31.7127
-42.2024
5.79272
397.411
-29.9318
17.4709
15.0583
11.8071
17.0916
28.9137
4.76948
-15.2366
18.6169
1.30995
-0.68303
-9.5093
-12.1925
29.864
26.0192
366.674
-14.35
43.3315
69.3511
-23.7877
9.22462
36.1832
-35.0973
73.6306
-0.659904
293.084
-1.77253
17.9593
4.81752
-7.9485
-2.31624
17.5169
139.816
0.890766
-9.27236
-28.0081
-14.7886
-2.26568
381.254
12.418
8.60953
-7.33704
-9.37062
16.5741
36.6802
16.5408
47.7351
55.8635
49.3568
25.2153
41.4029
25.0821
7.96649
11.2901
56.3652
49.8499
23.6433
7.70171
12.6139
61.7988
60.8721
272.535
46.2263
29.9765
263.667
19.7609
62.5174
51.1056
192.435
-25.2991
4.42235
14.9444
223.24
26.3054
65.734
175.462
31.5873
-2.40416
50.4923
22.6917
28.5164
4.62516
36.5119
41.5487
22.0038
25.5517
20.4775
54.8945
21.6294
28.7572
319.149
36.8943
-23.8731
261.939
-8.31536
-20.0966
-18.817
22.3057
40.1465
3.93769
10.1412
63.1261
-7.58517
187.551
21.7972
240.382
16.9517
66.876
369.63
-2.68657
27.9516
-0.469417
10.8886
28.3948
687.657
-3.9574
15.7722
7.82082
78.9668
12.4191
355.445
268.827
183.443
-18.2002
45.6573
20.787
57.0038
-11.8785
25.8161
105.934
38.0881
13.0563
6.5781
-27.2105
-15.6342
43.5109
45.0937
32.5638
173.831
21.7736
-40.4713
-27.9628
-13.76
27.5363
1.18904
-4.99574
23.3291
-40.9603
6.51712
-24.6795
1.92169
258.655
284.17
16.6658
-5.31377
-35.0231
143.003
-38.1247
-29.8595
275.434
-55.6291
-34.0778
479.907
148.952
-24.1923
-1.76486
5.67544
360.398
-14.3882
519.182
-44.4149
7.72127
17.8801
4.55085
-12.0971
22.2448
24.2391
21.9247
-34.4162
-10.3185
-27.295
32.5784
-5.3278
-16.2214
20.3203
1.16498
18.3788
18.3795
471.838
-13.5135
-16.5895
14.7852
93.6537
-6.45769
-6.35428
2.02975
9.50269
-66.9816
-13.9235
-26.5237
-46.6534
-1.92033
-25.2019
-42.0636
-15.7256
-46.3062
-9.48891
-18.5041
-26.0607
-30.7629
-25.3109
-32.7964
-18.0962
-31.7232
-52.7996
4.63158
446.345
-9.72877
0.631076
-51.6214
339.379
-14.2732
-53.8262
266.316
-47.2752
-18.6949
-22.3456
23.6433
-22.2834
-47.3563
-22.5342
30.887
-18.0397
-23.5678
-19.366
-24.3714
-23.065
-30.8389
2646.5
6.29539
-33.2274
-0.593424
-3.74736
-28.3738
-25.348
4.91134
19.7462
23.5675
-16.6301
-22.0819
42.059
-11.0098
625.406
1.81406
462.862
9.82242
-20.3629
277.036
251.925
-5.54459
220.138
-23.8383
36.8943
32.3661
20.7327
479.342
32.421
32.9314
383.17
8.25016
-10.1178
37.3151
6.47033
29.1927
137.052
16.4949
-3.18225
30.8891
50.2559
31.424
31.3614
477.074
10.5618
1057
2.65478
25.4904
42.9325
18.846
61.7375
61.248
31.8652
69.1744
19.6014
67.1068
-11.3637
4.49752
307.981
625.901
50.2925
2.91126
-2.3357
27.9516
18.2712
35.2514
17.1504
-17.2096
36.3869
0.324559
26.493
12.4191
-21.2421
61.629
-10.7039
10.05
37.6536
6.40398
3.11398
22.068
372.052
51.2066
37.4192
46.8414
-25.281
-17.5083
75.3701
7.19806
73.2047
41.3126
115.023
7.03956
36.6958
91.303
158.58
-12.3603
352.473
17.8315
706.138
9.67686
404.224
16.1816
21.2412
32.6994
152.068
25.2578
-5.9388
10.2071
39.403
121.849
38.6673
15.301
45.5617
23.7194
30.1107
58.0422
-6.90339
26.7451
-16.7202
4.64924
11.4149
50.709
-18.6943
9.42357
362.272
289.21
54.4136
30.9986
42.0322
8.51761
33.1691
507.733
6.54813
228.992
27.0529
435.503
23.9843
64.0126
54.9931
40.935
34.8982
0.94771
165.709
87.72
1002.9
3.32108
-0.395015
397.579
22.2815
9.32073
12.283
10.5123
54.5036
24.4952
19.2255
79.7903
57.291
-12.6236
7.69452
26.1907
2.90907
14.1584
-28.8441
-25.6915
12.3862
39.2368
3.98469
47.0279
-4.52594
2.80008
69.4764
24.0371
38.3648
28.4286
38.9969
38.1124
-31.0067
97.9731
3.94712
-15.4161
540.201
-3.70239
43.2467
304.723
6.77675
87.5765
465.67
38.1823
8.29137
21.6908
264.235
-0.432568
36.9051
-6.476
38.1545
17.3724
53.7545
30.9229
297.817
27.6416
33.3774
67.7502
50.4746
12.024
30.2411
40.53
-4.37547
27.0724
-36.9408
15.6722
32.0314
28.8928
-11.8785
8.94952
38.4678
53.0807
33.7229
6.52272
14.3509
45.385
29.6869
487.34
45.6823
66.6809
48.1995
-25.4788
28.2592
675.629
14.6081
2.1806
25.6622
11.8709
15.2617
64.6132
29.6685
-6.65951
37.5289
46.8859
26.5454
23.0729
36.1814
14.3491
13.7113
42.7589
234.766
39.5018
17.7677
32.0296
17.0848
28.2202
751.547
114.371
45.5549
56.8263
21.1774
42.0322
32.8805
3.5041
54.2241
27.5469
108.013
12.9795
12.1703
43.4596
30.801
36.3265
15.6377
18.4462
32.8068
9.00843
27.0282
42.7424
65.8709
14.5655
-6.01721
58.3732
526.405
11.1948
531.399
6.76418
18.8963
-5.48984
13.6033
44.1831
16.0615
15.4874
-9.65708
-5.42394
14.9463
14.1535
21.6546
6.76317
15.5379
21.7565
4.84439
38.4073
-17.8039
834.604
247.513
29.6593
30.8685
19.0583
301.366
30.6161
-4.76977
26.4104
9.67588
-12.3992
28.6327
545.552
-13.542
0.470223
112.49
35.7505
38.6055
16.1471
11.4498
-2.37866
56.1766
62.7462
11.9454
84.1736
46.3822
46.4958
-8.64256
20.4573
454.717
58.3337
-22.1791
41.1279
0.721831
18.4833
124.798
-13.2737
305.989
22.5382
18.7304
112.81
-32.8327
606.556
-7.08884
9.48641
11.9491
-19.1974
-6.40771
14.2773
-62.9601
-42.1387
-13.76
-17.2511
-42.797
614.009
-10.6179
-8.53006
-7.22714
-52.7904
-25.4002
-14.9449
13.1527
25.5488
177.835
-24.0544
23.063
-3.62254
22.4349
-55.6291
1043.51
21.1229
-27.9646
105.849
-50.3816
5.73141
24.4092
163.097
-8.79301
6.22649
9.43606
-36.9187
-1.64907
8.50981
40.9854
-22.6126
17.2395
0.798068
3.73703
1.75301
22.1969
30.6276
7.72421
29.9957
-23.7877
117.92
26.8128
-23.1472
-11.9043
-9.26879
9.57528
47.9444
-19.1929
5.75417
80.1427
173.064
4.6389
12.2794
14.1584
-2.60716
17.412
4.88995
39.2368
0.236561
37.6576
-8.27408
-2.82212
28.7555
378.697
-13.4442
17.75
40.871
41.8605
25.2153
7.6697
4.05369
24.8846
21.0849
0.0457461
379.685
-2.59358
32.0646
-0.504598
44.1796
70.5892
479.752
5.18963
216.815
27.2572
37.7973
7.23243
22.0576
491.349
41.944
16.8674
7.23345
-2.85921
3.03727
207.153
143.508
30.2216
17.5318
244.769
3.98274
21.9572
7.43626
1.84164
12.5006
468.969
-9.11853
-16.4052
12.7931
25.1626
166.401
7.57387
1.5832
-0.379531
9.30557
-36.0197
390.156
37.0513
3.37294
15.1278
20.5384
19.5318
278.133
12.5263
196.922
10.5528
-5.05689
-26.6081
5.58918
241.411
9.21093
44.5082
22.133
436.314
181.659
13.8981
-9.04577
43.3596
53.6485
23.7355
21.4502
5.407
-12.578
49.5075
68.7063
37.4192
41.2192
-29.0292
388.298
-36.5808
61.2025
28.5184
14.6943
26.353
9.45351
416.747
-36.064
25.4514
-9.22209
-14.0277
-4.38964
16.4821
30.2916
612.135
43.73
57.0623
105.217
43.9984
-17.1832
375.65
1.92169
35.6415
18.0525
1135.99
13.7026
392.254
121.171
9.49592
4.34101
43.6117
19.6418
298.147
32.0774
3.79448
54.4012
24.9672
32.4218
18.9657
53.4874
409.349
-1.78976
10.0633
448.715
183.912
-18.7518
31.2781
14.8715
-0.21776
0.558465
473.847
13.761
39.5833
36.1824
33.5875
36.1832
-32.5175
1094.96
64.2603
-6.2821
2.7615
1.9756
127.641
126.655
29.1804
1.42183
612.962
16.9986
-0.442175
2.52435
21.75
517.34
-7.39338
-4.13975
32.0639
23.6624
32.9724
-1.71484
-0.0110201
-0.00028789
10.9519
135.544
18.1213
34.3118
9.06437
-7.58087
-2.63766
6.86478
-5.83994
-11.6597
32.9951
-14.4791
-28.5778
6.60498
2.9543
46.1017
34.8877
416.248
22.4434
233.286
30.6861
377.482
34.9819
31.8506
3.31556
27.5347
-34.587
23.162
20.0213
7.27382
319.529
11.9186
3.9743
-7.65567
27.6416
50.244
56.5058
52.3487
13.8981
58.4206
11.5004
33.0338
-0.627335
42.0649
17.4071
60.1424
180.692
-11.8785
544.932
-0.887614
195.51
46.7895
52.4636
-8.41443
64.0845
15.8931
-4.3898
49.1331
441.981
43.1867
25.0676
61.0587
50.0736
51.7586
-29.2269
58.2443
-6.5314
-32.5006
16.4821
11.5509
68.7657
823.904
660.298
51.4401
15.2617
-4.06473
7.54389
0.0342342
109.882
72.8878
2.1825
13.7026
34.3074
454.755
33.8588
54.294
251.718
435.291
15.8936
20.7852
11.4626
13.2277
13.1648
20.668
38.0586
965.748
24.9255
18.9657
68.2691
443.301
46.7279
25.6728
16.1836
406.533
32.7851
65.9484
42.0454
92.5485
16.488
568.487
54.0535
8.66125
47.7994
95.2155
141.346
378.2
22.7674
5.19514
14.5975
511.897
95.3701
33.6836
14.157
137.949
48.8814
1664.3
25.4319
-1.37921
10.9576
159.249
-0.839065
79.8518
-10.699
-8.22851
-3.51157
540.827
2.81081
33.8691
10.9186
17.75
146.495
46.4932
-14.1401
-12.945
-5.31665
11.9637
-8.84864
-3.54914
12.6949
-23.8926
384.229
21.9842
22.4434
26.9379
4.54324
42.3055
10.619
7.0637
53.7717
1031.76
288.922
41.9026
8.00207
68.747
14.0563
-18.0664
-7.54437
47.0778
15.061
33.8749
31.1586
854.302
20.0846
29.8776
22.6917
31.1567
2.27946
-12.2414
10.2749
52.7931
23.8872
54.9596
12.9812
6.26836
20.4553
50.1304
2.15785
18.3977
52.3487
33.5239
13.8981
20.9393
33.0338
10.6171
17.7021
29.7699
2719.95
48.898
207.387
239.46
44.09
62.451
41.1673
20.6044
10.3262
15.3588
4.64866
-10.012
5.324
60.0862
66.297
1933.58
34.8217
48.1995
51.7586
11.3926
479.119
-7.88073
61.2695
36.7963
-12.492
-6.65599
32.1283
21.5097
22.1722
4.58489
22.523
36.7932
-14.6841
39.3015
-27.5181
29.6405
648.573
8.39737
-1.70354
-1.65584
15.1017
223.06
5.67544
92.4335
97.5172
-20.0521
65.8173
326.89
-28.9637
-0.24403
35.4835
-8.06038
-2.5571
254.734
23.4147
10.1863
50.2212
35.9017
79.3559
51.5475
38.9935
70.8534
10.8173
-22.8838
34.0103
39.1481
9.32073
23.5274
28.2667
35.7396
13.6033
203.479
23.5578
1036.07
937.231
14.9463
583.87
-23.2219
-10.699
87.3489
22.3702
762.981
28.2872
8.59252
14.0445
-8.43359
131.829
3.88406
9.04455
10.2538
28.4286
33.3747
-1.70063
11.5499
25.0821
2110.72
33.9322
8.94677
-16.3964
22.5345
48.8689
62.9683
23.6433
18.9461
57.124
156.248
21.4098
8.57231
1223.33
739.68
8.51653
-12.8025
17.5398
11.7502
12.525
18.5182
-8.43253
-16.1924
-3.79624
18.9668
13.1869
318.733
572.934
455.291
425.616
40.527
-1.46867
-12.2414
8.40087
399.495
364.958
12.4332
-19.2163
-14.3809
39.2181
613.366
2.8887
23.3611
364.856
-6.36679
26.7439
24.4808
546.808
17.9389
17.6205
44.8317
3.00066
52.0044
278.88
62.128
20.2717
779.486
74.7534
6.40183
19.0652
54.604
21.7894
1.24673
28.9465
24.1477
437.198
2.55378
140.727
-12.3367
-2.50821
389.385
17.853
69.9473
1199.39
104.967
346.131
-28.1475
-16.5712
8.84073
23.1276
21.6678
44.7453
317.198
17.0181
21.0256
191.377
-12.0332
-9.07481
23.0414
19.103
15.2445
-11.555
-16.9634
-6.87583
-26.3372
853.685
-4.65093
9.61923
148.787
10.6158
709.918
115.829
-5.32858
1.06263
10.2535
-19.0848
145.387
632.668
3.02933
19.7309
113.985
61.1321
-2.00839
-29.9007
-19.9217
4.12105
-44.7236
451.069
-3.86919
29.7673
88.6396
271.097
3.45626
38.1239
33.9611
39.3661
26.8121
37.3356
707.739
-31.3171
40.5695
238.736
-25.3495
181.052
31.9915
38.5503
-1.37921
22.202
26.4352
44.9313
25.3979
-25.6915
1111.2
-11.0078
605.5
32.9554
11.8889
15.1285
798.026
77.7202
43.4212
790.497
530.055
-3.83274
546.464
-13.7499
1.65632
-17.6046
32.9394
-20.3972
29.2535
-18.3082
2.76567
-3.98416
-30.127
-27.6065
20.9755
-8.11732
18.4768
-8.08969
11.022
-4.6844
8.17048
1.82596
448.044
143.773
86.0995
183.861
-8.96494
-45.9746
-14.0879
17.1858
782.674
-12.5068
-11.3817
261.042
355.213
9.92783
336.33
-44.453
-0.586988
12.3739
202.906
-37.3634
190.736
13.6803
-17.6684
-32.9793
-20.7606
-55.0954
-44.6327
314.471
-35.0414
7.33686
-4.10396
-5.9652
18.6155
-35.8165
-9.1143
15.2302
-33.4235
-0.101572
-6.77443
-11.5017
1.71881
-1.57118
4.26436
-7.44685
31.5289
23.4155
-50.5809
1.30329
-26.2734
11.5398
357.417
27.8128
84.4162
51.3045
-7.95297
490.22
42.5773
31.1439
10.1285
15.1408
115.551
190.77
26.5435
68.6554
17.4931
36.4475
39.6245
29.0059
3.43154
15.8293
31.9067
26.2712
0.308433
131.759
1.23065
150.051
28.0571
-27.5181
24.0183
51.1079
37.6277
15.1631
378.78
-29.9387
22.542
9.93299
64.7318
105.75
12.8744
54.2241
31.7202
109.622
43.4596
27.7324
94.3485
54.0535
51.7648
3.38624
34.5245
33.3721
49.0028
50.3925
44.928
760.035
29.253
276.557
19.2355
3.94639
46.8054
-11.1464
22.6927
-17.2582
18.9454
27.0554
-6.32267
-20.4555
-7.50728
-31.8594
8.56922
-12.3408
17.3342
38.0625
27.4577
38.2932
26.9647
20.4573
-2.48654
16.1856
7.73389
-39.0457
-11.641
12.3537
11.0891
13.4213
-26.1875
3.41791
8.37113
23.4155
-28.1475
-27.8156
20.0851
17.5054
85.3861
10.3905
-8.89001
36.0181
14.8137
-13.9073
12.734
35.0325
36.4475
47.1208
2274.8
514.331
119.988
48.0376
-6.26561
256.873
29.9312
-6.90339
16.522
21.1229
13.2649
-0.972962
-11.0739
43.2127
-14.9462
22.542
23.0661
15.5968
-5.05954
-3.52313
34.7467
8.29898
117.213
-7.74029
355.508
51.5257
54.704
203.118
273.235
13.4129
40.935
36.7722
8.44397
130.823
49.517
80.2237
8.97532
31.6518
53.5124
40.4974
56.3777
35.7396
74.1682
38.5503
36.1021
39.5536
29.9388
4.78313
21.6546
1.14182
18.6221
1860.17
8.42228
38.1258
294.364
66.2234
19.5931
125.736
23.2081
32.0581
-0.423564
48.7715
50.743
46.1321
65.7978
535.938
64.6202
17.6617
25.4389
257.996
1.86555
513.062
364.589
9.68631
40.0286
75.4685
38.762
63.4958
25.3007
79.385
18.6926
52.7
5.69066
187.135
6.96463
-26.2969
-9.40276
14.3747
17.3187
99.5773
-16.4052
150.703
43.5711
-0.65325
28.705
43.9154
55.0757
11.087
-35.2827
373.195
-32.4865
0.835461
-24.5781
-42.563
9.54258
-27.3292
468.096
-14.0061
4.35494
24.3007
122.77
5.98845
-15.9661
-7.08884
-26.5351
0.116078
-7.41308
13.8232
-15.778
96.9252
4.90699
-20.4665
-40.2646
-26.6214
-27.8045
-11.8191
-11.9294
-31.2327
-27.2742
-14.9583
12.4303
-20.8155
525.047
-12.5343
-20.4891
24.309
13.7113
-47.1962
-20.1066
523.011
212.671
80.8031
13.2277
-20.5615
171.103
6.63575
4.55085
-28.9637
-7.74029
-7.62003
-40.0384
-3.8871
13.4745
-17.2452
2.16847
28.7562
-0.294461
-17.5757
-0.361897
6.41352
20.2536
7.7749
-45.4046
2.1512
31.6518
5.57259
2.91264
409.688
178.531
16.5798
2.07232
-23.3279
-59.4247
-32.5914
3.62955
-22.3126
-8.27408
-42.1668
-8.72583
157.557
-15.3183
-9.0527
3.38969
4.37921
-51.7546
-14.7935
-16.3964
30.1283
12.3685
-17.5861
18.9461
121.31
-11.2898
-0.972087
-23.6619
-16.0715
-25.1609
-26.8623
-18.7492
-45.4102
90.9754
-39.0394
0.673195
5.02877
132.836
222.751
-2.58493
9.60684
10.0355
32.6887
27.3769
9.60493
1.34243
-24.4229
5.00437
9.82242
-2.19944
8.29604
1.95167
314.552
-13.1832
9.72038
4.23788
50.1697
-6.44129
41.3647
-11.4275
131.955
14.4003
-3.83704
11.3891
3.05655
4.31344
-34.1043
22.4558
13.7116
15.4944
-9.28519
432.319
51.0391
50.5723
-0.0584323
-9.11592
-21.5238
-26.3932
-1.6836
32.5305
8.26231
-2.70575
10.2007
20.9555
-10.6524
43.9643
61.4846
18.6213
25.1123
189.065
-9.67762
29.8257
46.5086
31.6499
103.853
43.4281
41.4855
-36.7595
-26.6335
-2.13139
6.73148
303.443
9.88655
35.6567
55.2747
-41.2106
25.6661
-7.53277
0.29537
-26.7665
62.483
59.1492
4.76835
-27.6307
24.5144
36.0181
-39.5343
493.965
15.0204
15.2881
163.596
-19.3712
-14.7405
-11.555
13.0217
-4.41604
18.6986
-44.3572
-30.0853
-6.51161
42.2007
13.3674
53.2101
36.8527
-2.22698
27.7481
-18.447
162.232
49.6089
-2.21822
351.043
4.83157
-37.5173
-6.38871
-0.718803
38.5276
4.73841
18.3809
-0.332737
8.49903
39.4319
-7.41195
-38.6624
154.487
5.99512
-10.9904
5.61109
12.5375
59.8491
704.431
19.2991
42.4609
37.1894
39.998
56.2327
381.011
-3.89384
2.44997
-4.40653
9.88031
2.41608
38.6955
23.2185
19.6281
-14.891
17.0715
36.7
15.1351
15.1245
8.92816
17.5169
-8.23504
-2.85737
431.133
369.294
-24.7545
-29.7803
107.64
36.7205
-11.0852
-13.1295
33.7329
192.736
417.863
173.669
8.07485
200.219
5.53759
2.98454
-13.3362
8.95499
128.887
468.987
275.533
27.3611
364.938
420.693
-36.6862
-11.8697
5.04595
-53.3277
-20.2987
11.9176
-16.3608
-24.5853
23.4266
-18.0664
26.4631
-20.5463
104.247
106.55
-56.7521
28.0035
20.4553
14.6367
-7.83927
9.24519
16.6573
-1.09443
17.1226
265.418
36.854
-20.8299
-29.2033
-39.9895
0.60681
26.1748
11.2341
-41.8711
10.9462
20.7308
-7.41308
60.6748
-47.3084
21.7033
14.4663
-20.4665
544.444
-19.3822
3.36366
374.128
-34.9808
-2.90786
0.269128
-6.60134
456.956
-25.4002
-16.819
-14.9583
227.948
-32.0599
384.492
30.5592
-38.1247
466.768
16.8127
19.3331
-5.65813
3.02933
-19.5685
-17.7573
-14.0023
642.472
42.2322
4.91017
929.613
380.301
30.0694
56.915
6.43546
270.238
103.328
80.4459
28.927
40.0747
320.087
24.0684
23.2801
475.652
2.1527
16.4395
-11.6394
112.394
4.7867
10.5123
358.079
2.35886
55.4275
74.1576
-18.2458
3.46138
73.2868
35.561
55.3829
74.1285
-15.7256
19.2861
1.14182
11.481
15.1688
36.7035
34.6592
83.3957
843.974
9.50625
9.04455
34.6166
170.858
448.533
-25.3845
92.0027
-10.9388
11.9637
-14.4708
423.738
27.6874
24.8331
-3.70239
421.808
51.7239
349.731
5.82764
33.6878
201.427
-4.82709
21.6908
46.2263
31.8506
27.5347
4.76839
30.301
41.9026
39.8612
41.007
1.82596
148.277
11.3129
70.9427
47.0546
34.1386
-30.9821
23.3934
15.3117
10.5592
14.5169
16.5412
25.1626
16.4761
65.2128
18.6759
-24.7753
20.9648
-1.38432
75.1551
3.31807
102.255
-16.3485
-2.9705
26.8181
-12.5244
23.3007
18.5833
407.934
-0.699406
1.24673
36.4427
109.376
369.363
36.389
-21.2489
27.6902
19.7271
51.2066
52.4117
36.534
-50.5809
571.019
-22.5253
-44.6822
58.7349
47.9048
790.002
17.0181
28.5218
7.71809
11.0655
15.0204
-44.6821
4.3007
-15.623
37.8436
5.8742
-4.05871
82.3621
-13.7864
14.9504
0.620436
-24.4631
-23.3782
10.3416
23.225
14.3639
7.78988
44.1661
-2.21822
46.4228
4.83157
-0.0359293
2.98162
1.15526
21.661
-27.1276
20.255
5.28946
64.721
10.87
23.6508
9.44685
26.1026
-19.5934
-26.3759
-12.1925
15.3486
403.74
-6.00077
4.04253
56.8671
-13.4129
-13.4804
646.831
112.017
-41.6245
-25.9598
-0.207316
28.0614
-4.48022
0.155688
283.469
16.0721
14.1875
-25.7421
1.58731
-20.4165
-34.5723
-6.45635
-40.0885
-31.3137
-71.9468
-0.11858
-11.0682
-21.3925
-21.5628
30.9218
-24.2269
12.1278
16.2472
28.6896
181.478
-18.8253
12.3549
12.022
41.6971
41.8107
38.7021
354.793
231.322
-10.5166
215.36
4.9412
123.998
219.164
-3.0263
-30.2424
12.3537
5.46695
-1.57118
-14.4763
268.041
-5.95242
0.874869
12.1712
-2.44484
-1.91057
28.5184
29.6869
-9.28715
7.03956
29.4589
1.15886
15.1408
33.3487
-22.1823
31.2844
74.2776
0.62646
19.5809
7.76539
-2.19066
13.9552
414.203
31.171
185.332
2.1825
124.272
28.6852
20.7403
-10.6515
143.958
66.1005
106.968
42.1306
249.421
226.98
43.2127
9.41668
33.7864
64.2956
49.33
69.4062
38.044
304.612
70.3618
25.9929
106.698
36.9172
77.556
7.1177
31.5647
1982.05
44.0512
155.186
38.9943
197.056
3.32108
16.4716
41.1799
29.1496
61.1121
61.9999
502.735
55.4275
19.8097
-3.25327
29.6983
25.4028
17.412
19.8825
9.25175
2.11063
15.1688
19.8369
1354
70.2772
38.1258
9.50625
138.355
40.2388
19.0583
113.075
88.2545
2140.49
23.2081
-6.97457
-13.542
2.34429
341.223
72.3387
12.3989
37.6868
40.7249
20.5693
44.0055
15.7876
32.9352
22.4803
14.4163
-21.4685
-33.4172
2.37987
145.584
168.444
10.3081
-23.6886
-5.67031
18.9668
0.0684621
18.0401
337.06
233.728
-1.98157
14.2901
7.90166
-10.3674
4.65274
622.509
14.5076
-11.9296
-28.5866
315.455
45.5242
45.9922
572.236
43.661
48.1387
18.5813
61.3748
39.0124
1.6648
12.024
0.324559
30.2411
40.53
18.1133
17.7021
35.3921
13.6589
52.6461
32.6409
57.6752
29.0974
24.9697
35.5451
50.5895
429.527
-15.9661
229.868
-5.9204
78.8269
123.772
90.6599
53.5624
33.018
6.38037
-29.0202
-4.38964
16.4821
1004.81
40.6547
42.4185
-1.24761
11.5135
-2.91137
39.403
20.649
10.5563
801.9
2.1825
752.075
15.1181
48.6718
159.889
48.3811
0.901104
95.7479
-11.0262
616.677
7.54951
65.658
163.269
42.243
47.6544
7.25223
53.7838
524.055
162.905
42.1554
1.75301
19.2991
17.0945
2.4492
16.7209
45.5535
8.71193
954.41
-2.26908
13.3956
39.3058
-13.8505
35.7629
3.88049
177.242
591.4
-18.2458
-16.6683
-7.54253
83.4939
-36.4414
720.187
-7.2597
-7.32003
-49.5035
124.614
-36.5446
-8.72583
-16.7307
-5.94798
49.6092
-9.0527
-5.98064
-21.8577
42.0819
-32.0185
-4.10396
22.7726
-17.2096
-22.6139
52.2646
-14.2129
2043.06
-10.9884
17.5884
-36.0038
638.292
329.68
-27.5948
5.67162
22.1586
23.3637
60.8969
-39.3365
35.0365
-26.2734
31.2175
65.9997
-5.9204
35.7233
84.4162
326.792
-21.0714
76.0512
23.247
-0.909199
14.351
31.4747
25.6622
-0.685028
-3.12167
30.8253
15.2617
171.435
18.7749
115.991
11.5528
34.3074
-2.51748
50.5459
-20.0218
39.8635
-1.72766
-10.3433
41.4
9.58856
39.4646
393.6
15.5699
26.3027
40.3689
42.0322
469.538
-11.4884
20.491
23.7987
-0.68303
213.505
132.111
52.8299
47.5709
35.2287
43.7487
16.5721
36.7722
17.8143
10.8825
589.248
-7.21763
-4.17519
-17.2616
4125.1
36.6458
30.1407
37.6137
30.4699
13.6133
39.0686
32.0574
58.0498
-12.0835
4.88911
21.1601
40.4972
72.97
33.9697
33.9094
-14.0665
41.874
34.6166
24.6805
42.7451
34.3643
283.836
569.89
9.67588
13.6402
20.8137
23.9393
84.4762
57.3461
488.627
20.5693
30.887
23.2839
49.8018
76.2114
143.871
50.0235
17.8869
2.19004
59.3767
41.007
60.9079
118.018
20.8409
35.749
27.9516
44.5082
23.07
149.272
9.96436
459.874
27.9536
40.617
1035.68
-0.699406
-49.3531
-10.4089
18.9129
399.958
-38.1155
-32.2799
664.026
22.4266
3.73785
-45.8957
-27.2105
131.592
433.025
562.925
-54.8046
2.02559
4.15897
116.414
202.427
-10.6918
-0.630503
0.252005
-26.5475
26.1402
-25.6165
-0.100275
-15.8819
-10.2731
56.4709
66.3286
214.889
27.7481
9.66395
27.2996
57.1051
-24.707
-0.790625
27.3445
-6.341
27.2272
40.8967
40.3582
220.765
254.95
558.337
5.70651
-33.9772
12.5543
-15.6756
249.112
12.1703
30.801
212.489
22.1102
36.2524
14.6981
34.8982
657.435
570.507
15.2712
82.0319
37.7585
63.5109
29.9355
10.4089
76.1046
129.466
50.7321
-0.452236
41.372
207.579
15.6428
12.3797
15.8833
22.5868
-7.88788
95.7822
10.5439
141.668
-27.9518
3.73711
162.751
-36.8701
38.3648
47.4827
5.79564
13.424
-6.77697
15.5142
17.0656
-2.29763
11.7146
24.4086
32.0023
54.5534
1.36947
234.213
53.3758
43.8045
257.542
19.8167
38.9228
32.5323
14.5613
577.556
21.3924
678.88
39.9366
334.805
-23.7688
21.4266
210.623
29.8277
29.3041
26.4746
-18.431
387.83
38.2032
-26.6335
-20.872
241.927
86.9888
42.2159
69.9473
71.1524
58.0858
68.4223
508.238
91.1876
-7.79447
101.316
28.1942
55.4365
36.9551
59.2549
4.5063
-33.7054
-16.5711
11.797
58.4584
37.7333
22.1782
18.6439
20.5726
-22.5891
12.2291
17.8379
45.2265
17.6028
9.67876
19.3248
455.972
10.601
15.1181
-23.77
-7.84085
4.25628
-29.8386
2.04459
178.083
-9.31709
41.8068
38.0856
33.7989
-3.18548
-5.3972
14.132
42.0322
-38.334
-28.355
144.179
-2.43818
-6.30523
10.2963
32.2152
-8.55436
36.3265
-13.497
2.16847
21.2599
12.824
274.779
15.9402
3.38624
57.7349
2.1527
-26.664
303.204
288.883
-26.2865
12.283
1710.29
28.2667
-44.4928
79.7903
2.94307
-16.3717
-5.42394
61.7979
-13.9575
-31.3137
-45.7098
9.25175
-3.51157
-11.0682
128.533
13.763
0.135923
5.29642
34.6166
-7.17863
67.1079
10.2228
-29.8116
-39.0498
-18.0214
4.26983
-9.17134
-30.4086
-42.6333
43.1493
-5.479
34.8573
5.1176
921.995
25.2648
-3.04713
-4.82709
-8.29428
27.4856
1.86555
-7.18029
30.6583
-9.52973
10.775
37.1255
3.40513
-22.6981
-29.2054
40.53
-45.6049
25.1983
-24.5781
-10.7039
4.42784
3.92038
59.908
18.7304
24.7291
272.64
-30.6267
2.28149
-11.5426
93.8194
163.748
23.5773
-8.02246
-29.2269
7.6445
-23.398
-19.3822
410.036
24.6694
156.847
-10.6179
8.33654
5.89133
96.4723
545.037
1.77379
-8.38567
746.85
26.9732
23.7343
14.6396
5.25933
73.3822
27.1201
683.69
11.8368
22.0599
-4.53876
-13.1544
-25.1294
-0.718803
21.661
-30.8757
6.61247
63.3585
7.16353
40.3582
3.0361
-18.875
45.0619
-19.9217
55.1612
56.5949
159.55
8.29433
59.3891
35.4862
27.8932
13.6769
361.052
40.9376
64.3608
-8.79519
41.0837
9.94624
1.21567
-1.36409
5.41488
26.1873
-0.835495
27.3789
2.02975
223.499
14.198
-2.67912
257.242
-11.5311
-33.5349
24.3166
-2.71313
-6.45635
-26.97
560.891
-7.61484
-27.8744
-9.19409
-17.6444
-23.4368
-44.0408
-6.85176
7.63219
764.293
30.8685
-1.55643
16.5082
23.1199
-22.3154
-33.4276
-12.3992
-27.5893
135.132
-9.52973
23.07
552.196
9.96436
38.2932
420.519
20.4573
20.0023
19.9337
-14.6828
11.1428
20.3995
8.03674
40.0351
556.77
53.2556
-32.4933
23.4752
-0.0621643
46.8414
47.2179
-8.46981
-13.7601
107.229
29.6869
61.9603
7.57944
38.186
-4.20484
23.5773
38.8292
398.461
3.89637
-19.6499
-19.3822
1182.15
99.632
40.6547
10.5594
19.5809
88.3502
25.2578
-4.78544
194.951
477.921
36.7932
27.9102
13.4269
39.9395
34.3074
28.2366
43.0496
36.2001
1.52948
51.1079
-7.34986
-23.4618
-5.45168
35.8255
13.2277
134.979
24.9402
94.3076
163.109
784.373
-4.81949
-23.3415
5.37817
35.4835
838.899
34.6591
39.7114
15.8085
47.5709
35.2287
35.9017
6.26736
46.5572
29.0587
1301.39
48.3646
151.372
18.3456
63.5109
765.658
25.5048
48.8814
13.2508
641.415
68.546
7.99112
39.0686
18.9389
590.285
-6.46126
-16.3212
1476.65
431.211
12.3407
105.874
737.445
71.859
15.1285
42.7777
699.91
39.673
2.17962
13.8378
33.9322
18.3171
9.84055
82.5047
22.632
565.218
35.8127
-3.90753
55.7526
35.2514
41.5132
27.768
104.823
26.0277
55.1275
22.7448
42.4041
750.873
12.0799
14.7773
13.7982
33.9054
36.8472
-15.8801
43.0414
8.45217
37.8476
-8.46981
39.7628
31.5609
0.0831802
0.704697
430.578
17.9551
10.7182
38.6402
2.63224
20.763
75.9275
-17.5081
-16.5601
33.1585
-4.43316
8.12272
17.7069
22.7579
100.162
9.41795
40.5413
35.4065
-3.16401
-25.0063
161.295
41.1756
-1.28119
1.52948
11.3908
-14.0914
-3.5299
708.506
7.54951
21.192
23.0931
67.5321
529.049
144.528
57.2355
2.67678
520.138
54.1039
56.0982
3.18402
8.6873
-5.76116
27.7324
11.5388
122.459
119.646
76.1276
42.7416
13.9098
74.6015
5.90084
10.8173
34.0103
19.7792
209.163
69.4961
56.3543
320.95
938.113
46.0466
37.9762
18.9389
16.8203
42.2645
45.523
41.1109
33.9094
-4.52594
15.9185
638.119
27.7852
37.9489
51.181
98.0455
62.6561
23.2166
517.085
677.799
227.955
309.459
-50.2901
-15.0941
17.5884
-45.3741
-4.00546
-15.7573
9.21508
-23.8466
-16.8172
25.9067
92.7041
27.1637
-20.5959
20.044
-23.4623
19.9731
28.5184
35.3091
71.3306
11.3276
58.8007
-4.20484
156.636
20.0885
246.662
25.121
13.2667
439.496
38.9709
30.2916
65.0176
992.57
-14.3661
499.342
36.5022
-4.06473
-3.70051
49.9116
151.599
1469.58
19.3248
13.6926
215.464
13.6266
13.2649
-21.5877
39.5259
24.4721
-13.0652
32.4364
15.5968
28.1767
11.4694
27.2505
42.0322
2.89541
9.1263
24.2391
29.4209
12.9795
157.778
38.2006
28.4054
47.4968
29.6906
36.7722
47.7994
9.00843
53.2652
48.3646
30.2637
-17.2936
20.2197
-1.59694
49.8677
32.0148
-16.3818
74.1682
66.6613
341.575
26.0775
22.0194
18.3848
62.128
35.2643
241.545
6.40183
39.6799
5.87823
14.2931
-34.3605
323.998
2.55378
-43.5243
-4.63575
60.5769
281.048
22.4785
744.37
282.01
-25.0045
191.562
-11.5426
16.9827
43.1867
51.3045
143.846
55.5068
53.232
24.5111
8.46113
-19.3822
-4.1326
-1.56754
6.92155
-19.4257
377.528
32.1283
14.0134
-34.0498
-40.3927
1.9083
3.05999
24.1621
-14.6841
139.265
26.8111
-23.1322
35.7328
-0.0538797
-6.90339
5.27761
946.912
5.76861
-4.72109
-5.45168
290.698
7.60547
-11.198
-7.44302
259.225
15.0583
139.244
0.225001
512.634
32.6618
38.5027
12.5543
82.815
160.112
47.5709
52.0953
17.5118
14.6981
19.9056
64.666
14.6306
27.0282
57.7349
0.278637
-0.427055
7.10125
22.7659
37.274
-7.54587
-10.2058
18.0086
43.2592
24.4952
-8.88553
55.4169
6.11706
20.328
5.57593
-8.33533
-15.7256
18.0084
7.37768
-3.51157
33.9094
-4.52594
342.006
-4.68545
24.4988
5.29642
14.0019
24.6805
-0.358443
-27.2586
7.33686
33.2638
24.6466
-17.2096
33.608
-11.4537
-10.4648
200.85
47.1077
16.1672
-19.368
-16.0311
-33.9484
-16.3261
10.1521
21.8546
10.3568
16.8044
31.8488
-12.1626
30.3513
-19.7142
1.2324
7.90369
112.146
13.2016
30.6898
27.3255
3.03293
446.786
101.348
8.46113
10.6029
1.4896
39.6619
10.5594
17.4931
17.7069
34.0023
38.3762
2.71082
22.5364
13.1527
44.2894
11.5528
39.9395
98.0256
-9.24474
39.3015
-38.7625
9.87848
-0.972962
643.023
9.47954
28.1573
157.475
122.392
46.9174
5.8472
33.6094
-6.30523
29.0369
25.6559
1.75301
56.0042
41.7879
4.97956
3.45626
6.26477
-18.5127
-3.73745
-23.7877
1.72835
9.94624
-56.8804
-3.23815
-20.0727
58.8258
-2.8607
3.95308
353.417
-39.8076
105.09
-1.74209
-7.93844
8.14655
1393.57
37.4351
-2.71313
1.03991
43.6489
4.88995
249.132
2.11063
17.0428
47.9479
-8.44432
25.0074
24.4988
1.54829
32.7426
50.9174
40.871
60.6012
14.8331
54.6317
14.6495
78.5856
2.6537
24.6874
30.2411
-23.1161
26.0217
403.465
21.2944
310.674
5.56003
4.70404
24.7291
-27.2105
12.4768
24.4789
-7.41308
60.6748
74.4364
33.018
10.1285
61.9924
-8.40546
-0.641512
113.934
165.758
-14.7234
20.2981
-8.53357
3.79576
86.2413
11.5528
23.063
21.8454
28.2366
43.0496
-16.2737
10.8998
41.7376
5.76861
32.7602
2.04459
-9.26112
71.2609
24.9402
107.426
31.9249
-16.3039
30.9986
-18.9847
20.491
-2.5571
162.905
12.1703
43.4596
572.406
43.8228
717.389
0.294399
542.25
69.046
38.6463
42.1772
2.66539
61.4831
-27.8324
149.498
16.4716
39.6325
33.5259
56.1724
1766.51
28.2667
688.851
7.99112
106.535
11.085
145.708
9.0145
20.2717
16.7415
22.2795
2.19863
91.1298
57.4687
75.7981
12.9033
38.161
54.5202
49.5075
48.0916
22.068
23.4752
54.9547
29.9229
37.471
-15.9107
34.0994
24.0647
61.9603
429.244
40.0601
-15.4492
156.636
361.169
881.97
-10.4862
-1.72583
19.7055
-8.13778
57.7116
46.2769
27.426
2.50053
29.0059
252.682
4.58489
16.9142
16.9008
-0.20078
480.069
34.9638
50.7254
26.183
90.548
35.2627
34.2413
-5.47579
18.9112
7.71449
45.0868
39.4017
-7.44302
6.19952
23.0931
103.139
4.31079
57.2355
428.308
7.25223
22.365
14.4284
8.6873
483.37
37.8374
109.512
44.599
21.7797
-10.2967
23.2801
7.7749
52.751
44.7703
28.0614
16.0311
31.127
-3.59244
508.004
-14.5077
10.4499
40.4244
22.9837
50.313
0.198256
-4.5872
-23.8174
33.6146
360.057
230.686
25.2889
25.2996
43.748
39.4913
25.2463
15.3102
25.8785
19.3717
-6.64384
11.4178
-25.9314
97.9731
-13.542
-18.6949
48.8689
40.4795
44.2581
35.8127
18.2361
24.3174
259.523
0.795106
38.5574
72.4632
-0.00851893
33.3006
592.045
25.8811
24.6466
57.9709
18.5314
15.3171
24.6189
21.7894
87.4538
17.7021
-9.58553
62.3847
8.17597
62.0164
-8.13041
51.5862
62.451
33.671
-14.0366
39.7216
-21.5883
3.44993
67.5825
43.8082
230.053
25.4514
27.5848
-29.2269
2.0223
-21.5239
-0.641512
-7.88073
-5.31567
20.04
-10.6179
34.5735
-7.22714
0.894923
-19.0573
-17.9039
18.7749
-2.5622
35.9157
858.906
-10.0137
26.7451
2.02047
-19.7136
7.66679
-24.1446
359.93
-1.82772
26.8142
71.8188
30.0508
29.1245
384.986
-0.852723
603.205
24.2391
-2.43818
359.138
22.3498
4.10418
30.801
45.6969
-6.00077
24.6573
15.6377
78.4163
42.3944
280.184
-24.7248
31.498
1070.37
12.6914
5.22718
42.8962
22.4392
-8.33176
10.5123
163.199
7.62862
144.144
1041.51
157.066
-50.9428
27.9859
106.613
-12.3388
4.07269
21.7894
-19.368
0.835461
-2.08927
25.0426
42.0112
-32.4933
42.2159
77.4435
24.3007
11.2341
-15.9107
11.6518
396.133
-0.456709
8.58482
469.864
102.358
182.543
-11.0962
-45.8868
-38.1228
12.734
-18.4341
44.4029
19.9297
6.24866
170.809
-24.6795
-27.2742
-9.32271
18.0525
-5.82298
1145.64
-4.39155
16.9922
15.5007
-36.5802
-14.822
-22.2706
-41.1831
9.42357
-3.17081
23.0931
28.1767
26.7996
16.0061
652.978
421.421
2274.99
3.18402
4.93917
7.3573
130.236
472.621
-23.5469
-30.3636
4.91311
179.548
-4.83088
7.13514
-18.462
-7.89128
-3.79774
-25.1984
362.837
3.90382
20.7471
127.921
21.6837
0.494858
-1.67581
11.1981
14.1535
6.76317
-21.9434
-6.35445
20.4961
17.1032
30.1613
-8.44432
-14.0558
53.1184
17.0025
-0.325778
14.0019
5.93983
46.4932
28.7421
15.166
9.67588
268.711
-8.84864
165.117
-13.542
622.66
15.1357
212.924
351.82
43.0581
23.3908
-6.79526
27.032
19.8167
12.4931
26.2284
35.1747
36.9051
-7.18029
-1.20087
2.37987
33.5107
459.82
496.579
3.81659
16.7072
133.342
-2.21707
27.9017
23.2684
-1.54951
41.4855
-15.6199
81.4203
12.9033
-25.6965
-23.6831
498.674
42.0112
-26.8711
7.07546
-4.63575
39.9622
2.82997
22.855
628.22
-11.5426
16.9827
26.3201
32.5638
36.6958
254.347
34.8921
-16.7184
-8.40546
162.402
16.4821
-3.4416
35.0325
638.372
594.705
30.8253
17.1357
73.9835
-28.4276
-29.1483
58.1303
46.1635
0.584121
150.051
46.7978
6.21508
25.8923
22.9969
18.8871
-12.9479
17.0848
11.3536
7.54261
517.295
390.383
1029.47
45.0433
-8.80768
7.72127
143.443
38.284
-3.99216
35.4835
38.7913
3.60917
30.911
32.5784
42.725
8.14143
222.305
387.005
0.791321
-3.4695
462.467
273.219
339.483
9.32073
143.468
8.63825
35.7629
20.7471
-18.2559
-6.41669
1.06901
800.721
28.0647
-0.839065
-6.45635
684.21
0.936745
43.748
35.7432
-13.4442
430.045
-3.4305
299.492
-14.8191
2.17962
13.6402
137.006
-22.9124
-5.57645
-9.22713
53.598
-4.46765
-4.25273
1.82864
32.7611
4.44914
34.5283
-12.0424
16.2412
1.86555
10.6681
665.609
36.2804
31.2657
42.8811
57.1598
-1.19985
9.32222
48.5663
31.3897
18.3848
689.94
200.182
228.427
10.15
245.827
45.2336
29.2857
38.3168
18.5255
30.6648
45.1498
40.1372
395.007
73.6954
16.8044
-8.41443
0.900525
-8.13793
56.6294
12.8203
63.8343
41.3126
660.376
22.0321
61.0587
40.7033
61.129
94.4615
78.3263
20.8667
588.146
608.975
-2.54197
-3.1277
-5.72247
-25.2523
171.511
-30.6137
-7.84918
20.2519
12.1276
31.4302
27.3922
-8.32409
-17.7573
51.5901
18.4079
47.8544
-7.87064
-13.8305
37.5578
7.36194
-13.0342
-44.2846
15.8058
0.372917
-29.7311
-2.95006
-5.6333
6.91528
11.1233
61.6264
27.7324
24.001
35.2461
11.523
3.32108
97.0564
9.64746
1079.25
11.1948
14.157
231.652
39.5111
15.1249
62.9238
259.69
4.24299
5.33545
89.9089
8.53618
-8.22936
533.99
56.4585
25.2889
-30.9224
30.6296
202.535
12.7927
30.8685
16.5082
2673.05
430.014
13.424
484.031
26.4359
-19.1642
444.624
373.082
62.9683
91.1097
37.6868
27.1389
11.9454
4.54324
-0.798017
166.167
66.8901
42.2497
15.3085
36.2804
21.1205
55.2857
222.966
110.796
-3.67967
369.333
54.0761
18.2106
251.017
888.51
93.0009
12.1214
19.6453
37.8005
40.8736
24.6466
27.768
94.0279
39.6114
14.2931
58.9315
74.7474
105.488
13.7982
32.0314
-0.634148
18.3199
1280.97
36.2141
28.0488
16.8563
21.5706
19.1069
-15.6342
-0.298202
31.9752
56.3052
1.41736
287.821
59.4439
72.3734
68.2245
17.0148
2.83893
-36.2488
16.4821
23.7881
40.5444
19.3671
47.6919
30.2542
96.4141
22.5364
215.552
-3.94891
-8.78621
62.4183
-2.51748
30.1107
74.9088
-6.90339
67.9745
88.2275
9.54085
-1.65584
33.8424
-7.44992
875.242
54.4136
39.918
47.8652
10.173
-19.5934
-2.1181
14.8688
12.5543
8.6873
-5.76116
137.733
27.0529
41.9487
218.887
-14.6981
78.4163
167.957
-0.361897
-2.95681
40.8683
-1.59543
3.32108
28.3881
360.859
37.6137
-50.115
-8.87547
31.8129
-0.839065
-13.9526
-34.4663
-25.6915
-17.5988
21.2592
-9.23441
4.63158
13.7495
-25.3845
5.79564
2.59336
39.5544
-0.423564
0.470223
852.746
1.82864
28.812
36.4024
17.9426
16.2412
577.204
50.0235
19.7609
56.8952
266.623
44.8182
52.118
56.5058
39.0124
41.1043
12.9092
36.3869
39.6114
53.6485
-4.37547
36.4427
24.1477
-18.2002
22.661
-0.634148
8.94952
57.2084
26.1748
-32.7773
26.6032
-21.5883
293.587
16.5684
45.0937
30.0682
28.8157
52.0171
34.8217
40.5142
17.6248
0.964867
-19.3822
25.8525
-22.1823
400.475
38.6704
6.24866
10.2106
13.3876
55.2428
-7.81286
13.9552
-1.82644
5.65643
3.54735
19.3148
353.555
-1.74847
22.4349
-3.15525
83.9884
3.89454
2.0923
-7.38706
-28.0646
21.192
36.2116
103.139
56.7846
26.4619
143.443
-10.4417
-4.60085
217.148
5.49843
78.1467
42.4205
26.098
30.911
37.8374
2.69004
32.5784
29.6065
24.6573
10.0155
389.097
7.13437
38.2726
-3.4695
7.06921
198.256
50.8769
605.116
33.6836
175.327
28.2667
-7.01147
36.6763
21.1096
18.4539
2.07232
346.656
310.256
13.6639
23.6306
20.4961
581.197
622.366
19.8369
23.4148
56.0626
76.3673
374.47
65.4672
40.135
13.443
46.1522
8.743
53.3093
7.28106
11.7849
754.054
52.6461
368.557
38.9346
30.9715
62.451
335.396
4.70404
26.6032
29.0115
13.5259
24.0647
26.3201
58.8007
186.621
597.112
161.318
812.435
10.8599
37.7879
55.6473
6.81124
444.994
1212.57
355.384
125.362
4.05657
90.5293
7.62186
9.31645
-17.2112
99.4719
115.219
2.04459
17.0848
30.0943
-28.0646
-29.9318
41.8068
17.4709
4.31079
-16.6416
27.2505
179.346
239.197
-17.0056
24.7189
0.815972
15.7118
20.9091
8.14143
39.0609
5.2603
16.5055
0.278637
-2.30112
32.1363
46.6443
-1.92367
-2.70956
40.4974
28.2667
69.4728
107.891
-12.6236
12.8317
15.1908
7.45
-13.9575
-12.0786
61.4884
19.0244
29.6421
24.2377
31.6499
0.324559
17.1226
524.039
-2.5014
-6.6608
-6.95579
77.009
13.9002
-28.7451
-6.04301
4.73458
34.34
9.36005
-19.6588
-27.2105
-10.012
-34.0314
37.5974
-4.53365
40.7033
8.65512
-21.7306
18.8889
145.268
-34.3747
12.734
-18.4341
-10.0554
4.5884
401.319
15.0402
256.059
91.6285
32.4333
37.6069
492.826
-42.5106
-17.2112
36.1154
3.89454
28.3292
28.2202
-26.1906
28.6883
26.3027
-10.6817
5.8472
36.41
12.2657
27.9872
-23.1718
9.23137
-6.57034
35.9633
23.3048
114.963
25.5278
224.526
67.1053
-1.59543
-15.4196
-0.395015
-7.54587
-17.7021
1.14198
155.703
32.3439
465.848
8.56527
22.202
176.36
24.3166
4.78313
-12.0786
-10.1034
-16.3212
61.1119
29.8665
710.447
-6.40001
4.67415
-2.81139
38.1258
2.00999
7.17049
-10.361
-7.17863
17.4977
-18.5672
264.963
46.6922
314.374
357.591
7.78005
267.782
19.5203
180.235
-17.4939
47.6871
-10.7039
-1.19436
389.978
51.3816
4.98805
1.45326
55.3344
52.4117
41.2192
-2.79223
34.6337
-41.8711
13.5259
31.5609
22.6049
111.275
-21.0714
74.4364
53.6327
187.555
23.7213
42.7191
-10.9379
15.2617
-7.81286
-23.5261
-13.0708
15.0268
23.6747
22.7972
0.584121
34.3074
1075.07
60.0957
41.1756
-14.3996
24.0183
28.6191
135.079
0.170523
5.67544
28.7153
31.9249
-8.80768
304.612
210.698
-8.34899
5.05808
14.3095
22.3498
32.7851
60.3262
15.8085
755.968
29.6065
30.2795
98.0966
170.246
8.66125
49.6734
51.3911
25.8758
-18.462
-15.4196
16.4716
481.912
277.154
408.497
-19.5762
29.253
37.637
33.8655
0.484797
36.6868
14.1875
154.168
9.08358
13.3167
12.2794
195.943
66.7333
377.233
27.3787
198.532
22.665
-0.777811
15.9185
2.81081
50.4404
52.0044
54.6317
633.091
21.3944
19.9153
-17.4939
14.7773
-18.2002
-6.81655
8.73618
23.9421
42.2159
51.2066
22.4266
71.2042
-30.9032
13.4847
-14.092
4.98053
21.0222
41.3126
276.192
5.16549
20.0885
18.0255
23.247
-1.72583
-10.0118
16.4821
-5.31567
31.1741
23.3291
15.2617
19.6356
4.58489
5.66982
15.0268
33.0451
31.6583
52.7823
0.584121
45.5518
40.586
54.4735
37.4274
-16.2737
582.49
647.061
-22.3424
15.8936
110.74
62.0624
30.0943
-7.44992
45.5549
34.3375
28.1767
13.6811
0.225001
45.9911
15.7952
-19.5934
33.6094
42.5394
-15.6756
793.086
62.6602
36.3265
9.66473
32.5043
37.1869
38.429
52.112
15.7838
40.8683
5.19514
-21.0097
-1.59694
108.489
44.928
13.2742
-3.61578
118.551
4.24299
20.328
20.813
-2.71313
-8.33042
4.29355
33.0009
46.7331
9.60689
142.605
-17.6444
-4.69619
-3.61221
5.93983
16.5082
10.0014
49.5781
326.393
-12.3992
8.01796
13.3175
-13.542
16.7072
115.723
35.2514
20.8985
12.9092
23.2684
64.0428
35.8633
18.0413
8.743
32.6946
-26.4521
105.12
25.1446
16.2324
12.6977
287.719
39.9622
33.671
33.7229
43.4698
178.937
-25.0045
99.7329
3.44993
46.9677
363.652
15.6972
3.29142
83.5475
5.096
60.7283
-10.2795
5.23773
123.003
19.3671
-7.22714
-26.5535
-29.1483
-16.819
1.9083
149.725
19.0491
-6.91214
10.601
13.2441
341.026
-18.1478
569.372
238.515
19.6418
228.807
-12.9002
635.355
1.92731
51.2041
31.9249
55.3615
-12.0971
89.7111
397.178
18.1765
66.7833
4.67406
37.8374
29.6065
402.63
-0.709084
30.9328
3.38624
38.9943
-5.34356
-0.395015
11.5215
-0.207316
5.57259
784.398
12.3864
56.3777
26.3693
15.4773
21.6837
13.0722
96.6124
19.7806
4.88911
28.6564
42.9849
486.479
4.67415
-21.552
232.52
9.04455
28.9944
9.68796
25.8785
15.6236
-21.6364
11.4178
-14.2732
-16.3449
48.9247
22.0652
294.274
37.6245
42.3536
29.2655
8.86573
11.9454
16.7072
8.90091
41.5132
26.1118
21.3944
13.443
230.766
-0.627335
218.227
-12.578
9.54258
388.713
72.4544
31.4383
23.4752
36.2141
46.7895
15.8931
177.395
26.6444
20.3165
-5.53902
3.29142
38.5699
-0.526195
3.89637
23.4537
48.0842
138.987
50.0251
2.50053
2.71434
-7.22714
6.51712
-13.4351
-21.652
-35.5596
-11.2102
36.7932
118.375
-25.6528
195.477
-46.7261
22.4349
-27.5181
20.2701
8.00441
50.7462
3.91866
9.58856
1.92041
523.442
53.0781
37.5471
36.6208
62.8655
-2.1181
6.93215
102.391
0.925928
58.4521
-4.80623
32.5784
12.7399
40.935
34.8982
32.8068
34.5245
-31.5805
3.32108
5.22718
41.0221
9.32073
1050.52
51.6794
2.94307
4.24299
-4.03488
387.093
6.76317
64.2637
160.437
56.4585
952.202
138.521
46.4958
7.78005
739.913
11.1193
-2.9685
41.554
29.2857
-26.8643
38.3168
134.718
-1.33359
-16.1869
5.79445
2.65585
39.2932
309.211
-55.2661
4.11439
-27.2105
-41.8711
19.1481
-9.66853
31.9752
1.95725
26.9416
-32.3158
23.5773
44.4514
-3.5999
-26.8784
17.1731
21.9141
10.5594
-18.1142
-2.90786
17.1357
-6.60134
-34.0498
-17.9039
-28.0634
314.877
34.9191
22.288
350.759
146.761
275.613
18.3961
28.6191
-25.3358
9.54085
-9.1521
105.057
-20.5684
-24.3096
39.9327
34.3375
37.5471
334.146
17.0916
30.9986
576.141
31.295
8.6873
5.48323
-6.57034
56.578
11.9637
14.614
19.0351
-4.45722
323.287
14.6306
17.6579
18.3795
-9.09169
-17.2936
50.8769
119.733
73.039
16.0311
-14.8602
-14.5077
83.5279
12.8317
204.471
11.1981
12.2843
-4.48122
-10.699
257.889
179.792
22.7254
0.176237
1.09626
15.9293
38.1258
48.3999
34.6166
4.06576
-32.8808
20.9203
-29.4634
22.6878
35.4479
89.5993
54.6317
-9.71334
52.3487
9.16106
33.9892
1.65886
-12.578
10.05
-6.25635
12.6977
-0.887614
23.0956
5.56003
76.8264
-4.66629
34.0994
4.98053
107.229
177.738
78.8269
0.0831802
26.9416
29.1995
44.4514
29.2699
1125.2
32.0074
255.838
308.579
119.556
44.4029
28.7375
13.9587
24.632
53.3688
18.4241
0.836758
1.92169
610.745
-14.6841
11.8186
-32.5025
20.7403
-23.77
7.15168
71.3609
-21.5877
30.0943
-1.82082
8.07359
-24.1379
51.6133
6.64354
-5.86623
25.6728
-17.5496
5.48323
35.9633
19.5566
54.9931
573.17
153.246
278.841
41.5066
35.3999
-11.294
19.7792
248.519
22.6445
558.604
17.3514
46.0572
31.0541
11.7393
-13.4052
18.6944
-17.7007
10.5113
15.5379
4.88995
22.3702
-9.13377
358.123
-6.40001
8.42228
40.2921
7.17049
52.0044
37.1383
217.182
13.8981
7.82082
35.8633
46.6365
71.9963
10.6102
-2.29488
19.3475
256.685
28.1007
32.815
2.77459
-6.26386
144.711
48.8418
40.0601
1356.37
36.6958
51.9477
46.1364
5.77043
441.37
-2.51558
-9.7548
50.9063
18.166
10.5594
0.840272
18.6986
-1.25363
80.4846
-23.3782
23.4601
41.4783
53.7193
5.26929
10.8815
-24.0692
6.68483
0.883153
-27.5185
-10.161
-35.6432
-8.21507
-10.2541
24.0031
22.1561
40.8551
-47.5637
22.3545
403.009
-4.80893
43.4764
-25.9829
-19.8167
-7.50737
-13.6995
672.498
-6.85369
442.508
38.429
7.13437
18.3795
5.90084
877.34
61.7946
6.66077
29.253
17.0223
633.567
53.5429
-1.37921
-5.90895
35.8055
31.025
4.88911
34.875
264.125
50.8363
170.716
-0.777811
-21.552
56.8665
-1.73814
-1.26281
43.6821
20.3088
-15.7561
-22.9041
208.799
28.6922
34.954
13.7125
-40.5017
530.203
-8.10874
336.651
29.8835
21.3366
-39.7519
6.73148
-13.7526
18.3199
17.853
41.1673
-21.5329
521.891
44.3359
58.5035
34.7863
32.8793
136.574
-25.7566
47.0032
5.84403
112.265
-35.5794
-6.26371
46.4672
34.9222
43.73
268.261
407.567
7.39599
-16.6177
-7.84918
1.06263
45.8607
-6.90382
198.222
-13.9091
315.951
-23.2076
-34.6239
6.61247
10.8847
22.1561
34.736
-15.3669
8.6583
0.0765167
153.539
-16.7823
336.151
30.358
-4.82413
3.73703
52.3528
8.7277
734.342
52.7018
13.1291
15.5677
17.4425
-16.3566
-6.01721
52.2665
14.9429
25.4014
1.14198
-27.6262
46.0572
40.4244
7.20951
2.07232
-10.2094
23.6298
31.1269
213.88
30.1613
27.3332
68.3924
2.81081
470.527
10.9186
36.4907
26.5546
40.871
39.9865
2.04751
2.17962
-4.90291
-6.97457
18.9396
272.21
552.895
18.8839
46.1321
386.263
27.6064
14.9471
18.5813
25.7675
-11.5874
48.6006
18.5314
20.8708
31.1597
-0.627335
36.4427
371.606
347.382
57.0038
8.73618
-15.4133
495.36
144.241
-1.91057
40.4085
-12.0982
46.6193
11.3959
32.27
39.5772
219.561
-13.749
9.73265
251.377
28.0142
2.14319
21.5097
5.3056
-16.0298
1.9083
34.9191
16.6658
30.2935
349.15
46.9772
4.63129
-5.96635
2.46651
-19.5313
-20.6507
-21.3812
-23.3166
576.322
12.2347
-7.87064
3.0361
46.9282
-18.875
45.2316
38.4072
142.785
283.8
8.99176
37.7757
34.3783
308.926
38.6463
31.4972
2.66539
22.7674
-15.3875
-13.1681
259.763
43.2592
58.2284
23.5684
9.86519
22.202
35.8055
16.8203
25.3979
42.2694
-4.48122
26.7823
199.793
44.859
24.5994
142.605
-0.948053
20.4553
20.1453
29.6292
39.0124
35.4821
0.324559
48.9818
23.6635
15.828
-24.5781
-25.6965
4.52991
-41.6503
17.853
37.4192
29.9748
-17.7848
47.2179
-8.46981
-13.4167
5.70538
-39.8121
495.842
35.0811
79.8696
15.7507
-10.2795
505.356
18.3562
57.5213
98.6405
433.75
607.467
23.3256
41.2771
31.8934
46.1635
21.1988
41.8036
445.384
24.4885
29.9312
32.452
24.0183
73.5967
2.02047
-19.7136
3.91866
28.3292
217.438
43.6808
71.2802
19.3033
7.72127
64.7318
57.0247
-15.8453
-15.2366
37.3576
-8.17929
0.925928
32.2152
148.867
68.1857
34.0276
46.5572
32.8068
29.6232
42.0208
-10.9658
-13.5455
23.9678
52.2665
-7.54587
106.09
39.5111
2.00642
32.9387
-2.67912
22.202
45.1758
496.581
120.975
1483.43
-10.1034
4.29355
18.0084
48.5663
52.0044
28.3948
12.9092
13.443
20.8708
33.0338
60.8056
14.7773
11.9241
-4.84042
23.9421
38.4678
41.8363
41.2192
10.6027
47.2591
69.4565
7.57944
411.125
-11.7011
179.125
20.0885
59.2549
56.9802
-8.40546
22.1043
15.2991
30.6115
25.2031
-10.9753
235.153
-0.316597
53.3106
45.0252
7.5305
5.42142
38.0555
3.10472
26.183
-14.3996
52.1293
11.7525
5.76861
3.91866
-1.65584
9.47954
333.63
23.0931
446.093
2.43672
45.9911
-4.60085
-7.74029
29.8613
35.0431
64.9093
95.4384
-6.57034
24.7189
2.69004
23.9843
13.4129
354.844
0.94771
-5.9841
27.0282
38.886
12.7626
24.6466
9.02733
39.2302
-2.08333
4.07269
757.379
64.8929
-34.3605
147.013
46.6365
-16.1869
13.2907
13.9002
-4.38228
136.386
23.4752
50.5376
88.0708
6.5781
62.2104
10.2709
29.3434
150.333
608.773
180.026
-0.456709
61.0587
31.1439
26.9951
-7.46843
2.42663
-11.8749
-10.9924
-22.7994
5.52544
10.5765
-19.6435
37.7302
6.86766
24.0099
310.732
-12.8248
342.143
34.3256
8.94145
-41.083
-59.069
-11.0739
-29.7668
-52.4275
-8.79301
-9.3046
47.4143
82.6839
6.63575
0.802713
-23.3415
-41.4735
227.016
32.6572
-7.50737
66.8854
125.441
18.5229
-8.81187
158.653
33.4413
19.3832
7.72421
24.3735
41.8046
9.22462
21.1906
-0.658396
-25.7269
22.0938
15.2697
125.355
10.4089
29.253
28.2433
236.617
25.4424
17.9356
48.924
31.8129
-2.70822
1.14097
58.6415
57.9775
99.5621
15.1688
14.2147
42.1555
23.4255
113.088
31.5333
42.9441
59.5007
41.5132
55.879
33.608
29.7758
23.2684
64.0428
48.0263
3.1208
51.4352
249.036
-16.3261
17.5463
34.515
-4.38228
-11.6652
46.7895
117.148
37.8476
8.39679
-31.5638
-9.89993
39.9942
19.7938
-13.9723
70.9822
-27.6307
95.7289
30.3959
-5.80106
-21.4035
-18.7128
-27.8155
-14.44
-7.13394
-30.2956
20.518
-28.7789
522.822
-30.0853
4.73279
14.0897
48.5249
15.5767
240.455
1.23065
46.7978
-1.28119
5.27761
56.7301
650.447
-3.5299
0.0532422
45.5549
41.8338
18.8064
13.3435
49.7393
45.7803
-10.2231
-22.7328
74.8389
170.401
40.2813
30.3411
57.038
28.4054
28.7562
39.0609
49.6734
56.7971
-3.89384
39.9313
-36.2657
13.6605
51.3295
298.181
125.718
-5.48984
-8.88553
-19.5457
209.609
-12.9202
-24.5223
1.40465
72.7456
1.74893
-11.4537
-44.198
13.3745
1.17466
-36.2346
-53.8074
18.9129
-41.8636
-28.5318
366.05
-7.55843
314.833
244.585
-14.6263
-19.7142
-3.3407
-14.8765
-46.7685
-6.40771
21.9626
4.90699
255.631
-5.47396
-27.1461
-19.3154
-17.1832
169.503
-35.5596
4.93406
-6.91214
6.19636
43.9867
-5.96635
429.754
57.6672
8.60382
-8.21507
143.419
470.031
14.6182
33.0212
28.1875
-5.75652
-19.9217
42.0427
110.943
146.431
-4.82413
26.2258
54.1302
16.5747
8.13884
18.9686
13.1291
4.53945
25.8758
-55.9433
-24.7579
24.64
1.66675
113.483
44.2455
33.8889
196.909
-35.1225
8.56527
-5.12734
-9.65708
73.2868
289.641
319.631
-28.8441
484.054
-19.4729
-20.7333
-24.1263
-19.5185
-34.6812
253.643
-24.2269
-6.61282
-27.7934
290.122
-22.3154
-32.4906
-32.0769
252.261
4.2616
-24.8297
-2.6679
20.8018
-1.65655
12.3869
25.7323
18.6952
30.6861
4.54324
796.046
-43.9573
13.4344
43.7767
19.2465
288.013
1862.6
-25.5627
29.9369
20.8409
371.134
39.4971
3.04761
38.8253
331.602
214.548
48.2408
3.0629
-0.475651
51.2114
58.6426
34.3794
51.1573
6.1468
38.7684
16.4193
4.87761
50.7177
274.686
48.5663
44.6218
17.1504
41.1043
22.2795
71.9941
52.7984
40.53
-48.1852
80.7571
25.1446
130.297
67.4042
43.0932
263.325
47.2179
280.136
1284.14
27.8128
37.5974
276.192
10.7877
132.533
42.3883
17.6248
35.7555
-8.40546
8.72882
15.2991
40.6547
19.9297
11.8709
276.328
41.4986
8.39119
-17.1832
-1.03731
0.0476236
56.2562
228.435
30.2935
28.6951
54.9221
14.3491
18.8663
63.6644
17.4595
35.2627
47.3598
41.3759
27.138
48.779
66.1696
62.4485
46.9174
0.562655
18.9657
13.9212
621.946
41.1057
627.248
31.1761
37.3424
29.0369
84.689
47.6676
62.5635
46.4731
245.797
56.8671
339.997
2.1527
46.4246
8.97532
54.625
-33.6317
13.3234
-6.07443
30.1276
453.082
19.3909
-0.738777
-14.8946
-13.0156
-27.907
-0.391613
-7.29148
34.5516
58.5637
36.1885
42.4503
9.96436
-7.65366
134.32
14.3115
165.155
-25.9272
46.7501
900.274
-30.3816
44.7203
27.3462
56.7382
57.7658
774.864
90.8819
-14.9737
20.044
-40.3289
-47.4933
302.132
-11.5426
13.2345
-20.5315
-41.6862
23.8367
8.65512
15.1408
-34.6424
-30.6266
14.6081
17.1731
20.04
14.3075
-40.603
4.5884
10.2653
-52.7904
56.2562
34.9191
1.67329
-20.3063
-16.2825
307.921
26.183
43.6117
-2.66469
149.889
-8.26277
27.2832
10.3537
-0.883791
734.274
35.2745
32.8619
-13.4928
-1.79755
5.48788
88.1654
-19.9217
30.7983
9.74325
2.67213
-9.38144
106.241
41.1084
24.1451
38.0398
23.7202
43.3315
54.2022
23.0647
21.8304
9.88031
12.7234
112.721
35.3999
23.5274
47.9936
22.6445
32.3439
818.172
25.4319
15.7702
6.08981
47.4329
49.3197
595.796
27.4985
-55.9123
-21.0113
-15.2499
-5.77745
-33.4303
28.6272
-19.0709
296.977
32.7859
-18.7218
31.3295
0.638831
16.0127
42.8712
22.9691
139.092
14.2037
-38.3905
49.9583
-37.8658
94.0098
288.031
6.81124
-12.2782
80.2682
293.191
-45.867
56.4709
-4.88595
-21.2433
-11.5973
14.6297
8.55889
34.6163
35.2631
1272.06
1139.4
19.8959
58.2053
3.79448
33.7864
28.6883
28.7153
45.0433
32.4218
-5.3972
75.9762
42.0322
188.428
5.37817
248.687
14.8536
21.5407
47.2077
25.1788
58.8153
35.2287
22.7832
54.9931
130.476
12.7566
44.6165
-10.9658
15.2697
69.1331
18.6911
14.157
747.02
17.0223
275.62
135.418
14.198
14.1875
770.736
14.7058
283.182
43.0573
1.035
31.025
-16.3212
72.97
22.665
-6.57025
-0.937321
34.3777
465.652
315.161
29.6266
54.979
-14.1401
0.17344
28.4165
9.89202
77.0357
-22.0186
22.5345
18.8839
29.2351
36.7618
67.6718
1.36947
48.6803
218.093
269.289
-12.0982
65.9083
49.2315
53.7545
24.1404
48.5663
68.871
53.9921
41.5132
24.0199
41.1043
207.812
-8.5907
43.3596
23.3243
26.0217
-21.9483
-1.19436
69.5127
-8.58855
-0.634148
26.1748
65.582
12.2003
24.7291
15.4
-0.298202
20.7308
238.09
36.312
64.8068
31.3329
282.269
71.3627
-19.6499
-6.26371
8.98586
22.7953
319.891
93.0183
4.37459
358.787
138.95
32.754
-12.2817
-1.82644
9.40456
25.5488
4.33225
212.344
-26.8803
35.5534
-8.77745
-4.09272
652.683
-3.60172
705.55
13.289
2.0923
75.0719
-7.44302
28.6883
30.5894
3.81386
66.155
16.0061
27.0396
556.034
-4.43116
976.249
10.2963
10.1863
41.9487
436.279
15.2869
429.806
34.6809
226.4
83.2502
37.1202
110.849
14.5655
-17.2616
49.0028
17.9052
18.0086
20.7471
19.2255
46.0572
36.6763
4.24299
31.6997
22.0194
31.5033
87.956
30.7647
7.82082
43.3596
25.5375
34.5686
-18.2002
24.5351
40.1372
14.3584
38.4678
38.0881
221.078
31.8488
-10.2885
393.92
124.921
54.7553
46.5535
18.8567
28.1942
46.0661
-16.1084
24.5111
21.8473
21.9141
53.6629
10.2106
60.2392
18.4241
-4.65093
50.8487
-4.88595
10.6158
-9.72324
20.2519
-33.4396
-8.3077
40.2385
-10.652
8.94145
11.2085
-0.76651
-19.4595
26.3461
7.54261
47.429
43.7078
63.784
-12.8935
27.0396
12.2657
39.2316
602.885
-6.30523
785.095
15.9185
47.6676
18.3621
2.16847
25.008
170.246
44.2685
36.555
24.001
68.2577
-3.4695
16.4395
25.8419
140.086
42.7477
-7.70553
28.367
16.1672
6.86893
45.813
-0.215202
-14.4521
-16.0848
-11.8785
42.2159
79.3176
73.0264
26.2266
312.051
13.4847
-14.092
-6.26386
14.6943
33.8493
17.5713
-49.1824
-29.2269
-1.72583
-8.40546
63.3338
13.425
46.2769
26.5061
-13.4351
184.495
35.6415
44.2894
9.16955
-10.936
202.983
-26.8803
1.99966
43.0496
-33.1403
-4.09272
171.048
-16.6484
16.9758
7.54951
9.43606
-8.80768
135.158
-0.860516
21.4174
367.073
35.0431
-40.0384
3.60917
50.9558
23.3048
113.163
12.7399
26.5313
40.0005
45.9253
449.414
19.532
82.0978
-16.588
5.19514
18.3456
39.6325
37.274
63.6686
1067.38
210.051
43.2359
493.364
19.8097
-7.00141
0.198256
28.0647
-17.7057
34.7731
-29.4396
-2.60632
-5.74078
275.724
11.4206
-2.65188
104.01
1839.1
33.5738
104.478
42.7477
287.016
-30.3281
27.9859
375.593
7.7523
40.53
5.407
-35.0668
99.4978
15.979
26.1748
15.9484
19.1069
614.052
22.8962
166.908
126.267
205.691
36.9551
42.3883
34.4914
-34.3747
-19.1251
-10.9379
1.18904
-21.8623
12.0847
-7.81286
-12.2817
99.3731
69.3747
334.77
284.657
540.315
41.8036
-13.7619
-20.0218
7.15168
43.6117
13.2649
2.04459
26.4552
31.9683
-24.3165
34.3375
39.4211
15.2175
328.975
34.5359
237.154
18.4966
29.8613
1052.66
6.81323
22.3498
6.54813
-6.68029
32.5784
16.488
19.0351
25.9425
31.15
25.3106
247.655
-13.5455
-2.26908
-6.45769
65.748
555.208
64.7978
25.4319
-9.17207
-3.7944
8.53127
229.676
40.76
41.5132
27.9017
13.3745
319.427
0.540474
11.9241
45.1498
4.52991
76.2026
157.001
6.60865
23.0956
35.5451
-4.66629
60.3364
21.0222
9.07213
35.7233
51.3045
-13.5752
46.0661
175.447
-29.2269
5.77043
68.6989
2.1806
-19.4257
6.24866
21.455
26.5061
21.5097
-50.9164
-12.81
21.1988
24.4885
20.5608
532.828
7.15168
49.2339
17.013
23.3899
28.3292
41.3387
-29.9387
37.5346
812.048
268.596
-14.4299
95.8024
32.8727
139.484
928.684
378.317
39.2316
-13.8015
18.6017
17.7925
468.873
32.6751
58.8153
-4.1267
39.0609
38.429
20.2528
32.6504
53.9868
4.02677
-0.395015
24.1555
-2.70956
610.213
-16.3717
63.9165
23.5287
-32.5922
28.6564
10.5121
5.50362
30.2216
78.887
2.97032
-15.9298
26.8814
26.3728
-22.1712
25.8785
54.979
-10.392
24.5363
15.2981
-12.3992
-33.2115
526.812
654.519
1.91981
41.3727
47.9758
39.5608
-36.1119
54.3025
283.779
21.6908
27.4856
1.86555
57.9366
61.3748
248.895
418.201
46.7265
-0.209266
42.0091
54.604
156.722
6.86893
34.5686
515.153
15.6722
42.0112
23.7287
35.1864
36.5937
47.4585
48.7154
25.3188
37.8476
6.52272
-0.641664
221.547
69.0422
-16.7834
-24.8196
51.6883
-17.9825
7.6445
-6.5314
379.794
35.2228
19.0472
46.2769
18.0556
13.9587
-3.479
40.2503
-34.7705
-5.57457
-9.57111
28.4194
26.821
71.7887
-11.8878
18.8663
18.6868
-5.02932
-7.84085
-25.3358
116.363
114.427
-29.9318
517.82
17.4709
45.0433
29.1245
6.42491
-0.24403
39.2316
25.6728
-0.138965
23.4147
367.673
-4.80623
15.2869
43.7487
-0.709084
-17.2285
77.628
25.8758
5.90084
45.2547
505.948
40.394
47.9936
31.9915
35.1378
40.8736
39.1461
11.569
33.0338
863.317
49.5612
9.9108
43.7832
41.4017
34.515
27.4768
23.9421
-10.2579
870.173
44.9154
-17.7848
17.7671
-28.7527
13.5259
582.536
522.981
36.6958
25.7107
25.5217
-12.3603
24.5111
8.46113
17.1186
-13.429
45.598
-43.2038
17.1155
353.061
-5.03808
43.2291
65.5384
5.27761
-26.0905
-20.4442
-11.0262
26.3461
1.92731
296.68
363.635
11.8071
13.3435
2.89541
-2.1181
565.844
29.4209
1.19104
3.60917
14.0444
35.9633
32.5784
-9.7489
485.089
49.6734
12.7566
-1.08275
222.653
-10.9658
-11.6715
-4.14315
37.7585
48.5184
-5.6718
25.5048
26.3926
151.005
64.7873
0.494858
89.6684
8.38703
1.97203
4.52576
4.21575
38.7021
741.068
-45.1869
-21.7092
498.826
331.966
-71.4297
-68.8
-42.4238
-9.19808
-46.0699
-39.9895
21.2215
-15.0547
-9.38061
-55.2661
-9.00407
-47.4933
90.3626
-22.787
18.8567
42.8712
2.35439
24.5144
7.9071
290.702
-13.2973
-4.53693
-27.8155
28.4175
233.684
12.4334
-8.74387
38.3216
9.63946
23.3837
-10.4076
28.1586
18.0525
31.6583
3.10472
29.9312
49.2339
337.478
21.5158
-9.19981
9.58856
-3.70179
-3.69489
362.272
523.469
13.1842
-14.4299
7.72127
19.5434
-11.4884
86.0833
40.6653
256.608
35.9633
32.6751
64.4375
239.502
20.9091
22.1969
0.642572
54.9231
43.6794
-58.7544
94.2133
-1.33205
21.8289
388.661
-8.4829
-26.1354
457.477
25.4556
10.7922
46.9836
33.291
-18.0904
798.306
17.9016
1.14097
-12.573
-10.1026
18.6221
0.236561
19.2083
24.9441
-10.0236
36.4191
-13.7309
21.8078
32.0968
-31.5494
-27.3892
-43.5001
140.298
1.10928
-1.57118
56.2714
27.7808
98.3782
9.3892
14.4218
-26.2734
7.79163
25.416
-48.2454
196.062
-53.383
-9.7548
-44.6711
-21.1894
-29.0901
-61.2237
-13.2187
432.02
-27.1397
53.7193
-39.7083
-13.4813
125.856
-25.1743
30.8682
35.1784
14.2019
-4.51464
46.1329
-30.8688
-0.359711
7.16353
47.8544
12.7441
-0.712032
-13.0419
-7.63058
-2.72679
1.63004
37.3576
16.3025
9.23137
49.6516
100.141
73.8079
16.488
-9.07593
56.8671
74.6682
40.5204
10.318
3.38624
25.1542
5.90084
70.7875
31.4641
242.032
22.4392
29.1496
18.0086
26.3693
761.356
42.309
51.6688
744.499
-5.42394
49.7607
8.53618
6.76317
42.9441
46.3822
27.7552
105.231
3.53887
30.2411
42.4041
1.24673
23.3243
34.4129
130.55
38.9346
36.5937
58.7029
1.8119
164
12.4768
26.6444
22.1906
54.464
56.3052
64.4229
48.1995
42.3883
-3.927
8.58153
303.894
8.04883
32.2214
25.2578
9.05373
32.6959
20.649
21.8007
324.013
2.1825
19.3248
30.5592
10.601
26.3625
69.9333
187.915
383.211
-5.45168
-9.1521
30.0943
5.66855
24.9402
532.301
-5.3972
17.6693
-13.3625
20.491
85.6429
8.6873
1.7351
49.0818
32.5043
54.0535
40.5204
454.472
747.391
17.6579
5.90084
-4.17519
241.547
41.1799
23.5274
66.7343
37.637
478.019
49.8053
122.883
15.4874
33.4464
32.0574
16.8203
8.53618
1.14097
28.6564
3.01588
44.859
30.1613
-4.52594
79.6368
-2.81139
38.1258
37.3219
55.7526
53.9921
58.3798
31.5161
-17.0759
19.5203
50.8558
31.1597
-17.4939
90.7906
31.6439
-8.69062
575.511
8.27805
-23.1229
130.764
49.7122
47.4585
31.797
29.9748
804.93
174.654
45.385
9.07213
43.2196
5.70538
540.436
-0.456709
31.3329
-4.46334
13.8766
-14.8443
359.179
40.845
-7.18973
-8.18129
11.8709
281.947
24.3971
65.3915
-1.28994
36.1814
908.868
17.3747
2.02047
2.77517
-1.70354
-7.44992
753.952
-1.26977
41.2952
2.43672
11.4694
49.7393
255.676
-19.5934
-28.355
26.1132
14.4284
14.3095
14.8536
30.3411
19.5566
3.36956
107.467
31.5647
34.8982
52.112
-29.7064
74.5676
39.1481
7.44666
8.53484
-15.7246
-5.46651
20.7471
-14.4977
29.6983
26.4352
12.2794
2.91398
82.3403
2.11063
11.4206
-32.7964
56.8665
11.3803
5.29642
441.289
4.06576
233.9
-18.4351
-8.65104
528.063
-27.6408
-7.45052
53.6284
32.0646
5.1176
54.3025
40.2574
36.3083
14.1945
20.6062
153.241
42.5273
2.89433
34.239
443.56
160.947
11.9186
-11.2925
35.8334
22.5573
43.2452
-0.700523
27.8392
215.41
9.57328
19.1461
9.21093
39.6392
14.6495
24.2377
256.048
381.682
23.3243
-18.9559
17.0388
8.27805
-2.50821
-0.420809
1.86379
105.314
-2.84761
28.5184
46.5535
16.9498
23.9062
6.71075
6.97007
100.484
-12.9702
-14.0277
-13.76
7.1118
10.5594
-27.4845
-17.9004
63.9874
36.5022
-41.5461
-36.6446
-35.5596
7.5305
137.993
-3.4397
-10.6603
26.8111
1.23065
31.8052
742.723
7.15168
54.8561
28.2574
193.199
-3.70179
26.2902
9.97463
13.1842
-3.18548
24.5879
45.9911
12.0471
14.4284
641.857
17.2226
233.88
4.04253
169.311
48.4313
21.7797
8.44397
-8.57901
35.2461
35.8859
16.4395
-15.3875
295.895
22.4392
225.926
13.2742
33.8655
49.8053
10.4393
0.494858
22.4425
-0.159403
24.007
33.3902
57.9709
7.287
109.475
30.2411
148.361
28.0094
-29.2632
-7.89282
-26.4942
9.21508
467.159
-1.82465
20.5526
41.2192
96.5333
67.8738
24.446
16.4099
25.4514
28.5218
-9.54919
-2.66286
396.672
170.792
-5.93277
6.46247
2.76899
-28.4276
-49.763
-22.4412
-23.1769
-6.2508
18.3877
-20.9776
-29.6914
-26.5811
0.592444
14.5636
-34.5238
-6.38871
-49.4445
-32.6869
-38.3651
14.6328
-5.95494
-6.4935
-30.3594
46.1396
34.5359
-4.60085
112.2
14.8688
623.006
671.635
27.7324
453.818
58.7412
604.397
-1.08275
25.8758
-27.8324
-30.3801
20.5651
-19.5762
12.3864
35.7629
0.132356
324.698
158.501
10.4393
9.86519
10.9576
163.242
6.6572
48.5663
125.093
20.2717
29.8599
16.6573
68.246
22.8134
62.1002
908.295
38.3168
37.2661
259.162
26.4092
278.602
43.0414
59.9598
15.9484
26.6032
389.164
4822.38
51.3045
31.3329
19.8995
-1.1159
-8.40546
-24.7473
6.81124
2.50053
15.8328
-17.8457
21.4515
31.9067
203.585
1422.22
234.832
3.10472
26.183
20.2701
272.248
2.02047
-16.6961
11.4626
9.47954
-11.198
34.3105
1048.17
9.59533
14.132
-21.4674
12.8744
35.4835
216.709
18.6017
27.1629
15.3486
27.0529
64.4375
-0.378568
-7.20187
19.3858
9.07587
19.9056
13.9098
-11.6394
42.8962
26.1873
19.7792
44.6908
30.1833
41.1832
394.589
-17.7007
19.8816
21.7565
35.4887
-7.2597
18.9169
17.9629
40.2921
376.823
-9.69611
45.861
9.01189
32.4902
-5.31665
-35.0856
126.033
151.049
21.7693
1778.15
39.2302
-5.83146
-14.2129
7.82082
49.9004
106.194
11.0292
25.0426
666.075
25.6028
-11.6652
-6.50981
53.0807
29.9229
59.9598
-6.54036
135.299
-40.3289
-26.8786
24.0647
18.8567
-5.53902
59.1846
0.75817
-11.0962
-12.1536
-6.26371
8.98586
38.7807
26.5061
23.3837
-2.19066
3.79576
22.523
2.1825
2.45819
45.5518
4.97878
20.7403
14.9386
518.772
131.693
108.842
-4.72109
15.1631
7.71449
35.7165
24.4161
41.8068
36.2116
41.2952
232.947
27.2505
6.64354
55.978
41.1057
44.4135
-19.6888
41.5855
154.489
41.9487
1.4955
34.0276
53.119
25.9425
18.3788
35.2461
-9.76534
45.2547
50.3925
17.9052
885.701
26.3926
984.017
-36.0595
181.927
61.9762
117.624
-6.84598
124.824
13.2164
-22.3859
-11.0405
-44.7728
10.1888
186.31
13.4022
-24.488
100.587
3.64656
13.8403
-7.89282
505.741
23.5981
33.5779
-18.4378
13.1679
40.2821
-9.35146
44.4068
-24.3994
-9.07496
145.356
-12.0982
91.5969
11.7247
99.7363
47.9369
-24.335
-20.3192
2209.83
10.5594
9.99679
38.3216
-12.8493
30.88
133.895
0.0476236
71.2487
36.7932
21.1988
45.5518
22.6144
492.535
667.676
-27.2099
-12.9479
643.023
1.92041
7.54951
26.8412
-6.93361
15.2175
49.7393
176.965
4.76948
215.394
35.0431
19.9317
16.7276
23.9843
49.0201
58.7412
25.9425
25.5278
40.3031
89.5933
355.711
9.64897
-9.79739
125.167
26.5141
74.7553
-7.54587
10.4089
61.1121
76.9924
45.1099
38.9996
5.41293
49.5054
35.8633
93.0039
8.743
34.5686
-5.8374
17.4071
195.583
-1.70182
40.1372
-2.50821
45.964
69.9473
54.2858
157.411
15.9484
37.8476
-19.3823
30.3925
63.42
225.593
25.7802
51.6883
138.155
48.0105
6.38037
150.89
-15.634
25.8525
7.80279
44.4029
814.534
-1.24761
17.7615
7.17967
287.569
26.2845
35.6415
22.288
-16.5582
43.6777
-0.643416
88.0272
-48.1328
9.02574
37.9895
3.91866
9.58856
477.996
3.79448
10.3606
5.26249
22.1561
38.4841
8.99595
-10.0824
13.195
1.73975
-39.2711
-13.2422
10.6803
-32.5422
-37.6203
-29.0591
-40.4135
25.0821
-5.91666
-2.58315
276.435
-16.0753
-24.724
-39.7504
-43.1531
-38.3168
8.63825
-27.9786
31.0646
-24.1646
104.114
-73.8217
-21.9434
-24.4814
-33.4966
-13.1295
-16.8669
-0.29253
8.56922
163.655
14.9389
6.87686
19.3193
3.44217
17.0656
-8.90011
11.3876
29.2351
-6.1268
103.028
1738.66
-4.10396
10.9014
106.697
3.53887
-9.04577
9.62636
23.3243
18.5255
73.2608
32.6409
-10.0045
46.8414
83.4148
15.3588
-38.123
-4.04633
120.023
51.3045
-24.8196
115.407
18.2145
396.186
-19.6499
-10.0118
35.2228
17.1731
379.861
-17.5516
28.9513
25.2578
181.468
-8.53357
429.209
41.2637
22.7972
124.272
19.3148
-39.9988
13.2441
14.9386
-12.5256
20.2701
178.544
60.1165
2.77517
18.9112
24.5811
-5.51299
-7.44992
56.7993
54.4136
-8.80768
7.72127
90.7579
24.1188
26.1132
42.5394
-6.30523
539.592
684.96
80.9409
66.4083
31.4806
2.16847
27.8165
31.6997
55.7526
37.7651
56.0968
20.9393
60.2262
18.0413
-8.1236
5.407
23.1685
502.422
-2.29488
6.60865
71.8213
58.0339
22.4785
19.6966
34.0994
-25.0045
69.4565
279.941
556.141
57.3105
38.8292
27.3958
10.1285
20.763
-14.0277
-0.641512
-0.384469
2.1806
51.8991
-0.685028
17.4931
17.7069
369.46
-15.9717
-49.0423
-8.53357
245.55
357.981
27.4229
14.7917
-8.78621
4.97878
0.125595
24.309
1200
22.9969
71.385
17.0848
20.7239
50.6461
51.1771
15.5968
35.673
13.6811
440.631
15.7952
383.331
524.615
-0.948138
66.3116
38.9768
24.6573
47.4968
29.6906
46.1426
33.3713
21.406
16.4395
839.187
24.3133
11.7292
321.545
25.4319
24.8577
-18.5424
41.1832
-2.70822
-26.97
38.0267
-23.221
35.7835
2.97032
23.4148
-15.9298
34.3777
24.4988
22.163
25.2463
26.5546
27.7525
32.4902
4.60056
30.7043
568.364
50.7988
-12.605
-21.0815
10.3531
17.0537
28.3285
16.135
-3.3157
15.8841
26.2019
-13.3545
5.48027
28.25
4.05982
350.955
20.9755
1.9573
22.225
170.109
360.164
-19.9001
531.972
17.7555
27.4001
13.6997
55.5687
-6.7685
-11.4018
-4.36061
883.878
-5.3125
-13.22
2.5959
-11.5017
70.4497
13.6347
45.027
24.0326
34.6081
381.362
-9.35146
715.322
-18.7772
7.79163
29.4555
15.6314
31.0382
-23.3426
24.5144
172.825
14.8137
-20.5869
-10.9489
403.477
-26.8674
498.754
-4.05871
28.0142
23.695
35.5651
11.8648
-33.8335
-14.0079
-12.1472
7.74516
330.572
629.995
41.8136
39.9296
12.475
50.5459
39.0108
62.3523
268.138
-0.972962
13.289
32.0774
22.598
-1.82772
764.672
124.266
41.8338
73.1543
32.8727
-2.93487
155.92
131.439
0.798068
-9.38144
5.04121
-0.121061
42.8858
-5.06373
16.224
-1.23149
7.50694
677.754
-29.4751
8.71043
-7.39473
11.4493
1.09272
4.81752
-36.0595
-5.49022
112.002
90.0531
359.924
50.8046
-16.089
4.21575
26.5207
24.2377
-7.70553
15.3171
25.5375
400.423
-18.2002
-3.57588
10.1521
-28.7451
-19.1615
6.60865
339.144
-23.407
178.937
537.215
22.1906
28.1942
41.9342
621.404
65.0661
51.7586
10.1285
18.8889
-0.909199
-38.1228
211.084
-14.3661
23.3291
17.1357
15.0402
3.78237
732.072
16.6658
37.7898
10.601
-3.80201
22.9969
-5.47579
12.1455
26.4074
1.92041
61.8974
41.8068
-11.0194
57.2355
-13.9712
22.2448
80.4611
9.23137
437.013
21.4307
208.741
143.074
12.1921
40.8676
21.406
2319.67
41.5066
93.496
241.705
27.3789
320.598
-8.88553
44.1831
62.339
20.813
24.3166
35.4479
263.774
53.9921
80.2418
7.287
40.135
5.94676
47.1077
70.5151
-2.5014
16.6514
-10.7039
10.05
40.1372
6.86212
8.94952
144.91
33.671
99.3152
-6.54036
22.8962
130.886
43.1867
64.4229
-4.20484
59.1846
46.3255
66.7512
574.222
10.3352
31.2176
17.1731
216.817
1174.35
27.0772
22.7579
0.894923
1241.47
412.342
620.35
-38.7713
227.336
-10.0137
35.7328
-11.589
624.572
68.3675
311.141
28.1642
744.609
67.5321
246.065
60.9837
11.0004
-2.5571
3.60917
1309.02
24.7189
21.4307
23.134
-2.58315
1.51217
34.5245
55.8609
136.38
18.3456
47.1288
217.184
22.4392
377.726
-4.48022
23.5578
0.494858
31.5724
116.146
19.7757
1.03991
1.14097
98.5933
26.4735
30.1613
19.8369
-23.4261
219.91
20.7507
39.0296
19.6241
35.2488
51.2309
17.719
-22.3154
9.67588
10.0896
62.0432
183.235
11.7146
11.3876
17.9907
31.1396
-17.3712
228.591
12.1464
23.1898
184.735
9.36181
16.434
-0.853804
9.68631
57.9366
220.784
56.5058
239.537
46.7265
11.0351
51.3794
7.82082
47.1077
44.2782
23.7355
45.813
52.2586
0.540474
13.7982
5.79445
96.3592
16.2324
22.068
169.652
356.679
43.0932
-10.2885
39.7216
36.5078
-17.5083
47.2591
-13.4167
13.2345
5.70538
23.1935
29.4589
216.676
216.276
-5.47396
-45.8868
-36.2488
75.2692
16.2919
286.047
4.37459
43.9438
9.63946
538.752
500.059
-35.5596
-1.83983
733.946
35.4065
13.4269
8.08039
26.8111
161.116
7.15168
52.982
222.041
37.5905
-14.9462
18.7939
457.849
28.7153
65.658
-6.93361
20.8397
21.6283
61.6002
26.1132
5.48323
62.2002
36.4232
60.6894
12.824
36.555
910.434
488.049
40.8683
-9.09169
20.2197
41.0221
18.6911
21.7567
39.5111
35.7396
-8.88553
516.448
24.0761
-18.5424
14.9463
44.5082
76.4809
50.8836
136.598
8.2759
7.7523
696.525
658.633
-15.2077
-18.2002
-23.6831
220.048
14.3584
8.94952
-2.76168
11.8512
112.434
-5.25594
-15.6342
9.77776
-5.9204
665.41
669.125
11.9491
36.6958
-12.3603
155.696
10.3352
4.98069
193.335
27.426
-4.99574
-6.65599
247.06
27.0737
-13.0708
528.521
83.6448
-21.9047
30.5592
-8.13968
13.2441
-9.42421
2485.6
37.9895
247.523
-5.45168
11.4626
0.0463471
35.6605
47.4559
63.784
517.805
30.2101
72.2281
53.2766
4.76948
18.4966
57.9723
23.7987
-15.6756
19.6666
45.3336
49.445
35.2287
32.1535
53.119
280.815
42.3944
358.894
10.8825
14.5975
1171.57
34.7718
16.1345
58.2517
26.3693
6.107
57.3016
21.6837
12.8317
553.048
384.137
462.055
31.1269
48.6071
33.9697
-13.8793
2.03329
14.9815
14.9922
42.811
25.4358
10.625
-11.8759
-22.7065
-15.4079
70.4765
-13.542
163.514
0.0457461
9.51353
31.1092
7.70171
76.3321
217.346
8.39824
-8.66932
-10.4493
-20.6232
-19.1732
21.9125
111.59
-14.6766
-3.24233
66.873
-9.59277
-32.7954
3.70002
215.659
-30.5151
672.682
-1.67112
-58.7985
-27.234
1.25624
-18.2886
-9.11853
-1.09644
135.514
19.3347
306.285
-57.7715
22.7448
48.0263
272.986
4.58359
-3.96333
118.607
182.464
-14.2107
-19.3748
44.5568
-14.0061
34.34
31.797
-8.41443
560.712
263.27
-60.6118
16.5684
15.1086
3.83131
53.1785
-39.8121
16.1514
378.382
109.781
89.983
45.3399
24.6149
-11.9123
18.6986
-11.3447
0.984657
30.9563
3.11953
16.5137
40.8666
4.04175
49.6089
-3.15525
7.15168
24.871
-9.22392
-19.7136
-5.45168
-22.3796
202.445
-13.0652
-3.17081
-6.89197
530.586
23.5023
-36.6786
5.48323
-17.8147
3000.74
19.5566
8.21554
119.562
28.4054
10.0155
14.6981
100.49
477.525
-42.3122
7.13514
-24.0842
-47.2787
321.944
16.6593
-43.1531
-0.835495
18.0086
397.458
93.8357
347.782
119.135
-14.3422
-17.6054
8.38703
24.4608
61.9471
335.662
38.2998
38.6549
27.3502
18.8999
11.2334
31.5666
292.301
13.8961
165.385
40.5762
43.6975
88.893
-1.1463
1787.7
12.506
42.4225
39.593
198.549
759.719
-36.0038
57.8387
-17.0218
763.261
15.0419
27.1118
-14.9737
50.029
318.555
-14.6972
-2.40367
-12.4796
32.9122
-32.713
16.6343
-8.89001
11.3959
161.392
188.492
16.8944
-16.5711
-8.81777
19.9842
19.103
36.7963
259.461
923.598
-1.03731
1.92169
46.1635
162.843
-25.6528
81.8155
1.99966
59.9162
435.376
196.432
88.5893
14.0196
20.7852
28.3292
0.0532422
49.303
447.968
129.536
38.284
19.762
-20.8588
41.1057
59.406
321.656
9.23137
-2.8222
555.08
55.0672
52.0953
348.871
27.8165
19.532
84.6116
-36.0343
-21.0097
20.8919
925.581
20.5651
90.9937
12.3864
110.726
33.8655
38.5609
18.5813
-0.469417
46.4958
16.5236
37.3562
-5.83146
10.15
39.6114
599.002
23.3243
18.5255
-16.3261
17.0388
8.27805
27.2234
58.0339
37.471
41.5957
-13.7601
49.1331
24.0647
70.0451
-4.20484
53.5624
36.7661
6.85475
42.7191
35.9138
574.091
25.2031
9.63946
12.1393
-15.3091
28.9478
-5.57457
564.128
814.531
490.805
20.9232
24.937
261.726
24.4885
33.6793
-14.3996
-3.60172
-0.972962
-1.65584
39.4646
30.0314
30.0383
53.0512
77.441
239.946
800.789
3.97313
261.298
32.8805
-18.9847
21.8058
-5.76116
12.1703
64.0743
32.6751
58.8153
18.3621
45.272
47.4968
40.935
805.139
79.6585
23.2801
63.3571
-3.4695
175.735
-9.76534
50.8769
22.2815
10.4089
58.2284
19.2255
259.701
8.56527
193.524
22.687
3.70187
21.6497
-17.7007
8.63724
-1.32865
1.14182
41.1109
106.998
34.6592
0.936745
8.14077
22.6247
22.163
513.812
37.1229
46.6922
68.871
80.229
43.3873
48.6006
1.6648
42.4041
213.016
27.0724
242.434
26.4092
30.7668
12.4843
75.5695
35.5451
54.3376
19.6966
47.2179
-0.973541
42.8053
99.4416
51.3045
53.8912
44.2624
137.772
786.466
20.2303
-12.8119
48.151
14.3075
64.3447
19.5809
308.242
1.55747
299.885
51.7857
42.9027
30.2935
36.1814
21.8454
50.7254
46.7978
499.094
220.795
156.056
7.64267
-19.7136
7.66679
47.0699
39.4646
-9.32398
30.0508
9.93299
24.5879
-3.99216
27.5469
-21.2978
3.60917
17.2226
163.86
784.079
14.614
48.5663
69.6242
22.1458
82.3338
34.0578
200.781
-34.3605
17.7021
-15.2077
161.71
33.9054
42.4694
16.4458
68.4528
43.7103
35.5451
29.9748
497.583
7.86252
137.707
509.104
30.3925
-13.4167
33.8493
95.6606
64.4229
-7.95297
53.5624
15.7507
9.51857
14.351
67.7729
33.1585
-1.24761
28.9513
2.14319
49.6206
3.43154
-1.03731
3.79576
18.0525
26.5454
71.7986
41.8036
1.23065
63.6644
28.6191
28.2574
309.439
7.54261
20.668
66.1966
58.1618
34.2958
3.97313
59.1096
17.6693
-8.67733
73.9018
26.6098
270.12
0.798068
28.0999
38.7744
27.9899
14.3499
23.1314
58.324
11.2551
9.94547
11.0987
-10.0287
47.3616
229.178
703.989
34.4629
262.471
32.0641
47.9444
507.067
3.2959
798.495
9.50231
-6.06437
8.63155
-6.6055
-13.0156
-6.01381
30.8035
-19.4411
10.4836
13.8961
49.1933
88.6623
21.8355
52.1308
56.0968
27.9017
90.7348
20.9393
399.432
87.3817
25.6096
38.3168
121.599
21.2944
33.9054
17.1695
114.834
18.7901
52.1436
64.5931
38.4081
28.1299
50.966
-36.5808
-38.123
270.273
-5.9204
393.67
-1.79089
188.111
-66.049
12.3329
21.9626
705.808
654.807
-1.72583
-53.1154
-40.9229
1.29936
-42.4771
-5.35307
-50.9164
-31.0224
-39.3078
-65.2839
-44.3935
-25.6628
-23.1322
-39.2298
674.61
163.637
-12.9721
-0.972962
-26.0664
-14.7743
264.353
-37.435
467.22
-14.3882
-1.80834
-23.8002
-14.7675
2.88762
-8.56762
-38.334
3.5041
-2.5571
-10.3185
5.97824
-14.1766
343.673
-5.3278
0.64516
7.2018
-6.33128
0.94771
-23.5715
301.364
-48.4471
-32.2862
-24.7579
2.1512
-13.8505
543.612
-48.2409
51.6794
-0.805058
-21.9939
-19.0274
-33.5349
7.45
21.6497
-4.58229
-60.7032
-27.5656
492.147
3.62955
-35.431
-43.8813
21.5407
-9.23441
192.038
-42.7859
20.1453
423.823
4.4759
102.916
64.9798
21.8078
20.8524
16.765
-3.0263
-36.0038
14.2277
20.4595
12.4843
47.4585
28.0488
35.597
17.8225
22.855
27.1375
4.98053
28.5184
335.574
5.70538
-43.5602
64.8068
33.207
53.6327
30.7432
142.577
14.0833
8.72882
-6.00667
74.3879
36.2337
42.0697
17.1357
47.7466
40.9129
21.4515
136.841
42.4154
24.6713
11.8285
43.6777
737.101
57.7515
17.3747
-24.2165
-14.0914
7.71449
7.54951
15.5699
298.581
58.1618
2.09907
2.67678
40.3767
-3.99216
46.2875
-6.57034
75.3187
53.9693
41.8746
68.6314
724.902
47.643
45.2562
31.4641
56.0147
29.9355
14.2604
33.8889
-5.48984
62.9132
15.4874
361.408
-5.42394
41.1832
1.035
23.5287
6.76402
447.783
47.0882
37.6576
284.08
59.0221
2.81081
412.43
42.7777
58.4137
172.056
132.037
24.5363
4.05369
84.8547
1728.03
34.8877
24.5683
-13.6231
48.6803
265.145
904.001
-6.70116
2.95012
18.1153
8.93776
14.4163
-12.0982
141.228
62.35
432.316
37.2589
49.6635
30.6593
9.32222
33.9594
11.3129
20.7564
14.7207
-8.02635
63.6107
262.572
40.527
41.6348
39.196
201.93
78.3549
5.41293
10.15
0.324559
30.2411
181.085
-6.24953
45.813
409.087
40.0351
45.1498
2.65585
-0.420809
17.853
46.8414
-42.1476
30.3513
15.8931
128.669
395.13
-14.9093
34.4379
-32.3158
46.3255
42.3883
-1.1159
-12.1536
35.0325
-21.2998
40.2503
37.1647
-8.53357
46.8993
33.7674
-0.20078
47.1601
452.234
21.1889
1.23065
26.3625
35.5534
16.522
11.3908
727.102
-4.46694
-19.5685
162.153
-14.0023
134.573
22.1561
8.49903
-35.9816
7.57278
-21.7958
19.1136
7.75027
-7.50737
12.5375
-13.7611
13.761
-11.0164
18.7513
274.189
18.5949
19.3166
8.71193
-46.3417
-23.8208
1.21416
34.4629
-29.8835
107.964
18.873
26.7217
64.7978
-3.25327
27.9516
38.886
55.8662
64.002
31.5161
48.6006
33.5239
32.6388
31.1597
-0.627335
17.7021
123.473
-5.08172
30.6648
13.2907
456.18
31.4383
21.6012
808.329
185.522
411.376
64.0845
532.642
31.5609
234.341
23.1935
196.32
17.9551
25.7107
83.6178
562.978
626.086
-4.65733
42.7191
42.5288
49.9148
278.257
-7.81286
-27.2742
-14.9449
1.9083
49.9116
614.493
7.8047
36.1814
6.85285
434.909
28.0571
-16.2737
1.52948
39.5018
21.5158
18.9112
30.2033
84.4422
5.66855
7.54951
45.5549
245.568
202.962
39.5804
40.3689
12.2657
25.9929
42.9798
16.3025
219.255
-16.9877
-0.21776
-8.81187
13.3464
5.63288
15.5677
31.7134
13.6944
-13.7769
-21.9788
395.97
494.094
52.9415
355.419
21.3425
14.8351
2.1301
66.839
27.0724
-16.3261
263.049
58.2683
-8.58855
-30.6192
182.771
-1.93623
50.5895
7.86252
-26.8786
139.088
-15.2907
31.9752
194.986
-21.0714
14.2773
2.63224
-9.22209
-47.4932
3.36366
4.05466
-0.574711
-23.7364
25.2031
0.269128
-25.342
-35.9239
23.3256
1.9083
-5.04803
13.0646
-21.8959
-34.0778
341.588
-14.7743
-7.38706
65.6387
78.764
-5.3972
107.835
4.55085
-35.8513
7.3725
-8.4444
17.5859
11.8029
35.8352
20.6254
-8.79519
12.9728
2.44997
-14.4505
3.08823
33.5259
22.4392
8.53484
68.6084
26.3926
44.1831
29.18
-7.00141
5.33545
15.1908
22.4425
10.4102
178.582
84.2144
0.236561
1.09626
23.4148
-17.8039
43.748
271.876
18.4149
329.477
36.2383
181.958
555.029
13.8378
50.7988
19.2109
5.66794
-11.1012
317.841
400.331
43.0581
23.3908
41.9305
2.66917
36.856
314.835
591.772
20.0385
-23.3426
7.81224
40.636
39.1329
48.5663
57.7402
71.4983
37.1383
189.156
1.6648
51.3794
9.69489
58.3521
141.802
34.5686
28.7907
5.79445
27.9557
-5.31931
-29.4688
1013.92
46.5214
36.4821
514.421
28.1299
20.981
-2.17227
9.45351
6.3269
-45.4343
46.3255
130.469
2.0223
-2.78327
-10.0118
-24.0563
38.7807
74.2776
23.1153
-4.78193
288.875
12.1393
-21.652
-12.5443
1.23065
97.3976
-23.77
-0.344589
13.6266
191.301
-29.084
41.4
195.121
91.9384
-48.6794
176.215
137.384
13.7228
0.0657301
4.31079
576.352
28.9137
-32.7118
155.303
12.5543
213.505
2.79999
43.4596
36.3265
37.1028
82.7533
36.2524
-24.6573
-0.159403
24.6466
205.938
43.4281
18.9967
370.366
8.33173
29.7699
-14.4521
101.981
-19.6283
14.9304
1.86379
-25.281
581.861
-49.3674
37.8888
-37.7795
-11.1283
-29.9019
208.726
-13.5752
-2.65958
-8.02246
-21.3299
206.905
-18.5924
-25.2721
-32.2436
-10.9379
-25.6105
34.5735
49.9319
31.817
225.508
20.5145
27.2216
13.3674
156.284
14.3639
-4.10104
16.5037
-44.684
-2.6855
32.7423
-34.0773
51.1922
220.349
-8.21507
10.4166
-10.261
12.2347
61.4845
27.7783
29.1138
-0.374378
-6.33423
-5.54568
-29.2921
49.539
15.2465
35.0263
24.2418
292.913
15.6377
-4.04259
10.5353
12.1921
-2.23596
6.41352
40.8683
-29.7064
224.729
-4.10396
-22.205
-4.09114
46.7265
-27.7864
-27.855
-28.7383
13.9539
12.9033
4.28861
859.002
7.66851
-15.6267
-37.9021
21.2215
-7.50654
-16.5003
521.891
438.939
-19.0389
6.3269
-34.1899
-6.14839
23.6477
-2.98996
-53.1154
20.2303
56.5843
7.74827
200.483
-22.5891
-19.6301
465.74
108.945
-10.5081
12.4899
29.6321
12.7556
-10.9508
19.6238
10.9002
62.4366
18.3118
1.10756
4.9034
10.4166
-23.3795
23.4791
52.1411
22.1144
53.6359
28.1875
571.456
15.0768
30.7983
-1.50115
54.209
208.947
517.598
-29.1691
32.5784
5.32774
-23.1979
-34.6595
-13.2779
25.7675
-24.7187
-29.7013
-34.0762
-0.125141
-20.2902
271.996
14.2931
-26.8643
-2.91267
-15.2077
2.41454
53.1536
894.711
-7.91707
23.0956
24.3526
-40.2736
11.6107
-26.8786
13.5259
-35.9055
-1.75799
-41.1463
-30.4418
6.71075
-31.101
2.0223
333.199
-23.7364
6.46247
0.269128
-26.5535
-23.5261
4.93406
-32.0599
-14.4084
-8.79617
203.63
-29.8595
1.82019
-33.1403
-19.0853
-5.11405
-3.5299
-1.76486
-26.1906
-1.82082
4.35243
11.8071
-9.14533
49.7393
-6.69355
-15.8453
-9.61436
7.3725
-0.564116
-20.7537
1318.39
7.85231
-23.5469
-16.1473
4.39329
-15.287
6.78718
8.44397
-24.7248
-29.1937
-63.4396
-37.9084
3.54082
-18.7903
-16.7651
-21.067
374.956
-30.7238
8.38703
-24.26
-26.033
-28.5026
-24.1581
40.1738
126.736
1.11327
1287.47
39.0629
-12.0455
-8.11567
11.823
31.6997
861.601
44.6218
28.3948
237.881
-26.4462
669.821
2.19863
17.1226
6.86893
164.703
-10.0045
29.5642
28.0488
56.2117
501.332
10.2709
39.0572
305.589
75.0458
45.6823
-6.07891
64.8771
36.3654
7.6445
-29.0202
25.5954
23.9784
80.0101
19.9297
21.2412
20.518
68.6725
-20.715
-4.63754
0.971267
80.8337
73.8248
24
7.78988
17.9292
6.50535
-10.652
-12.0109
6.77746
14.1647
-17.7573
2.86434
37.1216
3.41539
8.99595
8.6583
18.8172
112.528
36.3003
56.5949
-29.187
7.48516
72.5076
31.6414
4.3066
3.1055
-20.9066
2.51664
-11.0164
29.6232
-4.83088
53.9868
22.7674
8.94328
29.59
56.4991
20.5651
31.127
509.902
30.1174
130.39
4.81714
-14.4977
24.0761
17.0649
6.6572
12.2843
-4.48122
-3.20271
35.4887
7.73283
11.4206
-25.1407
222.066
36.2518
-4.07391
572.474
146.495
15.5711
-19.5043
-30.6165
-4.16347
23.6248
-8.85686
138.214
-76.791
-5.479
14.2426
495.908
541.811
-69.845
389.76
-0.972087
-29.2841
-23.5678
-6.42022
4.99685
-17.2992
-13.9723
-3.90753
20.1453
76.4809
380.719
-19.0837
-13.3277
-29.6605
-29.729
-56.8493
-27.2755
-59.4296
-29.8128
-38.5736
-53.108
-13.069
42.1562
-5.60333
29.4143
-39.3919
-5.32683
152.207
-7.79447
-18.6575
32.5638
67.0097
64.8068
25.5217
-6.73809
15.1408
1.23255
23.9784
174.595
2291.41
-1.24761
636.149
-4.72728
-6.65951
22.523
31.171
16.6658
10.601
45.1032
17.7497
3.40398
276.08
16.076
20.5788
32.9667
40.5107
25.8772
40.8967
115.818
-0.860516
8.29898
-53.3266
189.037
27.9872
16.3025
-56.905
191.016
-19.6888
19.0967
265.059
2.59334
428.783
-4.04259
-11.9535
-17.793
-35.9692
-34.8159
24.0017
135.211
-49.1207
-15.1998
-48.7753
-11.4038
-17.336
52.118
3.62299
-12.3388
-5.36616
9.60796
1242.82
5.52063
-12.3966
-26.6335
220.882
334.693
7.34101
-10.7282
5.67162
2.74893
11.2633
78.14
180.206
61.0232
-12.0982
65.36
4.22846
1.08527
-24.335
-22.1933
-1.3215
32.2214
45.2296
16.556
29.3172
13.0764
358.567
-30.0853
30.9697
-10.2731
11.9806
76.2081
29.6321
-16.573
55.2311
330.428
31.4302
3.7122
-4.51464
23.6441
126.609
-25.2535
818.083
175.803
24.0301
47.8544
-2.24844
4.91017
54.4244
25.1761
339.925
-14.3474
-19.4497
-25.2892
-19.1026
-27.3197
-7.85739
-39.0768
-20.3376
-2.08138
-23.3243
186.675
16.5108
13.4022
9.96436
34.9948
32.0968
-22.1791
22.3872
7.23894
22.3335
30.0345
63.388
49.6525
-3.72926
10.7148
21.2536
49.7788
-0.853853
61.6118
169.146
39.7662
32.081
93.5244
70.4257
64.0138
38.0339
149.295
49.088
7.74827
3.43756
489.034
40.5616
-50.9164
-17.9039
685.942
-2.5622
-17.0674
13.4269
-23.7787
2.44823
-41.1039
-7.55014
-29.3922
-41.083
32.7602
5.84043
361.804
-44.9312
-39.3021
26.8142
-16.2623
7.56199
-6.93361
-27.886
68.4799
-19.5934
-32.1032
14.8688
87.517
-6.30523
286.593
111.496
0.356045
-38.5394
230.132
381.667
8.13884
3.97608
301.735
583.41
468.371
28.6869
53.6895
58.606
6.16422
25.577
62.5739
2.7615
-11.1429
2725.98
46.047
31.4069
114.461
-2.9705
61.3748
54.6317
16.5236
72.9634
3.53887
28.8906
22.8134
37.7374
53.6485
6.86893
51.4352
26.0217
-21.9483
21.2944
28.2832
28.8928
29.3509
74.5418
64.7047
68.0732
279.174
8.45217
60.3364
40.2559
11.5398
10.7148
4.38696
49.7788
14.1387
42.8712
4.22846
23.5773
27.5848
-44.2194
11.3926
-30.8943
-15.634
-7.18973
3.17342
-8.18129
-10.6179
30.8253
-4.72728
-36.6446
-20.5671
-3.7139
66.7782
7.29548
577.786
-6.26561
-5.4966
-23.77
-49.0703
-5.11405
294.399
-20.5615
-10.6671
13.7228
-21.9261
30.2101
2.88762
771.263
1.7503
57.5319
-10.0534
3.60917
2.79999
20.9708
23.2081
20.2362
5.9166
659.377
-2.80042
20.2528
10.1617
29.6239
-29.7064
-11.6394
-9.0932
14.7852
137.845
5.75455
-20.1299
32.9387
-6.84598
-6.36098
57.1128
-16.7686
12.022
0.467616
4.32934
21.2088
17.6785
-12.3907
20.4573
439.793
8.68933
153.911
-20.305
28.0094
-31.1373
21.2944
-8.13041
88.6879
712.083
59.9598
36.5632
50.966
-17.5083
41.6369
9.07213
84.4491
28.1942
220.683
53.5624
391.154
13.2667
193.994
-11.8859
14.6081
-1.56754
21.9141
8.6853
-10.6179
32.1283
14.0134
-34.7705
699.074
16.6658
56.5304
49.2999
-6.26561
-3.62254
50.5459
416.636
18.3961
178.544
9.51674
21.5158
3.91866
35.8255
26.3461
492.926
26.3027
43.6662
67.6914
134.072
357.094
56.0982
38.7913
18.6017
155.904
45.7936
47.5709
38.9768
84.6274
45.6227
49.3683
1.21567
102.292
7.04403
48.8683
43.2355
35.1651
23.1391
16.1278
34.624
5.82614
-39.747
8.66986
14.2317
-16.7074
356.062
-17.6677
19.3519
39.934
739.95
-28.1956
194.271
-17.0843
13.6319
-32.3259
16.0728
54.535
39.5729
47.9941
-27.6786
339.171
20.4728
31.9981
112.756
17.7951
9.8748
22.8496
3.83136
36.8603
-5.88604
268.497
192.435
22.2663
-28.1591
48.9519
313.038
-17.5671
45.8071
6.76218
20.8493
10.7128
-24.4229
14.3747
15.4601
-0.65325
332.522
-4.89443
8.75786
23.6819
35.8449
-35.2976
28.0094
-3.0263
-22.8854
-22.7461
193.332
11.7606
44.6474
43.9784
30.9118
-18.7218
33.1624
-3.45276
32.498
66.6454
-12.0982
63.4859
427.698
771.936
755.544
26.7895
-8.12677
50.9621
20.8667
-5.93277
33.6364
3.08023
124.309
9.27006
23.4734
162.141
578.458
1.52115
181.422
414.462
565.157
68.3495
20.2706
23.0812
46.4228
12.3278
305.437
-3.5299
31.9683
2.45139
30.5894
286.798
-11.0194
-10.2308
-8.34899
-9.61436
41.1057
503.441
-12.1925
-38.5394
81.3041
-11.623
50.8942
12.824
19.9056
-15.9189
-37.8432
27.7499
-14.7139
-15.4196
19.0178
31.6518
1090.66
-4.58363
5.75455
36.6868
214.713
11.7393
-28.3977
9.32406
-12.0786
-19.4738
-48.1803
276.63
14.5231
269.51
787.392
-9.71334
-2.08333
414.948
461.276
14.2931
-24.9902
-10.7039
2.55378
174.46
6.40398
-4.38228
466.222
36.2141
11.2341
899.918
-34.7067
13.5259
625.64
28.2271
105.031
74.5059
42.318
38.6402
-24.2146
6.58707
19.9732
5.92873
36.9066
106.137
23.3291
24.632
12.1393
-4.06473
-16.0298
-24.3152
320.5
229.822
-5.82298
34.3173
6.19636
-25.0063
62.4371
-11.589
970.913
158.323
-11.0739
-14.7743
35.7165
-35.5609
-7.44302
11.8217
750.231
335.524
21.1774
-18.5157
45.9911
4.55085
-36.46
-24.6069
-1.99783
25.6728
-7.63523
222.066
-6.68029
45.6969
-17.2452
-11.5389
-0.709084
-15.3544
-25.4456
-48.4471
-17.2936
-9.76534
157.577
9.50269
-35.1225
25.4424
2.94307
-14.4977
-7.96568
7.78005
-39.6984
-10.4648
-7.17171
806.104
3.04873
-8.1236
-33.9484
-20.0743
49.4054
0.17225
-31.0773
-21.2489
8.94952
-10.2579
-13.1287
456.354
32.2254
-14.092
-54.9896
-18.3332
3.44993
9.48641
-26.1537
19.4454
10.7182
96.7362
-29.2269
-5.47396
-60.8793
-41.871
194.518
10.6697
79.8998
68.0928
-27.2707
2.76899
262.053
478.724
73.1362
-39.3212
8.68219
-22.6896
-37.1729
-16.2924
-38.1247
-39.2298
9.31645
229.144
-46.7052
-72.1875
-12.0109
-23.2076
1.04624
-30.8757
8.48654
24.0301
12.2472
-34.1076
-28.823
-22.4123
98.1444
8.30953
4.12105
-7.24226
491.803
29.974
33.1522
-3.86919
22.271
27.4684
20.8427
26.2476
-10.6693
-11.3901
49.3016
-25.0213
-20.1047
63.0583
51.3295
1.9756
9.57528
46.0703
40.4248
40.7772
32.0017
31.4169
246.393
-28.5026
12.0628
405.972
-11.2447
17.9396
-3.13688
33.6796
18.4347
494.122
-5.83994
218.85
392.816
-25.7235
20.1479
117.175
31.0653
33.9203
28.3285
-16.4342
2.76567
16.8315
17.5676
12.4931
18.7321
-6.476
65.4329
53.8785
21.8355
34.3272
355.915
273.001
427.525
-18.431
1.77249
-10.5226
-19.1372
650.044
21.724
24.2076
-25.934
11.7606
-9.32091
18.4104
17.7933
-9.35146
173.717
-43.14
-10.949
638.527
11.8832
38.5344
641.951
14.7602
17.0181
28.5218
18.5618
58.1239
235.447
60.8104
152.068
-8.47541
-63.6706
-18.7064
-2.5622
1.67329
-16.5582
17.4507
4.3223
332.94
24.4885
9.31645
-19.0853
15.1389
-17.8396
20.7852
-9.1521
39.4646
11.2907
28.6883
31.9249
37.7063
6.42491
-53.3266
-32.1032
-1.99783
10.5614
-39.4944
-4.69627
22.8448
148.867
105.667
158.917
43.3979
26.8821
1.5796
128.601
10.318
4.53945
50.2387
118.345
246.982
15.2697
3.69853
-28.9465
33.0011
18.873
9.85513
-15.2793
7.69452
20.5685
4.78804
-28.8441
6.16762
46.7331
63.9548
12.9591
736.039
53.9921
57.9709
3.53887
23.2684
19.9874
9.9108
18.9129
-8.58855
-10.0045
-6.04301
38.4678
757.112
20.981
-21.5883
-25.0045
10.9462
41.3126
30.6898
32.9477
194.377
31.1439
12.0026
30.1333
-19.1251
2.1806
5.04749
21.8038
-4.99574
37.7505
60.865
-17.9039
24.3971
34.9191
22.7972
-20.0306
15.5667
263.6
-1.74847
14.9386
-44.3847
9.02574
26.7451
-2.84703
-1.65584
7.60547
-3.69489
51.2041
52.5396
15.5552
133.284
250.264
272.542
219.022
275.364
36.9172
338.523
3.60917
-6.68029
13.8377
20.2362
30.2795
23.134
1.5796
10.5353
-4.11003
-31.0678
-10.9658
-13.5455
108.301
533.639
35.2514
28.3948
21.3944
35.9318
335.714
14.2931
-43.7309
-17.0818
-12.578
-1.19436
58.2683
-12.3367
336.698
95.1566
-15.8801
24.9697
1.8119
-51.5179
17.2329
-64.3599
22.8962
31.9752
66.297
4.83668
222.299
-55.4638
-24.2146
-20.5869
0.552564
-4.37863
9.62234
592.108
106.154
292.312
143.266
1.92169
45.0118
17.175
15.5767
590.905
273.739
123.634
-6.90339
30.4932
12.1455
-5.45168
30.2033
22.598
0.0463471
20.668
39.9327
58.1618
8.05892
32.0841
44.1171
21.4174
-12.0971
-5.86623
52.3501
36.9172
182.975
56.083
24.7189
30.801
28.8303
243.25
29.6906
975.679
336.406
509.384
17.6579
35.2461
17.1452
82.0319
130.79
52.751
549.052
25.4014
18.0086
88.2368
438.664
32.3439
42.2985
266.612
263.957
-1.67581
27.2768
1.48245
14.3393
2.46809
21.4266
-25.5092
-11.4018
-4.36061
853.893
7.73389
-35.2976
11.9662
-43.5001
-30.2424
62.9535
901.271
-22.1859
-57.5798
50.5376
43.0932
4.70404
-8.46981
6.8546
444.561
7.19806
67.5825
30.0682
418.621
40.4439
38.6402
204.421
-12.1536
6.85475
20.2303
52.7804
74.3879
53.6629
4.37459
301.994
1.55747
52.5081
19.9266
16.6658
4361.26
17.4507
10.601
31.9847
92.4221
43.6117
22.6352
-7.32574
30.2033
58.2053
-23.3795
8.48654
7.13655
35.2745
17.8694
-5.99658
27.399
-13.2528
-18.6564
19.5539
133.313
-2.95006
19.9721
20.3229
109.338
30.213
12.7566
326.879
38.9943
-6.04925
552.642
376.638
18.0086
378.717
5.75455
0.484797
381.515
722.584
62.339
40.9427
32.0574
81.6198
35.4479
209.426
98.9697
65.8761
-5.9652
194.778
636.973
33.0338
27.4837
28.9465
20.3995
257.288
444.833
13.9002
-10.0045
-13.5393
27.2234
671.522
63.6561
2.82997
11.6107
-25.3364
10.6027
36.0147
-7.79447
26.353
15.0757
58.8007
100.414
-2.98996
30.1333
104.306
-7.88073
42.5288
1.18904
-12.492
12.0847
-10.3495
-14.1558
37.5156
79.8967
1.67329
9.67876
55.5786
58.2216
44.9237
48.3811
13.6266
18.8871
26.4074
-7.27803
48.8349
0.0463471
11.2976
26.8142
0.604296
-1.31141
7.72127
25.3764
18.6169
138.117
14.8536
19.5566
4.46741
-0.378568
5.9166
28.7562
27.4019
27.7491
12.0357
-28.538
-9.76534
29.7777
1.03857
59.238
30.1407
35.7396
105.433
34.8128
46.0466
6.11706
395.141
22.4425
-12.0786
-4.48122
17.1032
27.9516
37.1255
32.1429
-2.21707
112.319
-33.4086
56.478
18.1133
-3.96333
-18.2002
4.42784
40.1372
6.86212
2.86052
45.5844
787.046
52.4636
-30.9032
-3.38188
379.462
16.2249
39.7628
14.6943
18.8567
0.0831802
1.41736
274.962
29.2699
-10.4862
5.77043
-17.7758
-0.641512
-28.4955
40.6547
16.1816
-16.2401
30.8253
-1.60494
-14.0976
-17.1832
-27.2742
30.0193
33.0451
12.9177
-5.31377
555.954
50.5459
48.3811
45.4857
-16.7202
4.64924
-1.70354
0.21823
11.3536
52.5202
781.539
969.469
23.0931
35.673
-10.6817
0.225001
10.3839
-17.7193
70.9705
7.3725
162.48
-2.5571
147.912
0.925928
43.4596
12.7399
122.109
-3.10297
-17.1611
23.6538
8.44397
-6.70494
16.5055
-10.9658
-26.664
-19.1357
9.64746
31.6518
-12.0799
29.8257
329.366
183.942
1.53106
166.667
15.3171
17.1226
18.0413
345.369
0.67971
348.749
12.4843
-10.2579
35.5451
95.5671
8.45217
41.5957
-30.6267
11.6518
37.1831
69.4565
20.6979
56.9267
3.29142
45.1291
45.3884
376.909
-18.9195
437.743
-10.6918
23.7324
15.3549
-13.429
7.3995
19.7253
15.9638
22.7377
-3.01188
-17.2195
29.6222
183.952
-27.0484
1204.97
-23.77
15.5007
17.013
41.4
20.833
37.5905
33.7864
38.0586
39.9597
52.5396
995.692
45.2026
17.8879
-15.2366
162.361
27.972
-2.8222
34.5492
643.524
25.8584
50.8942
32.5043
44.6831
32.0871
29.9957
15.5684
-8.15466
12.4586
25.2503
39.5603
-5.48984
-16.3818
2.95364
-27.6161
-19.0274
-27.9127
-30.0313
-28.9501
-23.3229
241.022
715.734
-21.0841
-22.8446
-34.0762
12.9933
10.0981
292.197
-11.8569
-10.9347
20.3574
12.3537
728.856
-25.934
19.2569
305.522
28.9859
450.703
15.0114
13.4847
267.35
62.2516
22.1906
79.4155
23.9062
60.1216
13.5293
24.5847
136.628
374.024
-54.3201
20.9102
13.671
10.6139
-18.4887
26.1402
4.95429
-1.97434
4.73279
10.3416
-3.49924
-10.5081
791.44
-10.0137
-1.74847
-6.90339
-26.5815
8.00441
2.02047
53.375
-9.1521
-9.26112
21.605
31.4994
468.184
32.8619
1923.95
24.4394
-0.13432
-3.66382
-1.18106
45.7909
-10.8715
-18.4867
248.175
490.424
11.1233
-1.3156
248.608
-7.78814
34.3758
11.4723
20.6254
-33.1581
25.1542
59.609
17.1452
3.32108
-0.395015
272.017
243.421
3.69853
-25.0949
120.096
38.5503
311.59
39.0686
17.0649
41.1832
25.3979
2.91398
152.94
79.2562
44.2453
30.2216
73.2648
-18.7517
-39.3557
-12.0455
-12.5072
1.25467
74.5473
334.991
102.28
228.823
18.5813
245.033
61.4884
22.1458
320.34
20.4055
34.0578
0.309698
13.0169
11.9662
-3.57588
-2.96635
-8.13041
-26.6577
23.0956
97.4412
120.306
-4.72167
53.7063
1.57586
45.0937
202.482
34.4379
-17.3233
3.22194
-10.4862
-3.5999
-21.5239
117.425
-22.1823
42.5288
13.3876
-0.979143
-2.91137
-46.804
-22.6896
-21.9047
21.1889
-38.1247
-1.74847
11.1905
-33.1403
-0.972962
208.192
11.4626
13.2277
43.1499
29.1013
16.5069
21.6175
8.99595
141.717
11.1101
41.3138
23.3021
9.74325
-24.1089
686.706
26.2258
20.0337
46.6339
24.9213
48.0831
15.2205
24.3735
9.94547
66.1682
12.4601
-8.86035
-23.8208
51.8139
51.3295
216.405
-3.64659
18.9456
25.4556
37.0291
33.8652
7.05409
8.14655
36.7425
490.022
36.3849
24.9441
134.28
38.2932
9.21293
18.9783
-38.1087
11.0292
-35.0668
-10.5647
-1.70182
-6.71448
-41.6503
13.7253
11.1822
41.2192
-25.281
47.2179
-17.8401
-8.13793
11.6518
-11.5426
-5.50612
-16.7834
101.904
2.96262
-11.7706
-11.9596
-27.3528
-59.0052
-13.5029
-3.4416
422.964
-25.6105
34.5735
-27.8419
-19.7198
137.644
-16.819
100.511
11.0436
20.9232
-12.5343
26.8111
-25.0063
-7.37067
35.5534
-44.3847
357.602
9.51674
-60.9431
20.7852
32.0774
20.7239
-7.44992
-18.6874
4.32545
-18.1364
-40.6668
-7.27126
-36.4678
23.2915
-24.6069
-15.1163
-2.95006
-1.88517
383.603
59.7524
131.743
8.7277
27.8191
25.0054
26.0912
-26.8953
129.853
-4.73477
0.204949
21.7074
23.5582
41.3614
-22.931
26.8872
30.8758
-13.0156
-5.41826
-22.8804
2.07885
13.9369
188.58
-21.3755
-3.75915
20.3222
16.0655
15.6038
-13.1721
-15.6119
9.94892
-24.4475
-23.2524
542.848
-41.4472
-37.8967
44.2395
1.40726
-19.6319
24.2035
3.27872
0.283783
10.9014
256.622
-29.2054
892.38
11.5004
-4.44754
-2.91267
-2.13139
10.4796
-31.8097
20.2845
27.1118
-22.5253
-28.7527
45.0937
715.976
364.274
23.8367
2.63224
366.408
173.647
66.8917
68.6554
43.73
719.545
21.8209
33.6911
158.042
-16.9669
343.939
364.305
16.238
20.2618
10.433
37.0524
4.83157
14.1647
46.4919
51.6025
258.247
31.1471
-1.78976
-3.05513
40.1687
15.3654
19.5387
-0.0111052
78.1298
175.104
34.4525
-11.623
17.5118
18.4462
-6.33128
27.1846
1.51217
4.02677
5.19514
-9.76534
32.1363
46.6443
-22.5384
-42.0649
-2.60615
3.90382
18.873
-8.30132
216.012
1.58731
9.56859
1053.18
493.919
371.611
3.98469
5.79844
-32.7964
0.644503
11.3803
-9.69611
431.919
-34.0916
177.015
-12.945
-48.4202
72.665
88.5513
0.0457461
31.6997
3.27872
794.248
1150.96
-9.71334
67.3412
29.7758
-24.0383
26.493
29.2857
6.45766
-37.6965
167.472
595.532
10.3568
101.137
41.2192
86.5733
-40.3289
39.7628
419.907
-54.8046
-6.14839
12.4033
-2.98996
-17.7758
-41.871
242.061
-17.4413
17.4931
15.8328
4.01726
-44.93
5.65643
-4.43627
-11.4452
-7.18783
-18.1565
240.455
3.87373
11.1905
-31.2662
85.8624
225.396
-18.5943
-0.972962
-37.3108
459.364
849.061
-41.1831
24.9402
163.648
26.3027
2.09907
-0.860516
-21.6861
141.576
22.2448
-8.06038
353.515
242.68
22.8448
19.4599
10.8658
-4.97704
107.987
-6.54855
22.1269
25.1542
151.438
-25.9583
-24.7899
225.165
-2.08138
9.32073
-10.2058
39.5111
708.882
19.2355
-7.78302
52.6721
16.8203
-42.0685
606.363
-57.5506
-26.9692
-26.3555
-11.0078
2.0503
-21.3925
-12.1924
-60.9074
-12.474
15.1285
-35.933
355.082
15.6236
17.04
-20.3092
-34.888
-25.7152
-26.6605
622.66
-20.4715
-4.49805
-33.8926
3.3923
-7.70553
4.52777
31.1597
19.5761
-7.71147
-4.94249
3.92038
261.102
-1.93623
28.1007
2.82997
11.6107
336.358
-2.17227
26.3201
-22.9455
259.71
104.422
18.0255
-53.5897
-38.1228
-9.0638
602.764
4.37459
-6.60134
-13.0842
237.318
-7.69704
-16.5582
-42.5194
-26.8803
627.938
212.362
41.7376
-12.9479
173.569
-14.0023
31.4994
599.368
17.8694
14.6182
10.5324
-35.5229
-4.9292
7.48516
65.0113
329.715
34.2917
3.1055
10.9525
10.148
-1.40645
15.5737
18.0874
0.811892
-33.0054
382.152
-15.605
21.8078
26.4746
33.6316
-3.0263
-24.7594
436.4
10.4796
9.21508
-18.4378
-8.85411
6.49707
299.869
35.5707
37.7767
102.544
4.38696
4.76835
15.144
2.2849
17.0884
-35.7861
7.1118
9.67686
65.0176
505.313
568.469
-17.9004
52.743
165.813
-19.0573
216.354
15.0402
20.649
37.2805
19.9713
28.2366
39.3015
15.5854
26.7451
187.553
275.658
17.0848
30.0943
421.711
41.8068
45.5819
8.05892
17.0916
47.8652
28.9137
-25.2156
-17.1106
56.0982
20.0506
234.119
15.9185
26.593
58.912
66.3116
195.197
42.8091
495.918
44.9883
19.3158
18.5949
28.6869
-4.89248
0.101538
107.914
107.599
9.95154
242.975
-1.28004
83.2708
-1.1463
19.9337
17.1042
67.3648
-25.5151
518.859
305.776
-6.98004
28.1604
21.4896
70.2672
84.3518
-12.8231
45.6164
15.0757
66.6809
72.3734
169.424
551.124
482.6
6.85475
35.9138
109.995
8.12272
32.6994
35.8764
42.1244
646.236
145.14
-24.3152
31.8934
38.6673
-1.13781
-26.8655
-30.338
38.9925
257.041
1.06263
40.2385
39.0112
24.9553
17.95
492.843
10.4779
-17.7573
10.3606
1.51435
34.736
55.8476
6.78423
363.325
18.6169
475.449
-17.5496
18.6017
-23.4369
26.593
-10.4284
30.7043
-6.00077
-14.3474
-17.1611
31.15
14.0662
5.2603
-6.70494
16.5055
0.278637
-22.8838
-1.59694
-5.6718
-17.7021
-11.112
149.766
293.759
29.6292
-19.0837
22.3637
-41.4387
-17.961
-20.2902
175.535
-10.4089
-25.6965
7.66851
0.781782
-24.997
-36.0281
-21.5023
30.5919
103.011
29.9748
-23.407
191.521
238.907
-5.21477
1456.27
38.186
89.1697
12.4033
-17.9825
-59.0052
-39.9969
83.9485
-22.1823
-13.6932
-21.8623
145.143
242.024
-47.8308
-16.819
-28.0768
-11.9325
-24.0544
-38.1247
-3.62254
560.292
0.592879
-19.0853
32.3673
-29.8386
-29.084
-33.5627
88.2993
-41.1831
41.8068
34.3375
61.9099
-26.0119
16.0061
0.802713
-4.60085
14.7485
-0.123769
33.1691
8.6873
17.2226
0.815972
-24.7414
41.5239
49.8907
-28.4729
-6.70494
24.0017
-25.9583
-34.1282
540.461
17.754
9.47187
13.3234
57.3147
115.387
20.7573
248.809
-10.4668
15.5737
21.2088
10.1822
-25.5092
29.8277
173.676
156.383
37.2661
-6.95579
17.5463
2.04632
175.07
23.7287
79.3176
48.6636
34.6891
58.4623
19.6412
466.344
88.1972
21.7033
141.903
4.5063
33.8814
120.905
44.3361
55.8375
69.647
40.6547
49.9148
-4.99574
38.3762
18.4241
450.613
45.0252
24.3971
580.272
312.768
13.4269
311.679
69.9146
23.7194
13.7113
54.0033
-15.7832
-11.9632
61.0164
-32.7498
33.3735
29.6523
87.3691
-13.0419
-10.4417
1.7503
-32.4232
-29.0591
165.274
-34.7913
993.974
-28.4896
-33.4388
-4.97704
-7.79073
-19.667
7.13437
-19.8234
-13.4796
-20.3361
-21.0418
-47.2467
13.3956
-17.0739
111.712
14.2112
66.6617
-21.067
71.357
9.50231
-15.4347
462.156
336.493
44.8182
50.244
15.2763
11.0351
62.6238
15.3171
14.7773
519.796
21.3965
1.23992
-6.04301
66.5788
51.2066
69.2783
69.7067
460.047
18.099
65.9997
24.0647
50.7159
15.0757
158.126
-22.0085
41.381
77.2476
26.4588
-18.9195
19.8259
-18.4451
13.671
220.509
35.9696
0.252005
-0.0421101
-14.3721
-12.1338
343.925
22.7377
16.238
5.91582
27.2996
23.3719
65.1634
25.4463
317.825
-34.452
-29.9387
11.2976
36.1846
26.8412
37.5471
6.18485
8.29898
-8.34899
-19.3048
83.6499
-15.9407
15.3486
3.36956
90.2496
23.134
205.853
113.609
-6.54855
-19.1026
-14.2012
-43.5306
-56.617
-11.4517
-0.0496041
-19.4727
2.00642
64.203
-28.916
-14.4977
-33.5349
-1.92033
-19.5797
-34.5673
301.333
-14.7877
12.0628
1.17359
-41.2297
-7.78879
23.2664
129.892
18.0874
287.544
-36.7536
299.693
188.668
27.43
249.488
4.46996
-39.7519
3.49081
68.5757
185.835
-33.217
462.944
12.7882
34.6081
-18.7218
63.1475
-44.0771
13.5259
-7.79447
18.8567
48.269
83.5475
6.97007
16.1514
-34.8491
380.584
-10.9379
12.5438
136.122
-10.6179
163.884
7.76539
0.894923
-39.672
8.33302
357.994
-26.2027
-0.688138
100.999
13.4269
32.4432
-11.8878
48.8513
959.468
12.7739
30.4932
-26.1906
9.94765
34.3375
-3.6824
-5.05954
-16.6416
13.9212
-57.0747
-30.2291
-9.93445
-53.1569
-30.124
15.7118
202.021
-22.1944
-14.3474
16.5721
40.3031
222.652
34.5245
687.421
-44.699
985.332
234.535
-24.5702
-2.8607
-13.0169
-11.0394
25.4556
1.06939
-19.1929
28.243
1.43189
-3.09785
-4.73143
-33.6352
-0.834153
8.04168
24.5391
10.4666
-19.678
53.3573
22.8064
112.086
48.5663
16.2133
28.705
-4.89443
20.0023
11.5004
-4.44754
-26.8643
-34.7718
-17.0818
-53.8074
2.55378
-12.9462
-15.6267
19.3475
-3.8103
9.36005
73.4548
-16.4592
-17.1648
26.353
474.222
82.0022
27.5848
27.3958
0.75817
-30.8943
-32.5006
-6.00667
18.166
-11.9294
32.6994
2.14319
4223.83
-34.7705
-56.1744
6.80813
370.864
2.45819
444.728
537.214
5.74779
-1.36592
-20.4683
-29.084
-1.70354
-35.389
50.6461
19.318
-10.6401
22.5545
2.43672
3.97313
302.738
-6.47492
194.339
-15.1315
-38.4295
0.356045
354.918
573.759
-19.9696
14.6981
-26.5988
0.791321
648.066
112.723
702.348
27.9037
-7.54587
-6.45769
28.2667
20.7471
-16.3818
-29.4902
-0.286751
-29.7868
-40.1945
-17.5997
127.318
15.1688
-17.8146
-32.7964
-20.9405
13.4361
10.0014
-19.7623
-5.31665
-6.77697
-9.52973
20.1453
9.0145
2.15785
-5.9652
5.49706
-41.4387
673.114
4.00417
19.9153
-27.2755
-20.8299
-1.33359
-6.81655
-5.44995
-13.7526
-22.9096
6.60865
825.196
26.1748
-2.79223
-30.9586
42.4619
28.2271
30.0682
6.3269
947.821
32.9477
-0.526195
-27.3528
-25.2721
-38.1228
-37.8658
-22.1823
8.79562
16.1816
336.084
6.46247
23.3837
22.1722
-14.1558
-41.1818
-0.688138
-17.0674
0.308433
-38.7713
105.522
175.519
-24.4167
-33.1403
-7.84085
-14.8461
222.041
-52.3033
-1.65584
7.60547
1.92731
8.07359
774.055
-16.6416
68.4799
-19.5934
-13.3625
11.1206
14.4284
36.7983
14.8536
-10.3185
20.9708
-8.55436
41.9487
27.7324
489.426
296.748
27.8165
30.9328
1.51217
-27.3197
20.2536
-29.7064
-45.4046
-15.0421
-12.0799
322.472
-12.6337
29.1906
9.32406
33.0009
-3.86671
-7.2597
961.572
-15.9406
-21.552
8.14077
-5.94798
-0.99062
-16.549
-9.72877
-16.2355
-12.266
-40.5102
-18.219
35.8062
-2.29763
-25.7667
-12.9753
-2.62399
-41.3889
12.649
1.51824
19.0244
33.608
9.16106
733.016
34.9079
6.86893
-2.91267
85.9918
-36.9408
-31.6869
17.6484
-8.13041
-32.2799
-24.425
-0.570777
-35.3119
25.7073
46.0307
285.878
363.336
22.9691
37.7031
-11.4233
387.143
19.9842
65.9546
32.1111
16.7698
11.2023
11.8648
-0.100275
-8.38567
38.4526
17.1155
10.6158
1260.89
12.7556
4.04175
377.75
32.7423
-7.84042
952.618
841.027
23.5722
-8.26277
81.6311
-17.7573
-21.9115
19.345
7.56199
-40.6668
-9.14533
486.186
-25.2156
-15.2366
-4.43116
-22.6278
-8.4444
-2.93216
15.7118
-1.3156
3.1055
16.5747
2.51664
34.2008
54.9291
36.8281
43.6975
32.671
8.22403
12.9611
-8.10874
25.5559
22.7264
35.5057
108.299
16.1018
23.005
66.4672
25.2896
421.684
587.886
-7.53277
-14.6972
29.1641
-4.60198
18.5083
17.0181
21.0256
-11.4233
89.1664
-14.9647
315.139
-6.2527
24.7252
31.817
-5.00176
-28.2113
-6.525
20.8636
4.9936
408.194
37.7749
-4.55957
32.7423
42.7594
23.0812
35.1784
-15.7832
29.0121
18.9112
7.71449
-1.82772
34.3105
49.33
58.321
23.2915
34.7545
84.2092
42.5394
-0.68303
14.8536
118.992
90.6744
315.488
65.2979
70.5054
55.2956
46.4898
57.0133
57.7349
107.1
18.3136
23.9678
63.9954
48.5184
41.1799
29.1496
49.8677
19.8101
12.6662
56.3645
11.3764
23.1391
25.2536
26.3349
-11.1415
18.349
-5.41741
28.9294
1.17359
-33.574
-5.63322
52.1813
53.5468
11.8557
13.0649
14.6866
-30.0697
37.9489
30.5663
51.8206
-16.9917
-20.824
-25.4573
4.92279
-47.479
133.894
1.65886
-33.1927
-34.9275
24.5351
-1.09228
-54.9821
-24.7837
-60.8577
2.48088
-20.6769
11.2341
317.673
16.337
4.38696
117.245
671.936
18.5083
-33.2529
75.1142
159.706
24.5847
121.635
-30.7739
-14.9647
23.7213
50.2153
32.1657
85.6323
508.767
5.3056
31.9067
37.5156
106.134
44.7768
20.9232
2.45819
58.6702
14.3491
41.1756
-12.5256
254.528
71.7227
28.2574
2.77517
7.71449
341.126
-5.56896
30.5624
45.5819
54.4136
21.6283
-32.7118
-0.564116
8.6873
24.2239
14.0444
39.7114
6.43817
160.015
61.5497
634.599
42.1772
59.6082
229.427
2.1527
35.5577
195.941
38.6233
48.8814
52.6062
838.777
-1.67581
20.5685
17.9016
14.8331
31.3897
44.6218
47.1354
200.182
29.8599
1.6648
17.1912
203.574
87.4538
11.7849
10.05
30.1573
16.2324
62.451
354.136
74.9524
253.955
86.5733
22.1906
58.2121
26.3201
29.1995
261.843
46.1364
12.0026
196.925
255.838
4.98069
29.6006
-7.18973
173.713
38.6704
38.1078
58.3652
46.8859
57.4079
106.621
34.0416
15.5767
150.499
46.2082
35.7328
-16.2737
44.633
88.5893
637.329
20.7852
17.0848
18.787
56.7993
30.5894
37.5471
50.8248
640.07
311.898
236.009
21.9247
12.4354
36.5332
49.5417
88.8004
76.4581
49.0201
83.1041
66.7573
4.32327
12.4601
6.13218
13.6605
318.542
-4.58363
-0.732084
45.1099
-20.1299
17.3615
10.9576
-20.4165
725.217
190.422
-35.0618
-13.237
-18.5041
17.0428
23.585
-24.2269
-17.026
8.90091
5.26637
7.78005
3.62299
207.812
-4.84257
39.6114
1.17466
640.303
38.3168
-26.4521
-68.8
6.30191
-18.5684
-2.50821
-6.04301
90.562
29.0669
30.3513
4.64866
3.10647
41.6369
-1.79089
426.118
22.0321
16.0811
19.8995
-17.7758
-21.2562
625.554
19.0472
-0.574711
-33.1067
-21.6485
-8.47541
250.808
28.9478
164.23
175.961
-18.1565
19.3148
-4.39155
-24.2373
11.1905
-44.3847
-41.574
37.9895
-44.8312
-13.0093
-3.69489
21.192
-14.3882
31.9249
-5.05954
-35.3823
4.76168
2.67678
-43.3475
31.7354
-21.1788
8.78934
264.122
39.1376
39.9139
460.378
44.6857
32.5017
-3.52018
3.75881
27.9653
15.5684
23.7045
-18.1986
16.2067
17.754
1982.97
439.953
219.408
534.241
17.0705
-0.391613
0.204784
13.8961
165.499
43.3873
758.654
16.6573
26.5615
47.1077
21.7894
3.1208
9.26876
21.724
-3.90338
54.6508
94.2195
18.7901
22.1586
72.0894
-29.9662
-6.19298
-5.65871
2.16944
111.914
781.966
39.5069
-2.05293
6.70747
7.5241
24.7252
24.2661
-6.2901
346.66
-30.0853
2.85872
-9.99893
68.9875
20.2519
87.737
17.459
192.238
1.10756
12.3997
6.66844
44.0938
25.8772
12.7857
31.9249
406.897
40.3689
-0.564116
-0.68303
42.9646
272.666
17.2226
79.5267
6.34147
23.9843
15.2869
4.39329
20.3203
-6.33128
15.7838
70.8534
280.903
84.2834
3.01605
0.132356
-3.26333
19.8202
-8.30132
-7.78302
3.70187
-0.839065
-25.197
-41.9625
-5.07678
211.651
322.576
-1.69783
4.67415
497.564
5.75812
-11.5702
-22.1712
-7.85471
-31.0067
-12.8129
-34.888
-10.7227
-43.5271
-31.8134
2.99821
5.82764
-26.7415
677.44
8.19727
268.787
-13.7438
1.86555
7.0637
9.68631
42.8811
-10.5702
-46.8998
5.84837
897.746
0.141717
-0.700523
50.328
9.21093
29.5156
957.292
167.076
14.6495
236.007
-18.9499
25.1425
37.7374
51.7744
-24.9902
-20.8299
-6.81655
613.601
-11.8785
19.3475
-17.7848
236.499
87.1076
-13.7601
31.9752
7.57944
17.5713
10.4589
8.84414
3.03293
-38.5972
67.0819
5.92873
617.867
18.0556
272.366
21.455
2.76899
-4.78544
31.171
22.288
-14.6841
433.483
8.72691
5.74779
33.6793
-38.7625
43.6117
-14.0914
-14.822
18.8499
32.4364
1183.14
-3.52313
-0.860516
-12.3158
-15.8453
12.9947
-17.5496
-11.3834
-25.311
6.43817
47.5709
-5.3278
-25.5918
29.6906
55.5129
163.991
29.6232
-2.95681
5.15278
22.133
506.282
9.02733
29.8599
-25.9124
-14.7365
-0.699406
108.068
-31.0237
1455.93
-36.9408
20.787
-27.3292
314.209
-0.887614
38.0881
-4.66629
11.6107
-41.8711
230.918
-24.6611
28.2271
-20.5315
8.20096
-30.4418
16.0811
-8.02246
10.5292
5.77043
325.703
9.67686
23.3291
-9.68693
-17.9039
275.535
18.0525
-32.0599
-23.7787
-41.1039
-29.3922
-22.8334
-27.9646
-34.7062
-35.4367
-41.0112
-7.44302
2.45139
673.394
27.2397
18.3663
-23.6699
43.9168
11.6173
99.5795
-2.95006
252.988
-2.45505
11.1233
24.1451
18.098
233.027
20.8427
50.6105
43.6787
206.002
75.5386
-19.3991
17.3766
21.1567
21.8289
22.4392
32.8977
47.0073
39.4877
38.5609
91.0242
36.1021
20.328
-9.17207
43.2015
-13.5101
-1.66928
23.3072
-19.4411
21.3924
75.4303
24.9441
-25.5092
-30.5975
38.6744
20.8524
26.1354
-3.0263
-28.5076
30.0345
-0.999197
10.2971
-28.0921
16.2958
-1.91057
-27.8156
40.6998
123.39
-39.2722
118.771
4.83668
7.6445
-44.0127
-39.9969
-0.384469
-31.5526
68.7657
-13.8035
-27.4845
-5.35307
32.754
-32.8964
-28.0634
33.0451
-5.31377
-13.7619
75.0882
3.69425
176.755
275.143
-49.6987
35.7778
-24.1446
513.54
-7.44302
6.22649
188.409
-2.24844
14.2805
30.0616
-7.63058
-28.0267
330.529
-8.55707
4.12105
219.255
37.8374
43.8228
3.36956
54.6423
311.74
29.6906
381.6
14.6306
51.3911
19.0193
72.6615
44.7703
580.125
22.3294
63.2488
297.621
723.673
56.0968
624.389
15.2486
3.1208
-6.77443
-4.00546
16.1018
12.9632
4.05102
-9.32091
293.229
20.044
-13.155
-14.6972
51.9442
11.8832
51.6529
-44.4973
48.8772
215.928
13.3403
702.596
1.08527
-16.8388
13.414
148.604
9.62234
-7.80684
224.22
18.6986
-16.2462
1.77379
19.7119
6.35845
3.39522
40.8666
-14.6989
31.0477
-30.3292
45.57
264.207
10.4779
-4.46694
19.7309
33.3735
27.7783
55.3507
-5.99658
48.0137
50.6763
-13.0342
-4.9292
34.1061
-9.11633
90.7532
-18.7518
25.6559
9.24927
316.499
13.6769
53.7053
29.6932
-9.09169
904.779
-1.59694
11.0371
-36.4428
4.89011
3.90382
516.438
41.372
16.9986
3.30596
-2.9705
24.8305
26.8181
492.226
4.34216
474.014
441.185
28.4356
45.2336
19.5761
1.65886
43.644
-4.94249
369.363
38.2631
13.9933
-13.0996
33.1624
-5.65871
-37.186
-2.40367
-3.1093
304.619
29.7527
105.428
36.7661
-2.78327
-10.0118
18.3562
9.67686
18.166
42.4185
0.62646
2.71434
2.14319
-34.7705
440.44
57.4079
47.1601
69.9246
32.4333
-2.51748
41.8223
24.5334
20.833
31.9683
16.9129
344.881
45.5549
41.8338
455.024
-21.3268
28.1875
27.9767
-14.9082
41.9225
10.1836
9.74325
2.12807
0.798068
-0.0111052
12.5375
338.988
-6.9378
19.9721
28.7536
26.4649
20.6254
33.3713
25.1542
35.2461
446.306
57.669
466.247
49.0028
586.375
31.8095
21.6533
456.54
41.3851
5.16996
37.6239
-7.93844
-19.4794
256.845
16.9695
30.189
5.82698
3.62955
-26.0004
15.9185
15.637
-4.07391
21.4982
485.701
68.982
62.4753
-2.8957
3.94712
-49.1493
-16.3964
-3.70239
-8.24619
18.9461
-22.9934
-0.0454247
504.919
-8.29428
-2.49941
-39.788
-17.7204
-10.9284
4.42133
12.525
-11.4668
-21.551
9.10751
4.63706
25.5261
10.3758
-0.795316
5.85871
5.15278
11.5282
5.27919
25.1425
13.443
11.5004
49.9004
-30.6124
6.45766
29.7699
470.931
23.1685
22.661
47.4585
26.1748
54.3376
21.5706
37.8476
46.21
54.7553
39.0572
95.6935
204.356
38.186
-0.456709
74.1771
51.9477
477.172
-6.73809
17.0148
-11.8859
37.0969
21.8038
19.3671
53.3141
-15.6604
20.5726
46.7514
38.4526
30.7213
340.451
18.3877
22.1259
-15.6359
187.532
39.3015
-16.2737
14.6479
52.982
-40.3284
5.79272
11.4626
26.3461
9.41668
18.7939
-5.04488
-10.6817
305.698
34.5359
135.954
27.9872
-4.43116
1.7351
-8.4444
7.85231
27.0529
4.46741
3.36956
17.161
517.887
175.868
0.94771
215.156
-2.95681
-24.0842
-19.1357
281.387
-2.08138
-11.294
-0.835495
-2.60615
9.52602
23.5684
2.36892
-17.1533
168.31
11.5282
-13.4615
27.9859
-20.824
-19.8351
-42.779
-51.2271
36.4427
37.2661
-20.4425
-43.7377
89.0676
5.56003
-7.50654
-34.6514
350.817
-38.123
-15.2907
33.8493
-24.2797
-8.66563
-34.1899
670.13
-27.9628
-25.2721
-21.2562
569.332
-22.1823
-32.4338
-38.7289
124.895
-39.4557
-12.1338
4.7194
5.87109
11.9806
46.2231
83.9801
556.235
-16.573
96.64
15.8757
29.5562
-17.6572
14.9566
113.552
315.998
32.8425
531.875
16.5339
14.1212
-32.2335
18.0286
-2.00839
-16.7823
-19.9217
-6.683
34.1061
-33.4792
-21.6907
12.5375
65.4713
50.382
6.18066
3.45626
12.4094
21.5624
74.6007
-2.30112
16.4716
54.625
59.7628
-27.0724
21.7567
52.3144
40.8736
24.0199
78.5856
477.678
23.2684
4.07269
13.3745
244.803
-11.8717
207.806
15.533
60.1424
28.8928
27.4768
77.8232
200.515
-2.79223
15.8931
-6.1518
25.416
-4.60198
20.3824
-27.6307
66.3505
-5.47396
8.46113
16.2251
16.4821
53.7732
-0.685028
435.624
0.269128
25.2578
-11.561
612.867
1.9083
18.0525
14.7917
0.308433
101.774
-2.51748
-3.62254
-35.0144
9.87848
-33.5868
5.84043
41.3387
-9.32398
0.0532422
9.94765
13.1842
-3.52313
25.1656
29.741
59.8463
33.1691
184.85
402.765
646.083
34.954
4.34216
21.4266
-19.887
18.5833
34.9263
35.8449
-18.431
-4.90037
121.418
9.11301
37.3261
437.174
125.232
15.8674
-2.82138
-13.0996
-5.32683
28.7498
12.2646
22.2565
30.1366
30.2069
29.8062
-17.6554
462.922
564.389
32.4117
1404.92
-16.6146
-17.1772
-3.84489
14.9504
133.679
-37.5816
447.012
23.4601
112.693
13.8547
27.7481
-16.573
34.6163
-8.77789
164.489
-8.28689
852.664
6.77746
59.1423
420.774
348.217
59.6374
40.3582
-11.6188
24.4394
241.839
-12.4255
21.428
21.4128
271.728
5.04121
-5.74326
59.7524
66.1508
23.7202
16.1575
-4.11003
40.8683
554.297
-58.4911
13.3956
-26.2865
3.88049
-27.6262
347.782
527.682
-10.7495
-24.6496
-11.0461
-1.92033
-38.3155
-43.8366
83.0043
-26.9692
12.9999
-1.6375
22.665
47.4962
-5.48628
243.303
22.8064
24.9939
-16.0142
0.17344
-29.6795
2.39576
63.9172
143.88
79.181
119.986
-7.35307
14.2426
36.7618
175.658
-22.5342
529.389
8.19727
299.053
-5.11773
-12.7577
-4.36919
38.9242
54.9291
113.665
1110.04
50.8558
85.9918
8.73618
60.9566
28.0488
50.5895
6.5781
49.1331
18.4425
13.2016
28.8157
627.027
55.6958
40.5142
-17.9825
32.0074
25.5954
23.9784
-1.56754
31.2844
18.0556
-1.03379
23.3837
5.3056
9.41795
13.1527
-3.49924
-15.6211
-32.212
-3.45451
503.312
130.194
-6.90382
550.547
660.755
-31.8951
-13.885
-36.3261
21.661
-27.1276
-8.38006
218.906
-9.70307
-11.6188
40.5174
174.365
91.9136
-44.2846
-27.857
2.67213
541.594
14.4115
131.064
70.9967
212.328
19.3832
47.0796
4.32327
9.94624
78.0524
-3.20611
10.5845
326.817
32.7466
1.06939
-21.067
75.1052
13.2504
366.875
42.8168
17.0649
50.5535
12.3854
6.16762
42.3713
147.933
513.67
55.4442
-2.81139
75.6071
45.1135
267.666
43.4212
30.6161
27.0894
32.0326
2.17962
4.46742
-10.7227
37.6803
693.875
24.4086
103.217
51.7543
28.3164
8.86573
36.5092
247.217
633.078
56.5058
10.9014
125.437
-8.64256
387.774
-0.612474
443.473
455.636
-14.6828
20.5132
-11.641
-7.75359
4.85742
4.26436
86.2565
57.7658
90.8819
-26.2181
18.1699
776.159
66.6454
23.509
70.9822
6.10252
24.7737
39.5772
194.114
-48.6979
-37.1858
9.92289
-4.37863
2.12607
-24.6734
25.569
103.032
58.7165
-20.715
-10.2597
-19.6435
32.108
-15.6211
-17.2295
-9.07671
10.433
259.522
24.5334
178.145
1109.49
43.1568
122.392
34.3375
35.673
48.9507
32.8727
349.379
1.02134
1.63004
54.2241
18.6017
49.6516
17.6826
73.8079
52.0953
9.66473
58.7412
18.0316
574.976
-12.3271
27.7499
-2.26908
146.454
48.5184
22.4392
10.4089
68.6084
32.0148
-5.1374
62.9238
9.08358
17.0649
59.9238
816.933
31.3897
106.466
19.5203
19.0652
13.3561
-25.9272
-25.5151
-19.1372
111.679
-0.155251
-16.5637
347.218
5.67162
9.04011
10.2452
480.688
8.45217
11.6107
14.3509
45.385
52.5899
18.284
386.468
17.0884
-18.9195
-30.7739
3.77597
24.7252
3.43756
14.8958
16.1987
200.483
480.381
-1.97434
0.984657
44.0748
18.9896
6.86766
-9.72324
-40.9358
40.2385
1.52991
21.2072
52.045
23.5722
44.9417
-2.64058
-17.5854
96.6236
-23.3726
6.39983
7.96388
17.4478
14.3393
6.21623
28.9229
-21.761
-5.7796
5.00972
234.496
-16.5569
432.808
-37.8779
53.1536
45.7594
45.964
31.797
59.9598
14.019
49.1331
42.8053
18.284
244.976
39.5036
4.713
62.2065
0.252005
-20.9253
1.77731
6.82836
20.5726
0.984657
12.2157
-12.3822
31.2305
18.3877
27.7481
-29.6914
25.4255
36.4904
27.7668
28.7034
-16.6961
-1.65584
-3.69489
20.255
10.87
34.8952
46.9282
44.8433
61.9285
15.6855
19.5539
-1.50115
-10.9904
-35.6184
35.0263
-0.121061
16.5721
-15.7016
-26.5988
-10.4531
14.6314
43.3822
-28.538
0.277129
52.2665
-17.5987
0.155688
17.3514
40.435
531.43
-8.87547
-39.1571
1000.71
-45.7107
-5.07678
447.783
-11.0078
-7.32003
327.184
-14.0665
-25.3002
26.8814
3.88406
-32.1849
-4.73875
-56.0485
-31.5536
-21.9671
-31.6601
-27.6408
221.186
-13.8684
-34.4527
-4.25273
-22.5342
-29.2841
347.778
239.448
-27.0907
-15.1519
421.195
303.883
258.278
-36.7017
-29.6605
100.519
5.85983
19.0504
5.22564
741.873
-2.63885
13.4213
13.1679
57.7658
160.17
25.6661
17.162
31.3295
10.0092
12.2646
39.1231
30.1366
27.3958
11.3926
435.748
87.6966
0.30653
36.9066
19.9297
73.715
32.6994
34.0023
25.2578
601.259
39.3896
7.29548
15.301
-5.03808
43.6777
7.78988
79.7734
42.1126
77.4292
25.808
16.076
11.2085
-2.64058
19.7869
17.85
-10.2541
46.4919
36.61
48.3513
1.16203
13.195
109.389
20.9876
605.577
-26.248
89.3742
314.722
13.4129
335.163
36.7722
823.663
5.90084
44.5505
143.908
84.1257
668.992
8.63825
58.2517
5.75455
174.773
34.8022
26.7318
25.9502
32.0574
9.32406
17.9065
24.9083
272.881
-11.0078
32.0354
52.3144
42.7477
508.156
9.02733
27.9859
363.36
-8.5907
-18.4161
-21.2421
34.5686
13.6589
13.2907
12.2308
54.9547
-12.1626
262.736
-12.2179
21.0222
1190.15
614.777
61.3875
53.6327
309.979
10.3352
3.10662
38.9709
86.5136
51.8991
14.3075
306.099
55.2428
39.0388
12.0812
-7.44864
14.7917
268.3
19.3248
-1.74847
46.7978
11.8373
33.3886
58.6042
24.5093
21.5158
13.289
41.4477
489.24
558.525
36.1846
33.7989
21.1774
32.0841
12.0471
9.1263
27.9872
14.3095
4.67406
64.0743
30.801
62.5635
567.463
463.189
53.6388
42.1772
33.3713
45.7689
16.5055
27.6839
34.4629
-18.6391
37.6863
40.76
-4.10396
-10.9606
52.3487
26.493
27.4116
-23.5274
-56.4372
-46.3112
-3.06842
-5.44995
10.1521
-13.5393
263.356
33.671
-45.8957
30.3513
70.241
329.194
304.006
-9.66853
9.48641
-41.1463
19.4454
-36.064
-8.28178
-27.3528
-22.3406
-42.1387
-49.3672
-32.2436
21.9141
4.93717
-7.22714
-41.5461
620.364
-26.2027
-25.051
13.8547
-28.7396
-0.352912
25.8741
-10.9508
201.588
19.6238
40.8849
26.7451
19.6418
9.58856
22.5351
24.4161
49.303
28.7153
54.4136
1070.32
74.1021
30.7878
194.05
5.37817
162.92
33.0502
42.1554
84.689
0.815972
21.334
419.412
67.1719
45.9253
218.904
40.8344
62.1213
37.274
18.6911
57.2606
36.7492
47.0073
54.4803
4.23293
4.24299
653.762
-5.42394
745.409
232.028
476.297
22.1458
42.9784
20.4055
120.72
744.26
32.6946
-5.77745
-1.57118
9.88655
298.026
29.6548
14.9822
-40.2736
19.1069
-27.2105
298.384
-5.9204
16.9827
-18.6575
188.111
-9.82704
-31.101
1270.77
-66.2338
-35.9917
-24.0563
562.846
589.297
-59.701
-8.47541
-61.0074
-39.3078
22.523
-15.6807
3.54735
-24.0544
-35.0231
36.1814
-8.13968
-31.7335
-22.5427
2.38221
-33.5868
120.111
-27.8928
-24.2537
-59.9238
-18.1633
-14.3882
-5.99658
3.0361
7.57278
46.7173
-41.1451
-42.4105
27.0502
9.74325
-16.6126
20.0337
321.281
58.8153
27.7324
25.9425
44.2685
38.429
6.19733
24.9388
465.984
-36.9713
-12.5764
25.577
101.929
913.558
11.3459
217.597
-2.65541
1.06939
29.5156
40.8736
62.128
-9.71334
52.3487
24.1536
5.94676
39.6114
51.7744
280.483
47.6871
35.3921
53.0143
26.9166
54.5202
40.1372
-35.3044
365.959
-18.6912
27.7808
28.9859
49.6525
-20.5959
14.4218
-9.40684
-48.4304
16.337
1.57586
412.999
188.754
31.1439
115.076
248.342
8.72882
14.6081
36.7963
42.0697
-1.60494
5.3056
664.256
10.5563
14.7917
442.588
28.6852
-2.51748
208.147
-1.28119
3.40354
51.1079
230.657
-10.3433
48.8962
2.0923
30.0943
11.2907
30.0383
8.07359
30.5894
21.1774
15.2175
42.243
15.7952
4.76948
20.491
8.80622
45.3336
27.0529
43.8228
1.4955
20.9091
49.3709
26.0775
35.1378
27.7552
75.2464
608.728
52.2646
45.7572
307.671
25.5375
-36.2346
12.0799
5.407
-36.9408
28.8928
233.837
41.8363
430.973
-7.50654
39.0572
28.2271
-14.9093
41.9342
-28.5677
14.2773
-16.1084
18.8889
-21.5239
-11.8859
31.4747
-24.0563
1.29936
11.8709
6.46247
32.754
549.938
28.1586
11.2786
229.822
35.4065
-14.6841
-21.9047
21.1889
-6.26561
277.955
3.40354
182.293
-14.8461
-32.8321
-33.6868
-9.31709
16.9323
-25.6743
-6.48271
13.9212
-8.34899
-17.1106
-0.68303
-5.76116
8.42219
0.356045
17.6826
21.334
-9.7489
9.66473
4.39329
80.2904
8.44397
-15.3544
-50.3211
-9.79739
89.5602
11.5215
5.57259
-32.6946
-2.60615
33.8889
15.1249
41.7143
29.1906
25.4319
17.3615
52.1871
-36.4463
-21.4489
154.814
-14.4471
94.8451
63.5997
7.73283
-10.1481
8.42228
4.68488
15.1285
-2.19984
340.089
-3.4305
588.098
99.9566
6.47463
-7.19071
-3.02884
33.8764
16.1471
20.4553
37.7651
-4.09114
13.8981
15.3171
37.7374
-23.1161
30.8205
-23.6831
-7.32401
27.0187
136.173
173.401
50.5376
50.5895
491.961
208.922
14.3509
49.1331
85.0377
-6.07891
25.4514
33.207
28.8692
4.98069
8.98586
2.1806
61.1592
591.171
26.5061
157.105
-29.1483
9.41795
35.6415
3.54735
13.7026
1.99966
1270.27
32.3673
41.3759
55.249
17.0371
-3.5299
1.92041
39.9597
358.012
4.31079
75.1876
47.8652
96.3801
36.6286
35.3632
211.205
14.3095
56.083
30.911
67.8224
23.3048
23.9843
95.8718
38.1265
55.9275
42.3944
643.752
37.3219
48.2563
46.4958
82.1159
20.4055
28.8906
17.1912
43.3596
23.6635
14.3652
32.6946
0.67971
259.608
411.027
59.908
54.3376
-8.46981
-17.5083
56.6294
16.5684
15.0757
83.1636
32.9477
35.0811
483.731
-20.7936
-6.411
9.66585
401.603
21.8583
2.12607
5.31163
605.281
208.642
-30.0853
-17.756
32.8304
121.126
530.16
-53.7638
98.0256
-5.4966
-51.881
-19.0853
17.9742
25.5181
96.6236
-12.1351
30.9753
37.1216
27.7783
974.591
-0.13432
-42.4105
11.4984
31.7202
71.5706
390.622
80.2063
168.96
66.7573
34.6809
1011.63
22.0617
20.2197
50.8769
44.7703
305.423
1.03857
42.3714
56.3777
7.62862
49.8053
473.334
18.5813
43.5711
3.13566
-5.3125
-19.8929
2.41454
-1.70182
-21.707
-43.7377
29.0974
-3.14132
20.5526
41.2192
-27.1551
-38.9891
90.8557
-20.2073
-11.5426
31.9752
238.09
4.45283
19.8292
27.5848
12.4033
30.1333
-59.0052
1.4896
-48.4192
12.5438
-21.8623
-14.7234
-39.672
0.308433
722.1
-23.1322
-16.741
-38.7625
698.682
-1.72766
-34.7062
3.96636
5.73141
180.488
13.7228
127.502
759.559
62.0692
224.027
609.874
-13.9712
5.49843
-32.4232
-30.6681
0.925928
6.43817
1702.37
-26.6155
17.5118
458.784
-6.70494
25.8758
-5.34356
-19.1357
28.3881
153.466
-0.732084
17.0223
31.0541
150.42
14.7058
2.07232
16.8203
-38.3204
10.5113
-29.4396
-23.221
230.392
319.688
10.2963
-40.2927
9.50625
-11.5702
-1.55643
16.5082
34.5856
-18.5672
-46.5461
167.314
-29.5148
-5.57645
-8.24619
37.0119
-2.22989
13.4022
-28.454
-9.49547
22.7448
-10.0697
6.45766
-58.3113
2.04632
-39.9895
-9.79114
-6.88945
899.541
-8.41443
34.0994
-6.59574
327.32
11.6518
27.29
22.2565
18.8922
4.15897
9.19147
-1.84623
6.17476
24.6149
53.1003
42.0697
32.1283
419.474
-10.4076
57.4079
-9.0619
-8.78621
21.8454
33.8588
50.5459
499.094
24.0183
45.4857
393.7
22.6593
3.96636
43.2127
-1.82772
7.54951
28.7153
112.51
-4.12251
20.6912
31.7248
33.8175
32.6724
-18.4867
6.91528
0.558465
8.7277
42.8116
268.219
-3.173
23.0647
-20.1471
488.478
247.971
30.7969
2.60183
1.71667
224.275
12.4375
33.9708
-46.542
33.6316
17.5884
-26.3922
6.13842
-11.195
-0.330223
-16.8477
-39.3919
18.099
32.2666
39.0572
31.9752
-9.28715
36.312
-7.95297
38.5699
-19.8566
186.497
260.111
7.80279
23.7881
-6.8698
812.311
34.0023
42.1244
-2.19066
2.71082
24.4105
348.611
-0.20078
17.175
675.248
-11.8878
588.582
-1.28119
36.1154
41.3759
-0.972962
11.4149
58.2053
-14.9462
3.80137
45.5819
17.4293
47.0767
212.783
12.2657
151.555
-4.43116
26.098
-19.6888
98.1707
215.139
49.0201
13.7636
31.15
-8.57901
-22.2102
35.1802
50.3925
31.8095
477.051
54.5036
31.9915
19.2255
36.6868
284.053
86.7019
3.46138
46.8054
-0.839065
1.14097
19.2861
74.2304
24.5994
9.54657
-13.8963
29.037
-2.81139
185.668
-17.1924
28.4286
42.9441
38.886
57.7402
43.3873
173.945
72.9634
33.5239
343.734
5.94676
133.315
34.9079
-6.24953
43.939
517.027
9.9108
118.848
-10.0045
423.118
15.979
249.858
178.444
25.9387
60.0862
30.0682
45.6823
22.0321
235.347
25.7107
-2.98996
22.637
911.761
-6.26371
16.4821
33.1585
21.8038
-27.4845
65.8614
27.1318
466.69
19.9266
89.7544
60.2785
32.4432
630.26
-0.643416
37.6069
39.5259
15.1017
7.54261
66.1696
189.885
31.9249
41.4545
40.3689
42.0322
1010
14.4284
6.81323
87.9421
789.908
49.0818
17.6826
15.2869
38.1265
756.196
37.1202
-12.8398
-7.92332
-0.395015
15.2697
31.8095
30.1407
28.2433
-10.7596
26.0775
-13.5879
10.8886
34.017
22.1458
26.1118
-1.09443
4.07269
108.952
282.285
-12.578
324.386
40.1372
14.3584
23.9421
113.43
71.8213
22.4266
24.7291
-17.8401
42.8053
249.367
-39.8121
23.8367
51.7586
2.0223
-6.26371
-11.6289
-1.56754
68.7657
16.1816
-42.4771
512.46
185.802
29.0059
-37.7979
-16.819
-11.2102
1933.35
24.1621
9.67876
527.197
-23.1322
15.1181
22.4349
4.34101
-5.96679
52.982
-14.0914
-1.70354
2.0923
24.4721
-13.0721
804.552
30.5894
1807.61
27.0396
1.02134
-5.86623
33.6094
5.05808
20.4758
71.5706
8.31224
33.3546
58.3904
58.7412
486.963
49.8907
33.3713
47.643
38.9943
15.2712
5.19514
46.6443
-0.0496041
135.971
36.6868
-10.1754
-12.6236
20.328
20.813
11.1981
606.464
425.294
93.9399
18.9169
34.6592
-27.1742
111.214
18.3977
27.9859
17.6462
34.0578
35.8633
25.5375
6.86893
58.9315
199.191
8.17597
1.23992
-7.91707
26.8437
281.048
20.6044
2.82997
6.52272
23.7212
438.233
-16.7834
1.41736
59.4439
19.8995
66.3505
-15.634
26.5435
53.7732
-10.0554
-10.6179
17.7069
48.9948
-39.672
250.088
12.9177
15.301
38.0555
14.9386
-31.2662
14.6479
96.0855
-29.084
-29.8145
-9.1521
33.8424
-3.70179
-5.56896
31.9249
174.851
23.2915
1.02134
42.9798
5.05808
-13.8015
29.8461
47.2077
49.5417
40.0747
-3.45373
8.14143
44.6831
1.16498
25.875
2.66539
37.76
1.44701
23.9678
17.1437
33.5738
245.033
252.643
39.6392
16.5236
-2.08333
15.7722
13.443
43.3596
44.2782
21.8615
17.7021
14.7773
50.772
227.369
39.2932
52.4636
28.4772
10.2709
49.4304
57.3105
35.0811
61.129
251.883
18.8889
375.778
4.98069
14.6081
22.7953
42.5288
19.9297
9.99679
28.3801
12.1393
-34.0498
-2.91137
3.79576
16.1785
7.29548
-1.56563
517.816
37.6069
6.21508
29.6405
49.2339
0.901104
0.170523
13.2277
-24.3165
20.668
217.969
34.3375
26.3027
17.4293
24.5879
10.173
5.37817
48.602
-47.5347
41.0905
58.4521
77.6527
17.5859
-20.9933
34.0276
25.008
21.5624
49.517
48.3646
-14.7139
55.7949
18.3456
52.751
52.2665
19.7792
18.0086
30.1407
16.999
-14.5077
13.6133
16.5798
9.56859
301.678
27.2719
402.09
4.88911
-12.573
4.88995
410.302
18.9772
11.4206
30.9111
15.9293
46.6922
20.2589
712.429
117.723
41.1043
-18.9499
10.15
209.196
-34.3605
274.449
16.6514
334.124
36.389
8.94952
79.3176
25.3188
766.9
10.9462
39.4715
269.949
56.9267
-2.33078
252.213
38.8292
623.349
160.054
35.7555
469.749
12.734
449.091
4.5884
-11.561
2.71082
11.292
56.2562
29.2969
48.5249
26.5454
28.6951
52.111
25.4255
40.2385
-35.9514
-10.652
230.081
-15.7832
18.7047
6.77746
516.414
-10.2541
64.721
108.321
3.0361
483.586
-37.397
-19.9217
-17.9274
11.6173
7.75027
15.7906
16.8555
33.6121
212.328
630.918
25.9451
105.176
26.2476
4.32327
-11.3901
309.797
18.0823
15.5025
8.03828
25.577
45.7073
62.7316
168.767
22.6937
16.0852
36.6766
-2.3263
88.2236
-3.61616
228.194
23.6241
19.6314
-18.6427
24.4657
17.0705
5.23059
34.5516
14.2921
-13.1295
-41.2297
353.906
6.69515
9.98159
277.308
27.0146
9.83795
38.9996
17.1504
5.27919
82.2496
212.549
22.8134
212.025
-0.699406
-53.1012
548.063
298.517
6.30191
39.5276
-30.6192
543.058
53.0807
39.3451
896.76
5.98845
47.2591
52.1756
37.5974
249.334
5.16549
59.2549
398.06
247.525
-29.0202
4.98069
125.178
212.076
33.0482
649.053
-17.1832
-10.4076
28.1586
58.1303
614.006
33.5324
50.9082
34.3173
49.2999
27.2996
19.6238
-20.0223
8.94145
-0.790625
1.10756
-11.9632
-12.0722
212.753
-15.8763
5.24782
185.609
20.4804
143.122
126.376
3.0651
35.4683
32.6751
29.6065
36.555
48.3646
7.7749
14.5655
8.97532
221.09
42.3714
43.2592
30.1174
26.0775
490.536
53.9921
513.778
366.974
603.24
420.57
9.69489
-28.7383
8.33173
41.0143
-8.82986
450.456
3.92038
797.26
-26.6577
41.8363
58.0858
2.82997
34.0994
268.892
1.2324
22.8962
73.2047
-7.41308
20.158
46.0661
40.7033
15.7507
-10.0118
-9.0638
36.9066
94.8923
34.5735
15.2617
4.64305
9.05373
1.92169
11.2786
62.4183
-8.13968
39.481
6.21508
48.3811
275.634
39.5259
2.0923
58.2053
-24.3165
759.05
54.9252
47.4559
65.658
26.4619
34.7467
34.5359
-15.8453
27.9872
318.027
629.003
314.704
21.5407
54.704
38.2973
56.9413
20.3203
1.16498
83.9711
17.6579
74.6015
0.509978
10.148
32.3267
53.0551
44.3243
-6.90224
-1.06217
216.245
119.783
-19.3531
8.68933
52.7115
-24.0532
21.4502
1.65886
-31.1794
263.151
-24.997
36.2141
217.329
54.3376
-32.7773
45.3438
-15.9661
106.18
13.5259
3.44993
569.832
75.6673
-21.0714
25.4514
46.3255
48.0105
4.5063
-25.2721
-0.641512
188.896
2.1806
181.21
10.5594
-8.74387
22.7579
386.953
-20.9313
416.879
-3.70051
35.6415
25.5488
34.0416
54.932
23.063
103.199
12.7739
-22.3424
-12.9479
0.21823
-13.0721
-9.31709
-3.17081
45.0433
10.3839
31.0064
614.13
-6.30523
20.4758
58.4521
21.4307
1119.54
32.5043
33.3774
20.8985
63.3752
22.3637
1.6648
19.5203
41.4855
18.0413
31.6439
-1.33359
0.67971
-20.4425
1059.63
201.978
27.2234
68.0732
54.2858
61.8339
62.2104
39.7628
46.5535
30.0682
-9.82704
34.8217
1236.36
28.2592
450.741
-2.51558
20.2303
-1.56754
23.7881
23.6778
8.12272
-1.03731
1.92169
30.0193
33.0451
-1.56563
34.3074
272.97
127.562
650.247
-10.6515
-28.4556
49.2339
-14.8461
17.0371
22.707
-7.38706
-35.5609
6.19952
-5.05954
22.7138
-2.73458
31.0064
31.7354
-9.93445
-17.5496
48.5868
-21.5629
60.3262
628.628
-1.15479
-5.3278
101.845
25.9425
-6.33128
19.6884
5.2603
47.643
160.809
54.6266
80.1898
60.2472
50.3925
39.3058
-12.0799
20.7471
77.3215
59.1756
257.816
20.328
15.1908
14.1535
34.7731
8.63808
676.419
17.1032
17.9629
169.592
3.58873
14.6367
50.8836
9.02733
37.3562
16.6573
28.367
-8.1236
19.5761
90.4957
25.0426
20.787
8.27805
-4.16894
405.785
51.2066
20.5526
25.2634
981.369
29.6869
52.5899
22.572
480.466
16.4099
74.1771
44.2624
60.7283
30.5376
4.9917
135.185
25.9264
136.71
-8.16417
61.8021
-36.8609
-45.0779
-14.0079
823.686
-4.10104
679.295
-24.707
2.46651
-6.41282
-1.91
-2.64058
77.8829
0.98338
334.574
20.282
29.1138
10.5324
69.417
11.1101
946.488
6.3152
6.43546
533.545
19.9317
18.6017
280.162
62.2002
45.7936
50.8942
43.7487
95.2829
6.56991
923.553
47.643
52.1127
-5.34356
70.7875
-2.26908
34.0103
-1.92367
699.159
84.8178
14.8331
40.8736
64.002
39.0124
27.9859
-0.209266
410.745
241.127
12.0799
378.346
-14.4521
173.094
47.0239
55.1297
-17.5007
809.176
720.628
73.6954
50.5376
63.708
12.1449
100.558
298.384
67.1682
38.5344
1.02021
560.497
13.5293
240.102
22.3099
248.462
15.9574
35.2228
584.134
181.099
6.24866
72.0548
15.2617
14.0134
12.0812
-5.57457
389.84
276.674
37.2805
19.0491
11.8285
254.999
45.5705
15.585
297.21
16.0388
-14.0091
720.632
10.8847
59.6374
320.091
-11.3787
34.5465
9.74325
-18.4867
-32.9351
764.608
35.0263
29.864
387.714
-13.7611
207.729
776.506
351.026
59.8244
8.00624
53.0159
21.3444
4.63556
344.93
15.1975
59.1888
696.348
2.94307
1.58731
-26.0387
62.8792
74.1285
175.771
-18.5359
23.3072
-11.9449
37.9489
53.0551
6.21623
57.0339
10.6319
57.4151
11.5541
44.876
-32.2557
8.60555
9.21508
24.4123
54.0177
36.4821
23.4155
-5.60333
12.5477
-7.53277
-12.8231
35.0777
2.5129
-27.6307
54.4994
17.0884
99.1466
19.8259
15.0204
23.0414
58.4584
15.2445
5.31163
39.2586
76.1688
24.3207
250.222
-1.13781
59.3415
3.39522
0.293617
-15.804
43.9867
271.395
34.3256
186.978
12.1455
33.9037
45.1958
-14.9462
335.511
13.7228
52.5396
28.6736
0.802713
1.02134
209.651
12.9947
14.4284
87.133
34.5492
53.1931
23.9843
41.5239
154.319
79.8758
38.429
29.6232
47.643
57.7349
7.06921
383.976
13.0689
-12.0799
26.3926
129.443
47.9312
11.7393
29.6983
20.5685
44.1434
134.2
88.6265
21.7565
159.177
7.73283
12.3407
15.9185
-12.1817
2442.55
0.135923
303.273
55.2314
30.3027
53.9895
19.5931
45.151
215.823
2.59336
573.049
-2.61211
-6.9828
553.832
27.3172
7.71378
276.63
-18.3082
24.3278
3.5121
5.48027
2.18575
-14.064
7.85705
9.45356
20.1835
13.4621
11.959
16.8674
-0.262819
300.628
277.943
713.366
30.5791
40.1673
14.8351
12.506
-24.0532
-11.346
-13.3337
-31.3186
-18.061
-17.9589
-7.91707
14.1049
-1.26726
1.86379
-18.7218
-15.029
-14.6972
25.7073
5990.15
59.1492
62.8644
-18.2603
266.269
36.0181
24.5847
10.4556
5.65003
8.04883
19.103
2.12607
1.77731
39.3133
-19.9943
-13.2187
17.8379
45.2265
3.54735
-0.643416
476.138
44.9237
56.8149
35.2627
8.00441
-11.098
4.64924
436.828
174.506
26.3461
9.41668
35.6605
247.981
71.2802
60.5328
7.72127
75.9762
42.0322
29.8613
21.9247
27.428
33.5942
60.3262
17.6826
56.9413
21.7797
40.3031
46.4898
43.8948
61.4831
15.2712
35.1802
27.716
49.0028
59.7628
104.898
949.316
21.7567
39.5111
223.146
306.542
-3.25327
46.4958
46.5086
27.9859
-2.08333
525.518
-1.54951
63.9743
325.388
12.4911
34.5686
20.3995
-18.2002
36.389
10.8236
22.4266
33.7229
-19.6588
26.6444
39.0572
37.5974
13.2016
321.17
-11.7011
111.658
44.4514
66.7512
8.25443
37.6296
0.964867
-21.2562
20.2303
28.4175
14.4178
-8.18129
4.37459
36.4475
28.3801
319.428
11.292
46.8859
33.0451
48.5249
47.4358
41.8036
336.688
83.0518
9.02574
47.3598
-1.72766
-19.7136
11.4149
18.9589
185.642
106.875
90.5325
-8.76604
4.55085
-12.0971
1.63004
37.3576
20.0506
16.7276
-15.9407
98.1707
52.0953
137.101
162.749
707.471
16.5047
51.3911
78.3497
510.025
1.44701
14.5975
462.845
42.268
33.0011
56.3777
47.9312
-5.42394
106.776
90.9902
16.0324
226.029
414.714
355.34
23.4148
47.4962
20.9324
26.868
17.04
-24.0573
15.1915
-13.542
7.96649
127.482
28.2542
19.8648
250.405
-6.1268
33.6878
53.3758
559.548
201.774
4.67665
-20.1103
452.011
-20.5315
5.00114
35.3434
227.54
56.8032
57.4428
21.2088
-8.64256
3.59073
-3.43843
23.2106
780.152
26.9166
62.0164
62.626
55.8012
622.797
37.4192
22.4785
-29.0292
-27.7447
-59.0696
-62.4858
-0.298202
280.653
396.517
12.5923
12.4033
-16.1084
-16.7184
-23.398
-43.745
194.518
-46.5451
9.05976
25.569
9.99077
-26.3372
14.1031
0.736253
-21.2433
400.687
-0.811438
490.014
22.1446
-2.66469
5.58627
-15.7113
-6.51288
25.3531
22.1291
50.267
-28.4854
-13.8305
15.069
153.539
52.5582
-16.1736
24.7358
1.19104
-9.5093
17.2226
21.4307
740.975
-33.4388
-31.214
-7.79073
-0.926356
-28.4729
-12.3271
42.7424
-52.1952
-24.7579
609.349
20.4074
-15.0421
33.0011
-16.7109
-12.9861
-23.8781
12.324
209.09
4.24299
12.8317
123.642
33.2638
-2.22989
33.608
18.5833
5.00972
8.68933
5.85983
-5.3125
14.891
19.4625
-21.0113
-0.764783
453.369
0.516224
16.5364
15.8674
118.056
-12.1626
101.566
295.129
252.357
52.8813
52.5899
76.9199
40.0601
8.91362
31.0736
29.4589
642.089
41.3777
-0.909199
-15.634
645.978
1.18904
645.305
47.6919
-3.479
36.5022
22.1722
337.38
28.1452
40.5413
-7.69704
17.4507
51.174
16.2232
35.7328
86.1532
602.168
-11.589
227.27
3.89454
30.8862
20.7852
2.0923
24.4721
-3.70179
18.7939
800.804
56.8263
64.7318
398.105
-0.852723
41.0905
0.925928
34.5492
66.3116
25.8584
47.1461
56.8671
10.8825
30.7764
421.944
12.6914
1368.35
56.0147
29.9355
47.8902
8.63825
13.2508
551.46
38.5609
55.4169
56.7168
1017.33
61.7979
795.644
35.4479
52.0044
194.56
273.489
1.6648
6.40183
-16.542
29.2857
-32.4865
13.9539
-2.08927
9.9108
15.1648
12.0262
25.6028
252.578
6.60865
116.13
90.9111
23.3893
4.98053
15.4
27.8128
28.2271
47.9402
203.747
25.5217
-6.73809
31.2176
10.8599
45.2841
48.151
44.2926
-18.1142
51.4401
13.9552
-9.32271
1.9083
6.80813
-18.4322
-8.78621
253.573
16.9922
44.9237
1.52948
41.7376
0.146408
-3.57761
26.4552
-3.70179
28.1642
8.07359
9.97463
45.0433
-0.860516
6.42491
-5.86623
31.295
-8.17929
299.712
572.516
8.31224
43.8228
-11.623
0.294399
43.7487
84.0385
229.801
20.2528
47.643
42.7424
26.5156
-2.30112
18.3456
41.1799
9.85513
8.53127
-15.8267
23.6298
11.7898
54.2293
14.8331
50.1304
563.738
144.587
10.9014
61.719
26.0277
19.5203
90.2797
72.4612
337.117
4.28861
30.1573
229.418
34.9731
35.1864
53.0807
48.6636
498.491
36.9105
-26.2734
-3.45276
40.6998
15.6314
302.745
-12.6381
22.6403
-2.40026
-8.21147
-27.9628
-25.2721
-4.38964
481.251
-8.18129
0.62646
-38.5151
-29.7159
347.597
-46.0149
-28.0768
3.99703
0.736253
18.3778
-24.0692
12.307
27.1201
-19.0848
52.982
13.2649
4.64924
481.806
73.1978
-5.57585
20.668
79.2881
41.8338
60.0358
212.332
124.702
10.173
-13.3625
51.7908
22.3498
602.501
915.264
11.5388
41.8746
40.935
222.305
381.383
10.8825
28.9023
12.7573
135.211
-13.5455
193.306
35.3999
28.0614
16.0311
40.4974
61.9999
26.0775
35.1378
31.5033
69.6242
27.768
794.479
31.6499
27.0166
-3.42357
48.9818
27.4116
4.99486
58.6365
66.272
36.389
-23.1229
1.45326
10.3568
49.3325
41.1673
33.7229
17.8225
73.4548
-17.5083
37.8888
26.353
28.1942
47.5564
7.03956
46.0661
46.3255
501.535
495.512
17.0148
-23.398
3.36366
17.1731
55.6473
-1.24761
42.0697
15.2617
19.6356
-13.4351
-6.65951
13.1661
819.001
48.0376
37.2805
11.5528
309.805
-25.0063
61.7903
23.0817
10.8998
9.54085
7.71449
33.8424
21.192
51.2041
18.8064
32.4218
17.0916
27.0396
20.491
-8.06038
116.053
19.6666
41.5855
34.5492
47.5709
35.2287
28.4054
32.5043
16.5721
44.0512
78.3489
47.643
-9.79739
-7.89128
28.3881
12.9111
-7.54587
-17.7021
16.1345
54.5036
129.443
617.053
44.1725
680.781
155.746
84.2867
87.242
-6.35529
409.688
12.3407
6.54821
24.4988
10.9186
20.9324
12.76
236.985
-33.5597
-22.1832
-4.90291
-29.4634
-33.263
20.6605
27.7552
11.0351
4.52777
4.00417
53.6485
-9.99767
30.8205
1.65886
-6.95579
101.372
38.2631
591.571
-4.16894
53.4603
50.5376
35.597
-4.66629
13.4847
-2.84761
6.8546
52.8813
46.9677
15.0757
75.6673
-34.1899
117.281
18.2145
-34.8491
45.1258
-36.5165
4.98069
44.5931
24.6694
34.5735
47.1208
49.6206
-22.8054
-1.03731
7.54389
178.071
46.1635
-6.91214
30.5592
324.339
189.227
-18.1478
52.982
6.5233
264.414
-1.65584
11.3536
-18.6943
-25.6596
39.9597
-21.9261
11.4694
193.832
6.64354
7.25223
18.0576
26.593
118.882
55.0672
145.799
26.5313
33.4387
38.429
302.516
63.3571
1.44701
-0.395015
73.3657
112.237
46.802
-23.3243
85.475
55.4169
71.7094
37.1946
301.923
20.5685
6.6572
-2.70822
27.3779
23.0342
241.022
97.6277
12.3407
23.4148
-0.937321
163.927
20.9324
20.2563
456.029
-1.02164
13.2919
691.836
8.21555
-1.35237
8.94677
7.54201
24.5061
39.5608
-13.6231
142.27
27.7552
50.8836
20.2717
52.3487
3.53887
9.69489
-5.36616
1.17466
-17.4939
13.9539
5.407
-18.2002
24.5351
38.2631
47.8381
41.8363
230.448
41.2192
6.5781
377.054
-0.973541
73.496
40.9313
54.464
16.9498
58.8007
16.4099
23.8367
7.6445
-15.9017
54.6544
25.6622
68.6554
53.3141
19.0098
36.5022
-11.561
0.836758
54.3955
768.401
40.5413
51.1839
53.048
8.72691
28.2366
50.5459
-27.5181
717.423
9.87848
9.51674
-17.8396
-1.70354
-9.1521
13.2277
-3.70179
275.541
-3.18548
2.09907
10.173
17.8879
11.0004
52.3501
539.592
8.31224
88.8004
16.488
20.9091
50.3053
30.9328
1.51217
527.404
42.7424
-12.8398
1.44701
18.3456
45.2547
99.1182
14.157
38.6233
95.7331
79.7798
127.931
-5.42394
71.1682
-10.2094
-2.60716
144.849
20.4961
5.85876
28.2872
6.71845
25.2889
186.177
44.8182
393.084
38.9996
30.2688
185.19
41.1043
1.6648
17.6462
9.69489
20.8708
546.6
47.6871
-17.0818
-10.7039
-19.935
238.179
30.7668
34.9731
48.3049
19.7271
28.1007
15.9484
28.4772
-6.59574
-17.5083
14.6943
58.2121
-0.456709
36.6958
85.4918
28.8692
1.23255
122.121
6.24866
27.0772
30.2542
21.5097
-4.06473
-6.65951
-3.70051
22.523
-9.57111
-42.7951
-3.16401
113.018
-5.67608
-6.90339
20.2701
15.5007
-35.4608
6.5233
3.91866
-9.1521
331.819
690.234
24.9672
223.08
13.3435
38.4949
287.753
42.9798
879.863
813.701
32.6751
1253.37
11.8896
245.208
18.0316
-0.926356
30.7764
-0.427055
14.5975
15.2697
24.1555
3.69853
39.5111
22.6211
104.661
11.4427
-0.046267
79.7458
17.9065
-10.1034
-10.699
16.748
11.481
9.54657
16.0888
-10.3184
317.654
118.711
5.75812
-11.4038
158.94
20.8985
1.53106
63.5931
-10.9198
-7.24023
10.545
15.828
6.30191
106.994
-23.5811
516.821
-18.8028
3.73785
17.7671
-6.26386
19.1481
575.04
22.6049
-18.6575
17.5713
340.623
510.835
-0.715206
150.683
30.9499
104.563
-5.31567
68.7657
8.39119
-20.9313
-12.2817
5.66982
65.6265
46.1635
20.4139
24.947
34.3074
7.62186
14.6479
37.9895
17.013
521.161
43.3218
93.7496
0.0532422
34.3105
32.4634
69.4062
3.97313
29.1245
42.0322
22.2448
578.138
41.5855
38.2006
7.1177
30.6302
5.32774
23.6538
27.7491
266.909
9.0092
27.6839
28.3881
56.1724
460.185
26.3693
51.6794
-4.55319
51.0946
43.3018
35.561
10.4102
247.922
334.726
33.6146
9.54657
-0.777811
53.8785
12.7626
22.7726
12.7755
15.7722
210.22
11.5004
23.6635
222.387
54.1327
-25.6965
-1.19436
-3.57588
30.7668
-32.4933
19.7271
41.8363
14.9304
14.0744
-19.7142
138.039
65.9997
29.6869
39.4715
-26.6936
21.7033
-2.78327
-17.5081
17.1731
51.8991
417.232
-25.6105
8.33654
19.6356
-9.68693
-6.65951
33.7808
35.6415
5.42142
13.7026
397.876
40.586
43.0496
-6.90339
61.4996
39.5259
30.2033
46.9609
53.0781
28.1767
-1.64907
5.37817
41.1057
33.1691
27.972
585.635
50.9558
38.2006
22.1102
30.2795
197.942
27.1846
25.875
1936.7
-16.588
351.897
22.2815
18.6911
6.66077
889.449
35.7629
621.385
583.329
35.3205
-0.046267
-15.8316
621.356
1058.11
9.91575
31.1269
9.25175
129.547
15.1688
1.09626
-38.4186
123.824
5.29642
362.578
504.441
24.0044
51.2309
72.0669
89.1916
-51.2313
-26.4547
-41.6448
-32.3259
469.499
28.2981
11.4619
79.6024
38.3833
19.4417
4.54324
47.9277
40.6041
1.86555
23.9303
23.7866
19.7609
0.315978
26.9101
70.6211
39.1329
85.2708
4.42235
-1.92217
101.426
11.3129
22.6305
8.66981
42.8317
-11.7745
28.3139
14.2901
67.8718
29.8257
48.2563
43.3873
18.6155
12.024
-29.6605
92.0853
21.7894
3.1208
18.5255
-10.7039
11.9241
33.9054
34.9731
36.5937
140.493
63.708
55.3038
37.8476
2.77459
-4.3898
665.701
39.0572
39.4715
1.95725
111.275
571.133
25.4514
33.207
1063.75
26.9951
-14.8443
2.83893
-11.8859
55.8375
56.5285
48.151
19.5809
2.14319
169.561
-49.0423
172.462
477.921
44.2894
-3.94891
22.7972
38.0654
21.1889
-17.51
-7.37067
52.42
-16.2737
-15.3371
9.51674
33.9037
13.3367
9.47954
13.1648
110.623
51.2041
39.4211
111.133
33.9582
6.63575
148.854
42.2508
382.065
61.7204
8.80622
229.827
37.8374
60.6894
31.4806
34.0276
25.008
68.4141
-19.1026
6.41352
5.19514
257.024
-11.294
23.6308
11.4001
201.01
59.6834
9.56859
-0.732249
7.37768
13.2947
38.5776
-6.57025
-15.9298
53.1184
98.9997
25.2463
20.4553
29.5156
52.3487
-7.70553
519.896
283.309
44.2782
-9.99767
11.0292
8.03674
206.827
9.54258
23.2706
-6.25635
9.30817
43.0932
369.557
71.6219
20.3165
45.0937
-3.66495
546.058
629.229
17.9551
50.0736
40.5142
17.6248
-17.7758
407.905
22.1043
-5.31567
24.9893
20.8839
-8.47541
-9.68693
-23.5261
-22.4412
7.5305
6.80813
-7.69704
21.1889
1.23065
-11.1188
54.294
-23.77
358.455
-16.7202
14.0196
9.54085
26.4552
-9.32398
62.4485
58.1618
13.6811
16.0061
-2.72679
3.5041
-2.5571
49.445
50.2212
-3.45373
-6.8511
-2.16853
-0.361897
15.7838
27.7499
58.3747
95.1503
626.215
39.1481
18.6911
821.88
34.8752
20.7704
21.0995
21.6837
-5.12734
31.5724
26.4352
16.8203
-32.6982
12.2843
-30.7181
13.6639
23.6306
20.4961
3.98469
-9.19409
14.2147
-2.82212
84.1736
16.3972
20.2589
108.98
-0.343005
37.3562
7.287
27.0166
684.29
-15.6199
23.3243
-20.0743
-23.6831
245.675
48.0916
-7.91707
43.7103
31.797
11.2341
-0.918162
19.1069
17.7671
12.8203
56.9267
-6.07891
21.7736
-27.1461
-26.8784
14.6081
-20.3082
426.712
8.12272
73.9288
-9.1012
265.138
254.556
33.7808
9.40456
33.0451
24.6713
23.0729
541.731
89.9013
27.7664
39.8635
-26.0905
-12.2174
35.7778
2.0923
-1.82772
39.4086
534.686
53.0781
69.4062
-6.93361
18.9657
55.1506
366.464
16.6226
42.5394
15.9185
20.9708
32.6751
10.8658
2.51923
45.7689
42.7424
-17.2936
17.1437
29.7777
33.6836
64.7568
467.784
41.3851
-3.61578
-23.8781
21.6943
34.8022
9.86519
-18.5424
29.9388
25.3979
-8.33042
-0.733091
-21.9434
658.939
-7.65567
145.708
50.244
363.226
52.3487
-4.84257
78.9668
4.58359
-18.2002
-11.0721
191.937
-21.2489
33.3124
15.979
24.9697
24.3007
27.1375
7.90369
5.324
20.7308
51.3045
74.1771
80.0586
36.7661
19.4988
0.964867
-4.38964
470.006
5.92873
23.7881
-11.9294
165.544
25.2031
-3.479
-0.979143
31.5425
-4.78544
20.6624
37.5156
51.7857
19.0491
542.189
19.3148
10.601
46.7978
-16.2737
63.3737
28.6191
0.901104
-1.70354
193.247
13.2277
50.653
63.784
-3.52313
55.3615
58.8988
21.6361
29.741
67.3426
18.1765
51.7908
87.9421
29.0369
71.5706
53.1931
33.3546
183.953
54.9931
63.4238
55.5129
-0.361897
21.406
53.9868
9.21093
46.3822
56.5058
202.274
166.583
10.5634
178.274
-12.8088
26.1354
188.128
-22.8854
9.11301
259.73
50.2696
-13.1287
-42.1476
5.98845
-68.108
250.827
80.7009
-13.0353
-62.3009
-6.14839
12.4033
-7.34803
-27.1461
-30.6266
-4.32284
-23.1738
-14.3661
8.33654
11.5135
-62.8815
-46.804
-3.7139
-30.1858
470.699
-1.74847
23.0817
34.2413
-14.8461
-25.3358
-7.27803
-16.7574
-35.5609
-29.9318
9.97463
6.18485
-11.0194
17.8801
-12.3158
-38.334
-0.123769
8.80622
63.5793
13.4745
10.0896
241.376
-33.4388
25.008
14.6981
12.4094
368.265
-2.23596
85.1243
16.5055
-22.2102
-17.2936
4.02526
-13.3258
-3.79774
-0.835495
19.8826
1040.26
-22.3564
48.8683
110.702
637.833
-21.3535
-18.6427
-33.5292
411.903
4.88995
27.9924
9.60689
9.54657
60.8961
186.469
58.7406
28.2469
-22.8146
46.4932
-16.0142
4.46742
-5.1005
153.872
-13.542
-3.27791
18.7864
26.3801
64.8424
406.878
-6.1268
61.7988
1.71466
136.337
-15.3484
30.2688
18.3977
254.748
11.0351
12.024
847.402
32.1152
368.492
-13.7458
15.828
66.272
20.787
23.2706
-15.6267
-2.29488
40.3113
22.855
-42.203
37.8888
719.343
26.353
-39.8121
8.58482
147.525
-47.9675
-27.1461
-2.51558
12.1393
-35.9239
307.394
552.884
265.917
30.5692
19.3148
-25.0063
292.3
-40.6366
47.3598
26.4074
28.2202
13.1717
28.6883
34.3375
329.901
0.225001
13.9212
210.917
50.476
12.5543
3.0651
550.836
27.1629
34.5492
36.3265
44.6831
51.5475
9.00843
14.5655
42.7085
76.6294
13.0689
38.6233
7.62862
-20.1299
2.95364
27.3059
44.6908
30.1833
47.9926
178.582
239.525
54.6317
31.5161
12.9092
4.07269
35.8633
-4.37547
-21.2489
85.7862
184.645
31.8488
-2.79223
361.053
43.5109
142.131
26.3201
38.8987
25.4514
303.073
158.58
5.77043
-0.909199
-28.7525
14.6081
187.713
-8.18129
-40.603
98.2917
34.0023
-12.2235
-17.1832
-29.9374
31.8934
33.0451
129.885
16.2232
59.9162
-20.0218
27.7664
208.529
15.1389
15.8936
3.91866
15.2108
24.4721
7.54261
22.542
43.6808
51.2041
41.2952
163.606
53.4874
19.5434
492.635
29.8613
27.5469
34.9242
46.7127
71.5706
66.3116
323.835
210.19
9.07587
16.1575
48.3646
-18.462
22.0617
25.8419
32.1363
39.1481
44.928
-11.1429
32.0641
10.7922
26.3689
23.1391
330.971
31.962
-9.16639
-34.1248
7.70105
42.0479
257.86
29.974
418.853
53.1184
-26.101
11.562
190.796
17.4977
-24.1894
288.912
-27.3917
-20.093
-21.0383
-33.263
-29.9393
-3.60493
4.87228
136.087
15.198
175.658
13.073
-8.46835
33.5738
25.8811
14.8674
-15.2018
-16.087
-39.0308
-7.24023
21.7894
-15.6199
-4.78674
153.458
-16.3261
-24.1906
491.787
87.447
12.6977
311.702
-9.38061
-10.2885
2.28149
11.3605
-3.66495
47.5564
-7.95297
109.784
405.957
-34.8491
-9.7548
19.0472
20.04
-2.55909
-40.603
-29.1448
-18.4715
-6.60134
-37.7979
188.378
-19.0936
18.3778
-31.5655
6.68483
88.0272
11.8373
10.8998
20.7611
15.8936
86.3776
45.0868
-16.8202
38.0586
67.5321
38.044
45.2026
21.6283
42.0322
-12.0971
9.1263
146.99
34.1061
292.608
9.35923
33.1522
-18.8617
226.544
2.43253
36.8387
18.4488
15.2205
26.2476
-31.284
14.6314
-33.4546
-28.538
35.2122
16.6593
-39.405
-11.9765
20.7704
30.1174
-33.8926
102.604
19.0244
12.9933
871.232
-6.71663
-35.2827
-33.4772
-30.6124
-37.6965
193.201
-29.2033
-58.7302
351.904
-38.3689
519.054
78.7005
-36.5254
-62.4858
34.1406
20.7308
-14.9093
-66.049
12.3329
110.044
248.536
-38.5972
-35.459
302.69
-39.7399
-42.797
22.8511
33.9852
13.0764
-5.00176
-39.4557
0.984657
6.59347
17.1155
25.0991
41.8036
21.8454
22.6144
1068.16
8.08914
86.7152
-1.72766
36.5084
17.0371
37.5905
3.79448
34.3105
58.7003
63.784
26.7996
13.3435
42.243
10.173
8.51761
-2.1181
61.7204
-2.43818
24.2239
6.54813
36.4232
85.0522
113.939
4.04253
0.64516
40.935
76.4748
12.0357
16.4395
30.2622
14.7852
21.6533
42.3714
0.132356
51.0846
254.078
-1.37921
20.328
-18.5424
360.861
3.01504
14.2603
62.0807
-0.777811
-10.3077
63.3925
42.1129
72.7301
34.3643
-16.0142
-9.19689
-3.44258
-31.3374
9.56932
363.145
31.3897
153.318
784.891
177.911
510.526
414.425
74.2632
55.1834
222.799
-21.8091
7.66851
-17.5007
6.60865
35.5451
76.8264
-0.918162
-2.84761
8.72867
4.15556
749.328
18.8238
38.186
-15.4492
76.0512
50.0736
677.296
50.748
7.1118
16.1816
147.017
5.89133
5.3056
-14.1558
31.8934
21.8007
-5.82298
-3.4397
36.1914
19.3148
3.10472
19.3335
14.6479
32.3673
0.146408
494.863
-11.198
319.169
23.0931
702.841
11.4694
6.42491
16.0139
-15.2366
35.4683
38.4072
49.0818
19.5566
25.8584
30.6302
22.1943
59.0438
70.8526
19.532
25.8758
-5.34356
7.06921
175.767
35.8844
196.57
28.0614
608.236
21.7567
36.0921
23.5684
8.56527
-8.87547
563.807
-14.7943
20.5685
2.90907
-11.9775
758.265
59.1923
25.7675
22.1458
633.225
15.7722
5.87823
227.937
-13.7458
13.9539
18.5255
-6.95579
24.5351
13.9002
66.1991
58.0858
0.955904
37.8476
-6.59574
37.8888
50.683
126.267
-15.4492
91.9775
413.259
-15.634
16.4821
17.1731
36.7963
17.1357
123.372
31.9067
13.1527
38.6673
56.5304
15.5767
19.3148
23.7194
12.7739
60.4783
-14.822
116.301
3.79448
0.0532422
23.0661
-8.76604
60.0358
-6.93361
-7.74029
397.178
123.124
-8.17929
11.1054
-0.948138
17.2226
15.8085
50.2212
-3.45373
202.105
42.3944
641.878
29.6232
85.1243
57.7349
-3.4695
20.1877
-21.0097
84.6101
24.3133
518.281
23.6308
320.621
298.109
-16.3818
27.3165
25.4319
9.86519
11.1981
8.53618
-2.60716
-16.3212
1.14182
12.9999
-1.6375
7.6725
1.09626
32.7851
11.8889
20.2889
272.623
388.249
-15.351
8.12734
-44.1252
-1.70063
-18.4351
2.59336
328.161
-12.6482
32.9833
29.9396
145.205
418.618
120.735
-15.7905
31.6997
284.389
320.749
35.2643
52.2646
30.7647
28.4356
26.493
-24.9902
-12.283
-13.3337
0.540474
34.4129
19.9806
40.3418
54.9547
74.9524
-4.66629
41.5957
27.4693
271.856
24.446
64.8068
274.962
44.2624
23.247
24.5111
21.8473
18.3562
64.0248
108.121
17.7069
43.9984
34.5699
-11.1968
24.3971
34.9191
368.99
17.4507
14.3491
28.2366
-1.72766
-17.8396
-9.19981
-3.69489
41.2952
21.1774
47.0767
23.5023
32.6618
379.583
33.4892
63.5945
119.801
73.4446
40.1714
441.125
70.8359
32.5043
805.139
47.7994
31.4972
283.775
65.2312
69.6191
-7.92332
10.8494
29.9355
336.496
9.50269
-12.6337
66.6719
21.6837
24.8577
20.328
42.9441
55.7526
50.8836
457.147
-26.4462
12.024
15.3171
118.322
25.5375
31.6439
21.1552
41.9092
47.0239
27.0187
53.9271
42.2159
49.3325
35.5451
43.0932
52.8401
33.435
61.9603
135.637
-7.95297
31.0736
81.9327
2654.84
-8.13778
5.92873
250.55
6.24866
2.14319
-22.8054
-10.4076
22.5364
43.1378
-0.20078
178.61
39.481
61.7903
10.8998
22.9969
5.76861
15.1631
11.4626
86.3163
-20.5684
166.845
11.8217
32.4634
28.336
30.9986
36.41
4.76948
1234.77
192.905
70.5315
99.1865
27.1629
69.6965
45.7936
83.1782
22.1102
49.3709
39.0609
34.8982
21.5624
115.83
32.6504
35.2461
398.749
456.877
19.0178
222.807
24.3133
2.91264
55.4899
80.7405
16.999
9.85513
2.95364
40.4244
21.1096
22.202
13.3167
22.4425
8.53127
117.232
342.221
1336.75
-0.732249
125.444
39.5316
16.0888
27.1629
23.4255
56.8665
7.17049
45.861
10.886
396.059
-6.64384
-35.4338
-24.0573
-27.5893
18.9396
22.0652
0.470223
13.1642
51.7239
31.1396
43.309
52.4284
19.6426
471.467
387.306
18.7321
18.3081
16.0128
12.9591
91.3598
74.6068
32.1429
7.15326
391.555
-1.1463
-5.7796
5.00972
16.1856
15.2302
9.26876
-1.15223
-25.5572
801.68
31.797
13.1082
193.985
-3.38188
-34.7067
494.112
-12.711
-2.17227
369.274
-12.6381
-9.54919
-8.28506
-24.335
-12.8229
6.17476
-4.37863
26.5992
26.4889
1.77731
-17.5345
-23.7424
-67.5667
21.586
-6.76001
-9.99893
-11.5973
134.57
-7.20265
-10.1818
-1.28119
16.522
22.9969
67.6128
211.94
3.96636
-24.3165
-3.69489
2.47836
-12.5558
-0.860516
1.02134
9.1263
5.49843
12.5543
17.2226
30.801
393.175
7.79066
41.8746
37.1869
34.8982
19.532
22.1277
382.588
143.876
456.877
30.2622
350.243
16.0311
19.8826
82.9437
59.1756
397.797
35.8055
14.1535
-17.5997
0.54542
27.3787
26.4735
47.0279
21.5407
-38.4186
47.4962
60.106
106.662
50.244
14.7833
8.2759
50.8558
25.5375
214.89
-9.58553
55.0276
37.6536
19.9806
-7.91707
145.29
36.2141
54.2858
46.8414
4.70404
28.4772
-2.51573
45.385
52.1756
-22.4056
60.6748
-7.95297
55.4365
53.6327
12.0026
17.0148
12.734
26.5435
16.1816
13.9587
20.8839
-9.68693
-8.53357
18.7749
76.1486
2.1825
-6.91214
4.97878
1.99966
9.31645
-20.0218
34.2413
52.5831
-20.5684
11.2976
73.6659
35.673
75.5253
316.942
134.072
428.09
26.1132
-7.63523
14.0444
37.8374
973.456
21.334
7.1177
11.5388
25.008
16.5721
31.15
36.555
-2.23596
0.791321
65.2312
26.0775
40.76
239.525
24.6466
24.0199
168.457
13.8981
-14.668
5.87823
40.53
196.15
-21.9483
-4.94249
369.363
-10.0045
-7.91707
694.391
28.7178
17.2329
22.8962
10.9462
32.5638
-39.8121
104.422
40.5142
-2.98996
37.6296
0.964867
1.23255
35.2228
-3.4416
55.6473
34.9222
-27.8419
29.0059
357.994
1750.41
53.6598
-5.82298
3.10472
142.555
-20.0218
-19.0853
6.13035
776.764
5.79272
-7.27803
-31.8128
21.192
0.604296
106.887
11.8071
35.8323
1.01355
2.67678
-30.8378
-11.4884
27.9872
8.80622
5.48323
26.5313
9.21093
464.299
-13.3277
6.40183
440.73
5.87823
10.6171
-12.283
-20.0743
-31.1794
-31.6869
12.2308
49.3325
-3.8103
541.595
778.693
5.98845
-38.123
-8.9629
-5.9204
3759.49
31.9423
34.4379
-22.9455
16.0811
36.9551
-13.8337
8.25443
101.348
205.238
623.68
316.142
344.143
17.4931
70.1807
-26.5535
0.0476236
3.78237
-1.56563
-2.51748
24.309
-1.28119
15.1389
85.2341
335.628
3.96636
13.1717
654.626
54.9522
-8.80768
5.8472
709.411
45.7803
-17.7193
-19.4237
298.333
12.0604
52.7682
32.5043
48.4313
76.1276
268.939
269.706
10.775
57.7402
43.3873
3.40513
50.4746
-0.209266
7.82082
7.7523
36.7819
947.65
19.5761
647.093
-27.4313
15.1648
-2.96635
169.906
-39.7762
53.0807
18.6785
2.82997
1145.42
1265.9
271.098
260.197
63.8343
26.9416
-13.5752
-8.28178
36.9551
642.089
160.054
10.3352
19.9732
-6.00667
0.30653
699.653
40.1957
35.8764
-34.7705
-31.8115
9.40456
398.975
435.367
-19.3841
16.9922
50.5459
-9.71448
28.7034
42.6746
8.57971
33.6973
8.65153
4.79437
-15.8832
17.8569
14.6328
-4.12251
14.2805
54.4244
20.4804
5.70651
-11.4884
-13.2422
-41.9125
-26.3759
-29.0591
2.23011
0.815972
26.8795
116.42
291.055
141.771
712.613
44.6218
39.6392
10.9014
52.3487
40.135
32.1152
70.5151
183.443
4.28861
62.626
53.7138
15.5088
365.113
8.37113
-9.35146
44.4068
-15.029
-25.9416
44.448
487.896
23.5419
1.02021
44.7453
397.782
11.3959
17.2774
37.7031
-15.1714
-20.5869
95.0027
130.5
5.89133
9.32822
-40.609
-31.9594
38.4526
11.9806
-9.0619
30.5592
-10.0137
268.117
33.6793
349.169
27.7664
49.2339
-7.34986
17.7677
32.0296
330.054
56.3312
17.4439
39.4211
-5.05954
13.9212
-15.8453
20.3707
24.2391
304.909
-32.5422
191.016
6.54813
28.467
23.3048
70.0597
76.4581
58.3904
165.563
50.4404
50.1304
207.666
18.3977
35.4821
-2.08333
17.6462
506.322
45.2336
40.53
27.4837
53.3093
11.0292
11.7849
16.2324
20.1939
27.2234
45.5844
71.1524
56.2117
50.966
39.7628
40.9313
35.7233
24.446
-36.064
-0.785514
16.3404
34.4914
-14.0277
-13.76
290.096
44.4029
70.5295
102.04
11.5135
-2.19066
422.502
35.6415
57.4079
39.1546
9.67876
60.5443
31.2157
18.8663
668.988
-2.21866
3.89454
2.77517
0.170523
-11.0262
16.9129
39.4086
15.5699
19.345
335.524
701.914
-4.60085
-9.61436
18.1765
-21.2978
8.42219
204.629
-23.5469
43.8228
-13.497
22.7832
62.4893
37.1869
325.378
9.00843
34.5245
44.6165
-16.588
5.19514
-7.89128
63.9954
19.7792
-8.22835
47.0073
140.687
-25.7521
827.543
46.0466
39.196
558.002
35.891
14.6495
5.49706
-11.4537
17.1912
35.8633
48.0263
8.743
68.3018
-18.2002
371.237
38.2631
572.83
31.4383
17.4734
26.1748
-25.281
260.861
237.365
24.7703
5.324
33.8493
50.683
23.1935
-22.9455
-34.2594
48.0105
-19.8566
9.51857
33.0917
511.236
41.536
381.735
-33.1067
60.8104
8.39119
-32.8964
-16.819
38.6673
-11.4452
-1.56563
34.3173
28.6852
-30.6285
61.9698
14.9386
172.069
-9.22392
-8.46923
9.54085
549.32
5.73141
11.2907
21.192
26.3027
0.225001
12.0471
-23.3415
-32.1032
144.179
23.7987
45.3336
32.6751
15.7118
1.4955
401.345
23.134
24.0684
78.0017
969.84
893.568
0.791321
14.5231
1.51824
30.2688
31.5161
-3.9574
716.673
-20.2902
-12.8624
-8.19567
64.5537
63.503
-21.8091
358.728
-6.25635
-19.1615
159.902
352.314
306.429
-44.0771
11.6518
-20.9129
448.018
22.572
101.904
46.0661
21.9626
19.8995
-14.2344
-23.398
3.10662
1.4896
30.2916
24.9893
53.3141
0.269128
42.1244
-13.4351
-8.53357
20.6624
91.8635
42.4154
47.1601
143.013
32.4333
263.6
335.583
485.329
17.4595
1.52948
549.248
4.64924
-20.3965
88.1903
108.742
212.347
28.1767
142.992
56.447
25.3764
0.802713
23.7987
-6.30523
86.0681
37.8374
8.31224
24.2035
29.5156
239.525
11.5282
7.15326
46.7265
-24.5721
285.638
-1.54951
1.17466
518.489
27.0724
116.733
167.472
15.1648
19.5224
-39.9895
-4.16894
14.1049
22.4266
18.7304
-19.6588
30.3513
-12.2179
142.131
9.48641
437.362
466.186
585.797
10.5292
28.2592
-32.7683
-36.2488
-20.9992
8.79562
-11.9294
-23.7364
27.0772
-7.22714
6.45896
-9.32271
-45.1784
13.4269
-6.91214
-2.51748
30.1107
11.1905
-10.6515
-2.21866
261.003
28.2574
33.9037
-3.5299
-1.82082
8.07359
28.336
48.4817
16.7428
-9.93445
398.493
18.6017
17.7925
32.2152
71.9338
38.9768
-3.45373
45.6227
63.3624
9.65411
-2.21707
20.4896
639.381
1595.09
-23.1882
28.9465
12.9033
-8.82986
-3.06842
3.92038
-29.2033
-38.1155
-43.9911
255.48
26.1748
41.2192
45.9335
95.9436
638.415
36.0147
224.971
42.318
3.22194
1.15886
-22.3406
20.2303
-3.4416
-3.12167
6.46247
-24.6795
-31.0224
419.825
124.874
794.403
-36.8972
8.07043
-19.3841
-44.3847
34.2413
5.76861
36.5084
-16.8134
186.137
18.8064
-1.31141
14.132
0.802713
40.3767
27.9872
95.0133
164.235
-22.6278
28.467
-17.9247
-28.4896
9.66473
-6.8511
37.1869
23.6538
4.69584
24.0017
-20.3361
-4.17519
231.989
22.7659
18.5333
-11.1429
35.8122
36.7
141.624
31.4069
114.461
41.3614
7.05409
266.768
6.75749
19.6314
76.9396
0.203942
5.23059
30.1898
58.9145
355.372
22.648
9.35931
9.37004
338.913
342.153
24.9741
35.5537
23.7435
54.9265
87.7751
361.61
12.3549
49.9683
402.706
16.4513
0.513469
-15.4593
-2.76535
-12.686
-15.9646
-3.04713
17.9426
29.3597
-25.2167
-20.2987
-3.24233
40.636
22.2663
21.5525
-16.1924
-37.5294
406.899
0.0684621
11.3861
-4.44866
503.594
31.7516
20.8177
27.4086
-29.108
7.81547
-15.4775
109.885
-26.7126
-31.2475
18.6034
28.6576
17.8812
404.639
37.1255
35.2643
24.2377
29.7758
15.7722
579.411
18.9967
44.2782
164.29
28.9465
11.0292
-18.2002
21.3965
63.2974
34.34
-8.41443
35.9735
8.39679
10.6027
24.0647
5.73828
-13.0353
32.5638
-15.4492
259.71
38.6402
101.958
-9.22209
12.477
3.36366
-16.5601
850.251
19.9297
9.99679
17.7069
11.5135
21.5097
20.2981
-3.70051
28.1452
35.4065
19.0491
19.3148
0.592879
254.528
82.9671
-27.9646
-36.5802
-9.19981
35.8255
607.307
-11.198
13.1717
36.1846
26.8412
22.7138
60.9837
19.5434
164.065
14.7485
20.491
91.2651
-15.6756
-7.63523
-2.8222
483.865
23.3048
287.451
556.219
29.276
17.8143
29.6232
178.828
149.564
401.329
76.6773
53.8785
68.9846
316.592
114.109
13.3745
-6.24953
148.887
24.9033
2.65585
3.11398
336.911
34.7196
41.8363
644.617
8.45217
50.966
52.8813
10.9462
43.2196
369.274
186.237
1787.4
57.3105
21.7736
50.748
10.3352
187.713
48.151
-1.24761
25.2031
4.01726
98.3464
464.452
0.836758
3.79576
63.7525
63.0301
2494.18
2.1825
34.3074
38.712
575.464
8.08914
30.4932
9.51674
-0.972962
-1.70354
-11.0262
5.73141
-7.44992
38.0586
45.5819
187.632
96.5909
486.404
-11.4884
650.177
10.5614
182.71
49.0818
38.2973
66.3116
4.04253
15.6377
-15.3544
292.633
350.023
30.2622
9.32073
62.8828
417.185
63.8739
37.6137
11.7292
31.6997
31.3897
31.5033
64.002
-20.824
23.2684
-20.2902
0.256034
-26.8643
201.361
90.677
-49.1223
4.85742
-9.52558
-37.1784
0.516224
619.986
15.8674
17.7933
-33.7143
67.4299
-37.186
10.7148
17.5054
27.29
6.64241
543.631
257.158
28.3328
-5.80106
-27.0257
71.2423
-22.1933
4.9917
15.2445
-1.97083
311.053
5.66982
451.684
10.5563
12.9177
22.7972
-1.28994
-4.39155
18.8663
52.42
17.4595
31.5145
-23.4618
-27.9405
7.71449
-9.32398
15.0458
39.9597
73.1543
-8.80768
44.1171
13.9212
126.584
-2.1181
29.8613
16.3025
14.8536
596.879
13.4745
34.5492
1.4955
93.9977
302.37
24.0684
248.542
25.3106
33.3713
57.0133
10.8173
42.7085
555.001
63.5109
-8.33176
27.3789
24.5185
24.6466
12.9933
23.2684
481.96
17.1226
49.9004
11.7849
65.7646
449.142
51.5862
63.6561
8.72867
78.8269
18.8238
43.8082
1.41736
38.5699
18.2145
48.0105
-2.98996
-1.72583
-12.1536
-8.13778
40.845
20.04
18.0556
30.8253
15.2617
32.754
-41.5461
22.523
4.93406
18.5399
35.7328
39.3015
14.6479
118.213
-29.084
7.66679
356.291
1.92041
51.1771
15.5968
46.9174
23.0514
26.4619
32.8727
6.42491
31.7354
-4.43116
11.1054
4.67406
41.5855
165.734
64.4375
21.7797
35.2122
58.3732
401.001
14.157
38.6233
28.2667
36.6763
6.11706
16.5798
18.9389
-22.5351
-8.33533
-6.45635
6.16762
-0.732249
502.131
9.60689
138.857
14.2147
-32.7964
31.995
16.5408
394.437
48.3673
32.4902
2.04751
-16.1473
-12.5968
436.234
26.3801
416.248
123.184
97.406
248.279
6.3232
0.795106
29.187
44.3522
-17.2992
1.29782
2.89433
35.9232
219.772
51.8804
42.8811
38.1555
11.1963
1681.11
24.091
23.8328
144.506
25.5345
-12.2414
44.0081
101.519
35.1223
-2.55929
230.034
699.638
26.0775
91.3598
38.9996
43.3873
39.0124
29.7758
17.6462
48.9818
-4.37547
57.0574
39.1402
-23.8224
15.6722
56.1598
52.8401
14.019
-13.4167
71.3306
360.525
5.16549
156.636
46.3255
55.5068
30.7432
-14.0277
10.6029
27.7265
13.425
85.6323
23.6778
-4.99574
47.6919
-9.1012
40.2503
-7.81286
341.917
18.7883
39.3896
48.0376
35.4065
28.4194
4.33225
302.299
1.23065
15.1181
20.2701
437.166
17.0371
43.3218
16.9129
16.9198
73.1543
41.7921
33.8175
469.33
-1.62006
28.9091
26.1159
-0.378568
27.8165
2724.18
-10.2967
-34.0951
21.406
70.8534
-44.699
181.357
-6.01721
30.2622
72.8813
11.1948
-36.4428
310.363
24.5185
1.07957
-15.7976
-24.6496
-44.7793
-7.65567
37.7651
-13.4615
-18.9499
-4.84257
2.19863
17.1226
3.04873
-22.1791
-18.0188
198.254
-0.257323
17.9759
-15.1478
37.7842
-16.3504
30.8599
233.311
599.997
25.7073
0.638831
25.416
8.51648
99.0932
39.5069
38.8292
185.681
0.964867
-21.2562
18.3562
135.239
192.454
34.9222
41.8559
28.9513
495.023
368.212
806.685
60.0177
10.5563
-4.88595
111.815
-34.0861
48.3629
22.7824
10.433
4.83157
485.347
-41.9483
-0.827824
-2.76475
4.73841
3.38842
40.3582
511.246
-2.5861
22.5653
22.3545
-1.78976
-14.2995
28.9243
144.676
-5.3682
9.35923
46.2707
37.3603
9.9288
411.652
24.071
32.5017
20.8427
-4.11003
53.9868
287.011
59.5751
170.817
44.928
83.4975
36.7492
37.637
43.5883
49.8053
36.1021
9.08358
-1.67581
50.5535
17.9016
16.0324
25.5038
6.16762
719.523
37.6576
34.6592
679.349
41.3654
40.9037
28.9944
58.4137
42.7451
41.8605
-1.70063
-5.31665
51.3191
-3.22644
37.6803
33.3096
219.736
-5.57645
32.0023
100.45
54.5534
20.1101
50.5544
386.96
23.5648
-0.625349
142.421
-0.432568
28.427
53.147
34.239
109.976
221.814
74.9145
258.69
41.3712
20.4553
29.5156
393.838
-7.83927
385.848
45.7572
61.1448
-23.1161
308.182
12.9033
11.7849
49.4054
38.2631
33.099
14.5717
36.2141
88.0189
32.7859
-28.1475
-16.5712
40.6998
41.8683
29.1641
-4.60198
26.0046
28.5218
5.84403
-11.4233
-2.66286
114.871
12.488
32.2214
28.363
16.7698
4.95429
18.6986
-40.609
-3.84841
64.7029
-14.2563
-17.2195
31.4963
-42.8099
263.252
-19.0848
18.3118
1.08344
7.46034
-12.9002
22.598
-50.5534
367.37
-5.04488
-21.9261
-5.3972
19.7542
437.46
184.68
-5.86623
124.614
7.85231
-6.68029
-4.90293
-40.9351
-10.5992
1.5796
14.2834
-0.926356
18.3795
-52.1952
-32.2862
0.542019
-25.0228
-0.986637
692.623
-19.1929
-14.2149
24.8305
512.201
23.7096
-3.1541
62.5719
9.21293
143.691
85.526
2.18376
14.891
19.4625
678.155
-14.6896
697.669
73.138
55.8918
34.6081
15.0114
59.3993
-15.029
21.9592
26.8758
47.9048
-6.47605
260.263
-18.2603
48.8772
32.27
159.517
-2.05293
21.7
-3.7203
22.7843
13.671
33.1027
298.339
-3.49613
7.18569
22.4467
-21.8684
-12.1338
-6.525
228.885
19.4769
19.9861
18.3877
22.1259
643.098
297.165
49.6089
137.399
71.7227
37.6277
81.4859
-12.9479
140.773
37.5905
-41.1831
41.8338
14.132
-6.69355
16.0139
543.235
21.9247
1.19104
20.4758
49.6516
25.0821
22.1102
20.9091
4.39329
33.4387
29.276
29.0587
25.875
12.0357
40.8683
357.552
-3.471
106.614
23.5274
45.1333
391.812
4.23293
44.6218
40.8864
61.719
20.9393
51.7744
4.99486
36.4427
11.0292
-5.08172
8.17597
17.6484
8.73618
27.6902
2.86052
45.5844
136.797
50.966
-10.012
34.1406
20.3165
30.1011
7.57944
36.312
8.91362
38.5699
29.4589
8.65512
-14.2344
210.044
-4.65733
364.801
635.615
171.839
156.174
28.9513
7.76539
23.3837
-6.65951
46.8993
43.1378
64.9042
46.6509
23.7194
20.5608
14.6479
79.2189
17.013
17.7677
9.54085
0.21823
1.92731
622.256
615.256
43.3285
17.8801
109.499
8.51761
46.7279
29.4209
1.19104
29.8461
23.4147
43.4596
40.1714
10.6018
7.20439
75.6052
16.8773
-18.1655
434.638
12.022
167.26
247.021
-3.46435
-28.454
12.9933
-47.0609
19.5203
-22.1642
18.9967
12.0799
-36.9408
2.04632
-8.58855
-28.7451
-27.1245
-3.14132
717.705
88.0708
-3.38188
-34.7067
156.78
-13.0024
-26.1537
-5.14187
-5.47068
13.5293
22.7106
-15.1714
-5.59436
-10.9489
6.86576
34.0955
5.8742
-11.555
20.518
-2.54197
-12.498
42.2007
-3.49924
4.48439
-21.2433
9.95445
47.4258
1.23065
106.947
54.294
56.7301
5.79272
35.8255
41.3387
7.54951
34.3375
191.22
11.4694
30.9986
23.2915
186.554
28.9243
61.2632
-3.86919
31.6414
122.373
16.224
25.0054
193.257
37.1194
21.406
91.4681
1.44701
8.97532
498.779
84.1257
-35.6569
42.3714
24.5185
18.873
0.484797
31.0646
40.4244
103.568
48.439
29.8257
19.2083
17.4478
23.7096
6.21623
401.778
138.068
46.7501
-3.0263
-0.396559
7.23894
51.7091
54.1927
60.273
-25.7207
9.41975
136.477
-25.281
28.4772
-2.84761
21.0222
-18.6575
28.8157
-54.8046
10.4589
-2.98996
-7.34803
0.964867
-21.2562
-9.7548
532.541
-10.6179
17.7069
-5.35307
-0.979143
54.0313
-12.2817
-9.32271
42.4154
108.495
67.7748
144.887
-23.1322
97.3976
21.2076
2.38221
-51.5727
-24.1923
-39.1372
-7.38706
-35.5609
-5.56896
17.4439
30.5894
13.1842
23.0514
-8.56762
-28.9637
42.8595
-6.18631
642.122
-17.0056
-40.3035
71.5706
-14.6981
30.6302
-4.04259
10.318
-15.3544
779.89
-41.6245
34.0103
11.0371
-7.54587
-32.6946
18.8963
770.374
21.0995
27.3165
79.7798
20.328
228.834
394.594
-21.3478
-20.0693
-19.4729
7.6725
8.59252
92.766
144.948
24.4988
-20.9405
14.0019
19.0583
27.7525
-8.73925
-25.3845
-31.6857
-29.6795
23.2081
-31.3889
-28.0652
0.143198
6.77675
-1.66862
-43.6081
20.5693
-6.59429
-29.2841
-38.5603
1.07605
18.7321
-17.2992
-36.4611
302.041
2.54726
-2.81033
238.681
-24.411
88.3073
5.69066
-13.819
14.885
3.58873
85.7376
37.1255
-1.99921
-9.5796
10.15
99.6501
20.8708
4.92279
-17.4939
2.70953
-0.215202
-8.69062
-34.3673
21.2215
14.9822
293.31
5.98845
-2.84761
0.407429
-4.04633
31.9752
-11.1612
755.953
-21.0714
14.207
21.7736
81.343
-33.585
-2.78327
79.0173
12.5438
-8.18129
10.2106
28.3801
72.1094
-42.2668
30.9697
-15.8953
-1.13781
-13.7471
3.39522
-17.2295
-5.32858
-0.811438
38.3645
-5.96635
985.414
58.6042
11.3908
38.3824
17.0371
5.84043
37.5905
7.54261
60.5474
407.277
54.4136
49.2884
75.9762
36.41
17.8879
-2.1181
54.704
35.3895
23.0473
21.8462
-5.91407
24.5908
161.18
11.8195
209.75
-6.98629
-5.08018
44.3177
56.9517
15.1482
-5.48984
-11.0461
234.212
-25.2019
1.03991
145.444
-18.1952
20.4553
14.6367
949.809
1231.14
-28.3203
-9.04577
-47.479
11.0292
-70.674
-6.81655
-3.57588
6.22901
-7.55843
35.597
-38.9891
-40.3289
218.624
7.90369
10.9462
-11.1612
41.9342
8.91362
501.464
21.9626
12.4033
-34.8491
792.088
14.4178
10.5594
-8.47541
46.5351
355.035
1067.53
-17.0674
75.2711
935.743
4.3223
-30.6285
11.1905
-40.6366
235.788
11.7525
-54.2015
-5.40397
1.98327
181.831
-20.5615
-5.04488
2.47836
-1.80834
-44.4149
-16.6416
308.36
542.408
-13.9712
-28.355
18.6169
36.9172
71.0755
602.294
723.684
-18.0955
34.8982
-5.9841
17.6579
31.498
2355.98
-6.01721
19.0178
1257.29
12.283
-11.112
0.484797
5.4628
42.6341
14.6367
50.8836
-9.71334
1.74893
-47.0609
-27.3314
313.294
251.381
-21.3141
151.172
-32.0743
437.198
8.17597
10.1521
-26.8711
-0.420809
30.9715
13.7253
-11.3066
-0.0102797
2.82997
-17.5083
7.90369
16.9827
-16.7834
-12.4138
-19.1974
438.005
-40.4713
-14.8443
-32.7683
-9.7548
-2.55909
-48.0993
8.33654
4.01726
216.413
239.564
22.523
510.932
14.7917
7.8047
23.0729
11.8186
-19.3841
15.1181
35.5534
318.247
2451.79
2605.1
30.1556
-11.0262
262.422
34.3375
11.8071
255.098
0.802713
16.6226
14.8688
55.6579
8.6873
-20.7537
8.42219
20.9708
15.8085
77.556
16.488
-9.07593
30.6302
46.5572
8.66125
192.667
42.0208
9.0092
17.1452
-7.92332
419.396
22.7659
16.6593
11.1948
13.6033
32.9387
31.0541
-23.868
948.231
-34.5723
312.135
21.7557
-43.8358
-33.4966
-19.5185
-25.3109
-32.7964
258.757
1.54829
35.4479
44.5082
24.007
35.891
27.9859
5.41293
-27.3314
101.524
20.8708
295.064
-17.0818
-33.1927
53.1536
-18.5684
227.544
-0.634148
29.5642
34.7196
20.6044
-30.9032
24.7291
192.055
-10.012
19.1481
237.708
24.4789
-5.53902
30.6898
-19.1974
17.9551
6.97007
19.8995
2.63224
-27.9628
-43.745
11.5509
-11.8191
-45.6626
240.507
197.046
55.2428
-31.0224
-16.819
-16.8324
8.68219
37.2805
198.959
-27.5269
-6.9221
-42.5106
211.425
8.00441
-16.7202
499.403
-11.0739
-3.5299
133.168
-26.1906
1.92731
36.1846
26.8412
18.8064
9.93299
5.8472
705.662
-1.07135
188.428
26.1132
31.295
79.9018
-31.9981
12.1703
35.9633
25.0821
-0.378568
64.0126
31.5647
655.214
-21.5411
9.00843
19.532
5.90084
-13.5455
5.89933
26.0296
-3.79774
2.91264
16.1345
5.77789
-12.6337
8.57583
576.407
9.08358
5.57593
-34.5723
-58.9302
-40.0885
-8.82491
16.748
7.73283
-2.65188
-40.2927
907.693
61.9801
-0.99062
-3.4305
22.1304
-18.1096
-12.945
13.424
-33.263
-16.8208
140.698
21.7389
205.643
24.3174
-12.3234
160.372
10.619
-18.7492
-13.551
18.1644
468.833
38.1545
-22.6482
290.011
726.782
-22.8318
-13.3277
98.2311
20.8708
34.9079
-19.368
-4.78674
-42.563
-1.19436
30.1573
638.169
51.2066
24.3007
48.7154
6.5781
453.89
8.39679
-19.3823
5.324
9.48641
-1.79089
25.0676
-21.0714
8.84414
23.6477
14.0833
34.9657
0.30653
277.988
-10.9753
351.345
46.5351
-9.32271
-7.46203
19.9266
-7.69704
-14.6841
-3.16401
8.07043
52.5994
452.243
320.121
45.4857
7.64267
-30.958
5.79272
7.71449
26.3461
-13.0721
17.4439
17.4709
17.4293
15.7952
-25.2156
-5.86623
31.295
619.633
290.341
59.022
109.052
175.104
10.0896
-4.1267
-10.95
551.621
-15.7016
-19.1026
-17.9493
-44.699
-13.5455
-36.0023
-13.2779
5.15278
-13.4743
231.731
2.46809
227.49
14.8351
419.178
40.5485
58.3337
88.3908
138.579
25.9796
5.46695
-10.9415
6.13842
110.619
25.9067
10.2452
-61.8253
406.143
8.1351
12.2975
43.255
30.3959
39.5772
-30.1639
210.981
-24.335
487.553
454.768
-0.310573
37.3846
6.82836
361.653
-5.72247
10.355
-3.94891
-27.5269
-6.9221
-51.2432
599.827
-11.2983
74.6181
15.5007
-32.8321
-12.9002
-22.3796
-26.1837
4.32545
21.219
-5.55647
-31.2965
4.55085
-25.2156
-62.0882
9.24656
301.042
-26.3759
107.178
179.789
0.558465
-2.16594
34.3758
337.56
63.7289
9.22462
5.26107
-34.1602
15.2697
7.28895
-4.48022
29.5156
37.7651
-0.343005
20.4896
-37.6906
-29.2054
-33.4086
2.1301
27.4116
-42.563
-5.44995
68.2482
93.2825
160.282
-8.76352
28.1007
-25.281
368.217
9.77776
267.693
9.48641
163.127
49.4304
-26.6936
-2.65958
-20.4665
-28.7525
-13.5029
4.05466
-2.55909
-14.3661
10.2106
-27.8419
15.8875
-5.57457
73.1228
-4.43627
-32.0599
-5.03808
-49.3691
-27.5181
-32.2037
22.9969
288.753
27.138
26.4074
-31.6409
9.47954
-20.5684
1.92731
-3.14384
256.813
-1.31141
438.756
222.153
19.5434
-13.9712
16.6226
8.80622
-22.6278
199.577
52.8299
581.776
6.34147
3.36956
47.4968
1.5796
14.0662
5.2603
6.41352
24.0017
-4.17519
112.049
12.9591
33.2638
-1.59028
18.3977
12.9933
-7.70553
12.024
116.448
239.181
-16.0311
-26.4521
19.5224
-21.0355
100.312
-16.2598
43.0932
-32.7773
9.73659
-27.2105
3.10647
-5.21477
37.5974
17.9551
218.551
17.6248
-25.2721
351.683
1.4896
-3.4416
14.4178
-17.5516
-25.342
-14.1558
-41.1818
3.78237
27.4229
-18.4322
19.3148
173.645
129.257
-46.2588
-22.8334
-9.22392
830.382
256.965
-3.63892
-1.82772
351.055
1.9398
0.562655
3.97313
82.2149
65.0282
-30.6681
-24.5018
13.4745
-9.7489
30.2795
19.3858
6.56991
-8.57901
5.26107
-4.17519
-21.0097
-33.7828
-19.5762
552.117
18.8963
-22.004
508.951
-6.42726
-22.7755
13.0722
415.31
-16.3212
-34.4654
9.25175
-1.6375
55.4612
15.7702
28.5786
51.8206
-14.3985
-4.89443
12.9611
20.0023
59.2891
48.9633
-12.8088
31.7576
-33.0114
-4.00546
41.0742
-31.5562
11.2938
52.1436
143.356
-16.8477
-16.5712
96.2162
-0.853853
2.35439
52.8847
54.5697
-2.05293
568.138
674.279
-1.56754
168.091
-11.9294
8.12272
6.46247
19.0098
40.2503
45.8143
110.618
196.811
18.0525
2556.03
13.4269
71.7986
9.9445
-9.24474
73.0347
-53.755
523.011
0.901104
-26.0187
103.12
108.749
30.5894
208.246
10.173
685.664
-13.2422
410.777
-10.4284
13.8377
50.2212
4.04253
7.2018
-8.42262
406.31
-20.3361
-30.4121
16.4716
28.3881
-16.9162
109.734
6.76418
477.531
64.002
7.15326
-5.74734
-41.4387
-34.8276
-52.1493
245.759
13.9539
2.55378
-5.44995
-10.4626
-9.79114
19.3475
5.61192
9.73659
-34.7067
-49.3674
-37.0739
10.9462
20.7308
-1.79089
-3.04344
-26.6936
59.1846
4.90699
2.63224
-22.3406
-38.3905
-25.0044
8.98586
35.0325
1.18904
-29.3586
10.2106
19.0098
10.2653
-52.7904
-16.819
-3.7139
10.5563
44.7768
71.7986
-11.8878
9.49592
6.21508
14.6479
41.7376
-16.7202
-24.1923
13.2277
-1.82082
476.617
1100.14
-12.5558
13.3435
19.7542
383.331
-8.06038
589.648
7.3573
23.4147
-10.4284
100.045
38.9768
-22.1944
-13.8275
30.9328
-13.4804
-21.6975
-57.8174
175.735
5.89933
21.6533
207.289
20.7704
409.031
36.6868
12.3134
-21.9939
33.4464
558.425
-13.9526
632.106
20.4961
13.2947
407.769
216.444
-60.9074
8.14077
-41.0935
-43.4293
0.317632
16.5082
-21.8577
-18.5672
-35.3017
-21.7695
-18.219
-9.79389
-20.569
17.9907
37.6868
-21.1193
7.45084
0.701006
-4.82709
8.57231
265.958
12.649
48.3699
49.0095
-0.343005
22.2795
15.7722
15.2486
4.92279
-17.4939
1043.64
-18.2002
-19.935
12.0262
-17.5007
-27.1245
32.4659
28.0488
-5.63248
28.4772
-47.8252
38.8258
880.579
4.22846
26.3884
1345.05
83.6178
13.8766
106.97
59.0609
42.7191
45.2841
38.6704
75.8029
48.9948
77.7316
9.05373
42.0662
28.1586
45.0118
50.399
487.566
32.4432
40.8666
-12.8248
6.68483
62.7273
7.15211
14.2019
37.4454
-2.64058
10.5256
29.1572
-24.3165
242.332
16.9323
10.3839
298.779
17.8879
-35.8513
-8.4444
20.9708
8.31224
109.415
178.331
-4.97704
82.1644
18.0316
-20.9766
55.8662
22.1458
37.3562
-22.6981
17.6462
13.443
20.8708
4.58359
3.53293
-5.08172
19.4204
23.2706
-11.8785
222.593
45.964
54.9547
378.499
131.174
9.73659
24.7703
-2.17227
-16.1619
-51.0565
2.96262
-8.02246
12.4033
-32.975
-16.7184
-44.0127
-59.6636
351.75
-43.7885
-15.9717
213.327
-11.2102
5.42142
2.44823
-30.6285
-35.0144
-30.3296
15.5007
-27.2099
155.718
5.84043
-18.6315
3.80137
53.0512
253.065
13.6811
-3.52313
6.63575
88.8838
-5.86623
11.085
23.8934
24.007
120.224
344.485
46.7265
7.287
501.155
9.62636
-32.4865
42.0649
-15.2077
-59.4296
-31.1794
-33.5609
1.23992
-21.0355
-40.243
27.1118
14.0452
-13.0996
20.044
-35.6438
31.5609
48.8089
-7.95297
53.5624
91.303
49.8846
3.89637
89.046
12.477
30.2916
109.995
139.307
53.3141
41.4986
27.1318
10.9278
-8.53357
16.9142
5.65643
2074.39
99.6339
51.181
60.782
341.808
283.764
221.464
3.04873
-16.0311
9.15513
-27.5705
10.05
39.5276
13.9002
64.9582
12.6977
-6.50981
0.60681
74.9524
45.9335
32.2254
103.974
-11.8861
19.1481
11.3605
-14.9093
6.3269
-7.95297
10.4589
334.932
53.6327
-16.7184
-36.5165
-45.6191
-26.6214
-18.4341
141.744
-10.6179
4.01726
0.894923
3.79576
11.2786
214.829
387.731
7.8047
-14.4084
277.308
-12.5256
-20.9593
-47.8246
221.31
-9.1521
-16.7574
13.6958
23.0931
31.9249
30.5477
-7.27126
-4.60085
-21.2978
119.801
-34.6813
-1.15479
38.9768
4.04253
0.64516
44.6831
-28.4729
-13.5135
-16.5895
-1.92367
-10.2058
11.085
67.1105
-3.46435
4.34216
40.1673
17.5944
-7.65366
-19.3531
-3.43843
14.891
13.8403
7.66851
38.2631
10.6102
3219.22
165.904
37.4192
31.8488
10.3262
-15.9661
76.195
360.228
37.1831
30.0682
543.022
619.53
698.5
66.3505
-0.909199
-0.384469
20.9213
16.2919
14.3075
113.339
-9.68693
-1.82644
31.8934
36.7932
32.1676
7.62186
52.42
-6.90339
31.5145
82.9671
0.146408
29.0121
22.6593
18.9589
179.957
56.7993
24.9672
243.854
16.0061
4.55085
15.8058
5.99512
-7.24226
107.62
11.2333
423.418
22.271
21.8462
29.6932
46.8623
24.938
-9.51604
-38.8134
26.9666
6.50963
-9.26879
-10.175
-17.3188
54.4905
-7.36429
-39.7976
4.52576
52.0044
48.3699
54.0049
76.7116
18.5314
21.3944
-1.54951
34.9079
-43.7309
103.909
33.518
-1.33359
77.5164
2.04632
53.2556
407.912
57.2084
53.0807
52.4117
54.3376
2.82997
146.543
14.019
40.5878
42.8053
3.29142
64.8068
-18.4451
47.1037
2.71434
13.3876
29.0059
6.80813
-37.1729
-2.51748
254.999
43.0496
299.506
394.062
3.89454
4.64924
121.985
-31.6409
20.7239
-35.5609
19.318
424.143
-33.1705
2.09907
2021.26
8.51761
-48.9697
162.92
20.0506
-36.2903
25.2888
17.2226
-27.3917
114.612
-6.54855
-30.347
163.835
194.542
-72.8099
-47.2467
103.351
-15.0421
-26.969
18.8963
50.244
155.831
333.241
-0.125141
-9.5796
-14.2129
24.6189
29.2857
-24.9902
10.2058
-21.9483
291.16
207.387
5.20139
0.986453
24.3007
16.8563
4.70404
579.453
-53.4474
319.824
-16.4592
16.5684
26.353
-24.2797
3190.37
23.5773
-11.7706
-14.2344
-9.22209
-36.5165
-60.6116
-28.4955
-24.9376
106.137
21.455
0.269128
-2.85321
-58.4126
-29.1483
9.40456
-30.6732
-9.57111
64.0267
-17.2195
42.7407
4.04175
25.4255
47.7348
7.15211
432.48
351.534
331.819
84.3862
56.7993
83.0632
61.9099
69.9031
77.0617
44.1171
45.9989
20.3707
46.7127
14.9814
138.1
134.812
39.9139
19.9721
492.588
51.2424
11.4723
16.7209
-21.2731
15.5025
339.748
674.941
39.1481
-3.79774
10.5123
20.7704
-5.48984
58.5808
31.0646
10.4393
-1.37921
-15.2793
7.69452
-16.9129
-13.9575
12.9591
22.0194
29.6292
-9.5796
-14.2129
11.5004
310.396
-28.7383
17.7021
-30.2003
-23.8224
-8.69062
560.518
148.833
20.1939
19.7271
-13.1806
-25.281
11.6107
-21.5883
3964.88
373.347
-9.66853
-26.1537
-1.16937
25.4514
35.0811
-16.1084
-9.22209
-34.6424
-15.634
3.36366
7.80279
48.151
274.803
-6.8698
17.7069
58.991
-16.0298
3.79576
30.0193
434.095
37.2805
-18.1565
43.6777
30.1107
31.8052
-21.8959
61.4996
41.7376
802.247
-22.3183
-29.7668
35.7165
13.1648
15.0458
539.956
10.3839
-2.94542
-12.0971
222.89
-11.8085
-30.124
248.303
-9.01429
754.191
-19.8955
-0.378568
287.027
660.316
16.1575
15.9402
-7.85816
724.181
9.0092
414.447
-19.1677
195.18
24.1555
-20.5132
7.70121
13.8961
36.0749
32.4403
36.8281
6.21623
49.5376
751.343
177.424
8.68933
234.496
-20.305
29.8835
28.8328
181.02
-5.77745
-14.6896
24.0326
493.806
-11.2255
-25.9416
28.7498
4.76835
67.234
50.7513
35.8291
344.649
-6.411
440.433
-44.6821
16.2361
478.249
271.992
363.258
28.0142
31.1912
-12.2817
-28.0634
-28.0768
-4.43627
455.197
287.041
105.532
-36.2507
127.562
10.2535
-3.15569
27.6821
128.52
381.543
-19.4595
-28.9388
27.2203
15.9828
-0.359711
9.03759
38.4841
-26.6113
22.5653
-5.75652
-12.4255
-12.7455
360.075
24.3518
14.4115
118.625
-2.5167
348.284
4.3907
1165.68
634.009
1.72835
-5.11222
11.7864
61.1843
179.861
21.6533
21.7567
88.2368
39.4877
206.632
14.198
19.8097
32.354
134.646
526.811
26.1907
272.775
-4.48122
13.6639
-15.7248
42.9849
-16.63
47.0279
76.0589
34.6592
25.2996
16.5741
-5.01094
97.3668
360.931
-54.9794
-25.5176
283.506
204.472
-17.2902
675.134
-14.9468
-9.22713
32.9833
20.1101
32.7611
-19.9137
-21.6937
859.398
-5.63072
49.5033
461.488
187.988
28.705
-36.7536
-11.4018
248.57
41.4671
-15.3891
648.73
3.79755
413.838
4.623
38.4081
16.8855
-0.570777
33.6967
62.1396
35.0777
25.0017
34.7863
1.02021
-22.0085
200.677
-5.21136
65.8141
22.3099
4.8334
-12.1536
22.1043
17.1731
40.6547
83.0854
49.6206
143.986
-17.9039
174.336
1.9083
12.9177
15.301
-18.1565
19.3148
-11.8878
5.74779
54.294
11.7525
43.2499
6.5233
2.04459
-16.8202
232.437
75.54
98.0557
43.1693
38.044
109.709
25.1656
-17.1106
-6.30523
439.457
116.548
28.927
32.5784
7.1177
22.7832
28.7562
21.7797
23.4365
-0.361897
33.3721
-22.2102
33.3061
-4.14315
49.0028
24.1555
39.3058
27.2755
64.8602
84.4653
42.9441
40.76
43.3873
37.2721
28.8906
19.0652
48.9818
10.6171
42.0649
46.6365
36.1477
73.7683
273.786
25.1446
14.3584
68.9196
59.9598
4.70404
52.8401
27.1375
-24.0675
25.7073
-1.23524
36.6604
8.51648
61.6118
-7.01594
20.7662
37.8922
48.9475
2571.04
-2.66286
-11.2166
-54.0524
-10.6918
12.488
47.214
39.6074
16.7698
1.20616
-43.0559
-24.3286
344.14
-25.9285
25.5935
-27.9854
-23.77
9.02574
-6.98812
798.499
540.632
-9.26112
-33.6868
15.0458
6.19952
13.1842
327.587
16.1546
15.069
388.016
0.693003
64.5315
948.633
-16.0506
290.102
11.5388
49.3709
9.07587
3.03905
10.318
1.51217
6.41352
12.7573
-46.573
38.0233
36.8214
195.79
-9.26879
18.9456
8.56565
14.5403
22.6313
18.8726
960.954
17.5169
-17.6054
-14.1018
85.1106
17.4478
34.954
30.5791
25.1748
-10.5166
37.3239
14.3801
28.3486
95.8871
14.891
15.7144
-18.998
-2.63885
33.5779
704.698
40.2303
19.6674
-28.0921
27.5402
-39.3919
451.945
585.762
-5.53902
30.6898
-4.53365
-6.14839
-2.58927
-40.4713
-33.585
134.548
-35.3007
20.04
-34.9808
-8.53006
-37.2122
-15.9717
-49.763
8.46753
174.537
180.647
287.978
9.66395
21.4979
17.459
5.19331
18.7047
181.018
-14.8833
174.865
30.5894
-40.6668
1.01355
-13.9712
-7.74029
1.30995
-23.1718
-15.1315
26.593
10.1863
-4.90293
-16.5722
6.26736
-23.1979
484.457
380.074
-33.4546
-26.664
-45.3726
13.3956
7.28895
-28.9465
398.444
0.132356
2.95364
-27.042
-25.7421
33.4464
39.3091
3784.77
-20.0693
8.63808
5.50362
-3.51157
190.995
-11.7138
1.51824
17.1504
7.37112
-16.087
-10.9198
11.5004
-2.57347
13.9539
-17.0818
-20.0743
-14.3128
5.79445
-23.5811
-23.1229
5.20139
210.882
-21.882
3.68597
16.8563
-0.918162
-7.13001
-44.0771
-34.3749
21.0222
-11.5426
18.8567
-3.66495
499.206
-11.7011
42.5773
40.5142
-18.5924
8.46113
-11.8859
-22.8733
-22.1823
3.0631
294.855
506.893
-21.652
-13.0708
3.05999
3.54735
-18.4322
-42.5194
0.574165
-62.4876
54.294
328.554
-30.3296
37.9895
309.367
-31.6886
-26.0187
371.174
-9.32398
0.0532422
17.4439
-14.9268
-19.6012
-42.3008
-24.6069
1.30995
-2.5571
5.48323
195.719
-1.15479
481.256
22.7832
17.5118
-7.79073
-14.0448
18.3788
7.13514
-9.52973
-9.83975
-22.8446
388.215
-47.1947
3.62299
-41.4387
43.8832
-42.779
46.1522
-47.479
-38.5199
-50.815
-36.0038
5.36488
6.73148
-3.90338
-27.5948
27.7808
12.1193
27.1637
-28.0921
8.79955
82.4224
-35.3119
792.2
99.9643
25.416
-13.9723
43.255
43.5144
15.2144
-28.2899
-43.8923
-7.46843
360.116
-6.9437
4.37459
28.3801
47.7466
-2.19066
2.71082
68.6523
-1.56563
32.4333
-2.51748
21.2076
37.1367
14.0196
28.3292
159.405
12.2347
271.365
23.6508
26.3134
-17.0009
-13.0342
-4.9292
12.0425
3.73703
184.952
3.53037
-2.5167
36.2498
32.0871
32.4343
3.60242
167.368
190.496
2.38404
56.764
26.5141
221.09
535.251
356.228
61.0391
439.026
211.968
18.6944
-15.8316
38.6223
16.1343
26.1183
5.85876
35.7835
12.3407
8.43301
56.8665
24.4988
14.6668
2029.93
18.3822
21.2458
15.845
315.149
-3.22644
20.8137
453.1
48.8689
55.5025
12.6139
29.9396
19.4417
29.187
319.84
314.835
444.827
5.19097
20.9583
0.71459
5.35938
0.467616
8.07747
48.0725
38.2932
-9.52773
-8.17726
22.7264
-5.3125
11.1428
-19.8929
-2.27062
-4.51292
9.88655
3.79755
-6.6214
-26.2181
14.4218
-29.6897
-18.1018
4.76835
26.0046
-48.2454
13.5293
42.3883
-6.73809
197.742
121.173
168.281
-1.56754
166.217
46.1666
17.4931
48.9948
462.578
-8.53357
121.126
312.768
45.286
11.8186
39.3015
15.5854
5.27761
26.7451
-14.8461
-23.4618
27.9516
516.773
-3.87327
14.7833
6.40183
15.3171
33.9892
94.878
-13.7458
21.4502
30.1573
1.23992
23.4752
69.9473
31.797
3.73785
12.2003
-4.72167
52.8813
-15.2907
26.9416
-11.7011
687.256
25.5217
-10.4862
22.637
540.696
518.732
-31.5526
40.6547
0.62646
139.521
2.14319
-10.4076
7.54389
33.7674
26.821
80.222
708.691
12.307
27.1201
521.583
53.919
-7.27803
-31.7499
9.97463
18.8064
-9.14533
40.3689
-10.4417
-36.46
-58.3401
1.7503
61.2801
106.139
-28.25
-14.1766
-8.65106
117.688
-22.1944
416.688
-13.4129
14.2834
-37.8432
73.8799
40.8683
-37.8763
-7.65567
18.2712
19.3219
4.96895
-3.1541
-23.1013
-8.17726
-5.38457
-1.03861
16.2324
20.1939
29.0974
26.1748
376.677
4.70404
6.52272
30.3925
33.8493
25.0676
-24.8196
406.146
66.7512
23.4537
175.521
1.4896
9.67686
586.008
33.0482
32.6994
-7.81286
-29.1483
26.2845
24.3971
874.501
9.16955
191.463
-6.91214
502.824
19.9713
22.6144
609.664
-4.09272
28.6191
37.6277
17.7677
41.4
20.833
11.3536
-16.8134
68.0437
56.8263
46.9174
-6.93361
37.7063
-2.72679
174.044
378.438
51.9097
-6.30523
29.8461
51.5257
58.8153
42.725
17.161
47.4968
33.3713
42.0208
52.1127
7.7749
8.94328
20.2197
32.1363
65.385
38.5199
36.7492
61.9999
321.534
240.375
42.8168
446.226
56.1757
12.9591
446.495
-5.04099
490.352
-1.28004
30.7969
10.6319
64.9113
-29.6754
198.549
-44.4371
-18.061
-16.6943
-19.8329
-11.8785
-23.3764
17.4734
-13.1806
24.3526
-34.6514
-10.8781
-15.9661
163.451
3.44993
30.1011
-37.3981
-19.91
494.297
38.5699
16.3404
489.889
90.1034
-47.4932
-11.6289
-1.56754
683.459
3.0631
626.565
32.6994
13.3876
-15.9717
-12.2817
103.108
-10.0585
1.67329
-12.81
-10.6603
229.21
-53.1173
-29.8595
-40.6366
-0.344589
76.9831
-8.46923
247.43
30.5624
150.53
-11.9564
20.4804
-28.0267
-16.1736
934.098
26.6098
11.4984
-0.0111052
9.24927
164.7
238.565
220.497
40.9376
39.998
41.4574
56.7971
20.469
-6.28059
802.61
164.523
27.9037
-13.1681
-17.7021
3.58873
23.8934
46.4958
34.017
25.8939
-48.935
-23.5832
36.7819
368.152
7.28106
-44.2979
11.4166
0.781782
-26.8711
-9.79114
-2.76168
-37.5435
414.158
-29.0292
95.9436
3.10647
22.8962
82.1607
16.9827
-28.0278
-6.79157
747.296
-4.53365
21.9626
12.4033
248.135
-26.0887
-29.0202
-8.13778
-24.7473
3.17342
4.93717
-21.8623
75.8029
31.817
-7.59654
-14.0079
17.8379
8.23252
492.251
1004.15
9.00746
337.626
-46.7261
-46.2588
574.365
-33.6868
228.689
9.94765
-10.6401
14.1212
15.069
-7.41195
6.43546
19.1136
18.1597
-0.21776
828.896
30.2795
47.4968
59.6757
36.7722
27.1846
597.465
34.5245
37.1202
13.3971
-7.92332
-4.14315
58.3732
-7.54587
23.5274
27.3789
15.1249
-5.1374
32.354
35.3205
3.94639
8.53618
486.524
101.745
1798.37
33.6146
180.147
25.2889
-19.678
69.4764
12.7927
145.187
18.3822
62.4753
6.47463
116.366
127.742
127.277
44.5082
97.0956
210.179
41.0202
15.7722
41.554
45.2336
507.245
8.33173
-30.2003
1258.04
133.738
37.6536
21.8546
10.8236
29.0974
943.262
52.4117
-30.9032
0.366256
15.8931
26.6444
33.8493
5.70538
53.1785
-0.456709
57.5699
7.6445
0.964867
36.8398
100.815
1365.62
57.411
332.336
246.343
569.985
36.5022
12.8019
42.0662
283.032
59.282
495.338
15.5667
22.6144
172.36
9.96321
41.7376
20.7611
-8.46923
-7.32574
17.0848
39.4646
7.54261
9.42357
53.0512
75.5253
73.8913
1.63004
24.2391
12.5543
1.7351
403.85
62.2002
-19.1192
142.723
21.2599
295.808
16.1575
881.759
3.38624
37.1202
-18.462
40.8024
22.0938
60.2472
48.5184
33.6836
57.364
41.3851
737.577
262.864
125.276
-5.42394
43.0573
14.1535
3.01504
30.5305
48.9623
15.1688
12.9591
52.0044
68.9846
157.705
104.605
120.72
13.443
103.33
4.92279
72.05
1.65886
36.287
18.9129
10.8236
12.2308
289.213
682.15
-4.66629
-25.3364
-11.8861
25.7073
214.697
-34.587
35.3749
6.10252
32.0106
26.6478
18.9625
-4.53693
-33.4377
-3.19557
193.335
164.343
38.6704
103.7
32.6994
0.836758
15.0402
49.9116
31.6583
9.67876
36.1914
45.5518
41.355
2.46695
208.529
52.6203
-15.9655
26.4552
26.3461
-9.32398
1.92731
60.5474
58.1618
11.8071
33.9582
608.211
66.395
34.7545
-20.8588
61.7204
16.7276
71.9338
22.1102
35.9017
32.5043
84.0385
48.0166
25.875
28.9023
20.2536
4.02677
8.97532
42.9441
62.128
40.8864
-0.1574
21.8763
598.065
-10.9347
-15.3891
37.3261
13.6347
563.095
44.0303
31.878
53.7771
-18.7772
63.1886
38.1202
44.1566
375.833
-14.5122
48.8772
88.4919
28.3328
1.6952
445.397
199.013
7.74827
25.9264
22.392
48.0578
7.45415
-1.25363
-0.100275
-14.0079
90.9264
37.7302
13.8547
353.846
121.003
37.0524
33.8796
281.28
275.534
18.7939
47.429
67.5321
32.4218
32.0841
40.3689
36.6286
534.802
34.5465
303.853
28.9091
46.2707
61.7231
37.2636
29.3424
573.172
41.872
4.91311
14.0662
40.8676
-1.08275
18.3795
-32.2862
-26.6319
-1.59694
11.0371
-24.4125
-4.58363
39.5111
-7.36391
21.6837
-4.03488
519.315
-16.9129
-30.8241
-40.0885
197.322
-49.458
414.345
-17.8146
-21.552
657.933
-22.8146
365.761
-25.3845
-42.9301
356.792
-16.3449
26.4359
-13.542
26.7071
5.4628
8.90091
22.7726
9.24519
-36.7017
22.7448
38.656
-16.0311
-11.4596
6.16267
21.2944
-3.57588
-22.9096
-2.76168
9.97714
26.1748
-15.9107
13.4847
0.407429
110.272
17.5713
340.623
27.3255
-9.89653
-25.0781
-46.0935
-29.8368
-32.7683
3.10662
12.734
447.327
-15.6776
-37.7919
-13.7864
-7.53837
-6.87583
-31.9594
-36.4967
533.206
-13.4714
-54.0543
-19.5521
61.7903
-3.15525
25.8923
15.5007
24.5811
277.408
101.253
75.5669
75.0284
294.791
317.731
1057.78
27.2583
3.5041
56.0982
91.2651
3.0651
0.925928
73.383
46.5572
327.252
25.1542
38.9943
7.06921
44.5826
90.2323
239.673
37.4317
32.8977
52.6295
61.9765
-12.6337
287.812
66.6613
207.579
43.7538
2225.65
34.624
3.8461
-16.7637
-30.3767
-27.9062
78.0103
14.2317
28.1
-13.1188
-20.0035
-5.67579
21.8694
18.3822
609.924
-18.5672
245.808
525.458
-33.2115
-22.2898
-39.779
678.882
22.632
29.2351
27.3915
-52.9784
5.57677
-4.72022
13.9136
16.0686
-38.1067
-5.63072
-4.32438
-51.4536
-31.5431
25.0361
-36.9755
50.3773
-32.7954
811.423
215.744
344.669
-17.336
5.26637
-18.4569
166.449
-3.87327
297.767
-49.8202
127.761
295.403
4.58359
-15.2077
-36.9408
-34.9275
-29.8128
2.65585
-34.3673
-26.6577
418.903
41.8363
1.8119
33.7229
1190.99
-37.186
-8.02587
156.186
10.4234
-15.8464
331.477
-16.3863
13.5293
9.59216
-10.1591
-13.0906
-39.0599
17.4192
19.0472
36.9066
344.143
-18.1142
-4.72728
9.05373
75.7994
48.76
18.0525
-3.94891
13.4269
11.8285
49.2999
-11.8878
33.8588
58.0422
17.013
35.7778
-12.9002
43.2127
20.6611
37.5346
79.2881
84.9373
50.6655
15.5552
8.50981
-33.6489
8.18927
32.6724
28.4839
-5.3682
244.427
7.48516
14.8715
8.05473
48.0831
-7.78814
-8.72776
84.5609
20.6254
14.8468
7.10125
60.2472
87.9217
113.849
31.5033
16.5236
35.4821
29.7758
35.8633
53.6485
-21.767
209.499
10.9871
26.0817
-16.5637
-1.35784
13.1679
55.8918
32.734
36.534
0.0188707
18.1699
-18.4453
8.84073
1.05311
70.3607
502.017
135.413
22.6403
32.081
-9.54919
-19.5295
-35.5794
-14.697
6.86576
15.3549
135.185
-2.18464
720.848
-5.66431
-10.624
-32.7485
-17.7694
-32.9969
-39.984
-35.3136
-2.6855
1.52948
19.2488
-8.46923
-22.3183
11.4626
30.0943
-13.0721
58.1493
34.3105
562.824
84.3987
326.65
24.5879
216.32
96.5987
25.9929
37.3576
20.0506
132.376
-13.2574
130.236
28.8303
18.3621
7.79066
9.07587
30.9328
7.13437
-2.95681
698.666
-1.59543
8.94328
41.0221
-24.4125
6.66077
42.3714
90.1109
-7.36391
59.1756
295.297
21.1096
22.202
20.5685
-30.8241
12.2843
133.604
33.9697
15.1688
111.496
0.936745
77.4812
53.3573
13.4361
20.2563
30.6161
-1.02164
4.05369
-8.65104
4.26983
26.4359
93.2797
51.07
-1.82832
448.045
930.661
18.0211
47.0571
188.776
23.3908
6.3232
21.4098
18.1153
266.109
22.0562
212.79
94.3765
32.3649
96.982
34.017
179.701
-17.961
13.443
71.4705
31.1597
-15.6199
36.4427
-0.215202
32.5388
28.2832
47.6334
-36.2414
-15.4133
693.394
359.179
52.8813
16.4099
38.5699
31.3329
25.5217
6.38037
33.8814
1011.35
33.3487
-1.56754
44.4029
12.4334
11.8709
30.2542
34.6281
14.6759
22.5364
38.6673
33.8588
686.501
27.7664
24.871
11.3908
-0.0359293
-25.1294
250.406
14.1647
-10.261
-17.7504
24.0031
19.7434
19.3033
620.541
375.616
6.64354
18.6169
10.5614
9.23137
25.2888
54.704
12.0604
71.9338
48.2563
38.9996
37.7651
46.7265
130.09
-6.23467
28.3486
-42.7938
16.765
606.045
-9.62765
-4.51292
300.153
0.516224
491.055
33.403
19.6155
-15.9398
364.525
9.73659
-2.84761
32.2666
275.19
56.9267
406.216
81.6734
15.7507
30.1333
1228.48
-2.51558
23.9784
4.05466
660.86
26.8634
34.5735
511.889
25.2578
-28.4276
291.317
22.5364
119.252
24.1621
24.6713
96.1615
297.333
18.6868
-4.09229
34.3256
38.9265
-6.41282
161.134
595.062
6.61247
5.26249
3.41539
-7.63058
211.854
8.30953
19.1136
860.45
21.4128
11.2333
665.172
766.275
11.8029
12.4758
34.3758
43.3315
13.1291
429.939
30.4527
343.535
148.335
247.252
43.3596
46.1522
55.1834
5.407
10.05
42.0112
68.7063
38.4678
41.8363
26.1748
46.8414
6.5781
337.698
8.72867
13.5259
28.2271
19.4454
16.4099
490.29
26.3852
-15.9017
-0.641512
14.6081
830.518
683.459
46.1666
26.8634
17.1357
38.3762
-0.316597
16.6658
15.5767
53.048
56.1681
21.2076
6.21464
89.5263
-15.7832
-0.0359293
51.7073
-13.8373
-15.8204
32.8425
17.8569
12.7588
16.5339
79.7135
14.2805
43.9062
-21.4674
-33.9772
-0.123769
-40.0384
-2.8222
19.0967
182.504
321.961
-25.9425
0.64516
470.096
12.4094
12.7566
27.6839
-15.3875
30.2622
29.7777
121.765
12.283
-3.61578
46.0572
146.018
27.6416
25.8811
290.764
961.271
771.906
9.69489
11.5004
18.0413
-19.368
-14.1571
-26.4521
-50.0593
109.376
17.6484
-17.2874
-23.3764
32.4659
46.7895
74.9524
-21.5329
28.4772
9.07213
-5.50612
26.9416
173.831
149.14
-42.3454
517.391
-40.2646
-22.1823
482.934
14.3075
9.99679
17.7069
-1.60494
-12.2235
-43.4201
-31.0224
-3.7139
36.7932
-39.5562
146.751
-51.2432
-9.24474
19.6238
423.195
23.0812
231.594
-5.65813
19.8482
1.15526
16.0388
-19.6313
12.7588
-0.332737
60.0358
193.591
24.5879
53.4874
-8.34899
-5.86623
24.2391
14.4284
4.93917
1.7351
471.11
31.4806
38.1265
72.7941
38.6463
53.4216
38.2726
-31.5805
-19.1677
39.3058
-6.45769
121.97
15.1249
36.0921
155.746
289.641
25.4028
6.76317
-6.95084
752.642
29.8665
133.235
-30.7629
0.926013
20.2889
-10.6133
-17.8882
-33.5597
-5.31665
-49.8805
-31.3374
333.16
-8.90011
30.1283
848.232
-6.1268
16.8212
31.6997
185.063
54.2228
7.287
201.305
19.0652
50.8558
46.1522
-0.627335
503.085
42.8883
13.6589
168.838
57.0038
10.6102
29.5642
21.6012
54.9547
35.597
52.8401
0.900525
54.7553
134.635
20.7308
22.572
574.553
74.4364
1438.17
7.6445
12.477
28.4175
53.7732
158.611
19.3671
32.754
54.0313
15.0402
20.649
44.2894
67.2656
122.123
577.797
34.3074
29.3416
26.3625
211.716
34.3261
7.15168
497.136
8.39737
41.4
35.7165
3.79448
7.13655
39.0227
31.9356
7.36194
-11.1601
11.9374
38.2946
142.802
-1.076
6.54813
-25.421
-0.378568
-24.0685
-12.4733
-22.7833
-19.4497
424.986
-39.7504
97.7286
11.0371
37.4317
-36.4428
-53.2059
30.1407
447.107
-21.4198
-18.2458
-50.8865
378.76
-22.6482
-32.3285
10.8886
34.5451
-33.0054
31.7017
6.88379
-7.25864
-20.305
504.022
-14.2707
128.914
120.112
-6.25635
-9.79114
8.48272
56.8288
11.1822
28.1007
-4.66629
332.076
-14.092
-11.8861
1.57586
19.4454
-13.5752
16.3404
36.7661
26.9951
7.6445
6.85475
10.8599
4.05466
153.099
-14.3661
32.6994
228.319
-14.1558
131.219
57.4079
14.7917
34.3173
26.3625
9.96321
24.0183
-7.34986
-30.958
43.274
28.3292
30.0943
-9.31709
296.707
43.1693
0.562655
40.1581
16.0139
5.37817
41.1057
21.9247
-28.794
-17.0056
12.1703
22.7832
43.7487
44.6831
18.3788
8.28759
835.472
1.44701
-7.89128
10.4089
42.3714
7.65195
422.15
12.324
43.5984
470.104
-9.17207
44.9313
433.944
-17.7007
254.14
1.09626
-5.7816
37.0119
46.4958
46.7265
104.738
79.4904
556.922
7.7523
173.589
-17.4939
30.8205
67.2512
-18.2002
38.161
23.2706
-4.38228
28.7178
33.7229
32.2254
-19.7142
17.274
-20.9129
41.3455
31.9423
-13.5752
10.7182
33.018
-19.8566
-13.76
-4.1326
14.3075
49.566
123.957
-2.91137
86.2413
70.5264
142.228
-1.56563
19.3248
94.2775
-8.13968
33.6793
961.989
20.2701
320.973
-8.46923
2.04459
20.7239
-5.57585
554.777
266.722
498.567
36.1699
845.429
34.5359
458.293
7.25223
41.1057
415.904
28.467
-2.93216
11.9637
19.0351
38.1265
237.712
10.5353
37.76
22.0617
108.301
210.173
33.5259
609.022
47.9936
23.8934
34.5128
26.493
31.1597
91.2019
29.7699
49.4054
24.5351
8.27805
406.252
30.9715
304.206
24.3007
41.2192
-6.54036
1157.2
26.6444
27.8128
0.0831802
68.1711
-15.4492
29.1995
42.3883
6.85475
12.734
409.846
13.3876
87.7645
4.58489
217.439
27.4229
2.1825
21.1889
11.37
24.309
9.02574
129.819
13.2649
733.661
234.429
152.018
46.9609
13.1717
66.1966
5.8472
40.3689
-2.72679
20.3707
26.1132
40.6653
-28.794
7.3573
73.4446
27.0529
18.3621
324.508
93.4088
46.1426
42.1772
22.1269
27.0282
37.1202
10.8173
31.4641
60.2472
44.928
12.283
23.6308
24.4952
124.173
387.772
23.8934
174.572
40.8864
22.2795
6.40183
40.53
35.3921
8.03674
-1.19436
28.2832
458.512
61.514
-10.3176
-29.9662
-27.8156
27.5814
2.5129
-13.9723
584.476
-7.95297
4.83668
-51.7157
-35.459
-15.634
-9.7548
-16.5601
244.928
3.0631
-4.78193
-16.5975
10.2653
-45.2942
-37.4337
1.18593
-28.3118
-10.936
-36.8972
8.07043
-79.3542
1.99966
234.766
-40.3284
-31.6886
-18.5224
-11.1352
-24.3165
-6.91894
24.9672
7.56199
176.725
545.578
158.435
-32.9305
59.1174
-28.355
-7.62003
-41.9125
-54.4869
-25.311
-18.3846
4.5641
37.1028
0.294399
534.754
-25.0719
-24.7248
47.643
7.13514
-30.4121
8.03828
23.703
167.522
62.7316
11.4493
47.3364
72.2941
59.1651
35.561
23.5287
-2.60716
-12.573
44.859
38.886
571.874
59.845
-5.83146
30.7647
2.19863
359.121
207.394
21.4502
20.3995
-14.4521
11.9241
33.9054
-4.84042
-10.0045
33.3124
23.4752
32.4659
50.5895
0.955904
270.232
-26.8786
457.68
43.1867
55.0526
-11.7011
351.539
36.7661
23.247
46.9999
-14.0277
-15.634
3.36366
-7.18973
21.9141
-12.492
47.6919
29.0059
-15.3091
868.529
320.513
3.78237
31.171
17.175
15.5767
36.1814
181.731
30.5779
41.7376
37.6518
7.71449
-1.82772
326.141
28.6883
159.9
22.5545
78.9358
2.67678
135.954
20.491
177.472
-26.92
22.8448
32.6751
-1.15479
-6.00077
52.7682
27.8165
113.609
21.5624
179.548
34.5245
44.6165
4.02677
-0.427055
55.827
35.3999
19.7792
-9.16538
32.9518
396.85
69.483
48.8577
31.4169
28.7613
47.7424
247.475
-3.54419
-2.26568
13.3232
-12.3
3.04766
302.838
-3.58891
-20.6257
-31.8594
115.9
2.75751
-4.21755
25.8811
-5.33842
307.004
53.2857
4.4759
12.9611
14.3115
11.482
-25.9272
13.0169
553.571
31.0943
3.59288
391.983
382.826
11.2938
3.68597
13.1082
-66.5105
2.77459
623.422
9.07213
0.116078
-22.4056
115.96
7.3174
-12.0332
-11.2166
-22.1933
6.17476
47.214
26.4889
9.05976
13.0217
45.2467
19.6356
-11.561
-1.03731
16.9142
33.7674
64.9042
5.93063
-16.2825
116.766
-8.13968
-7.37067
54.294
49.3186
30.4932
-1.72766
14.0196
358.117
33.8424
35.6536
26.2902
17.4439
18.2712
29.6292
64.002
25.8939
42.9784
-3.9574
25.1425
5.94676
56.478
48.0263
12.4911
185.317
-8.82986
25.0426
50.772
25.1446
49.9656
16.4458
17.853
45.8525
42.1562
-13.0996
-4.31891
-49.6993
3.44993
-7.38019
73.1718
-10.5397
-58.5528
-8.28178
25.7107
46.1364
291.238
41.3777
-27.1461
27.7265
59.2851
-36.8549
-8.53006
12.4506
-1.91618
-8.38567
0.971267
15.2414
23.225
74.334
-15.3454
14.6297
-25.9433
-17.678
-13.4626
143.512
-18.7766
522.098
16.0388
-27.1276
8.48654
70.3432
36.7693
24.4394
87.9468
1.95838
51.2928
23.3021
5.99512
-29.187
-3.75924
207.44
54.1302
309.779
44.335
31.8698
11.8195
11.0987
1.21567
-3.23815
-0.395015
5.89933
-28.1606
-36.4428
-3.90753
-9.83975
12.7626
50.8836
12.7755
14.8674
34.5128
570.041
7.7523
-21.2421
216.353
-15.2077
-48.1852
-8.69062
3.92038
6.40398
154.913
404.377
98.4379
13.0563
14.9822
90.3214
4.64866
-64.3599
6.02963
521.106
-35.5241
-1.16937
-75.4194
-4.27433
-7.67513
604.535
-7.46843
108.991
8.04883
381.679
13.4808
214.484
-14.7234
42.1244
22.1722
-1.03731
60.0177
30.0193
34.9191
7.29548
-12.81
172.988
30.1107
74.9088
-33.1403
25.8923
-10.3433
26.4074
24.4721
11.2907
-3.69489
60.5474
35.673
53.4874
51.4025
51.6211
39.1114
24.8305
45.5588
46.1984
26.831
38.2932
179.753
192.416
29.3041
18.9783
62.1539
187.305
17.5884
-2.27062
3.49081
57.3313
3.59288
-37.1784
-1.82465
175.832
3.767
35.0365
1.83756
4.0435
55.6924
-1.39374
18.8922
52.6957
7.3174
10.4556
0.0278341
-17.2511
10.6697
-2.55909
315.47
8.33654
11.2023
2.4945
6.60685
25.3341
8.74173
5.25933
4.04175
-37.3557
28.0571
-42.5106
-26.5815
485.891
-59.069
-0.718803
8.48654
1.51435
39.0227
75.9654
61.1321
340.946
-18.6564
321.158
197.59
-31.6051
-6.6982
357.936
37.3603
181.567
186.091
44.335
24.071
34.3758
-5.04706
5.47649
21.1906
-30.6435
-21.9788
-1.33205
19.9548
56.9517
-8.4829
483.714
4.84085
150.41
48.5663
14.5231
27.7552
32.1429
54.0049
50.4746
15.7722
340.381
-4.37547
34.5686
76.6215
97.9919
6.30191
63.8905
42.0112
-6.25635
23.9421
45.964
649.034
39.2932
41.2192
-4.66629
84.6992
132.085
105.243
257.386
40.9971
11.7247
37.8922
291.238
-26.0887
557.83
-30.3695
-20.3082
66.8917
25.5519
-12.492
2092.3
4.64305
-22.8054
-12.2817
-13.0708
-1.83983
235.932
-29.6766
-6.91214
39.9296
188.637
26.183
-2.21866
21.1229
-7.34986
-14.822
620.425
-37.435
16.9198
26.8412
18.8064
-8.80768
5.8472
27.2505
-1.07135
-30.2291
668.918
35.0431
-15.6756
656.849
32.2152
30.801
45.6969
26.5313
7.33686
29.5156
1.51824
17.1504
1.53106
320.256
255.653
-37.1568
16.1672
-51.2271
9.15513
-42.563
645.461
-4.38228
83.9122
-4.63575
63.6561
-32.7773
9.73659
-17.8401
0.407429
-11.5426
22.6049
-26.1537
21.7736
369.949
-14.8443
-44.0127
44.4029
21.8038
-12.492
4.5884
-64.7556
-22.4412
-11.2102
966.33
22.288
-46.5432
-16.2825
744.578
96.808
-12.9929
35.5534
-38.7625
-13.4631
-6.98812
286.879
-36.5802
155.657
-44.9312
321.043
4.31079
28.336
25.3764
-27.3083
-11.4884
18.6169
-0.564116
-30.6681
23.2869
166.781
320.344
41.0117
30.5435
350.158
32.0871
519.127
-20.0396
-11.3901
-30.6435
-27.601
860.738
15.7222
27.1244
1.14198
168.822
75.095
23.5684
269.06
-36.9865
-52.2756
-0.046267
203.54
-31.3137
-11.363
86.4436
-27.9348
11.8889
-1.73814
-13.4442
-12.235
-18.423
22.1304
-44.1252
-59.7967
-33.4276
-38.6361
-22.9124
-18.2704
2.01726
-13.8684
-19.4602
-3.54269
713.515
324.525
683.089
463.672
26.7045
-3.16693
6.21623
6.43409
2.60183
-7.65366
41.4671
-44.6679
3.64656
-25.5151
-15.3891
302.404
39.5276
27.0187
-4.38228
66.1991
444.091
69.3302
28.4772
4.64866
648.834
31.5609
487.373
502.333
94.408
55.6958
233.142
116.34
-2.78327
-6.26371
451.265
48.151
969.519
812.311
281.068
-14.3721
-5.72247
-12.1338
15.2414
413.54
9.01742
29.6222
25.246
27.7668
15.585
1.44518
-33.5868
-40.3284
208.192
-27.8928
-41.1831
5.67544
30.5624
-5.0179
-35.5415
126.125
65.8173
-25.4342
1.02134
-3.99216
-17.4307
16.1836
-0.138965
77.7626
287.088
253.815
600.346
7.2018
14.2834
0.791321
426.926
-7.89128
104.592
35.891
1.74893
-18.9499
-27.3314
262.694
94.95
10.2058
-39.5706
-42.563
257.427
-31.0773
97.9677
5.67162
8.42302
-9.35146
27.5402
144.267
-24.2797
8.20096
2.96262
981.295
125.384
-10.1591
-24.335
26.5324
15.5451
-4.37863
478.249
-34.0438
-13.7864
-13.1606
-36.8609
303.498
-8.38567
-4.65093
3.99703
21.351
5.93063
24.947
828.911
23.7194
33.8588
299.797
17.4595
37.9895
20.7611
-0.972962
-12.9479
433.128
7.60547
-16.8202
80.6381
15.5699
-6.89197
5.68793
-18.178
-9.14533
27.2505
28.9137
-17.7193
14.8688
21.9247
7.85231
-19.7988
40.0747
35.2287
62.1386
271.445
100.49
-4.67449
348.214
6.41352
-2.30112
3.69853
1.03857
10.5123
39.5111
11.085
25.7675
25.8811
62.128
24.0199
10.15
0.324559
24.6189
-9.99767
21.4502
7.28106
-6.95579
11.9241
23.2706
-2.50821
104.527
165.525
20.5526
24.3526
-14.0366
139.088
239.582
52.5899
16.9498
66.297
12.6618
46.0661
38.8292
521.749
388.08
-8.40546
3.10662
20.2303
41.536
38.7807
21.8038
60.8104
34.0023
49.6206
-37.7979
-1.03731
54.3955
317.903
29.7843
13.4269
-8.78621
47.4258
-4.09229
6.21464
8.94145
310.304
510.854
-19.4595
8.48654
20.255
40.8967
15.9953
-22.8632
14.2805
20.6912
16.9509
-23.6699
-6.683
5.99512
-4.82413
9.35923
1.23143
21.2573
575.566
15.0032
11.8195
-1.36409
2.41608
18.0808
34.4629
0.887429
-41.1279
20.8197
121.97
7.98106
49.8053
19.8097
513.989
541.136
34.017
29.6421
326.899
5.4648
14.3801
36.8003
18.9783
515.267
6.34403
1.47751
192.771
130.42
16.7113
373.242
6.13842
20.6641
54.0177
163.971
320.484
18.1699
23.8333
640.698
17.3469
48.8772
648.838
30.2069
-22.6677
-32.6479
34.0287
19.2932
1.24356
3.17342
-10.4041
-12.2235
-40.3927
-20.5671
584.743
-13.7471
9.01742
147.688
19.8033
298.86
9.02618
30.5775
48.2968
311.059
-12.0109
-11.9632
-23.3795
439.522
53.9882
72.2173
44.6032
299.139
33.8097
-28.0267
34.5465
63.9723
-10.4463
24.3518
11.6004
-14.1766
-1.15479
1.4955
-7.20187
-19.9696
-30.2795
-15.7016
10.8825
448.693
19.3166
4.25811
-23.8208
26.9666
0.887429
20.8197
44.1962
-26.6892
82.6014
85.7649
-41.0312
138.635
-43.9426
-19.5748
-21.3478
-9.52973
-17.336
32.1429
278.893
-20.7399
-10.9198
466.015
163.879
-45.1928
-7.65152
-14.6896
5.67162
46.5214
36.4821
4.67489
-29.9662
-13.155
-16.5712
1.34446
10.075
-28.5677
49.8143
8.65512
227.52
-29.8368
-34.6424
19.0472
-2.44878
-3.49613
-5.93277
474.042
-8.16417
20.5726
-16.0298
61.8918
181.819
4.05657
0.584121
585.283
-19.3841
33.8588
33.6793
2.46695
338.861
718.275
6.5233
4.85569
92.8126
1.51435
16.5339
31.9249
2.43672
20.8397
21.6283
-10.2231
9.1263
224.764
36.9172
14.8536
6.54813
9.72638
30.801
30.7043
10.8658
65.8867
49.3709
36.7722
10.318
42.7416
90.7465
46.4905
247.655
-13.5455
162.649
12.9111
16.0311
18.0086
24.2035
-2.34348
10.8886
17.1504
-2.21707
9.16106
4.92279
16.2393
57.0574
-0.215202
-37.3091
13.9002
89.321
387.511
38.4678
59.908
208.011
11.6107
-17.8401
-8.13793
11.6518
28.8157
-9.82704
195.991
33.207
239.165
-7.34803
-21.5239
22.1043
20.9213
42.5288
8.6853
-27.4845
14.0134
-5.9388
-13.0708
27.4229
39.1546
11.5528
-10.0137
118.192
14.6479
39.8635
352.471
-10.3433
0.21823
31.9683
5.66855
36.1846
49.33
2.43672
49.7393
167.595
170.296
24.2239
41.5855
21.4307
58.8153
30.2795
45.6227
34.3758
7.72421
11.2551
280.964
21.1906
4.25811
14.3326
169.396
21.5022
75.0642
-7.34058
24.4952
129.795
12.324
-6.42726
-11.5311
-8.33042
-3.86671
-31.6226
8.59252
201.451
-27.1742
32.5036
-19.0664
-0.99062
-10.9268
85.8486
216.149
7.33686
5.15278
-0.355828
26.5207
3.62299
-50.8091
-17.961
28.9465
2.55378
11.4166
3.32732
-14.0061
34.34
296.04
262.359
-10.2885
28.4772
-58.7377
19.1481
7.19806
16.9827
-7.41308
-10.5397
6.71075
-2.40026
-2.58927
-32.975
-47.7609
-47.4932
-34.1177
3.17342
-11.9294
-14.0976
-28.4276
-14.9449
11.2786
5.42142
-52.1654
4.33225
6.19636
-15.6359
1.82019
17.3747
-14.8461
-30.958
-7.32574
-5.40397
521.1
-52.4275
-16.8134
8.49903
-20.9891
362.857
-11.1601
7.86918
-7.24226
-1.05809
-2.25263
-5.3278
-8.72776
15.5677
-10.6685
-25.0213
57.6266
42.7477
45.2614
27.768
52.3487
227.937
570.963
57.0574
24.1477
8.03674
33.9054
-12.132
36.2141
316.655
24.3526
14.0744
60.3364
-10.3439
54.0497
33.8493
-28.5677
117.281
21.9626
33.018
-6.73809
2.0223
27.2018
89.5707
30.2916
33.1585
36.4475
82.728
42.1244
-4.06473
-32.8964
11.2786
19.0491
4.33225
274.844
78.6569
-16.2737
317.225
17.013
5.84043
22.598
13.1648
37.5346
122.419
61.9099
32.4218
33.9582
47.8652
13.9212
378.317
23.6798
44.0294
65.9484
1636.88
73.8079
621.811
54.6423
53.119
44.0512
52.112
43.8948
27.7499
506.276
27.2755
12.3864
19.8202
22.9837
3.46138
176.36
18.6944
8.53127
2.91398
8.04168
31.7405
24.5994
210.072
-2.65188
14.0445
-29.0483
41.874
37.6172
327.636
25.2463
694.257
108.869
123.994
15.7118
9.56932
13.5887
13.1642
20.7579
228.477
52.0044
211.414
35.891
41.0202
51.3794
155.872
43.3596
173.589
-19.368
47.6871
44.7624
6.16267
-12.4388
56.3942
867.058
14.5717
446.635
28.1007
2.82997
-5.25594
15.8931
18.4425
35.7233
58.1792
26.9416
5.16549
59.2549
22.637
-10.2795
-21.2562
52.0894
272.366
58.9363
131.454
68.3613
619.279
-9.32271
175.474
20.4139
174.597
4.97878
63.8438
59.9162
4.34101
52.982
275.634
7.66679
42.2757
-21.5054
120.931
293.869
-5.95494
-42.5409
39.5804
-6.48271
-21.6861
-42.0822
-22.7328
3.62436
-9.93445
-55.0309
1.7351
-55.2961
-5.7816
0.467616
24.9441
9.02733
16.7415
16.6573
19.5203
7.82082
45.2336
59.2707
497.874
32.5388
7.66851
36.389
-21.2489
128.89
349.563
54.2858
17.2329
-10.3439
14.3509
-9.66853
-3.66495
3.29142
25.4514
-6.14839
25.5217
313.727
374.961
186.765
12.734
34.0397
25.6622
316.032
-25.6105
-18.4715
-38.5186
7.54389
11.2786
46.6509
19.0491
-14.4084
26.8111
38.712
45.1032
39.3015
-21.8959
26.3833
30.1556
18.9589
63.8275
7.54261
399.242
499.304
66.6137
35.3632
672.107
9.23137
21.5407
56.578
21.4307
160.015
498.123
161.815
18.4462
19.9056
7.33686
25.7675
67.1105
54.6317
5.27919
44.8524
-11.4537
9.69489
9.62636
27.4116
-11.8717
30.8205
6.30191
24.5351
51.2066
13.0563
104.937
37.8476
-17.8401
-10.012
341.487
70.9163
60.0862
50.683
26.9416
-24.8196
40.4439
40.7033
33.018
-0.909199
1130.37
70.6398
32.4856
201.365
28.3801
45.8725
-7.81286
27.0737
18.7883
9.16955
6.19636
704.005
39.481
37.4274
375.406
-17.2112
32.3673
779.758
2352.12
-3.5299
31.9683
15.0458
36.1846
45.5819
58.1618
28.336
23.5023
-2.1181
16.7428
14.4284
-28.794
5.48323
62.2002
23.3048
20.2362
41.8746
3014.66
1129.7
20.2536
1002.2
46.4566
72.8813
50.5502
49.8677
69.4728
149.131
36.6763
44.8182
40.76
35.2514
8.2759
34.0578
48.9818
299.151
-30.6124
24.9033
403.706
10.6102
-0.887614
41.8363
52.4117
8.45217
47.2179
-19.3823
49.1331
-13.4167
24.446
168.209
143.777
8.25443
228.784
-10.2795
-13.76
23.9784
9.67686
46.1666
-12.492
43.3727
269.549
8.33302
-5.57457
367.351
29.2969
20.4139
22.7972
38.0654
54.9221
-10.0137
7.62186
-16.2737
29.6405
39.8635
7.64267
141.456
-18.5701
18.9589
24.4721
-1.82082
435.361
49.33
33.7989
24.9255
36.6208
15.7952
21.6361
3.5041
20.491
78.1467
6.81323
203.325
26.593
27.0529
55.0672
14.614
20.9091
32.5043
67.1719
44.0512
466.483
1691.93
283.268
22.3637
-14.2129
5.94676
7.7523
1179.96
-4.37547
36.4427
517.027
0.540474
13.7982
40.1372
6.86212
48.3049
-0.918162
-8.13793
84.7404
52.1756
284.974
7.57944
56.9267
-11.7011
44.1921
38.8292
46.1364
19.4988
7.6445
403.231
333.009
63.0332
26.8634
28.9513
9.63946
45.8725
25.1996
762.793
52.5081
141.741
56.5304
133.643
343.528
45.1032
50.5459
-10.6515
47.3598
17.95
-33.7691
2.98162
-17.6944
-47.7423
55.3382
10.9117
319.594
3.37375
53.6359
200.602
-58.0117
516.181
34.1061
-25.4389
-29.0591
4.46741
18.3621
28.7562
20.3203
3.03905
-0.926356
-20.9766
17.6579
571.229
-24.7899
59.7628
1403.63
25.5048
3.90382
-11.112
502.735
4.8277
9.86519
37.1946
-27.076
-28.8441
351.592
31.3897
18.3977
48.6006
545.144
114.643
42.4041
-0.627335
13.9539
17.4071
-3.57588
-19.8329
415.409
8.94952
11.1822
37.471
79.6667
-30.9586
-25.0045
26.6444
106.524
31.9752
-29.9019
15.6972
-43.5602
452.738
-45.6928
-29.2269
-11.0962
-25.2721
-41.871
-15.377
-12.8119
6.92155
-4.05871
-16.9634
709.603
-27.4906
-20.715
-27.1263
8.46753
305.722
-2.22698
497.511
-12.526
46.4228
529.57
-13.885
14.2737
34.7794
-15.8832
-21.4985
-4.46016
20.6912
1231.13
16.9509
143.122
26.6098
11.4984
-2.95006
772.104
1.75301
27.8932
16.224
-3.10556
2.10202
80.5955
-25.0213
-6.98629
44.3177
13.22
7.70121
21.7074
17.936
-9.82257
148.194
145.735
21.265
-10.1091
-1.7761
-7.39338
-26.033
58.3326
723.566
23.585
36.5333
17.8033
133.195
52.1481
14.0019
45.2952
77.4678
-2.8957
279.541
2.59336
0.521694
47.0506
18.3171
290.95
16.9123
69.4836
139.805
77.0422
18.2361
54.3025
66.4943
59.8107
42.6341
520.635
253.283
39.0124
54.2228
96.3051
114.161
413.556
625.257
1010.36
20.5132
-4.14469
-5.87952
10.4796
-44.6747
-7.44685
386.984
562.239
248.68
-5.65871
40.6998
77.4755
357.093
50.3675
444.634
80.7364
410.831
19.4988
17.0148
-30.8943
29.3435
15.2991
48.151
27.0772
13.3876
14.6759
43.1511
28.1452
419.59
20.9232
11.8285
-8.13968
20.7403
24.309
100.855
46.9981
40.2565
35.7778
24.5811
284.967
9.41668
31.9124
141.132
58.7003
30.0508
251.688
30.7878
4.76948
9.1263
27.5469
23.6798
24.2239
10.2963
65.9484
25.1788
40.0747
12.7399
19.0351
38.1265
33.4387
21.7797
821.789
7.13437
13.9098
914.823
78.2837
1.47905
49.0028
168.507
50.1304
31.5033
45.2614
-0.343005
3.53887
-0.627335
23.3243
212.449
30.1573
23.2706
-10.0045
2.86052
289.213
58.0339
17.8225
43.4698
-29.0845
587.815
875.828
681.339
19.7609
33.5009
2.35439
33.8847
0.410838
33.955
-31.3066
27.4805
19.103
0.252005
-10.9753
-2.85321
5.3056
-2.91137
567.89
66.7782
-0.20078
22.7972
28.6951
47.4258
-21.8959
42.7589
199.159
37.6277
178.207
138.899
337.441
54.4012
47.429
32.4634
50.6655
23.0514
34.8952
46.7279
19.9317
384.54
21.4307
744.724
20.9091
66.2375
31.6997
18.2712
46.4958
28.3948
12.7755
26.1118
25.1425
0.324559
445.4
38.3168
35.3921
-16.3261
21.2944
36.389
27.2234
31.797
41.5957
12.4768
24.7703
63.42
41.9342
14.5358
77.9253
63.1921
115.477
25.121
11.3926
34.9222
28.9513
161.439
105.843
61.8784
31.171
20.4139
38.0654
41.1756
2.46695
54.8561
9.51674
413.196
3.91866
292.573
459.255
18.787
46.9049
41.2952
35.8323
-27.0896
946.28
33.1691
29.8461
19.6666
20.9708
579.902
154.393
22.1102
6.26736
76.8474
73.6637
-18.8864
36.1832
-36.2657
-8.86035
41.7715
257.961
26.9666
12.1318
46.9532
33.9381
32.9285
-17.3188
30.1276
-49.0125
-5.42394
16.8203
-58.8283
-50.3632
285.034
14.5231
-2.22989
2376.19
-18.9499
-9.04577
-7.24023
74.2632
-51.2271
-5.8374
-59.4296
-57.4163
-22.3165
115.1
488.497
-34.6208
-35.6694
5.91757
29.4555
41.8683
-40.2092
-8.89001
18.9625
-3.927
-3.7203
463.447
10.6139
0.252005
-17.1772
483.412
-11.9123
127.394
-27.2742
0.0476236
115.504
305.272
-3.16401
47.4258
-3.62254
35.2627
8.39737
13.289
3.96636
16.9758
-3.70179
-3.69489
523.442
18.8064
23.0514
36.6208
-0.852723
52.3501
16.3025
16.7276
17.7925
54.704
-17.9247
51.3191
38.1265
648.132
6.78718
36.555
25.875
10.1617
7.13514
157.7
7.10125
43.3806
22.4392
12.283
12.3864
46.0572
9.56859
21.6497
42.2694
-8.82491
432.177
2.11063
26.4132
2.97032
6.55894
43.748
1.54829
-10.9268
10.886
45.6087
-10.392
-7.91983
0.470223
40.76
42.7477
26.5207
-5.9652
-3.9574
-10.4648
45.2336
16.1672
-8.1236
10.2058
13.6589
109.376
9.54258
28.8928
-11.6652
32.8456
53.0807
44.9154
56.2117
6.5781
288.972
49.1331
55.9238
11.3276
85.0377
-15.4492
10.3352
-11.8859
14.6081
95.8839
121.24
21.8038
0.62646
47.6919
-1.60494
-13.4351
147.014
-3.70051
55.5338
31.6583
34.0416
45.5617
45.5518
1.23065
331.835
21.2076
12.7739
261.003
15.1389
368.218
18.9112
7.71449
0.109209
620.362
15.5699
32.6618
47.873
56.0982
6.81323
218.318
24.7189
60.2645
39.0609
48.0166
25.3106
33.3713
52.1127
-3.4695
-7.92332
76.6294
24.3133
14.157
55.4899
17.3514
128.516
29.6983
301.565
123.333
30.2688
67.3412
39.1461
25.1425
9.69489
58.3521
33.0338
-19.368
47.6871
21.1552
53.2556
447.268
20.1939
253.606
46.8414
0.955904
41.5957
1022.27
96.8098
99.7329
251.83
59.5134
795.693
55.5068
8.25443
213.792
34.6981
-15.634
7.1118
34.0397
199.95
49.9148
17.4931
208.29
-7.81286
581.797
30.0327
20.649
29.2969
91.6285
468.825
-2.51748
50.5459
-1.28119
70.8699
37.9895
12.1455
7.66679
13.3367
41.3387
-5.57585
47.429
61.9099
81.1475
50.8248
36.6208
1.02134
31.6151
5.05808
8.6873
12.9795
484.435
43.4596
47.6676
51.3191
57.7175
65.8867
36.2524
44.6831
38.429
18.3788
22.7674
-4.17519
115.797
49.0028
63.5109
59.9205
422.703
38.6233
18.873
15.4773
-34.957
-2.61284
-18.6427
0.203942
126.03
45.5588
372.286
17.4606
40.1673
-23.6351
18.5833
14.3801
1.19307
32.0968
-16.9682
7.09971
-0.257323
1.10928
2.17695
-36.9651
31.5289
-30.9032
2.24032
180.811
-54.9896
4.15556
-9.66853
33.8493
-18.6575
19.4454
-32.3158
6.71075
-17.3928
180.996
-10.9489
17.4192
362.938
1259.73
7.74827
134.622
14.8958
-6.2901
20.5726
-41.5461
-51.6371
-33.6856
269.177
-15.1933
-20.0306
-64.3617
-11.1188
-1.92795
83.0518
-14.4844
-33.5868
-32.8321
-22.3183
476.231
6.66844
-12.1351
-0.883791
10.8847
269.533
1.16203
13.195
20.491
42.5394
4.93917
23.4147
47.2077
12.0604
45.6969
22.1102
15.2869
180.556
19.9056
42.1772
333.222
30.7764
72.7275
571.869
767.94
45.2547
56.0147
-11.294
42.3714
39.5111
41.7143
7.20951
52.6721
132.22
40.3953
-0.733091
1.14182
440.287
18.9772
187.247
42.7477
122.098
56.0968
201.305
-1.54951
30.2411
33.0338
21.8615
-30.3816
27.3462
-18.4378
4.26436
5.67162
10.9142
6.49707
10.2971
35.0365
584.672
-25.9416
45.6164
284.974
251.208
36.312
468.06
-6.14839
83.2171
3.89637
38.4462
-20.9992
-16.5601
5.04749
-47.5367
424.165
17.7069
2.14319
-14.0976
16.55
-18.9414
2.1825
-1.28994
101.774
-19.3841
16.8127
512.213
437.166
14.0196
-12.9479
436.876
933.394
-28.0646
4.32545
16.9323
86.7697
15.2175
8.50981
19.5434
-28.9637
-24.6069
-23.0529
-2.5571
-27.1851
19.0967
-38.5394
-8.65106
385.679
-48.4313
47.4968
-5.91666
-3.52018
-3.73745
5.47649
-47.51
-8.86035
-8.15617
-0.0496041
31.0236
29.253
7.65195
105.08
253.484
47.9312
12.8317
33.9314
8.53127
-6.45635
-13.8516
-3.20271
34.875
18.9772
37.6576
25.4591
6.55894
75.6071
30.121
39.0296
18.3822
69.5139
586.888
476.732
17.0656
27.6874
106.965
58.3015
98.8209
-3.79356
72.1165
163.745
37.3219
44.5082
76.4809
39.6392
44.8524
499.281
97.7075
31.1597
12.0799
13.6589
48.898
30.7668
55.5878
48.3049
44.09
26.1748
61.8339
-10.2885
609.972
137.214
14.6943
28.1942
77.5414
-17.3233
36.6958
3.22194
23.6477
-8.61216
24.5111
14.6081
22.7953
33.0482
30.6115
49.566
32.1283
3.43154
-21.652
3.79576
37.5156
835.145
9.16955
0.308433
71.7887
56.1681
13.7113
18.3961
36.1154
41.3759
10.2714
20.7852
18.9589
-16.8202
30.0383
75.5669
54.4136
45.2026
55.3615
12.2657
33.6094
22.3498
34.5492
209.517
35.4479
57.6266
27.7552
21.8355
73.6826
4.56002
434.626
29.3041
18.9783
-31.5494
1.77249
11.9662
320.31
-44.6747
272.256
43.9784
19.6674
-24.344
29.4143
-9.40684
-5.32683
413.639
-8.7315
41.9342
-24.8196
-10.1558
-13.6447
-10.0855
17.6248
-1.72583
19.7055
-26.8784
-20.9992
-31.5526
25.6622
-13.8035
-19.9883
-23.4679
-0.316597
-8.53357
-16.819
16.9008
11.0436
24.6713
-23.7787
-10.6702
23.7194
31.9847
309.167
281.703
-20.9593
-41.083
2.77517
-9.19981
-20.3965
11.3536
-43.0572
-18.6874
133.636
276.092
33.7989
11.8071
402.072
-0.564116
-26.3759
-4.69627
28.8303
-24.0685
490.296
-12.1708
12.7566
34.5245
-34.1602
-22.8838
56.4991
-8.33176
-11.9765
9.52602
-16.7342
255.358
1.07957
-25.7421
-2.16082
-9.4166
523.899
-8.33042
-19.4738
-50.0544
12.9999
29.2072
54.9924
-19.0664
-0.99062
-3.4305
-11.6028
19.3717
-8.5179
9.54377
714.325
-6.77697
-25.7152
444.353
-11.668
-35.137
-14.9468
-7.35307
6.74634
6.77675
181.99
14.9471
2.95012
-6.24755
-2.45031
-90.809
-27.795
2.54726
2.37987
7.27382
-2.03347
23.8934
31.5033
17.1504
-2.21707
27.9859
50.3905
-14.2129
-10.9198
17.7021
-36.8016
70.1222
-21.2489
394.07
11.2938
55.8918
51.4747
32.7859
-14.9737
-5.65871
350.746
5.09259
72.2676
1.02021
61.6118
-29.5047
20.7662
-1.46323
9.59216
26.3852
16.2251
23.9784
174.595
51.8991
14.3075
62.4706
47.1208
21.5097
24.0463
-29.1483
20.6624
35.6415
27.4229
24.1621
32.1676
43.6876
53.048
-8.13968
26.3625
818.913
17.4595
20.7611
-19.7136
20.833
95.6866
16.9129
52.5271
56.7993
49.33
41.4545
267.131
23.2915
-28.9637
16.6226
42.9798
40.6653
4.93917
16.7276
32.2152
4.5641
32.1535
86.8522
27.8165
23.6538
47.7994
164.556
30.7764
14.6314
-1.59543
101.477
316.668
252.163
113.586
217.524
47.3364
44.1831
40.4244
49.2206
59.6834
24.5611
18.5813
42.6341
13.4022
-20.9577
26.1118
27.9017
32.1837
457.528
40.53
-13.7458
21.4502
14.7773
-6.81655
-14.8203
6.40398
8.73618
29.0974
41.8363
48.7154
-6.54036
2.77459
24.0647
39.4715
26.3201
299.065
136.281
15.7507
17.0148
3.10662
8.98586
9.67686
20.04
0.62646
131.454
-10.3495
5.3056
22.5364
22.523
48.5249
30.5692
20.7403
-12.5256
62.3523
20.7611
37.6518
31.9683
7.54261
56.7993
77.441
45.0433
8.05892
29.1245
19.5434
8.51761
31.7354
46.2875
22.3498
0.815972
58.8153
-7.87483
20.9091
33.4387
27.1846
470.029
23.2801
13.6284
36.8214
51.3295
45.865
399.278
30.19
14.2112
-0.452236
46.9942
46.9836
-27.907
-6.01381
494.958
3.04766
-33.574
-5.63322
-6.71863
-16.399
49.3069
36.8281
4.34216
431.763
24.2055
16.1856
15.2302
22.3872
193.751
27.8537
-12.9462
12.0262
-2.50821
-9.79114
60.5769
54.2858
7.48598
516.324
2.24032
-13.7601
-29.5776
-24.6611
27.8787
9.85065
3.89965
32.27
112.265
10.4556
-8.12677
39.7177
4.00014
-19.0512
856.351
-16.2462
-11.3447
-25.2523
8.46753
114.567
133.795
-0.352912
31.4963
-16.573
12.307
23.0812
65.1634
-17.6331
289.761
10.4166
-32.7498
0.990275
218.906
38.4841
16.1546
449.852
13.2028
10.1836
2.67213
108.685
42.5225
20.4937
38.7128
69.0486
28.7536
32.0871
41.2401
38.0572
-8.86035
259.163
28.8407
27.1244
18.9456
463.987
8.56565
-9.82257
15.1351
-9.23836
27.8242
20.813
43.0573
175.328
127.982
428.429
136.688
7.73283
554.723
205.855
-4.54924
0.77763
107.289
266.699
18.0874
6.43409
2.60183
63.5608
-10.0513
18.9783
2.18376
11.1428
-4.90037
-17.2632
4.85742
45.2805
4.26436
27.7808
-4.74733
21.5415
-29.9662
8.79955
-3.78464
-44.6822
-2.40367
6.26103
206.628
32.27
41.4513
621.401
76.8645
208.317
10.8599
-1.56754
0.62646
45.8179
24.632
-23.5261
71.2621
16.6658
7.8047
464.715
701.494
18.3961
69.8486
-14.0914
-24.1923
603.668
972.75
7.54261
-16.8134
285.435
61.9099
420.016
38.4949
38.284
-10.2231
-2.1181
53.7838
26.098
4.67406
28.467
57.9366
95.108
54.6317
48.6006
11.0351
4.52777
34.0578
49.9004
-15.6199
-17.9052
5.407
0.540474
-16.1869
67.6386
42.0112
19.9806
23.9421
21.6012
30.5919
44.9673
20.981
21.8471
37.8888
37.1831
168.782
20.6979
12.6618
51.9477
59.2549
13.8766
-2.78327
10.6029
37.0969
338.521
556.867
-32.8964
11.2786
615.88
166.591
502.558
21.1988
23.063
63.8438
26.183
8.08914
32.3673
30.1315
6.5233
-11.0739
45.0868
18.7939
-12.5558
150.15
34.7467
19.5434
516.39
74.8389
31.295
34.9242
50.4608
353.25
50.9558
40.0747
39.0609
23.6538
19.532
38.9943
-9.09169
-6.01721
65.8694
40.76
14.6367
9.02733
29.8599
14.7833
30.7647
2.19863
391.936
66.767
25.1983
271.524
8.03674
51.2795
1060.89
64.5
6.86212
48.6636
74.9524
10.3262
39.7216
-0.973541
8.72867
39.0572
91.9453
41.9342
-6.07891
27.3255
1180.14
16.1514
167.55
358.095
898.643
8.72882
-6.00667
644.104
48.0407
2.71434
13.9552
9.41795
52.5081
31.171
35.4065
401.634
56.7962
31.9847
46.7978
-12.5256
174.796
43.2499
4.85569
179.192
1.04624
-12.1351
20.255
16.5339
319.594
63.9432
-4.81949
27.2583
7.25223
108.572
175.598
59.8312
56.578
60.7861
70.0597
31.4806
22.7832
45.6227
46.5572
57.7342
52.1127
-18.462
-24.7899
-9.76534
54.1406
13.0689
202.884
55.4275
197.846
25.9502
457.47
17.9016
14.1584
315.985
24.2443
48.5663
67.1105
56.5058
7.15326
20.4055
32.1837
32.1152
25.5375
-26.8643
272.575
11.0292
-1.33359
-6.81655
3.92038
27.0187
705.889
336.065
37.4192
43.0932
6.5781
322.706
128.669
567.544
35.7233
30.0682
10.7877
38.5699
10.1285
50.748
17.8315
5.91772
14.362
39.7177
15.2445
-9.6809
-13.2152
233.59
191.113
-16.2462
537.757
-12.1338
71.2487
21.8007
3.54735
26.821
-10.6702
218.622
166.738
-53.755
-24.7074
8.00441
-48.5793
-10.3433
18.8499
-26.1837
19.318
15.5968
165.48
-11.0194
28.9137
-60.8228
-11.4884
24.2391
-17.4307
-19.4237
-35.7462
-30.9332
734.99
-27.295
19.4599
-2.25263
7.79066
47.4968
-6.54855
15.7838
103.352
-17.2936
197.054
-7.54587
-0.835495
1.14198
243.761
-20.1299
6.70177
16.0615
316.43
-35.409
-16.9129
94.7432
-49.4588
3.62955
-72.9123
-25.1407
-10.3184
-32.7964
-35.2896
-7.58087
-4.51172
79.9534
370.847
1.45873
4.88415
-18.2272
-34.2
14.1987
56.4091
56.4395
180.378
41.8107
18.0874
70.1201
35.9318
45.2336
72.3892
158.668
3.53293
6.16267
15.6722
28.2832
-13.7526
263.823
73.6954
48.6636
12.2003
205.174
275.19
37.5974
-11.1612
47.5564
1.41736
38.5699
20.0885
-2.78327
3.10662
38.9709
82.7654
6.81124
32.4856
1.55747
26.2845
60.0043
89.267
39.1546
30.2935
34.3173
19.9713
65.5384
35.2627
255.381
30.1315
10.2714
17.0848
52.5831
30.0314
71.2678
60.5474
73.6929
18.8064
52.6989
11.1101
-13.0342
-12.4255
23.3021
24.7358
-14.1945
13.1074
20.4937
35.3895
-33.1747
7.72421
19.5183
369.659
62.4254
18.0874
34.3272
10.1822
0.727767
6.88379
182.977
-9.99767
0.835461
27.8958
-4.94249
0.17225
-32.9514
332.95
-19.1615
-27.1245
24.3007
51.5265
-30.0216
-5.9204
172.53
487.34
6.71075
-4.27433
-0.715206
206.905
-15.7813
3.11763
20.977
30.2371
5.52544
-15.6604
-34.9868
-16.9669
-2.76348
313.94
421.973
51.174
8.72691
24.4885
54.294
26.8298
-11.589
19.2488
0.146408
4.64924
20.7852
26.4552
33.8424
16.9129
33.7864
53.0512
38.0856
39.4211
43.3285
591.344
21.4174
-12.0971
31.6151
44.8538
18.1765
-10.0534
25.1788
64.4375
26.5313
34.8982
96.5251
37.1194
36.3986
31.498
231.957
228.241
28.3881
6.66077
422.807
58.2517
5.75455
161.654
29.18
804.469
9.56859
101.153
25.3979
8.31472
1594.13
29.5156
40.8736
56.5058
14.6495
31.734
20.4055
275.812
71.4705
1.24673
28.9465
51.1403
352.497
42.0112
4233.09
38.4678
51.2066
24.3007
502.239
420.747
109.596
51.0072
39.0572
376.803
2057.81
576.043
62.9327
25.7107
-4.86403
-8.81777
20.977
0.252005
-47.1622
-0.0967609
16.8245
-40.609
-24.4631
60.9414
32.108
26.9732
-21.2433
-30.338
-24.0692
10.433
30.8682
-17.2107
40.8006
-37.5173
16.1001
21.77
336.504
10.3606
16.5339
25.3656
5.24782
35.6838
29.8507
-3.66382
13.4914
-29.7311
4.5462
439.825
7.3752
37.2636
28.6695
18.098
3.45626
6.26477
7.72421
-35.0321
27.9653
515.944
17.1437
56.0147
-0.0496041
37.3219
61.3748
68.9846
37.7651
10.9014
30.7647
146.502
-10.0697
10.6171
21.4502
22.2736
-3.20766
21.2944
26.4092
27.0187
14.5717
36.5937
414.775
58.0339
-17.7848
315.209
272.64
207.723
28.2271
28.1942
169.371
95.1207
25.4514
19.8995
38.2395
-8.40546
38.7139
41.536
61.2695
25.2578
-10.4076
18.7883
35.6415
33.0451
44.7768
6.20632
46.2082
134.879
415.699
15.585
-0.0359293
18.0219
-8.38695
45.9804
41.306
18.825
23.1818
47.2246
66.8854
-2.09183
-24.7414
-5.3278
189.926
149.216
-42.1558
-32.221
-12.3271
5.26107
-59.6915
-32.2862
-34.1282
-7.21914
-17.7021
6.76418
-7.36391
-8.88553
36.6868
-21.4198
-10.7495
3.46138
-34.5723
-9.52973
40.76
45.2614
14.6495
3.62299
-3.9574
-10.4648
-1.54951
5.87823
312.27
311.93
11.0292
-53.8074
-11.0721
379.343
-2.50821
-7.91707
6.60865
83.0657
108.634
48.7154
8.45217
-29.0845
123.047
155.955
14.6943
-9.28715
1.41736
42.5773
21.7736
-25.4788
-16.7184
14.4178
427.914
8.33654
34.0023
-37.7979
-1.03731
-28.0634
4.93406
-0.20078
-42.7951
-20.0306
23.063
-2.51748
-14.8669
31.8052
-48.1328
193.537
-12.9721
192.056
-20.5615
8.07359
-29.3808
-23.8002
-37.2563
220.279
-17.9379
-23.3415
-31.9829
-49.4087
-41.3684
-14.0666
5.97824
692.346
-1.15479
75.257
-6.70494
71.4931
35.1802
2.1512
26.0296
-33.7828
8.63825
2104.73
5.75455
270.35
2.94307
26.7318
27.8242
-12.9202
14.9463
656.958
-51.3329
-50.0544
9.25175
-37.2448
3.92437
0.926013
255.81
307.991
24.0371
5.4628
-0.355828
217.675
18.6155
-20.824
101.524
-5.38457
335.356
25.0847
18.3441
361.437
6.73148
764.464
20.1939
36.5937
68.0732
91.7671
301.714
338.288
50.966
12.4768
80.9923
68.5195
19.7609
59.7378
45.1291
43.5144
35.8291
-3.927
5.91772
6.86576
30.2371
29.6745
1.20616
13.0764
226.445
129.345
212.078
75.5368
-2.51748
144.429
24.309
-20.0218
-7.84085
0.508149
22.6352
-19.7136
270.036
292.573
9.47954
7.54951
6.19952
-5.0179
3.81386
-35.0446
-5.3972
17.8801
4.55085
-21.4674
-35.8513
35.4835
8.80622
-28.794
2.67213
411.714
41.0117
8.7277
12.8266
23.2664
6.08981
30.5663
14.3393
-5.02817
-4.89443
-22.6462
8.75786
1.19307
7.73389
28.8328
14.7352
36.7165
14.8373
-5.31931
28.1604
37.1511
49.6525
111.873
-2.84761
-45.6193
37.8888
-9.28715
-43.5602
10.7182
-21.3299
-61.086
-35.459
-42.1387
-36.2488
-31.5526
8.79562
376.002
-23.4679
-49.0423
-28.2113
-2.76348
43.3524
-10.5081
-9.99893
-7.84918
42.7407
-16.573
-11.1188
346.648
20.2701
69.8486
219.412
0.170523
463.113
3.79448
75.0159
30.5894
123.754
26.4619
62.8577
153.429
20.491
41.0905
23.4147
43.4596
34.5492
564.813
24.6573
23.134
267.697
30.9328
18.3788
619.233
55.8609
32.1378
6.83636
55.0776
-6.60884
16.0852
177.584
12.022
13.6997
15.5866
32.671
28.8388
42.491
-23.1698
-19.4401
12.4911
-22.704
-50.0593
-21.8091
0.781782
-41.6503
503.236
1.8119
9.36005
247.743
-15.9661
-30.6267
345.236
-15.2907
28.2271
285.563
-49.1824
14.207
-17.3928
8.65512
-21.7306
18.8889
-36.5165
-8.13778
1.4896
-9.0638
359.246
6.46247
-61.5751
105.843
-62.1608
-31.0224
-37.4337
1101.26
-18.1565
58.6702
-10.0137
-27.9854
-61.2513
27.6821
-24.3988
-13.8373
6.66844
30.0383
21.192
6.22649
27.2505
-8.34899
-5.86623
35.4835
27.5469
331.027
31.7202
25.2888
56.578
0.815972
71.9338
20.9091
10.0155
387.637
29.0587
251.916
57.7349
170.113
33.6836
12.283
33.0011
54.5036
95.7097
-10.7596
57.291
2.36892
127.635
37.4351
272.775
-15.8267
-28.8441
277.907
15.2291
538.953
17.7926
32.5036
24.4988
20.2889
12.1278
14.3731
51.1784
14.6866
-15.0771
-28.8746
21.8573
17.6442
356.54
9.95154
40.5762
-8.7763
-18.0129
-22.6462
-19.3531
19.9337
32.0968
-16.0311
-39.5706
-35.0668
-21.8091
-33.5609
-41.6503
95.6268
-2.87326
25.2896
-29.9662
104.377
-61.8807
-39.06
-40.5906
19.7938
-29.5047
11.3959
37.8922
12.4033
6.38037
22.637
298.941
286.091
53.7732
332.899
4.37459
36.4475
234.527
6.51712
40.5413
5.42142
2.1825
4.33225
26.8111
24.309
-3.15525
19.2488
0.146408
21.5158
88.2993
41.3387
54.4012
2862.28
109.3
58.1618
28.6736
58.321
145.106
27.2583
22.2448
580.837
25.6728
29.8461
6.54813
65.9484
23.3048
128.156
64.0126
65.2979
74.2536
77.7844
10.1617
37.1202
20.1877
65.8694
157.372
12.283
42.3714
45.1333
13.2508
4.23293
156.627
-7.00141
262.083
26.0775
16.3972
28.3948
33.608
-47.4641
282.303
7.73389
-42.7938
334.306
-30.3816
-10.1351
7.34101
2.39029
2.74893
-7.53277
-33.4378
243.099
-8.7315
62.8973
14.1387
40.9971
-3.26781
15.144
39.7662
142.651
-16.7184
-42.1387
-37.8658
-40.9229
74.3879
5.8742
-24.6734
13.0764
759.617
50.4995
-13.0842
248.563
-11.4452
-31.275
149.282
-24.2373
254.819
-42.5106
-7.84085
22.9969
-24.2165
-23.4618
-18.5701
30.2033
-3.63892
159.342
90.5325
0.604296
-1.80834
-35.0446
498.727
-0.860516
-34.5859
-13.2422
-17.4307
-51.2828
-12.7624
-2.93216
-1.15479
93.3247
-44.6832
23.134
9.07587
295.393
-26.5988
-21.6975
745.517
-59.6915
-52.9009
-28.506
-10.9673
3.54082
-6.45769
-11.4038
10.775
330.119
-2.21707
-11.3695
-9.5796
140.88
17.1226
-54.9753
17.7021
-13.3337
17.6484
-19.1615
173.401
16.8044
11.2341
7.86252
2562.75
-56.8636
-7.08884
-26.5351
112.56
-22.4056
6.3269
295.646
2.09589
-39.5343
38.7249
15.3549
-11.555
-5.71896
400.382
-15.8819
-12.1472
347.948
22.1359
12.7556
1262.31
6.50535
-11.5886
37.0524
-1.91
8.60382
-0.718803
17.9128
182.362
43.7078
-12.5558
15.2175
57.2355
38.284
-30.8378
-0.24403
11.1206
12.9795
43.9195
62.5635
29.6065
0.64516
57.8016
3.03905
60.9178
53.986
53.2652
2.1527
20.4553
42.6341
55.8662
49.0095
48.6006
14.7833
43.8832
30.3096
6.86893
-6.95579
15.6722
35.7795
27.0187
56.8288
73.0264
268.947
586.949
12.1449
1.2324
37.5645
56.9267
20.7662
39.7662
13.3403
344.039
-29.9572
463.19
-21.9362
43.4658
23.6778
43.9438
2.14319
14.0134
-19.0573
-25.4002
3.79576
5.93063
13.6926
4.97878
22.4349
-20.9589
7.06738
-47.6423
-46.8876
376.797
-20.5615
-29.3808
163.109
-27.5483
-18.5157
36.6208
-25.4342
-41.4735
-25.311
650.657
-51.6579
-18.0214
130.806
0.294399
-44.3324
25.5278
-6.54855
-30.347
12.0357
476.291
-19.1677
24.64
29.7777
-26.2865
9.52602
8.56565
37.6239
33.8652
18.2985
36.3849
48.0725
32.4532
69.2153
-9.5796
11.569
55.5226
18.1133
126.398
26.0217
21.2944
624.236
10.1521
23.9421
232.054
34.6081
0.0188707
13.082
85.9088
69.4565
-7.41308
86.9117
59.1846
34.8921
-8.61216
11.3926
12.477
402.54
61.2695
16.1816
24.632
551.87
0.836758
26.2845
61.156
15.301
984.469
-6.43364
40.2385
5.27804
403.517
10.8155
287.816
258.585
-0.76651
77.992
20.6611
241.808
24.9402
19.3033
69.5654
70.354
21.4174
-17.1106
612.696
48.1616
-11.9274
-11.3834
478.813
377.503
71.9338
29.6065
52.7682
52.1794
38.6463
396.376
435.575
19.2506
4.29015
21.5022
30.117
-22.931
35.7052
140.658
363.773
-15.3841
7.96388
113.025
171.761
-23.7688
-25.9124
-6.3216
-34.3605
-7.71147
-21.8091
13.9002
-39.9895
93.2825
19.3475
693.394
-29.0292
-7.13001
-29.5047
48.8772
49.1366
65.8141
-24.5417
31.0703
11.5399
8.73983
41.5918
11.4964
-20.9253
22.392
4.95429
-0.0421101
-19.9943
7.39599
-49.6151
8.46753
22.7377
-4.37673
18.3778
-10.9508
478.77
25.8928
30.5775
16.076
-17.6331
-28.8298
10.4166
17.0916
-19.5934
102.83
95.4536
173.724
23.6798
52.8299
229.452
221.859
33.3546
35.9017
169.311
106.113
716.841
27.7491
1147.72
462.533
24.6415
12.6914
176.704
42.4436
17.5963
6.50963
30.0866
348.781
57.3147
27.3063
-17.3188
509.304
-17.6054
10.2611
-37.3834
1117.05
0.203942
18.349
26.4417
25.1813
1.17359
68.5797
89.0071
398.239
306.117
16.5408
5.93983
53.9895
28.7421
-46.5461
11.9637
0.198987
-6.04576
579.557
28.2542
-26.9564
1.14248
289.039
330.727
121.779
20.4728
-2.9705
-5.15458
43.6847
6.21623
38.261
51.4352
21.2944
30.1573
311.877
561.799
35.5451
-8.41443
45.3438
-23.1305
43.5109
37.1831
433.929
27.8787
-16.3863
28.2625
15.4034
50.8216
-14.9647
296.655
872.684
-3.12167
-22.2197
0.894923
-9.68693
-49.763
84.3806
121.849
-20.8155
-14.6841
26.8111
-39.9988
588.582
254.819
-26.0905
-2.84703
-11.0739
11.4626
13.2277
290.533
-14.4152
-1.26977
-27.5483
-35.3823
-12.1049
-24.6069
-6.18631
-6.57034
-16.0506
17.5859
-5.3278
133.704
509.452
31.15
104.586
250.042
9.0092
-37.9084
268.269
250.918
-11.294
4.7867
416.82
37.9489
294.81
-8.55844
-4.89443
-38.0938
12.0799
-4.16894
27.2234
47.4585
9.73659
-15.9661
3.10647
15.4
40.9313
43.2196
38.186
23.8367
4.90699
-12.3603
28.2592
40.3203
81.8174
55.8375
161.476
53.7732
2.50053
167.687
10.9278
-2.91137
3.79576
33.7674
47.1601
30.5692
547.801
32.3673
-22.3424
-8.46923
0.170523
22.707
35.7165
-26.1906
13.1717
32.4364
45.5819
569.782
26.4619
44.1171
43.9062
-23.5496
-16.6126
13.1074
74.3817
14.8715
61.6264
21.8462
17.5092
-5.39425
-9.35965
14.8468
13.6944
-10.0287
51.1098
29.3252
-6.60884
-5.52066
28.3159
140.687
19.8097
163.539
28.3092
33.6869
-4.5872
-23.3229
-13.8516
19.2861
18.5813
14.5231
25.8811
41.5132
163.823
39.6799
23.7355
23.3243
31.6439
2.41454
33.9054
-2.96635
-4.38228
22.068
69.9473
78.6486
103.063
0.955904
223.38
4.64866
3.10647
24.7703
33.8493
25.0676
18.284
659.145
57.3808
6.38037
13.2667
578.445
20.2303
44.4029
68.6554
32.6994
28.3801
42.1244
-11.561
-2.91137
11.292
-7.46203
18.0525
-5.31377
4.33225
969.466
-11.8878
16.9922
21.2076
-5.96679
91.9756
4.64924
-13.0721
15.0458
9.94765
23.0931
39.4211
13.6811
-9.14533
-17.7193
25.9929
35.4835
652.036
729.938
10.8658
22.7832
62.4893
672.495
29.0587
43.8948
18.3795
-3.4695
-7.92332
-19.1357
391.957
35.5577
76.9924
48.8581
394.039
53.5534
140.268
349.611
31.025
77.9777
-20.0693
-17.5988
39.2368
343.191
15.1688
345.924
29.037
-14.0558
70.8887
148.935
-14.6749
47.4827
-17.8882
15.166
-4.1717
15.0383
42.3536
50.8052
254.368
28.0656
25.0639
-1.07896
38.5574
18.1153
33.1569
-2.72787
48.5663
29.5156
45.2614
25.8939
63.5931
12.9092
12.024
4.07269
116.448
59.2707
32.6946
2.5959
460.624
1.61674
110.742
4.52991
33.099
-11.6652
-28.9986
15.5993
-6.54036
-18.3744
340.438
159.703
29.6869
9.48641
-11.7011
381.524
-4.27433
-13.8337
328.72
-37.3331
226.12
-7.88073
229.935
-48.0993
-8.53006
11.5135
2.76899
3.43154
0.836758
15.0402
10.5563
-32.0599
-9.0619
2.44823
-25.0063
-57.5032
34.6343
11.4149
-16.6484
-16.8202
7.54951
9.97463
47.4143
3.97313
16.0061
10.173
3.18402
-6.30523
340.941
-25.311
50.9558
-1.15479
20.9091
15.6377
12.824
-0.159403
25.7675
25.8811
-5.33842
5.27919
7.37112
282.775
4.07269
163.3
6.79686
-2.5014
15.828
164.703
-25.5572
-14.8203
21.3965
-60.3909
171.526
-1.26726
2.74893
23.4155
-1.8552
-16.9031
-16.5712
670.386
218.031
64.7714
8.51648
946.171
358.427
-3.5263
69.1616
801.312
-9.3425
-33.4377
9.92289
26.1402
177.368
329.794
-51.8534
69.2402
-17.756
23.4601
35.8562
207.821
64.3024
-3.17397
-23.1322
652.121
-29.3922
-24.7074
0.508149
334.691
-34.452
-0.827824
-23.3795
203.389
28.6883
24.9672
204.836
56.447
32.8727
10.173
22.3294
46.4958
90.239
27.9859
513.285
58.8757
17.1226
-21.2421
47.6871
-3.20766
25.0426
28.8928
14.3584
8.10307
22.4266
54.3376
12.2003
425.779
-0.973541
62.2516
25.9387
52.5899
5.70538
-2.33078
606.412
36.9551
40.5142
-2.98996
28.2592
23.4537
61.2027
46.4672
32.1657
38.7807
31.1741
565.657
-5.71896
254.205
58.0539
32.4796
-17.756
-0.902799
15.2414
11.9806
48.0971
9.01742
10.8815
-27.8174
10.2535
-11.5886
50.1709
359.03
-39.3913
21.7223
-32.5779
1.04624
23.4791
25.8772
36.61
-9.74471
-11.0194
6.63575
152.602
-30.8378
-20.7385
-64.2824
-41.9125
-18.8796
4.67406
11.6004
42.8858
152.358
42.4609
24.071
4.3907
5.85015
-12.5433
1.72835
39.196
42.6341
68.9846
30.2688
16.5236
57.9709
27.9017
34.5128
91.1298
21.8615
30.8205
37.6536
36.389
23.9421
41.8363
48.6636
61.8339
2.82997
103.44
-10.3439
127.138
9.48641
366.148
-7.95297
42.318
46.3255
289.765
28.8692
90.92
6.85475
31.4747
13.425
33.0482
45.604
49.566
42.1244
46.5351
0.836758
-10.2597
576.31
258.87
141.291
280.481
-5.32858
33.6793
-21.8959
5.27761
45.4857
-27.9646
188.308
0.170523
-13.0093
5.67544
-5.04488
32.4634
5.68793
15.5552
10.3839
10.173
-15.8453
39.1114
204.149
-7.65567
3.27872
18.3848
491.289
361.352
6.40183
457.597
-1.61803
-45.6049
851.661
-29.3053
-1.09228
-36.2414
-32.2799
10.3568
38.0881
-5.68436
7.48598
-49.6439
2.24032
-43.4017
4.45283
-26.6936
4.83668
-21.7306
17.0148
-38.3905
-23.1303
544.969
-5.31567
29.4103
1.18904
400.953
11.1441
-6.51161
32.8304
388.668
-9.72324
42.7407
-24.0692
-0.811438
-7.84042
127.008
-2.66469
-15.0285
-29.7668
-22.4424
-5.56896
-1.29674
11.8487
39.4211
-27.5483
62.0692
-43.9562
-9.61436
-15.1163
44.4135
-43.7866
8.42219
17.2226
-1.05809
-26.6155
9.66473
21.2599
7.2018
-10.2967
-7.85816
4.53945
-11.6055
-32.2862
30.2622
11.1948
-19.5762
-0.732084
-3.59244
3.58873
65.1229
14.6367
-1.59028
-5.83146
10.15
26.493
-2.57347
-47.479
-8.53487
272.419
-5.44995
6.40398
106.188
5.20139
4.35494
-1.93623
-19.6588
19.1069
-17.8401
15.4
-14.9093
34.4379
-2.33078
32.9477
50.0736
398.461
-14.2344
36.8398
396.918
7.80279
40.6547
17.7069
8.39119
809.28
-10.4076
168.714
301.759
-3.94891
2.45819
-8.79617
7.44238
-34.0778
268.138
244.53
9.54085
-18.5224
-20.5615
-6.91894
11.3101
41.7921
3.97313
17.6693
-3.8719
21.9247
10.5614
15.9185
9.72638
13.8377
320.087
2.16847
-8.72517
14.6981
239.519
19.532
-35.3286
-6.04925
256.697
-25.0949
2.00642
-22.004
87.276
-35.894
-30.8241
-2.70822
-38.2144
-18.1952
24.2443
0.236561
-23.2666
-44.0408
13.763
-3.61221
57.9366
14.6367
-28.3203
714.799
-29.6605
-7.24023
-39.9827
32.6946
1.65886
5.79445
-2.96635
-10.0045
-30.4059
-21.5023
8.10307
179.848
-7.50654
-75.8808
4.11439
-19.7142
-7.08884
-17.1648
269.982
363.652
739.799
23.6477
-25.4788
-49.6349
-28.4955
-27.8045
16.2919
-6.8698
-12.8493
0.894923
0.836758
-1.83983
46.1635
-2.07485
4.05657
-20.0306
-30.6285
26.183
-5.02932
-18.5943
199.552
-16.7574
-50.5534
-22.4356
-8.79301
8.10056
-57.5334
8.29898
-36.46
-17.1106
-37.6051
-11.8085
-10.0534
22.8448
13.9344
-2.25263
-20.3203
-2.16853
25.5278
14.0662
-8.57901
-4.17519
-22.8838
631.837
20.4074
5.57259
-2.60615
15.1482
354.331
-40.7447
17.9462
-46.3568
-5.42394
-53.308
14.5231
-19.0965
-7.21248
-17.2096
3.62299
315.623
14.2931
-2.91267
7.28106
-68.8
-9.19808
-40.4477
-11.8785
-32.2799
20.5526
61.8339
-31.4929
-44.0771
-51.2414
11.6518
13.2345
112.212
9.52185
183.88
12.3297
-43.0757
8.04883
4.9917
13.3705
-9.6809
255.713
9.63946
808.617
5.3056
-32.8964
179.958
11.2786
76.1486
26.9732
149.297
-19.0936
-9.07671
-23.3002
-14.4001
-24.3988
-15.759
12.3997
6.66844
-25.2535
12.2347
638.697
53.4766
13.3435
330.849
283.787
96.5987
5.37817
372.815
12.9795
47.7776
257.103
220.082
22.1102
20.9091
34.3783
34.8982
60.9178
12.7566
19.532
57.7349
-14.7139
33.3382
453.801
56.0147
26.1873
16.0311
74.2306
54.1885
55.7526
47.1354
22.1458
46.7265
20.4055
38.261
17.1912
43.3596
51.7744
19.9874
14.7773
4.42784
343.736
-10.0045
33.3124
448.888
148.658
320.403
94.6592
54.7142
2.77459
33.0915
28.5184
26.353
18.8238
51.3045
-11.7011
51.6883
27.3958
13.8766
562.368
208.986
8.72882
20.2303
54.5999
18.4301
202.302
18.0728
43.0614
-1.25363
9.27006
19.7253
38.4526
80.8337
23.225
26.821
-25.6628
-30.6285
5.74779
-16.2737
1.52948
-11.098
-0.972962
-24.1923
-24.1446
3.85734
-16.8202
-20.5615
2.45139
-1.26977
-31.2965
-27.886
570.519
527.634
-15.2366
-3.8719
5.05808
-21.2978
102.935
81.5108
9.72638
206.963
0.719273
-9.7489
-20.3203
-2.16594
13.761
446.256
-6.92113
21.1906
-38.1397
-35.0973
-12.5764
8.71043
10.2578
-1.66912
44.1962
155.679
8.92816
19.3909
-43.8366
174.834
28.3476
32.7851
43.2394
0.883446
9.01189
0.631076
-10.392
-11.071
5.92775
-23.6436
-12.5968
24.5618
12.6949
-3.27791
17.0098
3.58873
52.118
440.689
3.40513
48.6006
9.16106
25.1425
577.468
38.656
35.3921
-1.33359
-23.6831
34.515
17.853
379.168
33.7229
62.8001
47.2179
17.7671
211.471
551.091
26.3201
321.17
29.5283
76.0512
-13.6447
4.90699
-8.61216
18.8889
-49.3672
168.281
15.2991
38.7807
15.619
8.33654
37.7505
-2.19066
-20.5671
18.7749
18.0525
5.42142
4.05657
17.4507
24.937
27.4676
123.634
2.46695
14.6479
-16.7202
302.626
15.1631
17.0848
322.449
549.155
4.35243
46.9174
17.4293
42.243
45.7803
5.37817
39.2316
21.8058
29.0369
545.709
-7.87483
0.294399
10.0155
54.0535
38.6463
3.38624
575.179
35.1378
93.3475
43.3873
2524.02
74.8375
26.0277
45.7572
34.0578
56.478
38.656
18.1133
32.6946
27.8958
-20.0743
13.7982
6.40398
19.7271
41.8363
41.1673
16.8563
21.5706
35.9735
564.994
6.8546
49.1331
57.7978
65.6755
514.911
269.15
12.0026
9.51857
10.3352
5.23773
32.1657
50.0251
24.9893
42.0697
22.7579
38.3762
59.6535
-6.65951
11.292
-9.57111
24.4885
47.7348
-4.09229
68.9116
6.70564
-28.1469
1.15526
25.4091
-2.76475
23.4791
33.3735
57.2247
-13.4928
-21.3268
-40.2081
3.5041
16.7428
55.0672
26.5313
11.8896
310.801
246.45
138.319
-4.83088
-11.6715
9.64746
22.2815
-19.5762
-1.74171
-20.1299
17.9462
38.5503
9.08358
-24.1646
33.6869
-15.8267
3.01504
-46.3062
-3.90753
39.0124
852.575
-22.6981
-23.5832
294.553
912.926
38.656
-41.8568
546.189
-29.4446
-1.19436
9.54258
-2.96635
-30.6192
-19.1615
39.9622
243.566
18.7304
0.955904
24.7291
216.418
21.0222
3177.18
38.5344
16.0127
59.7378
-14.5122
76.9882
122.036
-11.0962
-15.9017
155.163
-12.8119
113.633
32.6994
421.934
-47.1683
-42.2668
29.0823
2.12296
0.736253
-17.4952
7.14335
18.3778
-18.447
4.81076
28.9941
385.713
-5.02975
484.954
381.519
13.0825
6.77746
-21.5054
-6.50599
-4.10784
3.41539
36.61
511.246
25.5249
196.853
110.654
-29.2921
19.1136
-22.2348
-4.82413
80.5737
27.53
-30.1061
72.8708
4.3066
14.3499
45.2055
80.2229
699.818
65.2312
22.0938
50.8769
251.075
6.66077
29.253
8.56565
17.6442
24.8305
26.8181
259.215
46.7265
1195.98
43.3596
29.2857
-0.215202
120.62
58.2683
60.7519
12.4843
41.2192
-0.918162
50.966
-13.7601
448.309
-13.0353
8.91362
40.4439
44.4514
46.1364
6.38037
12.2093
18.0991
37.0969
19.0472
426.712
55.537
26.8634
43.9438
37.7505
14.0134
-11.561
23.3256
46.8859
480.947
22.288
37.7898
8.08039
-9.07671
6.68483
-14.1094
1.52991
-0.790625
-9.40626
27.3445
321.621
435.83
-45.8683
59.6104
36.2116
28.6736
11.4694
8.29898
454.545
299.607
42.9798
27.5469
946.392
-10.6859
27.4684
13.3464
224.899
5.47649
31.498
232.225
423.07
236.416
-39.6984
-0.125141
51.3794
-27.7864
-20.3587
4.92279
18.6391
25.0847
-2.27062
10.9871
640.166
-20.3118
290.15
17.7415
27.1637
-12.8231
23.8333
6.26103
109.401
-2.33078
20.0885
2.0223
-29.0202
13.425
23.7881
-6.30723
-10.6179
42.0697
228.905
-7.81286
4.58489
39.403
27.4229
140.354
37.7898
8.08039
-2.51748
76.7828
39.8635
32.0296
13.3367
5.73141
245.549
73.6659
30.5894
1002.69
9.93299
37.7063
12.9841
13.2028
-3.05513
-14.1793
-9.11633
4.5462
93.6922
48.1447
29.864
35.3895
15.551
8.7277
42.8116
10.0129
20.8427
-6.92113
0.509978
-25.6949
174.565
12.283
29.253
32.1429
18.3977
44.8524
12.024
47.1762
234.514
85.5076
-9.99767
1976.1
436.442
11.9241
28.2832
-7.91707
21.6012
58.0858
-4.66629
52.8401
393.256
942.771
0.0831802
42.318
59.4439
44.2624
41.3777
-30.8943
-10.0118
25.8525
-23.7364
42.0697
17.1357
25.2578
402.608
88.9179
54.3822
49.9116
1.67329
20.9232
-6.91214
579.661
-7.37067
52.42
-16.2737
3.40354
18.8871
-12.2174
491.176
24.4721
5.66855
24.4161
51.1771
285.462
73.1543
70.1432
7.25223
12.9947
25.6728
68.6574
29.8461
13.8377
351.946
363.863
264.888
27.4019
42.7424
5.15278
50.244
43.3873
-0.343005
189.156
9.16106
17.1912
221.396
151.172
30.8205
189.821
-18.061
-0.420809
-29.3782
-0.0621643
18.7304
139.637
37.8476
-10.3439
-4.3898
10.9462
20.7308
24.446
47.5564
-16.1084
215.666
-55.2571
-0.641512
32.1657
33.1585
-6.30723
66.4872
12.8019
25.1996
35.6549
112.478
537.169
627.611
473.495
46.7978
-8.77745
102.729
90.4633
65.7387
347.603
22.6593
644.788
-24.3165
37.5346
34.3375
82.5246
43.9062
14.1398
46.7279
3.18402
6.81323
5.48323
36.3265
53.9693
41.8746
1800.68
27.4019
21.5624
-14.2012
25.7675
33.3774
65.2493
44.8524
18.5314
645.458
7.7523
94.5388
9.15513
2.55378
3.92038
6.86212
336.911
203.386
78.6486
61.8339
10.3262
20.981
34.6337
89.3135
731.293
54.0497
311.211
35.6904
-2.33078
31.3329
158.58
37.6296
-2.78327
21.8473
5.23773
-7.18973
53.7732
8.6853
19.3671
42.0697
62.1133
15.8875
-0.316597
0.836758
20.649
23.6747
12.9177
13.4269
6.20632
36.1814
645.909
-9.24474
-3.15525
29.6405
3.89454
-1.70354
35.7165
-1.82772
38.0856
65.658
-10.6817
134.072
19.5434
5.37817
301.042
-16.0685
48.1447
5.50114
31.6414
124.331
247.387
13.6936
-11.3901
-22.2102
-22.9158
-58.4911
19.0178
185.177
67.7502
80.2418
-5.74734
-41.4387
45.7572
17.1912
58.3521
-8.1236
-33.9484
-35.0668
13.9002
-11.8785
1.45326
2.86052
367.255
9.36005
-44.0217
30.3513
-10.012
-9.66853
10.075
81.6734
21.9626
46.1364
5.77043
-38.3905
-17.5081
-19.1251
-27.8045
8.6853
12.1393
-19.0573
-59.1334
-28.0634
93.7375
-2.5622
-48.9265
0.308433
-31.275
20.5608
14.6479
11.7525
623.091
-7.27803
-5.51299
-69.2941
-5.56896
33.7989
-20.0521
2.09907
32.8727
103.876
415.799
10.6803
272.931
-30.124
11.5388
53.119
46.5572
18.0316
10.318
380.714
-11.6394
-3.471
-30.0347
763.784
370.333
13.2742
-29.8527
-8.88553
49.8053
8.56527
19.2355
466.841
121.768
69.8859
-11.9766
14.8739
9.60689
12.649
18.3848
607.481
9.02733
24.1536
15.2486
53.6485
340.453
405.634
329.62
126.103
-4.94249
-27.3292
-34.154
-11.3066
29.9748
-36.5254
273.98
874.547
485.791
151.501
54.464
-22.4056
53.8912
25.4514
1.15886
-5.47396
-44.0127
2141.42
27.7265
5.92873
35.0325
-8.74387
530.63
-0.979143
-7.81286
-4.78544
198.699
16.9008
24.1621
11.8186
8.72691
-14.8669
35.5534
-5.02932
179.566
32.3673
32.0055
6.5233
-29.8145
-20.3965
-11.1912
2.45139
617.172
693.47
-18.178
586.808
8.50981
-19.812
287.753
35.3632
-2.43818
-23.1718
226.623
-14.0666
8.78934
22.3677
65.3746
515.596
-5.04706
24.2171
40.8683
48.5663
48.2563
57.7402
35.891
7.15326
39.2302
-2.08333
28.8906
20.9393
50.8558
66.767
-8.1236
49.5612
1.65886
-20.0743
6.30191
-6.25635
7.07546
89.893
507.862
383.21
34.9656
708.804
31.5609
39.4386
100.03
756.337
40.7033
231.669
-4.65733
20.2303
7.80279
40.6547
66.7813
175.125
108.73
31.171
54.1471
13.7026
9.9445
1.23065
11.37
103.02
-27.5181
-24.2165
41.4
24.5811
13.2277
-13.0721
9.94765
28.7153
37.5471
11.4694
64.7318
23.2915
-6.47492
-3.99216
549.915
-27.857
15.7906
20.6036
31.2781
84.2119
249.033
48.0831
515.076
9.38101
47.4268
9.22462
34.2008
34.3272
45.7895
4.4759
-6.71663
-28.7383
-12.578
-3.06842
-47.9439
-19.1615
-9.4325
44.9673
-3.72926
20.044
-10.949
8.84073
17.5054
44.1566
20.7662
30.2069
-5.80106
-10.1591
4.04365
32.1657
59.3954
24.9893
21.455
9.63946
-5.9388
98.2882
22.5364
59.282
41.5379
28.6951
33.8588
91.7754
279.829
33.3886
212.278
18.8871
10.2714
54.5661
43.2127
33.7795
40.8697
18.4079
49.7285
37.5578
594.892
35.9802
2.12807
-1.076
18.7296
343.31
0.815972
10.8658
-18.4463
16.5721
8.66125
163.991
10.1617
-2.23519
10.8173
5.22718
15.2697
35.3999
-19.5762
4.89011
245.635
-8.88553
-12.0495
-20.1199
-5.7816
22.0194
24.007
5.27919
-26.4462
10.15
-3.42357
12.4911
21.4502
-41.4447
513.666
-38.1155
265.697
2.48088
95.5152
119.93
-15.9107
-25.8707
-17.8401
-53.1155
896.211
-43.4017
130.728
-12.0299
12.5923
199.81
-14.8443
-66.5015
-43.745
-24.7473
21.9141
274.803
13.9587
-21.5939
29.2969
-13.3192
-46.5432
8.08039
-1.2999
-30.6285
-5.4966
14.9386
-61.2513
-33.5868
563.121
517.413
28.3292
-3.63892
-41.1831
0.0532422
339.769
-29.7601
-51.4525
-7.62003
-8.06038
-38.1644
-15.1315
-25.311
-20.2587
-25.421
-9.7489
-24.0685
4.39329
-0.294461
169.831
-43.4654
-34.8159
-5.98332
-5.34356
-17.2936
32.5888
14.0059
5.72374
195.108
42.3222
-13.5707
17.0091
22.6208
0.650282
353.46
126.453
77.8717
34.875
50.4812
31.0813
2.81081
25.0074
-17.1924
25.2463
31.5007
41.8605
42.9441
24.8305
40.5762
4.34216
28.9229
-12.3907
-19.8351
11.5004
-0.627335
-23.8224
2.04632
-23.5811
-21.2489
-13.5393
-28.9986
9.97714
5.56003
-26.2472
-37.1151
-36.5808
-47.4933
-3.3407
-20.9129
-33.65
-49.1824
36.6958
8.84414
18.0255
-21.7306
-16.7184
47.8165
-19.3822
393.169
28.4175
-4.43316
-53.7215
5.89133
55.2428
432.593
-34.7705
1.92169
16.9008
31.171
3.54735
9.95445
-38.1247
43.0496
-21.8959
113.973
13.6266
-24.2165
-31.6886
751.61
-18.6943
8.07359
25.9042
381.438
638.682
22.5653
-14.9082
-34.9143
0.813264
67.8393
-27.857
-4.82413
125.551
21.9078
41.1084
29.7673
41.7879
15.6351
9.22462
41.8054
-36.2657
-1.36409
13.6605
21.8289
32.7466
-9.16538
550.523
15.1245
-0.442175
1.13529
6.51296
-24.2649
-24.1589
644.287
41.1109
39.5919
2.97032
34.6592
0.936745
57.6266
55.8662
27.768
374.688
27.9017
289.386
15.2486
31.1597
-13.7458
64.5537
26.0217
26.4092
148.567
-10.3695
-9.35146
-22.5253
-40.9341
25.7073
13.7573
17.9197
229.656
42.8712
-7.01594
22.6403
49.1366
0.0278341
24.9154
34.9768
26.5992
18.9927
29.3172
28.0689
-14.9449
-26.2027
4.93406
-5.03808
214.874
48.8513
18.6868
-33.1403
14.6479
-46.7052
173.315
-14.822
-18.6315
-18.6874
4.35243
-53.7853
-1.64907
563.233
-6.69355
-28.9637
-22.7328
-16.9904
552.711
407.598
-32.9172
23.2081
16.488
-5.3278
-1.22891
24.0684
19.9056
0.94771
-11.6063
-39.7824
-26.6319
26.5141
29.7777
-8.33176
61.9999
22.6211
-31.3743
17.9356
449.974
-0.046267
-4.5872
-9.83975
11.5282
-35.9503
-5.83146
-1.09443
5.87823
-1.03861
16.6514
-19.935
51.7091
14.8373
-12.8156
45.4938
11.2938
40.8992
49.6006
53.4006
18.7595
25.6661
4.38696
119.119
-2.72792
31.6268
240.032
302.135
138.903
22.3099
10.4556
-9.3425
-8.81777
19.9842
579.449
107.074
5.31163
14.8958
334.204
344.728
-7.46203
14.3044
12.9177
11.5528
-3.16401
11.8186
-34.3766
11.1905
603.105
-8.86218
-12.9721
-60.9431
-57.9868
-63.6719
-14.9393
156.125
11.8487
-3.6824
15.5552
-9.14533
89.0947
12.0471
-17.7193
-17.1106
37.3576
3.18402
14.3095
483.35
34.017
-20.9577
11.1193
940.572
-2.9685
-46.5271
29.2857
-23.1161
-9.76689
104.183
16.7113
52.7767
-16.8172
32.734
4.67489
-73.0697
-30.0216
-19.2703
13.7573
10.4234
-12.0982
22.2565
-40.7491
4.15897
48.9475
-3.927
285.943
2.83893
4.98069
3.36366
51.8991
227.951
35.8764
29.0059
14.6759
2.71082
3.79576
33.7674
593.391
756.922
32.1676
772.699
1029.44
10.601
228.762
22.1446
35.1784
-8.28689
9.3344
6.77746
17.9128
277.415
8.07359
-14.9268
-27.5483
-24.1379
447.041
25.1656
40.3767
-35.8513
279.112
-25.0459
830.072
-4.69627
24.7189
8.31224
315.562
633.056
-14.6981
23.134
-2.16853
-29.0373
-7.85816
422.456
10.8833
-44.699
-13.5455
-2.03347
-6.09162
-0.355828
-3.46435
-9.49547
12.4375
200.763
20.9244
11.9662
179.514
25.4721
-6.98004
15.0419
262.039
173.289
56.2117
-6.59574
10.6027
51.0072
28.2271
0.0831802
68.1711
-13.5752
95.0512
70.4993
25.121
30.9499
-2.51558
20.9213
33.0482
19.3671
16.1987
5.58009
4.36857
55.3326
37.7302
21.8602
-4.10104
9.9445
0.125595
-44.3847
-22.8334
-1.36592
-21.5877
-37.3108
-22.2706
-7.38706
3.80137
2.45139
-4.60865
45.7803
-60.8228
-15.2366
5.49843
-13.6826
-24.5018
233.677
31.7381
327.67
34.3758
24.5908
28.1217
-3.89384
202.975
-42.5935
-25.6949
25.577
1076.44
-16.7651
34.8259
271.287
286.875
31.9911
10.0206
38.6166
-4.48122
-12.573
25.5047
39.196
44.5082
53.9921
60.2539
41.1043
563.885
225.668
22.8134
47.1077
31.1597
-15.6199
-6.6608
33.518
19.2811
-12.4388
18.9129
186.772
12.6977
73.6954
20.5526
6.8546
34.1406
54.464
52.557
-4.20484
61.0587
51.9477
55.1061
45.1258
-13.0906
-16.5711
26.7895
74.3321
4.00014
6.24866
15.8328
-20.3456
-10.3495
-32.1757
-22.4412
6.80813
211.569
-7.18783
-31.275
19.3148
16.8127
-5.96679
-6.59516
-29.8145
-12.9002
-20.5055
-20.5615
2.45139
-10.6401
637.248
45.5402
-11.0194
-26.481
-0.123769
632.751
814.271
58.912
51.3191
-32.3285
14.6367
29.8599
9.16106
59.2707
31.2318
0.540474
11.4166
-21.2489
1.45326
2.86052
17.4734
26.1748
43.0932
-30.9032
35.9735
-2.84761
104.306
384.591
69.0422
43.2196
194.986
62.5489
1.41736
29.1995
33.018
20.763
-42.1387
-10.0118
363.184
429.468
21.9141
-0.685028
752.127
10.2106
382.579
4.64305
18.7883
7.5305
27.4229
4.05657
-14.4084
13.6926
-34.3766
8.55889
53.357
34.8166
98.6067
75.9529
44.6179
69.0077
787.184
61.7099
-31.7748
0.693003
555.096
71.4685
22.3498
15.3486
-12.3025
11.9637
-2.25263
17.161
86.0476
8.90091
20.2589
49.0095
1.53106
33.608
1.6648
17.6462
5.94676
2739.19
-5.8374
-40.689
41.9092
-22.3165
6.40398
-47.4858
-4.16894
-6.50981
11.8512
24.3007
778.693
244.529
-10.012
17.274
153.375
-14.9093
110.113
29.1995
6.97007
-19.4559
32.6173
-14.8443
-44.0127
-0.641512
261.985
-14.686
21.9141
16.1816
15.619
-44.0827
-56.5386
5.65643
-30.6732
95.8858
-44.3935
-3.17397
-0.643416
1.82019
-1.36592
-19.7136
-18.5701
-16.6484
-28.0018
-33.6868
-11.1912
8.07359
15.0583
11.4694
30.9986
-25.4342
-8.34899
-30.2291
-8.55707
347.5
29.974
1.29308
-16.9877
28.6695
19.9721
31.5673
41.872
171.115
241.609
30.561
-25.0213
13.6605
44.3177
28.8407
-29.0976
13.3234
63.8506
909.407
79.7903
46.0466
9.86519
359.774
1.03991
33.0001
34.875
132.94
29.2072
45.9036
58.7406
60.8536
17.1842
40.871
51.2309
17.719
56.3954
-7.19071
26.9562
-34.1485
-19.4787
12.022
45.5588
1.22082
15.5866
32.671
359.208
332.545
-3.20766
83.1386
33.9054
6.86212
14.5717
15.979
64.3251
267.044
-22.4699
3.17736
296.066
64.0136
212.408
19.7609
301.492
13.5293
395.65
224.709
19.8259
-24.335
-10.9489
28.4733
75.2147
437.864
2.85872
679.148
1196.9
29.6321
59.6072
14.1811
62.7273
0.592444
2.95751
16.1478
-34.6239
36.5975
25.8772
39.0227
-4.12251
-25.0749
26.1026
11.3287
-14.2995
23.3021
15.3654
814.536
40.2813
152.155
804.79
56.9413
18.3621
24.6573
283.629
39.0609
304.764
67.1053
0.278637
18.3136
31.4641
45.2547
46.802
224.052
24.5185
37.6137
31.0541
24.0761
35.561
36.1527
14.2603
87.9625
18.9772
26.4132
-2.82212
57.9366
53.8785
12.7626
586.866
39.0124
27.9017
98.2311
24.6874
30.2411
-0.627335
25.1983
72.3238
4.05102
54.8641
95.6268
21.4896
707.45
4.11439
-40.3289
-10.012
11.6518
9.48641
-18.6575
28.8157
27.3255
118.477
37.7031
9.19147
14.2037
15.0204
470.686
19.9842
41.5918
35.8593
125.252
26.1402
14.3246
-5.66431
-27.4906
-0.889409
23.4601
14.7917
28.4194
11.8285
73.6627
3.10472
13.2441
-3.15525
36.1154
14.0196
155.718
3.96636
20.7239
16.9129
15.0458
21.192
155.613
-20.3897
36.6208
28.9137
-15.8453
-13.3625
20.491
10.6803
18.6017
14.0444
30.801
32.5784
18.3621
7.79066
-3.10297
24.0684
22.3294
46.4958
86.4908
16.5236
35.4821
27.0166
45.3021
28.367
134.233
39.1402
174.829
63.8905
-17.5007
17.853
45.5844
37.4192
54.3376
-6.54036
9.73659
330.736
43.5109
56.3381
33.8164
-19.1974
36.9551
81.7437
26.3852
17.1731
70.6398
57.411
43.73
381.276
28.3801
12.8019
563.057
22.5364
51.7857
48.5249
49.0342
4648.27
71.7887
31.2157
5.74779
78.6569
124.281
138.336
538.003
36.5084
646.771
13.1648
31.9124
39.9327
56.2877
36.1699
30.2101
53.4874
157.506
-33.0402
-5.24928
33.9872
111.368
11.6004
-25.421
26.9562
67.0878
0.294399
-0.294461
-13.8275
-12.1708
-15.1519
26.5207
232.041
-28.3203
-5.29764
-2.57347
-12.283
-43.3187
-63.1778
-49.9201
-32.9514
-33.217
-39.306
2.74893
23.4155
-33.7143
-1.5787
36.9517
-33.0944
-10.1913
-32.713
70.0451
1.41736
64.8068
228.11
53.6327
10.1285
17.0148
934.25
4.98069
346.318
22.7953
36.9066
-0.685028
491.632
27.0772
-9.1012
0.894923
-16.0298
22.5364
43.1378
40.5413
539.53
13.7026
30.5592
-17.51
-12.9929
-5.02932
64.2264
-7.34986
6.5233
26.4074
-16.8202
7.54951
24.9402
15.5968
268.057
23.0514
-1.64907
34.7467
30.7878
23.7987
158.613
-3.8871
649.353
36.3265
40.8509
26.5313
11.8896
52.1794
42.3944
13.9098
-1.59543
1118.42
33.5738
33.2638
67.1105
58.3798
27.0166
33.9892
19.5761
67.2512
19.4204
-4.63575
32.4659
35.5451
43.0932
4.70404
-38.4549
-15.6342
33.435
24.4789
36.312
-11.7011
-12.0299
18.2145
806.607
-1.72583
-8.40546
23.7213
186.373
183.928
-5.9388
109.533
75.0103
29.2969
18.5399
7.8047
49.2999
3.10472
-9.24474
35.5534
172.069
56.7301
-5.47579
30.1556
123.798
41.2827
13.6958
52.5396
-1.31141
11.4694
654.852
12.9947
5.05808
4.93917
260.356
9.72638
11.5388
34.3783
48.0166
14.0662
97.0895
173.205
306.986
10.8494
34.0103
31.6518
447.742
37.0119
20.2589
26.5207
-2.9685
41.4855
49.9004
11.7849
208.194
37.0605
32.8456
56.8288
56.1598
52.4636
199.607
275.854
-12.2179
130.543
21.0222
907.131
2.57876
430.578
80.0586
0.964867
-19.1251
31.1741
26.8634
525.579
0.269128
-14.0976
20.2981
13.9552
30.0327
54.3822
36.7932
27.9102
17.175
30.5692
56.7962
48.6718
-8.77745
35.2627
21.1229
2.02047
75.8637
-3.57761
17.0848
52.5831
-5.57585
30.5624
19.345
33.7989
19.3033
17.0916
49.7393
53.2766
-12.0971
18.4966
35.4835
21.9247
23.6798
280.162
50.9558
36.3265
23.9843
4.04253
38.1265
27.8165
36.7722
53.4216
14.6306
40.8683
-5.34356
-22.9158
-9.76534
560.296
27.3789
43.2592
5.75455
24.8477
64.7873
30.4799
27.8242
17.9016
786.948
63.2488
55.8662
303.883
52.3487
30.7647
34.0578
60.2262
57.3966
55.1834
46.6365
-20.0743
-1.19436
24.5351
-12.3367
18.1065
37.0605
29.0974
49.3325
37.4192
63.708
-29.0292
-25.3364
8.72867
49.1331
187.108
50.7159
28.1942
684.739
-9.82704
59.2549
2.63224
43.2518
29.0759
-10.9379
604.749
8.12272
32.1283
703.67
-19.0573
-8.53357
-11.1968
14.7917
47.4258
6.85285
80.531
15.8936
5.79272
-3.5299
20.7239
22.542
39.9327
41.8338
31.9249
-14.4299
202.624
55.3615
-27.0896
78.4667
16.7428
4.93917
50.4608
-10.4284
75.6819
3.36956
30.2795
41.8746
38.6463
44.0512
22.1269
-2.95681
40.8683
-31.5805
222.587
233.863
61.7946
392.718
-25.0949
15.1482
52.6062
921.881
329.48
60.2539
31.5161
87.956
3.53887
19.0652
21.7894
-9.99767
-19.8929
556.201
-13.3758
-37.1784
46.5214
8.37113
104.937
52.8401
-32.8327
-26.8786
15.4
24.4789
16.9498
233.802
21.7033
12.5923
23.6477
-32.975
-32.7683
-36.2488
-22.8733
-18.4341
23.7881
-32.5442
-1.24761
-2.90786
-10.9753
-8.47541
-27.2742
-14.9449
389.84
-7.69704
794.912
-3.16401
131.759
263.6
5.74779
-23.77
-2.21866
43.6117
337.478
6.5233
26.4074
-11.0262
-14.9462
417.97
-12.5411
-8.76604
22.5545
-3.18548
37.7063
49.7393
1.02134
-2.1181
18.6169
1.30995
3.60917
-0.948138
227.481
13.7636
5.32774
21.7797
14.8331
13.4022
16.7415
67.2571
34.5128
50.8558
34.9079
-4.37547
9.15513
-21.9483
-16.0848
-2.50821
17.853
39.9622
26.1748
35.597
-30.9032
-2.84761
-19.3823
0.407429
-4.04633
20.7308
43.8082
7.03956
218.48
237.291
4.5063
-20.4665
-15.9017
235.491
730.501
5.92873
25.6622
4.93717
-18.1142
765.459
28.3801
-0.316597
-8.53357
-39.3078
57.4079
625.737
-7.18783
-10.6603
43.6777
63.8438
2.46695
29.6405
622.698
-22.3424
-3.57761
-16.6484
11.3536
-11.198
16.9198
53.0781
869.632
27.2505
4.55085
14.1398
48.602
16.3025
-11.9274
6.54813
37.8374
45.7936
6.34147
-7.20187
225.533
57.8016
42.3944
49.6734
153.312
31.498
12.6914
-7.89128
20.8919
41.0221
9.52602
20.7471
29.1906
-18.2458
15.1908
387.093
-15.8267
-32.5922
-10.699
10.5121
20.4553
22.0194
33.3774
67.7502
50.2568
41.1043
477.678
34.5128
-0.627335
13.9539
503.909
-23.8224
15.6722
211.942
8.27805
16.4458
6.60865
694.011
2.82997
14.019
-34.3749
18.8567
308.435
34.8921
557.356
-31.7109
14.0833
348.192
36.9066
3.0631
34.3596
30.2542
341.975
331.393
45.0118
68.6523
29.7843
-5.31377
2.45819
28.6852
15.1181
24.309
-8.77745
7.15168
2.02047
10.2714
41.4477
61.9534
-5.57585
11.2976
66.1966
8.05892
32.0841
8.50981
14.7485
22.365
-8.17929
12.9795
29.0369
50.9558
27.7324
38.1265
22.1943
31.15
59.0438
55.8609
-18.462
-24.7579
234.535
31.6518
14.9429
-8.33176
196.045
35.7629
-1.38927
27.3165
59.1651
25.9502
18.6944
-17.7007
4.88911
-32.5914
42.9849
41.466
33.9094
4.84439
-15.9406
416.979
62.4887
20.7507
-17.1924
17.1842
-16.0142
17.04
0.305553
-21.7695
11.7661
12.9591
14.5231
91.4734
74.8375
7.287
15.7722
11.569
21.7894
-6.6608
-0.215202
733.3
-27.4313
24.5351
643.586
53.9271
-4.63575
53.0807
43.0932
-6.59574
-8.13793
52.5899
83.8763
18.2145
-16.1084
-2.78327
-13.76
40.845
-1.56754
599.126
8.6853
-1.24761
40.1957
-39.672
-14.1558
-14.9449
27.4229
7.29548
7.8047
36.1914
-17.51
6.21508
3.40354
15.1389
14.0196
142.647
-9.32398
103.127
21.192
26.8412
56.2877
21.6283
8.29898
12.2657
-41.4735
18.6169
-0.564116
1.19104
21.5407
300.667
25.8584
39.196
44.6218
20.8985
-2.21707
50.4746
-5.83146
24.6874
1216.52
-23.1161
38.3168
17.4071
54.5202
224.254
-17.2874
32.8456
30.5919
46.8414
336.414
54.7142
456.63
49.1331
54.4311
70.0451
0.75817
5.77043
6.85475
67.7729
520.416
46.1666
19.3671
75.8029
17.1357
25.2578
3.43154
-2.91137
15.0268
475.325
0.584121
73.6627
138.806
2.46695
-0.344589
71.7227
54.4943
36.5084
45.0868
11.2907
16.9198
43.6808
34.3375
39.5804
364.582
66.395
154.695
-0.24403
59.406
19.9317
54.1885
48.2563
9.95154
-8.64256
1.26159
211.088
11.482
-18.431
-9.4719
-21.9483
34.4129
112.616
-1.09228
-2.29488
-8.38388
20.5526
327.043
30.3513
-7.38019
-3.66495
21.3194
-6.07891
57.3105
512.968
997.761
3.89637
-40.2646
138.987
235.558
-0.685028
-12.492
4.01726
469.411
-37.7979
-39.3078
-3.7139
-11.4452
7.8047
851.41
346.828
-42.5106
26.7451
26.3833
0.901104
-33.5627
-46.6334
-9.26112
-28.0646
40.8967
36.61
151.425
143.591
33.8097
61.7099
-9.28602
0.693003
42.0427
-7.12335
-13.8015
44.8386
576.264
62.2002
163.86
130.03
-4.40138
-12.5244
102.011
11.087
1.19307
11.482
4.99486
40.1908
7.28106
-44.4371
34.7196
44.9154
380.425
-11.2255
18.1699
-5.65871
-9.07496
14.4629
0.638831
20.3824
-8.89001
63.8698
-7.08543
538.079
247.198
385.269
-46.8238
-19.3712
28.4733
1994.26
260.398
-6.2901
9.32822
-21.8684
-5.72247
0.984657
168.7
26.0361
11.8285
34.3074
-23.1322
14.9386
19.3331
16.4377
584.673
-8.26277
16.1478
1.04624
-12.1351
25.3531
1.51435
16.5339
33.7989
4.31079
66.6059
34.5359
47.873
27.867
33.1691
93.5643
34.6591
47.2077
40.0747
35.9017
124.334
29.6906
24.001
30.7764
10.8173
22.0938
19.0178
601.526
31.9915
9.85513
900.621
105.443
57.8093
28.3092
29.9388
19.7806
332.255
59.2379
50.4812
3.92437
30.9111
2.00999
29.6593
0.317632
35.2488
30.8375
5.92775
596.475
41.4284
41.0701
68.871
34.017
29.7758
30.7647
26.5615
94.878
78.0834
81.4203
42.8883
41.7699
169.346
53.2556
-1.82465
22.1586
51.5265
22.5077
89.3844
14.956
-18.4453
15.6314
46.0307
-0.853853
20.3824
24.5144
32.27
71.4363
-11.2166
235.491
-13.5029
-8.07098
-16.2401
233.224
13.3876
-26.5535
-16.8324
-11.9325
719.441
97.7599
-12.5343
0.574165
-47.4951
18.8663
-29.3922
192.684
3.58873
-7.96568
35.2514
242.038
-22.8318
16.7415
-33.9425
-27.3314
391.936
698.327
-29.6754
3.64656
-34.1297
9.11301
501.485
11.0891
-10.7282
318.641
14.6623
29.0377
-0.570777
61.8077
-33.4378
10.9462
33.8493
18.8238
38.186
-4.20484
121.029
10.1285
-9.22209
301.083
25.8525
35.9138
51.8991
14.3075
27.0772
0.269128
53.3688
-11.561
-10.4076
58.1303
25.5488
39.1546
-22.1952
25.246
125.218
6.21464
25.808
21.6982
14.9566
-6.341
-10.261
-16.8134
143.006
2.47836
-9.14533
60.9837
302.527
-22.7328
317.908
4.10418
40.0747
-24.0685
257.392
-9.66479
-4.45722
2.82178
-0.361897
6.41352
31.498
-62.2712
-34.1282
3.54082
3.69853
57.2606
26.3693
-1.38927
21.6943
179.441
211.414
255.157
29.6421
9.24519
466.03
48.0447
54.5855
-33.4235
24.2613
20.2182
29.7277
-4.51292
17.1695
-20.0985
7.54568
27.7808
12.1193
36.534
-28.0921
45.3438
30.8856
76.9528
28.1942
138.155
29.2699
30.7432
9.51857
33.0917
48.3413
65.8988
21.2412
28.9513
32.754
39.0388
-19.778
41.2771
71.2487
44.2894
58.6802
137.381
16.9922
15.5854
248.906
67.9745
4.85569
40.5107
-25.2535
748.743
61.5114
51.6025
396.928
10.5324
2.67678
70.6504
3.0651
20.1453
558.116
669.325
241.412
-13.2436
-17.0759
17.1912
-17.4939
21.4502
-15.2077
281.65
-18.061
-3.57588
-25.4551
183.024
12.6977
390.792
41.8363
18.6785
20.6044
-30.9032
-1.50781
-23.4623
-60.6118
15.4
-11.1283
-4.60198
29.7527
52.6957
6.70747
-31.8313
-3.45261
-1.3215
24.7252
22.7408
7.3995
9.63946
15.8875
-40.3927
562.267
-3.7139
502.049
5.93063
-36.8972
6.19636
-1.92795
-36.8884
-22.8334
247.547
-16.6484
28.2202
-35.5609
-14.9393
1496.11
-22.4231
-38.7927
-11.0194
44.1171
-37.6051
-17.4307
-23.1718
-26.3759
102.125
37.8374
19.4599
5.9166
75.6078
-2.16853
-38.1904
-11.6063
-56.617
0.277129
-9.57765
30.7627
36.0749
33.3774
-13.4615
19.5203
17.1912
29.2857
178.872
22.2736
19.5224
31.225
2224.1
94.6898
37.4192
254.863
37.8476
-12.2179
43.5109
-7.79447
20.6979
145.008
3.29142
70.429
38.8292
-3.5999
364.534
16.2919
38.6704
349.203
-14.1523
19.0098
-2.85321
-5.9388
-6.65951
0.0476236
13.1527
66.7782
22.7972
484.093
45.5518
28.7039
388.44
419.937
62.0147
0.21823
33.8424
28.6883
66.1966
39.4211
39.918
11.4694
38.4949
304.62
35.3632
57.6266
24.007
337.616
52.1308
58.8757
28.367
119.241
4.99486
-4.78674
391.465
122.494
144.475
55.1297
537.223
448.888
229.243
39.2932
54.3376
17.7671
4.98053
36.0147
37.1831
33.8164
70.0451
9.52185
24.7737
17.4192
25.6064
32.2214
440.658
265.807
580.864
289.812
7.45415
105.568
-16.9669
6.60685
43.3524
-14.2563
3.11953
-17.2195
458.783
-25.9433
2.93669
-22.8329
27.6821
6.70564
-3.78406
-23.2553
27.3922
188.453
32.8425
418.907
34.736
11.3209
-8.67733
34.5465
11.6173
7.75027
15.7906
35.5961
46.2707
283.703
-3.45373
219.911
-17.1611
40.5204
195.851
-17.2285
6.41352
-41.6565
-19.1357
-1.59694
63.5109
107.964
3.90382
-37.349
264.084
-14.7087
200.182
-67.6756
-27.3314
-1.54951
4.00417
14.2931
-1.03861
7.28106
-16.3261
-21.8091
-3.57588
34.515
177.402
10.8236
15.979
11.8512
5.61192
-59.0142
-7.13001
-21.5883
0.407429
52.1756
18.8567
-22.4056
25.0676
-32.3158
2015.97
188.565
-36.7232
-5.47396
-49.6349
-51.2413
3.36366
2.1806
12.5438
6.81124
-22.2197
-10.3495
360.657
-13.0708
5.65643
-4.43627
-25.9285
-33.1491
740.55
572.653
40.2385
-26.5811
19.3331
51.6832
-16.9025
-7.32574
39.4646
0.0463471
26.2902
54.9522
54.4136
36.1699
50.8248
89.0947
608
14.1398
22.365
65.0282
1.19104
11.1054
34.6591
47.2077
27.0529
34.0276
34.3783
48.0166
51.5475
27.7491
38.2726
366.922
35.8844
11.1948
-0.835495
-1.38927
31.0646
48.439
32.0574
35.561
-34.5723
-14.4471
-10.1026
484.683
351.564
-18.5814
21.6877
14.9389
6.87686
32.4377
-7.58087
-4.51172
-8.12774
18.5229
-25.7152
-32.2827
-33.263
-9.32458
36.7314
15.198
-15.9646
-3.89006
2249.66
229.104
-3.16693
1.22082
6.21623
516.18
252.386
8.68933
281.42
28.8328
-30.3816
14.2277
52.1436
45.8525
15.9193
29.4143
3.71162
586.053
2.5129
69.4565
11.3276
71.9192
-2.33078
48.1995
36.7661
441.164
4.98069
38.9709
568.149
51.7888
9.99679
69.6096
51.4947
7.17967
-29.1483
26.2845
2.45819
43.6777
94.934
20.5608
-23.77
1761.28
41.7376
7.64267
34.6343
20.7852
32.0774
16.9758
-9.32398
31.9124
51.1771
64.3225
30.0508
20.8397
6.63575
28.9137
1046.75
400.806
14.3095
11.1054
208.947
751.857
49.445
67.1719
66.54
33.3713
248.89
187.685
27.6839
38.9604
19.6281
-3.64659
11.4493
-2.65541
20.1625
33.8757
7.62824
584.266
6.75749
21.5055
41.8107
72.4353
34.5451
0.727767
29.8277
-13.7309
46.1707
6.34403
-17.2632
16.7113
4.05102
17.3828
-0.887614
4.35494
157.788
-27.2105
6.02963
22.6049
5.16549
179.384
8.65512
113.677
136.422
26.5435
-2.55909
-10.6179
-1.03379
-21.5939
-13.4351
-13.0708
-11.2102
33.0451
52.2731
-22.1804
34.3074
-0.643416
16.8127
-38.7625
395.083
-52.3274
-17.8396
-27.9405
-5.40397
1.98327
-1.82772
75.54
-20.0104
455.464
-39.1304
342.094
6.42491
-25.2156
-28.355
1.7503
-19.3048
-17.5496
-5.76116
-29.0591
-7.14022
8.21554
-10.95
8.14143
9.07587
29.276
-47.9344
42.7424
-39.0768
-21.0418
-26.6319
-7.21914
31.8095
17.9052
18.0086
5.77789
13.2508
-22.004
6.70177
33.8652
-24.805
25.0131
-2.9705
26.7045
58.6773
18.0874
-1.28004
49.5376
-19.887
3.59073
-24.9753
27.43
1921.16
-12.8088
-0.101572
-16.1448
3.35157
24.1055
17.9759
18.5854
15.2954
16.916
310.765
58.9709
632.487
25.6661
-15.029
-10.949
21.9592
32.498
31.0382
-12.6381
43.255
44.4514
-31.101
469.481
119.299
125.178
13.425
59.3954
108.011
51.2262
268.832
29.0059
-5.9388
25.1996
50.634
38.6673
48.5249
37.7898
924.208
29.1736
181.44
59.5412
35.5713
235.414
29.1572
-23.3795
2.86434
16.5069
42.2322
-11.6188
-0.712032
20.6912
33.5989
3.5041
-2.43818
-38.1644
42.9646
-4.69627
6.43817
47.5709
27.7324
15.2869
373.584
2.82178
368.108
88.3597
-15.4196
1.47905
5.89933
309.014
18.6911
-13.954
14.2604
22.6445
464.901
455.883
116.033
11.8256
3.09488
105.542
263.097
-6.23467
31.1781
13.4282
20.5132
-14.2707
-15.3891
61.6889
138.26
259.608
29.9748
45.9335
227.128
-10.012
24.7703
73.2047
31.9423
68.1711
8.91362
49.8143
50.0736
355.357
15.7507
17.0148
12.2093
18.0991
16.4821
72.5139
21.8038
4.37459
45.8179
19.0098
15.8875
19.3611
-20.715
10.355
29.0823
45.2265
-2.50267
-20.9676
44.6147
-3.45451
-24.2373
-21.8959
-5.96679
37.9895
39.5018
-15.9655
-44.8071
-14.7743
-35.5609
-33.6799
-20.0374
33.7989
34.2958
18.9657
546.367
0.802713
100.347
-39.5994
168.542
-9.93445
83.3848
-25.421
-9.07593
-6.8511
50.8277
26.2476
8.0714
12.9728
19.9563
-10.7024
23.703
25.0926
28.2125
18.9456
46.0703
21.6841
29.5328
33.8652
11.8947
6.75749
30.8758
399.274
-6.45635
-2.03347
10.8886
37.7651
-15.3355
41.1043
-37.6906
373.195
49.9004
469.352
96.1178
495.433
-5.44995
25.1446
-11.8785
771.694
-15.8801
5.56003
11.2341
-3.38188
-62.4858
-12.711
-28.4092
-1.75799
-14.9093
-1.16937
-92.2859
8.58482
-6.14839
40.1136
-26.0887
-49.6349
-21.2562
1.4896
69.647
20.04
-36.8549
765.459
34.6281
-31.0224
-3.70051
-20.5805
-8.1844
18.5399
2.1825
-10.6603
2.44823
-0.643416
-20.4891
202.055
133.567
-26.0905
-11.1352
-52.4275
-3.69489
9.94765
30.5894
33.7989
-27.5483
-3.52313
244.642
143.232
145.933
-4.31225
209.212
-26.3759
0.356045
645.495
16.6488
11.8029
12.8266
26.8795
28.3389
18.7513
764.903
37.1383
37.3562
7.287
720.421
64.8929
35.3921
-14.4521
21.2944
41.4017
42.0112
59.0825
54.9547
39.2932
114.684
-0.973541
78.0691
0.407429
11.3276
66.297
51.6883
21.9626
822
30.1333
-8.13778
23.9784
37.7879
158.721
54.617
30.88
13.0182
51.5844
17.8379
17.1155
48.3728
2.93669
415.052
-13.4626
459.739
52.045
6.70564
7.46034
23.6441
16.0388
19.7309
18.3809
222.681
10.3731
4.91017
557.375
1.40465
24.6466
19.5526
23.2166
22.3314
-4.36061
364.762
837.945
15.3022
37.3797
26.9588
129.053
29.2203
-20.3118
6.13842
47.7265
28.1007
13.4847
-4.72167
-19.3823
-41.1463
45.6823
15.2144
-17.0455
30.2806
24.9154
18.1102
28.4733
11.4964
48.4151
-21.6485
-45.2942
-15.1933
-5.31377
124.272
13.6926
-25.0063
-31.7335
-1.92795
-20.0218
-5.11405
-14.8461
-38.4543
-44.8071
103.183
125.609
0.0532422
236.71
7.16353
30.9878
480.923
28.1875
-23.6699
26.1132
-4.43116
232.245
-2.8222
844.146
11.9637
-24.7414
7.79066
12.824
6.78718
-5.9841
10.8173
125.403
668.686
15.2763
-30.3281
-7.62141
-2.08333
-10.4648
-31.5346
16.1672
-30.6124
-6.6608
-37.6965
-44.4371
-9.19808
12.0262
-15.6267
-32.2799
6.60865
16.8044
-25.281
-5.9204
0.0831802
19.4454
29.1995
1.15886
118.824
-3.5999
-32.5006
25.8525
712.452
25.5519
-4.78193
-8.47541
-19.0573
143.266
712.193
-28.0768
14.3044
-20.8155
193.337
-31.275
384.758
-29.8595
301.671
-16.2737
-13.4631
19.2488
-24.2165
-18.6943
39.4086
33.7989
-18.178
107.047
-1.07135
-13.9712
-45.2216
7.86918
-18.4867
-4.82413
-43.1146
37.2636
18.098
9.07846
9.59828
29.9957
-21.9137
258.475
146.753
-16.588
-26.664
-36.0023
352.602
292.147
-8.33176
4.89011
13.2742
71.3469
-18.2559
8.57583
184.727
-14.4977
-37.7681
-42.9053
24.3166
216.553
-23.3229
-11.9775
-28.8432
3.92437
-21.5628
-38.4186
0.644503
9.21093
7.02685
-11.5874
24.2377
29.2857
-13.7458
2.70953
-7.71147
-36.9408
1692.45
15.7743
-11.8785
1.45326
98.4379
32.4659
9.30817
39.3451
-25.281
-49.6993
-38.123
-8.9629
-17.1648
22.6049
-14.9093
4.45283
143.777
-13.8337
-6.73809
-57.9478
-19.3822
-17.2511
-7.18973
-25.0479
-24.6734
35.5105
22.4467
20.2981
-6.65951
11.292
61.156
42.9027
51.174
25.5935
61.9698
222.67
4.34058
8.57971
10.4779
8.65153
19.7869
20.282
-0.374378
392.842
39.4319
442.145
-3.05513
-6.6982
5.50114
31.6414
14.2834
-6.54855
-4.11003
-27.3197
98.9644
90.2338
-26.664
-17.2616
22.2815
-13.1681
-21.4502
-54.5073
22.7726
-2.21707
62.6238
14.2931
-21.2421
-15.2077
510.286
506.678
7.66851
-28.7451
-4.16894
10.3568
24.3526
-40.2736
22.855
74.321
15.4
9.07213
18.8567
20.0885
-4.46334
-32.975
446.176
-29.0202
-10.0118
27.7265
58.4026
25.6622
1068.84
0.269128
-2.85321
-28.4276
-25.4002
-48.6781
-24.3286
460.819
431.344
-18.1565
-24.0692
4.81076
4.63129
-22.8329
-21.8963
-9.79922
-10.161
-36.5802
5.79272
20.833
16.9129
31.9124
92.4066
-8.2083
3.82465
24.2285
30.7983
24.7358
47.1057
96.045
793.951
0.594028
-1.06217
-21.761
9.21293
-8.10874
18.0597
791.578
1.61674
166.637
-3.44525
9.88655
11.2938
10.9142
167.667
329.265
-9.40684
32.1545
51.9442
80.3525
0.410838
423.761
129.132
-17.6554
0.295521
79.2633
-2.50457
611.308
5.31163
50.503
24.3207
-3.1277
188.391
10.3416
53.2101
8.08039
182.359
35.7328
200.471
-23.77
-17.2112
2.38221
-34.7062
189.451
-33.515
157.468
4.32545
276.092
-33.5082
2.88762
-16.0639
-40.2081
-20.8588
-28.6751
-22.6278
103.43
8.31224
-18.0214
384.478
-7.79073
430.326
-4.67449
93.3422
-27.8324
-56.649
16.6593
403.963
4.89011
35.7629
8.56527
-36.9865
-11.5311
190.321
-36.3403
-21.9434
5.4628
2.15785
-43.3128
-25.4573
-20.305
23.2106
449.379
-16.1869
24.5351
21.3965
-36.2414
17.4734
-1.93623
-36.5254
-24.3994
-9.07496
259.966
13.7573
385.237
-21.4686
-41.6862
50.0736
21.7736
13.8766
-14.0277
12.477
23.9784
2.1806
1740.43
12.4334
154.3
-9.1012
47.7466
3.43154
3.78237
63.0301
515.167
26.5454
2.45819
11.8186
34.9638
22.6144
-3.15525
173.944
-39.3913
-15.7113
242.738
8.48654
18.4079
10.3731
-7.87064
93.7798
20.4804
-5.53789
381.128
21.428
30.358
-1.62006
8.29433
33.1522
22.3677
27.8932
23.7202
50.3079
-1.23149
636.256
76.4748
113.235
89.594
22.0617
-9.76534
26.0775
70.7451
34.017
400.707
39.1461
49.5054
118.322
732.06
333.893
4.46996
-17.2632
-3.90338
84.6359
171.056
343.004
222.684
-3.8103
-1.50781
-51.5733
70.5728
-16.4592
24.4789
-31.7759
212.474
-37.938
-19.5262
-19.8566
-5.47396
-59.0052
-54.9894
2.42663
-2.50457
-5.25988
-25.9849
-39.666
3.65137
115.524
13.0764
-19.9943
26.1367
15.9638
-14.7436
2.61032
23.0729
-0.643416
20.7403
35.5534
144.896
20.2701
43.6117
0.901104
11.4149
39.5736
149.766
29.6292
9.02733
106.697
40.53
-0.627335
27.0724
-29.4446
0.67971
3.92038
10.1521
670.495
506.984
11.8512
63.6561
56.2117
6.5781
163.944
-23.1305
13.5259
29.6869
22.6049
661.629
64.4229
59.1846
63.1921
42.3883
40.1136
17.0148
171.505
-10.0118
31.4747
9.67686
-6.30723
4.37459
25.2031
39.6245
32.754
906.011
-3.70051
26.2712
24.1621
17.175
568.426
9.9445
13.2441
39.3015
39.8635
32.0055
2.77517
17.0371
30.2033
208.068
28.1642
37.5471
274.176
361.92
36.6208
15.7952
1.02134
1081.09
27.9872
16.3025
22.3498
645.035
43.9195
309.515
24.0684
68.6314
4.53945
-7.21763
932.89
47.1288
26.1873
102.238
38.6233
33.8889
24.4952
6.107
34.8128
24.0761
-23.3279
10.4102
-25.096
-16.3212
38.6231
39.2368
15.2291
24.5391
2.80008
-11.1085
-0.325778
25.2463
37.1229
427.461
-16.1473
137.329
13.3175
-30.4086
28.1567
33.8764
10.5249
43.309
-2.37866
30.887
10.0713
32.9352
818.342
7.0637
27.5347
-28.9648
39.8612
37.3219
50.1304
22.1458
52.3487
691.321
15.7722
39.6114
42.4041
-51.2271
16.6514
-18.2002
6.30191
18.9129
19.5224
44.3434
10.8236
119.053
20.981
18.4425
5.16549
31.0736
839.055
143.588
13.8766
13.2667
-25.2721
-11.8859
-22.8733
6.81124
24.9893
78.9799
-7.81286
22.523
6.80813
370.864
-5.31377
339.78
-18.1478
31.5145
36.1154
23.3899
13.289
52.5202
18.7939
39.9597
198.876
45.9911
-13.3625
232.26
35.0431
12.4354
20.4758
26.593
27.0529
122.534
12.7399
-1.57967
49.3709
39.196
40.76
56.5058
44.6346
59.845
432.7
450.556
-38.0938
-52.1642
-7.59784
-3.0263
-22.8854
3.49081
31.0943
-13.2737
378.864
174.804
-3.69871
25.9067
214.57
-7.53277
-18.4453
27.5814
54.9867
4.76835
391.447
-33.2529
22.8996
-33.9121
-37.1858
-8.81777
35.9696
7.74827
59.8734
-19.4086
32.754
-7.81286
9.40456
19.0491
3675.63
33.8588
519.062
15.5854
35.2627
41.7376
0.146408
70.2415
-3.5299
-1.82082
43.7078
37.5471
-18.178
30.9986
42.0322
29.1323
-13.3625
101.076
6.93215
27.428
459.007
24.7189
53.1931
27.8165
38.6463
49.6734
21.406
4.9638
13.6284
45.5196
34.9474
14.7852
-11.294
29.253
9.52602
-11.4038
18.3848
11.5282
785.109
-12.3388
-5.29764
-14.7365
-11.9438
-53.1012
188.242
33.518
20.4595
8.01249
35.6567
18.4104
4.67489
160.196
347.935
37.8888
25.9387
15.0757
83.1636
175.377
50.0736
224.173
388.69
-17.7758
-8.13778
8.98586
40.5444
0.62646
23.3291
34.6281
25.9203
13.9552
42.4154
78.6569
24.9557
61.4996
703.283
30.8862
34.8407
23.6441
-8.38006
10.9117
38.4841
29.6107
27.399
116.269
87.9468
-3.66382
-14.1793
22.8617
-12.8645
40.1535
-4.84457
22.9564
31.2059
158.016
-12.3907
35.4499
10.6319
16.1856
26.4746
-5.3125
7.39469
-14.2707
-26.6335
-13.2737
-10.9415
4.26436
17.853
41.2192
30.941
17.2329
0.900525
-17.5083
33.435
530.444
62.5489
379.65
42.5773
214.802
21.3729
18.8889
15.9574
49.9583
37.7879
21.8038
8.12272
556.867
282.005
273.297
7.5305
394.74
14.7917
17.175
26.8111
-2.51748
16.9922
41.1756
13.6266
39.5259
7.71449
-16.7574
-5.57585
30.0383
47.429
21.219
67.5321
13.6811
27.0396
2.89541
-13.3625
33.6094
22.8617
17.1206
932.209
18.7296
-13.2395
29.7673
9.9288
33.0906
635.017
25.0054
45.2055
16.8773
826.317
16.5055
-9.0932
-31.9087
-25.1984
-41.9615
0.132356
-20.1299
2.95364
-65.0975
-9.65708
-41.0312
-47.6858
-23.8174
55.4897
24.2443
14.2921
-7.50728
-27.3334
22.9564
10.5911
-31.2651
-47.998
-20.7721
183.046
8.68933
-14.7549
-29.6754
400.654
27.8537
33.9054
8.48272
180.517
20.5526
674.654
14.0744
43.4698
-19.7142
17.274
14.6943
69.4565
-5.53902
14.207
66.9402
29.2699
161.928
309.369
-17.7758
319.824
-0.384469
559.771
11.8709
8.33654
148.32
126.457
-9.68693
-34.7705
536.017
42.4154
320.265
-1.56563
262.953
47.4258
276.718
787.233
169.259
352.833
-10.3433
-37.3108
39.4646
45.5549
45.0433
6.18485
28.336
40.3689
167.813
22.2448
31.7354
44.4135
-6.30523
28.467
19.5566
66.3116
3.36956
28.4054
45.6227
65.2979
46.1426
25.1542
61.4831
-0.395015
316.994
5.57259
49.8677
684.19
42.2985
12.8317
-9.17207
54.3017
-6.35529
56.7674
14.2603
7.73283
-5.44596
15.9185
-14.0558
34.3777
99.1661
16.3972
24.6466
14.6495
48.6006
10.15
0.256034
44.2782
-43.7309
55.1834
-5.8374
-29.4446
212.449
386.23
6.40398
57.6752
4.73458
270.472
-2.79223
37.8476
19.1481
5.324
22.6049
-7.41308
42.6468
96.6659
20.0885
10.5292
15.7507
3.89637
-12.1536
-2.51558
27.7265
48.151
8.6853
34.5735
122.083
-22.8054
581.008
16.9008
83.6448
-7.69704
1456.73
21.1889
-11.8878
-9.24474
637.775
9.02574
11.7525
800.373
222.041
9.54085
58.3143
762.854
9.41668
16.9198
36.1846
431.639
614.759
34.7467
28.9137
25.3842
11.0004
67.3426
6.81323
2.79999
41.5855
34.5492
22.1102
281.404
38.1265
42.3944
27.7491
12.0357
127.075
185.811
3.32108
31.6518
21.7567
11.4001
30.1174
125.207
39.6392
741.787
31.734
828.128
32.6388
2.19863
48.9818
27.4116
1.24673
14.7773
25.0426
30.1573
49.5075
4.98805
33.3124
0.0494195
308.891
-0.999197
562.239
25.6661
-16.9031
-29.6897
25.7073
19.3795
59.1492
7.26393
-1.39374
12.3329
20.0885
-8.21147
15.7507
-9.22209
-44.0127
-39.9969
-7.88073
89.3805
-27.4845
2.14319
-2.85321
54.0313
-23.5261
657.845
-29.9508
-37.6821
-46.2675
5.25933
-6.43364
-2.86498
-35.9514
67.9745
25.264
33.9037
28.3292
31.9683
-7.44992
16.9198
13.7228
2.43672
43.3285
36.6208
433.712
4.76948
-11.4884
52.3501
40.6653
-8.17929
11.1054
52.8299
10.1863
34.4525
23.9843
9.66473
611.591
25.9425
146.405
21.0823
54.9291
16.7092
10.5634
37.7189
-7.18657
43.0019
172.157
46.0869
20.9176
26.7531
34.6081
49.6525
-7.47739
113.747
312.933
49.0211
78.1812
54.9867
49.7788
2.35439
51.0106
50.8216
-0.178863
-22.3406
-2.78327
-41.871
470.006
28.4175
23.7881
4.93717
-51.8474
21.5097
-39.672
-1.03731
3.79576
-1.83983
14.3044
-18.4322
-21.9047
6.19636
3.87373
28.0571
-35.0144
9.51674
420.692
577.322
-9.31709
703.352
-6.89197
1.9398
-6.93361
-6.69355
79.7321
-23.1718
-36.5554
-3.39209
13.8377
-19.1192
-9.07593
9.07587
10.318
22.1269
335.097
276.935
-5.34507
-1.92367
-10.2058
3.95308
49.1933
81.166
14.3393
-18.1466
25.0906
18.5833
-24.9753
10.5634
2.11169
-20.305
3.64656
361.298
39.0981
12.3537
95.6268
38.3562
32.7859
-5.60333
27.5402
-3.78464
44.448
25.0017
42.2826
2.89428
125.33
48.9475
220.961
518.328
-9.3425
18.9927
-2.18464
414.072
10.5765
251.083
-34.9868
-52.5741
182.769
-8.39906
-8.12486
-13.4714
1.5112
82.7525
-13.9299
10.2535
160.826
-23.7704
160.741
4.83157
4.9034
70.3867
21.605
378.202
7.16353
24.4394
-5.86623
11.1206
29.4209
250.986
36.4232
-2.25263
-7.20187
36.2524
27.8165
154.838
10.8825
3.35312
41.5066
145.97
554.674
6.66077
75.1183
24.4952
219.751
61.0497
-0.159403
29.5156
50.244
9.02733
59.2707
-19.368
34.5686
3.53293
13.7982
4.98805
12.6977
293.341
31.797
58.0858
57.1779
-0.641664
16.5684
127.553
30.0682
75.6673
-9.82704
49.8143
35.0811
42.3883
7.6445
-19.6499
66.8249
20.2303
140.861
391.105
8.6853
11.8709
161.439
10.2653
-17.1832
169.503
9.41795
71.2487
51.7857
31.6583
-13.7619
5.74779
24.309
-0.344589
543.987
313.115
11.4149
30.2033
88.1903
-7.44992
46.9049
77.414
36.1699
26.4619
8.50981
21.4174
-0.852723
25.5539
4.67406
60.3262
30.801
49.445
38.9768
22.7832
30.6302
37.1869
51.5475
243.267
36.3986
55.8609
-3.4695
22.0617
46.6443
22.4392
-0.159403
659.202
42.7477
20.8985
50.4746
170.331
19.5203
55.5226
36.4427
2.41454
404.164
40.8086
24.9697
11.1822
189.27
312.051
654.415
634.667
-5.21477
-5.53902
424.244
29.4589
96.7362
15.7507
291.445
-10.0118
23.9784
647.852
6.81124
12.0847
43.3727
0.894923
50.2832
617.404
24.3971
11.0436
17.175
90.5293
-19.3841
9.51674
393.724
159.349
30.5624
8.10056
58.1618
367.88
63.9432
8.29898
215.274
35.4835
201.835
20.4758
29.0369
51.3191
5.24363
13.4129
26.8821
42.3944
3.32108
33.3382
37.7585
31.6518
14.9429
27.2755
488.399
2.00642
52.9586
113.524
34.8022
62.339
2799.57
9.32406
17.9016
59.8107
44.5082
36.8281
-8.64256
146.02
8.75786
14.891
4.46996
-11.641
138.853
6.86212
38.9346
28.7178
29.9229
39.3451
317.673
26.6032
-15.9661
-10.012
0.0831802
64.4229
5.16549
36.6958
48.0105
-16.1084
71.3627
4.713
-21.2562
18.3562
78.1361
27.426
-23.7364
28.9513
5.89133
19.6356
-2.91137
573.512
213.678
19.9266
-3.4397
13.7026
-0.643416
18.8663
189.227
34.3261
51.1079
-5.45168
13.2277
3.79448
20.668
34.3105
15.5968
-11.0194
38.4949
53.2766
8.51761
-7.74029
20.0506
-2.5571
685.769
77.6527
60.6894
27.7324
38.1265
59.6757
31.8698
68.0415
9.22462
-10.7024
16.2067
-1.77253
195.681
24.9441
21.8355
-18.8658
-39.0308
5.87823
-36.3067
-4.78674
198.436
-51.9334
-19.935
-20.4425
-17.9589
-32.4933
-47.2725
135.919
-3.14132
9.36005
-34.6514
-5.25594
-21.5883
291.713
-9.89993
-14.3537
14.1716
218.412
16.6343
-46.3713
108.847
22.7106
2.95933
-14.9647
-29.6895
-1.3215
-10.0008
476.375
-4.05871
1.77731
589.663
32.754
10.9278
-2.91137
15.0402
33.7674
48.5249
34.0416
15.5767
667.742
24.4885
4.34101
35.2627
56.7301
7.64267
27.138
3.91866
28.3292
36.1846
47.4559
-5.05954
11.4694
59.1096
36.41
27.2583
42.9798
89.2721
45.3336
28.927
43.8228
80.2063
19.0351
246.148
40.935
23.6538
891.694
68.2577
76.4756
35.8859
62.1213
36.337
58.9835
18.8422
17.0715
520.209
10.4397
37.0291
27.3165
25.4319
16.7072
20.1453
-13.4743
11.1193
-47.0609
12.024
-1.54951
7.7523
4.92279
-45.6049
-10.4089
-38.8149
32.5388
-8.58855
614.06
-24.7837
190.267
-5.68436
-0.0102797
-74.0067
184.559
-49.3674
-4.04633
18.8567
108.779
10.075
-2.33078
32.6173
-41.0812
16.8944
82.7544
137.059
5.31163
28.9513
80.854
-0.316597
23.3256
16.9142
27.9102
90.2636
-8.78621
18.0972
318.235
43.3873
16.6573
0.779633
79.0353
56.478
229.811
40.1908
65.3771
-6.95579
39.5276
21.3965
10.6102
16.4458
56.8288
43.0414
11.2341
-0.036508
219.561
27.5814
10.0092
36.6604
-12.0982
29.7527
-5.14187
1.08855
-9.22209
-32.7683
-15.634
7.1118
296.409
8.79562
591.52
484.136
-1.03379
0.894923
-62.8815
-1.82644
-14.9583
47.4358
15.5667
-12.9929
6.21508
0.508149
261.396
37.5905
-20.5684
22.542
-12.5411
-29.4224
11.4694
-2.1181
18.6169
-19.4237
-17.0056
21.5407
-6.68029
43.8228
-23.7177
391.385
124.853
32.8068
260.133
15.7838
933.126
318.235
22.7726
-43.4465
-24.5721
-6.71663
80.9094
-21.3141
153.046
-21.6533
-7.71147
-65.0518
-31.1794
2.04632
-1.09228
94.9432
-24.7837
-17.7542
43.7103
7.48598
-45.8957
-10.949
-8.7315
29.1641
49.7459
35.3749
-10.7641
258.773
-1.46323
320.687
108.517
224.099
-16.5711
68.0189
-28.7415
18.0556
336.084
186.373
26.5061
15.8875
-28.0634
58.1303
19.9266
9.16955
-8.13968
11.37
46.7978
69.9333
33.3886
15.5007
148.952
30.1556
485.601
48.8349
18.7939
47.4559
83.0216
48.9507
40.3689
43.9062
-0.852723
33.4892
33.6094
40.6653
19.9317
37.3424
42.1554
75.3187
53.2898
77.556
86.8522
693.11
26.4649
0.0106772
15.5677
16.7209
28.6869
-21.2731
24.9049
906.388
276.217
-25.3495
11.3459
1169.62
130.403
12.3138
1.42183
35.7498
21.3924
32.3267
34.3272
138.556
97.2422
30.7647
-37.1568
32.1152
48.0263
4.99486
0.835461
-51.9334
30.6648
-12.9462
17.6484
51.8397
76.4159
-36.4949
84.9398
-9.4325
-1.50781
-36.5808
-47.4933
-7.08884
-19.0389
61.0232
214.664
191.635
343.106
184.069
-0.788797
-28.0832
-7.20074
1078.83
410.783
41.4815
-28.4216
-1.97083
1.20616
155.505
739.003
-3.84841
368.302
387.029
251.374
11.0436
28.4194
15.5767
43.6777
289.837
41.355
56.1681
36.2001
765.127
747.899
5.79272
-26.0187
24.4721
-9.32398
33.7989
19.3033
9.59533
29.1245
206.95
-0.24403
18.6169
35.0431
23.6798
47.7776
57.038
42.725
146.472
493.525
284.564
29.276
36.555
840.373
637.461
14.5655
-6.01721
35.8844
39.1481
31.8095
44.2455
35.7629
0.484797
17.3615
29.6983
275.441
-17.7057
381.475
8.63724
187.952
215.399
5.85876
6.71845
260.336
37.3219
40.8736
618.726
0.324559
24.6189
46.1522
-4.37547
43.939
14.7773
8.03674
96.3592
106.188
40.8086
10.3568
50.5895
-15.9107
24.7291
37.8888
56.3381
41.9342
3.29142
17.0148
-6.5314
21.8473
10.8599
25.6622
-0.685028
4.37459
280.076
20.8839
42.1244
-9.68693
-14.1558
37.5289
584.021
-9.57111
28.4194
-14.4184
1010.25
26.8298
34.2413
12.1455
-18.5224
32.4634
620.382
-3.18548
29.1245
6.42491
1.02134
39.1114
3.62436
20.0506
25.5539
11.1054
252.051
35.9633
21.4307
52.0953
2.16847
322.045
372.23
19.6884
-4.11003
32.6504
40.8683
-25.9583
25.8099
664.898
34.0103
67.2591
35.5577
6.66077
31.127
58.2517
49.8053
47.9207
21.1096
22.202
234.457
247.33
242.79
53.5138
4.88911
8.04168
379.703
155.784
60.1464
-8.27408
53.3999
-6.55952
103.718
18.8766
24.0371
126.446
19.0583
53.9895
53.1049
-17.8882
493.053
11.5499
2.59336
21.1364
15.1915
-26.6605
17.3368
18.8839
36.7314
18.0211
50.8052
-4.25273
49.6277
30.6861
255.668
4.82418
16.2412
-2.30663
74.3864
10.3906
-7.18029
8.16946
479.168
24.1404
10.0445
17.0083
406.401
-4.27822
5.51469
33.0308
-10.839
-17.8636
0.904603
39.6746
196.092
-6.09785
9.98199
-11.3817
43.6501
25.3775
8.14243
39.9129
17.7389
6.1468
3.16114
6.75168
82.9659
-1.75613
18.3217
578.285
27.0976
45.7315
26.091
-2.62154
7.33008
808.067
134.14
12.7467
2.43994
49.6297
25.8018
19.7628
127.783
8.87265
-4.43076
-1.84611
416.823
23.6163
127.171
31.6881
30.0904
46.745
36.8851
22.4949
22.3228
27.0977
396.177
23.1228
9.3336
18.4334
31.0223
61.3826
110.354
55.3277
12.1827
4.54932
305.384
220.606
18.5813
44.5082
185.177
423.823
37.1383
623.939
16.6573
25.1425
528.811
37.7374
38.656
46.6365
15.533
34.4129
17.0388
78.0766
-4.66629
56.5882
-29.0845
758.355
16.5684
22.572
25.0676
5.16549
27.5848
278.521
-11.0962
-4.65733
203.699
27.426
36.4475
61.156
24.6713
517.826
51.174
-2.51748
60.0957
52.42
221.733
180.419
-4.72109
17.0371
626.156
30.0314
-8.38006
5.28946
-0.374378
19.9027
206.224
-2.00839
-29.2921
334.397
5.99512
-52.2198
-12.3204
-43.1146
-3.86919
85.9893
-16.3081
13.761
-9.14238
-7.48559
-16.2915
9.22462
-15.6509
30.7148
137.694
-14.891
84.5379
42.3222
419.339
52.6164
43.2355
269.579
-0.834153
37.0119
52.118
52.7576
209.77
5.41293
27.0166
75.2872
131.441
64.8929
42.0649
-15.2077
38.2631
1.23992
12.6977
475.125
22.4266
20.6044
-0.918162
437.024
-15.6342
117.768
26.353
-3.66495
53.1785
-36.064
31.1439
-36.5165
-23.1303
20.2303
-3.4416
10.5594
64.3447
45.8179
9.63946
-6.60134
-41.5461
-17.9039
14.3044
24.1621
21.1889
93.8289
219.212
6.21508
16.522
-1.36592
28.2574
12.1455
0.21823
37.5905
-20.5684
18.7939
6.19952
50.6655
373.502
72.0172
-2.72679
12.9947
12.5543
-0.68303
62.2002
58.912
409.266
16.488
28.4054
32.5043
18.0316
798.193
31.3897
335.102
19.0244
11.8384
4.56002
-3.02037
-3.90553
-11.8569
40.5485
-29.6754
9.26876
214.365
7.23894
-3.90338
-29.6822
56.7382
149.975
39.7216
696.179
-11.8861
-8.9629
-13.4167
153.757
6.3269
-24.8196
8.58482
-31.101
-31.7109
-32.2436
9.67686
61.2695
-26.922
-29.3586
-25.3967
60.2392
0.894923
-58.4126
459.983
-35.5596
-4.65093
-12.8696
0.736253
1.24547
74.5998
96.4605
-17.2107
-18.1482
10.8155
589.54
-18.7766
-8.26277
196.995
30.0943
13.1648
26.8412
26.3027
266.342
327.101
17.8879
145.933
11.1206
6.81323
31.7202
19.6666
58.4521
56.9413
59.5915
35.9017
33.4387
14.2834
398.25
18.3788
5.19514
29.59
-0.0496041
31.0236
12.3864
43.2592
5.75455
-8.88553
44.1831
81.6539
0.494858
27.8242
10.4053
17.9065
8.63724
39.9008
16.1343
20.4961
-9.13377
26.8814
13.4361
29.6266
-8.5179
-14.8191
525.044
-12.3992
-25.7152
549.3
-13.542
93.7491
56.3652
16.1471
-22.9934
20.5693
12.1464
-10.4493
338.408
16.2412
26.2284
18.3081
-13.9723
47.1676
17.5398
-1.19985
-28.1591
599.927
15.1342
27.5809
41.1219
-13.2779
48.2563
24.007
69.6242
531.892
46.7265
318.382
295.008
-9.04577
17.7021
12.9033
-8.82986
-1.19436
7.66851
28.8928
38.9346
53.0807
14.9304
-2.79223
54.7142
18.099
19.1481
14.6943
46.9677
1.95725
55.0526
12.6618
91.0437
53.8217
18.0255
0.964867
241.113
16.4821
19.0472
59.3954
3.0631
-3.12167
71.4836
-19.0573
250.088
20.6624
40.5413
30.2935
-4.10104
27.7481
16.0552
662.138
97.0226
4.83157
9.3344
3.02933
252.171
-4.63882
10.9117
-4.12251
3.0361
-9.50465
35.6916
6.3152
142.802
-29.7311
131.983
44.3966
3.62707
-10.6859
113.087
-7.26832
22.4995
-6.92113
1.72835
4.29015
23.703
1175.77
14.0059
-14.891
-9.16538
1171.42
358.431
6.11706
13.3167
501.517
59.2379
47.0882
513.67
16.0888
160.222
-25.3002
731.53
-7.82204
47.7351
-3.4305
53.1049
351.303
37.6548
849.258
23.2081
-5.1005
58.295
3.32457
9.84055
26.2827
44.1838
401.237
5.83972
29.2535
-33.3008
2.76567
-0.0350543
-20.7567
3.88715
-9.05865
-32.4802
-9.80156
30.3287
21.3293
4.42235
-13.1666
58.3222
35.3354
1.34398
22.3813
10.2474
4.65274
35.9265
23.8779
12.4332
18.6034
-10.5982
45.5351
227.634
-20.0901
59.5228
-15.7371
45.4846
3.86607
3.32919
11.8062
29.1833
10.231
61.6983
-15.74
7.33008
-3.40328
-8.5222
2.95577
29.8257
27.6416
40.8736
-2.21707
23.2684
59.2707
-4.37547
19.5761
35.3921
41.7699
36.287
35.7795
12.4843
7.07546
45.5844
52.4117
133.048
4.70404
95.9436
-0.973541
-43.7452
43.5109
1.57586
45.6823
-39.8121
0.148236
14.6081
-22.1823
31.1741
4.37459
81.4251
17.1357
221.187
26.2712
276.674
36.1814
8.72691
24.4885
1162.43
24.5093
6.5233
33.7795
406.726
9.94765
47.4559
0.562655
153.898
-4.60865
1.02134
-11.4884
37.3576
203.709
10.5614
0.925928
40.1714
306.192
25.8584
7.79066
41.8746
74.6682
34.8982
45.9253
37.1194
70.1318
35.2461
78.5035
39.3058
16.0311
312.237
67.6221
24.4952
44.1831
-15.2793
18.9389
5.57593
12.2794
1.03991
83.5999
-6.95084
-26.9692
12.9999
30.2216
28.2872
12.3407
173.34
184.303
35.4479
12.649
53.9921
52.7576
39.0124
9.16106
-1.54951
33.0338
10.6171
28.9465
18.5255
0.540474
116.872
40.1372
364.809
29.5642
79.3176
429.099
58.0858
4.70404
11.6107
-19.3823
33.435
256.863
685.991
293.059
201.614
70.6883
14.2773
3.89637
-21.5239
4.98069
0.30653
42.5288
36.7963
163.67
246.343
11.5135
115.213
164.601
28.1586
204.307
131.493
31.4963
5.91582
36.6699
66.4755
7.15211
91.4004
17.95
5.58627
6.72975
-0.718803
10.4166
-58.0497
9.42357
421.731
-3.18548
-3.52313
6.63575
-21.4674
-45.2216
-15.1163
-24.927
-49.4087
-22.6278
4.10418
-40.4135
-22.8674
10.0155
5.32774
301.363
-27.3197
-12.8398
-11.6715
72.6936
-5.34507
27.9037
-26.1354
21.7074
598.896
-24.8151
17.0091
26.3689
-13.5606
-8.72005
19.8759
231.401
0.0979682
-13.0156
499.984
4.88995
95.8139
6.71845
89.0071
4.68488
15.637
43.2394
25.9111
8.37971
2.1917
140.197
105.579
248.229
151.973
-37.1758
-6.77697
20.8137
-22.9124
522.91
56.3652
10.0713
81.38
7.48775
33.1569
-5.30622
43.7767
34.239
83.7395
-15.0406
28.3372
18.8091
10.9726
69.2329
258.824
311.5
34.6102
45.8822
60.2893
393.069
6.23385
58.7422
133.931
38.7684
14.5452
-32.6037
204.78
24.2035
48.3699
60.2539
46.5086
14.7833
7.82082
43.3596
25.5375
14.7773
-36.9408
30.6648
28.2832
-1.09228
19.9806
30.9715
13.7253
26.1748
22.4785
-29.0292
321.366
-13.7601
37.8888
20.3165
65.7084
45.6823
12.4033
-0.178863
17.9519
-35.5794
6.17476
196.146
-11.555
33.6364
-10.0382
393.512
-33.8335
486.368
-19.6435
7.74516
-21.2433
-43.4564
-9.07671
29.1736
9.3344
34.8407
-6.341
52.5831
28.6883
53.0781
69.4062
-1.31141
32.0841
21.4174
5.37817
72.9648
10.5614
-2.01303
10.2963
2.23011
28.927
11.9637
-11.623
9.66473
90.6003
61.1351
45.9253
15.7838
-31.5805
411.867
34.0103
37.274
5.57259
29.1496
-17.5987
18.873
47.9312
36.6763
1.035
-25.197
23.6298
-18.1952
33.6146
62.0204
-6.40001
199.577
19.3852
78.8467
-15.9831
262.687
38.9969
60.6012
-27.2586
-18.0214
-35.0856
565.544
7.54201
17.0098
19.8648
44.2581
-32.3637
37.4359
2.57507
34.5283
17.9426
123.063
-7.50478
-17.2992
44.5082
-4.10396
35.891
344.485
46.7265
-20.824
21.3944
7.82082
30.2411
33.0338
243.001
25.1983
-17.0818
-5.08172
26.4092
13.9002
-36.2414
64.7047
11.1822
39.3451
-44.0217
15.3588
-4.72167
379.794
58.5035
45.0937
31.9423
26.9416
29.1995
10.7182
-19.8566
626.086
55.5805
37.0969
-12.8119
18.0556
303.868
278.257
-2.19066
407.509
16.9142
-1.83983
5.42142
11.5528
319.175
66.823
33.6793
-23.77
27.7664
32.3673
21.5158
45.0868
178.083
24.9402
186.137
534.175
0.562655
28.9137
17.8879
10.0633
-24.1089
409.344
252.988
82.815
8.31224
10.8658
19.0351
54.9931
67.1719
44.2685
851.617
12.7573
30.2688
59.845
50.3905
26.5615
28.367
-17.4939
-1.03861
-0.215202
-12.4388
-11.8785
-30.4059
28.0488
41.2192
137.763
137.173
12.1449
19.9731
20.0851
25.0017
42.2826
-2.72792
48.4934
30.3959
-17.0455
-29.9572
-44.6821
8.04883
15.2445
97.1409
335.361
31.1912
-5.66431
56.8424
14.8923
2.85872
21.586
9.61923
43.8398
-24.7158
113.955
-47.4951
612.945
326.034
264.836
152.308
-37.3349
11.2085
55.5032
64.7645
10.3537
10.8847
40.8967
17.8694
25.3764
10.173
-13.9712
-0.159403
258.905
-15.3355
20.4896
-48.935
103.853
-5.29764
-1.61803
437.832
-8.1236
-1.03861
-13.3337
-35.0668
16.1018
479.606
24.6657
-10.7282
665.343
286.402
4.623
34.6599
411.724
46.8151
-29.6897
59.4405
227.401
396.448
9.13799
37.6328
73.4994
-2.66286
-13.0906
5.91772
43.4658
1.56349
273.517
51.8059
24.3207
-35.7075
238.991
436.906
379.298
128.682
-0.362868
8.55889
-2.86498
20.1858
2.98162
1.15526
-19.6313
6.61247
-2.23378
44.6448
-22.8632
34.8952
58.1726
29.8507
26.6098
15.2465
44.9665
53.7669
-10.95
17.5118
22.1943
38.429
-9.73223
-19.8234
-30.4121
-22.8838
20.8919
106.614
-28.9465
-2.60615
50.7555
9.50269
-55.7372
66.6719
244.698
-21.9939
119.653
-7.29801
-24.4091
-38.2144
1563.52
835.101
3.62955
-14.756
3.92437
-49.5035
-13.2779
-0.469417
7.14044
2.15785
5.49706
-45.1869
10.15
15.2486
44.2782
-10.9347
-16.9682
-8.6485
-6.38698
-9.52558
-37.1784
198.7
41.8363
65.582
0.955904
29.0115
-4.3898
62.2516
14.6943
56.3381
35.6904
66.297
25.7802
57.3105
85.6808
70.4993
15.7507
21.8473
31.4747
54.6544
418.543
60.8104
34.0023
-28.4276
11.292
101.234
79.8967
7.29548
34.3173
187.981
65.5384
21.2076
11.3908
34.6343
15.1631
20.833
43.2127
-18.6943
41.8068
49.33
45.0433
-3.18548
31.6151
1.7503
-5.3682
13.9165
14.4115
264.122
8.21554
261.14
19.9056
12.7566
-6.70494
22.1277
-10.9658
-13.5455
526.405
16.7072
37.0119
31.5033
123.972
-28.454
-11.4537
262.625
-17.566
-20.8299
-46.3112
2.04632
-29.2033
-13.5393
-32.7467
37.4192
1.86379
-35.5884
21.918
-20.6512
95.8727
27.5814
11.8832
5.38986
-27.6307
15.144
1.6952
-5.59436
-7.20074
-8.12677
-28.4216
35.8764
446.865
26.2712
30.2935
41.8036
10.601
37.6069
4.34101
676.193
27.6821
387.141
25.5181
-8.38695
458.262
33.3735
44.6448
36.61
38.6434
48.8022
54.2136
30.6781
41.6024
165.172
14.9814
8.78934
22.271
624.622
23.7202
10.9525
51.2424
65.8203
118.077
389.66
38.0572
439.747
11.7544
10.5845
47.5814
28.9984
47.9444
1.06939
3.2959
46.0572
16.0615
13.6133
-7.29801
-18.7869
75.9976
-64.5524
-13.8516
159.841
3.01588
14.8739
-12.8819
-30.7629
-19.6887
-18.7409
-10.1714
-3.13688
37.4277
42.7976
-33.8178
471.633
14.7748
21.7507
707.036
-4.21494
874.395
7.71378
6.05463
30.8767
5.58714
-9.60636
0.139016
-21.191
4.76839
-3.43215
-4.949
6.128
46.2582
-15.215
293.292
21.2889
1.71466
46.4958
50.8836
-2.21707
-11.4537
-12.3388
-20.2902
9.62636
14.2931
2.70953
672.575
-23.6831
-49.3599
-6.04301
28.7178
-3.8103
18.7304
-38.3995
-25.3364
-3.3407
116.308
-31.7759
2455.73
3.29142
68.8143
1.15886
167.757
351.683
-19.1251
-29.6785
494.068
-8.74387
10.2106
105.843
-22.8054
-14.1558
22.523
91.1411
-12.81
232.968
-6.26561
16.8127
-18.1478
35.2627
2.38221
168.812
2.77517
-48.5552
-56.0038
391.789
120.518
-12.5142
-3.18548
7.72127
-31.0564
-48.9697
16.7428
-19.3048
-28.25
-23.5469
29.7673
-14.4341
-2.5167
750.269
168.894
19.3166
18.0823
60.5121
46.1917
38.211
-8.4829
41.4344
235.351
48.8683
26.8872
8.63155
51.0674
-3.16693
600.295
43.9154
-18.0129
-11.4018
-9.9828
10.5634
-20.8299
-6.95579
-27.4313
-10.4626
173.654
-19.1615
17.4734
41.1673
-23.407
9.73659
591.563
7.90369
99.0273
944.612
2.57876
-37.938
35.0811
8.65512
-5.47396
-14.0277
-47.4932
171.729
-10.6179
133.954
12.8019
-48.6781
46.1635
-15.1933
-3.16401
-27.5368
707.754
-33.6076
-16.9205
-36.8884
53.919
-5.65813
6.77746
212.816
-0.890686
70.8818
38.044
94.7169
34.5359
-6.47492
19.9317
54.209
2.79999
67.8224
34.5492
62.5635
59.5915
15.2869
55.5129
22.0194
38.9996
62.128
27.768
27.9017
35.9318
60.2262
1294.28
865.191
40.1908
31.6439
28.7907
57.0038
156.534
73.6954
63.708
15.9484
-33.4378
33.2036
8.1351
389.573
17.3469
32.0106
197.188
-11.4233
1.08527
13.414
9.62234
222.917
-13.7864
26.1948
2.4945
-15.0928
-27.1263
-9.12144
17.6028
8.74173
-5.97511
-10.1818
34.6163
-22.8329
-37.8259
-6.98812
-40.3284
-16.8202
30.5624
16.9323
-18.178
131.41
-17.7271
5.49843
-11.8085
-36.2903
691.391
-19.6888
30.3411
-1.05809
6.34147
-13.497
33.4413
10.0129
549.329
11.2551
-3.173
13.6944
-29.4751
19.9548
0.887429
53.5666
42.2988
-19.1929
41.372
61.9762
328.456
-13.4052
16.8203
66.6322
-17.5997
-51.9284
-9.48891
776.1
-8.27408
-2.82212
-21.552
41.874
200.661
515.042
44.924
416.621
29.6791
33.6486
479.543
-36.0226
-10.7309
10.7776
38.5616
20.8018
48.9432
36.7497
515.801
23.3804
55.2499
461.721
17.6617
10.4464
-24.7954
78.794
-28.732
22.225
29.5538
45.3212
25.0774
80.5856
-5.88502
6.51112
111.733
17.8721
12.8466
-45.5077
1.76656
68.638
58.9731
57.9366
132.703
-39.0308
-1.61803
-0.699406
-26.8643
439.367
451.435
-40.689
-25.5572
-26.8711
480.747
-19.6588
2.24032
171.772
-12.711
-9.66853
-5.50612
-3.66495
100.484
-91.0711
-24.2146
-32.5006
19.0472
-23.1738
-16.2401
-39.0863
-5.72247
-12.1338
9.61923
-3.01188
-34.0861
-10.9508
311.978
-52.818
2.46651
32.0055
32.0774
22.598
32.4364
279.461
27.2505
30.7878
-8.34899
52.3501
27.5469
-15.6756
52.3349
12.1703
816.035
160.791
288.901
45.6227
10.9499
32.8068
20.2528
8.28759
501.889
4.02677
42.6765
-4.14315
54.625
52.2665
38.6233
76.9924
30.1174
4.23293
42.309
25.4319
497.122
18.9389
44.9313
6.76317
6.16762
52.3553
32.0957
24.5391
50.244
69.6242
3.40513
39.2302
40.135
-1.54951
22.7448
45.813
138.466
15.533
13.2907
27.0187
179.276
32.8456
81.1917
311.033
749.616
25.5953
60.0862
60.0533
89.1697
25.7107
145.462
32.0074
23.4537
111.802
13.425
55.6473
33.0482
19.3671
32.6994
29.0059
-11.561
-23.5261
333.631
28.1452
38.6673
22.7972
-16.2825
93.6494
261.088
192.684
28.6191
80.7554
-18.5224
45.0868
20.668
61.9099
2.09907
246.516
12.0471
16.0139
23.7987
-36.2903
-30.124
2.79999
377.503
55.0672
46.4731
25.008
46.5572
40.3031
10.8825
32.6504
16.5055
19.0193
8.94328
14.9429
-25.1984
23.6308
350.606
9.50269
521.475
59.1756
19.8097
4.24299
14.7058
26.4352
18.6944
17.9016
-8.33042
-3.20271
76.1045
37.3627
13.2947
26.0775
3.27872
88.3649
200.85
30.2411
44.2782
34.5686
11.9241
761.043
34.515
-2.50821
38.9346
15.979
39.9622
84.2708
-19.7142
-28.7527
33.435
1.99014
36.312
27.6543
57.3105
5.096
6.38037
2.0223
452.615
2.1806
55.6473
38.3762
35.2907
11.292
22.523
164.717
-9.0619
-20.0306
28.6852
-19.3841
50.7254
39.3015
158.951
34.2413
-7.34986
27.138
9.47954
-14.9462
33.7864
34.3105
47.4559
71.2802
28.6736
43.3285
42.243
568.645
-5.86623
50.476
29.4209
93.5643
25.2888
47.2077
19.0351
25.9425
17.6579
33.3721
2.1527
87.6541
65.5427
31.127
82.2995
100.73
70.8587
59.6271
54.2228
10.15
30.2411
66.767
17.7021
-6.95579
10.05
33.9054
55.1297
19.9806
51.5862
43.7103
189.219
50.5895
0.955904
-4.72167
-10.012
51.0072
-2.17227
358.063
0.0831802
107.526
269.08
10.7182
2222
31.4747
830.518
3.0631
62.6845
24.632
55.2428
104.631
176.999
41.0287
7.8047
39.9296
8.72691
71.3401
65.5384
8.08914
20.2701
20.7611
233.285
5.79272
13.3367
69.3868
13.1717
-3.52313
59.1096
72.0172
-13.8015
7.3573
64.0743
58.8153
22.1102
19.0351
110.275
44.0512
-4.83088
110.209
9.64897
709.844
-7.89128
69.6176
61.6369
414.119
34.7718
109.838
7.98106
23.5578
28.0647
-4.5872
255.913
52.0044
44.6218
56.5058
-2.21707
26.1118
27.0166
-5.29764
28.367
-11.8717
30.8205
3.53293
26.9166
-16.0848
-13.7526
1.45326
8.48272
619.049
46.7895
48.7154
5.05142
-9.40684
257.042
23.8333
10.0092
21.6678
662.566
9.13799
-12.6381
24.5144
-24.5417
-12.0332
-35.5794
-21.2452
13.4808
33.4226
14.3246
22.4467
20.5145
-14.0079
23.4601
4.3223
5.74779
24.309
-44.3847
-22.8334
-1.36592
-11.098
-42.2024
-3.5299
303.708
-71.1682
1992.71
673.352
75.9762
-22.7328
196.653
6.93215
-15.6756
16.7276
6.54813
9.72638
13.8377
7.1177
17.161
39.0609
12.4094
77.7844
-4.11003
278.153
-37.9084
245.108
127.714
-56.2716
-17.5987
0.155688
-11.112
-32.3285
24.6466
22.3637
42.8943
-25.4573
-30.6124
-38.5199
-47.2482
1.61674
-5.77745
-7.19338
-5.10597
4.73458
64.3251
48.6636
-6.54036
-17.8401
45.385
50.7159
50.683
30.6898
23.8367
14.2773
10.1285
301.873
19.7055
-39.9969
65.2078
212.61
2095.48
42.1244
131.232
16.9008
23.6747
26.0361
258.93
-28.7544
-9.24474
33.6793
-3.15525
54.0033
1207.41
10.2714
9.54085
121.868
49.303
148.656
31.9249
-6.93361
18.9657
49.7393
27.0396
-6.47492
54.1885
53.8785
50.244
47.1354
33.3902
63.5931
19.4684
49.9873
18.6391
45.6994
153.277
65.335
634.544
7.34101
-16.5637
131.701
15.0419
164.588
283.859
62.7709
-16.8477
38.7846
-11.2809
-18.4453
20.0851
2.89428
35.3749
-16.3863
30.1366
54.7588
21.7
48.7536
-43.745
-32.2436
11.5509
14.4178
64.9073
-6.8698
10.9278
-40.3927
0.0476236
1.9083
27.4229
-14.6841
68.0505
6.19636
309.346
-35.0144
8.00441
4.64924
-22.3183
-14.7743
46.9174
15.5552
2.09907
-38.5527
-39.5994
-19.4237
15.9185
20.9708
12.0604
-9.7489
313.263
2.51923
336.97
228.275
-31.5805
-21.0418
13.3956
12.9111
-0.0496041
12.283
6.107
32.9281
-7.00141
9.08358
52.4276
6.6572
-66.4265
-51.3329
-20.0693
-8.22851
435.02
178.213
66.6886
-57.17
287.669
624.708
-7.36034
-20.9405
21.4982
-22.1712
8.12734
-18.5672
324.933
547.749
191.354
-6.04576
54.3937
116.335
1.12415
-17.5861
26.4424
-43.6081
-9.41576
-0.972087
-1.07896
394.63
-24.9882
-5.63072
138.211
22.133
-22.6981
-3.4921
10.545
66.839
-32.2557
303.341
26.5398
15.0419
25.9067
-0.999197
169.593
-22.4699
199.954
-24.3994
0.29537
35.0777
326.726
29.1641
57.8637
253.221
-2.98996
232.532
18.0991
-20.9992
-22.1823
14.4178
-41.9145
-51.8474
12.0847
-8.47541
-28.4276
-4.78544
-9.32271
22.523
71.0137
2.1825
19.3148
3.87373
-35.0144
1.52948
54.8561
3.89454
0.170523
-11.1352
-37.435
305.313
20.1453
37.1255
20.8985
3.40513
-48.935
112.769
19.9337
459.384
-1.56437
25.0847
-11.5017
3.59288
13.4213
19.2569
-26.1875
19.6155
6.54895
65.6112
31.3295
15.6314
15.1086
-14.9093
21.3194
-6.07891
111.658
10.7182
469.675
6.38037
-16.7184
-36.5165
475.371
-8.81777
26.5992
24.6149
42.7929
266.075
-7.59654
578.197
4.7194
232.633
-6.76001
-24.9915
267.639
-0.362868
-14.6989
544.542
21.4979
1.52991
42.3129
22.6593
-5.40397
217.501
9.41668
60.5474
36.2116
78.7765
48.9507
49.7393
-0.852723
1.63004
95.4536
40.6653
34.9242
-14.1945
201.818
-11.3655
181.567
579.645
40.5868
27.8191
368.482
25.3106
18.3788
-10.4531
-7.21763
-45.4046
-47.2467
-25.9598
22.2815
447.432
-26.5928
-18.4569
1.53106
273.404
38.261
-31.5346
20.8708
437.904
94.5388
1.65886
-16.3261
-19.935
258.793
40.1372
-32.2799
19.3475
-9.4325
114.308
-38.3995
-16.5003
-19.0389
13.8232
342.169
31.3329
18.0255
-38.5972
-1.72583
-34.6424
190.513
23.9784
270.172
351.75
42.4185
-10.6179
-31.0189
-5.35307
-8.47541
-51.6371
-9.32271
-31.8249
-29.6766
-25.6528
4.3223
16.2232
537.983
16.8127
870.16
7.15168
4.25628
-41.083
-40.3284
-3.57761
3.96636
-41.1831
11.2976
435.361
898.282
-16.8009
-27.0896
-35.8513
-11.3682
-26.92
92.7552
5.97824
-8.55436
203.118
198.272
28.7536
18.9686
-3.23815
15.5345
218.606
79.5982
4.52576
7.96388
37.1383
56.0968
845.983
11.569
17.1226
138.054
6.45766
42.8883
15.533
50.772
38.2631
8.94952
14.1049
260.433
-21.5329
35.9735
-4.72167
26.6444
65.2941
76.9528
5.70538
101.904
70.7578
85.4215
35.0811
1352.36
39.5036
751.116
41.536
91.2545
882
47.4781
38.3216
9.63946
49.5625
-29.0004
-9.99893
-5.98507
205.336
-50.9439
13.7109
10.8155
-39.3913
4.85569
-0.718803
128.483
-45.8683
10.3606
3.38842
89.6224
139.684
3.37375
-11.1679
-15.1268
459.23
470.147
7.3725
154.864
1.7351
5.97824
-10.4284
-7.87483
19.0351
-8.72517
5.32774
3.03905
293.302
-15.3544
-51.6825
-5.98332
27.9516
66.997
852.344
886.717
-22.8318
44.8524
-26.4462
-20.2902
-1.61803
-25.0623
-21.2421
-8.53487
-63.1778
-23.6831
-34.3673
-32.2799
4.73458
16.8044
11.2341
-21.5329
-36.5808
4.98053
26.6444
207.723
35.7233
-11.1612
41.9342
6.71075
38.8292
1.15886
4.5063
-2.66286
-3.7203
523.16
34.2858
12.488
44.4029
133.685
27.1318
12.8019
118.903
39.403
30.9563
28.3599
-21.7525
179.282
-15.3454
40.2385
22.1446
32.4516
110.141
205.357
-0.0359293
8.65153
197.823
19.345
-18.178
43.3285
-6.48271
-1.07135
-13.9712
24.2391
12.5543
-26.3759
967.944
-3.02886
7.1177
0.294399
9.07587
476.804
1.51294
-24.0842
588.03
3.35312
2.1512
42.8962
16.0852
10.4397
7.04403
266.768
248.512
-14.8946
-5.51932
-15.7256
3.98469
18.9169
280.162
175.225
98.0959
78.8467
24.0371
111.453
42.9441
31.5161
42.9784
9.16106
379.341
719.966
826.719
52.2586
-1.33359
358.119
30.7668
18.1065
1.45326
6.60865
232.322
41.2192
50.966
29.0115
3.10647
43.2196
26.3201
-6.07891
42.5773
25.5217
-6.73809
52.6221
4.98069
8.98586
22.7953
18.166
-10.6179
10.2106
-9.1012
175.183
292.038
-25.4002
1176.95
140.354
24.6713
15.5767
-3.17397
126.793
27.7664
369.699
-16.7202
-40.3284
-16.6484
-14.9462
-1.82082
28.6883
193.633
373.005
32.4218
21.6283
25.1656
120.962
37.3576
565.404
192.346
-4.69627
35.9633
11.9637
874.81
15.2869
25.008
31.5647
14.2834
38.429
23.2801
14.6314
9.64897
-9.79739
-19.1357
56.4991
57.8887
509.696
9.21093
-20.3309
7.15326
29.8599
417.707
-20.2902
104.32
14.7773
-38.8149
8.17597
21.3965
-6.25635
-22.9096
15.979
59.908
37.471
64.0845
-0.973541
-23.1305
240.288
524.822
28.8157
630.845
701.659
63.8665
14.0833
57.4545
526.919
31.2844
-6.8698
47.7466
-24.6795
-2.91137
1.92169
80.6191
-0.20078
28.4194
23.0729
684.608
3.10472
-12.9929
-15.0464
2.46695
-9.71492
-5.47579
-36.5802
2.04459
594.188
51.1771
262.974
154.236
34.5359
-8.34899
-3.99216
27.9872
21.9247
-26.92
32.2152
30.801
21.334
320.087
90.9029
18.3788
17.6579
35.2461
-7.21763
-9.76534
37.7585
33.8889
18.873
7.98106
357.152
0.494858
2.07232
67.4201
23.5238
171.58
21.1601
12.418
-8.25706
-5.46298
16.8556
5.62191
54.0554
4.82109
19.5183
30.4527
38.0625
51.8206
28.9229
-19.887
-9.52773
-15.605
47.0893
-14.6828
0.721831
-37.8779
-22.7461
150.098
229.418
198.017
410
42.2159
51.2066
376.625
-15.9107
10.2709
45.385
118.771
42.318
33.207
-1.1159
277.51
-2.51558
205.573
19.9297
-10.6179
40.1957
34.6281
548.785
-14.1558
4.93406
25.6083
4.04175
259.684
36.4904
-7.84042
24.9553
54.4943
-23.4618
-22.3183
-28.0646
43.6808
7.56199
-3.18548
-20.3897
83.4803
-35.8513
7.3725
-13.6826
-40.0384
19.0967
21.334
7.1177
17.161
-4.97704
20.3203
-2.23596
-17.9493
12.7573
-52.1952
-9.76534
15.2697
26.0296
-17.7021
-10.1024
-33.5775
178.521
-0.794496
-0.805058
-21.9939
-17.1533
157.62
-22.5351
-56.9551
184.204
257.889
16.748
-6.40001
-0.948053
109.633
69.6581
7.13782
506.85
-18.0214
119.517
345.298
-26.1912
11.3876
22.133
15.2763
-5.9652
207.896
-52.6831
13.8981
19.0652
32.1152
12.4191
-21.2421
219.051
-57.5556
-31.0773
-11.8785
27.2234
103.68
168.604
-1.88435
-1.50781
-55.3215
-21.2564
213.345
16.9827
21.3194
12.3329
-2.05293
-13.0906
-24.0673
15.5451
49.088
11.4964
11.1476
227.968
-8.7499
48.6254
0.984657
17.1155
-6.76001
20.2519
-8.3077
27.1201
-24.707
-12.035
23.5963
-0.718803
81.5682
38.4716
323.854
23.4916
3.0361
22.5653
208.106
-12.4255
703.588
20.9876
79.6367
3745.2
35.2287
24.6573
15.6377
19.9056
24.3735
-5.76791
51.1757
-13.7769
-48.2157
-18.1986
92.559
-13.0169
-20.4098
79.8035
-34.8296
7.96388
17.4478
-0.65325
469.111
-4.81031
15.7203
-5.7796
16.1856
20.8524
-50.2901
230.409
-3.96333
-29.4446
250.033
348.155
30.9715
898.284
104.886
41.2192
15.9484
436.741
47.5564
76.0512
18.2145
38.6402
-16.1084
128.401
6.85475
1.4896
19.0472
16.1816
19.3671
19.5809
20.2981
5.66982
397.336
36.7932
-5.82298
2.1825
9.95445
294.354
44.9237
4.34101
-0.344589
15.1389
130.212
240.051
-3.5299
31.9683
76.9024
19.3033
43.3285
143.443
53.2766
12.5543
-2.5571
134.794
21.5407
47.2077
25.1788
498.123
24.6573
21.7797
623.138
32.6504
20.2536
58.3798
14.6495
421.54
33.9892
3.04873
168.039
-5.8374
15.533
4.42784
166.964
-6.25635
-9.79114
39.2932
35.9735
-17.8401
3.10647
58.5035
26.353
54.4311
101.904
-24.8196
16.3404
121.099
293.112
3.89637
95.1929
50.9063
499.801
34.9222
13.7449
36.4475
5.89133
-28.4276
0.836758
504.171
91.1411
-13.3192
22.7972
-1.28994
19.3148
1.99966
123.634
-0.344589
9.87848
18.9112
11.4626
20.7239
328.008
22.542
45.5549
32.4634
39.5804
1801.35
-25.9829
4.5462
-5.6333
59.3891
162.923
12.9007
-21.9303
-17.963
68.871
49.0095
588.114
355.947
-4.84257
9.69489
530.617
-6.3216
-4.37547
23.3243
4.28861
17.5463
5.79445
94.4851
520.356
2.86052
41.8363
241.692
52.4636
12.2003
47.2591
-1.79089
26.9416
-2.33078
293.702
46.1364
37.6296
19.9732
53.9634
68.7657
19.9297
30.6115
750.833
174.246
6.24263
-21.5175
309.957
10.8915
14.6297
-20.3211
10.2535
191.747
-2.66469
14.9566
-19.5072
1.15526
29.1572
-12.1351
47.429
37.5471
18.9657
12.2579
49.5284
3.58873
80.1154
325.745
39.2302
5.41293
28.4356
49.9004
18.1133
24.1477
-16.3261
15.6722
18.9129
10.1521
38.7212
292.961
35.5451
15.9484
39.7216
10.2709
-17.5083
12.8203
249.334
-9.82704
53.5624
25.5217
5.77043
10.3352
-24.0563
10.5594
-12.492
576.179
15.2617
-6.60134
-13.4351
-27.2742
15.0402
-3.94891
17.4507
-0.643416
-1.74847
-33.1403
-22.8334
24.871
2.04459
273.832
7.60547
9.42357
440.983
30.5894
35.673
17.4293
35.8323
30.9986
34.5359
12.8744
91.2651
14.3095
-7.63523
23.3048
47.5709
25.008
40.5204
29.8257
48.3699
47.1354
556.255
2.19863
44.2782
-8.1236
9.54258
41.8363
52.4636
65.9586
-15.9661
124.921
7.57944
49.4304
-17.3233
16.3404
115.477
-4.86403
-14.0277
29.3435
30.2916
40.6547
376.002
32.4856
36.4475
57.1169
54.3955
219.3
102.385
-18.9414
-3.4397
-27.5269
49.2999
-10.0137
33.8588
-14.3996
-0.344589
34.2413
-20.4683
694.306
13.289
50.709
-26.1906
53.0781
16.9323
11.8071
34.7467
175.309
9.1263
46.7279
40.6653
25.5539
-11.3834
17.2226
49.445
1194.07
12.9591
10.775
24.007
-20.9577
-11.4537
-2.9685
32.1152
12.4191
-6.24953
-16.3261
10.05
25.1446
-23.1229
53.9271
54.9547
18.6785
-0.0102797
-8.41443
246.403
4.98053
45.385
48.8418
-16.7834
23.1935
-26.6936
25.4514
33.207
44.2624
20.763
497.592
16.2251
44.5931
5.92873
25.6622
113.633
131.811
75.8029
-29.7159
403.819
460.704
-3.70051
-11.9325
-15.1933
7.8047
60.5443
33.6793
-14.8461
4.64924
-39.1849
13.3367
11.3536
-3.70179
-39.3021
54.9252
34.3375
-5.05954
10.3839
4.76948
378.317
176.038
36.9172
3.60917
-4.69627
-5.26615
36.4232
28.8303
7.79066
6.26736
-30.347
-6.70494
3.38701
-15.4196
5.22718
328.239
54.1406
5.57259
-15.828
8.63825
22.6211
-23.8781
34.2281
15.1908
67.4201
6.6572
109.736
-4.48122
656.469
18.0084
35.4887
24.5994
-14.8163
29.5156
323.858
41.5132
31.5161
17.1912
47.1077
-13.7458
21.4502
-7.71147
200.697
4.98805
-9.79114
26.8437
-8.41443
21.5153
1.2324
34.1406
25.9387
266.233
-1.79089
58.8007
-4.20484
59.1846
25.5217
313.727
142.577
-14.0277
10.8599
19.0472
1.18904
-8.74387
12.0847
13.3876
-12.2235
-24.6795
13.1661
40.5413
28.4194
-10.0137
18.8663
28.0571
-29.3922
9.51674
30.2033
1.98327
-35.5609
31.9124
36.1846
45.5819
8.05892
30.7878
343.975
-13.3625
23.7987
12.1703
15.3486
13.9344
23.2081
7.1177
534.403
32.5043
46.5572
34.8982
449.414
68.9793
82.7375
-0.427055
68.9454
35.8844
31.6518
13.0689
32.8977
92.9712
54.5036
20.7471
23.5684
118.561
22.202
22.687
29.9388
334.988
166.436
116.476
25.8939
5.49706
147.842
8.2759
341.405
18.9967
40.53
38.3168
7.28106
-12.578
35.7795
251.907
4.98805
33.3124
38.0881
58.0339
27.1928
-15.9661
16.2249
26.6444
20.6979
38.186
-7.95297
385.416
9.67686
53.7732
8.6853
43.9438
118.961
18.4241
-14.1558
-11.1968
35.6415
49.9116
54.1471
24.937
8.72691
50.5459
-18.1478
18.3961
36.1154
11.3908
-4.72109
17.0848
31.9683
21.192
1.95058
324.079
270.679
-10.4463
198.64
16.2856
-24.4839
33.5154
-18.1822
22.1969
19.3832
-7.26832
311.106
21.1899
463.47
-28.7694
6.83636
16.6593
2042.68
119.781
16.5108
64.002
250.782
29.8599
-11.4537
-6.71663
32.1837
510.002
27.4116
19.5761
12.9033
0.540474
244.308
-11.8785
32.8456
24.9697
29.9229
20.6044
122.181
30.8856
-17.5083
28.5184
153.375
-20.5315
-26.6936
25.5217
4.5063
26.3852
267.082
16.2251
22.1043
-9.0638
220.565
6.81124
69.9669
15.8328
60.865
-9.32271
209.93
59.282
-0.20078
-1.56563
309.805
34.3074
6.85285
30.1107
35.5534
41.7376
37.6277
-36.5802
313.14
11.4626
41.3387
32.4634
63.784
98.465
8.51761
44.8538
10.5614
12.9795
42.1554
39.7114
28.927
54.6423
409.192
44.6831
29.0587
12.7566
38.2726
38.9943
8.94328
23.8934
29.6421
39.2302
21.3425
44.8202
33.1207
38.6744
20.9244
26.1354
-25.5151
1.61674
612.055
22.3335
11.5473
2.39029
16.916
-9.4325
-14.0366
17.2329
-10.3439
5.324
125.679
-20.5315
73.7933
-66.049
10.4589
12.4033
-11.0962
-19.6499
-11.8859
-25.9304
-13.6932
-34.9808
373.779
-1.60494
-27.2161
-53.5112
5.65643
40.5413
-37.6821
6.19636
352.271
-53.755
205.803
-3.23998
289.69
56.1861
-8.21507
21.661
-25.2535
-2.75786
53.0512
49.33
326.153
11.8071
30.2101
29.1245
458.293
9.1263
387.808
1.19104
26.098
27.0529
45.6969
248.872
34.0276
43.7487
477.592
372.23
53.4216
-9.73223
23.2801
50.2387
20.8934
104.521
140.16
50.8769
48.5184
663.37
17.9052
80.7405
9.50269
19.8202
32.354
27.8242
33.6869
580.121
29.1509
598.968
26.7823
586.423
18.2712
53.9921
19.0244
24.0199
-2.08333
20.9393
47.1077
14.2931
1007.62
27.0724
-7.71147
18.9129
32.6409
-0.634148
39.2932
33.7229
453.89
83.3594
21.8471
41.6369
39.0572
258.737
34.4379
499.59
270.624
28.2592
-10.0118
-6.00667
-12.8119
144.93
32.1283
10.9278
36.444
-13.0708
-14.9583
27.4229
-14.6841
11.8285
357.303
28.2366
67.4125
-5.02932
25.8923
32.3673
-26.0905
768.208
23.8934
31.5033
470.674
22.3637
-3.9574
30.7647
13.443
35.8633
14.2931
130.557
23.3243
-20.0743
448.582
49.5075
36.5937
64.3251
24.3526
64.0845
15.8931
-25.0045
-4.04633
63.8343
1.95725
523.569
141.972
34.8217
5.096
16.1514
10.1285
240.029
-6.5314
8.98586
4.05466
20.04
49.9148
2.50053
32.6994
19.0098
49.6206
45.0118
66.7782
39.1546
4.05657
375.397
24.937
24.4885
138.627
-3.15525
24.0183
56.7301
19.6418
30.2033
-11.1352
-25.6743
7.72127
190.294
-14.1898
239.636
3.18402
-13.8015
7.3573
27.1629
112.8
21.4307
34.4525
35.4479
83.8636
24.6466
84.2078
-9.5796
366.223
525.063
48.9818
42.4041
85.5797
11.0292
19.2811
45.1498
6.40398
23.7287
25.8161
4.73458
45.5844
20.5526
20.6044
-8.41443
-23.4623
-21.2564
77.2441
5.324
3.86421
-14.9093
1166.37
464.312
35.0811
12.4033
-1.72583
-2.51558
-2.25854
-4.99574
19.5809
-5.35307
-19.7198
-1.83983
98.6374
26.5454
28.6951
58.6702
21.8454
-18.6151
31.8052
39.0108
163.19
0.901104
386.167
-24.3165
907.101
41.8068
326.153
9.93299
23.5023
40.1581
78.587
59.8107
210.477
21.8355
2.46809
-3.02037
6232.99
-24.9753
27.43
15.2302
257.057
116.914
-26.6335
39.8716
158.965
122.689
19.6674
-20.5959
38.7846
-39.3919
-28.7527
37.8888
40.9313
26.3201
51.3045
57.3105
319.939
34.8921
-1.1159
7.6445
40.845
34.3596
62.6845
17.1357
32.754
17.7034
41.2637
42.4154
1.67329
35.9157
-27.5269
21.1889
6.85285
605.449
-6.90339
24.0183
-10.7362
-10.3433
15.1631
11.3536
-5.57585
47.429
64.721
-5.99658
166.868
3.61381
-11.1601
10.1836
-14.7385
-25.4389
14.9814
5.04121
7.3752
12.9007
40.9376
15.6351
157.65
113.957
15.2712
40.8024
10.8494
678.689
23.5274
587.725
50.7555
639.189
15.4773
53.5534
1357.89
-5.12734
207.735
15.1908
5.57593
21.6497
3.01504
37.3627
361.931
-5.7816
443.684
53.9921
5.27919
42.9784
11.0351
34.5128
19.0652
33.9892
29.2857
-13.7458
36.4427
31.6439
26.7774
35.7795
17.6484
-36.2414
16.4458
17.853
58.7029
67.4561
-19.6588
49.092
-2.84761
-2.51573
56.6294
31.5609
138.764
476.717
66.6809
45.7358
-25.2721
-11.8859
24.6694
601
27.426
6.24866
22.7579
38.3762
647.39
54.3822
16.1785
19.3148
31.2157
104.894
-8.77745
9.02574
13.6266
0.146408
15.8936
-27.9405
474.185
286.785
26.8412
65.658
32.4218
0.225001
38.4949
-12.3158
-23.3415
3.5041
33.6094
1.30995
4.93917
32.7851
45.3336
4.5641
96.2966
2.16847
33.4387
21.7797
23.4365
33.3713
-16.0753
20.2536
136.38
198.256
4.02526
18.5333
22.4392
12.649
57.7402
39.2302
12.9092
10.15
19.0652
43.3596
271.04
42.0649
42.8883
22.661
34.515
10.6102
217.329
191.144
17.8225
50.966
-36.5808
-6.26386
50.3016
66.297
8.91362
126.651
23.6477
287.49
-3.5999
-13.76
-20.3082
38.7807
38.6704
30.6115
28.9513
-3.479
2.76899
3.43154
-14.1558
20.649
15.301
3.10472
20.7403
9.96321
14.6479
47.3598
22.6593
-1.65584
56.3312
0.0463471
320.519
35.8323
1161.06
21.4174
8.51761
5.37817
46.2875
33.5942
64.0743
935.975
49.445
28.4054
147.342
23.4365
20.4553
46.4958
67.7502
9.02733
29.7758
43.8832
0.324559
7.7523
-0.699406
-17.4939
4.58359
-0.215202
407.213
8.17597
52.6461
4.52991
6.86212
-4.16894
156.154
46.8414
-23.407
35.9735
-25.3364
410.828
160.871
54.464
244.333
-9.82704
10.4589
42.5773
23.6477
195.661
2.0223
8.72882
-4.1326
61.2695
117.381
4.5884
-5.35307
1.55747
1.92169
24.3971
27.4229
29.7843
58.6802
-21.2581
20.7403
33.3886
1885.82
457.419
8.39737
-1.70354
532.453
-7.44302
-6.89197
76.9024
39.918
30.2101
30.9986
30.7878
12.2657
706.279
89.3911
-21.2978
170.401
32.2152
10.1863
45.6969
5.24363
26.5313
21.5624
258.259
0.791321
170.179
20.8934
52.0468
13.3956
37.274
62.8828
27.3789
54.5036
11.3768
-29.5003
42.309
342.149
19.2355
-2.16082
482.67
25.4028
379.702
-10.1026
22.3294
78.3549
26.5207
24.2377
145.968
-6.71663
208.346
13.3745
27.0724
18.5255
66.1328
-4.94249
343.126
508.654
3.11398
37.0605
8.48272
71.8213
10.3262
35.9735
94.9357
31.5609
101.316
16.9498
81.6734
66.7512
-1.1159
3.89637
4.713
4.05466
44.4029
-12.492
266.958
-7.81286
26.2845
65.6265
3261.18
11.8285
375.387
30.1107
8.08914
354.707
8.39737
-1.70354
-1.65584
7.54261
0.0532422
613.397
26.8412
2.09907
45.9911
12.0471
17.8879
-18.9847
21.8058
23.4147
10.1863
-10.5251
301.346
9.66473
32.5043
19.6884
3.38624
34.5245
9.64897
46.6443
149.193
4.23293
40.435
2.36892
160.883
-18.5424
360.861
351.591
219.811
12.3862
22.3702
65.8289
22.665
16.0888
12.1704
-0.325778
38.3648
5.93983
16.5082
26.868
9.89202
35.1837
-3.70239
-7.35307
1.15455
48.9312
-8.00086
23.3908
48.2563
55.8662
337.616
-2.08333
-8.5907
9.62636
85.1684
-3.96333
13.6589
-6.81655
20.787
72.4544
185.112
36.5937
62.451
29.0377
16.8855
53.7771
-18.7772
-33.4378
750.971
287.752
29.7527
19.221
24.7737
714.241
-32.038
628.777
589.689
3.36366
25.6622
6.81124
128.063
28.3801
38.3762
127.484
33.7674
40.5413
13.4269
36.1914
32.4333
8.72691
-5.4966
84.2791
-14.3996
1.52948
28.2574
32.0296
32.0774
13.1648
26.8412
11.8071
43.3285
77.8503
1.63004
457.148
19.5387
244.922
31.6414
19.9721
513.202
9.38101
0.575136
-7.64198
26.8128
409.056
2.41608
23.703
10.148
15.4601
24.9441
48.0725
-5.02817
-4.89443
-40.9049
-3.4921
1.17466
-30.6124
-17.9052
-22.704
-24.7594
533.954
-29.4688
-9.32091
6.49707
494.772
4.11439
8.39679
-2.51573
33.435
53.1785
-6.07891
44.1921
61.129
5.77043
346.061
88.3876
16.2919
118.693
25.2031
17.1357
98.3464
212.606
-24.3152
33.7674
346.014
-10.6603
3.10472
802.046
679.005
39.0108
21.1229
11.3908
-6.59516
2.0923
646.662
-41.1831
9.42357
525.316
352.929
-6.93361
-14.7675
402.064
55.1506
2.89541
108.452
31.7354
35.0431
19.9317
11.1054
27.1629
37.8374
28.927
94.4226
14.614
43.3979
-12.4733
25.9425
525.904
-1.08275
70.8534
16.4716
41.5066
1.66675
-5.6718
14.8331
194.433
-11.4537
296.427
257.003
1.24673
4.28861
36.287
11.4166
-4.84042
3.11398
17.853
49.3325
44.9673
-32.7773
9.73659
32.7596
34.1406
12.8203
48.8418
1.95725
47.5564
77.9253
6.78106
20.763
201.758
33.1585
561.535
32.6994
26.5061
28.1452
-12.81
-3.16401
30.5592
16.2232
-18.6151
-8.77745
12.7739
39.8635
3.91866
1.98327
745.925
23.0661
63.784
92.3919
34.5359
12.2657
7.25223
26.1132
14.4284
355.39
385.109
69.6965
148.77
31.4806
0.294399
10.775
61.5012
27.9859
-20.824
41.4855
19.9874
23.3243
24.9033
30.6648
30.1573
12.0262
257.987
12.2308
43.7103
20.6044
45.3438
195.803
-2.51573
62.2516
16.5684
50.7159
261.515
52.2415
-12.6381
13.5293
7.3174
8.58153
-29.9572
77.1322
-8.81777
-18.4341
-42.2086
-24.3286
-30.6732
-0.20078
-27.8026
-57.5119
9.9445
-38.1247
-24.2373
45.5705
-45.3222
6.13035
95.7956
-39.2462
-22.4356
7.12189
409.708
33.8097
-37.397
-1.0608
-1.50115
11.4984
448.7
-13.1296
153.456
26.8821
29.6906
19.6884
25.875
13.9098
386.336
1.44701
-4.14315
33.5259
131.135
38.9996
22.1458
-16.087
2.19863
198.907
-23.1161
23.3243
18.5255
-14.4521
1383.74
26.4092
-15.6267
224.467
11.8512
29.9229
1.86379
6.5781
26.6032
8.39679
260.903
328.078
-1.79089
165.623
366.86
29.1995
-4.86403
-2.51558
6.24866
27.0772
37.7505
10.2071
3.79576
268.026
59.282
16.6658
86.5155
15.5767
60.5443
-17.51
18.8663
26.183
0.146408
-2.84703
17.0848
30.0943
-28.0646
26.2902
66.1966
85.1357
512.641
-0.24403
22.365
-8.17929
12.9795
8.42219
303.955
-10.4284
34.4525
310.716
-14.3474
59.609
157.7
-19.1677
32.1363
17.9052
456.54
11.3768
41.7143
4.81714
26.7318
5.82045
318.545
-2.70822
25.5047
5.85876
3.92437
137.903
536.119
87.7553
6.50564
35.9249
29.6266
-1.24299
22.3294
18.2712
33.3774
42.9784
26.0277
4.07269
120.196
106.122
-7.71147
4.28861
3.92038
-23.1229
-13.5393
327.074
28.7178
50.5376
52.4636
10.3262
7.86252
-23.4623
21.8471
101.607
48.4275
54.464
161.253
797.183
3.29142
44.1921
55.6958
10.5292
-4.86403
11.3926
0.964867
-6.26371
352.631
46.2769
1058.16
2.71434
-12.8493
7.17967
658.634
-1.82644
12.9177
41.5379
34.3074
23.7194
56.7301
42.1306
-5.45168
10.3606
14.6598
19.7434
25.8625
-8.2083
481.712
-3.88245
-21.7958
2.67213
1.86296
35.4862
280.892
-25.6785
9.38101
-16.2915
-11.3901
47.4276
7.06921
-7.89128
11.5215
3.54082
-30.8206
173.556
26.3926
-27.6262
-15.787
395.269
-0.355828
-24.7059
54.2228
-56.4313
56.5465
-5.36616
29.2857
-24.0532
252.897
-10.5226
21.724
31.7039
-8.85411
15.0419
44.6474
145.178
172.404
-25.281
30.3513
-15.9661
28.5184
22.1906
-7.41308
19.4454
40.7033
-6.3374
-21.7306
35.7555
-51.509
-15.634
276.977
334.773
10.2653
-19.0573
-42.2668
-3.7139
904.486
-3.94891
34.0416
34.3173
-34.3766
-18.6151
674.61
356.665
-12.6103
-17.8396
3.91866
11.3536
-44.9312
13.7228
18.8064
-18.178
796.703
199.454
-32.1032
7.3725
10.6803
-51.2828
-7.63523
52.8299
6.43817
-13.497
-12.8241
390.451
19.9056
2.82178
48.3638
-2.95681
-26.5981
-20.3361
-56.649
383.789
-45.0272
227.801
-37.349
-18.2559
-0.794496
154.742
13.6133
325.801
7.45
-36.4463
-17.336
48.3699
1.74893
-27.3314
7.82082
-15.6919
-43.5001
3.49081
42.3387
-29.6822
-20.0985
110.24
36.534
539.16
-4.72167
-4.3898
64.1257
20.6979
56.9267
-11.7011
36.6958
128.784
34.8921
-4.86403
-14.0277
-0.384469
9.67686
6.92155
2.50053
195.74
45.0252
46.8859
42.4154
86.0063
32.4333
41.1756
4.34101
112.099
258.768
5.79272
-5.40397
45.0868
-26.1906
24.4161
45.5549
143.033
45.0433
42.243
28.9137
8.51761
9.1263
61.7204
323.649
12.4354
10.2963
25.1788
27.7324
50.8942
12.824
23.6538
6.56991
321.977
137.598
57.7349
11.523
29.59
41.5066
48.5184
112.394
604.488
24.5185
47.9207
9.86519
547.181
-4.5872
1.03991
6.16762
39.2368
15.2291
20.791
15.9293
58.7406
16.5408
4.63158
588.774
16.7072
63.3624
45.2614
22.1458
52.3487
27.9017
15.7722
48.9818
29.7699
-31.3186
20.787
37.0605
29.9229
39.3451
2.82997
5030.36
4.98053
-8.9629
1.57586
32.5638
98.8688
21.7033
14.4663
36.8398
78.3263
-12.8119
28.4733
687.472
7.3995
-17.5345
-22.5309
-30.0853
-27.1263
-0.902799
-34.0861
9.00746
323.402
55.2311
-26.5811
-6.90382
230.474
471.546
2.92031
-9.32398
112.497
21.219
69.4062
23.0514
43.3285
30.9986
47.6544
126.584
46.7279
25.6728
14.3095
-8.57226
-33.7443
11.0266
221.698
39.0635
41.872
152.027
406.683
4.32327
22.3431
90.2338
27.9516
1257.78
9.02733
224.679
135.712
4.07269
37.7374
8.743
210.731
9.15513
-5.08172
203.079
32.6409
-32.4933
337.27
35.597
49.092
17.7671
21.8471
43.5109
33.435
48.8418
236.837
-19.1974
36.6958
65.0661
55.1061
37.6296
2.83893
32.1657
54.9744
68.3067
26.5061
42.1244
35.6549
33.7674
34.9191
564.668
13.2441
-3.15525
1.52948
51.1079
0.146408
8.39737
373.11
30.2033
258.667
26.2902
22.5545
16.4922
21.7768
26.3134
37.347
-9.28602
68.1594
51.413
84.7059
-27.857
11.2333
543.358
22.271
3.1055
288.834
28.1217
24.938
43.6794
36.8229
1404.22
29.3252
34.4629
11.3459
-7.29132
16.0619
5.16996
37.6239
22.6208
3.30596
148.702
-26.139
-5.51932
-14.7886
-26.6285
-41.0247
10.1888
169.84
-14.8333
16.0655
-21.8775
24.3093
374.194
13.6971
24.0569
-9.45494
37.6548
19.0462
-10.5251
-12.5968
13.3175
-7.02604
22.632
62.9683
34.8877
16.7072
12.7626
28.3948
78.3678
41.0202
27.0166
9.69489
1106.87
27.0724
217.176
244.308
144.475
32.6409
21.6012
60.5769
13.0563
-14.092
14.3509
51.0072
16.5684
1291.35
-1.79089
38.186
-36.064
53.5624
53.6327
342.045
16.2251
70.83
48.151
810.786
-3.12167
-14.7234
25.9203
12.0812
20.6624
26.5454
334.168
162.4
67.592
37.9895
20.7611
8.39737
11.4149
270.084
28.2202
-14.9462
23.0661
32.4634
287.735
14.2805
46.7173
154.046
242.553
-3.75924
-17.4476
33.5154
2.43253
10.6018
25.0054
-16.6386
11.2551
37.3356
-26.8953
684.576
30.7148
-20.5132
18.8963
13.2508
34.218
40.4244
-1.37921
20.813
1079.42
2.91398
1.14097
17.9629
156.484
70.8587
52.7576
10.15
19.0652
43.3596
46.1522
19.9874
43.939
24.1477
9.9108
118.746
446.2
36.389
1.23992
929.116
85.3194
405.405
253.955
137.173
29.3434
317.77
598.847
72.8562
243.78
7.9071
26.4588
-4.53693
-13.0906
318.887
24.9154
22.7953
12.0847
-1.60494
73.9253
-37.4337
23.6747
-32.0599
-6.91214
427.861
-1.58045
32.9218
34.6163
42.6746
83.5424
390.913
-21.3335
38.5276
-34.6239
122.805
-0.359711
8.10056
28.1767
-27.886
-6.48271
-4.81949
212.791
24.2391
8.80622
-8.17929
14.8536
-21.5629
-16.5106
8.31224
6.34147
-6.00077
-5.3278
22.1943
1.16498
-6.54855
323.852
13.6944
387.273
-18.2307
26.9666
2.7615
7.5978
-12.3408
266.699
141.776
21.4266
-19.887
30.2227
-25.9272
393.452
120.112
-49.3599
136.386
-6.88945
18.6785
184.614
186.433
383.542
24.7703
462.978
-10.5397
17.9551
492.164
-14.2344
-37.3331
-12.1536
7.1118
232.691
33.1585
-19.9883
575.607
-12.2235
-72.2518
-16.8324
-11.9325
84.6414
-12.5443
-15.6359
-22.3632
29.5562
-10.0891
17.9128
945.513
22.542
24.9402
38.0856
105.013
202.962
360.834
209.043
26.1132
46.2875
-6.30523
6.54813
64.0743
120.756
439.251
31.4806
34.3783
95.2829
23.4365
10.8825
17.6579
53.9868
-1.59543
633.039
67.7435
243.421
40.76
40.8736
147.708
27.9017
36.3869
26.5615
58.3521
589.703
22.2736
21.2944
35.7795
51.3816
16.4458
-2.76168
47.4585
78.6486
106.811
-10.012
33.435
58.2121
28.1942
71.9192
-10.7641
32.27
-0.178863
-6.411
-27.8155
120.247
25.5519
-25.6105
-1.60494
-47.1683
-6.65951
386.105
4.93406
-9.57111
-5.31377
-16.2825
15.5667
-54.9913
-57.9705
-63.1254
15.5007
-38.4543
-7.32574
208.24
298.086
-33.6799
7.13655
39.0227
36.61
224.514
18.8172
16.7323
-18.0477
24.7358
-2.95006
159.285
-0.642634
4.3907
31.8698
4.32404
-38.1397
231.052
4.96229
19.4704
0.887429
3.84967
5.82715
12.3371
-23.2935
-1.73153
30.117
175.066
89.4858
-32.2021
-18.8658
97.776
-10.0697
-24.9902
-4.78674
-18.0188
-22.8854
18.4833
-6.38698
12.9632
19.0435
11.7606
21.4896
0.0188707
12.5477
144.267
25.7073
19.3795
17.8868
-27.6307
22.6403
-28.2899
-20.5869
-16.5711
4.3007
9.62234
9.05976
71.1178
16.1987
7.17967
18.7883
12.9177
20.9232
-14.4084
26.8111
-25.0063
18.8663
44.9237
-3.15525
45.4857
11.3908
-19.7136
17.0371
-1.65584
1.98327
7.54261
43.1568
373.516
47.4559
28.1767
218.405
-12.0971
-15.2366
42.9798
-0.564116
-43.7866
20.4758
117.118
4.5641
36.3265
-2.25263
460.094
450.567
-9.09169
-6.04925
200.13
27.9516
46.3822
294.512
1.53106
50.3905
1196.43
26.5615
17.1226
21.7894
-8.1236
7.28106
-3.20766
439.313
203.852
-4.63575
437.264
26.1748
16.8563
-17.7848
32.2254
-21.5883
-8.13793
3.44993
209.979
5.16549
36.6958
601.049
38.6402
2.63224
13.2667
4.713
14.6081
11.5509
3.17342
10.5594
-6.8698
6.46247
-9.1012
29.0059
-1.03731
318.639
26.2712
16.1785
-22.3632
-11.098
-19.7136
189.451
22.707
5.73141
163.09
26.8142
39.9597
30.0508
2.43672
-13.9712
41.1057
36.9172
250.986
6.54813
20.9708
21.4307
85.0522
19.0351
57.8016
40.3031
-12.3271
-5.34356
18.3136
27.2755
762.013
24.5185
21.0995
31.0646
-48.2309
5.33545
511.574
-23.3229
-36.3403
-17.5988
44.859
-10.1481
6.55894
35.7432
-26.5627
4.63158
34.0508
145.819
53.1049
41.0701
42.6341
46.4958
47.1354
7.15326
37.3562
38.261
95.8334
64.8929
479.134
49.5612
-18.9559
15.533
1293.89
1540.06
231.497
73.6954
222.096
60.3364
10.2709
-6.26386
58.5035
16.5684
28.1942
5.16549
53.5624
57.5699
171.699
18.5618
36.6925
5.65003
-12.8229
-30.6156
11.4964
166.481
174.191
-1.25363
369.091
15.9772
15.7288
-24.7158
14.6297
40.418
30.8682
104.519
-15.7832
-28.1469
8.65153
364.615
107.812
1.51435
51.6025
211.395
15.069
1341.7
-33.6489
-11.4884
40.6653
29.302
668.903
30.801
20.4553
80.1154
323.858
54.6317
33.3902
27.9859
16.6573
45.7572
30.3096
48.9818
61.1448
62.6796
-13.3337
-4.94249
33.9054
45.7594
462.26
-7.91707
49.7122
86.1449
52.4636
22.855
36.0147
25.9387
0.0831802
14.207
46.3255
510.905
-9.22209
791.821
4.98069
-10.9379
40.6547
46.1666
11.8709
345.668
13.3876
289.501
1.55747
75.7994
479.809
44.2894
18.5399
24.6713
28.6951
54.9221
379.792
31.9847
6.21508
47.3598
11.3908
34.6343
-1.65584
33.8424
9.41668
41.2827
30.5624
43.7078
216.08
45.9911
21.4174
9.1263
63.5945
20.0506
-0.68303
67.8224
18.3621
341.374
377.332
12.9591
33.2638
24.007
52.7576
226.637
-2.08333
43.8832
-9.04577
45.2336
38.3168
9.15513
0.67971
11.4166
26.0817
-3.23191
74.6324
-11.2255
55.6512
324.509
6.96666
-4.98337
25.416
29.7527
-44.4973
5.77372
82.8698
20.8366
-5.80106
1.08527
-1.84623
-52.1783
-8.81777
-21.2452
296.465
2.12607
-26.5475
-5.71896
-5.66431
34.3536
-37.5816
42.4154
12.9177
135.517
211.126
50.7254
41.1756
85.8624
-1.72766
44.0046
77.0549
83.0362
454.128
41.2952
-16.3039
16.0061
13.9212
-40.2081
10.5614
-2.01303
10.2963
49.0818
1089.65
33.3546
28.4054
68.1115
44.6831
111.735
21.5624
520.628
40.1467
232.023
320.744
295.707
320.258
29.9355
29.1496
12.3864
50.7555
43.2359
51.6794
41.0701
27.6416
1.6648
13.8981
60.2262
6.79686
-8.1236
21.4502
54.1327
131.357
86.9888
-0.634148
68.0732
333.522
76.8264
-12.1626
90.3214
1741.91
50.7159
45.6823
3.29142
55.4365
35.0811
1074.6
37.6296
23.7213
27.7265
24.6694
68.7657
23.6778
32.1283
81.4798
20.2981
8.33302
37.5289
46.8859
54.6563
4.33225
1479.21
6.85285
46.7978
12.7739
17.3747
243.775
201.426
-3.57761
783.578
11.3536
-7.44992
7.54951
562.797
363.635
375.376
7.72127
33.6094
31.295
23.6798
177.897
8.42219
41.5855
27.0529
-11.623
47.1461
30.6302
42.3944
57.7342
8.94328
-15.3875
22.7659
71.0072
16.817
16.1345
18.873
-7.01147
48.3699
626.222
33.3902
22.3637
-3.9574
-17.961
13.443
18.9967
203.574
-19.368
49.5612
-27.5705
2.55378
12.0262
67.0456
30.9715
66.1991
52.4117
-14.0366
-15.9661
13.5259
30.1011
49.4304
-24.8196
21.7033
36.9551
-10.2795
-8.13778
12.734
427.594
65.0176
647.179
15.8875
12.8019
281.947
0.0476236
15.0268
1.67329
468.825
22.6144
61.7903
-12.5256
6.5233
-11.0739
11.4626
138.79
-3.70179
142.482
36.1846
43.1693
186.546
53.4952
-5.86623
102.95
-13.8015
7.3573
32.2152
34.5492
36.3265
22.1102
-1.57967
59.5007
35.891
9.02733
52.3487
-11.4537
34.0578
69.5965
55.5226
-24.9902
32.6946
-21.9483
15.6722
481.807
34.515
12.6977
19.7271
319.198
63.6561
39.3451
208.922
64.9507
21.0222
16.5684
38.186
57.3808
5.77043
-12.1536
6.85475
31.4747
40.6547
31.1741
32.6994
20.8839
5.3056
2.71082
54.3822
55.5338
27.9102
396.012
12.475
13.2441
565.914
984.478
18.3961
17.3747
17.013
-12.9479
9.58856
31.9124
11.8217
283.588
41.7921
-2.72679
-7.74029
20.491
8.80622
12.4354
-15.1315
36.4232
60.6894
142.723
19.3858
-0.294461
8.66125
18.3788
-10.4531
24.0017
2.1527
14.5975
339.483
9.16301
280.378
50.7555
37.6137
39.8402
12.324
44.1725
21.1096
5.82045
192.19
-4.58229
199.792
18.0084
3.62955
433.086
17.9629
-4.69619
-21.552
43.748
2.00999
1590.76
62.7276
37.1229
54.979
6.47463
18.9141
613.125
92.5485
18.9396
-6.04576
-7.02604
-1.82832
158.576
37.6868
19.6426
[truncated: 75,726 more chars]
