# Supplementary material for: Nonlatching positive feedback enables robust bimodality by decoupling expression noise from the mean
Source: PLoS Biol. 2017 Oct 18;15(10):e2000841. doi: 10.1371/journal.pbio.2000841 (PMC5646755; doi:10.1371/journal.pbio.2000841)
Supplement: S29 Data — The corresponding mCherry fluorescence values were taken according to the gating strategy in S28 Data applied to the flow cytometry files (S27 Data) and were used to generate the numbers in Fig 3B and 3C and S7 and S11 Figs. (ZIP) [file pbio.2000841.s029.zip › S29_Data/LChITF Iso 5/6.txt]

"Y2-A"
674.516
-12.5053
12.9702
13.7317
11.3336
-0.407169
17.2245
2.55054
27.0238
37.3331
-12.5053
-3.65892
53.9408
56.5799
-25.272
-12.442
-4.83533
42.939
29.1477
350.045
0.352247
-18.2271
169.985
32.4418
37.974
21.6942
51.1554
86.7099
-20.517
30.3114
-0.0104825
40.649
-2.53458
25.9629
42.7376
27.6896
47.6065
79.8832
137.925
56.8775
8.8239
-0.383447
-1.54759
47.5795
641.317
15.6629
-16.1027
50.6508
29.8511
65.9246
19.0329
8.13974
32.5754
37.7032
50.7986
86.5987
52.6923
100.323
761.569
2651
58.011
555.907
-3.95716
-5.96416
12.5684
39.8429
-10.5054
31.7585
552.906
12.3773
36.1574
-22.3177
-26.1608
34.684
-3.52134
-5.65432
6.98218
690.776
-6.54906
40.3324
27.445
23.1006
41.7971
7.58137
1.54381
38.8556
40.9552
25.1877
12.3203
-25.169
3.3801
-29.4172
39.3355
19.3414
46.1455
-18.8114
28.0116
-30.3983
23.619
33.9207
47.7229
16.3142
9.42609
-32.577
49.8658
73.8863
640.104
125.98
52.7063
-27.4665
-10.5022
-6.94388
112.487
-18.118
4.56685
-6.18089
270.937
18.0096
-21.3073
3.21132
-10.2013
-1.93356
37.0021
-2.94444
22.0971
35.539
24.0188
18.6042
96.8742
-23.2036
50.6331
-12.7944
28.2687
16.4564
13.2727
-10.0296
12.451
52.2717
-23.9386
18.5924
-12.5053
35.6965
44.5704
43.4615
-6.53137
531.037
-4.83533
256.583
10.4071
34.9699
-7.90117
-33.2196
655.04
-0.360766
16.3113
56.8046
62.3368
32.9386
555.279
21.1176
24.4606
380.762
21.9991
13.108
35.0268
10.5839
31.5851
48.3598
59.5487
272.912
432.107
4.86639
53.1293
10.698
51.1062
625.555
-3.42166
3.03806
25.0907
393.94
47.5221
6.38605
61.8952
31.7251
-1.5294
45.3098
45.2698
4.39161
21.3311
35.8061
37.1842
39.5738
-23.3649
-6.79827
49.7938
1161.84
-11.9349
60.4361
-8.03126
3.53911
481.293
-4.29819
9.85782
59.9751
53.2129
43.7017
5.52153
61.2081
103.13
-6.36336
26.787
37.0125
-27.9399
412.371
25.3137
24.7245
-7.26948
475.981
20.1006
-10.4711
280.356
-4.67499
40.5634
9.93795
12.6609
427.372
104.617
35.1074
40.9552
17.6915
39.4863
47.4207
333.215
44.0207
50.2634
54.5788
47.718
19.2644
27.3671
67.6539
4.61942
31.9149
18.0228
64.8583
64.516
34.7805
28.5289
196.072
64.5588
31.5666
29.7902
33.3485
263.349
-2.18841
320.347
90.3335
45.1123
361.939
-3.64209
27.1145
66.0501
640.797
37.4131
3.40411
26.1004
5.04496
25.5221
521.961
-12.761
-0.77933
47.3785
31.0764
22.7666
35.0945
-7.92484
-6.06983
-14.8379
-6.60527
10.0314
-37.6295
-12.5053
-14.9033
-0.407169
-4.94572
86.9939
-0.164522
40.5921
-34.1381
-16.5143
-46.3381
-27.1204
-17.2274
2.45673
9.86297
-4.54275
34.2888
823.218
-18.6429
30.3114
-11.7341
-0.0104825
48.1453
-25.0234
-4.02212
-17.2325
788.56
0.754873
19.9131
-21.4175
-28.8668
-11.7908
524.355
-48.3992
-19.4507
182.512
-18.0702
-36.7175
13.1695
-5.75619
-18.396
55.5772
-4.04169
-32.0798
-6.33734
64.8541
46.3062
8.65173
-31.7982
-48.9648
-1.74303
-1.6275
-6.09329
-1.47203
-8.77526
16.4171
-0.932026
-48.9238
-2.21292
-8.53397
27.475
31.9155
32.4092
48.2569
18.9118
-9.29419
36.5581
1334.56
28.0789
21.9747
109.469
31.105
-21.5416
561.323
28.7228
3.29057
5.7073
18.4104
48.2259
22.2145
57.0469
34.8091
54.4789
-9.73949
19.6578
27.7747
35.8382
696.145
49.5634
278.556
32.3829
27.3671
511.808
58.9673
-21.1671
7.55202
31.1251
32.6568
8.54356
32.277
44.273
30.8257
3.45563
9.1755
48.3411
27.2169
-0.314341
71.0962
39.7337
20.7495
191.361
60.3703
99.4315
43.5613
363.435
45.5229
57.0908
28.704
98.252
27.9628
-21.8756
202.488
42.6964
643.163
229.601
371.742
587.37
41.0649
57.4587
23.958
6.91148
537.433
-24.3093
92.4055
22.8705
18.3863
12.6741
52.6163
157.04
33.299
-0.839317
23.7522
41.6768
-36.5548
24.7195
15.269
-8.70729
27.9288
0.235426
5.7565
338.924
-10.8538
-19.1713
0.553586
3.13757
24.5898
31.6499
21.9379
-4.95179
2.63792
39.4064
44.8436
45.3098
90.2474
35.459
-3.13494
8.96316
19.0986
2.83896
519.793
-6.7094
71.05
25.3996
-4.3855
-22.8937
-24.0106
-6.50566
-24.7236
597.272
210.478
28.6036
31.0645
-12.6156
47.178
-35.6177
76.2563
10.5839
24.0889
33.3673
33.3118
4.50301
36.7797
2.9454
38.5996
416.698
501.703
-3.24173
-14.6661
374.103
25.0907
9.75651
-6.82585
-8.60648
35.6583
539.597
146.522
30.2773
6.26568
0.716323
24.5847
35.8061
16.7184
-16.2534
9.45954
38.9482
47.2096
51.5647
43.78
54.1834
31.0218
40.5921
24.7151
13.632
29.1016
18.3799
35.052
34.3158
45.4702
53.5533
38.974
-15.94
13.4751
-38.5666
-32.183
412.384
220.733
-1.51612
-44.0127
-12.442
-10.4575
37.3168
4.98483
-28.5159
-39.0031
-36.9678
10.3609
-7.85703
16.3113
39.938
37.974
133.562
-22.3911
24.6892
55.7323
-16.8771
241.174
-30.6456
-4.02212
16.5007
231.963
203.154
-0.701607
-23.2915
-17.6224
90.6107
-8.0427
152.306
95.1939
2.20054
340.37
-48.8739
-14.3793
-24.2736
507.465
24.7208
-2.96127
-3.91265
-13.9558
-32.4965
-0.404901
-40.8772
-29.4715
-2.75753
-0.360766
10.6891
40.8751
231.94
259.41
-20.9386
98.4777
-4.1553
22.8467
11.9209
2.66093
29.8205
48.0883
-10.8921
135.446
8.48687
12.7577
50.0445
53.0565
62.3368
46.057
26.7926
487.76
18.8384
58.4224
48.236
1.86358
29.4046
4.96168
33.3118
63.0166
16.0639
-4.50394
38.1368
16.7184
-14.3793
20.7039
27.7038
-2.78324
-1.19759
24.1983
34.7699
-17.2715
9.72258
-14.0019
603.089
174.871
2.3667
54.9036
43.6064
7.59398
23.8732
14.982
38.775
81.7984
31.5851
64.4731
83.6314
25.4811
56.8775
17.2572
-21.9352
-15.7026
-15.3164
-13.9663
38.0112
18.1616
-54.3201
187.146
-17.0168
28.8835
444.253
-3.44847
206.679
-15.5773
-28.5345
-13.0649
277.938
18.1854
15.5752
22.9814
46.057
23.0444
24.8657
16.9643
24.6892
891.566
-7.50675
23.7824
20.3407
1392.01
51.3547
34.9056
-15.7953
-12.0002
28.7665
5.47398
-10.6312
24.4521
1.4669
-4.65731
261.172
101.035
57.2587
-4.3855
-1.52182
-6.98272
12.7577
44.4223
11.8271
26.7296
432.115
34.2888
2.37693
-7.39855
37.8077
48.7152
139.975
9.00444
-4.16953
26.9918
-15.6941
-21.4175
122.933
-4.96671
-41.7759
19.2471
-19.1241
508.198
400.34
25.0907
-10.574
-12.3546
28.162
5.48821
9.715
30.3173
19.0329
8.13974
2.09595
41.4283
47.2433
33.436
21.3127
55.416
24.2778
-19.4311
9.83627
-11.7794
-25.6237
15.0817
38.9482
20.9727
-32.7683
-1.0872
170.375
23.5255
29.3477
2.22631
21.1283
-27.1204
18.3799
21.9335
-10.6617
15.4852
51.6792
-3.19248
206.65
11.3421
24.6892
-7.50675
31.2787
497.841
14.7185
12.7526
25.8155
175.043
21.7872
25.4342
-6.37801
248.032
-2.4205
246.993
4.07461
23.6528
38.2091
26.6231
-7.64448
-20.0015
-16.7774
-2.28124
5.98014
-44.0127
-8.69386
60.757
-9.53485
8.533
14.3552
-34.1381
-25.8847
56.7355
-2.23483
36.926
-10.6617
-23.8702
49.8052
28.6666
13.6213
219.363
43.4299
25.7472
1947.14
3.16771
3.47414
7.07487
30.7399
46.15
1.07134
272.858
403.58
-23.0352
19.2471
-4.13158
13.4449
211.621
-20.0015
7.58548
226.355
5.98014
-19.8279
5.45768
-19.578
44.3402
-39.7603
-18.3884
-1.36052
8.48687
-17.2274
12.5632
6.11483
40.4348
26.7926
21.1176
24.4606
28.4373
38.8657
33.1528
-4.40865
7.22227
-9.73623
5.2008
36.3621
190.453
-6.42493
17.5221
113.772
17.373
477.177
6.35001
6.29261
-25.4731
168.717
-3.40346
50.892
380.287
-3.13494
-3.65892
1.4669
11.6023
4.71302
14.828
2.91081
226.125
185.128
-12.7662
-27.1204
-9.7311
16.3113
24.9455
26.7296
51.1554
30.4879
16.9643
60.2965
70.7248
29.9746
35.0268
6.83575
48.3598
40.1103
81.7573
21.6861
-21.3705
11.8999
36.1137
41.5559
18.0306
206.875
6.38605
42.9695
652.52
56.5142
22.7107
49.1173
736.211
58.3145
10.3683
-16.1686
31.0531
48.6406
-14.746
18.2696
-46.4496
-46.1236
2.46913
2.26104
-2.80609
-17.0646
-14.6915
-2.75469
-27.9151
-3.27989
79.8189
2.88724
16.8804
25.6615
1.16382
-34.8184
7.17242
-6.47002
4.278
-13.6976
-24.335
-7.75682
-5.77237
18.8404
-25.9373
-30.5698
-24.7863
-13.0649
-8.79406
37.863
2.01648
20.2333
8.93616
23.7522
39.8027
-42.177
5.97881
-9.64432
29.6192
140.134
23.2437
61.1426
-27.0397
-10.1261
17.5221
6.94983
15.4989
301.341
2.20054
46.1416
32.5869
7.88244
0.670412
493.643
11.2954
58.4407
37.8136
24.6551
-16.2231
155.769
7.69511
170.932
798.055
305.691
14.1164
45.5908
338.799
34.0911
-17.7758
-10.5679
-21.7019
37.3168
299.013
-34.1381
-10.8921
-14.479
-34.6167
12.7577
10.6891
32.4418
49.2184
26.7398
341.178
556.924
-0.0104825
-6.28271
-5.89619
372.573
10.823
26.9918
23.6613
57.2933
-12.0002
114.974
46.3052
11.7508
-19.1241
24.6893
-6.33227
26.9647
17.2528
366.113
4.51199
31.9101
170.406
4.0928
94.0355
28.4032
-4.90588
-3.52625
155.939
39.0582
26.4554
-6.49832
-4.9242
3.66304
-8.18673
-7.03033
-8.03126
-9.57935
18.3987
2.36156
-3.74312
4.48713
176.062
153.037
198.707
29.2439
19.2908
538.028
46.9278
32.8099
19.1023
-9.14354
-5.65432
47.6249
27.3568
68.4434
43.7154
532.802
25.7794
37.5664
181.285
46.5774
45.8025
45.1085
360.39
68.9713
23.406
-4.08447
47.0826
45.8152
48.0459
31.7109
32.4723
64.0762
0.964892
2009.68
19.5275
487.093
57.2587
34.9699
256.342
15.3448
-12.6049
9.9466
28.4927
16.5122
-4.19253
26.3793
260.061
-2.71338
23.7522
191.602
17.7931
-23.1493
-52.7478
-28.4769
-37.9027
19.4955
-23.1904
42.3008
-49.4815
605.979
-17.413
22.9952
-39.7388
-32.5692
10.0981
15.3787
-34.9368
43.8674
-31.8081
-31.5145
-9.07811
-3.10465
-42.3872
-1.67522
-13.6639
-19.9749
-15.7111
-18.6798
-5.86124
75.8146
-32.183
-37.3921
33.326
34.0911
10.3352
17.5431
17.6535
54.1834
126.599
36.844
-21.0196
-10.8921
8.00981
59.0867
-7.85703
14.4372
34.3158
103.566
21.6942
30.5407
60.473
26.3346
82.7853
51.9841
18.7302
33.1528
16.2061
24.0889
29.6192
35.1859
47.6065
21.7872
-36.3631
41.8849
198.105
15.4989
10.861
58.4225
-25.0729
45.7054
17.2528
-1.20365
71.9784
35.6583
131.051
140.9
-1.54183
39.6476
17.5101
-12.4021
-3.52625
17.0654
35.9989
22.1916
24.5813
-27.1131
8.19426
66.6604
24.2778
3.05767
32.3251
589.796
-30.1941
25.895
-1.38657
-3.74312
-1.13506
26.8351
9.26966
-23.1248
43.1599
-11.9856
821.391
355.604
-63.5472
-52.3977
14.0693
22.8504
-1.64728
-15.0247
56.9952
16.1124
-4.67499
21.8228
41.8413
39.2072
8.10945
-5.53299
127.029
47.2096
8.46116
167.579
26.0724
17.9033
19.9774
-26.6418
-27.7587
39.8689
-23.3723
-9.7311
12.5632
163.626
9.86297
38.5608
19.2963
2.37693
166.89
49.0521
55.7323
116.182
27.5306
10.5839
16.5926
14.6266
-2.6768
-2.62988
66.2478
17.373
-19.1241
11.5709
312.259
-5.23602
15.6629
334.348
24.4139
-9.02566
75.2949
28.4032
-44.3341
109.412
24.5617
54.7395
52.1767
54.5663
-13.9946
4.44613
76.0307
16.1761
30.451
3.53911
31.5172
16.3165
28.5985
388.671
36.2054
9.26966
-10.0064
50.6562
25.4958
36.1574
68.8717
-16.6955
9.44647
921.117
54.7096
37.7081
14.9604
1.35999
55.1212
-15.9194
40.3324
-6.28821
38.0932
421.207
3.83324
685.408
322.065
34.5581
34.8091
255.004
0.569001
3.37897
0.917184
35.2709
-26.3851
506.087
19.0986
10.3352
0.676474
-2.96127
26.0724
-6.45952
3.11076
-15.3974
-25.8847
-1.36052
6.6128
262.008
25.6816
54.9306
26.7398
99.4232
15.3189
38.8657
16.8561
-0.58042
1.21355
-17.1406
27.7451
22.0674
2.62894
40.5278
-13.9212
17.9848
28.7665
-4.29456
-18.4142
-2.58414
725.991
22.875
64.3887
152.563
18.7917
-3.88212
157.766
11.5766
19.0329
229.28
56.9383
-26.015
78.9096
22.8804
20.8332
313.967
14.9074
19.9243
114.784
-19.2757
39.1464
1.5321
-2.42412
17.3541
530.366
-25.4979
-10.6462
24.2622
-6.25823
1.93047
-4.48929
15.5426
316.248
-61.6731
-37.4052
8.44708
-7.52839
278.135
31.105
-27.1638
192.132
-6.28821
90.567
-4.2057
9.45543
-9.70058
29.7108
38.3062
-2.02228
68.0796
56.3112
-17.2738
24.7208
-36.5164
13.7949
-14.2057
1.70954
25.3996
8.73296
-17.2715
161.522
244.142
272.73
10.8836
10.6891
42.3089
53.0295
229.139
26.3346
22.8151
91.3395
3.73765
12.538
-0.660515
-2.14806
254.507
8.25114
36.7797
308.418
6.74045
17.5221
3.2017
24.8693
-15.376
7.82274
-23.1989
58.8239
26.6231
38.1517
-23.599
97.5025
20.4807
15.3372
32.1513
13.7619
23.2051
0.221887
47.0505
17.2582
563.797
69.5589
-15.8687
142.281
20.7039
39.7133
-8.40544
30.6615
-1.0872
14.828
32.8959
4.98483
-7.90117
22.841
4.26168
-21.4982
3.38737
539.176
86.7897
17.3592
62.9236
28.6666
15.4954
22.5865
39.6817
48.236
13.108
376.107
3.08762
20.2488
43.8584
-15.7483
47.5071
85.6606
329.452
-33.4067
-8.20633
178.764
17.2528
242.425
30.0361
39.2214
45.3098
60.2623
-12.475
15.7089
9.59222
45.3692
25.9398
7.71469
4.44613
366.511
10.5539
9.83627
7.28724
-11.5864
-34.2832
19.2282
-3.74312
-18.0017
64.3164
9.26966
16.923
-10.1115
-18.5696
140.631
-9.00868
32.0859
-7.52839
-28.6251
27.0102
-10.2972
104.051
23.6968
43.7154
6.18981
38.8978
24.448
-2.20432
156.922
24.0886
41.3604
24.9319
-11.6136
36.5244
39.0191
26.4678
120.807
42.0671
22.3406
-14.3793
25.8298
41.5874
259.586
321.142
122.601
61.6797
4.78487
27.4736
-20.2625
94.2169
-4.6316
252.638
55.6667
24.9455
45.4702
240.96
62.3998
17.3695
13.2162
29.4953
307.336
38.775
18.4667
40.8636
8.94893
26.9918
27.4094
-13.9212
90.6107
20.0683
22.9952
764.236
0.326475
3.03806
13.8463
11.9148
-17.9768
65.6433
217.258
45.3098
6.26568
38.1976
11.4663
530.56
45.3692
582.537
58.3145
11.9424
514.562
26.1518
16.1761
-6.15719
136.598
16.5246
-21.1648
19.2282
9.37534
-21.7498
257.345
28.0103
8.7343
73.145
38.6142
90.5053
57.6273
388.103
-1.79792
40.3062
19.1023
26.2048
38.8413
85.1062
1.1199
8.44347
53.4509
70.5485
103.685
54.9155
258.164
18.8258
-19.0709
29.4852
201.601
22.6197
36.1763
-2.24323
15.9097
44.8294
39.4446
-0.407169
41.5874
25.0393
36.3941
12.9539
462.057
21.8514
44.5727
-25.7234
19.7313
162.683
40.6741
56.8046
13.6111
56.7776
45.4804
56.3197
86.5334
16.3769
9.35985
40.649
104.287
198.377
248.885
132.637
444.909
85.5054
12.3157
-25.1187
107.477
5.07577
30.4915
8.98688
0.326475
164.208
21.3425
-29.3146
-8.60648
9.42135
37.3473
-20.2701
30.2773
45.6211
246.219
17.0885
24.5617
19.1323
31.562
32.0776
422.663
-21.7908
14.1865
24.2778
24.8288
-8.03126
-9.57935
27.769
-4.29819
43.591
2.61307
236.731
33.6325
12.3773
15.5426
-24.1918
1.95021
32.8099
-18.5139
-5.65432
18.2266
28.8842
430.281
731.833
848.055
42.4375
54.9598
343.522
-17.3242
67.5515
355.742
27.6112
25.1877
1.07589
28.2419
0.569001
-43.4727
64.6354
42.7672
7.72717
8.36261
42.0671
53.6681
11.7682
10.5005
37.6688
25.2341
-0.552352
5.67795
36.405
42.2768
24.7807
5.47398
-16.2534
-5.53299
180.268
-6.53137
778.414
934.072
51.8365
440.001
-16.5143
21.1283
40.346
20.254
48.1704
38.064
70.4199
43.6592
22.9917
3.84585
34.0595
23.8732
7.48578
235.552
-13.779
20.3407
12.7526
33.3118
45.7325
61.0415
-6.37801
10.698
-10.738
263.86
9.69681
51.3276
6.29261
-14.2287
54.3989
262.235
-31.5145
19.0729
2.16628
-10.6009
-31.1428
43.3024
35.9989
233.961
538.855
-11.9349
238.472
16.3316
3.59992
4.36132
16.9558
14.5854
65.9503
255.549
6.40906
408.382
257.784
27.4736
-15.3974
4.10038
-21.9752
238.997
61.2889
24.9455
11.737
27.3164
169.222
22.9917
3.84585
64.0446
245.013
26.2264
96.871
331.049
3.47414
5.2563
-2.29546
33.0316
-23.2446
43.759
8.8239
10.861
13.4449
-2.58414
36.3351
13.5046
2.54448
-23.599
43.1545
14.8585
540.076
4.04035
19.3841
-4.90588
43.3024
28.5026
54.0508
28.3294
36.6753
14.9074
-8.18673
97.9174
-8.03126
260.286
301.383
91.2792
-27.6235
26.2419
-11.3451
162.408
-15.7337
-5.07208
48.2569
-42.9324
-0.923252
-37.5134
-19.2547
30.7583
-2.62823
19.9487
38.0932
6.18981
18.2831
3.83324
20.2845
20.1149
18.4664
30.8099
5.75314
-20.0457
33.9641
48.0459
-27.4978
-9.7775
-7.13832
-34.6424
-10.5679
-29.1982
159.131
-15.6299
7.09136
-33.3809
444.667
-28.4718
31.3038
15.5752
-10.7518
17.946
21.1704
-26.1392
23.8732
18.7302
6.83575
110.296
16.5007
27.6896
278.117
23.6613
-12.0471
-12.0002
73.7441
3.2017
137.313
-24.7463
234.585
-0.710069
17.5944
420.177
46.9027
312.835
2.21874
37.8136
19.0329
8.13974
-18.0243
-39.1335
-5.42335
7.1991
43.3219
711.269
25.0609
42.2975
24.2778
14.3021
26.7029
-4.28312
-13.3275
29.8368
-21.8756
-22.3996
16.4594
-27.753
-30.8942
60.6466
-31.0723
16.7021
10.4071
25.5996
207.616
69.854
-14.0019
-37.8421
44.4223
4.33079
2.3667
-17.6612
-1.31842
0.50286
3.84585
10.7547
20.6042
25.6565
18.3748
25.1177
38.6538
-36.41
23.8164
28.6174
145.794
-12.792
66.7563
30.7129
2.26024
13.7889
30.0361
-13.2525
-3.40346
-12.7862
41.5217
218.108
-24.141
13.3173
17.2582
7.71469
96.5753
-6.79827
27.305
29.9
2274.43
-7.03033
-2.40906
-9.57935
14.6506
-1.38657
0.00500751
-53.6089
2.47225
363.468
307.403
540.281
25.7681
7.57241
180.861
-38.9937
749.594
-4.26221
40.1286
59.216
57.199
12.4524
38.0932
34.3008
18.2831
21.989
350.176
702.906
280.741
36.5244
40.8931
10.2367
25.2005
15.5163
-8.24013
41.417
381.757
11.3002
61.9334
-22.896
-42.1386
-18.0642
-10.4575
42.939
-25.2002
-21.0196
-33.3809
-30.3458
-4.30344
-1.29141
-16.374
-14.4369
11.7473
19.067
436.168
-2.82158
28.4676
19.0172
52.9895
44.7954
168.901
20.749
44.696
39.746
35.1766
11.798
33.524
65.0415
-0.266621
-9.54351
55.336
25.1659
74.3703
49.995
572.819
20.394
1828.37
68.6023
14.4471
15.6324
12.3999
337.393
5.38316
48.8568
381.287
-6.09329
521.392
-23.6348
2.46913
-14.6055
27.179
325.05
-20.3137
0.993441
2.06994
18.3537
66.0606
-21.3807
121.828
182.948
-18.7728
-8.01035
12.0176
21.7346
-2.80093
19.7177
136.141
191.767
-1.30645
7.0387
35.6924
10.9141
248.751
35.333
-6.67139
6.69809
-23.7497
-11.1552
-19.1478
17.2245
15.669
27.9465
4.78487
-8.13363
26.5892
-33.2196
-34.6167
-4.1089
13.6111
-15.7872
26.7926
26.7398
-14.8948
30.3114
-9.38081
357.286
-9.64432
16.5007
-7.91766
111.325
662.718
-8.25208
41.8849
21.9424
-12.6121
-47.2351
-5.29572
2.60188
9.75651
-38.685
-36.7175
708.448
29.8511
-5.27753
212.102
19.0329
23.1323
19.457
13.3403
13.3173
22.8804
29.6879
171.538
-1.17607
55.416
14.9074
-41.9199
-34.2682
-7.83823
66.0798
-7.49126
-18.0017
-1.97473
129.367
-36.3484
12.6497
-7.32517
-48.6496
8.44708
15.3542
-18.5139
-15.0247
-26.751
418.69
2.99396
-21.5416
9.93795
18.8258
-0.499811
-4.79733
2.00501
322.908
-17.2358
-12.2013
537.521
28.3419
23.3551
17.7043
-0.679865
-18.2169
-0.743868
26.4244
-2.87685
-21.1671
0.0557547
23.5361
397.72
147.347
-8.52974
91.681
-18.1275
-13.0293
-6.02937
-7.13832
154.638
15.669
-4.83533
-28.2755
21.6515
-0.637371
-17.2715
-7.14402
-23.8493
-10.2538
36.926
193.611
-16.374
10.4498
21.1704
58.5989
858.42
28.4373
12.6288
-39.3659
735.928
-0.660515
-7.77026
3.38224
338.785
281.865
57.3944
-28.8668
11.8999
3.2017
19.2471
-20.9982
-9.04386
-49.4358
203.127
30.3712
-27.4406
-36.7175
13.1695
-9.50432
-37.1367
-12.7862
0.292217
-38.7119
-6.77994
-27.8891
2.07291
13.5101
18.4435
521.988
15.6905
-25.0533
-28.32
7.1543
102.524
11.7319
179.915
-14.2535
-1.27588
-3.8488
12.4824
9.42674
64.8512
-28.2592
114.931
-1.78485
-9.7775
-5.26426
354.875
-17.9538
21.3872
13.6506
14.4077
591.781
3.8017
-18.1644
60.3518
666.813
-2.31846
43.2459
31.4777
-2.30824
25.3976
230.957
870.493
49.0823
17.1431
29.6192
40.8081
23.2437
23.6613
76.034
-26.9927
19.3962
118.573
-5.29572
14.2825
21.0009
-1.20365
-34.8434
37.5323
-3.88212
-31.5145
219.598
-1.58185
-10.6009
-3.03181
-1.65218
15.1914
86.5987
-11.5416
757.341
62.5422
164.112
-1.95916
878.247
-5.15626
-38.0163
-32.0681
7.1543
1.32401
58.5835
0.00500751
55.0869
2.47225
48.625
16.923
242.887
30.5352
14.5237
5.79329
239.957
25.3137
32.2208
-24.1361
-37.5134
433.683
349.696
2.82127
42.2065
34.9412
28.7228
34.3008
27.6534
348.661
9.04008
-4.79733
-12.0426
45.1085
-9.73949
27.1541
29.6487
43.3344
49.5921
77.6744
76.1568
8.02003
36.7375
37.6688
8.36755
16.3142
3.80389
558.323
594.692
-3.65892
-7.13832
-2.96127
29.8205
44.1403
19.9774
77.189
8.00981
499.492
9.00956
31.3038
53.0565
30.4777
38.5608
73.6442
30.4879
1.97178
23.8732
7.48578
387.351
106.161
5.34821
44.6117
278.814
25.1177
126.735
25.4342
-23.2446
68.1219
59.4237
28.6174
-7.87971
-1.54759
-4.4582
22.875
163.714
25.1267
31.7251
0.344671
50.932
45.2698
248.02
79.1024
55.9248
47.0701
19.7386
223.712
83.527
91.7441
42.4131
-23.0238
5.41317
5.28023
1.32401
17.3541
133.064
13.8575
34.3314
26.1363
31.2231
22.5452
23.6217
11.7945
108.227
-14.8214
22.5649
14.0693
13.4801
18.9674
14.9604
46.3376
23.262
10.4902
-2.80093
44.0805
64.9263
2.4859
10.7868
58.1812
434.284
70.9403
17.9425
24.4938
-29.4161
-10.3272
5.28586
24.5938
-4.75586
17.7043
36.8015
21.1385
6.49348
-17.4189
-5.56644
-21.3326
-4.48213
17.6643
-38.3081
-8.95245
14.288
320.317
388.545
-13.0293
11.6023
553.814
2.55054
-6.7094
20.4502
23.5255
36.844
299.446
-10.8921
-8.85678
4.73873
-52.8346
72.5333
24.8555
14.1979
45.5332
15.4954
624.162
11.5708
46.3619
-15.003
46.2712
-13.779
40.8636
80.1634
441.578
-19.5434
6.74045
53.1293
12.572
6.1286
-11.6278
397.628
-2.58414
66.3201
15.3787
-18.0702
39.4064
54.2139
-10.8997
34.0654
20.9069
-3.10465
-4.90588
15.2144
41.4283
7.1991
11.4628
-0.876124
-25.5389
46.0457
282.899
237.316
37.9473
271.205
-17.0756
-7.83823
-6.17225
54.8354
43.1085
-19.8757
26.8351
67.3657
3.1121
296.159
17.9995
134.464
2.04516
-1.79792
274.564
-16.6398
-26.2691
-30.4991
23.262
16.1124
-27.1638
92.8063
14.3265
34.345
20.1572
54.433
12.7882
14.4927
50.3255
21.4396
548.303
5.75314
-29.4161
-26.6061
49.6429
20.2784
26.4678
38.3477
582.155
-33.2094
620.503
28.9823
-4.30048
9.42609
329.118
34.8733
23.2865
-0.826768
17.2845
79.8803
86.0588
6.23539
13.2077
7.0891
628.17
36.2837
-14.2057
17.9033
29.3477
7.09136
-1.36052
-35.968
10.6891
28.6937
26.7296
132.264
51.1554
28.6139
39.4531
83.8433
-29.9955
63.1378
188.62
18.3748
35.1859
36.3621
57.3944
1.07134
6.74045
19.1313
27.6804
13.672
3.9751
69.1312
-21.1656
29.7184
-28.2842
23.4768
87.9471
15.3372
34.0654
41.5217
-7.64448
-5.00901
16.9558
23.9557
50.9577
-4.65731
-14.2057
1.70954
904.337
38.718
12.7136
13.4707
-6.98272
-4.6316
-0.360766
31.3038
9.95299
266.61
16.072
307.902
92.3321
0.0977161
7.82262
23.8732
7.48578
20.0343
286.072
-0.273991
-2.23996
12.6971
30.7399
19.9131
-2.6768
-13.8743
10.0258
-39.9018
4.25453
-15.376
508.198
-0.710069
124.416
17.2528
336.128
-25.4731
-11.3784
-1.5294
4.04035
17.5101
-18.0243
-12.8966
15.1914
0.391621
22.1916
20.8332
-6.49832
0.697995
25.4309
22.4037
33.0427
28.5769
21.9538
1.66504
18.3987
378.011
24.8504
24.3679
870.306
26.8351
50.4991
50.6562
-21.3559
38.0314
-35.5311
-1.51241
28.3378
-5.65432
3.23405
46.0975
27.445
32.4267
65.1348
27.7807
14.4927
20.3405
51.4247
27.3128
46.9826
11.8134
1.5049
30.9022
39.5863
15.8589
45.8152
106.142
510.876
48.9132
2.74535
20.0624
10.5265
51.7399
21.4124
812.518
620.734
57.0626
-2.0689
20.2301
10.3503
35.4889
43.4819
11.3791
33.585
1.96328
33.326
37.8393
302.401
4.535
89.7906
104.11
18.1033
1.46917
-16.5143
-14.479
-11.6052
16.3113
9.95299
14.1979
39.911
19.2435
1.97178
55.7323
21.9084
-11.9049
121.54
5.2563
22.0674
19.4955
-6.42493
287.85
13.774
12.572
8.00267
-37.8648
97.7779
15.7203
-12.7323
4.41854
-23.599
11.2954
24.2289
238.351
56.5542
41.5217
25.0792
32.081
58.2949
32.2507
30.2035
-34.6093
345.526
132.253
21.7983
-1.40813
-19.2757
-8.04632
30.4726
0.739002
38.0795
522.764
6.86023
33.7896
-8.23743
90.5053
-3.89635
2.48726
-24.2736
29.5779
24.7208
-17.7758
17.5431
2.66093
52.3093
-12.0817
16.2292
72.6837
4.10038
315.357
-24.7236
288.051
101.782
15.4852
270.945
240.436
-3.24527
209.993
62.1705
20.125
13.108
31.2787
-2.53458
3.38224
10.823
23.2437
449.074
19.812
-26.9927
49.3812
1.32763
-14.4861
-9.75378
118.393
-2.58414
6.35001
-12.3546
20.4807
32.1914
0.292217
-4.97872
55.0642
22.7107
11.4432
37.8729
-2.17123
18.9591
-25.239
-23.6649
244.697
16.7815
-15.683
-14.5266
-19.2757
1.66504
70.8726
-19.2907
13.1235
-38.6164
30.5832
-9.471
27.475
389.862
8.04638
33.2644
-44.8065
-28.0348
32.8099
30.3467
-24.1361
18.7085
42.5894
42.0027
10.4902
14.0955
33.0672
8.1081
7.0387
18.8258
12.7882
280.61
35.333
25.1877
51.6757
16.9975
139.25
5.25303
36.5244
9.45954
25.8298
392.038
21.5796
10.0468
-16.0797
292.19
1.03674
125.915
-28.9945
-5.98296
25.6816
156.04
38.037
7.99912
48.8234
80.9112
36.9916
-1.88455
20.0343
25.9629
48.3598
3.32674
32.614
49.8982
14.1898
38.5996
517.749
-28.4944
13.4449
18.0306
47.5795
15.3787
17.537
56.273
228.502
0.344671
50.932
26.5291
448.545
2.59039
123.91
412.493
71.6061
37.6998
2.87201
0.697995
385.252
440.32
404.108
-7.03033
-11.7794
243.287
79.1983
28.116
23.2278
41.1288
9.42674
1.1329
30.1562
3.82428
21.5655
37.843
-5.39541
7.46414
-8.01035
23.262
25.4828
-12.1713
49.7027
46.1856
36.2191
24.9305
8.91277
-18.6556
-19.0709
18.2409
8.32114
6.69809
22.6197
-36.9123
14.6234
40.2726
22.7197
40.2217
64.5559
147.371
197.301
18.9282
-1.00278
-15.5449
1709.2
-23.2066
42.3695
27.2842
127.854
48.0212
36.4479
3.59992
-5.00901
40.8223
-3.39019
0.964892
11.9209
-21.7019
9.20581
4.78487
6.85889
-2.27897
139.033
32.3727
-15.876
83.9722
44.4223
66.175
43.5962
59.1755
38.037
22.9917
-52.3761
-5.29584
121.325
168.655
25.6565
-2.53458
29.7111
40.8636
16.4452
100.498
-17.6224
41.8849
23.8164
32.3655
-13.5019
22.8153
12.4084
21.3425
35.9934
-18.0702
-12.3546
31.9101
41.0955
-1.5294
7.8285
-1.58185
10.0138
10.0867
54.5468
28.5026
29.6879
328.18
-8.37239
128.134
47.9197
5.53711
164.227
3.59992
-7.90343
-10.2795
6.29867
161.957
9.20581
49.7625
33.0958
4.10038
9.88388
-30.8685
-17.2274
284.303
28.6937
7.9889
25.4423
8.05192
4.25099
41.3272
3.73765
18.1602
-10.0308
-37.7553
558.106
7.07487
94.4582
19.9131
8.5676
531.479
38.1368
-17.413
22.9952
417.533
9.69681
-0.710069
28.8388
15.3787
-21.8184
-16.1027
20.6657
24.2289
-5.27753
54.6802
11.5366
8.13974
-1.15774
62.0661
35.8061
50.9914
29.6879
24.5813
11.9424
49.7938
33.6481
-4.4386
560.812
3.21314
-2.08309
604.773
13.606
-11.2394
10.1093
30.5832
69.2398
19.9787
341.136
-2.61523
73.6387
37.0125
151.97
27.1877
28.4726
2.10085
-1.90619
5.10812
23.262
216.637
345.775
6.59922
23.6968
30.5969
9.93795
14.535
16.9517
-2.20432
63.2184
27.8367
34.5581
14.1944
35.7382
15.5615
25.28
30.216
10.2367
1.1942
49.2495
19.8709
30.1726
11.0962
-27.4978
3.83734
7.0891
50.9577
17.8315
169.342
6.40906
3.58361
104.31
-26.6418
5.97445
-33.2196
113.435
-28.4718
21.9335
24.9455
-5.12956
24.9185
9.87319
11.3421
49.0521
20.125
-15.653
-9.64432
16.5007
301.303
-6.74139
27.4094
4.81947
2.99232
14.4461
-9.75378
13.4449
208.749
-5.23602
-3.07772
-1.11021
48.7767
18.6067
-5.27753
11.5766
26.5291
54.9914
26.9532
60.169
28.5026
24.5813
-42.1056
44.1716
46.7666
143.613
39.8213
72.5536
46.6426
24.0209
-8.98335
8.92079
8.4383
-43.3016
93.3645
-8.53397
-33.4322
-8.37689
-11.0485
12.7315
73.5568
31.0932
-8.35715
196.791
6.92088
-26.9472
8.40117
-10.8214
-2.03785
937.216
193.039
43.1435
32.1301
50.2746
23.9934
-12.639
-13.9704
96.1842
36.0445
133.721
282.872
41.3683
1.06797
-7.8643
-20.0469
61.5078
0.866341
45.8152
57.4162
16.7184
6.23539
-5.53299
3.34096
189.639
12.2093
375.49
56.0575
38.5181
12.4811
63.3133
-3.39588
0.513547
25.3535
20.254
522.309
58.6787
69.8331
25.4423
58.4224
23.8732
-18.7511
25.6565
320.191
25.871
20.1933
49.4806
70.5129
237.204
32.5146
110.023
244.135
10.861
195.229
-2.58414
36.3351
22.875
10.0407
328.725
52.5249
54.2139
79.0555
52.8061
420.083
43.747
19.457
15.2144
41.4283
60.3617
46.5545
48.9441
-4.9242
40.4235
22.4037
66.7759
-11.7794
18.5316
27.769
31.3091
452.137
100.268
29.6462
-2.91177
247.678
15.986
22.6847
331.323
21.083
-8.26221
-10.2312
-7.48248
31.1489
-15.9617
29.8213
22.6717
-5.61203
481.675
26.5079
-4.07333
-2.24348
-18.1339
13.5557
40.0182
46.7395
-30.7832
-80.0158
-64.0874
9.03399
-27.8801
2.74041
-16.0289
6.8164
206.671
-34.4771
234.446
195.774
76.2844
849.008
336.614
540.871
-36.6836
-73.9153
3.59992
94.3165
-32.2663
863.365
31.887
-13.2686
17.6391
-28.0113
491.305
-21.9567
-28.6958
-56.6455
318.645
11.6261
20.2604
-0.444397
25.4423
15.5482
356.575
412.621
18.251
2378.18
6.83575
59.6042
33.3118
34.4881
55.5204
16.0639
-8.0427
12.735
49.0522
36.7713
26.9647
28.7814
399.94
462.945
63.5843
19.0853
52.8061
112.736
-1.23059
83.1752
17.0885
71.4134
371.457
33.9516
15.9905
176.86
55.416
46.7666
34.1991
-0.534992
14.7835
166.45
-11.7945
47.3391
-18.0017
43.7017
19.9787
371.121
27.3698
47.4018
31.3903
-7.32517
3.82428
10.3211
326.314
149.893
-15.5066
8.26951
585.829
21.5918
62.456
178.604
-17.3242
-13.4487
16.3668
40.9552
-4.79733
10.4462
15.1235
2.44307
1.72585
-5.00901
262.458
22.8467
143.394
19.5275
52.3093
38.5181
23.7255
-0.404901
5.97445
4.26168
-12.1279
12.7577
16.3113
36.1899
4.24077
53.5533
30.4879
11.3421
19.067
38.8657
24.3524
-8.15678
140.281
35.2414
8.94893
23.2437
51.7722
315.914
-19.4965
23.1443
5.07577
5.94867
-2.58414
47.5795
21.0009
23.1592
-25.4731
58.1471
250.991
-14.6479
19.0329
4.39161
-4.90588
-22.2669
24.7545
35.3101
30.2035
-2.75019
38.5494
63.6332
229.82
28.5769
5.08721
20.4057
320.123
34.2207
22.4938
-1.13506
34.3314
254.772
-11.8804
39.4118
-17.6078
28.6611
44.5088
-16.7905
58.4577
43.3303
1.84194
36.3805
38.6012
66.5693
12.4524
186.1
13.2036
-9.70058
25.9627
34.5581
261.571
60.1011
30.5541
3.37897
23.406
49.5921
43.9412
44.2977
17.3904
297.233
60.1576
25.6846
-11.1886
25.5191
57.3621
7.35694
6.41102
65.2685
36.1371
27.5319
-13.0906
5.36164
7.3461
1475.66
8.0284
1.28928
613.333
-52.8346
16.3113
-3.16547
6.11483
-2.66869
112.947
-16.7689
9.69669
-15.4822
123.678
-2.45449
-19.4012
-28.385
12.7526
10.1252
4.92059
-21.4175
-60.7259
-21.1612
-12.6121
-56.6054
-33.4067
-17.5767
-8.64251
-24.536
4.73619
141.358
565.376
25.5921
14.699
-15.2132
-15.7077
319.727
35.0618
6.26207
33.0146
-22.4279
-0.239038
20.7458
-2.89619
-14.746
7.9622
3.21314
-18.9497
29.6431
-23.0388
4.23563
16.8716
29.349
39.4118
-0.741162
4.29825
40.7607
-22.3177
43.1797
12.1952
28.4726
18.9674
26.2048
25.7228
6.7421
19.7177
-6.28821
259.233
676.08
468.602
100.869
1080.84
29.7108
45.8025
32.935
198.782
81.502
15.2234
21.4811
21.4524
36.8015
-5.09844
10.5005
90.1427
36.4785
7.34805
-5.00901
219.355
25.8298
41.5874
30.9499
56.8985
15.7794
33.5687
44.1403
23.7255
511.215
15.9831
-19.1014
276.07
26.7296
44.183
360.376
575.841
41.3272
13.108
44.3972
22.2148
3.32674
40.1103
31.1575
44.1749
4.86639
55.0034
-9.91676
21.1211
-7.87971
2.20054
-0.710069
128.164
13.5046
25.0333
8.26012
24.4139
125.428
-5.27753
34.0654
30.2773
-1.23059
4.46445
11.4663
448.101
-4.04529
-0.876124
-6.79827
47.9197
44.8925
14.3021
47.3176
-6.15719
72.8796
16.3165
36.0947
3.75314
73.6868
48.0897
37.5377
-6.36336
28.6611
35.1385
-14.9164
25.3137
28.4726
3.97492
13.0863
45.7508
42.3494
68.4434
21.8228
17.4784
38.0489
-4.2057
10.7446
494.479
45.8025
27.3128
19.3097
9.00117
25.28
39.0191
54.5788
285.724
32.6968
34.9274
21.1385
12.3746
82.6464
21.486
-9.92268
-3.69238
-8.21412
32.9992
37.8992
55.5174
27.0775
1.58156
46.7333
45.3559
54.4827
-7.64448
9.98352
181.874
655.516
35.9652
-12.1536
-1.19759
-0.164522
27.2737
36.844
20.2098
-27.7587
-44.464
-14.0019
192.668
28.6937
13.6111
25.4423
30.5407
19.2435
19.067
9.35985
66.886
-37.7553
29.6192
91.4078
41.9843
-2.6768
1.11825
25.0184
1.32763
13.6249
-2.25751
650.627
28.8388
17.2528
-12.4481
-17.9768
26.2879
-2.00805
22.821
90.2474
-27.4675
-21.7725
35.8061
30.3767
41.4479
-25.239
-18.0427
47.9197
162.959
-15.5275
-32.0681
9.02837
268.479
1209.51
9.96851
354.098
-8.1323
28.1674
1.1329
36.1574
27.6422
-18.5696
-24.2867
531.312
13.4801
15.2193
33.7011
226.248
12.0176
-2.80093
44.3116
23.1006
6.18981
23.9053
15.0776
1.37425
43.9284
21.6906
15.1235
706.154
21.5319
14.6562
73.3195
28.9773
594.917
44.2977
-25.1067
-23.0411
-19.4585
72.3546
688.58
77.884
37.8992
21.7842
64.5588
27.9162
29.6004
182.764
20.4665
146.266
10.8372
37.8393
2.83896
17.6535
76.6722
23.5255
33.3283
-12.6049
21.6053
22.128
27.5557
34.3158
30.4777
17.946
49.2814
49.2286
18.8384
30.3114
96.9617
264.233
188.7
31.1986
69.0665
37.0599
28.8659
64.8907
162.241
-17.6224
41.8849
6.94983
22.9952
8.98688
9.69681
13.8463
21.0009
21.2851
17.6305
24.4139
57.9621
24.7075
32.1914
65.8845
114.962
11.9607
11.4663
58.4877
241.457
9.58876
27.2349
6.32019
51.6679
76.7516
29.2946
46.3167
31.5172
36.0947
41.2345
-16.1276
45.5758
31.7585
45.034
17.9995
24.913
29.5163
2.04516
5.63598
141.719
-25.332
-31.4362
-3.91192
22.6717
-16.8564
15.0325
-16.5956
10.9192
31.4897
4.2276
4.77027
-8.93311
28.7738
37.3692
12.3124
-9.73836
-27.5431
12.4123
24.2922
13.0191
-36.0205
-0.749523
3.68238
-35.2226
-42.1107
-39.1362
35.8103
5.48287
-20.5045
-0.519156
5.85469
-9.46677
8.14079
-55.4798
-38.803
6.41102
323.89
8.52251
7.52412
1082.95
-2.02423
27.0094
326.187
-3.44847
530.893
29.5616
-5.56863
-16.2903
15.3743
18.3863
31.4147
50.2184
22.0546
2.90882
14.3819
676.985
15.3491
283.647
898.249
220.958
35.8427
7.63057
50.3182
-46.4611
29.5544
-8.81674
12.5079
15.2195
44.7684
33.1823
3.48151
-43.2767
86.5393
4.04035
787.751
-16.1503
32.081
2.07291
-8.97871
-9.66749
-7.27783
282.108
519.814
20.5296
-25.0533
-1.40813
-28.646
-11.4534
-0.341965
-38.0314
-18.2532
3.75314
-64.8533
-20.0165
-13.2191
310.459
-19.4818
-25.6868
-34.202
659.842
-31.783
-30.9083
5.98385
-31.6323
-0.0321259
-26.751
23.262
42.3494
14.0657
-2.77111
-13.7845
590.943
-8.80271
-22.9464
26.322
134.603
-11.7442
-11.5187
-4.79733
17.9425
-23.7939
-0.956882
-17.2029
487.488
-14.1262
533.072
-5.77041
-23.7497
7.58548
-41.6366
67.8243
-29.0202
-12.3316
-6.45952
61.2068
-15.3974
213.996
-16.353
10.3609
-9.7311
21.9335
-12.6258
31.0645
36.1629
11.7473
5.71991
15.3189
5.13249
576.632
-8.15678
35.1859
11.9993
12.4169
-6.42493
-41.9853
90.6107
-11.7908
34.2396
540.057
-6.33227
17.5944
2.26024
13.7889
-23.599
268.042
-17.0006
-7.15159
52.8061
0.643479
242.471
217.614
375.012
35.9989
-0.297162
18.9591
-32.7352
-19.9167
29.1791
13.0334
-26.9274
-25.771
-34.2682
-52.6829
1.5321
536.47
-3.74312
-55.483
9.96851
59.8694
-43.7396
-37.4249
2064.48
-21.9387
7.9645
-19.5066
-45.8385
-5.60842
-32.4345
-0.710245
-23.9399
-7.66005
149.171
-23.4157
47.4635
6.18981
-6.07976
28.1961
-19.0709
-0.499811
27.0618
32.935
26.3679
-14.4235
17.7838
9.03399
678.643
32.6968
34.257
-4.492
24.5504
42.1007
8.81798
-25.0807
31.1251
28.9087
-6.44897
339.624
18.5924
19.3539
7.58548
46.4445
26.5949
-47.7608
2.55054
5.45768
-0.837326
29.3477
10.8395
26.7505
0.990601
29.6243
74.4073
480.344
105.44
38.5608
64.2739
47.3545
30.0828
7.00656
37.4708
608.491
68.6799
42.8295
40.8636
40.8081
40.1103
284.156
16.0639
-8.25208
69.9959
10.698
22.1053
34.0597
36.7713
45.7054
45.3638
-20.8813
-3.92131
207.135
343.757
233.666
35.0025
38.7106
383.89
442.059
-4.46328
572.726
481.09
667.807
131.246
-50.8388
30.1161
43.9555
7.74283
-2.34516
-10.8424
-21.7608
4.3432
-10.8574
2.81611
-39.5534
-0.33885
12.0808
-10.9434
30.9785
-7.30039
16.4797
11.7126
-6.38814
-10.2312
-11.2306
-26.9472
-10.3395
30.408
-2.03785
-1.86389
502.29
48.9967
25.9117
19.2201
-4.60006
-20.0079
103.511
491.668
31.747
-6.42829
-45.3456
-33.1653
204.253
14.9218
11.145
33.9904
19.8652
-18.356
-49.607
-11.0252
23.2776
9.04649
1.02625
-6.9664
16.2875
-37.4535
42.843
-2.02423
27.0094
16.9663
9.66999
-3.216
-17.4514
3.32465
3.8017
851.402
446.409
414.751
480.84
47.3545
47.178
282.494
57.5156
48.0652
3.47414
47.6065
31.1575
-0.802731
167.91
56.8775
51.9274
223.52
14.6091
32.1856
64.4461
43.4897
23.1592
17.6305
52.5249
24.2289
19.0853
52.8061
54.6401
26.8804
11.9607
35.8061
65.9839
87.7839
138.533
-29.3719
245.861
17.8315
75.6391
1734.3
153.509
272.776
31.2218
-11.6493
249.603
148.565
17.8572
-34.094
42.5482
17.3592
51.6792
45.5332
9.87319
54.6743
40.7397
449.195
-6.28271
20.3407
37.1154
42.6821
21.3696
-13.9212
77.4922
-4.29456
47.3581
35.2238
34.0597
36.7713
1239.49
28.4972
116.863
25.1267
60.0211
89.8212
245.847
50.932
64.0105
58.7395
17.5829
-14.7706
24.5617
49.1173
30.2035
4.74607
15.6905
29.1791
222.929
29.2946
9.83627
479.226
-9.57935
28.7061
2.26104
-14.0505
10.2067
27.2304
2.06994
12.7315
-17.7275
-6.54545
-12.7568
232.611
-30.0172
-34.2473
8.26951
-0.754168
12.2214
126.77
0.611834
-26.6945
111.592
2.48084
6.05942
84.2208
30.1239
14.1864
-21.9209
20.5949
45.5783
92.6181
-0.323844
-39.2662
-19.1478
-14.6346
-60.8793
-16.0797
-22.6533
-2.71139
-28.7484
-26.6418
-50.2475
259.135
49.7163
-54.7087
23.8076
8.07892
0.492636
75.5183
-20.1119
-1.77635
146.504
-2.36377
-31.8696
3.16771
-17.5271
151.525
83.9671
-6.04359
19.9131
-15.7953
-40.1112
-39.9018
-12.6121
416.369
-19.4507
-12.7323
-25.4731
30.0361
1.74008
-46.507
32.1914
37.7735
-18.0972
-14.2762
-27.8891
47.0505
398.879
-16.6482
-19.6168
6.32019
29.1791
-11.3295
239.19
-18.2747
-38.0163
-22.6978
-23.0388
41.9685
11.1437
233.622
346.759
-38.2225
15.5426
14.5237
-14.8214
-7.42012
2.82488
-5.26055
-19.4509
2.77897
11.6673
26.4198
5.66219
20.8857
31.5339
42.7341
-16.3871
17.8887
-36.8745
11.6816
15.6553
2.94995
43.2345
23.0578
12.7493
11.8451
6.79014
663.349
95.478
22.746
7.68943
27.3615
20.549
-12.7338
-5.40302
30.1881
18.6013
37.7138
31.7627
-33.0887
4.53695
-4.59595
46.2726
13.1463
22.2282
2.66093
7.33174
-36.0122
-33.3809
-55.7084
-36.4907
-50.9606
1559.72
-21.9331
213.741
223.34
12.6288
-15.653
-20.8887
-9.73623
1.45267
6.37707
4.92059
-55.1507
486.501
357.665
-37.0907
-8.10682
3.19727
331.443
-15.1657
96.5654
13.9215
23.7581
8.72551
193.251
293.931
28.3294
-2.75019
65.5072
14.3021
8.83534
7.28724
16.3165
90.4427
10.1093
53.072
28.0103
-0.636033
684.091
44.2364
39.9055
33.9043
-1.79792
9.73198
209.863
8.85625
343.727
31.105
-21.5416
57.199
31.1931
19.3525
21.1823
26.322
72.7583
20.1149
25.9627
29.8368
1.96328
167.15
-12.1536
53.1503
6.40906
754.411
40.5921
42.6986
21.1283
32.8497
10.8836
44.4223
37.974
12.3238
9.92598
39.6817
1.86358
173.708
25.5764
-2.14806
23.997
23.9415
56.9769
64.8907
27.3083
-21.3705
268.647
8.8239
435.29
35.9337
38.2091
54.7341
23.1592
37.5323
48.5917
-3.40346
35.9395
26.5291
23.1323
-18.0243
65.8142
320.664
88.4727
7.1991
24.5813
141.623
6.8058
1022.9
-4.29819
49.2132
37.4863
23.2278
105.546
29.8844
6.86023
31.9155
6.7551
28.6611
378.093
140.726
16.9427
45.9284
4.10979
37.7081
28.8842
385.303
-36.5341
48.0597
45.5894
298.544
40.7719
37.5664
12.7882
10.7446
138.407
47.6765
568.918
16.9975
-12.5495
22.1196
9.22212
69.9536
9.45954
20.2076
11.6023
-3.72027
590.07
-17.0168
6.39471
-3.64843
84.6326
-16.3345
106.237
46.2963
36.1899
46.057
19.2963
36.1101
101.526
53.8582
14.982
38.6949
5.34821
20.2488
29.5637
45.7325
46.15
17.9379
-15.7483
62.4997
-21.1612
24.8693
20.2313
20.9412
8.66026
293.082
2.26024
8.16668
-10.4805
54.3989
76.7027
13.4631
52.8061
58.3883
38.1976
47.0505
45.3692
7.1991
330.054
-19.6168
195.601
38.5494
29.9
3.05767
-8.90439
-17.4016
-3.95716
12.7765
6.94621
328.449
41.2345
-1.27588
35.5066
8.7343
45.034
34.2833
38.8866
-29.814
714.97
30.3467
-5.39541
84.3008
38.8413
40.4753
8.44347
47.8287
40.5634
24.9747
23.0564
-2.02228
15.6057
9.45954
40.8223
431.393
2851.42
300.527
81.3717
48.5612
213.006
179.505
-10.8921
0.513547
4.73873
40.8687
353.643
58.6787
217.884
72.294
36.1629
7.99912
-7.39855
22.8151
9.35985
12.4579
222.74
9.00444
295.681
66.3472
29.2835
43.759
14.4461
647.059
22.1053
43.43
145.467
330.222
38.1517
-8.60648
58.1471
46.7177
127.781
28.4032
30.6285
13.8348
-1.65218
32.058
21.0063
35.3101
43.3219
0.997942
24.2778
104.257
28.5769
-8.03126
9.16131
97.1095
20.0647
14.9975
23.2278
28.7092
41.1288
387.296
416.099
1764.63
13.6686
415.574
3.91922
24.439
13.4801
22.4567
-8.01035
19.5139
29.2309
17.8138
15.5601
5.16463
24.448
16.5363
31.3593
12.8442
15.8174
5.47398
-21.8756
9.45954
12.7113
28.4689
167.757
11.9209
154.46
48.5612
53.5106
13.4181
144.835
109.985
-9.31676
-8.79406
15.3743
5.26782
31.4147
136.373
6.65695
12.5078
36.0546
-12.1919
534.465
285.135
21.1859
2.3897
37.2992
553.085
-16.7323
-16.6854
35.3257
-4.17876
-16.313
-8.10682
343.181
50.3906
5.07134
644.412
45.9656
17.6696
-4.34049
522.26
27.4662
160.876
-21.3299
44.2394
10.699
21.2546
237.288
-43.0426
219.027
20.7458
17.7185
-24.1163
-47.3228
-18.3386
-5.83122
-15.5426
28.116
-47.9867
34.3314
41.1288
23.7268
9.42674
555.856
56.7721
66.9976
3.82428
29.0618
49.0874
-7.52839
286.218
51.373
158.399
14.3265
28.7228
53.8904
39.4405
14.6623
14.4927
496.353
36.4321
35.7382
-10.6754
7.1271
40.2726
27.9628
17.4798
0.0892122
31.452
13.4764
-17.7758
15.669
130.097
252.834
40.3921
96.1095
12.695
-10.6681
26.6187
55.8676
-0.444397
9.51274
12.7371
14.5584
14.3819
36.0546
6.19334
13.6341
42.9214
9.60576
11.3787
-12.9372
25.9554
41.7359
-4.13158
105.274
4.91213
270.593
41.6156
41.8999
21.3786
78.7618
27.977
5.96687
56.5542
332.939
10.9508
-11.4651
132.344
34.8691
574.793
418.557
14.2739
-3.68722
110.331
46.9827
30.837
42.6324
-10.8424
53.2019
13.7135
-7.10929
5.17266
37.2833
29.6462
28.9474
22.7898
39.5513
10.8575
11.7126
-7.48248
-0.57538
10.5342
19.6456
-23.9399
31.6953
33.9161
-29.9749
69.3804
35.8783
27.7858
10.875
6.10167
-1.43684
28.7738
46.7395
8.56424
-38.7875
35.5874
0.600696
382.239
37.3819
114.575
-5.42903
27.3615
-16.9323
4.13281
-19.6219
17.0696
16.7273
329.946
13.5363
36.7768
36.4479
33.585
17.4798
101.289
89.548
665.651
293.319
15.669
53.7105
-15.3974
-3.39588
-10.7309
14.1091
42.5482
28.6937
26.7296
47.9311
54.9036
-9.27261
11.5708
23.8732
14.4121
392.893
33.4592
215.152
50.1784
98.2063
76.1351
-13.8743
49.3812
514.822
69.8468
1.49062
65.9188
47.5795
51.2702
8.26012
48.7767
1347.32
15.3372
22.821
19.3841
28.8273
20.8366
590.53
41.6211
20.3176
6.77766
-14.9316
511.381
0.851942
13.365
7.02517
-16.4646
-12.3905
441.001
3.29859
-8.42829
-28.309
378.223
19.577
6.61564
-5.42633
160.783
2.98219
-49.5866
12.5431
57.3858
0.904907
7.91922
26.0731
0.182866
22.5288
-7.22525
25.9117
13.6861
-6.07976
144.388
10.9141
668.542
51.4247
19.8165
39.4863
19.3097
11.0962
30.5982
43.1927
37.0742
49.0837
14.0834
30.6615
-4.83533
228.472
38.718
8.96543
2.22631
96.0909
83.4495
528.126
64.2109
64.7977
41.7851
45.4804
24.4606
49.0521
38.8657
16.8561
89.3748
6.83575
27.837
16.4452
43.8584
6.69353
71.87
309.727
-20.9982
-7.16979
265.407
41.6156
-14.3221
-8.60648
48.7767
22.3548
35.8995
-4.97872
-10.5281
13.3403
50.7986
47.2433
18.4435
39.5738
4.74607
-10.5464
29.1791
22.4037
16.1761
-3.2822
-34.2682
1.66504
-13.4604
-13.6685
-5.13471
216.257
14.8919
25.6009
42.3624
4.29825
394.959
-16.7905
426.364
43.4652
39.5822
16.8345
-11.7585
62.6174
31.105
698.1
538.834
51.2116
-11.7442
16.5923
55.1728
19.8165
60.1011
-48.1567
-11.6136
33.8224
30.343
-2.78324
6.40906
5.45768
2.91081
23.7255
-28.5159
-12.7662
-3.23459
-17.2274
451.095
56.8046
17.3592
61.0496
26.7926
26.7398
35.9336
65.1026
101.189
31.2787
19.9542
59.6961
3762.76
25.8155
32.614
51.7722
17.9379
-34.489
94.3588
32.3655
-28.4944
26.5634
-2.58414
716.621
373.325
34.4036
8.26012
444.02
37.8136
-16.2231
-12.4021
18.9395
45.3692
-13.8371
-46.7907
-32.0982
-11.1134
-2.89619
-50.3532
-32.3302
-42.7015
-21.7608
-23.4208
282.786
29.6462
33.6325
61.9006
16.1254
131.735
393.725
7.57241
60.9209
1711.38
-9.14354
-42.1986
-3.32518
7.33248
11.4273
30.025
17.1376
-0.325199
9.00091
4.77027
-33.1264
476.45
294.891
7.63512
1354.14
-47.2197
-6.9284
3.72828
-6.70745
-52.7977
8.52251
232.914
23.4537
-3.07166
-27.3241
5.45768
-2.27897
-3.23459
-2.23483
26.7296
16.072
41.7851
43.6064
3.84585
17.193
66.9767
-0.660515
37.1154
20.1933
21.3696
14.2909
6.69353
27.5646
24.8693
-15.376
26.5634
6.7862
53.2017
332.096
0.670412
-32.9693
13.1695
29.8511
13.4631
-10.5281
41.4283
19.1323
27.8138
103.292
2.87201
0.697995
12.3125
46.7666
-21.3052
-7.03033
26.0279
-4.0901
74.4126
26.7244
28.116
51.198
603.349
29.349
867.749
25.4958
362.245
16.3978
149.002
35.9689
-3.52134
3.71601
5.10812
32.6324
32.979
21.5619
57.199
5.47398
-1.26088
18.8299
27.7038
-17.7758
10.0468
53.2607
97.2869
224.988
7.79593
-16.3345
-15.5773
-36.0307
-39.3018
-29.4088
2.25579
-0.354374
8.92593
14.6111
42.6693
7.00656
14.4121
173.628
8.15931
15.5637
4.26377
361.513
18.9761
-16.7323
-1.69284
7.21472
-22.0982
-6.05283
-20.0611
-24.1359
16.6574
14.4417
-15.2592
-28.2842
10.1734
-2.46643
18.1359
29.3402
-2.16762
0.716323
5.84409
43.3024
24.7545
33.436
48.9441
2.87201
261.193
34.8013
31.774
3.05767
26.7029
-6.15719
-32.0681
-6.17225
4.23563
2318.22
-5.02402
44.8769
-15.6286
9.42674
38.0314
1024.65
18.9118
10.3211
2.23572
13.3453
22.4567
-17.3807
10.1436
64.8382
0.947204
40.3324
40.5634
26.8488
32.4267
16.409
31.9442
-0.330254
44.4778
37.2071
36.4321
94.7792
204.404
-23.7939
-26.6061
12.1616
5.47398
-25.6237
800.315
23.9557
28.4689
14.0834
542.282
8.28313
57.9315
38.5181
44.3402
13.632
2694.02
14.6318
29.4298
454.107
28.6036
34.2888
21.1176
11.3421
273.94
74.3822
18.0801
546.861
29.5637
55.1028
81.7573
377.759
143.085
138.134
30.4915
10.861
32.1856
33.0231
43.8313
13.7889
-4.85834
45.0286
44.8436
-9.02566
60.3024
24.6551
-4.90588
28.3329
45.1764
69.5589
-1.17607
34.8013
24.2778
25.5465
11.7103
-4.28312
10.6943
-4.8832
-18.1425
-6.25823
41.2859
36.7402
30.5352
-9.83912
-35.4362
7.57241
-19.6639
13.4801
299.818
3.23405
2.99396
45.9546
29.319
32.471
17.4342
-6.07976
13.2036
-41.5597
14.4927
382.035
697.977
105.079
-3.17913
60.8873
12.7821
-12.2521
21.4524
40.5496
41.7532
3.00426
41.417
6.49348
91.885
-0.717851
44.2436
27.0346
-28.9378
-14.5747
38.6508
-11.5369
-20.8096
-6.00684
-19.6348
20.4964
26.4814
47.2519
22.5948
96.4549
253.457
26.1036
671.461
397.895
73.8891
58.4558
346.924
174.322
-12.7944
5.04264
13.2762
38.9452
45.1319
38.6961
40.562
48.5235
39.7797
82.0303
40.7818
34.1614
-5.46754
47.7426
75.6237
31.7109
3.42429
1.02625
-1.3442
23.7838
-16.8387
19.5132
9.90246
-9.79382
387.985
-8.79406
45.3593
1.51969
22.0444
1002.77
40.8481
51.1026
-14.8948
13.4448
258.131
-15.003
-6.20262
381.649
-30.259
-20.9806
-15.4139
-8.61546
8.66872
456.469
-51.3556
6.27769
-39.9018
-32.2426
-41.9395
47.5795
-27.7248
-38.685
14.1065
15.7956
-38.0737
34.9624
3.52742
48.0106
29.2469
29.4396
143.069
31.1405
37.5422
-13.3575
2.0051
52.3888
4.93173
11.7103
-28.32
35.2653
12.5684
39.8429
73.0936
77.5757
28.7092
39.2547
-2.5101
28.1674
53.024
40.7607
5.69834
0.950814
22.8504
-1.64728
13.0863
147.537
32.6324
379.681
62.8212
48.0597
41.8413
14.535
16.9517
39.0251
29.4852
824.315
43.9284
31.0609
31.9901
-12.5495
-26.6061
23.406
52.1375
43.3344
25.5571
25.4931
62.0317
21.486
5.47398
176.775
31.452
64.3947
33.3283
-35.255
2.38761
874.305
-4.1089
44.4223
30.4777
23.5682
56.7776
45.4804
5.71991
64.0446
53.8582
7.48578
514.788
29.3245
7.22227
37.0599
28.8659
49.8982
19.812
2.99232
193.684
12.572
4.07461
8.66026
49.4535
26.9073
-8.60648
46.9027
9.715
127.769
605.967
-3.03181
20.8366
39.5542
154.065
294.447
2.87201
326.785
44.1716
44.8925
19.9243
37.9473
29.4501
11.0354
8.82028
24.8504
-5.61719
-4.8832
11.1437
-0.636033
22.5452
-8.23743
9.54142
22.5649
-20.2531
-18.7728
5.10812
191.928
14.2384
27.1841
45.9546
25.5709
11.8562
24.9305
48.2682
172.499
22.1585
-9.87014
37.2071
30.8099
0.13094
58.6651
-17.2358
23.406
18.4043
54.5788
30.8514
75.8003
-17.6105
15.18
-8.21412
64.8583
4.54584
-4.5749
5.47398
-20.0015
498.591
42.6964
34.0911
203.076
15.7794
869.402
25.3996
55.8171
-9.01808
-0.883465
-13.4792
33.1779
77.4194
7.9889
25.4423
34.2888
22.9917
-7.39855
52.8002
35.1175
33.1528
40.9555
12.7526
447.48
64.4731
53.6463
12.3157
-17.6224
382.965
-11.7908
32.3655
-11.6278
19.9047
32.5869
13.5046
-8.69992
442.331
29.8511
-18.396
50.932
348.868
15.636
21.3311
11.4663
32.2507
52.1767
69.5589
-8.37239
-14.2945
38.5494
-0.0850911
16.1761
15.4585
-9.90532
477.678
3.40617
-0.550054
206.635
5.62721
-12.5203
46.751
91.1932
-4.48929
-26.0658
-20.5386
8.44708
-1.51241
2.10085
-9.40246
-36.1213
10.1436
259.741
-17.7935
25.3399
91.1632
26.8488
440.973
-17.3242
13.2036
514.868
32.684
-0.798178
9.50127
-6.92726
-17.2358
19.6578
18.4043
305.704
21.4811
240.404
-0.743868
41.417
-6.62498
-11.7967
-8.21412
4.8882
0.797706
31.0324
28.5289
53.6434
158.262
63.4257
18.5458
-38.3754
220.825
41.1111
9.50506
28.3555
527.013
49.1835
29.8517
68.3352
73.6816
30.7856
26.5967
3.97037
58.1294
37.8054
-2.45363
28.2687
53.9377
91.9835
16.2074
784.566
63.5161
-20.1905
522.436
291.907
437.086
24.5175
-2.85714
38.1424
61.792
249.825
468.895
71.0425
35.2963
271.844
29.3561
19.106
24.2146
6.23539
18.8299
46.4445
22.8467
563.185
10.0468
17.6535
18.5761
105.984
44.3402
-7.90117
2.22631
186.046
18.3799
21.1974
658.877
99.8812
26.3346
54.6743
33.2435
23.7824
-19.0147
5.2563
33.3118
29.1823
4.86639
272.395
705.977
4.07461
1.164
38.2091
6.00837
173.178
20.6657
1.74008
-5.27753
92.1615
598.471
15.7089
-3.52625
41.4283
52.8655
59.673
73.307
45.9755
23.1868
340.274
13.0334
-6.31266
45.4435
-33.9422
16.5246
28.5985
20.6197
-21.7498
-1.27588
3.64746
-8.1323
35.6637
557.731
13.6686
29.5163
-3.57704
-9.29419
19.1023
3.97492
10.7303
38.2546
591.278
21.5918
42.4375
7.0387
11.3295
-4.07839
27.6112
54.0737
300.926
35.7382
34.3022
1.5049
2.79125
65.8232
32.6968
34.9274
2.39783
18.9282
-8.49905
-17.4189
9.42609
-13.8363
14.8443
39.4446
7.0891
22.8467
70.3053
8.17274
13.9053
16.7021
29.1477
564.446
4.26168
8.48687
-5.98296
61.2889
30.5677
19.2333
68.5458
45.5332
515.871
37.579
65.9187
70.7248
9.35985
27.5306
25.5764
320.191
85.8411
20.1933
53.2287
36.7797
14.1898
-2.62988
94.3588
14.4461
107.328
-16.313
14.382
-11.0174
27.9018
-19.2915
9.10371
-18.9138
73.8916
-4.34049
81.8141
-0.293554
38.6402
3.20272
23.1287
31.1405
161.231
35.7383
214.495
-5.37563
3.27704
64.1203
-6.76825
10.9024
-30.5351
-20.1272
-16.8616
-59.2311
-25.6387
438.431
-15.6286
-28.0546
109.829
11.7945
-28.5798
-52.3028
-58.0199
-10.2936
-22.1271
-22.262
-8.46542
-1.45111
123.525
22.6717
897.688
43.1435
326.359
7.12685
-1.3946
-36.4592
371.672
6.05942
8.15904
-15.1047
41.3604
-32.2283
42.1466
27.7747
65.8232
51.4661
21.4524
93.0234
28.6348
638.313
22.6763
28.9823
40.6771
69.3962
6.77841
55.1456
37.3331
6.23539
408.636
54.7059
53.2607
72.2513
501.612
25.832
50.952
21.1283
36.5979
16.5058
74.4073
36.1899
112.937
59.1755
255.429
5.71991
37.8077
606.708
20.6042
74.3822
65.3183
22.1229
33.551
18.4591
7.88687
12.6878
540.285
-0.610558
26.0277
37.2147
-17.0398
12.2325
170.406
-14.6479
-9.03809
13.4107
-39.1335
97.6503
37.8729
24.0657
32.0776
-49.6018
1.06807
5.53711
-22.0229
-38.0163
12.7765
-34.2832
-7.49126
21.3537
26.8351
-31.9598
394.792
-20.5583
-10.1115
2.42418
18.2719
-39.1843
208.097
-10.2936
-33.5064
187.374
53.8338
-29.2118
74.2085
-2.80093
274.591
-20.0029
4.31575
188.823
-62.1744
-34.233
511.346
1738.08
-36.9123
-67.8355
-7.8326
2.10497
1177.78
51.794
27.6977
-24.1697
4.87268
-3.81388
-50.2151
-37.2621
-9.16729
-17.9518
-35.9311
115.344
-40.6996
53.7688
-24.335
417.656
-6.72375
31.2218
-4.15303
-5.26995
-23.8493
-32.7426
-5.98296
83.0416
111.063
31.0645
26.7926
26.7398
95.6751
30.3114
-11.2549
46.2712
392.893
-0.273991
50.2339
64.4731
36.7797
38.5527
-8.25208
25.6905
34.2396
3.36469
217.718
49.4535
49.1119
98.1218
-14.2287
54.3989
39.2214
13.4631
95.8696
11.8879
-10.5281
15.2144
47.0505
64.1099
14.6954
30.2035
-4.9242
175.356
24.2778
4.93173
2.34
-17.0756
-5.96416
40.6794
13.606
201.264
9.96851
9.26966
18.1046
545.41
529.62
26.787
59.5013
-1.70297
15.0687
343.905
-9.40246
6.98218
420.564
6.7421
-30.9119
40.3324
1.20805
13.6861
23.9053
24.448
-17.1968
329.336
67.1921
306.549
28.68
0.917184
24.0265
33.9641
55.2143
57.0596
55.5421
-5.09844
181.041
37.6688
23.3601
11.3002
-13.8363
17.6643
-2.70083
-1.45619
36.7768
311.936
-0.292503
-9.56516
10.3503
-11.5587
46.7333
19.119
-18.6059
52.6798
275.732
-8.97011
13.2245
32.7367
43.5613
470.936
17.7354
8.08928
32.6597
69.7002
464.802
24.687
-13.698
15.1502
44.5674
20.4665
-1.26088
37.5705
5.21503
2.83896
17.5431
56.0575
31.0218
156.784
12.7136
-27.7587
13.632
-2.75753
59.4148
30.5677
21.1074
51.6792
68.022
54.8508
43.4299
-13.1289
19.9542
31.5851
31.4932
25.8155
81.7573
29.1823
56.8775
-2.4205
15.4989
29.6016
13.4449
46.1416
51.3276
185.919
10.0407
191.919
65.6433
11.1104
2.21874
47.1839
30.2773
11.8879
17.5829
24.7545
29.6879
56.4404
-23.3649
0.697995
46.0457
166.707
-0.690465
274.08
535.448
249.042
-19.2907
21.1022
48.7307
4.48713
17.4648
54.2472
-17.5026
39.4118
10.5032
36.1574
23.8941
0.171092
56.2981
-6.54545
39.717
54.3158
6.98218
8.26951
46.0975
-4.67499
36.5843
38.6894
53.0857
53.0415
45.0627
27.7807
143.803
42.8293
-30.7832
50.2306
36.5244
33.3969
77.0676
220.132
23.3265
48.0459
-16.3428
27.3671
32.7304
25.6846
365.499
-6.34005
394.694
34.5309
56.6399
44.273
60.8107
72.7961
14.7977
38.9707
10.3503
31.5448
-4.80348
21.9301
-0.802301
61.1131
10.5518
6.95945
-2.70506
-11.3039
14.5133
8.29996
26.1687
25.8929
52.3374
19.8999
23.4592
24.687
91.2497
-20.457
134.523
50.7541
-25.0221
-15.1407
-8.75714
-13.0293
23.9557
50.9577
8.46116
8.17274
28.8979
36.644
-0.637371
-42.7513
-40.7159
-41.5902
8.81503
2.45673
-16.374
-4.54275
-16.3109
84.8358
-22.3911
30.3114
-0.489708
-20.6252
-26.8173
-26.8974
-22.7628
29.6192
7.07487
15.7474
36.7797
-43.8593
15.648
-8.0427
675.17
-11.6278
-9.04386
-56.9321
-1.14625
-42.7173
-31.1887
41.9933
5.67322
-24.4968
-35.2626
9.70257
41.5217
-27.3947
-29.7632
22.6876
26.6285
24.0657
-14.7741
-38.3574
-44.2796
-8.30227
-1.95916
715.203
-20.1488
-68.0014
-50.8088
-19.0826
-43.6536
-16.3791
4955.04
-59.2311
9.03148
-12.8175
-10.251
2.06994
-0.386919
13.5867
-36.3732
-17.7275
29.9988
2.23572
-1.64728
-0.0321259
1.35999
-0.926862
38.4583
46.1856
56.8338
43.6711
1.4165
30.0702
-2.20432
48.2259
31.5849
45.8025
34.8091
18.8716
-25.6679
66.4587
227.6
51.794
19.2644
31.3068
0.0557547
-30.7029
32.9992
70.1382
443.327
36.0251
48.0212
36.4479
14.7
175.967
14.6079
580.066
20.3004
76.7184
32.2375
35.742
532.441
20.8592
37.8815
309.327
17.7441
64.1761
52.3405
97.9968
57.0908
32.4521
68.2669
22.8486
41.0812
-5.00901
-5.53299
3.34096
34.0911
12.2093
47.5281
2.66093
27.4736
14.5876
0.352247
9.88388
-2.75753
87.7203
31.3038
425.996
47.3443
51.6792
45.5332
11.7473
48.8234
39.6817
36.9916
291.774
16.2061
12.8445
130.819
282.563
739.137
48.0241
-2.6768
13.774
-8.0427
30.4915
1.49062
777.027
25.0907
37.8675
2.54448
-8.60648
39.4064
41.0955
73.4333
148.383
337.624
6.26568
36.3236
-5.40031
45.1764
32.2507
46.5545
86.4255
-12.1205
26.9349
49.7938
20.5296
-2.56453
247.843
-47.3866
-7.70529
20.2728
5.07214
2.47225
82.3582
29.349
50.6562
6.7551
29.5163
39.5265
3.82428
-9.14354
14.9604
15.7658
31.105
6.5694
68.4434
44.3116
13.7303
-4.2057
-17.1968
61.5699
49.5506
41.3604
23.0578
1.5049
27.1541
52.1375
57.0883
85.1706
57.4162
13.6422
69.528
28.9823
25.6846
27.3931
85.473
51.3975
1292.28
45.3955
501.545
45.8182
-11.5369
48.5309
344.444
-6.5163
41.1111
185.911
46.9864
28.3169
18.9851
47.2519
10.2479
399.043
43.9723
11.6042
99.5477
52.5072
11.5685
83.7534
82.0487
57.4368
332.916
71.0123
30.4093
257.175
161.324
8.38726
60.6312
78.6586
17.441
38.1459
15.3707
1240.46
50.2888
35.7112
60.2782
21.9171
2.66288
-4.07198
1.02625
36.1371
25.6578
-35.5794
-9.63089
88.1808
43.4032
-12.5863
134.348
46.4282
-20.5612
-6.92
62.2259
248.896
22.6312
38.974
53.9137
-8.33558
42.4928
36.0546
6.54875
-1.51745
24.934
6.13784
31.677
30.2205
5.7565
-11.0632
52.1923
-5.2316
25.8063
8.75977
-22.2618
41.0202
14.7259
-0.173178
686.896
10.1734
6.89147
3.10332
-2.16762
3.52742
18.0255
36.7431
12.3999
-35.5463
13.2495
122.666
3.9947
-33.3312
561.074
-5.02713
-40.8425
16.4171
4.69017
-20.8128
-13.4573
28.0103
-13.7545
30.0415
9.92044
40.7607
22.6599
710.347
13.4801
-16.6398
18.2266
32.6324
44.2234
10.3175
75.9397
31.1931
34.3008
38.8978
39.4405
44.6473
12.6187
404.524
12.0693
16.0684
33.8641
-31.2901
-5.99136
53.391
295.766
38.3477
72.4087
36.131
3.00426
54.5354
17.7379
5.06985
7.55202
-6.34005
55.488
25.1606
21.662
51.0177
12.826
20.4199
35.2226
525.719
2.69278
-4.30682
-2.60516
23.6703
12.5816
332.753
-5.68169
7.01704
33.3415
221.072
20.2707
5.04496
15.9629
-16.5091
31.0798
14.5823
13.2727
-23.148
14.3251
-9.57251
430.887
-21.8756
-3.65892
310.688
0.357943
-40.2646
-15.1571
-13.9558
-32.4965
-12.7662
-47.2751
378.615
-16.2903
20.9965
3.39376
599.257
28.2534
211.388
676.104
17.9013
29.3744
51.0471
0.926551
17.2232
4.02465
17.5296
-1.30293
37.997
44.7954
90.1906
318.726
-1.69284
-0.281541
669.548
16.4831
26.5634
171.704
73.8164
47.2378
30.6555
46.7177
64.0505
47.1439
25.0063
25.0792
28.3329
753.573
18.4435
298.195
13.8165
59.885
3.05767
234.724
-17.4016
-0.209023
35.2653
16.3165
37.9688
37.4863
49.3239
36.8453
35.6637
25.4958
44.5088
17.0377
389.882
32.8099
19.1023
22.7156
50.5677
31.345
21.388
120.917
46.1856
34.3008
10.7868
61.9293
23.863
111.395
53.5497
91.9602
38.0503
453.155
26.8376
44.2715
54.2485
26.4941
-15.4058
26.4301
-9.43608
-25.2441
2.09325
479.964
31.7198
-25.1896
-18.3228
19.5813
-19.0332
7.30143
20.2301
-38.7422
84.4222
-21.0219
701.259
-6.53137
-1.19759
224.723
-28.7484
-37.8862
-3.39588
-38.3648
578.726
9.95299
6.11483
19.8201
11.7473
3.84585
11.5708
51.9841
20.6042
-0.58042
-36.2678
-20.8887
23.997
27.6896
49.4806
4.92059
673.861
-43.8593
47.5071
-9.91676
242.261
-9.75378
-18.4142
40.0832
-40.559
13.1695
299.717
39.6876
11.5366
-10.5281
-41.0076
32.058
11.636
-24.66
-47.7278
-38.6574
-4.55413
-11.9349
-8.90439
-30.5201
-60.1791
-13.4604
-47.4017
-38.8679
20.6197
-34.8683
-9.471
-21.2508
337.388
246.053
25.7681
-11.0733
-24.2867
195.854
23.7875
8.66009
-17.8358
-22.0658
279.072
18.9235
-7.48609
-4.07333
20.2453
-13.9704
-18.1339
-23.9256
26.8997
40.1803
-4.54631
50.7307
-11.6136
44.0207
17.0975
27.1033
53.3115
44.2977
45.5013
30.1726
-15.9953
10.692
0.0557547
19.8969
44.2436
27.0346
27.4064
10.9519
24.168
402.61
54.2296
58.4744
30.1198
18.9466
26.4814
16.7184
2.48726
28.2002
576.805
39.7133
10.3352
36.2837
36.3941
27.2737
8.73296
14.5876
97.8037
40.346
50.239
40.6741
39.938
28.6036
184.738
66.148
54.8508
603.547
47.178
42.6138
16.8561
20.0343
3.08762
63.3524
67.045
23.2437
34.9056
16.0639
9.08879
211.339
-0.610558
650.528
423.33
14.4417
-30.2517
-2.04724
32.8472
27.04
31.2668
23.7581
19.9699
9.07678
3.52742
1.15892
23.8174
38.1212
34.8887
1.93497
42.8645
159.427
12.0963
9.6169
205.676
212.172
-25.5089
6.21727
42.654
776.805
275.29
20.2759
313.962
372.552
-14.5243
-0.765941
4.76131
-7.48248
-19.4509
-0.969159
1053.65
-3.91192
-22.3059
149.028
25.5709
24.9305
35.6924
16.5363
33.2334
63.444
40.1803
46.9826
17.4356
-20.9839
132.722
39.5863
36.4449
42.4237
34.257
8.62646
50.7873
627.26
33.7889
-11.9622
25.5029
36.405
12.2917
9.78821
48.0212
135.773
38.9707
130.291
-0.314341
48.6074
30.3634
24.4976
30.191
480.005
95.9776
18.5924
-23.7497
-15.3997
491.363
23.1653
100.112
46.6871
42.2662
14.3552
3.34323
4.10038
371.579
-29.4088
20.9965
10.89
394.984
41.3719
7.11488
1.03475
14.3819
24.8102
-8.44378
-12.8419
4.41117
28.6821
9.88597
901.244
105.183
-9.23603
-29.8038
322.058
94.0939
83.9023
-23.8093
543.806
1.164
47.5795
28.4972
233.055
225.652
24.4139
391.546
-18.396
47.1839
-6.77994
60.192
37.8729
31.562
-6.49832
21.3127
40.4235
1.1836
3.21314
-13.3275
237.664
-17.4166
0.487493
9.37534
9.96851
41.1288
169.904
18.7971
302.858
11.7945
38.8866
-12.9474
35.6834
29.0618
2.23572
22.7156
243.596
-11.7585
1363.22
59.216
-17.7935
49.7027
44.3116
41.8413
172.982
18.8258
-2.20432
18.2409
63.444
30.8099
77.9126
39.4863
881.38
12.7493
34.6504
31.5228
24.5938
-3.22437
27.3671
33.9207
17.7379
198.099
3.80389
-23.2066
6.76227
12.2917
15.4104
44.273
431.876
-19.0332
354.004
728.627
-14.0126
16.7483
19.119
22.6235
3.99261
137.207
507.978
6.49974
247.835
42.9702
34.2785
163.913
200.885
11.4666
43.1369
562.544
-18.1275
3.83734
-2.28124
15.3505
-14.0276
23.1653
-29.1982
12.9539
8.533
29.3477
-4.15303
-14.6403
-6.98272
17.8572
12.7577
16.3113
19.2333
81.6643
68.022
37.9842
5.71991
45.3039
40.7397
-16.8771
8.78991
143.643
40.1103
33.0316
-12.0471
-49.4815
-13.6649
24.8693
10.861
19.4685
19.1268
-8.69992
76.8877
27.977
20.947
38.1248
1456.87
39.747
39.0582
2.0925
4.74607
-8.67234
49.7938
314.758
48.0353
6.08813
136.272
-13.4604
-17.4166
24.8504
-1.86906
-64.8533
28.7092
1.93047
-10.1115
27.6422
-5.45111
90.0313
19.1023
-9.40246
5.10812
31.105
-25.2897
53.4509
41.7971
-17.3242
3.83324
18.4104
20.3405
19.5655
14.1944
489.262
-5.0532
-17.2358
38.3985
12.7821
260.726
40.2217
53.3115
57.4162
71.7383
319.721
35.7948
0.871285
-0.552352
1.92982
-21.3326
374.079
0.797706
-10.1971
52.8917
40.5249
38.3219
265.825
20.4199
70.8299
252.105
338.892
578.968
50.9781
367.452
0.205935
15.0986
12.1219
49.1835
586.449
28.6563
10.2391
30.5781
30.7856
20.9745
28.1443
20.9388
-0.579562
408.704
44.5674
24.5171
126.777
-6.28967
41.0273
9.79459
16.438
33.2856
47.2799
30.1397
29.002
218.053
41.1773
41.8038
26.9015
225.266
31.6871
35.2963
42.4746
19.106
54.3405
19.1396
34.8185
62.2352
17.3688
518.798
51.5465
36.5633
64.8489
32.292
60.3489
32.3198
21.2283
47.1786
28.2132
2.06806
79.2347
15.1941
22.4207
4.36132
7.58548
-4.1553
2.23201
427.964
293.141
55.3847
108.058
11.5966
17.3801
12.7577
27.5557
38.064
32.3518
32.362
142.527
150.252
12.6288
1.86358
-0.273991
23.9415
32.614
31.1575
-6.37801
209.349
28.6174
5.94867
8.66026
49.4535
43.4897
40.0258
-4.85834
18.6067
-1.5294
43.4358
258.913
-44.3341
2.59039
421.864
45.3692
22.1916
108.914
-4.62426
19.4387
14.9074
1.1836
15.4585
8.83534
678.07
10.6943
34.2207
-13.1135
11.9834
28.0103
171.778
1.93047
-4.48929
15.5426
-48.5546
214.594
-16.6398
-11.2765
46.0975
17.8436
42.4375
39.923
35.1497
20.6998
20.1149
32.684
32.935
182.353
-4.1173
36.5244
40.8931
20.8456
40.2217
30.8227
222.334
465.292
38.6115
99.513
32.7304
-11.7967
6.77841
68.6065
252.172
88.499
55.1885
12.9702
33.8224
3.34096
13.4764
-8.40544
2.55054
12.0313
32.8959
-7.90117
19.2542
14.6318
31.3038
39.938
29.1904
39.911
643.308
24.4606
49.0521
48.236
99.315
44.3972
149.265
224.614
46.4858
37.0599
32.614
31.1575
58.7515
-13.6649
22.9952
10.861
2.20054
19.4685
600.087
36.2777
-1.11021
11.5891
58.3883
257.463
60.192
63.9171
56.6136
33.436
5.84063
19.8087
18.6556
9.83627
18.5316
-28.453
186.857
64.2057
-7.49126
11.9834
24.961
20.5141
12.4824
39.4118
17.9995
28.6611
35.1385
3.91922
44.0543
37.843
9.59712
16.8345
12.6044
19.8606
351.398
14.0955
212.978
247.989
36.1749
15.0776
-5.95245
136.307
22.2145
493.704
16.0684
8.06527
50.2306
823.632
312.633
30.8514
42.0671
2.39783
44.2337
20.8022
4.61942
-2.42642
-29.9293
3.03028
8.63634
16.0398
17.2845
53.6434
135.773
104.655
42.9087
325.703
-42.1236
52.1595
24.2445
34.1115
2.08
24.6073
24.7631
13.5763
7.36292
77.382
41.8225
30.7856
7.85606
71.2479
-12.7944
6.9167
-10.6312
5.71141
5.21503
37.8393
-19.6498
-12.3316
34.7699
10.607
306.942
-20.1012
-2.75753
-22.8496
51.9185
2084.45
34.8126
24.9185
483.835
55.7323
136.796
141.849
-17.5271
-9.64432
-5.98809
168.245
17.6215
19.9131
64.7896
655.167
8.15176
-24.9093
131.691
-20.9982
-15.7026
10.0981
264.629
-12.4481
-14.2287
54.3989
-44.6329
5.95444
4.04035
26.8804
-9.14844
133.258
10.9472
17.085
-25.239
-33.0352
29.1791
575.253
-6.31266
-11.7794
-26.4459
14.6506
8.82028
137.294
11.2494
294.967
17.4648
16.7659
2073.85
279.786
42.6347
3.91922
-43.0274
8.44708
-20.3879
4.52138
-8.25043
15.9696
-6.28821
13.7303
15.5601
-11.702
-16.7815
-24.6931
25.9627
10.1952
-32.6573
-12.9875
13.6875
-20.9839
-17.8235
9.03399
-22.2579
-1.00772
34.9274
-21.965
-2.61793
22.6763
383.181
-4.46598
147.317
-4.82449
-15.8193
304.017
-6.32674
21.4553
-39.6479
-30.1799
3.36349
-11.5587
46.7333
6.00054
-14.8578
114.718
95.6834
0.877542
105.406
41.0961
45.5229
25.2317
720.234
25.1634
20.9745
-9.14809
61.8775
60.2942
-11.824
416.2
27.7008
11.3987
23.7036
1.2066
258.419
13.5427
83.9044
3.3005
7.92447
-5.46754
53.1349
-18.7928
186.107
-14.6143
41.0574
54.0369
0.10391
-18.3753
-2.02228
176.251
3.34096
20.9727
-2.78324
221.816
-17.9538
20.4502
87.2438
10.8395
4.10038
-35.0937
578.203
-2.23483
46.2963
46.057
2.42972
26.7398
13.2162
32.1855
61.3545
-11.2549
115.532
129.037
308.799
26.9918
34.8045
4.86639
319.247
52.9803
8.98688
140.881
-10.0804
133.445
236.803
-4.85834
37.5323
11.1104
22.8335
39.6876
13.4107
2.51755
23.2051
45.1764
46.5545
9.58876
-4.62426
94.4013
25.4309
369.106
16.1761
-7.03033
-9.57935
20.2728
1.32401
7.98376
266.122
283.723
-3.14995
-0.100668
24.4193
284.117
553.4
158.827
2.04516
-13.0423
29.0618
386.419
0.226788
-5.65432
40.7154
42.0027
29.2309
-29.0379
156.525
9.98216
30.5527
5.16463
9.45543
-22.819
18.4664
4.82402
20.7457
-6.92726
18.3715
53.391
10.9081
292.585
345.666
33.0533
90.4789
136.994
117.063
-21.1671
8.29397
38.5286
7.91414
55.1885
9.07783
157.037
-22.8031
67.8447
28.2457
54.5539
84.5774
519.222
25.2404
24.8207
26.1036
51.1451
51.4686
51.4003
56.5818
457.124
506.611
5.71141
12.7113
49.0837
-34.6424
-3.07166
25.1497
8.533
-7.90117
-27.7587
231.024
-6.50566
-26.5977
6.94096
36.1899
56.7146
49.8052
21.1704
11.7473
-1.77635
61.3545
-8.07668
1.60008
35.1859
34.4881
643.977
-6.37801
145.631
-19.1241
9.69681
-11.9545
21.3425
6.29261
-6.73241
0.0510218
7.36228
9.715
50.932
26.5291
8.21259
0.221887
15.1914
536.375
12.8213
398.3
-6.79827
19.8087
13.0334
1.1836
6.08813
-32.3941
-37.6903
601.233
-21.1648
74.862
33.7896
4.88104
51.1499
132.59
18.9118
3.82428
21.5655
-7.13461
-9.14354
303.567
428.647
10.1436
-6.37637
418.894
287.94
143.041
-33.1656
61.3866
226.847
6.99645
150.75
-4.54631
16.9975
41.7985
-39.7246
797.395
62.0751
12.1107
91.1494
2.39783
415.299
22.6763
12.1157
10.692
11.3002
3.03028
28.9087
36.6546
21.0326
42.399
81.4254
108.403
-22.6836
-17.2512
4.7281
-0.314341
27.9927
34.1115
26.3717
52.6798
1298.97
1.98011
27.1145
60.4279
56.0886
51.1451
51.4686
244.222
28.9115
-1.54997
35.765
55.8118
50.7541
-17.5258
19.9473
95.3752
34.1575
25.8083
14.5449
52.9021
32.0138
47.5127
44.9255
39.9298
339.871
783.738
27.9389
24.4668
38.7264
43.4688
-1.88149
6.02115
47.937
50.9908
-0.148215
9.98352
15.0817
21.5796
34.4097
28.8979
40.3921
44.3402
7.09136
11.5966
-21.9752
192.145
-2.23483
23.8076
13.7011
9.86297
46.057
81.1405
-44.8799
37.8077
50.1101
46.2712
3.08762
24.0889
20.2488
23.9415
26.9918
51.7722
12.3157
189.462
-29.5945
-2.3047
-44.424
-9.98089
26.0277
-15.5434
20.3481
6.38605
50.6508
9.23634
17.2113
-1.54183
22.781
13.7619
10.0867
17.0885
339.405
62.2358
37.1842
449.994
-3.68722
80.3458
-7.36523
13.365
-22.0868
-18.1456
448.289
35.1577
-17.7986
1.67604
5.28335
0.993441
28.3069
35.2203
24.8311
-15.7585
59.1092
48.1503
4.91195
-40.3245
174.124
-5.43933
-26.2268
-9.33034
-10.9734
-13.4437
9.00091
58.5755
-3.14135
22.926
27.0618
5.75314
32.7763
25.9006
20.8456
32.6968
4.94233
6.14596
722.646
37.6688
51.9215
33.7889
522.147
158.562
25.1606
11.6623
16.162
10.2109
-30.1799
0.979966
-43.4179
-24.4812
4.12647
901.561
-33.4887
374.919
-8.49279
12.9851
23.0341
-20.0015
0.0892122
-2.28124
-2.78324
8.17274
149.761
16.0293
306.709
-9.77523
-5.26995
8.00981
-2.75753
63.3575
85.6517
56.8046
47.9311
45.5332
108.794
4.96168
-2.14806
38.9895
636.761
369.946
6.74045
58.7515
55.6756
30.4915
30.3115
428.451
25.0907
30.3712
358.617
0.763855
27.977
105.28
64.0105
2.51755
359.524
37.6998
173.112
24.2778
14.3021
11.7103
-13.6535
-18.9497
-8.88284
-7.49126
-23.6239
802
1060.78
17.9995
25.7681
-16.6955
338.283
20.9764
-7.26948
-50.6319
25.1361
6.7421
302.672
70.3175
12.4524
-8.80271
-4.07839
5.34794
60.795
-10.1685
28.2419
-38.7864
-13.4876
12.1616
72.7522
60.201
28.9773
38.319
-12.5947
6.7524
13.306
-4.75091
207.303
139.821
8.54356
19.9102
33.5384
-6.5163
-24.6772
3.62982
17.2449
9.50506
15.1985
47.0961
26.6371
-1.76802
216.395
22.9466
41.0961
32.4045
38.3501
11.8374
40.1559
2.23386
37.7036
95.6107
24.687
294.386
14.5823
20.769
-6.28967
56.0198
2.29833
541.177
31.4115
-10.8162
32.0138
-0.98307
26.898
29.9329
8.07064
0.664573
13.4967
40.6005
2.23938
-11.2518
-8.97137
12.3297
-16.3644
35.289
12.1911
42.3601
56.5799
115.105
61.6797
23.5255
-13.5234
-5.10865
4.73873
57.7353
28.6937
40.4348
66.0952
-9.27261
389.316
13.108
16.2862
3.08762
3.47414
48.3598
16.4452
15.7474
31.1575
25.4342
-6.37801
322.995
21.1211
-41.6129
-10.9179
272.904
38.2091
49.1119
25.0333
-6.73241
-12.7738
58.3883
165.561
2140.9
5.84409
28.3098
34.1248
55.9248
3.96656
394.552
233.082
38.5494
18.6556
55.5315
210.361
-9.90532
-3.95716
12.5684
5.62721
-19.8757
292.952
-13.7545
481.691
9.92044
23.8941
9.54142
-11.1683
-12.7568
24.5896
-26.2691
-24.8769
6.39545
-27.1638
40.3324
3.08212
36.2191
17.4342
8.91277
374.898
198.321
-6.12201
33.4589
35.7382
-10.6754
-19.1098
15.9097
44.6413
3941.39
47.6893
59.2902
319.115
19.8709
135.12
-9.92268
419.847
732.042
42.3695
17.6643
55.5174
145.144
-24.6554
18.5458
1.48942
6.60216
-32.1735
239.762
384.562
26.3717
11.4503
18.9851
65.9925
-1.76802
30.8626
51.0576
102.94
28.6563
39.7152
-22.2666
5.04264
3.90584
-4.15832
39.5097
66.8071
5.71141
-32.7683
-8.58346
9.20581
16.4617
384.536
45.4911
15.9831
7.1355
-6.1775
8.07892
-5.12956
2.37693
5.71991
139.007
29.4953
-13.1289
23.7824
10.5839
-41.5034
516.876
3.04653
1.07134
-8.25208
66.2478
14.4461
21.1211
147.668
-7.16979
94.8673
30.7129
32.2453
-29.3146
437.421
91.8803
9.23634
19.0853
58.4283
-5.32998
39.9989
23.2051
4186.89
122.013
24.5813
-38.6574
41.1444
72.3981
-19.2757
-47.0607
-22.8308
-34.2832
3290.86
4.48713
-0.100668
-2.5101
37.5377
4.88104
-8.82022
33.2644
-9.19924
-18.6645
42.1803
189.642
-7.26948
-21.1288
42.0027
8.61616
-12.1713
36.5843
3.08212
744.572
70.757
440.491
567.512
-0.499811
31.5849
27.0618
-12.0426
-22.3579
-29.4161
-17.2358
0.917184
30.216
645.545
32.6968
606.518
-40.7057
8.62646
37.6688
-25.3656
-17.4189
-31.8034
-10.0882
-38.3081
25.5324
6.46279
190.862
-22.8734
29.091
-34.0475
-3.36979
33.8679
24.5688
206.392
-7.39022
19.1985
5.48886
62.3895
11.8374
15.7931
330.195
0.222236
16.8999
-20.2906
3.90584
29.5749
-17.5341
35.4051
26.6612
14.564
11.6726
738.537
36.2683
46.7995
152.374
-3.08356
39.7336
322.028
16.9705
11.6097
3.59992
-27.4978
15.0817
24.7208
-17.7758
8.17274
37.3168
6.65894
19.9774
-15.3974
-55.8697
-18.2271
-38.3648
629.325
-23.0441
8.07892
15.4852
15.5482
405.301
-14.8948
32.1855
155.058
-59.9806
248.67
-13.779
3.47414
18.3748
22.0674
186.287
31.1575
-53.2297
5.07577
118.573
-37.8648
-12.792
18.0306
36.3351
-6.82585
5.48821
287.077
60.3024
388.224
19.3841
-4.90588
459.368
13.3173
22.8804
26.4554
-30.8612
10.0683
57.2901
44.8925
-6.31266
15.4585
18.2057
-17.0756
-7.83823
256.197
30.4726
-8.63133
23.087
56.1213
10.6084
33.7896
6.7551
37.0125
534.28
1.95021
-15.9158
107.183
431.262
3.71601
5.10812
27.0102
36.7272
21.5918
4.95618
-5.01036
47.4193
3.29057
-7.41116
-13.4487
14.4927
50.3255
38.3062
17.9425
9.50127
-17.2358
38.3985
-19.077
42.0671
44.2977
-6.9725
4.87833
18.9282
-28.6633
206.203
23.645
46.1177
73.8863
100.373
216.358
85.9145
-22.6836
320.081
-40.2495
-9.68467
9.74867
13.3629
296.503
28.217
12.1219
51.0576
42.9702
32.4045
19.6095
28.9115
4.10793
-18.5184
-1.84071
-35.2832
-1.71636
276.952
15.1468
2501.22
19.9473
41.0273
-8.94607
33.3046
12.6708
17.2948
-5.46754
-8.47933
53.1349
28.0589
281.684
56.0499
25.926
158.667
-3.34918
14.2038
30.3761
109.198
39.0371
30.9318
27.3675
-7.00212
19.1735
358.325
126.023
161.783
125.32
30.312
33.8354
3.94213
64.2422
455.6
41.1281
33.1132
25.1789
12.6332
-2.28188
-29.048
-16.5434
-13.9598
-7.63207
243.336
215.824
-33.7547
-2.02228
409.16
3.83734
-4.1553
-3.39019
581.925
23.1653
17.6535
248.613
2.38761
10.3609
61.2889
19.3233
56.7146
194.108
19.2963
13.6213
283.082
25.7472
-3.75861
36.9009
38.6949
20.3407
44.6117
57.6747
34.9056
437.313
8.8239
-22.8722
13.4449
10.5343
152.186
167.462
-16.1027
206.198
29.8511
-39.0107
24.6951
-10.6009
-25.5206
13.3403
58.2949
7.71469
-15.8687
-16.1686
76.0307
1191.82
21.7983
-2.40906
-11.4534
12.7765
14.4425
109.183
-22.4838
825.328
271.639
-23.1248
31.9155
-6.36336
19.2908
35.1385
-18.5696
-9.29419
35.834
-18.7728
177.522
73.8618
-2.62823
452.597
36.8153
39.9672
72.8143
149.127
31.9901
-1.30507
-32.2283
42.1466
24.0265
13.9848
36.4449
299.171
-1.3503
-2.61793
219.453
10.2416
-16.8108
1.15622
-6.35619
25.1606
12.2917
32.277
21.7842
37.2865
40.8448
246.483
363.451
50.7345
13.3244
20.8592
67.8666
-37.3753
566.426
13.9873
30.5781
246.303
9.59257
33.7665
17.1907
-9.94989
11.4021
12.7083
19.9555
12.451
7.92053
23.9343
36.0355
83.12
13.0663
26.8113
109.074
71.0425
73.1925
20.98
11.237
7.89522
17.9519
17.2576
60.9168
15.9485
16.1231
26.6976
11.8579
14.7503
52.8008
-5.4282
94.2272
17.0682
9.30226
12.9702
23.102
306.94
11.6023
2.83896
17.5431
26.0724
102.236
224.483
-7.14402
2.38761
-21.4982
22.128
80.0295
92.4119
19.2333
94.7828
305.976
260.593
49.0521
55.7323
18.7302
27.5306
31.1986
-4.02212
391.258
71.9694
33.0316
497.699
49.3812
25.6905
43.6099
2.20054
62.572
15.3787
12.0083
33.7842
67.3324
1495.85
45.3098
21.2582
26.9532
43.3024
75.3543
10.9472
45.196
297.1
800.924
49.7938
26.1518
11.7103
-8.03126
19.3357
-16.4796
-7.9458
-8.42829
-22.6868
12.7796
-27.2746
9.67133
312.088
13.3143
183.272
17.3348
377.795
-36.4681
16.8804
31.2837
-6.33244
6.52711
5.45842
-3.56527
-10.2972
8.70432
43.7154
45.5452
230.053
30.0702
-0.330254
16.3668
14.7183
27.0618
126.638
15.1235
-1.30507
193.946
61.5078
75.1936
23.3551
60.8078
0.523762
39.5429
20.0624
-13.0627
-28.8288
25.5029
25.1606
21.662
40.5249
21.4553
-11.5369
14.7977
-24.7475
-25.257
-7.81061
35.9856
13.3244
-1.62959
39.7556
-18.6346
39.8132
29.8517
77.4297
42.03
28.4708
13.3407
33.7665
45.3017
33.1536
20.7724
48.3155
18.0814
27.4435
309.019
22.9131
25.8083
-11.692
467.071
9.52499
47.7426
15.6536
46.7995
0.574377
84.7112
89.807
-19.1478
37.8393
-8.40544
0.786866
82.2944
14.1552
68.7031
13.4707
-5.10865
14.6318
68.7851
41.8121
53.5533
24.8657
28.2087
60.2965
35.1175
22.4783
46.2712
-13.779
37.2073
38.9895
333.162
26.9918
40.5278
-17.6693
21.733
21.2702
-9.91676
41.7359
5.23875
-13.8285
32.5869
54.7341
8.26012
52.5249
37.826
97.7837
356.716
43.3254
56.4208
41.6211
24.0657
24.2778
24.8288
-0.534992
24.1538
14.6506
17.3541
22.4938
11.9834
8.09445
232.284
3.1121
22.5452
10.5032
23.0389
44.5088
9.44647
25.3137
189.642
11.2123
-6.13628
83.2322
32.979
60.9471
46.1856
11.8562
190.824
1.37425
39.0811
0.824873
25.4387
-18.6097
-42.5345
32.7763
113.982
7.72717
43.9699
43.9412
53.6681
-3.22437
19.8709
17.0541
-6.17455
-5.56644
-15.7104
36.7473
12.0421
32.277
55.5174
621.156
16.5741
23.4688
29.8667
5.75693
418.161
32.2593
7.60231
772.993
54.8057
283.529
203.268
497.221
72.015
-7.27403
33.7665
395.752
177.457
762.335
33.8875
1031.95
95.3752
34.1575
27.6824
42.6559
15.1472
57.113
77.4978
43.0514
43.4817
50.4277
45.0815
55.593
32.2244
69.333
36.0062
12.3297
50.9908
-21.9866
29.6668
27.1836
15.9485
31.1157
-20.1206
300.283
199.03
373.4
9.98388
52.8008
2.06806
45.5015
43.3051
46.7034
-12.5053
9.45954
42.6964
58.454
47.8165
26.9134
38.2682
282.819
29.1477
94.94
4.10038
2.86467
-11.6052
107.901
73.6442
45.4804
33.8309
50.9261
111.954
46.8412
25.5764
571.316
35.2414
852.279
56.9769
94.8758
23.5601
-38.2371
45.6331
36.9349
45.484
10.861
-0.610558
-9.14337
46.6424
12.5676
55.9554
-15.1657
793.718
25.1659
-24.9552
12.5137
38.7106
11.0237
8.63214
35.0618
645.319
33.8642
8.34821
335.704
8.89923
-14.5905
-4.89419
34.3283
19.1276
7.04672
-0.932026
9.1723
1.53522
-27.81
29.1044
298.172
-0.386919
22.957
112.806
-37.5134
36.9672
-1.10082
-0.754168
-45.9044
38.4583
-6.28821
495.365
9.93795
-15.4501
-5.53709
-41.5597
21.0519
40.0182
29.179
-13.4865
-3.18026
11.2245
11.8451
17.1238
-4.1614
29.2355
-5.68795
-40.2367
33.9362
-9.50966
-9.26007
-6.14135
323.18
-34.0257
20.4199
44.5929
117.172
-0.314341
1246.14
41.6078
37.6873
33.9777
-15.5293
-12.0754
41.17
20.1355
32.6628
42.7118
18.1634
1.15927
12.2148
-10.8869
70.4352
291.007
19.0185
167.061
38.2162
8.85756
-4.25696
-5.66824
10.2552
-13.3909
-32.418
2.63906
47.4777
16.0335
26.545
-44.5786
-4.53687
0.391009
-36.9791
-2.19234
4.69484
128.393
8.62687
-16.3725
96.0102
13.4973
-18.28
-34.9937
-9.61253
-33.4063
-26.0429
386.582
-1.67246
-30.0531
-49.9866
-33.644
-22.896
15.3505
-49.6349
379.348
9.20581
-19.378
-24.7678
-60.3309
74.4073
-38.8628
-2.66869
-1.31842
265.683
14.3819
4.19546
818.019
19.0973
71.7857
-3.2325
861.888
18.9761
166.926
-3.56691
1.59253
28.5016
164.487
152.353
-13.729
37.2721
1.32321
-2.14069
149.752
8.48432
6.42524
74.3703
36.8765
23.718
6.33852
52.6957
58.2949
39.0582
11.9424
137.875
12.0963
-9.84143
21.0168
25.0909
4.3432
19.6827
-5.82023
33.3943
34.5696
-12.8175
2.86751
116.388
3.36121
-28.8769
503.263
-26.2231
-6.19758
-36.3175
-10.3395
-16.4436
18.5769
-20.6046
28.151
15.2635
-4.11755
49.2052
23.5109
97.1212
248.453
8.06527
40.8931
159.527
493.717
51.794
204.797
47.9818
56.4095
-21.1671
0.0557547
-23.2066
32.9992
122.612
1.0473
39.7733
132.354
7.34805
24.4521
33.326
28.4689
134.024
10.0468
6.40906
5.45768
21.6515
1071.33
-0.404901
-10.8921
-51.9603
-28.9945
-15.3533
237.451
23.0715
13.6111
29.1904
598.33
-26.1392
206.474
42.6138
5.61172
31.2787
-2.53458
48.3598
27.6896
259.692
-10.1261
45.6331
-2.4205
8.00267
13.5046
11.9148
4.51199
24.4139
-18.396
15.3248
35.8995
13.7619
-14.2762
26.4588
47.0505
-5.91936
17.085
-17.7427
16.0606
41.1444
331.175
-17.0756
9.02837
-10.7569
3.75314
-18.0017
6.22038
20.5141
121.178
-3.69172
8.62917
9.54142
204.349
-15.9158
174.65
24.5896
-5.65432
-17.3807
19.5139
40.4753
623.398
-8.7585
50.1422
15.0776
5.29194
35.333
23.3137
-0.798178
-18.1717
-43.4727
23.406
9.03399
579.953
12.0821
61.1643
17.3904
44.2337
24.5504
27.1082
-11.7967
-3.69238
1.15622
21.7548
27.0346
-34.56
99.7434
102.04
-22.7813
27.9162
25.8523
-8.39036
10.9301
30.3634
2.0088
0.244474
-23.4853
17.3244
45.5229
58.9648
122.407
626.298
-37.1572
-12.9608
7.08608
28.2653
66.7989
-1.4498
308.792
347.13
20.4665
-20.0015
63.8075
12.7113
-1.51612
-30.8942
-8.58346
51.6365
-52.1216
-17.2274
38.8001
294.721
12.3238
9.92598
26.5633
29.4953
5.61172
-2.45449
154.887
7.22227
-4.16953
353.079
40.5278
-2.6768
53.1293
38.809
-21.9824
-32.2426
15.319
29.275
30.7129
30.3712
58.7665
-19.8509
59.8361
2.21874
82.7511
63.9171
25.9398
22.7072
10.0683
409.614
284.168
9.16131
35.2653
16.3165
30.4726
41.2345
6.3612
22.3881
4.98617
331.766
43.6536
1064
2.04516
163.12
295.179
4.10979
-9.14354
-9.88441
70.1137
8.61616
-27.1638
21.1823
3.29057
20.2845
25.7371
39.0811
51.4247
45.1085
8.06527
649.932
35.8382
19.607
57.0596
46.1718
64.8484
33.9207
13.9897
1.32171
-7.44051
85.473
300.648
44.1508
961.814
91.1247
53.3144
-20.9072
164.723
70.8299
6.60216
9.05599
80.4665
157.8
71.3492
48.9317
-7.25179
67.8666
5.72824
24.8207
60.5154
53.3426
21.2077
58.8966
135.293
24.5851
69.3738
17.1907
6.9167
48.8834
20.2045
309.375
441.62
27.4435
52.2717
34.1575
14.5449
13.5467
43.2582
25.2539
46.7995
-4.95763
63.5462
99.0145
56.3259
20.98
-0.00742269
-1.47511
29.8368
24.976
22.578
-0.909174
13.7949
23.2757
25.5996
2.22631
357.063
-4.1089
35.052
118.559
47.9311
4.25099
18.8384
26.5633
25.7472
-9.38081
42.5231
445.367
31.5851
48.3598
44.5562
43.8584
25.5353
-6.42493
21.733
36.2627
27.5646
-4.13158
-13.8285
21.3425
26.6231
4.41854
-14.2287
28.162
37.3473
-9.02566
26.5692
9.66255
-1.23059
-14.2762
18.9625
35.8061
9.07317
9.58876
115.316
446.726
14.1865
59.2797
-37.6903
-36.1573
474.626
-11.2394
6.3612
7.55267
-10.1115
0.550114
-26.0658
45.0537
199.013
-29.7583
45.7508
44.2234
-6.54906
124.896
34.345
8.91277
9.45543
9.04008
346.202
16.5923
36.4321
31.0609
16.9975
0.569001
501.913
2299.71
28.9773
-6.9725
-0.743868
11.4319
-2.87685
-8.04862
7.55202
47.9917
19.5384
587.63
11.6623
45.8182
-30.2776
10.8598
-6.5163
-20.9291
29.8667
13.4968
-22.3541
5.86667
468.917
3.85417
37.9391
111.439
27.0375
30.3449
17.0888
24.3962
-16.5425
5.04264
1212.68
-9.78051
593.42
65.3901
19.1649
16.438
33.2856
39.7836
28.2656
84.2808
187.981
116.857
72.9165
48.4147
317.962
-14.6272
-16.874
4.14709
38.5667
26.6279
9.05205
4.70414
6.05505
15.3713
-13.2667
118.679
150.014
7.0891
-32.7683
-16.1901
-6.7094
9.20581
5.2173
-20.2625
-15.3533
29.4298
24.9455
24.8555
780.114
185.63
50.1101
13.108
65.0119
3.08762
621.916
113.897
14.2909
-0.802731
41.8849
18.1942
37.9877
2.20054
-17.5767
17.5944
354.962
99.3765
543.345
19.0729
93.9955
26.8804
48.9476
47.0505
24.7545
295.805
39.5738
-27.1131
11.9424
54.2628
6.8058
15.4585
-23.0238
9.16131
-10.7569
22.4938
-8.63133
9.96851
67.3657
1.23803
368.45
4.29825
-4.21693
-61.6731
11.3205
15.3542
2.10085
-15.0247
306.833
13.8917
19.8606
-15.9194
19.7177
25.5709
15.6044
-0.457564
73.1737
-26.5672
-2.37388
22.2145
-16.0417
-20.0457
61.475
-14.0753
3.4118
-4.75586
-6.9725
7.68377
2.74535
6.94391
-3.69238
32.9992
115.116
6.6695
33.0286
4.58873
-24.6554
-9.56516
-43.4179
18.6223
35.9856
11.3791
223.258
17.2668
341.186
-17.8631
42.9702
45.5229
40.2242
11.8374
21.4153
-3.5259
26.2703
17.0243
40.8193
-5.46792
4.96296
4.95473
37.2791
15.4168
11.6726
3.90279
25.2539
25.0239
35.5551
118.641
50.4277
22.5927
-6.25114
7.86158
-3.75555
16.0779
54.7389
643.307
60.9168
2.83007
2.36821
-13.2667
382.923
20.7039
3.34096
-3.39019
-21.5239
19.7774
-34.1381
-16.5143
-34.6167
14.6318
42.5482
-4.54275
0.50286
-3.65042
27.6213
-22.4993
1.29365
-0.660515
408.272
563.728
72.6672
100.08
27.4094
396.499
12.3627
32.5146
1.32763
19.2471
-24.7463
-6.33227
-23.635
221.526
-6.82585
-27.3471
50.6508
-52.1292
15.2847
13.7619
830.433
20.8136
50.9914
2619.65
43.3219
-23.3649
246.571
-10.0608
-0.534992
1.66504
781.144
13.606
29.9901
21.2129
8.7343
7.55267
35.1385
7.72305
22.4567
28.8842
220.386
195.85
24.9747
217.959
7.0387
-1.78896
10.9141
36.9815
37.2071
40.1803
10.4462
65.7233
217.023
289.523
1.53773
15.2234
17.7043
1.1942
-6.9725
-8.24013
26.4244
-15.9953
-11.1886
-21.3326
130.451
-23.5652
6.6695
31.1546
58.9366
-15.285
-17.0614
12.7338
-40.2495
-5.93654
28.4893
-1.73933
78.9553
9.77055
-7.39022
43.5613
45.5229
0.593011
40.1559
41.5893
3047.45
48.7591
45.3017
23.7833
4.96296
8.70286
34.1575
24.7911
-3.59347
10.0314
41.1773
36.1816
40.02
109.074
52.3018
158.985
45.0815
38.7264
43.4688
-5.62962
0.398957
27.3223
49.1167
-6.99403
10.9261
-14.3793
18.3335
15.3505
2.83896
-12.3316
382.145
-10.2077
1.2367
-26.6418
-3.23459
-7.85703
47.9311
424.095
15.4954
-1.77635
19.067
752.885
-0.0104825
6.91584
-13.779
-4.11403
40.8081
60.725
201.698
698.224
-26.9927
-23.0352
34.2396
-9.75378
-14.6661
224.178
2.60188
11.6306
118.737
-2.98428
249.302
-7.63025
279.528
499.218
39.5773
21.0063
7.1991
32.0776
-36.4834
-4.9242
23.5569
-15.0776
136.116
0.465937
18.3987
5.07214
26.7244
-21.7498
0.598183
-1.97473
-17.5026
133.115
-21.3559
2.42418
-37.4052
-21.538
-9.00868
182.011
399.144
-6.13628
1.1199
12.2214
63.0522
-5.01036
9.93795
22.0312
26.322
-19.0709
74.4628
82.1846
911.621
130.386
133.19
-20.0457
-60.3393
1672.58
10.9081
7.72717
-20.091
-6.36607
13.306
8.36755
-18.6849
-40.0732
31.1251
2.67177
27.2842
375.231
81.7544
5.3297
18.5458
0.979966
26.0887
-34.9941
-14.9033
35.2001
32.2171
-49.6349
334.26
251.912
741.966
158.458
4.98483
-9.77523
-25.8847
-33.2196
-36.4907
-39.7162
372.384
60.5528
19.8201
32.4148
-3.24527
3.84585
453.85
8.88062
462.528
55.8006
55.1028
-2.6768
8.61452
36.2627
16.3202
0.506402
818.583
0.326475
32.5869
-21.8184
-12.3546
16.9176
18.6067
-1.5294
58.4283
35.8995
-29.3416
0.221887
101.398
30.3767
20.3176
33.9516
0.697995
9.28524
16.1761
-33.2673
291.804
26.7244
5.62721
13.7166
-5.72287
42.3624
11.7945
25.7681
39.5265
13.4801
20.8415
-1.90619
40.1286
-2.62823
34.6804
21.5918
6.83025
15.6044
269.408
-3.66303
1.54381
16.3668
55.9477
23.5647
18.8716
-4.1173
23.406
24.0265
33.9641
96.4437
49.5634
220.46
-14.4688
10.5005
468.704
1054.1
3.19578
-29.9293
-13.8363
57.2693
11.6623
48.0212
92.6698
-34.0257
-5.81703
1.48942
10.9301
39.2371
49.1041
45.1835
378.806
37.8815
348.682
2.75161
42.9702
9.91566
8.36506
2.46708
47.6522
13.4783
2.0963
45.0109
-6.20176
-20.457
12.7083
19.9473
438.329
22.9131
-0.428578
-17.3142
9.79854
3.90279
-15.9756
37.4292
15.5669
30.6496
9.19829
18.4297
392.925
13.4838
5.61478
13.5174
25.4482
-31.2459
31.452
39.7133
-42.1386
4.42461
11.0799
31.0218
31.2218
8.96543
11.5966
-14.479
6.6128
-19.1014
31.3038
21.1074
169.745
21.1176
11.3421
54.6743
21.9991
494.743
35.0268
211.109
-0.273991
428.795
62.5991
17.9379
-30.7409
32.5146
31.3127
13.6249
-7.16979
2.60188
60.3563
-1.20365
-21.7249
39.4064
174.154
594.424
94.3468
26.4588
52.6727
1072.66
22.4037
91.1388
-10.7785
-20.8238
89.6132
-2.42412
-5.61719
8.23527
503.488
140.086
11.4155
9.44647
32.8099
32.2208
-1.64728
13.0863
-8.01035
32.6324
38.6012
-4.67499
57.199
71.8263
216.934
7.16601
-0.499811
20.3405
-0.798178
24.4938
-15.3617
94.6205
175.154
-3.22437
1.1302
69.528
-17.8694
-47.404
-7.44051
33.0153
23.6289
-8.57262
4.79543
40.196
7.20376
1.67923
11.0962
30.5982
-18.6514
-6.02937
483.867
19.7056
8.17274
27.0238
12.9539
21.8514
-43.5084
-3.39588
-18.2271
-12.1279
490.645
27.5557
-3.16547
384.676
19.2963
41.7323
9.46805
118.393
33.2435
116.182
-38.1418
50.3258
68.9745
27.6896
25.1177
63.0166
-12.0002
38.1368
-19.2871
28.6174
172.031
22.8153
36.3351
455.784
-14.3221
13.8823
69.3915
86.0731
7.84094
37.8136
-12.475
-14.2762
13.3403
35.8061
54.7395
33.9516
-13.9946
787.806
14.1865
37.3962
-11.9349
14.4575
-15.2016
33.3912
32.3466
149.93
17.4648
52.3732
147.415
91.8857
-15.7337
30.5352
293.76
2018.54
-20.5386
32.8099
90.3168
7.72305
28.8842
29.2309
-19.6675
34.7102
33.0672
9.98216
214.211
608.614
-9.70058
12.6187
24.0886
28.9359
20.7457
4.66532
7.15993
15.2234
-4.75586
32.6968
38.6755
-27.5872
-2.61793
35.7948
2.74535
271.187
-21.3326
46.1177
6.4199
-8.32303
-3.33025
98.621
32.6997
108.403
-13.5031
7.18192
39.2371
764.997
24.4976
37.6873
161.57
17.4798
0.0892122
5.21503
67.8243
-10.2795
377.364
27.9465
2.91081
-13.7558
-19.1456
-5.26995
-29.4715
-15.876
9.95299
14.1979
30.5407
32.362
20.7124
-2.36377
134.922
5.04178
91.1687
59.6961
44.6117
517.997
711.444
-8.299
-12.0002
21.2702
-6.16863
28.6174
35.2238
5.94867
-10.8582
118.737
534.441
15.2847
-12.475
15.7089
9.59222
35.8061
45.196
-0.876124
25.4309
-3.2822
-11.7794
3.53911
113.768
101.687
-1.13506
13.7166
-3.8488
23.6217
24.913
173.819
-1.70297
28.1871
58.4577
44.9455
289.379
42.3494
0.947204
14.3265
39.9672
23.0564
35.1497
35.6924
9.04008
314.343
18.4664
27.0618
23.5647
3.87907
-30.3542
49.6429
13.3494
30.8514
57.4162
16.1227
52.6614
-1.00278
-11.7967
24.4186
510.902
38.6214
23.2865
227.809
230.928
36.7768
1.58156
-5.81703
18.356
25.3428
14.6782
46.7333
114.696
0.134732
15.237
34.1334
-0.996524
15.4503
290.702
164.951
667.492
18.8984
16.4564
9.52461
1.2066
15.4168
38.9268
42.6559
34.1614
7.65092
42.1204
25.0239
11.1923
34.3076
354.863
24.741
-9.54237
40.9185
31.2302
142.422
13.5174
22.8798
22.1705
-6.54026
12.375
-23.8687
-10.8115
28.5716
16.6244
24.465
35.8013
43.6274
43.3051
13.0504
-15.7106
28.7242
-1.78485
29.5779
2.23201
-25.272
58.7725
21.8514
-15.3974
-9.01808
8.48687
-9.7311
35.052
62.4268
609.564
21.6942
21.1176
7.59398
20.9411
55.7323
46.8412
35.0268
21.8283
37.1154
35.1859
36.3621
46.0489
8.61452
73.7441
36.9349
8.98688
5.94867
-10.0804
4.47595
-1.20365
10.1342
58.1471
22.821
22.781
2.51755
4.46445
-1.65218
26.6285
278.939
11.4628
-33.0352
38.5494
26.1518
-4.4386
-14.5266
-20.8238
-5.96416
-43.6536
6.10969
524.744
-14.2535
-10.6462
222.273
15.5426
53.8791
0.171092
1.95021
21.5655
-10.8827
-0.0321259
-21.1288
2.64732
280.356
-8.42313
233.361
449.11
-12.5066
23.0564
22.0312
-17.1968
-4.24794
37.2071
0.824873
113.52
15.1235
281.679
-20.9839
21.5319
37.7122
19.607
21.4524
42.4237
2.39783
6.7524
17.0541
10.2416
48.1734
-4.46598
42.3695
6.4199
6.6695
373.357
68.6359
42.07
-2.16657
59.7753
-6.00684
-0.8941
-28.4253
39.2371
2.25241
-9.2356
22.7333
-44.8715
36.0651
9.23699
39.9007
6.21521
25.1634
32.2189
13.3407
39.3887
-45.5571
-18.583
32.0134
76.6345
44.549
5.17457
9.52499
34.3943
31.807
12.4895
341.445
29.1963
13.6207
24.0446
19.6874
19.6967
31.1157
-25.7428
34.166
64.0971
15.4532
4.36132
110.659
20.2076
8.17274
-4.83533
-8.33359
91.1919
-9.01808
-5.10865
-17.2274
6.94096
171.123
15.0902
94.997
-0.660515
-17.1406
22.1229
29.5637
27.4094
4.81947
40.0109
14.4461
37.9877
75.2891
36.3351
9.75651
-31.1887
22.5398
9.23634
380.728
-18.0972
26.9532
77.0586
30.1839
35.9989
-30.8612
28.0259
3.05767
7.9622
10.7094
25.895
-3.74312
-21.7498
28.7092
37.3807
18.1046
9.42674
27.3698
38.0314
50.131
-3.57704
-11.2765
3.23405
23.262
34.8531
-6.54906
152.776
36.8153
34.345
23.0564
35.1497
305.558
-0.330254
-15.4923
40.9552
38.3062
4.82402
-37.8505
29.6487
15.2234
-13.2667
-4.1553
41.5874
-4.65731
-10.5679
28.8979
37.3168
16.0293
19.9774
5.2173
-25.8847
-55.7084
-19.6241
-22.8496
18.1854
30.5677
19.8201
38.037
30.4879
245.6
51.9841
3.73765
3.08762
-24.6369
55.8006
27.4094
1.07134
-30.7409
542.261
-23.0352
15.4989
-26.6204
5.94867
-17.5767
-4.95179
4.51199
44.8436
-22.1441
10.0138
80.7837
4.13975
62.0626
257.745
390.874
37.3962
33.0427
630.152
-3.95716
18.3987
6.94621
17.3541
-25.4979
1067.58
28.1674
29.5163
-14.8214
4.69895
30.3467
303.826
372.907
-25.2897
79.6878
28.7228
13.6861
31.9442
14.4927
7.222
30.8099
6.69809
43.2345
-18.1717
22.1525
37.7122
32.7255
18.0608
-0.743868
30.1726
-12.2472
1093.9
-26.1812
25.5029
23.2865
274.661
-5.20432
4.58873
12.826
29.6004
-2.76817
-9.68467
132.94
20.9931
-1.62959
41.6297
4.62567
429.619
21.4153
28.4708
3.97037
37.5147
0.324101
-26.8165
4.96296
27.4435
35.4051
-1.4498
-9.79891
43.5317
13.2731
21.1891
-14.6143
33.8371
33.1042
-15
-7.64448
-18.1275
69.4297
5.21503
105.306
-14.3161
856.284
42.4661
-31.5069
8.00981
-12.1279
34.3158
17.3592
36.6867
43.6592
56.7248
26.5633
29.4953
-7.50675
3.16771
387.271
25.9629
-17.2325
8.94893
33.0316
40.4267
31.3127
51.1062
7.11282
256.037
21.3425
133.445
-1.5294
49.058
11.5366
17.5101
-6.77994
-5.40031
292.553
3.96656
173.412
4.44613
34.8013
7.41117
-10.0608
510.212
-24.8979
5.41317
1.5321
103.079
-18.0017
15.5907
-16.8102
-15.7337
268.542
29.5163
-20.5386
-4.67138
5.98385
137.034
9.3382
342.44
51.373
-34.6601
598.804
25.5709
19.3525
195.47
1037.78
356.158
46.5214
10.1952
19.8165
-14.8616
-1.30507
143.934
25.28
17.0975
23.3551
32.6968
51.794
8.02003
-6.36607
-2.42642
-5.56644
29.8368
-14.3793
20.7039
5.98014
-19.6498
0.676474
-6.7094
44.8131
38.718
419.386
-5.26995
10.8836
8.07892
4.24077
36.6867
32.4148
3.84585
24.6892
16.3769
-18.7511
132.478
825.803
14.7185
42.7376
22.0674
12.4169
195.974
-34.489
45.6331
-6.16863
-24.7463
111.298
-7.11009
709.067
347.466
48.5917
39.7001
139.013
2.16628
6.26568
13.8348
17.0654
52.8655
55.9248
17.085
40.3533
54.2628
240.346
-17.4016
-18.9497
18.3987
-24.9129
-14.2535
108.595
-17.5026
-9.31392
295.361
19.2908
-14.8214
20.6909
-1.64728
-15.0247
-54.862
12.0176
4.86803
-21.5416
32.8361
24.9747
140.097
-20.5296
-9.70058
14.4927
27.8367
42.0543
6.69809
6.53938
54.0116
11.4753
2.74041
43.9412
19.9349
19.2644
-21.3586
17.0541
17.7379
214.784
51.3975
8.54356
34.1511
42.399
10.2109
-2.16657
20.4199
18.356
-43.4179
11.1261
729.146
18.9466
-7.25179
17.2668
3.85417
943.533
12.9702
-3.65892
13.4764
-2.78324
19.4171
-6.7094
42.939
-4.58546
-0.637371
-35.255
-16.353
-10.2538
26.7398
234.585
-7.98597
18.7302
21.9084
277.088
46.4858
52.0525
6.37707
23.6613
-0.802731
-2.62988
38.1368
32.3655
-26.6204
7.82274
1.164
380.822
-1.20365
73.1396
13.4631
15.2847
17.0885
45.196
8.49421
44.1716
26.1518
21.7983
-5.15626
-2.40906
766.151
-6.17225
34.2207
29.9901
28.7092
7.3956
6.7551
30.5352
23.8941
2.04516
247.453
21.5655
-20.2531
637.409
37.4492
50.0857
45.7508
49.8456
-15.9194
32.8361
24.9747
843.897
31.4016
16.9517
33.2334
37.2071
36.4321
22.6197
63.3491
53.391
-2.2104
15.2234
13.9848
38.6755
41.7532
35.7948
117.063
58.1518
167.948
44.2436
27.0346
265.291
34.1511
23.6583
45.8182
24.0704
-3.94297
-9.68467
37.8597
0.134732
5.86667
37.8815
-33.6271
113.322
45.4354
51.1451
57.0908
23.0818
10.1709
47.2114
-3.5259
24.3962
13.4426
-14.8348
20.769
10.5769
37.2791
9.79459
-2.02228
-3.13494
-1.78485
350.043
4.10608
70.0169
256.583
-4.3855
1.46917
19.2542
8.48687
-0.360766
38.064
2.3667
40.4348
75.5183
193.532
15.0902
330.162
57.6063
5.61172
612.239
329.175
74.6887
25.871
649.182
2.9454
-6.16863
56.7284
7.11282
5.94867
-17.5767
-25.4731
45.0286
16.7326
7.84094
45.3098
34.0254
39.9989
19.1323
22.1916
26.4554
-6.49832
-12.4205
923.109
37.3962
-6.31266
-18.2747
3.53911
30.4726
18.7457
-6.75726
17.4648
-43.7396
20.6711
-10.1115
-5.07208
31.3903
22.6599
-39.2792
44.0543
-7.13461
436.143
0.77325
-13.8726
29.088
6.83025
0.611834
8.06388
8.91277
5.7073
-11.7442
40.1803
6.69809
9.50127
-25.6679
42.7344
44.0207
991.045
15.2234
141.421
8.33392
18.0608
1.72585
0.613189
9.45954
5.21503
-25.272
-18.0642
-17.9538
9.20581
6.65894
6.85889
19.0929
-5.10865
-6.50566
-34.094
-0.555305
8.07892
735.127
184.161
29.3744
1447.71
17.2232
3058.75
231.173
49.2414
472.5
-1.73976
-11.0632
-10.5889
199.157
27.7275
-10.9179
-23.1989
-1.48789
-31.0953
16.9176
176.028
-12.7738
24.6951
30.2773
11.8879
444.87
5.84409
524.937
52.8655
48.4286
26.4554
13.8165
23.5569
301.64
174.754
-24.8979
-3.95716
10.9024
17.3541
0.00500751
-47.9867
-21.2508
6.7551
11.7945
37.0125
-7.32517
-7.42012
25.3137
718.129
-16.6398
43.8768
6.7421
-21.5416
18.0746
17.4784
106.364
16.3668
170.266
33.8641
23.406
20.2784
15.2234
63.0384
-8.84657
522.121
37.6688
390.677
-6.17455
-37.4256
-13.8363
-36.8681
82.0517
0.786866
11.0799
34.7699
8.73296
320.06
-16.353
72.2051
-20.9755
1.31876
-5.12956
34.8126
37.9842
37.8077
31.3694
16.8561
8.70982
12.7526
25.8155
30.7399
926.961
-0.802731
-26.9927
-15.539
201.031
3.36469
26.5634
-10.0804
116.92
34.1194
0.670412
43.1545
49.058
22.781
11.8879
3.45097
30.2035
-8.67234
8.56433
-0.0850911
-23.1793
789.448
-17.4016
318.041
482.122
-5.61719
448.641
28.7092
33.6325
6.86023
35.6637
-19.4818
491.555
-12.9474
-18.6645
98.4023
45.3392
18.2266
43.8768
40.4753
-0.926862
34.9412
28.7228
4.31575
25.7794
11.3295
-19.0709
14.4927
74.6884
1.07589
286.863
8.06527
-13.4876
12.7821
0.230907
36.4449
53.6681
-5.09844
32.9893
596.824
13.1742
-26.9548
85.473
32.6568
10.4176
34.1511
18.0361
43.9441
-39.6479
430.84
18.356
175.268
520.676
29.8667
17.0013
43.3095
65.8368
26.6371
43.5613
11.1111
38.0266
23.3576
73.8891
-24.1406
45.0109
14.8443
28.7242
12.7113
4.10608
-44.0127
-6.81979
10.1572
27.9465
44.1403
10.607
-47.2566
-31.5069
11.7579
165.908
-0.555305
129.803
136.012
8.05192
-6.9934
9.69669
-0.0104825
8.78991
-9.64432
14.5711
21.3696
23.6613
-23.2915
2.99232
3.2017
4.25453
34.8972
8.22408
9.75651
-14.3221
48.7767
9.715
35.9395
2.51755
-14.2762
3.97002
47.2433
16.5694
-19.9167
42.2975
430.345
-2.40906
3.40617
-18.7357
-18.0017
17.4648
33.6325
16.2306
28.1674
4.29825
44.5088
-20.5386
10.3211
9.73198
13.3453
654.017
19.8606
-38.4082
44.0805
41.8413
36.1749
342.497
5.7073
8.87052
6.1912
68.3836
169.279
20.2076
-12.1536
42.4661
-6.0271
413.808
351.769
38.064
7.9889
38.5608
231.013
31.3694
22.4783
38.775
-2.53458
-0.273991
29.6192
16.4452
26.9918
49.8982
17.5221
8.00267
-24.0364
-0.710069
-8.98416
70.0109
30.0361
2.21874
101.532
19.0329
21.2582
-11.0225
17.0654
-0.297162
-58.9722
-10.5464
23.5569
247.292
372.249
-0.534992
-47.0607
-45.5276
-8.88284
110.575
143.168
28.0103
138.737
3.00697
-14.4424
22.02
-22.3177
140.631
460.097
-9.00868
-33.5064
28.0789
-19.2547
21.388
-0.926862
17.8436
-10.0363
11.8562
519.684
-17.3242
20.6998
-11.5747
12.3203
30.116
2172.61
29.0282
42.7672
22.7197
34.5995
25.5571
103.597
12.3746
58.9673
-2.59192
34.8733
12.2917
15.4104
48.0212
30.8257
-17.1591
18.356
29.8368
-46.2385
33.8224
25.8298
73.4465
-10.2795
11.9209
840.368
72.9241
278.399
269.228
1.46917
-1.52182
708.911
14.1091
220.779
46.2963
30.5677
21.1074
104.153
830.767
17.3695
62.1705
40.7397
22.4783
25.6565
1.21355
33.4592
187.041
203.154
49.8982
40.0109
32.3655
-26.6204
127.763
-2.58414
98.1793
32.2453
10.0407
30.2773
-10.5281
-1.65218
13.3173
75.3543
42.8064
101.418
6.62014
19.4387
59.1641
63.6332
-8.18673
-16.4007
-13.3275
31.5172
-13.6685
11.9834
21.2129
-16.9673
-13.7545
4.29825
14.5237
792.901
46.9278
19.6915
206.115
226.248
27.3568
156.495
2.85109
42.4375
28.7228
414.736
-2.33163
18.8258
704.319
25.7371
-2.14833
6.44707
593.281
-25.6679
-35.9764
62.7614
217.055
247.608
-8.50399
469.354
276.682
-34.4771
129.498
17.7379
40.6771
65.6481
68.6065
32.6568
38.6508
1.58156
16.6718
947.893
-36.5014
32.2375
9.50506
-3.64209
6.49974
185.99
41.0961
68.0117
-29.3719
22.578
20.9727
6.29867
458.059
31.6946
1.2367
37.8336
28.6245
15.9831
-2.23483
4.24077
-6.41682
259.124
45.3039
25.7472
-18.7511
-24.9433
-6.28271
35.3333
70.8486
33.3118
32.614
-6.42493
-10.1261
49.3812
-4.29456
15.4989
-9.75378
-10.9179
-1.48789
-6.73241
65.4583
-9.02566
94.0355
35.8995
795.247
19.457
22.7107
50.9914
-19.6168
-27.413
51.6679
37.3962
333.049
-5.83122
6.94621
24.8504
-16.8616
-4.8832
43.7017
14.8919
-0.636033
54.4043
0.550114
391.211
20.7858
202.475
23.4396
32.2208
-3.52134
11.2123
104.434
146.95
79.6878
90.567
69.4256
-4.07839
365.169
40.1803
-0.798178
22.6197
23.9937
49.6429
69.5714
27.0746
44.2977
2.39783
45.1651
12.5661
35.663
-8.21412
25.1606
37.8992
63.0137
1078.43
59.6776
84.1381
23.9782
34.1115
-12.9837
21.0149
464.874
58.6414
23.3576
34.3262
13.919
17.2264
11.4666
39.3887
-7.17216
7.34805
287.345
777.33
17.2245
-59.0052
-19.8279
63.5537
1.03674
359.183
-10.7309
6.6128
-7.85703
6.94096
21.1974
32.4148
11.7473
-1.77635
50.9261
12.6288
-3.75861
3.16771
158.635
-35.8812
-6.04359
6.37707
29.2835
10.4417
79.829
467.298
5.07577
-48.2193
-29.6586
-11.9545
25.0907
19.1268
-8.60648
39.4064
18.6067
-20.2701
129.603
-8.72685
-12.4021
0.221887
32.058
45.3692
31.562
418.135
30.983
106.016
13.0334
-19.2907
22.4938
246.242
34.3314
9.26966
25.6009
15.0489
325.619
6.57301
32.2208
40.4753
17.8138
25.3399
33.0672
-8.7585
15.0776
35.333
30.8099
14.1944
20.7457
-15.3617
-7.8326
37.7122
30.8514
206.985
66.7865
-16.3428
132.315
32.0466
-4.75091
329.891
1351.05
34.0911
6.58709
62.5207
76.6722
27.4736
-0.404901
-14.479
-27.1204
-30.3458
18.1854
17.4493
38.5608
17.4222
7.99912
28.4373
8.88062
-16.8771
6.91584
-6.28271
-5.89619
15.7474
1.17246
42.3477
-12.463
-19.2871
-26.6204
36.7713
2.60188
-21.8184
546.117
41.2805
-0.133989
-9.02566
39.6876
15.2847
-31.2156
-12.4021
-16.6447
15.1914
-3.35651
14.6954
-2.68007
44.8925
-53.1643
575.804
-0.341965
20.0647
51.0873
666.032
21.2129
-1.97473
-13.7545
1.93047
-35.4362
10.3211
45.3392
127.663
560.314
-8.01035
6.39545
23.6968
8.06388
-11.702
3.41788
20.1149
20.3405
15.8174
-4.54631
26.3679
-1.30507
-35.9764
4.66532
1.53773
330.067
143.295
36.4449
14.3127
0.523762
585.839
5.80971
33.1808
-33.6774
-41.9473
44.2436
25.1606
160.343
40.196
-34.0257
-2.0689
-8.39036
-26.5513
31.7408
497.006
328.096
28.5112
19.6182
169.124
39.222
53.0192
27.1057
-10.6514
40.1559
35.9671
22.711
48.7591
0.324101
3.16857
-12.9608
97.6057
233.599
619.648
-3.13494
-5.53299
-30.8942
0.676474
13.9053
31.6946
36.644
-0.404901
24.7151
-45.8611
8.81503
6.20486
11.737
27.3164
65.69
30.3114
40.7397
-15.003
-23.1493
-9.64432
55.8561
233.837
688.537
42.3008
-12.0002
34.3887
-11.6278
4.91213
-16.1962
-4.85834
31.9101
27.977
58.4283
52.7661
41.8729
1741.23
73.4802
18.4435
255.091
21.6127
-12.4205
87.2751
22.4037
12.428
-22.0229
20.0797
-20.8238
-7.83823
-17.4166
0.00500751
521.729
-5.02402
35.5066
-15.6286
9.42674
8.62917
1531.66
173.819
103.245
7.57241
23.4396
11.606
1004.73
-3.78026
47.6249
29.0582
49.7027
116.804
-2.20432
27.8367
55.1728
-0.798178
284.947
20.9727
6.29867
-14.2057
620.151
29.1477
257.099
1258.01
-11.6052
34.3158
86.6997
49.8052
32.4148
4.25099
-3.65042
31.3694
11.2339
20.0343
-10.0308
-9.64432
48.3598
46.4303
30.7399
25.5353
-8.299
1.11825
60.6256
-2.4205
172.92
19.0671
-16.4804
13.7889
-16.1027
328.013
39.2214
19.0853
26.5291
6.26568
0.716323
11.4663
16.5694
80.8033
-14.2945
44.8925
-15.683
26.7029
-24.8979
297.767
85.8651
39.8429
39.3604
-10.5054
43.7017
13.0178
245.559
-2.61523
11.7945
48.2569
-12.9474
-1.51241
-7.26948
-24.395
29.471
6.7421
-4.67499
59.0731
21.8228
66.2041
30.5527
28.1961
112.114
18.2409
35.333
15.8174
23.5647
18.8716
17.4356
181.415
51.517
14.6562
45.2085
53.3402
57.4162
17.9968
65.7798
15.8638
5.67795
25.5191
79.8508
317.515
26.6548
44.273
45.8182
-2.16657
3.5533
82.0743
-15.8866
119.626
56.6003
9.50506
28.3555
28.5112
15.0986
17.7441
47.3095
56.0886
57.0908
50.9596
94.6737
139.942
-19.0645
-34.581
-23.833
-0.57909
-35.5794
-43.3641
-18.8908
38.2538
28.2107
9.66999
-5.09007
8.78555
-4.17162
-11.1908
17.4429
43.4852
-3.16547
0.492636
23.5682
15.5482
28.4373
72.5989
-28.7715
-34.0072
702.409
630.859
-25.1187
11.8999
34.2396
799.843
-24.0364
-28.8211
11.9722
-40.8433
-42.4331
645.482
27.5062
96.8066
-9.66388
189.06
-4.46328
-26.9751
6.95085
8.13614
-41.1685
18.8717
22.4037
-26.9274
-3.2822
128.776
-15.2016
18.3987
-2.42412
7.98376
546.092
201.123
19.9787
37.5377
-8.23743
4.29825
85.7382
101.371
87.1579
-14.6309
-1.64728
245.471
1764.86
53.2471
32.979
46.8916
305.744
850.501
65.2229
-25.7575
16.0147
1119.42
26.6741
8.15904
9.25817
-1.08525
7.17242
94.7296
38.7763
-5.59434
-11.505
14.8424
-10.4719
19.0403
-51.9417
-24.9476
1.45058
60.0237
-3.17186
69.7222
20.1703
-13.9578
37.9286
-29.0585
34.9467
530.087
323.848
40.8081
326.842
46.15
154.745
2.99232
18.1942
47.3581
-13.5019
24.6893
55.0757
244.015
55.1118
916.469
22.821
197.069
218.035
52.6957
62.043
18.9591
8.49421
19.4387
210.963
14.9074
21.7983
23.8279
-7.70529
22.1468
58.5835
28.85
109.532
-12.8175
0.993441
-20.4189
21.083
-30.751
41.2432
184.957
-6.33244
-18.3177
7.33248
-66.5192
-2.54008
-5.01036
-19.1982
-14.9074
-34.0634
-13.6183
9.09607
10.1952
-43.9017
288.737
-33.1642
-4.70501
-4.08447
-12.2521
1194.62
21.8089
0.18751
-10.3731
-15.5449
451.706
-15.7104
72.3546
34.5309
-10.1971
-10.8265
33.0286
1.58156
54.1997
-31.2459
-20.5255
-22.1308
30.9499
-3.07166
-16.0797
-0.164522
-32.6964
18.1033
-11.1908
-21.9125
9.75206
22.1344
14.5481
215.083
4.78288
48.115
28.5583
0.926551
24.7195
279.899
148.567
28.3464
116.326
39.0738
9.76093
2.42765
-13.729
29.275
278.09
30.3712
30.6555
13.8823
80.6359
22.3548
41.5741
62.1764
41.5217
23.1323
8.21259
18.9625
519.315
39.747
37.6998
-4.62426
25.0609
85.401
33.6481
3.21314
99.1165
229.96
58.5835
223.019
308.086
9.96851
5.52153
0.301
15.986
45.1735
37.0944
36.0755
-21.3807
23.502
524.163
46.1414
92.2522
-24.3527
0.0399901
15.2635
25.8675
-18.2612
-12.0963
113.051
32.2963
25.0256
20.5026
-26.605
2.44194
37.4615
15.5932
214.811
43.0328
43.0041
45.2348
45.1708
4.13281
-6.50348
-11.0252
17.0696
21.9696
8.66578
17.7072
-7.78877
14.7977
14.0984
115.878
42.9852
45.3559
56.3567
290.686
13.3629
652.575
-13.0124
43.5613
18.6073
1422.96
34.602
-8.77732
43.4633
18.9629
50.6331
24.976
131.274
31.452
41.5874
-0.909174
26.9134
28.8979
22.3243
-0.404901
15.5061
8.48687
36.926
49.3084
337.825
42.3089
139.237
30.4879
45.0753
35.9336
-5.63268
-9.95075
8.70982
10.9704
22.1229
168.245
19.4955
31.1575
21.6861
-0.546432
13.6249
-12.792
36.3351
4.13431
671.586
-2.98428
74.8287
-16.5219
35.8995
188.05
28.8273
-14.7706
22.6876
7.71469
59.094
8.19426
53.5419
-2.56453
-22.6978
83.991
17.3541
31.8641
4.48713
11.1437
45.034
6.7551
735.184
189.452
-14.9164
-13.1506
-21.1288
-10.2972
46.1856
32.471
32.4267
12.6187
35.333
38.3062
34.8091
37.6123
-10.6754
10.8752
40.2726
-9.70667
7.72717
117.058
29.3052
19.8709
710.123
-1.26088
7.58548
45.3355
175.253
71.891
8.28313
24.1983
46.0143
23.7255
1047.96
-10.7309
160.286
39.938
71.7071
44.183
34.2888
3.84585
39.6817
874.608
1016.96
125.288
31.4377
701.656
23.607
64.3737
17.373
30.3115
-4.4582
64.4461
0.386175
61.8952
46.7177
32.1914
35.8291
21.0063
25.9398
35.8257
209.019
68.5344
-6.31266
208.487
415.508
-30.1941
380.093
34.2207
26.2419
34.4722
-1.97473
-13.7545
30.0415
-10.1115
63.2495
18.9118
3.82428
25.3137
35.9689
0.226788
114.286
1.35999
47.6249
34.8531
25.3399
-6.07976
35.6924
-9.70058
12.6187
40.9552
45.8025
-6.42038
58.227
-12.5495
-11.6136
45.8948
25.9006
47.6893
405.322
35.7948
6.94391
-6.34005
-1.07636
-8.32303
17.2845
92.9988
7.20376
-3.94297
35.2226
-2.76817
153.359
50.4815
30.3634
-11.1097
-13.2667
-10.6312
5.71141
31.452
24.7208
11.9209
7.09136
4.10038
488.248
-2.23483
27.5557
15.5752
15.4852
136.012
22.9917
742.228
779.122
25.6565
34.9467
293.954
483.143
40.8081
405.971
-4.55086
-4.50394
40.0109
299.304
280.726
94.8673
68.1942
22.875
0.763855
20.6657
50.4658
373.284
11.5766
313.261
32.5026
38.1976
112.666
48.9246
35.9989
24.0657
92.0477
-10.2465
173.112
21.7983
14.5214
-33.3312
64.3133
262.756
186.957
912.472
-9.70918
4.5845
9.67133
-4.62876
-9.75725
15.4608
-25.1288
477.026
-15.5679
-40.3245
340.916
766.676
41.2694
12.7933
46.4822
2.8962
-20.0079
23.1516
26.1248
395.567
9.50127
-5.0532
-22.858
32.09
51.4374
351.581
429.013
-18.1275
7.58548
-2.28124
28.4689
-10.2795
-10.5679
-8.58346
29.8205
25.5996
-22.1365
-1.36052
-11.6052
1.31876
75.4553
23.0444
51.1026
307.445
56.5483
53.8582
42.5231
3.47414
25.871
59.5487
38.2362
76.1351
149.123
6.74045
40.0109
36.9349
84.6594
224.178
34.461
641.317
45.0286
29.8511
-14.6479
77.169
41.5217
-19.9712
630.403
-1.65218
58.2949
24.7545
86.4255
-25.239
36.6753
3.66304
29.2946
6.08813
303.064
-13.6685
41.7169
1.87907
23.087
329.735
14.3565
16.923
8.62917
382.86
35.1385
28.1871
29.0618
9.73198
387.9
28.8842
19.8606
27.2139
309.833
-7.95383
108.781
-2.20432
25.7371
1475.97
-14.4235
-20.9839
8.41345
46.1718
6.14596
8.62646
41.417
38.803
-27.8918
17.0696
-16.7563
26.4694
237.91
-53.7034
-18.1883
493.502
11.1261
659.877
5.86667
373.045
6.08001
31.7258
26.7823
244.497
384.777
43.9041
9.73013
24.5851
7.34805
15.0817
1.4669
15.669
-2.96127
37.3168
10.4071
156.784
-9.77523
-20.2625
-2.75753
22.128
43.6862
396.507
51.1554
34.236
16.9643
54.6743
38.8657
57.5156
4.96168
27.837
35.2414
-0.421396
31.1575
14.2367
53.1293
10.698
165.424
22.8153
-0.710069
39.7416
269.732
-5.27753
30.3173
34.0254
19.3841
33.9551
93.9022
45.3692
42.8064
50.8182
4.74607
18.6556
226.072
142.895
-17.0756
27.769
812.795
34.2207
-1.86906
-16.1276
343.552
1.7734
-41.8655
-11.188
14.2514
54.898
50.131
-5.54606
40.3062
60.3318
303.826
14.9604
36.9672
38.2546
44.2234
191.768
20.7039
29.5779
240.238
-29.0202
41.9059
215.353
25.3996
42.4661
-22.8937
-10.8921
21.1974
9.86297
28.6666
19.2435
163.37
201.909
38.775
18.0801
76.5627
29.6192
2255.95
57.3944
-2.6768
8.61452
-24.7463
10.5343
43.1545
24.2289
17.2113
50.932
17.5101
28.8273
9.59222
260.887
256.45
50.8182
-1.17607
282.178
1.1836
-1.40813
-2.40906
-3.95716
1.5321
742.618
14.9975
-6.75726
39.2547
29.349
291.613
56.7721
29.5163
0.171092
-1.79792
205.224
11.606
20.1006
-6.54906
21.8228
4.31575
191.24
35.277
33.2334
20.3405
30.8099
542.681
41.3604
-31.2901
-35.9764
167.709
12.7821
481.866
10.2367
83.2966
381.63
-5.09844
14.2487
9.55784
-15.5449
-16.8108
-2.59192
32.9992
-19.5674
4.16601
649.596
32.6997
74.6701
-0.194834
7.18192
20.4964
28.4893
28.2457
528.693
13.3629
17.2668
-28.0049
-4.74466
48.5775
6.23539
46.9409
12.7113
23.4537
34.4097
16.0293
720.878
1976.73
-10.8921
227.753
-30.3458
48.1704
54.9306
79.2034
915.624
36.1629
37.9842
26.3346
41.5558
717.278
188.7
27.837
715.472
55.1028
38.6538
8.5676
-6.37801
43.759
39.8618
1.49062
20.0042
75.1896
24.1536
25.6861
20.4415
186.521
36.4103
35.0025
46.2068
15.1914
17.2582
-5.91936
2.0925
-72.0906
-51.7759
340.995
-25.0533
-21.1497
20.4057
-24.7048
-11.7945
-14.2535
-23.7647
-1.97473
-41.8655
24.4193
16.1254
8.04638
-15.9158
13.4801
-46.6249
52.4417
-17.3807
-27.3377
12.3643
-4.67499
23.6968
-3.1363
-18.173
112.529
-7.82652
-24.8627
-21.6639
-20.4838
-18.1717
-62.2133
441.323
-20.9511
-11.0135
-19.7484
-1.03641
-8.17613
-31.3354
7.88095
2.86685
605.543
7.35694
-1.7638
13.351
22.3924
1340.6
92.5714
-3.19574
-31.8162
-14.3698
19.5594
48.167
-8.22736
288.069
-10.2013
112.384
211.29
-15.3164
2.90031
124.218
-31.8313
-0.260559
-1.0872
29.8205
16.0293
40.5921
18.3358
367.831
363.208
563.539
62.4268
9.86297
66.6718
51.1554
1.43989
625.099
-0.610678
9.81766
-34.6807
-25.8803
-9.09381
-19.9517
32.3748
11.0622
50.8352
305.607
47.0329
270.256
12.735
15.319
23.6528
306.201
43.4897
-12.4481
24.2289
4.0928
35.9395
-4.97872
115.034
56.4439
62.043
30.3767
29.6879
15.211
-27.1131
-36.7833
19.8087
-1.95916
-17.5571
368.656
-13.3275
-7.83823
-5.13471
16.7659
-34.3692
1.1329
-20.0646
42.6347
380.607
-35.5311
-29.0342
22.8504
9.59712
-15.0247
-6.13628
179.762
-16.2534
-7.40705
2.23201
-8.40544
506.674
42.2662
55.5846
-13.5234
110.922
30.4986
3.38737
44.4223
21.1974
44.183
41.7851
58.5989
37.4708
51.8133
44.7036
57.7302
55.8006
26.9918
78.0092
-4.55086
250.369
71.87
15.4989
762.361
26.9647
0.386175
21.2851
-27.3471
35.6583
-11.3784
-29.6404
24.6951
20.9069
2.51755
-22.2669
43.3024
11.636
20.3176
50.5147
-26.9274
-8.90439
1.33907
-3.95716
612.478
293.678
-3.26064
-1.86906
-10.5054
8.09445
22.3881
-15.6286
18.7971
-15.7337
309.392
-14.9164
27.1877
9.73198
-5.65432
38.2546
16.1124
491.953
38.4583
379.769
32.471
19.3083
29.7108
19.5655
12.3203
-11.1135
28.68
4.66532
30.8514
57.0596
61.1643
8.02003
-2.87685
6.94391
10.5265
19.5384
34.9027
36.4479
-2.0689
12.7338
-13.4328
26.6153
65.727
266.362
49.1259
184.116
37.348
26.7823
295.097
36.2003
42.03
26.5967
-12.8962
30.0184
17.1907
12.5389
-34.9941
206.236
53.9408
26.5949
156.512
25.0393
15.7794
52.3093
21.6515
40.5921
58.4483
17.8572
9.00956
42.5482
47.4343
36.0999
22.9917
30.3114
634.819
22.4783
14.4121
79.9243
50.2339
7.07487
38.2362
25.5353
160.367
169.784
73.7441
20.0683
26.7433
-24.7463
5.94867
16.1565
38.2091
4.13431
23.2526
37.5323
423.871
60.2623
10.0138
25.0792
20.8366
463.286
29.6879
6.32019
68.5344
11.1593
29.2946
-26.7719
1.66504
25.895
-9.92039
26.7244
-35.6022
47.4498
6.86023
-13.8596
50.131
176.333
8.44708
32.2208
193.256
24.3307
18.2266
4.52138
-3.89635
-3.65892
10.3352
19.4171
473.052
11.0799
51.6365
51.8365
-2.27897
94.0555
75.4762
-12.1279
76.2814
58.6787
53.5533
60.5258
420.117
8.42282
26.5935
-5.34568
26.9
8.0674
15.5082
41.0473
-10.0719
-10.1731
21.2702
13.6249
-32.2426
264.57
-2.58414
17.5944
-44.3072
-55.4581
3.79915
16.7326
-24.0182
7.78848
99.969
-16.6447
110.962
12.8213
-11.026
-17.7427
66.2903
-0.806001
-31.9442
-38.1718
-27.6451
-56.757
-20.8238
269.524
-47.4017
208.509
3.75314
454.263
25.8981
6.45856
-12.8175
-0.880625
-9.75725
6.09044
-7.32517
106.898
14.0693
157.783
172.641
5.59007
-0.514081
12.0176
19.8606
10.3175
17.8436
12.4524
12.6609
545.438
27.8367
-3.17913
-45.3468
5.28586
43.3344
4.61447
73.9262
59.2902
30.5088
192.285
75.1502
124.56
8.81798
30.0408
160.452
61.1102
36.405
23.5361
22.9067
51.7693
212.61
-11.5369
29.6004
-35.9216
495.132
24.4976
654.294
49.1259
-1.76802
28.9885
-22.637
-8.75714
271.332
17.2245
-17.7758
23.1653
15.7794
47.8884
27.4736
-7.90117
2.22631
9.88388
-5.98296
35.052
532.817
62.3368
51.6792
129.866
58.5989
3.84585
35.9336
155.058
35.0268
100.539
46.4303
10.4417
2.99232
43.759
158.749
19.2471
1.49062
586.909
-11.9545
47.5795
0.386175
-6.82585
-1.11021
28.162
-7.63025
37.8136
30.2773
690.3
-5.40031
41.4283
30.3767
22.1916
35.8257
17.5646
34.8013
43.0184
-10.0608
13.5844
-0.341965
-8.04632
32.3466
-10.5054
16.7659
-2.5101
178.093
130.443
-7.32517
20.6909
38.4321
139.043
333.811
3.71601
-9.88441
2.64732
306.593
-2.80093
53.4509
15.6044
26.8045
-6.07976
24.448
5.34794
25.1877
-25.161
5877.2
-12.5495
336.963
-15.1407
-21.8756
102.666
112.802
-21.5239
23.1653
-2.96127
822.55
628.849
6.85889
3.34323
-20.2625
-34.6167
-34.094
16.3113
45.5602
414.661
47.9311
19.2435
-9.27261
50.9261
23.8732
-22.4993
70.554
9.09634
18.3748
42.4019
-28.8668
34.3887
-30.5315
-9.75378
26.6231
30.6555
18.7917
14.8585
11.5891
-8.72685
17.5829
419.99
30.3767
40.9323
35.8257
739.08
12.3125
26.1518
25.5465
21.0807
183.123
27.769
21.1022
20.6197
39.9536
382.209
5.67861
109.829
13.6686
104.479
3.82428
27.1877
30.3467
-11.0176
18.2266
28.8842
85.2802
38.4583
36.8153
45.5894
28.6786
-6.07976
-19.0709
16.3668
28.9359
113.52
33.8641
3.37897
34.6504
12.7821
26.4678
40.2217
666.488
-5.09844
6.7524
116.38
2.74535
-16.8108
40.4955
21.4124
19.788
26.6548
42.399
38.3219
-18.9355
8.98568
-0.314341
42.9852
-11.1097
15.1985
15.237
21.4923
12.9851
19.286
13.9873
-23.7698
17.4798
52.0667
64.0762
10.0468
38.2682
65.4278
-15.8299
25.5996
25.832
633.787
-25.7234
227.753
325.727
2.45673
-5.12956
-14.8948
275.814
55.7323
155.537
-19.4012
25.9629
110.204
8.94893
-21.4175
55.0034
-0.546432
54.8543
-11.6278
112.77
-10.0804
21.3425
0.670412
-12.7738
288.938
123.981
-10.6009
6.01382
321.463
47.9197
16.7815
-32.5496
-27.6451
-8.03126
-7.70529
9.02837
351.774
32.3466
-10.5054
36.2054
29.8844
591.569
18.7971
-8.23743
39.9055
940.312
20.7858
-1.79792
53.4247
11.606
-9.14354
10.7303
27.0102
25.4828
-19.6675
36.5843
29.319
24.9747
28.6786
12.6609
-13.4487
3.24832
325.813
68.0354
-26.6061
8.41345
14.6562
15.2234
28.9773
47.6893
6.14596
34.8634
367.504
12.1157
-11.7967
1.92982
10.4176
24.7807
49.8952
-11.5369
27.9162
15.9725
-7.81061
56.1037
28.4893
11.3791
28.3169
-18.6346
853.578
410.878
310.962
45.5229
23.3576
18.9629
37.5147
12.5389
-1.71636
29.5749
-2.54154
-33.12
10.0468
35.4427
10.4071
-4.3855
7.09136
-21.9752
218.382
5.26143
29.4298
2.3667
42.3089
373.442
384.281
127.763
-13.3925
-5.98809
14.5711
1.07134
16.1108
226.216
6.1286
-7.87971
32.1856
6.7862
53.2017
-10.8582
-9.50432
43.4358
56.5142
32.081
62.043
31.562
54.5663
606.321
6.32019
21.6828
-23.1793
-17.4166
290.968
-25.4979
9.26966
-21.2508
31.118
0.550114
-9.19924
-24.2867
-33.3715
-11.0176
46.8195
53.8338
19.5139
19.8606
64.6953
59.3041
36.1749
38.8978
30.0702
-2.37388
59.6959
8.57215
28.2419
17.4356
389.437
8.41345
50.8307
4.27189
8.36755
554.171
-7.44051
186.689
16.1326
12.0421
222.866
358.56
24.4521
402.517
14.0834
58.7725
-12.3316
-3.91265
17.9033
18.1033
-17.2715
-22.1365
-10.2538
-22.8496
16.3113
28.6937
9.86297
29.1904
43.6592
695.781
22.8151
1.86358
664.713
-2.53458
-17.1406
7.13037
20.1933
236.887
46.15
-8.299
-13.8743
11.8999
-51.1462
8.00267
27.7275
-20.2883
49.4535
43.4897
8.16668
-4.85834
26.1029
-14.6479
28.7545
68.1827
543.701
22.6876
43.4951
40.9323
7.71469
-27.1131
0.697995
6.69026
41.1444
-4.4386
-18.2747
1.66504
31.5172
6.94621
60.4576
528.492
-36.7423
69.2398
-34.3692
15.0489
1.1329
30.5352
22.02
15.0687
27.1877
0.361653
1573.7
8.61616
14.0657
68.6744
17.4784
3154.62
50.6849
33.2334
48.4515
130.135
-19.1098
94.6205
567.506
47.0826
13.9848
17.7043
385.378
34.8634
15.18
32.7304
-24.9152
7.55202
-21.3326
32.9992
17.9139
-22.0709
57.3915
506.838
-19.6348
22.3705
7.87461
0.134732
127.642
15.237
39.7556
41.0812
5.71141
209.488
35.9652
-10.4575
25.3996
-8.13363
-17.2715
-7.14402
-10.7309
413.285
-56.5827
44.4223
130.39
38.037
5.71991
37.8077
82.4484
10.9704
1.50817
93.2819
40.5278
14.1898
589.575
11.8999
379.889
32.3655
-22.8722
20.9412
21.7787
43.8313
438.918
25.0333
4.51199
39.4064
56.088
52.8061
30.2773
-19.8984
-3.52625
21.0063
14.6954
12.2423
656.991
97.3663
3.05767
2.34
-8.03126
1041.77
-17.4166
86.6945
22.4938
-31.1201
26.8351
153.573
11.3008
107.955
227.312
-5.45111
-9.29419
600.652
3.97492
-9.40246
125.048
165.691
68.4434
25.5709
34.3008
231.927
16.9517
14.6623
5.12239
33.4589
28.9359
10.4462
11.3753
15.9097
39.5863
21.4811
40.193
21.8089
-20.7629
-20.0015
678.501
42.6964
0.357943
25.0393
437.444
31.0218
34.9699
-0.404901
-23.3723
136.446
36.926
11.8271
37.974
23.0444
11.7473
843.427
22.8151
42.6138
48.1453
18.0801
33.3673
10.823
83.2138
21.7872
19.3962
16.4831
13.4449
-34.4433
652.903
0.386175
274.284
-38.5915
228.687
-15.1265
-40.8848
69.6327
10.0138
41.9458
11.4663
39.747
44.6804
5.84063
-2.75019
208.719
23.5569
352.239
-23.1793
-15.5275
-37.6903
-4.8832
49.3239
13.0178
-10.0064
331.766
-2.61523
36.1574
295.634
-22.3177
-7.42012
12.1952
-5.39541
-41.2616
-4.84895
-6.37637
-36.5341
25.5709
13.6861
3.29057
20.6998
346.372
-2.14833
30.8099
6.69809
30.116
167.361
1.53773
19.2644
9.55784
-21.6175
-2.42642
-2.59192
6.76227
28.9087
-43.9303
11.6623
40.5249
13.9591
-11.629
-30.8792
143.989
215.399
-3.6134
7.7022
15.237
239.987
-7.62961
14.8443
-16.7774
13.4764
29.8205
16.0293
12.4811
-37.8862
-10.8921
108.141
9.95299
21.1074
21.6942
8.05192
81.0877
13.2162
34.0595
38.8657
-31.8696
10.664
-10.0308
1.60008
10.823
32.614
6.69353
-34.489
-3.09264
-17.413
17.373
-54.7314
9.69681
-28.8211
34.461
-3.36196
32.5295
0.344671
34.0654
5.91442
203.043
-24.141
32.058
367.709
554.426
20.8332
-1.17607
34.8013
16.7815
18.0502
626.404
-15.5275
134.724
144.392
8.96316
0.357943
36.5721
8.28313
-2.03859
38.5181
36.844
435.136
-16.353
30.9757
7.1355
33.1779
30.4777
30.4879
7.59398
39.6817
29.4953
-15.003
14.4121
51.8133
331.436
35.2414
23.9415
19.4955
25.5353
89.1524
-17.6224
-24.9093
17.373
-15.7026
32.5869
338.002
-14.6479
50.932
176.454
-8.72685
236.354
22.6876
42.8064
533.233
36.6753
7.41117
11.7103
-8.03126
9.02837
-4.29819
7.98376
-13.1135
-42.3645
-14.3943
-9.471
-39.9914
-3.69172
-2.61523
-3.19802
-4.21693
-26.1608
-33.5064
63.2042
10.1436
-2.80093
14.0955
64.9263
34.345
23.0564
202.484
9.04008
14.4927
295.828
4.82402
18.8716
106.453
41.7532
88.2686
12.5661
22.5445
379.175
18.8299
-15.3997
56.5799
40.0319
19.5275
182.821
675.901
38.9505
19.2542
4.73873
55.6667
45.5602
51.0924
8.57571
11.3421
11.5708
-6.11191
-24.3733
50.0194
8.70982
24.0889
31.4932
51.7722
4.81947
-8.25208
-8.0427
-1.36766
-34.1166
150.252
23.6528
666.021
161.84
43.1545
42.9695
-18.396
64.0105
15.636
8.21259
17.0885
67.6652
35.3101
18.9591
-19.6168
96.2754
12.3125
24.2778
10.5539
7.9622
-17.4016
-7.70529
-0.341965
5.07214
28.5985
-14.2535
3.64746
3.1121
30.0415
-21.3559
-20.4436
2.82488
-5.26055
-1.64728
6.98218
51.373
2.99396
-4.67499
57.43
26.8488
32.4267
1.4165
48.8108
9.04008
20.1149
35.333
-1.26088
253.088
47.2096
653.14
883.362
-6.7094
29.1477
33.0958
7.09136
-18.3884
-12.1279
-22.8496
51.9185
13.7011
51.6792
54.9036
2.37693
11.3421
52.8002
55.7323
161.159
53.7675
3.08762
-0.273991
29.6192
36.3621
81.2403
6.94983
552.466
2.20054
10.5343
4.13431
2.54448
99.3765
235.998
873.659
54.6802
0.292217
311.738
519.833
195.125
30.1839
843.721
24.5813
-15.8687
4.44613
12.3125
123.603
121.124
57.887
25.895
43.591
5.62721
-4.8832
41.8276
16.7659
1.23803
358.003
85.4659
68.0165
40.7607
22.5649
55.2987
22.7156
20.5826
621.089
102.319
0.947204
42.2065
3.08212
32.471
41.7971
484.926
9.45543
-7.82652
44.7033
330.661
17.9425
-31.2901
-7.86543
20.2784
28.3419
38.3477
25.2005
44.2977
2.39783
16.1227
759.184
19.6119
36.929
-1.81831
17.6643
-25.1896
36.0251
44.273
60.8107
627.617
192.644
99.0112
37.363
13.4968
764.863
36.0075
30.0911
15.8701
30.4429
185.399
54.8932
41.8225
42.03
2.0963
37.5147
-1.54997
-19.3202
15.1502
257.962
35.459
21.2279
35.2001
30.6615
28.8979
-6.45952
0.513547
-10.2538
-19.1014
211.214
156.13
24.8555
1.07944
49.2814
32.1855
42.5231
190.494
52.108
38.934
21.3696
48.0241
8.5676
-0.755812
47.5071
17.373
-34.1166
15.319
671.643
-3.07772
13.8823
43.1545
29.8511
-5.27753
60.3024
32.1513
28.8273
35.8061
1.5769
22.7072
12.2423
-8.67234
1022.43
256.662
-6.31266
-15.5275
-17.2086
-8.04632
-1.86906
-14.2535
313.567
46.751
25.6009
33.7896
297.508
25.3137
37.843
296.329
-15.5066
34.5064
25.4828
-17.7935
29.088
48.0597
34.345
51.1674
31.4016
52.559
-2.20432
29.4852
82.1846
31.0609
509.877
21.1837
63.3491
27.7747
54.5788
456.236
34.8634
21.486
-24.9152
-17.5844
398.442
19.5384
355.246
43.9441
-2.16657
7.30143
312.584
1.72585
2.48726
-7.90343
426.378
85.0095
-6.7094
94.74
20.2098
20.0594
23.0715
41.7221
27.3164
62.3998
24.4606
45.3039
33.2435
73.0781
775.283
14.332
27.837
37.0599
517.997
42.4019
47.923
111.688
55.0034
29.4386
21.1211
-6.00564
17.1931
16.1565
-3.07772
0.763855
234.603
28.7545
17.5829
5.84409
776.062
34.1248
269.568
43.3219
-17.7427
25.0609
30.1161
-20.3682
-13.5896
38.0764
-11.6939
262.967
-5.72287
-41.8655
86.7572
-48.6496
-10.2936
-32.8283
-22.0658
14.8287
228.819
-16.8564
11.5154
-5.9474
-4.11755
9.8498
-27.0889
-16.2598
-7.05904
-14.4627
65.0132
477.915
27.8504
7.3461
36.3798
19.0403
4.28026
8.78555
-3.17186
27.7566
37.6237
38.974
143.869
14.1532
21.8781
28.5583
-21.5622
-16.5901
-4.95916
17.4377
-22.3545
16.5851
-53.9573
438.101
-18.1871
-26.8475
93.9303
3.53892
14.4417
-33.9998
-37.6545
27.225
73.8916
-36.1996
14.3877
23.718
784.94
3.52742
-10.0855
14.2543
43.7434
16.148
-44.9167
-39.5944
8.34821
-39.8265
-38.9533
-4.89419
-1.279
-35.2203
8.92079
-10.3024
-17.5026
39.4118
2946.58
24.534
-28.0348
9.73198
187.633
3.71601
-6.13628
27.0102
17.9865
40.3324
36.8153
41.8413
339.774
27.6534
26.322
33.4029
42.6037
226.488
-0.798178
673.359
228.267
44.0207
42.7672
56.4529
53.3115
61.1643
17.3904
63.9058
30.8563
96.8991
24.4186
-8.21412
34.5309
27.2842
178.454
72.384
43.9441
-0.292503
14.6079
271.425
273.495
54.7263
22.6235
26.4429
498.746
32.2593
42.107
30.4429
20.4814
73.6339
193.898
13.4783
9.59257
31.8925
-24.9424
-11.0867
44.5674
18.0814
27.4435
74.7605
-5.19794
27.6634
17.7576
54.2958
32.4335
0.378188
739.945
63.57
20.7039
20.2076
35.9652
-2.78324
49.4022
0.786866
46.6871
-4.58546
31.2218
-0.404901
9.88388
60.9607
171.123
242.247
32.9386
761.427
-3.24527
-3.65042
45.3039
46.3619
-1.88455
18.0801
78.4368
10.1252
1.07134
1.11825
25.6905
274.12
-4.13158
809.923
12.4084
30.3712
10.0407
54.2139
-22.1441
49.058
39.6476
30.6285
17.5829
95.7762
26.6285
48.4286
32.0776
-6.49832
300.549
23.5569
35.5222
13.5844
6.96127
-0.209023
57.7541
57.546
32.3466
39.3604
8.23527
0.598183
28.0103
39.4118
21.7476
17.4167
-9.19924
-1.79792
45.9284
30.3467
584.935
-1.90619
20.1006
120.713
16.1124
38.4583
23.1006
30.5527
30.4645
122.836
2.31129
21.2775
18.8795
-2.68016
-26.605
-20.0469
88.0613
-4.83338
-27.0847
-8.84047
248.672
-24.335
70.954
35.4571
38.2538
13.2182
0.299662
0.532133
-11.8292
-22.9123
-13.0649
-23.7866
50.9815
35.2529
15.5482
-1.37121
86.5334
14.5028
7.48578
23.7824
-6.28271
-0.273991
31.4932
31.4377
47.6065
314.142
14.1898
-28.8668
34.3887
26.7433
-4.13158
2.20054
132.349
62.572
600.087
-8.60648
30.3297
47.1839
22.781
4.39161
48.9246
69.7321
28.3294
-27.1131
163.742
53.5419
44.8925
62.3101
-0.534992
-2.08309
16.3165
778.225
-18.9387
20.2759
4.5845
-22.1878
64.7117
48.3388
49.194
-13.8844
231.523
1.29869
8.66009
20.7976
-18.7305
-1.83408
37.7523
12.7933
37.1119
7.17242
-2.72189
23.7838
-18.7128
10.9838
10.1572
72.9241
-2.71139
393.149
-10.8921
-17.7501
149.565
35.052
21.1974
45.4702
25.4423
34.2888
4.25099
339.304
35.9336
50.1101
18.7302
85.6266
31.1986
22.2148
33.3673
20.1933
49.8982
16.0639
-4.50394
30.6406
-8.0427
2.38047
44.2675
55.0757
32.2453
70.0109
40.1192
239.746
90.2874
140.847
13.8348
15.2144
43.3024
22.8804
29.6879
528.705
-25.239
61.0382
59.885
19.9243
-3.2822
-3.95716
258.279
0.00500751
-7.59693
-0.636033
22.5452
16.1254
755.799
-20.4436
50.6759
0.361653
-20.3879
80.5527
-8.01035
25.1361
-34.6601
34.9412
43.7154
23.0564
10.7868
204.358
29.4852
46.5774
32.684
12.3203
6.1912
258.285
41.4604
118.904
57.4162
16.1171
22.423
2.25875
-15.8738
-18.5215
13.3215
7.35694
11.3547
12.5993
32.0916
41.133
-4.88
49.2781
-19.992
29.4264
23.6318
31.3223
-23.3198
16.3874
-12.3148
38.9637
659.327
6.91903
-4.46293
27.2073
11.5685
-0.579562
47.0094
46.4415
12.4592
-6.28967
37.2791
14.564
451.202
51.028
399.331
4.36132
3.83734
27.7038
-21.5239
65.4278
36.644
31.2218
-25.8847
-57.5825
31.4984
35.052
56.8046
34.8126
64.2739
-0.610678
39.8027
-0.947516
20.9713
15.269
-3.08509
39.9265
-5.10656
27.9288
5.85762
33.8675
-34.489
45.6331
-24.9093
-14.4861
-50.9832
-19.4507
21.3425
17.2528
-48.0553
20.4807
-50.2551
1465.85
4.04035
-33.0897
-36.765
-12.8966
-38.3574
-6.79827
17.7185
9.6169
-21.0858
-38.9533
-29.39
7.88324
-22.6868
9.03148
-23.5265
-13.9991
104.207
124.238
63.2495
-20.4436
7.57241
107.773
161.531
26.2048
-2.38815
47.6249
32.8361
8.70432
489.743
138.223
37.5664
296.716
271.829
23.9557
24.7208
14.0834
-9.53485
2.91081
38.718
15.9831
185.172
35.052
1175.62
26.7296
16.072
363.667
435.11
33.2435
11.2339
36.9009
9.09634
20.2488
48.3043
-4.50394
44.4312
5.23875
28.4375
40.0832
28.4972
24.2289
382.654
-4.97872
4.46445
5.84409
88.28
69.7321
40.9323
24.5813
-12.1205
1.1836
15.4585
-24.8979
162.835
3.40617
8.82028
21.1022
-11.2394
-8.63133
19.3388
-15.6286
134.192
11.7945
12.6497
-3.57704
31.9353
49.6765
26.5986
-3.52134
116.16
38.6012
25.3101
34.9412
49.3376
32.4267
7.0387
444.239
52.1996
0.824873
101.331
-5.0532
29.0282
45.2085
10.2367
58.9337
74.2828
-6.9725
40.4856
54.5354
32.7304
-9.92268
-7.44051
19.8969
70.4805
47.6494
2.92136
49.1436
480.93
36.4479
799.934
31.6643
-0.384646
-15.8866
87.9628
43.4819
11.0962
75.3206
143.105
308.134
-7.66079
29.1477
27.4736
-2.27897
-7.14402
28.6245
-28.9945
2406.88
30.4777
262.925
30.4879
305.57
41.5558
66.9767
14.982
33.1528
21.8283
38.9895
40.8081
60.725
336.63
-0.802731
197.895
62.4997
6.94983
-5.1158
-11.6278
22.8153
-4.4582
75.6905
26.6231
10.0407
859.086
29.099
17.6696
-11.8368
36.8365
-9.66388
-13.8336
38.6172
23.8174
26.8768
-25.385
-0.471096
-20.2127
465.363
23.4308
-5.82023
15.8289
-27.81
155.161
22.957
37.4951
1.16382
-30.9542
6.04515
11.0806
7.67913
-3.73796
48.7657
-9.09931
406.347
-9.73975
-7.0168
-20.0079
-1.43684
32.5219
-0.11216
-3.60928
4.8161
12.7504
-6.9284
21.2154
18.0345
1.80337
-3.49096
-7.90954
7.68943
-7.11158
-33.514
11.4474
1.35491
120.173
28.0146
-33.0887
165.66
23.0412
112.487
170.226
16.7483
9.74867
142.564
-5.22198
-37.3753
2.75161
16.7333
2.41939
-10.3756
-17.9401
1.72585
-50.5106
-13.5256
-9.01239
-14.0276
-22.639
-15.5773
52.0504
-27.5347
35.7497
16.4852
-2.30824
239.041
16.2559
22.9361
9.72694
-3.47161
66.2554
60.5413
4.26377
-35.2167
131.691
17.1931
51.3276
11.6306
15.6629
-1.11021
63.7693
71.0805
28.4432
32.1513
6.26568
11.4663
12.8213
39.5738
17.8645
4.44613
38.5494
99.2404
231.849
175.953
236.62
333.589
-4.8832
680.884
-2.5101
19.8736
17.4167
-11.1683
34.684
412.656
365.67
134.419
38.2546
29.2309
-25.2897
30.9621
1.20805
111.182
36.1749
3.83324
-11.5747
-11.7442
27.8367
27.0618
21.6906
18.8716
203.904
14.0356
210.126
36.4736
33.0533
62.3679
32.9893
39.5429
-17.8694
0.0557547
10.5265
19.5384
290.898
49.8952
34.5738
3.5533
87.6965
254.559
31.7408
693.783
30.1198
26.0887
69.4297
37.0742
39.7133
531.326
36.2837
25.1497
-0.164522
-7.14402
334.097
38.064
4.24077
-12.5628
-1.37121
1087.06
52.8002
35.1175
11.2339
237.426
42.443
-13.4844
27.6896
47.6065
18.0391
-13.9212
26.8924
-17.413
-4.13158
20.9412
4.47595
-25.5665
-25.4731
149.976
27.977
-12.7738
13.4507
2.51755
658.514
13.3403
30.1839
919.869
77.0551
40.0534
383.378
798.267
36.0732
1111.11
-4.0901
8.82028
28.5985
21.2129
-0.100668
14.3565
2384.95
-8.82022
234.429
-3.67199
27.1877
0.361653
-7.52839
27.0102
307.959
28.6786
-0.457564
33.8183
-3.89635
427.376
312.562
11.6023
523.541
0.786866
16.7021
23.5255
16.2292
13.4707
907.562
175.279
500.015
13.7011
324.706
428.367
111.126
9.87319
792.828
79.0371
33.2435
87.5007
10.5839
-20.8887
22.1229
42.6821
44.276
439.65
84.9885
-13.6649
21.1211
110.186
19.9047
103.801
19.4111
-17.9768
39.4064
61.7102
485.728
80.8771
369.835
-10.5281
33.932
11.636
18.4435
17.085
27.2349
193.727
54.2628
18.0502
15.4585
25.895
-11.7945
-1.13506
120.538
138.58
-2.5101
13.1749
83.5918
34.2833
22.02
-16.6955
3.82428
40.3062
941.143
20.5826
42.0027
27.3568
31.4016
6.99645
33.4589
34.5581
385.259
-11.1135
-10.6754
-17.2358
-13.2667
-16.7774
8.96316
15.3505
-19.9383
-16.0797
702.61
-0.837326
-2.27897
-9.01808
-5.10865
510.737
38.064
59.1755
19.2435
18.8384
43.4299
128.821
-20.6252
16.5007
14.5711
16.165
1.32763
15.4989
-12.792
31.1491
17.5944
-3.36196
311.765
-36.7175
26.2879
37.3473
41.5617
10.0867
9.59222
13.3173
17.2582
1.5769
30.2035
-15.8687
-6.79827
177.23
7.41117
1.1836
4.21407
-11.7794
-11.4534
1.5321
-15.5426
31.8641
-16.1276
4.34631
-1.97473
-5.56579
23.6217
146.727
370.596
13.2896
-22.1271
2.10085
-1.90619
20.1006
28.8842
38.6012
36.5843
57.43
484.077
37.0238
35.6924
25.9067
40.7296
177.762
19.5655
21.1837
-4.1173
530.592
12.1107
6.14596
317.847
38.3526
10.692
16.9223
-4.46598
449.042
1.73474
0.110265
241.235
52.7063
63.6218
424.281
21.1671
-7.45333
354.821
141.374
348.018
10.4421
29.254
1.18151
3.21132
-45.8086
-13.178
-14.2037
65.2685
-10.7145
21.9097
-33.7053
10.9838
13.2182
32.1588
-33.2011
-8.08105
18.3172
-13.0649
497.204
41.6112
33.3788
290.036
15.4954
26.3346
34.0595
42.6138
31.2787
-17.5271
764.253
958.82
-13.8743
-0.546432
5.23875
58.4225
18.0306
49.1119
257.417
-4.85834
-0.133989
-7.15159
64.0505
47.1439
-4.97872
15.7089
-3.52625
50.7986
56.6136
39.0582
-6.49832
-4.9242
29.1791
35.5222
312.279
-4.28312
-32.0681
25.895
6.94621
-3.26064
-18.7357
-21.7498
41.1288
350.507
21.1648
46.3829
-20.5386
14.0693
17.2282
-5.65432
116.965
14.2384
17.8138
10.5784
266.729
12.6609
63.2184
30.8099
303.275
19.7669
-28.6901
-44.9497
-11.505
-32.0093
11.5441
-5.09007
-13.7032
231.961
-22.4352
15.5688
49.1074
241.31
37.0999
-7.93044
2.20042
3.25842
-16.8771
-11.9049
-12.4554
11.76
20.4326
18.9761
22.6231
-5.44098
368.909
12.572
58.6025
-9.75378
26.5634
18.0306
656.651
39.7416
-8.69992
8.26012
33.5992
60.3148
135.576
52.6957
371.264
283.376
25.9398
37.6998
102.198
81.2828
57.2901
84.2479
-6.31266
9.83627
-26.7719
-2.08309
-24.7048
-7.49126
0.739002
80.4842
-6.25823
21.7476
11.7945
48.2569
0.171092
45.9284
4.10979
436.884
404.766
6.98218
226.598
24.5457
-24.3527
28.151
29.6599
6.10167
1.02214
49.3325
40.9552
42.3053
597.958
74.0058
35.2709
135.164
15.8589
405.992
1501.65
25.4931
-2.87685
269.921
4.90435
332.85
-0.826768
24.7807
33.0286
43.0071
0.64453
-21.7466
-8.81794
-31.8162
-16.2439
13.9372
-16.0778
-9.69417
-20.0849
54.7059
4.71302
41.0649
1.46917
11.5966
19.2542
6.6128
22.128
14.4372
-6.9136
13.6111
59.1755
22.5865
19.067
42.6138
58.0856
6.91584
16.5007
29.5637
4.81947
1.32763
-1.54759
42.3935
470.777
-10.574
-6.73241
48.7767
230.376
474.782
8.21259
30.2069
62.043
39.0582
21.6127
-4.9242
61.0382
580.27
22.9547
-6.15719
91.6202
10.9024
-9.92039
32.3466
234.263
-6.75726
19.3388
-23.1248
22.5452
-11.9856
159.467
-9.29419
93.9301
3.71601
-15.5066
13.8917
-15.7467
51.5768
12.4524
38.0932
-13.576
39.4405
-15.3228
16.3668
40.9552
47.6765
31.0609
41.3604
53.0429
25.28
24.5938
-0.148215
1.96328
781.078
26.5949
4.535
18.5761
362.732
392.917
-30.39
-22.1365
8.48687
-15.3533
46.2963
107.404
163.536
23.5682
37.579
30.3114
16.3769
5.61172
14.4121
16.5926
3.32674
21.3696
42.4019
25.4342
2.99232
379.889
246.009
-2.25751
-3.42166
634.598
88.8089
0.386175
0.763855
-3.40346
10.0138
-8.65401
54.5698
41.4283
9.76195
39.0582
45.196
-36.4834
6.32019
46.0457
14.9074
-17.5571
-5.15626
-47.3866
99.1165
-30.327
-11.7945
156.035
-11.2394
30.5832
28.0103
96.8154
-6.36336
6.57301
-12.7568
-26.0101
-15.0247
-2.38815
19.5139
5.71141
16.4594
60.3281
-4.65731
6.29867
35.4427
6.85889
-25.8847
9.88388
-28.9945
106.461
59.4148
13.7011
75.4553
121.02
39.911
285.361
103.171
32.1855
59.4804
20.6042
6.83575
348.302
72.7227
38.934
51.3547
29.2835
10.4417
-25.1187
17.5221
-2.4205
36.1137
-4.13158
19.9047
32.2453
15.6629
265.007
28.162
22.3548
198.996
142.761
206.439
23.1323
23.2051
9.59222
88.28
26.4554
-28.9871
4.44613
52.3888
42.4131
21.9538
438.322
185.191
469.115
659.571
728.376
31.118
371.615
44.5088
260.666
438.608
-8.41952
13.4801
28.0789
29.471
25.1361
31.1931
446.64
125.105
18.8258
-9.87014
25.9627
43.9284
36.6831
75.0936
-8.80133
7.1271
36.5244
37.145
47.0826
19.607
58.9337
33.0533
2.39783
27.3671
2.74535
136.254
280.392
12.3845
34.5309
17.9139
210.313
48.0212
45.8182
29.6926
61.6493
-5.93654
61.7259
-3.89635
-29.3719
121.904
322.697
-14.0276
268.668
12.0313
74.7981
34.7699
55.5846
-40.7159
19.7313
1884.95
76.2814
38.064
51.0924
411.5
34.2888
204.776
26.3346
35.1175
1.21355
9.00444
47.6065
48.0241
-2.6768
-26.9927
25.6905
12.735
54.6744
6.7862
35.9934
25.0333
8.26012
258.487
35.9519
32.1914
-1.15774
17.0654
64.1099
254.576
45.196
-42.1056
8.19426
307.262
-0.690465
4.21407
-15.2016
290.138
6.94621
20.6197
221.879
-10.1115
292.904
12.6497
-16.6955
-5.54606
15.3542
80.8116
18.7085
55.3249
19.9487
32.471
39.923
16.409
58.1812
241.424
87.5813
17.9425
5.75314
-12.5495
-11.6136
27.1541
27.7747
24.5938
21.4811
49.5634
-0.148215
-10.6312
-3.65892
9.72827
25.1497
39.1909
21.6515
51.8365
161.522
-10.2538
44.6168
33.1779
19.3233
62.9236
49.2814
0.0977161
45.3039
42.6138
-9.38081
12.4579
14.5711
536.738
1131.23
381.507
-30.7409
25.0184
22.9952
-22.8722
-17.5767
36.3351
28.4972
-18.0702
-10.4805
31.9101
26.1029
9.715
22.821
24.6551
-1.15774
-7.27438
22.6876
33.436
13.3369
6.32019
4.93173
-1.40813
20.0647
-31.3716
3.75314
-21.7498
262.269
1.23803
-1.81766
21.7476
231.06
57.6273
4.69895
-42.8767
312.455
-0.754168
-10.2972
398.279
6.83025
-0.457564
37.1511
14.4927
393.28
38.3062
8.57215
329.967
34.3022
14.8443
9.98352
41.3187
27.0238
23.5255
10.8395
-5.26995
-38.8418
-32.7426
-20.9755
36.926
41.8121
17.3592
51.6792
30.5407
28.6139
39.4531
43.4299
479.181
23.7023
3.47414
23.9415
43.8584
89.1524
23.607
38.1368
-9.91676
30.4915
-6.00564
320.792
62.572
83.2228
526.479
-9.02566
21.3311
41.4513
52.6727
26.6285
20.3176
37.6998
32.8571
-6.79827
32.9272
56.1369
608.381
28.5769
-17.4016
41.0204
50.2578
18.1906
34.2207
28.116
23.2278
41.8276
33.7896
1.1329
30.5352
55.7532
9.54142
60.3318
333.811
36.7272
-6.54906
31.8991
77.1077
25.9117
37.1119
56.7015
39.7926
22.3766
-1.73521
36.6752
-0.368032
-51.906
26.8376
42.3974
30.8514
34.5708
16.1867
-20.091
35.7948
7.34805
-36.8681
333.673
20.2076
17.2245
2.55054
34.7699
153.036
22.0839
-12.7662
8.00981
724.38
262.008
344.273
30.5677
60.4628
1138.11
49.2286
28.2087
601.086
5.61172
51.8934
4.96168
67.1924
18.3748
47.0871
5.7565
48.4442
-10.8538
10.8138
-14.4389
-34.3438
11.0352
31.5925
-15.1657
8.48432
666.575
5.01741
100.555
37.1878
-30.2058
59.255
29.2469
23.1287
33.0146
-39.2945
561.981
95.7084
107.674
52.0028
-12.7164
231.238
43.4905
8.92079
-24.5609
41.1288
-24.9989
41.2859
8.04638
52.0051
18.9118
26.4637
12.6044
53.2471
23.6087
-42.1563
222.117
51.8078
848.494
25.9067
18.2409
40.9552
57.0469
21.6906
22.6197
1149.37
1.5049
59.0132
6.48854
72.0522
46.1718
577.736
17.9968
65.7798
23.9557
6.58709
34.5201
-0.837326
28.6245
2.86467
80.0295
34.2258
285.414
103.576
387.271
18.4667
74.5967
51.3547
107.893
58.7515
-8.0427
213.26
20.9412
19.9047
24.749
-4.01475
34.5362
40.6247
166.498
204.99
-67.2445
35.3101
15.211
-28.9871
-27.413
570.784
39.2703
-30.327
-30.5351
26.7244
17.4648
31.9155
-21.3559
-21.9387
-2.34286
-61.6731
4.10979
-5.65432
117.552
43.8768
-15.9194
4.72516
2.4859
17.4342
-30.4426
116.277
102.574
-5.89646
23.3137
-0.798178
-16.6357
-1.00772
1192.74
-20.091
53.604
120.128
-55.3507
-21.1671
16.1326
-28.9378
-3.33025
-6.32674
-27.2704
-58.3886
-5.81703
378.177
6.00054
-33.5985
311.301
-37.3753
44.8411
12.5412
-26.9517
533.205
-2.487
-9.01286
19.8354
1159.26
11.5222
23.2236
-8.00903
-23.8544
-3.25873
-21.1236
18.6946
-1.08525
-51.509
-25.5605
-6.7094
1.70954
-23.3261
61.2068
-62.2491
-18.3884
274.127
32.8497
5.26143
26.7296
8.57571
-6.94061
144.401
-22.1624
-4.23784
-58.1065
3250.92
-28.7715
-26.5109
-28.4769
4.50301
6.79466
-27.0397
-70.0963
-15.539
-31.3527
-37.8648
31.2486
5.84916
9.16111
-6.17306
52.3399
20.9594
28.4432
34.0254
55.0642
13.3403
28.5026
46.5545
-8.67234
34.8013
25.5465
69.8064
140.346
338.864
-0.550054
266.605
35.6123
34.3314
3.1121
73.145
1717.78
385.589
-17.6325
-6.48309
5.63598
1.29869
24.1991
91.8394
-6.88443
28.6786
-7.95383
-53.7347
16.9558
-9.7775
163.402
7.33174
-0.837326
-2.51144
-53.8344
-12.1279
242.337
21.6942
-3.19248
-10.7415
-26.1392
49.0521
-17.3563
-31.8696
602.869
3.08762
-5.89619
181.419
-13.5399
14.2909
-21.4175
-6.37801
11.8999
9.87673
-56.6054
-44.6511
-21.3248
103.801
-31.4729
-2.98428
-3.69711
102.94
-40.8848
43.4358
176.454
-42.3872
-16.6447
-14.7937
1.5769
7.71469
-40.2315
-14.2945
27.305
397.217
146.424
-1.279
52.8608
3.29859
0.942041
-22.6868
24.024
13.9548
-39.0544
-23.3694
-20.4189
29.5981
12.6497
17.0377
26.3131
17.8174
32.2208
20.8415
891.541
36.3805
40.4753
17.8138
39.9672
56.7896
20.1572
45.0627
-13.4487
31.3593
40.9552
23.3137
6.69809
33.8641
425.982
-17.2358
14.0356
33.3969
48.9566
40.2217
4.36132
6.29867
-27.3241
33.5687
27.2737
40.5921
87.6762
19.0929
-4.1089
28.6937
47.4073
47.3545
-7.39855
62.1705
944.04
28.1005
57.5156
3.08762
40.8081
92.5841
59.2685
34.8045
42.3477
64.3737
49.2321
595.57
11.5709
5.07134
-11.511
350.277
17.8547
-2.46643
35.0025
-4.39295
-9.66388
-15.2132
10.5293
27.3728
36.9359
379.201
21.7702
-7.43536
-2.34516
6.21727
0.386979
10.9055
194.267
281.166
349.709
20.1459
18.8168
1144.13
34.0948
5.84899
44.0507
154.65
96.7854
24.9747
-0.457564
31.9442
-22.819
31.5849
30.116
26.8059
-41.5986
36.5244
-0.336337
117.918
-14.3793
18.8299
37.0742
43.4615
-10.2795
38.5181
349.813
14.5876
-22.1365
530.874
383.3
18.3799
51.9185
19.2333
40.4348
26.7398
7.59398
22.8151
53.8582
-9.38081
38.775
10.5839
67.1005
66.3472
91.1276
340.277
-4.50394
41.7359
-3.42166
27.4009
70.0683
54.7341
21.2851
12.0083
28.4557
50.932
39.6476
129.954
17.5829
30.2069
71.4134
65.9839
107.04
29.1089
19.4387
35.5222
41.6954
25.7019
790.647
10.6943
-4.19767
30.9271
-11.4424
-7.83511
23.3252
-22.1878
40.3488
9.5662
10.8575
17.3348
-2.64001
5.63598
16.2912
216.681
2.77897
9.79328
22.6717
-41.2193
9.64135
10.9192
187.974
250.667
33.8183
-20.945
16.5923
300.675
-4.54631
3.87907
-26.6061
-45.3139
-27.8801
21.4811
49.9199
-27.5872
12.3746
39.5429
15.8638
5.06985
-29.9293
-30.7029
19.8807
8.29397
-13.9452
9.78821
10.5399
45.8182
-23.3829
-71.5289
-9.48865
-8.99199
-5.48747
-22.2829
-33.4887
-27.7108
-33.6271
-17.8631
-14.5347
-33.8814
-51.8607
185.622
-2.78324
-34.9308
-44.1907
-0.164522
-16.7669
13.4181
-17.4514
-26.6604
-37.4278
-29.4088
71.5962
15.5752
42.3089
51.1554
21.1176
41.5558
23.7824
158.93
185.111
23.2437
68.1219
33.1868
64.2246
-24.7463
16.1565
45.7054
32.2453
41.8999
34.497
183.71
453.39
56.5667
20.947
15.7089
92.0281
50.9914
31.562
56.4404
40.3533
-10.5464
87.2751
9.28524
584.018
-7.03033
1.33907
3.53911
12.7765
3.19808
19.2282
114.323
22.5452
4.29825
26.408
7.57241
30.9359
528.848
-5.39541
7.46414
12.6044
47.8287
29.319
13.7303
171.108
117.609
622.275
16.5363
16.3668
59.6959
7.34805
-1.26088
318.184
25.0393
233.171
262.205
172.009
9.72258
37.9949
331.349
83.7777
90.5378
66.6718
41.7851
47.3545
9.46805
39.6817
181.295
224.877
29.4046
19.9542
6.28524
41.8006
-1.35843
33.551
48.9611
26.3712
-27.9298
115.911
69.731
16.436
38.7448
-32.5692
-3.02032
-1.48789
-27.4406
-44.2137
2.21874
15.3248
-31.2156
-21.7725
-1.65218
20.8136
21.0063
0.218429
-21.4909
-29.2871
31.0531
58.011
-3.2822
-22.8308
-33.2457
-20.6097
-38.6164
-35.0091
421.564
-11.8804
5.67861
-43.8447
-17.2535
17.3348
-41.9954
1.01318
-24.3491
30.3467
13.3453
-5.65432
29.2309
8.44347
62.8212
5.47398
26.3261
20.2076
24.7208
4.71302
13.7949
377.474
493.916
-28.5159
-12.7662
8.00981
17.8572
53.7926
49.8052
141.111
41.7323
247.474
166.211
453.158
55.8006
45.7325
61.1426
21.6861
-2.62988
25.0184
5.07577
30.4915
76.4533
22.8153
323.503
34.461
129.697
0.670412
584.76
-2.00805
495.098
13.4507
20.9069
13.8348
11.4663
297.679
58.3145
46.0457
277.277
-3.2822
-19.2757
7.28724
307.005
26.7244
37.4863
26.8351
46.751
38.7194
6.7551
167.342
16.3978
-3.57704
-26.1608
328.188
28.0789
490.491
96.3506
34.8531
17.8138
77.8137
8.70432
29.5275
28.1961
123.358
12.8442
53.2987
21.6906
24.4938
-1.30507
-24.5111
-12.5053
42.6964
7.85421
29.0759
19.4171
27.0238
41.0649
32.8959
31.2218
39.7076
13.632
19.7313
3.38737
31.3038
43.6862
21.1074
47.9311
36.1101
9.46805
159.622
29.9746
55.6416
18.0801
57.8221
16.4452
30.7399
1061.89
23.5601
945.648
58.7515
1375.02
47.2378
33.7842
11.1104
11.5891
414.501
13.7619
49.442
0.221887
22.6876
58.4877
63.9367
0.697995
70.4085
56.1369
-8.18673
12.6474
-14.2645
24.9579
-7.9458
0.00500751
-44.2386
7.3956
4.98617
-36.3484
-12.5683
30.1562
-5.54606
533.186
377.049
5.84899
-46.8838
-45.4917
28.8842
-2.62823
-19.6675
17.8436
-4.41415
17.4342
494.296
-18.6556
-28.4412
0.824873
-43.4727
21.5319
1.53773
20.8456
143.267
-33.2094
-19.4845
9.55784
4.61942
-56.7743
-50.544
-5.77041
-31.2459
-20.5255
5.21503
4.10608
-36.5164
-26.3871
-14.22
-11.1447
555.023
-13.5419
258.675
6.19847
247.758
9.01596
12.6741
48.8681
41.7851
52.9767
86.5334
5.61172
38.775
233.598
52.1999
76.4708
46.4303
10.1252
46.15
-2.6768
16.1108
40.0109
10.698
53.9645
20.9412
6.7862
45.7054
35.9934
326.139
61.7102
15.3372
43.4358
64.0105
11.4663
77.0356
37.8729
59.673
367.535
-17.7427
459.844
77.9048
52.3888
-0.690465
11.7103
166.257
316.508
259.945
41.7169
910.801
26.9759
45.5758
-10.0064
34.8661
39.9055
42.6347
-29.814
-13.0423
996.08
99.6872
3.97492
-7.52839
4.52138
29.2309
-25.2897
600.678
18.0746
32.471
530.928
-2.33163
5.7073
158.796
54.0737
47.6765
314.045
-1.74313
0.569001
-7.86543
17.7838
33.3969
34.5995
17.7043
23.683
-1.3503
32.9893
62.0317
-2.87685
151.855
-23.2066
100.466
118.484
14.288
57.0626
-0.292503
20.4199
-7.88091
1.55973
43.4819
2.0088
41.4354
0.244474
36.0075
-5.51616
34.6107
12.9702
311.708
12.7113
30.343
-25.272
25.1497
65.4278
40.3921
-7.90117
17.2188
-5.10865
29.6243
42.5482
34.3158
150.418
11.8
-1.37121
-22.3911
243.139
11.2339
40.649
199.865
10.9704
31.4932
23.9415
30.7399
36.7797
16.1108
45.6331
-9.91676
90.4616
3.36469
34.0597
29.275
19.4111
45.0286
63.5843
288.951
13.4507
32.1513
32.5026
13.8348
-11.0225
2.07291
24.7545
-19.0378
41.4479
-53.35
57.2901
254.788
281.576
-4.28312
-13.3275
-56.772
244.116
9.37534
75.5608
-6.25823
-11.188
14.5237
-29.814
213.72
15.9433
65.954
-20.6469
10.7303
66.7122
44.3116
41.7971
8.91277
28.1961
25.9067
3.59992
73.7018
28.2002
27.7038
-1.19759
18.5761
33.0958
-11.6493
-3.39588
15.5061
17.8572
38.064
32.3518
38.5608
26.7926
37.579
58.4224
153.184
50.0194
8.70982
-30.259
1.45267
41.9843
66.6637
-2.62988
-13.5019
73.4151
264.971
-10.8582
8.16668
-17.9768
61.8952
46.7177
-5.27753
23.1323
210.612
-1.65218
37.6802
37.1842
12.2423
15.6905
36.6753
344.138
9.83627
6.96127
9.16131
31.5172
29.435
6.10969
18.7457
36.2054
86.1064
12.4824
32.992
32.4092
10.7756
19.1023
-27.8842
-23.0029
606.443
1648.25
19.7177
12.4524
4.35997
39.923
48.2682
26.322
31.7109
45.5908
7.58548
33.326
52.8318
-38.3905
19.4171
9.20581
46.2143
29.4298
4.33079
17.946
17.4222
-22.3911
35.9336
203.783
520.98
42.5231
18.3748
16.4452
30.7399
31.1575
45.6331
-32.2426
-18.4142
-15.7026
17.5944
-10.574
46.9027
58.4283
60.2623
17.5101
7.71815
39.5542
39.747
99.0283
-23.3649
55.416
57.4056
118.532
-19.2757
44.6356
-9.92039
24.8504
0.00500751
15.5907
-32.4952
5.67861
25.4958
21.1648
5.79329
-13.0423
32.0859
8.85625
729.785
6.7421
-17.7935
23.6968
8.1081
-3.18052
7.0387
30.0702
42.8293
17.6915
198.782
493.448
22.1525
39.5863
216.384
191.992
42.4237
23.0126
47.0392
4.61942
8.81798
26.0887
29.5779
14.0834
31.6946
490.168
-1.52182
-5.10865
6.6128
-13.4792
36.926
17.4493
159.788
1039.31
36.1101
-3.65042
5.94855
12.538
7.13037
460.599
28.8659
12.4169
248.448
-41.9853
41.8849
201.853
28.6174
-24.7463
360.207
-3.07772
83.2228
52.5249
-22.1441
30.3173
30.2773
26.4588
35.8061
43.4951
3.96656
34.7311
173.112
567.036
20.5296
19.9243
-8.03126
271.398
6.94621
13.8575
8.09445
14.8919
-26.873
1.93047
10.5032
23.8941
17.0377
34.684
80.9465
-9.14354
-8.01035
27.3568
358.924
46.1856
56.8338
43.6711
22.0312
29.6548
23.863
53.2987
38.5572
45.5466
-15.3617
44.0207
443.817
28.3419
47.718
51.4374
87.4012
2.39783
56.4095
-4.30048
33.585
62.4574
39.4446
33.326
-10.2795
47.5281
21.4016
27.9465
773.152
16.2292
117.661
-7.14402
21.1283
-8.37973
10.8836
21.1074
25.4423
30.5407
30.4879
-7.39855
32.1855
41.219
16.2862
-4.40865
37.2073
33.3673
-4.16953
-4.55086
-8.25208
16.3202
41.7359
8.66026
234.986
24.749
45.648
13.8823
58.1471
37.3473
35.9519
50.892
10.0138
23.2051
-3.52625
3.45097
33.9516
-30.8612
-24.6019
43.2346
15.8445
-12.7164
-23.6348
2.46913
133.446
168.216
25.3049
-2.0721
25.8981
17.703
525.039
2.86751
15.1884
10.8575
-2.34286
434.954
-26.1608
139.632
-44.6159
13.3453
-30.0172
-6.13628
-36.3614
-42.1563
-8.7585
-24.2778
-2.37388
-13.9166
3.87907
-67.8355
0.917184
-15.1407
-22.896
-7.13832
-29.0202
399.853
27.0238
-17.0311
12.4811
-41.6344
-29.6328
-27.1204
-1.29141
8.57571
19.2963
2788.6
-2.45449
-11.9049
12.7526
7.07487
-14.2377
-23.1904
-4.55086
5.19157
-34.3438
36.9305
10.9778
33.7842
378.427
1042.33
49.058
39.6476
-12.4021
0.221887
73.2874
40.9323
43.3219
-0.876124
107.89
27.4205
388.398
-20.8238
18.3987
-0.550054
21.1022
15.7315
39.9536
7.3956
18.7971
41.7796
37.0125
262.54
509.822
30.9359
221.501
232.611
230.478
49.499
72.3344
-12.1713
38.4583
29.319
43.6711
37.0238
43.1886
20.2845
483.235
40.4313
60.1011
27.7418
426.33
16.5303
27.1033
31.1793
28.6348
230.698
13.9897
5.06985
-28.0552
-13.8363
182.924
6.4199
4.79543
43.5214
102.369
359.436
-29.0051
-4.06247
547.109
26.6153
31.9939
48.9317
9.61481
13.2245
21.4923
43.5613
57.0225
28.4708
-16.6444
19.0648
222.434
11.4021
55.8118
31.1999
16.1991
474.563
12.6899
37.0337
37.9095
28.2656
341.971
28.7721
18.5924
15.6057
337.421
4.10608
60.6466
21.4016
29.8205
21.6515
162.406
-6.0271
2.22631
937.547
2.86467
29.4298
11.8271
17.3592
21.6942
58.6517
34.0595
286.722
6.91584
-21.2752
3.47414
37.1154
47.6065
372.238
21.6861
32.9774
197.432
-19.2871
-6.00564
2.20054
29.275
182.512
4.13431
8.16668
0.763855
296.153
19.0853
135.265
43.747
68.1827
140.777
176.361
165.309
33.436
-23.3649
28.809
29.9
-23.1793
15.4585
-19.2757
-26.4459
1.5321
39.8429
1.87907
-14.2535
41.8276
108.595
642.169
9.42674
456.531
126.513
30.3467
-11.2765
-28.6251
25.1361
38.6012
66.5693
25.5709
32.4267
40.7719
54.433
-13.4487
572.964
14.7183
144.872
-17.2358
60.8873
10.5383
-18.8114
18.6413
907.305
-4.1614
49.8503
-46.9174
-32.7404
3.96731
-30.8329
-16.3367
-28.0831
-0.260559
11.0942
69.4402
-14.4604
-49.3105
6.19847
4.12986
12.6741
5.76461
31.4777
558.038
96.8408
-21.5622
20.9713
-33.4567
-18.1695
86.7227
14.8104
-17.413
19.5045
1.74008
13.4107
489.775
2.59039
90.154
19.1323
-27.413
34.8013
44.8925
4.93173
6.08813
-38.0163
-24.5719
20.2728
16.3165
28.5985
31.8641
-8.63133
43.7017
233.622
16.923
53.8791
11.4155
-14.9164
282.952
-21.1288
51.373
25.4828
45.9546
31.1931
54.9598
79.2784
48.2682
16.3668
74.6884
8.32114
16.0684
46.9826
11.8134
3.37897
25.28
18.4043
22.7197
32.6968
474.662
60.1576
373.81
-1.81831
-11.9622
59.2361
96.3751
28.5289
25.5324
3.45563
37.3331
-12.5053
-1.78485
35.9652
2.83896
8.28313
2.91081
-24.7678
9.72258
-35.0937
-10.2538
-28.4718
20.0594
67.959
12.3238
47.178
3.25842
13.108
48.1453
19.9542
3.47414
44.6117
-7.91766
64.4731
368.489
-25.1656
2.99232
-19.2871
21.1211
-0.383447
22.8153
1.164
4.47595
30.3712
53.1443
2.63792
67.5174
20.9594
680.618
37.7735
2.59039
3.97002
45.1764
212.161
496.33
41.4479
6.32019
12.3125
18.6556
3.21314
351.774
9.37534
-19.8757
24.2622
1.23803
74.2215
44.5088
33.9043
-16.7905
21.5655
28.4726
22.7156
10.7303
58.8693
49.8456
225.835
210.872
28.7228
90.5228
359.363
31.9442
45.8025
10.4462
20.2456
46.5153
45.2085
28.9773
75.8003
72.4087
19.2644
60.1576
40.2267
6.94391
374.869
38.6375
87.3471
41.6473
153.525
182.398
43.1927
37.8393
-14.0276
609.748
21.4016
592.04
117.229
4.04779
39.8875
1.92763
43.6798
30.3668
308.867
22.6312
29.6037
10.8102
34.1805
32.2157
216.181
2.4452
19.2563
29.8029
54.5833
764.337
-1.48347
50.1692
17.4202
6.88571
-20.3878
50.3906
-7.66944
55.336
319.394
-14.6479
50.892
15.636
-4.90588
5.84409
52.6727
14.1164
15.6905
19.8087
20.5296
-10.0608
-10.7785
7.28724
200.183
8.82028
32.3466
-1.13506
-12.5203
-12.5683
-24.1918
-9.29419
-10.2936
2.23572
0.226788
-3.78026
25.7228
23.262
45.9546
216.726
24.9747
328.529
13.2036
-17.1968
8.87052
27.8367
21.4396
-9.23939
-43.4727
17.7838
-3.51722
-2.88179
358.784
21.8089
-46.3279
-22.3013
4.61942
-3.69238
10.5265
8.29397
2.92136
49.1436
505.293
12.085
161.021
-12.5053
-1.78485
-0.407169
453.882
-12.1536
2.55054
402.76
456.435
-4.15303
-2.75753
42.7428
31.3038
19.2333
26.7926
129.813
365.769
48.236
8.78991
27.4505
-5.89619
308.855
36.3621
55.5204
64.7896
53.1293
75.469
-7.87971
71.541
53.2017
208.408
23.1592
10.1342
56.273
33.5992
20.9594
58.4283
47.1439
26.8804
300.567
734.856
47.0505
32.2507
50.3026
17.8645
49.4237
0.465937
23.8279
-3.95716
14.6506
65.0423
-10.7569
476.018
8.09445
42.4675
71.2709
-2.61523
21.1648
5.1534
-14.8214
10.3211
7.85792
3.97492
382.277
227.535
44.0805
300.418
37.0238
694.948
291.854
46.5774
21.4396
10.4462
9.50127
15.5615
-13.4876
19.6578
10.9081
17.0975
22.3406
32.4723
1.96328
294.586
53.1503
8.28313
14.1552
27.4736
16.4617
34.7238
18.3799
11.8271
30.4777
187.962
21.1176
15.0902
85.7173
3.73765
76.2563
6.83575
78.4368
57.7302
12.6971
23.2437
299.149
-13.9212
79.3663
-23.0352
22.9952
9.69681
11.9722
22.875
-10.4805
33.7842
370.931
206.492
26.5692
24.6551
11.8879
2.59039
32.2507
18.4435
-4.62426
-3.05014
25.4309
33.6481
19.2066
-15.5275
40.8875
-30.5351
215.523
-28.2117
-2.5101
7.55267
-21.3559
36.1574
52.0051
0.171092
26.3131
15.9433
-5.26055
7.72305
16.8345
-9.88441
25.1361
6.7421
-36.5341
10.5784
148.619
1.4165
16.9517
14.4927
486.983
-4.79733
-12.0426
-5.49126
4.31713
-4.1173
12.7821
3.97904
6.48854
38.319
48.0459
-42.5798
8.62646
7.68377
-6.62498
-13.6708
-43.0478
53.6139
19.5384
29.1583
39.7733
-29.3719
-16.7774
48.3186
-17.7758
25.0393
-4.83533
50.4353
38.5181
23.7255
-13.5234
-12.7662
21.1283
2.86467
121.454
19.2333
34.8126
28.6139
50.9261
16.8561
40.649
40.9555
50.2339
33.3118
-8.61546
-6.42493
287.85
13.774
-8.0427
2.38047
13.4449
30.7129
7.88244
4.41854
55.1118
798.403
37.3473
463.239
9.70257
633.727
-31.2156
13.8348
-14.7706
55.9248
30.2035
-6.49832
27.305
142.344
16.1761
30.451
84.124
31.5172
-15.5426
7.50127
6.3612
11.1437
31.2231
21.1648
3.82428
34.0948
-9.40246
3.23405
47.6249
-14.0453
2.4859
58.6637
42.0543
8.57215
198.282
12.1616
54.5788
49.5921
583.672
49.9199
43.6273
-5.00901
0.0892122
293.821
17.2245
-2.78324
36.2837
17.6535
86.0425
-19.578
98.6881
-7.90117
32.2114
-16.353
216.508
-13.4792
29.4298
39.938
49.2814
11.7473
75.0604
30.3114
108.206
14.4121
29.7111
42.7376
87.6597
40.1103
38.6538
111.641
28.7665
-49.2722
287.239
-15.376
0.326475
18.0306
41.9573
65.9785
-1.20365
-10.4805
37.5323
35.4733
137.152
20.9069
25.0063
2.59039
18.9625
33.932
32.0776
10.3683
15.6905
21.7983
-0.209023
1.32401
34.2207
0.00500751
277.261
604.687
58.1525
-6.36336
66.9976
97.6225
254.949
-14.6309
2.10085
-22.5209
3.23405
53.2471
-25.2897
53.4509
64.9263
47.4635
217.959
18.2831
27.6112
231.335
38.5572
148.182
10.8752
230.174
-1.00772
39.2072
1.96328
7.0891
9.72827
-17.7758
247.212
21.6515
31.2218
-33.3809
8.48687
23.8076
8.07892
178.592
133.562
-1.77635
100.71
54.3374
46.2712
4.96168
-4.02212
65.1709
2.62894
36.7797
4.86639
36.2627
28.6174
-35.9907
32.2453
572.261
-17.9768
16.9176
26.5692
157.714
13.7619
814.061
129.532
60.169
48.4286
30.2035
2924.54
21.6828
28.0259
94.8869
36.0732
-11.4534
55.88
21.9387
34.2207
-3.74312
-4.8832
13.7166
22.3881
109.934
39.9055
865.35
24.534
296.179
-1.51241
-1.64728
-41.2616
1.35999
21.388
244.606
27.445
8.1081
22.0312
-6.12201
5.34794
19.5655
2.94995
112.296
15.0817
353.791
64.0762
6.58709
23.1653
130.097
3.58361
44.1403
72.4512
-17.2715
6.13575
44.0941
14.6318
57.5407
15.5752
39.848
34.8126
66.148
43.6064
47.178
513.004
65.0119
-4.40865
65.2264
42.6821
30.7399
48.0241
36.2627
40.683
22.9952
602.739
465.496
24.749
23.1592
229.4
41.2805
192.895
-5.27753
232.676
10.0138
17.0885
22.6876
2.26569
18.4435
50.8182
-19.9167
27.305
22.4037
7.9622
-2.40906
27.769
7.98376
13.8575
232.982
26.1363
-39.9914
11.3008
124.238
40.7607
0.171092
-20.5386
21.5655
-9.14354
10.7303
31.105
45.9546
49.9338
8.1081
26.8045
12.6609
31.9442
9.04008
25.7371
31.5849
25.1877
857.524
22.6197
2.44307
-30.3542
23.406
318.255
18.9716
28.9486
-12.5947
-36.8681
624.153
5.21503
0.964892
11.9209
458.309
48.0883
-27.7587
-32.2199
35.052
-1.38143
10.4498
30.5407
-6.9934
-9.27261
20.9411
33.2435
9.35985
22.2148
20.1933
13.8733
-12.0471
-28.8668
71.87
-8.0427
-0.383447
-20.2883
13.5046
10.0407
118.83
43.1545
27.977
-10.8997
45.3098
109.412
28.3329
50.9914
48.4286
18.9591
-25.239
13.8165
14.1865
3.66304
15.4585
-36.1423
-24.9129
-14.9875
-18.0017
7.3956
-38.1174
18.7971
1.1329
-10.6312
12.7113
58.454
-27.1461
8.17274
-32.9463
41.0649
-30.8224
10.607
-18.3884
-23.8493
248.367
1.5133
39.938
13.6111
36.6867
47.4073
5.71991
-1.54771
48.236
-31.8696
220.479
74.6887
23.9415
48.0241
14.1898
10.4886
26.8924
10.698
13.6249
14.6091
0.326475
323.503
32.5869
2.54448
-23.599
84.384
483.375
135.277
654.381
32.1513
34.3767
-12.4021
24.5847
652.374
11.636
28.3294
-30.8612
188.105
-2.68007
-38.0163
-13.3275
9.02837
1245.7
13.606
-18.7357
3.64746
-19.4818
26.787
123.859
24.439
330.197
6.98218
34.5064
0.947204
44.0805
34.9412
144.871
8.91277
30.0702
16.5363
6.99645
52.1996
30.8099
25.4387
204.404
-36.9123
-39.7246
14.0356
10.9081
50.8307
186.399
53.3115
254.193
38.0051
1.1302
65.7798
6.49348
24.4186
-15.7104
47.6494
25.4102
44.273
43.9441
3.5533
-9.75498
-14.0126
5.30786
16.7483
49.1041
80.7196
65.7982
33.9777
24.4689
-9.50367
41.7748
170.392
-25.6237
-1.78485
35.2001
5.98014
-17.7758
-1.0872
399.012
27.2737
-12.7662
12.235
10.8836
51.9185
11.8271
52.9665
1357.9
49.2814
0.0977161
40.7397
-3.75861
21.9084
10.5839
33.4592
44.6117
12.6971
51.3547
302.843
25.6905
69.8468
22.1053
199.815
512.348
13.5046
10.0407
15.7564
61.8952
37.3473
9.715
56.5142
493.596
28.3329
35.8061
137.198
57.7989
6.62014
42.2975
26.1518
-13.8089
6.08813
44.4426
368.982
27.769
12.5684
21.1022
22.4938
21.2129
48.625
-6.25823
19.8736
103.624
-11.0733
281.186
27.1877
9.73198
0.226788
7.46414
0.77325
567.088
267.065
173.622
306.085
15.5601
39.4405
14.4927
22.2145
197.602
12.3203
18.8716
144.872
-0.369164
3.59992
238.62
3.83734
82.0517
12.0313
25.3996
36.844
-7.14402
-27.5974
-23.3723
18.3799
42.5482
129.893
21.1074
115.397
13.6741
-3.65042
32.1855
29.4953
-7.50675
12.538
-6.28271
31.4932
616.146
49.4806
16.165
-23.2446
1576.75
-0.546432
2.38047
-7.87971
24.6893
25.5269
71.9423
15.3787
0.763855
50.6508
592.071
65.9246
43.8198
47.0735
58.4877
739.959
48.9441
388.93
242.453
55.416
372.249
4.21407
-11.7794
-9.57935
-4.0901
14.4425
-6.75726
141.153
59.8694
123.745
6.7551
17.4167
52.0051
-26.0658
-22.4127
77.7875
52.8355
2.10085
-3.78026
25.7228
216.291
34.8531
5.47398
6.23539
12.7113
0.357943
0.964892
17.5431
112.279
2.91081
-6.25957
-4.15303
-29.6328
-8.85678
-15.876
1.5133
34.8126
120.038
2.20042
55.7323
399.166
29.4046
1.21355
18.3193
32.614
83.6314
-4.55086
2.99232
43.759
10.698
47.3581
308.837
9.69681
1.164
71.9423
0.386175
30.6555
448.666
56.273
26.1029
4.0928
94.0355
22.781
32.5026
32.5754
11.4663
60.169
35.9989
25.9398
161.388
-34.6093
29.1791
16.7815
-0.690465
176.628
447.367
-32.0681
-18.1275
18.8299
52.8318
2.83896
62.6311
14.828
27.2737
23.7255
7.09136
-25.7234
158.412
7.1355
26.8196
2.3667
41.7851
239.87
3.08762
25.9629
25.8155
-32.6619
45.6331
-11.7908
24.8693
8.98688
397.628
73.8164
17.6305
39.4064
585.053
69.6727
56.5142
-3.10465
-6.77994
-11.0225
26.4358
39.0582
-19.6168
-14.2945
31.774
10.5539
-3.2822
-13.6535
-13.4604
7.98376
-7.49126
-31.2609
504.023
108.06
252.258
1913.97
48.2569
-29.9089
-0.923252
292.716
150.152
-4.26221
23.6087
0.947204
62.456
-19.1982
52.559
23.863
46.5774
21.4396
31.0609
116.323
291.049
-15.3617
130.228
1053.46
-12.2521
40.193
353.519
314.099
32.0466
4.61942
-5.56644
16.7184
-14.3793
18.8299
-19.9383
6.40906
16.2292
-11.6493
-22.1365
-12.6049
160.286
67.1056
409.865
22.9814
703.854
49.2814
64.0446
35.1175
-11.2549
119.28
-4.02212
14.6266
26.9918
4.92059
-13.8743
15.648
303.052
-21.9824
139.845
40.0832
37.8675
138.732
11.1104
7.8285
403.146
9.56918
11.636
20.3176
18.9591
-17.7427
803.889
21.0807
3.21314
-18.9497
421.323
7.50127
17.6056
48.625
-13.8596
16.3978
27.1877
112.806
-11.0176
20.5826
162.53
8.26951
4.69534
38.4583
36.8153
24.9747
247.944
33.8183
-17.1968
36.9815
10.9701
276.313
47.9275
17.4356
-0.369164
-0.336337
26.4678
15.8589
51.4374
3.59992
6.23539
-9.28112
336.925
-3.39019
-10.2795
-4.94572
2.91081
98.6881
16.4617
487.609
30.4986
-0.883465
-15.3533
36.926
-8.78767
135.425
104.153
105.503
5.71991
41.5558
398.686
24.3524
29.4046
-25.0234
1.60008
65.2264
117.645
40.5278
-6.42493
-43.8593
43.759
-13.6649
41.7359
97.068
15.319
-10.0804
39.7416
332.38
6.38605
380.486
16.7326
219.61
56.5542
22.781
497.271
4.46445
-11.0225
39.5542
9.76195
35.3101
48.9441
-25.239
19.8087
-13.8089
17.3325
26.7244
163.049
-1.13506
-2.5101
3.80454
-27.9399
-1.79792
-20.3879
-7.52839
-19.2547
51.373
537.103
-12.1713
6.59922
216.085
14.535
16.9517
125.232
6.99645
24.0886
-13.9166
-12.9875
-32.0073
-55.6088
-18.6514
22.0816
217.75
218.357
-8.69386
18.5761
21.6515
38.718
-30.39
-35.255
-6.98272
94.6939
7.1355
33.1779
17.4493
24.8555
19.8201
43.6592
28.6139
16.9643
28.4373
289.991
-7.50675
717.187
-17.5271
-35.8812
46.4858
7.07487
32.614
454.696
-25.1656
216.636
32.5146
1410.63
-3.24173
-19.1241
9.69681
-10.0804
150.596
-19.8509
24.4139
262.714
268.324
24.6551
4.39161
-12.4021
47.0505
45.3692
732.463
28.3294
-10.2465
612.014
8.67986
-15.5275
7.28724
7.1543
110.02
56.7095
17.4648
24.2622
33.7896
8.62917
23.0389
211.941
5.69834
34.684
13.3453
-26.2691
1.35999
27.0102
-21.5416
87.1841
27.445
0.611834
9.93795
123.231
30.0702
33.4029
31.3593
18.5924
-3.13494
10.8372
22.8467
-6.53137
15.669
4.535
56.0575
48.0883
-9.77523
6.6128
7.1355
596.536
26.7296
38.5608
30.4879
0.0977161
41.5558
87.5914
-1.88455
27.5306
6.83575
5.34821
14.6266
-0.802731
188.525
270.521
-0.546432
19.2471
-22.8722
-1.54759
51.3276
-42.4331
-17.9768
43.1545
28.4557
30.3173
0.643479
-3.52625
3.94698
52.1767
43.3219
576.036
195.971
46.7666
396.612
24.8288
-13.3275
27.769
-0.550054
79.1983
14.9975
101.939
39.9536
23.7268
19.8736
29.5163
-14.8214
-11.1683
454.475
48.9525
23.8488
546.126
29.2309
54.9598
30.5527
33.8183
35.1074
48.4515
265.068
40.4313
678.981
61.475
57.1392
185.196
37.7122
49.5921
117.03
282.304
4.27189
23.619
63.9058
47.7229
95.025
-3.69238
-10.0882
158.562
406.524
-12.5053
3.83734
3.34096
26.5949
-21.5239
394.591
428.524
355.668
-1.36052
320.105
18.1854
53.0565
26.7296
13.6213
3.84585
117.576
33.7227
1.21355
9.09634
27.6896
56.9769
78.0092
6.69353
-34.489
53.1293
6.94983
77.3431
106.438
29.275
26.9073
45.0286
566.3
38.1248
23.2051
571.812
48.9246
32.2507
26.4554
-8.67234
186.601
87.996
36.7909
54.8139
-22.6978
25.895
-23.0388
6.10969
65.5973
379.3
32.4573
7.3956
18.7971
-2.61523
13.6686
42.6347
0.171092
-16.7905
21.5655
-12.8917
-11.2765
-21.1288
366.216
0.947204
34.345
4.31575
-4.2057
-3.66303
25.9627
15.8174
280.312
-5.49126
-40.6605
-30.3542
1132.85
74.6263
270.732
40.193
27.4311
21.1385
4.87833
28.2985
19.6119
357.394
11.3002
-26.3851
-21.8756
-12.1536
15.669
39.1909
6.65894
572.827
384.536
916.932
57.2126
4.33079
41.7221
42.3089
157.977
30.4879
5.71991
65.1026
14.982
-6.28271
-4.02212
34.9056
-49.4815
201.181
17.373
95.1939
-29.6586
-6.33227
461.748
-4.85834
26.2879
12.9845
547.572
318.883
11.8879
19.457
2.09595
35.8061
21.0063
35.3101
78.9292
19.7386
-27.413
34.8013
5.53711
6.8058
-8.90439
-24.8979
-26.4459
1.5321
-24.9129
294.233
-12.3795
9.96851
464.132
15.5426
10.7756
11.3205
-14.7657
3.23405
40.1286
6.7421
59.0433
19.7177
4.95618
26.8045
11.3295
3.41788
70.7147
-9.64459
27.0618
-20.7629
-27.4978
421.754
559.939
50.9577
-15.9017
-27.4345
-16.0797
22.3243
-2.71139
18.1033
-7.90117
-29.6328
0.513547
-4.6316
140.194
25.6816
45.5602
23.5682
30.5407
52.9767
-26.1392
14.5028
-26.2474
40.649
-13.779
-4.02212
218.9
57.6747
18.0391
-8.299
-36.3631
34.3887
-23.0352
-1.36766
7.11282
0.326475
520.28
6.35001
28.4972
-23.599
7.54729
1.74008
-33.3885
92.1615
9.66255
-1.23059
223.236
30.1839
41.6211
22.1916
-8.37239
641.999
325.397
6.08813
-11.7794
9.16131
14.6506
6.94621
0.00500751
-14.3943
-18.8413
1.23803
5.67861
4.29825
5.1534
2.82488
592.567
7.72305
21.9747
28.8842
46.0975
-27.4992
6.18981
-6.07976
-11.1593
837.377
619.816
-6.67139
471.466
-3.61719
-26.6061
400.093
63.3819
-4.75586
463.732
8.02003
-6.36607
28.2985
-2.87685
119.388
-26.1812
-41.9473
10.5104
-6.69856
37.8992
4.91765
30.8257
363.276
3.5533
-6.00684
-2.76817
-7.81061
29.8667
13.4968
15.1273
32.0651
5.86667
46.9577
-14.115
7.36292
21.1601
34.602
-6.90325
43.4633
224.74
-27.4978
31.9483
131.543
-36.6945
59.8056
-21.4521
-37.1291
-27.5974
218.382
-13.4792
31.3038
34.3158
32.3518
-16.7689
19.067
18.251
-29.9955
18.1602
143.643
7.22227
172.048
91.4078
32.614
-25.1656
-32.6149
53.1293
96.0838
13.4449
14.2825
8.22408
163.43
2.54448
12.9845
19.0853
13.7619
-48.0094
20.8366
32.058
37.8729
13.3369
6.62014
39.2703
-16.4007
-11.7794
-17.0756
-0.550054
23.087
24.4193
29.2439
9.92044
33.2644
20.7858
-7.42012
32.8099
5.98385
5.84899
14.9604
550.461
96.3506
606.443
45.9546
38.0932
39.923
63.2607
860.281
6.99645
199.476
10.4462
35.7382
-6.92726
-34.1024
45.8948
24.0265
37.7122
186.399
34.5708
-7.64448
6.23539
552.939
8.96316
-0.909174
-14.3161
-6.7094
35.4427
2.91081
302.961
-11.6493
-22.1365
118.58
-42.1129
97.0907
-2.42937
9.95299
-18.248
640.136
13.6741
0.0977161
434.294
-7.50675
27.5306
10.5839
5.34821
3.38224
1593.71
63.0166
16.1108
382.965
3.2017
2.38047
-32.2426
14.2825
38.2091
34.1194
10.1342
665.344
5.48821
34.0654
17.5101
-16.1503
11.4663
52.6727
109.087
27.8138
47.9197
-4.4386
34.1991
-4.28312
7.1543
95.0273
36.0947
31.8641
19.4797
56.8202
-11.9856
-5.07208
42.6347
17.0377
-9.29419
22.8504
678.639
-11.2765
6.39545
4.86803
4.69534
1106.68
12.4524
36.1749
12.6609
20.6998
14.6623
119.44
43.9284
25.4387
-11.6136
140.219
48.9566
651.139
42.4237
39.5429
-4.75091
-30.5374
-19.4585
34.8733
27.0346
716.941
40.196
27.8185
18.5924
-12.5053
9.45954
53.9408
20.9727
15.669
8.28313
41.0649
105.984
33.0958
62.1964
-8.85678
-38.3648
65.037
52.9665
36.6867
8.05192
47.3545
-28.0133
35.1175
-6.28271
-11.6103
473.717
21.3696
36.7797
19.3962
22.9952
-11.6278
116.519
-4.4582
38.2091
371.829
61.8952
29.8511
-12.7738
198.983
52.7661
-25.5934
39.5773
63.9171
21.0063
39.0582
37.6998
-14.2945
44.1716
58.011
-17.5571
5.08721
-0.209023
164.576
119.945
-12.3795
6.22038
-3.8488
-21.2508
4.88104
28.6611
27.6422
-14.9164
47.8025
22.8504
48.9525
98.8114
384.957
-19.6675
9.98216
109.263
157.091
35.1074
46.5774
28.9359
55.4238
2.00501
30.5541
9.00117
29.0282
46.5153
56.4529
23.3551
24.2146
-8.75714
7.58548
308.814
32.2171
26.9134
776.65
41.0649
27.2737
576.807
28.4632
24.8764
2.45673
15.4852
44.183
9.46805
15.3189
584.128
33.3673
25.1177
21.733
53.1293
10.698
6.1286
919.783
20.9412
57.386
60.6979
2.54448
-6.73241
457.323
-5.27753
332.042
41.5217
0.643479
24.5847
270.064
300.242
40.9323
24.5813
-23.3649
-4.9242
19.8087
44.2871
4.21407
-13.3275
5.28023
283.471
-29.2461
8.09445
14.8919
261.733
11.3008
16.1254
-1.32395
10.7756
-33.5621
29.0618
26.5986
-18.5139
5.59007
49.499
20.4665
-6.88307
558.561
27.7038
22.8467
0.676474
136.642
25.3996
14.3552
3.34323
47.2039
15.5061
42.2201
125.007
38.064
21.1074
62.9236
275.991
933.383
221.466
38.8657
7.48578
35.0268
-22.7628
40.8636
43.8584
29.2835
32.5146
-38.0278
2.38047
-24.7463
-21.3248
56.9498
-16.4804
-27.4406
41.2805
37.3473
-37.1367
20.947
11.5366
83.1024
6.33852
-20.3928
525.13
35.8257
-8.37239
195.601
256.212
9.16131
614.144
-8.88284
-3.74312
13.7166
404.698
-23.1248
3.00697
261.9
7.66736
-20.5386
17.2282
466.869
-41.2616
363.055
145.076
-2.80093
17.8436
14.3265
28.7228
32.4267
25.7794
236.217
84.0027
12.6187
7.34805
-34.9941
629.775
18.3335
2.23201
10.3352
-23.6864
319.378
33.5687
14.1552
-2.51144
-39.7603
92.1815
-40.2389
-20.9755
6.94096
274.196
32.3518
54.9036
6.12506
14.5028
11.2339
29.4046
36.8208
-7.77026
31.4932
14.1898
-26.9927
84.9885
3.2017
30.4915
42.3935
38.2091
4.41854
46.9027
12.9845
-14.6479
22.821
32.1513
17.5101
17.0885
18.9395
20.3176
15.211
2.57206
-15.683
9.83627
-30.5201
-7.70529
3.40617
5.07214
176.65
-12.3795
17.4648
74.862
38.7194
20.6711
6.7551
33.2644
20.7858
-33.657
-0.0321259
-9.88441
300.624
34.7102
26.8488
36.1749
-9.82789
31.9442
12.7882
8.87052
22.2145
42.0543
-29.0679
108.359
30.216
17.7043
-23.2327
9.55784
40.6771
-25.0807
31.1251
-10.4467
-2.70083
-7.07839
21.7842
30.8257
5.3297
26.0421
8.98568
-4.64223
-7.81061
16.7483
-1.73933
28.5112
-6.61872
36.0651
33.5998
21.1601
5.47398
41.8426
-16.7774
1.4669
470.749
-47.7608
26.9134
353.111
114.154
10.4071
21.8514
7.09136
-31.5069
-8.85678
-15.876
-13.4792
21.9335
53.0565
58.5887
13.6213
-5.52448
28.4373
33.2435
-29.9955
18.1602
5.34821
5.2563
10.1252
38.6538
-17.6693
-25.1187
26.8924
-8.0427
30.4915
14.6091
38.2091
45.7414
43.1545
39.2214
613.164
49.058
2.59039
-16.6447
40.9323
4.44613
76.0307
31.774
-21.3052
1.33907
44.7686
27.769
-26.787
24.8504
-7.49126
-8.63133
34.9712
22.5452
81.7178
34.2833
348.108
-3.57704
24.7245
273.465
903.389
25.8298
26.5949
-10.2795
388.608
4.535
29.8205
-13.9558
3.11076
-24.7678
-31.3456
123.328
19.3233
6.11483
19.8201
11.8
9.87319
-3.65042
68.8507
53.7675
10.5839
456.998
7.13037
22.0674
51.3547
46.15
42.3008
-40.1112
36.2627
18.1942
542.112
-32.2426
-11.9545
32.5869
21.0009
399.227
1761.97
26.5692
-19.9712
-5.40031
18.9395
468.908
-12.9
-38.3574
-21.7908
29.1791
16.7815
-0.690465
-1.40813
20.0797
-17.0756
-0.341965
-4.29819
45.4651
14.9975
148.79
0.598183
29.8844
0.550114
263.775
3.91922
-9.29419
17.8174
15.2193
55.1212
4.69534
57.199
3.08212
54.9598
27.6534
30.0702
25.9067
20.1149
61.5699
58.9209
404
-12.9875
3.37897
705.566
33.3969
5.85311
58.9624
49.5634
36.8015
-11.9883
73.2761
147.048
-15.5449
40.4955
92.8765
9.78821
21.4553
1.72585
13.7317
13.4764
192.12
21.2912
47.6385
29.1477
422.902
-0.404901
126.076
55.3385
16.3113
15.5752
19.2333
21.6942
58.5989
3.84585
68.8507
20.6042
25.871
44.5562
51.3547
593.377
12.3157
34.3887
10.698
-20.9982
45.7054
49.1119
52.5249
33.5992
-7.15159
800.558
21.3311
30.2069
37.6802
24.0657
26.4554
-42.1056
159.994
44.8925
34.9168
15.4585
-32.9942
13.7166
24.2622
279.292
154.806
7.02747
5.79329
423.615
-2.79732
5.98385
-9.14354
742.098
692.89
17.9865
-0.926862
100.303
19.3525
30.5527
12.6609
948.363
-9.70058
3.24832
40.9552
87.0319
17.9425
-1.30507
59.601
34.6504
-11.5807
24.5938
28.9773
15.8302
31.1793
8.62646
50.7873
8.81798
64.8583
23.2865
-5.9147
29.6004
12.2244
12.9702
-34.9941
588.05
24.7208
-2.78324
159.972
4.535
31.6946
61.0069
25.5996
-6.0271
345.18
-3.23459
-23.3723
24.9455
341.573
42.3089
21.1176
-28.0133
19.067
23.8732
204.263
36.8208
18.4667
24.934
4.26377
931.229
26.4724
-46.7174
501.968
48.2951
-5.06861
89.2451
51.3276
13.5046
26.1029
11.5891
22.821
526.905
-36.8378
23.2051
33.932
392.071
228.854
-25.239
-23.6649
23.5569
3.05767
6.08813
-19.2757
-11.4534
5.07214
-7.00877
9.37534
19.3388
-8.1323
346.759
-3.19802
-17.7898
11.606
20.8415
-5.65432
14.4784
12.0176
-40.1096
0.947204
34.7102
29.319
47.4635
39.923
-21.0723
3.41788
16.3668
63.444
266.248
-13.4876
30.9022
-0.336337
22.7197
27.1033
27.0746
46.1718
4.27189
12.1157
-4.30048
-1.81831
46.1177
38.279
4.79543
24.7807
49.8952
443.12
1.58156
24.168
44.0835
262.055
52.3555
97.8298
43.2383
17.1111
-5.51616
28.9885
27.9776
47.397
23.3576
9.96334
43.4633
1864.92
344.862
6.9167
33.8909
609.226
351.665
52.2717
34.1575
160.741
27.6634
34.1614
32.0138
40.2464
36.2683
24.3107
11.8576
16.4594
26.5949
138.516
55.3847
16.2292
-26.6418
-21.9752
51.5904
47.9311
26.7398
11.3421
20.9411
-9.38081
22.1229
10.823
46.15
-2.6768
40.0109
35.0608
41.7359
224.504
15.319
1.164
47.5795
8.16668
1005.26
785.1
444.498
30.3173
122.458
11.9607
337.554
71.4134
47.2433
31.562
47.0701
-13.9946
-3.05014
145.371
41.1444
44.4426
39.0134
-12.3795
25.4958
9.54142
33.8093
32.8099
11.606
16.3525
34.5064
-15.7467
77.8137
17.4784
30.5527
373.024
21.989
40.1803
16.0684
24.4938
-9.73949
35.2709
34.5708
57.4162
23.0126
555.854
54.5354
6.49348
501.697
-13.0627
-0.717851
38.6214
42.0272
38.5286
0.613189
24.4521
554.316
180.268
-8.40544
34.4097
6.40906
52.3093
53.5106
49.9624
-29.4715
32.8497
368.636
30.4777
49.2814
54.8508
387.442
-9.38081
-10.0308
12.8445
-13.8743
29.4386
184.165
-20.9982
34.0597
16.1565
35.9934
-8.69992
7.36228
-22.1441
65.9246
24.6551
115.034
24.5847
-0.297162
2.0925
-15.8687
13.8165
385.252
67.3813
-0.534992
-3.95716
1079.12
973.964
9.85782
535.988
-12.3795
141.793
33.7896
-12.5683
-20.4436
-26.1608
20.8415
24.3307
-8.01035
-4.84895
17.9865
17.8138
64.6953
1123.77
21.2266
13.6861
187.492
443.823
16.7184
4.36132
97.5406
200.118
22.8467
-10.2795
242.431
56.0575
23.5255
138.044
16.4617
4.10038
-23.8493
368.83
50.0445
44.183
28.6139
131.511
44.9671
57.5156
20.2488
35.1859
34.4881
34.9056
102.271
36.7255
36.2627
47.3581
37.0979
-17.5767
546.081
187.793
-19.9443
31.7251
28.4432
11.8879
33.932
39.0582
39.5738
205.271
40.4235
104.863
-13.6535
502.041
24.0209
-13.6685
9.37534
39.9536
31.7585
-0.636033
63.7747
17.9995
23.0389
59.5013
672.866
44.0543
34.0948
-3.52134
-3.78026
282.47
101.973
415.289
23.4658
72.4226
41.7971
326.173
312.639
479.261
22.2145
195.728
46.9826
15.5615
-13.4876
43.3344
25.2292
40.193
-6.9725
8.62646
32.0466
-19.293
3.80389
96.7336
38.6214
0.613189
13.2077
46.4445
568.2
-23.398
6.29867
10.1572
17.9033
34.9699
7.09136
907.4
8.00981
2.86467
35.052
30.5677
32.9386
53.0295
13.6213
15.0902
30.3114
16.8561
20.0343
40.5689
18.4667
31.4932
18.3193
25.1177
-17.6693
40.0109
-6.16863
32.3655
-30.3685
9.69681
21.3425
-1.48789
28.8748
45.0286
-16.5219
45.2698
88.7246
35.8291
75.1615
444.545
-5.91936
-13.9946
15.6905
64.7863
13.0334
4.93173
11.7103
342.419
203.723
394.041
18.7457
315.582
107.42
421.029
352.381
10.5032
25.7681
45.0537
19.1023
30.2118
-8.01035
12.1916
59.0731
51.8078
137.419
47.4193
3.29057
534.194
297.477
24.0886
23.3137
6.69809
18.3726
52.454
19.9086
41.1588
61.7448
33.9904
231.299
6.64844
34.2631
53.7688
-31.8313
20.3542
56.9945
-7.39656
80.8845
169.198
-4.33292
-37.4278
-65.016
1479.02
-0.354374
51.1554
22.9917
343.28
50.1101
27.4505
18.4667
610.58
31.4377
70.5129
17.9379
-13.8743
49.3812
250.741
37.8078
10.5343
43.8313
22.875
2.54448
8.26012
172.465
14.8585
317.062
62.1364
35.8291
54.7395
24.0657
41.4479
137.805
12.0963
-24.1163
0.402041
0.595068
-52.0869
46.4021
25.8981
7.79726
31.118
36.1574
-2.79732
15.2193
-31.8913
36.9672
70.1137
64.8382
-8.42313
139.658
21.8228
174.856
10.7868
16.9517
20.2845
57.8218
22.3766
15.1314
59.164
10.1591
-19.0645
47.8779
4.278
10.6653
-7.46841
130.924
5.47203
224.988
34.0329
-5.09007
-13.7032
-19.1641
-13.0649
-46.2754
36.1899
32.9386
32.4148
19.2435
32.1855
-18.7511
241.174
-2.14806
65.2264
37.0599
25.1177
44.276
-21.4175
-13.8743
73.7441
51.9274
43.6099
187.023
35.9934
21.2582
32.5754
45.1995
43.3024
82.8505
591.908
746.097
439.529
6.32019
23.5569
18.6556
30.451
-7.70529
-4.0901
-41.7795
740.744
-36.7423
38.0795
28.0103
-10.0064
-0.741162
15.1636
-46.6249
1.35999
324.987
42.2065
40.5634
306.085
2.44168
-6.07976
3.24832
39.0811
42.0543
-4.54631
-10.6754
27.7418
21.5319
50.2634
67.6973
12.1107
51.4374
33.0533
-1.3503
10.5005
23.3601
16.7184
7.0891
13.4764
83.1354
29.8205
94.74
-2.51144
12.7136
-7.14402
37.9949
10.3609
-0.360766
34.3158
-10.7518
41.7851
43.6064
-14.8948
7.48578
68.76
-15.2665
22.1229
18.3193
51.3547
76.1351
34.3887
23.8164
-7.87971
11.6306
-1.20365
15.7564
41.0955
-7.15159
28.4032
-23.6465
-14.7706
32.058
21.0063
32.0776
4.44613
44.1716
46.7666
31.1687
6.08813
18.2057
27.769
-0.550054
41.7169
-4.8832
585.307
5.52153
15.0489
29.2439
-3.19802
80.1161
0.171092
32.8099
7.72305
-3.78026
-9.88441
13.8917
17.9865
-4.67499
51.5768
921.375
47.4193
22.0312
-2.20432
5.12239
27.8367
55.1728
40.4313
-1.30507
-0.336337
6.48854
111.408
370.385
-14.4688
48.9132
-10.3731
-5.56644
-34.451
-12.3208
16.0398
19.1585
7.34805
11.3336
2.83896
40.0319
-19.8279
10.4071
19.9774
-28.5159
-37.8421
184.977
27.3164
86.7627
124.191
601.902
13.108
349.79
63.4443
14.6266
20.1933
150.68
63.0166
21.6861
-15.7483
77.4922
1.32763
144.809
1.49062
21.7787
37.8675
10.0407
20.6657
50.4658
-1.5294
58.4283
-1.15774
26.4358
296.321
-6.79827
46.0457
-0.690465
-15.5275
9.16131
9.02837
32.4573
-11.3451
53.7119
43.1599
44.2364
66.9976
24.534
-5.54606
35.9689
-22.262
11.2123
-6.13628
59.216
-8.42313
28.6786
31.4016
30.0702
156.922
247.102
10.1952
11.3753
-14.4235
-19.1098
-0.336337
99.5564
17.7329
-1.00278
1.32171
1.15622
62.9843
14.1658
234.676
29.2805
8.33686
-20.9072
11.0496
-4.64223
57.7817
30.3634
5.75693
13.3629
36.0075
-26.1309
-2.87059
36.0651
31.7258
47.397
11.8374
122.174
-3.89635
178.649
33.326
1032.97
6.58709
379.238
-6.7094
35.4427
25.3996
10.607
-17.2715
-6.98272
32.8497
7.1355
17.4493
34.8126
43.6592
185.63
153.184
37.4708
57.5156
14.332
479.487
27.7451
33.3118
64.4731
-4.55086
-36.3631
27.7275
13.4449
244.356
43.7739
369.955
78.7618
538.66
377.969
29.3402
-5.91575
33.1878
21.2546
0.218429
-27.413
6.69026
286.647
-6.31266
-16.4007
-15.5275
-28.32
-43.6536
122.302
-35.6022
-36.7423
-10.6462
20.5141
-22.4324
-27.5609
-17.3354
-72.9175
-29.9089
89.3798
-41.9397
-8.46542
49.1487
208.81
-28.4348
10.6653
-21.5239
28.7875
12.0313
18.5761
329.198
-24.7678
5.97445
39.8689
-2.75753
7.1355
54.9306
7.9889
46.057
43.6592
41.7323
-9.27261
22.8151
3.25842
36.9009
19.9542
9.09634
40.8636
40.1103
6.79466
357.144
-4.50394
-6.16863
16.4831
-30.6951
38.2091
-20.2286
-12.4481
-17.9768
26.2879
27.977
155.892
35.9395
22.781
8.13974
-3.03181
30.1839
185.924
25.9398
-23.6649
992.449
52.3888
-6.31266
280.901
24.8504
71.2195
21.3537
0.598183
-9.471
14.3565
-8.23743
15.5426
22.02
0.950814
11.4712
-35.6394
-9.51855
-36.8681
30.0743
16.4594
600.059
2.66093
-19.578
34.9699
-15.3974
370.182
33.1779
40.4348
28.6666
43.6064
599.799
27.6213
63.7078
35.0268
5.34821
7.13037
510.501
34.9056
14.1898
-11.7908
22.9952
-19.1241
-16.5401
-4.4582
454.252
26.6231
25.0333
235.022
114.184
-1.5294
30.3173
197.069
17.5101
21.3311
5.84409
33.932
515.76
-4.04529
573.683
-2.75019
364.267
43.0184
-11.9349
21.0807
-8.03126
27.902
7.98376
13.8575
37.3807
-15.6286
22.5452
32.992
17.4167
46.3829
20.7858
18.8168
21.5655
30.3467
-5.65432
12.6044
23.262
32.979
49.6729
45.9546
36.8153
39.9672
56.3071
38.8556
31.5849
25.1877
25.4387
359.952
-5.0532
-26.6061
29.0282
27.7747
75.1936
46.1718
135.457
25.4931
232.572
13.9897
-11.7967
-13.0627
-11.9622
25.5029
66.39
21.662
26.6548
48.0212
-22.7813
-5.81703
29.091
-22.8031
26.1186
47.23
15.1273
20.8592
15.3927
1.98011
38.3589
467.1
37.348
42.0983
77.4297
11.0962
-3.65892
22.0816
28.4689
-4.65731
4.42461
20.4502
5.2173
-7.85703
915.863
427.87
24.9185
-21.9859
5.71991
30.3114
44.4879
7.48578
10.9704
37.1154
27.6896
45.7325
25.4342
16.1108
40.0109
-4.29456
25.8535
-12.792
25.5269
66.3201
17.2528
15.6629
27.0008
54.3989
48.5917
52.8061
5.91442
-16.2231
0.716323
11.4663
22.6876
131.576
20.3176
15.9905
-14.2945
511.535
-30.6755
13.5844
359.286
-7.70529
25.895
138.131
13.7166
-11.8804
253.088
15.3505
-1.19759
15.7794
-7.66079
16.0293
5.97445
8.00981
-2.42937
26.7296
29.1904
313.525
21.1176
307.445
54.6743
66.9767
33.1528
27.4505
20.2488
8.94893
15.7474
85.5054
10.4417
17.9848
47.5071
10.698
60.4765
7.11282
2.20054
23.6528
47.5795
0.670412
13.8823
78.7618
147.917
279.581
41.5217
-3.10465
-29.2687
-7.27438
28.3098
55.9248
15.211
11.9424
31.774
68.65
310.56
-13.6685
-1.86906
-46.1127
39.9536
204.173
-2.5101
46.9081
26.787
-22.4127
12.1952
0.226788
-28.1431
6.98218
19.8606
23.4658
21.8228
39.9672
184.226
41.3146
-22.819
21.989
668.767
17.6915
187.976
117.697
22.3406
17.4798
-30.8942
-14.3161
2.66093
14.1552
38.718
-7.14402
-44.464
162.16
-13.4792
265.562
38.064
127.992
94.2062
-1.77635
52.8002
31.3694
28.1005
286.366
33.3118
68.2213
34.8045
-30.7409
31.4285
-4.35869
24.5898
5.07134
-29.2212
9.42135
9.23634
2.21874
26.5692
-16.1503
-11.0225
18.9395
-37.0897
498.72
-40.2315
10.4384
-32.5496
-31.3932
-79.2458
-54.5569
-39.9054
-10.7569
-16.8616
-12.5203
14.8919
7.79726
32.055
1.48715
24.8311
4.85626
-19.6016
6.57301
26.5986
-35.3805
367.285
25.1361
53.5938
4.69534
36.5843
33.0672
1.4165
30.0702
-13.4487
16.3668
40.9552
45.1085
19.3097
16.4974
190.198
45.2085
21.1385
-13.8623
28.2985
265.115
22.3406
8.10945
249.34
40.8223
-4.65731
2.55054
38.5181
18.1033
19.0929
9.88388
-21.4982
20.254
179.355
740.839
44.183
41.7851
37.9842
7.59398
60.2965
44.4879
18.7302
65.0119
-26.8974
55.8561
29.5637
55.1028
33.0316
27.3083
-26.9927
53.1293
8.8239
319.098
7.11282
4.07461
21.7787
47.5795
27.5601
-13.3851
-18.9138
27.225
46.2469
958.877
-14.349
184.375
967.24
191.354
558.863
13.3369
-28.9871
-27.413
10.4384
-7.58136
-36.1423
-36.1573
9.85782
-8.63133
-18.1425
-15.0932
-15.1407
-12.5053
-0.407169
7.85421
188.372
-29.3086
174.124
-4.58546
-39.7603
-14.6403
180.901
-24.7236
31.0645
23.0444
-20.1119
-33.6355
16.2862
3.08762
8.94893
-6.74139
-19.5434
2.99232
11.8999
37.9877
-35.9907
189.607
-25.0729
13.8463
673.176
-27.4406
-4.85834
9.42135
-22.1441
-10.6009
-16.1503
-18.5188
75.3543
78.9292
-6.49832
161.868
-9.45542
795.788
-31.3932
548.566
-35.8163
-20.9567
8.82028
-3.26064
18.7457
23.2278
26.8351
-1.97473
16.2306
-20.5583
-34.4743
-48.1756
5.1534
-24.1918
-58.0199
-3.38648
-26.0101
361.663
10.1436
-0.754168
-19.6675
-18.8889
-14.3793
33.8224
37.0742
95.9353
173.379
-33.0567
-34.8204
-9.53485
12.2811
12.4811
-2.27897
-12.6049
-51.4832
21.9335
-7.00363
-6.94061
-65.4946
3.25842
-31.8696
6.91584
-22.7628
-22.8547
33.3118
18.0391
-12.0471
-49.4815
4.13873
-4.17876
-22.2618
31.6499
21.9379
87.9079
74.0766
201.328
-0.592362
64.9875
16.2218
-13.412
3.52742
4.90705
10.699
29.2665
-16.8057
-32.0982
10.5539
30.451
803.439
24.0209
16.3165
34.2207
16.8716
26.9759
45.5758
28.0103
57.3549
3.91922
11.3205
17.2282
39.5822
5.59007
50.0857
36.3805
46.0975
57.199
74.2966
304.211
43.6711
29.5275
28.1961
612.489
42.8293
68.2913
14.1944
22.6197
-6.92726
-9.73949
87.1242
25.5308
41.4866
22.682
14.243
41.1637
-8.98565
-2.75534
3.96731
80.7879
-5.76153
211.88
50.8323
54.2515
68.2086
-11.2015
-10.6217
75.7814
7.87461
1250.14
-31.6147
513.894
0.877542
11.7022
-7.62961
9.91566
-17.8719
-12.3179
-17.0148
-31.2459
-36.0144
-16.0797
4.78487
-36.2446
89.5503
-16.5143
352.838
81.5754
-24.7236
31.3038
8.07892
-12.6258
10.4498
-8.86747
-28.0133
-18.4143
128.821
-33.7437
-0.58042
-28.385
-6.04359
30.7399
-0.802731
274.732
3.2017
-23.8565
-56.6054
-3.02032
-7.11009
-18.0702
4.51199
18.7917
882.551
-16.5219
24.6551
-8.72685
-36.765
0.221887
-5.42335
344.531
-7.27783
-38.3574
-25.5389
10.4384
-15.0776
-40.0459
-40.7635
-38.0163
102.865
59.6282
-47.4017
154.161
-11.2394
-57.357
-32.4952
11.3008
-45.7188
632.11
25.7681
319.542
15.3542
39.5822
172.382
-6.13628
-4.5023
8.47329
12.4524
-1.26223
11.812
1.4165
163.129
126.937
-0.27426
-21.4129
22.6197
-25.6679
-11.6136
6.53938
-5.95854
2.10497
-21.6225
251.963
18.0608
-16.3428
4.87833
-33.8814
-43.4274
126.092
-5.59434
10.1428
-1.77436
9.66999
-8.08105
29.5616
-44.924
34.3095
24.0085
-4.19253
57.3014
39.911
26.7398
33.8309
43.4299
40.7397
-11.2549
338.626
1.21355
104.582
31.4377
87.3795
-4.55086
-10.1261
47.5071
184.986
24.8693
-2.25751
32.1856
41.9573
41.6156
476.683
58.1471
18.6067
8.13974
114.517
183.361
48.9441
16.1761
111.036
38.8204
31.5172
10.6943
116.68
299.856
19.4797
36.8453
344.885
89.214
-2.26099
-19.6016
39.3692
6.92088
-8.20651
-10.3395
-29.5621
7.33248
2.82127
41.8413
309.789
10.7868
48.8108
5.29194
61.3444
46.5774
25.4387
28.2419
26.0887
11.8576
46.9409
54.7059
28.7875
47.8884
67.766
6.15433
20.1912
-27.5347
27.7566
25.7925
20.2333
5.18803
22.8454
13.395
19.3118
35.8427
7.63057
-35.426
16.5851
62.2348
1.44344
-20.0611
17.0936
151.59
8.81947
-20.8813
-7.66944
164.325
57.4913
36.8365
-0.293554
-11.4651
-7.27438
15.1914
362.086
-7.79343
-20.3963
-77.7128
-31.1611
-23.8969
-58.631
-52.6829
-51.1498
-12.631
-31.8541
-23.6239
-1.27588
-18.8413
582.199
56.2784
-7.30039
38.9685
377.795
-34.5941
154.972
-12.6955
31.6953
30.1679
22.499
46.8916
12.7933
28.6786
28.1961
668.542
47.6765
17.9425
39.0191
43.3344
38.3477
45.8152
34.9274
-19.7434
184.98
646.609
555.88
32.9992
-4.5749
9.78821
507.167
579.927
14.7977
644.294
-7.81061
33.6149
24.7412
17.0013
19.1409
566.074
47.7292
37.348
-2.87933
24.9559
40.1559
345.188
3.97037
127.47
32.1832
18.1611
63.8759
33.323
52.6281
51.8146
20.8843
6.98349
52.9632
98.8167
6.71389
46.5757
36.4922
31.4965
33.4607
-22.1106
16.6946
-15.3035
-11.3926
4.10608
-62.7534
-13.9558
183.254
611.298
-53.3573
-28.4718
20.0594
9.95299
-8.87769
-15.7872
77.3924
-31.3563
-52.3761
124.015
-15.003
567.568
361.329
0.754873
17.102
193.163
3.92935
-14.6019
-12.5649
-23.0994
24.1536
-11.4176
-0.886011
8.29931
111.852
75.2949
156.191
13.8348
28.3329
39.747
177.739
58.3145
-8.37239
-25.5389
87.2751
54.2628
28.5769
14.7835
1.5321
24.3679
-21.7498
19.3388
60.0265
1.1329
295.716
36.0755
-34.5941
-2.44945
-6.33244
-7.07331
52.6567
13.1286
33.7732
47.1227
64.3301
-27.5434
-9.82789
273.699
300.926
-22.3579
-34.1024
-14.0753
-20.9511
-24.132
-29.1187
-8.53267
-11.9243
-6.36607
33.9207
-6.62498
-35.2226
-31.6399
46.7552
1263.86
6.17459
-33.6903
-31.2364
27.0556
31.3004
12.3162
44.2465
492.187
-6.15901
26.0887
0.613189
26.3261
37.0742
309.579
193.994
12.0313
41.0649
25.5996
11.5966
2348.72
3.38737
54.9306
72.294
118.622
24.8657
22.5865
616.894
329.346
36.9009
179.25
40.8636
27.6896
1205.78
10.4417
12.3627
66.9199
-30.5956
-22.2618
20.4055
6.94541
-13.3851
-35.7804
40.3434
12.0474
-0.592362
35.0025
18.0958
-13.3392
158.58
46.1135
5.07679
40.9323
80.8033
25.0609
49.7938
33.6481
-11.9349
19.2066
-38.0163
202.19
26.7244
405.537
20.5141
33.0972
39.4118
375.946
26.787
40.7607
-28.0348
-0.923252
17.2282
-13.1506
-13.6325
285.978
345.805
29.319
38.0932
9.93795
22.5739
3.24832
33.4589
43.9284
61.046
67.5973
44.6084
42.1466
25.9006
45.2085
-2.88179
25.2005
735.828
6.14596
57.3522
20.8022
17.7379
12.9702
-5.53299
11.9209
-23.576
11.0799
17.9033
35.2465
201.844
19.8201
39.911
15.4954
5.71991
58.4224
20.125
-7.50675
8.78991
23.997
42.6821
36.3621
25.5353
424.61
160.414
28.7665
-9.91676
-6.00564
-1.54759
673.954
38.2091
13.7889
40.1192
54.3989
35.4733
77.4802
371.781
-1.65218
39.5542
35.8257
10.0683
51.6679
54.2628
21.0807
5.08721
29.8368
15.0817
5.21503
45.3355
21.5796
-1.19759
30.7719
61.6797
537.02
36.844
16.4617
15.3448
-4.6316
59.4148
39.938
2.3667
30.5407
61.3545
13.108
35.0268
35.3333
72.7227
38.934
46.0489
-19.4965
-11.7908
26.7433
-11.6278
-10.0804
36.3351
2.54448
-17.9768
28.162
33.5992
-16.5219
30.3173
19.3841
23.2051
18.9625
43.3024
24.7545
29.6879
497.625
323.037
57.2901
811.386
9.83627
83.798
33.3912
19.2282
26.2419
502.989
144.901
868.826
524.815
19.6915
28.4726
-41.0027
-17.3807
25.4828
-14.0453
60.9471
-8.16228
-23.751
32.4267
-0.330254
21.989
57.8218
28.9359
8.57215
65.7233
39.9244
14.6234
44.0207
33.9641
30.8514
70.1781
59.2902
44.5643
38.6059
430.969
6.00688
-15.8738
118.285
63.9213
82.3196
3.8584
5.10304
48.9582
44.8811
11.8889
215.561
-8.74764
-32.183
-28.0218
-19.1478
348.934
-30.8942
-33.0567
-9.53485
-11.8818
-53.9957
-46.3381
-20.9691
7.05187
11.3868
14.6111
267.557
-17.7059
36.0546
-17.8141
9.72694
-18.4641
-42.4405
94.2744
19.2563
95.3952
15.228
-9.23603
-15.7483
49.3812
-6.16863
8.00267
416.369
4.91213
58.8239
43.4897
25.0333
28.8748
37.5323
50.4658
-10.8997
71.5468
24.6551
26.4358
26.6285
37.6998
25.0609
150.993
4.93173
47.3176
51.9389
7.28724
-21.1648
69.8279
50.6048
19.4797
21.2129
26.1363
4.98617
369.741
121.985
5.69834
107.773
45.3392
-26.2691
-15.5066
34.5064
44.2234
30.9323
4.72516
14.3265
30.5969
47.4193
23.9053
293.898
10.7446
61.5699
43.9284
22.6197
-18.1717
-30.3542
79.628
20.2784
-3.51722
49.5634
27.4311
502.773
16.1227
39.5429
-12.2472
-11.7967
31.9149
-8.21412
18.0067
47.6494
2.92136
-3.33025
34.9027
14.8443
16.4594
32.2171
-19.6498
-3.07166
45.7645
17.9033
49.9624
-28.5159
30.3373
-10.7309
10.3609
-15.3533
50.0445
58.6787
19.2333
527.168
66.0952
41.3272
41.5558
44.4879
18.1602
21.8283
22.2148
43.8584
602.748
1.07134
-32.6149
116.848
48.1793
26.7433
535.599
-25.0729
30.7129
19.1268
-16.1027
54.3989
39.2214
-29.6404
75.2949
191.447
11.8879
175.004
54.5468
22.1916
553.068
27.2349
-18.0427
16.0606
571.505
19.9243
3.21314
81.9089
22.4938
152.538
48.625
-15.6286
257.88
6.17231
44.5088
-1.70297
-26.1608
206.374
-0.0321259
18.2266
23.262
19.8606
141.502
40.3324
31.1931
83.0707
579.172
-17.1968
16.3668
31.5849
-8.29444
-12.9875
592.774
48.9566
437.524
16.9558
31.452
242.112
-12.1536
13.7949
17.6535
21.6515
1.2367
-34.1381
-5.26995
4.26168
4.73873
-37.8421
36.926
418.499
22.9814
23.5682
3.84585
22.8151
42.6138
42.8295
31.1575
29.1823
66.2478
-0.546432
49.2321
1106.03
-10.0804
55.0757
-6.82585
48.7767
142.295
-16.5219
65.9246
32.1513
43.747
-31.1428
20.8366
43.3024
35.9989
29.6879
52.6923
184.656
11.9424
14.1865
50.5147
-3.2822
136.272
5.41317
7.1543
162.494
21.1022
11.8426
-8.1323
386.114
15.5426
143.834
11.4155
-26.1608
416.993
45.2044
279.204
44.2234
-0.926862
2167.4
4.95618
23.1006
408.632
16.3668
40.9552
36.4321
13.2494
13.6875
29.6159
461.937
668.705
30.216
169.532
76.1568
99.513
13.9897
1.32171
-13.0627
62.9843
32.6568
-8.32303
9.78821
61.1396
7.34805
-55.6088
20.2076
-29.0202
8.17274
17.6535
33.5687
34.9699
138.276
-18.3884
-14.479
120.931
-15.3533
40.6741
45.4702
41.7851
13.6213
-18.6429
49.0521
368.611
25.5764
12.8445
18.3748
33.3118
64.8907
10.4417
473.383
66.2478
-24.9093
-24.0364
261.659
19.4685
11.6306
2.54448
-8.60648
63.7693
26.1029
-22.1441
17.1588
11.8879
11.4663
62.043
26.6285
52.1767
455.616
-12.1205
11.9424
44.1716
26.1518
31.1687
43.5695
-3.95716
20.2728
43.591
-6.75726
16.7659
21.8528
43.1599
17.9995
9.92044
23.8941
-12.9474
13.1946
281.472
7.72305
-5.65432
20.1006
19.6879
10.5784
68.0782
14.8443
19.3539
35.6965
38.1578
27.0238
288.442
34.7699
49.9624
-34.1381
26.7505
9.00956
58.6787
36.6867
1745.31
39.8582
1.97178
50.1101
222.433
53.6874
1.60008
67.045
68.2213
14.1898
8.61452
553.505
955.227
-6.00564
122.141
47.5795
49.3961
43.1545
54.2139
58.4283
67.7586
23.1323
4.46445
32.081
345.22
48.4286
30.2035
486.381
504.822
48.6406
22.9547
6.96127
-5.83122
25.895
34.2207
135.672
143.027
11.1437
29.349
28.1674
23.6217
24.913
11.3205
40.3062
20.9764
9.59712
16.8345
18.2266
25.3101
29.088
49.9338
48.4005
17.3038
41.1173
-7.35741
1.06797
405.587
9.04649
16.0188
-4.1553
131.543
-34.9308
-46.0648
26.0724
-6.45952
6.85889
-42.7513
-48.2122
-40.2389
18.3863
635.451
14.5584
-8.33558
910.185
30.9116
260.852
-10.9679
-14.3295
6.19334
30.2205
20.749
35.3257
-38.9648
-7.9269
-6.94268
483.736
366.171
50.986
-23.6924
13.8823
35.6583
-2.00805
7.84094
62.1364
-4.97872
366.159
-7.27438
108.895
31.562
39.5738
-15.8687
-19.9167
17.9347
22.9547
3.53911
-6.17225
22.4938
0.739002
24.2622
-23.1248
170.596
25.4958
34.2833
131.356
203.35
-5.39541
-7.52839
-0.514081
34.8531
-21.5416
18.0746
30.5969
6.18981
20.6998
7.16601
3.24832
25.1877
-20.4838
-3.17913
-41.5986
-3.89635
-12.5053
43.1927
7.0891
11.6023
-12.1536
-14.3161
4.535
451.485
14.1552
-17.2715
-24.0106
-35.0937
-10.2538
-15.3533
327.406
9.95299
13.6111
279.792
2.37693
16.9643
11.5708
18.251
497.921
-0.660515
22.2148
22.0674
53.2287
51.7722
377.759
-25.1187
2614.98
16.3202
26.7433
-13.5019
34.0597
-8.20633
37.8675
13.7889
0.763855
22.5398
110.436
281.442
431.327
18.9625
105.147
7.88789
22.1916
-5.40377
-13.9946
381.503
13.0334
-40.0459
13.5844
-0.534992
-5.83122
27.769
5.07214
17.3541
-37.4763
532.974
29.8844
111.808
1.1329
15.5426
-26.1608
14.0693
24.7245
16.3525
46.0975
29.319
712.713
-9.82789
16.9517
267.661
21.989
35.333
44.1794
9.93933
42.3974
7.42557
16.7672
-9.7836
-3.55497
1299.85
50.534
-37.0966
-28.9923
-27.8918
-28.0007
5.10304
4.30052
-9.3274
-10.6217
36.426
-30.7874
3.01703
1.18151
-34.5642
1.81458
32.6628
55.8303
20.5465
7.15224
20.4782
229.933
23.4592
353.586
19.5295
43.6334
3.48757
-11.3946
-0.404901
7.84851
4.73873
-0.360766
42.5482
265.323
45.5332
26.7398
30.0828
45.3039
27.6213
-5.63268
27.5306
38.9895
5.2008
28.8659
314.142
25.0184
-20.9982
2.20054
18.0306
56.9498
-8.98416
6.29261
2.63792
63.7693
41.0955
-14.6479
60.3024
-6.85279
30.7014
24.5847
33.932
48.4286
45.9755
59.1641
21.4667
-4.21923
2.27611
21.3427
-45.1756
525.039
-7.30039
51.068
-21.3807
-30.8459
-39.9308
-34.4434
-30.9542
392.103
11.0806
29.319
-15.1407
45.0668
91.4221
26.5949
4.71302
75.6391
-1.0872
65.4278
-6.45952
37.0764
95.2166
308.666
53.0565
202.955
21.1176
3.84585
8.70982
170.174
29.2835
2.99232
21.2702
-8.0427
-16.5401
12.4084
38.2091
116.578
6.29261
-12.3546
266.168
34.0779
58.4283
37.7735
-1.23059
847.794
30.2069
28.3098
34.1248
28.3294
-18.0427
89.1492
31.774
27.4205
5.28023
16.3165
7.98376
33.7382
-8.63133
32.4573
41.1288
-11.8804
30.0415
8.04638
13.1946
240.242
11.4712
22.4567
-0.514081
73.8618
94.8232
-2.80093
21.8228
41.8413
322.907
57.6385
18.8258
18.4104
8.87052
40.9552
27.0618
25.4387
37.6123
-1.30507
12.7493
29.0282
0.0892122
31.452
253.357
-49.6349
-27.4345
-2.71139
33.0958
567.437
8.48687
67.1056
16.3113
45.4702
10.4498
75.5183
15.0902
15.3189
21.9991
5.61172
38.775
4.96168
-5.89619
85.8411
18.3193
32.614
55.5204
10.4417
-4.50394
-1.21857
-6.16863
19.2471
-22.8722
18.0306
25.0907
7.88244
350.501
11.1104
-16.5219
37.8136
43.3957
300.494
-3.03181
7.71815
56.6136
35.3101
7.71469
0.997942
-4.9242
51.6679
-12.6525
-36.1423
-11.5864
5.07214
11.9834
-1.27588
6.86023
7.55267
1.1329
53.8791
-14.9164
32.8099
30.3467
-3.52134
23.8488
13.8917
21.5619
77.8137
27.445
68.034
58.1812
27.6112
87.0319
21.6906
27.7418
38.3985
7.15993
54.5788
0.866341
85.1706
11.7682
44.2337
39.5429
-17.8694
796.534
57.3621
15.7902
370.238
47.2695
460.872
11.3336
30.343
-14.0276
11.9209
4.535
27.9465
17.9033
8.73296
342.549
20.967
-6.50566
40.6741
317.797
43.6592
21.1176
7.59398
104.937
102.413
29.7111
29.6192
47.6065
188.579
4.81947
443.398
-4.29456
644.295
13.4449
26.9647
12.0083
41.2805
46.7177
9.715
43.4358
34.0254
553.071
73.2874
9.07317
17.085
-12.1205
-16.1686
21.6828
-36.1423
-5.83122
-0.550054
324.701
17.4648
9.26966
21.8528
273.67
-19.4818
19.2908
44.5088
92.0003
14.0693
11.606
9.59712
-16.8987
8.26951
-8.25043
32.8361
33.0672
364.181
36.1749
28.1961
-5.95245
580.812
-20.0015
-11.1552
12.7113
201.49
56.8985
456.185
27.9465
6.65894
260.847
-3.23459
0.990601
-24.7236
209.34
24.9455
43.6592
32.362
5.71991
69.6668
16.8561
12.4579
-6.04359
40.1103
-6.42493
41.8849
-13.6649
17.373
-11.6278
375.977
23.2166
-3.36196
-36.7175
41.2805
14.8585
-25.8923
227.054
23.1323
112.643
67.858
54.0508
30.2035
44.1015
11.9424
27.305
65.5072
-9.57935
5.28023
3.19808
-14.2535
-3.14995
534.008
951.39
22.5452
46.1105
39.9055
42.6347
-14.9164
41.5911
31.105
75.9397
54.9598
14.535
60.0552
501.919
38.3062
16.9975
45.5466
470.021
10.2367
64.9124
-14.4688
29.2412
63.9058
-33.6774
390.962
55.488
27.0346
22.9067
111.739
27.7263
24.4976
286.938
7.74074
-13.0124
48.5924
62.3895
-1.26088
-2.28124
0.357943
19.7056
26.9134
15.7794
27.9465
16.0293
449.371
32.2114
-3.23459
-12.1279
7.1355
100.644
19.3233
60.4628
29.1904
39.911
-3.24527
90.2815
44.9671
31.2787
-0.660515
37.2073
74.5967
22.0674
422.42
42.4019
1556.55
21.733
55.0034
12.572
47.3581
72.7051
17.1931
-6.33227
41.9573
19.1268
-21.7249
50.4658
82.7912
-1.65218
41.4283
69.7321
33.9516
309.919
14.1865
100.509
74.4277
3.53911
6.21727
-5.23522
-7.00877
-9.36532
13.8575
600.299
-20.7154
44.3416
-20.5583
-54.1768
-35.5311
-25.2861
-46.49
-50.6319
-41.7435
-6.72301
-34.4874
-4.67499
14.0955
668.376
13.7303
-8.80271
8.5184
2.48084
-20.1775
219.929
-1.73521
14.1864
-32.9444
-26.5608
-0.847821
-21.9589
13.4764
8.17274
225.675
18.5761
19.7774
242.991
-4.15303
-33.2196
19.7313
12.7577
29.4298
26.8196
26.7296
36.6867
38.037
32.362
9.46805
60.2965
53.8582
16.8561
168.086
199.865
-0.273991
-0.365895
7.07487
38.5527
21.733
52.9803
-0.383447
36.3351
759.383
-1.20365
-19.8509
69.3915
29.8511
-24.0182
43.4358
28.4032
-19.9712
58.2949
54.7395
24.5813
-12.1205
-23.6649
40.4235
18.6556
-26.9274
-8.88284
11.9834
143.027
19.2908
640.462
17.0377
289.557
-3.52134
-22.5209
14.4784
56.9952
55.3249
36.8153
41.8413
38.0489
16.409
380.521
33.2334
40.9552
222.866
-36.8681
18.3335
35.9652
15.9574
34.5201
32.8959
272.039
238.539
-21.1995
473.715
-13.0649
-3.17186
14.6382
37.0369
-2.30824
-30.8244
3.13745
19.188
303.955
62.1207
17.4377
15.5082
27.9288
-16.6854
248.969
40.7988
-13.729
133.286
41.0202
25.6861
1.60744
-33.9064
19.7287
16.2742
11.5366
-10.6009
17.5829
9.59222
54.5468
52.8655
29.6879
15.211
891.179
115.016
509.661
1.1836
-23.0388
15.48
3.75314
34.3314
31.7585
54.4043
17.9995
827.013
46.3829
-14.8214
67.828
-7.26948
3.71601
47.7989
45.9546
24.9747
54.9155
-4.2057
16.9517
-20.945
5.12239
26.3679
33.364
44.0207
31.5228
45.2085
17.7329
49.9199
469.04
4.87833
2.74535
0.0557547
4.90435
89.2212
30.7828
-4.5749
45.3955
33.0286
49.5663
-2.16657
7.30143
-6.00684
-8.39036
41.3642
181.99
39.5999
62.2444
18.8299
15.3505
424.504
12.9539
4.98483
-20.2625
0.513547
-0.883465
7.1355
35.052
39.938
24.8555
64.7977
7.99912
738.48
85.7173
63.1378
-13.779
5.34821
138.315
20.1933
115.073
66.7648
-19.5434
-40.1112
23.1443
-5.1158
33.3497
-13.8285
17.5944
-10.4805
37.5323
26.5692
34.0254
-10.6009
-12.4021
502.472
82.6578
32.2507
275.191
50.8182
113.512
50.5147
14.3021
0.465937
1.33907
168.324
259.109
-20.6097
-8.63133
0.0564084
12.3773
15.5426
2046.01
5.79329
-20.5386
-15.9158
504.485
9.59712
32.6324
34.8531
8.44347
69.9523
425.981
18.2831
110.655
5.29194
692.905
39.0811
4.57301
115.394
-16.2976
-17.2358
8.41345
22.1525
0.866341
44.2977
-8.84657
16.1227
-22.637
19.3539
277.451
-6.02937
-29.0202
23.1653
20.4502
-0.837326
4.98483
-0.404901
4.10038
-17.7501
591.65
32.3518
25.4423
2.37693
243.955
72.5989
24.3524
81.8785
40.5689
24.0889
10.8785
119.519
40.5278
-30.7409
62.4997
39.8618
196.393
22.8153
-11.9545
17.537
0.763855
7.36228
135.277
19.3841
-27.3947
0.221887
48.9246
491.397
18.9591
-23.3649
-1.17607
53.5419
33.6481
8.67986
129.777
-22.6978
35.2653
-13.6685
43.591
41.2345
28.7092
18.64
57.46
4.88104
52.0051
18.9118
-1.79792
30.9359
26.4637
3.71601
-4.26221
49.499
53.5938
-2.80093
40.3324
8.91277
43.1886
-22.819
36.9815
100.925
27.0618
15.1235
-24.732
32.7763
42.7672
7.72717
-2.88179
40.193
23.683
64.242
-21.3586
28.2985
-19.7434
-13.2667
24.976
253.088
14.5854
7.85421
-10.2795
4.42461
92.6161
26.0724
-4.3855
685.503
-1.36052
-10.2538
21.1974
21.1074
10.4498
32.4148
114.821
564.192
50.9261
8.88062
505.987
18.1602
-10.0308
37.1154
37.0599
38.2362
49.8982
23.5601
45.6331
13.6249
-30.3685
-10.9179
19.9047
55.0757
184.329
53.2377
101.251
27.977
4.08037
43.3957
201.169
43.8198
18.9395
41.6211
29.6879
-0.876124
-18.0427
1.06807
26.1518
10.5539
-21.1497
-0.341965
-28.661
-10.7569
586.588
377.285
963.169
18.1046
20.6711
-25.104
-14.4424
233.789
11.4155
50.6759
25.3137
-11.2765
4.52138
29.2309
2.82127
27.2139
21.8228
15.6044
855.991
5.7073
-34.0634
23.3137
-19.5388
457.403
-14.4235
353.829
826.127
22.7197
827.329
19.8709
41.417
28.9823
-8.04862
7.55202
6.77841
2.92136
49.1436
46.1471
32.6997
162.751
20.4199
31.4745
121.696
236.511
663.554
9.61481
142.829
161.276
21.4923
39.222
41.7748
28.9798
47.4447
-0.148215
-21.8756
352.414
-2.28124
26.5949
10.0468
27.0238
16.7021
2.91081
-13.7558
-30.39
-16.5143
-3.23459
-27.1204
569.355
21.9335
28.6937
22.9814
36.1629
21.1176
924.012
43.4299
-13.1289
259.915
-13.779
224.614
37.1154
92.5841
115.436
40.0109
-0.546432
371.572
-5.29572
-23.1989
32.5869
-3.36196
-4.95179
474.903
50.6508
-16.5219
24.6951
39.9989
2.59039
9.59222
30.1839
22.8804
52.1767
198.869
29.9
-28.8015
352.79
239.345
-13.3275
127.095
-11.7945
216.005
13.8575
1598.48
78.0747
71.2709
38.6142
24.913
37.0125
3.91922
19.1023
-26.0101
-1.90619
15.7658
25.4828
44.0507
40.3324
43.7154
7.0387
95.6625
10.7446
63.444
29.1869
52.6048
146.746
-13.4876
45.8948
400.714
26.4678
30.8514
36.4449
21.8089
-25.7132
1.1302
668.039
336.78
1746.69
3.03028
136.659
19.3539
146.266
85.7999
37.8393
72.1794
137.483
34.5201
53.7105
233.853
-5.26995
4.26168
16.5058
8.07892
26.7296
77.9162
135.488
22.5865
32.1855
635.298
9.09634
16.5007
306.925
36.3621
42.4019
17.9379
-8.25208
17.5221
8.8239
45.484
29.6016
18.0306
21.3425
19.1268
-20.2701
24.6951
35.8995
397.945
160.012
-5.40031
47.0505
34.1248
-3.05014
36.6753
215.433
-4.4386
-12.6525
-47.0607
24.0209
226.212
-8.88284
11.2494
-40.4905
8.7343
-1.81766
-5.07208
215.049
-14.8214
-14.0417
0.361653
18.9674
13.0863
17.9865
44.0805
23.6968
19.3083
12.6609
-9.28523
-22.819
21.989
29.7108
6.69809
-5.49126
6.1912
-15.3617
14.0356
40.8931
26.4678
34.5995
49.5634
40.5496
11.7682
25.4931
749.814
21.486
21.9364
13.1742
34.8733
2.67177
4.79543
9.78821
48.0212
42.811
-7.6911
10.9301
-5.00901
-15.3997
-25.272
15.669
4.535
379.598
1.46917
-29.6328
0.990601
27.7502
45.5602
19.2333
-7.93044
48.115
28.5583
37.8379
15.5637
155.126
51.3547
16.165
-13.9212
-58.8519
-32.4056
4.91213
23.2166
21.0009
-2.98428
16.7326
9.70257
9.66255
-10.6009
439.248
17.0885
52.6727
63.9367
-13.9946
2.57206
14.1865
3.66304
-7.83823
-41.7795
0.487493
-32.9942
0.598183
-5.72287
-36.2433
13.1749
-2.34286
-44.8065
-50.5236
92.7801
35.9689
-29.7583
-22.5209
16.3525
-32.9599
10.3175
14.0955
-18.1288
34.3008
10.7868
35.6924
18.2409
18.4664
9.35048
27.4049
20.8719
33.9264
62.9687
-25.8522
-27.8918
13.2287
35.0881
223.803
-20.9386
-23.833
-3.72027
3.48757
10.1428
0.0997069
152.331
-15.5773
-32.2826
-5.56863
-12.5422
31.3038
43.6862
30.4777
469.596
47.4073
28.6139
-9.27261
41.5558
430.546
-7.50675
35.0268
33.4592
10.823
18.0391
-8.299
355.317
69.9959
-6.16863
21.1211
185.149
22.8153
8.66026
51.3276
410.807
45.0286
48.5917
-5.27753
32.1914
80.8771
30.6285
232.776
293.931
63.9367
34.7311
-8.67234
197.845
38.6649
13.5844
20.0797
33.5242
22.1468
37.9688
1194.52
19.3388
-0.100668
1.23803
24.913
23.8941
22.6599
7.57241
32.8099
28.4726
-18.5139
33.7011
3.23405
45.7508
83.5788
2.82127
36.5843
758.331
689.199
45.0627
14.6623
235.633
200.251
699.852
12.3203
61.9751
24.9319
-11.6136
29.0282
220.803
303.83
348.428
-1.26088
125.652
38.9482
49.0837
-0.909174
61.0069
34.9699
245.098
733.112
-0.883465
-11.6052
50.0445
30.4777
29.1904
84.8886
37.579
33.2435
22.4783
38.775
527.826
9.09634
40.8636
57.3944
40.4736
45.6331
19.2471
10.861
212.096
24.749
19.5045
39.4064
14.8585
64.0629
35.9395
2.51755
0.716323
45.1995
457.471
48.4286
406.891
26.9349
56.1369
18.0502
13.5844
12.5835
72.7466
28.116
0.739002
45.5758
8.7343
28.1674
25.4958
32.4092
5.1534
-30.751
-25.2237
127.45
25.6615
-31.4362
18.5769
13.3013
-26.2268
37.5213
266.388
14.6231
32.4659
-1.43684
92.492
236.271
271.416
21.641
-21.9589
18.1616
231.475
40.0319
6.40906
-15.1571
257.784
-14.6403
-20.1012
25.3535
26.7296
45.5332
41.7323
7.59398
14.5028
14.982
50.0194
-8.15678
7.07487
46.15
-15.7953
8.15176
301.178
-42.777
336.622
-10.574
22.5398
-25.8923
120.272
543.771
8.13974
-16.1503
148.273
39.747
29.6879
-2.75019
6.32019
63.6332
-6.31266
149.716
460.678
-13.6685
0.487493
-19.8757
29.8844
-15.6286
15.0489
-10.1115
-3.19802
2.82488
-31.8913
3.23405
34.5064
-2.62823
10.5784
11.8562
15.5601
1.4165
0.0851042
-45.3078
10.7446
0.613189
27.7038
358.305
-16.1901
-29.1982
-32.264
-18.3884
-26.5977
334.903
47.4073
7.99912
50.9261
-1.88455
10.664
-26.8974
18.4667
320.099
16.4452
8.25114
48.0241
-0.802731
32.5146
0.506402
3.36469
2.20054
-0.710069
636.036
73.4748
28.7814
449.827
20.9594
24.6951
20.9069
234.975
22.7107
50.3026
48.9441
4.74607
0.697995
503.318
35.5222
34.9168
-8.03126
29.776
-4.0901
3.19808
197.264
-20.6097
-8.63133
8.09445
3.80454
21.7476
91.3604
28.2821
3.82428
124.05
22.7156
9.3382
732.246
36.3805
4.86803
-6.54906
36.5843
531.569
146.789
336.025
436.2
13.2036
-7.82652
25.7371
100.925
45.8025
16.0684
30.116
433.826
18.4043
2.10497
81.4512
68.304
-6.9725
34.8634
18.9282
112.5
19.8969
19.8807
23.2865
25.4102
9.22212
16.9558
-9.01239
-27.1461
77.5132
21.4016
119.776
10.4071
16.2292
806.362
-45.8611
-7.85703
21.1974
24.8555
149.131
30.5407
32.362
0.0977161
-3.42178
-31.8696
6.83575
7.13037
10.823
152.554
29.2835
16.0639
-13.8743
557.253
25.8535
56.5485
91.1192
51.3276
143.099
-17.9768
46.9027
50.4658
-1.5294
11.5366
15.636
11.4663
37.6802
33.9516
-12.1205
-23.6649
64.7863
102.383
19.2066
10.7094
31.3091
23.9133
-6.55422
-30.1831
27.7721
47.0475
100.813
730.417
-41.0584
-41.1533
-0.923252
7.85792
-3.52134
-28.1431
-21.8756
-37.8885
-40.2646
122.491
-16.0797
-2.03859
126.599
-24.0106
-40.7159
-28.9945
-28.4718
-0.555305
-1.29141
4.24077
-12.039
9.92598
-5.11934
-48.628
12.5078
0.447325
20.9713
-19.9517
2.4452
22.3066
33.9686
-29.8038
14.711
65.0459
32.3655
12.735
22.8153
55.0757
17.2528
-13.7108
40.6247
424.768
-0.293554
-26.4576
16.1514
42.5581
19.8961
-30.2241
18.8717
6.47414
-3.50156
297.505
-3.34609
-6.76825
2.46913
43.1085
-4.8832
68.0646
1731.54
23.6217
13.2896
164.994
240.831
45.3392
-9.14354
6703.5
17.8138
40.3324
36.8153
143.041
236.7
222.556
31.9442
5.29194
50.1
530.086
377.512
57.2979
43.2345
52.1375
705.515
51.4374
36.8015
6.14596
121.07
50.7873
8.81798
-9.31458
8.65248
66.7324
23.2865
21.0326
53.6434
57.0626
39.0629
42.7189
10.3503
-47.166
62.2225
84.4677
32.0651
703.019
34.1334
9.47637
45.8551
78.5774
405.344
208.89
168.888
16.8999
26.561
8.79077
240.038
33.323
39.5097
-4.40737
451.448
22.0602
26.0887
9.45954
22.0816
60.3281
6.58709
38.1578
2.66093
48.5612
42.4661
1.46917
15.3448
19.2542
9.00956
31.3038
225.471
0.492636
34.8126
45.5332
22.9917
22.5865
45.3039
81.9692
20.6042
10.664
-2.53458
-2.14806
113.952
63.2969
66.3472
40.5278
-6.37801
-4.29456
36.1137
363.185
43.43
-3.36196
-10.574
-17.9768
22.3548
26.5692
32.1513
208.665
-12.4021
-5.40031
18.4435
18.9591
30.983
41.9274
174.203
252.308
49.1917
14.4575
87.8721
46.3016
6.10969
7.50127
-19.8757
4.34631
14.2514
17.4167
192.56
-14.8214
-24.2867
14.0693
11.606
281.337
766.461
42.0027
10.3175
235.235
3.08212
356.684
221.707
20.1572
20.7039
42.6964
94.0612
-4.65731
279.912
13.9053
18.5761
192.624
4.10038
10.3609
1.5133
16.3113
24.9455
7.9889
-2.66869
210.451
39.8582
9.46805
20.9411
44.4879
-3.75861
38.775
6.83575
9.09634
12.7526
188.859
17.6215
19.9131
-23.2915
40.0109
25.6905
9.87673
-20.9982
512.784
163.772
41.8999
4.51199
18.7917
27.977
-9.02566
41.5617
35.8995
26.8804
-6.77994
9.59222
39.747
27.8138
-17.7427
-8.67234
31.0531
20.5296
-8.18673
51.0657
21.9538
35.2653
20.0647
32.3466
48.7307
8.23527
62.4424
31.7585
-13.7545
1008.3
121.073
57.6273
45.1487
27.1877
11.4712
86.1749
12.3643
-27.1638
36.5843
307.959
9.93795
5.16463
7.58137
-4.24794
23.3137
44.1794
33.8641
7.1271
-18.1275
9.45954
23.9557
26.5949
-8.40544
197.453
14.828
38.5181
66.829
-18.3884
-4.30344
322.895
17.3695
-7.39855
32.1855
21.9991
5.04178
-2.53458
-20.8887
29.6192
18.3193
68.6388
-12.0471
-13.8743
26.8924
-21.1612
-8.86393
-28.4944
4.91213
-10.8582
-12.4481
-49.8359
9.23634
13.4631
22.781
-18.0243
28.3329
19.1323
24.5813
-28.9871
-19.9167
-11.3295
-36.2977
-23.8969
-30.5201
-7.70529
-8.88284
3.75314
-14.2535
26.1363
-23.1248
-23.23
2.42418
22.02
8.44708
15.3542
101.426
3.71601
13.8917
4.86803
297.05
44.0805
4.95618
32.471
23.0564
3.29057
-52.8041
27.6112
359.546
3.87907
384.035
7.58548
901.784
4.71302
-10.5679
17.6535
3.58361
-27.0743
-10.7309
17.8572
-2.23483
33.1779
0.582659
-7.00363
53.5533
21.1176
-18.6429
20.9411
544.864
18.7302
-8.15678
35.3333
14.6266
78.2894
59.2685
36.6786
34.8514
28.7665
6.94983
15.4989
-22.8722
-25.9104
59.26
51.3276
448.288
2.54448
43.1545
18.6067
200.87
30.3173
21.2582
8.21259
32.081
93.9022
82.8505
67.1692
33.9516
-25.239
-14.2945
89.1492
13.5844
-15.5275
42.7616
-28.661
433.522
24.4521
29.5779
34.0911
-4.65731
19.4171
12.4811
-7.90117
-14.6403
23.4794
20.254
20.0594
34.2258
40.4348
49.2814
-29.8873
56.5483
14.332
89.6812
23.997
12.6971
25.1177
36.7797
1.07134
186.651
32.5146
12.572
34.2396
-6.00564
4.07461
222.304
37.8675
68.2302
50.6508
54.2139
-20.2701
41.5217
25.0063
8.21259
50.8217
42.8064
54.5663
13.8165
49.7938
7.41117
561.529
-11.7794
12.9094
3.40617
27.5609
22.9763
39.3604
101.798
20.5141
12.4824
154.806
216.923
-37.3102
-11.1683
22.8504
174.256
540.504
31.105
349.523
40.3324
14.3265
19.3525
30.5527
16.409
31.9442
528.156
42.6037
28.9359
106.024
4.31713
-11.6136
34.6504
16.5303
161.401
8.36261
38.319
53.6681
425.937
30.1726
9.42609
23.2865
-25.1896
293.524
34.5738
101.005
16.4819
-17.7607
-35.9216
429.043
13.4968
18.8754
449.982
298.221
1.98011
-0.148215
21.2279
-5.53299
251.483
-25.272
19.4171
26.0724
-6.45952
-18.3884
-1.36052
-20.9755
224.333
26.8196
25.4423
150.481
32.362
887.818
-0.0104825
694.698
-11.9049
-19.0147
273.248
28.8659
8.15176
-13.6649
19.2471
19.0671
92.9932
43.8313
15.3787
13.8823
45.0286
-30.119
-10.8997
47.1839
52.7661
13.7619
47.568
24.5847
41.4283
32.2507
33.436
17.085
-4.9242
22.4037
-21.3052
339.672
-15.5275
-0.550054
69.8279
-2.02228
-1.26088
181.874
31.452
28.4689
362.371
10.1572
94.74
48.0883
149.52
0.352247
8.00981
-14.0019
0.492636
660.227
37.9842
18.8384
45.3039
57.6063
-5.63268
331.129
452.863
29.7111
23.9415
188.161
-34.489
21.2702
280.563
15.4989
11.5709
58.8239
30.3712
383.073
54.3989
9.23634
58.4283
13.7619
-16.1503
65.8142
3.94698
388.323
464.471
22.7072
-4.62426
396.126
565.162
134.848
6.96127
511.278
40.6794
-7.49126
-38.6164
64.9563
-8.23743
-12.5683
-18.5696
60.0463
8.44708
-3.38648
-7.26948
-18.7728
28.8842
-0.754168
-8.42313
12.2214
197.389
-6.07976
440.491
5.29194
186.907
18.4664
282.186
43.2345
182.353
-19.1098
-8.45315
180.141
158.259
12.4386
6.14596
28.2985
0.871285
33.1808
1079.52
6.77841
-13.9452
227.18
30.8257
-32.1516
383.989
4.7281
-0.314341
61.7259
28.4893
433.115
37.7258
60.3703
0.106042
6.49974
41.6873
27.9776
38.0266
6.491
157.511
63.3111
-16.1901
-13.283
10.4071
12.4811
-21.0196
-29.6328
19.2542
-9.7311
16.3113
6.11483
111.649
39.8582
9.46805
39.6817
36.9916
33.7227
306.766
12.8445
112.078
34.8045
-13.8743
11.8999
232.891
86.9349
23.1592
525.502
63.7693
20.4807
418.261
45.3098
22.781
45.1764
41.6211
20.3176
26.4554
-17.7427
-4.28312
-3.95716
39.0134
313.457
51.198
61.7435
12.4824
44.5088
-5.45111
5.69834
235.209
28.3378
84.3008
-8.01035
604.223
21.7346
-4.67499
6.59922
19.9487
36.2191
-4.2057
-26.1518
16.5923
158.497
13.2494
26.8059
-19.1098
42.1466
39.0191
6.48854
90.7928
18.0608
-21.965
6.7524
32.0466
270.737
5.06985
-4.46598
25.5029
105.995
27.0775
-3.94297
115.807
-30.8792
-20.9291
14.8742
525.117
-11.1097
0.205935
41.6297
3.85417
12.1219
28.9798
81.1779
34.093
20.6481
31.2796
-7.33856
20.2045
41.0273
0.424263
-6.05078
7.04863
56.6502
55.2389
450.437
599.649
358.521
19.4052
22.867
20.4427
39.0444
-14.5936
613.905
19.2429
50.2815
39.9686
517.331
27.7038
45.3355
-10.5679
14.3552
0.352247
-20.1012
19.7313
571.229
7.9889
21.1704
-7.39855
50.9261
27.6213
-15.003
31.4932
23.9415
21.3696
38.6538
29.1823
34.8514
56.8775
-9.91676
39.8618
1.49062
19.0671
4.91213
32.5869
41.6156
27.0008
67.5174
35.8995
10.0138
35.8291
37.6802
56.6136
42.8064
148.27
51.6679
32.3251
229.975
-22.6978
3.19808
247.864
41.2345
13.8575
713.919
18.1046
365.499
109.829
46.3829
19.6915
28.3378
-28.1431
514.854
40.1286
-17.7935
47.8287
53.0415
8.91277
254.958
18.4104
31.3593
52.1996
77.6616
21.6906
33.8641
73.6576
20.2456
30.9022
4.61447
42.4237
23.0126
181.041
37.6688
13.9897
22.3406
-3.13494
18.3335
17.8315
13.4181
-5.56863
4.3244
39.7371
324.796
334.076
6.17785
-3.24527
-52.3761
35.1175
21.9084
130.524
2.00837
-33.552
63.4367
-18.3501
14.5619
-36.9277
-0.610558
35.0564
-15.1657
-1.07102
484.791
1.26927
147.406
-11.538
-6.33734
35.9989
207.724
26.4554
-10.2465
-16.1686
114.233
-0.690465
152.265
-20.8238
280.56
17.3541
22.4938
-3.00913
4.34631
35.5066
-1.81766
31.118
15.5426
22.02
0.171092
35.9689
13.3453
490.973
49.499
19.8606
2.82127
967.107
31.452
64.6831
118.743
175.075
48.5612
25.3996
49.9624
-24.0106
11.7579
15.9831
20.0594
30.4777
38.5608
58.6517
37.9842
15.0902
52.8002
293.739
65.5818
34.9467
18.4667
52.108
33.3118
21.733
22.1053
40.5194
19.4685
11.9148
25.1267
60.0211
50.4658
28.4432
305.765
47.4951
6.33852
3.97002
26.4358
22.1916
9.58876
-12.1205
10.0683
696.347
26.1518
17.3325
-23.0238
-15.2016
-9.7123
21.9387
13.606
240.619
-6.89808
314.742
173.652
115.451
618.992
22.02
3.91922
-11.1683
21.5655
24.7245
28.3378
-21.1288
42.0027
-2.62823
21.5619
27.2139
-2.33163
5.7073
-13.4487
12.6187
37.2071
7.34805
-6.88307
9.45954
72.6814
35.9652
-6.53137
13.7949
33.5687
17.9033
-4.3855
3.34323
-10.8921
17.3801
-30.8685
5.26143
35.052
30.4777
19.8201
17.3695
3.84585
92.1556
48.236
44.9671
467.936
6.83575
55.948
55.8561
14.5711
40.1103
64.8907
5.34066
-51.9203
16.256
61.635
27.5601
299.584
17.8547
28.914
48.1209
-35.9008
16.6459
-19.4558
55.4838
246.831
26.8768
12.3999
0.0609087
-22.7278
21.6828
190.464
54.8139
-39.8904
18.3987
5.07214
7.98376
16.8716
-6.25823
22.5452
8.62917
71.7646
20.6909
34.684
-11.0176
-3.78026
45.7508
38.6012
12.1916
72.1915
53.6819
68.0782
1.95917
-9.70058
33.2334
34.5581
21.6906
23.5568
10.8764
-14.4247
31.8393
69.9411
53.6418
13.0478
73.3457
338.793
5.81536
43.8923
48.4019
31.0113
152.329
2111.49
-4.00869
-41.3796
293.127
-19.3254
-7.4427
4.3244
39.7371
4.33079
1.07944
116.748
123.786
3.73765
-6.28271
-15.2665
33.3673
22.0674
21.3696
-21.3163
-25.1656
-36.3631
17.5221
3.36469
-25.9104
-19.4507
30.7129
0.386175
-32.9693
15.0436
738.248
5.91442
-14.349
-27.3947
-41.0076
-5.91936
-1.65564
-60.8462
-48.0277
-7.58136
-26.9274
7.9622
175.627
97.2424
-13.4604
-69.8905
67.9539
3.75314
4.34631
-0.100668
6.61564
20.8106
394.022
-3.73435
20.9764
-29.7583
20.5826
79.484
12.1916
53.4509
82.3107
-10.6312
112.533
18.3335
42.939
34.9699
23.0715
42.3089
24.9185
37.579
32.1855
12.6288
286.722
224.308
44.3171
-24.6369
61.4783
49.4806
85.5054
-0.802731
6.94983
-3.42166
23.6528
28.8388
-10.8582
-12.4481
31.9101
290.346
311.44
32.1914
13.4107
-6.85279
30.7014
-7.27438
33.932
202.102
11.4628
116.89
33.6481
-0.690465
69.8064
9.16131
14.6506
5.07214
34.2207
153.678
19.4797
43.7017
-5.72287
-19.3767
105.004
299.109
34.2833
794.135
419.867
27.1877
405.16
629.654
20.1006
60.7434
14.2384
30.9621
42.4375
9.93795
275.573
16.5363
16.3668
29.7108
75.7875
58.227
21.5319
689.32
26.4678
-48.6365
14.5854
22.8467
-42.1386
111.357
26.0724
23.5255
42.4661
-0.404901
0.352247
-1.36052
-14.0019
25.8762
35.052
36.1899
39.848
10.4498
101.755
41.7323
24.4606
32.1855
734.144
22.4783
98.7451
33.0727
-30.259
19.9131
-0.802731
994.373
32.5146
-23.0352
30.4915
-7.87971
-18.4142
60.6979
-7.11009
279.906
18.7917
13.4631
279.528
0.643479
-22.2669
193.228
45.3692
12.8213
37.6998
45.9755
41.9274
48.6406
38.6649
66.9314
18.5316
48.3838
-8.04632
9.85782
18.7457
41.8276
37.3807
41.2859
-17.6078
155.719
44.0543
52.8355
395.655
5.59007
38.8413
43.8768
6.7421
-6.54906
53.4509
40.5634
360.433
47.4193
20.1572
24.448
22.1585
145.677
6.23539
7.0891
50.9577
14.0834
-5.88276
-2.97562
20.7144
21.904
12.695
5.67577
0.576267
183.103
15.4852
94.7828
11.8
82.5566
15.3189
16.3769
27.837
33.3673
2915.63
34.4881
21.7872
6.69353
-13.8743
51.2553
737.836
332.216
15.319
41.9573
0.670412
-17.9768
-7.15159
62.1764
56.5142
176.806
579.308
45.1764
-2.41948
19.3805
31.1405
-13.0576
-9.60937
6.47414
5.86877
-0.471096
649.766
-20.8238
-0.550054
99.3305
283.723
32.4573
-10.6943
7.02747
-39.1843
157.498
89.0319
-12.7568
-44.7508
-28.6251
-10.4711
424.659
-49.6526
4.72516
29.319
-5.01036
287.3
-15.4501
16.9517
-43.4338
364.943
674.516
-31.2459
-3.65892
10.8372
-10.8865
-32.7683
-12.442
9.20581
-13.9558
351.687
62.1964
916.932
-19.6241
-26.5977
12.5632
17.4493
-20.1221
29.1904
32.4148
-10.7415
166.89
-9.95075
5.2563
-28.5324
-6.74139
291.653
96.6487
625.182
8.15176
202.906
-49.1092
-1.54759
-10.5166
193.415
-21.7249
0.0510218
14.8585
-31.5145
194.298
149.28
108.402
48.505
-43.8187
42.3653
1.32865
13.7583
25.5183
-20.5538
6.32019
143.497
-0.690465
2.34
-6.15719
33.3912
64.2057
11.2494
49.4647
54.9461
65.4916
3.80454
92.9621
68.8717
37.843
3.97492
170.508
23.6087
-2.80093
42.4375
30.5969
31.4016
39.4405
25.9067
31.3593
42.0543
45.1085
23.0578
16.4974
-17.0148
19.3539
26.5949
17.6535
37.3168
16.0293
-26.6418
-27.1204
217.031
329.28
152.382
17.3592
72.294
47.4073
41.7323
335.556
326.414
29.4953
14.6266
188.161
12.3157
6.74045
51.2553
38.809
62.3506
-11.6278
24.6893
27.4009
56.9498
2631.95
31.7251
-7.15159
49.0179
4.39161
2.59039
725.485
58.2949
54.7395
42.8064
315.062
36.6052
17.9347
82.3738
21.7983
21.1022
22.4938
23.2278
169.264
-0.636033
11.3008
57.6273
33.8093
36.5581
49.0874
73.3154
33.7011
12.6044
60.7434
19.8606
-14.0453
366.651
51.2116
28.6786
-6.07976
15.0776
5.29194
29.4852
22.2145
27.3128
538.426
20.2456
57.1392
18.4043
13.3494
42.0958
83.2966
422.859
24.8866
44.2337
67.6539
25.2341
44.2597
555.864
8.29397
12.2917
52.8917
85.5025
209.511
-17.7607
-13.4328
52.8522
26.3717
54.5539
17.1111
54.7481
208.127
17.3244
16.7333
375.359
55.2167
39.9484
68.2669
86.5668
58.3183
37.5147
20.0352
41.3872
22.0786
3.90241
25.5777
1.2066
8.94175
75.3909
35.7619
34.6242
-5.89466
-4.30698
38.2463
19.3667
44.3486
-18.3753
65.4441
319.204
-16.7774
10.8372
6.40906
39.1909
36.644
4.98483
-9.77523
11.5966
28.6245
25.3535
7.1355
30.5677
30.4777
43.6592
9.87319
82.5566
44.9671
580.38
48.0652
245.229
46.4858
173.169
34.9056
-16.7323
-35.426
101.59
29.5544
197.331
6.88571
24.5898
33.524
-4.01475
12.2325
0.803044
1.2817
38.7506
6.85145
134.639
-39.5761
-13.8336
42.5581
94.3432
40.5108
-9.30942
15.1236
0.851942
7.74283
-9.84143
630.088
-42.3755
75.5577
-10.8574
-11.6939
-12.3795
52.3732
3.1121
4.88104
9.92044
48.2569
20.7858
-3.67199
8.44708
7.85792
-1.90619
40.4753
-8.42313
14.0955
46.1856
589.069
47.4193
14.535
27.7807
33.2334
44.7033
42.0543
55.4238
46.9826
-16.2976
-13.4876
25.28
44.6413
-7.26536
374.133
-6.36607
1.72585
13.7317
41.3187
46.4445
135.291
424.504
23.1653
15.7794
36.644
10.607
-19.1456
-7.14402
-25.7234
15.5752
-6.94061
307.85
13.2162
30.3114
141.939
7.48578
6.83575
12.8445
29.6192
46.4303
330.591
280.408
-30.7409
341.736
51.1062
-20.9982
28.4375
69.7266
10.1342
59.8361
9.715
58.4283
13.7619
13.3403
50.7986
52.8655
17.8645
46.0457
39.2703
17.3325
-21.1497
117.724
26.7244
13.8575
47.4498
12.0808
60.2711
-0.880625
-9.75725
-17.6325
-21.4756
-16.8528
-13.6938
-32.5694
-23.458
35.4435
-3.73796
24.0377
573.944
32.8813
-21.882
32.5219
18.6285
17.9425
30.116
-1.30507
33.364
15.9097
55.1856
55.5421
3.00426
77.0242
27.9628
426.026
31.9483
-2.78324
13.9053
36.644
-8.13363
4.10038
4.26168
21.6053
41.8121
32.9386
28.6139
26.3346
28.4373
68.8507
-0.0104825
46.2712
10.5839
18.4667
64.8907
25.4342
-8.25208
34.2396
-24.7463
20.9412
-4.4582
56.9498
24.749
40.0258
13.8823
50.6508
271.606
5.96687
71.5468
39.6476
19.3841
3.97002
26.4358
47.2433
24.0657
32.8571
0.697995
40.4235
56.1369
64.9018
602.041
12.5835
16.6576
3.40617
-5.23522
-22.9383
-19.6727
740.058
20.2759
-16.5656
11.4403
70.8276
28.5792
-6.38814
-17.7275
0.0137807
158.72
-19.4509
-26.2691
-10.4711
-19.4948
-15.8896
-13.7845
-23.751
-11.702
-22.4037
5.12239
24.0886
12.3203
2.00501
-44.4086
38.9862
-2.95931
-9.69417
12.2706
18.1616
1381.21
-17.1272
31.6946
32.8959
177.399
408.142
-10.8921
-6.50566
-7.85703
31.3038
422.248
32.3518
31.0645
81.1405
26.3346
792.24
170.53
196.197
-5.98809
10.1252
342.253
10.4417
60.6256
36.1137
18.3572
28.4375
25.5269
441.133
9.75651
-53.5841
5.67322
2.21874
526.945
-10.9522
-4.97872
-31.1428
54.5468
20.3176
13.3369
-2.75019
6.32019
420.859
20.5296
89.2647
19.2066
-13.3275
10.9024
1.32401
9.85782
33.7382
330.575
562.818
26.1363
24.4193
10.5032
28.6611
15.1636
10.3211
47.2133
17.0934
-0.0321259
35.0932
55.1212
44.2234
12.1916
62.8212
14.535
584.56
381.049
412.384
42.6964
34.0911
270.83
186.209
0.786866
31.6946
256.342
-20.2625
9.88388
10.3609
23.8076
34.3158
30.5407
11.3421
977.773
-5.63268
3.16771
12.8445
35.2414
36.3621
355.371
89.1524
6.74045
45.6331
0.506402
-24.7463
451.976
44.2675
75.6905
19.1268
508.542
534.873
28.162
69.2065
-20.2701
228.928
-16.2231
103.79
3.97002
157.813
157.124
30.2035
321.163
218.46
24.2778
-15.5275
140.346
7.1543
-38.0314
-12.631
-18.0017
13.7166
26.1363
4.98617
28.1674
364.702
39.9055
29.5163
2.04516
1.95021
74.0394
-24.1361
18.7085
23.6087
10.3175
32.8361
79.9188
426.025
543.022
3.83324
40.1803
34.8091
7.6272
-18.1717
21.5319
12.7821
43.3344
27.0746
59.2902
10.5005
20.8022
70.2117
1.32171
590.387
-6.34005
-16.6636
18.6013
-22.3785
14.4734
17.0991
-55.5775
-19.8725
-18.6977
-21.8661
23.8042
-6.4245
332.853
19.9222
8.83352
18.8467
28.9885
32.3169
11.0962
27.7038
27.0238
146.013
27.4736
8.96543
-1.36052
29.1016
16.5058
38.8001
41.8121
58.5887
627.018
49.2814
30.4879
32.1855
55.7323
20.6042
-9.95075
6.83575
5.34821
29.5637
53.2287
355.317
41.7359
-7.87971
105.274
-26.947
23.2526
63.7693
-3.40346
47.1439
4.39161
28.8273
41.4513
58.2949
47.2433
-0.297162
48.9441
30.6831
4.8162
16.7815
372.249
148.517
-9.90532
532.026
7.1543
-28.661
30.4726
-9.36532
-31.1201
35.5066
64.9563
20.6711
472.815
25.7681
-6.54545
-21.1288
360.594
23.6087
-32.786
60.9471
23.6968
51.2116
11.812
5.12239
37.2071
47.6765
-15.7907
33.8641
26.8059
-5.99136
-15.3289
9.60124
21.4811
9.89409
32.9893
155.735
167.663
-23.0411
4.90435
908.188
126.61
39.7733
49.8952
58.9366
48.4332
1.67923
27.7263
-20.9291
24.2445
35.459
-7.90343
6.58709
-23.6864
0.786866
20.4502
192.191
38.718
7.09136
-35.255
-25.7234
-7.85703
214.199
231.013
362.021
117.576
148.041
31.2787
173.628
29.7111
37.0599
28.8659
34.8045
4.86639
53.1293
29.4386
843.836
-15.376
17.1931
19.9047
43.8313
-1.20365
6.38605
5.48821
365.788
62.1764
542.249
17.0885
41.6211
40.9323
18.9591
-0.876124
-14.2945
31.774
19.9243
37.9473
91.6202
-9.7123
6.94621
-3.74312
-4.8832
8.09445
9.26966
12.4824
20.6711
482.185
237.538
301.896
-11.1683
12.1952
140.917
-9.40246
-0.754168
-2.80093
34.7102
26.8045
53.8904
24.448
490.675
21.989
-13.4876
437.575
20.2784
33.9641
40.2217
45.8152
57.4162
39.8792
82.6464
-2.87685
10.692
-18.6849
53.6301
57.3621
12.0421
30.4029
48.0212
81.4254
1.58156
689.461
168.281
484.489
1.55973
30.1198
31.7109
-48.1125
24.4521
31.452
43.4615
8.46116
81.2613
11.0799
23.5255
505.36
7.09136
-20.2625
-6.98272
-4.6316
59.4148
58.6787
19.8201
26.7926
32.362
16.9643
36.9916
-5.63268
3.16771
31.1986
18.4667
20.2488
426.168
12.4169
-25.1656
166.036
36.2627
-4.13158
20.9412
-10.0804
30.7129
35.9934
2.54448
407.436
-0.133989
7.84094
914.877
544.195
-7.29742
37.8729
10.0683
10.4384
16.1761
24.8288
503.589
26.0279
-13.6685
37.9688
28.116
-16.1276
9.96851
16.7659
-4.38417
26.2933
40.4883
4.29825
10.7756
-12.9474
-16.7905
21.5655
-16.5049
-16.6398
11.2123
63.2042
60.7434
-11.9986
27.445
538.469
12.6609
16.9517
-5.95245
12.6187
44.7033
12.0693
14.1944
16.9975
11.0962
-8.75714
63.8075
28.4689
-2.78324
2.55054
-19.8279
18.5761
14.1552
192.391
-9.77523
-39.0031
-36.9678
-19.6241
-17.2274
522.309
15.5752
457.765
31.0645
36.1629
24.8657
-20.517
293.739
16.2061
22.2148
25.1177
6.69353
-0.755812
71.87
39.8618
7.11282
68.1942
2.26024
6.38605
24.4139
42.9695
-9.02566
34.0654
15.636
-4.90588
-24.141
15.3841
1176.62
-34.6093
145.001
49.7938
48.6406
34.9168
13.5844
12.7765
243.079
3.75314
11.8426
14.8919
254.237
144.359
1161.18
40.7607
2.04516
-9.29419
153.9
6.98218
19.5139
14.2384
-32.786
25.3399
23.6968
9.98216
373.507
98.8679
3.83324
-54.6782
-4.24794
9.09607
51.4247
85.4089
15.1235
27.7418
226.426
24.5938
32.7255
47.6893
72.4087
133.582
-4.75091
87.5288
15.0483
29.8368
60.5833
178.125
-11.6516
163.402
2244.22
399.963
344.664
55.3847
-11.6493
19.0929
-5.10865
8.48687
33.3724
61.2889
17.4493
21.1704
36.1101
52.8002
31.3694
-5.63268
887.727
57.7302
23.9415
8.5676
-23.2446
34.3887
5.07577
294.735
5.23875
0.326475
1.164
55.0757
459.532
8.26012
61.8952
-10.8997
28.7545
13.8348
747.974
84.5318
37.8729
47.0701
-0.0850911
6.8058
-17.4016
123.346
-4.8832
-19.3767
37.0125
5.79329
20.6285
297.266
-17.8358
67.8893
-0.163783
35.7901
189.291
48.7657
37.7523
25.8675
-10.7649
11.9072
18.6285
-3.60928
119.134
1.50603
-10.6437
19.9086
-20.4216
23.6133
284.792
19.1253
-8.37754
-12.8993
82.6619
512.667
36.0251
66.7618
25.2035
1.67923
378.177
-10.2644
-9.68467
26.1186
202.777
511.755
5.82813
15.237
24.7631
-9.26429
32.3169
-15.1259
56.7673
28.9798
4.34114
55.1485
39.7152
20.837
20.9388
13.2762
9.52461
-15.6518
12.451
93.5011
99.7498
20.1861
7.04863
26.6651
-5.46754
58.0439
519.691
23.1534
329.664
66.8374
24.7282
-5.62962
-12.7195
-17.0148
9.98352
22.578
-9.7775
3002.61
71.891
-2.96127
26.0724
66.6291
119.303
10.8395
19.0929
8.00981
-15.3533
27.5557
15.5752
30.4777
27.3164
28.6666
652.678
2136.53
45.3039
331.22
33.7227
194.322
7.22227
82.093
22.0674
57.3944
154.745
-0.755812
6.94983
64.2246
648.753
432.199
75.6905
41.8999
27.977
9.715
35.9395
13.8348
28.3329
71.4134
54.0508
211.988
-12.1205
28.809
36.6753
43.0184
-17.5571
9.16131
36.2054
29.8844
-6.25823
37.5377
355.331
23.0389
357.478
-18.6645
49.6765
32.2208
192.997
5.10812
12.0176
10.3175
280.444
21.2266
21.1823
14.535
35.6924
5.29194
-19.2405
31.5849
53.2987
350.581
88.9983
67.13
30.216
34.5995
55.1856
44.2977
26.7607
55.4781
17.0541
62.7155
25.6846
15.0483
28.4689
14.0834
15.669
829.124
74.1253
-1.36052
-0.883465
22.128
65.037
30.4777
41.7851
19.2435
-1.77635
47.178
561.559
-9.64432
112.078
320.044
6.69353
4.86639
34.3887
-30.5315
157.928
316.334
1.164
49.4535
17.2528
25.0333
8.26012
69.3915
59.8361
639.401
73.4208
25.0792
11.4663
67.6652
75.3543
31.562
56.4404
2.57206
40.4235
26.1518
-0.690465
-10.7785
20.0797
755.04
203.931
8.82028
1664.66
22.4938
-6.75726
28.7092
29.8844
25.6009
275.544
141.96
0.171092
-13.0423
32.8099
183.885
14.9604
16.3525
17.0495
-14.9824
1.91406
-1.60305
12.7933
17.3461
1.02214
22.3766
-11.1055
9.0023
173.919
425.265
-1.26088
5.71141
38.9482
32.2171
6.58709
126.239
42.939
8.533
33.0958
-3.39588
8.48687
31.4984
129.893
32.9386
32.4148
15.4954
-13.0207
49.0521
33.2435
5.61172
10.9704
50.1784
26.9918
85.6606
9.69681
6.7862
56.9498
34.1194
17.537
23.2526
41.2805
69.2065
35.9519
39.6876
594.371
38.1248
60.6864
22.7107
54.5468
293.931
-17.7427
8.19426
38.5494
33.6481
31.1687
7.9622
10.7094
-13.3275
-30.5351
32.3466
-5.61719
4.48713
24.961
24.2622
-2.5101
24.4193
-11.9856
114.868
5.1534
262.54
9.44647
8.44708
292.716
-11.0176
29.471
12.0176
21.7346
40.3324
598.439
30.5527
26.322
98.9952
-22.9886
39.0811
49.5506
-17.6648
28.2419
19.3097
327.592
24.0265
65.8232
10.2367
280.43
-18.2169
17.9968
49.8658
55.1456
16.0398
24.7807
-30.2776
-3.94297
-0.384646
-12.1385
299.732
41.6078
-33.5985
631.766
35.8517
-41.1234
15.4503
32.4045
167.661
-3.15512
-2.9476
-1.65183
3.59992
-13.0293
-13.5256
-27.1461
-21.8123
22.3243
10.4071
3.11076
-19.1456
17.3801
55.3385
94.286
36.0999
21.6942
24.9185
-11.1467
63.2285
202.389
64.9318
46.5777
145.811
1.45267
4.50301
248.549
27.3083
-13.8743
25.0184
202.906
22.1053
-1.48789
-12.4481
-12.3546
155.599
329.702
-9.02566
35.9395
165.634
2.09595
390.197
74.6655
101.418
-19.6168
-27.413
51.6679
-10.0608
-15.5275
-20.8238
25.895
12.5684
32.3466
426.152
28.0103
4.98617
22.5452
550.234
15.5426
55.7532
-3.57704
34.684
-16.5049
5.84899
185.018
6.39545
25.4828
62.8212
1.20805
18.8258
59.6399
39.0811
25.1877
-0.798178
13.2494
6.1912
31.5228
78.9417
-3.89635
9.98352
96.5423
-6.7094
42.939
6.65894
902.895
4.10038
0.990601
28.6937
32.3518
83.0146
1.97178
564.42
66.9767
-11.2549
-2.14806
12.6971
44.276
-10.1731
28.7665
6.94983
546.844
10.5343
62.572
47.2378
2.54448
146.509
9.66255
-3.10465
10.0867
22.1916
19.7386
32.5571
29.1791
20.5296
42.4131
429.627
-17.4016
26.0279
-15.3345
85.657
470.878
-12.3795
0.598183
551.032
19.8736
19.2908
53.8791
1.95021
-4.67138
118.293
24.3307
436.143
21.388
508.819
119.043
4.31575
-0.457564
63.444
23.3137
75.5316
-19.1098
81.502
17.0975
139.547
28.9486
44.2977
394.078
413.425
13.306
21.486
-8.04862
-35.5515
349.733
6.76227
28.9087
32.277
21.7842
14.6782
91.7109
19.119
0.134732
47.0576
15.237
37.8815
16.9726
28.9885
39.222
38.0743
45.3374
309.073
-8.75714
40.8223
2.83896
28.7875
23.2757
430.871
-10.2077
31.2218
162.639
-8.85678
3.38737
55.6667
24.9455
13.6111
156.103
86.7099
94.0297
393.064
-1.88455
14.4121
23.997
27.6896
44.276
19.812
-30.7409
28.7665
218.719
39.8618
5.94867
14.2825
51.3276
13.5046
0.763855
112.31
64.0505
84.6252
26.8804
13.8348
811.693
64.1099
42.8064
35.8257
-6.79827
46.0457
43.0184
14.3021
32.3251
14.4575
-3.95716
33.3912
12.5684
259.109
76.8417
17.6056
26.8351
74.862
6.86023
-13.0621
32.992
37.0125
17.8174
22.8504
-1.64728
16.3525
38.2546
10.4902
-15.9194
-0.897043
12.4524
22.0312
39.4405
6.99645
29.7108
36.4321
-4.54631
-35.9764
14.6562
43.3344
49.9199
45.5013
10.5005
37.6688
34.6045
-6.17455
543.331
15.6057
-16.7774
25.8298
15.3505
28.7875
122.601
24.1983
14.3552
16.4617
-14.0019
25.6816
47.4343
313.462
57.3014
425.511
73.4149
23.8732
35.0268
-13.779
136.533
110.204
38.934
49.4806
48.0241
25.4342
53.1293
145.631
17.1931
21.7787
238.734
7.88244
8.16668
17.6305
24.4139
5.96687
616.9
152.443
188.123
21.0063
86.4255
55.3459
32.5571
87.996
28.5769
-0.534992
-2.42412
47.3391
284.863
34.3314
16.7659
4.98617
20.6711
-4.48929
8.04638
20.1459
166.963
3.82428
664.37
15.3542
3.23405
12.3643
-4.67499
25.3399
40.5634
-3.1363
23.0564
12.6609
13.2036
-13.4487
36.9815
19.5655
14.1944
3.87907
-24.732
42.7672
669.273
17.7329
6.45986
21.8089
-3.22437
26.4244
407.544
-8.04862
-3.69238
-11.9622
34.5309
64.5588
12.826
-9.56516
63.3336
14.0984
-7.64448
8.96316
13.4764
2.83896
23.1653
10.1572
12.4811
-17.2715
-37.1291
387.048
31.4984
176.745
292.847
31.0645
39.911
11.3421
64.0446
5.61172
387.351
22.2148
40.8636
33.3118
63.0166
1.07134
502.905
-2.4205
5.23875
19.0671
-6.33227
53.2017
28.4972
298.647
44.8436
2442.25
257.079
302.017
30.7014
26.4588
149.777
2.48726
103.163
25.8298
24.7208
19.7056
25.0393
17.6535
52.3093
34.9699
-19.1456
-10.8921
6.6128
366.956
21.1974
47.4073
43.6064
43.2012
69.6668
117.576
25.9629
48.3043
371.82
42.4019
12.3157
16.1108
53.1293
19.2471
49.4535
26.6231
2.63792
58.1471
20.4807
24.7075
71.5468
-14.2762
5.84409
75.3543
67.1692
-8.67234
21.6828
33.6481
-11.4534
10.9024
-1.13506
33.7896
16.1254
39.9055
28.2821
217.468
21.5655
11.606
-5.39541
14.9604
66.3656
74.2085
3.7583
76.8767
20.8857
16.5414
23.9934
41.7089
17.8887
36.0445
62.507
31.9901
-25.6679
-14.0753
-24.132
-1.00772
8.33392
23.683
35.7948
-23.4916
-45.5299
0.0557547
-17.5844
42.3695
-4.82449
-15.8193
26.6548
25.9444
-3.94297
8.98568
53.4538
-3.86645
1304.73
-18.5347
-27.8665
2.27428
-3.88147
17.4119
-2.9476
-20.2549
210.118
-12.7605
-38.3905
4.42461
291.517
-26.8743
-46.4994
148.565
-24.7236
4.33079
-12.6258
-17.6612
6.17785
11.7473
-20.517
4.07449
40.7397
8.78991
42.7376
353.777
324.968
16.165
-34.5359
-4.50394
11.8999
-49.1092
279.562
2.60188
-3.36196
-18.0702
-25.4731
7.36228
251.457
-3.45591
-10.5281
18.9395
-17.1638
245.721
-49.6018
-16.9517
-44.5117
89.4202
-47.0607
-38.0314
554.729
-22.4324
-40.0965
-7.96506
-31.688
-39.2792
-25.2861
-4.45838
7.33248
33.7732
4.01915
22.1194
2.35354
4.77027
-29.3783
7.93349
143.092
-11.3566
9.50919
32.9271
-8.80133
-15.3617
12.1616
103.305
45.8152
36.8015
13.6422
346.89
-14.1212
-5.56644
-11.9622
23.6289
12.0421
-0.826768
9.78821
38.6508
2.71466
177.744
-9.56516
-0.384646
-12.1385
389.491
42.9852
19.119
3.88286
41.4739
13.2245
57.0995
43.5613
36.1526
23.3576
1908.6
345.188
32.0814
642.656
913.283
314.932
32.2171
-0.909174
0.676474
-16.0797
27.2737
48.0883
-11.6493
-1.52182
527.126
6.6128
-22.8496
32.4418
26.7296
186.612
-3.19248
39.8582
230.608
43.4299
26.2264
44.3972
-6.28271
-28.385
35.2414
22.0674
36.3621
57.3944
685.105
43.759
-4.29456
36.1137
27.7275
249.577
1.164
51.3276
-1.48789
731.556
457.323
-3.40346
17.1988
28.4032
51.2433
33.9551
116.391
824.292
11.4628
21.3127
57.2901
43.0184
104.257
30.451
-17.0756
16.5246
-26.787
36.0947
1212.53
-32.9942
18.64
30.0415
3.00697
8.04638
-16.6955
-11.1683
-5.39541
47.6249
23.6087
-17.7935
45.9546
51.8078
15.6044
45.5452
156.964
20.6998
-15.3228
144.029
27.0618
19.8165
5.47398
-23.7497
24.4521
3.34096
635.666
-23.398
30.7719
24.1983
40.5921
8.96543
30.3373
12.235
20.254
38.8001
28.6036
462.1
56.7776
45.4804
15.0902
35.9336
40.7397
344.248
23.7023
18.4667
39.871
63.5361
63.9537
-1.73976
-41.9853
-3.09264
-41.7759
-39.0289
-23.1989
10.0981
-29.3146
-4.85834
-1.82304
16.7326
-20.2701
-46.6298
-52.0822
-20.9119
20.8332
330.834
-66.7684
38.5494
52.3888
-13.8089
-12.6525
-60.5051
95.2354
406.122
171.028
146.182
-6.75726
-18.8413
-30.6211
394.687
-0.765941
-6.48309
14.4171
-2.58431
-30.9542
16.7028
2.05693
-50.5896
27.445
23.1006
36.1749
22.0312
22.5739
18.2409
719.367
40.1803
15.1235
6.1912
3.37897
59.0132
16.5303
32.7255
53.3115
152.93
47.0392
10.2416
-17.5844
49.8658
25.4102
47.2695
55.1885
-0.292503
24.168
20.2301
-4.64223
-20.9291
-8.29856
10.5133
3.21132
-27.0679
7.43677
-7.97549
-2.94444
14.6008
13.0502
55.878
-0.136499
6.91903
-13.8333
-32.4721
-3.39066
-17.7144
-1.3442
-33.7053
-26.3871
-6.72375
75.0624
-7.1966
0.532133
537.433
9.4239
17.2483
14.6382
22.0444
70.4199
292.91
17.3695
9.46805
34.0595
38.8657
183.648
21.9084
542.819
162.77
35.2414
469.969
64.4731
1018.79
8.5676
375.931
15.648
257.253
-9.75378
15.319
417.207
30.7129
11.6306
8.16668
37.8136
892.348
-27.4675
10.0867
67.6883
50.7986
13.5101
-13.9946
26.9349
38.5494
61.7591
218.731
-24.9129
30.4726
11.2494
6.3612
-5.02402
147.415
35.6637
-13.8596
2.42418
18.2719
40.3062
22.8504
-15.0247
-2.38815
-0.148215
-25.6237
-29.8958
-2.28124
45.3355
75.9275
47.5281
182.571
50.4353
-0.837326
-4.15303
-6.98272
237.646
44.4223
23.0715
81.0775
44.183
60.5258
245.829
-22.4993
48.1453
-4.40865
1.60008
30.7399
42.4019
-0.755812
47.5071
-17.413
-14.4861
396.919
20.9412
145.467
7.88244
797.242
33.7842
295.968
-14.6479
13.7619
25.0792
28.3329
24.5617
26.6285
29.6879
43.3219
469.514
302.423
3.05767
-25.771
111.909
-5.83122
-39.9054
517.247
-6.75726
16.7659
4.98617
-13.8596
3.82428
0.950814
-29.7583
7.46414
3.23405
56.9952
4.69534
21.8228
24.9747
5.16463
-1.78896
434.453
14.4927
14.7183
-2.92326
22.6197
-6.92726
-5.99136
-4.70501
69.0041
139.547
0.837657
34.9274
4.27189
31.1153
2.06158
28.9823
22.5445
1.15622
559.519
26.6548
38.6508
38.3219
522.67
-29.3719
-3.65892
321.932
125.92
44.0684
4.42461
83.2458
26.0724
8.73296
-36.0122
2.22631
-31.3456
-28.9945
-15.3533
34.3158
29.1904
32.4148
7.99912
3.84585
19.067
900.936
-22.4993
25.6565
12.8445
254.507
14.5711
55.1028
130.483
-17.6224
13.774
-43.65
1089.34
-30.3685
15.319
-0.710069
26.9647
9.75651
4.41854
-16.1027
35.4733
-35.2626
35.8995
13.7619
20.8366
24.5617
15.3841
-18.0427
61.0382
-15.0776
-15.683
6.08813
-17.0756
119.598
-6.17225
9.85782
-37.4763
-16.2684
46.751
-41.8655
-10.1115
126.968
-20.5386
11.606
-9.14354
-33.7653
68.4434
23.6968
283.552
-11.5747
-6.12201
18.4664
1.07589
46.9826
-18.1717
16.4974
-0.956882
7.15993
-9.13942
23.3551
418.754
29.3052
-18.2169
-8.24013
28.2985
1678.16
-23.0411
-35.5515
-43.8214
16.1326
0.797706
-1.78485
-15.3997
-23.398
26.0724
6.65894
61.2068
6.13575
3.38737
24.9455
242.834
32.4148
663.922
71.3122
23.8732
230.5
-10.0308
-17.1406
11.9993
-27.0397
315.961
416.698
186.86
8.00267
523.191
16.1565
184.386
4.41854
-29.2212
3.61414
0.33224
234.55
-16.1503
-24.141
17.2582
-38.3574
56.92
-22.5739
6.8058
56.6879
-28.646
-22.6978
-8.04632
-8.88284
-21.7498
-8.53397
-12.8175
67.0795
28.5792
637.196
8.79495
-6.33244
44.8138
0.182866
16.8768
89.9952
328.233
490.68
25.8675
54.8274
23.5109
-10.6376
9.80755
81.2476
3.88699
-50.9236
26.7668
164.339
7.52412
149.665
166.642
290.316
14.1552
19.9774
5.2173
47.2039
-14.479
14.4372
34.3158
-10.7518
32.9386
21.1704
34.0595
50.1101
-15.003
18.1602
9.09634
18.3748
22.0674
2.62894
233.557
180.982
-4.96671
394.882
-5.29572
-36.3173
26.9647
28.4972
-23.6924
-21.7249
41.2805
57.9621
-29.6404
34.0654
17.1588
120.584
-21.7725
-35.3854
26.4358
7.1991
48.9441
77.8347
-33.2673
1.33907
-18.9497
3.40617
-11.7945
0.00500751
-38.6164
9.96851
-7.59693
21.1648
290.011
-1.70297
8.44708
9.73198
-7.26948
-11.7585
6.7421
59.0433
25.3399
8.70432
1647.92
17.4342
-13.576
24.448
-20.945
-7.99608
554.449
8.32114
3.87907
0.569001
-34.1024
0.917184
2.10497
30.8227
58.6198
1.72585
-1.26088
335.816
4.71302
30.6615
17.6535
1894.52
19.9774
-54.7528
-7.14402
-35.0937
-42.1129
-39.7162
34.3158
45.4702
4.82758
-18.2378
-33.6355
8.88062
-15.5729
5.34821
52.108
14.2909
368.388
-38.2371
287.388
-29.4787
-37.8648
2.26024
-44.3072
-34.8434
1.92509
-15.1265
5.95444
-18.4484
10.0138
17.5829
17.2582
153.376
-1.65564
-12.1205
-10.5464
21.6828
46.1612
-25.771
-36.1423
-22.6978
-2.21603
6.10969
9.37534
-27.372
-16.9673
-21.2508
-24.3065
11.7945
128.842
-33.5621
-14.0417
22.8504
18.9674
-33.7653
215.004
4.52138
-25.117
-19.6675
17.8436
31.1931
-21.877
28.6786
5.7073
-17.1968
509.246
0.824873
1.07589
9.50127
-24.732
1.53773
24.5938
377.554
59.2902
52.6614
16.1326
6.4199
713.192
29.2805
58.9366
-24.6554
1.48942
-45.8717
19.119
-5.41626
24.7631
-2.87059
22.9466
1.74072
15.5379
-14.3995
45.7781
7.34805
-9.28112
-6.02937
146.535
-21.5239
362.482
26.0724
3.11076
-4.15303
34.0854
-12.6049
-12.1279
-9.7311
14.4372
214.136
46.057
266.673
0.50286
0.0977161
11.5708
12.6288
16.8561
119.36
492.219
-7.77026
246.675
-23.2915
-9.91676
-20.9982
5.94867
47.2378
-12.3546
56.273
11.1104
-12.7738
45.3098
26.5291
-25.5206
41.4283
330.227
35.3101
45.196
-10.2465
46.0457
35.5222
44.2871
36.0732
-45.5126
-3.95716
85.8651
-12.631
-30.0857
-32.4952
326.144
205.678
15.9433
5.98385
-17.3807
40.1286
27.3568
-29.0379
36.5843
18.0746
49.2933
7.0387
28.9359
74.1645
-0.369164
10.9081
466.873
4.61447
519.954
53.6681
26.7607
36.7375
21.486
-11.7967
646.609
31.1251
28.9087
-6.44897
9.78821
55.5174
10.2109
5.3297
-11.4392
-2.25871
29.8667
30.191
18.9851
13.5187
7.60231
25.2404
-1.28106
18.9629
33.7665
58.4202
-9.94989
21.8295
2.29833
8.9227
1400.36
26.3916
38.3723
23.1499
400.998
28.6854
649.091
585.087
33.5611
20.3038
30.089
49.9708
550.968
-14.5936
23.5741
-3.35712
4.69484
55.3039
-7.64448
24.4521
3.34096
-3.39019
-8.40544
-19.9383
-10.2077
10.607
-22.8937
-18.3884
26.7505
3.38737
100.644
154.166
161.673
116.29
44.4879
1.86358
226.182
-15.653
31.4932
18.3193
56.9769
3.04653
-23.2446
15.648
12.572
13.6249
-50.9832
-10.9179
720.805
19.4685
21.0009
15.6629
-19.8509
52.5249
210.228
30.2773
379.205
2.59039
9.76195
28.3294
-21.4909
192.223
50.5147
1.33907
-26.4459
12.5684
9.37534
-14.2535
31.7585
18.1046
1.93047
14.2514
10.7756
-3.57704
-1.79792
39.717
682.387
232.352
353.684
60.7434
27.3568
-21.5416
-2.54008
4.35997
92.3969
37.0238
-35.9375
-22.9886
9.09607
58.9209
6.69809
-9.23939
38.0503
-24.732
-4.70501
16.5303
8.36261
30.8227
36.8015
11.7682
12.1157
10.692
579.142
16.1487
84.9462
142.787
28.7875
-5.78672
192.191
-4.3855
-33.3809
-17.7501
144.886
-8.87769
30.5407
2.37693
-31.7614
13.4448
7.00656
59.9596
4.96168
-54.6219
18.3748
10.823
21.7872
-40.1112
667.823
-30.5315
15.4989
-7.87971
-3.07772
33.7842
509.612
65.9246
21.3311
24.7545
93.4061
14.1164
19.4387
19.8087
-2.56453
-14.5266
572.929
12.9094
24.0209
-23.0388
-20.1272
-1.86906
-6.75726
768.965
9.26966
-24.9989
-1.81766
-34.4743
40.7607
454.475
22.8504
-5.39541
44.9455
-4.26221
12.0176
-8.25043
4.72516
46.1856
11.8562
30.5527
8.91277
-11.1593
-34.0634
18.2409
-2.14833
-13.2667
-24.77
-51.509
-10.4575
5.45768
10.4071
-10.0077
787.46
-35.0937
310.212
-37.8421
-8.05157
19.3233
38.5608
214.199
30.4879
5.71991
30.3114
20.125
35.0268
12.4579
-4.02212
7.13037
149.504
12.4169
6.69353
-47.6075
819.622
-15.539
-3.24173
-30.3685
34.0597
-17.5767
115.046
13.8823
268.042
290.346
298.321
28.4432
2.51755
11.9607
17.0885
56.6136
37.1842
32.0776
343.952
135.631
16.0606
5.53711
1.72585
-5.00901
7.58548
14.5854
-18.3827
8.46116
38.1578
308.134
372.775
18.1033
448.254
-8.37973
3.38737
264.826
9.86297
1.07944
13.6741
-3.65042
242.081
18.251
9.35985
5.04178
14.332
7.22227
22.1229
3.32674
107.994
10.4417
-13.8743
21.2702
319.098
18.3572
-1.54759
-2.58414
45.648
61.8952
37.3473
-18.396
2.20631
54.7395
337.55
25.3608
-19.9167
2.94213
-13.2036
32.3251
-0.534992
22.1468
-36.1573
345.316
-1.86906
13.7166
-3.8488
1.23803
0.0564084
-6.94615
-0.468795
-11.0733
-14.9164
0.950814
-3.38648
-20.3879
-24.395
-6.13628
21.388
-10.2972
40.3324
212.978
-16.2548
-12.5508
-21.0723
-24.2778
-13.4487
33.2334
14.7183
-17.6648
-12.9875
-26.6061
19.6578
4.36132
-18.6514
-3.39019
-21.5239
94.3798
0.786866
-17.0311
-0.837326
6.85889
-52.8788
-31.5069
66.1059
66.5829
9.00956
30.5677
-18.248
-10.165
17.4222
17.3695
0.326355
8.88062
1.86358
490.731
22.1229
-7.91766
17.9848
71.87
363.022
107.328
-32.2426
0.326475
14.2825
71.6007
-16.1027
45.0286
31.7251
-7.15159
8.21259
39.5773
453.723
28.5026
-0.297162
11.4628
-8.67234
165.986
221.055
1.1836
170.005
245.294
-21.1648
88.5686
236.871
28.7092
9.26966
-4.38417
24.4193
-15.7337
15.5426
533.64
-20.4436
-33.657
2.82488
-9.00868
132.545
-10.1245
-23.4157
57.199
21.8228
-1.78896
-24.6931
44.7033
30.8099
-6.42038
9.50127
-5.0532
-7.86543
-6.57908
-26.006
0.837657
34.9274
127.96
-12.2472
-33.6774
25.5191
932.209
-39.5036
-36.8681
-15.3997
20.9727
-23.398
-6.81979
12.0313
-5.78672
-32.6964
389.401
-18.3884
0.990601
-35.968
229.955
51.1824
201.018
677.617
178.592
573.967
-26.1392
114.644
-6.11191
233.678
-26.8974
455.032
-0.421396
919.047
27.4094
207.266
191.81
-43.487
-2.58414
49.4535
163.43
12.9453
206.95
497.909
355.468
34.9624
10.9508
239.66
27.3958
44.2394
0.391621
59.673
52.6923
-9.45542
4.93173
-45.5126
-11.5864
-24.9129
5.62721
-18.0017
101.798
-39.9914
-14.9361
-17.6078
-16.3165
-11.7132
-41.0584
-43.0274
2.23572
-26.0101
-46.8838
-39.8695
25.1361
-36.5341
45.9546
3.08212
5.47398
0.613189
-4.1553
41.5874
6.58709
10.0468
-23.576
-20.7792
-2.71139
-24.0106
-10.7309
-37.8421
964.589
41.7221
29.1904
47.4073
-5.11934
-35.5095
-10.918
12.6288
-13.1289
16.2862
-19.4012
18.3748
-11.6658
14.2909
62.4997
-0.546432
32.3655
342.571
526.939
128.6
25.0333
16.9176
14.8585
50.932
153.966
278.005
-29.2687
-18.5188
-1.48245
744.223
-32.7352
42.2975
-21.1497
201.849
-31.3716
5.62721
-23.6239
-20.7154
-5.56579
-30.7262
647.103
27.6422
-18.5696
-1.79792
-5.39541
5.10812
-10.2972
3906.17
-3.18052
1.4165
5.7073
29.7108
28.9359
19.8165
-20.0457
-7.86543
45.8948
26.4678
32.7255
47.6893
419.047
43.291
12.5661
-31.8034
216.674
31.1251
-4.5749
27.0775
91.5367
-7.6911
-2.76817
-9.68467
5.47398
4.36132
5.71141
25.8298
32.2171
454.489
72.0014
9.20581
4.98483
362.047
244.142
-32.7426
-6.1775
2.42972
-5.11934
212.096
29.4953
9.35985
14.4121
-11.9049
-26.5109
143.937
78.0092
-10.1731
31.1033
508.527
329.289
0.326475
12.4084
-12.7323
156.218
-44.2137
46.9027
18.6067
-25.8923
35.9395
32.1513
92.0281
37.8729
27.8138
5.84063
-13.9946
19.4387
13.0334
8.67986
15.4585
-5.83122
-7.83823
-26.787
-10.7569
226.767
15.5907
-19.3767
3.80454
-13.8596
-1.32395
-9.51855
13.2077
12.7113
15.3505
-25.4501
87.2438
585.699
-9.7311
-1.31842
11.5708
8.88062
-5.63268
5.04178
-39.6294
27.7451
465.523
96.6487
-10.1261
75.6181
216.845
-3.24173
601.192
-12.792
304.327
-8.98416
4.41854
33.7842
-0.133989
377.032
122.147
23.1323
15.7089
-16.6447
30.1839
525.13
421.368
13.3369
75.9606
-18.0427
4.21407
-9.90532
-0.209023
-19.0826
-23.0388
77.3242
43.8425
17.4648
-17.5026
15.0489
4.29825
12.6497
-5.54606
-4.67138
212.131
26.4637
7.34805
-21.8756
-36.5164
29.8205
-2.71139
-6.25957
-31.5069
17.3801
-26.5977
33.1779
28.6937
1198.02
25.4423
41.7851
420.294
9.46805
182.111
-0.0104825
16.2862
-2.14806
-0.365895
-17.288
30.7399
201.698
-0.802731
-28.8668
25.0184
-6.16863
2.38047
-2.58414
32.5869
-4.95179
-19.8509
37.5323
7.36228
-46.507
34.0654
20.9069
36.2507
6.33852
5.84409
47.0505
19.1323
12.8213
3.96656
-2.75019
-7.03033
190.946
-5.96416
-53.0239
86.2121
-16.2684
16.7659
-2.5101
-26.9781
53.024
35.1385
26.408
-22.4127
-18.5139
408.032
10.1436
655.169
40.3324
-7.95383
0.0851042
7.16601
-0.499811
18.4664
43.9284
-12.5495
-5.99136
-7.26536
518.08
248.571
-8.84657
70.4706
-11.3926
-21.8756
-24.2736
-26.6441
11.6023
-34.6424
-31.1826
31.6946
4.78487
-11.6493
-5.26995
-12.1279
24.0021
1.07944
28.6666
11.7473
-16.7689
11.5708
42.6138
86.1966
10.664
25.871
-0.421396
28.8659
31.1575
-73.8444
108.149
0.506402
135.259
-11.9545
30.7129
19.1268
56.8924
2.51755
-6.77994
24.5847
39.5542
32.2507
110.273
13.3369
49.4237
19.8087
95.4923
363.034
27.769
11.7319
9.37534
-27.372
18.64
-11.8804
5.67861
8.62917
9.92044
3.27934
0.171092
395.504
12.1952
17.2282
23.262
229.756
566.915
19.7177
44.3116
0.611834
7.58137
25.9067
23.863
175.888
23.3137
19.8165
5.75314
11.8134
-5.99136
16.5303
59.8219
4.36132
9.45954
50.1926
152.157
-17.7758
-12.442
19.5275
20.4502
-23.3261
-2.27897
6.6128
-7.85703
42.5482
15.5752
12.3238
38.037
4.25099
-22.3911
22.4783
31.2787
8.70982
211.495
295.681
29.2835
-25.1187
331.163
-17.25
-22.1623
68.6304
34.1194
40.0258
39.4064
26.1029
37.8136
39.6476
11.8879
13.8348
20.8136
-10.8528
7.1991
22.7072
-36.7833
-3.83322
-13.8089
-41.7644
314.634
70.8726
-41.7795
9.85782
-7.49126
-12.3795
99.9237
258.678
6.7551
8.90154
5.79329
-20.5386
17.2282
-5.65432
42.0027
19.6879
19.7177
50.4516
11.3336
25.8298
35.9652
-10.2795
26.9134
4.535
63.5537
31.0218
8.73296
16.4617
408.186
14.4372
231.093
4.82758
23.0444
15.4954
20.7124
14.982
12.538
334.797
25.871
16.4452
28.8659
207.32
25.0184
83.7865
13.6249
-4.13158
-16.5401
34.461
26.6231
28.7814
6.38605
24.4139
1.74008
2.21874
11.5766
-9.07811
-25.5934
41.4283
62.2358
32.0776
34.7311
36.6753
378.476
22.9547
22.2798
-4.0901
-19.2907
43.1085
-42.3645
4.34631
-20.7154
0.0564084
-10.6943
-6.09099
-39.1843
14.0693
-18.5139
-19.2547
5.47398
-40.6163
179.503
-12.7605
-8.69386
-12.3316
16.7021
-6.45952
-8.13363
-32.264
-51.9603
-25.2463
-34.094
13.7011
-7.00363
49.8052
45.5332
21.1176
-5.52448
9.69669
57.5156
-7.77026
14.6266
664.872
212.524
4.92059
76.034
-40.1112
13.6249
-60.3536
7.82274
-13.8285
40.0832
6.00837
569.767
-24.0182
9.66255
-12.4021
73.2874
47.2433
25.9398
-6.49832
13.8165
27.305
24.2778
-8.18673
7.9622
-4.28312
27.5609
28.116
394.293
144.901
26.1363
-5.07208
16.9427
25.3137
50.9614
-22.5209
58.8693
10.4902
-23.4157
9.98352
1.96328
16.4594
84.6909
-12.1536
159.972
6.40906
35.4427
21.6515
842.692
-6.0271
35.052
38.064
70.4199
596.456
-5.52448
39.6817
53.8582
1.86358
94.997
16.2061
21.3696
44.276
-2.6768
6.74045
-1.36766
-2.25751
-3.42166
49.1119
21.2851
12.0083
28.162
48.5917
-35.2626
50.932
41.5217
639.7
0.716323
9.59222
63.9171
244.02
39.5738
-15.8687
23.1868
44.8925
12.428
8.83534
42.7616
18.1906
21.1022
16.8716
-8.1323
33.7896
8.62917
17.4167
37.0125
28.2821
-11.1683
160.246
-16.5049
5.84899
1.84194
-0.514081
36.3805
57.1692
55.3249
57.43
28.7228
3.41788
53.8481
52.1996
12.0693
69.4714
-10.6754
44.0207
30.216
8.33392
29.3052
4.61942
-9.92268
436.713
91.0952
480.559
10.4176
-3.33025
26.0421
10.8598
19.7206
299.536
50.4815
26.3717
348.782
32.1036
30.3853
423.645
609.949
41.0961
41.7748
23.3576
26.8299
30.7856
41.5893
1357.05
50.6331
-3.42403
88.439
30.9499
13.7949
48.5612
33.0958
29.5802
19.0929
133.572
1369.06
203.912
111.889
45.5602
22.9814
64.7977
64.2739
1.03475
28.5583
0.926551
30.3417
5.89872
23.1518
172.985
35.4251
30.2205
11.3787
-35.426
74.6811
495.144
-1.32048
21.8782
18.5314
16.3157
7.22964
-20.7879
29.099
-48.3811
20.947
28.4032
4.39161
6.33852
-37.2594
14.2543
171.18
452.805
8.34821
2.12063
16.3955
-14.5905
-12.3905
6.00918
20.1652
15.9346
337.134
106.483
298.813
-9.06933
5.81807
-11.6313
19.2089
-6.38814
11.2582
-4.32351
-11.9546
-38.4505
-35.1843
-13.2822
32.979
0.947204
68.4434
25.5709
30.5527
-15.4501
414.02
4.36132
61.437
-2.78324
56.0575
14.3552
-22.8937
-5.26995
-18.2271
36.926
45.5602
37.974
38.5608
30.5407
92.3321
19.067
333.094
-5.63268
20.0343
-6.28271
16.5926
35.2414
31.4377
79.4657
46.15
14.1898
25.0184
74.4162
283.49
1.49062
75.2891
-11.9545
25.0333
77.6006
502.301
48.5917
-5.27753
326.42
65.8845
84.9765
166.991
29.6879
-12.4205
55.416
33.0427
14.4575
-20.8238
20.2728
-8.04632
34.2207
483.514
-1.13506
28.7092
26.1363
18.1046
39.4118
291.03
-33.5621
-18.6645
38.4321
19.1023
40.4753
182.992
30.5969
56.7896
22.0312
110.655
37.1511
78.211
50.3255
43.9284
1.07589
16.9975
24.9319
-17.2358
42.1466
27.7747
56.4529
30.8514
251.963
38.0051
177.292
62.7155
27.5586
73.1443
61.1396
27.0775
3.45563
310.9
284.473
-17.7607
260.181
11.1261
47.23
67.6011
9.57627
9.61481
56.6222
-18.6346
-10.3669
841.914
31.7258
26.7823
30.8539
23.0818
55.1485
19.1005
2.0963
3.78148
-14.6684
-11.824
-22.3311
17.0209
25.5777
9.22212
-5.00901
17.2245
-21.5239
-10.5679
-19.8279
53.7105
-9.77523
-29.4715
-19.1014
-6.1775
2.45673
13.6111
46.057
34.2888
341.583
11.3421
65.9187
3.73765
18.1602
34.9467
494.479
35.2414
37.0599
79.4657
10.4417
-8.0427
4.25453
5.23875
26.5634
-8.20633
34.461
-1.48789
25.0333
37.5323
14.8585
26.5291
-6.85279
300.072
54.5468
47.2433
12.8213
43.3219
4.74607
207.215
-2.56453
41.6954
1.33907
22.1468
1.32401
-10.5054
17.4648
13.0178
8.7343
35.6637
154.224
70.7457
-22.3177
16.9427
68.4172
-19.316
-32.8283
-18.3177
-1.08525
-4.07198
17.8928
0.529864
25.6578
37.2208
1.7239
1.97377
-10.9447
-38.8233
-6.20698
-49.6092
-60.3309
2.45673
-38.8628
-2.66869
-8.81468
-21.9859
-35.5095
7.82262
5.13249
-7.50675
-23.0692
-30.259
264.814
9.88597
48.5436
47.0871
-24.2286
-33.552
48.4442
272.13
-27.884
432.358
-13.2916
-2.51888
10.9508
1.65336
8.63214
40.684
25.5183
-17.1056
290.611
103.54
67.2574
-1.38657
13.8575
24.961
648.326
-6.25823
22.5452
14.2514
184.209
35.1385
20.9764
-3.52134
-1.90619
10.1436
42.3494
4.69534
36.2191
45.5452
117.609
20.6998
1.54381
25.7371
22.2145
45.8025
553.925
15.1235
664.957
23.3551
27.0746
61.1643
48.9132
34.6045
-6.17455
0.0557547
-23.2066
151.065
488.304
56.6399
31.1546
-9.66283
-3.94297
-17.2512
-35.9216
104.829
6.00054
5.86667
13.5187
13.2245
31.7258
58.6414
28.9798
26.8299
12.0449
11.6042
674.697
15.3166
2.03177
9.52461
-0.667469
11.6687
31.4305
284.41
17.2948
31.7109
-16.2534
13.2077
102.666
52.8318
13.7949
115.105
27.9465
-10.2077
226.125
20.2098
-3.23459
-8.37973
-13.4792
38.8001
24.9455
11.737
45.5332
22.9917
11.3421
38.8657
-1.88455
1.60008
68.9191
36.3621
46.15
-40.1112
10.0258
-13.6649
281.616
1009.74
3.03806
53.2017
2.54448
263.133
139.026
41.5217
135.576
171.256
279.458
58.2949
37.8729
515.071
82.6773
4.44613
62.9122
-1.95916
-0.690465
6.08813
-24.8979
29.6431
7.34805
-20.0015
11.3336
65.1851
7.85421
-19.6498
536.659
-4.83533
1.70954
-23.3261
8.73296
1333.93
135.285
-1.36052
-0.883465
-20.9755
154.992
49.3084
9.86297
28.6666
6.12506
58.4224
-4.23784
-13.1289
-17.5271
46.4858
48.3043
15.7474
42.4019
31.0564
49.3812
-9.91676
47.3581
14.6091
32.1856
-17.5767
221.526
41.8999
34.497
75.0137
14.8585
13.4631
28.4432
-4.97872
10.0867
20.8366
45.1764
15.3841
1.5769
67.6848
-15.8687
15.6905
34.9168
19.2066
18.2057
5.41317
690.98
6.10969
14.9975
19.4797
1071.09
5.81807
-39.7423
77.3049
-23.2547
-42.0903
-42.8767
462.862
-10.4711
224.134
-30.9119
-19.4067
-9.82789
970.851
-45.3078
-0.499811
29.7108
-6.67139
202.968
1880.61
563.414
-58.5093
0.193165
14.243
35.5415
-5.23752
-36.4885
-33.514
7.6993
3.60881
-16.2534
-7.90343
-12.1536
34.4097
0.786866
29.8205
27.4736
-7.90117
-10.8921
-16.353
27.7502
20.0594
30.4777
31.0645
64.2739
-37.3836
66.9767
-13.1289
21.9084
18.3193
-6.74139
23.5601
-13.8743
68.1219
12.572
6.1286
22.1053
6.7862
111.298
19.1268
11.9148
-17.9768
16.9176
89.8212
-9.02566
9.70257
13.7619
8.21259
30.1839
26.6285
12.8213
648.645
20.5296
25.5465
-12.6525
-13.6535
-41.4385
45.4651
-6.75726
-5.02402
52.3732
3.1121
-14.9361
220.992
25.8298
39.7133
-0.909174
-6.7094
213.479
23.5255
33.0958
7.09136
17.8572
-15.3533
50.0445
5.1778
146.32
18.3593
-6.05637
-19.58
237.396
28.5583
17.2232
-12.8419
28.774
364.084
28.2453
-53.2297
-19.2871
-7.87971
-14.6661
-26.947
10.0981
-7.76289
-28.2842
40.3434
49.5288
-9.96269
27.5062
561.575
19.8765
46.3062
19.3805
-11.963
-18.6798
0.851942
532.481
-50.1977
-8.64232
-5.02713
318.978
1.42453
-32.7911
-45.1756
107.123
8.48971
779.807
16.4797
-14.5243
-30.751
21.5655
453.751
5.10812
42.0027
400.296
-2.80093
14.3265
6.23403
23.0564
25.7794
18.8258
-5.95245
39.0811
373.764
180.986
26.3679
19.3097
-19.1098
100.243
35.2709
35.8382
222.006
32.6968
64.9124
4.27189
-23.2327
75.1502
-8.49905
333.031
1.92982
117.348
59.2361
-18.1275
-3.65892
61.437
214.608
41.9059
332.497
18.5761
27.2737
259.858
16.4617
15.3448
272.253
581.951
45.4702
53.5533
8.05192
24.8657
54.4456
24.6892
-1.88455
37.1154
23.6613
1.07134
-17.6224
49.3812
179.364
37.9877
-22.8722
2.20054
1219.31
45.7054
11.9148
-32.9693
45.3098
7.78848
-4.90588
22.7107
35.8061
570.108
-6.49832
32.5571
38.5494
3.66304
-0.690465
-18.9497
57.7541
9.85782
39.3604
36.3463
49.3239
31.7585
19.9787
9.42674
8.62917
38.0314
72.6198
-11.0733
-13.0423
5.04682
1.16382
-10.3395
-23.9399
149.762
-7.48609
489.171
2.14508
-17.1918
44.6082
11.7239
-18.3034
312.857
-11.1055
25.4308
3.3801
125.543
13.7192
-7.56696
20.5154
15.2497
-24.1697
570.587
207.873
9.45954
3.34096
24.7208
-0.909174
398.089
-9.53485
-8.33359
18.1033
18.3358
-25.8847
9.88388
-8.37973
151.439
36.926
60.5528
28.6036
41.7851
-12.6156
227.088
-1.88455
365.077
40.8081
111.742
-17.6224
81.2403
21.9424
66.0987
-7.87971
45.3041
36.3351
30.3712
10.0407
4.51199
112.495
7.36228
32.1914
-10.5281
11.4663
50.7986
35.0618
39.9953
-17.5852
-35.5463
-28.35
45.1086
-18.4941
3.27704
-12.7315
80.1353
60.9122
-35.8053
-17.9043
688.083
-16.6707
-7.88318
52.9421
-0.923252
838.069
18.7085
20.1006
21.388
-0.754168
-8.42313
30.9621
70.5485
17.4784
5.12239
52.1996
306.086
-22.3996
-6.02937
20.9727
-17.7758
-2.96127
74.7981
47.8884
19.9774
-22.8937
-1.36052
-12.1279
-5.98296
50.0445
4.24077
28.6666
15.4954
-29.8873
58.4224
606.708
18.1602
12.4579
-9.64432
70.8486
14.5711
38.2362
-19.5434
84.9885
24.8693
1705.02
15.7203
9.75651
26.2879
30.3297
34.0654
64.3617
-40.5131
-24.141
18.9395
22.8804
10.9472
35.8257
6.62014
6.32019
29.1791
-6.31266
11.7103
149.39
-20.8238
1.5321
-30.5351
26.7244
-13.1135
-12.3795
9.26966
379.799
-8.23743
-12.5683
9.54142
-18.6645
6.57301
4.10979
-31.6323
378.529
-28.6251
23.262
10.4902
10.3474
8.70432
6.23403
-18.8889
13.4764
-44.0127
-14.3161
-6.7094
-18.9052
4.78487
-10.0077
-49.1306
-44.6253
126.076
-10.2538
-47.2124
-2.42937
38.064
-1.38143
14.1979
13.6741
527.115
16.9643
21.9991
-22.4993
288.026
-15.2665
398.81
-0.421396
28.8659
12.3157
-21.3705
572.918
-13.5019
5.94867
-25.0729
19.1268
-29.3146
1.92509
528.353
101.544
-7.20405
25.0063
30.7014
80.8067
20.8136
340.783
-12.1205
23.1868
44.8925
-0.690465
-28.646
-18.9497
852.358
-11.7945
-13.1135
-36.7423
23.087
20.5141
1.1329
262.919
391.211
-24.1918
16.9427
15.9433
-22.1271
-16.6398
-18.7728
32.6324
2.99396
29.088
19.9487
26.8045
16.409
18.8258
-15.3228
74.4628
37.2071
113.269
-5.49126
-5.0532
-17.2358
17.7329
664.257
-3.22437
456.528
146.365
-36.1596
-21.3326
432.175
1.0473
77.2546
-11.5369
27.9162
53.9633
9.05599
247.258
11.3791
20.8207
675.064
-7.64448
-5.00901
-3.65892
65.9503
28.7875
655.759
-2.71139
-2.27897
-44.6253
28.6245
360.403
47.3443
32.9386
45.5332
49.2286
0.0977161
49.0521
25.7472
-7.50675
108.115
31.1986
5.34821
46.4858
61.4228
68.6388
23.5601
6.74045
26.8924
-9.91676
41.7359
10.5343
41.9573
116.863
60.0211
43.3957
-1.23059
8.21259
-18.5188
30.1839
37.8729
87.7839
6.62014
-4.9242
64.7863
14.9074
-21.3052
-42.7015
-1.279
-21.0643
129.113
-32.198
27.0733
-7.82011
426.439
33.1541
-13.0906
-7.75682
-32.0093
17.6391
26.3366
55.5846
-30.39
110.922
21.1283
-32.7426
-9.7311
53.7926
54.9306
142.985
19.2435
20.7124
227.088
239.87
16.2061
33.3673
33.3118
637.937
34.9056
40.4267
-6.37801
288.06
2.38047
-65.9758
7.82274
6.7862
53.2017
21.2851
180.674
71.2655
5.96687
58.4283
11.5366
208.665
-12.4021
13.3403
47.0505
227.154
10.9472
178.255
171.538
34.8013
-16.4007
-32.0681
366.975
-7.00877
18.7457
-38.6164
-3.14995
-41.173
6.17231
5.1534
8.44708
-14.6309
-29.7583
26.2048
25.4828
2.82127
32.8361
23.6968
4.35997
24.448
-20.945
-0.499811
31.5849
13.9433
-15.7907
0.569001
-37.8505
10.2875
316.381
50.8307
23.3551
38.319
266.641
36.7375
39.5429
18.1883
-3.69238
27.377
-3.13494
-20.5255
527.577
8.28313
5.45768
-8.33359
38.718
168.261
-12.6049
-34.6167
224.527
25.6816
111.153
39.848
34.2888
34.236
24.4606
52.8002
61.2638
95.2115
524.317
45.7325
-8.25208
8.8239
22.9952
18.3572
455.725
32.5295
-21.7249
30.0361
429.506
1353.41
0.716323
13.3403
43.3024
204.665
35.3101
88.2995
30.983
-23.6649
70.4085
20.5296
32.3251
-11.7794
24.1538
14.6506
-2.42412
19.2282
-6.75726
36.2054
818.866
421.029
7.55267
149.184
146.348
19.1023
-22.262
3.71601
-2.38815
40.1286
-4.67499
64.6953
23.1006
28.6786
-6.07976
18.8258
12.7882
14.4927
-16.0417
179.112
48.8567
-10.6754
23.406
-5.95854
22.7197
439.398
17.7043
29.3052
23.0126
-10.1142
-8.49905
9.42609
-0.717851
23.6289
4.54584
-13.9452
9.78821
13.9591
-24.6554
-2.0689
-9.75498
20.4665
-38.7422
-5.53299
-6.02937
-21.7019
-0.837326
3.11076
-52.8788
-22.1365
257.738
9.00956
61.2889
176.745
74.168
68.022
0.0977161
149.436
-5.63268
36.9009
374.153
16.5007
48.0241
17.9379
-28.8668
11.8999
-19.2871
-20.9982
124.416
180.297
8.16668
-1.11021
3.79915
33.5992
32.1513
34.3767
21.3311
-14.7706
13.3369
-2.75019
100.394
74.8776
11.0354
29.6431
25.6869
28.5985
29.9901
23.2278
39.2547
-17.5026
0.0564084
-6.36336
21.1648
16.3978
-18.5696
-22.4127
-17.7898
7.85792
37.4492
25.7228
40.4753
38.4285
23.6968
6.23403
6.18981
12.6609
39.0811
-6.67139
11.3753
29.0282
7.72717
38.3477
119.26
144.827
35.7948
34.6045
-26.7893
-9.31458
-11.9622
21.7548
-8.75714
-7.40705
-13.5256
-1.51612
-12.3316
432.072
-34.1381
-1.52182
50.0445
24.9455
307.839
59.1755
51.1554
24.8657
20.7124
24.6892
-11.2549
53.7675
355.799
5.2008
10.1252
-6.32381
1.07134
-41.9853
19.3962
-9.91676
6.1286
-2.25751
0.326475
23.2166
15.7564
35.4733
307.692
28.4032
32.5754
-12.8966
3.45097
163.262
6.32019
452.718
112.359
385.367
24.8288
11.0354
3.40617
23.8128
43.591
33.7382
21.3537
44.8769
-2.5101
11.3008
8.62917
146.645
-9.35655
-3.32518
-0.163783
247.56
-14.9824
39.3954
41.5005
14.6673
14.6231
4.2276
23.5109
17.3038
18.6285
-18.6018
-25.6691
19.3414
4.91607
14.9218
76.7373
-24.7761
2.06723
30.1726
4.61942
1.32171
7.55202
-51.3176
49.5234
467.69
32.277
179.206
23.9782
-15.8866
1.55973
395.31
20.8207
-1.62959
30.3853
346.808
0.457808
5.48886
32.4045
51.4686
36.2003
41.5893
24.5851
28.1443
545.677
-2.45363
17.0243
-6.03238
7.58548
82.8168
2.83896
323.016
-4.83533
97.2869
115.355
25.5996
4.10038
-25.7234
-30.8685
-15.3533
43.6862
15.4852
228.962
18.251
-33.7437
-21.1951
-15.653
-5.89619
46.4858
45.7325
17.9379
-23.2446
60.6256
25.6905
34.2396
-2.25751
22.8153
44.2675
73.8164
9.75651
19.4111
-2.00805
-5.27753
0.643479
-29.2687
18.9625
11.4432
28.5026
18.9591
15.6905
34.8013
54.2628
24.8288
447.367
1.66504
9.02837
-2.02228
-8.75714
138.77
20.2076
191.513
767.458
8.17274
-4.83533
36.644
51.8365
22.0839
32.2114
84.8465
64.7088
22.128
57.5407
36.1899
9.86297
66.148
79.2136
20.7124
72.5989
5.61172
16.2862
12.4579
29.7111
50.1784
19.2471
-6.00564
19.0671
62.572
15.3787
319.262
31.9101
685.774
-1.23059
-18.0243
15.2144
41.4283
21.0063
22.1916
35.8257
2.87201
-8.67234
31.774
657.107
-15.5275
25.895
1.32401
21.1022
24.3679
-18.0017
11.1437
-15.6286
8.04638
42.6347
-11.0733
37.843
-14.7657
-20.6469
76.3226
175.408
-21.5416
53.4509
23.6968
135.545
1.4165
5.7073
29.6548
44.4778
27.8367
0.824873
288.737
-21.9198
17.7838
18.4043
58.327
223.88
70.1781
27.3671
6.94391
37.5371
-8.57262
14.1658
26.6548
23.6583
15.8331
14.7
132.864
5.23755
56.1037
-14.6142
526.747
-25.9925
-24.2568
4.20594
350.317
58.6414
6.491
22.8486
109.02
20.7724
33.323
18.8949
18.0814
54.1457
-4.17671
50.1522
32.2873
-8.47933
-11.3926
-29.3719
16.4594
718.732
-1.0872
14.828
-17.2715
-9.01808
377.201
-28.9945
318.23
100.644
8.07892
4.24077
6.70164
32.4148
11.7473
324.311
48.236
-18.7511
-4.32855
29.3245
7.22227
10.8785
33.3118
201.28
182.957
4.81947
171.196
-17.413
45.484
355.689
15.319
4.91213
21.3425
25.0333
45.0286
22.3548
-18.396
41.5217
50.8217
406.871
-23.3649
2.57206
8.56433
46.7666
-15.683
-43.6385
-24.5719
100.858
16.3165
24.3679
885.298
2440.63
3.64746
4.98617
-3.69172
368.45
52.0051
15.1636
-7.42012
-0.923252
828.564
134.901
469.877
13.8917
302.672
34.7102
372.273
8.1081
-32.0073
26.3261
14.5854
30.343
28.7875
23.2757
24.1983
18.1033
-15.3974
-10.7309
-17.7501
66.175
60.4628
21.1176
-37.3836
3.73765
724.603
29.6192
82.0375
3437.79
48.0241
85.4043
-25.1187
20.0683
234.765
-11.6278
-3.42166
64.1044
23.1592
362.459
9.42135
-3.88212
7.78848
8.13974
-25.5206
-26.015
-3.54929
337.724
466.345
28.3294
-15.8687
11.9424
4.8162
14.9074
-25.0533
718.233
-51.1348
9.16131
7.1543
17.3541
-19.8757
15.5907
129.21
23.0389
7.57241
77.7875
7.85792
55.4678
4.69534
40.3324
218.6
11.812
125.648
-2.20432
37.2071
28.9359
8.57215
26.3679
22.1196
45.8948
39.5863
17.7329
28.9486
24.8866
1.32171
11.3002
55.5041
19.8807
27.0346
445.201
17.2845
29.2805
27.0775
5.42736
12.7338
33.8224
45.3355
-12.1536
43.8904
39.1909
6.85889
-15.3974
9.72258
15.5061
17.8572
12.7577
198.096
45.5602
15.4852
14.1979
191.71
231.013
0.0977161
41.5558
5.13249
-11.2549
23.7824
-15.653
39.0814
157.056
37.0599
146.932
-12.0471
-21.3705
25.0184
20.0683
-12.792
-10.0804
109.424
11.9148
-4.85834
45.0286
82.3249
50.932
-10.6009
54.5468
13.3369
-38.3574
-12.4205
-11.3295
-10.0608
19.2066
-39.8904
127.227
-13.4604
-49.2758
304.086
20.6197
-16.1276
16.2306
13.1749
8.04638
37.0125
-11.0733
3928.12
30.7583
38.6012
-14.0453
59.0731
31.1931
38.0932
68.034
27.6534
22.1585
14.4927
42.9553
-3.13494
22.0816
39.7133
-10.5679
33.5687
19.7774
37.0764
86.7206
14.6318
42.5482
34.2258
64.2739
-12.6156
43.2012
1332.79
59.4804
16.5926
37.1154
94.4582
941.954
53.5452
31.1033
66.2478
19.2471
-15.376
197.103
1.164
56.6082
111.24
253.763
67.5174
31.7251
1057.32
58.3883
17.5101
13.3403
60.169
22.8804
35.3101
415.167
17.5646
46.0457
80.4997
14.4575
3.53911
12.7765
-28.661
11.7319
18.7457
38.0795
35.5066
-19.3767
39.4118
8.62917
66.1424
477.963
42.1803
26.5986
32.0859
419.759
38.2546
44.2234
415.116
27.445
39.9672
36.1749
5.16463
16.9517
12.7882
31.5849
33.364
45.8948
33.3969
20.8456
600.568
62.6818
72.4087
69.8642
16.3142
5.67795
6.77841
15.7902
124.106
42.399
42.07
37.3331
20.7039
20.2076
39.7133
-19.6498
321.252
49.7625
42.4661
0.352247
-3.23459
255.864
65.2315
42.5482
34.3158
105.44
55.4274
135.488
-5.11934
13.2162
29.4953
860.186
23.7824
-5.89619
162.678
44.5562
199.406
23.6613
1.11825
77.4922
5.07577
-5.29572
76.1266
43.8313
26.6231
-14.3221
8.26012
73.1396
9.23634
318.936
32.1914
39.6476
-1.23059
-22.2669
37.6802
35.9989
29.6879
24.5813
-25.239
4.44613
20.5296
10.5539
22.9547
-19.2757
9.16131
39.8429
5.62721
34.4722
-8.77215
-6.25823
115.451
13.6686
539.262
286.903
-7.42012
21.5655
17.2282
145.663
13.8917
6.7421
49.7027
-7.64448
-18.1275
26.3261
25.8298
-19.6498
-21.8123
323.126
11.0799
47.8884
16.2292
-5.10865
-0.883465
552.294
34.2258
6.70164
45.5332
-1.37121
64.0446
31.3694
-24.3733
40.649
55.5615
200.251
16.4452
161.925
121.113
2.9454
-0.755812
40.0109
27.5646
-10.9179
41.9573
24.749
-14.2287
49.058
49.0179
10.0138
8.21259
255.095
34.1248
40.9323
50.8182
29.1791
515.283
19.9243
-36.1423
125.22
-2.42412
37.9688
254.878
17.4648
-3.57704
23.4396
9.59712
-7.52839
34.8531
-19.6675
47.8287
10.5784
15.6044
19.3083
15.0776
-34.0634
46.3518
36.4321
6.69809
15.5615
6.48854
64.5559
44.2977
51.73
50.7873
3.19578
73.1443
36.7473
23.2865
-11.5587
50.4815
448.28
11.3791
3.59992
-27.4978
12.7113
7.85421
8.46116
2.55054
-6.7094
-17.2715
13.4707
2.38761
10.3609
-5.98296
143.748
32.4418
-5.12956
46.057
26.7926
58.5989
35.1175
-1.88455
1.60008
46.4858
62.5991
53.1293
-4.29456
26.7433
17.1931
-17.5767
38.2091
19.1268
-16.1962
26.1029
-5.27753
28.4032
28.7545
169.382
5.84409
106.525
-12.1205
-25.5389
38.5494
28.0259
270.331
-18.9497
-2.21603
443.604
58.5835
-18.1425
-7.59693
11.3008
10.5032
-3.19802
372.47
-27.9399
-34.6564
-14.6309
-16.6398
93.1892
10.1436
1282.98
-27.1638
47.8287
-1.30645
-15.4501
13.2036
-7.82652
16.3668
19.5655
16.0684
710.402
-14.4235
-4.1173
34.6504
16.5303
17.0975
514.36
14.8443
6.23539
170.629
17.8315
45.6541
39.1909
514.531
-6.0271
-29.6328
-21.9752
-23.3723
52.1131
50.0445
131.767
57.3014
28.6666
672.887
41.5558
16.8561
44.3972
-2.14806
18.3748
-6.42493
-19.4965
-28.6574
77.3431
7.11282
20.9412
14.2825
36.3351
624.45
15.7564
35.6583
-9.02566
22.821
50.892
8.13974
4.46445
18.9625
18.9395
2470.41
54.0508
75.6606
47.9197
8.67986
-5.15626
415.834
10.9024
14.4425
11.7319
5.62721
-8.77215
56.1213
-32.4952
317.85
17.4167
-2.34286
-33.657
-8.41952
255.235
13.3453
5.59007
-0.514081
31.105
-4.67499
36.5843
31.1931
32.4267
30.0702
39.0251
31.3593
40.9552
36.4321
40.4313
43.2345
77.4057
-11.6136
-7.64448
24.976
16.9558
14.5854
0.964892
-10.2077
239.476
-5.26995
-35.0937
0.990601
65.2315
308.666
62.4268
54.8406
34.2888
2.37693
7.59398
1066.67
25.7472
10.5839
10.9704
-4.11403
128.889
28.8659
27.4094
-23.2446
47.5071
-8.0427
21.1211
-0.710069
49.4535
26.6231
21.2851
19.5045
123.739
59.8361
2.21874
43.4358
26.5291
25.0063
15.2144
28.3098
214.035
24.5813
75.6606
51.6679
28.0259
14.3021
1194.25
5.07214
18.7457
33.6325
18.1046
24.4193
1.1329
26.787
57.6273
73.1647
43.4652
-1.64728
-20.6469
49.499
36.7272
4.69534
66.5693
53.6819
-8.7585
31.4016
-20.5296
-43.4338
-2.37388
57.8218
6.44707
10.8752
30.9022
72.7522
64.5846
1070.93
57.4162
41.7532
24.2146
-1.26088
28.2002
33.326
35.9652
128.113
12.0313
234.094
10.8395
15.3448
-6.98272
-20.9755
15.5752
13.6111
53.0295
45.4804
847.176
33.2435
24.3524
23.997
38.934
58.8509
70.5129
32.9305
10.4886
60.6256
-30.5315
37.8078
21.3425
21.0009
-6.82585
-2.98428
46.9027
-3.88212
-14.6479
82.7912
172.706
-4.97872
-14.2762
-9.14844
-18.5418
33.436
13.3369
-19.6168
-21.7908
-0.0850911
10.5539
3.21314
-43.3125
-35.9492
534.596
-1.97473
117.43
7.55267
13.2896
5.69834
381.386
9.73198
17.0934
45.7508
16.1124
10.3474
11.8562
53.0415
-0.457564
22.5739
18.2409
42.8293
27.0618
18.8716
40.2726
20.2784
442.51
405.665
45.8152
66.7865
13.6422
63.9058
21.486
8.81798
-2.59192
36.7473
49.3389
41.3187
65.1851
26.5949
115.283
60.6466
83.2458
54.1834
16.0293
72.4512
5.2173
9.72258
-12.6049
105.938
-0.360766
325.532
22.9814
79.2664
24.8657
3.84585
45.3039
27.6213
39.3449
33.1528
14.332
14.5711
60.725
55.4193
29.2292
219.921
39.8618
13.4449
20.8417
61.635
-13.6693
46.585
17.8547
34.5362
137.139
56.5142
47.568
24.5847
50.7986
29.6879
62.0626
-0.876124
31.0531
18.6556
15.4585
-18.9497
27.769
41.7169
14.9975
-32.9942
37.3807
-2.61523
21.1648
38.8866
35.7783
15.9433
64.0799
5.59007
43.8768
8.61616
12.4524
51.2116
30.5527
46.5774
62.6691
8.57215
826.594
29.8368
-6.88307
44.5704
34.6981
25.0393
25.1497
138.981
-27.5789
-54.9327
-20.5612
-5.04593
6.00393
-21.0591
48.3443
10.8102
12.2791
252.388
52.9212
58.3726
411.084
-28.4769
-6.04359
4.50301
6.79466
374.057
41.8849
-14.4861
3.36469
-8.10682
-7.2693
29.7758
6.94541
-5.88882
-2.76008
-24.9552
46.2469
-2.16762
396.564
-41.1685
5.53711
1.1836
32.3251
1.33907
-5.83122
27.769
77.3242
-5.61719
-8.63133
-4.38417
389.862
-6.36336
44.5088
-7.32517
16.9427
66.5431
24.7245
2565.82
348.544
19.5139
31.105
12.1916
72.1915
376.021
38.0489
25.7794
43.1886
-7.82652
16.3668
308.947
-5.77041
6.23539
9.45954
22.0816
157.779
59.0609
-4.94572
-10.4575
249.086
38.5181
6.85889
-11.6493
0.352247
-14.479
117.705
63.1629
51.1824
11.737
12.3238
45.5332
37.9842
70.7248
3.73765
12.538
-4.40865
22.2148
23.9415
56.9769
415.341
8.5676
19.8589
51.2553
115.646
11.7508
449.392
77.1632
8.22408
328.348
-18.0702
251.47
49.058
30.2773
677.181
6.33852
-26.015
356.464
42.8064
-2.75019
-8.67234
36.6753
34.9168
17.3325
-9.90532
-22.6978
61.5022
34.2207
14.9975
32.4573
1.23803
48.7821
51.1499
-5.54606
14.0693
37.843
-7.26948
28.0789
27.5969
36.3805
12.3643
-4.67499
45.9546
38.6894
4.35997
39.923
20.1572
117.736
6.99645
145.903
4.57301
112.575
2.44307
67.0972
20.2784
32.09
124.555
767.687
24.8866
-17.6105
21.486
-39.9077
7.55202
7.34805
-3.13494
11.3336
45.3355
10.3352
14.1552
-2.51144
-12.1279
-9.7311
33.1779
34.3158
26.7296
49.8052
28.6139
-18.6429
52.8002
36.9916
36.9009
33.0727
110.296
33.3673
46.4303
41.9843
29.2835
-2.6768
32.5146
331.163
1.49062
197.103
3.03806
23.2166
49.1119
45.0286
33.5992
-29.6404
22.821
6.26568
5.84409
18.9395
1.5769
39.5738
-0.876124
2.57206
31.774
36.7909
7.9622
-15.5275
5.41317
531.893
-9.92039
2.36156
-8.63133
14.8919
-28.747
354.255
21.7476
-3.57704
7.57241
9.73198
-26.0101
-5.65432
27.5969
38.2546
10.4902
51.547
184.635
14.3265
39.9672
19.3083
-11.702
749.712
22.1585
-4.24794
33.4589
19.5655
52.6048
25.28
14.6562
300.081
38.3477
55.1856
12.9702
8.10945
28.2002
164.511
6.29867
-32.9463
20.4502
27.2737
5.2173
34.0854
-40.7159
268.982
-7.85703
44.4223
43.6862
77.9162
17.4222
131.687
9.46805
30.3114
55.7323
51.8934
85.5465
55.948
46.4858
33.3118
38.6538
25.4811
28.7665
48.1793
69.8468
26.5634
-0.710069
626.666
453.91
-8.69992
-1.11021
30.0361
15.3372
58.4283
71.5067
114.962
193.251
75.1615
41.6211
73.307
81.5828
13.8165
26.1518
-15.683
-12.5053
13.2077
20.2076
315.201
21.2912
15.7794
370.901
40.3921
40.5921
8.96543
22.841
420.304
-10.2538
14.4372
-8.87769
10.4498
901.981
28.6139
37.8077
33.2435
39.3449
80.0044
-0.660515
55.8561
55.8006
21.3696
6.74045
51.2553
-2.4205
22.9952
-6.00564
-21.3248
41.9573
420.177
6.38605
39.2214
11.5891
15.3248
10.0138
0.221887
37.8729
20.3176
28.3294
370.259
11.1593
33.0427
410.886
144.094
40.8875
22.9763
16.8716
-10.5054
28.7092
22.3881
-2.5101
28.1674
-6.36336
215.689
16.9427
-2.79732
243.99
47.0784
-7.52839
-0.514081
45.7508
204.886
34.0911
-14.0276
11.9209
176.949
21.6515
1.2367
-2.27897
118.418
405.312
14.6318
57.5407
2.45673
19.2333
8.57571
47.4073
7.99912
1.97178
11.5708
1.86358
20.0343
-23.1493
3.38224
22.0674
15.7474
31.1575
750.698
25.4811
-8.86393
-7.16979
201.253
22.875
189.951
0.763855
114.369
290.346
-5.27753
4.08037
11.5366
19.3841
-11.0225
24.5617
3.45097
366.141
27.305
172.329
12.428
-1.40813
-6.15719
-26.4459
21.9387
11.7319
24.3679
-23.6239
-1.97473
15.0489
3.00697
-14.9164
6.57301
28.3378
-0.514081
15.7658
-29.0379
32.8361
34.9412
8.06388
22.0312
341.165
29.6548
351.825
158.246
79.7867
0.569001
18.3715
25.28
217.055
21.4811
554.044
15.5163
16.1227
28.2985
15.8638
-9.92268
11.3002
68.6065
126.36
2.92136
90.3731
34.5738
5.3297
5.42736
106.437
301.859
39.5613
28.3555
193.429
16.9726
45.8551
51.1451
769.236
55.1485
-11.0222
7.52962
27.5314
62.0019
30.1393
321.68
1.2066
42.9013
13.5427
333.155
777.29
639.485
-11.3926
451.739
16.4594
165.276
-34.6424
13.7949
-36.6945
31.6946
-2.27897
484.023
12.235
-2.23483
20.0594
6.20486
46.057
11.8
36.1101
129.637
-18.7511
430.761
20.1933
70.0953
2.9454
-26.9927
300.506
168.12
22.9952
-13.5019
0.326475
29.275
-44.2137
52.5249
217.736
5.91442
2.59039
15.2144
-3.54929
438.923
20.3176
-0.876124
122.882
-3.83322
-25.771
-17.4016
82.2499
-4.0901
-6.17225
135.42
-29.9801
83.1979
195.501
17.8174
80.5527
6.39545
49.7027
13.7303
23.102
33.8224
5.21503
0.964892
-16.1901
-14.2057
210.932
33.0958
-4.15303
62.1964
-4.6316
-4.1089
40.6741
0.582659
470.946
19.2435
-5.52448
24.6892
76.2563
10.5839
82.1849
231.963
34.4881
29.2835
56.8775
25.6905
204.78
70.5044
203.127
-22.1441
45.3098
105.24
-1.23059
369.413
5.32504
50.8182
-13.9946
62.5422
535.177
31.774
30.451
-11.7794
-0.209023
16.5246
-19.2907
-10.7569
211.774
30.5832
37.3807
-19.3767
13.1749
-6.36336
59.5013
13.2896
1.95021
15.9433
360.182
-26.2691
5.10812
32.6324
165.865
38.6894
32.4267
24.448
3.41788
-22.9886
32.684
31.0609
35.7382
-10.6754
36.5244
61.5078
4.61447
36.8015
32.3829
80.4366
16.4594
9.72827
0.964892
17.5431
17.6535
46.0143
10.8395
9.72258
-3.23459
-0.883465
10.8836
145.622
26.8196
425.906
31.0645
58.6517
25.7472
4.96168
35.3333
25.1177
846.376
-4.55086
-2.62988
29.4386
-6.00564
39.7416
27.977
148.396
37.7735
10.0138
86.4059
47.2433
84.0358
37.6998
6.62014
-6.79827
69.2554
36.0732
12.5835
-13.3275
-4.29819
41.7169
20.6197
10.1093
41.8276
28.0103
38.7194
10.5032
47.4018
0.171092
177.113
34.0948
-1.64728
-6.13628
98.2247
8.61616
55.3249
364.181
8.06388
18.8258
-9.70058
31.3593
54.0737
51.4247
4.82402
52.6048
38.0503
136.438
57.0883
85.1706
64.9124
60.1576
-19.7434
9.42609
91.0952
68.2641
529.534
493.297
508.713
20.3222
35.4124
16.4594
0.964892
21.4016
-3.91265
1189.63
2.22631
-10.7309
-23.3723
24.0021
7.9889
23.5682
39.911
15.4954
69.6668
6.91584
-0.660515
22.1229
428.042
59.2685
29.1823
-15.7483
489.787
-2.4205
908.539
-4.4582
56.9498
21.0009
8.16668
-4.85834
39.4064
14.8585
-20.2701
32.1513
-1.23059
129.702
31.562
26.4554
-15.8687
-18.0427
154.741
39.2703
29.2946
455.864
-13.6535
106.272
11.9834
23.087
23.7268
-10.6943
3.27934
-26.0658
13.1946
26.5986
-5.39541
-2.38815
25.1361
-8.25043
36.5843
377.299
8.91277
11.3295
460.746
62.6691
10.4462
6.1912
644.31
59.0132
24.0265
27.1033
47.6893
23.683
-5.09844
21.7449
9.55784
12.1157
3.19578
-11.1886
-11.9622
30.7828
23.5361
-29.3719
12.7113
386.416
-21.5239
26.0724
-2.71139
18.1033
-15.3533
424.858
19.2333
60.5258
34.236
4574.69
28.4373
389.316
31.2787
4.96168
-30.259
-28.4769
111.325
68.6388
347.774
-10.1261
34.3887
-24.7463
-16.5401
402.214
6.35001
35.9934
-34.9368
-4.85834
28.162
20.4807
-20.2701
24.6551
2.51755
-8.65401
43.3024
25.9398
3.96656
6.32019
169.734
11.1593
-28.646
247.035
-30.5351
28.5985
0.00500751
28.7092
21.8528
33.7896
-8.23743
6.17231
-7.32517
3.82428
12.1952
575.7
-27.8842
-13.1506
1.35999
152.573
730.132
-2.80093
14.0955
31.1931
4.35997
13.6861
20.6998
16.5363
38.3062
11.3753
-16.2976
-2.24323
17.7838
-11.0135
23.3551
46.1718
13.6422
-5.43469
-14.1212
-2.42642
39.4111
182.941
36.405
-17.6934
28.5289
25.2035
39.0629
14.7977
-13.2667
1.96328
-17.2738
0.357943
11.9209
2.66093
37.3168
16.0293
21.8514
2.86467
-19.1014
36.926
530.943
26.7296
56.7776
34.236
24.6892
7.48578
33.1528
242.968
25.871
10.823
40.1103
59.2685
17.9379
-17.6224
38.1368
66.9199
225.394
3142.43
-3.42166
1.164
6.29261
-21.7249
2153.35
-39.0107
22.781
227.405
51.3161
558.694
90.3468
22.1916
33.9516
-10.2465
553.547
57.2901
42.4131
-6.15719
14.7835
-4.29819
26.7244
-1.86906
34.3314
43.0029
-11.8804
41.2859
4.88104
30.5352
-9.19924
-1.79792
27.1877
723.751
3.71601
29.2309
10.3175
44.0805
76.1707
39.9672
8.06388
-2.33163
16.9517
74.4628
10.1952
25.4387
20.7457
29.0282
29.6487
9.60124
55.1856
473.459
56.7457
49.8559
35.459
-3.13494
30.0743
25.8298
11.6023
201.49
10.0468
15.7794
187.242
34.9699
-5.26995
1035
35.052
16.072
69.8961
22.5865
47.178
98.9041
74.1599
32.5146
314.297
64.2246
-42.5499
25.6264
-1.6471
42.8943
29.099
-23.0812
31.2543
29.3402
9.07678
22.2681
89.24
606.459
36.9359
30.6249
12.3999
-16.8057
11.0054
15.1236
12.6474
-38.9533
29.776
57.7541
12.5684
-12.631
21.2129
29.8844
27.475
24.4193
621.449
96.1275
38.8866
-2.79732
-5.65432
-2.38815
-2.97488
31.105
34.345
21.1823
327.813
-16.2534
27.7038
32.2171
25.0393
25.1497
14.828
21.8514
-36.0122
264.757
267.108
-15.3533
-14.4099
24.8555
21.6942
30.5407
-16.7689
44.4879
18.7302
304.812
-26.5109
2606.46
38.2362
27.4094
-12.0002
171.196
5.07577
137.971
1074.57
39.7416
24.2289
5.96687
39.6876
19.0329
13.3403
56.6136
16.5694
5.84063
388.63
44.1716
6.8058
-12.6525
1030.2
-11.4534
48.3838
287.22
-6.75726
4.34631
-0.100668
39.4118
-2.61523
0.550114
38.8866
30.1562
23.4396
39.717
9.59712
-3.78026
21.9747
-19.6675
45.9546
23.6968
645.291
24.9305
546.77
15.0776
29.6548
14.4927
1.07589
11.3753
-6.92726
-32.2283
14.0356
33.3969
238.844
34.9274
-14.3793
46.9409
16.4594
62.2021
-2.78324
28.7875
36.3941
36.644
-6.25957
-7.90117
96.568
-0.360766
44.4223
17.3592
42.3089
-1.31842
24.8657
49.0521
29.4953
9.35985
972.06
18.0801
37.2073
46.4858
61.4228
64.4731
10.4417
8.61452
1128.51
3.03806
25.0907
34.1194
-8.69992
52.5249
39.6876
25.0792
195.125
32.058
58.4877
26.4554
6.32019
14.9074
-15.683
-14.5266
50.0648
498.293
-13.4604
-15.5426
36.0947
48.7307
-42.3645
9.96851
11.1437
396.666
15.0489
-8.23743
0.550114
12.6497
-18.6645
44.0543
11.606
-31.6323
5.59007
6.98218
437.431
-10.2972
192.132
29.319
30.5969
86.2921
-20.945
14.4927
34.5581
104.15
26.3679
-1.30507
44.0207
83.9966
48.9566
90.8215
39.5429
1121.56
31.3068
432.965
21.7709
11.0962
23.102
7.58548
29.5779
30.343
15.9574
38.1578
49.7625
16.2292
-32.264
463.247
18.3799
46.2963
34.3158
39.848
38.5608
6.17785
1.97178
26.5633
35.1175
3.73765
18.1602
29.6192
248.132
31.1575
-38.2371
499.157
5.07577
22.9952
-20.9982
-7.16979
480.925
19.4685
35.9934
-6.82585
37.5323
1.74008
-5.27753
26.5692
30.2773
-10.6009
193.745
18.9625
82.6578
47.2433
25.9398
328.96
-10.5464
23.5569
6.8058
-3.2822
-4.28312
-7.70529
3.40617
-19.2907
407.16
28.116
-29.2461
-5.02402
56.1213
3.1121
436.714
-3.19802
-0.468795
45.1487
-18.6645
-0.923252
0.361653
323.459
128.645
15.6044
221.225
-2.20432
-9.87014
40.9552
-2.67224
37.6123
38.0503
-5.99136
3361.12
148.918
28.9486
42.4237
13.6422
29.2412
30.1726
-32.0073
7.0891
39.7133
-4.65731
131.861
242.541
10.4071
-2.27897
-33.2196
-23.3723
-17.2274
16.3113
15.5752
6.11483
16.072
38.037
-3.65042
330.162
21.8283
-5.89619
-11.6103
45.7325
34.9056
19.812
1908.92
40.0109
-6.16863
15.4989
-28.4944
16.1565
41.9573
58.4822
8.16668
2.63792
43.1545
-24.0182
195.546
-27.3947
-1.65218
35.8061
155.939
196.995
-2.75019
13.8165
100.394
71.1294
38.6649
7.9622
10.7094
12.9094
80.2429
644.129
30.4726
213.649
184.257
16.7659
23.7268
13.1749
449.035
36.1574
31.3903
0.171092
1.95021
-27.7493
11.4712
28.0789
14.4784
23.262
14.2384
42.2065
64.9263
240.492
23.0564
3.29057
41.3146
-31.2523
1.76191
20.7536
9.0023
-36.9135
-0.0198489
46.1455
18.67
39.256
16.1867
-28.2592
-38.7422
-16.7774
-19.1478
47.2096
-51.509
-3.07166
313.756
-30.1496
-28.9483
6.85889
-34.094
36.926
-5.03954
0.492636
38.5608
0.55565
167.118
3.25842
-33.7437
-11.8248
-13.4844
-27.7845
-55.058
26.9647
-10.8582
-18.0702
55.1118
-11.1934
-7.63025
-10.8997
-22.1566
-12.8262
26.8804
-40.5131
24.5617
11.636
-7.79343
-22.2704
-40.2315
8.56433
330.082
-8.96829
9.75731
-2.32361
156.49
22.2908
1.53522
503.488
23.6217
6.17231
-26.0658
-7.42012
11.606
30.2118
7.46414
1.35999
38.2546
396.636
53.0857
29.5275
37.5664
18.2409
706.249
64.5431
6.69809
5.75314
-3.17913
-4.1173
36.5244
479.425
56.4529
5.52282
63.9754
12.7052
-9.69417
55.3742
-5.09233
31.28
-24.335
97.1909
6.39471
25.3996
147.414
-69.7453
-44.6253
-25.7234
-10.2538
-15.3533
125.007
221.722
34.8126
84.8358
39.4531
43.4299
606.708
5.61172
-17.5271
54.9191
332.225
33.9686
7.63057
-18.5594
55.9404
11.635
23.9322
0.553586
-24.9734
-26.01
29.7758
53.7971
-11.4176
6.42524
1384.34
-0.604793
-2.51888
14.699
-18.9614
-6.33734
31.1209
26.8768
23.6443
-44.9167
30.1161
-25.385
3.9947
-7.96736
-18.3386
-4.89419
400.5
37.9688
187.412
73.8276
39.2547
54.4043
6.7551
-12.5683
614.225
-11.1683
15.9433
15.3542
-1.64728
14.9604
-9.88441
32.6324
2.99396
-44.0304
6.23403
73.6562
23.9053
31.9442
1.37425
29.7108
4.82402
22.6197
304.465
34.9274
9.89409
12.3746
32.0466
6.49348
12.5661
0.0557547
14.2747
40.4955
2.67177
22.9067
23.6583
463.735
54.1531
38.9707
2.85403
9.05599
7.34805
6.23539
235.725
-19.6498
28.7875
27.0238
31.6946
46.0143
44.3402
-13.5234
6.6128
1.5133
36.926
30.5677
60.4628
66.6718
28.6666
97.9543
386.384
39.3449
55.8561
25.8155
36.3621
102.372
-28.6574
28.6174
1.49062
24.6893
23.2166
725.65
-16.1962
68.2302
5.67322
42.9695
-1.54183
47.1439
66.2358
4.46445
26.4588
50.9914
52.1767
11.4628
-15.8687
15.6905
107.89
9.28524
12.428
-14.5266
237.471
-0.209023
14.6506
449.226
51.0873
16.8716
459.885
36.2054
31.7585
38.7194
279.292
19.8736
-1.32395
48.2569
18.9118
706.599
40.3062
41.5911
114.545
7.46414
-1.10082
34.8531
19.7177
21.2266
32.4267
25.7794
7.58137
113.818
5.34794
17.9425
-18.8889
33.8224
37.8393
2.83896
-20.7649
12.0169
-9.27062
9.66999
-10.7123
98.7407
-26.6604
-1.8205
-31.2829
32.2409
20.2604
7.05187
41.3719
91.3951
10.4051
26.6842
26.5935
-4.95916
9.94147
18.9761
0.134302
-29.8038
26.8924
25.6905
39.8618
29.6016
-10.9179
36.3351
35.9934
0.763855
26.2879
-31.5145
64.0505
39.6476
2.51755
13.3403
7.88789
7.1991
17.085
-23.3649
-18.0427
62.9122
7.41117
-5.15626
-19.2757
-2.08309
-6.17225
22.9763
3.75314
169.405
20.5141
-2.5101
101.256
16.1254
65.1235
198.822
280.187
-7.13461
-0.148215
43.7167
277.72
32.5356
-14.2057
31.6946
728.174
68.7031
10.8395
-31.3456
614.333
231.829
14.1979
56.7776
99.4232
35.9336
57.6063
501.669
59.6961
38.9895
20.1933
180.665
12.4169
259.692
-32.6149
26.8924
1.32763
-4.13158
-14.6661
11.9722
114.988
-16.1027
28.162
14.8585
0.344671
32.1914
41.5217
169.309
30.7014
196.999
-5.91936
28.3294
-15.8687
-8.67234
24.2778
25.5465
5.08721
-30.1941
25.895
-11.7945
0.487493
3.75314
398.041
34.3314
37.3807
10.6084
9.42674
27.3698
9.92044
189.452
-20.2531
-17.0148
6.23539
925.878
200.118
13.4764
-27.1461
-3.07166
0.786866
24.1983
6.65894
-28.5159
-29.6328
-8.85678
-27.1204
-11.6052
71.7972
19.2333
19.8201
58.6517
127.939
146.275
26.5633
40.7397
-5.63268
38.775
-0.660515
9.09634
70.8486
-2.29546
-2.99326
23.6613
8.5676
-51.3556
23.1443
-43.65
-14.4861
-34.1166
-17.5767
13.7889
-11.1934
-11.3784
9.70257
22.781
-40.586
-1.15774
63.9171
22.8804
-0.297162
28.3294
-19.6168
44.1716
31.774
-34.4237
-14.5266
-34.2682
-22.6978
31.5172
14.4425
0.487493
-9.36532
-16.1276
19.3388
-28.0546
233.517
-31.688
-24.2867
184.02
-39.1286
352.292
215.004
27.0102
-4.5023
31.1931
58.6637
31.4016
15.0776
8.87052
61.5699
36.4321
156.623
16.9975
122.652
44.2977
-21.965
19.8709
39.5429
398.173
38.803
329.891
27.3931
109.836
34.5309
16.0398
39.7733
53.3144
-9.66283
-9.56516
48.3411
-2.76817
-2.18841
33.6149
39.5613
17.1111
0.106042
32.7367
757.581
24.9082
43.9723
32.6597
22.8486
2.0963
50.6331
656.247
32.0168
-17.5258
403.348
18.293
45.4058
-23.7497
427.376
3.34096
52.8318
-30.8942
-10.5679
-8.58346
37.3168
-12.0817
18.1033
-6.0271
9.72258
-10.7309
-9.7311
23.8076
19.3233
-7.00363
32.4148
15.4954
-0.0104825
-0.273991
22.1229
14.5711
-4.55086
-13.8743
3.2017
8.00267
-19.4507
313.697
32.623
26.1029
-27.7663
34.0254
6.26568
2.59039
5.82104
7.1991
-1.65564
-40.2315
-33.0352
35.5222
-10.0608
11.7103
143.768
-41.4385
27.769
42.5535
0.487493
1.87907
5.52153
36.8453
22.5452
-8.23743
103.624
-12.9474
37.5575
-2.79732
-24.0012
-18.7728
6.98218
71.9878
-21.3689
100.534
0.611834
326.655
-0.457564
15.0776
-30.3153
9.09607
21.4396
-35.0383
-17.2358
-14.3793
1.96328
0.357943
-27.1461
-10.5679
649.214
252.162
4.98483
4.26168
-17.7501
-5.98296
45.5602
19.8201
-6.94061
-14.4897
1.97178
230.836
-18.7511
35.0268
555.937
14.6266
10.823
43.8584
-6.42493
25.0184
-23.0352
358.453
3.36469
2.20054
25.5269
2.26024
23.1592
251.889
45.0286
24.2289
49.0704
45.3098
-10.6009
-1.65218
-7.29742
19.1323
12.8213
13.3369
-21.7908
27.305
-11.3295
-21.3052
-18.2747
155.012
689.314
325.537
429.649
7.50127
2.47225
7.3956
18.1046
1.1329
-12.5683
18.2719
-22.3177
-24.2867
-8.41952
-30.0172
13.8917
-74.0154
49.7027
1.20805
11.812
11.0962
-27.4978
1.96328
12.7113
281.468
2.83896
25.0393
33.5687
42.2662
23.7255
7.09136
-10.8921
-1.36052
-8.37973
-11.6052
61.2889
131.677
53.5533
56.7776
54.8508
24.4606
36.9916
31.2787
306.686
642.531
492.513
31.4377
30.7399
375.885
-15.7483
41.8849
27.5646
15.4989
-2.25751
56.5485
-13.8285
216.245
34.1194
502.92
24.2289
15.3248
478.179
540.375
45.6939
185.754
56.6136
54.5663
-19.6168
2.57206
26.1518
10.5539
894.395
5.08721
-23.0388
-1.86906
0.739002
2.47225
29.8844
-4.38417
39.4118
47.4018
-18.6645
12.1952
3.97492
-20.6469
8.26951
2.99396
23.436
62.8212
186.741
758.539
3.83324
37.2071
96.6533
15.5615
20.8456
34.5995
5.47398
661.138
37.8393
-15.9017
19.4171
25.1497
16.7021
-10.0077
-22.8937
-1.52182
778.251
-14.0019
18.3799
35.052
32.3518
57.3014
62.3998
69.8433
15.0902
19.067
33.7227
310.515
19.9542
18.4667
23.997
57.6747
49.4806
-2.6768
-21.3705
62.4997
23.8164
79.2172
16.4831
55.0757
39.7416
43.7739
180.674
52.5249
27.977
73.4208
45.6211
11.4663
1242.7
32.2507
0.639871
21.7702
-29.9241
9.13129
13.2495
-29.1331
-9.84143
-23.9608
-31.1311
-20.0197
-14.6055
-39.8049
-3.94616
187.068
160.132
-29.6841
10.3638
-27.9151
-7.88318
7.9645
186.831
-15.7028
-4.26221
137.58
12.3643
49.7027
24.2146
-18.1275
10.8372
95.9353
28.7875
-1.0872
192.864
-13.9558
-22.8937
-10.7309
2.86467
38.9946
372.384
54.9306
572.67
17.3695
11.3421
109.989
-4.40865
-13.3925
33.3673
47.6065
102.372
4.86639
106.275
28.6174
-20.9982
333.91
-6.33227
47.5795
17.2528
51.2702
-1.11021
48.5917
-12.7738
0.33224
15.2847
-8.72685
17.5829
131.407
11.636
39.5738
808.791
14.9074
19.9243
447.367
9.02837
-32.4092
24.8504
43.1085
487.996
15.5907
9.26966
-23.1248
15.0489
42.3624
37.0125
-14.9164
4.69895
32.2208
24.3307
14.4784
30.7583
51.7197
60.9471
24.9747
53.0415
28.1961
12.7882
10.7446
2.69894
9.50127
458.189
248.914
55.4781
129.498
23.3601
91.2769
-7.44051
14.2747
57.3621
-10.4467
8.54356
55.5174
-0.148215
11.8576
35.2001
17.2245
-4.65731
31.6946
-0.837326
1181.9
-0.404901
-23.3723
-5.98296
44.4223
22.9814
32.4148
15.4954
43.4299
53.8582
-15.003
278.655
20.3407
340.714
516.821
61.1426
-30.7409
18.3572
-1.54759
8.66026
-1.14625
53.2377
24.4139
17.5101
25.0792
11.4663
18.9395
26.6285
35.8257
-4.62426
21.3127
28.0259
-11.9349
-1.40813
-8.03126
1.66504
-19.2907
51.0873
-8.63133
49.3239
319.829
170.596
514.627
26.787
31.9353
17.8174
32.2208
-16.6398
-24.8769
21.388
-8.42313
1271.59
57.43
30.5527
5.16463
30.0702
110.24
40.7296
25.1877
29.1869
843.461
-8.80133
401.967
5.28586
20.8456
17.7329
34.5708
29.3052
350.974
372.195
58.2836
390.677
-17.4189
-18.6849
3.03028
14.8443
-23.7497
11.3336
15.669
27.9465
188.443
31.2218
-0.404901
-3.39588
-8.85678
-6.50566
-17.2274
19.3233
43.5962
31.0645
17.3695
302.051
338.716
166.781
55.6416
4.96168
9.09634
42.7376
33.3118
34.4881
6.74045
49.3812
21.1211
202.016
4.07461
-3.36196
126.233
130.074
137.152
54.6401
13.7619
-14.2762
196.999
596.152
2464.79
20.8332
488.255
30.6831
34.8013
21.7983
-3.2822
194.561
-23.0388
-18.0017
4.34631
522.764
-41.8655
24.4193
-23.23
360.371
-9.83912
32.0302
-41.1533
10.3211
79.0724
-16.6398
-33.7653
295.588
-12.3452
280.356
-23.4157
25.3399
17.4342
-13.576
5.7073
-15.3228
-2.37388
-7.77052
64.5431
14.1944
11.3753
-25.6679
-17.8235
5.28586
162.036
30.8227
164.238
132.315
0.18751
21.486
-0.552352
-24.3071
1.14007
8.29397
752.548
41.6473
29.2805
30.8257
1.58156
7.11162
10.9301
27.9927
37.8597
22.7333
62.2444
-14.8865
43.9811
34.191
57.0908
8.08928
60.7706
50.9596
0.222236
670.949
3.16857
13.2762
7.08608
28.2653
40.5702
25.5695
192.827
200.949
3.31955
5.77686
66.4833
75.6237
86.1549
37.8595
52.1629
-3.89635
23.102
25.8298
15.3505
2.83896
23.1653
26.0724
117.429
272.092
-3.23459
38.8001
21.1974
146.67
51.6792
39.911
41.7323
41.3272
32.1855
-7.50675
524.465
67.1005
33.3118
85.0878
10.4417
31.1033
83.1144
318.045
154.401
155.934
938.958
5.96687
32.1914
41.5217
849.595
133.775
24.5847
35.8061
7.1991
41.4479
-27.1131
278.06
55.416
10.5539
-3.2822
11.0354
27.769
3.19808
-16.8616
-46.1127
176.219
16.1254
45.5277
-7.32517
11.3205
29.0618
-20.3879
40.1286
62.9641
-6.54906
38.4583
33.0672
23.1006
11.812
20.1572
26.322
25.9627
6.44707
-12.0426
-16.7357
15.9097
488.795
41.4604
-14.3793
15.3505
-23.398
40.0319
-4.83533
250.96
36.644
25.5996
7.09136
-31.5069
-8.37973
-0.360766
47.4343
23.5682
24.9185
24.8657
-22.4993
100.619
21.8283
335.184
37.1154
67.045
58.8509
27.4094
-0.802731
1.11825
14.4461
45.484
-3.42166
10.5343
40.0832
15.3787
4.41854
-49.8359
153.724
-24.0182
210.188
439.248
22.7107
24.5617
24.0657
300.849
671.984
1.78898
-15.5275
132.85
24.8504
21.8528
283.04
-2.61523
32.4092
44.5088
12.1952
-33.5064
-0.514081
30.9323
62.8212
288.149
110.655
473.808
40.7296
42.8293
626.763
-8.29444
15.1235
26.8059
34.6504
20.2784
-5.39129
13.9848
28.9486
1.1942
-20.091
31.1153
28.2985
33.1808
3.80389
113.057
14.5854
28.4689
19.7056
68.1429
23.2757
2.91081
-15.3974
-20.1012
36.5979
327.601
30.5677
30.4777
36.6867
39.911
22.5865
131.511
33.2435
3.73765
31.2787
10.5839
-4.02212
278.87
-0.421396
40.1103
53.6463
-25.1187
38.1368
156.054
115.809
-5.29572
-26.947
28.8388
-19.9443
532.999
16.7326
11.5891
24.6951
35.8995
6.26568
17.5829
517.634
44.6804
30.2035
-4.62426
4.44613
51.6679
43.0184
38.6649
251.591
274.953
353.989
14.6506
143.753
39.8429
21.3537
300.449
436.557
12.4824
-3.69172
12.3773
18.2719
-5.45111
41.3056
-9.14354
-11.2765
-6.13628
27.0102
34.8531
49.7027
31.1931
69.9523
45.5452
39.4405
383.853
316.217
11.0962
109.309
0.0892122
17.2245
42.1943
60.6466
0.786866
323.376
33.0958
0.513547
64.3009
81.1405
418.42
38.8657
-11.2549
46.2712
18.0801
280.836
10.8785
27.6896
74.261
25.4342
19.8589
21.9424
20.2313
50.9263
58.4822
26.9073
40.1192
65.6433
39.2214
60.3024
39.6476
4.46445
35.8291
45.3692
255.091
2.87201
15.6905
312.163
12.428
0.465937
16.6576
16.5246
1.32401
26.7244
11.2494
-8.63133
566.566
31.7585
10.6084
31.9155
462.153
201.075
-3.57704
-3.67199
0.950814
22.8504
15.2193
13.0863
160.243
53.4509
57.43
-3.18052
27.6534
16.9517
25.9067
78.211
59.6959
62.6691
59.1719
39.4863
-1.30507
76.4675
1129.1
356.91
74.2828
26.7607
45.1651
32.7304
-6.17455
1.15622
29.2511
6.6695
-8.39036
-15.3069
22.3705
62.2225
41.3642
28.3169
17.1111
36.0075
-22.3828
12.1219
87.9329
24.976
15.0817
45.3355
25.3278
28.7875
23.2757
50.4353
38.5181
57.4587
13.632
-6.50566
42.7428
542.924
56.8046
21.1074
62.9236
45.5332
43.6064
28.2087
82.7853
46.3619
-7.50675
306.766
2767.34
-2.14806
550.554
6.37707
38.6538
250.322
-4.50394
30.6406
-32.4056
273.94
-8.20633
9.75651
0.763855
1081.39
29.8511
-3.40346
427.619
26.5291
-8.72685
21.7736
555.859
33.1878
49.3656
-20.5538
28.242
22.4037
51.7834
-16.4007
-19.2757
401.538
199.39
21.2129
44.8769
-10.0064
27.3698
30.5352
0.361653
11.4712
3.71601
29.2309
47.8287
33.0672
11.8562
36.1749
-6.07976
31.9442
-0.330254
36.9815
65.3181
36.4321
28.2419
-12.5053
-1.78485
37.0742
35.9652
15.9574
41.9059
-17.9538
29.8205
25.3996
1734.75
50.952
-1.36052
18.3799
38.8001
47.4343
30.4777
201.605
624.62
-1.77635
55.7323
-1.88455
36.9009
55.948
20.2488
29.1823
21.733
23.8164
30.4915
444.48
40.5194
58.4822
41.8999
19.5045
56.273
42.9695
43.4482
67.7986
71.858
25.0792
35.8291
49.1173
-5.91936
-18.1275
28.2002
23.9557
26.5949
81.5497
2.55054
229.423
22.3243
4.78487
89.3178
-17.2715
0.352247
-21.9752
-0.360766
18.1854
27.3164
127.992
96.0802
71.3122
436.984
51.9841
18.0801
-2.14806
52.108
25.8155
40.5278
6.69353
-4.50394
64.3737
34.2396
-4.13158
31.1491
45.7054
21.0009
30.0361
46.7177
388.264
15.2847
2.51755
15.7089
20.8136
11.636
110.788
403.922
4.8162
-2.56453
9.83627
33.1982
-0.209023
14.6506
-3.26064
-10.5054
23.087
9.26966
-4.38417
46.9081
8.62917
-6.94615
27.6422
-1.70297
41.3056
4.69895
-10.8827
865.304
21.388
14.2384
6.5694
47.8287
-0.666015
13.7303
9.93795
14.535
342.454
140.281
-19.5388
-30.3542
36.5244
228.3
-1.64316
25.2292
34.9274
15.5163
378.749
-8.49905
494.809
362.851
89.2212
4.16601
38.6508
51.4404
-2.16657
-0.194834
4.7281
-7.81061
37.363
285.236
661.68
13.3244
386.302
16.7333
25.2317
36.2003
13.3407
-0.148215
449.865
-7.90343
-21.5239
705.325
76.6722
-15.8299
241.117
17.2188
3.38737
25.6816
-8.78767
36.0999
23.5682
49.2814
6.12506
99.4232
46.3619
33.7227
23.997
7.07487
51.7722
181.029
16.3202
514
23.9794
-11.9545
2.54448
519.88
-7.63025
311.387
38.1976
847.3
35.8061
49.1173
180.129
15.9905
36.6753
52.3888
196.086
487.723
-13.6535
-22.6978
-24.9129
13.606
22.4938
17.6056
24.2622
-36.2433
426.546
62.3943
50.131
7.66736
62.795
24.7245
5.84899
1.35999
255.646
493.999
-10.2972
64.6953
36.8153
9.98216
66.1599
-24.8204
26.322
-19.0709
398.676
42.8293
11.3336
26.5949
62.5207
-16.0797
18.5761
10.4071
34.9699
-17.2715
-14.6403
-28.4718
90.5378
17.946
34.236
-11.1467
11.5708
102.584
882.675
10.664
29.5637
36.7797
2.9454
126.681
6.27769
31.3127
13.6249
-0.383447
20.9412
28.8388
94.0895
-4.95179
6.38605
30.0361
33.5992
30.3173
34.0254
592.848
9.59222
33.932
27.8138
871.659
604.447
63.6332
27.4205
7.9622
3.21314
5.28023
20.0647
51.0873
24.3679
-6.75726
3.64746
27.475
250.384
17.4167
7.02747
88.3079
70.1137
32.979
25.3101
38.4583
411.032
21.1823
18.8258
1022.91
378.287
46.0535
-15.1407
-21.8756
-5.53299
460.613
7.85421
10.9838
33.8329
-5.09007
168.081
-22.4352
-20.0385
17.2483
245.148
-2.31846
-3.24527
57.6063
65.0119
527.826
-18.0776
19.3118
6.13784
54.1658
5.7565
6.94983
34.2396
540.057
-49.4358
161.898
-14.6064
-32.9693
5.67322
-3.88212
2.21874
13.4507
7.78848
1113.84
-6.77994
-5.40031
33.932
0.391621
84.0358
380.654
-12.1205
-10.5464
38.5494
-10.7785
-2.40906
-20.8238
-20.9567
-15.5426
19.2282
-21.7498
4.34631
7.3956
-34.3692
5.67861
285.029
136.883
-19.6639
0.361653
-12.8917
-9.40246
33.2191
-2.97488
91.0751
-15.9194
8.70432
-32.3167
-50.5147
8.87052
25.9627
8.32114
-26.3851
-4.59595
47.3815
11.2723
24.1023
487.107
13.2182
17.1663
-36.192
-21.0382
2.45033
487.639
288.252
410.563
8.98895
147.617
23.7522
22.9361
-39.3659
179.33
-26.8974
9.00444
36.3621
14.2909
252.243
-13.6649
280.679
-0.610558
54.1387
44.0916
19.5437
-6.21456
36.8765
482.864
14.699
-5.84291
21.7736
56.4208
37.8729
42.8064
65.8107
14.1164
34.4312
44.1716
306.656
-2.40906
123.346
23.8128
51.0873
10.1093
23.087
18.1046
-2.61523
45.5277
153.205
2.04516
21.5655
35.9689
24.5896
-3.89635
38.0945
13.2077
27.7038
263.334
10.1572
65.4278
372.102
27.4736
3.34323
55.6667
51.1824
26.7296
53.5533
28.4373
72.5989
254.863
96.871
31.1986
59.6042
39.1732
-29.8508
-29.8038
20.3332
-7.10566
7.06563
8.04985
-8.10682
7.72323
37.2721
-23.599
140.606
71.5592
-22.1566
-27.3947
137.029
-1.67522
32.2507
-7.79343
2.0925
-12.1205
173.482
4.93173
-18.2747
-36.1423
-39.5644
-28.453
-17.4166
-26.873
450.909
461.57
241.286
-29.814
-12.1676
-26.0101
-13.6325
6.39545
159.478
60.0101
163.315
12.7933
29.6156
49.2052
-0.851929
-35.0005
-41.7293
70.9403
1055.92
6.69809
37.6123
0.569001
-24.732
29.9652
25.3891
30.5149
27.5319
209.635
16.7164
21.3872
43.4032
-19.3254
14.569
110.209
29.4298
58.6787
66.085
51.1026
28.5583
20.9713
-10.9679
83.1219
84.9041
28.6266
13.3539
35.7416
294.41
31.5776
-1.48347
0.553586
-17.4772
-11.0174
27.9018
2895.17
-17.0398
4.73619
12.0474
29.3927
35.0025
1.58051
16.6459
38.6402
26.4358
-11.026
-49.6018
-42.4055
16.0606
194.818
-5.15626
10.7094
-0.341965
-19.2907
22.9763
-8.77215
3.64746
-9.31392
-11.9856
-10.6943
1.40527
-52.3028
-58.0199
-8.41952
191.516
-25.4637
322.35
5.66219
140.826
22.1636
46.4822
15.472
743.152
10.7446
16.5923
38.3062
55.4238
20.7457
23.0578
1.5049
47.0826
111.436
47.6893
276.682
32.9893
-29.1138
20.0624
-20.0015
22.578
34.0911
-44.0127
15.669
19.5275
32.8959
18.1033
23.0023
246.493
425.996
568.335
358.502
23.8732
3.73765
371.422
-6.83322
-3.17699
41.0473
77.0179
202.79
33.3026
8.04985
-4.35869
11.4714
3.53892
-2.04724
-2.76008
10.1734
14.3877
-17.5114
3.45458
170.319
-30.7002
44.6804
17.085
-28.9871
10.4384
13.0334
-8.18673
10.7094
192.82
-2.42412
7.04672
-23.4208
-3.94616
-11.5832
27.0733
-40.9285
14.2514
0.550114
46.3829
-11.0733
0.950814
165.279
14.9604
42.3494
38.0945
26.3261
-2.28124
41.5874
297.067
2.66093
26.0724
656.96
1.2367
10.8395
899.904
-23.8493
-6.50566
-20.9755
28.6937
17.3592
1256.7
9.92598
11.3421
56.5483
10.7547
33.1528
6.83575
-15.2665
38.9895
721.094
27.4094
182.856
45.6331
3.2017
26.7433
10.5343
-8.69992
377.451
48.5917
5.96687
39.6876
54.6401
60.6136
36.3236
20.8366
50.7986
150.317
30.2035
-38.3574
13.8165
-21.3052
28.5769
-23.0238
6.10969
28.116
48.625
-5.56579
1.1329
18.8168
984.836
-5.39541
153.641
-6.13628
38.6012
6.5694
122.791
26.8488
39.923
29.6548
39.0811
25.4387
136.938
-1.30507
7.1271
54.0116
37.7122
12.1107
57.0596
-5.09844
31.1153
41.417
19.6119
25.6846
43.1593
61.1102
12.0421
1016.79
22.9067
51.7693
302.565
-4.04064
3.5533
-0.8941
102.759
37.363
52.8522
7.631
11.4503
37.7258
13.5187
21.4923
1375.43
36.1526
28.704
40.1559
39.7152
598.049
-0.148215
6.23539
13.2077
18.3335
17.2245
-23.398
611.732
54.1834
36.644
40.5921
16.4617
-10.7309
10.3609
5.26143
42.5482
97.9441
16.072
24.8657
7.59398
1.86358
59.3897
-7.77026
23.997
29.5637
36.3621
19.812
12.3627
-2.4205
34.2396
-17.25
4.07461
-4.4582
39.7416
11.9148
-29.2212
45.0286
5.96687
34.0254
-10.5281
300.242
57.7989
-12.1205
2.57206
5.53711
-0.690465
4.21407
-36.1423
-26.4459
123.346
132.509
7.98376
3.75314
182.523
0.598183
5.52153
4.98617
31.9155
14.2514
-1.79792
4.69895
-18.379
344.796
25.1361
27.3568
-45.9044
30.9621
13.7303
391.18
54.0737
12.3203
35.7382
4.31713
3.37897
-13.4548
18.9716
-17.0148
-3.13494
14.5854
26.5949
313.934
10.0468
109.483
7.33174
25.3996
12.4811
-7.90117
-20.2625
390.319
33.1779
49.3084
30.4777
41.7851
32.362
34.0595
31.3694
-16.8771
12.538
16.5926
188.915
16.4452
11.9993
19.9131
8.5676
-21.3705
21.2702
16.3202
14.6091
-8.20633
40.0832
54.7341
2.54448
12.0083
37.5323
161.036
62.1889
101.532
52.7661
4.39161
11.4663
43.4951
344.531
37.6998
6.32019
57.2901
16.7815
38.6649
19.2066
22.1468
-15.5426
43.591
20.6197
-29.2461
36.2054
5.52153
-10.0064
33.7896
1.1329
128.842
314.919
0.950814
-1.64728
20.5826
28.8842
21.7346
-17.7935
40.3324
64.9263
703.387
74.5051
135.018
3.41788
35.333
73.9135
14.1944
11.0962
43.7167
-14.9033
28.4689
59.0609
17.5431
-6.7094
146.013
34.7699
8.73296
635.661
15.5061
-6.50566
-2.23483
42.5482
49.2184
49.8052
369.747
274.117
58.4224
85.7173
142.419
57.5156
142.155
40.8081
33.0316
53.1293
239.334
-9.75378
23.6528
366.171
429.832
12.0083
39.4064
-9.03809
-16.2231
-21.7725
52.8655
18.4435
-13.9946
68.1644
17.9347
376.602
29.2946
-3.2822
-0.534992
-9.57935
25.895
12.5684
366.182
19.3388
-0.100668
155.604
-16.3165
25.7681
105.119
7.57241
-8.41952
4.10979
626.165
549.069
21.9747
43.8768
4.69534
57.43
49.3376
47.4193
14.535
27.7807
8.87052
99.0512
313.794
28.2419
2.44307
301.355
594.996
35.2709
39.5863
473.102
33.0533
26.7607
-40.6163
35.6965
22.8467
4.42461
0.786866
33.0958
-26.6418
0.352247
-6.98272
293.345
173.927
48.1704
21.1974
22.9814
8.05192
416.546
40.7397
58.0856
14.4121
12.4579
235.858
25.871
40.8081
30.7399
57.3944
-0.802731
1014.99
-2.4205
71.7209
12.735
68.6304
21.0009
2.63792
-22.1441
13.4107
-14.349
-3.03181
52.6957
245.702
26.6285
70.9174
41.4479
67.3813
-2.40906
-22.6978
-11.7945
26.7244
28.116
0.739002
30.5832
3.64746
-4.38417
3.80454
-23.23
-8.82022
468.048
298.148
750.577
9.73198
33.96
35.0932
109.469
36.7272
-10.2972
242.732
8.70432
30.5527
3.59992
0.613189
58.1853
25.8298
-8.40544
937.71
-1.0872
14.828
8.533
8.73296
-11.6493
60.3224
6.13575
70.331
-19.1014
31.3038
126.145
9.86297
26.7926
24.4606
22.8151
13.108
21.8283
55.1028
29.2835
12.3157
17.9848
30.6406
15.4989
16.4831
291.644
41.9573
6.29261
3.61414
-5.27753
50.932
8.13974
34.4495
26.4588
60.169
354.59
39.5738
188.405
-3.05014
27.305
20.5296
14.5214
-29.257
-3.15306
-3.36115
3.29859
7.29823
20.2759
23.3252
-1.57307
596.946
-14.7967
-24.7498
-17.6325
-27.0978
-34.3086
-19.4509
-21.5839
-20.1918
9.20655
-5.43933
-24.3527
-2.24348
-7.0168
219.873
28.7738
311.884
-15.3164
47.8779
3.16904
8.17274
-21.7019
29.8205
25.3996
42.4661
9.72258
-1.36052
-0.883465
-32.2199
20.0594
-3.16547
9.86297
160.375
45.5332
69.8433
34.0595
20.125
20.6042
44.3972
74.3021
9.00444
372.518
66.3472
44.276
-17.6224
17.5221
-4.29456
-5.1158
-54.7314
375.14
49.4535
32.2453
-8.69992
-2.98428
127.488
5.48821
7.84094
35.8995
-34.9638
6.33852
9.59222
22.6876
35.9989
24.0657
32.0776
162.168
21.7983
7.9622
-8.03126
3.40617
520.995
-27.372
11.8426
57.9954
13.1749
-11.9856
26.787
52.0051
-56.1458
40.3062
-24.1361
123.174
25.1361
31.105
73.7004
20.1572
22.5739
147.903
22.0816
2.23201
-1.0872
1.03674
57.4587
-28.5159
-12.7662
0.513547
-15.876
2.45673
9.86297
518.322
45.4804
-1.77635
1.86358
426.707
6.83575
29.7111
-22.8547
102.652
56.9769
613.992
192.273
521.646
-34.2796
171.046
-19.1241
-10.9179
-21.3248
26.9647
291.244
20.6657
-2.00805
2.20631
236.425
-29.3416
71.4364
37.6802
17.2582
16.5694
-23.3649
81.2828
27.305
327.876
11.7103
-19.2757
-5.83122
-19.0826
328.449
291.078
24.2622
-11.8804
-14.4424
16.3978
-33.5621
-8.41952
-11.2765
89.4411
-12.3452
287.852
-15.9194
44.0805
12.4524
36.2191
-15.4501
28.1961
-17.1968
13.7812
-2.95931
-11.5682
2.90031
32.389
36.9022
208.553
454.813
5.19871
-11.1908
9.9466
34.1149
52.0295
42.3089
24.8657
32.1855
59.4804
-11.2549
-9.95075
164.257
22.2148
20.2488
87.6597
13.8733
49.8982
-12.0471
25.0184
-0.546432
226.379
5.94867
33.0231
161.556
-3.07772
-12.3546
37.3473
-18.0972
2.09595
32.058
17.2582
59.673
418.135
-36.7833
38.5494
573.379
574.648
369.657
-28.646
-11.4534
33.1831
15.48
-25.4979
31.7585
540.969
3.80454
23.8941
15.9433
-7.13461
2.10085
33.7011
-15.5066
19.5139
6.7421
27.2139
31.1931
32.4267
63.388
63.444
12.3203
12.7493
8.41345
48.3894
43.9699
49.5634
29.3052
17.0541
66.4636
96.8991
-5.56644
-8.21412
40.4955
13.9162
19.788
-14.5747
89.2506
30.8257
72.7961
-10.2644
39.2371
37.6161
62.0501
15.237
25.2404
69.2071
30.5304
30.3449
15.3166
-15.5721
749.784
196.109
7.92053
40.8009
11.8576
5.71141
61.437
-1.51612
2.83896
19.4171
0.786866
-14.6403
46.2963
46.057
36.1629
26.7398
255.908
-3.30081
263.296
7.77278
-15.2665
29.6192
865.016
-26.9927
-10.5889
3.2017
-1.36766
108.312
115.482
4.47595
22.875
-16.1962
0.344671
15.2847
-6.85279
8.21259
18.9625
47.0505
159.687
9.58876
-23.3649
214.342
151.714
162.896
4.36132
84.4222
545.711
-6.53137
4.42461
31.6946
74.1253
16.2292
10.8395
0.352247
2.38761
31.4984
51.9185
307.93
19.2333
34.2888
58.5989
44.3972
18.3748
1.45267
19.4955
44.276
-4.55086
109.814
10.0258
74.4162
30.4915
3.36469
258.948
713.309
3.19727
-39.622
9.19715
-23.0812
8.76554
-13.7633
-19.0342
-11.4651
21.7736
6.75808
-4.29354
40.5108
-29.9241
-15.2316
37.3962
-13.8089
2.34
434.248
-4.0901
23.8128
56.7095
13.8575
-1.27588
74.862
-0.741162
484.059
365.614
1.95021
32.8099
0.361653
11.4712
-0.0321259
8.26951
32.979
-2.80093
402.027
27.445
34.3008
-7.95383
183.744
7.16601
-4.24794
239.606
55.1728
24.4938
21.1837
288.237
44.0207
39.0191
24.5938
27.1033
40.5496
257.271
31.1153
51.4711
-11.1886
49.8658
25.1606
29.1583
34.1511
61.1396
64.5588
12.826
7.30143
29.6004
-23.3829
-30.2994
46.7333
22.6235
47.0576
30.3853
11.3504
24.8207
402.776
11.9209
141.342
46.2143
-0.404901
13.4707
553.363
6.6128
44.6168
338.651
58.6787
259.114
709.476
54.9036
19.2435
24.4606
32.1855
211.759
53.7675
8.70982
48.4517
430.669
32.614
-10.1731
23.607
26.8924
-11.7908
3.36469
-15.7026
21.3425
-12.7323
0.763855
37.5323
858.655
39.6476
6.26568
1082.05
-2.58921
91.091
25.0027
-25.0815
-28.0501
2.57206
27.305
13.0334
12.428
-8.90439
5.08721
-35.8163
78.3688
-2.42412
-10.7569
-21.7498
32.4573
4.98617
-14.4424
42.1803
9.73198
11.4712
-1.90619
3.23405
8.26951
23.6087
-8.42313
31.1931
562.787
12.6609
5.12239
55.9477
57.0469
28.2419
20.4665
-25.6237
-5.53299
28.8979
53.5106
18.1033
8.96543
17.3801
32.4418
-3.65042
54.6743
33.2435
16.8561
520.33
35.3333
421.299
385.636
55.1028
81.7573
12.3157
32.9774
41.8849
3.2017
18.0306
34.1194
374.864
39.6876
10.0138
-14.2762
-3.54929
17.085
-10.2465
-12.4205
18.6556
42.4131
-14.5266
9.02837
-4.29819
7.98376
-5.61719
272.479
-8.77215
18.64
5.67861
-11.9856
9.92044
8.90154
-5.54606
2.23572
2.10085
5.59007
-11.7585
13.8917
10.3175
19.7177
-23.1548
21.2266
240.448
14.6623
-15.4923
353.924
60.795
41.3604
-16.2976
-11.6136
34.6504
1.53773
41.4604
20.4665
28.2002
22.0816
149.016
9.20581
32.8959
-17.504
-19.1456
-18.3884
-6.98272
-34.6167
460.659
-1.29141
11.737
41.7851
-14.8948
20.9411
31.3694
5.61172
359.24
12.4579
-5.89619
10.8785
316.296
25.5353
-12.0002
6.1286
-13.5019
-9.04386
1174.33
55.0757
45.3638
0.670412
-2.98428
41.0955
22.781
28.7545
662.262
11.4663
343.153
35.9989
-4.04529
669.26
42.2975
24.2778
-28.8015
15.4585
-38.0163
-47.0607
-9.7123
-26.787
133.064
6.22038
14.8919
7.55267
12.3773
136.338
17.2282
20.1006
66.7122
40.3324
4.95618
21.2266
-17.3242
-16.7815
1.54381
-8.29444
-3.89635
55.8148
104.039
28.7875
37.3168
19.7774
138.044
10.8395
272.092
253.512
349.567
-9.7311
29.4298
609.654
13.6111
916.974
41.7323
11.3421
20.9411
-13.1289
29.3245
766.127
14.5711
62.5991
23.6613
10.0258
-22.8722
-6.33227
34.461
6.00837
-4.85834
144.354
117.932
-31.5145
49.058
19.0329
-10.6009
-10.5281
296.301
658.016
-12.1205
-3.05014
34.8013
206.062
-12.6525
31.3241
11.0354
-11.7945
16.8716
220.504
57.3549
154.224
48.2569
-7.32517
37.5575
24.7245
-14.7657
7.46414
12.6044
-0.754168
47.8287
13.7303
2.44168
27.6534
-2.20432
21.989
63.444
43.9284
40.4313
7.6272
-14.4235
83.9638
393.785
4.61447
5.47398
-33.12
22.8467
-0.909174
-12.442
27.0238
3.34323
-12.7662
-5.10865
-19.6241
-9.7311
14.4372
4.33079
7.9889
12.3238
28.2087
13.4448
51.9841
-11.2549
48.1453
12.4579
18.4667
97.0855
8.94893
0.754873
27.4094
1.07134
-26.9927
865.272
-22.8722
-41.9395
21.3425
17.537
-27.3471
37.5323
42.9695
508.217
32.1914
39.6476
-8.72685
11.9607
18.9625
30.1839
41.6211
10.9472
45.196
-30.8612
19.8087
13.0334
40.539
-22.0229
-69.8754
-20.8238
24.8504
-23.6239
24.2622
-19.3767
4.88104
13.6686
38.8866
185.609
0.361653
140.782
-7.52839
-4.26221
366.216
-47.7785
36.5843
48.0597
990.923
-9.28523
-49.056
-2.37388
452.475
-23.287
-24.2319
-3.17913
-13.4876
21.5319
2422.83
24.5938
18.5924
2.48726
5.71141
15.3505
2.83896
13.7949
94.4902
249.086
164.08
366.68
-14.6403
11.7579
-12.1279
22.128
25.6816
763.328
12.3238
11.7473
1.97178
107.148
48.236
16.2061
-5.89619
10.8785
46.4303
56.9769
12.3157
-40.1112
103.729
5.94867
47.5795
393.94
-10.574
-8.60648
125.613
-0.133989
669.386
187.699
86.8505
15.2144
-7.79343
-8.37239
330.904
35.5222
-21.3052
7.9622
10.7094
-15.2016
1.5321
-13.2667
-27.4978
61.9334
20.2076
257.105
17.8315
34.4097
44.8131
10.4071
12.4811
235.727
-3.39588
-5.10865
12.235
-13.4792
18.1854
8.07892
901.918
41.7851
60.473
-18.6429
328.288
40.7397
25.6565
-2.53458
-0.365895
23.9415
43.8584
31.1575
12.3157
1.11825
30.6406
237.46
54.8543
-7.87971
-6.33227
38.2091
17.2528
19.4111
-2.98428
15.0436
57.9621
37.826
360.153
65.8845
-4.97872
30.7014
5.84409
35.8061
131.576
27.8138
0.997942
21.3127
29.1791
-3.2822
-19.2757
125.353
-4.0901
426.737
58.5835
86.2121
-29.2461
-8.77215
7.3956
-6.25823
8.62917
161.341
7.34805
11.8576
1.96328
-4.1553
2151.79
-2.78324
45.6541
42.939
25.3996
-16.5143
-27.1204
50.0445
7.9889
16.072
43.6592
13.2162
7.82262
10.7547
16.2862
12.4579
46.5777
22.0674
66.3472
48.0241
-0.802731
29.2292
3.2017
39.8618
20.2313
13.4449
-10.0804
26.9647
555.394
-29.2212
67.3324
34.0654
101.492
-18.0972
30.7014
28.3098
50.3026
32.0776
-17.7427
40.4235
44.8925
6.8058
295.567
-0.209023
293.886
-23.0388
22.9763
339.211
118.805
8.09445
40.5934
95.6338
-10.1115
30.5352
441.811
7.66736
37.5575
22.8504
-31.8913
580.446
25.1361
-2.80093
34.7102
33.0672
23.1006
36.1749
18.8258
-7.77052
13.9433
-34.5314
-1.74313
19.3097
1.5049
19.607
454.718
-6.9725
36.7375
22.6763
12.1157
-24.9152
9.42609
4.90435
28.9087
17.9139
51.0177
68.6359
9.07783
18.5458
33.3485
-21.5088
1.55973
41.1111
13.4968
3.88286
20.8207
-18.4962
665.907
166.881
-12.1536
21.2912
-4.83533
-32.264
-27.7587
-12.6049
3.38737
35.052
32.9386
62.3998
304.102
-7.39855
5.13249
24.3524
14.4121
109.909
-38.2841
-19.4965
43.759
-36.1537
35.9337
45.7054
13.7889
0.763855
16.7326
37.8136
7.78848
-1.23059
22.6876
28.5026
1.5769
43.3219
-8.67234
32.9272
-10.7785
37.2723
-39.6974
-15.5426
-23.8754
17.6056
4.34631
1.7734
31.2231
58.1525
-2.61523
32.4092
50.131
-11.1683
3.97492
-0.0321259
241.24
12.0176
25.4828
-8.42313
29.088
23.1006
12.6609
24.448
16.3668
1.59981
32.684
55.4238
35.7382
-14.4235
209.526
25.28
34.5995
5.47398
-20.0015
33.8224
37.8393
10.3352
-1.19759
-1.0872
42.939
23.5255
656.275
-12.1279
24.8555
23.5682
26.5633
29.4953
-20.6252
14.4121
-0.273991
18.3748
3.32674
34.4881
49.8982
42.3008
231.628
32.5146
19.2471
-13.5019
7.82274
49.8897
34.461
55.1118
37.3473
330.18
32.1513
28.7545
570.432
-5.42335
444.545
46.5545
-21.4909
64.7863
19.5926
9.6169
18.2696
-3.34609
-1.14606
148.646
-16.4796
12.6689
2540.3
11.1437
-33.6768
-55.0891
-38.8053
-24.1918
-10.8827
-57.8693
-20.6469
78.1967
-17.9674
-4.64517
509.08
517.854
269.717
15.6057
-37.3921
-28.5182
30.343
960.487
-27.4345
0.772511
1.97377
5.92186
-1.36052
-17.7501
33.1779
122.397
17.3592
432.115
0.55565
11.3421
15.3189
31.3694
-5.63268
10.664
6.83575
138.315
67.045
17.6215
-8.299
-13.8743
34.2396
-9.75378
23.6528
51.3276
13.5046
-10.574
25.1267
239.746
50.932
35.8995
34.3767
4.46445
11.4663
50.7986
352.716
10.9472
112.662
-27.413
21.6828
28.0259
14.3021
-2.40906
-43.3125
-6.17225
-21.7498
28.0103
-26.873
-3.69172
-2.61523
11.7945
37.0125
-9.19924
16.9558
-0.407169
9.72827
328.926
-1.0872
12.9539
4.78487
16.2292
-36.4907
-11.6052
38.8001
23.0715
8.57571
19.2963
476.516
5.71991
95.9037
7.48578
3.08762
-5.89619
3013.13
21.7872
4.81947
-38.2371
-36.1537
-6.98986
360.985
-3.36196
2.54448
-31.0953
30.0361
41.0955
34.0779
35.9395
-4.90588
5.84409
243.331
41.4479
-6.49832
4.44613
216.586
65.5072
34.9168
-1.40813
-34.2682
57.887
44.6356
14.4425
15.48
22.4938
8.09445
29.8844
33.7896
32.992
23.0389
11.4155
32.8099
17.2282
35.834
33.7011
-6.13628
21.388
263.489
-2.80093
47.8287
18.0746
58.7079
38.0489
91.3717
6.22898
-1.43684
51.2626
12.3124
5.25417
-10.4556
-35.9311
40.3816
8.02613
-15.5716
88.109
-8.33359
21.8514
644.274
-28.9945
65.2315
3.19283
26.8196
54.9036
-7.39855
54.6743
42.6138
1.86358
23.7824
23.7023
9.09634
10.823
34.9056
-41.9853
40.0109
734.087
21.1211
-10.9179
296.489
21.2851
-19.8509
15.0436
1.74008
26.5692
50.892
11.8879
17.5829
-14.7706
16.5694
324.432
10.0683
244.812
7.9622
-20.8238
-19.2907
29.9901
-5.02402
-13.2191
57.46
161.226
-8.82022
12.6497
-14.8214
66.5431
94.065
684.002
325.573
30.7583
61.09
14.0657
45.9546
16.2006
4.35997
2.44168
640.473
16.9517
95.2471
25.7371
106.548
44.1794
9.50127
-6.92726
168.297
209.747
-21.8756
511.213
-29.0202
15.7794
11.0799
186.569
-13.5234
21.1283
261.486
24.9455
82.9515
39.911
19.2435
5.71991
43.4299
471.775
3.73765
35.0268
25.9629
29.5637
34.4881
467.714
68.1219
28.6174
19.0671
151.089
53.2017
19.1268
13.7889
34.497
45.0286
54.2139
693.749
24.6951
10.0138
20.8366
17.0654
26.6285
-4.04529
26.4554
55.3459
-14.2945
34.8013
84.2479
3.05767
11.7103
-13.3275
58.1011
-27.372
0.598183
255.423
8.90154
573.635
-20.5386
-9.00868
-46.6249
-5.65432
16.3525
96.3506
-14.0453
51.5768
-6.28821
216.129
-21.9212
-4.07839
20.1149
56.0738
-19.6498
0.676474
-17.9538
5.45768
23.5255
1.2367
160.765
86.7206
0.990601
20.0594
23.0715
22.9814
-4.54275
2.37693
-5.52448
39.6817
33.2435
393.543
126.856
11.9993
21.7872
-36.41
-19.4965
1020.15
619.769
19.2471
-30.3685
-10.9179
19.4685
7.88244
-19.8509
314.894
116.524
233.028
133.775
69.5393
59.673
39.5738
-19.6168
8.19426
42.2975
41.1444
-6.31266
11.7103
33.1982
-11.4534
24.0209
5.07214
2.61307
26.1363
374.177
8.04638
-14.9164
4.10979
9.59712
14.9604
-3.89635
699.385
-21.5239
19.5275
22.3243
25.3996
53.7105
0.352247
-3.23459
372.056
3.19283
69.8331
4.82758
41.7323
247.474
347.029
50.1101
492.299
1.21355
5.34821
83.9671
51.3547
-25.1187
55.0034
49.2321
-7.87971
17.1931
297.266
40.0832
31.3083
-30.1582
55.336
38.2844
16.2618
-0.22071
47.0505
30.3767
71.4329
25.3608
4.44613
49.7938
-4.4386
293.757
8.09133
2.26104
3.29859
-3.94616
12.7796
525.352
307.436
-9.7775
-5.26426
-8.69386
-17.9538
14.828
-24.7678
-48.3735
1239.75
-54.7087
9.95299
322.832
46.057
-14.4369
30.4879
-28.0133
17.193
-50.6103
-11.8248
-21.2752
-19.0147
78.3449
646.131
114.136
33.9686
-20.4804
25.9554
-12.7279
65.1617
94.2569
13.3454
820.574
968.719
855.377
-58.6884
8.72551
-0.293554
-11.4651
-28.8261
31.1209
29.4396
46.5545
41.4479
13.8165
878.131
18.6556
18.0502
17.3325
-36.1423
24.0209
13.606
0.739002
24.961
16.7659
39.4118
27.3698
677.088
55.7532
15.0687
233.335
0.361653
-24.1361
140.523
-19.2547
2.64732
16.1124
-15.9194
340.183
8.70432
38.0932
56.7896
20.1572
106.907
7.16601
64.5431
-0.798178
41.3604
-16.2976
14.6234
9.03399
22.7197
27.1033
40.193
-6.9725
-6.36607
4.61942
-1.26088
9.45954
31.452
39.7133
81.2613
224.723
14.1552
34.9699
14.5876
-5.26995
25.3535
-24.7236
41.7221
40.4348
31.4777
737.948
190.315
29.3744
81.0322
-8.44378
202.756
2.15058
-6.83322
-6.92513
9.88597
52.2917
1244.62
33.8675
30.6406
-19.2871
-10.738
-54.7314
395.754
-23.1989
4.47595
18.7917
33.5992
-27.7663
-14.7003
-21.8453
-14.2762
300.072
0.198845
21.0063
-13.4156
56.4404
27.2349
1.06807
-1.95916
-21.3052
-33.2673
385.523
-45.1866
112.931
-18.7357
2.47225
-15.6286
-24.8317
-29.814
-65.5162
-2.79732
427.514
2.77897
31.6953
5.80506
5.63237
43.1435
22.7598
33.408
9.8498
16.9517
18.4104
6.99645
9.98352
-1.78485
24.7208
58.7725
-4.83533
1.03674
49.9624
-7.90117
24.7151
18.3799
417.361
242.247
15.4954
-7.39855
54.6743
3.16771
-17.5271
25.9629
37.1154
8.94893
12.4169
-2.6768
34.3887
171.868
-52.8573
19.0671
465.496
13.5046
-3.07772
21.3786
48.7767
12.9845
28.4432
631.852
21.2582
15.7089
47.0505
30.3767
35.3101
770.46
12.2423
61.0382
155.462
27.4205
36.0732
-15.5275
-0.209023
-2.21603
14.4425
-31.1201
188.005
61.7435
-4.38417
12.3773
2.42418
539.902
-1.79792
6.57301
7.85792
-20.3879
-15.5066
30.7583
-8.25043
-21.5416
4.95618
64.2859
-0.148215
-10.6312
4.10608
-21.5239
23.1653
12.9539
17.9033
-9.77523
5.97445
-23.8493
-19.6241
1.5133
36.1899
37.974
34.8126
58.6517
7.99912
73.4149
31.3694
37.4708
61.2638
33.0727
-4.02212
50.2339
63.2969
60.725
23.5601
1.11825
53.1293
52.9803
-4.13158
71.9423
15.7564
42.9695
191.499
49.0179
36.2507
13.8348
11.4663
989.706
41.6211
42.8064
33.9516
-1.17607
17.9347
14.9074
6.8058
-19.2757
220.59
39.8429
15.5907
-22.5895
-30.6211
30.0415
13.6686
-0.468795
572.541
674.891
715.861
42.3494
6.5694
9.98216
17.4342
85.7495
-9.28523
601.245
10.9701
38.3062
8.57215
30.5541
-9.73949
37.145
764.85
214.51
31.1793
-14.4688
-3.13494
-3.65892
19.0986
201.49
75.6391
23.2757
12.9539
25.3996
93.0659
7.09136
2.86467
-49.0865
649.746
808.305
39.848
34.8126
298.532
7.99912
9.46805
17.193
63.2285
24.3524
183.078
20.3407
-5.98809
33.3118
354.953
-28.8668
79.3663
121.268
17.373
3.36469
31.1491
45.7054
22.875
17.537
0.763855
52.3399
-5.27753
58.4283
-4.97872
271.961
67.6652
65.9839
29.6879
45.196
308.345
44.1716
24.2778
14.4575
-0.209023
530.019
24.8504
24.3679
165.516
22.3881
12.4824
98.8567
17.0377
20.6909
38.4321
161.531
279.463
-0.0321259
18.2266
0.947204
53.4509
12.4524
60.582
14.6231
179.058
15.4298
17.5294
26.1248
108.328
9.9382
35.5874
72.3825
22.4181
6.41102
7.17242
14.1447
13.6483
16.2875
-14.9647
455.248
77.6092
528.586
-20.0826
-8.08105
-26.6604
446.604
391.125
-23.7802
7.9889
638.262
405.354
7.99912
291.515
-21.2254
26.6842
-25.3104
-16.5901
-18.0776
315.414
-9.55249
68.6388
-8.299
-13.8743
143.085
-9.91676
8.00267
14.6091
78.0007
-10.574
200.391
19.0853
37.8136
34.0254
26.8804
23.2051
18.9625
884.758
0.391621
48.9441
-6.49832
6.32019
61.7591
21.0807
33.1982
12.7765
1.32401
24.8504
33.7382
9.22212
291.093
15.0817
378.154
17.2245
14.0834
2.55054
4.535
33.5687
179.073
415.405
-30.39
15.3448
15.5061
-0.883465
-37.8421
16.3113
47.4343
43.5962
44.183
58.6517
41.7323
16.9643
80.9112
63.2285
14.4121
16.5926
27.7451
40.8081
30.7399
63.0166
280.354
47.5071
-4.29456
25.5269
195.573
-16.1027
31.9101
498.368
41.5741
60.3024
39.6476
24.5617
43.4951
-28.4082
-9.1519
-17.7427
109.764
58.011
508.338
426.752
24.1538
20.2728
27.5609
22.9763
22.4938
-16.1276
23.087
28.0103
-8.1323
35.6637
-5.07208
106.353
228.712
94.6541
560.707
29.9529
24.2146
-21.8756
22.578
3.34096
69.6984
505.089
23.1653
-12.3316
38.718
2.22631
17.3801
87.1976
-26.5977
42.5482
34.3158
19.2333
278.441
56.7776
22.9917
99.4232
32.1855
35.1175
9.35985
24.0889
83.2138
38.6538
23.607
45.6331
16.3202
21.1211
-4.13158
43.4897
56.273
112.31
424.182
41.4513
2207.85
56.6136
39.0582
32.0776
2881.44
38.1793
20.5296
59.2797
54.8139
18.2057
35.3982
-15.5426
19.2282
28.116
2.47225
-3.8488
-3.69172
30.5352
37.0125
3.82428
51.5506
-9.00868
24.5896
738.35
105.721
38.6012
8.44347
29.088
39.923
230.053
26.322
31.3593
1914.25
14.1944
69.4714
9.93933
14.6562
10.2367
0.837657
36.8015
8.02003
-0.148215
0.0892122
9.72827
248.053
11.0799
269.228
-9.77523
-27.7587
-20.1012
2.86467
-0.555305
9.86297
64.7977
49.2814
-3.65042
303.925
-26.2474
38.775
-0.660515
-2.14806
25.871
11.9993
8.66872
-64.521
8.61452
0.655493
21.9424
-5.1158
-34.4433
-7.11009
-25.5665
18.6067
41.5217
11.8879
17.2582
27.8138
96.5753
449.085
-15.5275
14.6506
-21.1648
-25.4979
0.598183
1.93047
12.3773
11.7945
696.684
-44.8065
26.3131
8.44708
-20.3879
-26.751
0.77325
12.3643
-25.2897
2.85109
-28.777
544.091
-10.6768
-7.95383
37.1511
636.683
-17.6648
43.2345
-6.92726
-19.1098
39.0191
30.216
75.829
79.5484
-20.091
14.2487
30.1726
16.9223
-43.8214
51.7399
30.7828
-8.32303
63.0137
478.727
-32.1516
5.42736
7.11162
-11.5587
42.9852
22.8671
490.857
-21.8756
23.9557
-5.26426
-19.6498
4.42461
-8.58346
16.7021
218.428
16.2292
7.09136
79.063
-29.4715
-25.2463
-7.85703
24.8555
51.1554
4.25099
11.3421
302.051
27.6213
174.278
38.775
-2.14806
27.7451
10.823
34.4881
64.7896
100.444
-13.6649
9.87673
314.46
32.1856
96.7414
51.3276
35.9934
30.6555
0.763855
56.273
22.3548
49.058
-34.9638
-36.765
37.7032
122.013
21.0063
1.5769
30.2035
947.401
542.303
12.3125
6.8058
409.012
-0.534992
-0.341965
19.2282
35.6123
8.23527
17.4648
28.0103
18.1046
-18.6843
32.992
29.5163
-1.70297
-29.9089
35.9689
-20.6469
327.447
17.6398
81.7929
15.6044
6.18981
20.6998
1.37425
501.975
38.3062
51.6757
18.8716
-3.17913
10.9081
729.243
19.607
55.1856
-12.5947
37.6688
-8.49905
-13.6708
-5.56644
-23.2066
-15.8193
2.29194
19.5813
67.1739
63.5234
-23.3829
716.272
15.3927
-31.7531
-0.996524
52.9317
26.1036
11.7897
30.7856
-18.3809
18.9629
37.5147
15.3166
30.1428
12.7083
-23.7497
-7.40705
18.3335
75.3206
-17.7758
43.78
-21.7019
6.85889
5.2173
44.0941
456.911
21.9335
463.477
15.4852
44.183
24.9185
1.97178
15.3189
14.5028
10.664
-43.764
1073.57
38.9895
48.3043
13.8733
34.9056
-12.0471
-23.2446
23.1443
-17.413
6.1286
11.5709
25.0907
19.1268
40.1192
-2.00805
103.418
-34.9638
98.1678
7.69511
24.7545
22.1916
-25.239
12.3125
28.0259
317.901
-8.90439
-28.32
7.1543
576.662
39.8429
-11.2394
-16.1276
47.4498
14.8919
-6.25823
16.923
16.1254
6.17231
46.3829
-31.688
30.0612
15.6057
76.9259
8.96316
-2.78324
92.5057
61.6797
27.2737
10.607
-4.15303
-27.7587
-12.1279
7.1355
35.052
36.1899
94.1959
32.9386
30.5407
47.3545
11.3421
-41.2399
89.3748
-4.40865
37.1154
453.103
28.8659
179.209
-12.0471
79.3663
-4.29456
34.2396
10.861
0.326475
-38.1914
49.4535
26.6231
10.0407
349.34
43.1545
34.0654
36.2507
-6.77994
-12.8966
60.169
19.1323
24.5813
-19.6168
-4.9242
-0.0850911
-10.7785
-54.8829
1.87907
169.264
333.64
54.898
-33.5621
-26.1608
0.950814
101.561
-29.7583
-7.52839
-15.5066
-8.59708
540.708
21.2266
21.1823
-7.95383
-5.77041
21.2279
13.2077
365.036
161.528
-12.1536
6.29867
14.828
12.7136
175.279
398.815
62.4268
85.4124
13.2162
28.4373
18.1602
9.09634
421.299
29.5637
10.1252
61.1426
27.3083
-15.7483
121.431
154
30.3712
-4.95179
7.84094
-10.6009
10.0867
5.84409
32.058
43.4951
172.117
63.9367
15.9905
17.5646
58.011
31.1687
-30.4562
-10.8424
10.0983
-20.0197
-8.98335
-4.19767
530.163
-13.4573
180.211
29.1044
-12.9226
63.3313
21.083
-32.72
7.51005
-28.8212
-8.46542
-27.9281
13.1286
28.151
-3.66303
7.16601
-0.499811
631.286
38.3062
29.1869
11.3753
95.4292
6.23539
5.71141
46.4445
10.3352
26.9134
-2.96127
74.3253
4.10038
572.104
21.6053
12.7577
36.926
42.3089
489.687
13.6213
-7.39855
41.5558
35.1175
-0.0104825
20.0343
12.4579
3.47414
95.156
27.4094
716.965
-26.9927
18.1942
37.9877
-6.00564
7.82274
201.253
28.4972
-1.11021
60.0211
-24.0182
144.635
11.5366
6.26568
-27.3947
17.0885
47.0505
675.055
0.997942
-14.2945
77.9048
31.774
8.67986
6.96127
-0.209023
31.5172
41.2345
-23.6239
36.8453
-9.31392
3.00697
246.908
15.1636
1.95021
2.82488
26.5986
191.382
477.855
31.345
-19.6675
27.2139
25.5709
6.23403
30.5527
-7.95383
-8.75714
28.2002
0.964892
8.17274
13.9053
38.5181
-18.3884
374.452
17.4493
60.4628
121.02
58.6517
24.4606
50.1101
-9.38081
38.6949
57.7302
77.5916
17.9379
7.67749
29.7035
-10.8538
50.1692
-7.2693
26.0277
-6.17306
31.5925
12.9453
-30.5774
12.5137
1.22925
95.3567
-8.21141
24.5617
7.1991
-15.8687
45.6756
37.3962
-31.3932
1.33907
18.5316
-0.341965
12.5684
52.9613
52.4789
167.531
204.871
37.3807
1.93047
12.3773
19.2908
48.2569
17.0377
18.8168
32.8099
200.377
0.613189
22.578
65.9503
26.9134
32.646
189.116
182.821
38.718
-17.2715
75.3149
21.1283
6.6128
40.6741
66.175
66.085
36.6867
45.5332
275.991
144.401
253.325
594.068
40.649
4.96168
473.865
162.678
130.065
34.9056
1.07134
-12.0002
-3.35753
-12.5649
14.7833
-11.7953
-17.1332
40.3434
89.8212
20.9594
751.833
26.5291
10.0867
17.0885
56.4208
52.8655
39.5738
100.323
23.5569
56.1369
46.3167
9.02837
20.0647
22.9763
31.8641
21.3537
2.47225
26.1363
-12.8175
15.986
232.58
-8.26221
40.3686
618.456
117.491
1.16382
14.0234
-33.3102
-6.72301
12.3643
-19.4067
-34.9954
-5.05458
-24.8204
-30.4849
325.813
261.32
-10.1685
-6.92726
-34.1024
-10.3272
237.67
88.312
-8.50399
0.837657
4.94233
-49.9866
-39.2662
46.4445
-3.39019
-17.7758
-6.81979
-35.7574
3.84784
24.6625
324.746
-51.1846
-45.4011
-8.79406
75.3444
52.1195
-17.311
84.4754
3.36675
5.18803
8.53101
9.35985
-0.660515
42.7376
44.5562
53.2287
40.5278
1.07134
-34.489
250.741
-8.20633
41.9573
34.1194
6.29261
4.51199
-3.89635
-16.7774
-11.6516
22.8467
83.4238
38.1578
15.7794
3.58361
-17.7039
8.73296
-11.6493
-27.7587
15.5061
34.7238
38.8001
206.64
602.655
79.2664
101.702
-13.0207
89.4655
-3.75861
449.195
-23.1493
12.8445
50.2339
-0.421396
152.554
-19.4965
32.3655
187.023
-0.710069
25.0907
453.91
0.670412
30.7489
84.199
50.932
59.673
12.2423
77.5347
10.4384
170.455
12.428
2.34
91.2943
20.4057
411.953
-23.0388
7.98376
13.8575
4.34631
269.765
76.2007
28.1674
55.4808
186.083
339.377
40.3062
32.2208
142.656
194.871
17.6398
358.894
40.3324
61.1782
54.433
16.5363
27.8367
38.5572
56.3529
-5.0532
-2.24323
33.3969
26.4678
15.8589
23.0126
4.87833
101.387
32.7304
14.4402
20.6705
475.295
79.8508
38.5286
39.7733
9.22212
337.945
37.0742
24.7208
1920.01
2004.05
10.1572
20.4502
12.2811
14.3552
-51.0047
-9.01808
-1.36052
-56.5827
44.4223
34.3158
495.833
30.5407
26.5633
40.7397
-24.3733
18.0801
-0.273991
16.5007
25.1177
34.9056
-4.50394
25.0184
21.1211
30.3115
28.8388
30.3712
17.537
-10.4805
26.2879
48.5917
7.84094
41.5217
11.9607
9.59222
13.3173
14.6954
-2.75019
148.749
59.1641
48.6406
705.115
5.08721
-0.341965
-36.1573
52.9613
4.48713
24.961
-5.77041
4.36132
75.0519
29.5779
917.383
34.5201
29.8205
40.5921
18.3358
17.2188
9.88388
29.1016
26.8196
32.9386
124.244
49.2286
353.251
26.5935
-5.34568
47.5147
39.9265
24.8785
50.4176
-18.6064
3.46659
30.3757
-0.430631
8.75977
20.8417
59.7609
42.5527
-0.266621
-2.04724
40.3434
-13.7108
524.134
-17.0873
10.5293
50.0544
41.8693
5.84063
-28.9871
-10.5464
353.392
14.9074
8.67986
-56.757
-17.0756
-30.5351
-16.3791
-14.9875
-40.4905
0.598183
16.7659
-28.747
-22.4324
-34.4743
3.27934
-41.0584
-5.54606
-51.523
-5.26055
-41.0027
31.827
113.217
188.527
-43.7695
169.278
-57.5284
-32.3167
-16.7815
-54.6782
-49.2255
-26.5112
414.993
-40.1536
-5.0532
-27.1938
19.3414
23.6567
-1.94476
44.8782
30.2422
-42.9104
-17.6161
-24.4286
-42.7188
15.0483
-27.0637
40.196
-9.66283
121.43
23.4688
10.9301
46.7333
3.59992
-3.13494
72.6814
45.3355
-0.909174
58.7725
75.7495
46.6871
15.2922
-14.4604
-9.95512
14.569
0.0535678
-12.5422
1.31876
19.3233
16.072
11.8
-27.6081
-26.1392
2.20042
-13.6082
1.86358
415.382
50.3258
-9.73623
-26.6583
28.8659
-47.6075
-6.84077
433.3
3.3175
11.798
20.0042
106.613
17.537
54.3989
65.9246
62.1364
92.4727
-3.03181
35.8061
37.8729
20.3176
3.96656
-13.9946
-10.5464
29.1791
28.0259
-0.690465
223.48
-0.534992
1.32401
6.10969
182.523
577.811
31.7585
8.7343
0.0564084
39.9055
338.737
11.4155
7.57241
-12.1676
17.2282
9.59712
37.4492
-8.01035
10.1436
-9.51855
-23.7497
18.8299
386.844
39.1909
953.262
1.46917
227.114
-14.479
-11.6052
46.2963
26.7296
40.4348
13.6741
15.4954
7.59398
30.3114
48.236
28.1005
-0.273991
38.9895
28.8659
18.1942
17.373
-3.42166
-6.33227
41.9573
26.9073
2136.49
72.9546
-18.396
54.6802
34.3767
10.0867
746.1
58.2949
21.0063
1.5769
33.9516
-30.8612
611.644
32.9272
668.956
14.3021
15.4585
-23.0238
35.2653
17.3541
7.50127
-6.75726
24.961
20.5141
-8.1323
18.7971
4.88104
231.06
248.782
-37.3102
-1.79792
-17.7898
20.4665
-23.7497
18.3335
26.5949
23.1653
4.535
14.828
323.576
5.2173
-0.883465
18.3799
12.5632
60.5528
179.116
-16.7689
58.4224
66.9767
-13.3925
20.2488
40.8081
632.315
876.361
-19.4965
32.5146
35.0608
32.3655
-14.6661
10.5343
-27.7248
-23.6924
-8.60648
48.7767
22.821
15.636
32.5754
58.4877
39.0582
31.774
-13.8089
-26.7719
-15.2016
14.6506
221.145
11.9834
26.8351
-34.3692
7.55267
28.6611
29.5163
52.55
4.69895
4.10979
0.226788
1.84194
-18.8889
2.48726
20.7039
42.6964
483.867
34.6981
39.1909
119.103
-34.1381
21.1283
-6.50566
-2.23483
61.2889
470.973
22.9814
302.804
38.037
19.2435
7.59398
73.4149
68.8507
61.8337
40.649
63.3524
41.9843
14.1898
10.4886
1055.75
16.3202
16.1565
92.5571
30.3712
15.6629
-17.9768
60.0211
56.088
9.715
22.821
26.8804
28.8273
17.0885
52.6727
34.1248
39.5738
-10.2465
459.061
29.2946
-8.03126
11.0354
14.6506
-6.17225
22.9763
39.3604
8.23527
45.5758
13.0178
252.363
620.372
29.5163
-18.6645
540.682
422.027
-1.64728
-31.8913
38.8413
508.645
53.5938
51.5768
304.807
305.066
105.306
10.3352
13.7949
40.1423
44.8131
42.2662
7.79593
-13.7032
-28.5345
-16.813
58.4778
37.1269
-4.19253
15.1349
27.7296
32.3064
8.78991
261.709
-4.02212
20.2488
1.45267
-6.32381
11.8999
323.667
-24.9734
-7.2693
35.398
-4.29899
3.48151
-22.662
446.831
-32.4515
27.5062
-19.3855
24.5847
335.657
22.8804
22.1916
8.49421
-1.17607
36.6753
26.1518
14.3021
6.08813
-8.03126
7.28724
16.5246
-6.17225
13.606
3.75314
0.739002
6.22038
16.2306
18.7971
6.7551
83.009
85.7382
1146.01
-14.6309
491.232
3.71601
1.35999
49.8456
0.947204
32.8361
36.8153
26.8488
28.6786
-5.77041
-20.0015
22.0816
-1.51612
218.357
-8.69386
-1.0872
77.8735
31.2218
23.958
13.4707
21.1283
62.8348
35.2465
26.7296
61.0496
64.2739
174.791
76.9344
14.982
12.538
144.874
1478.46
30.2205
-48.5914
-46.6704
70.933
-8.97973
31.4285
-27.5574
-9.98089
123.915
1146.66
7.32309
44.0916
22.8335
43.3957
83.1752
41.4513
129.509
167.184
41.4479
78.9573
16.3955
-18.0127
6.21727
0.386979
2.81611
-2.21292
-12.8175
2.86751
-18.5448
18.3537
0.468238
-19.5066
-38.3422
18.7544
-1.51241
-27.8842
-35.6394
-21.1288
323.113
-4.5023
-27.1638
57.43
8.1081
152.367
1.4165
8.87052
40.9552
19.5655
816.245
1172.26
40.0319
23.2757
48.5612
23.5255
61.2068
-4.15303
19.0929
-6.50566
16.5058
28.6036
-2.66869
28.6666
19.2435
-5.52448
738.708
21.9991
7.48578
-0.660515
-9.64432
10.8785
391.258
40.1103
23.6613
261.567
19.3962
-17.413
-4.13158
-10.9179
25.5269
40.0832
412.681
4.41854
0.763855
1709.2
457.138
-22.1441
266.45
2.51755
83.1752
9.59222
41.4283
367.02
8.19426
62.9122
24.2778
-8.03126
3.53911
368.641
242.242
33.7382
13.8575
30.5832
11.7945
-14.8214
6.57301
30.3467
26.2048
16.3525
23.6087
12.2214
51.1674
9.45543
-5.95245
20.1149
-17.9158
35.459
253.612
27.7038
4.71302
-14.2057
-12.0817
82.7586
-29.4529
-32.4439
-30.4085
-31.8056
-23.7866
28.4927
7.14189
-26.6813
-5.47979
5.24082
97.0173
156.582
-2.48474
-3.30081
-60.9176
167.148
-59.6936
4.41117
41.8006
73.6042
176.398
-16.7323
-42.9223
2.26467
-21.0454
-24.9734
-39.1284
-39.5286
43.1545
157.754
-1.23059
11.9607
20.8136
52.8655
11.4628
-0.876124
-3.05014
38.5494
29.9
-19.2757
31.5172
-19.8757
-8.77215
14.8919
108.227
17.8174
-18.5139
-20.6469
-17.3807
59.0731
327.296
11.812
18.2831
395.513
-5.95245
35.1074
20.4665
-31.7699
29.5779
7.85421
-8.69386
-14.2057
18.5761
12.2811
-41.6344
611.298
-23.8493
-17.7501
2469.46
-18.248
40.4348
358.449
232.482
28.4373
35.1175
-1.88455
18.1602
21.8283
9.09634
52.0525
17.6215
-21.3705
38.1368
-24.9093
390.312
267.608
11.5709
106.112
41.9573
230.896
-8.69992
-12.3546
14.8585
333.928
24.6951
17.1588
35.8061
17.085
-23.3649
561.044
25.4309
20.5296
-2.56453
19.2066
16.3316
-20.8238
-7.83823
-36.1573
52.9613
13.7166
1.7734
98.0015
52.0051
-18.5696
-5.54606
23.4396
-12.7568
-3.52134
-24.395
-4.26221
32.6324
-34.6601
14.8443
26.3261
-7.90343
-36.5164
-13.283
-6.45952
8.73296
-55.8697
-13.4792
8.81503
13.7011
174.781
40.4348
36.1629
26.7398
7.59398
281.436
51.9841
-5.63268
-38.0617
-38.1418
-19.0147
546.861
37.0599
-0.701607
-25.1656
-19.4965
308.002
34.2396
26.5634
3.03806
43.8313
635.979
31.9101
487.123
135.277
39.6876
225.18
8.13974
8.21259
3.97002
43.3024
16.5694
140.773
2.87201
6.32019
310.289
12.428
-16.4007
-11.7794
-15.2016
27.769
164.368
2.36156
3.75314
5.52153
-10.0064
3.80454
-19.4818
11.7945
-9.83912
116.363
-13.0423
27.1877
3.97492
-0.0321259
31.105
-27.1638
40.3324
14.3265
24.448
18.4104
-6.12201
29.7108
17.6915
-12.0426
-3.61719
-5.0532
-20.9839
572.507
16.7184
5.71141
26.5949
-40.2646
-1.19759
-4.83533
26.0724
34.7699
181.147
20.2098
-31.5069
-16.353
-12.1279
-28.4718
53.7926
24.8555
21.6942
24.9185
6.12506
7.59398
35.9336
-33.7437
51.8133
18.4667
32.614
36.7797
-0.802731
-17.6224
-3.09264
8.8239
6.1286
13.4449
27.4009
46.9027
14.8585
-9.02566
28.4032
13.7619
6.33852
-29.7632
60.169
28.5026
37.6998
-2.75019
486.081
402.839
-11.9349
34.1991
-8.03126
-5.83122
3.19808
260.983
163.783
17.4648
52.3732
33.7896
72.3474
19.2908
48.2569
7.66736
419.867
12.1952
56.5836
24.5896
9.3382
417.403
6.5694
51.5768
34.9412
26.8488
-3.66303
9.04008
23.863
933.011
107.647
12.3203
296.233
300.42
25.28
12.7821
57.0883
40.5496
-21.3586
32.0466
-17.8694
6.94391
11.3002
12.9702
2.48726
650.39
664.886
54.7059
4.42461
-4.83533
21.8514
-11.6493
0.352247
6.13575
-21.4982
316.356
61.2889
54.8406
17.946
75.5183
28.6139
3.84585
28.4373
-11.8248
126.776
-9.64432
38.9895
12.6971
-15.7483
58.7515
-34.2796
512.126
8.98688
358.273
48.0156
51.3276
11.9148
4.51199
61.8952
31.7251
2.21874
62.1764
45.2698
-3.10465
-1.15774
77.0586
39.5542
34.1248
35.3101
17.085
-10.2465
21.3127
34.8013
329.751
6.8058
-24.5719
9.02837
10.6943
19.2282
29.9901
12.9702
41.3187
37.0742
19.0986
-15.9017
43.78
13.9053
37.3168
21.6515
123.051
18.3358
-29.6328
-27.5974
-6.50566
1.5133
38.8001
109.278
15.4852
34.8126
15.0902
22.8151
486.767
86.1966
40.649
21.8283
29.6192
27.6896
4.50301
-8.299
-19.4965
-21.1612
202.016
32.1856
10.5343
17.2528
-6.73241
24.4139
43.4358
4.04035
154.317
-24.141
60.169
34.1248
22.1916
17.085
14.1865
16.7815
6.8058
-8.90439
-32.0681
37.9688
28.7092
4.98617
10.5032
76.3679
-5.45111
-31.783
23.4396
-12.7568
-5.77041
9.98352
46.9409
1.4669
1017.98
87.1719
12.0313
33.5687
394.591
-4.15303
-23.8493
308.86
3.19283
461.603
26.7296
32.4148
22.9917
50.9261
31.2787
23.7023
33.4592
198.285
48.3043
74.261
17.9379
-22.3076
44.696
7.88687
20.1841
-11.0174
26.0277
368.64
202.133
2.86212
-5.75619
757.455
-21.8453
459.863
-16.475
-24.66
5.84063
-70.2166
68.5344
-20.6998
-11.9349
17.3325
-60.1791
35.2653
-54.898
137.294
-46.8466
-64.8533
-31.2609
-22.5895
-24.3065
68.5993
-16.3165
-56.9879
-43.9644
-38.1916
-19.7098
23.262
-4.67499
-0.148215
219.879
16.9558
31.452
-32.7683
11.9209
2.66093
207.184
-33.2196
-12.1279
35.052
855.157
73.5812
16.072
600.257
3.84585
30.3114
27.6213
18.7302
46.2712
-17.5271
7.22227
228.27
45.7325
34.9056
-15.7483
62.4997
-0.546432
37.9877
-12.792
10.5343
36.3351
9.75651
-8.69992
13.8823
45.0286
480.106
639.389
39.6476
11.8879
-18.5188
35.3101
22.7072
-12.1205
6.32019
29.9
10.5539
197.243
108.487
126.886
2.36156
48.7307
25.1019
76.736
-11.8804
13.1749
23.0389
40.7607
-20.4436
32.8099
3.97492
-22.5209
327.207
6.5694
42.2065
21.8228
73.7004
24.9305
22.0312
-16.7815
20.1149
19.5655
-6.42038
17.4356
83.9966
-4.75586
43.9412
1103.15
-12.5947
-0.407169
32.2171
-4.94572
-25.4501
-26.4014
-10.2077
-11.6493
5.97445
-20.1012
255.864
91.2739
43.6862
7.9889
16.072
17.4222
13.6213
451.748
35.9336
20.125
59.3096
200.159
50.1784
36.3621
14.2909
188.525
19.3962
-8.0427
304.105
522.154
133.787
202.785
-8.69992
6.38605
50.6508
427.153
-37.1367
213.976
-8.72685
388.154
63.9171
56.6136
5.32504
20.8332
113.512
16.7815
-16.4007
-17.4016
-15.2016
16.5246
-5.13471
-14.2535
2.47225
20.5141
213.008
7.55267
182.917
257.297
3.82428
4.69895
13.4801
10.4902
19.6879
27.2139
40.5634
6.23403
11.812
30.0702
-13.4487
12.9702
-40.6163
-5.53299
-49.1329
581.318
-25.272
28.7875
12.0313
23.7255
-45.3825
-10.7309
10.3609
-7.85703
27.5557
-1.29141
244.121
53.5533
463.45
40.649
-17.5271
7.13037
20.1933
25.1177
-12.0471
-34.489
13.774
-14.4861
-6.00564
350.777
-26.947
364.297
-7.11009
-6.82585
-27.3471
9.23634
112.789
15.3248
19.0329
422.308
15.2144
20.8136
14.6954
22.7072
-17.7427
22.4037
48.0353
153.138
-45.1866
413.827
-24.9129
21.1022
-29.2461
96.1756
-21.2508
466.699
19.8736
-18.1905
53.8791
-37.3102
-16.7905
-15.9158
311.457
-22.262
-39.3875
14.2384
-4.67499
15.9696
38.6894
349.188
595.495
-1.78896
59.4703
-2.14833
0.13094
-16.2976
-67.8355
-15.9494
24.2146
-21.8756
25.8298
-12.7605
32.824
-23.576
22.3243
29.1477
-17.2715
-7.14402
27.7502
57.5407
30.5677
-3.2555
29.1904
-10.7415
211.867
-24.3733
6.83575
31.4932
116.947
19.9131
17.9379
244.747
101.855
6.94983
30.4915
-19.1241
-17.5767
158.149
43.4897
-19.9443
-10.4805
58.1471
18.6067
-20.2701
28.4432
-25.5934
13.8348
17.0885
11.636
3.45097
-21.4909
-29.2871
36.6753
14.9074
398.486
210.361
432.374
-13.3275
-7.83823
-8.04632
-1.38657
-4.8832
80.4842
32.0302
-22.4127
29.0618
633.796
118.293
-26.2691
-26.751
4.95618
-14.3807
0.567616
27.6534
30.0702
21.989
9.09607
-4.54631
-14.8616
-12.5495
-22.858
3.4118
32.09
8.36261
18.0608
1831.49
16.1227
37.6688
25.2341
12.5661
-24.3071
10.5265
16.1326
6.4199
44.273
232.092
16.7184
-12.5053
15.0817
54.7059
64.6831
9.20581
1.03674
6.85889
14.5876
4.10038
8.00981
392.67
9.00956
56.7146
56.7776
26.7398
13.4448
3.25842
-29.9955
40.649
6.83575
12.8445
14.6266
10.823
25.5353
-10.1731
-17.6224
17.5221
406.126
-15.376
13.4449
-32.5692
122.542
174.959
-2.98428
42.9695
52.8061
17.0885
35.8061
35.3101
41.4479
17.8645
284.052
252.914
21.7983
19.2066
-51.1348
198.442
10.9024
86.6945
18.7457
-36.7423
17.4648
19.3539
24.4521
35.2001
27.2018
43.78
2.66093
124.925
-2.27897
19.0929
-20.1012
22.9814
55.4274
11.7473
20.7124
26.5633
42.6138
42.5231
21.8283
42.7376
496.206
368.072
48.0241
44.1749
-12.0002
141.883
39.8618
-13.5019
19.0671
-0.710069
60.6979
9.75651
46.9027
35.4733
41.5617
32.1513
-6.77994
11.4663
54.7395
31.562
17.085
10.0683
37.3962
585.892
19.2066
-15.5275
16.6576
-0.341965
6.94621
2.36156
6.3612
167.39
-13.2191
-17.5026
75.0191
9.92044
23.8941
14.0693
77.1984
17.0934
5.59007
18.2266
246.623
-25.2897
385.161
-7.64448
-38.7422
20.2076
-23.398
1849.54
94.74
49.9624
-2.27897
2.22631
440.919
4.73873
5.26143
387.376
480.344
34.2258
89.5738
-4.58745
10.6337
114.765
-36.5548
-6.83322
-35.0361
-0.18216
7.63057
-14.8113
-11.675
-31.3055
126.826
251.352
181.575
391.129
-4.01475
322.166
21.6028
57.025
1.2817
17.1588
-14.7706
19.1323
18.4435
131.403
0.997942
-31.1611
1361.64
33.0427
9.83627
1.33907
3.40617
7.98376
-36.7423
34.3314
-15.0932
-23.1248
-14.9361
-47.5928
-78.5397
-41.1533
-10.8827
-36.1213
6.39545
-11.9986
74.0358
-2.54008
17.4784
-30.4426
-9.28523
-26.5672
-47.3515
-7.77052
10.1952
2.94995
0.13094
-35.0383
-11.6136
6.53938
-0.336337
976.619
17.7329
75.8003
21.8089
4.87833
-10.3731
-8.04862
-26.1812
13.9162
-15.8193
26.6548
256.599
-10.6312
-7.40705
-15.3997
-4.94572
233.171
1.2367
-34.1381
-24.0106
-11.6052
110.015
32.9386
304.154
58.5989
382.636
404.309
9.35985
-37.7553
818.601
194.481
26.9918
27.4094
-2.62988
43.759
-17.413
17.373
149.542
2.20054
0.670412
463.658
20.6657
257.039
58.7395
9.59222
18.9395
9.76195
25.9398
41.4479
-4.62426
-3.05014
7.41117
30.451
18.5316
7.1543
-19.2907
473.004
19.3388
57.9954
13.1749
41.7796
-6.54545
11.606
26.4637
550.943
96.1906
-1.78485
166.385
-0.909174
158.098
12.0313
27.2737
12.4811
-2.27897
-3.39588
93.148
56.8046
47.3443
66.6718
-11.1467
37.8077
91.3395
29.4046
10.5839
-17.1406
42.7376
18.3193
19.812
53.5921
3.2017
13.6249
5.94867
16.1565
28.8388
21.0009
-31.0953
63.7693
16.7326
-29.6404
32.1513
43.747
2.09595
62.043
28.5026
35.3101
-8.37239
167.86
292.269
38.6649
-17.0756
-4.0901
-17.4166
547.232
-18.0017
22.3881
16.923
17.9995
-14.4424
44.5088
504.2
10.3211
3.59992
42.6964
20.9727
2.55054
19.5275
325.683
-20.2625
6.13575
-7.85703
57.5407
2.3667
38.5608
34.2888
-7.39855
19.067
-13.1289
4.96168
-2.14806
31.4377
26.9918
31.1575
25.0184
-8.0427
24.8693
-13.5019
54.6744
23.2166
-1.48789
19.4111
-2.98428
26.2879
48.5917
50.892
368.033
3.97002
24.7545
16.5694
264.462
-10.2465
23.5569
3.66304
3.05767
-28.646
245.294
-51.1498
-7.49126
-40.4905
4.34631
189.18
-2.5101
314.9
1.1329
1.40527
-31.688
-33.657
-2.79732
-9.14354
9.3382
222.5
582.08
-34.6601
6.83025
2485.62
3.29057
18.8258
123.189
25.9627
53.2987
-12.5495
3.37897
14.0356
43.3344
6.48854
-4.492
2.74535
-13.6708
30.0408
280.392
51.7399
36.6546
53.6434
38.3219
-0.292503
20.4199
23.9782
2.85403
127.318
30.3634
440.54
251.331
-18.3404
-14.8865
98.329
41.0961
47.397
75.5557
313.77
-22.129
50.6331
11.5685
-13.698
11.4021
185.122
21.8213
71.6388
62.2724
11.3991
146.838
592.153
45.552
114.983
52.3256
20.7039
33.326
-9.01239
10.3352
397.978
28.8979
46.6871
46.0143
5.2173
-3.39588
-6.50566
-13.4792
21.1074
32.9386
39.8582
15.0902
27.6213
5.61172
23.7824
31.1986
3.47414
23.997
20.1933
42.4019
121.012
66.2478
32.3655
5.23875
92.1557
-0.710069
32.5869
26.6231
36.2777
15.3372
71.5468
948.57
32.5026
208.738
-1.65218
48.9246
225.106
-0.876124
-6.79827
25.4309
44.8925
302.191
20.4057
27.769
-15.5426
2.36156
1.87907
113.183
165.516
303.498
36.8453
31.9155
161.72
70.7457
-16.6955
197.139
13.3453
-3.78026
55.3249
56.8338
-11.5747
35.1074
-6.42038
-18.1717
5.25303
387.595
635.539
34.5708
55.5421
707.047
38.6115
5.80971
619.313
-2.42642
9.42609
40.4955
34.5309
-12.0712
26.6548
42.399
237.858
31.9483
-9.7775
32.2171
13.7949
1.03674
57.4587
8.96543
-18.3884
-5.10865
-0.883465
-2.23483
293.673
309.804
26.7926
52.9767
81.9692
10.664
8.70982
7.22227
38.9895
14.5711
26.9918
16.165
-23.2446
34.3887
15.4989
143.92
4.07461
291.244
-13.2525
-31.5145
6.26568
11.4663
28.5026
24.5813
8.49421
-12.4205
47.9197
846.993
-18.2747
-15.5275
-11.4534
-2.21603
1.32401
21.1022
-27.372
7.3956
19.9787
566.024
16.1254
11.7945
102.605
15.9433
-20.2531
-16.6398
-30.0172
-8.01035
220.039
570.836
-19.6675
6.59922
6.83025
36.2191
24.9305
87.6235
16.9517
-39.6856
98.8257
27.8367
6.44707
-5.0532
21.5319
262.033
24.5938
-2.88179
708.249
-25.6237
0.0892122
27.7038
21.5796
-10.4575
84.1685
23.5255
40.5921
59.5652
-27.7587
19.2542
797.469
12.7577
57.5407
8.07892
17.3592
68.022
16.9643
34.0595
160.68
140.544
44.3972
12.8445
25.8155
45.7325
51.7722
-2.6768
29.2292
427.943
-7.87971
24.6893
-21.3248
32.5869
-12.7323
-10.4805
354.25
18.6067
-14.6479
32.1914
1492.15
80.2877
50.8182
-23.3649
-4.9242
29.1791
562.135
966.328
116.658
106.613
321.997
-21.1648
43.591
22.4938
24.2622
-21.2508
-13.0621
4.88104
16.9427
34.684
9.3382
177.522
23.262
-8.42313
23.4658
32.471
1.95917
20.3405
11.3753
387.563
32.7255
107.659
31.1793
27.3671
8.36755
-15.5449
-8.21412
16.7184
315.456
1.4669
103.432
6.58709
128.223
37.3168
23.5255
3.11076
8.00981
57.7353
48.1704
15.5752
60.4628
30.5407
738.885
0.0977161
103.4
29.4953
-3.75861
10.5839
-2.14806
132.637
45.7325
14.1898
-8.25208
41.8849
23.8164
22.9952
5.23875
-9.04386
18.0306
70.0683
-18.0702
133.823
459.197
-3.40346
-1.23059
293.071
17.0885
-3.54929
15.3841
-1.65564
-36.4834
11.9424
32.9272
-0.690465
26.0279
12.7765
10.6943
33.7382
23.2278
13.7166
16.7659
9.42674
6.17231
31.3903
463.065
-9.29419
-8.41952
-20.2531
-11.0176
14.9604
3.23405
25.1361
134.179
139.658
218.6
17.4784
232.952
5.16463
22.5739
-17.1968
274.988
7.6272
247.946
34.3464
-3.65892
26.5949
34.6981
17.5431
19.5275
681.996
21.6515
-0.637371
-27.7587
-28.9945
-22.8496
55.6667
283.567
36.6867
30.5407
7.99912
47.178
18.251
-9.38081
61.2638
70.9405
5.2008
53.2287
17.9379
-2.62988
68.1219
8.8239
47.3581
-35.9907
7.82274
29.275
47.5795
56.6082
127.303
-9.02566
45.2698
-4.90588
-11.0225
37.6802
34.1248
290.183
4.44613
175.356
20.5296
3.21314
-22.6978
331.368
-17.4166
17.3541
24.3679
-21.7498
-8.77215
9.42674
3.00697
2.42418
166.323
22.5649
15.9433
20.9764
-24.1361
1283.7
25.7228
577.986
14.2384
5.71141
195.868
10.0468
-16.0797
16.7021
793.767
4.98483
-22.1365
19.2542
9.00956
11.737
40.4348
60.5258
30.4879
5.71991
71.5409
91.3395
37.4708
44.3972
3.08762
16.5926
861.649
302.48
27.4094
-0.802731
-21.3705
31.3127
780.118
-10.0804
484.237
19.1268
-33.0628
75.0137
61.7102
71.5468
37.7735
-1.23059
22.7107
50.7986
58.4877
24.0657
60.1885
0.997942
11.1593
1.1836
259.087
3.21314
-11.7945
24.8504
13.1235
135.672
291.078
-23.1248
-14.9361
928.213
192.106
326.449
-11.0176
11.2123
-8.01035
441.179
25.4828
45.9248
160.273
26.8045
-2.33163
38.8556
39.0811
31.0609
1.06797
7.12823
3.42429
2.90031
-15.3997
-1.51612
-42.1386
-25.0002
-43.5084
-52.1216
-53.3573
20.254
115.637
-1.38143
15.5482
24.8657
5.71991
19.067
133.048
-23.0692
445.754
1.50817
-6.04359
-19.8599
-21.3163
-53.2766
-40.1112
25.9554
122.205
207.591
75.5162
-6.23276
-7.2693
-13.2916
34.7212
27.977
41.5741
47.1839
7.78848
-4.90588
28.3098
19.1323
-8.37239
27.305
-5.70729
147.361
-5.15626
-2.40906
20.0647
15.7315
6.22038
16.2306
108.752
-10.6312
3.83734
9.72827
-23.398
-21.8123
2.66093
-17.0311
150.962
19.9774
-19.1456
0.513547
-27.1204
-26.5977
61.2889
-10.6617
17.946
8.05192
146.68
16.9643
198.977
18.251
3.73765
6.83575
-2.14806
40.8636
702.073
-6.42493
-23.2446
48.1793
43.6099
691.147
8.66026
30.7129
-12.7323
0.670412
8.26012
5.48821
-20.2701
425.745
17.5101
2.59039
9.59222
33.932
17.2582
7.1991
39.5738
-13.9946
-3.05014
-2.68007
94.8869
-1.40813
-11.7794
-17.0756
31.5172
38.8053
28.5985
1.87907
-1.13506
45.5758
43.1599
12.3773
4.29825
42.6347
18.9118
-5.54606
-22.1271
-7.26948
-7.52839
27.0102
19.8606
-8.42313
413.272
-8.16228
23.1006
165.485
12.6609
-7.99608
42.8293
10.1952
115.394
61.9751
-5.0532
10.2875
33.3969
17.0975
25.2005
-24.5111
553.463
15.0817
-2.28124
11.6023
-4.65731
36.2837
-23.576
8.533
-19.1456
9.72258
30.4986
-6.50566
-20.9755
-1.38143
15.5482
15.3189
3.25842
-7.50675
-9.95075
282.323
61.5702
565.602
29.5637
146.932
25.5353
-12.0002
32.5146
-15.539
-1.36766
-5.29572
372.229
7.88244
-10.574
-46.0878
5.67322
50.4658
0.344671
0.716323
-35.3854
41.6211
325.79
18.9591
-45.8537
-25.5389
14.1865
1.78898
100.509
-12.6525
80.0499
25.895
-21.1648
4.23563
-18.7357
-14.3943
-11.3451
-15.6286
15.0489
-0.741162
131.735
3.27934
-9.19924
-5.54606
15.9433
4.10979
-15.0247
1.35999
-4.84895
10.4902
25.3399
23.6968
11.8562
872.857
7.58137
-52.8041
20.1149
-6.42038
-2.24323
306.39
9.03399
33.9641
42.0671
51.794
0.523762
0.871285
-0.552352
29.2672
-22.637
13.7317
3.83734
-23.398
13.7949
-23.576
27.9465
-0.404901
272.092
-25.7234
-21.4982
-22.8496
-2.42937
23.0715
13.6111
105.503
22.8151
5.13249
814.638
-6.28271
-28.385
20.2488
113.897
13.8733
4.92059
-27.0397
-66.3481
4.40362
-15.539
22.9952
-41.6129
54.6744
-23.1989
55.0757
-18.3545
5.35558
172.241
25.3509
51.4028
93.1109
20.3212
27.8903
40.684
42.3849
-3.98717
140.686
32.7111
206.394
7.02517
-18.3386
-4.89419
17.4617
-11.4424
23.3252
36.8453
11.3008
1.1329
-10.6943
24.534
-14.9164
-12.8917
-33.7653
226.008
-17.7935
0.977023
19.9487
41.8413
-5.05458
5.16463
13.2036
-15.3228
8.87052
25.9627
-1.74313
-11.6136
10.2875
-9.70667
11.4753
651.167
662.383
484.033
106.078
30.1726
1.92982
216.315
-14.5747
-1.03347
-11.5369
-5.81703
-24.7475
-14.0126
-43.4179
198.533
24.7412
-3.6134
0.205935
-24.1184
26.6371
-57.99
15.4503
11.1111
-43.2517
152.413
-11.1552
25.8298
11.9209
215.353
36.644
-0.360766
36.1899
22.9814
251.628
290.578
62.1705
35.1175
-26.8974
-11.5184
14.6266
267.189
-30.7409
40.0109
11.7508
-26.6204
-0.710069
2.60188
-18.3545
-4.95179
-51.71
28.162
520.856
-5.27753
4.08037
5.91442
11.8879
4.46445
240.102
-1.48245
-42.1056
25.4309
13.0334
-6.31266
-21.1497
-56.431
-19.0826
-1.38657
14.9975
109.435
640.83
-9.31392
312.228
199.201
20.1459
-26.0658
373.301
-28.1431
-0.514081
17.6398
14.2384
18.0746
-5.01036
65.1348
37.5664
5.29194
25.7371
20.3405
-5.53299
3.34096
0.357943
0.786866
14.1552
33.0958
1864.29
-27.7587
33.1779
15.5752
22.9814
-13.0207
176.489
48.236
16.8561
-8.15678
18.4667
5.2563
56.9769
19.9131
-4.55086
6.74045
182.44
141.883
-22.8722
-7.16979
-13.8285
49.4535
15.3787
4.41854
329.887
7.84094
34.0654
13.4107
-31.1428
-14.7706
26.4358
26.6285
3.45097
142.647
-34.6093
360.519
11.1593
-8.18673
647.892
-39.9054
36.0947
-25.4979
13.0178
18.7971
269.124
26.787
11.4155
335.819
-5.39541
-54.38
-15.5066
-12.1713
4.95618
38.0932
26.8045
3.59992
1297.47
-5.53299
-41.6366
-12.1536
-12.442
-21.7019
21.6515
-4.3855
-25.8847
-20.1012
36.5979
9.00956
1.31876
133.641
14.1979
-3.19248
9.87319
-39.2577
250.635
476.002
278.655
-8.15678
-37.7553
237.641
-0.421396
33.0316
-19.5434
27.5646
-15.376
-24.0364
-40.0655
21.3425
32.2453
0.670412
34.497
14.8585
-12.7738
592.537
19.3841
-31.1428
43.3024
26.6285
-5.91936
-27.1131
22.4037
318.056
-30.1941
-8.04632
-27.6235
7.50127
47.5907
472.863
599.6
24.4193
613.953
553.4
181.316
-20.4436
36.5581
15.3542
318.818
53.8338
77.9566
-4.67499
4.72516
171.748
58.7079
5.16463
39.4405
10.9141
44.7033
23.3137
6.69809
31.9901
-6.92726
-22.858
-2.2104
187.638
-3.22437
-15.5449
246.659
-12.0712
14.288
38.3219
-37.7738
-15.1874
-2.25871
-8.39036
-20.9291
46.7333
105.326
463.1
-14.7481
6.02242
0.877542
54.8057
27.9776
21.1601
51.4686
23.0818
8.2968
-7.27403
5.65555
4.07223
97.6091
719.231
61.9985
36.8221
82.2567
7.92053
-2.30264
23.9152
43.5317
-31.7045
-10.3534
71.0663
-6.88307
-11.6516
326.445
169.342
454.311
3.58361
460.183
87.6762
107.174
120.454
-2.75753
-0.360766
8.81503
-16.2839
7.9889
10.4498
41.5558
5.61172
50.0194
12.4579
20.3407
16.5007
25.1177
83.6314
182.856
-8.25208
11.8999
27.5646
9.69681
135.697
37.5323
11.1104
-12.7738
19.0729
32.1513
15.636
-4.90588
303.821
316.916
4.13975
671.134
-4.62426
8.19426
32.9272
20.5296
3.21314
-7.70529
-2.21603
-3.00913
13.7166
7.3956
-4.38417
19.8736
138.212
131.261
34.684
5.98385
-31.8913
0.77325
-2.62823
-10.2972
40.3324
128.048
66.1599
3.29057
0.0851042
36.9815
22.2145
55.1728
16.7184
-7.40705
-11.6516
-5.26426
-1.0872
12.9539
-15.6299
-7.90117
-3.39588
377.678
250.764
5014.45
19.2333
119.146
15.5482
26.7398
-22.3911
25.6565
3.08762
55.8561
1198.98
36.7797
261.567
-23.2446
13.774
-4.29456
454.03
5.23875
23.6528
30.7129
43.4897
-4.95179
-17.9768
43.1545
20.4807
-35.2626
15.2847
-21.8453
20.8366
32.058
35.9989
39.5738
6.62014
48.6406
21.7983
28.5769
391.338
33.1831
419.796
-3.00913
23.087
457.329
-11.9856
48.2569
210.066
5.84899
39.3233
-4.26221
21.388
16.1124
-30.9119
70.3175
41.8413
-26.6945
-24.6931
-4.24794
3526.72
36.4321
27.3128
16.9975
-8.80133
205.778
16.5303
35.8382
375.68
32.6968
23.683
0.523762
50.7873
6.94391
31.9149
-4.46598
62.9843
131.982
2.92136
88.499
31.1546
32.6997
-9.56516
6.60216
-50.9141
228.518
24.7412
17.1111
19.1409
13.2245
437.535
4.20594
57.9627
36.1526
-3.15512
37.8411
296.136
11.5685
102.494
-1.71636
12.7083
-8.15551
18.0732
35.4051
9.79459
-15.4211
-36.8681
16.9558
39.7133
-27.1461
-23.3261
119.303
-6.0271
-25.8847
-1.36052
25.6816
59.1755
21.1704
21.1176
-11.1467
5.13249
-1.88455
1.29365
16.5007
-17.288
15.7474
31.1575
17.9379
-26.9927
21.2702
291.808
-35.9907
0.326475
148.779
317.103
15.6629
288.657
125.428
45.2698
17.5101
146.399
48.9246
28.5026
31.562
-13.9946
35.5222
81.7684
-19.2757
631.351
24.0209
4.23563
-1.86906
-3.00913
-5.02402
-24.4635
-17.5026
40.7607
-27.9399
-13.0423
-22.262
7.46414
0.77325
16.1124
151.133
36.1749
-0.457564
-30.3153
-9.87014
203.999
-2.92326
-26.3851
-48.1125
16.9558
-19.1478
-12.1536
103.75
-9.53485
-19.578
21.8514
-28.5159
17.2188
-27.5974
15.5752
7.9889
182.864
-18.185
-10.918
1.38436
-22.4993
-21.1951
-26.8974
215.244
-5.98809
50.1784
34.4881
3.04653
-45.7334
-43.65
1121.2
-52.8573
-11.9545
17.5944
-25.8507
-25.4731
253.05
3.61414
-27.7663
125.895
-8.72685
-24.5836
12.4033
40.4913
85.6616
41.8693
214.799
-4.62426
-33.0352
8.56433
24.2778
-10.0608
-18.2747
-38.0163
-50.8088
1.5321
14.4425
-14.9875
-10.5054
-29.3869
1.7734
-15.6286
-19.4818
11.7945
46.3829
382.386
-17.7898
149.777
-33.12
-3.65892
-27.1461
17.5431
-1.0872
35.4427
-18.3884
-20.1012
557.588
1.31876
429.744
12.3238
21.1704
2.37693
-1.77635
19.067
31.3694
14.982
6.91584
278.575
10.9704
170.174
-11.6658
53.2287
16.165
13.2528
-20.4335
40.9479
26.6275
35.1766
416.596
128.7
110.797
23.812
23.2526
76.8877
57.9621
2.21874
35.9395
318.883
38.1248
47.568
35.8291
82.6578
69.0433
608.195
-4.9242
70.4085
136.722
37.9473
338.997
12.5684
67.9539
0.942041
299.512
72.0509
2757.74
30.5352
5.1534
3.82428
14.0693
15.2193
3.23405
25.1361
12.9702
-5.53299
5.21503
22.8467
-27.1461
-10.5679
15.7794
-5.78672
-10.2077
12.4811
-28.5159
-33.2196
-17.7501
-0.360766
33.1779
8.07892
45.4702
268.547
49.2286
0.0977161
27.6213
-0.0104825
-45.6381
-30.259
1.50817
38.934
113.199
-53.2297
6.27769
5.23875
9.69681
-8.20633
-23.9767
980.807
28.162
27.977
19.0853
-4.97872
25.0792
13.3403
11.4432
326.306
-10.2465
4.44613
29.1791
41.1444
134.242
-17.4016
-9.57935
25.895
-32.4092
141.042
251.13
-3.00913
11.8426
102.973
-24.9989
365.499
640.189
35.1385
-24.1918
-18.6645
-5.26055
38.2546
14.2384
25.3101
13.7303
24.448
24.0326
398.676
9.09607
28.9359
150.494
130.848
30.8227
23.619
13.9897
19.8807
-6.69856
32.9064
26.6548
46.1471
165.758
153.479
-7.64448
-46.2385
592.294
18.3335
199.009
25.0393
-4.83533
121.65
38.5181
40.5921
-10.8921
362.208
15.9831
40.6741
21.1974
193.521
39.911
19.2435
22.8151
23.8732
-7.50675
-17.5271
125.288
-15.3584
12.6971
16.165
507.069
17.9848
64.3737
-6.16863
5.23875
-16.5401
983.175
36.3351
22.875
-1.20365
54.3989
5.48821
-24.0182
4.39161
-1.15774
-16.6447
18.9395
19.1323
5.32504
-8.37239
73.7866
46.0457
3.05767
-19.2757
-17.0756
22.1468
5.07214
620.803
14.9975
403.663
20.5141
-3.69172
432.168
22.02
16.7184
11.8576
46.9409
20.2076
173.379
223.69
-23.576
51.6365
14.3552
-9.77523
6.13575
95.0221
26.8196
-18.248
47.9311
38.037
16.9643
9.69669
38.8657
1.86358
23.7824
8.70982
3.47414
38.934
70.0953
25.4811
47.5071
28.6174
-2.25751
-1.54759
46.1416
19.4685
34.1194
28.7814
-4.85834
41.2805
18.6067
-10.8997
20.947
7.78848
-16.2231
56.9383
17.0654
26.6285
42.8064
235.256
375.511
31.0531
8.67986
24.8288
3.21314
-17.0756
5.28023
-1.38657
-25.4979
15.5907
-28.747
41.7796
40.7607
-22.3177
3.82428
-2.79732
4.10979
0.226788
-0.514081
92.6025
6.7421
-8.42313
51.5768
594.691
15.5601
-6.07976
35.1074
37.2071
28.9359
5.47398
-20.0015
16.9558
-9.7775
-23.398
17.5431
25.1497
35.4427
-0.837326
-15.3974
6.13575
8.48687
31.3038
30.5677
461.513
-23.86
3.73765
35.0268
617.781
14.7185
33.3118
8.25114
479.059
12.3157
-23.2446
150.432
-26.6204
635.635
6.7862
2.60188
26.6231
-8.69992
38.2452
31.9101
3.61414
-20.2701
9.70257
-14.7003
19.3841
23.2051
7.71815
24.5617
37.1842
15.211
8.19426
3.05767
9.83627
299.316
224.546
149.375
761.358
253.004
17.6056
26.8351
7.3956
-19.3767
211.826
-3.19802
25.7681
251.296
-20.5386
2.23572
-39.3875
-24.8769
38.2546
270.985
-40.2822
2.85109
-0.666015
-9.82789
16.9517
-11.5747
23.863
-9.23939
-25.6679
-22.858
40.8931
137.673
68.6606
-10.1142
836.705
18.1883
-11.1886
98.6077
34.8733
-25.6237
24.4521
-13.5256
24.7208
-0.909174
11.9209
229.423
9.72258
131.698
-15.876
25.8762
32.4418
-16.374
190.36
11.3421
81.9692
33.1528
10.5839
20.3407
72.6672
53.2287
38.6538
38.5527
164.162
53.1293
12.572
-1.36766
1.49062
294.555
32.5869
-18.0702
-8.60648
14.8585
11.5766
511.912
-6.85279
-1.15774
-12.8966
48.9246
32.2507
389.509
277.58
23.4867
34.8013
22.4037
175.472
-18.9497
59.4201
11.7319
14.9975
1464.38
11.8426
24.2622
-15.6286
15.0489
-6.36336
32.4092
-11.0176
28.8842
197.897
44.0805
38.6894
31.4016
13.2036
5.29194
7.222
53.2987
-2.24323
304.516
18.4043
37.7122
69.1922
18.3335
20.9727
-14.0276
25.0393
622.025
12.2811
0.352247
-23.8493
-7.85703
40.6741
124.271
431.528
373.495
24.8657
50.9261
40.7397
-11.2549
124.982
368.531
-5.89619
52.108
732.058
72.2859
66.2478
14.4461
43.6099
-3.42166
-2.58414
23.2166
19.1268
2.54448
-32.9693
22.3548
-25.8923
34.0654
34.0254
4.39161
-7.27438
77.0356
74.6655
69.5589
-64.5944
158.12
51.6679
119.855
-17.5571
382.1
18.3987
-24.9129
11.7319
22.4938
128.035
4.98617
163.1
-23.23
-5.07208
24.439
39.717
-17.3807
1516.89
21.7346
-23.4157
-8.39331
16.2006
41.8413
484.077
16.409
-4.07839
1120.19
27.8367
10.4462
281.241
232.015
14.8443
15.6057
28.2002
1.4669
734.992
49.6906
206.824
46.0143
36.844
269.461
-23.8493
76.2814
53.0565
6.70164
36.1629
37.9842
28.2087
-16.8771
3.16771
33.0727
-0.273991
33.3673
17.6215
78.0092
17.9379
27.3552
17.5221
-8.0427
-0.710069
64.4461
50.986
13.8823
45.0286
16.7326
-14.6479
99.6577
26.5291
6.26568
56.9383
39.5542
73.4802
37.6998
-10.5464
10.5539
478.353
436.122
-2.08309
92.3167
-5.61719
6.3612
36.2054
31.7585
25.6009
31.9155
3.00697
36.1574
48.2569
-12.9474
-25.2861
328.323
-18.5139
-1.90619
42.0027
21.7346
25.3101
30.9621
9.98216
424.107
200.068
-5.95245
40.9552
343.779
6.69809
-7.36532
1124.07
27.1541
121.478
60.201
116.281
-5.26426
240.845
-12.3316
26.0724
122.851
-26.6418
82.8112
1492.27
-13.4792
27.5557
43.6862
29.1904
6.12506
-14.8948
34.0595
18.251
-15.003
-4.02212
10.8785
7.07487
-0.755812
15.648
-21.1612
36.1137
-15.376
-9.04386
45.7054
2.54448
56.9858
45.0286
22.3548
-1.5294
43.3957
-31.1428
5.84409
37.6802
28.5026
44.6804
35.8257
536.681
137.875
29.9
-13.8089
0.465937
-38.0163
-17.0756
149.583
-8.04632
9.85782
21.3537
99.9237
168.565
34.8661
28.6611
-24.1918
-16.7905
6.57301
32.2208
-24.1361
-13.2667
1156.91
166.881
294.586
-15.9017
53.1503
4.535
9.20581
23.5255
31.2218
3.34323
-4.6316
-17.2274
481.08
19.2333
44.183
401.606
39.4531
-15.003
12.538
10.5839
22.1229
10.823
41.9843
42.4019
117.263
152.918
73.7441
1.49062
7.82274
23.1592
-6.73241
22.5398
117.932
-12.7738
9.70257
20.9069
-27.4675
-18.0243
52.6727
50.3026
43.3219
8.49421
-3.05014
14.1865
-5.70729
-0.690465
2.34
20.0797
44.7686
-28.453
878.387
14.9975
-46.1127
124.287
20.5141
-10.0064
30.0415
216.651
55.7532
-26.0658
0.0761428
10.3211
19.1023
-11.0176
7.46414
10.7303
28.8842
16.1124
19.9487
41.8413
19.3083
1.4165
-3.66303
-4.24794
27.0618
-28.9092
110.701
-10.6754
-34.1024
6.53938
125.226
30.216
12.1107
43.9412
27.4311
15.5163
-8.49905
11.3002
14.8443
-8.75714
200.614
5.21503
467.607
10.0468
28.8979
38.5181
21.8514
3.34323
13.4707
114.832
-12.1279
-7.85703
21.9335
49.3084
34.8126
53.0295
294.731
0.0977161
-9.38081
53.7675
-17.1406
59.6042
48.3043
19.4955
132.357
2.9454
69.9959
5.07577
21.1211
5.23875
124.852
28.4972
12.0083
61.8952
217.258
56.5142
10.0138
32.5754
20.8366
584.907
35.9989
54.5663
-15.8687
53.5419
-0.690465
28.5769
7.28724
48.3838
452.974
51.0873
234.263
-25.4979
17.4648
-2.5101
52.0051
-9.29419
23.4396
-3.38648
7.72305
25.1361
2409.29
90.9024
33.0672
0.611834
43.6711
8.91277
1.95917
387.601
3.24832
-4.54631
118.197
16.4974
169.583
69.5714
4.61447
34.5708
-9.7836
48.9189
-0.749523
-30.0508
0.219182
47.0547
-17.0059
10.7252
126.732
42.07
-7.78877
-6.5163
63.5999
60.3485
316.852
32.0651
161.021
-14.3793
551.065
19.4171
178.823
116.028
29.3477
5.2173
234.772
10.3609
110.209
51.9185
41.7221
8.05192
34.236
35.705
50.1101
7.48578
21.9084
46.1911
-13.3925
265.696
26.9918
207.32
-15.7953
49.3812
-1.36766
-8.20633
53.2017
-12.4481
-5.27753
60.3024
19.0329
25.0063
17.5829
5.84409
52.6727
138.384
544.477
27.305
28.0259
141.739
-1.40813
6.96127
758.788
39.0134
18.1906
15.48
7.50127
11.8426
4.98617
28.1674
1.1329
19.2908
28.2821
13.1946
80.9465
3.71601
-4.26221
40.1286
29.2309
-15.9194
47.8287
55.556
39.9672
46.3941
1.54381
27.6112
65.4441
4.36132
0.0892122
5.21503
4.10608
36.2837
15.7794
35.4427
31.0218
16.2292
27.7061
-5.26995
351.441
24.0021
276.806
30.5677
30.4777
-16.7689
364.953
14.982
24.0889
50.1784
75.7175
3.2017
32.3655
-7.87971
15.319
45.7054
2.54448
1844.84
249.302
27.977
5.96687
22.821
64.0105
8.13974
-10.5281
352.716
39.0582
19.7386
-12.4205
128.505
28.0259
1.1836
-14.5266
263.708
27.902
14.6506
-9.92039
9.37534
426.152
28.7092
9.26966
26.787
31.3903
-12.9474
-13.0423
17.0934
-11.7585
23.262
17.9865
53.4509
7.58548
535.576
234.616
19.4171
2.66093
11.0799
25.5996
-2.27897
414.521
425.927
2.86467
-11.6052
33.1779
19.2435
-14.8948
-9.38081
44.3972
402.264
33.4592
1.50817
471.843
45.7325
-10.1731
576.457
49.3812
-2.4205
-34.1166
-7.16979
26.6231
-3.07772
6.38605
20.4807
-29.6404
-16.5344
-57.4526
-25.5206
2.09595
26.4358
21.0063
610.648
131.403
-38.3574
890.879
14.1865
636.973
121.264
-27.6235
9.37534
381.174
-33.135
-1.97473
233.622
350.507
-20.0646
5.1534
13.2896
38.4321
28.4726
2.10085
552.817
25.1361
227.882
57.43
45.5894
-6.07976
1.95917
1.54381
12.8442
178.861
4.82402
37.6123
253.568
-5.99136
21.5319
37.145
457.503
55.2143
741.982
0.613189
7.58548
1.4669
35.9652
-1.19759
2.66093
3.58361
278.399
72.6837
-12.7662
-15.3533
-9.92564
31.0645
21.1176
-18.6429
43.4299
233.769
5.61172
74.3822
6.83575
25.9629
55.1028
53.6463
-6.42493
13.774
-4.29456
104.564
0.326475
16.1565
354.926
39.7416
11.9148
0.763855
1201.33
652.041
262.714
110.902
401.342
382.531
71.6061
46.5545
32.0776
-4.62426
-10.5464
344.743
7.9622
39.3604
-12.3795
24.961
-16.9673
24.4193
44.2364
-16.3165
18.2719
-16.6955
-31.783
27.1877
-24.395
14.2384
150.902
-3.89635
-6.88307
13.2077
34.0911
-29.0202
26.9134
570.503
5.45768
362.931
5.2173
-16.353
3.19283
17.3592
29.1904
41.7851
49.2286
481.733
26.5633
14.982
46.2712
-0.660515
597.553
30.7399
152.972
332.781
-8.25208
4.40362
-4.29456
100.816
17.1931
278.526
40.0832
24.749
-1.20365
-59.2063
22.3548
65.937
17.5101
208.738
65.7912
73.4802
37.1842
-21.4909
55.416
69.2554
-25.771
1.66504
-13.4604
24.8504
-13.1135
-6.75726
8.09445
830.111
45.034
59.229
12.6497
365.614
-6.54545
9.59712
12.9702
-46.2385
-2.28124
-1.51612
17.6535
52.3093
16.0293
33.0958
-28.5159
347.693
1.5133
712.728
42.3089
38.037
-11.1467
65.9187
31.3694
24.3524
1.29365
-10.0308
44.7036
22.1229
236.887
-28.8668
86.8625
224.342
417.533
18.0306
62.572
17.2528
188.077
66.3562
33.5992
-9.02566
35.9395
227.054
25.0792
-3.52625
42.3653
29.4396
29.2665
-43.0426
168.427
54.479
0.246568
44.5065
-33.3312
-12.3905
568.437
-11.6939
-45.1756
-11.5832
17.703
2.86751
1.01318
-16.8528
-28.6864
-23.199
-47.8208
270.288
18.5769
-17.7935
59.0731
23.6968
39.923
-32.3167
33.8183
14.7183
27.0618
31.0609
-11.1135
17.4356
23.406
1.72585
2367.3
139.646
2.55054
32.646
53.5106
14.3552
-41.6344
0.352247
-20.1012
0.990601
12.7577
14.4372
23.0715
13.6111
31.0645
9.92598
6.12506
-9.27261
31.3694
11.2339
27.5306
21.8283
40.9555
23.997
160.748
-6.37801
36.2627
21.1211
-15.376
24.6893
36.3351
581.347
86.8775
-29.2212
43.1545
5.95444
127.729
2.51755
60.6864
360.043
671.115
29.6879
28.3294
-36.4834
-1.17607
1046.8
33.6481
-4.4386
-1.40813
-9.90532
-26.4459
5.28023
-9.92039
-3.26064
2.61307
8.09445
1.23803
275.544
226.021
122.364
42.6347
0.171092
28.1871
366.394
49.0874
-11.0176
244.242
192.622
594.437
-10.2795
15.669
34.5201
31.6946
19.7774
21.8514
25.832
-5.26995
142.943
70.8537
36.1899
59.1755
24.9185
324.311
28.4373
27.6213
14.982
40.649
66.8059
5.34821
22.1229
31.4377
27.4094
-12.0471
-21.3705
-8.0427
30.4915
10.861
37.8078
27.4009
36.3351
54.7341
-8.69992
56.273
28.4557
183.991
39.6476
261.139
60.169
19.1323
458.849
367.535
-14.2945
4.21407
-8.03126
1045.52
-2.21603
14.4425
24.8504
33.7382
15.7315
45.5758
15.0489
6.7551
5.79329
0.0761428
317.079
301.951
155.515
-8.01035
36.3805
1.1199
17.8138
55.3249
36.8153
23.0564
-26.6945
31.9442
36.9815
37.2071
57.0469
429.292
8.06527
-11.6136
15.9097
35.2709
62.0751
45.8439
30.8227
44.2977
109.22
38.6115
41.417
13.9897
1.32171
11.3002
449.628
-46.2385
-9.28112
14.5854
34.0911
47.5281
-6.7094
-0.164522
17.9033
119.303
-37.8862
-1.52182
94.2169
-32.7426
-22.8496
33.1779
126.145
61.0496
553.352
-16.7689
176.489
451.639
599.041
30.7399
59.2685
-4.50394
60.6256
18.1942
22.9952
16.4831
-4.4582
218.119
6.00837
64.4821
45.0286
601.441
-16.5219
54.6802
22.781
10.0138
491.227
55.9248
20.8332
315.841
2.57206
44.1716
367.232
19.9243
32.3251
-2.08309
9.02837
8.82028
19.2282
0.00500751
2.61307
69.2398
3.1121
43.1599
-9.19924
-7.42012
17.8174
11.606
21.9747
19.5139
16.1124
0.947204
45.9546
59.3041
23.1006
3.29057
-5.53709
52.1436
554.224
174.014
145.128
158.497
122.383
51.517
25.9006
74.2828
27.3671
43.291
31.9149
19.8807
4.79543
127.854
-17.1591
-10.2644
-24.6772
72.9703
37.8597
33.8679
-47.9369
97.1276
-8.34409
13.6483
12.5394
-37.4535
-17.1272
-11.1447
-22.1891
545.885
-34.318
-36.0307
-61.7906
-31.2829
3.39376
-9.81473
7.63868
27.7296
-6.05637
-19.58
280.499
-12.6711
-15.94
-3.39152
-48.4492
-4.95916
8.0119
47.0871
-52.3396
-33.552
9.08879
-35.2167
-21.9352
29.3745
406.899
-17.0758
0.386175
15.6629
60.0211
18.6067
73.4333
24.6551
19.3841
10.0867
0.221887
52.6727
35.9989
24.5813
38.5494
16.7815
13.5844
1421.88
648.218
323.871
-8.04632
122.302
56.227
-16.1276
21.2129
3.1121
-9.31392
252.258
354.749
12.6497
-22.3177
410.497
25.3137
11.606
5.84899
157.389
34.5064
60.9173
31.1931
60.582
496.17
1683
-15.3228
16.3668
398.127
21.6906
273.745
225.457
20.2456
-4.08447
8.36261
49.5634
36.8015
11.7682
258.809
40.2267
38.803
18.7964
16.1487
591.471
10.168
-1.45619
40.5249
72.7961
-15.3772
-24.6772
63.5999
30.3634
30.1198
33.9391
7.74074
37.8815
16.9726
40.2329
52.3405
28.6563
42.0983
13.7115
40.1559
-14.6327
2.0963
2.19817
1.2945
47.0094
929.389
494.843
-6.02937
15.9574
8.17274
-7.66079
36.844
1.46917
17.2188
-23.3723
32.3518
88.584
299.948
34.0595
158.806
31.2787
-4.40865
14.7185
14.5711
53.6463
-41.9853
-17.413
-22.8722
-10.0804
17.5944
11.6306
21.2851
-23.599
625.989
54.2139
7.84094
64.0505
268.284
39.9989
306.189
-14.7706
165.117
17.2582
-9.66749
-14.7741
0.997942
-21.7908
16.7815
6.8058
281.576
-9.57935
20.2728
6.94621
9.85782
3.75314
-29.2461
78.6101
512.858
5.67861
-32.6003
15.5426
52.0051
-11.0733
-0.923252
-29.7583
-31.8913
10.1436
23.4658
21.8228
-3.1363
11.812
35.1497
20.6998
82.1287
33.2334
699.852
14.1944
23.0578
1.5049
23.406
1191.57
26.4678
21.4811
36.4449
-11.3926
0.613189
-3.65892
91.4221
782.272
126.599
16.2292
72.6837
-25.8847
6.13575
631.2
36.1629
19.2435
22.8151
8.88062
16.8561
-4.32855
12.4579
-9.64432
7.13037
55.1028
40.5278
-4.50394
-26.7834
71.7209
-15.376
-9.04386
345.992
40.0832
2.26024
-10.574
541.656
5.48821
154.018
20.9069
34.4495
2.07291
4.13975
-2.17123
-17.7427
-12.4205
237.2
16.7815
-4.4386
-53.0088
-0.209023
-13.4604
1.32401
6.10969
5.62721
-36.7423
2338.73
18.7971
46.3829
-1.70297
425.489
17.8174
15.3542
281.078
33.2191
-19.8415
717.013
308.294
40.3324
40.5634
53.0857
35.1497
18.8258
-4.07839
477.387
40.1803
645.755
39.4863
-10.6754
-22.858
332.627
31.5228
45.2085
23.3551
55.1856
34.9274
716.417
-4.492
-33.8814
46.4445
58.454
177.127
19.5275
54.1834
34.7699
676.89
-10.2538
235.772
42.5482
0.582659
47.3443
38.5608
32.362
-20.517
45.3039
51.9841
16.8561
61.2638
85.5465
7.22227
301.359
200.104
557.77
8.5676
4.86639
69.9959
196.231
984.391
-0.383447
49.0522
219.652
10.0407
47.6155
24.4139
35.4733
431.38
210.228
607.841
1252.07
26.6285
7.1991
390.504
40.4235
18.6556
44.2871
139.147
439.871
327.753
20.2728
8.82028
-12.631
3.75314
11.9834
4.34631
54.2472
638.421
580.219
38.8866
18.9118
-7.42012
1043.71
9.98352
11.3336
5.21503
26.5949
-15.9017
30.6615
15.7794
35.4427
46.0143
484.746
15.3448
-1.36052
30.9757
-4.1089
24.9455
15.4852
39.911
37.9842
-13.0207
62.1705
604.834
1.86358
340.5
5.34821
20.2488
44.5562
1147.68
44.276
381.554
41.8849
-6.16863
0.506402
-17.25
11.5709
364.297
-18.0702
236.183
18.6067
41.5617
49.0179
0.643479
-14.2762
73.2874
50.9914
-2.17123
-27.413
233.452
18.6556
-0.690465
-8.03126
5.41317
20.2728
-26.787
-8.77215
20.5141
190.519
28.1674
12.3773
9.54142
-52.3977
44.9455
-15.5066
-23.4157
32.8361
27.445
41.8413
36.1749
-34.1908
18.8258
138.351
129.162
19.3539
20.7039
23.9557
62.2021
-3.07166
26.0724
16.2292
128.906
290.832
-2.23483
33.1779
32.4418
4.24077
55.4274
51.1554
30.4879
7.59398
90.2815
51.9841
311.085
91.2488
-34.3937
12.8445
22.1229
34.4881
38.6538
523.52
441.733
17.373
5.23875
-3.42166
31.1491
26.6231
15.6629
-16.1027
54.3989
22.3548
35.9519
56.5542
39.6476
15.7089
18.9625
52.6727
30.3767
-0.297162
30.2035
-21.4909
43.8015
42.2975
16.7815
13.5844
-9.90532
40.8875
33.1831
34.2207
23.2278
-1.27588
63.6176
-34.3692
43.1599
12.3773
-35.0571
22.02
626.109
-3.67199
47.8025
9.59712
190.401
433.856
102.177
18.0746
351.062
30.5527
8.91277
584.794
-30.3153
1.37425
142.155
12.3203
18.8716
432.573
15.0817
16.4594
52.8318
-4.65731
28.7875
532.07
-6.45952
214.157
-14.0019
14.6318
54.8406
23.5682
187.962
5.71991
17.193
20.125
93.6928
35.0268
14.332
16.5926
14.6266
50.1784
23.2437
4.81947
30.6406
-9.91676
45.484
-35.9907
111.734
58.8239
-3.36196
38.1517
17.6305
24.4139
7.36228
0.344671
877.355
10.0138
328.678
5.84409
48.9246
32.2507
60.1885
-0.876124
57.2901
29.9
8.67986
-8.03126
108.354
18.1906
34.2207
249.256
-10.5054
32.4573
16.7659
678.468
-0.741162
-46.6806
-28.0348
-42.7419
-52.2471
8.85625
8.26951
389.052
-19.6675
40.5634
2150.17
41.7971
8.91277
5.7073
1.54381
29.7108
47.6765
20.7457
217.961
912.301
42.7672
37.7122
190.118
216.041
33.9207
90.8265
12.5661
13.1742
6.77841
49.8658
43.9441
-4.04064
-17.0148
-38.7422
11.3336
100.792
-1.19759
17.6535
277.197
14.1552
267.587
-1.52182
9.00956
23.8076
32.4418
15.4852
17.946
28.6666
26.7398
-13.0207
8.78991
-11.5184
16.5007
20.1933
19.4955
152.972
-6.42493
-19.4965
1.32763
101.706
168.283
-12.792
-32.5692
11.9722
2678.71
-14.2287
33.7842
-9.02566
45.3098
-21.7725
37.7032
37.8729
15.9905
19.8087
222.929
342.264
-40.7635
-15.2016
-37.8233
334.908
-27.372
572.188
24.2622
-3.69172
276.621
-20.0646
23.8941
-3.67199
-14.0417
7.85792
0.226788
73.0564
3.23405
13.8917
83.5788
15.9696
92.4411
-25.6693
-9.28523
-19.0709
-4.24794
22.2145
53.2987
360.897
-20.4838
23.406
13.9848
-10.4067
-11.3926
-16.2534
7.58548
35.2001
80.9428
-45.8868
19.5275
350.286
158.458
23.7255
-31.5069
-31.3456
-34.6167
-22.8496
36.926
26.8196
88.5737
17.946
39.911
122.317
-28.0133
776.19
21.9991
-10.0308
-4.02212
555.478
-11.7908
-34.4433
-3.02032
869.953
71.8849
-1.82304
-35.7412
13.4507
-14.7003
-18.0972
180.627
-27.8891
20.8136
2.26569
7.1991
-3.5297
-44.2796
-0.806001
16.7815
-21.1497
-0.550054
13.606
-16.8616
-34.8683
-20.5583
-14.4424
22.957
1.10813
14.1316
29.9988
20.0393
14.2823
1207.8
-14.5696
31.6953
69.5233
-5.61203
58.3671
17.3461
32.8813
-8.76355
37.9185
51.2626
42.9914
30.1239
-11.6124
322.907
59.6338
22.7197
2.74041
269.717
-6.88307
-11.1552
16.4594
19.0986
370.156
-21.8123
-11.4089
19.7774
10.607
-22.8937
-16.353
-19.6241
-11.6052
15.4852
46.057
49.2814
13.6213
7.59398
30.3114
8.88062
-21.2752
425.139
74.5967
-2.29546
13.8733
49.8982
756.32
-41.9853
28.7665
-34.1166
238.333
-40.0655
26.9647
-18.0702
-36.7175
9.42135
425.279
-27.7663
1134.14
45.2698
58.8124
22.6876
17.2582
14.6954
20.8332
15.9905
62.9122
58.011
4.93173
34.1991
-23.0238
7.28724
8.82028
47.3391
14.9975
13.8575
43.7017
8.7343
35.6637
25.4958
75.5128
10.3211
-10.8827
-24.1361
930.657
12.1916
29.088
23.6968
24.9747
36.1749
88.1662
175.832
9.50127
86.776
-20.9839
84.1848
9.45954
18.3335
49.0837
512.585
98.2383
518.952
19.9774
113.913
-5.26995
-27.5974
-21.4982
-9.7311
40.6741
-10.7518
61.0496
96.133
2.37693
32.1855
70.7248
23.7824
20.2488
3.32674
21.3696
29.2835
-40.1112
699.682
-11.7908
34.2396
-15.376
11.5709
366.607
2.54448
-23.599
61.7102
110.902
11.5366
71.858
-8.65401
3.97002
60.169
24.7545
5.32504
13.3369
133.757
53.5419
3.05767
304.065
155.012
9.02837
13.606
1.7734
20.6711
38.6142
21.1648
9.54142
80.661
17.8174
-8.75714
30.0743
80.1777
445.119
32.5356
19.5275
76.6722
1.2367
-34.1381
-44.464
0.990601
-4.1089
70.6592
77.3924
54.8508
0.0977161
344.338
22.4783
31.2787
119.28
16.5926
29.6192
23.9415
45.7325
-13.9212
-0.546432
218.882
24.6893
-25.0729
-1.20365
-51.71
13.1695
14.8585
-9.02566
19.0729
24.6551
8.21259
7.71815
15.3841
54.0508
-21.4909
38.5494
102.989
10.5539
36.0732
5.41317
20.2728
154.997
4.23563
34.3314
-3.8488
3.00697
36.1574
-13.0423
510.697
-14.6309
551.202
-3.78026
104.194
-27.1638
44.0805
3.08212
23.1006
680.854
-15.4501
11.3295
91.3294
13.9433
1.07589
28.2419
8.10945
-3.65892
10.8372
37.8393
-2.78324
2.55054
28.8979
215.353
-0.837326
722.752
16.4617
2.22631
190.271
179.55
670.36
34.2888
52.9767
-1.77635
28.4373
48.236
31.2787
5.34821
323.848
37.0599
45.7325
16.165
-21.4175
-25.1187
594.734
-4.29456
-18.2343
-69.7239
70.5044
399.904
195.667
22.5398
2702.27
191.499
264.576
-1.58185
133.702
-1.15774
15.2144
37.6802
2.26569
799.929
-7.27783
27.305
627.727
-32.5496
11.7103
-11.7794
-35.8163
-38.0314
362.182
1173.06
-30.6211
-7.43986
-13.8596
186.083
179.442
12.1952
9.73198
-20.3879
11.2123
-13.8726
-34.6601
-15.8896
168
15.6044
337.9
8.91277
9.45543
-9.70058
5.12239
29.7108
10.4462
-7.36532
-6.92726
25.28
28.3419
8.36261
34.5708
10.5645
-11.9883
62.0317
-12.2472
7.34805
11.3336
-15.3997
4.10608
28.8979
616.403
-6.45952
5.2173
69.6927
6.13575
-2.75753
25.6816
2.45673
-20.1221
60.5258
-10.7415
-14.8948
20.125
-1.88455
18.0801
-17.1406
-2.23996
338.785
141.31
34.3887
16.3202
-3.24173
-15.376
-13.8285
592.933
9.75651
1163.85
12.9845
-5.27753
28.4432
0.716323
-7.27438
236.331
2.26569
33.436
24.5813
-21.4909
-23.1793
-10.7785
-30.5201
-45.1866
-13.6685
30.4726
13.1235
2.61307
7.3956
41.2859
-6.36336
748.302
80.1161
7.66736
-3.67199
6.57301
43.4652
-31.6323
-24.395
-8.25043
-14.0453
40.3324
49.3376
17.4342
22.5739
40.9552
10.4462
-25.6679
10.8752
34.6504
106.485
39.5863
126.4
30.1726
-6.17455
-43.0478
-45.6954
-5.77041
637.034
-3.13494
41.3187
132.652
-51.509
-33.0567
-32.9463
-0.164522
-2.51144
35.2024
-16.5143
-24.7236
-0.555305
36.1899
82.9515
2.95351
8.05192
285.361
52.5716
-4.23784
-37.4918
-8.07668
57.7302
-0.421396
94.4582
126.735
-30.5315
-20.1083
-41.6129
-48.3992
-36.3173
-3.02032
-10.574
0.763855
43.1545
292.22
-39.0107
54.6802
28.4032
-4.90588
30.1839
228.339
-27.1131
-14.2945
189.196
-28.646
-2.08309
7.1543
-41.7795
-20.1272
-28.106
-1.13506
-5.02402
222.913
-8.1323
367.373
-26.9781
9.92044
14.5237
-18.5696
247.453
19.1023
-12.8917
-13.1506
-34.2473
347.475
17.9865
-8.42313
42.2065
376.021
544.091
8.06388
140.64
1.54381
521.815
-0.798178
-9.23939
-34.1024
10.9081
56.4529
21.4811
40.193
31.1793
-10.7206
-4.492
33.9207
19.6119
-36.1596
49.8658
100.123
141.602
51.7693
38.3219
-43.396
-9.56516
5.23755
8.47623
-7.81061
41.4354
41.6297
-52.3678
291.358
17.3244
11.8374
232.744
41.2628
41.3872
35.7615
23.6954
46.6495
828.761
35.1596
7.65092
12.1354
8.15733
-18.1663
38.1459
58.4742
16.6946
3.11919
838.073
11.6434
365.125
260.928
0.378816
36.0679
17.4801
50.702
-24.1689
112.968
500.577
24.2948
-0.718041
11.1856
1776.51
639.873
3.34032
-55.2849
19.4064
-0.631452
362.018
21.6474
1.39592
1.73826
-5.64373
-12.952
-36.204
-6.95084
-38.2692
47.4233
-38.439
-15.2133
-5.99485
32.4957
15.9774
-29.8879
-25.1804
503.349
30.315
-27.7984
6.19468
-37.2311
-1.78612
-7.99092
-5.55326
-59.934
21.207
135.878
30.2168
-2.05286
25.1069
3.58843
-17.6412
19.5138
34.8803
-4.88389
434.635
-22.896
-9.01239
-59.0052
384.86
75.7495
-7.66079
-40.1927
-26.8743
280.705
526.965
-21.9752
-37.8421
427.87
17.4222
52.9767
-39.2577
-5.29584
-7.98597
-18.7511
25.6565
-13.779
44.6117
-10.1731
-18.0852
-13.6649
144.809
-1.54759
102.364
454.252
-8.98416
0.670412
-12.3546
5.67322
-9.50432
-50.2551
22.821
148.343
15.7089
780.003
-15.2897
740.475
64.7863
1.1836
2.34
14.4575
-9.57935
-7.83823
86.6945
-13.1135
-18.0017
14.8919
-26.873
11.3008
23.6217
30.5352
89.4864
180.081
-7.42012
17.8174
28.4726
198.619
-4.26221
37.3331
15.6057
-26.1477
278.829
-19.6498
10.1572
460.183
16.2292
10.8395
-33.3809
-16.353
-1.29141
36.0999
72.294
1782.79
36.1101
5.94855
40.7397
3.38224
42.6821
11.9993
21.7872
19.812
-10.1261
-17.413
19.2471
-39.7388
-5.29572
6.7862
-4.85834
414.035
-22.1441
39.6876
52.7661
19.3841
35.8061
35.9989
273.316
5.84063
-12.1205
-3.05014
38.5494
33.6481
-2.56453
-31.3932
-13.3275
67.1244
-21.1648
127.924
11.2494
-21.8906
-19.3767
14.2514
650.472
-5.54606
2.82488
-18.5139
-24.395
-15.5066
-10.2972
23.4658
34.9412
-0.457564
-22.819
20.1149
507.598
32.684
142.56
-11.6136
32.7763
60.201
25.2005
8.69046
-21.965
72.3447
-21.6175
-36.1596
11.3002
47.9917
66.39
-30.8118
7.91414
14.288
163.884
-34.0257
-22.6836
127.052
-0.8941
11.1261
-3.89635
228.725
-5.26426
-17.7758
-11.8818
-11.6493
-15.876
-7.85703
6.94096
41.8121
218.471
32.4148
-35.1044
-16.7689
366.656
14.7185
428.74
17.6215
235.33
-47.6075
-30.5315
9.87673
-19.1241
-15.7026
-25.5665
-27.3471
15.0436
24.7075
574.108
-31.1428
-12.8966
43.3024
13.5101
22.1916
42.2274
2.57206
57.2901
14.9074
-38.1718
38.8843
-12.7164
52.8608
259.563
252.801
37.1425
100.162
0.301
19.8488
4.76131
0.950814
-35.2456
-9.40246
143.202
-25.117
-27.4992
-38.7878
-23.8834
-10.2223
-1.43684
17.5294
20.5026
-7.35741
38.5493
192.661
53.0417
13.0986
12.7821
781.716
17.7329
17.7043
44.2977
15.5163
-15.7364
-12.2472
128.758
-9.31458
160.452
23.6289
-16.0689
-29.3719
58.1853
186.999
15.3505
19.4171
21.4016
11.0799
2.91081
10.607
10.8395
-27.5974
-10.2538
-5.98296
23.8076
24.9455
53.5533
-18.2378
-7.39855
33.2435
-5.63268
-4.32855
-8.15678
40.8636
-15.4139
-1.11919
-11.946
-10.1731
-36.3631
-19.2871
26.7433
-9.75378
-12.792
56.6082
-18.0702
18.7917
120.232
-10.6009
-27.3947
13.3173
411.418
-38.6574
29.1791
-13.2036
-21.3052
-45.5126
-11.4534
-5.96416
-37.4763
-19.8757
-10.6462
18.64
-54.984
-36.3484
2.42418
31.3903
-41.0584
-28.0348
2.82488
-9.00868
-23.5896
-17.7935
194.006
-4.41415
-29.4174
3.83324
48.3955
8.87052
14.7183
28.9359
315.919
391.811
12.7821
288.837
58.9337
190.411
26.4244
-13.6708
-7.44051
-16.7774
-0.407169
170.898
1584.26
5.45768
-44.6253
-36.9678
-45.3384
15.5752
16.072
13.6741
125.66
22.8151
365.432
18.1602
-15.653
-5.89619
20.2488
23.9415
-15.7953
437.776
81.9125
21.1211
4.13431
33.7842
12.9845
-5.27753
22.781
-16.2231
4.46445
7.71815
35.9989
25.9398
-18.5222
83.4568
-38.6574
61.0382
-30.0701
-3.2822
-26.7719
-28.32
-5.96416
-23.0388
425.901
19.3388
314.742
13.1749
-15.7337
-10.6943
-17.3354
-9.19924
-14.9164
5.98385
9.59712
-52.506
-32.3732
-2.97488
-21.3689
-14.0453
0.567616
7.0387
14.6623
1.37425
21.4396
-13.9166
159.427
-8.80133
-43.4727
555.641
12.7821
199.517
57.4162
26.7607
-17.6105
13.306
20.4665
-8.75714
7.58548
-29.0202
29.8205
12.2811
-15.6299
-2.27897
-23.8493
-14.0019
6.94096
13.7011
-3.2555
27.3164
19.2435
-3.65042
36.9916
-3.75861
63.1378
14.5711
-0.802731
4.86639
23.1443
-24.9093
13.6249
372.556
-12.792
76.1266
26.9647
-3.07772
-38.5915
655.974
3.61414
-5.27753
39.6876
39.6476
56.9383
626.137
35.9989
436.36
9.58876
113.142
255.941
-9.45542
113.628
-18.2747
-26.7719
138.472
-15.3345
-13.6685
4.23563
9.37534
-4.8832
180.509
14.8919
-13.7545
-13.8596
-3.19802
230.041
-3.57704
65.6685
-14.0417
13.4801
747.979
1.84194
12.6044
17.6398
49.8456
10.5784
15.6044
63.2607
293.898
21.989
22.2145
60.795
-15.7907
11.3753
214.561
5.28586
23.3551
154.197
25.4931
47.0392
12.1157
-5.56644
5.47398
-31.2459
-29.0202
11.9209
-17.9538
20.4502
-6.45952
473.501
-21.0196
13.4707
-18.2271
428.606
9.95299
32.9386
66.148
-7.39855
122.141
20.6042
-19.3211
-13.779
-2.29546
-4.86733
6.79466
-17.6693
-8.25208
-1.21857
1.32763
-12.6121
3.36469
630.414
4.41854
-25.4731
805.899
-61.4995
7.8285
54.6401
-23.7194
-1.15774
3.97002
33.932
9.07317
28.3294
-25.239
377.385
16.0606
-15.0776
-13.8089
199.117
-15.5275
-22.6978
11.2494
-1.27588
23.0389
305.004
9.54142
164.994
23.4396
17.2282
204.5
-22.5209
35.0932
15.7658
1558.47
0.947204
83.4359
16.2006
34.345
41.7971
1120.23
30.0702
40.9552
2.69894
61.9751
0.569001
6.23539
-31.7699
-15.3997
47.2096
30.6615
-4.83533
4.78487
-34.1381
290.832
-4.6316
35.052
9.95299
51.0924
42.3089
36.1629
13.2162
15.3189
25.7472
766.483
-11.9049
5.34821
26.9918
18.0391
-23.2915
-62.6
129.966
-45.524
648.933
-24.7463
28.4375
10.5343
47.5795
-10.574
206.911
3.61414
39.6876
13.4107
870.21
-14.7706
63.9171
159.687
18.4435
146.396
-27.1131
540.429
18.6556
31.1687
21.0807
-30.5201
-18.9497
104.606
-15.5426
15.48
-1.86906
-47.9867
17.4648
5.52153
29.5163
9.54142
-33.657
-22.262
-17.3807
-10.4711
-6.37637
-42.1563
8.47329
10.5784
28.7228
2.44168
-1.78896
730.386
38.3062
21.6906
-20.9839
-6.57908
16.5303
22.7197
27.4311
11.7682
-2.61793
20.8022
32.7304
50.0474
52.5296
-34.451
158.562
72.0122
403.972
4.16601
-2.90754
756.83
24.168
-17.7607
26.1186
-9.51855
-12.5053
223.103
38.9482
7.85421
-38.5685
-2.71139
1.2367
-32.264
-34.094
34.3158
27.3164
34.2888
24.8657
95.6751
10.7547
-5.63268
-17.1406
16.4452
19.9131
8.5676
47.9699
30.6406
43.6099
-39.7388
-10.9179
48.0156
51.3276
4.41854
-4.85834
18.7917
-16.5219
34.0654
35.8995
-10.6009
38.1976
418.116
39.747
52.1767
28.3294
-6.49832
-23.6649
36.6753
14.3021
9.83627
-11.4534
-26.5789
25.6869
13.606
-18.0017
6.22038
5.52153
196.141
33.7896
61.103
21.1648
27.6422
18.9118
525.689
-3.38648
-26.0101
216.878
-8.59708
25.4828
-2.80093
-4.41415
13.7303
-19.1982
706.608
-24.6931
-7.77052
-4.54631
-3.61719
9.93933
5.25303
-12.2013
37.145
10.2367
121.134
120.128
-17.4189
-5.56644
308.487
83.2566
422.712
-10.8265
2.71466
-41.522
36.5872
0.378341
-3.6134
32.0651
13.5187
2.75161
-13.2667
-5.00901
13.2077
20.2076
0.357943
30.6615
1.70954
-28.5159
9.88388
257.738
-41.5902
14.4372
13.7011
11.737
12.3238
32.4148
2.37693
0.0977161
17.193
10.7547
-28.1215
35.0268
-13.779
35.3333
1.45267
21.3696
14.2909
-45.7334
17.5221
409.053
-17.25
-10.0804
6.29261
-19.8509
408.597
67.3324
-29.6404
-23.7194
51.3161
324.435
67.6652
13.1794
95.7084
73.9405
373.186
18.2696
-1.47203
26.9649
30.5801
-12.7315
44.528
-14.9875
-42.3645
13.0178
4.98617
12.3773
-10.6943
7.02747
-33.5621
-7.42012
12.1952
19.1023
11.2123
-2.38815
17.9865
-0.926862
14.3265
17.4784
36.1749
-7.41116
-2.37388
39.0811
25.4387
-3.17913
1.5049
59.0132
24.0265
320.696
527.45
51.794
438.719
-27.2397
-19.293
-29.9293
47.9917
-21.6911
6.6695
302.143
42.399
27.0775
16.5741
-9.51855
-6.88307
-3.65892
132.652
17.2245
30.9499
12.9539
8.73296
-28.5159
6.13575
-25.2463
14.6318
32.4418
24.8555
-0.794622
34.2888
19.2435
-26.1392
-7.50675
25.6565
-5.98809
45.7325
31.1575
2.99232
8.15176
376.141
19.2471
-47.2351
23.2166
32.2453
-42.4331
-27.3471
69.3915
9.23634
-1.5294
50.932
204.565
-16.2231
-6.77994
-22.2669
24.5617
-7.79343
-18.5222
-23.3649
70.0384
44.1716
35.5222
3.21314
18.3987
-30.5351
-3.26064
28.85
236.731
713.919
-16.8102
166.051
8.04638
25.7681
52.55
29.0618
-31.4975
-6.13628
336.231
2.99396
77.7839
29.088
66.8004
17.4784
23.0564
8.91277
516.912
18.2409
44.7033
40.4313
-7.36532
14.6234
235.175
173.952
39.5863
-2.88179
-18.8889
163.133
-6.02937
-12.7605
119.031
238.683
-32.9463
-9.53485
-12.0817
-8.13363
-32.264
-16.5143
-11.6052
502.832
7.9889
167.348
2.37693
-3.65042
9.69669
-9.38081
109.909
95.3034
6.37707
-17.6693
-30.7409
-43.487
0.326475
94.8673
26.9647
4.13431
11.9148
37.5323
20.4807
-57.7514
-12.8262
8.13974
-21.7725
-1.65218
382.508
9.76195
-5.91936
-11.1835
331.471
43.2346
-1.6275
25.7658
21.0168
-1.14606
2.46913
15.3795
636.733
17.8086
-18.1425
22.3881
308.585
-14.9361
-15.7337
6.17231
18.2719
-22.3177
-16.7905
10.3211
-3.38648
-16.6398
12.0176
-36.5341
563.197
16.2006
-12.5508
-24.8204
-37.3962
-27.4978
-16.7774
-26.6441
2.23201
-51.509
-16.0797
11.0799
1.03674
-6.25957
-39.7603
124.041
-6.98272
-43.4643
-16.2839
122.317
49.0521
-0.58042
-13.779
25.871
398.755
4.50301
28.7665
179.364
67.0829
-10.9179
-25.0729
-18.0128
-5.23602
-34.9368
-38.5915
-24.3118
25.1659
12.5261
61.2394
53.7031
5.32864
-2.09478
21.2546
68.6218
0.0609087
25.9979
48.8568
508.724
10.7733
-33.0052
24.9579
34.1202
20.1652
36.5493
142.231
44.6387
156.384
750.62
-12.9226
44.5907
-4.51407
-22.4127
-6.54545
4.10979
7.46414
271.225
23.262
19.8606
-47.7785
-33.8814
-41.1402
30.343
-0.909174
26.9134
806.635
24.1983
1.03674
-11.8818
89.5503
-29.6328
-44.464
-10.2538
40.6741
32.4418
260.988
707.602
28.6666
-6.9934
58.1938
5.94855
-4.23784
-16.8771
-0.58042
-13.779
-35.8812
30.7399
6.69353
780.73
-17.413
-48.3992
-15.7026
-7.11009
0.670412
-8.60648
16.9176
-3.88212
-25.8923
39.6876
-3.45591
21.2582
11.9607
5.84409
-26.0381
9.07317
17.085
-0.876124
-27.413
2.94213
-18.8258
-64.4087
47.3176
-38.0163
-47.0607
-39.6974
-43.6536
-23.8754
74.9677
398.978
63.3794
-8.53397
-31.5581
405.792
1083.41
1.48715
37.9496
-4.51407
194.917
18.1653
-46.6249
-45.0097
-51.1139
32.6324
1.1199
-25.2897
29.088
96.7854
24.9747
13.6861
-4.2057
-58.4263
-34.233
33.4589
13.9433
291.556
43.2345
-18.1717
-20.5255
-3.39019
126.527
-25.4501
209.731
-2.71139
19.9774
160.765
-7.14402
6.13575
-4.6316
-9.7311
25.6816
-14.4999
57.3014
9.92598
52.5716
22.8151
-22.4993
10.664
-2.53458
125.197
8.94893
25.1177
6.79466
40.4267
19.3962
-11.7908
-8.86393
19.0671
-26.947
36.3351
24.749
-8.69992
2.63792
54.3989
22.3548
24.6951
9.66255
19.3841
-4.90588
20.8366
43.3024
2.26569
328.18
-28.9871
-21.7908
3.66304
225.354
-21.1497
-15.2016
9.02837
7.98376
16.7659
-4.48929
24.913
29.5163
-7.32517
9.44647
394.505
288.968
-7.26948
26.2048
18.2266
47.6249
-2.80093
44.0805
46.1856
6.23403
40.7719
16.9517
-5.95245
-4.24794
46.5774
15.8174
10.4462
-15.3617
364.486
5.28586
17.0975
8.36261
491.843
8.69046
-32.603
807.91
-10.3731
-28.6633
-18.6849
-23.2066
-15.7265
25.1606
-13.9452
-21.8756
4.535
22.3243
19.9774
-60.375
-31.5069
-18.2271
23.4794
37.974
-0.794622
30.4879
11.5708
20.125
11.2339
25.9629
25.5353
248.448
-23.2446
-15.539
9.87673
56.5485
-6.33227
17.5944
92.4996
2.63792
15.0436
391.546
-31.5145
5.91442
-6.77994
32.2507
35.3101
9.58876
14.1164
36.3053
62.9122
5.53711
9.83627
-2.40906
457.063
14.6506
13.1235
-4.8832
13.7166
-0.100668
50.6562
51.7327
19.2908
16.3978
-22.4127
343.316
-3.78026
1.35999
45.7508
14.0657
64.6953
16.2006
26.8488
47.4193
14.535
61.9293
14.8443
-23.7497
-3.65892
71.5725
12.2093
247.212
16.0293
34.9699
-49.1306
643.795
-0.360766
2.95351
32.4148
226.86
66.9767
50.5893
3.08762
20.3407
12.7526
5.2008
51.3547
51.7722
199.769
240.536
-30.5315
34.2396
14.6091
11.5709
25.5269
56.9498
22.875
-4.95179
6.38605
331.761
9.23634
-7.15159
24.6951
37.7735
23.2051
7.71815
33.932
50.9914
607.416
-10.2465
49.4237
31.0531
1.1836
26.7029
32.3466
-12.5203
11.1437
25.6009
46.9081
4.88104
133.23
1.95021
-4.67138
5.98385
20.5826
-11.7585
51.373
77.9566
-23.4157
42.2065
40.5634
17.4342
8.91277
7.16601
-11.7442
20.3405
23.3137
14.1944
21.1837
-35.9764
40.2726
59.6338
23.3551
42.0671
51.794
51.1235
29.2412
50.7873
-26.3851
231.123
665.383
7.85421
-19.6498
2.55054
79.4976
29.8205
-6.45952
36.844
-4.15303
-23.8493
190.271
38.8001
21.1974
39.911
4.25099
18.8384
94.997
-0.660515
40.9555
-30.4065
4.92059
-25.1656
-28.8668
41.8849
64.4461
137.477
20.4807
9.715
41.5617
15.2847
-16.2231
90.1771
50.7986
-17.7427
-1.17607
231.578
25.5465
-14.5266
-2.40906
-37.6903
2683.11
0.487493
-49.8608
17.4648
203.637
0.0564084
-34.4743
34.2833
33.2644
-22.4127
606.274
7.46414
199.424
-2.62823
7.34805
-14.3793
16.9558
20.2076
77.1947
-45.8868
-12.442
-29.1982
16.7021
790.019
25.5996
-24.7678
335.971
-32.7426
5.26143
28.6937
-12.6258
40.4348
41.7851
1.97178
38.8657
59.9596
85.6266
23.7023
3.47414
40.8081
28.8659
235.431
16.0639
-17.6224
-13.6649
247.883
-15.376
28.4375
199.815
24.749
-31.5145
28.4432
35.8995
41.4513
10.9472
39.5738
-31.1611
182.852
-8.18673
-15.5275
-22.6978
24.0209
-28.661
562.225
68.2054
129.909
11.1437
24.4193
48.2569
-20.4436
264.319
32.8099
-16.5049
9.59712
1066.31
23.262
8.44347
44.0805
1.20805
13.7303
-21.0723
176.247
-9.87014
30.8099
-2.67224
45.1085
34.6504
27.7747
22.7197
375.68
32.6968
113.638
673.313
1.1302
253.186
96.4487
5.06985
0.0557547
14.2585
-4.82449
-12.7006
-20.7629
137.42
14.5854
41.5874
-14.0276
-15.1571
-10.2077
57.4587
-9.77523
0.352247
-38.8418
-21.4982
29.4298
336.04
350.943
-6.41682
9.92598
3.84585
20.9411
16.8561
16.2862
-25.0234
1.60008
35.2414
14.5711
19.4955
33.0316
-15.7953
1.11825
43.759
44.5941
-22.1623
21.0009
17.537
263.133
67.5174
326.42
628.104
32.2507
33.436
-32.7352
-3.05014
47.9197
3.53911
-19.2907
17.3541
6.3612
32.4573
48.625
-13.7545
13.1749
12.3773
-6.94615
-1.70297
19.1023
28.3378
8.26951
14.2384
-17.7935
32.8361
36.1749
-43.4338
-7.99608
10.9701
-3.89635
-14.3793
174.377
35.2001
146.535
-15.9017
-8.69386
-6.7094
42.939
2.91081
52.8261
-0.360766
100.644
26.8196
44.183
581.516
-16.3637
5.94855
-11.2549
154.967
29.3245
177.762
147.685
-27.0397
21.2702
14.4461
420.297
30.7129
31.9101
14.8585
13.4631
39.6876
-8.72685
41.9458
43.3254
41.4283
35.3101
177.16
17.5646
61.0382
50.5147
25.5465
480.227
-8.03126
43.591
33.7382
-16.1276
28.0103
18.1046
16.923
-11.9856
35.1385
-1.70297
610.022
228.604
186.893
6.39545
59.8219
262.982
34.0911
70.0169
6.40906
44.8131
87.2438
1.2367
-4.15303
-29.6328
-29.4715
-17.7501
-17.2274
21.1974
244.708
49.2814
0.0977161
67.7927
65.1026
16.8561
385.477
31.1986
715.619
33.3118
40.1103
79.7821
10.698
67.9728
12.735
-6.33227
28.7814
30.0361
43.3957
-23.7194
361.917
28.3098
19.1323
18.4435
41.4479
-2.75019
471.089
29.1791
18.5924
11.8576
20.7039
60.757
31.6946
40.3921
36.844
-7.90117
2.86467
-15.3533
17.4493
1027.48
23.5682
150.481
43.4299
25.7472
57.5156
59.3096
792.456
616.202
44.5562
41.9843
33.0316
12.3627
18.1942
43.6099
-7.87971
19.9047
40.0832
543.865
-25.5665
-44.2137
146.043
-54.0032
34.0654
0.292217
-6.85279
660.388
-1.65218
9.56918
13.5101
-20.9119
202.618
-36.4834
25.4309
8.67986
714.485
-21.1497
-32.0681
-9.7123
-28.661
0.487493
-14.2535
266.716
-1.97473
-23.1248
7.55267
-13.8596
306.023
38.8866
11.3205
115.269
281.337
-13.6325
13.8917
27.3568
96.7854
184.272
230.599
-6.02937
-49.6349
353.111
1.70954
8.533
-10.0077
-2.27897
-21.9752
-28.9945
-32.2199
68.7851
51.1824
37.974
737.587
193.584
7.99912
-14.8948
15.3189
91.3395
-46.8621
23.7824
-6.28271
1900.03
490.584
26.9918
10.5428
244.284
-14.4861
9.69681
16.1565
10.0981
21.2851
-36.7175
41.2805
50.4658
320.81
34.0654
39.6476
71.4134
208.413
16.5694
253.217
15.9905
-14.2945
59.1641
41.1444
21.7983
13.5844
39.0134
41.7169
33.7382
-4.8832
38.0795
-1.97473
11.3008
42.3624
32.4092
31.3903
-5.54606
49.6765
19.1023
33.7011
29.471
17.6398
-14.0453
47.8287
100.534
637.794
120.508
16.9517
1.54381
36.9815
42.0543
42.3053
176.731
-26.6061
22.3406
9.98352
37.5705
37.8393
594.755
27.0238
10.4071
51.8365
-2.27897
-8.85678
14.1091
-4.1089
48.1704
53.0565
13.6111
30.5407
49.2286
15.0902
63.2285
40.5689
-2.14806
16.5007
91.4078
48.0241
14.1898
349.695
62.4997
-11.6278
30.3115
40.0832
11.6306
493.55
70.1043
39.2214
30.3297
45.3098
20.9069
25.0792
391.902
52.6727
5.32504
28.3294
62.8421
0.697995
27.305
31.774
-17.5571
14.6506
8.82028
-3.26064
-7.49126
84.9312
588.356
27.475
43.1599
23.6217
268.942
110.932
307.315
23.262
38.6012
12.1916
-2.77111
16.2006
13.7303
51.1674
16.9517
6.99645
99.0512
18.5924
317.33
-17.7758
116.869
14.828
17.9033
98.6881
-25.8847
8.00981
-11.6052
252.444
21.1974
459.639
51.6792
47.4073
16.9643
20.125
5.61172
-10.0308
25.9629
37.1154
37.0599
33.0316
27.3552
43.759
10.698
199.157
-28.4944
34.8972
30.7129
17.2528
21.2851
21.3786
41.0955
65.937
84.6252
-12.475
6.33852
39.5542
58.4877
361.398
194.097
78.9573
16.3955
-16.4646
-40.5014
208.616
-3.36115
182.726
-26.435
9.03148
38.3177
9.67133
0.993441
-33.5373
23.9759
22.957
-12.0103
-15.8534
-13.6938
229.8
59.001
-25.814
5.45842
0.182866
147.154
27.6534
18.4104
42.0543
6.69809
153.804
3.37897
30.9022
33.3969
283.215
6.48854
27.0746
-15.1407
-20.0015
-13.5256
11.6023
25.0393
15.7794
54.1834
-0.837326
-2.51144
7.09136
32.2114
-27.5974
45.9682
119.385
53.0565
16.072
77.3924
11.7473
45.0753
20.9411
78.2211
-29.9955
16.2862
-13.779
-0.273991
45.7325
21.7872
61.0415
-4.50394
10.698
13.6249
417.533
5.94867
32.5869
11.6306
-4.85834
54.6926
32.1914
45.2698
43.747
59.673
8.19426
46.0457
43.0184
51.7834
11.7103
-0.534992
16.6576
430.693
10.6943
9.37534
-40.4905
56.1213
-21.2508
15.0489
12.3773
75.5128
46.3829
17.0377
-9.29419
14.0693
27.9628
7.58548
3.34096
19.0986
14.0834
29.8205
16.0293
-15.6299
-28.5159
1919.56
765.61
48.1704
94.286
2.42972
7.99912
-14.8948
24.6892
3.25842
35.0268
6.83575
12.8445
552.484
28.8659
46.15
12.3157
25.0184
1363.77
16.4831
-1.54759
456.562
68.1942
-7.11009
-3.07772
-14.2287
108.747
-5.75619
47.1839
52.7661
2.51755
56.9383
18.9625
11.4432
17.2582
-6.49832
36.6753
55.5315
10.9024
130.635
525.226
-1.13506
23.087
10.6084
112.5
8.62917
31.3903
-18.5696
-2.79732
13.4801
32.0859
81.9448
40.1286
49.7027
0.611834
16.409
39.0251
46.3518
38.3062
263.445
47.4207
15.9097
67.13
213.874
60.8078
38.6755
9.89409
17.9968
48.9132
7.34805
-33.12
279.325
29.5779
13.4764
-38.3905
11.0799
36.644
4.98483
1024.71
276.001
-30.8685
-20.9755
21.9335
8.07892
12.3238
0.50286
47.178
61.3545
20.0343
-4.40865
235.766
19.9131
-8.299
17.9848
184.314
187.913
37.8078
-11.9545
392.408
50.986
15.6629
-21.7249
80.6359
179.776
32.2038
28.4432
-14.2762
30.2069
11.636
24.0657
598.046
17.8645
17.5646
23.5569
31.774
149.235
5.07214
9.85782
16.8716
17.4648
-9.471
8.7343
52.5303
14.2514
9.92044
423.07
667.339
2.23572
-22.262
1.35999
27.3568
-17.7935
14.0955
34.9412
727.75
514.062
7.0387
301.81
10.9141
12.6187
312.695
34.5581
2.94995
-25.6679
556.228
11.0962
836.447
13.2077
707.99
58.454
49.5126
1433.5
484.546
-2.51144
299.446
-44.464
-4.6316
5.26143
41.8121
30.4777
19.2963
28.6139
3.84585
42.6138
361.684
38.9895
507.451
-17.6224
30.6406
16.3202
21.1211
9.69681
25.5269
43.8313
50.6508
48.5917
50.9445
92.1615
79.003
-12.475
-12.4021
-9.14844
32.058
34.1248
60.1885
600.885
386.524
338.671
78.5018
16.5246
348.026
4.23563
13.1235
17.4648
9.26966
394.792
-16.8102
-10.1115
51.1499
-3.57704
16.9427
5.98385
3.97492
1.84194
5.10812
150.699
40.4753
-38.4082
437.634
4.95618
257.359
19.3083
20.1572
160.839
28.9359
227.838
-8.80133
-11.6136
2.10497
60.8365
42.0671
53.6681
-6.9725
54.5354
30.8563
-6.17455
12.9702
-5.00901
5.71141
59.5629
7.85421
-4.65731
-8.69386
14.828
-0.837326
38.718
-6.0271
-10.8921
-25.2463
7.1355
11.8271
349.069
32.9386
81.1405
-6.9934
9.46805
39.6817
50.1101
31.2787
-0.273991
40.8636
33.3118
53.6463
-12.0471
60.6256
3.2017
275.104
66.3201
-10.574
-23.599
22.3548
330.128
71.858
25.0792
228.858
21.0063
17.5646
-6.31266
37.9473
-24.5719
22.1468
842.78
28.5985
727.143
26.9759
13.7166
21.8528
45.034
15.5426
37.0125
-22.3177
401.126
19.6915
-9.00868
-12.8917
-9.88441
12.0176
4.86803
10.3175
19.9487
41.7971
10.7868
159.381
16.3668
18.5924
22.578
5.21503
41.5874
679.377
8.533
286.095
-21.0196
-25.8847
-33.2196
-25.2463
250.764
-16.374
47.9311
13.6741
41.7323
-37.3836
285.184
-0.489708
28.1005
-17.447
22.2148
29.6192
6.37707
-8.299
-26.9927
36.2627
-41.7759
-6.98986
4.07461
10.5343
28.8388
32.2453
-25.4731
45.0286
505.864
64.0629
45.3098
341.724
29.6879
565.092
264.941
62.9122
1.1836
-10.7785
-24.8979
-7.70529
50.2578
-11.7945
32.3466
29.9901
268.73
28.7092
16.7659
13.1749
-0.741162
-1.32395
33.2644
18.9118
5.98385
284.71
23.102
35.2001
13.4764
45.7645
50.4353
27.2737
55.5846
-30.39
-24.0106
219.779
-6.50566
-24.7236
33.1779
-10.6617
43.5962
42.3089
36.1629
34.236
1.97178
32.1855
70.7248
-0.0104825
29.4046
20.3407
57.6747
-15.7483
23.8164
115.809
24.6893
49.4535
180.297
36.2777
28.8748
50.6508
26.1029
19.0853
32.1914
279.528
25.0792
256.969
30.1839
39.747
18.4435
3.96656
209.019
439.229
46.0457
28.0259
-8.18673
-18.9497
1.32401
79.1983
-14.9875
41.8276
153.573
-11.8804
-2.61523
448.452
37.0125
-12.9474
13.1946
27.1877
26.5986
17.4798
33.8224
48.3186
197.742
-8.69386
6.40906
46.6871
33.0958
-3.39588
-6.98272
17.8572
-11.6052
34.3158
467.135
32.4148
11.7473
20.7124
54.6743
25.6565
-25.0234
9.09634
23.997
1.45267
25.1177
25.5353
-12.0471
-41.9853
15.648
-2.4205
26.7433
-7.16979
-19.4507
25.0907
6.00837
40.0258
70.1043
84.199
5.96687
26.5291
-8.72685
-8.65401
-11.0225
32.058
-14.6009
33.436
168.884
328.66
198.566
-17.5571
-18.2747
-43.3125
16.5246
125.567
53.2129
2.47225
-8.1323
37.5377
22.02
-31.688
0.0761428
-2.79732
165.145
-13.6325
161.943
-8.25043
-25.2897
83.4359
15.6044
39.923
35.1497
27.7807
20.1149
48.4515
23.5647
4.31713
33.364
16.7184
65.1851
35.9652
6.58709
13.7949
54.1834
19.9774
-5.26995
0.513547
-2.23483
18.1854
23.0444
543.806
-20.6252
1.29365
-10.0308
278.87
1235.76
821.912
51.718
-24.9093
187.913
-30.3685
444.48
-19.4507
845.932
39.7416
-4.85834
31.9101
24.2289
11.5891
7.8285
34.0254
21.2582
43.3254
15.3841
-7.79343
20.8332
-45.8537
-10.5464
1.78898
-10.0608
3.21314
-11.7945
34.2207
18.7457
21.2129
477.786
-19.3767
13.1749
-3.19802
27.6422
0.171092
15.0687
33.96
-9.88441
25.1361
-4.5023
328.939
16.2006
336.07
268.559
40.9552
38.3062
-57.0202
3.87907
-25.6679
-28.4802
29.0282
3.4118
-5.39129
43.9412
21.8089
15.5163
12.3746
75.1502
-2.87685
-24.9152
-22.433
-15.7104
36.7473
-13.9452
15.4104
-15.1407
-12.5053
43.4615
-42.1386
-2.96127
-32.4965
-4.15303
-22.1365
-38.8418
31.3038
36.1899
11.737
535.188
127.992
613.323
230.608
763.071
-0.0104825
31.2787
-6.28271
12.8445
56.9769
42.4019
6.69353
2.52956
-17.413
22.9952
3.36469
2.20054
-12.3546
33.7842
172.28
-7.15159
30.3173
55.0642
-22.2669
30.3767
243.331
65.8107
-25.239
36.6753
33.6481
-3.2822
-11.7794
-33.9422
10.9024
-15.5426
338.071
9.26966
14.3565
-9.31392
38.6142
27.6422
22.6599
90.0313
20.9764
47.9715
595.026
23.4658
29.319
9.98216
15.0776
-34.0634
21.989
48.4515
83.2838
180.986
176.014
225.501
37.5705
98.4163
-1.19759
13.9053
3.11076
18.3358
-29.4715
4.73873
18.3799
56.8046
36.6867
26.7926
-14.4897
7.59398
54.6743
38.775
117.406
20.3407
8.94893
154.428
4.81947
-0.755812
25.6905
12.735
303.925
347.866
49.4535
6.00837
8.16668
221.904
31.9101
20.4807
169.011
22.821
37.7735
-18.0972
-3.03181
3.97002
30.1839
25.9398
-49.6018
-10.5464
32.9272
67.3813
147.361
-20.1488
-22.6978
-9.7123
-8.88284
259.36
-14.3943
-26.3376
16.2306
-14.9361
-8.23743
19.2908
5.1534
2.23572
215.744
-28.1431
-0.926862
38.4583
16.2006
13.7303
549.669
-11.702
20.6998
14.4927
27.8367
4.82402
26.3679
-13.4876
44.0207
466.306
326.318
285.724
47.6893
23.683
11.7682
211.026
59.2361
-13.9452
96.7469
-2.28124
11.6023
-4.65731
218.179
11.0799
218.628
8.96543
8.00981
-28.9945
327.406
21.6942
467.145
82.5566
26.5633
31.3694
164.907
42.5231
260.221
51.3547
49.8982
27.3083
4.86639
26.8924
-6.16863
30.4915
-19.1241
26.5634
28.8388
39.7416
-29.2212
-5.27753
34.0654
-12.8262
-10.5281
67.6652
49.1173
-13.4156
152.018
36.6753
-34.4237
-7.03033
5.08721
-33.9422
24.0209
-15.5426
442.767
359.826
-18.0017
9.26966
336.696
-7.43986
-0.741162
8.04638
687.313
-18.5696
-31.783
6.57301
-18.379
-35.6394
-37.9954
-8.59708
17.9865
51.8078
-7.41116
10.9141
10.7446
-7.77052
34.5581
2.94995
99.4564
-20.0457
3.37897
-2.83095
14.6562
11.4753
21.4811
64.9124
154.804
4.61942
8.81798
-11.1886
12.4006
-5.77041
-21.8756
549.191
15.3505
-14.0276
43.78
282.147
27.4736
1.46917
4.10038
-8.85678
40.346
7.1355
7.9889
141.634
34.2888
-1.37121
1.97178
31.3694
1.86358
12.538
3.08762
1.60008
142.063
22.0674
18.0391
19.812
-8.25208
494.207
88.5875
-41.6129
427.614
46.1416
0.727817
236.803
9.42135
26.1029
2.21874
47.1839
50.892
-36.8378
-18.0243
135.155
294.427
17.2582
24.0657
2.0925
-34.6093
-31.1611
12.3125
453.99
-13.6535
-20.8238
-2.21603
-0.550054
21.1022
-5.61719
-27.372
21.2129
-15.6286
216.651
401.6
-16.6955
-7.42012
20.9764
515.595
25.1361
-2.62823
-25.2897
38.4583
31.1931
204.885
38.0489
94.3165
18.3335
41.5874
10.3352
-18.0642
35.4427
199.888
-13.5234
-14.6403
105.938
-4.1089
15.5482
13.2162
45.3039
51.9841
24.3524
21.9084
27.7451
20.1933
45.7325
53.6463
1.11825
62.4997
8.8239
13.6249
-7.87971
22.8153
-5.23602
-31.0953
43.1545
-39.9478
59.3653
18.0958
539.51
276.647
2.87201
-4.55413
14.9074
335.924
-22.6978
24.8504
1.87907
8.09445
-1.97473
38.7194
35.6637
-6.36336
2.42418
0.171092
-24.2867
-27.1602
11.606
-20.3879
6.98218
49.499
169.786
-12.1713
21.5918
36.2191
24.9305
449.318
30.0702
-13.2667
-16.2534
20.7039
-23.576
42.939
-6.45952
98.6881
142.024
579.439
6.13575
57.7353
154.992
21.1974
424.032
-35.0516
-21.9859
1.97178
11.2339
518.536
34.9467
420.546
46.15
16.0639
-21.3705
41.8849
-41.6129
11.5709
-11.9545
38.2091
-7.11009
10.0407
-29.2212
24.2289
4.0928
37.8136
306.116
-12.8966
92.0281
7.88789
5.32504
-7.27783
-17.7427
-3.83322
408.011
170.331
9.02837
-24.9129
19.2282
2.47225
-24.9989
15.0489
458.405
34.2833
-20.4436
-29.9089
12.1952
0.361653
-11.7585
42.2065
524.073
29.8368
-20.5255
13.4764
-30.8942
-10.5679
2.66093
64.9549
14.5876
-5.26995
-14.479
125.202
39.938
12.3238
0.50286
-3.65042
39.6817
186.917
-9.38081
23.7824
-15.2665
5.2563
12.6971
113.616
12.3157
81.7031
8.15176
-11.7908
-5.1158
-43.487
20.9412
-25.0729
34.461
24.749
24.4139
16.7326
9.715
41.5617
21.2582
3.97002
41.4283
247.768
24.5813
10.3683
-23.6649
4.8162
-3.83322
8.83534
-0.550054
22.9763
16.8716
6.3612
-5.02402
5.52153
1566.08
-38.7422
7.58548
20.9727
-10.5679
-2.96127
20.4502
14.3552
8.96543
-9.01808
-5.10865
-12.1279
158.935
29.4298
73.6712
36.0999
45.5332
17.3695
26.5633
61.3545
-31.8696
40.649
432.249
522.59
241.389
-6.04359
38.2362
18.0391
19.812
1550.97
377.194
-15.376
0.326475
-0.710069
223.4
-14.3221
6.38605
33.7842
22.3548
62.1764
532.527
-3.52625
28.3098
56.6136
-32.7352
-33.0352
25.4309
414.084
-20.1488
-41.7644
-37.6903
-0.341965
-17.4166
-7.00877
534.114
-1.27588
-15.6286
-11.188
-38.2225
-2.34286
-41.0584
-46.7755
0.950814
-10.8827
12.1493
42.9397
45.1605
-39.3452
331.75
58.3671
-20.9399
131.664
27.2591
-1.26729
77.2739
49.3885
39.2432
2.01292
14.1864
-30.3531
-27.5431
30.7739
-37.8052
17.3965
44.3985
7.52412
55.9614
20.4646
36.3798
45.0773
17.1663
10.8209
-14.0019
-26.5977
50.2454
12.6741
15.1349
31.4777
40.3901
34.9966
2.32139
561.272
43.4601
-3.08509
15.228
3.88243
-20.4335
37.1998
31.4285
17.4202
-6.33227
163.43
255.543
-14.2287
95.6284
-24.4968
-33.3885
26.5291
-16.2231
32.058
15.3841
-10.2465
-21.7908
33.6481
-0.690465
-3.2822
6.96127
-60.1791
-0.341965
-51.1498
7.98376
-20.6097
-64.8533
-5.02402
-11.3451
-11.8804
-27.5609
-24.5111
-40.6163
2.23201
-44.0127
-6.81979
30.7719
374.649
-54.7528
-5.26995
-12.6049
-8.37973
-22.8496
410.913
6.70164
1.97178
28.4373
209.406
28.1005
-4.32855
402.65
31.4932
10.823
49.4806
-8.299
342.198
835.287
13.6249
11.9148
-31.0953
545.404
417.783
-24.0182
35.8995
590.974
-31.1428
292.553
19.1323
720.639
16.7815
488.441
15.4585
-9.7123
108.146
19.2282
-1.86906
-42.3645
99.9237
-3.8488
-8.23743
-8.82022
-6.09099
-20.4436
155.624
59.0469
-14.6309
-31.8913
-0.514081
6.7421
19.7177
38.0932
0.567616
141.971
10.9206
14.1447
582.255
33.4726
1.7239
23.2613
64.0179
4.28026
1.28928
43.4852
10.89
154.753
26.7398
312.479
31.2787
1084.81
37.1154
42.6821
17.6215
25.5353
38.5527
-38.2371
8.8239
161.676
-13.5019
7.82274
-23.1989
41.9573
19.1268
10.0407
561.11
48.7767
39.6876
-1.15774
-16.6447
43.3024
24.7545
193.247
-2.75019
-27.413
68.5344
28.0259
-10.0608
13.5844
1.33907
12.9094
7.1543
22.9763
52.4789
2.47225
14.8919
108.06
16.923
10.5032
9.92044
269.397
403.095
99.1773
567.931
16.4594
204.631
203.364
-4.94572
16.7021
8.533
10.607
-13.5234
-10.8921
-29.4715
902.939
46.2963
53.5533
41.7851
36.1101
3.84585
67.7927
83.8433
-37.4918
6.91584
-10.0308
5.34821
33.3673
29.5637
36.3621
16.165
-15.7953
43.759
66.9199
11.7508
-15.376
17.1931
-6.33227
60.6979
-16.1027
7.54729
-15.1265
-7.15159
26.5291
-6.85279
26.4588
28.3098
42.8064
129.529
-12.1205
83.1569
31.0531
157.336
19.9243
-2.40906
1017.41
-28.661
6.10969
-5.61719
-12.3795
1364.92
-23.1248
4.29825
40.7607
-17.7898
255.235
529.847
47.9715
-6.54906
115.295
231.122
210.463
-17.3242
1.72585
352.414
27.7038
514.459
45.6541
27.0238
-13.9558
-2.27897
-5.26995
-3.23459
6.94096
39.938
45.4702
15.0902
47.178
29.4953
35.0268
362.908
168.392
119.574
44.5562
49.4806
68.6388
77.908
32.5146
-13.6649
19.2471
-13.5019
9.75651
-6.82585
15.7564
-9.02566
47.1839
26.5291
21.2582
7.71815
421.864
28.5026
35.3101
13.8165
12.3125
1.1836
-5.15626
-26.4459
13.1235
-32.9942
13.7166
24.2622
-13.7545
-7.43986
49.8586
109.246
48.2569
369.159
-23.0029
27.3568
10.3175
-2.54008
28.6786
191.24
-4.07839
12.9702
-10.6312
411.887
-1.51612
-21.5239
23.1653
19.5275
514.531
29.3477
5.2173
0.513547
19.7313
-7.85703
11.8271
184.151
32.9386
255.429
24.8657
-48.628
28.4373
85.7173
-15.653
35.2414
12.6971
83.6314
16.0639
-2.62988
25.0184
-34.2796
37.9877
-4.13158
755.575
27.4009
49.4535
65.6433
26.1029
-9.02566
24.6951
111.213
13.8348
22.7107
32.058
21.0063
18.4435
26.4554
10.3683
259.319
34.8013
-0.0850911
6.8058
9.83627
-2.40906
65.3833
33.3912
-11.7945
15.48
234.263
356.812
11.8426
11.1437
204.33
1.1329
-3.19802
33.2644
-3.67199
145.254
-9.14354
236.1
8.26951
10.4902
25.3399
29.319
452.218
27.6534
31.9442
22.1585
3.24832
37.2071
7.34805
-31.2459
18.8299
20.2076
22.8467
426.378
94.4902
-17.7039
57.4587
383.779
29.6243
351.769
504.706
6.11483
385.263
15.5482
15.4954
423.865
16.3769
97.441
23.7824
-15.653
85.8411
29.5637
532.99
6.69353
-2.62988
49.3812
12.572
463.401
7.82274
10.5343
53.2017
240.551
41.9933
344.694
43.3957
15.636
180.627
13.3403
43.3024
24.0657
30.2035
15.9905
-6.79827
34.8013
1163.1
4.21407
-11.7794
194.694
35.2653
-23.0388
-20.6097
178.775
26.1363
3.00697
121.346
-31.688
-1.79792
17.8174
15.3542
13.3453
6.98218
-25.4637
21.7346
-4.67499
44.0805
19.9487
38.0932
19.3083
327.813
-18.1275
382.399
265.71
49.0837
-8.40544
180.587
2.66093
34.7699
18.1033
20.2098
-29.6328
-18.2271
-14.0019
36.926
38.064
64.2109
43.6592
22.9917
74.4729
-7.50675
3.08762
74.5967
6.79466
-0.802731
-28.8668
38.1368
20.2313
17.1931
-2.58414
13.8463
17.2528
-16.1027
18.6067
86.4289
652.374
90.3468
288.309
39.5738
21.6127
46.0457
382.224
-0.534992
-2.08309
27.769
5.07214
-7.00877
11.2494
-23.6239
309.819
-2.5101
20.1459
-1.79792
-13.2667
-25.6237
7.58548
93.2961
-1.51612
56.0575
14.1552
-0.404901
26.7505
59.4148
13.6111
229.716
73.6442
165.421
-1.77635
45.3039
-9.86004
93.6928
-26.8974
5.34821
44.6117
32.614
2.9454
-8.25208
13.774
28.6174
-26.6204
-20.2883
-4.4582
43.8313
-49.9294
-16.1027
301.591
-46.507
17.1988
51.2433
25.0792
11.4663
511.819
28.5026
33.9516
-6.49832
-12.4205
36.6753
-30.0701
-6.31266
15.4585
-28.646
-3.00913
759.595
-4.38417
16.923
-6.94615
113.849
-18.5696
42.9553
223.103
361.288
5.98014
-32.7683
11.9209
37.3168
27.2737
-0.637371
846.673
-1.36052
0.990601
24.9455
339.699
36.6867
13.6741
6.12506
39.6817
1.86358
134.352
297.703
-7.86216
34.4881
46.15
-12.0471
-0.546432
121.431
-25.9104
-36.3173
-8.98416
-16.1962
-8.60648
20.6657
20.4807
300.183
217.684
-8.65401
18.9625
33.932
26.4554
-10.2465
21.3127
23.5569
58.011
525.922
-14.5266
8.83534
-32.4092
-5.13471
-3.00913
39.9536
93.6026
-23.1248
241.811
-25.6868
1.40527
20.7858
4.69895
-9.00868
-39.3875
-36.1213
649.2
-36.5341
283.961
8.1081
2.44168
-1.78896
-11.5747
18.4664
47.6765
11.3753
-49.0949
29.6487
-42.4903
-31.7699
82.8168
-12.1536
10.0468
-1.0872
74.1253
23.7255
-26.6418
-35.255
4.26168
-19.6241
-30.3458
8.07892
239.086
47.4073
-8.86747
11.3421
69.6668
861.581
-7.50675
-2.53458
20.3407
50.2339
92.5841
16.0639
51.2553
1558.68
2.38047
-37.8648
-6.33227
167.178
8.16668
-2.98428
56.273
26.1029
22.8335
35.9395
54.6401
11.8879
17.5829
2.09595
60.169
30.3767
20.3176
-1.65564
-23.3649
-1.40813
-26.7719
14.6506
-28.661
17.3541
-13.1135
-19.8757
264.841
13.0178
46.2156
13.1749
-17.6078
349.982
32.0302
11.3205
-17.7898
-5.77041
-21.0219
22.8467
-25.272
36.2837
0.786866
5.45768
14.1552
10.607
-2.27897
-12.7662
-20.1012
-40.2389
1.5133
21.9335
32.3518
32.9386
37.579
30.3114
31.3694
3.73765
18.1602
-21.2752
35.2414
7.07487
883.44
33.0316
-26.9927
-8.71484
-23.0352
28.6174
-4.13158
289.334
24.749
15.6629
-4.85834
15.0436
890.514
-9.07811
18.9625
19.1323
343.173
105.646
25.4309
37.3962
6.8058
-14.5266
-32.0681
-2.21603
-17.4166
9.85782
7.50127
0.739002
26.8351
-11.3451
-21.2508
348.633
510.879
-0.468795
-7.32517
11.3205
-13.2667
32.4723
133.148
18.3335
395.786
-15.9017
25.0393
23.2757
26.0724
34.7699
164.513
-25.8847
-18.2271
187.046
27.5557
39.938
13.6111
197.856
41.7851
-1.37121
-37.3836
46.3619
14.982
323.633
48.3598
25.8155
48.0241
47.5071
-9.91676
971.273
18.3572
-14.6661
-28.8211
148.779
26.6231
-6.73241
159.347
134.799
13.4631
52.8061
45.2698
25.0792
11.4663
71.4134
52.8655
33.9516
0.997942
23.1868
8.83534
26.0279
-21.1648
37.9688
-5.61719
309.96
26.8351
57.9954
69.3969
-26.9781
40.7607
37.6524
322.416
19.1023
263.396
570.246
14.4134
506.026
-5.77237
32.6316
-11.1447
21.8514
-45.3825
-76.4845
1409.81
-45.8611
-75.3234
-11.7997
343.537
-35.1146
-17.6612
-20.0591
40.6188
-18.2933
7.77278
-29.322
-1.30293
-27.5954
1988.2
-26.1026
118.247
194.621
-85.8164
262.923
-64.3288
-37.2544
27.9018
-39.622
10.1342
50.6508
11.1104
-9.02566
230.802
26.8804
-1.15774
0.221887
9.56918
54.7395
41.4479
6.32019
22.4037
-15.683
-20.1488
-30.1941
102.524
19.2282
-18.7357
-10.5054
13.7166
35.5066
-10.0064
10.5032
41.5911
13.3453
7.46414
387.418
43.8768
244.748
-12.1713
31.1931
51.2116
20.1572
41.3146
12.7882
29.4852
72.8143
45.8025
0.13094
17.4356
-5.77041
24.4521
18.3335
6.58709
68.1429
194.738
169.703
31.2218
7.09136
-12.7662
17.8572
-9.7311
25.6816
234.841
21.6942
36.1629
0.0977161
-7.50675
23.7824
14.332
258.347
385.636
316.016
44.1749
-23.2446
32.5146
57.7126
20.9412
25.5269
28.8388
382.696
4.41854
20.6657
-7.15159
32.1914
22.781
-18.5188
58.2949
9.07317
37.6998
-4.9242
36.6753
14.9074
16.1761
482.101
-15.2016
1242.16
8.82028
-7.00877
-10.5054
84.2323
76.2007
36.1574
20.1459
-37.3102
-25.2861
43.3303
3.71601
12.2214
5.16463
432.994
-2.02228
21.2279
15.0817
1646.39
0.786866
44.8131
19.7774
4.98483
134.528
-31.5069
-14.479
29.4298
47.3443
17.946
54.8508
-3.65042
145.687
-4.32855
29.3245
-9.79173
10.5428
-4.50394
36.2627
-9.91676
30.4915
-7.87971
30.7129
25.0333
199.415
65.6433
27.977
17.2113
34.0254
943.299
2.59039
32.081
65.7912
62.2358
46.0457
44.8925
3.05767
22.9547
69.1314
39.0134
-0.550054
232.872
594.084
2.61307
43.7017
30.0415
25.4958
8.04638
100.276
-3.52134
-5.77041
-4.1553
23.1653
58.8829
284.694
162.206
87.4437
15.3448
-1.36052
-20.9755
74.168
68.022
17.3695
-18.6429
19.067
5.13249
-35.6177
468.243
31.4932
10.823
28.8659
57.3944
19.8589
392.335
-4.29456
9.87673
18.3572
34.0597
250.415
32.5869
39.7416
27.977
-33.3885
43.3957
15.636
10.0867
-7.27438
217.095
18.9591
10.0683
38.5494
35.5222
26.7029
-11.7794
40.8875
-0.550054
0.487493
1.87907
-19.8757
31.7585
653.413
13.1749
-10.1115
9.92044
37.0125
114.394
29.0618
-7.64448
-16.2534
5.71141
7.0891
13.4764
-17.7758
16.2292
-7.90117
7.84851
-10.2538
1.5133
4.24077
29.1904
176.718
30.4879
0.0977161
44.4879
-20.6252
33.1528
3.08762
-0.273991
-13.4844
27.6896
4.81947
-34.489
-24.7463
19.9047
40.0832
17.2528
46.9027
35.4733
30.3297
56.5542
41.5217
815.862
11.9607
24.5847
140.754
29.6879
35.8257
-15.8687
0.697995
645.747
676.453
361.004
-15.5275
14.7835
4.23563
9.37534
259.36
-1.27588
33.6325
4.98617
319.724
21.1648
-33.5621
-3.67199
23.4396
34.0948
-26.0101
-5.65432
-32.3732
4.52138
59.0731
100.534
28.6786
233.801
-5.95245
647.927
10.9701
4.57301
66.6682
-50.9689
28.9486
-10.0502
-18.2169
-6.88307
9.45954
215.11
12.2093
336.134
19.5275
31.6946
8.533
16.2292
-26.6418
-12.7662
-3.23459
20.0594
-5.03954
13.6111
10.4498
13.6741
103.576
528.584
28.4373
25.7472
20.6042
53.7675
16.2061
56.9769
96.7498
27.3083
55.0034
-11.7908
56.7284
-0.383447
40.0832
376.553
28.4432
20.9069
26.9532
20.8366
71.4134
43.4951
29.6879
22.7072
-2.75019
-8.67234
59.885
34.1991
5.08721
9.16131
426.945
35.0572
32.3466
29.9901
2.61307
8.7343
37.5377
3.00697
44.5088
3.82428
50.9614
-4.26221
8.61616
29.8368
191.768
28.2002
35.2001
70.3053
487.934
40.3921
36.844
-6.98272
6.6128
-11.6052
-0.555305
45.5602
36.0999
61.0496
7.59398
46.3619
22.4783
40.649
21.8283
-0.273991
29.6192
63.2969
66.7648
31.0564
-6.37801
6.94983
60.4765
8.98688
9.69681
4.91213
94.4311
24.749
-8.69992
-16.1027
11.1104
30.3173
133.351
446.671
50.7986
32.2507
9.58876
570.414
37.3962
27.4205
-25.771
-21.1497
-15.2016
-5.96416
244.116
39.3604
50.4991
31.2231
24.4193
-11.9856
27.6422
16.7184
-5.53299
43.4615
53.4387
32.8959
12.4811
361.29
2.22631
-33.2196
17.8572
173.927
21.9335
38.037
39.8582
39.4531
62.1705
48.236
33.7227
18.1602
48.3043
14.2909
17.9379
-26.9927
180.566
-17.25
41.5559
23.2166
242.141
-3.07772
126.326
52.5249
26.1029
-27.7663
217.724
20.9069
17.5101
-3.03181
217.614
11.4432
43.4951
14.1164
294.926
44.1716
10.5539
9.83627
344.293
5.41317
286.182
41.7169
11.2494
26.9759
186.131
3.1121
-15.7337
6.17231
231.915
5.79329
30.9359
24.7245
0.226788
131.152
649.787
47.6249
57.3419
403.282
68.4313
482.311
15.7794
57.9315
25.3996
46.2143
-19.1456
469.03
-30.3458
50.0445
64.3009
49.2184
58.6517
315.346
11.3421
388.258
110.08
13.108
33.0727
52.108
7.07487
17.6215
56.8775
19.2471
-18.4142
10.5343
51.3276
15.3787
-21.7249
56.273
37.3473
122.159
13.7619
22.7107
45.1764
180.302
24.5813
195.601
23.6724
5.08721
533.9
16.3165
116.68
1.87907
10.1093
30.5832
144.155
547.317
47.2096
19.4171
-21.7019
-18.641
-25.9373
-76.3046
-39.9402
-7.91975
-10.8627
31.5048
14.5481
17.009
5.24082
1.43989
538.892
6.88559
4.19546
-12.1919
34.0898
-12.8419
-18.0776
20.4326
3.98356
-24.2286
-15.2741
321.909
-17.4772
-7.2693
11.0352
303.048
0.763855
-0.133989
47.1839
212.062
-8.72685
-4.90588
52.6727
15.3841
26.4554
72.2125
-1.17607
44.1716
14.9074
7.9622
1.33907
693.195
10.9024
24.8504
26.2419
216.257
275.544
38.0314
52.0051
1877.99
727.214
23.4396
4.10979
-1.64728
18.7085
11.0962
15.3505
38.1578
8.28313
319.881
-36.0307
-9.31676
199.227
24.7446
87.7267
-11.6888
9.51274
-24.7442
51.8632
37.9286
49.6523
2.23068
-25.0234
-24.6369
3.38224
-11.6658
-6.74139
801.298
-40.1112
14.711
393.944
-4.35869
0.226964
54.3989
42.9695
82.7912
10.0138
33.932
48.4286
37.6998
255.571
49.7938
14.3021
30.451
59.6282
35.0572
30.4726
93.7083
91.7286
13.7317
22.578
3.34096
56.5799
-18.7128
803.714
55.1204
5.92186
-22.8937
-10.8921
21.9335
2.45673
37.974
47.299
19.0172
4.41117
17.4377
392.195
32.0946
245.637
-14.6019
53.9173
5.01164
17.0936
91.62
8.81947
57.8294
-15.1657
44.0916
-19.333
364.798
-7.78982
-7.71697
14.2774
12.3803
70.6691
-8.73046
-19.4593
2.72601
1.40297
-66.7384
6.21727
-31.4721
-38.6164
-14.3943
18.64
12.4824
873.371
-8.82022
-0.468795
-26.0658
845.28
960.473
28.4726
-15.0247
-2.38815
321.585
-30.9119
34.7102
254.207
23.1006
32.4267
-0.457564
-21.8756
13.2077
22.0816
-4.65731
-3.07166
21.6515
18.1033
-6.0271
39.7076
-12.6049
8.48687
290.119
35.052
4.33079
452.143
29.1904
23.0444
24.8657
13.2162
450.102
31.3694
-35.6177
-13.779
841.182
42.7376
55.5204
-30.7409
66.2478
-15.376
-20.2883
-17.5767
649.155
50.986
11.9148
-17.9768
58.1471
1.74008
-44.6329
35.9395
-5.32998
0.643479
-14.2762
442.501
39.747
24.0657
232.603
212.767
19.4387
28.0259
93.1683
42.8945
-0.341965
-9.92039
24.2146
-18.1275
31.9483
44.5704
300.209
-8.40544
71.891
20.4502
42.2662
-24.7678
0.513547
-15.3533
53.7926
34.3158
58.5887
32.9386
15.4954
11.3421
36.9009
12.4579
252.725
10.823
34.4881
-12.0002
47.5071
5.07577
24.8693
-4.4582
227.148
-8.69992
6.38605
7.84094
165.25
11.5366
2.51755
20.8366
58.4877
37.6998
38.1793
68.5344
18.6556
23.6724
943.994
1.66504
16.8716
-19.8757
49.3239
350.35
-0.741162
5.79329
2.10085
-24.395
160.656
30.7583
4.86803
-32.786
194.006
34.9412
13.7303
36.1749
10.7868
-2.37388
-5.77041
481.724
-14.6346
132.15
26.9134
2.66093
48.5612
42.4661
12.7136
-24.0106
-9.7311
30.5677
45.4702
4.30378
6.12506
11.3421
35.9336
25.7472
23.7824
27.7451
22.0674
49.4806
51.7722
-19.4965
58.7515
8.00267
7.82274
7.88244
827.134
156.311
29.8511
9.715
11.5766
24.6551
36.3236
35.8291
26.4358
33.436
12.2423
675.362
19.8087
33.6481
34.9168
32.3251
1.33907
14.6506
22.9763
0.00500751
[truncated: 31,927 more chars]
