# Supplementary material for: Nonlatching positive feedback enables robust bimodality by decoupling expression noise from the mean
Source: PLoS Biol. 2017 Oct 18;15(10):e2000841. doi: 10.1371/journal.pbio.2000841 (PMC5646755; doi:10.1371/journal.pbio.2000841)
Supplement: S29 Data — The corresponding mCherry fluorescence values were taken according to the gating strategy in S28 Data applied to the flow cytometry files (S27 Data) and were used to generate the numbers in Fig 3B and 3C and S7 and S11 Figs. (ZIP) [file pbio.2000841.s029.zip › S29_Data/LChITF Iso 6/1.txt]

"Y2-A"
2061.57
985.936
1986.61
492.987
735.306
1190.41
976.789
1126.75
723.08
1391.15
2264.09
189.751
704.516
610.857
1045.87
420.245
2546.03
1635.18
577.345
2512.35
487.928
734.063
682.067
640.607
1695.94
600.404
450.337
958.714
931.562
649.5
1764.53
1098.35
2885.97
1451.74
1104.72
773.21
514.32
1730.78
615.733
838.082
896.65
886.332
687.391
490.347
992.567
2403.12
984.857
1941.78
426.335
938.999
576.53
2234.05
1176.85
962.983
1122.88
1278.97
340.694
418.464
129.877
1686.54
1996.88
566.184
1578.73
451.791
1463.71
1777.14
1523.57
891.852
1613.99
2437.52
1793.38
526.255
551.579
922.828
983.595
1323.41
1692.88
1934.03
1738.53
858.253
766.692
70.414
1789.25
1489.45
1211.16
1118.8
1354.06
1306.83
1040.44
740.277
1849.8
2282.79
1914.09
951.02
805.539
2654.27
926.011
798.219
929.448
2803.75
572.633
2281.78
486.318
640.05
1177.05
740.966
468.583
1537.84
1936.58
2858.37
2080.92
683.941
503.8
487.164
1818.55
1196.21
1586.53
1175.14
1353.25
388.039
223.395
1695.02
1351.6
712.738
638.968
2068.14
185.987
1374.74
2575.96
661.678
507.103
285.28
1297.56
1183.84
1549.76
359.727
2324.55
1968.33
1074.91
1463.8
1588.41
1080.5
1593.56
2505.77
7.40917
1402.7
746.704
1307.24
921.206
948.652
932.257
1469.17
1695.64
1221.23
945.716
692.101
1852.55
1966.82
1772.96
977.58
489.297
564.033
1452.5
71.3219
22.8703
1353.48
1137.25
958.118
1504.74
427.198
1364.46
2750.3
1998.21
426.458
360.755
4035
1006.44
823.82
1820.39
961.818
2172.74
1598.01
1390.46
1868.12
707.226
669.602
605.475
465.841
943.69
1321.82
1934.18
1180.76
596.13
1248.8
430.029
1372.22
557.037
1973.08
-3.1553
397.525
1091.18
914.411
1941.44
2144.07
1427.21
1027.44
1108.62
909.857
299.983
1531.82
1613.64
1266.1
2811.77
1145.48
1882.26
1860.38
1150.58
940.458
288.513
962.099
1036.92
821.907
695.43
2823.42
686.943
485.983
1801.12
1236.23
838.607
757.219
1400.03
408.947
92.4221
1008.47
2618.54
1988.25
534.02
1548.12
1691.45
1778.94
568.887
98.4453
204.983
2056.03
817.2
45.6495
1435.92
3269.24
3068.25
406.363
892.648
912.893
1274.84
830.123
1388.83
3186.96
648.881
62.8888
2352.89
478.881
712.277
651.011
547.294
1460.32
3166
1286.91
1371.91
738.49
1739.81
613.221
1136.12
2169.86
1220.61
1293.33
632.031
1649.05
1645.34
333.726
1432.24
1775.79
664.413
2076.6
156.257
1313.79
1209.88
1226.31
2961.73
1080.77
2305.01
2451.19
729.715
1192.98
2999.54
1229.53
251.038
1502.34
3231.79
991.477
1465.7
1064.58
544.151
1025.98
0.401028
1093.02
1467.08
2897.9
2123.54
959.992
2413.66
1366.11
635.451
308.39
1145.51
1803.9
1408.36
1773.86
1542.49
810.306
1178.85
756.354
3334.39
341.257
1576.2
746.55
982.879
1713.3
1439.88
2011.34
2428.93
1103
1805.66
987.765
1387.52
1821.66
1459.13
3803.15
1555.9
274.315
2361.42
1218.32
1450.63
1213.19
1855.71
988.501
519.555
730.576
1428.26
405.269
434.65
297.888
421.807
1007.42
887.824
755.356
907.045
618.499
870.636
1178.56
22.2221
1221.38
912.435
1763.86
1003.47
885.173
906.018
1997.52
44.137
1584.7
1215.44
621.925
1507.13
778.606
684.435
593.769
941.374
841.678
470.257
415.954
236.275
690.699
1284.19
1453.34
879.931
1336.34
1492.47
3495.2
593.31
1102.62
1079.88
606.025
1121.99
2305.01
586.259
1141.21
1299.43
1512.93
1775.81
1388.83
2345.49
1666.19
2471.99
1028.97
1284.41
1186.67
1956.93
1093.02
685.598
941.374
1636.28
740.167
630.729
1036.81
2587.15
849.946
667.877
466.709
372.17
967.688
598.249
834.661
456.701
1113.1
1425.84
1316.3
1833.4
469.583
1497.53
1116.14
800.826
1285.75
474.235
1445.08
1148.91
1010.79
708.779
974.915
1752.69
250.815
1023.83
1435.76
817.563
682.027
573.376
318.734
3201.95
2189.36
358.991
1687.59
892.188
1155.13
942.722
1547.21
1441.83
1121.39
865.248
622.097
831.762
387.838
1479.34
1132.5
765.685
2299.63
827.536
859.357
407.272
1857.34
432.822
434.126
713.044
2130.03
2710.73
2191.82
395.803
716.74
2123.41
1859.25
517.914
744.386
671.784
1139.83
1469.71
2405.02
1253.97
563.961
957.559
1315.74
1230.43
638.117
1209.77
2464.49
1518.17
626.046
1379.69
1618.19
888.747
957.338
459.739
1951.13
712.615
1778.4
1788
167.246
1713.94
595.013
1237.88
1178.56
2285.49
2850.62
869.3
940.546
1284.1
1571.31
934.318
1393.55
1981.93
357.682
659.116
3770.55
1594.29
807.225
1252.5
1537.89
297.843
1742.79
407.715
2309.3
1299.77
939.842
100.319
1133.94
836.543
1487.24
616.99
1202.58
1038.14
2514.67
805.755
765.322
999.943
822.866
1432.86
769.402
1496.1
5359.97
44.8905
1586.68
748.652
827.558
209.037
1034.58
1222.07
1797.34
628.194
1140.3
3559.25
305.163
1276.83
1591.3
1296.72
1592.87
719.784
432.078
1690.86
1275.41
113.378
953.019
1782.37
1715.48
2209.59
1386.04
1528.03
2796.53
752.202
1879.12
1855.23
1798.78
674.571
1700.48
1409.86
617.634
1711.17
1222.96
1332.6
870.783
2023.02
810.692
1441.98
1359.71
1339.12
652.073
1585.07
874.531
923.227
932.383
802.35
1626.78
1093.77
710.437
2700
436.835
856.556
36.2792
1484.64
1293.97
841.857
1643.25
717.679
2267.76
1331.63
781.94
2313.64
703.709
1039.23
1709.28
291.19
1508.69
799.458
928.333
5849.38
1593.66
1125.74
1128.09
575.015
1441.06
714.722
1091.27
844.396
1334.49
75.9978
1136.28
2280.88
657.71
2012.09
1753.15
121.035
825.415
2517.89
947.442
1203.53
2032.33
927.272
2243.43
708.504
1239.43
3116.95
1758.74
1278.51
613.259
874.879
1839.05
581.431
121.681
1373.83
1599.62
1387.26
2538.53
938.027
309.931
940.848
1028.09
946.5
519.294
1130.17
1454.95
1186.67
2399.67
706.924
1060.38
1485.42
855.982
533.039
405.647
636.388
566.074
1103.34
624.172
2263.87
385.253
938.392
69.1051
1456.52
1565.46
675.508
1219.64
618.571
1366.29
1212.18
670.122
1325.81
1767.52
1135.84
1476.65
2696.88
3672.61
2605.05
1089.01
1921.03
971.438
999.259
2051.1
973.041
1160.49
-26.5468
1717.24
407.143
880.678
620.227
1426.31
1648.35
161.624
3267.43
844.324
1966.03
1336.92
1130.13
751.669
2585.94
799.711
307.111
3124.91
2734.88
950.995
3300
1645.56
1071.18
906.247
2308.01
712.745
1571.37
389.027
1934.41
1040.2
2180.21
1360.95
958.516
2614.72
1098.64
1945.87
886.656
881.281
594.221
2002.55
1928.87
467.687
195.897
468.649
1380.02
1042.05
1728.99
2144.63
839.011
1352.98
1435.21
457.179
1479.34
722.076
1659.61
1135.84
1624.73
1115.89
1789.81
1428.14
565.127
1888.3
1166.71
1201.01
400.981
2713.11
964.646
2397.56
766.026
1874.87
75.4166
460.081
1011.12
232.516
1899.14
1338.15
1189.26
315.265
856.355
740.87
554.49
957.272
2205.91
698.241
1227.65
2572.76
1303.56
982.169
1167.43
2149.63
1013.97
1245.69
1454.18
1340.79
834.993
1910.79
1440.33
2038.72
1243.88
1768.77
1208.06
563.627
1702.46
476.155
1479.68
1216.72
119.111
3006
1667.98
331.482
1039.24
620.484
666.901
1418.15
1780.73
350.127
404.705
1470.33
1029.01
1344.78
1237.92
2095.81
2666.94
1414.83
585.804
1262.07
2274.26
904.339
1250.38
68.313
2145.7
835.442
1136.9
378.658
1400.03
2969.19
1340.4
415.733
1198.12
489.354
1158.64
2822.21
689.568
2942.43
1979.47
338.377
566.902
632.554
792.862
1915.07
578.216
1892.98
1603.93
902.785
61.6088
995.495
905.081
1262.8
423.446
553.553
624.625
487.409
2714.72
1931.32
939.004
909.029
1812.6
2037.98
2146.24
1217.83
649.02
1857.42
1191.82
1536.88
2134.67
252.996
1353.13
1252.95
98.5568
489.802
1846.38
1482.29
1341.74
784.063
1398.61
786.3
468.668
747.888
2576.08
454.568
730.621
1354.39
861.534
1142.68
235.822
1023.83
2747.6
1271.09
1377.31
1161.83
984.027
34.7762
914.998
4406.97
1067.28
195.897
710.403
1574.93
494.82
3347.75
1036.78
2247.71
529.79
1702.5
2367.56
708.021
2972.4
679.5
946.539
697.251
5235.8
2326.8
2322.82
2032.7
804.874
327.183
1089.66
967.393
711.118
1054.71
1582.93
726.45
864.515
594.329
1175.96
789.073
816.41
2020.41
16.806
1180.13
1967.48
734.946
1440.14
1005.99
556.448
448.449
439.098
580.842
1923.79
1053.99
914.612
350.971
2548.83
849.059
705.321
3465.53
99.7265
502.689
1131.59
1399.21
1465.05
1001.56
171.388
649.506
1240.74
901.88
171.585
1766.3
1116.06
862.203
2607.54
1954.72
2686.64
1555.9
10.6736
1708.82
965.847
561.412
341.231
1189.23
1453.44
759.596
1746.77
887.65
1341.93
1767.42
1621.17
735.306
2013.13
1159.04
1940.06
1354.24
1097.18
1650.22
1254.2
951.196
1039.17
1417.79
932.121
2108.39
1138.23
264.945
1052.65
1557.26
1576.65
207.214
937.184
1136.76
1635.22
1556.07
894.026
1475.07
506.67
146.559
585.577
798.753
1413.48
1248.72
1115.29
811.941
1247.06
561.194
707.602
1855.43
1122.08
1793.59
1971.52
398.371
1197.3
782.489
1315.76
741.895
178.88
879.55
1357.67
282.75
1014.43
2276.18
2563.82
1909.85
686.016
839.963
911.664
480.162
498.941
729.605
1032.83
2299.95
2289.98
1714.68
911.25
820.012
1822.59
1248.26
2652.51
1381.25
1206.13
759.419
1476.44
2520.53
785.937
1455.34
596.104
1415.99
1258.53
712.745
397.445
1343.05
1292.13
1008.34
1310.15
1366.87
631.942
825.457
1312.25
3651.27
307.569
804.445
1870.18
1244.29
1381.33
2141.23
630.14
441.34
589.451
879.069
697.219
1080.57
321.136
1291.65
695.185
365.119
325.994
915.247
4479.58
2890.88
409.582
596.553
1090.85
586.496
587.799
1082.24
1108.67
1301.43
642.901
952.203
1058.95
1175.71
1239.14
2425.91
840.021
496.318
995.722
1402.02
1638.4
4447.03
2449.55
853.745
589.391
379.555
1686.79
2084.03
969.998
538.527
1237.31
1201.98
4242.31
1120.6
2959.85
729.163
1612.73
723.989
1672.34
860.578
1379.71
710.71
1428.63
1538.83
1827.68
211.636
2932.82
2738.46
790.026
218.386
1274.5
611.655
1364.39
917.089
2251.18
875.891
586.49
1774.42
1671.57
255.576
969.958
507.071
634.469
461.62
1677.43
274.513
402.145
2193.48
1841.35
866.858
1606.45
1069.06
132.957
2632.67
1365.51
1447.35
581.933
682.41
2584.43
914.722
1557.46
1670.46
2855.07
1396.58
426.006
776.086
672.657
500.287
1076.76
948.731
1213.57
1029.8
2002.5
2117.83
995.839
893.996
1282.97
1207.57
2326.14
2424.47
1118.72
1630.11
781.392
354.902
1387.37
1280.14
394.627
2060.63
866.418
1010.26
6686.58
1298.07
847.977
880.032
860.293
2239.69
243.736
709.069
1025.5
1066.74
1474.58
589.05
883.155
1137.42
329.747
617.022
662.59
714.954
184.652
491.138
1646.14
1450.59
3140.17
461.442
1424.99
1703.2
1590.99
2099.66
1512.93
445.22
1399.13
1657.27
1414.26
669.941
1483.48
1611.79
701.078
991.763
1053.63
1222.33
1870.01
729.605
1130.28
860.063
730.055
2427.37
610.006
656.917
418.049
611.655
378.628
424.644
727.808
791.278
1342.53
651.604
1759.65
1174.95
697.713
1360.72
334.657
2735.3
888.907
1150.59
2248.22
371.964
508.967
815.593
147.95
784.843
1028.2
1993.32
700.997
678.589
862.178
866.49
1070.47
1267.74
155.949
748.192
998.567
2077.06
705.119
1047.47
1692.19
1175.18
1622.11
736.962
713.19
1873.13
1608.94
1066.48
387.163
781.908
1912.25
670.823
1074.4
823.315
1549.77
1487.35
1295.88
1511.59
1022.19
480.777
1260.22
1056.58
891.368
720.212
1072.94
1012.25
2535.7
910.113
1323.26
877.159
924.022
1411.84
2438.54
813.746
832.525
1726.49
1628.43
959.433
974.657
1440.33
620.77
1275.41
1012.99
1050.19
1010.19
2392.41
508.574
1399.36
1918.95
1034.39
1192.61
422.731
813.496
690.729
3248.79
1046.33
1499.35
819.144
1300.71
1003.3
504.992
416.444
710.864
2867.54
4059.7
1015.66
1448.8
1059.89
2569.8
679.406
2033.49
695.988
774.66
3081.67
44.4068
582.741
633.111
3405.08
1546.81
1466.08
1043.05
1193.93
1404.75
906.209
922.64
832.229
1765.28
1427.38
1413.95
1830.18
1055.92
463.91
1457.19
887.28
783.258
2398.9
493.057
2080.32
116.864
845.585
1531.98
911.197
2069.41
876.753
881.404
1685.26
2419.33
798.495
4172.71
2680.37
1824.51
3484.82
1376.56
1000.82
432.141
818.874
2396.61
1596.61
2549.43
665.854
1715.84
738.533
653.248
402.085
1765.51
1269.96
2011.77
1573.44
674.76
2337.14
211.877
1151.35
3418.68
1457.02
2208.05
660.11
1851.27
1541.08
622.412
3444.4
95.7198
1788.9
650.755
984.929
1059.78
1489
150.635
3138.19
869.735
1961.63
968.657
482.001
1711.87
3190.5
1357.53
462.087
646.704
1942.61
1985.67
2270.09
1701.8
1784.96
99.6049
1639.77
1439.44
659.849
1520.54
3058.86
1286.48
1570.87
800.665
2026.46
1006.84
1671.53
762.656
1088.97
1174.21
1824.4
1513.37
247.509
463.604
646.619
1785.22
770.912
398.661
993.02
1486.98
695.892
724.233
395.194
1633.81
2427.04
1391.65
1800.14
1698.5
912.813
28.0239
1039.45
1428.94
439.547
2127.24
738.49
918.674
3306.72
1430.31
1717.08
2630.88
1323.68
1705.62
2315.32
1423.5
1360.68
745.935
1421.61
292.127
536.049
1451.2
1825.1
279.602
2364.04
1207.74
839.348
522.488
262.498
1241.72
483.645
476.111
1277.78
930.387
1096.61
686.066
610.834
552.928
1029.24
551.822
1175.15
4980.07
890.563
934.153
1233.54
811.161
1273.08
1780.59
1949.5
741.997
1883.35
524.881
745.049
3407.99
572.584
485.515
1108.28
1495.57
2206.45
1479.06
1597.41
915.848
1748.41
179.587
641.634
1134.37
1785.18
1246.41
1026.19
1057.57
1049.62
3138.97
897.02
2982.54
857.543
1059.67
2144.95
2579.09
1194.63
243.237
1571.68
694.591
1319.91
731.858
1182.79
1275.29
1349.42
1371.99
857.12
1187.15
1904.45
886.123
1417.39
1576.31
1645.9
1109.36
1071.13
1113.65
1468.44
1213.46
539.863
1861.01
2024.66
686.61
1970.95
2052.01
912.347
1309.88
107.525
1773.9
849.552
1535
3150.22
898.894
1292.13
536.141
869.455
2147.78
994.567
2063.26
1438.24
1582.26
920.445
538.106
329.469
295.416
267.146
721.77
1985.74
1125.32
2001.91
1397.43
1975.18
2262.55
2199.07
1705.03
887.252
637.241
392.833
1131.1
474.316
1133.92
960.194
555.105
1213.39
738.783
392.119
1551.42
1831.56
577.079
3561.57
527.692
768.475
1493.63
1319.4
1022.44
603.222
917.422
330.004
1199.14
812.83
406.437
583.201
1989.23
3141.78
1392.2
897.301
2831.84
1105.83
3989.98
1863.42
935.302
415.956
1024.46
1178.01
339.302
337.509
1002.73
1747.3
824.971
1440.15
974.915
467.082
893.62
1927.13
1287.71
753.845
2745.37
1754.27
-8.32727
2065.67
1116
1657.67
774.699
952.092
1652.16
1601.12
697.575
1709.85
771.544
1053.13
1111.23
1490.59
984.445
1025.27
1908.87
2590.99
1556.07
820.754
432.252
1921.82
1802.07
1546.93
159.392
601.753
1010.23
412.966
1059.23
1400.8
740.657
2288.67
1638.53
1079.68
1560.96
1752.16
318.734
1450.98
3687.33
1571.4
374.945
1859.14
383.415
829.008
1291.65
1127.02
557.901
252.906
1354.63
723.296
2347.03
922.601
1303.54
1658.7
1820.79
426.448
988.233
1967.91
700.814
507.214
1232.16
1685.88
950.977
561.362
1022.41
2029.99
1711.87
1454.17
1491.37
492.221
1753.44
1304.92
432.008
2643.35
1030.05
716.059
2350.02
31.3262
1841.92
2096.93
1615.99
1747.2
1279.87
1590.2
511.836
673.462
718.149
3756.07
1485.82
1977.73
1497.6
583.305
1544.1
670.827
3352.85
651.344
86.661
1251.05
967.953
1725.13
652.241
1620.3
422.335
1606.5
1469.97
1223.67
706.43
1657.38
1361.13
1572.49
1391.63
2120.6
1640.41
1268.89
738.295
2844.17
954.995
990.523
1623.98
768.742
1293
1049.09
565.31
602.761
2020.49
934.206
1867.76
1514.34
1027.17
1501.23
1908.67
1175.44
1527.8
923.605
693.997
584.931
1634.05
1605.99
479.903
752.544
2236.21
1792.65
1149.8
869.699
172.48
1401.03
1020.16
802.522
780.915
241.431
568.545
608.264
982.162
1610.9
2673.45
1096.93
1411.32
1600.37
407.889
405.893
486.399
981.176
2826.47
1318.32
1392.33
636.791
1876.04
470.568
2888.04
1971.9
786.102
616.969
4248.95
1043.54
1996.1
1702.12
689.568
1282.9
1007.42
851.82
912.802
965.854
1776.68
366.113
982.433
184.36
2922.97
2797.66
1525.4
2176.49
194.095
393.705
194.102
68.5015
961.539
1784.02
1841.55
1678.19
1470.28
1160.14
927.84
766.6
986.431
4057.75
2399.24
1916.86
650.168
2110.11
429.304
838.162
986.803
941.775
1070.22
1462.48
500.442
1554.71
517.913
47.5533
254.302
1182.44
3090.01
147.958
2191.49
2307.54
1054.29
984.036
2253.66
1291.83
909.065
147.964
831.428
600.6
1912.37
707.539
766.868
831.058
1158.07
1285.22
2212.61
1825.91
2767.09
596.203
212.691
378.727
987.1
2853.92
1203.46
632.416
811.084
717.618
701.448
1876.51
1675.3
2723.11
453.701
1274.47
1297.53
711.139
350.851
1181.1
1727.58
999.47
631.783
907.518
1199.27
1638.08
1206.07
800.68
1041.15
909.857
3731.4
814.054
1806.67
1226.31
1284.16
1293.81
319.895
2484.69
1083.91
1183.1
3736.08
506.149
1522.81
805.01
555.323
790.999
1090.62
1389.9
911.695
1683.01
1827.32
905.846
1473.88
5304.01
530.051
2804.2
862.293
948.748
207.888
1474.8
1193.92
1106.15
396.473
1468.33
261.489
2222.77
1766.08
313.035
1580.94
407.374
987.062
2291.89
929.213
625.845
680.052
1303.97
2044.74
2266.83
493.015
391.778
1300.26
1843.29
1665.02
1567
543.441
213.802
1.95292
1847.93
1502.44
2605.99
763.859
629.421
1150.12
2261.93
753.776
1544.67
2702.09
3566.94
1707.5
2091.93
1336.08
1161.83
793.184
388.976
1026.05
2139.3
894.062
1880.4
1180.73
1187.39
1037.03
2873.37
770.943
1324.39
1604.11
1371.49
695.185
141.258
379.122
477.079
297.138
654.649
1851.72
775.776
1408.64
568.741
1108.67
941.607
793.746
507.037
1130.91
312.867
2224.13
1000.06
1010.69
636.281
1612.62
2202.12
890.347
1214.33
3485.48
1145.15
1598.76
-1.20211
1958.78
967.886
1793.92
1041.67
933.878
2876.91
2190.65
828.249
874.358
566.422
398.347
364.503
683.154
2077.18
1817.91
1605.31
2269.92
433.611
1777.92
1148.71
679.962
817.796
1462.33
509.889
1251.79
1350.54
868.592
1232.36
2270.32
999.893
645.718
888.682
1387.66
1148.7
1577.57
930.753
760.183
710.842
699.999
1726.11
905.351
1555.58
2423.84
877.464
1249.69
1074.43
1392.65
1934.51
361.606
854.717
3557.43
1043.99
1329.42
1250.07
709.502
885.23
401.472
1312.55
498.178
1302.38
772.818
1606.64
1349.48
2617.27
1086.12
1185.01
1297
764.532
895.146
88.9066
1459.04
913.709
184.033
2004.22
770.14
1097.81
685.25
1329.9
902.398
1087.05
2646.29
1370.61
1486.52
3428.07
2110.64
1261.84
2494.6
2438.63
1038.1
1180.57
1083.35
681.329
861.241
1359.63
1922.92
1663.01
850.892
2547.96
321.136
2002.2
1131.84
1041.66
256.654
853.403
778.298
939.973
828.489
1710.22
919.328
905.774
260.638
888.22
709.613
759.896
383.405
1198.35
1106.71
737.547
2532.24
733.606
644.577
2707.63
1663.51
1273.68
1631.01
1764.47
225.138
1618.24
1693.47
1609.99
3682.64
611.123
1043.96
1889.93
1304.75
1612.14
1155.99
38.0742
1623.16
490.872
1073.75
1575.26
298.431
287.726
1321.35
380.502
1189.26
1543.03
525.161
283.686
1112.62
2636.72
1000.43
1478.54
1964.72
2127.63
1108.64
121.966
441.479
1829.69
927.759
791.033
2225.38
1835.11
2399.24
1392.12
755.841
1731.86
605.794
1247.99
1589.12
849.094
1572.45
1358.21
2048.41
870.636
843.102
1052.35
2951.39
2774.98
1099.84
860.563
1531.96
1180.34
1411.73
1770.18
2338.99
1498.41
291.08
819.11
882.782
1008.42
2431.34
1434.04
2118.56
1209.17
1857.64
820.531
302.317
2668.54
513.405
1280.13
1605.24
468.971
827.398
485.515
662.255
1812.29
1850.81
2056.27
1494.33
863.374
961.303
887.984
2677.95
1250.71
1545.3
1147.08
2101.86
1728.49
995.272
1731.55
795.503
2480.22
182.823
1032.79
528.594
1022.04
1627.07
1303.34
2652.2
2551.04
858.915
463.117
489.602
7261.87
331.621
1308.24
358.99
658.251
523.909
469.51
508.004
937.743
826.529
544.585
932.081
1501.55
1022.07
319.895
1654.71
2328.15
273.765
1335.37
544.079
478.03
405.698
492.101
250.267
1790.77
1096.7
758.895
2527.46
670.228
2097.65
971.739
1954.9
1951.82
1070.18
1046.92
1684.72
617.909
888.02
1651.36
781.099
1461.62
1645.98
295.984
741.251
228.733
4734.07
1012.1
1372.49
1613.95
1829.96
428.851
1055.69
1435.76
1312.32
3890.47
335.6
1020.54
1706.44
1761.62
358.003
1823.24
715.023
367.485
389.539
710.036
755.615
574.308
615.307
724.233
772.244
1082.42
2348.34
1862.48
2441.11
223.864
946.683
2687.37
2363.36
52.3623
612.898
1508.73
745.316
1966.74
370.964
938.249
713.331
545.924
1989.36
2076.72
1687.58
1979.11
1416.97
2082.19
1095.13
778.119
1378.31
779.302
1256.22
1334.56
1745.23
1238.62
1360.48
601.718
793.773
771.176
1740.13
1722.4
529.196
457.338
1174.27
1520.54
1160.47
1208.2
1501.03
3038.42
931.562
544.552
623.225
1329.31
2974.29
1236.8
662.762
1323.99
21.7099
964.095
1360.67
1969.75
4522.79
841.837
1190.9
671.317
1250.44
320.688
215.988
1872.1
1797.37
2323.01
682.614
1127.25
1215.39
1336.34
1591.15
1625.92
426.083
1715.19
1419.37
2368.25
1510.4
539.407
3216.46
608.264
1660.57
1162.96
675.263
1218.29
1806.51
396.327
806.944
2039.81
1080.48
913.045
2124.16
2372.47
1788.04
1557.73
2092.33
1769.52
1342.27
2155.4
1103.74
1185.45
1944.45
1167.68
506.064
1356.06
1235.43
673.491
1361.88
1124.35
619.992
1079.37
904.003
367.878
865.011
1012.15
2160
1191.07
2539.96
339.349
959.435
1195
1299.63
537.078
364.585
1421.58
274.46
1189.93
1567.91
308.319
839.832
1205.95
1113.29
1919.22
4825.83
551.357
563.088
556.999
1130.5
1618.88
401.643
989.961
879.982
2643.37
2292.11
2505.69
1108.68
2662.48
1456.06
1425.84
1992.04
487.96
1891.49
1444.1
1322.29
2073.75
1589.81
1282
1219.93
1085.98
1239.85
298.073
1954.76
538.529
1237.27
1289.76
438.222
422.258
993.478
1078.06
1669.66
1373.6
1299.77
1245.42
1254.68
129.443
2169
479.827
1605.31
1327.26
1190.73
2160.71
2797.89
358.65
1677.85
1665.24
997.155
797.551
1918.2
1083.81
1467.54
545.266
878.279
937.859
842.472
1093.62
1518.37
1580.68
395.326
1328.32
733.976
1599.76
789.552
1286.58
288.856
2395.98
596.045
398.493
2700.7
1165.14
1467.11
1409.61
462.991
1077.7
551.647
97.8329
675.532
1010.52
1155.02
881.034
1570.94
1710.89
1774.65
2046.62
1260.42
992.426
660.606
863.064
1270.75
904.01
910.862
932.516
1891.6
630.388
1800.41
1052.9
387.838
1366.9
889.374
1109.6
1246.85
127.58
805.761
336.357
1133.03
1155.25
1475.91
1385.97
2324.22
739.229
4030.73
2561.94
472.372
1601.12
1003.01
508.74
776.303
1135.37
1424.88
1332.68
933.755
1379.18
524.65
537.999
1556.52
920.62
1618.25
390.8
900.261
1344.81
1245.08
2235.67
638.733
1332.37
2095.91
2571.78
621.382
2202.18
295.301
1311.76
1030.08
987.729
157.599
552.957
566.64
2227.26
1458.42
1720.08
2213.86
15.2151
8192.01
1411.04
1707.19
1441.3
535.152
1372.27
1650.22
1586.39
920.299
276.197
900.222
1166.09
864.646
2231.44
1871.87
1104.53
851.387
849.987
559.071
1773.01
792.643
2433.75
1567.62
506.175
414.276
1353.46
2885.06
675.065
1728.33
1102.54
451.872
1145.52
2387.43
588.599
675.118
2448.57
2096.14
1890.05
2316.48
555.433
1846.02
688.453
234.68
1387.51
479.668
1588.88
1137.46
1537.44
733.321
666.36
961.547
1110.52
1179.82
1201.88
687.125
94.6025
3046.45
3077.31
1089.01
1411.28
1454.95
1737.64
2300.35
898.079
2259.81
753.967
1801.2
2168.76
2072.58
713.188
1226.68
973.634
1913.55
441.115
3045.42
750.732
1664.84
446.45
3338.41
1198.83
558.379
1294.66
1981.59
1349.89
362.761
378.713
776.936
803.135
849.552
292.498
1787.2
1106.6
237.228
527.438
1888.22
1444.8
571.199
1642.87
2332.31
1246.5
1683
1225.74
1593.13
905.281
857.12
1327.24
995.568
1510.19
1634.78
1196.12
575.205
800.369
602.618
142.883
2139.24
2306.1
1115.2
3220.36
1832.9
630.792
1601.12
1696.73
1599.88
565.644
1714.68
1196.21
1066.47
908.136
436.756
784.896
2060.68
2141.03
601.855
1070.05
591.156
11119.9
279.611
1482
1717.86
622.761
1523.65
269.179
839.836
1080.34
1340.36
83.1087
419.709
971.317
203.883
556.227
557.417
1221.95
473.298
664.534
845.311
809.978
652.576
918.732
940.471
858.915
965.367
1184.88
942.567
528.629
3321.3
315.778
945.523
1105.83
1306.93
2852.4
1375.99
1593.66
615.997
687.689
292.031
1086.87
1522.3
2289.3
496.779
966.179
2324.44
627.955
856.361
1643.71
1041.87
1086.12
1321.39
1922.9
1306.61
1234
1248.53
1129.75
1167.77
667.034
626.081
666.337
1050.52
1155.36
48.7825
1019.26
1659.55
2151.6
2176.21
176.864
769.67
206.054
771.792
1351.11
1216.97
1274.93
1609.02
1721.43
701.5
1079.61
588.37
323.556
825.415
2401.69
677.577
1287.86
787.954
1188.06
49.9415
287.918
710.368
740.434
1390.66
619.114
759.378
1571.34
1664.57
1910.11
2994.45
2254.97
1667.79
3093.99
2305.24
651.344
1106.63
784.353
1104.53
1070.16
1091.81
1206.38
1439.05
1838.83
557.442
932.024
163.888
1725.64
-13.9041
1171.43
1771.09
1323.69
1510.41
267.213
246.328
2688.45
2013.59
1575.99
1187.77
874.531
357.259
1087.53
1451.45
1040.36
2137.54
2828.84
1033.26
2245.05
422.452
1598.19
1191.03
1569.36
633.575
417.985
425.933
1356.77
464.565
605.744
319.821
108.792
1512.55
1862.93
1899.1
843.711
2197.27
1882
698.717
1818.44
226.985
433.38
1265.14
1717.69
1103
776.798
1239.75
2545.69
1043.92
1312.95
913.341
1389.11
1218.84
1107
1141.21
2936.34
1153.25
894.49
1082.4
758.196
999.912
3175.27
2848.72
494.666
1939
1743.98
1387.63
1251.02
1432.83
1217.12
1347.35
1675.02
2293.17
480.332
1901.28
2685.79
1087.88
2077.66
1282.03
2263.81
226.475
2517.18
504.979
626.485
500.942
1581.59
2352.05
2014.8
933.392
800.898
960.39
718.168
875.628
1161.61
1822.19
1557.57
1204.89
1303.52
2440.49
1983.81
2298.54
1466.51
693.537
1138.27
1398.12
896.909
757.545
622.892
1978.44
4471.43
991.057
445.934
2082.79
1354.14
267.19
497.663
268.591
1057.12
1381.1
2576.18
193.928
428.382
806.674
496.236
1901.49
1752.5
990.428
1062.69
617.759
1207.06
1291.17
848.419
1535.17
662.401
1532.6
1184.26
1089.38
1456.25
436.835
849.059
1567.39
1484.64
1683.78
789.421
946.094
461.613
1434.13
1478.78
1816.42
1219.08
2440.17
2086.55
2331.4
1022.47
1689.24
355.502
831.762
1037.06
894.996
987.784
1475.93
1237.48
1315.74
805.761
674.006
259.52
355.294
1561.92
210.911
1205.4
2473.67
7.10508
1288.7
1087.53
823.688
2204
1741.18
1000.86
1130.73
1329.09
847.946
705.088
1086.65
875.782
1484.48
1960.74
1163.71
615.737
214.098
377.732
1271.55
1638.93
937.165
793.44
381.541
2243.93
3544.28
1376.27
407.976
247.284
1437.32
2746.21
1456.71
993.406
1818.92
735.669
617.167
255.016
1719.74
452.745
1089.66
773.131
308.386
367.692
553.696
1795.25
1536.34
771.457
235.445
1289.61
1668.08
728.951
617.909
1579.55
1083.52
1472
1171.14
171.106
1847.71
1071.09
1297.07
838.477
2807.49
753.443
957.825
1012.1
722.187
929.938
1977.58
1608.17
3212.62
717.634
1896.47
431.178
1861.99
1870.77
2126.13
2437.28
1296.99
764.685
1410.4
600.372
615.116
746.58
1243.81
858.229
1475.59
718.328
1222.96
1004.65
1329.79
695.878
1420.69
1928.33
2343.8
900.451
1211.74
1494.46
2178.68
898.052
598.674
811.369
1423.9
623.406
1747.2
2330.44
1492.01
2172.96
522.182
5695.38
547.405
1103.93
20.9962
1005.37
1177.35
537.547
187.999
1085.31
527.083
400.917
1482.3
1389.73
1756.45
1453.45
242.689
610.065
1195.79
1564.91
1504.11
899.974
2785.56
2162.1
1549.76
894.633
1571.03
774.589
131.328
1809.69
2171.07
1561.92
453.899
1088.73
1118.43
1341.17
1670.98
3246.45
1340.93
2517.12
1366.29
503.441
951.965
1749.84
1017.33
1010.43
3424.77
2111.69
1422.27
948.825
2026.43
522.746
2149.65
916.596
955.881
1097
1856.19
3484.29
1040.55
726.828
1685.38
2790.71
883.155
1229.3
2732.53
484.552
817.547
1295.91
591.325
1304.48
1480.58
1106.8
669.712
729.434
2470.72
1412.48
1780.27
1144.73
841.362
1494.19
329.987
2270.57
1498.41
1231.86
2827.88
863.287
435.609
1702.5
3114.6
1618.8
1880.9
816.405
1316.17
1280.96
817.343
1273.41
845.295
911.987
774.155
573.404
2001.22
1690.72
1110.3
966.869
1419.22
1456.03
970.982
1838.6
2222.71
588.977
391.63
1019.29
577.633
385.413
430.931
2731.24
1252.22
420.633
1169.06
945.133
3216.68
566.145
5721.63
982.392
510.614
1537.14
1271.06
502.843
1184.63
952.496
762.612
1137.47
238.149
781.94
1046.72
1165.8
561.055
1804.79
402.156
1044.53
1715.19
1784.81
1702.96
327.638
1845.86
1698.61
991.942
1408.49
2051.3
433.944
684.634
1556.69
431.934
1408.52
1545.06
1548.99
307.524
1270.72
1516.79
499.37
1021.77
1555.17
1658.77
853.17
1038.14
1623.08
2195.57
873.769
1509.56
1594.96
1027.7
751.567
1700.88
842.126
1484.68
1651.75
953.329
374.49
1684.69
591.034
800.787
1818.91
1617.47
846.277
334.619
1282.46
283.127
1023.15
1511.71
1100.98
1099.03
2322.98
1029.9
1635.02
2222.89
526.246
706.559
838.895
1384.09
2387.81
1251.1
2514
474.543
649.676
474.926
1292.72
1996.7
242.75
1124.62
1090.81
1692.95
1820.1
874.183
1610.22
1428.48
1226.23
493.35
1862.69
940.924
1066.8
924.959
1502.06
1505.58
714.086
550.207
463.565
422.087
2036.54
1298.63
63.3947
1083.12
2684.37
1091.77
2829
600.301
1465.66
1146.84
379.778
1149.7
520.212
1048.43
1014.89
314.008
1177.29
2736.98
580.859
940.39
1481.7
617.138
712.395
568.764
1898.52
731.052
490.472
756.104
588.07
2309.4
1567.29
1068.1
1659.54
976.604
1082.11
1997.85
1540.66
2295.84
1730.43
1452.78
1561.97
1160.45
1089.27
280.8
1499.85
1019.71
999.348
2408.04
800.138
549.244
855.028
1629.61
536.917
1676.41
792.796
819.637
50.5066
741.807
1276.15
411.124
1936.47
1011.19
225.961
492.04
2417.69
422.564
477.108
2039.81
789.998
1009.09
1435.43
651.784
3166.51
722.086
463.144
1570.56
1152.66
1471.81
260.877
576.207
1415.36
2278.55
1059.44
624.534
1304.22
2023.9
547.37
1355.99
864.398
214.688
1672.6
1776.75
765.329
1201.34
2007.8
607.62
867.122
1510.4
1774.42
1589.91
667.728
932.477
989.658
1071.16
2401.28
2200.3
807.635
1217.17
1914.52
274.439
971.782
1237.92
694.251
775.762
884.168
900.122
3289.96
656.173
493.057
888.689
100.194
742.531
455.837
1272.18
503.991
247.288
962.439
2129.98
357.066
2016.63
1046.44
1379.38
1248.8
251.827
276.791
2207.56
1883.34
660.374
122.375
612.012
1499.4
1086.16
953.061
1171.89
1591.23
645.504
1860.09
2397.31
954.746
1952.68
2373.78
1177.48
681.259
946.654
1303.4
888.399
810.788
798.518
2282.33
470.703
1526.98
540.297
1369.82
640.052
999.093
5812.25
532.375
749.695
734.584
575.135
2131.23
1427.39
2887.83
3038.58
1769.46
1802.95
361.802
2217.69
1265.86
881.212
1535.3
1766.93
2611.17
802.323
898.148
1099.94
1345.49
189.423
2768.1
1536.84
1341.83
1265.05
780.681
378.334
390.809
1386.54
2602.56
893.694
1055.47
1310.82
1800.65
1347.36
3643.89
402.116
1425.36
883.285
1842.35
1722.18
2517.77
1183.63
3227.22
1463.75
1423.73
817.002
945.365
2196.95
382.559
2212.91
1148.84
393.538
1636.15
2115.14
1598.52
1987.85
1197.84
1401.42
2204.47
950.033
1449.65
401.266
306.242
1222.03
440.474
789.502
1529.19
744.425
1353.17
1945.46
1224.44
1392.81
2013.62
527.014
431.474
421.355
1750.6
1396.65
689.523
1182.45
1140.48
1537.19
407.717
1867.5
1871.31
1585.59
508.977
2298.28
2015.04
1708.58
2052.01
2090.29
835.026
1083.36
746.951
638.218
1939.75
809.774
609.179
2224.9
906.042
542.006
976.079
294.821
997.226
3180.16
1369.11
555.768
1736.32
2279.86
1130.19
619.151
1162.59
195.325
688.484
1131.37
524.645
1559.93
812.031
999.943
1015.9
638.255
1512.97
729.155
1139.35
2147.02
450.675
834.785
585.724
1524.65
676.913
5846.06
592.103
471.873
289.792
860.767
1290.33
1227.76
3274.92
476.104
1221.21
204.439
1178.73
177.749
1853.06
1409.15
1259.92
2732.95
2100.71
485.599
907.817
1203.29
1889.13
1452.92
1943.36
1210.44
675.085
1766.6
1943.3
1085.81
3379.28
709.239
627.454
3370.17
1205.81
747.462
1715.09
474.135
608.47
1917.27
856.626
1242.61
287.404
1272.87
786.102
1420.94
1535.3
145.867
1261.84
1525.71
1405.42
3086.5
1235.46
864.879
848.072
1042.11
2184
1456.22
881.916
386.728
1795.78
2011.57
349.88
2018.28
1004.18
1624.72
1301.31
68.0272
1785.18
907.146
1780.03
1292.31
1590.24
2098.19
2189.02
862.452
551.844
551.376
2296.17
1.56422
240.103
358.417
818.834
959.433
1106.74
774.443
960.566
1005.43
652.307
1047.67
1425.4
1466.19
1390.98
1083.91
2304.53
515.982
2630.16
1320.98
797.976
1452.53
1442.25
1746.77
1513.41
1503.14
3506.29
823.932
1157.39
1175.86
1565.86
274.653
826.838
3307.63
614.302
121.126
316.895
1044.53
1520.31
854.264
894.152
2001.97
2438.03
839.493
2335.23
1023.69
1002.76
2011.58
376.754
3799.4
1696.45
2603.78
2499.43
183.565
2212.95
1915.2
1610.53
1035.05
761.937
1800.18
1527.96
183.802
1063.81
400.075
840.677
790.021
54.7226
999.724
1022.58
1474.2
843.9
699.277
1738.18
819.059
990.698
344.994
1189.5
1474.6
302.037
1269.56
2608.76
1908.95
1148.63
1638.94
152.533
569.2
615.527
3054.51
3916.2
921.946
721.158
1679.77
439.319
1667.63
639.371
173.008
530.291
418.397
1792.65
533.844
325.532
490.937
156.886
273.116
3177.17
1948
564.548
158.466
1046.66
1998.75
701.033
3923.13
251.293
1637.42
5322.11
500.742
738.995
2179.3
2495.88
635.438
1223.9
1159.71
314.049
1014.72
202.679
771.336
2793.37
1421.58
1205.87
481.533
814.828
1406.74
980.707
591.303
1122.82
638.374
151.965
1240.57
1860.66
1057.29
2214.13
1122.18
635.159
1236
984.101
2768.14
2039.05
774.51
762.695
2750.93
360.242
921.937
1849.8
802.278
1383.17
2086.51
1527.75
1159.04
2521.02
1698.5
1448.88
1992.6
2211.26
1986.42
1836.73
769.41
7061.94
1256.67
1125.37
933.995
1689.64
1619.86
1539.03
2760.41
796.155
1462.47
251.686
4037.8
654.2
812.544
709.432
795.204
1115.21
389.719
560.442
2402.73
2644.69
634.303
657.487
1505.47
1821.46
1862.96
1145.51
1164.84
1228.45
3179.41
729.721
802.167
1181.77
1563.64
223.436
1442.94
946.08
421.572
371.194
158.51
796.614
2293.96
1571.32
2381.9
2082.25
2128.38
1084.99
1837.13
1158.45
1306.47
1109.48
1408.61
995.114
2364.23
909.176
379.664
1095.33
1563.62
483.821
1593.81
1280.55
3178.3
703.77
1482.6
1143.95
1471.66
944.479
3226.94
982.432
1392.33
254.515
1250.61
202.109
2088.02
1779.08
1581.71
1062.4
249.181
1908.28
1455.35
2097.18
2464.57
674.771
1069.83
1163.24
1116.87
1442.49
2553.85
1121.32
70.8703
893.463
1353.88
2141.03
1877.92
1516.57
818.027
2311.72
2275.83
1065.57
2183.96
815.641
592.907
2423.07
426.964
1079.37
2455.73
1930.85
1940.72
226.913
1188.76
2033.51
1594.74
3235.54
887.529
3456.6
1348.47
1344.74
2159.3
1925.51
1286.83
456.584
894.5
1123.54
556.848
400.517
1041.69
1904.23
569.824
1506.48
796.409
1789.2
433.536
715.549
3318.26
1262.05
632.64
2455.13
1317.92
1324.14
418.911
1038.36
926.498
1622.17
345.499
1147.35
2335.79
1708.58
1064.38
773.666
176.069
1282.56
2777.93
1279.18
803.173
655.084
1525.63
116.105
2366.29
1796.25
1965.12
950.977
772.49
1271.46
715.792
1350.81
788.324
1577.28
1014.44
557.57
2190.88
516.559
1516.29
884.499
458.613
852.413
2275.43
679.267
1009.74
912.521
2575.53
2338.72
822.931
504.264
1147
3002.77
1506.7
7.29329
507.768
1153.27
753.717
1272.13
2914.78
1387.6
314.553
377.002
365.439
370.464
828.434
181.892
1297.53
1374.56
956.213
1085.68
133.529
1028.73
1890.84
532.689
1108.62
469.451
572.584
1699.91
1396.89
1915.36
220.371
1385.36
1238.19
2432.44
895.48
197.48
1773.43
1770.18
215.669
482.67
986.359
3343.48
712.058
2534.95
791.755
1455.37
623.015
531.4
755.426
1832.94
1012.38
2296.6
39.7946
776.456
1804.95
605.794
582.977
1078.63
1222.94
864.938
995.261
1404.39
2148.79
1001.42
1276.66
886.34
402.601
2011.58
1329.27
934.351
841.607
1003.7
810.632
1093.18
505.911
1299.94
692.626
885.385
939.946
1650.02
2061.37
1545.71
677.754
1586.65
611.042
1405.73
1542.46
2811.48
1331.46
577.613
1053.66
1770.68
515.961
2262.22
1208.64
1454.19
350.593
1047.71
967.126
591.4
545.126
142.597
966.751
30.6867
938.814
1654.48
1879.6
1424.85
1899.5
1355.1
4056.55
1905.09
1451.13
1560.12
2133.51
1063.61
1274.74
517.141
852.309
1253.09
2002.07
1230.36
388.182
1303.4
1469.36
3352.02
38.8225
762.458
1245.24
618.055
3003.98
2350.63
976.955
867.575
1390.73
1182.64
911.664
769.931
435.376
1546.33
2650.4
2404.29
1620.24
1916.34
244.563
883.679
592.337
646.619
642.036
1653.6
1878.24
1652.36
1948.94
1733.19
1334.24
1634.34
508.907
1389.28
2649.84
1357.72
2525.46
2103.72
478.926
995.028
739.865
994.471
1841.52
1815.02
635.474
743.944
691.243
727.45
2727.62
848.565
2825.94
1717.21
440.287
1599.57
2716.29
1058.99
363.637
1704.05
530.158
1008.97
1525.83
1580.68
1756.1
1726.12
1827.89
495.135
1076.58
3598.61
1585.9
2189.5
1756.22
1546.57
1643.42
710.182
1298.87
939.95
1044.31
857.493
518.177
911.506
1616.12
1822.01
607.104
2287.06
2283.17
1066.49
1519.07
534.709
1596.85
3055.94
499.401
1031.83
1052.18
1756.1
2177.84
157.529
2041.53
1167.92
1728.76
693.805
1138
1138.15
866.041
553.32
2400.55
1043.77
545.496
1129.23
1509.08
381.48
287.667
1921.05
216.227
1753.36
2927.71
1369.62
1185.11
1309.16
781.637
589.53
1866.71
635.221
434.126
579.986
1736.4
2055.02
705.023
524.637
1125.92
986.945
981.109
486.305
217.483
1234.33
1797.4
2177.13
662.401
1706.89
2424.89
1615.99
192.911
1039.23
854.715
695.799
1274.31
678.833
1396.08
1365.04
1778.83
1219.66
1419.27
862.664
1658.54
2801.66
4294.56
1102.47
588.553
551.153
988.305
2794.63
2837.78
2004.94
1321.81
1083.43
795.074
2342.45
871.583
1874.52
1174.21
1245.37
2000.34
2873.37
1305.05
2788.04
2544.89
938.584
1735.29
973.344
652.736
370.257
1115.22
6436.62
1123.6
849.552
1713.04
1388.6
1506.09
420.886
1636.89
1993.15
769.406
1398.43
1366.09
1459.51
668.354
1674.11
795.577
1919.29
1119.74
1829.18
483.606
997.181
1173.27
1505.26
1930.69
858.761
657.487
1186.88
946.626
823.185
961.263
1645.34
693.547
1532.16
209.066
883.62
1517.11
1696.16
1962.86
804.041
1134.48
1479.06
1528.07
3383.99
1234.92
693.081
817
1574.92
1632.87
1817.04
1617.47
1502.2
1954.79
588.37
816.435
1151.58
561.192
400.949
1648.79
401.621
1791.86
439.723
646.719
1068.16
1967.24
582.448
571.441
1548.53
489.013
680.502
1741.15
479.829
935.109
749.423
2343
709.626
2198.18
1346.3
577.555
488.099
206.935
533.819
2586.53
1050.07
1274.36
235.939
1551.66
350.931
1060.92
1577.16
1540.66
2046.59
474.811
1953.16
1966.76
1070.49
735.073
2801.42
723.982
1782.46
718.238
299.717
316.629
1623.08
1277.28
1059.3
746.923
2347.32
770.373
1947.22
1470.37
1257.92
1290.06
1858.98
479.437
587.286
1719.08
567.993
1065.54
2291.14
1027.13
4127.91
1438.31
1558.44
1230.21
913.686
1082.38
1047.98
986.605
1932.26
755.426
972.748
86.879
736.889
901.827
2120.01
1170.01
680.509
1384.85
787.25
1367.24
516.413
1204.08
1029.97
2200.82
3085.41
1618.62
1025.02
728.688
1399.83
3252.07
2053.17
560.497
621.389
233.419
1790.33
1390.47
3115.91
686.807
617.663
806.864
588.831
1861.79
504.022
1215.88
310.437
2069.54
855.547
463.144
1077.68
346.316
685.759
872.007
807.604
632.556
783.576
870.336
1632.38
358.467
1336.16
1470.94
1347.87
1161.82
1007.09
1722.61
527.455
1721.91
780.399
1324.67
1325.28
1153.14
1980.88
1847.23
595.76
856.379
1203.63
95.776
665.471
637.854
1552.11
736.909
1257.94
22.1789
1179.26
479.628
1508.53
1313.86
1681.49
1502.17
1713.83
435.493
898.348
1119.24
1331.89
1810.25
1256.33
2862.26
1311.04
892.207
1470.3
650.444
311.008
797.695
1288.58
862.896
2850.83
2213.17
850.435
917.634
1316.78
499.072
581.882
584.648
1429.38
1120.4
1195.97
268.847
1343.32
800.773
336.024
2987.14
315.838
974.73
379.331
1467.19
2937.08
2909.27
710.614
1305.19
759.312
2067.69
468.513
1418.07
1469.36
985.936
2614.43
489.803
1016.14
2026.3
1931.85
2813.57
3322.86
510.789
1289.49
199.361
2307.04
930.642
493.55
939.609
612.249
1892.71
1163.47
311.002
2017.2
1844.23
1088.03
988.668
1616.04
288.749
2805.39
1234.35
2830.67
441.421
2531.03
640.829
1232.74
1466.74
1429.22
626.509
1617.57
3696.58
666.485
1819.88
865.432
648.993
3383.68
1303.25
1295.12
1070.16
2018.89
58.0458
1617.74
2092.69
1958.3
2064.07
1568.94
1228.36
1566.36
2429.39
1406.34
566.562
232.381
1461.17
1531.04
2294.06
151.313
693.501
1789.91
1791.71
1275.04
1381.57
1462.64
918.204
532.377
1297.9
1351.66
700.071
1069.15
2324.84
1182.96
942.085
1005.57
745.221
896.899
544.518
971.141
2435.26
507.77
1429.52
501.591
641.501
2816.97
2107.37
753.314
1239.61
2283.18
1664.05
2261.12
768.583
658.566
3056.67
924.435
946.353
1444.7
1895.1
2739.24
1233.03
854.917
2553.75
678.219
1847.76
1130.54
1336.41
962.783
179.476
1726.28
1707.93
2082.18
1345.76
1111.99
2073.1
1044.72
645.08
2196.84
2608.39
982.603
1008.47
1070
793.773
1089.29
1573.28
434.916
1351.91
1313.79
850.057
1121.11
1093.28
411.724
4096.62
1008.81
1591.23
1661.5
1196.69
1501.73
423.682
1373.6
889.403
355.024
2232.39
1310.82
1069.99
2222.25
1193.12
304.785
1548.55
1655.77
1449.57
693.496
3162.74
1928.35
2263.58
2682.1
2754.73
2041.41
973.207
460.902
403.14
834.729
1804.87
1355.05
211.947
952.407
3662.79
2026.27
853.139
1010.59
861.937
907.19
1157.34
240.334
745.049
2660.23
1417.5
2736.2
276.593
2034.67
2473.67
1114.75
547.134
570.419
1557.91
1612.76
2889.96
1918.96
778.954
2000.53
1410.39
137.632
520.132
751.875
1256.47
2113.84
743.346
1174.35
616.745
440.513
1494.01
2605.82
989.908
2350.52
702.465
1053.45
1612.17
693.316
1837.63
2279.32
420.835
2918.86
2197.4
1012.13
695.988
547.898
2978.31
1291.93
2368.25
1557.26
1219.69
224.795
1683.61
1522.81
889.38
1799.25
822.628
1191.25
977.484
424.364
2523.53
961.771
1109.35
1101.26
1330.84
1115.99
686
1505.04
798.292
1412.51
2784.57
1859.39
1124.05
668.892
1313.6
81.5801
1270.71
1606.25
1171.4
1091.38
1881.94
147.045
630.087
781.925
247.067
1432.38
971.22
911.841
535.043
1530.23
1321.35
1057.68
895.87
986.864
257.417
1599
1166.37
5512.93
417.824
2484.69
1863.89
858.474
567.041
593.24
2314.38
1099.1
790.077
1262.07
1096.7
1516.97
824.488
1678.77
994.441
467.213
1132.03
821.018
941.453
1546.97
997.404
740.695
2321.66
1854.04
1422.28
1146.1
900.486
2232.15
608.303
890.852
2181.84
810.298
945.833
951.702
2348.91
514.094
939.05
1223.11
548.127
1009.34
977.427
5794.99
1121.54
1987.99
1611.04
3325.78
2817.29
119.039
107.072
929.628
2145.12
1750.54
871.537
1863
444.261
1153.22
626.806
2058.13
81.024
1010.71
1403.54
921.952
1677.43
1142.35
690.591
976.455
211.001
632.231
858.744
1724.84
2233.32
1403.58
565.644
2391.22
2465.1
1621.63
703.848
917.453
1467.99
329.749
1856.54
1430.81
1815.19
1507.57
3531.76
1803.89
712.52
817.939
860.095
1869.66
1050.66
587.153
1672.64
374.905
1724.31
625.405
1103.54
826.077
1165.52
1310.52
744.999
1167.76
1566.82
543.657
2545.65
965.545
774.428
821.434
4966.5
2117.84
1041.15
530.815
1895.62
1057.97
695.988
121.881
2255.61
977.059
36.0294
341.782
527.916
479.668
158.972
339.113
660.374
596.514
746.945
3.8995
604.522
1437.55
1383.96
583.93
2793.18
355.214
1505.91
1417.64
1714.87
660.072
1754.57
662.138
706.745
677.008
305.384
697.295
1219.19
1587.79
994.19
437.651
1068.35
870.276
1883.5
1586.13
686.33
2394.49
830.118
1345.26
529.047
340.272
1656.83
806.884
582.931
2340.89
843.437
639.729
1915.68
3040.6
17.3058
1780.59
1209.24
953.766
1283.65
365.585
1652.1
855.619
2032.42
2037.24
617.277
725.934
574.166
1228.82
659.348
635.215
538.418
595.145
1162.07
748.825
656.523
2704.42
312.882
1157.2
1848.92
381.261
1592.1
1369.84
265.726
1792.82
1451.1
4054.8
3169.21
268.088
260.877
1168.41
1744.45
870.159
4398.3
1352.99
957.79
1751.42
576.383
996.064
833.079
707.628
1280.41
1007.08
325.517
1632.22
461.723
1009.31
1553.75
853.3
1652.84
1028.2
977.484
1659.37
156.587
1936.28
953.241
1453.32
173.605
322.517
1295.09
1263.5
1100.52
901.116
556.82
187.877
770.108
841.367
1390.7
896.847
2086.55
950.218
1228.62
691.207
1652.83
3642.01
2172.6
1777.68
701.974
2288.83
2688.63
506.823
1149.84
2535.99
450.622
979.745
402.236
931.518
613.492
984.266
906.042
1653.33
1034.92
1022.93
1228.11
2695.13
2873.41
886.345
429.304
358.401
1322.26
2110.33
2043.44
697.219
1629.87
637.089
520.667
1679.07
5251.84
1417.86
2285.56
715.806
2819.49
1599.67
1016.12
359.43
803.316
2371.88
825.562
1231.44
1126.42
1130.93
802.501
633.874
839.272
2538.48
731.018
1218.21
2549.84
1031.41
744.426
1007.68
811.378
520.667
1156.86
1848.9
1803
1200.48
4187.7
717.911
1706.44
3220.49
1887.08
571.199
1093.77
3913.62
1246.5
761.792
1133.9
1586.65
266.057
1375.03
1029.72
324.064
1125.01
951.908
1138.55
2304
1750.45
1672.19
1193.58
488.487
1062.69
1235.19
1551.83
1945.68
1698.34
931.881
1115.21
943.7
8075.48
1721.1
539.797
945.635
1510.4
719.318
37.3881
1792.31
946.964
180.977
339.357
1354.15
696.314
1295.58
1639.95
1257.41
256.089
516.267
2010.01
1719.37
3133.34
708.006
529.702
2476.83
1947.73
1069.19
970.083
809.762
664.907
1039.96
1096.88
502.816
1304.23
2194.75
1237.65
1750.9
2810.07
60.5735
1438.2
856.158
1125.03
2254.68
388.039
1856.19
4656.56
492.535
911.956
713.552
1292.04
261.344
3086.69
1919.5
2484.13
605.456
2744.34
1542.42
1314.83
988.303
1426.59
2009.7
1879.6
1845.63
650.208
868.396
566.119
1595.9
767.528
959.665
1325.86
698.248
1400.75
566.984
1064.84
1665.02
1086.86
1691.89
968.234
361.007
1623.04
526.79
487.365
1393.3
839.983
356.512
1148.49
1612.29
2970.62
506.468
783.226
1139.34
425.555
1668.96
1274.82
2251.8
1107.64
1153.66
1138.23
2031.91
556.027
1154.1
1156.21
238.71
1087.52
1014.94
1533.14
2680.95
2397.07
464.681
1952.12
1500.15
904.125
1003.64
1477.8
2150.4
1502.9
1530.72
1719.49
1529.49
1612.62
1450.62
1209.96
547.167
1847.54
1055.41
684.89
3015.92
1364.2
2616.3
823.387
257.615
2149.24
440.876
1272.36
938.818
810.64
1346.03
510.681
968.012
749.759
759.419
712.847
953.807
1536.64
1078.65
689.808
2740.92
1723.17
3275.09
1702.67
1389.72
1012.37
1226.49
1201.17
228.245
928.879
1423.6
1536.83
582.942
278.034
1820.59
1049.88
549.694
1944.45
1111.78
1610.87
2112.2
1514.96
640.162
1179.21
1203.85
938.336
1609.73
622.893
1314.28
2300.55
709.432
2077.06
3755.77
1910.89
329.057
1331.43
736.406
458.755
1467.96
2361.57
2439.08
1140.62
1315.53
530.073
517.555
342.805
1149.57
1154.49
1005.02
4085.41
2214.94
2063.77
733.989
813.241
341.801
1128.53
757.965
668.684
990.11
1356.82
1087.05
662.217
2558.48
809.998
1265.43
680.756
655.092
559.516
1697.02
633.567
4639.02
2719.34
1451.63
673.491
2385.59
2094.03
1361.13
1951.97
534.26
91.0282
561.381
956.673
38.5203
522.473
401.621
1267.12
1128.28
643.996
208.187
829.678
783.672
914.158
500.942
1926.42
381.431
1340.05
373.807
1100.48
600.14
226.452
1884.03
691.753
1013.74
921.952
377.73
872.485
1460.83
1037.35
501.085
1716.71
493.55
1450.95
1040.81
1733.42
674.34
560.253
1095.02
870.633
1596.86
966.217
617.167
1096.47
479.674
1804.07
1337.22
2039.83
429.06
310.437
842.642
2038.08
1001.67
1328.03
779.777
1981.2
863.558
1713.07
704.756
557.27
1381.59
461.491
3166.34
539.863
1979.72
897.744
776.969
315.513
1216.69
2624.39
830.118
1814.19
1690.52
1554.27
1111.7
1559.62
903.893
1338.31
1651.52
1746.5
1030.88
821.884
4140.86
1947.29
1409.36
2353.06
1819.15
787.015
2162.35
1150.58
1722.83
6314.79
586.734
1639.01
538
593.992
1753.47
696.178
883.78
231.336
1138.57
668.207
929.911
3122.09
1444.51
224.2
2176.36
815.469
1127.24
924.006
5557.8
671.012
2908.66
500.777
1913.11
1389.28
974.426
1229.53
575.792
1931.33
3814.66
849.946
491.138
726.369
1709.82
1220.72
1598.25
2102.61
849.655
1801.54
2156.24
644.83
4794.46
601.718
544.378
492.101
1153.38
3338.73
1256.66
1771.37
386.904
1319.24
404.14
1044.43
4497.85
811.636
715.36
896.659
318.205
530.538
2551.28
1291.61
2367.81
1795.79
1583.28
1090.93
890.652
1604.07
873.457
690.699
1529.69
660.665
677.248
1523.68
588.879
1769.82
1425.59
2072.62
350.127
1750.94
2238.7
1272.64
3012.7
1154.57
1340.13
1392.81
1406.42
1278.51
980.576
337.022
1291.45
886.904
522.776
2453.29
508.915
126.016
879.872
295.222
635.375
889.413
1858.5
1761.53
1578.67
1509.18
750.699
1372.42
155.691
43.0164
1710.36
1014.96
345.654
617.584
1249.17
3894.68
379.408
1436.75
516.554
1604.77
883.658
883.607
601.667
846.395
586.679
1160.22
983.992
461.692
988.014
1991.13
1469.67
150.364
1034.17
1111.54
380.906
556.464
1293.02
2063.49
1579.01
1155.42
2147.81
1821.66
1126.98
1829.51
986.46
1423.72
571.497
2531.77
332.27
2875.85
1021.97
2104.49
1322.43
744.904
1260.47
981.152
2073.09
469.732
229.822
1282.43
926.71
2295.83
873.492
3718.25
1126.99
1794.35
1353.48
335.928
1124.31
989.418
9.51273
1453.44
3218.82
5544.48
2125.32
1426.23
527.718
2864.27
288.283
1294.89
1148.95
701.974
910.939
1716.56
1487.17
5058.48
1303.69
1173.27
1059.23
1831.83
1427.73
503.293
976.842
866.863
1526.42
418.911
781.618
2826.8
2087.78
405.22
1565.92
1457.18
1404.28
865.962
668.384
1196.55
1262.26
1960.17
526.221
1087.05
3684.59
729.684
1543.22
980.538
2285.08
1370.41
1442.9
2548.87
669.496
432.029
1662.43
1166.38
1124.51
1219.25
692.201
2976.44
219.967
936.462
1724.05
1238.43
198.558
581.664
1194.85
428.36
1556.51
1845.87
831.984
196.386
2107.67
1003.81
429.732
1561.35
3398.6
1206.22
608.539
2893.65
1030.91
1193.89
517.624
769.235
1188.56
1423.01
1160.27
1280.46
747.619
1373.6
1226.68
673.244
921.101
1434.65
1000.88
952.092
994.36
523.566
565.397
895.71
1658.22
986.462
446.589
418.983
1500.29
794.517
3709.99
1117.84
3833.56
2084.79
1854.47
886.808
275.386
220.749
1521.08
1477.95
718.338
1422.67
141.476
1411.26
970.706
1888.53
1499.57
2207.83
1070.96
1482.79
2325.94
695.145
912.582
435.237
1314.65
1505.87
1190.74
812.576
1921.62
387.361
1440.35
621.389
1781.4
713.932
1168.64
1432.61
924.93
294.603
1327.69
1725.91
1714.11
1875.25
735.607
781.582
215.695
1291.9
681.154
1730.2
862.663
581.183
2119.48
1335.38
722.509
1563.1
279.946
1469.33
4856.81
1518.66
1211.95
1169.32
286.409
1396.09
1186.84
2973.34
910.948
835.032
868.728
729.155
2020.16
1113.29
2627.82
311.534
627.502
202.992
317.188
1772.73
230.653
1086.13
1216.72
1037.4
1788.79
671.625
1772.93
3931.02
298.647
1660.84
812.172
3423.35
363.245
1701.8
2229.3
1503.6
1701.56
721.612
1664.35
2090.26
1008.63
1747.5
401.643
1795.58
1008.11
823.169
2866.49
437.651
2745.57
619.547
319.262
838.13
2573.79
503.553
3501.82
1209.85
1026.15
2812.32
819.063
1104
1663.16
830.612
489.57
709.961
1100.67
1197.75
2325.58
843.241
1210.75
601.092
1263.12
288.663
2471.09
1493.4
699.195
867.178
4044
1048.45
3696.27
56.9252
1665.24
1007.41
1430.51
891.262
423.818
1346.48
1912.56
1562.14
1188.53
1432.63
3326.37
1191
1362.7
2267.71
1523.78
2865.39
2703.74
874.902
159.608
1214.25
765.166
315.059
1581.81
1822.71
1231
644.61
1616.78
1299.35
2098.61
1196.12
522.731
1821.73
1063.64
1597.75
975.449
1756.99
901.558
305.539
630.108
769.069
1576
781.162
1872.1
630.389
409.107
812.537
1216.42
1643.65
1574.36
1664.08
1145.95
4012.55
1216.38
1968.64
440.807
1142.87
1038.14
1690.55
1695.2
683.205
2157.98
1031.45
1226.34
1288.79
768.274
787.015
991.942
1620.26
5416.2
298.12
1204.94
439.748
801.125
762.841
2052.28
1120.8
1533.66
1111.7
606.192
1023.64
1076.15
1354.64
1947.75
1336.43
1683.38
820.708
519.028
1253.89
2499.17
1288.53
937.968
1024.23
11.9541
1429.14
2708.7
433.331
324.915
1331.89
1546.01
-5.00875
1163.56
2099.11
1752.85
1627.59
1687.75
1117.77
645.525
642.901
2327.77
746.26
584.399
755.841
743.871
2164.46
1256.67
1495.96
246.437
1960.41
369.901
1024.35
2815.52
627.241
1439.19
-9.69391
2231.92
2129.64
2020.8
1545.3
5707.6
1475.03
884.472
2379.09
879.953
1066.72
2433.38
1504.22
411.607
1876.51
2470.99
899.802
536.079
159.473
963.377
980.809
829.205
2155.58
1276.68
605.013
1175.63
630.157
845.658
750.671
516.303
246.497
1986.64
1396.89
228.702
697.575
1648.01
1005.8
1628.47
579.647
2726.92
1028.06
1149.4
251.268
1562.31
448.801
559.567
900.377
1060.62
1943.02
1729.08
1021.94
1648.28
1153.47
695.444
2115.76
1577.43
1683.22
968.506
1334.19
1111.87
1123.56
1351.3
1298.91
963.942
1087.34
1137.96
907.487
316.407
1825.93
1765.84
781.352
1900.21
664.462
3364.99
2139.24
731.88
221.272
778.447
697.219
597.058
3512.67
465.191
1590.76
2257.22
1527.13
1851.2
1067.43
496.726
1509.7
1265.84
916.698
2839.17
734.792
1474.78
899.654
1133.25
2462.43
1296.96
1292.1
1745.16
587.022
670.606
810.189
348.799
650.168
916.33
1070.23
836.287
872.485
1865.69
672.922
1823.53
1528.03
1396.88
2958.58
1195.56
1828.76
1870.22
2122.15
101.76
361.846
2085.75
656.822
1771.82
797.494
943.694
517.141
719.25
2160.11
725.834
4665.52
694.326
2044.77
897.617
554.191
1551.44
1368.38
683.648
287.279
881.377
2353.92
1443.14
881.193
1262.11
1216.49
457.742
513.361
2314.38
2541.38
1136.73
267.052
1103.96
1085.15
575.76
1075.62
946.08
1769.03
1037.42
857.521
941.68
2094.35
948.652
658.644
2035.13
959.131
1391.74
1036.93
1210.9
927.759
1617.5
857.12
1752.63
1925.53
705.05
947.968
1304.94
2076.38
2035.38
433.952
1608.99
692.465
1660.55
6185.13
769.037
618.349
1281.54
1605.98
737.211
1070.65
2156.24
1586.53
2386.72
459.289
1742.79
698.052
1141.4
834.137
688.164
1876.81
1409.7
1530.8
1942
533.976
1474.8
2110.34
1082.38
1108.03
1174.21
756.183
1110.44
1653.06
4481.6
2333.28
499.172
2088.41
1742.79
533.785
1144.96
678.973
298.128
728.211
930.572
36.207
1874.21
906.961
1410.12
1501.5
1635.96
1298.34
599.043
1760.93
1198.1
1734.48
2860.07
1695.08
2038.7
1588.19
1697.52
903.15
2208.2
1086.84
1275.36
152.015
2717.54
1282.38
635.729
1178.68
6473.75
1175.38
986.546
2704.59
1295.57
545.35
709.67
1499.06
1465.45
491.486
2294.06
2906.78
495.622
1952.92
3544.9
918.746
565.139
1355.88
767.487
1388.82
793.44
1323.16
1037.46
573.886
1068.92
1829.79
358.507
2674.44
816.292
1770.15
1256.22
1615.59
1810.26
1011.34
939.806
1141.46
2747.27
1832.92
1144.49
1667.83
566.803
710.817
706.157
2100.86
1133.12
1398.04
1701.91
522.093
752.377
842.797
636.895
721.828
747.366
3881.41
1140.2
1505.02
712.213
873.835
839.531
2539.46
523.042
1582.11
766.932
1280.58
944.752
676.449
2069.11
643.259
1564.02
746.813
1823.6
877.773
2087.78
2654.78
551.646
1053.65
2098.38
1119.52
165.479
793.796
2171.24
1344.74
2145.95
846.991
2495.6
1095.55
1794.5
733.135
2632.96
1774.35
683.376
879.034
1941.71
1022.04
892.437
757.991
604.042
1431.07
1420.08
1440.36
1261.35
1922.9
1350.4
1078.26
673.212
1065.17
610.852
293.905
1623.64
132.22
1932.76
2331.48
1994.91
1590.3
1550.68
921.013
1118.72
975.997
1914.64
1477.95
428.26
1201.53
330.757
543.093
873.881
1819.6
904.295
912.767
1508.73
1385.32
1625.68
3073.91
1077.28
2354.42
1999.85
376.554
1525.4
1705.54
1545.27
1770.16
6792.55
1181.66
1817.98
1131.17
1521.17
580.637
1218.05
1659.25
1164.36
1691.47
1887.34
2411.08
1466.74
338.348
2105.42
492.778
2338.18
389.118
1904.62
1014.12
1372.74
1544.4
1330.53
831.798
3645.37
987.246
526.242
1403.73
725.36
1402.92
463.939
948.209
361.197
2521.25
1819
526.755
2526.7
1861.99
1908.73
819.099
240.986
2033.78
562.922
865.248
608.978
1922.7
898.381
589.018
91.0214
2793.43
1871.35
3741.24
3641.45
438.444
490.03
2207.55
1288.97
1003.84
805.945
528.868
636.177
1808.87
2900.74
806.441
3187.7
871.583
902.469
1677.74
1453.34
1061.43
1132.36
286.161
689.563
1488.57
612.012
1490.03
1018.65
1634.79
961.309
552.192
1174.06
595.174
403.032
1366.87
469.385
1866.97
2125.63
2403.15
630.157
592.072
1652.1
700.071
1841.27
1014
1310.68
560.412
1758.98
1399.36
1047.28
717.674
1433.81
874.388
1541.52
379.161
1283.88
1373.6
1419.76
1187.11
555.739
323.186
627.154
1289.74
401.451
1428.63
1006.6
1745.23
1233
1487.92
1016.79
1367.19
1744.89
674.73
2336.19
2980.19
1734.21
1082.64
2910.33
922.744
639.617
2729.71
637.334
1996.92
238.606
2151.57
552.192
1293.93
2709.04
370.23
281.485
985.657
970.375
1016.93
2547.43
1004.75
1436.46
912.61
1165.38
3844.56
2353.68
118.632
479.643
706.739
379.331
1827.36
1040.17
569.813
1085.26
1688.64
1344.09
587.451
1933.73
869.789
2023.86
517.154
854.717
1537.78
1683.37
695.345
1741.68
1495.93
673.491
1423.72
1838.14
467.203
2047.55
1141.46
1966.97
1621.21
784.576
1149.7
913.765
690.482
1586.5
2414.64
1249.9
522.473
971.337
2300.4
1158.26
683.351
1679.1
1696.34
1093.44
1965.51
1877.91
1336.39
2125.57
529.355
3311.88
3047.82
991.248
1341.74
379.604
1158.63
1378.37
1601.45
6632.45
862.78
1579.9
3661.16
707.193
5836.26
1387.51
1991.56
2045.17
1234.2
969.044
958.721
1466.55
1038.15
814.561
272.565
948.652
721.414
5754.6
1406.74
1181.63
1067.53
274.955
1141.02
1655.11
992.869
388.927
918.361
890.278
1422.52
3235.31
797.346
1578.36
1121.13
1398.65
394.024
3965.39
1055.24
1089.29
5347.76
550.036
3136.31
894.062
547.937
534.175
3555.53
2742.46
261.798
1313.63
1196.36
405.865
2519.82
767.528
82.6021
1822.81
1824.37
1260.47
1460.72
3046.37
1543.4
1374.07
1543.2
2361.42
827.135
1691.28
2687.85
1582.3
2027.96
352.191
2448.57
2076.6
894.639
1277.34
469.187
597.734
1624.72
1089.39
2279.9
1224.36
2085.75
1400.97
1658.92
670.814
1588.55
1646.62
2354.4
2737.32
876.218
217.646
563.253
2564.84
2374.13
898.148
1229.25
350.362
1045.87
1528.41
1672.12
1151.72
1406.48
1209.77
1072.1
778.447
1769.18
2435.52
1475.56
2161.22
1831.66
1380.62
976.065
2411.83
1355.65
1318.03
875.789
699.877
1364.6
1279.95
558.63
1266.95
571.028
1612.73
1243.62
2128.67
1667.36
1832.77
649.803
1513
576.868
2146.28
1032.48
1933.95
1820.76
939.361
1149.8
4218.66
591.041
622.256
465.874
930.207
1213.22
794.511
531.427
554.875
1024.28
941.876
2937.49
1003.64
1331.63
2416.52
1384.83
2847.92
1914.61
994.763
1159.29
790.591
895.248
543.41
1118.51
1390.78
1015.61
1794.52
1988.84
383.354
1666.98
1590.2
1257.63
585.418
989.573
1344.81
1100.75
914.966
369.893
333.491
783.266
1884
1757.07
1055.25
992.416
6679.08
1048.82
1473.84
123.767
307.256
266.953
1079.74
2014.87
1989.57
942.64
896.68
948.682
1029.51
2269.41
1406.1
679.199
1150.29
76.4659
2667.79
1340.73
1564.99
277.43
1456.67
1347.4
1397.41
1547.87
1962.24
1505.99
4120.52
783.291
1327.24
1381.63
758.53
821.645
1747.48
1550.93
754.766
697.26
1924.66
2379.84
1074.84
1348.12
1122.99
1509.32
1406.85
451.326
1053.13
1108.28
542.166
850.018
577.364
4397.59
3058.62
540.581
1457.19
374.277
1459.4
2007.75
902.956
1088.35
929.534
1002.68
878.066
688.204
231.813
934.835
3787.39
1676.48
2249.95
1080.06
678.3
708.476
1043.29
441.439
1723.38
1607.68
743.449
2361.25
964.43
2939.01
2057.59
804.428
803.035
1630.57
249.96
2361.39
720.747
169.336
1261.67
1481.21
1706.7
1098.11
743.681
923.821
2328.29
2010.07
577.364
947.439
1604.8
1281.2
253.824
1870.86
991.015
423.575
889.495
1173.42
649.46
820.081
1567.76
2008.44
2122.82
1666.67
747.408
1012.22
2054.45
1757.74
770.153
260.949
3771.67
756.183
833.079
807.855
236.842
1563.04
1031.41
1207.6
1189.46
1416.7
197.48
1462.84
517.394
1970.68
1934.18
1847.74
460.363
748.652
876.014
656.939
897.286
889.523
1453.59
1175.08
422.852
1194.7
1306.32
1942.72
1332.56
1238.87
592.586
2062.34
493.28
3037.55
1115.29
988.103
929.404
1025.26
838.751
1213.57
1785.05
1904.18
386.767
1242.57
3076.45
3803.18
1697.33
382.216
2597.13
2955.31
1633.01
440.502
1602.92
1437.88
1469.18
1160.19
947.446
1089.29
-4.68767
772.247
1145.76
2774.72
750.297
609.494
913.372
1244.06
1128.89
758.189
1403.83
1378.51
2688.45
482.235
202.312
323.556
1631.53
173.43
1753.29
1683.29
2002.35
1444.8
2647.66
835.175
1155.61
2099.2
1311.94
1039.42
1085.25
931.507
1523.79
3814.77
2030.93
908.853
925.253
666.67
491.633
1616.97
3655.23
3012.47
1964.13
562.327
552.982
1499.96
1129.55
584.473
1171.66
1416.7
1127.86
3689.94
1976.33
1761.77
684.177
1279.33
533.134
1571.56
60.7956
557.614
1059.69
931.309
647.769
1020.46
504.374
409.468
1816.06
1400.09
1439.95
2281.18
747.443
645.272
1777.08
1146.8
1534.77
38.526
3621.63
1144.17
474.271
930.247
395.494
1712.13
2444.4
480.605
1165.8
1089.92
1143.32
728.173
1949.63
824.732
716.173
1978.98
1767.13
1722.37
1270.53
1963.92
2928.77
220.482
1128.76
759.969
749.877
760.188
932.752
1126.41
699.204
747.487
2355.15
1124.37
1764.87
1513.9
166.077
2307.45
1679.03
417.828
2438.3
3233.81
645.133
715.013
644.811
649.137
4008.69
1251.11
186.203
403.346
917.12
3035.42
2172.6
1016.81
346.615
1384.28
248.276
1858.29
2088.54
57.261
1157.15
2216.63
867.005
2018.94
178.286
1190.95
506.089
812.143
808.591
1599.02
66.1851
581.103
993.709
677.248
1696.1
649.532
1001.42
3685.72
1037.91
1229.29
1477.47
883.246
943.721
395.579
1052.42
1642.72
649.027
1966.04
758.022
3540.49
1995.78
957.257
2471.21
1660.99
619.414
840.503
1130.15
1019.66
723.567
879.044
1661.29
746.318
1070.68
1595.05
499.909
508.676
1786.09
1599.62
1256.56
1102.94
2483.27
1505.98
546.024
1016.17
456.1
785.141
1515.8
1770.9
521.551
4896.13
-29.8337
667.767
1332.6
662.762
835.055
448.727
1790.58
151.698
1026.6
644.021
1309.07
1330.84
204.258
2015.65
2117.95
1552.83
634.311
320.643
1493.74
836.505
159.677
982.412
1910.11
1541.08
1388.91
567.753
978.405
2354.28
420.725
914.601
1506.52
453.692
1435.9
972.547
2652.51
2092.02
428.353
361.846
357.187
510.79
1694.83
1123.43
1177.31
1484.7
-4.05798
2834.18
3958.25
945.378
2823.42
1227.62
477.884
1128.24
1399.12
1993.78
2509.54
2211.13
1900.67
1202.12
991.994
1440.13
428.375
1201.37
2089.25
896.629
1073
1776.99
506.844
3425.69
3446.02
1039.45
1418.85
836.215
3347.48
1597.14
1385.53
470.845
722.56
581.895
922.173
744.714
775.095
742.552
658.411
551.819
1242.27
2683.29
1843.27
1193.93
1301.67
1314.94
1108.67
726.089
4128.94
1814.94
1098.1
987.242
707.739
425.449
369.176
439.408
658.201
1000.85
1332.57
701.573
2015
2719.86
1980.01
2927.42
2112.78
661.612
656.289
576.182
2230.84
1327.91
807.821
831.292
1269.59
1013.97
997.181
935.266
3106
994.123
1668.32
436.348
2164.77
838.178
2316.21
647.596
654.503
1294.15
694.398
1834.84
1794.19
2227.06
1499.68
763.447
1376.87
889.858
1140.14
1910.74
498.653
203.472
412.207
2756.09
885.458
1071.19
1413.87
2081.25
623.037
592.103
1753.73
1052.47
580.131
820.576
1279.43
22.42
880.275
1306.85
1182.19
917.578
775.397
296.951
1519.04
319.045
1113.33
905.884
740.322
771.849
617.927
347.546
2405.98
963.177
665.997
967.579
1041.17
393.652
1262.78
180.991
793.629
833.181
3321.86
1117.05
221.521
292.755
237.697
1830.83
728.923
333.726
1018.66
1297.31
1520
1207.61
1524.62
200.693
1087.63
939.329
1384.36
1394.21
1191.58
2267.53
1605.7
1437.54
434.919
749.289
1109.41
176.051
1031.75
425.311
2624.91
711.457
1042.08
2636.99
217.499
1364.99
3323.1
2039.85
2925.82
587.022
1914.01
1164.02
1549.76
271.882
2075.05
2167.47
810.306
1748.57
525.844
1381.86
1218.84
1161.35
1765.28
959.429
302.428
810.663
1199.54
348.239
1014.95
1286.46
897.957
1965.05
1700.82
720.96
1424.22
1191.41
2163.3
569.372
368.477
852.567
1583.5
1945.42
2806.52
3177.24
975.818
1137.46
659.578
660.374
1514.81
724.456
1062.75
683.195
868.292
1581.85
1829.99
1014.96
139.72
422.04
1539.82
1370.05
1029.73
789.383
699.466
2896.02
1493.85
966.551
536.831
1157.38
535.5
371.173
1055.1
2269.55
1138.63
1465
1605.04
2176.4
617.412
1072.53
2315.54
1470.3
1619.79
918.436
237.919
1094.61
449.855
1328.81
501.687
1139.34
422.5
902.909
1652.27
747.065
109.266
598.077
1145.15
1518.16
785.173
322.052
1866.88
540.586
2999.99
716.459
910.678
1591.26
3555.78
1147.8
1454.68
1026.68
444.746
315.313
3228.88
76.7481
2948.05
626.981
1359.74
617.562
1175.75
1982.83
10411.5
3890.98
1078.89
530.268
837.384
652.082
1282.95
366.523
1938.06
1100.04
399.334
1827.1
1540.56
1400.03
936.006
1665.39
728.324
999.448
942.747
1452.57
1013.34
1106.01
1879.78
1639.99
564.201
274.286
872.779
1629.19
3007.79
1128.33
893.099
2263.04
379.555
393.686
579.153
1306.89
691.953
1022.07
1376.87
2681.7
326.791
1681.6
484.575
1518.14
1043.05
1586.06
1366.34
1069.43
865.04
250.076
814.361
977.427
1428.89
2173.26
3283.93
1001.72
1183.46
605.263
1720.57
716.001
559.144
628.68
1745.16
551.415
684.627
675.134
921.907
537.768
2230.28
1429.08
1897.49
1237.88
1802.62
1696.2
1296.28
361.371
914.451
2361.88
2714.72
1140.47
1042.58
2020.39
2321.88
2319.44
1616.27
890.08
2802.94
1765.62
970.802
1293.09
158.45
174.542
1586.49
2343.7
1187.33
1298.46
1101.4
1416.73
1048.94
553.477
944.185
2474.24
1066.26
1599.62
2120.61
767.428
1012.67
1067.05
1912.85
1144.96
552.526
1336.12
1934.74
973.201
1436.6
450.864
819.103
2516.97
1367.73
1790.81
733.61
953.788
2620.02
1156.4
1333.77
751.41
1524.45
1082.84
893.965
1135
734.618
1878.22
556.91
531.216
501.863
1356.67
986.306
825.155
824.471
806.844
922.256
479.902
37.5495
719.591
934.956
869.988
1581.07
1678.12
912.454
2252.03
1101.11
353.369
3251.24
1603.65
2025.8
537.321
1051.79
908.833
518.287
1614.51
1886.02
682.83
2387.98
1186.99
1532.89
969.453
701.967
803.135
1681.18
1462.87
969.908
445.193
1051.73
1048.45
660.705
1777.73
617.24
400.044
620.717
671.543
1189.57
1548.83
2851.53
427.393
2044.12
457.38
1025.11
880.868
1509.69
401.76
1519.93
735.304
1611.13
876.97
2316.02
837.614
885.262
1301.67
1201.43
1461.68
405.837
706.898
2395.9
914.641
2026.04
1964.13
692.399
1490.28
922.48
1040.7
2547.08
1001.22
312.836
1004.64
487.711
587.577
286.864
1063.31
466.709
535.214
238.677
757.545
431.737
366.746
1605.98
1603.88
862.631
1410.36
721.667
1837.66
737.543
2238.23
630.585
2609.53
1881.66
1728.07
554.831
2075.26
1782.64
1694.63
1562.84
691.442
1433.8
1445.95
851.82
431.745
804.041
1893.48
705.071
375.515
1798.53
1317.38
1662.2
896.364
1344.77
413.368
1245.42
1140.03
2288.38
421.578
1798.45
373.611
369.573
1132.34
389.496
1188.75
646.775
1115.21
1088.96
630.396
1075.78
1497.8
1476.19
222.69
2337.66
1375.72
1243.54
1261.16
1067.56
1455.17
240.976
311.92
1461.87
368.431
943.7
1172.67
1311.13
906.581
1666.85
13.9668
1131.14
151.316
1298.73
2315.54
1429.69
1303.48
829.945
5318.08
1030.64
783.036
1020.2
1136.75
2622.42
1414.83
1785.01
1350.15
516.215
1983.95
1121.26
1343.96
1810.44
483.675
2529.46
1293.96
1911.4
336.005
1543.03
3392.93
1693.85
302.317
1252.1
1425.33
412.749
2459.82
379.496
593.199
540.441
494.82
615.799
905.876
2368.73
676.214
1051.45
671.093
404.906
789.363
1241.07
571.28
409.139
804.197
1505.35
1379.18
712.056
1754.27
1528.41
871.895
1365.36
1169.55
1661.13
1008.31
1228.62
1076.38
1205.45
1767.95
933.192
1819.62
519.819
1685.85
870.166
350.594
852.042
555.819
799.368
2448.57
613.666
1594.73
2430.01
1448.9
328.883
1083.3
702.952
2620.62
225.269
705.517
601.976
570.155
1750.07
1868.67
2477.43
665.436
726.307
746.923
928.372
570.821
1394.98
793.432
1433.09
2968.43
925.465
850.018
1089.91
1641.83
1760.96
997.902
1037.45
190.297
1028.03
283.359
1360.47
662.761
530.931
849.925
5140.74
2342.96
2627.88
1430.38
1006.24
809.508
963.412
1239.8
1016.79
1801.65
1374.11
1055.8
831.515
929.444
856.125
1450.43
637.743
818.159
527.648
459.746
2436.43
1146.84
1419.57
2877.52
1582.56
1308
2563.03
849.523
307.443
1251.98
2671.22
1169.8
1109.85
2115.51
781.352
1029.91
781.94
1093.63
338.326
1679.3
1116.17
1093.88
959.429
758.673
655.83
662.249
1672.23
439.598
1493.78
630.721
442.879
333.497
887.333
827.558
962.412
883.724
1493.73
822.822
1126.99
989.888
339.645
623.754
1782.46
447.769
301.636
2685.68
1614.61
1436.47
997.997
1201.95
2044.04
39.2621
2824.92
1213.08
716.928
1117.54
2037.25
2565.51
400.002
3314.39
1329.56
2098.85
1671.28
1857.87
680.667
896.672
903.701
673.229
813.567
487.124
764.53
270.909
1715.22
743.175
1524.55
658.791
899.618
695.949
244.33
1088.26
1615.35
4344.79
144.864
1386.95
758.91
799.251
731.981
1226.46
2023.13
778.112
110.468
582.443
571.869
616.817
882.319
693.655
867.789
1662.47
633.816
1646.3
1915.7
2519.22
468.659
2257.42
1837.63
730.006
1534.99
933.995
1395.41
904.002
1576
1092.35
839.205
1787.99
1573.43
1936.05
880.909
912.013
1610.65
1312.22
901.324
938.516
1220.94
1949.12
2044.7
418.024
592.877
1025.5
356.941
1272.89
473.829
1136.28
1649.98
1576
408.689
1985.09
578.257
239.878
894.933
657.966
1658.28
1228.87
2879.41
876.829
1622.56
630.752
747.904
701.936
2504.35
989.65
1478.55
3136.53
1296.07
1014.7
1674.58
1158.55
3190.51
858.221
1138.74
1431.89
1211.32
1111.7
199.519
961.086
1773.34
5842.51
1006.83
1398.76
733.865
591.001
2422.6
901.333
2019.92
1283.64
634.138
1143.74
531.434
701.5
1315.74
972.553
3265.84
1183.43
1625.64
881.827
1217.75
1631.65
1061.91
1141.88
1354.05
1486.38
709.319
1348.64
832.025
947.745
1602.64
607.375
763.417
924.296
2404.83
1810.79
709.961
1782.83
1287.95
1459.76
4644.08
557.641
980.591
2100
2735.2
1294.1
427.419
1010.19
1781.47
1438.08
710.973
1293.01
1643.23
753.281
615.397
1202.35
49.3254
3285.38
440.502
1044.97
1558.39
1028.79
2147.18
5222.89
1883.35
715.062
703.229
2515.99
1934.17
579.153
1462.88
1374.11
128.74
721.192
702.682
1102.65
1020.05
735.7
1654.95
239.079
1214.99
236.045
579.183
1126
536.576
1166.71
510.791
240.815
3189.79
323.049
953.131
937.455
895.71
1814.66
566.119
1205.62
1589.12
503.466
1618.41
2214.1
763.784
1572.72
1227.41
1536.34
1160.14
989.684
1544.82
264.714
592.072
2567.38
1152.66
3515.8
715.088
1690.18
1325.97
4013.98
1165.15
2048.72
798.966
1849.47
1476.89
1949.18
1350.4
1762.22
1345.49
1991.47
1871.22
737.333
1816.07
1791.78
706.63
2197.08
313.351
1219.01
1284.14
633.874
2152.99
976.859
1272.36
996.914
1145.2
98.4945
1099.14
780.605
669.751
1422.48
714.69
1979.44
308.65
1629.27
1445.47
1124.59
224.087
2990.67
2407.38
855.424
1996.71
630.702
2248.98
1042.09
907.487
866.411
2449.63
876.93
1188.07
1214.54
806.891
753.829
1856.37
728.072
1906.92
1211.36
1858.3
665.995
771.544
913.284
814.985
1455.34
1240.78
1282.93
1175.64
369.334
2111.29
544.305
1562.11
580.273
270.436
628.062
1015.06
1928.58
625.405
1487.72
579.942
1074.41
676.42
1142.08
207.153
1684.37
687.732
1457.82
393.975
983.24
1096.67
1528.21
2032.28
684.142
1769.52
2451.5
956.244
425.28
2679.83
2134.7
580.021
501.37
1723.34
567.615
45.981
2491.74
1186.71
843.006
1258.53
791.97
1637.1
175.897
1331.93
917.795
638.712
1447.58
696.127
2159.03
605.321
2483.19
700.673
2392.31
269.599
1204.79
639.67
1112.96
1279.61
1521.89
415.204
564.694
819.11
1536.65
784.455
3273.16
1695
2012.36
2858.52
2336.06
2843.21
1413.14
976.554
1695.97
1472.48
381.291
1182.39
1070.64
1025.33
924.684
1177.05
1068.74
1404.1
530.457
298.154
815.326
553.521
753.756
874.183
1458.62
1829.56
766.404
2931.18
604.492
1201.73
765.554
701.895
2069.68
514.599
945.2
718.19
922.742
1513.67
1214.3
811.147
596.514
604.516
4233.67
1663.37
1410.33
611.845
3113.84
570.755
1065.32
1709.05
966.36
1018.19
1979.26
929.703
8714.35
2244.6
333.896
284.472
802.647
1276.81
920.048
1565.06
1372.85
1592.2
153.118
2498.57
566.561
1949.25
1651.52
2426.78
509.657
630.729
2073.17
876.234
1320.28
250.245
704.781
1346.29
1381.25
2860.93
1048.27
1751.68
650.208
1309.65
1272.4
1160.75
1166.74
864.096
2420.49
2050.31
1013.97
1069.53
380.345
1288.32
1188.7
764.869
563.141
1120.78
1060.04
876.677
1124.29
1534.74
2212.39
1984.85
1988.48
547.405
2063.45
988.305
3355.02
1293.7
496.494
3202.69
2494.52
478.93
540.185
134.103
997.938
1168.54
1286.28
3088.37
396.131
855.135
1331.65
642.956
2090.66
338.367
1907.7
663.028
743.346
1277.43
1271.19
441.378
1079.71
550.023
1384.09
1139.69
3686.69
147.427
226.68
877.614
3805.86
2130.91
970.944
2798.45
732.627
994.298
1690.86
214.637
817.225
1425
1894.75
1702.76
1398.72
1272.91
1690.31
1954.33
1705.31
808.426
2255.06
636.375
1251.08
750.526
1745.77
1303.52
1400.3
1406.12
897.928
1321.31
7.6737
1083.32
1546.49
1340.83
1201.68
993.694
440.096
480.354
1400.15
2016.36
1144.97
5989.66
490.174
1124.89
992.426
909.857
1331.69
171.21
1771.69
728.441
1546.01
2115.5
1992.84
1471.29
2182.45
1036.96
673.164
407.519
569.058
4354.64
276.46
752.422
766.659
2164.49
1341.54
176.475
2576.45
1405.4
1149.35
1467.28
772.331
2100.97
298.045
3325.11
548.898
1392.33
1323.81
633.777
843.507
1235.12
332.149
1219.71
345.421
279.458
1183.01
2479.26
5076.02
1983.7
1020.49
1310.04
973.746
1226.31
1343.38
1113.1
1376.13
778.804
862.222
1421.62
677.573
1378.04
790.769
1807.69
821.857
1249.17
328.336
1323.94
1410.51
1457.34
2489.33
671.166
589.378
31.9508
917.61
1576.26
1242.6
489.239
390.187
2129.38
1892.5
995.722
1394.53
431.506
2007.04
258.764
1284.78
137.851
1974.39
2796.24
431.745
369.257
3559.52
2524.27
1178.46
968.799
360.381
745.07
819.118
1579.18
430.256
786.059
651.148
3903.86
1910.35
1973.83
1545.39
561.15
4052.77
868.627
2007.26
810.306
2201.16
818.7
2090.94
702.539
669.885
830.825
1767.37
838.796
2785.01
1776.53
1041.01
898.773
527.438
2053.12
1946.32
1510.87
1708.12
1572.24
2360.64
1899
1382.16
957.744
2850.63
577.32
1316
758.687
1940.25
668.908
2844
742.584
1815.14
5036.55
2446.65
3783.87
926.459
1868.35
2095.11
1889.76
1944.47
511.763
3193.32
797.695
808.818
4037.56
358.963
1668.96
1439.66
7392.16
803.873
762.087
1438.59
2946.13
1184.52
2815.52
1475.27
739.25
892.495
1172.86
985.67
1404.72
593.25
1856.43
1065.14
1692.7
555.425
1702.96
1369.85
1305.9
862.222
1839.49
653.962
1239.97
795.503
874.41
789.807
53.4897
917.457
947.25
1341.44
728.353
2049.33
677.459
611.111
1693.62
2013.06
2326.57
345.006
1522.41
1051.28
621.654
573.12
698.56
872.245
3471.85
349.967
148.049
1235.07
1161.69
1543.36
937.201
1273.85
1708.91
1434.27
2013.59
1609.59
818.159
312.168
621.351
1012.14
286.645
675.88
990.406
2364.29
1899.25
1331.63
362.069
1443.88
511.518
1631.92
908.234
1132.51
554.815
860.136
871.154
729.324
2259.1
2419.03
2080.76
1716.74
2431.34
2073.1
2077.33
1265.43
745.568
963.492
384.326
936.153
1774.87
2239.58
746.984
486.053
427.989
1529.14
944.436
564.694
539.644
855.791
327.183
1417.81
1099.24
1004.4
685.517
1681.21
1580.28
470.983
650.523
698.893
1564.76
3665.82
352.778
686.953
2517.81
682.292
1120.76
2077.14
1348.16
648.334
1396.74
1556.54
2492.66
1500.33
755.345
1120.87
1396.29
1106.37
594.518
949.842
768.59
1718.39
1210.56
856.591
1031.78
1915.75
1773.91
1020.43
1316.59
208.088
798.774
740.958
698.934
962.099
1743.44
720.714
1386.91
1370.12
992.053
721.897
1089.27
549.324
340.947
1015.66
673.833
1387.26
678.52
920.164
530.418
1595.9
1181.08
1055.8
1717.95
800.133
1337.99
770.944
353.391
1371.06
638.227
1409.97
1396.56
836.234
1311.54
1754.72
3216.12
1181.13
1182.4
589.501
1363.38
1570.6
1055.81
502.316
591.436
1034.91
1387.51
1433.09
1251.78
876.739
1328.62
2794.83
635.221
1428.86
1622.08
171.579
1360.95
1911.16
771.427
1132.11
1919.43
72.0828
935.56
287.171
875.411
1681.51
3245.79
2668.81
1117.99
956.483
127.503
370.296
330.506
487.959
1107.48
1229.95
919.359
735.234
347.601
473.281
2799.02
1799.48
2486.78
1264.6
1299.91
416.613
1801.23
1551.82
151.907
555.396
2640.94
753.814
2200.75
2200.62
1887.1
584.851
456.441
1303.41
2107.16
1206.96
482.057
1219.45
651.851
3067.75
1655.5
1190.18
2334.29
1750.98
726.089
563.236
2247.38
3079.94
1864.04
1297.83
811.562
1718.68
635.248
1211.99
886.146
1412.66
1392.98
1008.42
766.6
2581.46
1813.79
806.441
864.415
1392.34
1153.59
1304.8
417.037
1705.53
898.387
537.923
705.754
665.964
790.285
2155.08
3129.6
1136.24
1080.53
1188.31
1110.48
3317.7
1484.4
236.045
1730.98
760.036
677.384
1313.62
3303.59
1248.22
1825.45
1183.21
618.843
1438
2022.34
884.426
1356.74
1579.01
951.086
3126.94
1962.28
968.123
1689.2
1287.91
1535.56
601.252
895.71
1235.71
232.945
994.321
736.659
940.924
628.711
1471.97
1421.56
1167.64
1240.81
2498.8
3553.61
993.656
2333.65
1482.08
2693.26
1108.04
728.879
252.91
899.694
2311.18
1134.74
1727.01
1504.94
943.761
523.287
1762.93
331.616
270.569
831.278
695.43
463.967
489.731
343.097
824.767
691.638
75.8309
4755.1
1358.92
1375.71
924.958
1407.88
1370.99
1014.8
1643.69
2552.54
636.414
4309.15
1115.49
985.188
1264.9
968.799
2921.82
552.048
1043.02
3388.91
766.636
3749.23
4013.2
819.063
819.639
1460.28
621.184
536.384
1477.2
1615.14
665.886
504.346
734.545
365.585
385.227
364.023
531.355
483.641
1126.38
1515.55
1847.74
4480.8
684.595
1437.56
1828.29
1349.47
1473.92
1582.54
1425.31
1530.08
1242.4
2177.01
1458.59
506.97
1538.86
241.932
733.432
1555.86
1234
1265.4
1081.78
1649.77
523.087
238.477
2974.05
1565.89
1338.54
214.688
1114.13
407.666
862.203
1856.04
248.047
1510.92
1130.76
829.641
807.629
1542.03
1367.97
1312.55
2765.31
1642.75
545.496
1663.51
1201.37
2689.39
1183.21
1256.49
622.591
976.828
2304.79
1778.71
1312.32
1122.43
762.656
571.733
767.538
1667.04
1104.93
1826.01
218.093
1018.92
2244.81
959.429
748.456
1024.31
3804.51
2967.25
1113.34
742.227
295.793
2099.55
2467.07
2137.28
1244.49
1801.43
336.392
2692.15
1994.14
5.68854
1314.83
1181.08
2513.97
1196.5
702.399
920.302
1064.57
2112.67
442.423
275.401
941.998
1511.4
1206.12
1250.1
506.175
239.988
969.564
394.422
1694.56
3472.87
1135.6
1862.96
1914.46
1503.45
1063.59
1060.85
1355.02
2058.43
1157.6
2363.1
576.889
677.241
2385.84
707.558
1043.77
186.749
1548.8
896.82
1721.43
1514.62
3454.15
3034.2
580.428
1772.58
1537.05
483.123
3806.08
1246.8
1707.84
1206.78
1222.89
2127.59
2702.2
920.587
712.866
1269.09
1882.4
239.523
735.421
1549.85
2231.82
2369.02
658.871
694.06
249.428
527.285
1194.16
2191.18
2114.39
1680.73
1400.52
1590.95
619.485
995.583
863.005
527.322
2147.85
1077.32
492.365
1508.99
1556.32
2077.08
1024.08
1272.62
700.115
1664.31
641.029
3090
958.498
678.691
651.136
1021.91
440.684
866.068
261.682
756.277
1094.71
647.656
956.65
1794.13
1718.44
2334
1342.38
1816.97
1699.99
1125.21
2243.4
3219.71
1128.71
1611.65
2099.38
292.451
1821.77
3517.31
1310.19
2209.99
1647.17
1355.09
1712.07
1561.55
748.797
1104.76
932.405
410.553
356.782
2091.52
705.754
1423.09
1430.61
1472.92
1909.35
1309.88
403.485
633.586
1573.41
926.388
1098.35
795.43
553.865
1243.35
921.939
3389.79
1867.79
2146.99
1385.19
2082.03
1860.66
651.156
1002.24
440.256
1065.02
1436.1
616.45
1280.98
1259.59
469.286
3069.67
1626.49
982.432
548.457
872.162
922.883
249.854
1466.31
3093.79
1734.78
1296.66
2771.67
1825.82
676.737
1343.8
1409.41
1795.74
698.021
836.273
852.39
562.442
350.921
2445.52
1422.33
1878.86
613.529
1908.9
959.198
586.489
1158.73
1670.86
1188.31
1400.96
1490.03
648.34
1545.45
1314.82
1406.57
690.695
371.44
1685.63
1275.58
1268.99
1271.54
5087.41
1832.55
442.846
1726.23
424.308
1073.91
1034.28
1462.19
1116.3
587.304
841.798
1273.33
1796.87
710.874
1583.68
181.892
2586.88
443.844
1222.48
1855.8
672.932
1669.93
928.372
822.781
1817.08
1366.9
741.807
1441.06
1057.12
190.316
1743.48
1328.63
425.788
2684.85
1619.76
1677.54
961.38
1556.5
1079.72
1350.43
1370.82
1227.92
1263.43
943.511
342.568
1124.99
3572.54
1862.7
1670.01
652.352
1557.46
1374.36
296.484
3145.08
2457.34
1109.14
645.272
390.885
1813.61
760.041
803.094
2347.04
1055.17
941.887
2952.36
290.387
993.162
510.812
1616.48
5291.09
1581.85
94.6025
2390.53
2244.08
372.081
909.961
433.284
1157.15
780.827
864.194
1540.12
1598.61
539.044
864.973
1222.77
1725.17
1580.88
1192.58
1351.58
1503.87
871.842
2146.91
1166.34
603.871
249.952
370.972
1026.9
2409.24
1007.45
302.76
3383.29
2207.56
505.219
1747.46
2137.45
1275.68
1120.6
1293.94
1854
1627.88
1724.71
926.761
1406.74
954.065
356.012
1595.94
1184.14
169.984
1631.31
1078.03
485.073
446.498
2033.23
1907.94
357.116
2769.04
688.776
136.939
1263.83
944.951
1082.64
1401.71
2160.47
1898.34
279.797
2062.54
1432.86
894.529
1154.57
520.016
981.232
898.717
442.178
1510.11
2373.78
266.688
1192
481.742
1130.46
778.177
1399.62
392.273
952.248
766.36
438.443
1290.4
699.961
1151.67
566.678
899.618
668.273
306.174
1337.51
968.799
619.992
1337.99
542.308
3062.37
844.229
1543.45
1839.47
1185.45
660.046
1177.75
3207.07
2502.99
188.451
946.138
824.034
356.512
1636.65
1565.07
1332.93
910.663
1206.81
727.28
1069.26
2471.67
681.289
399.344
543.213
755.013
245.179
913.373
2394.25
1092.73
1505.47
641.074
1251.22
2240.41
353.15
1987.55
793.105
1191.51
1970.21
954.872
689.834
1804.83
379.233
1012.38
1496.37
1147.52
1338.55
1785.9
759.139
392.614
527.606
873.447
2087.78
414.839
1943.83
1063.3
1043.28
5089.16
2358.65
1593.99
2013.35
802.244
782.385
627.033
920.992
797.494
322.238
260.104
1660.99
2379.16
22.5804
1896.72
1043.32
335.171
766.805
996.244
601.31
1096.71
1613.97
302.164
1881.25
778.33
577.435
1544.7
305.384
412.437
2041.31
917.353
1189.15
4033.12
1644.27
553.52
834.382
868.394
1154.1
2076.37
1812.78
1156.45
1020.56
902.461
665.437
1000.09
2047.58
1054.26
959.897
572.437
262.268
1326.15
232.955
2066.19
2301.6
406.838
2091.84
64.5865
1025.52
1450.22
1096.55
1652.1
819.421
2808.34
656.055
617.277
1887.25
291.182
1204.45
1000.66
322.016
1857.9
506.149
2006.29
1554.2
1822.81
1541.38
444.25
1017.73
1593.63
791.237
1513.24
421.355
1735.98
451.561
337.474
1876.98
568.887
804.909
2375.44
2337.09
1211.36
2331.76
2397.63
692.834
2987.17
636.859
687.934
779.524
1151.89
717.864
2224.9
1351.64
355.763
639.649
1368.29
1666.52
2185.03
1232.3
1591.54
1535.9
1691.34
1181.66
877.129
2543.81
820.748
1057.12
165.518
3519.41
4007.65
1273.53
622.088
4122.55
1496.08
1412.2
1660.68
387.16
471.267
1241.28
379.811
1078.14
716.681
2396.54
1552.72
961.612
1531.18
1038.75
987.583
317.138
1221.99
1105.88
1540.86
1246.66
1150.37
139.274
847.548
1174.91
1769.26
231.553
1535.9
581.895
852.832
1173.88
2794.3
1970.35
1107
577.119
1371.49
1747.19
736.659
548.262
1184.55
1066.26
1790.83
313.795
686.924
501.415
661.92
2145.7
1106.89
743.103
1118.13
2157.22
1731.58
265.585
586.76
1215.07
2169.16
4497.45
1726.49
2117.84
1367.24
1721.39
954.609
577.883
1578.67
1105.13
305.38
524.415
2983.42
1288.04
243.78
960.595
450.376
835.977
940.694
1366.29
1816.08
832.757
616.949
726.132
817.532
1128.78
999.1
238.477
927.574
1260.42
784.294
417.037
877.129
1552.4
58.5182
1200.71
1038.14
412.201
3004.83
1216.83
696.345
1079.61
390.879
310.256
577.125
1219.36
2135.46
1938.61
1732.68
699.401
1305.2
611.042
2031.67
1922.9
4528.42
1516.5
894.798
7148.13
824.279
1469.86
650.523
801.967
1591.22
2101.87
1357.28
677.472
493.873
3122.86
1158.6
1486.84
1341.74
689.563
935.862
2149.71
1910.75
673.389
1488.15
817.006
231.727
953.121
1142.13
1475.91
2212.44
2082.18
866.411
1143.4
1229.86
523.007
227.805
1504.05
1875.06
1293.24
969.998
675.334
1801.4
722.819
1073.52
1441.72
1247.33
1554.64
701.5
946.547
771.14
1798.05
254.038
3503
502.148
585.924
846.176
1450.78
568.764
1126.41
737.699
1409.39
553.027
1211.03
1844.48
1301.04
1059.07
823.563
1819.86
1183.58
1284.19
1344.71
1163.28
383.948
1714.68
1158.88
851.892
1102.1
1515.28
850.739
1850.6
900.647
2232.19
1394.41
1396.56
540.599
11.6454
2080.65
638.747
2073.19
1842.12
1048.65
1728.93
1807.53
1450.66
1233.85
1438.08
1696.45
1561.8
963.177
649.493
684.185
2060.67
1556.51
1831.56
826.606
827.68
6274.47
2196.58
1647.41
3355.25
705.517
1883.84
1243.1
787.33
1415.39
1668.96
592.659
1266.04
2747.51
2372.99
1747.33
1392.34
423.446
371.768
2121.59
450.849
1292.27
1714.91
1560.12
1619.87
783.741
400.044
1411.61
857.041
1905.79
2075.05
2083.13
2118.69
982.143
1070.8
1208.84
280.539
445.935
325.994
1790.44
2324.91
1303.08
1006.29
666.51
517.339
1133.99
6370.62
854.956
1430.31
831.776
1424.88
1855.55
10615.2
2282.52
1570.92
2879.61
731.88
1564.98
2012.52
1777.62
1512.54
1407.16
122.181
1160.89
874.955
820.055
1130.66
933.381
723.567
1218.81
1320.21
287.171
830.804
684.257
930.007
423.681
1723.2
426.407
1608.02
1415.59
743.433
340.756
1000.66
673.493
3006.56
1099.27
1017.77
1144.25
1631.47
1899.03
1090.62
1849.05
1016.64
811.567
241.932
624.171
959.257
1118.26
-6.1582
753.814
1343.62
1066.49
1147.97
1546.56
641.924
592.271
2008.23
1224.44
1479.06
1743.58
207.451
996.91
1824.08
801.866
251.254
908.136
1174.7
1312.67
1633.33
908.087
1305.2
2200.05
1110.66
1585.56
618.619
1358.81
347.374
806.717
819.56
1355.17
680.153
1612.15
848.122
1280.92
1079.59
631.627
77.5384
1212.62
726.378
924.959
393.935
1080.33
602.014
1528.93
1299.32
476.235
2567.94
2401.48
1423.26
518.322
1497.48
834.894
861.19
2138.44
1364.39
947.509
2134.05
881.177
555.567
3032.15
928.366
2754.07
1216.42
2189.94
718.367
4437.13
1672.57
537.078
546.179
1224.8
1707.65
1815.31
1254.32
671.888
1171.39
2498.24
521.662
633.835
708.836
545.946
856.671
2597.93
715.76
2179.68
965.598
733.805
626.873
1404.67
264.376
214.353
536.049
1337.31
1934.46
1772.77
2705.83
1359.26
1833.9
720.714
3177.58
1835.31
74.8755
4281.27
765.444
999.893
1981
1147.6
991.763
844.198
566.369
4091.53
518.806
1376.16
1253.97
2470.49
1467.31
509.888
2718.44
150.635
2674.36
1927.65
609.742
517.664
1406.25
1378.74
4150.96
796.155
878.844
628.515
4032.18
98.5244
1547.14
1284.33
865.962
946.316
2477.61
866.49
859.191
941.182
1030.43
2403.15
2303.7
835.976
1554.64
1426.62
1382.23
229.63
867.825
2847.42
528.553
461.189
957.133
2579.08
3158.65
294.842
844.174
477.079
1238.91
96.6504
984.028
2499.45
1204.96
2162.14
519.555
423.229
903.522
2802.2
295.969
860.108
699.169
1814.55
1577.13
638.117
760
1330.76
1618.93
915.903
1205.73
2079.64
931.318
898.381
144.864
884.711
752.573
570.751
2339.43
1040.2
1079.64
1355.06
1709.59
721.382
1319.25
263.414
1184.54
534.819
1056.2
2583.13
1426.59
1511.8
1379.22
93.6101
1610.89
396.501
1582.61
342.175
765.635
485.561
1659.22
-6.62802
774.39
2405.99
1291.82
1242.98
1859.53
544.524
1232.2
1768.24
3385.27
449.842
1022.47
1349.75
1480.42
987.54
797.181
1291.79
1348.52
1147.96
639.656
897.821
1011.34
911.695
904.395
814.17
428.303
1497.56
985.866
300.232
1406.14
2603.3
317.188
339.073
948.189
2794.38
415.213
328.896
1980.01
2104.71
1027.7
4011.61
921.47
1544.14
1521.89
975.587
501.411
2807.53
1952.88
2515.67
283.365
1205.46
2629
916.641
1181.13
1086.83
914.687
415.212
2135.02
1985.63
1846.09
965.854
993.677
1820.42
1223.67
531.064
7927.86
1817.04
1140.47
720.241
712.288
669.138
2355.81
1481.18
772.983
1661.99
1143.4
997.474
1002.49
1880.73
1558.34
2153.43
1178.85
2013.17
1842.91
2238.94
610.852
4125.89
1557.5
737.581
1089.43
906.073
994.35
452.475
1009.26
804.349
737.355
3547.51
1751.86
1228.7
1910.05
1499.65
1400.52
521.213
1291.7
3206.44
766.635
1299.77
2128.11
1548.97
1142.02
221.206
1059.27
586.49
1511.06
1030.89
1608.98
1541.08
1564.99
953.813
1730.98
2130.03
2815.67
2246.15
868.732
914.443
1635.67
840.797
372.251
789.954
980.314
1287.59
1239.43
1368.45
519.985
1657.08
560.785
2664.61
1743.1
1291.14
1064.61
1264.11
4852.02
278.467
1243.81
897.585
1737.17
1308.8
1447.34
803.173
406.816
2348.12
1371.16
426.508
428.303
763.591
797.694
4644.51
1001.72
1010.22
1433.84
378.669
1370.61
441.274
1240.1
2688.79
564.721
54.0037
1050.64
1251.74
1253.66
788.177
575.111
447.031
1467.56
608.805
1502.49
789.348
660.285
521.694
974.611
873.422
1050.15
1022.23
1449.05
448.341
1172.86
1820.31
779.834
1418.53
686.051
1168
1646.36
885.553
697.285
1773.97
609.742
116.099
668.948
813.905
2727.83
2764.4
1134.88
581.059
1297.93
1716.61
777.896
1232.29
775.104
1114.8
709.265
802.501
289.982
399.803
975.674
940.314
334.388
795.452
1382.58
461.128
2003.37
2166.19
769.37
539.899
331.443
416.887
703.388
776.707
2859.59
1056.6
234.387
2140.32
798.45
1385.78
1480.69
1069.83
979.581
388.559
838.867
1013.4
383.113
334.627
2510.42
426.348
992.375
4300.11
2250.24
1988.15
758.156
683.769
4019.8
1032.07
1170.04
1148.46
1091.18
48.5925
2498.04
1160.19
1021.82
2354.82
2323.97
920.876
1578.63
1786.41
660.975
2473.67
1145.76
1261.81
1390.71
603.593
49.0052
5.58439
1624.97
1939.74
1922.69
608.17
1008.5
1119.74
425.505
93.0205
2597.62
423.478
1789.2
1283.45
1145.91
653.663
773.84
1003.62
903.516
1210.6
586.38
2192.75
1377.55
1646.1
928.044
890.582
1023.68
1067.91
583.427
746.101
1527.83
918.159
1855.24
1739.28
2937.12
630.731
1659.48
1801.11
1350.43
709.067
597.312
1046.1
416.887
1488.12
1162.3
2470.89
2080.61
1423.95
1763.03
392.484
1478.78
632.603
3051.43
1044.79
1418.8
793.44
331.776
1263.82
745.785
1093.65
960.122
1205.17
138.023
1712.12
958.473
1449.67
1785.15
2873.04
419.968
1626.8
881.483
330.217
701.769
412.734
1525.15
660.831
419.324
896.847
1653.38
878.108
1258.49
471.1
1231.33
158.527
784.03
877.907
637.089
1147.63
1460.57
813.726
696.147
393.955
488.821
2712.37
1424.76
1628.47
1417.25
748.797
2105.57
939.617
31.9255
710.178
939.61
1244.94
1517.19
2340.86
536.126
815.132
1652.27
701.8
360.646
2422.31
321.504
2946.41
1028.47
1002.72
2144.11
978.644
1936.78
1386.5
1183.13
1015.61
1352.99
574.509
392.674
3221.65
1726.72
604.12
1555.38
1252.44
643.871
1050.55
681.321
1253.09
699.926
769.462
225.065
174.396
1205.7
911.178
508.74
965.545
1229.83
947.968
1071.83
1718.43
483.651
1901.35
799.397
803.035
913.664
734.766
661.612
1176.14
1704.2
448.603
143.732
1030.64
1203.3
816.254
3619.42
863.287
842.355
454.619
6610.66
1013.01
1024.28
669.219
3289.09
1381.57
809.287
1684.65
602.51
1098.27
675.769
2254.92
1111.23
3110.86
1544.93
1541.04
1249.19
2927.44
2073.79
574.499
2026.47
1849.85
822.628
2887.28
1318.29
1183.57
1750.75
345.675
2320.19
1623.12
592.312
1029.53
1194.18
1672.26
2140.05
691.673
998.046
545.807
666.338
870.501
2380.2
755.958
4190.48
890.852
801.53
747.429
1018.32
943.216
1804.88
836.433
1245.28
1850.8
2205.95
274.206
1278.58
1064.38
1164.84
1906.38
808.657
1166.66
1340.02
2577.51
1091.13
1085.79
1349.23
1429.82
120.643
1277.31
1363.48
454.124
1707.45
849.624
1679.54
804.414
1440.85
823.308
1375.79
5601.45
1735.84
585.702
2402.69
282.215
1647.97
1797.65
1246.96
303.028
1043.76
762.421
617.634
2674.44
1736.42
292.267
1940.87
1190.93
2679.14
1005.52
444.724
859.295
4414.35
965.236
1993.32
1763.66
1731.58
188.748
408.259
7.80862
1538.22
1017.5
1165.89
1585.56
534.286
1252.26
478.755
853.139
1508.31
1295.57
2204.37
498.368
1058.02
947.338
579.796
858.744
1113.9
520.42
185.439
2245.83
571.742
1772.96
204.451
924.022
390.478
924.354
1105.39
462.806
6368.22
1001.8
2319.15
1102.94
2046.61
625.169
680.956
1711.44
1893.51
1899.73
1931.84
1177.62
2150.11
1554.67
4888.64
2474.8
1087.56
2220.91
2506.84
1455.37
454.349
379.577
87.2461
2080.59
1996.75
1046.17
1734.1
846.945
391.591
1910.72
795.058
1548.11
1319.41
992.051
2213.69
132.966
2876.37
580.867
853.403
1323.65
2510.44
5349.18
3674.26
1050.52
2210.74
1854.64
1803.42
1450.78
1364.26
6380.66
440.118
1091.02
1832.76
1247.04
1796.39
1631.55
460.465
1586.33
978.664
1201.87
1231.48
1171.76
2428.66
963.181
901.88
1196.7
977.323
1809.47
5481.78
1178.85
984.99
1379.73
1528.67
350.357
1812.13
1113.9
1056.17
1773.02
1895.72
314.186
1112.22
940.002
2390.26
1760.76
626.977
2475.54
280.452
387.244
1490.45
655.022
1623.19
662.467
1418.78
977.06
620.697
628.68
2811.5
699.466
1520.46
758.864
1943.55
1082.38
205.318
2236.75
1053.36
313.679
80.6512
4305.15
1376.27
1665.95
1872.9
2729.2
1011.19
1852.65
1657.89
7983.7
779.993
488.125
800.627
437.097
1161.61
916.641
1204.89
509.657
1941.67
1659.59
415.103
336.168
2093.4
3123.3
1355.62
2384.37
1950.09
1844.23
1224.8
971.366
1497.76
2178.07
4922.86
2613.04
1593.18
682.63
2561.72
481.546
912.802
427.997
588.523
1153.22
366.146
900.625
1763.64
1775.64
1811.44
2807.73
480.608
2153.2
1401.41
1951.08
1141.98
787.489
1049.88
768.806
758.687
341.673
761.341
646.464
1354.12
2619.11
2129.07
1096.4
2075.7
328.632
2036.54
925.695
921.717
1048.31
1381.75
1316.66
1584.66
2056.89
1574.82
1231.4
704.562
1558.57
1695.06
1873.02
595.118
1368.44
2403.74
1248.7
1162.84
693.496
1817.78
2221.62
1150.29
2646.03
1085.63
1249.88
1000.97
701.078
277.743
624.465
1670.23
1165.36
186.125
586.805
1309.88
1597.75
905.628
486.428
3728.23
1371.05
1340.63
572.012
300.552
792.406
602.641
328.997
1036.96
1546.02
141.454
145.398
1987.34
2334.25
699.204
774.371
336.326
976.789
1604.64
1039.8
1321.81
1122.43
2595.49
475.182
649.361
124.682
736.64
1381.9
1280.05
334.254
456.757
1954.42
1788.23
1620.04
1730.38
620.877
1785.18
1395.38
1987.55
367.917
2792.5
848.173
881.827
879.976
143.276
558.568
984.557
1691.97
1514.84
1683.13
3623.04
3016.42
748.797
1638.87
1040.81
765.922
1469.17
1755.91
630.752
710.422
1475.93
302.324
2449.55
655.836
1835.54
709.413
1144.22
757.497
1213.37
1343.6
1148.41
351.021
458.245
1532.03
1260.56
2488.93
1182.48
1861.13
1614.24
718.636
341.481
992.945
941.374
692.001
485.25
974.426
1465.97
2239.64
1852.29
1084.32
508.542
988.055
3793.95
87.0508
1810.95
1107.67
1538.79
2172.42
1621.94
3857.23
444.593
18.4308
937.626
1707.5
513.964
1218.01
1962.06
1373.83
1550.9
1188.61
3278.79
1064.6
1241.34
1748.57
712.567
1405.23
275.595
2395.73
525.12
4174.41
1908.2
1074.31
1532.85
1252.02
500.83
1174.21
1291.36
449.842
576.444
1518.42
654.751
1772.3
901.333
1388.36
1175.64
1021.28
1753.47
486.282
2470.84
1028
2602.24
569.813
1096.44
287.404
736.889
832.486
1109.14
1690.88
1009.99
719.784
1735.84
1603.32
1018.62
2112.24
1498.74
1637.61
1581.62
1479.34
3930.48
1524.68
967.169
1054.26
258.764
1421.76
906.073
2808.45
2483.51
1138.4
380.334
213.252
1710.33
1735.96
433.831
1950.22
1375.5
1524.96
1214.5
2043.6
2682.19
446.467
450.369
2384.03
1762.09
2288.1
1107.72
1494.67
5089.13
1728.02
1140.54
940.21
2214.82
412.201
1183.1
1048.68
667.767
1208.92
1388.6
636.525
3119.35
1872.29
761.252
2112.94
1838.86
1044.45
1280.21
429.631
442.146
985.67
574.509
1181.66
1698.04
506.064
553.955
283.406
1987.21
1039.54
828.014
161.873
3132.64
373.974
345.428
1258.59
197.793
1755.16
1566.82
50.7772
2622.49
523.246
2247.44
552.54
388.525
991.851
1159.91
2121.35
1032.75
610.115
2632.23
1365.25
167.786
422.375
3120.39
2396.16
2123.99
255.295
2384.51
2070.27
722.076
683.233
358.546
1516.26
2089.76
969.564
613.201
842.324
710.672
900.145
884.426
982.153
461.474
1688.6
2128.17
746.549
463.316
1031.44
5535.42
1009.8
959.429
829.04
1001.82
1003.66
650.444
1549.2
771.14
1019.59
940.889
1949.41
2890.68
1347.89
1058.54
599.924
22.3556
948.189
465.813
581.895
1352.2
1104.53
1043.92
1217.37
1441.83
724.093
1296.05
753.974
879.08
743.917
298.876
261.59
891.007
902.442
1537.77
603.824
221.038
1309.58
1864.04
1699.09
510.317
460.119
1788.11
591.252
1396.27
1067.53
1921.08
715.833
1879.78
824.767
596.625
560.727
2740.29
1308.32
1514.72
1191.77
792.641
287.775
1580.29
2804.31
2955.47
1387.91
791.526
1786.41
1505.58
781.392
598.53
1095.02
1534.05
741.291
1411.08
630.903
686.807
557.693
1865.52
392.719
470.765
630.902
1614.14
1361.54
1273.41
75.0543
637.279
2222.09
1215.77
1218.77
226.418
316.003
1498.79
4052.78
2243.39
938.973
259.043
1925.37
1517.42
1694.06
2411.6
713.926
951.792
1422.04
1113.32
1623.04
724.485
1473.84
405.837
1803.7
1467
599.043
1078.77
1006.94
2436.38
2297.78
552.957
373.321
843.923
3098.99
920.97
581.809
508.951
511.726
1448.17
727.245
752.494
1070.22
1378.15
1290.46
2748.05
1281.63
3154.42
653.019
1494.24
1273.33
1080.02
1891.08
1412.24
552.011
1518.59
1914.32
3078.31
253.824
1548.09
1095.13
914.926
619.31
716.294
922.48
1349.02
807.945
657.709
18.8831
1284.78
2120.56
796.544
2829.07
1310.64
1057.67
2212.7
1675.32
1547.66
168.573
1160.61
866.885
1773.9
1158.32
826.376
184.754
720.657
527.652
110.945
694.251
1304.25
2343.8
1835.9
2138.88
675.851
294.213
1363.47
652.341
2411.64
1165.85
931.518
980.809
1265.4
3319.41
1941.76
872.848
669.89
6817.96
1011.17
1964.96
988.627
562.352
712.211
385.289
850.255
618.349
878.613
961.162
2368.95
312.183
2871.17
1472.68
737.588
1183.75
866.914
958.473
1392.33
1801.55
1054.2
2569.59
1342.75
518.433
89.8945
739.723
3026.93
2021.1
927.759
1321.39
615.366
918.674
1533.39
2789.05
691.753
1084.95
579.229
917.461
2384.27
1607.12
1408.36
2994.89
2332.44
1469.94
1814.8
1937.69
654.752
1057.53
1187.36
1802.99
1065.56
737.524
338.371
995.976
1438.89
2594.92
964.456
1904.62
1123.54
3283.61
2112.25
1170.09
884.941
1168.41
730.576
1520.46
324.436
382.78
625.805
601.487
1742.05
587.037
2124.31
1348.56
2605.62
126.922
900.165
578.056
310.861
1539.67
3944.11
1372.85
1907.91
736.978
985.626
2236.61
388.074
968.063
1132.93
1724.27
1643.62
2075.26
985.188
680.193
878.844
787.811
1514.81
1164.86
1917.32
1069.29
3037.02
647.153
695.456
596.06
801.094
834.552
3705.25
1285.52
1619.34
1559.68
1772.04
2234.02
875.255
3964.76
855.245
652.597
932.113
1613
1887.09
308.897
905.081
1805.43
102.266
550.174
1714.87
1068.6
491.874
1846.36
926.228
589.05
1664.39
783.83
2132.6
2391.45
1742.05
2882.77
1027.92
1360.7
1439.35
851.496
1820.42
82.3658
2383.96
1724.05
1069.43
2171.26
1449.48
210.911
898.052
218.875
1822.78
1106.27
2108.57
2308.95
573.642
2147.79
660.539
1923.19
1507.19
1785.68
2234.48
1835.18
784.403
1413.5
748.746
1085.22
1571.18
2120.67
190.831
191.262
532.907
373.34
680.725
1296.54
1779.08
1938.01
1993.87
610.857
586.725
1756.45
503.294
1779.42
1642.68
1171.42
326.154
756.354
1668.59
1385.36
2095.11
2143.84
559.032
1016.34
944.673
3081.14
1426.27
928.064
760.738
910.707
1261.39
805.017
756.293
2094.27
921.16
1136.11
397.209
1040.81
2192.81
1142.38
491.149
2351.3
1194.88
949.103
401.425
1080.31
5200.43
1176.52
1774.84
1810.53
293.026
2727.15
433.778
695.68
2086.27
2138
493.472
504.346
3740.5
337.474
3008.92
1091.16
1557.48
446.094
878.168
1097
1029.56
1697.33
560.253
1620.74
655.83
1095.49
118.666
1042.12
995.042
983.106
991.558
2895.12
960.115
847.3
982.481
900.356
2474.62
2811.21
1264.51
676.645
1255.76
2323.07
846.507
668.948
1031.58
1669.42
1146.13
656.066
937.13
2992.99
1029.53
2116.69
378.962
810.036
1596.39
1168.14
1049.95
1206.77
1519.78
1565.89
832.539
1142.35
1184.54
1351.87
1346.28
803.881
620.223
999.438
1619.34
2603.68
671.996
2282.89
2814.81
568
2946.86
1762.64
784.399
2629.41
456.513
2000.67
1076.1
1348.32
1441.56
2939.01
922.495
911.466
1692.7
653.956
469.116
1516.26
647.592
693.303
1178.4
1341.17
2427.01
800.404
1754.8
469.385
1066.74
2295.95
1699.64
686.051
1638.39
1237.93
1003.62
1853.58
2384.52
281.176
236.301
1590.82
263.728
1066.71
1501.97
457.886
665.06
1471.7
222.206
1658.7
1073.04
1696.13
438.932
1473.46
1287.17
2172.64
1294.89
1230.43
3398.68
2297.74
1761.11
519.818
1164.41
609.915
485.512
730.1
2424.24
1115.67
1023.38
781.398
2189.01
2434.52
1623.61
1503.87
545.754
206.586
1131.63
170.763
1092.49
849.094
1216.72
953.131
212.613
893.696
1032.23
1417.88
910.932
1269.34
756.465
424.578
757.795
2279.25
626.339
1263.56
506.591
480.92
2631.99
1521.65
783.466
1463.64
521.047
3166.37
1019.26
804.978
1885.48
2807.12
2886.43
490.682
2027.65
536.544
525.805
826.615
1374.76
919.328
1694.76
367.23
436
3395.03
1639.99
1570.57
2161.47
1218.58
733.214
1262.29
1346.51
1648.3
1248.26
553.559
472.331
1282.53
2764.67
1593.66
1161.6
1191.12
1934.17
1785.65
1564.05
3392.34
2398.96
563.982
1371.92
2478.83
1628.47
1374.53
1503.28
380.069
942.909
900.655
606.665
1410.88
2240.36
1426.71
3321.41
2269.6
1465.9
1758.28
939.346
1158.77
1006.6
871.352
2661.32
579.54
664.354
2562.84
657.029
3894.98
1003.33
1777.92
1120.6
847.639
1712.09
942.807
8801.69
1106.73
695.878
1844.22
683.947
925.01
2967.47
1099.24
1265.37
556.705
1636.44
907.916
988.226
1175.51
547.37
1174.21
2210.57
1371.95
152.509
1907.87
1123.67
2272.04
1707.98
787.015
301.631
356.776
2200.71
688.849
364.642
349.611
937.633
1566.86
1472.93
415.385
637.279
1516.3
1045.84
899.933
1144.05
2015.02
1397.74
1025.71
1257.72
826.33
1577.88
1164.84
1514.7
1766.41
1442.15
747.885
32.5688
1205.09
1224.44
446.45
1005.8
1562.88
1588.4
1213.59
2294.89
1278.03
868.909
1389.78
2375.27
2152.47
709.709
1919.88
1689.08
1120.94
1327.87
2176.91
1341.94
1796.03
969.274
1389.55
1152.95
1119.41
1063.07
2044.47
972.552
731.028
1082.38
2008.06
2192.79
3087.26
717.197
2818.27
1266.78
941.484
915.105
1755.19
727.289
812.544
2054.58
372.282
1209.6
833.101
1428.41
349.423
499.717
1745.94
2378.76
2131.79
247.627
414.26
3301.42
1864.41
2713.96
519.972
442.376
414.346
667.839
2106.89
1719.11
920.033
1208.92
784.403
2434.87
983.055
1059.78
2041.85
442.702
214.345
617.871
1076.42
1577.16
894.026
948.455
3238.49
2495.05
1561.97
298.416
3060.94
1148.67
485.526
1837.63
498.956
1200.45
2221.7
908.042
1293.24
956.483
2531.09
950.574
2139.61
4310.03
1821.5
1310.53
1149.87
2078.49
2186.2
768.51
937.932
977.484
2764.34
1135.86
1300.71
622.571
739.25
828.027
1254.34
3005.91
2707.19
1773.91
1061.72
2545.11
900.261
620.382
1449.76
2004.08
1877.24
2076.14
992.447
1730.98
1741.91
1297.95
2901.88
1464.66
1149.84
1137.93
1022.55
105.518
435.756
1199.65
364.49
45.0692
1896.72
297.916
3194.9
547.774
1558.34
1711.24
1676.18
2217.16
1615.51
1641.63
705.07
1993.36
1690.3
986.48
1454.62
1129.03
1108.18
1047.31
779.926
232.978
1559.22
177.435
985.566
1124.64
694.478
1007.49
1826.38
593.523
835.765
724.728
1424.92
813
1766.53
1072.07
518.633
507.98
1418.67
1945.34
4585.04
2786.51
3134.44
1879.86
1101.68
666.653
1116.71
392.046
825.433
1760.36
476.857
1484.41
3242.73
667.311
3224.61
1069.12
507.093
216.557
613.194
2480.24
1987.99
1146.27
2405.61
229.558
509.838
1316.79
1490.05
1724.08
704.116
807.435
892.911
666.781
170.391
677.085
560.912
440.287
713.14
1075.93
1368.84
2357.72
950.672
524.536
2105
989.614
884.96
440.845
1133.5
1432.38
2070.99
1011.16
1197.98
1039.28
451.782
1290.46
1138.23
802.522
459.848
934.588
5901.34
2677.72
942.562
1179.86
996.164
377.287
2745.65
2387.47
2560.08
1359.57
602.168
1162.14
255.343
545.22
1182.68
1247.3
1444.08
1164.73
1765.5
381.145
2248.95
386.48
1382.97
1105.61
1488.71
1981.45
2174.98
1851.73
660.744
190.316
1096.47
1710.94
721.612
1059.02
1083.88
688.164
1650.05
600.102
1187.85
878.804
790.767
1793.62
1235.46
593.139
1640.8
2269.63
339.628
40.0571
1230.69
1066.02
1576
2392.01
1104.89
512.693
1089.87
738.525
1612.91
1196.48
569.824
2088.09
87.0753
129.75
587.176
2547.08
539.598
985.901
975.557
1001.8
1033.54
1554.59
496.76
255.583
1205.09
550.207
1072.64
738.804
742.037
42.7799
657.704
729.715
1376.63
1186.44
1788.93
495.353
949.494
1133.03
1925.05
1108.44
302.164
1190.62
1141.53
92.2996
279.147
1997.9
1329.17
788.152
1120.82
423.605
604.12
1642.1
1255.72
1642.35
388.313
1889.5
1791.3
1276.71
1111.23
1180.8
3599.25
542.059
15.9271
2810.22
1104.93
465.191
1524.92
667.074
565.644
1499.16
1326.04
3600.68
1637.28
3259.9
1363.54
1391.38
1511.51
1435.43
557.168
1819.97
2780.16
925.106
1036.54
1876.05
1529.64
1386.5
751.723
888.778
1192.95
579.54
1222.94
1781.3
1175.17
546.459
5943.33
1295.4
149.355
1855.23
972.547
1582.41
1251.07
1247.29
1132.54
1349.42
304.467
1793.88
646.992
597.517
1503.59
500.846
1808.34
329.747
1383.2
1123.02
1219.19
431.97
1206.96
1044.56
1453.1
2056.41
477.086
2218.06
1118.73
990.406
627.033
838.723
1369.11
457.647
668.014
295.415
895.9
931.518
1263.79
343.822
639.279
2644.17
1311.76
1082.38
1036.81
966.189
591.325
557.307
1618.42
967.115
506.175
1363.31
1548.61
696.808
1346.74
1270.15
850.693
873.226
1410.34
1621.52
1061.66
1929.41
2891.82
1460.32
740.958
943.959
865.926
1138.23
399.558
265.112
3121.88
1331.18
978.733
1761.76
2135.6
643.849
2617.13
1710.14
1739.27
1571.18
1449.32
1074.26
194.81
252.675
2495.09
991.942
618.585
1396.09
2057.07
2068.19
1462.6
1652.09
628.187
1921.76
2080.11
1056.58
635.405
1270.79
149.37
1372.41
1128.41
2470.49
1538.52
456.441
1452.86
1387.85
243.401
1238.24
907.892
1889.67
2954.37
1536.5
360.381
767.559
1562.17
1458.17
1716.82
1145.16
641.603
952.407
1833.7
3712.93
3231.33
260.185
1105.92
747.619
1079.37
782.529
2135.02
1170.35
2055.98
1119.92
477.563
1476.53
2227.89
1257.63
714.155
5463.98
799.202
536.262
2089.74
1568.67
1063.71
1519.04
1759.19
599.234
692.334
1462.62
685.114
1167.06
573.521
840.651
327.193
306.174
1041.41
2191.49
2515.56
1324.16
1291.38
5244.71
1918.2
1323.69
2059.51
1800
1466.61
1510.67
1514.35
495.425
741.124
331.174
569.218
680.913
1174.7
1066.81
997.146
877.169
1421.93
1182.53
2041.85
1928.55
446.094
827.569
1642.35
1981.25
628.656
1439.05
335.587
1818.93
539.867
1163.89
1095.53
1398.9
509.088
1573.24
4853.05
1455.29
1741.1
1709.33
1939.77
1179.17
2071.24
111.009
-9.1478
1615.36
2238.68
1503.94
1351.33
246.212
554.79
1387.91
373.61
1194.2
1147.63
719.071
1307.77
1186.84
2199.35
3409.08
891.254
1490.92
2232.61
2331.48
788.895
1873.23
1454.38
553.521
564.533
955.464
2723.24
1634.66
1847.74
1708.32
941.826
1807.59
1512.5
1147.64
1735.45
1556.58
144.725
654.751
1133.24
2072.62
415.719
2760.41
1406.11
1604.35
2212.43
1196.25
3880.36
1085.46
272.586
1546
817.189
761.048
800.334
1400.6
433.291
1799.97
560.785
917.011
1098.11
2087.85
941.235
686.843
831.205
1005.21
804.041
1271.72
377.358
1222.31
1265.7
1796.66
903.207
1423.12
759.558
121.006
338.367
1301.2
3067.99
1327.74
321.561
1436.36
2729.66
2534.11
2945.93
1515.73
1063.78
633.531
987.81
189.388
684.706
1134.21
1856.89
1805.32
721.738
978.733
1493.54
1788
833.128
1953.23
2412.97
784.294
769.361
1188.29
2054.69
2414.9
658.468
1692.98
441.709
2164.22
2114.65
1359.26
893.122
1550
2161.83
343.554
130.527
995.226
1638.8
999.278
929.976
1300.82
662.016
1247.99
841.598
1811.39
401.985
1948.15
1106.8
1438.08
795.026
991.057
380.342
814.048
1413.61
2002.57
970.918
1239.83
958.683
2821.07
1300.51
2255.72
1042.88
259.716
437.696
247.751
536.83
1553.5
1225.25
922.137
474.316
1361.24
1505.26
1242.91
562.659
747.443
967.611
2027.96
442.146
1092.71
2508.21
1161.15
1512.79
1614.27
1083.32
2163.34
2729.04
1720.83
661.235
1915.21
492.048
1179.83
518.177
342.074
684.166
632.27
1822.26
2867.74
276.791
2496.16
2126.74
1373.6
788.174
396.501
1659.15
4544.75
844.546
929.633
849.059
1595.5
8911.57
2499
1385.34
971.359
1297.08
1219.93
2671.59
1565.89
1854.45
1234.24
1516.54
1439.98
1157.6
995.036
2794.94
433.47
617.634
1858.23
1632.91
1000.66
996.346
1555.57
1272.67
2494.49
1936.58
1047.29
791.449
1398.52
1415.06
315.886
1668.37
2812.14
523.799
1177.05
2109.03
1201.95
1732.06
1724.84
1369.37
895.71
1345.26
1467.3
680.989
1188.31
1116.14
81.62
1162.52
1759.89
760.784
434.88
783.467
219.647
986.16
343.393
751.191
978.855
3330.69
378.428
1274.28
982.153
2592.88
1034.94
1290.29
1391.55
2179.67
860.906
1590.31
4123.62
1149.22
1097.03
2255.8
380.342
515.045
301.821
1098.38
1870.43
1306.9
2115.51
2144.15
1173.03
1186.74
1725.08
1327.83
1321.35
450.486
810.702
196.206
1300.51
528.163
463.598
1003.69
588.608
477.086
630.721
1679.26
764.796
3163.53
259.489
1902.62
962.96
797.071
1246.48
1049.95
1545.97
1729.67
864.988
1398.51
1914.36
1385.93
1038.36
1516.83
217.458
1269.41
513.916
2467.82
1068.12
993.958
1573.41
180.062
2196.55
1217.12
946.482
1396.28
885.871
890.091
562.766
1151.89
817.189
1263.3
1005.17
441.97
1984.86
2018.24
262.281
1386.95
619.485
200.979
167.837
405.733
2045.32
2133.79
1891.35
1689.24
1403.58
651.004
858.883
447.094
2005.4
612.733
1448
1473.92
882.782
296.28
549.209
3368.37
991.071
3806.45
1790.2
2342.49
1115.21
573.918
3310.65
3396.74
1589.34
1732.35
980.203
696.384
838.378
1087.66
2215.05
1258.06
480.834
1794.15
1490.26
3346.08
2316.75
1006.84
1111.19
2835.37
2512.29
1063.59
1413.18
3962.45
1578.39
1565.41
666.36
171.613
1355.98
1741.15
655.836
1595.93
2406.2
2844.17
557.168
628.785
813.595
388.853
2127.16
1012.16
1070.03
664.761
541.702
718.149
1005.37
976.789
2041.3
656.393
773.856
2711.69
562.362
891.226
879.931
1398.19
1115.14
1084.32
1308.77
759.698
1230.94
3581.25
872.144
202.551
415.204
922.64
2520.72
2205.88
864.616
1606.46
231.378
1128.59
620.755
29.6752
982.603
1033.08
2088.75
268.445
923.085
765.554
864.654
2147.75
1374.39
1380.62
1088.74
408.223
580.867
984.445
896.87
389.957
490.204
1648.34
851.426
1754.27
1227.43
2025.21
748.652
720.488
811.369
1928.59
1475
1254.42
296.484
1059.72
1311.54
1385.16
683.945
1394.76
1228.56
375.748
556.73
3518.33
1065.17
1311.28
1435.44
891.732
1596.61
1880.25
1554.67
1405.7
613.893
991.981
1132.08
1692.19
1498.6
447.123
1058.01
1171.67
659.768
879.319
2165.41
3525.56
2926.98
1840.8
3080.88
509.888
1668.85
2099.09
783.426
966.249
501.077
1081.01
1068.78
2560.13
4109.92
2522.67
1733.89
1021.77
435.223
3644.75
1570.69
1777.08
652.042
571.733
825.524
3661.04
426.518
1271.29
768.789
697.059
2156.73
1958.31
486.449
1233.29
1125.47
2624.29
2042.83
2063.52
2764.92
823.116
2049.92
1385.53
630.157
1298.59
1231.17
826.606
1056.14
1432.83
379.496
977.382
1949.16
199.361
1530.34
1111.99
1595.25
679.715
635.215
1195.81
559.545
2193.26
912.813
839.495
5003.1
821.936
1114.21
1465.89
1116.84
1779.97
1118.13
536.904
2067.19
1489.2
427.226
716.206
1961.76
1900.97
2527.11
2149.99
2070.53
659.894
1070.56
875.056
1291.14
1280.13
894.974
593.139
1742
1167.68
528.664
948.385
287.114
534.977
924.316
2792.05
1508.85
1077.73
313.904
1195.71
1758.94
1978.79
545.522
1630.17
2171.53
513.259
795.217
2052.95
507.638
1266.49
4503.51
1502.22
789.118
599.364
1391.64
1455.13
2543.39
771.336
1873.21
465.143
1285.52
1449.49
924.46
925.966
1992.24
1167.92
1773.31
1416.48
2425.26
1021.84
626.981
1465.97
1867.5
562.352
752.21
628.918
1376.23
2075.29
1495.41
993.816
1017.71
1025.79
588.858
1327.28
7.18642
11.8372
605.19
2134.7
900.006
598.872
833.02
1387.8
1250.13
2841.79
1003.73
1290.03
1111.74
1734.21
1318.77
1501.03
938.584
753.281
1574.92
1964.58
557.664
500.527
1022.44
1974.43
2084.56
3152.32
631.473
1427.06
3499.98
977.404
2887.83
1001.97
853.886
1968.74
995.221
1017.56
1125.78
2630.17
438.145
1186.85
1256.01
1423.28
2296.13
1527.96
453.994
846.945
3787.94
179.081
1194.71
3349.67
1730.19
945.563
2654.79
1097.37
2510.98
524.203
1296.36
2094.49
1557.49
723.522
1503.71
1118.05
2249.58
399.737
1847.98
340.241
291.08
1229.53
1196.87
415.068
2143.15
471.216
1460.91
1365.36
2146.65
429.06
1275.85
257.963
1063.78
1523.79
313.076
2165.22
680.667
1282.26
2135
1500.82
356.295
64.1886
1795.22
852.842
7525.42
1857.65
2527.29
979.256
1323.22
2168.36
1166.34
1196.08
823.417
186.836
742.037
740.163
1565.55
428.353
2118.73
1211.25
1008.39
818.88
1722.44
412.966
1670.17
1337.08
1031.14
2189.35
1618.88
345.298
526.479
1092.72
1007.42
1558.45
1571.14
1617.74
648.334
909.019
665.965
1175.42
1650.05
2425.48
872.034
672.657
1643.47
1524.66
1419.74
1623.94
218.999
645.101
634.738
1230.94
2320.94
879.971
754.489
1226.68
513.229
526.057
2222.57
1616.82
585.336
471.92
271.025
972.552
1813.27
1161.09
606.258
732.892
1395.41
917.089
2260.83
307.254
511.296
2110.11
390.509
533.301
1658.7
115.391
685.069
1349.44
2234.76
1330.99
834.399
2897
646.775
2216.89
1319.25
3203.82
1762.67
207.082
1297.85
3219.78
952.092
1241.74
948.948
3403.73
2243.96
635.405
302.593
545.824
1314.76
952.48
1170.46
720.576
1028.99
784.069
1547.21
806.519
1241.33
1125.74
1414.83
2139.86
1263.03
334.287
1632.87
1169.57
1311.76
396.327
1295.81
1284.77
671.762
1112.8
840.768
951.124
2003.63
463.816
427.384
191.332
1724.81
2138.71
765.058
1047.83
1750.24
523.007
1192.36
2105.57
1507.46
1459.13
1458.69
1218.57
2070.75
1962.05
1977.84
2330.02
378.713
570.751
673.389
1572.48
897.02
1035.38
2024.1
774.661
403.306
450.644
418.356
1700
1330.45
442.191
1743.02
1483.43
3162.54
1886.02
1304.42
2363.87
1617.74
1648.01
1466.82
603.356
1128.09
783.92
1202.31
538
4175.33
1663.39
1665
3404.32
937.88
1049.38
503.733
3910.49
1829.66
2482.24
558.722
1864.79
2879.76
1857.37
3526.46
58.4084
835.93
538.034
821.513
216.386
676.977
1217.31
736.962
2386.62
1241.63
1714.9
1020.2
1216.83
1532.18
1030.89
374.012
1332.6
1799.02
2175.13
1080.56
2598.47
429.536
1145.9
2631.29
330.013
1977.25
259.489
302.126
245.036
2778.17
1794.33
1577.17
2745.61
257.792
1250.94
1379.44
1216.98
1317.53
4397.86
1237.73
1132.55
700.667
281.239
1056.19
1098.3
1452.06
318.734
1382.4
1891.76
749.723
1351.31
281.782
1441.6
555.316
560.816
3163.29
439.575
1111.78
752.435
1768.24
2380.2
1859.78
1469.33
1067.45
939.329
1203.85
264.15
2954.23
845.765
668.234
695.456
832.467
902.294
1141.71
2685.76
422.135
1068.08
367.228
739.425
1276.69
2085.01
669.976
550.095
1087.09
555.394
1529.66
465.47
1360.75
62.5161
2234.27
1647.74
1494.22
1883.91
325.999
1392.57
321.51
90.8897
2630.31
586.715
2105.29
707.628
1351.87
37.9035
1505.58
942.085
738.058
1390.46
776.567
401.611
387.124
639.208
1372.89
1640.84
596.13
1953.45
1304.57
1207.37
2763.18
1954.17
1190.03
1523.67
1099.85
1310.14
588.19
745.363
1762.32
2050.93
958.209
1528.43
924.066
1189.19
1190.18
1411.08
1228.73
267.017
1522.84
280.269
508.986
787.215
1477.44
536.364
536.851
1122.97
4044.67
1289.95
395.339
1030.88
1956.98
530.493
2814.91
999.299
1953.48
946.31
882.362
1673.45
1906.63
544.04
2511.4
902.461
504.724
483.652
1267.77
1086.12
1032.99
1223.66
548.414
1659.12
676.634
1282.73
3398.08
512.059
816.783
1769.34
419.658
924.057
3136.36
2137.37
844.324
1653.06
339.916
1452.47
1280.66
816.578
987.397
399.79
585.552
780.172
1191.1
1422.57
445.227
6885.92
1062.74
867.606
396.644
1459.04
545.263
673.625
1887.73
243.262
1645.68
669.133
719.738
1718.63
656.595
2071.22
1730.2
430.725
719.864
525.782
1679.62
686.953
1166.38
1797.3
1007.48
875.859
1084.51
854.481
2014.3
2199.35
537.071
1840.47
265.358
379.606
736.243
885.878
1379.24
537.359
917.948
861.604
2040.06
3149.47
1217.2
801.22
1015.88
699.736
1012.06
1104.5
988.055
496.805
1300.71
1509
1070.96
1835.11
290.17
1334.93
1452.62
1162.39
577.355
1936.36
1050.52
1713.83
1391.55
1310.68
1064.54
737.613
2421.96
1104.25
675.365
1123.87
1688.44
545.03
2166.52
658.469
1061.1
706.213
30.5779
1105.57
665.205
1163.94
608.24
2382.87
581.057
2972.94
1488.39
720.51
125.963
995.568
2034.93
2088.3
1842.68
1843.99
973.683
1194.23
529.531
122.749
1436.53
1531.24
909.632
127.533
1017.73
1315.98
281.978
798.753
523.457
847.548
1390.42
444.296
113.487
759.451
1361.62
625.058
6338.22
229.306
437.359
2722.92
471.941
703.478
2009.56
2084.11
2384.89
365.586
3094
591.547
768.525
550.135
1102.06
2790.89
1672.11
378.252
3407.52
882.596
3307.87
2547.9
380.889
2728.7
1092.35
892.224
465.439
1516.54
905.351
6051.47
1061.39
1032.99
876.057
830.612
1234.7
1664.39
7408.05
1418.81
531.404
648.881
891.116
2179.61
1286.71
1378.11
1803.27
614.123
1915.2
891.732
4109.73
1106.26
1197.66
419.031
735.678
2645.92
331.641
782.824
1345.24
784.767
946.509
863.461
2123.42
570.71
131.317
805.278
1815.88
2399.51
2541.39
1620.27
23.357
997.404
230.949
1306.82
961.618
1559.37
300.305
688.827
904.234
851.82
1038.94
1319.41
1310.64
2060.02
330.537
429.068
962.099
530.922
255.939
803.173
1512.51
2694.25
540.557
1091.72
1404.52
743.613
1843.39
827.436
1698.15
1056.02
1388.85
1523.56
874.656
1347.17
1199.5
1291.41
1231.37
1987.38
1467.83
390.028
1098.07
1006.28
699.169
738.836
981.181
1265.93
3028.62
934.39
799.023
883.107
1660.33
1274.04
519.023
2774.32
1025.67
1176.11
701.5
796.656
864.052
1080.13
1452.78
1192.77
1842.65
593.769
1139.65
1552.2
1860.81
1179.24
536.977
1570.6
1280.7
2122.11
600.123
1063.3
897.107
284.765
1273.56
933.436
379.634
1400.96
1240.78
385.083
1271.71
1202.1
977.404
1022.41
527.459
1147.52
749.849
1415.39
395.295
2222.78
935.613
2980.7
1592.08
2344.59
495.463
1896.62
2026.54
825.011
1216.97
1676.72
845.111
1090.61
1490.59
1567.28
257.813
262.521
1256.7
1722.87
1491.1
1798.13
1412.19
1883.81
467.829
1261.82
598.8
1145.3
1458.12
1145.46
523.304
2061.16
1415.51
1458.25
1544.7
1227.38
1752.16
2380.21
760.04
1218.6
23.5334
1448.79
1366.9
1368.13
843.752
573.141
628.373
1200.47
517.42
2453.82
765
681.154
1990.66
1625.25
3495.6
633.346
721.658
3097
1477.22
1314.77
2551.54
1487.13
283.116
300.56
1376.67
215.94
2183.19
2679.59
2823.05
2212.43
2360.05
1698.8
593.03
1039.27
2523.47
1536.98
1786.91
777.829
1966.06
603.389
1764.35
1253.36
593.929
6810.9
2311.29
1957.52
339.347
1034.55
514.362
1642.08
1552.17
1290.92
888.53
933.427
938.076
1181.12
1125.37
340.2
4061.77
1818.27
397.209
1091.27
1194.82
405.398
785.377
1219.04
1489.1
940.959
1257.9
796.168
1732.23
1808.34
500.287
822.857
1402.26
1893.8
2136.57
3044.59
534.811
1624.24
1609.5
1265.7
175.361
2039.13
828.25
2021.46
536.882
1578.98
3829.76
1628.46
1652.54
824.686
1150.78
240.262
2099.39
1583.5
417.086
1204.2
448.034
2860.25
2299.39
867.599
1489.07
1573.41
367.413
1156.68
221.541
31.5493
2327.81
3825.44
2269.36
2467.32
448.836
1306.93
2521.04
1258.2
1249.43
1103.5
850.733
589.53
1923.83
1681.64
478.03
397.215
1482.77
456.266
691.221
1829.68
1060.94
1345.49
3622.71
2105.62
2288.69
1054.29
1018.62
777.471
2263.36
1931.93
1043.76
1320.89
18.6474
2703.11
905.735
1145.65
802.244
668.017
1387.84
1085.26
963.377
2637.19
42.0977
2659.77
1322.96
1541.53
602.51
2610.71
857.158
1587.4
1466.63
1413.72
3784.16
1595.2
971.38
1017.75
1794.57
807.858
1358.36
1829
647.452
1455.31
676.715
1651.72
1968.17
1260.94
324.436
189.751
1650.96
558.614
625.107
1786.44
1475.82
1745.75
1746.76
1479.35
401.116
2871.17
1516.3
873.422
124.36
1244.76
608.066
1126.71
1589.65
541.295
540.324
1132.16
793.2
1439.39
953.417
1332.59
1244.45
1083.63
2045.31
1628.47
1636.24
961.503
1985.04
875.331
475.182
875.643
1240.74
2371.76
2979.83
576.009
167.214
1398.76
17559.4
1364
1539.31
1220.58
779.741
1080.5
2435.53
769.412
919.901
1155.29
1479.04
719.332
1093.17
1330.12
1895.76
1656.78
695.276
1300.73
615.403
4657.12
1824.57
2232.68
1927.24
1245.08
1370.5
1524.68
2460.8
2174.52
623.406
510.841
2142.88
1176.06
-12.0794
1836.96
1475.74
2599.23
1296.46
2701.72
1207
1585.57
2264.54
1572.56
1740.87
897.589
441.449
1162.91
1174.27
1745.46
679.715
1233.04
1778.17
392.383
892.616
2530.14
1419.7
633.542
1563.64
815.6
853.568
1593.36
1570.16
1122.79
2379.23
279.368
1087.02
2729.75
549.524
311.797
1146.36
1261.15
1856.88
1622.85
55.0511
1321.78
937.184
646.649
2286.74
939.308
1442.72
840.174
2003.6
580.827
1417.84
1412.11
1044.85
1810.48
1241.34
1224.87
1651.72
680.708
480.463
1223.19
1367.74
826.37
1528.07
1473.58
484.575
3541.15
2338.75
1063.81
709.296
7353.06
72.04
1715.81
1125.29
1995.78
1295.08
794.711
461.692
1923.23
543.169
626.531
3337.93
2228.73
862.524
1756.99
1892.94
51.3095
1626.76
2045.03
2636.24
822.812
2151.61
767.165
611.347
1086.65
1687.25
910.939
2209.98
482.68
1884.15
504.19
865.05
1381.86
2281.41
688.164
994.593
949.654
1279.64
495.913
1908.65
2190.89
1034
1555.58
429.159
991.438
961.462
1942.64
1885.73
1774.65
483.185
3575.62
956.373
1512.28
795.503
1620.02
630.702
1135.78
841.837
1867.44
2665.32
1848.05
3532.48
729.466
1333.4
596.947
618.574
1841.04
1266.94
908.153
221.81
4528.45
393.23
1323.79
767.054
871.592
533.134
437.753
405.624
853.716
1018.66
1679.54
1086.86
664.902
1111.89
997.976
1237.81
978.428
2336.9
337.644
1382.67
1152.43
1249.12
2324.06
1445
361.802
619.31
1004.94
942.345
390.276
432.821
67.6088
1364.77
1157.34
763.739
239.947
2519.42
943.077
1731.31
1824.53
999.029
3263.82
1334.93
1491.9
224.984
449.953
1102.06
2155.85
2088.09
409.415
1107.97
699.466
708.99
1630.91
1066.26
985.901
3166.34
1490.93
926.783
5266.84
1077.65
634.54
962.066
433.331
2124.02
2688.71
1785.89
1916.85
539.638
467.203
452.716
1563.11
808.762
2577.22
543.378
2147.02
766.6
1383.73
881.193
1423.28
1008.65
2425.48
1894.9
249.721
1409.16
682.071
2484.18
3181.33
765.554
106.954
997.713
201.63
2568.14
2431.51
3188.63
1272.11
329.965
1379.46
1588.41
1830.12
891.081
913.765
786.059
321.504
1482.76
475.622
2554.45
1407.6
890.289
703.447
1143.56
1284.14
1087.55
641.401
460.887
78.6221
1038.69
1599.62
501.37
1985.35
299.082
969.314
1957.23
1982.19
1785.89
1765.48
1108.24
1702.03
647.421
1502.69
860.789
691.753
924.385
1613.48
1821.73
1173.62
1059.89
122.749
2077.57
1033.03
1295.16
1370.61
751.902
3367.39
1737.85
1958.87
856.315
560.488
1528.41
573.918
1200.45
988.567
918.425
1164.22
89.3844
635.215
839.258
1298.63
1574.92
930.098
1544.41
1907.91
1314.39
652.557
2129.81
525.14
1544.45
2609.17
2337.1
2096.25
1897.01
2204.95
3385.27
1287.91
833.389
813.252
462.801
777.889
1186.88
1066.49
1345.49
1575.43
1192.92
1684.88
772.516
803.664
952.618
476.235
1012.47
1162.06
1698.95
1507.79
939.901
568.544
2148.98
2303.13
370.742
553.41
790.048
230.661
549.701
138.824
5387.28
495.653
1571.56
2560.07
1227.62
1136.36
360.202
1681.44
896.243
1259.84
727.004
495.207
1114.24
3140
2343.29
2163.78
988.303
504.825
1799.01
787.811
2210.08
1524.69
94.7384
877.663
1919.19
1859.97
1430.09
2822.45
1426.84
356.941
1280.43
1585.15
3818.07
2687.63
1765.28
2230.28
784.403
572.635
1363.44
1537.44
4346.03
1542.78
1316.3
1562.88
1721.47
1745.36
1902.32
2744.73
591.156
1029.88
2986.43
2002.35
1555.37
2067.19
3558.96
1897.23
894.331
451.872
735.104
667.034
819.421
1910.72
469.451
1147.92
523.566
1969.07
1905.83
46.7584
913.231
1468.46
1861.98
3330.82
25.5793
1775.64
968.113
658.623
857.464
1379.69
870.413
676.436
1137.17
728.324
2487.81
-7.40463
1967.94
1032.08
673.462
2327.97
1024.11
770.642
435.006
958.118
665.16
1980.8
777.88
1318.51
1037.29
1729.9
1457.25
952.696
525.161
101.901
790.285
391.587
1165.77
811.648
641.038
3602.34
665.695
1134.25
663.11
221.007
237.918
54.4903
645.722
334.038
2439.09
2067.23
2237.7
2060.7
859.024
2240.81
1474.8
3434.84
2417.45
1625.89
2045.21
755.392
2214.1
2195.55
448.941
641.777
1776.22
1215.58
693.975
1042.23
325.135
287.923
2415.61
961.109
884.656
451.757
1912.42
2792.76
1049.92
106.512
2035.71
1529.1
314.754
2462.67
2172.5
1620.13
743.124
1238.82
557.703
1087.63
2586.91
914.451
481.542
857.151
1222.45
636.375
1893.84
520.212
971.613
1326.74
5237.36
1605.39
658.368
1435.63
328.139
3321.71
3594.86
2239.2
1025.71
1583.81
837.574
2561.76
230.653
742.584
978.359
851.003
2024.1
60.6421
1192.29
2557.09
1493.85
635.175
839.493
1167.69
1121.74
711.206
766.625
1252.55
720.064
951.455
970.673
809.273
1387.88
3304.12
505.34
1179.69
902.442
728.177
574.994
413.702
1152.42
719.553
1000.89
1346.03
1108.57
1484.39
853.41
482.305
1327.26
1063.9
1905.83
194.579
1695.94
867.316
270.001
671.014
1587.61
884.521
1279.88
1315.7
1097.64
693.314
1627.52
10687
1972.63
1047.71
405.18
1500.12
289.007
1559.66
777.428
270.458
3073.34
1189.09
198.783
1255.69
818.198
1911.64
1456.26
474.811
1559.6
405.199
1441.6
1635.75
1395.15
998.083
1330.69
2222.16
1146.99
1127.38
2080.28
814.45
669.712
1102.37
1332.37
1479.34
1466.59
2580.74
1187.36
1535.9
499.101
626.081
1009.34
858.419
418.961
1058.58
648.358
4606.14
828.56
1066.81
279.103
3834.48
781.94
2394.12
2022.29
774.097
1725.01
1297.25
2563.41
2006.99
1639.72
624.206
1198.57
712.599
590.328
1471.2
1083.38
811.204
966.503
1435.3
2614.23
1193.46
1728.73
1288.98
729.163
698.226
814.38
1382.28
2710.73
342.096
660.71
512.467
756.464
1344.89
2246.1
945.451
874.506
1013.98
3366.2
13.9867
1552.17
595.643
879.53
1188.63
1171.16
2800
911.839
2483.59
394.599
870.501
887.427
1521.87
1376.27
1352.81
1187.64
1019.26
2096.05
1243.12
190.921
693.028
497.742
701.945
4797.34
1518.38
152.668
232.074
776.456
946.626
628.282
927.574
1799.25
997.457
2662.11
607.33
905.884
2966.71
3234.07
1525.4
496.304
973.344
937.13
1527.47
1609.56
1545.55
373.807
675.065
895.494
3889.28
924.137
1460.37
2301.22
1198.57
737.553
759.931
1310.68
950.218
1719.19
2091.88
1612.4
1159.81
53.9717
865.955
2643.97
1807.68
1769.03
265.46
795.699
1741.83
1387.84
212.814
2499.74
1239.63
1758.28
417.607
2316.94
1880.14
1229.52
1318.18
228.369
948.7
1313.15
504.031
1521.42
1724.84
238.567
994.328
737.543
2468.74
536.079
3081.07
536.655
605.705
1331.03
251.752
602.735
1652.46
671.72
1916.69
2539.47
603.447
1376.56
1808.54
2573.76
1534.29
415.95
759.7
397.863
880.003
1280.14
1001.82
1652.09
961.539
2419.33
1103.17
1687.75
864.77
1606.92
1332.36
691.139
396.644
2185.34
1407.81
636.177
639.458
1173.6
1028.55
532.828
2276.86
1774.26
862.178
2684.67
1377.17
1368.43
951.185
2595.32
495.622
813.035
1081.56
2380.53
706.434
364.023
576.383
1563.91
1274.5
772.825
1370.01
1442.26
1985.31
1636.48
420.492
213.073
2188.82
181.461
442.376
1023.42
1379.98
1074.22
2212.27
2665.32
2789.05
734.324
1746.85
866.289
1630.3
3092.12
1581.85
1728.93
776.317
4155.74
1691.4
865.951
1180.73
1565.95
385.487
693.081
1873.97
870.27
698.219
3345.36
1494.7
1731.55
291.697
596.852
1206.12
894.755
656.939
1751.42
1355.32
557.444
344.437
633.542
858.704
1115.94
718.168
791.295
931.101
1413.27
1452.87
674.531
2369.27
866.863
2583.4
1197.66
737.218
762.811
1329.38
607.899
1171.2
352.231
444.25
1995.99
3371.85
1587.02
1021.96
599.924
1517.53
875.993
1237.73
63.8243
833.476
1462.77
162.777
1785.75
1015.65
1345.49
2616.29
858.704
2377.18
1660.82
1499.69
1895.31
1092.24
313.773
681.134
1395.24
595.073
724.099
614.76
1451.23
1041.66
1426.07
1419.37
957.799
503.466
3351.66
994.271
431.132
1218.25
658.665
1010.52
3126.38
1770.68
1797.82
1000.04
4946.46
1627.54
266.223
5059.5
1839.45
1024.35
707.193
1408.13
2720.57
2462.43
1656.35
1554.3
484.07
1196.72
1825.49
1324.16
651.336
2496.86
1100.22
302.941
1549.07
1419.68
2300.52
28.9576
3668.76
3218.96
120.913
920.417
1311.16
877.229
1259.31
1866.04
1137.27
646.865
1264.61
1927.09
200.622
1287.59
766.875
1771.86
1664.76
99.548
1186.75
1721.44
1457.08
2022.83
1963.25
751.923
782.187
1084.51
560.253
1452.31
555.427
476.164
2546.05
1211.68
472.864
815.362
2737.92
2247.9
653
5115.51
1857.77
968.133
1478.37
1498.72
1519.37
1031.36
629.909
519.587
1362.31
493.333
1843.14
1187.28
1053.36
613.529
817.159
3998.49
1338.51
1213.22
1174.47
1100.69
1646.93
665.423
1554.5
1027.81
589.473
1924.77
3103.83
1826.9
411.013
846.945
1248.04
1986.65
1262.29
3808.56
1091.64
990.501
2090.29
51.2701
302.147
1730.46
567.749
3604.9
571.742
1861.55
1421.76
1577.18
1033.65
3133.81
1125.66
441.592
2215.72
1037.28
1987.7
1532.45
1214.11
1155.54
790.32
925.291
763.904
752.908
5183.58
830.354
921.21
1229.84
544.414
1743.59
667.234
1103.06
2470.69
924.337
1363.15
679.715
1858.98
2750.81
1428.13
1971.62
418.589
1226.02
1565.44
2356.17
2063.21
2651.71
1546.21
2450.8
3875.68
764.616
1358.75
1496.57
1873.84
870.57
1351.37
471.998
1550.27
1109.35
2562.55
991.477
2159.1
1443.14
499.174
530.742
892.924
844.894
1055.32
1482.86
577.079
1289.27
1294.15
2065.67
1685.78
1271.33
700.967
779.789
826.571
682.542
2615.19
1297.25
1044.29
1155.99
752.093
3083.06
891.922
1169.33
1147.07
2036.28
1019.95
844.374
299.983
564.764
426.716
3189.57
1186.19
812.968
1645.56
1579.05
727.274
1073.5
261.529
2315.59
2283.66
743.449
2282.54
889.645
1811.72
456.928
2446.82
1389.49
1535.71
1388.79
802.157
874.384
1343.48
184.662
1037.06
511.049
1393.13
4295.49
1058.98
1244.52
1211.86
839.678
2037.49
816.087
2554.79
586.273
1775.21
955.685
2016.64
1650.22
928.117
1166.71
1035.42
1107.75
1531.22
3805.03
1821.04
2072.22
249.878
1133.47
1301.07
699.169
695.733
1169.48
613.242
1312.55
2404.33
1413.18
2219.93
2067.69
2106.59
253.898
91.9257
3039.91
529.159
1079.84
1636.93
656.362
1646.02
1883.66
2104.44
2458.92
2781.57
1026.05
1535.53
1360.99
1559.92
1019.17
820.748
1248.83
609.632
702.926
337.428
1188.27
1305.02
1553.98
1329.15
564.687
2734.73
667.079
416.185
1073.01
626.392
2218.06
2193.59
396.422
1922.92
250.356
825.259
2070.75
228.312
1229.29
739.085
1796.42
776.015
768.464
1967.95
1145.16
997.404
3841.53
1040.7
1122.71
835.003
1644.6
3548.54
661.602
612.592
2322.97
2859.06
1265.4
748.192
298.199
885.03
1583.73
1406.59
831.146
879.931
1274.5
487.324
1414.15
879.607
2069.39
391.356
2516.78
1497.53
908.083
1276.84
729.155
1317.65
1437.79
1024.11
652.576
1874.66
1628.1
2135.41
1946.36
138.787
860.304
814.279
112.576
62.5539
843.396
1269.85
863.43
1926.91
2898.01
1218.7
1054.29
834.111
2380.2
2132.79
1280.59
1964.2
1536.84
1164.66
1160.45
689.19
334.975
646.66
1924.72
687.914
675.373
685.14
1612.37
4158.98
905.876
2808.65
1634.34
1392.57
824.99
455.088
2479.98
624.287
1226.11
708.264
506.452
1097.32
464.835
1614.68
1580.2
890.795
1320.38
2700.26
623.508
2459.64
1520.09
924.385
4977.39
735.482
3061.43
2310.83
606.714
949.322
104.067
338.042
2613.12
463.596
590.238
317.42
1283.89
1963.22
1104.42
2698.83
903.972
1888.99
1178.44
839.804
1033.65
1113.65
1208.83
462.09
3406.28
590.753
2109.03
1579.27
881.514
1693.37
1456.29
1027.09
188.257
1222.17
2528
699.106
1043.96
2915.21
812.585
1035.53
1769.79
1563.84
2058.16
1015.43
674.886
1039.64
955.771
434.84
512.689
2344.19
200.947
1265.7
513.171
2687.32
1880.39
830.363
1524.65
1621.16
2257.05
1505.28
873.754
1141
559.065
1375.79
186.003
968.759
1710.93
238.149
1318.51
2639.14
1419.71
669.976
1463.78
2035.3
1056.2
2571.89
1227.61
268.099
148.433
544.347
1063.03
1238.9
1430.96
1552.18
1035.53
978.972
1848.5
576.04
775.293
2479.49
1255.8
1109.55
1454.66
1555.88
1231.7
1114.76
830.804
1106.17
1697.82
965.286
633.888
709.391
1115.2
1431.85
1029.97
1298.16
1094.36
1092.68
1087.07
2072.16
1240.56
822
814.149
890.324
602.51
2495.38
1677.42
1198.24
1812.64
1413.75
1939.09
2510.93
541.512
1336.91
1730.32
786.307
1973.99
453.667
1541.7
1573.44
902.251
803.139
2129.79
2392.79
1114.38
442.85
807.973
1504.98
1048.27
465.15
1018.49
1831.36
931.101
1479.23
1407.89
760.04
5903.76
1657.72
1888.12
1593.95
1230.1
1689.84
1154.33
1454.98
953.996
875.861
1182.92
472.666
904.864
723.844
819.901
1264.11
1606.14
315.265
418.99
1764.53
1578.11
602.474
1025.94
508.888
1297.89
845.578
2094.18
1143.29
1927.21
1053.61
1054.6
895.459
1033.77
1329.18
1478.51
2093.24
648.569
937.487
334.518
1655.79
678.508
1937.96
2288.34
1531.78
1074.71
1887.59
304.038
814.909
850.112
2631.99
301.831
977.779
1090.84
1604.91
1496.18
1394.21
2186
2136.2
807.346
1849.83
2638.82
1701.31
806.929
1771.84
1297.13
1120.85
1307.99
1767.32
5500.49
1724.24
2108.43
2449.79
1042.38
387.622
264.836
1862.69
2108.24
1568.74
2191.83
475.183
1185.34
591.325
648.559
1063.31
1073.07
1120.87
2556.33
1079.84
1322.08
1717.05
3043.92
966.708
810.189
467.113
700.07
352.778
355.845
944.698
665.027
1658.03
1107.94
665.401
1666.43
864.346
1650.55
965.771
788.638
3028.02
810.4
2639.53
1179.87
766.947
3044.53
1976.26
710.403
1222.6
223.08
1918.28
776.534
2017.8
863.851
1882.12
510.812
591.404
2075.19
3961.92
1581.62
985.855
672.967
1441.26
785.906
2116.2
1323.96
1381.59
939.5
870.415
683.24
1999.73
379.015
1485.25
939.617
1777.72
2122.11
684.456
580.39
1154.1
648.334
1156.86
957.799
1524.69
1001.97
342.096
578.821
886.834
25.9271
909.515
1063.07
848.863
2480.47
3077.32
2263.87
656.992
1097.98
1804.79
2285.19
554.153
706.43
972.317
1033.31
255.434
1075.82
986.16
2123.76
3146.25
1209.37
408.769
28.9149
829.417
807.72
2608.76
2788.38
806.852
721.249
1256.98
668.806
325.854
285.009
3424.99
879.537
1407.57
265.46
999.776
1603.15
1264.14
1892.9
500.483
810.465
1874.47
1636.5
674.354
1160.52
936.9
350.362
2730.66
1560.27
658.732
1721.39
1899.14
645.784
954.57
1527.79
1183.24
767.796
1435.44
1121.39
608.264
320.617
403.997
1348.49
524.882
1771.89
471.406
2424.65
1410.48
292.462
1053.9
916.819
1299.17
315.436
1067.75
1430.99
539.837
1759.86
1308.1
299.046
1574.38
96.9366
212.383
269.489
1598.71
980.273
1063.63
1270.79
1222
830.593
1797.63
153.329
1019.96
1739
7625.49
1856.37
56.676
2257.42
1425.22
1232.26
1321.93
573.531
746.984
979.901
1765.74
1694.06
804.071
294.406
517.914
1409.74
541.295
1313.94
1659.02
508.676
945.609
1767.35
1538.61
564.151
2031.26
1490.89
1283.9
2958.88
2031.91
294.93
1079.37
1599.28
915.105
2276.19
670.077
1782.84
1472.16
68.5054
520.889
1566.82
1045.84
1335.9
902.019
1242.73
1829.56
1733.38
914.456
1208.92
1535.31
1989.32
1550.85
1201.41
1851.64
1830.19
823.385
1001.17
700.807
1633.95
925.412
2039.11
1780.46
2736.28
400.271
2850.53
971.613
784.195
579.632
1702.22
1112.29
263.291
1385.03
1371.13
247.316
2605.05
1005.17
292.736
1850.57
2629.75
1939.35
2389.9
1105.57
1158.88
983.951
1725.25
956.444
146.599
1145.76
1584.89
783.266
1697.58
965.051
1468.1
2616.76
3155.12
2562.88
2260.72
352.468
621.532
535.008
2072.8
368.629
626.484
2209.16
1507.94
1740.17
2004.99
548.546
2539.99
1327.43
1866.1
1743.69
1016.59
868.772
1797.34
802.098
1772.92
1320.41
1372.49
250.889
845.817
1171.42
420.879
479.897
173.494
336.308
959.801
2318.32
214.955
440.315
536.818
480.04
2147.93
867.326
2042.77
1500.44
1195.64
1727.04
388.808
1863.23
1705.01
1910.83
1557.18
876.266
992.838
651.188
1336.63
1524.45
850.232
2211.98
795.638
4251.43
667.839
272.608
1430.31
1163.08
919.096
711.119
1318.55
1132.04
1399.44
1374.4
923.981
1603
1715.19
885.261
2621.25
35.2837
805.755
1901.01
1301.16
567.993
642.948
642.718
748.969
1172.19
2394.22
976.763
724.225
172.96
1182.81
1275.4
2169.34
959.257
494.685
587.921
1214.83
247.97
1625.04
1949.48
2141.12
646.685
452.36
2247.07
1479.74
1481.18
1674.84
702.682
477.794
482.338
1000.38
691.66
471.479
534.245
1068.82
1060.06
567.063
1995.02
439.57
1390.93
834.806
1294.59
1384.25
3550.05
542.578
514.416
1325.06
247.316
539.198
2919.04
407.054
573.865
1847.52
1874.66
2726.68
1084.25
623.124
1119.81
888.44
1575.32
1691.08
1749.21
263.673
472.172
771.792
573.371
1096.43
142.606
1036.74
548.096
549.502
538.45
1728.11
234.125
198.793
1517.16
2416.72
551.91
939.039
1250.71
695.345
715.323
826.37
2146.37
1254.82
1398.2
790.055
3686.89
200.668
3518.84
2178.56
162.265
1271.44
790.952
506.105
1209.44
2170.57
1347.89
2781.71
48.5925
2558.01
868.736
1224.22
1492.8
1421.54
558.604
566.034
1446.01
1498.05
956.196
169.368
1110.75
1688.21
961.303
1511.2
4808.05
1551.9
1088.94
613.492
1147.31
1286.48
1928.82
1141
1408.02
2485.48
779.754
1204.54
528.594
410.418
1154.48
1518.16
600.372
1132.36
955.203
1025.02
408.223
935.862
3002.81
1758.96
521.126
826.561
621.853
1701.61
656.749
3386.53
2397.04
375.485
1034.87
810.973
462.55
1687.82
219.133
1180.8
197.487
786.339
1353.75
1390.98
1348.16
747.182
1036.27
1561
1541.04
1893.87
908.083
1903.27
465.594
446.874
442.178
1723.48
1293.68
1498.35
2622.07
2011.79
804.071
762.922
2007.23
1925.07
1438
1135.91
6342.31
1090.57
1572.48
1540.94
1880.62
244.622
2989.27
1293.82
1113.26
1664.28
352.706
1713.3
607.637
1770.68
1176.45
443.083
774.838
831.291
2093.79
724.434
1771.93
879.931
352.457
1619.9
1283.8
2412.59
1211.07
602.277
772.482
1839.07
1597.27
1668.07
981.21
1510.64
1011.34
1174.06
556.775
1641.79
1520.54
826.864
220.642
717.423
1218.01
1507.79
2239.96
921.211
2383.94
2225.23
1473.08
3668.22
1347.88
339.908
1689.84
805.755
230.187
5232.5
3645.44
720.51
807.186
2377.69
1231.89
2227.92
632.72
700.434
1642.49
1754.23
1056.49
1276.24
708.454
725.036
1176.04
681.893
862.772
1517.42
1561
1435.3
985.383
3006.1
196.44
636.158
1189.99
803.116
1191.07
283.359
1230.6
763.931
777.834
751.678
1621.74
922.422
859.66
1582.87
2045.41
1560.07
803.143
939.952
1925.6
898.387
395.494
425.509
1561.27
288.714
731.558
778.119
1912.42
855.013
622.817
1102.8
612.025
1625.27
544.524
1404.67
1098.33
1410.01
750.732
2004.05
872.285
2139.81
689.786
1464.68
1719.63
637.854
1502.69
296.695
2153.52
47.322
1643.47
999.02
523.908
260.949
883.62
1091.7
2087.84
1406.26
2003.44
3827.95
2288.91
1044.28
1373.6
352.001
1870.22
1454.98
986.825
3107.35
2524.46
865.996
2732.12
1442.48
1561.03
1738.6
1048.76
1961.68
1513.22
556.704
1326.95
22.2615
1688.6
2262.67
1613.99
2600.03
1506.18
1914.12
789.543
866.885
378.713
2049.39
1816.07
1917.84
1529.64
58.5352
878.627
187.629
1867.04
1875.85
1413.5
791.79
581.954
1711.09
92.2514
763.447
702.682
1320.89
777.644
1877.01
274.687
964.305
2944.76
1309.89
610.288
1412.07
1796.37
1983.14
607.294
1654.98
2157.16
682.832
4024
594.947
437.058
427.726
1017.31
2174.51
2031.71
2815.32
1174.91
1819.63
836.878
505.058
2369.53
1567.82
2298.28
1072.39
857.15
1572.71
2051.07
289.22
677.382
130.951
1044.94
1473.11
1377.58
1619.16
1807.63
616.303
1026.43
1105.16
2242.91
1700.94
516.776
373.743
2785.94
608.588
1086.96
3022.06
1295.65
895.233
1268.42
1272.4
769.07
1160.61
1413.18
877.199
704.747
1490.73
1789.7
894.107
740.364
735.306
869.948
2461.52
2474.21
1066.81
1197.4
1253.66
210.938
1115.52
3031.3
1389.68
1414.99
1261.67
670.592
1017.52
1449.69
433.053
1812.13
504.949
1957.54
1059.02
1261.35
49.594
1567.16
2239.2
840.174
815.441
607.668
1120.6
1006.52
1202.32
1494.68
1548.97
946.536
1216.98
551.646
1565.27
522.294
726.814
782.046
728.173
817.693
1175.18
818.309
569.894
3040.12
1565.71
909.323
15.4317
5846.78
1172.33
2399.74
607.907
374.88
1185.52
2017.17
969.314
924.616
1075.39
2280.65
780.172
737.574
583.908
2881.04
1877.96
2529.9
576.555
2545.81
1487.15
971.141
1394.88
1292.2
1447.03
84.5104
529.159
965.545
1545.97
446.17
973.094
403.918
1713.03
2308.92
1320.45
1541.15
1263.54
1538.52
1255.54
1314.62
910.017
829.376
1378.29
1077.2
278.548
1185.38
860.293
1343.88
886.541
652.847
680.687
1285.83
567.011
821.295
302.769
1427.16
1739.27
470.457
64.8236
1728.56
4262.33
3460.83
2027.42
1868.35
750.33
948.838
2343.66
1184.32
623.406
1338.26
2966.38
990.825
1186.22
244.967
1646.81
3055.2
2130.68
704.56
1014.01
1058.02
825.583
1624.95
1218.85
1479.31
503.888
1043.76
1850.41
3022.97
1578.07
403.596
1012.38
1376.03
876.974
1338.23
1880.62
1191.03
2828.1
802.81
1055.17
1593.63
785.935
739.685
1561
1900.48
1015.85
1254.42
1350.89
1505.35
502.117
1016.79
1779.53
1434.6
1592.08
1714.9
471.496
1123.92
2486.31
684.131
862.51
1517.68
973.233
451.872
734.776
1160.98
827.457
2454.16
689.825
545.087
1877.3
1094.22
726.107
1933.8
940.91
1243.59
2060.63
892.199
1665.96
618.404
2479.55
1006.26
1214.47
1846.06
1071.88
974.692
905.281
797.15
1048.47
804.375
2823.91
978.485
1371.68
2342.49
1853.59
1727.06
379.015
848.122
3771.56
505.118
1278.82
1913.49
673.895
1409.72
791.469
850.018
2409.25
677.573
1677.89
1048.82
1375.66
817.27
1598.69
770.913
1053.61
576.207
641.332
1968.21
582.525
2391.78
623.931
1518.14
1365.36
1400.86
1595.82
1852.29
304.3
1107
1227.42
1496.07
698.219
873.466
1539.68
1505.47
2042.88
5883.91
645.504
3064.47
737.355
1107.75
3062.61
1412.04
8057.01
2017.09
729.234
1650.22
2026.32
1489.05
1635.12
1526.48
950.284
1865.41
3096.02
1026.22
630.357
1618.02
1178.69
750.187
803.135
783.959
1075.86
1307.44
1046.74
1676.45
1079.36
1839.94
1357.75
3058.57
3490.7
213.111
1075.43
971.079
441.261
904.787
627.663
626.485
1186.38
230.688
1096.44
922.712
362.076
1436.4
1329.15
852.842
1203.6
1243.5
603.581
1510.56
1055.77
682.067
1350.03
1687.22
1628.71
157.529
1235.68
1234
530.8
466.509
1124.35
2968.66
1296.02
474.593
1593.09
607.907
669.712
345.25
561.896
6353.65
904.366
1618.39
619.042
1448.57
1843.42
259.52
782.501
1152.93
1335.82
900.768
1085.65
984.857
2491.83
1553.71
1486.57
609.664
609.542
2441.82
497.671
817.547
593.199
1091.42
1503.07
758.228
1619.86
1163.22
1441.86
991.477
754.047
1988.77
1044.72
722.108
662.953
1003.43
2744.48
2073.65
1121.69
1181.37
4325.41
1464.75
748.423
1238.52
1885.92
342.72
1077.21
1239.85
1253.85
1315.26
1710.94
1089.73
1045.83
551.153
1643.66
1460.57
532.616
1020.36
676.002
1338.71
501.906
925.074
1662.44
1110.49
1161.09
2907.38
722.359
1423.91
1037.4
775.598
1597.33
458.802
228.859
44.183
939.013
705.693
890.238
1317.89
1537.44
31.2884
1752.92
2236.14
1331.46
427.726
723.982
802.323
498.972
389.673
1390.47
538.902
1295.91
465.762
172.48
913.341
925.896
2957.95
1036.74
515.769
1564.54
2123.79
790.767
787.25
861.239
586.715
1006.44
827.134
1329.41
773.419
1144.96
2015.32
481.731
2427.09
628.484
1173.55
2774.06
1192.13
532.705
715.76
297.888
2730.66
2551.54
1381.9
1200.51
2847.13
1143.09
1828.76
1233.7
997.1
2013.79
1729.21
1489.81
1054.56
955.276
5688.38
1505.1
883.534
923.084
4843.52
2135.27
1910.78
795.026
801.53
647.256
2140.74
1400.1
1763.88
1625.68
279.675
3111.17
1441.02
1716.79
235.301
1520.32
419.923
4910.76
1255.69
514.164
596.375
565.875
520.897
1698.61
1451.09
1738.33
1051.45
789.089
542.044
1996.47
2082.31
633.905
643.849
1712.13
1182.96
1417.5
1088.26
376.594
1741.71
1199.96
1436.6
1306.38
51.6349
2138.91
357.86
1569.81
2188.13
1630.53
950.823
3266.88
559.065
3225.49
1487.88
1098.11
2041
1291.36
2207.72
1041.21
3812.52
690.078
392.983
1486.04
1857.11
1076.42
709.463
3383.72
1308.7
832.229
1013.21
1197.62
1347.84
686.309
881.404
781.708
561.451
707.193
1025.54
1990.16
1981.45
828.489
1893.88
340.993
1133.15
2458
1378.26
57.2379
1209.81
2335.46
222.912
986.975
1491.07
1163.89
1012.17
1486.24
886.815
808.124
969.331
472.857
1587.25
927.805
1567.65
667.877
552.081
1872.61
1260.07
1897.86
2212.95
1668.48
846.27
1720.54
1914.46
3645.66
1511.4
1652.15
463.91
432.074
841.83
992.228
66.8081
1232.29
1961.32
915.863
2680.54
1110.61
688.253
1062.74
988.676
3439.91
1724.27
657.894
762.922
1197.64
3158.47
796.917
1349.02
1747.22
1544.7
1017.48
534.02
682.302
1772.04
1799.24
968.958
1440.39
866.489
3928.46
1629.87
1098.11
2458.45
520.897
1702.69
4696.32
1037.45
758.139
261.534
1538.98
902.272
1319.24
627.154
837.885
1473.12
911.178
699.895
2001.9
2719.71
722.108
2095.43
1853.92
1277.98
1997.67
1019.63
1365.31
1160.76
1697.97
700.132
454.194
2279.29
548.531
1236.79
1720.49
1821.77
1281.97
1593.34
249.182
1348.83
664.047
574.057
1134.28
1397.92
2209.67
1132.98
1642.73
866.812
723.522
1175.11
1719.62
1542.78
768.274
1888.74
2243.16
1057.57
132.401
924.814
3194.5
2232.84
1355.97
871.537
2301.53
1565.52
4831.72
1798.1
1394.71
1343.4
1947.75
2123.79
2396.1
2318.67
1024.28
829.272
1858.3
2487.31
1173.87
2032.79
1491.66
1860.62
2487.59
1563.53
1919.2
1202.35
1048.64
917.018
749.77
2117.61
1076.93
808.622
939.004
1107.68
367.989
639.438
1151.12
683.724
1246.85
165.388
562.131
529.53
1722.72
1923.84
1026.05
1301.6
1814.16
1760.42
973.944
1032.52
747.659
1035.19
1829.24
1378.51
1018.65
2052.7
702.688
1206.12
749.734
1614.24
1992.53
1565.28
581.553
1178.65
802.012
811.577
4228.96
2119.34
797.481
1525.66
676.023
1221.66
1454.45
647.225
2985.77
1526.08
927.885
2016.97
2086.29
806.893
2009.93
375.807
1422.55
536.693
2890.92
1149.47
1537.16
1140.98
3303.89
1068.92
880.003
649.5
818.88
2264.77
1237.9
403.963
1906.3
1564.19
2443.89
2232.45
746.471
598.05
1822.06
2023.86
1234.92
1240.77
510.74
3099.84
1781.47
1610.24
1160.75
571.019
1389.39
848.144
2007.28
811.384
1277.14
1249.22
726.089
354.376
1610.2
841.146
615.286
1609.69
1369.85
802.554
2075.64
462.014
115.028
1255.69
933.955
813.767
570.418
1489.31
1364.23
923.591
1809.03
2448.6
938.106
201.56
335.371
743.347
718.667
1508.73
634.106
530.742
150.364
1446.69
936.202
737.553
1001.69
513.626
150.596
1006.8
1199.08
3157.98
2312.98
2808.22
914.945
1429.6
755.841
586.725
463.937
1938.72
1445.9
579.796
894.6
5172.84
4041.19
964.573
1326.75
1267.57
1233.7
4235.54
1520.9
873.915
1980.98
654.227
2436.39
1675.8
2527.81
1404.27
1112.32
1020.2
2391.37
4375.18
2581.26
1767.67
762.652
1281.77
999.58
1232.33
2038.15
817.236
1700.6
1009.26
1138.6
1817.74
852.042
1862.13
3491.48
390.85
1566.65
396.766
832.713
764.275
728.297
1116.48
443.083
28.9594
1579.04
1096.43
2530.05
1493.8
1126.05
962.099
1512.93
2386.76
812.506
2093.93
950.295
1341.93
4064.96
558.853
658.665
2146.24
3976.99
370.932
549.013
2830.29
587.577
862.203
1261.31
754.076
3979.95
217.299
1825.02
843.237
1252.44
1389.75
1728.04
1605.24
2271.97
2144.07
1141.22
1012.89
2229.28
1494.01
1506.65
1553.21
1546.68
1445
863.262
2211.56
125.502
614.79
288.714
219.938
1480.89
546.221
1042.42
164.203
930.341
3651.76
1079.57
977.458
823.425
2187.1
2566.7
797.148
609.773
1598.49
172.09
845.765
1397.25
1248.28
980.736
1113.34
611.123
989.888
1816.84
536.422
706.213
557.19
1279.9
858.465
2238.57
536.115
1634.9
685.975
275.91
1501.83
278.665
905.081
910.703
465.329
317.783
2051.44
506.823
1465.62
440.583
674.771
840.45
1177.31
707.116
563.961
1186.2
976.531
1372.27
4433.21
1728.88
719.708
1828.32
1025.54
2373.27
2372
799.903
727.044
1803.55
171.101
122.881
60.1215
1026.15
2655.73
839.963
1795.76
1200.97
1051.94
2082.31
2266.22
1677.16
708.308
1282.9
740.71
1237.88
880.943
722.225
714.086
670.147
58.5182
1020.19
878.844
894.026
2122.11
1147.8
1627.09
1758.31
1765.59
1443.5
773.856
1066.49
218.435
311.549
362.739
621.31
1289.49
3223.46
280.341
1325.39
1524.32
1470.91
2217.15
419.005
329.972
428.367
1955.32
318.973
388.8
1471.61
2110.07
832.228
2844
1919.98
977.382
2687.48
304.704
1831.63
463.316
664.121
1182.44
2090.14
1961.35
1541.52
1076.31
1728.03
2190.13
799.447
683.199
2432.15
1660.6
1600.56
1153.22
1162.3
175.156
1651.65
1261.72
1562.84
1758.02
1800.15
1342.5
1147.63
897.774
1591.26
2109
903.681
2324.24
1321.66
308.911
1183.01
1334.25
1818.3
1518.99
1628.7
2429.5
439.637
1634.61
1370.64
978.823
1156.45
1321.32
741.124
1523.53
2534.78
606.258
1005.21
827.569
214.314
60.3923
772.817
1133.24
1129.83
889.805
1615.58
423.202
761.951
851.676
1831.24
3255.41
1435.42
2215.25
3062.77
2691.44
1085.07
304.627
2099.21
1715.87
1063.47
369.595
898.927
542.156
1101.58
1196.47
1020.01
264.193
532.032
995.226
1367.24
1040.51
1006.81
381.028
571.457
477.798
313.111
1091.75
797.523
529.421
1154.56
1002.69
1129.74
1506.66
1100.78
288.735
910.01
700.999
2588.23
1952.87
1513.04
1149.67
2305.5
1928.1
1102.54
882.908
386.528
849.756
1217.12
1215.47
1075.88
358.617
1814.8
319.294
3992.32
748.819
56.3733
855.609
1629.16
579.23
3062.14
999.893
711.118
770.14
977.871
1656.02
3526.3
2033.61
481.727
1031.93
864.11
721.455
479.228
940.494
1462.63
496.805
2209.63
413.163
721.917
8173.24
2696.47
1686.88
2256.83
1202.21
1447.77
1741.14
4798.61
1828.57
1437.17
1033.22
428.131
1035.98
1206.06
357.187
563.829
1330.03
974.446
601.039
1742.38
1178.65
1141.22
601.718
566.422
900.596
506.932
647.547
2029.75
494.82
1374.8
79.3811
5122.24
1819.15
1902.08
2582.14
1601.01
1091.77
1204.19
2418.15
1097.55
1044.75
613.645
1727.03
1232.11
2518.35
1350.51
1994.93
412.391
2020.42
2644.41
2180.21
860.578
401.918
1522.14
1214.08
510.339
777.96
905.644
1364.19
1789.88
753.829
2737.18
540.441
1310.04
2161.9
1634.86
1280.08
7209.64
877.444
1235.88
384.406
1397.92
721.427
431.178
2264.92
937.487
1758.87
1367.55
365.208
426.716
479.437
2093.07
2382.32
1175.91
871.88
976.079
1981.48
1222.11
1651.52
2374.9
795.649
1520.8
58.8058
2318.29
1706.51
952.696
1196.36
790.285
2201.93
915.247
935.72
1167.69
1059.88
1141.91
852.843
886.611
1958.51
1580.22
1729.42
486.232
562.326
1821.7
755.246
1366.25
1622.14
1344.71
4834.32
79.3811
695.701
2243.43
697.26
350.141
682.753
1367.94
389.948
941.824
633.542
779.609
601.632
2126.26
2027.51
1972.52
586.316
2482.62
155.312
1113.56
2296.57
1144.96
238.71
1531.67
844.396
1686.81
804.574
855.473
1777.65
1097.65
1845.89
627.276
1677.92
255.466
541.828
1897.03
466.554
1416.94
1013.04
309.675
1267.8
2587.21
1932.29
566.678
1401.03
1906.63
3129.12
1369.62
2044.51
983.044
1999.36
1839.78
928.102
1407.89
1499.12
1363.53
30.0911
1223.28
584.765
1674.61
565.097
388.602
929.959
582.511
1663
771.307
809.748
1131.13
1505.02
2276.02
713.24
1186.66
651.148
1294.88
1689.72
1124.53
1684.1
1894.78
233.056
1628.94
1882.43
1463.34
1525.71
1187.33
583.828
328.632
604.151
494.183
2209.43
577.773
1477.83
1111.47
619.515
1339.12
1043.95
2421.97
1552.11
3894.75
1986.73
1349.8
839.448
938.818
523.007
2725.6
772.182
1226.31
1332.88
1365.02
1761.05
983.792
1414.83
2373.27
2738.57
1479.71
1387.84
1567.94
1524.63
1404.71
493.254
2141.96
854.183
2427.09
1561.2
1494.3
1683.29
160.164
2018.06
1646.02
174.758
2944.02
1284.78
3321.3
1595.76
2013.74
2934.92
1954.72
685.14
917.089
950.574
1517.67
445.934
1241.33
344.98
1018.69
990.542
2423.77
45.085
2530.86
1261.65
560.785
515.058
2245.72
395.65
971.237
119.807
1643.7
1284.78
2344.91
415.213
2372.62
2842.73
774.66
2241.81
711.574
489.038
1654.9
4706.82
899.287
1290.68
1304.28
531.699
1212.43
733.803
1108.62
810.531
1030.87
1012.71
1491.82
1348.56
1586.13
1434.08
1383.76
1830.87
1205.73
489.692
2397.07
522.963
2362.86
1423.27
1145.44
1186.72
1614.16
2303.45
451.561
1600.59
1052.39
2544.15
1507.46
2144
293.46
1001.42
1327.26
1185.11
282.413
129.217
1106.4
575.899
1664.3
1693.37
1173.3
2487.92
999.055
1565.52
1218.52
638.051
1023.64
648.117
1735.61
1353.55
1219.93
283.126
1016.68
907.18
608.303
1595.5
497.05
2462.43
2095.91
455.959
2334.28
5238.17
1418.78
465.44
884.023
992.008
586.238
2454.56
370.039
1817.36
1394.36
859.969
1559.29
1436.64
2035.66
2317.65
702.682
332.413
1810.91
1667.11
732.911
984.958
985.672
655.266
811.648
348.684
1164.47
1628.94
2129.81
1409.7
926.228
3272.71
328.184
465.239
811.382
926.832
741.301
1903.11
709.391
582.967
1040.82
1823.53
2163.09
1499.95
539.407
1214.3
1597.41
950.712
866.885
1040.26
1607.15
859.357
1822.19
2130.96
629.029
3417.32
1745.77
649.466
732.658
1952.87
273.791
2673.09
2830.22
1633.18
1971.92
721.738
1265.14
765.073
1646.36
2684.66
1027.12
574.174
260.562
749.112
440.17
1051.72
611.123
1488.68
149.389
2427.14
895.009
558.578
631.077
2541.34
1326.84
1318.14
1445.33
316.624
1471.76
782.329
644.775
1677.47
1851.51
1957.86
1225.14
870.159
1233.36
894.072
4129.61
2322.42
1314.77
614.75
491.715
596.019
261.601
390.476
615.116
129.488
1821.7
1886.63
2167.29
3774.77
1552.17
541.828
186.003
3804.22
1843.99
1688.68
1492.8
1801.43
1078.52
774.122
2657.49
1872.61
1049.38
2079.89
2349.99
1662.4
840.254
1362.83
1458.89
1524.02
1361.01
1748.19
922.633
689.879
1271.09
2072.63
2914.32
1712.07
830.665
834.953
384.316
1207.61
905.24
2161.47
2577.26
864.646
494.66
740.163
77.5399
467.709
1836.72
2460.31
730.056
1905.66
1855.02
647.023
596.095
2208.69
2504.75
751.633
898.387
1817.94
822.822
1252.55
1505.26
1640.68
1056.66
617.161
2301.82
1499.71
972.707
1164.9
1122.47
917.969
1251.78
561.419
752.536
241.667
1148.02
3443.68
2853.18
653.658
1583.68
853.082
1112.19
1771.39
1848.05
909.392
577.079
161.312
1648.35
1549.02
1200.34
873.447
1742.95
1340.63
399.083
1123.13
1180.81
1635.26
947.003
155.644
1460.07
590.712
519.985
5052.92
194.814
159.438
812.514
1362.9
1009.24
1498.48
1754.8
1205.73
1710.7
3252.21
952.177
1655.87
1043.02
2115.96
2026.14
612.782
372.828
1593.04
1280.09
1945.19
1129.22
1317.2
471.709
3927.51
945
1441.3
2573.55
625.109
1342.83
414.878
1236.11
1141.04
1148.57
541.971
765.463
1132.78
634.932
408.676
774.269
802.258
830.1
1085.19
4796.58
1216.17
1495.11
3962.99
524.051
157.992
1333.43
1893.06
1235.93
369.283
520.219
624.94
799.386
473.309
1015.48
1483.25
1353.51
649.991
1692.87
5845.68
1008.16
2408.32
2532.91
1998.21
1670.73
786.228
1720.52
319.697
1007.04
776.286
1591.78
887.737
610.852
1122.66
826.641
411.092
600.102
431.474
1519.56
2519.22
1212.39
4144.64
767.428
826.595
23.1985
2183.35
1098.62
1078.89
1431.69
434.46
366.557
1958.78
1988.82
1780.96
772.338
2469.89
1448.56
826.917
368.251
351.16
1414.15
2845.53
1019.59
556.705
1140.1
1194.16
641.799
693.805
1134.25
2073.31
686.131
395.898
1566.63
1020.54
1509.67
1073.97
368.422
676.634
1437.59
857.12
2039.37
174.727
419.481
6387.41
4616.87
598.872
1607.01
1457.14
1229.52
2125.9
1015.81
372.17
699.697
1613.99
2148.38
1005.8
1049.38
726.814
2466.97
362.73
1809.07
646.696
608.414
306.372
503.345
2778.41
2279.71
4507.31
2457.01
954.301
476.483
602.424
1269.82
418.023
7.01322
343.062
331.767
2159.99
1026.76
1693.29
1638.1
5979.88
6137.05
543.244
1112.87
1146.84
926.492
1043.05
1697.82
2072.06
1483.29
1818.94
2542.06
2258.35
1090.81
227.163
1203.59
1209
2269.96
788.151
244.083
1359.74
940.838
1036.13
852.868
804.397
868.394
1788.7
1284.35
1848.86
1672.05
1460.3
554.946
2211.87
1364.23
916.872
2866.49
823.65
566.1
809.663
709.502
598.497
969.594
1045.64
796.385
716.596
876.262
586.69
804.646
2920.66
1435.22
169.259
90.1777
3067.71
1135.83
420.835
801.161
981.13
660.381
1331.69
3287.78
2793.06
1146.84
1062.27
433.612
980.266
1620.28
500.512
1213.55
1263.05
893.432
2526.87
220.796
604.609
1212.05
2172.89
1442.24
1030.25
921.211
1059.78
897.81
1053.29
720.312
1243.21
452.953
2392.01
3413.24
1220.17
323.375
703.991
780.707
645.504
1059.02
973.312
914.926
410.822
3924.73
440.998
1233.36
1848.3
526.479
2005.16
1222.03
323.382
1694.21
1625.88
1384.71
2815.85
1259.54
642.712
396.978
1152.46
3687.35
904.388
1252.01
1013.53
108.609
1220.84
1329.73
973.015
643.651
1272.39
664.902
3285.49
1083.25
825.623
1914.74
905.105
1303.81
1069.59
1692.91
1245.91
847.926
454.603
694.795
1536.84
1561.09
770.298
713.792
764.685
999.548
1585.88
966.447
1984.54
1492.46
1318.03
-47.6595
1719.12
555.623
2721.3
826.352
1795.46
1400.6
2721.53
1207.77
1698.3
1295.42
991.604
957.559
1027.13
1970.69
1482.84
1252.01
770.951
725.33
1796.03
690.358
1589.11
428.838
1727.8
456.471
1727.05
638.969
746.778
720.737
1134.83
1001.6
747.651
1216.45
1178.9
2481.94
600.083
1713.76
3559.44
1458.49
408.413
1979.16
911.731
2277.98
663.552
435.493
2010.94
980.838
153.103
-5.71534
2200.86
1333.02
2508.1
2198.42
753.287
1820.81
907.873
1181.7
1370.12
626.046
842.128
2109.19
384.623
294.821
485.526
1725.18
1674.59
1148.93
940.013
900.222
407.095
568.544
1125.74
1043.53
942.562
1184.56
817.693
218.608
698.052
340.031
2579.73
973.015
710.169
629.295
1783.42
1468.32
1330.68
2639.88
903.396
734.811
163.151
557.27
1477.15
3064.5
892.648
809.819
2155.65
1409.16
906.219
66.5862
493.012
527.322
496.694
2296.4
705.071
3278.44
1476.67
422.368
2043.29
1067.41
2507.65
2049.43
1153.77
943.75
2270.32
1522.76
1415.77
1068.12
1521.35
235.474
859.509
1065.04
674.914
492.971
350.616
1302.42
1412.03
417.799
1049.57
2359.56
1919.43
1863.69
924.354
11997.5
1925.26
217.614
1096.8
648.294
845.346
750.669
620.77
1331.63
2297.74
1652.99
1106.8
1231.93
343.656
541.034
1034.39
702.451
1962.05
1475.04
373.974
860.796
1864.84
1661.25
252.164
1752.35
2029.79
1353.18
787.78
1295.36
568.71
1767.65
2099.39
584.399
1859.3
816.96
3787.4
213.786
1826.38
1572.8
2249.81
785.366
1639.87
1384.17
855.245
2442.33
613.521
1468.1
570.277
1487.2
1381.36
1109.55
1908.18
3370.01
2504.35
1512.59
324.684
735.568
1123.56
2571.35
2003.44
550.207
827.134
804.676
897.107
850.733
896.364
2345.52
2018.52
196.873
3289.16
3085.09
1022.23
772.554
2048.04
1525.71
1225.55
1702.11
2478.45
150.058
1379.98
956.196
1271.32
1318.77
1142.86
1387.51
472.416
2714.72
720.241
1418.81
1726.11
989.614
765.02
1329.31
304.069
599.568
459.058
1468.44
1297.9
1367.13
1035.48
805.981
1618.03
2363.87
781.908
390.507
647.856
820.748
1716.32
920.263
99.5029
914.652
613.492
133.44
1950.59
948.87
1632.53
742.273
1615.9
591.265
947.397
517.374
1336.88
3002.68
926.49
829.641
500.283
528.163
549.805
699.587
409.582
399.776
1704.74
527.512
2261.22
2148.51
328.977
540.578
436.266
670.257
1374.88
544.05
2060.57
389.902
1981.07
995.237
3384.94
1308.97
3608.02
984.355
2284.4
1297.9
1399.1
904.294
1325.1
514.204
839.648
1938.45
680.708
1891.63
1163.22
1489.56
3713.23
1368.63
980.288
2408.77
895.146
990.406
3787.67
1013.98
1935.6
1233.73
674.575
641.073
1228.56
116.902
2934.85
1755.23
2352.38
1111.23
1098.11
765.322
1447.85
663.571
1905.84
533.134
443.375
958.473
577.111
95.1862
1725.36
1950
642.901
1081.51
1556.15
738.764
585.577
738.783
211.46
4720.92
52.9278
1063.64
1228.18
493.581
807.152
794.28
1004.41
1402.87
2687.56
1657.75
1013.03
392.28
1085.23
515.281
516.585
855.473
892.924
401.451
983.054
1064.92
2562.89
313.904
1303.47
1441.22
1294.21
804.645
225.31
1027.69
1539.91
956.477
602.641
1567.79
396.463
807.065
626.116
1002.73
1622.68
996.448
4384.78
604.979
1189.32
792.597
989.418
1940.7
934.219
1445.97
2664.69
1093.58
920.837
1075.14
1507.45
312.161
2208.69
654.649
99.4687
826.376
420.616
729.386
1239.6
852.599
279.908
1546.51
1409.74
1733.73
288.749
1422.87
1039.17
861.19
1539.32
647.556
3708.95
1858.56
525.582
2442.52
1138.67
1637.1
538.238
2616.6
888.935
702.431
1076.18
629.553
2095.12
48.8681
1573.38
720.095
765.554
1053.36
1681.75
2289.34
2594.38
4902.98
956.475
1523.05
1184.09
740.163
917.485
373.037
1402.65
361.974
255.031
1454.35
1196.97
1091.92
87.1286
612.911
331.422
1173.26
549.279
1419.34
3911.62
3203.41
2656.71
349.984
716.697
705.497
3372.84
374.945
1421.21
2167.72
893.606
1614.27
3032.8
1033.68
854.726
1020.56
2080.81
1268.66
7646.29
2256.55
1489.99
1676.09
716.294
753.065
2836.05
2743.86
748.223
839.448
1193.92
1483.43
2379.18
221.206
2170.59
1443.73
2585.64
745.785
1534.54
1547.89
1199.96
2913.37
493.994
946.511
1389.35
1820.1
677.406
1432.19
828.027
1488.23
1027.46
778.586
718.847
241.271
1358.81
369.189
468.573
1152.68
859.024
1022.21
2175.56
2351.19
2338.94
1543.03
442.661
1121.56
1073.34
1328.37
6230.8
2370.21
596.888
576.332
386.19
3701.35
1534.09
1711.72
1975.97
1436.1
843.481
214.679
2155.78
2591.75
1144.4
3513.1
2427.93
1149.18
1487.91
1581.32
1421.76
1292.2
2204.15
613.741
1388
581.126
580.673
1220.33
1370.8
2876.87
1053.9
1300.29
1747.22
1010.03
1049.62
3316.27
753.829
748.687
913.38
667.838
1621.49
1683.61
1337.99
1946.83
318.498
932.477
751.597
1555.65
2961.13
802.482
941.649
2088.11
878.627
2985.61
2120.04
1454.14
814.388
958.102
2352.95
3180.36
2292.65
390.228
3597.03
500.283
180.062
473.338
1350.36
1658.69
1018.52
2294.95
1713.72
1813.24
2108.42
485.561
466.75
716.565
1207.28
937.901
644.369
746.471
906.168
1246.39
1246.96
1383.48
859.626
654.227
1068.89
3218.15
1863.26
1387.4
1265.22
463.037
1260.42
2006.19
2175.92
308.057
2920.9
1175.74
811.622
1962.32
1280.66
1019.87
1136.12
525.209
625.849
992.424
1670.25
2326.65
1577.08
341.212
26.9466
1036.42
1783.34
1784.78
1445.33
1737.96
820.27
2344.36
890.088
2086.91
1467.54
1304.26
1567.94
1762.52
1897.65
345.654
650.397
1937.96
1111.43
1462.15
662.414
1184.1
1402.39
1954.52
1875.85
382.452
1644.01
2298.65
1322.15
1197.59
1059.95
1874.49
471.694
848.859
3835.89
265.31
2177.82
3203.85
898.713
1070.69
523.008
1306.33
1082.2
866.22
6515.82
1036.95
2518.97
1962.62
2490.55
1137.7
2403.6
1778.94
2113.12
628.747
2686.53
1818.55
317.823
1805.4
1534.29
168.573
1275.92
835.74
570.419
2086.91
3672.33
855.174
952.169
1427.95
1020.32
1002.72
1416.97
1061.1
2515.59
2057.95
2045.08
1109.36
2936.8
1518.45
1299.72
985.891
1648.01
283.05
1123.67
918.963
4051.16
1772.77
1404.74
270.465
127.349
2936
1326.06
2080.89
600.083
1853.85
845.115
1142.35
1245.37
1332.53
1121.8
1550.52
1589.63
2670.22
461.581
1483.45
966.217
1074.44
1051.49
1021.28
222.356
53.3731
886.808
1428.89
1227.69
1598.69
555.396
959.992
2003.24
211.681
4144.01
1562.03
1335.33
364.674
341.75
1546.53
517.944
1534.29
1294.89
1066.02
1453.1
465.329
5329.04
3445.61
328.997
1810.49
1022.38
2736.23
1593.82
746.279
1660.86
1241.1
2781.03
348.719
527.656
493.333
1099.14
1219.14
1589.92
2839.32
3242.52
2337.36
2016.93
1094.14
1306.45
1544.7
1409.16
567.984
1467.53
1548.69
742.552
2399.51
218.695
1504.78
2839.12
1194.48
1574.39
3898.44
3817.87
1070.68
150.396
1302.34
13.0298
1637.1
1203.6
135.977
1500.19
1271.61
800.293
973.311
3117.27
3592.49
2200.86
2295.83
1476.87
2166.86
1788.45
1321.44
1505.35
1568.46
1429.82
102.244
1160.98
857.442
1438.12
910.893
1182.71
851.498
794.986
3167.57
1151.12
1137.25
4014.84
519.587
1326.71
1214.54
1339.13
807.495
185.266
340.565
1400.29
960.135
1496.35
265.884
-5.99846
692.603
403.959
860.796
1163.94
835.746
463.072
549.209
326.956
356.512
1004.19
1196.25
1966.12
794.471
1165.58
1982.87
648.534
2601.37
563.579
1023
1289.72
1107.71
1791.71
1268.41
1333.54
1489.1
1368.89
864.984
2133.06
827.31
294.127
1025.29
952.698
1464.03
2174.78
819.406
1898.65
1169.89
801.967
400.961
436.8
1362.9
492.05
660.606
1693.28
429.293
1157.01
672.856
1209.19
932.714
775.77
1570.14
2098.86
793.803
2764.39
469.416
752.516
692.569
1113.29
1463.75
1162.59
3494.13
2114.35
810.036
445.718
1013.74
4091
514.537
463.829
1845.07
1719.23
833.191
534.779
555.425
372.846
2430.34
3536.46
446.205
1851.68
681.154
58.5352
1133.5
1223.99
1041.85
597.738
1550.9
544.414
792.862
1876.01
576.444
1018.29
5077.55
464.198
1019.4
1083.12
1426.87
1323.65
3302.26
705.684
1035.08
4145.58
404.711
409.763
1410.2
812.566
887.105
1806.98
1040.51
2212.96
1962.74
406.539
787.019
1176.08
1348.5
1114.13
913.664
999.009
5645.36
2685.96
695.98
2255.8
168.573
1052.9
1368.77
1352.27
1054.3
1029.9
1192.51
777.881
1278.03
1253.09
549.927
2664.09
1128.56
1151.89
808.909
1930.86
1076.69
1349.58
396.349
935.325
2368.29
846.791
497.483
778.285
331.926
900.321
1647.44
1231.33
1057.49
1319.29
924.011
1080.13
366.761
454.9
1119.44
554.379
2943.69
1883.35
2112.53
870.636
998.65
847.246
1004.92
928.966
783.266
815.125
387.131
1132.97
1685.39
2405.51
910.037
2707.2
1701.58
126.19
1305.88
372.225
252.866
1339.87
828.48
746.921
214.098
224.059
1067.28
1332.63
764.352
104.855
644.355
943.358
2107.52
1020.09
850.922
1302.65
765.291
1947.54
2261.91
1383.51
1980.12
527.035
1922.22
3469.74
1339.12
683.205
400.785
3537.68
1810.28
1183.87
2546.36
2086.46
415.576
930.341
1462.62
1342.91
1975.37
1257.95
1014.8
1826.33
888.44
1248.84
866.52
751.407
5328.67
2263.07
1480.69
1917.84
341.948
498.368
2505.54
2732.53
1011.16
1649.63
2005.32
1501.83
760.3
1549.76
49.792
815.37
126.598
1386.95
751.413
286.829
2089.76
1368.74
212.151
1447.65
587.022
402.614
746.471
1756.22
893.796
740.167
908.091
1811.34
2009.13
582.901
1732.74
2791.15
2556.65
239.31
1334.24
1417.35
380.587
1007.45
722.115
1002.77
668.955
1597.74
3111.8
1519.77
839.19
569.058
814.531
873.885
939.88
1083.46
1455.2
1013.19
562.159
1543.7
65.9047
1589.3
616.745
2007.23
659.894
726.307
1828.26
2233.01
2627.57
1651.12
2242.49
1831.63
210.318
3996.21
473.568
1034.39
4589.26
1059.55
1601.49
1870.23
1174.38
1382.09
2474.59
938.049
1660.32
351.933
1075.06
1187.47
782.056
274.586
1402.05
1070.26
1797.17
557.939
541.917
777.845
499.174
1106.57
701.302
1139.87
434.473
685.82
952.168
1571.51
746.813
2130.95
1749.21
815.285
763.85
302.395
798.774
696.582
1626.6
1137.23
1422.32
1353.78
1333.02
592.356
1535.93
1085.23
1645.34
286.075
1059.75
1621.74
2429.17
1981.33
884.249
643.398
1441.38
-10.7741
1184.28
1197.44
699.169
916.872
769.077
2791.59
769.037
1447.48
1121.99
1004.41
1619.1
2125.79
146.32
1182.45
7881.35
1256.45
433.948
1570.84
592.103
766.102
1393.62
1256.19
1081.59
1616.37
1371.91
1057.14
1062.77
47.2332
2086.27
1547.67
373.409
411.464
2256.83
1798.27
49.6602
1272.62
1675.48
875.859
1566.63
1494.7
1464.68
382.222
495.97
982.91
1356.05
742.956
947.419
1067.38
836.208
599.798
1001.42
3864.71
1005.37
982.412
1075.4
590.924
2457.04
864.879
685.028
2050.94
1000.82
1003.73
1344.41
1123.87
4152.84
693.081
1896.46
1290.43
1900.45
1979.12
1237.75
1521.43
958.241
2412.39
595.82
901.337
2878.71
524.871
3212.86
607.264
2332.44
580.39
642.712
2396.61
742.833
1172.36
2126.23
2133.29
890.325
2803.7
5271.93
1269.12
544.347
673.191
2155.62
1940.13
1780.43
2398.04
1603
1677.71
1038.93
1157.6
569.623
1120.37
1147.63
677.099
1762.66
626.983
2233.35
1168.92
354.826
708.053
714.823
2199.13
1414.13
591.374
275.942
1230.43
325.207
1366.86
661.968
669.743
1313.63
837.384
1513.07
455.959
1517.19
2092.53
1182.92
2605.39
245.193
1188.38
3274.46
2086.88
1863.76
1941.66
1222.6
1351.27
2146.91
2669.34
386.48
1073.27
134.84
1082.89
718.471
35.7586
943.728
798.53
689.764
515.75
937.472
1409.89
183.801
559.515
2273.7
2652.85
336.392
1083.34
496.694
1788.53
1471.56
1288.79
1129.97
530.037
1291.93
608.264
2004.45
1420.69
996.346
836.733
1277.33
1743.26
854.975
1190.5
713.886
988.087
2450.45
2652.74
1308.23
270.536
688.204
679.962
1681.74
407.233
256.898
711.344
1171.89
811.384
1431.13
932.31
201.541
538.896
577.309
442.952
1747.01
1041.04
1704.52
1701.78
1329.42
1070.16
853.37
1405.97
510.448
660.975
1054.3
876.224
156.147
2205.92
2414.7
2146.63
981.152
3318.14
530.735
3198
905.072
580.569
897.019
495.726
78.9609
2935.98
848.419
1180.76
219.938
2444.16
90.8234
830.65
1790.33
1999.5
1668.96
1006.83
690.701
759.931
1352.2
1938.45
1962.57
454.226
4529.29
339.113
827.166
769.433
1165.82
2621.02
1372.85
920.766
554.636
2636.15
604.488
1488.38
1420.44
31.9556
1458.13
1007.05
663.801
491.874
2356.1
327.652
1263.71
1462.24
1892.67
692.379
1228.59
588.454
519.173
516.372
3256.36
658.468
868.996
1086.87
232.291
1796.06
1554.16
1828.28
1216.42
1781.44
946.581
1656.78
1233.52
744.872
1896.96
894.522
585.179
1028.73
938.818
1031.19
816.263
174.42
1038.94
1274.43
551.646
480.183
1923.86
2103.78
1861.55
423.682
848.865
535.125
585.083
1419.51
526.511
21.8305
1017.8
695.386
482.017
1194.22
1356.51
1044.33
1731.5
5552.03
1425.33
610.065
774.699
245.569
487.426
1345.34
1077.26
1118.72
903.861
748.819
565.182
1313.82
829.417
248.227
1269.78
1296.96
755.63
633.874
1169.11
337.554
1003.1
1698.05
527.656
800.68
641.865
927.795
965.814
1628.99
1149.51
1218.24
1220.19
2412.03
1059.52
1072.41
1050.07
1997.62
1038.38
1249.17
1052.4
816.153
2702.54
1579.9
1076.82
1100.75
638.963
2126.74
2110.9
765.18
1462.84
1446.93
537.056
1130.66
743.347
1170.24
383.325
983.226
250.172
359.138
2722.49
1590.79
2905.11
1789.91
1186.88
303.821
440.876
1409.16
505.909
151.942
996.123
782.195
1091.38
1735.81
984.586
604.753
2703.25
1159.81
2016.12
1043.98
1392.34
1392.53
1647.98
2476.02
2244.13
2378.59
1421.17
764.275
738.605
870.037
1615.31
2110.34
587.037
1588.27
1594.96
1816.68
1045.8
4126.86
442.013
1005.86
672.466
528.393
496.757
746.912
616.745
1206.59
1480.17
990.914
4614.75
696.127
1055.21
759.104
1674.25
2257.48
137.229
838.409
1832.51
551.679
537.056
600.736
989.786
2026.02
1825.23
848.39
618.351
1252.71
1580.38
804.253
1023.49
932.919
1953.03
2029.71
940.959
2330.33
51.039
1269.9
681.134
951.231
1361.62
1638.39
1605.19
707.233
1012.67
831.992
2141.96
860.9
1247.3
729.88
1004.9
1124.13
1402.39
39.5779
1409.77
674.531
1201.19
925.306
1143.29
1139.43
981.206
1480.28
2403.56
1379.48
2549.4
1582.13
1368.77
1042.59
1470.11
1364.09
1928.97
802.252
859.395
962.431
954.499
505.204
924.765
1013.04
593.814
897.122
1065.81
1521.24
1059.44
967.488
1077.45
613.864
903.432
1302.54
1063.7
397.972
827.766
987.54
1662.2
1400.49
1260.44
3214.17
464.912
490.918
852.878
1503.11
1791.99
2304.1
598.228
907.487
891.746
1632.9
2233.06
2140.64
507.042
576.273
688.492
1290.46
120.362
446.729
946.31
1463.8
2130.01
1041.14
1857.34
1247.15
2092.55
1700.79
653.214
1146.54
2516.21
2204.87
1499.5
2459.7
1098.29
968.359
794.317
796.79
1219.87
1236.98
851.003
824.697
6524.3
744.386
3199.9
1166.11
689.346
1548.57
1083.08
2829.75
610.115
543.933
2095.34
1877.88
1417.9
487.679
1008.95
846.507
1252.58
1702.72
1468.43
9.97005
890.325
781.398
985.101
716.719
3004.5
1736.23
1585.07
999.055
591.375
799.961
1193.24
1147.56
1135.34
1410.1
1299.58
1131.14
1493.15
1170.46
2613.38
549.234
684.456
160.599
1745.82
2616.35
637.782
1418.81
2268.84
351.35
1080.56
3750.83
1938.8
206.522
1908.65
642.971
1969.58
665.006
808.035
366.298
1418.28
1221.74
1334.88
993.432
920.274
485.822
2990.7
933.878
1720.62
2933.38
1255.49
773.901
30.1275
2472.35
621.31
3188.5
2335.15
139.549
1565.25
919.857
90.548
196.999
881.281
785.101
2085.98
2838.38
577.666
632.495
1212.94
207.451
1371.49
1071.87
755.952
686.469
1355.1
898.751
1576.19
426.281
2378.59
3150.74
1522.33
788.893
1565.78
1550.85
2363.91
1304.42
643.91
1638.36
2077.17
842.159
463.455
1682.1
908.083
1081.94
2387.7
717.11
1758.97
2679.08
2354.67
1671.57
1608.23
1160.08
2043.76
1367.3
-17.6262
1633.36
542.473
2354.27
641.401
2468.01
807.634
1332.6
291.523
538.311
803.17
1587.11
2221.77
454.883
557.901
890.885
1005.57
729.163
780.211
1795.5
886.346
893.272
754.47
581.976
2476.68
854.949
930.383
927.561
1107.18
1399.27
518.429
839.678
1724.52
1590.08
2580.99
1435.22
1514.84
626.161
425.28
1626.83
1633.35
1073.01
1496.44
959.579
1080.53
1540.26
608.805
450.198
889.009
1524.23
952.869
2093.1
1877.01
2392.38
1133.15
1530.06
2992.03
4455.69
1550.23
730.784
1710.63
4823.19
3231.46
776.114
1773.79
1838.55
3711.84
539.897
914.484
670.383
827.135
1233.52
585.577
2852.02
2243.85
772.586
477.754
939.049
238.46
1037.4
490.066
2793.35
1643.69
1611.79
1824.14
903.681
1303.34
2058.13
1291.67
335.148
986.352
2140.41
602.046
3206.39
1757.79
1323.23
1605.24
2748.32
1252.01
153.74
925.02
725.934
289.028
1331.29
1146.6
1548.68
2152.49
204.425
835.032
830.811
790.999
1290.57
1432.69
267.213
583.85
1550.89
1529.14
591.547
947.376
1160.3
560.437
2924.73
1156.46
1464.99
2683.38
801.082
468.13
1497.48
477.994
291.152
856.83
1828.08
2517.31
1710.71
708.62
2528.59
1234.88
1907.94
745.047
2141.12
2406.37
2049.02
1527.04
1228.22
1083.36
663.563
1951.8
690.752
1074.67
1738.3
1053.32
1461.95
522.972
1898.83
1294.67
1512.96
1685.01
1963.08
3599.2
1631.15
1725.25
1213.82
355.749
1534.77
70.4067
1351.35
845.347
939.015
877.735
748.621
941.182
3133.13
2569.81
783.502
1271.66
268.445
1725.13
1572.41
2361.99
1346.88
586.259
524.645
3327.17
684.595
1334.43
541.783
244.301
1094.84
523.733
1290.92
1193.65
2273.38
2022.57
1230.32
672.922
754.084
706.589
910.027
306.317
2142.67
972.406
474.699
299.043
154.746
656.101
829.009
1748.89
1333.33
699.62
1501.6
1008.16
4341.38
1584.04
1327.88
1719.45
1316.59
757.255
422.375
845.381
2734.37
1100.75
1994.39
457.203
662.883
1316.97
683.567
757.927
1303.32
2326.8
2916.15
473.656
824.587
1075.77
829.406
1909.84
2357.31
192.514
579.93
1499.87
256.654
2260.68
1395.37
2078.49
2258.35
398.839
649.507
1528.21
1248.41
2215.3
3059.51
1405.05
1928.07
837.241
1530.98
4081.82
1150.78
1546.16
1710.15
1366.36
710.036
649.73
1203.06
1352.75
839.488
594.782
497.188
2048.51
2578.85
3645.16
1386.47
1236.09
1040.96
1326.18
2917.16
529.531
1011.73
2184.61
2491.5
547.628
1424.73
1422.11
776.086
954.37
1643.47
2111.24
1755.12
2215.85
676.214
2086.9
1377.59
1370.08
1199.5
720.722
851.676
706.485
616.726
1081.42
814.191
1493.53
672.399
1712.24
722.488
462.211
4916.71
962.51
1018.66
1429.38
552.54
1591.22
1067.39
2075.05
1950.07
1320.28
1697.02
517.664
7054.69
753.281
278.912
1502.19
714.171
403.997
1505.91
2644.91
118.209
567.184
1855.48
1339.85
3025.41
24.7444
1750.78
1720.83
603.139
617.975
580.021
68.1761
1837.01
2525.07
713.696
1011.9
1173.26
348.684
1801.65
2663.43
1162.32
618.881
664.984
1141.78
1230.19
1164.64
554.83
1073.36
696.348
1195.43
1577.09
2953.7
819.669
2254.41
1523.29
882.592
1865.4
932.499
788.143
2182.01
1619.11
282.326
2530.17
2506.3
1062.98
571.28
3808.57
2741.67
1180.77
2332.27
628.806
918.359
304.443
443.313
715.134
526.994
523.304
1700
1033.08
989.374
2063.49
585.752
422.119
1149.85
1247.19
928.657
702.841
1373.42
1041.47
432.674
3636.05
781.392
534.016
620.877
1238.67
3297.38
1334.43
1578.14
955.881
1198.2
1439.66
864.813
485.976
851.049
1799.57
543.622
1117.99
1651.51
2501.05
2404.42
1407.2
1232.26
1208.94
1635.54
901.792
701.745
2075.2
1331.63
1156.03
1726.4
1756.87
1870.76
1642.15
46.763
1589.35
1933.21
2550.74
619.547
1278.81
556.027
2237.54
206.054
1265.7
784.426
1684.94
64.7912
808.394
547.609
3284.23
523.304
902.99
652.768
909.145
2284.96
766.635
881.854
1509.67
900.546
935.869
944.596
1972.62
718.19
1243.21
2724.8
2103.26
1434.73
1281.06
840.617
2982.24
199.867
2892.58
1464.66
2819.63
770.616
2901.9
200.424
691.139
609.642
2411.02
911.046
210.817
1965.21
3075.51
1204.96
1615.76
1539.46
3810.97
279.452
183.755
2133.07
1124.84
157.861
328.554
1827.44
652.042
713.931
427.429
573.918
1031.67
473.259
1934.17
2065.93
1330.65
778.843
1548.4
1556.18
1043.53
1308.8
572.151
550.168
491.605
940.924
871.354
1051.45
1923.17
733.199
1740.7
551.568
2432.4
3409.97
2178.12
90.8897
683.154
1415.05
1646.14
1557.42
549.524
1393.13
1416.47
1477.47
948.429
1931.36
834.137
2099.06
1959.07
1212.9
1305.22
543.88
800.665
884.249
1021.96
1909.54
1645.57
439.575
1185.45
672.922
762.811
725.686
1892.71
845.3
2250.93
2877.36
380.817
1115.94
898.117
459.739
725.734
1990.12
732.671
927.805
1865.74
906.168
1137.69
1124.51
1215.5
1457.93
2492.18
1000.66
2040.05
1337.28
1119.42
704.792
524.651
820.183
2900.08
258.799
821.513
1471.52
538.08
2338.7
1295.12
885.602
2429.72
1518.99
244.734
1196.32
1733.42
531.911
1729.86
944.707
581.068
2243.93
735.035
1042.42
1740.7
2206.25
976.3
988.677
610.006
874.309
1431.92
1094.52
1624.05
1912.25
202.076
975.218
1136.24
2117.85
2476.71
3587.56
1066.49
566.145
2256.48
2362
1211.03
1807
804.197
1919.51
730.753
1995.79
2385.83
1106.74
548.162
1447.49
101.266
666.399
283.687
735.7
1177.06
1023.38
1731.55
1630.61
954.007
1052.02
1445.34
2295.42
2601.8
1665.91
418.96
176.616
3454.84
605.456
1446.01
901.848
1082.04
235.562
2031.39
84.0094
951.932
724.093
703.336
1192.97
477.8
415.385
546.252
2469.24
1422.51
341.187
727.81
1985.02
2000.5
1419.07
1838.56
1818.52
2314.91
1820.39
