# Supplementary material for: Nonlatching positive feedback enables robust bimodality by decoupling expression noise from the mean
Source: PLoS Biol. 2017 Oct 18;15(10):e2000841. doi: 10.1371/journal.pbio.2000841 (PMC5646755; doi:10.1371/journal.pbio.2000841)
Supplement: S29 Data — The corresponding mCherry fluorescence values were taken according to the gating strategy in S28 Data applied to the flow cytometry files (S27 Data) and were used to generate the numbers in Fig 3B and 3C and S7 and S11 Figs. (ZIP) [file pbio.2000841.s029.zip › S29_Data/LChITF Iso 6/2.txt]

"Y2-A"
367.952
1285.49
171.175
1512.08
1324.01
2875.62
766.659
1243.41
418.912
40.9656
967.378
460.058
2404.28
1381.98
1076.41
1597.69
948.727
2293.48
1133.92
1769.54
517.241
121.317
944.82
647.928
2079.14
93.6751
940.51
891.978
991.933
813.224
365.377
386.174
1199.98
3087.27
1032.59
795.075
1697.64
536.215
421.862
1598.94
1800.91
424.62
1769.05
774.974
803.904
779.216
914.643
1277.71
1415.67
1765.55
779.089
1986.12
1271.88
1347.83
583.56
1223.55
659.148
1870.15
1805.21
1676.2
1652.36
980.251
756.991
1031.38
428.889
1170.78
1176.19
578.762
2838.89
1188.15
1083.07
1391.67
5196.99
915.742
1084.42
921.283
1104.62
1759.05
1366.53
1042.53
919.692
1195.5
2177.82
2322.28
1924.54
1078.22
682.739
1505.06
1857.85
606.243
950.465
918.387
122.615
235.579
999.763
979.366
867.87
730.849
1340.95
107.495
1266.29
121.789
637.973
1405.41
765.069
2280.36
948.388
1422.84
1366.29
946.402
953.402
646.054
711.068
2529.72
1354.83
1003.2
754.493
501.022
1740.05
667.481
1244.47
997.804
492.326
484.395
2889.04
921.793
2147.86
1311.81
720.637
2256.11
967.93
873.169
977.184
782.184
1841.72
750.674
1352.56
923.074
896.243
1590.53
2468.96
801.799
797.994
902.545
3831.24
810.516
931.725
2565.69
1009.05
1445.79
2216.25
436.41
1486.31
78.6745
1262.86
1799.46
702.629
450.571
1469.97
1001.8
734.117
548.261
595.014
886.873
677.766
464.216
1171.73
1039.97
1359.61
1301.27
1052.21
74.8423
440.34
1317.58
1460.44
892.034
2879.52
1036.83
1817.58
2736.37
221.5
1106.51
1618.89
1748.15
1470.39
2313.52
86.5208
1126.41
491.806
1245.27
1765.12
431.212
1191.87
149.047
344.564
3473
1427.08
861.924
1608.74
1593.01
1474.4
41.791
2255.86
619.476
1029.8
2899.62
4.97574
3720.46
1236.74
458.181
924.58
1091.57
2172.59
882.565
201.069
229.323
1081.31
1023.47
1135.88
1516.48
1041.92
746.96
1576.9
590.029
1549.1
647.199
639.976
2228.58
369.992
1009.57
1232.15
432.139
1472.77
1147.11
738.346
971.762
1253.49
1799.46
2380.98
1236.74
1445.7
1200.1
1013.92
882.198
1096.89
1676.46
1895.71
1440.22
736.948
1236.24
576.66
575.199
2041.77
1282.72
1235.56
4512.69
828.882
1929
1651.74
1722.25
1432.74
1492.23
1315.33
869.799
1100.44
1894.62
1097.41
1263.05
2043.72
1740.53
1143.57
1912.98
2007.94
861.769
927.304
1116.19
579.733
849.871
806.162
873.409
1616.26
405.917
1844.9
1367.77
464.41
2306.22
802.747
1745.67
491.319
1570.56
240.681
1040.99
4.85155
1780.12
1984.81
418.912
641.843
1111.18
1240.68
1414.43
2809.79
840.629
831.569
334.519
444.593
376.041
1448.1
1310.41
1020.16
1305.21
1523.5
1373.33
3450.8
962.315
1941.63
1312.65
824.036
769.253
550.205
635.061
1568.77
1175
1965.63
1261.61
2266.66
1232.99
910.309
2463.08
1464.69
1331.94
754.189
631.202
679.531
632.207
375.733
1299.04
1066.44
2204.7
812.356
1137.74
1150.64
565.704
699.387
2019.28
385.912
2946.83
3651.38
3834.39
602.137
531.408
1622.42
540.765
636.244
2084.4
1274.23
394.22
608.057
1368.88
5383.89
1539.73
886.747
820.935
1037.16
979.148
210.999
1907.98
4049.82
1539.6
792.466
750.539
1047.46
1044.65
2013.45
959.574
1526.88
1291.79
3936.35
346.401
1497.02
1337.33
90.8745
1578.06
437.458
1327.72
2212.5
620.068
768.544
692.526
267.728
1154.78
982.923
1639.66
673.585
426.111
296.154
958.209
587.63
531.395
658.733
1123.01
449.129
861.518
448.34
1559.08
1166.58
939.767
351.002
1161.8
768.949
1365.01
768.346
2006.82
1257.14
263.016
486.302
463.208
47.6524
1760.63
295.332
305.225
1557.31
448.897
1019.23
667.528
1048.52
1081.19
1018.41
744.703
1598.09
1009.3
2718.75
973.674
765.554
1519.32
898.116
2106.31
1457.01
895.738
1013.57
914.186
1269.86
928.309
914.858
509.84
1713.7
968.339
748.856
1099.83
1199.37
849.947
1365.93
1049.84
411.333
1442.88
885.355
1548.68
1109.5
897.19
3982.95
818.14
587.94
1526.52
2381
193.468
1023.1
1689.44
1166.33
866.633
803.673
1229.03
1005.62
1854.37
579.4
1422.51
1202.08
246.388
2101.93
271.492
479.938
905.138
1307.22
1692.02
1286.91
2580.56
2671.34
503.982
782.475
399.626
192.653
614.804
1788.28
344.925
975.45
865.172
2443.23
1666.48
560.206
2652.47
559.332
2284.37
1246.19
1430.03
1325.78
449.417
947.522
1102.6
1692.6
1266.96
388.732
2804.92
291.366
660.775
1652.05
1733.25
1207.26
533.03
795.991
2346.89
1001.8
438.015
943.689
943.591
1192.35
18.0942
443.601
933.723
813.205
45.8865
302.39
574.279
1375.26
450.895
1252.52
622.504
965.238
679.213
3492.49
833.712
1605.31
3391.09
204.332
2833.56
965.003
337.782
676.162
391.79
1162.34
1012.09
348.867
838.092
1604.64
1015.6
1250.91
617.234
1042.84
410.972
1611.3
262.014
7334.85
1528.28
1396.2
943.127
1935.65
2052.33
594.276
1966.26
1900.24
1998.84
1978.94
481.197
1448.26
1495.6
871.039
1542.34
1698.65
996.481
2098.56
1461.16
2153.68
675.39
460.497
667.654
1902.96
1159.69
5816.35
2974.79
257.666
1491.85
1488.81
1530.56
653.06
2148.78
944.282
985.936
1225.6
2326.71
884.295
1831.32
724.302
108.55
1404.47
546.052
1710.53
1563.53
1196.7
152.833
1888.12
1192.35
764.479
158.33
1696.89
542.157
472.144
1978.95
2691.28
954.444
2172.62
1235.82
404.497
1303.12
215.612
510.547
848.399
765.504
1924.42
1223.94
815.182
1723.26
350.811
408.4
718.563
647.251
818.479
1608.51
1524.66
2281.67
2581.03
1076.53
443.398
1159.09
1758.67
1687.98
1331.47
769.994
1291.2
2081.21
2169.9
1259.73
593.117
1580.63
2305.8
702.827
1119.86
3239.74
493.913
947.339
1468.62
479.209
81.023
565.828
1327.5
1183.09
1120.57
2544.68
871.082
514.141
2004.3
56.5358
361.789
1361.37
1022.69
300.736
1995.11
695.456
753.338
1601.45
1332.2
1064.83
806.761
3050.83
439.327
1046.43
1819.77
1301.99
2178.23
966.178
598.762
495.193
1729.12
1313.17
103.512
1204.88
456.307
2262.66
1332.34
1780.3
1572.46
650.845
825.171
776.551
687.761
1425.24
1486.61
654.281
425.61
740.617
554.66
227.843
1046.54
496.326
2823.46
1389.33
780.531
555.037
672.237
281.995
1587.51
560.309
2126.19
904.91
1535.77
275.342
1893.6
1119.52
1609.87
1850.26
2203.08
718.801
252.06
1973.83
1918.4
2028.18
584.569
816.128
2663.71
5872.31
1937.72
1677.83
266.699
632.248
785.212
838.662
1192.38
1669.53
1015.98
1091.07
445.964
1652.13
1023.17
48.2519
796.577
1975.25
851.577
1737.44
2081.57
438.907
1871.04
-8.01965
578.916
1231.75
1218.93
1603.63
699.141
667.036
1038.49
2259.85
914.028
767.64
2726.44
1694.03
1852.2
772.93
385.756
1350.84
1198.65
924.561
380.749
594.173
1192.71
625.385
683.046
295.855
504.087
711.267
1081.7
1277.15
1029.68
1009.82
1401.05
444.467
433.004
997.804
2053.42
2242.27
910.026
1517.75
665.257
1058.58
1175.4
947.315
1416.65
1190.83
3542.04
864.506
2499.18
610.429
806.882
1065.4
1599.81
677.86
763.183
1045.59
1001.61
1780.91
560.225
1396.11
1107.69
2659.84
2084.54
446.715
830.19
446.499
1510.73
710.468
446.388
1621
2413
1296.78
2223.63
989.436
1712.42
493.267
389.368
298.075
372.538
1404.43
5316.9
932.763
944.135
627.206
909.298
1262.06
1516.77
1460.82
1184.5
1390
2491.74
1038.41
873.279
1027.98
1537.09
1138.47
1417.49
748.314
653.223
761.806
1418.02
1925.99
848.812
218.301
969.558
1025.97
846.958
464.703
1269.29
2105.26
779.59
1623.17
1850.06
1394.24
793.811
1152.48
1061.71
757.052
699.415
1206.46
805.453
2674.39
1184.01
198.634
1170.17
1237.06
2280.34
249.627
1432.51
1365.13
910.438
628.931
2682.44
1605.12
344.923
2180.86
1522.63
16.096
132.811
1512.55
770.205
902.421
1699.51
937.393
120.852
93.5572
1303.27
939.605
2201.54
1449.21
570.764
1279.15
803.036
49.1653
2469.37
2529.44
1139.87
502.11
649.093
703.635
191.706
108.575
1384.87
716.01
622.734
307.928
1995.86
244.583
946.875
759.811
1834.41
2137.95
387.176
422.311
2234.81
1010.44
719.736
1440.08
183.105
1040.99
289.71
1515.87
418.094
1815.93
325.209
1234.75
858.682
535.021
1801.77
40.0537
1038.28
1789.25
1252.44
1923.84
1369.43
673.824
907.983
973.08
1815.32
7244.59
1299.17
1467.25
1425.2
1559.89
1245.24
66.144
762.625
978.197
2518.86
109.277
1170.1
2306.95
1675.89
443.894
629.918
1282.22
326.024
1371.02
1360.5
761.856
2265.68
974.041
2462.09
1126.41
1350.8
515.351
1042.73
448.717
329.534
1333.98
988.752
2135.48
1643.87
371.16
1659.87
2440.92
1020.6
1017.37
779.789
71.1782
608.11
2051.96
1981.68
1767.94
1603.71
1231.82
405.846
722.873
269.025
501.311
79.1504
1643
1006.81
717.628
1614.43
1197.46
819.511
2118.28
1490.57
1720.37
758.077
133.53
1856.94
1465.46
1667.13
837.639
2057.65
162.57
1383.45
880.374
474.121
748.503
734.112
1139.04
1761.02
1091.08
1490.61
1467.18
1529.07
688.269
551.762
2482.57
188.221
962.968
944.171
611.592
1661.34
343.049
681.087
949.598
1552.83
398.929
270.043
3190.66
852.436
1919.4
978.116
840.377
1286.31
1555.53
580.473
1117.99
930.894
945.563
257.187
1991.58
2597.89
606.232
2270.16
1423.28
1074.39
3710.53
1204.96
1169.53
772.697
5341.07
1319.81
2332.95
526.81
969.253
1528.18
760.512
2015.74
1128.5
1301.4
1283.18
838.811
1795.11
950.329
3663.76
345.824
1750.11
893.783
373.735
1451.23
1102
1230.77
1459.07
522.348
1459.06
197.712
1563.41
1714.12
1414.37
1510.94
1457.88
1337.12
984.551
1818.7
916.97
2801.61
1866.5
877.179
1983.34
1451.21
2406.28
505.078
264.715
1900.04
468.749
2583.28
2079.91
355.714
248.496
986.678
1645.74
1539.93
831.838
316.894
2599.29
859.318
269.602
2193.02
840.494
2115.67
2630.11
754.073
1714.28
753.936
923.088
957.131
1687.69
664.355
244.068
201.753
591.653
832.523
1092.44
1183.44
461.686
964.13
1742.76
1471.08
1495.62
1773.41
1243.19
1398.03
74.043
244.1
1532.68
593.72
981.255
2472.81
3412.77
889.108
2387.01
1029.75
2036.34
1103.58
2175.75
855.57
1600.19
725.624
3009.6
1048.4
1528.06
1013.92
1035.87
765.181
743.178
612.303
1234.07
276.715
1703.96
1200.31
1807.27
1344.57
485.935
644.558
1045.66
1954.77
1509.17
1861.53
1151.36
455.377
1184.88
1260.99
1130.42
1576.03
874.3
618.371
1258.9
1219.58
2306.58
7863.68
408.145
371.048
772.866
2076.64
2383.29
1764.98
658.173
551.701
1056.45
4748.71
1382.49
359.935
1074.65
679.927
943.774
411.34
1335.66
450.879
1536.49
1027.17
802.064
2063.08
839.942
771.153
1326.69
714.815
943.354
897.73
1339.47
62.8917
902.783
1031.77
859.258
253.439
816.541
298.885
1771.66
3377.93
1346.13
965.024
2128.87
1025.93
1553.24
767.612
154.32
866.738
228.95
427.382
2310.17
1385.82
1968.87
856.201
800.404
750.622
869.303
901.28
2152.22
2557.61
1160.61
1387.86
1176.07
692.466
1450.97
525.966
173.736
1629
1337.12
720.501
1074.39
674.543
782.03
607.779
619.129
850.805
1260.33
1557.82
2151.17
1771.22
3148.63
731.246
1890.87
1359.78
1090.64
621.301
2318.15
904.7
808.11
799.789
1438.88
1206.88
591.082
1516.3
779.217
38.296
1328.41
741.772
1261.89
981.056
345.142
920.261
1016.54
496.074
982.896
1481.62
1208.53
178.214
299.587
994.167
890.035
578.008
1514.94
1090.76
66.979
900.113
1549.03
726.621
861.23
1184.85
1043.21
2143.38
3562.46
319.5
960.188
259.481
868.244
162.923
1315.53
902.007
1691.09
1055.08
519.931
901.124
1230.9
1936.56
381.355
1046.04
976.483
77.6375
704.096
1024.13
1194.88
831.838
539.908
571.554
884.295
1148.23
682.135
907.839
1081.19
1215.38
252.623
873.425
1938.2
1817.94
760.869
1904.34
1198.33
1922.76
3906.22
556.477
895.738
2129.48
1065.05
1513.06
1491.74
1101.03
334.055
106.562
2397.16
2320.45
2167.24
1296.55
973.759
1756.65
328.881
859.208
507.625
858.286
1198.52
1178.52
865.672
814.14
800.278
870.953
337.893
1867.62
713.08
920.606
1553.05
916.856
1342.74
978.928
611.805
1081.89
1585.34
1130.93
338.813
618.086
416.021
1346.53
851.297
2653.42
339.438
1606.27
1757.81
2218.1
213.575
953.829
387.494
1491.36
695.377
942.254
1630.42
1946.03
1169.59
1740.49
1062.2
2190.18
658.173
591.903
1937.43
399.822
1101
976.702
589.258
1530.12
761.974
752.496
398.912
691.891
1809.39
3065.83
439.23
758.509
965.706
1384.11
879.971
576.274
1151.12
1254.98
223.452
363.429
600.61
306.139
714.879
922.592
665.173
1471.08
2048.47
1355.49
1682.89
3299.97
536.215
871.801
925.725
4280.3
1571.45
1864.22
411.857
1442.64
1634.28
468.499
1428.21
359.427
2017.76
877.439
741.607
1613.4
892.542
771.546
768.482
695.147
1378.08
1515.85
895.287
2300.63
1244.06
653.926
994.07
858.021
1287.12
464.013
437.577
933.599
1333.26
1568.04
587.468
411.524
1069.84
2753.18
1480.25
1428.4
589.369
1097.12
481.148
907.61
1742.05
256.23
591.365
510.186
1884.66
130.632
1124.88
1052.26
1498.04
696.138
518.996
667.102
624.18
1055.64
341.662
903.987
1006.35
1190.5
2374.67
1117.3
740.193
342.885
2606.76
1956.05
1606.46
1735.48
552.448
1203.97
901.067
1599.7
1117.59
35.7017
1659.35
1545.12
460.773
1343.67
662.541
575.074
948.638
1737.11
360.519
844.716
1156.86
782.519
1199.84
2135.79
8484.33
1511.41
274.279
336.318
798.904
794.484
1827.33
1887.77
1198.22
743.983
565.048
1139.9
1172.91
688.015
879.297
1159.98
2184.37
599.632
216.502
903.229
1543.17
2868.89
945.648
1269.54
1118.26
1149.69
1534.61
1167.72
833.923
662.541
1201.01
1126.67
683.072
2185.01
1312.64
697.851
1210.7
2022.68
1507.8
848.435
527.646
1993.07
555.163
1339.31
585.147
365.303
1556.38
3205.51
648.307
2471.83
1283.85
988.177
1936.49
2299.95
1375.3
957.88
712.506
584.645
885.374
1204.72
1157.42
1692.93
945.449
809.91
1377.53
2330.26
996.015
779.364
397.479
2377.31
580.697
928.023
1044.65
755.947
1293.16
1809.04
1716.13
1812.66
1644.78
1391.88
457.71
322.2
167.701
649.093
825.449
1333.01
772.66
1183.12
2153.99
1727.87
81.5393
1850.17
208.218
526.973
2344.39
789.967
1706.8
969.28
1491.32
1564.45
637.281
932.883
1829.07
718.518
1594.31
676.144
426.68
1959.12
569.5
2072.19
1033.1
334.889
644.793
676.794
2227.75
943.802
578.762
46.7288
101.818
827.388
2088.51
558.648
1002.89
1107.84
1446.96
1120.55
381.127
766.736
782.3
458.391
750.273
801.146
753.688
2218.99
81.3856
1708.16
960.517
526.349
993.615
1674.45
580.814
1481.31
1561.8
119.453
1089.39
853.748
2293.34
383.343
2454.09
1115.51
1187.61
1743.32
365.303
463.803
1014.73
421.544
811.405
586.699
2114.49
499.083
900.366
7.1947
732.005
1128.83
557.517
1126.63
1328.81
1985.44
1014.76
1139.18
1814.27
335.422
260.231
531.273
1802.71
148.847
425.465
1716.16
581.522
353.372
250.608
1136.72
799.288
1230.71
1401.66
1368.98
1394.97
1781.22
647.104
1169.3
781.602
126.107
1767.83
770.928
725.242
1258.45
907.519
841.196
907.28
714.216
699.387
966.955
1429.12
1780.29
336.443
509.676
1584.99
1182.92
2664.48
1173.26
2055.45
688.597
593.777
3206.17
866.937
3265.27
1066.44
2416.47
754.696
2213.02
311.272
453.488
783.72
666.206
414.964
450.474
785.286
1401.31
930.098
934.332
773.473
2939.47
911.236
606.551
241.202
742.568
816.953
1250.91
452.316
398.162
1191.79
641.047
1805.27
418.604
399.155
555.678
1177.38
882.882
2374.8
348.513
926.87
1957.51
2085.77
102.6
1106.09
910.895
1888.66
1403.66
1359.45
702.416
1356.07
1215.04
2257.29
1016.06
1261.34
1786.79
1012.88
943.759
2012.92
490.969
297.098
671.276
1136.6
1062.45
971.465
1257.55
1264.51
1326.32
1779.42
942.009
1864.14
2507.94
1457.88
2193.57
853.366
491.865
2144.48
2151.36
652.291
1162.5
2697.47
1.8528
1074.31
320.205
1707.51
1720.59
1574.58
619.523
903.231
511.55
2675.69
49.1136
4031.93
233.957
1260.89
499.62
2379.11
1435.85
592.299
711.072
1346.46
836.937
914.297
504.301
2015.62
1013.61
1021.73
2855.93
318.104
1236.06
1802.33
2673.45
1222.83
1387.25
1737.7
1838.32
2328.5
1156.96
1796.22
476.564
39.235
967.562
980.115
988.587
727.37
519.313
-14.1778
1528.94
419.432
1215.04
750.546
1750.47
2165.35
1716.09
1224.65
498.254
794.781
980.1
784.355
1131.67
2131.17
563.132
687.636
1145.85
1691.11
1538.66
1369.45
1331.63
1107.06
1157.33
981.072
1442.48
1297.29
2456.76
969.558
649.287
823.267
1212.4
2205.71
3326.58
692.112
922.728
159.274
1642.64
345.299
640.671
899.749
899.912
1006.31
1029.85
1362.38
290.006
352.712
1999.73
623.662
794.587
2513.87
1818.02
829.063
2014.41
936.51
1307.93
546.14
597.258
2121.7
1454.92
1978.74
2919.28
1506.02
320.342
3780.61
495.679
163.22
2138.57
500.645
2050.41
1019.35
459.838
2059.84
1005.77
1373.3
1129.07
19.203
1117.76
1476.46
1088.47
598.946
3746.57
1051.45
937.834
1118.05
1830.72
1023.42
1195.62
988.628
1479
380.289
1528.16
299.903
396.815
2539.92
662.593
2409.53
503.284
718.703
131.624
735.862
1714.22
1542.79
1529.1
1039.14
1644.22
623.05
782.037
590.21
572.277
681.24
364.04
822.455
2084.19
1653.12
2408.54
1045.67
1678.37
1174.97
377.075
979.699
1185.88
1148.79
1520.62
564.27
1742.36
1950.51
301.118
1053.6
1108.3
797.829
2271.2
343.441
2049.14
3781.98
1320.16
3436.74
1372.94
778.384
1044.77
1409.61
1703.62
949.078
1568.04
799.238
1101.18
2239.26
644.856
1302.44
1674.54
1632.05
1861.31
561.258
979.99
1516.91
2020.94
1159.56
356.634
1764.54
453.007
1878.85
366.378
1177.35
179.264
971.204
1008.11
647.462
1404.34
568.702
1698.46
940.661
850.76
952.57
1001.33
1441.84
1735.36
229.591
2028.21
1617.06
703.007
931.608
2296.09
577.149
657.004
102.184
998.403
1360.96
2145.37
1184.51
1236.48
952.84
2098.65
535.624
362.814
1541.13
1294.02
1066.66
494.848
711.592
553.735
531.464
2026.04
1582.71
129.047
519.477
834.872
605.177
681.081
645.377
1175.09
1095.84
1230.43
975.872
1084.24
1665.11
1237.32
1315.04
1833.27
2546.72
433.575
622.742
861.95
288.722
1329.26
840.269
1266.85
789.453
1206.64
1152.78
736.868
678.348
724.471
659.602
662.53
985.688
715.419
1803.24
1135.25
1026.97
598.578
1485.61
2192.26
889.033
297.761
1847.31
680.773
542.392
2304.53
586.697
1463.51
734.89
590.972
1373.42
1033.97
590.208
469.442
1464.44
744.819
730.584
499.62
1629.21
1687.58
1031.05
492.326
1747.73
1161.67
262.547
2192.62
1193.52
266.478
531.273
928.458
25.0612
882.737
411.807
591.378
1221.37
1050.51
1584.52
1853.89
1556.7
1047.05
1029.3
494.614
1725.05
650.967
306.333
292.234
241.689
1256.21
1179.47
565.947
2973.22
1421.01
423.279
948.474
864.305
1188.09
715.1
599.632
460.131
1223.69
1457.55
1182.92
687.345
601.18
1045.83
796.076
2434.39
652.926
1006.55
1217.62
172.02
2810.49
1083.59
1350.05
1163.58
1201.11
510.533
863.375
1713.54
1037.96
3185.4
1344.85
3449.83
1250.62
999.802
1441.95
1489.15
1475.15
1321.49
903.479
665.154
1008.49
293.623
1337.69
1329.6
1078.4
1064.11
1833.96
725.91
1359.62
161.264
868.493
1648.63
295.114
1575.32
592.382
2050.19
939.903
702.511
1306.58
724.302
1793.34
570.512
2247.7
1889.11
1473.58
344.311
1567.75
1496.44
262.809
1414.37
984.323
1264.85
2034.27
255.539
373.491
648.361
238.123
1183.08
396.01
1038.92
544.294
449.474
704.29
1621.71
497.547
896.117
819.061
568.728
1054.33
200.278
1083.39
983.848
1026.11
2020.6
981.049
2646.98
3735.71
863.996
432.422
477.06
816.576
1189.09
552.203
720.963
1658.41
1721.06
684.894
1863.37
2091.34
781.42
344.944
1111.87
607.779
1529.93
1241.59
425.884
921.781
1786.22
899.912
1597.79
3197.09
604.264
1006.01
1003.74
680.932
105.867
176.257
1491.2
1919.93
1094.21
1289.53
2778.36
690.017
1100.78
3972.53
1353.64
55.3954
368.674
2472.93
1056.03
643.244
432.263
2610.02
1443.47
1178.65
218.301
1044.52
111.43
1967.65
655.857
1186.87
1699.76
891.136
470.862
753.115
153.906
2258.45
1062.96
1304.29
1177.99
999.862
256.677
1841.73
1524
589.936
474.237
1013.57
786.353
778.657
937.347
684.129
1133.26
1198.41
971.87
1006.13
1533.16
839.545
1072.96
230.87
1309.01
500.23
173.21
1151.38
1246.31
313.531
945.577
1285.09
752.436
1.22761
685.356
886.871
436.518
1903.09
2341.37
742.682
2282.49
614.628
127.981
429.848
685.887
810.551
1823.94
507.612
1334.53
195.263
393.49
2160.73
871.37
809.123
1743.27
990.943
1896.16
656.022
1508.22
579.901
1077.23
568.156
656.018
885.445
2351.71
1137.74
957.611
1607.68
1310.33
1610.52
245.015
3034.67
628.86
578.57
1530.27
574.4
993.695
1880.92
1024.56
354.059
461.929
1417.65
487.809
1053.1
590.265
1461.89
322.884
1564.49
329.586
1683.83
1206.92
1273.9
1481.19
379.731
1163.06
1662.17
412.93
1141.88
776.045
1825.05
1844.06
624.378
1128.28
922.841
486.487
457.025
1581.89
365.407
1444.64
532.595
429.136
964.061
1630.3
470.152
763.734
586.207
1336.32
2432.96
1162.02
823.155
870.794
309.081
1012.66
2526.79
1975.15
1412.98
494.87
598.514
375.628
3.44657
486.899
842.575
949.197
3789.68
1398.15
540.532
160.617
2058.61
1142.41
1701.4
954.077
631.524
1181.66
686.268
587.495
1109.5
1796.74
604.497
1200.44
3357.39
152.239
329.189
481.083
1167.98
1387.72
823.381
996.926
1540.1
1245.2
2545.85
1138.61
582.585
986.675
1098.88
1487.3
1118.08
1121.99
589.271
1335.91
299.492
1359.82
1455.19
478.201
240.681
1075.16
1029.75
743.234
1905.68
2147.64
1279.11
761.231
981.049
235.986
948.329
467.204
1723.31
711.628
325.247
1119.75
2551.04
366.671
912.118
2318.66
3946.64
1828.12
1091.37
901.977
307.226
1330.52
453.64
2039.53
1885.89
1458.71
2755.35
1277.85
463.127
1774.94
202.76
1371.75
735.715
971.751
1463.58
1549.38
861.633
1058.45
2105.39
711.39
922.687
797.397
1642
1255.72
705.45
256.194
1882.45
1039.34
991.558
406.636
1475.89
2129.3
531.273
770.095
3222.22
3197.21
1080.02
859.37
720.999
264.683
1736.61
1304.79
490.04
922.706
1463.53
747.687
136.923
785.778
1205.61
1336.9
1324.94
1172.25
1237.35
1385.17
1070.29
613.634
269.564
387.573
1987.63
1707.92
488.176
311.409
2198.37
2911.23
621.201
1234.24
1008
524.916
803.938
1217.26
467.555
1345.43
433.705
896.502
206.199
192.541
604.011
878.11
692.888
1022.4
1436.47
1878.25
565.322
1422.85
1173.03
2350.99
1303.14
906.034
534.661
1566.6
329.77
1051.47
2388.1
1329.4
1113.17
1462.24
1731.38
948.51
681.101
1763.14
1185.53
658.444
596.872
1319.66
1921.72
1277.56
638.286
256.5
549.279
1709.11
411.416
1557.09
652.535
1452.26
1946.08
1057.67
1130.11
780.998
864.992
1813.58
801.26
767.428
757.562
3115.93
479.209
635.747
994.99
870.476
1469.93
1519.75
1115
759.113
817.674
2101.52
163.022
1190.99
1587.81
1037.97
2018.6
1070.29
1698.26
728.948
603.38
871.37
3001.78
663.807
747.315
1549.46
1128.29
3078.69
1489.87
1218.89
468.158
325.133
1482.7
806.649
612.267
947.507
1891.11
282.948
1892.54
615.054
827.375
1525.34
986.554
304.297
1510.55
1067.73
585.27
134.106
338.689
2066.25
484.444
1100.52
1153.78
1247.58
840.02
183.519
638.091
3284.03
2107.31
915.096
685.788
372.873
704.765
598.409
829.024
1629.03
1197.27
1200.22
1229.09
1152.19
850.071
525.385
1658.86
393.648
303.046
1190.92
231.614
1008
1070.27
938.871
745
359.557
779.972
1052.26
2454.88
1050.27
1702.35
1488.57
593.252
1182.98
1798.46
288.054
502.688
809.457
1153.46
283.65
982.87
788.861
1396.11
384.3
757.667
382.891
1162.61
1151.49
616.266
715.535
1903.3
544.126
2442.22
328.056
520.002
678.165
955.951
1911.51
-12.123
3917.16
997.915
1017.47
1273.29
1336.91
459.198
1343.22
802.662
2510.73
1513.41
1685.72
1666.48
467.964
174.726
544.388
711.131
1810.9
1073.72
1124.37
556.714
1437.95
1379.89
1629.25
1492.71
1231.73
2001.44
1451.61
1158.99
1037.48
969.539
1089.15
457.367
2036.04
535.212
623.817
1446.96
2721.11
1212.26
472.625
906.086
144.157
1093.38
1940.36
1889.11
2375.83
2311.29
1187.33
595.436
1003.56
1149.24
1476.21
54.786
585.617
1053.89
1488.87
1093.13
839.461
2460.58
1857.32
1990.8
476.594
2935.47
365.422
1796.97
1432.02
2586.41
1412.98
2136.37
339.136
-7.10836
812.285
1759.39
486.502
727.784
649.346
877.157
578.533
696.164
338.435
314.596
637.36
1505.87
633.171
11.6046
971.678
856.302
1138.26
1643.61
2261.51
1153.11
701.948
1255.11
567.002
3308.66
223.453
196.13
1682.36
1147.37
971.626
1336.14
1623.06
832.63
2837.92
527.3
1317.45
1293.58
816.833
140.752
1081.27
2844.04
449.707
2032.92
1234.61
784.111
2188.39
576.818
587.85
588.833
1113.92
3129.47
915.359
1834.41
589.972
835.078
798.999
956.693
2151.74
582.929
1982.21
424.424
1402.9
1081.51
663.383
625.059
199.563
314.697
238.802
225.586
669.094
737.895
754.732
761.905
1374.63
2730.95
346.15
1173.6
839.442
68.3753
898.343
846.064
2153.18
200.641
598.371
1087.54
1572.32
1260.33
111.041
738.614
684.849
1819.42
1761.26
3567.47
1366.84
743.049
1773.18
804.069
1775.54
475.46
1314.82
2274.87
286.909
517.206
1929.41
1517.03
477.741
1738.05
682.212
1459.41
1146.1
1105.18
820.001
1147.86
1299.17
613.258
661.406
2868.23
531.026
1250.86
1436.09
2469.9
1549.97
1106.24
1016.33
379.249
406.651
536.454
741.87
4042.59
2108.68
1377.38
788.189
2087.64
1179.77
694.219
2331.04
657.439
859.441
510.665
281.424
82.5533
915.865
802.986
2081.32
1858.83
1482.56
940.745
1662.03
1387.17
622.044
2002.3
1537.43
886.485
2188.42
369.753
1550.9
451.133
1043.01
433.349
1193.23
2084.4
585.617
2007.79
591.191
1621.62
1410.35
106.429
1748.15
615.381
970.745
2572.17
1973.13
1106.51
400.749
1809.99
351.097
2289.15
1207.78
942.408
740.433
877.027
1140.43
1056.71
2380.98
462.748
461.816
492.392
1520.9
1798.96
1488.92
512.286
740.179
2464.01
2019.19
1451.4
445.635
2119.32
786.149
2098.49
335.198
348.937
286.669
1835.79
1774.67
729.996
2132.62
1779.89
1226.03
739.819
978.361
1218.89
361.871
752.768
467.018
900.278
1079.25
923.391
952.512
628.599
1664.99
197.896
684.68
253.313
391.774
566.769
1322.54
1675.59
271.703
1149.16
709.309
2625.42
291.276
805.9
2859.34
197.824
62.8781
1473.95
1839.78
1271.05
783.22
474.805
1132.75
1572.04
888.954
874.234
2612.76
2572.02
1330.03
428.173
408.299
1550.03
1656.64
1078.58
3028.23
1137.92
1873.1
1367.92
1811.14
926.487
1756.05
173.801
1794.04
484.557
361.178
709.431
546.289
1557.79
1594.18
1294.43
881.72
896.469
975.066
305.352
234.193
744.121
2526.79
954.481
2122.13
650.28
1920
1383.53
297.717
1075.95
1623.3
1857.14
1181.74
189.21
479.287
1809.91
2704.38
852.298
839.564
1121.44
1958.58
642.282
1260.64
1158.55
572.316
413.953
1591.5
2107.87
1330.95
705.701
523.67
2805.18
1299.15
1876.15
1085.7
1292.05
2362.88
899.54
1105.56
1376.2
-67.2845
61.5535
2054.07
1308.9
1607.4
942.408
545.531
751.464
336.453
1605.81
573.824
422.577
56.0759
1050.27
952.724
352.376
1401.31
746.926
1187.64
1164.73
483.949
891.409
1625.25
1334.2
774.898
1766.23
3074.02
1000.69
1823.58
2824.8
1068.9
625.917
1515.76
3040.85
855.221
484.428
621.117
168.113
2300.36
-12.015
140.732
734.598
589.452
204.009
287.092
1686.51
664.215
1404.37
226.814
1075.23
553.411
733.807
408.03
3606.74
1669.15
1213.84
1366.05
596.862
180.77
1730.31
1270.5
858.439
2060.14
922.622
1845.04
366.612
1251.14
784.657
1745.63
2318.27
1449.52
592.668
519.616
840.123
315.879
1687.77
1505.29
166.231
1027.71
761.284
1914.19
3267.92
655.773
733.128
979.068
1495.76
825.23
580.689
1622.43
2677.31
25.9128
3163.3
1325.58
1141
886.075
2315.59
2178.31
34.6525
549.415
383.11
972.087
2305.99
1641.43
1075.68
955.51
726.176
1701.51
1082.13
954.598
676.59
631.073
2211.96
2491.68
1297.89
2473.12
1382.51
2253.07
2814.71
1419.33
1477.62
2737.89
848.65
483.15
1076.83
1518.64
538.776
507.966
2377.12
767.814
2105.68
1093.58
1000.49
259.533
860.992
122.513
766.545
4056.87
737.07
1088.01
958.682
3016.31
1154.86
259.849
754.696
1292.97
1451.44
1196.51
1016.3
725.143
1068.15
1709.26
1218.69
1093.27
1684.76
1515.2
1540.18
370.31
971.413
669.355
1443.13
246.303
746.982
1690.37
721.252
690.017
1755.04
521.786
647.251
650.353
798.914
752.548
1644.91
1330.59
2092.83
1953.07
873.7
1180.16
1541.28
959.445
777.352
1593.77
726.135
321.519
633.042
1124.08
1894.43
901.303
1082.91
1496.62
1185.06
2378.5
554.818
1245.7
555.609
1985.74
1373.44
1175.22
869.53
1995
2319.83
1126.67
409.459
1781.16
1940.36
466.694
121.327
939.469
1207.93
2060.53
1173.6
1982.12
1116.39
1533.42
346.563
1614.43
692.082
820.721
734.568
2093.45
603.994
860.778
1591.06
2755.83
531.975
1625.01
989.443
1030.67
898.662
1225.17
1363.88
789.08
1116.54
356.055
1447.53
1034.66
893.407
509.352
1000.14
1544.61
334.31
867.169
1394.13
442.766
549.216
929.405
692.171
6377.18
1326.32
572.737
887.983
1810.23
1907.5
2164.19
760.116
841.769
-7.40184
810.397
325.099
275.24
538.034
326.051
1492.75
898.038
1578.88
567.696
1181.36
516.755
1434.22
941.829
947.761
1312.88
714.955
296.542
400.404
344.276
300.289
457.133
1224.67
1308.76
414.72
2608.63
870.111
1533.57
977.076
790.835
2345.41
1220.49
413.109
1706.52
2568.12
853.619
1632.63
1385.74
574.785
707.408
578.316
672.542
659.849
397.266
274.609
888.044
2544.02
256.601
1308.89
1870.37
945.091
284.341
1194.72
1494.07
1170.64
962.718
787.546
252.859
2026.77
785.899
1739.99
685.788
1845.89
365.559
364.113
1151.26
849.639
2428.77
878.017
437.129
2745.25
2072.95
390.166
136.743
1648.39
657.728
3059.46
-7.10836
561.825
1178.89
205.746
1062.77
106.428
128.704
1027.8
2346.03
1116.58
415.287
1329.36
1946.2
680.6
715.988
1419.47
179.357
2000.51
192.258
1156.05
524.916
845.167
135.928
959.258
562.58
41.0834
819.665
301.777
1343.22
846.251
373.875
736.948
4701.39
709.719
2105.01
1318.38
5068.14
3769.3
863.824
1471.08
2164.66
1471.69
1100.66
630.373
972.619
443.234
1505.35
1032.35
935.391
1077.79
2556.59
1602.26
520.198
1599.56
209.422
278.798
1611.3
237.989
2279.62
720.993
363.175
600.969
1006.75
885.91
401.865
254.514
2088.83
337.978
658.716
2474.08
406.767
861.517
2347.22
987.385
552.813
2754
775.6
1040.47
2487.8
974.368
1977.94
1326.89
1140.82
1023.8
426.461
799.709
898.712
2446.59
2517.31
1390.42
306.382
2423.83
548.087
139.233
2224.45
1767.79
701.482
1321.9
393.533
1614.04
3394.17
1506.95
1019.85
1260.45
346.632
1350.73
1784.5
1650.75
1316.71
400.095
2063.66
1178.88
2697.58
1258.82
1044.74
1116.17
2274.87
1512.34
1155.42
901.162
1364.68
1011.03
1404.47
1250.7
2117.75
1686.17
467.204
689.14
373.973
1661.36
393.002
1203.59
1603.24
960.188
2172.9
891.935
858.257
506.114
49.27
515.95
1350.01
1152.53
744.959
1100.55
743.744
2014.85
1823.66
1790.09
1004.44
994.336
348.507
181.714
1551.25
826.851
1883
784.838
588.055
760.349
775.469
1485.53
541.981
744.73
451.434
936.51
2098.78
1124.93
1188.94
730.317
153.788
1349.2
1586.27
1560.8
788.623
1494.75
126.209
1342.75
470.704
250.052
878.384
1592.19
575.091
1436.53
407.033
1027.9
736.362
491.801
1458.72
1153.94
2153.86
571.073
1142.34
654.489
556.982
610.447
2247.8
279.208
1478.37
1333.33
1863.88
2647.66
1368.76
222.094
1432.26
1860.69
1184.64
1160.24
2226.75
125.499
642.012
2218
567.293
244.128
1132.57
1437.99
463.076
1502.71
1099.45
1824.5
1128.05
1018
1488.17
2056.96
1305.25
1289.42
1500.55
2411.9
2091.32
322.101
2008.11
1402.25
1016.31
1693.33
1022.72
921.2
1871.25
2931.48
1152
912.531
1035.39
234.924
251.985
2727.32
2440.15
729.556
581.648
264.222
352.796
860.557
421.601
1389.67
1131.87
561.746
753.763
1230.82
239.479
238.757
828.513
685.514
645.946
275.864
281.836
805.633
1118.29
1637.76
637.669
947.19
988.938
699.141
513.363
1108.21
215.246
1043.53
878.814
1398.67
2343.51
2039.16
499.646
1188.42
1707.54
1558.16
411.993
2754.52
334.703
1803.5
596.872
2041.17
718.568
932.296
1046.83
1041.73
1470.26
270.226
937.945
-14.197
1612.4
1336.26
334.97
663.981
660.607
1777.05
2433.77
1219.46
1227.95
1286.52
641.596
216.377
939.459
721.632
1904.6
742.712
336.145
3000.36
1760.7
1048.07
1399.67
1984.87
1195.85
1197.89
1108.65
1461.7
1702.64
1212.05
1898.82
704.211
657.402
1534.46
291.231
1375.74
1558.16
385.756
1601.97
1788.98
941.701
755.562
721.61
3576.52
809.043
1464.53
797.582
412.047
807.9
3133.4
3012.62
914.28
82.8191
653.087
691.384
497.423
775.347
608.231
863.006
633.874
4032.34
901.864
1534.72
649.336
396.288
796.358
1847.76
663.536
444.698
800.808
2262.69
1107.55
1610.78
974.747
434.98
1848.19
1656.61
2597.39
2259.65
483.072
398.781
3146.66
378.544
1271.37
2515.17
-23.0111
1680.64
589.724
809.973
2754.66
765.434
983.526
828.984
2199.2
1171.61
1133.9
1088.28
958.533
962.499
1041.73
483.686
1584.58
163.404
616.422
752.296
705.347
515.42
953.412
2560.54
1016.79
651.658
2562.88
270.801
251.564
2004.6
2300.8
5907.49
1575.95
2184.15
1091.26
914.424
3307.66
543.595
1632.86
660.253
783.338
2269.97
361.927
2882.51
1848.19
1261.18
512.701
2606.76
34.7179
1062.53
1731.16
401.438
218.828
2055.46
851.577
1058.33
1178.39
1416.19
947.218
685.607
1146.17
433.556
319.511
2327.9
499.302
2300.36
963.023
1310.15
2063.31
1637.67
1113.56
908.776
853.496
636.007
666.68
1256.19
495.801
3582.7
340.24
1524.55
4573.16
1157.53
2077.79
1235.45
1731.5
795.513
757.789
2007.98
864.496
614.573
764.735
3126.49
665.875
1724.83
239.859
1878.77
1008.72
202.139
530.558
1377.8
1240.57
971.847
1752.18
2203.01
1787.79
1288.88
2986.2
813.043
1505.99
2433.18
478.806
1443.34
877.157
1927.34
559.793
443.165
1126.28
159.032
907.408
951.88
242.55
2853.03
781.538
40.7421
937.595
1683.96
177.196
793.665
1198.76
1759.2
1222.33
1710.88
1200.31
832.945
219.2
260.611
1072.51
1308.68
1074.53
414.147
1787.6
929.769
3010.11
694.486
1433.59
1123.38
1555.17
1033.73
1003.27
201.444
2882.63
1079.56
1739.93
2010.32
731.989
691.283
1815.93
1196.65
720.002
3134.35
842.251
544.178
965.594
946.028
382.73
496.918
958.033
991.353
415.771
1028.79
1631.93
1247.07
430.032
1556.53
2192.3
2113.7
469.432
46.8691
1515.41
182.918
1328.14
2466.2
1612.68
1154.35
865.345
1896.94
582.397
1026.59
2070.94
3022.85
863.55
1035.75
628.188
160.021
1467.22
443.067
1468.7
129.425
493.694
951.724
854.216
677.657
2689.93
1720.71
982.105
739.183
713.031
297.206
318.344
1291.41
251.089
-8.37487
956.134
744.916
2286.21
251.92
178.088
1669.31
635.87
2227.33
1531.55
1352.43
2561.3
2536.05
751.361
1797.9
405.35
1725.89
1115.19
296.647
817.674
502.937
526.591
551.447
1605.81
1295.21
1508.82
2279.22
2063.28
432.116
936.964
1282.85
577.142
389.332
1458.41
1302.08
399.275
826.062
883.436
1486.31
561.698
902.693
804.35
2738.74
2038.77
1187.99
2009.49
684.821
1375
583.649
670.614
109.815
1412.09
1499.35
958.449
1425.18
240.984
1094.21
335.635
884.295
1778.85
174.142
594.874
907.746
1238.81
595.466
680.848
3366.86
726.585
810.035
808.388
930.088
1993.89
519.051
645.223
933.972
1232.22
1514.72
301.465
489.363
1475.25
645.76
429.092
162.154
1427.56
664.898
1364.3
1346.33
1334.51
435.598
942.354
1461.41
913.789
547.874
1190.95
541.7
980.937
1657.56
902.529
4377.57
568.019
1108.57
1893.17
1366.05
802.896
1411.87
1.92608
985.271
840.143
1652.1
488.193
1220.46
1468.72
756.983
754.283
1790.4
1016.6
857
1038.11
948.212
582.951
609.616
38.0629
1432.47
848.931
1451.48
853.171
1493.37
418.149
391.877
1206.84
1170.5
718.752
404.728
964.67
1150.24
1228.99
455.497
1073.44
1577.44
1210.25
1503.38
2455.75
1306.01
644.155
1195.48
2333.7
2557.04
1217.84
1326.48
1439.93
1595.14
1119.62
589.342
628.916
1342.01
1237.88
534.469
399.03
200.577
929.049
1183.1
1108.62
276.522
608.133
515.808
1001.98
1794.8
946.841
424.448
1612.25
1025.05
1051.47
1198.22
528.465
570.187
2262.19
502.61
1523.55
1059.93
1015.67
1128.12
2126.59
2456.46
1131.54
1883.53
606.796
2608.68
866.569
2292.16
747.23
258.227
486.651
1372.19
778.463
194.687
1459.37
1259.2
1634.67
203.186
775.294
1789.85
846.947
673.604
865.46
1363.56
943.302
681.205
948.372
2611.9
1656.43
2888.11
859.933
905.534
832.881
122.513
853.748
396.363
1203.59
953.253
2677.49
650.161
319.5
1126.98
510.606
865.698
1759.68
1851.69
1042.53
1308.79
1302.84
445.964
651.116
2250.45
2057.37
913.317
193.948
787.422
1074.64
1298.17
563.105
756.352
687.535
247.554
1313.46
2080.57
1461.63
2573.79
141.602
1500.29
1625.75
2117.05
207.469
277.8
212.678
388.597
870.427
502.801
1819.6
1667.85
316.833
1934.99
1083.68
1197.27
1280.18
1219.95
2313.68
530.29
977.789
1126.7
1665.61
983.489
391.778
822.313
1000.73
1167.02
361.088
965.52
660.397
1094.24
980.55
1243.27
597.377
730.736
725.631
362.746
2006.06
1617.98
365.864
1092.79
1100.69
1206.58
204.261
1309.83
975.628
480.021
105.217
3215.76
3359.02
1062.84
3269.64
964.753
1194.66
1295.44
1209.56
660.394
2385.56
81.2203
1243.08
699.208
1064.18
1333.71
1427.2
1609.69
624.448
686.809
864.618
458.569
748.543
1871.31
1360.08
815.78
1653.97
1532.15
2244.19
1059.29
471.618
776.302
796.339
388.841
649.287
1403.56
906.982
1717.19
735.216
673.477
1532.96
550.056
1134.28
1838.2
1188.39
1420.74
2029.55
850.757
1199.33
1432.17
1273.93
961.494
981.609
3069.7
1546.86
670.393
704.255
915.359
1485.78
2062.59
924.561
2035.1
1137.94
2183.24
574.154
1526.16
263.666
1012.79
359.873
447.414
602.623
1650.54
1206.06
1765.81
57.4496
1240.49
928.572
714.685
491.865
313.656
1632.29
2715.99
353.939
824.821
684.231
1111.68
1763.43
1689.61
1746.56
642.734
1095.85
1950.47
365.048
1484.36
824.187
2518.73
540.482
3382.87
4521.6
216.998
1552.99
853.076
1657.4
247.161
1320.69
1566.55
894.416
2006.56
2516.99
543.735
400.778
1647
271.381
1088.08
864.039
210.696
3575.17
2319.11
1395.41
618.194
1346.57
223.687
2744.93
2202
113.235
316.576
593.703
1536.84
940.878
1574.21
2475.93
961.781
615.491
563.823
623.987
1641.3
1395.12
978.807
497.315
1276.22
355.153
1737.73
483.249
1304.55
139.041
762.681
395.359
2337.95
1183.94
833.522
1515.72
1482.48
2274.71
130.061
14582.3
543.085
567.281
1196.42
254.051
619.247
1112.51
1377.14
1393.1
1284.16
1456.36
948.89
1459.58
7.48444
1480.37
616.775
257.944
4439
1963.9
2000.21
2237.34
565.95
825.621
702.638
684.418
222.135
893.666
1289.72
117.104
100.121
2461.35
1090.76
1343.22
199.213
539.214
626.873
270.305
1534.21
2644.75
629.547
1204.06
2461.31
1986.39
5148.18
3083.42
780.299
1276.71
2010.61
1308.3
313.329
1482.32
870.648
1228.38
2693.08
733.626
999.34
342.405
1563.47
502.064
1266.11
1076.26
1265.32
977.701
640.719
847.799
1169.83
1225.19
1096.7
685.086
2112.88
507.191
273.318
1020.16
1981.31
299.728
1448.83
809.579
1774.12
879.968
676.402
1546.49
1152.5
2080.38
929.289
1510.46
364.564
1022.98
1712.75
1115.12
1363.83
589.018
621.363
550.329
1262.57
487.695
897.538
1164.7
1747.3
1510.38
819.083
1162.5
1207.59
2985.37
866.773
1262.86
1499.45
2708.39
353.406
365.374
1022.35
662.946
1889.45
1146.49
681.101
1478.34
2371.81
920.813
1821.69
947.289
885.663
398.929
253.176
2430.63
2081.21
741.866
1071
1050.27
2721.84
1421.1
422.712
2115.3
615.728
352.764
1164.23
623.924
1618.23
1040.77
300.402
333.518
1015.86
141.137
2618.76
1284.21
2353.57
1100.44
134.869
1770.2
375.798
1448.58
701.289
1928.02
759.748
381.787
1549.25
2942.07
1322.57
1411
2695.39
2024.78
779.726
1657.32
608.8
396.786
196.453
1454.15
289.224
679.337
609.248
1717.79
2944.42
1034.75
1735.56
1304.21
1072.66
1688.78
990.626
1998.67
836.147
879.031
1352
1398.94
771.345
264.421
287.728
1149.71
382.163
1914.22
574.163
616.62
1099.59
490.165
916.858
2200.59
736.368
1198.44
381.295
1632.19
1450.46
2174.46
542.187
837.349
2086.95
3089.38
1123.89
118.952
1209.88
1066.52
368.312
1707.01
969.252
2617.92
3919.47
4845.16
2121.49
345.876
2302.29
1269.18
1138.79
1139.29
857.114
325.073
469.068
1969.58
211.886
75.5069
1029.55
689.635
1464.6
416.514
338.946
995.361
689.853
1251.81
1522.73
580.89
320.07
905.272
479.744
1325.72
2280.91
149.403
1680.64
945.797
648.803
265.058
1269.86
770.888
2598.38
1319.66
1596.15
437.543
885.663
2154.93
154.669
607.558
5199.57
1930.14
501.171
901.478
1843.25
1549.34
2442.94
2514.06
751.94
827.691
1169.86
658.706
1215.06
840.441
615.245
2391.19
217.936
2947.88
387.012
1432.26
967.25
2708.39
642.012
1141.24
1295.96
1417.18
576.775
438.13
1694.14
4046.86
567.32
1408.9
1740.4
1495.88
165.644
661.022
2580.42
364.055
775.732
851.082
2116.46
882.169
580.233
950.029
508.49
252.05
1208.04
495.014
1520.14
599.881
1980.75
2969.21
1651.3
1263.58
1910.46
1702.37
57.3131
891.664
808.537
672.488
2535.25
228.95
1381.28
788.429
495.639
649.53
168.419
871.618
2005.21
1661.42
2032.4
826.317
2105.37
1780.41
714.581
317.765
825.524
2103.14
306.7
1376.89
2025.73
654.958
799.018
1455.14
522.799
1103.94
1018.2
223.485
708.137
637.415
1448.85
682.097
1129.99
3517.15
1252.26
447.6
2970.04
454.443
1746.94
534.203
1769.92
782.807
398.188
764.372
1460.07
742.094
776.859
3575.45
29.0231
132.913
1232.06
680.984
494.805
1791.12
2530.55
74.1225
1217.2
991.821
1762.06
1043.72
115.227
3471.63
1954.53
948.394
1649.72
225.47
1589.9
2003.36
540.685
1141.78
119.68
139.041
3060.29
349.561
1896.08
413.731
990.986
952.124
819.718
697.329
1266.35
247.161
944.006
1109.28
1183.02
626.579
831.358
428.837
247.254
1608.12
767.638
2779.5
2054.79
1371.51
962.911
1198.65
1297.17
611.04
593.006
937.919
1029.97
1703.7
1659.54
63.4544
1139.79
388.844
1086.81
1016.54
897.73
908.435
1217.32
2056.88
619.377
640.284
1386.26
517.68
650.853
815.098
809.531
534.225
986.303
253.581
1149.76
2948.38
1024.85
633.667
7.43274
396.509
46.7828
1490.87
1832.77
1508.15
1337.69
2271.47
288.205
1849.69
879.688
479.937
1028.34
1678.77
154.941
2152.78
726.967
643.291
403.711
268.106
2301.61
474.78
1000.48
840.728
809.272
678.289
536.779
1344.85
793.545
576.911
1418.31
1239.88
221.786
1018.54
868.006
1471.24
1065.79
1517.01
794.568
1492.12
600.613
300.646
4442.23
284.91
687.295
697.714
754.732
324.653
55.5755
595.401
3450.02
752.409
1187.14
1011.88
2115.75
1197.64
856.992
2153.99
1377.42
768.107
667.365
1263.94
1702.77
1977.45
1594.92
1466.32
1590.53
662.649
457.025
999.055
123.652
32.8546
1473.38
836.746
973.436
634.133
277.414
1256.19
3254.74
1385.32
1240.13
630.484
796.45
1177.77
422.217
513.428
294.773
538.439
744.476
3305.59
1128.42
1182.47
680.217
1436.52
2055.78
1513.77
1568.16
3265.17
1520.4
1449.57
2163.79
2753.42
1364.86
207.46
1016.56
1866.21
2178.78
277.071
1246.24
1056.13
1390.42
622.574
839.53
2297.77
937.723
451.708
896.477
2461.95
644.654
1207.69
1066.2
462.009
1625.27
314.468
642.915
37.9016
1456.15
1376.94
771.616
1323.89
184.567
1361.24
1006.93
1013.75
4345.89
453.64
924.459
577.794
1044.54
2368.8
726.218
680.026
260.727
1165.87
684.395
1716.58
3211.26
901.355
1435.13
1670.54
1470.62
725.64
955.558
2162.15
1066.17
1023.73
1395.09
2175.91
903.169
1921.17
2013.39
1091.85
657.473
477.764
2028.36
2551.4
229.451
1082.91
944.171
707.642
182.704
2082.4
390.606
1734.83
1548.86
1761.37
2089.76
320.429
1736.38
592.565
332.408
2009.05
945.091
192.202
823.65
1673.98
1620.51
1235.45
1186.14
684.943
1979.68
834.819
306.024
701.017
2071.39
892.637
977.076
2784.84
4073.96
686.105
804.335
1011.93
1699.71
306.458
667.097
1207.29
1219.58
65.6908
142.027
1203.9
155.723
1347.06
908.315
2434.79
631.344
1742.36
1997.58
30.4716
834.746
434.214
193.143
1002.88
2069.61
1572.07
1043.34
477.159
1265.61
2692.08
1176.18
1375.82
1552
659.851
1148.66
1249.61
1018.5
1293.89
440.104
1258.62
1245.03
879.856
2013.06
1614.89
377.573
31.0885
1563.15
1787.82
1320.95
1127.23
122.513
1128.24
495.315
1498.74
254.033
538.297
715.247
901.864
275.348
630.352
1153.41
1504.75
1030.67
1752.37
313.513
794.354
430.077
678.429
1484.14
208.6
1310.15
524.448
792.107
-10.2129
1452.26
2150.24
1573.46
837.131
880.786
1968.56
468.375
1394.07
2816.2
883.719
969.828
2067.53
1080.78
1023.91
2431.22
1407.3
2740.43
1192.59
655.902
1057.93
1943.88
2391.05
399.408
957.845
3070.8
1935.52
805.947
1288.96
569.699
501.127
1268.22
1086.56
1134.19
1261.03
442.109
2168.78
1061.51
286.601
947.761
1813.77
592.082
467.457
696.794
1164.44
370.11
1225.95
1355.04
431.836
1972.62
1900.06
1472.14
2857.69
2779.6
1027.9
661.399
1605
2429.49
1636.62
1609
939.941
697.592
4601.74
1267.53
2078.27
875.305
634.016
417.895
840.536
580.701
358.179
1648.39
1845.89
2302.34
1551.66
3131.09
997.391
638.619
425.018
3770.72
644.661
287.547
678.053
639.703
2058.04
1057.07
814.23
1024.87
1808.65
2654.04
1145.97
597.681
1518.79
730.938
1077.1
1156.86
1694.6
1577.41
528.347
1284.4
1124.99
745.758
1308.03
530.477
1168.09
1121.38
537.597
744.201
1883.8
553.931
1184.8
1455.71
934.764
1218.24
696.751
1952.76
1806.08
1540.09
2233.28
1420.92
1414.75
1764.28
1341.95
1072.22
765.26
878.665
450.591
1156
709.912
655.168
722.162
2024.91
1163.89
2152.23
2553.36
313.146
402.046
768.727
1616.24
193.727
2396.44
1139.99
957.131
949.311
51.5351
635.748
867.14
2807.79
2624.6
1518.66
1480.39
871.375
1148.92
834.541
790.835
690.611
1365.93
149.856
842.44
154.061
2042.34
1608.05
1808.07
986.51
1456.33
1761.1
1764.98
673.166
1046.45
1830.75
189.11
1286.1
2312.71
1977.01
611.202
1885.95
1961.88
2158.41
889.122
1675.11
730.131
2773.93
86.3015
141.876
664.305
982.188
1161.04
573.824
1224.68
1686.51
907.844
1534.91
1060.23
426.447
1859.51
1560.45
1719.84
2164.41
1558.26
2105.24
351.002
215.452
1135.66
2607.3
1054.84
1606.27
1304.71
895.011
1263.05
17.8513
1862.35
1866.96
1296.46
633.033
889.122
417.615
418.563
2350.39
2813.07
4682.22
1798.55
877.948
413.398
2406.05
644.856
1307.22
2651.54
1960.63
1560.14
1098.06
647.251
847.13
1409.86
424.586
1658.03
390.741
667.607
2147.03
378.062
1117.74
121.786
2177.39
2147.29
1087.83
615.747
2124.94
2492.49
1151.63
897.418
1366.43
2399
746.239
2015.7
1012.98
1551.25
952.414
1095.89
1540.47
2041.61
1017.79
1189.43
249.977
1497.16
625.415
457.759
295.015
721.63
1206.77
541.861
405.439
2439.76
1560.58
2278.14
1928.09
2198.16
2238.25
1048.53
1402.6
1687.8
1780.63
485.563
1633.13
1643.25
606.839
924.561
1417.71
3510.44
1323.19
806.649
996.015
458.376
828.09
2875.81
1716.38
702.629
4305.53
246.201
1999.68
1281.37
493.441
846.251
864.978
845.643
1543.68
1510.94
161.03
958.557
892.721
1593.82
684.586
603.384
943.2
892.637
890.869
2010.85
1175.51
2820.21
350.683
688.143
1371.75
1372.8
1178.72
1598.1
981.573
1273.97
879.036
1390.16
2040.84
652.926
850.065
778.373
984.067
895.513
663.402
1860.32
533.266
1261.11
1479.02
3665.62
755.938
630.801
994.156
1040.47
1186.14
1190.83
1967.28
2774.67
2368.3
1640.84
1786.92
1559.66
372.387
813.783
1532.85
429.095
1353.66
2176.48
800.205
3927.12
888.779
1915.04
1075.95
950.349
405.159
668.249
1265.98
1896.25
724.905
662.465
903.394
979.583
744.89
1019.24
1641.86
925.752
1354.07
175.898
549.462
664.215
1038.28
1227.03
1258.06
364.616
1475.83
111.01
548.455
2117.14
2028.18
433.769
1690.96
1006.25
2220.7
523.552
359.799
630.641
1166.14
137.039
667.528
813.281
357.154
872.425
2586.14
120.039
217.374
1663.11
1058.55
1405.19
1337.33
1897.2
2364
891.285
2233.64
1075.45
1771.69
702.827
1161.43
1782.8
362.742
659.154
1326
3291.8
855.012
957.508
1614.48
231.062
1371.7
623.998
1679.71
476.594
942.405
2399.72
610.206
1320.64
1593.1
1132.8
1092.03
397.802
1640.44
1482.96
97.6333
33.4425
3033.49
1498.41
481.499
778.121
1287.65
206.111
985.495
291.392
920.218
542.167
631.044
158.649
439.853
1947.59
736.368
862.979
1505.73
809.476
984.001
1306.91
1488.96
341.312
1246.45
2848.94
968.829
1263.05
1902.57
207.62
221.123
853.451
512.972
233.864
3635.08
1876.32
1900
996.248
2527.16
1167.64
658.598
737.829
2156.06
293.458
460.773
706.7
320.429
1296.59
587.495
2273.1
458.068
2097.78
1452.45
1258.89
1063.16
1187.64
4.78202
365.883
1421.77
1634.62
640.791
1683.82
1786.54
533.988
1481.09
1364.3
2030.57
340.82
3915.16
1398.25
2076.83
1349.26
670.123
540.716
1532.92
2155.93
1777.97
1243.99
288
1119.54
691.315
1314.21
1828
1526.79
1947.27
2527.98
28.3673
196.261
833.232
1315.27
1024.99
1700.7
5341.26
1102.21
646.251
1453.92
702.02
624.71
1848.75
1669.89
692.851
568.728
1728.99
2664.67
1102.13
391.643
3633.55
742.49
2137.35
1401.66
1378.23
272.438
2260.18
915.931
1114.24
786.268
3243.36
775.311
2129.38
475.873
1522.6
1173.72
3414.48
1021.91
3379.9
2787.21
1449.01
1661.5
2083.89
559.456
2424.57
541.168
627.417
1922.39
1636.81
1911.72
1923.17
1494.36
2379.85
1967.25
462.724
2099.44
2020.36
682.029
933.541
916.146
261.853
1504.57
1315.24
1959.52
1234.05
1653.24
1025.21
652.976
2604.4
1708.38
4769.25
395.605
297.94
1803.21
1195.51
1059.64
1813.61
750.188
377.735
1693.64
1387.25
1241.86
917.74
391.54
1054.13
1882.42
828.889
1371.51
1589.3
1301.92
1387.69
1715.87
783.112
1034.66
1028.83
210.891
206.507
430.073
860.05
648.479
5411.48
992.415
632.496
1109.89
1832.19
651.623
1103.69
634.343
727.803
1243.37
771.995
1074.38
803.953
810.551
655.663
882.882
569.139
1050.11
1733.69
388.963
2213.14
1285.06
1391.44
3931.02
1607.7
865.996
1604.16
799.962
310.518
1813.01
844.319
704.273
708.508
1597.12
410.517
1399.28
146.562
1837.38
1229.36
1963.02
1056.15
1757.48
2569.93
1550.54
1446.76
1135.42
78.943
873.512
1514.18
1504.08
1017.55
1339.89
1313.25
951.588
1669.4
2305.2
1077.19
800.209
507.35
197.412
1005.08
1360.75
263.953
281.092
698.403
578.244
922.841
1429.36
2031.66
1579.8
1331.58
675.961
2166.4
459.937
1409.16
608.186
478.336
580.585
174.399
1726.44
513.591
303.101
496.918
1561.48
685.769
1798.14
394.22
1649.73
385.992
716.438
924.496
497.582
547.46
839.779
1473.38
3397.62
605.255
774.974
510.134
336.937
1783.05
585.828
1284.38
1078.51
97.7652
841.55
692.331
1020.81
568.728
1721.5
742.094
994.25
1808.21
422.025
562.074
604.245
963.968
420.78
155.997
887.932
491.116
1252.3
1247.63
222.367
2777.8
1357.73
992.047
518.102
3133.32
762.861
1528.05
4420.9
562.417
1948.96
1469.66
859.759
1058.45
2134.66
1425.81
510.865
2811.75
221.454
997.098
1245.7
68.5698
2033.11
2758.59
263.365
611.858
369.045
1306.92
290.532
333.096
488.305
-10.2105
2275.56
3717.59
1524.52
2037.78
929.416
738.316
719.758
1522.29
1381.77
495.225
16.0738
841.387
325.198
427.217
867.219
923.477
1203.25
434.766
401.865
857.964
2383.06
390.725
1966.21
961.49
1262.13
22.6661
863.908
630.682
1532.72
1220.38
2283.52
1263.92
883.383
675.711
280.593
973.674
1174.1
382.749
1035.71
1285.06
2421.15
679.078
368.177
1113.75
719.521
1263.05
1817.96
1807.29
622.661
443.894
1943.6
1529.6
1534.07
373.924
597.757
975.915
890.569
1847.43
1596.8
1356.42
61.8269
1398.8
1470.62
1170.68
1269.12
304.324
989.291
922.527
3413.46
2337.07
513.363
808.364
575.066
719.125
737.655
1803.67
1753.82
914.186
953.144
868.339
1318.39
416.843
464.215
776.967
590.508
594.043
445.764
1855.69
1258.41
820.695
266.816
2110.25
589.843
452.697
465.208
1434.1
1271.53
1010.79
1942.4
516.777
620.014
-7.85486
938.152
193.948
1117.26
498.596
343.755
1320.23
2762.13
972.604
756.244
1611.43
1083.57
1562.83
722.311
3212.85
284.91
1160.61
1982.76
990.884
1004.79
966.519
937.83
3594.43
2100.56
442.202
1084.7
2511.36
1027.57
2550.35
1430.83
1570.48
-9.83604
1895.36
711.44
801.36
348
1675.56
489.999
1077.64
1215.26
221.603
649.752
1198.07
1861.98
1547.79
1148.04
1139.85
1739.46
1630.85
1359.46
556.475
1362.14
265.759
999.996
1050.12
1355.75
1269.63
1825.09
1012.17
1212.48
861.192
942.391
662.457
1062.45
63.7703
2701.92
604.011
1292.59
1968.8
819.406
1159.4
550.423
497.066
167.344
1971.4
903.234
1081.88
338.019
770.22
1104.78
90.4265
1630.18
742.491
725.2
935.09
867.622
2306.5
323.818
2741.86
858.305
2043.48
762.443
228.277
1142.43
1453.05
1141.62
384.278
619.243
1549.3
432.139
794.781
405.794
67.5184
1007.76
234.82
2178.7
2253.07
1247.48
972.088
416.481
1470.18
1083.88
2707.01
1546.66
1827.09
1774.86
2195.08
1526.07
1432.74
1138.03
369.388
571.951
1607.89
1054.31
137.792
267.921
1030.26
1104.21
2968.08
283.799
1079.16
741.772
1498.5
227.408
542.524
2845.15
257.548
374.26
756.875
1763.67
391.416
1488.92
1738.99
323.038
307.399
7558.67
805.332
1162.95
540.666
982.45
1577
1012.66
808.582
510.298
498.436
652.291
673.334
2412.61
987.612
928.617
472.736
1444.84
977.47
846.189
78.6403
2010.44
1993.61
320.064
2205.76
2867.5
421.143
548.042
2713.35
537.498
279.882
1344.62
920.48
1914.52
371.242
777.701
1908.71
1266.72
1025.81
404.85
2424.52
38.5152
2163.61
1096.77
572.912
1703.96
663.28
430.07
636.168
833.839
885.104
1201.86
463.849
690.128
1973.13
1160.28
974.711
215.878
344.765
16.3928
1680.6
1212.62
1560.7
635.291
1413.22
1046.1
1526.22
2747.17
691.007
1139.92
2122.23
413.599
903.169
667.982
509.444
739.501
1411.82
591.25
11892.3
455.151
1377.62
248.987
1651.41
295.141
616.422
696.074
2005.95
2001.55
438.044
480.323
898.725
1119.85
833.021
1039.46
1384.38
624.502
1184.27
2005.92
1514.12
472.199
2069.09
459.69
1423
1328.69
611.9
131.656
867.89
1424.65
869.503
1165.6
1311.78
469.917
1600.84
1080.9
1490.92
1258.03
1243.43
670.155
1475.3
455.941
1473.35
297.765
1197.94
1323.86
2731.94
541.455
1366.56
319.643
647.746
1016.16
143.576
524.414
541.482
1319.96
2227.19
1019.19
829.921
1508.61
1129.22
1489.75
1282.53
2241.74
497.423
587.281
1102
1714.28
1619.75
1886.34
1061.66
1945.72
1566.17
1057.79
280.355
1040.75
1044.77
425.727
632.361
567.289
684.92
1777.72
923.667
693.368
2315.47
459.506
1275.28
1796.15
365.495
732.272
3270.81
195.95
681.32
604.385
163.483
2411.78
1039.14
893.628
1739.71
1864.88
809.579
923.291
607.292
1463.09
1368.03
814.955
220.178
1169.98
1641.17
662.579
1934.48
1658.41
437.566
686.725
2199.15
460.665
1429.66
877.042
808.194
1491.99
356.27
440.766
2683.6
365.374
541.535
499.938
2552.08
1326.94
2155.93
1118.21
1091.08
3707.63
3543.34
658.284
1633.62
60.0847
302.539
310.736
1098.19
2353.69
1791.99
80.5333
925.955
577.902
715.015
1247.17
164.97
1334.9
4872.06
583.77
838.146
168.281
70.2118
936.212
1615.99
1059.53
1118.8
742.602
3720.25
1984.83
1269.1
2250.69
1516.05
563.205
777.667
624.599
1738.18
1763.31
1632.73
287.275
908.361
402.713
1653.34
1325.73
1625.18
722.567
519.922
1797.89
2035.11
572.169
1533.91
1029.18
995.224
955.221
255.976
635.061
843.507
516.978
1277.97
1715.47
133.111
532.684
822.826
1981.31
402.923
1300.1
588.747
1922.29
889.105
772.087
1060.45
1094.38
1209.64
2447.14
1157.82
2255.42
386.075
1886.44
1509.92
1415.06
1064.52
995.996
1545.98
1378.36
332.813
1557.53
1735.35
546.964
1323.45
1645.28
615.489
2971.09
78.2234
2568.03
1461.25
1215.43
2599.19
823.381
542.157
854.508
579.203
1812.8
254.852
2088.66
676.77
3570.29
2312.96
1933.97
2543.04
686.893
535.912
2818.12
1054.66
901.031
1369.54
624.047
1739.88
1431.96
355.55
648.033
454.791
493.605
2488.24
875.675
1421.33
1640.62
2988.83
1565.49
2740.2
75.7634
1215.72
2673.3
1789.49
2466.45
1162.92
172.15
504.484
398.214
149.779
433.705
511.672
1045.24
1293.67
1020.85
767.527
733.695
1347.89
1292.97
669.951
1857.75
1315.53
1311.96
2834.17
2315.16
878.916
1831.43
852.44
1062.83
896.001
1978.95
661.476
1438.22
1319.04
1327.49
948.372
1445.71
1045.18
325.099
1680.27
1180.41
660.667
905.534
940.833
1150.19
216.079
1335.38
186.89
1971.61
2055.85
1051.74
694.78
1590.01
869.181
883.556
282.163
1573.82
606.011
384.162
22.9601
436.89
515.565
549.462
389.742
947.485
786.218
1837.4
839.28
2015.74
933.931
906.093
491.891
771.345
1643.31
792.907
811.434
1307.22
282.72
708.757
782.398
2554.21
4103.03
689.708
2384.86
1060.2
1985.67
735.569
1362.88
18.601
2300.39
1430.58
761.422
953.779
1358.63
1178.9
886.978
547.245
445.288
1448.08
874.188
675.745
2453.08
3102.56
854.1
742.518
404.361
699.562
1007.29
1575.33
1983.18
1898.76
1722.45
839.291
2517.56
199.765
569.775
887.107
1999.48
694.452
2225.87
1804.23
1527.65
1308.54
775.724
967.927
84.9988
602.127
1166.49
2313.47
589.51
458.753
979.887
413.21
971.935
2049.49
748.626
1007.36
2303.16
1252.26
506.813
1272.19
466.824
65.3017
1576.07
849.983
590.195
607.581
2997.53
1087.02
1627.05
1017.47
1202.07
1271.06
3912.91
705.558
562.886
707.075
1274.24
524.673
513.244
1049.01
703.452
1433.86
390.166
164.125
419.722
1171.68
662.982
1525.13
1711.67
1222.2
1663.1
1223.21
1234.02
850.055
590.083
395.605
731.881
464.505
785.594
573.516
833.472
1376.13
1923.84
1292.59
2028.67
704.002
512.005
322.311
1663.9
2406.22
1041.6
961.33
455.942
757.81
2249.83
2267.36
3013.7
804.335
1716.58
800.156
844.73
3002.64
2966.25
989.605
2098.55
1652.91
1216.44
96.9291
1318.95
1175.85
1036.06
777.379
708.379
1624.19
-25.2055
1931.61
2596.47
2274.35
687.535
635.486
615.689
409.459
283.682
1537.3
1090.19
683.194
1177.85
752.876
289.404
960.157
376.869
2855.79
572.622
1225.5
1268.69
77.0031
1526.18
1361.69
877.027
592.565
1267.78
667.866
1246.31
1214.84
2241.01
766.604
1709.25
210.186
986.144
2229.17
1275.05
1627.64
1835.88
282.244
1112.62
873.459
586.63
1087.82
630.074
1133.37
873.413
1338.07
1193.96
1135.16
499.982
214.911
1453.97
981.652
2036.35
853.346
442.593
3180.38
926.589
646
2572.85
798.529
1251.84
1680.16
2186.77
1791.46
731.681
1820.42
305.525
649.814
2196.97
1224.81
289.963
746.912
776.799
3859.14
1757.32
-4.50333
933.931
823.029
562.314
463.695
323.225
3186.09
2140.15
1267.86
682.52
1925.58
1181.36
677.925
1689.1
1089.88
1243.86
808.756
872.376
1036.8
569.164
1552.16
1183.2
1477.62
1149.35
1227.63
714.563
536.565
928.35
2595.56
1685.74
632.032
390.038
1825.28
1552.81
771.641
903.398
2003.36
504.875
653.527
555.991
1330.96
1306.95
1144.84
2291.46
420.277
1229.09
242.873
1584.23
1307.14
785.328
1178.02
2766.09
1299.72
2124.93
2086.63
748.451
1102
816.266
1082.69
1534.02
915.772
720.08
1484.12
1076.62
1130.61
1939.54
2903.04
315.53
1089.79
1093.05
1782.47
1379.67
758.933
2056.84
1744.36
1386.41
1135.67
327.568
422.932
3393.72
1698.39
1139.07
928.782
77.1505
982.105
718.568
910.243
765.504
628.916
1261
607.161
3113.18
1469.12
1376.26
2512.64
819.528
4229.25
1728.92
1839.39
513.934
801.454
3035.85
2118.25
322.274
1201.39
514.038
887.015
1198.22
1114.15
3536.83
955.514
762.977
298.174
1150.61
1605.19
935.089
842.856
138.243
794.703
356.055
497.378
496.105
2733.87
663.795
187.191
969.379
1323.88
1571.77
1945.15
1840.97
1542.08
462.378
2054.9
742.444
1112.95
384.147
494.49
523.777
1604.05
195.698
1745.45
1703.58
973.202
8387.49
1894.16
1562.13
1604.64
642.665
645.588
2112.93
1851.46
645.366
2674.27
1426.64
839.322
1053.46
1291.43
2215.51
1926.48
1899.51
1617.25
1445.89
1643.49
1289.06
473.78
1844.73
2371.61
2089.9
726.149
338.959
1525.45
595.074
457.008
1529.6
627.864
1322.6
2233.06
1241.99
272.773
518.178
1904.49
1264.44
1284.17
923.775
1576.64
1783.99
657.732
429.277
626.482
427.869
1524.3
930.491
1720.13
5028.35
692.345
1813.34
109.497
1875.39
660.775
1034.24
1604.38
440.142
808.421
491.057
2169.68
2800.9
1022.72
765.653
1026.05
3357.68
972.088
437.096
742.796
201.385
489.683
1347.33
654.165
2288.82
1770.97
2255.46
1636.53
590.071
1394.67
2962.83
690.738
549.033
1106.68
504.053
1459.5
1189.63
163.026
3544.03
1003.98
1768.51
353.05
2231.8
2353.3
1825.71
833.137
752.306
1586.1
900.13
500.557
866.738
1061.04
260.59
968.339
876.816
727.315
862.034
1779.48
472.001
903.66
811.523
2452.78
714.13
369.611
2031.58
898.117
570.944
2178.99
1209.68
2371.36
1277.1
2445.54
678.346
599.817
1158.86
1120.67
49.6802
2482.88
787.305
759.357
633.371
509.677
1815.5
642.503
756.764
1438.53
1703.84
2230.23
2125.99
291.584
952.203
811.434
1966.81
979.99
2043.53
2858
1320.73
576.386
585.742
804.91
431.475
2040.21
1052.67
1158.61
317.383
1551.66
1188.27
684.578
1385.62
423.518
1060.95
987.993
1530.32
143.414
674.593
1888.58
2775.88
621.752
1025.93
908.563
591.45
3570.74
1326.93
1099.09
752.604
1415.1
1761.59
548.223
415.779
1241.54
3122.05
533.03
1178.84
1013.38
1042.42
1800.33
752.822
583.273
265.978
883.594
440.957
719.521
567.776
985.875
1048.15
1110.03
907.735
488.83
248.023
769.286
1169.73
2174.72
329.799
2324.84
2088.62
2820.32
636.007
687.834
791.417
1067.7
3824.13
1256.85
1447.22
911.705
3152.84
903.18
397.236
881.393
549.789
1074.2
2132.62
1567.8
934.27
339.136
1667.45
929.099
1004.1
218.907
643.451
1798.55
490.017
1755.23
1272.24
316.571
2045.3
1321.78
990.554
750.66
2148.62
1046.17
556.458
1562.01
620.982
984.745
281.044
678.528
1192.45
943.237
1515.2
577.445
1010.32
703.135
2173.85
1197.46
1314.71
1491.28
1446.38
361.293
1157.05
232.56
1607.34
1990.63
449.252
756.036
760.302
464.883
629.555
92.644
411.993
1616.96
915.663
1162.84
1004.81
180.005
229.437
623.511
613.705
917.522
3699.37
958.643
1812.58
1090.56
1641.73
946.965
1884.47
2292.42
3477.3
1119.68
995.009
644.795
858.904
414.856
597.806
753.846
622.867
1221.19
728.272
472.409
602.443
1019.54
1225.52
824.288
1125.09
39.6692
4762.1
2313.4
610.175
1855.08
1248.09
1048.6
746.79
1398.75
181.836
2366.46
598.875
2025.35
1309.13
1498.61
1108.89
1547.01
823.381
844.19
1947.27
858.867
1168.12
464.747
1455.23
703.246
1372.9
541.536
1129.17
889.708
380.823
644.277
1188.14
1211.4
4011.32
1603.9
1311.49
1711.67
120.254
1085.89
1850.59
44.2069
170.293
118.03
1820.71
1189.07
1566.57
1833.63
379.948
2871.63
786.591
375.749
912.024
2902.38
1506.61
780.483
392.596
179.445
3006.68
2083.39
238.88
1535
425.876
3537.84
2090.33
1456.53
1336.93
1399.57
1777.26
514.413
1396.49
1176.67
610.682
854.934
1286.31
1627.25
520.164
1390.04
2780.27
676.977
3419.52
213.091
1126.17
1501.01
1100.06
806.803
1465.72
738.742
1259.31
628.893
1980.82
1209.76
1813.74
754.493
519.763
2071.76
609.385
1514.34
1298.17
906.801
723.567
768.331
2227.39
1249.74
391.534
938.42
553.411
1204.51
820.001
978.702
1768.47
1386.26
1374.13
1069.95
325.122
2375.11
892.607
622.07
577.329
467.224
744.692
408.525
928.617
1995.62
766.725
159.232
777.669
1534.79
632.961
2953.13
1081.43
449.374
1439.27
671.667
1304.53
1350.59
1006.75
62.5699
2130.6
777.436
2297.25
1110.57
328.608
1516.92
1665.49
1082.44
2717.57
89.9189
546.349
1037.15
631.612
2424.55
1785.47
2684.7
1153.49
1651.49
996.357
1333.78
740.117
1933.07
2080.77
1193.9
1912.13
707.21
349.531
647.024
688.015
1047.96
1125.52
1164.61
1180.36
1037.87
1061.64
2349.09
2501.11
978.44
256.711
792.466
1398.41
1067.26
2894.35
2695.61
3639.49
1622.45
2732.95
670.076
531.296
629.04
2259.57
613.617
1098.17
968.621
4517.05
84.2673
1351.32
796.085
214.559
2432.56
1320.75
1335.47
1810.71
537.793
1303.56
1967.7
1968.58
1909.31
1096.98
1088.93
853.501
1099.09
846.307
953.652
539.695
2729.64
747.489
410.274
634.23
1537.43
689.708
576.725
1103
1052.39
1287.92
3158.24
1352.11
2384.48
699.887
1152.43
1517.93
1548.09
871.985
759.578
1402.49
242.226
172.154
926.021
573.395
668.971
1082.74
1570.86
1330.15
726.742
1304.45
661.144
285.034
1078.94
1252.25
1084.87
934.988
240.367
818.398
1211.46
1071.66
787.754
606.243
1077.68
555.524
1412.49
1481.62
777.49
1574.39
2218.86
1161.04
1187.89
4540.72
1098.25
2516.38
1363.8
590.77
1601.68
398.624
1039.97
981.045
506.55
2850.33
1743.43
1410.11
1232.83
40.8709
855.221
568.761
1184.72
-3.65371
1187.08
1511.82
1659.65
1072.14
616.531
1012.36
1555.33
1783.03
412.993
787.16
1471.7
523.912
-8.33644
1226.08
932.638
346.15
1304.79
2227.06
1246.13
1132.48
1512.95
1070.11
1882.86
904.173
1107.5
700.427
823.103
623.627
371.164
336.209
1415.1
1069.7
2413.19
2863.95
583.56
1830.75
2389.85
688.548
256.597
3193.78
653.227
661.423
21.2502
757.701
987.342
911.11
629.439
1607.07
1818.76
899.406
542.401
536.681
500.428
2804.99
1048.65
1266.35
1029.9
1398.49
842.683
803.422
1447.69
765.285
909.782
2354.38
983.764
1574.15
1689.08
3010.33
2783.68
2409.13
470.131
2823.46
293.274
1111.64
961.49
2976.82
3286.12
932.514
691.708
760.835
700.637
553.21
1442.07
1529.09
1275.06
1336.26
1654.31
692.466
1758.31
257.656
1132.6
682.139
467.114
3491.62
1023.44
2446.02
820.777
2037.04
1207.88
1261.18
1526.89
2160.5
756.367
988.279
446.122
972.087
3314.96
2378.55
1813.13
546.052
708.449
344.341
430.096
434.137
601.51
395.544
1136.23
1247.21
1314.19
1630.18
2046.42
242.836
101.131
1708.26
747.682
676.064
272.128
280.672
419.389
1293.09
616.744
812.822
1271.88
691.906
943.47
863.586
1442.08
1190.35
337.426
1312.65
2534.84
1647.06
1323.27
901.786
1290.27
499.297
1040.81
880.863
2924.93
220.623
1931.52
689.104
1474.75
623.099
2461.31
624.616
288.54
1617.44
474.72
2982.33
1718.5
887.248
790.554
1002.27
1121.34
594.998
581.274
890.276
1483.19
248.262
1888.81
1109.62
1153.55
2535.97
1018.53
5006.43
1415.62
960.909
630.72
580.314
523.303
689.517
780.52
675.33
373.799
2275.05
174.404
1059.43
429.14
405.27
1107.31
1521.94
1525.85
1109.38
382.241
501.36
1028.79
1708.67
552.412
1488.11
548.7
590.314
793.481
2318.4
779.089
1155.24
1.51547
456.044
1121.61
487.571
1937.23
3822.11
2346.51
505.962
1339.08
891.094
433.608
1326.89
1628.08
1705.96
1200.76
838.147
932.638
711.593
883.123
957.508
165.584
839.516
178.153
1782.92
1040.34
1400.12
2025.8
484.494
1101.48
1447.17
929.099
912.769
1247.73
905.157
1646.18
2358.84
1760.47
466.427
897.154
1588.15
1367.31
1315.69
1706.2
705.534
723.142
3285.42
749.59
2793.35
2074.33
1031.65
530.413
343.516
520.344
777.185
2239.95
660.531
585.26
861.95
1381.12
1572.46
1580.42
1530.19
3924.77
2829.58
950.349
791.216
1789.67
1204.23
389.737
728.941
462.421
695.666
929.099
1768.82
604.965
1028.11
1241.28
1438.33
322.434
1666.85
1401.25
1110.33
527.716
998.63
440.583
430.157
1547.71
3303.02
762.599
637.978
1854.15
110.622
342.467
545.915
814.379
1158.61
1238.11
511.068
795.148
1168.12
213.622
2216.72
599.343
96.4967
744.318
1190.13
370.294
487.221
1146.05
1602.06
813.705
2142.11
1671.18
2974.7
1674.59
1380.67
377.915
2154.62
899.412
1136.59
427.953
529.358
375.867
974.159
883.321
1315.91
934.316
667.031
815.603
766.659
647.242
424.653
1640.71
593.2
1772.6
969.252
1063.51
1255.48
1063.39
986.457
646.605
546.74
834.521
1584.63
2143.41
1462.21
1835.94
2039.42
1765.23
1655.71
665.959
2111.06
879.489
1694.7
2108.91
1448.19
342.214
1919.92
3386.58
861.063
1098.67
684.534
661.15
457.371
1570.07
1170.68
1207.27
1253.53
1091.47
470.241
2597.82
387.109
1568.3
1180.54
41.8649
693.387
2465.72
921.27
1177.09
923.878
512.293
445.886
1841.97
3325.58
1833.29
1262.6
210.831
1072.4
2154.21
3529.73
752.052
2670.66
1722.81
506.579
819.782
1828.33
1440.2
1821.91
898.999
353.21
1354.7
557.593
485.119
1315.95
1212.03
988.194
394.489
1804.17
941.219
777.598
1569.26
284.738
1692.22
742.246
587.164
915.232
1870.3
716.848
1100.31
2575.33
654.917
411.287
2129.4
2680.41
1524.16
669.961
1597.82
853.115
1147.47
2065.55
308.66
177.825
1260.09
828.215
1434.3
1098.85
793.044
896.604
1398.94
234.011
1418.85
420.786
1368.43
418.829
2300.27
456.096
1218.19
2800.42
1496.86
1327.28
1798.46
1980.34
761.309
2682.7
1018.48
332.254
3482.7
1940.61
718.239
352.521
620.247
1475.87
720.456
230.209
1178.43
870.686
212.416
969.811
764.713
1080.26
746.764
227.865
1067.97
509.71
1111.68
2369.73
843.891
1804.21
1991.29
1408.75
1878.72
1275.03
1728.75
886.985
1975.2
113.398
913.142
1767.48
350.647
1218.5
543.416
908.033
619.842
922.428
1868.01
275.586
992.853
1163.78
5689.14
3607.18
1093.85
1764.31
657.439
2302.47
917.065
1024.16
2071.16
419.885
570.517
857.769
1142.19
1187.39
247.129
837.671
1656.41
1736.3
1075.57
1177.71
1704.22
633.486
434.296
1028.35
96.6113
2135
346.15
1709.59
1201.94
975.374
746.43
2095.09
943.237
452.337
1795.33
1936.86
1184.88
2061.21
2139.12
1141.95
1007.29
447.349
1117.83
881.914
1120.66
1046.72
1463.38
3077.58
2639.6
1536.59
2717.16
1469.72
1068.64
2312.69
610.448
255.164
819.352
700.402
879.734
2139.91
925.403
766.427
118.61
1278.69
752.188
1208.75
1317.94
794.344
1670.03
1926.74
281.046
439.516
1521.67
2210.92
335.02
1699.88
1688.13
2354.58
2100.22
261.221
156.898
86.0362
191.641
1005.31
1468.91
1328.89
826.445
597.204
655.787
755.633
854.523
91.9956
1050.17
627.871
740.929
2481.24
523.655
697.011
1886.95
1434.65
1664.28
840.002
2255.44
126.002
394.781
565.416
2877.55
1569.15
1499.8
1044.54
743.983
765.573
888.779
232.124
468.714
764.26
340.325
1441.8
1001.67
626.033
375.699
1348.56
168.52
1012.05
910.309
1063.16
1586.51
254.356
1831.4
2418.77
35.055
708.835
1998.66
1421.21
585.568
993.807
1002.51
1574.15
301.841
1499.49
1637.87
1149.88
649.412
2031.88
1630
1585.56
1195.26
546.079
635.093
81.9355
1329.53
1978.71
313.888
158.222
1187.17
136.559
815.396
500.112
651.096
932.109
1813.61
1293.67
7724.07
321.401
1917.61
848.4
1372.73
109.362
703.635
785.113
1725.95
609.188
827.045
5587.28
267.97
107.776
675.135
869.764
1924.6
1353.01
262.011
492.124
1049.79
1386.67
144.252
916.171
2260.09
563.83
2669.03
407.468
1439.33
1225.12
2489.79
1781.3
653.403
943.093
1785.85
932.32
757.789
1175.9
243.508
805.783
2018.95
1477.45
487.236
1487.09
2008.74
933.517
634.95
1221.14
2605.6
1588.25
736.822
643.605
907.225
376.651
752.496
989.867
1054.02
2420.12
600.749
1715.71
1055.54
1258.73
1180.11
1174.9
1061.63
437.323
1320.2
1059.4
1390.44
792.664
781.602
3456.32
885.246
741.211
948.017
798.584
938.838
1314.71
668.971
1289.75
110.132
1135.28
1045.71
611.696
988.9
370.849
904.651
657.626
986.245
2568.78
399.291
633.076
447.147
1237.53
765.538
556.911
2410.14
368.118
814.23
679.515
2173.67
1249.74
324.912
553.897
756.606
911.732
480.199
1549.71
2251.66
757.789
1514.8
845.083
556.532
1882.11
2333.79
1940.35
1405.29
1951.14
2123.51
97.8119
1268.68
755.748
1194.32
2163.71
797.013
2150.47
831.963
646.735
899.261
534.091
1590.24
1712.76
1158.56
1358.86
1357.94
798.411
2229.56
1125.23
818.825
408.598
1744.27
1750.94
2508.55
2456.06
505.059
1391.78
1543.68
3033.97
1010.94
654.92
1447.83
1423.9
2793.31
410.892
1933.78
1355.15
615.054
29.9215
1565.93
67.3975
1547.09
1199.33
3932.61
717.466
1052
1226.56
2179.85
1006.47
1067.66
51.7032
324.574
12725.7
2070.36
178.598
418.964
408.03
752.534
1788.79
1745.2
3041.47
626.604
1295.53
578.966
1985.32
2104.55
663.891
584.449
1268.94
1904.44
2232.83
1572.04
1052.87
1209.89
2107.1
2026.78
1899.23
850.579
2469.98
1344.5
638.216
2322.9
120.38
1172.52
1417.23
903.16
568.424
3034.8
1694.13
738.614
695.476
1084.19
1128.12
997.391
1650.66
1012.09
809.195
620.299
1213.87
716.269
1172.02
668.826
966.495
1299.54
631.259
443.398
900.198
3653.47
1016.06
1005.3
732.207
658.683
964.373
873.067
1645.39
718.763
2086.2
2519.31
345.862
36.0469
1455.5
793.168
1113.86
355.058
448.453
1321.33
990.089
761.825
826.935
1012.19
1568.12
619.878
645.493
2718.91
774.636
1565.76
1345.89
747.847
315.644
2460.1
1245.48
1176.67
612.783
377.683
618.178
1131.79
285.654
903.352
653.562
186.094
964.627
1232.3
1719.45
1241.07
53.7015
1346.9
2328.5
2032.15
1883.32
698.961
3848.04
2673.11
1551.71
2452.23
1195.85
813.705
1197.46
3089.93
1633.66
4437.39
1105.09
2170.54
1812.71
589.244
279.35
511.489
1093.4
1275.88
159.942
529.406
1096.64
1658.64
1862.27
2307.86
2493.61
44.7302
301.461
1243.2
1381.24
1067.73
1710.51
424.861
1056.83
709.306
819.633
789.842
382.244
495.298
2481.85
1473.7
1334.81
427.484
459.507
1650.26
764.55
5165.91
831.612
862.458
1200.87
1243.86
648.033
805.242
2268
758.781
3328.17
1020.28
526.043
181.899
399.045
1004.76
2453.79
1785.47
675.81
1416.67
1123.49
686.704
1265.17
2168.56
1799.28
1444.77
1358.94
2259.52
648.036
588.919
1814.82
846.019
801.742
1531.76
971.686
480.562
1566.17
930.422
1992.1
493.24
431.947
884.413
2204.7
1236.4
948.839
3578.64
522.348
1097.26
689.104
1662.73
1389.59
566.634
695.83
1106.17
1287.72
613.017
1322.3
2222.57
771.226
599.4
1978.66
560.992
283.298
1167.64
1241.43
720.962
1929.52
2337.14
203.395
1253.49
941.141
1383.86
1087.66
751.013
2345.5
780.547
282.338
609.51
189.141
443.188
1276.16
1961.09
864.816
308.4
1841.85
1736.06
1888
3609.15
2181.05
1298.44
959.504
2281.99
724.421
147.915
1772.81
1317.63
1483.08
1422.59
2548.69
398.297
1313.46
1625.73
1553.45
801.022
1151.38
118.118
818.14
1899.79
317.751
1863.76
143.657
2452.19
819.633
883.237
982.127
1904.6
432.154
720.288
1592
1330.9
1371.91
713.031
1967
477.639
627.989
936.154
1496.42
1212.37
2083.72
1308.55
558.569
271.242
1430.2
1203.54
1218.94
723.118
282.864
441.22
741.829
267.633
237.251
1404.32
1301.52
476.107
877.864
361.142
1710.99
1123.56
1206.63
248.289
708.449
891.568
408.03
1276.68
89.8156
22366.9
993.189
744.121
2292.56
412.982
2143.01
998.617
1150.91
841.653
491.366
1124.38
1577.17
1306.16
209.006
908.852
2517.26
128.873
569.815
1349.03
2074.23
1586.11
347.622
1038.33
1016.54
803.421
2386.57
125.74
1159.17
1259.11
446.388
1427.08
1495.36
1386.86
411.807
2631.75
1202.32
646.036
488.291
2806.41
1467.83
462.342
1083.65
2057.58
823.381
1156.18
1060.66
2556.77
2970.98
1761.6
2094.29
1069.03
820.482
1157.42
928.309
253.8
1506.2
840.467
1176.14
1366.37
928.658
684.394
2648.11
774.551
2051.28
2921.02
1086.41
1165.53
1084.12
761.537
1900.18
1514.36
568.386
1340.64
623.144
1945.75
869.307
1491.99
2505.82
1105.64
1352.28
1158.99
898.797
349.223
1147.85
1195.75
122.615
912.117
1783.34
2335.05
218.387
1181.57
984.583
275
2502.44
709.445
1430.95
1181.1
1174.39
1807.92
375.251
908.782
853.609
658.349
1904.87
1946.85
778.384
1008.56
1894.78
1618.12
168.113
334.469
1808.23
1225.82
1197.49
489.491
1492.67
1524.41
375.512
3257.18
2718.78
1239.32
152.833
590.329
1860.68
128.925
1125.26
823.402
2029.59
177.117
1092.32
2224.75
736.705
580.897
3752.96
1062.53
1533.97
1350.73
829.152
516.015
1218.46
2665.72
1262.13
1845.18
938.871
814.955
2700.89
1732.34
1169.47
1588.72
219.827
1635.54
503.284
250.186
887.661
1892.25
1063.03
1098.06
1104.49
1365.13
2265.44
951.667
2285.13
1604.51
912.765
412.243
1624.98
1749.19
653.289
3314.25
923.973
1335.63
1188.95
11.2964
2117.21
277.923
480.808
553.785
3382.04
957.096
772.553
423.399
853.609
467.194
1808.35
1279.92
648.543
2433.08
294.207
1348.41
1136.16
1870.06
1257.86
855.655
1583.52
1767.17
524.265
4295.75
1803.67
803.673
1513.89
665.94
1095.37
673.104
1649.27
173.735
252.228
839.334
991.558
925.752
468.877
15.9047
1909.53
1638.73
358.645
1881.05
2281.77
1426.6
2529.34
586.03
407.11
987.749
1181.21
701.482
647.507
858.794
578.826
1405.91
1797.16
672.316
494.316
1691.89
3742.11
1336.19
3615.25
85.1477
1116.19
744.651
429.256
486.269
703.878
3151.93
1951.08
650.037
180.271
1255.48
939.703
476.711
952.078
1111.88
578.57
407.706
1277.17
940.229
3638
284.974
1127
5198.64
4333.8
819.438
924.147
1193.98
1140.25
64.8371
171.186
2592.75
1523.93
635.403
1753.05
1080.78
1400.81
2784.09
651.928
1201.24
789.977
3629.8
956.686
1191.76
274.409
6541.19
1068.27
772.677
512.977
1346.51
1196.98
359.681
928.329
982.87
289.158
2859.7
1115
345.372
2985.86
1938.02
1570.66
1484.2
329.043
289.591
1510.89
688.597
1157.81
1534.1
692.331
1037.46
80.3375
1506.71
1271.61
3108.11
1973.25
343.652
1269.3
1221.06
1198.89
1138.49
1563.41
2793.59
2565.04
1295.89
1811.21
2003.93
1210.58
2209.64
1597.39
970.745
2221.72
762.977
389.742
1142.39
993.186
1333.86
1890.5
1028.47
755.347
561.818
1345.56
1396.93
1710.42
3890.35
738.211
1042.77
1896.2
677.657
847.724
438.845
4338.56
1854.25
398.623
1519.1
541.358
1091.7
3011.36
460.058
533.621
1402.36
1106.75
1064.91
3850.56
1650.5
1214.83
1682.77
3295.52
1314.39
1235.56
507.988
943.2
1539.08
442.02
562.417
85.4142
866.803
698.553
343.342
612.382
2038.58
1817.83
1523.09
854.18
1249.4
1203.53
1402.53
220.924
1819.19
708.226
928.149
1486.92
541.474
1520.51
834.774
1435.23
1762.74
600.015
186.418
2827.2
777.49
1149.8
901.162
2058.08
1277.15
976.242
403.623
1300.65
341.642
837.191
715.053
2296.67
321.693
3134.76
583.273
1815.83
1883.32
618.376
1975.38
467.187
1275.32
974.986
1540.22
822.912
601.512
996.21
1079.39
1088.39
525.385
1660.74
2181.51
1316.92
379.665
1101.7
1624.99
2241.35
675.659
453.26
515.222
2416.47
583.533
1010.17
1948.54
1031.3
2720.3
941.717
2048.21
1059.76
497.293
1318.33
1967.65
945.074
2630
507.851
1214.87
220.347
732.691
309.609
1043.95
1743.63
646.031
660.939
1068.59
956.5
539.208
1084.91
763.532
1264.43
2318.33
3365.69
1229.12
1611.18
1362.12
2379.71
717.012
956.42
602.495
317.031
673.59
499.823
2008.01
2646.36
1219.98
200.885
482.547
1053.08
497.326
2048.41
542.992
379.609
413.23
2174.36
1485.49
1817.7
1610.73
1674.4
645.23
974.394
176.278
570.403
1736.5
1355.6
789.901
380.53
929.289
1907.54
1242.87
1938.58
1534.91
1321.78
1097.69
486.611
1809.8
1473.45
1369.8
1342.74
594.745
708.949
517.122
906.982
277.478
1874.61
392.261
1085.77
1375.54
412.766
438.271
1902.41
1418.87
1038.59
696.263
494.28
513.882
1022.84
1350.8
826.639
411.688
302.45
3345.04
289.093
1801.76
1150.11
1383.18
1126.57
3102.22
2250.03
837.383
745.755
503.175
1784.91
2965.92
3072.41
2072.42
2765.76
3653.67
2150.2
846.123
882.78
1185.21
1084.1
3037.09
3682.29
508.049
1776.58
981.132
1455.89
200.885
1296.91
666.651
915.48
669.481
2193.89
465.207
916.279
133.968
690.208
1311.73
1913.54
321.28
957.346
155.189
2997.75
634.081
542.406
606.644
988.736
526.79
2147.64
49.7212
592.565
571.444
964.657
3724.33
317.945
344.276
1604.64
751.361
512.286
1050.34
890.733
470.935
156.235
1810.82
597.567
549.334
1115.27
877.423
1233.07
662.627
3056.53
1470.25
706.049
1752.64
1281.42
1150.28
2108.5
507.478
882.078
1108.3
509.575
1049.96
1722.38
2102.57
892.696
445.756
2938.21
1575.97
800.844
1065.27
969.152
1188.97
829.853
625.183
664.066
2056.16
779.706
602.461
5750.74
182.78
3130.05
999.789
728.866
949.073
383.696
2589.13
1030.22
1069.25
2362.18
1747.18
753.309
864.526
1050.16
1347.92
600.835
1580.71
395.572
298.845
288.654
1444.78
2114.52
1698.09
1028.57
4031.1
619.693
954.931
427.453
1805.42
1689.43
161.028
2499.12
804.424
1523.24
183.769
4288.8
1295.42
1292.55
1386.67
969.801
1207.76
560.897
153.553
365.559
1085.67
1331.27
719.62
1136.16
1052.97
530.593
704.846
1343.64
1219.22
871.372
1172.86
848.593
298.623
397.616
1335.66
816.104
2251.86
789.159
1764.49
1883.8
936.887
847.873
491.704
876.576
1053.79
1247.3
100.683
1282.9
2774.06
103.512
755.109
765.528
1040.77
592.757
1047.3
1232.38
935.805
39.4498
1223.21
1792.71
1844.26
622.154
768.103
1247.98
1333.26
1215.09
1195.71
1721.78
2148.24
1207.95
402.407
737.542
763.185
160.617
655.784
853.609
496.507
597.761
790.972
2341.4
3240.73
956.134
697.082
1324.49
4588.1
1839.9
811.075
223.829
2672.12
1262.76
773.035
890.495
765.42
787.993
402.154
1712.65
1330.76
500.339
1131.67
165.278
343.866
578.94
425.465
1001.31
2221.21
439.759
2971.72
1128.63
151.66
1141.97
1024.99
963.386
1569.17
242.442
922.019
656.738
754.947
213.285
581.274
2899.98
913.991
1012.17
1476.5
422.025
1138.47
1134.61
921.214
1969.13
1322.25
1468.33
607.637
3818.79
361.555
1157.11
1868.14
235.774
450.895
135.852
1222.2
1489.98
612.049
462.647
3639.61
1078.58
742.926
1155.12
887.82
1509.18
1183.89
778.771
313.904
412.734
460.881
789.648
936.913
391.614
1400.47
960.103
1340.64
1088.81
2018.84
552.781
881.796
1788.25
775.562
934.404
558.566
3480.94
430.482
1427.79
2071.02
335.422
1226.63
1050.51
1209.71
735.074
1091.93
764.067
1302.91
3991.62
356.981
1529.9
2791.34
1159.93
2115.94
510.29
439.113
1119.5
504.103
1359.65
1059.32
929.277
1130.29
774.186
1236.81
1131.05
912.196
998.44
698.631
1437.51
1120.29
1229.37
707.274
644.855
2861.09
2303.6
1261.97
2722.49
243.458
1438.71
3285.35
1024.05
951.724
826.105
2847.83
1119.62
3385.45
692.634
2605.13
2994.72
1192.27
1437.46
1365.71
1061.28
2293.34
1550.89
647.875
1030.6
1082.24
1092.46
123.623
433.491
187.878
556.338
301.922
1789.67
755.18
1575.2
1699.71
246.903
736.896
1401.9
665.276
2006
1999.8
557.949
1198.8
1379.69
1496.23
2108.11
1952.25
511.449
1044.64
1018.92
485.498
1345.45
1027.63
1337.57
1037.51
1283.61
2553.27
2055.12
667.437
2984.33
764.317
1101.59
497.274
3572.89
930.338
477.334
49.6112
977.492
1400.1
1229.35
1074.84
1928.15
176.522
1280.9
847.873
2318.27
291.867
1979.58
1397.23
2649.41
864.978
307.786
1050.8
1241.07
1035.15
741.116
1259.92
2284.37
1692.22
1308.64
563.834
1769.35
761.068
869.927
990.588
1936.3
419.396
1751.85
1244.36
431.85
2398.05
343.873
1336.52
1962.95
720.962
840.467
657.974
1476.5
334.496
453.378
356.868
1305.05
2014.67
2325.07
599.149
417.777
1368.73
757.983
4207.21
1205.84
681.801
1114.31
967.664
945.449
783.673
1594.92
302.525
1196.98
405.684
1187.91
331.887
429.125
1399.66
2270.41
724.185
736.021
1507.31
859.37
795.961
340.24
601.023
1392.87
788.842
482.544
1050.34
860.748
1527.24
452.232
1460.58
433.864
178.397
4963.61
348.507
3526.1
625.868
531.761
3368.08
626.753
1004.14
589.576
542.251
934.204
1308.19
2006.05
801.547
272.625
4369.55
1726.19
2058.72
935.519
1805.64
1161.77
1031.3
881.859
1781.3
1061.95
1673.4
1584.25
2032.35
3251.44
1216.39
731.43
575.92
2367.63
917.373
1257.97
978.003
32.0914
2886.88
1491.4
1054.34
661.64
310.022
415.49
984.988
1782.93
977.503
1395.21
2095.88
1070.88
2438.02
1158.28
2046.9
913.606
615.921
1413.48
232.245
965.81
572.405
535.681
1993.65
1046.85
577.526
749.721
964.591
787.285
380.796
253.794
2408.87
2644.36
861.583
1334.9
263.727
963.71
917.646
35.055
3152.98
686.024
1005.04
938.606
379.68
1720.38
1152.93
1249.95
1822.7
848.705
719.378
1464.01
1035.4
1034.34
512.416
1032.12
1925.71
1444.26
1830.41
632.226
653.035
1630.99
1501.01
361.629
939.451
2634.02
1147.4
1201.02
611.143
1776.98
391.616
259.436
47.498
558.785
1556.28
2469.47
1832.59
721.693
700.637
864.305
1539.52
1978.87
1181.36
1761.67
893.103
465.208
713.467
588.895
2655.41
658.612
642.503
372.184
1129.11
603.763
1150.77
987.08
615.579
2040.09
768.544
1041.72
661.906
1930.34
1271.18
1758.92
822.198
926.724
1993.36
953.347
1615.31
2097.63
1021.25
1028.8
1033.19
1351.18
1093.05
2377.93
1501.36
238.203
336.273
1183.65
285.504
1046.04
138.775
992.182
1391.88
162.055
560.098
466.606
525.534
1929.8
2465.44
945.887
671.95
513.934
833.313
379.227
360.681
313.521
1898.31
301.841
688.47
1121.65
1356.52
1249.64
2603.39
2526.34
739.183
368.944
689.62
498.56
324.887
1262.54
972.615
634.225
1343.56
1272.94
817.203
549.1
857.825
3804.64
1647.74
1165.53
894.595
1855.88
876.943
924.031
1458
2885.14
1326.58
1546.34
3249.57
1103.03
590.262
2664.85
1839.86
2119.17
1129
917.537
424.458
700.995
2073.1
2848.53
115.945
708.574
1220.81
1197.39
807.484
1563.96
1539.06
1570.09
1132.05
1212.44
764.234
542.184
4434.22
230.219
1398.04
544.511
1032.47
535.931
1084.31
2797.94
1785.11
934.895
916.779
1899.22
907.746
1782.29
689.169
759.558
1944.45
1084.94
1708.18
2011.54
2326.58
1898.98
1660.97
365.422
366.397
646.913
679.493
1718.45
902.411
442.209
1060.25
1800.54
1768.82
1517.64
154.792
9635.22
2334.13
1730.08
1457.78
296.066
3002.61
1932.86
715.406
991.943
516.416
2014.1
192.09
1458.46
2306.42
200.963
282.844
362.604
557.263
1707.83
2078.22
2350.01
1027.53
1937.76
1170.37
1327.31
618.674
997.2
558.832
1261.18
459.077
870.551
421.594
794.13
1533.37
702.873
10.8428
572.341
1625.63
1277.81
1039.15
1091.51
1024.56
746.982
1112.95
499.497
2099.31
762.599
409.245
1313.77
2486.4
358.508
623.237
584.192
1365.26
1301.83
315.281
573.325
415.077
186.198
1878.67
306.287
423.237
1735.03
1251.12
575.985
924.834
789.296
2605.75
1789.18
1490.77
1033.71
3352.46
1800.1
1416.53
826.515
1078.97
785.795
299.334
2759.66
1642.91
2298.93
1517.03
967.684
2006.11
124.24
676.472
980.253
1475.47
956.461
1158.15
1515.2
2545.45
691.891
1377.38
1673.47
1271.6
1221.82
2632.63
676.143
1596.8
1177.09
203.751
2080.94
828.121
966.66
1275.48
538.171
2663.14
499.823
508.975
1313.47
1437.59
753.735
596.865
1097.12
932.109
804.026
769.415
812.828
1430.95
1314.66
1413.49
1663.52
628.25
457.133
1127.22
1282.53
1325.82
967.134
1387.39
4215.73
1267.34
2134.79
4872.77
598.908
1495.44
888.006
739.898
3634.46
395.742
506.092
950.952
1506.2
1172.18
588.209
721.693
1645.39
1395.3
616.304
1833.2
340.118
1322.94
1584.38
1448.71
465.33
1547.15
2618.51
1543.58
436.105
3229.45
923.775
560.897
2216.95
156.092
851.513
1565.08
2788.31
1039.75
2443.03
1957.44
770.555
1522.54
214.529
1609.05
1873.19
742.49
907.96
1734.21
467.204
405.846
951.185
536.918
2920.09
109.081
666.091
779.583
1422.14
271.354
2652.67
690.71
1705.04
2044.36
1127.23
751.518
1839.14
1832.13
870.864
463.768
846.072
1073.89
1198.93
931.799
1774.92
1337.56
1350.81
417.31
2217.4
1656.46
562.049
2046.97
351.265
1273.14
2505.94
602.376
1243.83
2525.25
932.514
1006.13
524.916
1081.3
2068.09
1677.03
1662.66
1302.53
1272
1496.55
1103.31
1249.16
1825.78
501.603
1513.69
1139.87
2501.74
847.744
1025.97
961.948
728.891
1816.51
688.364
1002.6
2840.16
680.757
172.154
309.453
262.306
1732.72
1961.26
571.52
1948.55
2429.18
4244.32
1296.46
972.339
2460.29
1170.54
2238.28
420.105
2873.74
876.51
1421.43
352.077
1521.71
100.321
4303.22
395.282
911.495
312.482
933.846
863.104
2236.2
867.046
621.638
1012.66
3085.57
571.232
1599.7
576.258
436.752
1376.45
7353.59
346.88
528.45
804.97
1503.8
1520.57
1812.27
913.718
304.956
604.483
1580.77
548.455
1466.19
1470.13
2942.84
2091.34
1479.33
897.656
846.158
2149.29
162.98
2047.56
161.101
1309.9
1603.73
1678.73
786.048
773.688
833.601
636.427
1657.59
1715.08
1182.63
1564.29
291.366
2121.2
318.769
919.288
873.051
79.5063
1557.4
2743.15
757.684
601.058
1204.47
1835.15
913.53
1540.36
1214.94
1271.2
3529.55
431.99
1533.46
1311.59
860.429
643.002
691.462
1206.83
2437.69
1726.83
1304.05
558.113
2047.4
1132.25
1454.37
1485.06
1269.63
105.125
1482.35
2145.54
364.481
282.838
1110.24
221.192
1700.83
773.051
1824.38
652.841
982.562
1104.64
1113.77
629.868
1120.67
674.041
2135.59
1495.89
1830.91
785.923
1054.34
921.067
1623
2972.94
1232.99
1042.78
2163.37
416.604
1867.62
748.786
242.69
509.194
1117.38
697.818
1670.65
7.6781
533.818
1729.75
2375.69
1897.59
2301.74
1324.91
1446.95
1207.59
2334.33
817.994
649.724
595.928
1518.78
1632.07
1000.26
57.5793
438.971
923.362
1109.89
1034.34
2090.49
1366.86
430.021
1503.55
117.946
556.532
656.039
485.927
1241.21
1198.22
1461.75
2713.18
146.854
1056.27
1034.42
463.976
1616.26
1060.42
969.811
1305.15
1333.78
1003.51
1588.44
1635.81
1639.77
997.363
2425.95
1472.87
2663.84
506.696
457.324
1001.31
400.111
330.275
1588.56
1491.2
1934.47
758.857
1367.8
2580.51
683.649
1188.97
1668.79
377.806
1533.63
1009.35
1141.06
1156.48
734.37
650.661
490.043
970.62
851.524
1583.64
2157.61
510.78
1848.76
996.864
1410.21
845.87
1104.68
815.77
2164.43
579.021
1765.91
39.937
1554.29
1231.24
2512.2
1433.36
529.133
3527.31
1754.22
2210.32
1515.35
1773.04
1268.71
2418.54
478.799
925.643
1788.65
1158.87
458.659
1567.28
439.579
882.168
1818.88
810.036
902.653
1826.66
1237.79
1112.18
999.429
234.138
378.678
1671.65
828.809
588.197
1330.95
1872.13
1718.45
852.226
77.2246
812.907
1332.44
782.237
132.665
1158.99
719.34
1038.55
1036.45
2435.52
494.931
1294.72
1882.47
230.023
1290.29
807.076
1581.57
1676.32
386.174
1494.17
969.579
1099.16
554.464
1741.24
1193.98
324.574
1576.02
1912.53
1210.58
2374.05
1040.09
703.526
1716.82
1466.25
297.761
1135.16
1845.78
633.921
561.133
981.441
613.076
1186.92
809.325
1163.89
2275.92
610.392
1273.38
991.558
1732
2346.18
1698.7
176.861
985.811
632.122
657.28
1065.5
229.571
3636.13
1705.26
846.113
401.91
22.3684
750.171
2099.64
167.746
1020.31
1185.98
527.731
250.17
916.732
1026.44
581.846
1267.97
4422.76
1768.24
661.282
896.716
1189.89
722.311
354.897
760.923
2418.11
908.096
983.368
1587.77
374.167
1760.66
197.637
673.371
572.545
1829.56
1478.38
2264.07
741.241
1744.69
556.124
497.015
499.938
1461.38
414.151
1730.51
1651.23
1789.34
684.41
249.977
1374.51
1488.65
3101.89
290.575
1431.23
1584.47
2331.09
635.486
762.709
1089.83
288.342
1441.52
1740.05
1917.02
576.134
815.917
824.641
171.102
703.822
1584.94
1050.51
600.62
1739.23
1492.56
921.793
1079.43
2142.42
478.799
153.527
5837.23
1105.18
1007.41
907.983
1758.31
1671.11
2507.94
1075.57
1914.33
454.19
2109.18
478.439
643.386
239.859
739.336
583.306
1004.24
704.881
1012.19
1855.69
1822.67
389.737
2004.36
2231.94
626.326
998.482
1479.45
498.2
776.783
4323.78
1879.78
962.717
299.08
1056.94
775.6
1439.64
608.11
2523.29
1056.49
622.752
529.534
1301.96
829.273
1767.68
4806.01
347.368
479.695
294.345
1992.95
1594.53
1962.79
669.355
26.4033
3025.86
353.225
791.647
2640.42
977.378
350.075
1098.31
989.927
492.382
7021.48
1227.95
1461.63
1488.92
2171.98
1301.15
1031.32
890.653
1448.89
4681.61
685.845
505.205
663.349
927.225
745.483
1443.13
1897.31
370.671
503.517
300.227
3976.55
413.998
847.564
463.681
1069.52
405.055
1885.19
846.129
217.568
1016.89
160.868
2953.17
1890.18
1529.88
2739.98
2528.92
1856.21
1139.61
1540.45
2577.75
1997.61
1121.39
655.436
3600.64
583.882
1506.23
1020.53
810.036
985.112
1644.11
1926.42
1011.93
1686.78
722.06
2315.16
3920.53
1185.36
1394.05
271.972
2094.9
434.425
1860.19
1700.42
1434.58
576.659
5812.58
1100.04
2539.21
1816.53
289.963
775.023
1444.26
3059.8
2093.19
473.174
655.803
2422.91
2117.89
426.398
1800.58
968.991
1386.41
1021.35
1157.05
550.22
351.097
12.1637
665.607
168.76
2448.33
655.37
851.711
455.151
1342.01
252.963
1692.64
1710.06
1298.24
656.485
6.97948
533.17
448.341
1371.26
435.221
1130.97
373.754
1313.42
1110.96
778.856
635.955
477.981
1315.35
747.93
457.236
1369.68
1747.54
3158.5
1334.39
394.941
1269.3
2506.67
3975.93
2620.88
1031.18
1708.5
1517.44
1190.47
766.353
497.536
420.457
1642.23
486.07
241.733
2016.43
1462.76
913.058
767.308
1135.33
1294.22
1445.55
1185.33
858.417
2991.81
1060.17
1796.98
1801.15
1394.27
400.786
616.928
2066.13
1066.2
1093.38
1411.87
938.081
265.179
718.995
464.216
952.464
921.075
495.305
3408.81
937.149
1153.09
527.194
1065.42
2273.71
140.295
888.006
2308.09
995.776
1175.96
972.954
1304.44
3344.13
943.541
829.441
2031.22
3056.46
937.085
362.256
1067.39
913.704
1816.91
947.631
1626.14
1059.71
984.436
513.61
1053.77
1188.85
1023.22
959.993
1186.22
496.326
1627.34
748.672
1102.75
1245.27
765.722
2094.96
432.645
326.448
141.467
1047.46
1537.53
1218.19
1040.67
932.768
1727.05
1354.01
3008.32
823.943
1281.31
1195.51
1130.97
2035.9
1177.77
581.512
774.534
330.523
1787.84
2821.42
1424.76
1519.61
2024.22
1267.23
1136.5
3767.99
611.592
1459.99
1653.73
1648.63
1157.4
526.365
3047.41
316.681
95.9376
1243.42
446.08
248.763
18.2239
1526.43
798.792
893.283
583.273
1264.03
3025.6
1350.14
1487.71
1849.8
156.348
1459.34
1369.17
1738.89
518.238
184.019
265.155
899.406
394.941
746.44
1560.27
762.228
3616.01
823.943
2297.05
497.066
1347.31
1003.29
2497.12
1308.65
277.241
474.073
828.882
1231.95
1347.43
1112.28
481.867
1186.48
678.772
1341.76
2016.19
894.849
1359.01
1977.23
928.463
1651.94
291.584
1487.76
433.087
164.882
5597.57
3083.75
423.393
853.496
1775.44
320.517
1077.1
414.73
565.141
420.825
2177.02
1346.02
2816.58
572.499
1173.83
1380.89
1474.53
1880.94
9138.98
815.082
1945.45
1341.8
1881.92
1520.78
3174.52
634.23
1360.62
900.938
701.948
962.753
963.71
552.203
741.991
705.558
851.492
883.545
742.682
1489.76
718.582
576.911
267.633
282.229
158.068
1509.54
1604.51
1319.44
943.976
1580.94
1041.94
2918.28
490.043
826.317
765.317
2157.1
1193.29
1554.02
485.48
1984.63
1618.7
983.238
1140.34
624.924
210.447
2050.11
1529.35
896.491
1918.12
1158.64
1036.1
1053.42
740.193
921.972
656.908
799.752
2937.48
54.0464
1457.27
1023.89
240.8
1608.26
298.071
825.39
726.585
2319.85
11.4217
625.674
1975.63
1689.33
3145.38
1033.66
434.267
1234.07
1214.83
1605.52
758.857
478.553
1065.33
291.996
720.76
1036.67
741.577
668.271
1253.5
773.953
789.977
661.906
459
2626.36
1153.11
449.259
750.066
754.696
489.569
1155.33
71.8803
1083.14
813.461
1301.18
448.589
573.443
1070.56
1881.3
1647.54
2254.7
518.323
2252.56
820.771
2072.24
1407.81
320.028
1941.63
873.298
1786.74
1118.99
1102.77
1761.32
434.425
1142.43
242.401
887.353
1051.66
2317.15
698.474
1287.24
659.849
2054.34
1200.31
1307.95
521.689
1213.91
238.568
1573.7
956.808
1527.8
1118.17
1742.33
1188.6
1289.22
542.271
487.809
1122.45
1047.54
588.573
1393.25
196.475
3892.08
1983.88
416.689
2375.36
2438.25
630.487
4015.57
447.131
3088.21
899.288
1908.16
2978.69
2804.3
1404.72
1193.26
1550.89
1220.95
1893.25
610.393
275.926
297.837
921.075
683.02
1824.02
4330.85
2085.77
1091.25
814.032
1351.18
1372.29
1304.09
423.899
525.82
1158.1
2533.26
997.391
422.48
790.554
156.194
62.7635
654.143
1318.27
179.357
838.593
722.619
1521.49
225.065
700.864
1578.96
754.985
639.417
662.932
2544.16
1425.65
392.907
1218.58
388.841
2071.51
990.367
572.142
1843.96
778.319
1009.2
230.707
4121.43
1143.12
839.511
1433.19
1029.25
2911.86
673.604
2627.14
1340.6
120.86
1007.17
810.918
1891.82
1541.59
2674.47
1900.04
1174.08
235.986
3758.3
259.669
1841.37
551.911
866.258
108.049
3209.72
1690.85
1150.54
731.795
2140.85
16949.6
2036.99
712.079
1626.67
3051.93
1182.77
1314.08
582.771
885.64
1034.41
1837.98
2589.52
1143.28
1130.04
2661.35
296.917
1757.57
447.147
669.961
1237.2
513.589
1284.54
2791.37
1204.25
458.899
1009.24
1322.83
836.746
2910.28
3728.22
1291.28
529.844
1550.89
90.8905
1823.91
314.197
1506.2
883.123
2188.77
373.848
1364.99
797.338
1197.41
693.339
356.189
1205.61
618.639
1351.56
419.727
1608.93
1604.66
1614.07
2436.82
569.53
1043.09
1137.97
725.985
376.237
849.32
3679.84
2197.21
2221.19
940.991
385.935
917.991
477.528
510.392
500.689
812.792
1717.75
348.754
785.594
919.205
1700.83
1324.12
2970.83
3237.83
2273.18
1121.51
871.139
1586.98
556.911
1816.06
1657.48
2548.18
2229.15
626.115
734.598
1146.05
1227.25
672.644
1001.55
461.719
348.628
752.887
1912.11
878.11
527.051
912.531
1397.09
1593.82
1572.22
4102.27
794.72
1659.09
1233.72
2313.28
265.198
883.156
926.149
1203.54
76.3992
425.018
2197.16
1219.49
172.02
2091.24
1035.27
2159.57
705.568
1038.55
1671.76
26140.8
1110.33
224.117
1002.38
1433.62
237.743
1335.25
1813.95
105.743
359.333
462.378
5029.44
1477.67
1554.27
465.628
1411.99
827.979
158.54
1374.61
815.313
317.603
38.5847
693.157
616.304
214.004
1854.36
3695.51
1338.88
2361.38
586.095
999.925
580.444
720.675
2124.54
2476.08
503.984
812.136
1366.07
2539.29
984.001
394.135
842.41
870.038
996.743
566.2
613.017
487.194
309.152
1162.91
1298.66
1995.41
414.557
1305.79
256.445
2355.34
1412.09
1505.19
835.928
883.486
2216.03
467.746
522.617
-16.6893
4756.74
3342.37
1043.71
817.888
611.644
1208.82
663.859
1767.68
1758.78
510.412
1775.6
858.874
228.57
1651.17
1488.96
1027.46
2966.39
1325.2
2638.88
300.211
2254.44
1374.77
941.766
1005.31
169.785
1071.01
2074.69
2150.35
822.162
64.6037
30.1624
576.334
1693.89
63.5722
557.393
547.789
1811.4
692.888
1284.77
512.555
961.836
4884.25
1906.59
1660.97
785.778
1563.93
563.834
1298.96
815.579
1610.9
1061.71
980.524
1470.7
663.518
413.767
1480.49
780.362
1789.13
1392.13
1.11887
941.701
1510.59
1938.59
1877.26
1500.14
1193.01
485.136
2929.13
3833.16
1416.31
562.781
756.606
435.817
720.869
1004.94
780.52
975.18
1516.67
935.039
1513.94
2643.95
750.745
1183.18
1025.43
2065.32
807.169
866.922
177.789
1310.15
2003.34
33.4694
761.231
1353.99
2220.62
278.06
1849.22
59.4533
327.121
769.302
234.698
735.956
927.523
1106.61
1282.53
1636.61
1429.79
1635.99
745.995
2311.31
1418.65
2128.02
1858.81
1077.82
650.498
2395.42
464.705
1813.3
880.742
2398.5
3599.72
1134.93
233.031
2516.1
1336.39
802.064
1106.69
571.326
1207.81
1465.03
2179.02
2272.4
887.369
658.237
1172.61
1382.05
47.4033
895.738
1134.39
551.663
892.527
824.821
1007.95
410.062
906.293
1032.92
788.429
722.401
1100.77
1337.32
993.219
738.118
2217.93
2289.96
994.051
1322.6
1154.54
621.693
864.235
2133.07
1298.23
889.105
1251.6
1881.68
632.105
1035.07
1818.8
1589.68
3509.87
2071.04
1639.74
425.343
757.511
1116.51
2938.18
737.154
1320.26
1477.08
589.258
987.81
883.681
1727.63
2371.05
1813.13
412.148
1132.73
2884.75
67.906
1166.9
1859.51
5.48258
1012.86
2633.61
464.703
641.047
628.356
1132.52
484.324
1905.79
1261.63
264.192
451.816
498.465
405.794
599.437
2143.79
1550.55
2172.49
514.993
1235.43
449.873
877.061
1035.86
808.013
817.478
439.329
2022.09
1534.47
1140.25
1313.84
1072.55
158.109
3079.07
3632.89
1100.27
344.252
792.874
1859.94
1838.92
1128.69
197.319
1702.47
1506.39
1707.59
444.954
1223.21
666.179
765.722
372.692
491.183
2178.66
833.696
1850.62
850.68
1494.43
1677.99
2639.13
1062.22
1263.54
1556.85
722.313
972.612
1135.61
2224.13
696.095
1192.78
882.292
799.976
539.71
1216.47
1132.75
1545.15
217.486
602.896
148.937
1633.94
513.671
1138.46
376.11
669.017
1282.65
1352.93
698.142
751.125
86.6273
632.594
556.458
677.447
1260.04
1696.89
883.237
1097.84
627.057
688.429
1470.19
347.806
2186.79
953.021
1523.35
380.796
1969.16
319.625
1344.64
425.853
572.818
1152
2022.56
1220.88
1702.2
535.917
1549.97
1923.37
525.426
472.243
386.529
2395.25
1812.58
189.217
1843.29
2878.5
845.133
1183.94
3101.18
1064.17
1208.41
1481.63
413.214
333.678
2117.14
851.711
432.139
1060.47
1229.56
700.864
818.703
849.864
345.624
1377.49
993.817
42.277
464.216
1882.47
1008.91
1558.21
3368.25
237.941
1494.17
454.211
1257.48
1402.76
50.3398
1552.54
292.053
1373.33
2231.26
950.798
1054.55
598.713
184.762
1060.47
996.125
971.126
463.806
433.705
437.356
489.183
1352.59
795.961
671.851
1027.9
933.401
519.661
1286.19
459.833
685.887
476.967
766.233
414.401
1390.75
2594.52
899.25
987.274
950.798
305.787
1436.86
1983.65
663.172
1827.39
1844.04
317.077
1631.35
206.001
2972.32
1898.99
688.816
1612.14
1564.2
3295.52
1273.16
1111.87
1797.11
1171.23
854.69
787.652
264.825
993.234
1696.84
1542.05
1092.22
613.938
412.941
425.727
1700.58
308.232
1154.18
785.411
3554.84
436.511
469.312
311.793
1843.25
460.503
2053.14
2399.24
1551.08
520.438
946.264
2650.6
1305.21
1308.65
1947.09
2000.32
3384.54
297.057
551.447
463.127
982.208
284.795
1134.89
2238.62
492.809
363.131
365.541
2323.82
461.196
542.957
1384.54
1723.53
591.682
1194.27
664.206
1934.15
843.198
648.683
589.098
614.422
1333.82
856.147
1935.55
2664.17
2421.94
3051.29
1498.18
280.557
801.112
799.979
1648.22
1826.04
957.7
948.839
327.135
1443.47
2197.63
947.263
2250.63
4123.06
2151.97
221.721
725.242
1528.32
537.597
982.208
1158.11
1111.25
1149.79
1779.3
730.584
490.25
307.661
717.862
987.08
941.885
232.137
1083.39
591.326
2039.34
874.227
2170.87
1056.13
1378.37
705.971
528.347
503.159
1267.53
707.075
980.016
334.165
866.773
182.256
1525.69
2431.02
1076.8
2381.87
672.719
1019.02
1469.66
1281.42
233.857
1276.22
1681.79
2001.68
1092.06
3074.82
2573.88
769.182
438.23
477.528
604.568
1700.42
1859.99
453.838
1958.49
2723.82
595.4
563.105
1354.18
1804.48
1181.66
1087.87
1523.47
1809.17
976.44
2082.65
909.97
606.551
3668.87
1008.69
76.6971
956.44
1085.94
587.134
597.761
1296.97
2397.47
1619.77
542.251
790.95
1884.24
979.583
748.748
387.668
21.5269
1305.15
1930.85
782.533
647.587
819.406
1218.58
1389.59
2493.17
593.065
825.141
916.298
2479.51
671.46
1239.34
830.683
788.722
1523.81
1357.18
2372.5
2373.55
688.901
2791.13
565.013
857.552
573.217
135.11
449.74
1840.07
931.771
758.035
1963.88
699.822
354.897
2632.24
784.393
497.563
1994.44
2138.17
1126.98
1561.96
792.61
1010.7
1236.86
488.212
2133.16
490.745
920.399
551.172
565.904
1671.6
640.041
341.468
1112.8
1568.19
374.796
746.629
1713.07
640.408
775.469
759.723
631.037
843.159
572.077
2055.72
1186.92
1331.94
1907.48
2125.07
1393.05
1618.24
1358.96
1004.77
1445.6
1197.77
1843.02
886.132
1487.05
389.9
3355.46
1499.01
1930.47
1769.08
1678.28
1328.45
856.808
1170.33
593
805.9
486.77
1143.74
3747.31
240.914
1588.56
1178.24
761.309
131.045
699.936
763.411
1096.88
329.952
1139.98
673.477
645.15
305.213
1454.51
1491.95
1268.67
445.138
2237.16
1003.01
1684.38
446.204
885.911
303.975
934.857
586.224
1513.49
1413.85
581.846
391.857
734.37
3399.92
804.886
790.71
2419.47
810.954
156.581
1903.11
2786.18
197.215
313.878
1769
989.441
487.373
612.56
1645.63
678.772
2709.83
859.307
404.324
1399.49
1622.55
286.831
711.022
1029.04
1080.81
778.113
1165.45
966.847
1161.35
890.438
1852.39
732.005
370.11
1731.73
776.224
1316.51
1467.25
1265.79
349.275
3562.08
403.364
822.069
1307.55
750.065
2874.68
2273.91
58.9559
1012.55
1630.32
127.553
349.531
1443.5
544.294
477.585
941.428
1167.86
783.454
1035.59
1081.09
867.656
1525.23
1146.78
1329.51
1617.88
1363.49
216.875
2918.86
1401.16
1105.56
1349.99
293.214
1601
1274.3
1103.94
618.986
1647.89
2114.42
1079.2
566.2
1233.33
2342.51
831.612
417.479
859.801
635.407
977.861
684.017
1100.25
1564.32
1916.78
572.858
813.721
1196.38
2061.3
1540.97
2289.02
1903.92
913.311
923.398
1454.89
353.139
531.933
2092.58
686.709
1156.26
616.304
1129.1
1474.94
681.673
293.402
1227
482.669
1162.86
723.829
392.118
2319.95
1322.13
349.242
1248.68
1602.02
1002.27
1816.89
3063.02
50.0467
630.79
1527.33
523.86
479.497
172.268
2262.79
885.258
513.546
750.188
894.977
2804.64
739.704
1364.18
1520.78
1681.9
1737.81
2763.43
271.384
412.312
342.832
1491.4
940.026
1125.09
909.841
2496.35
5192.05
1020.6
1474.64
2535.79
672.753
878.058
1470.88
2124.23
516.164
802.915
1015.44
1533.91
423.853
866.619
2150.44
1746.81
1141.27
1183.33
1359.69
2048.8
747.377
519.227
843.427
2245.13
390.191
1485.06
635.037
1311.77
127.051
1648.12
4122.7
743.085
1017.36
1859.43
1376.38
1097.84
1202.4
2463.17
2240.43
1042.29
1576.18
1939.11
2112.96
1193.53
1070.27
427.251
442.64
799.264
832.881
1880.25
512.668
220.623
1009.28
1049.92
1219.37
3508.69
869.427
803.009
1241.3
499.361
1632.86
1637.81
515.302
526.729
483.488
1028.5
778.856
2127.71
2376.63
2317.15
875.366
42.2249
2080.57
882.539
1554.4
387.984
586.095
999.439
408.986
1043.3
676.398
2092.37
1252.54
776.415
1559.16
3107.32
973.328
800.205
354.396
948.638
3178.35
1879.33
1948.27
834.273
202.494
3846.9
1911.72
624.424
3031.28
779.465
890.233
563.267
74.4459
388.966
308.282
1593.4
375.722
703.441
228.516
1216.2
1966.01
519.661
740.943
1944.36
274.428
1084.78
990.153
1222.81
892.15
1549.3
578.316
925.752
4120.19
1010.48
1177.83
929.391
323.135
1546.8
530.413
929.049
905.735
1059.89
1123.6
1198.76
501.697
1735.82
765.479
1904.6
483.443
1664.29
1131.91
360.292
1134.01
124.049
1948.97
812.552
175.273
1148.73
1272.02
4068.16
1491.86
1165.65
1647.48
743.398
1198.25
1212
509.575
322.826
1322.96
965.4
2816.21
1017.26
1719.64
722.162
748.672
1139.75
683.046
923.667
530.324
2585.33
1875.68
1273.4
912.524
868.488
3048.62
872.798
1226.57
3477.62
1838.9
1127.22
1053.78
597.707
749.561
660.216
1398.63
377.642
729.483
946.143
2237.87
690.017
2119.51
1338.01
1344.69
1920.44
1209.16
516.805
1371.42
2925.4
628.627
898.797
710.917
1190.13
1404.48
1796.68
446.913
1122.32
1130.03
1868.8
717.621
1073.89
1227.03
379.919
443.313
973.576
1126.75
1997.2
395.288
450.442
1828.97
1469.38
678.956
2775.47
1307.18
24.8342
1415.15
594.276
1398.41
919.374
674.595
1416.72
1790.55
1631.95
731.532
602.495
573.778
784.463
907.225
700.864
1691.4
181.521
1531.47
1224.46
899.604
1304.91
653.223
285.793
3004.57
846.526
543.34
541.485
1011.93
248.191
1326.54
410.734
649.748
2000.73
1090.46
1889.02
732.496
1355.31
1166.58
659.525
2979.82
872.002
458.32
1301.96
913.704
617.503
715.341
1222.8
1241.3
1869.26
1142.88
1024.36
1263.77
2398.9
2530.79
228.083
1747.73
766.246
1470.88
377.047
684.946
1103.68
610.458
563.155
351.678
1423.74
938.768
4106.99
2124.89
1059.97
667.814
2352.27
457.367
1410.1
300.954
1459.65
3836.18
1224.76
1167.6
847.076
500.666
1498.7
2134.42
408.275
1544.15
1195.59
367.433
930.081
892.637
2892.37
1487.09
643.482
1149.97
1775.87
848.375
898.551
655.854
954.884
1116.87
1266.39
215.906
1974.83
762.843
3015.55
2229.62
425.019
1942.8
412.671
827.278
2018.07
938.549
263.488
768.681
1583.68
400.062
1605.83
2571.58
953.754
1124.49
1138.94
715.067
611.979
311.535
1266.73
639.965
1394.97
1297.71
2105.13
897.612
1205.57
2026.55
1193.76
882.425
1270.85
1516.48
2375.56
677.184
924.715
719.088
1372.7
793.833
703.77
1238.49
221.838
1266.92
2160.31
1974.43
2704.72
3408.28
1493.08
564.532
1488.56
1291.11
967.562
1929.1
1507.7
1147.16
410.617
271.676
503.331
1118.75
1836.11
297.539
1921.73
280.808
479.006
1228.43
602.376
2069.85
869.319
605.287
429.834
359.244
832.876
682.018
627.864
537.37
801.162
1164.23
1141.74
1376.12
3517.56
1719.06
1809.16
1100.06
996.084
247.848
1029.06
1910.03
2546.79
604.774
768.867
1316.23
1498.89
385.302
1325.61
808.642
1441.47
4019.32
229.522
3625.55
108.66
745
1156.04
2417.4
1123.26
717.819
765.667
614.177
653.403
934.607
1672.11
4292.52
1818.7
506.952
1726.49
1815.71
35.8395
1130.26
571.951
2306.18
969.355
951.476
596.495
1245.42
452.57
1178.6
2115.06
656.338
496.505
522.506
956.42
1974.31
229.437
1005.82
1193.01
903.052
979.99
1290.74
861.244
970.249
1430.85
1268.6
2298.27
903.18
3013.43
1068.33
1735.93
920.748
420.478
2324.31
2685.77
1146.14
157.353
1802.78
1644.59
1814.63
1144.1
1334.15
464.007
2513.54
2485.55
2908.88
1418.55
684.613
101.381
1039.82
1654.78
1183.79
614.141
1830.19
331.462
290.658
2338.8
955.51
845.564
1209.57
872.43
1284.18
461.441
1261.34
953.402
1680.54
1802.58
1665.66
670.795
3240.19
1251.99
703.319
1765.95
958.767
1505.79
1311.94
1813.54
152.685
706.276
364.564
438.268
534.469
917.33
2304.96
485.435
2838.38
449.259
203.334
1307.45
2552.34
2997.49
1128.74
2616.13
33.8495
955.308
1372.49
1716.07
370.065
2555.22
1714.82
319.458
568.305
2965.41
2290.69
1742.59
461.003
596.047
1685.59
1217.15
1058.6
2704.24
1860.07
803.711
264.097
1492.55
1901
1727.06
1929.77
819.406
983.238
518.564
2042.59
816.128
1492.42
1699.71
957.764
380.98
1527.84
1671.41
600.87
583.969
1223.19
1209.64
978.31
14.4434
781.985
587.124
1402.34
672.604
1068.63
1323.63
444.968
1362.14
1638.58
1859.06
600.952
1206.06
301.588
553.233
786.86
2020.21
152.795
2123.68
439.444
2704.13
2221.56
1915.35
976.95
900.599
1629.92
769.401
334.519
1955.09
1138.79
972.501
1972.38
1325.52
448.717
2524.07
523.983
1081.98
494.848
229.957
988.518
565.197
693.157
1096.06
694.317
2538.28
1774.79
1759.26
1833.88
370.126
2116.26
875.855
707.383
2604.89
426.367
1527.84
1326.54
280.751
1112.44
2435.33
1164.11
686.003
890.982
966.465
1160.93
1487.24
1705.15
1317.65
437.653
1060.46
2031.85
2209.38
625.451
619.799
437.097
1337.44
1169.86
1952.64
960.188
1196.21
2165.09
1818.43
491.82
278.877
2800.5
1329.51
1928.38
1603.32
274.526
919.088
2172.6
1305.71
1820.65
1358.05
906.496
1370.38
1583.45
650.967
1825.89
933.165
2725.44
531.048
1597.66
2061.21
581.193
2264.07
2155.54
951.233
1482.32
408.109
1879.29
579.185
1600.44
756.729
606.591
2017.31
2347.25
1229.7
573.217
320.429
304.594
1633.92
854.934
2228.12
1741.8
469.215
1342.39
1896.04
2514.16
2454.09
3179.64
586.03
159.734
1054.13
1106.36
1344.26
1930.17
1019.61
1782.82
1079.16
2029.26
1603.45
429.475
2349.53
1026.22
1132.11
1568.56
3892.17
2978.25
1861.86
2095.06
1724.94
889.006
888.359
387.444
799.709
836.769
1277.47
340.528
864.383
307.207
1166.58
1749.17
1060.6
1791.54
1289.47
1591.63
1038.81
1033.3
687.761
1810.09
1312.66
863.643
198.292
996.248
619.088
1636.98
1551.17
1104.93
1204.15
3430.24
1928.47
810.983
347.264
1535.91
2107.81
1768.28
173.642
1075.16
1919.48
2000.29
2277.85
2020.79
509.626
710.205
1093.12
1189.11
142.9
1664.37
247.737
1360.51
2842.89
881.796
2132.62
286.258
2054.36
192.591
636.787
1004.6
2106.05
1930.27
16.4726
1839.73
442.064
1133.64
710.758
1431.43
1490.53
1868.76
839.676
947.204
1888.51
1558.45
353.951
2205.95
851.821
1669.53
368.229
1612.4
1270.67
677.925
1436.89
3207.56
656.363
565.322
2384.25
2003.24
501.285
941.447
1752.8
1345.51
2447.65
731.573
3886.79
1071.05
1807.07
1139.17
732.957
798.289
1129.99
544.294
344.527
1429.55
580.205
141.201
567.289
608.083
2493.61
595.689
444.514
297.015
2439.89
1292.03
1599.97
1333.82
1436.57
468.377
964.179
965.81
2228.82
329.77
1132.05
482.217
950.839
2453.13
981.091
871.673
1464.73
1056.9
711.671
159.684
1132.03
599.877
410.999
909.104
856.158
968.756
624.23
614.752
561.019
903.998
757.175
1961.66
520.164
1084.57
3951.57
465.704
888.747
1191.26
2062.79
457.71
1005.05
1474.77
528.603
986.303
1726.6
640.909
604.858
301.02
1018.92
739.256
1176.02
823.103
2055.41
1274.91
783.938
2190.97
2096.79
90.7559
1093.9
5746.99
2074.34
446.205
2168.26
2189.27
1507.54
1444.39
201.559
2922.11
1500.57
995.567
241.615
572.499
909.588
2255.05
1836.46
1791.54
1098.89
622.169
861.151
354.67
1322.03
1405.25
825.508
1195.97
502.344
2570.15
1862.05
1051.31
733.755
586.437
289.402
1857.9
1506.8
1293.67
561.703
681.221
393.992
2387.42
883.594
73.7544
653.929
987.567
1353.19
206.692
632.248
833.938
1336.68
1235.24
1293.3
1038.59
898.759
1516.93
1011.64
542.724
823.634
1183.86
1842.17
1421.54
671.276
300.763
1311.7
465.564
319.29
254.925
1493.14
1025.68
1144.23
1000.23
994.289
2761.43
1429.27
914.982
667.833
186.392
1441.71
680.22
1574.9
1545.18
1842.44
787.305
320.826
365.379
1119.9
436.589
763.73
571.978
719.624
744.755
1467.57
784.84
740.632
730.67
145.118
1167.18
1290.48
776.177
1216.36
1348.77
923.651
511.98
1114.11
1379.17
1138.26
2398.86
1020.85
823.65
1914.65
761.309
541.466
2270.4
1198.19
529.038
1026.87
1287.12
139.8
1417.44
11715.7
1207.21
-22.3944
221.941
1993.45
3190.55
1320.45
787.285
98.4469
1021.1
1061.08
1845.81
917.214
694.103
3593.63
624.504
383.537
364.007
582.695
3400.46
1070.76
544.339
1011.88
1519.8
1362.99
2341.29
313.656
419.77
3882.15
645.493
1543.93
1704.45
851.627
1391.88
861.082
767.596
26.4142
2353.79
3141.93
2312.33
2384.17
755.103
1861.74
450.474
1380.7
1715.33
156.905
1160.49
797.706
599.149
2030.05
1830.82
890.847
1779.04
1322.97
905.756
697.131
590.563
590.528
661.906
1191.84
1341.04
1311.78
1845.88
1268.27
1517.69
1989.5
849.598
270.785
2282.71
2558.9
3127.26
456.394
1259.73
559.384
1621.86
2483.19
527.999
905.735
763.68
1063.04
1995.74
901.124
748.871
1299.65
1252.19
425.507
276.288
70.4439
1681.95
1730.46
808.284
638.23
704.132
655.083
2369.75
2570.67
1110.36
336.124
1174.03
1082.91
1322.73
2320.74
889.227
3817.57
1400.73
2206.66
1297.96
1585.21
1212.48
2041.85
383.92
556.958
1050.39
653.903
1322.01
308.045
985.811
548.585
1003.07
106.175
1058.3
1008.69
1216.93
802.96
954.451
1128.07
1832.95
367.861
630.373
1163.77
638.988
235.243
2788.31
1262.76
330.482
1057.29
5046.95
1065.27
3518.94
958.533
2203.13
112.621
968.856
2386.68
1223.5
2193.57
706.377
1455.07
683.547
707.57
403.958
2547.79
1846.39
2455.94
1203.97
1759.39
630.333
1473.94
543.793
845.298
2289.04
938.354
215.695
457.236
585.704
775.6
1257.86
1653.84
2077.16
1478.15
1816.53
604.807
595.113
580.022
691.97
482.957
1665.08
842.121
969.752
935.093
451.766
339.75
1201.86
525.426
1319.32
5332.67
937.504
1157.91
2110.4
1473.38
1274.3
1089.82
633.364
717.294
513.882
715.992
994.828
2895.07
510.865
3330.86
733.679
749.94
830.306
2305.9
779.058
3166.4
194.024
350.187
834.872
422.46
2314.52
627.325
1444.39
1610.76
817.532
1551.17
1820.16
1647.16
951.06
936.913
745.995
900.133
1690.88
1764.31
992.896
248.496
619.361
1147.02
632.361
906.277
653.802
187.584
1534.82
1273.49
2044.97
818.005
691.384
700.413
416.604
229.571
1451.85
1359.14
973.5
1139.31
288.54
1077.7
961.94
1350.9
912.312
623.309
1968.69
1240.95
2023.44
2234.77
893.159
844.956
1323.05
664.415
1542.72
1127.23
1787.71
941.577
429.213
3040.3
689.14
837.061
2866.77
847.516
1431.65
332.619
2128.82
1180.78
699.571
686.49
129.998
632.515
1437.88
964.884
1338.32
1838.82
570.797
2197.39
1390.49
655.449
1673.93
1890.5
627.417
2157.15
2490.23
1882.38
1470.84
1818.96
963.916
1618.24
755.562
350.545
1473.82
557.483
791.033
1060.69
1359.69
658.709
601.429
1657.47
134.445
1627.25
1384.11
1577.45
38.5152
237.068
2563.08
422.103
2981.5
3812.52
1263.98
1158.11
597.943
1425.1
262.068
1506.39
945.176
547.322
1869.24
7662.5
1267.75
2179.29
2473.73
1985.63
560.2
351.246
584.761
833.472
1792.64
883.125
1336.65
682.826
1228.37
1233.69
385.937
403.506
1892.79
2538.44
1174.78
2393.54
1633.39
1178.72
1305.33
1365.13
2505.32
1703.17
-21.3699
1867.49
999.191
991.475
1003.95
842.341
333.761
165.913
2436.65
1372.73
707.318
433.608
1168.59
1610.86
984.324
1356.18
1718.38
821.75
504.984
440.285
623.998
3624.56
416.587
626.52
56.9092
882.664
1012.47
1395.88
31.5005
529.133
1477.56
578.098
1043.82
1164.79
55.2601
2492.36
1749.2
1392.48
398.659
2030.65
1213.75
1692.72
356.87
2471.86
2235.68
861.013
370.062
1545.28
1200.88
2465.92
1558.97
844.284
1784.58
535.723
916.615
922.401
458.353
1086.89
327.072
1086.48
272.128
429.039
90.5906
790.233
292.738
4205.57
1046.42
2326.39
980.497
2502.67
2151.48
1274.93
578.534
1563.41
1076.38
559.023
185.467
455.942
253.47
2966.84
2831.65
1905.86
456.383
652.105
831.612
1445.29
1603.76
1047.21
1050.29
210.542
478.806
1081.65
220.066
445.475
494.931
1772.83
1046.09
890.743
608.231
788.43
528.925
535.843
1275.27
1336.87
489.991
583.386
1748.44
1053.77
392.261
3040.42
167.263
1353.31
1089.91
346.633
755.178
567.368
988.021
1729.37
2421.39
1169.02
883.436
438.23
623.705
1329.36
446.947
1952.87
411.221
10117.5
1102.84
1728.99
2093.08
1150.85
302.72
350.187
1112.02
3802.53
760.383
1018.65
2146.74
991.821
752.728
282.844
2197.31
2617.06
491.557
648.307
2183.4
1881.17
445.672
1249.04
855.708
840.879
2135.43
1642.5
2844.54
1519.85
710.655
1771.88
1520.97
1009.87
1274.54
965.108
2253.62
1818.2
919.205
768.221
514.192
586.066
1549.01
990.442
3942.39
627.26
1647.74
876.923
1481.42
1488.67
638.042
973.192
1088.71
3513.81
1128.3
828.882
1762.31
1186.26
3060.82
1171.52
174.485
307.283
1958.33
335.156
1356.47
270.984
2493.15
1117.86
875.503
613.62
1356.27
211.947
444.117
791.851
293.965
1262.16
389.66
1078.38
1171.85
1519.04
1580.77
135.372
2360.26
2053.67
344.47
1271.74
1040.42
3332.18
1128.99
1281.31
541.358
1583.32
974.875
1192.82
1139.29
1346.38
1235.71
1318.03
752.548
1116
3040.17
299.298
219.704
5019.42
1377.99
329.715
626.054
1246.8
1010.7
1739.82
1011.97
1278.31
1690.77
674.6
1539.69
822.646
273.14
1938.6
541.247
1472.26
193.675
1095.37
450.09
1895.57
449.528
687.96
681.281
1394.67
413.207
230.364
1558.14
1281.37
1601.01
377.735
137.841
1376.5
872.668
336.78
1494.07
1407.28
1321.88
782.345
867.572
468.451
674.78
2926.1
2053.06
605.795
1293.34
1468.47
196.708
2148.66
1015.67
650.689
500.474
577.963
933.461
1145.87
745.577
865.46
1044.97
1361.22
581.055
1097.13
857.552
1424.04
30.1624
673.785
383.92
433.269
298.772
2317.04
620.877
846.251
571.073
1785.05
498.941
861.931
947.312
1171.96
540.283
607.314
379.106
884.201
538.171
2314.57
378.008
761.974
758.749
1207.08
1141.27
265.239
75.3228
428.083
2393.88
312.482
1451.09
5177.2
313.409
1187.51
1318.79
1861.39
2612.31
1219.05
1220.68
1271.48
2313.15
472.809
838.395
1082.29
729.483
2557.84
1038.46
967.833
207.266
584.085
1678.32
26.4033
1481.63
19.5316
2016.35
1510.55
1516.68
1018.65
1949.96
939.347
3750.44
1009.11
1108.12
1081.22
2402.49
271.856
1164.38
2558.57
1167.18
1226.29
1039.15
1261.56
1192.71
1372.92
556.775
1731.6
2083.08
1512.11
1057.89
1369.8
737.303
948.329
409.108
668.215
1616.8
1882.6
739.61
1355.39
989.367
956.44
577.764
1330.47
410.355
699.571
1908.38
453.503
1078.54
2509.57
2734.62
1813.3
803.085
414.098
334.984
167.18
818.529
1005.98
47.6664
1423.93
851.472
1755.05
1229.48
471.712
1202.16
2577.02
1221.01
355.809
2047.39
717.621
1715.57
1451.23
840.968
3472.13
91.1828
1307.55
593.939
1612.61
3214.88
613.634
1400.85
564.408
1540.58
1391.36
1198.85
1509.51
119.062
539.467
2247.37
2901.85
2645.01
1386.86
1225.15
319.639
1099.24
1387.25
1570.91
1592.82
1338.99
1102.5
26.1165
1300.72
5585.26
984.466
1119.5
669.239
1325.33
294.165
790.787
4683.22
1505.26
1101.51
1296.5
1144.3
1263.77
32.7784
1239.07
722.836
624.95
687.535
590.508
1934
255.868
1877.55
1900.86
3057.65
1101.43
1065.5
619.377
1863.26
1307.96
866.727
1091.57
1203.7
1922.67
885.104
787.689
557.285
622.422
2824.41
1355.31
1815.18
1559.15
596.938
502.179
1149.19
793.766
2403.09
899.366
2903.1
2733.87
1086.35
497.004
368.043
5453.01
855.879
656.038
903.556
469.331
1250.65
2870.11
2340.8
1204.04
883.789
1608.13
3298.32
2537.22
1325.32
87.0025
808.421
236.184
1358.21
3418.86
162.527
1405.99
859.55
2718.72
796.916
1500.99
570.576
857
1053.1
592.139
69.4567
142.973
1552.41
2347.29
721.748
1525.69
4130.8
1404.76
44.5038
884.947
2969.96
1331.4
3221.22
1008.89
726.183
676.852
73.8893
2116.71
902.529
839.759
2391.27
555.719
1249.74
798.712
1316.29
1109.5
1108.93
807.225
1175.42
1413.48
165.827
5296.93
1217.84
953.541
735.28
1175.96
3609.55
1293.91
222.962
1261.41
452.34
4691.9
368.614
1383.04
1610.61
737.895
2702.96
923.398
1500.29
1708.21
809.887
853.138
1473.68
1671.55
344.706
662.124
256.929
1160.36
622.284
1649.04
957.814
1286.3
825.703
1610.72
2904.86
168.089
2879.48
376.541
610.998
1300.11
1762.98
1275.4
740.696
745.232
952.934
772.781
877.615
2489.57
1953.9
997.922
2246.45
1011.01
1645.18
671.093
3787.45
1020.49
123.425
1414.77
2973.06
479.274
1089.39
1806.3
585.828
1185.06
1756.92
1638.03
1657.56
770.418
1490.79
543.333
598.623
365.495
1309.48
2283.66
2028.77
891.117
913.11
567.29
358.385
713.054
1962.81
1202.14
675.215
1383
337.876
1405.25
1318.59
1061.37
1710.07
268.305
672.884
139.566
1202.27
1493.37
2526.6
551.771
654.747
880.863
1397.57
156.109
1897.91
788.142
467.082
217.252
1008.8
1444.84
599.817
489.676
1445.49
131.163
1441.97
3802.18
1918.06
1564.07
607.375
530.324
1575.83
456.31
406.526
884.072
1420.98
2400.03
1004.36
1534.79
815.335
3087.13
1003.21
4618.39
2747.85
558.212
603.646
650.661
930.352
1682.55
1414.16
1507.4
4385.3
1781.61
1085.47
517.191
2026.03
302.839
1078.26
948.131
761.666
-13.0665
1195.17
1349.89
1313.2
1264.15
1304.79
1375.42
952.934
875.855
9179.99
2287.88
937.952
860.291
983.332
495.639
1009.35
406.85
712.109
158.417
973
1273.4
1144.91
1008.3
1129.57
1702.21
1110.49
596.888
1870.76
480.427
1168.4
627.692
835.768
379.249
1082.29
429.632
1256.44
383.825
448.821
955.868
910.745
1558.98
163.221
2100.79
898.038
1014.78
971.465
653.562
328.523
3095.13
1414.4
769.401
818.028
84.7726
659.119
1537.59
236.684
429.041
866.872
449.383
2900.79
547.46
435.144
858.259
452.731
379.546
755.178
488.582
1567.75
738.26
416.678
465.347
3.92997
1381.28
2503.5
905.138
1069.83
1901.22
786.962
3327.17
1731.69
3183.52
1350.36
677.473
2175.24
1499.69
2480.3
2984.18
714.879
622.742
586.462
393.488
1074.65
2163.79
1951.55
601.889
1422.51
512.421
4746.46
1747.73
421.417
1825.52
2868.32
4633.6
552.703
943.354
798.404
2122.49
687.266
1865.63
2349.43
1972.84
1605.94
3171.83
395.308
1223.7
180.455
2228.85
269.844
1107.21
1041.23
316.164
475.024
1560.85
2526.42
1149.8
1204.76
1424.65
1692.98
1820.28
1605.56
2184.32
1368.51
2534.18
309.081
8824.01
1054.08
982.562
2051.98
971.348
407.36
597.806
964.785
477.132
1666.96
1863.85
532.183
2402.72
1339.2
2187.94
986.432
4242.06
98.4853
1738.19
1283.09
1642.35
1670.65
1722.82
1540.36
1945.21
1120.81
1280.57
350.429
788.062
1004.97
1458.22
1943.77
2513.94
1814.74
150.239
1074.64
1521.19
831.315
792.483
1270.58
1406.55
1712.63
1576.45
1885.36
4277.18
40.4029
421.148
559.506
510.974
207.469
1808.33
293.02
259.481
815.153
421.781
671.46
718.349
123.667
2446.13
408.188
1216.92
626.857
1193.87
1726.82
454.845
623.075
720.745
2475.39
2790.66
1830.93
1786.98
1362.18
724.302
1414.77
478.682
967.716
1298.78
597.34
437.705
2080.65
1256.85
1946.6
423.399
1432.7
1040.92
3065.67
1294.62
329.08
913.317
522.959
1445.71
351.771
1627.57
1088.59
833.923
720.637
1232.87
362.055
561.258
2543.81
483.561
352.886
1223.25
102.135
1292.46
773.85
1930.95
1121.51
3654.13
1465.16
2156.29
1509.27
669.961
1188.96
2405.53
1755.75
1330.55
550.097
428.897
-10.8842
1406.46
455.45
1525
849.514
2158.1
1320.38
1963.08
825.817
1066.78
1601.36
1944.07
1037.17
1397.69
1994.32
901.52
533.556
675.549
23.5922
543.656
1163.76
1459.63
1633.22
974.368
997.799
1400.63
1901.69
1267.68
1997.45
286.374
651.42
800.873
683.079
3055.04
400.497
1522.63
878.901
3516.74
472.001
190.193
765.414
3142.32
1561.66
1282.91
1927.9
1339.02
3498.23
1195.51
536.892
1241.49
242.306
114.198
2084.54
784.047
691.509
1226.45
546
1005.42
1049.57
620.068
320.643
1461.74
64.7137
305.209
1321.07
595.466
1034.59
708.817
365.54
1644
818.415
124.126
111.479
800.892
478.747
592.757
490.885
2479.32
522.981
570.26
118.648
864.86
2348.22
911.267
1457.76
3032.47
1640.62
1973.03
449.021
4823.94
583.938
482.63
1405.29
452.01
1691.11
5153.19
1455.32
768.807
1410.53
1059.76
1259.92
633.314
434.718
1334.31
1212.99
866.051
884.756
1708.09
983.583
1360.21
2787.86
338.251
588.551
1134.61
518.869
105.125
768.103
338.244
563.948
938.42
1607.12
1726.45
284.718
638.042
1385.49
26.1165
1216.2
1354.03
1546.58
577.143
403.739
479.402
1445.55
2271.68
813.439
1538.06
624.95
502.427
1321.18
108.432
623.102
629.54
1681.74
839.634
655.436
598.875
2418.58
3606.64
365.883
1481.74
1112.64
2461.09
2335.95
1180.78
868.237
864.526
3306.54
1649.16
2835.2
298.174
1540.41
1247.83
552.491
3136.23
667.481
2084.76
1294.43
2043.62
475.242
2546.61
5408.73
1143.14
1039.23
4880.43
758.035
845.058
1157.09
1344.4
1976.65
564.655
808.77
1954.13
1785.14
615.629
1482.83
1218.02
1391.37
1934.68
1653.85
1377.53
2197.21
1776.06
143.315
3759.13
2119.75
1362.81
1563.88
1776.47
386.853
246.55
709.431
237.068
2462.96
524.092
628.25
735.543
1904.91
3012.18
384.063
897.612
1304.89
1280.57
1389.37
1793.95
1598.78
1340.32
559.553
1065.59
1616.36
1942.33
1292.33
166.544
723.567
1491.72
827.459
803.711
1462.13
902.338
1098.06
948.976
2213.32
685.421
3385.12
1067.39
764.102
437.593
1741.45
836.272
627.673
677.447
782.345
3368.25
2372.45
1845.89
1844.63
1223.74
326.765
2211.28
1739.77
545.932
777.919
957.357
1669.24
1005.38
1020.6
513.671
307.311
707.518
969.252
912.524
1162.72
1018.32
715.406
2211.96
418.964
2038.05
2358.01
2064.57
1115.51
822.575
1337.12
1172.89
1345.5
1508.24
-8.31703
923.522
2282.26
1033.25
944.711
1612.01
749.721
1239.56
1506.2
1338.97
1266.1
2438.12
1074.84
1898.17
488.985
1275.16
2094.03
404.311
1384.09
1629.79
1247.58
645.117
1444.77
326.753
2331.89
1617.2
1521.68
2033.24
1156.93
339.784
897.859
1558.93
658.716
2020.56
1733.61
610.392
576.224
913.774
599.665
284.594
1342.74
369.045
534.904
799.051
646.605
1388.2
1968.82
1204.51
2105.51
948.717
339.066
2131.48
3293.55
3015.07
1507.67
2767.23
2226.14
1115.03
1750.11
1034.34
1061.52
1921.62
588.509
1067.73
1256.67
805.332
160.33
1514.69
1099.43
1183.86
264.104
818.002
539.346
932.046
1834.89
490.988
970.143
1184.27
1083.59
1197.48
1343.87
1550.75
556.656
1370.62
568.633
706.381
308.845
1049.59
524.835
1576.09
1406.46
406.401
1064.39
1804.61
998.812
814.032
439.003
852.44
1104.64
975.633
956.42
1074.76
1357.14
2673.22
2744.52
1747.73
447.654
1422.59
837.671
1881.92
135.845
151.653
3322.23
1252.92
192.512
731.821
1076.15
234.696
1504.74
1132.6
1833.39
178.851
959.22
2349.72
488.376
2386.33
907.967
1475.69
1861.83
1218.32
912.634
794.964
1021.22
530.122
959.971
2369.87
516.725
773.149
1614.51
564.534
1911
1055.77
789.842
1473.57
327.841
678.528
1008.79
624.646
1745.44
1167.28
489.363
692.345
346.401
422.784
1636.71
380.749
1586.26
664.74
89.1845
1418.85
2190.52
922.836
1591.13
1047.12
1310.53
544.836
2352.39
3803.71
405.236
1493.49
900.461
1786.65
3897.04
922.592
1188.04
1609.76
1809.02
1567.3
244.583
457.743
636.922
871.673
1512.73
2897.24
342.653
908.563
1601.57
1812.87
1338.4
3223.49
821.642
55.4513
413.921
1745.66
783.418
1310.33
958.56
2734.96
1067.73
2251.8
2371.73
1597.93
938.355
2112.51
1347.31
566.877
1445.57
870.427
1462.59
986.63
889.361
885.141
1603.9
926.435
1005.42
693.718
1988.48
2367.75
1230.71
1489.64
1062.56
1507.74
2083.82
1706.2
2967.34
777.25
1460.46
669.138
372.442
891.503
648.287
1514.91
1524.48
9883.76
4181.59
442.861
1628.54
1609.36
354.876
816.388
1230.52
1193.2
352.469
527.481
820.889
1872.69
1980.05
1153.47
1884.79
1733.12
562.946
1616.96
1676.53
1265.64
2737.06
1520.75
1201.03
1418.4
397.662
881.509
2874.3
1458.96
1832.19
653.497
673.228
514.403
510.412
2007
1763.61
1211.19
1857.78
2011.56
1971.5
2158
1186.76
1188.35
1291.17
1987.59
648.358
963.2
953.426
874.13
1916.87
1259.01
1895.8
778.051
2563.82
981.022
1639.56
1180.84
1778.45
634.43
1699.51
2124.23
1272.34
1010.92
817.791
890.743
784.407
2549.76
1138.88
290.918
553.758
857
2053.86
1278.23
1962.69
354.886
401.029
788.062
397.773
783.592
1115.27
978.623
280.221
503.65
1657.06
350.055
632.375
3697.23
1041.62
1414.16
1484.91
1385.03
1621.87
1560.11
236.822
493.994
1500.15
1261.3
471.688
1197.39
373.389
2691.26
879.228
2144.37
1022.03
921.92
590.265
1767.36
1244.92
4136.75
1354.93
1421.01
903.532
2592.03
655.86
1177.99
101.131
1038.16
1127.75
4073.1
695.455
2394.53
1287.09
1279.38
1274.74
363.353
1279.46
1382.89
2195.02
1315.03
2548.84
901.682
1178.52
629.17
2097.89
523.511
1145.97
674.978
502.344
1232.15
1989.49
1836.55
1012.99
513.23
3473
653.903
899.41
796.239
1808.92
401.612
1848.88
681.643
663.859
887.661
2077.79
446.937
1565.51
875.741
795.148
903.881
826.162
637.829
1250.92
1591.4
1601.25
1220.19
133.419
373.851
887.229
1586.16
1499.3
1247.64
984.446
314.017
1550.89
2567.91
1738.58
1076.15
1632.98
1189.02
912.604
918.874
490.984
1477.72
4338.93
543.711
1090.9
856.809
3070.71
2228.19
526.139
710.659
1395.74
1047.7
990.979
1615.43
711.022
736.684
985.457
1328.35
817.739
2062.39
1008.56
1530.04
2102.15
1748.26
1306.19
1014.23
163.839
1512.93
1159.22
831.569
507.032
330.275
958.875
373.377
2945.89
1190.94
351.002
1505.69
1969.34
960.168
997.804
35.0542
306.576
951.778
648.604
621.926
6076.08
1273.4
1272.34
780.998
632.122
469.564
1187.64
443.313
373.875
2841.52
1239.99
434.231
663.858
631.421
952.934
1828.07
752.052
378.441
363.503
1098.75
446.006
1473.97
1672.14
1622.68
939.139
448.099
686.269
953.836
821.826
1060.65
540.119
687.345
2004.86
579.185
1878.63
1219.72
175.804
1031.38
1022.29
1788.17
1645.52
1576.89
1882.67
1085.05
1444.03
1079.2
440.766
724.776
1623.99
1277.27
1452.84
3056.46
1213.43
2502.54
1479.5
1544.78
938.841
1611.81
1702.23
888.995
1003.1
1111.06
1246.49
796.675
3332.45
612.756
968.822
1476.29
919.107
2754.58
1389.8
360.134
1353.17
511.067
936.044
866.922
1926.29
2003.55
631.524
908.043
579.447
1185.32
1314.77
1644.49
1176.36
380.874
112.142
280.751
152.719
2236.07
1641.78
370.077
1119.92
1246.01
541.569
3727.88
686.82
1003.42
1050.18
458.659
1722.83
1131.42
3498.04
596.888
1659.21
2274.81
1755.64
352.506
1141.62
2622.62
2508.6
1809.59
965.202
1904.72
4182.34
312.944
916.272
506.793
3405.88
884.611
1089.39
72.262
1834.19
992.316
609.51
295.963
996.038
1451.19
2021.06
1478.34
2658.54
1426.81
1076.63
871.755
1501.93
516.254
1142.41
567.595
376.865
1306.19
520.112
1024.85
2495.29
1843.93
1726.07
942.168
332.271
1429.09
1966.93
874.25
684.474
810.035
1541.39
1239.42
2754.81
1458.57
793.417
845.183
521.945
2889.55
991.741
996.21
755.18
472.194
1300.99
737.945
1373.3
1219.62
412.277
1167.18
1140.55
572.509
586.896
2282.71
11312.7
747.199
1568.54
1733.68
1406.24
1059.96
977.289
1320.25
1021.22
724.185
1316.29
160.682
1368.63
2049.39
311.535
407.994
626.376
1930.84
1208.41
890.363
1401.9
1093.38
1174.49
1052.24
692.634
1714.01
1636.12
1468.07
1866.42
2302.15
1839.85
2535.09
2453.59
2347.56
963.708
919.201
1642.5
1489.58
1446.42
351.569
2052.75
1135.13
864.83
1119.92
1922.54
1233.31
1176.88
2274.24
830.571
1204.06
1602.18
519.912
1127.01
379.948
398.35
522.348
1727.05
1170.35
803.328
602.897
766.931
782.151
1303.03
459.081
2063.93
1366.88
2406.28
788.062
1464.12
1380.93
1203.38
144.5
1806.96
1718.46
4326.43
307.278
957.346
1660.06
1359.82
1221.99
1472.03
1537.84
1639.56
937.21
1809.47
1174.78
605.684
415.081
535.837
671.711
2655.6
768.929
113.379
1263.56
158.649
3972.47
796.916
738.262
732.876
1479.18
2673
2669.36
895.782
1147.88
1117.76
939.554
2356.01
2483.94
763.63
1426.13
1434.66
222.75
2302.27
1874.86
337.384
1242.02
390.367
526.096
1408.65
1223.21
1342.27
2125.05
2667.7
729.677
481.751
753.919
3780.57
512.307
588.435
917.373
471.906
1674.66
956.659
668.271
1289.53
1325.96
1801.34
1010.82
945.577
580.444
315.877
884.999
2072.16
3235.3
693.956
2344.34
1660.54
487.801
662.233
901.405
1790.09
788.918
267.236
982.657
714.938
2418.87
1432.67
490.235
917.414
681.896
1034.34
1627.39
567.894
1246.82
1215.44
1186.72
1937.14
511.068
1210.62
608.8
4514.55
4.56478
2412.79
731.573
1270.6
1929.99
306.592
705.568
465.082
919.178
1204.78
354.376
1036.09
430.073
108.55
759.695
3481.53
1048.16
505.171
155.031
701.935
956.709
373.379
1613.02
593.939
827.372
1035.34
1690.34
3165.84
675.351
2264.83
913.031
353.406
835.765
1795.28
123.215
350.838
847.893
1189.73
872.956
591.45
1299.37
1450.84
721.252
1226
2413.65
701.599
1189.54
2588.65
2161.85
934.607
470.251
1039.14
263.035
1009.76
799.471
2395.7
338.251
2927.6
846.005
1843.53
1874.95
604.553
350.628
91.7929
1635.8
1699.63
1142.1
729.573
400.224
1068.66
770.102
1781.27
2470.69
2058.28
610.88
46.9679
997.547
1374.38
1216.5
1375.76
858.259
2278.07
1013.8
1333.45
1877.34
1831.06
617.214
388.851
3167.49
125.657
1097.21
674.416
2099.13
891.792
440.766
947.315
369.045
757.175
2274.63
1023.8
654.489
1477.99
1199.1
852.341
1739.78
1789.18
1167.3
569.452
678.772
2.7862
771.969
1175.74
1324.14
379.595
975.45
208.461
527.84
1393.75
1947.59
646.413
1181.57
1082.2
969.444
1709.26
1672.25
62.5314
1360.55
632.515
1237.35
301.957
1392.79
1375.5
2178.75
1316.41
934.404
2101.63
1176.14
601.328
1000.93
1744.72
856.302
1130.11
1968.82
1391.91
1230.42
628.747
994.483
1154.12
929.178
1266.11
1649.27
1551.48
1332.42
973.636
765.531
1083.06
2541.93
1128.24
171.927
604.011
1370.99
1279.15
900.487
1291.67
351.678
2416.99
1580.65
455.096
1136.6
2001.6
2776.29
7737.47
1597.59
662.649
117.819
359.998
1060.69
647.548
692.443
801.954
1923.49
962.443
987.116
2632.22
1112.26
856.888
1090.06
1620.93
1147.79
667.719
436.592
967.6
394.241
1360.55
1121.65
823.53
1515.82
1772.51
1682.16
1187.2
1089.15
954.7
2727.87
1307.85
1361.57
472.119
786.029
767.191
1067.39
734.117
977.422
982.946
1955.97
504.562
1645.29
583.743
514.16
576.198
1151.23
1399.81
1064.4
924.459
382.997
841.927
1668.15
1525.19
529.133
1800.02
821.155
1631.47
1298.59
641.315
1709.84
-0.759735
734.692
490.428
907.839
1150.54
1590.2
1769.57
1524.66
1826.7
170.98
2268.85
2001.94
2459.33
1802.73
1512.31
969.008
294.773
1715.35
143.383
864.416
1397.79
1152.91
1552.81
620.245
769.846
2099.05
871.423
662.296
635.484
2312.08
1185.89
606.591
1605.02
1356.52
988.752
624.71
1618.24
850.92
1279.11
893.666
212.13
752.413
1898.28
1036.41
469.903
1484.82
186.58
773.473
188.634
1346.02
1482.27
207.956
204.389
791.438
768.346
724.204
2173.62
518.758
2293.1
1424.38
1164.6
1110.77
744.89
801.222
2370.43
1953.14
2988.17
679.11
2134.61
293.388
1126.75
640.284
885.468
124.354
413.154
2065.77
989.623
742.674
832.667
706.502
711.226
665.034
1460.13
1085.44
551.96
805.375
227.15
837.306
806.599
1281.47
2838.06
1079.95
939.694
78.8254
942.524
841.712
1141.95
551.79
334.703
3443.98
1751.26
955.003
1056.73
1261.42
1278.08
619.437
281.47
447.756
1314.52
789.68
1458.58
797.526
349.934
1324.12
611.385
1706.72
699.465
317.626
1355.62
1055.65
1217.08
269.507
941.9
1363.09
1115.99
1772.96
2328.39
2403.87
968.122
2726.94
1126.28
40.3509
584.445
560.706
679.324
480.459
1318.03
3039.09
1374.13
400.085
1175.9
395.308
1647.85
2275.8
1182.51
666.108
370.31
1317.78
1351.3
915.345
1488.89
315.947
979.889
457.449
532.595
1898.28
1895.48
433.608
1667.97
686.47
703.822
492.039
1942.47
1691.73
3440.65
849.618
1591.94
719.521
1064.59
1773.41
4515.31
1392.41
982.243
3369.77
1488.37
730.822
1138.64
938.838
1155.41
910.726
2262.39
597.432
1015.84
1169.02
521.805
1403.37
1274.01
1440.2
583.148
1469.36
250.572
1539.49
50.7771
929.5
1327.83
228.372
981.049
698.881
1280.78
1143.74
1157.33
503.185
1266.22
3833.79
879.375
514.354
435.335
395.308
2396.86
1049.59
1089.38
1632.01
1550.97
293.001
966.063
1143.49
1091.51
1031.62
1131.17
1731.6
1027.98
931.771
12.9724
1177.71
714.071
1071.48
1507.8
1093.94
437.691
119.002
249.69
2165.77
1103.27
1518.43
770.102
2350.99
1696.89
938.787
1457.96
943.237
630.641
448.373
2891.42
316.914
1751.19
1419.79
270.179
864.122
3339.32
481.995
1355.86
736.362
479.274
1081.9
1069.27
2004.73
714.955
464.122
1716.09
1929.32
1213.19
1085.94
1648.12
1343.35
943.774
381.082
1269.63
1348.56
4079.58
1179.15
604.361
495.549
1454.97
914.596
1316.98
973.202
2058.77
501.733
2088.15
713.88
559.381
5004.42
982.87
665.845
912.55
417.851
946.52
367.861
1123.15
1383.04
1284.69
2987.73
563.834
1147.16
536.798
513.193
115.834
1164.91
737.154
1685.7
620.63
1038.33
825.91
1219.03
603.202
41.4068
397.266
2103.7
824.949
797.39
1620.92
1662.35
306.859
2253.68
1477.7
1403.03
2979.21
1352.11
707.383
689.591
851.513
1291.21
1140.39
148.523
1268.48
494.95
337.692
638.993
1859
820.771
659.313
1238
935.253
701.701
396.749
1047.78
653.17
490.859
557.393
802.152
1097.72
1853.89
887.661
179.358
1476.62
1050.14
1275.22
1619.74
1028.74
249.185
500.492
774.534
1652.01
1238.99
962.381
849.767
387.176
752.147
30.9044
1066.66
964.155
1844.04
1841.33
1750.11
1800.02
1323.89
1947.72
816.576
1399.09
334.519
818.415
1422.85
1089.74
431.701
601.455
927.597
1778.6
1183.08
1829.07
89.0356
1016.22
1788.22
2209.46
1204.96
1777.43
1699.02
1715.42
993.569
650.395
600.587
712.322
37.445
1768.85
363.423
1143.88
260.547
1974.43
1282.8
412.734
1631.76
1044.29
1472.05
1207.56
2356.25
2949.66
1454.86
840.536
1808.95
1306.46
1765.57
447.833
2691.09
1256.44
494.452
1579.48
1920.16
3752.8
526.707
636.109
810.918
1889.94
1791.36
1469.45
1225.38
2069.33
1790.65
949.073
523.563
545.915
999.925
917.776
1488.94
982.45
642.158
1421.86
1139.87
1271.53
1216.15
269.8
641.475
1158.75
1559.91
1371.8
951.106
1102.77
1440.4
754.294
1184.72
215.612
1254.55
1123.89
150.811
1058.08
59.7227
414.132
1434.66
621.926
1956.89
1018.41
643.503
1729.82
2483.58
301.585
6174.08
570.382
1337.02
964.842
1496.62
1033.53
1296.23
1553.77
644.856
1092.54
1239.75
434.835
1432.35
986.793
859.55
757.561
895.775
519.039
445.962
287.419
1131.91
272.554
1429.55
724.508
622.836
2457.82
1523.93
879.738
638.068
1597.7
513.23
2644.67
1846.87
239.734
617.266
543.531
914.057
461.582
1680.52
2311.66
712.585
6.99736
559.269
479.733
335.099
1462.69
759.311
1233.23
3727.38
597.776
303.765
1164.48
934.399
1214.13
1192.27
1796.15
1381.89
2088.76
2165.9
8.53015
1102.39
685.262
829.659
1578.4
700.78
2136.98
1068.9
2218.87
1054.18
1007.19
1849.34
550.021
343.268
840.903
1583.55
1111.06
371.977
646.407
1423.8
1563.53
124.736
4082.75
2223.58
2320.53
1495.48
1259.1
586.197
561.162
256.354
1755.64
113.131
299.829
1983.72
793.201
1416.53
772.347
1199.76
257.562
1067.86
3230.98
1957.33
999.981
436.621
763.657
1632.17
334.379
647.114
1437.83
1056.33
92.2674
877.878
132.7
1463.96
875.283
1241.43
2096.53
1322.32
1010.09
270.861
809.333
1132.85
724.088
1055.15
5143.37
615.132
1702.56
662.211
816.972
1156.23
661.662
2622.36
1627.27
639.744
1006.35
2421.76
397.499
465.129
1405.48
865.748
1455.71
171.118
1036.07
1665.42
1607.11
1471.94
1665.49
1865.8
1092.76
1905.89
1528.04
801.523
1808.33
1203.85
880.863
1321.78
1395.35
1003.05
2228.26
906.551
1739.42
736.893
2185.13
959.251
1176.84
246.374
850.005
737.989
2317.86
1516.81
1326.82
1147.88
663.891
26.4692
1568.53
968.003
1684.71
562.608
1163.36
359.425
657.496
4259
1383.71
1554.52
871.755
1654.89
574.265
570.602
2289.34
588.634
1093.58
2820.83
1718.57
2139.7
1715.33
586.066
252.159
823.65
1059.29
1037.59
1927.86
194.763
53.3827
1499.92
330.695
918.844
1898.31
2869.13
682.742
559.159
938.606
1105.34
950.798
269.96
1194.88
635.061
2730.69
618.406
716.889
1527.1
1294.02
539.585
1246.95
893.982
870.614
938.39
971.702
1278.55
2999.83
648.865
354.059
4740.42
390.472
669.593
412.411
1153.13
931.39
1170.37
1425.9
315.04
1188.52
839.513
918.222
385.584
1150.28
799.167
1475.47
804.156
1596.41
2652.12
1479.54
402.983
1303.77
907.839
2904.56
413.284
800.337
542.025
1312.14
813.729
589.832
424.336
2033.33
339.872
874.175
343.07
647.097
1057.55
302.539
2434.11
1035.13
875.99
1987.83
947.289
2026.97
52.2265
3009.93
7147.65
963.006
1571.26
1153.25
944.581
840.629
1043.21
1058.71
653.084
806.708
3615.63
1652.81
502.831
1192.59
562.199
291.435
836.305
1081.08
2297.8
1059.21
2149.49
1349.26
997.988
1118.75
692.931
683.639
159.394
1201.45
1077.07
2489.09
1474.33
1997.54
778.151
3350.26
2354.64
1006.01
568.488
211.864
824.973
937.199
419.031
668.068
1463.7
3707.58
1856.12
384.042
741.245
253.449
1162.34
1351.3
1920.27
1199.84
1182.4
909.782
1154.36
81.1291
1960.47
1640.17
1239.84
1809.34
78.7585
776.982
1543.28
1250.8
829.658
471.494
565.721
665.257
-15.2563
2496.02
1955.64
834.409
2852.44
1665.53
898.117
3205.88
529.808
678.272
1940.52
1407.98
1559.1
2062.02
1621.88
2372.27
1104.94
527.259
1348.37
1790.53
109.581
130.414
732.512
618.619
1294.94
1582.71
1912.46
563.948
1017.67
2504.8
836.769
693.844
1159.4
1607.81
2941.32
802.766
1240.51
241.689
288.722
2048.9
1134.39
2581.06
2619.68
1312.04
630.047
543.416
1267.95
215.449
57.2067
1283.26
778.125
1678.41
1230.31
792.824
2823.14
1427.49
570.82
1162.1
1043.82
441.401
1295.34
1447.69
1204.88
274.409
2079.04
1193.29
607.759
1099.25
1410.33
1470.2
835.281
943.093
731.552
630.238
1026.92
1994.12
1379.86
1668.5
1113.88
475.992
1012.95
1150.42
1885.54
1491.95
535.919
2910.36
2341.69
348.102
935.341
614.676
1288.51
432.356
578.316
202.363
1312.84
1663.09
1112.12
622.242
1466.08
4505.35
487.255
1315.1
823.006
1461.63
2191.69
2890.48
1235.87
1103.7
579.021
1939.77
1213.07
9483.59
4405.57
233.031
928.582
1244.69
1458.12
2789.5
3659.17
1796.97
941.141
1944.2
663.471
1911.06
889.355
1082.56
1082.66
1557.21
862.979
1098.87
2435.27
1029.68
1036.06
2274.76
1423.54
1393.08
596.872
798.447
1234.02
143.532
1722.44
800.19
813.081
1584.5
698.881
1627.48
669.74
1497.43
2320.66
3766.36
699.466
2021.47
599.149
238.445
2218.54
1054.34
746.192
2710.7
779.058
363.746
1365.32
1548.89
621.111
41.9278
2724.94
579.648
2077.5
2313.04
1152.99
342.888
258.737
367.899
1153.02
1469.01
1482.62
1435.73
660.032
499.583
548.042
1088.08
812.39
2948.22
1911.64
1777.42
2349.31
921.793
1111.28
1538.34
520.028
541.459
495.549
1613.08
274.175
1054.26
2937.6
1108.01
920.605
879.846
1513.04
677.398
1171.41
1309.62
1653.84
691.548
539.265
1574.89
5709.22
211.468
2074.23
1481.63
525.385
1177.83
2097.17
2074.04
787.993
1341.06
1201.45
514.49
503.162
1204.88
1563.77
570.414
1011.16
782.421
921.394
497.949
275.926
1381.05
332.57
1739.69
2684.21
602.157
848.931
1488.96
774.461
1647
655.168
278.008
2017.41
1806.91
242.555
1524.94
688.668
1770.22
1804.48
457.449
1933.77
3058.84
1241.43
1606.77
982.572
953.073
2387.04
649.461
1129.12
1674.77
472.703
959.382
1627.55
511.554
24.4791
975.059
1722.85
1973.86
1834.45
3373.55
1327.04
2371.05
953.107
1412.98
1318.28
743.049
314
1892.67
541.989
472.213
834.126
662.66
2395.96
2226.45
1702.01
1009.16
3840.76
1486.83
1019.54
1187.64
1288.52
1222.83
4202.98
936.068
1913.36
1492.3
1164.48
2339.79
447.642
822.947
1508.98
836.648
1208.47
739.501
489.778
1114.11
860.51
699.121
965.945
1144.28
1547.73
554.901
941.777
1266.72
748.548
905.226
845.765
420.838
580.444
1401.05
3201.55
2051.15
913.471
1176.14
398.929
1678.28
297.713
634.346
1706.79
1606.64
1549.03
1796.29
1565.28
797.8
2013.19
888.168
2886.97
2281.6
2787.29
799.167
1928.11
1312.97
1466.17
2044.92
773.001
1363.55
1575.84
583.012
1729.73
1247.98
847.776
526.665
331.222
326.649
1361.62
597.31
2011.91
2405.36
2097.52
1671.02
1568.04
1394.74
1518.9
1164.46
1612.25
1139.13
1249.25
1312.77
1701.97
995.224
49.6112
852.453
899.515
988.628
1853.19
1001.66
1281.72
1147.72
204.972
573.516
1260.76
1496.07
874.362
1459.06
1282.3
2896.66
1727.34
1100.51
2237.5
1430.82
752.166
1228.06
1737.84
1518.95
1369.19
2041.5
1145.37
1756.89
700.022
97.1876
382.67
1359.61
396.223
431.734
1169.47
833.472
560.907
883.733
554.207
276.522
1382
1763.19
591.846
417.162
828.432
1029.66
1007.69
936.044
1767.21
626.934
567.578
1537.53
531.059
586.635
1232.31
842.813
490.067
4041.71
2322.41
665.959
1239.57
805.49
917.537
783.673
1756.09
1653.81
1410.4
1152.3
635.486
1435.5
542.601
2690.9
1179.15
828.191
1415.72
1389.38
2824.78
1862
226.245
1192.94
2341.15
473.492
1734.83
899.99
315.703
1724.69
536.099
1627.27
2264.56
719.62
1161
2253.1
535.681
1450.17
1929.06
906.495
691.708
819.962
2977.63
1636.42
951.064
1732.43
287.43
813.397
595.436
1704.56
162.105
1420.98
3342.69
1631.76
648.865
2548.59
1170.33
894.789
1452.28
768.301
1085.67
1052.04
371.044
926.743
1422.16
7.7285
862.267
575.699
1715.76
3043.01
1285.17
1263.22
1433.26
470.373
997.179
372.417
2017.76
1412.52
513.323
401.537
726.078
321.584
1035.13
2261.04
1561.9
334.469
513.671
1415.92
1211.01
1272.34
810.295
1493.14
1131.1
623.125
407.112
848.305
978.928
675.215
2207.53
304.413
1761.32
245.144
1070.74
1780.68
1082.14
934.17
904.403
1435.27
855.486
1421.34
2097.78
2475.15
1430.95
1031.67
973.08
3076.16
1705.04
1151.8
379.208
823.029
1756.09
344.275
1277.34
3674.8
262.333
546.349
1115.98
1070.89
1788.91
1146.09
2292.92
3642.22
321.131
497.487
774.541
33.6128
950.086
2052.22
1377.98
2062.16
535.063
1501.36
1096.69
1338.02
675.052
848.514
225.703
6268.45
1630.08
1631.36
479.855
604.335
630.79
697.33
1455.27
1749.89
3478.83
1427.21
1625.75
1754.57
649.654
769.689
808.537
1547.62
1498.5
504.77
461.94
103.387
688.668
2.97749
537.821
1118.55
1696.39
1087.75
2423.87
1025.17
637.744
2593.19
117.226
163.979
840.021
1069.45
1500.57
572.028
611.611
1034.36
1502.94
2121.56
886.978
892.637
633.906
484.59
902.411
856.378
619.842
1682.52
1424.27
1271.37
1606.25
544.294
1372.46
864.039
126.363
1363.33
5014.23
680.039
777.701
2536.61
2502.79
898.376
893.442
915.106
1367.24
1783.17
671.355
334.906
1996.43
1433.59
1572.92
3930.6
2070.82
465.723
242.226
756.863
1819.92
701.261
1150.24
1197.7
473.837
384.83
1449.57
517.626
384.35
348.635
2120.48
115.114
1001.45
900.938
952.587
2176.23
3898.92
3169.6
520.87
1657.55
233.438
243.273
3930.83
1215.8
1837.26
1035.62
1506.63
1021.06
1297.97
1321.86
375.733
271.834
1331.39
1877.26
1282.96
522.617
254.837
69.7006
948.131
2000.42
1333.16
1604.25
289.168
688.83
2666.28
919.326
615.629
1025.55
645.117
1595.74
632.226
1706.26
732.639
1264.93
2029.73
2151.97
2636.79
853.655
768.838
571.822
1193.98
1688.46
513.02
1053.61
1532.68
1542
3649.45
1203.46
508.673
325.317
2749.01
1293.28
625.902
138.417
2211.76
1719.43
1163.65
868.488
1252.33
1332.09
957.357
1182.52
2231.39
2477.46
640.16
1774.49
1649.36
908.043
1710.76
752.798
1296.71
721.965
1189.52
76.1903
1018.06
936.893
1050.39
1078.45
680.838
1039.05
1446.48
1671.31
347.349
792.824
1312.95
755.001
774.167
766.457
1788.85
27.8472
-7.44425
276.535
1712.38
373.875
949.092
117.765
1019.13
760.116
810.516
988.434
1048.92
849.837
961.149
1377.4
2358.57
2876.55
801.022
860.895
1285.66
1911.06
493.927
1048.83
1508.07
155.408
1061.27
1635.94
1763.43
1154.54
4665.5
395.899
2164.74
810.678
857.964
990.626
1346.5
941.095
2376.41
471.712
1528.47
1744.93
2495.38
2112.43
450.337
879.985
790.304
716.331
3109.98
581.626
581.82
1332.34
239.815
1728.01
735.216
644.657
1446.52
523.097
1672.48
400.749
426.928
945.449
1924.76
949.078
1093.9
2360.33
2312.77
1802.59
1012.36
900.464
1220.81
1603.02
476.574
1080.51
593.562
295.164
260.935
1223.12
1383.5
1480.37
2840.12
324.093
1006.35
2433.49
1848.3
946.143
912.902
178.233
4358.29
2072.65
1780.29
1000.28
558.07
818.95
1887.94
2347.68
1650.66
2023.38
221.516
776.678
1313.36
293.473
302.371
437.577
1113.51
935.253
1070.89
1786.87
430.265
68.4618
1413.96
1288.05
488.305
1243.86
636.342
312.03
1346.81
648.865
619.302
58.6477
498.436
1632.29
1260.33
1052.47
939.826
1069.02
166.021
1793.23
880.988
3086.32
1263.48
1029.77
1106.49
757.821
483.561
1470.65
870.128
355.246
1530.6
1305.67
1846.39
2289.97
2193.52
1064.35
2206.32
1344.29
225.575
1736.34
558.669
271.669
724.79
1318.28
1721.91
454.643
1160.69
2722.06
568.156
1343.8
855.375
1950.35
515.121
2097.26
1902.14
620.052
205.069
1941.02
1086.02
1058.2
348.024
521.429
510.655
442.945
1005.36
3253.93
1272.37
1982.46
1116.58
1081.98
1623.86
1238.85
911.597
511.067
1643.31
2.05136
2458.74
917.414
612.556
1132.85
150.721
1348.15
691.043
1065.03
310.268
1009.6
396.462
870.502
882.133
1404.54
1113.75
1739.01
678.346
1175.16
309.765
1604.78
2991.82
1632.01
2008.64
1535.98
1119.46
1496.39
1905.15
875.366
625.902
754.37
1690.14
1437.77
1226.43
1093.97
1949.59
818.45
801.26
1747.86
574.786
525.177
220.385
3195.93
1994.93
815.533
1675.51
934.086
1052.67
1466.62
477.008
2372.3
611.858
1456.94
2269.55
1087.52
786.591
1361.61
82.8985
2683.02
3170.37
5354.65
661.406
144.855
1396.06
1614.12
1621.65
3116.55
889.88
473.586
1170.3
1595.93
614.446
1025.29
1173.13
2448.53
997.363
386.97
1227.37
965.94
2568.03
308.394
1264.15
1440.22
765.059
927.11
1151.11
1092.44
1586.37
1273.35
384.118
1210.35
846.719
413.214
764.933
2703.72
683.046
2507.25
777.915
504.087
1598.31
690.017
1818.76
226.616
819.762
3235.34
1405.06
1421.9
1159.11
1372.26
1018.06
1445.81
1447.44
1486.69
1538.72
687.761
664.374
1326.58
1820.53
3005.25
2159.84
1812.54
359.915
802.901
2045.93
731.771
1585.21
908.886
1231
1049.33
744.8
332.408
153.186
908.096
430.096
826.903
2130.17
567.29
2646.62
323.248
688.448
626.49
971.348
566.655
1298.71
851.297
1497.12
4803.46
2213.47
1546.46
1137.49
676.179
835.078
2182.06
5001.98
621.117
674.111
471.276
1286.71
265.87
768.544
1165.63
1661.42
1796.97
1318.17
1896.07
1259.93
293.29
484.737
2132.55
598.736
1477.62
1124.99
194.837
1664.29
2331.88
480.343
448.856
687.522
494.986
676.467
2085.36
2208.04
297.539
1084.69
2368.46
1968.89
980.45
946.498
406.119
171.426
3427.42
2098.08
1740.86
967.716
980.189
313.531
863.428
1951.94
563.447
977.71
2176.23
1448.35
990.153
931.725
1020.6
1236.64
120.118
2896.43
1306.28
992.768
542.962
756.283
1924.02
736.946
2122.35
2277.54
1160.86
581.607
911.11
348.023
877.027
718.763
824.325
1475.8
1844.88
2523.19
541.088
1294.14
1224.7
1641.04
1342.27
1291.09
1685.45
476.564
880.691
1011.93
715.592
1.51547
1712.14
992.027
1308.9
1425.61
2362.21
779.789
608.193
774.785
1925.36
1693.33
310.578
3018.28
872.376
823.155
687.136
1404.11
638.917
486.049
1241.45
940.026
1743.53
216.437
972.954
1448.75
1565.65
739.703
373.825
1170.52
3611.38
405.471
177.459
1682.89
464.627
1217.26
338.379
355.232
975.45
1890.29
385.505
1012.43
1176.77
2178.57
371.925
738.498
1270.26
918.939
1100.88
1635.51
1275.25
730.638
1816.15
393.518
1009.86
566.328
1681.95
637.036
540.527
1340.66
930.584
1052.71
640.09
516.304
954.339
1581.07
820.289
1280.43
1328.57
549.767
399.728
1680.92
1102.07
557.142
658.484
1368.05
797.433
1006.07
1242.15
341.999
1242.6
1025.91
1952.22
1477.65
1935.14
342.918
1423.11
1270.67
1740.52
960.083
902.783
1041.14
1496.44
287.96
1164.23
1647.16
446.888
502.801
1095
914.523
962.211
1073.54
657.439
1802.01
2144.32
1186.23
1171.46
498.56
5341.76
1879.11
1529.21
444.012
1858.83
525.728
1980.51
1449.7
1796.39
1838.84
824.09
836.385
1101.83
1036.9
201.107
894.127
886.794
2846.64
2236.84
750.441
1605.77
1183.65
1338.73
148.971
1548.78
711.592
1650.17
1025.81
2949.83
494.266
1316.95
1071.13
1764.43
379.001
514.403
921.026
174.84
537.737
1111.26
815.69
1092.32
824.786
465.129
830.148
1826.33
320.395
306.873
1898.82
1648.74
544.958
1977.24
683.512
719.035
2588.46
1072.45
1700.56
4369.75
1062.71
2121.31
478.528
1483.99
1065.83
1730.91
632.375
1369.64
2394.7
1663.42
1305
2206.09
1619.29
1472.03
906.277
108.873
2188.03
1317.83
2012.8
1912.93
584.192
1637.09
520.052
4106.52
472.703
764.479
1249.04
2285.15
1175.9
574.016
607.132
1448.77
1025.66
459.833
847.057
1554.07
899.784
1390.26
3708.42
549.748
823.634
319.392
479.208
439.417
453.277
427.464
1645.17
298.337
1359.61
1057.77
1456.85
1613.62
586.095
720.689
1785.47
2388.5
1479.08
792.083
306.795
1099.94
926.454
1675.97
558.588
2558.64
2028.32
1639.79
2367.76
1609.52
2309.97
748.399
3004.22
1423.52
903.264
1185.32
706.377
1014.67
1907.85
563.607
88.6427
1668.97
1566.2
1028.02
1953.71
172.854
1226.96
584.569
810.505
1698.57
416.903
1153.1
2151.31
112.378
1430.46
2432.52
2506.58
2941.49
834.944
1079.39
1579.36
1092.97
70.777
1049.08
1470.74
1141.29
1816.72
859.674
1105.3
2326.98
1164.61
573.163
544.126
3473.56
1169.73
2651.9
1005.3
1421.86
484.612
496.38
1017.58
1454.01
1069.95
1480.56
738.023
868.339
994.174
319.392
1461.22
3351.72
1933.77
199.011
1471
497.423
2174.61
703.336
2504.8
885.917
979.296
698.38
842.777
810.035
2903.84
742.796
1063.41
406.371
2724.53
1226.29
2315.39
914.858
1169.51
1128.99
1761.07
758.226
2066.85
519.294
1186.02
1270.98
1437.26
1678.08
1673.59
363.081
3081.53
508.919
2246.07
1859.51
1356.18
707.432
3144.56
2535.55
2455.71
1227.49
1465.16
2546.1
662.192
249.345
990.308
1485.58
1037.24
940.011
474.102
1943.14
1401.22
2009.79
1716.5
843.091
1028.49
1255.73
943.076
850.329
320.756
827.838
233.873
694.221
1421.41
1534.04
1601
1647.89
995.108
340.021
1820.84
823.361
72.1338
326.401
1709.95
947.507
530.113
88.2584
2980.76
2702.14
1711.82
986.457
484.543
958.087
2326.94
2433.86
678.272
2451.83
494.633
946.338
217.936
1252.46
1678.86
1693.2
744.318
1155.23
1818.73
74.9263
241.608
860.895
246.86
1106.73
1190.97
1214.83
859.277
1807.07
455.63
1134.01
1510.43
1247.34
850.757
1022.35
1000.68
981.537
333.972
1065.91
869.171
494.852
486.856
1511.25
366.71
994.606
1212.35
1403.37
568.488
1038.55
2322.77
698.474
1492.86
1648.93
987.369
881.723
620.17
1192.83
371.379
-16.7722
1599.38
1067.66
958.533
1431.02
644.856
1339.92
778.733
1044.77
601.429
919.088
2017.19
391.732
181.297
77.3983
555.771
364.926
1792.64
1869.38
965.584
1296.21
1183.4
1228.06
1422.3
1336.33
227.344
784.047
642.783
839.814
1017.32
2368.06
367.963
549.415
271.834
1239.64
925.018
286.485
1070.06
527.608
397.038
879.297
2027.59
2272.07
1681.09
769.415
889.665
1063.63
1412.11
1611.05
568.28
931.271
879.846
1676.08
2144.48
1732.32
1034.46
1782.47
2607.64
1759.45
1371.46
1266.11
315.157
875.283
534.91
2192.1
608.824
1193.96
938.029
1616.36
1517.85
752.296
982.709
1365.71
1631.49
1012.93
1863.64
1808.17
1141.95
14375
1214.71
1032.7
1534.31
913.774
1825.09
1511.41
1602.18
1327.63
540.429
1420.05
2233.06
2040.02
653.11
703.214
248.604
880.259
871.879
833.82
1286.52
1364.99
1317.35
931.345
4012.92
1711.98
1758.35
3019.48
1133.75
1052.92
1595.95
1185.06
1237.8
736.602
1659.35
1097.21
874.941
1370.12
753.338
683.156
102.81
1164.71
2078.19
710.969
572.977
448.463
522.038
453.007
818.127
1145.99
1154.86
951.473
1106.14
248.286
692.196
2667.66
270.417
1027.1
1929
659.549
8.61513
780.531
1177.23
1044.66
1308.98
182.78
2591.57
621.111
911.358
935.269
618.539
2743.63
459.007
2024.81
613.938
2039.3
2603.17
2928.09
928.984
1352.09
460.25
1232.89
822.892
170.504
5017.24
360.616
1246.95
1742.93
194.415
347.264
1953.82
746.318
1277.56
1777.99
390.603
1399.66
1990.18
477.501
754.428
827.099
1191.15
1812.87
158.743
602.679
1037.99
299.814
1845.08
2441.64
429.521
1487.05
1071.82
686.704
377.386
1542.41
261.882
232.946
1032.9
1272.88
349.951
1036.09
816.7
1431.43
5779.37
1597.18
681.9
2861.93
313.166
308.162
1287.18
1202.79
385.103
646.867
3982.48
531.682
1328.47
532.198
111.565
694.317
1203.2
1114.77
1174.68
962.042
1164.71
1494.43
1017.06
1300.77
490.246
784.26
603.508
1335.01
1634.98
1181.36
1313.23
1177.73
406.371
728.653
1261.89
1620.22
1152.93
1092.53
1654.55
1415.1
700.864
427.141
1658.6
449.288
595.113
916.858
968.34
725.702
685.769
741.165
1444.84
914.661
1248.67
1346.16
619.129
455.096
367.499
1049.46
1539.86
1149.83
1540.35
970.715
484.623
1458.92
1744.81
922.401
695.132
566.763
195.601
2040.91
635.419
180.331
991.478
1180.95
2447.23
1549.1
1516.77
2384.73
1259.69
1009.13
128.54
942.408
1017.58
583.83
311.455
1267.66
531.059
1074.4
924.025
1320.7
973.674
506.933
1475.33
717.121
1955.97
492.74
604.358
669.593
3677.73
1437.11
1388.32
5698.28
170.854
1467.49
1656.12
1145.41
1908.71
1158.03
2287.06
1911.6
452.212
602.623
1108.61
585.148
1624.17
1346.9
883.123
1198.19
1332.34
236.067
1263.24
1187.86
1001.4
1558.27
1753.14
2630.42
353.439
1673.5
475.134
1247.64
485.945
3160.72
1836.07
1245.61
802.538
300.516
1132.8
1145.61
1504.75
462.829
909.466
1393.01
740.235
2058.37
1104.14
950.246
1798.03
701.786
2333.39
1442.99
5653.18
1141.67
536.895
1152.4
593.02
992.953
1076.83
1647.62
786.034
306.794
853.586
2075.69
2261.75
1518.17
1707.24
1009.24
1519.6
4357.06
621.111
2189.61
1172.34
525.772
734.332
452.769
1095.1
259.54
2112.39
1930.38
1303.28
1490.77
478.99
681.913
524.916
626.934
0.912133
1000.61
2141.82
641.38
675.711
524.222
1310.91
585.148
546.581
965.529
567.343
3764.73
773.924
1501.94
1401.5
893.571
1208.02
1138.2
788.027
3452.34
1053.32
1106.5
570.602
1838.21
804.152
758.96
3008.87
2752.74
567.817
616.329
595.068
739.018
2580.3
297.959
484.76
358.978
177.266
391.432
1849.88
730.007
1146.78
1089.53
804.536
799.4
992.738
790.016
716.829
1084.44
1401.25
12.0418
2242.99
636.881
753.016
1380.43
1468.04
922.96
952.826
870.888
844.215
1344.81
3189.41
837.885
1357.82
769.279
996.857
840.28
1890.45
550.149
743.487
671.355
353.552
96.8992
1186.72
1454.14
165.827
1336.87
2629.01
1540.12
370.31
853.346
641.244
1222.69
1530.12
962.499
2945.78
317.713
491.366
353.237
726.992
718.466
738.434
1534.37
1018.18
1254.8
2323
1182.98
720.869
1478.5
853.609
425.965
810.141
2466.85
709.212
1136.8
1406.47
650.615
1559.32
613.62
2045.93
840.467
2967.76
1907.54
305.327
104.709
1569.04
3187.9
73.9033
1532.68
948.459
2470
1366.51
1047.7
116.993
1035.37
1273.59
487.01
-26.0596
727.101
774.985
1222.25
692.519
685.533
1487.49
452.684
2149.99
1018.94
2695.35
3163.28
1672.58
1007.23
572.142
865.698
1502.64
858.969
1064.78
983.332
861.082
1910.78
2975.26
151.223
1668.71
273.375
1037.86
1248.24
2187.13
1729.76
1841.71
1359.08
2735.06
640.902
1096.25
1151.23
2063.28
815.763
440.987
1148.78
1437.88
1294.72
1397.35
421.088
1573.21
544.347
787.155
2131.68
1317.93
635.696
1305.79
779.31
1273.14
2165.47
4052.04
654.143
651.102
222.243
1418.42
1086.08
1523.35
2812.01
1924.52
2004.08
2428.27
1307.26
1682.91
1120.98
873.175
349.242
951.011
637.734
1363.26
1146.63
553.968
3053.5
1016.99
490.869
600.805
1266.62
604.35
1144.09
601.429
1042.78
748.451
2195.92
2266.31
2584.04
2477.16
786.353
1694.25
340.527
84.2967
1091.7
498.238
667.528
896.716
459
1813.02
1676.11
745.391
884.042
1294.14
891.117
1327.28
53.7956
944.967
1004.36
2716.43
971.432
360.681
673.341
575.218
869.501
2073.26
1216.85
495.441
1026.97
746.833
1797.46
2543.3
73.9033
1437.11
498.143
1187.2
635.622
141.356
1566.17
776.967
1062.35
1214.57
719.378
819.879
2567.32
150.721
1508.68
1072.53
576.386
574.822
1222.33
334.811
810.918
1703.96
904.872
1015.39
669.688
1492.07
560.44
236.933
901.162
695.639
1597.62
1778.34
1205.82
677.236
2954.09
1260.73
1599.02
1047.05
2567.91
431.701
270.725
688.334
2752.94
1787.98
1728.47
813.043
981.652
2015.74
2266.39
2587.13
1253.84
1051.1
2505.8
1338.05
1115.43
855.486
1426.96
768.817
770.352
1562.13
1297.79
835.187
869.014
1132.8
1398.6
588.336
764.553
390.35
1117.53
2059.62
853.377
179.17
897.101
806.722
1085.23
1548.85
716.281
333.461
2356.34
772.694
180.092
794.313
515.35
1399.88
2412.82
1020.79
281.085
3630.86
3391.57
1852.62
158.779
499.437
1572.78
2707.47
858.76
804.789
642.503
355.317
1235.66
1012.91
138.775
958.449
1183.42
1536.49
1681.1
823.388
1624.79
872.232
1956.38
763.734
1441.61
675.698
762.743
280.463
2027.19
371.503
456.914
927.372
935.141
893.087
1375.43
22.6552
3441.48
2186.06
662.219
593.502
571.565
1506.6
1010.92
641.629
946.455
280.623
1503.56
939.955
1384.42
756.283
2032.42
926.228
1554.83
1542.05
859.838
3248.88
774.084
909.723
1519.31
971.87
1572.09
1082.13
2803.12
1333.02
355.246
942.138
2072.42
728.257
607.292
2431.55
1882.67
641.108
1173.13
1086.69
1713.26
1471
2509.43
1485.62
630.914
1741.82
659.37
1571.98
625.183
662.192
887.353
1992.45
480.562
1742.33
160.181
664.523
1548.16
1527.33
2103.7
302.637
248.075
804.536
1193.26
966.178
579.377
793.115
1306.78
1719.06
1228.09
283.671
1278.93
1852.83
480.792
1718.38
1300.99
596.749
1841.97
922.151
2562.27
316.814
8238.39
2194.03
734.924
75.3474
1296.35
2098.93
1684.51
1426.09
1142.12
1631.31
606.377
522.509
718.455
1851.56
738.122
390.003
390.166
1283.67
374.02
1430.73
104.193
2450.05
2685.85
413.095
803.421
381.321
1092.33
1808.65
228.6
1731.37
1247.17
793.525
1812.78
977.203
1000.45
788.027
794.468
480.145
1819.67
796.644
401.74
938.147
799.253
867.116
1436.45
1780.22
1876.74
785.932
1204.54
329.319
1715.71
1779.3
1520.5
894.508
766.675
1406.2
191.955
1507.13
1512.32
971.881
1445.58
799.264
1874.88
766.134
1887.83
1970.96
1910.56
1594.06
1070.06
2103.7
579.999
663.273
354.994
855.273
1133.43
883.105
1306.32
657.796
1052.73
1319.63
1873.57
396.245
2367.82
3842.89
777.345
932.098
1306.2
1758.55
1346.88
529.36
909.066
687.83
1246.13
1523.31
2912.95
416.356
2247.81
1155.75
1515.13
1821.34
1651.23
395.392
1507.74
1217.88
637.234
1138.94
1816.53
1168.59
1996.82
226.116
1927.34
1615.17
1051.23
1148.5
1547.62
321.112
310.14
980.45
1449.45
1412.8
2697.78
713.755
291.392
275.342
309.273
531.408
2047.84
1599.61
345.764
1366.17
642.533
1212.44
919.164
1742.06
436.265
1195.4
342.832
2315.11
342.596
1277.36
439.178
879.251
316.164
285.744
938.66
847.255
368.312
511.356
999.789
265.971
1012.69
1358.21
1890.11
1153.58
1509.85
652.613
690.565
1686.39
1436.45
862.088
1435.07
2450.08
2456.2
586.46
182.363
1578.15
753.084
681.317
1066.21
1527.75
1141.25
2086.95
2326.71
433.269
1177.83
1086.81
727.933
823.413
63.7703
1148.32
600.636
452.09
1182.4
1603.24
1255.35
1554.24
1111.9
446.674
3175.59
545.667
1702.45
1580.94
576.965
457.236
230.364
1292.03
1228.21
2880.49
2580.29
2197.92
1526.14
2082.18
1125.24
258.068
1040.99
976.141
3780.17
1115.03
823.711
1259.11
553.762
187.261
727.836
817.532
546.581
1626.14
1022.27
780.277
859.182
2604.57
3856.71
1108.21
1407.61
940.491
757.105
819.998
715.757
1851.96
1238.71
1388.85
918.045
374.991
1651.02
1265.99
1256.3
451.073
67.4415
1035.28
1440.92
1524.6
1147.38
1426.58
1707.37
642.803
498.004
1008.69
2102.56
662.36
932.926
1316.51
1285.92
2325.16
1208
831.838
663.597
961.36
4032.11
1083.88
696.576
2057.7
879.728
562.078
676.299
1581.76
647.114
812.518
1018.98
1361.61
2446.47
758.695
1517.64
2649.17
1012.64
842.375
1046.04
258.57
1333.56
1317.43
180.906
1189.07
286.591
2124.95
1326.89
1577.45
1104.86
1197.97
478.177
328.346
2445.16
1225.52
1601.09
245.144
647.199
694.205
2611.9
1406.65
1452.15
2215.32
1623.94
1525.23
963.63
1101.8
816.014
1225.69
1213.91
209.069
692.345
1551.37
859.242
1321.31
654.85
284.305
1556.36
1148.98
1425.29
1843.82
1713.81
1451.32
1092.09
407.234
1157.35
531.718
1902.62
2384.25
532.095
424.448
549.767
1563.52
522.799
704.765
662.09
1093.16
1188.85
702.416
733.645
2113.18
1621.24
1166.66
22.225
272.1
575.192
1083.26
831.598
1252.92
340.563
1222.93
2238.57
684.474
612.68
1481.42
549.767
1134.67
1287.6
3343.88
105.635
1417.61
824.288
1022.48
1385.58
1142.23
1998.56
1567.71
1124.29
905.969
737.206
2685.24
475.654
879.583
1071.01
2014.93
834.054
1374.49
471.276
458.376
1051.31
458.268
771.851
221.115
958.439
406.531
1146.04
683.659
1058.96
802.197
1088.83
151.302
914.929
1254.55
1390.48
1275.18
2062.34
940.388
41.2082
1028.5
683.279
2448.18
1009.17
1855.42
617.889
737.393
1802.08
511.797
524.702
2350.44
2856.99
486.179
1730.46
2095.26
17.9005
683.095
160.523
1419.99
230.948
1360.43
1906.83
306.333
142.981
1549.79
1073.96
678.956
424.121
1162.61
907.027
1483.34
1310.17
823.075
594.015
475.22
1943.34
689.182
573.852
947.84
1472.62
2001.6
1875.82
705.284
982.589
1120.87
1401.51
594.061
892.856
634.32
363.321
845.381
1008.92
1880.68
2734.71
796.103
1572.45
1522.16
1769.22
1542.35
1285.11
2123.61
2013.19
1898.29
566.877
1110
2882.19
948.212
1262.77
1180.68
1998.43
1254.33
799.471
1763.81
3033.12
1277.34
898.792
492.938
1102.62
1082.63
1433.64
606.959
229.198
364.616
2544.04
1685.23
495.662
1456.96
488.773
104.193
22.8026
897.772
1282.66
696.905
1222.07
980.1
713.141
1388.42
3193.77
1728.8
1025.91
107.383
911.844
765.976
1479.87
486.956
841.097
1200.52
1076.36
293.274
4799.8
1415.01
1200.72
795.707
1718.27
1647.28
866.609
653.908
1543.99
984.874
287.182
1493.74
1464.07
2688.79
1313.64
1688.15
1537.55
1183.41
484.562
763.289
26.8185
4226.71
1940.13
3622.31
1340.19
554.921
368.132
1113.83
632.139
1160.03
1282.66
1026.22
906.801
5762.72
1599.57
2700.89
2536.52
923.768
461.719
301.237
1068.78
973.688
1134.62
2109.9
1169.13
765.94
994.882
789.159
407.668
247.113
1999.99
724.088
891.215
1449.47
1051.05
2249.53
163.963
1008.56
536.077
1455.16
867.445
322.517
912.634
463.89
921.777
857.36
667.021
850.339
2056.41
1438.46
584.192
1157.33
877.998
668.74
303.24
1048.72
906.757
2867.3
959.836
1432.17
1259.32
1006.54
712.835
337.068
624.879
2386.33
862.99
1338.88
608.301
1261
1331.58
880.547
1045.7
930.328
876.941
112.153
386.977
836.147
1008.34
2744.95
364.454
129.477
898.351
86.1821
514.285
1089.53
3465.2
2542.27
2306.04
525.966
2061.11
1059.49
1342.15
66.3931
1021.12
424.534
2550.34
1517.03
2947.76
1449.45
1844.13
1448.17
813.906
4896.11
591.688
529.521
1928.85
1613.02
334.444
324.765
839.461
1978.19
837.352
1523.37
953.598
2126.71
437.776
1297.5
520.036
712.459
2204.7
540.834
1154.18
854.751
2008.96
4474.39
3301.14
918.146
287.528
111.617
3960.84
237.36
1671.11
641.369
260.356
1608.6
590.645
457.367
1372.62
1245.7
887.319
1118.99
3303.71
277.722
878.791
75.7581
2247.7
571.103
1066.91
814.702
1603.36
503.185
2311.16
990.322
2342.28
2949.42
643.924
470.373
1515.5
2966.51
1791.99
1662.99
683.274
5225.8
881.484
591.628
511.595
2427.61
2135.95
1065.03
971.814
939.941
2519.68
840.021
352.023
1432.91
797.124
1766.29
549.415
949.078
3848.56
337.509
417.88
879.297
259.533
3494.05
2112.77
870.953
1136.62
1178.14
2145.25
2485.45
1.5725
627.994
2119.88
1871.12
484.395
302.828
4032.74
1231.44
457.236
610.067
1188.83
1051.33
295.961
2109.02
168.179
336.577
2224.83
3172.24
2594.59
782.589
1588.96
2163.03
1921.83
1159.9
1378.23
425.465
1050.04
1402.85
613.755
555.951
966.466
1799.54
1851.44
1125.35
1112.18
317.532
1623.58
172.993
792.912
2719.36
861.823
725.441
1129.18
1013.72
295.024
1233.83
248.763
1360.06
341.52
943.977
1338.52
1965.76
671.825
482.495
1593.53
315.025
2723
1820.03
2722.47
1279.22
1392.18
1113.37
738.742
1562.83
1471.84
2954.91
343.769
528.185
3627.83
776.783
980.45
671.01
1092.33
740.22
1507.74
1526.4
1922.65
2006.3
1307.26
261.723
2630.64
1351.64
1381.74
1164.34
1293.69
906.689
5688.91
1327.49
3518.94
1572.09
1132.11
29.1065
1021.73
583.747
2935.58
1617.18
1221.01
792.827
1810.35
2353.33
1686.36
1004.14
680.932
378.656
1558.67
2021.35
1598.33
715.857
1294.1
736.244
476.373
1563.88
2783.04
780.998
480.323
1264.48
1099.14
1477.99
2156.91
876.098
386.609
3961.66
1274.3
1451.21
7944.15
1431.53
1246.49
892.253
1416.73
773.196
1394.24
1099.19
4054.42
240.999
514.413
1355.26
573.559
518.128
978.44
1860.91
4556.85
1189.77
-6.19904
892.754
1846.01
545.915
915.592
1586.82
619.669
3063.55
539.591
671.825
2152.29
354.75
906.045
919.774
1887.37
1830.83
317.101
487.01
606.934
1604.56
2499.04
2134.42
1768.23
3476.5
1244.8
868.328
1348.03
577.394
310.804
998.859
1398.37
1779.81
1033.5
2874.05
1075.89
243.592
953.636
1111.68
151.653
838.755
706.006
1149.84
1074.28
1003.85
1263.94
822.356
739.501
520.036
202.713
243.076
1584.47
1217.37
895.767
3074.46
1439.64
848.465
242.316
411.468
964.627
1022.4
1033.43
1064.11
1092.29
934.536
1455.27
2128.68
594.991
1587.19
823.51
1943.1
755.895
1608.87
613.133
1163.89
587.383
288.359
879.114
327.925
2411.04
1298.46
663.78
444.008
1181.46
1843.84
2581.98
2840.02
851.945
2930.08
496.722
437.458
1658.25
2662.29
961.71
423.633
6005.83
252.01
100.429
1671.63
517.602
1104.39
1556.52
2480.62
919.107
157.12
1311.49
2752.05
967.819
241.201
1144.07
2126.29
1249.97
1297.85
754.17
1130.11
342.467
1635.23
2709.06
578.785
1462.89
2414.44
1410.22
1638.03
381.236
1138.88
1603.21
705.752
2790.66
833.923
60.9656
494.49
979.058
859.021
2828.02
762.258
1406.91
2158.08
3542.92
38.7089
1997.2
231.062
3.62775
2548.85
2003.92
379.143
1288.17
2139.88
767.412
892.941
1880.79
938.66
997.18
3578.59
1742.62
1505.24
1183.33
74.6611
778.856
653.094
225.202
1300.7
603.413
2992.62
315.658
3071.24
1690.72
633.529
1270.06
1195.41
1223.73
1528.36
696.889
585.069
545.052
1397.3
1261.34
892.856
1689.42
1447.88
1506.93
386.418
1185.32
1804.58
2532.56
1360.62
5567.36
476.574
1577.84
2054.61
708.579
1167.25
837.69
3378.32
960.407
239.11
2831.47
493.057
2214.88
135.293
4030.15
517.096
1143.98
760.383
575.9
563.035
738.081
1378.36
1681.35
685.138
342.707
1725.98
1592.08
1508.05
1133.66
4646.61
537.03
1331.4
741.772
922.687
2501.63
1664.35
688.778
813.081
1369.64
2505.27
1136.33
1686.97
1714.86
758.226
1171.26
192.15
1144.79
1236.74
2526.94
1568.65
2568.03
3050.46
1732.08
549.539
1406.41
1194.33
1304.23
1680.97
1976.84
619.561
1245.03
738.696
1817.94
1328.16
1117.83
1646.53
650.054
804.152
1407.39
909.918
490.742
250.979
1837.38
777.789
568.657
1118.46
1254.87
1376.21
1340.88
994.056
1421.65
458.899
1405.73
2301.32
285.854
511.98
117.92
1250.8
1715.47
2471.95
1055.66
2089.07
1891.97
5888.01
85.8484
1891.25
2542.55
685.644
868.605
783.214
2337.66
181.836
1039.05
43.7499
1398.37
2021.56
1239.64
1048.6
2113.8
1022.16
627.864
2471.41
529.534
914.641
1071.47
1559.4
206.794
3240.57
1768.05
735.519
398.929
106.999
410.384
435.144
1352.11
890.035
1867.93
2369.85
881.746
765.059
1539.84
872.255
398.817
874.434
752.42
939.221
644.773
666.094
1839.56
771.868
1182.27
2434.77
41.0834
2388.26
994.07
1290.93
351.966
786.353
2549.38
532.549
1973.49
741.577
1530.12
580.713
605.287
1254.75
1925.03
1011.03
2089.44
1829.79
1950.95
1140.48
959.005
416.482
593.527
725.124
2298.42
2398.5
1332.1
1104.47
2883.23
260.809
1320.14
2379.29
1056.73
1330.76
829.333
1294.83
602.371
1430.73
1989.96
53.9893
696.397
1784.42
1744.85
786.034
1132.82
1540.45
175.284
822.451
964.182
442.134
1140.13
603.501
1022.72
2227.42
598.762
1232.49
535.624
1873.31
190.2
298.29
988.434
413.18
1813.33
726.89
8594.64
1712.02
1905.62
677.657
495.554
1211.97
518.128
567.071
434.961
324.177
1643.29
611.306
185.231
1119.94
480.407
453.618
703.576
1050.58
100.898
717.409
1206.14
2212.04
27.1562
1265.09
697.101
1201.91
783.938
714.666
2306.02
1296.01
786.971
738.331
1182.7
1100.77
1401.04
1605.1
197.572
1053.92
1117.76
1820.36
514.413
379.593
637.046
929.921
1933.98
3143.91
601.328
1272.67
790.82
1749.5
836.648
567.483
1789.91
923.624
1422.4
1774.12
1477.8
1768.57
574.35
442.032
888.485
1664.13
974.251
1334.7
531.273
3577.45
1762.32
419.432
715.138
793.649
1636.86
651.622
188.292
1217.37
837.885
1021.33
733.755
1240.99
1412.08
1451.32
727.19
1837.63
792.213
1324.32
863.805
703.684
2690.8
2270.61
413.616
1074.73
2169.4
889.934
495.749
328.322
1528.16
911.495
2779.29
607.759
611.993
955.257
1777.65
28.5506
2319.54
897.538
2022.67
200.405
1188.09
924.031
1289.9
478.468
514.181
1729.5
836.066
1345.28
2495.5
1561.74
1886.41
1133.56
693.582
1086.81
1348.25
527.311
1441.21
1435.05
2025.04
2894.92
1129.12
2196.85
2724.34
777.598
1282.77
761.537
1501.99
712.727
599.933
680.646
5.55867
2823.42
612.749
1693.68
1853.84
1272.05
1984.24
787.206
1187.1
3404.88
1530.75
392.326
518.162
3272.21
2399.61
1414.37
1732.52
1015.92
552.586
1291.59
1007.17
670.968
708.959
550.459
1057.91
802.54
1101.3
979.584
1203.82
958.508
2650.48
254.753
751.617
1400.47
1145.64
952.713
515.347
713.1
1317.17
359.462
921.285
1086.41
1247.36
337.085
1868.62
1592.92
445.149
1102.86
950.85
969.94
1075.2
1963.66
76.0815
667.814
1012.31
630.487
1326.29
1389.57
1108.68
631.738
1583.55
1657.03
1578.88
1787.71
197.572
600.516
239.125
989.821
1360.67
2096.01
1063.92
705.534
1407.6
1202.27
1244.12
525.099
505.036
674.518
1348.84
1449.7
1427.52
347.736
1050.41
1672.11
239.234
607.058
1790.64
866.484
1040.66
1371.7
873.431
752.045
884.258
1850.35
1740.05
1745.07
243.723
1052.15
1745.64
187.159
1604.38
1207.89
700.637
609.432
2462.16
2264.99
960.441
1013.96
1965.34
2251.64
1642.79
1845.71
749.59
1311.58
695.639
1698.82
474.934
761.569
700.953
997.565
1485.29
343.769
520.689
1220.66
183.753
654.935
591.434
2188.87
2621.55
1154.4
949.85
1476.47
1309.95
700.277
495.785
1853.4
2388.67
182.697
1398.85
1827.91
2077.03
2982.69
932.768
701.715
1393.55
971.413
538.776
1188.96
1910.99
1573.23
811.434
2660.3
620.052
1399.78
1233.93
522.916
1182.05
1297.42
1517.17
175.223
1422.86
1764.72
1049.18
398.817
203.518
737.427
586.03
413.18
861.823
807.9
1144.79
1053.59
1198.34
649.999
679.531
773.035
354.512
239.975
1022.17
2407.62
962.281
483.473
1440.19
1336.06
1003.32
526.665
922.602
610.429
1014.68
423.18
1035.6
354.845
2675.21
1567.03
-17.7092
996.867
3075.73
1621.02
1216.96
999.992
624.965
1832.9
600.374
1210.07
1146.9
685.767
1025.81
927.715
1557.91
1007.42
441.439
1373.04
1256.95
1501.79
1753.07
721.157
1766.02
1125.36
2861.79
1415.72
887.754
716.779
664.523
1032.36
1855.5
1755.12
5677.46
1694.01
1436.33
928.361
830.263
4963.91
66.6398
511.103
1547.14
739.317
366.258
2362.9
1538.25
1107.67
1694.96
2156.5
686.086
291.476
2158.66
1821.95
652.029
1421.34
628.51
1330.64
1077.07
1536.43
1582.83
1224.08
1152.65
2119.02
253.884
2004.48
1585.21
560.706
1686.51
2450.1
1408.81
1441.72
1015.1
1188.6
1128.05
754.283
273.312
1541.6
1837.5
2110.51
494.848
935.96
769.688
110.211
237.251
283.63
875.99
987.08
1855.08
1781.36
809.333
545.713
877.858
1042.68
900.938
615.255
540.779
632.207
1850.02
2150.35
591.216
985.511
663.383
510.741
1244.12
883.045
1885.16
195.698
1079.1
842.375
1563.07
1285.06
737.323
1090.4
865.46
2249.53
5072.14
1291.33
3419.1
1331.47
1237.99
845.381
2050.19
634.346
552.703
398
835.007
1603.36
455.096
3286.75
1359.82
471.31
1265.09
2913.1
616.015
1093.47
1802.08
3627.94
292.532
18.7043
1350.94
665.654
754.17
954.598
715.945
394.941
945.091
1296.01
788.68
509.387
726.382
1923.71
1128.5
1280.08
1166.55
2141.81
324.391
1452.36
160.291
673.702
700.755
2288.93
1035.87
509.229
1586.49
521.926
1213.64
937.952
161.264
2360.26
884.258
2416.79
945.176
1097.25
448.216
1596.8
1592.4
1307.11
818.196
689.409
1274.54
1366.16
2491.63
1424.03
13.9332
559.591
714.666
1758.19
926.589
940.011
638.809
693.582
1016.74
638.793
1321.07
3166.87
676.179
1937.49
1510.48
1744.13
2019.4
390.19
1120.66
1855.51
1732.67
573.413
1392.18
1722.63
2886.97
1679.02
1798.96
605.085
679.911
1613.99
845.301
461.019
1918.9
3137.85
3758.36
1285.49
582.951
708.941
566.55
930.224
261.31
917.991
179.155
945.176
1331.51
1095.78
308.45
4274.92
305.448
152.59
754.761
349.138
1095.5
1316.95
1920.08
1274.06
274.26
287.046
2762.47
1576.89
661.494
1241.74
1718.7
861.807
894.29
310.949
767.289
1447.48
2474.33
252.482
814.379
1138.49
4367.01
2156.4
816.541
796.916
1233
520.719
1002.55
944.144
460.9
532.169
2660.82
1847.07
1417.44
1024.16
720.442
1442.48
1483.49
1776.35
661.399
467.438
480.459
1469.32
595.466
1138.61
379.919
1717.68
1438.34
2092.69
989.945
620.176
999.996
727.451
1623.04
1153.35
288.053
606.319
908.658
239.522
932.057
896.723
1184.72
1714.86
615.579
390.909
7554.54
342.918
1334.07
835.532
1481.43
1623.04
404.245
351.336
625.691
226.939
596.948
1098.56
979.175
2924.34
1006.94
782.3
5325.79
508.518
1733.61
1247.05
1243.39
2365.25
413.29
758.733
1450.89
525.651
451.504
1762.32
633.133
653.69
1751.02
386.371
3707
467.443
1629.88
555.609
1732.74
727.315
1876.94
1693.89
723.75
1194.69
1270.47
1827.91
1877.87
3272.93
206.794
1827.31
643.605
1031.62
1264.22
3028.24
769.363
1021.1
594.439
411.333
1761.48
892.851
1096.38
83.8456
1916.34
1826.37
2084.9
585.936
368.889
640.175
516.015
2202.95
2297.05
1575.1
1237.06
2082.05
1352.2
1678.9
909.282
770.095
1065.27
2253.33
12.0591
282.682
1826.46
227.408
3086.9
300.651
1236.11
1505.05
634.43
423.275
2095.57
2088.62
1330.44
890.977
746.577
192.67
338.451
692.45
745.973
954.7
42.5504
1327.94
824.342
1200.05
931.505
614.141
947.289
1635.81
1756.18
488.867
105.308
669.954
2207.5
1619.89
306.859
842.017
1026.47
1601.49
317.653
1732.08
646.991
492.578
820.482
337.978
1477.68
2084.85
904.403
730.849
1710.14
841.192
1840.69
1619.05
512.416
570.414
1405.06
1516.68
259.669
1711.84
2829.54
104.193
617.214
1006.47
523.665
919.178
2597.21
704.613
968.014
763.105
137.719
2480.09
1494.45
623.762
1297.77
1375.88
461.821
1341.06
1347.42
352.061
605.684
1514.94
1190.08
278.748
2360.5
286.215
2040.21
587.904
1808.91
177.071
817.759
677.398
2918.74
1322.79
1776.26
1073.08
707.169
723.703
293.155
2109.65
1462.66
3201.08
839.545
813.081
1070.45
410.274
66.979
613.381
1206.07
215.001
726.297
553.288
1100.99
1469.93
933.837
719.521
1128.12
1050.02
1211.23
902.113
768.346
1181.62
846.019
1362.14
4594.26
1407.52
1058.29
510.631
1338.26
2233.01
2021.85
1249.04
1858.93
2425.84
1335.03
723.442
1919.61
1550.9
1093.52
2140.62
1206.25
1013.32
471.299
2161.35
488.072
404.44
1136.33
1196.57
1173.26
1254.11
1906.84
1500.98
734.332
883.332
553.769
483.823
1123.89
694.29
1410.4
2655.73
1066.31
1196.01
399.228
483.022
649.784
694.438
1221.24
921.488
674.524
674.362
820.482
2251.87
1619.84
1378.36
2536.93
522.617
337.509
669.005
1045.47
52.834
1849.56
6574.92
1107.27
1911.19
1044.97
722.162
1800.02
42.0302
2454.04
1067.97
554.687
976.125
1739.49
1792.52
574.851
1795.92
1874.51
2800.5
7110.52
542.491
1595.19
51.5119
295.024
859.709
1027.55
1058.01
122.75
1083.07
1389.35
1005.36
2783.8
1609.52
2508.62
531.007
794.698
1753.14
1033.71
1978.75
1159.08
14.8464
540.527
2731.21
171.102
754.422
1176.07
1211.09
649.242
859.895
1673.18
328.881
311.409
-13.024
1684.23
636.194
3669.6
2663.01
2429.7
876.917
782.184
2224.03
2320.66
911.844
929.02
2011.99
737.427
2691.47
5421.77
962.197
1247.57
298.862
362.798
1127.94
1092.54
1460.89
788.718
583.747
522.718
1230.18
1699.29
171.588
349.014
1180.52
531.27
480.621
1196.21
464.703
722.06
298.623
3266.81
1115.16
1954.1
78.4634
846.199
1128.55
587.495
2751.92
1745.45
1265.05
1985.09
3483.77
828.036
1311.49
300.969
1367.44
735.519
992.484
1229.56
1499.22
1219.64
1004.61
1274.24
2421.93
768.549
1049.57
885.36
2688.73
1085.97
561.449
1056.73
1900.48
388.927
1982.5
1512.73
979.175
792.584
2067.89
4814.53
310.578
1992.95
1212.22
1884.95
69.9868
355.118
1296.82
1167.24
1909.31
728.257
3892.75
880.906
265.564
630.572
402.677
315.02
798.088
394.466
1561.89
1072.66
1339.47
890.743
939.955
569.199
1230.42
1578.9
1338.52
1725.37
932.32
2618.74
990.367
1965.78
348.511
1705.52
1460.71
245.144
576.457
443.199
1557.66
1124.53
705.45
2442.09
3732.88
692.443
1902.97
2596.28
712.197
295.615
510.794
822.198
1022.4
1962.96
1384.63
940.423
530.455
890.982
984.988
1384.69
625.674
938.761
465.564
2337.66
211.821
1306.79
370.548
1063.63
926.724
2487.33
44.4253
4024.06
950.012
1157.16
1241.18
829.91
707.642
1829.73
321.385
2611.37
2051.55
574.568
963.447
3063.22
1247.86
301.148
906.221
1084.15
1046.17
2884.63
1384.8
885.374
1625.73
912.117
1226.52
495.857
844.956
1109.18
131.039
694.2
182.483
2776.88
1591.64
413.342
1532.47
1230.42
1124.73
1207.28
2212.77
354.076
656.559
114.896
629.868
1322.8
1365.35
2267.57
348.743
799.042
928.777
873.373
791.768
657.651
1801.68
1934.09
751.013
1123.92
634.468
1226.08
2102.06
2154.62
1265.43
754.283
709.063
1320.2
3695.59
1303.02
1683.49
451.629
921.121
1480.25
1756.23
633.631
1480.45
1241.71
1300.53
1037.17
895.445
2050.87
928.582
1030.11
1483.42
1271
1171.24
1180.83
1903.08
1549.91
591.628
2281.53
135.631
705.21
590.029
1322.34
835.816
774.373
2365.76
1026.01
807.781
2644.98
548.525
1326.7
1712.66
1188.61
1139.06
996.177
254.356
442.57
3477.19
477.859
977.991
2589.89
747.869
2146.39
903.279
924.869
1448.89
2664.17
812.117
865.913
879.738
2626.45
478.99
1330.34
1197.49
1163.53
2459.69
848.806
1526.29
755.947
2121.49
1392.99
867.046
1588.66
713.661
546
530.455
1218.94
946.581
1016.74
1963.76
624.424
1605.59
3154.61
278.409
423.022
2420.35
1498.61
373.377
1183.44
920.832
686.46
1173.1
1732.18
265.816
1001.87
844.651
1335.22
458.899
1913.39
2654.67
826.199
1423.33
142.283
1456.85
536.035
33.2458
868.254
690.096
1063.82
1283.18
1095.27
325.786
799.868
1095.1
1329.03
1597.51
556.045
1247.14
1390.73
1048.6
174.024
707.318
1633.01
989.559
1240.14
999.439
1216.71
1145.96
1347.39
3368.51
548.346
1393.08
2110.51
844.13
904.621
4464.91
1815.72
1905.05
1090.44
1658.91
40.2675
612.674
1469.97
3733.19
2405.81
1651.61
1386.05
1078.51
2389.75
1408.74
1588.22
880.988
745.842
591.326
421.519
474.191
1810.91
1844.73
580.006
1979.11
1770
482.738
2417.3
2580.77
841.419
1631.43
32.7713
61.6981
1097.12
328.014
353.711
2137
715.053
881.746
84.7726
634.662
883.123
751.361
2370.57
328.506
2071.42
1205.71
254.852
1294.06
693.876
1609.76
1449.73
1032.54
3570.48
2330.9
556.202
477.985
1153.37
1045.43
718.886
379.208
1228.43
1275.62
497.659
2310.59
928.047
648.375
1335.96
1346.57
1707.01
2575.33
442.134
2628.14
3731.32
1963.53
778.299
360.868
1195.14
1355.89
1460.34
1185.22
724.905
206.794
994.174
1722.58
1207.7
453.277
1861.12
1947.12
4575.59
2337.32
409.459
790.71
1436.23
515.42
2908.06
1791.09
1713.93
1342.77
2183.73
1234.36
1556.8
1719.33
790.497
