# Supplementary material for: Nonlatching positive feedback enables robust bimodality by decoupling expression noise from the mean
Source: PLoS Biol. 2017 Oct 18;15(10):e2000841. doi: 10.1371/journal.pbio.2000841 (PMC5646755; doi:10.1371/journal.pbio.2000841)
Supplement: S29 Data — The corresponding mCherry fluorescence values were taken according to the gating strategy in S28 Data applied to the flow cytometry files (S27 Data) and were used to generate the numbers in Fig 3B and 3C and S7 and S11 Figs. (ZIP) [file pbio.2000841.s029.zip › S29_Data/LChITF Iso 6/3.txt]

"Y2-A"
1164.17
859.541
750
1034.63
1091.55
1130.56
404.607
821.023
1888.13
1406.34
72.7275
853.634
340.666
379.014
580.803
461.388
1390.28
995.703
1591.75
497.078
219.854
134.461
170.271
1886.81
817.493
271.805
941.478
1046.77
803.864
365.221
1019.02
53.4089
287.649
1717.91
555.965
660.353
1431.98
222.057
252.899
1123.77
595.774
1043.56
1063.46
970.995
460.118
38.7668
407.625
67.9085
459.105
128.366
25.0572
190.642
354.664
725.533
330.01
408.085
521.578
596.44
1210.27
268.289
208.889
406.679
218.116
396.37
250.644
2097.19
839.831
4042.13
1561.08
2050.42
764.282
39.3149
196.436
455.401
1043.11
649.973
625.638
1770.73
1180.5
436.138
937.93
791.733
87.7751
298.5
437.908
255.422
976.224
1536.84
513.207
363.78
706.758
470.138
1067.67
400.786
471.632
508.132
193.418
842.891
523.738
3634.52
343.174
731.104
45.0501
327.846
648.83
1030.77
452.978
151.941
315.687
459.64
537.665
681.46
389.988
1400.87
21.408
291.414
786.694
1539.06
104.79
710.625
984.459
1895.35
1700.23
84.9211
280.638
1185.83
626.928
1133.44
1924.73
435.48
2341.75
266.007
732.284
44.0386
608.114
473.533
69.3736
1959.92
1238.13
735.316
1664.36
1395.22
560.246
630.547
425.641
253.971
841.796
128.647
844.456
89.0336
87.7769
254.832
173.344
375.508
981.498
42.3338
1716.91
992.197
1627.38
588.631
853.287
836.32
1161.55
1764.42
1085.95
794.61
293.078
575.493
460.089
1157.16
415.562
313.083
1278.36
155.317
899.536
335.646
312.582
946.363
179.255
344.97
958.141
2240.68
624.246
443.222
649.22
2091.1
726.723
639.509
76.6791
1321.58
796.832
724.987
692.104
1181.33
607.786
156.95
754.797
887.936
431.1
739.079
2897.2
303.123
1901.22
687.177
3851.24
235.78
21.8563
2438.84
78.6111
531.569
-0.178667
569.421
720.502
353.959
1089.8
1122.91
209.307
1442.52
1327.96
352.02
624.023
1466.21
996.491
392.784
358.216
358.762
1127.01
700.439
229.223
409.033
1849.05
1023.61
213.785
128.28
2024.48
636.991
658.971
622.372
1518.94
383.103
651.814
1160.98
1084.67
563.936
330.204
952.69
828.787
1628.09
46.5826
672.338
452.64
1131.56
624.129
765.316
1931.33
354.088
528.264
3340.98
958.583
1014.79
1737.94
766.683
400.093
1066.24
2152.64
99.1468
685.613
1293.33
234.598
7197.7
1639.29
33.922
1012.01
847.711
1444.41
1679.3
621.16
993.748
1549.66
544.653
30.167
1400.87
227.696
2424.63
285.311
2612.29
2073.08
367.671
343.528
1192.36
154.261
518.645
1644.98
460.648
1643.96
174.353
2198.98
2128.72
769.284
1066.38
1403.32
1298.1
1996.56
234.448
387.276
227.136
599.843
883.178
63.5265
1635.13
515.007
1087.89
419.377
304.052
794.972
815.573
267.715
45.6424
1033.2
385.586
265.848
707.945
27.2267
529.989
208.421
316.782
836.871
823.089
2058.57
671.409
1106.87
530.543
641.873
1761.26
460.08
819.42
180.278
791.21
1464.86
1628.94
1492.25
762.553
128.611
2037.29
825.382
554.363
741.19
95.1632
963.112
330.204
392.034
193.603
832.75
911.246
1702.24
1607.68
503.24
462.523
291.699
378.935
615.538
901.919
18.5489
647.727
1049.66
2433.48
842.249
550.614
1627.62
569.302
675.117
584.551
532.603
363.923
867.416
1226.21
382.898
580.489
522.413
889.297
1914.64
60.1115
909.766
360.314
916.6
654.991
643.598
492.518
1355.88
664.879
1347.91
818.809
1763.86
427.641
998.6
98.1163
1760.97
349.795
555.098
518.086
204.767
1221.7
1640.98
547.409
289.549
1254.54
1437.05
352.777
440.773
508.226
1405.27
214.217
296.767
1091.16
241.283
820.572
325.636
419.419
1061.12
-17.7027
843.219
424.937
129.685
464.91
450.62
109.189
548.91
935.341
150.868
306.266
77.7707
1178.37
843.783
194.745
50.9538
35.3305
1818.42
294.893
1323.54
1391.15
1118.55
1674.53
580.305
1012.37
234.4
816.063
495.247
734.442
650.483
1483.33
930.33
255.807
648.013
13.5713
966.861
881.165
153.397
577.786
995.579
371.653
1498.78
181.515
938.455
1761.25
890.581
1630.5
564.791
1367.96
505.776
-13.5943
550.32
613.194
1042.12
395.236
804.156
2204.84
1123.36
1092.22
757.576
526.455
513.862
1814.45
67.1896
367.891
431.7
989.957
1872.78
1509
197.951
2277.93
583.628
715.532
298.91
902.886
281.563
1006.22
287.1
581.315
475.736
559.046
414.833
989.957
352.913
1383.2
55.1919
703.268
380.244
1578.15
195.845
840.375
16.5056
75.8966
1154.88
1152.39
317.085
736.231
514.068
1370.61
1102.4
509.477
239.429
527.602
445.656
656.323
793.768
760.76
1270.39
1206.42
1183.47
268.908
739.651
756.771
561.587
2555.03
1323.28
463.811
436.558
85.5415
640.635
2513.98
1173.39
681.921
906.146
708.737
2178.88
244.473
1071.77
428.461
727.32
771.034
342.593
120.874
1313.31
864.397
-5.77978
416.397
1476.49
1081.91
272.19
99.9136
424.941
1253.48
687.33
600.691
3134.48
333.473
97.2293
1223.29
583.77
175.205
1740.4
1351.23
1596.07
264.925
279.425
1532.03
1114.97
1459.24
1100.45
689.798
851.67
1336.7
914.353
526.795
1380.26
859.835
644.265
1370.4
405.166
1164.15
222.737
1093.25
347.152
963.858
794.132
653.78
1198.52
172.042
15.3923
1030.8
57.8739
979.198
1035.4
963.952
75.1522
913.587
1013.77
681.495
715.715
389.51
375.674
714.248
830.585
2205.92
1010.97
1072.46
142.237
527.787
576.281
619.235
1088.47
411.354
1431.37
1524.07
1521.58
1092.95
124.042
388.506
225.553
841.906
701.489
537.588
415.591
694.394
637.582
762.81
1338.78
610.109
140.445
1118.34
1279.05
1088.81
636.279
204.578
714.701
543.669
505.898
47.2257
937.174
941.275
845.012
4192.47
791.798
877.856
168.305
699.479
1475.26
324.567
2201.75
795.269
1480.04
430.766
151.348
57.2118
98.9537
663.819
11.134
471.789
731.821
186.449
458.541
1051.38
1624.18
1245.06
1244.57
401.967
296.003
1344.91
275.309
1097.91
531.222
673.018
605.084
546.325
424.757
1355.32
913.514
538.35
86.0153
507.172
896.597
1264.05
586.168
825.042
1074.21
558.826
350.174
186.106
1413.71
896.254
309.809
1441.62
594.747
350.936
587.148
646.016
465.77
764.72
1209.6
1385.65
757.584
1083.54
2107.42
396.013
772.42
1161.67
595.206
1585.44
645.516
623.988
441.571
789.017
656.196
640.342
509.09
41.6035
455.539
708.89
537.665
782.66
1004.87
976.53
88.9251
262.178
925.089
438.713
62.7866
202.038
366.377
972.226
152.252
1009.96
408.914
568.196
640.654
159.87
229.086
1162.51
1513.77
1167.27
200.073
540.721
681.788
834.359
1454.34
1074.54
1239.8
841.345
136.585
1588.73
1393.37
816.135
1830.36
655.956
2419.07
1273.73
982.693
429.061
762.079
1701.36
1422.64
696.913
192.126
793.07
2508.79
546.479
393.25
193.471
877.021
2126.12
68.1607
1136.06
746.02
4230.26
458.446
1717.59
1501.92
226.401
15.9265
1623.39
1422.26
279.604
974.868
483.232
1760.32
596.618
1190.48
132.587
820.389
1210.27
369.591
665.358
1194.82
860.086
548.626
370.108
286.127
483.542
-13.4706
664.101
978.452
375.73
565.302
665.115
1112.9
1078.45
20.8431
420.763
950.491
467.853
185.907
597.968
757.967
92.3226
27.9193
196.077
62.0262
220.208
742.923
1114.13
1022.83
732.602
1019.86
826.817
372.662
514.068
489.796
275.938
719.17
1285.34
2177.21
1011.11
528.115
785.633
1004.56
1530.28
112.222
-7.97209
585.977
1331.83
255.555
1017.52
700.235
805.553
1234
523.239
785.375
705.493
1049.97
363.751
1524.41
14.6315
887.367
852.286
841.909
753.217
869.935
794.958
1164.37
772.78
457.722
577.8
453.255
448.892
496.256
289.006
121.879
896.501
740.146
730.664
627.336
1886.25
-14.0759
657.192
625.971
1360.22
2681.16
416.725
272.656
528.387
1176.25
1204.85
626.799
534.337
490.766
60.9419
1102.29
379.847
1249.49
702.027
720.083
176.121
512.549
486.077
477.117
1190.5
480.03
408.721
62.4316
1228.44
24.6605
171.408
1206.9
179.255
982.385
782.33
384.677
553.031
1427.62
255.326
695.121
28.465
1005.16
1010.57
943.243
2044.13
854.305
460.568
82.0871
215.917
3026.68
958.345
1216.16
234.036
1005.9
1001.69
804.891
667.201
112.092
941.463
884.749
463.811
5357.86
263.588
3047.37
13.9625
176.656
449.584
49.8998
1750.56
1680.11
1080.26
248.89
188.341
522.707
300.219
427.641
69.0637
825.254
1216.72
505.526
1142.91
634.857
1211.64
1339.59
46.9166
544.176
855.612
1109.34
573.242
546.751
2416.89
660.045
1334.48
229.48
69.8338
989.315
870.741
461.963
184.452
-9.73137
252.059
1954.24
690.024
1432.14
308.944
403.498
3505.17
639.507
474.727
293.757
1020.91
392.67
1673.17
200.925
1010.19
1505.57
186.571
46.6295
494.278
615.376
1263.31
2213.17
707.732
370.886
-1.01301
266.346
1234.11
243.968
353.535
2069.34
1491.9
1415.76
86.7004
597.127
502.432
1110.39
896.597
147.111
1101.54
105.316
663.143
954.474
1048.27
167.38
323.742
434.514
647.975
1156.36
546.05
384.073
983.663
672.314
1226.56
690.925
706.556
-52.8259
722.757
2451.96
609.261
342.854
239.215
40.5739
236.274
789.826
247.185
211.069
1846.75
1648.82
744.938
499.961
339.659
1474.73
122.182
640.654
742.795
691.98
753.963
200.053
676.269
1225.19
467.632
387.56
247.776
485.448
1011.16
1075.6
460.798
1380.71
611.881
293.271
1009.52
423.572
1793.13
1103.19
88.2706
1448.55
795.813
183.48
1864.4
1368.93
766.721
786.205
39.6953
887.644
741.542
1534.34
587.801
343.798
583.328
2891.49
1591.26
57.1644
1085.88
1236.52
448.836
410.006
796.931
269.708
244.202
345.493
570.166
1105.23
262.1
2988.68
1127.3
1049.11
712.545
101.897
415.932
543.003
1633.25
1425.21
376.082
486.625
17.5485
756.165
549.002
355.407
2089.41
-4.04339
343.815
57.8565
1042.95
94.0432
664.63
1168.83
660.045
229.129
595.761
840.756
562.402
383.252
1290.15
471.904
624.998
219.719
607.04
540.099
251.479
203.996
534.774
1316.04
315.431
1142.3
473.767
770.641
1150.74
1404.71
522.754
37.2592
424.474
518.159
291.749
2899.21
1038.91
641.12
328.878
97.3517
374.148
303.42
674.369
717.112
733.134
956.267
374.622
580.26
1357.01
1267.81
1014.66
1641.32
1726.95
2016.08
736.35
1490.25
391.403
682.734
652.84
841.906
1456.74
305.001
2102.43
145.725
1180.29
609.471
942.72
1376.26
878.101
680.176
661.323
550.5
383.245
1940.58
900.82
972.673
1613.22
443.521
35.4286
873.02
499.363
234.487
485.144
625.282
584.85
1561.94
343.447
502.058
522.164
589.399
727.931
1011.63
203.333
779.197
712.598
48.5681
916.142
810.17
639.721
733.21
1046.32
548.63
233.989
1483.81
936.661
485.783
128.133
274.652
117.956
490.783
325.612
1348.39
1048.52
1705.43
2964.42
1180.03
40.0373
528.676
317.634
895.704
718.976
1221.71
629.391
789.843
215.746
278.996
2442.88
1436.74
1122.05
237.965
2879.49
636.67
392.784
1064.94
2500.27
518.058
1132.63
757.297
520.529
-8.78291
1417.28
3005.63
536.851
2483.14
79.4349
976.543
2394.12
900.413
711.665
601.825
416.027
1030.92
574.045
1065.96
664.956
329.795
535.642
937.778
537.201
69.7145
232.526
1218.64
1626.5
720.815
211.951
480.703
115.252
340.666
551.343
741.853
1833.41
332.375
920.755
216.92
515.099
632.982
76.9016
1178.13
2057.87
77.6807
830.705
655.731
1515.42
523.046
838.65
163.837
610.585
446.962
955.359
791.309
1214.24
669.41
1320.94
283.558
1284.4
759.585
1257.23
786.656
372.055
363.197
294.628
2110.26
1790.77
348.466
2355.48
754.773
1415.85
1005.42
883.954
424.78
287.649
1367.4
685.73
777.442
1085.95
1317.7
1557.11
1438.38
309.561
332.92
728.423
1075.2
1005.63
490.084
426.983
405.24
372.898
647.247
595.441
482.739
706.989
2249.15
1436.35
336.153
1175.21
640.558
52.7715
364.787
1329.09
410.562
572.434
58.5894
1750.19
1275.31
1955.44
-4.10917
248.311
455.766
2595.94
753.948
555.388
613.27
635.896
563.622
494.484
529.476
31.4873
290.88
757.188
1657.37
139.719
665.183
681.938
925.313
894.865
951.068
657.83
651.823
305.662
270.782
871.341
1075.05
906.392
869.941
125.704
201.369
798.846
1838.27
27.411
787.29
1183.48
394.347
1110.96
1020.95
487.1
605.691
645.033
1674.11
465.433
304.187
773.518
1187.71
460.136
1012.4
1842.27
1261.94
692.568
251.014
621.714
246.771
901.459
111.811
377.369
593.979
44.7989
1603.91
542.466
315.072
5.99626
781.627
499.346
212.263
306.647
892.237
323.282
474.932
711.784
870.501
813.187
1083.58
1098.56
593.802
247.951
465.433
618.892
-5.03412
768.098
2074.14
546.856
423.939
884.624
785.931
484.547
346.592
490.783
769.302
910.191
1302.51
818.615
740.938
410.61
677.746
620.137
693.109
418.778
1590.84
1031.71
667.507
1605.41
675.949
274.972
1168.67
1210.34
907.49
799.282
482.329
1337.57
263.474
1488.47
1462.04
551.791
96.2726
446.202
258.16
304.186
591.832
376.032
1285.75
49.5697
1577.77
76.1367
1649.97
796.117
1340.89
1004.09
660.124
372.782
288.974
283.338
1745.33
122.479
1385.38
1798.63
357.678
248.367
369.591
1276.3
291.177
578.25
1232.66
1601.39
238.923
1103.86
355.44
366.125
924.104
870.775
144.124
906.753
1154.65
185.293
759.337
46.1878
554.135
1954
717.909
1638.78
1940.15
1124.25
437.831
232.566
861.139
1149.6
1390.2
162.104
372.525
1599.03
895.646
32.2132
977.986
240.454
1334.79
54.936
844.732
1527.09
850.454
787.508
832.15
1747.33
833.849
640.708
1153.95
1563.91
356.989
241.788
1408.95
347.944
868.375
1743.07
87.1238
1311.18
1058.67
115.897
1346.44
24.5913
87.8416
207.119
2190.12
20.0261
2263.12
986.711
823.157
509.704
1258.43
502.944
1480
2376.59
836.529
1573.56
987.774
870.411
298.47
781.294
126.736
828.519
576.281
1064.11
283.918
115.778
140.909
1049.2
1749.08
624.729
187.857
238.594
408.075
563.642
462.01
790.484
1117.34
515.433
10.0673
616.457
676.062
171.475
77.7533
537.89
333.232
1584.83
1734.19
2271.56
808.639
1056.87
1480.22
417.677
1613.91
233.594
475.497
525.864
240.833
1232.83
88.5232
848.91
898.607
1449.35
1002.11
780.716
937.303
1603.55
616.942
232.526
1730.61
662.039
670.724
207.321
1255.81
791.649
336.971
165.852
732.346
626.391
42.0089
207.452
457.932
994.857
1086.47
826.114
176.628
224.619
180.9
1554
1336.91
919.33
177.926
723.167
1425.69
600.636
613.736
293.623
294.262
1352.44
1224.45
1037.49
1015.72
769.204
367.589
158.18
167.434
440.634
794.365
208.993
239.225
318.965
1370.08
583.679
2139.99
1695.33
260.677
838.65
1376.36
1896.19
1833.77
20.2005
1565.3
399.018
386.426
911.15
21.1886
367.982
167.242
326.676
170.068
307.078
1470.69
568.832
2132.32
1660.82
232.449
163.741
355.236
269.755
136.585
623.588
881.746
233.301
1495.84
711.241
1085.67
401.355
67.2112
2183.27
1263.96
932.053
13.0425
808.888
583.532
1235.04
831.488
1360.85
110.007
607.104
448.139
439.65
1549.86
324.789
732.757
702.291
615.473
1444.34
57.7329
730.614
1253.4
1293.57
1022.03
723.955
1371.28
135.935
24.1228
1802.74
142.207
979.661
658.714
486.652
1096.36
758.364
1370.62
1607.85
724.598
498.323
533.4
3919.37
693.439
526.015
26.5854
2637.23
601.764
288.622
723.832
290.439
392.374
533.597
677.642
24.8286
613.089
351.146
472.439
548.64
487.845
1419.15
273.241
576.266
1267.74
883.059
2155.67
1953.95
93.8853
591.273
670.555
960.456
674.25
431.609
911.461
1203.6
300.439
286.26
449.507
63.2664
1700.77
648.055
622.59
517.307
369.888
623.228
1149.74
1002.02
417.95
228.284
1856.57
857.13
2136.34
1063.8
2957.42
244.122
499.676
252.067
632.354
2322.9
1409.75
972.483
800.594
686.262
607.771
708.847
377.275
305.001
333.315
962.818
435.773
869.195
575.738
1394.37
993.952
632.598
552.739
1038.95
429.622
594.077
1086.94
142.761
298.947
694.646
716.575
2311.94
1085.46
564.235
1728.73
0.493344
1635.87
400.35
1227.7
1723.21
252.638
253.933
236.585
37.3237
2059.97
1344.06
640.654
699.601
240.469
606.928
295.651
325.716
802.5
1.939
874.012
688.82
2977.78
1030.51
530.822
1201.27
44.9572
716.225
531.331
515.953
1135.99
996.748
737.635
1836.56
1143.82
245.427
282.275
812.168
521.025
76.2396
1146.34
1418.15
1320.47
886.875
697.111
638.112
1205.72
211.257
70.4448
249.625
73.9326
853.193
220.948
1881.74
150.868
-12.3252
689.295
284.444
667.01
997.371
414.523
650.024
995.703
1400.59
1231.71
1654.33
934.89
1378.86
677.528
305.101
671.315
380.5
1886.01
1001.79
621.968
865.343
4092.02
388.848
788.376
708.43
1094.1
324.895
319.508
436.558
490.34
2713.47
629.391
236.993
511.848
157.182
893.027
217.732
402.336
1316.95
460.272
60.9226
533.805
384.626
148.01
167.721
1194.25
1750.65
1672.48
993.43
1236.42
1074.43
1509.11
811.098
1376.49
395.802
752.344
624.557
464.577
372.239
243.811
87.1494
1383.85
584.348
17.3194
496.351
1303.05
694.069
1623.39
915.132
548.63
445.759
1895.67
558.1
1653.33
101.265
877.76
389.695
239.405
510.681
971.683
597.222
1546.14
441.928
1603.57
986.441
1265.91
44.3121
659.493
95.2821
782.347
1096.56
536.357
50.7411
742.974
1053.72
1969.45
754.549
1351.38
386.851
203.333
919.752
751.953
1812.06
243.997
1490.24
1221.61
2897.88
783.81
937.621
604.852
807.271
126.552
494.382
720.041
1323.79
682.05
370.126
338.6
912.318
31.2266
459.828
1038.42
2607.74
13.0188
747.087
946.225
29.3295
78.8521
723.883
1031.91
519.298
863.013
3053.65
1437.05
896.738
1122.15
818.809
686.262
138.404
677.112
484.174
238.594
679.814
2531.41
6.61199
350.079
400.395
99.6996
459.288
645.523
627.62
514.668
802.282
265.186
1616.24
520.629
1138.49
672.376
483.962
1374.06
510.1
277.085
1029.53
380.885
336.046
78.2391
680.017
960.007
230.563
736.268
489.958
542.32
403.385
296.1
93.6829
285.19
883.655
-14.4076
344.081
927.642
772.953
669.313
606.902
109.557
629.915
173.633
403.298
770.383
744.848
757.616
779.42
449.076
397.484
1903.12
1247.05
471.325
975.974
1168
1442.87
380.803
731.24
736.231
740.83
1505.33
418.505
730.414
2625.3
21.6045
756.751
-1.80913
191.852
201.563
1167.43
2046.26
574.862
47.7867
1153.77
875.563
712.286
1453.83
1886.06
791.093
718.886
927.668
633.291
83.0349
1988.38
445.614
1447.23
1032.45
1287.85
789.336
1602.9
1492.21
813.933
175.691
277.093
14.6207
479.826
349.614
2198.17
468.294
528.011
332.626
151.194
747.786
433.283
886.575
677.382
472.758
346.511
2142.24
746.821
548.021
600.154
959.364
1044.22
155.902
2194.25
711.873
642.318
760.522
1541.15
1301.09
939.897
320.094
1392.83
1104.52
1264.16
324.103
145.955
8.89451
729.947
552.497
1216.46
2095.11
2585.55
1367.77
2311.58
86.4354
114.079
508.212
124.974
962.754
612.071
1065.42
465.211
986.977
247.751
416.184
420.635
870.06
333.392
3014.44
1213.31
192.668
325.147
999.33
1144.9
152.167
1027.34
415.766
1213.09
1100.74
1400.52
383.712
1056.7
291.902
696.268
766.121
676.938
215.583
870.264
42.2674
295.88
591.729
617.503
699.943
130.579
122.188
654.19
1271.46
60.4635
183.467
784.534
549.283
1470.21
74.6016
844.264
365.029
1602.78
654.417
335.181
262.943
15.6573
1383.51
2037.7
1528.97
423.087
737.498
674.292
528.886
359.886
1177.95
2063.24
955.552
306.871
461.394
1115.21
656.767
1049.97
387.74
559.646
240.062
171.482
373.732
1473.95
970.352
618.284
303.967
801.824
463.468
279.901
519.704
52.0022
3015.1
490.553
1163.86
1273.19
149.703
762.269
1119.75
171.809
387.58
1704.74
1546.25
25.2069
3705.21
143.371
355.132
902.886
1147.38
1326.68
508.24
1212.87
213.367
1741.58
1314.39
901.876
1640.4
769.77
143.931
959.922
58.161
1280.68
1093.62
496.517
668.819
717.292
548.162
969.809
584.742
1373.34
1026.36
882.875
345.745
321.684
17.2407
1421.39
49.2191
203.573
734.816
868.486
492.518
162.104
1598.16
296.555
989.349
249.619
757.477
57.8193
933.859
688.232
2174.5
608.802
389.354
210.885
936.661
1036.76
588.522
15.6895
1644.59
3067.74
239.658
185.057
199.586
2798.9
765.888
815.252
113.685
92.5111
643.721
835.734
406.494
501.954
348.805
758.757
44.322
731.26
781.627
1129.03
1329.21
2314.65
334.526
425.052
1027.92
1243.97
493.332
836.201
298.331
599.424
613.484
703.225
360.409
1245.78
1225.37
509.294
1691.4
2483.2
480.458
1399.09
252.889
2131.19
235.102
1207.39
567.65
379.735
933.467
148.845
1046.18
1130.42
83.0328
412.959
364.019
752.089
632.963
106.553
100.748
1545.22
290.108
851.226
796.543
703.472
1365.36
646.442
537.635
1206.42
1035.42
57.1386
1245.9
1076.96
541.795
1216.17
956.982
925.133
258.995
1188.3
334.428
542.779
776.045
338.274
787.901
507.511
702.361
528.329
920.534
862.424
391.403
2127.52
1072.55
2583.87
437.647
1328.34
303.998
886.498
422.362
1783.27
766.383
1000.53
645.614
941.698
1090.1
1045.07
455.772
1167.68
675.508
1587.83
1225.45
733.702
215.157
556.183
523.317
1315.44
769.964
515.942
1095.88
3175.66
803.603
913.07
790.921
1074.54
1562.14
176.052
404.576
2448.47
525.655
904.568
149.573
873.997
776.053
1045.63
554.058
1026.81
859.901
210.756
616.796
1791.37
207.119
416.383
1461.26
835.178
540.105
284.999
1080.31
834.141
439.474
1470.06
39.1978
262.723
1606.65
1745.42
1327.29
622.778
81.9873
704.38
698.575
248.879
442.679
2025.93
740.953
1116.11
1611.59
3076.99
1153.95
518.177
628.729
726.532
341.113
449.424
29.3525
2674.97
639.246
345.745
258.521
820.175
518.938
46.5564
1460.13
958.866
648.801
904.982
31.1591
1138.35
1189.67
1247.19
930.997
1263.57
845.046
1353.44
794.958
486.602
303.973
157.915
873.123
398.244
1496.3
411.934
450.71
757.576
194.745
300.219
682.514
998.6
967.592
499.166
551.425
529.075
16.395
2360.87
943.645
310.723
459.546
1514.31
1192.6
1178.68
1079.24
1635.58
75.8977
456.315
2002.77
848.985
380.083
701.583
431.952
305.373
983.706
811.699
362.667
960.732
492.291
1597.92
500.75
358.791
863.244
717.949
1496.45
486.896
889.241
1347.04
4.20094
1247.97
1471.51
30.3391
1137.28
662.119
263.034
1514.7
903.888
291.883
355.804
481.183
394.544
735.034
812.168
686.946
133.975
1627.96
490.373
1147.61
2393.37
1646.35
364.777
1096.03
542.466
37.2418
98.6617
930.822
1243.86
883.811
1046.68
655.619
78.6693
675.593
344.173
881.185
1578.1
594.923
440.899
498.31
71.3965
476.955
102.713
533.169
507.458
1108.03
196.619
748.106
955.497
716.558
337.782
1160.64
580.509
430.151
478.287
982.076
675.361
1008.14
1259.15
1414.44
349.493
1652.96
854.222
1406.79
1055.78
603.639
888.129
670.62
909.15
166.552
952.997
9.71022
1341.18
131.559
1696.17
1132.78
1752.75
1097.5
804.156
1940.6
1073.48
525.672
859.782
1160.5
730.728
352.678
734.357
90.5291
1366.78
218.794
1581.44
1093.57
115.82
292.754
706.588
2191.16
765.463
328.455
198.459
732.06
2871.25
1056.04
636.102
10.8834
919.226
1108.03
668.884
956.142
1141.88
2821.13
433.359
476.601
516.973
1022.79
430.663
1808.87
781.55
902.123
445.192
940.671
650.079
741.173
679.681
989.54
505.646
293.573
598.201
433.051
473.109
1045.91
2043.67
1042.77
756.762
1853.04
305.926
303.441
1523.34
382.883
41.8943
1199.85
764.147
312.7
484.931
1403.74
1446.67
76.6146
272.675
1618.59
1027.02
308.588
641.612
461.21
1909.57
1099.41
385.879
822.42
864.806
479.989
1129.82
1131.03
1988.72
421.001
923.259
193.17
282.284
270.047
242.548
1841.85
818.027
1275.82
583.287
44.82
890.535
2422.89
590.996
1565.43
696.681
553.839
569.344
2925.82
680.351
291.177
2460.54
1105.22
186.468
55.2645
962.665
1057.01
606.542
1490.26
1351.34
775.77
484.939
1076.46
738.387
359.677
958.224
1315.59
96.1002
1204.54
139.986
467.934
1479.3
623.701
1214.12
248.764
1292.76
420.256
45.4628
764.247
1085.48
882.75
2676.86
1464.68
119.83
514.429
1689.45
301.119
200.558
271.387
484.751
484.191
860.386
127.337
1352.41
1097.19
62.0726
1057.95
347.042
908.258
1363.8
76.0885
2778.32
1339.65
328.404
1366.15
1483.32
463.268
1547.79
484.683
429.343
574.407
974.153
317.651
112.03
437.11
728.854
382.677
357.67
244.202
664.084
1243.91
2016.04
1066.41
825.286
1086.12
989.397
80.3627
861.131
548.144
499.472
1233.72
718.072
1101.7
464.021
1531.09
1050.31
268.263
26.9953
742.772
653.34
1399.69
2060.82
582.976
310.065
500.869
1300.84
13.1238
939.483
575.335
469.039
1573.73
1455.05
319.896
4.40841
887.944
1729.49
576.725
391.331
120.406
279.904
1654.85
442.845
863.407
1713.9
57.856
1136.72
637.072
647.951
2467.21
490.4
30.0182
668.409
639.738
47.0412
596.87
2147.58
2194.24
819.828
1098.43
1231.02
490.103
1349.67
415.379
619.727
1614.79
1449.03
704.79
491.849
607.691
316.525
820.141
944.711
982.953
38.9943
243.214
706.976
363.937
1529.59
337.906
191.82
431.623
224.619
18.2888
494.382
135.332
920.863
417.081
571.48
207.546
563.155
1385.85
316.112
524.772
878.304
418.599
824.779
586.483
366.651
2104.4
1467.1
742.991
60.1985
1050.45
2230.48
454.734
712.519
311.236
921.01
366.617
933.467
238.949
444.947
585.643
2366.53
367.77
532.077
1019.86
152.153
756.846
971.34
240.545
607.647
1283.26
1229.12
871.069
317.117
153.738
40.9894
586.684
154.5
1621.78
2412.38
1090.69
380.767
626.523
307.651
2120.25
1679.35
1401.7
14.327
305.294
114.023
962.257
614.454
640.028
1252.22
1774.15
880.295
1202.23
215.213
1024.14
1486.13
402.681
1499.68
1591.25
1125.84
561.552
975.626
1261.72
565.618
250.674
837.698
745.239
906.979
181.002
2180.48
36.4689
1090.23
809.846
1158.36
210.476
430.648
271.403
393.513
1925.84
784.3
195.184
541.042
409.625
1088.74
1644.3
674.901
386.063
179.767
950.728
978.259
976.911
1020.88
349.356
1517.42
89.3722
380.072
764.347
186.92
22.1398
85.001
1396.66
1565.41
261.832
156.549
831.845
849.053
583.661
1329.43
462.892
43.0831
559.74
1184.06
1518.68
914.734
985.093
749.331
681.147
1576.32
148.391
134.269
338.617
338.69
1086.21
1144.75
341.522
763.963
725.405
1314.56
350.259
1745.93
860.378
932.353
88.8744
846.138
601.161
1036.81
1654.64
127.791
486.98
1023.81
58.7609
1475.34
450.364
561.748
546.958
97.9366
571.053
750.628
792.49
28.2119
763.572
710.986
750.088
735.604
296.687
819.271
10.9893
1706.53
1021.35
25.2002
1120.4
1267.73
1137.79
68.4381
1092.92
527.823
76.2481
614.178
1245.51
759.949
492.575
931.853
610.904
741.186
697.847
207.509
529.591
624.53
2753.27
1304.23
1392.19
24.8385
226.311
995.119
1035.72
1547.05
1614.66
447.907
341.005
495.21
814.396
775.176
165.624
1185.63
989.881
680.427
806.692
35.4155
542.779
-9.18836
573.103
1207.83
320.918
509.177
1211.94
338.843
1225.15
163.529
442.332
916.984
884.022
1702.35
1328.6
775.641
1281.39
617.484
91.2238
579.12
415.691
1661.66
1413.73
1316.51
1375.46
250.946
798.057
418.778
528.715
2453.53
52.6152
833.259
1034.67
681.228
310.014
520.629
321.399
484.969
1587.79
672.632
1846.31
565.691
690.23
302.175
5339.8
2430.39
1375.11
1104.81
2.57105
595.117
378.451
219.044
992.779
692.465
1129.1
505.392
1253.78
1161.57
87.4486
611.627
491.922
944.351
1054.09
1164.02
700.661
126.534
1611.03
66.8778
591.689
370.317
368.887
744.934
1320.04
605.789
654.319
253.815
572.285
704.823
1349.92
424.025
522.492
526.91
1091.57
394.772
1012.37
328.103
2107.29
127.93
1062.4
619.384
1102.74
525.672
2383.4
1089.29
356.44
294.802
244.293
266.705
563.622
1114.62
846.706
2826.49
494.818
945.226
1013.76
966.796
1007.77
767.41
282.379
562.253
344.476
1769.8
1724.33
540.648
946.304
653.87
1292.81
729.24
1658.31
827.435
684.374
49.936
48.1371
454.882
492.131
1235.96
1708.84
403.366
998.836
913.6
658.492
1213.88
302.829
1207.36
1319.61
156.243
2258.42
320.004
411.008
2718.9
416.97
423.837
1025.98
1458.75
627.967
1273.71
67.8404
1566.86
9.86367
1133.62
509.046
779.793
355.141
841.095
987.219
790.698
22.8567
169.02
182.358
1649.84
755.837
500.107
752.923
396.43
404.558
2955.5
308.173
667.629
1113.19
1621.05
315.175
2294.83
637.767
575.643
756.868
1386.06
179.89
347.54
566.24
369.949
1314.36
266.041
1095.62
318.626
9.64355
-7.14781
886.855
1182.72
297.992
850.522
309.663
702.733
1301.53
814.039
642.292
709.501
1614.04
682.976
1190.73
599.876
646.091
294.816
883.172
2504.68
1630.74
917.286
384.19
396.152
1507.97
592.698
234.067
2312.78
403.867
265.037
1542
649.361
1378.9
298.429
723.232
1398.42
1595.18
1782.81
800.891
1349.78
1511.09
498.03
84.064
910.344
477.515
540.131
622.255
1629.26
-8.33235
979.661
385.119
460.063
1418.06
515.401
3093.73
2139.55
2491.32
313.159
1250.92
28.0113
792.064
766.314
635.013
77.6978
1261.47
725.024
610.043
2312.94
119.276
717.252
595.205
197.729
618.138
1840.78
298.671
641.2
555.539
834.655
2262.17
666.706
842.043
403.411
878.564
1498.31
198.949
1554.47
717.774
375.537
645.621
426.807
1169.53
1113.44
680.055
1060.07
939.281
37.6227
2172.89
871.934
267.8
636.482
1233.32
385.126
795.397
2493.97
1552.18
165.286
2327.94
904.897
834.624
545.803
428.69
2359.18
1511.92
358.346
10.0673
780.649
391.569
464.546
218.79
188.323
13.1516
342.602
907.73
1075.9
572.507
802.001
700.235
410.242
70.9193
1554.46
285.086
758.094
942
154.047
0.493344
2668.48
268.173
827.256
544.992
1009.18
818.553
157.874
337.7
107.176
2600.93
412.959
311.545
772.703
16.395
1259.1
320.013
72.7168
221.54
519.181
608.235
294.006
1275.3
477.281
157.455
719.289
164.285
830.893
676.727
699.943
592.105
773.324
112.149
1575.08
875.417
561.98
1707.61
1178.12
1121.98
1194.91
1445.86
222.972
761.565
910.284
585.524
1007.07
301.899
448.388
158.923
649.354
1094.75
273.62
778.462
1222.05
1044.8
574.326
237.526
1551.84
1070.34
194.672
161.154
633.622
764.232
433.283
575.48
186.377
723.883
1354.25
1100.26
1227.15
23.4228
975.974
1181.11
52.8418
1531.47
70.9378
954.474
467.092
832.673
192.557
1958.13
1212.07
499.491
901.054
217.457
349.273
299.014
117.956
2329.24
2142.99
1074.76
313.002
921.688
91.1967
1668.6
382.499
737.425
428.496
9671.04
530.589
945.501
1218.48
852.036
1097.28
620.012
1014.31
734.592
1571.16
767.855
587.687
30.4508
263.185
2954.94
2391.9
1983.25
621.243
862.077
935.883
732.914
366.385
565.488
2644.56
1911.32
18.7252
446.215
455.979
631.173
198.314
329.18
527.457
679.586
15.1745
94.6457
675.457
398.815
1753.71
617.021
99.1679
654.403
1540.21
2487.46
1325.63
272.19
114.906
6191.44
826.194
323.329
681.788
161.569
105.645
1307.26
884.337
593.603
578.147
57.1386
1172.56
545.386
376.335
1880.93
645.361
129.5
1054.14
157.322
327.296
1609.64
661.25
542.824
1184.78
1344.55
1742.18
686.09
833.028
1600.09
521.924
737.968
788.824
450.144
843.684
268.565
2864.24
6.21027
185.061
2705.88
604.872
810.586
636.811
959.922
1235.71
834.997
234.036
565.492
728.073
795.521
1033.88
569.749
1170.66
2346.52
430.078
858.223
3771.83
-11.4231
818.672
1082.2
723.618
861.831
2815.19
784.718
1058.1
255.825
675.106
816.148
769.061
885.921
1470.37
279.505
92.645
810.292
524.913
1168.96
214.231
748.62
1287.49
544.698
13.4925
880.619
1001.93
1900.48
546.147
183.297
67.0522
1582.16
1353.44
1280.34
674.387
216.092
11.9092
437.107
943.243
1631.84
1848.82
3007.5
344.893
802.797
538.895
1306.11
348.354
379.96
624.981
606.592
1856.85
1384.3
382.991
568.032
904.217
756.944
2567.18
36.4683
521.219
601.915
1955.86
520.475
1464.6
200.221
405.24
409.476
1127.01
1655.9
1738.08
472.439
777.276
118.654
798.726
702.916
1235.85
277.17
705.823
1683.85
678.051
1340.89
505.584
2075.04
159.138
956.142
1613.92
827.037
641.595
1546.55
405.386
355.601
408.277
345.818
790.484
869.966
723.454
562.917
317.755
766.383
403.841
940.176
268.025
349.818
624.746
939.824
798.252
1004.32
1695.73
1476.99
275.248
433.881
530.502
706.331
1254.69
836.627
1097.84
1108.51
268.444
891.898
540.099
427.641
671.49
2611.24
459.596
-14.4045
601.104
1690.14
141.977
409.536
775.492
1538.67
566.665
286.256
1061.66
1258.42
843.363
1551.37
561.587
457.954
933.474
1224.68
214.852
1429.73
1562.68
150.786
676.766
7.25674
1132.91
2196.75
921.377
793.856
393.25
397.261
967.712
46.1961
144.677
148.193
859.166
157.915
2008.81
840.756
734.816
1104.77
688.576
883.619
1307.68
264.696
1995.72
1121.06
522.588
210.469
872.106
1168.97
199.641
204.673
862.767
923.692
1371.34
647.488
349.493
1761.02
432.557
566.157
1174.37
616.389
2002.36
226.99
181.545
496.112
889.526
736.882
1533.13
2082.93
1175.53
375.987
909.104
1552.52
196.416
112.03
1467.24
37.8492
583.189
1543.95
81.1587
1505.54
804.424
1323.68
126.965
719.372
1253.3
111.56
1052.85
459.546
151.864
733.457
818.131
955.552
1693.68
840.517
900.82
399.209
278.603
1260.05
923.249
445.849
1557.05
669.903
369.419
505.758
332.681
95.9173
1045.07
1556.76
1897.68
1235.96
1116.64
1585.9
296.061
650.995
887.795
68.5707
1452.87
47.5469
150.1
438.07
1788.35
3.37556
647.48
242.052
1182.54
862.795
1415.07
1509.57
1516.98
366.837
491.119
1735.63
560.115
1403.66
1501.31
973.859
967.392
844.174
429.654
951.834
1539.78
1851.76
351.963
808.656
683.62
335.911
599.544
1019.86
380.789
217.115
1171.96
755.699
1511.09
501.981
424.961
440.034
1049.88
1100.77
269.029
352.214
567.62
541.129
1573.61
951.674
639.738
967.208
252.042
655.823
96.7859
398.881
403.785
893.69
253.971
155.032
1506
996.082
188.336
544.173
651.663
859.427
2223.11
1263.39
349.272
500.55
685.447
1115.66
1366.68
961.023
847.946
710.277
253.153
840.524
128.298
914.658
1075.96
605.093
477.871
933.473
45.5587
1450.19
1157.48
1022.9
448.647
124.062
937.174
561.19
133.552
267.8
978.444
405.592
1794.99
1121.63
689.242
862.523
1045.57
135.287
1277.84
1325.41
1717.23
574.867
629.417
-14.0027
1539.01
747.817
4.44512
302.763
530.25
1099.85
973.575
799.269
1084.48
1172.81
831.453
975.196
594.268
780.528
116.092
254.207
781.307
1911.25
1074.7
743.416
1462.9
803.67
21.0568
1517.34
210.269
341.924
223.507
1956.33
717.949
1140.37
2673.21
956.227
1480.88
1280.34
1351.87
1141.76
251.713
1086.51
621.306
836.233
630.383
392.718
368.969
617.966
370.126
1121.61
361.089
1772.9
16.5145
264.925
613.736
520.891
1046.94
1606.3
428.922
2348.24
651.578
482.056
1327.03
1441.17
583.467
642.31
-12.2229
1439.28
1810.11
793.155
425.58
59.3026
279.115
1212.28
1295.26
1824.78
1129.27
1163.7
1223.32
609.308
510.865
560.351
3308.3
935.156
1011.84
1662.66
116.546
65.3156
251.699
233.049
693.854
11.8325
1776.14
2327.32
373.929
1660.49
276.185
300.889
1126.2
1240.41
327.486
285.793
703.691
297.371
317.959
180.1
1063.51
659.572
1292.44
1454.04
488.229
325.424
2223.93
284.342
1144.31
576.908
103.516
369.15
589.386
378.049
483.975
394.37
577.908
318.13
765.206
810.083
529.988
827.39
427.585
519.984
674.008
1027.36
1471.28
827.307
392.173
215.326
790.156
554.906
671.858
2305.89
316.356
456.858
738.835
1827.57
355.796
321.039
1145.72
1644.14
104.476
706.254
736.056
1114.7
435.183
1185.11
190.319
779.501
1174.56
137.742
784.628
134.966
586.231
106.189
709.079
588.646
987.533
495.962
11.0657
1047.31
2503.98
608.169
22.8287
220.476
1916.65
608.323
711.224
980.095
907.977
595.441
432.14
708.863
165.187
6160.87
506.693
1064.64
430.574
1153.77
137.181
168.807
2446.5
3645.55
230.318
1219.08
430.621
1973.23
1064.82
389.529
90.5291
771.231
1467.02
999.277
884.624
416.74
1159.21
1043.38
1024.16
439.8
256.78
1560.46
553.531
1434.58
539.631
452.858
1609.53
418.778
976.617
1455.91
1555.81
1138.77
377.813
664.989
624.506
2068.93
1532.04
334.278
867.18
655.153
1394.77
21.8332
343.095
137.651
1117.44
391.488
885.733
1696.21
988.575
817.886
1116
299.436
463.347
608.914
2372.92
70.9378
1415.49
1141.97
1890.66
108.244
96.5672
1313.35
781.885
144.368
660.709
734.524
1391.96
235.193
34.6498
773.384
1513.89
917.66
334.266
731.075
566.885
273.514
524.073
1332.28
1146.69
367.657
891.467
53.8322
872.659
442.654
1488.15
132.029
1028.42
1002.86
344.073
556.603
368.11
495.206
215.886
920.521
2469.74
480.335
827.866
1736.99
216.507
2124.82
607.262
549.798
40.3934
1323.92
553.311
609.403
1878.78
67.7709
535.728
1050.7
1906.07
803.274
1096.51
518.185
96.3707
1004.14
781.071
705.102
552.692
543.833
721.239
1263.69
1910.34
4.33621
1285.14
919.897
836.823
2094.83
634.131
141.593
1096.22
419.569
1528.76
626.855
1436.8
1075.75
-20.9668
287.414
830.401
807.623
1261.07
2542.81
227.623
515.597
481.395
394.526
59.3063
750.985
1215.96
873.757
511.579
1061.65
413.656
960.626
851.292
2140.88
687.957
687.321
307.934
293.856
178.334
118.072
690.38
1954.81
583.777
345.69
1225.75
877.047
757.497
1305.19
250.425
32.0411
195.845
399.969
501.889
237.066
2968.11
669.494
420.159
142.783
387.655
274.188
757.573
141.143
319.994
256.295
1145.45
722.212
453.414
736.286
160.212
1186.32
325.735
2077.71
223.696
2455.22
885.476
496.528
480.969
296.964
183.003
1407.8
587.427
793.223
696.961
497.802
839.764
857.391
546.147
286.371
879.871
1230.85
993.708
1088.67
1955.01
325.811
836.407
589.122
796.928
839.11
423.087
2041.85
140.183
697.552
1023.31
244.326
1395.34
241.532
1957.92
2195.47
486.3
1253.14
506.031
48.0932
740.938
710.461
1058.75
4407.14
537.678
224.593
1441.39
737.793
786.36
8.44875
382.005
1449.1
1690.37
1528.29
541.093
12.3487
461.486
1014.14
907.864
1200.1
680.461
670.454
347.189
1545.16
942
631.934
980.278
107.666
735.127
463.076
961.035
692.464
471.85
770.609
845.558
1345.3
216.182
-20.1647
330.424
475.541
981.126
1084.71
421.73
1061.42
108.585
237.401
133.092
1390.2
168.033
2037.3
766.393
931.116
734.862
1013.63
2662.3
546.306
162.74
1065.4
690.351
975.876
703.879
1421.01
508.246
867.834
990
365.251
552.149
1220.96
212.703
444.508
1308.67
746.543
319.041
714.607
1107.1
370.796
103.473
534.174
446.725
102.238
256.525
644.203
2081.15
706.556
-35.9593
629.054
304.515
1429.81
1804.06
-24.5415
20.3195
701.762
601.336
952.997
1136.02
1802.19
1013.12
529.705
1332.84
108.504
312.269
614.876
874.108
1646.94
1494.56
901.012
159.138
654.403
1439.01
122.402
179.439
365.174
743.552
997.993
3226.77
897.743
609.768
2113.11
417.806
1753.65
745.273
440.053
717.135
276.17
1410.21
929.358
1069.08
916.758
638.393
713.431
1202.4
902.996
832.044
630.616
763.439
733.226
622.459
542.421
439.227
762.919
846.048
1071.77
189.463
304.392
207.66
1891.87
1444.49
699.479
774.343
610.669
817.758
1046.18
1430.5
400.579
471.996
391.228
195.893
2232.41
752.198
143.467
279.125
427.065
810.532
585.625
1473.05
1324.61
544.721
393.743
373.856
1771.37
501.22
17.3599
994.429
315.785
752.294
593.718
162.63
1169.87
358.315
656.277
419.514
1289.93
907.713
364.019
1774.27
1693.89
1538.16
885.549
1246.65
395.493
399.873
1011.16
981.9
730.664
944.054
34.6682
1681.95
188.675
546.035
247.566
2190.12
481.456
203.978
1762.48
577.441
962.368
1324.3
496.039
144.677
1248.62
213.452
1744.94
816.161
759.79
316.356
988.567
1748.09
1208.62
369.559
699.477
443.682
1260.98
1133.36
1037.35
1596.33
670.378
1779.49
1470.9
594.906
787.823
502.711
1763.49
640.91
446.359
666.264
1025.7
701.205
279.216
1040.94
789.253
452.408
1194.42
91.1206
1261.01
2105.55
558.812
3826.25
387.416
501.502
2339.79
1491.45
1196.1
141.659
1018.31
279.41
1011.53
71.8019
141.041
1199.03
508.799
1010.42
559.196
1475.04
1633.71
453.638
332.203
415.851
1410.47
1205.97
446.962
753.827
432.752
170.908
725.618
114.041
169.331
598.277
1237.47
357.475
829.759
439.521
340.708
766.893
546.391
67.356
846.856
310.138
494.148
545.386
369.873
327.004
275.388
395.249
758.094
946.743
638.393
524.15
413.653
1603.45
799.305
76.5325
1554.04
97.41
415.8
1056.85
539.489
345.304
475.663
270.352
549.969
414.175
49.0998
388.073
804.818
114.811
1498.55
779.793
750.569
111.363
33.3721
245.955
457.115
393.922
731.24
1208.5
705.223
499.166
4801.81
978.851
852.248
381.938
567.907
1696.73
1326
1804.62
552.627
552.374
173.349
1275.28
400.418
394.236
208.211
226.662
342.289
427.108
878.281
1177.76
862.564
547.036
949.451
952.208
387.571
398.236
1407.01
1024.84
401.624
1194.23
262.957
726.666
1444.02
621.818
80.9846
751.565
68.5044
134.711
1393.83
1012.93
411.337
678.445
169.907
962.313
732.66
1305.11
2084.6
654.747
920.201
954.173
1218.49
1135.7
1017.99
156.391
637.676
159.104
606.497
109.638
300.644
331.349
143.363
354.651
981.853
1505.24
625.661
506.586
228.164
226.493
250.673
2550.67
581.998
1609.6
44.0386
3000.41
192.677
344.196
242.436
168.566
1084.42
1669.5
1272.72
1206.66
1805.07
316.053
1011.07
679.982
133.753
497.989
814.449
1754.59
1841.15
611.641
569.891
258.16
1336.8
528.973
135.23
336.676
54.722
1130.91
948.771
640.739
778.911
648.609
729.954
182.578
434.422
1196.59
1681.49
741.973
125.93
609.426
729.677
58.546
364.157
1881.09
1583.32
280.226
2196.03
532.635
1676.11
281
680.064
685.432
113.379
34.6498
717.415
791.045
1333.67
2059.42
202.628
478.859
25.6483
1500.61
90.9077
696.848
172.856
918.251
1590.14
401.744
27.5987
148.517
263.185
1230.8
493.467
2892.17
1384.56
476.31
139.549
491.012
860.92
1539.47
651.695
594.193
2798.23
440.39
418.104
577.793
1360.23
1052.53
1125.18
664.638
268.835
1094.95
1255.43
958.822
816.161
-0.361042
92.7632
927.249
397.144
986.127
488.854
111.144
765.284
491.455
1115.66
151.328
1051.08
522.413
691.159
766.558
1363.14
670.805
1967.29
782.421
401.967
1408.69
417.284
1103.73
810.805
1429.73
266.978
1209
666.928
1129.16
1271.84
1688.67
611.79
99.5075
2109.27
1082.85
197.711
3007.46
868.145
641.285
342.677
281.684
877.513
351.038
130.713
1137.19
1432.19
412.359
724.427
1008.71
618.421
2208.62
2272.49
362.532
97.723
679.17
1140.07
2026.09
1477.26
1519.68
839.764
615.487
3001.89
55.2819
269.451
590.173
337.7
878.66
690.23
1376.23
1471.59
445.759
1882.98
834.949
1502.63
682.56
637.247
918.989
485.273
1541.42
1032.01
1205.06
55.0298
1026.03
494.654
1894.02
1647.13
1452.63
386.398
338.542
100.611
1483.74
1032.31
184.101
142.388
105.877
-4.9279
780.973
447.132
800.692
514.31
442.654
633.576
401.894
178.53
2325.52
1805.9
1409.48
422.458
243.268
1951.84
2059.18
927.386
13.6924
1488.67
949.68
578.817
318.139
841.855
1067.04
1425.33
989.397
520.515
5563.16
1629.48
1563
29.633
963.952
50.7893
789.899
1290.94
435.644
686.137
1037.99
842.427
2110.54
450.986
488.616
583.96
376.383
613.262
284.817
598.757
1017.11
1317.84
1247.1
890.675
717.576
1267.81
1410.09
1002.26
636.242
1009.71
1707.73
187.249
196.5
1166.24
437.322
386.508
105.536
661.074
803.705
106.37
803.09
653.677
1876.34
729.077
903.997
38.5193
567.62
1789.26
868.628
634.703
102.722
517.924
110.944
849.093
237.815
583.017
774.783
788.621
505.058
1109.9
483.351
892.423
414.523
967.683
1606.66
923.646
460.136
433.309
616.633
174.985
62.8822
1041.87
363.093
872.357
1976.53
376.72
323.861
237.374
1136.6
189.181
1506.08
99.1468
1725.72
607.426
936.794
1256.6
238.148
656.767
457.765
967.2
443.222
510.539
503.763
1117.88
1092.42
1387.16
508.446
813.795
945.932
367.048
396.93
1396.58
789.047
1029.9
790.746
299.628
625.462
1116
96.494
424.808
69.3736
160.818
1196.34
297.798
1468.97
746.739
444.382
1189.79
611.917
790.192
1597.08
1767.39
101.693
861.879
882.867
411.214
496.266
1560.68
1164.25
61.6866
517.61
853.054
249.825
605.911
473.87
1092.13
553.839
151.428
881.211
894.627
514.532
54.2375
929.315
598.762
589.725
1280.02
2038.88
1710.84
1909.38
476.241
87.8416
727.478
1575.43
214.929
284.342
59.2219
850.967
174.096
316.899
1127.26
405.592
675.598
385.643
1865.15
192.871
345.196
1137.91
789.647
841.906
1054.73
773.153
1427.56
1292.17
1671.06
128.678
371.747
35.7968
969.809
1336.44
1057.31
754.585
615.979
461.973
1691.98
322.781
1321.18
11.9387
2088.81
407.138
204.448
627.351
171.127
114.805
1229.01
653.102
65.89
567.848
461.963
307.488
1218.99
1956.33
1022.31
568.776
59.5559
1177.37
177.879
1214.76
686.262
123.412
325.724
1330.31
584.222
998.528
2573.76
918.778
625.566
889.004
705.687
427.177
428.939
3.27231
1461.17
901.459
383.551
675.346
14.0352
710.171
2393.45
1398.81
403.566
151.091
1007.07
507.275
843.678
2350.5
466.658
1166.3
1564.35
770.234
407.367
460.508
874.419
234.528
2132.03
556.739
338.176
62.3375
175.971
1156.54
415.288
487.254
713.862
1561.45
1407.15
103.648
53.0619
1007.78
1069.82
297.605
322.739
145.341
1718.41
42.8814
183.053
320.498
717.415
2996
697.834
1379.5
1222.81
740.156
740.017
583.806
993.595
852.184
681.412
463.847
219.708
679.341
686.602
106.309
345.294
1790.32
728.065
729.309
377.555
353.049
907.203
1007.32
760.39
466.412
286.92
2773.23
992.918
750.803
724.923
1047.61
72.3191
107.956
761.091
102.418
539.031
322.521
716.836
1233.93
345.762
920.619
741.973
153.397
797.052
203.064
1947.6
827.051
248.779
1056.7
651.723
866.808
765.019
645.376
977.426
160.948
2072.24
576.273
117.109
138.714
623.431
1803.77
1034.38
1033.82
839.286
895.564
2114.92
865.23
1774.22
660.797
558.914
849.881
547.369
726.108
753.183
1054.4
2190.97
2146.75
367.159
453.892
1860.67
699.601
55.0127
101.65
420.379
1765.1
548.65
1324.08
1949.09
1080.16
675.702
196.667
1802.38
162.105
839.23
792.919
165.835
16.6879
1097.91
1442.02
2640.79
1801.95
892.395
421.001
1001.88
1382.14
977.75
1078.69
457.738
571.86
1612.51
1080.16
125.101
98.0389
264.73
592.503
231.378
1246.26
1216.42
205.216
28.9726
531.754
592.319
308.99
857.667
644.82
705.493
555.217
230.318
1174.34
1416.98
145.245
35.2462
1093.51
1352.66
607.04
1154.79
1324.69
1653.38
661.074
640.662
631.188
328.361
309.286
677.235
2712.81
470.168
1202.67
644.073
238.923
1019.39
340.415
339.027
1384.64
531.995
130.282
897.014
632.846
775.348
1057.11
-2.90413
954.393
1322.39
1265.18
3488.58
27.0302
44.6165
1362.9
1267.24
991.735
427.01
1018.19
1162.37
1861.54
344.456
43.1685
338.029
273.503
758.775
743.065
1676.33
612.214
524.772
737.75
2000.31
389.706
837.529
849.18
246.721
525.232
378.37
422.839
1426.35
1001.69
578.006
346.341
79.6447
713.605
195.356
993.097
2564.09
684.608
538.307
93.4343
1046.72
798.752
73.1535
553.547
990.334
617.283
410.882
494.751
1034.82
186.503
2199.52
1260.05
783.549
368.234
151.7
186.741
472.086
196.482
415.03
678.64
259.593
232.724
788.318
1033.97
335.9
742.504
223.155
877.245
34.5265
788.621
1020.95
1709.6
1064.84
1275.96
126.227
1904.64
434.312
666.898
1528.87
2352.35
786.272
938.431
445.422
522.898
403.841
430.936
353.533
662.406
41.4579
638.817
535.081
1019.83
971.977
657.209
447.154
619.394
954.274
1264.29
157.604
1475.68
881.745
78.2966
461.388
139.035
1483.98
56.7959
311.76
588.907
219.854
516.973
1215.82
1494.62
423.167
866.516
352.214
42.8814
1200.8
461.955
344.223
313.002
228.284
539.099
788.882
2162.01
1208.59
340.785
742.991
1203.38
1135.44
917.39
966.363
1171.67
667.309
394.047
829.28
604.243
1142.24
726.723
556.966
1327.19
9.94423
221.59
1123.97
1204.76
1700.18
946.468
416.74
510.784
239.77
604.848
1292.17
518.159
1894.33
154.915
501.058
2185.06
1528.57
331.531
471.969
647.414
555.421
400.453
1210.92
971.115
1239.18
1505.06
492.895
76.5325
517.524
760.075
583.954
567.698
637.758
112.967
63.234
548.007
599.132
685.325
1128.85
301.452
1053.68
1390.09
108.244
568.832
165.019
296.929
2135.28
142.89
417.915
2706.74
1068.52
479.506
27.3635
856.349
1084.79
198.879
147.812
430.371
1952.26
424.665
230.952
71.173
990.436
486.602
1793.86
533.177
1039.69
204.726
273.456
1527.09
1455.27
812.973
689.721
337.222
415.821
1157.7
317.652
2815.76
14.3871
323.861
858.223
1867.78
267.696
980.365
859.957
3734.11
332.05
703.985
199.936
619.8
670.167
555.676
194.391
1670.9
1546.48
1879.83
598.671
362.188
488.94
344.128
256.929
167.734
-4.82889
435.717
473.981
163.412
601.929
820.564
1497.95
468.967
318.12
102.622
285.848
1286.01
275.553
442.977
901.315
1251.65
469.915
87.1421
1560.14
439.773
799.034
219.455
12.1611
1049.38
325.909
1099.42
727.512
250.095
611.439
738.19
301.907
559.414
332.503
1439.74
1845.8
759.571
768.955
1161.47
1063
332.712
796.579
296.929
1127.03
240.342
1042.31
1601.42
646.857
386.895
466.914
531.119
62.486
1472.94
1614.74
92.5267
1446.81
205.55
1144.39
96.7958
1257.87
2196.9
132.867
437.451
1806.24
51.1226
720.421
2555.66
719.365
1891.6
603.899
1121.28
1167.27
3016.79
616.196
791.256
361.76
670.08
590.22
526.39
1957.46
722.432
496.661
546.035
1827.11
353.533
-15.1712
325.848
603.484
1307.5
219.687
995.318
90.8507
65.5847
876.82
189.705
1047.77
703.981
620.195
1254.34
1981.82
694.272
528.493
1745.62
496.397
389.993
70.8775
483.469
1702.83
1285.78
708.594
32.1406
662.856
1291.14
1077.14
890.927
2105.75
914.726
-13.4795
812.93
202.852
1621.42
844.927
457.846
1743.55
96.9798
492.61
3622.12
836.823
1369.57
463.294
1103.89
41.9264
317.091
294.37
1226.48
966.826
1602.56
282.229
2222.65
526.609
530.884
1537.51
2578.13
10.0306
494.39
1111.77
2933.5
1183.94
1245.8
15.9823
773.617
823.115
764.684
650.998
194.067
655.813
560.124
1792.07
978.26
316.697
139.012
852.348
228.004
929.726
632.477
346.603
721.337
140.783
1125.41
1447.12
1187.57
3370.93
186.658
1005.45
108.04
2086.21
678.319
203.144
830.448
839.587
762.601
271.737
562.743
254.389
392.034
712.719
1046.18
2450.83
572.58
306.975
715.021
348.677
2225.34
1297.57
543.94
1688.53
753.354
875.52
155.581
801.748
772.797
701.09
574.381
1077.49
6551.88
747.659
535.539
1561.84
246.622
664.932
2381
438.117
832.538
1105.54
313.323
576.936
88.7459
560.077
516.79
1679.56
1435.6
1091.74
676.427
1466.92
941.716
1252.79
456.368
600.286
2444.09
629.431
930.295
813.986
664.28
1276.47
1294.74
2664.02
573.804
655.259
259.907
1708.49
1678.37
1459.8
1381.93
1244.62
604.568
187.412
1128.04
1025.69
695.121
770.595
289.18
62.2942
481.286
823.18
317.385
3047.8
303.061
585.711
738.142
101.301
934.112
1042.7
981.99
311.427
1254.05
1251.62
357.281
925.493
379.422
358.175
320.226
340.178
831.422
214.929
291.839
503.82
916.377
1329.41
1093.94
452.754
2684.48
624.759
2049.77
1166.26
394.04
1422.04
746.176
1091.92
1259.75
1045.87
92.3226
209.704
1588.51
616.573
611.468
370.581
1371.66
2187.39
1881.29
71.8793
804.424
132.607
660.661
393.954
6187.94
1388.21
1987.45
1200.32
211.164
1328.75
739.064
968.792
456.607
580.782
2445.42
1247.23
910.985
604.082
1119.1
199.025
605.465
1194.62
1089.33
1138.73
291.423
131.978
1242.14
497.561
372.525
483.962
417.334
128.947
1210.37
31.3721
396.953
1413.51
920.834
1393
604.786
635.77
1878.73
1288.75
563.742
878.304
311.777
816.135
1532.89
1767.07
1026.69
51.4608
534.337
479.521
643.776
527.898
1028.35
1487.35
365.817
309.714
918.101
938.207
727.32
278.304
94.4966
207.607
1475.34
125.916
870.141
611.61
1186.87
524.267
739.987
1163.34
735.034
258.686
746.575
192.193
457.162
974.039
1125.37
863.339
582.482
741.173
1446.68
33.0677
389.627
1717.51
551.204
573.225
1307.2
965.484
915.755
1314.67
666.863
429.603
615.912
137.181
762.886
-19.7707
660.845
809.779
529.28
573.103
68.4003
635.761
172.782
683.757
407.246
553.514
603.899
583.423
923.463
340.196
1097.83
1606.47
697.85
1416.68
1204.8
422.6
694.321
458.541
778.979
999.559
296.292
513.315
1049.18
716.122
406.433
703.747
726.474
214.929
203.757
1139.13
725.958
567.186
268.835
182.958
212.712
780.405
423.178
787.462
428.884
34.3071
1408.09
933.735
1081.92
1403.22
30.9748
249.651
1964.09
217.281
498.279
-0.475823
2019.64
721.163
741.498
751.69
859.531
1128.01
516.947
1567.58
626.91
583.174
3183.45
2578.06
2123.69
386.551
1304.53
1689.48
1262.04
1219.08
1479.01
233.982
1513.04
665.743
160.901
8.48606
367.717
1023.94
803.138
385.947
331.488
378.086
1234.66
207.389
1008.93
1893.72
440.306
546.562
843.151
1107.28
1114.06
24.5913
1150.01
1206.31
1170.54
374.509
410.379
1768.17
602.937
425.683
1715.59
606.956
613.931
259.097
657.347
1400.49
113.371
2148.9
126.308
1609.07
1902.18
2657.28
1414.56
1084.67
588.91
1081.18
633.158
538.522
845.654
259.209
1989.79
395.913
1478.69
291.045
2936.12
971.593
849.667
477.885
1943.39
181.432
304.84
664.101
1134.73
139.899
1525.98
443.454
71.3965
438.17
373.873
773.575
414.621
391.522
43.4714
708.12
1205.6
22.9388
570.304
235.863
271.288
211.398
476.078
445.806
280.634
986.694
75.8793
1890.33
1744.79
1875.31
679.094
1700.62
1891.2
393.259
551.204
1051.11
908.258
1223.25
233.51
141.507
796.174
644.637
403.618
629.174
3389.42
801.445
405.172
135.777
296.596
1505.82
1348.25
636.821
867.278
1626.53
1309.7
263.034
379.011
915.132
128.839
578.635
679.402
393.182
749.691
929.426
665.071
312.493
98.3865
1093.85
361.728
606.24
504.024
790.19
704.47
407.314
1253.04
775.898
2922.95
603.723
187.595
1104.78
300.293
672.748
272.669
116.886
560.72
431.177
672.697
160.415
1015.75
519.692
312.966
739.687
680.946
648.064
918.02
1505.33
345.416
655.654
730.434
1640.8
604.952
968.957
729.709
201.563
189.17
576.99
771.176
64.6349
883.954
438.565
1065.71
150.607
1407.71
839.489
85.7634
251.87
252.244
738.387
429.684
275.003
404.229
639.717
1255.14
1298.38
1036.82
410.906
739.079
589.495
72.8664
141.953
357.98
229.318
519.306
37.3816
1656.01
623.885
1102.81
371.293
689.417
294.568
732.171
651.427
335.154
378.52
750.556
827.157
1092.07
612.05
1207.17
942.83
535.521
457.759
1350.83
467.57
537.863
290.635
679.354
734.154
271.854
1173.41
2330.59
912.952
420.165
1713.04
671.709
406.311
1760.68
1031.19
2606.67
414.537
2059.95
1328.24
4776.73
879.764
609.533
1105.14
1979.16
2577.33
987.441
1114.37
814.287
790.495
223.948
477.473
519.569
638.899
558.826
67.1896
580.691
1759.3
527.602
1860.58
820.005
260.956
410.418
519.096
208.353
711.241
1121
293.481
1090.69
1522.01
583.593
56.8638
342.245
660.369
320.5
606.6
765.977
688.735
12.8143
610.938
730.323
1014.95
861.977
174.096
109.638
1625.61
240.814
456.858
881.264
1998.12
17.2206
240.454
1359.36
534.559
941.369
636.731
525.728
426.915
284.923
2516.76
357.724
1614.97
1102.89
59.3647
1448.3
49.9672
1855.52
1099.12
453.345
783.588
473.899
109.914
1559.6
45.1189
619.286
984.378
207.83
456.572
1130.24
941.724
511.259
788.042
50.1856
1429.75
238.36
460.743
397.876
1216.93
653.78
868.682
685.536
1750.78
545.418
353.021
748.79
487.147
1888.84
782.884
-4.68716
1616.71
61.4921
1927.22
641.12
928.579
-11.4231
1092.29
195.764
496.856
1009.88
597.163
773.474
428.413
808.801
817
606.266
220.059
718.701
989.093
352.777
943.023
3253.1
236.797
1276.83
1400.49
357.409
461.085
680.176
518.894
822.11
132.707
1.21848
1595.2
2775.99
284.666
814.519
661.727
341.873
533.748
803.56
822.557
3000.73
619.016
382.974
778.187
581.549
1303.88
650.032
171.962
222.13
425.041
24.7626
764.684
527.31
310.259
1133.33
1217.19
1309.37
537.89
1174.41
877.745
428.204
243.45
413.156
1114.83
-4.65044
661.885
501.586
132.47
237.085
780.83
1997.9
635.802
72.8969
720.815
204.455
193.971
160.089
551.343
1529.59
2345.03
754.039
169.116
922.629
464.297
923.646
1633.3
738.01
832.485
591.028
267.155
37.2592
288.13
1029.78
318.624
471.913
604.691
476.202
435.7
2604.85
1580.7
115.29
24.7028
910.132
824.073
933.3
146.81
36.9864
435.679
391.117
1538.75
454.954
1649.42
344.073
288.612
823.291
1302.47
219.789
575.062
1057.64
431.623
1839.86
1242.24
855.996
1697.53
94.103
877.128
2618.77
407.71
519.006
948.055
188.805
548.162
516.285
479.155
339.239
857.97
597.195
832.767
1215.97
175.149
847.306
1698.6
775.266
734.907
258.058
590.238
459.64
48.534
1644.73
698.095
1089.63
299.49
1229.76
376.411
534.683
748.202
1149.39
1873.8
100.748
1130.46
1210.71
1007.07
857.486
888.085
1866.09
1288.42
635.342
595.601
40.0373
176.352
710.171
353.533
187.111
628.673
1343.93
490.766
1680.37
34.5772
1193.59
784.534
609.253
1277.18
718.561
816.732
1887.64
1113.56
1171.65
535.706
708.971
1179.45
710.721
25.9679
424.961
681.788
586.982
873.38
370.229
20.5044
1400.86
418.833
526.26
57.8409
509.726
628.649
817.364
1889.82
982.652
614.618
2066.39
697.187
577.486
650.722
1645.71
1375
977.467
329.743
1408.17
1070.1
1128.04
509.743
2312.44
601.929
2033.94
189.945
137.395
946.134
459.546
1368.77
531.399
1253.64
959.046
340.141
2347.25
413.563
232.032
1309.34
717.957
244.545
1547.88
136.141
1344.57
511.848
1026.75
804.946
1035.77
830.585
1620.88
565.268
665.475
383.823
1022.3
1456.6
172.257
1870.67
658.462
624.514
37.0097
346.25
450.766
1032.68
1029.56
102.238
108.585
1433.18
548.162
233.301
659.066
498.535
239.528
475.38
1408.26
942.927
480.403
723.314
780.309
768.402
327.446
494.942
393.569
39.9883
134.438
1097.22
427.044
1973.67
511.994
18.882
340.05
395.921
34.9072
854.756
357.015
1974.18
670.555
255.227
940.504
738.956
135.598
695.729
442.868
662.968
1225.27
384.881
1146.09
404.576
461.018
414.85
1566.95
801.861
1311.18
614.105
1944.76
1551.16
346.609
419.347
687.591
1071.27
37.1203
2216.61
1430.28
540.085
408.27
581.625
725.714
1487.54
1570.2
867.241
380.064
434.673
1127.71
209.24
449.917
965.988
822.271
718.513
7.73327
782.605
1112.26
1417.59
818.606
994.189
85.7928
257.2
39.1978
1480.87
114.041
246.077
814.01
1103.35
642.536
818.515
864.344
1629.26
745.042
1307.99
895.581
267.386
455.046
216.759
1286.29
905.363
426.33
457.172
280.931
1010.98
1520.21
567.326
1704.48
644.023
937.407
590.472
308.191
1194.27
381.229
977.901
2133.14
395.27
1336.58
558.826
232.107
739.987
555.713
1097.83
1722.67
923.98
240.577
2158.09
657.687
316.495
1074.76
2177.06
158.944
1052.59
308.029
1432.7
906.035
1246.48
981.108
467.928
1843.57
387.184
428.24
637.625
624.023
900.481
975.876
1414.15
3109.54
2721.96
836.529
240.992
386.533
44.628
517.232
460.381
397.089
1013.09
213.163
1128.44
895.573
89.9397
637.764
80.2478
1115.03
528.146
562.965
163.047
91.9706
228.192
1542.16
1233.32
23.4312
152.593
271.379
600.635
1188.61
562.794
35.1356
2810.21
1162.32
356.137
1486.83
1374.73
91.7189
563.618
1267.8
366.36
977.657
2732.42
233.626
1493.53
467.851
316.422
772.344
837.468
1179.76
146.517
1080.67
481.119
1082.46
2186.11
1905.88
298.906
251.819
537.345
1204.25
1469.54
684.85
894.625
212.144
121.114
927.845
1563.91
709.19
955.497
373.513
75.6275
1317.92
683.562
91.5602
666.716
680.686
5549
615.629
900.468
467.911
376.72
1073.49
516.61
461.21
213.544
1009.22
365.783
497.838
633.928
1152.36
398.476
611.888
3837.01
1706.91
659.257
793.183
549.766
103.662
222.13
1024.74
174.688
724.086
92.8672
607.087
1253.53
2019.64
952.707
457.462
893.83
295.924
1706.98
986.62
1234.35
36.8927
833.211
2165.5
713.715
340.568
497.093
228.906
3044.3
688.477
25.8644
310.148
408.844
486.251
187.413
1006.51
977.232
1118.63
1083.39
1651.99
1173.96
820.48
2242.32
1600.82
908.645
302.299
2604.5
128.426
1473.08
18.6303
974.292
1678.69
25.2979
580.003
644.712
483.157
1063.84
1145.74
97.641
1223.53
159.636
541.089
709.523
728.09
541.301
1524.06
746.808
614.038
2329.84
73.5819
801.4
1884.9
920.009
613.188
886.156
339.78
171.205
1745.21
773.518
39.0864
22.037
313.959
1858.7
755.314
1406.25
100.977
85.7312
1543.29
835.228
1338.12
835.481
727.82
113.361
640.831
226.096
208.25
659.074
631.833
137.155
2131
410.436
302.358
160.191
562.212
1255.38
211.937
37.01
1574.49
3391
1883.19
672.027
953.55
344.378
759.561
629.676
687.143
352.255
1543.45
348.858
66.4363
537.665
941.955
714.962
428.08
992.894
486.317
7.01204
640.362
361.112
2421.95
1390.07
290.131
626.404
1209.44
232.869
284.911
371.63
426.11
20.5044
157.199
145.701
1927.47
428.556
196.81
872.123
15.9093
996.903
136.141
529.128
1183.97
147.351
101.382
1335.28
173.874
283.437
102.916
2016.85
305.196
1572.92
212.219
1162.51
756.854
942.203
586.211
817.493
757.82
874.353
71.1041
839.359
793.665
271.387
207.389
279.918
1417.71
1004.4
1472.84
528.191
2049.22
1145.28
259.593
255.213
2207.06
149.41
1245.33
7.93837
1156.26
958.577
1333.82
1954
180.052
904.73
162.289
1907.8
1431.3
327.379
472.925
584.436
849.62
918.858
418.316
461.717
1884.83
27.5055
843.363
267.639
822.082
377.369
1430.1
565.011
1523.52
893.274
211.911
199.495
1533.48
304.344
75.1996
1515.36
284.863
1255.62
38.0041
888.76
273.456
360.175
1366.77
371.73
2256.83
1179.38
12.6468
1303.47
1322.72
380.835
1073.9
1694.85
1312.88
1277.89
1088.36
259.556
520.385
699.06
732.127
1462.45
430.078
511.52
1753.89
315.815
630.896
445.28
282.062
295.798
1072.41
66.2866
239.368
1312.95
1205.49
663.689
439.347
993.43
379.149
885.046
892.353
221.146
231.234
340.148
1443.89
1299.95
1913.8
572.434
2452.22
118.859
1890.57
441.34
173.874
421.507
410.775
1206.62
684.608
973.305
736.958
1229.98
274.079
1447.45
255.358
200.578
523.43
662.547
892.77
-6.56123
420.473
755.438
701.182
1135.12
1234.21
721.697
1751.32
503.043
1362.03
1439.74
88.449
375.387
812.135
34.1832
1318.99
1080.13
624.117
641.496
576.675
5773.13
1304.45
761.332
1176.89
836.165
51.57
255.458
798.657
3217.52
1265.83
573.736
461.662
905.098
1137.84
454.602
20.5217
335.266
36.7813
743.073
1273.28
181.423
1607.01
1080.92
382.762
791.224
233.982
137.381
366.108
998.406
1810.08
621.818
682.56
1664.87
544.517
273.503
167.727
606.24
64.9869
-14.9594
1633.83
345.51
208.938
141.764
573.286
627.517
512.481
5.8506
981.771
90.9269
88.421
510.956
475.497
83.5848
699.979
2464.84
263.064
940.269
857.553
727.603
1316.29
1115.56
837.335
84.6307
210.763
1070.47
716.035
685.716
169.84
735.576
1603.12
1009.76
1956.88
1756.66
1470.78
267.719
303.112
678.063
1274.83
337.817
695.844
790.616
512.081
1514.24
916.398
1649.51
754.994
527.739
385.021
756.827
1919.9
1555.7
50.3603
317.057
1075.13
436.142
741.382
514.447
288.302
481.123
229.74
759.462
1632.58
118.882
1601.15
807.067
492.316
1243.58
101.107
423.095
1471.38
773.846
410.996
2491.16
-29.5323
258.464
356.427
542.27
1175.63
653.78
805.477
849.352
504.821
189.17
-26.4591
-15.9316
493.796
702.169
1188.19
155.195
1715.99
948.651
365.584
593.049
1446.59
396.602
843.512
-27.1686
112.083
238.94
456.178
2580.23
415.77
1206.55
2337.01
890.747
216.854
1159.21
619.84
252.041
988.901
138.329
1091.95
304.817
2376.69
602.419
1909.48
1078.76
1092.76
321.408
132.698
862.424
1162.59
149.454
1322.82
969.377
1037.7
323.341
486.421
267.881
299.628
619.358
470.424
549.686
424.665
241.089
651.996
258.326
358.808
318.82
2275.46
78.047
1069.58
-10.2919
85.9029
95.5359
718.986
1285.75
1115.91
961.204
1153.72
907.99
415.885
1353.44
666.891
1346.24
426.835
603.078
727.537
479.826
499.199
1668.96
1549.74
818.028
847.995
346.097
43.1367
200.173
255.555
978.452
160.212
871.341
621.524
1257.2
117.053
607.426
760.631
45.9493
1493.97
627.296
197.903
10.3228
387.628
1707.72
425.372
272.669
975.876
490.236
1239.22
352.594
874.131
187.581
784.772
165.505
1471.63
1132.23
28.9789
635.315
404.143
244.003
970.908
533.079
740.749
710.079
1183.71
503.043
621.829
1316.53
337.174
326.455
742.795
193.479
470.979
2540.76
1542.09
12.2342
1365.82
1609.89
489.021
694.339
135.849
155.581
1414.57
209.263
-23.4461
376.022
906.035
1179.02
1084.84
903.64
485.656
213.992
1237.3
626.127
1761.32
1098.16
362.624
1078.95
305.938
1681.32
462.099
1116.5
963.507
1219.26
912.676
42.9598
1130.64
3120.32
438.374
877.431
696.876
406.403
364.991
941.181
1552.42
1078.63
762.269
323.274
550.018
1247.52
852.733
331.077
1055.29
952.942
545.254
235.954
1929.99
177.023
155.776
273.374
271.076
278.647
681.412
1012.44
547.186
422.359
269.353
325.318
641.305
1925.51
1864.88
458.065
807.361
279.689
260.338
485.751
302.079
717.491
107.396
624.652
794.132
145.908
366.445
150.622
2222.53
252.777
679.81
3518.54
240.255
1272.63
1400.77
272.233
1527.17
959.704
795.18
159.293
1358.28
751.953
129.153
240.234
1286.18
951.554
953.631
385.606
334.574
2717.8
1511.19
647.591
271.629
923.692
439.93
525.674
651.57
193.062
1.52197
27.4784
961.585
339.106
20.4361
629.391
709.258
888.536
1048.82
830.353
516.212
347.196
613.057
1323.61
1189.55
83.7639
2418.84
1057.63
1107.3
65.1053
923.566
1228
508.437
10.7071
2336.09
1332.22
461.121
915.371
1604.92
432.005
704.394
348.556
504.395
754.133
292.996
774.687
676.573
3352.05
427.661
268.835
1205.52
2051.91
261.669
590.513
711.213
103.526
75.3306
1416.52
1020.16
909.51
867.221
700.632
581.526
552.312
188.409
234.018
727.239
319.418
564.809
497.089
2474.68
65.6255
1109.1
518.484
1141.99
418.106
210.812
1075.99
935.917
896.445
935.857
42.4479
1029.24
55.1919
909.415
256.047
1556.27
252.841
2061.84
1156.02
1100.53
289.596
27.7392
185.597
237.17
687.672
895.581
612.344
512.537
-2.47953
661.578
1221.54
1161.29
620.998
1887.37
558.372
3429.36
1448.36
704.877
1900.06
643.145
829.547
1305.71
480.135
142.57
295.072
186.026
288.414
-17.5666
1966.08
1376.51
1128.98
816.153
-33.2804
520.833
1848.18
828.06
523.438
557.048
984.473
820.572
1648.73
313.959
708.025
210.295
1703.59
892.752
756.287
459.036
2349.6
490.048
462.147
1175.88
2144.2
753.196
507.577
904.161
1729.99
505.096
625.349
780.737
1059.29
756.178
303.356
1101.48
450.982
832.367
1092.02
705.727
2334.64
602.321
1313.96
1693.07
1406.48
1624.4
864.397
200.893
1220.37
74.6859
1552.3
4709.26
636.695
587.048
677.023
872.778
351.488
1246.14
494.531
0.916631
53.1557
723.579
283.742
940.705
548.393
321.163
341.115
2603.35
751.849
742.319
2233.9
1320.72
2165.44
294.221
388.626
480.135
2382.08
829.181
1053.72
309.029
1223.07
341.262
1219.09
654.842
1333.97
818.553
1214.85
412.662
366.017
2108.77
859.725
1032.34
839.13
4320.71
772.515
232.449
827.16
1515.28
2276.77
232.716
488.227
56.5265
666.42
226.742
411.258
541.877
800.868
753.299
272.021
1058.28
179.115
29.892
1498.81
1243.25
485.62
651.42
1338.09
163.62
477.318
1035.14
1286.06
419.319
1383.46
957.713
3218.47
3.63776
562.199
1775.07
26.5414
1080.3
1769.39
897.382
1407.65
956.745
280.446
600.827
342.033
284.554
661.987
2230.98
231.684
907.23
746.821
285.651
445.614
830.664
192.871
1077.96
1741.36
605.047
109.27
630.351
2174.37
1233.72
2949.31
385.789
1476.31
794.232
682.56
772.18
1794.18
1262.9
1044.79
887.35
71.2477
548.749
446.217
666.21
241.089
1356.65
638.044
933.045
763.955
996.699
600.143
38.6998
687.924
1322.9
182.958
118.248
494.392
505.058
918.745
1206.74
170.263
272.404
560.796
236.72
569.447
1086.51
385.173
1384.56
1327.24
1672.7
547.005
1322.61
1102.89
218.308
419.185
11.2776
569.364
1717.89
1526.17
902.634
1708.85
786.095
672.55
757.463
1566.13
1708.63
2328.54
2151.12
1205.4
1004.31
837.008
744.186
829.28
2026.66
59.03
1355.3
-18.1668
1529.9
1157.7
1575.82
366.865
248.367
1230.89
783.759
36.3042
1209.81
93.5929
1525.01
23.7574
5391.06
546.035
464.669
27.9323
648.132
1050.34
852.928
37.8212
2010.21
767.337
156.041
298.919
290.119
466.228
576.741
927.211
1207.89
449.404
1392.83
127.501
302.422
942.545
1569.99
729.947
842.372
106.216
1008.28
445.676
880.179
977.07
1265.91
978.084
533.453
1226.01
353.168
376.496
898.852
622.372
829.28
797.271
387.571
932.345
1004.09
963.723
790.698
1715.14
941.135
673.455
557.048
754.98
1209.76
247.776
657.862
640.095
2539.14
347.637
290.513
1666.23
1271.53
1852.79
415.864
661.774
918.786
1282.04
505.066
809.236
218.852
1133.65
1034.84
1404.34
548.752
873.8
1713.46
1714.23
1104.83
693.164
556.699
388.758
-5.16099
1137.56
766.473
579.671
551.28
1151.51
1578.24
263.011
1443.73
397.337
711.548
1638.21
892.477
642.056
657.756
368.246
951.513
1006.64
96.7958
2543.6
286.54
387.232
1015.93
310.163
329.475
283.918
876.905
643.173
2324.2
429.735
1270.15
2152.42
477.515
472.962
38.4164
1357.74
1978.66
2133.93
475.055
591.549
1057.35
2909.39
397.795
299.659
340.38
844.123
220.779
1310.91
219.719
1031.1
2352.31
615.268
20.1629
891.171
470.019
850.891
720.338
1710.08
203.316
779.645
880.179
437.339
228.826
2130.71
327.296
985.58
231.371
742.359
930.509
745.223
540.105
410.562
459.99
488.94
84.5149
205.216
369.984
661.184
1558.28
758.583
718.22
380.803
922.705
431.485
1570
1952.51
85.7552
585.698
571.99
682.225
802.797
74.1266
895.581
683.558
1314.66
837.102
854.222
508.061
1309.01
109.904
710.645
992.225
182.278
919.086
350.089
1420.99
264.086
163.412
1005.07
939.357
1322.62
779.16
854.464
511.398
739.78
960.457
850.474
1181.74
1748.51
1273.07
1176.91
12237.2
1462.22
1241
504.478
627.535
1188.73
308.012
21.0647
1004.03
571.321
694.827
936.149
476.413
512.317
818.131
648.317
1031.45
1619.65
102.278
1697.81
688.276
417.725
653.349
871.623
2875.76
57.0153
984.338
811.839
1325.32
2604.68
416.707
1447.26
264.296
1182.16
1814.5
88.146
116.889
831.249
1411.06
2288.01
824.113
363.567
634.745
294.37
508.716
319.085
72.3885
1508.21
1705.85
652.017
52.1971
435.371
1215.8
509.477
902.848
864.934
485.011
356.137
1743.58
358.985
430.925
256.271
855.509
388.848
908.955
470.039
314.211
1037.49
1583.57
393.825
324.137
402.26
317.159
141.484
1884.54
1010.59
238.822
978.437
765.206
978.749
369.489
954.768
547.234
403.648
1590.43
594.453
1085.83
90.1922
69.3458
663.058
1161.51
1312.3
959.364
882.116
123.105
2213.93
1028.59
11.6944
328.55
87.6095
1677.69
1228.52
281.937
118.781
225.349
856.446
1087.88
1581.74
585.391
641.12
764.519
242.616
3210.04
943.627
309.561
494.165
1311.8
107.751
1453.1
754.736
666.398
50.8693
419.698
541.161
1892.81
1568.45
254.87
945.052
3792.63
240.66
275.856
609.426
60.544
1971.25
2414.26
326.756
448.904
265.877
2428.89
53.1887
386.519
550.973
524.718
263.339
988.874
566.65
2621.72
1240.34
1520.73
532.463
854.335
829.309
242.094
3352.19
151.144
447.147
554.729
649.22
591.844
490.065
81.0377
693.247
954.564
883.135
1092.31
293.777
60.9599
760.499
1283.8
671.613
1089.87
662.944
1007.29
517.275
395.076
288.796
346.682
929.808
-12.4767
1547.9
433.249
730.37
1642.81
636.261
753.07
952.468
494.712
753.749
3154.63
1184.93
794.12
259.281
142.066
904.687
-22.8378
921.771
1236.43
351.953
899.617
489.828
743.168
346.48
140.203
486.065
2098.85
1599.79
1148.62
1086.66
117.053
152.028
271.5
729.983
290.82
280.446
385.136
453.22
780.054
2157.01
2521.31
1537.84
1004.97
1784.38
1781.18
369.886
2914.76
236.619
1592.3
337.473
570.56
156.722
1445.09
591.124
1762.56
1282.31
440.76
634.099
75.4126
805.579
1445.89
942.283
519.813
1580.88
837.597
256.525
919.561
725.568
790.601
512.747
474.976
191.913
1026.69
844.548
272.114
498.058
969.129
1061.84
640.936
513.947
1540.32
185.9
606.921
952.69
2491.22
1890.66
209.444
1269.73
127.836
1042.68
948.167
402.702
670.44
1256.56
160.212
1296.5
876.43
1293.79
280.153
462.795
1577.3
516.229
804.946
2149.04
1440.41
233.337
1504.57
422.039
536.124
813.838
1238.57
1714.07
406.854
404.437
38.4153
1082.8
849.32
675.018
434.507
936.67
316.23
678.063
639.522
1520.54
472.83
1575.22
1439.38
1657.61
40.272
2091.79
933.318
460.668
594.383
1395.92
1721.52
13.0982
274.451
1539.82
1450.23
66.4534
2562.08
758.094
716.233
227.98
737.352
157.915
304.344
279.473
567.087
725.269
732.616
1136.26
415.558
136.649
693.758
606.921
120.605
451.178
121.545
453.924
1409.99
441.444
618.331
278.297
1101.35
1169.07
987
297.311
633.808
879.781
535.283
407.615
214.577
588.043
271.582
1158.53
579.66
637.847
645.267
1249.73
335.006
93.3315
307.747
644.744
2019.07
104.472
115.253
1562.37
2381.31
249.933
19.6574
901.326
1481.72
1114.89
1094.16
1769.98
62.0726
360.161
520.327
413.653
276.614
1453.35
1320.56
1003
186.377
1088.64
616.75
126.505
151.438
2142.99
520.576
834.412
384.026
1859.44
1901.9
847.652
935.824
780.062
2311.31
719.17
732.491
854.122
1571.46
512.02
317.414
1049.37
1068
169.601
987.027
1624.16
1220.86
487.065
1311.15
279.418
352.33
2261.85
1151.2
737.898
1434.44
959.173
302.393
2760.98
1501.12
1126.65
2490.67
1641.33
1588.58
544.161
3186.1
612.72
241.089
761.732
907.422
1326.98
977.232
1768.97
746.401
394.333
841.824
337.686
29.7083
1827.88
1256.21
237.535
927.211
3583.1
300.565
86.6683
129.309
3150.28
682.193
713.667
1234.99
3615.91
667.439
1485.43
173.112
501.653
1615.87
427.476
125.067
328.857
509.738
2198.04
1928.84
1524.08
605.593
88.8969
1347.59
2.71806
182.278
681.46
800.408
268.785
1255.26
782.42
19.1935
541.448
627.535
1859.65
103.539
2013.42
592.258
690.993
1712.02
949.911
599.802
1790.45
439.93
816.154
31.2537
221.421
1650.26
1008.99
764.856
636.427
614.699
913.246
1997.75
744.527
391.196
465.548
311.755
805.576
490.656
1703.99
198.114
422.667
783.12
845.305
778.564
1727.89
772.095
749.958
981.107
1441.74
723.694
932.093
1068.41
211.104
24.1842
761.732
57.8565
722.487
746.218
1702.86
1665.46
1103.31
100.451
605.019
1351.64
1068.18
1925.36
1472.5
898.782
1557.62
384.999
1245.08
1270.99
1879.83
645.523
3415.72
123.87
444.947
1122.2
742.127
746.401
153.189
461.8
18.1577
4175.15
586.111
314.574
494.302
2084.03
838.405
31.023
357.836
1107.35
486.781
640.325
198.684
321.987
771.483
536.665
1767.43
374.714
1129.4
880.155
1540.86
384.325
214.488
920.66
132.867
1766.16
-12.1845
155.39
1145.41
365.166
21207.6
55.7503
914.092
688.772
1099.7
2023.05
62.7608
536.016
-0.352092
1499.93
261.412
1812.12
324.485
795.362
1331.23
267.915
218.557
1325.66
2227.36
95.9173
3033.36
406.017
1012.37
1004.64
-16.0226
800.72
1371.62
1408.6
491.799
471.85
34.186
991.223
517.61
990.798
99.0533
381.961
620.781
373.607
263.791
610.061
773.617
374.703
127.214
3967.4
665.273
1187.25
38.0663
560.72
1538.75
320.959
798.16
1199.04
357.944
233.164
458.577
446.688
1073.48
374.326
908.573
1973.86
209.626
814.767
749.691
25.2979
1324.94
819.298
129.896
54.6524
1560.84
444.133
1245.22
599.973
625.759
38.3424
1475.12
2061.23
1885.65
1649.6
1276.43
843.611
1410.61
495.499
1531.35
42.3485
1604.06
550.035
533.695
1022.96
1147.5
373.604
-14.5425
322.927
540.196
345.313
677.54
539.491
38.308
905.889
800.687
442.278
668.69
1065.71
176.063
498.995
565.776
1075.9
120.883
198.648
399.629
1637.78
390.471
1047.13
1251.61
389.354
724.379
101.765
876.526
849.954
1309.73
2591.93
222.075
716.81
1597.92
562.361
72.0585
695.772
580.769
838.501
455.037
368.777
390.259
1392.8
970.183
1154.06
2812.7
764.132
458.797
1091.17
577.265
626.503
629.149
1324.09
324.314
789.443
252.979
2978.86
589.042
255.177
44.7224
406.652
1046.57
62.486
307.271
855.74
2210.8
1092.85
867.104
977.747
2238.76
499.454
392.122
833.918
1666.42
2335.23
836.776
2559.61
56.6748
558.314
339.574
709.994
297.704
287.722
1175.44
1021.43
394.592
899.441
535.507
885.494
500.707
746.463
1178.53
116.382
2182.33
453.424
151.091
259.898
684.383
875.61
453.805
1191.11
2029.52
563.65
644.916
1835.83
1163.65
935.735
1310.49
55.1274
824.02
2236.11
693.128
2643.01
1440.69
315.243
489.196
3070.42
240.918
1114.85
275.012
161.203
158.944
151.167
1151.59
627.712
316.052
685.613
60.8312
1097.3
419.127
1807.89
215.002
1918.3
220.218
1281.82
381.365
137.501
734.775
1237.38
552.149
673.732
2031.13
131.027
122.182
513.848
613.393
1136.27
57.827
456.388
653.677
918.989
797.516
519.006
33.511
125.087
471.326
597.172
223.388
181.926
201.018
1131.74
597.127
716.687
1333.97
430.621
1197.37
433.277
583.189
718.341
819.632
37.9313
117.797
282.1
1254.15
187.472
857.145
640.095
50.124
630.621
1334.52
2004.29
1828.91
-2.16932
1959.26
1439.51
1554.82
439.025
2531.67
952.968
789.775
49.6597
1026.57
41.6823
1394.15
414.537
554.447
506.572
198.179
1588.94
1457.65
21.0145
1235.07
28.808
439.569
500.265
1399.45
377.956
1019.53
509.113
1510.69
1374.61
830.112
1539.82
357.768
574.683
1701.79
885.403
465.262
1377.25
1177.85
232.837
301.567
1546.47
1225.36
1014.32
1091.29
496.156
1251.61
408.095
773.617
2001.9
581.657
314.007
533.998
1373.47
548.626
705.565
645.947
1125.96
1117.63
436.847
39.2557
720.85
1015.57
304.46
350.211
794.944
718.978
535.327
467.017
105.089
1835.2
425.221
2212.57
660.614
1033.4
518.702
407.125
569.559
1136.04
514.159
1008.7
66.9947
717.315
418.907
847.478
301.79
433.606
233.422
2483.03
507.65
23.887
1003.54
1612.97
665.327
1821.24
778.979
1190.71
789.171
459.047
1409.12
664.28
1085.31
535.743
560.686
595.364
207.273
1612.65
310.791
26.611
690.5
302.218
773.798
927.845
1871.25
680.739
670.758
45.3455
434.507
332.284
321.13
401.638
666.696
891.786
449.324
47.8414
1705.03
110.635
201.222
646.442
222.792
261.893
424.474
392.596
1279.38
762.778
381.957
206.829
268.181
193.946
2786.07
22.3101
516.229
571.351
1698.88
309.561
368.527
218.677
1028.35
1863.95
771.194
757.565
29.0404
161.864
393.823
1140.25
428.7
1372.4
2420.64
1111.7
18.882
1934.88
2464.89
735.808
611.888
1190.83
381.948
851.76
482.003
987.356
1531.69
654.499
1038.82
115.72
106.553
841.004
62.834
1015.37
911.196
412.359
542.302
3001.42
552.627
1607.34
496.661
225.57
127.626
903.28
1692.92
745.802
504.352
1598.34
2195.5
6535.21
814.563
536.124
778.581
1645.92
2373.31
772.352
87.326
906.904
1293.68
903.297
607.977
1347.09
2126.79
419.442
217.857
1237.55
699.512
1656.56
26.0148
1142.7
1052.29
87.1237
1129.46
468.164
568.524
463.084
1781.57
187.228
202.628
762.505
707.495
1037.57
760.355
866.944
2837.03
-7.53775
287.662
1908.9
1057.24
1826.65
1550.93
1426.07
840.327
1413.28
482.428
1249.64
518.176
684.487
1568.95
530.935
574.129
627.36
932.913
733.16
90.0201
997.7
520.768
1168.94
437.501
358.129
1333.4
626.731
303.238
1525.08
403.377
515.211
472.619
657.52
598.401
442.944
928.113
828.925
452.115
1212.57
66.9291
53.4758
2061.23
1660.52
524.628
549.099
82.4385
1233.72
1317.77
168.411
551.165
1127.23
1034.38
475.357
543.853
912.812
853.544
1224.26
420.965
548.74
987.219
1534.7
163.412
364.143
581.625
472.715
553.438
880.339
1250.99
663.484
19.4376
833.737
955.298
274.53
123.083
268.025
524.106
39.5449
585.625
291.341
1042.21
1530.87
297.074
347.042
859.533
1015.23
229.589
2430.01
1211.02
642.613
934.459
697.335
570.509
1137.14
1389.14
654.417
314.566
1338.66
212.434
1800.71
891.171
606.826
165.318
2167.12
1106.74
567.732
295.88
59.4943
1322.13
1613.6
1335.58
2316.05
534.337
402.685
115.29
102.152
1360.27
1134.18
1160.89
371.558
747.052
68.2597
663.005
357.789
146.751
939.357
548.63
288.154
533.869
163.145
814.171
463.609
1361.03
1026.03
518.511
518.764
877.367
301.162
2377.39
817.275
396.37
1525.49
1565.37
276.878
188.186
151.23
222.431
351.024
1320.01
143.017
1197.06
1337.63
169.656
2133.09
1265.69
546.751
436.655
697.132
403.256
880.556
983.864
503.087
247.648
2.51584
727.062
2411.21
673.487
282.395
1627.82
575.712
1178.93
337.14
38.6554
987.815
523.807
817.886
140.194
664.353
55.8078
833.802
586.951
347.056
1583.31
465.342
1147.59
347.152
927.191
786.656
705.639
642.433
1970.04
524.803
281.807
119.104
571.48
80.3627
246.438
235.175
788.376
177.684
108.063
838.926
444.295
404.607
35.7892
1131
2027.38
2692.62
283.437
1145.41
820.564
1639.36
475.129
536.048
1119.51
818.857
368.969
481.159
1166.6
570.633
1205.06
820.489
1796.04
40.2721
1008.15
2765.94
2635.8
1150.91
330.807
428.413
418.869
1205.47
1669.75
900.246
829.699
1035.59
165.292
54.4893
1368.91
575.832
402.224
210.077
2681.43
36.5412
1418.25
1709.6
2063.19
435.151
493.233
479.484
409.12
71.8793
373.389
748.34
769.77
1202.7
715.521
993.655
402.989
1104.52
1068.11
1569.99
810.513
353.593
610.979
415.691
1369.31
335.832
317.561
242.697
507.511
446.962
302.177
1545.83
40.0202
388.52
908.45
1060.45
110.198
678.477
506.695
660.709
57.9857
839.106
222.075
1234.05
479.155
915.786
637.864
959.711
1168.46
18.0752
458.968
623.051
1267.1
274.585
794.944
750.837
34.6857
392.122
1301.96
453.898
805.99
709.241
611.439
592.013
538.039
1306.08
710.268
888.83
38.8712
883.465
973.945
1500.64
864.533
1107.1
1082.76
1600.08
156.549
962.093
1652.09
2027.63
740.034
649.825
489.111
1538.94
534.413
1499.15
270.727
97.6798
2139.52
1847.24
2000.75
630.639
768.063
1525.45
379.666
358.412
856.718
870.785
2039.36
1320.19
14.8008
745.178
476.018
509.602
589.033
270.388
166.429
248.764
74.6137
195.368
4131.11
1173.65
648.48
705.214
473.601
1635.19
279.337
566.683
282.982
770.221
292.686
1217.24
332.014
497.754
622.17
1094.73
820.278
929.093
721.752
2221.89
563.95
497.204
82.9817
1397.57
1789.16
1511.16
400.778
492.392
209.546
592.873
960.007
-35.5545
1713.3
2150.25
394.592
670.805
29.7629
690.573
558.505
490.653
1020.73
293.481
684.871
23.2472
947.045
185.457
85.4984
1593.65
152.173
3353.88
1398.24
195.845
1267.66
404.437
520.05
1396.7
1544.8
1095.12
187.857
492.53
62.3096
1164.46
991.434
441.742
645.717
1028.75
676.316
1189.09
374.846
1448.93
921.849
1147.86
1084.67
469.821
1047.02
376.324
749.354
143.816
418.505
-7.9481
695.678
856.208
393.655
2935.5
890.643
967.016
355.467
2211.54
502.058
1241.81
141.489
702.361
1786.44
198.493
626.306
356.427
2454.75
507.603
207.65
540.131
324.91
1559.11
934.683
499.437
2197.93
527.294
701.09
1426.06
130.519
700.605
518.103
50.8282
603.21
2024.96
393.894
1095.67
613.194
1726.51
442.088
866
310.163
563.013
449.415
566.421
830.054
1523.98
354.553
821.415
1175.49
2280.27
1858.8
518.664
298.966
633.499
1563.67
1170.46
20.1389
465.703
370.108
1105.09
555.965
591.013
404.988
1162.84
132.959
486.592
228.341
632.779
116.566
804.116
336.302
338.506
-17.2276
312.029
1007.83
1204.87
232.752
1034.84
483.232
499.076
367.982
636.913
1019.04
1588.32
1544.63
542.302
486.421
3144.21
2530.92
977.305
557.866
410.454
332.951
597.968
1028.67
723.571
353.267
369.984
471.904
593.139
395.014
1061.17
1875.78
157.789
1445.26
80.3081
1790.31
2139.71
507.603
599.249
543.879
522.929
291.177
1056.14
873.204
59.748
342.015
1513.64
526.646
106.189
538.539
670.25
854.396
946.108
1108.54
1341.32
834.912
582.53
1088.79
2141.11
259.315
599.189
947.508
1623.41
815.488
634.653
1045.87
636.152
1198.02
419.973
1487.07
1099.92
661.913
736.231
1035.06
501.04
1257.03
239.611
1046.72
412.694
446.093
2514.89
389.33
1215.31
121.209
335.491
74.6105
1298.07
80.7262
2343.08
130.485
1647.49
643.747
821.634
241.393
1586.39
994.715
2013.2
682.514
241.478
819.632
523.314
729.6
861.599
1255.69
1105.59
490.783
355.597
2277.93
643.721
970.799
1.52197
1333.7
875.871
942.556
853.909
252.759
312.067
821.181
299.187
222.425
166.276
2075.54
942.351
66.0344
211.728
966.363
1426.31
489.975
1851.13
195.648
101.205
758.853
734.631
1837.11
394.944
334.875
1181.32
1137.19
1783.84
55.7349
1183.94
93.4343
700.449
1355.94
1701.72
497.324
287.77
245.392
852.224
431.97
624.981
1000.15
2887.97
209.543
854.764
1454.1
1296.56
868.554
38.4531
189.621
31.1953
867.104
340.564
1618.44
797.431
1412.74
49.1678
946.362
877.055
368.948
5.90364
415.48
3718.29
636.152
1231.75
80.3931
474.932
725.716
1665.89
1154.79
1321.57
823.289
523.529
528.937
114.906
827.866
172.145
295.651
89.0709
1215.9
546.05
962.434
595.843
1137.34
77.7718
1060.37
2313.84
1788.05
1235.93
601.476
470.212
762.45
396.4
628.152
917.777
284.11
441.975
465.211
1059.54
2056.95
795.823
124.062
709.241
1038.04
2952.59
586.168
761.324
1107.94
934.887
239.393
374.464
898.143
1097.83
461.717
884.933
567.983
287.576
108.933
644.535
86.7299
1360.09
1353.86
1726.68
226.399
430.686
980.622
2654.24
1474.02
179.67
482.462
821.302
621.286
498.481
836.105
579.845
2065.92
2775.53
911.145
755.438
701.843
180.704
224.527
826.306
67.8343
992.978
808.387
1981.48
548.63
471.38
401.45
501.073
300.889
669.958
23.7574
140.588
831.453
606.005
1632.21
3983.6
646.374
91.534
831.072
1071.06
1016.95
535.467
1817.1
237.702
1392.39
340.31
1177.29
663.561
2729.48
1098.7
470.628
39.3607
616.424
719.638
695.801
795.994
1781.67
1348.96
123.416
787.696
1390.29
915.966
1261.65
386.123
1282.56
38.5193
434.561
491.922
331.851
494.562
977.562
794.786
656.716
97.0904
580.02
742.583
536.351
337.906
191.82
84.9211
218.794
861.801
196.325
1001.15
914.609
23.1858
757.012
1596.48
528.011
34.6498
829.606
1045.76
14.6404
669.535
220.948
640.231
23.4312
505.637
2064.28
1907.39
1741.46
1340.33
19.0947
678.135
13.6924
223.679
1758.32
98.8539
1497.11
312.517
825.579
743.632
899.441
340.604
756.184
1183.45
640.298
578.987
827.672
723.15
705.621
1337.42
1210.06
1435.02
796.852
1070.23
190.125
960.015
486.557
1200.34
1055.89
436.296
833.019
806.301
1038.08
1154.79
39.0786
679
138.209
125.293
851.816
506.063
1095.15
2638.57
75.8793
1.2686
294.262
835.481
1306.91
1184.6
1562.68
926.65
2544.08
1268.15
100.451
2242.34
623.76
152.241
145.233
576.033
32.1286
1505.25
481.776
971.94
579.268
1738.2
825.382
722.449
880.397
520.833
976.742
763.41
0.588075
1384.46
2106.85
26.3019
164.082
828.115
706.047
503.166
496.661
215.166
59.0128
1206.8
348.398
1268.45
776.092
101.539
467.853
396.554
575.78
1075.67
196.918
593.049
1306.72
978.071
400.35
358.523
314.84
935.682
797.258
70.6315
3101.22
1585.19
1378.43
824.217
633.834
309.918
1403.57
646.331
6.53883
174.321
83.9809
484.751
486.065
-8.45359
1176.81
1123.77
424.757
1874.91
307.529
369.984
1104.4
492.876
1418.18
445.459
1082.63
872.101
932.922
275.216
1300.11
667.756
320.013
1663.29
70.8427
1883.84
158.119
731.924
2169.95
866.754
1979.93
1395.57
110.603
1302.12
546.562
1277.82
280.097
1317.7
2055.61
1194.75
117.402
573.838
716.035
285.702
1203.64
522.673
659.853
369.984
563.733
665.661
2229.86
472.839
780.276
4014.84
1078.99
1065.89
173.916
475.177
1116.83
378.339
915.943
684.969
474.443
89.7
741.173
559.68
164.739
736.213
180.771
1005.66
687.118
996.699
227.136
802.944
296.596
592.387
786.747
319.525
73.5414
1642.05
1139.79
1302.2
437.231
616.116
1124.84
567.907
675.702
687.56
736.032
235.193
193.945
1198.8
807.09
1425.21
833.86
303.42
553.821
358.287
1174.29
342.033
592.197
380.193
1068.64
99.4928
2207.18
759.812
1045.9
249.838
658.095
317.441
901.58
1522.96
421.806
988.807
506.18
581.754
891.641
331.552
56.5899
669.396
25.9602
227.427
249.701
744.592
694.807
659.219
1077.22
883.085
504.189
607.894
969.93
1516.01
374.591
521.925
375.73
1133.46
426.655
1080.14
691.72
940.681
241.089
324.035
1058.55
574.325
547.456
339.903
1698.25
1587.03
466.601
430.792
145.614
852.607
859.753
1902.92
732.942
690.599
872.954
2086.29
1032.45
1083.58
769.964
566.633
1184.86
421.396
1378.86
482.625
41.6292
1544.93
748.79
383.961
332.645
816.135
2238.55
595.853
763.953
438.236
1344.57
617.786
2826.47
1070.94
862.564
616.376
1275.54
1027.93
887.946
415.103
1208.36
485.836
424.113
2071.51
1029.45
2177.4
1101.5
198.716
1546.8
239.044
175.686
77.7718
1520.78
464.163
1834.74
215.166
1001.99
540.413
264.433
619.359
1174.94
947.612
1111.14
39.0601
118.927
946.164
1149.77
292.694
687.194
426.771
1269.96
64.0923
633.576
840.426
84.8263
1397.35
414.166
875.712
340.596
1062.03
502.91
689.293
402.437
77.3021
574.454
29.6133
54.7477
806.886
63.4961
1249.53
227.697
381.352
1030.13
629.334
801.143
445.928
1199.11
470.151
72.1863
368.535
169.04
318.733
1256.12
1825.15
2073.89
1420.18
1194.71
698.542
604.74
339.866
1510.01
1073.49
1316.26
431.52
1137.19
298.673
2373.61
618.22
66.9906
259.538
750.895
2220.8
149.293
606.005
1044.04
831.128
571.411
537.562
1142.17
509.974
1009.88
44.0753
1285.95
842.814
668.293
185.228
1161.88
216.212
175.65
506.464
678.681
1148.15
504.498
972.782
990.351
303.407
625.238
1203.94
992.841
769.672
1261.71
954.385
971.756
20.2429
988.635
1212.62
289.433
752.215
618.903
155.545
432.889
1061.05
173.384
1475.47
2127.37
339.186
964.107
148.333
810.675
430.942
773.546
483.317
954.842
1166.46
387.571
497.561
601.161
504.577
1620.91
1017.99
422.253
1392.32
820.365
947.32
1348.72
922.074
1114.44
624.981
753.275
250.459
1152.37
1916.87
578.073
882.914
452.622
1240.12
57.1745
458.842
118.962
119.933
1924.54
1211.76
39.831
361.244
632.125
545.343
953.26
61.2812
174.195
20.171
321.211
2076.7
328.741
164.335
274.274
1903.69
996.731
927.176
365.094
56.6874
1334.39
954.465
548.229
14.7525
1911.65
313.796
2384.53
1226.1
661.543
2030.58
734.938
743.749
206.127
2474.6
476.284
1373.61
124.854
1578
923.317
32.2076
429.582
750.259
969.174
500.75
266.259
422.509
363.377
800.408
132.127
471.184
1242.14
692.99
1642.13
880.654
167.16
1540.84
189.855
352.377
814.979
421.766
416.869
1127.03
591.572
2169.21
305.294
2874.52
738.143
36.579
625.274
1588.69
421.009
256.888
445.836
607.379
640.57
4238.72
252.841
354.566
736.231
17.4405
866.483
1237.33
468.247
674.212
58.4958
1034.55
1358.46
1416.89
1278.94
851.541
508.333
1184.39
722.486
8.08121
716.575
221.329
203.608
2020.06
89.6599
1143.41
205.908
387.029
446.368
600.911
327.373
747.237
295.181
286.691
269.353
557.702
330.329
796.286
60.9041
625.524
603.902
904.897
248.042
1288.91
425.813
291.518
504.013
1292.17
2598.37
683.429
1598.23
800.908
446.217
865.719
1676.58
962.093
208.056
91.2321
176.584
1301.98
178.932
324.206
1758.3
1679.33
1061.19
850.17
448.276
2080.35
1672.84
620.498
308.14
209.534
1436.47
957.234
879.39
279.59
561.943
446.602
555.388
797.881
904.905
-23.3731
904.802
15.3923
492.944
1074.54
14.8822
1323.55
822.713
841.435
444.485
1091.68
13.7034
1377.18
537.061
76.7437
282.54
701.646
779.617
472.841
665.29
913.193
589.847
1415.7
557.889
281.77
2216.75
841.107
1352.62
381.938
363.969
659.736
306.17
132.948
780.528
1161.32
329.869
219.57
156.674
1299.57
142.701
347.4
30.2665
1395.62
2173.12
535.89
848.508
1517.8
227.936
757.305
473.207
729.805
2038.62
558.057
319.981
1174.47
592.865
2719
831.614
1088.38
287.722
1287.11
253.399
550.139
1002.52
149.703
1123.96
422.6
827.38
582.229
248.899
2156.42
1119.65
1053.98
1912.19
874.48
234.956
1126.35
565.371
695.56
128.748
1725.22
975.945
1001.5
637.419
705.768
1622.53
2383.65
991.735
676.261
397.876
459.596
872.029
737.91
713.75
849.005
1168.11
116.889
283.901
789.015
827.985
377.929
1904.24
87.1238
504.024
747.574
831.79
253.86
1019.72
185.293
2643.64
646.037
625.634
1354.29
721.657
288.513
164.474
840.327
1194.9
353.104
235.563
526.03
1952.41
1091.37
369.641
249.839
626.928
2086.24
441.103
998.767
97.2293
604.848
257.682
300.767
717.162
234.291
111.811
557.28
794.794
587.499
1308
1761.44
1095.32
1470.49
1079.84
409.04
578.895
1219.32
869.749
986.701
2184.22
698.612
547.07
530.729
977.986
408.996
887.021
782.888
629.234
371.13
354.895
343.992
237.896
704.043
2023.64
1212.71
1179.7
260.395
458.968
1026.75
509.157
111.928
1327.96
548.446
124.062
3319.82
961.889
2580.4
572.764
400.118
1340.41
1596.55
768.735
1011.72
587.157
1031.19
885.962
196.325
258.249
12828.7
2104.35
1022.76
156.483
2234.8
335.491
71.404
548.436
608.893
784.221
774.961
541.017
522.349
540.66
619.804
1254.85
319.81
1126.12
36.7813
588.639
548.17
801.02
1588.85
849.886
657.383
83.7639
237.643
305.201
1169.9
573.517
605.889
12.5812
661.305
88.1821
937.748
967.479
985.757
292.387
160.818
984.074
-0.957321
181.685
317.926
114.546
593.839
958.62
708.737
1444.24
1067.63
1301.96
385.136
312.665
203.093
1373.96
1224.98
300.225
251.969
766.986
348.758
647.495
759.45
1146.77
80.9528
1215.06
617.018
86.7951
303.127
187.138
282.1
1146.99
610.47
744.939
431.068
333.232
65.7818
1320.26
835.734
1359.92
1312.22
1047.74
1196.6
866.612
106.461
491.458
1345.42
328.329
1507.1
803.702
567.355
2800.52
678.897
701.466
1468.73
3180.39
411.247
195.364
789.313
165.888
612.187
306.155
82.1637
1159.03
542.577
183.998
496.039
186.485
654.491
602.505
874.009
922.856
26.9321
266.292
1408.84
201.113
260.982
177.381
555.098
67.6077
1668.76
2580.4
952.208
371.858
381.369
607.565
328.316
854.297
351.024
542.27
757.573
314.371
428.277
164.546
2076.86
403.621
374.703
271.517
210.83
576.255
1622.34
547.26
196.425
329.203
1033.29
311.285
1423.33
239.215
1492.97
156.833
14.4768
1533.94
485.342
1203.84
305.847
144.444
-21.6448
603.258
666.807
947.337
682.613
125.405
687.295
719.292
246.171
615.179
65.6451
1096.89
536.383
1227.4
342.732
1380.71
740.254
1283.77
304.281
135.122
553.224
554.865
1224.26
588.265
311.888
248.89
1239.69
140.141
265.96
77.2046
50.9538
483.232
1499.83
1511.16
841.906
538.445
831.634
653.165
556.997
387.997
1025.81
531.399
1141.2
115.97
902.342
1361.84
460.365
2001.64
924.759
217.2
994.429
1373.87
682.953
1064.11
184.592
173.874
1349.78
311.463
268.656
326.676
919.715
1699.41
1332.53
1030.26
-0.939029
270.782
370.46
1232.78
591.572
2065.9
279.136
449.11
556.419
816.798
922.902
562.448
149.686
272.711
1177.25
1547.39
443.638
1099.33
553.802
48.4216
60.8995
1406.77
251.499
489.273
2393.68
279.044
591.273
317.51
319.525
835.419
316.56
1211.01
1458.38
547.801
577.877
2023.52
346.433
368.307
1308.66
776.865
667.268
2116.54
260.019
1018.53
1238.15
2111.44
701.09
705.566
423.439
563.428
923.259
672.931
326.931
1130.56
600.446
163.281
1224.88
1110.02
1662.29
2647.57
1732.94
1140.72
621.827
113.109
279.686
1676.82
1102.94
401.45
1411.24
1265.69
1487.17
400.94
1061.66
469.785
105.089
2302.2
935.652
732.568
132.359
1140.37
788.621
1322.15
1495.09
1248.58
1598.42
1220.37
278.959
182.358
1241.62
691.93
772.812
441.444
728.901
1199.18
909.857
660.588
401.083
580.608
377.929
866.735
651.996
997.232
46.6121
497.599
1070.43
507.283
1061.1
2558.24
1398.9
446.521
1214.2
2589.26
728.08
206.941
791.309
144.146
365.797
1213.09
1134.47
2221.36
835.362
625.669
649.417
683.662
965.209
362.392
1960.37
1796.07
131.183
138.329
671.598
976.578
2083.94
1771.27
486.694
953.104
1872.1
409.292
928.837
649.369
43.8968
818.606
581.894
471.85
-3.29533
169.034
386.632
746.543
1194.37
1255.15
1422.15
706.071
508.862
593.707
-5.55726
1106.4
1605.85
329.36
2285.42
213.038
411.942
53.1557
408.447
182.993
1650.87
1576.32
1485.23
376.023
2087.12
278.488
1172.24
302.419
15.1339
221.984
131.678
1587.14
72.0078
947.337
179.496
148.419
661.269
909.496
322.07
314.391
162.159
648.055
601.975
2419.48
1483.08
179.8
766.271
-8.43529
2019.05
548.144
424.747
507.577
1184.64
948.038
321.437
1121.03
402.26
1656.09
1594.31
966.27
754.327
1525.19
394.248
501.737
2.97839
111.414
2245.62
453.332
880.993
1623.73
315.777
1103.41
866.186
266.778
4862.84
1193.51
681.673
1732.1
444.822
457.757
536.036
28.6762
978.662
546.391
276.886
386.993
902.694
65.6255
766.141
793.971
594.761
1077.78
531.277
397.123
798.057
1347.83
1212.66
1561.94
2065.03
242.929
650.483
746.672
595.592
621.25
1084.67
944.982
316.56
1443.4
1845.68
1158.75
107.487
780.062
1656.41
2289.22
1444.53
127.836
27.2749
598.762
1016.66
14.3871
1081.37
550.623
566.65
588.357
662.756
1123.85
338.458
595.649
177.995
1054.59
1148.03
2058.54
1445.08
377.906
2446.03
56.3633
784.204
933.778
1849.51
250.425
1162.86
506.791
408.185
385.643
365.285
456.995
1006.95
499.904
842.878
411.923
838.107
1008.14
801.143
230.158
357.314
2200.13
1297.13
268.633
1048.77
-17.7689
1079.8
782.696
188.765
520.242
192.107
1208.47
873.757
1840.29
658.727
917.113
620.585
1095.15
71.389
458.685
898.265
437.144
211.397
563.088
754.099
820.995
188.349
1659.41
340.6
1486.25
1319.11
884.519
409.765
766.867
225.029
323.513
529.429
534.902
521.924
1844.45
615.268
197.227
146.765
1302.53
614.156
360.823
1221.65
335.559
542.432
2051.16
1744.79
4137.59
589.139
1871.16
667.439
-1.23229
69.2645
713.311
900.249
707.808
925.273
868.135
510.675
348.064
2331.8
1606.34
1323.79
131.359
1337.62
554.351
928.531
856.454
2002.23
1288.7
811.279
375.987
742.706
123.685
696.668
255.652
554.141
332.37
589.968
2068.62
206.613
334.069
817.658
209.96
926.486
883.723
657.575
2439.56
3413.61
131.164
309.552
1307.19
305.777
59.715
1045.96
891.816
1252.95
147.958
173.844
181.029
1980.89
1316.39
477.526
458.206
1178.37
1239.21
440.248
1516.49
398.899
720.215
744.669
311.545
135.521
1210.27
309.621
1586.5
33.6228
608.596
855.544
418.502
1403.98
12.8633
1213.65
113.281
1047.87
1534.78
154.839
811.505
1153.83
1078.8
1167.03
919.418
541.301
551.418
906.018
1083.7
616.376
60.9125
127.075
285.792
159.65
119.663
1381.76
4087.79
274.202
348.105
541.336
1885.71
1677.99
1033.65
1480.29
2760.02
238.923
108.596
468.338
829.556
165.292
777.376
1957.46
588.91
1454.12
348.93
7.21951
1040.77
1604.65
679.814
63.2664
647.543
1310.37
759.694
1192.94
59.748
286.256
915.479
415.085
192.423
934.807
2633.74
132.393
994.95
391.385
536.404
942.16
1612.59
1319.77
522.095
495.219
1961.09
1615.74
281.978
1667.93
709.121
1282.02
823.577
1741.12
234.243
717.112
1831.81
625.746
287.525
243.268
1852.51
227.215
993.623
99.6795
247.1
722.104
642.333
1008.73
230.563
582.297
1107.64
990.204
327.125
157.311
1056.95
324.545
1217.24
647.138
137.111
565.713
548.065
39.6269
486.025
467.808
405.496
482.912
178.31
513.843
470.812
776.052
304.494
905.166
164.148
122.188
955.915
906.604
201.27
1185.53
644.684
415.899
-29.4091
1581.71
375.336
676.054
223.793
784.665
384.844
741.858
4393.26
1535.45
1407.15
1959.39
491.405
339.271
1076.41
1139.32
524.516
424.937
570.633
138.075
228.669
2167.94
1676.1
343.144
611.862
327.862
1429.62
221.368
3290.2
1618.27
627.157
238.38
1357.77
509.385
1215.85
1132.39
2001.35
658.165
558.826
312.692
103.738
135.383
458.877
868.682
1556.98
465.168
741.908
1005.9
979.179
164.951
1644.8
1140.11
678.312
677.296
1434.3
507.796
1958.82
200.541
504.757
941.677
1064.46
642.137
512.315
1062.13
65.2197
1279.04
-14.6948
17.7345
1399.93
636.033
756.191
1106.56
2104.1
637.296
358.134
960.103
494.366
477.846
2291.29
1016.59
137.3
927.471
85.2754
654.983
478.34
444.522
264.817
1016.19
3222.11
308.749
648.158
1839.45
1029.43
482.972
596.955
1156.06
680.387
707.35
1136.4
2185.16
122.146
274.199
526.917
352.069
600.828
292.334
844.167
328.243
1877.25
353.403
391.587
322.833
1162.71
417.556
658.731
1493.47
1351.57
1458.38
1612.27
351.115
1194.23
249.839
468.045
407.662
649.929
491.405
41.2944
171.237
1329.75
685.798
899.076
276.423
383.831
632.242
1327.03
768.267
2141.39
509.451
679.273
612.58
15.3324
1939.07
1264.48
241.896
461.514
1083.02
1371.12
1094.64
137.749
907.841
824.228
23.4228
206.6
515.736
1197.17
629.199
632.228
637.668
930.102
1063.93
441.408
814.979
1352.97
1245.78
1261.28
14.6404
694.086
318.781
262.27
-17.5321
69.0452
270.094
483.849
970.203
893.836
960.641
418.859
1057.77
-9.73137
1073.43
86.0495
1582.08
804.328
649.001
581.625
905.762
522.393
1875.67
540.216
107.387
1806.06
2859.58
395.529
679.239
1097.73
308.263
231.779
281.143
545.001
714.701
1678.42
433.747
1353
239.172
358.644
1549.89
1904.4
58.5174
709.03
1324.47
236.125
2166.18
1102.38
1371.35
1294.86
56.9172
232.559
162.582
965.285
237.815
392.854
381.378
1829.88
14.0524
1596.29
281.563
1264.84
1141.66
134.656
2687.98
53.1387
532.823
745.609
657.345
797.468
25.8651
1975.33
559.51
661.323
1273.89
1014.8
1523.01
1632.34
2487.57
283.901
288.506
587.791
1529.06
488.476
133.433
63.8596
354.692
989.315
357.247
354.38
1169.99
1148.8
235.648
180.69
475.43
428.798
1168.93
380.086
1750.84
1546.77
1350.66
1128.65
-1.87606
421.644
2352.54
451.395
890.161
801.064
290.302
938.612
1191.24
681.571
108.18
4.70062
1362.14
515.81
1268.09
822.897
113.386
10.8834
1361.51
410.873
592.573
115.915
956.224
723.978
42.8345
1626.75
1936.61
2351.84
1500.9
1507.67
872.709
1660.46
-15.3446
801.468
1368.26
538.774
584.609
192.734
439.393
18.9691
923.012
475.424
525.864
134.011
830.653
416.001
2030.31
1968.87
795.42
845.378
2045.82
1561.24
1721.82
946.64
908.167
856.454
708.973
60.4929
48.2415
644.521
240.454
1155.09
214.094
596.541
822.243
308.952
494.302
112.844
287.429
1652.09
498.026
1151.59
1302.67
496.528
776.135
2008.29
641.628
742.165
1283.07
1131.35
115.676
938.252
393.928
450.62
208.515
643.979
2144.11
383.823
2587.15
517.695
331.552
137.175
1780.09
899.28
954.568
317.202
870.903
668.169
496.387
573.565
204.253
277.633
776.505
117.99
1156.33
1405.9
455.819
982.026
1398.95
342.946
47.2764
406.84
182.991
2248.76
-11.4862
47.9632
272.215
495.972
200.899
1124.58
58.5894
513.302
390.98
994.197
2055.49
377.621
1215.85
982.463
639.424
611.3
330.41
999.327
567.37
903.031
1086.51
790.484
1214.79
1094.52
450.473
38.5193
1036.25
537.635
2383.34
879.907
593.9
1150.38
24.8562
72.8969
1129.36
381.378
829.131
1360.21
256.333
122.182
515.091
368.719
406.403
278.784
959.587
1207.6
162.208
476.839
240.595
1466.92
808.658
447.296
354.232
797.72
824.334
1602.47
111.744
294.41
1817.85
1079.32
2087.71
547.75
130.09
348.007
775.28
349.237
994.766
1109.17
245.016
1231.85
188.396
501.878
1428.1
1696.86
2101.54
729.473
425.411
168.646
1143.51
287.974
425.603
2076.29
1127.89
127.665
476.353
707.733
1603.61
1614.93
3052.2
482.479
843.138
3448.46
332.652
253.792
503.763
1082.8
750.079
1034.33
455.121
448.567
157.872
976.977
-0.471637
670.647
406.197
1045.12
3259.03
473.787
278.603
717.957
668.942
790.19
-7.26786
175.923
583.806
839.922
-21.2033
764.103
561.298
341.522
1730.69
438.906
245.644
458.116
753.557
312.037
885.493
2194.12
21.0675
3145.05
853.054
373.513
566.418
1042.57
1105.23
962.818
485.448
104.708
446.129
759.712
448.363
1141.3
1705.38
922.372
417.013
2395.36
1350.95
40.4819
3796.84
2317.18
1122.27
557.442
2085.64
274.407
758.636
551.909
22.0746
1301.05
275.211
427.861
561.011
94.1533
807.453
450.766
442.679
1071.13
903.19
885.957
2530.92
195.82
1307.49
483.542
1735.03
478.569
1771.18
683.077
1131.84
1567.93
1442.74
1989.25
268.22
873.655
651.511
2291.39
-3.73268
403.298
1152.69
205.704
542.35
694.523
232.39
624.64
303.596
487.78
699.479
312.811
776.231
367.671
839.305
1868.89
323.742
2084.36
1049.54
424.236
249.14
902.824
420.726
184.575
2271.4
410.068
637.864
327.004
788.316
837.529
1300.36
353.296
1257.84
709.607
2079.7
210.848
176.536
649.271
270.611
473.384
29.8413
2536.19
311.092
900.942
27.0164
120.601
883.135
394.956
596.438
1328.18
327.089
859.956
875.29
1119.64
1134.52
150.387
685.906
656.255
530.665
555.85
378.541
1253.67
1015.78
1446.18
3538.59
362.116
1025.3
218.025
864.874
1694.85
313.343
1668.06
591.761
205.019
498.739
301.73
1242.5
302.247
1182.05
1511.28
1629.87
928.954
339.866
260.223
65.1053
564.559
472.933
966.646
37.8811
916.483
740.953
27.0636
1953.49
1233.12
2289.76
505.365
648.327
488.466
209.717
885.531
1003.98
625.634
226.106
32.2332
61.9855
1406.72
60.1521
1157.24
16.8635
401.83
2214.56
12389.2
1297.43
628.477
173.836
936.149
571.218
477.952
94.7413
584.598
981.789
334.982
392.615
1093.5
637.216
140.203
1288.72
500.565
2886.98
2349.98
319.8
912.375
145.938
469.488
344.164
368.602
252.483
167.918
1355.79
250.933
225.83
682.953
44.6165
119
305.926
695.646
1210.37
-12.6685
380.166
400.166
755.314
184.355
525.776
541.383
561.281
1071.36
453.172
718.449
1059.04
1243.71
892.917
474.367
428.497
332.995
1144.13
1607.64
241.713
408.034
664.524
202.669
546.048
1568.13
855.793
789.356
474.28
767.337
841.949
33.5415
28.9043
1626.69
628.335
876.579
1541.26
295.519
1132.6
685.545
61.3571
64.1836
1647.79
169.668
890.282
28.8259
731.802
1240.66
1976.79
36.2891
378.462
593.784
984.746
114.546
688.754
37.8212
457.646
1478.78
1217.95
4676.97
656.105
874.828
218.326
344.259
65.2292
501.978
2833.1
935.624
710.939
238.059
315.408
831.213
571.35
1731.74
1883.9
1677.29
425.393
1260.34
565.22
1060.7
68.3037
182.056
186.174
636.585
738.571
1491.77
371.698
300.746
762.737
533.339
1919.31
890.997
549.797
620.49
180.498
911.283
237.634
313.267
938.252
868.067
323.183
384.677
754.549
394.496
1491.4
598.761
1037.82
858.165
1042.35
1445.26
550.699
459.811
13.7065
273.142
779.342
1519.42
319.581
1657.07
294.329
1075.15
405.877
455.305
2083.52
2862.44
1821.6
468.373
431.611
273.611
867.208
55.1274
958.308
917.929
97.1792
355.586
1300.25
984.35
748.42
502.302
28.6762
441.444
93.5929
1026.77
423.519
887.403
210.48
1681.34
2883.93
694.531
447.882
1347.35
269.2
1343.41
938.668
1161.33
1062.08
385.309
830.653
35.5658
881.74
647.247
623.552
738.756
774.833
-41.9295
1304.53
346.559
191.152
530.884
90.3092
2802.39
909.51
110.301
483.057
372.055
837.336
1392.83
626.003
920.863
714.017
73.0682
568.174
649.397
152.384
1236.25
1318.15
604.366
222.914
1240.86
906.459
1823.84
5.76355
735.478
1517.55
495.499
1261.48
1182.54
1023.1
1192.48
834.482
477.403
286.163
1669.21
456.909
2044.33
904.825
394.019
832.753
1999.68
233.422
1129.84
681.684
207.064
670.949
291.722
821.758
1013.77
1178.12
1442.85
333.812
233.356
382.649
379.92
514.62
638.401
433.403
397.11
807.022
426.355
286.371
353.258
-27.6582
1520.24
1441.51
77.2867
259.209
935.224
855.271
430.199
621.968
147.112
874.583
985.407
686.59
987.533
1491.09
875.01
70.9193
391.908
701.275
2134.7
1207.39
1234.31
328.144
2409.12
1183.33
736.147
1661.36
1214.24
60.3242
1115.64
733.425
109.284
537.385
728.743
1585.01
1901.29
64.118
1451.57
768.257
505.776
597.222
768.4
711.513
322.529
1352.12
1388.02
3043.19
713.006
2146.03
605.084
1900.64
1419.88
1000.16
1137.04
2602.42
974.656
2356.55
913.164
880.993
902.368
441.199
4319.36
598.761
499.961
800.069
1175.41
815.573
522.588
435.357
1044.52
20.1629
-2.75834
155.176
517.307
569.606
1603.98
471.789
763.68
1222.81
359.469
376.055
424.221
1703.72
317.634
325.988
477.708
120.801
1105.46
1471.48
753.749
905.356
1256.57
840.375
3950.17
81.5188
170.894
1903.77
1726.68
430.564
734.182
2589.08
451.278
386.123
694.442
1740.9
438.309
1307.62
467.578
356.989
357.341
2348.24
426.655
873.997
1306.41
1649.08
923.736
2185.5
282.32
1142.59
615.82
281.552
522.823
1441.85
410.886
493.695
1095.15
1015.92
1302.62
1496.68
23.2821
36.5412
863.787
536.351
619.107
1724.59
231.913
1845.5
375.803
778.137
468.581
505.162
50.4894
2585.99
62.7792
874.583
1684.82
546.875
1900.49
1551.06
541.366
450.748
58.4359
1136.89
9397.85
834.333
17.0079
1257.99
151.099
1400.87
211.612
498.87
1235.36
558.922
553.438
919.695
955.505
1174.59
2308.48
1139.83
3496.9
2303.01
1866.09
883.62
2274.16
1862.22
298.01
351.972
2047.72
2133.37
825.506
1210.55
881.083
1917.93
516.01
1114.99
2513.82
155.582
32.1323
1135.17
-1.17977
503.611
754.479
287.198
1300.78
1875.48
1837.07
2012.37
694.332
1259.67
763.963
152.643
380.929
159.104
4200.96
785.416
102.142
1207.69
1061.66
682.613
961.764
841.179
952.476
1080.05
1352.81
441.395
912.298
592.605
888.197
1043.25
462.927
372.587
938.242
691.352
756.827
796.706
2799.62
1134.78
883.895
192.44
595.437
1922.04
401.191
64.5622
74.7709
582.135
1109.63
838.65
664.213
398.815
321.399
1544.68
1143.75
686.573
1640.26
1178.32
265.666
878.053
929.165
257.147
302.422
1162.96
351.849
958.022
961.537
295.072
704.457
1054.4
1259.55
537.496
159.748
1827.06
1552.08
1025.56
231.098
632.963
736.136
1510.9
206.844
1179.83
198.175
1172.23
848.346
2331.62
617.879
282.188
352.231
889.738
1087.7
165.155
1457.27
1011.85
896.38
439.054
83.2384
197.131
1465.24
1226.21
926.453
200.975
99.9136
340.608
766.224
786.656
638.172
2329.53
444.851
2093.22
976.166
170.064
581.896
903.333
760.238
588.646
19.6574
702.109
41.0508
777.442
967.879
1502.76
430.133
811.811
254.209
1937.2
810.955
767.712
1297.23
993.396
564.938
815.027
200.707
1067.14
979.776
351.384
363.155
245.345
1570.84
791.21
397.967
439.12
1562.7
612.448
362.094
139.719
481.413
1004.02
250.186
1714.17
1176.56
341.27
4.66488
1701.55
-5.80087
344.589
1585.8
121.15
32.0005
584.009
544.992
1357.76
663.872
1735.75
325.811
1647.97
657.326
856.179
203.821
640.046
1004.56
1142
1010.01
580.738
747.147
1193.81
1116.31
1510.69
336.375
4360.29
1243.37
669.27
1519.63
312.305
1421.9
255.999
1985.59
889.877
900.77
494.895
413.977
1818.03
716.836
935.952
543.118
1382.12
2604.54
230.878
972.364
982.675
274.064
66.9947
284.589
1137.11
166.42
707.22
52.3635
157.199
540.666
662.462
934.554
1029.05
510.955
301.429
362.667
202.739
407.883
147.535
726.389
195.855
761.313
239.839
815.913
750.988
459.612
902.644
1122.71
498.31
567.142
262.551
368.83
735.568
766.079
691.898
528.841
1000.47
1254.32
1573.01
1113.78
713.567
535.611
452.05
1784.18
1204.19
558.361
665.071
1183.93
540.648
78.1053
155.581
297.624
876.407
397.676
369.684
3616.76
2735.44
1128.37
887.376
0.793305
17.8006
524.581
1374.06
32.2132
407.246
219.931
502.7
879.525
370.593
620.047
295.651
1237.28
948.342
345.866
316.495
497.563
883.602
745.273
690.573
1015.64
837.042
267.696
381.296
271.084
1469.64
86.3484
969.736
805.657
321.639
758.065
428.8
119
1433.5
607.565
871.795
1461.49
738.956
153.202
436.206
331.338
1226.34
25.4008
700.79
816.617
488.526
254.906
835.481
730.253
485.573
1314.64
98.66
1482.21
340.067
663.561
356.917
462.703
608.371
193.211
2004.32
1207.69
572.524
1047.19
2028.11
356.427
353.922
973.305
34.1832
315.431
1009.65
670.647
966.134
1055.5
1061.76
1083.1
1412.82
760.395
403.841
792.125
379.78
854.481
638.613
326.093
94.4966
-0.361042
156.839
1093.24
288.243
1154.15
546.74
1285.26
351.118
650.701
706.588
162.804
1160.87
986.474
1683.37
48.7237
596.285
1039.2
441.928
361.039
750
1170.26
63.0182
163.226
261.438
400.11
864.397
1092.93
1054.82
502.824
6936.58
152.249
1057.56
968.623
76.3849
512.61
215.917
1775.44
363.458
598.762
690.925
95.7187
1419.51
57.9043
95.7593
904.242
924.708
287.666
645.132
1765.21
157.789
868.047
974.238
255.447
767.158
2802.32
2947.43
400.781
563.642
188.396
1155.12
441.444
719.419
541.129
527.548
683.077
1279.38
1679.2
893.577
728.379
244.31
309.41
787.008
786.442
80.4062
2822.1
1090.05
1506.89
292.848
104.756
953.2
1439.46
589.97
1003.56
350.036
983.727
1417.16
163.618
278.027
611.396
2.46214
882.08
1611.73
1019.14
320.655
164.739
1433.37
991.141
1185.38
329.172
2418.9
844.456
2219.85
1476.46
487.699
552.808
952.955
143.123
1060.21
783.825
182.6
5815.92
259.84
2468.99
1056.27
387
126.356
658.731
965.597
2303.07
581.328
298.331
248.974
1010.79
298.427
39.9435
754.777
423.087
1095.96
585.108
725.041
1197.05
525.655
951.674
623.431
791.23
1238.9
612.12
231.453
89.5941
381.369
2186.62
751.868
911.37
1417.24
-21.499
987.261
690.056
166.682
861.131
521.907
749.021
192.677
278.044
293.271
1028.76
247.198
1018.48
935.387
711.906
1728.86
332.92
1418.08
1723.39
2191.16
748.596
856.942
1418.48
280.41
275.67
203.192
550.614
280.696
1456.6
435.137
1694.73
1923.46
60.4201
544.882
543.21
1037.86
103.473
655.988
922.737
459.036
286.51
507.396
529.403
31.2537
633.624
1397.1
726.125
824.818
3.09254
437.031
58.2374
690.5
677.031
1163.6
1251.18
1734.3
711.784
744.938
411.88
939.275
766.847
1037.96
3433.95
783.81
1489.41
232.115
694.827
917.408
781.114
350.85
977.426
48.2499
690.573
576.607
1459.55
1413.73
1182.73
1706.32
2271.27
475.347
2199.97
1022.23
567.603
422.637
626.278
814.555
381.721
246.861
214.769
1331.03
296.061
3121.25
49.42
348.064
336.562
440.78
2159.07
545.847
487.065
1060.02
644.861
400.118
255.666
155.186
580.02
615.268
1333.13
572.04
271.268
934.89
924.904
714.084
864.641
650.191
1247.78
955.141
819.156
217.292
991.755
792.871
1408.27
1390.37
434.083
1722.45
1695.1
1633.82
107.756
831.671
781.328
819.632
446.616
475.744
2336.51
250.241
1526.99
645.078
442.345
572.628
1294.87
977.787
1390.59
18.3886
106.189
937.715
1438.33
951.36
1099.9
585.57
3343.71
1672.51
354.692
866.993
1735.57
1160.99
952.819
1152.19
364.503
884.145
1329.17
84.7009
367.04
39.8054
429.749
573.195
574.886
532.932
561.384
535.873
831.863
303.123
1740.07
154.59
2518.14
-0.352092
1252.07
576.255
364.777
222.835
768.072
960.219
254.276
399.525
1673.96
406.861
1139.45
516.001
542.984
904.195
319.286
680.752
628.082
861.012
330.531
343.129
1391.78
1179.16
708.538
574.308
1430.09
969.835
1277.7
320.833
781.209
2081.62
553.249
1413.15
214.358
835.358
334.519
321.382
1478.03
283.017
674.312
759.679
1401.99
709.314
1410.99
404.503
699.255
1194.75
373.279
818.378
653.533
1967.96
2639.32
672.295
529.382
637.175
375.187
649.601
442.285
1164.37
1090.7
741.646
936.761
404.311
320.116
11.9124
746.364
406.725
542.17
1228.52
1234.17
361.584
646.077
759.932
1005.42
557.866
1407.46
910.444
418.599
1480.7
1870.22
136.141
1122.39
804.835
828.566
1470.9
1066.68
6789.08
623.475
627.771
544.409
605.789
632.767
71.0932
859.955
460.225
1100.92
444.647
364.743
1062.78
939.849
917.931
317.651
946.856
402.647
1333.03
896.468
130.916
625.828
874.713
767.428
1678.21
406.067
240.022
205.117
1048.1
451.458
434.083
532.417
1575.01
756.762
288.192
1919.5
520.833
592.779
762.476
634.857
643.794
438.16
348.976
702.84
1801.67
1447.82
164.807
445.07
278.63
1056.34
272.421
717.957
665.194
1333.67
562.041
632.421
889.279
339.546
756.459
331.121
2422.42
518.812
1182.98
1794.41
907.318
263.185
7.12369
4866
1130.2
672.598
960.982
27.9534
622.764
902.828
494.302
1693.27
1890.56
980.536
23.5268
1234.53
1779.41
83.7275
547.417
25.2796
1169.32
2282.84
655.259
1000.16
1356.31
421.854
1536.75
1148.31
-39.214
763.589
766.986
230.318
983.185
116.374
147.12
196.633
154.249
221.137
2043.09
797.143
1461.5
469.939
193.726
34.4481
843.791
447.881
4.71833
1026.33
1750.75
789.475
846.886
284.158
1023.42
109.638
657.436
972.483
1913.78
140.278
924.488
546.958
97.5042
225.453
988.97
2173.68
1007.2
1087.89
386.974
615.962
695.96
532.135
471.599
934.864
639.285
462.655
186.504
109.981
179.395
1185.54
1984.59
319.521
797.172
2184.65
660.137
366.259
349.272
506.491
556.406
2888.88
2193.45
730.525
232.227
1598.95
866.173
500.826
203.802
726.253
1538.67
1393.13
438.421
305.251
1300.93
1065.44
273.918
1047.79
378.462
782.694
1341.65
640.691
322.679
143.639
5516.6
317.091
957.789
924.408
1900.54
930.656
76.8421
131.707
689.172
830.991
136.224
411.081
119.577
445.756
396.096
404.851
664.756
55.9819
1039.27
29.046
585.977
1752.29
249.625
448.043
1071.27
436.839
1189.1
28.9043
217.031
2616.65
543.322
67.8204
1455.87
768.941
502.915
902.828
2038.53
460.648
245.902
843.395
712.842
1427.2
430.813
51.5348
829.254
1042.01
977.63
773.89
698.361
2402.31
1578.94
859.533
1264.41
4099.94
1685.71
1320.04
1635.55
1239.86
564.56
1300.87
304.414
1359.07
952.167
465.005
898.797
1244.39
663.995
1014.39
964.049
2143.36
649.718
1552.39
1080.97
2091.19
770.829
681.688
426.915
232.784
368.355
614.583
387.71
121.209
2220.8
320.113
822.082
1161.27
148.425
1182.68
741.938
587.757
134.001
1744.39
516.302
664.879
114.771
1806.44
605.677
425.987
3134.1
1593.41
820.572
573.012
431.1
51.2968
1262.9
1959.8
1076.65
1094.1
597.195
457.462
864.861
56.5961
849.796
1081.83
567.65
332.884
389.988
312.974
963.126
26.8129
4775.12
1085.61
1313.24
45.757
75.3306
1096.68
2750.85
171.114
981.742
1219.57
737.498
1038.8
12.8784
350.551
562.935
719.166
1532.05
753.022
1637.3
622.872
940.971
471.307
2496.16
372.284
723.531
6293.61
1272.3
955.074
448.084
119.526
1207.35
1960.12
678.766
494.477
609.645
1732.3
255.323
972.169
1373.42
621.738
2040.91
455.963
1558.69
463.896
1282.56
1516.01
127.214
1254.69
505.04
1026.38
1846.93
515.953
1332.77
1031.02
917.729
577.021
193.211
714.962
654.842
2191.24
1502.84
538.211
1311.57
707.097
1325.55
776.531
94.103
507.937
879.634
-23.3249
912.56
3980.29
482.904
507.52
1112.56
544.698
504.498
268.133
739.226
599.509
986.552
364.503
1373.28
287.185
1368.42
471.988
221.714
596.541
1184.9
385.686
2909.25
2549.77
1433.55
84.1108
72.6128
17.8016
1167.19
664.661
1390.75
599.046
1100.22
1908.64
519.61
1487.31
378.743
746.821
821.634
1094.09
238.94
1680.88
738.75
755.603
224.611
6.1961
1666.49
314.371
1349.06
376.235
271.629
481.413
885.957
127.416
112.776
1119.5
449.481
510.964
601.949
1024.08
1090.51
229.755
124.482
985.398
29.045
957.234
135.386
309.063
1565.21
1106.05
480.335
223.679
1104.27
1451.93
44.7086
115.74
911.798
1021.51
990.937
547.973
1946.4
427.143
1332.05
978.105
105.302
377.261
1570.92
1802.58
2114.95
1345.34
1178.89
428.939
1067.74
120.875
351.367
91.4771
973.882
412.484
1265.91
933.185
443.488
485.088
220.484
810.908
1136.76
591.761
1134.56
526.85
1476.01
1500.19
979.722
948.73
1255.98
1488.58
950.74
1572.07
587.573
300.25
275.553
2607.52
355.236
758.058
418.833
521.024
591.853
381.677
251.807
809.786
42.1462
1159.75
531.205
354.007
816.393
952.208
3344.13
756.183
508.325
818.809
1068.59
1603.92
542.179
568.43
730.414
447.633
698.575
867.321
528.886
584.774
1020.19
1517.16
891.833
861.595
877.998
49.6423
3830.62
445.676
679.653
667.357
762.566
527.474
756.883
344.173
1208.68
534.854
1150.91
1997
1032.47
727.714
791.379
1221.41
241.391
1029.53
2129.39
426.001
56.89
558.02
2467.26
535.611
1057.04
1205.72
1039.88
62.7792
894.846
674.058
973.014
3026.76
1069.06
107.315
786.916
1205.97
374.452
1275.3
417.759
928.031
2273.6
918.016
763.319
1649.84
2978.34
1419.26
463.562
90.4404
809.225
212.169
877.128
754.413
429.051
1129.84
1331.99
927.994
784.33
411.005
1752.56
796.223
191.999
302.899
1303.42
2450.2
1215.91
1215.33
157.007
974.967
464.611
1224.43
2076.1
1388.41
543.008
211.5
351.873
1373.32
1457.19
1523.39
297.019
790.889
751.148
473.506
159.978
1104.01
1698.28
286.873
541.161
1100.82
660.79
340.936
131.182
2693.56
609.851
1284.1
436.381
2071.42
176.75
908.653
1913.05
86.904
1230.43
1763.39
889.706
355.134
752.417
632.829
236.165
917.637
911.289
1583.39
1116.24
1183.48
1054.74
30.919
558.314
18.4639
810.261
1376.03
1075.77
363.032
2704.17
749.151
362.963
659.039
1818.53
1693.2
880.711
838.916
893.751
770.47
765.591
562.56
703.985
1781.65
1384.42
252.251
1690.1
281.552
940.126
1535
2079.18
482.128
925.089
429.166
2938.53
1119.34
364.959
825.369
512.911
386.718
678.049
844.932
2381.45
115.923
749.175
1067.85
583.837
1216.03
1203.25
518.069
695.74
77.4217
833.704
573.444
1040.87
199.293
2424.97
1052.52
452.927
365.716
170.888
1293.53
116.634
840.477
58.0884
740.013
112.869
436.939
1371.37
1207.64
544.653
151.981
550.044
270.659
838.642
1222.41
27.6268
1301.89
918.953
944.042
1368.53
174.688
1016.44
868.731
597.717
1268.52
580.021
923.309
599.069
1608.14
335.358
952.4
536.124
1349.82
264.425
278.155
2495.9
518.176
152.153
655.646
611.519
960.187
551.564
-0.471637
1706.82
-10.2546
47.2514
1446.84
765.316
2174.95
1319.23
539.255
850.859
374.181
13.8004
746.795
867.593
853.561
598.055
471.362
607.537
40.4813
2178.62
1186.24
763.963
270.007
169.51
386.551
756.931
48.0257
134.572
684.968
1048.06
605.166
101.773
185.983
566.556
63.4492
452.64
1777.65
1069.87
1196.59
577.797
1591.39
1007.99
911.923
770.141
689.417
1627.91
319.902
20.5217
1281.67
1910.85
73.5414
80.4273
631.914
1019.22
5324.89
691.98
755.837
1004.23
548.65
990.497
110.198
553.887
680.176
320.243
122.731
653.444
807.756
323.861
1730.44
725.453
535.883
2183.11
160.874
103.935
313.197
1622.29
1141.68
1533.17
1295.92
1294.62
536.917
526.198
900.005
528.329
890.549
45.3316
948.851
1245.04
478.337
90.5433
2808.75
925.52
1009.67
1536.36
549.501
1149.5
567.006
445.806
188.805
40.2904
1963.42
359.854
149.293
1072.16
27.9323
936.377
1216.64
1125.28
481.872
42.3485
139.474
336.971
989.093
528.939
159.65
-25.663
1747.29
1920.45
1026.72
1896.1
2444.77
404.863
1016.44
497.665
1761.51
61.3684
383.226
1549.89
1663.82
43.9408
618.713
2.63243
198.088
2418.62
762.652
1215.83
1048.35
842.969
1314.65
644.265
723.842
1272.86
633.788
569.439
339.656
689.185
12.2342
1202.78
219.665
431.732
364.607
61.7338
325.865
885.494
330.752
342.987
1109.1
1445.59
693.594
247.277
132.393
333.405
598.688
272.958
939.281
336.302
1553.84
1594.08
140.56
472.121
1238.75
402.44
526.043
1601.03
394.004
92.4173
372.468
715.624
3230.01
567.47
618.842
1553.67
207.185
706.413
873.093
494.278
190.197
812.739
269.899
936.681
844.571
2643.28
109.189
685.716
377.861
511.802
1719.46
42.6893
302.177
735.222
394.956
233.806
3559.84
315.54
1577.13
102.851
348.1
344.808
878.033
-2.22616
878.304
1007.59
1862.26
544.558
68.3104
305.281
1417.59
584.706
136.323
1155.2
196.194
641.591
543.116
918.02
2122.83
320.931
1299.4
5223.51
1469.83
664.756
1001.75
2108.08
1373.79
643.266
153.653
495.085
626.243
587.709
399.156
320.366
719.463
435.644
346.931
591.965
280.454
1062.74
1885.8
595.253
333.766
1618.83
532.688
585.077
1280.34
695.943
398.704
335.189
1998.74
691.159
377.087
764.684
1845.84
1851.36
760.869
1143.51
1691.93
1522.42
462.795
1037.57
1877.64
526.841
633.195
524.223
49.8516
1804.74
265.622
3541.01
260.488
32.1406
1246.4
851.319
1641.49
476.195
237.075
152.593
857.961
641.865
1000.34
322.792
860.564
1100.65
2326.38
261.898
217.123
1390.11
423.939
1123.78
562.028
572.533
2227.18
1512.01
1070.54
543.322
1488.36
417.64
924.488
682.825
28.6991
430.564
4694.08
1050.47
586.211
1003.03
156.244
1050.52
635.198
766.271
850.35
829.272
744.921
539.126
848.985
428.809
482.877
225.732
826.956
1798.91
797.652
1820.66
70.1338
489.128
878.779
15.3605
32.2132
1422.14
933.95
963.858
1548.03
1550.42
170.003
31.023
307.125
1318.87
514.429
1076.63
2527.76
165.6
-29.0683
140.455
1181.88
1107.71
373.873
473.725
623.906
275.856
332.064
1107.3
890.755
1175.7
2689.73
594.667
546.958
554.352
682.56
1082.03
1391.96
924.85
653.092
625.586
507.617
1109.43
851.098
1240.56
314.604
1460.27
908.73
1855.51
913.613
2125.98
853.634
1133.4
746.331
964.986
630.054
365.797
2183.88
608.802
631.108
932.401
717.396
1308.8
828.227
960.457
1376.83
2664.96
722.757
341.762
240.797
691.904
918.434
128.611
302.093
770.595
768.941
742.58
645.267
1195.28
564.791
1435.42
614.472
2142.09
2214.79
497.846
652.549
455.539
6798.08
584.009
945.472
1121.48
60.9041
604.909
208.474
1055.45
799.949
208.595
148.639
1320.74
175.893
1283.28
1800.09
46.4799
708.797
1036.42
1597.74
417.806
1056.5
849.887
1247.17
1375.21
447.269
484.191
1546
1219.72
306.334
1195.88
450.748
1523.96
512.83
673.916
581.913
644.375
851.268
804.348
1523.76
40.5294
1150.86
874.257
630.479
162.104
147.637
1837.04
757.491
230.233
71.7884
1055.76
1063.05
1842.8
121.362
839.21
470.456
1328.49
527.881
361.062
1677.97
1796.27
442.18
591.539
1459.72
192.016
1037.99
955.118
429.535
731.73
1004.99
1534.67
1294.28
362.637
512.413
811.11
5478.83
183.501
769.964
221.714
446.693
261.083
284.386
552.581
291.983
643.843
316.062
1375.71
579.93
393.362
763.919
334.526
437.451
310.734
1198.46
204.726
1208.62
1598.93
488.854
843.904
751.951
341.668
1185.81
127.501
649.124
373.977
556.487
615.61
1483.65
259.84
991.755
1908.64
48.534
490.305
515.007
1656.26
305.926
830.054
862.438
360.175
1064.19
637.756
534.774
129.761
590.919
421.193
528.218
701.891
60.035
1263.82
1785.15
1452.29
1114.59
1114.13
555.64
31.507
340.424
28.2523
523.708
761.364
1594.13
1620.13
1495.09
342.797
789.336
1548.55
257.412
3531.19
1275.35
837.336
646.618
436.417
290.581
761.698
460.544
416.978
1054.14
775.258
944.562
340.424
763.119
1019.63
1175.88
346.511
353.498
622.372
152.593
1506.39
660.605
1238.34
760.713
787.462
334.244
719.154
113.946
568.242
708.462
720.679
183.548
681.684
173.349
308.263
411.689
273.647
619.124
616.757
1327.76
771.46
274.458
963.078
254.173
123.87
452.173
1318.98
1531.78
1936.9
1317.1
1405.61
194.067
236.506
352.466
3883.91
816.901
463.076
608.14
937.826
136.446
1329.65
216.977
146.02
1173.53
403.278
14.7158
77.5015
2545.43
1385.52
348.307
850.374
923.543
508.272
1266.93
561.043
2447.42
100.977
994.653
215.551
576.86
79.3927
416.232
1017.99
172.555
3363.25
2.66737
546.287
1380.77
742.583
204.116
570.084
1349.68
676.261
678.986
1503.45
973.63
365.071
640.996
673.487
776.901
29.8747
606.975
799.75
803.035
426.682
1531.15
552.497
332.554
921.849
765.793
1227.7
924.857
23.2821
338.845
472.717
1716.49
333.938
683.757
873.889
716.558
1014.32
767.895
985.49
393.182
590.731
425.478
1372.85
246.901
1325.9
1091.62
104.981
859.844
1716.01
361.039
202.773
472.406
345.322
567.65
479.061
425.052
936.093
700.487
650.754
399.018
896.158
610.669
527.186
319.179
825.992
1532.72
1129.61
679.914
2804
1173.86
708.287
1382.58
1830.02
672.184
575.371
758.645
462.229
1446.6
304.24
772.813
1068.25
349.787
788.393
675.038
566.109
521.834
200.081
1852.32
504.7
319.981
466.073
3694.23
41.8175
719.17
2763.36
668.67
1100.77
1520.91
1253.64
1026.05
855.491
783.393
1153.23
1565.03
932.328
142.329
196.111
327.783
7937.53
781.714
1767
869.907
1800.31
54.0438
560.788
154.892
53.3178
588.95
837.008
654.991
115.111
908.919
2285.88
270.645
437.962
851.486
1435.17
351.975
403.409
1106.1
52.5388
741.475
412.669
845.345
216.011
294.037
2442.09
145.096
301.364
951.611
1079.83
481.358
1220.59
708.847
1429.44
1430.31
384.248
610.109
1051.24
734.158
183.053
1145.09
956.148
451.791
495.597
104.756
1077.77
761.664
1037.82
438.047
949.582
124.979
1170.8
112.909
380.921
1445.47
404.261
327.722
618.543
2007.12
650.281
696.8
823.957
829.019
1536.92
1710.92
753.196
489.992
1188.53
1108.65
340.987
2227.82
1219.32
1526.43
457.795
87.5969
1481.82
535.4
1453.07
487.707
603.18
1148.35
45.3773
464.833
761.568
780.83
399.317
847.922
424.032
676.72
1622.01
860.99
1109.09
1787.44
1119.27
933.653
2678.39
345.402
1188.82
1076.3
514.897
1461.32
721.144
1096.73
318.656
219.026
414.27
902.252
253.969
499.087
1746.93
940.034
1017.6
855.411
367.589
167.55
673.018
728.772
1212.86
2068.31
108.04
1882.06
867.501
477.526
616.154
781.938
2292.35
704.372
382.883
392.13
268.58
33.2814
805.477
334.622
430.925
337.11
651.218
2340.36
1136.93
216.199
163.233
361.595
539.066
1482.21
383.171
1692.66
783.501
1361.07
1175.22
774.932
573.103
1180.25
82.3013
1276.61
899.275
195.491
677.94
936.581
438.16
340.244
445.806
1389.95
277.01
1629.8
1805.1
716.035
400.02
399.969
550.614
1314.65
947.863
778.105
380.789
923.638
594.653
1096.06
1536.28
229.626
683.662
592.095
130.962
513.018
722.451
447.55
1165.01
1302.85
444.295
210.389
1097.84
183.244
1093.03
502.092
1383.43
3.47138
980.801
724.995
134.481
247.005
615.391
583.873
1491.65
415.567
670.26
1779.66
444.336
1235.8
714.953
116.546
920.616
575.069
1313.27
1093.57
688.064
892.801
1313.02
977.331
142.068
657.313
364.874
735.925
592.87
1349.06
608.235
803.017
732.793
192.396
75.6445
191.529
621.16
19.234
703.949
1683.09
1400.72
443.793
541.191
843.783
1658.9
345.402
986.209
612.348
522.595
1213.94
1307.21
1126.71
3049
1551.25
237.049
1080.73
432.942
950.341
409.463
18.0851
300.225
879.781
1263.61
821.023
2478.31
586.168
429.614
1062.44
1004.87
729.366
1692.86
1123.23
1421.13
260.024
2887.56
435.183
200.59
830.908
1570.36
211.547
1442.56
481.03
667.201
1103.47
986.441
448.091
2064.26
663.32
216.726
1785.81
728.716
1717.51
697.381
1361.79
2796.48
1388.82
1254.59
446.521
1095.63
332.652
363.208
949.211
720.932
1315.23
670.567
830.696
890.234
422.23
213.106
328.676
804.436
1621.07
133.39
1236.92
419.158
298.166
687.117
705.867
5.99626
7.63762
1338.93
612.628
1620.37
128.379
586.222
1548.91
156
213.486
493.247
640.654
729.677
261.898
578.817
874.737
128.426
436.286
320.865
705.346
323.377
629.464
559.388
20.0093
4906.21
185.354
522.569
378.935
836.677
703.268
447.202
1141.76
361.537
652.543
2018.72
4207.94
427.737
670.444
383.299
1231.66
137.845
1333.18
-18.7427
1833.81
243.77
1442
412.788
1420.35
509.046
919.235
2628.95
168.252
438.047
785.894
438.044
770.829
164.649
285.555
83.3939
1006.02
367.999
648.616
1336.11
108.03
292.728
380.929
472.073
4.92217
892.849
1597.64
856.901
502.092
17.2345
1212.87
728.735
1552.3
1524.28
805.377
689.204
1560.21
1637.56
678.812
20.6797
770.938
83.4969
447.791
398.521
356.214
553.693
1146.23
1153.34
228.275
-40.7766
1540.32
933.653
1332.82
196.5
-8.79643
920.831
217.842
800.814
691.261
471.813
950.551
982.076
284.022
584.486
876.124
1091.62
462.239
899.926
616.709
10.2143
236.626
2193.83
732.942
525.681
2298.4
641.865
59.5559
99.7783
464.611
596.321
472.619
1029.44
336.123
647.141
29.5134
207.752
466.191
1168.53
102.702
561.043
1640.85
367.207
1491.1
616.709
579.268
-25.2945
820.427
1908.25
26.0793
223.368
848.675
163.709
371.653
1363.85
239.611
574.454
746.278
649.124
523.902
929.426
2031.27
143.346
660.94
967.051
381.957
271.084
864.319
1271.46
1996.37
914.353
778.911
679.354
1148.39
1673.99
1145.42
1055.45
605.047
56.8868
457.722
390.394
2493.91
224.436
1513.87
725.663
264.94
806.886
621.251
151.194
2329.5
1234.38
251.807
317.634
1108.78
2139.94
1095.43
-8.15185
1030.88
2226.88
563.902
748.546
1817.48
158.356
50.1856
193.482
826.306
346.425
214.217
1035.15
956.224
174.876
220.668
248.799
1157.29
768.767
1411.87
465.806
397.192
914.322
638.117
996.398
850.859
1408.95
176.304
598.32
1005.67
42.1718
213.283
1211.58
1474.48
250.967
585.063
1362.17
935.733
1304.94
539.462
1328.26
149.553
742.827
919.944
1168.48
419.824
927.311
942.023
1510.87
1000.89
1818.69
154.167
267.8
1749.45
1164.59
1680.68
419.633
279.59
533.832
1721.06
354.648
730.414
610.061
723.018
1278.18
3169.74
1481.55
651.699
803.369
815.252
1682.28
500.565
1262.46
1682.73
816.08
873.543
835.594
892.395
675.949
694.763
2322.92
312.313
230.884
1630.58
3003.94
1025.3
328.904
10.1636
38.9943
632.494
615.146
2229.98
1102.3
488.854
532.809
575.788
177.664
731.286
357.836
325.865
237.401
191.188
1375.21
587.824
47.5335
981.053
406.573
1142.51
227.623
223.388
1038.37
2632.03
1505.37
1429.21
1438.35
901.065
107.756
1375.15
610.788
667.522
2565.32
24.9368
161.835
884.088
27.842
432.457
215.583
993.952
853.738
502.139
63.4961
1562.03
885.476
1341.23
513.142
639.738
1030.93
525.655
57.9174
628.186
1551.87
686.402
644.487
255.055
377.63
62.6375
72.6744
157.874
1446.62
270.233
1006.73
373.604
1175.49
169.254
1429.44
649.849
505.114
558.1
1519.93
512.317
680.176
903.078
1108.97
922.976
70.2571
745.273
1130.09
711.49
555.098
625.746
533.028
452.103
1053.07
969.26
287.086
1265.57
652.84
598.277
457.86
98.8539
632.982
312.085
110.198
472.33
137.504
340.97
337.11
340.604
673.725
548.144
1125.71
457.305
477.535
951.393
214.56
66.4534
1079.22
374.955
283.828
43.5969
979.945
81.7589
182.727
404.384
468.359
437.011
575.062
581.625
403.374
125.111
1071.08
453.152
208.086
323.991
336.856
1157.57
548.749
934.202
1499.15
888.129
1165.01
789.475
202.207
1002.81
504.917
29.045
233.844
605.677
273.337
789.556
332.375
703.225
422.253
805.377
629.417
415.591
122.804
1818.54
320.243
323.738
756.165
780.88
252.647
327.329
16.7669
715.228
-0.178667
2266.96
781.86
909.766
1036.85
48.534
1052.53
1743.06
1447.72
514.287
803.56
995.582
836.188
553.514
30.435
1069.62
694.394
521.687
2238.67
485.273
1391.49
130.227
623.408
753.749
318.733
1482.88
287.906
454.317
171.474
517.085
1023.61
1016.1
266.567
338.734
1180.39
190.703
319.581
2186.66
1537.13
31.9241
1016.44
390.844
5.40005
385.582
306.389
1797.26
414.31
373.432
1616.62
1649.36
610.014
422.458
745.517
493.233
886.156
618.892
124.276
840.984
137.797
29.6133
451.715
555.421
585.747
145.238
401.083
117.714
209.263
564.283
451.55
885.768
109.557
1017.38
354.538
1421.75
366.728
1260.73
1199.84
1168.47
188.101
884.047
61.0744
1346.4
1850.4
1884.85
356.66
1177.4
368.818
2125.2
414.323
549.963
503.643
704.763
609.321
451.419
344.813
276.706
1831.34
801.07
1613.38
2265.05
524.92
2461.59
319.385
1586.97
661.131
1003.08
1208.62
1016.11
1643.91
819.541
293.019
735.084
1447.37
1251.61
33.2814
664.409
547.627
725.328
877.76
1678.51
22.6301
875.682
876.363
210.838
1560.02
157.061
305.059
260.948
363.411
2541.81
650.966
22.0172
428.789
1010.52
1932.23
285.896
114.208
350.912
1270.61
1255.6
841.787
252.095
547.417
602.492
1121.9
497.386
2029.54
1018.78
434.925
514.338
339.699
1240.44
2632.36
1693.22
1869.24
306.407
483.863
947.068
364.157
305.001
1478.37
1005.92
232.012
742.53
601.64
1055.8
1136.72
1877.7
1144.83
1556.87
520.988
473.235
665.273
114.218
1339.29
964.965
951.013
1662.53
461.394
757.264
1421.04
978.071
537.157
565.036
762.384
165.852
357.532
466.485
658.165
352.678
1954.37
1209.35
530.949
216.92
355.621
1386.44
1241.03
262.434
838.746
798.242
275.266
1723.67
1830.02
937.95
1255.02
13.1516
189.963
309.41
70.2572
622.011
951.73
1608.81
247.605
305.233
1256.6
76.2481
2709.38
194.155
565.046
414.611
523.559
1536.22
1177.76
386.551
52.2821
1629.51
1230.9
463.347
885.133
1507.41
64.1682
45.5657
520.519
831.714
390.205
547.924
771.279
239.77
812.387
1082.6
1045.76
717.415
527.854
594.453
1362.59
489.625
1103.12
1005.29
192.668
2701.46
405.251
1956.88
187.981
885.224
1067.75
368.922
686.898
706.151
97.8512
1190.1
28.808
718.805
1744.53
134.457
618.475
1230.91
2660.54
28.7929
701.09
3909.2
1408.28
1377.67
661.306
1381.56
774.131
518.925
760.171
341.262
894.872
558.111
572.524
661.131
1091.16
348.3
512.194
482.3
507.603
914.092
1648.29
153.302
28.1759
775.027
1446.67
767.428
647.821
432.557
280.477
1060.91
1440.2
243.45
736.736
731.858
1302.82
192.373
287.106
504.968
1943.9
106.63
1951.85
36.4006
951.665
540.665
711.731
582.677
806.216
848.675
791.43
107.272
910.527
385.606
855.564
2526.64
2597.52
227.459
1165.45
233.782
1696.95
1034.86
1453.25
127.618
1299.67
2604.54
185.985
1257.34
710.639
365.797
1181.25
1744.28
633.165
733.75
619.944
482.035
286.797
632.257
1367.23
2623.47
1540.01
758.058
1507.67
1157.57
1165.7
771.763
692.772
1494.31
409.463
1373.59
2270.71
255.247
738.523
1801.82
838.201
357.755
679.586
521.172
786.747
790.442
1819.56
35.3305
1149.38
544.144
450.226
647.955
61.5752
325.636
123.317
551.375
369.256
2521.66
234.148
2004.77
145.238
679.681
470.039
491.687
93.8928
683.379
20.9888
1479.48
118.56
1182.34
627.994
1198.47
160.809
293.814
764.987
1998.42
508.322
855.162
571.321
378.11
797.468
366.945
217.791
1281.03
560.235
1367.59
1303.39
739.624
427.969
612.164
671.29
1076.56
1472.82
90.1371
758.853
1109.44
443.585
2163.25
249.916
1162.51
872.843
1176.64
-11.6962
1556.46
505.626
1361.27
445.917
955.298
456.333
1784.14
4032.64
355.325
121.794
1938.62
1979.77
1950.25
299.407
1070.84
230.747
1204.27
1126.32
512.196
764.616
99.8483
1028.38
493.659
597.258
2107.11
-24.726
1553.33
1884.82
1025.58
278.784
643.794
713.647
560.411
413.211
561.614
1986.54
488.779
2295.1
354.88
114.218
557.806
676.359
1092.29
740.017
1142.15
33.5415
12.1868
1057.77
1778.21
572.164
963.858
1937.31
777.468
117.614
830.611
2063.41
750.323
149.089
1195.54
1082.99
240.816
554.371
1697.27
769.204
422.307
110.494
756.414
1430.61
657.832
601.915
728.348
906.392
935.533
206.289
208.515
2280.04
1190.21
1304.36
289.399
1239.69
912.256
414.011
1227.88
1482.74
1685.36
456.063
364.019
1404.26
181.515
596.943
286.36
1343.77
956.471
2471.78
1238.54
1826.74
418.852
2450.67
1126.35
358.136
1916.51
1053.37
489.625
254.173
559.414
107.615
794.243
108.282
170.382
834.327
683.757
828.911
2956.07
403.374
902.014
880.339
2209.25
762.293
619.432
217.02
832.485
384.248
1359.39
394.592
1950.79
698.551
638.117
2356.62
2154.57
649.668
1792.29
542.522
424.376
148.323
950.91
2665.56
409.407
153.902
1306.56
1957.74
392.054
135.074
507.68
454.698
598.009
295.171
229.429
799.865
885.493
377.14
395.27
1082.63
471.996
22.037
1317.1
806.248
695.976
610.723
966.542
199.568
346.35
2340.08
860.878
789.171
191.055
946.225
2081.79
915.405
1171.52
507.216
310.065
662.039
747.561
95.7593
784.302
1172.08
431.969
779.197
317.085
787.462
449.499
478.461
-6.90819
1305.75
108.244
677.528
501.073
996.167
600.636
1453.32
887.702
972.673
321.987
1259.27
634.643
867.514
271.5
94.6751
1179.13
570.926
1234.42
285.984
291.433
1375.26
1022.58
551.819
97.9448
543.287
721.697
594.872
256.386
199.104
688.15
307.701
1578.54
1612.36
640.459
252.547
735.624
1928.81
438.309
583.77
1657.94
142.619
580.003
1768.45
773.694
2376.54
1114.83
1241.6
1117.28
892.899
946.897
346.511
233.558
978.444
1198.32
151.438
368.777
1302.93
1430.28
408.27
538.431
208.471
649.015
306.141
616.03
528.247
514.209
1306.22
1285.59
1874.4
2738.6
1146.67
1449.78
60.2416
908.627
1622.23
67.7478
227.84
944.436
158.167
932.53
1047.61
1200.2
728.651
786.694
290.323
279.604
866.173
713.742
619.016
218.056
699.615
211.298
1153.97
1350.83
1705.47
725.961
541.495
280.888
546.751
699.943
917.637
273.988
150.769
998.686
1981.07
469.459
869.152
969.345
492.722
703.143
712.499
595.676
84.9978
380.885
620.904
1187.69
1465.15
1940.06
740.321
540.428
496.517
1330.36
1345.61
1221.26
338.014
1294.88
81.7934
1182.36
1470.13
84.0935
336.43
1107.91
92.2033
1270.76
802.944
349.07
410.229
1717.17
583.614
499.807
315.503
676.189
391.208
938.455
379.551
331.338
813.744
1238.82
748.449
940.671
1671.19
741.191
289.523
1183.22
1803.04
685.808
1559.6
483.65
358.791
111.744
309.403
476.955
481.221
855.027
805.691
397.67
580.684
1391.13
424.204
414.619
842.044
878.465
674.395
1072.96
78.339
633.834
703.993
1049.62
1262.93
1172.23
1370.74
363.208
1335.27
76.4225
1291.6
650.024
223.679
9.82032
9.93556
384.284
249.966
1197.86
95.6105
224.536
331.054
305.614
802.944
334.077
635.117
645.853
819.149
27.1793
248.89
6347.05
162.886
1747
20.338
221.714
1048.27
1083.8
367.048
258.169
622.59
311.16
501.073
3153.94
870.502
285.775
837.102
503.468
546.197
1015.55
762.045
274.556
1218.94
988.086
27.9534
783.714
12.8417
174.862
1261.91
785.684
627.543
1489.43
2963.3
42.9931
565.746
33.2574
643.74
632.477
368.558
955.963
806.765
1896.46
818.301
792.551
1016.96
764.993
1038.37
919.136
1094.95
775.163
261.438
1051.21
803.971
607.72
614.209
561.651
315.503
267.628
220.868
459.612
793.398
1166.15
1872.24
1189.16
1215.22
1651.77
1504.4
962.331
807.756
421.313
943.337
1057.16
1830.01
790.19
1834.42
1099.06
249.625
1692.42
1084.05
485.876
456.572
450.718
422.458
434.422
319.525
561.806
266.57
1111.16
247.1
1837.25
234.708
1133.34
1348.88
247.266
204.051
1121.91
1012.37
297.045
563.013
42.1634
633.02
202.852
749.994
744.358
1590.81
-25.663
639.721
437.107
111.972
25.3526
191.554
348.641
96.2744
1881.45
-4.22396
904.216
526.007
467.884
507.577
791.717
523.093
17.8384
654.389
31.1953
149.337
658.923
1083.7
126.736
1615.08
327.021
317.17
372.782
989.861
754.972
799.017
412.745
361.223
648.158
513.042
1901.29
521.39
1597.74
251.014
172.192
494.278
151.194
700.934
2784.23
1303.39
1180
609.933
176.391
51.5715
808.062
186.743
719.053
119.424
731.838
602.27
392.898
826.604
900.726
331.892
682.953
1698.84
2130.4
590.784
667.01
3941.53
1081.69
1050.05
561.011
77.2867
423.067
434.514
1163.34
726.253
492.508
417.982
17.5636
1976.3
726.916
122.749
1130.98
537.252
363.602
998.245
339.395
1584.5
1542.26
46.5564
107.683
188.625
2054.35
1581.85
231.354
1452.89
1676.59
635.49
1072.76
346.341
78.2966
532.688
660.039
941.135
551.425
1079.11
886.899
390.474
1345.04
422.667
2205.54
153.774
737.443
913.939
2.79081
3032.16
110.851
452.024
68.3104
1188.65
74.7709
859.496
135.115
450.569
521.924
334.037
1045.57
2003.74
200.248
395.878
699.615
2578.24
222.745
1703.07
829.327
2556.63
234.323
40.0524
456.436
640.708
536.918
2143.91
1778.82
758.093
1299.03
2445.4
1479.55
4278.76
2011.63
402.848
27.4024
298.011
1001.03
370.035
1834.89
267.06
861.913
1730.13
690.01
1773.32
904.722
478.877
448.302
201.527
1611.8
1383.89
603.447
893.909
364.154
926.915
393.454
1052.93
323.2
995.357
787.805
419.826
374.216
283.332
226.199
1567.8
753.282
1247.68
380.672
572.383
1473.95
1740.59
697.605
1009.96
343.322
827.037
324.663
607.786
342.685
537.485
847.478
1055.8
515.258
530.139
486.781
405.733
744.921
561.614
196.81
1259.02
240.162
52.8479
987.774
169.159
996.811
967.2
606.266
248.17
756.762
351.91
811.923
747.595
680.009
298.427
906.779
1897.98
1262.24
2332.84
367.717
397.062
2773.72
375.64
300.565
144.764
2619.94
892.035
490.4
569.364
419.98
252.042
785.134
524.073
1334.56
366.661
991.755
301.907
8.28957
389.445
1565.78
382.762
2695.69
1568.02
776.437
1526.15
898.266
1562.5
1948.76
505.546
240.87
584.337
527.012
386.123
653.213
233.603
1557.72
603.591
409.977
742.367
865.063
1866.92
-3.17423
1037.02
536.433
584.237
1587.06
324.779
591.333
727.835
1092.47
496.405
1370.4
695.258
761.841
1431.43
1075.08
308.029
618.631
1378.36
290.381
574.673
554.545
453.805
582.272
383.153
1499.06
284.103
519.122
678.988
3073.47
1732.42
589.762
643.379
1275.03
337.782
1441.74
919.695
2908.28
864.934
1322.72
588.522
598.524
1050.88
1041.04
1003.54
42.7514
1125.12
1341.18
783.168
258.803
503.043
2315.98
177.622
435.236
518.959
105.316
382.033
973.305
187.857
18.269
925.52
645.669
52.5388
743.894
702.553
805.373
1528.28
192.423
935.192
1859.38
452.776
854.554
1278.95
80.4062
90.8162
15.2209
475.773
1794.79
1728.38
451.458
1003.8
2537.12
867.278
1055.55
766.861
493.544
277.812
55.7503
981.559
1047.23
751.9
699.724
947.441
843.108
846.602
724.325
1605.12
293.573
330.68
1372.99
401.993
2079.85
1111.69
534.463
2431.24
1902.84
1419.12
723.978
161.569
720.338
402.088
732.538
994.19
68.7079
988.315
2146
1885.21
1007.58
540.592
1730.73
1173.51
443.49
1335.29
450.218
1624.77
345.758
717.909
593.049
993.063
1488.95
546.866
1071.03
87.6669
1314.17
356.44
1192.26
618.165
812.059
548.63
370.796
1075.26
304.589
871.069
1730.16
832.15
500.154
984.82
553.766
1985.9
437.031
586.724
681.968
77.0187
853.493
1288.42
998.463
1107.42
815.587
1197.88
235.856
1543.02
1569.04
1271.2
1757.4
2222.37
1159.68
152.199
513.559
180.607
8.71474
637.557
1524.11
841.264
113.618
1235.95
2450.2
1468.91
803.034
430.621
2238.09
547.07
742.498
506.352
662.119
851.491
282.532
1254.74
749.255
937.433
118.763
490.066
829.579
486.065
1874.26
154.59
505.332
1371.64
445.732
358.808
1591.31
2463.74
1697.71
2559.27
566.15
1845.02
456.911
814.279
559.932
3148.88
354.566
195.257
2632.79
326.661
1833.5
655.654
811.019
265.233
160.798
21.6527
878.827
939.824
138.714
565.616
3110.32
255.555
999.067
1477.97
689.478
455.626
487.018
267.328
1800.46
254.125
778.69
1591.52
406.631
293.284
1561.79
970.254
897.022
1074.21
249.744
1410.98
498.684
1247.2
478.821
389.648
55.0127
137.257
705.237
857.851
3206.58
3214.59
962.733
304.601
265.877
489.232
891.008
973.557
1151.95
908.266
778.581
821.334
695.087
420.965
13.9118
886.072
1503.93
2354.28
241.597
2342.94
905.748
894.594
823.165
262.957
308.749
361.243
821.831
956.148
1252.02
41.7228
528.295
855.517
2036.03
281.563
93.5457
1428.41
1127.91
1278.69
1312.3
461.608
1378.84
412.026
1770.54
831.201
854.202
588.857
1235.07
467.68
863.722
175.686
1056.02
1045.12
543.512
507.239
1267.55
610.846
90.8162
1137.32
600.041
228.047
659.156
1067.47
34.4275
211.114
116.333
719.45
857.391
18.5969
663.995
837.55
748.106
588.18
484.083
480.426
1098.65
289.194
1213.92
1110.87
787.805
636.346
931.3
736.286
1556.41
715.288
1701.69
1577.61
1243.72
802.944
615.187
1599.75
1172.08
600.635
462.48
139.134
494.596
262.737
881.385
630.351
522.413
673.78
2092.96
172.174
161.271
1018.44
675.125
800.224
1418.65
-21.5186
1047.91
813.09
664.546
101.179
2196.68
802.859
1808.4
585.406
577.247
1871.54
999.251
866.663
79.5041
306.933
703.228
33.5756
1658.92
549.455
111.144
223.679
53.0619
702.303
1928.15
679.834
700.016
108.761
372.103
685.686
1200.8
887.35
912.065
665.327
883.927
1603.01
340.98
36.8158
129.132
777.442
1357.68
723.15
1408.4
37.8212
379.772
475.424
779.096
1181.04
157.563
221.984
2060.09
1193.59
479.061
1023.42
540.673
548.74
1888.64
184.111
224.73
969.26
231.175
679.814
1009.85
14.5407
12.2342
294.293
2416.37
766.271
2262.91
276.756
397.335
1185.93
947.645
2094.01
759.186
584.053
290.622
484.353
2147.86
1125.95
992.315
2028.19
1129.9
1291.59
175.885
1629.14
613.484
1097.73
498.05
381.425
852.328
650.366
0.696983
1339.12
1054.99
715.238
1349.7
633.576
855.418
3355.07
939.849
205.786
4339.4
356.525
1272.33
442.73
1937.31
441.828
758.625
1170.46
70.9924
730.41
1273.43
4.66476
11.2776
895.452
477.254
2022.31
18.0851
26.611
519.96
1278.61
457.08
378.743
238.8
898.612
97.0372
1259.83
959.89
2069.32
485.106
439.105
695.943
1647.89
1674.94
417.465
334.574
253.696
831.975
54.1258
736.032
392.596
1120.72
747.4
637.864
560.535
2186.08
131.085
55.5565
237.351
24.5042
1287.29
141.348
231.444
837.293
675.018
631.284
139.255
349.241
791.306
619.03
848.683
1363.87
2021.23
84.7327
2867.21
856.59
604.293
452.143
1194.95
282.052
584.348
502.703
442.122
1269.11
282.707
557.172
1469.86
2023.52
213.375
333.132
166.845
171.105
291.817
2265.51
1348.17
554.068
3697.91
423.68
683.004
255.366
1847.64
1826.51
697.335
604.243
616.207
79.6447
1037.82
1505.33
691.373
642.528
611.519
1170.08
-14.4045
657.326
252.547
1474.52
1095.15
1001.79
389.584
282.045
413.211
904.568
436.691
139.363
554.913
819.884
228.536
477.221
-22.6675
719.346
1380.17
745.223
946.545
1496.68
746.06
172.053
258.464
658.165
1512.73
12.8417
1076.29
1599.98
470.122
120.34
1694.22
1228.21
1223.65
314.621
516.766
263.286
2044.98
2074.73
521.834
290.974
760.679
991.563
1144.12
492.518
79.6447
336.918
11.6972
1107.42
298.344
1149.16
1780.94
954.564
28.6991
762.273
1331.58
2074.22
1016.44
554.248
586.231
576.02
382.499
405.715
31.7594
1346.79
1028.68
1505.74
3433.63
1440.57
1071.45
829.463
-11.2859
117.122
531.055
1061.1
1774.88
608.88
94.4966
50.2387
482.569
942.241
369.559
1001.11
1053.89
1765.82
604.037
211.298
83.4487
1452.03
159.695
294.293
1955.35
1605.24
1827.1
1341.61
403.841
738.415
2623.34
264.617
2078.48
175.132
614.502
908.222
1332.64
413.237
1728.82
235.718
744.457
605.166
627.535
1368.64
680.951
778.326
91.3576
1159.78
574.886
330.533
430.199
224.666
851.761
553.224
4224.64
1347.26
1604.38
374.452
12.1784
875.557
209.619
1439.86
661.995
1450.06
1137.19
1694.56
1889.12
461.717
54.1258
1483.78
268.908
381.704
3830.62
1268.11
1997.94
282.318
964.849
1554.46
656.065
555.217
586.391
559.646
699.209
967.961
87.9235
47.2196
738.736
265.841
1295.55
1316.26
170.99
1194.37
893.661
634.857
85.3228
973.04
1028.93
594.776
526.502
1354.73
1238.28
1116
209.543
491.687
2469.36
333.958
543.621
55.1919
1112.11
44.6165
913.604
342.54
-1.42126
880.654
448.27
206.501
2196.13
176.736
111.235
1033.06
113.032
902.828
320.013
343.944
877.463
591.028
306.511
826.241
175.686
512.537
52.1218
267.359
1144.95
1226.85
948.099
188.268
840.553
498.876
1323.23
2622.66
804.468
959.33
1210.83
1758.82
576.132
548.74
974.967
2329.31
195.257
129.034
1617.91
882.214
1067.95
248.879
308.684
1537.74
310.048
1634.65
404.796
532.214
412.626
4.33307
972.945
1039.07
647.771
824.963
3107.34
651.731
203.518
839.587
511.476
-3.17214
374.81
592.984
31.2761
352.048
450.226
135.521
95.1057
807.453
739.804
651.291
910.424
751.9
827.16
287.77
2147.46
319.989
1427.08
1073.23
215.551
481.002
692.447
281.01
310.916
9.59873
20.9888
997.145
1650.02
2195.32
2068.61
852.542
858.896
529.151
6.07219
358.936
1729.39
320.53
1316.29
1339.12
1060.61
672.568
293.753
981.072
1397.1
509.141
850.474
634.653
390.299
70.1338
1270.26
1352.14
949.994
2116.39
620.981
2536.06
874.717
754.98
1305.77
42.2192
83.8572
818.009
593.474
1091.62
629.586
1639.14
370.886
188.985
5849.82
1015.5
343.926
80.9247
600.827
510.964
1280.36
552.991
977.232
1349.82
800.034
31.1591
240.062
353.267
827.256
486.317
811.056
594.532
1338.44
670.639
446.693
1299.18
2807.94
710.002
676.086
94.6931
874.817
1932.23
1587.22
572.809
105.441
95.7593
1685.73
184.452
728.072
1641.27
948.73
505.84
309.589
110.924
2046.2
233.049
433.359
1273.89
479.492
586.131
1485.25
1003.03
487.322
41.9264
417.806
375.73
524.772
972.288
760.238
629.828
2345.63
1512.55
1522.68
1595.62
796.117
630.62
665.746
1409.65
1367.79
216.092
1032.14
956.763
296.167
954.597
332.748
187.296
1795.13
634.833
706.556
942.303
1039.47
1117.63
1018.84
626.079
748.596
274.788
761.813
64.5116
975.448
1063.05
740.099
819.335
525.093
866.392
381.1
585.159
1867.16
151.328
2675.71
252.627
163.109
495.45
402.088
114.208
442.057
358.882
1719.79
533.757
873.997
313.159
1264.89
1068.04
1510.2
1240.86
764.03
413.653
349.702
887.386
329.18
527.457
852.508
495.927
1223.95
891.124
257.54
415.682
280.17
871.027
847.531
1107.42
450.13
1066.92
268.656
307.935
672.318
1545.73
2025.93
651.339
1026.77
771.639
662.462
775.258
438.179
259.863
1023.92
1447.7
875.089
973.859
463.388
857.622
1541.42
1018.41
839.221
572.524
207.607
830.054
875.543
868.357
317.167
247.965
7.04443
1044.55
776.901
131.074
1144.83
125.087
915.479
293.271
707.741
901.234
921.341
1848.77
266.911
501.889
160.755
60.4229
1219.86
693.772
2524.09
47.5165
208.609
475.744
436.206
120.637
665.183
524.263
1492.69
224.282
577.246
2141.71
625.306
86.8889
151.989
848.852
400.385
1028.68
494.982
1408.64
840.426
778.531
1987.44
1417.25
672.632
431.389
224.611
553.299
1556.06
203.802
98.4412
2760.13
941.181
461.717
604.487
577.102
1521.52
1403.07
1182.18
124.907
3456.15
321.309
318.4
870.741
205.216
1320.28
331.296
17.3194
389.648
397.67
1877.54
572.164
2673.08
58.6841
27.6592
640.046
27.7392
433.309
339.271
1050.52
18.6303
669.075
907.73
525.655
228.536
601.28
149.27
1795.5
840.426
785.727
89.2551
19.683
939.7
916.057
1239.69
853.153
457.115
496.995
892.629
560.796
381.023
544.901
1350.32
732.388
1509.02
1126.38
2525.06
2088.75
372.972
1470.79
1120.59
741.228
569.052
400.395
0.374065
1122.71
1087.8
1404.17
793.904
1263.3
1629.36
864.878
203.859
1229.84
112.812
2684.25
1513.98
619.864
871.069
908.987
652.872
1395.34
449.665
1125.84
137.723
449.17
1104.2
984.026
358.791
442.773
1011.3
1038.41
297.615
1765.82
505.84
154.041
1014.22
880.534
2191.36
821.291
1078.18
256.275
709.819
1198.52
313.369
260.56
2230.84
543.369
327.739
484.426
1217.54
947.925
777.105
1063.28
660.588
479.661
66.8009
9.19166
320.17
203.26
480.733
740.63
1114.88
447.202
971.709
928.456
1065.98
606.257
1800.56
617.021
2078.71
989.861
470.965
98.1163
536.433
988.221
1350.73
732.308
1254.74
914.007
585.711
856.208
353.151
1235.72
16.3908
435.718
812.387
617.25
1047.79
890.003
1457.73
163.905
1424.52
1213.22
1240.67
94.9802
1522.01
337.521
1688.55
758.502
214.539
281.102
722.877
1153.02
633.704
1040.92
932.106
489.618
1344.63
1912.42
514.218
645.621
2158.44
563.438
485.524
736.415
526.169
664.165
586.82
638.301
1030.74
581.894
760.457
94.1561
1141.15
371.433
6.28701
246.905
2473.5
921.589
1598.21
2481.66
269.93
532.932
1149.84
33.6228
897.456
895.328
212.705
671.832
638.451
24.396
1292.47
203.618
697.527
144.444
90.4485
1030.54
933.141
-14.4165
685.905
190.06
391.111
649.087
619.953
839.309
725.729
661.276
53.8961
938.535
260.895
245.568
414.058
207.799
353.259
1125.36
867.341
419.228
1543.43
826.37
1305.1
577.394
1387.6
1320.28
1022.83
745.721
480.129
1649.75
332.375
1074.43
857.851
696.701
2122.43
1390.96
1702.35
400.214
1553.49
861.595
759.932
1474.54
361.062
279.425
484.426
908.822
1433.48
434.488
1072.19
901.186
356.412
977.599
490.417
535.235
1041.06
248.595
558.846
26.7303
874.828
2093.78
47.2196
3403.03
682.734
1655.47
812.873
164.649
77.3219
479.814
263.706
1097.33
563.854
725.365
1506.75
1152.53
991.713
437.242
499.183
1124.34
585.917
226.106
435.157
406.814
460.659
149.511
204.641
1850.06
2421.02
11.9092
1215.82
842.958
11.3453
661.543
1100.06
1032.94
926.759
795.846
432.889
5502.54
799.663
525.817
2661.08
306.903
60.7154
904.093
964.783
1288.42
1010.57
3101.93
1714.49
407.246
553.514
870.017
478.475
1461.3
1212.07
1163.42
-3.6832
427.984
1320.38
286.622
1564.62
415.104
639.973
415.691
242.996
572.272
30.1746
603.35
441.614
27.098
586.811
1367.17
47.1915
349.787
1017.1
1556.69
759.138
559.316
892.549
958.822
536.776
1242.14
49.6597
51.0526
266.471
198.288
788.633
1477.43
1303.04
271.202
66.5943
458.906
470.492
351.165
466.64
-15.8964
714.324
313.343
464.91
615.538
512.113
1051.53
1451.47
182.237
582.677
705.003
110.293
829.002
813.933
985.307
1961.26
881.211
278.059
488.295
692.465
1088.87
776.545
757.312
65.9664
3115.54
1642.18
728.82
1033.78
1205.21
686.701
1514.7
2226.23
367.685
3247.48
1190.48
386.646
1590.81
1296.48
684.434
336.155
214.682
440.78
1169.56
1451.47
426.206
959.161
1312.78
438.117
518.959
214.935
942.168
259.087
169.656
1162.32
133.756
700.065
1040
235.527
1015.39
1288.17
539.631
712.374
665.054
1018.59
95.9514
446.169
594.572
353.118
155.186
817.546
1292.95
347.276
298.641
86.7951
1540.01
865.549
442.679
1214.46
1859.77
6.33708
1019.95
1309.97
896.135
387.028
549.783
852.89
800.127
721.787
1031.49
1762.26
809.521
689.938
284.295
74.167
405.642
724.564
2628.95
1571.4
224.474
1647.15
327.598
1581.44
468.029
188.932
390.474
86.6922
1302.53
80.0475
1219.14
815.32
251.586
2554.33
440.053
2124
686.282
560.487
1153.04
1673.35
771.415
1591.26
997.946
497.421
329.475
335.044
1295.43
1149.17
327.685
2251.2
902.828
398.907
386.123
450.814
12.6426
158.357
381.352
1129.46
434.816
577.894
1099.41
1581.53
207.726
157.346
102.365
2269.53
1601.73
577.486
896.152
505.076
1150.37
700.859
2277.68
742.596
884.829
2564.1
1242.31
716.687
769.88
654.502
873.765
351.853
741.678
235.761
306.17
782.524
920.056
702.553
497.563
709.666
539.764
1440.5
886.575
533.917
572.764
110.156
881.385
309.886
326.538
815.807
1165.2
22.2198
840.571
35.2355
2792.76
1529.3
1116.47
806.783
523.781
214.228
1000.73
817.93
577.484
388.69
821.483
469.378
1955.86
104.359
834.912
496.769
1571.31
317.211
575.147
64.8923
2150.5
395.067
240.814
748.205
769.892
893.367
478.028
710.764
1011.8
917.592
253.792
318.23
6.55617
414.621
581.328
2133.14
689.185
357.678
1120.24
107.812
159.695
146.874
284.636
-6.09802
2147.71
1201.47
20.515
485.204
864.586
264.525
586.724
23.3328
541.413
1284.91
1494.57
456.191
391.319
988.567
740.624
600.361
1009.76
730.399
96.1654
280.638
377.677
1118.45
867.155
447.03
996.763
522.965
812.869
2038.04
619.358
859.591
2044.64
768.952
40.9743
2006.38
849.789
1173.44
244.387
248.956
874.176
1141.53
18.5011
741.228
6220.37
996.339
1165.08
928.881
1124.58
1550.7
112.937
680.468
1277.18
255.666
93.3423
1292.17
63.304
369.97
407.977
750.918
1284.4
727.802
346.231
1009.85
728.56
664.922
139.683
-18.0437
1603.36
873.204
963.048
2403.95
235.477
721.657
926.633
406.481
383.103
449.415
1102.88
501.155
654.417
477.61
592.779
731.551
820.369
1328.44
383.812
124.385
168.556
142.207
1329.63
121.209
963.303
2117.06
1415.6
25.2796
637.411
1883.2
468.856
675.874
214.929
70.2929
1999.32
418.359
477.845
898.607
161.864
810.062
2624.39
244.216
171.027
488.101
873.123
438.713
1220.81
1548.91
1367.65
2235.6
468.24
1003.21
181.129
294.602
1588.18
922.534
498.31
235.201
1854.24
275.127
1389.62
450.229
333.426
817.461
751.855
994.852
933.95
866.269
1847.36
126.552
48.3539
343.992
556.375
220.201
2036.5
329.203
742.812
2003.57
36.524
389.706
1500.46
682.084
1200.48
539.287
1927.29
569.953
584.714
2556.08
1432.36
1137.14
1158.63
560.714
79.0648
53.9848
141.143
509.274
2149.28
906.596
977.378
998.942
581.657
1437.19
1500.65
488.476
288.98
1482.53
1378.28
680.468
901.065
55.2819
398.081
334.889
327.598
48.4535
570.166
12.8494
524.367
45.3773
736.573
642.329
92.7459
1472.41
1079.5
543.127
1121.37
553.766
147.952
837.849
1835.55
990
779.42
2133.86
1545.74
1569.53
35.9613
184.232
42.6319
178.436
611.643
851.864
48.2499
377.622
754.616
1465.71
433.826
9540.21
370.052
1197.76
2700.29
2782.09
692.816
972.125
1108.02
1379.27
1400.86
780.306
855.936
968.122
185.998
210.165
912.015
438.906
955.915
1217.11
354.692
855.517
3390.76
1827.06
510.114
779.966
272.4
147.688
1087.63
945.015
1284.3
750.323
602.613
936.811
493.814
519.49
688.276
2023.8
1328.89
486.896
1005.96
680.128
305.841
129.034
877.637
279.901
1023.69
38.0694
37.0097
1196.64
419.419
568.242
28.808
443.318
1127.23
788.376
1212.55
1523.26
186.214
1131.84
1721.97
750.487
882.446
574.436
434.12
265.529
205.632
380.809
358.088
881.304
852.508
2190.08
538.799
639.85
36.5412
619.902
227.215
715.736
638.78
482.3
535.531
659.299
283.384
800.291
261.192
1251.04
484.224
716.354
1071.96
245.482
68.0513
834.264
1540.23
2932.17
397.583
1630.81
363.71
576.281
225.822
228.222
1975.72
747.595
1343.43
911.37
1762.07
943.243
533.225
410.049
150.325
755.314
1097.37
505.522
141.49
458.541
298.01
561.587
849.634
191.344
1412.95
520.751
261.467
1053.57
577.586
865.627
1022.54
624.246
413.754
1027.44
387.774
1366.55
742.704
1361.16
1373.22
365.174
938.023
473.767
661.61
443.318
207.911
614.218
299.195
1568.97
784.204
1449.83
2455.21
1992.93
1193.42
801.16
706.109
364.022
1452.24
2009.37
951.749
624.729
474.589
930.125
1290.76
2316.41
793.427
337.433
1852.4
149.923
376.969
1330.02
2811.01
729.757
1194.02
1171.3
289.182
1863.27
665.867
107.41
67.1974
1046.72
42.7317
689.721
2026.56
531.399
397.08
1470.67
653.11
761.787
115.587
161.203
917.94
96.2593
59.3145
718.611
1061.21
614.502
256.047
1081.52
559.985
463.828
149.511
1765.82
410.263
482.003
5.34544
1370.52
1437.86
1367.6
766.224
670.464
1109.51
1764.19
990.545
779.501
785.012
257.682
849.869
162.438
1021.4
1931.81
240.07
2433.45
359.962
377.531
2189.4
713.827
1744.06
133.852
1993.07
774.442
358.315
1004.85
126.227
463.482
869.115
2321.08
2349.71
60.3699
1376.6
571.48
949.929
417.441
1240.03
749.66
610.593
1519.24
132.403
133.433
1203.99
1188.65
2704.09
966.318
588.639
889.25
2641.35
212.703
494.596
1415.29
1428.61
843.995
1008.7
542.193
367.048
35.1554
2248.51
601.465
2000.55
869.6
884.207
770.923
346.892
337.232
353.533
3279.84
814.979
778.709
508.212
388.776
879.43
428.969
1566.02
502.432
437.6
649.361
30.353
839.305
6.1961
1031.4
712.595
1887.77
1363.85
827.885
700.016
759.694
3520.53
773.767
379.96
1121.61
2070.24
807.37
405.48
1541.4
331.054
944.903
97.6334
527.547
588.91
2081.93
1775.11
1437.98
465.356
1849.23
265.666
658.787
549.501
247.442
-38.6584
222.903
1141.08
700.934
747.4
501.058
1134
822.943
413.266
802.44
1191.39
211.728
1471.52
1030.88
709.241
289.1
593.379
1936.84
196.363
1747.08
76.6791
354.863
167.242
291.983
1034.55
2381.1
460.91
550.5
1086.02
2022.15
1104.41
263.286
1233.04
2028.95
426.992
2669.89
502.391
1684.09
74.6016
-4.16235
1463.16
1554.91
145.594
540.391
243.265
1331.99
29.5332
57.7242
1139.5
725.961
465.806
1349.22
413.946
1989.78
1155.36
1704.79
648.46
155.195
186.774
442.18
372.274
104.769
779.316
1383.29
151.56
203.371
498.841
31.1953
1582.93
593.049
1048.1
479.569
339.388
1698.85
1540.94
1090.55
1259.74
311.449
770.691
3693.31
1162.91
653.677
617.265
1108.61
258.511
1253.53
473.663
1056.03
1389.95
529.728
1090.05
2427.06
1401.61
1224.94
798.534
141.497
561.139
2465.33
1418.25
399.544
1600.18
420.365
352.913
974.063
565.596
337.732
1229.45
729.709
2686.57
914.434
781.01
327.004
792.763
-13.4706
803.342
907.73
1006.51
450.62
226.57
1156.48
213.283
752.435
1278.69
315.508
545.941
602.978
1317.1
592.605
481.7
417.081
875.078
277.14
3560.25
907.983
441.674
78.0782
1175.72
251.314
332.571
853.919
473.109
464.577
252.299
1514.43
702.414
703.228
1347.3
959.89
1976.86
1147.59
368.719
216.94
484.499
353.827
215.917
577.277
443.318
869.456
187.184
593.603
178.971
1317.12
169.907
17.5485
682.06
100.96
823.687
219.606
1080.75
2527.6
1750.75
382.451
1096.82
109.87
952.208
1420.18
1815.03
2118.15
221.508
560.7
973.09
126.965
239.611
488.247
75.3367
1713.04
605.132
1328.01
644.861
1219.66
639.991
2289.69
654.502
507.714
326.455
871.795
1390.28
725.837
381.1
483.959
909.51
865.367
942.415
968.993
320.927
410.418
640.91
587.851
470.424
1035.4
410.125
335.218
782.704
892.43
765.463
482.128
368.259
2280.38
336.392
436.243
1117.4
1806.44
382.677
884.913
719.365
853.274
967.683
935.609
393.082
194.019
618.07
1269.14
118.131
433.606
273.503
565.746
640.455
872.357
1267.01
744.848
555.217
1139.24
276.43
868.486
713.658
834.893
236.585
925.631
705.017
103.428
843.904
287.397
6008.71
1020.89
1798.65
656.913
431.435
1127.01
752.539
370.955
374.591
820.874
840.823
439.213
356.262
-19.698
367.217
418.888
703.115
1907.14
917.704
1152.03
239.132
850.17
924.056
813.838
1358.51
104.248
1079.64
566.91
308.86
2662.63
1096.17
1154.79
1214.75
1361.97
1118.55
865.367
79.1105
979.3
1639.7
1060.25
1172.23
1058.24
1458.06
619.683
1118.72
245.324
192.016
110.798
479.521
2132.03
635.45
1063.44
737.682
1379.49
1972.46
19.534
109.064
34.0872
1015.47
525.312
560.796
77.4248
901.157
4.73792
177.664
905.574
233.081
398.954
394.489
138.075
317.959
336.14
619.66
88.2225
1523.42
203.573
502.432
2506.57
2753.8
1014.8
752.96
592.658
68.7713
529.147
31.5869
1112.71
579.552
2350.75
1351.77
840.584
271.5
316.818
41.9443
959.52
794.885
1348.3
250.933
457.454
1560.68
197.23
764.461
601.943
33.4564
1749.08
1525.22
649.849
653.677
555.123
513.559
660.368
858.212
813.123
812.406
1380.58
1305.59
3120.22
63.423
1292.09
168.894
539.492
630.972
1480
382.325
435.416
378.554
359.578
311.52
840.984
1028.19
648.708
78.1478
815.36
862.564
765.561
1189.62
1430.37
768.21
833.376
255.533
865.455
1006.1
1667.43
700.552
32.5271
259.186
53.5118
854.352
334.5
921.688
460.063
2323.18
582.656
3051.84
296.331
443.914
599.037
210.037
960.696
819.149
360.763
1039.75
967.541
451.166
1166.45
439.836
762.162
359.458
595.604
865.347
738.113
773.105
576.557
296.477
526.754
360.665
714.513
320.274
872.615
942.837
877.06
1717.42
1007.68
659.088
798.075
913.244
36.0572
938.455
971.166
90.0201
909.619
800.116
481.159
1149.74
723.423
539.099
454.742
326.462
564.235
767.337
286.914
385.126
1535.79
1259.83
669.396
449.499
972.277
1116.67
441.793
1146.58
890.849
956.259
1595.4
467.979
1804.83
107.537
485.665
1183.85
1072.11
414.662
803.274
1070.89
277.815
410.144
161.62
1447.37
659.299
506.398
552.914
409.584
434.561
331.234
18.1352
7.52942
476.695
675.882
830.585
1072.11
1535.7
1222.38
1528.54
343.896
617.361
481.274
3663.39
669.494
1892.53
725.837
330.5
705.867
1015.89
1734
899.789
537.102
357.803
461.8
975.819
1157.59
558.109
516.755
39.8208
1539.6
456.9
448.302
1512.44
647.591
432.687
834.894
65.9664
289.45
45.4709
417.217
591.273
154.467
42.7425
303.441
1660.78
582.558
645.253
594.744
457.86
636.711
826.194
1819.27
2999.5
1129.69
213.708
1130.76
2304.27
659.561
338.267
-19.3461
2333.25
3146.2
2538.73
53.1557
929.437
2062.68
466.464
570.935
789.123
1303.32
146.671
152.742
780.545
6710.62
856.816
904.897
277.812
1056.5
644.41
1723.69
1110.44
590.396
802.797
74.1266
1403.57
20.3926
1719.45
87.4756
1765.4
271.387
1327.03
1287.38
936.368
614.515
39.0601
676.766
262.13
483.849
966.354
994.541
959.896
1966.04
534.953
1815.27
1009.19
1891.73
488.77
456.332
214.096
1445.27
414.833
395.878
796.106
1286.01
917.115
507.65
869.091
611.881
566.885
268.025
1163.44
1390.75
240.797
723.094
275.248
214.615
869.907
720.852
2162.08
541.089
98.5773
396.38
564.536
558.43
1534.2
498.876
695.42
572.764
291.423
639.85
844.843
610.005
1225.22
467.095
593.921
746.246
345.182
550.699
291.867
302.21
1494.63
657.557
498.603
1008.96
943.116
354.197
397.282
358.278
137.777
339.791
50.9043
1960.02
2978.81
409.755
198.411
501.594
498.643
467.486
1953.27
209.704
679.586
2209.71
456.34
834.893
1175.49
110.412
682.528
656.497
143.094
2414.25
1152.08
537.665
63.0182
388.725
130.824
263.303
556.183
1559.68
1310.34
30.3391
423.262
1880.26
1526.15
1392.88
614.425
97.8512
1.939
1692.98
91.7189
329.613
469.915
1912.48
1035.4
594.112
1512.02
995.811
160.514
2018.74
4.59213
1477.26
914.726
137.749
911.589
-5.98324
623.124
841.041
1173.52
285.432
418.505
188.809
172.145
188.829
1621.13
64.4152
1472.18
382.199
145.701
1563.91
421.059
2004.29
631.461
29.3196
1591.46
90.7992
646.361
274.407
535.043
843.783
192.871
1687.03
789.336
1647.03
1288.15
622.64
902.014
189.012
436.206
1157.29
2039.05
1109.34
668.819
21.5498
223.93
921.435
1844.11
698.675
1487.35
888.449
510.59
232.566
390.74
218.852
976.231
1782.6
711.868
1143.75
1400.59
663.869
1500.24
1360.2
817.158
1560.62
15.9276
182.701
822.748
528.135
420.708
1368.44
310.065
523.358
1375.37
510.92
2157.99
1348.25
1363.96
1577.02
205.99
727.506
2550.33
319.256
1004.95
716.481
275.016
827.131
31.9119
1306.79
783.425
988.33
255.911
560.235
74.7405
1540.01
3880.23
1371.21
15.0257
788.326
1053.6
651.145
901.608
392.622
2169.81
1080.4
952.478
2037.48
586.937
962.993
590.905
2090.17
1270.17
126.552
280.274
466.42
482.57
791.773
1577.36
456.92
1159.41
930.219
1559.41
855.491
1011.33
277.183
882.914
195.875
501.586
492.364
38.6072
1013.21
1315.97
817.234
2191.63
1496
988.752
2524.37
2831.57
1670.37
529.147
533.746
1121.36
398.704
894.919
80.213
635.708
862.135
1401.69
1058.37
1961.21
594.996
1517.39
521.024
1596.35
1075.08
525.42
1280.18
351.288
1283.44
684.895
197.005
1113.34
534.953
629.495
2835.64
85.2754
2019.76
1185.19
112.812
869.921
108.419
1531.69
-35.0192
1909.2
1021.1
496.176
981.126
281.51
492.944
2719.97
373.977
2653.57
498.5
57.4906
699.06
471.913
734.001
586.772
132.403
1137.93
1018.11
925.089
830.664
482.94
1159.46
787.768
743.732
192.542
561.871
714.485
278.03
180.396
298.542
439.569
569.24
147.094
166.186
556.631
978.944
682.35
277.262
1165
335.163
1318.33
1629.78
523.708
690.83
691.712
390.599
844.264
83.9188
1325.33
101.864
23.0769
989.035
1242.05
917.408
1501.53
1134.27
1487.4
264.276
145.522
28.4851
283.125
431.529
911.541
1180.9
47.9707
491.948
503.043
2104.16
349.881
821.501
955.287
966.669
957.176
436.388
1009.24
813.41
-25.5399
225.926
256.637
447.68
420.726
1241.9
998.91
838.389
741.475
1270.76
859.166
112.937
732.942
405.741
536.776
758.636
919.752
805.691
377.055
363.923
1315.32
755.823
148.716
-14.0027
378.19
1134.21
1195.72
809.357
1705.5
369.906
597.807
13.45
780.196
984.189
749.606
103.911
977.03
1328.99
782.564
1141.21
1222.64
978.5
1411.03
997.937
1159.63
156
500.95
1381.85
-18.1526
162.159
102.702
1208.24
834.674
1496.77
1318.99
108.063
562.902
1075.05
97.8255
1012.14
1252.72
1304.16
1290.48
82.4643
1144.69
1142.77
157.264
2997
495.327
381.1
438.981
570.304
792.258
1641.23
587.573
283.384
387.997
1473.12
1552.44
1433.66
968.872
434.816
2085.48
807.09
356.754
972.83
806.765
53.6824
818.788
159.524
593.423
1375.94
686.05
641.775
988.126
1577.26
2335.27
1723.2
916.004
215.97
446.382
1297.43
971.216
667.756
462.625
179.539
468.916
64.7562
2162.56
408.071
250.186
720.558
281.143
476.695
759.186
1506.65
400.385
355.417
45.3517
896.648
658.291
89.7635
224.188
1151.62
604.962
721.101
29.8275
653.466
153.31
387.583
189.746
809.059
2091.22
284.959
300.225
1789.87
548.071
703.268
1045.54
786.176
198.648
320.988
1897.22
1185.92
361.423
1255.14
1676.94
75.428
797.146
690.222
110.033
1615.55
2615.15
740.971
1078.05
206.145
106.855
516.89
557.839
793.412
947.32
1608.71
19.3824
897.602
1882.73
1175.32
685.345
1716.79
105.792
388.874
613.613
1088.42
878.779
1480.88
931.765
921.764
197.351
395.878
227.35
80.1132
1519.6
92.819
1200.9
272.139
1444.97
409.243
1166.71
1257.02
879.872
1295.9
483.841
630.656
891.308
1141.29
651.138
631.832
1404.32
318.352
1306.6
1114.37
189.137
21.1907
1469.26
1065.25
359.252
664.71
41.8897
404.526
1498.05
516.79
549.166
612.709
603.429
1266.9
495.128
1985.48
1308.59
1150.48
692.704
978.444
186.467
421.181
23.2682
1047.03
328.622
1629.14
787.773
2022.71
1358.23
871.172
44.5258
911.786
970.526
1460.72
9.83154
353.295
1091.92
832.459
1180.8
1127.16
440.899
1047.41
144.485
283.926
1185.2
202.975
737.898
1267.65
40.6603
609.66
246.492
920.566
256.812
716.59
2911.46
468.041
879.872
1133.2
1371.46
533.476
984.378
1856.5
488.2
1655.59
372.578
308.281
1342.28
1802.38
613.219
48.7907
414.27
879.764
472.726
534.44
1507.72
1595.42
552.217
1014.06
413.211
417.251
1157.99
1551.07
1066.72
513.302
383.484
708.579
544.422
428.8
325.147
576.798
676.906
273.968
256.47
1522.32
418.582
322.927
473.667
1311.58
844.752
313.959
459.546
230.575
900.249
529.525
782.2
287.193
802.432
117.434
291.699
1284.58
459.64
1559.03
1714.07
1175.22
139.474
1394.67
1340.31
2185.74
2729.31
519.566
1918.57
610.494
700.016
834.656
643.843
998.655
1097.26
448.818
282.379
833.993
2745.15
256.647
398.997
749.855
310.855
505.096
511.96
321.684
1181.04
127.93
245.311
134.233
378.743
1295.92
647.346
1459.54
271.325
242.207
1770.83
2082.46
372.662
99.8994
315.293
200.053
190.886
303.227
1353.14
884.449
388.393
504.122
820.821
761.788
1551.63
164.252
2070.66
3060.05
431.409
161.311
1805.22
522.673
1759.93
416.985
537.496
981.596
228.478
798.706
50.323
783.934
662.21
1296.38
1116.67
1159.68
3501.16
1423.11
994.293
931.189
231.445
1749.42
920.2
968.54
2103.34
475.937
1152.69
1385.78
1553.41
825.763
790.853
440.928
1343.22
541.256
291.148
225.373
570.281
1018.62
1534.96
1123.28
1037.28
3497.34
1359.67
1574.41
98.3682
465.977
65.4137
1005.36
688.011
880.295
1745.88
515.81
951.081
1018.98
922.415
45.4709
1590.89
1184.59
57.6818
317.17
785.602
584.432
1076.29
500.964
1022.77
548.65
606.313
1757.5
463.294
2560.04
831.249
876.953
766.271
535.507
220.201
1301.52
1792.88
2415.04
626.62
470.58
961.889
262.178
698.095
25.8759
233.318
751.086
1332.3
2860.19
885.133
1477.43
1001.2
411.009
466.171
292.085
396.85
776.853
526.241
341.145
458.31
1948.55
-2.81309
638.099
902.644
407.046
248.221
1406.04
151.608
167.966
2027.92
506.791
513.133
713.079
402.51
890.024
1079.83
193.383
1178.51
1786.56
898.128
714.607
83.9612
465.168
876.953
630.621
720.558
1136.9
826.604
428.969
580.26
1555.66
2224.52
1099.93
521.566
1531.11
303.03
782.146
732.273
828.39
806.414
521.705
2074.57
1760.08
461.605
421.969
1912.46
59.8704
1073.17
1738.89
868.771
1866.13
364.314
845.441
1168.49
791.79
550.561
147.894
624.432
254.596
508.446
523.529
1340.55
1540.21
1012.99
1954.28
820.906
2171.39
588.831
1033.45
1316.09
1015.55
811.653
647.495
571.229
298.91
370.908
873.683
50.9538
1149.38
1316.18
483.037
1026.72
347.692
2727.17
723.454
1809.17
21.6527
403.841
1123.83
1092.23
714.701
798.332
345.1
687.074
928.36
1390.11
510.491
538.976
688.576
310.734
656.857
905.016
1389.05
581.315
214.217
212.434
1355.4
43.6916
348.307
344.376
997.403
965.034
575.116
859.721
2701.46
298.01
428.529
879.619
543.669
10.2871
1958.22
567.547
451.878
1504.64
1314.69
1225.12
655.175
2830.79
700.597
81.0269
1079.42
1093.8
1473.86
406.854
178.979
261.288
2126.7
752.96
7.94907
1173.01
528.21
111.144
907.498
213.375
795.594
836.233
1281.93
634.472
657.687
479.155
631.593
314.491
358.629
933.474
808.639
295.437
42.4479
892.43
997.145
283.828
251.618
1050.65
1254.54
2499.59
613.174
1692.86
2082.75
453.974
1302.21
1052.34
415.671
313.034
1243.54
565.858
129.088
651.57
374.846
587.824
437.339
942.845
1155.34
1049.18
393.782
82.2194
525.949
482.587
205.843
723.348
360.75
261.189
1363.81
754.479
1220.71
1744.93
75.4492
462.522
731.813
197.995
118.44
180.052
1005.34
1208.07
811.653
754.317
265.756
782.42
562.588
596.307
3508.92
1445.35
391.411
96.5672
121.442
622.887
677.756
1310.35
378.703
354.007
248.551
1649.36
803.043
449.415
416.977
1210.49
1872.56
248.974
485.957
502.915
9.82032
374.342
758.728
1211.64
400.678
133.124
1642.38
81.6228
1283.62
544.877
454.441
1088.23
654.082
156.229
667.357
1590.12
271.64
470.765
779.753
71.2199
270.659
1343.34
813.187
1151.97
208.682
1832.56
685.559
1439.95
431.52
554.776
1045.36
1261.65
515.433
941.478
1676.45
953.789
870.965
98.72
1138.14
823.02
1358.44
302.006
16.3036
1016.82
1814.59
348.385
1075.01
1129.92
1143.7
291.87
1047.03
205.564
152.46
389.443
451.163
1717.11
546.343
96.2744
239.044
221.029
953.424
1287.52
1007.9
1054.47
958.33
1855.52
677.455
959.422
777.072
843.034
654.893
130.993
1262.42
830.393
782.279
1195.29
794.19
437.11
1547.4
-13.4816
293.956
394.941
2719.86
962.818
1563.96
1761.25
512.02
252.163
2193.37
1220.48
785.232
1136.6
967.392
824.397
424.713
485.565
538.799
668.681
1196.59
1030.32
170.993
653.891
1332.82
447.625
2449.85
1255.15
889.912
820.906
166.682
728.79
2272.3
650.334
2102.35
409.228
1686.56
812.679
751.205
847.939
455.626
411.631
1189.44
722.874
61.1886
802.474
41.3708
857.292
803.783
1317.71
775.86
1016.2
547.07
112.798
331.433
126.136
1126.76
1232.87
1052.77
122.511
114.208
1234.79
108.729
887.955
1305.59
-15.0922
453.752
1029.2
917.637
944.903
671.76
1379.81
51.7738
551.918
526.469
714.595
567.839
502.773
623.58
386.837
352.898
1914.01
762.273
1090.25
251.19
748.449
1920.81
515.146
231.908
2051.16
445.676
382.991
340.98
241.983
1226.61
1344.05
1326.25
265.369
237.085
270.308
650.259
534.25
442.773
934.967
992.894
1494.56
363.155
410.873
597.55
1709.72
782.15
492.61
2443.33
566.958
1709.55
970.831
697.85
1562.14
779.501
1249.78
688.699
73.1217
1028.23
224.709
631.265
1054.09
1367.83
729.386
221.633
524.547
887.607
2813.16
703.717
1251.73
493.402
786.95
844.927
574.038
1376.15
80.1132
273.345
1135.23
201.515
661.174
845.604
755.314
1187.94
550.5
36.5239
1553
477.92
820.821
214.481
148.333
330.914
1291.14
324.959
755.105
1846.53
251.122
1676.8
83.2384
402.341
889.909
310.608
1264.65
592.873
238.572
326.152
163.741
1054.99
378.339
589.855
494.787
958.33
641.847
2323.18
2718.97
66.4534
717.996
111.542
663.841
524.927
1137.06
1634.61
8.60059
903.766
469.332
617.263
388.106
940.32
779.049
229.129
612.12
51.5422
1633.25
1023.69
488.974
592.573
428.884
1163.43
1244.85
278.967
269.414
2059.23
3266.9
2087.77
238.703
728.901
207.366
817.234
516.212
1068.03
433.091
684.827
185.172
1778.07
807.565
253.367
234.612
40.0202
1064.92
251.713
799.755
631.108
1530.74
1141.71
389.871
613.517
1082.37
254.763
663.197
94.6383
810.513
597.86
1403.04
624.254
562.144
808.42
24.3976
141.832
798.773
194.918
815.36
518.086
669.535
228.444
482.577
362.488
943.589
3252.96
997.456
822.557
635.032
1059.51
270.316
381.425
457.337
686.605
1041.14
170.43
1126.09
533.17
383.226
702.169
513.527
294.91
1131.84
620.137
621.177
742.359
1032.37
216.489
617.778
563.505
1049.17
608.416
883.764
1011.9
12.6748
103.819
252.244
1124.08
543.065
7.94907
3253.95
549.551
175.71
445.143
306.975
289.006
453.589
2154
610.109
859.974
266.491
2266.24
335.266
630.86
2057.91
478.829
1781.16
480.695
749.212
1123.02
622.032
429.735
906.776
1217.66
489.799
538.257
952.091
-10.5474
518.28
515.258
550.753
467.104
359.819
1115.99
331.104
1076.93
313.343
311.939
1412.85
777.919
428.229
324.07
166.789
82.9817
37.8354
1146.65
632.225
600.151
360.409
1780.09
179.539
264.308
184.355
396.466
1437.3
-0.222151
-2.34989
304.534
707.44
496.022
151.833
1148.45
264.925
1711.94
912.375
366.304
1746.86
1819.48
536.018
743.407
907.329
343.095
656.767
494.562
718.004
661.551
131.041
838.284
26.2339
493.659
556.029
336.118
1255.26
80.3126
327.475
500.941
325.55
229.638
2219
92.6559
345.543
1273.43
259.538
421.059
646.201
654.239
586.404
1248.99
281.338
2237.97
551.349
849.445
541.413
438.713
293.297
225.681
801.739
263.829
170.993
1371.66
201.099
926.453
721.167
502.918
208.074
449.239
1498.38
1074.54
828.115
97.5928
371.909
993.748
895.104
300.033
157.427
204.27
458.662
178.404
924.269
176.736
1109.9
1501.59
596.621
759.482
579.139
53.0391
754.711
1415.62
856.338
325.865
364.967
896.739
952.942
2020.28
471.913
342.322
1794.16
218.518
1223.74
403.196
562.978
570.358
440.33
797.644
1286.83
447.809
237.563
294.974
1426.4
2110.2
906.904
1378.01
751.497
1898.95
27.6268
671.695
2119.29
2309.42
929.987
182.372
412.026
2287.78
242.154
768.432
1766.07
1135.57
1005.9
1443.97
548.496
1989.6
69.7145
541.746
1020.34
28.6043
1317.28
576.512
1068.4
1249.07
1869.38
60.7496
683.465
497.919
1249.52
368.842
2174.58
1329.71
843.09
800.327
887.26
1312.56
1769.12
393.885
542.19
560.65
513.239
765.746
1428.02
2435.25
604.658
1686.48
420.652
102.171
106.158
1798.51
1955.78
1622.29
395.569
2268.46
2041.35
873.497
653.117
441.199
373.873
960.982
845.657
1534.7
505.721
1777.28
4256.45
1168.13
1006.1
1939.21
1093.57
503.752
369.591
599.461
652.276
317.432
605.785
1688.53
567.822
1250.59
1043.11
113.281
185.354
1019.25
148.4
1278.53
861.149
352.698
612.628
419.091
1250.94
2046.12
97.0372
973.008
1702.23
765.069
35.1356
833.075
1042.55
988.635
286.492
671.017
351.277
1426.88
3647.39
721.513
562.199
1556.74
37.1292
1153.79
873.504
384.084
187.228
549.962
54.5763
728.772
654.389
22.6301
474.983
570.209
2231.82
1762.8
509.177
350.804
2258.82
202.987
520.519
112.175
657.345
298.966
576.841
1298.79
51.4264
248.092
1653.39
988.851
806.222
414.31
817.586
1162.85
1677.74
1628.93
800.58
915.118
772.78
898.128
647.141
379.984
188.396
584.337
824.654
1684.56
829.735
289.523
1522.98
168.947
546.664
733.838
2146.55
1184.42
809.453
570.292
283.918
1506.33
652.017
804.328
586.306
1020.07
2069.63
580.489
459.211
840.279
315.881
2534.96
697.294
555.568
562.713
1467.58
1128.98
611.88
987.219
1299.18
597.669
601.298
632.225
684.622
569.244
789.65
675.149
1049.53
262.129
877.778
1048.06
990.776
75.6445
1458.21
907.965
539.631
1091.92
642.946
1698.09
265.186
143.942
360.755
846.664
1419.12
1367.91
1953.23
2074.12
1628.11
803.09
406.301
1256.02
877.128
2028.78
876.953
833.354
815.252
578.454
1513.05
1143.08
1079.17
904.518
1826.18
858.816
1291.04
1417.97
416.836
321.978
150.859
459.599
1358.13
1335
53.1419
42.2192
904.802
646.953
824.654
396.125
612.214
747.786
503.491
550.876
1825.16
151.504
278.223
581.189
428.922
417.014
1394.65
332.131
751.516
144.06
1018.04
1526.57
369.936
1461.02
127.442
405.592
675.598
1516.64
1800.41
795.895
230.147
1083.8
2436.02
582.383
386.11
512.185
632.897
1969.71
1099.97
113.842
1811.28
954.816
133.433
543.973
219.842
627.809
592.984
649.001
1376.23
976.119
10.7926
1477.75
278.864
1462.17
620.381
604.146
1016.78
191.044
87.859
1628.09
1080.4
634.351
783.691
2036.21
242.339
264.548
2556.5
1196.41
194.827
1177.89
1915.64
640.267
259.907
468.001
1142.43
139.633
1285.31
831.141
237.494
231.729
613.194
1458.16
152.643
1875.75
121.996
190.223
1867.36
1173.74
301.722
548.532
605.051
597.478
1031.2
2234.55
144.788
1489.51
129.71
2366.72
623.588
2176.73
1208.75
54.8413
794.841
1000.61
444.676
1163.23
318.008
975.175
1703.16
730.614
160.683
1422.88
729.68
1141.79
663.985
430.163
349.614
1965.67
827.861
212.705
130.579
1613.6
1656.32
1269.98
922.722
1445.09
985.093
1004.32
130.529
140.929
993.396
554.532
1509.8
501.318
1438.2
473.778
39.7094
394.219
678.862
868.281
1314.71
1059.25
1058.91
503.884
1308.81
2576.82
517.432
851.743
742.03
2486.22
482.853
448.276
1904.19
450.269
442.462
152.593
2107.38
67.0522
319.044
47.2057
986.424
1572.93
1502.53
680.017
606.313
445.656
542.005
452.347
474.028
276.729
341.762
804.164
1224.68
1575.99
156.766
480.135
1023.48
1357.01
1305.29
2133.62
68.9262
478.34
39.1978
1237.25
386.632
1290.02
1051.82
902.094
1205.42
1861.01
1106.74
240.255
283.125
1211.82
954.842
926.723
1433.25
339.659
2096.92
680.654
804.328
560.934
1722
518.232
555.726
343.415
1046.7
1026.73
29.9648
127.337
1307.43
831.79
349.795
389.614
26.4189
827.406
471.904
1537.67
179.496
137.26
783.202
918.016
365.094
0.465396
327.59
718.167
254.938
597.717
1458.94
359.469
561.925
920.395
1457.78
1084.18
252.41
4086.82
728.264
233.603
1722.41
1687.5
1347.95
1021.55
788.987
265.974
249.827
571.587
688.235
710.113
1407.79
416.617
1588
214.094
424.127
299.379
477.435
265.233
860.596
755.946
105.986
1198.93
1069.13
782.754
546.875
109.378
1610.01
22.8629
781.627
356.566
3245.69
1053.46
317.836
71.0708
1430.49
1278.11
2057.57
277.73
886.787
616.205
67.1942
925.44
319.057
860.249
1125.44
1649.89
2083.49
502.835
1219.27
1056.95
523.146
1815.41
86.114
237.563
251.307
75.905
1515.76
1005.96
2081.93
480.115
769.964
579.66
544.144
28.6991
424.941
511.351
914.172
1381.25
2605.05
894.644
1531.57
1733.84
1153.52
234.843
450.08
248.996
1294.23
193.009
1112.08
1245.02
625.862
1643.78
878.035
425.753
1026.32
1271.25
925.294
644.82
206.991
2991.5
955.074
233.178
640.57
656.857
1459.48
1310.43
1409.67
147.774
371.639
55.0127
265.63
216.083
63.1809
297.104
856.208
626.765
703.49
783.821
459.144
147.021
2163.17
2271.18
835.133
110.752
975.457
733.694
318.177
30.4379
305.827
913.244
352.989
1344.16
967.606
507.4
1004.23
243.177
2459.76
784.862
398.34
1328.6
101.341
231.354
469.01
966.826
158.596
3336.78
1173.96
516.881
639.991
290.066
331.433
418.367
248.779
1615.18
1074.88
2222.53
1387
350.272
468.221
1866.33
445.125
1006.75
1726.86
2488.57
1038.41
1177.86
1269.68
423.125
2916.41
2648.41
435.448
487.845
308.749
316.265
-14.0027
102.702
283.384
432.974
859.36
550.865
621.233
1245.65
1023.27
876.43
52.6634
1838.83
1405.69
103.567
1017.43
34.9072
416.225
450.718
467.436
1274.82
2053.82
227.13
203.996
2181.99
199.101
240.469
419.844
264.003
467.469
551.69
654.029
1855.66
424.509
1956.71
203.316
128.645
-13.2971
2927
562.448
854.335
250.223
658.137
1281.2
578.498
1519.35
393.996
385.402
303.973
2140.68
387.74
1404.62
1751.31
810.049
1250.36
539.454
-8.79643
885.224
382.759
1121.68
567.47
2200.55
905.871
947.441
1861.32
764.76
336.302
617.742
1367.13
353.784
244.081
434.626
223.382
1229.84
676.066
1008.73
757.175
878.4
1728.89
764.379
232.364
1036.69
986.729
1776.92
395.173
326.846
793.372
29.7455
386.432
1416.94
1209.27
524.547
1697.2
317.66
449.362
1341.67
49.0936
886.787
1220.68
440.856
1331.99
238.996
1257.9
187.472
383.347
974.404
1287.26
378.086
1897.47
1483.65
595.049
1287.76
281.603
348.758
321.408
1142.1
964.783
10.8302
1903.89
928.031
603.173
99.9903
626.388
1002.15
852.248
1161.04
725.663
951.154
695.168
653.573
476.929
1032.01
1684.82
1452.05
697.342
1153.47
1095.66
666.872
1052.57
2275.49
937.174
2600.5
398.244
540.524
654.046
1308.62
1115.85
454.829
1509.91
577.873
1071.6
782.873
-13.4674
989.972
218.997
1060.27
416.442
292.419
1061.76
1632.2
325.865
2773.14
681.221
1674.81
742.163
1701.3
488.499
490.048
492.78
433.551
1061.58
458.907
310.193
866.158
690.867
715.305
703.727
967.392
1381.33
248.551
609.253
362.637
379.495
518.702
1034.94
277.204
1061.08
451.373
422.239
288.119
403.39
1441.44
152.173
543.621
2223.49
955.33
907.793
485.388
393.14
112.897
921.883
613.188
4.10217
-2.15082
1179.45
206.597
262.957
1213.92
322.07
276.91
963.323
865.578
735.672
1433.55
286.077
1049.85
525.817
58.003
466.199
107.567
296.339
1745.55
3151.82
512.554
1140.89
450.144
708.751
368.914
1181.33
97.1824
424.961
201.515
480.161
1150.74
507.762
949.212
3353.62
327.995
518.764
1168.46
31.7594
1189.37
153.495
1196.03
904.144
77.3301
726.206
372.578
277.815
266.485
1612.27
321.13
1302.93
848.48
1489.43
649.417
1268.09
1552.1
464.91
1139.93
1497.56
729.805
848.591
627.398
1510.85
1293.68
287.397
2907.26
580.489
310.826
275.036
908.038
2088.11
940.846
520.88
2366.72
1466.92
1119.75
3.14267
809.63
912.318
1005.74
1134.49
733.978
1420.68
501.22
151.099
632.354
1259.01
51.0526
48.5681
234.612
779.335
686.482
1721.06
725.714
551.564
241.283
71.6997
174.341
1768.58
65.8738
969.034
872.285
1020.43
478.68
200.164
643.739
1995.47
1986.96
1210.49
360.189
1589.87
189.869
1120.22
790.587
1114.19
493.881
622.887
590.109
-9.84615
566.885
1146.32
781.519
752.742
463.036
776.357
769.31
1266.87
2952.18
1009.64
553.629
1262.55
584.126
1476.4
430.548
50.3308
278.784
1369.06
577.612
551.04
85.03
496.517
196.301
300.786
1088.87
481.283
2485.32
1692.03
920.448
1036.5
645.172
716.836
1055.89
2576.48
368.777
284.7
300.219
367.671
375.387
1226.3
100.713
451.301
918.96
2203.95
1811.68
924.016
994.082
1503.46
484.479
1220.32
186.214
1067.26
247.277
897.012
843.558
749.387
874.287
174.628
505.334
1166.95
23.7073
555.098
757.264
0.843998
152.293
758.297
1303.59
678.268
352.321
179.426
197.556
675.324
522.501
511.348
790.369
726.789
804.642
1533.04
572.927
715.653
1340.06
624.891
986.22
2136.43
347.619
727.171
1631.96
329.203
68.3831
417.251
614.515
1527.27
242.5
739.556
333.766
1219.09
361.334
2913.23
36.0601
562.062
1250.36
297.7
838.281
701.351
435.371
464.297
1007.36
1229.02
1628.96
1018.66
35.3851
424.937
448.818
387.965
393.202
1509.31
520.033
567.186
150.299
1510.64
1481.36
500.184
790.156
708.579
47.794
992.894
619.376
507.458
405.152
2123.04
114.892
599.249
1496.49
908.086
399.066
378.339
681.684
596.888
1211.87
1274.74
902.27
1342.32
455.206
536.165
756.191
235.771
559.777
661.182
2439.76
863.596
1748.97
425.466
956.339
419.254
521.817
2335.8
187.868
1289.36
821.173
137.777
586.854
977.147
976.093
606.542
866.193
845.012
285.04
711.064
2800.79
944.115
277.73
122.168
114.892
512.285
1488.6
1193.31
897.226
615.683
2491.33
1534.02
1727.67
724.325
437.926
997.036
1513.61
789.171
518.159
1581.61
134.754
129.015
1325.83
1991.89
655.021
303.939
179.247
1204.51
730.901
1223.2
444.647
71.0228
293.297
2205.63
176.738
1236.88
871.964
1030.25
497.407
330.496
1435.17
-0.272218
23.911
1190.08
2426.38
451.41
1590.25
1150.57
99.3235
466.037
723.423
436.305
720.883
2058.41
824.779
686.825
618.342
166.613
1747.85
628.186
1225.78
352.818
20.423
1108.75
517.424
540.673
156.341
392.048
613.174
903.023
350.9
321.053
1363.85
588.188
825.579
622.59
1238.65
739.78
448.837
799.269
1163.19
1403.71
127.084
735.76
612.799
343.712
1229.09
255.734
958.813
1408.12
384.218
852.982
690.03
2890.65
543.973
852
2087.89
926.582
623.703
728.072
615.146
1538.04
1313.44
577.786
1854.04
93.2515
1633.3
511.685
827.16
720.679
1607.73
574.862
195.82
700.549
627.18
93.683
395.699
56.9804
249.625
1209.27
304.773
2220.95
1421.48
1230.85
401.503
875.031
225.256
624.418
435.357
498.03
241.486
436.71
124.254
1999.09
860.297
389.33
2365.99
1453.67
1022.05
1070.28
325.988
456.607
659.493
263.948
4888.43
1606.3
1043.62
1047.09
1832.09
276.706
1638.78
130.993
488.431
930.479
3606.5
1370.88
796.846
719.995
70.9378
1415.58
1227.96
939.495
232.115
241.303
428.277
116.592
735.331
703.813
672.679
1499.03
1067.74
1080.38
2566.77
2125.98
550.035
268.444
404.641
600.069
433.263
1811.95
341.654
1209.44
657.528
529.476
1082.03
1063.63
2226.28
501.311
945.446
1108.84
359.854
720.323
779.801
1713.81
805.749
1229.66
1409.94
873.239
181.076
424.236
339.554
489.553
972.829
553.482
490.442
352.231
2233.44
799.471
339.999
1691.92
1314.65
751.086
105.727
1446.21
2117.11
4196.69
957.285
1247.78
1056.5
256.478
173.836
1683.9
222.642
62.5412
152.837
1435.87
30.9553
1387.39
455.68
1600.01
236.878
982.953
2423.96
142.015
1197.98
400.893
1908.17
853.274
2118.14
231.5
2256
680.686
1593.02
446.725
602.613
296.477
161.311
514.338
513.987
701.083
1254.69
98.9645
751.953
410.263
129.665
168.389
34.3071
613.27
612.348
759.987
1144.68
290.88
1304.41
375.51
812.689
442.421
982.193
2984.46
595.592
933.738
170.382
1149.17
911.15
1322.81
1539.27
304.187
342.502
87.1968
1412.67
2264.27
1252.57
405.836
1469.05
1562.5
497.544
803.369
627.845
12.7664
142.922
1413.23
1271.56
3093
1202.21
911.249
1242.87
650.655
382.033
122.388
226.49
610.458
672.318
620.047
31.4073
896.793
938.535
2080.61
1413.74
460.184
380.213
336.856
1942.47
712.477
242.725
426.655
1968.69
1201.65
639.198
982.855
1522.23
651.983
773.289
1803.79
446.821
773.628
318.177
768.735
2125.54
731.46
392.345
410.87
549.689
1210.18
541.153
462.01
528.115
437.057
674.424
301.826
681.001
448.363
788.98
594.059
1399.02
774.574
2398.55
582.735
1219.35
1045.55
160.874
564.955
425.641
372.037
1304.69
2639.9
387.343
567.094
336.41
48.4216
1306.67
522.823
458.202
393.928
1158.08
686.654
142.611
10.1636
728.651
229.089
1339.8
922.408
725.618
826.913
1539.2
717.296
748.971
118.44
232.526
