# Supplementary material for: Nonlatching positive feedback enables robust bimodality by decoupling expression noise from the mean
Source: PLoS Biol. 2017 Oct 18;15(10):e2000841. doi: 10.1371/journal.pbio.2000841 (PMC5646755; doi:10.1371/journal.pbio.2000841)
Supplement: S29 Data — The corresponding mCherry fluorescence values were taken according to the gating strategy in S28 Data applied to the flow cytometry files (S27 Data) and were used to generate the numbers in Fig 3B and 3C and S7 and S11 Figs. (ZIP) [file pbio.2000841.s029.zip › S29_Data/LChITF Iso 6/4.txt]

"Y2-A"
617.983
39.9162
53.8889
320.137
201.086
405.918
587.096
428.057
228.718
37.2425
164.017
475.717
541.289
1525.07
554.788
877.176
7.87069
1554.42
99.5414
278.387
82.5936
330.502
469.387
1092.18
753.413
535.036
438.497
1324.06
911.657
668.558
48.0962
1844.54
151.39
103.314
114.92
2663.57
401.78
1450.42
449.736
691.206
805.784
1764.62
472.626
324.333
68.4101
958.562
331.076
611.116
603.035
877.869
86.8372
470.964
1267.37
652.886
527.231
809.783
1249.54
636.624
573.954
171.159
418.839
409.668
949.733
461.674
2067.93
693.439
1583.06
1512.99
334.691
547.869
1958.98
603.272
207.133
396.636
276.549
380.495
849.885
89.2375
409.252
521.067
61.3852
1552.29
202.741
430.872
473.384
654.563
868.131
85.1612
906.193
790.361
1044.55
703.748
1161.6
895.382
1388.75
189.921
911.331
1526.23
156.7
648.515
-26.508
176.095
311.628
-6.59404
269.893
136.731
257.055
30.513
236.738
1194.96
573.685
145.842
-26.6504
327.503
766.165
940.618
248.496
174.802
1436.3
916.857
1367.02
1538.53
665.055
487.294
39.9971
1085.7
39.8709
761.414
1.47226
265.065
319.335
1266.96
270.937
52.2028
1342.83
41.1624
633.862
1599.48
326.115
419.715
736.961
1728.45
312.373
257.521
1053.41
217.225
33.6244
959.444
90.3978
69.1016
515.405
238.627
34.7347
105.496
857.499
34.1076
692.073
335.056
1059.59
169.819
1212.61
520.188
427.016
958.649
410.353
105.481
1535.29
308.323
651.716
694.95
429.503
20.4513
748.872
304.112
365.881
121.737
144.385
656.366
84.0942
401.086
703.395
233.386
96.6278
350.825
270.408
246.975
829.081
515.457
327.159
1446.71
446.561
264.671
842.017
528.828
756.959
458.392
97.9649
55.1182
588.379
105.03
956.216
972.401
489.168
186.174
442.795
295.23
251.673
263.42
107.196
130.888
1154.02
259.443
1797.97
582.113
522.953
370.263
214.644
412.828
255.301
437.633
743.032
86.1313
-0.483935
600.946
825.067
381.886
-15.1593
160.671
11.1356
122.833
396.808
73.7868
23.4622
244.27
62.4648
168.338
347.263
776.205
475.849
687.028
514.008
210.666
317.156
26.6795
458.907
1013.91
354.84
69.961
1640.32
261.497
30.5333
98.5019
976.931
541.308
78.309
73.9103
388.676
301.003
432.998
516.783
98.9973
283.545
1124.78
1249.84
848.197
738.896
679.182
540.17
182.613
822.637
82.5409
793.173
129.072
91.8656
32.5008
1406.17
879.453
79.259
805.025
213.315
1430.47
635.65
870.686
101.713
15.7628
88.5196
323.168
74.8851
820.923
1066.79
2089.34
-13.0821
223.656
649.047
90.4707
21.6162
634.849
49.2865
1853.79
140.392
334.703
682.674
2360.28
1107.66
691.973
496.389
291.122
1423.42
1207.45
994.305
41.6039
975.987
278.106
1187.44
781.574
186.604
865.547
631.101
732.432
111.131
939.248
590.167
330.955
587.096
313.739
208.46
273.536
1947.24
425.856
61.6054
695.315
1205.67
506.618
2178.18
62.8457
830.76
722.566
1216.81
661.248
319.413
514.238
233.537
616.109
848.624
1252.44
798.694
1744.59
443.399
1179.3
1395.08
491.444
215.6
763.188
275.524
579.728
276.108
1606.59
844.331
579.635
479.359
178.858
471.543
46.9401
1172.36
-2.3331
509.418
665.854
204.615
422.784
596.466
354.969
564.532
176.99
213.726
553.292
316.754
823.357
463.443
145.354
-9.82936
1165.34
259.182
82.8003
978.099
56.7355
328.732
1018.45
575.42
51.0424
1433.42
700.937
658.439
109.211
647.101
1211.7
51.1425
715.596
145.775
744.826
30.7292
732.039
88.1696
636.587
122.588
1264.57
131.018
612.321
3205.51
1592.1
488.637
508.57
276.461
608.776
664.977
441.858
659.736
1146.54
22.6022
898.156
172.755
976.225
1288.6
186.303
13.557
842.284
530.283
792.812
1505.32
1328.75
19.3823
154.294
186.081
263.42
1001.13
1100.62
1828.79
814.817
269.144
920.255
741.859
409.547
445.7
1160.61
312.806
81.7043
240.651
444.592
202.322
326.17
3426.24
449.812
834.601
830.832
898.193
628.814
289.154
638.233
172.789
573.062
126.384
855.318
350.539
158.493
310.824
319.592
331.643
720.069
662.521
82.4493
744.906
1047.63
579.011
1675.87
1474.41
172.162
597.368
353.87
279.797
813.686
312.806
94.8227
82.9724
353.7
345.847
117.572
836.532
600.675
1502.71
164.601
257.749
542.153
788.158
17.241
423.137
195.725
253.743
1005.65
474.227
1271.69
227.763
1351.13
1175.57
530.789
531.337
1100.07
44.0057
324.241
415.967
660.124
1334.08
1201.8
778.343
263.547
35.2723
786.694
637.02
899.224
232.945
2563.56
853.82
643.318
862.841
43.542
240.709
745.801
1654.88
1297.47
21.1303
10.3718
1276.79
289.657
1728.26
-8.82765
308.924
1032.21
124.51
94.4474
434.872
910.525
746.879
287.266
562.648
242.73
249.241
313.871
1084.6
148.507
154.358
109.174
566.577
505.622
2461.93
345.602
78.8932
136.383
142.262
721.407
338.351
790.361
79.409
1221.6
371.581
90.9567
407.221
643.855
208.564
329.539
833.558
100.147
294.972
1781.52
220.291
245.637
952.692
1206.96
1095.32
230.107
1157.66
193.068
111.497
235.223
251.986
35.1233
829.582
266.573
960.207
89.6234
1756.68
66.0703
670.539
702.179
52.3104
106.067
428.057
937.472
1655.63
73.011
926.231
650.062
476.049
210.537
821.462
21.6162
2373.12
130.361
800.601
36.1499
99.0286
597.425
800.97
417.196
191.243
199.723
539.46
-4.62129
69.8739
11.6723
981.112
312.959
51.461
1356.34
1845.33
24.1051
1118.36
642.476
639.617
451.991
477.723
812.59
637.696
285.628
390.244
999.705
61.7666
1161.68
349.197
380.951
603.06
17.3446
354.807
98.9493
679.69
793.504
595.786
569.218
921.932
111.429
2540.38
619.821
778.436
983.921
1751.02
654.565
40.3569
613.368
363.943
497.17
115.895
440.004
801.048
199.395
1384.21
43.192
242.826
1995.61
765.62
90.4886
321.368
599.729
843.254
182.238
776.171
655.442
1311.59
1043.4
222.686
2077.03
2460.99
71.0511
1170.54
965.658
176.933
347.141
21.4429
657.72
331.792
90.3978
427.048
-18.7043
1164.42
562.735
484.511
1436.08
4.79856
1443.57
415.746
464.367
184.403
395.516
36.679
65.3212
250.252
61.7772
482.168
279.664
2360.43
219.256
273.641
329.76
575.791
91.3702
431.596
1990.6
2084.48
499.272
504.562
270.694
837.63
633.516
560.788
1472.78
580.997
592.847
214.264
1087.47
812.019
871.815
514.037
528.19
291.302
194.182
364.984
530.032
51.1606
237.843
320.979
990.277
124.127
369.273
230.271
461.057
58.7166
73.6041
696.28
350.999
74.139
1122.94
827.006
1245.96
430.633
43.9252
534.853
323.492
525.81
509.475
748.286
773.091
569.744
393.478
905.627
618.749
1652.45
213.392
99.9308
337.074
197.954
669.262
649.887
678.249
183.451
1046.56
584.316
639.668
240.777
87.6221
286.404
81.1457
412.131
224.133
920.68
544.249
51.0383
754.203
1100
1341.91
107.264
788.743
4003.04
3591.33
572.106
186.534
1239.81
273.988
302.267
85.8052
83.2806
107.566
792.009
588.545
655.121
380.164
2868.32
742.063
566.501
926.765
1523.61
283.886
888.232
746.331
1889.37
63.2372
15.5204
141.732
944.75
322.011
1526.05
90.2965
809.433
508.991
525.252
203.169
864.383
416.871
108.618
16.9486
1817.61
848.988
984.526
943.276
24.8784
156.549
90.5034
478.937
961.77
341.623
196.48
1097.8
1421.29
272.892
522.953
430.233
816.822
664.42
357.88
472.798
478.315
666.269
794.594
812.373
536.01
4518.3
64.1713
418.224
-2.35512
828.085
69.8684
94.3086
301.467
452.827
882.905
621.855
166.378
1034.16
126.123
162.88
88.5946
735.404
127.359
492.961
185.294
142.465
452.292
167.412
678.927
332.711
574.012
86.3204
998.315
921.646
58.7362
141.09
342.839
783.167
794.82
66.6178
-5.4875
4.41409
393.618
-21.0183
117.557
735.561
896.768
1971.03
730.256
24.8188
512.305
108.287
560.014
299.593
258.841
186.993
573.301
232.177
198.987
462.501
163.656
608.612
262.041
1518.33
391.516
488.377
251.638
330.606
663.858
593.033
56.1444
204.355
487.7
391.716
1168.18
247.997
81.1004
368.318
587.131
3060.72
849.495
239.584
428.759
19.4848
975.586
696.882
789.983
796.411
24.8963
457.7
1330.51
1259.83
581.268
91.5773
1576.62
697.758
282.726
70.5178
1023.46
816.679
153.511
100.992
304.425
19.0764
269.473
347.314
111.467
733.373
281.983
203.518
122.175
364.985
213.763
445.097
235.081
82.34
1490.8
633.912
911.405
919.79
416.225
1371.39
2586.04
1127.69
330.855
245.008
113.142
205.247
1431.49
1801.04
2239.12
46.028
772.658
595.551
1576.91
669.786
44.2564
1209.84
546.956
263.37
1034.42
41.6574
580.062
740.247
42.1317
1280.44
1568.9
51.9928
723.138
292.882
1246.86
7.16805
264.804
318.933
1302.31
231.63
761.641
811.393
35.6893
67.909
1056.73
959.558
155.252
61.5277
1253.33
123.753
87.6923
358.06
1716.08
580.566
181.488
63.3164
1108.39
952.77
342.233
75.0511
233.456
215.247
831.212
693.938
113.42
1369.93
92.7315
573.388
1721.78
514.739
714.497
244.237
600.043
27.9475
473.384
1630.95
1029.63
918.731
39.2466
829.197
518.261
649.125
47.825
96.5788
961.944
31.0355
452.024
384.726
254.576
316.315
8.24036
237.285
1978.21
884.288
-0.873155
222.947
17.4
1846.38
1009.22
286.723
569.744
11.5519
757.601
420.4
593.703
537.261
268.765
613.002
659.505
256.249
-9.47914
516.228
51.9794
1061.42
518.216
138.386
1180.27
4705.22
655.529
47.4918
705.184
24.2475
368.998
995.345
70.366
-33.5985
457.336
700.497
408.037
21.5421
987.598
225.853
551.837
557.988
568.451
46.4755
36.3808
303.175
-2.0408
353.7
155.439
236.992
154.692
18.2462
2360.15
184.632
50.2833
687.361
290.545
23.974
268.105
518.715
905.996
338.076
199.804
71.303
486.455
74.6916
876.19
817.026
725.797
270.293
1110.42
783.35
-10.3422
2323.87
343.262
813.95
327.704
967.238
826.05
385.895
1090.5
481.971
216.999
864.841
581.574
67.0073
1200.95
519.677
313.31
189.117
870.08
13.8888
609.9
254.795
438.613
302.167
492.641
198.687
165.559
82.9744
587.584
204.821
1400.98
821.215
29.6882
1032.21
443.101
964.014
414.257
1302.2
339.139
118.6
216.493
1062.59
360.723
223.041
601.499
137.26
122.122
537.398
5.29399
-6.93543
543.821
271.576
765.132
92.5995
0.82822
352.247
1531.19
1000.51
522.901
590.973
472.885
424.054
645.68
435.332
459.521
703.317
741.409
1105.79
23.5605
-17.1377
863.071
555.257
429.589
1303.45
878.927
1949.93
603.477
965.068
647.006
315.151
1309.49
1371.56
630.214
3503.23
1279.73
889.485
731.106
402.589
278.822
488.968
205.099
1101.56
1027.6
1294
262.982
229.509
933.467
780.909
30.1044
212.713
482.458
380.317
2.78851
55.5881
841.636
9.14174
64.8096
321.573
703.298
1527.23
53.9083
4.4589
210.514
433.228
748.313
1694.5
254.71
1372.94
519.555
167.62
385.98
552.932
335.9
978.024
48.7621
1128.81
459.211
41.3428
308.827
51.135
424.361
103.818
1931.44
384.272
150.997
126.977
115.864
853.261
208.363
934.996
411.54
442.793
474.909
1837.02
549.93
284.94
585.151
985.52
56.8637
1123.19
647.068
403.926
2071.39
750.677
782.028
138.279
-12.3744
756.402
341.169
29.1827
263.035
663.483
400.647
130.676
523.342
703.116
1086.79
902.545
1138.33
570.155
12.0726
1422.5
949.913
-3.71178
81.2054
598.375
503.3
530.903
837.411
98.9237
437.401
126.715
209.984
-12.0467
88.0141
45.511
743.995
804.877
58.0203
796.226
961.924
84.9383
95.3196
609.292
245.168
275.074
1195.49
-0.392894
261.107
1703.07
172.086
514.055
532.576
186.652
1435.97
429.989
1186.21
106.904
783.802
749.388
504.744
557.599
905.722
86.5815
514.037
526.316
53.9461
593.027
229.38
40.5083
369.28
190.352
463.56
745.942
338.802
140.594
454.451
1244.35
649.392
332.571
430.551
840.826
513.95
422.344
12.7903
263.489
495.524
346.625
508.315
396.07
641.551
380.984
348.951
1164.34
372.642
735.456
1183.28
1048.76
213.732
685.106
286.461
390.807
84.266
487.791
116.62
1073.83
-16.839
44.9018
335.765
990.9
271.488
514.022
245.245
44.2809
468.737
574.879
286.404
356.633
1171.63
164.754
314.088
253.512
38.2516
455.837
450.604
67.3888
77.2793
-2.77475
35.3119
500.059
539.31
198.715
558.585
1770.43
752.98
198.354
-7.89807
57.0437
611.69
117.345
1176.04
1020.03
272.168
156.523
669.032
932.313
425.441
680.21
418.37
1590.6
919.914
344.131
182.005
1152.22
1694.68
1136.41
940.67
880.21
463.438
230.47
290.416
1322.27
1188.16
713.905
721.056
62.405
135.274
461.534
600.471
1361.01
6.45042
916.341
1043.62
47.4933
1308.72
38.0295
278.412
296.477
607.74
115.895
1410.77
-1.12997
644.767
538.929
536.984
168.599
1126.85
922.468
587.559
136.797
369.156
1075.23
2534.98
2073.17
177.784
542.133
53.0792
91.5714
627.115
1184.63
179.575
192.615
27.652
123.36
439.81
626.12
14.569
291.856
673.649
1223.85
727.174
367.938
285.86
193.577
42.7092
1379.95
44.8623
1298.94
993.39
815.885
884.623
496.118
76.8755
118.994
1629.42
297.493
633.89
889.772
90.1955
351.608
461.622
-5.09869
622.964
33.6224
556.933
627.419
1574.83
124.561
391.862
994.553
369.67
332.766
492.886
378.447
579.905
374.791
200.828
586.763
22.9668
885.168
633.058
512.898
1083.98
240.063
871.954
311.533
1959.23
693.327
82.5409
461.463
59.7313
512.241
304.6
984.433
129.685
524.442
1198.35
519.86
411.573
905.262
42.8324
297.103
269.798
748.286
1250.98
1143.17
718.67
747.78
1000.68
215.971
651.694
180.438
842.061
235.875
643.045
615.851
262.971
174.766
131.793
602.854
1018.39
149.502
312.47
297.899
603.892
616.329
543.516
242.396
549.617
600.703
114.866
580.137
815.593
124.51
381.588
25.9659
34.7341
246.036
815.647
733.662
61.8718
630.139
114.626
825.982
293.976
677.066
461.626
970.508
102.377
1216.49
2936.33
511.457
590.123
604.276
20.9504
458.753
5.29694
878.897
329.512
432.845
690.217
2322.31
29.8216
270.985
341.594
1113.97
568.281
186.361
110.652
397.745
933.046
2307.01
124.309
69.856
713.147
883.233
345.879
75.3371
96.12
1322.79
190.753
1127.14
339.95
1628.65
40.9584
50.5328
141.088
851.254
542.533
307.312
30.8463
1389.93
729.468
680.971
97.0423
154.353
212.01
465.926
660.273
780.386
125.452
21.8875
770.785
668.716
1236.84
978.741
598.436
385.681
895.208
1333.23
346.279
414.002
810.972
998.768
671.775
1151.7
765.999
1940.36
358.92
370.77
2017.95
1403.74
314.454
814.395
729.386
231.053
1124.14
432.507
422.487
756.402
808.794
1013.6
89.082
33.6662
71.748
296.53
413.27
970.757
2.32716
494.272
132.807
1036.89
482.24
89.627
157.982
240.222
1191.74
420.91
90.7255
323.168
959.444
1405.63
1353.52
715.654
938.943
101.841
321.086
69.856
77.8382
251.673
516.419
1166.04
1163.39
384.928
242.907
642.893
61.0418
66.0202
1224.74
1491.75
163.946
234.182
345.281
330.143
325.606
387.68
307.089
77.9941
746.652
211.659
16.2653
201.069
1026.66
193.926
935.772
471.263
425.595
627.236
845.683
823.771
569.257
240.441
425.754
5728.86
68.5858
577.726
229.406
662.374
144.225
254.634
592.241
1007.02
1057.49
956.775
2536.16
214.694
59.6733
1067.82
557.419
649.171
454.677
1024.31
376.416
81.5858
800.159
618.975
588.885
845.194
42.1317
37.5089
512.073
280.629
1008
300.378
862.676
340.822
956.951
337.552
1695.87
892.785
352.214
55.8967
106.782
181.456
162.88
115.437
928.433
40.1836
226.684
929.619
472.026
303.635
459.788
19.2562
62.8457
187.955
486.434
1010.5
272.282
2557.8
859.066
855.727
485.472
229.708
582.563
1809.47
527.146
92.2572
846.18
545.344
196.805
333.508
817.698
115.934
102.377
466.863
299.516
1349.16
289.167
258.962
1090.54
319.711
529
386.828
682.988
871.363
9.45235
288.367
1308.13
43.7241
500.891
53.4753
1382.24
1097.64
286.338
221.78
75.4979
337.217
560.153
401.266
823.741
493.014
1115.74
763.615
613.248
514.47
39.3458
750.529
715.921
99.2497
464.287
843.078
457.8
208.627
552.592
390.983
300.071
83.8739
310.767
341.641
39.6968
1084.92
195.673
58.5345
874.143
1694.08
354.281
1335.97
142.465
174.93
45.4931
81.1331
160.346
210.27
21.1574
664.997
653.647
589.279
409.699
2119.66
70.4122
36.6082
429.094
354.732
453.952
192.131
19.6429
565.892
127.89
1059.15
824.108
473.887
352.852
352.93
541.347
1181.84
640.517
614.486
608.024
504.46
633.041
838.319
602.472
184.272
102.072
125.745
267.415
259.101
1772.05
269.872
138.567
62.6624
91.8067
24.666
770.95
419.945
45.148
201.368
764.205
1580.64
997.633
260.993
53.1846
424.954
254.545
2315.03
746.22
554.56
467.762
536.496
109.134
117.02
219.188
1261.33
452.093
942.692
411.062
497.248
573.98
997.551
1024.29
706.897
334.126
1358.4
173.886
437.479
1802.13
247.465
91.0269
1332.19
997.537
116.62
398.278
1238.75
78.7384
1223.69
476.466
296.41
355.592
57.8441
69.0826
79.8882
744.225
470.228
378.354
56.5577
483.05
230.182
654.39
335.294
1340.73
124.127
525.567
307.789
170.301
259.263
118.582
100.327
1055.65
1114.25
305.176
790.454
81.4066
299.129
406.761
224.086
404.527
342.887
1569.13
856.876
812.446
742.121
156.45
352.778
732.508
11.7723
484.114
1048.78
500.041
436.244
1173
155.34
579.647
77.1781
279.072
936.278
746.392
148.822
545.792
2172.87
886.356
1147.01
62.2868
994.89
1228.16
1128.81
362.21
448.903
1072.51
597.003
294.603
172.117
179.509
484.662
273.702
242.826
876.792
98.4523
685.841
36.1407
75.3906
180.886
663.41
53.3761
148.079
131.109
423.992
804.282
111.963
1493.38
1842.73
122.42
217.134
113.621
673.01
1154.09
392.016
608.679
328.573
19.3537
956.647
807.905
1364.8
553.906
858.329
365.329
557.416
807.7
79.0139
272.857
1076.42
59.5111
779.283
407.233
903.641
506.511
501.146
1235.45
418.745
785.316
1044.3
185.294
751.537
234.9
532.855
380.951
1413.59
1288.53
510.12
73.6313
1137.16
553.671
36.3514
169.819
65.6808
1674.61
411.421
127.369
1138.09
349.552
367.307
660.573
940.809
249.175
1638.39
249.558
254.392
327.71
627.353
58.6569
43.4449
74.7992
2244.38
768.881
238.777
714.458
533.063
1141.23
236.575
415.804
2102.74
354.84
478.402
1259.92
203.45
470.933
904.877
323.812
1734.33
1106.72
294.363
1100.74
376.62
909.456
17.2945
795.58
274.516
131.212
612.744
341.533
981.759
1040.71
110.312
333.804
127.023
702.567
827.076
15.8654
1368.25
168.09
337.811
332.766
395.435
25.181
299.828
761.174
1206.44
388.493
109.037
462.14
1681.55
399.946
368.145
1073.76
43.1855
181.821
711.273
1190.41
9.91301
18.3389
1091.53
484.51
86.14
600.129
484.485
96.4796
412.322
1049.4
56.6751
412.602
353.717
331.458
995.657
282.525
749.298
1021.93
1507.09
2014.46
1084.33
444.667
611.716
1593.78
830.293
437.1
267.753
296.139
334.225
1166.29
10178.6
462.022
407.221
706.897
764.217
690.4
1091.86
46.9401
68.5381
306.474
646.486
641.359
42.2053
363.559
295.131
273.641
69.648
371.626
1314.06
61.6807
186.652
407.186
658.568
717.69
586.665
229.079
912.707
399.818
1387.32
1494.63
266.666
643.347
67.1695
628.634
28.8551
3516.9
552.938
259.693
1356.55
304.6
802.033
317.251
486.359
522.855
516.27
226.686
774.442
227.07
251.653
426.018
443.457
384.404
351.911
417.754
522.657
75.7889
822.322
515.98
383.206
499.115
454.397
18.2816
435.344
427.628
869.403
940.027
294.742
368.087
774.818
607.12
388.374
433.551
189.901
647.554
772.663
542.656
122.357
113.916
8.24036
608.35
1841.4
313.97
58.029
973.174
742.558
238.982
330.738
1710.56
556.269
448.463
161.511
123.525
755.762
197.547
94.5315
256.829
249.693
1637.69
176.199
77.4573
107.337
412.843
252.175
37.8558
79.2535
314.441
960.344
715.172
255.945
331.439
469.517
462.827
324.747
328.937
319.493
1068.25
1992.06
334.037
73.3961
423.287
57.637
425.085
813.686
1178.62
883.455
1171.73
526.535
676.98
226.523
965.18
1486.78
527.233
414.684
623.191
32.4073
626.989
49.1001
1632.85
734.232
1762.44
926.533
1374.84
789.07
270.937
470.12
6.62311
399.109
1091.13
22.4792
403.826
28.0352
73.3961
5.14115
151.547
956.302
668.345
258.841
1683.47
838.049
154.793
-2.97783
592.127
991.463
287.175
78.7471
446.669
796.994
197.778
339.754
1076.76
708.771
1327.38
221.78
120.475
144.188
560.153
676.754
973.666
1349.46
441.072
47.8526
603.382
573.998
1154.85
188.309
549.129
712.069
1222.2
408.294
1589.74
965.749
317.895
766.713
1107.16
393.391
247.169
733.586
718.103
831.692
770.853
1198.43
49.3388
456.271
427.469
450.255
274.67
176.169
254.759
2028.56
54.3253
1544.53
541.759
558.642
533.078
119.526
118.696
883.258
536.48
870.277
1204.7
54.9087
369.532
1081.17
332.829
1085.6
388.702
399.615
143.257
283.066
142.872
1307.86
737.129
915.06
59.0975
1308.65
158.472
67.8408
336.001
352.028
558.07
265.065
103.818
520.269
530.449
447.099
307.076
225.889
631.493
195.436
158.397
50.5902
137.709
320.493
1757.8
324.667
240.188
650.049
856.976
32.4644
799.968
1016.92
1062.26
-6.03572
230.347
89.7476
338.158
445.635
765.231
319.488
1376.18
548.1
4316.16
715.317
232.864
989.048
397.863
160.415
32.3726
654.488
396.256
1212.44
552.932
445.789
727.779
6.17042
1477.14
368.894
837.306
141.377
-10.5003
92.9821
163.132
158.493
277.091
483.442
405.332
4.17607
706.064
277.034
459.488
395.264
557.717
1631.21
549.183
221.582
457.308
30.6056
855.09
248.378
240.429
188.457
118.441
209.599
1283.33
197.521
271.018
168.754
613.891
391.409
241.688
1606.61
939.335
490.107
509.736
866.721
1043.78
189.734
42.7753
1061.28
1085.43
378.398
641.369
21.4429
970.689
789.064
1003.07
295.864
15.0289
1158.81
1059.47
615.209
47.8531
341.628
16.043
839.956
510.289
145.88
1565.67
1678.03
152.952
165.006
917.419
18.6736
339.739
92.2572
146.168
280.138
472.292
894.383
43.4111
492.622
38.8964
1720.06
318.933
425.25
55.4673
1001.26
750.065
446.856
230.953
1159.81
155.584
823.336
1233.65
2036.24
437.206
27.2874
1486.51
598.37
142.132
1536.33
514.316
791.6
820.929
42.3012
955.503
197.778
772.048
463.428
352.752
505.1
620.306
1523.64
185.457
209.567
427.848
23.2591
922.479
705.477
1073.76
404.88
111.012
710.032
26.8786
452.271
135.448
285.86
349.627
973.183
398.879
640.529
12.0661
643.958
254.961
2198.01
819.968
303.532
403.458
1016.17
169.642
393.544
730.81
81.0379
156.941
749.374
-6.96835
312.711
379.976
44.6494
776.205
713.856
553.363
769.137
631.999
531.189
198.573
71.2965
93.4645
1478.67
737.15
499.503
465.317
1011.17
1003.17
310.798
418.738
249.995
658.95
1278.2
424.611
381.436
610.879
693.938
487.248
557.5
168.694
702.699
39.8085
1177.22
38.8743
714.547
938.575
540.41
812.073
1499.78
30.7145
192.918
1427.44
-6.95213
52.4338
31.5352
44.9134
566.329
213.186
448.021
351.273
350.332
340.446
127.617
181.556
68.5578
137.914
700.807
194.444
601.247
772.676
590.672
770.078
1079.98
680.724
737.336
1722.19
121.896
944.291
247.413
830.853
1424.91
2191.78
797.529
137.35
108.399
306.945
872.262
945.273
314.122
558.56
559.543
400.779
149.858
378.102
428.833
1299.29
335.799
725.1
677.657
221.653
62.6145
540.17
1248.05
1339.1
40.9341
470.074
275.066
176.227
11.3578
71.8547
96.1126
620.201
522.672
118.282
805
166.927
304.265
596.017
-10.3744
1827.64
878.927
1794.38
937.486
956.081
38.0092
692.945
1928.09
429.722
537.694
445.273
55.1182
268.43
1218.97
537.779
369.273
624.507
1013.63
356.109
191.796
410.936
274.615
433.457
895.507
280.708
1012.82
118.81
1808.56
551.976
550.908
826.997
1842.63
186.508
781.476
811.142
1300.94
888.144
465.888
178.807
744.443
561.174
547.15
64.1608
127.198
1816.01
1014.49
510.747
71.7627
982.385
1909.27
649.249
341.824
546.506
512.692
554.453
829.338
168.599
673.323
1922.78
42.1317
712.173
472.189
296.556
152.107
1144.57
30.513
371.67
519.337
393.14
1566.56
175.703
1116.62
330.396
367.658
732.596
533.354
201.295
635.747
326.01
349.019
545.114
609.108
366.063
1033.16
647.603
928.037
137.35
1122.27
139.503
4.49223
590.419
59.699
362.696
202.933
255.301
264.282
18.7058
30.8463
486.773
524.109
903.756
311.78
674.255
154.279
267.734
106.125
535.648
20.2012
316.554
346.495
697.979
5.29399
428.785
1307.5
570.49
1448.84
638.633
9.2036
807.224
385.949
1637.08
540.704
340.785
74.6462
934.737
391.744
374.424
1769.23
940.219
62.4844
1241.17
262.254
715.7
1027.2
377.713
301.859
13.7844
386.121
1670.66
172.01
29.476
121.853
932.375
8.8864
1774.11
1046.18
982.696
1340.64
118.307
578.751
52.311
175.955
145.129
252.606
101.811
1186.9
298.849
521.173
634.732
1544.71
1003.68
483.516
830.097
1271.43
717.011
1432.88
850.059
790.762
783.883
670.785
441.973
664.854
586.356
228.318
917.674
690.78
705.028
597.379
699.505
1368.68
328.303
14.8291
21.7342
1557.86
-34.837
433.737
371.925
546.372
228.142
-27.1376
150.441
1211.65
941.832
122.189
850.529
511.218
53.2179
579.175
179.108
192.156
374.746
615.227
47.2796
214.619
644.669
94.6055
695.306
50.1408
333.256
238.348
552.686
330.349
577.983
500.814
233.212
803.897
577.294
109.138
620.352
418.558
870.568
617.116
167.842
378.264
149.523
726.085
532.979
443.432
661.634
306.544
159.025
308.348
183.591
928.091
525.714
284.848
864.806
1009.64
748.997
381.12
240.56
290.721
152.02
651.84
432.496
1143.02
65.3847
926.615
157.029
38.8964
1796.9
821.402
1748.85
1122.4
935.672
493.318
169.494
221.062
2530.07
348.337
484.482
1157.88
9.05387
1112.77
41.2939
788.593
897.115
504.764
382.845
509.553
93.9192
473.29
590.997
2976.08
270.736
429.589
701.877
637.173
771.143
833.987
663.344
803.493
725.012
744.532
75.5679
-22.7466
525.916
511.285
37.0678
953.737
889.134
626.274
423.146
246.114
508.769
1424.9
776.736
211.952
600.181
656.98
-7.48961
114.204
170.517
710.574
119.184
1018.33
1143.33
138.851
-6.08123
31.5309
433.47
1579.67
291.6
182.298
413.065
476.451
470.282
111.589
846.583
619.14
728.111
1262.83
2795.79
153.252
132.67
18.8541
385.495
6.15743
26.1216
1148.61
390.022
1041.13
454.19
869.631
62.7142
363.165
1410.23
1055.06
377.652
825.979
159.752
129.996
214.323
165.158
687.066
311.697
2116.34
561.12
315.573
320.354
168.273
38.0931
608.094
191.768
210.768
895.345
426.959
660.013
425.25
600.821
292.868
266.888
203.227
564.016
160.931
278.003
690.277
1904.57
340.207
439.08
55.3983
156.859
1052.83
63.6029
575.145
391.896
898.703
556.732
417.044
202.332
365.976
710.699
199.627
-10.3422
13.1461
832.01
234.566
314.362
1178.54
798.88
394.159
-18.9985
184.836
238.227
683.699
383.77
530.153
-4.79598
213.318
500.336
1349
32.9783
401.411
687.789
219.152
521.294
38.5988
343.663
247.531
1471.99
1553.19
529.293
433.482
738.879
66.3031
416.661
718.086
439.939
264.733
217.74
1213.7
2384.43
59.9553
535.462
450.254
1396.79
651.799
664.698
605.506
1247.7
410.254
767.352
700.046
266.56
243.39
273.65
727.779
1702.27
515.884
367.865
1181.71
579.461
339.749
314.546
293.827
27.0586
371.809
1489.16
123.777
696.35
695.007
879.839
93.6275
538.31
183.966
335.206
834.487
527.218
863.248
796.143
359.658
224.68
263.85
0.611779
1466.42
570.329
94.5762
335.64
150.405
488.314
281.117
312.855
596.771
18.7181
133.362
818.21
64.4267
1004.65
1782.41
2715.11
78.4039
908.482
464.45
1215.65
2028.86
721.993
156.156
313.53
660.013
779.448
381.555
609.585
193.799
613.648
843.252
843.772
438.568
1062.28
22.0673
386.122
415.654
933.398
927.1
940.387
710.911
238.542
63.6029
224.167
650.389
932.483
46.5806
876.19
522.797
1668.85
146.142
594.94
2224.03
1018.86
389.397
1283.4
678.652
898.835
49.3278
834.483
309.995
-8.64092
1240.52
442.824
1260.92
-9.41042
325.764
599.637
756.368
811.832
3.29052
699.146
913.148
389.43
1048.38
581.143
1155.88
790.357
617.396
380.358
952.468
1034.25
-3.71178
199.199
19.7911
2082.46
555.266
486.96
1534.46
514.238
849.04
679.484
303.328
289.607
209.828
71.6424
463.87
901.35
630.139
95.8849
1382.58
807.471
161.698
165.523
371.285
162.709
365.029
74.7998
387.539
827.36
527.485
213.826
2375.74
347.182
106.004
583.653
760.848
770.544
1219.26
176.317
361.367
189.622
331.546
1322.34
1391
450.604
337.254
1478.72
450.218
874.95
91.8656
922.661
225.403
602.123
321.516
1096.7
692.073
1112.79
194.182
649.499
277.091
936.966
328.495
1316.02
476.003
883.587
539.759
661.47
236.585
253.306
423.058
884.307
858.928
208.701
481.875
2161.96
920.769
309.995
615.423
475.902
431.371
1215.88
864.841
405.411
1067.22
837.89
373.419
34.7896
893.936
730.772
624.882
189.584
719.182
964.816
99.8863
868.034
189.117
707.642
1100.59
821.279
334.412
294.151
320.502
1454.92
186.048
1408.43
991.929
79.7612
1385.48
-36.0091
667.989
-12.3744
501.529
712.234
197.849
531.964
737.509
861.172
256.737
683.999
1166.63
88.9424
258.137
76.2072
85.018
-11.6535
1495.17
56.9012
6018.78
347.304
379.085
68.2405
18.4154
636.205
81.1979
27.1098
2815.03
1336.69
1297.91
758.883
245.806
1481.22
110.724
167.635
364.375
776.437
624.561
446.738
550.417
2131.3
842.871
501.922
71.7753
105.289
89.7917
1427.28
246.016
647.323
658.236
381.264
772.038
494.835
637.625
15.0289
860.817
44.5561
45.042
1037.84
2159.04
301.33
62.3794
280.995
-9.56327
573.68
775.015
516.971
261.496
743.937
332.138
983.912
399.1
3216.35
504.431
697.609
113.909
732.428
527.292
433.15
485.048
47.193
218.511
827.233
127.875
395.35
303.104
173.112
811.175
82.0374
584.773
641.044
82.266
1012.21
445.179
1133.94
23.1548
166.856
394.424
767.964
1059.28
1014.77
423.567
2684.12
986.066
213.162
1542.1
114.846
1018.22
775.528
271.629
1244.92
719.316
225.366
150.534
269.489
288.01
15.7661
954.082
181.361
1705.23
42.605
18.6318
340.065
16.3721
882.721
279.856
39.8709
891.183
270.414
19.7911
1333.93
441.15
583.987
299.939
47.8526
107.692
2388.93
725.302
1359.66
619.686
748.208
304.284
192.62
1295.58
835.576
230.175
1197.11
775.656
2000.45
17.2023
295.71
304.21
298.873
96.1904
1299.6
22.671
113.742
1227.52
1545.05
166.769
260.798
94.8208
416.751
320.62
315.013
494.339
248.007
60.5433
11.9552
96.196
164.459
2126.9
279.749
62.6145
789.81
657.72
691.612
199.094
-0.238822
547.869
502.765
-49.5983
707.071
928.713
173.054
287.267
86.0917
160.977
161.304
731.552
1340.02
285.728
313.502
388.36
152.775
91.8196
167.694
601.603
-16.4135
1754.43
1407.17
602.103
677.143
1457.33
230.73
1761.21
496.465
-11.452
75.5235
377.029
71.0511
703.288
2.64437
414.607
1203.98
226.684
120.022
52.9164
172.175
654.691
62.4648
759.512
203.401
126.111
641.981
1128.56
1700.32
726.736
692.352
403.668
310.374
314.932
971.838
402.653
132.992
412.828
300.279
628.788
344.819
360.785
267.508
164.288
1233.82
133.587
427.892
258.363
592.425
357.612
1609.41
464.561
-8.54411
261.768
-2.19932
419.751
869.243
901.362
306.082
133.62
283.325
2310.56
141.068
323.11
1359.14
308.175
-9.44792
137.249
472.301
1479.28
392.195
2448.53
1509.17
165.968
251.499
527.155
72.6868
823.537
800.97
415.322
1225.73
1177.99
12.8474
413.295
282.917
283.517
378.552
36.5095
3.77574
513.947
1087.27
186.926
248.999
1164.32
1509.23
70.9567
166.095
673.01
520.655
172.001
128.263
516.849
201.137
375.71
686.521
514.613
733.121
-4.20575
136.926
53.2967
385.939
1367.84
302.816
347.81
657.704
1350.79
124.495
184.232
554.265
553.458
43.8771
269.442
72.9218
322.231
1754.99
173.433
234.956
61.8805
797.12
1312.47
129.826
326.636
1297.9
292.729
672.493
531.833
238.828
649.58
849.04
1037.43
1598.31
144.236
690.19
560.336
289.508
334.037
296.41
1439.81
49.331
168.408
1138.74
78.3758
668.628
676.33
455.005
2734.87
1072.86
246.116
714.892
43.2857
764.043
790.038
715.9
243.514
105.766
1330.89
291.598
92.5377
352.479
112.614
178.88
621.776
2140.99
594.652
619.988
723.226
1252.39
369.961
287.171
223.096
373.382
155.584
654.691
300.471
1327.35
60.9716
886.976
18.3389
293.176
551.72
275.576
229.708
36.6082
1066.28
890.609
831.187
627.803
806.751
1720.42
1158.1
555.031
69.0885
336.635
901.646
248.916
72.9257
717.439
161.511
328.475
718.538
1417.23
272.568
484.528
183.164
561.924
233.942
873.83
64.7197
1026.16
178.411
919.87
89.7622
1059.06
435.809
349.242
179.974
686.778
827.934
312.46
892.094
303.589
315.745
1086.99
946.328
918.6
520.509
193.714
112.112
1271.3
77.0771
275.325
-24.5705
403.75
779.219
-18.1289
434.029
305.834
824.131
37.6007
416.986
369.072
11.7224
92.4381
122.375
49.0671
95.4139
574.584
1087.47
71.9848
1420.98
572.418
181.707
463.337
392.653
1418.37
968.576
103.138
320.077
444.267
127.042
230.213
1251.47
40.1771
680.374
651.904
327.088
73.9586
567.438
635.347
276.415
245.468
175.149
2855.59
297.347
17.3226
1908.48
364.097
56.8273
1236.19
168.886
20.2798
104.534
209.733
681.952
-49.7736
9.70605
411.902
-5.00913
692.403
732.184
111.388
12.7903
148.612
675.005
466.479
49.8451
189.794
446.798
339.644
1465.44
1274.45
989.949
580.722
1572.38
626.58
397.923
1040.62
116.74
240.931
-10.87
514.966
823.537
1202.02
859.475
146.266
938.105
-17.1377
102.2
961.929
1119.79
1443.93
153.598
254.392
1.62209
1370.55
1081.08
12.4218
761.091
80.2499
1129.9
553.676
566.304
840.193
12.1173
809.779
943.953
1093.06
441.462
406.679
331.596
1440.1
104.925
367.62
1961.39
233.093
1137.71
1000.92
175.132
4253.06
512.25
622.763
360.318
420.502
1676.03
112.63
1361.98
955.315
87.4854
90.1376
132.635
342.787
216.893
831.977
175.148
1675.48
67.0776
16.98
1236.32
1459.5
3442.54
135.149
3.88283
444.82
52.5377
1180.7
833.013
4757.28
196.805
652.099
88.3886
368.939
127.964
-15.2503
145.48
606.862
496.214
310.887
124.515
14.5996
50.5597
185.468
176.523
1891.05
323.283
1901.13
510.986
920.347
304.307
208.176
850.412
474.945
58.7262
495.327
247.874
54.6662
732.946
674.106
500.865
146.526
602.757
951.274
229.244
72.0517
7.16805
286.136
54.5303
492.456
16.7578
1162.78
357.452
349.275
385.157
361.273
734.698
1541.97
-24.2495
10.85
1023.88
478.422
202.284
172.221
1673.76
858.411
220.337
299.579
511.553
425.946
1139.86
225.864
728.04
-1.84646
423.846
752.894
856.976
412.037
767.67
142.649
485.048
1448.49
217.015
171.818
1318.24
266.3
377.547
866.838
31.3647
388.63
774.963
332.351
1080.08
2597.97
827.011
244.003
762.448
1847.43
25.107
432.188
462.983
160.367
406.401
1041.11
603.983
453.952
944.52
202.707
140.074
571.338
266.723
237.749
137.984
365.663
1226.24
146.701
272.514
460.419
742.674
386.018
461.633
832.565
610.128
0.00665855
48.6116
807.7
298.685
146.348
77.6801
7.08225
1009.05
1560.79
649.036
365.067
57.5004
1434.43
142.611
470.224
1296.36
202.29
652.618
873.076
577.249
471.032
484.13
1554.12
210.897
231.058
246.553
-8.82765
713.722
295.701
853.522
186.685
208.11
523.936
938.636
381.436
2454.96
789.41
107.798
1095.36
318.515
735.087
768.675
268.519
116.797
282.287
3626.54
74.6277
314.43
265.955
1024.91
338.158
828.949
782.383
41.8425
1518.87
38.7793
502.729
229.692
749.633
432.795
542.423
751.478
526.916
1018.74
729.72
376.842
454.367
35.1932
-14.3624
13.6159
1057.68
954.218
1096.51
807.256
645.168
1552.08
289.788
311.714
193.951
299.392
913.231
386.399
391.516
825.708
1184.92
468.955
825.417
1011.92
556.68
171.182
54.9685
484.025
471.392
340.256
575.881
190.858
360.642
544.632
133.147
463.895
698.96
535.085
618.432
658.699
871.468
594.003
156.941
22.2368
572.195
524.481
143.968
1079.05
20.4519
46.644
2392.13
845.54
1611.3
855.186
1618.22
1068.83
2046.66
305.014
157.093
1027.55
1209.11
419.627
949.397
206.918
585.537
663.342
605.405
829.972
251.161
684.676
81.2054
772.631
431.583
637.557
394.097
209.599
454.996
87.0288
850.105
367.405
613.891
760.6
774.99
600.129
50.5902
520.019
629.714
82.3831
1627.14
457.58
488.65
300.378
587.188
684.254
1099.66
361.532
509.538
527.439
741.153
195.776
811.653
126.042
1071.15
2432.54
440.291
90.7733
378.539
1287.79
998.121
463.603
532.389
1117.11
433.753
953.486
15.6227
542.178
148.549
26.9477
431.654
211.303
916.908
392.028
190.463
515.987
53.396
227.178
621.438
1643.14
298.584
412.948
43.9407
271.385
1956.13
684.651
2785.97
557.239
51.1308
928.14
275.31
132.495
244.69
432.581
885.12
495.095
363.405
61.0895
427.801
3430.31
1130.5
311.923
207.944
1169.5
387.693
401.086
1833.48
755.764
3211.28
247.925
1290.41
107.364
346.405
452.472
73.8327
1084.28
648.156
45.511
740.684
1130.05
663.447
132.983
442.733
1157.69
1632.06
1055.63
216.123
1225.38
582.5
424.999
689.992
179.517
478.499
154.57
261.108
555.596
219.448
256.171
15.4719
392.736
897.684
1913.31
75.7808
363.546
26.54
188.524
355.042
1999.21
1031.54
480.391
510.319
-33.2358
0.710768
892.674
348.895
184.974
538.346
405.147
435.966
813.964
1214.81
889.429
650.908
802.754
43.9407
1362.12
963.831
794.945
638.302
667.681
454.294
326.526
1147.76
1536.82
1003.07
665.055
1548.02
613.461
977.009
191.67
270.867
680.834
128.487
446.57
117.769
642.403
2148.5
444.898
575.427
166.725
465.302
67.8943
197.679
1336.24
172.867
287.04
1748.25
386.663
2456.64
1001.93
970.353
190.992
919.119
661.881
1547.59
-0.977121
720.514
511.802
1011.42
564.573
1657.73
642.811
39.2413
555.542
31.8365
123.991
521.145
436.828
345.672
1858.01
223.587
838.205
454.235
770.86
2151.61
230.044
70.5227
79.3297
154.09
151.381
1216.88
71.8684
647.39
264.278
1438.93
666.772
80.0627
254.545
622.751
863.781
1063.71
201.039
855.013
901.508
528.248
78.7471
1372.44
100.327
210.444
571.965
553.392
693.108
368.139
937.777
872.594
726.867
630.687
337.865
693.832
287.708
1606.07
730.81
375.121
89.4741
1241.16
641.536
202.141
1151.85
2297.83
1159.63
26.0741
16.659
1182.87
1219.02
159.478
119.364
1220.5
1350.38
131.191
72.9744
-17.9225
14.9699
453.827
1215.1
479.915
1558.19
1369.53
529.117
155.866
453.71
246.91
722.831
758.305
1261.87
23.411
137.223
275.029
790.528
487.599
265.954
527.732
405.569
178.475
311.923
659.594
142.511
828.78
1232.9
177.72
559.924
78.7752
385.669
88.1945
584.314
858.857
322.555
62.8697
590.466
389.87
2096.08
666.764
314.882
424.466
59.0607
587.444
810.987
548.472
757.601
866.001
39.1887
107.681
964.289
576.718
757.821
4077.07
4319.43
303.177
205.758
248.688
317.357
648.025
358.691
1954.74
173.486
629.619
39.8888
311.523
87.1829
772.106
201.427
3.77574
500.829
265.636
292.96
1464.82
957.868
426.952
447.488
720.468
4.08385
567.449
240.494
637.365
32.9155
247.383
1315.48
1092.56
373.242
758.24
61.3852
712.706
871.277
846.323
17.6369
13.557
248.205
71.1369
238.088
146.62
607.234
-3.10645
1239.38
1098.72
306.474
686.283
365.986
743.602
1003.45
647.706
400.248
413.898
1156.23
219.799
339.634
660.647
673.692
230.538
-3.29503
56.5295
706.265
3.33461
1482.22
494.546
190.107
538.193
1128.8
-10.6313
323.212
298.159
184.956
525.218
224.07
156.366
69.3179
403.227
329.079
859.031
275.642
688.626
1082.14
94.3335
276.061
1018.12
1031.45
19.059
1032.14
258.063
444.643
1672.02
788.29
261.417
180.326
559.928
353.87
1355.51
813.686
518.953
319.711
129.824
795.432
369.113
67.5484
536.425
359.582
85.3834
2454.62
207.3
600.773
1302.41
656.457
487.685
38.4572
648.417
-33.7056
112.368
14.5115
134.681
825.117
135.538
473.881
485.603
940.446
189.118
1884.92
872.054
225.761
1207.08
404.222
821.897
841.462
1230.21
487.235
416.346
44.221
834.668
794.774
1029.71
1506.34
559.278
107.452
144.876
1248.63
121.355
1536.41
191.716
536.324
1247.96
3897.3
52.9873
2826.86
762.636
383.169
769.386
149.431
328.66
711.244
706.228
301.408
59.5486
89.0826
13.6667
310.271
294.603
24.066
1586.93
499.323
2135.31
1203.24
538.929
879.938
66.1258
22.4792
447.929
623.988
-25.7838
35.9148
795.997
183.407
155.216
208.701
790.139
90.5573
1861.68
721.405
1091.98
508.416
1127.86
591.228
2.48713
415.041
-6.19828
871.92
1001.81
549.108
426.231
121.792
49.0288
433.08
58.9394
318.177
787.681
212.267
373.65
2423.79
442.598
788.654
34.0746
117.903
658.917
703.288
1647.74
217.314
1047.68
37.9239
230.546
1156.81
32.4073
91.5324
196.375
102.021
2819.34
743.283
1000.84
753.104
34.7341
44.9106
418.45
778.713
423.529
216.42
1118.74
300.304
1395.7
131.713
376.359
20.4513
319.105
1022.14
230.949
191.983
993.177
360.263
520.752
95.6137
1413.69
234.774
821.891
699.569
374.411
146.999
429.905
402.203
882.774
195.975
132.788
341.013
467.07
253.901
352.352
385.982
743.523
1100.68
1956.27
8.67365
946.624
181.449
37.0678
412.132
483.301
182.12
756.73
371.677
246.376
747.935
808.202
375.87
608.957
1005.32
76.8141
397.605
137.924
474.293
1304.52
373.783
293.161
982.584
913.168
639.243
260.029
467.132
49.0742
653.357
218.314
251.541
72.3366
1811.89
1040.67
50.9411
425.25
628.932
785.747
113.214
1079.9
-1.04585
826.545
738.143
33.7695
545.974
454.525
532.609
768.91
962.868
446.849
296.847
908.201
46.9401
750.698
1758.87
601.508
468.944
190.257
575.329
274.516
498.529
920.091
441.011
110.312
123.909
773.654
704.486
410.213
122.15
158.903
1261.43
333.008
1711.5
614.7
117.952
284.835
17.9841
274.322
93.3751
736.849
466.479
14.2379
555.237
602.014
133.501
37.2425
104.984
259.242
1325.48
973.642
819.515
1218.52
1006.92
560.049
512.364
83.6118
415.24
1905.65
424.54
442.213
202.427
41.1537
133.512
343.262
353.717
2277.6
644.421
402.228
28.3313
771.908
256.354
757.734
285.755
594.692
42.1023
75.1448
572.888
71.6939
1406.96
234.819
1252.22
73.6021
40.1257
870.005
364.397
854.497
571.351
1491.79
1276.88
731.506
752.016
162.171
1179.34
814.395
564.468
413.872
353.797
259.443
118.81
370.344
474.227
262.098
1089.26
194.893
371.093
211.694
886.886
1417.1
775.382
829.515
609.292
794.269
449.362
220.977
25.1891
2877.03
1710.63
212.666
553.722
841.638
106.246
1202.69
791.197
147.297
579.857
452.088
1335.16
579.168
933.728
674.425
600.343
304.219
47.3999
42.5409
597.433
242.29
215.402
-15.1855
443.305
1068.35
1145.72
1161.98
125.159
76.3276
114.357
75.8901
739.772
267.362
701.357
-14.3075
205.738
573.133
2177.91
1031.26
330.61
467.372
535.382
1207.44
348.251
240.777
124.561
374.995
801.524
613.299
422.721
1964.03
1054.99
349.394
187.71
705.357
423.693
13.9619
111.376
572.22
212.267
459.857
84.9516
665.612
426.729
300.199
353.507
720.26
497.55
1149.92
246.958
27.0741
945.944
69.0122
49.2865
832.427
412.131
103.587
204.712
1035.31
1323.01
301.807
480.204
337.368
43.7241
457.82
586.957
45.5203
78.4139
240.702
1226.79
182.856
1021.09
851.827
354.131
81.1183
479.751
791.758
667.195
348.501
234.566
25.985
189.886
781.228
792.033
429.381
217.229
298.803
169.002
20.2218
624.961
1464.26
1132.81
-2.3331
16.5384
1987.07
185.874
419.036
1274.88
32.2976
42.0577
284.894
71.8351
841.971
585.257
248.427
868.235
473.842
188.879
630.43
560.075
237.133
996.936
296.636
643.233
332.612
39.383
507.796
630.139
40.7484
67.9943
1308.7
125.305
1837.76
723.61
115.779
738.219
291.306
1106.03
23.97
759.87
802.282
739.68
703.254
900.608
1465.53
117.952
269.109
63.39
206.708
37.8227
793.849
412.808
718.538
1835.15
1035.31
86.2891
527.055
593.84
246.144
626.559
883.201
523.866
445.204
738.756
1090.41
573.062
617.312
343.043
2658.43
49.2592
1027.96
549.092
225.79
408.574
479.685
365.896
127.744
372.458
783.108
1243.03
86.8123
7.23846
235.436
300.071
132.724
97.0379
983.722
352.117
839.917
14.5996
6.23398
75.8596
273.155
345.389
1454.62
845.386
350.027
-0.166731
578.588
41.1206
90.8146
162.189
1354.46
839.286
134.511
189.345
1262.73
170.146
174.823
1256.16
58.524
591.307
599.692
341.982
916.446
123.613
4.20123
496.146
374.561
259.226
483.251
458.45
31.4456
578.924
931.203
6.44842
242.09
655.53
2056.75
1010.99
571.772
103.553
23.5452
149.169
188.115
354.353
3051.15
1037.2
323.799
502.747
76.3777
760.543
2133.25
884.901
267.828
372.185
1402.31
1074.28
537.779
935.241
606.959
322.376
699.647
2166.94
30.9865
157.97
25.4133
914.919
1534.56
483.107
1220.84
263.113
1841.94
43.0365
557.131
1516.55
979.238
176.153
1155.33
1244.83
311.7
1997.34
466.435
186.359
285.194
554.331
311.707
415.066
15.6056
276.361
479.943
722.813
736.987
297.159
230.517
277.248
636.127
412.272
350.753
546.471
50.7702
323.146
870.128
882.522
342.199
71.728
551.414
525.567
46.7741
1167.63
94.1459
819.609
-25.2354
537.033
596.327
1007.95
1468.87
1576.91
79.8637
22.5773
179.108
614.423
460.147
505.931
358.48
832.076
709.299
86.2346
487.181
114.771
1107.09
730.628
778.915
565.633
835.42
490.842
1182.33
1202.1
686.244
633.041
1955.26
244.526
542.218
710.453
277.841
546.41
961.403
54.2338
373.757
877.366
124.806
566.122
1933.71
1010.46
798.189
439.651
455.912
561.116
892.494
88.9093
1266.79
339.288
724.031
158.423
3503.18
1222.43
1600.05
148.795
930.69
850.914
1474.02
2842.89
592.633
1056.08
860.187
643.707
136.834
592.129
993.708
125.081
153.421
302.253
60.5754
2799.6
884.224
541.192
1339.75
606.15
775.47
520.013
493.492
192.028
388.114
1423.96
34.0746
1021.2
932.53
1280.82
-37.5589
138.442
63.7546
802.616
21.6652
22.8632
157.964
460.723
428.759
26.981
555.876
530.449
584.438
591.332
121.747
216.051
853.128
1371.81
804.877
279.263
804.282
919.685
87.8291
323.956
769.544
581.563
675.438
1640.54
97.3406
998.276
300.395
663.094
942.615
855.693
-12.7575
91.3716
5.62886
791.674
582.812
481.938
726.381
478.595
33.8875
87.6671
925.46
677.099
288.948
9.20688
1039.35
217.905
660.5
181.707
789.064
289.049
569.477
209.932
484.151
808.343
58.6116
999.252
304.141
1725.61
38.6342
702.863
1037.43
1730.76
1126.85
213.634
981.039
567.87
106.746
830.664
680.594
385.577
4802.98
692.058
984.49
576.955
992.558
138.901
664.958
411.881
284.695
352.117
1756.83
1977.48
608.679
518.139
401.923
322.522
1824.76
813.824
287.789
389.812
-6.08123
2319.77
440.242
173.534
506.511
36.4355
326.01
73.5312
1372.46
431.656
439.047
647.554
51.148
150.3
1334.04
936.631
521.812
437.401
145.456
447.99
1391.63
1367.2
556.531
894.463
407.1
2402.54
229.538
-18.7131
1247.88
-6.96835
154.279
413.911
129.531
580.547
205.984
243.421
234.594
1993.03
377.56
1245.68
570.772
539.617
351.269
684.012
32.1622
185.074
149.597
1123.13
1122.4
581.474
1277.01
943.094
266.946
256.669
329.918
52.9164
235.894
1564.88
394.196
1661.42
901.8
167.335
664.892
578.034
475.292
729.1
396.5
542.606
1055.03
852.69
1397.08
972.668
541.529
607.651
54.6555
698.546
177.784
686.436
469.122
318.333
748.93
389.471
160.756
758.789
435.119
87.104
118.679
509.928
824.596
590.217
158.837
789.543
378.903
390.925
201.039
534.879
270.694
698.788
90.5969
291.101
1254.27
210.897
-8.82211
127.811
616.166
544.223
43.192
582.032
886.162
628.813
367.25
1211.07
1015.73
188.309
513.522
633.359
32.3122
3.26708
631.308
-13.3763
110.79
642.47
305.059
42.0557
369.527
1065.95
630.298
324.827
776.046
1033.67
34.5514
751.804
1258.62
121.985
503.093
981.597
373.746
433.539
1323.66
159.793
1293.82
221.758
495.072
10.9162
124.249
622.531
126.682
352.838
424.309
766.932
608.994
65.6287
583.476
540.352
476.528
229.638
791.404
833.136
791.23
743.602
642.083
1097.4
798.081
529.488
1306.76
1284.16
819.943
832.076
1871.22
800.534
575.086
-40.7015
1.61626
748.93
794.19
104.785
1086.75
1277.07
828.673
451.257
424.954
389.478
1030.57
255.992
1967.69
854.656
260.938
20.3759
2370.73
1074.48
605.944
272.741
510.294
757.497
618.984
520.694
179.509
694.226
269.144
72.2862
438.26
1091.71
11.1774
843.863
883.113
1284.71
166.782
34.6354
13.1461
54.2721
30.4382
1463.95
692.923
353.947
750.154
267.734
829.515
37.0678
447.694
686.734
261.976
504.737
1164.67
277.544
417.341
765.098
9.2562
450.594
397.279
513.035
376.359
347.263
94.0447
921.877
214.157
182.555
212.598
237.768
199.272
277.877
461.568
100.376
246.045
840.403
1340.7
901.514
1572.07
14.1194
612.753
231.044
1501.55
55.3238
639.047
804.877
309.249
37.9344
508.179
385.577
132.807
-6.96835
115.934
1119.99
708.617
496.293
518.953
984.711
315.179
208.633
34.6301
55.8938
425.754
150.699
1518.18
518.693
961.229
87.5826
528.378
31.3647
502.948
136.49
67.0449
153.787
380.041
124.329
297.861
87.8882
363.785
270
830.877
651.302
826.997
450.204
508.774
312.997
477.811
131.638
1207.21
132.578
280.852
1341.13
435.004
200.19
1064.31
211.562
225.714
78.3179
695.89
705.546
682.773
167.665
204.455
312.51
271.411
845.765
224.133
328.475
319.03
323.168
828.098
1100.11
386.678
45.4931
523.413
62.8946
974.889
417.196
468.605
366.444
61.7772
420.693
455.426
667.092
457.725
27.6299
378.309
144.831
-31.2538
1598.32
233.923
376.274
174.125
459.482
648.034
1411.78
497.524
304.212
414.351
1282.34
279.122
-26.696
656.484
269.111
950.665
1509.39
2588.91
7.41867
462.976
581.403
989.543
32.4797
1427.17
197.325
314.546
971.588
613.972
24.4513
546.425
18.4696
524.672
587.011
134.035
214.546
181.709
37.0223
251.686
212.111
725.1
177.282
257.261
218.162
903.738
1966.72
447.824
955.535
1713.9
581.509
753.749
465.311
325.791
170.138
836.905
1049.21
1393.43
22.9167
58.9983
528.514
1017.54
422.118
37.7889
8.02417
673.395
85.9492
19.918
266.338
625.775
856.241
1989.28
-12.5054
587.456
32.0413
784.658
249.257
292.24
997.821
331.687
195.206
651.418
274.457
147.637
-4.055
380.072
642.578
123.37
-2.49278
286.918
125.096
177.478
1033.1
88.4296
220.681
277.034
197.338
380.272
267.237
718.281
453.962
147.005
1259.29
1396.26
512.262
557.218
1168.06
122.816
537.033
-10.7017
533.812
436.256
495.575
1040.85
465.921
491.094
649.428
109.229
67.8943
1441.15
118.094
135.386
5.37022
1003.15
296.708
1536.04
198.871
215.104
386.884
466.978
302.336
1080.36
1203.76
347.575
1797.41
-25.876
220.209
386.881
687.663
698.067
300.031
61.0775
245.409
1006.9
39.0485
29.6212
439.966
678.89
682.501
167.911
138.603
558.233
339.848
289.227
523.866
760.047
103.448
99.8682
265.716
1368.81
454.677
144.392
192.758
563.196
112.434
326.115
2005.17
598.28
133.366
374.332
575.086
-8.84242
273.356
951.612
1900.14
181.577
1563.8
646.16
1025.73
291.377
753.988
280.651
738.054
604.01
79.8302
1312.62
845.126
665.736
5.38338
54.8635
529.537
645.053
296.847
100.478
877.151
1457.22
1697.03
950.685
305.901
336.434
335.448
103.976
432.937
211.694
500.829
618.749
385.577
15.5978
421.407
330.056
359.486
670.708
105.283
30.5968
711.168
113.057
299.275
740.736
240.441
555.065
781.322
334.703
27.0072
73.9168
562.142
255.316
127.198
791.857
460.197
497.17
759.741
222.293
30.0735
1869.52
813.074
94.7042
176.696
51.0277
119.042
2006.15
937.061
1715.22
142.737
177.555
427.815
1353.68
268.212
106.408
389.598
270.692
2376.93
55.2208
434.966
184.715
563.038
1358.68
249.022
17.958
35.4767
801.793
1138.99
898.933
392.803
521.461
643.184
192.581
504.472
173.596
163.663
213.185
230.182
1264.83
969.406
41.9998
804.413
681.114
140.637
878.698
1.91042
2702.92
641.932
2365.62
1052.4
343.329
1006.08
33.3314
38.2254
350.666
1194.81
68.1323
444.218
76.3276
14.0831
726.125
321.855
181.155
165.603
314.434
550.644
323.019
1490.48
451.236
322.177
395.22
266.944
1220.35
331.317
366.34
162.043
401.232
-15.5686
9.84975
160.352
1451.24
1386.96
132.292
429.684
421.534
129.004
985.395
694.95
467.203
288.948
1027.76
736.69
153.25
869.4
382.201
1106.56
298.996
1637.03
54.0315
395.006
591.816
57.2724
492.583
231.982
1726.84
675.408
507.96
200.254
516.369
890.114
467.176
1148.84
773.954
505.088
36.4685
258.137
705.893
1115.53
527.298
249.779
712.75
164.66
79.8882
1490.1
848.538
1411.01
288.005
281.654
678.348
267.237
378.922
1193.32
414.288
502.859
1262.74
984.658
1172.41
909.436
2416.11
203.227
447.824
573.546
712.843
1519.55
880.39
1195.27
927.776
67.8408
9.91301
700.604
-0.401803
81.4066
358.691
76.9252
220.337
78.6438
439.065
127.864
34.6354
689.684
1034
717.515
229.164
1316.2
201.702
582.421
-24.5705
1198.35
962.877
229.248
360.003
349.633
1025.09
80.2566
283.545
1327.18
934.404
693.918
1599.35
1647.74
1022.19
490.928
504.16
613.44
602.123
242.805
122.357
2150.19
68.0016
204.158
1393.46
206.282
221.806
1072.84
621.786
138.172
622.155
-2.78349
127.361
873.768
612.568
358.475
999.483
2733.85
445.82
707.349
1574.55
411.032
525.635
32.4722
198.075
427.766
495.81
676.545
192.915
2353.8
80.888
484.627
223.168
384.354
874.861
677.657
79.2243
521.429
1242.43
457.354
883.736
789.356
240.423
633.138
190.102
295.381
38.5531
561.949
408.479
802.634
178.464
861.172
1593.86
298.004
1336.13
6.0753
509.287
1528.91
592.766
648.263
68.2946
326.53
168.427
399.818
208.642
414.684
169.214
242.805
1040.48
357.225
54.4364
406.401
1803.85
346.635
19.1686
257.723
43.0939
295.131
1210.67
1180.41
242.282
538.462
693.147
960.699
7.71658
734.299
475.599
676.375
27.0631
926.124
409.443
532.848
45.8504
434.207
2137.49
642.691
1441.97
1678.41
166.946
1774.91
1447.28
686.527
757.309
582.368
980.626
287.914
371.481
1661.84
499.062
384.525
793.243
67.9049
55.1761
1417.24
365.479
1389.3
60.5183
883.736
397.676
126.105
280.813
166.39
410.149
1185.41
341.613
917.321
1066.37
1376.02
322.647
239.399
880.559
48.3166
495.433
127.677
648.905
150.534
805.472
452.424
25.4823
1344.48
125.644
985.52
527.233
11.7599
817.641
248.856
226.647
878.744
183.387
632.561
324.747
28.5389
1614.55
183.649
1563
661.47
1793
744.532
407.278
16.6088
539.034
726.975
146.513
551.587
814.242
21.2278
15.1747
850.008
423.546
620.202
1736.2
828.64
166.035
895.974
133.902
608.004
448.532
935.732
232.882
891.596
807.394
77.3975
247.213
1398.82
487.696
387.854
105.03
976.831
50.361
903.336
456.04
1269.26
628.863
628.187
1123.11
67.1695
872.262
189.369
-0.802337
779.34
313.97
266.651
1687.09
244.604
1213.42
734.661
409
206.625
755.857
633.058
1061.06
131.021
106.323
67.3576
535.128
377.661
271.444
685.592
636.761
910.861
436.269
416.156
774.525
959.329
275.704
349.602
148.186
802.766
299.914
448.772
2926.89
609.11
961.361
1192.87
519.978
668.412
510.202
930.222
205.738
586.251
-29.3058
0.240352
255.093
593.744
35.1937
1099.91
661.152
2.48585
221.749
392.958
212.543
1117.13
145.754
252.832
150.364
710.353
1331.21
521.506
480.762
442.828
224.064
124.063
1565.39
1232.84
698.625
295.05
283.728
544.632
1261.33
659.4
1224.77
125.495
2759.16
236.123
178.064
796.402
1002.93
1052.97
540.336
299.154
459.367
153.511
957.44
1239.37
0.896945
369.804
270.048
214.942
1044.33
1288.54
449.657
482.549
361.061
1070.27
396.519
692.008
1066.95
2164.17
625.342
1010.9
31.4356
691.364
687.284
1114.96
777.819
390.248
145.938
930.052
248.378
268.54
783.734
659.277
0.535231
277.246
936.84
333.8
135.958
31.923
842.926
45.9534
644.669
699.929
770.269
141.008
2483.67
728.754
340.383
1185.95
509.583
1217.1
801.641
627.057
1052.12
1048.04
817.921
335.9
774.61
686.424
19.7421
609.62
1230.44
757.497
83.0016
1142.78
1281.14
194.991
1337.81
718.768
445.961
41.7629
317.145
484.485
164.908
351.353
766.946
506.305
1457.77
24.9682
515.11
46.5167
310.681
545.146
325.04
197.113
245.11
221.752
21.4876
980.319
499.8
536.801
579.39
396.843
229.197
392.021
589.576
82.9724
881.254
222.775
261.116
648.942
812.472
182.333
390.856
322.714
952.568
203.976
-7.89807
222.293
417.114
1472.74
450.752
785.224
165.82
807.75
239.399
1021.89
307.952
854.316
67.1314
1418.25
163.87
92.165
91.4363
1076.33
40.2523
574.337
159.478
602.055
1826.4
1034.37
1267.69
334.999
369.752
127.273
628.326
330.274
730.808
575.42
2356.14
119.701
347.344
473.266
1113.57
1471.68
164.621
357.545
428.109
353.069
968.171
901.514
709.469
182.785
1859.01
901.959
59.0719
329.826
450.678
35.5315
282.503
221.668
156.153
1268.48
177.34
483.729
410.086
657.384
2492.34
563.635
2152.97
186.093
665.635
217.228
503.369
128.207
594.001
16.9486
607.64
434.545
482.277
268.54
47.9021
247.919
683.737
158.166
554.002
333.672
952.454
232.375
1005.4
1373.72
194.827
295.621
281.638
1066.09
44.2809
659.892
781.151
14.579
3.54051
834.295
818.574
710.883
1005.4
444.16
500.262
4061.08
1199.71
1262.09
169.227
280.946
405.237
171.368
663.342
659.753
187.849
153.71
729.653
1181.18
458.274
36.1555
559.014
531.938
1114.67
846.026
1111.05
364.57
364.102
88.509
356.063
1128.64
336.851
597.575
127.964
1550.46
942.397
1097.51
-0.20762
815.831
896.417
531.659
280.292
968.778
476.574
1653.27
336.577
765.132
139.451
62.2827
829.165
13.0409
18.8227
1542.8
2421.05
215.554
660.673
478.435
441.456
547.77
248.954
623.662
514.316
668.32
145.375
10.3712
65.5253
24.8963
172.842
417.019
13.1088
88.5342
1185.8
-20.8667
392.208
649.032
357.689
512.797
382.102
1614.4
790.463
161.781
532.848
246.918
460.692
697.713
999.219
715.73
606.443
384.954
275.926
88.0035
421.747
151.561
229.638
96.1256
349.627
227.584
465.921
515.457
1476.7
8.0297
1083.64
336.36
1585.49
993.179
777.485
156.075
405.404
367.059
104.251
1124.66
25.902
478.223
880.418
763.357
165.815
77.7096
1154.61
1206.44
616.24
146.738
1155.54
967.532
632.331
989.429
67.5484
146.62
518.878
386.094
765.135
3321.85
287.28
846.254
1235.38
118.888
332.863
101.288
2.94579
2103.7
1089.37
733.188
1260.35
58.0864
930.93
334.112
2198.88
440.148
513.714
247.042
649.887
408.384
325.88
333.191
694.016
1129.6
103.634
358.288
655.76
1179.91
1874.58
27.0651
234.34
328.404
296.618
943.657
814.395
45.352
418.459
207.724
325.686
257.491
748.905
766.222
1765.9
622.618
400.078
35.6349
58.0203
597.343
314.214
195.359
1365.01
263.547
626.158
365.108
314.43
443.991
607.533
983.492
1309
617.181
90.1374
618.921
121.821
-6.67809
763.048
614.465
323.447
1626.6
941.304
1253.62
-9.6772
1135.32
559.906
601.349
482.254
318.91
850.268
165.407
511.292
202.236
771.361
328.732
641.369
811.553
895.84
647.068
727.686
521.365
651.781
1031.38
27.9957
174.095
471.416
1140.1
151.863
70.8109
20.1056
501.237
1078.98
246.747
31.45
473.881
333.249
717.56
501.857
8.10804
422.278
776.046
396.726
143.485
191.161
2141.94
456.216
105.656
1220.17
761.041
336.301
134.519
44.5186
137.368
56.7355
373.709
90.7834
732.682
695.361
1349.77
833.721
571.627
1155.07
1276.75
1381.73
485.758
482.178
327.56
628.965
50.6883
1148
667.595
1061.7
1944.31
213.671
832.01
58.4036
349.104
795.209
704.391
810.774
170.76
265.782
299.688
428.768
898.289
701.798
590.513
156.845
1066.82
119.123
54.3546
697.13
470.694
1200.52
850.98
320.137
302.066
355.318
710.785
381.264
44.9
533.87
763.746
435.332
706.897
127.979
190.858
44.5758
995.951
121.903
12.3161
505.727
786.235
90.4886
641.359
128.412
425.403
337.785
911.104
179.429
292.102
272.267
134.236
1598.37
907.384
367.499
524.162
946.883
456.454
429.168
1160.87
719.619
952.329
240.998
804.683
449.93
396.888
23.2953
307.92
811.968
13.8292
468.835
753.046
292.915
1119.16
477.723
2582.98
793.5
1053.66
1004.42
1578.41
1109.21
86.2434
1104.45
1396.69
846.205
740.804
696.329
811.845
186.277
703.928
196.865
775.592
180.911
936.966
274.042
45.9534
52.4642
480.663
539.759
2653.6
211.518
725.792
819.572
316.938
434.37
247.214
814.171
148.948
99.9386
1251.42
7.16805
832.646
12.955
220.385
64.2317
83.2292
491.834
1591.16
325.849
763.387
650.922
587.098
765.669
532.609
176.705
743.602
458.094
456.142
330.989
818.696
2056.85
806.382
1037.33
254.863
470.418
281.563
432.428
531.983
337.86
902.031
1330.33
554.944
771.78
72.6751
462.731
1112.15
-3.13635
683.057
47.4647
1451.4
15.1747
559.77
486.44
753.381
89.841
954.718
552.093
131.893
449.946
641.774
293.161
189.854
810.094
62.555
676.856
1838.65
1240.17
718.95
1191.45
493.44
320.807
1416.63
278.481
334.022
1407.18
877.684
577.728
1453.4
737.558
474.513
1423.99
1035.96
932.233
628.965
155.636
677.61
80.3138
1112.32
424.072
67.8943
1114.17
1015.73
419.715
384.637
239.399
445.331
350.115
31.6963
1084.88
375.149
53.955
432.333
1305.41
1688.54
313.53
352.666
1217.39
440.919
1747.4
660.11
127.519
569.477
725.3
444.774
360.369
77.2111
343.497
164.516
2407.12
647.706
401.139
316.446
491.539
1458.01
371.967
102.998
412.748
493.187
273.133
492.627
386.663
854.316
972.305
112.281
419.583
703.601
1351.54
1095.94
390.418
75.8596
586.007
78.7174
18.7181
1919.35
1425.41
225.042
897.848
214.487
428.094
300.481
903.919
416.361
372.381
995.478
120.559
302.647
359.069
192.611
538.464
735.471
145.781
883.792
111.212
1145.53
918.877
1131.76
822.152
25.3487
1107.11
381.981
1095.02
438.368
326.858
422.103
852.782
183.42
33.7695
101.841
755.869
300.366
810.145
467.017
1996.42
235.731
1376.39
821.585
241.843
10.4421
677.071
332.138
634.41
1205.93
798.38
802.025
168.185
722.043
680.028
173.591
463.115
262.206
575.131
926.615
3634.15
835.441
1646.04
178.933
326.701
297.648
586.419
259.741
141.325
808.161
45.8058
455.32
1064.51
300.471
277.877
1620.19
45.352
1074.38
325.791
559.293
191.899
614.627
440.939
1344.68
1270.61
1276.27
157.346
159.603
1103.34
599.449
540.259
246.108
1542.1
181.088
701.121
468.103
2477.31
995.955
1050.37
866.691
215.059
426.959
362.465
1222.33
407.501
479.843
452.093
384.825
521.506
893.057
1040.65
345.879
110.944
1372.36
194.606
226.041
458.875
124.689
236.065
2196.94
465.196
751.491
611.848
1577.99
198.959
366.836
356.678
204.015
688.003
415.629
408.339
969.718
22.8245
1322.7
1267.48
361.236
824.261
941.295
495.192
295.057
1178.87
84.7756
298.013
667.788
547.743
703.323
701.951
532.609
348.279
303.197
388.676
582.113
495.754
273.547
663.41
520.019
451.957
-4.00011
1269.35
370.807
887.611
305.693
200.112
11.0815
382.102
962.877
491.617
718.38
684.216
31.283
394.61
899.529
1660.98
1321.56
175.999
334.703
414.682
52.9123
856.53
1332.5
557.239
429.782
570.718
804.349
799.929
711.743
394.376
165.662
1670.86
1062.32
68.4673
64.2517
242.73
571.581
73.9908
339.234
479.685
858.63
981.53
200.273
575.866
162.786
585.886
502.47
488.796
48.3122
78.5479
155.34
746.775
1246.44
816.634
65.9337
15.8207
131.107
82.5409
1002.39
111.085
1766.37
26.7851
501.426
824.292
939.729
756.402
103.007
986.187
86.1974
1220.92
648.88
480.068
1210.17
365.971
315.448
1.61626
674.884
411.247
543.815
7.10337
23.1006
411.317
450.389
1378.98
307.908
297.813
1624.06
588.97
105.386
1327.67
252.921
515.45
39.798
192.79
204.31
139.323
500.924
783.734
2.41675
102.777
270.687
785.978
329.114
1728.89
890.609
47.8275
801.128
200.553
1186.21
3482.62
923.657
182.962
909.142
31.5242
276.314
479.368
630.298
874.212
1098.82
443.152
294.411
460.203
963.277
89.841
27.0551
968.433
371.626
332.051
805.685
137.32
666.064
28.9392
560.268
532.677
104.709
382.346
1269.29
1085.46
554.322
2034.18
286.011
2486.97
239.078
1581.44
250.252
663.352
594.612
555.151
132.16
736.498
54.801
327.481
790.604
648.955
446.633
578.829
201.702
723.055
706.109
440.243
777.53
87.0333
446.363
571.131
783.031
394.115
69.177
850.071
1035
1666.82
1321.66
300.679
580.722
907.69
53.0944
448.417
418.465
388.982
877.437
1263.86
469.588
633.163
340.207
58.029
1427.14
7.48664
371.093
181.709
1868.9
834.267
3.49616
720.247
893.672
293.532
322.56
696.694
183.33
88.4225
46.097
1413.56
639.827
64.1567
724.218
515.291
913.113
192.79
26.2733
1404.32
1336.83
1801.49
218.393
2176.84
1171.67
186.354
43.8476
378.65
19.8124
710
222.141
822.648
289.034
192.131
2.77629
269.79
770.694
200.273
1031.26
956.014
284.141
146.779
383.084
673.519
730.775
226.161
436.593
1169.78
366.859
174.408
774.812
27.1514
609.252
733.851
1174.95
290.35
2029.25
614.254
388.642
304.217
226.296
419.233
798.701
191.4
265.799
248.875
404.203
1312.62
959.098
946.237
454.9
830.102
840.441
1181.68
984.583
1020.47
430.74
680.834
676.912
886.136
235.731
25.107
3661.2
103.162
297.174
813.074
392.681
37.4143
112.977
918.72
1258.4
290.508
301.649
60.4232
393.073
201.986
89.7476
461.846
678.748
271.347
626.55
160.193
279.849
96.4502
280.534
963.749
306.291
23.1972
813.515
36.4506
387.518
542.412
427.906
110.888
150.112
492.413
436.643
273.093
309.406
289.125
670.013
797.061
2.28893
966.698
435.392
184.937
414.005
180.739
551.057
766.936
147.812
447.938
1477.41
935.675
53.0221
718.818
321.008
72.7917
709.141
1687.81
144.392
693.133
2107.45
781.419
797.012
1030.66
784.906
412.855
252.244
765.132
703.545
308.175
11.1668
178.479
702.811
66.1079
1490.88
731.434
1317.07
1398.88
269.954
555.257
442.708
322.33
2427.22
576.731
796.226
418.522
1523.36
66.7697
532.455
702.44
947.864
426.239
157.757
127.044
276.385
1786.6
162.043
1186.47
889.605
523.344
300.907
76.8434
1263.01
145.718
1826.89
1286.17
20.4513
454.643
1175.55
795.374
399.615
1212.44
150.007
783.396
242.396
525.359
296.618
1352.25
1360.17
1982.85
1026.19
608.198
151.732
60.5036
700.928
339.13
1295.29
379.954
395.17
363.234
565.554
1654.64
188.822
992.927
942.997
56.0585
59.2155
21.1282
399.946
1076.15
163.872
779.694
886.876
1027.02
418.558
364.117
62.8946
1081.71
585.251
608.67
355.02
223.758
672.069
1452.49
14.1902
470.12
776.291
34.7091
472.255
744.906
697.18
691.455
633.742
469.044
769.544
330.056
443.819
571.177
594.905
194.51
632.172
513.676
289.086
903.307
89.841
1408.24
369.168
686.211
-12.001
146.886
543.634
844.79
211.956
752.816
322.829
298.325
529.669
269.406
185.204
165.479
190.4
697.075
1220.1
365.204
724.031
862.691
399.692
417.044
650.849
731.428
689.359
213.242
729.833
117.345
786.305
87.208
570.144
254.863
548.13
292.382
543.403
204.726
26.5445
442.028
15.5204
137.412
423.281
803.515
609.632
41.5708
1006.21
4513.87
161.683
651.071
43.542
979.091
1291.31
51.0424
87.8423
179.947
1456.79
56.8426
25.3643
898.226
928.037
959.12
176.984
1393.43
290.413
678.402
681.188
43.1311
893.854
106.341
798.957
698.568
1209.11
1347.29
30.7554
1329.54
1316.04
24.124
261.137
420.792
741.307
601.95
57.7992
1549.45
704.737
748.824
283.985
288.539
624.597
841.446
221.167
1918.97
30.4382
298.284
76.3557
1480.26
594.607
26.8422
269.169
243.849
288.193
198.443
304.425
263.85
118.963
266.73
586.765
61.2681
395.435
1126.2
513.035
269.537
954.461
1490.22
558.048
1699.61
226.263
11.1356
422.524
1022.39
211.275
30.9584
438.236
854.258
400.629
1002.69
2026.41
1896.26
214.465
306.217
287.885
397.391
29.9754
19.6429
1244.3
220.656
177.407
-18.2847
1728.57
121.405
730.551
57.6825
785.071
908.714
480.097
272.351
777.161
151.34
557.158
1377.78
226.007
1998.27
185.971
1350.16
1742.96
1925.11
1037.99
78.7471
420.411
500.891
38.4828
83.0071
274.664
58.4705
894.472
288.204
1328.8
1665.24
130.311
33.6662
90.3831
366.419
987.623
845.231
455.851
47.3796
23.0941
349.754
1107.79
503.789
1071.8
123.481
210.722
665.629
842.937
963.882
534.722
25.2357
1098.76
1196
717.013
47.3651
1078.36
335.896
838.536
494.835
780.054
584.745
120.582
279.751
71.7627
60.3445
313.512
114.021
1052.82
34.4773
222.141
1581.64
1244.91
244.057
420.767
687.773
1406.45
744.032
88.0053
787.561
760.619
2987.79
623.806
184.836
1365.74
1334.68
672.626
1071.21
390.576
839.618
212.411
324.588
124.231
509.449
505.596
77.9896
213.732
713.146
71.748
184.634
450.703
230.475
132.149
1037.22
1389.14
1516.8
351.915
612.488
990.186
414.409
529.089
400.843
829.163
61.4513
19.3537
105.509
20.4513
918.806
227.532
1360.49
976.47
950.594
710.307
71.8351
786.235
399.724
615.744
615.068
72.7917
418.738
920.911
420.944
449.864
156.619
32.86
291.382
127.464
97.9045
972.948
241.497
1023.46
436.244
247.214
509.538
22.8245
675.276
1683.78
201.581
163.05
906.934
248.195
1468.51
1092.12
66.7117
467.081
499.33
1798.86
1105.74
364.211
1376.19
1563.49
159.838
798.055
757.944
932.564
112.532
96.6491
209.022
637.61
753.365
945.432
438.456
343.407
1787.38
599.449
508.4
465.374
520.733
881.031
46.5167
458.983
16.659
87.0333
396.909
399.789
271.922
1324.39
99.8049
95.584
34.294
90.7834
1851.5
318.673
995.572
97.4878
767.135
328.582
362.696
216.568
1769.66
65.2954
81.4066
172.503
339.739
347.13
261.471
1105.69
972.948
479.28
1.62209
64.3236
531.977
1694.38
157.008
2023.83
1802.64
1458.36
1009.66
138.353
200.866
122.934
45.7479
26.1593
417.999
615.136
650.943
909.924
116.74
212.82
1347.83
466.241
651.454
24.4513
1436.54
590.864
501.352
279.226
315.745
262.397
1025.04
757.43
625.686
256.412
505.584
760.708
614.486
246.329
329.443
1604.81
38.3783
180.093
985.183
116.199
254.414
252.671
360.382
155.889
490.842
248.496
69.8539
384.954
1464.47
354.281
230.953
436.694
188.048
1333.08
587.584
866.367
111.62
99.6999
575.881
987.231
1500.07
88.8252
246.656
163.132
32.9309
1024.84
235.259
232.375
708.85
1737.57
29.504
349.182
20.3569
923.218
717.988
1630.27
42.8959
45.8038
287.068
53.955
759.609
317.614
605.936
518.115
193.211
1004.98
446.034
1776.5
381.254
74.9401
79.0139
1504.12
2163.38
303.753
311.265
495.597
325.673
338.138
905.804
1010.69
90.4526
68.1771
291.099
614.88
428.695
385.499
250.797
783.92
2091.8
783.196
714.533
399.946
650.739
39.2778
1055.54
865.58
436.694
527.233
242.27
207.198
352.028
872.913
321.287
1510.23
866.819
84.266
498.93
887.409
476.003
329.863
851.134
456.791
268.677
-4.15725
239.549
553.529
510.475
1212.86
731.759
433.091
494.294
578.758
774.55
1055.44
51.3701
1204.95
303.681
860.639
1275.01
2495
617.083
952.574
508.922
472.639
214.186
608.019
1600.67
1007.4
242.42
236.196
120.81
7.09267
665.332
892.983
678.377
448.866
1252.74
1017.13
552.22
103.53
645.364
295.771
1955.33
34.8905
-23.8393
786.008
-4.14103
1111.93
2187.93
1993.43
153.68
650.187
842.274
376.665
465.886
546.899
1289.92
273.45
418.43
336.228
808.551
223.096
1212.28
993.291
808.364
132.186
28.6592
523.407
675.199
507.757
670.723
616.297
595.08
584.642
560.879
630.114
1185.39
457.263
152.702
164.945
217.316
882.993
231.903
3.49616
-32.1169
664.597
468.182
680.078
649.253
212.381
853.597
148.664
121.996
273.038
1265.11
668.927
592.182
816.336
823.423
811.012
1062.27
579.647
1046.07
968.138
750.14
150.364
1456.07
361.777
313.412
1157.93
1039.23
390.354
1490.93
137.181
214.388
346.791
420.792
116.125
686.884
30.8873
648.351
332.017
744.61
322.082
501.553
254.459
1364.16
547.02
325.04
824.925
276.969
1291.84
70.2374
421.847
621.614
474.618
2047.54
408.432
499.32
222.991
19.0438
237.25
288.761
1967.94
1284.58
6.42872
150.423
667.878
832.704
519.435
490.539
188.723
228.177
683.706
774.55
39.6968
87.9177
426.532
58.6095
516.138
665.732
557.426
86.6496
389.567
446.064
926.43
407.188
726.265
1176.09
384.726
127.14
311.917
770.985
51.7527
620.404
250.323
63.4472
380.368
1664.7
28.5389
287.708
654.951
952.053
56.1462
961.849
424.932
1370.47
1543.97
36.7846
476.233
168.503
1557.14
57.0482
322.951
1110.34
527.226
75.8355
741.554
808.202
917.475
381.254
339.183
871.113
384.744
1522.08
524.575
239.126
281.623
547.998
1479.08
502.172
46.9337
335.9
443.915
104.984
381.077
589.077
782.001
675.665
199.199
1339.13
1233.51
292.057
112.042
235.08
480.505
533.236
409.08
763.173
221.13
2827.99
2391.76
609.379
232.132
72.7124
897.082
1389.46
569.898
188.857
1032.44
646.054
1069.08
1297.87
196.282
300.549
780.585
121.393
198.715
312.406
79.3509
2063.23
9.1774
780.637
33.8679
1119.48
440.469
786.104
662.91
494.744
289.508
20.6423
43.5566
688.09
238.612
177.778
567.145
16.5316
14.579
134.77
1342.66
230.846
246.114
160.168
1482.57
1836.01
521.47
706.409
-2.92996
1026.97
446.331
690.774
499.21
678.566
55.1913
-57.4659
268.469
398.8
439.045
718.206
120.768
67.3888
970.848
445.789
463.536
628.433
465.284
279.61
259.164
70.9176
338.154
2294.6
1221.98
478.959
63.4472
420.219
428.263
105.85
475.529
250.793
122.494
787.348
741.413
605.925
23.0123
619.171
340.479
399.72
969.37
969.501
263.143
395.61
1637.44
556.489
313.667
2181.12
928.178
521.992
4132.86
1500.3
1280.36
11.7871
350.049
107.566
568.995
253.087
1837.66
80.3138
328.962
598.803
-43.1131
-31.8315
226.51
227.29
90.5605
3307.03
581.181
224.553
329.422
57.8884
4.08385
99.9373
1073.78
660.032
286.275
687.902
651.245
98.2743
203.897
1875.34
442.462
254.706
580.462
233.244
531.38
974.02
90.6534
59.5486
1321.28
142.04
1077.7
569.154
432.515
568.914
583.835
445.13
37.4717
1055.13
691.984
463.202
263.991
1625.34
733.365
494.974
1899.89
61.6366
192.636
28.7228
546.25
645.552
2891.87
1056.4
1289.84
645.735
379.38
287.85
225.596
1428.19
189.451
883.529
12.7044
791.486
75.5358
158.04
491.324
157.608
670.357
305.962
266.466
107.238
396.55
616.109
607.758
232.726
1020.01
399.946
275.926
347.53
32.3017
102.835
-7.45991
716.514
410.936
58.6443
637.725
1067.82
626.76
310.374
851.898
912.603
667.701
626.914
1934.03
20.6423
326.615
699.632
91.5714
628.99
721.18
1939.24
706.36
820.633
72.0407
169.002
103.685
718.664
1476.95
67.1382
58.4374
460.857
782.256
150.364
431.863
757.205
79.1534
573.501
1314.36
54.9685
248.378
1077.7
1206.34
591.811
30.6252
922.576
136.692
1154.23
403.14
357.144
175.891
265.244
755.182
401.584
1744.75
1020.39
142.457
633.359
485.839
952.711
1035.95
1242.17
661.786
72.3719
973.242
214.418
826.256
542.431
510.082
1121.59
277.975
113.317
511.044
353.381
1278.12
1697.79
310.039
228.613
356.376
717.011
767.908
1028.53
494.59
64.8377
617.081
109.134
1731.56
47.2942
1066.38
619.083
984.505
1734.51
129.685
1490.43
1744.46
618.04
317.461
70.4933
1155.43
744.538
959.95
2295.72
289.508
1446.81
76.7609
112.752
479.509
425.941
1327.44
625.603
38.9419
867.53
70.7555
1037.9
487.094
806.968
548.056
906.97
725.346
549.544
498.263
-28.0746
907.69
564.609
1410.3
429.709
1340.33
826.166
875.724
963.155
-7.6892
521.206
307.482
342.683
292.287
755.677
634.41
1428.94
463.859
338.193
310.611
1181.35
707.988
112.112
1040.79
161.41
1717.17
347.476
162.718
218.942
206.083
432.452
154.617
42.0524
298.795
1047.91
96.9924
738.943
184
46.097
783.873
375.584
1246.69
598.655
1047.53
459.589
793.351
382.825
799.354
229.184
1088.01
435.158
903.003
60.7142
1081.42
589.529
2040.92
587.453
1114.56
336.848
8.65361
259.351
740.145
355.471
773.664
118.026
526.289
155.09
233.207
712.026
171.454
147.823
113.535
522.098
1216.18
381.85
213.315
645.957
464.345
1107.41
180.77
801.606
545.974
566.484
298.978
855.122
2384.86
518.064
1878.56
814.498
253.087
284.056
263.972
177.163
361.628
990.04
208.997
95.5677
356.1
326.012
268.445
1115.38
552.368
1387.34
315.448
299.593
51.7772
62.0645
535.648
448.631
254.762
271.138
279.78
207.696
2050.19
21.0927
58.7049
1948.43
567.679
904.419
246.273
581.789
425.495
32.3017
74.999
210.537
354.714
355.2
861.247
236.954
793.474
137.96
1012.08
850.555
130.311
680.819
486.359
176.153
2.77629
1469.3
558.396
129.618
973.168
1394.91
226.504
196.08
163.264
693.07
1107.16
715.73
424.812
45.5217
282.659
11.2043
280.786
449.712
583.195
1303.89
104.017
700.782
607.175
760.114
1368.24
431.558
530.23
848.588
854.135
237.78
361.137
252.54
926.13
58.8696
508.054
309.054
1080.84
1347.9
76.5979
516.01
645.299
613.335
133.607
993.629
26.7796
982.651
980.021
293.38
346.837
261.161
462.958
1535.73
736.104
1017.11
481.674
-7.53108
400.141
763.606
441.65
607.675
494.425
669.602
354.54
623.901
562.733
364.339
410.859
235.086
490.15
959.027
265.217
370.77
69.024
677.99
1371.88
76.4479
835.01
848.655
588.055
643.626
765.363
315.915
704.378
75.4961
743.106
346.693
544.381
5.64981
480.214
684.342
340.599
142.957
32.4644
99.0677
533.412
691.751
59.6352
513.286
904.126
1999.96
27.7181
690.268
634.331
577.825
1228.93
678.084
1488.57
268.333
464.605
149.171
915.058
733.198
802.023
256.829
583.277
416.079
907.69
566.969
669.155
677.849
2064.83
364.209
77.3719
1403.89
195.928
41.8954
545.417
432.4
175.264
514.396
914.572
897.602
547.68
856.756
260.014
91.5773
583.362
263.986
188.584
903.52
331.375
835.42
880.648
529.313
1036.69
83.9401
490.028
337.945
531.234
866.001
857.746
1205.5
427.294
805.389
3.41992
503.96
326.601
2824.05
764.12
1433.55
279.678
235.894
182.426
905.689
6.62368
263.842
913.414
59.2489
429.25
81.6566
586.312
856.381
85.3088
1010.11
1575.12
659.699
52.3981
209.414
1653.61
1237.49
788.523
2383.48
491.566
463.236
101.036
261.009
654.488
235.086
253.081
508.315
131.221
249.892
767.114
234.806
373.99
317.092
455.941
925.492
960.994
1631.18
479.849
2150.09
52.9018
59.0719
131.492
261.888
785.762
1110.05
303.819
1328.38
69.1776
380.043
351.062
36.2203
55.2208
578.51
811.95
761.927
753.381
562.106
491.823
58.0735
948.581
160.004
639.211
314.429
772.922
-1.2439
23.1996
330.454
172.732
1313.91
529.803
956.696
66.0085
49.8478
1038.84
1612.53
708.043
98.8033
686.525
1269.38
1502.54
713.691
658.139
1264.24
853.47
751.939
280.064
13.0409
882.767
77.2793
1038.85
347.704
64.0927
791.399
63.4214
350.049
1505.7
266.206
2026.87
437.191
2019.35
416.033
1071.99
680.21
1212.83
12.6374
205.895
896.332
1542.96
239.184
48.946
944.194
1495.34
333.125
716.454
79.0521
933.121
25.4823
357.869
211.531
1771.63
401.671
148.567
2914.72
29.1614
772.49
843.033
618.04
831.033
375.557
535.262
88.1696
-13.3895
43.0365
30.5185
251.553
357.037
644.603
645.132
1218.45
927.182
181.532
71.7424
2363.8
631.302
295.406
449.996
119.777
619.268
93.3781
296.062
1761.56
43.4645
828.457
149.932
1111.62
574.582
511.161
679.958
1108.13
610.782
1020.61
34.2467
1505.65
34.1717
795.432
43.0259
646.635
274.056
329.597
155.584
1917.81
725.779
502.798
1134.86
644.382
143.901
1584.33
768.456
314.572
658.331
1321.64
1220.99
618.407
75.9273
546.214
-31.4031
131.87
1699.37
363.311
548.405
408.767
1476.43
-51.0133
550.813
528.822
409.158
249.187
-43.4317
150.486
333.925
242.874
225.401
167.562
302.163
482.463
715.975
191.597
303.36
459.183
739.961
374.392
129.424
795.915
486.863
662.185
810.132
833.844
745.685
819.183
1176.06
518.314
609.605
1257.53
34.0407
655.442
266.645
19.346
427.029
221.36
452.476
30.3208
335.065
724.001
70.6384
150.405
370.247
702.781
219.152
379.976
413.84
2030.17
2266.09
844.449
1029.38
696.049
140.993
309.143
530.443
1857.64
633.471
551.617
444.774
967.534
712.693
4.79856
24.7373
595.656
886.031
36.429
145.456
173.486
99.0544
79.2442
1086.06
1155.33
1872.22
408.471
1820.17
187.714
357.466
725.012
135.461
19.346
436.4
990.684
674.884
685.573
27.9481
257.083
589.872
473.811
152.36
560.687
717.604
1305.47
347.216
218.162
-32.905
498.584
937.476
1019.25
997.04
210.444
167.842
3461.77
395.131
459.968
600.445
2182.57
385.255
900.553
641.464
566.396
1331.56
948.305
444.607
330.143
563.613
1065
15.2128
488.718
37.2737
371.891
159.631
1157.78
2354.44
232.997
754.247
494.177
396.974
219.827
202.236
1202.4
542.119
538.627
1203.07
288.688
2043.17
741.891
1010.16
5392.33
497.143
57.2235
433.96
658.172
1035.03
393.257
913.414
1500.41
336.53
578.815
899.485
150.901
58.1237
54.2721
330.143
1274.11
103.679
1582.89
1289.58
188.867
730.723
237.547
444.715
179.747
151.045
772.554
445.95
352.406
1192.35
488.892
1474.93
581.602
94.2188
915.087
63.4214
-2.27587
799.096
280.389
1073.93
872.512
33.4621
199.652
603.983
680.714
49.7016
467.545
146.101
268.299
295.85
442.808
435.389
552.592
503.427
358.167
445.614
614.486
532.57
321.077
486.256
827.88
230.629
23.3117
1963.9
60.4481
709.006
767.267
618.624
443.73
1961.98
1290.73
526.504
710.193
279.272
615.314
409.062
574.466
68.0146
281.484
231.053
168.369
700.499
544.301
579.831
730.974
745.076
389.535
613.821
1165.6
1486.56
1072.87
695.306
779.919
41.9145
415.711
1032.85
2738.53
1440.95
36.4335
534.721
759.894
311.573
529.095
717.391
990.785
311.869
737.958
175.995
1165.17
25.2223
557.296
79.6842
157
1352.69
734.24
169.306
320.681
35.6957
394.626
17.8675
329.769
282.974
394.456
-37.4537
187.331
359.569
728.754
296.323
402.589
102.911
1152.34
117.018
1211.92
1038.78
318.266
282.944
277.038
157.357
47.9709
461.381
8.91271
67.5857
2060.54
716.716
123.666
798.655
540.849
562.928
105.118
705.492
546.813
334.39
79.3409
2341.03
529.894
941.271
429.51
349.759
1904.47
344.076
1470.72
141.162
57.0591
219.3
291.958
1038.85
2180.65
1657.32
302.256
517.72
1375.11
387.603
590.167
958.161
444.924
1216.71
973.469
24.2853
30.0671
380.197
146.819
561.396
420.165
372.642
386.802
1097.48
1113.28
7.22519
134.866
45.511
2176.77
1031.64
26.2645
472.189
791.309
102.822
1063.12
1038.84
351.628
47.072
612.485
963.107
1853.24
781.093
506.611
713.018
466.066
983.067
845.21
1218.03
141.373
830.189
180.213
302.842
577.367
384.354
250.094
35.1932
51.4063
281.683
34.9885
1250.47
1086.51
583.443
655.327
1582.49
827.914
648.349
811.913
144.339
1057.61
83.0795
1674.06
631.159
364.313
182.937
1073.93
953.833
1378.91
147.542
390.733
346.667
115.179
646.069
688.09
145.696
473.887
139.286
533.851
801.765
372.776
213.979
586.19
780.508
943.268
200.707
201.004
233.441
668.927
80.5623
909.225
403.633
495.095
955.61
426.532
1029.63
1083.65
428.115
29.9075
182.426
1587.85
19.2889
68.5168
1178.39
555.545
21.6865
522.797
1068.75
1100.5
68.4422
232.375
336.36
290.933
58.4036
125.31
656.451
275.153
58.4318
426.025
437.554
478.76
489.313
10.6683
1289.84
417.099
221.146
633.32
500.353
819.27
617.685
2066.64
-2.20228
105.509
277.198
431.806
94.1418
1010.2
161.868
788.081
1268.45
112.96
179.038
881.185
643.347
200.228
520.589
481.364
-8.36942
982.439
521.966
944.52
1275.27
1092.61
937.341
155.138
652.854
579.327
1264.28
801
576.164
460.627
232.996
729.909
1280.6
250.124
425.595
33.1571
215.059
505.67
663.761
1669.63
432.155
66.3626
139.509
168.588
6617.41
311.538
170.301
1274.4
575.98
773.117
1027.54
976.931
129.014
1440.76
1955.47
364.313
543.568
831.283
76.5656
38.4822
1624.75
389.796
21.0678
1055.41
258.369
666.91
734.299
1914.88
346.539
738.174
395.035
1552.34
274.511
467.515
290.662
316.258
638.728
185.369
19.8601
1645.94
1082.11
542.433
1.79647
41.672
239.642
23.1305
167.412
1637.06
2320.64
242.805
534.652
614.397
1347.34
39.5712
81.6104
47.5176
730.95
343.824
488.728
46.8905
921.094
141.52
24.6704
676.057
568.37
1311.59
440.626
621.855
372.526
383.976
389.204
838.252
581.438
14.6643
131.745
239.126
422.178
166.874
1917.61
370.826
311.131
456.04
193.649
62.3924
698.203
401.425
1464.19
1025.94
769.52
1124.53
325.285
817.759
38.0901
275.112
372.343
31.4356
1011.5
1667.81
221.999
133.757
746.852
65.297
507.555
1049.06
335.522
811.082
333.697
344.266
689.262
292.89
526.497
129.118
596.169
814.37
847.213
120.004
132.055
1699.37
511.659
832.076
1187.19
185.986
227.07
16.6146
-55.6941
464.511
763.922
500.596
320.13
493.654
588.346
392.953
255.417
403.402
512.74
588.97
148.49
1368.15
1027.43
390.504
486.962
597.511
737.558
678.955
351.923
814.166
606.067
644.408
44.1044
45.511
562.648
40.3312
899.542
359.745
655.294
929.993
417.659
19.918
490.592
667.005
496.168
451.322
18.5772
5324.74
1350.1
92.2677
1182.98
188.105
290.164
1212.1
655.099
1008.62
114.861
410.124
16.4648
161.914
2178.74
953.026
313.502
401.041
368.219
968.92
44.9018
230.963
213.951
606.716
189.029
1021.89
174.893
132.801
497.805
533.65
629.358
594.64
112.785
16.7031
347.822
2206.55
257.186
657.72
18.5018
673.431
624.58
388.933
354.747
200.9
609.614
140.258
376.285
379.305
1003.78
428.359
203.4
26.1699
19.7165
1328.7
296.027
2174.37
27.6299
896.409
1287.23
197.954
267.656
55.763
879.546
280.734
53.2474
819.149
918.126
520.492
502.141
1157.16
983.39
180.884
230.215
462.578
3228.63
399.551
1526.96
767.315
394.626
651.904
1094.99
347.678
537.847
136.834
4235.31
1272.24
835.576
1449.83
32.0794
48.3122
250.962
280.062
236.468
1108.47
808.336
1147.8
1300.78
460.444
1104.3
1232.32
352.331
1724.03
1362.75
434.027
255.027
254.459
310.788
-10.6356
498.125
670.492
12.6199
119.085
423.222
497.002
413.872
53.9461
103.818
492.158
1183.61
258.685
132.655
1346.94
796.443
1232.12
445.544
469.761
2558.56
219.951
149.667
825.766
1354.61
1167.13
9.16271
602.99
861.742
1663.79
665.476
406.249
451.483
740.147
177.181
57.1954
783.043
460.599
294.293
155.661
710.156
1933.84
616.784
563.823
1286.61
150.459
392.656
408.537
1702.55
344.576
945.057
274.219
903.042
1.53911
185.37
248.203
30.3208
1579.44
399.789
371.938
965.326
1022.66
77.8931
580.846
411.239
114.295
959.825
23.6063
2665.63
226.303
694.95
2254.84
3446.24
859.442
1243.33
993.177
539.813
665.33
366.063
109.211
651.302
903.848
754.425
416.417
470.094
458.744
414.99
850.105
221.228
102.271
99.0544
420.792
504.657
959.512
271.767
234.182
445.569
226.007
277.875
1149.57
146.616
341.908
1062.52
389.888
167.307
223.388
458.849
550.574
169.819
502.338
246.574
1056.1
572.018
445.13
464.759
236.16
1460.35
861.589
104.696
470.133
524.042
732.98
91.4157
338.998
4.57435
991.717
779.219
499.399
622.372
428.585
577.692
292.361
993.141
196.754
515.671
461.729
1002.78
468.188
322.681
245.339
811.984
220.036
680.724
489.991
1018.59
573.148
482.151
934.286
148.426
178.676
392.215
515.584
488.283
86.3417
215.581
368.187
1096.86
1404.65
512.522
1352.62
721.187
1102.51
339.547
691.367
233.504
753.888
703.213
8261.71
33.6556
374.895
43.1399
45.6193
1071.09
141.103
857.499
103.448
27.8141
863.543
585.453
306.626
942.744
604.521
578.815
903.233
1083.2
212.672
204.301
277.286
229.089
11.5519
65.1113
282.287
1177.13
74.6277
801.687
1591.91
504.46
310.702
435.395
845.817
246.376
210.078
38.8964
173.96
339.547
245.339
257.261
270.636
1228.34
243.711
2430.7
1869.06
776.379
879.987
730.484
1346.32
540.601
258.112
344.867
597.855
886.886
528.794
20.1337
412.822
144.045
852.003
688.003
807.388
130.977
784.186
67.1382
185.874
384.02
680.799
41.9998
481.717
479.522
619.083
493.5
324.762
14.1689
1284.11
928.205
509.344
504.945
166.88
1006.31
96.0053
320.456
257.649
708.425
627.736
903.753
821.148
-11.4964
2301.88
56.8273
136.11
89.6202
166.378
449.613
1073.63
47.6779
676.21
490.842
381.206
663.342
46.9337
1196.1
810.238
523.485
43.6517
499.552
673.332
572.412
143.173
49.7974
280.839
589.458
753.802
80.5752
638.085
172.442
865.743
234.566
156.725
57.7611
312.806
213.251
341.692
434.207
859.379
374.82
271.625
538.675
296.08
365.746
128.982
306.034
749.463
365.956
1031.51
1610.26
1040.93
1371.74
536.425
792.766
1546.75
1496.02
36.1555
135.983
393.928
558.07
341.824
561.499
760.959
949.349
1043.58
347.703
3069.65
660.205
402.465
466.314
1229.95
575.68
552.686
6.3925
485.822
446.856
43.5461
4441.57
527.254
28.6592
1100.62
658.619
652.263
391.409
145.304
822.648
225.864
349.479
391.604
1715.08
1804.24
12.8665
279.764
163.649
505.301
273.834
642.47
-11.6579
67.3035
-5.82982
-18.4049
501.857
428.16
1555.66
542.903
984.364
20.1557
253.56
108.532
1485.38
1904.56
506.436
20.6511
58.7377
221.76
36.6087
414.543
1067.92
164.516
1164.62
15.7366
48.0045
604.521
222.743
276.489
586.516
141.088
309.649
332.686
639.047
624.966
727.165
56.6751
1036.67
708.145
690.262
151.542
428.464
1263.34
848.617
76.6738
237.799
608.024
347.038
97.0585
1224.38
1102.85
240.063
374.237
996.675
609.632
1765.88
832.856
58.5345
1250.83
412.217
65.6743
232.145
-28.0746
487.899
239.008
579.635
730.062
581.335
1258.32
531.514
468.605
1160.71
363.06
46.8905
735.561
890.147
312.06
804.836
10.7605
447.65
635.836
374.354
297.648
684.595
121.651
903.738
289.434
708.319
223.096
929.979
621.951
22.5251
362.336
60.5907
724.391
255.923
214.018
974.218
305.071
122.636
362.439
173.567
111.642
1885.24
133.487
348.567
73.9908
275.515
61.7684
701.354
557.991
137.335
685.65
1305.53
78.2973
526.45
262.705
404.405
581.572
620.929
772.988
540.21
634.491
226.648
913.788
1100.79
1934.19
1104.67
535.569
565.64
858.159
347.822
27.0072
98.2797
579.168
560.788
133.095
118.708
277.91
244.003
1154.97
350.154
383.782
439.353
583.579
602.728
1000.84
188.478
240.881
921.974
946.831
636.284
221.13
40.2576
52.5015
676.462
763.198
824.897
885.087
2176.4
248.993
27.4143
1746.85
128.897
414.995
931.747
222.037
658.67
1036.54
574.521
111.985
674.336
339.767
65.9337
931.247
1475.33
694.233
579.009
420.233
156.189
477.014
592.753
-17.6902
1973.77
330.378
102.777
561.818
79.5325
116.936
186.685
629.775
601.304
964.271
1317.4
270.293
79.6866
577.203
622.643
-2.12604
485.911
39.9607
-5.88
1052.53
266.338
220.092
179.517
137.704
1379.93
375.686
844.628
821.32
946.289
311.656
74.208
317.231
671.686
30.8133
3913.67
39.8709
1444.03
397.85
405.849
1046.1
899.15
1555.56
903.233
568.27
771.217
217.382
662.448
489.159
458.894
433.437
463.5
709.574
1079.68
211.356
1339.79
697.488
70.8216
570.328
47.7486
49.5986
717.95
852.124
1523.16
564.435
129.147
1209.89
503.02
889.136
725.346
126.005
397.063
109.338
868.313
32.4073
43.478
1122.16
525.56
249.995
229.789
257.819
202.128
377.688
319.125
758.987
1563.87
417.944
3875.09
576.96
611.551
337.074
780.789
370.73
363.155
740.093
1642.51
182.12
1233.75
636.205
431.217
580.384
413.351
206.033
341.057
382.464
564.264
656.767
96.9924
273.285
1051.19
1086.2
1168.06
715.784
30.8445
437.676
683.54
611.919
732.464
580.539
431.675
-29.4498
337.217
670.723
578.365
490.157
850.89
42.6999
447.004
295.131
196.701
652.628
463.35
33.3241
1137.23
113.123
1825.58
988.407
6.35161
772.004
533.508
677.082
39.0301
1.83398
425.349
482.933
1014.93
635.315
1088.72
491.714
457.426
88.6419
86.5484
240.394
143.199
277.8
632.388
1056.9
309.663
292.115
499.122
468.095
631.625
83.9442
996.609
127.972
175.969
1390.77
845.339
43.0365
1033.14
2084.39
36.5831
453.448
438.985
758.516
838.235
33.4754
533.412
122.035
273.279
18.3271
41.0666
950.487
513.101
581.572
657.338
674.336
127.997
226.599
461.534
339.976
34.1717
390.634
1411.09
1315.68
1550.3
1652.96
326.636
402.101
622.564
1283.33
980.881
565.247
129.399
171.612
106.551
574.465
46.7846
671.449
1100.5
340.182
1236.87
435.686
1141.33
795.057
2237.94
775.382
725.484
649.966
389.478
500.936
56.7355
64.4165
158.042
469.032
302.273
291.531
77.3794
215.221
164.516
1336.95
197.93
665.959
149.989
323.209
132.55
184.634
633.425
605.248
1417.25
84.6405
636.701
839.33
999.483
117.808
4530.8
1461.99
914.88
435.395
975.387
419.215
803.157
1328.25
610.617
748.872
1721.16
202.29
557.457
155.053
42.2028
12.8231
779.295
537.435
1563.04
603.055
381.076
322.224
1008.46
673.815
628.813
204.206
718.195
81.5607
1000.74
355.101
216.911
195.123
768.032
-9.78385
254.71
496.42
1119.64
49.0614
603.056
84.9448
529.1
358.819
509.17
38.8964
1255.3
806.409
1394.65
749.463
1422.93
637.264
562.662
773.75
101.236
2137.08
1104.83
51.6502
410.795
1259.92
248.954
514.966
613.641
1183.69
432.638
1690.34
317.251
1822.02
1486.66
128.042
144.045
522.168
1476.98
-11.6579
119.777
500.168
727.473
279.848
1125.34
292.967
1180.09
504.13
539.617
545.331
299.094
127.591
832.256
967.862
119.526
510.552
521.621
364.142
246
62.555
107.44
245.821
391.352
142.99
211.606
525.858
287.171
1061.55
3.67054
3025.19
998.914
564.736
1368.69
300.852
730.062
684.577
664.997
529.64
49.7974
601.304
171.541
2724.83
649.403
391.67
999.779
838.161
806.156
1216.02
652.78
43.6644
64.0596
1249.84
853.214
866.589
684.862
1060.64
425.495
335.219
131.221
253.641
366.063
417.044
645.729
549.644
507.575
1234.61
154.495
934.029
465.921
543.568
150.997
383.31
454.057
365.433
1751.28
444.607
1030.26
1133.56
444.682
601.317
1189.34
153.894
337.169
545.146
471.217
20.9504
67.0735
2052.71
636.205
-5.00913
634.849
1934.6
716.235
734.47
805.094
695.792
178.807
470.829
131.267
584.47
635.345
1960.91
635.929
480.276
293.356
149.102
1051.73
1494.17
956.518
337.42
420.863
1133.54
25.3638
392.213
597.318
344.867
450.703
941.746
375.121
5.37022
397.83
292.96
135.612
1024.4
1765.21
753.167
1436.36
1282.2
68.9476
274.487
706.705
259.919
432.092
132.945
787.926
276.903
1401.47
717.013
328.732
621.144
1677.73
450.418
177.164
69.2251
874.996
1078.66
70.9434
37.4143
255.406
634.41
697.143
-5.1691
230.182
81.1457
985.595
467.156
2037.88
528.925
1430.74
382.232
517.324
373.382
188.048
1368.69
274.129
157.97
358.997
834.502
573.167
327.56
439.353
856.537
-45.7799
13.0514
62.2721
479.302
230.182
497.188
425.25
27.0072
778.176
809.519
466.724
587.281
1207.87
224.593
556.281
461.134
214.955
325.693
588.16
82.0571
379.383
296.318
1339.11
1422.55
306.943
964.635
766.532
1502.05
229.497
480.214
759.304
505.517
2124.94
111.098
752.106
421.407
2888.16
404.339
277.034
2082.65
191.496
177.873
645.449
1015.67
1484.7
-26.2006
1006.99
201.041
149.053
488.308
1272.19
552.448
673.611
116.936
819.055
956.845
868.694
22.4218
244.162
1102.93
104.938
220.168
-9.34272
375.266
511.928
357.538
206.827
165.158
25.902
143.844
573.136
717.95
216.968
490.839
923.416
929.428
1519.01
330.809
80.2895
218.949
665.407
347.342
802.635
211.654
1272.3
402.076
1579.57
808.723
183.591
135.466
461.448
139.608
136.772
105.912
598.688
102.59
79.9554
461.705
824.18
629.354
853.309
38.9792
403.698
1058.42
205.981
551.835
797.497
806.547
19.714
460.725
2840.21
1046.28
97.8259
523.407
531.938
443.752
823.537
133.803
1194.93
6.69393
367.046
607.731
551.403
546.329
37.4717
532.262
491.458
1275.61
184.344
350.119
1376.24
1023.48
21.7721
982.613
11.7679
346.591
879.481
933.763
602.854
245.339
353.444
52.9873
919.063
1292.06
166.714
283.957
627.517
1060.3
684.099
1905.54
39.8981
726.736
986.581
179.189
205.345
66.5932
970.699
476.441
818.069
363.559
592.129
585.162
1115.6
1238.5
230.175
1305.81
2662.89
646.345
26.1261
3065.37
508.484
1383.67
598.009
1901.85
89.579
927.067
373.713
313.151
944.106
563.927
334.022
1442.95
54.9896
679.033
885.61
301.323
586.467
466.45
190.306
148.717
257.617
53.4013
1084.68
1350.01
1978.32
151.386
214.47
787.443
511.227
51.2116
742.743
525.611
176.344
862.55
477.069
1744.76
621.134
77.1398
-17.6232
83.8739
543.151
150.486
1297.2
390.576
2968.96
435.612
230.433
605.766
559.113
695.794
35.2184
1215.71
82.0646
282.263
384.272
409.618
313.97
582.768
2955.83
1575.19
155.538
18.4124
189.842
751.337
748.266
328.732
7.93476
455.841
239.642
492.916
487.878
488.259
430.212
2172.59
22.1919
185.131
1522.56
861.349
20.7032
408.275
620.849
431.063
1059.3
96.9704
14.7406
828.865
968.195
1219.68
792.316
1019.33
840.408
1030.34
232.996
668.064
647.166
77.0189
199.949
856.928
761.927
194.575
223.575
401.392
760.707
754.494
56.7355
236.903
814.173
1161.84
1019.57
1354.71
729.048
371.707
223.634
516.37
448.45
377.738
328.504
914.247
68.9386
827.285
19.4848
126.715
16.9551
507.07
948.21
1233.56
613.795
133.049
447.929
1281.79
26.5445
766.012
975.042
28.7163
685.65
688.003
327.548
1219.85
975.996
495.365
63.5548
66.7117
210.409
235.029
1211.09
557.426
408.469
800.308
67.2276
382.346
868.334
426.414
778.112
537.56
481.233
566.712
454.677
856.537
417.114
961.125
77.8376
208.555
1456.58
74.953
147.079
429.189
305.397
126.016
18.2596
470.919
174.03
122.992
158.961
183.451
79.0465
1322.7
237.029
426.026
664.292
412.477
701.38
668.224
504.13
431.853
2308.83
809.268
256.584
4044.75
145.073
693.843
73.9168
35.5297
224.97
667.61
27.8722
118.687
737.023
913.672
566.516
1144.23
92.3719
288.309
558.07
386.879
2146.55
357.225
84.4215
211.498
909.923
858.255
863.046
358.849
30.0127
91.7535
512.073
324.521
451.398
870.095
1685.39
89.2585
541.146
161.731
498.843
24.1994
23.6082
212.54
22.9273
122.643
757.045
256.829
66.0349
170.301
-37.445
439.173
2386.23
515.743
257.29
372.642
14.5907
714.841
103.818
482.788
2005.34
299.048
1581.44
162.171
1219.95
371.599
802.528
247.367
2.77629
159.323
65.5165
979.656
1141.83
15.2128
267.829
254.665
205.099
881.147
329.443
261.392
520.662
153.078
315.617
1332.64
617.943
925.68
396.287
771.26
615.667
822.42
372.518
1185.9
720.953
73.7288
210.431
151.684
1560.9
41.4453
132.788
394.087
1152.98
188.382
850.816
1595.73
329.863
1064.39
796.786
70.9625
361.915
1810.01
256.584
560.138
593.031
352.66
671.527
733.657
284.282
1389.74
646.559
867.67
408.85
829.455
574.173
1148.96
28.9544
643.378
847.575
614.235
382.87
88.4225
164.754
1396.01
1686.16
99.2167
692.39
424.558
451.155
32.5573
804.948
1652.63
1445.53
454.574
907.422
376.39
413.116
516.521
288.695
569.445
1451.06
199.578
11.2096
1164.76
1278.97
284.377
61.5922
474.667
5132.61
224.56
455.739
1225.48
821.354
1173.94
54.7864
278.19
1049.56
607.839
227.763
35.9817
431.578
421.263
399.92
282.263
557.599
549.034
723.923
73.079
-1.84646
721.44
856.901
1174.56
470.133
740.476
95.2424
440.243
1614.4
290.087
791.468
1235.91
322.952
143.302
2351.38
1678.84
577.773
510.087
565.805
492.125
171.053
216.288
299.773
982.453
1324.73
592.269
189.394
61.2816
1150.56
293.02
446.092
9.3033
1833.81
934.187
339.234
46.7759
2206.08
453.043
1049.23
1380.49
69.5608
1277.7
485.22
840.126
719.601
474.075
1345.94
742.739
366.941
1584.86
1920.49
380.269
1086.85
157.504
1371.58
1027.63
326.603
619.753
177.642
2802.37
906.855
1044.07
1205.16
743.733
291.014
356.063
408.471
706.83
486.776
489.737
24.1051
993.475
895.469
441.866
1139.27
198.443
353.806
1994.62
177.059
345.441
422.538
226.944
10.9162
154.234
52.9873
821.611
305.911
120.768
937.115
369.634
322.376
1100.72
532.75
120.488
64.7687
133.433
566.511
706.226
1159.65
66.3364
353.477
771.313
1425.29
251.553
-3.72052
93.6275
139.134
401.358
254.621
793.258
313.574
149.667
1749.68
182.005
177.873
0.826219
1709.48
629.293
1252.49
370.607
1159.93
613.638
196.754
579.428
625.775
723.312
438.974
1836.35
539.767
261.116
465.317
328.336
281.653
2076.17
696.023
265.396
367.046
898.679
22.4218
1422.95
-37.0534
1331.56
369.115
428.909
174.816
2333.82
1177.13
12.7835
198.488
779.947
773.596
263.266
212.642
49.2865
605.665
512.74
508.385
926.559
459.974
676.043
682.858
634.408
105.568
750.175
531.411
585.083
359.524
462.493
79.5325
86.9511
464.047
1994.09
1.60299
32.3926
746.306
79.6866
234.286
875.642
811.778
530.966
1369.68
128.976
2050.07
498.294
178.863
451.257
905.786
548.124
810.469
3621.99
607.677
670.098
507.879
159.181
2162.65
50.9029
59.2135
198.805
1027.16
1327.68
185.119
934.831
875.025
342.199
421.747
982.453
1250.64
778.358
525.74
630.234
336.508
778.112
214.388
128.589
1669.88
220.337
1379.04
351.451
228.569
1372.35
365.871
586.573
58.9983
987.66
255.326
2104.88
199.828
528.707
320.13
355.659
1.66645
238.833
122.15
56.8338
249.864
458.57
158.478
1388.69
127.322
2095.18
170.843
501.084
757.277
103.244
1009.71
103.634
8.26984
543.662
50.1762
2076.3
689.158
347.562
205.292
14.4981
96.5508
262.074
183.342
650.365
604.935
1117.06
379.097
1045.61
1357.98
501.447
747.685
2243.79
602.551
429.152
103.976
2616.22
194.827
67.9195
746.186
496.376
257.275
286.474
1602.93
1372.55
116.081
2945.03
818.391
885.039
46.034
835.811
849.132
1436.63
245.981
192.865
394.673
455.912
435.222
54.2391
2289.25
306.852
15.6907
308.32
1158.81
976.904
347.704
418.967
601.181
230.317
2568.5
757.257
429.827
1703.46
788.972
748.206
46.3706
218.857
215.186
984.564
24.6032
903.902
269.452
2479.73
232.945
432.314
469.29
1019.67
561.796
683.02
911.815
1556.85
163.742
378.598
225.53
403.545
234.323
102.685
57.2724
185.907
427.83
270.687
697.897
464.984
649.297
927.259
1273.86
233.799
76.5085
1080.02
1056.81
448.415
186.303
343.782
189.203
1132.02
209.657
228.672
1824.11
229.257
806.364
201.527
99.8737
355.249
95.9518
632.103
873.955
743.811
978.928
175.289
302.153
406.663
714.921
267.916
212.223
1162.23
779.13
623.812
1106.23
-15.6892
286.952
666.833
76.6291
1428.86
62.1799
837.315
-17.3256
26.8457
205.771
482.913
341.854
3105.16
139.509
222.936
314.604
489.168
634.076
88.7017
656.439
248.427
729.386
317.26
1097.8
448.646
179.639
396.298
1087.41
403.232
265.636
1386.56
277.89
538.462
20.3569
1173.39
267.578
166.629
25.1891
45.3133
246.114
368.214
798.965
118.939
453.065
1286.17
1027.33
408.383
445.273
1024.69
-0.166731
126.938
360.68
741.275
1046.7
1600.57
29.4225
51.1425
481.338
2435.88
416.864
394.298
164.197
187.136
301.658
227.295
714.01
205.175
415.967
111.023
808.03
198.192
719.313
1269.3
362.036
485.22
128.556
180.681
823.154
90.7834
168.588
1405.99
1431.55
1210.68
364.189
431.583
289.657
137.181
43.6462
188.228
1657.42
39.4439
312.167
211.498
119.873
1915.83
564.522
598.803
1431.81
1051.8
10.7633
1656.42
806.376
911.401
67.2086
456.575
414.389
1161.59
791.682
219.601
157.029
1689.15
626.835
394.167
1314.59
726.562
390.285
1338.09
250.666
713.691
359.657
1035.6
971.28
652.945
1688.97
643.633
1952.86
814.98
168.702
461.662
184.174
62.8457
761.921
815.593
525.281
505.596
368.139
225.632
718.92
165.006
799.955
44.1044
111.103
1647.73
183.649
281.138
1052.74
1106.3
490.748
218.569
5.20868
1154.26
725.056
583.661
298.312
263.85
1589.82
548.124
288.788
225.449
1932.5
866.938
159.734
954.728
1414.84
864.026
661.988
978.024
367.959
787.728
373.455
390.807
600.249
318.966
752.973
435.605
23.2329
314.041
1705.13
53.4748
321.441
101.19
413.197
493.332
1260.77
27.859
118.594
523.47
509.488
1649.02
881.637
425.02
2281.35
763.642
485.996
127.108
1709.49
1170.54
23.2591
1347.89
242.583
815.255
1700.42
1008.87
976.904
103.622
261.038
552.553
1197.13
1022.19
763.489
212.922
86.2955
709.469
60.971
974.942
28.1014
490.033
86.1313
414.622
329.355
601.323
321.071
1262.86
217.612
342.619
827.878
101.76
1709.49
618.88
360.263
871.202
238.043
253.641
394.555
696.329
961.77
129.853
1339.66
464.367
281.932
31.0568
33.4621
957.581
358.48
287.16
312.959
521.018
369.115
52.7814
1.39302
440.154
506.603
1187.9
164.221
1425.83
558.264
606.738
1230.93
973.201
583.954
1568.52
245.585
106.583
140.591
362.336
332.225
1294.11
1947.7
1308.47
269.464
142.518
1348.53
93.6937
45.0052
567.766
489.584
294.536
378.309
886.961
742.735
916.161
1878.99
998.67
199.548
148.924
621.614
502.729
741.312
683.278
148.76
734.788
291.287
863.616
617.129
540.245
911.566
437.096
1060.8
1973.83
472.026
227.383
1291.75
647.603
883.06
544.022
218.864
965.966
429.905
166.88
603.178
247.31
555.151
1325.94
2689.31
1649.1
562.673
157.729
476.541
168.207
61.516
529.047
50.9411
451.486
482.754
364.082
1158.94
1775.18
365.885
331.471
1130.7
491.521
225.889
804.523
866.193
53.0165
372.642
314.122
1223.85
613.891
946.132
670.849
240.856
41.2198
861.099
599.729
198.575
800.679
1057.28
587.976
1605.82
426.018
224.191
170.205
294.066
1196.48
1199.74
529.098
632.457
1070.7
664.292
1105.88
2160.22
1020.55
188.822
280.782
733.321
206.489
835.67
1307.34
455.912
47.622
425.852
107.65
542.048
346.463
585.329
364.57
589.005
40.4058
729.386
233.961
327.56
964.092
342.683
864.945
206.08
416.471
435.759
1102.85
342.982
337.256
152.252
139.366
305.064
388.611
182.386
40.1296
351.18
805.738
173.687
2053.65
207.697
507.808
1203.51
1442.21
922.047
370.951
240.184
1119.53
72.6295
1089.95
94.2168
253.437
190.109
605.246
110.652
2305.74
439.152
1308.61
370.193
1243.05
31.0355
294.603
182.327
599.299
443.351
488.86
969.893
217.325
177.138
628.714
185.56
1402.41
16.4904
99.5079
243.205
265.951
119.442
262.26
1651.91
34.7522
61.3497
157.126
16.931
436.269
202.513
343.329
888.85
160.768
712.967
375.557
1747.78
685.106
286.461
1194.78
46.7846
367.745
680.276
1070.02
182.238
80.8924
457.02
311.7
472.007
1689.71
949.817
899.138
67.3035
983.677
117.607
163.605
495.095
318.428
81.7043
697.666
709.167
266.556
40.1836
485.144
408.583
1057.59
581.476
440.954
100.376
1880.23
761.615
1011.27
743.937
855.002
150.901
917.321
766.521
1574.67
421.972
457.8
420.396
623.367
989.727
52.311
36.4335
441.017
106.363
875.025
121.06
574.235
51.0383
854.497
495.196
390.447
392.195
177.164
827.011
666.344
746.253
9.91301
663.123
284.137
366.515
445.757
30.986
457.205
328.495
643.233
1537.71
1136.59
577.24
542.058
1363.84
277.967
393.296
640.234
132.645
1214.19
226.369
560.959
240.753
43.2857
540.292
114.832
62.6145
572.029
942.578
1572.42
2078.78
1206.66
414.205
336.078
45.4931
416.591
362.745
120.315
369.734
588.055
448.974
42.8324
855.108
112.434
958.55
2588.11
1090.63
347.155
159.603
147.799
4226.62
1643.3
334.761
180.131
404.463
1013.46
1163.63
183.451
598.163
341.692
1217.17
851.008
495.233
164.459
173.96
176.723
351.57
708.91
369.961
1104.65
1043.78
142.511
20.3759
984.505
32.8606
630.229
721.219
808.544
853.853
770.33
32.9309
863.673
912.603
918.72
721.506
133.366
1008
1778.23
1021.59
69.0055
1097.79
673.351
317.059
642.641
390.576
884.998
97.5335
848.713
62.4859
360.336
829.339
1143.73
884.934
277.904
121.412
988.377
596.042
439.603
162.171
408.479
1190.57
635.736
70.3163
245.493
213.671
1079.39
-5.1691
60.2777
895.323
406.42
26.7648
1415.53
656.143
82.124
42.69
60.7963
2131.15
704.19
1008.08
1076.23
403.363
906.002
243.551
348.082
694.103
1440.86
455.082
2583.95
331.147
146.817
1051.89
253.821
716.637
2073.87
27.3087
270.866
39.2884
242.288
536.411
122.79
1383.09
485.836
118.374
743.752
1364.85
427.029
360.041
477.473
93.5404
16.659
206.973
1463.98
1467
359.492
470.951
103.415
52.3104
1173.68
100.096
781.924
525.567
1070.01
133.141
205.908
354.235
585.35
493.395
1509.62
92.3775
954.442
380.139
430.633
937.855
846.357
441.477
248.98
1407.36
1953.31
433.337
578.188
123.679
1006.4
406.597
399.484
20.1557
-13.4467
279.797
251.466
1050.6
287.246
354.969
395.35
260.577
502.011
172.45
594.7
418.459
599.299
300.595
190.352
1274.79
250.227
19.1938
56.5295
734.382
699.632
331.452
40.5328
395.265
951.818
943.481
1097.74
322.9
64.8377
9.88382
10.1406
1814.02
447.984
1945.9
424.054
1280.99
375.864
55.9251
505.596
1288.23
105.036
147.249
29.714
296.636
555.151
1093.56
644.669
378.486
411.814
273.362
488.435
41.4498
67.1314
89.5416
37.3185
782.312
1205.64
1065.37
1012.18
437.137
49.7821
400.591
730.558
268.552
331.546
77.9561
142.943
7.93476
1701.73
733.202
552.611
309.257
626.559
603.824
238.549
267.695
2711.37
8.24036
1414.2
42.3012
273.343
1363.45
286.665
334.117
0.427936
1441.15
784.262
1435.56
555.177
84.6405
-11.7254
245.251
317.245
84.0752
501.553
766.158
29.8222
91.6216
664.246
12.7256
259.233
255.77
411.034
66.4652
115.733
162.716
466.984
565.805
833.205
1346.02
161.998
314.766
142.19
322.376
180.531
261.011
391.383
1575.04
669.786
459.235
1804.45
58.029
58.6295
157.849
35.6349
443.673
342.702
660.199
22.231
560.011
467.166
79.4849
145.033
421.554
107.3
-16.093
321.916
1195.49
553.869
554.229
1489.64
249.287
180.426
1813.27
1368.61
1606.82
744.093
953.097
948.006
1856.33
1342.81
181.812
961.144
214.171
389.598
660.007
136.348
1841.88
1291.79
815.56
665.13
327.207
1267.64
914.983
146.259
-7.45991
590.973
212.39
282.111
2092.01
928.037
793.273
1051.05
365.531
1028.06
380.164
760.861
542.507
131.212
549.026
309.674
910.315
244.157
1368.67
1157.46
506.476
579.695
185.874
443.399
1157.07
2660.13
657.879
557.04
252.76
33.7695
219.907
1951.42
294.777
581.335
140.258
-23.6188
232.473
262.098
218.393
187.94
1040.1
520.019
491.033
36.0604
839.889
359.569
1389.21
28.7163
1199.14
697.373
263.908
1036.2
449.568
94.5295
1187.77
212.666
954.513
77.7096
770.423
557.896
124.745
30.5459
470.732
389.642
169.436
231.338
192.951
421.747
7.93885
828.374
399.818
797.099
1179.3
124.237
708.771
1741.55
185.236
711.093
1007.12
269.063
418.918
1885.84
820.831
744.032
526.537
235.651
282.732
189.886
1765.59
108.488
1162.75
2416.01
643.416
10.2673
909.535
685.332
1190.51
775.046
215.524
43.4449
1119.59
2089.77
533.685
734.467
263.745
49.5852
775.008
983.39
1134.51
545.037
498.566
875.302
647.864
636.99
1592.08
901.959
3.2891
471.936
84.8938
118.408
387.508
449.609
267.493
20.5059
304.458
640.076
1270.12
984.858
419.474
1414.5
2475.71
730.497
1981.26
131.727
1517.7
209.494
707.345
291.224
895.892
147.249
174.017
227.295
1407.85
712.135
1427.07
862.378
288.125
1025.64
151.636
427.079
415.65
313.581
484.406
109.309
346.884
336.756
26.7163
319.648
1400.75
384.161
175.406
253.707
601.73
756.794
58.6569
586.924
806.968
377.201
199.421
-39.433
85.9682
352.361
664.04
703.776
622.738
188.457
570.091
100.798
178.125
55.4196
353.325
24.8963
587.011
325.189
945.432
183.686
275.412
725.571
444.682
1541.09
754.991
186.71
1551.95
158.961
284.695
261.91
754.92
268.552
1655.14
183.495
300.97
1016.26
197.215
975.343
292.277
54.4299
41.672
1753.89
329.872
512.262
94.2188
405.346
197.827
993.629
57.6942
606.145
971.51
74.2415
1341.92
34.8049
406.401
1036.29
297.967
231.412
440.859
476.32
643.333
266.723
271.482
1264.3
175.827
243.215
500.213
485.719
335.065
632.173
38.3542
273.796
643.284
426.469
292.361
608.957
274.731
-24.2085
809.767
77.6801
407.303
470.964
125.103
446.637
64.9966
444.927
276.938
275.321
33.2346
622.081
736.951
408.583
842.076
1516.64
164.045
557.146
96.6278
478.261
1248.67
1130.88
690.4
104.227
258.71
671.987
402.653
402.051
13.0514
422.198
69.7684
56.2124
1402.7
156.963
340.752
68.0272
93.5398
69.8539
94.4736
227.59
327.884
244.071
706.284
346.739
622.832
135.448
1425.29
941.329
589.507
842.928
684.778
687.871
74.0895
324.146
309.754
716.869
492.87
1161.67
1171.82
937.638
66.7697
232.605
938.572
153.26
1583.42
1114.02
508.769
159.478
1158.18
397.279
1104.13
282.525
626.499
193.37
547.064
823.834
159.809
304.037
401.132
307.789
727.779
472.885
142.945
330.384
315.218
1261.79
615.515
105.692
301.003
864.033
1337.81
801.227
683.967
4638.74
1299.7
915.446
290.404
915.959
878.609
75.304
699.855
226.684
25.9981
1201.92
154.294
429.677
606.325
129.859
1166.72
428.759
109.518
85.0771
818.246
419.879
683.967
930.07
736.936
908.912
692.433
477.811
500.829
317.245
1314.33
610.688
686.129
830.048
788.774
647.379
1065.88
892.616
468.858
115.437
697.923
961.834
1776.54
320.547
382.752
651.936
28.1473
388.573
182.3
-25.1865
824.964
1124.98
277.065
47.6734
612.017
575.067
299.784
9.79827
310.197
1464.55
740.18
15.4456
237.525
9.11836
382.837
1577.64
420.352
32.2005
785.07
242.874
347.216
1109.37
730.968
434.545
365.479
815.86
272.36
939.909
2.92449
847.452
337.875
209.599
707.995
1173.99
339.95
775.952
130.382
27.8399
1415.92
517.233
357.974
215.442
41.6826
277.669
998.625
363.11
1176.59
64.2791
297.222
169.179
613.59
868.521
92.2718
310.856
3.78448
560.987
1033.23
1503.52
473.266
697.527
472.807
432.612
539.329
566.969
108.629
551.509
534.537
611.848
1540.51
140.479
513.802
460.539
461.548
475.755
1268.05
118.286
623.729
127.229
1155.97
457.613
19.8601
529
716.332
419.873
620.077
1036.87
25.3643
1263.49
838.25
706.121
514.316
163.132
798.081
379.562
206.08
911.772
183.649
92.7315
970.794
60.4232
389.347
153.345
58.6569
995.47
1126.83
334.354
41.6679
149.848
624.507
1210.68
1400.57
836.349
1736.44
1130.44
1422.96
657.5
62.6659
360.565
1944.56
118.155
149.123
1179.79
755.182
1794.01
1145.48
98.3537
1555.5
470.315
91.3482
403.452
2445.4
852.003
1941.75
1084.75
263.83
41.0666
616.903
481.242
437.27
469.389
90.1374
645.977
778.217
277.368
256.633
378.102
124.249
202.741
790.692
61.0895
1801.42
406.754
805.61
474.175
1070.61
79.259
517.617
663.123
390.627
402.653
782.486
535.916
1303.45
-1.88369
726.166
856.476
163.497
650.608
263.762
1041.73
397.83
211.512
2522.71
67.0529
24.2
303.14
289.167
526.449
23.317
580.883
114.761
71.2509
1368.58
342.13
163.418
81.1275
348.279
25.8351
1076.46
421.753
668.239
1353.01
186.066
189.271
413.197
348.884
-0.257805
1680.34
1343.93
91.4157
61.6813
767.319
1044.19
16.4076
616.404
302.238
401.878
689.738
195.345
850.587
178.073
317.359
237.134
958.698
257.121
110.168
461.842
729.756
250.323
1020.49
176.696
1396.61
950.142
652.203
465.221
290.222
606.501
583.055
160.756
78.5479
655.716
1020.32
77.3809
732.435
1127.86
645.798
252.623
802.874
135.115
1148.38
2315.24
688.61
312.891
217.834
226.523
416.079
633.139
342.533
293.84
-0.82364
67.8408
1095
179.613
106.42
321.209
107.893
93.6363
795.137
490.107
808.625
987.66
675.117
597.569
1330.81
664.958
1343.25
7.16805
212.33
511.961
211.606
340.325
933.798
534.879
351.31
89.1002
392.378
487.294
733.275
113.494
1651.43
96.12
518.819
859.144
285.074
733.832
573.193
1123.57
983.818
2515.53
1935.9
499.404
952.053
828.261
344.347
1742.63
302.33
24.1051
102.66
1669.63
805.641
223.84
676.21
918.853
58.4374
361.531
467.156
420.619
893.852
1276.32
740.292
382.93
630.202
683.162
1273.04
493.422
994.832
167.536
851.979
433.981
59.097
960.055
994.231
91.8196
619.344
1040.13
730.81
322.011
592.766
354.035
831.331
480.531
1681.87
665.375
1902.62
169.308
270.486
465.77
378.936
0.542679
89.6583
582.433
730.165
193.117
310.293
1196.66
609.004
508.405
101.19
21.5169
391.707
588.381
1212.83
10.7633
2214.89
74.266
1375.4
500.168
478.713
617.18
345.441
32.732
59.5111
1790.29
455.235
60.4127
472.026
144.339
1837.23
122.435
420.306
452.651
545.901
544.53
144.846
1922.49
229.38
156.7
699.115
999.949
620.045
1472.14
552.782
982.544
62.2721
287.708
194.893
931.335
536.436
278.539
1778.71
1757.42
37.1531
30.5459
425.25
181.03
253.512
471.161
334.022
222.936
822.751
690.298
1319.86
1713.44
16.043
502.624
940.484
280.058
10.1144
1178.07
588.186
524.672
88.6145
58.524
482.088
1722.57
773.508
380.183
294.756
541.825
370.73
979.723
155.385
1018.51
1852.45
35.7894
1309.64
285.419
793.071
274.733
25.1911
1666.9
188.426
361.2
433.883
799.931
638.635
1413.11
696.764
-8.05887
530.896
52.2809
607.413
612.908
572.662
561.347
1263.05
2426.02
350.478
886.357
1548.58
277.602
246.66
439.134
1012.52
900.326
120.67
1527.25
590.943
485.319
492.125
355.615
356.192
896.747
291.395
228.939
636.723
917.964
1125
630.028
899.388
1483.84
125.064
752.36
448.921
2100.33
896.424
208.396
1111.86
728.715
96.3215
65.6808
302.796
494.482
536.984
774.523
322.767
88.9833
2200.18
524.663
118.519
28.4185
61.3852
329.672
173.534
23.0023
1277.01
350.889
88.9093
1319.26
946.846
998.638
341.701
68.4679
510.294
289.657
933.659
120.483
550.679
37.0795
1190.85
253.743
420.863
198.38
169.667
507.805
761.404
1160.95
792.758
492.551
675.005
447.738
405.918
401.489
1340.79
432.991
1203.59
654.691
439.152
36.1228
521.992
1031.79
757.497
169.209
400.753
37.0795
563.373
378.696
183.722
999.747
194.499
12.6094
9.40916
1563
56.1462
111.023
659.419
532.763
496.37
307.567
689.321
573.051
2093.12
317.053
167.404
296.999
791.469
675.537
124.986
633.914
107.878
414.175
360.639
607.539
1399.76
219.027
408.583
699.668
1694.7
1315.97
58.6387
498.1
1134.63
1604.94
796.207
1824.47
230.443
658.331
474.129
743.032
823.32
479.064
1062.82
1101.62
522.451
711.982
1986.3
-7.9553
423.88
244.748
82.9724
188.177
240.319
511.702
1037.99
153.71
51.2415
262.99
515.916
33.1706
1210.53
239.688
618.658
325.684
29.476
884.598
758.962
255.838
41.6826
102.822
-6.96835
1083.82
276.665
41.4498
1013.41
432.581
463.455
3665.51
68.5858
1389.12
950.98
651.88
1047.29
869.631
88.1945
169.306
420.613
501.529
69.4289
405.87
1073.83
1069.12
180.363
319.984
309.9
18.981
549.579
1266.54
1448.99
1002.46
945.649
182.555
573.903
394.382
666.153
1706.42
169.364
419.495
37.1649
640.058
25.4133
476.548
305.357
892.925
880.407
-9.87943
526.603
1518.9
419.818
356.526
746.186
70.9625
185.275
411.598
-18.5203
792.395
284.445
1053.06
959.858
421.272
690.268
615.307
163.523
960.578
543.365
1023.22
1104.94
583.543
395.582
130.154
110.156
152.373
728.684
668.287
446.798
34.1717
158.25
348.499
328.044
259.064
464.53
811.507
362.336
227.383
52.9894
259.623
118.614
2189.96
854.949
1374.23
390.55
512.773
297.648
167.353
409.666
1417.31
2011.64
403.363
746.707
938.83
65.6743
519.559
2458.54
1203.79
1837.21
289.122
1770.12
351.501
508.415
503.722
666.446
730.083
502.183
576.314
907.038
603.902
291.008
1610.43
155.088
613.38
1853.29
424.658
1723.04
751.583
230.271
309.257
195.523
231.512
714.567
65.9667
232.087
42.0512
467.387
1035.64
1148.89
74.1603
503.853
924.916
445.961
1051.88
497.055
311.085
472.292
282.908
1462.22
322.647
138.2
560.951
651.917
773.293
856.669
234.051
779.152
573.136
97.7928
515.205
1893.58
352.763
978.345
982.453
1521.5
23.1094
684.55
14.1199
156.096
265.294
1057.35
689.359
729.833
896.548
1712.18
1.07173
28.044
454.057
1416.47
2370.53
651.42
66.1058
263.14
875.631
473.9
24.3992
684.676
84.8485
-3.19991
62.2186
129.853
372.537
2528.94
486.455
1969.58
403.458
527.041
289.508
1214.42
36.0604
510.054
771.863
19.346
189.023
770.461
200.19
303.185
477.724
793.066
1412.65
51.2116
572.203
180.783
717.95
572.07
66.6487
457.158
295.047
1349.31
155.851
100.034
113.904
320.137
710.832
1392.94
148.879
1133.73
481.717
140.591
1580.48
437.278
73.6041
242.805
545.056
351.923
452.394
2326.87
1426.25
252.197
239.609
380.969
697.581
1149.26
465.076
82.2069
380.963
690.262
597.569
207.325
947.943
108.282
157.259
477.428
76.5085
53.0347
273.955
297.813
518.362
864.458
864.715
19.5689
128.816
260.074
317.768
616.942
575.041
146.999
525.483
4245.91
663.148
55.3488
1836.52
663.953
701.329
836.809
872.343
245.53
633.742
55.7409
82.9868
20.3569
932.95
52.311
424.365
710.832
378.903
895.049
591.101
171.368
419.827
26.8786
118.582
531.362
703.825
332.084
767.965
780.764
349.648
1334.06
841.52
1422.01
363.06
341.045
748.614
165.374
473.73
389.474
273.854
390.963
592.979
970.559
448.238
842.937
182.681
206.76
480.24
139.737
434.79
1241.19
37.3179
632.331
793.168
151.881
943.098
59.7313
272.381
486.004
1036.87
240.882
371.613
409.597
1349.7
452.193
730.589
345.65
61.123
661.634
1685.86
7.22519
1599.58
728.945
823.248
9.79827
776.839
757.113
483.537
646.477
13.4598
31.6957
1464.77
319.105
117.02
1932.24
420.233
89.7164
23.1305
680.907
1021.91
608.248
459.521
504.666
588.16
287.554
61.123
260.584
312.167
321.466
71.1475
587.116
693.832
293.33
762.735
621.218
743.928
273.921
2394.58
458.894
2127.59
221.745
207.764
964.447
331.93
213.309
1238.34
270.692
2.48713
518.115
245.685
54.8273
599.587
12.0626
691.833
1091.82
986.467
268.835
481.221
1147.5
1630.93
785.944
210.214
931.9
17.2151
164.226
3734.55
1470.81
530.922
77.3502
401.82
509.668
838.15
2224.28
661.582
6.26388
1111.84
51.148
285.232
995.873
330.989
644.767
287.804
671.917
463.87
468.507
1926.57
1506.67
1153
193.336
-8.84242
1099.82
329.139
1142.85
241.341
361.487
122.641
64.054
74.5697
366.055
456.271
52.656
437.955
331.251
222.686
384.744
489.473
207.267
653.971
1926.3
414.81
1154.94
451.256
544.119
65.477
235.284
466.777
1537.6
469.987
160.661
1819.76
55.2753
159.261
801.191
299.775
45.4307
617.096
1111.93
565.554
595.745
980.472
700.508
738.994
191.768
464.951
1679.64
1284.79
509.753
2591.51
302.553
346.625
1400.37
1377.2
1261.89
527.233
220.316
238.381
482.178
1900.01
120.762
692.274
154.826
71.303
18.4696
441.406
221.105
1213.49
582.205
1099.67
525.418
646.793
188.009
1584.11
437.432
1212.41
398.851
15.8895
1187.83
2118.81
697.666
708.836
50.5222
682.242
1905.69
439.173
1222.44
818.143
1036.73
456.878
283.519
1147.14
1578.99
-59.8354
-21.8228
31.923
70.8109
1446.27
992.357
1223.76
328.864
1244.3
1265.3
47.3796
487.862
378.226
1463.48
69.6762
68.3633
555.337
1049.66
558.013
266.459
212.283
122.643
97.3738
176.244
2074.63
962.038
324.834
1454.79
218.393
212.318
523.915
307.721
808.265
382.013
130.783
532.323
1076.79
215.247
137.808
109.229
1008.68
1099.18
862.973
89.9828
1047.53
461.328
115.94
-6.96835
359.486
484.97
265.91
136.348
744.565
252.835
1417.56
732.682
656.005
650.062
-28.0746
1009.25
49.2739
385.234
506.372
422.208
1285.31
109.44
1521.02
183.747
1557.08
555.257
145.279
106.812
294.256
2143.86
898.131
451.957
68.8594
868.298
493.1
1317.05
740.093
337.124
283.81
122.15
747.293
563.766
1981.23
918.129
130.43
723.903
302.495
1145.88
191.077
431.117
156.549
800.774
162.22
673.164
49.2684
475.611
443.101
546.097
788.261
213.732
556.588
706.551
796.019
157.982
164.163
1512.88
680.724
46.7741
1045.81
884.32
1053.74
83.5093
232.927
52.2809
311.311
169.691
108.831
186.199
245.567
419.282
475.066
170.505
377.652
1508.14
895.174
710.727
249.936
449.367
414.771
345.558
159.185
626.55
1822.49
1167.73
568.321
289.663
148.058
301.611
802.918
531.776
24.0346
2483.7
127.778
836.953
722.286
755.687
115.146
740.179
907.13
607.64
511.381
858.838
165.466
791.399
1263.86
257.9
97.5399
3053.93
331.439
145.173
59.5665
33.2241
224.927
306.375
258.649
110.494
11.6975
826.703
345.306
740.865
711.769
1786.76
433.092
214.157
25.1332
352.763
1420.46
2020
470.427
1038.85
216.033
491.548
520.589
1178.88
1633.38
312.902
306.006
806.276
1384.04
1787.85
997.905
1122.59
1838.38
298.284
466.161
193.634
723.132
998.542
483.346
706.315
972.181
958.209
375.933
532.748
43.8738
384.622
1168.37
1437.33
903.382
1182.98
1085.73
122.435
124.739
888.682
1857.74
959.225
27.7092
55.1696
259.365
231.663
273.702
4187.74
1924.39
409.547
127.97
1033.04
352.315
1512.4
191.462
927.182
561.968
1162.45
575.081
353.502
403.145
59.6352
633.021
841.293
996.796
413.121
1874.96
239.421
625.61
525.299
374.65
34.8526
1385.71
290.919
105.776
513.417
393.636
986.201
1169.18
1714.81
1424.81
1385.48
1052.4
208.396
512.163
1150.38
404.396
424.361
583.579
202.488
403.996
589.458
768.3
1008.78
200.515
1063.5
670.943
1384.86
157.729
443.902
506.526
319.197
800.447
711.982
1118.61
614.235
1182.21
131.526
730.722
1365.09
418.355
1260.2
135.015
429.803
1348.07
1016.26
51.6502
1132.31
690.199
1204.73
791.6
816.372
374.902
1612.77
505.727
442.813
1205.45
452.626
1239.66
211.797
1077.51
1147.24
29.7331
4631.35
626.543
145.919
194.206
719.862
567.634
630.512
463.23
427.899
671.477
317.059
322.176
1073.09
1046.17
471.219
24.2853
335.9
320.502
189.922
911.798
53.0221
589.507
384.558
395.971
276.96
1664.91
438.62
346.635
182.318
2023.02
1950.83
65.1333
447.574
648.988
84.6743
833.796
280.355
51.3701
710.193
391.762
545.114
1807.24
437.708
590.705
703.317
964.847
9889.04
403.668
494.032
219.354
207.219
391.409
60.971
380.368
360.797
541.595
758.025
646.477
107.275
813.093
229.164
736.25
162.347
2284.71
286.525
161.996
23.3857
578.085
1175.22
1566.14
563.276
151.806
1203.04
1632.29
142.732
1417.5
350.621
482.478
48.2667
925.46
826.805
76.0821
86.9773
126.391
1997.68
522.946
795.047
929.298
424.181
1207.9
545.901
79.7612
1003.17
584.307
596.775
1846.7
632.713
568.914
494.482
477.82
214.071
510.648
453.552
1680.96
21.0678
570.194
40.8533
353.098
470.573
106.398
215.409
261.355
375.256
267.753
333.62
300.492
579.707
678.927
229.638
1020.04
16.043
853.075
42.8067
-6.024
973.462
1044.6
31.5309
692.091
1162.26
183.495
962.515
128.265
579.168
137.249
500.137
579.602
27.2384
375.864
216.99
1273.31
388.676
60.8401
1635.66
792.221
923.88
1241.49
310.611
249.707
1340.64
439.009
305.145
864.505
2695.25
46.6882
413.414
278.19
230.433
513.937
40.9906
135.553
231.026
234.806
329.012
3626.69
40.9326
1016.57
728.291
1656.76
407.744
72.8175
235.259
3487.57
703.751
159.286
201.427
1364.24
631.868
291.873
1011.74
450.304
1281.6
602.753
162.709
933.122
835.626
730.493
-0.459031
478.448
73.4299
527.126
540.17
153.596
54.4299
569.752
71.8351
888.823
953.027
1567.77
234.633
439.074
2475.34
-7.89807
538.679
121.093
444.087
43.637
155.975
421.655
1102.85
836.798
561.207
87.5972
684.49
342.545
1032.23
36.8857
1082.11
491.188
451.483
477.032
86.9053
357.046
10.949
181.363
89.0826
542.153
215.221
702.373
995.951
336.202
1095.61
1080.53
565.697
17.8675
316.65
933.818
628.24
660.647
1383.05
384.108
367.625
225.497
703.548
662.059
1396.62
478.715
-18.8183
190.66
167.49
523.838
749.331
278.919
812.472
1709.7
559.522
77.2111
618.145
946.002
885.381
61.123
653.778
480.762
1662.23
308.323
214.546
7.52387
1688.46
1072.42
896.111
657.316
959.27
8.02417
484.114
226.065
519.337
284.523
89.7923
51.426
441.017
870.464
1059.72
67.6486
28.5904
378.233
455.739
129.147
345.948
964.04
468.955
596.781
537.779
708.84
357.708
15.0289
1441.67
445.155
92.3775
928.713
566.511
288.204
351.194
642.002
1531.05
77.3701
810.024
233.286
389.833
1632.24
561.739
300.378
235.673
1478.47
793.849
73.6021
609.842
996.926
554.806
849.395
26.2733
862.712
1042.5
45.9791
49.2739
857.499
392.054
199.194
1141.01
1345.18
495.575
955.053
376.776
53.5456
573.397
1151.21
920.194
390.259
177.784
101.727
241.497
226.982
831.75
981.597
74.7998
1084.88
427.469
584.545
405.918
148.565
651.129
542.048
636.944
1034.52
173.056
808.343
84.8485
107.37
336.001
1001.57
91.0269
122.815
1323.62
1100.5
662.521
550.9
517.55
3259.61
55.9642
63.0216
530.026
387.473
486.929
946.964
226.599
55.4673
579.6
405.569
434.706
269.948
594.7
1294.11
75.5109
731.428
910.394
780.356
269.144
223.102
1362.18
1056.1
35.5402
1235.54
410.848
127.427
481.6
553.814
394.415
983.401
489.587
85.018
1322.76
770.92
611.186
66.7497
118.668
419.583
298.803
622.526
462.501
69.9522
139.578
574.337
950.334
509.17
489.611
752.916
698.698
1546.67
1613.91
281.938
655.684
171.182
353.326
309.769
285.908
558.846
699.848
147.33
627.01
402.653
617.569
625.534
2260.16
1262.17
-0.909425
806.71
657.313
-27.655
496.218
40.5127
808.325
437.181
146.907
231.336
467.256
88.2633
12.5424
1669.68
36.4254
166.769
238.31
1095.57
510.454
412.449
1079.63
209.436
636.854
131.526
612.065
1471.91
858.245
185.615
2835.9
1037.99
-7.45991
973.282
206.663
570.718
913.218
366.493
645.053
390.348
661.248
446.849
315.587
1149.96
449.864
225.96
722.516
787.041
560.879
862.498
122.717
312.997
326.012
784.982
69.9457
224.63
219.486
239.546
323.8
793.504
152.529
1168.02
161.779
375.374
880.388
615.464
665.732
4957.73
1094.38
566.05
833.996
581.581
174.804
1170.42
662.094
141.605
48.4289
896.548
1172.32
89.057
243.17
1170.96
274.174
693.746
700.737
582.08
587.021
678.494
266.154
377.329
761.491
1149.32
23.5392
620.69
117.769
317.461
2074.68
1080.53
100.326
125.495
388.465
37.9093
429.152
58.0203
463.347
246.896
597.368
429.722
302.066
354.035
600.215
13.0409
195.345
582.596
28.1473
971.408
156.168
304.6
2142.61
761.245
1095.93
225.71
461.764
670.194
506.086
450.848
1042.98
666.258
728.382
1110.91
1613.24
-4.46485
435.385
539.568
70.1667
2565.2
341.692
88.954
0.18219
1316.89
188.822
338.878
354.759
629.523
29.2304
620.829
17.6369
748.191
1371.74
184.101
706.284
985.795
748.394
354.819
156.063
1179.79
375.361
454.574
214.018
725.806
655.626
104.546
533.057
765.363
131.273
979.865
1783.24
1255.56
62.3776
292.782
1419.64
633.425
514.396
798.38
153.598
817.4
130.726
84.0048
540.292
326.429
1243.63
525.509
62.2827
520.913
492.961
450.218
806.49
1106.32
826.979
270.916
315.218
145.88
533.707
821.663
141.708
518.845
759.998
656.899
912.661
541.633
106.746
397.755
854.115
61.516
126.682
116.706
961.834
769.195
58.0185
696.914
277.398
1076.33
508.873
617.116
50.9742
588.055
511.709
1022.44
127.165
834.96
2520.55
103.607
502.678
39.383
-15.4736
1111.07
428.903
413.472
420.011
320.052
614.531
239.673
266.944
336.07
1621.96
429.774
252.54
1705.74
643.318
81.3551
935.987
234.701
25.9981
459.183
724.031
694.025
500.891
900.553
520.167
583.209
41.7721
534.931
667.256
91.0269
1084.21
1085.62
503.226
655.914
18.7683
108.62
1685.24
126.168
1395.48
860.417
14.6576
392.241
1171.63
257.517
151.722
45.0139
750.628
1097.38
462.597
1443.85
201.269
61.123
688.854
299.784
28.6444
96.0053
641.906
1829.99
644.198
1209.38
121.118
331.93
996.84
89.7476
223.84
20.2218
615.591
542.478
426.711
1111.8
1278.12
920.052
247.354
1072.27
365.613
647.968
507.544
1229.95
484.628
821.354
465.539
1061.16
291.308
860.119
571.672
480.204
1415.56
225.403
649.428
842.004
635.683
1990.8
642.508
308.819
1155.25
847.166
1108.64
216.051
326.515
34.6354
20.6423
642.108
1095.99
475.85
34.0689
38.9625
42.1264
39.9685
244.501
499.8
454.003
1066.35
738.268
343.257
1410.42
527.321
157.576
800.397
767.336
8.9113
198.323
302.285
451.991
185.369
1043.1
431.549
371.835
800.665
9.29274
13.2005
378.323
461.057
49.2413
1475.44
667.542
1409
278.184
688.526
1441.25
696.35
494.482
735.635
99.2585
452.078
181.775
258.929
492.627
767.021
13.7238
224.63
1611.92
578.751
256.334
434.455
146.738
660.013
503.96
364.688
1169.34
494.515
412.331
620.831
533.236
778.286
427.661
1230.96
132.657
401.872
11.9885
449.864
304.67
306.474
713.952
1805.26
574.44
302.627
26.1612
399.629
1291.54
147.57
257.352
130.488
4557.95
850.491
528.828
400.887
315.963
635.822
96.3477
1417.23
1048.43
432.832
64.1608
325.849
486.025
203.02
388.933
420.339
25.9401
529.959
103.895
241.843
-2.14514
848.079
28.044
582.825
692.433
492.804
537.398
432.581
849.513
560.687
399.69
367.755
199.479
400.973
897.76
444.19
778.379
808.343
1440.33
41.7721
325.686
405.62
343.698
158.574
875.277
760.6
525.739
483.442
783.893
717.308
390.367
416.384
657.634
409.666
167.305
1079.38
492.916
60.5907
1978.14
101.748
244.679
789.356
226.465
30.8068
1033.35
897.766
1768.85
316.65
1100.61
1096.32
266.145
266.042
71.5221
985.278
1006.98
520.655
1858.66
375.639
28.4467
186.948
2158.6
2000.19
408.888
1048.37
79.3525
189.796
877.437
618.984
310.798
235.731
274.435
585.862
404.887
244.7
31.588
375.814
307.28
105.481
240.308
34.7091
967.008
165.82
601.603
1199.96
202.741
509.583
879.451
1226.47
125.485
54.4299
1104.27
422.285
131.7
868.743
185.907
1416.39
255.695
688.935
457.361
1116.14
89.082
275.421
536.411
773.091
640.921
498.529
550.9
163.351
812.864
1006.04
485.22
44.6494
925.625
465.282
418.687
1093.41
429.084
373.382
594.721
596.574
512.136
409.597
723.932
51.4215
179.189
338.404
285.859
1047.54
124.664
1189.06
16.3855
1057.19
350.037
234.051
45.3133
766.1
30.5981
781.668
369.198
764.505
394.372
1178.33
45.5384
397.139
137.926
907.818
757.951
97.5335
288.367
1053.85
973.642
714.394
890.724
509.449
1805.55
876.342
387.129
244.63
1160.04
-10.3422
684.062
1034
-11.4964
30.5904
244.806
318.812
1202.69
633.106
1495.85
393.39
148.565
750.397
658.236
1539.44
59.8925
277.804
297.738
433.551
1475.51
715.021
1196.2
277.736
5.2204
190.102
568.586
327.24
267.72
600.235
465.744
2038.97
278.264
505.922
13.426
175.681
138.423
353.864
353.785
-30.3133
915.105
896.145
340.917
226.007
107.592
235.086
661.468
669.124
605.766
94.345
66.2129
455.914
190.282
731.434
73.463
67.1695
658.619
999.621
1000.03
56.3105
136.004
1206.03
737.041
34.1611
60.946
542.507
416.07
264.551
768.972
753.117
505.301
308.886
288.193
327.799
377.584
1223.31
172.755
126.333
926.227
709.225
959.558
2366.07
141.605
90.4979
807.001
35.6957
241.483
383.31
691.463
265.219
305.463
378.102
656.484
1036.7
766.33
2083.21
66.1058
898.448
727.576
126.391
1664.25
973.282
980.652
726.265
184.033
574.007
1034.19
503.722
443.101
1172.04
239.078
1569.59
350.383
1344.24
298.404
3.2891
56.5633
741.967
613.333
557.426
837.79
360.263
123.725
319.233
287.248
688.331
284.034
140.929
178.858
257.9
1032.7
368.389
9.09926
1137.49
377.221
688.21
2661.2
583.288
1557.09
17.0869
677.998
721.308
497.454
794.94
378.168
-1.26229
887.33
96.9924
258.293
99.8863
1123.08
913.44
47.6799
532.157
1036.8
330.384
1417.84
221.514
1257.1
43.9252
997.747
805.127
174.377
484.51
993.245
319.493
236.585
1748.81
636.701
94.2312
1333.07
563.836
679.589
697.373
400.715
158.837
1769.68
723.731
795.117
16.789
1424.05
925.825
891.739
1726.53
801.228
472.813
843.704
680.829
361.398
809.195
1631.26
334.328
136.086
476.101
1296.05
424.409
408.037
236.171
30.9125
457.3
237.931
379.976
54.9087
27.3564
965.583
665.216
506.08
583.277
863.706
665.935
437.278
485.899
658.799
249.799
210.946
241.458
267.59
128.181
573.553
734.363
222.141
294.762
757.551
786.21
91.8568
1624.74
581.414
114.626
599.004
140.775
1075.3
-17.3256
266.678
403.266
325.042
419.713
388.014
517.884
656.544
75.4782
1158.72
40.4058
1191.34
222.62
1183.07
243.513
106.629
24.5787
135.958
472.931
1821.66
1029.73
473.63
1242.54
892.983
886.398
653.797
560.874
1510.04
136.479
669.602
682.501
525.509
476.451
549.544
129.347
1158.81
461.641
722.031
1871.32
364.117
776.238
662.088
648.025
190.102
729.756
66.7452
772.048
540.264
185.96
1414.02
1681.03
208.924
155.575
46.7759
193.482
168.973
44.5186
2011.48
35.0116
184.432
397.484
147.628
1086.79
248.752
131.076
1305.37
1154.46
15.6342
58.7166
1650.18
375.361
255.923
914.919
729.554
2958.75
2491.38
59.2489
745.076
17.8675
224.821
461.448
1623.92
389.796
557.5
369.219
105.401
413.688
110.318
1057.19
92.4313
-6.97275
1114.96
1309.37
1002.3
223.375
170.082
254.992
133.537
127.06
591.609
139.8
60.4836
729.782
776.306
1859.11
122.435
72.9733
54.5638
49.7512
-22.3541
248.247
408.037
1248.17
435.686
1004.81
1323.7
567.383
391.352
971.108
571.427
552.095
705.162
522.787
397.384
2260.57
89.7164
457.308
75.6043
135.448
500.918
95.2805
1422.01
426.235
874.059
1739.22
1310.04
750.991
417.956
364.496
622.155
748.717
518.635
398.924
289.134
952.631
-0.459031
146.738
2121.78
510.865
190.051
282.906
759.079
364.011
164.954
1023.86
761.386
201.576
17.241
429.704
68.9386
615.515
130.382
1131.66
1265.97
505.988
185.986
317.025
998.396
247.905
712.75
89.2585
1238.98
779.404
322.675
558.079
842.067
582.841
395.731
617.129
342.199
56.7355
414.939
414.607
157.864
672.551
179.947
2198.92
915.165
1048.12
342.082
390.354
1093.63
68.0091
451.353
954.721
50.6883
462.092
528.216
996.13
219.199
448.435
272.715
7.94936
77.1442
960.05
426.59
52.1389
127.023
412.132
11.0368
664.246
442.615
241.591
630.806
244.399
1003.06
243.551
757.205
584.745
51.1153
32.8606
384.732
851.2
280.813
190.753
841.544
64.7192
172.347
1437.94
806.276
722.418
95.5016
324.521
143.822
1105.45
343.482
394.159
1208.51
538.077
419.628
168.458
30.3208
121.421
87.104
158.035
1648.18
120.122
923.339
335.465
474.025
196.754
57.637
1832.08
671.686
2142.89
1304.27
52.5559
395.871
530.122
231.131
976.904
179.087
163.418
23.0315
42.8067
576.811
160.04
149.204
183.747
422.737
2619.67
158.422
198.641
283.292
697.68
396.033
986.936
341.3
1277.78
12.7049
1317.26
759.333
458.753
480.658
724.003
50.782
198.323
405.312
223.784
716.332
142.511
913.113
70.9757
690.298
203.02
1494.18
111.62
1028.57
1007.85
829.159
662.289
396.581
355.27
86.14
184.192
833.95
362.597
811.498
380.36
478.34
237.678
1587.89
523.206
117.903
811.984
894.7
287.171
711.099
288.688
320.226
494.79
620.936
45.9791
38.0295
1427.64
-12.3744
329.924
641.932
11.1774
1284.27
465.671
728.936
274.067
49.0333
237.525
208.627
1976.88
375.991
1250.22
1487.67
436.264
371.677
793.627
270.479
108.237
622.751
161.006
1515.36
175.058
30.4236
38.3095
423.3
73.1249
60.6118
315.845
19.2833
741.728
55.1696
682.249
1240.17
51.1606
1047.94
367.154
131.698
1351.97
488.085
7.57828
676.299
798.388
319.212
416.558
2824.76
719.345
383.782
928.484
368.47
468.449
487.791
459.137
508.774
1845.88
678.865
2050.54
1234.76
214.249
119.682
112.664
918.13
57.8884
94.5295
210.792
43.7166
553.032
2257.67
729.018
226.648
156.366
339.183
3634.12
737.216
52.6282
1063.44
48.3117
1009.05
57.637
817.434
380.272
600.471
131.623
371.893
84.415
120.582
86.8276
821.357
1354.08
965.692
756.299
841.83
564.637
286.33
267.27
894.018
119.067
779.544
291.014
170.968
300.826
18.731
683.062
1334.79
58.4036
1.39302
9.11836
97.9793
188.012
299.154
445.693
67.0073
498.173
440.242
280.064
95.6594
73.5312
496.389
135.934
291.028
755.623
773.692
43.9252
424.283
132.256
1435.26
394.555
1919.58
452.078
150.901
39.3458
609.099
1727.64
594.607
1175.64
870.982
146.738
79.0521
12.955
773.235
1038.75
946.842
649.255
82.3813
223.096
146.62
1570.23
858.359
1267.51
620.936
564.609
1542.9
505.174
170.914
640.529
58.8401
688.935
470.479
2133.76
2194.26
1616.45
81.5123
284.823
509.67
-20.1616
309.528
159.044
776.469
181.527
460.561
353.444
337.845
934.055
732.682
232.466
738.825
143.431
218.442
62.2186
267.695
1517.19
1234.14
140.488
71.6424
2266.72
60.8723
1948.57
110.242
424.1
42.0577
1030.66
9.13151
1036.39
364.211
710.819
23.5392
450.15
192.732
1082.81
875.277
387.129
432.638
79.2442
19.6429
2335.01
465.221
763.052
393.302
262.897
342.495
1500.8
1912.11
785.07
836.953
643.318
566.738
410.859
66.4205
367.239
193.111
64.1608
1248.16
669.662
311.643
182.835
1720.94
232.087
20.2129
808.467
1983.3
343.382
961.386
1061.62
118.094
1062.52
600.009
164.437
-4.20716
77.9561
58.6095
607.968
99.764
1413.13
530.803
28.1473
26.8575
632.076
373.941
56.7702
510.796
766.091
173.236
100.478
194.991
134.13
121.747
896.337
356.975
684.062
2814.77
818.486
1017.37
283.512
1694.76
520.733
149.229
1379.53
134.598
203.86
554.561
2249.71
698.05
38.3542
674.846
370.606
500.936
221.481
1677.13
201.039
101.97
247.815
239.803
682.242
646.314
2794.87
169.287
802.616
315.845
1400.3
937.576
372.642
668.64
1293.85
807.001
1399.12
100.928
368.318
1258.97
1168.91
293.282
845.169
90.9198
128.298
468.14
917.697
726.037
279.418
704.731
39.798
784.995
937.069
1503.64
388.552
1782.75
85.3345
926.337
246.553
534.652
239.584
278.184
692.602
1862.55
481.568
36.1407
1104.8
1986.5
678.336
622.497
522.383
858.85
1889.66
154.851
590.551
280.775
20.2865
54.9087
1192.25
608.317
350.964
1478.4
341.116
1074.84
161.718
425.787
84.8757
413.872
147.649
1254.57
1754.87
221.568
207.123
1322.12
387.959
903.224
195.356
378.869
293.976
676.758
820.506
737.969
1547.82
571.131
1199.07
116.753
107.941
1014.38
472.703
559.3
1295.06
285.301
714.056
937.675
456.019
469.032
216.519
617.116
765.669
198.354
306.945
776.607
756.32
403.925
499.404
207.946
572.043
416.35
677.931
57.7678
811.812
270.985
579.525
463.723
985.52
525.38
771.243
180.961
590.874
134.531
988.455
139.682
172.948
122.242
321.441
543.47
720.544
73.1162
418.37
641.238
359.34
415.791
519.722
342.257
1516.34
1410.84
455.235
68.8814
440.966
300.97
1545
15.431
361.777
154.116
198.687
587.224
1438.03
473.266
235.309
292.729
428.864
242.499
241.843
5450.86
650.03
742.063
307.88
11.6723
773.091
600.603
1236.91
1034.41
1123.02
150.233
590.079
320.993
963.875
229.813
1588.87
410.007
356.408
79.3226
844.203
835.257
495.233
423.546
1060.61
1824.28
-29.8307
1126.48
531.821
1198.33
662.175
345.539
692.149
376.228
308.893
703.336
165.431
431.863
26.1593
348.658
130.946
1003.27
34.2814
107.364
526.316
1422.01
473.086
259.774
69.4289
602.647
542.606
181.717
753.908
741.232
304.501
378.486
227.215
2378.5
1279.73
46.155
190.82
2415.26
678.204
1037.77
489.473
1122.4
568.356
823.485
107.26
729.84
833.882
238.088
2264.31
26.2733
868.334
321.086
227.278
926.337
364.619
47.2261
2286.06
8.96853
432.036
18.6736
139.214
677.514
357.937
426.315
45.0052
733.213
245.022
181.532
545.881
397.044
614.28
871.278
215.31
727.473
394.166
545.966
857.321
248.675
272.796
323.885
159.856
15.0745
906.809
922.682
735.255
156.063
90.9567
357.123
421.263
240.702
720.385
432.998
676.267
419.724
337.865
272.168
559.448
107.724
2138.34
1872.12
1027.44
1881.08
142.957
1006.12
429.381
796.065
803.812
551.802
37.817
601.182
1014.48
25.2357
1379.49
445.452
251.604
1151.73
768.374
77.6549
245.174
1376.13
1017.96
119.777
83.5783
532.748
287.171
960.35
322.421
193.471
648.463
963.912
364.189
817.608
591.332
403.299
17.4093
268.813
287.476
1397.33
122.886
160.899
431.569
162.072
925.713
77.2898
498.809
400.569
202.147
955.516
303.839
38.0834
1441.68
609.846
382.199
-0.601317
1286.22
565.592
235.537
1034.06
322.173
274.989
75.0447
371.508
623.825
451.686
32.3747
986.307
1174.22
607.572
15.5352
385.656
1248.95
111.314
347.855
975.586
828.066
343.488
591.307
35.6349
79.1639
1492.06
121.333
438.28
405.326
4.35344
1395.84
820.678
1064.08
437.554
669.655
1277.11
470.87
371.626
1469.61
597.664
121.06
1136.2
932.181
1188.99
32.3017
112.205
1757.56
40.808
328.026
87.6923
82.5723
1680.47
902.17
611.034
98.5232
192.758
869.5
956.307
2384.79
897.668
674.691
721.44
1010.57
616.875
444.715
223.355
739.152
472.703
311.017
275.57
225.331
1005.14
448.522
276.036
293.405
371.44
377.509
813.433
-13.9208
160.297
1167.48
714.553
650.729
321.441
650.329
414.093
64.1713
393.861
331.229
211.518
980.664
268.212
1982.3
75.5235
1713.24
55.1182
414.607
766.415
405.241
644.44
494.79
382.951
396.049
1855.87
1642.73
2676.54
386.6
365.146
630.508
859.066
1098.29
31.0568
665.022
258.554
39.7833
161.16
177.064
298.004
850.367
79.2716
1321.56
339.976
189.719
680.368
653.81
690.277
603.824
345.65
431.779
817.181
404.527
231.044
322.767
1632.3
307.374
45.2851
89.4741
1983.29
108.237
187.243
1218.58
667.996
442.041
424.181
945.15
565.095
790.032
149.628
857.92
892.8
33.012
432.107
172.143
1796.36
743.937
82.9923
194.005
61.8346
1443.06
1178.71
659.212
653.721
388.493
869.403
112.957
639.827
206.586
1801.81
522.787
403.006
420.233
780.253
113.445
439.582
650.844
397.005
420.535
66.7452
908.651
472.798
1025.54
246.479
260.486
579.114
88.0053
409
216.911
9.11836
1131.24
717.988
987.219
786.945
691.323
325.04
401.386
254.48
808.334
545.966
23.3616
279.418
512.918
648.906
651.119
73.6494
251.466
376.524
579.525
315.671
807.645
101.236
502.891
298.597
384.699
2092.01
422.715
1342.37
200.228
1279.59
321.287
329.114
494.842
240.952
275.916
3295.58
201.427
815.143
381.85
161.731
579.428
517.681
418.745
354.281
805.61
95.6137
444.795
73.7091
392.195
699.575
397.676
354.741
2479.09
201.997
409.368
527.357
666.446
427.376
658.869
824.522
670.017
670.906
473.167
3444.46
287.04
959.041
64.2462
350.193
782.663
638.722
854.161
288.213
45.5894
21.2278
265.541
665.773
323.396
241.761
1572.23
128.255
1392.1
366.004
418.258
832.856
395.866
812.299
150.007
633.195
1793.52
112.96
577.761
688.833
656.298
77.3794
1632.01
739.854
8.31798
146.921
1142.46
637.271
21.6865
444.087
697.581
954.875
50.5902
55.2501
204.726
1814.4
307.952
378.304
244.806
1911.21
588.043
199.477
308.828
1059.46
362.568
230.182
1419.23
203.519
1181.1
742.958
11.1668
605.405
209.657
433.551
1301.22
19.7421
35.3104
12.7167
696.023
671.004
589.529
29.1119
1025.05
1121.22
182.212
1175.03
70.2427
-14.9649
108.444
350.978
180.516
681.463
108.916
192.821
501.857
276.099
1057.87
427.9
460.019
1408.72
94.1827
753.381
175.106
466.62
693.708
657.041
336.166
1769.29
768.94
76.5085
1044.2
901.262
677.657
92.3427
64.4885
82.8974
1035.31
103.156
502.692
464.53
496.664
712.661
358.948
298.525
566.511
839.285
413.767
187.495
403.996
259.622
44.9106
425.946
899.98
491.981
371.055
103.101
660.124
1103.34
2003.98
473.881
604.627
13.3388
116.533
23.6082
2199.05
304.037
474.967
738.304
519.198
104.984
947.045
304.219
1145.57
362.243
534.483
21.1574
2019.84
326.832
425.501
670.113
114.251
2749.79
4.17607
486.359
56.2124
1177.82
1150.6
302.178
27.6299
39.1034
590.859
344.57
3381.99
502.47
220.726
409.961
46.5234
924.475
265.954
141.068
467.081
31.7815
369.634
1116.7
294.265
1653.57
176.783
62.3597
1959.4
1252.42
1129.24
1246.8
954.644
532.323
964.342
312.698
779.544
1168.08
935.587
921.142
59.9605
153.701
420.098
666.686
177.784
270.393
590.936
48.946
831.75
153.26
584.501
347.038
756.73
217.574
2838.63
24.8423
3335.84
1238.64
570.534
704.626
1013.11
-1.71972
188.822
307.019
639.617
333.42
96.6968
506.768
1546.54
-25.4087
719.564
1246.34
1227.96
610.707
427.323
1123.21
219.886
79.0852
648.97
353.797
707.267
1186.37
1151.75
123.417
205.274
415.976
793.158
1365.3
200.449
528.794
518.635
234.006
823.243
1255.37
309.441
884.224
68.9269
431.861
423.875
162.651
491.617
934.831
172.755
820.677
1121.81
235.086
474.061
449.858
67.2276
541.641
262.99
663.968
1024.29
67.1695
57.6942
578.034
499.654
477.975
512.692
112.173
1229.38
141.457
109.149
-1.34616
122.42
1457.56
172.975
99.6669
1184.25
216.637
352.086
155.584
334.225
615.209
900.553
322.888
505.701
585.53
673.943
1750.47
171.612
707.524
918.225
866.246
160.271
873.305
47.7539
792.758
311.019
506.603
944.272
2486.47
29.7774
1040.93
564.43
557.209
388.805
910.978
409.844
685.915
1525.38
311.913
37.4587
592.508
432.45
155.219
365.784
545.19
529
-5.1837
735.462
575.261
223.456
882.446
-1.83771
452.271
1031.25
19.7421
122.865
740.631
1538.21
1528.19
1329.46
62.9971
441.406
549.635
382.737
368.863
648.263
201.645
1121.21
1336.65
795.432
20.6967
461.463
-5.86102
49.3674
603.965
267.119
551.524
961.77
866.361
837.411
938.505
1098.95
1602.42
297.174
19.7416
700.003
449.766
309.249
573.388
66.0454
134.474
383.855
260.837
280.946
402.17
650.383
43.7452
480.762
611.494
455.941
1266.57
205.745
148.795
1121.84
301.813
321.537
1350.33
678.345
1233.56
619.418
303.589
42.1317
479.789
204.197
257.2
1007.77
247.125
401.655
314.43
1144.6
616.24
1072.53
190.991
606.443
-19.8444
338.16
45.0596
751.943
726.899
410.457
828.979
545.974
247.892
12.2948
776.406
318.294
343.698
763.898
1926.47
491.539
197.753
786.136
354.226
406.42
427.815
55.9642
559.649
5565.56
47.4125
635.145
240.394
176.933
530.799
319.419
470.833
120.561
311.469
328.504
200.228
1956.12
278.106
459.079
285.391
993.683
366.419
321.368
410.448
48.65
111.023
52.7814
114.846
506.603
46.5938
54.6893
938.744
172.928
682.93
1898.35
605.405
800.669
211.531
574.106
195.904
440.954
2184.34
268.366
233.961
796.076
1153.29
29.2639
893.127
463.895
131.718
206.575
759.973
332.612
832.113
51.0529
290.788
1367.59
819.495
1651.66
397.139
215.31
19.5669
1181
548.708
392.292
14.0154
441.019
163.917
921.464
963.749
889.364
1101.62
650.862
781.827
567.087
294.999
515.807
883.513
1630.52
111.212
534.729
662.061
385.185
395.976
527.663
959.225
288.204
463.716
609.816
713.298
156.548
320.999
456.813
1091.27
920.508
1386.65
152.313
379.332
384.622
720.47
837.63
2194.61
97.4878
448.543
714.535
1545.23
708.945
624.438
395.971
200.228
2561.94
165.99
419.52
105.949
747.685
564.522
374.804
45.0052
80.5091
320.773
632.953
447.65
630.214
304.776
871.661
1281.45
773.826
1024.91
434.39
701.513
311.968
723.572
1067.76
1027.55
46.6882
373.453
126.333
169.104
418.745
1497.3
153.755
50.361
2310.76
334.225
514.115
304.114
1582.26
538.907
817.467
112.147
1208.37
1016.49
275.576
373.003
992.251
359.417
512.547
367.282
842.42
499.363
955.29
147.422
214.329
859.002
43.3439
952.628
202.923
324.988
565.857
77.3975
386.399
415.879
1005.62
172.928
54.7864
26.1593
506.08
2606.33
551.949
159
919.745
200.59
777.349
879.05
61.2816
1256.17
130.132
163.788
682.249
442.009
335.391
73.622
523.292
496.618
971.668
683.958
401.358
632.166
837.45
882.35
132.896
219.058
2060.42
939.243
788.589
728.688
422.963
334.063
199.707
711.817
39.9162
782.259
273.796
2340.21
579.946
580.105
203.779
833.996
532.855
740.804
1297.23
419.389
576.082
59.2489
224.617
720.642
470.924
1314.15
364.545
552.84
336.36
385.982
513.947
547.535
8.88928
31.6072
990.035
1349.81
1115.68
244.907
369.965
361.877
621.766
552.683
1204.53
269.757
789.841
173.867
439.582
12.8216
1851.46
723.197
796.694
1344.73
773.187
387.661
543.412
349.004
691.521
244.531
500.403
1975.72
578.605
18.4829
175.445
-6.97275
838.482
6.16634
344.504
90.3161
623.606
10.314
1054.05
171.454
958.126
534.718
303.223
57.5004
519.945
192.951
236.214
543.922
378.323
2277.03
1275.01
808.343
268.507
443.281
283.532
-30.8087
425.011
188.228
1393.58
765.691
1466.52
93.6363
1057.4
155.088
327.633
317.278
370.902
1222.4
618.88
76.9187
788.487
186.231
940.465
42.682
1070.16
59.1465
169.04
359.524
706.121
1747.45
17.6107
663.508
1693.35
49.7266
320.398
34.1611
179.901
157.346
369.644
306.078
1596.01
138.901
117.731
766.33
772.941
1822.2
932.024
504.997
161.352
496.051
465.248
1847.01
695.285
344.5
853.041
477.723
806.968
1649.69
17.6369
587.411
69.3768
1709.77
135.934
1544.78
1029.24
321.008
672.493
130.783
865.097
-11.1559
518.314
349.577
588.39
587.116
742.121
2517.77
946.431
429.614
2653.2
1053.75
990.922
556.269
1139.99
56.0585
68.2367
832.524
330.664
2033.28
380.878
40.9906
191.191
456.019
202.915
878.064
499.05
94.0777
55.8202
941.603
451.738
154.745
284.587
274.615
224.821
118.6
244.057
553.825
33.7236
2925.44
255.326
1.62209
942.876
631.225
250.962
94.5295
480.097
68.9476
635.92
1239.65
321.338
1762.92
286.739
892.874
37.0223
138.353
555.284
1848.95
251.638
759.767
444.592
1271.45
455.48
265.879
244.27
1021.99
210.444
745.055
137.181
660.214
771.818
499.246
1162.01
160.367
689.385
774.99
56.7554
268.967
125.553
392.582
785.261
749.551
810.05
49.0333
1197.05
7.24429
2050.83
964.886
928.84
1845.54
1253.54
1031.56
1130.67
430.034
93.1272
365.922
44.1599
579.093
111.388
211.31
531.907
52.8152
438.368
651.42
349.405
639.139
918.054
438.568
390.447
257.295
67.8408
757.211
893.127
861.799
90.9561
1030.67
70.3163
73.079
605.351
1134.26
2795.85
780.789
303.819
771.78
642.391
21.4409
570.052
2100.44
728.01
373.121
12.6594
1631
202.236
137.926
174.211
890.263
579.529
140.316
1250.62
300.852
713.196
155.922
2825.79
396.9
669.786
528.575
1245.38
270.399
1404.13
549.409
674.412
988.238
196.519
216.695
653.714
98.912
563.931
944.865
620.928
32.4722
583.707
172.596
1275.42
564.101
777.715
1192.21
143.547
540.292
42.9401
555.237
341.85
665.732
709.225
1150.6
326.53
54.1091
92.4709
1453.4
332.258
561.396
615.068
1090.41
527.434
892.144
520.188
101.133
2185.69
555.699
193.019
218.294
189.308
986.212
141.16
288.147
614.365
159.856
1816.31
1913.26
540.501
199.09
1142.13
295.864
907.669
229.152
194.03
690.205
360.871
605.698
202.102
263.191
1139.16
978.69
1481.49
650.291
530.285
1366.5
514.887
202.927
186.138
129.053
604.627
526.833
833.546
665.086
855.4
396.04
38.3542
418.099
666.591
49.2051
753.935
114.659
823.229
1112.09
379
441.234
1501.57
1093.1
366.444
550.152
1323.63
414.99
2092.2
1080.61
219.4
570.586
659.268
573.892
402.026
5.54643
350.903
307.095
429.689
-17.1244
490.309
914.209
916.255
994.081
549.437
134.609
1109.38
1377.8
165.862
651.716
738.943
512.74
114.832
55.1182
1098.64
747.834
483.27
522.901
750.268
493.395
250.252
60.5183
223.388
523.407
1513.95
764.217
115.14
437.81
934.357
190.282
63.6512
-8.94239
563.196
1392.42
721.543
695.732
2433.93
157.17
412.822
593.751
626.499
31.1045
688.296
236.992
96.957
1963.12
327.666
76.5202
134.544
985.872
519.491
2813.52
411.893
62.6659
932.155
387.211
560.434
1174.24
67.1953
1145.59
663.847
471.366
758.987
470.315
487.71
1351.51
111.098
617.129
716.235
700.146
1098.97
382.748
549.93
787.03
462.656
39.9971
532.855
1078.1
413.345
308.924
98.9237
349.398
507.96
638.254
258.35
320.006
770.802
371.406
54.1845
357.192
66.1058
819.405
1382.98
1283.82
1150.44
13.1548
1769.63
893.057
197.32
2340.41
1191.5
443.024
25.4346
400.779
762.678
281.643
1683.34
192.131
916.409
51.502
194.93
47.3048
526.92
342.473
617.096
75.5679
730.628
745.182
375.034
366.982
5.20868
633.227
90.7814
582.376
367.878
862.412
445.864
222.259
1612.21
1039
332.148
643.633
1109.89
819.609
37.9969
-14.4443
128.487
579.629
489.953
780.356
402.203
281.198
17.9383
1506.48
962.397
217.925
17.2945
175.264
837.698
1953.68
727.445
1292.85
1672.19
564.699
565.71
1581.02
779.832
164.583
181.622
388.758
251.461
673.687
1119
66.0717
857.505
46.8583
140.441
142.99
586.924
180.424
141.383
1362.53
652.618
301.761
1001.39
928.178
1019.2
241.353
257.491
1370.03
546.956
308.348
582.768
761.847
505.026
264.271
33.6574
220.681
168.338
585.269
487.094
788.227
73.6021
613.59
408.985
633.877
87.8423
91.8656
484.151
66.2129
878.064
1024.29
165.46
1502.7
16.4648
905.262
706.456
84.8664
995.157
595.877
364.022
691.838
91.3482
401.578
1879.35
155.134
464.561
810.423
918.628
50.2069
221.752
180.807
911.409
627.353
904.419
448.34
474.221
575.781
391.441
230.546
1181.3
197.398
92.3775
317.26
886.136
229.458
449.055
295.3
340.207
118.6
1557.78
1095.36
211.797
476.32
700.42
2023.74
782.091
1.61626
306.65
714.24
303.264
475.599
443.991
160.122
496.168
347.044
1062.43
224.133
92.3427
1265.43
249.333
177.797
356.109
1070.73
1095.08
69.856
109.244
435.834
296.645
248.954
2808.82
253.821
1394.39
1274.3
2309.28
152.775
1086.95
896.706
391.604
802.553
556.905
266.645
1563.19
905.011
-22.8817
1128.8
628.685
581.143
716.373
784.416
316.603
46.8291
60.2732
32.9766
381.144
542.448
606.13
1471.77
265.658
703.894
274.127
380.874
492.641
487.899
3405.69
3752.43
456.448
780.154
183.362
1054.05
954.644
89.234
1658.64
488.329
427.016
1470.27
898.211
328.937
181.775
135.835
39.383
1866.49
94.1564
477.635
83.0642
167.012
183.324
1059.67
1126.65
16.4737
701.798
761.744
735.113
685.091
334.402
11.2218
124.806
9.04212
326.648
1056.81
1640.93
1610.59
982.449
319.419
-16.9442
417.999
435.226
844.965
249.287
836.475
1096.95
626.454
368.318
978.637
1371.52
636.13
91.1081
247.465
12.8474
289.034
813.335
245.53
1285.53
435.091
289.999
26.7648
782.091
25.9791
904.477
851.046
945.99
114.155
138.222
857.009
1902.01
64.2317
410.859
999.705
519.198
56.6646
207.783
133.7
403.44
741.258
212.318
211.473
175.032
857.601
185.621
68.5381
72.8175
761.872
1033.59
875.179
582.759
165.225
151.318
1124.19
890.709
548.766
162.63
192.866
1206.69
819.793
1049.81
743.611
193.641
999.49
165.791
598.009
662.96
655.595
1054.34
444.667
782.256
257.186
585.537
766.415
324.295
52.9164
545.995
62.4648
259.137
690.658
800.774
793.104
427.83
181.383
694.149
136.895
531.432
91.7622
1979.55
572.566
396.33
796.402
723.697
224.407
192.777
941.959
702.995
87.6676
52.2662
1338.42
21.2278
106.363
385.729
594.64
755.085
642.05
581.474
429.6
1110.28
228.558
305.555
374.574
171.182
431.656
529.002
21.6162
26.7851
358.321
821.384
776.607
778.89
24.4513
1221.09
1208.5
1595.83
920.099
255.406
425.841
1224.67
648.351
789.435
135.461
1346.18
430.777
218.569
22.7091
730.551
681.112
1700.11
589.938
606.738
707.084
60.3115
562.056
302.844
2185.67
458.042
920.605
472.347
39.1166
727.653
270.867
397.415
6472.46
241.36
283.624
262.904
194.788
1583.31
1182.47
97.8794
262.36
849.854
421.692
307.271
517.695
330.143
548.849
403.452
79.3161
680.028
152.977
644.899
151.386
732.597
30.8113
400.657
1656.22
71.7753
565.213
667.606
1486.17
830.853
427.908
665.809
38.0295
458.323
357.65
175.11
1227.6
209.093
322.873
399.604
317.693
143.331
266.145
1782.16
380.889
300.158
839.33
587.111
1050.08
655.226
27.6975
427.124
443.946
538.683
1082.88
377.029
711.982
1179.91
418.43
1070.86
71.6571
447.938
28.7527
1033.13
851.374
1276.78
231.982
733.832
1131.87
506.025
796.786
163.264
202.064
919.119
682.496
602.99
1557.91
1255.97
384.697
1091.48
1100.52
671.744
200.447
534.551
673.305
1033.15
1640.63
830.3
441.477
374.542
311.628
690.084
741.232
1088.82
334.486
1326.87
81.0379
468.035
112.972
203.004
613.997
526.278
10.8309
869.238
298.318
1843.92
389.051
594.592
1094.89
2676.09
1542.12
545.39
834.601
673.41
67.9819
935.707
207.198
2649.53
724.211
171.284
1258.65
194.101
29.918
109.598
614.721
877.516
507.391
2065.75
1552.33
1912.72
907.268
1262.79
198.237
440.077
3137.75
1310.31
786.353
1048.12
1470.04
350.889
452.478
1694.24
1078.03
1212.56
898.319
761.386
1241.68
515.911
65.1905
133.88
1176.19
1056.17
769.913
66.1531
946.745
725.1
64.8377
412.808
652.614
489.959
537.779
417.999
868.135
145.938
208.663
105.568
347.25
731.26
480.304
84.0361
416.787
158.574
189.369
962.999
72.2154
572.124
349.004
560.336
980.164
1257.42
1278.57
1405.86
140.074
999.405
281.715
196.519
406.893
364.984
854.246
524.575
180.349
476.841
266.04
73.5312
311.131
577.854
566.969
664.47
572.133
471.968
81.4066
889.46
1043.05
65.3212
474.072
439.065
67.8943
67.4568
1275.27
71.2421
1465.44
899.071
1261.85
303.264
48.3122
76.6738
553.676
52.8096
379.173
776.476
802.973
1107.76
267.415
372.121
149.932
874.73
131.745
1181
413.414
41.7429
1707.71
294.151
682.242
159.738
747.514
324.25
1561.74
1025.73
51.6013
2594.26
447.078
94.0777
1186.83
1632.01
376.285
45.7993
212.514
68.6193
622.278
325.816
1564.78
281.538
878.039
200.553
482.088
922.348
552.368
392.208
1393.61
294.449
1451.99
460.857
361.487
2611.4
733.096
465.38
733.373
1358.12
1889.54
968.433
368.863
733.321
95.9187
1214.23
904.419
214.082
656.751
1086.88
35.3684
989.543
1825.86
1402.8
229.686
768.742
68.0091
717.366
49.5474
105.692
268.08
10.4421
1081.36
73.5417
543.787
128.83
258.369
99.0677
329.139
241.975
1009.96
2484.8
208.357
949.759
-34.7103
448.775
350.633
296.582
982.017
800.112
43.9217
682.463
570.425
237.547
-0.328212
1477.11
964.981
902.545
1151.45
465.207
771.069
1593.04
676.98
888.069
9.40668
478.507
2091.97
461.568
722.566
97.8259
529.029
543.182
677.282
670.194
831.283
794.537
1977.67
125.99
476.989
2582.45
791.758
1782.26
109.149
1962.45
423.058
658.325
326.693
655.226
271.405
455.235
1195.45
392.506
395.764
964.751
302.338
257.62
597.499
405.918
41.9998
206.975
835.756
678.494
1362.89
20.3759
258.657
113.086
744.52
986.76
630.737
1210.35
1987.98
42.3823
31.9476
620.249
1149.34
60.3981
821.817
1.86445
260.419
528.94
99.0735
122.342
331.251
109.305
856.285
647.672
433.68
672.712
262.451
413.93
865.855
41.8711
980.652
280.237
1329.26
919.343
1053.6
720.184
181.488
-6.024
579.831
1920.2
284.947
632.632
325.816
334.585
743.937
75.9385
740.247
1032.64
35.5315
1110.84
769.052
718.373
507.614
-8.19295
794.269
248.837
11.0368
499.328
1067.82
956.671
2093.94
322.522
464.192
34.2126
214.7
412.301
209.781
662.364
1364.3
474.442
585.826
1480.67
418.76
149.795
181.558
252.681
162.425
435.254
665.771
93.1076
869.749
43.617
2070.93
182.227
293.99
684.07
3733.66
595.08
115.368
393.257
490.604
887.255
898.831
144.032
771.242
943.189
1822.02
22.4792
1932.09
36.9974
1136.93
474.595
3522.06
1551.32
83.6363
275.708
466.183
165.479
347.044
1199.24
449.021
506.511
317.487
811.909
332.538
125.485
50.1053
159
97.135
479.339
44.5888
1167.66
462.597
1472.61
700.098
37.2102
1728.89
962.372
689.647
364.471
144.227
359.34
485.911
322.945
438.274
117.369
755.469
646.218
286.569
35.943
1118.42
993.867
981.034
927.845
865.242
1181.72
393.561
453.41
525.557
245.48
1049.78
328.67
528.657
587.426
1160.85
647.126
493.377
1563.68
735.253
317.035
890.671
19.0892
42.4117
385.599
975.075
640.176
56.7355
1132.71
691.969
1211.47
91.9113
701.416
323.341
6.67262
656.298
984.427
262.072
699.848
211.858
662.546
534.042
1282.39
1379.74
162.146
2962.93
788.523
496.299
30.5459
628.154
681.405
866.332
635.747
851.654
646.475
2190.87
51.0424
687.543
30.0214
902.046
623.191
75.3371
437.2
539.329
896.956
249.339
484.581
355.801
126.563
1306.15
286.251
316.465
219.794
934.901
190.82
1021.16
50.9411
477.132
315.613
221.578
696.107
1278.04
326.17
130.946
546.327
813.049
162.622
58.1605
2936.27
35.7206
475.897
1027.08
514.495
303.532
203.375
414.159
485.307
582.376
828.898
251.895
431.474
794.526
208.103
633.195
1462.39
512.136
705.65
285.908
92.3719
85.9102
1073.44
1149.62
602.319
280.237
61.7772
448.435
710.699
111.546
118.968
1021.29
405.106
1.62209
8.02417
675.841
912.891
335.123
1206.69
1098.54
169.278
186.429
695.461
15.4719
904.356
735.452
692.945
511.292
107.383
691.872
269.111
210.334
821.669
406.595
772.197
197.22
871.202
958.268
293.405
879.311
265.065
1519.07
1322.22
522.797
1089.26
1655.78
446.018
660.573
200.553
1973.84
607.505
81.9779
152.327
1658.29
150.146
601.24
685.745
736.3
409.373
1081.67
876.67
508.484
1597.6
1032.28
581.521
161.511
918.129
1305.47
43.617
36.0457
20.5371
552.932
64.1608
1060.48
77.4784
124.237
351.501
493.254
242.297
1781.84
473.086
473.009
366.596
183.387
1175.57
2307.4
84.3234
1353.98
33.6574
414.622
853.228
-10.6391
293.971
376.352
884.146
515.205
516.194
197.113
930.952
1763.17
416.384
402.761
240.651
577.135
556.68
1151.12
239.642
909.543
94.2188
919.294
990.055
334.634
600.076
372.537
624.886
956.518
533.307
318.32
283.985
112.977
693.395
320.39
1139.89
580.479
-3.22022
880.553
1587
872.856
507.544
482.196
624.405
581.474
334.022
106.744
813.427
751.262
416.684
39.976
748.268
287.734
84.8812
518.293
1709.69
89.6583
65.1905
-6.75217
396.5
665.022
428.288
9.3033
354.626
442.307
695.203
213.315
478.228
743.841
458.392
139.194
41.9998
390.244
555.552
728.934
1431.55
316.754
56.7375
-8.82211
247.751
598.37
891.759
613.641
598.571
661.634
150.926
12.2203
347.604
839.889
850.568
957.189
738.943
512.134
774.76
519.039
896.246
717.529
521.027
38.123
555.344
1059.85
1095
370.241
131.559
928.205
63.3164
885.381
1381.93
1026.27
367.405
227.834
657.526
221.073
1123.1
581.388
909.898
494.744
53.3761
815.246
465.374
1247.87
378.148
95.4145
4008.17
288.278
1342.17
794.441
1016.86
141.068
639.827
901.864
199.479
114.24
120.022
135.375
1547.74
757.159
1057.61
214.159
145.305
648.801
28.6537
567.545
293.827
73.8327
297.705
-5.68922
-16.4387
268.967
758.513
417.287
959.113
535.651
695.958
841.696
287.334
-3.22462
926.563
199.195
769.916
536.324
342.199
311.608
111.008
557.426
28.0334
7.93885
20.3759
837.744
424.181
572.106
297.153
1813.69
139.503
8.24036
954.971
977.991
-25.236
300.384
969.32
1078.56
314.833
777.662
534.562
245.022
-37.7333
1016.27
911.401
398.479
1267.09
1305.81
209.688
854.91
1227.12
902.841
267.663
406.174
345.688
75.9817
260.001
504.822
375.361
810.647
19.1151
632.103
213.347
486.855
831.033
739.535
579.175
553.921
1079.19
156.548
436.59
1398.59
107.798
572.492
406.7
273.538
157.875
102.593
49.2536
421.337
718.109
518.362
386.571
476.841
993.337
1775.18
39.1166
1191.94
529.128
932.412
276.036
255.923
356.615
282.582
778.559
304.343
482.788
10.4421
1302.2
908.049
1486.07
984.418
122.242
435.759
1678.19
140.479
279.689
879.245
724.783
1288.09
1236.63
1453.86
363.406
361.487
361.367
366.004
1510.84
681.405
973.154
219.704
1835.54
279.678
9.40668
733.402
54.9685
1046.73
958.196
209.072
37.8558
175.865
1267.69
1179.94
159.384
918.021
527.613
76.7697
1424.82
324.641
34.6354
356.1
350.375
1227.97
386.663
575.081
288.827
567.507
127.023
178.597
1008.08
304.718
549.615
161.608
725.186
46.6128
504.16
116.834
1477.38
956.289
396.429
712.693
441.456
871.815
347.245
-4.14993
187.495
391.409
780.612
652.108
1712
94.6055
552.774
391.221
175.834
41.7903
1104.94
247.89
1112.09
2082.53
615.522
135.015
2327.35
1938.43
1704.15
150.441
480.762
169.716
1082.16
371.809
119.219
1278.2
31.588
32.86
1060.65
66.1258
902.402
519.107
206.675
281.715
91.5714
1183.71
1757.54
998.464
123.525
396.843
1245.93
965.485
376.524
497.747
437.171
1280.43
606.152
1289.28
967.1
1457.78
970.803
281.625
2.92449
411.165
11260.5
6.69393
438.26
194.03
517.175
362.228
97.479
1195.58
1926.99
54.6555
610.464
364.13
804.316
470.904
306.243
353.153
1139.35
344.91
1339.72
974.551
30.5006
1022.37
315.894
437.032
1008.79
881.555
669.13
265.846
1109.38
3400.09
475.115
915.446
635.336
322.264
44.4965
1139.18
1387.34
91.3702
659.343
127.273
332.148
142.511
46.6128
401.086
199.293
607.713
1490.43
11.7871
215.221
42.7017
238.828
403.668
522.143
262.302
-3.3202
465.744
1437.4
1829.99
290.404
650.754
255.181
477.406
625.686
219.794
82.2011
112.281
353.151
626.274
-2.26696
630.583
335.13
2106.79
1427.28
178.865
650.223
63.8003
271.776
234.9
705.65
7.87069
96.12
277.065
1062.19
0.744098
808.875
291.552
370.167
110.56
36.5095
187.434
462.819
529.902
337.004
873.876
359.657
490.251
17.6369
30.8133
-5.69979
800.669
1030.77
941.783
1254.8
390.18
258.219
274.767
37.2102
1395.31
494.686
879.47
1023.23
227.664
800.15
-8.91723
50.9073
941.309
465.374
7.08274
189.118
112.236
551.802
351.932
319.203
930.15
1558.22
109.257
1499.59
70.4599
1179.3
589.285
665.375
28.5536
738.143
53.0944
278.363
954.448
54.7223
56.7647
1864.29
431.857
896.548
1512.46
482.707
460.857
147.297
465.539
1138.39
472.187
1965.98
1036.8
130.946
1209.41
497.248
237.134
148.594
761.615
33.8217
1264.19
675.665
37.4143
274.59
127.427
274.174
1732.76
486.153
28.193
470.833
194.664
481.671
782.127
396.478
13.6611
1800.58
72.0362
212.514
1438.56
20.7032
104.881
422.198
755.677
1044.83
1504.87
419.715
358.4
49.0333
1568.34
1539.14
224.63
1190.25
436.993
835.441
628.424
214.54
371.938
64.1977
369.168
260.798
1719.64
1679.87
316.872
1175.21
751.042
128.982
1612.26
533.945
329.081
536.496
575.777
593.033
142.872
290.517
727.758
242.27
171.59
894.472
160.873
788.58
1035.31
754.527
655.121
3035.72
913.671
554.657
144.837
665.721
282.086
685.899
398.204
348.248
1488.35
1092.42
455.912
1036.19
534.968
812.49
704.154
1935.67
432.946
4127.34
141.07
360.822
120.991
150.3
58.8401
887.586
305.202
23.4897
1174.97
85.3088
658.699
577.137
16.4076
106.494
1014.21
205.984
220.385
705.162
383.08
614.616
275.93
15.9659
1636.61
1106.07
16.5697
632.382
984.101
668.193
1207.56
749.69
1816.01
795.531
335.423
34.6978
1595.28
395.736
365.191
67.0573
444.632
437.266
38.7597
466.825
285.686
423.461
478.329
35.3684
658.439
1171.91
54.8635
40.3569
190.331
67.8408
559.944
15.8142
111.314
117.345
1420.63
301.454
1075.7
123.613
97.9045
1077.34
660.199
424.144
20.2865
1957.09
922.382
294.065
1675.93
1734.34
788.904
925.55
167.434
510.367
159.844
576.65
70.8202
218.032
877.598
35.4919
771.267
581.095
523.734
44.0794
200.515
-0.0348135
1616.31
793.975
6.07818
-15.4017
-12.4392
58.7049
323.837
1543.48
630.2
482.405
727.576
603.531
133.501
245.264
1149.44
373.56
4966.79
160.297
665.842
415.219
193.403
248.849
526.701
1034.21
263.37
507.805
304.575
390.708
391.707
170.059
503.866
367.537
278.901
552.687
1575.71
55.6263
1119
46.4281
177.538
380.327
266.977
727.22
52.235
204.31
122.435
279.751
1131.06
1302.85
768.91
2218.6
326.909
111.723
37.5698
1925.67
147.984
169.199
301.715
1090.08
163.5
707.988
423.207
750.306
410.661
302.327
669.565
752.109
845.977
1060.9
522.366
405.658
118.509
100.961
549.617
572.592
176.537
733.303
822.418
175.76
11.9885
717.046
63.8067
310.293
1011.72
587.011
270.841
477.877
887.336
1411.2
927.587
483.962
454.917
562.748
512.225
2203.21
175.749
730.723
1502.79
1344.53
152.135
140.162
88.6929
69.9535
137.68
365.115
212.33
1245.5
2283.13
542.375
585.537
485.306
1085.17
202.842
338.967
251.767
487.878
435.299
250.252
1228.06
1028.47
43.7437
9.90556
744.22
285.391
28.5389
476.989
470.381
653.077
1272.52
648.351
718.22
505.517
55.97
1835.24
840.187
385.361
635.529
468.182
61.6813
247.169
242.09
-25.34
19.3537
465.248
-3.62878
502.131
809.777
586.354
806.94
676.708
236.976
1281.45
251.698
292.026
392.021
846.914
471.51
1087.47
13.8888
234.181
675.106
367.022
983.496
44.415
1143.82
144.838
382.194
1581.44
535.11
796.411
658.773
95.5677
594.107
612.744
1629.02
1133.99
559.922
140.446
574.844
722.214
470.427
495.395
440.921
312.145
268.366
819.51
273.317
35.2055
130.132
118.81
136.895
949.88
471.392
73.622
532.663
204.264
396.393
527.474
115.708
138.051
255.329
173.879
1040.79
63.9586
1053.45
537.522
679.872
625.73
551.802
1238.36
443.695
811.812
351.57
1621.58
452.478
41.1519
633.516
740.699
672.551
597.863
617.569
135.481
295.279
869.941
819.51
80.183
727.959
214.388
861.349
30.0735
955.707
1651.59
834.935
580.951
604.311
625.309
1121.15
852.368
281.789
658.975
60.1904
473.804
1071.8
708.875
240.489
67.3029
92.9487
532.748
172.247
2556.12
448.921
48.2313
161.868
6.59558
862.135
709.882
2623.13
211.375
1278.65
1028.75
770.048
870.592
103.208
66.2583
1047.67
1099.07
538.39
140.983
716.869
646.543
343.856
1094.93
50.2716
262.883
1262.02
1070.01
632.003
327.998
817.734
1117.46
332.711
1250.55
951.202
609.446
973.183
475.716
125.161
169.488
368.061
561.499
489.22
1550.92
1022.97
452.651
91.7622
885.093
59.9605
88.1087
1298.65
395.736
390.334
343.559
1032.35
850.129
473.804
794.441
349.403
495.089
949.759
292.966
579.983
116.805
466.825
449.2
15.4719
586.589
367.203
898.496
88.3842
750.744
961.566
280.079
636.115
400.591
392.021
2.64764
618.018
511.702
385.819
892.092
84.9747
412.915
13.634
248.378
395.976
342.392
1495.11
154.209
84.2177
612.627
54.5638
1185.44
819.102
534.173
471.861
219.231
192.119
323.201
87.5972
765.075
986.444
454.989
11.4847
382.912
626.667
1326.73
160.568
1977.62
434.407
565.372
210.669
30.1674
187.24
775.365
805.74
2004.24
468.599
727.779
828.958
297.104
635.857
1477.81
1246.8
1354.65
1982.36
645.5
190.434
178.702
682.224
88.9511
265.171
766.458
191.182
184.112
358.475
33.0365
35.1482
1453.95
318.933
271.576
1875.19
1839.23
40.1836
215.44
1857.28
376.448
2902.96
1541.12
73.7091
1355.5
1517.17
781.86
1199.11
1184.01
1119.56
146.266
140.284
518.243
393.487
155.975
1266.86
29.0132
1271.07
97.759
178.642
267.663
261.056
405.14
230.347
619.212
844.158
451.572
776.306
140.591
755.869
152.348
326.201
1064.35
583.579
188.559
163.132
771.313
805.577
519.65
1551.75
586.89
361.443
454.052
458.45
989.727
398.841
1090.29
274.44
125.17
1226.25
1065.88
1388.35
751.842
1071.21
101.713
2768.85
42.2485
1243.89
806.547
170.151
3935.65
1097.64
121.42
1034.57
847.611
1351.63
169.642
28.1014
32.7613
224.407
397.05
534.637
349.182
357.25
504.344
194.568
916.005
303.436
943.481
30.3208
288.147
125.234
73.4299
132.304
845.717
721.954
816.047
946.108
739.835
724.391
1023.79
909.972
598.202
1273.03
1322.79
80.183
930.281
1225.73
1527.09
821.319
1912.16
485.007
347.981
847.851
408.729
766.326
325.589
-22.5976
808.582
4.72152
425.097
655.502
1490.93
478.261
480.304
663.123
2227.86
692.352
595.76
519.332
475.164
122.886
1330.32
350.383
289.034
754.35
790.883
841.909
300.158
263.762
2700.28
1533.51
797.083
1249.74
218.569
732.98
178.863
1197.86
276.099
291.377
36.2203
598.009
1316.89
315.323
171.596
649.842
1330.93
535.228
30.4236
510.574
273.536
1010.2
326.53
483.545
30.0984
213.081
226.978
398.328
1136.35
157.485
315.713
811.067
917.783
200.564
752.428
771.206
212.631
629.994
124.216
2130.56
213.864
335.13
328.303
1394.14
261.615
776.634
44.9
787.19
991.417
343.596
1655.8
195.451
735.008
956.316
749.33
600.854
764.552
375.347
1317.9
1678.27
474.166
76.7609
165.225
413.917
573.992
462.637
809.817
451.236
826.3
548.894
2054.8
1389.02
306.954
1155.04
334.145
570.057
55.7984
1073.67
132.56
41.1206
904.159
308.366
969.59
437.631
1916.87
874.872
94.7048
1449.2
267.168
31.5623
1056.57
961.203
903.516
325.239
873.45
133.725
318.655
252.49
153.712
2422.22
325.075
304.843
336.923
956.383
1504.5
413.068
208.204
191.593
426.241
206.07
1407.51
1400.37
2029.37
785.27
795.225
727.653
357.074
660.219
482.685
616.942
1387.35
213.347
679.884
428.109
26.981
833.238
715.982
51.6007
307.28
1368.5
435.759
1577.95
8.39848
54.3755
250.644
335.126
970.987
372.604
243.421
1275.19
65.928
1260.27
1179.66
1420.72
557.654
618.448
9.2562
841.433
672.033
1676.12
1390.73
4.22613
-21.88
31.4829
1369.78
490.251
251.638
769.137
110.492
528.569
204.716
39.1166
716.535
529.107
47.3672
212.771
1141.85
57.2724
290.855
844.151
538.601
638.335
657.886
673.861
808.723
940.322
420.352
288.948
644.515
118.58
465.539
84.7756
149.686
305.509
291.122
962.016
156.063
113.445
420.339
224.064
744.379
67.1695
357.545
146.921
2565.33
177.969
75.4961
21.0427
1599.55
164.908
714.921
149.953
1396.63
676.21
273.955
550.221
236.646
493.65
30.4236
221.968
1305.99
742.167
439.173
740.877
825.591
791.906
233.856
310.043
1458.77
1772.15
17.9383
267.118
406.605
583.368
313.008
954.827
1508.14
137.263
122.499
800.905
684.274
344.111
870.045
404.422
522.269
175.062
920.349
447.735
186.552
178.734
42.2028
100.778
328.026
688.331
229.686
765.162
411.893
525.891
940.87
966.216
427.016
594.012
838.135
340.182
516.27
875.216
1347.38
157.093
549.443
201.645
1132.45
180.349
94.1459
490.767
230.575
1249.61
333.958
926.331
440.109
648.025
534.853
536.071
1069.29
336.459
437.191
1293.53
298.952
464.796
355.589
82.9149
1042.67
439.996
460.762
610.249
-11.7034
598.436
340.704
286.136
91.3307
382.201
786.253
586.088
8.46965
395.133
938.591
246.955
284.469
134.636
1230.21
654.265
235.284
685.505
998.368
41.1946
1217.23
186.394
462.41
418.373
2054.66
1035.95
794.272
-5.38185
989.985
1230
947.901
108.1
248.496
90.4687
94.4736
242.193
337.254
2528.2
997.446
1169.18
680.322
21.2564
1923.31
47.9021
778.112
61.9327
813.278
1214.93
1289.79
607.188
355.101
204.301
393.478
363.876
3.26708
413.917
364.097
951.697
440.242
36.7267
138.603
352.406
262.812
1354.99
150.567
69.961
219.781
2315.47
206.695
496.226
628.634
1473.76
105.036
971.838
109.257
1159.88
82.9724
1878.58
169.104
92.6575
161.092
277.444
66.0349
813.986
999.393
861.198
1222.44
291.531
342.657
117.664
1063.42
156.7
757.211
410.149
580.087
676.471
1767.78
1072.94
790.846
577.137
1795.81
600.009
571.109
178.564
366.62
67.6867
501.915
1845.79
385.85
3218.6
1010.46
548.708
542.218
1034.67
12.5424
250.069
475.99
458.39
1216.98
309.375
348.747
473.68
734.975
224.724
76.0821
1961.1
532.317
528.248
499.143
409.167
386.606
1128.56
385.663
240.521
378.16
257.491
289.759
984.956
1566.45
2972.2
311.628
199.079
1367.17
2336.95
1109.47
748.206
780.139
3117.18
729.252
632.162
1708.94
73.9148
480.097
640.472
52.1456
731.447
49.0671
570.836
-1.36058
240.651
114.757
529.315
241.677
61.9262
131.627
786.869
679.054
898.298
111.085
769.418
645.221
67.1695
699.848
877.807
1601.61
183.747
1080.53
269.594
1659.55
86.14
129.235
99.7786
757.43
1165.19
751.249
613.348
847.683
297.719
329.139
217.612
606.862
666.754
749.419
94.5295
556.933
759.61
885.432
392.241
1257.84
377.807
757.636
1726.84
1958.32
298.059
73.5312
548.863
401.086
428.845
878.516
167.34
1595.57
330.989
645.157
692.139
305.097
1321.05
99.839
607.968
4784.93
66.4205
496.55
1634.27
470.152
337.974
132.186
707.573
601.95
110.273
821.663
118.81
536.071
523.936
343.955
246.036
414.597
744.98
346.693
1724.07
1011.51
48.4737
354.726
689.197
814.891
1250.56
934.996
510.865
241.677
1627.13
781.247
364.211
999.393
473.266
411.471
253.373
695.821
125.266
1362.04
407.825
136.895
2021.31
1026.72
136.74
293.257
507.9
1808.4
1578.27
1182.28
822.018
170.377
957.44
1908.41
180.523
0.872855
438.714
805.272
236.612
430.218
539.738
399.062
1064.77
476.721
287.539
1416.47
300.97
172.928
907.818
543.918
345.656
1347.54
723.151
86.8487
395.943
514.042
183.362
934.757
272.561
109.849
494.842
306.544
130.914
2992.01
61.7772
21.1482
1284.16
1302.47
548.13
1008.28
207.946
1274.82
253.306
391.199
1058.6
2054.5
497.233
516.984
3715.58
1418.89
232.049
1840.17
155.088
177.282
158.192
634.263
579.009
723.832
4888.21
439.047
259.672
1896.93
148.594
859.899
104.546
787.93
722.26
510.899
656.012
608.269
773.718
267.924
714.447
1292.21
21.5169
329.863
330.289
1134.12
599.22
2381.69
735.162
574.07
239.623
252.302
658.018
1579.5
380.022
243.421
404.47
369.752
659.508
407.501
1051.79
457.033
346.739
1293.73
47.3672
308.348
1835.26
641.981
989.881
339.749
59.6733
458.094
598.571
57.3749
84.4215
1179.86
1403.4
776.864
229.17
195.244
1611.53
1616.56
748.523
2258.33
626.381
1159.81
962.397
545.901
1035.53
1803.39
488.834
395.026
879.759
492.077
991.314
1778.92
105.924
588.447
1050.38
654.077
951.95
498.955
1280.29
1738.88
1167.21
305.31
1427.83
1295.32
1218.33
39.8348
524.279
1034.16
682.721
247.718
966.263
416.481
1237.71
672.872
925.55
3772.53
508.514
23.0043
131.733
2.41675
299.554
546.826
3089.28
1091.86
234.347
330.837
1287.42
2121.87
658.773
476.32
560.094
368.933
402.228
501.915
430.622
852.492
385.01
738.054
560.907
515.205
770.755
592.975
616.49
4312.31
896.246
189.042
2242.02
712.766
945.045
495.755
394.102
175.339
759.371
1435.24
1109.54
259.693
162.535
208.06
813.823
277.971
490.629
57.5004
236.315
406.174
976.28
840.441
383.689
960.22
818.65
1127.77
119.068
999.425
965.518
478.43
603.984
770.126
2038.79
67.6011
1074.51
386.121
556.089
356.975
582.862
582.759
987.381
611.473
326.693
2177.41
65.8126
303.14
582.506
909.483
61.2485
574.238
633.011
1252.7
234.34
97.894
82.2201
209.932
17.5083
514.115
568.844
292.729
1262.72
321.209
368.47
269.954
1198.6
1204.75
1056.1
564.627
975.929
859.868
730.131
989.398
391.185
323.038
617.541
248.955
72.216
766.606
372.545
154.314
246.038
390.627
268.736
81.7377
298.065
29.714
1325.97
550.908
63.2092
749.665
1234
760.387
64.9628
28.7961
567.51
523.544
2001.98
61.468
248.655
281.292
65.1688
374.736
93.7853
768.81
370.826
874.872
807.301
68.0146
699.401
696.856
720.463
219.875
514.773
769.141
52.6562
419.367
786.941
469.376
489.213
598.27
-32.0979
22.5251
339.848
1214.91
51.6013
234.806
1080.51
287.107
987.336
550.574
338.154
939.651
389.085
260.584
634.506
1006.1
405.799
768.3
1094.99
849.38
297.03
1175
667.195
620.769
622.497
498.25
937.638
577.433
312.634
381.85
809.268
332.271
628.932
256.58
181.286
54.2391
550.12
110.075
587.281
740.898
648.975
579.461
488.834
340.678
1352.02
1100.82
1132.02
1086.16
1099.81
-10.2435
1206.83
1269.17
197.753
318.582
1259.3
414.476
403.452
170.282
20.2012
554.395
86.7679
101.541
586.419
621.435
261.266
778.176
578.041
385.203
270.308
425.449
665.935
156.168
894.445
506.999
518.293
404.501
400.648
224.976
428.359
205.876
387.865
394.087
99.7534
648.454
701.208
65.1113
290.228
438.072
168.338
99.8863
2588.43
168.503
821.354
913.44
1513.2
238.088
416.485
24.124
339.242
15.6342
120.561
281.625
1556.48
304.649
1119.36
203.976
481.233
523.686
960.266
1537.89
1248.22
48.4546
748.753
267.924
376.678
846.106
316.745
562.144
890.635
60.2777
-0.481051
783.108
1040.63
698.769
173.591
856.669
423.204
477.428
1405.89
721.352
1284.25
1031.51
245.941
1766.2
399.258
290.241
-5.58585
30.6056
3062.74
381.437
8.04449
414.543
793.273
251.869
112.532
1198.6
1332.19
763.173
724.365
904.202
1130.52
883.246
32.2005
281.623
85.1033
566.406
478.715
519.039
1109.53
65.3535
982.047
3474.22
1583.27
8.54669
264.618
294.771
48.4289
327.56
684.778
411.573
293.426
977.389
1505.41
468.944
493.855
1162.82
234.286
423.463
4.20123
622.497
756.642
312.51
1079.13
1366.76
733.101
663.256
392.799
1436.05
30.7554
787.546
43.9317
269.788
148.494
968.929
99.9672
686.529
900.067
1244.93
1509.67
144.678
651.878
744.826
1105.79
63.4472
750.16
270.293
1687.64
621.731
588.129
270.426
1323.43
487.094
104.193
551.489
75.7329
686.347
269.948
32.3017
393.315
165.538
167.793
1192.45
788.158
881.185
338.909
1117.77
446.772
718.92
397.391
1191.1
265.846
1104.83
33.6662
727.671
40.3312
710.261
752.403
629.714
296.027
45.4307
258.14
337.08
416.648
1137.3
207.325
213.864
351.989
1369.48
264.804
513.835
20.4513
1191.15
1372.59
1730.2
4.57635
267.753
449.812
1093.22
291.101
686.91
1102.5
247.751
599.404
-4.14993
540.553
1610.89
1763.23
651.302
182.318
272.168
383.212
322.367
1130.52
558.779
307.019
1139.77
214.763
444.667
26.6754
635.231
562.302
407.115
650.062
670.952
969.534
885.18
367.832
857.45
201.073
1058.02
544.022
145.88
1243.98
459.968
579.831
79.8637
606.395
443.883
-28.4392
277.198
304.718
568.67
1808.92
970.527
652.211
473.266
560.894
926.163
11.7871
1467.1
440.004
32.86
1516.05
727.566
706.513
1062.14
1411.73
45.3189
6.74162
-3.30964
1891.01
517.003
348.613
767.135
916.934
38.4828
192.205
69.7149
1975.81
893.528
203.552
1081.07
26.1699
513.922
1176.94
307.271
558.779
773.508
148.272
61.5092
215.059
66.1531
1358.53
1366.63
1319.98
778.358
101.715
26.7851
45.7993
38.5531
732.489
2023.12
327.063
127.464
147.975
169.194
175.904
1142.48
387.518
11.0368
59.5111
370.737
2067.66
469.636
556.52
715.93
204.915
336.078
1098.72
1928.96
334.634
200.9
1168.09
145.775
160.04
398.374
42.2304
144.731
1717.62
640.921
166.716
99.633
820.589
354.807
1080.96
520.395
220.973
342.845
197.796
143.809
890.88
872.414
1051.06
398.755
37.5458
274.254
1329.25
762.63
307.154
594.295
448.036
1394.97
722.385
564.627
654.477
1033.59
271.664
45.4307
510.054
655.442
355.821
843.858
150.531
923.657
597.414
743.027
266.73
452.769
1265.11
1335.28
412.176
378.233
102.319
96.0909
688.553
283.422
-27.2828
199.624
582.539
308.904
159.36
129.685
325.686
458.094
122.558
823.868
369.28
711.343
428.89
20.1557
1062
45.4911
2429.56
388.37
384.106
835.916
312.475
21.3129
347.676
1178.49
603.028
155.612
432.52
345.203
709.974
21.4364
59.2489
374.746
249.784
1334.76
735.61
727.128
42.1317
136.834
20.9223
514.887
451.398
113.049
85.5104
202.619
370.652
395.265
6564.39
835.505
723.95
50.9411
766.33
1382.31
1031.51
650.223
221.222
1284.18
352.086
2243.29
802.742
21.2353
590.879
776.238
719.345
593.808
495.287
77.2646
149.027
1834.7
863.972
663.727
246.031
557.203
710.491
649.887
339.043
835.626
69.6762
882.292
707.938
784.906
384.744
108.532
302.844
97.8899
406.709
857.45
403.472
85.9102
546.097
394.707
2445.74
701.972
154.101
908.024
24.3532
1022.27
712.173
615.147
515.676
216.911
-6.96835
100.871
452.211
371.406
370.902
605.762
547.67
382.071
1866.61
341.722
527.233
579.602
808.724
187.955
957.085
133.699
605.208
162.851
238.222
492.943
312.022
283.462
119.564
258.025
232.217
242.193
1241.46
138.763
399.619
1122.33
434.82
785.875
1366.81
64.2338
69.8887
510.796
41.6039
229.458
182.937
101.288
584.438
240.881
882.618
652.708
497.603
395.456
946.328
2828.27
1182.28
-6.96835
366.048
314.585
83.6363
90.1755
117.731
477.679
624.89
1392.04
652.787
366.056
642.346
843.002
236.693
1718.86
550.812
552.095
763.183
1180.58
133.141
937.476
35.3684
369.227
56.8426
547.743
75.9641
388.982
489.506
180.453
606.145
49.4698
2889.09
38.5531
1444.63
1433.59
665.827
791.284
757.113
662.448
204.197
857.841
84.8609
146.782
174.03
535.286
390.026
835.499
380.022
44.5186
708.069
1181.22
492.716
1042.75
76.7591
60.6683
1262.22
1483.96
294.849
504.639
1728.89
1140.48
673.332
2059.48
89.7622
488.41
1585.39
1720.93
549.092
1726.92
237.931
238.459
35.9148
805.367
112.192
697.761
278.86
250.958
501.751
-1.01462
599.406
580.644
572.106
300.852
69.8887
761.921
2035.61
224.591
16.4648
1756.74
1164.87
24.0918
657.73
622.618
1010.11
790.397
992.927
369.752
1038.57
131.021
241
1595.34
154.112
1138.39
1118.74
124.33
204.894
382.825
997.551
813.887
68.9386
1974.21
2035.98
392.681
382.242
313.502
287.16
942.196
1434.22
871.782
3833.58
409.317
630.125
580.883
298.996
439.911
965.842
155.231
655.502
33.7976
233.869
24.4763
2019.84
851.648
748.496
762.833
405.87
1993.13
157.018
421.156
1515.17
1064.43
1102.81
215.996
891.679
611.128
378.138
307.18
877.501
448.73
3127.74
695.04
123.725
13.7601
1364.94
84.8485
461.568
50.9742
642.508
410.149
372.066
975.048
504.552
395.467
356.551
1248.69
62.1855
615.813
425.926
62.6145
79.1493
160.124
704.41
-9.66568
875.253
1120.3
432.347
127.972
241.639
249.058
274.092
127.108
1115.63
180.252
483.346
512.39
663.858
579.915
1510.94
753.136
931.447
251.767
1063.22
928.211
1129.5
1340.6
1451.06
563.901
665.509
1047.69
-19.0117
-8.94239
186.948
395.1
527.732
660.5
926.231
1605.84
198.687
231.152
139.055
319.134
327.665
914.142
1142.13
130.463
374.011
2964.5
891.98
2011.18
783.965
667.388
518.703
1099.87
450.112
730.493
679.024
859.219
98.0645
368.19
500.558
119.364
1246.56
338.449
96.2858
11.3987
57.682
160.102
-16.2364
249.824
360.318
54.1217
575.02
233.64
917.542
107.292
1027.37
516.795
350.928
639.665
696.557
836.016
148.822
2001.94
141.103
1101.13
399.719
229.38
831.364
772.204
798.913
753.888
963.708
1298.65
459.228
619.415
1283.44
640.995
8.80773
138.287
641.571
1938
320.6
1957.19
290.544
548.097
657.288
209.934
287.66
1475.85
2277.85
432.425
381.12
503.792
738.622
19.898
321.067
769.141
540.067
896.417
25.9087
113.005
281.451
618.955
15.852
1187.3
207.527
40.0536
117.645
558.536
2.92449
645.221
475.611
19.5624
455.487
310.824
112.377
281.149
932.338
337.81
6.23102
2051
1448.84
1290.81
668.933
1025.04
375.256
225.53
525.359
2210.04
186.534
800.774
1187.33
838.082
735.177
101.944
242.907
479.49
581.961
120.916
1426.15
523.767
225.195
2662.57
946.151
-25.709
641.536
35.3494
728.315
13.3388
457.874
28.8852
1955.93
578.92
651.129
832.008
374.895
730.391
640.03
424.992
480.762
259.169
342.392
78.3164
598.467
346.3
283.806
744.748
623.343
1222.96
734.363
328.962
3354.12
1054.77
328.522
62.1855
607.279
903.336
881.327
195.451
675.714
77.2111
863.648
648.025
143.173
325.366
592.293
27.3087
83.4598
495.623
801.697
102.127
1770.08
349.966
689.027
1.39302
512.098
740.865
670.32
945.303
66.7117
332.223
314.345
387.823
679.431
859.702
768.051
140.133
449.84
261.98
802.475
934.7
1774.58
134.178
1055.93
719.723
148.494
1071.73
1340.6
722.031
836.884
352.699
54.0511
2423.99
1037.1
494.032
1057.06
655.121
2690.29
1609.76
347.236
320.893
900.528
321.026
32.2005
213.826
694.855
71.653
645.507
275.41
333.666
313.412
312.73
106.858
333.162
663.484
688.422
86.7423
82.3436
1757.68
867.269
236.571
527.441
608.994
142.511
584.47
483.545
1050.12
692.151
1573.39
929.911
509.344
553.671
291.224
477.166
301.813
543.208
40.3563
2045.14
438.959
242.096
359.657
424.052
1202.05
347.141
233.212
187.329
554.806
566.411
587.224
277.982
393.132
710.384
431.675
1031.27
423.424
1766.4
557.206
966.642
895.64
120.768
-31.9367
13.2005
58.5386
746.52
517.758
1467.94
469.567
21.6402
41.8954
219.33
51.4698
1697.5
145.668
166.757
23.3501
-19.2246
1173.62
1717.33
633.962
3.49033
452.827
582.5
1326.43
134.474
601.247
208.795
532.417
95.1538
650.192
988.492
39.06
530.044
934.737
477.498
199.701
1033.15
357.65
359.419
338.404
122.815
447.835
2547.39
577.64
87.1829
106.812
409.961
99.9343
411.918
94.9817
324.05
788.227
1042.75
298.419
961.157
22.1934
179.489
1465.58
213.249
1574.86
107.643
705.393
165.006
89.082
1207.43
868.121
1181.64
41.2571
17.3197
48.2447
1144.8
88.6864
520.733
286.035
1335.8
264.855
355.095
1025.73
851.699
622.372
730.31
906.23
751.979
276.097
929.161
612.224
1596.89
119.442
380.358
350.893
382.346
1100.72
1102.57
924.43
1007.38
259.164
1555.18
389.404
526.154
1246.81
721.857
217.228
788.227
540.245
169.436
1299.17
268.82
938.989
704.41
1576.71
2361.84
949.279
497.176
548.539
8.97598
299.554
366.915
96.3991
608.35
1210.74
2021.31
-19.0117
683.161
541.538
879.47
46.3426
157.46
1880.03
736.345
1101.2
88.8514
235.086
43.0259
313.051
475.774
901.13
556.281
328.026
639.605
38.5317
473.842
897.276
1440.1
75.7067
955.053
11.3329
100.928
171.541
735.167
137.783
140.545
733.213
434.455
186.093
948.114
395.941
579.857
751.939
-17.9124
921.963
224.97
605.766
535.082
300.492
911.798
336.006
908.098
1137.26
1299.47
91.1081
1264.19
383.18
170.136
993.294
-12.191
532.159
487.71
714.327
1862.57
320.993
36.2126
518.657
503.796
41.7903
170.881
65.4289
154.793
487.771
751.939
51.0424
52.235
785.27
1214.1
477.57
250.703
93.7678
73.6368
23.5392
171.018
1251.55
695.839
974.856
604.569
349.09
214.414
67.9049
47.6799
14.9149
513.255
119.977
255.515
1304.87
293.356
382.423
195.277
-44.4349
222.612
596.775
633.523
1435.26
42.2304
1271.04
714.01
-9.34272
470.315
-39.8364
3.2891
20.9561
1169.6
496.461
99.2167
621.014
90.9286
123.3
717.881
328.602
1032.21
540.884
1079.55
1925.74
979.133
52.0703
50.6386
0.608821
460.644
15.7661
382.492
160.746
75.4011
708.479
124.131
616.329
-1.83771
714.661
472.885
81.1004
330.384
430.212
127.811
791.399
85.9102
190.753
338.154
256.554
550.127
233.05
434.847
741.126
732.356
509.237
707.913
448.38
488.803
214.204
432.746
1190.8
430.958
850.908
834.402
146.214
28.7527
1005.12
1146.06
1111.87
1291.77
70.9176
906.646
649.58
373.028
901.155
1710.12
118.057
767.395
895.728
427.595
809.345
107.35
1342.44
724.85
460.857
623.856
17.6928
1129.67
69.9522
340.103
1130.67
295.101
83.7569
1198.35
90.2583
3211.39
159.45
191.325
125.103
331.546
111.689
154.187
143.199
437.096
956.602
153.596
753.457
2.51575
381.056
338.784
264.308
105.061
954.435
520.875
76.1155
1015.83
801.298
1457.15
770.174
81.1183
2893.99
39.3206
49.6904
251.986
778.265
836.513
12.4017
396.03
670.753
1682.7
373.812
444.336
1221.9
1255.51
395.405
96.2858
509.9
2264.04
417.589
598.168
345.948
219.779
735.404
144.225
220.285
734.139
1082.91
736.119
29.5907
125.161
194.182
691.619
563.292
635.786
57.5004
558.654
170.373
897.6
841.898
9.13151
114.96
1917.69
851.828
499.05
381.486
1334.71
469.059
87.7842
3914.52
709.141
1134.96
569.805
205.345
315.844
707.993
1718.01
397.78
15.6013
1307.72
1115.25
-19.7865
331.632
607.279
826.906
916.18
407.293
1097.33
1489.06
144.678
535.686
12.7167
570.538
64.7438
1018.28
115.319
221.073
377.115
688.758
196.767
312.806
495.524
2605.39
285.686
1081.26
292.436
577.249
1205.67
1104.45
75.4782
868.241
66.6427
320.84
1141.95
748.288
655.808
259.774
346.243
795.165
107.163
177.873
257.866
33.3096
93.5366
874.69
129.202
2364.06
239.386
493.521
1567.34
101.748
652.736
382.651
397.815
289.434
107.264
253.619
109.211
1653.93
401.598
628.187
1003.17
1796.93
346.3
220.01
389.894
1755.54
320.137
757.464
270.985
127.95
609.842
112.526
1381.63
50.361
597.863
131.826
171.161
187.471
180.551
141.377
755.993
350.666
975.54
1707.41
562.753
1029.84
539.721
72.1167
423.567
663.727
886.27
184.485
943.268
669.65
357.57
602.854
289.726
453.962
125.644
676.299
158.063
710.892
283.985
62.3924
178.411
1962.69
1072.53
18.5772
627.057
378.484
410.503
1145.5
421.426
1293.73
611.461
310.222
368.367
56.5964
630.508
504.868
276.641
624.153
881.883
239.609
15.9934
311.028
1944.82
80.4214
648.94
236.571
738.304
1019.57
1569.04
1206.93
1704.17
1096.84
214.645
184.207
381.486
937.407
35.2055
146.999
540.475
711.424
65.3212
2600.33
260.428
1338.62
883.661
774.892
440.859
496.935
80.1038
83.8739
207.693
461.362
811.307
507.117
761.384
32.6294
423.977
203.227
871.363
359.903
725.706
14.7537
1145.09
107.463
247.997
299.027
1141.68
171.083
126.384
23.2329
642.083
947.475
282.713
478.888
228.177
371.626
579.428
521.504
73.8589
120.379
679.24
485.306
421.747
1076.16
856.209
195.418
62.8457
193.577
164.094
385.761
685.506
261.239
572.743
57.825
88.509
270.768
1381.21
429.085
909.375
92.1368
1007.79
330.396
97.7928
1738.97
381.555
343.468
166.714
699.109
1057.42
1328.47
78.7471
120.582
609.587
383.311
2081.26
555.098
59.6733
238.828
239.159
91.9177
61.0418
794.333
1051.78
445.13
253.027
461.328
535.502
511.368
47.072
-37.8948
1763.29
208.357
215.125
264.855
32.4722
-0.459031
127.108
544.04
992.5
1578.48
924.685
911.235
163.872
315.703
104.093
145.001
468.2
1116.55
760.984
685.514
1224.41
596.488
127.321
645.423
1199.49
492.077
483.987
90.564
1341.46
79.9892
711.722
481.557
404.88
386.5
297.076
374.497
262.744
142.972
160.873
123.287
63.6029
695.086
95.7932
37.8227
1830.21
508.642
877.891
307.269
61.9262
182.227
498.263
1407.46
68.1081
1153.55
236.675
416.864
522.143
282.182
210.429
634.41
1341.82
227.664
266.678
97.6338
1086.79
490.507
725.155
1340.82
408.251
301.303
1126.38
716.007
8.80773
540.274
1204.91
534.197
1725.74
567.775
995.663
431.463
650.91
589.955
189.622
449.612
113.563
259.135
227.532
701.729
541.687
700.937
2092.1
336.078
662.061
765.167
463.945
472.807
1437.11
81.4066
570.46
570.869
224.976
130.781
134.035
1157.2
116.22
241.296
1031.35
18.3645
124.462
809.779
491.776
943.094
237.929
603.531
2361.77
370.826
1326.88
675.305
506.618
235.309
575.713
157.964
846.781
100.147
746.622
1724.65
789.81
245.585
75.4052
585.407
655.628
1849.39
35.1858
1851.64
251.238
48.1631
1092.19
821.481
-12.5832
277.45
1240.36
1065.47
639.59
575.816
-34.0614
262.711
576.458
767.007
1190.86
436.58
541.687
787.55
222.113
564.736
68.087
27.2384
403.472
555.774
1831.34
1477.31
835.537
364.984
391.352
935.72
795.117
781.568
971.387
841.971
737.509
341.628
387.108
30.5277
344.531
148.873
1822.66
25.3638
97.0478
528.525
760.836
-25.2723
319.453
133.512
5375.13
248.77
2403.16
882.427
745.182
642.47
771.702
249.088
528.279
561.172
1042.32
548.708
739.797
-24.6911
648.988
648.768
131.021
93.2048
577.104
865.324
250.224
1551.43
478.888
700.604
479.359
1267.69
270.61
715.982
136.536
258.162
938.579
948.114
212.283
446.856
1184.33
290.923
-11.208
860.838
208.086
1680.65
312.406
409.089
636.886
700.499
62.6659
1010.87
790.135
423.627
1958.13
1926.97
481.625
360.723
441.267
262.825
201.21
903.828
366.048
318.333
638.598
46.5234
95.9187
227.275
115.146
682.082
500.458
281.552
168.427
1439.92
898.298
45.4931
2491.01
151.502
601.173
248.198
962.468
848.681
550.102
792.663
926.322
1364.75
792.769
626.903
876.05
81.975
491.483
645.288
219.102
69.5228
1431.36
1534.69
1046.17
1036.28
127.198
800.263
246.123
295.23
221.688
1603.38
425.116
893.127
80.1258
147.888
288.529
408.628
140.998
675.362
922.077
186.153
684.55
315.845
516.914
491.566
674.5
359.066
370.642
146.01
316.219
2908.44
906.033
1019.57
341.523
289.227
171.993
48.7902
342.56
469.157
246.324
803.253
358.948
382.843
222.116
35.1482
272.3
1925.01
405.312
3529.64
481.717
1078.03
500.137
139.196
44.105
1308.21
156.859
691.136
420.431
242.29
432.794
174.095
386.273
483.644
-55.6132
127.06
207.426
482.754
463.408
495.524
1025.55
531.189
1259.29
626.02
581.403
668.803
579.123
1393.07
575.959
817.608
340.207
59.1465
1122.94
191.697
687.485
917.964
448.243
112.957
1325.4
1012.82
978.185
211.851
254.634
69.3768
441.047
208.642
800.774
817.467
62.3869
603.047
1475.71
215.451
735.167
206.575
123.229
590.003
147.888
1112.44
390.244
697.981
607.12
535.744
260.2
501.933
762.809
82.0701
556.711
517.777
1073.72
952.241
690.682
41.3642
208.63
288.443
580.206
382.748
1812.3
1587.1
481.671
555.344
973.156
130.312
1958.95
418.967
615.068
255.416
134.636
1592.55
636.13
252.197
380.368
45.511
831.626
2211.07
83.0197
1109.79
1077.42
413.414
384.697
242.193
459.069
1007.38
1134.36
463.437
305.176
1139.03
752.322
12.8474
47.8526
1162.9
234.249
495.656
708.425
324.138
1344.16
811.778
781.005
10.9924
69.9457
147.793
417.22
48.3975
609.632
620.152
514.614
624.578
215.956
123.611
551.057
377.329
60.5907
307.862
1745.76
309.769
47.9021
366.858
1463.32
274.174
1015.58
29.2304
866.332
656.693
2.70229
434.706
20.6967
684.477
189.317
435.425
1464.27
568.358
541.98
652.718
576.916
305.071
88.8252
334.737
1015.42
399.517
83.5783
564.864
1177.35
1104.65
511.656
21.2564
367.832
38.4828
409.597
739.204
632.304
248.53
807.811
661.382
169.785
491.519
418.687
1304.79
31.7815
826.906
363.33
1068.86
1336.83
645.194
1022.37
1681.59
755.791
436.361
663.018
199.395
145.375
1686.39
893.056
331.643
1098.76
903.813
559.242
261.323
545.435
425.856
524.5
393.59
489.752
591.332
842.506
31.4648
484.149
685.506
-28.4392
371.626
423.88
2160.63
943.775
731.324
218.411
1071.47
252.76
692.151
542.607
789.53
1546.48
579.629
1698.73
66.3364
748.905
771.313
663.148
570.717
623.997
180.444
1467.82
53.4497
251.115
688.685
223.875
12.489
450.254
90.516
543.316
951.271
551.489
2810.05
1381.27
974.957
861.832
219.302
109.338
216.138
296.618
250.252
918.841
778.788
254.576
190.102
94.8562
1050.55
831.626
84.6743
741.967
426.532
645.449
324.652
891.01
444.076
266.759
802.721
137.322
535.11
1415.47
247.919
42.8067
284.456
448.724
414.913
6193.88
1989.46
792.663
442.813
272.168
255.849
213.634
1207.8
655.847
745.626
609.599
1098.81
408.087
597.499
291.041
1503.51
241.837
1300.64
287.374
90.4707
759.545
281.653
36.3514
554.002
484.581
543.208
1189.16
176.095
519.65
1473.44
1137.55
320.39
153.981
1090.45
36.1352
512.225
608.814
754.552
166.464
613.002
1352.65
289.982
190.14
274.993
894.903
575.043
822.399
430.614
297.104
768.915
510.289
4933.29
935.72
968.138
647.381
84.415
455.841
141.197
517.758
114.866
812.013
333.287
85.1547
777.278
880.483
58.6569
150.267
405.918
949.048
32.2976
549.024
26.3189
546.988
244.679
799.929
267.59
1518.82
1468.14
398.455
982.099
931.14
353.325
1083.64
616.558
12.1466
1086.88
782.046
856.79
1064.98
596.392
105.776
725.186
807.805
523.307
97.4878
2405.07
1248.64
150.468
112.147
406.271
1390.1
207.693
1687.22
347.044
314.68
220.385
293.125
382.748
304.427
481.557
485.465
702.536
311.737
1175.56
103.448
459.689
590.971
285.393
3.63282
300.922
141.556
164.459
1285.28
770.078
597.072
304.369
54.2703
660.114
1780.12
30.6267
289.227
105.463
66.5938
69.7149
38.024
245.206
215.116
429.905
227.915
275.576
17.9383
539.46
632.561
1295.51
652.603
1376.54
265.146
166.464
24.9237
438.873
915.058
384.622
62.6724
1921.36
78.472
410.457
784.001
75.4782
961.944
2035.61
197.32
346.3
317.539
437.401
799.505
414.257
302.796
7.16805
210.456
228.977
296.873
397.741
673.618
80.5072
534.191
397.063
335.973
1592.08
146.72
263.946
829.159
375.966
323.942
450.777
472.198
69.8739
1064.9
722.491
250.153
132.983
1044.16
-4.22918
428.909
52.6942
314.384
618.114
1668.48
502.086
323.459
1325.48
870.337
51.0383
100.154
48.8077
245.945
1082.97
675.284
1158.69
280.237
1101.13
211.473
1723.74
574.286
1065.21
412.383
267.72
32.86
599.634
135.466
200.953
55.3238
873.305
1771.89
2134.59
414.093
855.027
469.932
721.352
476.526
146.947
1856.15
67.3888
90.0372
659.432
363.605
53.0944
116.708
619.492
980.511
101.742
959.225
694.476
711.874
405.799
730.819
600.235
381.338
166.716
747.424
993.596
1225.48
194.148
52.9873
606.094
461.459
970.848
350.212
584.745
892.697
118.687
1668.43
613.87
1217.85
506.82
443.024
1498.53
1133.01
924.256
190.991
503.369
131.955
1672.11
13.2005
380.878
423.3
1184.96
568.892
1233.51
873.857
393.257
63.2592
453.196
219.607
168.503
2137.26
959.444
50.6818
497.07
1309.73
247.413
1115.71
139.301
249.766
1191.03
598.375
542.148
203.976
87.6793
193.773
141.708
223.102
44.1753
108.237
479.433
1070.65
305.814
345.267
707.351
341.002
117.827
56.8637
725.638
54.8906
1214.1
313.791
1577.24
784.431
12.8474
541.538
597.368
693.076
60.3115
668.878
955.019
47.3651
1396.1
33.8152
523.307
4410.32
326.708
530.876
620.69
1090.41
533.707
2170.99
57.3749
717.856
1376.64
501.979
460.561
648.099
90.516
149.762
364.688
261.009
320.904
308.175
1133.73
189.363
708.84
233.026
725.779
2090.59
330.384
60.3445
82.162
301.323
1672.49
602.728
370.794
1014.87
703.308
199.079
1695.13
305.463
81.4871
5.16317
333.925
273.45
25.1332
646.991
287.56
734.716
187.168
1143.22
1083.85
236.753
343.47
448.903
112.818
102.777
263.842
521.812
568.995
1477.84
18.6736
274.174
755.085
317.487
892.494
654.877
805.93
1336.65
414.205
442.921
465.284
218.393
894.478
315.894
368.894
600.523
31.588
282.917
112.977
209.386
124.249
303.94
261.615
345.598
51.0383
373.767
817.015
131.267
933.728
755.01
31.8955
414.81
1215.02
583.35
19.2889
535.159
175.703
786.78
864.505
761.384
203.169
97.8899
278.19
1169.34
211.531
109.316
860.712
1908.85
266.492
66.135
428.759
529.308
619.595
588.545
119.138
721.244
145.304
691.463
665.827
685.58
363.91
968.729
193.542
379
176.99
1040.03
1090.47
1025.76
129.826
323.341
956.148
509.287
1143.79
61.468
1172.06
1137.74
460.597
894.368
484.337
1182.62
1614.01
451.411
913.672
169.214
1032.98
359.524
1114.02
718.511
371.154
715.091
734.363
-2.74722
760.804
708.825
62.82
166.819
635.233
896.242
1122.65
189.723
114.079
524.775
441.026
51.1153
308.348
1715.32
345.879
573.839
586.181
662.367
526.747
814.011
644.743
269.798
653.59
338.878
948.838
828.52
653.551
384.075
300.87
604.829
15.9659
501.954
550.659
8.94884
24.9055
44.6807
151.398
1198.35
66.7452
388.02
1237.96
1879.42
430.162
549.034
607.731
677.953
48.5623
274.733
354.712
280.006
1316.03
476.841
275.41
654.131
140.998
288.367
244.144
530.909
448.952
420.165
336.001
921.744
403.746
1515.4
239.969
25.4346
1433.2
1448.32
1207.46
909.263
1034.32
1766.49
1396.62
1320.17
305.395
37.5633
711.906
275.524
813.986
673.41
352.873
1174.22
869.165
634.178
953.178
522.953
1318.47
367.25
973.174
528.915
369.181
198.575
285.311
1473.32
-14.4646
701.506
1279.73
251.345
149.59
20.2012
310.932
331.502
336.284
272.075
176.706
194.578
1036.32
856.926
296.711
728.635
658.571
1039.68
21.9903
597.718
507.017
1223.27
1005.2
1200.04
566.589
403.299
1328.42
154.495
638.335
996.201
1182.26
836.834
498.043
334.862
1195.49
718.538
395.866
718.596
-50.6774
627.318
471.089
64.3599
208.642
610.073
544.894
340.752
195.244
667.004
1163.04
64.4885
206.07
648.509
835.595
322.376
686.91
274.664
-17.2684
309.965
51.7527
689.745
1019.03
882.357
423.375
1258.62
437.428
1160.49
1139.35
275.93
305.234
1739.75
945.045
776.914
536.526
393.257
1317.56
80.1258
456.944
534.67
579.428
260.332
1263.63
73.8589
485.822
1025.04
3157.56
866.46
45.4931
422.213
559.522
309.595
621.893
252.597
433.731
55.092
852.789
52.0148
865.49
817.434
455.912
574.235
334.022
1379.76
746.52
212.771
836.382
1685.84
592.748
139.8
30.4985
1282.63
840.02
876.017
456.258
229.655
80.0904
716.591
158.395
1226.64
835.01
3041.98
375.356
535.581
1016.57
197.802
33.8679
315.509
956.252
1060.39
437.218
667.509
468.353
255.055
732.593
237.508
148.133
330.278
1218.78
491.521
641.479
514.545
330.378
1742.58
370.663
1185.23
582.923
195.975
972.369
383.31
714.553
311.523
1312.82
326.078
319.044
1163.47
1050.04
967.359
1306.06
62.3577
291.251
32.6873
181.866
735.076
171.238
44.6822
986.237
176.771
589.955
3.58468
362.208
1763.93
362.523
342.876
1032.69
11.687
266.459
13.8888
354.637
683.795
54.9896
879.558
935.675
