# Supplementary material for: Nonlatching positive feedback enables robust bimodality by decoupling expression noise from the mean
Source: PLoS Biol. 2017 Oct 18;15(10):e2000841. doi: 10.1371/journal.pbio.2000841 (PMC5646755; doi:10.1371/journal.pbio.2000841)
Supplement: S29 Data — The corresponding mCherry fluorescence values were taken according to the gating strategy in S28 Data applied to the flow cytometry files (S27 Data) and were used to generate the numbers in Fig 3B and 3C and S7 and S11 Figs. (ZIP) [file pbio.2000841.s029.zip › S29_Data/LChITF Iso 6/5.txt]

"Y2-A"
180.868
164.001
32.4319
179.475
212.662
291.578
978.401
351.551
413.775
453.45
136.77
1119.01
467.606
920.988
131.976
216.672
32.4614
10.577
31.5458
214.258
24.4435
671.272
56.1549
1645.56
230.278
158.492
454.678
1404.37
1009.31
386.417
220.415
70.5325
267.926
91.8496
492.448
54.9535
1261.89
112.536
1360.38
169.387
109.66
992.743
193.142
1161.87
339.493
132.241
78.0776
-16.6999
664.096
23.913
506.723
365.19
198.764
327.492
753.554
342.773
1100.21
1162.03
139.253
269.504
628.95
372.034
204.961
48.9888
115.602
59.8891
942.194
854.448
132.744
1019.4
345.691
850.327
-13.2225
1116.44
182.159
111.755
404.153
574.685
61.491
170.162
176.292
260.298
517.078
591.858
17.6342
816.725
10.2823
53.4681
419.88
2420.98
14.6451
252.909
48.9646
289.564
304.171
897.197
28.613
179.865
268.152
282.186
955.937
367.12
1171.83
143.33
28.1377
175.103
429.379
250.79
206.101
460.353
322.954
935.24
245.436
462.799
95.3453
34.8869
755.608
151.075
940.099
573.398
76.4058
1381.79
19.3824
363.378
308.068
1167.78
366.4
765.192
-15.4728
6.53213
92.1136
-16.3646
59.1718
101.002
1141.85
13.9813
208.922
243.513
139.496
749.481
989.172
69.2941
130.517
155.234
92.4438
209.976
374.746
41.3601
1030.98
173.371
753.947
20.1345
791.766
350.952
6.698
886.977
2.73686
79.6114
83.5934
123.715
72.9732
25.1775
245.357
56.4398
1012.23
360.778
268.564
149.346
44.0135
185.817
676.493
388.092
54.1505
575.882
130.173
349.477
1196.79
43.1303
1255.51
92.6439
890.399
14.6578
142.383
604.656
262.056
611.026
667.524
496.56
732.891
333.489
9.13824
94.7742
106.101
386.754
279.596
788.257
259.813
47.0905
525.696
619.737
484.903
11.1995
764.779
632.636
192.831
51.1433
240.743
39.3821
41.1141
85.1477
340.934
22.7066
1669.48
82.5396
466.773
1026.89
52.7127
124.261
2918.21
91.7844
108.856
287.808
165.081
1076.26
315.706
848.212
625.965
269.75
15.8072
1145.27
248.916
134.886
261.453
179.331
855.968
304.509
283.268
657.958
169.742
551.139
34.2767
165.818
20.0354
1067.74
62.7541
32.1434
165.42
-1.91892
35.7678
1191.11
468.68
322.142
350.994
424.402
426.314
315.978
479.646
1478.49
47.0695
61.7978
872.647
731.5
243.867
874.272
354.771
134.353
359.34
618.726
377.189
498.457
246.578
18.9038
719.444
262.913
1093.44
304.499
19.8752
50.6265
35.4919
389.66
729.23
5105.19
57.1794
776.436
14.5123
282.02
67.7507
274.116
247.332
559.547
3292.54
174.832
1059.09
211.289
8.4062
1090.99
1115.57
335.413
870.642
826.626
352.868
0.900645
169.961
29.5048
575.623
349.078
74.9178
-36.4055
620.859
17.7294
284.118
93.7301
14.8772
19.5553
238.224
14.6578
228.59
159.534
43.6763
520.411
196.297
147.087
133.343
216.02
515.323
63.8787
66.6681
419.593
343.498
28.9738
34.8677
228.663
937.251
46.5169
1296.81
456.605
1105.94
109.653
53.7686
754.768
257.657
204.558
86.7091
61.0459
217.555
262.172
32.4027
450.639
585.609
553.984
1491.78
509.631
88.8958
249.105
46.5169
37.435
708.636
30.9425
785.806
392.59
20.8991
494.709
-24.2024
109.239
-38.4547
134.193
93.588
937.251
252.664
82.4126
204.888
193.385
479.694
305.603
376.592
252.767
389.003
40.5091
307.586
510.104
1089.29
186.754
12.6834
334.476
381.533
58.2348
66.3319
550.582
61.8078
365.64
304.42
-3.87049
321.257
33.014
177.702
477.841
387.264
261.11
196.858
65.9488
813.278
63.8489
632.631
226.042
173.11
87.2656
277.722
145.452
91.1472
245.523
1182.1
354.804
1402.44
105.039
883.407
34.6973
272.486
248.739
535.013
1028.98
4290.06
166.741
519.348
2.1609
157.139
48.9646
111.143
175.583
226.282
175.198
129.595
133.561
650.256
208.182
91.031
103.237
573.267
42.0922
853.601
310.355
5.64895
567.727
563.034
1053.08
45.1954
589.996
494.707
878.624
720.256
391.76
50.9562
329.769
264.374
646.321
670.113
613.973
137.503
-21.4303
92.9786
37.7202
178.994
514.067
143.823
774.899
676.822
682.115
288.767
420.867
747.916
432.712
32.7219
456.299
1016.88
129.195
308.162
314.698
318.809
252.953
72.4212
52.1605
15.0732
733.116
592.138
429.066
329.604
651.372
-17.5869
23.5473
656.283
196.052
286.05
133.298
49.6831
193.602
773.41
656.207
409.048
269.067
123.851
294.772
265.106
613.72
312.996
892.87
474.357
59.6354
2511.2
51.8064
287.347
494.834
423.472
538.096
173.371
36.18
551.26
122.316
133.014
1229.55
249.414
395.231
47.3952
816.119
250.385
952.052
518.057
568.06
584.662
1063.8
38.0959
1001.11
661.478
112.575
187.312
78.4787
825.743
957.769
825.886
114.53
729.267
1112.19
47.8091
558.14
-35.9026
510.775
17.6131
69.7655
297.153
117.078
119.235
-4.39833
169.842
123.709
291.99
391.101
96.9712
165.828
5.90652
28.0661
554.884
29.1868
453.687
187.95
713.008
128.337
553.984
335.485
288.491
671.73
974.732
104.613
552.803
166.124
563.781
836.448
176.243
65.8312
242.712
313.542
979.557
694.798
128.346
457.556
345.33
35.7678
56.3851
785.036
358.809
63.745
206.032
1132.75
16.721
700.566
43.0572
42.4361
277.976
307.586
238.964
242.327
775.284
469.91
90.8651
281.394
300.353
76.9972
670.117
59.7727
1035.03
1294.01
188.541
239.907
805.733
13.9331
22.3432
538.075
35.2725
348.53
325.42
1064.16
1091.32
642.885
438.888
50.5327
532.365
206.052
85.4039
94.857
549.797
690.715
573.824
241.967
230.765
817.964
302.682
1540.99
-9.70183
154.702
893.231
178.057
12.7542
541.963
662.767
35.1722
654.941
2.9716
166.931
139.781
-31.1195
456.879
273.539
588.42
-16.6691
576.302
251.947
63.5959
1439.14
1049.69
153.627
136.139
359.507
416.657
575.419
140.911
444.087
208.152
316.622
320.233
49.7966
137.961
171.497
362.268
78.2305
110.854
37.4365
28.2715
797.554
310.898
156.41
85.2336
81.7193
266.144
440.29
600.516
610.8
217.609
603.115
391.633
936.366
365.13
396.043
905.255
437.014
414.299
798.257
4145.2
321.536
486.537
622.886
19.7992
30.3449
62.9935
383.501
379.519
420.297
3.41664
7.20094
150.954
21.3613
976.173
33.7603
615.87
303.619
552.485
408.904
2.33087
301.072
589.896
276.38
163.207
165.461
752.401
364.703
622.217
375.628
31.7135
813.562
233.924
136.76
14.3251
277.976
93.6362
303.729
1424.2
552.617
40.4263
1364.56
574.422
575.911
310.615
128.346
152.084
371.567
177.991
50.4024
308.247
126.697
26.2637
90.173
625.603
1722.22
469.723
153.36
51.2144
221.496
1216.4
172.319
44.7455
98.5224
627.092
300.547
525.797
534.469
1438.56
98.6435
222.948
719.662
67.7052
919.25
512.193
304.893
38.8752
143.339
49.01
148.006
451.81
169.742
225.051
9.1729
315.744
618.469
846.932
391.898
415.708
52.4275
342.641
223.628
509.877
132.964
155.315
1134.88
96.2733
272.798
272.099
136.125
5.55633
39.3758
60.5757
412.936
41.3212
344.638
420.512
8.24238
387.42
287.054
148
566.2
972.879
364.526
122.387
38.7761
1082.25
536.267
99.2806
462.096
910.959
16.6692
141.098
8.39691
966.279
155.574
438.416
558.326
2125.41
44.9312
201.14
35.6879
7.85271
417.85
779.742
207.926
59.738
480.915
600.397
495.711
322.912
1689.83
501.77
-3.24612
65.5475
560.506
386.221
207.824
167.655
118.967
181.045
530.387
101.084
476.827
-9.51594
753.592
22.1541
447.855
332.916
751.187
617.182
401.131
425.769
200.458
43.2342
573.369
95.3453
443.351
576.034
239.065
254.148
777.055
177.97
131.205
162.613
28.2028
410.23
962.117
848.042
197.523
402.412
1096.44
946.642
32.8165
287.642
834.461
642.76
60.1306
128.512
150.088
388.475
135.796
1432.69
161.196
615.508
570.508
1983.92
1587.94
30.2547
392.304
230.188
261.513
164.337
62.7141
636.376
103.779
-14.7758
208.143
100.622
253.211
15.2475
12.1156
6.12832
263.912
400.755
1610.85
240.627
376.472
408.573
196.586
360.246
-16.8993
109.746
1503.89
173.583
51.7757
11.2648
103.431
101.172
-15.7691
287.832
413.775
213.569
605.287
245.7
366.407
257.569
188.561
17.4689
701.791
152.423
492.023
103.944
465.836
49.5679
626.643
481.769
5.8389
383.942
131.306
734.994
29.2603
256.681
45.4837
127.105
-17.1619
979.438
52.8316
426.634
192.594
501.268
-13.895
515.507
31.0852
904.977
795.148
289.469
551.876
565.228
455.425
267.876
460.875
339.424
464.434
68.673
-0.313318
456.013
172.495
60.3266
309.154
328.092
826.368
44.7455
21.7685
2125.89
231.569
586.943
49.8751
844.522
7.4304
290.049
-8.76479
122.456
90.0469
362.416
580.051
1256.37
96.4817
281.432
294.177
90.187
238.245
583.407
526.897
-14.4905
35.5624
8.57206
431.198
299.653
400.039
-6.59562
354.225
146.062
220.08
294.446
158.961
442.233
-11.9118
52.5545
742.261
187.312
256.515
115.472
158.117
357.131
585.068
495.945
1130
97.4718
263.812
53.0794
858.964
721.325
930.258
315.807
270.612
25.7249
208.926
262.482
896.125
719.59
247.609
532.522
89.6724
1954.59
1423.47
501.052
246.228
61.5914
590.444
374.337
164.448
-39.0834
1037.48
20.5933
381.192
19.8143
235.434
172.434
535.619
204.631
476.923
710.773
475.968
506.158
-13.9167
36.1508
398.165
102.1
34.8677
294.255
429.046
197.592
3.60253
523.082
595.618
54.3016
510.953
369.806
515.449
120.297
69.2456
-2.10616
439.602
81.7386
357.131
414.528
33.0085
688.974
504.144
25.806
515.974
268.633
819.059
44.7871
414.407
355.156
163.617
1266.29
398.696
59.006
185.817
-3.79299
303.759
20.7779
78.5134
27.0997
404.762
401.248
57.1858
191.976
282.862
238.798
169.821
161.772
628.703
146.447
253.623
100.877
1213.39
2133.53
26.9419
740.39
759.214
352.083
170.662
197.032
270.823
54.854
1.57874
214.365
1235.97
875.935
274.976
423.652
468.838
980.375
26.8097
704.07
438.051
105.858
1321.5
-10.7424
104.903
1553.76
177.238
491.168
-13.3159
341.624
-23.5001
47.9861
312.996
59.8548
1019.35
38.372
-14.7229
203.023
224.565
154.691
119.36
51.4697
771.309
569.621
48.4936
1485.33
1001.91
227.458
6.91903
330.048
42.1006
383.267
-33.2271
876.731
691.235
776.892
135.679
702.559
10.1164
12.6065
132.089
54.4611
412.616
678.361
634.603
271.089
502.904
-25.364
258.74
75.2665
578.388
519.137
443.789
426.807
471.301
457.774
114.273
190.356
796.641
33.5358
298.52
135.796
2.77471
211.796
117.951
250.065
545.571
949.817
41.1831
10.577
192.715
294.843
187.487
506.354
788.915
558.602
490.91
546.424
226.042
122.51
4.80666
431.395
181.06
120.179
493.837
1074.41
98.7462
497.537
311.379
558.974
148.006
788.184
9.53346
672.592
120.803
212.67
726.398
340.965
64.5329
335.312
58.3139
818.921
260.765
177.18
272.61
32.9268
166.697
273.382
179.107
2681.07
4183.61
638.241
214.003
447.177
130.503
787.042
46.8721
1260.01
630.715
302.471
291.656
245.523
108.332
214.001
699.483
586.556
65.5475
369.352
214.719
2378.35
18.5432
43.6471
604.312
227.896
-13.0917
18.406
6.82884
22.1755
9.9849
854.931
241.687
324.344
1577.73
894.625
426.472
526.972
128.586
541.844
409.504
103.646
261.79
237.526
648.711
740.758
219.426
17.9424
468.68
241.557
291.024
581.823
636.443
567.869
465.583
1958.62
179.597
137.421
969.249
858.255
382.44
129.216
157.189
556.836
149.009
75.5354
333.104
512.53
427.571
19.2427
82.6194
432.111
470.554
172.958
403.825
144.33
1664.99
151.654
1034.7
456.937
269.819
516.929
120.555
287.089
91.7622
240.011
210.966
304.752
534.469
951.301
316.035
308.79
313.575
99.5644
238.964
33.1539
374.333
313.879
189.783
168.621
243.789
387.133
45.1407
63.5208
317.261
244.491
276.388
981.271
114.203
73.9033
629.541
73.3064
-2.20877
516.929
8.11083
286.813
73.445
571.721
59.8753
320.233
-23.2919
-10.0907
334.28
488.316
268.351
501.525
419.109
-13.0981
10.012
215.609
250.934
62.8083
36.3534
1200.76
525.643
539.844
77.1584
667.117
39.5872
361.982
440.123
48.6616
628.051
518.2
1162.49
668.462
246.896
87.117
935.114
159.456
34.809
121.617
49.5885
411.321
1046.86
73.1153
211.654
32.6738
429.016
241.972
689.322
1195.61
460.353
67.1531
504.738
375.17
303.532
329.966
410.326
573.232
62.9027
290.84
280.385
412.229
1.89447
-0.430911
382.915
248.018
548.911
1175.76
830.957
741.618
40.2597
45.0907
463.216
299.8
710.503
43.3904
198.587
164.1
510.987
586.749
871.68
1166.63
285.431
169.961
831.605
29.0209
1010.62
65.5475
337.492
482.711
205.136
32.7598
171.675
63.745
192.913
566.783
1740.86
226.98
284.523
174.242
68.673
211.456
544.094
564.175
459.503
384.116
200.656
327.729
267.188
349.73
326.783
10.4289
58.0302
73.109
-17.2975
321.107
976.198
44.0676
28.8571
36.5116
30.0982
217.713
5.85398
2003.62
533.192
396.001
400.471
155.067
77.3387
442.235
367.477
57.2978
60.1332
102.876
262.913
38.3441
1486.16
65.477
368.132
837.562
342.908
27.4436
267.924
108.826
82.2268
188.103
255.932
480.121
48.0437
284.792
7.51667
113.887
391.919
774.947
333.004
271.259
991.883
331.665
267.193
234.421
73.6321
177.025
-17.6062
704.676
1262.06
5.47659
777.955
127.102
322.293
366.65
1052.91
180.525
124.045
577.343
951.931
430.803
25.5166
156.243
1093.64
77.1965
790.131
42.4215
674.684
496.197
101.805
427.097
137.771
148.797
98.8135
446.932
262.482
435.105
307.296
15.2243
22.7756
180.149
240.453
342.375
16.3864
665.578
172.916
558.427
165.994
95.3799
2386.55
246.403
477.147
489.158
23.3035
670.77
200.743
196.11
307.034
9.9849
459.227
200.882
310.863
69.5793
69.9132
66.8871
139.591
167.294
9.32547
-12.958
400.252
195.066
449.578
112.988
40.2182
1058.11
1.72846
590.549
1566.67
274.82
27.7977
611.56
329.916
663.776
742.063
275.618
629.591
264.011
68.5373
1183.69
2423.86
-0.815539
330.195
104.882
5.6426
323.783
9.97587
317.359
1132.03
63.5278
484.231
233.348
594.825
511.108
17.7709
9.69204
378.793
266.404
192.965
454.765
384.35
345.067
99.8982
728.531
50.8841
49.2277
573.625
1235.17
701.763
804.875
139.815
610.972
41.0838
215.735
213.597
106.508
890.796
144.384
871.797
312.902
262.274
42.8714
360.892
25.5166
10.0663
98.51
-27.7512
981.286
980.071
560.366
183.228
242.36
127.246
1305.07
598.791
629.174
13.2316
178.358
99.2746
180.142
12.8357
703.014
49.6831
1379.89
40.6501
368.227
1036.64
9.87234
3.90864
426.489
461.183
894.473
879.838
386.084
467.457
204.128
916.636
125.228
174.242
947.61
307.428
1490.24
134.866
468.647
513.399
249.019
167.863
115.472
68.1623
484.568
24.7227
238.027
335.027
716.499
223.106
62.5657
-19.8686
5.1102
325.118
418.03
-3.79906
438.818
513.211
667.103
381.492
599.068
275.654
677.214
835.357
353.729
-6.28726
852.88
2204.82
665.113
-5.48559
504.232
725.836
70.6352
105.858
618.726
356.575
252.954
627.973
141.631
545.516
11.047
1291.78
118.929
1054.13
9.25499
937.848
127.291
331.928
115.857
139.888
507.559
1141.92
436.59
58.2267
886.338
150.996
358.306
612.095
106.14
174.222
709.003
607.839
592.926
122.56
183.897
469.474
459.719
308.741
319.501
611.23
-5.12018
22.4439
594.239
109.772
84.4961
16.6692
1220.56
1636.92
338.233
454.659
112.471
327.816
590.549
293.894
404.752
48.0583
498.188
240.495
734.715
217.748
13.2491
1062.5
114.086
235.329
250.405
315.539
175.347
705.009
510.895
57.414
425.347
378.582
-24.7938
37.5731
271.549
394.275
302.689
4.49425
611.85
682.273
1218.46
312.918
1055.33
22.7756
16.5838
18.6765
93.9422
195.86
268.564
374.234
705.559
22.9908
564.049
459.307
-19.5389
271.903
78.5134
149.186
380.462
216.332
9.22472
146.395
303.264
702.107
72.7753
476.093
80.9413
179.843
84.4636
565.873
145.945
351.521
417.196
390.502
548.286
339.566
561.495
327.28
30.0055
711.714
418.558
50.4093
615.658
759.743
147.539
626.842
575.451
1549.8
-5.39042
605.61
350.168
171.964
221.865
52.7127
49.6831
455.971
494.174
233.778
529.397
39.6397
369.693
69.2956
616.728
158.497
485.546
-11.4418
276.031
280.137
1389.82
127.463
31.7438
344.683
490.671
239.834
166.124
35.8461
1117.9
337.905
408.066
-14.7082
111.072
97.4066
367.477
382.473
858.125
141.098
99.2102
452.465
87.9355
262.587
606.863
890.135
923.247
1170.03
106.952
502.155
666.935
462.174
499.198
71.5743
81.7342
68.6584
63.6524
888.399
480.482
662.291
328.866
60.209
17.4393
27.5317
564.378
763.247
346.865
59.7727
448.765
216.418
420.925
226.789
22.3735
21.4294
886.288
90.173
59.9238
100.532
164.605
438.612
1234.94
661.676
391.448
928.816
1059.54
1.05853
15.3523
128.629
655.857
618.681
107.779
64.291
85.6277
794.124
1057.88
502.752
217.347
335.618
539.894
466.445
43.6471
19.8752
103.1
123.573
138.535
940.999
134.598
938.861
435.99
32.4737
438.612
292.711
719.574
382.44
142.334
-6.42534
31.1388
1010.82
-23.3043
34.093
104.223
2049.55
408.481
582.855
2056.46
137.449
452.679
433.656
666.952
236.159
217.359
492.056
955.158
420.677
171.764
1026.29
161.19
192.665
330.193
21.0715
162.391
20.1797
1162.81
-22.35
589.557
818.769
585.252
167.655
403.825
197.911
393.439
57.9504
341.298
104.901
479.094
16.5533
216.132
43.46
614.824
93.4712
85.4039
893.209
662.241
360.879
363.929
199.8
359.755
11.2648
17.1054
640.014
531.655
57.1319
339.49
-28.1558
423.699
807.886
1004.3
375.357
171.403
19.6413
76.0971
106.849
20.4994
128.251
342.809
-5.40437
305.426
293.915
163.658
517.323
129.667
18.6736
622.321
376.592
711.913
252.196
42.3832
79.4067
646.913
26.1711
69.5793
109.653
1318.04
623.485
63.238
173.324
56.5063
24.8649
101.155
644.839
747.555
17.7294
11.2712
156.362
76.6911
39.5732
524.404
58.0497
61.1768
411.981
281.724
174.369
1353.43
224.821
172.545
854.479
121.582
400.247
173.568
304.748
98.6435
431.274
347.66
60.5429
398.597
1511.89
1786.15
861.272
231.054
-16.0038
19.6413
970.027
863.829
443.094
280.964
281.328
1399.59
1071.92
6.82884
494.44
873.929
331.79
313.326
343.085
1557.12
18.0203
34.4291
265.302
176.522
409.738
-41.6604
836.439
1203.39
40.3128
45.5503
838.617
249.535
157.924
221.095
356.233
307.51
193.572
49.8602
176.047
115.133
211.624
125.78
1039.77
560.299
31.1917
299.537
879.552
819.323
490.938
260.626
59.8753
1.64197
739.453
1477.46
40.4139
9.73013
85.4823
361.013
185.553
679.017
-21.8471
60.0619
189.09
506.962
515.941
48.1464
33.253
253.909
288.891
216.02
211.93
523.028
404.601
240.424
319.726
127.321
51.4145
573.682
44.9312
118.681
449.857
202.756
-5.68928
569.847
69.2456
213.411
162.323
838.404
-10.1859
207.297
3060.28
461.041
649.87
872.046
352.416
114.128
370.155
182.531
831.573
231.414
78.8239
163.365
37.4304
170.772
309.508
867.41
195.959
282.351
151.966
221.816
743.554
1566.47
14.5159
250.655
41.4092
917.334
714.977
396.001
158.815
15.9025
234.543
990.009
65.5475
4.82393
517.786
60.8329
169.567
456.533
277.389
71.0992
351.265
194.757
75.1805
764.284
284.812
190.487
322.026
8.11083
410.777
522.797
256.878
916.323
164.686
694.475
34.8869
868.751
46.1269
269.183
166.726
28.1314
1.44315
347.308
942.747
385.867
182.506
34.6973
130.057
64.6226
444.393
471.348
47.4244
27.5317
466.162
591.241
678.696
296.604
689.611
493.04
-0.798268
294.392
1515.11
25.2635
113.578
45.0043
436.542
1132.75
1047.82
340.745
39.309
337.019
26.8515
676.894
333.517
286.863
166.56
134.13
252.279
141.251
304.657
131.544
188.556
868.885
26.1711
43.1239
33.3023
289.212
195.545
228.728
89.7647
664.141
491.969
0.746114
676.026
34.6375
628.134
406.911
400.133
169.239
1669.21
674.184
23.3987
39.6397
-35.1052
69.2956
761.031
180.986
429.324
37.2839
206.691
797.341
73.9892
447.929
393.439
360.635
41.0838
584.926
187.072
1.20664
567.529
476.627
2421.65
236.065
549.232
277.267
1045.5
338.403
390.502
1076.77
467.002
46.1269
533.427
393.488
291.923
444.759
81.3064
255.112
834.917
46.3714
70.2504
496.912
13.6205
-11.2893
215.678
123.851
764.422
208.565
40.256
377.822
1214.42
578.971
424.354
187.261
54.5657
119.606
173.975
92.4438
221.22
832.442
1338.02
299.047
141.251
512.679
350.663
78.9658
413.166
26.743
1148.47
250.83
362.724
274.36
44.7621
232.411
-22.6797
865.12
179.931
1305.86
193.313
-53.8459
360.896
-50.7972
-19.7519
-17.84
1136.82
91.856
23.3105
16.7442
433.701
554.004
475.699
141.17
496.708
50.9562
58.029
445.796
1086.24
131.881
158.48
217.751
133.271
45.2326
1204.11
66.0984
1009.79
30.2239
317.675
274.186
902.82
125.847
169.168
182.86
125.365
916.962
390.669
752.401
416.069
448.716
144.521
901.091
654.003
43.7181
384.264
148.408
69.4711
78.6159
183.426
315.914
732.04
941.931
141.747
305.407
356.093
16.4357
686.55
913.628
157.994
2141.48
38.8752
109.606
463.396
-41.069
-25.1611
281.273
322.883
956.637
30.8857
226.022
549.916
5.47659
182.002
18.6943
282.671
52.5545
570.073
99.2584
28.2417
329.604
276.641
710.967
68.5249
13.4783
12.3937
516.56
654.069
5.19129
493.521
219.357
540.688
1134.38
74.3833
125.082
141.465
315.127
597.782
17.0271
568.918
942.818
64.2618
1072.83
765.52
730.146
127.463
674.548
961.25
191.373
432.575
279.19
184.865
522.551
519.731
187.487
337.688
31.9898
730.791
264.011
197.473
372.214
111.527
43.6763
18.1614
140.075
30.895
-16.3646
-11.2893
474.299
34.809
558.635
300.394
-4.75941
157.448
208.836
477.741
-20.9494
204.227
404.485
1160.66
46.9323
337.688
1488.14
29.8902
142.197
122.885
-19.5562
864.304
76.1547
275.508
-18.1351
8.13797
140.794
177.12
178.609
443.574
-13.5987
27.1469
-12.0427
837.51
740.8
238.869
445.054
803.235
371.092
1386.69
28.3288
1487.67
417.87
488.464
190.841
28.7256
275.568
172.347
721.646
52.379
747.52
42.3004
145.362
512.769
462.212
31.7933
-3.50928
54.9207
1596.12
-4.71226
395.712
998.832
59.1718
468.319
197.32
866.681
4.88263
283.011
273.498
58.9107
676.392
757.341
194.568
63.4049
120.555
86.2877
165.274
41.1346
65.3602
484.58
227.916
332.768
-18.3809
497.777
691.465
459.167
103.679
2.51577
196.869
758.806
47.8158
917.78
19.645
528.808
256.979
350.737
14.7097
1653.98
674.903
188.364
487.83
87.5018
199.561
34.0175
410.376
373.1
39.5185
2178.21
2480.25
38.6158
603.476
258.506
353.139
71.4323
224.553
1062.55
6.82884
196.464
431.392
4252.39
554.629
275.256
1037.51
258.86
152.757
88.6539
999.162
-16.3646
472.22
918.453
8.57206
32.0222
105.491
401.913
126.463
119.201
479.788
44.8623
508.09
434.449
101.153
108.028
314.53
8.11083
43.1842
324.57
149.83
368.959
514.565
81.2808
149.11
170.9
597.102
94.8953
170.474
74.983
-15.4234
112.536
361.504
945.251
171.504
28.8571
1787.35
1451.43
356.186
139.003
14.9416
358.178
899.269
404.734
47.908
1161.29
404.965
362.371
636.733
-4.00087
890.294
98.8488
33.2632
435.992
978.442
122.73
878.756
1368.2
603.557
22.7276
281.683
867.212
62.3462
7.45141
657.958
62.92
79.5736
265.144
94.8378
1300.63
67.351
562.074
105.166
192.694
1330.27
18.8213
603.806
82.2268
589.528
12.3981
1195.89
656.496
76.3565
15.9025
437.159
1.82921
-16.7061
396.504
389.969
443.956
386.601
786.096
220.166
1131.2
200.552
59.8548
34.5479
1021.58
190.487
513.181
-16.252
43.1842
329.769
372.707
49.7966
353.478
291.539
15.3523
80.519
299.42
231.116
577.854
-20.523
220.949
77.5583
390.77
-10.4983
338.694
838.612
1347.57
90.2769
249.2
1415.15
1053.51
-9.65313
236.371
881.768
1209.68
52.7582
128.512
213.807
493.423
14.0191
332.844
1195.54
62.6589
1632.17
12.7838
670.602
497.242
296.459
67.3993
607.328
37.3865
334.655
40.5091
70.399
828.697
40.5047
1035.68
372.873
183.679
8.93942
524.977
701.858
62.4169
91.2499
53.8677
95.8617
918.794
0.160503
23.5646
279.399
145.98
77.3802
281.973
40.256
59.2305
86.2338
692.345
503.978
60.1879
7.16156
80.5385
426.974
727.752
689.737
34.0896
650.234
631.465
518.313
27.3907
383.005
417.101
31.1344
504.058
78.7312
33.3023
362.3
422.307
110.662
271.549
615.415
793.694
418.663
38.8434
2.7784
738.495
24.6846
432.858
73.3204
802.387
1111.26
956.83
78.0776
58.2627
40.0319
695.517
473.222
88.6539
824.01
214.553
49.2277
412.25
296.263
8.57206
180.073
400.853
83.0024
34.596
930.437
25.4974
794.631
194.788
233.199
340.934
108.361
524.692
1811.55
-7.80958
236.747
11.3251
13.4749
129.441
535.888
181.552
-27.0401
189.977
564.454
938.841
584.729
522.434
122.42
6.57961
-9.94964
50.1196
15.9025
408.831
257.249
-27.0352
155.711
382.112
1157.16
224.148
226.789
301.609
83.2736
62.062
413.834
305.426
1700.98
27.7977
1196.27
179.991
277.295
577.343
69.2456
770.009
201.679
115.377
135.293
424.688
109.888
44.9117
56.2424
263.812
504.766
22.5806
312.779
441.127
3835.7
2062.38
-3.63497
138.913
333.301
1752.19
224.255
597.994
-44.3011
307.586
38.4387
51.1725
518.537
104.467
1381.47
1835.21
133.014
97.6119
135.096
191.698
-2.88534
311.996
113.578
15.0193
777.622
1070.91
284.712
182.002
2192.32
116.146
192.361
732.447
-12.5039
1028.94
-1.94114
33.8639
368.959
355.269
658.951
572.286
40.4139
397.662
23.6381
985.077
286.666
483.529
42.6726
384.789
600.343
586.674
504.845
351.414
652.921
12.6065
566.872
153.787
1855.65
314.792
11.4762
43.3904
153.391
177.972
19.9815
669.208
251.801
192.579
1346.3
558.585
413.699
510.955
669.221
125.382
286.869
254.246
23.0606
387.57
865.082
468.657
430.13
171.228
169.95
688.021
893.013
69.9132
393.838
9.87234
131.14
292.515
103.237
435.327
291.343
600.602
45.0043
93.588
328.776
37.3357
340.745
910.75
1054.79
602.19
828.694
39.2883
494.884
674.569
134.701
23.6425
135.629
426.472
79.0706
250.4
139.873
654.069
438.101
411.378
1807.89
165.828
843.832
373.1
1142.38
352.488
274.157
424.44
184.793
202.426
327.846
27.9654
285.076
342.619
44.9312
145.51
357.633
562.834
380.516
300.207
470.324
87.0492
165.623
444.288
519.333
26.3584
207.444
613.032
366.314
1267.83
386.564
288.275
167.538
121.841
376.496
452.075
156.598
55.6067
391.629
841.687
328.248
174.005
65.8312
117.15
180.483
413.734
12.1366
166.931
6.72236
264.983
35.2138
178
125.76
343.918
364.391
399.054
60.7615
495.908
257.349
167.416
175.84
134.076
162.04
1406.62
34.5754
1138.26
528.621
367.534
574.16
379.62
75.3224
173.563
96.7694
464.703
31.8795
411.864
289.212
165.56
725.048
-0.19092
1088.8
2639.74
211.154
684.92
359.115
115.542
1320
365.747
69.0799
69.8276
249.039
32.5434
857.498
942.927
33.035
832.106
99.6832
446.485
828.31
51.8211
18.3056
-27.2188
143.527
223.177
224.691
722.059
632.423
390.706
72.349
230.537
6.43688
80.4392
680.504
603.115
76.7904
160.502
383.87
45.0583
500.506
247.282
1450.3
675.735
134.212
407.731
2.23387
147.327
377.879
71.1486
952.046
95.1465
96.2191
56.0315
1074.56
647.517
32.6052
1465.01
383.214
798.465
753.696
73.0377
806.08
290.197
819.924
334.157
211.19
1087.87
345.112
605.279
849.112
284.06
191.318
45.5211
973.503
385.084
115.453
60.7848
756.977
250.79
22.4425
16.1992
1560.78
738.997
727.218
452.006
-0.0670786
159.426
427.192
35.3752
718.838
583.988
787.804
572.649
186.682
157.356
129.331
40.7985
392.285
294.038
326.809
827.209
32.7635
61.9573
318.913
271.689
49.0126
582.77
184.715
1778.73
17.824
264.816
1363.74
149.445
60.8801
322.841
498.457
1272.65
306.549
801.903
367.861
225.751
58.1228
236.947
43.3214
67.1317
296.056
368.878
73.1693
168.797
121.719
93.4712
38.5522
715.173
15.6885
-15.8081
2416.03
398.494
292.288
370.634
188.012
67.5582
60.6917
59.0602
119.428
940.894
294.55
35.5563
157.708
17.9229
263.046
28.8359
248.998
611.059
401.289
807.242
290.765
379.063
326.043
121.975
68.5422
708.56
190.957
930.08
829.2
274.514
149.186
31.8859
814.159
230.464
685.595
179.991
39.7118
850.957
941.935
0.695943
46.0361
463.254
14.2678
224.822
67.4868
237.575
32.5008
290.572
333.393
1222.61
42.1936
208.767
657.285
671.029
577.534
781.724
819.924
1085.66
919.202
528.771
427.789
-1.71356
96.6532
0.163125
30.8478
15.8932
160.43
127.463
198.536
757.341
134.265
18.4273
34.3478
60.3266
73.0215
1000.66
402.692
74.1595
771.395
40.0513
167.85
101.559
21.7641
7.4304
386.078
121.383
532.84
225.53
166.601
904.021
521.954
45.7237
379.466
395.541
37.7682
18.4579
757.059
606.38
162.411
11.4111
203.076
111.994
664.144
170.287
461.133
535.506
822.245
1114.4
258.801
102.115
816.912
22.6254
228.744
122.053
152.757
564.667
33.1539
515.825
37.4542
280.457
265.682
371.957
380.574
514.594
937.773
290.087
283.885
65.6191
83.2806
39.233
465.923
43.3731
5.29973
63.7989
22.8452
58.029
221.045
430.232
211.049
705.841
635.243
33.7536
858.928
173.056
153.483
1074.56
59.0602
360.567
894.834
62.083
122.772
105.52
387.451
100.235
502.752
58.0512
180.986
929.7
518.919
225.751
664.32
572.725
161.196
156.362
777.592
485.601
751.166
39.309
194.235
475.699
238.621
-9.28965
1334.27
-5.49153
47.8091
433.482
303.118
346.987
495.255
734.589
1741.17
432.111
796.641
101.002
682.704
70.2032
801.127
38.6158
459.173
702.659
236.947
637.037
71.4323
2932.87
582.167
100.886
118.681
2425.12
212.126
702.708
388.062
389.711
26.0048
77.9076
220.419
872.137
578.271
156.74
419.725
11.2648
700.47
-4.98049
232.194
60.6917
182.749
336.204
310.583
19.645
1193.73
202.631
161.409
589.414
860.769
33.253
709.307
270.15
54.8499
174.449
-27.0352
228.439
733.303
315.706
429.188
217.246
341.298
54.0132
26.1906
272.946
841.142
304.213
408.903
61.9748
26.0048
769.438
4.44408
21.6733
140.915
342.229
949.469
20.5489
554.744
185.102
141.16
461.112
499.248
161.197
63.5273
174.255
422.715
533.121
11.8986
352.444
940.011
382.049
42.7392
22.8465
853.921
498.067
57.1142
1875.16
1238.9
758.223
306.212
162.97
254.837
92.793
69.2181
13.9099
57.3768
684.636
741.147
32.1287
294.852
125.24
40.3731
65.0117
68.3363
132.252
40.1976
1368.28
798.111
350.572
6.91903
723.602
117.063
276.445
634.04
184.3
410.512
13.84
139.427
5.1102
403.882
381.008
106.242
151.319
120.85
436.942
277.317
62.0047
722.591
959.685
611.808
110.455
617.382
504.342
433.524
978.343
311.451
573.397
103.204
84.2381
580.157
402.204
47.5476
-23.3043
343.314
747.028
342.272
297.911
549.122
8.93942
508.477
81.2265
316.809
44.7871
1398.8
156.452
239.994
260.727
47.1385
202.335
-22.3221
53.8981
527.338
40.9767
219.379
516.766
83.863
52.6536
-6.58068
196.596
28.2476
586.691
1084.46
-28.4724
84.8006
40.7492
90.8651
0.284323
-27.609
395.591
854.377
677.081
6.48499
639.957
629.713
316.602
1325.78
271.405
357.9
402.257
-7.80958
499.116
93.784
714.376
1131.87
901.331
367.085
51.7535
514.19
-8.3118
215.877
-8.22098
589.649
101.134
7.51667
113.887
495.395
236.224
86.0166
259.343
1350.29
1117.69
92.7336
271.853
581.199
287.69
3143.72
-3.46381
82.9609
359.776
258.782
-28.9093
686.071
465.631
302.625
188.541
82.3133
57.7613
16.8203
653.382
501.936
41.3101
133.415
668.975
350.581
839.487
164.686
630.757
432.189
152.495
359.005
585.068
272.932
16.887
192.598
53.0794
752.142
-20.523
558.281
1023.96
246.467
430.065
195.016
73.0377
-27.8792
-12.8316
558.189
1853.39
56.3887
839.132
-16.1416
391.21
63.898
405.371
773.41
35.127
-6.58633
822.999
22.4439
1291.03
442.823
441.268
-6.59562
282.244
104.974
217.276
224.742
623.397
1120.38
343.569
72.9937
764.387
364.64
387.211
159.992
-14.6327
126.712
516.56
93.6374
472.285
314.412
144.909
451.889
495.711
1190.6
345.33
860.151
74.1644
148.214
331.512
504.667
493.742
684.935
342.215
46.8784
536.201
185.486
1715.98
170.227
229.251
275.844
502.183
976.519
650.206
31.627
387.129
512.774
231.206
285.917
24.7227
87.3564
805.869
1013.44
4.35367
1408.15
145.049
211.257
79.6151
1469.38
1029.18
860.145
405.03
172.701
14.1748
838.948
-25.5604
480.486
252.746
4188.65
51.9972
-4.4132
71.0339
508.009
64.29
592.673
165.157
193.602
563.614
581.87
1613.86
-10.7424
-16.9115
721.676
566.131
1903.85
133.921
88.9818
8.63076
18.7674
1251.76
47.0695
25.9022
858.276
4111.03
269.552
328.318
311.226
219.171
548.869
653.329
364.627
884.919
715.169
74.2806
1083.14
52.7127
113.017
252.519
604.359
11.5287
39.8574
58.2566
76.0384
832.248
901.228
45.8404
74.2231
1435.42
18.5951
554.389
190.487
464.455
530.975
140.636
64.0747
103.007
164.823
467.713
184.812
88.7771
49.7842
1064.83
552.125
7.51667
280.679
374.905
1352.89
681.008
85.2971
4820.84
653.537
431.148
1085.41
455.347
959.754
191.442
35.3245
406.608
0.166681
690.333
348.126
221.865
385.805
73.2016
125.086
87.6111
284.995
195.011
28.3498
218.349
360.393
160.689
302.635
69.6248
317.219
809.552
191.315
175.364
406.835
132.861
126.106
51.4626
943.556
516.503
412.179
279.09
713.973
477.219
14.6792
1025.73
313.05
129.243
777.643
1036.13
-38.2845
25.5166
349.272
119.125
15.3523
59.2454
79.9028
672.81
201.167
52.5656
237.816
353.046
64.6824
761.617
304.961
1370.06
221.089
461.252
114.254
409.603
720.882
69.5071
1306.9
148.776
831.833
50.7128
55.752
210.811
374.95
522.972
31.2322
-4.66479
738.955
250.546
20.5699
313.13
91.031
657.96
666.97
358.49
150.826
908.182
617.382
380.389
100.886
157.502
270.222
475.946
198.556
89.7231
152.87
186.686
915.603
699.386
72.3639
109.888
775.797
28.1314
-11.6753
-12.5129
68.1081
161.891
435.747
1233.88
765.981
40.2597
517.564
19.6981
289.179
300.761
420.293
635.264
198.812
469.592
296.266
28.6545
15.8553
126.697
1238.78
198.536
6.43688
-11.39
230.175
311.049
411.981
-5.00763
109.052
788.915
1190.16
110.475
95.3453
-13.9216
534.805
353.383
783.719
1170.57
1714.7
61.8646
180.516
3.55765
124.41
265.207
553.596
1613.06
125.676
15.3142
387.881
220.857
1115.24
332.386
445.578
517.355
1258.9
516.772
-13.7835
455.578
86.0264
633.571
59.0535
322.912
366.837
658.299
-15.0374
108.856
222.216
125.726
175.965
358.49
6.75669
37.5081
191.039
666.108
440.26
522.53
1066.3
706.21
311.71
194.984
320.822
253.13
481.54
40.9974
340.277
55.5017
285.218
287.924
805.869
599.27
336.063
63.5278
161.891
34.4793
175.65
79.6151
566.081
1359.02
13.0675
20.9016
532.171
434.95
1080.89
11.9694
166.539
76.9497
87.6044
46.3817
928.872
1147.84
721.335
284.995
69.9161
1210.85
-26.2047
-10.3884
648.903
325.389
934.724
23.381
-49.5023
61.9829
147.277
205.013
91.7929
670.942
87.9658
920.384
565.922
123.021
18.4273
116.807
13.1991
63.8489
80.49
552.617
332.781
583.988
-19.5562
500.735
314.412
247.982
618.251
160.26
-1.12795
338.694
1147.04
704.598
176.394
279.172
269.232
44.5277
612.567
414.282
151.323
381.84
244.838
519.355
758.417
20.1345
184.568
183.943
359.776
166.952
844.406
431.198
171.084
463.757
163.858
1141.16
282.649
222.968
117.399
619.056
745.959
74.8678
307.115
1341.03
124.842
368.013
104.132
185.892
874.464
2781.05
337.352
257.389
298.698
448.866
42.5915
43.2167
328.283
22.4379
665.525
99.6123
-17.1494
944.465
153.84
1363.12
601.125
971.491
419.538
378.674
52.7127
808.295
271.16
226.282
238.916
320.967
20.7752
437.733
440.569
140.358
341.624
143.292
111.471
96.7119
670.8
160.11
275.706
50.2651
114.005
53.0884
61.9249
416.399
210.026
80.49
265.314
33.0129
41.9254
68.5249
677.73
367.251
699.047
451.889
51.5572
495.326
10.7642
222.05
131.469
1191.86
146.338
277.525
36.47
197.678
162.304
1027.02
129.195
175.103
811.688
228.301
76.7904
471.597
365.13
579.701
22.8452
1328.84
220.419
2101.98
233.576
121.748
-6.05311
0.641704
605.415
2250.56
360.542
396.392
43.8496
-30.4971
403.037
974.463
123.92
363.856
39.0726
37.7202
25.3203
86.7798
522.285
36.5172
11.4049
347.778
52.637
200.328
12.145
625.198
1057.79
492.734
670.581
58.0497
1300.53
181.915
577.117
18.5086
149.122
197.473
122.873
751.86
649.576
588.391
564.114
492.448
328.603
779.703
15.9566
120.686
312.457
168.779
140.504
182.016
365.73
54.0651
49.782
1213.76
131.861
148.29
16.2873
280.63
133.969
49.01
698.982
571.751
76.9998
219.809
276.388
7.38093
686.723
162.898
82.6767
1071.63
25.9236
93.784
225.019
663.325
687.55
1211.72
583.988
679.108
396.486
12.4364
264.177
380.456
104.517
304.24
196.869
61.6537
341.802
167.756
386.804
51.9618
304.503
1167.66
54.6696
277.311
167.024
75.2015
632.518
1130.63
617.862
925.308
439.441
368.393
118.229
24.9064
555.624
181.045
719.668
110.455
1402.62
429.379
29.6504
337.286
985.091
926.145
35.5124
550.743
-0.803138
207.301
227.458
454.583
355.348
6.81421
11.2648
396.07
532.956
43.2167
230.832
22.4379
129.542
112.731
522.047
89.322
75.1293
165.594
333.134
105.673
-3.63511
16.3899
153.853
101.336
53.0456
551.443
642.068
496.768
546.323
776.126
340.49
97.3704
63.9571
122.772
140.075
287.642
588.412
832.246
754.45
82.622
164.72
263.184
1280.2
205.813
279.19
96.784
493.494
35.6879
723.746
45.1083
893.835
54.1158
844.401
782.639
42.288
558.831
229.785
385.376
413.738
787.749
2552.57
209.705
789.703
248.341
747.24
85.6277
789.892
804.259
931.574
345.372
152.662
94.604
34.8677
446.055
1283.62
293.169
270.468
176.786
571.268
420.809
80.0043
205.115
356.777
26.3708
391.897
157.18
116.314
256.17
942.91
182.656
59.6386
155.252
22.5806
413.978
535.073
426.317
41.3426
678.644
929.824
278.953
127.675
17.824
589.029
370.486
390.716
116.147
401.211
109.772
26.0395
156.091
214.506
407.807
142.314
444.968
447.756
265.783
35.5609
186.739
56.5784
895.737
367.448
378.466
923.111
494.033
375.872
77.9861
1672.86
408.481
24.3833
1716.21
508.477
727.779
1287.58
344.638
131.906
887.397
4.49425
83.821
309.334
375.135
16.8157
-29.7533
129.597
278.418
660.912
440.572
159.972
669.767
39.4684
857.846
685.243
796.658
25.2784
18.9795
285.815
68.0391
93.124
20.8991
487.418
436.821
364.432
326.988
126.697
429.188
48.6104
176.977
622.044
118.02
507.204
727.218
67.8228
296.233
256.652
213.411
754.433
125.922
672.108
243.198
167.434
1480.32
879.659
51.5639
416.789
158.784
834.864
807.961
461.978
29.4058
173.808
171.45
116.694
552.805
26.3974
1150.84
345.372
92.692
608.332
612.846
54.2326
379.376
256.965
136.472
74.9163
450.983
486.944
292.969
373.02
281.043
65.723
202.304
209.663
488.328
62.204
336.607
59.2881
44.998
821.446
426.055
36.9693
36.5116
579.2
575.66
451.599
792.962
897.964
696.335
467.883
631.727
703.451
224.411
94.9123
844.577
99.8973
584.347
1079.93
223.587
795.899
904.21
252.954
14.1943
157.585
238.55
19.6035
126.697
8.31094
234.476
224.553
301.678
753.061
349.191
206.228
142.785
918.423
833.727
-21.4303
742.49
930.686
464.703
298.582
180.002
204.083
609.793
132.149
621.062
782.39
416.156
155.497
658.029
237.724
732.696
387.114
218.633
19.4656
1.3974
284.388
302.934
1617.5
71.3511
51.1725
413.589
514.888
72.1245
373.1
282.186
672.953
134.735
126.106
88.9439
270.766
217.418
405.016
164.871
212.384
-1.79339
480.117
80.7155
70.9824
209.092
529.64
21.6733
23.6381
196.095
-22.5547
537.426
6.22774
-1.7823
255.595
216.264
280.14
391.793
410.742
507.821
348.863
713.736
25.3203
425.986
216.812
265.637
358.857
788.784
289.15
133.959
109.83
435.598
1277.78
241.087
530.047
553.464
650.382
470.747
537.79
22.2567
276.641
318.951
544.629
271.058
820.775
670.936
528.056
474.744
34.4547
338.296
135.679
192.059
569.829
1053.17
122.046
519.403
-17.1494
-5.68635
147.233
133.225
53.4313
729.584
45.8875
6.12421
738.337
75.1231
779.775
184.202
647.416
233.285
70.4749
1043.74
304.413
436.512
746.096
408.212
239.834
63.0508
43.7181
117.999
157.552
661.451
764.387
16.0635
98.6052
126.621
1186.64
276.637
237.324
341.014
1787.88
544.922
412.386
577.022
26.9585
40.3195
216.264
104.436
168.779
176.449
389.523
95.5132
724.446
174.965
171.964
187.645
45.935
647.848
736.028
135.217
6.12421
28.0661
708.557
39.158
120.803
381.336
393.581
426.228
181.639
194.568
20.5684
-10.0378
273.3
482.25
0.0806755
212.126
805.979
346.607
-5.85429
641.29
1011.93
50.6202
123.257
351.056
124.33
-16.7748
11.9905
478.46
338.627
49.01
551.477
282.186
144.466
635.852
308.21
804.875
1674.68
33.6179
79.5255
680.504
125.228
121.768
224.969
49.0822
31.792
282.889
301.493
870.638
48.0054
141.251
74.8968
35.1763
229.242
26.8786
356.164
155.357
1102.92
18.2287
298.881
157.535
236.454
256.696
232.671
224.605
296.038
16.0488
329.202
108.863
3.86115
488.655
639.295
6.57961
5.14197
108.98
292.856
140.51
172.575
1024.32
93.8664
856.475
361.549
335.676
66.799
408.233
755.863
228.717
26.5934
33.6661
1028.99
1013.77
256.515
2.94499
227.458
468.876
651.45
26.2573
177.605
638.866
829.301
176.908
891.543
420.695
356.359
340.797
946.642
600.274
660.966
499.895
29.0209
722.017
206.102
-3.58763
94.7791
90.1183
-41.4269
36.1508
632.461
404.059
368.132
294.446
16.5319
127.39
246.709
84.9475
185.889
45.1083
136.575
109.767
1436.23
400.235
855.724
1283.05
106.756
359.841
316.286
300.456
487.899
354.29
528.296
70.062
193.993
1476.25
64.6226
120.053
704.888
49.2985
1573.64
238.291
131.687
153.834
225.964
262.532
-13.3159
798.896
522.125
597.854
1501.94
511.838
614.359
2769.2
110.257
234.873
165.274
26.1698
149.693
36.761
1166.37
156.606
86.5668
46.1269
1536.05
179.844
623.633
1072.57
65.6841
262.179
923.005
162.532
411.325
13.2316
255.195
309.17
37.7131
457.949
1585.7
14.0759
-6.10243
32.7691
187.691
347.204
329.791
223.174
368.393
657.96
1439.09
744.905
1170.55
704.676
753.259
263.184
103.291
679.951
22.4425
61.1768
642.491
476.627
123.769
478.243
43.0087
-8.2994
36.761
167.85
766.853
181.06
392.872
9.30446
559.429
373.512
870.961
24.6472
161.125
346.863
9.53346
269.668
1306.77
162.032
163.071
59.8548
28.9257
378.227
115.525
286.419
438.888
1302.41
434.914
440.311
48.4936
402.121
1350.48
86.903
264.482
1593.53
299.271
843.614
-3.79299
4.82393
165.081
-21.9453
2.77471
91.0897
165.732
487.475
22.1541
890.135
177.369
228.323
2.23052
967.149
24.268
216.589
254.153
238.702
377.746
0.359801
278.511
361.013
118
5.19129
-61.2386
5.43172
163.765
195.142
30.9425
232.957
33.1539
111.48
71.4988
1283.69
522.066
224.691
2965.32
1252.74
181.811
603.334
654.864
384.038
418.135
157.087
123.642
23.6954
57.7827
382.39
406.577
66.7417
900.157
-1.7823
144.113
720.599
1028.38
25.2728
384.468
169.168
637.138
39.5159
41.3926
42.9061
592.748
-8.50754
486.518
352.351
346.587
100.14
622.408
1.53936
20.3014
344.909
425.346
88.2118
84.2381
16.0635
1110.6
195.599
62.9027
18.0586
526.633
541.174
161.775
159.387
651.985
875.91
782.45
15.2314
454.481
109.269
843.614
-10.7424
596.114
714.182
485.186
1228.38
325.114
106.082
3.6328
645.493
543.144
965.759
78.7915
60.3266
539.664
65.723
5.3901
555.794
975.668
445.212
906.131
39.9281
231.012
1523.57
76.0384
20.4173
517.786
480.624
402.185
365.328
608.926
82.1242
282.938
494.086
-11.5577
208.102
118.423
211.9
1620.35
214.339
656.982
15.3523
184.808
747.07
256.681
243.198
466.452
206.869
413.259
338.078
111.932
713.049
211.883
2.19578
-30.036
47.0834
393.841
22.4246
390.862
130.551
-3.58145
71.4534
666.251
795.177
238.916
-3.46381
1312.35
-7.33576
597.029
124.232
141.418
77.7374
720.776
39.2401
467.434
145.458
195.505
201.416
543.749
530.038
336.328
276.193
78.8447
269.624
349.873
99.5805
863.965
261.938
373.545
7.58803
25.327
741.002
228.124
455.511
567.791
511.852
273.9
650.018
90.194
274.571
578.122
7.78059
252.201
954.063
56.0246
690.519
-6.59562
66.7268
318.618
1519.75
473.993
108.361
1998.96
831.772
1503.36
294.359
44.8827
67.2343
70.4114
301
588.391
708.417
1835.32
-1.7823
312.779
967.74
8.46038
39.4686
388.253
234.49
172.653
297.06
994.55
80.1046
88.991
35.8916
191.657
-45.0224
315.004
178.58
541.632
960.337
211.624
48.391
282.671
251.739
45.334
552.782
751.631
743.909
97.2193
540.802
1719.67
52.7127
42.1869
208.594
426.708
37.0011
125.847
796.98
90.1157
45.1407
366.306
276.388
46.8784
16.7513
157.639
194.235
1703.21
438.612
1284.09
408.677
142.334
663.187
-10.1735
409.7
1035.18
215.877
246.652
341.319
818.388
729.514
67.4215
23.5646
217.555
197.32
460.047
176.189
118.881
391.534
640.263
117.753
349.191
33.8139
192.797
12.3153
122.968
1989.44
129.67
40.5047
10.8135
394.159
371.157
119.75
1239.72
32.6052
77.741
639.343
479.478
122.871
1799.27
405.523
-9.25731
278.319
14.4132
215.037
9.65465
384.686
345.904
41.3926
447.704
107.365
682.187
654.267
97.1167
724.596
277.976
770.322
688.139
884.492
788.887
558.24
23.5597
106.101
544.629
690.848
211.704
264.264
246.946
366.085
314.935
239.69
261.459
732.248
494.992
141.512
193.602
324.715
33.8937
245.305
356.616
437.52
1599.71
130.125
1028.72
271.957
29.6504
59.3027
856.135
472.879
333.664
1004.43
292.485
46.6196
48.0054
240.576
21.6733
590.265
-4.17904
91.921
36.5647
244.201
526.033
687.302
371.975
770.196
275.648
171.616
337.495
186.076
233.247
34.8677
25.1775
399.03
583.052
248.916
843.283
308.553
-8.75576
1473.37
5.55512
642.935
284.763
293.996
866.972
656.619
587.641
7.85606
154.823
389.124
1482.63
1198.49
26.8097
552.369
225.172
551.477
176.117
1143.34
304.142
12.145
112.471
411.235
329.69
912.888
361.027
32.4737
277.718
324.146
260.626
174.193
745.646
126.633
140.794
311.668
1054.52
61.364
502.534
51.1018
157.377
35.4098
24.9064
4.64878
335.342
828.192
75.1805
640.596
309.175
13.1991
435.14
361.628
1058.75
162.812
87.278
419.07
209.08
457.632
1.14935
192.347
252.933
968.913
320.034
231.116
197.016
273.034
546.747
95.8617
348.531
208.182
692.074
540.632
465.903
2981.67
299.735
1388.54
43.3214
13.0721
293.561
76.7696
46.6196
31.056
484.663
-32.6747
204.633
-7.56213
688.021
175.246
166.213
289.516
991.336
189.441
162.245
487.801
88.9439
615.828
944.556
331.594
146.032
82.6767
124.303
511.701
356.005
50.5049
341.776
4.10793
467.792
149.859
-18.1351
161.811
667.259
346.512
-1.15251
536.222
21.5721
62.4169
102.494
284.378
619.352
639.341
416.545
63.8787
475.215
545.516
74.7652
74.9894
704.534
103.888
27.9654
464.986
24.0282
1379.27
31.1917
687.469
178.651
206.228
511.553
712.276
387.7
984.956
40.5091
690.715
575.577
160.253
471.685
477.407
613.104
1419.17
-1.91892
358.11
222.816
28.9738
-6.59562
906.308
-19.8
65.4467
28.3288
3.41342
44.9312
35.2939
562.301
170.896
35.5402
29.753
572.744
94.7618
300.21
21.2203
54.4397
1565.57
184.623
433.655
765.981
568.746
350.399
84.5648
182.841
165.085
18.2908
772.84
248.334
96.1501
-6.10243
368.227
307.631
227.264
675.207
-1.01127
626.839
628.947
363.596
106.706
241.972
271.405
1146.88
12.451
27.7977
329.916
375.17
146.11
303.729
36.6782
3.0278
32.5551
13.0526
309.241
451.355
254.028
70.5163
54.3683
72.7243
58.5529
72.4359
278.801
188.299
126.66
60.1089
480.861
67.0729
39.2811
151.763
89.8398
326.902
475.867
582.5
226.449
592.819
346.635
146.082
492.647
818.164
242.904
512.812
441.849
60.6118
230.602
969.614
87.117
234.213
671.076
776.407
265.144
623.324
112.109
303.679
828.694
42.3004
56.9179
-35.2475
44.2955
101.134
409.152
189.09
274.976
260.444
-46.6199
1428.33
-7.77906
82.3948
364.142
207.442
1063.51
-10.9601
631.515
1040.27
247.92
737.371
522.125
417.944
771.056
431.253
27.7763
413.501
1368.42
191.088
543.384
4.80666
553.209
33.0085
392.872
592.139
78.2799
-5.01666
896.445
483.601
17.5882
197.741
173.16
25.7249
551.88
192.978
523.096
299.2
302.379
388.051
487.561
207.761
1100.56
502.038
480.221
172.881
512.796
47.2094
40.5767
83.898
518.134
915.642
154.749
639.22
835.636
688.683
98.5859
39.2401
401.865
46.8053
36.8139
444.768
117.263
328.2
3045.93
23.7836
676.058
1186.57
826.624
482.711
1594.99
508.415
-19.7519
103.1
39.2401
818.821
356.696
952.896
473.107
900.257
631.694
494.97
226.521
155.76
612.488
81.6136
840.328
145.267
133.805
203.761
527.517
110.683
301.674
791.143
10.9616
1146.3
323.016
181.335
111.295
102.821
193.142
552.184
4.66372
197.016
60.9275
21.9095
42.6233
73.9985
30.2694
22.6493
168.829
73.6321
94.5661
510.647
893.956
695.163
53.2885
26.4548
259.828
503.81
1670.41
217.472
180.041
82.2268
675.36
27.2955
157.781
1198.68
-2.30498
-14.3508
75.6842
600.665
296.849
78.1988
302.629
24.6846
764.858
32.8165
1108.15
972.061
66.9862
467.552
543.981
65.7528
710.434
523.408
-14.1297
594.98
40.4899
567.869
87.9658
2.68874
709.936
86.5635
63.4862
10.4413
40.0513
31.0436
133.418
717.043
1206.22
755.183
155.568
1077.16
349.182
1259.18
437.379
8.24238
130.673
29.0153
33.8464
105.179
35.8941
45.2164
146.75
542.9
424.933
525.648
1527.32
221.3
83.5347
530.524
525.282
-10.3816
70.4749
155.574
1706.94
356.026
784.92
1233.22
215.286
137.961
203.095
388.99
71.5743
507.806
699.047
499.107
122.456
127.246
126.284
295.193
28.8571
438.019
202.512
326.037
85.5739
285.815
431.945
236.417
647.055
71.1697
213.804
366.519
124.232
664.282
193.929
550.236
54.3747
99.2102
21.4294
82.3133
123.906
278.901
80.5385
186.739
571.277
75.5772
118.197
471.462
870.263
842.514
375.173
582.11
48.0437
59.9905
432.478
269.675
45.6991
326.834
187.645
225.461
400.57
806.758
24.6472
477.842
513.655
-17.6649
26.0395
86.7506
8.35906
317.618
645.813
1201.3
114.203
612.506
80.6655
24.7193
339.139
1525.62
254.778
8.56719
64.872
576.034
-17.6821
504.484
120.179
36.5647
326.66
87.5018
436.177
-1.37205
683.989
-8.29453
73.6321
162.032
744.905
182.919
22.3735
766.347
47.0695
73.0422
169.873
131.265
41.5859
213.774
211.675
1186.05
231.581
85.4867
-9.01053
514.643
102.392
-24.4287
577.233
501.819
81.1904
1518.64
262.461
26.0464
1067.31
145.049
368.679
250.155
663.533
19.0275
35.3245
20.5506
636.365
1551.09
498.052
569.463
80.8237
606.233
7.78059
67.9684
657.958
255.949
313.132
543.282
454.068
529.387
850.086
251.152
269.75
163.858
12.9729
472.879
1386.89
77.1932
78.6437
788.179
681.44
-13.934
396.62
13.0526
23.7836
766.013
7.45141
91.9897
2154.38
727.301
472.067
75.8254
562.104
533.963
472.482
365.397
157.108
1087.57
172.495
67.8228
352.257
72.9937
273.382
184.812
261.191
613.878
418.277
981.286
420.983
26.8425
896.445
601.667
102.883
90.6767
392.426
5.1102
503.154
211.883
526.934
101.149
511.852
62.131
508.928
229.877
4059.47
23.8826
101.484
733.262
207.824
161.713
75.8633
420.925
312.996
389.69
512.435
26.0913
35.8251
26.1906
1571.67
274.228
513.851
106.952
58.0012
896.875
182.938
71.9105
51.6583
92.189
353.474
24.297
749.647
167.397
894.021
1190.15
70.5093
242.409
210.015
22.7926
177.266
750.351
50.347
314.956
33.2565
799.756
1025.29
701.14
495.326
664.714
1036.64
431.537
6480.48
1088.99
353.4
880.974
330.379
139.544
30.0118
1036.24
1023.09
481.991
309.154
554.491
-6.42534
677.692
402.109
246.652
460.954
221.16
1476.33
150.017
72.8981
77.5828
737.87
358.851
313.291
893.879
67.1836
1184.65
640.014
63.238
964.18
120.225
1793.98
687.943
117.268
85.0726
698.952
583.032
243.506
1112.48
508.763
77.1063
26.8606
-2.19653
44.1212
27.5304
311.965
336.3
264.948
63.935
406.431
349.635
344.103
15.5981
294.87
194.995
357.756
332.456
495.658
292.467
153.995
1345.81
616.855
157.357
164.1
69.5793
165.491
268.276
202.354
448.065
1604
1014.73
102.958
176.017
826.128
75.5772
112.525
352.681
116.323
226.53
604.603
225.584
59.1546
88.4409
439.681
678.346
1199.42
762.314
19.3462
768.459
271.549
94.4249
53.438
578.117
727.251
197.099
11.4762
650.018
1765.31
756.305
196.144
54.5146
79.3873
43.3424
319.549
65.013
215.037
400.086
386.342
221.3
537.059
41.032
632.104
465.631
38.382
61.8709
702.44
408.5
473.282
395.196
55.5017
877.759
638.375
372.873
555.329
25.3917
25.1094
65.8312
1039.19
517.815
441.315
22.7731
15.4945
1716.6
796.639
81.6606
168.829
567.645
232.928
250.114
73.1153
627.697
21.4294
164.583
1163.48
9.9849
240.237
534.014
173.485
286.012
323.398
256.681
108.265
19.3462
477.696
707.269
198.973
1686.61
189.512
1215.99
361.631
124.745
637.421
92.7867
461.593
430.555
317.001
307.849
13.0736
60.1306
353.4
860.359
327.764
439.075
73.9514
-6.36177
680.313
1933.92
10.185
24.5807
451.315
14.9462
479.094
357.633
169.281
1332.54
52.8303
384.116
632.619
481.995
8.64561
48.9646
533.192
258.042
346.222
-12.8341
470.893
1705.56
359.984
507.132
485.41
137.622
41.4473
442.36
90.3116
432.842
472.395
360.974
68.1623
335.818
516.56
489.065
46.8721
686.514
517.988
567.33
197.681
155.661
1748.83
121.763
817.325
67.7052
83.4163
894.839
213.928
487.42
353.187
300.985
374.84
57.9504
496.845
55.8873
116.807
470.747
1341.76
563.862
45.6735
585.767
1049.84
544.629
156.74
191.089
98.057
93.7951
486.347
32.6052
396.79
347.66
514.404
140.839
558.427
177.238
196.94
82.2615
147.312
35.634
311.91
-17.0122
129.528
290.146
521.605
350.531
20.9712
39.2883
191.285
46.7568
352.092
169.82
88.4409
40.5047
617.76
549.122
1195.22
431.641
2530.63
611.037
237.816
276.392
26.3501
626.26
717.716
17.0984
58.3829
187.124
89.322
359.987
8.17275
917.843
371.304
35.028
314.363
95.8617
131.687
257.823
581.124
775.666
589
358.809
-42.2029
241.781
155.402
576.878
318.545
702.107
1467.08
1216.88
560.426
908.855
329.966
607.103
612.588
165.989
504.82
4.10793
387.207
220.458
226.696
663.44
-2.30498
467.248
191.247
627.622
278.083
349.54
263.115
587.945
30.8894
2591.95
339.528
13.0675
457.511
89.0385
309.794
190.575
658.082
246.005
290.435
399.337
265.319
187.95
274.476
195.804
-10.1099
453.551
1238.64
233.199
129.165
713.685
112.398
171.747
524.425
13.733
35.6879
65.9488
57.864
430.315
426.472
157.781
629.004
311.029
355.741
1664.92
868.118
154.724
1.25875
16.1613
1907.74
27.2932
750.867
66.3173
127.55
212.978
352.504
1393.35
216.428
73.5906
207.976
466.803
145.379
52.637
245.387
315.658
500.041
88.0348
301.057
694.019
983.965
1107.51
406.803
325.855
289.677
-2.59439
296.798
26.5967
170.474
142.521
528.296
194.391
858.435
463.216
708.346
60.2019
14.0759
44.4974
-5.33787
15.153
387.133
1116.75
564.637
298.839
98.3521
541.49
408.401
213.861
584.041
513.181
111.184
410.501
407.029
427.418
221.045
1208.54
111.266
246.561
156.844
60.1824
127.691
566.839
431.993
335.55
1139.24
83.1805
104.038
222.502
-6.59193
1283.85
592.527
2181.36
456.567
48.7461
219.623
375.27
5.18718
-34.7151
1.0758
84.4961
26.0395
668.068
619.576
45.0043
438.416
288.461
56.4398
361.648
284.545
21.2293
757.203
228.993
54.2808
262.5
647.395
115.023
204.407
736.725
698.786
69.5954
1168.72
476.033
193.313
133.561
16.8217
226.923
330.911
146.34
645.222
130.173
57.1226
319.726
143.244
82.4126
329.522
153.754
382.666
346.635
48.6309
29.753
79.7817
366.597
386.754
68.5249
150.285
34.9252
833.98
498.071
422.27
194.995
170.35
343.676
227.508
-11.7564
624.013
283.271
207.204
454.765
323.764
440.644
677.495
409.841
203.793
527.523
6.12421
181.74
20.7752
37.6444
86.7506
435.646
17.7672
70.4749
655.95
329.72
40.1701
183.513
256.412
239.834
257.954
500.062
430.968
66.6508
358.306
743.28
214.836
370.999
732.78
159.937
506.09
403.037
271.689
754.55
953.92
191.512
267.511
936.069
459.648
217.347
584.869
2304.3
155.711
1038.04
38.0249
20.6415
149.81
243.846
12.7838
104.901
122.429
75.0433
45.334
31.792
104.716
-40.1585
448.262
323.489
1083.23
67.5582
323.061
242.719
2347.08
70.7025
53.3782
324.327
1317.79
9.30618
8.55256
778.978
455.565
1283.97
1136.64
83.0317
711.566
664.813
-7.54112
65.7528
1313.88
382.112
81.1284
403.787
267.252
211.796
39.2098
322.293
15.6071
131.265
1226
1128.12
1109.81
786.383
197.969
456.004
-21.8471
-26.1452
127.246
31.3471
687.895
146.499
104.665
1219.95
284.225
157.588
159.972
540.456
26.3499
201.922
689.186
138.861
280.929
245.611
96.8245
80.2234
371.206
1599.55
631.799
236.705
211.19
343.864
140.839
123.644
661.708
235.121
42.1301
98.5859
194.93
2335.9
430.89
226.427
438.485
50.9562
19.6106
27.3046
441.248
289.677
128.59
36.3032
134.117
114.678
130.46
619.634
179.931
773.558
5326.7
90.5969
249.343
72.8981
855.538
504.363
42.5242
506.908
288.891
2121.94
26.3974
84.1356
403.825
642.065
69.3672
228.521
567.696
460.707
116.273
500.732
344.959
224.656
209.092
990.661
124.747
302.084
239.815
276.931
111.175
476.655
224.697
2598.18
47.8158
17.6127
31.3471
21.5191
7.72804
103.36
16.5838
852.636
132.241
13.2851
875.865
505.745
258.734
278.277
220.959
508.009
196.885
61.2172
36.179
112.912
334.721
233.679
651.74
716.991
281.249
850.052
176.902
2265.35
-5.69644
174.486
158.243
160.087
59.2509
446.63
445.044
40.562
31.5458
90.5697
228.717
273.97
67.597
400.955
323.41
617.721
295.287
283.344
715.169
1586.65
56.1561
1.89447
224.457
4.35367
378.653
110.379
767.215
300.815
161.916
29.4731
737.412
461.252
967.305
57.8133
13.0543
1064.59
651.914
146.664
-11.4565
971.84
1261.71
278.499
78.8516
-27.1417
322.578
138.317
609.429
112.417
48.2907
2114.84
224.111
167.892
80.1913
384.109
252.025
301.609
271.594
859.862
20.5684
453.211
77.4513
639.137
30.3415
434.716
258.752
29.8902
196.057
62.5401
19.7992
84.6928
827.655
203.357
192.549
360.323
-9.20983
202.562
159.098
581.504
461.883
900.452
1.1345
131.069
338.147
41.4473
395.382
618.128
61.9249
731.242
400.955
89.7231
1513.07
107.88
2858.31
218.541
261.687
311.187
196.586
199.373
289.57
3.23613
25.2672
1276.56
1379.26
550.911
40.4117
2220.14
0.166681
325.171
98.0242
236.417
1118.98
229.18
212.632
808.857
1075.6
962.211
435.001
367.271
220.472
99.0122
361.775
478.243
56.1549
282.889
62.9151
44.162
382.669
55.5399
427.307
20.1838
133.664
103.715
69.4322
1184.22
131.906
995.368
124.983
104.467
341.99
543.981
264.198
12.3202
337.495
2441.17
59.9969
16.7513
139.496
504.342
706.477
265.45
248.937
31.9398
179.843
1075.84
546.995
293.425
244.782
85.0289
92.9786
557.555
15.4987
175.831
160.874
1040.85
55.094
162.074
75.3204
24.3358
261.717
389.371
1102.84
-30.7616
378.7
141.655
175.028
305.079
5.54796
199.466
567.696
811.688
436.344
6.23677
1195.73
247.733
680.219
650.432
1336.11
542.676
1530.39
238.702
409.605
221.5
835.109
351.642
1238.69
270.471
373.581
223.106
765.341
139.645
170.028
1865.6
425.526
84.6547
301.956
509.096
156.723
536.003
258.979
429.618
76.8096
237.025
721.654
53.2135
160.776
106.748
843.214
639.871
923.769
200.743
676.492
282.317
390.42
90.3116
95.3453
390.877
55.5017
1130.42
1582.86
796.412
497.269
600.423
498.74
677.111
548.522
145.213
309.505
320.628
771.104
113.345
178.858
298.768
374.094
463.497
103.964
574.088
27.7885
831.229
-4.32872
199.719
323.044
313.103
249.01
-18.6192
156.844
96.7267
8.68828
526.633
576.781
214.249
129.402
363.378
150.889
141.459
91.9424
140.877
281.059
198.883
35.3245
479.697
466.881
272.697
470.963
557.892
107.106
780.114
1248.08
785.394
2.94986
676.701
39.8989
702.629
115.857
303.552
867.025
292.041
854.655
365.376
565.873
189.049
207.301
146.873
527.671
332.902
123.622
33.7536
28.7165
46.9434
130.994
308.709
1065.37
129.424
1254.07
283.216
75.2495
522.047
726.504
316.884
189.957
276.06
1924.09
1348.36
158.643
123.253
319.689
495.829
2.03719
149.728
19.8752
491.032
1.53936
281.064
31.1917
706.604
577.569
607.13
539.636
127.204
-15.7957
499.198
-60.7857
607.557
-8.22098
282.302
113.473
458.019
924.661
793.634
388.045
296.341
229.931
159.58
982.513
517.197
125.723
522.066
1973.55
665.096
73.6321
34.8677
463.709
52.3282
18.406
314.797
115.525
50.6805
388.288
44.9105
456.094
544.629
119.258
217.326
261.938
242.396
36.3288
25.109
569.204
394.458
1300.92
4773.2
73.3754
151.517
355.255
249.417
68.4238
514.067
2130.33
17.3686
148.006
-1.71356
56.3851
33.5358
6.52284
1106.51
250.979
358.164
213.597
226.843
26.1698
65.4975
563.862
398.373
1109.38
471.834
43.7091
282.794
-1.12795
93.1913
579.991
114.64
1053.17
9.60211
4.03497
280.292
24.5295
131.423
438.051
755.533
1126.82
50.7603
25.4387
76.9998
145.98
359.081
649.242
245.357
217.609
473.804
545.307
889.514
327.648
499.116
26.3176
206.278
436.563
277.13
484.58
4547.64
368.013
-12.0599
199.8
889.499
-18.8065
93.7237
435.389
808.364
324.305
31.6686
2095.93
23.4529
451.889
323.297
568.415
979.656
378.846
101.36
1089.91
350.613
93.5059
385.084
74.2231
236.947
217.246
282.938
59.6568
261.11
337.413
1128.12
283.115
385.963
91.5971
329.115
141.251
1.19201
217.326
471.834
-1.7823
33.5427
45.6991
420.755
-19.8686
376.926
816.129
537.812
1034.65
-4.5464
7.29884
2.4176
1565.75
2826.31
413.834
936.366
95.2641
735.248
496.758
72.9937
1547.75
585.862
136.082
54.2821
141.16
-4.98049
828.429
55.0695
186.497
21.9768
358.233
202.116
73.6613
674.084
24.8649
1100.03
140.358
815.762
84.3597
960.337
345.046
492.833
583.449
819.048
385.991
202.304
85.9749
670.195
943.351
297.161
1243.66
321.657
446.633
575.148
91.3172
247.698
447.851
25.3203
1014.44
169.961
7.01603
818.169
26.4001
49.2693
18.0011
299.877
1414.77
62.062
219.219
18.0732
128.997
17.4812
585.065
16.7995
-0.720329
130.369
72.4065
22.4229
191.175
71.7873
186.926
122.724
623.266
290.643
921.843
429.705
594.942
1266.13
509.964
18.406
737.715
193.385
498.435
447.67
370.262
49.4217
-32.6747
480.121
398.451
76.1547
464.789
-0.845265
677.284
644.463
334.76
837.728
435.141
1841.77
32.7513
68.5665
1003.53
230.537
132.943
841.31
20.8326
381.975
181.471
155.628
899.908
292.287
-5.49153
155.453
-9.60243
-58.8992
1103.1
69.7002
25.5122
106.842
301.294
519.722
328.053
37.2908
1027.23
221.713
286.153
953.419
-7.21194
481.2
431.927
80.748
402.727
150.469
51.7343
281.137
30.7997
247.042
1017.57
419.477
373.07
779.517
104.716
686.979
182.938
102.258
101.559
587.775
102.883
602.297
480.718
-0.579306
371.975
144.587
20.7752
14.1943
348.739
335.26
350.994
-1.01127
49.6264
243.655
232.269
-6.68159
412.149
889.847
121.768
156.754
-20.0002
210.252
117.999
195.034
37.3865
134.701
306.544
508.568
142.789
390.998
421.685
1271.91
65.1121
183.943
9.87234
-22.3283
962.472
320.628
195.766
1311.11
811.497
18.6253
404.752
301.057
337.946
18.6736
37.612
695.046
141.709
296.798
483.869
818.285
577.233
1047.17
217.997
21.2564
110.662
419.6
632.954
690.566
766.995
329.791
243.792
344.631
8.35906
1013.13
545.38
3019.01
512.435
147.906
146.395
678.077
118.02
19.9473
348.263
-31.2446
49.6831
109.269
260.015
502.534
489.633
191.11
317.793
200.688
660.215
433.772
30.8857
196.804
211.624
545.571
425.078
379.176
245.859
249.184
159.426
912.575
248.53
229.332
677.596
589.606
74.2806
951.96
20.6351
707.966
43.7091
476.655
333.676
43.3424
1596.22
32.1434
-27.9505
-17.6649
217.555
207.824
-19.7519
736.393
738.236
76.7904
893.262
20.6954
20.9712
747.032
96.6359
480.91
21.8067
-11.3103
1042
7.06535
232.99
88.7228
851.79
98.1975
535.013
1117.18
38.8752
55.2579
127.721
1295.48
524.899
1147.09
64.2618
154.574
316.602
8.31094
432.764
764.837
162.709
136.76
1487.7
634.049
592.286
569.847
28.0161
399.536
-13.8432
18.7611
371.707
98.173
169.63
651.663
778.642
-9.25717
52.7956
24.5946
90.242
284.575
341.016
42.2858
25.3203
863.365
130.704
1437.69
22.9908
5.57734
-7.33576
12.3202
35.7704
-13.3159
815.762
32.7598
74.2231
227.577
768.221
67.6842
477.841
852.033
319.206
33.8139
292.287
434.914
82.3641
65.3602
679.566
197.835
565.902
337.352
254.442
193.634
879.659
554.962
199.946
-17.3468
124.19
579.042
121.975
228.799
455.201
532.778
1121.59
293.489
976.273
689.343
324.344
429.066
415.811
405.869
1202.43
236.828
169.724
1315.95
54.2821
399.196
832.691
296.744
24.4546
180.632
180.149
171.497
1590.5
8.8901
735.544
455.682
1040.61
372.894
987.793
780.687
71.0171
13.662
102.334
-33.8788
728.344
380.122
1601.07
678.493
47.2081
50.5327
365.348
158.575
64.078
-3.814
779.421
248.098
808.687
120.898
611.518
29.4058
115.712
1074.75
583.119
32.3611
1137.72
79.2543
-4.72155
953.926
80.4695
668.896
77.0545
167.999
460.707
54.9625
125.643
586.939
63.6512
50.7304
69.1084
576.409
113.14
387.116
246.652
454.716
14.9267
18.3097
6.22774
58.1878
247.616
177.457
158.331
650.256
133.219
152.875
116.355
934.962
277.905
246.403
-8.23584
92.6439
-2.01967
272.342
27.1276
363.838
17.4903
626.956
-42.045
128.346
-1.58974
-8.86832
693.36
11.4049
81.6606
524.902
226.565
-0.973421
202.426
228.521
210.71
307.565
48.391
1135.02
773.676
238.621
172.347
482.706
256.027
100.384
45.3374
205.423
74.2806
65.5265
21.2564
288.698
33.5427
26.9585
441.152
291.842
231.414
391.629
178.609
622.474
225.39
445.983
157.582
178.199
-5.81962
223.557
-25.3741
211.03
286.617
542.42
815.437
415.708
202.353
823.922
27.7977
13.1991
28.0439
189.411
211.675
241.522
310.375
514.19
74.1471
308.496
41.1636
178.542
23.5176
61.6287
12.9275
1072.39
91.0054
460.032
10.5391
64.8941
127.072
255.231
221.642
82.6194
10.4461
205.95
175.151
98.3521
217.276
-4.80752
370.919
1236.55
938.861
572.797
288.293
292.969
215.874
623.997
770.937
27.4289
-16.9325
28.2028
66.3139
310.185
278.108
13.2316
279.558
112.393
528.718
97.7383
99.0427
-22.5529
68.4238
-21.095
79.6207
206.102
246.578
684.578
45.8404
-0.739571
483.394
45.1954
222.701
322.696
560.279
842.514
461.38
6.77155
129.245
3.76853
2448.97
930.142
123.78
566.925
411.715
516.762
639.966
341.364
258.576
-35.4468
1910.75
153.837
500.178
319.135
268.854
229.537
3.00856
382.164
58.3139
40.8947
162.997
687.469
236.213
594.435
35.5402
139.041
192.963
166.812
148.657
1831.6
536.075
39.1649
112.683
745.299
405.083
275.443
279.396
203.3
393.439
520.845
946.357
220.472
-28.4243
21.2293
1096.69
245.436
174.419
324.119
39.1233
820.038
679.108
613.058
30.9425
118.639
539.152
443.673
577.497
162.999
840.657
153.837
26.0395
420.691
84.3597
245.387
200.379
658.015
168.331
301.411
24.9774
52.5545
955.707
843.235
621.958
173.485
38.6351
21.3107
359.005
0.359801
167.984
88.1015
8.1018
15.2314
175.583
105.858
150.427
845.367
752.044
-15.966
-17.6062
258.506
763.56
447.756
65.2576
329.168
235.819
255.488
75.0933
389.711
144.071
456.469
297.256
107.518
244.586
557.892
260.015
216.428
-31.3571
-17.6649
0.543535
621.179
28.1377
18.6253
13.9331
758.851
556.815
730.839
784.92
950.766
79.0672
421.598
31.9898
1236.08
3949.72
15.3523
606.473
40.7985
390.411
680.928
60.0619
264.053
28.3498
23.0615
154.968
175.198
193.531
112.399
1035.56
241.918
383.986
229.18
102.1
27.3714
1083.24
56.0764
210.113
335.123
489.085
36.8139
188.967
49.3403
344.909
651.594
66.66
1177.76
579.791
47.5476
1076.07
141.704
128.009
132.095
346.987
15.4945
-20.6596
530.521
376.85
756.925
482.179
-16.0038
76.8635
717.652
513.349
669.259
142.116
200.606
264.6
846.983
732.528
746.949
1341.59
382.522
85.2041
67.4868
1672.27
131.276
963.08
94.6674
55.094
35.0953
180.868
649
178.946
208.306
474.641
321.541
562.383
266.98
-10.3438
449.036
759.024
24.2173
52.4275
691.217
279.592
672.723
1141.21
198.868
-12.997
16.2894
217.604
836.705
131.205
408.356
-59.224
616.889
89.9042
135.172
96.5348
76.2574
10.7642
21.5247
105.45
153.629
195.063
77.9125
198.454
238.55
445.054
450.91
429.188
87.9658
702.629
425.631
1109.4
3.08071
1449.27
86.2877
258.554
241.885
164.823
3.51604
73.3053
75.0841
-8.0735
169.537
38.4388
79.2169
486.926
793.759
62.5907
1217.93
61.1389
942.005
1020.36
916.538
591.435
440.145
1104.31
4.95713
674.844
483.748
353.619
291.39
1225.92
1032.18
167.684
780.709
36.5079
642.065
46.7363
607.415
44.6429
14.6792
421.746
26.5934
1070.02
18.8713
239.077
-6.34253
-19.5562
191.394
184.616
219.838
16.2873
235.168
609.573
-29.8246
217.555
487.06
334.127
493.742
488.412
143.031
58.7198
24.0404
1349.41
573.821
785.167
117.346
887.129
17.9251
64.078
38.6307
426.605
39.2895
617.209
7.58803
365.252
203.121
133.172
772.437
267.941
695.565
243.346
35.5431
29.773
4.2085
460.55
851.006
-19.6991
29.3581
92.401
900.127
379.966
33.7536
78.3465
209.868
23.9278
202.56
638.258
45.1407
576.819
781.411
337.296
27.3714
30.0118
185.417
529.301
240.672
817.695
482.25
462.975
26.5934
342.887
297.882
44.1744
-23.2091
32.5551
36.6658
-19.4227
252.933
372.96
151.891
515.178
1788.82
523.611
33.2212
19.6981
119.361
328.246
480.263
142.59
8.57206
9.1729
892.599
62.6659
234.136
574.256
154.828
555.326
901.695
341.704
36.625
44.397
833.892
-11.1137
129.444
392.834
420.487
73.4484
454.716
268.012
23.9319
71.8562
28.2028
282.794
18.6897
54.5797
26.5238
535.919
117.487
27.6308
737.418
168.95
31.0609
116.355
86.0096
471.253
250.151
495.888
1535.82
2041.68
26.8393
113.335
436.335
1065.49
1083.34
876.831
544.55
109.85
615.752
566.328
53.6232
450.968
194.837
91.8496
211.339
324.819
83.1006
650.393
795.568
1212.63
641.252
58.6688
630.981
552.369
410.705
420.293
88.0362
551.136
644.481
334.127
1642.54
2.07153
317.681
962.935
78.6644
133.673
725.344
56.5784
914.675
888.212
-15.8081
82.6978
1412.13
799.647
591.241
195.187
571.545
524.899
3009.91
238.55
75.8254
58.0597
44.0673
61.7218
10.1618
44.2584
343.556
143.99
259.236
45.334
119.873
276.559
479.041
474.499
186.682
395.448
85.9117
4.77693
137.553
143.939
630.044
43.5603
277.335
10.8094
293.246
25.4604
404.937
207.628
1274.29
-16.903
1139.63
270.687
621.131
850.68
93.657
-2.18738
-8.75576
249.331
28.4674
314.776
904.942
-45.7807
1082.03
36.7566
26.2573
341.686
266.209
475.822
487.979
319.555
508.111
375.171
588.914
558.445
111.791
979.702
106.985
832.629
1700.64
45.8782
-34.7926
9581.95
1328.4
800.841
427.368
571.947
37.4142
71.3452
672.695
23.5597
403.62
-36.4228
9.73013
59.2454
230.444
104.968
138.25
246.108
1080.1
-13.0267
388.653
36.5714
190.027
482.997
1255.74
405.12
415.992
7.72804
288.893
198.368
39.2912
34.7895
36.5647
187.979
1019.01
280.146
258.905
380.599
719.444
156.448
1346.71
155.574
514.309
59.9238
93.0359
235.819
491.62
58.4525
238.137
359.726
1.07093
92.983
5894.63
267.176
-1.51427
928.812
-30.0509
43.1239
143.872
404.89
41.039
615.658
120.686
124.646
94.2761
132.095
208.306
39.8574
-26.2818
0.160503
673.866
1101.75
203.262
1447.68
32.9936
972.667
149.81
207.876
185.198
673.996
-2.18738
778.352
620.672
414.102
493.01
286.637
166.072
139.254
415.463
356.982
369.475
333.744
841.619
929.339
283.528
-12.2557
117.327
539.758
174.173
601.43
5.84003
10.9097
612.773
496.314
1359.05
519.021
106.59
17.5625
143.488
896.953
21.8067
3.76853
35.1763
1923.4
587.945
1175.94
63.8314
84.6547
95.5264
3046.31
85.7268
100.235
24.6472
260.45
470.551
-10.1686
517.405
1165.47
-1.33053
579.949
314.104
297.861
642.659
393.219
327.648
264.324
873.445
258.526
22.2567
87.3608
995.825
233.534
190.473
412.229
300.456
98.0931
172.224
345.574
18.2287
178.149
95.5264
541.892
543.196
240.937
389.173
53.1503
276.912
63.9571
156.505
752.073
14.4132
141.949
9.32547
11.4049
182.86
189.083
834.822
485.268
1093.79
96.1919
2161.15
363.502
26.3676
63.6234
57.864
-13.9216
1035.18
530.295
436.896
918.865
743.524
21.5247
92.1136
2033.32
749.787
315.919
18.9038
16.6692
34.2767
924.777
125.447
1153.37
17.0844
177.702
23.6954
2123
-6.8817
30.0657
264.6
29.918
76.0336
966.293
756.441
472.199
862.091
1073.41
384.789
1424.93
112.536
342.764
75.6842
278.326
929.025
1097.23
75.2844
356.022
417.634
148.218
73.7651
510.471
46.5989
30.0981
270.104
399.749
80.0055
209.415
32.7691
255.157
116.694
575.293
880.972
-21.413
470.554
-4.75941
-36.5807
117.327
519.001
1207.12
466.329
216.132
46.9323
579.443
31.9898
490.91
537.137
263.428
399.536
460.954
719.662
970.858
133.78
81.549
223.76
93.9351
301.66
353.381
422.238
34.6431
391.635
221.303
40.2182
14.0191
402.951
324.098
138.535
30.2029
59.6354
1191.86
128.643
1476.45
3.82881
49.0822
558.377
291.551
342.234
684.273
64.6757
483.029
690.566
448.404
378.517
341.241
989.67
136.609
497.528
272.874
239.765
85.1477
20.4691
86.4249
694.944
299.183
284.545
328.042
393.487
326.218
93.6084
44.7455
51.6707
81.7386
208.717
417.101
18.0586
-9.4362
30.0055
296.744
142.521
46.6612
349.322
319.953
348.096
453.808
856.95
127.392
686.984
455.942
-14.0919
702.629
170.758
717.721
50.2865
189.895
52.5545
219.622
1281.77
303.367
809.956
107.971
998.195
604.892
-23.7573
1000.99
66.5497
53.0466
2126.49
834.244
990.009
639.012
-15.7908
35.7704
475.002
6.52284
372.2
592.232
931.265
65.2576
408.5
398.509
406.359
4.3627
500.456
526.743
224.793
497.781
663.779
317.867
36.7993
234.279
11.8499
29.0684
475.433
1100.58
370.267
196.94
319.135
1248.99
565.853
1017.47
131.402
604.989
224.842
76.1693
25.9236
121.895
474.495
895.737
204.404
839.487
284.626
77.5327
261.554
364.718
310.413
627.833
703.38
92.4709
31.9509
145.987
724.111
975.26
85.695
175.192
33.8464
454.918
584.993
1057.48
802.261
276.564
360.56
998.484
464.694
489.095
376.885
398.266
232.262
48.0065
-1.27174
654.664
491.362
176.293
502.018
254.07
91.1089
199.347
-4.56367
28.0451
73.109
569.285
873.92
66.3139
109.66
188.769
444.267
1113.14
154.631
197.35
87.5018
222.05
71.4988
244.131
50.5549
34.4728
207.947
148.015
225.852
253.79
600.856
1050.08
4.95477
-13.0378
26.1698
1983.83
6.46437
-12.4135
93.8372
605.445
252.422
116.404
650.235
29.0684
159.802
150.672
606.982
357.974
173.16
662.45
172.527
405.756
248.671
40.7492
398.212
401.334
292.856
365.398
356.233
1588.41
290.643
368.994
86.2338
97.3361
832.9
12.9729
393.772
35.2725
747.706
119.273
254.56
-10.6298
223.095
721.872
258.389
199.722
394.708
964.328
545.713
703.924
220.458
365.377
799.795
2018.18
362.416
445.118
11.9905
514.398
185.482
92.061
210.182
129.028
556.534
147.233
140.722
757.799
466.881
660.128
532.208
258.784
1129.86
1036.9
310.355
588.484
593.964
360.635
3.60253
168.884
67.42
383.516
82.8154
236.065
151.567
31.1388
0.359801
139.83
51.7918
222.948
-17.2975
-1.26853
1239.4
9.4621
833.769
49.6898
72.1188
1264.94
39.5872
75.2495
460.737
256.986
55.3053
667.74
827.857
561.256
422.762
800.365
418.656
-37.5177
396.392
143.251
176.04
19.8955
390.696
212.039
-3.12442
29.6626
338.625
1251.07
197.619
1005.2
2234.1
503.883
531.658
1029.07
513.749
169.623
915.05
-24.6944
4.77693
64.4648
91.8563
15.7386
167.031
158.379
448.475
523.222
20.1797
132.077
-28.8875
929.676
992.481
417.177
1315.48
84.1874
41.4473
114.005
116.273
191.511
2471.83
277.492
134.701
31.056
313.665
567.026
3298.72
781.42
56.2424
4.35367
-29.8933
294.974
181.805
150.382
335.431
27.1291
346.841
2285.59
56.7655
12.1072
45.8782
933.312
507.726
35.5609
284.191
1491.44
17.8843
246.796
175.158
269.996
52.2418
420.487
250.4
-2.55612
515.302
564.114
4.32088
48.2455
8.71762
10.8094
109.588
205.371
300.951
393.16
747.95
145.267
1016.54
790.137
64.3206
296.993
4.01774
469.14
810.614
187.763
249.184
56.3526
1759.65
408.314
28.3498
252.082
291.053
617.862
68.3763
1165.95
7.45141
409.622
120.103
137.35
62.7448
73.1153
528.371
727.952
56.0764
157.087
41.1831
220.826
92.8469
765.461
231.215
59.167
514.19
494.029
123.006
61.7783
-13.5494
579.692
694.046
461.742
133.963
-6.53886
84.3059
1082.23
1285.75
1172.03
113.925
1020.35
267.018
243.483
350.668
142.094
1061.93
327.648
871.521
99.682
323.209
77.9044
12.0866
330.052
406.431
249.372
50.0226
62.3503
40.5313
1271.91
60.8801
245.458
623.266
541.768
216.061
257.882
107.636
204.128
262.035
624.018
23.6954
24.0495
-5.00763
93.784
13.4749
316.65
279.367
43.0087
40.9974
503.321
1189.31
281.806
326.447
118
1218.16
188.012
620.958
743.814
60.9342
47.8091
53.0466
130.605
1218.43
202.901
579.042
617.644
43.2666
806.711
216.418
484.644
676.565
69.2251
718.582
696.433
510.637
189.55
449.463
206.762
898.034
59.903
378.692
206.052
440.644
30.9425
495.326
2265.27
37.7656
590.286
95.7379
469.592
358.49
77.6995
479.788
168.551
520.845
76.502
445.981
24.9774
892.412
46.7846
457.177
549.674
240.238
505.971
376.035
506.89
473.941
56.7655
117.055
154.574
1219.28
1002.51
15.2104
569.381
196.731
154.88
9.05701
695.409
166.56
349.647
171.236
229.695
209.171
597.145
179.844
220.709
389.898
1470.95
313.691
-14.2464
823.619
543.801
1010.07
877.295
11.5312
-17.1494
134.869
81.6411
983.252
72.1719
136.228
343.456
3.70328
240.041
144.466
1178.59
424.082
227.663
152.934
84.3597
539.585
63.9361
33.4199
97.5321
605.256
933.19
80.3527
480.915
597.012
285.815
945.102
113.739
223.924
28.0661
343.115
661.708
277.164
682.187
740.141
134.787
423.757
415.375
1251.56
446.108
125.919
406.605
372.136
197.473
88.4409
6.77155
13.0526
-34.1641
24.9684
95.6691
427.097
324.935
233.746
677.442
71.3277
464.717
372.656
1050.53
64.291
419.311
98.3614
1334.84
140.715
169.742
217.555
58.6396
315.706
196.804
226.647
193.843
100.48
193.631
309.175
472.879
35.6879
537.988
303.504
805.616
666.364
808.418
-2.6896
105.308
331.644
53.917
159.901
257.32
111.48
4.25015
181.74
181.945
105.111
20.4173
184.202
403.787
375.948
394.369
26.4548
14.6578
164.871
62.2006
161.103
353.966
1043.05
1039.39
607.893
361.629
50.1689
2508.11
399.818
79.2835
415.463
132.578
405.708
35.8916
215.473
64.794
545.897
638.083
247.403
280.995
1305.89
730.839
170.227
299.931
1368.42
151.732
99.2306
1080.62
221.836
36.6658
1164.15
436.592
893.95
192.598
313.611
461.742
283.73
57.1263
49.0474
54.5868
195.86
521.563
261.79
609.981
1460.18
268.493
174.449
177.238
597.63
114.862
608.332
127.321
318.446
339.424
253.355
33.6661
1017.75
140.323
549.461
33.0085
272.381
82.5507
470.2
55.312
682.906
65.0803
1464.55
75.2015
107.395
66.8871
434.303
95.8617
164.12
139.224
115.453
113.259
629.541
189.499
863.61
326.041
39.0421
5.70287
86.5635
980.07
1072.92
32.4319
859.716
171.45
393.838
635.469
679.488
147.854
677.401
551.876
256.007
99.3523
655.808
2.68874
1405.4
260.449
591.537
157.108
38.0959
103.154
97.8079
52.6045
996.2
1146.21
204.969
242.813
113.593
1008.18
521.011
594.685
828.979
672.599
566.69
400.133
251.698
351.745
156.457
710.773
596.114
791.019
154.536
274.514
306.607
506.025
66.407
552.515
690.863
175.849
214.258
189.361
1156.23
622.321
359.589
336.154
139.739
508.232
702.093
157.66
604.407
634.007
168.087
51.5097
122.099
73.0437
593.281
187.57
343.498
141.456
447.929
162.928
2809.44
599.655
762.432
15.0732
159.229
46.9823
487.162
756.32
16.0511
808.082
85.4823
1030.05
121.748
366.085
14.8021
913.243
872.351
824.544
666.369
401.213
225.431
596.816
160.43
352.179
110.788
12.7838
265.804
601.656
11.6008
155.48
670.821
554.491
1462.93
64.8676
17.1054
1086.38
175.682
90.8651
11.5287
671.418
337.495
175.965
47.3952
490.032
563.354
85.1477
50.2651
119.273
575.271
27.8789
132.338
-9.01053
1438.56
100.769
238.245
23.4462
210.468
224.309
605.608
177.991
77.7374
589.591
205.813
479.715
306.679
47.4662
95.9338
749.559
970.897
562.125
139.752
482.789
119.216
417.235
635.243
1.89447
872.884
64.36
931.22
388.653
193.993
35.0953
19.645
101.438
164.339
758.033
326.59
54.5084
705.725
326.251
492.14
50.6265
734.519
8.31094
418.135
57.7613
768.321
166.124
584.789
468.873
339.139
1986.64
552.755
374.581
234.618
72.4065
26.1711
855.216
41.3212
511.43
586.822
197.734
351.023
177.556
67.6269
596.116
423.342
414.712
117.055
117.921
73.3064
119.606
406.626
587.789
1219.7
28.0439
935.29
221.045
179.19
1814.46
48.9646
72.1719
118.639
440.361
160.371
360.721
29.2455
607.224
76.7214
305.691
241.42
449.73
859.529
106.508
337.688
590.461
1071.73
256.027
167.152
865.753
1428.68
1519.96
163.765
218.356
64.6226
991.494
566.207
362.268
342.474
591.241
34.0175
772.278
63.5208
382.853
199.514
351.351
77.9712
792.757
830.096
28.9257
455.252
479.979
113.983
1495.46
475.699
963.351
800.583
18.8713
751.406
66.6632
38.1773
-0.815539
77.1965
33.0511
402.858
55.7911
143.071
176.254
279.045
79.4569
5.73536
77.1584
249.483
242.041
-13.4013
29.9209
78.8775
152.757
49.2985
267.027
58.3804
170.495
471.466
371.228
537.66
147.04
257.882
335.485
204.158
145.118
171.331
709.552
96.1797
930.427
168.936
45.6013
65.2699
367.673
196.71
37.3865
29.753
375.967
1942.59
53.4313
148.624
526.033
161.454
217.894
176.117
86.3675
1672.74
802.263
520.793
107.685
92.9637
914.571
340.934
67.6842
555.326
30.8757
356.696
468.194
27.2546
59.3895
248.247
8.56396
561.188
1396.4
224.647
472.386
-0.577232
901.446
1000.32
183.75
350.26
128.158
156.512
63.9571
62.4169
117.102
81.0869
121.977
58.9967
559.606
194.757
293.894
672.743
173.975
303.955
888.438
286.637
1612.39
332.768
77.9861
352.259
310.178
35.028
160.689
24.5234
426.489
615.594
4031.14
63.6029
50.8176
378.918
1100.01
31.9898
359.726
856.216
32.93
159.992
143.488
397.541
353.282
226.282
124.598
605.608
1160.21
193.929
151.826
421.519
596.171
67.1317
177.99
1204.36
374.5
682.241
59.903
35.7379
303.504
879.154
451.409
170.662
46.2744
86.4194
375.771
26.743
99.0302
586.674
309.03
43.8251
540.695
986.663
56.5437
170.779
1792.18
649.722
37.9833
35.4098
693.948
158.284
892.956
896.938
74.9894
117.951
27.7763
24.3165
672.476
31.0028
297.396
36.4772
40.4231
495.596
1959.1
228.853
-26.1154
553.209
855.724
1232.45
7.06535
232.476
515.178
342.044
298.723
3044.39
492.993
579.036
20.8465
74.1449
74.3295
367.556
3273.03
594.363
318.752
187.209
92.9637
623.949
34.5479
283.202
44.6429
13.0721
186.739
-3.66746
210.252
172.347
554.854
174.193
424.235
26.5967
805.124
344.146
162.978
471.348
435.356
318.111
140.839
14.9477
1606.24
129.113
473.165
39.3821
658.612
5.47659
28.3288
266.05
359.951
333.352
686.979
72.3682
111.266
1693.34
776.223
10.5197
847.317
46.2723
2162.19
47.7616
156.049
445.983
96.6532
762.908
279.038
272.283
454.387
962.297
37.5081
121.699
130.125
1456.1
374.5
313.584
197.133
704.582
28.0161
770.009
630.84
664.478
186.725
414.103
27.6801
84.9747
468.608
29.0751
982.757
46.3396
255.777
583.073
424.496
141.949
651.211
926.291
241.71
-14.832
-38.2796
300.014
366.306
24.3896
26.4548
241.42
337.286
726.47
679.973
206.762
318.948
157.354
33.8639
884.464
1554.75
69.7002
94.8527
102.392
468.451
1593.05
631.37
145.025
669.788
1131.42
234.371
373.261
1179.74
534.682
245.022
401.96
6.12421
590.491
35.2725
392.886
912.357
667.1
361.934
868.65
937.606
434.204
162.08
317.001
-9.41519
245.663
62.3877
45.8782
100.46
396.243
1637.79
313.187
769.906
366.514
196.057
379.257
544.538
327.237
91.1472
438.466
18.7611
-14.387
264.885
773.799
62.5657
482.599
1079.58
565.917
-5.39042
436.944
1214.33
16.0488
94.9442
77.0034
241.305
241.285
443.489
35.7439
903.408
436.896
502.822
143.823
749.911
86.7091
126.638
384.347
50.4024
63.745
983.769
123.543
1203.1
1144.14
372.459
353.234
37.7656
1056.93
120.101
190.356
159.459
891.858
62.3877
60.8329
171.441
69.3672
50.4844
30.2029
739.589
479.842
425.769
71.1474
550.255
1188.85
59.1546
64.8676
78.0287
1323.02
602.217
58.8176
82.408
24.5946
-2.15686
209.831
375.87
68.8906
476.126
557.555
61.364
146.679
36.6831
578.075
1170.32
59.2305
1982.79
57.9807
46.706
48.391
608.404
537.544
557.212
14.7604
413.365
21.7685
40.0513
735.692
229.828
101.22
722.121
517.884
1.96583
226.572
1655.52
360.785
300.597
307.669
268.223
24.6497
724.63
789.221
42.1869
636.702
797.388
135.217
894.432
543.434
222.816
34.2767
499.402
41.2562
50.4844
216.332
22.7066
1022.91
29.9387
757.737
536.339
549.34
492.3
227.672
170.824
509.906
50.7629
100.226
496.654
706.408
187.261
532.453
655.588
89.9088
15.6071
45.0583
11.6008
822.62
492.647
409.617
762.025
1773.56
77.9861
758.931
404.367
32.4647
677.18
135.897
17.6127
96.9394
142.751
419.74
23.8826
261.405
416.545
43.0587
37.6418
12.145
67.4931
340.021
385.912
442.894
1002.71
1548.34
239.813
706.654
209.663
282.181
175.347
904.492
0.0204008
249.893
9.4621
37.2908
-3.02658
1086.05
211.257
446.985
342.375
-24.8431
34.6431
103.576
577.373
39.5185
618.244
789.883
377.822
256.774
757.007
92.6439
621.107
51.7546
930.139
813.614
31.5367
298.994
227.604
672.924
1030.95
29.744
23.7856
2.74523
573.97
867.361
610.1
103.82
839.366
865.846
20.4238
463.467
53.8677
915.454
950.436
118.568
479.716
55.4481
236.872
1242.11
222.94
1292.2
326.909
1049.35
148.843
457.49
18.6943
197.984
61.5309
184.273
227.118
792.635
320.233
169.737
72.3682
351.509
-5.2624
299.871
-4.17904
617.173
722.157
144.395
845.013
740.978
547.466
253.956
23.0615
-9.85056
255.157
13.279
137.883
592.368
99.869
591.465
479.646
664.234
910.651
196.442
63.6719
540.938
376.374
714.1
118.423
28.2417
134.701
602.646
1171.99
10.4289
107.182
151.075
595.887
562.24
987.202
243.72
565.777
83.423
92.5754
263.274
712.258
146.126
30.2168
61.78
38.5376
223.181
530.6
129.883
33.1539
88.991
371.349
660.173
378.517
1237.04
543.282
596.497
422.566
345.963
86.0917
23.3035
1596.56
275.706
779.277
505.952
153.006
18.4273
94.0598
37.2492
315.914
739.536
631.799
1306.8
50.1196
1347.96
142.59
-13.9167
568.005
778.6
111.471
115.453
239.907
757.937
200.379
336.997
1046.94
334.198
1240.71
339.111
1551.49
57.2929
413.353
811.83
107.971
259.813
395.362
146.198
3520.07
460.54
3021.9
73.3729
52.9759
-5.66706
464.929
127.98
94.8378
211.987
147.717
5.57586
769.574
55.9087
345.443
290.837
44.9105
1557.12
501.072
483.869
745.154
469.709
5.55633
575.359
751.07
513.304
876.153
111.932
1558.25
405.12
56.1711
1147.16
999.164
5.3394
505.18
-12.9518
278.786
5.73522
211.949
128.352
333.403
183.795
163.152
121.187
1263.69
334.051
13.2593
2069.66
956.037
160.58
198.072
258.141
186.442
189.565
403.426
455.353
67.6269
154.749
699.19
34.596
713.28
1497.26
677.353
14.6578
350.531
176.519
112.377
744.135
50.3677
473.336
58.3349
911.754
525.648
34.0175
219.768
950.312
370.267
340.883
581.861
781.512
287.547
290.335
629.64
157.502
75.3191
1641.61
440.536
195.974
124.842
289.665
27.3863
35.8461
-9.85056
321.375
590.615
350.952
166.747
331.87
-12.0427
54.511
889.984
139.224
415.031
616.594
370.95
276.302
597.681
30.2029
1530.78
145.864
431.65
386.414
382.242
935.29
59.8753
488.899
300.922
368.013
790.04
49.0855
447.177
439.723
267.926
230.531
-19.1716
281.715
43.7452
702.584
66.3139
1200.37
396.174
5.1102
92.7336
633.756
668.991
375.045
187.693
674.6
321.522
206.314
369.867
-15.4424
150.038
-6.09887
756.653
-8.16133
845.384
24.6017
495.711
610.465
467.552
179.112
80.748
1015.55
36.47
267.252
1277.05
275.706
393.508
322.026
53.0884
640.698
394.625
1314.87
1248.49
713.294
196.095
348.51
33.7536
965.75
163.685
1120.78
1298.54
345.55
280.2
246.865
-10.3401
70.2979
956.346
126.857
360.731
30.2694
2.03457
563.296
228.799
20.4173
356.616
250.114
246.403
519.143
365.328
15.8072
84.5508
713.706
96.1919
108.777
407.029
41.1624
914.675
599.606
338.974
293.425
64.872
30.681
372.124
105.905
195.476
248.771
653.085
129.266
626.101
131.728
12.1072
171.441
136.067
243.655
1602.21
802.915
358.164
732.425
772.069
561.906
424.154
5.70287
6.69313
437.811
16.0511
50.9596
437.807
8.93942
1645.24
8.24238
353.686
470.629
94.9981
816.613
272.024
1683.41
2408.34
82.2615
261.039
613.72
791.99
1214.42
89.8398
1056.83
390.024
209.849
42.4361
482.25
183.591
36.6782
1054.38
36.3032
578.271
108.63
1116.96
379.167
-19.973
15.2314
51.1725
291.775
397.586
24.8649
35.5624
352.485
42.3053
245.666
80.3874
772.659
62.707
1041.87
-35.7529
459.364
291.687
134.866
311.334
147.135
970.187
655.443
956.058
506.5
14.9477
22.6493
177.238
564.257
463.438
-12.2557
336.358
241.781
29.8697
979.077
646.771
39.0207
2192.61
209.582
126.177
138.762
232.741
18.6736
142.334
-6.42534
362.849
8.55479
525.888
334.776
588.391
682.18
-7.92718
1149.52
289.57
1115.82
207.057
609.573
329.037
-17.064
88.9439
-21.5881
597.854
361.579
599.556
46.5169
197.984
414.783
354.279
926.145
609.202
228.404
-2.59439
86.903
38.5398
68.6584
1656.24
1675.51
885.523
53.8359
23.3931
643.044
12.2018
1102.52
-0.480231
252.035
465.053
223.516
410.376
383.385
568.005
775.666
248.277
226.022
648.281
1398.27
190.82
241.708
518.449
514.109
1949.11
536.339
228.569
151.704
357.143
265.397
669.738
147.236
5.982
640.206
1259.46
407.394
32.8232
33.972
15.9499
61.2649
-0.480231
495.255
204.228
1274.53
127.6
214.187
19.6035
340.34
897.704
994.07
133.277
40.8947
226.716
574.671
1236.57
-18.1261
809.953
592.138
269.771
22.2567
720.795
36.3032
496.987
1348.6
554.042
297.546
234.864
953.709
1053.97
34.6375
545.466
436.606
37.7131
800.465
342.037
728.531
600.611
674.619
487.418
107.898
84.4961
41.032
-16.0038
563.12
186.667
547.112
722.33
584.563
54.5657
344.493
20.5684
-4.41556
959.209
49.3403
48.8064
69.6969
500.506
368.959
233.538
937.729
596.313
821.99
480.953
1.44315
204.512
386.63
898.972
1067.25
292.639
229.138
485.338
90.1157
354.362
339.009
395.971
526.639
652.99
18.5951
241.972
9.03562
101.153
467.849
322.954
179.991
611.302
732.891
871.346
55.5017
1207.59
308.642
-2.3543
19.025
909.424
313.132
552.652
114.862
209.156
159.322
282.869
263.184
46.5169
331.663
242.961
832.166
538.213
338.974
36.6782
66.2883
362.753
180.27
456.547
619.634
759.017
38.9245
622.795
28.7527
2196.22
1173.89
118.812
436.145
311.999
433.867
212.342
235.652
362.605
45.2619
-29.483
492.682
564.957
401.951
56.2487
37.366
308.162
556.815
192.694
1.82772
158.982
31.9398
79.0672
387.865
1214.3
1487.78
580.157
12.3029
32.2189
735.826
802.121
100.769
1318.07
529.128
649.148
913.416
167.696
474.46
63.6673
25.9541
745.061
271.106
161.846
876.613
600.659
362.268
732.181
366.837
245.787
867.648
136.967
-6.42047
775.89
203.214
307.565
138.346
123.769
48.6586
58.2267
387.837
1036.13
171.236
247.737
293.546
416.615
87.5018
752.894
720.143
1148.76
396.504
282.787
90.818
158.556
247.231
3.41342
177.723
84.6894
179.843
247.507
65.4975
74.7305
885.63
29.2603
520.308
24.3833
240.522
343.046
400.86
454.246
233.348
-8.62422
-9.88233
100.23
451.763
399.408
303.886
77.0034
81.2613
1244.95
72.5093
63.238
103.358
175.364
286.895
1296.66
137.35
317.58
117.327
304.413
196.995
630.893
426.028
241.835
30.3415
4.81906
591.027
244.687
414.528
427.307
258.19
-14.387
-19.973
614.785
785.043
383.056
42.5915
295.133
131.423
214.601
153.193
870.069
175.364
116.355
571.393
10.5048
153.7
162.928
-20.7603
84.5508
24.0282
224.221
22.1755
204.888
487.338
121.747
297.744
390.877
174.984
205.332
681.435
241.072
202.333
88.1015
133.664
49.3674
185.342
85.0545
483.748
225.845
93.2231
390.716
470.893
543.64
407.748
612.983
42.9061
77.3802
205.136
424.44
690.791
1416.82
78.5954
79.5255
741.795
213.597
81.7915
1102.57
20.6954
275.618
164.686
797.632
517.938
445.212
98.6435
1167.78
66.5497
638.576
746.163
201.027
189.236
-9.20983
-27.0352
963.073
201.069
102.1
464.029
1041.84
43.3214
25.5695
746.493
807.803
191.511
462.827
30.1157
44.8827
628.883
141.613
620.676
169.815
211.704
172.434
520.559
276.129
539.97
560.919
711.566
119.46
1234.05
1032.89
407.174
282.939
281.27
589.533
-4.72155
353.459
142.456
194.788
90.7699
698.881
85.8723
286.065
462.581
54.2808
348.707
119.845
265.314
462.174
104.707
20.0375
1117.9
448.475
21.9095
609.981
77.121
43.6055
255.949
927.826
1304.15
362.238
542.468
136.067
254.758
679.227
159.15
761.089
404.752
1178.12
1037.92
877.677
26.3176
287.089
56.1549
448.032
269.145
43.7995
542.664
197.137
137.956
455.332
1183.49
701.473
19.2427
11.1995
305.633
314.045
326.251
517.786
364.469
357.831
835.688
174.506
520.656
395.382
9.9849
543.56
200.882
305.378
115.96
471.087
56.5818
1757.15
-9.4362
271.309
610.029
835.789
170.701
389.969
1024.92
147.078
76.8635
232.239
974.732
80.2501
862.024
149.258
337.413
88.014
455.529
976.294
557.751
1145.41
147.327
766.427
52.7127
66.5497
325.508
344.348
368.227
225.39
1077.75
12.1072
55.2486
649.561
397.329
259.436
496.845
192.694
138.013
9.05701
214
466.575
745.783
586.351
91.0261
282.264
47.8091
136.228
94.6132
283.268
298.479
302.8
93.5059
814.207
91.856
236.947
655.877
24.2958
299.981
215.423
6.69313
10.5241
345.524
632.619
356.432
-0.724715
526.633
707.128
21.2564
950.243
249.06
711.017
53.8359
624.013
295.186
54.9207
13.4028
20.7752
498.665
-2.07149
148.595
28.9738
-17.84
544.614
59.9969
285.673
288.824
947.943
846.41
509.433
16.9473
45.334
470.159
-0.803138
117.346
1074.99
959.456
38.0869
118.158
12.928
278.083
53.438
193.602
209.316
149.445
551.885
223.298
425.915
626.101
56.0246
688.683
158.556
651.116
207.876
325.753
1639.76
203.96
215.451
88.2118
47.5476
387.207
334.225
99.5644
1297.43
30.2694
640.886
95.7379
345.904
1302.28
54.8915
149.186
26.2637
35.4617
391.345
513.448
295.435
61.5309
45.5922
380.516
238.137
183.564
17.9375
267.176
531.553
364.174
-19.973
131.906
27.201
41.9756
28.3498
700.42
33.6883
-8.29453
39.158
320.492
720.456
355.927
-2.20877
211.102
303.285
82.8154
376.62
43.0087
173.11
517.263
90.0469
256.714
896.854
482.811
74.5984
272.196
338.553
1172.73
29.0032
-33.5944
29.2111
13.0821
239.758
377.29
398.193
292.624
14.6701
287.75
782.779
358.817
917.486
71.1197
31.627
670.195
641.888
1068.79
169.961
355.592
238.291
-13.1633
880.972
471.466
1433.46
58.6396
520.251
179.937
470.245
414.386
22.1541
8.70291
0.614569
58.1767
383.951
458.343
319.65
-0.430911
6035.1
915.186
346.794
61.6537
808.444
724.354
97.6903
757.695
357.367
586.102
120.85
407.174
238.167
716.969
61.6468
403.468
-8.50754
25.2635
159.322
-5.73753
-8.55565
34.6239
626.208
992.399
212.639
46.9823
181.69
826.231
16.0635
568.054
99.5805
30.8562
727.644
160.874
1584.33
267.776
431.062
612.787
116.479
831.169
233.679
34.0175
231.012
629.847
184.734
129.854
-30.9585
587.717
950.036
384.998
7.35066
307.565
301.678
580.293
20.3014
-1.2595
-9.28965
498.858
610.878
170.671
2136.34
26.0048
28.8069
216.576
-9.01053
670.191
200.764
292.927
464.288
1505.16
386.56
202.562
1469.07
292.239
-32.9185
187.624
211.102
648.114
228.993
599.634
101.105
713.787
372.219
277.935
83.8527
75.8726
22.7731
461.522
143.505
436.821
95.3799
797.022
209.922
1148.69
295.043
674.518
127.102
905.128
272.946
869.253
91.9099
353.383
59.9043
48.2948
347.308
361.504
656.645
747.866
148.373
-7.20943
58.0319
300.017
765.295
378.112
419.904
32.098
1910.63
32.4319
76.2574
289.108
1128.14
-27.9505
-12.0427
1027.53
-16.0038
-23.4622
1496.64
106.849
23.3035
423.393
258.839
787.061
-10.0378
898.292
236.213
170.896
103.007
59.8753
4.90187
132.243
1043.13
6.81421
152.405
187.645
602.533
570.289
156.842
446.92
902.502
42.9061
259.165
47.7523
247.403
39.2098
-0.334707
-8.16369
316.404
206.762
435.801
149.858
1424.2
69.1084
137.878
1208.05
66.2883
130.369
24.7227
12.3937
258.555
66.5498
154.18
293.897
691.235
959.614
536.222
173.371
277.317
174.449
262.532
18.5432
216.061
606.186
456.299
88.8958
385.912
640.596
638.389
555.338
367.673
650.432
532.003
832.445
52.408
125.583
434.352
90.5969
1431.88
69.15
276.209
1903.14
163.79
246.865
2166.66
428.582
177.556
822.999
591.407
13.2816
5.42477
54.8915
42.0922
289.741
1325.78
149.78
127.654
247.042
412.248
703.981
904.861
86.8216
43.46
297.909
1259.28
31.056
835.113
-1.51427
512.812
127.457
167.397
635.547
463.852
276.06
378.081
608.107
659.956
863.146
4235.19
227.306
-27.2103
222.274
1289.24
849.767
84.1874
1044.07
1139.39
257.954
985.445
81.1994
33.8139
178.393
264.176
717.898
385.963
11.0123
985.038
1022.42
6.81421
119.024
21.1875
461.522
172.369
686.069
-6.42047
716.056
513.297
1514.79
1084.07
491.906
207.282
33.6179
326.902
-9.51594
654.003
280.443
73.7031
427.368
2424.81
274.767
100.021
351.509
407.864
99.931
103.715
501.28
161.491
172.646
1491.47
14.3593
772.282
116.869
51.1725
626.848
1038.52
96.0794
288.561
285.019
590.494
460.047
43.1303
241.639
189.135
307.012
126.769
588.143
95.6581
1084.99
404.566
592.901
2.93259
433.269
12.3937
41.1636
-41.2091
267.561
767.099
74.7722
8.21782
122.56
153.161
283.097
869.888
93.9422
613.777
713.44
528.006
735.544
1169.7
-8.86832
48.6809
60.1332
607
-2.88534
579.987
196.804
205.088
57.9504
702.728
516.929
339.337
1624.72
220.908
949.348
707.677
160.488
33.6673
1008.27
219.871
42.913
109.66
679.158
6.98426
379.466
948.391
15.2243
255.112
420.748
191.727
437.952
122.099
198.606
5.7827
613.682
161.196
392.886
414.783
264.324
768.724
-8.2994
506.694
-27.0525
27.3863
867.011
-35.6731
290.501
3.8399
535.792
383.031
18.9795
111.143
340.6
300.761
993.539
326.59
459.101
471.466
255.736
803.001
40.4899
39.3821
174.173
633.1
1618.53
124.303
682.241
468.873
245.436
58.2267
137.878
91.1089
231.206
272.798
1786.34
940.056
119.874
185.553
167.397
552.941
356.794
156.512
313.715
-25.3326
430.119
126.135
1251.3
112.399
777.898
83.5347
765.163
62.707
497.528
533.049
432.764
145.842
11.1981
860.277
97.5821
1118.72
422.736
488.411
107.518
287.305
1052.65
394.948
721.8
5.57734
443.355
191.318
569.519
229.499
316.572
423.204
239.213
31.5458
4.3627
1169.5
170.896
35.5402
455.529
592.11
44.7455
563.291
1558.5
514.643
554.042
595.887
56.8275
50.6916
63.5278
89.0452
611.692
701.805
30.0982
177.985
264.475
677.594
280.477
85.0095
335.008
184.616
535.404
421.185
12.3789
648.312
99.5433
166.457
201.732
-0.313318
1374.31
178.393
770.174
1027.12
663.325
417.685
658.951
772.811
688.142
756.398
185.467
880.831
166.361
-9.27856
795.35
94.025
450.008
8.55256
129.549
135.89
117.487
462.414
88.3654
701.403
119.895
354.359
660.747
210.059
157.224
195.446
143.564
41.2562
224.742
755.466
-21.8742
337.413
714.376
52.4068
187.537
314.04
932.565
16.0511
887.583
635.243
230.531
20.1838
632.166
328.603
314.935
164.727
1100.8
759.236
36.18
299.271
306.867
491.915
337.616
302.227
430.99
43.264
355.274
35.7704
328.505
251.988
15.8932
196.662
562.074
164.871
34.9398
32.4737
146.11
31.7643
580.24
564.79
32.2189
209.213
614.628
24.3833
474.744
221.782
365.535
241.564
611.267
914.493
152.031
460.104
36.18
1050.87
32.7691
618.944
45.1381
377.763
781.288
240.424
926.651
122.715
77.9712
217.418
772
141.37
63.5726
0.21783
41.1831
1135.02
100.886
871.571
-6.42534
1.15374
-2.6896
466.577
63.7386
852.269
948.919
94.4494
72.5766
79.6151
95.6905
277.594
12.2018
632.133
83.7537
561.74
64.6282
152.084
28.613
442.235
707.424
41.4269
259.585
25.1846
157.299
145.26
540.304
153.094
123.208
148.961
47.136
571.155
173.306
278.459
75.1014
-2.88534
1377.32
367.919
107.712
229.812
15.0129
380.071
1692.64
110.09
96.4873
101.484
9.87234
536.146
879.481
132.319
429.046
1.53936
492.212
1834.4
763.359
26.3176
65.9488
751.433
61.6121
574.535
117.346
413.353
1081.7
74.2379
816.411
5.55633
129.331
244.234
-19.6573
102.494
79.6207
249.535
147.854
383.172
77.7374
956.908
168.693
18.6253
1175.85
468.734
369.145
1404.29
333.664
588.813
535.916
178.167
108.601
215.286
1512.31
538.096
654.622
893.449
303.883
668.997
71.375
462.697
37.366
88.8958
155.402
136.472
612.773
481.322
352.681
1030.87
11.1495
319.662
15.9499
124.261
670.336
182.694
626.222
313.471
164.873
466.803
3.91126
36.47
46.8784
61.7288
347.517
553.067
697.106
531.567
483.866
494.686
290.248
2122.14
12.4364
408.481
368.76
75.0544
-5.81268
303.626
232.352
793.989
649.596
113.098
43.2228
150.229
460.25
288.156
63.9571
345.786
36.18
406.192
330.12
-7.54112
1006.53
6.698
577.015
598.69
454.425
465.732
104.229
13.7208
345.098
64.342
78.3883
643.822
216.811
160.363
145.479
27.7467
598.185
180.195
-6.99425
282.939
994.331
253.162
-0.197426
167.335
30.8478
297.003
65.477
311.91
77.0545
5.28749
224.842
-17.1799
4.3627
408.627
384.54
612.753
258.526
46.6196
27.3079
443.433
98.4088
86.7798
224.309
281.065
25.4387
731.049
1367.09
926.923
527.427
269.72
18.406
335.145
652.306
1034.25
173.568
988.691
258.981
304.748
334.776
558.406
455.418
-20.0092
1153.19
71.3063
1092.39
100.047
147.141
5008.25
361.183
253.321
674.613
470.677
229.593
153.094
719.161
540.641
-5.33787
825.091
605.279
802.261
566.131
50.4024
315.706
501.51
344.713
819.782
112.398
1242.19
1606.43
459.385
514.067
20.0354
270.775
791.14
16.8217
252.201
286.895
244.491
175.189
509.006
796.505
1061.54
579.04
60.5847
391.613
76.9674
708.302
327.729
44.1744
495.449
709.456
478.247
16.8007
18.7611
489.773
288.698
739.339
21.9095
31.3789
118.976
37.7656
510.248
429.116
61.0459
1132.8
133.085
103.291
573.13
13.0721
599.034
65.279
108.777
1422.35
689.787
215.423
1028.63
439.602
722.211
106.006
703.135
51.7918
14.9267
16.4357
480.718
723.962
3.16883
13.4028
169.168
797.554
495.616
1026.01
1901.44
612.846
1327.65
518.971
558.69
172.368
40.562
344.515
538.472
198.732
275.844
218.463
4.90187
-21.4303
178.396
-0.724715
129.245
12.6876
227.404
133.15
374.623
1196.38
49.6898
781.724
279.809
246.797
990.417
1137.84
62.3462
271.695
804.135
284.06
52.2764
475.002
-8.46969
188.541
22.5155
121.699
814.159
67.3208
575.556
294.182
38.688
1993.69
382.924
1.95474
131.541
161.103
425.544
545.258
72.8565
436.896
187.979
361.215
508.782
122.316
415.998
86.3675
60.8329
21.5154
267.252
28.1377
512.435
356.29
612.485
159.249
278.568
275.618
421.57
61.6121
561.5
320.825
780.761
419.725
421.234
148.693
65.4018
43.8251
147.141
96.3235
219.379
345.15
236.081
774.228
199.608
948.85
265.538
1041.5
75.8726
64.0026
62.92
133.085
677.353
243.483
193.247
940.114
258.308
660.028
459.079
69.4711
734.402
-27.0401
509.026
131.881
270.924
2.23387
372.257
106.391
532.474
79.6682
114.891
181.205
6.53213
382.594
198.606
201.601
217.555
639.919
128.571
481.52
292.572
19.9473
102.76
1008.86
114.251
41.1346
803.742
1382.34
348.936
1197.46
11.2648
1079.03
76.9285
497.349
130.057
21.5191
189.394
108.645
904.891
288.773
695.955
625.021
53.8677
816.129
727.422
4.25015
130.386
33.8963
68.0099
-19.7519
31.1196
15.0193
551.193
370.398
2299.17
62.4588
455.331
102.979
124.842
911.492
167.85
195.263
60.209
189.853
541.026
30.2694
15.4945
174.243
157.582
23.5646
219.429
342.757
188.307
327.222
531.175
151.465
69.4211
615.05
678.317
224.656
374.01
159.992
-3.38833
609.713
848.761
413.016
237.096
98.0242
460.54
535.019
52.9759
1497.33
579.247
34.809
103.237
834.503
1938.69
655.184
402.809
130.125
1192.12
1562.92
1071.3
1142.87
1085.7
324.294
408.903
189.049
167.85
127.796
379.711
21.4859
562.726
149.594
930.283
363.596
1910.1
70.8502
296.559
304.82
417.482
-26.2818
45.1381
284.118
70.1551
552.704
601.793
22.1541
103.027
261.702
1190.65
854.931
1068.35
39.2605
96.6483
248.435
125.922
669.062
68.9095
278.003
-3.65636
376.926
42.1869
38.0541
308.642
368.711
28.3953
277.864
311.05
320.626
2.94986
421.828
51.1433
383.172
653.934
151.654
580.626
609.025
172.101
68.0809
151.88
671.272
54.2808
28.2417
63.6234
94.857
591.027
366.501
422.814
488.7
470.996
985.061
595.973
11.7012
-16.8937
1.43905
-6.60409
1311.07
262.172
62.3877
188.269
65.5559
60.1676
89.0449
6.41362
353.215
35.8769
279.86
1795.97
65.9488
69.2734
250.893
1674.24
550.16
732.035
14.9267
809.617
171.983
532.84
-23.7212
507.964
515.941
102.494
12.1543
231.012
243.584
52.6344
171.616
325.89
60.5136
656.824
-4.4877
725.29
942.873
1296.52
25.5695
44.9105
727.043
16.6345
122.053
149.346
413.688
317.627
2342.87
532.395
159.459
605.35
91.7139
727.952
264.461
181.738
443.486
644.365
262.984
275.568
491.362
101.132
819.098
241.66
53.5448
61.1239
122.51
287.791
351.6
201.717
99.2596
159.316
394.997
99.9672
2765.93
83.1805
201.489
152.545
524.227
1788.76
13.2316
106.771
586.87
322.578
683.554
183.943
41.7315
59.9253
-30.7833
391.843
62.7448
527.747
325.972
356.153
515.499
71.1197
1210.41
996.2
19.4366
332.069
5.19129
9.4621
258.431
186.254
100.29
146.923
147.539
190.185
352.438
676.86
48.6748
266.404
359.003
100.566
1591.25
705.325
597.377
101.925
560.093
25.2728
1211.15
204.436
540.275
38.3441
30.0118
658.612
39.5732
404.464
1112.53
27.7977
66.8858
223.884
280.304
1074.68
77.5416
228.853
52.2328
696.337
42.1869
933.858
409.841
245.022
401.334
-39.4002
614.496
415.069
130.445
301.751
925.673
240.695
575.193
208.239
271.072
-6.8817
95.9338
258.554
534.24
72.8565
750.697
564.79
29.1695
362.055
136.741
590.351
746.52
193.121
701.14
82.9609
811.426
55.4237
88.2442
375.357
977.289
1113.22
159.18
214.458
18.5951
9.03562
358.561
71.2952
592.561
191.088
1122.47
647.624
379.715
137.046
1061.68
1.39384
260.997
269.821
1107.38
530.904
53.3366
225.789
104.974
316.956
195.86
199.224
223.924
395.712
112.946
163.587
111.433
318.476
546.168
230.464
55.5546
202.332
123.594
91.5971
527.684
484.663
107.518
141.613
631.92
1140.39
500.948
5.04289
733.044
163.546
245.458
53.5496
798.896
4.61092
173.549
31.8859
455.283
131.999
1572.2
1729.98
33.3985
258.575
718.974
80.2715
45.5922
459.079
91.9599
309.126
546.995
65.8312
1166.24
344.249
250.161
22.7731
101.702
368.393
343.117
683.837
294.772
849.815
32.9936
393.439
365.297
137.025
155.213
266.071
163.658
20.9712
217.325
442.185
473.907
814.041
1689.11
824.01
83.8527
325.123
19.025
-3.24612
61.0459
727.301
380.238
420.334
253.862
103.974
1886.44
852.727
376.572
195.718
99.0122
378.642
95.5103
142.56
-13.3506
381.589
133.755
355.348
59.2881
320.399
16.887
365.535
325.178
646.041
495.658
547.549
1026.94
804.261
901.143
333.52
443.52
373.106
309.897
68.1913
749.739
1523.14
1239
109.653
12.5392
276.882
450.06
5.57734
-27.0352
147.04
480.662
67.4931
464.986
994.794
724.596
-17.1891
166.211
32.7291
171.382
506.132
967.235
849.207
458.23
651.596
55.2579
163.546
223.174
98.5272
907.211
99.1281
27.0997
319.726
346.729
442.164
688
10.9097
56.5784
33.8639
14.1894
713.299
-17.6821
76.1547
524.83
811.28
310.185
677.284
426.775
278.266
37.5945
654.371
48.6748
116.424
971.053
359.538
99.2614
17.9229
856.687
705.606
1006.95
902.721
63.238
302.009
-0.0448568
359.984
726.126
179.171
140.44
294.446
497.2
83.7537
1075.23
649.337
927.947
5.78532
671.459
295.987
45.7923
29.6504
677.745
37.168
292.435
1263.48
136.74
41.3601
191.06
492.647
-13.9216
68.1623
369.551
254.148
1901.75
909.886
463.64
274.976
388.836
56.3351
457.511
193.986
511.14
544.389
871.943
414.329
371.609
567.102
79.5255
616.233
84.2866
36.8139
-13.4318
894.544
470.471
61.9748
50.5049
167.488
192.213
802.46
408.785
193.986
532.807
615.988
222.534
468.677
536.146
159.098
581.504
100.188
254.133
610.972
788.867
457.127
260.16
89.9088
28.7256
90.0359
49.0822
16.7995
178.167
80.49
364.64
372.022
440.978
27.5317
239.836
687.943
562.383
422.528
188.307
53.6083
798.237
1153.37
513.181
2.48863
37.562
183.591
529.64
1649.87
7.85606
225.127
688.74
186.105
59.3908
1161.44
57.1319
236.417
39.8574
124.764
618.605
458.949
30.5286
6.48499
136.067
16.8934
295.043
1126.17
498.719
558.137
344.782
441.612
77.4513
460.953
268.122
1745.45
69.9132
1.39384
313.879
406.957
577.714
314.798
426.489
577.375
204.076
165.461
7.52302
592.09
340.021
32.077
436.323
119.627
124.303
3277.67
603.354
284.055
745.158
459.842
36.6658
823.075
892.076
1315.16
465.374
120.582
914.783
29.5048
437.567
305.633
193.572
184.521
63.745
415.927
154.488
1047.82
282.649
337.286
171.747
543.166
481.716
50.5327
1060.85
614.462
309.917
188.465
-10.8846
372.214
227.938
22.5092
513.13
1731.99
163.501
691.503
867.648
43.264
7.65939
216.061
544.342
-21.5881
-26.9765
138.566
396.219
218.547
240.483
345.719
-7.22665
804.589
144.66
97.5821
402.829
462.662
126.633
349.272
9.73013
424.688
467.834
512.915
42.6233
116.476
1546.61
435.859
80.3874
323.24
369.076
476.827
788.647
1132.55
209.976
1373.62
327.867
59.738
231.581
469.67
98.51
272.099
166.726
59.5392
-18.1351
407.314
153.765
715.703
174.527
510.703
469.811
218.786
277.317
112.604
64.794
564.637
1185.27
284.118
524.765
380.32
667.982
1900.16
419.477
397.917
322.42
583.191
346.635
213.411
430.232
178.732
311.455
149.201
504.363
233.342
382.882
514.888
264.528
20.5699
15.153
377.763
33.5358
39.8989
79.5736
744.905
14.8772
43.9182
44.832
506.216
1412.71
644.632
537.19
504.738
515.449
517.599
132.992
725.502
666.251
727.71
6296.38
496.912
-22.5336
355.274
350.253
1256.49
158.322
226.022
131.069
888.525
192.361
78.3975
256.027
427.983
176.522
453.763
208.979
291.053
51.8945
137.717
26.5212
87.8837
643.348
1878.68
891.316
142.314
98.2661
412.512
1022.91
149.879
428.494
644.759
575.271
85.9749
808.793
447.181
405.494
35.5414
103.094
22.1573
74.2645
97.0872
22.9456
470.893
106.777
154.749
121.977
402.727
58.6396
40.2182
143.33
715.154
530.387
65.8101
12.7838
370.082
605.593
324.837
753.052
90.9729
572.884
21.4847
178.249
217.647
141.061
395.133
2.90287
32.6057
290.289
275.455
705.818
225.761
985.498
151.82
1146.56
1452.76
364.026
27.1469
144.587
-20.1127
1118.98
1043.06
3350.99
447.704
439.075
591.194
317.618
787.135
112.329
47.6663
29.8395
-11.5577
759.353
419.724
397.433
591.485
143.726
25.5549
149.946
218.033
208.26
746.836
454.097
181.205
152.709
298.261
187.362
1461.93
300.926
101.363
301.527
737.052
19.8752
446.055
180.725
8.70291
131.265
466.575
1062.36
98.5224
1200.56
270.561
1466.58
212.129
865.094
376.005
-31.2536
416.684
800.318
514.452
897.098
758.517
57.1319
41.5138
-18.2386
305.428
303.762
252.801
2361.87
58.9967
70.4749
1041.87
741.985
224.553
290.434
83.6656
50.9562
1689.49
1183.11
636.603
666.203
54.6322
142.931
432.864
35.7678
905.337
378.364
1117.84
733.894
30.0118
410.638
349.783
384.54
352.455
146.082
644.447
439.602
206.843
749.986
316.035
1371.39
345.067
399.749
147.087
93.9876
268.493
211.725
1561.26
165.994
888.47
753.918
113.307
793.864
282.869
-4.80752
1716.5
685.573
644.632
524.071
45.334
131.118
279.475
29.0684
219.838
1253.17
669.952
579.371
72.2903
247.54
393.356
739.283
-6.36177
169.481
124.48
1081.94
906.065
35.8769
48.4033
617.861
297.17
485.6
78.8323
50.8121
316.972
86.7798
857.842
527.523
532.519
169.168
-20.4542
17.9424
140.718
857.349
513.521
288.491
812.285
232.338
272.946
740.337
1101.88
442.41
97.3566
426.484
87.3608
323.035
368.375
937.393
623.339
22.4229
813.365
73.3274
860.769
312.39
508.156
129.813
912.625
8.57206
569.879
1288.35
785.26
119.825
100.14
95.4318
344.493
471.951
114.399
897.808
35.5124
-10.1735
480
154.246
16.3864
96.0794
9.32547
243.789
2448.61
586.746
22.2914
713.046
199.786
236.159
44.8623
697.37
569.67
52.1605
21.2293
174.369
384.54
496.533
114.086
-40.1585
70.4942
264.939
187.766
152.991
301.745
990.464
1494.93
94.6132
-10.9601
30.4871
757.283
646.716
224.691
62.707
383.21
345.963
33.6179
145.118
414.386
61.7978
229.843
412.909
13.1991
71.1474
170.445
130.953
-4.55127
32.5551
251.059
346.723
14.5616
36.2128
-7.4045
162.127
51.8945
22.0086
480.671
107.106
71.7165
65.7528
1121.77
1182.7
1183.4
702.035
1574.1
190.095
3470.44
402.878
21.8214
304.213
99.4062
107.178
758.93
1188.4
1666.62
77.3387
1643.51
429.322
310.297
427.09
199.195
401.913
22.5155
352.209
40.1701
115.857
582.167
871.127
697.767
691.463
28.2417
136.712
149.693
514.686
311.029
160.739
652.781
0.641704
34.6906
2.37608
258.782
106.023
552.652
1891.48
1211.51
617.468
100.46
47.6663
350.116
18.6943
1024.45
1408.98
230.867
95.5103
71.3452
291.551
21.7685
167.488
81.6434
1181.02
1033.76
89.2731
560.28
442.3
90.5969
350.542
451.889
690.951
749.146
210.805
-3.79299
648.587
407.748
1407.59
127.98
970.027
239.765
11.0988
626.156
153.339
14.3251
134.619
1113.81
314.924
690.013
393.685
526.38
2.94499
141.251
89.8893
569.285
-12.4768
101.291
82.2684
227.726
98.1975
193.933
574.422
64.291
76.2574
59.4899
23.3987
1349.83
206.308
148.914
240.781
316.602
315.658
575.193
1650.72
496.581
89.2878
618.128
126.177
24.2958
172.545
46.7568
24.1308
36.761
456.094
62.204
327.237
109.888
449.71
933.305
139.323
51.1725
198.072
295.622
14.0284
65.8766
242.257
526.773
363.371
-6.68159
920.021
148.269
371.019
529.693
14.6792
60.3266
376.62
635.439
33.5011
336.529
105.644
156.606
465.96
193.049
156.991
602.181
45.6193
1858.88
75.9268
679.774
442.518
328.534
38.7761
964.18
167.294
45.1381
542.468
493.78
196.662
641.745
1122.42
224.575
-6.8817
60.0508
114.674
290.413
50.3677
209.08
227.122
690.806
353.516
496.197
784.001
1070.18
173.16
1347.69
398.259
1321.79
-15.5718
37.7656
266.073
577.373
546.429
58.6396
716.794
20.6415
136.76
370.752
227.118
1055
412.062
1245.45
424.235
210.954
122.964
477.907
251.217
572.548
387.352
197.687
497.13
1710.98
430.237
35.7704
666.97
555.586
30.0118
230.395
4.56281
45.1954
235.798
625.892
523.103
18.1614
1198.92
728.048
131.469
356.028
711.347
1193.94
918.836
276.622
35.4617
667.385
50.2651
852.654
4.95477
581.575
5.70287
618.573
294.134
78.4787
422.819
478.583
1402.86
399.536
688.932
283.004
185.102
888.399
82.2684
14.0759
281.683
145.598
730.406
462.096
944.692
365.986
-8.23584
74.9894
326.305
128.976
66.799
363.699
320.704
422.622
137.38
451.071
786.628
207.057
107.106
344.03
524.902
602.119
85.1958
540.632
1450.55
129.195
59.8245
92.0471
222.968
560.279
288.737
2121.35
548.869
209.092
312.249
-27.7512
569.034
1128.12
305.042
1263.76
503.933
418.638
518.206
4.49425
374.301
16.9798
1647.54
774.947
628.385
506.5
262.53
-4.5464
543.642
326.631
1790.63
74.2231
161.196
307.012
120.555
545.434
76.7696
1055.34
122.387
60.2544
-11.0839
203.475
359.984
722.059
1299.86
312.996
-5.76781
558.69
200.19
346.656
44.3102
284.545
347.317
99.4062
881.168
940.714
425.318
68.7611
339.366
363.732
1051.15
637.726
133.921
307.31
377.509
238.798
805.129
435.053
490.683
644.759
468.449
20.7454
389.574
76.0336
27.3907
269.141
319.783
402.945
588.026
35.8461
28.6837
160.59
121.334
260.78
13.0736
6028.67
169.209
43.9663
-21.5881
449.036
372.966
619.256
65.4467
24.5807
530.314
625.271
142.116
73.1693
88.4376
142.362
273.853
691.05
944.814
414.671
46.8068
9.53083
-8.29453
320.628
187.209
638.083
1718.55
176.047
393.408
344.782
660.878
175.849
247.457
48.8564
293.996
971.724
512.193
38.7761
46.3714
77.7466
922.543
586.538
99.486
737.409
61.1046
99.3523
-2.93345
95.4318
26.4548
786.773
435.99
411.981
615.05
71.3452
477.792
1314.79
253.695
1757.15
260.064
421.904
27.5317
577.714
28.0661
136.967
32.0222
213.446
45.5211
53.3745
663.446
816.977
866.633
310.949
1497.6
295.789
271.82
991.737
466.548
616.336
177.233
527.766
105.644
122.174
60.209
389.226
202.683
753.535
531.437
277.525
365.986
49.5885
270.766
209.156
1010.15
946.288
16.7442
137.598
302.327
622.814
820.922
395.361
35.7379
1113.89
216.576
527.805
116.126
780.253
536.075
1187.01
227.726
212.516
183.146
57.1263
644.792
551.214
227.335
374.234
511.14
922.95
896.306
41.1846
446.188
861.272
320.628
648.97
-17.84
340.34
204.3
657.682
28.9257
779.829
471.93
387.264
920.781
200.606
553.206
97.2193
6.69313
332.768
415.318
822.033
202.333
90.194
514.452
36.902
493.381
354.359
836.909
67.6295
16.6692
1112.22
46.8784
34.5479
430.89
43.0572
586.269
21.2293
129.667
1313.63
604.145
1021.73
581.199
296.675
44.4974
771.151
399.46
360.323
134.888
32.0196
500.178
270.409
244.491
269.126
548.956
282.938
159.91
753.455
125.495
558.602
256.652
33.0129
295.287
596.313
141.704
46.1696
700.835
90.5607
44.7871
446.749
17.8307
25.109
1213.48
116.765
790.277
555.226
285.934
1237.05
332.572
85.2336
122.949
56.1066
503.064
18.5951
973.847
128.997
497.242
1180.74
43.46
91.7344
16.6345
100.396
1009.4
993.951
38.5398
90.315
1971.09
-3.1426
791.498
230.32
210.617
21.3608
720.546
433.022
926.11
297.926
243.86
378.279
16.0488
837.074
571.14
495.478
1641.82
389.444
425.881
998.287
-0.0810525
59.8437
513.404
368.692
256.093
340.727
78.0549
43.6763
48.1464
62.7541
172.698
275.99
673.866
588.259
132.047
341.107
427.172
564.909
562.074
73.3064
176.116
199.858
330.074
550.059
284.378
15.4945
541.56
1270.78
23.5646
183.822
1174.84
101.743
771.104
1541.62
359.847
434.864
20.5476
76.9674
421.433
651.455
17.5625
220.324
332.902
80.6052
1236.45
26.4758
743.088
559.044
2006.55
14.5123
57.1319
18.6958
60.1306
879.481
660.806
715.92
475.678
25.9236
22.5695
82.8154
678.345
358.077
878.705
458.343
767.189
347.761
197.137
634.584
113.636
378.582
-18.1351
650.393
141.519
115.68
394.511
1118.34
557.508
86.7091
80.54
136.009
260.658
416.905
128.571
221.024
47.6663
35.4617
210.113
712.099
463.509
33.8139
45.334
605.454
209.801
177.233
454.678
246.199
141.613
297.997
97.0205
109.301
-1.7823
-30.0299
379.637
403.087
869.369
194.757
159.513
130.85
629.64
10.9311
-20.0002
1598.66
302.081
344.761
110.701
181.552
-34.5363
1010.82
1058.03
848.886
155.568
57.6651
405.404
943.297
520.8
493.844
724.136
51.9618
-4.71787
971.088
508.104
170.257
162.98
17.9229
49.9666
8.17275
223.971
424.112
497.922
62.1285
18.9038
69.143
279.779
651.164
596.854
429.046
1208.63
2490.59
-22.8021
47.4662
224.307
29.2869
187.427
333.219
159.752
144.276
696.718
29.0032
345.926
674.803
1178.95
759.54
1501.99
497.528
839.466
1078.4
1364.17
62.062
307.012
31.8128
338.539
21.2293
551.214
195.86
68.0391
734.055
198.935
515.323
0.160503
203.475
32.0222
39.158
81.1284
-1.01127
-40.3288
109.83
642.831
369.076
519.931
69.1948
-4.41556
618.128
0.614569
193.268
764.04
253.909
90.4572
432.864
990.05
986.893
892.082
541.49
8.31094
740.474
788.935
792.417
742.745
909.003
112.377
419.559
2.94499
92.983
384.422
47.8091
362.268
378.081
47.7616
15.2769
680.241
1582.79
219.429
674.466
1638.48
120.803
829.472
130.125
56.4398
410.107
277.442
13.0514
399.307
85.9749
767.564
208.26
171.497
301.145
384.139
446.188
1.0758
15.1557
560.148
244.172
280.099
1709.03
1583.44
88.2989
174.242
9.9849
414.249
385.826
435.937
49.4217
686.967
515.728
25.5122
743.322
410.355
103.094
1183.98
131.826
796.57
461.742
369.937
27.599
57.1263
-0.0509274
225.12
24.6497
961.332
479.128
63.8849
590.57
540.641
753.659
352.826
-18.7855
384.727
231.373
1335.24
570.851
669.068
50.4542
2021.8
15.6071
468.597
103.007
674.794
187.312
567.122
25.5549
312.989
321.908
152.405
887.075
421.757
420.512
1241.38
206.469
221.089
788.699
273.549
206.314
407.349
-0.916658
133.631
749.047
370.585
542.515
270.368
-24.4077
161.33
787.271
952.569
214.506
175.423
13.1452
889.122
249.105
24.5807
1212.19
800.18
53.6805
882.372
-21.8742
238.363
485.316
937.164
56.1271
321.619
448.598
252.183
853.06
-19.4654
199.843
-9.4362
296.708
148.143
967.74
193.933
-18.6275
719.963
539.68
1701.94
12.3007
1256.87
956.013
1839.42
249.824
936.553
523.774
259.123
695.234
195.979
185.335
620.859
242.889
310.036
284.712
92.0471
65.546
919.499
132.745
749.707
184.015
477.792
179.107
26.5967
495.903
858.343
-11.6753
13.7602
545.445
403.163
457.845
913.965
516.278
1623.44
-26.4344
73.6321
1251.73
441.945
609.428
69.4711
447.67
542.301
169.026
151.117
564.028
-2.30498
306.078
135.574
41.4683
595.036
639.629
23.8826
765.529
691.815
138.841
78.8739
15.5361
1005.36
29.2455
50.6265
564.909
141.762
485.464
269.771
76.1164
55.0439
106.097
676.107
583.44
755.89
842.177
220.23
136.295
575.577
100.283
157.994
198.171
575.623
-3.24612
104.903
493.04
753.177
725.807
-17.8779
334.484
902.56
71.2413
346.557
32.077
106.154
789.596
481.716
408.479
302.878
446.388
668.317
132.993
704.137
566.872
35.7204
146.499
1654.75
455.63
-1.58723
147.768
545.289
-6.43997
34.9741
261.919
513.241
217.505
50.1298
348.756
-3.92874
1506.89
189.52
218.349
677.833
37.0011
1170.33
69.6248
126.064
603.61
1054.3
343.117
653.852
1140.57
412.321
33.6179
-10.4297
590.185
387.885
653.382
9.9849
15.349
995.368
708.97
53.7686
177.556
529.397
341.364
126.064
361.65
121.975
924.99
2247.17
1165.47
15.8932
49.8602
127.463
460.905
160.11
149.78
379.768
768.054
53.0884
779.968
693.337
1274.27
387.7
2133.76
12.3981
289.302
-10.8846
694.554
497.82
805.869
376.256
381.041
544.121
236.364
576.93
620.252
147.233
420.03
117.15
268.564
184.953
282.504
115.228
32.1434
528.989
2848.54
680.447
45.1407
397.105
10.2331
632.461
389.066
430.92
273.279
229.843
642.885
82.8154
5.55512
282.889
392.751
-34.5487
77.0756
218.686
233.294
575.623
888.809
406.833
1213.6
78.5134
187.95
169.529
463.795
983.145
41.2562
159.18
11.1981
-6.28962
256.434
251.206
127.793
678.345
47.5476
32.2189
119.258
73.0227
346.723
0.605537
317.675
10.7642
-0.96413
187.691
612.98
327.163
1763.3
246.046
27.0997
-11.984
918.319
423.424
1874.28
380.101
207.975
160.856
84.4137
198.584
50.7304
93.6084
-8.2994
234.954
580.236
1536.05
52.408
7.58803
141.128
612.339
50.8841
-14.4905
753.535
1073.04
13.2816
220.942
664.282
870.467
661.572
391.564
3.60253
327.627
175.495
338.893
441.02
354.279
329.741
144.999
34.8825
818.285
1465.09
157.513
322.578
668.125
388.092
458.348
129.113
1459.16
335.485
-16.0519
275.342
130.517
215.204
163.124
71.571
179.815
235.9
248.448
64.872
255.932
1040.47
653.367
279.256
643.446
1148.89
598.549
265.207
1052.1
257.069
331.941
568.129
982.031
1392.79
1120.66
606.545
1011.56
-17.6431
225.027
523.965
15.7321
426.894
112.408
292.381
350.335
402.779
565.633
698.359
774.604
375.17
479.694
1000.88
588.362
533.877
377.758
122.968
38.1773
42.288
673.15
760.189
267.561
13.7602
483.601
830.784
368.612
261.405
82.7432
446.53
42.9061
473.127
145.438
222.899
699.245
181.45
61.7978
490.338
278.923
-27.4964
46.9323
1748.44
61.7493
96.7311
218.45
-38.9956
14.2678
27.4289
33.6673
203.041
222.097
28.6837
368.227
37.9833
194.858
704.809
187.013
237.267
322.366
2866.26
210.113
41.1831
771.448
445.714
259.236
447.982
168.599
501.333
304.171
100.62
548.137
270.15
73.0437
839.745
181.587
171.084
533.135
10.185
11.0988
273.567
131.265
520.923
168.797
468.422
792.498
459.842
94.7618
-4.17904
2843.56
161.811
-11.1526
153.483
81.3064
570.462
16.3546
1496.41
110.683
335.78
-1.92499
1135.92
873.602
168.602
392.736
126.803
122.491
160.72
278.983
401.163
1560.62
173.818
1093.79
470.629
1288.06
488.552
34.2352
166.747
575.499
120.103
66.4551
15.8932
553.664
363.423
264.197
788.314
66.2069
258.702
131.541
883.643
1467.97
21.9095
207.541
128.346
1149.09
0.502013
-30.7833
538.02
255.417
42.0922
943.79
517.269
351.265
-9.51594
333.802
168.747
903.656
702.708
515.499
72.9937
24.1308
220.337
-12.0599
101.559
389.74
143.386
240.453
511.041
303.118
29.0209
318.876
379.063
648.382
7.65677
988.709
97.254
278.225
208.922
64.8527
273.64
325.972
32.6738
305.327
39.0207
33.0658
685.595
776.478
268.348
2441.84
320.233
149.122
23.6425
667.863
591.389
300.21
517.481
640.014
783.932
123.109
-2.3543
626.848
197.279
372.894
11.4049
303.401
311.639
266.98
142.456
337.217
653.714
509.079
176.777
303.679
342.887
146.308
14.7604
613.891
2094.49
460.205
43.3424
30.895
382.811
316.672
777.898
467.718
560.889
-14.1297
527.513
520.251
69.3672
1491.64
634.249
48.5801
99.5433
-7.80958
38.0959
1040.46
168.599
1107.7
14.7604
111.266
229.209
20.1345
148.961
230.794
54.8499
699.187
206.31
312.772
374.074
942.682
196.662
128.251
1044.07
16.1992
131.799
719.722
93.6084
479.529
297.256
1043.04
37.8411
527.762
153.694
1383.7
380.527
106.631
559.766
472.22
147.253
56.3851
103.617
111.433
626.839
10.5048
489.016
623.005
837.925
179.864
307.428
380.368
721.646
469.587
151.075
29.303
134.502
49.3313
37.5731
959.331
34.6973
416.789
274.976
46.9648
73.4103
2.10585
234.545
1610.88
-6.53886
418.49
23.7836
158.815
25.2728
346.987
271.695
309.381
290.643
262.172
321.366
49.8602
372.966
11.0988
43.3214
562.834
451.731
22.8452
1199.31
425.181
495.824
267.271
1145.29
452.607
723.962
38.7761
854.858
832.587
37.4365
206.308
665.457
62.3877
392.495
391.534
368.524
16.5533
173.029
35.9637
193.159
55.4188
492.159
397.662
299.169
33.6673
775.884
688.388
4.38984
32.8165
611.518
151.319
396.338
56.5063
127.939
-15.0374
388.092
99.4886
181.587
2.73686
72.1152
1605.34
905.059
186.347
97.3058
1433.33
788.065
260.015
360.731
716.178
214.146
369.146
-48.5652
804.138
-3.94556
380.979
780.474
874.215
124.823
1624.84
463.709
57.9504
303.552
141.762
1042.6
983.965
347.059
286.971
370.148
360.393
363.089
365.603
82.622
570.617
342.215
554.75
378.446
900.366
419.645
58.3139
606.53
12.8051
13.733
279.592
446.158
192.934
1525.26
79.8645
981.195
65.5265
491.026
382.951
1437.22
354.92
338.296
86.9532
1446.27
183.772
515.69
35.8461
1441.73
1075.23
448.812
416.327
185.693
356.236
460.823
238.55
6.52284
257.882
11.2712
616.452
261.31
688
867.646
201.14
551.332
69.2734
140.323
489.827
944.889
621.465
18.6748
275.508
207.59
-21.8833
156.189
90.0469
126.284
96.3235
83.3632
39.4686
270.097
54.6348
114.557
1086.04
362.605
789.266
472.22
-9.20983
364.645
603.612
845.747
41.2562
121.48
136.494
1136.64
33.1539
38.8752
29.0209
56.5063
161.672
278.262
38.6158
112.329
-1.05939
20.4691
52.6917
282.317
786.794
15.6071
811.551
1501.06
195.034
464.674
5.3901
532.931
932.469
348.936
248.526
279.475
195.86
83.7537
-6.05722
392.572
1340.1
139.781
386.797
273.22
90.818
295.987
34.5479
299.705
1465.18
340.767
43.1842
82.3918
90.0858
63.6234
1910.37
284.043
92.189
539.006
290.501
20.1838
1434.3
1598.67
353.046
1410.26
120.898
166.213
144.587
1042.48
591.407
76.9998
3965.33
666.428
155.574
54.2326
29.8395
166.479
103.688
395.509
657.702
505.278
350.471
12.6876
1029.47
832.727
123.78
150.883
68.0391
323.634
753.659
322.295
227.838
705.192
561.246
1271.75
-10.4297
571.445
46.1842
233.945
311.71
146.258
313.326
1394.24
91.9599
532.003
2474.84
76.1164
26.9329
437.716
468.876
312.903
273.634
667.809
682.252
613.784
609.976
350.682
568.129
26.1728
542.661
40.5963
870.524
249.824
1348.75
536.893
30.2694
524.694
80.7453
607.361
71.0171
589.591
31.7438
278.176
61.6986
344.782
462.227
396.989
78.7915
345.185
13.0236
241.522
983.082
-10.0907
244.325
1012.36
468.755
102.157
189.853
17.1509
3.70328
108.856
91.9924
609.615
118.929
487.284
198.536
43.9182
59.6568
67.3715
27.8789
46.0485
807.002
272.798
362.055
450.925
58.1165
286.301
596.91
105.52
33.1539
237.526
763.655
4.25015
535.938
939.068
264.406
63.5208
474.682
28.9738
287.633
518.377
192.913
77.6514
42.9579
213.33
362.309
107.178
359.754
86.3377
276.559
389.085
422.361
409.696
91.1472
402.858
781.724
104.031
909.495
164.339
555.008
97.9535
5.42477
1048.15
173.229
674.882
1234.96
-2.54149
815.299
1189.96
99.4562
65.4975
76.6046
32.93
259.68
897.612
882.706
269.435
1243.11
-3.10643
187.498
135.654
37.5945
71.5362
65.5414
176.394
26.5238
138.398
14.9284
689.776
201.701
528.507
31.4948
17.2243
194.25
0.502013
20.7752
446.891
252.259
389.833
213.528
215.183
516.575
258.308
367.932
431.116
62.2006
217.325
59.738
64.7892
462.174
402.109
58.4558
532.169
93.9422
1183.49
45.5503
80.0055
454.918
287.642
17.3686
616.728
389.007
2014.42
302.587
722.416
354.225
3.41342
407.879
76.5234
161.784
727.218
839.938
567.039
166.213
553.759
313.253
545.308
2.94986
238.17
663.222
1069.08
190.181
91.0897
419.818
152.69
190.832
1384.08
70.6339
500.506
50.3677
221.352
197.032
677.495
39.0601
68.4952
54.1324
1155.39
281.856
35.0953
952.93
303.712
438.249
2.93037
30.1517
11.9209
145.727
63.8313
151.323
1122.8
57.5167
124.598
-9.08601
660.173
515.529
2220.93
1291.78
15.8553
228.301
48.6794
683.367
509.433
1246.33
1044.21
1025.05
809.727
355.84
1312.92
298.672
140.915
40.5047
102.392
423.473
744.726
1153.91
189.394
378.883
300.137
766.732
115.275
81.1576
34.0175
126.064
1092.54
688.858
398.979
255.417
-1.01127
45.8782
67.4931
363.453
648.508
71.571
215.451
168.797
350.355
1169.19
207.206
133.418
179.844
679.855
255.595
958.552
1765.32
926.02
71.5014
408.482
78.9496
38.0541
31.2798
833.479
275.99
-16.9115
118.227
294.031
667.711
48.7525
676.423
87.9355
238.224
564.048
337.688
219.199
168.434
136.004
128.59
439.227
228.996
1221.17
198.671
215.087
442.885
-5.53043
460.83
458.236
272.486
21.9768
337.445
630.008
1467.63
282.067
903.873
25.6576
278.756
456.308
302.009
1165.83
183.461
508.415
701.763
596.854
481.853
88.0348
205.48
466.329
313.584
511.701
131.541
706.456
403.055
33.6383
170.308
527.684
38.1773
184.717
200.885
653.324
822.033
455.418
181.354
332.315
252.808
710.993
2021.21
561.092
25.7249
688.104
856.687
19.6981
604.744
906.568
105.858
77.3387
209.097
129.474
595.213
396.03
158.312
32.1287
370.743
449.195
81.6525
690.727
887.587
194.087
221.379
53.0466
78.1315
133.969
287.016
697.655
376.848
47.9275
1089
212.904
573.491
457.157
186.347
277.027
269.819
38.688
92.4438
0.0806755
52.8303
522.797
281.241
966.923
1279.76
-23.2919
1193.06
645.375
157.781
59.2454
353.516
153.243
530.452
113.017
33.1539
70.7343
73.9985
-22.2045
-0.0448568
32.0196
420.867
275.651
469.06
118.929
460.047
942.54
328.776
-3.5303
719.307
417.87
477.219
430.722
26.5934
477.82
601.706
322.245
3.51604
87.278
819.663
275.848
254.148
629.004
3883.09
-2.30498
731.491
352.966
112.536
106.631
53.1954
235.216
968.313
409.94
922.95
159.798
95.5325
76.9972
104.149
193.192
424.082
1548.84
386.958
78.7375
601.46
786.962
487.475
587.789
355.759
200.606
654.406
419.724
150.056
384.089
171.113
10.6651
66.9862
111.072
785.189
13.279
880.974
331.512
575.882
2.73686
221.167
425.298
776.678
388.15
354.152
64.9249
245.189
441.02
292.711
470.296
31.627
-13.9216
357.131
82.8187
651.45
-26.6678
29.0684
241.71
151.96
209.097
99.4886
380.238
173.277
371.092
368.132
489.349
498.167
495.96
1417.15
627.745
240.011
70.4114
160.449
165.614
634.493
-4.47285
263.561
728.946
670.936
1.44315
17.4721
122.456
216.239
1086.04
39.9281
776.773
358.231
297.2
989.646
1162.66
473.745
288.532
1143.38
125.44
70.2311
300.12
746.502
48.8064
136.937
616.473
468.284
293.425
651.455
41.9254
38.8752
325.123
1119.1
200.48
784.435
42.9061
204.817
707.386
222.274
156.362
179.765
509.7
660.878
1419.28
1071.9
987.763
249.156
111.641
625.218
-3.38833
948.298
10.8135
197.498
357.435
-4.71787
729.125
198.973
1195.94
37.4172
742.297
456.075
31.6064
371.178
218.307
607.017
423.778
192.112
59.4899
6222.18
119.895
893.732
360.364
656.824
29.2455
131.211
470.275
467.457
813.199
29.3176
46.7846
16.9973
837.613
649.498
992.535
3475.21
31.0436
35.9671
428.436
597.145
848.972
12.6876
467.248
49.3674
69.4322
41.951
182.749
304.345
203.761
154.578
125.676
58.4178
466.592
575.57
478.126
15.9499
10.6651
-7.9765
117.102
403.209
556.553
240.956
16.6692
287.276
731.749
851.727
1371.67
170.205
438.485
4.95477
308.908
309.302
16.7995
1088.96
905.079
1433.43
336.529
510.442
561.404
317.867
249.271
-7.92718
64.3238
654.288
298.934
100.62
55.7418
81.4948
1563.47
422.741
412.458
589
27.1376
184.793
935.044
152.614
560.011
273.567
1498.59
52.1605
187.487
54.7044
867.626
425.318
279.004
552.129
263.428
744.243
86.7798
630.981
554.243
711.181
54.6322
-3.24612
1334.29
26.4001
330.379
-15.966
1016.88
86.0614
605.541
395.093
1461.73
48.4124
231.125
95.5103
37.3865
82.2268
517.481
364.864
14.5123
422.575
335.96
144.464
36.6831
404.961
16.6692
90.4987
322.194
178.254
295.768
1090.04
90.5697
326.168
47.2081
99.2584
359.726
374.581
-21.4179
315.902
327.237
301.745
463.858
257.493
947.765
555.628
494.867
341.402
269.815
9.60211
13.4053
1.59127
94.7596
56.4608
75.5354
161.454
553.352
1.82921
3167.33
622.353
63.5208
628.356
55.2107
75.8633
387.192
37.5081
613.634
500.041
610.899
391.012
327.648
1540.56
1580.19
245.436
858.453
623.969
2548.5
111.641
1112.47
105.644
98.51
270.225
190.43
1066.36
330.074
417
473.659
29.0209
101.484
0.502013
463.033
386.797
238.55
366.306
-12.2178
394.688
43.1303
297.861
128.251
42.9579
90.173
516.908
567.796
350.137
339.287
1254.11
590.264
403.055
685.813
440.173
938.187
626.634
223.374
102.349
348.51
155.786
323.297
334.157
18.1614
238.916
1070.38
455.9
612.775
279.396
828.5
297.779
236.676
199.552
291.615
163.071
877.878
-11.39
182.002
661.499
374.146
152.156
170.445
804.547
404.318
55.2579
307.631
290.982
749.582
663.58
-10.1686
108.859
326.631
450.639
499.402
79.8453
130.125
170.394
294.446
485.337
293.561
240.495
151.88
654.406
56.1271
451.418
1125.51
377.841
230.87
162.319
83.6509
14.9267
686.514
261.453
412.867
957.168
416.953
26.7389
40.4312
943.199
360.683
574.365
623.949
809.262
56.1756
767.7
519.731
24.4435
296.459
303.729
604.599
331.028
145.746
1314.33
689.361
377.434
417.944
717.576
15.4176
151.184
-4.45339
265.419
79.2835
115.613
621.71
480.671
950.654
164.12
1285.77
449.578
122.715
464.029
129.337
25.1775
13.3363
59.6568
399.791
354.279
105.078
254.778
100.967
779.85
113.017
524.159
252.801
545.897
63.745
1008.13
49.5404
318.446
642.47
429.242
483.866
708.33
938.187
23.5473
33.6673
554.744
1.44315
712.787
502.341
158.143
116.431
34.6906
1443.6
250.161
170.824
416.545
722.591
116.355
574.008
521.853
278.262
33.3985
144.257
848.639
812.764
521.124
255.09
1377.2
155.669
284.281
4.00311
36.4784
10.3991
116.55
262.826
46.1989
-43.8801
324.953
1061.58
295.129
272.874
372.966
627.697
66.407
314.698
923.58
367.271
344.515
281.191
807.655
110.701
996.2
339.902
158.48
161.409
293.312
438.051
79.6207
222.361
182.677
186.63
1281.09
265.92
663.963
203.262
671.816
464.029
578.941
175.828
307.301
180.525
1004.86
23.3587
27.3046
392.385
545.57
309.342
85.6298
39.5677
239.815
521.011
-2.20556
1510.2
1121.44
48.7461
336.968
191.512
485.84
691.503
-6.99425
376.848
338.408
588.62
400.853
51.4626
160.43
123.715
-12.3038
11.8467
812.361
429.431
20.3014
46.9323
114.251
785.139
100.396
272.893
862.766
2.93259
157.781
1003.77
27.4289
3.8399
2040.67
171.262
51.5639
1123.31
346.19
574.369
71.7873
419.212
16.3864
100.235
452.152
1174.24
348.379
381.336
1054.19
866.64
492.757
-1.65624
844.869
71.571
153.606
592.336
104.716
775.06
-32.5795
1033.31
-28.6882
43.3158
230.079
2937.27
47.4934
73.8101
49.6898
62.083
731.843
79.2835
23.7836
55.7418
46.8246
1365.54
-28.546
96.4696
492.103
159.434
563.32
176.902
82.4225
125.76
221.931
235.149
637.452
9.99405
45.334
324.344
254.778
354.894
137.167
512.769
337.266
44.998
14.5616
143.035
485.41
687.75
920.187
49.2985
1.29476
1258.89
101.702
449.936
510.822
74.7652
467.186
199.552
1066.2
100.865
4.95477
179.597
229.251
260.576
107.178
104.881
277.492
460.925
157.189
698.224
565.248
347.761
147.985
382.33
252.568
163.136
723.199
195.624
840.328
207.052
180.149
236.705
38.3913
427.571
315.004
265.319
841.999
137.67
523.999
26.2637
121.699
278.176
342.619
406.626
286.065
1314.33
1126.39
367.25
67.2343
184.729
58.4558
33.6673
41.2499
347.308
381.077
421.474
729.296
517.197
363.729
2.97422
326.827
1101.56
451.576
881.775
21.4364
136.088
609.962
146.447
-2.19653
748.77
707.816
444.059
996.283
1059.21
31.1771
481.569
133.298
1545.62
97.4066
178.199
153.476
90.4987
315.744
1140.57
164.802
20.4691
198.605
998.21
67.5471
335.697
252.082
3.16883
40.7492
73.3729
375.315
198.606
40.2182
46.1121
333.611
21.4294
131.039
104.901
1507.96
2425.66
1113.43
310.178
181.205
29.0209
26.5212
223.516
408.71
356.099
22.3735
639.871
431.253
22.1541
979.469
280.797
766.426
26.3676
33.6383
389.574
627.092
330.532
803.159
396.577
234.497
724.347
123.208
270.775
1251.83
311.255
619.518
266.281
235.121
51.5004
74.2231
243.655
196.662
22.3432
515.586
434.449
5.57586
-8.16369
378.248
619.056
365.524
154.03
63.6512
72.9937
951.794
1116.14
1.15374
810.292
818.151
140.915
18.0159
362.887
149.859
167.434
199.608
10.6651
330.12
170.495
65.7528
453.687
490.808
500.919
454.387
-9.48567
508.687
440.359
1162.16
563.177
132.479
1444.42
533.145
22.9908
511.575
320.626
115.181
273.64
575.223
32.6738
192.715
216.132
266.198
243.985
1285.54
144.208
750.697
229.79
26.9329
966.203
255.233
40.5047
54.5868
56.2424
476.47
24.3358
513.297
594.98
109.83
80.6116
380.32
325.028
184.865
34.3478
99.4062
249.607
650.234
7.26417
124.759
23.1847
29.1695
346.941
756.642
914.829
1031.81
228.799
9.1729
435.327
406.699
254.758
146.032
72.7539
524.692
39.2883
802.231
580.728
559.625
115.014
44.162
127.796
792.048
419.811
145.746
264.849
216.239
55.094
244.533
172.736
145.26
178.609
360.323
472.428
26.1627
1236.85
687.98
819.789
-9.49269
34.6239
905.798
132.202
896.16
534.014
35.3752
500.497
1084.4
118
72.1719
293.43
138.844
569.519
532.778
523.727
434.668
89.8096
1997.42
408.5
308.908
58.1767
40.9974
220.337
1074.9
128.83
302.009
92.3313
106.777
509.909
401.594
203.262
283.011
258.506
362.509
97.6693
78.3761
76.7904
85.5396
395.784
1019.42
48.8564
258.526
272.436
358.306
728.33
770.262
532.474
463.852
193.602
591.241
708.352
228.797
490.207
451.813
22.2914
309.764
533.098
136.834
68.2811
839.436
98.9908
371.68
667.524
841.361
149.122
486.532
402.858
713.588
16.3864
668.077
319.093
313.13
79.7866
642.968
101.002
26.7805
130.173
394.455
2027
858.349
1326.69
413.834
494.707
183.345
39.4361
461.377
213.576
396.385
1020.06
42.1394
521.275
607.358
182.86
1004.66
1000.55
109.239
480.624
54.2326
663.992
243.049
309.505
138.841
-12.0427
993.418
14.7951
332.253
1278.98
404.825
13.9331
371.283
681.825
26.1906
377.894
113.059
487.338
328.318
766.426
168.571
9.13824
775.06
306.43
272.024
656.425
477.842
-0.798268
116.355
24.1654
727.681
370.092
340.34
27.9957
242.569
230.365
206.365
535.648
33.6868
40.562
768.724
1302.41
322.47
172.319
361.629
563.663
73.6941
559.113
102.164
178.782
93.9422
997.961
236.705
430.071
433.194
66.0943
1602.28
943.731
194.705
19.2842
422.528
424.44
72.349
357.973
176.047
804.789
391.534
28.3288
867.358
751.454
539.418
96.1919
496.395
740.473
273.373
310.518
110.782
122.99
71.7873
175.682
132.095
343.238
13.279
600.777
32.0222
112.247
633.461
628.627
95.2427
264.197
372.272
29.6717
680.642
809.529
369.43
803.058
61.2649
647.947
133.969
45.2619
324.715
260.656
660.747
1375.73
87.8837
350.994
621.45
618.326
49.5404
226.98
56.4608
161.742
276.782
190.675
25.2728
176.447
961.898
371.928
-4.72155
289.741
146.204
429.976
54.5657
807.388
177.99
795.811
431.65
24.4435
318.524
42.3832
962.092
266.477
738.621
306.867
113.354
421.949
460.975
113.52
231.054
1374.55
64.8527
31.8859
132.943
87.0217
-11.2907
-7.41559
311.451
341.013
93.834
1486.04
531.432
430.315
437.353
435.741
1638.51
46.2723
655.443
100.235
34.0175
52.9759
215.473
13.279
27.3127
60.1332
276.351
226.022
292.381
914.429
66.407
116.046
33.3985
843.283
196.11
5226.46
1902.26
583.191
365.376
382.44
827.421
35.028
17.0297
215.32
172.958
85.1958
467.777
584.735
92.6439
395.282
399.394
546.893
78.6644
70.5471
561.906
67.5471
152.156
89.8881
84.4636
583.531
197.835
757.482
582.153
1695.6
1035.09
307.156
394.275
763.709
366.189
480.665
1128.43
253.956
201.098
374.234
43.3878
155.708
110.372
129.854
506.898
854.459
1256.44
472.482
955.727
94.91
728.698
422.279
34.6031
229.332
735.692
49.0855
501.525
267.926
356.311
789.939
177.457
197.687
-23.8608
1075.85
147.936
165.732
147.717
518.449
1804.41
1251.96
313.326
646.486
133.189
405.869
448.859
174.861
544.774
215.037
92.7392
1375.85
239.836
209.097
707.066
896.666
327.816
910.461
36.8139
9.05701
725.344
504.48
457.04
1189.31
270.561
85.525
719.576
238.027
481.796
110.733
26.0395
523.408
288.633
886.318
328.776
271.594
1298.95
-0.334707
361.648
505.931
1349.23
368.959
324.909
1670.85
97.4718
1036.6
34.6906
208.594
36.902
331.229
506.5
255.033
655.125
1014.03
579.63
263.504
65.6191
146.062
693.259
1070.71
446.108
1012.35
52.379
46.6196
370.345
365.803
272.889
278.554
153.608
897.698
214.249
186.174
689.748
59.0602
34.4793
878.425
58.2092
54.6696
1317.42
165.205
447.838
80.8237
115.275
475.433
147.087
773.944
313.13
62.92
1656.84
29.7876
28.6545
35.634
355.013
348.431
1214.61
232.338
981.343
688.397
627.893
93.834
198.556
224.085
2497.41
278.058
138.615
817.113
145.746
43.3424
1616.35
47.136
405.3
522.82
1497.54
550.177
1029.03
238.55
855.437
26.4548
22.1541
31.8128
139.888
378.692
815.124
66.6632
191.851
-4.56367
153.608
57.6651
43.7091
231.152
512.342
1155.17
258.109
222.044
-12.8867
1090.99
102.791
993.191
719.88
113.401
120.513
804.259
573.966
809.552
178.199
265.92
551.519
636.171
501.51
183.543
81.3995
170.394
62.062
89.6205
784.566
1834.4
176.777
970.847
767.561
411.125
612.953
63.935
243.388
-61.4844
51.7491
153.608
191.175
432.211
9.39071
143.939
422.122
18.088
211.334
373.831
217.552
95.7405
153.476
1400.47
525.639
557.732
61.8709
13.9331
127.291
1539.5
236.402
114.942
3.42567
120.298
740.713
25.2728
225.39
26.1921
1429.71
613.363
27.3714
191.182
453.742
179.576
702.728
185.219
694.019
982.091
448.032
206.052
314.611
289.76
1251.9
196.346
43.1953
44.7871
516.09
162.134
58.8422
33.2212
315.747
375.1
503.841
451.889
407.63
705.222
53.3838
547.182
37.6418
208.184
4.61092
21.5154
2444.92
952.052
415.927
628.03
492.545
485.337
134.619
446.642
254.954
333.714
72.2854
900.248
164.102
119.874
591.626
119.46
602.077
50.7603
281.273
159.098
308.21
156.682
41.2562
72.9732
55.1626
31.5244
526.566
99.0122
590.945
230.867
116.323
610.851
613.973
847.774
19.6981
493.164
489.633
86.1622
185.693
746.954
75.1258
360.364
983.145
562.074
354.416
58.9867
72.4212
433.524
174.369
740.613
142.334
934.927
595.233
318.951
157.994
430.456
3325.99
892.965
206.649
541.766
1813.3
1433.82
64.2618
454.659
202.284
-1.05939
502.104
449.441
801.787
2610.65
759.127
1291
259.692
487.953
284.043
72.6577
69.4322
138.92
51.5572
210.468
91.2499
156.457
758.22
1977.28
344.435
423.503
161.047
331.375
211.723
57.7827
2.48863
2644.44
26.1421
260.263
126.716
1194.48
124.048
292.288
753.395
446.267
55.3053
274.908
111.964
98.3614
200.809
133.014
409.622
256.55
960.422
265.378
1231.29
4905.97
80.9413
54.2808
1015.02
199.843
19.6118
173.857
270.507
40.3842
101.946
477.914
327.263
1803.81
361.115
792.077
81.477
74.1644
891.858
928.206
233.247
737.409
1688.56
221.024
15.8072
792.948
492.545
470.344
1318.68
203.96
1497.31
112.575
1011.9
341.319
799.31
44.4974
415.244
568.005
57.8986
426.276
138.708
223.232
146.131
173.621
84.0197
276.102
61.9249
225.244
742.261
745.646
364.265
42.288
33.0085
769.559
146.111
750.268
555.296
516.663
987.153
830.496
737.01
-26.0764
267.193
462.697
252.025
179.171
427.314
280.051
27.9654
43.3214
286.397
12.451
938.988
851.182
48.6586
16.9973
327.045
20.1345
6.53213
674.948
163.587
469.379
107.956
195.121
233.924
9.32399
34.9398
268.606
60.0508
154.03
241.687
421.796
899.457
11.0123
340.277
46.1313
-32.6747
1239.91
569.65
408.567
189.922
1175.13
230.32
613.058
362.652
258.042
790.376
361.979
431.537
48.8862
572.666
1353.24
292.157
-23.5001
677.672
991.408
148.866
1654.65
-11.5791
525.945
822.402
137.421
281.466
1362.58
1283.64
737.662
94.3992
336.516
690.016
68.9095
4.35367
479.281
26.5212
373.441
-21.413
421.828
927.465
45.5211
43.9663
241.015
989.534
520.875
920.981
123.543
513.159
272.946
725.836
27.5317
91.349
70.2504
489.086
734.794
593.281
42.9061
83.0024
261.358
148.952
85.4675
37.7202
1222.46
35.127
137.091
-31.3571
240.041
1126.48
22.2914
578.075
201.426
152.934
378.588
-8.55565
628.03
603.115
370.398
481.054
503.12
139.857
749.984
729.469
40.5767
365.008
277.317
388.092
443.355
161.333
78.5134
692.074
152.662
105.848
426.548
223.253
1266.39
579.042
300.011
205.349
581.124
346.505
144.847
641.793
1593.86
404.059
316.744
52.3585
858.177
150.143
1187.82
266.732
532.591
78.9496
47.8091
53.0466
156.842
115.228
357.902
129.471
164.72
51.1433
381.298
224.915
39.2401
209.75
884.777
24.3165
505.33
1094.14
532.849
440.486
185.663
802.005
1154.19
45.5503
794.025
23.8826
30.895
58.5981
112.399
258.782
-0.197426
236.676
-1.01127
218.526
344.855
691.415
87.0217
888.525
37.435
263.93
917.033
121.719
20.3826
407.826
387.352
66.9862
62.7541
138.965
-36.9793
363.708
112.247
78.9082
125.589
103.888
159.513
587.54
53.3838
24.6472
134.888
390.882
336.321
19.8752
179.937
180.725
532.089
491.275
587.206
995.062
7.62693
406.911
761.828
469.811
1894.2
46.8068
376.848
-14.0919
-0.739571
42.0441
680.14
147.717
22.4425
123.375
81.1994
279.592
241.885
-42.0326
467.796
1060.24
79.6207
356.357
618.944
1133.61
9.91387
-8.46969
743.265
545.38
327.846
1057.79
314.698
48.9436
190.82
277.315
514.701
348.657
34.0896
59.903
290.248
1657.75
516.522
386.754
419.912
421.088
783.572
506.018
596.526
37.0011
24.3358
369.146
277.522
678.575
106.624
206.962
215.735
39.0207
387.885
33.0658
705.263
914.901
144.208
1182.3
596.192
1052.31
862.643
1047.02
657.317
579.996
120.225
17.0271
1047.77
408.349
602.119
160.196
321.6
131.069
792.584
180.149
1245.34
687.203
188.8
705.151
200.48
307.507
25.4387
354.001
21.1583
75.8633
479.788
380.32
49.5404
754.914
760.203
398.863
744.619
901.506
414.525
258.526
48.9646
201.482
556.018
1140.83
246.413
236.417
315.345
727.093
675.74
271.903
800.77
604.312
938.792
924.132
69.0057
386.011
45.0583
571.523
344.108
797.174
375.173
171.689
121.132
723.324
96.5415
49.4718
1376.93
438.645
34.0549
-24.4138
1197.46
471.348
64.291
586.003
439.441
277.646
332.212
498.662
137.883
112.607
130.987
32.4027
390.94
267.846
229.843
13.733
695.359
43.46
824.522
1072.2
162.464
527.523
4.82393
60.5136
141.418
279.121
550.662
58.4525
314.611
-28.9141
188.56
150.984
44.4004
318.846
497.803
211.79
939.265
332.167
202.372
163.204
2263.07
176.325
527.156
21.4775
347.603
61.1046
80.6116
262.254
-0.145607
200.743
724.929
204.227
61.1768
97.5321
97.5821
228.404
2204.97
344.108
231.206
365.682
-15.9092
23.0615
271.16
10.2803
43.3878
206.649
908.877
-17.6649
116.736
259.522
194.788
121.669
1155.63
181.471
401.92
523.932
742.369
100.283
806.421
70.2504
1561.38
15.4945
200.686
1192.98
42.3639
54.3747
61.7288
218.206
257.349
51.4905
307.971
7.1738
115.336
647.846
1027.86
311.8
43.2374
107.038
160.929
534.23
777.16
192.331
115.828
21.9095
170.06
504.626
234.421
687.585
99.869
70.2032
588.484
44.8623
409.361
725.118
1283.4
69.5793
587.54
1048.18
5.04289
27.1469
84.6173
208.182
29.1868
322.503
33.5358
298.52
315.744
280.37
419.818
47.6663
12.9729
24.5807
34.6906
326.66
454.918
36.5172
894.214
-1.91892
650.461
509.549
840.125
705.783
153.7
261.31
256.965
164.871
314.53
1066.28
813.113
945.225
4.89748
269.8
16.4357
83.0644
75.6043
356.164
803.784
203.761
430.984
187.645
178.994
1288.06
57.5167
448.404
965.099
136.967
291.556
208.184
386.92
23.6233
48.7525
762.63
176.977
117.921
478.126
235.168
168.95
457.774
1109.61
536.146
374.616
15.8553
1680.3
1025.14
219.15
584.926
82.1242
136.494
554.804
1076.07
46.9823
489.036
593.847
842.609
339.902
615.752
33.0511
320.704
460.104
208.594
897.098
454.918
264.528
7.99828
3.70328
550.177
458.949
268.535
49.6264
164.178
513.521
101.084
39.0207
567.796
147.738
830.826
410.501
595.886
166.923
28.0161
657.565
317.077
143.578
8.68828
73.0227
730.455
753.947
27.5317
840.975
1069.13
1019.78
135.435
1.82921
43.264
31.6617
107.365
6.48499
315.744
494.014
682.045
43.9182
155.765
5.28749
134.265
4.3627
112.575
667.073
11.0123
398.373
423.899
149.201
80.8237
362.652
313.542
12.6382
324.498
538.359
-5.4617
768.53
271.542
247.92
137.941
573.349
257.562
217.609
628.414
-33.4636
337.009
74.1563
58.3349
47.8091
690.229
848.373
168.186
196.937
291.556
315.006
69.884
510.88
80.6116
702.659
489.349
153.006
25.9236
50.9562
820.746
901.194
32.93
362.055
1095.65
1469.2
346.271
225.845
351.745
376.207
789.892
212.271
61.7993
123.851
448.445
364.432
-10.3438
275.372
108.55
165.136
232.049
50.5534
452.857
237.693
251.739
626.019
45.334
457.205
676.669
282.889
638.824
364.265
165.157
68.4238
150.498
842.366
211.933
489.675
1100.98
319.726
215.544
717.985
831.751
687.736
108.028
126.177
125.919
56.1549
302.796
1376.72
1164.49
14.177
114.678
34.8825
662.737
749.647
481.204
2.4796
105.589
424.112
949.572
273.133
668.077
274.116
303.554
150.086
62.92
361.497
664.32
465.903
45.0043
513.712
279.19
138.368
92.4438
123.769
656.28
406.911
332.667
46.3714
137.091
-18.2386
410.376
-11.0839
1104.9
346.865
324.016
124.232
-1.01127
-34.7066
372.2
1022.18
161.024
152.017
226.427
188.613
563.781
19.3552
654.406
697.086
421.57
62.7541
285.142
384.686
580.916
534.269
252.201
54.511
60.5136
40.4899
262.254
617.382
1015.6
1240.3
269.819
72.7753
48.8064
62.2006
210.966
41.4683
394.127
248.771
891.091
635.264
65.7528
358.11
631.363
272.283
25.2257
133.959
494.014
1079.13
127.39
389.138
419.477
930.151
39.4361
783.716
322.272
121.945
353.02
46.0361
1202.47
556.836
253.572
132.095
135.217
15.4945
372.894
816.295
2147.84
37.2839
201.069
38.3441
150.826
152.934
998.904
693.289
198.505
209.561
432.596
760.952
837.838
522.061
172.653
512.577
740.829
928.957
400.57
4.03246
1199.57
1040.65
13.9813
-2.84749
151.826
496.512
47.6663
35.8251
322.912
451.17
19.6506
11.1995
-14.8294
1328.52
768.911
861.331
864.162
843.569
572.548
334.157
115.613
110.09
14.0284
1422.7
71.1697
157.585
188.541
52.5006
16.7513
29.6504
1454.23
89.6419
90.0359
161.526
880.744
455.529
2.94499
182.938
574.523
842.605
606.515
88.0152
43.7452
409.504
146.75
1324.39
537.377
52.7582
33.8937
142.592
1214.2
17.4101
141.418
87.1077
500.402
370.73
275.441
194.235
590.018
514.109
262.45
326.444
435.022
21.5721
239.301
490.041
146.461
-0.0448568
3765.16
219.809
922.903
-9.51594
573.682
582.5
73.0422
122.429
285.215
1604.44
389.226
768.869
427.242
1033.69
603.612
264.27
890.996
137.025
556.263
391.633
338.893
133.673
770.322
505.931
552.617
100.396
272.893
-27.0525
57.3713
224.822
655.492
6.22774
-12.4768
361.787
277.171
43.3424
227.719
216.09
1110.84
297.012
58.3804
47.3537
31.8143
208.182
374.616
555.267
611.808
768.606
1601.41
407.245
40.6501
31.3789
521.275
189.783
693.36
84.4935
190.356
496.791
81.1284
714.882
677.672
135.747
-2.01967
633.1
707.73
19.3552
393.91
48.4936
1291.93
107.88
1649.54
330.074
147.472
572.5
442.564
856.95
580.916
12.3202
1145.6
441.268
638.317
172.441
124.503
202.254
739.921
344.161
348.263
43.7181
148.132
329.741
505.766
383.38
100.479
231.083
4.25015
886.388
627.014
669.205
577.015
1338.95
307.374
375.628
535.837
414.386
293.894
69.5793
149.898
-20.3304
208.523
353.4
658.66
-10.3438
595.213
998.904
578.971
676.392
173.953
697.106
545.04
230.749
894.502
308.642
460.54
190.191
1113.15
444.314
-2.67233
15.1557
3.00856
17.6813
140.773
517.196
21.8214
596.034
253.238
7.01603
7.99828
357.902
1205.19
871.984
-14.0919
182.919
465.583
951.691
31.8128
42.7902
568.457
279.475
102.157
485.956
302.635
30.4871
318.546
83.5347
225.051
749.429
87.3415
99.3523
251.01
100.14
833.913
74.2952
619.056
122.171
20.7454
1053.13
149.122
150.984
25.3203
40.6501
257.61
25.2635
353.459
875.074
465.583
1119.04
194.857
248.937
950.766
26.3176
1812.58
305.378
791.927
211.049
2.57001
790.04
919.484
255.112
169.961
888.592
22.9908
105.108
1832.04
727.681
591.231
137.941
479.788
213.528
548.956
509.964
676.203
524.692
40.562
42.7902
-7.41559
365.348
215.756
57.7318
987.991
1203.61
401.023
519.401
-46.3496
399.131
273.774
29.1868
579.949
-8.46969
129.195
321.28
648.281
611.163
579.04
170.227
11.859
108.777
307.92
120.225
335.96
9.53083
958.724
470.554
-2.07149
268.535
355.061
1014.77
58.1228
459.001
757.362
40.3128
31.2798
-7.21194
350.952
-18.5802
698.228
371.228
32.7219
-32.8325
413.429
284.743
54.2023
1250.22
46.5169
581.575
36.5647
954.472
55.6427
35.127
217.676
234.76
50.5549
497.171
475.002
340.021
862.288
46.5169
1178.47
315.458
93.784
227.118
45.5503
65.013
750.536
247.879
35.7678
574.54
230.673
217.194
292.898
45.8404
-8.46969
18.0011
472.149
51.4145
3560.58
646.771
280.775
89.6419
472.879
262.45
266.474
52.4068
432.814
472.033
131.881
80.8237
589.414
76.3565
208.306
95.7379
737.584
84.1356
274.157
776.764
741.391
136.691
15.8072
534.327
63.3835
16.8203
183.345
4.3627
286.813
176.519
509.877
367.222
230.278
349.647
366.4
963.843
537.377
927.947
761.373
457.433
1114.27
436.583
176.984
16.7442
494.608
200.743
530.717
453.429
903.068
1783.31
332.863
461.38
295.378
1339.89
103.094
-0.430911
36.2128
96.2191
649
523.366
432.864
344.989
487.42
39.158
171.084
215.544
344.713
420.605
69.1948
110.235
33.0658
48.4124
34.3478
80.6655
448.258
504.057
637.313
378.466
152.87
512.316
-2.6896
1930.65
59.2881
123.927
-13.5987
157.706
379.063
13.0736
280.312
11.7879
201.388
-13.858
487.284
241.639
137.622
1559.08
311.313
1253.42
303.552
439.738
-16.252
137.163
579.019
470.159
580.24
752.559
-5.2624
70.5325
198.585
1057.21
69.9132
302.009
227.264
20.5699
423.699
391.843
282.787
465.631
638.317
777.764
191.039
705.464
119.795
105.166
1309.64
16.8203
159.229
288.511
335.226
257.443
726.322
669.28
8.45367
259.194
42.6233
683.07
329.791
226.925
376.49
401.951
224.915
659.556
332.524
1060.94
125.516
782.692
4.3627
2052.18
316.65
2565.5
18.5086
660.825
1267.56
222.198
480.121
204.512
109.653
828.91
5.90652
639.217
566.131
224.691
815.762
1243.37
866.719
193.056
128.009
617.862
828.839
-18.5802
-38.2796
320.268
705.192
3.00856
193.843
534.348
220.223
981.431
566.878
417.872
-29.8246
-60.7684
209.698
212.924
864.547
28.3806
456.022
1009.8
132.202
277.295
669.172
556.503
165.875
713.539
98.8905
111.462
1.09754
238.145
811.077
107.722
340.34
65.477
488.072
42.9579
146.395
934.492
401.674
380.113
999.895
1315.01
506.868
659.802
438.77
227.719
463.467
80.1046
379.471
463.179
-21.9868
-13.1633
346.505
1192.77
75.8633
4737.67
676.423
396.243
402.779
240.098
380.101
852.654
36.8139
233.945
133.139
843.686
314.776
294.359
777.643
446.267
1693.24
8.79102
160.689
881.095
41.7315
14.9477
1.0758
174.451
-0.197426
150.788
18.0011
170.567
229.451
400.905
1079.13
187.645
272.697
665.578
63.6734
120.103
32.7598
1854.59
78.7375
421.55
388.746
369.045
161.388
10.9097
614.026
124.646
177.457
325.607
34.6431
109.198
200.48
58.2566
737.584
2.03719
575.141
369.735
328.824
397.329
-3.86347
1486.95
149.78
67.1531
536.222
538.814
612.24
666.687
50.7629
1328.52
202.943
321.328
-44.0769
158.556
500.26
272.554
161.024
136.472
571.544
524.425
253.613
659.91
169.961
481.155
801.136
64.0026
261.571
42.9061
429.705
38.3441
-6.59562
39.3821
131.069
431.85
269.531
114.272
55.5546
188.967
-14.378
430.968
416.173
432.677
12.3981
247.949
63.1389
252.519
390.716
214.506
150.826
271
50.4844
41.4473
46.5169
788.935
383.516
85.2904
338.627
686.41
22.4439
232.545
61.0459
1165.83
1005.04
375.676
83.3596
370.326
683.919
263.184
629.541
112.398
164.25
68.0809
890.262
710.628
153.912
490.089
337.905
586.003
1423.33
317.219
209.851
213.807
1030.54
290.365
1492.57
7.35066
762.963
529.504
423.472
252.519
-7.21194
703.318
1005.36
-25.3363
171.675
189.307
213.528
161.024
674.882
153.627
507.559
16.9473
991.314
1008.82
-8.86832
668.997
76.9972
160.371
348.739
548.904
296.646
308.21
814.245
400.311
558.498
771.056
234.113
1109.66
101.153
55.6414
56.1271
408.314
263.523
27.2955
856.808
126.712
336.65
160.739
-5.01666
107.061
934.242
41.8022
236.49
34.19
695.781
200.48
205.349
845.747
250.114
559.372
46.1121
5.49984
24.3832
63.354
248.287
746.163
4.25015
1373.85
-13.9167
807.886
54.1505
129.854
173.277
-8.46969
44.238
616.452
7.73511
177.12
147.472
1227.03
2.784
345.112
242.257
325.106
359.984
744.548
1571.33
14.0191
208.048
625.792
91.11
1170.02
1202.17
748.77
574.306
341.785
448.118
191.851
87.2656
620.676
840.731
428.479
524.673
564.114
520.559
73.7303
7.58803
299.66
418.156
514.452
581.533
421.086
30.895
13.4028
1865.2
-7.54112
815.382
1294.01
116.219
280.964
4434.26
437.864
73.7031
489.064
29.8902
44.7455
34.8041
33.0129
60.3299
92.9786
227.954
1.8082
954.505
959.331
534.83
26.983
59.4581
-27.2067
322.453
425.349
61.211
418.593
119.49
1081.57
1062.02
4.65807
-1.58974
-5.66706
568.918
321.641
1409.32
146.132
-31.6986
1063.67
312.772
384.727
163.907
17.7672
340.34
1.72846
20.5684
301.411
246.797
606.717
188.317
122.099
52.9759
-2.07149
469.379
235.393
116.077
401.865
3.60253
764.837
1240.59
627.145
-16.2938
428.582
264.528
122.316
41.1846
446.188
195.066
1019.73
714.592
1260.67
38.8752
64.6282
58.3804
988.135
71.1697
808.266
25.4974
350.477
801.184
641.503
27.1469
82.622
745.681
322.883
40.4899
290.365
77.6514
606.281
47.4244
297.397
280.63
107.106
547.182
522.066
2423.41
193.602
537.377
135.843
5.90652
139.183
120.484
102.1
16.127
341.107
63.6029
266.932
322.293
5.30888
547.584
84.2659
61.9748
1897.71
941.02
45.5503
91.2499
2615.23
159.58
788.937
74.1644
178.199
441.268
752.401
449.803
16.7513
193.843
31.7135
116.41
457.226
381.642
576.899
105.562
208.26
161.742
145.598
344.348
448.812
-3.24612
58.0512
431.196
424.082
154.536
190.181
61.5095
132.745
21.2293
63.7989
43.0364
553.422
1019.01
231.42
155.503
-14.832
2.03719
422.208
-32.8325
1363.58
239.907
569.601
288.293
4.3627
479.842
26.5934
903.233
1873.97
192.797
321.536
533.388
68.5249
11.6042
100.475
402.858
5.6426
1616.89
-6.89073
97.5432
279.475
707.818
1643.08
3094.99
418.993
187.209
544.342
68.367
1233.02
1061.54
-22.6344
954.138
585.666
65.013
85.7268
60.8801
-3.46381
123.253
531.461
762.351
311.059
146.204
672.674
27.9654
260.713
522.53
1005.71
75.0433
623.997
554.854
-23.4055
533.53
522.384
667.452
1049.98
162.999
185.693
1980.09
88.2442
393.356
216.061
960.422
627.477
134.265
206.386
214.601
349.149
670.435
1313.68
252.201
285.021
152.662
-25.3363
33.6179
971.581
265.972
170.205
226.716
108.935
64.291
55.2579
442.782
1158.34
109.239
259.484
351.351
402.185
221.954
1231.12
52.6917
481.589
1432.03
201.482
641.503
51.8945
115.712
208.931
-9.08601
399.678
434.944
344.03
280.099
152.7
207.282
367.344
503.064
103.291
629.352
500.329
237.339
271.426
408.479
82.5896
369.096
2576.61
-25.166
1580.99
81.2808
222.198
47.1066
36.4784
120.898
194.923
425.049
189.737
270.368
-5.66706
440.208
454.068
711.406
281.137
445.912
42.0441
429.4
601.095
73.9985
860.481
22.9908
369.146
466.803
505.2
725.066
136.733
1154.62
80.6116
202.284
25.1775
132.391
914.231
821.456
328.318
232.317
140.686
314.748
112.212
694.475
55.0439
200.764
364.526
107.395
218.686
389.761
820.043
607.361
560.889
179.171
314.698
416.26
93.39
161.526
655.006
632.133
507.392
71.4988
161.672
239.683
-47.8251
56.2487
673.362
887.343
139.183
166.952
-4.5464
245.666
721.318
922.584
-15.966
361.722
69.2251
486.198
42.9579
152.017
201.732
342.641
17.1054
437.615
51.1725
1002.05
962.79
722.425
455.9
475.968
509.906
327.764
982.554
15.8553
1315.48
326.305
1040.06
712.502
135.063
770.009
1298.01
424.235
587.804
46.4166
844.222
806.946
63.6819
952.989
469.338
545.231
617.458
253.623
106.499
59.3895
325.083
557.44
36.3122
314.977
3.0278
697.849
516.518
342.272
372.873
1135.25
194.995
324.023
422.629
98.8135
7.81798
165.157
107.779
216.911
283.268
222.969
289.682
221.303
174.832
214.506
643.705
361.549
903.254
657.13
67.1531
144.918
80.6655
838.064
237.939
84.5718
54.9207
391.101
126.956
319.501
123.849
327.764
79.2543
774.89
444.038
-8.55565
290.335
178.254
106.508
128.051
95.6581
26.5934
208.152
256.652
52.2418
368.388
549.34
1339.38
253.909
7.65677
319.667
77.3802
193.892
613.72
1602.54
11.1981
250.812
559.086
242.111
225.019
384.089
1163.56
173.485
1325.66
1189.22
728.287
674.233
407.278
566.61
420.03
846.161
169.239
613.73
-20.6596
30.1456
982.873
67.4931
945.344
22.7066
-6.28962
359.507
1548.06
622.763
-9.94964
463.804
208.306
257.249
862.231
55.4237
406.835
228.439
107.365
584.735
42.9882
551.79
106.676
10.9097
243.582
1674.75
762.432
240.453
317.627
55.5693
126.455
448.062
37.6444
243.431
957.887
340.282
176.325
565.771
439.432
928.797
13.9331
762.599
10.3277
210.468
306.768
3190.57
236.417
307.302
1037.43
318.754
140.358
90.4987
-0.973421
327.988
208.979
491.578
100.62
65.1121
47.7616
0.160503
1105.86
536.222
428.244
750.536
545.638
-3.24612
1017.57
273.416
23.6233
355.957
353.139
1563.05
843.263
931.542
164.823
831.853
-0.803138
70.399
17.2264
169.815
257.939
207.955
147.62
204.879
272.381
215.609
344.638
551.697
422.629
81.331
53.8359
712.258
54.5868
887.391
197.279
560.301
191.294
36.3469
29.5916
40.3192
447.756
69.5583
137.046
171.497
1426.74
835.353
184.568
269.821
348.739
1311.65
242.298
190.181
74.6279
191.108
465.975
198.338
24.2958
150.056
43.0087
232.623
331.13
102.11
165.42
294.184
1220.18
-30.9585
337.571
207.442
108.216
906.084
892.557
344.783
449.936
730.088
684.578
192.018
338.233
29.2455
95.6041
149.81
486.198
573.319
927.881
217.057
336.664
873.929
39.4361
303.838
364.864
480.045
223.174
1123.64
76.9998
235.935
420.654
34.6338
178.063
520.875
398.117
33.3985
177.99
217.078
24.4435
132.992
418.156
36.5647
193.602
413.589
473.659
246.005
582.79
374.974
821.917
1076.58
336.358
652.202
135.172
64.6757
529.059
381.73
468.319
205.136
448.475
74.4824
105.858
285.142
210.056
445.229
20.4173
1040.97
75.2015
298.934
600.274
317.627
735.136
341.241
213.807
19.2842
542.427
116.07
310.012
360.997
8.4062
0.284323
195.405
833.915
368.393
817.332
321.038
383.604
268.493
286.893
661.708
515.912
628.051
406.192
62.7541
117.268
115.995
199.195
422.528
174.315
851.783
18.1614
21.5247
17.3686
601.53
258.782
649.503
367.48
987.435
399.72
366.306
24.3896
520.875
150.74
17.4689
552.803
387.264
681.68
1170.33
959.806
143.868
129.471
89.1569
236.295
24.1654
32.4027
883.548
374.074
445.912
740.474
198.605
301.057
-18.66
500.309
292.485
7.4014
553.807
518.537
-7.9765
295.138
340.282
202.638
283.941
949.572
81.9787
1687.57
148.336
110.73
241.918
389.608
1278.66
274.476
248.277
-14.1779
116.41
72.1719
208.931
350.735
469.019
138.636
-1.71356
111.646
26.0395
768.911
22.5155
429.046
422.48
502.104
974.732
44.6429
114.557
167.702
421.949
-6.99425
1242.46
83.5347
87.3072
98.932
269.791
112.408
346.729
54.5868
119.361
37.0011
389.761
6.48499
165.818
-20.588
235.987
66.1946
647.443
94.327
435.022
591.288
407.245
1240.05
-19.2209
68.3763
90.2395
395.93
316.672
260.658
2000.17
1072.83
1001.65
266.144
762.63
53.2885
262.224
347.275
286.153
552.369
165.828
817.595
89.9103
514.57
779.775
175.965
308.481
125.589
277.601
47.4244
479.281
905.676
397.257
897.838
1290.43
329.999
229.18
398.165
126.463
566.925
514.789
147.087
414.453
1195.82
448.445
242.617
623.091
933.524
679.369
489.704
32.1434
-27.609
329.791
674.824
421.467
767.628
742.015
293.894
118.02
962.01
564.45
41.1346
352.092
572.661
639.753
247.616
172.987
1024.53
29.0209
907.332
244.131
-16.7061
89.1569
526.776
1842.01
332.524
107.04
696.818
127.39
763.952
145.697
265.153
62.1285
1015.7
0.160503
89.1569
434.946
32.4027
12.1072
263.327
141.128
396.338
545.855
316.878
304.556
437.952
65.1121
116.353
952.888
36.5079
563.948
1167.76
14.6578
116.431
39.9281
295.523
659.191
651.211
191.439
157.924
1266.82
258.784
26.4758
456.355
126.135
22.9456
30.895
127.675
989.48
207.369
400.615
-12.2263
-1.7353
341.82
241.361
631.486
112.683
8.45367
386.63
133.416
414.625
1111.29
141.776
477.452
145.379
39.5185
77.3802
169.8
23.3105
110.448
341.871
388.534
955.451
581.978
107.061
1091.28
728.432
591.725
15.4945
43.0587
309.381
300.926
963.433
327.764
292.898
529.349
497.528
2163.81
746.096
158.961
540.938
1094.14
281.191
337.265
536.114
389.711
-17.6697
349.73
269.05
269.141
114.252
38.4387
454.434
257.031
435.285
537.059
24.1654
116.736
249.49
242.327
406.192
304.101
1256.52
1.29476
45.8875
811.755
229.138
230.465
96.6532
854.377
555.267
135.796
-25.3363
26.2637
331.594
64.5329
69.1948
453.742
205.813
191.108
874.876
1524.23
15.2314
921.461
493.789
110.854
847.58
80.7453
549.645
34.596
1990.28
101.084
210.468
606.618
754.768
831.121
22.9908
18.9795
446.6
220.561
989.027
463.804
262.871
1011.95
463.055
118.61
197.64
