# Supplementary material for: Nonlatching positive feedback enables robust bimodality by decoupling expression noise from the mean
Source: PLoS Biol. 2017 Oct 18;15(10):e2000841. doi: 10.1371/journal.pbio.2000841 (PMC5646755; doi:10.1371/journal.pbio.2000841)
Supplement: S29 Data — The corresponding mCherry fluorescence values were taken according to the gating strategy in S28 Data applied to the flow cytometry files (S27 Data) and were used to generate the numbers in Fig 3B and 3C and S7 and S11 Figs. (ZIP) [file pbio.2000841.s029.zip › S29_Data/LChITF Iso 6/6.txt]

"Y2-A"
34.3946
491.696
521.652
41.9202
125.544
14.0069
250.035
68.796
345.323
1066.82
196.137
4271.15
197.139
24.3889
537.065
167.82
122.989
699.392
214.832
192.001
47.3112
15.0475
217.224
125.394
251.86
297.918
967.224
243.401
18.2121
920.003
373.994
371.538
1417.36
83.1033
143.167
-3.91648
54.5866
-4.32706
1039.58
-7.14462
32.3025
-4.92079
11.8884
167.976
1008.88
1095.04
95.011
186.604
172.997
657.724
214.953
235.224
157.55
16.379
-0.372065
211.253
55.7478
214.722
552.319
129.039
72.5502
335.765
352.529
411.468
2227.67
119.24
345.554
5.15038
74.6971
448.886
250.74
372.367
224.267
314.81
97.607
373.1
260.988
191.845
470.372
34.6217
203.902
533.019
89.1121
670.371
6915.78
36.8417
157.454
290.638
58.122
190.363
27.2645
46.1664
240.726
15.0475
223.899
69.173
816.71
118.518
248.112
-1.93242
755.454
141.9
144.067
722.918
559.767
131.923
336.149
54.329
82.1737
591.219
175.791
212.8
33.1887
457.767
-4.76248
397.777
432.941
48.8832
5.6482
625.146
104.831
107.849
1051.72
29.2998
645.525
570.176
288.661
199.536
33.5657
602.027
26.8983
17.5573
168.647
65.3071
273.242
60.0963
89.4107
38.341
866.293
-14.8351
976.75
29.193
762.628
379.589
85.5081
350.815
761.532
293.045
97.1662
456.901
315.874
45.1037
119.396
673.649
238.481
179.271
189.643
15.0185
8.57824
236.015
21.6423
211.071
467.831
163.89
367.776
709.282
936.866
351.942
9.20173
227.497
256.689
30.6737
91.6015
-11.773
260.26
166.628
979.317
267.413
1784.91
135.405
339.771
724.128
16.6982
73.3273
22.0104
416.968
480.801
302.076
140.998
11.9458
366.087
34.9169
922.675
28.6938
241.188
480.833
139.264
612.747
138.116
21.58
73.2168
42.6159
726.622
482.686
100.404
-13.6485
512.956
721.822
504.785
-14.3018
436.638
18.4554
431.924
22.1173
947.188
-27.08
316.843
5.0777
251.619
4.60785
304.833
95.6093
39.5128
467.004
356.099
126.644
181.667
100.501
570.081
417.898
-0.285252
-0.985596
432.538
4309.26
930.866
30.4795
8.35598
51.0745
-12.961
975.596
460.174
107.668
36.0668
530.416
117.077
55.8394
394.006
-1.13858
217.333
-8.70893
332.4
655.904
539.446
-2.96351
581.087
64.2127
268.851
255.348
410.452
37.6388
56.248
361.578
196.078
155.913
370.037
-5.16265
48.7807
300.736
21.0665
927.494
-18.799
30.1905
328.65
280.882
1002.1
78.4751
23.1795
63.6993
198.366
1940.55
19.5253
1397.21
192.484
-5.14753
83.6934
0.0319655
395.585
54.7097
502.276
555.751
27.4121
107.187
-23.174
426.259
144.763
-23.4776
137.468
324.195
35.322
1211.54
7.12473
135.717
190.312
12.574
29.9077
235.67
27.2059
143.523
323.638
182.747
346.847
274.434
-9.94227
-9.11851
783.268
721.038
35.5555
221.909
131.636
607.029
750.288
105.638
768.348
554.352
516.153
55.3789
483.635
85.6625
47.3461
6.48191
123.846
45.3394
9.39633
224.096
996.886
209.196
753.74
208.683
19.4314
7.47734
127.151
259.51
138.309
369.976
134.09
329.962
338.661
375.673
124.163
904.534
-14.9606
213.801
279.598
372.965
10.4523
6.64981
10.5455
182.63
30.04
87.9137
239.498
47.3035
1358.53
4.48362
7.43791
60.1756
126.251
25.7084
69.1048
284.039
100.728
203.695
602.048
53.1353
67.4475
97.1662
87.7096
10.155
928.694
15.1187
271.195
67.9608
752.36
474.613
121.175
104.98
240.038
54.7097
43.1295
29.8679
209.196
197.142
179.225
92.675
75.0176
-0.988804
26.0695
-13.5011
525.19
254.704
313.705
397.991
224.66
869.331
667.004
820.022
62.5349
436.638
893.644
328.85
837.336
340.237
35.7334
47.3461
887.293
585.183
63.0786
15.0245
69.4979
590.693
18.7667
34.8152
515.251
12.4195
163.409
-30.6703
268.837
137.266
254.928
138.513
-5.1704
112.649
94.3919
22.261
22.2532
161.006
-4.9608
270.556
20.5958
31.5739
475.027
38.9839
47.6363
282.141
464.895
126.892
8.35598
148.526
46.212
3.7801
476.375
118.092
180.992
279.119
-13.9649
209.196
894.295
15.8383
92.2888
239.935
27.1222
67.2989
333.201
24.8147
65.4237
203.135
779.553
9.57577
1638.62
16.6388
514.84
136.571
4.80279
552.378
3.16983
2202.83
352.797
163.609
617.258
7.47734
573.179
308.849
88.8657
8.52728
767.823
204.768
386.917
307.379
-3.59069
901.788
58.122
207.229
202.282
-19.5871
44.2787
-16.5015
49.5715
744.464
348.409
781.103
1028.69
71.95
779.553
60.6587
57.8683
319.282
20.3295
480.649
8.99879
25.1475
782.517
584.835
34.2276
92.689
291.715
166.949
401.076
237.214
181.667
220.293
-5.2571
334.773
102.045
268.451
158.307
87.9137
-0.382592
1027.44
185.364
208.757
371.007
183.864
45.6662
31.6314
274.959
424.594
188.068
431.726
487.238
57.8108
25.2513
57.7245
28.8956
504.25
47.3461
40.2151
197.252
34.9677
1221.92
226.919
120.302
35.6333
259.703
61.727
68.494
748.927
651.49
375.659
369.651
77.722
1320.83
275.319
459.882
297.918
867.898
266.806
312.741
676.009
61.6803
-11.7161
124.35
-25.5462
564.075
407.561
52.1023
36.3919
310.252
395.554
580.416
62.3386
148.526
276.722
429.193
144.665
246.585
987.516
-6.46865
21.7899
166.107
379.407
46.9066
380.268
52.0913
91.6606
34.4687
577.154
155.753
19.4293
149.698
687.254
42.8679
-3.91206
807.251
40.6511
576.14
628.285
660.236
776.508
79.4488
587.273
88.0622
227.65
304.63
934.615
-1.01435
1248.6
543.511
148.209
6.2836
2.56482
202.114
210.784
16.4951
280.02
22.615
98.781
206.642
534.583
37.5133
774.351
272.822
672.673
-53.3203
126.738
210.741
-12.6589
631.615
917.304
637.015
134.55
597.659
161.905
-26.2953
697.358
602.264
421.437
966.49
595.717
466.479
27.2916
567.37
482.437
21.0872
536.548
163.688
25.1009
48.5574
270.337
772.777
148.742
67.4475
434.498
-8.48186
599.33
506.782
246.832
425.907
587.442
56.6967
385.418
-18.7087
-3.59069
973.722
33.616
145.478
281.475
291.326
139.14
676.593
122.7
616.4
136.424
21.0665
10.1058
-16.9249
11.4498
53.1625
243.401
389.277
63.4826
128.098
314.558
55.2364
164.546
548.012
222.171
2676.29
1211.14
88.9408
583.309
31.2195
326.119
479.918
176.524
4.83011
1435.42
-10.2168
357.248
319.78
205.119
-3.28859
438.586
208.907
440.238
40.8469
615.146
174.12
483.451
693.61
40.044
385.83
235.897
399.012
342.482
893.351
13.5909
-16.3016
19.3851
564.832
287.203
167.031
851.517
451.631
852.415
296.887
855.605
16.9928
692.025
452.51
86.6817
497.862
-13.0865
-26.0795
702.801
531.443
187.289
134.234
45.3427
14.3073
55.1937
287.192
1206.95
220.151
95.1948
15.4443
-26.4055
176.104
206.809
818.948
359.535
868.581
814.847
49.5103
-10.2134
28.2371
22.9832
-14.1328
484.744
18.8981
1119.18
1287.51
990.589
189.163
1114.37
185.898
227.951
824.644
1895.57
-5.78965
119.558
124.14
655.755
146.913
760.812
11.4498
93.4755
50.0712
533.873
1429.75
21.6694
25.7652
311.897
356.545
491.57
544.124
133.797
172.246
77.0754
441.701
265.59
333.105
177.087
398.342
1514.6
178.48
60.6715
761.515
312.279
43.7381
1349.91
162.477
255.945
21.1979
620.243
610.381
111.535
196.905
254.385
57.724
580.444
170.066
673.84
89.1598
168.136
50.0614
324.52
22.6935
111.231
478.578
114.299
419.506
87.7096
115.103
507.029
54.4741
89.4107
570.211
-8.51062
452.125
604.684
116.224
11.4018
399.538
482.717
27.2645
171.715
86.5721
139.527
208.481
9.42531
73.9738
-9.53778
786.725
240.332
299.682
36.3427
352.266
148.257
751.337
613.874
-15.4643
25.6586
679.214
6.09463
336.023
41.8739
594.817
665.125
495.225
71.4532
74.3837
190.628
533.63
510.671
761.911
-14.6409
32.3025
10.0717
2165.19
158.083
606.014
412.276
24.0776
165.806
739.885
1190.82
439.562
344.954
1100.57
-3.27346
364.803
106.854
-16.7092
890.543
224.914
300.933
157.304
14.1461
175.463
358.312
160.484
3741.48
150.385
73.1436
-47.2342
24.8147
254.704
69.2821
118.755
275.26
132.823
14.8286
19.7953
200.053
123.11
233.186
67.9388
128.001
4.40953
1845.94
38.9839
321.25
91.2847
339.7
617.427
294.703
171.774
-11.2124
504.281
253.361
14.2004
27.9938
688.81
415.014
39.8149
939.792
381.927
129.762
498.443
1014.08
28.7996
265.89
520.462
209.66
372.775
72.2692
250.653
361.116
1432.59
212.334
17.511
577.95
-9.53868
176.401
533.582
3.26974
1.03987
388.283
442.723
-1.17266
15.6365
294.863
68.7741
391.395
62.7327
964.773
218.423
91.9554
280.565
517.737
32.7188
411.655
69.3724
80.7423
22.8506
569.742
224.771
8.52388
688.957
760.186
152.645
365.498
1.70661
91.6606
763.48
24.3045
234.464
206.809
40.0461
884.54
916.133
6.51067
623.693
645.463
182.815
205.603
386.552
1256.1
426.647
172.776
24.3889
154.755
189.163
6.64981
407.847
137.996
28.9568
718.227
329.891
267.003
322.172
87.6985
160.031
946.609
3.5842
435.838
42.5252
386.859
733.232
47.4166
135.577
-6.75823
275.959
573.703
1156.99
254.854
462.609
671.804
335.086
167.577
343.985
115.648
17.7263
88.5558
38.7158
144.335
-7.33882
146.539
1302.5
501.403
347.877
594.444
340.395
810.442
304.058
443.165
241.587
1193.4
4.19993
42.9349
49.4612
207.963
206.353
486.072
194.374
31.6235
39.1915
29.5133
690.952
572.392
221.612
113.009
337.976
124.426
726.969
217.863
494.992
-4.32706
481.108
565.019
658.837
82.8106
319.253
-27.4202
63.6993
292.069
-17.8522
110.198
287.517
21.6457
-7.37011
314.299
1671.22
166.715
444.451
104.043
351.749
643.768
35.4901
375.841
117.367
333.949
199.497
105.833
-17.2492
79.1626
84.1644
453.466
196.982
111.625
55.1495
356.545
399.821
17.6046
648.259
371.536
54.5866
1.29514
1406.9
246.898
287.657
889.347
770.685
-1.17266
25.5465
30.6196
47.4345
-11.8108
27.3088
755.832
142.356
27.5461
134.024
271.368
402.408
-4.22227
42.28
25.4416
904.644
447.63
145.639
255.18
342.127
261.771
59.2702
145.026
358.672
1062.12
80.3193
379.546
113.933
158.724
649.68
1295.79
533.037
19.4021
414.859
850.807
460.735
19.6291
636.811
296.887
-4.59118
296.229
388.406
522.225
1092.61
493.037
37.8431
104.156
543.362
450.803
184.834
169.031
10.2161
294.688
717.822
701.786
1092.41
308.838
49.1775
44.809
1132.67
228.578
7.7017
335.23
216.863
511.384
23.7846
28.9126
270.338
227.327
420.435
2.6121
18.7217
33.4479
10.2588
461.805
389.261
731.38
476.872
37.956
27.4714
3.7801
671.073
88.4429
124.77
385.94
520.291
145.492
152.259
286.787
181.617
224.505
111.022
618.273
99.2672
208.71
11.0166
379.907
46.616
-15.1565
417.097
224.416
149.347
34.5348
43.576
251.769
1421.28
325.919
73.5599
961.635
21.9099
321.812
353.72
1140.36
-5.27055
96.0208
21.2587
26.8983
23.1795
16.8477
277.077
-10.3559
194.531
71.9991
84.4591
44.4331
-1.01435
169.141
10.6048
176.194
290.638
789.344
155.573
183.541
87.2347
122.989
26.602
499.69
41.2844
401.935
192.861
112.061
2183.74
136.638
328.697
415.984
88.2865
621.005
22.261
74.4341
144.067
41.0655
323.394
61.3724
364.865
340.008
403.397
324.778
744.649
529.225
594.55
384.422
203.694
98.7984
1318.39
117.232
-37.1297
622.633
158.123
15.6365
544.663
21.2493
24.9457
379.869
32.931
334.167
54.2749
1082.3
1225.77
357.575
18.2246
541.131
314.02
407.751
196.247
6.9579
7.701
454.571
327.262
120.663
413.78
1023.97
333.318
293.339
44.3562
34.5416
833.926
292.51
71.3749
97.2989
553.342
910.457
127.631
839.601
205.304
11.1588
356.734
159.986
-0.0189269
563.809
411.309
734.262
268.776
319.622
284.984
208.516
145.163
79.1854
113.678
787.14
273.771
320.827
78.7368
195.985
-15.839
111.745
242.943
2553.32
956.233
326.973
-13.2859
52.0913
155.999
108.527
-15.0509
195.592
55.6934
631.396
166.32
-6.69466
309.693
1201.84
23.1332
660.409
876.895
536.454
577.451
289.268
231.201
502.231
89.6699
232.013
544.264
6.65322
-16.7404
371.56
100.185
0.474671
31.2195
1010.15
294.386
88.4429
1057
507.08
918.175
501.403
961.634
138.109
47.1035
69.2492
709.794
465.76
331.658
414.938
38.0358
248.766
405.567
123.487
668.046
1223.52
99.734
124.39
218.165
414.286
15.4578
495.112
26.1015
259.094
32.4241
547.872
366.181
30.4563
47.0903
23.7839
3.26974
6.66207
2005.94
85.9218
-21.6003
72.717
169.451
26.7314
38.341
371.54
93.7353
187.564
283.01
64.8002
-7.61344
147.205
304.774
317.082
-0.68521
804.82
19.2002
556.653
141.44
140.388
-0.382592
84.1644
23.2243
403.13
98.1401
153.509
364.971
193.83
137.279
249.816
231.155
24.1945
598.298
62.0829
482.93
10.7173
44.4992
2.91394
547.579
506.441
104.257
231.145
954.482
91.2628
349.648
156.131
867.62
181.219
490.097
16.9948
181.297
333.212
16.3925
152.461
789.673
310.81
120.829
40.8579
1.03102
75.0888
499.831
1235.5
711.131
28.5857
126.797
341.112
1132.3
217.418
257.829
1054.25
192.33
28.4761
651.147
1098.66
344.883
190.166
775.696
192.646
69.1718
150.661
346.467
391.516
49.7804
1043.38
310.517
68.0313
169.31
185.364
571.829
405.46
56.9127
133.04
-13.4037
353.827
212.554
21.6457
740.382
119.396
49.2202
12.1041
958.122
763.979
84.3649
440.563
549.463
989.533
-0.792091
41.1123
96.605
162.345
59.2849
544.325
106.877
14.0037
11.0769
356.524
284.689
290.422
-7.29083
55.0365
31.6314
6.9677
239.645
5.45827
225.943
595.481
168.088
244.43
382.874
47.4961
413.033
1083.04
52.9451
478.548
38.1721
417.898
430.75
47.7401
87.7096
47.6363
355.23
555.218
390.665
6240
-5.46476
41.5913
595.979
-6.41429
676.421
505.151
40.5305
654.414
23.3346
90.8404
140.388
471.882
148.503
466.474
39.297
361.9
413.64
535.747
235.968
68.521
436.079
349.378
199.123
49.4637
101.031
478.358
232.623
23.7839
18.2135
269.387
-21.4489
240.324
366.144
-16.2226
40.5391
249.834
407.744
234.841
612.747
385.149
273.742
8.88273
202.027
683.518
955.3
664.47
359.025
228.106
132.787
14.4542
465.075
-11.0397
405.845
23.663
48.2539
566.629
1095.15
363.55
1169.13
55.8504
-12.0874
676.664
458.602
502.744
6.48191
650.776
413.529
659.703
431.193
952.387
-32.6512
12.272
1579.14
1158.54
154.862
87.0528
230.97
66.4776
470.008
510.198
234.09
463.63
157.363
9.57577
17.5552
67.2386
260.331
1114.25
20.0364
1102.75
21.0872
109.261
263.014
11.9824
303.43
710.51
94.9984
299.323
756.644
17.528
-61.1534
-11.2633
428.876
14.621
293.139
186.564
403.05
1538.06
733.254
180.77
545.828
372.3
179.942
120.302
504.15
171.622
601.458
57.2496
926.964
362.06
353.513
1247.1
1226.1
130.196
89.7877
962.887
-20.7833
225.623
44.9192
37.6868
517.931
76.6089
57.8604
123.524
113.74
2346.8
26.8019
58.7405
90.6932
95.409
32.3304
28.3497
207.442
98.7984
31.3807
111.495
14.1583
129.754
1318.17
-16.2226
115.502
257.382
98.0343
53.7815
47.9235
478.47
50.5268
17.8319
318.719
439.89
68.5451
843.058
67.7733
191.359
50.0013
475.313
611.668
40.8406
79.4362
530.095
38.4657
64.3797
356.763
166.773
27.8257
29.6135
40.14
31.9853
188.736
296.597
437.517
326.562
323.574
168.698
753.401
22.3716
362.722
53.649
-5.2571
271.054
2.71986
766.953
30.04
778.623
1045.56
175.78
661.377
83.1944
592.147
131.873
565.74
213.48
555.778
183.187
27.5327
79.5124
-14.5201
470.956
422.309
203.137
118.757
26.218
104.576
36.6383
13.2446
71.7089
922.515
27.4714
163.201
347.064
339.232
242.782
212.945
724.578
184.118
196.609
146.629
9.20173
26.9724
59.9118
75.1681
75.6513
516.714
89.7195
1439.12
671.97
-11.7161
228.058
290.953
283.549
68.1108
199.389
348.408
86.6783
133.297
175.635
181.306
25.2878
250.291
-9.01868
251.568
49.4271
143.613
450.41
94.2861
14.4261
389.733
141.864
282.075
388.06
1.502
591.689
207.547
812.549
576.682
26.8983
60.6609
537.572
-29.0966
446.812
68.4974
319.921
1035.34
81.8193
423.696
204.635
423.565
47.9336
177.919
1423.44
346.003
109.542
148.106
362.58
1.70661
451.267
102.905
38.2168
236.074
68.155
33.5054
531.706
681.924
1141.14
10.425
310.623
46.2733
290.953
551.54
292.999
83.1969
20.4464
165.389
39.5941
196.25
721.037
-6.57133
240.92
155.991
412.956
414.859
1686.37
104.576
160.08
21.6457
33.8593
177.492
15.487
147.412
-1.8421
144.461
122.176
177.244
232.267
237.16
665.659
132.373
105.793
392.139
125.617
55.8394
270.317
271.571
536.718
184.347
24.1351
229.982
65.3567
215.354
315.898
752.903
782.287
399.649
73.6535
-1.22963
909.66
998.709
405.27
200.764
14.4136
128.783
495.105
152.243
94.3473
141.739
206.782
466.076
321.537
17.4498
130.276
418.045
325.6
224.516
27.595
141.955
228.106
59.6982
655.385
230.817
875.394
224.061
3.04825
1173.83
458.861
272.628
29.6135
315.628
23.5198
2067.22
113.774
367.811
25.2226
345.303
139.915
13.1504
56.3794
55.4299
230.393
306.5
564.459
301.039
135.779
287.192
75.0176
417.749
550.593
45.4294
768.198
472.037
404.27
20.3791
310.931
21.6694
246.905
206.838
314.558
-14.1041
52.6
44.4331
156.042
85.1927
86.6817
895.164
335.49
500.533
35.9691
184.74
194.056
4.93699
-29.5255
1508.68
89.7877
16.484
457.724
1525.32
15.728
304.287
123.461
-8.02483
50.4359
-17.3383
59.3918
40.157
157.894
-10.5064
419.622
437.129
326.326
973.987
413.69
261.42
482.675
1227.86
178.48
26.9383
1008.89
265.427
86.7899
46.2853
116.119
529.452
488.615
44.5035
23.5394
-0.530085
0.661402
604.14
470.372
50.3145
554.352
26.3631
267.447
247.871
1055.57
63.0786
476.375
142.455
267.199
940.664
295.256
14.2936
290.845
177.351
175.134
540.191
46.9066
883.57
1763.33
59.5875
272.191
-11.413
23.2243
277.303
191.36
804.663
11.0166
57.9321
14.1731
344.356
1018.91
40.157
1291.7
-4.88417
394.025
277.6
218.739
620.977
66.2831
239.862
-8.48186
314.472
317.502
-23.3318
225.014
85.6625
41.7239
77.6964
193.503
570.951
9.4023
145.385
730.769
437.685
301.026
528.852
480.607
487.717
42.9361
177.654
635.76
37.3127
33.6748
483.715
1307.87
27.5824
130.949
153.509
152.854
820.369
214.939
707.325
2431.14
114.883
176.807
2663.79
24.1945
71.6858
116.431
14.4654
14.5141
570.378
859.013
41.2105
771.83
90.8436
27.7395
27.0215
385.215
677.398
855.049
27.4714
35.6392
206.509
414.195
791.938
256.63
979.29
670.217
-33.3681
27.4258
313.815
30.4446
537.912
949.163
998.71
271.357
17.3184
24.1943
-9.42868
54.5534
712.834
419.262
35.4433
790.278
124.49
36.0797
8.15767
386.748
7.47734
130.899
319.48
338.834
68.251
113.475
886.559
277.856
467.502
573.939
179.271
309.378
105.31
513.377
158.449
59.2712
346.017
139.527
36.0668
474.194
438.149
300.302
5.4536
555.459
910.738
28.3164
391.452
65.0638
507.636
194.739
345.883
65.1206
57.5177
12.046
47.4166
113.088
60.7081
102.905
371.536
598.066
43.7649
637.873
633.149
694.293
98.954
361.821
310.55
422.159
195.763
51.0745
49.9602
-14.9606
-35.4498
146.539
202.425
791.884
-38.9903
599.016
874.161
92.7145
189.113
-7.87886
111.022
104.779
154.409
528.692
201.214
20.387
183.495
349.631
226.29
283.456
165.483
124.333
100.064
59.8018
39.5941
548.522
42.6251
141.48
313.321
843.773
23.1902
-33.0892
449.085
345.463
-6.91343
111.878
130.382
77.4199
175.597
0.965305
228.764
1512
805.332
267.517
370.242
25.965
-0.538368
1072.63
308.936
45.8661
38.9839
295.013
218.423
155.003
513.989
100.185
179.271
22.5208
241.912
199.013
174.314
27.3189
228.519
295.256
244.804
-7.13117
222.329
33.7882
43.9888
76.4541
616.399
195.638
54.2896
627.584
82.2233
312.805
274.668
702.196
274.415
384.656
41.7944
289.251
800.888
351.141
80.2996
167.68
146.303
40.685
603.944
99.8002
190.515
412.656
91.8552
570.798
385.94
42.2571
182.96
62.69
547.687
266.172
229.521
80.4174
617.02
44.809
64.4537
663.625
43.7921
1658.32
652.011
876.244
228.164
659.093
19.2131
133.624
56.96
1386.64
21.086
1087.2
2002.8
-28.9452
161.521
131.628
259.323
-1.23006
392.863
1505.51
381.507
0.58319
73.0156
318.026
997.969
308.733
16.4945
50.1256
190.331
42.3082
96.9214
102.802
293.69
-27.0639
53.648
128.159
286.343
152.525
76.3649
-1.21266
634.125
354.18
325.802
263.258
305.101
233.169
23.5198
573.959
1606.55
384.216
86.5689
123.714
278.444
80.4677
6.64981
272.915
99.6906
975.36
15.4521
659.726
169.551
841.907
161.001
43.839
26.1786
524.944
508.561
138.453
383.948
42.9396
510.801
422.961
240.682
575.811
401.695
56.8834
100.016
370.78
364.457
280.738
117.223
388.058
583.309
1356.18
5.65416
20.7722
513.856
1396.06
201.553
27.4121
94.0684
5192.35
98.2972
748.212
105.003
148.936
29.6025
640.762
5.56385
37.6868
134.705
113.789
876.827
324.049
345.883
25.7652
188.702
355
619.007
1505.52
433.647
269.697
305.944
21.9099
216.865
33.2548
27.1619
42.2693
298.328
572.034
40.0568
122.998
724.024
1409.88
102.271
-6.91307
262.296
115.283
780.998
213.271
181.268
-8.70893
433.6
333.299
66.4808
64.2837
1225.49
491.099
604.512
830.604
329.393
91.7519
140.093
616.865
30.9541
-8.27586
55.6468
475.102
5.76714
168.757
78.9489
7.86136
151.114
341.926
1565.3
193.084
456.283
318.424
1499.7
1096.16
364.304
-2.86945
272.882
153.425
53.1831
417.388
52.2382
207.857
525.793
29.4068
-1.18331
474.12
398.891
355.087
615.725
187.533
422.994
-14.1328
28.5857
567.202
56.2539
95.7348
114.344
40.4374
286.615
435.811
14.3073
323.185
716.353
313.024
214.529
205.98
217.009
80.4162
28.8465
80.5265
87.8533
61.6086
136.643
840.984
754.67
328.763
379.034
49.2907
126.207
10.1084
578.918
176.633
169.961
96.9243
402.446
2.56482
395.409
29.6998
40.2439
144.429
171.034
17.7263
17.3413
419.151
16.8986
32.9411
42.9863
896.831
381.611
1046.09
324.268
1166.55
689.489
19.1925
269.697
517.078
252.18
447.43
364.865
66.3939
88.5535
141.12
667.906
106.653
116.663
779.85
44.3987
20.0876
53.8695
2.91394
287.084
341.523
-6.79486
8.14027
116.827
1155.12
316.698
157.136
118.955
652.96
524.865
106.277
191.649
73.9483
-1.39939
495.988
461.052
110.727
79.0726
371.091
499.584
-3.86531
460.174
482.824
30.8309
-1.41452
73.1436
19.6259
207.854
188.898
376.519
158.157
-11.3027
534.797
142.201
-0.528565
7.33234
143.484
138.209
12.5402
38.1427
10.0611
1381.17
89.6699
403.813
290.109
362.479
224.045
775.99
1028.32
41.7041
184.893
16.8986
146.335
225.25
138.707
488.339
492.033
4.92327
1953.97
549.947
320.925
263.255
-13.2859
157.039
-13.2871
858.264
286.938
313.658
-6.15076
173.105
119.921
181.499
68.3549
224.516
77.8677
126.892
813.839
58.9558
10.6048
-28.079
234.62
59.9961
96.6593
277.245
563.247
831.386
770.606
241.069
289.452
34.1927
211.824
306.358
1362.06
234.994
18.6823
292.56
249.939
102.846
-21.1433
205.912
421.501
-15.8119
231.912
278.658
17.6682
377.16
309.882
289.297
586.564
67.1811
30.7697
6.65322
216.847
1499.75
97.9261
299.211
204.305
412.452
127.798
111.598
336.633
-7.13117
19.5865
259.081
240.766
700.733
93.3207
52.3053
100.061
149.867
286.504
91.3007
-15.1565
-12.0638
-24.8346
1033.91
156.349
30.6295
212.508
716.365
177.457
95.0503
25.7585
379.486
954.561
285.549
1066.32
441.994
237.021
1017.25
51.0942
72.0742
21.0894
561.58
363.601
9.52777
148.077
141.637
44.8604
143.457
211.071
201.714
358.792
311.15
304.484
985.591
246.994
45.4294
146.119
20.8202
1474.66
185.004
264.008
164.754
83.5136
55.7502
434.205
461.822
1139.9
334.149
523.509
45.7156
625.77
154.145
387.353
649.774
53.8695
461.001
428.876
672.418
762.871
784.689
334.078
223.874
1254.98
910.954
155.909
15.0185
112.327
27.2645
-18.3756
15.8383
88.1361
55.2332
483.342
17.3184
48.5571
379.297
3.95357
1797.92
239.653
473.903
17.9213
940.309
371.63
10.1084
507.704
152.271
316.138
190.628
989.029
49.6507
437.697
631.912
528.93
113.145
49.3697
27.4206
626.573
238.589
47.5131
21.3055
149.906
373.828
1373.32
115.103
35.7334
488.587
751.995
299.211
170.697
217.753
464.794
252.207
35.4901
194.204
107.187
133.518
45.0326
90.8404
-20.7822
12.9499
73.8241
196.719
140.76
216.206
653.821
262.134
785.07
40.6511
428.089
37.9538
300.495
314.675
66.9393
759.658
77.7252
260.124
388.716
17.8976
448.028
89.4107
217.866
1046.96
153.705
-16.7092
290.842
290.506
-0.117179
98.479
1354.25
4.11323
231.699
697.612
143.314
42.9361
40.8469
384.015
85.0685
592.147
228.842
1136.37
91.6015
1171.06
62.8988
827.759
45.7792
560.818
103.639
6.26664
1042.72
102.905
358.418
135.171
308.694
1369.46
160.221
62.5056
461.711
9.3514
262.084
1072.85
760.499
8.28088
44.1345
865.945
394.883
900.046
506.858
599.733
245.66
995.491
189.307
44.8604
-25.2093
507.173
302.09
-0.68521
135.779
214.103
331.765
6.50746
320.083
247.829
69.1718
566.703
665.499
274.302
-0.227772
692.876
419.555
112.28
617.97
87.0086
433.382
540.392
17.5573
175.877
27.1254
134.561
25.1475
199.981
487.752
1003.49
276.722
-7.33882
22.8506
327.988
690.738
715.776
100.353
42.4046
26.602
1120.01
21.4605
215.977
20.6697
17.7519
316.55
374.431
375.265
533.94
0.735484
164.859
30.1905
1109.22
147.523
74.7987
321.52
584.13
171.342
384.749
131.829
568.58
878.769
236.604
25.658
398.698
12.1693
388.972
255.225
-1.43066
144.947
-4.43852
392.314
107.405
42.5371
171.612
67.3934
8.80542
536.948
3690.16
681.672
353.826
211.253
464.294
27.2875
16.0712
213.113
14.7206
337.639
95.7821
6.66931
861.472
224.188
246.225
25.0243
19.4314
1476.48
458.161
290.109
45.7622
503.281
200.651
1248.62
124.923
30.017
7.6537
198.677
239.088
1625.99
4.11323
585.554
12.1297
372.557
200.977
657.629
96.3129
299.792
294.064
79.7654
383.712
541.027
-4.8206
13.5909
86.772
602.313
332.181
455.637
18.1617
92.4906
1339.94
37.1961
17.7551
20.2432
1098.99
1.03102
273.74
301.18
350.945
662.02
1351.23
326.245
103.1
-0.792091
1253.63
31.0127
83.634
630.051
209.21
178.882
125.617
232.217
336.949
17.3184
513.326
369.927
359.762
384.389
51.2884
214.989
108.46
432.745
666.348
-0.471745
304.071
191.72
15.7306
447.733
375.284
75.2013
48.1468
565.441
1618.71
726.189
193.69
323.03
103.055
97.1662
61.4726
68.251
137.838
254.999
66.9219
597.188
670.948
196.934
650.663
192.237
-32.7056
42.4046
127.802
452.839
898.137
50.6548
460.031
140.388
76.4541
152.251
292.186
41.9649
9.31198
3.95357
360.509
125.335
44.449
938.672
63.5543
145.358
137.279
500.941
442.924
489.869
197.248
645.974
627.285
1099.24
2536.05
71.8585
141.19
963.853
267.425
46.0495
156.131
809.032
878.028
102.586
55.8499
36.9653
121.34
282.161
160.374
1206.37
10.9725
241.216
391.987
180.115
788.282
549.763
21.3055
33.7143
44.6923
30.8735
37.1098
581.745
1048.63
39.4815
359.276
124.183
525.598
245.977
149.286
380.467
43.4653
57.304
101.082
231.538
570.891
442.645
216.706
268.451
22.5438
111.455
61.4616
365.274
198.593
1032.38
243.1
228.4
960.577
466.064
8.29786
17.339
733.404
837.539
165.157
424.834
1305.7
357.468
302.65
85.3728
118.418
699.728
195.537
229.219
335.385
42.5386
252.09
0.661402
294.209
247.091
186.421
3.3766
478.671
65.7185
76.2922
412.789
81.4446
-22.4568
-24.2054
600.063
457.298
230.393
450.803
34.9083
457.637
456.587
85.1788
112.904
18.7956
456.283
219.098
1389.13
31.6905
463.1
219.038
53.8194
267.756
177.217
91.3575
357.368
156.02
255.438
714.664
511.452
974.986
82.6976
1875.36
198.124
664.815
328.887
49.7656
92.1809
547.671
883.387
99.9695
242.938
988.267
396.011
597.261
87.2789
911.379
129.238
210.861
271.368
265.601
18.2665
61.0207
117.794
51.9355
682.467
584.913
332.757
57.4975
257.921
353.047
70.8257
561.748
381.126
576.927
113.332
992.166
991.507
537.312
236.627
171.015
297.337
1.90603
597.985
105.31
248.459
314.726
782.513
615.059
192.001
332.169
258.676
857.333
36.0591
147.883
46.7933
54.5534
4.43676
159.068
46.3231
74.727
156.602
-7.96801
53.7696
98.253
246.068
30.6295
-16.1286
372.771
69.8117
109.387
-17.8522
55.8504
-10.2134
596.079
23.8184
143.289
379.036
662.78
243.786
264.605
378.587
40.4374
152.827
104.249
270.231
124.534
470.85
521.045
237.839
-39.738
613.271
275.319
23.2243
77.0421
945.218
352.097
-26.4009
38.536
293.65
519.918
369.663
300.416
139.325
489.869
421.497
455.869
382.548
33.1543
20.1363
208.946
696.318
-42.7519
-8.92693
39.9994
473.448
259.256
180.493
915.852
341.663
387.367
2.83937
424.2
6.31295
1544.21
1843.8
46.4801
180.941
589.786
-14.5179
552.21
290.512
528.848
253.025
141.637
8.52388
675.839
11.6095
569.031
-1.02827
507.927
2.75933
-3.91559
256.364
20.5564
988.321
130.957
364.914
548.866
99.1616
53.7696
53.2755
111.042
740.901
11.9824
127.908
1173.4
68.7615
646.026
436.179
503.175
988.673
1893.16
191.598
276.189
-55.578
835.143
92.4121
602.883
838.779
122.397
48.6527
288.041
653.561
-13.4905
1.35805
-23.3123
304.26
-13.3647
692.448
185.484
770.089
481.729
19.8039
512.013
739.814
374.736
83.8706
129.608
525.833
587.882
121.959
525.558
284.949
36.7961
411.266
88.5406
838.593
-4.85262
589.011
81.3533
636.981
14.2609
395.18
116.901
22.8973
161.871
47.6248
500.841
279.595
-7.6317
111.979
430.836
116.961
81.9931
597.129
630.044
98.7984
610.467
109.621
255.913
26.8983
51.2905
550.956
1335.22
158.206
41.3556
231.84
354.693
709.257
-18.266
51.8342
183.69
112.601
69.3664
14.2004
633.317
1219.17
248.552
-22.1237
585.897
336.304
301.78
684.919
100.817
965.596
219.097
28.8465
492.821
306.161
438.003
82.2233
26.073
76.0173
751.029
316.139
323.141
347.175
328.606
212.508
299.682
75.4339
1258.79
171.936
194.069
242.106
247.82
173.115
474.783
226.072
101.834
206.73
194.101
78.1459
117.157
178.164
233.742
794.13
334.662
21.9587
27.8391
8.83196
47.1586
148.256
61.2457
93.0034
153.285
218.117
385.586
291.97
319.893
205.526
1112.13
15.6539
32.5499
335.439
537.572
285.747
463.679
437.688
234.753
195.378
346.063
88.4429
359.847
68.5484
-32.7056
542.794
375.659
52.5288
505.009
59.8027
158.913
229.088
84.1644
572.326
144.245
144.509
645.367
44.7498
63.1897
1292.87
6684.63
541.133
942.077
371.867
34.2056
1749.07
39.9998
461.758
828.169
73.5599
476.251
284.279
38.8283
8.89194
546.278
69.7839
150.627
11.8884
44.2872
2.50864
21.1976
306.78
966.216
186.116
59.8971
601.01
829.303
253.127
260.008
511.248
78.1948
63.2441
634.485
450.855
141.899
27.8391
322.646
18.9454
379.608
115.594
426.074
730.867
395.143
1170.31
82.0874
278.146
-12.0874
7.62242
396.758
105.442
377.162
-20.5828
551.133
474.501
164.944
610.153
63.6011
38.5089
870.742
332.075
1.18886
707.369
15.4521
237.018
1995.5
6.35768
237.948
110.775
81.2735
537.621
1189.87
499.904
2327.01
480.563
186.005
720.206
54.9924
56.96
378.393
96.0486
300.089
346.123
64.6432
75.3143
399.82
96.7611
30.6196
545.936
100.633
497.211
237.933
852.135
317.682
1037.74
884.187
482.993
315.894
332.788
286.202
436.964
-22.2841
195.95
338.607
-17.5665
182.507
408.158
895.332
302.709
233.874
-11.8164
239.259
8.30464
146.979
78.6772
1210.49
1210.31
223.6
461.215
149.082
823.056
72.9357
4.41186
186.766
308.542
61.3658
476.359
857.11
61.8253
560.061
203.288
267.62
718.552
-57.065
129.437
68.796
763.239
75.8224
86.6817
1485.49
34.095
155.573
102.282
665.176
716.921
172.779
10.5592
-16.0208
200.58
-19.7295
87.6985
731.338
580.792
32.0646
62.5328
931.247
150.98
-26.7087
-10.4428
-37.0089
885.297
-15.1609
1025.59
118.305
451.071
878.459
598.867
305.824
172.857
103.775
56.866
18.0503
302.359
1417.38
616.001
-18.1575
225.853
1675.54
202.027
691.014
18.2665
270.916
89.4251
153.402
374.275
32.9062
40.631
152.974
37.0925
371.791
644.207
192.139
678.027
6.2836
742.821
81.4733
2476.43
-10.2134
91.2847
197.271
244.488
137.281
126.797
1757.91
146.335
980.163
-6.41429
813.228
205.301
31.1602
691.896
-17.5518
-21.643
515.828
73.1436
117.077
129.143
18.3581
-3.29633
434.615
41.9649
48.6674
412.5
165.606
35.3795
160.934
587.637
284.386
58.8977
1417.27
429.899
31.6908
1422.89
412.533
1041.4
291.827
59.4917
619.367
553.889
326.439
427.988
178.68
1050.66
13.753
259.204
325.285
189.864
179.837
518.551
357.038
243.757
271.252
1290.86
20.1406
295.279
128.515
156.891
299.579
59.4317
131.492
49.7728
115.594
197.951
384.906
102.685
789.707
126.965
685.643
259.605
305.088
29.413
1800.36
2.68244
377.378
91.544
377.576
348.205
15.7771
10.4014
344.954
715.349
463.389
199.511
731.36
12.4789
264.401
30.3469
859.404
99.2083
10.3979
2024.36
181.099
115.164
746.338
43.9888
97.284
107.274
562.051
15.728
46.7933
77.0421
251.813
1600.22
203.745
222.778
129.147
469.571
254.401
271.161
394.355
169.138
289.171
1243.15
66.3303
-4.32706
83.8059
303.12
310.261
37.9247
716.528
21.6866
798.279
224.323
479.476
141.443
497.412
698.184
493.006
454.854
112.938
184.133
445.388
-7.13445
620.342
4.83011
202.282
38.6565
39.8149
142.484
633.052
320.917
498.333
621.051
118.008
22.6942
191.843
1767.02
552.321
-2.1097
14.8286
205.328
53.8762
413.59
150.727
-7.02383
420.356
2.5185
426.151
151.631
178.508
849.191
303.02
278.757
39.707
225.331
66.2363
1011.31
24.9974
26.8198
-0.56639
1337.28
134.86
143.738
662.511
336.844
80.0688
1168.62
303.069
374.541
1088.29
41.5364
-9.16559
-2.70102
527.888
-8.19615
139.404
537.468
71.94
806.51
231.201
14.0069
190.783
49.5103
2204.93
358.073
465.628
796.953
1013.23
502.282
742.288
-13.0925
688.864
142.312
57.2496
51.7749
102.388
615.153
174.343
15.8778
170.992
210.631
-11.3027
1377.64
222.485
1305.99
540.786
138.209
14.4142
-27.6386
45.5425
354.843
141.026
386.296
190.628
985.28
222.065
714.371
272.183
568.543
174.923
160.367
102.509
57.1873
253.127
456.785
40.406
62.9229
51.9438
97.1796
222.475
105.255
-27.9063
353.372
16.2681
145.477
347.428
546.755
154.658
1247.74
236.941
150.587
935.14
391.395
-23.4744
619.944
315.628
46.0086
1213.38
-33.7012
661.703
422.027
264.269
119.148
429.044
47.8793
4.11323
576.527
162.015
344.883
16.484
562.051
482.37
61.7858
676.743
569.488
387.403
93.4677
482.69
3.27639
156.843
2.67567
712.618
517.807
386.702
101.938
269.697
283.455
496.866
-0.578928
53.8695
580.011
252.165
142.872
115.019
291.124
-0.690383
152.461
36.298
413.797
16.0235
16.9928
50.0553
699.521
280.096
64.1929
86.5689
238.032
146.06
47.8793
31.1602
-16.5015
357.261
43.5631
294.061
378.179
2467.98
71.1562
20.8202
1329.4
9.14256
164.389
29.7494
833.795
17.9213
281.912
-14.5201
497.192
321.11
1466.26
213.475
159.767
168.905
33.1543
261.842
45.9025
-8.33046
513.846
347.404
-12.4745
102.383
-14.358
0.582839
14.1903
411.004
440.333
68.7755
60.9354
423.667
306.859
18.3686
288.09
604.849
66.6429
77.9154
8.84025
1257.23
10.706
234.463
1438.68
160.47
210.618
158.907
141.28
72.6168
839.316
66.5767
220.755
582.263
17.528
25.0536
942.636
31.5739
6.51067
27.7395
64.5029
422.696
463.389
32.7188
15.0245
590.488
26.5987
378.444
59.2712
227.127
122.66
667.223
252.01
188.898
300.302
540.467
106.763
42.8679
735.689
687.311
53.7696
266.919
684.507
321.11
38.2194
17.3379
440.644
831.506
735.981
814.74
212.121
161.613
285.519
306.164
1000.73
344.457
43.8881
681.317
247.503
159.79
-23.5031
-12.6438
93.0637
264.275
45.135
56.5838
296.128
304.681
9.25315
64.7459
66.7674
288.971
576.527
308.193
43.1585
-14.1073
1255.46
75.4144
968.724
43.839
646.494
1186.49
422.354
112.216
181.256
807.487
638.893
19.7953
126.858
2.67567
4.22057
10.0148
294.966
60.4414
67.7051
316.19
65.1139
79.6357
1372.86
1327.19
152.243
785.935
831.395
369.826
450.359
8.80394
109.768
404.233
85.2983
69.4686
211.282
175.79
68.8244
357.473
465.819
-7.76815
48.1874
97.7584
526.817
398.349
1914.11
269.58
278.25
386.842
92.8603
921.496
277.856
127.911
4.98259
18.7726
303.756
191.517
254.899
147.259
362.722
-48.3606
381.624
581.015
705.534
532.067
211.387
217.843
127.642
265.89
623.535
515.133
393.39
626.993
593.607
295.524
255.345
720.206
75.6071
351.188
811.302
249.722
48.9644
228.057
65.0652
130.706
447.068
210.247
62.2876
-4.97819
263.553
529.121
195.486
720.949
321.537
763.328
820.768
110.005
1350.29
609.2
130.697
1002.25
243.113
61.37
347.753
222.484
1185.07
403.615
16.8477
359.535
315.732
37.1098
728.169
280.565
210.37
1050.71
294.26
236.29
257.109
174.314
110.453
263.397
226.063
537.912
690.542
145.795
-7.04447
424.274
550.917
331.915
36.2959
507.644
870.912
436.422
282.82
299.031
108.224
216.319
1087.52
2.6121
185.364
309.692
262.608
792.151
193.69
-25.5462
1864.68
269.494
270.65
382.436
510.24
-17.8809
513.969
627.173
-28.079
476.375
35.6333
870.594
271.041
139.046
484.698
685.963
587.468
497.079
-9.53893
696.014
-30.0434
47.0571
929.309
65.0638
979.901
183.495
34.7878
634.837
405.6
62.3166
298.541
754.019
77.5747
329.667
991.852
225.127
376.108
703.7
36.6471
213.995
691.974
429.863
188.051
494.063
24.9974
238.589
80.0185
490.203
727.721
395.355
274.923
44.0688
53.8603
27.7389
121.019
252.469
729.319
69.5452
467.69
546.629
495.476
550.587
49.4512
655.451
224.622
490.116
220.568
110.551
151.514
-8.48186
239.509
445.185
136.933
229.966
88.5755
1005.36
44.338
187.439
45.3394
327.988
806.93
14.8753
16.0201
552.151
182.244
37.5363
25.2481
149.543
602.027
18.5721
540.467
11.186
502.455
482.324
129.147
76.0173
1511.9
132.48
23.0537
79.3552
562.958
129.142
165.389
116.431
512.915
501.723
319.987
415.094
100.365
593.093
955.402
368.102
300.882
9.49649
66.9219
439.391
761.346
183.69
41.3869
114.68
116.218
-34.5253
56.1048
64.7459
327.263
202.764
43.9493
783.819
140.61
27.1222
625.555
375.265
1132.67
266.059
2.0795
720.33
1294.74
41.0655
285.913
786.636
233.186
523.337
234.09
1136.16
331.948
355.494
218.739
87.6027
135.284
19.1841
517.886
458.456
90.5897
29.4187
870.639
2.45726
31.2942
276.453
200.653
-6.1098
211.253
46.3775
1687.71
92.9079
280.838
481.097
335.663
842.503
336.733
-17.5665
1001.47
106.35
174.979
181.765
252.714
165.806
250.035
631.016
120.435
452.884
146.203
627.02
723.272
70.3681
85.5081
722.704
1153.44
211.602
466.26
645.131
-9.53893
659.613
11.4498
609.76
514.84
235.897
101.036
375.868
155.076
526.034
708.962
51.2442
196.609
86.6783
731.124
243.05
33.2061
394.479
104.114
62.1958
607.899
-4.97819
649.611
69.975
930.844
161.753
1619.12
18.1758
57.1873
250.637
490.633
216.918
861.247
181.254
629.414
584.17
275.795
313.174
254.046
364.743
223.737
350.062
300.576
456.888
447.33
147.43
401.712
47.5424
59.9512
726.852
443.168
428.072
826.589
68.796
345.323
1112.18
167.267
348.608
704.806
47.2135
905.2
-32.6512
363.452
647.58
558.837
262.829
95.6323
120.825
648.044
34.185
63.5496
113.179
18.9461
88.7697
766.265
968.364
468.353
216.572
57.6243
48.1474
22.9612
870.228
350.165
374.442
280.02
171.571
43.2297
1001.25
4.60785
351.685
-1.8421
-11.087
2059.96
635.334
136.015
11.1272
1391.58
564.459
286.047
70.1862
45.4371
318.424
513.946
440.237
502.985
506.203
71.9031
612.592
19.7953
752.796
38.2829
223.486
159.767
47.0903
231.805
104.469
68.3913
51.6397
131.536
-4.97819
33.0428
210.53
32.442
2053.17
737.091
580.396
12.2097
80.713
507.384
582.319
220.666
273.084
397.03
44.4392
517.549
90.1599
383.585
18.0408
1194.5
40.8406
254.607
396.412
35.2227
368.125
-1.71849
39.5157
11.0919
77.3294
611.531
106.841
295.259
538.518
-25.5462
155.529
595.668
499.39
1661.93
-12.3338
437.688
181.911
360.315
122.289
23.7233
391.837
306.555
294.111
50.9649
7.95581
86.262
2.75933
346.535
207.639
223.466
-18.799
-33.5278
32.5478
1579.6
89.1358
183.187
10.6661
86.772
572.235
-14.2545
47.2098
1409.29
2430.17
398.883
55.8678
646.923
686.043
293.875
53.3379
163.072
801.291
718.217
418.482
56.643
79.1737
627.926
564.236
425.82
68.1315
1228.76
122.956
273.724
648.664
209.681
497.176
1188.88
766.021
10.9788
229.62
266.779
46.5664
12.1329
12.7469
-8.58571
-27.08
61.9703
582.29
885.054
-2.88842
-7.02159
531.595
745.91
230.872
-22.4628
35.4901
179.211
853.889
79.5566
5.67718
683.045
9.20288
468.968
335.289
480.496
54.2896
41.4349
221.828
18.5129
274.959
102.838
273.45
336.512
118.539
38.0463
43.748
274.352
217.223
431.506
425.652
46.3245
332.635
171.58
804.557
39.2824
400.141
322.468
473.623
132.263
46.3216
348.781
996.405
360.482
240.571
449.757
22.2035
16.4951
426.198
162.201
33.8593
1641.14
19.6004
37.956
788.342
97.4834
33.7592
101.082
124.716
433.274
123.003
285.318
220.151
11.0769
266.569
231.246
134.874
90.6438
629.458
374.285
349.979
550.397
66.3939
58.5685
210.46
69.9849
58.8341
61.6758
99.7968
806.087
462.315
451.123
92.4906
91.8103
673.574
93.1588
242.614
504.598
211.13
669.074
157.448
35.4901
162.345
71.5796
158.913
43.5553
20.5564
358.152
1005.19
569.188
245.267
-30.149
183.08
53.2755
47.3241
607.842
2.34534
843.568
42.5246
-13.6456
644.2
79.6357
232.828
257.448
-19.9707
18.0503
107.456
1111.9
6.92987
417.115
234.185
39.4836
201.912
457.934
285.549
356.054
1309.69
83.3474
464.397
428.072
250.282
273.74
134.388
684.529
141.415
62.3189
98.6859
120.098
160.378
11.1272
902.601
5.98729
-8.18147
458.118
817.552
217.447
15.8778
9.20288
458.764
364.021
153.615
501.064
237.779
54.1123
196.613
34.7878
20.0364
199.453
17.4315
2436.93
38.2194
21.086
217.63
415.564
244.554
266.561
429.863
219.9
32.442
602.647
425.34
496.063
520.082
543.107
1210.13
535.509
38.5319
196.247
177.498
41.5364
256.952
722.563
51.774
694.127
102.685
25.0883
290.008
455.132
5.2376
-32.4311
122.623
251.927
324.18
11.4
123.849
-23.6721
323.842
851.611
278.393
579.581
21.4744
772.59
35.7647
65.9541
-29.62
1704.37
419.846
-6.611
52.0913
5.4536
8.23175
3399.76
230.282
282.455
61.6086
76.6728
134.461
173.71
160.097
62.4091
789.626
178.774
1169.89
639.295
447.375
17.7915
70.3803
26.6803
-34.9632
23.1234
191.738
353.632
327.159
219.193
2673.73
62.8095
363.697
925.417
125.046
554.249
124.739
27.3156
575.543
94.7504
184.833
729.734
861.682
116.918
10.7726
599.436
205.258
59.5855
254.252
40.1638
561.007
11.9351
208.002
48.4405
118.955
20.2432
386.184
686.403
8.35598
291.715
554.756
206.305
84.6948
46.8777
384.066
203.427
344.129
178.922
80.4174
46.4691
1338.82
58.3015
771.88
1033.67
632.963
237.428
22.9612
135.498
680.93
139.419
14.8242
101.671
29.4061
295.575
302.65
122.854
19.0923
300.552
502.884
632.143
36.6791
206.074
621.281
2.00226
327.446
68.517
68.5451
121.276
88.2858
306.748
417.217
248.1
539.342
263.095
68.8686
1178.52
652.866
37.4624
441.994
133.947
273.242
12.029
115.349
571.716
926.283
338.192
335.932
194.263
73.1205
221.297
341.442
1034.51
31.067
80.4677
424.567
229.001
624.91
142.889
31.9141
248.262
725.096
1115.01
49.4143
16.6388
492.351
352.089
71.0506
242.809
10.1719
71.687
169.231
510.39
175.026
206.619
710.51
668.463
61.3171
134.454
293.394
420.234
516.07
478.47
47.9235
51.4638
63.7465
377.753
275.937
62.4091
304.062
103.215
51.0067
81.25
827.707
991.491
90.2937
252.723
268.91
43.669
162.891
63.8122
56.6145
-37.5586
8.90797
253.296
10.3393
195.985
180.938
-1.50897
75.0176
439.417
172.247
756.74
281.562
554.555
71.42
26.9256
52.2461
334.929
265.953
29.5133
244.924
368.119
558.944
53.1183
49.4637
397.541
310.516
108.169
291.876
208.946
673.451
2453.13
356.961
107.606
72.2455
39.4815
163.518
286.092
196.934
526.974
54.3739
720.723
105.975
21.7899
631.925
48.0405
1085.93
7.95581
783.415
274.499
146.629
226.593
215.459
4.43676
528.251
27.2916
842.858
228.058
510.218
47.4166
39.9998
637.014
615.165
58.3347
83.7541
475.486
227.687
30.3367
139.382
28.755
33.0428
8.13084
1104.41
134.131
311.678
765.928
154.639
37.6095
50.1122
278.864
226.246
1061.77
44.7057
37.6861
216.793
27.4111
720.364
1382.59
168.4
366.427
1740.62
-30.5571
75.624
85.0237
28.0921
876.778
100.214
160.327
476.139
260.99
557.457
820.873
753.532
135.96
997.368
115.507
27.0827
97.911
372.994
-17.034
655.541
7.94806
31.6905
219.207
108.901
136.579
82.2233
23.5434
40.7577
328.763
126.127
922.685
100.064
608.903
180.382
48.9644
769.662
29.4579
318.113
40.2803
137.847
58.4477
-10.543
817.737
48.0353
8.13084
412.877
224.322
276.56
262.952
76.7637
35.0423
132.15
596.081
780.998
389.434
38.8394
136.333
778.788
254.343
175.89
248.712
509.951
158.469
51.8753
241.055
386.78
55.8332
45.703
275.016
63.4527
846.188
-4.13273
243.057
48.1043
88.8895
1239.42
236.113
110.198
671.947
30.1112
191.649
156.407
525.213
1226.87
174.32
11.4018
62.206
173.496
1307.4
840.77
274.459
817.148
1026
16.6991
386.509
108.527
442.221
32.5478
573.236
21.9602
938.672
252.835
319.646
14.5208
38.7771
23.2268
744.243
938.328
128.783
1253.27
448.827
392.72
630.038
418.618
617.212
187.653
790.502
84.4678
232.03
160.16
352.697
510.195
-5.05723
39.7764
184.121
43.2171
144.71
645.077
565.338
109.743
214.919
77.5595
256.358
146.903
112.178
415.153
290.096
1176.34
49.3871
176.853
1199.12
585.597
345.613
232.51
214.973
240.74
121.175
200.557
819.124
255.235
281.136
40.4374
933.168
199.826
106.137
459.992
10.8618
135.385
12.9499
1002.83
752.846
522.629
702.611
1324.15
48.254
56.7869
-8.72589
11.9058
601.29
21.5032
58.8807
435.814
864.071
747.208
67.9608
180.77
853.935
88.1131
52.8357
580.987
342.162
234.141
-8.18147
28.5705
444.209
706.355
1766.86
249.703
-1.18544
522.637
8.84177
1439.05
209.731
908.103
-11.7161
739.678
-19.8131
690.129
139.246
39.9998
165.656
284.69
275.959
229.561
31.0249
330.187
202.843
-27.4096
107.466
231.145
187.989
199.723
-12.5353
26.1639
85.6421
78.3387
179.087
47.9304
69.0686
-6.16057
230.817
505.171
737.784
760.171
156.273
680.02
182.475
176.143
19.6291
443.782
250.035
248.706
1060.08
579.118
549.259
58.122
761.953
376.57
364.744
-9.00524
784.548
701.36
80.6398
77.722
179.528
-3.91673
454.259
37.423
386.263
1038.92
545.125
254.637
945.584
74.4909
409.842
546.155
249.723
34.2981
504.768
808.194
517.481
1202.2
4.788
390.157
73.532
223.715
38.1253
555.907
134.366
308.419
214.953
424.504
131.313
96.9638
172.042
194.387
269.391
336.508
201.861
163.351
434.988
244.904
279.961
-21.0865
78.4452
25.8523
14.4205
107.513
2018.08
27.7395
319.622
336.787
257.241
111.804
59.9961
108.579
433.937
261.67
869.932
501.565
87.0528
300.31
382.364
143.314
162.876
127.054
519.568
111.259
76.3081
1144.89
21.6694
211.298
74.3843
39.8278
446.593
502.988
652.007
1586.76
1195.13
338.728
14.0434
184.698
39.707
263.013
25.5465
589.091
81.1677
460.454
175.36
224.323
761.836
713.532
12.7464
-4.26414
437.708
128.515
113.788
576.94
367.624
529.534
362.418
472.926
701.591
144.284
355.787
203.288
246.287
600.561
334.058
386.084
390.888
172.297
229.664
998.178
245.868
831.057
815.678
48.7807
7.32881
221.592
185.364
90.6907
30.6737
442.052
850.59
192.209
391.208
93.125
13.9201
73.561
321.03
124.426
367.149
154.145
160.691
823.755
815.662
94.4047
73.6714
145.611
409.618
315.426
623.991
151.234
372.452
127.064
44.4616
240.959
5.09211
398.904
205.609
86.514
-3.08673
11.9351
-0.0189269
-15.9781
727.922
484.839
43.598
4.60785
15.4672
72.449
470.548
390.168
32.9411
337.215
437.685
197.236
1584.47
119.558
412.746
665.125
386.793
436.599
78.9162
26.9256
235.905
-8.02483
352.089
346.538
51.6544
201.327
26.8019
46.6833
109.167
90.1939
219.927
521.681
54.329
819.855
432.538
873.441
156.407
1025.59
48.0861
204.431
415.251
468.399
80.6398
57.1072
114.151
307.799
666.999
296.044
35.8127
997.692
931.183
250.596
21.9105
115.12
364.041
98.0164
238.651
757.861
7.32791
57.5171
1468.79
336.498
210.247
279.679
4.44954
384.828
344.138
987.066
775.061
845.131
702.21
26.3651
213.271
16.3506
125.032
1042.64
47.5424
31.4876
61.0011
465.628
31.2195
1177.28
23.5164
254.174
95.9425
272.928
459.992
1219.03
44.8101
711.763
-8.91853
646.384
168.137
864.999
181.313
166.214
154.475
868.165
23.2268
-5.79055
945.001
143.724
128.783
253.924
7.93967
797.122
62.4788
57.5297
1164.87
40.0168
120.631
329.817
1021.08
380.064
1044.64
209.052
37.6075
22.9832
25.2226
43.5782
156.782
521.022
508.029
198.677
-21.4068
1260.4
200.89
145.492
380.895
153.728
117.899
519.568
11.9799
44.9192
111.259
320.238
20.3791
1467.23
169.721
273.142
12.5402
42.0311
264.716
53.0388
47.5897
334.931
49.6507
150.965
-10.8928
748.196
307.991
815.853
51.1826
1026.42
262.296
2551.27
161.151
162.758
747.381
246.287
178.162
115.648
171.015
207.382
174.32
91.0371
486.558
521.355
554.038
75.8084
339.665
57.9286
1452.02
800.678
327.793
14.9342
67.2386
138.152
85.9714
46.0322
76.365
216.813
2.3465
1.70572
221.378
186.828
728.485
1440.68
89.121
122.166
227.205
26.9383
45.6216
87.3907
643.466
19.4314
215.232
-10.3559
65.2208
32.6437
669.516
95.6093
88.4429
74.8455
-30.8315
486.558
249.616
29.2998
26.6965
13.1734
876.074
20.2321
56.6738
558.303
128.172
341.022
482.324
138.445
104.784
2015.68
90.4276
1121.34
109.434
71.6858
657.218
409.893
145.699
29.0359
152.839
9.72198
15.4359
954.601
188.051
214.827
105.582
16.3002
377.759
294.812
151.726
21.9239
729.977
63.8464
702.287
1064.1
186.891
81.2462
146.868
308.378
800.352
43.598
394.414
154.148
108.853
118.428
494.779
344.036
760.754
475.166
109.871
152.164
72.4034
167.251
928.548
1257.33
1.49147
34.185
177.868
85.0685
326.029
493.085
353.013
112.216
146.013
1296.38
769.663
2732.86
109.261
375.458
21.3528
337.164
244.804
236.49
45.3875
84.3209
138.784
1030.24
-11.5374
286.979
53.1353
195.594
339.187
955.488
578.101
625.567
72.2455
4.24257
124.548
251.6
19.9751
414.326
-32.6512
174.171
498.74
335.71
113.841
44.0955
342.902
262.924
735.086
58.8315
792.672
1576.3
336.146
138.453
31.6235
82.295
988.688
20.143
12.046
131.657
384.922
657.629
224.309
1017.09
501.771
902.351
1211.69
92.1809
212.213
94.4047
381.079
-8.73576
24.9457
344.262
317.789
161.753
63.8464
119.453
27.6369
1342.88
27.3156
40.0461
900.44
275.116
218.176
377.718
90.0813
239.336
19.2153
48.0861
215.55
-0.117179
105.975
805.149
302.914
55.1937
247.432
450.661
921.872
148.787
101.405
347.391
983.356
276.783
4.22057
38.0463
8.23429
114.15
97.6901
516.663
140.028
141.48
679.452
466.994
462.204
122.397
454.832
117.993
38.7905
480.726
318.719
63.2441
27.2875
165.997
415.513
218.727
601.882
315.505
411.111
58.0771
308.936
570.605
61.4726
175.073
116.318
831.541
500.85
27.4714
478.044
16.8926
212.851
241.637
-25.2093
64.0833
-30.6703
96.4232
46.9066
51.485
104.78
87.6985
135.385
16.698
-26.2953
129.516
502.938
72.8608
372.704
1219.85
79.7654
66.9946
214.939
707.325
431.508
187.972
366.087
34.4712
803.806
59.3912
1016.39
222.323
-11.8108
426.485
680.213
511.055
38.4466
310.607
67.0943
66.2537
457.963
100.214
130.813
55.1325
240.911
605.45
77.3311
840.056
1611.85
450.138
177.244
863.098
1432.96
403.289
111.759
544.325
19.2002
121.869
272.625
43.5553
1642.42
43.0452
526.084
-5.78613
108.118
770.806
54.9924
292.186
1447.25
59.021
384.535
206.591
244.29
664.308
130.813
296.887
700.058
237.462
45.472
15.8522
2.34874
413.529
648.459
214.005
41.2555
113.526
68.6415
-3.38304
774.449
406.727
593.09
578.919
1217.76
91.6606
1300.81
339.895
10.7158
799.991
129.147
745.407
1757.3
255.675
266.59
235.964
78.9495
-9.94926
617.493
864.984
275.839
15.4359
1786.69
336.102
108.005
933.946
347.393
58.0771
451.365
10.2588
674.292
304.383
613.851
534.969
26.7116
559.706
124.05
729.038
119.148
520.873
53.5015
420.156
-17.5518
1215.24
101.255
469.402
52.3064
295.72
244.08
279.971
792.672
-4.93357
29.7573
462.366
368.955
267.52
-6.69466
1747.1
1079.93
117.487
98.8471
29.0359
299.016
532.879
276.122
231.818
86.7902
415.478
195.868
594.207
1525
59.4541
123.214
278.412
430.24
26.8983
144.994
104.929
19.6291
95.2058
561.377
54.4741
120.435
527.472
140.587
406.83
56.248
52.3567
439.559
876.364
521.355
70.5293
581.806
875.648
328.847
27.9435
142.046
-1.42227
39.1868
776.552
166.564
372.411
42.8679
29.1656
210.697
45.45
508.437
1119.51
42.8183
479.389
52.6
40.685
407.532
518.477
517.274
178.398
382.335
267.199
442.162
128.464
218.567
21.8036
913.13
597.882
196.609
61.4616
-16.6612
1279.46
752.903
118.539
137.451
2.6121
1.70572
176.633
24.6016
6.91734
128.783
146.621
-3.11356
362.278
31.0569
-29.4019
218.701
120.906
153.802
171.926
582.305
39.0835
389.267
45.2845
-6.83486
1597.4
136.435
120.725
451.776
91.2847
396.288
240.355
163.076
30.3469
436.683
471.473
172.297
683.188
51.7749
47.2167
10.5592
141.401
60.4297
374.646
648.044
963.101
272.475
95.7828
25.0515
497.973
72.8529
-13.2824
46.0322
7.9687
512.185
491.65
14.8242
62.3155
135.171
523.789
782.525
111.013
-21.7874
517.886
143.613
907.683
257.33
68.1571
1383.95
67.0948
175.073
-11.1182
263.699
164.95
640.139
787.473
302.57
32.3187
193.914
667
20.2321
95.4088
17.6021
607.139
762.95
336.803
1633.95
104.784
576.393
795.295
232.099
645.567
715.05
541.731
363.024
62.3386
503.109
171.015
59.3305
-11.2124
32.0166
392.042
411.502
31.7419
879.965
237.321
52.9334
463.78
341.532
934.99
296.044
35.3795
288.078
86.0431
285.913
-10.4428
45.5425
458.01
609.543
222.435
123.161
153.195
311.447
289.308
186.177
27.4206
645.751
264.827
89.0464
364.955
269.335
33.4613
163.351
291.142
156.238
538.745
30.4795
51.4595
59.3305
140.587
-27.9536
661.907
491.031
156.629
376.57
711.117
43.5631
127.888
262.201
232.326
110.775
592.893
502.022
108.167
89.7195
24.9278
2337.6
11.076
127.908
88.3198
130.35
682.512
731.329
32.5031
544.663
1179.42
1496.09
250.558
407.744
137.39
13.7799
251.816
26.218
52.1886
61.4726
90.7398
117.223
213.77
992.711
24.8573
909.782
21.8492
549.133
-3.59069
92.1911
606.405
236.015
2.90168
81.76
169.512
658.257
985.591
862.522
54.1793
750.362
33.6748
127.642
19.4293
175.934
454.87
230.275
445.208
-26.7087
297.398
43.9051
573.937
15.5575
25.0073
2092.2
203.694
42.6251
357.112
-44.6259
221.583
572.234
958.831
56.8048
218.699
143.501
140.482
70.6496
14.0838
43.2317
523.555
113.332
477.515
103.858
421.12
118.926
-3.27346
600.936
9.4023
47.2135
59.9961
282.192
201.553
1163.11
425.873
15.0475
356.958
652.008
-0.382592
1371.65
6.35768
-7.66019
205.676
587.878
26.7094
146.742
694.049
1123.04
85.6281
51.9467
460.542
238.931
111.61
-8.92693
66.2363
43.7381
958.231
327.159
1020.08
1043.78
57.5311
325.179
415.671
1224.43
186.223
41.2105
503.839
712.93
740.382
179.366
103.568
31.2195
9.4023
62.0016
127.798
39.3814
70.4224
79.8996
573.519
15.8778
350.283
187.024
230.716
675.352
286.496
50.4359
417.097
254.401
369.993
472.737
502.815
757.767
161.001
47.0903
18.1617
703.436
121.443
68.251
6.65322
85.6625
594.573
270.725
624.09
276.57
246.53
310.396
210.26
630.146
586.638
370.076
200.358
245.954
31.6905
60.7056
1150.62
389.277
252.763
767.548
1007.18
36.0797
25.0073
23.2268
35.4389
79.1821
1066.58
29.4061
795.951
276.883
501.301
10.4102
47.2033
525.182
13.7625
846.388
71.7973
193.612
119.424
145.354
396.089
401.741
505.979
505.012
747.381
540.516
24.489
22.9832
336.318
221.614
294.386
610.972
244.656
540.096
133.904
370.076
610.778
312.586
399.007
174.23
755.454
493.568
839.053
269.63
305.309
51.1647
49.4637
365.914
538.096
132.48
470.742
508.315
356.717
207.331
401.685
412.877
48.1593
28.6942
492.806
21.9239
1080.43
225.016
485.011
100.725
668.218
409.625
537.585
26.5439
789.705
47.5771
50.128
556.332
44.0879
367.978
1052.04
97.1662
141.885
1073.2
337.364
97.6089
288.968
1032.7
517.48
-8.0682
147.574
557.59
309.775
17.6021
674.605
75.1681
36.2959
940.553
72.56
503.96
996.425
30.7867
665.858
320.297
704.888
394.95
231.55
663.863
577.914
81.1677
293.016
236.823
432.89
37.1961
115.207
346.331
696.063
148.546
-5.14753
-18.5832
249.277
-7.13117
398.491
171.386
553.735
535.815
192.646
500.207
3.95357
538.546
307.183
658.852
554.252
443.081
680.93
304.337
50.8385
505.419
488.604
514.89
145.228
1074.88
114.67
-18.2973
-23.6615
6.80588
482.27
91.027
727.065
74.3977
791.821
684.696
441.096
58.0771
28.9995
153.302
555.755
155.674
408.002
116.687
354.673
162.404
1182.69
613.181
57.304
335.341
63.0193
136.122
72.0603
214.103
206.202
112.061
318.423
388.667
230.452
307.183
687.204
57.0236
17.339
675.229
456.043
59.8018
751.972
290.719
25.658
499.849
179.076
273.965
382.953
57.4057
29.4187
176.745
18.1758
172.542
319.978
48.2097
198.177
1311.02
932.49
381.779
240.571
678.393
696.867
576.227
499.286
61.9703
1654.26
1392.91
398.536
-20.5828
39.5128
7.85808
438.557
114.201
29.1386
561.521
363.934
490.32
810.442
240.34
33.7882
857.333
125.395
404.416
112.896
285.594
371.754
522.336
72.8529
990.562
29.5133
60.7717
247.942
122.459
367.149
122.053
619.789
179.432
36.5322
580.126
984.236
598.271
441.107
566.612
152.983
285.493
36.1901
278.669
582.032
278.053
250.84
478.775
42.732
313.754
333.71
361.15
225.382
-12.2587
218.626
247.534
228.662
473.292
256.048
35.9724
43.5631
33.7882
621.201
9.82213
11.0758
43.839
73.0302
52.6793
273.085
52.2382
35.4433
269.394
257.549
43.576
2189.55
1012.73
86.0387
689.895
93.1244
488.182
231.55
429.513
146.621
341.724
23.6725
210.53
38.0642
179.344
1020.15
1130.04
539.446
83.3474
1065.97
23.5198
206.273
224.343
322.814
157.579
204.635
-9.34433
561.428
44.1311
72.3896
22.8539
629.001
212.615
26.6965
307.402
105.833
410.253
421.282
81.0366
15.6812
138.445
801.936
46.0322
638.585
331.131
86.772
314.675
129.782
176.401
81.88
175.635
287.657
25.4027
251.477
17.31
418.618
4.93182
292.989
280.544
202.326
1923.76
40.7419
55.706
297.502
193.69
608.786
68.3549
880.44
655.08
135.427
638.042
429.636
119.301
104.98
652.332
336.54
636.336
902.601
99.6906
516.557
684.089
553.735
155.38
656.659
907.737
691.295
53.247
188.702
338.134
583.307
15.5575
1529.04
1273.67
217.75
129.72
195.362
238.931
205.313
262.721
390.249
-11.5374
33.9798
224.585
97.8221
108.623
108.131
551.941
1000.88
533.621
42.6294
403.975
490.21
1078.93
48.4538
375.12
1378.71
259.344
916.03
403.65
476.997
516.858
44.4056
283.792
836.635
206.303
67.6267
120.602
163.734
42.8183
298.865
231.295
233.415
1187.72
895.726
35.1449
403.222
446.991
180.73
180.148
14.4206
13.3703
292.263
6.08174
293.24
324.949
410.362
489.337
26.9256
-2.40263
505.834
278.416
762.273
57.6315
567.47
214.382
195.564
67.4475
46.5664
195.934
690.72
333.976
93.2409
7.79369
36.7017
0.963031
10.1902
20.7053
678.467
194.52
13.5703
38.2168
385.999
491.211
53.1625
35.3795
259.967
318.356
167.565
494.871
988.098
182.143
513.202
361.496
59.5044
326.778
17.7551
70.1251
735.494
279.262
349.658
66.6199
1094.91
251.18
799.237
16.6991
40.8469
455.85
661.377
311.83
346.644
43.309
47.5403
623.836
98.7969
59.7345
-28.2749
299.272
111.371
251.597
860.761
1005.14
152.537
159.767
21.9099
72.6102
205.198
126.602
523.216
114.962
960.706
667.802
610.143
697.08
495.719
50.728
364.23
51.2905
153.654
84.0477
53.2585
992.711
771.101
368.551
-1.8421
78.8682
34.095
275.514
1069.3
147.934
36.6349
1217.44
603.814
346.017
55.1937
562.679
125.617
559.357
318.209
751.952
959.353
452.385
84.5384
555.412
964.615
1980.65
829.633
881.613
429.634
56.7869
514.139
151.631
161.641
151.22
229.983
107.747
400.216
2.57547
96.2214
151.109
88.7157
152.871
189.864
397.963
124.379
97.4325
184.547
464.397
-6.46524
50.7259
81.0595
342.314
431.067
123.846
330.197
25.4448
314.144
423.904
25.5517
534.955
300.31
60.0251
35.4398
380.053
-5.7908
793.465
1248.07
-13.647
978.027
588.293
213.172
38.0463
304.243
305.304
197.248
286.971
346.224
269.031
17.2182
279.937
516.012
158.605
827.535
111.231
204.964
659.652
59.6849
6.51067
387.56
25.1475
35.7334
608.527
60.4646
83.3186
296.577
113.678
313.001
28.4728
254.899
1142.39
1476.65
703.802
222.315
335.823
478.346
34.6185
852.533
5.23961
39.8072
301.556
40.0909
426.102
394.899
42.8679
475.849
31.0397
1502.53
412.767
43.6685
694.143
198.483
58.5673
25.0536
11.2255
129.025
398.805
113.475
118.192
297.432
-10.75
22.9635
169.9
365.475
146.335
35.9691
616.594
670.124
385.94
360.848
116.557
844.176
1145.11
487.09
173.906
22.9406
399.912
99.2672
3.52036
289.661
288.134
49.5273
79.1832
64.2832
289.344
933.117
377.159
56.4607
188.754
494.275
377.612
169.018
274.057
28.755
197.438
373.63
67.4475
751.215
43.992
121.443
64.5029
132.216
226.217
39.8301
203.634
361.727
24.7247
1898.45
220.348
144.186
56.5871
98.3367
208.473
215.349
371.801
301.666
178.242
273.085
78.5469
25.6586
165.719
334.056
425.978
544.217
149.757
441.701
66.5173
135.973
49.0774
1327.54
10.0611
215.232
2.76254
827.248
94.7343
15.1187
210.39
281.97
117.427
90.1126
62.206
41.2555
34.8152
183.541
16.0201
84.7925
743.015
122.266
264.979
312.741
567.606
101.036
1455.68
282.406
27.0385
325.509
246.85
1093.51
1184.76
304.782
38.0642
16.3002
72.2864
23.072
391.607
962.705
119.031
19.4314
217.373
136.522
1401.43
129.785
833.32
178.068
90.1126
230.872
245.529
853.782
343.982
86.5721
664.608
184.118
378.616
40.2407
515.201
112.061
331.541
10.1058
13.0601
200.731
85.9714
373.994
213.475
257.218
521.229
1225.06
102.547
133.984
141.595
362.046
17.31
47.4957
38.665
530.995
188.714
439.603
152.383
180.039
93.2157
234.92
118.757
140.536
102.788
158.924
-6.46524
584.835
134.388
281.97
139.156
61.2046
318.749
137.169
187.433
355.28
-13.9649
411.596
54.713
445.343
366.289
941.241
198.706
728.023
59.5875
230.962
59.8015
703.51
221.828
277.134
164.682
235.968
492.06
28.9126
4.22057
122.459
366.181
816.924
17.1053
35.0801
65.1139
574.389
233.424
58.4477
392.324
122.998
542.24
186.115
449.209
154.335
116.883
19.6291
471.893
53.2585
529.518
319.921
97.9459
26.7116
817.455
580.987
450.858
134.234
375.178
358.792
242.214
618.497
160.787
947.792
263.138
41.0279
-0.731596
340.832
227.471
-7.0878
269.702
945.932
304.071
79.3552
491.477
305.711
696.574
947.799
68.3913
984.328
598.529
675.308
180.545
352.907
433.571
216.208
16.8477
901.141
293.243
97.0799
32.6437
38.5123
352.799
794.636
97.6089
116.554
89.9812
1599.66
966.319
408.911
388.777
122.7
188.898
260.947
464.6
193.764
101.141
85.0216
57.2766
25.7652
151.221
66.3939
277.834
345.393
223.752
16.6982
84.8043
439.878
458.668
163.969
411.46
107.483
252.98
1545.82
347.591
122.599
88.2073
466.098
103.568
77.6964
195.378
289.841
-16.8346
408.704
371.427
164.944
225.97
132.942
32.2242
119.255
293.2
28.5705
18.7956
12.951
203.135
914.486
114.082
325.924
77.8914
323.141
671.388
41.8739
368.055
76.6684
329.257
104.421
149.447
190.321
242.106
140.998
-27.4096
709.581
31.0569
367.244
163.172
1629.45
271.368
731.67
120.435
54.8226
22.5208
105.105
302.807
138.564
347.73
577.577
1105.01
915.004
26.2919
1009.13
42.9361
405.25
121.646
253.734
112.386
901.631
53.1625
1120.46
224.652
1542.19
27.2916
111.042
780.176
119.772
437.129
156.894
1174.56
318.579
52.1982
209.847
1233.7
1120.54
1390.65
68.5296
9.76287
404.83
172.776
-3.72213
673.872
212.797
248.552
353.513
714.865
877.948
400.668
636.044
174.23
48.9312
38.1699
61.6164
-6.15076
157.186
535.164
323.742
57.0236
450.248
100.064
428.993
656.394
607.859
197.468
745.593
239.509
113.475
461.146
139.175
92.689
339.681
299.883
69.7023
218.474
56.1048
246.53
201.7
170.905
108.011
1859.92
249.306
301.557
516.86
300.619
117.071
385.326
606.096
424.941
400.472
17.6682
189.753
71.7795
945.174
637.921
176.633
558.71
262.727
1520.33
18.8435
25.6515
-63.0742
21.7984
184.293
-8.06265
360.404
39.3837
285.923
260.249
160.214
842.107
-6.93077
1103.92
317.11
8.92773
442.202
364.981
243.926
310.19
277.452
110.822
636.705
179.028
734.582
664.189
476.891
430.787
114.783
61.7087
1242.04
33.3611
271.447
117.867
13.8871
334.992
323.515
43.4616
37.8912
319.05
188.332
667.611
1026.3
482.27
63.1519
197.849
450.359
14.9195
370.156
192.753
196.531
75.6144
7.4477
291.046
789.076
481.761
85.6625
928.522
600.176
567.874
76.9941
22.5148
34.8152
333.467
412.66
885.748
802.946
133.114
645.564
14.8251
288.224
105.636
67.2386
879.992
8.89859
48.1474
128.001
62.4886
259.359
135.404
892.294
50.0209
325.56
61.3658
325.138
263.409
118.51
15.6939
55.5316
300.512
354.889
1628.28
45.8661
202.028
141.34
379.592
910.922
68.796
300.345
527.472
1049.84
-15.7846
47.2167
158.267
367.776
305.528
96.4626
511.453
1039.72
840.033
184.394
7.43791
363.774
368.006
316.189
450.831
16.3948
74.3843
334.385
324.686
53.0388
156.192
463.632
175.994
1192.38
188.702
265.59
241.276
941.821
315.505
154.364
82.44
105.732
497.659
165.044
156.042
568.702
564.126
511.777
738.744
86.233
57.304
45.7974
106.912
48.9638
269.294
16.3891
10.3623
28.0592
1603.1
154.442
160.968
178.915
291.623
636.934
874.953
-37.6452
205.676
153.095
302.197
369.756
-15.1609
200.996
62.0829
80.0059
29.4579
981.735
280.864
1003.54
56.8738
591.219
260.124
150.956
201.855
716.388
40.2151
78.0712
27.2059
1099.3
1210.07
208.984
201.345
368.619
445.936
267.514
229.628
237.955
128.206
165.472
-5.1704
72.92
409.282
63.6599
532.44
-23.6742
1757.65
226.233
121.579
10.425
8.79202
172.887
388.497
667.906
158.83
673.148
120.399
337.32
9.47317
243.043
1864.2
240.524
177.346
456.033
478.47
213.077
231.582
397.885
882.612
340.515
47.817
-1.74587
731.577
149.906
385.772
19.6291
140.183
540.516
803.131
22.615
649.756
217.866
41.3869
215.879
418.999
37.3641
241.056
11.6095
14.3073
-4.7764
408.601
111.455
76.6693
78.3282
117.898
260.437
75.1681
223.702
199.997
674.428
1619.03
220.32
-0.471745
42.5252
563.021
322.812
28.6759
718.505
249.082
275.726
4006.23
557.259
74.5911
107.853
304.928
461.515
104.98
163.201
52.8357
256.63
979.29
390.981
258.986
-10.0555
41.689
457.327
172.247
841.073
373.675
20.5564
721.721
53.1625
115.664
665.13
70.3951
60.7717
311.739
45.7156
64.1895
172.653
245.024
18.0503
315.426
617.64
-10.583
792.445
281.998
108.324
236.917
-7.37011
132.514
304.073
368.551
665.325
62.0016
412.656
106.848
409.628
921.923
190.456
320.925
504.179
55.2332
43.5553
378.393
433.645
153.615
183.864
315.532
393.025
132.823
835.67
349.631
273.142
36.903
482.437
62.4091
506.642
29.8167
285.097
6.91734
166.265
70.7361
206.591
77.5381
366.087
527.247
100.397
19.3239
26.1639
42.1948
502.378
308.733
14.4765
153.199
197.856
634.778
-0.271883
3142.27
498.809
63.1197
1721.57
819.69
254.484
255.534
528.468
455.113
8.99879
23.2734
372.096
1471.27
304.928
521.485
1241.49
1255.66
105.105
954.261
614.72
596.981
20.6697
-21.6035
157.039
-3.29633
7.32766
214.379
0.688628
-7.66019
32.9138
464.297
1378.73
763.547
13.5909
47.4166
107.56
136.638
296.574
17.1053
713.44
467.989
141.595
358.298
853.335
1316.9
337.915
854.009
38.4466
500.504
316.23
1229.02
38.8394
144.964
107.513
667.149
380.064
662.576
97.5776
432.365
791.331
106.182
-24.3309
279.393
425.775
68.5484
241.637
662.573
747.067
77.6825
142.889
1383.95
3.58068
852.318
605.775
11.0758
-21.7533
258.827
322.112
539.202
728.192
353.727
1341.25
55.1495
41.7019
332.354
41.9675
374.645
352.796
63.9569
1798.58
666.689
34.7731
99.6771
146.621
227.463
1220.66
381.619
212.404
-12.4277
459.127
985.387
6.40682
417.074
46.9778
970.222
684.894
51.0745
138.041
493.037
292.716
-17.6587
526.495
36.7824
65.9574
-2.55928
41.689
1381.24
1389.13
616.399
558.677
271.504
59.1507
469.081
272.384
190.019
101.031
41.7007
559.767
70.6874
-20.2631
675.107
904.001
296.746
742.713
876.497
229.219
496.555
61.2793
467.608
57.6085
145.805
325.572
706.049
606.374
21.6934
55.6919
1045.46
460.482
682.821
188.995
256.376
557.382
184.689
163.17
299.306
83.3186
175.523
1409.33
7.6537
19.8226
54.2307
332.737
393.919
400.365
557.443
388.391
57.1072
327.579
210.347
440.237
212.431
21.3055
376.668
325.802
135.821
85.8355
250.035
252.156
43.2297
893.385
349.071
156.407
21.8492
91.8612
434.941
576.513
1325.33
51.7886
43.5631
728.023
22.3213
134.764
20.8202
79.4122
118.839
1253.87
28.5763
429.52
-15.128
10.8723
46.6526
1406.02
316.956
428.582
945.454
232.828
48.0353
476.647
669.624
62.916
484.17
194.884
290.109
446.812
645.71
472.391
53.8034
358.441
81.4446
1004.97
72.449
219.423
600.063
625.964
503.332
329.718
27.4121
236.497
-28.7962
307.402
851.711
551.427
175.024
18.7217
230.225
123.815
1034.96
5.77964
210.257
104.831
14.1461
49.9009
41.5946
338.521
292.814
76.8917
136.639
57.7135
330.287
320.297
407.408
24.3045
462.366
612.584
18.5767
1018.67
4304.26
490.427
720.443
490.806
221.908
2818.13
29.2867
11.6025
206.557
86.6657
209.883
-5.51936
136.313
400.815
75.2093
89.6527
43.4742
22.6236
28.038
15.1207
822.227
18.3686
1187.64
128.836
467.693
353.403
91.2992
53.8095
198.958
198.053
74.2628
274.336
1185.9
27.6392
42.8379
1014.85
201.827
87.009
5.58863
668.889
637.675
234.844
159.315
296.764
236.823
65.3071
323.842
90.7398
105.979
273.74
425.907
15.8522
705.124
319.766
763.11
12.0902
172.874
479.816
558.304
3056.22
297.808
307.552
316.189
380.2
188.461
527.274
191.845
363.197
55.1325
1683.94
22.615
1.32957
28.6054
430.021
343.429
3.90557
240.908
499.677
283.349
160.484
927.718
103.959
59.5875
334.036
41.1711
34.4218
9.14256
292.19
299.031
419.319
677.834
555.525
180.383
-18.0026
508.343
2183.53
109.991
40.0168
355.826
199.569
3.69957
837.555
176.256
291.543
261.927
368.177
132.419
476.045
60.1276
166
124.716
63.0193
1168
82.5139
172.247
743.836
44.9192
84.5384
103.762
55.6934
1905.69
57.2766
196.305
649.723
913.235
-12.474
846.91
457.743
440.644
48.1468
198.124
464.29
493.804
416.394
615.137
274.258
36.2418
10.678
964.342
75.5458
139.646
571.718
387.416
675.714
333.312
162.505
300.898
158.697
227.936
10.0931
566.629
441.096
63.6993
265.832
1683.8
470.019
62.6288
255.904
60.0963
589.786
93.0637
176.194
560.708
267.874
79.8859
350.815
589.646
936.005
178.496
404.853
340.091
151.632
486.875
145.039
198.593
176.368
486.072
144.075
803.739
37.3174
1266.4
573.937
1156.94
48.5574
307.818
571.829
76.2578
130.658
44.4992
25.2878
117.232
215.869
34.9169
11.879
208.683
159.986
9.3514
693.119
32.7476
48.3542
790.982
773.445
422.525
171.015
532.392
556.48
316.018
33.048
1486.98
221.599
121.869
150.811
326.539
34.4687
674.605
15.198
141.244
1019.26
741.602
117.831
259.917
821.643
189.846
32.5036
2.6121
11.076
187.878
175.583
467.989
481.157
171.58
167.144
214.345
38.665
1245.01
602.158
12.5521
329.033
552.776
-8.06117
616.052
1050.88
154.724
943.734
580.43
21.9504
109.003
70.3876
479.162
85.5072
205.758
309.946
24.0973
518.544
405.607
125.529
165.073
685.756
243.823
1071.99
417.074
807.273
30.3258
104.795
32.5229
155.069
77.1833
612.537
556.861
476.674
137.498
48.7068
39.4815
80.0403
435.278
321.325
328.436
245.535
721.673
112.806
65.6183
160.378
325.97
259.796
167.157
212.958
482.481
600.161
20.6697
548.113
67.2989
112.061
227.904
57.8476
489.54
827.165
320.001
550.603
475.72
69.1414
832.854
421.199
23.6645
159.706
275.009
56.8834
343.645
532.216
656.812
55.8504
98.2361
36.6383
120.066
38.8109
283.459
85.5674
206.509
1060.75
50.4826
619.617
19.1058
197.236
40.2407
395.26
1523.23
326.539
400.882
448.637
459.352
509.518
689.492
229.691
593.607
166.214
10.1719
264.716
116.93
243.163
779.133
77.7617
312.135
729.363
1970.09
128.081
181.094
154.308
833.393
304.26
447.883
245.217
342.583
302.509
0.126156
473.594
2.73378
515.843
455.556
214.005
16.8926
89.1631
563.977
12.272
128.612
84.6981
619.288
341.54
884.614
270.751
0.451798
55.0834
523.743
4.45739
6.03067
52.5915
412.76
79.0695
138.632
121.443
458.602
32.7188
1731
84.3649
228.794
116.554
684.997
339.351
471.21
414.259
140.793
1326.27
1771.24
269.774
207.544
926.781
100.095
233.153
34.6119
917.561
39.107
213.408
284.694
196.895
24.2274
397.963
369.882
170.521
-38.4669
27.7395
222.171
431.895
167.267
121.846
47.2135
1146.95
512.702
81.6125
-23.1877
57.4108
653.021
45.4371
204.328
330.721
-17.034
-22.8714
322.791
108.527
231.246
367.259
199.34
57.5675
-47.0873
363.405
2074.71
49.0844
5.1576
53.9758
368.898
349.985
420.967
210.254
590.741
51.0584
144.406
409.835
123.195
626.639
139.325
444.737
51.9075
677.61
862.443
53.5391
-10.795
562.683
76.0132
488.336
27.8391
-5.31527
71.4193
-8.32322
612.221
1013.66
-5.15698
291.152
239.928
156.1
112.168
177.08
54.9997
393.505
792.856
64.2127
517.717
305.63
995.491
230.536
104.156
448.929
106.123
334.773
748.598
519.576
8.38153
565.801
743.622
346.534
154.409
33.0016
475.764
279.945
105.649
137.58
896.269
608.936
464.304
370.693
586.29
505.799
414.937
331.948
49.6507
76.0025
311.447
0.443402
784.061
542.188
10.678
844.402
221.723
110.497
50.0349
75.0908
77.5275
29.9661
72.8033
355.087
12.7469
481.09
214.503
294.703
314.203
657.829
581.118
28.4728
387.958
34.8152
818.85
345.193
19.2002
13.1734
213.261
1480.96
575.17
266.853
163.249
8.84177
76.6011
385.894
347.757
514.896
778.539
129.783
17.528
352.039
94.5918
109.48
1279.14
596.079
222.469
234.29
204.635
6.70417
67.3492
42.2571
36.7824
214.009
182.973
375.659
28.5705
26.2919
222.025
558.304
35.2247
1070.3
38.8268
991.145
412.131
433.964
106.35
183.08
195.375
105.513
36.0785
38.1427
272.43
93.6844
265.832
140.183
176.947
31.3146
8.35598
684.509
79.9452
554.756
419.948
137.169
93.5861
478.914
38.6565
136.122
24.8224
358.002
202.231
162.985
759.202
289.295
22.2532
1361.63
-2.34581
178.838
732.591
154.145
40.7511
253.924
37.833
485.827
38.1827
0.644008
86.8416
32.442
144.886
736.435
153.109
859.722
542.684
3.20976
470.698
952.23
587.63
369.852
214.334
118.047
181.499
16.4951
231.295
164.075
75.0888
186.027
380.91
49.9602
569.874
45.3394
1100.1
784.442
580.114
169.031
126.751
718.613
62.3037
198.706
34.6185
-5.78965
998.495
1665.99
105.153
111.259
55.9942
452.423
80.7025
-3.28284
22.3534
9.07774
583.603
50.134
231.686
213.397
139.599
-24.2689
559.883
-8.40133
139.775
224.313
473.228
60.1151
46.0052
36.7961
143.314
12.951
121.432
340.911
191.89
957.853
29.7573
164.389
215.282
42.9396
501.778
418.718
334.228
195.641
567.315
447.423
508.315
8.19767
999.521
337.915
137.879
103.001
299.286
531.326
1102.08
10.7568
-19.5641
74.1673
425.72
34.7803
304.773
626.661
255.598
232.119
70.3248
78.1388
199.904
496.609
426.301
2637.6
6.65322
324.34
204.768
821.701
1216.74
278.596
238.164
44.1855
429.044
97.6895
720.944
137.059
340.603
171.532
592.153
581.73
90.5096
333.382
424.681
70.9661
96.2866
-26.7087
171.342
467.115
-42.3655
48.26
379.737
7.90618
54.8066
1344.4
41.2105
66.4808
75.7473
98.781
212.244
295.31
782.661
150.29
690.845
39.4104
23.3741
239.713
402.756
294.001
8.84177
683.215
131.986
487.73
62.4886
147.883
367.556
126.858
173.761
207.543
269.031
594.431
26.6803
525.44
58.7306
64.3011
48.1593
400.248
264.934
256.728
706.238
74.5911
406.798
681.616
256.67
170.078
19.8351
70.3035
624.209
162.472
219.518
534.018
140.077
176.932
171.094
139.416
129.252
173.76
95.3417
938.743
222.194
198.179
312.391
345.301
276.053
16.4008
398.478
187.765
1477.17
55.2729
1107.92
407.374
12.4281
579.721
247.96
338.64
443.351
109.279
190.59
283.949
366.829
151.283
606.926
1066.65
286.937
828.999
183.64
49.7567
197.637
24.8375
181.816
134.959
160.378
532.118
64.7459
87.3822
653.364
233.23
174.748
1875.56
523.316
239.712
-20.6731
538.062
71.9031
3794.76
198.122
217.156
226.598
653.23
113.74
30.6295
433.647
129.142
170.013
40.3953
17.2182
557.041
152.501
276.132
55.5316
11.879
45.5604
49.3871
788.963
367.032
43.992
169.697
607.324
340.536
795.098
31.8911
-11.087
193.391
201.607
102.956
409.722
4.11323
12.4333
566.427
45.8629
586.415
30.4369
466.474
66.3278
646.758
932.099
200.297
42.575
198.415
9.2064
731.94
98.8538
80.9436
20.4793
106.357
698.828
92.5979
494.288
72.5615
10.766
236.576
641.632
398.486
-20.2441
88.9451
5.99432
408.575
439.597
34.1826
26.8019
445.512
186.932
231.561
10.0317
39.3365
415.671
300.635
77.8677
384.31
772.61
199.511
1106.17
427.445
65.9541
59.178
1322.97
831.239
439.707
120.786
81.0444
359.876
94.5886
443.771
227.214
858.154
468.289
211.241
455.162
25.7652
57.5177
579.748
461.711
48.7068
127.151
199.539
167.577
845.33
149.381
1098.7
289.466
111.045
480.995
432.941
13.2759
69.7023
126.644
918.175
31.0127
44.2787
761.236
21.8036
83.3047
202.859
43.1585
289.491
1596.54
502.081
236.868
207.963
213.849
73.7772
114.09
104.419
14.7569
287.787
46.3799
183.08
7.9687
88.6461
647.197
48.5574
470.629
1007.67
10.7173
197.438
23.1795
50.5809
308.235
353.827
83.2435
104.105
69.8349
142.904
19.7097
162.264
183.083
338.295
406.817
48.8163
343.192
98.7536
135.185
533.631
12.7359
239.712
96.3129
164.859
511.826
551.664
39.1276
921.755
321.354
123.317
73.8732
260.621
6194.28
579.118
-11.087
1576.45
38.5633
70.3681
224.189
244.088
-12.1265
1446.73
56.7764
205.662
206.916
449.574
433.788
742.819
755.021
188.752
202.164
32.9138
1150.1
5.1576
213.445
331.011
112.802
193.439
148.039
225.24
100.027
371.709
76.1463
162.758
28.9995
92.8603
4555.31
480.621
421.025
78.8682
1027.35
131.067
57.2496
36.7824
-7.13117
90.8404
627.645
285.626
659.47
49.6044
182.193
31.9767
24.8281
9.72906
164.782
60.7388
81.9931
48.0274
268.35
512.03
30.0879
46.2663
7.00263
217.156
1344.89
-1.23949
301.706
410.135
784.248
608.7
178.821
96.6084
468.074
74.8853
625.476
30.017
24.5203
0.0259984
797.56
139.856
1083.58
396.163
3.68978
340.852
424.884
1298.49
715.729
707.925
303.02
27.9756
111.979
102.781
29.7861
69.0942
401.002
319.157
29.8326
1068.31
504.516
7.41895
65.8897
72.5134
103.219
122.842
152.974
24.728
460.335
4.59393
1250.46
128.322
833.577
9.82213
226.593
615.429
314.785
257.436
308.993
-21.1433
419.555
171.342
345.301
-3.10369
1529.48
274.909
330.876
206.499
11.6878
-25.5355
4.38271
637.765
508.944
-3.16494
88.4532
291.545
527.062
61.0488
122.476
8.18702
1002.61
718.656
98.2361
35.7334
76.2922
255.733
618.474
312.852
212.797
372.254
266.577
125.395
713.637
856.9
441.141
30.8637
473.407
217.8
55.0493
-31.086
200.643
167.257
12.983
957.183
70.9219
197.546
276.896
883.144
-22.5009
511.126
558.236
290.187
99.5722
70.912
30.3557
163.179
95.2235
160.16
39.7275
84.8979
566.431
36.2724
9.769
55.5919
-26.1269
-15.2388
111.222
166.743
192.876
56.316
173.477
21.0073
299.408
537.78
550.513
347.671
675.758
59.3949
144.448
70.1603
-13.0279
457.181
617.964
321.457
28.8806
88.6356
-43.5888
383.452
654.75
106.35
1352.5
9.84276
208.586
435.255
676.059
1212.87
247.82
15.6939
49.9094
49.3086
35.0409
354.889
29.9661
117.781
103.962
57.7245
536.768
47.8827
629.812
299.306
202.894
1007.23
229.871
168.698
7.6537
13.4803
333.61
2085.04
166.093
186.721
60.8159
939.367
303.654
220.757
901.878
734.465
166.734
37.2536
-11.773
260.26
466.479
72.2692
143.725
270.51
853.438
49.197
732.999
1084.51
576.685
15.9175
502.693
-3.08673
251.816
148.032
57.8108
108.324
36.6383
283.11
552.305
67.9608
255.733
213.004
43.261
1304.71
318.956
-10.0555
42.0752
1031.2
60.8554
232.002
7.94806
355.904
-9.42868
496.099
18.5767
199.706
31.2808
21.4163
141.12
635.953
63.5499
50.8385
267.413
299.323
98.3764
-5.27055
26.9383
39.9994
383.493
264.878
292.281
140.683
254.385
237.634
162.22
319.935
27.8391
64.0252
54.5527
222.187
970.168
522.165
220.751
374.341
857.11
1040.8
74.9437
387.646
59.5986
6.40682
614.851
114.68
254.027
22.8539
313.429
504.179
315.728
121.647
202.017
233.046
44.6923
994.143
275.116
274.398
21.6457
24.489
610.401
11.7388
-6.63655
312.329
153.831
200.887
101.226
951.179
49.0908
2579.9
116.652
1124.49
28.9963
258.239
442.731
120.676
-15.0509
733.448
110.334
34.7878
-2.34581
51.8955
652.977
161.642
699.592
159.94
270.604
60.4414
42.5246
507.345
160.221
252.165
911.44
225.523
55.6556
92.9011
602.158
374.74
507.307
108.824
16.379
52.1018
430.561
141.606
117.271
402.394
415.771
28.8017
1088.55
107.71
315.409
144.151
359.915
266.51
-22.9314
161.092
288.904
135.902
407.767
150.888
405.618
32.0972
501.678
265.432
801.072
421.72
789.867
174.74
196.608
317.453
1073.78
163.732
72.8529
487.093
124.743
1794.88
435.585
22.9612
231.155
119.772
156.019
103.312
273.035
1071.44
520.041
85.3728
58.4477
225.532
46.1613
532.869
1447.85
30.5682
16.3017
855.236
176.143
84.0477
77.6213
312.425
156.042
53.3336
37.956
602.81
352.356
198.076
-44.0146
479.852
457.51
945.521
34.6185
29.8176
215.135
491.457
26.0683
986.494
13.0601
-0.227772
229.982
412.131
205.328
209.424
371.63
266.098
196.492
6.51067
256.376
150.71
52.6
309.715
534.583
366.677
9.4023
174.446
165.28
37.5073
604.531
39.2382
58.9418
487.717
221.195
17.7519
739.874
457.724
442.111
0.735484
20.5564
80.7903
214.332
160.942
98.7969
202.164
166.628
173.469
76.365
274.415
4.22057
497.192
264.888
26.975
395.26
103.735
126.253
106.537
45.8661
559.503
140.681
74.4182
697.647
272.599
349.811
119.972
-22.3314
275.85
311.121
16.7494
1.02761
886.798
677.727
55.1937
79.596
141.007
97.2828
597.769
121.286
608.836
758.525
163.845
315.316
343.599
443.018
860.028
434.204
432.382
4609.25
4.09978
828.781
955.488
-25.3485
418.701
70.3715
60.0963
123.144
227.256
561.206
43.4653
421.691
627.02
70.5156
71.5796
25.2481
67.2989
5.23961
352.156
88.8166
116.398
6.31083
374.285
91.5936
700.737
709.452
261.791
6.18715
733.498
92.0679
373.601
512.538
328.527
340.928
204.666
173.846
-1.95138
393.092
134.153
80.0096
546.316
75.1076
39.5935
1391.86
299.165
326.547
419.846
5.45474
337.537
168.438
128.782
26.073
293.409
443.575
585.51
913.143
84.1646
47.3229
1114.49
29.1509
15.3442
315.286
26.9383
58.7401
132.368
287.367
576.41
154.257
199.96
171.505
40.0168
328.652
450.664
162.672
13.9031
510.777
829.197
125.594
860.222
107.904
573.347
906.349
973.005
777.052
103.129
350.283
232.836
-5.68055
916.624
175.634
14.1731
265.646
641.732
516.013
217.863
1973.63
-8.07519
55.6949
74.4843
630.611
348.928
26.6803
118.728
572.621
403.05
813.839
64.9527
54.5054
354.56
28.137
49.8077
1406.58
394.729
467.008
206.993
109.155
191.607
322.112
548.573
76.6011
33.5693
602.63
1627.49
523.337
328.606
120.678
923.896
385.072
29.6135
596.738
184.689
587.077
384.341
575.364
373.967
-3.38304
518.088
1012.05
1059.73
307.179
37.9331
404.63
256.689
166.997
534.797
689.429
271.211
12.9545
-0.471745
42.5252
692.332
157.894
257.312
433.647
195.374
770.48
451.123
40.2803
143.13
131.829
346.012
26.8715
520.188
8.80542
800.354
74.475
346.228
162.248
250.595
1093.27
69.3215
1765.09
25.2513
197.808
75.4373
918.324
925.946
44.1855
-0.698931
828.702
321.654
512.466
656.383
475.024
301.557
291.972
235.964
15.728
219.207
43.309
67.3025
53.8762
377.983
388.404
579.731
735.295
379.252
82.44
111.222
27.9586
-11.1504
89.1443
43.598
425.71
189.519
2593.14
307.599
968.801
181.307
634.426
1234.96
235.028
79.2652
10.7592
514.373
62.9867
1804.48
161.578
10.1434
58.2137
6.08749
173.216
43.6685
210.54
525.477
488.963
1488.48
167.717
190.321
36.2687
673.48
58.0771
147.766
178.821
1578.99
58.2222
603.944
4.2228
114.35
431.193
657.823
628.894
2488.64
353.352
943.83
28.4761
55.1937
646.608
8.38153
254.706
395.045
605.529
650.065
249.087
436.186
255.345
36.1722
270.51
610.777
73.5599
134.354
855.921
117.117
1029.9
-20.2631
278.063
-4.97819
40.5391
939.49
18.1743
231.582
357.382
328.09
57.6085
8.99827
359.305
331.236
268.682
719.27
126.347
123.815
110.025
2466.77
857.308
45.4523
72.449
174.32
13.2759
347.064
251.151
548.984
72.2421
437.846
325.059
24.8224
4216.48
99.2672
235.905
126.908
33.5693
285.519
246.193
650.282
100.914
48.3542
422.696
366.772
1282.36
162.029
82.9336
418.214
-17.7717
285.953
806.811
70.1603
346.793
298.215
666.596
150.177
162.566
93.6515
829.107
850.341
86.9755
906.846
120.819
364.711
112.196
199.342
27.8257
274.502
164.546
503.034
61.0011
61.2997
32.3536
681.146
236.607
198.011
122.176
1519.89
17.8942
50.9649
597.142
88.9269
18.5732
398.793
986.211
480.496
327.903
11.4498
107.51
271.512
488.603
33.4976
457.108
576.393
431.837
36.1722
39.187
1352.6
96.5023
117.232
232.736
7.93967
377.389
89.2648
114.901
123.122
544.551
952.609
86.134
186.498
262.497
411.779
720.692
494.223
29.7132
110.032
90.1599
302.772
89.3567
1363.85
837.442
580.576
78.6772
328.623
625.919
33.4479
123.815
68.796
557.092
1104.68
311.127
328.119
740.139
-15.839
158.597
9.73543
137.653
941.241
46.9066
280.121
348.409
641.382
9.20173
260.26
20.4508
469.571
205.569
414.97
195.468
249.895
392.418
391.511
433.381
472.503
413.641
140.077
430.086
260.847
214.087
53.1753
403.996
476.596
211.696
574.773
66.5576
322.468
10.7568
304.999
399.837
835.548
77.7252
222.642
1044.64
8.52728
66.0867
353.184
91.1896
549.133
213.801
9.39633
40.4374
1001.78
557.773
264.608
162.359
688.242
18.3581
787.56
1701.86
2801.56
218.794
108.118
353.015
388.82
325.716
339.991
105.979
155.674
22.9832
201.385
370.425
676.57
90.1126
1644.64
327.844
426.441
136.122
1243.35
234.313
6.50746
646.385
18.3581
239.712
394.289
59.9118
181.99
107.51
220.611
232.149
310.931
280.29
661.074
617.864
51.2442
978.501
-2.45299
398.698
739.307
6.66207
178.388
30.4285
216.219
49.3086
306.78
660.743
122.397
63.1533
415.134
206.275
12.6309
54.329
232.099
381.938
85.364
91.2847
56.7164
72.0742
180.385
575.37
0.15744
292.716
134.959
194.111
408.429
42.2571
623.365
60.3352
62.69
349.036
19.6259
226.379
203.135
712.087
586.788
43.7921
331.482
-9.8989
54.184
241.283
81.8806
139.246
405.536
226.594
42.5246
55.7436
164.084
133.72
576.029
101.181
9.08508
101.984
780.643
662.875
103.548
68.7008
112.476
-41.072
787.134
17.9486
74.8455
265.271
1204.33
94.8922
621.162
12.1297
9.20288
23.9803
37.9331
26.9724
-5.68055
109.384
70.9867
106.586
-7.66019
12.6467
1178.21
28.9126
470.956
3169.78
286.564
434.256
177.558
107.747
17.31
-14.2911
75.624
301.706
441.994
88.9696
6.40682
392.711
174.783
510.606
94.178
510.98
176.32
11.2704
139.709
316.018
266.482
739.571
407.518
1263.58
1098.26
566.853
83.9504
41.6813
398.038
54.5534
23.8343
106.35
201.327
67.9388
62.4886
605.795
208.26
130.606
334.931
1525.01
229.676
782.147
22.4699
2.76254
55.8504
124.473
26.3631
432.365
100.185
334.058
121.846
1021.39
409.628
82.3417
119.094
196.092
100.171
427.342
310.928
777.355
275.94
470.222
438.473
66.647
201.09
297.498
1280.91
351.49
-18.389
1093.28
1023.88
-8.18665
549.684
1024.55
136.005
337.915
98.7606
160.261
202.527
612.332
274.972
473.153
522.493
242.786
121.27
260.99
6.09687
603.475
235.34
510.111
47.6974
6.08174
573.519
239.498
105.399
87.9125
577.154
219.471
170.312
634.78
206.809
106.803
263.258
23.2734
454.555
225.014
15.487
10.23
37.956
144.335
541.488
295.256
308.193
453.984
28.9963
404.631
177.654
215.969
76.6681
323.075
129.252
-14.7871
320.23
1086.79
342.482
30.4575
497.272
33.5648
41.7007
588.695
527.908
702.248
74.0135
918.736
1086.27
158.004
653.483
91.027
1854.03
36.2687
143.12
359.802
184.547
125.191
147.208
23.8184
4123.44
128.296
115.552
974.546
50.7572
715.919
317.799
69.2233
596.981
471.566
95.6323
272.625
685.526
52.6793
30.6737
102.846
37.2457
561.4
23.8911
11.7168
92.4737
189.112
-13.6974
465.43
4.43888
148.94
40.14
61.2997
28.9707
32.3338
95.6093
206.305
0.0259984
31.7419
495.781
93.0044
634.28
286.787
85.2182
273.231
33.5646
362.43
225.577
292.127
646.317
9.2064
177.217
27.6392
21.4163
157.986
857.186
168.498
259.092
199.998
250.646
583.76
15.3442
124.132
510.381
322.922
43.7649
16.8477
132.773
62.8752
105.074
1598.03
386.552
41.7041
544.714
75.1201
65.6183
668.25
63.6011
34.7608
109.871
56.5871
113.29
909.382
283.039
341.965
42.9361
-2.25666
69.7922
157.253
11.9799
482.324
99.0899
161.006
1230.44
421.087
292.827
332.275
1075.55
193.5
143.724
104.469
145.228
245.946
212.471
207.331
289.268
248.067
50.5809
260.21
332.494
273.74
756.578
755.743
1685.65
502.724
306.707
185.565
159.453
49.0875
158.449
28.9568
1003.08
487.312
102.085
453.976
76.6681
993.053
487.966
-53.9394
4.44953
7.33234
100.38
336.754
255.675
23.1502
54.329
359.535
353.213
466.271
182.815
283.11
273.069
126.057
163.518
213.67
308.429
48.6085
149.079
808.898
20.9798
297.291
594.925
422.124
399.231
94.4388
73.0302
1044.06
45.6662
514.84
91.5936
7.33234
104.128
66.8881
39.9203
375.458
399.914
365.275
15.4638
503.545
46.3245
475.534
-0.949129
190.321
510.098
144.746
-36.7799
772.759
14.3021
755.831
196.211
19.3239
627.739
1026.42
27.7389
12.6025
122.893
145.639
99.6324
85.3801
50.0013
860.887
46.8327
213.358
70.2289
10.155
-12.0874
399.651
1013.9
691.688
440.767
-20.5887
152.827
1300.97
735.48
716.353
32.7444
52.0913
215.969
37.3127
346.908
227.451
24.1351
61.3156
1484.02
4.80279
743.533
23.1502
43.0846
70.9293
561.848
1608.73
408.673
4.24257
215.992
-11.2124
369.348
605.685
226.645
6.81105
198.706
83.3442
740.089
601.407
393.496
138.886
784.048
1199.17
250.961
334.638
18.2689
442.752
159.861
29.4061
915.891
98.8471
4.67307
-10.801
1230.03
229.82
104.146
299.778
124.998
14.0838
774.117
155.073
44.4475
1250.31
174.493
100.373
252.4
1038.21
411.205
72.2455
196.903
2071.34
27.0966
43.5782
63.0786
258.653
91.9867
144.665
303.625
552.732
690.684
585.884
7.86136
113.633
901.885
63.7732
12.1297
185.365
410.872
702.606
349.312
1165.61
423.744
71.9031
-7.72404
36.9528
438.296
81.6395
632.963
259.283
259.312
211.484
400.065
139.712
501.705
1479.13
295.088
133.533
48.0861
5.65416
483.667
247.403
68.494
492.18
886.798
64.9071
1178.84
92.7145
61.6767
535.6
757.575
89.7274
250.596
327.798
149.106
199.947
7.9687
28.6759
592.037
1385.17
282.405
557.993
370.116
175.328
249.602
212.404
257.33
91.2628
74.8896
1400.89
537.985
40.8574
23.8887
21.6653
106.026
170.01
192.49
35.9142
170.745
420.452
347.393
243.343
36.4957
834.99
774.115
21.1092
190.14
11.7191
359.181
562.252
468.674
482.717
-4.59458
145.478
50.9649
98.6403
311.555
292.409
215.35
8.98774
530.192
248.112
218.08
89.7912
550.156
226.184
72.0161
86.6795
797.043
418.655
181.616
768.606
66.9393
548.623
394.594
113.145
345.49
405.489
243.61
651.89
328.993
302.199
456.633
783.392
47.0091
879.299
136.833
35.4901
662.72
403.77
114.778
262.424
896.689
1.70661
477.504
333.415
6.35768
837.649
-19.9261
153.446
231.856
33.4976
458.327
-7.96801
692.826
206.949
1001.22
39.9203
148.696
64.4563
92.3005
216.813
87.554
45.9025
417.083
77.1884
84.7764
544.181
176.806
21.7984
21.2493
141.138
464.202
73.0156
242.72
627.296
347.781
192.499
153.98
133.263
316.119
1031.91
424.262
48.3369
175.014
848.48
738.116
130.295
167.453
10.0611
67.1811
177.665
43.8881
192.186
548.087
64.1929
-5.46476
371.427
30.0111
591.413
86.0899
160.471
35.9724
182.973
160.141
34.1927
24.4178
1693.17
222.846
13.5703
618.273
161.905
588.398
93.9087
186.221
1.64629
46.3231
250.305
415.571
370.487
340.008
512.092
178.508
303.837
254.294
1551.2
173.339
1061.07
187.85
620.96
34.9169
184.349
160.884
411.205
280.267
518.572
210.39
-19.755
126.037
430.396
271.772
-11.087
197.139
109.778
1084.97
81.76
8.68512
349.422
77.2963
238.061
855.459
472.097
391.297
1212.97
113.179
-20.6731
323.685
144.139
441.46
133.04
235.147
23.9913
137.838
322.466
118.541
-18.5832
774.351
220.348
63.6011
34.9083
285.223
520.305
315.303
1143.24
547.06
134.55
39.8072
320.297
320.238
55.6934
55.9864
232.22
147.232
123.217
218.687
87.0086
407.41
245.741
359.242
613.859
-42.7519
980.58
574.166
4.39214
10.554
152.434
68.7741
3659.25
-14.4093
780.921
423.051
232.012
284.384
32.9378
6.2836
340.708
1282.65
-15.8356
296.229
605.818
25.5973
1.90603
13.2759
50.6258
-12.0365
846.393
-1.02827
359.438
122.55
147.816
97.2875
29.1656
36.903
199.123
11.8093
918.937
361.526
274.085
13.7799
298.667
115.907
105.836
432.538
577.339
318.047
19.2351
107.681
46.8836
1070.45
32.8867
186.378
71.6741
397.135
878.554
132.89
832.027
667.373
349.265
477.659
183.423
3.5842
53.5285
346.23
91.2509
596.755
1649.65
169.231
414.813
36.3453
185.364
719.062
25.7098
180.835
100.365
-52.1222
528.93
993.956
746.522
25.5465
1730.4
126.145
655.357
84.26
166.227
1280.95
323.841
40.7553
404.268
987.361
11.2255
610.66
492.508
15.7771
75.9937
19.6004
460.381
213.801
372.822
-4.59458
1365.5
468.882
287.921
519.962
223.473
275.543
37.9331
1222.55
339.897
58.0771
20.3295
148.911
1412.41
169.028
239.906
366.525
1499.14
261.523
450.951
34.0983
104.262
443.125
22.9483
190.166
1388.52
730.503
-20.1629
271.571
46.7933
3.95357
295.875
383.655
156.602
35.0289
-14.1909
39.8278
416.687
41.0611
26.4756
14.4136
505.471
617.963
67.818
8.18702
421.646
422.449
284.984
79.1854
334.818
187.564
393.916
1941.56
645.761
362.722
1220.38
324.673
173.299
526.445
399.628
155.379
170.745
112.216
74.4341
948.042
893.458
27.5327
261.297
217.957
403.569
689.895
33.1543
130.658
80.1065
10.2953
68.5062
24.7145
92.5306
31.1687
100.897
608.717
436.792
207.667
491.377
254.064
275.241
17.7551
72.717
81.3695
206.273
185.925
543.037
-22.5661
-15.8976
644.104
17.8296
2006.07
479.852
826.701
25.5517
315.303
637.634
26.9724
532.176
15.198
852.172
57.8604
653.885
42.2841
833.381
-17.9391
1953.34
682.898
311.334
258.143
782.411
58.0771
406.387
4.6366
284.487
259.652
198.107
515.863
24.8375
63.0786
22.5148
533.262
28.4761
147.366
135.779
255.333
544.364
48.3431
-9.53893
359.762
654.255
247.149
-13.647
327.726
25.4175
400.578
381.731
186.334
186.097
88.7255
330.307
432.33
59.021
411.46
144.746
77.4807
381.619
229.271
156.13
589.764
169.249
83.7681
134.024
223.142
36.9937
53.9759
552.333
208.712
79.4954
718.798
52.6
164.373
1338.58
525.598
1169.89
702.932
839.608
299.733
308.374
5.45474
640.548
202.231
63.9237
621.962
456.744
2632.83
68.521
52.0021
61.2659
703.247
1126.88
205.011
50.4314
50.0727
265.168
260.847
199.352
158.066
23.6725
55.4198
59.5981
593.563
458.672
471.441
310.823
159.957
167.483
308.936
42.732
427.413
133.918
467.877
187.564
866.18
-22.4628
162.927
254.174
54.713
426.259
334.043
313.024
357.564
30.4369
1.70547
34.4687
7.7017
68.155
737.853
33.4976
219.102
302.779
174.761
725.908
-15.5715
634.096
2.56482
368.205
125.191
1235.79
21.6457
61.9703
48.1812
138.713
612.977
49.7533
143.604
225.253
21.8036
27.0827
438.991
-8.48507
301.557
226.379
429.613
865.65
532.97
552.791
24.5683
667.856
318.356
5.45827
288.028
328.763
307.912
62.4886
63.5192
56.9907
352.734
878.443
1469.03
1028.57
19.9243
165.552
56.8834
598.518
1070.98
53.2585
576.369
95.7035
636.168
164.944
31.067
280.993
295.256
371.43
619.631
598.673
1357.28
1427.05
26.0695
316.335
1169.87
780.347
8.18489
308.692
462.659
222.542
743.426
1042.78
560.911
583.479
452.388
239.712
260.966
293.649
53.8208
37.0029
62.8841
75.3143
199.312
7.47734
65.2208
61.9703
547.722
321.7
-14.9606
2.03151
29.193
263.544
227.127
426.259
827.348
132.676
142.881
632.296
18.6823
118.272
770.93
-4.2767
59.8062
488.312
118.539
111.135
414.907
239.712
157.893
736.747
159.957
1201.97
48.7068
220.855
484.398
87.2381
11.3706
737.838
855.434
863.305
508.029
228.998
272.822
29.8679
60.9977
885.405
242.64
183.276
259.073
851.562
316.659
13.3239
446.716
2089.36
462.366
543.244
730.722
23.5434
76.2584
722.317
67.9388
141.12
174.933
316.549
1186.76
195.142
162.465
314.009
708.749
1121.13
81.7685
720.224
281.693
311.022
326.216
593.707
27.595
104.474
40.6994
0.306926
561.007
11.9351
97.4325
299.565
392.914
108.728
109.058
15.0185
447.055
1532.29
1481.7
-8.52454
437.543
1508.46
1094.07
134.764
373.675
43.0452
822.186
308.985
51.6544
-17.3383
226.184
171.342
56.7869
-3.10369
960.26
898.149
356.311
201.82
999.321
370.375
107.456
114.299
430.75
345.859
94.1977
12.1041
41.7041
46.212
28.143
1.08198
288.489
595.107
65.9574
12.0902
330.295
759.882
26.0695
575.79
21.3502
97.3931
0.205437
18.5129
16.338
39.1198
164.754
22.017
176.964
298.449
49.3702
476.938
-12.4171
143.073
985.068
17.4494
6.92987
118.194
677.924
125.19
246.861
514.894
257.798
467.721
39.0835
158.757
71.5214
302.772
261.669
294.951
100.811
763.47
252.733
63.3337
609.762
40.14
46.9778
51.0942
256.107
631.718
-20.5887
115.4
91.7121
16.0201
709.572
44.2924
2.71986
178.091
50.2172
718.219
456.134
543.421
983.649
-18.9046
365.915
352.889
47.4961
490.837
55.6431
156.894
520.156
323.041
66.776
318.025
577.796
64.409
1448.63
59.6849
220.768
437.688
90.0813
21.1092
173.274
47.3263
370.425
178.068
251.487
904.327
93.0044
6.81105
20.6697
38.3666
22.3213
972.258
1415.37
333.415
219.207
187.612
506.686
546.699
172.178
49.7804
14.4142
1771.64
28.849
27.9426
701.139
323.635
343.879
-18.389
92.4906
293.243
151.428
346.158
986.253
336.318
30.017
1196.02
296.128
554.606
465.944
103.439
-13.8037
130.156
1027.45
521.442
300.056
159.984
6.9677
234.023
129.147
197.832
59.6849
479.389
481.761
-10.75
167.652
885.794
1248.16
663.781
735.716
11.1272
-9.00524
-51.285
229.482
208.076
194.735
182.236
197.512
-9.42868
28.7996
51.9453
119.705
818.803
280.29
3.27639
65.014
70.142
15.465
19.4787
37.313
356.544
489.37
730.307
271.212
192.08
558.823
69.7839
34.9169
163.734
16.8477
829.926
8.38473
318.22
-13.9615
232.879
143.289
339.681
1120.72
136.964
240.242
69.3664
565.176
102.956
83.4865
122.989
824.954
426.259
195.362
177.047
317.169
346.534
134.874
187.612
4.43676
26.0092
261.841
69.1048
168.194
267.413
27.0385
214.116
30.6295
9.20198
223.485
393.906
-18.2973
124.39
-8.72632
435.366
271.173
786.306
214.227
104.875
466.078
404.926
323.001
665.275
322.054
138.309
302.509
411.452
233.714
157.896
23.7233
9.4023
493.037
204.635
144.329
154.755
14.2936
444.613
701.786
252.831
205.765
269.697
1252.61
417.858
382.515
120.629
16.338
290.245
172.25
660.726
370.593
259.186
596.614
103.764
72.8033
1135.31
37.6075
59.4256
139.541
757.597
205.508
13.2759
414.53
264.269
1264.2
339.089
105.313
51.485
914.376
4.48362
535.755
70.6859
1594.59
509.582
1788.91
403.726
568.314
64.3797
166.773
419.506
368.205
1213.31
23.5198
777.193
913.165
57.4564
774.021
215.675
155.573
76.0446
35.4901
141.73
58.4611
139.87
147.023
126.022
294.283
603.282
-4.13072
326.539
352.156
762.687
50.8052
35.3795
644.443
84.169
1206.43
86.8684
84.314
355.787
106.45
6.40682
94.7343
204.399
1363.78
114.793
87.4415
101.232
20.7722
58.122
17.9486
89.838
68.6415
-8.18147
834.419
5.67718
431.92
382.142
49.1775
124.424
-22.5471
139.37
171.886
512.092
128.001
38.1258
707.261
267.823
369.43
467.304
254.854
327.676
570.605
329.464
718.552
-36.4503
336.787
-18.2462
289.466
95.6093
76.9941
146.06
29.1386
155.913
407.861
47.6974
524.571
261.987
-1.42227
256.578
401.786
571.532
618.647
114.09
201.871
151.564
1.71014
91.0098
1611.23
569.138
429.852
84.0477
44.606
299.008
322.466
454.854
186.027
184.518
22.9635
291.715
389.963
32.2209
1116.97
587.665
755.131
1183.56
660.846
397.667
137.653
22.5438
748.638
415.875
724.881
-5.7908
228.842
993.027
511.384
478.942
370.593
278.658
42.0311
1524.18
13.7629
364.307
56.0536
47.0903
297.398
265.59
189.971
178.017
349.465
215.146
235.043
237.163
320.591
166.247
208.881
257.222
38.7158
164.95
234.416
80.9467
549.127
36.6892
649.454
102.375
155.913
926.978
256.802
85.2182
417.534
392.415
1714.71
76.6089
68.8119
427.051
88.0622
438.16
424.324
16.9928
51.9294
602.07
124.548
376.048
217.424
249.613
20.6407
304.681
26.1197
319.619
40.5305
380.801
269.18
32.7049
330.295
1.92904
49.611
290.313
60.4219
260.437
256.952
37.0096
351.746
58.8977
322.904
62.4886
567.674
680.525
329.309
576.263
360.861
719.993
6.0656
13.8199
92.4906
1380
620.031
216.406
344.457
610.102
53.8034
163.903
114.793
585.943
654.081
517.4
352.686
16.8926
242.837
5.50502
443.307
377.862
245.868
519.962
498.557
27.1222
44.8101
424.274
356.278
183.13
-30.149
76.0173
715.315
364.37
60.4414
917.713
340.553
117.588
182.709
109.736
169.018
587.026
-3.04673
92.4733
129.972
41.9202
128.325
26.3631
129.805
220.125
354.673
150.223
-29.0161
115.413
688.745
466.881
358.198
226.285
853.585
31.6917
82.0763
427.118
1047.81
667.856
11.0166
237.478
1208.61
76.0173
1249.53
117.488
141.199
96.3154
820.673
116.431
21.9099
183.131
484.905
29.1509
457.963
281.091
340.708
133.185
72.5441
60.4646
3109.55
1032.64
187.564
6.70417
513.377
175.316
295.404
656.288
59.2849
1337.05
171
245.558
338.217
-7.66372
193.481
234.2
714.708
237.478
571.355
762.581
641.985
39.8278
99.9699
261.233
314.675
228.875
430.201
0.690753
239.595
-10.3559
245.131
195.688
713.176
359.276
242.249
274.473
156.782
595.985
65.7498
22.8506
522.072
329.718
16.0201
147.352
238.466
399.231
183.491
192.646
255.608
-15.0509
103.279
276.176
8.84177
27.9471
4.80279
8.89859
456.2
133.531
294.793
26.8814
638.888
88.3198
35.0283
155.069
836.758
325.253
307.698
767.194
137.451
94.887
54.9825
56.8048
1693.59
23.1502
309.912
592.186
7.12473
276.272
855.605
389.261
24.8573
9.845
362.057
341.106
1600.34
4.77575
470.756
597.142
583.68
538.742
243.46
62.5797
61.6164
683.506
279.072
64.7729
23.8911
81.8806
1143.98
667.64
77.4017
478.531
302.463
424.01
114.557
295.575
325.609
182.824
667.519
1239.2
2.51807
209.205
83.0417
390.467
451.278
14.1495
326.214
58.5905
317.577
34.2079
46.212
584.741
-20.4573
120.302
221.166
733.842
72.3896
832.45
566.814
57.9286
67.0838
521.442
78.5422
55.0834
76.7784
146.383
427.059
679.757
39.1915
477.309
705.121
56.8664
1621.81
74.3837
894.854
25.0243
73.0696
139.569
581.455
370.051
47.3263
106.182
89.9871
18.8981
16.8926
55.4299
71.0973
40.383
401.415
681.132
387.987
430.868
749.244
202.851
294.964
191.36
784.048
488.903
747.588
4.22057
619.086
51.3378
320.704
805.27
1614.5
300.202
109.397
514.678
665.928
422.974
629.199
934.643
184.709
591.675
258.928
174.979
341.061
136.522
14.0069
95.2058
45.7622
442.774
47.7114
26.7116
15.0245
15.15
120.302
13.1445
393.437
389.107
622.649
97.5064
-15.1611
125.504
24.5683
635.997
35.3795
270.527
70.9293
55.2364
143.932
1035.52
585.568
1921.39
316.749
420.153
560.372
678.295
229.664
857.623
46.1664
55.1937
875.02
32.5946
436.599
50.8052
1436.88
427.051
18.5767
703.829
156.843
150.727
523.337
336.196
202.231
233.679
374.286
19.7805
347.054
455.841
296.746
45.5604
283.645
830.902
447.883
310.81
259.406
563.251
371.191
117.522
439.026
339.681
355.433
33.7652
491.367
111.598
188.582
-3.38304
12.4333
384.643
571.208
159.127
434.725
518.588
496.156
14.4142
341.882
43.6685
450.42
495.491
87.9128
11.7157
29.4579
625.46
615.045
144.746
377.389
83.1029
121.124
225.471
921.474
1468.47
223.597
993.182
857.757
113.409
486.972
0.88847
910.425
197.562
152.294
1569.45
237.214
37.3641
482.81
113.633
376.742
503.135
-2.04152
291.972
536.435
37.3127
565.91
11.933
241.519
298.449
710.915
419.622
2027.98
1995.3
537.33
336.854
1271.54
390.249
399.878
173.058
-10.0607
159.93
73.6714
658.459
62.7327
623.693
42.0141
-15.8356
958.977
3042.47
227.996
477.919
277.724
453.55
399.059
264.608
240.726
562.275
195.788
384.016
91.4466
480.213
296.838
12.8907
391.516
220.32
252.527
42.5252
17.511
0.73803
86.0387
66.0636
708.636
576.685
55.7436
462.06
225.532
1200.59
21.1976
1219.21
313.552
645.988
261.157
3203.47
318.572
436.372
21.5032
57.7245
862.565
-6.63655
245.66
264.605
282.192
59.8529
-2.55928
251.971
1396.64
13.1734
581.846
-7.66372
154.409
305.678
111.915
1287.25
-3.91206
537.038
231.912
151.221
126.224
19.4314
71.1956
453.239
0.88847
1634.97
108.822
586.038
515.863
413.154
56.5838
362.777
743.887
66.6199
4.11323
259.81
261.341
73.5481
768.422
335.29
167.244
179.742
1174.98
384.845
-23.6721
42.732
744.789
112.57
231.005
216.377
195.378
462.926
322.497
360.183
87.289
54.2307
237.16
1096.69
18.0555
11.7039
56.277
737.393
22.3213
721.967
43.839
-0.0583494
903.505
206.836
933.049
355.253
342.482
696.08
1078.06
729.577
463.539
274.304
327.943
265.832
577.997
424.57
29.4406
224.92
-2.7851
241.845
89.3832
190.47
459.992
304.058
766.548
60.8554
310.712
106.653
478.622
993.46
1451.24
279.072
321.52
337.993
319.282
209.61
102.088
396.93
47.8827
587.912
28.6054
2675.15
196.137
1141.46
49.0875
45.0036
992.463
402.807
325.241
450.951
856.813
289.452
3486.22
221.195
87.0923
314.676
533.726
407.124
473.97
51.3353
5.56385
271.512
117.538
803.739
494.59
70.3951
183.08
-23.5613
752.065
62.4886
428.025
41.0611
195.374
151.321
306.398
14.1583
204.625
37.9247
6.80588
307.981
889.615
291.552
341.663
460.112
156.934
1028.49
12.6025
181.31
894.98
1038.89
58.7868
792.711
-19.7263
453.152
13.9031
77.8677
-7.37011
728.467
58.9558
16.8986
28.4728
741.284
-10.0693
273.979
1885.37
614.526
437.109
776.069
13.8071
234.023
410.257
398.357
-6.09394
-23.8904
274.179
104.779
150.164
42.6251
98.3764
323.001
837.422
73.9771
166.42
43.8881
1018.65
56.3481
15.0245
258.647
33.0343
470.756
106.137
178.882
22.9483
546.239
-41.3969
129.762
801.932
978.204
195.108
34.4218
106.594
561.984
70.7428
582.256
115.12
19.2131
274.179
857.093
311.756
93.6844
207.65
141.34
471.422
95.7035
214.973
19.6004
22.9635
304.833
26.2689
219.628
839.608
235.34
-0.117179
225.916
141.014
982.066
6.50746
736.125
753.826
5.4536
25.0983
663.361
103.279
352.097
213.115
333.348
185.369
435.838
315.645
577.95
450.247
194.884
1140.46
0.126156
-8.87589
81.0595
206.179
425.57
90.317
1134.89
51.7749
49.5715
622.649
1623
356.958
584.65
33.7143
397.017
-14.1041
18.3691
103.858
-42.0725
378.688
289.936
19.6004
652.65
148.083
388.294
286.758
-8.28835
-4.59458
510.921
51.7886
960.368
163.503
122.7
370.898
22.9406
89.7866
243.401
-6.15076
3.5842
215.046
439.827
547.7
255.517
-12.3804
543.311
109.167
101.438
222.435
276.883
411.46
36.0507
1406.19
40.5391
217.975
334.891
272.811
20.0498
653.14
339.334
164.546
246.903
230.238
96.9131
141.602
6.79638
40.0461
24.3439
408.261
21.3993
38.5123
91.2847
227.256
13.9782
862.102
453.681
903.183
340.234
527.458
635.363
393.386
245.12
798.294
122.02
1024.89
97.2158
69.1765
31.0397
293.757
457.745
641.669
336.753
276.835
271.721
27.1254
153.302
53.2585
1035.52
68.796
133.918
51.0745
218.626
1.90603
76.0446
9.25315
19.7683
2012.05
479.076
47.6974
678.245
438.149
247.829
899.383
86.9425
13.0601
88.7697
14.464
916.183
720.937
280.974
158.831
20.2426
37.2057
64.37
61.7956
440.971
655.771
93.7973
527.005
301.282
18.6633
46.3893
154.908
777.895
69.3664
1114.28
35.4901
205.448
798.717
642.119
53.3196
39.4104
98.9429
327.793
898.413
267.933
5.82764
56.9106
693.169
47.9063
310.517
290.952
108.117
263.716
139.606
-20.2631
823.158
36.2687
26.9277
456.429
295.558
405.293
1386.17
327.994
226.919
15.0185
151.007
131.067
184.686
751.96
422.55
284.691
95.1948
19.1925
702.716
283.189
129.999
308.692
149.69
34.7878
1125.74
62.4091
116.837
19.4787
190.986
219.504
109.991
2014.14
482.675
227.423
1031.43
300.739
96.362
420.822
623.05
0.474671
284.218
16.8986
519.274
-27.029
2297.49
456.426
464.069
412.754
73.1436
174.121
130.802
302.176
785.065
138.886
261.184
-11.4722
140.319
-18.9046
758.418
131.657
16.8477
54.0627
1264.62
77.6213
134.09
426.743
1870.81
596.813
879.412
294.26
1146.95
-0.792091
227.127
162.359
425.873
3.80311
83.3442
1337.7
230.962
127.268
241.696
526.818
3.52036
40.9938
254.401
122.505
1051.07
40.2439
48.3542
300.882
15.1187
36.9368
189.643
35.4901
252.152
483.874
236.978
197.236
530.416
-34.722
1757.71
271.681
155.753
786.88
588.221
91.3575
48.1474
401.852
1059.32
53.1646
159.01
64.6067
422.449
253.493
126.422
298.451
106.979
452.012
841.482
44.1855
24.2457
351.478
130.486
517.607
197.966
27.0827
0.459543
100.817
214.095
211.601
602.311
11.186
695.484
146.866
85.9793
987.397
5.45827
1033.67
533.531
73.8902
204.838
253.643
99.9869
157.403
-19.7263
115.349
198.107
506.473
100.56
316.749
253.156
637.208
19.8226
1014.9
478.252
175.477
280.082
332.169
79.596
114.151
42.7209
78.5422
98.1869
789.187
0.688628
603.221
1101.72
530.197
29.1656
38.8836
76.2584
349.378
199.123
487.902
333.822
-2.45299
3357.8
50.1214
349.501
212.213
298.678
933.929
56.8834
130.001
4975.63
25.2513
156.332
304.63
69.8349
542.465
74.323
15.0245
75.1201
135.295
435.865
430.918
33.0343
-21.2999
192.001
225.347
20.6697
117.077
70.0759
680.228
35.8127
774.678
-7.66019
137.861
715.315
963.835
1906.66
48.9644
154.969
48.1986
36.0507
557.781
257.438
222.995
295.817
452.538
115.821
-10.2134
47.7114
52.5058
1740.22
90.9828
109.871
129.676
111.416
148.106
3.58068
694.896
57.9274
1085.82
153.615
114.523
91.6015
263.715
372.775
664.715
885.032
116.837
99.1572
708.868
230.749
873.976
562.911
112.425
117.081
94.1977
28.5857
40.5899
114.475
230.536
66.6743
329.718
113.619
152.164
310.067
461.48
270.751
40.8469
255.325
91.6606
412.236
116.398
146.866
153.446
1843.55
68.521
780.084
23.0537
545.998
213.475
611.417
236.371
254.294
35.0801
1964.95
1007.41
22.8404
238.45
423.786
350.096
101.57
-12.7463
118.094
178.486
163.609
457.026
360.739
272.391
2.43956
757.907
338.363
107.316
8.35598
1317.94
628.894
14.1461
21.7899
140.92
272.928
243.246
446.48
672.621
516.104
35.8127
317.406
408.319
3056.07
369.027
192.209
20.143
211.191
817.894
15.637
641.669
164.749
189.752
212.945
32.269
760.859
140.658
78.1254
175.669
576.937
63.472
1104.74
34.6217
23.9913
484.294
-28.954
219.392
270.258
350.373
55.7596
23.5833
77.7997
356.311
11.1532
220.662
22.3213
410.038
34.185
42.9349
383.045
775.805
18.5129
456.744
518.952
203.801
542.901
83.1969
1054.93
1044.33
333.005
179.383
16.0324
80.9365
200.968
11.9458
209.205
17.5012
227.345
88.0081
439.841
70.3057
262.084
13.9031
147.208
627.938
349.906
232.879
59.3305
957.805
326.113
-17.6587
40.5305
2521.81
54.8075
32.7444
20.4461
98.1869
28.0526
45.183
395.2
503.595
89.7195
314.679
162.224
203.801
31.2808
83.2605
307.912
398.04
-2.04242
742.601
290.719
59.3912
676.011
66.5173
656.585
559.162
71.1956
83.2435
1144.21
303.725
42.559
324.708
72.0742
93.0637
1199.43
-11.087
467.004
26.2629
895.012
621.162
433.369
27.1222
131.017
610.563
137.259
24.1351
70.9789
179.439
85.6287
111.042
229.201
544.124
28.5823
509.985
21.9099
68.8621
879.862
638.222
260.847
66.2537
431.726
1088.81
694.993
128.221
2.90509
603.575
46.3072
650.795
328.821
952.5
115.552
402.956
103.435
67.4924
531.443
596.981
62.2093
70.5293
295.074
270.325
109.581
5.45474
569.333
34.185
9.20173
234.994
13.3239
6.31083
-11.773
145.942
71.0506
33.2614
36.903
641.575
358.685
33.5648
84.5717
299.323
76.5515
182.673
252.627
374.939
31.3146
137.301
495.228
264.275
318.749
866.18
63.7442
25.3905
33.0343
916.783
359.876
204.215
297.741
355.909
-3.08673
304.289
501.264
209.524
967.803
390.837
437.987
401.545
2117.73
1190.19
28.137
116.075
21.6423
220.455
131.24
668.053
-15.16
127.054
61.7858
133.264
154.362
215.29
1916.64
696.917
1041.16
260.023
27.5327
253.471
60.6315
472.955
35.5883
1232.85
624.953
1530.02
304.63
1250.13
938.363
39.8498
1331.45
625.298
311.252
438.893
11.2704
113.619
227.951
795.45
199.111
218.277
215.35
31.4765
369.643
18.5721
-15.0509
161.858
-2.40263
189.045
86.0431
284.28
28.849
41.0611
761.342
35.0283
188.802
563.145
549.803
30.6196
242.337
359.254
159.223
16.3017
-9.7424
254.357
565.494
16.0431
16.3365
111.906
710.578
38.1721
139.569
58.8807
-32.7022
359.947
445.013
379.036
23.7233
185.565
45.135
262.252
104.101
5.98729
40.5442
356.918
174.748
5.67718
767.378
389.638
306.964
172.245
47.5871
444.095
1439.49
110.041
81.6395
158.824
520.412
88.6461
317.362
384.922
72.9202
187.878
450.015
36.9542
2469.54
804.899
113.484
-3.08673
197.468
35.5883
39.0701
45.8661
202.028
392.711
9.49649
118.926
17.3413
145.538
189.313
112.601
389.832
167.874
65.4751
64.7459
419.092
-0.68521
2595.64
18.5732
24.1943
244.364
168.608
7.7017
8.18489
666.94
27.5824
-26.4009
1857.67
116.757
26.8814
81.0561
310.516
121.336
313.894
81.0282
469.218
471.035
173.598
178.727
314.824
743.719
107.71
72.717
19.5253
-19.5837
11.3706
138.136
157.916
922.9
-24.2054
230.872
472.291
34.9083
-20.2496
339.261
57.9286
127.888
144.134
37.423
26.4424
337.104
770.077
2945.56
610.367
442.752
217.957
124.333
197.438
-9.38926
8.38473
632.345
-6.46524
25.6924
858.817
238.481
216.752
459.304
-28.9031
427.17
267.145
-8.1952
143.618
142.889
175.173
400.883
647.942
145.072
22.2872
12.1231
1051.1
335.866
1042.68
463.667
605.682
447.766
-0.464599
260.123
231.279
1005.91
1362.55
89.3698
104.712
380.142
687.428
667.829
481.616
37.1961
220.154
387.56
626.723
401.176
220.125
193.503
175.523
-7.4643
567.05
217.274
36.6349
323.514
519.481
59.2849
236.592
43.1585
37.3139
307.178
105.683
623.836
-32.3877
910.56
144.139
85.6287
246.068
431.924
13.9031
873.441
379.891
817.587
943.515
81.0595
13.1504
328.119
240.242
464.794
252.207
13.0013
448.929
278.537
287.921
148.897
13.578
890.014
98.9429
1933.51
317.379
90.6459
1007.96
165.702
-10.2134
199.981
126.057
1181.9
1368.1
28.4728
40.5305
52.8389
70.5293
79.5566
27.1222
612.652
575.17
69.2821
13.3239
170.011
309.057
359.001
439.934
25.0243
152.688
120.725
490.162
410.547
208.516
8.35598
334.058
239.241
442.312
165.075
281.472
143.511
1307.25
109.871
1831.42
369.643
5.4536
169.355
25.7084
31.6235
361.223
509.168
34.2056
532.879
-12.3804
144.135
408.785
126.909
40.7511
104.114
112.796
652.618
36.3087
29.2947
281.744
261.157
286.447
126.451
556.724
153.129
8.35598
512.095
18.7726
71.372
155.909
198.677
212.851
31.7419
67.8315
1123.75
245.962
70.2257
17.3184
39.1868
358.682
222.956
73.294
57.8683
1017.09
241.591
173.469
235.661
799.648
-2.94653
690.318
609.762
353.213
318.22
458.057
37.6075
124.183
26.7116
447.934
191.312
84.6948
48.7517
269.019
36.453
112.277
410.252
285.594
5.56385
581.166
384.872
306.818
44.742
1319.18
-2.45237
229.201
407.317
146.009
703.013
263.664
366.368
446.729
107.466
639.691
500.958
-32.4255
572.662
0.58319
349.238
125.544
233.973
669.93
46.4801
549.886
162.201
80.711
2.3685
690.516
577.687
518.477
294.26
219.628
185.559
233.466
144.186
851.191
356.918
1916.18
1888.89
562.672
897.509
313.174
120.629
264.016
797.824
552.614
16.7027
284.039
70.7428
46.2733
23.2904
2.6121
926.26
994.55
731.237
166.102
86.8416
174.871
117.5
694.476
-21.1796
88.2093
276.99
13.7799
1220.71
247.358
134.648
193.917
42.732
61.9703
78.1663
508.732
49.2004
149.957
263.544
203.588
211.824
308.232
54.7997
721.347
55.0834
33.9386
20.387
186.878
147.816
20.4508
44.1582
3.27639
705.121
686.473
652.819
550.497
186.572
354.9
103.718
158.056
246.085
32.931
542.188
38.7905
313.934
31.9873
231.897
861.554
725.925
6.31295
72.8033
188.909
261.28
50.7259
-13.663
171.034
434.144
80.9467
20.6407
325.295
294.111
164.219
401.415
639.902
706.982
331.765
1.49147
939.569
28.8017
202.38
407.561
608.228
711.131
524.099
118.224
122.176
397.328
713.227
44.1311
65.9574
520.305
561.192
146.637
245.558
693.236
21.3502
127.378
337.537
855.263
198.423
344.593
36.6619
301.146
197.579
107.387
812.209
1328.54
221.378
336.753
220.613
63.2399
31.0249
311.447
613.51
365.424
385.772
14.0069
31.4876
257.532
30.1112
373.799
-7.4643
948.639
23.5164
167.981
27.0827
51.0593
331.765
1.70661
554.341
818.798
22.6942
17.5552
117.838
278.707
972.405
205.569
10.1719
30.4575
2251.32
173.152
348.408
364.965
997.928
291.142
49.4165
877.951
829.84
188.191
150.956
276.817
360.315
191.629
11.2764
787.265
-1.84807
334.666
46.7345
508.9
40.5305
461.385
1189.35
287.578
184.118
344.883
255.534
156.238
104.929
1656.39
113.332
95.2058
572.375
-8.33931
165.778
41.7041
132.419
695.436
116.218
179.118
302.57
195.362
1068.27
42.1147
20.4473
38.9728
2.32586
14.9342
603.655
170.376
486.438
-15.4643
360.465
96.3154
1023.07
101.89
436.638
179.625
150.814
44.606
88.8657
258.747
510.24
229.496
-3.59069
-0.117179
190.308
259.796
97.8165
898.523
43.5631
424.424
228.469
29.8165
88.0228
263.058
1338.74
139.372
661.26
167.68
52.1023
536.109
437.152
55.2076
36.0819
9.4023
-9.21289
216.6
788.865
1558.54
103.919
3.80311
679.297
205.009
457.214
1010.33
114.09
-4.2767
46.616
443.99
2594.76
36.4089
245.975
54.8192
365.682
44.3987
170.013
128.832
823.755
34.0848
60.4135
317.419
107.466
152.983
476.647
119.374
42.3013
21.1979
117.993
403.89
1024.63
-13.4905
378.045
263.769
36.686
329.297
60.1749
53.7494
65.2035
418.642
224.416
129.972
48.4405
603.078
66.3769
90.9862
794.73
239.336
328.456
51.4595
412.769
27.4714
238.038
-5.46476
140.917
67.4924
615.776
27.9938
102.227
208.867
111.261
70.9293
353.213
193.813
608.228
84.4591
74.4182
424.399
111.045
199.885
208.179
363.931
342.98
773.197
355.226
730.187
97.8165
1496.35
75.4222
367.372
27.1222
2338.67
1109.9
310.926
637.388
10.059
31.6952
150.98
546.756
496.492
374.349
475.641
69.0479
57.897
278.13
220.441
307.705
444.564
360.279
310.146
314.009
0.351646
22.9322
2.56482
16.8477
382.024
-32.8447
-21.9233
44.8252
67.5604
47.9148
196.7
87.6187
259.59
34.8277
475.438
25.3259
619.469
1015.06
325.099
-6.00479
-5.1704
237.838
236.868
58.0377
1152.32
1305.7
368.955
260.331
218.446
108.224
16.2883
41.7019
564.738
81.3229
736.979
255.112
490.426
59.1359
740.947
338.22
106.45
731.67
610.102
95.0329
588.951
1055.96
313.444
53.7083
341.237
75.3245
380.461
991.264
4.77575
833.26
549.947
391.735
278.247
725.096
1211.38
99.2672
393.759
517.931
447.674
501.721
1107.34
237.842
74.1432
108.224
17.6046
234.09
504.595
541.844
42.6251
1413.97
503.29
32.3025
249.952
727.828
292.335
230.225
671.804
10.8729
756.033
156.579
33.8593
471.72
214.878
882.717
665.451
487.619
177.919
703.802
22.8539
63.7732
17.7519
512.356
43.0452
188.095
31.6235
867.529
336.259
300.323
206.712
413.033
84.5717
25.658
14.5141
465.693
707.563
1308.45
62.2876
214.305
551.666
1948.74
173.303
106.45
191.281
610.401
19.6004
446.502
257.982
230.542
95.9392
595.979
121.022
149.808
413.322
64.8934
164.233
275.543
268.877
27.9435
590.783
1059.05
49.3871
-23.6721
174.269
331.424
1759.38
185.659
153.129
247.871
-23.5031
7.97094
36.8417
56.2539
99.3515
531.443
90.9828
22.8539
147.366
216.363
830.266
115.203
322.172
499.993
319.043
295.934
-4.93357
522.637
472.101
299.031
-11.7161
45.7792
90.4276
0.661402
446.718
213.625
8.99879
-4.59118
168.121
88.5755
-29.1253
17.3413
42.4639
-33.7012
125.72
164.944
177.919
16.0201
394.729
112.809
499.69
932.257
34.1927
373.824
590.163
594.531
2116.56
380.377
434.989
276.176
24.1351
250.596
1450.36
293.409
25.0243
-21.798
191.136
1055.99
193.813
40.3864
104.403
6.48191
312.329
433.067
153.699
537.065
89.2562
109.061
128.625
240.726
802.56
163.099
233.269
-0.167454
663.037
51.0516
33.5646
875.394
439.22
-28.6396
338.97
206.809
1471.83
185.247
458.303
5.74835
1104.3
201.76
1068.25
32.2209
410.446
855.656
290.363
587.61
329.137
440.771
107.707
147.669
112.896
528.318
13.0601
138.886
1110.14
20.387
436.129
325.924
34.7878
78.239
599.123
366.245
341.552
-5.05725
317.379
68.1571
222.171
419.917
186.392
54.7097
412.321
658.879
282.867
91.1303
-18.3756
246.348
26.6965
31.9141
350.392
618.647
999.566
494.526
-24.8914
108.46
336.119
543.194
173.303
38.9839
137.591
113.475
297.432
274.108
10.23
34.9677
470.548
86.5689
789.008
61.727
-8.34272
100.501
102.045
572.475
569.333
34.185
235.964
313.705
13.3239
263.058
518.297
117.594
52.3055
442.941
32.7476
79.7418
93.8295
45.472
75.8224
352.799
82.4909
427.445
413.377
826.346
209.049
283.039
651.186
423.991
448.637
28.0526
483.715
186.221
232.156
117.831
202.235
68.521
501.177
791.328
94.2683
690.301
32.5972
155.379
388.403
125.801
486.678
524.26
113.484
126.006
79.3548
181.094
124.323
98.0343
203.707
46.0495
1519.85
1369.66
45.8661
902.928
161.296
130.64
217.886
171.774
327.994
210.053
352.686
146.203
445.236
1781.21
105.003
34.6185
9.20288
362.147
62.5797
299.623
55.6934
108.46
61.6803
625.119
1384.36
238.808
281.675
1959.04
729.75
194.735
62.3155
266.356
269.287
11.9351
207.736
915.433
456.901
100.357
55.6775
363.601
33.8906
818.993
472.147
79.8859
252.314
939.753
34.1927
9.42531
113.329
350.283
325.705
217.843
304.334
299.792
30.1905
32.5478
288.078
-0.163928
321.868
625.36
-2.94653
41.7019
234.903
1016.48
27.9426
256.986
278.657
372.412
289.531
-23.6615
84.977
41.9202
552.831
67.1811
22.1173
313.095
177.492
212.244
1047.63
116.35
448.264
629.712
16.0201
232.749
40.2012
167.251
31.9141
475.024
443.986
833.791
946.345
90.1606
186.221
83.8044
434.548
44.1582
477.415
246.798
666.095
128.001
504.768
280.942
193.5
99.5642
10.6655
110.043
78.2324
306.398
13.8199
369.774
-9.93672
465.84
76.7637
27.5461
47.817
646.065
492.507
113.135
326.069
1020.99
461.805
317.748
245.629
133.918
304.073
46.212
341.106
816.301
693.287
596.981
1.17514
272.928
197.623
1011.83
627.43
18.6823
35.8127
371.754
651.646
352.986
317.408
192.043
228.265
-21.7042
66.6233
60.0963
134.388
279.73
800.701
312.329
-39.3234
127.594
146.539
9.39633
27.3189
580.275
221.986
219.725
7.55124
63.5508
331.327
382.761
2814.68
5.39443
29.4565
393.318
85.7353
771.043
169.138
294.793
62.4886
287.47
65.424
40.7023
70.3803
393.906
170.983
-1.17266
359.535
184.689
52.6
537.312
455.892
326.947
150.4
155.579
105.105
363.931
55.4299
25.538
51.0593
536.868
207.854
1196.11
20.4461
28.0526
1075.92
1008.94
292.127
40.9938
573.3
254.295
27.0385
73.561
81.2293
251.863
751.332
82.9302
255.112
70.2654
418.957
592.557
4.44954
23.1234
40.6631
14.1903
24.946
798.279
285.823
43.2317
50.1122
22.1167
780.273
88.0622
24.0776
44.606
38.2659
441.437
181.911
198.011
71.2465
154.755
149.079
93.0044
-3.38304
29.2998
6.08174
803.592
489.583
817.828
725.205
69.5459
277.134
269.337
46.616
413.59
49.1982
11.8093
86.8515
260.734
6.91734
55.6949
158.817
62.8841
11.9351
434.764
160.184
65.2208
387.089
40.5899
5.65416
1635.27
981.164
175.463
242.943
37.9331
279.067
466.584
386.263
487.029
705.703
186.935
111.866
390.607
28.5834
174.853
304.243
945.267
142.9
493.118
3162.84
100.016
992.97
90.8436
662.33
122.845
64.2127
211.13
253.031
389.963
476.375
110.453
-2.72052
443.455
50.9649
507.187
54.8075
138.736
390.691
222.631
1372.27
-3.91673
217.333
211.241
157.186
264.079
21.6694
63.2465
424.835
114.79
377.252
81.2462
139.372
13.0995
44.6923
47.7401
248.879
23.2734
836.865
620.442
259.951
176.657
25.2226
148.526
506.155
98.5334
304.626
42.4046
10.5592
260.955
12.1297
30.4369
27.9424
166.734
201.214
303.371
158.767
143.484
325.616
66.1573
23.1332
53.1353
1193.49
608.228
672.245
305.947
9.52777
358.308
401.105
113.329
891.673
545.805
543.421
710.96
70.9867
552.321
46.616
76.6728
1014.92
379.964
31.2808
10.1719
126.035
1025.68
66.3303
32.3304
687.203
50.1214
107.483
459.837
11.2255
24.0776
75.7473
456.429
28.2371
376.143
321.325
165.392
-20.4573
76.8627
235.34
706.406
366.471
126.738
180.275
498.961
228.842
149.397
153.438
899.388
348.105
883.981
128.238
30.4575
189.112
43.5748
35.0801
59.4917
278.287
189.384
493.797
15.6443
697.104
230.358
165.981
580.518
271.1
41.2614
131.342
800.588
369.217
374.021
329.718
1629.59
334.759
35.9724
163.099
431.92
-18.9081
335.075
622.642
1251.71
240.616
63.4905
25.7084
52.3099
973.695
731.547
139.372
48.7068
61.5589
-23.4744
51.3844
160.327
223.14
135.427
403.784
122.289
40.5899
48.7577
101.226
182.866
37.3641
181.085
313.334
376.002
299.906
-0.167454
83.9504
109.148
102.905
199.386
845.409
366.132
25.281
98.3399
172.043
122.599
336.787
60.4646
990.367
41.7041
146.539
486.465
5.98729
196.092
645.414
41.1711
9.57577
904.946
119.412
359.585
1289.19
61.2659
594.723
165.656
222.435
149.398
340.131
381.475
219.617
34.1766
19.4021
36.298
387.913
136.522
289.495
299.479
6.65322
281.236
207.477
299.883
1028.89
72.2421
306.648
110.935
177.008
152.259
394.439
417.749
2868.81
-18.799
30.6737
162.816
365.279
25.4175
1333.86
23.2268
212.241
62.0829
140.077
8.18702
70.2289
67.0948
459.931
-4.59118
70.67
267.352
629.718
897.835
646.915
455.424
634.516
350.333
102.227
642.106
242.12
868.538
647.438
-9.53778
61.4616
600.153
241.586
46.7933
763.434
384.845
181.765
36.4957
363.197
51.0942
826.621
412.321
700.784
-38.3278
298.342
2126.38
276.334
25.2481
5.45474
586.2
142.881
118.272
86.8957
1163.57
334.929
323.978
23.5434
194.325
890.983
365.915
137.451
541.437
356.544
202.638
409.842
319.48
741.759
688.567
135.059
518.102
37.956
1035.72
114.35
165.28
78.7368
254.081
144.186
362.87
5.98729
100.514
1401.42
139.133
112.649
214.332
297.813
944.058
57.5177
284.565
172.215
384.593
924.373
882.673
7.5991
10.659
216.898
434.548
213.351
768.091
-5.86848
516.02
353.355
256.873
799.682
34.2276
47.3263
388.089
52.4999
124.77
168.549
323.514
1430.76
937.493
288.661
32.7444
686.644
415.984
186.221
903.072
219.03
660.726
213.172
546.155
549.574
109.261
435.428
276.226
68.1571
540.62
295.731
290.606
167.652
1747.1
55.5824
433.067
159.657
35.6333
159.178
522.018
192.33
109.542
151.854
5.45474
145.795
758.828
-1.66863
25.0243
133.749
226.743
35.322
169.554
160.08
226.888
213.099
403.784
227.237
51.8342
837.865
24.3889
636.39
316.018
383.498
113.29
161.629
324.268
488.142
11.0769
293.846
77.5722
78.6524
425.618
67.4475
889.896
35.2357
188.191
61.0011
31.9853
-2.88842
1503.48
178.398
15.0185
50.4826
788.283
86.6666
226.817
84.1655
-7.87886
238.458
99.1569
450.511
1058.79
311.3
181.557
27.5824
775.699
62.8988
953.321
-1.07247
253.471
36.1722
495.398
1421.28
95.8161
48.1468
349.923
769.292
613.859
624.725
46.8327
149.64
30.1112
81.9144
290.975
73.5632
117.427
169.635
705.612
307.492
315.663
554.814
71.4526
266.369
118.836
328.516
218.781
526.411
797.621
308.973
230.919
107.523
12.0175
188.208
28.5834
598.392
53.1183
36.3759
48.3542
347.733
350.577
961.89
35.6392
236.29
59.178
277.245
187.772
250.44
42.0752
287.192
627.867
118.951
611.397
3.57953
197.438
1561.79
42.8183
263.258
638.685
57.0066
-2.71711
33.8593
162.499
484.369
238.481
338.566
0.0319655
309.378
1017.98
256.773
12.272
492.18
6.46799
1201.74
25.2481
55.8394
184.11
111.305
299.792
273.819
205.919
6.9677
137.468
70.0312
721.497
310.006
494.88
162.499
206.642
364.043
338.566
298.134
525.82
552.003
381.281
105.407
65.6473
57.1072
162.876
311.547
1106.43
63.6599
624.269
582.607
106.586
993.091
505.178
123.217
458.074
272.305
735.278
1290.02
86.8978
181.765
282.699
0.88847
11.3706
136.262
1460.39
148.911
174.763
305.835
161.196
141.637
331.593
327.115
70.5156
31.1739
1319.4
-0.988804
-13.2859
82.0763
1189.86
231.246
43.309
253.688
301.497
5.45827
17.9213
735.93
1091.51
555.196
49.2907
525.383
559.133
56.2031
115.907
107.71
208.806
1050.51
933.411
38.341
24.8375
123.72
-3.59069
802.462
483.535
-0.792091
119.823
823.561
382.364
698.038
68.9579
585.16
376.629
49.4143
-24.8914
93.4677
487.919
62.5349
100.914
870.455
36.3919
25.3939
295.558
214.138
244.488
2073.19
1271.85
1251.91
197.139
281.136
1736.47
1277.27
488.432
193.394
565.283
247.836
987.688
461.906
305.925
920.108
656.129
301.497
153.145
256.511
1062.43
60.7717
139.342
506.689
114.033
170.168
248.161
143.46
281.236
544.809
311.127
108.853
1375.93
73.1146
190.363
140.438
94.7309
103.439
156.736
405.644
1645.89
384.016
455.015
780.063
474.874
39.297
395.633
28.7996
1174.51
254.637
89.7912
1168.95
316.139
32.5972
517.074
319.062
166.213
83.8059
389.327
315.883
526.964
221.841
388.576
63.0279
113.135
422.553
716.678
1102.08
377.182
156.407
43.1355
318.617
55.4299
145.331
134.234
47.2167
1000.07
105.793
-3.91559
2.32586
286.564
258.563
50.8052
15.401
90.7283
286.85
7.96155
140.914
155.255
11.0454
606.092
556.322
438.285
42.8183
263.258
243.257
9.86477
184.518
-43.0716
35.6333
959.405
507.187
257.207
45.0326
177.047
66.0441
1373.63
72.8608
141.9
230.346
257.549
952.498
1177.48
26.975
345.299
290.719
777.159
754.721
235.654
34.6581
209.061
388.283
637.884
53.1353
226.477
72.103
74.4182
34.5929
343.112
30.0111
18.0417
176.622
170.595
137.692
185.15
1045.56
68.2019
-5.68055
133.264
336.146
370.829
207.857
480.816
878.465
280.532
49.5273
765.091
349.221
65.424
901.897
56.4607
829.377
22.8404
279.679
709.098
396.072
253.66
34.4239
209.876
23.3773
42.732
132.514
26.7116
-9.33837
118.428
1328.6
136.108
99.6906
98.6403
12.0902
120.4
495.639
487.709
680.117
40.0909
19.4021
1007.06
843.311
48.4405
375.598
202.525
897.133
364.043
599.733
513.652
362.722
759.456
597.882
100.211
20.2321
483.961
350.282
65.534
628.018
68.155
320.238
708.161
43.7649
45.6683
224.869
927.378
947.906
358.978
447.357
259.116
47.7114
18.8981
65.6183
83.5409
449.659
-25.8718
321.311
352.784
427.229
66.9378
130.949
590.167
516.771
80.0065
259.423
24.8353
28.6759
1050.12
163.782
205.979
467.114
-2.45299
72.6102
15.9175
9.81373
605.985
62.5349
114.299
17.7551
33.3617
14.1495
3.20364
146.652
82.6163
41.5913
650.327
731.913
375.178
2.71986
151.854
28.9963
520.823
684.486
207.853
598.563
26.4424
17.5552
81.2756
308.235
104.576
739.167
207.178
38.8109
84.8274
128.296
131.659
1003.86
-7.33882
-11.2184
312.852
426.441
539.032
102.045
5.67718
363.186
370.896
23.2243
1041.92
107.51
125.335
-21.1433
63.4826
143.484
256.275
347.998
184.223
86.0387
202.87
11.9058
13.8092
13.0995
189.407
659.127
9.86477
-1.01435
119.301
-11.2184
1230.47
702.658
1049.84
60.8159
285.318
207.033
1.70661
60.4219
116.023
131.92
-14.7871
81.9303
40.9938
848.788
8.89859
76.2584
744.806
0.472435
45.5425
17.6046
27.9426
154.335
4.43888
262.35
252.714
14.0069
34.5178
173.445
412.421
212.264
99.8002
22.5208
3.77413
572.672
213.526
40.5305
500.741
392.526
392.565
50.4323
106.439
309.673
10.059
207.794
48.1972
640.695
80.4209
-13.5902
23.7846
890.983
32.5205
635.289
100.214
97.0799
889.092
19.7717
284.984
445.013
118.541
1007.61
332.072
832.111
353.406
424.714
77.2885
569.547
274.349
728.953
554.929
38.8268
353.963
3.16983
64.5199
482.2
19.3851
21.3528
397.963
735.325
220.855
49.6142
157.05
501.16
74.4182
174.783
413.154
912.031
76.8687
11.4018
140.917
276.57
30.3502
42.1147
69.7922
14.8239
90.6907
28.0526
17.072
474.827
219.038
471.736
80.3492
488.967
1167.07
104.369
176.824
17.5573
48.7068
222.729
904.802
486.168
1126.81
49.5854
37.956
30.1425
324.575
74.2637
528.852
-47.5369
341.926
229.521
237.839
12.7359
287.184
106.763
232.59
112.216
567.678
360.875
205.676
13.9201
187.879
54.9129
14.0069
108.324
381.466
3.20364
58.5905
173.274
60.4448
898.912
434.815
202.557
115.4
940.082
4.11323
458.461
133.114
1006.21
351.942
320.917
496.459
96.266
232.156
582.599
16.7027
68.521
233.787
156.843
-18.2682
514.059
13.7629
50.4314
1284.21
409.842
1290.4
195.346
1108.27
70.0312
312.95
141.443
18.3691
47.6363
6.65322
328.088
518.572
212.264
15.8522
82.9336
309.583
48.7517
78.5936
-12.0908
2819.77
-14.6274
-23.174
160.141
375.273
410.038
277.814
18.6823
498.707
156.236
70.9867
40.41
147.579
533.531
130.112
1162.58
189.971
269.847
30.7697
38.5123
91.9554
306.332
71.6892
743.365
286.764
82.6163
223.376
513.52
46.0596
14.8753
1016.92
258.986
130.499
139.14
1634.24
921.052
-7.66372
16.484
259.073
297.958
37.1961
148.94
168.294
272.524
152.83
875.683
225.363
359.181
839.739
165.28
1496.59
24.2457
36.7824
35.9724
2894.75
793.576
450.235
-15.9813
-26.4044
648.044
-15.1611
33.9386
362.383
42.8757
469.862
72.9247
-6.09394
474.94
171.012
262.934
161.814
444.892
442.751
122.053
249.942
73.0696
63.433
448.79
51.3844
10.4014
56.3481
140.01
313.463
2.73378
69.8151
973.875
878.969
285.22
8.57824
297.13
301.026
158.61
70.1862
13.578
567.897
-2.86287
530.812
532.066
144.245
15.198
592.893
-26.7655
76.6011
-2.34581
364.865
337.804
4777.64
-25.4989
208.493
262.608
8.7914
1048.95
285.519
71.9053
978.244
372.568
722.546
27.0966
75.4373
49.9602
241.786
11.4018
410.782
342.108
9.73543
634.623
94.5491
41.689
61.8992
103.959
3.58068
22.4304
491.211
136.278
44.742
417.753
342.135
87.6094
216.813
431.837
21.2592
155.379
50.0727
450.701
535.149
49.4271
248.021
407.856
540.422
286.713
922.825
-28.954
262.495
269.321
76.1971
-9.33837
162.197
48.0268
-1.50897
139.527
551.435
224.943
318.424
265.735
26.6887
478.622
28.3164
66.2809
222.485
614.53
29.5133
46.2733
223.658
135.671
439.42
615.725
140.917
454.606
343.982
582.136
847.443
260.955
507.927
406.505
69.7922
55.0834
251.067
521.196
154.362
55.9942
342.718
771.643
106.243
411.222
2.6121
219.737
118.305
1005.85
388.972
116.544
96.0208
49.4271
204.917
47.4345
390.389
392.645
173.105
190.869
165.806
938.536
25.1475
23.8184
195.763
365.918
91.1896
54.3799
292.512
294.59
219.292
31.7419
295.256
137.172
792.045
2264.72
1358.75
27.1222
124.14
47.5871
286.674
26.9256
37.2457
-9.84208
35.0289
521.792
2492.98
142.261
158.083
377.378
535.698
-0.371537
387.089
654.175
2.3685
240.355
100.56
30.017
1098.36
116.554
241.781
492.087
222.167
152.164
175.134
226.595
798.151
174.997
1402.57
133.176
14.8571
602.344
161.408
353.671
413.69
105.988
778.089
227.205
49.9094
31.0569
130.199
1226.67
506.124
406.128
712.64
440.563
937.059
379.643
187.289
209.049
104.249
362.884
596.799
37.9409
1036.41
598.712
286.35
253.451
217.223
328.623
1098.89
93.4181
198.279
253.784
2.90509
333.039
1591.58
167.267
640.291
9.4023
0.0259984
348.459
831.239
801.401
272.105
-15.6777
277.194
254.49
549.837
50.8052
-12.4298
54.1201
33.2046
950.51
7.03167
155.175
670.64
91.583
1161.55
563.004
80.711
690.986
442.202
423.077
574.433
4.84261
924.06
66.4122
306.319
49.611
-13.5011
107.274
3307.56
54.2896
34.4218
246.212
478.295
41.9309
510.519
172.532
111.035
1304.71
417.641
485.137
303.55
465.334
-1.37963
826.495
68.5484
7.37909
34.7608
463.74
395.483
533.941
290.098
392.132
-17.0352
1.64629
297.448
202.235
191.845
109.727
48.8519
608.057
49.2004
0.15744
341.442
153.699
47.9336
91.7121
209.049
-5.2571
368.506
142.484
182.67
503.741
-2.04267
1189.97
238.212
679.101
213.115
121.529
94.4879
-10.75
36.467
639.531
750.861
1816.13
476.039
679.494
1.75689
25.3905
191.52
222.329
115.164
-8.48507
425.865
300.539
61.6086
200.24
202.028
146.962
399.302
58.5707
897.71
88.2385
197.859
580.843
31.0127
111.745
43.4686
152.645
54.8075
453.579
16.6991
675.116
95.4088
145.039
111.231
1016.43
76.8178
200.154
10.155
153.8
708.891
19.6004
379.796
26.2689
935.185
244.711
344.711
379.589
177.337
1925.03
19.9295
474.194
2010.49
521.442
74.4341
285.913
200.053
266.762
539.563
435.255
78.4255
52.1023
1110.23
35.7334
1154.92
302.959
195.06
1132.3
45.0036
816.301
31.7419
20.9798
-13.8037
593.051
631.615
892.941
563.926
276.979
266.569
914.376
407.408
82.6643
144.992
24.1351
505.834
12.2991
18.2689
188.702
109.357
32.5499
678.127
42.1179
543.108
328.746
555.755
878.393
96.0718
43.5782
28.143
269.892
716.975
665.176
974.879
454.37
817.552
614.526
179.528
120.392
357.778
641.619
114.979
107.513
37.4624
1699.49
0.88847
639.841
58.2222
126.892
259.116
2605.81
-14.5179
320.497
63.8757
13.1445
366.618
176.527
81.7737
99.3805
18.5732
251.86
39.297
66.2809
895.576
125.327
306.527
234.996
318.423
208.493
216.813
376.16
118.991
860.858
221.831
357.661
59.5986
87.2381
213.77
421.12
329.196
46.8836
34.095
44.1855
20.4975
31.0127
48.0268
15.8383
290.313
269.483
131.016
426.148
48.6674
161.86
552.478
25.1475
559.503
183.785
182.279
708.872
380.593
759.359
28.137
89.838
25.538
375.178
63.7732
144.136
166.409
114.149
324.949
202.341
3.21957
65.3567
69.1765
113.499
205.676
57.5177
309.693
203.044
27.9426
138.92
590.992
512.311
466.357
123.317
216.302
278.393
387.387
58.5905
194.263
708.554
26.2629
396.51
89.1087
346.017
477.942
350.282
970.708
-13.647
400.815
602.63
318.013
98.253
0.472435
53.1183
56.96
35.4389
562.691
363.55
138.309
399.302
1137.01
2.3685
579.561
717.799
652.537
0.0259984
404.681
486.411
282.285
117.381
26.2919
3.36554
282.815
348.518
138.886
318.363
51.9453
3.5842
44.1582
143.831
214.939
6.4238
56.7869
225.532
17.6046
5.45385
26.4756
138.102
321.812
486.779
372.105
127.88
25.0243
319.282
1007.96
711.16
308.849
418.948
84.4591
248.706
292.849
503.109
127.911
-7.33882
1429.94
8.52388
286.033
1442
37.9409
281.165
565.801
155.165
155.999
356.278
1975.1
413.096
156.02
285.423
304.243
101.938
60.2088
274.909
19.4021
392.371
50.0553
98.3112
244.863
590.357
370.948
-12.0908
91.1303
54.713
548.416
1114.04
161.225
728.023
683.867
35.2247
405.25
18.5721
785.969
110.775
43.7921
37.2536
87.5525
74.7987
881.7
98.954
133.185
467.972
165.778
-16.7092
287.094
273.64
947.485
35.4901
40.383
154.519
898.563
183.276
473.97
41.9649
344.77
215.723
248.065
106.594
207.493
48.4901
219.102
407.727
-4.21988
90.4276
3124.63
75.6071
271.571
64.1895
1025.35
379.957
1349.04
400.679
20.7409
909.417
-38.4957
184.133
106.182
33.7592
377.769
57.3971
631.925
1157.49
411.266
204.328
326.973
582.667
200.142
559.207
308.035
1112.97
270.527
241.736
144.018
256.376
143.46
1718.64
327.417
154.168
332.569
1124.91
81.8193
67.4983
221.502
49.8077
462.777
381.463
74.2637
226.077
265.089
60.0251
57.1072
430.868
824.206
349.028
470.222
36.3427
58.0377
38.1699
608.844
84.0973
-33.8971
553.904
40.7577
1116.37
836.306
257.312
874.053
607.029
334.055
1483.73
201.216
436.638
28.9995
126.593
362.189
135.792
169.141
355.433
28.4728
382.335
315.925
391.563
233.559
401.415
988.822
15.0475
1524.5
196.609
559.963
1147.38
321.154
35.3716
52.3099
141.851
118.868
298.449
247.942
806.539
481.616
18.4554
-30.9707
-23.3318
40.685
-29.4906
598.687
33.8906
306.5
119.241
352.784
217.447
178.922
155.38
7.94806
2120.3
1090.65
161.821
466.594
39.9209
39.203
268.085
340.269
483.902
299.408
217.314
646.09
876.158
383.404
174.65
333.61
50.4826
171.715
120.4
477.942
325.92
405.534
-16.9249
48.9312
115.956
14.8286
93.2316
27.5327
92.4906
133.04
686.797
216.549
13.2446
66.9219
174.763
183.019
196.809
120.098
423.565
38.5633
443.307
797.653
173.603
83.3047
352.784
729.897
88.5329
131.016
-26.2953
167.453
95.7035
107.316
214.503
46.212
422.747
16.7494
317.745
1402.98
486.572
167.638
249.71
987.688
235.144
511.237
7.94806
5.4536
85.0216
63.1897
119.776
2.92872
75.624
531.051
47.7698
564.045
137.87
168.223
269.788
61.3818
90.2526
44.0725
331.134
45.9406
36.4271
331.8
558.71
488.559
250.097
614.749
367.769
1.70547
131.126
30.1905
2400.51
319.646
258.043
315.645
11.7168
49.2907
4599.6
428.025
271.571
41.7007
993.494
104.421
994.18
167.832
300.202
345.472
623.374
517.904
49.4165
393.535
649.315
68.9689
793.515
155.003
223.508
598.687
31.2195
736.54
404.956
592.567
1.90006
289.688
256.63
83.4865
400.351
1121.88
233.23
279.695
749.681
185.984
333.415
559.207
147.993
579.775
310.867
119.776
70.3951
36.903
216.162
497.099
584.947
1043.28
1699.25
1337.6
1627.61
-20.2631
881.512
795.248
302.359
34.316
35.0409
19.8125
172.341
57.5311
428.789
295.586
429.823
634.937
175.073
158.453
43.2297
209.351
148.526
286.092
521.148
1480.87
-6.46865
206.512
123.003
456.244
255.333
181.839
145.188
140.388
3.36554
15.4443
30.6737
125.034
258.457
16.8477
160.884
53.3623
751.129
172.54
94.1977
930.771
348.608
142.586
134.959
1121.77
560.229
537.01
291.655
44.2924
200.985
146.232
10.2556
164.75
562.051
30.7205
940.723
464.974
266.806
29.7573
21.9602
376.523
106.002
61.3724
244.924
53.2755
75.4351
587.148
326.732
2144.59
431.726
174.003
312.598
46.0086
750.121
1839.32
476.487
272.974
434.666
887.461
610.247
568.207
-0.68521
139.527
684.494
699.912
157.873
571.532
436.863
583.523
902.828
685.33
32.6607
13.6834
0.644439
35.4389
349.048
55.6949
518.638
-10.583
183.64
984.773
1273.99
1738.29
419.917
16.3221
0.859715
85.5674
331.867
273.975
224.771
111.598
36.7824
327.794
1251.71
261.231
438.473
2254.27
39.1198
454.579
1783.64
21.4163
81.0573
232.949
613.464
64.4563
567.674
70.6356
632.907
250.176
199.691
-10.8928
364.152
441.713
123.615
72.1798
231.897
721.143
155.031
1956.25
227.069
7.701
64.7654
58.7575
121.529
116.977
33.1887
407.167
128.296
283.459
446.06
191.312
47.2135
1.90006
11.1272
28.4761
111.759
904.146
437.117
63.7732
738.215
121.646
722.251
29.9267
481.84
23.1774
41.0017
214.989
271.576
164.446
366.245
-25.672
77.4811
203.137
-5.79055
656.394
54.5866
16.2877
53.8208
1125.1
59.9512
526.327
10.2588
31.4876
2.65869
27.2679
196.903
928.992
150.42
97.9261
115.552
-16.8346
65.7498
166.818
315.925
42.9863
-4.59458
78.0118
223.379
-16.0208
204.733
504.179
22.3202
33.9386
318.363
207.493
477.723
1410.35
8.89859
33.1549
525.54
17.339
30.7231
-17.4455
33.2548
173.339
593.245
452.093
156.249
195.547
108.005
23.0716
20.0483
216.179
643.495
515.083
38.3698
49.5103
19.7717
91.9554
89.4107
801.086
66.8268
406.698
50.4826
495.781
1442
212.655
254.706
5.4536
73.8241
490.947
100.972
240.542
70.843
510.24
413.154
56.6967
342.314
633.466
240.242
556.624
13.0013
649.454
39.7205
189.336
547.06
141.007
35.4057
240.759
47.0571
336.146
689.429
166.263
40.9938
571.426
227.817
445.556
89.3769
1048.08
92.4737
473.003
16.6982
50.8385
50.0209
197.702
567.008
124.04
-27.4096
216.162
162.353
53.0567
602.647
1150.6
428.596
709.362
290.608
351.808
10.7703
650.962
133.749
601.556
194.618
145.192
595.581
482.42
190.312
340.536
37.9758
703.249
33.0936
556.63
427.445
127.798
166.675
248.552
8.68512
1172.14
17.3261
38.3666
543.312
224.505
159.747
20.4461
76.6728
84.8054
144.994
599.682
282.699
187.035
147.208
231.745
243.661
744.03
94.7853
419.674
409.574
914.599
121.432
37.9331
98.1869
-15.0509
146.383
267.764
-15.5211
522.701
301.146
250.052
64.1907
454.089
1833.48
31.6908
146.416
396.723
438.053
12.1693
72.2544
35.9589
150.369
-46.2076
276.122
461.682
146.868
103.055
497.516
716.924
289.936
30.4597
48.0861
-22.4568
907.205
174.314
284.741
135.96
626.303
169.512
182.244
86.262
541.438
-3.29633
180.116
378.033
415.807
66.9946
40.6511
3556.69
511.249
707.554
757.982
-20.1401
258.653
1370.97
319.766
835.148
143.275
648.482
67.0838
260.327
73.7772
215.29
575.174
251.786
227.453
170.521
319.376
117.223
471.25
250.485
513.856
1348.54
142.794
349.765
293.846
-0.1686
939.643
88.0228
300.056
914.016
727.799
872.131
1281.84
149.64
73.9771
269.494
488.042
460.476
100.185
455.873
748.987
9.52777
386.419
97.4774
749.509
656.951
91.1303
47.2167
0.845794
206.607
40.2407
325.92
445.645
376.519
138.623
-9.8989
359.585
107.876
99.9869
23.1795
11.2255
280.124
29.6135
291.265
-12.0874
639.183
35.0628
276.347
19.2153
-16.7092
104.974
1074.92
24.2457
196.078
1012.36
3.06292
246.348
457.732
11.2994
103.959
683.652
185.984
186.268
755.19
189.486
90.6438
27.8832
500.212
518.297
211.191
190.082
1158.65
1166.31
219.737
129.549
59.3912
-15.4709
1228.44
519.778
8.18702
279.217
106.537
-49.5688
24.8573
128.296
159.328
139.501
294.319
401.302
574.861
38.4733
25.2481
976.221
179.528
285.31
195.638
95.519
431.697
159.986
297.958
72.8033
362.583
226.39
667.952
450.839
62.2367
412.769
387.292
-44.9516
516.45
164.071
33.048
45.4371
5.67718
4.63339
75.4144
226.593
226.967
302.413
194.675
57.2766
6.91796
411.222
707.088
358.591
53.2119
53.6496
661.903
301.449
40.9832
1073.79
116.758
153.521
1.96805
14.448
860.691
-10.3847
262.401
359.978
155.909
114.344
134.141
61.727
585.736
375.988
347.891
126.408
277.821
165.803
-22.6562
1288.22
222.956
682.849
348.349
-26.7655
460.201
124.35
1102.64
39.0701
158.31
28.8956
908.378
656.418
628.672
39.8301
42.4639
63.7502
24.5203
24.7247
176.045
85.3606
132.36
258.986
-28.7962
-1.02827
377.147
412.127
304.051
234.09
34.4687
1107.78
157.194
14.464
287.787
501.778
90.7568
901.898
467.287
161.908
205.979
328.433
649.722
869.04
371.99
231.55
137.498
421.646
936.748
383.812
469.301
199.682
213.099
64.578
489.606
172.446
1220.04
578.294
496.51
2.90168
226.063
182.15
392.869
206.607
370.076
1196.11
174.494
209.66
297.813
132.239
35.0289
407.145
737.073
25.0073
815.957
406.653
977.977
80.2133
456.429
254.999
599.157
1322.08
537.217
35.9691
238.032
794.487
73.4537
488.446
1346.43
49.1853
39.1879
779.229
84.7848
67.2978
963.212
390.494
259.676
464.297
385.479
94.5049
345.473
120.678
179.742
181.257
448.827
743.17
508.224
517.686
56.9234
321.109
68.6501
566.629
793.421
474.12
318.306
83.9614
787.892
1128.31
15.487
47.7114
47.3263
780.846
1246.41
112.806
23.5164
-12.7534
233.573
143.275
296.157
363.401
396.919
385.889
1423.15
339.411
403.613
67.3025
49.1982
626.503
291.775
68.8133
224.41
82.8106
377.131
-19.9133
2.51807
53.1084
562.803
406.599
86.8684
52.1886
135.717
130.342
150.42
388.791
641.292
678.438
247.26
378.926
847.924
11.7039
100.817
362.147
916.25
171.275
479.703
234.464
551.664
724.735
187.171
560.182
651.597
862.872
352.797
62.4091
1.70572
1522.21
343.193
760.344
250.646
381.36
94.055
73.532
244.273
352.306
20.3295
407.561
574.967
501.16
23.5198
48.1812
37.9758
4.60785
141.789
811.503
3.90557
234.62
4.83011
7.37909
197.142
81.4306
22.9483
1.92904
120.825
558.304
86.6588
-18.799
178.725
194.675
261.841
181.549
-18.9046
170.068
71.687
499.146
44.8092
245.974
414.407
386.039
20.2432
314
60.0963
328.821
119.301
170.572
386.215
438.893
195.93
1133.11
4.93699
857.294
251.584
1.49147
148.503
41.1711
526.818
181.557
1305.7
9.2064
-17.686
215.046
702.196
75.5276
397.946
201.263
-0.578928
65.1139
1234.18
2082.44
-22.0454
145.005
225.532
1190.67
304.182
199.723
376.614
46.2867
748.718
1055.23
588.085
181.268
503.65
26.8983
43.7943
39.3365
417.632
36.4957
398.805
266.244
100.655
462.817
381.404
362.789
627.237
273.759
323.159
35.8454
947.8
288.554
-12.3489
19.2951
22.0036
175.961
686.787
-3.08673
193.72
71.3085
572.653
52.8664
346.26
637.105
162.581
265.338
820.266
435.746
163.864
286.823
28.3491
1075.14
12.4333
52.9334
1050.47
86.1553
152.568
286.531
81.4635
157.173
182.494
911.205
276.189
740.092
1358.12
19.5423
13.5909
465.333
270.527
261.186
910.425
855.359
964.6
21.1092
529.346
227.237
24.6603
384.21
428.369
481.518
79.7384
795.779
745.193
17.7124
434.838
-17.034
115.054
624.269
-27.4224
172.186
637.591
305.188
184.547
760.499
330.62
321.496
22.0462
460.006
638.417
11.4018
88.1071
377.715
109.155
-33.9006
-7.87886
159.127
1102.16
28.7996
27.8832
28.8017
54.0627
78.3392
235.043
409.577
208.881
49.2004
223.171
89.9812
239.088
14.8753
1087.99
14.2936
1147.29
19.5865
37.9409
15.8778
127.269
347.438
14.9342
71.8759
406.653
192.043
828.812
3.7801
633.592
620.678
600.783
-4.59458
98.6266
1099.39
356.532
571.423
53.9653
459.882
333.525
606.97
383.655
-7.66019
16.0472
286.26
593.501
538.422
17.6046
428.993
871.912
295.575
268.916
780.651
506.349
30.6291
21.7984
43.7381
300.433
610.379
275.415
241.267
189.971
71.1956
1527.08
892.944
364.6
33.2708
376.985
40.3244
267.212
130.609
184.622
65.7373
-8.55048
627.903
440.644
80.0129
18.9925
-5.71344
-0.47749
-24.4146
-21.7192
376.305
96.3129
-11.3027
372.711
63.1897
-3.91206
187.879
29.8167
365.914
133.297
169.961
201.872
2174.58
-30.9707
97.5776
332.204
64.578
1254.22
31.2195
16.8986
359.978
530.723
401.076
78.5936
546.542
47.3112
-24.3079
368.202
207.854
17.3184
116.928
562.161
18.9461
566.657
14.7648
348.048
322.104
262.205
741.311
57.5177
513.967
1936.48
795.248
351.188
29.8167
401.521
346.941
49.6507
122.854
939.259
1567.41
179.891
27.0215
-6.46524
13.2446
40.685
470.885
495.228
33.7652
26.3944
99.6873
62.2093
495.942
21.4605
116.652
105.833
147.884
857.184
809.538
552.321
282.512
323.635
32.6607
234.731
395.993
13.8565
91.6609
10.766
2.91394
98.0954
690.318
97.4325
558.186
-2.85966
696.781
366.474
72.5441
244.103
644.836
318.617
464.651
226.063
148.416
1653.77
-3.69316
792.562
13.5703
-25.5483
181.557
556.069
69.1048
475.193
149.454
419.212
19.2131
1424.27
306.361
138.309
591.115
400.207
40.685
45.4523
52.5058
296.464
46.8777
751.383
187.772
206.607
-15.16
44.595
393.385
959.464
28.7996
402.396
31.3874
207.443
251.926
0.472435
928.228
32.3304
83.7541
224.361
477.408
540.392
326.778
1151.57
143.932
49.5103
556.053
19.6004
167.267
45.135
268.017
372.147
20.4975
38.5089
507.173
326.453
8.68512
278.208
334.043
132.07
700.733
106.439
62.296
843.535
31.6314
636.654
157.186
77.8914
48.1474
223.815
43.576
135.498
214.334
103.055
710.365
54.8226
398.536
110.602
105.105
317.079
676.564
226.645
349.751
930.726
6.46799
71.6741
108.751
6.50746
610.563
110.512
150.614
1202.78
257.532
199.682
198.777
148.546
265.103
239.912
470.548
192.182
22.8539
60.8159
5.67718
969.628
15.198
212.458
492.351
802.902
120.631
1551.71
10.9591
336.96
969.677
96.6084
33.8593
355.528
892.53
610.306
-3.72213
-6.41429
69.2233
8.52388
29.2861
232.749
218.581
221.986
135.392
16.484
189.112
56.9575
93.645
1284.42
97.2237
91.3007
99.0899
152.854
57.5177
0.472435
504.689
122.459
236.87
424.01
147.573
133.72
336.149
45.8661
108.324
444.938
24.489
533.094
30.017
806.21
633.46
53.5558
44.8604
308.374
137.982
0.365095
13.9643
56.6815
284.913
271.572
47.3035
42.9349
192.97
-7.66019
413.697
323.141
815.88
13.0995
670.63
105.732
69.4666
582.29
15.8522
88.5558
220.5
256.779
223.171
384.21
220.293
342.255
-19.4259
515.828
30.04
771.126
457.105
83.9504
192.86
373.675
822.657
33.9386
48.1972
156.602
203.201
43.576
103.639
160.034
241.586
744.243
272.401
13.8092
440.387
37.1961
325.102
284.015
9.49649
2.73378
-8.89566
331.07
296.134
41.2555
424.621
65.4751
173.442
786.409
377.876
653.021
360.28
304.051
24.1943
407.408
601.517
397.507
441.094
942.427
387.403
385.894
87.2617
1219.55
225.579
625.919
57.8108
91.4577
69.4666
406.128
216.012
43.5782
728.372
99.3515
576.42
418.282
68.6552
8.34206
575.798
48.7807
977.88
189.486
680.05
13.0995
25.9517
803.603
483.635
154.168
0.859715
6.09687
117.427
204.305
131.546
294.254
274.696
46.7345
31.0127
439.707
197.142
81.7737
842.301
639.516
181.402
180.362
-20.6731
678.617
269.638
335.294
771.296
5.15045
-31.1684
1186.26
65.2208
21.3993
106.948
93.1588
69.8349
169.526
114.793
47.2135
71.2405
27.3189
811.836
108.011
81.4306
24.8224
946.458
219.098
374.431
228.467
17.6021
256.689
460.492
67.3025
199.312
348.557
456.987
583.723
2943.31
5.74835
36.9368
349.071
88.1131
-16.8406
111.598
164.219
-9.00524
38.6702
15.8383
30.04
110.187
6.074
252.83
88.7425
-1.18331
352.306
76.2922
41.7239
129.785
133.216
193.055
1.08198
-4.59458
1015.06
16.9216
111.455
138.513
67.0838
521.442
796.31
220.912
972.112
33.5693
3.72921
318.306
153.302
250.282
50.7259
436.113
229.131
896.278
1404.91
905.206
472.422
20.6407
173.496
190.308
235.104
254.706
60.4219
190.986
481.577
166.556
211.606
287.787
1298.26
291.776
296.904
309.786
386.719
258.336
191.939
-23.3318
2.00022
1556.8
129.805
394.029
1708.51
243.661
18.8981
237.214
142.312
359.135
22.9483
71.2695
19.6259
558.304
911.248
42.9349
740.992
-7.55461
781.258
346.467
177.217
226.184
-21.6872
-27.6386
105.513
174.933
94.4413
49.197
260.734
168.188
162.095
-16.5149
251.568
71.9159
442.924
100.633
642.003
13.7799
769.058
431.016
936.047
791.35
259.096
9.4023
163.201
352.686
686.99
479.644
-6.46865
74.2637
270.231
113.29
52.5288
730.834
205.009
207.963
41.4349
431.724
232.156
91.3007
608.836
518.952
46.0322
374.538
63.472
608.116
2345.11
560.297
54.9134
85.1176
139.712
839.708
160.625
710.766
279.711
336.692
730.918
215.675
214.005
-10.1624
244.656
280.411
127.802
293.543
682.215
944.362
70.0759
382.251
529.175
27.8832
707.868
357.711
31.6952
1284.79
22.017
522.286
4.54973
358.591
486.121
560.177
58.5673
249.489
55.6431
303.072
755.23
121.443
317.952
-14.9606
41.5913
287.814
214.819
242.943
711.117
253.054
1145.79
28.0526
54.5534
536.672
993.091
574.867
248.672
-8.56873
354.763
90.5996
613.558
617.039
1056.02
688.444
70.0312
610.927
82.1737
690.545
162.672
905.3
84.8274
10.23
624.539
813.377
-26.0795
-5.5962
53.5558
284.012
400.351
902.272
515.828
231.395
-2.25666
13.5703
375.549
-1.66863
157.194
57.8604
-11.4083
109.75
55.7502
216.179
261.186
112.425
17.7551
471.893
218.423
-36.6216
5.65416
611.103
34.095
359.029
297.859
675.839
-44.6125
375.659
240.766
29.8165
252.941
-8.70893
577.903
24.3439
479.476
-8.48186
648.055
28.8956
576.369
-1.74791
140.01
463.389
83.3186
191.629
117.427
48.7577
303.961
970.649
-8.34272
28.4761
915.39
198.706
595.786
12.7359
111.022
117.898
409.282
494.695
598.033
1254.44
492.652
845.612
384.885
-3.28284
151.664
-2.16666
17.6353
-0.24628
300.502
44.929
327.809
61.0333
4104.6
130.742
16.7893
196.315
528.784
8.46526
169.76
123.113
246.466
213.788
201.345
550.129
-29.62
83.3047
-15.9813
254.706
-39.738
-1.42227
-18.0052
138.453
-13.647
648.191
-32.0231
379.616
36.298
386.946
218.894
167.577
622.316
271.662
7.0339
296.4
127.468
50.7572
15.0185
-0.792091
93.5861
235.433
37.8464
61.159
88.9269
244.088
246.388
30.4369
123.52
58.3015
178.698
33.4869
266.769
82.4103
692.096
221.924
673.821
305.599
247.871
34.2079
125.924
-7.47027
85.4149
794.487
158.449
188.582
39.7205
310.41
999.723
21.0743
456.283
58.5478
483.34
167.527
1558.04
3.52036
-39.884
-10.583
260.476
295.117
335.086
0.78462
72.2455
462.35
34.2276
83.3186
-7.02159
79.9452
67.4983
26.5987
528.632
248.197
436.748
195.155
234.167
100.318
311.865
1543.75
81.3203
284.8
1567.41
775.636
145.942
340.261
587.244
204.964
-15.9781
119.569
81.3695
191.281
96.9069
35.1647
88.0038
602.544
119.161
492.304
193.174
72.5166
949.466
67.5214
38.3666
-2.04152
123.306
824.42
40.0909
4537.32
81.2735
224.359
269.046
37.0096
459.711
45.639
74.9437
84.0477
252.013
257.532
580.117
1066.47
314.064
318.016
91.9742
416.863
231.538
1022.54
830.671
46.9066
18.2554
71.013
-6.61758
286.001
598.516
361.166
243.393
254.709
-24.8346
280.738
129.018
29.7861
737.277
271.274
79.8865
494.741
42.2693
206.499
249.694
21.2761
56.9127
-0.371537
519.901
42.2605
213.77
-8.51062
209.256
-11.087
-3.72213
85.4149
544.654
154.862
88.9269
118.526
570.168
260.701
1124.21
24.1272
153.509
182.839
175.69
250.052
144.868
510.484
135.624
440.387
274.502
-4.59118
26.3631
267.447
216.752
127.468
226.919
491.031
447.11
71.3051
264.481
1170.72
81.9814
756.241
50.548
38.2509
66.9811
41.9979
1142.98
473.143
755.937
323.001
-4.93145
1774.46
73.8732
114.444
123.144
246.362
86.6817
-1.8421
1356.98
60.3319
522.89
7.37909
21.6423
561.521
365.808
27.4258
23.3346
382.364
613.271
858.154
364.304
20.8202
135.621
1608.64
82.1737
673.574
4.77915
873.441
186.007
126.797
421.697
-5.46476
781.847
245.529
887.461
284.159
528.852
302.914
926.248
281.995
4105.7
431.487
464.71
122.02
107.51
160.641
1.63843
310.931
47.9063
336.86
151.221
746.351
626.503
34.4239
865.533
617.352
1059.88
61.9703
564.588
-8.51062
519.591
36.8417
260.653
562.582
396.603
18.0555
163.89
1347.51
-8.48507
938.74
447.519
426.148
112.386
448.107
2659.99
121.587
1489.65
650.137
102.001
397.946
323.001
58.0771
25.9517
17.7551
438.16
0.78462
61.0011
179.366
159.77
258.653
614.851
268.353
357.973
64.7459
109.885
81.0444
408.601
272.625
800.059
600.153
-20.7833
-24.4212
234.464
66.2809
1382.83
230.346
106.002
37.9538
58.7405
1001.49
60.2088
149.346
1879.16
334.979
1472.07
1483.43
176.606
33.0428
660.333
451.631
59.6849
295.117
353.827
178.821
-21.4578
10.6999
28.6054
1374.55
215.992
-39.1979
283.346
40.4374
-0.846452
-7.13117
190.47
-25.3911
49.1853
87.9137
194.52
890.95
124.567
660.814
882.437
849.36
361.459
428.997
106.002
555.385
22.4699
769.956
10.2588
125.689
251.517
915.976
331.632
40.3244
-9.21289
257.109
340.288
37.3641
1230.58
443.125
281.569
15.8778
584.541
295.934
97.3931
37.6868
415.514
-11.4083
117.247
1.29576
-20.1423
184.397
406.504
81.0561
720.937
132.58
696.318
80.9365
637.626
131.886
716.537
971.349
771.549
968.09
848.879
557.288
-7.51519
209.61
-49.7113
177.665
787.892
246.534
671.042
252.454
484.003
162.404
364.868
317.537
1355.04
6.92433
24.6147
86.1158
666.69
-9.53778
648.044
428.023
391.151
56.0581
171.595
1296.38
243.05
236.934
895.339
271.464
308.265
159.947
237.021
116.977
893.086
1045.86
482.129
2.73378
851.301
48.8832
30.3469
568.87
190.456
-33.3681
162.359
290.389
147.574
424.531
3.69636
0.76958
727.692
100.714
763.513
390.684
343.663
534.517
128.138
836.299
407.031
362.496
21.0872
255.438
-9.53868
405.27
353.62
383.656
230.032
902.351
89.121
-5.27055
28.5544
-4.92079
159.94
93.4008
520.636
191.525
178.171
995.993
338.397
236.553
384.646
80.3092
21.5328
31.5739
379.45
85.1176
506.124
724.719
195.397
1007.23
253.474
280.205
107.184
1107.6
-20.7319
1682.06
405.036
430.463
30.2369
554.632
110.092
132.177
331.658
25.7517
127.235
417.185
37.2329
678.127
-8.48186
235.043
352.451
133.091
96.7525
327.276
453.984
294.283
313.421
356.014
-20.4093
193.717
571.362
120.995
-19.2124
80.0065
607.67
384.749
184.303
146.915
391.919
1341.25
490.478
198.173
92.7542
169.018
43.7475
149.235
39.99
191.738
229.708
368.282
408.675
224.372
96.9773
1191.08
250.595
252.727
653.511
351.497
189.971
108.411
-17.8522
883.47
87.2381
46.3072
28.6054
205.133
374.839
69.2233
42.2571
331.011
187.772
85.1788
328.421
28.9963
49.1775
258.453
278.097
155.489
75.1681
17.5552
284.63
100.964
72.9247
235.313
379.964
259.917
115.009
322.32
40.9442
132.073
73.8732
77.8677
253.125
587.912
88.5755
806.708
872.675
731.043
13.1445
1056.13
29.2861
334.43
697.208
426.298
891.888
582.452
103.525
27.9424
236.338
439.22
656.614
663.4
297.691
121.443
330.62
78.1663
30.4795
1418.03
296.26
142.455
11.1272
304.626
94.8784
838.073
12.4333
83.3047
176.622
3274.05
759.882
558.089
360.272
43.839
558.413
24.5683
233.073
245.275
359.585
260.331
47.9063
243.157
35.0289
1003.43
142.787
123.161
329.357
1273.15
47.5424
84.0477
88.9696
629.315
146.962
126.626
357.402
73.583
266.592
276.722
581.118
455.424
-12.0365
5.50502
685.062
124.864
313.334
139.527
416.502
66.4776
652.156
46.5664
75.8511
233.415
476.872
69.8151
8.73073
15.0245
41.3869
93.7293
1746.51
45.3427
134.248
249.306
769.252
13.8539
511.562
210.584
-22.7166
638.821
350.286
348.105
164.34
214.445
-7.02383
15.5575
210.54
669.78
323.001
229.327
576.227
514.997
92.6139
16.0235
571.716
2963.39
94.563
205.508
339.238
88.4429
-13.0925
-2.66616
-0.117179
284.173
97.911
151.854
179.743
54.7997
256.578
-15.0509
16.631
1090.54
-8.31567
340.608
10.6661
-38.5538
223.705
-0.0189269
302.613
-0.371537
13.2125
30.3776
125.1
196.922
418.737
34.7608
31.1602
-1.50897
-21.2999
-8.52454
47.3112
64.6035
989.339
3.57953
63.6599
6.31083
61.6164
153.145
1529
845.04
216.572
113.74
22.3534
233.794
164.546
39.0628
1157.04
431.274
41.8909
199.342
204.254
856.163
36.4957
169.451
92.8603
476.139
424.868
71.7089
58.9558
1036.66
58.128
332.072
275.514
585.791
16.1677
-22.1237
38.6702
756.094
-5.16265
85.8244
583.286
-0.1686
71.95
1045.93
119.712
53.8194
40.9832
1090.42
261.384
542.636
68.796
261.355
118.541
287.967
279.268
33.8906
324.096
-19.3126
376.939
213.552
152.354
181.299
1048.37
143.571
522.616
224.359
175.927
301.561
125.091
711.567
1145.62
23.2268
167.263
315.082
336.854
203.324
90.3068
34.1766
36.2687
92.52
174.269
53.3623
786.736
-13.9615
136.933
10.6999
90.4496
123.049
-16.7092
1617.35
192.237
61.1453
-14.6274
-0.68521
125.617
95.4099
37.0987
64.17
1.70547
431.771
69.5459
1016.43
44.1582
413.697
658.27
43.6685
1901.88
358.715
185.067
212.945
35.3316
310.849
813.296
503.034
77.6964
242.229
554.756
131.211
321.767
73.3404
284.767
20.1372
823.485
-13.5011
365.274
-4.93357
27.5824
466.171
666.589
-21.6872
126.035
43.3422
150.587
94.3941
206.128
355.087
282.612
-31.733
140.01
141.967
137.104
342.049
448.059
675.746
660.699
1001.93
67.8315
840.77
159.755
27.9435
29.6025
9.82213
369.022
199.386
24.5683
133.747
3249.4
105.638
389.434
-4.59118
26.6295
55.7794
-30.0624
137.776
72.309
138.106
-17.7776
228.519
207.322
9.73543
941.97
1020.34
22.9483
113.329
481.468
369.643
611.681
620.258
253.204
40.044
172.186
162.808
499.904
179.332
15.7941
860.669
261.14
156.286
852.532
439.003
1085.44
380.845
597.815
143.718
365.15
102.788
-34.7188
636.811
60.0963
642.26
504.618
-17.8809
161.644
521.135
-20.5241
106.25
-3.49631
672.698
31.3816
629.741
491.891
81.9737
46.6501
0.878684
128.579
138.432
200.934
7.61389
-26.3724
196.501
89.7089
34.6513
52.1023
10.4014
35.7334
514.354
42.4639
48.7577
249.408
167.755
127.581
433.729
185.784
841.364
121.337
85.325
564.036
653.801
281.819
45.679
538.63
942.773
268.457
67.8251
350.175
406.387
885.125
372.787
1628.96
254.796
27.6486
866.116
322.497
836.195
63.7442
62.9262
227.937
34.0983
-17.5518
970.821
-6.94182
615.462
265.916
224.156
73.7978
66.0008
195.604
695.115
251.786
41.9202
811.452
160.184
1039.74
495.538
467.673
276.817
382.804
205.133
43.261
543.841
361.578
1179.82
272.928
0.845794
584.764
36.4925
260.328
65.2097
60.4219
439.267
58.3015
131.873
29.7573
74.7987
306.527
12.6467
284.28
88.5535
385.889
162.565
112.796
124.132
-13.3541
931.165
463.812
1291.88
46.8031
272.305
-7.40228
706.915
232.307
81.8837
283.947
2094.15
8.79839
195.362
30.04
38.3666
38.9728
1227.34
45.3861
898.379
1708.05
612.937
336.96
117.867
405.567
263.778
201.701
1705.12
118.757
-1.89299
85.2214
340.708
1099.23
305.599
156.877
15.487
75.4373
175.523
-27.9536
570.078
1236.91
129.193
145.331
317.906
199.497
791.315
20.6697
365.275
217.009
58.5478
771.947
175.024
-3.80648
144.992
470.163
258.385
119.121
535.511
464.19
160.097
264.716
15.5575
167.53
860.668
39.5941
1056.39
143.776
271.261
143.469
288.958
195.604
296.746
398.486
373.31
101.334
678.058
251.989
2.24619
1698.97
197.226
77.4017
183.383
194.657
263.287
952.677
-3.65415
557.661
84.7255
3.30553
67.3891
209.433
786.203
-10.1499
383.273
515.513
159.386
783.598
219.518
191.064
370.898
490.623
17.6021
74.9043
41.4349
292.127
51.0083
68.1678
986.532
277.479
379.252
102.788
33.3617
13.9031
226.217
600.196
232.859
30.017
1417.16
509.772
775.746
58.5556
24.4178
261.38
419.623
528.104
-29.5333
-2.04267
378.767
371.754
16.6388
2283.96
-17.0305
141.61
663.892
281.675
98.0959
1143.92
179.212
1750.13
47.7698
45.8661
163.828
237.462
79.2052
337.807
981.371
70.4224
52.3567
-4.59458
50.9649
514.683
117.038
727.597
90.0101
190.166
52.9257
218.127
901.367
24.5683
30.6737
190.927
576.684
187.171
345.883
27.6392
51.4014
647.025
130.813
1620.77
65.0134
21.9617
687.304
475.064
336.498
140.907
1597.41
463.585
723.371
569.431
-2.71711
206.273
400.506
411.28
12.4789
344.86
498.659
96.5404
5.76714
180.73
215.756
74.3907
146.429
2288.14
181.307
291.25
21.1692
130.699
17.635
460.962
472.953
1214.16
700.081
571.118
592.943
691.362
66.0636
354.437
565.441
105.873
218.432
56.6654
-6.79486
225.549
910.511
68.9689
639.841
429.287
169.16
4.60785
19.2153
256.107
736.665
199.013
209.921
359.704
113.29
112.277
-14.5407
432.741
186.268
529.832
129.075
20.143
246.798
1235.81
90.4276
-13.4111
177.837
697.921
265.652
381.611
159.654
66.051
423.527
24.4657
96.8661
257.665
187.972
379.346
4.77915
391.806
-12.2587
32.3338
4.98259
247.26
216.545
33.0343
-55.8569
10.5592
6.46799
92.2888
509.363
86.0384
808.458
140.497
219.471
264.932
78.6918
729.664
588.408
141.12
44.8252
436.751
199.714
15.3851
562.714
115.178
286.092
208.053
317.799
1702.47
288.697
640.359
3.99996
7.40503
363.091
27.2289
608.904
-7.87886
549.553
-0.1686
923.679
1592.48
9.93528
47.0903
-4.32706
1065.87
1086.01
465.808
-3.39649
178.698
315.732
240.665
1513.4
213.77
271.195
22.9832
452.125
85.5674
7.52823
395.585
912.696
733.842
116.075
74.2774
21.5
412.127
295.72
236.584
-2.04267
109.431
194.845
393.759
58.7847
466.114
344.593
52.3099
1646.83
554.145
41.7944
673.434
830.683
18.9794
1018.03
885.018
754.973
493.57
91.4577
206.932
432.066
53.8034
157.916
158.281
461.495
815.251
412.656
552.732
1623.97
762.06
139.527
32.3187
326.142
21.5
652.627
626.674
749.568
185.738
-4.93357
103.735
379.252
46.8327
42.732
306.257
269.022
222.469
367.349
81.6668
162.927
76.1378
630.875
465.614
54.8075
172.469
68.3516
455.015
12.9499
375.549
39.297
165.123
5.39443
252.47
597.591
211.606
160.698
775.285
175.09
68.2044
11.7157
2027.98
31.8402
593.794
74.5911
645.463
20.0702
641.425
38.7158
120.302
479.787
351.532
44.1311
223.379
10.5592
637.873
87.7959
718.656
312.598
300.635
864.976
33.8593
19.2351
305.947
140.587
11.2704
739.464
286.033
28.166
1202.16
93.5347
83.1944
33.0016
323.049
555.132
56.9234
70.1135
206.265
98.0164
146.822
920.904
305.304
26.7082
178.275
108.217
433.261
1276.68
17.5106
331.019
885.867
445.226
612.747
98.4167
276.178
133.04
1568.31
437.987
564.588
272.599
54.8226
296.128
354.081
351.625
283.349
456.587
13.1734
214.529
428.994
177.868
61.7858
160.942
469.862
26.0013
597.663
419.212
394.215
54.329
59.6849
133.947
482.42
597.953
426.743
23.3485
506.36
532.261
1513.45
247.742
130.499
23.3346
239.935
947.289
397.133
198.423
137.468
90.6459
29.6998
17.7551
600.732
119.396
147.037
633.909
460.381
140.587
48.8832
490.213
132.212
758.298
-11.9296
476.859
344.446
66.3278
13.0601
47.5403
694.75
-0.163928
53.8762
117.488
334.056
26.8019
319.236
251.863
69.1721
467.938
394.901
398.342
356.424
-16.4232
763.446
291.664
352.959
216.1
42.3013
156.131
115.283
110.698
267.504
203.901
48.2097
29.5109
469.595
-2.41243
180.217
470.595
23.7644
235.432
66.3151
436.269
571.118
356.734
83.1497
552.831
1101.67
1085.97
195.688
180.941
1370.07
31.3146
1205.88
35.7647
399.538
142.455
152.881
286.615
48.0268
1.18886
4.40953
8.18702
29.9661
157.136
222.171
179.366
124.183
251.985
525.213
647.787
858.48
313.331
55.4299
848.835
118.526
865.874
228.253
667.619
11.0758
213.585
7.7017
283.673
48.4979
479.183
962.198
81.0573
69.9054
81.2293
56.0536
81.0561
150.587
1018.31
296.991
205.058
42.2605
562.346
76.2922
893.812
289.452
1.92904
785.066
252.616
6.074
145.949
-6.15076
96.632
26.1015
37.1092
209.603
640.732
32.2172
4.15805
14.0434
450.816
228.988
37.9247
757.824
154.317
20.5958
224.516
561.377
55.2076
175.523
198.683
298.134
185.894
9.39633
215.4
909.95
14.2936
112.809
482.481
-18.9081
-34.9165
22.2035
493.768
314.472
274.398
208.147
454.018
1597.94
15.15
3.77413
462.777
345.856
79.0759
-8.18147
600.547
974.569
403.809
63.5508
326.539
269.697
598.516
42.8757
95.4134
81.6395
30.4575
70.0312
225.776
35.2357
493.91
114.444
15.487
9.845
724.624
-16.8346
721.541
90.9828
1066.71
467.831
125.617
268.877
590.163
944.147
1434.11
168.497
796.42
346.908
-13.3462
26.0013
369.027
677.593
765.915
546.155
101.672
782.13
0.73803
161.641
675.355
991.096
40.8579
-19.5837
13.6129
38.341
51.0745
149.286
652.207
785.391
157.783
602.657
92.1943
319.78
7.95581
39.4104
109.581
71.0471
288.224
240.332
127.268
-12.383
279.177
221.345
727.826
713.491
1.71014
122.869
33.2614
76.2584
135.734
-3.2757
512.185
428.993
281.581
1598.82
80.0577
25.7585
473.19
43.5469
-14.3311
892.746
65.5734
143.317
93.3318
426.444
529.816
-1.37963
1129.05
480.236
61.2046
462.102
-17.713
829.512
236.187
-6.611
532.687
314.674
508.607
1347.4
231.172
32.5499
415.757
83.4899
108.822
1476.22
19.6004
1186.76
72.449
832.117
45.3394
3363.97
96.605
8.34206
699.082
9.82213
1264.83
375.549
292.56
233.073
29.7573
560.11
41.0655
22.017
175.09
73.561
323.001
26.9277
73.0696
413.797
167.577
178.162
437.132
74.323
423.571
184.02
41.2555
33.616
353.513
273.669
182.67
389.747
240.086
316.698
657.426
57.0066
119.097
30.1112
385.513
937.527
-8.51062
28.143
18.8981
390.888
444.519
212.229
208.907
395.26
61.6756
652.38
144.992
835.606
43.7943
288.587
29.6998
58.9845
582.463
745.035
86.3332
548.557
23.3485
217.866
491.163
107.904
-8.34272
281.475
383.498
150.385
202.454
471.882
608.903
169.401
410.362
343.16
261.841
415.807
3.5842
885.962
727.939
255.345
307.912
264.888
328.7
442.111
49.197
167.031
146.839
46.5664
859.825
98.4825
840.911
154.168
55.2076
757.597
82.6163
153.699
22.3716
29.2861
279.601
96.7662
100.171
575.798
425.468
28.9963
291.972
13.5703
-0.1686
432.851
305.678
11.933
3.52036
245.267
357.783
996.184
72.6168
232.857
103.639
401.695
395.899
-4.32706
191.816
306.164
314.558
22.1173
754.159
180.941
21.4744
56.6967
356.105
140.917
185.415
152.685
209.728
689.274
461.472
459.882
565.91
740.462
722.204
123.461
20.0862
894.984
385.586
303.02
30.7231
653.881
134.406
2257.77
-22.1371
4.19153
433.611
364.213
231.694
8.15767
146.868
72.8033
396.93
320.96
244.488
555.198
24.3948
110.932
408.911
203.588
128.282
51.0593
622.245
623.897
-13.5011
26.6887
359.762
568.047
759.685
753.147
363.04
205.912
147.887
10.425
1050.88
220.561
43.576
32.5205
247.358
23.3773
57.7245
107.853
65.7185
434.239
1061.22
174.32
361.852
358.308
232.749
63.033
109.542
199.111
709.282
282.601
67.2978
558.413
315.532
85.9714
207.857
737.169
442.97
101.181
107.853
551.102
529.816
335.952
836.693
476.487
486.618
511.652
257.829
665.176
194.056
694.58
828.702
404.113
907.508
2.75933
323.001
353.015
239.862
52.1886
149.554
124.719
50.7259
443.609
150.4
48.0861
108.728
90.1126
385.211
812.646
978.628
407.861
1368.53
552.904
461.906
563.926
52.3053
334.319
455.34
20.8202
456.087
423.311
409.892
572.252
233.075
-0.0189269
1693.87
-10.3559
196.232
47.3461
70.2002
136.839
208.179
556.959
196.803
134.141
433.937
284.159
1724.2
573.082
144.755
12.9499
181.62
304.653
33.2614
286.154
452.452
107.294
5536.73
421.497
382.548
666.589
8.18702
115.207
629.812
2.73378
370.425
1469.63
1094.48
-6.41429
206.03
460.174
22.8539
4.93699
100.171
71.6741
1307.11
299.683
312.586
135.385
456.134
176.104
744.693
666.932
132.895
471.793
31.2808
129.955
2200.89
108.527
79.4015
59.9512
45.8661
275.116
178.821
73.2147
42.0892
804.449
788.342
408.578
305.835
100.407
61.727
304.626
360.186
49.9146
13.1734
619.933
263.105
241.527
329.6
142.265
413.349
75.7642
916.891
621.054
454.185
620.031
570.501
90.9862
836.328
405.273
222.374
16.8986
389.963
243.99
20.6407
121.697
463.354
26.2919
398.187
2003.21
46.4691
180.362
693.236
492.652
145.649
97.2875
135.624
1283.45
-2.85966
59.5986
654.834
141.586
841.582
925.244
735.128
191.077
126.974
-38.3864
94.7978
173.713
496.772
429.981
30.0756
134.234
491.465
71.2695
1539.49
1092.41
691.148
1181.4
247.318
706.728
41.8909
70.0312
296.991
121.94
958.142
752.36
951.386
260.527
63.8757
506.36
1062.62
250.333
771.998
57.3971
332.075
12.4333
21.0743
888.362
-3.91559
153.291
1441.61
646.384
438.473
372.411
726.974
698.207
898.15
1025.68
319.236
263.107
1515.95
52.9451
189.519
119.413
86.5587
17.31
606.025
347.886
493.514
108.129
212.232
852.842
1447.19
442.945
176.561
190.525
98.5932
257.086
45.5258
16.591
24.1166
19.3924
-5.67076
47.4171
312.817
28.205
29.1742
-2.88842
77.3114
163.406
20.6407
751.383
76.1515
58.9418
32.3187
522.919
178.922
29.8176
240.332
190.016
339.148
101.405
17.5552
1620.83
5.45827
-9.84208
301.146
559.273
60.5351
0.661402
92.52
308.936
203.288
559.974
86.9917
-19.5837
350.577
49.2202
701.76
41.7041
362.929
131.217
133.216
234.62
43.1295
512.702
558.355
240.908
390.171
1024.09
367.776
193.084
-32.9636
178.591
698.541
-17.9722
46.1201
32.2676
169.439
-7.03098
26.7094
152.364
296.793
191.136
114.033
51.4883
172.54
293.684
770.716
747.113
65.6243
316.875
35.9691
431.061
287.097
200.358
157.039
739.118
142.371
12.8907
-0.528565
230.275
162.88
36.6619
141.957
289.297
3.72921
183.373
58.8807
182.815
155.674
936.489
47.3461
-8.51062
1411.65
1052.59
243.661
20.6407
769.449
66.6199
249.616
1.18886
581.806
659.726
-30.3676
52.9257
56.0534
752.236
245.444
305.678
55.9864
143.09
103.055
71.9991
238.133
592.237
32.0166
853.062
241.781
136.69
690.831
158.61
997.849
18.5732
597.659
680.228
9.57577
87.8533
59.7345
59.1507
27.0385
-27.6386
165.579
496.342
115.349
359.947
666.623
96.0718
162.029
15.4672
179.271
8.57824
686.936
169.841
400.365
1237.73
588.512
148.936
101.032
-11.627
69.7922
449.981
-1.18544
610.718
5.15045
48.1474
1880.16
69.9054
322.171
367.978
127.418
115.907
227.65
44.606
567.968
301.18
326.562
507.904
781.368
306.5
799.527
1044.22
769.213
74.7952
386.793
-1.18331
59.6849
244.517
1176.54
568.627
210.926
1021.49
28.6054
443.139
781.96
55.5824
408.908
339.232
471.418
254.188
265.089
18.7956
-18.9081
142.046
264.695
15.728
60.1756
43.7921
1225.48
434.205
103.875
219.927
43.8881
1497.51
28.6054
781.518
180.992
1101.83
360.848
79.8996
265.089
335.513
726.97
-12.4571
442.261
54.0627
113.946
349.607
116.318
1394.8
527.472
57.4564
286.758
628.894
752.528
44.2787
19.1058
471.579
313.815
111.029
136.862
161.002
121.432
688.234
28.8465
2080.16
200.297
24.1272
259.676
329.364
349.378
122.379
125.394
808.194
176.401
2823.64
86.6504
568.486
98.6351
277.945
321.773
750.21
101.127
92.4906
108.411
213.272
591.115
48.8519
707.017
255.733
97.9261
311.127
124.05
7.52226
870.594
690.845
111.029
103.959
2145.64
704.591
307.552
641.619
248.722
94.3647
43.7943
318.572
976.103
493.768
76.4652
829.368
90.0813
42.559
-20.1203
428.147
299.211
269.892
149.133
194.056
101.565
214.489
1286.07
48.7807
21.5
322.172
1088.66
50.8052
38.1699
428.633
151.564
670.096
447.43
190.576
636.11
79.3722
920.857
228.617
47.7401
766.122
120.971
584.835
471.72
169.16
2721.62
153.034
76.8687
13.2759
135.295
77.9187
269.019
29.2861
652.54
449.091
268.451
642.86
353.21
265.95
129.142
152.535
-39.4137
502.455
622.879
-13.3462
-2.40263
52.2382
328.527
242.399
16.8477
87.0955
592.99
652.301
345.688
923.275
673.152
-5.5962
290.363
275.853
166.107
30.4446
69.173
710.96
574.81
305.237
274.668
266.808
629.667
134.561
94.4879
33.1887
34.9677
-18.7087
226.919
583.196
487.283
17.9486
184.024
175.477
104.565
485.835
285.594
596.158
167.481
1081.11
108.167
65.3567
267.52
386.53
64.3627
-10.5064
28.5823
234.497
436.13
1158.83
13.8092
249.232
27.8257
538.745
52.6
36.1017
967.878
168.026
770.273
-31.7017
257.109
237.889
306.5
1198.72
66.4381
51.0593
372.994
370.076
839.414
117.684
67.2978
146.913
181.726
17.072
397.991
457.044
229.982
121.579
365.279
691.511
39.0701
0.88847
150.956
487.752
34.2079
717.799
88.2385
613.181
162.252
72.9714
735.809
38.3271
371.525
308.232
185.365
48.3431
230.962
262.575
73.7772
417.689
320.23
354.035
40.41
25.6586
-46.0501
-3.2757
583.525
457.253
964.773
133.843
147.208
378.017
113.304
66.067
21.8492
-7.47027
1.08198
142.312
513.859
870.412
717.822
219.098
-9.75292
281.562
702.606
428.023
-0.0583494
-42.4149
271.512
48.1972
262.205
18.2689
483.49
51.4883
128.221
16.9928
491.5
814.204
461.495
21.8492
22.5208
699.388
-28.085
507.755
441.433
197.142
-25.0481
347.548
53.8704
31.8074
1057.74
553.404
1007.76
169.434
76.6352
-19.736
118.839
47.3169
844.131
180.383
165.483
49.4637
761.342
101.438
1043.28
325.56
-4.69726
661.897
139.124
1140.13
41.8735
30.6196
26.8198
33.1668
66.6642
31.7861
18.1758
-1.74587
610.458
709.899
219.019
238.658
170.491
340.237
836.897
137.199
619.873
426.825
424.508
-6.40179
1206.32
1146.14
458.3
193.394
771.43
587.042
179.965
93.5359
1139.05
251.577
165.686
1129.82
47.7698
761.523
69.2919
103.639
14.1817
1131.49
636.72
65.8897
34.7022
1384.02
34.7608
342.255
343.319
475.328
669.887
227.222
11.2994
77.722
762.362
131.636
86.9425
479.966
957.176
486.679
452.122
381
255.517
273.445
148.522
73.3273
471.686
160.221
137.847
892.499
167.483
482.523
-15.8356
10.6999
744.479
18.8981
549.463
1100.1
206.03
1043.01
496.993
34.579
204.328
15.8778
423.991
343.69
309.163
1115.76
370.901
353.62
399.978
390.371
896.542
523.336
256.986
314.316
398.227
1031.78
187.758
543.923
13.8199
25.0243
491.696
720.53
732.388
111.355
394.585
206.273
70.67
558.966
-3.27346
36.8417
277.724
892.081
-2.66616
27.9938
517.607
275.947
75.0176
-2.04152
852.531
1.81572
380.641
371.754
74.7349
93.4677
915.599
353.727
544.281
9.84276
476.578
521.635
818.799
369.662
573.703
-6.20113
304.946
760.392
-2.70826
200.877
339.649
58.7975
1100.72
229.82
178.671
2701.11
687.217
226.274
226.39
14.4765
338.732
23.5394
-6.15228
475.474
110.775
148.713
311.786
69.3215
546.942
-32.8447
142.057
1486.26
96.9069
517.737
553.324
58.4579
76.8627
35.4901
50.9649
83.6478
41.689
16.6991
230.128
245.954
261.231
94.3941
466.624
203.988
147.066
66.3769
403.955
710.397
147.507
15.487
714.879
48.0861
30.017
292.237
587.61
106.123
693.77
207.336
478.733
204.733
1862.65
832.537
727.079
508.561
316.489
308.692
440.242
265.298
284.386
905.976
159.768
2318.78
274.352
430.867
86.6783
209.368
200.047
205.313
13.4701
8.19767
756.432
47.5131
96.2681
606.912
640.559
885.344
918.419
748.247
436.689
285.22
1539.69
9.73543
51.4456
54.4029
270.751
282.815
611.151
575.174
953.08
233.186
109.261
212.508
845.035
1200.7
222.487
160.221
488.297
229.337
12.4281
317.352
182.367
61.2778
21.6866
264.905
120.631
46.4801
97.5776
612.275
239.088
398.477
-36.2925
17.7124
36.0668
26.2919
190.772
305.678
80.0563
106.586
831.921
863.125
758.525
-2.94653
173.152
24.1945
768.838
95.8161
291.827
116.854
182.475
34.6217
500.004
92.6139
345.859
160.155
429.636
257.982
440.563
165.28
464.794
40.4374
577.095
113.619
24.728
92.675
281.569
117.899
151.417
367.769
48.5571
418.652
46.7933
472.47
1238.53
54.1123
408.382
437.712
2222.17
70.6362
45.7792
26.8019
557.288
20.5958
1116.1
496.754
228.668
331.867
137.169
467.818
560.401
295.935
275.94
14.8239
368.052
820.783
107.51
33.5054
653.471
103.875
120.413
334.228
221.878
18.5723
104.421
126.224
502.231
788.697
1485.15
168.294
-27.08
198.107
410.915
133.918
425.57
107.184
509.772
261.577
41.1123
-15.6777
488.103
450.235
142.484
122.7
689.489
902.917
166.623
56.9575
251.067
-8.6817
323.986
110.041
642.569
-18.9046
31.0397
617.97
1245.18
94.1757
51.2442
28.849
535.815
696.674
521.692
99.9695
58.7575
317.408
365.424
820.556
244.517
539.359
353.109
432.066
323.669
447.262
67.4983
39.5128
82.8207
30.0111
-23.2809
505.881
263.397
392.855
419.106
465.228
35.6622
11.0769
2187.7
66.2831
503.839
604.338
329.464
6.40682
-10.2134
146.303
44.4331
733.994
946.765
917.5
63.6011
1843.23
33.0343
525.104
224.203
145.149
457.732
27.1222
-22.6562
67.9182
1352.91
654.785
353.013
29.7494
349.631
647.849
512.422
113.009
197.515
52.9451
76.2578
722.862
59.4917
70.2654
685.074
4.09978
581.404
368.501
1288.12
30.5679
145.611
45.639
69.3215
32.4246
276.919
574.876
77.1341
456.493
1098.57
321.654
353.17
142.889
502.082
35.2247
118.802
455.34
775.628
119.776
40.6511
259.186
11.9824
275.959
18.9794
303.02
25.7098
35.1289
829.028
441.994
348.032
13.9782
-13.0865
114.475
35.9691
627.838
552.057
357.855
26.1852
114.149
151.741
348.782
334.272
513.266
110.334
14.8286
480.816
198.179
184.954
203.201
169.231
73.733
264.981
116.024
202.87
431.274
782.781
333.105
706.966
103.718
887.617
575.973
148.634
346.136
73.7793
-0.0189269
205.862
-21.6003
168.121
193.523
465.243
305.505
573.622
251.487
341.106
1122.45
38.5089
354.564
220.112
502.305
889.193
1212.35
66.2831
781.2
645.567
700.058
1233.63
-38.4957
39.8301
347.064
145.385
1244.26
214.009
525.927
199.497
242.214
426.298
355.905
805.466
504.576
28.0526
-6.80764
1.64629
923.386
408.382
1076.77
66.9946
399.978
212.334
83.1033
-10.5064
636.655
1092.1
201.45
62.8841
141.216
633.149
510.634
67.0948
349.361
63.8444
484.003
326.562
151.16
969.05
420.153
760.897
104.156
127.319
51.6274
214.103
416.098
85.2182
661.377
120.146
19.4293
-2.40263
704.413
667.004
240.935
1165.09
-31.0575
-3.2757
15.5575
191.626
220.306
75.6067
458.456
318.025
50.0349
203.364
382.438
855.265
327.943
85.1176
-47.6947
112.837
35.1449
175.383
21.5778
343.099
568.08
-0.571938
195.749
108.528
228.253
-25.5755
576.927
103.962
923.543
493.664
120.971
848.407
58.5707
507.232
-54.316
116.554
-1.99125
420.966
1061.09
199.84
32.7049
253.458
306.358
74.7952
583.286
258.453
371.007
477.358
157.186
91.6653
21.6694
38.1427
180.601
472.246
-8.48186
310.723
70.1251
300.882
88.2073
-10.75
163.518
108.056
-13.0865
41.3869
500.737
191.181
91.7121
60.9977
130.499
30.8309
643.466
105.638
119.921
64.6067
618.07
394.339
502.744
953.932
200.683
344.854
602.603
299.165
48.5583
1491.37
2.32586
1590.91
75.1681
501.064
207.493
-2.03799
265.539
115.12
152.272
293.092
76.6684
764.858
278.657
737.169
426.104
162.758
437.546
43.8881
743.161
81.9144
49.2202
26.7116
237.367
58.2535
37.5073
-19.5328
1118.7
667.533
256.062
57.0678
167.251
112.499
38.3666
277.194
112.896
317.453
58.7847
805.613
382.146
23.5434
-9.84208
40.157
221.612
25.0073
0.661402
371.756
13.0995
112.072
1290.14
150.956
424.868
798.847
403.784
2.03151
45.3394
78.7368
-23.2809
303.482
629.001
159.351
248.262
102.905
272.475
148.257
342.726
466.114
466.479
-9.84208
1627.99
474.94
995.791
395.409
209.61
137.695
546.138
24.489
135.407
323.574
9.52777
399.202
126.644
74.1162
9.73543
26.8983
0.690753
406.387
36.4957
471.893
139.712
44.4331
76.7594
-13.5808
1137.72
89.9812
525.82
205.301
617.743
41.5946
281.956
63.7732
334.036
794.435
371.801
84.5384
118.755
95.5584
699.915
387.56
21.3993
109.727
240.007
587.077
217.866
747.113
67.4983
37.6388
641.292
8.6714
115.164
152.259
1195.71
8.38153
665.126
261.987
107.557
183.864
401.739
-26.7655
335.222
1367.25
314.265
165.579
312.95
46.5664
100.828
55.1325
-0.843046
99.4517
218.721
82.9533
707.383
920.641
424.773
1947.31
179.118
112.327
10.3979
40.5305
283.349
96.4626
172.031
225.34
101.031
118.272
225.577
106.586
89.7912
998.058
200.053
25.6586
171.342
411.065
234.09
684.725
235.761
232.51
668.497
118.541
351.685
75.3245
454.606
108.579
600.066
-38.1665
385.029
493.339
234.313
398.187
584.541
223.466
606.059
1428.24
149.698
59.4416
29.1656
40.157
973.378
760.703
10.0317
37.4624
560.061
169.451
400.506
58.5707
207.382
732.792
421.822
789.344
475.221
895.105
-4.7764
189.336
934.17
205.979
459.882
275.429
399.382
937.722
337.104
854.41
662.948
1062.02
96.379
371.538
452.215
900.196
111.231
31.8402
164.633
238.895
89.5836
165.702
130.64
476.507
720.876
35.6392
1057
235.34
267.874
325.389
722.704
121.723
243.151
58.151
287.468
61.6164
258.457
447.082
134.354
1009.05
918.765
377.332
1008.99
668.873
21.9617
636.233
492.045
11.596
36.298
166.773
395.143
-2.85966
488.76
192.014
387.292
198.683
770.603
12.0643
243.719
461.272
498.41
104.47
413.287
99.2737
-4.85262
201.914
278.13
256.015
365.194
276.197
353.963
498.338
108.224
445.449
776.665
19.3851
62.5822
222.846
91.2503
74.4355
664.815
7.84791
305.916
926.49
296.737
660.254
514.566
168.647
127.065
19.7717
455.524
156.877
244.488
239.241
558.504
575.496
234.284
360.848
1404.04
624.949
74.7952
88.5329
24.1943
552.791
1743.57
385.83
166.628
141.61
518.645
341.552
366.087
377.425
88.7425
232.365
171.428
52.5678
817.485
181.342
-12.2587
562.695
271.1
223.046
429.319
527.695
192.912
722.543
35.9724
533.424
518.088
402.979
4.63339
225.776
87.7096
68.4974
69.4666
783.854
633.909
74.323
826.489
23.5708
310.41
52.9334
21.5
10.8618
71.6663
579.028
23.1774
84.1052
597.299
746.933
529.889
501.177
77.3091
26.8019
101.844
107.56
33.5648
203.746
1242.03
949.202
28.7724
26.9277
132.773
833.588
88.5755
534.583
91.1896
309.253
-11.087
69.7023
25.3259
575.483
113.264
9.46091
141.744
240.726
-20.1552
-24.3079
-19.7295
-56.6046
309.673
340.911
131.92
-1.93242
-21.8002
301.497
49.191
32.6607
697.718
13.7629
90.6932
142.261
62.3155
65.831
241.227
812.866
435.823
107.265
53.1753
106.546
101.151
31.7067
33.8272
413.358
723.782
63.0786
706.68
266.479
30.13
250.071
547.465
-7.24444
236.041
44.5001
64.7103
-15.4778
-6.72783
4.62682
242.897
10.0796
83.1603
7.61389
223.373
33.3611
-9.56933
10.9688
406.624
46.0086
577.339
449.231
506.492
231.37
407.147
36.8417
650.333
294.59
537.883
315.925
92.8569
739.557
109.061
79.8996
251.971
26.6965
554.779
994.747
537.688
784.095
415.984
40.044
44.7498
713.491
22.017
1766.67
285.66
362.167
62.5822
46.6833
339.677
696.574
26.8983
224.869
61.5589
14.0069
291.983
30.7697
561.675
99.8199
898.537
590.805
220.5
534.471
319.619
122.179
79.8996
47.6974
56.277
907.933
445.86
733.451
16.8477
179.539
139.466
12.1041
736.983
264.401
333.946
125.588
278.444
319.766
28.9568
351.336
352.157
378.179
131.016
367.522
1381.88
710.043
61.3156
314.607
231.565
606.726
-0.135433
220.675
552.651
942.409
152.717
371.631
191.281
303.054
260.99
88.9408
103.548
121.175
35.7647
184.957
431.855
472.503
29.4131
112.696
1163.32
4.74014
288.554
40.125
29.4998
339.004
193.907
774.699
1213.22
452.423
30.1027
21.08
345.187
392.152
26.8814
328.7
1111.56
529.782
125.035
31.8402
462.051
52.6
742.625
287.592
241.115
95.9392
149.951
122.896
7.37909
14.1461
34.9083
412.66
679.601
276.334
364.028
112.499
70.2257
71.95
78.6524
498.707
38.1699
299.623
102.545
775.628
277.198
235.661
96.8731
429.634
296.667
208.683
283.675
312.95
25.2513
83.2435
39.4815
910.252
489.626
65.6243
264.401
166.818
158.449
30.3502
223.86
279.695
424.424
680.491
356.761
810.005
45.679
577.678
77.1954
285.423
206.792
85.071
294.7
318.83
220.561
91.3021
38.1721
50.5809
777.452
42.732
16.0235
168.121
-8.51062
504.598
459.178
384.545
1431.81
934.313
884.924
158.61
665.348
957.479
93.645
151.564
130.365
754.777
171.342
804.447
41.8909
1188.85
29.9661
75.8511
117.695
497.412
136.933
158.751
117.052
512.854
-1.8421
1132.09
116.554
129.337
121.022
221.023
117.22
265.418
50.6548
119.773
602.027
854.406
263.105
181.99
71.8759
1072.66
1341.81
39.0701
60.8586
247.005
27.0215
210.926
95.7035
91.2847
660.146
566
292.38
-0.792091
608.954
385.211
135.298
36.7961
236.978
25.2481
179.743
375.265
1045.67
199.34
798.333
724.278
65.2208
1310.76
66.6233
103.2
411.75
159.79
143.289
1336.68
115.552
1819.75
286.89
-4.54022
292.237
230.875
853.889
66.0519
107.707
448.637
1394.25
-10.5558
46.3231
-9.53426
1420.07
274.179
2273.98
586.414
735.105
94.9984
488.604
784.285
-10.801
1237.53
192.338
19.4314
217.373
586.297
296.991
111.601
416.902
11.7191
57.4564
157.454
367.679
187.433
-17.713
337.791
1028.92
57.7135
1113.03
133
146.866
12.8907
321.811
31.6235
708.233
42.2841
634.837
810.161
34.3776
1020.23
225.549
455.379
136.522
281.895
34.7642
138.807
88.5755
341.94
572.825
832.243
45.0036
36.6892
236.015
205.301
177.337
161.535
-15.6777
613.279
785.289
25.8543
-13.1768
18.9461
862.759
89.7912
36.903
410.893
165.562
0.661402
31.8402
185.247
145.192
-11.6159
237.163
170.666
443.609
547.722
229.496
1207.37
684.192
908.13
360.848
340.381
625.253
43.5631
273.446
200.142
26.8983
6.31295
620.297
789.87
1504.5
578.243
4.60785
127.911
516.603
519.148
1077.75
362.777
114.201
561.373
34.9083
-8.18147
904.146
219.321
220.151
580.792
667.903
382.515
351.139
76.6089
70.6859
532.071
1284.79
20.143
19.5423
500.941
196.609
174.759
837.946
743.425
21.2761
327.676
34.6217
65.2208
252.156
474.265
3180.78
977.248
21.0894
91.1896
-14.9606
56.3794
149.133
278.389
66.7674
339.571
197.966
723.849
216.403
1003.36
125.398
182.839
306.769
49.5273
58.5685
440.97
197.515
402.345
246.164
467.333
357.661
27.7395
146.962
160.327
738.876
549.259
481.661
26.602
212.229
830.266
458.157
85.8244
394.289
1011.94
13.8071
95.3496
128.782
115.12
397.774
90.5201
1799.75
49.197
747.225
1049
47.8915
-7.14462
94.1467
88.7251
66.776
2237.07
206.838
37.4624
1067.93
163.932
718.552
504.618
860.671
4846.37
217.549
363.595
6.70417
38.5089
91.1303
137.172
321.311
58.5556
142.484
367.298
54.0627
209.524
403.955
150.051
288.062
285.352
321.325
62.206
243.655
84.2158
546.381
123.003
527.458
32.3187
619.327
185.15
620.147
799.088
111.259
31.6235
50.4359
10.425
769.769
38.7771
-31.0575
497.289
135.624
385.686
1020.28
44.4331
251.985
257.222
63.8757
673.152
337.358
202.282
-2.72052
390.171
729.857
846.089
320.083
13.5703
866.554
822.479
632.615
22.017
50.0215
131.986
457.837
296.747
286.564
118.305
713.44
179.383
169.327
481.35
795.389
233.415
176.288
333.039
176.657
227.622
1548.45
438.563
167.154
40.4374
190.308
156.736
206.993
240.34
-32.2417
219.097
748.488
-0.0583494
575.544
866.507
284.329
78.4751
505.834
195.958
269.287
856.921
656.488
114.979
985.74
325.102
22.1173
-8.33931
37.6075
445.483
314.203
378.593
532.597
43.1295
84.2158
28.4761
-19.4259
100.171
22.5438
737.393
522.482
307.799
213.585
264.449
79.3994
9.14256
20.3295
19.6291
1208.4
30.7697
522.021
1315.05
1511.36
554.084
17.024
110.932
91.8552
53.5558
206.03
655.077
476.378
203.588
437.503
289.066
121.869
102.085
423.991
653.88
851.562
125.504
-9.5981
451.631
482.523
350.079
338.661
337.826
283.844
118.224
154.035
15.0185
697.035
422.693
437.022
387.246
111.029
15.8778
42.9361
257.199
32.5205
40.0461
288.321
109.727
231.84
43.598
540.591
219.74
445.388
43.1355
279.393
33.616
255.901
272.915
-31.494
-21.2999
609.957
252.831
62.296
1394.14
220.001
222.956
18.9461
540.42
-26.7655
87.0086
525.303
317.362
107.56
137.278
375.052
1721.69
591.678
3.26974
849.992
17.528
743.985
955.488
81.4733
919.077
105.979
14.448
829.572
3.7801
369.553
41.2555
180.938
622.555
752.386
46.4691
97.2828
77.5722
400.992
170.745
70.0291
155.019
363.097
55.1495
148.524
203.044
32.5205
229.327
73.0696
40.2439
43.8881
-6.46524
492.335
259.481
30.4597
179.271
1162.28
1158.2
309.104
348.941
100.514
25.2087
691.585
628.697
-13.5011
11.6962
11.186
189.486
791.545
83.8044
25.4175
829.74
703.576
770.806
493.617
654.52
301.963
321.861
17.7915
-10.2045
461.372
105.638
104.662
113.229
6.65322
65.0478
431.895
346.86
52.8357
419.817
52.3567
53.5015
36.7824
148.416
215.35
-4.13072
-25.7851
335.289
38.1699
52.2461
117.831
484.564
904.702
83.7547
15.7941
498.974
114.962
952.764
4.21941
215.756
296.793
172.129
276.376
462.523
212.554
844.361
269.992
319.921
66.452
15.4672
586.74
612.846
345.91
432.21
473.454
461.866
277.821
915.43
367.15
232.002
15.4443
507.814
526.818
430.807
418.325
283.757
333.701
352.79
496.986
261.905
-4.85352
351.859
530.719
62.2541
217.85
110.558
892.158
311.447
334.027
-6.79486
343.616
435.474
610.927
52.1886
32.7476
-19.5837
62.3189
158.656
129.343
457.634
144.329
6.70417
-1.99125
556.963
-10.0555
221.986
165.377
83.3442
310.712
244.08
764.561
219.956
1026.97
726.852
308.235
225.748
382.784
786.468
20.6467
1355.11
241.056
311.46
42.4183
337.993
86.8978
284.839
53.3623
391.308
94.4879
81.6159
411.75
365.475
82.6163
86.5689
22.5148
66.6199
1411.54
23.6776
193.488
119.995
-0.988804
927.495
889.799
386.509
615.429
288.548
740.945
141.9
44.742
451.486
381.838
168.088
757.688
8.1407
66.2537
596.644
346.683
85.9218
12.7469
23.2734
435.814
60.4646
253.859
382.784
40.5899
46.8836
299.877
94.7853
49.0908
14.3073
255.719
397.357
0.885262
7.32881
140.172
10.059
26.0092
114.082
34.4239
149.906
153.388
328.85
344.457
686.939
414.663
119.301
65.6243
5.77964
103.1
456.48
3.0492
243.994
253.845
562.275
205.98
121.432
1130.27
61.6086
17.9213
777.266
116.854
498.483
136.522
111.458
70.843
35.7334
355.058
14.3529
329.868
178.194
2820.83
297.184
-19.5871
167.967
-37.1162
-10.0555
28.9568
1186.34
741.141
880.428
816.924
23.2243
381.781
640.695
16.3948
1003.43
51.0722
292.919
292.999
32.5972
244.1
641.592
799.941
401.939
857.233
-27.08
493.374
85.1927
108.728
189.438
339.568
818.993
510.921
78.0256
182.63
1585.92
251.18
430.046
7.32881
198.268
735.086
248.112
697.094
302.386
92.52
339.991
-12.0874
612.946
-5.12776
87.0668
15.4672
-18.7087
279.393
167.874
752.528
25.538
152.164
-4.7764
816.104
1917.62
-15.1611
461.756
200.467
755.454
404.57
96.9797
895.225
131.986
13.5909
354.763
52.1813
380.236
79.4795
124.864
73.5472
345.746
37.4328
61.9382
426.476
440.9
504.983
391.837
603.811
858.348
596.318
625.253
461.866
759.456
828.392
27.1222
-26.6195
230.342
155.489
1342.52
79.3722
125.544
23.3773
23.9913
1009.28
1048.46
188.641
114.35
493.037
84.6948
14.8753
671.943
98.6266
515.733
-45.6628
96.4232
370.898
126.224
198.366
203.288
732.388
190.065
21.6457
91.9554
156.042
-19.755
888.782
166.152
110.602
245.66
163.406
57.2496
78.0118
211.084
227.608
494.808
30.8703
117.899
417.534
706.975
301.556
85.0685
138.886
18.5129
-13.647
147.816
407.727
191.956
-12.646
1962.71
637.921
427.119
829.632
23.8845
158.346
194.069
167.493
124.323
2.53547
167.483
-5.90745
1344.59
-19.5837
39.4815
354.693
598.687
174.763
429.319
80.9467
1028.07
169.694
317.892
124.053
370.037
99.785
-2.86287
871.273
1251.49
445.859
11.0088
275.324
214.698
1105.23
40.157
15.5575
58.7405
379.299
263.664
20.0876
23.8845
49.3871
133.749
279.362
23.8184
178.896
1.90603
152.161
22.3716
132.36
697.518
334.43
50.6548
49.611
198.484
531.022
587.273
145.192
36.3919
362.169
267.352
209.921
57.304
-25.2093
20.9798
34.922
-23.5171
75.4222
168.721
1300.22
440.857
54.1793
1093.32
403.613
44.7498
374.285
183.423
79.7654
482.2
-21.5639
610.111
64.0699
21.3161
188.59
56.8566
343.616
592.896
50.3145
53.3623
346.331
46.0086
612.275
174.763
610.306
3.90557
545.379
273.496
205.448
1868.9
469.402
36.0591
676.369
11.9799
242.443
760.643
265.882
302.779
1148.22
630.159
150.49
609.716
210.633
138.513
285.329
63.9569
259.283
-6.80551
1830.94
55.8504
454.309
364.6
313.095
169.526
643.279
156.782
-6.41429
468.399
210.741
1126.37
111.455
174.121
803.592
231.246
204.215
28.3164
590.103
117.538
156.95
316.139
160.097
1218.62
58.661
784.004
502.081
879.598
1625.51
583.723
158.924
688.567
96.6084
236.258
286.092
344.986
183.684
473.347
651.329
345.288
470.446
225.773
333.416
-22.8714
106.653
356.014
15.6812
18.5129
593.55
249.087
-4.56754
822.137
293.156
530.075
-14.1041
205.058
46.9778
183.114
523.022
841.482
102.282
49.7533
4.93699
240.726
963.73
71.2695
30.8703
683.866
38.2168
125.768
626.627
269.638
158.767
339.897
696.867
17.7551
79.7418
400.506
107.316
4.60785
73.5632
98.6859
0.15744
168.692
1725.22
47.8793
777.039
756.438
275.32
115.81
30.4369
63.5496
517.978
93.9087
331.482
306.818
820.605
65.4284
492.408
278.658
336.259
11.7168
206.792
126.3
241.586
266.589
113.105
23.1795
129.262
15.558
751.348
75.4571
158.656
1058.88
374.971
139.043
479.787
32.9411
56.1048
482.81
-22.1237
376.002
643.65
43.5631
863.999
611.831
1006.93
304.367
530.112
197.486
251.826
35.7249
137.166
397.167
260.203
284.582
543.233
42.1476
57.9436
164.107
363.961
42.6609
134.855
231.479
-40.135
226.187
328.107
586.821
28.4761
40.5442
4.20768
497.513
10.1399
49.2802
294.027
-4.74351
553.992
320.217
1498.09
944.938
437.712
50.0215
145.041
639.295
549.763
303.58
129.025
-10.4598
-5.49604
46.3072
628.307
0.859715
350.482
189.307
570.798
187.289
6.64981
38.6565
519.481
1052.54
62.3037
539.786
850.443
313.421
227.497
33.6748
21.3055
427.002
25.2513
229.421
-13.9615
75.0888
295.558
11.7388
49.2004
408.578
620.678
28.137
-27.029
192.182
1323.46
998.192
199.497
542.065
479.593
110.187
82.9107
504.065
56.4274
502.938
290.252
106.293
89.7912
36.6619
1.40232
89.3769
429.963
200.998
34.4712
197.248
244.29
54.329
245.217
0.88847
37.1098
28.8956
1269.77
16.9928
17.361
-1.01435
320.94
96.8118
256.779
565.176
100.353
387.233
305.838
236.978
1775.2
249.306
95.4099
157.039
605.155
2271.31
320.671
163.732
85.9793
1096.09
387.112
29.5133
139.482
186.005
116.93
185.771
87.554
261.891
188.332
150.965
326.439
293.538
47.4345
1050.78
31.5739
293.243
612.448
459.931
1221.35
175.148
86.3645
410.782
-7.47027
462.102
303.482
212.945
433.274
16.1814
12.0902
17.3261
140.61
533.12
569.658
206.353
35.3716
44.3993
-17.9391
120.179
705.944
201.921
335.809
212.471
137.991
78.6918
-2.15932
838.596
889.092
4.77915
271.195
-12.2587
493.907
21.7899
-19.4259
224.943
83.3442
63.3357
-5.7908
173.15
598.516
278.707
37.2457
640.767
47.9063
280.638
79.5124
1961.01
1489.71
49.197
-23.0677
81.9805
312.02
-6.45639
112.796
163.487
2.57547
159.94
8.15767
-1.18331
213.272
113.229
27.5665
480.255
643.664
863.976
138.838
420.873
541.97
6.46799
197.236
115.203
1420.37
289.058
395.259
391.478
1024.38
45.6868
133.467
259.086
567.47
32.5036
205.162
146.962
105.979
963.396
194.358
26.7314
3.10853
277.394
15.3543
37.3641
-15.839
25.538
294.593
261.341
-10.7849
4028.25
1199.23
410.038
905.626
170.482
30.1905
103.762
391.444
630.741
550.504
165.719
172.887
5871.92
990.854
295.624
236.484
727.839
332.344
187.989
168.1
38.5532
15.5757
120.906
48.2381
132.687
691.014
263.769
61.0207
225.549
46.5664
4.6366
2.65869
202.525
102.529
245.997
401.91
92.3039
-20.5828
150.287
139.763
207.175
280.411
142.794
58.9418
101.255
99.1581
516.86
84.7848
168.497
4.48362
181.726
739.071
59.7423
61.3156
944.294
235.313
321.761
30.4575
2011.52
291.142
8.18702
1270.6
1687.44
526.739
19.6004
143.663
300.008
286.758
8.57824
313.997
359.122
265.089
283.039
32.7444
46.6842
450.228
110.401
107.557
271.681
1066.55
252.771
145.942
33.1549
589.022
460.071
469.161
75.8511
241.383
582.961
252.454
60.8298
246.737
129.337
370.273
185.415
274.641
68.6415
8.38153
700.732
261.231
320.671
451.422
801.572
185.297
297.157
640.459
456.694
306.274
266.762
227.5
267.823
598.298
176.401
7153.97
278.053
4.6366
23.2734
-8.33931
1746.76
363.024
184.153
243.661
195.265
408.572
696.36
1150.56
280.411
197.236
749.681
819.852
530.193
-22.8714
590.783
341.816
20.5564
23.1774
264.016
300.512
453.505
256.462
201.414
379.891
64.2127
10.23
159.77
223.046
519.478
1304.38
39.2382
120.786
92.2888
88.1361
715.726
1092.2
-48.2739
95.7828
3.21957
485.147
290.316
344.356
1043.28
90.7568
3074.11
178.508
385.479
14.4654
468.038
873.666
446.471
-10.543
341.724
91.1389
769.002
-18.0793
413.883
568.731
123.317
158.453
764.745
1.32957
227.256
38.341
319.066
725.421
633.796
149.808
227.79
207.336
72.0603
412.754
138.736
4.63339
781.318
712.597
168.497
103.809
69.2821
1197.73
738.097
20.2432
-23.3318
26.3631
27.5665
-25.7623
764.645
134.816
497.655
1241.82
1254.2
1197.36
1357.51
908.694
389.57
398.357
364.971
7.32791
88.5524
114.299
485.098
323.842
201.31
483.635
443.609
388.426
847.938
609.546
353.559
466.8
193.391
-19.5328
171.568
38.6565
-20.2496
550.29
11.7039
564.149
377.573
387.764
136.424
280.941
255.608
487.199
97.2237
226.233
885.614
13.9201
6.09463
484.247
543.311
195.374
140.794
78.1837
38.4063
538.209
234.902
36.7909
17.4494
2.94594
21.1979
427.214
27.2022
352.453
8.54686
242.833
232.365
293.243
91.4577
36.3919
212.8
199.981
141.049
370.051
120.415
973.875
-5.59023
91.9867
3.77413
968.1
232.749
220.455
585.554
394.013
54.4029
-37.8639
538.309
282.815
153.879
96.266
798.106
294.88
177.051
100.828
287.763
917.748
365.937
362.929
43.261
287.094
5.6482
230.655
561.166
10.6725
-1.81909
130.196
378.179
73.8241
-11.039
-18.9046
81.6395
321.868
34.5348
281.675
532.879
-18.0026
195.374
428.582
385.53
750.551
517.594
-16.4232
36.2687
-6.80551
223.932
1565.41
481.729
117.255
1175.43
196.334
429.084
203.811
676.835
670.136
82.8207
67.4924
299.733
415.196
-1.50897
607.657
649.312
37.3139
63.3357
25.7517
203.168
453.322
-0.995382
546.496
18.2689
-38.7904
514.139
462.726
652.836
6.31295
303.58
266.244
46.3072
-17.8809
58.5707
403.082
805.874
-55.14
-11.3616
323.367
79.8859
118.431
2.33361
65.6473
-8.48507
96.0292
80.4162
152.488
241.527
1198.87
35.4433
413.59
206.949
51.0722
-10.6794
-4.03338
235.147
546.856
96.362
19.2351
309.696
136.839
84.6948
-2.66616
707.698
332.075
251.584
142.484
233.269
887.925
13.5703
41.0609
757.064
2.0795
30.6737
121.286
72.9247
135.987
220.561
180.712
345.393
1927.18
43.5748
156.843
35.1289
257.787
-8.67958
326.069
520.005
132.687
759.781
-6.46524
211.13
721.547
369.348
35.9691
58.122
240.962
321.64
569.031
124.148
811.526
204.106
382.761
178.772
9.31198
197.466
291.826
254.637
18.5767
398.704
377.489
596.614
0.690753
807.704
449.404
191.939
53.5049
36.9368
-10.75
810.071
540.966
414.201
1151.04
443.362
168.549
194.204
15.3576
327.276
227.608
491.465
262.424
86.0396
1201.11
255.608
440.611
31.6314
91.0098
89.3769
165.39
66.2368
25.1009
692.002
-9.01868
691.974
695.98
113.628
501.01
387.365
87.2789
51.183
44.9046
58.7575
1023.93
91.544
388.716
125.689
280.565
381.67
401.412
74.1706
650.184
640.245
43.9493
344.883
428.172
205.98
376.305
62.296
31.6905
339.941
201.214
172.186
477.723
707.578
21.4163
7.9687
349.141
116.854
613.51
151.514
482.523
156.332
589.786
120.415
162.404
1544.26
152.161
184.74
72.9714
411.448
627.867
647.438
102.691
12.9499
666.029
437.346
59.4416
141.61
70.6362
-20.1423
549.666
47.4961
345.067
106.243
66.9393
3084.23
851.751
-4.9608
199.342
768.082
1213.41
340.708
64.5029
212.8
69.4666
618.936
220.5
194.935
309.583
88.1071
402.807
21.7899
210.26
79.8996
959.981
107.707
-32.0266
-11.627
515.2
1303.21
528.428
48.9312
64.4069
16.6388
10.7158
40.9938
176.635
465.333
54.9924
849.423
1287.72
254.346
634.83
77.7617
538.897
613.171
1053.67
40.5391
180.572
1458.71
59.9512
16.5813
767.996
854.7
225.382
641.405
687.143
191.517
577.238
765.701
310.978
92.8569
55.5231
268.357
-10.0555
27.0827
515.828
95.6323
100.211
-20.9973
-2.04267
689.598
142.634
1320.99
42.575
372.12
8.79202
407.474
15.6539
49.4165
240.665
27.5665
347.562
32.3338
211.13
674.821
543.505
64.8002
31.7419
214.671
49.9009
11.6095
79.5566
373.399
37.5363
39.1879
320.083
192.86
-5.68055
345.517
672.261
57.8604
52.3099
22.017
304.894
319.236
152.537
543.95
584.947
229.297
500.357
331.424
328.746
213.77
8.35598
59.3305
423.571
331.736
149.226
690.021
604.295
141.014
458.157
190.772
152.535
320.407
367.522
58.7847
289.268
514.185
957.363
663.048
772.9
40.3864
60.0963
549.596
23.3485
2.34874
248.611
455.556
416.404
74.2637
318.956
6.81105
355.044
13.578
552.904
247.829
69.2821
41.9181
246.848
37.2457
122.587
682.278
141.02
651.803
631.361
130.719
43.5134
410.879
623.57
325.812
353.952
267.035
191.106
981.858
646.647
167.855
1592.32
142.461
290.842
1306.25
188.489
50.4826
160.471
198.706
32.7444
170.373
18.9461
13.8071
844.976
11.0088
-41.3934
827.865
668.756
188.191
26.3631
95.0329
203.259
234.733
21.5837
347.797
171.839
90.9182
889.127
361.933
240.132
250.243
400.998
-25.4673
11.7988
84.1644
73.8241
181.726
193.234
404.57
46.616
4.52124
245.038
294.029
411.829
2.23217
914.954
325.609
231.435
987.984
395.871
137.508
43.7475
538.104
1168.19
134.884
268.557
1058.69
256.841
178.194
50.9616
1115.1
732.643
162.197
469.692
233.23
18.7956
467.094
-17.0352
1081.28
27.5824
790.62
456.453
448.703
457.745
51.1647
148.696
73.8266
204.105
1104.3
249.489
94.9984
293.701
430.086
481.987
131.628
289.308
381.079
394.738
195.564
20.5958
14.7073
415.671
23.2734
-8.33931
426.743
41.7041
471.625
213.676
7.6537
78.7368
321.547
36.6349
29.2861
1004.86
33.048
42.0752
28.5705
157.477
14.0037
309.053
138.298
7.94806
413.03
1193.72
1089.04
1447.49
1479.05
64.4196
1404.45
899.669
178.502
110.929
331.245
83.1203
71.9053
101.181
822.43
64.6067
666.796
31.0161
112.57
1119.31
52.9485
106.182
146.335
325.295
475.314
124.053
108.011
34.1927
99.3805
215.35
125.18
838.159
792.561
872.176
97.3931
457.961
114.09
3228.49
391.516
284.039
704.177
544.775
173.216
641.575
27.9426
249.489
625.411
675.589
6.66207
126.224
106.803
52.1886
795.492
121.94
580.416
150.4
342.314
695.31
322.497
772.477
728.313
266.482
861.385
34.579
30.4446
45.0326
218.277
789.434
533.94
199.386
1075.92
268.68
265.953
31.0397
74.4909
514.79
-4.8206
22.9612
306.038
4.48616
76.3096
1240.15
1805.08
808.424
407.316
201.709
30.6465
124.379
52.4549
170.168
1086.12
219.392
-9.33837
731.248
995.012
1267.9
761.236
315.689
695.738
417.972
731.771
14.8251
-5.1704
463.1
26.9256
-11.773
-3.91206
19.7953
-9.84208
667.969
360.293
219.927
689.285
283.769
145.334
292.48
2.3685
-7.02159
713.38
298.008
290.638
150.287
774.015
80.4677
276.515
78.0118
167.981
37.9409
208.076
127.269
55.8394
110.401
36.3427
1228.39
103.783
384.592
387.696
-0.163928
109.75
99.7979
144.868
184.349
950.133
27.0215
12.2754
-35.4811
625.394
687.143
684.066
-12.961
5.98402
430.918
79.0759
571.645
21.5
399.007
377.423
84.2746
444.359
57.8683
316.189
69.1048
698.863
572.645
42.5252
0.8016
1095.1
697.891
157.253
442.751
205.568
779.593
89.6699
295.117
375.598
359.947
55.6775
855.069
8.35598
1492.23
46.212
54.3799
13.2759
480.123
87.2347
38.6565
305.528
96.4626
160.787
-22.6574
26.9724
28.3164
918.981
400.822
427.051
-15.1565
407.727
12.046
28.5834
274.179
463.585
672.504
36.3919
545.479
-14.4981
79.5705
673.264
28.2684
32.2209
438.557
535.866
104.249
392.045
-13.8037
39.4104
38.3666
-2.04152
784.851
300.586
52.4155
248.065
264.008
623.245
1032.03
540.533
152.364
536.721
208.493
136.328
27.1619
180.95
589.158
51.7835
429.823
77.5275
297.958
167.577
481.761
155.003
1219.38
489.163
292.716
905.2
186.615
123.571
16.0201
-16.5015
30.8309
35.2247
307.799
535.814
214.379
641.136
86.8957
752.846
49.7804
1152.08
153.095
456.2
442.752
41.8739
1061.38
278.053
176.143
53.3623
548.73
13.2446
136.262
-3.2537
527.472
472.739
17.024
223.376
599.727
50.4826
184.686
257.112
57.0678
223.473
-7.44129
112.275
-5.68055
189.969
170.011
567.606
896.448
28.8017
22.4699
82.1737
719.27
1524.4
47.8827
1137.68
109.19
789.842
132.419
30.3469
144.329
327.169
637.065
329.137
199.84
45.0326
364.454
396.919
71.0459
293.09
429.103
0.205437
275.252
359.001
323.635
-17.9391
81.1498
309.959
461.492
305.711
111.917
156.943
158.083
82.44
436.286
3355.36
471.422
337.458
577.707
617.042
248.611
1354.98
3.77413
87.289
1263
-8.34272
428.462
242.12
1061.91
1164.64
504.583
24.4178
14.0037
269.698
249.703
264.979
348.518
200.731
26.218
644.393
259.652
574.794
19.2351
512.48
379.036
63.0786
157.454
20.7722
317.079
20.4975
177.19
107.997
13.4836
332.899
36.453
240.34
239.935
1626.31
227.497
170.745
821.53
177.809
1122.04
194.739
930.591
595.481
334.88
223.815
1327.31
-16.1286
455.869
65.831
424.886
126.224
606.014
416.024
39.0701
1.03102
1073.3
1606.93
187.881
320.497
934.367
274.641
218.567
14.3073
167.638
348.631
923.747
489.583
249.082
356.808
348.518
881.5
-3.08673
291.171
1021.35
402.639
115.103
334.913
259.096
636.543
8.57824
158.597
81.7737
999.723
477.942
212.655
242.49
33.6748
38.1699
99.0899
101.036
370.593
87.0086
247.849
223.579
24.1945
813.816
72.5097
415.094
2.22571
43.5469
257.448
124.332
1028.17
51.2344
28.6938
1157.37
262.296
372.03
269.994
107.483
30.6758
762.726
98.2361
638.042
180.385
602.81
138.713
373.097
-3.38631
98.5334
513.377
134.234
1412.36
192.001
749.681
716.779
578.704
309.052
154.409
9.31198
406.445
631.032
425.177
27.6392
69.9054
227.406
254.705
410.892
138.92
486.73
840.507
311.447
15.4359
161.871
261.679
34.316
188.478
32.4423
150.587
382.291
172.129
115.103
83.4899
230.636
286.188
587.077
1129.05
650.333
657.955
124.877
12.7359
157.873
187.238
685.85
530.133
126.908
-27.3094
508.437
326.778
340.708
34.5178
246.534
592.331
156.877
635.803
47.7114
54.8226
110.602
99.3515
406.555
227.79
17.2317
-26.9221
70.1862
236.187
128.928
212.221
7.32766
234.03
284.329
245.031
490.427
201.327
2.3465
137.451
33.5648
216.865
897.199
16.0324
628.474
860.887
1169.13
-4.73373
100.11
441.437
280.565
150.42
-10.3847
131.659
117.427
420.452
280.825
187.035
450.27
688.642
139.156
85.5674
